# Supplementary material for: Genetic Structure of the Spanish Population
Source: BMC Genomics. 2010 May 25;11:326. doi: 10.1186/1471-2164-11-326 (PMC2887418; doi:10.1186/1471-2164-11-326)
Supplement: Additional file 1 — List of haplotype blocks across all autosomal chromosomes in the Spanish population. Each block is described by the SNPs that compose it, the major haplotypes with haplotypic frequencies, and the LD (D') among adjacent blocks. For each chromosome, the correspondence list between the SNP names and numbers is included in a separate table. [file 1471-2164-11-326-S1.ZIP]

Archive with 56 entries (56 files):
- chr10.GABRIELblocks
- chr11.GABRIELblocks
- chr12.GABRIELblocks
- chr13.GABRIELblocks
- chr14.GABRIELblocks
- chr15.GABRIELblocks
- chr16.GABRIELblocks
- chr17.GABRIELblocks
- chr18.GABRIELblocks
- chr19.GABRIELblocks
- chr1p.GABRIELblocks
- chr1q.GABRIELblocks
- chr20.GABRIELblocks
- chr21.GABRIELblocks
- chr22.GABRIELblocks
- chr2p.GABRIELblocks
- chr2q.GABRIELblocks
- chr3p.GABRIELblocks
- chr3q.GABRIELblocks
- chr4p.GABRIELblocks
- chr4q.GABRIELblocks
- chr5p.GABRIELblocks
- chr5q.GABRIELblocks
- chr6p.GABRIELblocks
- chr6q.GABRIELblocks
- chr7.GABRIELblocks
- chr8.GABRIELblocks
- chr9.GABRIELblocks
- chr10.snpkey.txt
- chr11.snpkey.txt
- chr12.snpkey.txt
- chr13.snpkey.txt
- chr14.snpkey.txt
- chr15.snpkey.txt
- chr16.snpkey.txt
- chr17.snpkey.txt
- chr18.snpkey.txt
- chr19.snpkey.txt
- chr1p.snpkey.txt
- chr1q.snpkey.txt
- chr20.snpkey.txt
- chr21.snpkey.txt
- chr22.snpkey.txt
- chr2p.snpkey.txt
- chr2q.snpkey.txt
- chr3p.snpkey.txt
- chr3q.snpkey.txt
- chr4p.snpkey.txt
- chr4q.snpkey.txt
- chr5p.snpkey.txt
- chr5q.snpkey.txt
- chr6p.snpkey.txt
- chr6q.snpkey.txt
- chr7.snpkey.txt
- chr8.snpkey.txt
- chr9.snpkey.txt
