# Supplementary material for: Genetic Structure of the Spanish Population
Source: BMC Genomics. 2010 May 25;11:326. doi: 10.1186/1471-2164-11-326 (PMC2887418; doi:10.1186/1471-2164-11-326)
Supplement: Additional file 1 — List of haplotype blocks across all autosomal chromosomes in the Spanish population. Each block is described by the SNPs that compose it, the major haplotypes with haplotypic frequencies, and the LD (D') among adjacent blocks. For each chromosome, the correspondence list between the SNP names and numbers is included in a separate table. [file 1471-2164-11-326-S1.ZIP › chr10.GABRIELblocks]

BLOCK 1.  MARKERS: 1 2
43 (0.410)	|0.363	0.020	0.029|
21 (0.393)	|0.045	0.267	0.080|
23 (0.196)	|0.055	0.000	0.141|
Multiallelic Dprime: 0.698
BLOCK 2.  MARKERS: 6 7
11 (0.464)	|0.403	0.001	0.058|
13 (0.287)	|0.274	0.010	0.003|
31 (0.250)	|0.019	0.215	0.016|
Multiallelic Dprime: 0.766
BLOCK 3.  MARKERS: 8 9
34 (0.697)	|0.404	0.194	0.099|
12 (0.227)	|0.011	0.094	0.122|
32 (0.076)	|0.018	0.011	0.047|
Multiallelic Dprime: 0.495
BLOCK 4.  MARKERS: 11 12
34 (0.435)	|0.223	0.092	0.119|
12 (0.298)	|0.140	0.111	0.048|
32 (0.267)	|0.168	0.062	0.036|
Multiallelic Dprime: 0.155
BLOCK 5.  MARKERS: 22 23
32 (0.530)	|0.300	0.164	0.065|
14 (0.265)	|0.215	0.013	0.037|
12 (0.203)	|0.169	0.025	0.009|
Multiallelic Dprime: 0.437
BLOCK 6.  MARKERS: 24 25 26
234 (0.686)	|0.203	0.150	0.152	0.101	0.020	0.043	0.010|
432 (0.201)	|0.039	0.007	0.015	0.068	0.067	0.004	0.000|
214 (0.112)	|0.069	0.022	0.012	0.006	0.000	0.000	0.001|
Multiallelic Dprime: 0.381
BLOCK 7.  MARKERS: 27 28 29 30 31 32 33 34
32232133 (0.312)	|0.203	0.096	0.014|
32232243 (0.180)	|0.037	0.024	0.118|
12232243 (0.178)	|0.139	0.008	0.033|
34414141 (0.177)	|0.007	0.151	0.017|
32232143 (0.088)	|0.084	0.002	0.002|
32232131 (0.046)	|0.007	0.039	0.000|
34414143 (0.011)	|0.003	0.000	0.007|
Multiallelic Dprime: 0.571
BLOCK 8.  MARKERS: 36 37 38 39 40
24244 (0.481)	|0.332	0.016	0.107	0.024|
22224 (0.322)	|0.052	0.169	0.082	0.015|
32122 (0.196)	|0.045	0.011	0.009	0.130|
Multiallelic Dprime: 0.571
BLOCK 9.  MARKERS: 43 44 45
441 (0.429)	|0.422	0.000	0.008|
141 (0.197)	|0.198	0.000	0.000|
143 (0.196)	|0.192	0.002	0.004|
113 (0.170)	|0.004	0.145	0.017|
Multiallelic Dprime: 0.917
BLOCK 10.  MARKERS: 47 48
12 (0.820)	|0.442	0.212	0.167|
33 (0.148)	|0.143	0.001	0.003|
32 (0.030)	|0.009	0.019	0.002|
Multiallelic Dprime: 0.680
BLOCK 11.  MARKERS: 50 51
33 (0.595)	|0.403	0.148	0.044|
31 (0.233)	|0.067	0.124	0.039|
11 (0.173)	|0.075	0.015	0.083|
Multiallelic Dprime: 0.343
BLOCK 12.  MARKERS: 58 59
41 (0.547)	|0.316	0.223|
43 (0.285)	|0.111	0.171|
21 (0.166)	|0.089	0.077|
Multiallelic Dprime: 0.156
BLOCK 13.  MARKERS: 60 61 62
341 (0.519)	|0.437	0.063	0.013	0.002|
423 (0.472)	|0.117	0.289	0.043	0.019|
Multiallelic Dprime: 0.654
BLOCK 14.  MARKERS: 63 64 65 66
4222 (0.559)	|0.280	0.106	0.078	0.092|
2414 (0.357)	|0.068	0.236	0.040	0.009|
2214 (0.055)	|0.012	0.008	0.022	0.012|
2224 (0.020)	|0.004	0.007	0.005	0.003|
Multiallelic Dprime: 0.435
BLOCK 15.  MARKERS: 67 68 69 70
3224 (0.363)	|0.141	0.082	0.084	0.057|
1324 (0.360)	|0.156	0.069	0.075	0.059|
3324 (0.151)	|0.066	0.031	0.023	0.031|
3311 (0.116)	|0.046	0.032	0.021	0.018|
Multiallelic Dprime: 0.059
BLOCK 16.  MARKERS: 73 74 75
343 (0.411)	|0.200	0.190	0.013	0.000|
323 (0.217)	|0.205	0.005	0.005	0.000|
143 (0.206)	|0.005	0.019	0.157	0.017|
341 (0.166)	|0.029	0.136	0.000	0.000|
Multiallelic Dprime: 0.609
BLOCK 17.  MARKERS: 77 78 79 80 81 82
232421 (0.440)	|0.198	0.031	0.211|
113211 (0.351)	|0.135	0.186	0.031|
233423 (0.175)	|0.059	0.112	0.004|
233421 (0.017)	|0.000	0.013	0.004|
Multiallelic Dprime: 0.415
BLOCK 18.  MARKERS: 83 84
22 (0.401)	|0.174	0.100	0.119|
12 (0.346)	|0.301	0.014	0.027|
24 (0.254)	|0.026	0.166	0.061|
Multiallelic Dprime: 0.467
BLOCK 19.  MARKERS: 85 86 87 88 89 90
232334 (0.500)	|0.202	0.110	0.086	0.098|
214132 (0.281)	|0.113	0.050	0.096	0.019|
414142 (0.206)	|0.063	0.076	0.027	0.041|
Multiallelic Dprime: 0.167
BLOCK 20.  MARKERS: 92 93 94
221 (0.380)	|0.056	0.090	0.219	0.008|
423 (0.240)	|0.019	0.150	0.059	0.014|
243 (0.215)	|0.189	0.010	0.010	0.005|
223 (0.158)	|0.039	0.043	0.006	0.069|
Multiallelic Dprime: 0.534
BLOCK 21.  MARKERS: 95 96 97 98
3233 (0.303)	|0.000	0.302|
3413 (0.302)	|0.292	0.006|
1231 (0.293)	|0.294	0.000|
3433 (0.095)	|0.023	0.072|
Multiallelic Dprime: 0.948
BLOCK 22.  MARKERS: 99 100
32 (0.610)	|0.314	0.291	0.003|
44 (0.378)	|0.068	0.026	0.285|
Multiallelic Dprime: 0.747
BLOCK 23.  MARKERS: 101 102 103
413 (0.384)	|0.094	0.288	0.003|
323 (0.324)	|0.294	0.031	0.000|
321 (0.289)	|0.000	0.000	0.287|
Multiallelic Dprime: 0.833
BLOCK 24.  MARKERS: 104 105
14 (0.388)	|0.237	0.087	0.064|
34 (0.319)	|0.210	0.077	0.031|
32 (0.293)	|0.188	0.069	0.034|
Multiallelic Dprime: 0.056
BLOCK 25.  MARKERS: 109 110
43 (0.635)	|0.364	0.139	0.133|
22 (0.234)	|0.149	0.037	0.048|
42 (0.129)	|0.025	0.091	0.014|
Multiallelic Dprime: 0.215
BLOCK 26.  MARKERS: 111 112
33 (0.535)	|0.300	0.081	0.085	0.039	0.031|
12 (0.267)	|0.128	0.070	0.047	0.020	0.000|
32 (0.196)	|0.102	0.032	0.010	0.049	0.000|
Multiallelic Dprime: 0.158
BLOCK 27.  MARKERS: 114 115 116 117
4122 (0.529)	|0.482	0.047|
2342 (0.184)	|0.157	0.026|
2324 (0.144)	|0.126	0.017|
2322 (0.107)	|0.097	0.009|
2122 (0.031)	|0.015	0.017|
Multiallelic Dprime: 0.181
BLOCK 28.  MARKERS: 119 120
13 (0.882)	|0.368	0.263	0.233	0.008|
31 (0.118)	|0.013	0.000	0.001	0.102|
Multiallelic Dprime: 0.871
BLOCK 29.  MARKERS: 121 122 123 124 125 126 127 128 129
244333232 (0.380)	|0.111	0.269|
244313243 (0.262)	|0.257	0.006|
242131443 (0.235)	|0.187	0.048|
434131443 (0.110)	|0.099	0.011|
Multiallelic Dprime: 0.686
BLOCK 30.  MARKERS: 131 132
13 (0.664)	|0.299	0.366|
31 (0.334)	|0.269	0.065|
Multiallelic Dprime: 0.547
BLOCK 31.  MARKERS: 133 134
22 (0.568)	|0.443	0.000	0.124|
44 (0.432)	|0.198	0.229	0.005|
Multiallelic Dprime: 0.598
BLOCK 32.  MARKERS: 135 136 137
232 (0.641)	|0.323	0.122	0.183	0.013|
443 (0.229)	|0.082	0.089	0.048	0.011|
243 (0.129)	|0.044	0.064	0.018	0.004|
Multiallelic Dprime: 0.244
BLOCK 33.  MARKERS: 139 140 141
112 (0.450)	|0.430	0.018|
134 (0.274)	|0.032	0.242|
312 (0.249)	|0.246	0.002|
132 (0.028)	|0.021	0.001|
Multiallelic Dprime: 0.888
BLOCK 34.  MARKERS: 145 146 147 148
3431 (0.728)	|0.391	0.311	0.025|
1213 (0.264)	|0.170	0.059	0.033|
Multiallelic Dprime: 0.282
BLOCK 35.  MARKERS: 150 151 152 153
4414 (0.567)	|0.378	0.114	0.075|
3222 (0.372)	|0.242	0.063	0.064|
3414 (0.058)	|0.044	0.000	0.012|
Multiallelic Dprime: 0.070
BLOCK 36.  MARKERS: 154 155 156 157 158 159
313133 (0.667)	|0.240	0.109	0.161	0.115	0.043|
341312 (0.176)	|0.012	0.109	0.041	0.008	0.000|
113133 (0.153)	|0.135	0.003	0.000	0.007	0.006|
Multiallelic Dprime: 0.425
BLOCK 37.  MARKERS: 160 161 162 163 164 165 166 167 168
213442322 (0.386)	|0.246	0.066	0.029	0.011	0.033|
313444324 (0.221)	|0.137	0.004	0.055	0.001	0.025|
233234144 (0.210)	|0.012	0.036	0.061	0.094	0.004|
311444324 (0.129)	|0.047	0.059	0.017	0.002	0.004|
213442324 (0.048)	|0.033	0.009	0.006	0.000	0.000|
Multiallelic Dprime: 0.416
BLOCK 38.  MARKERS: 171 172 173 174 175
24331 (0.472)	|0.205	0.181	0.068	0.010	0.002|
42131 (0.176)	|0.130	0.012	0.024	0.006	0.002|
42333 (0.170)	|0.056	0.027	0.018	0.064	0.004|
42313 (0.110)	|0.018	0.042	0.035	0.011	0.003|
42331 (0.068)	|0.055	0.002	0.002	0.009	0.000|
Multiallelic Dprime: 0.349
BLOCK 39.  MARKERS: 176 177 178 179 180
14334 (0.464)	|0.215	0.000	0.249|
31314 (0.265)	|0.000	0.252	0.013|
14332 (0.147)	|0.148	0.000	0.000|
14134 (0.101)	|0.102	0.000	0.000|
14314 (0.012)	|0.003	0.010	0.000|
Multiallelic Dprime: 0.752
BLOCK 40.  MARKERS: 181 182
21 (0.472)	|0.189	0.077	0.206|
23 (0.265)	|0.030	0.233	0.002|
41 (0.262)	|0.254	0.007	0.002|
Multiallelic Dprime: 0.667
BLOCK 41.  MARKERS: 183 184
41 (0.473)	|0.312	0.098	0.064|
24 (0.317)	|0.075	0.000	0.243|
44 (0.210)	|0.000	0.209	0.000|
Multiallelic Dprime: 0.668
BLOCK 42.  MARKERS: 185 186
41 (0.387)	|0.111	0.276	0.000|
21 (0.307)	|0.238	0.070	0.000|
23 (0.306)	|0.065	0.000	0.241|
Multiallelic Dprime: 0.662
BLOCK 43.  MARKERS: 187 188
14 (0.420)	|0.271	0.075	0.035	0.028|
24 (0.339)	|0.026	0.290	0.030	0.003|
12 (0.241)	|0.229	0.007	0.003	0.000|
Multiallelic Dprime: 0.639
BLOCK 44.  MARKERS: 191 192 193
423 (0.527)	|0.309	0.173	0.044|
241 (0.373)	|0.112	0.165	0.096|
223 (0.067)	|0.033	0.028	0.005|
243 (0.031)	|0.025	0.004	0.001|
Multiallelic Dprime: 0.255
BLOCK 45.  MARKERS: 196 197 198
113 (0.476)	|0.184	0.145	0.146	0.003|
443 (0.372)	|0.217	0.115	0.040	0.000|
111 (0.147)	|0.007	0.017	0.000	0.123|
Multiallelic Dprime: 0.386
BLOCK 46.  MARKERS: 200 201 202 203
2432 (0.411)	|0.328	0.073	0.011	0.000	0.000	0.000|
2424 (0.277)	|0.006	0.014	0.135	0.005	0.071	0.037|
2422 (0.185)	|0.056	0.125	0.004	0.000	0.001	0.000|
4224 (0.126)	|0.002	0.000	0.000	0.110	0.000	0.000|
Multiallelic Dprime: 0.754
BLOCK 47.  MARKERS: 204 205 206 207 208 209 210 211 212
434424133 (0.392)	|0.140	0.252|
234424133 (0.211)	|0.134	0.077|
214424433 (0.150)	|0.147	0.003|
231232121 (0.116)	|0.114	0.003|
234432123 (0.072)	|0.029	0.043|
234424433 (0.037)	|0.010	0.027|
Multiallelic Dprime: 0.483
BLOCK 48.  MARKERS: 213 214
33 (0.591)	|0.492	0.099|
11 (0.409)	|0.355	0.054|
Multiallelic Dprime: 0.138
BLOCK 49.  MARKERS: 216 217
24 (0.846)	|0.601	0.162	0.048	0.033|
42 (0.154)	|0.051	0.023	0.080	0.000|
Multiallelic Dprime: 0.465
BLOCK 50.  MARKERS: 219 220 221 222
2233 (0.651)	|0.616	0.005	0.031|
2213 (0.185)	|0.179	0.001	0.006|
1434 (0.129)	|0.033	0.065	0.030|
1433 (0.033)	|0.003	0.029	0.000|
Multiallelic Dprime: 0.700
BLOCK 51.  MARKERS: 224 225
11 (0.834)	|0.617	0.120	0.098|
33 (0.101)	|0.063	0.007	0.030|
31 (0.066)	|0.027	0.020	0.019|
Multiallelic Dprime: 0.205
BLOCK 52.  MARKERS: 227 228 229
113 (0.706)	|0.245	0.449|
331 (0.147)	|0.134	0.012|
133 (0.146)	|0.140	0.005|
Multiallelic Dprime: 0.879
BLOCK 53.  MARKERS: 231 232
11 (0.521)	|0.133	0.265	0.122|
33 (0.466)	|0.360	0.102	0.003|
Multiallelic Dprime: 0.547
BLOCK 54.  MARKERS: 233 234
33 (0.506)	|0.080	0.284	0.116	0.023|
13 (0.368)	|0.137	0.008	0.117	0.105|
31 (0.125)	|0.118	0.004	0.000	0.002|
Multiallelic Dprime: 0.551
BLOCK 55.  MARKERS: 235 236 237
333 (0.334)	|0.087	0.107	0.134	0.002|
131 (0.297)	|0.110	0.125	0.058	0.004|
313 (0.234)	|0.101	0.048	0.057	0.026|
133 (0.131)	|0.061	0.036	0.033	0.000|
Multiallelic Dprime: 0.185
BLOCK 56.  MARKERS: 238 239 240 241
3324 (0.362)	|0.130	0.083	0.070	0.049	0.022|
2124 (0.316)	|0.074	0.094	0.063	0.069	0.010|
2341 (0.281)	|0.090	0.069	0.057	0.058	0.005|
2324 (0.032)	|0.014	0.003	0.011	0.002	0.000|
Multiallelic Dprime: 0.109
BLOCK 57.  MARKERS: 242 243 244 245 246 247
144424 (0.307)	|0.265	0.018	0.006	0.016|
144243 (0.258)	|0.075	0.059	0.118	0.003|
122444 (0.203)	|0.029	0.110	0.049	0.014|
344443 (0.179)	|0.148	0.014	0.007	0.009|
144444 (0.038)	|0.032	0.000	0.003	0.000|
Multiallelic Dprime: 0.583
BLOCK 58.  MARKERS: 249 250 251 252 253
42111 (0.560)	|0.351	0.158	0.052|
22134 (0.201)	|0.099	0.047	0.055|
24234 (0.186)	|0.148	0.033	0.007|
42134 (0.044)	|0.026	0.008	0.008|
Multiallelic Dprime: 0.169
BLOCK 59.  MARKERS: 256 257 258 259
4114 (0.629)	|0.358	0.266	0.000|
2212 (0.245)	|0.010	0.003	0.229|
2222 (0.122)	|0.126	0.000	0.000|
Multiallelic Dprime: 0.749
BLOCK 60.  MARKERS: 260 261
13 (0.496)	|0.300	0.196|
32 (0.280)	|0.235	0.044|
33 (0.217)	|0.099	0.120|
Multiallelic Dprime: 0.269
BLOCK 61.  MARKERS: 262 263
13 (0.635)	|0.499	0.014	0.118|
42 (0.365)	|0.208	0.155	0.000|
Multiallelic Dprime: 0.463
BLOCK 62.  MARKERS: 264 265 266 267
4441 (0.707)	|0.448	0.224	0.035|
1423 (0.168)	|0.012	0.006	0.147|
4341 (0.118)	|0.003	0.115	0.000|
Multiallelic Dprime: 0.681
BLOCK 63.  MARKERS: 268 269 270
214 (0.463)	|0.402	0.055	0.004|
241 (0.347)	|0.297	0.042	0.004|
341 (0.182)	|0.165	0.010	0.004|
Multiallelic Dprime: 0.108
BLOCK 64.  MARKERS: 273 274 275
121 (0.868)	|0.571	0.196	0.101|
443 (0.110)	|0.034	0.004	0.072|
141 (0.012)	|0.007	0.003	0.002|
Multiallelic Dprime: 0.525
BLOCK 65.  MARKERS: 278 279
23 (0.617)	|0.335	0.139	0.142|
21 (0.204)	|0.114	0.049	0.041|
13 (0.179)	|0.092	0.047	0.041|
Multiallelic Dprime: 0.032
BLOCK 66.  MARKERS: 280 281
11 (0.541)	|0.337	0.157	0.046|
33 (0.235)	|0.139	0.055	0.042|
31 (0.225)	|0.119	0.076	0.030|
Multiallelic Dprime: 0.080
BLOCK 67.  MARKERS: 284 285
43 (0.595)	|0.015	0.305	0.269	0.000|
41 (0.287)	|0.235	0.024	0.002	0.026|
33 (0.118)	|0.119	0.000	0.000	0.000|
Multiallelic Dprime: 0.890
BLOCK 68.  MARKERS: 286 287 288 289 290
43313 (0.370)	|0.210	0.000	0.148	0.010	0.003|
22333 (0.330)	|0.272	0.054	0.000	0.000	0.000|
43112 (0.270)	|0.000	0.231	0.000	0.030	0.011|
43113 (0.026)	|0.024	0.000	0.002	0.000	0.000|
Multiallelic Dprime: 0.682
BLOCK 69.  MARKERS: 291 292 293 294 295 296
334223 (0.506)	|0.279	0.070	0.108	0.046|
234441 (0.286)	|0.002	0.284	0.000	0.000|
322223 (0.150)	|0.146	0.001	0.000	0.003|
234423 (0.041)	|0.006	0.000	0.025	0.010|
234223 (0.015)	|0.000	0.001	0.011	0.002|
Multiallelic Dprime: 0.694
BLOCK 70.  MARKERS: 297 298 299
232 (0.434)	|0.379	0.000	0.056|
214 (0.360)	|0.009	0.294	0.057|
432 (0.143)	|0.003	0.000	0.140|
212 (0.062)	|0.056	0.004	0.002|
Multiallelic Dprime: 0.816
BLOCK 71.  MARKERS: 300 301
13 (0.446)	|0.249	0.133	0.065|
11 (0.299)	|0.166	0.106	0.028|
43 (0.255)	|0.133	0.080	0.042|
Multiallelic Dprime: 0.049
BLOCK 72.  MARKERS: 302 303
33 (0.548)	|0.482	0.056	0.000	0.000|
11 (0.318)	|0.039	0.276	0.001	0.000|
13 (0.134)	|0.002	0.094	0.026	0.010|
Multiallelic Dprime: 0.789
BLOCK 73.  MARKERS: 304 305 306 307 308 309
444234 (0.522)	|0.276	0.178	0.068|
222112 (0.426)	|0.252	0.141	0.034|
244232 (0.028)	|0.008	0.001	0.018|
242232 (0.010)	|0.003	0.001	0.006|
Multiallelic Dprime: 0.091
BLOCK 74.  MARKERS: 312 313
41 (0.548)	|0.201	0.191	0.156|
21 (0.324)	|0.264	0.055	0.004|
24 (0.129)	|0.116	0.011	0.002|
Multiallelic Dprime: 0.619
BLOCK 75.  MARKERS: 314 315
43 (0.581)	|0.267	0.189	0.123|
41 (0.258)	|0.117	0.087	0.055|
21 (0.162)	|0.090	0.043	0.029|
Multiallelic Dprime: 0.053
BLOCK 76.  MARKERS: 317 318 319
133 (0.473)	|0.247	0.210	0.018|
311 (0.319)	|0.244	0.075	0.000|
131 (0.207)	|0.015	0.059	0.131|
Multiallelic Dprime: 0.396
BLOCK 77.  MARKERS: 320 321
34 (0.506)	|0.416	0.085	0.002|
32 (0.345)	|0.162	0.175	0.007|
42 (0.149)	|0.003	0.003	0.142|
Multiallelic Dprime: 0.565
BLOCK 78.  MARKERS: 323 324 325 326
3422 (0.581)	|0.377	0.177	0.007	0.018|
3222 (0.264)	|0.195	0.004	0.054	0.000|
4244 (0.152)	|0.006	0.009	0.129	0.000|
Multiallelic Dprime: 0.515
BLOCK 79.  MARKERS: 327 328 329 330 331 332
212312 (0.578)	|0.186	0.252	0.118	0.023|
232312 (0.191)	|0.034	0.015	0.124	0.018|
134233 (0.191)	|0.138	0.022	0.015	0.016|
232233 (0.018)	|0.009	0.003	0.000	0.007|
Multiallelic Dprime: 0.430
BLOCK 80.  MARKERS: 335 336 337
243 (0.376)	|0.019	0.180	0.148	0.018	0.010|
421 (0.292)	|0.275	0.007	0.008	0.002	0.000|
221 (0.263)	|0.003	0.020	0.082	0.158	0.000|
223 (0.070)	|0.003	0.049	0.010	0.006	0.000|
Multiallelic Dprime: 0.715
BLOCK 81.  MARKERS: 338 339 340 341 342
42441 (0.299)	|0.250	0.039	0.000	0.010|
34221 (0.258)	|0.057	0.185	0.008	0.005|
42221 (0.247)	|0.080	0.067	0.054	0.045|
42443 (0.185)	|0.093	0.000	0.091	0.000|
32443 (0.010)	|0.009	0.000	0.000	0.000|
Multiallelic Dprime: 0.514
BLOCK 82.  MARKERS: 343 344 345 346
1331 (0.490)	|0.351	0.137|
4131 (0.291)	|0.125	0.167|
1323 (0.156)	|0.013	0.142|
1333 (0.059)	|0.050	0.010|
Multiallelic Dprime: 0.422
BLOCK 83.  MARKERS: 349 350
31 (0.540)	|0.306	0.181	0.050|
24 (0.457)	|0.191	0.114	0.151|
Multiallelic Dprime: 0.237
BLOCK 84.  MARKERS: 352 353
33 (0.498)	|0.334	0.142	0.020|
11 (0.296)	|0.025	0.094	0.177|
31 (0.202)	|0.196	0.006	0.000|
Multiallelic Dprime: 0.563
BLOCK 85.  MARKERS: 354 355
42 (0.563)	|0.310	0.181	0.072|
43 (0.242)	|0.053	0.100	0.089|
22 (0.193)	|0.132	0.003	0.059|
Multiallelic Dprime: 0.302
BLOCK 86.  MARKERS: 357 358
34 (0.496)	|0.244	0.192	0.059|
22 (0.284)	|0.158	0.083	0.043|
32 (0.220)	|0.091	0.085	0.046|
Multiallelic Dprime: 0.090
BLOCK 87.  MARKERS: 364 365
31 (0.493)	|0.396	0.069	0.022|
33 (0.360)	|0.318	0.023	0.015|
13 (0.147)	|0.047	0.026	0.073|
Multiallelic Dprime: 0.384
BLOCK 88.  MARKERS: 366 367 368 369 370
44123 (0.763)	|0.424	0.337|
41123 (0.119)	|0.075	0.043|
24311 (0.109)	|0.056	0.054|
Multiallelic Dprime: 0.057
BLOCK 89.  MARKERS: 373 374
44 (0.563)	|0.428	0.131|
12 (0.437)	|0.424	0.009|
Multiallelic Dprime: 0.848
BLOCK 90.  MARKERS: 376 377
13 (0.852)	|0.454	0.343	0.048|
31 (0.141)	|0.076	0.039	0.024|
Multiallelic Dprime: 0.131
BLOCK 91.  MARKERS: 381 382 383 384
3314 (0.530)	|0.301	0.229|
1132 (0.387)	|0.295	0.090|
3312 (0.073)	|0.032	0.041|
Multiallelic Dprime: 0.277
BLOCK 92.  MARKERS: 388 389
13 (0.632)	|0.540	0.092	0.000|
41 (0.366)	|0.022	0.185	0.155|
Multiallelic Dprime: 0.795
BLOCK 93.  MARKERS: 390 391 392 393 394
33224 (0.562)	|0.468	0.088	0.006	0.000|
31141 (0.279)	|0.016	0.107	0.106	0.050|
13224 (0.156)	|0.150	0.000	0.004	0.000|
Multiallelic Dprime: 0.673
BLOCK 94.  MARKERS: 396 397 398
314 (0.637)	|0.373	0.181	0.076|
134 (0.195)	|0.119	0.061	0.013|
332 (0.117)	|0.082	0.027	0.006|
334 (0.051)	|0.023	0.024	0.004|
Multiallelic Dprime: 0.105
BLOCK 95.  MARKERS: 400 401 402
423 (0.597)	|0.546	0.051|
241 (0.293)	|0.034	0.256|
221 (0.099)	|0.099	0.000|
Multiallelic Dprime: 0.785
BLOCK 96.  MARKERS: 403 404
34 (0.684)	|0.536	0.089	0.059|
12 (0.312)	|0.291	0.014	0.006|
Multiallelic Dprime: 0.625
BLOCK 97.  MARKERS: 405 406
31 (0.831)	|0.537	0.163	0.114	0.013|
23 (0.102)	|0.072	0.013	0.009	0.008|
21 (0.065)	|0.033	0.025	0.007	0.000|
Multiallelic Dprime: 0.091
BLOCK 98.  MARKERS: 408 409 410
343 (0.643)	|0.555	0.079	0.009|
321 (0.201)	|0.031	0.170	0.000|
121 (0.130)	|0.013	0.118	0.000|
341 (0.021)	|0.003	0.014	0.004|
Multiallelic Dprime: 0.770
BLOCK 99.  MARKERS: 411 412
21 (0.606)	|0.586	0.014|
43 (0.382)	|0.191	0.181|
23 (0.013)	|0.004	0.009|
Multiallelic Dprime: 0.859
BLOCK 100.  MARKERS: 413 414 415 416
4341 (0.777)	|0.347	0.224	0.153	0.000	0.014	0.018	0.016|
3113 (0.204)	|0.000	0.000	0.027	0.158	0.005	0.000	0.000|
Multiallelic Dprime: 0.839
BLOCK 101.  MARKERS: 417 418 419 420 421 422 423
2343324 (0.349)	|0.150	0.132	0.062|
2121124 (0.226)	|0.120	0.060	0.043|
2343124 (0.183)	|0.069	0.066	0.043|
3323132 (0.161)	|0.063	0.055	0.043|
2323132 (0.019)	|0.013	0.004	0.002|
2321124 (0.018)	|0.010	0.007	0.002|
2343132 (0.016)	|0.010	0.006	0.000|
Multiallelic Dprime: 0.106
BLOCK 102.  MARKERS: 430 431 432 433 434
13432 (0.450)	|0.300	0.072	0.080|
13434 (0.336)	|0.175	0.090	0.073|
31224 (0.196)	|0.157	0.019	0.019|
Multiallelic Dprime: 0.185
BLOCK 103.  MARKERS: 435 436
43 (0.641)	|0.428	0.188	0.025|
21 (0.185)	|0.002	0.089	0.094|
41 (0.174)	|0.008	0.014	0.153|
Multiallelic Dprime: 0.672
BLOCK 104.  MARKERS: 437 438
41 (0.438)	|0.381	0.016	0.033	0.001	0.005|
43 (0.290)	|0.041	0.193	0.032	0.022	0.004|
23 (0.272)	|0.108	0.021	0.108	0.008	0.022|
Multiallelic Dprime: 0.619
BLOCK 105.  MARKERS: 439 440 441 442 443
21342 (0.530)	|0.171	0.151	0.098	0.089	0.010|
23324 (0.231)	|0.095	0.052	0.075	0.003	0.002|
41124 (0.174)	|0.097	0.030	0.018	0.007	0.021|
21124 (0.031)	|0.007	0.012	0.001	0.006	0.001|
21324 (0.031)	|0.016	0.000	0.008	0.007	0.000|
Multiallelic Dprime: 0.247
BLOCK 106.  MARKERS: 444 445 446 447 448
44311 (0.384)	|0.087	0.178	0.003	0.038	0.076|
22113 (0.248)	|0.002	0.026	0.215	0.003	0.002|
44131 (0.201)	|0.189	0.006	0.001	0.002	0.002|
44111 (0.112)	|0.002	0.013	0.021	0.076	0.000|
22111 (0.035)	|0.001	0.027	0.000	0.000	0.000|
Multiallelic Dprime: 0.713
BLOCK 107.  MARKERS: 449 450 451 452 453 454 455 456
41342241 (0.285)	|0.071	0.213	0.001|
31122323 (0.254)	|0.236	0.014	0.004|
33121323 (0.248)	|0.219	0.009	0.021|
33122323 (0.125)	|0.074	0.019	0.032|
41122323 (0.080)	|0.076	0.004	0.000|
Multiallelic Dprime: 0.657
BLOCK 108.  MARKERS: 457 458
32 (0.683)	|0.232	0.348	0.103|
41 (0.258)	|0.229	0.021	0.007|
42 (0.059)	|0.056	0.002	0.000|
Multiallelic Dprime: 0.801
BLOCK 109.  MARKERS: 459 460
43 (0.517)	|0.156	0.196	0.165|
34 (0.371)	|0.208	0.141	0.024|
33 (0.110)	|0.066	0.031	0.014|
Multiallelic Dprime: 0.259
BLOCK 110.  MARKERS: 461 462
32 (0.429)	|0.286	0.114	0.023|
12 (0.366)	|0.096	0.236	0.032|
34 (0.204)	|0.082	0.087	0.033|
Multiallelic Dprime: 0.322
BLOCK 111.  MARKERS: 467 468 469 470 471
44133 (0.464)	|0.318	0.071	0.074|
11411 (0.437)	|0.171	0.200	0.065|
14411 (0.090)	|0.063	0.024	0.003|
Multiallelic Dprime: 0.310
BLOCK 112.  MARKERS: 473 474
33 (0.559)	|0.209	0.156	0.193|
31 (0.295)	|0.274	0.018	0.003|
11 (0.145)	|0.094	0.048	0.003|
Multiallelic Dprime: 0.633
BLOCK 113.  MARKERS: 475 476
23 (0.579)	|0.317	0.081	0.117	0.064|
21 (0.222)	|0.090	0.077	0.005	0.050|
33 (0.199)	|0.179	0.002	0.018	0.000|
Multiallelic Dprime: 0.342
BLOCK 114.  MARKERS: 477 478 479
222 (0.586)	|0.393	0.140	0.051|
224 (0.160)	|0.147	0.012	0.001|
424 (0.140)	|0.028	0.107	0.000|
242 (0.114)	|0.114	0.000	0.000|
Multiallelic Dprime: 0.396
BLOCK 115.  MARKERS: 481 482 483 484
3121 (0.683)	|0.624	0.035	0.024|
2343 (0.259)	|0.016	0.244	0.000|
3123 (0.051)	|0.050	0.002	0.000|
Multiallelic Dprime: 0.803
BLOCK 116.  MARKERS: 485 486 487 488 489
32213 (0.690)	|0.258	0.321	0.111|
14431 (0.286)	|0.202	0.072	0.013|
12231 (0.024)	|0.017	0.005	0.002|
Multiallelic Dprime: 0.436
BLOCK 117.  MARKERS: 492 493
22 (0.477)	|0.275	0.059	0.141|
12 (0.397)	|0.219	0.090	0.089|
23 (0.126)	|0.020	0.103	0.005|
Multiallelic Dprime: 0.245
BLOCK 118.  MARKERS: 495 496
22 (0.514)	|0.307	0.164	0.043|
33 (0.246)	|0.092	0.084	0.070|
32 (0.240)	|0.121	0.064	0.054|
Multiallelic Dprime: 0.157
BLOCK 119.  MARKERS: 499 500
32 (0.520)	|0.335	0.011	0.001	0.128	0.032|
42 (0.312)	|0.019	0.237	0.002	0.005	0.033|
34 (0.168)	|0.005	0.003	0.144	0.003	0.000|
Multiallelic Dprime: 0.856
BLOCK 120.  MARKERS: 501 502 503 504 505 506 507 508 509 510 511 512 513 514 515 516 517 518 519 520
34332112242113342413 (0.361)	|0.359	0.000|
24132311442431324234 (0.253)	|0.179	0.071|
32144332243411324213 (0.146)	|0.002	0.147|
24132312223411124234 (0.136)	|0.134	0.000|
34132312242113324213 (0.065)	|0.065	0.000|
Multiallelic Dprime: 0.759
BLOCK 121.  MARKERS: 521 522
42 (0.776)	|0.512	0.000	0.081	0.083	0.003	0.051	0.023|
24 (0.222)	|0.010	0.137	0.000	0.000	0.069	0.000	0.000|
Multiallelic Dprime: 0.950
BLOCK 122.  MARKERS: 523 524 525 526 527 528 529 530
43221233 (0.525)	|0.257	0.253	0.000	0.015|
33411231 (0.138)	|0.000	0.000	0.137	0.000|
33223411 (0.081)	|0.000	0.000	0.081	0.000|
33221233 (0.081)	|0.080	0.001	0.000	0.000|
34221411 (0.073)	|0.002	0.000	0.000	0.071|
33221231 (0.052)	|0.000	0.000	0.001	0.052|
34223411 (0.023)	|0.022	0.000	0.000	0.000|
Multiallelic Dprime: 0.853
BLOCK 123.  MARKERS: 531 532 533 534
1323 (0.368)	|0.152	0.195	0.019|
1321 (0.260)	|0.241	0.011	0.006|
3143 (0.230)	|0.097	0.005	0.126|
1343 (0.142)	|0.103	0.011	0.023|
Multiallelic Dprime: 0.564
BLOCK 124.  MARKERS: 535 536 537
211 (0.591)	|0.386	0.152	0.019	0.011	0.016|
233 (0.224)	|0.118	0.068	0.019	0.008	0.005|
411 (0.174)	|0.098	0.066	0.005	0.003	0.000|
Multiallelic Dprime: 0.122
BLOCK 125.  MARKERS: 542 543 544 545 546 547 548 549 550
144441444 (0.607)	|0.593	0.003	0.010|
313223112 (0.285)	|0.029	0.217	0.042|
144441144 (0.044)	|0.044	0.000	0.000|
144421144 (0.022)	|0.000	0.000	0.022|
344421144 (0.022)	|0.000	0.000	0.021|
Multiallelic Dprime: 0.903
BLOCK 126.  MARKERS: 551 552
44 (0.674)	|0.232	0.196	0.125	0.081	0.041|
23 (0.226)	|0.073	0.068	0.054	0.023	0.006|
43 (0.098)	|0.038	0.040	0.012	0.005	0.002|
Multiallelic Dprime: 0.080
BLOCK 127.  MARKERS: 556 557 558 559
2212 (0.343)	|0.344	0.000	0.000	0.000|
2234 (0.306)	|0.000	0.302	0.003	0.000|
4232 (0.191)	|0.062	0.000	0.129	0.000|
4432 (0.110)	|0.109	0.000	0.000	0.000|
2232 (0.050)	|0.003	0.000	0.037	0.011|
Multiallelic Dprime: 0.921
BLOCK 128.  MARKERS: 560 561 562 563
1223 (0.516)	|0.245	0.151	0.120|
2331 (0.302)	|0.128	0.089	0.086|
2333 (0.168)	|0.057	0.103	0.008|
2233 (0.011)	|0.000	0.010	0.000|
Multiallelic Dprime: 0.175
BLOCK 129.  MARKERS: 565 566
14 (0.431)	|0.232	0.053	0.028	0.102	0.014|
44 (0.353)	|0.094	0.007	0.175	0.071	0.001|
42 (0.216)	|0.011	0.161	0.018	0.023	0.000|
Multiallelic Dprime: 0.498
BLOCK 130.  MARKERS: 567 568 569 570 571 572 573
1134341 (0.338)	|0.315	0.004	0.018|
2134341 (0.221)	|0.212	0.003	0.005|
1322323 (0.221)	|0.000	0.221	0.000|
1322423 (0.194)	|0.003	0.192	0.000|
1132323 (0.014)	|0.000	0.003	0.012|
Multiallelic Dprime: 0.933
BLOCK 131.  MARKERS: 576 577
41 (0.534)	|0.223	0.311|
23 (0.429)	|0.264	0.161|
21 (0.037)	|0.033	0.004|
Multiallelic Dprime: 0.252
BLOCK 132.  MARKERS: 579 580
33 (0.520)	|0.013	0.291	0.108	0.084	0.015|
21 (0.477)	|0.387	0.020	0.017	0.033	0.001|
Multiallelic Dprime: 0.819
BLOCK 133.  MARKERS: 581 582 583 584 585 586 587
3223411 (0.400)	|0.188	0.206|
4123213 (0.313)	|0.171	0.141|
3112243 (0.126)	|0.077	0.048|
3223213 (0.118)	|0.056	0.059|
3123213 (0.017)	|0.008	0.008|
Multiallelic Dprime: 0.088
BLOCK 134.  MARKERS: 592 593
41 (0.519)	|0.403	0.110|
23 (0.471)	|0.390	0.079|
Multiallelic Dprime: 0.125
BLOCK 135.  MARKERS: 597 598
33 (0.800)	|0.277	0.322	0.115	0.083|
11 (0.193)	|0.134	0.050	0.005	0.002|
Multiallelic Dprime: 0.487
BLOCK 136.  MARKERS: 599 600 601
214 (0.418)	|0.235	0.012	0.168|
232 (0.372)	|0.068	0.233	0.071|
414 (0.119)	|0.112	0.003	0.004|
212 (0.085)	|0.073	0.003	0.010|
Multiallelic Dprime: 0.560
BLOCK 137.  MARKERS: 603 604
41 (0.489)	|0.298	0.107	0.078|
23 (0.255)	|0.160	0.064	0.026|
43 (0.253)	|0.176	0.041	0.036|
Multiallelic Dprime: 0.086
BLOCK 138.  MARKERS: 607 608 609
211 (0.636)	|0.590	0.000	0.043|
433 (0.211)	|0.000	0.212	0.000|
431 (0.140)	|0.030	0.001	0.109|
Multiallelic Dprime: 0.866
BLOCK 139.  MARKERS: 610 611
42 (0.618)	|0.500	0.118|
24 (0.220)	|0.145	0.075|
22 (0.156)	|0.072	0.084|
Multiallelic Dprime: 0.270
BLOCK 140.  MARKERS: 612 613
41 (0.722)	|0.507	0.201	0.012|
33 (0.278)	|0.101	0.174	0.003|
Multiallelic Dprime: 0.401
BLOCK 141.  MARKERS: 615 616
34 (0.609)	|0.383	0.089	0.129	0.008|
12 (0.375)	|0.222	0.094	0.057	0.002|
14 (0.015)	|0.004	0.008	0.003	0.000|
Multiallelic Dprime: 0.112
BLOCK 142.  MARKERS: 617 618 619
431 (0.607)	|0.545	0.056|
211 (0.192)	|0.148	0.042|
213 (0.189)	|0.183	0.007|
231 (0.010)	|0.010	0.000|
Multiallelic Dprime: 0.257
BLOCK 143.  MARKERS: 621 622
32 (0.886)	|0.445	0.193	0.150	0.071|
13 (0.105)	|0.030	0.054	0.012	0.005|
Multiallelic Dprime: 0.380
BLOCK 144.  MARKERS: 623 624 625 626 627 628 629 630 631 632 633
32233222434 (0.480)	|0.183	0.276	0.020|
32234442334 (0.249)	|0.162	0.082	0.007|
24414224342 (0.163)	|0.014	0.023	0.126|
32234224332 (0.077)	|0.069	0.007	0.000|
Multiallelic Dprime: 0.454
BLOCK 145.  MARKERS: 634 635 636
232 (0.445)	|0.361	0.081	0.004|
221 (0.397)	|0.124	0.237	0.036|
421 (0.156)	|0.051	0.024	0.080|
Multiallelic Dprime: 0.504
BLOCK 146.  MARKERS: 637 638
23 (0.535)	|0.447	0.088|
21 (0.344)	|0.301	0.043|
43 (0.119)	|0.087	0.033|
Multiallelic Dprime: 0.102
BLOCK 147.  MARKERS: 641 642
11 (0.837)	|0.600	0.218	0.015|
33 (0.163)	|0.019	0.144	0.000|
Multiallelic Dprime: 0.815
BLOCK 148.  MARKERS: 643 644
44 (0.620)	|0.404	0.106	0.104|
22 (0.363)	|0.219	0.096	0.044|
42 (0.015)	|0.002	0.003	0.010|
Multiallelic Dprime: 0.102
BLOCK 149.  MARKERS: 647 648 649 650
2142 (0.624)	|0.317	0.182	0.036	0.093|
2331 (0.206)	|0.046	0.008	0.147	0.006|
3142 (0.158)	|0.043	0.041	0.022	0.053|
Multiallelic Dprime: 0.435
BLOCK 150.  MARKERS: 653 654 655 656
1123 (0.407)	|0.236	0.162|
1311 (0.231)	|0.220	0.008|
1121 (0.205)	|0.197	0.008|
3123 (0.157)	|0.147	0.008|
Multiallelic Dprime: 0.780
BLOCK 151.  MARKERS: 658 659 660
343 (0.799)	|0.640	0.136	0.022|
114 (0.185)	|0.178	0.003	0.004|
Multiallelic Dprime: 0.765
BLOCK 152.  MARKERS: 661 662
22 (0.833)	|0.561	0.137	0.135|
34 (0.140)	|0.012	0.121	0.006|
24 (0.026)	|0.007	0.019	0.000|
Multiallelic Dprime: 0.786
BLOCK 153.  MARKERS: 663 664
21 (0.581)	|0.401	0.160	0.020|
23 (0.278)	|0.060	0.038	0.180|
13 (0.141)	|0.021	0.120	0.000|
Multiallelic Dprime: 0.570
BLOCK 154.  MARKERS: 665 666
43 (0.484)	|0.342	0.102	0.041|
41 (0.317)	|0.305	0.013	0.000|
23 (0.198)	|0.113	0.073	0.012|
Multiallelic Dprime: 0.413
BLOCK 155.  MARKERS: 670 671
33 (0.760)	|0.609	0.071	0.081|
21 (0.187)	|0.162	0.024	0.001|
23 (0.053)	|0.017	0.036	0.000|
Multiallelic Dprime: 0.226
BLOCK 156.  MARKERS: 673 674
23 (0.787)	|0.334	0.199	0.141	0.110|
41 (0.131)	|0.079	0.031	0.008	0.013|
43 (0.082)	|0.038	0.028	0.014	0.002|
Multiallelic Dprime: 0.207
BLOCK 157.  MARKERS: 676 677 678
313 (0.451)	|0.362	0.034	0.055|
413 (0.258)	|0.256	0.000	0.002|
333 (0.162)	|0.162	0.000	0.000|
314 (0.125)	|0.000	0.125	0.000|
Multiallelic Dprime: 0.630
BLOCK 158.  MARKERS: 680 681
23 (0.780)	|0.371	0.237	0.172|
41 (0.162)	|0.152	0.005	0.006|
21 (0.058)	|0.044	0.008	0.006|
Multiallelic Dprime: 0.746
BLOCK 159.  MARKERS: 682 683
12 (0.567)	|0.294	0.117	0.073	0.084|
32 (0.249)	|0.060	0.117	0.019	0.052|
14 (0.184)	|0.062	0.043	0.066	0.013|
Multiallelic Dprime: 0.265
BLOCK 160.  MARKERS: 687 688 689
331 (0.415)	|0.225	0.190	0.000|
231 (0.276)	|0.183	0.068	0.023|
311 (0.158)	|0.039	0.118	0.001|
232 (0.149)	|0.010	0.009	0.131|
Multiallelic Dprime: 0.443
BLOCK 161.  MARKERS: 690 691
44 (0.458)	|0.265	0.102	0.092|
14 (0.384)	|0.150	0.114	0.120|
12 (0.158)	|0.052	0.057	0.049|
Multiallelic Dprime: 0.173
BLOCK 162.  MARKERS: 696 697
13 (0.466)	|0.194	0.213	0.057|
33 (0.272)	|0.139	0.087	0.044|
31 (0.261)	|0.140	0.084	0.036|
Multiallelic Dprime: 0.125
BLOCK 163.  MARKERS: 705 706 707
433 (0.473)	|0.371	0.061	0.041|
313 (0.384)	|0.100	0.199	0.085|
432 (0.137)	|0.101	0.030	0.006|
Multiallelic Dprime: 0.486
BLOCK 164.  MARKERS: 708 709
42 (0.576)	|0.478	0.029	0.000	0.043	0.001	0.015	0.009|
24 (0.290)	|0.000	0.228	0.037	0.000	0.024	0.000	0.000|
22 (0.134)	|0.003	0.049	0.080	0.000	0.000	0.000	0.002|
Multiallelic Dprime: 0.855
BLOCK 165.  MARKERS: 710 711 712 713 714 715
323324 (0.480)	|0.155	0.321|
111144 (0.305)	|0.223	0.080|
111142 (0.116)	|0.104	0.012|
121124 (0.043)	|0.009	0.034|
121344 (0.025)	|0.004	0.021|
311144 (0.015)	|0.009	0.006|
123324 (0.012)	|0.004	0.006|
Multiallelic Dprime: 0.458
BLOCK 166.  MARKERS: 716 717
34 (0.509)	|0.034	0.376	0.096|
12 (0.482)	|0.464	0.000	0.017|
Multiallelic Dprime: 0.929
BLOCK 167.  MARKERS: 718 719
24 (0.505)	|0.477	0.017	0.010|
43 (0.377)	|0.016	0.310	0.050|
23 (0.113)	|0.008	0.017	0.087|
Multiallelic Dprime: 0.832
BLOCK 168.  MARKERS: 720 721
34 (0.502)	|0.352	0.074	0.067	0.000	0.009|
12 (0.344)	|0.161	0.163	0.007	0.009	0.002|
14 (0.148)	|0.064	0.003	0.047	0.030	0.000|
Multiallelic Dprime: 0.351
BLOCK 169.  MARKERS: 722 723 724 725
4442 (0.578)	|0.395	0.159	0.023|
4244 (0.242)	|0.127	0.082	0.030|
2222 (0.121)	|0.046	0.046	0.029|
2242 (0.040)	|0.024	0.009	0.007|
4242 (0.012)	|0.008	0.002	0.001|
Multiallelic Dprime: 0.183
BLOCK 170.  MARKERS: 730 731 732
133 (0.607)	|0.022	0.293	0.277	0.002	0.003|
311 (0.298)	|0.289	0.000	0.000	0.000	0.000|
333 (0.089)	|0.026	0.002	0.000	0.038	0.025|
Multiallelic Dprime: 0.941
BLOCK 171.  MARKERS: 735 736 737 738 739
23333 (0.337)	|0.116	0.221|
14133 (0.296)	|0.262	0.035|
24311 (0.280)	|0.220	0.060|
24333 (0.040)	|0.035	0.004|
24331 (0.029)	|0.030	0.000|
Multiallelic Dprime: 0.528
BLOCK 172.  MARKERS: 742 743
24 (0.680)	|0.308	0.228	0.143|
42 (0.320)	|0.171	0.082	0.069|
Multiallelic Dprime: 0.105
BLOCK 173.  MARKERS: 745 746
14 (0.479)	|0.361	0.066	0.051|
44 (0.310)	|0.261	0.035	0.014|
42 (0.211)	|0.126	0.064	0.021|
Multiallelic Dprime: 0.186
BLOCK 174.  MARKERS: 747 748
22 (0.747)	|0.642	0.091	0.013|
43 (0.165)	|0.000	0.162	0.000|
42 (0.086)	|0.082	0.004	0.000|
Multiallelic Dprime: 0.650
BLOCK 175.  MARKERS: 749 750 751
331 (0.723)	|0.477	0.147	0.096|
214 (0.259)	|0.158	0.049	0.052|
334 (0.013)	|0.005	0.005	0.003|
Multiallelic Dprime: 0.069
BLOCK 176.  MARKERS: 753 754
41 (0.642)	|0.248	0.385|
43 (0.203)	|0.167	0.034|
23 (0.151)	|0.100	0.051|
Multiallelic Dprime: 0.493
BLOCK 177.  MARKERS: 758 759
42 (0.519)	|0.158	0.082	0.102	0.106	0.048	0.020|
24 (0.470)	|0.230	0.103	0.071	0.034	0.023	0.007|
Multiallelic Dprime: 0.247
BLOCK 178.  MARKERS: 765 766 767 768 769 770 771 772
43333411 (0.387)	|0.244	0.110	0.017	0.004	0.001	0.006	0.000|
13313111 (0.188)	|0.109	0.032	0.021	0.016	0.002	0.000	0.002|
13331112 (0.178)	|0.015	0.085	0.012	0.048	0.009	0.002	0.000|
42233431 (0.142)	|0.010	0.005	0.084	0.002	0.024	0.000	0.013|
43313111 (0.072)	|0.020	0.016	0.000	0.003	0.001	0.026	0.000|
43333111 (0.027)	|0.018	0.001	0.001	0.006	0.000	0.000	0.000|
Multiallelic Dprime: 0.482
BLOCK 179.  MARKERS: 773 774 775 776 777 778 779 780 781 782 783
42113312143 (0.415)	|0.203	0.140	0.074|
42343112333 (0.251)	|0.120	0.095	0.035|
13114331331 (0.133)	|0.077	0.042	0.014|
42143312333 (0.079)	|0.038	0.029	0.011|
13114331333 (0.038)	|0.033	0.005	0.000|
42113312343 (0.036)	|0.017	0.014	0.005|
42113311333 (0.016)	|0.008	0.005	0.002|
Multiallelic Dprime: 0.093
BLOCK 180.  MARKERS: 788 789
44 (0.514)	|0.268	0.248	0.000|
24 (0.338)	|0.210	0.078	0.050|
22 (0.145)	|0.013	0.073	0.058|
Multiallelic Dprime: 0.298
BLOCK 181.  MARKERS: 790 791 792
333 (0.491)	|0.241	0.211	0.040|
131 (0.398)	|0.249	0.070	0.080|
113 (0.110)	|0.051	0.044	0.014|
Multiallelic Dprime: 0.234
BLOCK 182.  MARKERS: 793 794
33 (0.540)	|0.265	0.265	0.008	0.000|
31 (0.324)	|0.145	0.044	0.125	0.013|
11 (0.136)	|0.119	0.007	0.008	0.000|
Multiallelic Dprime: 0.447
BLOCK 183.  MARKERS: 797 798 799
242 (0.527)	|0.203	0.255	0.067|
232 (0.316)	|0.024	0.051	0.239|
133 (0.140)	|0.136	0.003	0.002|
132 (0.014)	|0.005	0.007	0.002|
Multiallelic Dprime: 0.551
BLOCK 184.  MARKERS: 800 801 802
341 (0.370)	|0.303	0.062	0.005|
223 (0.316)	|0.207	0.105	0.004|
343 (0.311)	|0.176	0.132	0.002|
Multiallelic Dprime: 0.231
BLOCK 185.  MARKERS: 804 805
12 (0.691)	|0.669	0.021	0.000|
24 (0.299)	|0.026	0.261	0.013|
22 (0.010)	|0.004	0.006	0.000|
Multiallelic Dprime: 0.887
BLOCK 186.  MARKERS: 806 807
21 (0.698)	|0.402	0.282	0.015|
33 (0.288)	|0.161	0.034	0.094|
31 (0.013)	|0.013	0.000	0.000|
Multiallelic Dprime: 0.303
BLOCK 187.  MARKERS: 809 810
44 (0.573)	|0.436	0.128	0.010|
22 (0.316)	|0.239	0.075	0.000|
24 (0.111)	|0.104	0.005	0.001|
Multiallelic Dprime: 0.176
BLOCK 188.  MARKERS: 811 812 813
113 (0.780)	|0.333	0.244	0.202|
334 (0.207)	|0.073	0.074	0.061|
313 (0.011)	|0.006	0.003	0.002|
Multiallelic Dprime: 0.080
BLOCK 189.  MARKERS: 817 818
14 (0.413)	|0.320	0.043	0.014	0.000	0.032|
34 (0.321)	|0.063	0.004	0.115	0.128	0.002|
32 (0.266)	|0.004	0.206	0.048	0.004	0.000|
Multiallelic Dprime: 0.716
BLOCK 190.  MARKERS: 819 820 821 822 823 824 825
1213312 (0.386)	|0.314	0.045	0.025|
2233134 (0.253)	|0.219	0.022	0.010|
2233312 (0.178)	|0.140	0.022	0.015|
1112312 (0.132)	|0.053	0.036	0.042|
2213312 (0.034)	|0.009	0.021	0.004|
Multiallelic Dprime: 0.332
BLOCK 191.  MARKERS: 827 828
21 (0.749)	|0.316	0.434|
23 (0.148)	|0.117	0.032|
13 (0.097)	|0.073	0.024|
Multiallelic Dprime: 0.536
BLOCK 192.  MARKERS: 832 833
42 (0.507)	|0.118	0.144	0.108	0.099	0.039|
14 (0.493)	|0.217	0.055	0.082	0.048	0.088|
Multiallelic Dprime: 0.314
BLOCK 193.  MARKERS: 834 835 836 837 838
33333 (0.336)	|0.318	0.007	0.009|
33131 (0.199)	|0.020	0.152	0.026|
33343 (0.189)	|0.181	0.005	0.001|
11331 (0.148)	|0.098	0.000	0.049|
33331 (0.126)	|0.110	0.004	0.011|
Multiallelic Dprime: 0.706
BLOCK 194.  MARKERS: 840 841 842 843 844
31321 (0.725)	|0.267	0.251	0.086	0.072	0.020	0.010|
33423 (0.171)	|0.054	0.048	0.040	0.018	0.001	0.004|
43433 (0.097)	|0.035	0.027	0.014	0.019	0.000	0.000|
Multiallelic Dprime: 0.127
BLOCK 195.  MARKERS: 846 847 848 849 850 851
343442 (0.355)	|0.288	0.020	0.048|
341343 (0.329)	|0.047	0.246	0.038|
141312 (0.143)	|0.058	0.010	0.076|
321342 (0.109)	|0.072	0.006	0.030|
341312 (0.022)	|0.002	0.001	0.018|
343343 (0.016)	|0.008	0.007	0.000|
Multiallelic Dprime: 0.586
BLOCK 196.  MARKERS: 853 854
31 (0.502)	|0.000	0.205	0.007	0.161	0.052	0.016	0.000	0.010|
11 (0.288)	|0.268	0.004	0.000	0.000	0.000	0.000	0.013	0.000|
32 (0.210)	|0.000	0.001	0.193	0.000	0.000	0.000	0.000	0.000|
Multiallelic Dprime: 0.982
BLOCK 197.  MARKERS: 856 857 858 859 860 861 862 863 864 865 866 867 868 869 870 871 872 873
411321444432143311 (0.269)	|0.126	0.088	0.045|
233321324234321113 (0.209)	|0.126	0.055	0.021|
211413441412143311 (0.201)	|0.114	0.048	0.025|
211323441432143331 (0.161)	|0.097	0.011	0.044|
211313441432143311 (0.052)	|0.010	0.016	0.019|
211323444432143311 (0.016)	|0.015	0.000	0.001|
411323444432143331 (0.013)	|0.009	0.000	0.002|
211321444432143311 (0.011)	|0.006	0.003	0.000|
Multiallelic Dprime: 0.191
BLOCK 198.  MARKERS: 875 876 877 878 879 880 881 882 883 884 885 886 887 888 889
243411113123123 (0.530)	|0.368	0.011	0.150|
221141323442243 (0.240)	|0.003	0.230	0.007|
423443311142241 (0.170)	|0.153	0.017	0.000|
Multiallelic Dprime: 0.709
BLOCK 199.  MARKERS: 890 891
43 (0.541)	|0.543	0.000	0.000|
32 (0.288)	|0.000	0.269	0.018|
42 (0.169)	|0.002	0.000	0.166|
Multiallelic Dprime: 0.980
BLOCK 200.  MARKERS: 892 893 894 895
3344 (0.547)	|0.287	0.257	0.003|
3244 (0.268)	|0.237	0.021	0.010|
1331 (0.184)	|0.072	0.013	0.099|
Multiallelic Dprime: 0.533
BLOCK 201.  MARKERS: 896 897
21 (0.596)	|0.296	0.186	0.051	0.020	0.039|
43 (0.291)	|0.141	0.074	0.023	0.031	0.013|
41 (0.112)	|0.038	0.024	0.011	0.025	0.012|
Multiallelic Dprime: 0.116
BLOCK 202.  MARKERS: 900 901 902 903 904 905
131224 (0.474)	|0.475	0.000	0.000	0.000|
213412 (0.286)	|0.000	0.284	0.000	0.000|
131222 (0.086)	|0.037	0.000	0.038	0.012|
133212 (0.077)	|0.077	0.000	0.000	0.000|
131212 (0.063)	|0.000	0.063	0.000	0.000|
Multiallelic Dprime: 0.963
BLOCK 203.  MARKERS: 906 907 908
134 (0.596)	|0.199	0.048	0.148	0.086	0.069	0.039|
242 (0.345)	|0.094	0.166	0.009	0.053	0.010	0.007|
132 (0.046)	|0.011	0.002	0.005	0.000	0.003	0.025|
142 (0.012)	|0.000	0.013	0.000	0.000	0.000	0.000|
Multiallelic Dprime: 0.410
BLOCK 204.  MARKERS: 911 912 913 914 915 916 917 918
22111442 (0.305)	|0.207	0.098|
42323223 (0.227)	|0.189	0.039|
24323443 (0.163)	|0.138	0.024|
22323243 (0.140)	|0.112	0.028|
22323223 (0.081)	|0.082	0.000|
22323443 (0.071)	|0.060	0.011|
Multiallelic Dprime: 0.263
BLOCK 205.  MARKERS: 919 920
12 (0.798)	|0.342	0.279	0.070	0.100|
33 (0.202)	|0.002	0.008	0.187	0.005|
Multiallelic Dprime: 0.896
BLOCK 206.  MARKERS: 921 922 923 924
2413 (0.343)	|0.213	0.004	0.127|
2341 (0.287)	|0.205	0.081	0.003|
4413 (0.258)	|0.257	0.000	0.000|
2441 (0.106)	|0.004	0.101	0.000|
Multiallelic Dprime: 0.552
BLOCK 207.  MARKERS: 925 926
33 (0.683)	|0.650	0.019	0.015|
13 (0.186)	|0.005	0.106	0.073|
31 (0.130)	|0.122	0.008	0.000|
Multiallelic Dprime: 0.795
BLOCK 208.  MARKERS: 927 928
41 (0.778)	|0.473	0.304	0.000|
13 (0.134)	|0.005	0.120	0.009|
11 (0.087)	|0.024	0.003	0.058|
Multiallelic Dprime: 0.588
BLOCK 209.  MARKERS: 929 930
22 (0.504)	|0.288	0.141	0.066	0.006|
41 (0.427)	|0.211	0.062	0.101	0.048|
21 (0.068)	|0.047	0.020	0.001	0.000|
Multiallelic Dprime: 0.208
BLOCK 210.  MARKERS: 931 932 933
242 (0.548)	|0.487	0.062|
244 (0.223)	|0.109	0.113|
432 (0.168)	|0.160	0.009|
442 (0.054)	|0.047	0.006|
Multiallelic Dprime: 0.476
BLOCK 211.  MARKERS: 937 938 939
434 (0.811)	|0.436	0.143	0.112	0.073|
112 (0.189)	|0.152	0.009	0.024	0.004|
Multiallelic Dprime: 0.485
BLOCK 212.  MARKERS: 941 942 943 944 945 946
344241 (0.587)	|0.569	0.009	0.004	0.000|
122133 (0.153)	|0.020	0.132	0.000	0.000|
342243 (0.136)	|0.094	0.003	0.039	0.000|
342143 (0.077)	|0.009	0.058	0.009	0.000|
Multiallelic Dprime: 0.797
BLOCK 213.  MARKERS: 948 949 950 951 952 953 954 955 956 957 958 959
314213124213 (0.708)	|0.369	0.184	0.127	0.023|
432431342442 (0.213)	|0.044	0.096	0.071	0.000|
314233142212 (0.058)	|0.010	0.040	0.000	0.009|
412431342442 (0.011)	|0.008	0.002	0.000	0.000|
Multiallelic Dprime: 0.351
BLOCK 214.  MARKERS: 962 963 964
144 (0.434)	|0.122	0.102	0.047	0.033	0.064	0.053	0.009|
342 (0.327)	|0.097	0.047	0.047	0.063	0.016	0.043	0.009|
332 (0.200)	|0.040	0.089	0.045	0.013	0.004	0.006	0.001|
344 (0.032)	|0.002	0.002	0.002	0.000	0.020	0.000	0.000|
Multiallelic Dprime: 0.234
BLOCK 215.  MARKERS: 965 966 967 968 969 970 971 972
43231324 (0.261)	|0.000	0.100	0.159	0.003	0.000	0.000	0.000	0.000|
24211344 (0.242)	|0.239	0.000	0.000	0.000	0.000	0.000	0.000	0.000|
44211124 (0.140)	|0.000	0.002	0.001	0.137	0.000	0.000	0.000	0.000|
43213324 (0.111)	|0.002	0.000	0.000	0.000	0.100	0.000	0.000	0.004|
43213322 (0.110)	|0.000	0.000	0.000	0.000	0.000	0.086	0.005	0.018|
44411124 (0.103)	|0.002	0.098	0.000	0.001	0.000	0.000	0.000	0.000|
43211324 (0.020)	|0.000	0.000	0.000	0.000	0.000	0.000	0.020	0.000|
Multiallelic Dprime: 0.944
BLOCK 216.  MARKERS: 973 974 975 976 977 978 979 980
23334434 (0.244)	|0.005	0.161	0.000	0.077|
41233434 (0.207)	|0.115	0.091	0.000	0.000|
41233414 (0.162)	|0.154	0.002	0.001	0.001|
41233432 (0.142)	|0.141	0.000	0.002	0.000|
23324234 (0.101)	|0.000	0.063	0.034	0.002|
43233414 (0.085)	|0.001	0.021	0.063	0.000|
43233434 (0.025)	|0.001	0.000	0.004	0.019|
23334234 (0.023)	|0.000	0.005	0.018	0.000|
Multiallelic Dprime: 0.732
BLOCK 217.  MARKERS: 982 983 984 985
1124 (0.424)	|0.295	0.124	0.002|
3124 (0.347)	|0.022	0.327	0.000|
3142 (0.122)	|0.095	0.027	0.000|
3424 (0.102)	|0.061	0.000	0.041|
Multiallelic Dprime: 0.625
BLOCK 218.  MARKERS: 986 987 988 989 990
21414 (0.479)	|0.150	0.218	0.109|
43223 (0.477)	|0.264	0.170	0.044|
23414 (0.042)	|0.028	0.014	0.000|
Multiallelic Dprime: 0.235
BLOCK 219.  MARKERS: 992 993
12 (0.440)	|0.010	0.400	0.003	0.029|
24 (0.404)	|0.394	0.003	0.000	0.008|
22 (0.153)	|0.032	0.003	0.113	0.004|
Multiallelic Dprime: 0.913
BLOCK 220.  MARKERS: 995 996 997 998
4141 (0.435)	|0.210	0.117	0.048	0.060|
1423 (0.406)	|0.215	0.089	0.062	0.030|
4423 (0.118)	|0.055	0.024	0.027	0.006|
4123 (0.041)	|0.018	0.011	0.010	0.000|
Multiallelic Dprime: 0.104
BLOCK 221.  MARKERS: 1000 1001 1002 1003
1311 (0.497)	|0.438	0.048	0.008|
3123 (0.240)	|0.204	0.029	0.002|
3121 (0.148)	|0.133	0.015	0.000|
1121 (0.096)	|0.086	0.008	0.000|
Multiallelic Dprime: 0.060
BLOCK 222.  MARKERS: 1011 1012 1013 1014 1015
44433 (0.877)	|0.849	0.026	0.000|
23312 (0.101)	|0.000	0.091	0.009|
44333 (0.011)	|0.011	0.000	0.000|
Multiallelic Dprime: 0.891
BLOCK 223.  MARKERS: 1016 1017 1018
423 (0.858)	|0.435	0.424	0.000|
244 (0.128)	|0.051	0.064	0.013|
223 (0.010)	|0.008	0.002	0.000|
Multiallelic Dprime: 0.104
BLOCK 224.  MARKERS: 1020 1021
31 (0.495)	|0.184	0.246	0.047	0.017|
44 (0.492)	|0.358	0.124	0.002	0.002|
34 (0.013)	|0.000	0.000	0.000	0.013|
Multiallelic Dprime: 0.407
BLOCK 225.  MARKERS: 1022 1023 1024
423 (0.543)	|0.189	0.151	0.155	0.047|
241 (0.371)	|0.165	0.100	0.074	0.030|
443 (0.049)	|0.013	0.024	0.003	0.007|
441 (0.031)	|0.014	0.012	0.004	0.001|
Multiallelic Dprime: 0.120
BLOCK 226.  MARKERS: 1028 1029 1030
232 (0.383)	|0.110	0.009	0.264|
211 (0.290)	|0.007	0.282	0.000|
131 (0.237)	|0.172	0.044	0.022|
231 (0.088)	|0.061	0.003	0.024|
Multiallelic Dprime: 0.699
BLOCK 227.  MARKERS: 1031 1032
22 (0.354)	|0.273	0.061	0.017|
24 (0.340)	|0.017	0.188	0.133|
42 (0.306)	|0.131	0.143	0.036|
Multiallelic Dprime: 0.451
BLOCK 228.  MARKERS: 1034 1035 1036
311 (0.420)	|0.276	0.107	0.037|
134 (0.390)	|0.215	0.141	0.034|
334 (0.187)	|0.088	0.057	0.042|
Multiallelic Dprime: 0.137
BLOCK 229.  MARKERS: 1042 1043
23 (0.579)	|0.365	0.180	0.028|
33 (0.308)	|0.139	0.161	0.009|
31 (0.113)	|0.008	0.045	0.061|
Multiallelic Dprime: 0.292
BLOCK 230.  MARKERS: 1044 1045 1046
421 (0.512)	|0.417	0.096|
244 (0.385)	|0.293	0.092|
221 (0.098)	|0.060	0.038|
Multiallelic Dprime: 0.125
BLOCK 231.  MARKERS: 1047 1048
13 (0.775)	|0.259	0.291	0.219|
31 (0.225)	|0.186	0.003	0.034|
Multiallelic Dprime: 0.697
BLOCK 232.  MARKERS: 1049 1050 1051
334 (0.445)	|0.041	0.012	0.202	0.190|
122 (0.293)	|0.034	0.249	0.003	0.006|
324 (0.253)	|0.200	0.002	0.050	0.000|
Multiallelic Dprime: 0.777
BLOCK 233.  MARKERS: 1052 1053 1054 1055 1056
34124 (0.274)	|0.061	0.000	0.194	0.016|
32124 (0.267)	|0.246	0.013	0.008	0.000|
14124 (0.259)	|0.234	0.013	0.006	0.003|
14342 (0.195)	|0.006	0.186	0.000	0.001|
Multiallelic Dprime: 0.824
BLOCK 234.  MARKERS: 1059 1060 1061
133 (0.550)	|0.428	0.103	0.020|
131 (0.213)	|0.188	0.024	0.002|
323 (0.208)	|0.136	0.058	0.014|
333 (0.020)	|0.012	0.005	0.003|
Multiallelic Dprime: 0.151
BLOCK 235.  MARKERS: 1062 1063
41 (0.770)	|0.380	0.223	0.125	0.011	0.011|
23 (0.191)	|0.007	0.110	0.019	0.046	0.000|
43 (0.039)	|0.004	0.033	0.000	0.000	0.000|
Multiallelic Dprime: 0.635
BLOCK 236.  MARKERS: 1064 1065 1066 1067 1068 1069 1070
4343343 (0.391)	|0.183	0.199	0.008|
3342223 (0.366)	|0.297	0.065	0.006|
3422222 (0.145)	|0.008	0.137	0.000|
3342243 (0.056)	|0.013	0.004	0.039|
3422223 (0.011)	|0.009	0.002	0.000|
Multiallelic Dprime: 0.472
BLOCK 237.  MARKERS: 1071 1072
11 (0.513)	|0.430	0.061	0.021|
44 (0.420)	|0.084	0.205	0.128|
41 (0.061)	|0.007	0.051	0.002|
Multiallelic Dprime: 0.626
BLOCK 238.  MARKERS: 1073 1074 1075
212 (0.522)	|0.487	0.024	0.008|
112 (0.320)	|0.077	0.184	0.054|
131 (0.153)	|0.000	0.006	0.147|
Multiallelic Dprime: 0.768
BLOCK 239.  MARKERS: 1076 1077 1078
113 (0.563)	|0.247	0.220	0.096|
331 (0.214)	|0.114	0.075	0.022|
313 (0.214)	|0.082	0.099	0.033|
Multiallelic Dprime: 0.083
BLOCK 240.  MARKERS: 1082 1083
12 (0.446)	|0.147	0.096	0.079	0.074	0.048	0.000|
32 (0.399)	|0.251	0.070	0.030	0.015	0.020	0.006|
13 (0.152)	|0.044	0.080	0.009	0.000	0.009	0.006|
Multiallelic Dprime: 0.340
BLOCK 241.  MARKERS: 1086 1087 1088 1089 1090 1091 1092
1121444 (0.442)	|0.441	0.000	0.000|
2343222 (0.247)	|0.002	0.222	0.022|
1341424 (0.119)	|0.044	0.000	0.075|
1341444 (0.088)	|0.088	0.000	0.000|
1341222 (0.080)	|0.000	0.015	0.066|
1141444 (0.013)	|0.013	0.000	0.000|
Multiallelic Dprime: 0.899
BLOCK 242.  MARKERS: 1094 1095
24 (0.594)	|0.421	0.028	0.094	0.051|
11 (0.239)	|0.019	0.189	0.008	0.023|
21 (0.167)	|0.034	0.026	0.041	0.067|
Multiallelic Dprime: 0.611
BLOCK 243.  MARKERS: 1098 1099 1100
234 (0.473)	|0.377	0.082	0.014|
212 (0.241)	|0.070	0.063	0.100|
214 (0.143)	|0.022	0.083	0.038|
414 (0.141)	|0.045	0.091	0.004|
Multiallelic Dprime: 0.503
BLOCK 244.  MARKERS: 1101 1102 1103
234 (0.515)	|0.463	0.028	0.003	0.003	0.008|
434 (0.319)	|0.045	0.145	0.089	0.028	0.002|
412 (0.156)	|0.009	0.113	0.005	0.027	0.000|
Multiallelic Dprime: 0.738
BLOCK 245.  MARKERS: 1104 1105 1106 1107 1108
14114 (0.522)	|0.297	0.219	0.007|
32322 (0.286)	|0.132	0.149	0.002|
34112 (0.096)	|0.055	0.039	0.000|
34114 (0.059)	|0.031	0.029	0.000|
32114 (0.011)	|0.002	0.008	0.000|
Multiallelic Dprime: 0.101
BLOCK 246.  MARKERS: 1110 1111
42 (0.529)	|0.415	0.114|
31 (0.453)	|0.358	0.093|
32 (0.012)	|0.008	0.003|
Multiallelic Dprime: 0.025
BLOCK 247.  MARKERS: 1112 1113
23 (0.784)	|0.614	0.128	0.037|
41 (0.213)	|0.164	0.044	0.003|
Multiallelic Dprime: 0.044
BLOCK 248.  MARKERS: 1114 1115 1116 1117
2223 (0.779)	|0.420	0.272	0.086|
4441 (0.173)	|0.102	0.065	0.007|
2241 (0.040)	|0.023	0.008	0.009|
Multiallelic Dprime: 0.091
BLOCK 249.  MARKERS: 1120 1121
22 (0.546)	|0.392	0.022	0.134|
44 (0.349)	|0.057	0.287	0.003|
42 (0.103)	|0.093	0.010	0.000|
Multiallelic Dprime: 0.694
BLOCK 250.  MARKERS: 1122 1123
23 (0.541)	|0.378	0.123	0.041|
43 (0.320)	|0.226	0.066	0.028|
21 (0.137)	|0.115	0.022	0.000|
Multiallelic Dprime: 0.120
BLOCK 251.  MARKERS: 1127 1128
21 (0.721)	|0.582	0.116	0.022|
13 (0.210)	|0.162	0.041	0.007|
23 (0.069)	|0.057	0.012	0.000|
Multiallelic Dprime: 0.044
BLOCK 252.  MARKERS: 1134 1135
13 (0.801)	|0.414	0.197	0.104	0.086|
31 (0.169)	|0.051	0.020	0.049	0.049|
33 (0.030)	|0.008	0.004	0.015	0.003|
Multiallelic Dprime: 0.339
BLOCK 253.  MARKERS: 1139 1140 1141
322 (0.473)	|0.241	0.190	0.043|
112 (0.222)	|0.084	0.069	0.069|
312 (0.168)	|0.064	0.077	0.027|
321 (0.137)	|0.068	0.049	0.020|
Multiallelic Dprime: 0.135
BLOCK 254.  MARKERS: 1143 1144
12 (0.457)	|0.216	0.127	0.072	0.039|
13 (0.385)	|0.242	0.082	0.043	0.016|
32 (0.159)	|0.018	0.064	0.018	0.057|
Multiallelic Dprime: 0.214
BLOCK 255.  MARKERS: 1148 1149 1150 1151 1152 1153
114323 (0.476)	|0.190	0.243	0.044|
334143 (0.271)	|0.149	0.092	0.030|
334141 (0.132)	|0.101	0.025	0.005|
331143 (0.113)	|0.037	0.056	0.019|
Multiallelic Dprime: 0.222
BLOCK 256.  MARKERS: 1154 1155 1156
132 (0.482)	|0.283	0.191	0.006|
214 (0.419)	|0.132	0.057	0.230|
212 (0.098)	|0.007	0.086	0.004|
Multiallelic Dprime: 0.518
BLOCK 257.  MARKERS: 1157 1158
22 (0.422)	|0.344	0.014	0.063|
42 (0.334)	|0.202	0.028	0.104|
44 (0.242)	|0.047	0.174	0.020|
Multiallelic Dprime: 0.462
BLOCK 258.  MARKERS: 1160 1161
11 (0.592)	|0.341	0.130	0.120|
31 (0.218)	|0.137	0.042	0.040|
14 (0.189)	|0.092	0.048	0.049|
Multiallelic Dprime: 0.057
BLOCK 259.  MARKERS: 1166 1167
24 (0.571)	|0.217	0.227	0.121|
22 (0.219)	|0.158	0.019	0.038|
42 (0.211)	|0.140	0.055	0.016|
Multiallelic Dprime: 0.373
BLOCK 260.  MARKERS: 1168 1169 1170
343 (0.516)	|0.224	0.225	0.069|
143 (0.301)	|0.284	0.009	0.004|
311 (0.175)	|0.006	0.036	0.130|
Multiallelic Dprime: 0.583
BLOCK 261.  MARKERS: 1171 1172 1173
222 (0.517)	|0.234	0.177	0.107|
422 (0.274)	|0.149	0.081	0.044|
413 (0.203)	|0.112	0.042	0.049|
Multiallelic Dprime: 0.109
BLOCK 262.  MARKERS: 1175 1176 1177 1178
3133 (0.497)	|0.365	0.011	0.095	0.026|
1313 (0.304)	|0.086	0.207	0.000	0.006|
3131 (0.199)	|0.180	0.018	0.000	0.000|
Multiallelic Dprime: 0.596
BLOCK 263.  MARKERS: 1180 1181 1182
221 (0.629)	|0.351	0.250	0.026|
443 (0.236)	|0.182	0.049	0.003|
223 (0.096)	|0.078	0.018	0.000|
243 (0.032)	|0.025	0.007	0.000|
Multiallelic Dprime: 0.405
BLOCK 264.  MARKERS: 1183 1184
13 (0.636)	|0.222	0.230	0.184|
32 (0.329)	|0.129	0.077	0.124|
33 (0.030)	|0.017	0.008	0.005|
Multiallelic Dprime: 0.131
BLOCK 265.  MARKERS: 1187 1188
42 (0.371)	|0.037	0.218	0.113|
22 (0.314)	|0.112	0.064	0.135|
24 (0.314)	|0.205	0.036	0.068|
Multiallelic Dprime: 0.363
BLOCK 266.  MARKERS: 1189 1190 1191
344 (0.354)	|0.341	0.004	0.008|
123 (0.318)	|0.019	0.280	0.019|
323 (0.316)	|0.081	0.011	0.224|
Multiallelic Dprime: 0.825
BLOCK 267.  MARKERS: 1192 1193
31 (0.446)	|0.309	0.125	0.005	0.008|
13 (0.298)	|0.215	0.073	0.000	0.007|
11 (0.254)	|0.191	0.031	0.028	0.006|
Multiallelic Dprime: 0.128
BLOCK 268.  MARKERS: 1198 1199 1200
234 (0.716)	|0.538	0.176|
342 (0.229)	|0.178	0.049|
232 (0.033)	|0.026	0.006|
242 (0.021)	|0.022	0.000|
Multiallelic Dprime: 0.158
BLOCK 269.  MARKERS: 1202 1203
21 (0.764)	|0.274	0.319	0.098	0.072|
42 (0.231)	|0.114	0.023	0.093	0.001|
Multiallelic Dprime: 0.440
BLOCK 270.  MARKERS: 1204 1205 1206
314 (0.388)	|0.187	0.098	0.039	0.065|
132 (0.341)	|0.189	0.077	0.050	0.025|
112 (0.195)	|0.094	0.053	0.026	0.023|
312 (0.075)	|0.029	0.018	0.025	0.002|
Multiallelic Dprime: 0.100
BLOCK 271.  MARKERS: 1208 1209 1210 1211 1212
43143 (0.499)	|0.190	0.287	0.017|
21312 (0.246)	|0.126	0.088	0.030|
23143 (0.140)	|0.119	0.014	0.003|
21313 (0.115)	|0.019	0.005	0.090|
Multiallelic Dprime: 0.399
BLOCK 272.  MARKERS: 1214 1215 1216
322 (0.454)	|0.350	0.020	0.084|
121 (0.394)	|0.163	0.224	0.008|
132 (0.140)	|0.086	0.033	0.020|
Multiallelic Dprime: 0.454
BLOCK 273.  MARKERS: 1218 1219
21 (0.610)	|0.510	0.091	0.009|
23 (0.278)	|0.222	0.053	0.003|
31 (0.112)	|0.098	0.011	0.003|
Multiallelic Dprime: 0.076
BLOCK 274.  MARKERS: 1222 1223
44 (0.829)	|0.392	0.184	0.131	0.122|
22 (0.155)	|0.064	0.059	0.026	0.005|
24 (0.015)	|0.014	0.002	0.000	0.000|
Multiallelic Dprime: 0.166
BLOCK 275.  MARKERS: 1228 1229 1230
413 (0.470)	|0.183	0.187	0.096	0.005|
213 (0.245)	|0.139	0.065	0.024	0.014|
412 (0.157)	|0.073	0.032	0.048	0.003|
233 (0.127)	|0.080	0.032	0.014	0.000|
Multiallelic Dprime: 0.208
BLOCK 276.  MARKERS: 1232 1233 1234 1235
2144 (0.475)	|0.161	0.314	0.000|
4344 (0.317)	|0.312	0.004	0.000|
2333 (0.184)	|0.000	0.014	0.169|
2344 (0.022)	|0.002	0.020	0.000|
Multiallelic Dprime: 0.777
BLOCK 277.  MARKERS: 1236 1237
22 (0.475)	|0.275	0.131	0.069|
21 (0.355)	|0.199	0.105	0.051|
42 (0.170)	|0.098	0.057	0.015|
Multiallelic Dprime: 0.034
BLOCK 278.  MARKERS: 1239 1240
23 (0.573)	|0.361	0.190	0.021|
24 (0.292)	|0.058	0.153	0.083|
43 (0.135)	|0.127	0.002	0.004|
Multiallelic Dprime: 0.385
BLOCK 279.  MARKERS: 1244 1245
44 (0.545)	|0.243	0.135	0.088	0.079|
24 (0.346)	|0.168	0.092	0.044	0.040|
22 (0.107)	|0.058	0.039	0.010	0.000|
Multiallelic Dprime: 0.095
BLOCK 280.  MARKERS: 1248 1249 1250
122 (0.469)	|0.367	0.101|
312 (0.267)	|0.104	0.162|
322 (0.144)	|0.116	0.028|
324 (0.118)	|0.011	0.108|
Multiallelic Dprime: 0.483
BLOCK 281.  MARKERS: 1253 1254
42 (0.599)	|0.291	0.188	0.120|
34 (0.400)	|0.130	0.150	0.119|
Multiallelic Dprime: 0.161
BLOCK 282.  MARKERS: 1256 1257
11 (0.421)	|0.017	0.293	0.094	0.004	0.002	0.000	0.000|
31 (0.339)	|0.221	0.031	0.066	0.003	0.000	0.000	0.011|
12 (0.239)	|0.094	0.000	0.032	0.077	0.017	0.012	0.001|
Multiallelic Dprime: 0.609
BLOCK 283.  MARKERS: 1258 1259 1260 1261 1262 1263 1264 1265 1266 1267 1268
13424223131 (0.332)	|0.288	0.000	0.042|
31344321134 (0.325)	|0.021	0.190	0.112|
31442333414 (0.192)	|0.177	0.008	0.008|
31444323134 (0.082)	|0.079	0.000	0.004|
31344323134 (0.018)	|0.016	0.000	0.002|
31444323131 (0.012)	|0.011	0.000	0.000|
13444223131 (0.012)	|0.012	0.000	0.000|
Multiallelic Dprime: 0.771
BLOCK 284.  MARKERS: 1269 1270
43 (0.623)	|0.530	0.067	0.026|
21 (0.204)	|0.089	0.111	0.004|
41 (0.169)	|0.063	0.016	0.090|
Multiallelic Dprime: 0.503
BLOCK 285.  MARKERS: 1273 1274
31 (0.683)	|0.473	0.001	0.207|
13 (0.194)	|0.013	0.181	0.000|
33 (0.123)	|0.000	0.123	0.000|
Multiallelic Dprime: 0.951
BLOCK 286.  MARKERS: 1275 1276
41 (0.485)	|0.221	0.254	0.000	0.000|
21 (0.307)	|0.303	0.004	0.000	0.000|
42 (0.207)	|0.000	0.003	0.172	0.011|
Multiallelic Dprime: 0.758
BLOCK 287.  MARKERS: 1278 1279 1280 1281 1282 1283 1284 1285 1286 1287
4233234243 (0.526)	|0.306	0.122	0.054	0.035|
4431412423 (0.257)	|0.102	0.048	0.067	0.036|
2411412421 (0.173)	|0.055	0.076	0.011	0.024|
2431412423 (0.013)	|0.001	0.002	0.009	0.000|
Multiallelic Dprime: 0.244
BLOCK 288.  MARKERS: 1290 1291 1292 1293 1294
12222 (0.472)	|0.294	0.111	0.067|
24322 (0.255)	|0.092	0.060	0.103|
12244 (0.150)	|0.038	0.097	0.014|
12224 (0.101)	|0.070	0.018	0.012|
Multiallelic Dprime: 0.302
BLOCK 289.  MARKERS: 1296 1297
33 (0.502)	|0.443	0.060	0.000|
31 (0.296)	|0.001	0.295	0.000|
11 (0.202)	|0.000	0.000	0.201|
Multiallelic Dprime: 0.937
BLOCK 290.  MARKERS: 1298 1299
22 (0.444)	|0.254	0.119	0.062	0.007|
42 (0.354)	|0.198	0.100	0.045	0.008|
24 (0.201)	|0.144	0.033	0.017	0.006|
Multiallelic Dprime: 0.108
BLOCK 291.  MARKERS: 1301 1302 1303
213 (0.596)	|0.340	0.124	0.077	0.035	0.010	0.004|
433 (0.252)	|0.062	0.125	0.007	0.026	0.021	0.008|
211 (0.124)	|0.025	0.023	0.043	0.018	0.001	0.012|
233 (0.020)	|0.006	0.009	0.003	0.000	0.000	0.000|
Multiallelic Dprime: 0.365
BLOCK 292.  MARKERS: 1307 1308 1309 1310 1311
23132 (0.433)	|0.244	0.166	0.025|
33314 (0.283)	|0.150	0.091	0.043|
31314 (0.128)	|0.032	0.069	0.028|
23114 (0.080)	|0.029	0.051	0.000|
23112 (0.033)	|0.023	0.010	0.000|
23314 (0.024)	|0.009	0.014	0.001|
Multiallelic Dprime: 0.195
BLOCK 293.  MARKERS: 1312 1313
33 (0.487)	|0.239	0.107	0.087	0.049|
31 (0.411)	|0.373	0.017	0.007	0.009|
23 (0.102)	|0.027	0.067	0.004	0.001|
Multiallelic Dprime: 0.577
BLOCK 294.  MARKERS: 1314 1315 1316 1317 1318
33311 (0.638)	|0.284	0.187	0.056	0.068	0.036|
11433 (0.191)	|0.044	0.006	0.120	0.017	0.004|
11333 (0.097)	|0.007	0.006	0.001	0.080	0.003|
11331 (0.059)	|0.002	0.048	0.005	0.002	0.000|
Multiallelic Dprime: 0.526
BLOCK 295.  MARKERS: 1319 1320 1321 1322 1323
21134 (0.340)	|0.118	0.175	0.047|
11114 (0.255)	|0.155	0.056	0.045|
21434 (0.183)	|0.132	0.010	0.041|
23132 (0.169)	|0.078	0.062	0.029|
11134 (0.043)	|0.014	0.010	0.018|
Multiallelic Dprime: 0.275
BLOCK 296.  MARKERS: 1326 1327
21 (0.504)	|0.156	0.111	0.093	0.046	0.074	0.010|
41 (0.315)	|0.151	0.142	0.006	0.004	0.005	0.005|
24 (0.181)	|0.105	0.035	0.000	0.035	0.004	0.000|
Multiallelic Dprime: 0.355
BLOCK 297.  MARKERS: 1330 1331 1332 1333 1334
31231 (0.411)	|0.006	0.406	0.000|
31224 (0.289)	|0.196	0.000	0.092|
14124 (0.098)	|0.099	0.000	0.000|
11124 (0.085)	|0.073	0.000	0.012|
31124 (0.083)	|0.082	0.000	0.000|
31221 (0.015)	|0.000	0.015	0.000|
Multiallelic Dprime: 0.883
BLOCK 298.  MARKERS: 1335 1336
12 (0.484)	|0.250	0.018	0.090	0.060	0.040	0.016	0.002|
14 (0.408)	|0.052	0.175	0.089	0.081	0.003	0.003	0.004|
32 (0.107)	|0.093	0.000	0.009	0.002	0.000	0.000	0.004|
Multiallelic Dprime: 0.478
BLOCK 299.  MARKERS: 1337 1338 1339 1340 1341
24214 (0.394)	|0.276	0.097	0.011	0.010|
22434 (0.194)	|0.145	0.039	0.005	0.006|
42232 (0.188)	|0.142	0.037	0.005	0.003|
22232 (0.142)	|0.106	0.036	0.000	0.000|
22234 (0.043)	|0.031	0.012	0.000	0.000|
24234 (0.019)	|0.017	0.002	0.000	0.000|
24232 (0.011)	|0.007	0.003	0.000	0.000|
Multiallelic Dprime: 0.088
BLOCK 300.  MARKERS: 1345 1346 1347
321 (0.731)	|0.622	0.066	0.043|
244 (0.226)	|0.000	0.214	0.011|
221 (0.020)	|0.020	0.000	0.000|
241 (0.019)	|0.013	0.000	0.006|
Multiallelic Dprime: 0.783
BLOCK 301.  MARKERS: 1348 1349
43 (0.654)	|0.285	0.171	0.110	0.086|
21 (0.284)	|0.118	0.095	0.052	0.019|
23 (0.061)	|0.025	0.020	0.014	0.002|
Multiallelic Dprime: 0.092
BLOCK 302.  MARKERS: 1352 1353 1354
142 (0.428)	|0.407	0.019	0.003|
124 (0.288)	|0.028	0.259	0.000|
322 (0.177)	|0.005	0.041	0.131|
122 (0.107)	|0.030	0.003	0.073|
Multiallelic Dprime: 0.816
BLOCK 303.  MARKERS: 1355 1356
42 (0.467)	|0.175	0.106	0.072	0.089	0.008	0.004|
22 (0.324)	|0.089	0.147	0.044	0.030	0.002	0.006|
44 (0.209)	|0.103	0.053	0.032	0.019	0.000	0.000|
Multiallelic Dprime: 0.189
BLOCK 304.  MARKERS: 1361 1362 1363 1364 1365 1366
413241 (0.368)	|0.198	0.170|
231233 (0.306)	|0.252	0.053|
231231 (0.147)	|0.135	0.012|
411141 (0.138)	|0.048	0.090|
211241 (0.011)	|0.006	0.002|
231241 (0.010)	|0.007	0.003|
Multiallelic Dprime: 0.422
BLOCK 305.  MARKERS: 1370 1371
33 (0.662)	|0.327	0.257	0.078|
11 (0.333)	|0.207	0.102	0.023|
Multiallelic Dprime: 0.186
BLOCK 306.  MARKERS: 1376 1377
21 (0.536)	|0.076	0.240	0.215	0.001|
22 (0.361)	|0.285	0.011	0.000	0.060|
41 (0.101)	|0.000	0.000	0.000	0.098|
Multiallelic Dprime: 0.798
BLOCK 307.  MARKERS: 1378 1379 1380 1381
4142 (0.357)	|0.085	0.112	0.045	0.050	0.064|
4341 (0.251)	|0.109	0.028	0.042	0.040	0.029|
4122 (0.216)	|0.115	0.033	0.039	0.010	0.015|
2142 (0.164)	|0.032	0.068	0.012	0.037	0.014|
Multiallelic Dprime: 0.255
BLOCK 308.  MARKERS: 1385 1386 1387 1388 1389
31321 (0.341)	|0.319	0.003	0.014	0.005|
31131 (0.242)	|0.047	0.143	0.006	0.047|
21121 (0.146)	|0.134	0.002	0.002	0.009|
33131 (0.139)	|0.040	0.010	0.019	0.069|
31132 (0.122)	|0.015	0.007	0.099	0.000|
Multiallelic Dprime: 0.727
BLOCK 309.  MARKERS: 1391 1392 1393
312 (0.557)	|0.475	0.057	0.025|
332 (0.165)	|0.126	0.033	0.004|
112 (0.144)	|0.111	0.027	0.004|
314 (0.135)	|0.115	0.019	0.000|
Multiallelic Dprime: 0.135
BLOCK 310.  MARKERS: 1398 1399
12 (0.826)	|0.346	0.275	0.198	0.003|
34 (0.136)	|0.004	0.000	0.000	0.132|
32 (0.033)	|0.009	0.024	0.000	0.000|
Multiallelic Dprime: 0.799
BLOCK 311.  MARKERS: 1400 1401 1402
212 (0.358)	|0.171	0.188|
232 (0.300)	|0.200	0.098|
414 (0.200)	|0.131	0.066|
214 (0.138)	|0.095	0.043|
Multiallelic Dprime: 0.189
BLOCK 312.  MARKERS: 1405 1406 1407
311 (0.597)	|0.213	0.206	0.176|
134 (0.399)	|0.146	0.140	0.114|
Multiallelic Dprime: 0.010
BLOCK 313.  MARKERS: 1421 1422 1423
212 (0.361)	|0.019	0.315	0.026|
112 (0.347)	|0.327	0.020	0.000|
134 (0.290)	|0.058	0.066	0.165|
Multiallelic Dprime: 0.755
BLOCK 314.  MARKERS: 1424 1425
21 (0.404)	|0.002	0.397	0.003	0.000|
41 (0.402)	|0.272	0.004	0.096	0.027|
43 (0.192)	|0.192	0.000	0.000	0.000|
Multiallelic Dprime: 0.873
BLOCK 315.  MARKERS: 1427 1428 1429
223 (0.466)	|0.068	0.215	0.179|
114 (0.400)	|0.376	0.017	0.004|
214 (0.098)	|0.002	0.095	0.001|
224 (0.028)	|0.028	0.000	0.000|
Multiallelic Dprime: 0.779
BLOCK 316.  MARKERS: 1430 1431 1432
321 (0.475)	|0.340	0.092	0.042|
443 (0.329)	|0.151	0.124	0.053|
343 (0.187)	|0.083	0.097	0.007|
Multiallelic Dprime: 0.271
BLOCK 317.  MARKERS: 1434 1435 1436
434 (0.574)	|0.447	0.077	0.047|
241 (0.320)	|0.228	0.074	0.018|
441 (0.103)	|0.044	0.019	0.039|
Multiallelic Dprime: 0.185
BLOCK 318.  MARKERS: 1438 1439 1440 1441 1442 1443
423131 (0.722)	|0.655	0.066	0.000|
244313 (0.171)	|0.010	0.158	0.000|
224333 (0.103)	|0.004	0.077	0.018|
Multiallelic Dprime: 0.895
BLOCK 319.  MARKERS: 1445 1446 1447
141 (0.670)	|0.488	0.162	0.011	0.005|
322 (0.300)	|0.237	0.057	0.000	0.004|
122 (0.022)	|0.015	0.004	0.001	0.002|
Multiallelic Dprime: 0.166
BLOCK 320.  MARKERS: 1449 1450 1451 1452
1341 (0.745)	|0.536	0.013	0.104	0.075	0.000|
2212 (0.223)	|0.007	0.213	0.000	0.000	0.000|
2312 (0.013)	|0.000	0.001	0.000	0.000	0.010|
1312 (0.011)	|0.000	0.000	0.000	0.001	0.008|
Multiallelic Dprime: 0.950
BLOCK 321.  MARKERS: 1454 1455 1456 1457 1458 1459 1460 1461 1462 1463
2332211111 (0.544)	|0.402	0.096	0.020	0.016	0.002|
4333432111 (0.228)	|0.161	0.053	0.013	0.000	0.000|
2112412333 (0.104)	|0.067	0.019	0.003	0.012	0.002|
2332411111 (0.082)	|0.011	0.000	0.067	0.000	0.000|
2332412111 (0.018)	|0.010	0.000	0.000	0.003	0.005|
Multiallelic Dprime: 0.263
BLOCK 322.  MARKERS: 1465 1466 1467 1468 1469 1470 1471
1322413 (0.669)	|0.606	0.051	0.012|
1144131 (0.174)	|0.039	0.136	0.000|
2322413 (0.104)	|0.107	0.000	0.000|
1144133 (0.031)	|0.004	0.029	0.000|
1124133 (0.010)	|0.005	0.004	0.000|
Multiallelic Dprime: 0.680
BLOCK 323.  MARKERS: 1473 1474
43 (0.760)	|0.613	0.143|
21 (0.220)	|0.167	0.047|
41 (0.012)	|0.008	0.004|
Multiallelic Dprime: 0.038
BLOCK 324.  MARKERS: 1478 1479
32 (0.793)	|0.381	0.363	0.024	0.011|
44 (0.198)	|0.106	0.083	0.004	0.004|
Multiallelic Dprime: 0.089
BLOCK 325.  MARKERS: 1480 1481 1482 1483
2224 (0.492)	|0.334	0.118	0.021	0.004|
4433 (0.448)	|0.303	0.101	0.028	0.002|
2223 (0.028)	|0.013	0.009	0.004	0.001|
4223 (0.018)	|0.006	0.006	0.000	0.003|
Multiallelic Dprime: 0.056
BLOCK 326.  MARKERS: 1485 1486 1487 1488 1489 1490
244321 (0.670)	|0.643	0.013	0.011|
132143 (0.235)	|0.000	0.234	0.000|
144321 (0.054)	|0.000	0.053	0.001|
134321 (0.010)	|0.002	0.000	0.009|
Multiallelic Dprime: 0.967
BLOCK 327.  MARKERS: 1491 1492 1493
111 (0.655)	|0.416	0.192	0.016	0.020|
433 (0.314)	|0.153	0.043	0.114	0.002|
431 (0.024)	|0.014	0.000	0.008	0.000|
Multiallelic Dprime: 0.338
BLOCK 328.  MARKERS: 1494 1495 1496 1497 1498 1499
421411 (0.580)	|0.448	0.063	0.026	0.032	0.006|
412231 (0.236)	|0.031	0.198	0.004	0.000	0.001|
221413 (0.138)	|0.008	0.015	0.066	0.046	0.000|
421431 (0.021)	|0.020	0.000	0.000	0.000	0.000|
Multiallelic Dprime: 0.695
BLOCK 329.  MARKERS: 1500 1501 1502 1503 1504 1505 1506
3441224 (0.515)	|0.375	0.121	0.013|
3411224 (0.285)	|0.229	0.050	0.005|
1113312 (0.100)	|0.095	0.004	0.001|
3413214 (0.080)	|0.058	0.016	0.007|
3441214 (0.010)	|0.010	0.000	0.000|
Multiallelic Dprime: 0.237
BLOCK 330.  MARKERS: 1512 1513
42 (0.775)	|0.466	0.288	0.018|
34 (0.192)	|0.002	0.006	0.183|
44 (0.025)	|0.016	0.003	0.006|
Multiallelic Dprime: 0.855
BLOCK 331.  MARKERS: 1514 1515 1516 1517 1518
43113 (0.483)	|0.205	0.182	0.098|
32113 (0.301)	|0.124	0.136	0.041|
43331 (0.210)	|0.084	0.086	0.039|
Multiallelic Dprime: 0.057
BLOCK 332.  MARKERS: 1521 1522
41 (0.412)	|0.308	0.103|
23 (0.408)	|0.352	0.054|
21 (0.180)	|0.131	0.047|
Multiallelic Dprime: 0.221
BLOCK 333.  MARKERS: 1524 1525
11 (0.790)	|0.589	0.054	0.147|
34 (0.203)	|0.070	0.118	0.016|
Multiallelic Dprime: 0.511
BLOCK 334.  MARKERS: 1527 1528
44 (0.664)	|0.657	0.008|
42 (0.173)	|0.164	0.008|
22 (0.163)	|0.025	0.138|
Multiallelic Dprime: 0.880
BLOCK 335.  MARKERS: 1529 1530
34 (0.845)	|0.310	0.250	0.265	0.011|
12 (0.154)	|0.083	0.053	0.016	0.000|
Multiallelic Dprime: 0.307
BLOCK 336.  MARKERS: 1534 1535 1536
311 (0.393)	|0.228	0.165|
123 (0.302)	|0.169	0.133|
121 (0.280)	|0.152	0.128|
111 (0.012)	|0.011	0.001|
Multiallelic Dprime: 0.036
BLOCK 337.  MARKERS: 1539 1540
33 (0.572)	|0.393	0.018	0.161|
11 (0.428)	|0.103	0.281	0.045|
Multiallelic Dprime: 0.624
BLOCK 338.  MARKERS: 1541 1542
32 (0.496)	|0.459	0.037|
14 (0.298)	|0.266	0.032|
34 (0.206)	|0.072	0.133|
Multiallelic Dprime: 0.568
BLOCK 339.  MARKERS: 1543 1544
22 (0.796)	|0.657	0.139|
44 (0.203)	|0.080	0.122|
Multiallelic Dprime: 0.463
BLOCK 340.  MARKERS: 1546 1547
11 (0.738)	|0.476	0.151	0.104|
33 (0.262)	|0.179	0.049	0.026|
Multiallelic Dprime: 0.119
BLOCK 341.  MARKERS: 1553 1554 1555
343 (0.655)	|0.335	0.235	0.084|
422 (0.200)	|0.054	0.122	0.025|
423 (0.129)	|0.035	0.013	0.080|
Multiallelic Dprime: 0.308
BLOCK 342.  MARKERS: 1556 1557
24 (0.429)	|0.410	0.000	0.009	0.000|
43 (0.380)	|0.000	0.235	0.070	0.071|
23 (0.191)	|0.003	0.018	0.169	0.000|
Multiallelic Dprime: 0.879
BLOCK 343.  MARKERS: 1559 1560 1561 1562 1563 1564 1565 1566 1567 1568
3222213324 (0.412)	|0.413	0.000	0.000|
1442213212 (0.253)	|0.067	0.184	0.002|
1444441212 (0.248)	|0.066	0.042	0.139|
1442211212 (0.071)	|0.071	0.000	0.000|
Multiallelic Dprime: 0.805
BLOCK 344.  MARKERS: 1569 1570
23 (0.617)	|0.435	0.071	0.106|
21 (0.228)	|0.174	0.049	0.000|
43 (0.155)	|0.006	0.146	0.003|
Multiallelic Dprime: 0.487
BLOCK 345.  MARKERS: 1571 1572 1573
232 (0.615)	|0.327	0.201	0.087|
414 (0.266)	|0.083	0.102	0.081|
434 (0.109)	|0.033	0.056	0.019|
Multiallelic Dprime: 0.214
BLOCK 346.  MARKERS: 1574 1575
12 (0.447)	|0.311	0.068	0.053|
11 (0.364)	|0.123	0.163	0.067|
31 (0.189)	|0.051	0.104	0.024|
Multiallelic Dprime: 0.351
BLOCK 347.  MARKERS: 1578 1579 1580 1581 1582 1583 1584 1585 1586 1587 1588
31141341423 (0.486)	|0.179	0.171	0.072	0.061|
11413141223 (0.334)	|0.146	0.120	0.042	0.028|
13413323412 (0.143)	|0.067	0.050	0.003	0.022|
Multiallelic Dprime: 0.079
BLOCK 348.  MARKERS: 1592 1593 1594
423 (0.398)	|0.339	0.057	0.000|
223 (0.358)	|0.334	0.015	0.008|
424 (0.124)	|0.000	0.126	0.000|
443 (0.117)	|0.000	0.000	0.116|
Multiallelic Dprime: 0.751
BLOCK 349.  MARKERS: 1596 1597 1598
113 (0.679)	|0.485	0.167	0.026|
331 (0.198)	|0.107	0.028	0.063|
133 (0.123)	|0.077	0.030	0.015|
Multiallelic Dprime: 0.198
BLOCK 350.  MARKERS: 1599 1600
34 (0.668)	|0.562	0.007	0.096|
12 (0.225)	|0.011	0.174	0.038|
32 (0.103)	|0.000	0.035	0.069|
Multiallelic Dprime: 0.782
BLOCK 351.  MARKERS: 1602 1603
43 (0.576)	|0.407	0.170|
23 (0.216)	|0.151	0.065|
22 (0.203)	|0.190	0.011|
Multiallelic Dprime: 0.327
BLOCK 352.  MARKERS: 1610 1611
14 (0.752)	|0.361	0.296	0.093|
32 (0.246)	|0.166	0.072	0.006|
Multiallelic Dprime: 0.318
BLOCK 353.  MARKERS: 1612 1613
13 (0.528)	|0.124	0.334	0.070|
33 (0.369)	|0.192	0.037	0.141|
31 (0.099)	|0.094	0.000	0.006|
Multiallelic Dprime: 0.548
BLOCK 354.  MARKERS: 1614 1615
13 (0.417)	|0.211	0.005	0.176	0.018|
11 (0.367)	|0.000	0.373	0.000	0.000|
33 (0.217)	|0.203	0.000	0.005	0.007|
Multiallelic Dprime: 0.825
BLOCK 355.  MARKERS: 1616 1617 1618 1619
4322 (0.415)	|0.368	0.045|
2142 (0.378)	|0.330	0.046|
2344 (0.181)	|0.171	0.010|
2342 (0.025)	|0.007	0.018|
Multiallelic Dprime: 0.162
BLOCK 356.  MARKERS: 1620 1621
34 (0.878)	|0.811	0.065|
12 (0.119)	|0.000	0.119|
Multiallelic Dprime: 1.000
BLOCK 357.  MARKERS: 1623 1624
43 (0.812)	|0.539	0.167	0.000	0.100	0.000|
21 (0.184)	|0.000	0.000	0.118	0.000	0.065|
Multiallelic Dprime: 1.000
BLOCK 358.  MARKERS: 1625 1626 1627 1628 1629 1630 1631
3112443 (0.539)	|0.315	0.202	0.017|
3132443 (0.168)	|0.084	0.070	0.008|
3334223 (0.119)	|0.066	0.050	0.000|
1132444 (0.100)	|0.048	0.041	0.011|
3132423 (0.066)	|0.037	0.025	0.001|
Multiallelic Dprime: 0.065
BLOCK 359.  MARKERS: 1632 1633 1634 1635
4311 (0.553)	|0.325	0.144	0.083|
2223 (0.391)	|0.269	0.102	0.018|
2311 (0.038)	|0.032	0.006	0.000|
Multiallelic Dprime: 0.185
BLOCK 360.  MARKERS: 1639 1640
21 (0.633)	|0.558	0.062	0.013|
43 (0.259)	|0.010	0.058	0.190|
41 (0.101)	|0.002	0.098	0.003|
Multiallelic Dprime: 0.825
BLOCK 361.  MARKERS: 1641 1642
22 (0.570)	|0.563	0.005	0.002|
31 (0.224)	|0.002	0.117	0.105|
32 (0.206)	|0.017	0.188	0.002|
Multiallelic Dprime: 0.905
BLOCK 362.  MARKERS: 1644 1645
31 (0.581)	|0.569	0.007	0.000	0.001|
42 (0.310)	|0.133	0.107	0.000	0.051|
41 (0.109)	|0.008	0.000	0.100	0.000|
Multiallelic Dprime: 0.832
BLOCK 363.  MARKERS: 1647 1648 1649 1650 1651 1652
334123 (0.709)	|0.605	0.069	0.038|
112141 (0.113)	|0.064	0.050	0.000|
112323 (0.100)	|0.017	0.004	0.077|
114123 (0.052)	|0.046	0.005	0.000|
Multiallelic Dprime: 0.439
BLOCK 364.  MARKERS: 1654 1655
34 (0.742)	|0.312	0.133	0.144	0.136	0.011|
32 (0.141)	|0.067	0.029	0.038	0.006	0.000|
22 (0.117)	|0.030	0.061	0.011	0.013	0.002|
Multiallelic Dprime: 0.205
BLOCK 365.  MARKERS: 1660 1661 1662 1663
4323 (0.407)	|0.187	0.155	0.064|
2341 (0.223)	|0.110	0.025	0.087|
2323 (0.192)	|0.089	0.068	0.033|
4423 (0.156)	|0.074	0.036	0.044|
2343 (0.014)	|0.010	0.000	0.004|
Multiallelic Dprime: 0.158
BLOCK 366.  MARKERS: 1667 1668
12 (0.474)	|0.155	0.299	0.019|
22 (0.289)	|0.095	0.035	0.159|
14 (0.234)	|0.219	0.001	0.014|
Multiallelic Dprime: 0.620
BLOCK 367.  MARKERS: 1669 1670
24 (0.473)	|0.240	0.130	0.098|
44 (0.334)	|0.228	0.106	0.000|
23 (0.192)	|0.000	0.190	0.002|
Multiallelic Dprime: 0.458
BLOCK 368.  MARKERS: 1671 1672 1673
144 (0.467)	|0.422	0.030	0.006	0.010|
142 (0.426)	|0.034	0.271	0.022	0.100|
212 (0.101)	|0.000	0.000	0.098	0.003|
Multiallelic Dprime: 0.832
BLOCK 369.  MARKERS: 1675 1676 1677 1678
4443 (0.455)	|0.241	0.046	0.016	0.098	0.008	0.029	0.000	0.006|
4431 (0.302)	|0.082	0.155	0.034	0.000	0.005	0.008	0.012	0.005|
3133 (0.131)	|0.029	0.006	0.011	0.000	0.076	0.000	0.005	0.001|
4433 (0.111)	|0.007	0.010	0.087	0.000	0.002	0.001	0.000	0.000|
Multiallelic Dprime: 0.574
BLOCK 370.  MARKERS: 1680 1681 1682 1683 1684 1685 1686 1687
32111123 (0.362)	|0.283	0.078	0.000|
14313123 (0.217)	|0.000	0.066	0.151|
12113123 (0.146)	|0.005	0.139	0.003|
12113341 (0.097)	|0.000	0.088	0.009|
32133123 (0.093)	|0.087	0.001	0.004|
12111123 (0.039)	|0.034	0.005	0.000|
34313123 (0.016)	|0.000	0.015	0.000|
32113123 (0.013)	|0.005	0.006	0.002|
Multiallelic Dprime: 0.731
BLOCK 371.  MARKERS: 1688 1689
13 (0.418)	|0.136	0.087	0.113	0.038	0.036	0.003|
12 (0.412)	|0.101	0.063	0.034	0.094	0.081	0.036|
33 (0.170)	|0.041	0.055	0.024	0.014	0.016	0.016|
Multiallelic Dprime: 0.270
BLOCK 372.  MARKERS: 1695 1696 1697 1698 1699 1700 1701 1702
44414214 (0.278)	|0.000	0.252	0.020	0.004|
42232432 (0.205)	|0.204	0.000	0.000	0.000|
44234214 (0.171)	|0.000	0.026	0.140	0.004|
24234214 (0.147)	|0.000	0.000	0.000	0.146|
42232434 (0.133)	|0.131	0.000	0.001	0.000|
44232214 (0.055)	|0.000	0.000	0.056	0.000|
Multiallelic Dprime: 0.925
BLOCK 373.  MARKERS: 1704 1705 1706 1707
1421 (0.337)	|0.334	0.000	0.000	0.000|
1344 (0.283)	|0.000	0.049	0.228	0.002|
1341 (0.222)	|0.003	0.218	0.000	0.000|
3421 (0.156)	|0.002	0.001	0.000	0.153|
Multiallelic Dprime: 0.941
BLOCK 374.  MARKERS: 1708 1709 1710 1711
3222 (0.339)	|0.080	0.092	0.025	0.121	0.007	0.004|
3224 (0.270)	|0.102	0.061	0.061	0.017	0.023	0.000|
1134 (0.228)	|0.055	0.036	0.094	0.015	0.021	0.004|
3134 (0.154)	|0.055	0.037	0.015	0.026	0.006	0.009|
Multiallelic Dprime: 0.275
BLOCK 375.  MARKERS: 1713 1714 1715 1716 1717 1718 1719 1720 1721 1722 1723 1724 1725
4232111111432 (0.291)	|0.182	0.000	0.001	0.000	0.098	0.005	0.000	0.000	0.000|
3434114314332 (0.230)	|0.000	0.000	0.004	0.107	0.000	0.023	0.051	0.039	0.000|
4212111111443 (0.198)	|0.000	0.178	0.000	0.000	0.000	0.000	0.000	0.000	0.011|
4232334141432 (0.180)	|0.000	0.000	0.174	0.001	0.000	0.000	0.000	0.000	0.000|
4232134111432 (0.057)	|0.000	0.000	0.000	0.000	0.000	0.056	0.000	0.000	0.000|
4232111111442 (0.017)	|0.016	0.000	0.000	0.000	0.000	0.000	0.000	0.000	0.000|
Multiallelic Dprime: 0.960
BLOCK 376.  MARKERS: 1727 1728 1729 1730 1731 1732 1733 1734 1735 1736 1737 1738 1739 1740
12233311231131 (0.199)	|0.027	0.006	0.039	0.058	0.057	0.000	0.009|
14431123313332 (0.187)	|0.074	0.061	0.044	0.005	0.000	0.000	0.000|
32231123313312 (0.185)	|0.067	0.080	0.007	0.025	0.005	0.000	0.000|
12213311233132 (0.112)	|0.087	0.012	0.004	0.002	0.003	0.003	0.000|
12233311231132 (0.098)	|0.073	0.011	0.003	0.002	0.005	0.000	0.000|
12233311233132 (0.090)	|0.063	0.005	0.008	0.002	0.003	0.002	0.000|
12231311233132 (0.054)	|0.046	0.000	0.000	0.000	0.003	0.000	0.000|
12233311233131 (0.037)	|0.008	0.000	0.015	0.002	0.000	0.009	0.000|
12233123313332 (0.014)	|0.001	0.004	0.008	0.000	0.000	0.000	0.000|
Multiallelic Dprime: 0.513
BLOCK 377.  MARKERS: 1741 1742 1743 1744 1745 1746 1747 1748 1749 1750 1751 1752 1753
1124223311342 (0.453)	|0.111	0.235	0.096	0.003|
1124223211342 (0.188)	|0.126	0.019	0.031	0.011|
2343334323124 (0.132)	|0.060	0.048	0.023	0.000|
2343334323122 (0.096)	|0.059	0.014	0.022	0.000|
2343233321322 (0.077)	|0.072	0.005	0.000	0.000|
2343233321122 (0.016)	|0.000	0.006	0.009	0.000|
2324223311342 (0.011)	|0.000	0.010	0.000	0.000|
Multiallelic Dprime: 0.402
BLOCK 378.  MARKERS: 1754 1755 1756 1757 1758 1759 1760
3224113 (0.434)	|0.173	0.141	0.072	0.022	0.022|
3413242 (0.343)	|0.146	0.067	0.074	0.019	0.037|
1413242 (0.189)	|0.055	0.028	0.030	0.051	0.021|
3224142 (0.014)	|0.007	0.000	0.000	0.005	0.000|
Multiallelic Dprime: 0.182
BLOCK 379.  MARKERS: 1762 1763 1764 1765 1766 1767 1768 1769 1770 1771 1772
13232311311 (0.387)	|0.299	0.086|
13234311311 (0.242)	|0.233	0.008|
31412133113 (0.177)	|0.177	0.000|
31412111321 (0.101)	|0.000	0.099|
31412111311 (0.080)	|0.081	0.000|
Multiallelic Dprime: 0.600
BLOCK 380.  MARKERS: 1773 1774
41 (0.799)	|0.506	0.079	0.141	0.072|
24 (0.198)	|0.099	0.098	0.000	0.000|
Multiallelic Dprime: 0.396
BLOCK 381.  MARKERS: 1776 1777 1778
424 (0.609)	|0.324	0.270	0.000	0.000|
324 (0.177)	|0.000	0.000	0.169	0.002|
443 (0.141)	|0.000	0.000	0.000	0.136|
444 (0.072)	|0.071	0.000	0.000	0.000|
Multiallelic Dprime: 0.883
BLOCK 382.  MARKERS: 1779 1780 1781 1782 1783 1784
332433 (0.395)	|0.295	0.081	0.001	0.000	0.003|
334433 (0.271)	|0.110	0.000	0.151	0.000	0.000|
222131 (0.170)	|0.000	0.093	0.000	0.075	0.000|
222111 (0.138)	|0.121	0.003	0.000	0.000	0.013|
Multiallelic Dprime: 0.654
BLOCK 383.  MARKERS: 1786 1787 1788 1789 1790 1791 1792 1793
22214321 (0.543)	|0.301	0.163	0.075|
23212123 (0.181)	|0.121	0.033	0.026|
33422143 (0.156)	|0.115	0.026	0.014|
23422123 (0.078)	|0.038	0.037	0.003|
22214323 (0.017)	|0.009	0.007	0.001|
Multiallelic Dprime: 0.197
BLOCK 384.  MARKERS: 1796 1797
23 (0.602)	|0.570	0.000	0.000	0.000	0.000	0.022	0.000|
21 (0.270)	|0.001	0.128	0.006	0.072	0.035	0.000	0.009|
41 (0.124)	|0.000	0.004	0.114	0.000	0.000	0.000	0.003|
Multiallelic Dprime: 0.982
BLOCK 385.  MARKERS: 1800 1801 1802 1803 1804 1805 1806 1807 1808 1809 1810 1811
442231123221 (0.576)	|0.558	0.016	0.004	0.000|
114411122411 (0.131)	|0.111	0.019	0.000	0.000|
144414443414 (0.122)	|0.005	0.004	0.114	0.000|
144414443411 (0.073)	|0.015	0.058	0.000	0.000|
114211143411 (0.034)	|0.000	0.035	0.000	0.000|
442231123211 (0.023)	|0.005	0.000	0.000	0.016|
144411122411 (0.013)	|0.010	0.001	0.000	0.000|
Multiallelic Dprime: 0.814
BLOCK 386.  MARKERS: 1812 1813 1814 1815 1816
22221 (0.712)	|0.582	0.098	0.034|
22231 (0.140)	|0.060	0.046	0.034|
13433 (0.124)	|0.053	0.060	0.011|
12431 (0.019)	|0.005	0.012	0.002|
Multiallelic Dprime: 0.388
BLOCK 387.  MARKERS: 1817 1818
33 (0.701)	|0.684	0.008|
14 (0.217)	|0.000	0.216|
34 (0.082)	|0.082	0.000|
Multiallelic Dprime: 0.964
BLOCK 388.  MARKERS: 1819 1820
11 (0.765)	|0.507	0.035	0.223|
33 (0.225)	|0.009	0.215	0.001|
Multiallelic Dprime: 0.942
BLOCK 389.  MARKERS: 1821 1822 1823
424 (0.518)	|0.261	0.099	0.085	0.062	0.007|
222 (0.256)	|0.072	0.161	0.001	0.019	0.003|
444 (0.224)	|0.122	0.057	0.030	0.012	0.003|
Multiallelic Dprime: 0.292
BLOCK 390.  MARKERS: 1826 1827 1828 1829
1311 (0.456)	|0.452	0.001	0.003|
1214 (0.317)	|0.311	0.006	0.000|
3224 (0.115)	|0.036	0.079	0.000|
1211 (0.094)	|0.012	0.015	0.065|
1224 (0.014)	|0.005	0.008	0.000|
Multiallelic Dprime: 0.873
BLOCK 391.  MARKERS: 1830 1831
23 (0.817)	|0.471	0.333	0.005	0.003|
42 (0.110)	|0.021	0.067	0.015	0.004|
22 (0.071)	|0.006	0.000	0.062	0.003|
Multiallelic Dprime: 0.495
BLOCK 392.  MARKERS: 1832 1833 1834
233 (0.495)	|0.492	0.000	0.000|
411 (0.403)	|0.350	0.053	0.001|
213 (0.083)	|0.006	0.060	0.016|
413 (0.011)	|0.006	0.000	0.000|
Multiallelic Dprime: 0.594
BLOCK 393.  MARKERS: 1835 1836 1837 1838
3244 (0.860)	|0.432	0.178	0.112	0.105	0.034|
1422 (0.115)	|0.072	0.014	0.010	0.009	0.010|
1444 (0.017)	|0.011	0.002	0.000	0.002	0.003|
Multiallelic Dprime: 0.281
BLOCK 394.  MARKERS: 1843 1844 1845 1846
2412 (0.519)	|0.208	0.033	0.274|
4412 (0.194)	|0.010	0.176	0.009|
2224 (0.122)	|0.050	0.069	0.002|
2212 (0.118)	|0.081	0.034	0.002|
2222 (0.047)	|0.027	0.014	0.007|
Multiallelic Dprime: 0.575
BLOCK 395.  MARKERS: 1847 1848
13 (0.375)	|0.342	0.027	0.003|
33 (0.327)	|0.093	0.231	0.002|
14 (0.293)	|0.087	0.010	0.199|
Multiallelic Dprime: 0.723
BLOCK 396.  MARKERS: 1851 1852
24 (0.518)	|0.210	0.176	0.057	0.075|
44 (0.269)	|0.097	0.051	0.094	0.027|
21 (0.212)	|0.057	0.096	0.057	0.002|
Multiallelic Dprime: 0.216
BLOCK 397.  MARKERS: 1854 1855 1856
414 (0.364)	|0.289	0.023	0.052|
412 (0.323)	|0.192	0.090	0.041|
212 (0.208)	|0.192	0.007	0.010|
432 (0.105)	|0.098	0.005	0.003|
Multiallelic Dprime: 0.383
BLOCK 398.  MARKERS: 1857 1858
44 (0.769)	|0.769	0.000|
41 (0.124)	|0.000	0.120|
31 (0.106)	|0.061	0.045|
Multiallelic Dprime: 0.927
BLOCK 399.  MARKERS: 1859 1860
42 (0.831)	|0.496	0.264	0.033	0.032|
21 (0.165)	|0.003	0.055	0.102	0.001|
Multiallelic Dprime: 0.619
BLOCK 400.  MARKERS: 1862 1863 1864 1865
1223 (0.499)	|0.500	0.000	0.000|
1134 (0.319)	|0.042	0.256	0.021|
4134 (0.135)	|0.000	0.035	0.100|
1123 (0.037)	|0.037	0.000	0.000|
Multiallelic Dprime: 0.881
BLOCK 401.  MARKERS: 1867 1868
32 (0.584)	|0.472	0.006	0.001	0.001	0.045	0.000	0.003	0.031	0.000	0.012|
33 (0.295)	|0.003	0.003	0.092	0.079	0.008	0.038	0.030	0.000	0.026	0.000|
23 (0.121)	|0.000	0.112	0.000	0.000	0.000	0.000	0.000	0.000	0.000	0.000|
Multiallelic Dprime: 0.955
BLOCK 402.  MARKERS: 1869 1870 1871 1872 1873 1874 1875 1876 1877 1878 1879 1880
141444414212 (0.475)	|0.128	0.346	0.000|
131244412422 (0.121)	|0.000	0.000	0.119|
333432134414 (0.095)	|0.094	0.000	0.000|
333432114414 (0.081)	|0.080	0.000	0.000|
333434114412 (0.052)	|0.051	0.000	0.000|
133444414412 (0.037)	|0.037	0.000	0.000|
131444414412 (0.033)	|0.031	0.000	0.000|
141444412422 (0.032)	|0.000	0.000	0.031|
133434114412 (0.026)	|0.026	0.000	0.000|
333442114414 (0.012)	|0.012	0.000	0.000|
Multiallelic Dprime: 0.867
BLOCK 403.  MARKERS: 1881 1882 1883 1884 1885
41321 (0.472)	|0.469	0.000	0.000|
24331 (0.360)	|0.003	0.356	0.003|
24133 (0.157)	|0.000	0.003	0.154|
Multiallelic Dprime: 0.990
BLOCK 404.  MARKERS: 1887 1888
21 (0.477)	|0.327	0.149	0.000|
41 (0.367)	|0.236	0.125	0.000|
43 (0.153)	|0.038	0.001	0.119|
Multiallelic Dprime: 0.338
BLOCK 405.  MARKERS: 1889 1890
14 (0.601)	|0.364	0.118	0.118|
34 (0.276)	|0.136	0.119	0.021|
12 (0.123)	|0.074	0.008	0.041|
Multiallelic Dprime: 0.175
BLOCK 406.  MARKERS: 1891 1892
21 (0.575)	|0.441	0.000	0.125|
23 (0.246)	|0.002	0.162	0.080|
43 (0.180)	|0.000	0.180	0.000|
Multiallelic Dprime: 0.803
BLOCK 407.  MARKERS: 1893 1894 1895
433 (0.443)	|0.361	0.014	0.002	0.043	0.016|
233 (0.342)	|0.163	0.000	0.169	0.000	0.002|
411 (0.205)	|0.000	0.187	0.000	0.007	0.000|
Multiallelic Dprime: 0.703
BLOCK 408.  MARKERS: 1897 1898 1899 1900 1901
23214 (0.523)	|0.246	0.205	0.065|
21133 (0.209)	|0.101	0.076	0.033|
11133 (0.171)	|0.061	0.092	0.019|
21213 (0.050)	|0.032	0.015	0.003|
23133 (0.018)	|0.002	0.012	0.004|
Multiallelic Dprime: 0.104
BLOCK 409.  MARKERS: 1903 1904 1905
323 (0.457)	|0.453	0.000	0.004|
311 (0.406)	|0.022	0.382	0.002|
113 (0.127)	|0.013	0.017	0.097|
Multiallelic Dprime: 0.925
BLOCK 410.  MARKERS: 1906 1907
44 (0.495)	|0.428	0.039	0.029|
24 (0.402)	|0.011	0.341	0.049|
42 (0.102)	|0.008	0.027	0.068|
Multiallelic Dprime: 0.772
BLOCK 411.  MARKERS: 1909 1910
31 (0.446)	|0.194	0.196	0.030	0.027|
13 (0.408)	|0.272	0.026	0.068	0.041|
33 (0.145)	|0.090	0.012	0.010	0.032|
Multiallelic Dprime: 0.351
BLOCK 412.  MARKERS: 1913 1914 1915
333 (0.558)	|0.240	0.188	0.130|
331 (0.232)	|0.159	0.062	0.011|
323 (0.108)	|0.012	0.077	0.020|
223 (0.100)	|0.058	0.029	0.012|
Multiallelic Dprime: 0.253
BLOCK 413.  MARKERS: 1918 1919
23 (0.470)	|0.104	0.089	0.107	0.077	0.032	0.022	0.006	0.000	0.014	0.002|
33 (0.357)	|0.015	0.065	0.019	0.024	0.076	0.061	0.077	0.003	0.000	0.005|
21 (0.173)	|0.045	0.003	0.024	0.025	0.009	0.031	0.005	0.011	0.001	0.005|
Multiallelic Dprime: 0.436
BLOCK 414.  MARKERS: 1922 1923 1924 1925 1926 1927 1928 1929 1930 1931 1932
34113122224 (0.163)	|0.000	0.000	0.161	0.000|
34313114244 (0.154)	|0.149	0.000	0.000	0.006|
33131122222 (0.149)	|0.000	0.150	0.000	0.000|
34313314244 (0.126)	|0.001	0.000	0.000	0.126|
34313114444 (0.117)	|0.118	0.000	0.000	0.000|
14313114244 (0.116)	|0.115	0.000	0.000	0.002|
14313114444 (0.088)	|0.087	0.000	0.000	0.000|
34113114444 (0.015)	|0.016	0.000	0.000	0.000|
34311122222 (0.015)	|0.000	0.015	0.000	0.000|
34113112224 (0.011)	|0.011	0.000	0.000	0.000|
Multiallelic Dprime: 0.982
BLOCK 415.  MARKERS: 1933 1934 1935 1936
2231 (0.509)	|0.340	0.011	0.000	0.132	0.004	0.014|
3131 (0.179)	|0.000	0.002	0.164	0.000	0.000	0.000|
2232 (0.170)	|0.007	0.050	0.000	0.000	0.109	0.002|
2211 (0.141)	|0.021	0.115	0.000	0.002	0.000	0.002|
Multiallelic Dprime: 0.877
BLOCK 416.  MARKERS: 1937 1938 1939 1940 1941 1942 1943 1944
44213333 (0.371)	|0.073	0.225	0.027	0.026	0.003|
44234333 (0.179)	|0.101	0.008	0.002	0.057	0.003|
23434333 (0.165)	|0.147	0.006	0.003	0.007	0.000|
44213313 (0.133)	|0.096	0.015	0.013	0.005	0.000|
44213131 (0.113)	|0.007	0.009	0.065	0.005	0.024|
44233333 (0.017)	|0.013	0.000	0.000	0.002	0.002|
Multiallelic Dprime: 0.616
BLOCK 417.  MARKERS: 1949 1950 1951 1952 1953 1954 1955 1956
13442432 (0.450)	|0.273	0.120	0.052|
21214214 (0.268)	|0.153	0.069	0.046|
13442414 (0.109)	|0.059	0.032	0.014|
13242214 (0.104)	|0.054	0.029	0.020|
13442434 (0.032)	|0.024	0.009	0.000|
Multiallelic Dprime: 0.064
BLOCK 418.  MARKERS: 1961 1962 1963 1964
2334 (0.581)	|0.439	0.092	0.048|
1132 (0.272)	|0.235	0.022	0.015|
1112 (0.136)	|0.023	0.104	0.008|
Multiallelic Dprime: 0.363
BLOCK 419.  MARKERS: 1967 1968
21 (0.706)	|0.584	0.089	0.034|
43 (0.220)	|0.168	0.042	0.011|
23 (0.072)	|0.049	0.016	0.007|
Multiallelic Dprime: 0.111
BLOCK 420.  MARKERS: 1970 1971
23 (0.801)	|0.573	0.228|
41 (0.146)	|0.115	0.031|
43 (0.053)	|0.046	0.007|
Multiallelic Dprime: 0.277
BLOCK 421.  MARKERS: 1978 1979
12 (0.733)	|0.553	0.150	0.010	0.002	0.002|
33 (0.267)	|0.109	0.093	0.033	0.016	0.015|
Multiallelic Dprime: 0.364
BLOCK 422.  MARKERS: 1985 1986 1987 1988 1989
32333 (0.662)	|0.549	0.110	0.000|
14114 (0.243)	|0.147	0.096	0.000|
32133 (0.043)	|0.041	0.000	0.001|
12113 (0.018)	|0.003	0.000	0.015|
14134 (0.017)	|0.005	0.012	0.000|
Multiallelic Dprime: 0.324
BLOCK 423.  MARKERS: 1990 1991 1992
243 (0.757)	|0.705	0.014	0.038|
422 (0.221)	|0.023	0.199	0.000|
443 (0.017)	|0.000	0.002	0.015|
Multiallelic Dprime: 0.845
BLOCK 424.  MARKERS: 1993 1994
43 (0.731)	|0.498	0.199	0.021|
22 (0.217)	|0.110	0.102	0.005|
42 (0.052)	|0.020	0.026	0.005|
Multiallelic Dprime: 0.225
BLOCK 425.  MARKERS: 1997 1998 1999
141 (0.627)	|0.534	0.091	0.000|
333 (0.326)	|0.270	0.007	0.047|
343 (0.031)	|0.013	0.004	0.014|
Multiallelic Dprime: 0.208
BLOCK 426.  MARKERS: 2000 2001
34 (0.832)	|0.529	0.283	0.000	0.010|
13 (0.102)	|0.000	0.000	0.078	0.013|
14 (0.062)	|0.023	0.000	0.031	0.000|
Multiallelic Dprime: 0.824
BLOCK 427.  MARKERS: 2002 2003 2004 2005 2006
21342 (0.555)	|0.550	0.003	0.000|
11342 (0.280)	|0.068	0.216	0.000|
23123 (0.108)	|0.000	0.000	0.108|
21322 (0.020)	|0.000	0.000	0.023|
Multiallelic Dprime: 0.921
BLOCK 428.  MARKERS: 2007 2008
44 (0.626)	|0.578	0.045	0.002|
22 (0.235)	|0.223	0.004	0.008|
42 (0.139)	|0.019	0.083	0.037|
Multiallelic Dprime: 0.646
BLOCK 429.  MARKERS: 2009 2010
31 (0.820)	|0.570	0.236	0.003|
24 (0.132)	|0.000	0.000	0.129|
34 (0.047)	|0.002	0.045	0.000|
Multiallelic Dprime: 0.777
BLOCK 430.  MARKERS: 2011 2012 2013
414 (0.572)	|0.527	0.040|
423 (0.280)	|0.147	0.129|
114 (0.132)	|0.005	0.121|
Multiallelic Dprime: 0.639
BLOCK 431.  MARKERS: 2015 2016 2017
123 (0.684)	|0.615	0.056	0.013|
331 (0.299)	|0.075	0.162	0.061|
Multiallelic Dprime: 0.661
BLOCK 432.  MARKERS: 2019 2020
21 (0.699)	|0.552	0.144	0.003|
32 (0.221)	|0.059	0.095	0.066|
31 (0.080)	|0.006	0.033	0.041|
Multiallelic Dprime: 0.553
BLOCK 433.  MARKERS: 2021 2022
42 (0.618)	|0.591	0.018	0.007|
44 (0.273)	|0.054	0.185	0.030|
24 (0.109)	|0.034	0.005	0.073|
Multiallelic Dprime: 0.786
BLOCK 434.  MARKERS: 2025 2026
13 (0.678)	|0.611	0.066|
21 (0.209)	|0.035	0.171|
23 (0.109)	|0.095	0.014|
Multiallelic Dprime: 0.633
BLOCK 435.  MARKERS: 2027 2028
42 (0.742)	|0.462	0.225	0.055|
21 (0.252)	|0.127	0.064	0.061|
Multiallelic Dprime: 0.169
BLOCK 436.  MARKERS: 2031 2032
13 (0.592)	|0.441	0.118	0.033|
43 (0.290)	|0.272	0.016	0.000|
41 (0.117)	|0.113	0.000	0.004|
Multiallelic Dprime: 0.720
BLOCK 437.  MARKERS: 2034 2035 2036
222 (0.825)	|0.604	0.204	0.013|
441 (0.134)	|0.116	0.014	0.000|
242 (0.036)	|0.000	0.034	0.000|
Multiallelic Dprime: 0.153
BLOCK 438.  MARKERS: 2041 2042 2043
332 (0.719)	|0.489	0.191	0.012	0.022	0.005|
114 (0.255)	|0.160	0.070	0.016	0.000	0.005|
132 (0.014)	|0.011	0.002	0.000	0.001	0.000|
Multiallelic Dprime: 0.070
BLOCK 439.  MARKERS: 2045 2046 2047 2048
3414 (0.665)	|0.654	0.004	0.003|
2232 (0.266)	|0.040	0.210	0.014|
3232 (0.031)	|0.024	0.003	0.004|
3214 (0.023)	|0.023	0.000	0.000|
3212 (0.011)	|0.000	0.000	0.011|
Multiallelic Dprime: 0.910
BLOCK 440.  MARKERS: 2049 2050
41 (0.744)	|0.680	0.003	0.062|
23 (0.216)	|0.003	0.214	0.000|
21 (0.035)	|0.003	0.003	0.029|
Multiallelic Dprime: 0.909
BLOCK 441.  MARKERS: 2052 2053
13 (0.685)	|0.647	0.008	0.003	0.001|
32 (0.223)	|0.012	0.201	0.000	0.002|
33 (0.091)	|0.042	0.008	0.020	0.006|
Multiallelic Dprime: 0.878
BLOCK 442.  MARKERS: 2055 2056 2057 2058 2059 2060 2061 2062 2063 2064 2065 2066 2067 2068 2069 2070
1141431242241244 (0.699)	|0.661	0.031	0.002	0.000|
3314223324423432 (0.217)	|0.000	0.215	0.000	0.000|
1141231244421432 (0.023)	|0.018	0.000	0.000	0.005|
1141431242221244 (0.010)	|0.000	0.000	0.009	0.000|
Multiallelic Dprime: 0.897
BLOCK 443.  MARKERS: 2071 2072 2073 2074
2424 (0.697)	|0.563	0.012	0.095	0.010	0.002|
4242 (0.267)	|0.056	0.177	0.000	0.018	0.007|
2422 (0.016)	|0.001	0.010	0.000	0.000	0.000|
4442 (0.012)	|0.000	0.003	0.001	0.000	0.000|
Multiallelic Dprime: 0.747
BLOCK 444.  MARKERS: 2078 2079 2080 2081 2082 2083
344312 (0.620)	|0.560	0.054	0.002|
132133 (0.206)	|0.071	0.132	0.003|
342133 (0.097)	|0.002	0.081	0.013|
344333 (0.029)	|0.000	0.000	0.029|
134333 (0.010)	|0.001	0.000	0.009|
Multiallelic Dprime: 0.704
BLOCK 445.  MARKERS: 2084 2085 2086 2087
1232 (0.645)	|0.309	0.267	0.056	0.011|
3444 (0.268)	|0.185	0.043	0.041	0.000|
3234 (0.081)	|0.042	0.026	0.013	0.000|
Multiallelic Dprime: 0.306
BLOCK 446.  MARKERS: 2089 2090 2091
134 (0.537)	|0.266	0.265	0.006|
314 (0.337)	|0.007	0.083	0.247|
132 (0.113)	|0.096	0.002	0.015|
334 (0.011)	|0.007	0.001	0.002|
Multiallelic Dprime: 0.629
BLOCK 447.  MARKERS: 2092 2093
12 (0.377)	|0.143	0.130	0.104|
13 (0.351)	|0.181	0.097	0.071|
22 (0.272)	|0.119	0.089	0.063|
Multiallelic Dprime: 0.090
BLOCK 448.  MARKERS: 2096 2097 2098
313 (0.444)	|0.125	0.173	0.139	0.007|
333 (0.317)	|0.140	0.092	0.076	0.010|
112 (0.237)	|0.084	0.078	0.063	0.012|
Multiallelic Dprime: 0.119
BLOCK 449.  MARKERS: 2101 2102 2103
244 (0.347)	|0.293	0.016	0.038|
442 (0.345)	|0.060	0.276	0.007|
212 (0.278)	|0.101	0.075	0.103|
242 (0.029)	|0.000	0.003	0.023|
Multiallelic Dprime: 0.584
BLOCK 450.  MARKERS: 2104 2105
31 (0.454)	|0.221	0.087	0.140	0.007|
22 (0.370)	|0.258	0.053	0.023	0.032|
32 (0.171)	|0.063	0.098	0.004	0.005|
Multiallelic Dprime: 0.349
BLOCK 451.  MARKERS: 2107 2108 2109
342 (0.543)	|0.320	0.129	0.087	0.008|
312 (0.240)	|0.131	0.049	0.042	0.016|
114 (0.166)	|0.105	0.040	0.015	0.007|
112 (0.043)	|0.022	0.019	0.001	0.000|
Multiallelic Dprime: 0.076
BLOCK 452.  MARKERS: 2111 2112 2113 2114 2115
21131 (0.584)	|0.318	0.167	0.063	0.036|
21423 (0.237)	|0.128	0.074	0.029	0.005|
43433 (0.145)	|0.089	0.037	0.012	0.007|
21433 (0.031)	|0.022	0.004	0.000	0.004|
Multiallelic Dprime: 0.077
BLOCK 453.  MARKERS: 2120 2121 2122 2123
2224 (0.557)	|0.131	0.151	0.107	0.113	0.033	0.012	0.003|
3444 (0.283)	|0.084	0.068	0.058	0.049	0.008	0.002	0.005|
2422 (0.104)	|0.028	0.018	0.040	0.012	0.000	0.000	0.000|
2424 (0.054)	|0.015	0.004	0.009	0.020	0.000	0.000	0.001|
Multiallelic Dprime: 0.138
BLOCK 454.  MARKERS: 2125 2126 2127 2128 2129 2130 2131 2132 2133
134422241 (0.258)	|0.100	0.057	0.062	0.039|
341324323 (0.241)	|0.117	0.055	0.023	0.046|
134432241 (0.216)	|0.079	0.055	0.057	0.024|
341422223 (0.196)	|0.066	0.038	0.045	0.042|
341322223 (0.043)	|0.022	0.010	0.007	0.004|
134422221 (0.013)	|0.002	0.001	0.010	0.000|
344422341 (0.010)	|0.006	0.004	0.000	0.000|
Multiallelic Dprime: 0.122
BLOCK 455.  MARKERS: 2139 2140 2141
244 (0.398)	|0.254	0.140	0.003|
431 (0.230)	|0.226	0.001	0.003|
231 (0.208)	|0.194	0.014	0.000|
234 (0.160)	|0.028	0.002	0.129|
Multiallelic Dprime: 0.654
BLOCK 456.  MARKERS: 2143 2144
13 (0.707)	|0.354	0.111	0.109	0.091	0.028|
32 (0.161)	|0.103	0.036	0.014	0.004	0.006|
33 (0.131)	|0.062	0.021	0.018	0.028	0.000|
Multiallelic Dprime: 0.142
BLOCK 457.  MARKERS: 2151 2152 2153 2154 2155 2156
444112 (0.521)	|0.517	0.005	0.000|
442112 (0.169)	|0.160	0.005	0.003|
322131 (0.141)	|0.000	0.140	0.000|
322432 (0.122)	|0.004	0.105	0.014|
322112 (0.034)	|0.009	0.024	0.001|
Multiallelic Dprime: 0.930
BLOCK 458.  MARKERS: 2158 2159
14 (0.700)	|0.700	0.000	0.000	0.000|
21 (0.282)	|0.079	0.119	0.057	0.024|
11 (0.018)	|0.018	0.000	0.000	0.000|
Multiallelic Dprime: 1.000
BLOCK 459.  MARKERS: 2161 2162 2163 2164 2165 2166 2167 2168
13342322 (0.795)	|0.465	0.233	0.099|
32424134 (0.120)	|0.000	0.120	0.000|
32324334 (0.056)	|0.000	0.043	0.013|
33324334 (0.024)	|0.000	0.024	0.000|
Multiallelic Dprime: 0.896
BLOCK 460.  MARKERS: 2169 2170
12 (0.465)	|0.216	0.211	0.028	0.008|
32 (0.421)	|0.275	0.072	0.054	0.021|
31 (0.114)	|0.046	0.012	0.055	0.000|
Multiallelic Dprime: 0.305
BLOCK 461.  MARKERS: 2171 2172 2173
211 (0.537)	|0.486	0.033	0.000	0.000	0.000|
413 (0.294)	|0.000	0.281	0.000	0.000	0.015|
233 (0.137)	|0.000	0.002	0.119	0.015	0.000|
213 (0.029)	|0.000	0.000	0.000	0.021	0.000|
Multiallelic Dprime: 0.954
BLOCK 462.  MARKERS: 2174 2175 2176 2177 2178 2179
123144 (0.487)	|0.388	0.092	0.002|
442332 (0.317)	|0.083	0.227	0.003|
422342 (0.119)	|0.052	0.065	0.000|
422344 (0.036)	|0.016	0.002	0.018|
442334 (0.014)	|0.014	0.000	0.000|
Multiallelic Dprime: 0.511
BLOCK 463.  MARKERS: 2181 2182 2183 2184
1244 (0.566)	|0.510	0.002	0.017	0.036|
4422 (0.401)	|0.055	0.242	0.103	0.000|
4222 (0.023)	|0.000	0.000	0.000	0.023|
Multiallelic Dprime: 0.805
BLOCK 464.  MARKERS: 2185 2186 2187 2188
3242 (0.570)	|0.535	0.000	0.002	0.003	0.031|
2123 (0.248)	|0.000	0.245	0.000	0.000	0.000|
3222 (0.120)	|0.001	0.000	0.090	0.025	0.004|
2223 (0.062)	|0.001	0.000	0.036	0.026	0.000|
Multiallelic Dprime: 0.966
BLOCK 465.  MARKERS: 2189 2190 2191 2192
4122 (0.537)	|0.427	0.081	0.029|
3322 (0.245)	|0.149	0.076	0.020|
4343 (0.128)	|0.078	0.032	0.018|
4342 (0.054)	|0.039	0.014	0.001|
4322 (0.035)	|0.027	0.007	0.002|
Multiallelic Dprime: 0.206
BLOCK 466.  MARKERS: 2196 2197
31 (0.721)	|0.609	0.003	0.109|
13 (0.208)	|0.004	0.202	0.001|
33 (0.071)	|0.032	0.000	0.039|
Multiallelic Dprime: 0.757
BLOCK 467.  MARKERS: 2198 2199 2200
343 (0.642)	|0.460	0.181	0.006|
143 (0.206)	|0.170	0.024	0.005|
322 (0.149)	|0.023	0.019	0.102|
Multiallelic Dprime: 0.416
BLOCK 468.  MARKERS: 2202 2203 2204
133 (0.657)	|0.271	0.254	0.011	0.067	0.038	0.002|
333 (0.225)	|0.130	0.022	0.005	0.040	0.002	0.015|
341 (0.113)	|0.000	0.019	0.092	0.000	0.001	0.000|
Multiallelic Dprime: 0.431
BLOCK 469.  MARKERS: 2205 2206 2207 2208 2209 2210 2211 2212 2213 2214 2215
43243431122 (0.402)	|0.136	0.101	0.105	0.059|
44333233322 (0.291)	|0.138	0.089	0.049	0.018|
43231243342 (0.110)	|0.056	0.034	0.016	0.003|
23243231124 (0.107)	|0.052	0.016	0.021	0.017|
43243233322 (0.041)	|0.019	0.010	0.008	0.006|
23243431122 (0.018)	|0.006	0.009	0.004	0.000|
Multiallelic Dprime: 0.164
BLOCK 470.  MARKERS: 2220 2221 2222
433 (0.420)	|0.360	0.000	0.055	0.004|
233 (0.264)	|0.008	0.212	0.000	0.043|
431 (0.211)	|0.079	0.002	0.129	0.001|
213 (0.105)	|0.000	0.101	0.004	0.000|
Multiallelic Dprime: 0.755
BLOCK 471.  MARKERS: 2223 2224 2225
231 (0.447)	|0.349	0.000	0.002	0.096|
413 (0.316)	|0.004	0.309	0.000	0.004|
411 (0.188)	|0.061	0.004	0.122	0.001|
211 (0.050)	|0.004	0.044	0.001	0.000|
Multiallelic Dprime: 0.853
BLOCK 472.  MARKERS: 2228 2229 2230
444 (0.417)	|0.034	0.330	0.052|
144 (0.356)	|0.309	0.000	0.048|
442 (0.125)	|0.003	0.000	0.122|
434 (0.101)	|0.099	0.001	0.000|
Multiallelic Dprime: 0.818
BLOCK 473.  MARKERS: 2231 2232 2233 2234 2235
12342 (0.446)	|0.000	0.183	0.000	0.112	0.000	0.112	0.000|
14142 (0.330)	|0.194	0.000	0.123	0.000	0.000	0.000	0.000|
42324 (0.222)	|0.000	0.000	0.000	0.000	0.116	0.000	0.098|
Multiallelic Dprime: 1.000
BLOCK 474.  MARKERS: 2236 2237 2238 2239 2240 2241 2242 2243 2244 2245 2246 2247 2248 2249 2250 2251 2252 2253 2254 2255 2256 2257 2258 2259 2260 2261
42423114333433134123121412 (0.192)	|0.191	0.000	0.000|
43241332124413144341333414 (0.182)	|0.181	0.000	0.000|
42423114333433134123121414 (0.123)	|0.120	0.002	0.000|
43241332124213144341333414 (0.116)	|0.110	0.000	0.000|
42421114334433134123323412 (0.115)	|0.011	0.105	0.000|
13241332334413344323333322 (0.112)	|0.108	0.001	0.000|
42421114334432141323333412 (0.098)	|0.101	0.000	0.000|
Multiallelic Dprime: 0.966
BLOCK 475.  MARKERS: 2263 2264 2265 2266
2114 (0.864)	|0.460	0.246	0.096	0.057|
4232 (0.110)	|0.064	0.028	0.006	0.011|
4134 (0.011)	|0.003	0.002	0.002	0.003|
Multiallelic Dprime: 0.110
BLOCK 476.  MARKERS: 2269 2270 2271 2272 2273 2274 2275
1123422 (0.536)	|0.332	0.167	0.037|
2122242 (0.279)	|0.042	0.115	0.122|
2212424 (0.105)	|0.016	0.023	0.067|
2222422 (0.073)	|0.063	0.008	0.002|
Multiallelic Dprime: 0.423
BLOCK 477.  MARKERS: 2277 2278
24 (0.455)	|0.109	0.346|
42 (0.315)	|0.304	0.011|
44 (0.230)	|0.226	0.003|
Multiallelic Dprime: 0.925
BLOCK 478.  MARKERS: 2279 2280 2281
324 (0.640)	|0.604	0.034|
112 (0.360)	|0.012	0.344|
Multiallelic Dprime: 0.944
BLOCK 479.  MARKERS: 2282 2283
41 (0.617)	|0.272	0.128	0.112	0.096|
33 (0.378)	|0.254	0.048	0.052	0.020|
Multiallelic Dprime: 0.309
BLOCK 480.  MARKERS: 2285 2286 2287 2288
1112 (0.528)	|0.353	0.142	0.033|
4244 (0.177)	|0.148	0.016	0.011|
4142 (0.165)	|0.079	0.075	0.011|
4242 (0.117)	|0.041	0.072	0.004|
Multiallelic Dprime: 0.253
BLOCK 481.  MARKERS: 2292 2293 2294 2295
1443 (0.631)	|0.280	0.264	0.085|
3224 (0.309)	|0.136	0.045	0.128|
1243 (0.059)	|0.007	0.045	0.007|
Multiallelic Dprime: 0.278
BLOCK 482.  MARKERS: 2296 2297
34 (0.425)	|0.193	0.094	0.038	0.035	0.049	0.009|
32 (0.354)	|0.068	0.099	0.066	0.061	0.036	0.011|
14 (0.220)	|0.059	0.062	0.023	0.030	0.028	0.012|
Multiallelic Dprime: 0.197
BLOCK 483.  MARKERS: 2298 2299 2300 2301 2302 2303 2304
4241422 (0.321)	|0.317	0.003|
2423222 (0.256)	|0.256	0.000|
2423412 (0.127)	|0.125	0.000|
2423424 (0.127)	|0.002	0.124|
2441422 (0.113)	|0.112	0.002|
2423422 (0.033)	|0.033	0.000|
Multiallelic Dprime: 0.959
BLOCK 484.  MARKERS: 2305 2306
41 (0.855)	|0.668	0.186|
23 (0.140)	|0.128	0.013|
Multiallelic Dprime: 0.545
BLOCK 485.  MARKERS: 2310 2311 2312
431 (0.799)	|0.379	0.279	0.076	0.064|
313 (0.201)	|0.068	0.091	0.028	0.014|
Multiallelic Dprime: 0.174
BLOCK 486.  MARKERS: 2314 2315 2316 2317 2318 2319
211343 (0.447)	|0.321	0.127	0.000|
333121 (0.371)	|0.347	0.019	0.005|
333141 (0.105)	|0.041	0.052	0.010|
333341 (0.078)	|0.072	0.003	0.003|
Multiallelic Dprime: 0.488
BLOCK 487.  MARKERS: 2322 2323
14 (0.781)	|0.659	0.097	0.023|
22 (0.201)	|0.059	0.142	0.000|
24 (0.018)	|0.015	0.003	0.000|
Multiallelic Dprime: 0.562
BLOCK 488.  MARKERS: 2324 2325
31 (0.733)	|0.663	0.070|
24 (0.243)	|0.185	0.058|
34 (0.023)	|0.022	0.001|
Multiallelic Dprime: 0.272
BLOCK 489.  MARKERS: 2326 2327
12 (0.873)	|0.544	0.118	0.075	0.129|
34 (0.127)	|0.027	0.042	0.056	0.003|
Multiallelic Dprime: 0.552
BLOCK 490.  MARKERS: 2328 2329 2330
323 (0.571)	|0.211	0.165	0.186|
212 (0.160)	|0.088	0.055	0.015|
223 (0.131)	|0.064	0.011	0.054|
213 (0.131)	|0.003	0.084	0.044|
Multiallelic Dprime: 0.208
BLOCK 491.  MARKERS: 2331 2332 2333 2334 2335 2336 2337 2338 2339
244112432 (0.364)	|0.330	0.013	0.014|
444112432 (0.316)	|0.021	0.289	0.002|
222324244 (0.304)	|0.033	0.000	0.268|
Multiallelic Dprime: 0.881
BLOCK 492.  MARKERS: 2340 2341 2342 2343
4123 (0.391)	|0.359	0.000	0.030	0.002|
4341 (0.307)	|0.173	0.012	0.119	0.003|
2343 (0.287)	|0.006	0.230	0.000	0.050|
Multiallelic Dprime: 0.721
BLOCK 493.  MARKERS: 2344 2345 2346
111 (0.542)	|0.508	0.008	0.021	0.002|
341 (0.242)	|0.036	0.174	0.027	0.004|
143 (0.159)	|0.032	0.014	0.112	0.000|
141 (0.057)	|0.003	0.044	0.000	0.006|
Multiallelic Dprime: 0.777
BLOCK 494.  MARKERS: 2347 2348 2349 2350 2351
33243 (0.577)	|0.255	0.219	0.089	0.009|
13423 (0.238)	|0.131	0.016	0.085	0.000|
31422 (0.158)	|0.085	0.023	0.049	0.000|
33443 (0.011)	|0.003	0.006	0.003	0.000|
Multiallelic Dprime: 0.295
BLOCK 495.  MARKERS: 2352 2353 2354 2355 2356
41214 (0.485)	|0.474	0.008	0.000|
24432 (0.266)	|0.046	0.166	0.054|
41432 (0.228)	|0.200	0.028	0.000|
21432 (0.010)	|0.000	0.011	0.000|
Multiallelic Dprime: 0.800
BLOCK 496.  MARKERS: 2357 2358 2359
324 (0.732)	|0.205	0.327	0.145	0.055|
243 (0.215)	|0.182	0.020	0.000	0.013|
244 (0.054)	|0.015	0.004	0.000	0.035|
Multiallelic Dprime: 0.674
BLOCK 497.  MARKERS: 2360 2361 2362
312 (0.402)	|0.355	0.015	0.024	0.003|
311 (0.349)	|0.285	0.031	0.022	0.009|
112 (0.145)	|0.118	0.009	0.012	0.002|
341 (0.103)	|0.047	0.038	0.008	0.003|
Multiallelic Dprime: 0.226
BLOCK 498.  MARKERS: 2367 2368 2369 2370 2371 2372 2373
2311223 (0.800)	|0.693	0.104|
1432431 (0.092)	|0.019	0.073|
2432431 (0.067)	|0.012	0.053|
2311231 (0.017)	|0.004	0.013|
Multiallelic Dprime: 0.732
BLOCK 499.  MARKERS: 2374 2375
11 (0.739)	|0.490	0.033	0.121	0.080|
23 (0.254)	|0.004	0.230	0.007	0.004|
Multiallelic Dprime: 0.912
BLOCK 500.  MARKERS: 2377 2378 2379 2380 2381 2382 2383 2384 2385
432432334 (0.496)	|0.230	0.077	0.140	0.049|
243211113 (0.266)	|0.076	0.098	0.014	0.078|
433211113 (0.128)	|0.058	0.032	0.010	0.028|
432431314 (0.084)	|0.070	0.006	0.004	0.005|
Multiallelic Dprime: 0.313
BLOCK 501.  MARKERS: 2388 2389 2390
331 (0.441)	|0.347	0.078	0.016|
333 (0.220)	|0.131	0.005	0.084|
133 (0.175)	|0.138	0.012	0.024|
313 (0.164)	|0.042	0.084	0.038|
Multiallelic Dprime: 0.376
BLOCK 502.  MARKERS: 2392 2393
41 (0.659)	|0.321	0.253	0.053	0.002	0.026	0.000|
42 (0.180)	|0.052	0.008	0.010	0.094	0.013	0.001|
22 (0.161)	|0.012	0.028	0.035	0.000	0.033	0.042|
Multiallelic Dprime: 0.569
BLOCK 503.  MARKERS: 2395 2396 2397 2398 2399 2400 2401 2402 2403 2404 2405
23213321423 (0.384)	|0.354	0.021	0.005|
23213321421 (0.289)	|0.280	0.005	0.003|
34124143433 (0.099)	|0.096	0.004	0.000|
24213143223 (0.096)	|0.012	0.083	0.000|
23213143433 (0.071)	|0.062	0.000	0.009|
23213143223 (0.043)	|0.003	0.003	0.038|
Multiallelic Dprime: 0.712
BLOCK 504.  MARKERS: 2406 2407 2408
234 (0.817)	|0.799	0.015	0.000|
442 (0.123)	|0.010	0.083	0.031|
232 (0.054)	|0.002	0.052	0.000|
Multiallelic Dprime: 0.911
BLOCK 505.  MARKERS: 2409 2410 2411
344 (0.812)	|0.601	0.212	0.000	0.000|
122 (0.154)	|0.051	0.000	0.101	0.000|
144 (0.031)	|0.010	0.001	0.000	0.020|
Multiallelic Dprime: 0.661
BLOCK 506.  MARKERS: 2412 2413 2414 2415 2416
14223 (0.663)	|0.418	0.017	0.149	0.074|
14221 (0.213)	|0.028	0.185	0.000	0.000|
22143 (0.101)	|0.003	0.005	0.024	0.064|
12223 (0.020)	|0.000	0.000	0.018	0.000|
Multiallelic Dprime: 0.692
BLOCK 507.  MARKERS: 2417 2418 2419 2420 2421 2422
312234 (0.449)	|0.391	0.058|
312232 (0.207)	|0.022	0.185|
341414 (0.194)	|0.119	0.075|
112234 (0.136)	|0.127	0.010|
Multiallelic Dprime: 0.579
BLOCK 508.  MARKERS: 2423 2424 2425
114 (0.665)	|0.294	0.223	0.110	0.028|
341 (0.335)	|0.177	0.072	0.054	0.027|
Multiallelic Dprime: 0.151
BLOCK 509.  MARKERS: 2431 2432 2433 2434 2435 2436
231314 (0.470)	|0.293	0.004	0.000	0.154	0.000|
234314 (0.294)	|0.002	0.272	0.000	0.005	0.000|
411422 (0.165)	|0.000	0.000	0.155	0.000	0.000|
411322 (0.055)	|0.000	0.000	0.027	0.000	0.027|
Multiallelic Dprime: 0.973
BLOCK 510.  MARKERS: 2437 2438 2439 2440 2441 2442 2443 2444 2445 2446 2447 2448
223142214221 (0.295)	|0.278	0.014	0.003	0.000|
241342214423 (0.275)	|0.158	0.000	0.000	0.118|
323323112241 (0.187)	|0.034	0.000	0.152	0.000|
241342234221 (0.161)	|0.020	0.140	0.000	0.000|
321342234221 (0.027)	|0.028	0.000	0.000	0.000|
Multiallelic Dprime: 0.749
BLOCK 511.  MARKERS: 2449 2450 2451 2452
1244 (0.538)	|0.330	0.122	0.085|
3222 (0.176)	|0.099	0.036	0.040|
3224 (0.158)	|0.082	0.041	0.034|
1444 (0.129)	|0.064	0.037	0.028|
Multiallelic Dprime: 0.082
BLOCK 512.  MARKERS: 2459 2460
42 (0.575)	|0.504	0.058	0.013|
24 (0.236)	|0.184	0.051	0.002|
22 (0.188)	|0.163	0.019	0.006|
Multiallelic Dprime: 0.165
BLOCK 513.  MARKERS: 2462 2463 2464
433 (0.851)	|0.315	0.306	0.231|
314 (0.128)	|0.039	0.019	0.069|
334 (0.021)	|0.013	0.001	0.006|
Multiallelic Dprime: 0.298
BLOCK 514.  MARKERS: 2465 2466
31 (0.367)	|0.226	0.029	0.033	0.080|
11 (0.327)	|0.074	0.073	0.137	0.042|
33 (0.306)	|0.107	0.122	0.036	0.041|
Multiallelic Dprime: 0.341
BLOCK 515.  MARKERS: 2471 2472 2473 2474
1213 (0.409)	|0.198	0.114	0.094|
1243 (0.222)	|0.089	0.117	0.018|
3313 (0.204)	|0.096	0.073	0.039|
3211 (0.162)	|0.093	0.037	0.032|
Multiallelic Dprime: 0.141
BLOCK 516.  MARKERS: 2477 2478
12 (0.475)	|0.430	0.044|
42 (0.340)	|0.039	0.303|
14 (0.182)	|0.183	0.000|
Multiallelic Dprime: 0.815
BLOCK 517.  MARKERS: 2479 2480
21 (0.654)	|0.058	0.289	0.234	0.000	0.072|
34 (0.346)	|0.263	0.003	0.000	0.081	0.000|
Multiallelic Dprime: 0.904
BLOCK 518.  MARKERS: 2481 2482 2483 2484
4443 (0.321)	|0.219	0.073	0.027|
4433 (0.292)	|0.220	0.041	0.030|
1244 (0.234)	|0.153	0.048	0.033|
4444 (0.080)	|0.065	0.000	0.014|
1444 (0.073)	|0.062	0.012	0.000|
Multiallelic Dprime: 0.150
BLOCK 519.  MARKERS: 2487 2488 2489
341 (0.719)	|0.262	0.329	0.129|
343 (0.174)	|0.091	0.061	0.022|
121 (0.104)	|0.088	0.017	0.000|
Multiallelic Dprime: 0.357
BLOCK 520.  MARKERS: 2491 2492
21 (0.441)	|0.201	0.157	0.080|
23 (0.408)	|0.219	0.088	0.101|
11 (0.151)	|0.092	0.040	0.019|
Multiallelic Dprime: 0.138
BLOCK 521.  MARKERS: 2494 2495
32 (0.511)	|0.343	0.094	0.075|
12 (0.284)	|0.171	0.060	0.054|
14 (0.201)	|0.134	0.028	0.038|
Multiallelic Dprime: 0.067
BLOCK 522.  MARKERS: 2498 2499 2500
234 (0.647)	|0.391	0.197	0.031	0.018|
434 (0.182)	|0.064	0.106	0.001	0.002|
243 (0.169)	|0.056	0.041	0.070	0.000|
Multiallelic Dprime: 0.321
BLOCK 523.  MARKERS: 2502 2503 2504 2505 2506 2507 2508
2342241 (0.512)	|0.343	0.153	0.013|
2124424 (0.346)	|0.025	0.205	0.109|
1124424 (0.102)	|0.002	0.001	0.100|
2342224 (0.019)	|0.002	0.013	0.004|
Multiallelic Dprime: 0.605
BLOCK 524.  MARKERS: 2509 2510 2511
331 (0.391)	|0.230	0.086	0.052	0.015	0.000|
313 (0.374)	|0.200	0.071	0.036	0.050	0.010|
113 (0.226)	|0.143	0.036	0.032	0.012	0.000|
Multiallelic Dprime: 0.116
BLOCK 525.  MARKERS: 2516 2517 2518 2519 2520 2521 2522 2523 2524 2525 2526
42143342333 (0.577)	|0.291	0.152	0.089	0.036	0.004|
24333324243 (0.195)	|0.095	0.018	0.052	0.010	0.017|
22334142242 (0.119)	|0.063	0.048	0.004	0.000	0.000|
22334342233 (0.078)	|0.066	0.005	0.000	0.007	0.002|
42143322333 (0.010)	|0.007	0.000	0.002	0.000	0.000|
Multiallelic Dprime: 0.218
BLOCK 526.  MARKERS: 2528 2529 2530 2531 2532 2533 2534 2535
22244144 (0.533)	|0.284	0.105	0.140|
42422322 (0.228)	|0.158	0.006	0.061|
44224324 (0.147)	|0.009	0.137	0.002|
22224124 (0.056)	|0.041	0.003	0.011|
22244124 (0.025)	|0.011	0.014	0.000|
Multiallelic Dprime: 0.360
BLOCK 527.  MARKERS: 2536 2537 2538
211 (0.509)	|0.368	0.044	0.067	0.031|
243 (0.266)	|0.218	0.007	0.033	0.010|
443 (0.216)	|0.113	0.071	0.006	0.025|
Multiallelic Dprime: 0.233
BLOCK 528.  MARKERS: 2540 2541 2542 2543 2544
13133 (0.703)	|0.436	0.158	0.109|
14121 (0.121)	|0.066	0.013	0.042|
33333 (0.107)	|0.041	0.018	0.049|
13121 (0.067)	|0.030	0.026	0.010|
Multiallelic Dprime: 0.199
BLOCK 529.  MARKERS: 2551 2552
21 (0.575)	|0.251	0.175	0.150|
11 (0.215)	|0.206	0.000	0.009|
23 (0.210)	|0.133	0.074	0.003|
Multiallelic Dprime: 0.538
BLOCK 530.  MARKERS: 2553 2554 2555
314 (0.590)	|0.278	0.025	0.272	0.013|
124 (0.248)	|0.005	0.212	0.027	0.003|
312 (0.161)	|0.055	0.087	0.017	0.003|
Multiallelic Dprime: 0.655
BLOCK 531.  MARKERS: 2556 2557 2558
343 (0.338)	|0.220	0.057	0.061|
123 (0.324)	|0.120	0.110	0.094|
341 (0.315)	|0.111	0.128	0.076|
143 (0.018)	|0.000	0.014	0.004|
Multiallelic Dprime: 0.222
BLOCK 532.  MARKERS: 2561 2562
34 (0.453)	|0.206	0.163	0.083|
14 (0.311)	|0.099	0.112	0.099|
12 (0.236)	|0.140	0.061	0.034|
Multiallelic Dprime: 0.150
BLOCK 533.  MARKERS: 2563 2564 2565
441 (0.446)	|0.274	0.060	0.056	0.054|
442 (0.336)	|0.091	0.125	0.026	0.094|
221 (0.215)	|0.017	0.058	0.131	0.010|
Multiallelic Dprime: 0.431
BLOCK 534.  MARKERS: 2567 2568 2569
243 (0.382)	|0.191	0.023	0.168|
141 (0.244)	|0.014	0.224	0.004|
241 (0.212)	|0.202	0.013	0.000|
231 (0.158)	|0.009	0.147	0.002|
Multiallelic Dprime: 0.764
BLOCK 535.  MARKERS: 2570 2571
24 (0.418)	|0.256	0.124	0.034|
22 (0.408)	|0.235	0.131	0.040|
42 (0.174)	|0.092	0.049	0.031|
Multiallelic Dprime: 0.058
BLOCK 536.  MARKERS: 2573 2574 2575
431 (0.584)	|0.535	0.047	0.002|
423 (0.304)	|0.055	0.219	0.028|
223 (0.105)	|0.000	0.100	0.000|
Multiallelic Dprime: 0.769
BLOCK 537.  MARKERS: 2577 2578 2579
243 (0.597)	|0.325	0.166	0.087	0.020|
131 (0.367)	|0.231	0.079	0.043	0.012|
241 (0.030)	|0.014	0.010	0.005	0.002|
Multiallelic Dprime: 0.118
BLOCK 538.  MARKERS: 2589 2590 2591
342 (0.576)	|0.332	0.163	0.081|
144 (0.254)	|0.141	0.091	0.024|
122 (0.136)	|0.085	0.035	0.013|
142 (0.034)	|0.019	0.012	0.003|
Multiallelic Dprime: 0.068
BLOCK 539.  MARKERS: 2594 2595 2596
224 (0.575)	|0.553	0.016	0.005|
223 (0.300)	|0.026	0.150	0.121|
414 (0.122)	|0.105	0.013	0.003|
Multiallelic Dprime: 0.837
BLOCK 540.  MARKERS: 2599 2600 2601
414 (0.684)	|0.280	0.194	0.045	0.161|
434 (0.180)	|0.002	0.011	0.160	0.006|
132 (0.129)	|0.006	0.078	0.023	0.023|
Multiallelic Dprime: 0.580
BLOCK 541.  MARKERS: 2603 2604 2605 2606 2607
14142 (0.288)	|0.234	0.054|
22322 (0.284)	|0.198	0.086|
12123 (0.229)	|0.129	0.099|
12122 (0.193)	|0.127	0.065|
Multiallelic Dprime: 0.167
BLOCK 542.  MARKERS: 2609 2610 2611
423 (0.689)	|0.141	0.290	0.140	0.105|
232 (0.308)	|0.213	0.034	0.049	0.012|
Multiallelic Dprime: 0.522
BLOCK 543.  MARKERS: 2613 2614 2615 2616 2617 2618 2619 2620 2621 2622 2623
43221341224 (0.357)	|0.272	0.021	0.045	0.006	0.010|
41221341224 (0.323)	|0.149	0.077	0.010	0.079	0.006|
41221341221 (0.189)	|0.072	0.008	0.065	0.016	0.026|
21433133441 (0.116)	|0.063	0.037	0.009	0.003	0.004|
Multiallelic Dprime: 0.377
BLOCK 544.  MARKERS: 2624 2625 2626 2627 2628 2629
311322 (0.564)	|0.356	0.122	0.085|
334322 (0.147)	|0.102	0.032	0.012|
311124 (0.128)	|0.063	0.044	0.022|
431312 (0.103)	|0.073	0.008	0.021|
431322 (0.048)	|0.036	0.013	0.000|
Multiallelic Dprime: 0.110
BLOCK 545.  MARKERS: 2632 2633
21 (0.631)	|0.521	0.003	0.100|
13 (0.222)	|0.022	0.188	0.011|
23 (0.143)	|0.090	0.005	0.049|
Multiallelic Dprime: 0.560
BLOCK 546.  MARKERS: 2634 2635
24 (0.637)	|0.443	0.181	0.009|
41 (0.198)	|0.043	0.153	0.000|
44 (0.159)	|0.101	0.047	0.009|
Multiallelic Dprime: 0.350
BLOCK 547.  MARKERS: 2638 2639
32 (0.590)	|0.294	0.183	0.113|
14 (0.383)	|0.167	0.121	0.086|
34 (0.017)	|0.003	0.012	0.003|
Multiallelic Dprime: 0.064
BLOCK 548.  MARKERS: 2641 2642 2643 2644 2645 2646
432311 (0.467)	|0.000	0.249	0.210	0.007	0.000|
433134 (0.320)	|0.320	0.000	0.000	0.000	0.000|
212131 (0.204)	|0.000	0.000	0.000	0.099	0.106|
Multiallelic Dprime: 0.991
BLOCK 549.  MARKERS: 2648 2649 2650 2651
3124 (0.321)	|0.267	0.051	0.000	0.000|
3244 (0.249)	|0.002	0.221	0.000	0.025|
1223 (0.210)	|0.000	0.000	0.207	0.000|
3224 (0.112)	|0.107	0.004	0.000	0.000|
3223 (0.107)	|0.102	0.000	0.001	0.000|
Multiallelic Dprime: 0.877
BLOCK 550.  MARKERS: 2652 2653 2654 2655 2656
24424 (0.479)	|0.280	0.000	0.103	0.088|
22243 (0.277)	|0.000	0.277	0.000	0.000|
42424 (0.208)	|0.205	0.000	0.000	0.003|
22424 (0.025)	|0.021	0.000	0.000	0.001|
Multiallelic Dprime: 0.778
BLOCK 551.  MARKERS: 2657 2658 2659 2660 2661
11442 (0.506)	|0.280	0.016	0.205	0.001|
43244 (0.286)	|0.065	0.206	0.009	0.006|
11222 (0.103)	|0.002	0.026	0.000	0.075|
43242 (0.092)	|0.000	0.000	0.004	0.089|
Multiallelic Dprime: 0.760
BLOCK 552.  MARKERS: 2662 2663 2664 2665 2666
12424 (0.349)	|0.000	0.104	0.139	0.000	0.037	0.000	0.065|
12444 (0.250)	|0.000	0.001	0.000	0.130	0.001	0.097	0.000|
24322 (0.218)	|0.208	0.000	0.000	0.000	0.000	0.000	0.000|
14422 (0.178)	|0.000	0.077	0.021	0.000	0.075	0.000	0.000|
Multiallelic Dprime: 0.846
BLOCK 553.  MARKERS: 2667 2668 2669 2670 2671 2672 2673 2674
12342222 (0.208)	|0.016	0.192	0.000|
34142222 (0.181)	|0.166	0.012	0.000|
34144422 (0.161)	|0.115	0.046	0.000|
34312222 (0.131)	|0.100	0.031	0.000|
34112222 (0.114)	|0.049	0.062	0.003|
34312244 (0.099)	|0.002	0.004	0.093|
34144222 (0.067)	|0.063	0.003	0.000|
Multiallelic Dprime: 0.673
BLOCK 554.  MARKERS: 2676 2677
33 (0.547)	|0.348	0.183	0.013|
43 (0.351)	|0.234	0.112	0.005|
31 (0.102)	|0.056	0.042	0.004|
Multiallelic Dprime: 0.041
BLOCK 555.  MARKERS: 2678 2679
21 (0.638)	|0.411	0.081	0.112	0.023|
44 (0.337)	|0.180	0.095	0.042	0.008|
24 (0.021)	|0.008	0.007	0.005	0.002|
Multiallelic Dprime: 0.164
BLOCK 556.  MARKERS: 2680 2681 2682 2683 2684 2685 2686 2687
33343231 (0.601)	|0.146	0.167	0.112	0.086	0.053	0.007	0.013	0.009|
43323413 (0.183)	|0.056	0.024	0.034	0.039	0.023	0.004	0.000	0.000|
41121411 (0.159)	|0.025	0.028	0.019	0.012	0.011	0.051	0.005	0.000|
41123411 (0.032)	|0.016	0.004	0.005	0.002	0.002	0.000	0.000	0.000|
Multiallelic Dprime: 0.219
BLOCK 557.  MARKERS: 2691 2692 2693 2694 2695 2696 2697 2698 2699 2700 2701 2702 2703
4313412143144 (0.250)	|0.018	0.233	0.000	0.000|
2313234241324 (0.227)	|0.226	0.000	0.000	0.000|
2332412143144 (0.172)	|0.167	0.002	0.000	0.000|
2313414141322 (0.140)	|0.000	0.000	0.138	0.000|
2413414121322 (0.091)	|0.000	0.000	0.000	0.088|
2413414121324 (0.062)	|0.003	0.058	0.000	0.000|
4313412143324 (0.018)	|0.018	0.000	0.000	0.000|
2313412143144 (0.011)	|0.002	0.010	0.000	0.000|
Multiallelic Dprime: 0.962
BLOCK 558.  MARKERS: 2704 2705 2706 2707 2708 2709 2710
2331332 (0.461)	|0.184	0.223	0.009	0.042|
2331132 (0.297)	|0.267	0.009	0.023	0.002|
3213314 (0.141)	|0.051	0.002	0.088	0.000|
3213312 (0.093)	|0.002	0.000	0.016	0.074|
Multiallelic Dprime: 0.604
BLOCK 559.  MARKERS: 2712 2713 2714 2715
4112 (0.507)	|0.006	0.226	0.275|
4114 (0.234)	|0.230	0.002	0.000|
2432 (0.138)	|0.110	0.007	0.018|
4432 (0.121)	|0.020	0.100	0.001|
Multiallelic Dprime: 0.787
BLOCK 560.  MARKERS: 2717 2718
14 (0.367)	|0.152	0.072	0.104	0.035|
34 (0.333)	|0.172	0.077	0.034	0.049|
32 (0.294)	|0.195	0.030	0.013	0.057|
Multiallelic Dprime: 0.224
BLOCK 561.  MARKERS: 2723 2724 2725
312 (0.522)	|0.400	0.008	0.014	0.095|
132 (0.179)	|0.004	0.137	0.002	0.035|
314 (0.152)	|0.139	0.012	0.000	0.002|
112 (0.141)	|0.015	0.005	0.120	0.000|
Multiallelic Dprime: 0.695
BLOCK 562.  MARKERS: 2727 2728 2729 2730
1232 (0.557)	|0.431	0.074	0.030	0.016|
3422 (0.162)	|0.024	0.117	0.019	0.000|
1222 (0.141)	|0.113	0.002	0.022	0.003|
1224 (0.133)	|0.033	0.029	0.068	0.000|
Multiallelic Dprime: 0.497
BLOCK 563.  MARKERS: 2731 2732 2733 2734
3213 (0.605)	|0.486	0.118|
1431 (0.223)	|0.025	0.197|
1433 (0.143)	|0.121	0.020|
3433 (0.020)	|0.017	0.002|
Multiallelic Dprime: 0.545
BLOCK 564.  MARKERS: 2735 2736
21 (0.656)	|0.398	0.009	0.096	0.039	0.069	0.000|
34 (0.341)	|0.026	0.193	0.002	0.052	0.010	0.030|
Multiallelic Dprime: 0.802
BLOCK 565.  MARKERS: 2738 2739 2740 2741 2742 2743 2744 2745 2746 2747 2748 2749 2750 2751 2752 2753 2754 2755 2756 2757 2758 2759 2760 2761 2762 2763 2764 2765 2766 2767 2768
3313221133222211114231333131334 (0.423)	|0.375	0.002	0.042|
1211343311342233213311132411332 (0.199)	|0.011	0.183	0.004|
1233221313222433113311333112114 (0.100)	|0.096	0.002	0.000|
1213221313344233133313313431334 (0.091)	|0.088	0.000	0.002|
3211321313342233113311333111334 (0.079)	|0.021	0.000	0.057|
1213221313222233114311333111334 (0.029)	|0.029	0.000	0.000|
Multiallelic Dprime: 0.794
BLOCK 566.  MARKERS: 2769 2770
33 (0.682)	|0.455	0.227	0.000|
14 (0.200)	|0.000	0.000	0.199|
13 (0.112)	|0.071	0.038	0.003|
Multiallelic Dprime: 0.683
BLOCK 567.  MARKERS: 2771 2772
21 (0.526)	|0.131	0.343	0.003	0.045|
31 (0.265)	|0.119	0.012	0.127	0.004|
23 (0.209)	|0.190	0.019	0.000	0.000|
Multiallelic Dprime: 0.658
BLOCK 568.  MARKERS: 2773 2774 2775
234 (0.441)	|0.183	0.192	0.053	0.010|
224 (0.374)	|0.289	0.032	0.051	0.002|
422 (0.130)	|0.012	0.057	0.057	0.002|
424 (0.050)	|0.045	0.004	0.000	0.000|
Multiallelic Dprime: 0.433
BLOCK 569.  MARKERS: 2776 2777 2778
232 (0.530)	|0.512	0.004	0.007	0.000|
341 (0.288)	|0.007	0.112	0.111	0.052|
231 (0.161)	|0.081	0.052	0.001	0.018|
241 (0.013)	|0.005	0.001	0.001	0.006|
Multiallelic Dprime: 0.799
BLOCK 570.  MARKERS: 2780 2781 2782 2783 2784 2785 2786 2787 2788 2789
3134111222 (0.609)	|0.448	0.014	0.125	0.014	0.009|
3243334222 (0.171)	|0.060	0.033	0.001	0.077	0.000|
1243334434 (0.120)	|0.011	0.097	0.005	0.000	0.006|
3243334232 (0.076)	|0.010	0.000	0.006	0.017	0.043|
Multiallelic Dprime: 0.658
BLOCK 571.  MARKERS: 2790 2791 2792 2793
2311 (0.533)	|0.356	0.128	0.050|
4313 (0.144)	|0.088	0.040	0.016|
4211 (0.141)	|0.030	0.075	0.035|
4231 (0.113)	|0.067	0.042	0.004|
4311 (0.062)	|0.042	0.012	0.008|
Multiallelic Dprime: 0.210
BLOCK 572.  MARKERS: 2794 2795
33 (0.585)	|0.558	0.000	0.024|
11 (0.297)	|0.151	0.056	0.084|
31 (0.115)	|0.018	0.095	0.000|
Multiallelic Dprime: 0.694
BLOCK 573.  MARKERS: 2797 2798 2799 2800 2801
12223 (0.728)	|0.494	0.154	0.082|
44443 (0.152)	|0.129	0.012	0.009|
14442 (0.107)	|0.044	0.005	0.058|
Multiallelic Dprime: 0.245
BLOCK 574.  MARKERS: 2803 2804 2805
223 (0.679)	|0.205	0.373	0.102|
221 (0.170)	|0.170	0.000	0.000|
343 (0.149)	|0.143	0.005	0.000|
Multiallelic Dprime: 0.964
BLOCK 575.  MARKERS: 2806 2807
12 (0.517)	|0.252	0.224	0.038|
32 (0.379)	|0.222	0.117	0.039|
14 (0.104)	|0.012	0.022	0.069|
Multiallelic Dprime: 0.215
BLOCK 576.  MARKERS: 2809 2810
43 (0.486)	|0.445	0.021	0.020|
23 (0.363)	|0.149	0.138	0.075|
44 (0.147)	|0.132	0.007	0.007|
Multiallelic Dprime: 0.674
BLOCK 577.  MARKERS: 2812 2813
41 (0.731)	|0.372	0.208	0.146|
31 (0.165)	|0.101	0.008	0.057|
33 (0.103)	|0.039	0.038	0.027|
Multiallelic Dprime: 0.164
BLOCK 578.  MARKERS: 2814 2815 2816
113 (0.512)	|0.131	0.363	0.015|
414 (0.254)	|0.248	0.006	0.000|
133 (0.229)	|0.216	0.009	0.005|
Multiallelic Dprime: 0.896
BLOCK 579.  MARKERS: 2817 2818
31 (0.596)	|0.289	0.234	0.072|
13 (0.380)	|0.179	0.158	0.040|
11 (0.020)	|0.007	0.011	0.002|
Multiallelic Dprime: 0.032
BLOCK 580.  MARKERS: 2825 2826
14 (0.476)	|0.343	0.134	0.000	0.000|
12 (0.406)	|0.042	0.197	0.065	0.099|
22 (0.115)	|0.000	0.003	0.110	0.003|
Multiallelic Dprime: 0.618
BLOCK 581.  MARKERS: 2827 2828 2829
112 (0.389)	|0.317	0.000	0.065	0.004|
132 (0.332)	|0.250	0.004	0.070	0.006|
432 (0.176)	|0.002	0.167	0.006	0.000|
134 (0.101)	|0.100	0.000	0.000	0.001|
Multiallelic Dprime: 0.580
BLOCK 582.  MARKERS: 2830 2831 2832 2833
4114 (0.667)	|0.298	0.297	0.062	0.002|
2332 (0.173)	|0.053	0.039	0.074	0.007|
2334 (0.140)	|0.086	0.024	0.029	0.000|
2114 (0.012)	|0.000	0.011	0.000	0.000|
Multiallelic Dprime: 0.287
BLOCK 583.  MARKERS: 2836 2837 2838 2839 2840 2841
134132 (0.441)	|0.276	0.165|
212334 (0.374)	|0.300	0.073|
134314 (0.164)	|0.151	0.013|
132334 (0.011)	|0.011	0.000|
Multiallelic Dprime: 0.384
BLOCK 584.  MARKERS: 2843 2844
33 (0.744)	|0.544	0.100	0.100|
11 (0.256)	|0.176	0.076	0.004|
Multiallelic Dprime: 0.164
BLOCK 585.  MARKERS: 2846 2847
14 (0.719)	|0.525	0.148	0.047|
12 (0.177)	|0.140	0.029	0.008|
42 (0.104)	|0.061	0.027	0.015|
Multiallelic Dprime: 0.072
BLOCK 586.  MARKERS: 2851 2852
11 (0.726)	|0.404	0.253	0.069|
33 (0.204)	|0.081	0.067	0.057|
13 (0.070)	|0.031	0.033	0.006|
Multiallelic Dprime: 0.158
BLOCK 587.  MARKERS: 2854 2855
22 (0.516)	|0.315	0.042	0.152	0.008|
12 (0.353)	|0.060	0.292	0.000	0.000|
23 (0.131)	|0.010	0.000	0.000	0.121|
Multiallelic Dprime: 0.781
BLOCK 588.  MARKERS: 2857 2858 2859
332 (0.379)	|0.366	0.014|
132 (0.333)	|0.279	0.055|
322 (0.152)	|0.132	0.020|
331 (0.134)	|0.075	0.058|
Multiallelic Dprime: 0.369
BLOCK 589.  MARKERS: 2860 2861
23 (0.854)	|0.539	0.192	0.122|
41 (0.146)	|0.071	0.072	0.004|
Multiallelic Dprime: 0.309
BLOCK 590.  MARKERS: 2862 2863
22 (0.610)	|0.318	0.126	0.118	0.039|
24 (0.264)	|0.112	0.080	0.055	0.006|
42 (0.126)	|0.057	0.027	0.033	0.007|
Multiallelic Dprime: 0.108
BLOCK 591.  MARKERS: 2869 2870 2871 2872 2873 2874 2875
4224142 (0.486)	|0.172	0.154	0.041	0.059	0.035	0.005	0.007|
4231222 (0.232)	|0.093	0.088	0.010	0.019	0.008	0.012	0.000|
2121143 (0.205)	|0.044	0.048	0.091	0.009	0.005	0.002	0.000|
4221142 (0.052)	|0.019	0.006	0.000	0.023	0.002	0.000	0.000|
Multiallelic Dprime: 0.235
BLOCK 592.  MARKERS: 2881 2882 2883 2884 2885 2886 2887
3312224 (0.332)	|0.243	0.037	0.031	0.012	0.000	0.004|
3334344 (0.301)	|0.071	0.156	0.021	0.032	0.016	0.006|
3332224 (0.143)	|0.133	0.003	0.005	0.000	0.000	0.000|
2134243 (0.114)	|0.109	0.000	0.001	0.000	0.000	0.000|
3334244 (0.051)	|0.025	0.012	0.010	0.000	0.000	0.000|
3334324 (0.019)	|0.013	0.002	0.001	0.000	0.000	0.000|
3332344 (0.012)	|0.000	0.010	0.000	0.000	0.000	0.000|
Multiallelic Dprime: 0.568
BLOCK 593.  MARKERS: 2892 2893 2894 2895 2896 2897 2898 2899 2900 2901 2902 2903 2904 2905 2906
312112114132142 (0.602)	|0.311	0.257	0.033|
234224332314324 (0.226)	|0.000	0.006	0.222|
234224332114124 (0.071)	|0.000	0.033	0.038|
234224332314342 (0.046)	|0.047	0.000	0.000|
232112114132142 (0.017)	|0.000	0.016	0.000|
212112114132142 (0.012)	|0.012	0.000	0.000|
Multiallelic Dprime: 0.738
BLOCK 594.  MARKERS: 2907 2908
42 (0.374)	|0.343	0.019	0.012|
44 (0.328)	|0.008	0.036	0.280|
14 (0.298)	|0.025	0.269	0.004|
Multiallelic Dprime: 0.854
BLOCK 595.  MARKERS: 2909 2910 2911 2912 2913
41414 (0.375)	|0.360	0.000	0.000	0.000	0.000|
23234 (0.325)	|0.000	0.003	0.208	0.093	0.019|
23413 (0.297)	|0.000	0.261	0.024	0.002	0.000|
Multiallelic Dprime: 0.957
BLOCK 596.  MARKERS: 2914 2915 2916 2917 2918 2919 2920 2921 2922 2923
2323432434 (0.361)	|0.136	0.136	0.091|
4141433434 (0.265)	|0.208	0.038	0.019|
4143223212 (0.231)	|0.112	0.040	0.081|
4143432434 (0.094)	|0.034	0.022	0.040|
4143223214 (0.020)	|0.006	0.011	0.004|
Multiallelic Dprime: 0.295
BLOCK 597.  MARKERS: 2927 2928
42 (0.502)	|0.406	0.040	0.033	0.016|
22 (0.253)	|0.068	0.117	0.038	0.022|
41 (0.244)	|0.171	0.023	0.040	0.000|
Multiallelic Dprime: 0.436
BLOCK 598.  MARKERS: 2931 2932 2933 2934 2935 2936 2937 2938 2939 2940 2941 2942 2943 2944 2945
444211413324321 (0.644)	|0.337	0.161	0.102	0.021|
223132213112121 (0.179)	|0.036	0.125	0.010	0.002|
424132221112113 (0.112)	|0.029	0.065	0.005	0.011|
424132221112111 (0.037)	|0.012	0.010	0.015	0.000|
Multiallelic Dprime: 0.422
BLOCK 599.  MARKERS: 2946 2947 2948 2949 2950 2951 2952 2953 2954 2955 2956
43234433323 (0.425)	|0.319	0.056	0.044|
21422123131 (0.369)	|0.298	0.028	0.045|
43232431323 (0.133)	|0.104	0.018	0.010|
23432433323 (0.040)	|0.026	0.005	0.008|
Multiallelic Dprime: 0.094
BLOCK 600.  MARKERS: 2963 2964
13 (0.772)	|0.487	0.130	0.111	0.038|
33 (0.114)	|0.091	0.005	0.014	0.004|
31 (0.110)	|0.105	0.003	0.000	0.000|
Multiallelic Dprime: 0.622
BLOCK 601.  MARKERS: 2966 2967 2968 2969
3242 (0.681)	|0.506	0.161	0.019|
4424 (0.138)	|0.035	0.002	0.100|
3422 (0.125)	|0.111	0.008	0.006|
4422 (0.043)	|0.043	0.000	0.000|
Multiallelic Dprime: 0.442
BLOCK 602.  MARKERS: 2970 2971 2972
231 (0.701)	|0.532	0.161|
233 (0.172)	|0.167	0.005|
411 (0.126)	|0.124	0.002|
Multiallelic Dprime: 0.867
BLOCK 603.  MARKERS: 2973 2974
14 (0.824)	|0.793	0.029	0.002|
32 (0.168)	|0.017	0.131	0.020|
Multiallelic Dprime: 0.861
BLOCK 604.  MARKERS: 2975 2976 2977
221 (0.815)	|0.484	0.203	0.127|
443 (0.161)	|0.073	0.059	0.028|
423 (0.024)	|0.020	0.003	0.000|
Multiallelic Dprime: 0.123
BLOCK 605.  MARKERS: 2980 2981
23 (0.577)	|0.519	0.058|
33 (0.265)	|0.146	0.112|
32 (0.155)	|0.155	0.000|
Multiallelic Dprime: 0.542
BLOCK 606.  MARKERS: 2982 2983
23 (0.823)	|0.664	0.102	0.057|
42 (0.170)	|0.131	0.005	0.034|
Multiallelic Dprime: 0.130
BLOCK 607.  MARKERS: 2987 2988
13 (0.797)	|0.483	0.158	0.083	0.054|
31 (0.107)	|0.036	0.008	0.058	0.003|
33 (0.096)	|0.033	0.035	0.002	0.025|
Multiallelic Dprime: 0.307
BLOCK 608.  MARKERS: 2989 2990 2991 2992 2993 2994 2995 2996
13234114 (0.552)	|0.490	0.063|
31314244 (0.200)	|0.199	0.002|
31314242 (0.142)	|0.076	0.066|
33233214 (0.081)	|0.081	0.000|
Multiallelic Dprime: 0.423
BLOCK 609.  MARKERS: 2997 2998
32 (0.867)	|0.511	0.158	0.144	0.000	0.036	0.000|
11 (0.133)	|0.000	0.000	0.000	0.100	0.000	0.033|
Multiallelic Dprime: 1.000
BLOCK 610.  MARKERS: 2999 3000 3001 3002 3003 3004 3005 3006 3007
142133211 (0.506)	|0.234	0.119	0.089	0.060|
143133211 (0.157)	|0.066	0.035	0.025	0.027|
342211431 (0.149)	|0.047	0.042	0.023	0.025|
122133213 (0.101)	|0.063	0.023	0.009	0.003|
142133213 (0.039)	|0.013	0.003	0.011	0.007|
122133211 (0.032)	|0.014	0.002	0.015	0.002|
Multiallelic Dprime: 0.099
BLOCK 611.  MARKERS: 3011 3012 3013 3014 3015
14231 (0.443)	|0.292	0.146	0.003	0.002|
34231 (0.229)	|0.141	0.059	0.018	0.011|
34432 (0.175)	|0.122	0.040	0.013	0.000|
32212 (0.126)	|0.119	0.004	0.003	0.000|
Multiallelic Dprime: 0.218
BLOCK 612.  MARKERS: 3016 3017 3018
134 (0.690)	|0.242	0.242	0.001	0.042	0.122	0.037|
342 (0.258)	|0.017	0.008	0.162	0.065	0.002	0.000|
344 (0.038)	|0.012	0.005	0.002	0.018	0.000	0.000|
334 (0.013)	|0.001	0.000	0.000	0.011	0.000	0.000|
Multiallelic Dprime: 0.778
BLOCK 613.  MARKERS: 3020 3021 3022 3023 3024
32214 (0.274)	|0.274	0.000	0.000|
32213 (0.255)	|0.232	0.023	0.000|
22213 (0.165)	|0.060	0.105	0.000|
32413 (0.136)	|0.000	0.134	0.000|
31233 (0.125)	|0.001	0.000	0.124|
32233 (0.037)	|0.000	0.000	0.037|
Multiallelic Dprime: 0.863
BLOCK 614.  MARKERS: 3025 3026
13 (0.568)	|0.222	0.178	0.078	0.090|
23 (0.268)	|0.062	0.040	0.103	0.064|
12 (0.163)	|0.135	0.013	0.007	0.009|
Multiallelic Dprime: 0.321
BLOCK 615.  MARKERS: 3027 3028 3029
131 (0.419)	|0.212	0.094	0.012	0.058	0.042|
331 (0.231)	|0.025	0.188	0.010	0.000	0.000|
313 (0.187)	|0.151	0.026	0.003	0.001	0.004|
333 (0.163)	|0.012	0.000	0.153	0.000	0.000|
Multiallelic Dprime: 0.628
BLOCK 616.  MARKERS: 3030 3031 3032 3033
4334 (0.401)	|0.188	0.051	0.165|
2341 (0.306)	|0.268	0.002	0.036|
4134 (0.178)	|0.005	0.171	0.000|
4341 (0.058)	|0.056	0.001	0.000|
4344 (0.045)	|0.002	0.043	0.000|
Multiallelic Dprime: 0.639
BLOCK 617.  MARKERS: 3034 3035
21 (0.524)	|0.502	0.011	0.000	0.007|
23 (0.269)	|0.041	0.056	0.159	0.007|
43 (0.207)	|0.017	0.124	0.002	0.063|
Multiallelic Dprime: 0.818
BLOCK 618.  MARKERS: 3036 3037 3038 3039
4311 (0.559)	|0.119	0.155	0.128	0.093	0.060|
4134 (0.192)	|0.077	0.032	0.040	0.018	0.019|
3114 (0.162)	|0.033	0.042	0.015	0.066	0.005|
4114 (0.077)	|0.029	0.019	0.007	0.010	0.012|
Multiallelic Dprime: 0.204
BLOCK 619.  MARKERS: 3040 3041 3042 3043 3044 3045 3046 3047
33131331 (0.259)	|0.135	0.085	0.036|
33131411 (0.248)	|0.105	0.139	0.003|
31313332 (0.195)	|0.144	0.048	0.002|
13131331 (0.187)	|0.118	0.070	0.000|
31311332 (0.099)	|0.044	0.054	0.000|
Multiallelic Dprime: 0.240
BLOCK 620.  MARKERS: 3048 3049 3050
114 (0.551)	|0.001	0.180	0.148	0.054	0.140	0.001|
332 (0.403)	|0.286	0.000	0.013	0.049	0.000	0.047|
312 (0.042)	|0.000	0.000	0.003	0.040	0.000	0.000|
Multiallelic Dprime: 0.850
BLOCK 621.  MARKERS: 3051 3052 3053 3054 3055 3056 3057 3058
11421143 (0.290)	|0.211	0.072	0.001|
33443323 (0.182)	|0.163	0.016	0.001|
11223323 (0.164)	|0.073	0.088	0.002|
11421142 (0.145)	|0.007	0.000	0.136|
31443323 (0.140)	|0.047	0.090	0.000|
11443323 (0.050)	|0.015	0.036	0.000|
Multiallelic Dprime: 0.579
BLOCK 622.  MARKERS: 3061 3062 3063
444 (0.532)	|0.522	0.008	0.002|
231 (0.312)	|0.241	0.070	0.002|
241 (0.148)	|0.061	0.052	0.035|
Multiallelic Dprime: 0.617
BLOCK 623.  MARKERS: 3064 3065
42 (0.828)	|0.450	0.274	0.091	0.015|
24 (0.129)	|0.017	0.008	0.056	0.048|
22 (0.041)	|0.036	0.001	0.002	0.001|
Multiallelic Dprime: 0.540
BLOCK 624.  MARKERS: 3067 3068 3069
312 (0.503)	|0.335	0.138	0.026|
332 (0.283)	|0.031	0.160	0.096|
113 (0.149)	|0.091	0.058	0.000|
112 (0.066)	|0.017	0.049	0.000|
Multiallelic Dprime: 0.433
BLOCK 625.  MARKERS: 3070 3071
12 (0.474)	|0.138	0.336|
14 (0.405)	|0.366	0.037|
34 (0.122)	|0.120	0.002|
Multiallelic Dprime: 0.800
BLOCK 626.  MARKERS: 3072 3073
12 (0.624)	|0.119	0.185	0.154	0.096	0.005	0.049|
24 (0.375)	|0.240	0.040	0.003	0.000	0.072	0.013|
Multiallelic Dprime: 0.644
BLOCK 627.  MARKERS: 3074 3075 3076 3077 3078 3079 3080 3081
24122324 (0.361)	|0.290	0.025	0.046|
24322421 (0.225)	|0.088	0.050	0.087|
22344411 (0.156)	|0.077	0.077	0.000|
42344411 (0.097)	|0.002	0.093	0.000|
24122424 (0.078)	|0.022	0.004	0.051|
24122421 (0.063)	|0.006	0.002	0.055|
Multiallelic Dprime: 0.514
BLOCK 628.  MARKERS: 3083 3084
22 (0.493)	|0.485	0.006|
14 (0.260)	|0.154	0.106|
12 (0.242)	|0.107	0.134|
Multiallelic Dprime: 0.631
BLOCK 629.  MARKERS: 3087 3088
13 (0.747)	|0.292	0.153	0.087	0.002	0.086	0.006	0.040	0.036	0.013|
21 (0.252)	|0.009	0.001	0.053	0.109	0.000	0.045	0.000	0.000	0.000|
Multiallelic Dprime: 0.822
BLOCK 630.  MARKERS: 3089 3090 3091 3092 3093 3094 3095 3096 3097 3098 3099 3100 3101 3102 3103 3104 3105 3106 3107 3108 3109 3110 3111 3112 3113 3114 3115 3116 3117 3118 3119 3120 3121 3122 3123 3124 3125 3126 3127 3128 3129 3130 3131 3132 3133
323332231444222232133211223311444123223232324 (0.300)	|0.277	0.023	0.000|
141232231444122432133413223311444243223232324 (0.156)	|0.003	0.154	0.000|
323341221422144232133211223311444224324232324 (0.142)	|0.010	0.131	0.002|
123232434444124224311241441123122223213313242 (0.111)	|0.001	0.028	0.082|
323332231244222232133211223311444223223232324 (0.085)	|0.075	0.001	0.008|
141232234444122432133413223311444243223232324 (0.049)	|0.000	0.047	0.000|
323341231244222232133211223311444223223232324 (0.042)	|0.037	0.002	0.001|
323332231444222232133211223311444223223232324 (0.035)	|0.030	0.000	0.001|
323341221422222232133211223311444223223232324 (0.012)	|0.012	0.000	0.000|
Multiallelic Dprime: 0.864
BLOCK 631.  MARKERS: 3134 3135 3136 3137 3138 3139 3140 3141
41242412 (0.471)	|0.335	0.000	0.000	0.105	0.000	0.028	0.000|
14414233 (0.418)	|0.009	0.229	0.153	0.000	0.000	0.000	0.015|
41244213 (0.102)	|0.000	0.000	0.000	0.000	0.101	0.000	0.000|
Multiallelic Dprime: 0.982
BLOCK 632.  MARKERS: 3143 3144 3145 3146 3147 3148 3149 3150 3151 3152 3153
14431244222 (0.345)	|0.079	0.202	0.056	0.001	0.004|
24233122224 (0.230)	|0.113	0.075	0.040	0.000	0.000|
22233242244 (0.151)	|0.111	0.008	0.028	0.003	0.000|
14231244222 (0.106)	|0.077	0.008	0.019	0.002	0.003|
14243244424 (0.100)	|0.000	0.004	0.000	0.097	0.000|
12233242224 (0.028)	|0.000	0.002	0.025	0.000	0.000|
22233242224 (0.021)	|0.000	0.000	0.017	0.000	0.005|
Multiallelic Dprime: 0.496
BLOCK 633.  MARKERS: 3157 3158 3159 3160 3161 3162 3163
3312232 (0.386)	|0.357	0.009	0.013	0.000|
1334212 (0.302)	|0.158	0.119	0.001	0.019|
1132433 (0.191)	|0.187	0.000	0.000	0.000|
1332432 (0.104)	|0.003	0.000	0.101	0.000|
1332232 (0.013)	|0.004	0.008	0.000	0.000|
Multiallelic Dprime: 0.751
BLOCK 634.  MARKERS: 3165 3166 3167 3168 3169
34231 (0.711)	|0.447	0.125	0.098	0.034|
34431 (0.136)	|0.089	0.028	0.013	0.005|
23213 (0.117)	|0.026	0.016	0.004	0.071|
33213 (0.020)	|0.011	0.001	0.008	0.000|
Multiallelic Dprime: 0.268
BLOCK 635.  MARKERS: 3170 3171 3172 3173
2321 (0.583)	|0.259	0.043	0.131	0.074	0.001	0.071|
2123 (0.172)	|0.035	0.094	0.002	0.040	0.000	0.000|
1321 (0.125)	|0.120	0.004	0.000	0.000	0.000	0.000|
2143 (0.113)	|0.004	0.001	0.002	0.000	0.102	0.000|
Multiallelic Dprime: 0.580
BLOCK 636.  MARKERS: 3174 3175 3176 3177 3178 3179 3180
1413423 (0.422)	|0.190	0.036	0.197|
1431421 (0.143)	|0.140	0.003	0.001|
3213123 (0.137)	|0.014	0.115	0.009|
1213423 (0.116)	|0.105	0.007	0.005|
1213433 (0.103)	|0.035	0.067	0.000|
3213423 (0.072)	|0.069	0.003	0.000|
Multiallelic Dprime: 0.645
BLOCK 637.  MARKERS: 3181 3182
13 (0.553)	|0.238	0.223	0.010	0.079|
43 (0.235)	|0.155	0.073	0.001	0.004|
14 (0.212)	|0.003	0.070	0.137	0.003|
Multiallelic Dprime: 0.398
BLOCK 638.  MARKERS: 3185 3186 3187
341 (0.396)	|0.123	0.151	0.122|
141 (0.367)	|0.133	0.183	0.051|
124 (0.148)	|0.083	0.034	0.029|
144 (0.085)	|0.054	0.022	0.010|
Multiallelic Dprime: 0.203
BLOCK 639.  MARKERS: 3189 3190
14 (0.396)	|0.263	0.047	0.023	0.012	0.042|
32 (0.390)	|0.045	0.134	0.172	0.010	0.017|
34 (0.214)	|0.013	0.070	0.001	0.123	0.000|
Multiallelic Dprime: 0.628
BLOCK 640.  MARKERS: 3191 3192 3193 3194 3195 3196 3197 3198
13442141 (0.323)	|0.051	0.088	0.057	0.067	0.019	0.021	0.016|
13442121 (0.251)	|0.057	0.049	0.033	0.034	0.039	0.012	0.019|
33434121 (0.197)	|0.057	0.035	0.023	0.028	0.035	0.011	0.006|
31242323 (0.146)	|0.019	0.010	0.060	0.033	0.008	0.006	0.006|
33442121 (0.059)	|0.018	0.011	0.004	0.011	0.006	0.005	0.003|
Multiallelic Dprime: 0.190
BLOCK 641.  MARKERS: 3199 3200 3201 3202 3203 3204 3205 3206 3207 3208
1133144434 (0.205)	|0.138	0.065|
1133144234 (0.200)	|0.184	0.013|
1133144414 (0.180)	|0.154	0.024|
3133422434 (0.176)	|0.058	0.117|
1342124432 (0.112)	|0.032	0.080|
1142124434 (0.058)	|0.050	0.008|
1342124434 (0.051)	|0.019	0.031|
Multiallelic Dprime: 0.503
BLOCK 642.  MARKERS: 3209 3210 3211 3212
3311 (0.645)	|0.467	0.035	0.121	0.026|
2133 (0.345)	|0.034	0.308	0.000	0.002|
Multiallelic Dprime: 0.841
BLOCK 643.  MARKERS: 3213 3214 3215
133 (0.500)	|0.218	0.143	0.069	0.052	0.007	0.006	0.004|
334 (0.347)	|0.130	0.047	0.073	0.030	0.034	0.028	0.003|
144 (0.124)	|0.017	0.072	0.013	0.019	0.000	0.002	0.000|
134 (0.027)	|0.013	0.006	0.000	0.000	0.002	0.000	0.006|
Multiallelic Dprime: 0.231
BLOCK 644.  MARKERS: 3217 3218 3219 3220 3221
21232 (0.376)	|0.336	0.010	0.014	0.002	0.005|
42213 (0.266)	|0.110	0.072	0.070	0.004	0.000|
22213 (0.156)	|0.151	0.001	0.001	0.000	0.000|
22413 (0.103)	|0.091	0.002	0.000	0.000	0.006|
21213 (0.043)	|0.022	0.013	0.000	0.006	0.000|
21233 (0.037)	|0.022	0.004	0.000	0.006	0.000|
41213 (0.014)	|0.004	0.000	0.000	0.009	0.000|
Multiallelic Dprime: 0.642
BLOCK 645.  MARKERS: 3223 3224 3225 3226 3227 3228 3229 3230 3231 3232 3233
22332213433 (0.742)	|0.561	0.085	0.095|
41113341231 (0.103)	|0.000	0.074	0.029|
42332213413 (0.086)	|0.000	0.085	0.002|
42333313413 (0.027)	|0.002	0.025	0.000|
42333213433 (0.012)	|0.000	0.000	0.012|
Multiallelic Dprime: 0.808
BLOCK 646.  MARKERS: 3234 3235
21 (0.581)	|0.575	0.007	0.000|
31 (0.274)	|0.180	0.074	0.019|
33 (0.145)	|0.077	0.068	0.000|
Multiallelic Dprime: 0.700
BLOCK 647.  MARKERS: 3236 3237
11 (0.832)	|0.566	0.149	0.118|
23 (0.149)	|0.128	0.005	0.016|
13 (0.019)	|0.005	0.013	0.000|
Multiallelic Dprime: 0.355
BLOCK 648.  MARKERS: 3240 3241
11 (0.700)	|0.585	0.112	0.001|
31 (0.167)	|0.000	0.018	0.148|
33 (0.134)	|0.015	0.118	0.001|
Multiallelic Dprime: 0.813
BLOCK 649.  MARKERS: 3242 3243
43 (0.599)	|0.498	0.034	0.049	0.000	0.001	0.014|
21 (0.247)	|0.010	0.206	0.012	0.000	0.014	0.000|
41 (0.151)	|0.000	0.003	0.118	0.028	0.001	0.000|
Multiallelic Dprime: 0.852
BLOCK 650.  MARKERS: 3245 3246 3247 3248 3249 3250 3251
4331124 (0.507)	|0.467	0.024	0.008	0.003	0.006|
2133342 (0.245)	|0.010	0.149	0.085	0.000	0.003|
2123344 (0.177)	|0.000	0.029	0.049	0.080	0.017|
2123342 (0.029)	|0.001	0.000	0.000	0.027	0.000|
2133344 (0.017)	|0.000	0.002	0.000	0.014	0.000|
4331144 (0.015)	|0.000	0.000	0.005	0.010	0.000|
Multiallelic Dprime: 0.825
BLOCK 651.  MARKERS: 3253 3254 3255 3256 3257
21433 (0.482)	|0.426	0.042	0.013	0.000	0.000|
21233 (0.207)	|0.002	0.004	0.043	0.148	0.000|
21213 (0.148)	|0.005	0.063	0.080	0.000	0.000|
43231 (0.135)	|0.052	0.040	0.027	0.000	0.016|
21231 (0.025)	|0.000	0.021	0.003	0.000	0.000|
Multiallelic Dprime: 0.716
BLOCK 652.  MARKERS: 3258 3259 3260 3261 3262 3263
111211 (0.492)	|0.431	0.061|
111233 (0.170)	|0.088	0.079|
111213 (0.164)	|0.141	0.024|
343113 (0.149)	|0.030	0.119|
113113 (0.016)	|0.017	0.000|
Multiallelic Dprime: 0.535
BLOCK 653.  MARKERS: 3264 3265
13 (0.713)	|0.373	0.305	0.034|
31 (0.285)	|0.175	0.002	0.105|
Multiallelic Dprime: 0.479
BLOCK 654.  MARKERS: 3268 3269 3270 3271
1132 (0.549)	|0.542	0.006|
1332 (0.306)	|0.235	0.072|
2114 (0.141)	|0.072	0.063|
Multiallelic Dprime: 0.649
BLOCK 655.  MARKERS: 3272 3273
14 (0.851)	|0.484	0.348	0.021|
32 (0.142)	|0.013	0.128	0.000|
Multiallelic Dprime: 0.822
BLOCK 656.  MARKERS: 3275 3276
34 (0.497)	|0.375	0.082	0.040|
12 (0.481)	|0.320	0.131	0.029|
14 (0.021)	|0.013	0.004	0.004|
Multiallelic Dprime: 0.165
BLOCK 657.  MARKERS: 3278 3279
22 (0.710)	|0.202	0.049	0.125	0.124	0.116	0.035	0.035|
43 (0.216)	|0.007	0.169	0.025	0.003	0.007	0.002	0.000|
42 (0.073)	|0.037	0.002	0.030	0.000	0.001	0.001	0.000|
Multiallelic Dprime: 0.591
BLOCK 658.  MARKERS: 3280 3281 3282 3283 3284 3285 3286 3287 3288 3289 3290 3291
144214334341 (0.247)	|0.151	0.015	0.019	0.038	0.009	0.004|
144212334341 (0.219)	|0.067	0.113	0.007	0.010	0.007	0.009|
221414114121 (0.181)	|0.115	0.005	0.025	0.020	0.008	0.000|
221214334341 (0.126)	|0.021	0.002	0.090	0.009	0.002	0.000|
221234332343 (0.126)	|0.052	0.021	0.003	0.004	0.016	0.028|
221234334341 (0.039)	|0.033	0.000	0.000	0.000	0.002	0.001|
221214332341 (0.035)	|0.014	0.001	0.019	0.000	0.000	0.000|
Multiallelic Dprime: 0.455
BLOCK 659.  MARKERS: 3293 3294 3295 3296 3297 3298
441434 (0.461)	|0.379	0.025	0.043	0.015|
341431 (0.167)	|0.110	0.002	0.055	0.000|
323221 (0.165)	|0.035	0.123	0.002	0.002|
321221 (0.084)	|0.078	0.004	0.002	0.000|
341434 (0.048)	|0.029	0.000	0.015	0.004|
321431 (0.044)	|0.041	0.001	0.000	0.000|
Multiallelic Dprime: 0.492
BLOCK 660.  MARKERS: 3301 3302 3303 3304 3305 3306
132311 (0.690)	|0.256	0.257	0.141	0.038|
324313 (0.163)	|0.055	0.044	0.001	0.062|
132133 (0.121)	|0.110	0.000	0.009	0.000|
132313 (0.023)	|0.016	0.000	0.003	0.000|
Multiallelic Dprime: 0.482
BLOCK 661.  MARKERS: 3307 3308 3309 3310
3223 (0.439)	|0.212	0.100	0.032	0.048	0.036	0.006	0.004|
1223 (0.299)	|0.114	0.057	0.035	0.038	0.036	0.010	0.003|
3421 (0.154)	|0.036	0.008	0.087	0.007	0.000	0.001	0.002|
3441 (0.101)	|0.070	0.014	0.005	0.005	0.004	0.000	0.000|
Multiallelic Dprime: 0.249
BLOCK 662.  MARKERS: 3315 3316 3317 3318 3319 3320 3321 3322 3323
223221141 (0.434)	|0.407	0.027|
232443224 (0.180)	|0.000	0.170|
323221141 (0.158)	|0.154	0.004|
223423121 (0.100)	|0.100	0.000|
232423121 (0.077)	|0.076	0.000|
232443221 (0.017)	|0.000	0.017|
232443121 (0.010)	|0.010	0.000|
Multiallelic Dprime: 0.857
BLOCK 663.  MARKERS: 3324 3325
12 (0.765)	|0.443	0.232	0.089|
23 (0.224)	|0.127	0.013	0.084|
Multiallelic Dprime: 0.258
BLOCK 664.  MARKERS: 3326 3327
23 (0.572)	|0.440	0.129	0.004|
43 (0.252)	|0.156	0.075	0.020|
41 (0.176)	|0.109	0.061	0.005|
Multiallelic Dprime: 0.171
BLOCK 665.  MARKERS: 3328 3329
13 (0.706)	|0.586	0.012	0.108|
41 (0.265)	|0.000	0.265	0.000|
11 (0.029)	|0.029	0.000	0.000|
Multiallelic Dprime: 0.918
BLOCK 666.  MARKERS: 3330 3331
41 (0.616)	|0.585	0.029	0.000|
21 (0.276)	|0.012	0.154	0.111|
43 (0.108)	|0.108	0.000	0.000|
Multiallelic Dprime: 0.877
BLOCK 667.  MARKERS: 3332 3333
22 (0.706)	|0.425	0.281|
44 (0.183)	|0.059	0.124|
24 (0.111)	|0.086	0.024|
Multiallelic Dprime: 0.227
BLOCK 668.  MARKERS: 3336 3337
13 (0.571)	|0.343	0.190	0.026|
22 (0.429)	|0.101	0.232	0.092|
Multiallelic Dprime: 0.375
BLOCK 669.  MARKERS: 3340 3341 3342 3343 3344
12422 (0.444)	|0.440	0.002|
34312 (0.422)	|0.361	0.061|
12424 (0.118)	|0.000	0.118|
Multiallelic Dprime: 0.651
BLOCK 670.  MARKERS: 3345 3346 3347
333 (0.817)	|0.353	0.327	0.136|
141 (0.181)	|0.035	0.030	0.116|
Multiallelic Dprime: 0.520
BLOCK 671.  MARKERS: 3349 3350
11 (0.388)	|0.279	0.083	0.024|
21 (0.357)	|0.239	0.109	0.009|
23 (0.254)	|0.133	0.075	0.042|
Multiallelic Dprime: 0.152
BLOCK 672.  MARKERS: 3357 3358
34 (0.652)	|0.200	0.199	0.253|
43 (0.268)	|0.142	0.087	0.039|
33 (0.075)	|0.037	0.029	0.009|
Multiallelic Dprime: 0.260
BLOCK 673.  MARKERS: 3361 3362
34 (0.377)	|0.318	0.056|
14 (0.319)	|0.260	0.058|
32 (0.304)	|0.272	0.031|
Multiallelic Dprime: 0.134
BLOCK 674.  MARKERS: 3367 3368 3369
314 (0.849)	|0.509	0.182	0.155|
122 (0.144)	|0.058	0.029	0.058|
Multiallelic Dprime: 0.239
BLOCK 675.  MARKERS: 3373 3374
24 (0.567)	|0.301	0.205	0.062|
22 (0.216)	|0.076	0.046	0.094|
42 (0.214)	|0.154	0.055	0.005|
Multiallelic Dprime: 0.235
BLOCK 676.  MARKERS: 3375 3376
32 (0.531)	|0.428	0.086	0.016|
34 (0.308)	|0.042	0.207	0.054|
14 (0.161)	|0.161	0.000	0.000|
Multiallelic Dprime: 0.632
BLOCK 677.  MARKERS: 3377 3378 3379 3380
4443 (0.630)	|0.487	0.140|
2222 (0.293)	|0.244	0.049|
4423 (0.071)	|0.055	0.015|
Multiallelic Dprime: 0.150
BLOCK 678.  MARKERS: 3387 3388
31 (0.792)	|0.501	0.168	0.045	0.018	0.018	0.016|
13 (0.205)	|0.072	0.022	0.041	0.064	0.000	0.001|
Multiallelic Dprime: 0.441
BLOCK 679.  MARKERS: 3389 3390 3391 3392 3393 3394 3395 3396
23442311 (0.575)	|0.450	0.123|
11211144 (0.190)	|0.162	0.026|
21412141 (0.086)	|0.078	0.009|
23412144 (0.082)	|0.032	0.050|
21211144 (0.019)	|0.018	0.001|
23211144 (0.016)	|0.013	0.003|
Multiallelic Dprime: 0.193
BLOCK 680.  MARKERS: 3401 3402
22 (0.783)	|0.252	0.266	0.223	0.044|
43 (0.212)	|0.058	0.029	0.046	0.076|
Multiallelic Dprime: 0.307
BLOCK 681.  MARKERS: 3405 3406 3407 3408 3409 3410
142113 (0.310)	|0.306	0.002	0.000|
333233 (0.296)	|0.158	0.019	0.119|
142111 (0.270)	|0.000	0.270	0.002|
142133 (0.120)	|0.003	0.001	0.116|
Multiallelic Dprime: 0.798
BLOCK 682.  MARKERS: 3411 3412 3413
231 (0.467)	|0.362	0.104|
324 (0.295)	|0.234	0.061|
321 (0.237)	|0.184	0.053|
Multiallelic Dprime: 0.027
BLOCK 683.  MARKERS: 3415 3416
13 (0.779)	|0.325	0.239	0.216|
31 (0.219)	|0.083	0.112	0.024|
Multiallelic Dprime: 0.248
BLOCK 684.  MARKERS: 3417 3418 3419
344 (0.407)	|0.247	0.140	0.020|
343 (0.353)	|0.177	0.172	0.003|
114 (0.240)	|0.141	0.094	0.005|
Multiallelic Dprime: 0.114
BLOCK 685.  MARKERS: 3423 3424
44 (0.565)	|0.031	0.289	0.115	0.012	0.050	0.032	0.013|
21 (0.407)	|0.275	0.015	0.009	0.074	0.007	0.002	0.007|
24 (0.028)	|0.026	0.000	0.000	0.000	0.000	0.000	0.000|
Multiallelic Dprime: 0.808
BLOCK 686.  MARKERS: 3427 3428 3429 3430 3431 3432 3433 3434 3435 3436 3437 3438 3439 3440 3441
344242144343421 (0.330)	|0.041	0.095	0.177	0.015	0.003|
144424324223322 (0.303)	|0.217	0.036	0.017	0.027	0.004|
324242122344441 (0.123)	|0.033	0.016	0.007	0.067	0.000|
341424324223322 (0.087)	|0.027	0.032	0.013	0.007	0.004|
344242124343421 (0.057)	|0.004	0.047	0.003	0.000	0.001|
341424324343421 (0.035)	|0.002	0.024	0.002	0.006	0.000|
344242124223322 (0.021)	|0.019	0.002	0.000	0.000	0.000|
Multiallelic Dprime: 0.521
BLOCK 687.  MARKERS: 3444 3445 3446 3447 3448 3449
132212 (0.352)	|0.152	0.081	0.043	0.042	0.025|
332232 (0.261)	|0.097	0.033	0.051	0.035	0.035|
314132 (0.231)	|0.084	0.080	0.031	0.019	0.006|
314134 (0.134)	|0.041	0.021	0.045	0.008	0.014|
332212 (0.016)	|0.000	0.002	0.005	0.003	0.000|
Multiallelic Dprime: 0.157
BLOCK 688.  MARKERS: 3453 3454 3455 3456 3457 3458 3459
2312441 (0.378)	|0.188	0.113	0.076	0.000|
4323143 (0.218)	|0.146	0.056	0.017	0.000|
4312143 (0.178)	|0.055	0.081	0.035	0.003|
4213123 (0.107)	|0.038	0.049	0.017	0.003|
4313143 (0.081)	|0.031	0.026	0.022	0.003|
Multiallelic Dprime: 0.195
BLOCK 689.  MARKERS: 3462 3463 3464
223 (0.469)	|0.394	0.076|
423 (0.344)	|0.085	0.257|
431 (0.172)	|0.058	0.114|
433 (0.012)	|0.011	0.000|
Multiallelic Dprime: 0.570
BLOCK 690.  MARKERS: 3466 3467 3468
234 (0.551)	|0.295	0.044	0.093	0.043	0.062	0.008|
412 (0.447)	|0.086	0.169	0.091	0.061	0.033	0.001|
Multiallelic Dprime: 0.397
BLOCK 691.  MARKERS: 3469 3470 3471 3472 3473 3474 3475 3476
12214314 (0.381)	|0.221	0.081	0.081|
33414324 (0.213)	|0.075	0.075	0.063|
13222124 (0.182)	|0.074	0.058	0.052|
12214323 (0.104)	|0.047	0.044	0.012|
13214324 (0.094)	|0.041	0.024	0.028|
12214324 (0.010)	|0.004	0.006	0.000|
Multiallelic Dprime: 0.161
BLOCK 692.  MARKERS: 3478 3479
31 (0.468)	|0.381	0.006	0.054	0.017|
11 (0.291)	|0.060	0.038	0.118	0.067|
13 (0.240)	|0.009	0.222	0.012	0.000|
Multiallelic Dprime: 0.698
BLOCK 693.  MARKERS: 3480 3481 3482 3483
1212 (0.451)	|0.358	0.066	0.029|
3422 (0.266)	|0.031	0.227	0.008|
3424 (0.184)	|0.118	0.016	0.050|
3222 (0.084)	|0.017	0.030	0.037|
Multiallelic Dprime: 0.573
BLOCK 694.  MARKERS: 3484 3485
23 (0.531)	|0.384	0.125	0.022|
21 (0.341)	|0.297	0.019	0.026|
41 (0.128)	|0.050	0.075	0.003|
Multiallelic Dprime: 0.274
BLOCK 695.  MARKERS: 3491 3492
43 (0.730)	|0.349	0.268	0.114|
22 (0.219)	|0.072	0.145	0.002|
23 (0.051)	|0.020	0.025	0.006|
Multiallelic Dprime: 0.347
BLOCK 696.  MARKERS: 3493 3494
24 (0.440)	|0.248	0.156	0.031|
22 (0.439)	|0.352	0.073	0.011|
12 (0.120)	|0.070	0.017	0.032|
Multiallelic Dprime: 0.320
BLOCK 697.  MARKERS: 3496 3497 3498 3499 3500
33323 (0.670)	|0.368	0.159	0.144|
11242 (0.246)	|0.189	0.032	0.025|
33322 (0.074)	|0.057	0.012	0.005|
Multiallelic Dprime: 0.395
BLOCK 698.  MARKERS: 3501 3502
43 (0.621)	|0.509	0.112|
42 (0.203)	|0.196	0.006|
23 (0.176)	|0.171	0.005|
Multiallelic Dprime: 0.760
BLOCK 699.  MARKERS: 3504 3505
44 (0.876)	|0.251	0.222	0.175	0.151	0.026	0.020	0.014	0.012	0.000|
22 (0.123)	|0.002	0.000	0.000	0.001	0.104	0.000	0.000	0.000	0.012|
Multiallelic Dprime: 0.954
BLOCK 700.  MARKERS: 3506 3507 3508 3509 3510 3511 3512 3513 3514 3515 3516 3517 3518 3519
44224124121414 (0.251)	|0.238	0.000	0.000	0.012	0.002|
42222311121224 (0.222)	|0.000	0.218	0.001	0.002	0.000|
24242114121414 (0.176)	|0.001	0.001	0.173	0.000	0.000|
44422114114412 (0.152)	|0.009	0.000	0.000	0.000	0.142|
44422114421414 (0.131)	|0.001	0.000	0.000	0.129	0.000|
44424114114412 (0.020)	|0.000	0.000	0.000	0.000	0.020|
44222114121414 (0.014)	|0.000	0.000	0.000	0.014	0.000|
44222124121414 (0.012)	|0.000	0.000	0.000	0.011	0.000|
44422311121224 (0.012)	|0.000	0.012	0.000	0.000	0.000|
Multiallelic Dprime: 0.963
BLOCK 701.  MARKERS: 3521 3522 3523 3524 3525
21424 (0.251)	|0.240	0.000	0.000	0.001	0.000|
22424 (0.234)	|0.000	0.232	0.000	0.000	0.000|
22422 (0.175)	|0.000	0.000	0.174	0.000	0.000|
22314 (0.175)	|0.155	0.000	0.000	0.000	0.016|
32314 (0.165)	|0.008	0.000	0.000	0.157	0.000|
Multiallelic Dprime: 0.978
BLOCK 702.  MARKERS: 3527 3528 3529 3530 3531 3532 3533 3534
42143113 (0.403)	|0.006	0.075	0.157	0.147	0.000	0.013	0.000|
22321111 (0.234)	|0.218	0.000	0.000	0.007	0.002	0.000	0.000|
22321411 (0.173)	|0.008	0.002	0.018	0.000	0.134	0.000	0.013|
24121131 (0.159)	|0.005	0.141	0.008	0.000	0.002	0.000	0.000|
22123113 (0.017)	|0.000	0.014	0.000	0.003	0.000	0.000	0.000|
Multiallelic Dprime: 0.827
BLOCK 703.  MARKERS: 3536 3537 3538 3539 3540 3541 3542 3543 3544 3545 3546
34134143342 (0.245)	|0.242	0.003	0.000|
12312322142 (0.235)	|0.000	0.233	0.000|
12312343314 (0.184)	|0.000	0.000	0.184|
12312323142 (0.158)	|0.159	0.000	0.000|
12132143342 (0.139)	|0.021	0.117	0.000|
12312143342 (0.015)	|0.004	0.011	0.000|
12132323142 (0.013)	|0.013	0.000	0.000|
Multiallelic Dprime: 0.953
BLOCK 704.  MARKERS: 3548 3549
21 (0.440)	|0.235	0.019	0.008	0.164	0.011|
31 (0.369)	|0.094	0.253	0.009	0.012	0.001|
23 (0.191)	|0.005	0.009	0.172	0.005	0.000|
Multiallelic Dprime: 0.726
BLOCK 705.  MARKERS: 3550 3551 3552 3553 3554
23414 (0.334)	|0.244	0.050	0.040|
43214 (0.280)	|0.149	0.076	0.053|
41233 (0.185)	|0.070	0.029	0.087|
41234 (0.183)	|0.063	0.088	0.028|
23234 (0.012)	|0.004	0.002	0.006|
Multiallelic Dprime: 0.275
BLOCK 706.  MARKERS: 3556 3557 3558
121 (0.530)	|0.487	0.041|
311 (0.248)	|0.163	0.081|
314 (0.214)	|0.169	0.044|
Multiallelic Dprime: 0.384
BLOCK 707.  MARKERS: 3563 3564
21 (0.825)	|0.281	0.250	0.214	0.010	0.032	0.000	0.013|
43 (0.167)	|0.018	0.002	0.004	0.126	0.000	0.015	0.000|
Multiallelic Dprime: 0.844
BLOCK 708.  MARKERS: 3565 3566 3567 3568 3569 3570 3571 3572 3573 3574
1232331432 (0.300)	|0.033	0.219	0.007	0.014	0.006|
3132331412 (0.255)	|0.219	0.014	0.007	0.000	0.011|
1232333434 (0.220)	|0.203	0.009	0.006	0.002	0.000|
1213411232 (0.136)	|0.024	0.006	0.104	0.000	0.000|
3132331432 (0.032)	|0.000	0.029	0.000	0.000	0.000|
1132331432 (0.016)	|0.013	0.000	0.001	0.000	0.000|
1213431432 (0.013)	|0.001	0.002	0.000	0.007	0.001|
Multiallelic Dprime: 0.778
BLOCK 709.  MARKERS: 3575 3576 3577 3578 3579 3580 3581 3582 3583 3584 3585 3586 3587 3588 3589 3590 3591
11213314223231231 (0.520)	|0.320	0.194|
13433114224231231 (0.278)	|0.073	0.206|
23411333144413413 (0.128)	|0.072	0.054|
13431314224231231 (0.024)	|0.014	0.011|
13411333144413413 (0.018)	|0.009	0.009|
Multiallelic Dprime: 0.301
BLOCK 710.  MARKERS: 3593 3594 3595
324 (0.501)	|0.386	0.110|
432 (0.491)	|0.111	0.376|
Multiallelic Dprime: 0.552
BLOCK 711.  MARKERS: 3596 3597 3598 3599
2111 (0.498)	|0.433	0.024	0.041|
4243 (0.490)	|0.208	0.177	0.105|
Multiallelic Dprime: 0.628
BLOCK 712.  MARKERS: 3601 3602
31 (0.649)	|0.481	0.146	0.022|
11 (0.204)	|0.096	0.020	0.088|
14 (0.147)	|0.114	0.026	0.007|
Multiallelic Dprime: 0.287
BLOCK 713.  MARKERS: 3606 3607
42 (0.688)	|0.298	0.150	0.139	0.102|
43 (0.192)	|0.055	0.046	0.051	0.040|
22 (0.120)	|0.047	0.016	0.009	0.048|
Multiallelic Dprime: 0.150
BLOCK 714.  MARKERS: 3608 3609 3610
222 (0.401)	|0.041	0.182	0.000	0.139	0.012	0.010	0.000|
422 (0.212)	|0.050	0.000	0.000	0.001	0.100	0.025	0.020|
424 (0.199)	|0.007	0.011	0.172	0.000	0.000	0.000	0.000|
242 (0.188)	|0.188	0.000	0.002	0.001	0.002	0.000	0.000|
Multiallelic Dprime: 0.838
BLOCK 715.  MARKERS: 3611 3612 3613 3614 3615 3616 3617 3618 3619 3620 3621 3622 3623
1233331214234 (0.283)	|0.000	0.285	0.000|
1333113434231 (0.195)	|0.000	0.000	0.194|
1244113414214 (0.174)	|0.174	0.000	0.000|
3233113413414 (0.140)	|0.137	0.000	0.003|
1243113414214 (0.116)	|0.114	0.000	0.000|
1233133434234 (0.036)	|0.000	0.000	0.036|
1233113413414 (0.021)	|0.021	0.000	0.000|
Multiallelic Dprime: 0.994
BLOCK 716.  MARKERS: 3624 3625
32 (0.455)	|0.303	0.043	0.110|
13 (0.304)	|0.096	0.161	0.047|
33 (0.240)	|0.191	0.013	0.031|
Multiallelic Dprime: 0.389
BLOCK 717.  MARKERS: 3626 3627
33 (0.589)	|0.221	0.194	0.167	0.007|
11 (0.217)	|0.104	0.092	0.013	0.008|
31 (0.188)	|0.098	0.017	0.008	0.065|
Multiallelic Dprime: 0.326
BLOCK 718.  MARKERS: 3628 3629 3630
134 (0.423)	|0.082	0.283	0.059|
111 (0.309)	|0.310	0.000	0.000|
334 (0.189)	|0.000	0.000	0.188|
131 (0.080)	|0.076	0.003	0.000|
Multiallelic Dprime: 0.850
BLOCK 719.  MARKERS: 3632 3633
11 (0.467)	|0.243	0.048	0.101	0.076|
13 (0.285)	|0.093	0.182	0.000	0.009|
41 (0.247)	|0.199	0.039	0.006	0.003|
Multiallelic Dprime: 0.452
BLOCK 720.  MARKERS: 3634 3635 3636
332 (0.535)	|0.485	0.009	0.041|
312 (0.270)	|0.006	0.249	0.012|
114 (0.107)	|0.001	0.000	0.106|
112 (0.087)	|0.089	0.002	0.000|
Multiallelic Dprime: 0.854
BLOCK 721.  MARKERS: 3638 3639
23 (0.575)	|0.385	0.094	0.085|
33 (0.265)	|0.195	0.046	0.023|
21 (0.160)	|0.091	0.048	0.019|
Multiallelic Dprime: 0.104
BLOCK 722.  MARKERS: 3641 3642 3643 3644
2312 (0.670)	|0.294	0.265	0.096	0.011|
3312 (0.189)	|0.062	0.107	0.016	0.003|
2431 (0.127)	|0.075	0.040	0.012	0.000|
Multiallelic Dprime: 0.140
BLOCK 723.  MARKERS: 3645 3646 3647
331 (0.431)	|0.130	0.116	0.102	0.079|
131 (0.425)	|0.143	0.139	0.100	0.041|
113 (0.125)	|0.047	0.031	0.034	0.013|
111 (0.014)	|0.007	0.007	0.000	0.000|
Multiallelic Dprime: 0.091
BLOCK 724.  MARKERS: 3651 3652 3653 3654 3655 3656 3657
3224124 (0.326)	|0.006	0.257	0.064	0.000	0.000|
3444122 (0.295)	|0.286	0.003	0.004	0.000	0.000|
3222432 (0.240)	|0.031	0.008	0.168	0.014	0.011|
1222432 (0.134)	|0.004	0.000	0.000	0.138	0.000|
Multiallelic Dprime: 0.835
BLOCK 725.  MARKERS: 3658 3659 3660 3661 3662 3663
142234 (0.331)	|0.308	0.022|
142434 (0.270)	|0.260	0.009|
342424 (0.237)	|0.149	0.087|
124432 (0.150)	|0.143	0.009|
342434 (0.010)	|0.010	0.000|
Multiallelic Dprime: 0.592
BLOCK 726.  MARKERS: 3664 3665
13 (0.873)	|0.225	0.295	0.236	0.115|
34 (0.127)	|0.118	0.007	0.002	0.000|
Multiallelic Dprime: 0.885
BLOCK 727.  MARKERS: 3668 3669 3670
124 (0.342)	|0.036	0.112	0.106	0.079	0.006|
424 (0.303)	|0.072	0.112	0.075	0.040	0.004|
141 (0.238)	|0.130	0.021	0.051	0.017	0.018|
121 (0.115)	|0.019	0.004	0.005	0.088	0.000|
Multiallelic Dprime: 0.328
BLOCK 728.  MARKERS: 3672 3673 3674 3675
3144 (0.257)	|0.028	0.015	0.148	0.047	0.009	0.010|
3134 (0.249)	|0.162	0.033	0.014	0.032	0.003	0.000|
3142 (0.237)	|0.052	0.125	0.011	0.035	0.003	0.008|
4344 (0.222)	|0.131	0.025	0.005	0.007	0.051	0.000|
3344 (0.028)	|0.004	0.000	0.002	0.021	0.000	0.000|
Multiallelic Dprime: 0.527
BLOCK 729.  MARKERS: 3676 3677 3678 3679 3680 3681 3682
2431113 (0.379)	|0.098	0.152	0.111	0.008	0.008|
1413331 (0.200)	|0.164	0.024	0.009	0.000	0.000|
1233113 (0.182)	|0.157	0.009	0.009	0.008	0.000|
2233113 (0.142)	|0.069	0.005	0.016	0.034	0.011|
2433113 (0.068)	|0.008	0.009	0.043	0.006	0.003|
1433113 (0.019)	|0.006	0.000	0.000	0.010	0.000|
Multiallelic Dprime: 0.545
BLOCK 730.  MARKERS: 3684 3685 3686 3687 3688 3689
232133 (0.511)	|0.286	0.145	0.081|
234131 (0.200)	|0.139	0.048	0.013|
412211 (0.188)	|0.098	0.060	0.030|
212231 (0.065)	|0.040	0.005	0.020|
212131 (0.023)	|0.010	0.008	0.005|
Multiallelic Dprime: 0.122
BLOCK 731.  MARKERS: 3691 3692
31 (0.579)	|0.296	0.255	0.019	0.010|
11 (0.267)	|0.237	0.024	0.003	0.003|
14 (0.154)	|0.023	0.017	0.093	0.017|
Multiallelic Dprime: 0.524
BLOCK 732.  MARKERS: 3694 3695 3696 3697
1321 (0.555)	|0.524	0.032|
1141 (0.296)	|0.275	0.021|
2143 (0.114)	|0.038	0.077|
1143 (0.030)	|0.020	0.010|
Multiallelic Dprime: 0.555
BLOCK 733.  MARKERS: 3699 3700 3701
223 (0.861)	|0.628	0.203	0.022|
144 (0.139)	|0.076	0.012	0.051|
Multiallelic Dprime: 0.344
BLOCK 734.  MARKERS: 3705 3706
23 (0.704)	|0.651	0.007	0.019	0.019	0.000|
41 (0.215)	|0.005	0.190	0.002	0.000	0.018|
43 (0.073)	|0.013	0.000	0.050	0.000	0.000|
Multiallelic Dprime: 0.904
BLOCK 735.  MARKERS: 3708 3709 3710 3711 3712 3713 3714 3715 3716
224433324 (0.668)	|0.371	0.287|
443211142 (0.202)	|0.141	0.058|
443211324 (0.072)	|0.056	0.016|
224233324 (0.019)	|0.014	0.006|
443211144 (0.018)	|0.007	0.012|
Multiallelic Dprime: 0.262
BLOCK 736.  MARKERS: 3717 3718 3719
322 (0.599)	|0.547	0.047|
113 (0.386)	|0.331	0.052|
Multiallelic Dprime: 0.216
BLOCK 737.  MARKERS: 3720 3721 3722
234 (0.890)	|0.495	0.251	0.139|
112 (0.103)	|0.049	0.043	0.012|
Multiallelic Dprime: 0.167
BLOCK 738.  MARKERS: 3723 3724
13 (0.546)	|0.465	0.027	0.029	0.007	0.009|
23 (0.299)	|0.056	0.025	0.075	0.100	0.040|
21 (0.151)	|0.011	0.117	0.010	0.002	0.012|
Multiallelic Dprime: 0.692
BLOCK 739.  MARKERS: 3725 3726 3727 3728 3729 3730
312123 (0.532)	|0.311	0.205	0.012	0.000|
134123 (0.171)	|0.004	0.012	0.141	0.015|
134341 (0.114)	|0.102	0.008	0.004	0.000|
134323 (0.107)	|0.049	0.000	0.042	0.018|
132123 (0.060)	|0.055	0.004	0.000	0.000|
Multiallelic Dprime: 0.576
BLOCK 740.  MARKERS: 3731 3732 3733
434 (0.520)	|0.389	0.008	0.123|
212 (0.230)	|0.007	0.223	0.000|
234 (0.207)	|0.201	0.002	0.001|
232 (0.039)	|0.006	0.034	0.000|
Multiallelic Dprime: 0.763
BLOCK 741.  MARKERS: 3734 3735
23 (0.600)	|0.362	0.039	0.145	0.053|
21 (0.278)	|0.023	0.222	0.028	0.004|
11 (0.118)	|0.002	0.096	0.021	0.000|
Multiallelic Dprime: 0.722
BLOCK 742.  MARKERS: 3736 3737 3738
331 (0.387)	|0.372	0.011|
131 (0.360)	|0.355	0.004|
123 (0.194)	|0.000	0.193|
121 (0.056)	|0.056	0.000|
Multiallelic Dprime: 0.928
BLOCK 743.  MARKERS: 3739 3740
41 (0.784)	|0.320	0.297	0.163|
12 (0.211)	|0.171	0.018	0.022|
Multiallelic Dprime: 0.625
BLOCK 744.  MARKERS: 3743 3744 3745 3746
3414 (0.494)	|0.373	0.122|
1232 (0.315)	|0.269	0.045|
1214 (0.186)	|0.136	0.049|
Multiallelic Dprime: 0.184
BLOCK 745.  MARKERS: 3752 3753
41 (0.782)	|0.464	0.110	0.076	0.071	0.015	0.011|
22 (0.216)	|0.074	0.060	0.034	0.022	0.012	0.001|
Multiallelic Dprime: 0.263
BLOCK 746.  MARKERS: 3754 3755 3756 3757 3758 3759 3760 3761 3762 3763 3764
13113143243 (0.536)	|0.210	0.004	0.131	0.122	0.065|
13311143244 (0.169)	|0.027	0.138	0.000	0.002	0.000|
21133331133 (0.110)	|0.057	0.004	0.018	0.007	0.018|
13111143244 (0.093)	|0.004	0.083	0.003	0.002	0.000|
13113143244 (0.028)	|0.023	0.002	0.002	0.000	0.000|
13111143243 (0.013)	|0.009	0.000	0.000	0.000	0.002|
Multiallelic Dprime: 0.620
BLOCK 747.  MARKERS: 3765 3766 3767 3768 3769 3770 3771 3772
12222234 (0.357)	|0.105	0.051	0.050	0.057	0.065	0.013|
13434211 (0.231)	|0.041	0.080	0.063	0.035	0.008	0.000|
12434234 (0.162)	|0.041	0.031	0.033	0.029	0.014	0.005|
33434434 (0.142)	|0.017	0.036	0.047	0.028	0.011	0.000|
12234234 (0.088)	|0.046	0.000	0.010	0.013	0.017	0.000|
Multiallelic Dprime: 0.227
BLOCK 748.  MARKERS: 3774 3775 3776 3777 3778 3779 3780 3781 3782 3783 3784 3785 3786 3787 3788 3789 3790 3791 3792
1314142241341441314 (0.250)	|0.029	0.197	0.026|
1324142223123223334 (0.205)	|0.190	0.011	0.003|
1312423441321443314 (0.204)	|0.172	0.034	0.000|
1314142223123223334 (0.166)	|0.022	0.142	0.002|
4114142241341443112 (0.120)	|0.084	0.036	0.000|
1314142241341443112 (0.018)	|0.000	0.010	0.009|
Multiallelic Dprime: 0.688
BLOCK 749.  MARKERS: 3793 3794
12 (0.518)	|0.367	0.141	0.001|
33 (0.442)	|0.098	0.305	0.035|
32 (0.040)	|0.015	0.025	0.000|
Multiallelic Dprime: 0.481
BLOCK 750.  MARKERS: 3795 3796 3797
131 (0.480)	|0.218	0.257|
323 (0.469)	|0.449	0.016|
123 (0.037)	|0.037	0.000|
Multiallelic Dprime: 0.886
BLOCK 751.  MARKERS: 3798 3799
31 (0.705)	|0.443	0.013	0.249|
13 (0.278)	|0.008	0.269	0.000|
Multiallelic Dprime: 0.959
BLOCK 752.  MARKERS: 3800 3801
32 (0.465)	|0.417	0.000	0.044	0.000|
12 (0.280)	|0.005	0.271	0.000	0.000|
31 (0.255)	|0.182	0.000	0.056	0.016|
Multiallelic Dprime: 0.753
BLOCK 753.  MARKERS: 3802 3803 3804 3805 3806
41244 (0.602)	|0.389	0.211	0.002|
23444 (0.273)	|0.164	0.099	0.006|
41233 (0.101)	|0.008	0.000	0.090|
41444 (0.016)	|0.005	0.010	0.000|
Multiallelic Dprime: 0.289
BLOCK 754.  MARKERS: 3807 3808 3809 3810 3811 3812 3813 3814
42343331 (0.569)	|0.404	0.018	0.144	0.000	0.000|
42343143 (0.321)	|0.000	0.290	0.000	0.000	0.030|
21122131 (0.102)	|0.000	0.000	0.000	0.097	0.000|
Multiallelic Dprime: 0.974
BLOCK 755.  MARKERS: 3815 3816 3817 3818 3819 3820
114411 (0.404)	|0.382	0.007	0.011	0.003|
312411 (0.312)	|0.149	0.164	0.000	0.000|
114413 (0.144)	|0.003	0.000	0.117	0.024|
342241 (0.098)	|0.028	0.000	0.000	0.070|
312441 (0.030)	|0.030	0.000	0.000	0.000|
Multiallelic Dprime: 0.744
BLOCK 756.  MARKERS: 3822 3823 3824
212 (0.599)	|0.255	0.247	0.097|
214 (0.169)	|0.067	0.091	0.012|
414 (0.131)	|0.101	0.016	0.013|
234 (0.101)	|0.069	0.028	0.003|
Multiallelic Dprime: 0.273
BLOCK 757.  MARKERS: 3825 3826
12 (0.491)	|0.353	0.130|
13 (0.382)	|0.375	0.007|
23 (0.125)	|0.125	0.000|
Multiallelic Dprime: 0.901
BLOCK 758.  MARKERS: 3827 3828
44 (0.854)	|0.335	0.268	0.140	0.108|
32 (0.137)	|0.012	0.075	0.051	0.000|
Multiallelic Dprime: 0.523
BLOCK 759.  MARKERS: 3831 3832 3833
134 (0.350)	|0.075	0.258	0.017|
144 (0.342)	|0.310	0.001	0.030|
334 (0.195)	|0.051	0.022	0.122|
142 (0.110)	|0.039	0.000	0.072|
Multiallelic Dprime: 0.687
BLOCK 760.  MARKERS: 3834 3835 3836
413 (0.474)	|0.264	0.124	0.086|
231 (0.285)	|0.135	0.120	0.029|
431 (0.241)	|0.055	0.158	0.028|
Multiallelic Dprime: 0.249
BLOCK 761.  MARKERS: 3838 3839
34 (0.454)	|0.438	0.015|
32 (0.402)	|0.174	0.219|
14 (0.144)	|0.000	0.144|
Multiallelic Dprime: 0.684
BLOCK 762.  MARKERS: 3840 3841
31 (0.612)	|0.378	0.164	0.000	0.000	0.000	0.000	0.021	0.000	0.000	0.011|
13 (0.378)	|0.000	0.000	0.128	0.134	0.036	0.024	0.000	0.012	0.011	0.000|
Multiallelic Dprime: 1.000
BLOCK 763.  MARKERS: 3842 3843 3844 3845 3846 3847 3848 3849 3850 3851 3852 3853 3854 3855 3856 3857 3858 3859 3860 3861
21412243132441141141 (0.378)	|0.359	0.014	0.000|
22414443314342311331 (0.165)	|0.019	0.128	0.016|
22412243114431113142 (0.137)	|0.115	0.000	0.020|
42222221134441141141 (0.134)	|0.131	0.004	0.000|
22412243134441141141 (0.037)	|0.036	0.000	0.000|
22412243114432113142 (0.024)	|0.022	0.000	0.000|
21412243134441141141 (0.023)	|0.020	0.001	0.000|
22412243114431113141 (0.012)	|0.002	0.010	0.000|
42222223134441141141 (0.011)	|0.007	0.003	0.000|
21412223132441141141 (0.010)	|0.011	0.000	0.000|
Multiallelic Dprime: 0.777
BLOCK 764.  MARKERS: 3862 3863 3864 3865 3866 3867 3868
2223443 (0.752)	|0.461	0.172	0.008	0.064	0.005	0.013	0.011|
4341321 (0.179)	|0.027	0.024	0.116	0.003	0.002	0.000	0.000|
2223321 (0.046)	|0.011	0.000	0.012	0.000	0.018	0.000	0.000|
Multiallelic Dprime: 0.673
BLOCK 765.  MARKERS: 3871 3872 3873 3874 3875 3876 3877 3878
21143141 (0.509)	|0.429	0.064	0.011	0.000|
42143343 (0.198)	|0.019	0.176	0.000	0.000|
41234331 (0.136)	|0.133	0.000	0.002	0.000|
41143141 (0.074)	|0.014	0.000	0.056	0.000|
41243141 (0.025)	|0.004	0.006	0.004	0.011|
41143343 (0.014)	|0.000	0.012	0.000	0.000|
42143341 (0.011)	|0.010	0.000	0.001	0.000|
Multiallelic Dprime: 0.717
BLOCK 766.  MARKERS: 3879 3880 3881 3882 3883
34432 (0.622)	|0.470	0.140	0.013|
12214 (0.263)	|0.227	0.026	0.010|
32432 (0.078)	|0.029	0.050	0.000|
12432 (0.012)	|0.010	0.003	0.000|
Multiallelic Dprime: 0.175
BLOCK 767.  MARKERS: 3887 3888
44 (0.758)	|0.397	0.002	0.156	0.141	0.028|
22 (0.219)	|0.004	0.194	0.001	0.000	0.009|
42 (0.023)	|0.012	0.000	0.008	0.000	0.000|
Multiallelic Dprime: 0.862
BLOCK 768.  MARKERS: 3889 3890 3891 3892 3893 3894 3895
1441311 (0.412)	|0.008	0.403	0.000|
2243341 (0.196)	|0.194	0.002	0.000|
1221142 (0.166)	|0.148	0.000	0.017|
1441341 (0.143)	|0.142	0.000	0.000|
1243341 (0.039)	|0.038	0.000	0.000|
Multiallelic Dprime: 0.963
BLOCK 769.  MARKERS: 3896 3897
33 (0.547)	|0.186	0.359|
12 (0.433)	|0.412	0.022|
13 (0.019)	|0.018	0.002|
Multiallelic Dprime: 0.865
BLOCK 770.  MARKERS: 3898 3899
23 (0.615)	|0.322	0.175	0.106|
41 (0.383)	|0.147	0.126	0.108|
Multiallelic Dprime: 0.148
BLOCK 771.  MARKERS: 3901 3902 3903
112 (0.471)	|0.313	0.100	0.058|
232 (0.301)	|0.143	0.010	0.148|
114 (0.214)	|0.039	0.175	0.000|
Multiallelic Dprime: 0.442
BLOCK 772.  MARKERS: 3904 3905
13 (0.497)	|0.102	0.394|
31 (0.295)	|0.287	0.006|
11 (0.208)	|0.179	0.029|
Multiallelic Dprime: 0.840
BLOCK 773.  MARKERS: 3907 3908 3909
144 (0.569)	|0.468	0.000	0.101|
322 (0.428)	|0.000	0.365	0.061|
Multiallelic Dprime: 0.856
BLOCK 774.  MARKERS: 3911 3912
33 (0.468)	|0.192	0.157	0.089	0.025|
13 (0.368)	|0.364	0.002	0.000	0.002|
31 (0.162)	|0.085	0.069	0.009	0.000|
Multiallelic Dprime: 0.664
BLOCK 775.  MARKERS: 3914 3915 3916 3917 3918 3919 3920 3921
11231321 (0.640)	|0.615	0.016	0.000|
11231313 (0.227)	|0.098	0.123	0.003|
33413113 (0.099)	|0.000	0.070	0.027|
11231311 (0.026)	|0.026	0.000	0.000|
Multiallelic Dprime: 0.796
BLOCK 776.  MARKERS: 3923 3924 3925 3926
2222 (0.742)	|0.409	0.037	0.131	0.121	0.017	0.002	0.011|
4444 (0.214)	|0.046	0.138	0.000	0.002	0.010	0.010	0.000|
2422 (0.030)	|0.000	0.025	0.000	0.000	0.000	0.002	0.000|
Multiallelic Dprime: 0.709
BLOCK 777.  MARKERS: 3928 3929 3930 3931 3932 3933
321333 (0.465)	|0.362	0.010	0.083	0.001|
143313 (0.203)	|0.000	0.199	0.000	0.000|
321133 (0.132)	|0.033	0.065	0.030	0.001|
321131 (0.124)	|0.122	0.000	0.000	0.000|
121333 (0.029)	|0.003	0.000	0.000	0.016|
143333 (0.013)	|0.005	0.003	0.004	0.000|
343313 (0.011)	|0.000	0.011	0.000	0.000|
Multiallelic Dprime: 0.739
BLOCK 778.  MARKERS: 3934 3935 3936 3937 3938 3939 3940 3941 3942 3943 3944 3945 3946 3947 3948 3949
1121244234313432 (0.534)	|0.521	0.004	0.004|
3121122234113214 (0.298)	|0.008	0.207	0.083|
3314124112131214 (0.118)	|0.021	0.003	0.094|
3121244234313432 (0.022)	|0.020	0.001	0.000|
Multiallelic Dprime: 0.891
BLOCK 779.  MARKERS: 3950 3951
34 (0.580)	|0.339	0.190	0.034	0.016|
13 (0.226)	|0.103	0.084	0.036	0.002|
14 (0.190)	|0.099	0.046	0.045	0.000|
Multiallelic Dprime: 0.138
BLOCK 780.  MARKERS: 3954 3955 3956
122 (0.545)	|0.370	0.140	0.035|
112 (0.320)	|0.116	0.071	0.127|
224 (0.114)	|0.077	0.026	0.011|
124 (0.018)	|0.018	0.000	0.000|
Multiallelic Dprime: 0.293
BLOCK 781.  MARKERS: 3958 3959
22 (0.584)	|0.216	0.119	0.074	0.054	0.069	0.033	0.011|
24 (0.238)	|0.110	0.031	0.018	0.013	0.020	0.032	0.012|
44 (0.173)	|0.098	0.011	0.022	0.036	0.000	0.001	0.001|
Multiallelic Dprime: 0.238
BLOCK 782.  MARKERS: 3962 3963 3964 3965 3966 3967 3968 3969 3970 3971 3972 3973 3974
3431224211131 (0.426)	|0.336	0.000	0.089	0.000|
3431214211133 (0.160)	|0.004	0.159	0.000	0.000|
3241422434113 (0.113)	|0.003	0.008	0.000	0.101|
2444222211333 (0.104)	|0.004	0.049	0.049	0.000|
3431224211333 (0.089)	|0.003	0.003	0.082	0.000|
3441222211133 (0.068)	|0.000	0.000	0.000	0.066|
3431224211133 (0.025)	|0.000	0.021	0.000	0.004|
Multiallelic Dprime: 0.831
BLOCK 783.  MARKERS: 3976 3977 3978
212 (0.357)	|0.093	0.265	0.000|
413 (0.252)	|0.095	0.007	0.147|
213 (0.218)	|0.121	0.049	0.051|
423 (0.173)	|0.168	0.002	0.003|
Multiallelic Dprime: 0.564
BLOCK 784.  MARKERS: 3979 3980 3981
321 (0.476)	|0.464	0.013|
241 (0.323)	|0.311	0.012|
324 (0.201)	|0.025	0.175|
Multiallelic Dprime: 0.843
BLOCK 785.  MARKERS: 3982 3983
14 (0.800)	|0.519	0.198	0.084|
22 (0.200)	|0.043	0.068	0.089|
Multiallelic Dprime: 0.442
BLOCK 786.  MARKERS: 3985 3986
31 (0.562)	|0.497	0.061	0.000	0.005|
13 (0.265)	|0.001	0.179	0.000	0.084|
11 (0.173)	|0.009	0.000	0.164	0.000|
Multiallelic Dprime: 0.887
BLOCK 787.  MARKERS: 3987 3988 3989
324 (0.506)	|0.411	0.063	0.032|
244 (0.239)	|0.202	0.025	0.012|
322 (0.166)	|0.056	0.098	0.012|
224 (0.089)	|0.044	0.023	0.022|
Multiallelic Dprime: 0.386
BLOCK 788.  MARKERS: 3991 3992
21 (0.713)	|0.448	0.189	0.030	0.000	0.032	0.014|
43 (0.209)	|0.027	0.026	0.115	0.040	0.001	0.000|
41 (0.078)	|0.058	0.000	0.002	0.008	0.009	0.000|
Multiallelic Dprime: 0.571
BLOCK 789.  MARKERS: 3994 3995 3996 3997 3998 3999 4000 4001
11212313 (0.531)	|0.436	0.093|
43333231 (0.216)	|0.202	0.013|
13333211 (0.147)	|0.007	0.136|
11313311 (0.048)	|0.002	0.047|
43333211 (0.041)	|0.012	0.030|
11212311 (0.014)	|0.014	0.000|
Multiallelic Dprime: 0.637
BLOCK 790.  MARKERS: 4002 4003
14 (0.673)	|0.424	0.186	0.063|
42 (0.319)	|0.218	0.055	0.047|
Multiallelic Dprime: 0.148
BLOCK 791.  MARKERS: 4004 4005
41 (0.645)	|0.456	0.188|
24 (0.242)	|0.175	0.067|
44 (0.113)	|0.042	0.068|
Multiallelic Dprime: 0.148
BLOCK 792.  MARKERS: 4006 4007
32 (0.673)	|0.325	0.192	0.156|
14 (0.323)	|0.117	0.133	0.072|
Multiallelic Dprime: 0.128
BLOCK 793.  MARKERS: 4012 4013
33 (0.445)	|0.062	0.272	0.091|
31 (0.326)	|0.290	0.014	0.015|
13 (0.228)	|0.035	0.019	0.160|
Multiallelic Dprime: 0.685
BLOCK 794.  MARKERS: 4014 4015 4016 4017 4018 4019 4020 4021 4022 4023
3134412142 (0.388)	|0.067	0.255	0.004	0.014	0.046|
1341234243 (0.306)	|0.191	0.019	0.065	0.013	0.003|
1344434122 (0.266)	|0.035	0.013	0.072	0.082	0.054|
Multiallelic Dprime: 0.610
BLOCK 795.  MARKERS: 4025 4026 4027 4028 4029 4030 4031 4032 4033 4034 4035 4036 4037 4038 4039
342442242124222 (0.302)	|0.037	0.100	0.164|
142224424112342 (0.293)	|0.157	0.118	0.014|
342224424112342 (0.147)	|0.024	0.066	0.056|
322422422322341 (0.117)	|0.097	0.009	0.011|
144224424112342 (0.110)	|0.061	0.039	0.010|
Multiallelic Dprime: 0.402
BLOCK 796.  MARKERS: 4041 4042 4043
443 (0.395)	|0.166	0.000	0.147	0.064	0.015|
441 (0.341)	|0.101	0.000	0.061	0.123	0.054|
223 (0.259)	|0.000	0.246	0.000	0.000	0.000|
Multiallelic Dprime: 0.612
BLOCK 797.  MARKERS: 4044 4045 4046 4047 4048 4049 4050 4051 4052 4053 4054 4055
443213141312 (0.265)	|0.238	0.007	0.010	0.006|
121133341332 (0.248)	|0.038	0.196	0.001	0.000|
443214141312 (0.209)	|0.047	0.038	0.122	0.002|
443213113114 (0.188)	|0.128	0.000	0.010	0.051|
443213341332 (0.068)	|0.000	0.067	0.000	0.000|
Multiallelic Dprime: 0.731
BLOCK 798.  MARKERS: 4056 4057 4058 4059 4060
23413 (0.459)	|0.000	0.444	0.017|
41221 (0.312)	|0.306	0.000	0.000|
23411 (0.143)	|0.141	0.000	0.000|
21221 (0.059)	|0.059	0.000	0.000|
Multiallelic Dprime: 1.000
BLOCK 799.  MARKERS: 4061 4062
33 (0.519)	|0.470	0.049|
11 (0.455)	|0.026	0.424|
13 (0.017)	|0.015	0.002|
Multiallelic Dprime: 0.857
BLOCK 800.  MARKERS: 4063 4064
24 (0.510)	|0.148	0.361	0.000|
31 (0.484)	|0.450	0.000	0.035|
Multiallelic Dprime: 0.892
BLOCK 801.  MARKERS: 4065 4066 4067 4068
1442 (0.599)	|0.448	0.018	0.084	0.016	0.004	0.009|
4211 (0.363)	|0.001	0.329	0.000	0.024	0.000	0.001|
1412 (0.035)	|0.002	0.000	0.014	0.000	0.016	0.000|
Multiallelic Dprime: 0.904
BLOCK 802.  MARKERS: 4070 4071 4072 4073 4074 4075 4076 4077 4078 4079 4080 4081
432131124214 (0.451)	|0.000	0.446|
424314321442 (0.346)	|0.346	0.000|
232131331442 (0.102)	|0.101	0.000|
432131331444 (0.041)	|0.000	0.040|
232131131442 (0.017)	|0.017	0.000|
432131331442 (0.011)	|0.011	0.000|
Multiallelic Dprime: 1.000
BLOCK 803.  MARKERS: 4082 4083 4084 4085 4086
33122 (0.496)	|0.008	0.291	0.098	0.061	0.000|
11344 (0.494)	|0.334	0.010	0.067	0.051	0.013|
Multiallelic Dprime: 0.713
BLOCK 804.  MARKERS: 4088 4089 4090 4091 4092 4093 4094 4095 4096 4097 4098 4099 4100 4101 4102 4103 4104
22413223221342322 (0.349)	|0.351	0.000	0.000	0.000	0.000	0.000|
22213223221122322 (0.300)	|0.003	0.296	0.000	0.000	0.002	0.000|
22213223221142344 (0.167)	|0.000	0.001	0.000	0.093	0.069	0.000|
44231431113144244 (0.110)	|0.000	0.000	0.110	0.000	0.000	0.000|
22413223221342324 (0.013)	|0.000	0.000	0.012	0.000	0.000	0.000|
Multiallelic Dprime: 0.993
BLOCK 805.  MARKERS: 4105 4106 4107 4108 4109 4110 4111
2133423 (0.370)	|0.204	0.122	0.034	0.008|
1313441 (0.307)	|0.208	0.044	0.042	0.009|
1333241 (0.130)	|0.073	0.010	0.037	0.006|
2332441 (0.101)	|0.067	0.009	0.001	0.024|
2332421 (0.074)	|0.052	0.008	0.006	0.008|
2333441 (0.012)	|0.005	0.001	0.000	0.005|
Multiallelic Dprime: 0.221
BLOCK 806.  MARKERS: 4115 4116 4117 4118 4119 4120
444111 (0.613)	|0.604	0.000	0.000	0.002	0.000|
424111 (0.195)	|0.000	0.174	0.000	0.000	0.018|
322333 (0.121)	|0.000	0.001	0.118	0.000	0.000|
424333 (0.061)	|0.005	0.000	0.000	0.057	0.000|
Multiallelic Dprime: 0.988
BLOCK 807.  MARKERS: 4121 4122 4123 4124 4125 4126 4127
3123233 (0.610)	|0.476	0.107	0.000	0.004	0.017|
1143211 (0.175)	|0.000	0.000	0.173	0.000	0.000|
1341413 (0.119)	|0.000	0.119	0.000	0.000	0.000|
3123213 (0.065)	|0.053	0.008	0.003	0.000	0.002|
1143233 (0.020)	|0.000	0.000	0.000	0.020	0.000|
Multiallelic Dprime: 0.771
BLOCK 808.  MARKERS: 4130 4131 4132 4133 4134 4135 4136
1332443 (0.533)	|0.442	0.000	0.000	0.000	0.000	0.045	0.033	0.000|
1344231 (0.236)	|0.000	0.002	0.116	0.058	0.036	0.000	0.000	0.014|
3444231 (0.180)	|0.000	0.161	0.000	0.000	0.000	0.000	0.000	0.000|
1332433 (0.024)	|0.000	0.000	0.000	0.020	0.000	0.000	0.000	0.000|
1334231 (0.019)	|0.000	0.000	0.000	0.000	0.018	0.000	0.000	0.000|
Multiallelic Dprime: 0.986
BLOCK 809.  MARKERS: 4137 4138 4139 4140 4141 4142 4143 4144 4145 4146 4147 4148 4149 4150 4151 4152 4153 4154 4155 4156
34421233132231113134 (0.447)	|0.448	0.000|
42233431333133311434 (0.165)	|0.123	0.042|
32221233113113133142 (0.116)	|0.000	0.115|
32221213133131133134 (0.078)	|0.078	0.000|
32221231333133311434 (0.053)	|0.053	0.000|
34421213133131133134 (0.045)	|0.046	0.000|
34221233132231113134 (0.033)	|0.033	0.000|
32221231333133313134 (0.014)	|0.014	0.000|
Multiallelic Dprime: 0.847
BLOCK 810.  MARKERS: 4157 4158 4159
112 (0.834)	|0.545	0.226	0.046	0.016|
333 (0.166)	|0.047	0.002	0.116	0.000|
Multiallelic Dprime: 0.648
BLOCK 811.  MARKERS: 4160 4161 4162 4163
3442 (0.593)	|0.552	0.009	0.030|
1423 (0.229)	|0.007	0.205	0.017|
3242 (0.161)	|0.047	0.000	0.115|
1422 (0.016)	|0.011	0.005	0.000|
Multiallelic Dprime: 0.804
BLOCK 812.  MARKERS: 4165 4166 4167 4168
2312 (0.618)	|0.583	0.000	0.000	0.000	0.029	0.000|
4144 (0.219)	|0.000	0.000	0.123	0.072	0.017	0.000|
4114 (0.161)	|0.000	0.138	0.000	0.000	0.004	0.016|
Multiallelic Dprime: 0.958
BLOCK 813.  MARKERS: 4169 4170 4171 4172 4173
11223 (0.584)	|0.458	0.103	0.024|
41423 (0.140)	|0.020	0.110	0.008|
43241 (0.122)	|0.111	0.011	0.000|
43221 (0.070)	|0.048	0.010	0.013|
43223 (0.051)	|0.021	0.016	0.015|
41223 (0.016)	|0.002	0.009	0.006|
Multiallelic Dprime: 0.432
BLOCK 814.  MARKERS: 4174 4175
22 (0.669)	|0.559	0.016	0.013	0.049	0.000	0.015|
44 (0.265)	|0.012	0.224	0.000	0.000	0.016	0.000|
24 (0.066)	|0.001	0.000	0.042	0.000	0.000	0.000|
Multiallelic Dprime: 0.917
BLOCK 815.  MARKERS: 4177 4178 4179 4180 4181 4182 4183 4184 4185 4186 4187 4188 4189 4190 4191 4192 4193 4194 4195
1431242421134243442 (0.572)	|0.340	0.070	0.133	0.027|
3113124344242131221 (0.239)	|0.140	0.072	0.009	0.016|
3431142421134231222 (0.057)	|0.047	0.004	0.004	0.003|
1431242421134231222 (0.050)	|0.041	0.006	0.000	0.002|
3113124344242243442 (0.015)	|0.008	0.002	0.006	0.000|
1431242421134241222 (0.015)	|0.010	0.003	0.000	0.002|
Multiallelic Dprime: 0.248
BLOCK 816.  MARKERS: 4199 4200 4201
411 (0.608)	|0.569	0.000	0.000	0.037	0.000|
233 (0.167)	|0.000	0.158	0.000	0.000	0.000|
431 (0.164)	|0.000	0.000	0.147	0.000	0.011|
433 (0.060)	|0.002	0.031	0.028	0.000	0.000|
Multiallelic Dprime: 0.979
BLOCK 817.  MARKERS: 4202 4203 4204 4205 4206
11134 (0.570)	|0.404	0.008	0.000	0.151|
21114 (0.189)	|0.024	0.149	0.000	0.016|
23311 (0.175)	|0.000	0.000	0.174	0.000|
11114 (0.037)	|0.001	0.035	0.000	0.000|
23314 (0.011)	|0.011	0.000	0.000	0.000|
Multiallelic Dprime: 0.866
BLOCK 818.  MARKERS: 4207 4208 4209 4210 4211 4212 4213 4214 4215 4216 4217 4218 4219 4220 4221
422412142321213 (0.447)	|0.401	0.036	0.009|
422412142321233 (0.194)	|0.122	0.006	0.064|
232232423321213 (0.184)	|0.096	0.075	0.011|
224234142143431 (0.166)	|0.056	0.072	0.039|
Multiallelic Dprime: 0.482
BLOCK 819.  MARKERS: 4223 4224 4225 4226 4227
22432 (0.679)	|0.309	0.100	0.196	0.036	0.023	0.007|
31432 (0.192)	|0.053	0.120	0.008	0.005	0.000	0.002|
32114 (0.125)	|0.085	0.024	0.004	0.006	0.000	0.004|
Multiallelic Dprime: 0.377
BLOCK 820.  MARKERS: 4228 4229 4230 4231 4232 4233 4234 4235
14343124 (0.448)	|0.341	0.062	0.011	0.031	0.000|
14323113 (0.243)	|0.070	0.051	0.068	0.047	0.000|
43142314 (0.208)	|0.102	0.063	0.017	0.018	0.000|
14343113 (0.048)	|0.015	0.000	0.027	0.000	0.000|
14323114 (0.023)	|0.004	0.007	0.000	0.000	0.009|
14323124 (0.012)	|0.007	0.003	0.000	0.000	0.000|
Multiallelic Dprime: 0.382
BLOCK 821.  MARKERS: 4236 4237 4238 4239 4240 4241 4242 4243 4244 4245 4246 4247 4248 4249 4250
221313133311143 (0.549)	|0.442	0.082	0.011	0.008	0.000|
224213133311143 (0.189)	|0.075	0.003	0.097	0.002	0.011|
441341411231333 (0.128)	|0.055	0.061	0.002	0.008	0.000|
421313133312142 (0.096)	|0.004	0.003	0.001	0.088	0.000|
441341133311143 (0.011)	|0.011	0.000	0.000	0.000	0.000|
Multiallelic Dprime: 0.557
BLOCK 822.  MARKERS: 4251 4252 4253 4254 4255 4256 4257
4432121 (0.595)	|0.412	0.143	0.025	0.009|
4432423 (0.159)	|0.071	0.072	0.000	0.014|
4412443 (0.118)	|0.030	0.015	0.036	0.034|
3334421 (0.111)	|0.019	0.004	0.065	0.021|
4412441 (0.011)	|0.010	0.000	0.000	0.000|
Multiallelic Dprime: 0.410
BLOCK 823.  MARKERS: 4259 4260 4261 4262
3321 (0.547)	|0.519	0.000	0.023	0.007|
3143 (0.237)	|0.006	0.203	0.026	0.000|
1123 (0.127)	|0.000	0.000	0.125	0.000|
3323 (0.080)	|0.000	0.000	0.012	0.065|
Multiallelic Dprime: 0.915
BLOCK 824.  MARKERS: 4263 4264 4265 4266
1312 (0.523)	|0.521	0.003	0.000|
1112 (0.209)	|0.081	0.127	0.000|
2344 (0.191)	|0.011	0.046	0.132|
1344 (0.072)	|0.068	0.004	0.000|
Multiallelic Dprime: 0.839
BLOCK 825.  MARKERS: 4268 4269
43 (0.688)	|0.595	0.092|
44 (0.178)	|0.146	0.031|
24 (0.132)	|0.123	0.009|
Multiallelic Dprime: 0.097
BLOCK 826.  MARKERS: 4270 4271 4272 4273
3112 (0.867)	|0.370	0.192	0.127	0.036	0.093	0.030|
1334 (0.132)	|0.034	0.015	0.000	0.067	0.004	0.003|
Multiallelic Dprime: 0.504
BLOCK 827.  MARKERS: 4276 4277 4278 4279 4280 4281 4282 4283 4284 4285 4286 4287
133114223113 (0.402)	|0.302	0.030	0.057	0.009	0.005|
133114233113 (0.210)	|0.058	0.105	0.034	0.006	0.001|
133314223113 (0.127)	|0.094	0.012	0.004	0.019	0.000|
311132421313 (0.105)	|0.022	0.006	0.034	0.034	0.008|
311132421334 (0.095)	|0.051	0.004	0.029	0.000	0.011|
133314233113 (0.032)	|0.009	0.017	0.003	0.000	0.000|
Multiallelic Dprime: 0.435
BLOCK 828.  MARKERS: 4290 4291 4292 4293 4294
21441 (0.553)	|0.403	0.147|
24243 (0.179)	|0.158	0.020|
11423 (0.167)	|0.165	0.002|
21423 (0.070)	|0.026	0.044|
21443 (0.025)	|0.023	0.002|
Multiallelic Dprime: 0.458
BLOCK 829.  MARKERS: 4296 4297
34 (0.780)	|0.454	0.324|
12 (0.215)	|0.053	0.162|
Multiallelic Dprime: 0.516
BLOCK 830.  MARKERS: 4300 4301 4302 4303
4133 (0.512)	|0.415	0.000	0.003	0.000	0.079|
2411 (0.486)	|0.000	0.236	0.133	0.097	0.000|
Multiallelic Dprime: 0.995
BLOCK 831.  MARKERS: 4304 4305 4306 4307 4308 4309 4310 4311 4312 4313 4314 4315 4316 4317 4318
224414414431123 (0.416)	|0.170	0.247|
442332232133323 (0.239)	|0.175	0.063|
442332232133321 (0.135)	|0.114	0.024|
442332232123341 (0.097)	|0.032	0.064|
224414414433123 (0.079)	|0.067	0.012|
Multiallelic Dprime: 0.401
BLOCK 832.  MARKERS: 4320 4321 4322 4323
3133 (0.578)	|0.449	0.126|
2311 (0.422)	|0.379	0.044|
Multiallelic Dprime: 0.387
BLOCK 833.  MARKERS: 4324 4325
23 (0.828)	|0.501	0.221	0.097	0.008|
11 (0.170)	|0.085	0.010	0.073	0.002|
Multiallelic Dprime: 0.315
BLOCK 834.  MARKERS: 4327 4328 4329
342 (0.584)	|0.429	0.140	0.012|
142 (0.231)	|0.097	0.133	0.000|
324 (0.171)	|0.155	0.016	0.000|
322 (0.011)	|0.008	0.003	0.000|
Multiallelic Dprime: 0.310
BLOCK 835.  MARKERS: 4332 4333
24 (0.691)	|0.395	0.164	0.108	0.022|
12 (0.292)	|0.188	0.057	0.045	0.001|
22 (0.012)	|0.012	0.000	0.000	0.000|
Multiallelic Dprime: 0.149
BLOCK 836.  MARKERS: 4336 4337 4338 4339
1414 (0.600)	|0.587	0.000	0.000	0.005|
3344 (0.221)	|0.137	0.023	0.057	0.003|
3311 (0.154)	|0.000	0.102	0.004	0.048|
3414 (0.023)	|0.019	0.001	0.000	0.000|
Multiallelic Dprime: 0.796
BLOCK 837.  MARKERS: 4340 4341 4342 4343 4344
31322 (0.745)	|0.392	0.229	0.079	0.016	0.007|
42144 (0.127)	|0.037	0.058	0.023	0.001	0.003|
42124 (0.061)	|0.045	0.009	0.002	0.003	0.000|
42122 (0.056)	|0.014	0.033	0.007	0.000	0.000|
Multiallelic Dprime: 0.212
BLOCK 838.  MARKERS: 4346 4347 4348 4349 4350 4351 4352 4353 4354 4355 4356 4357 4358 4359 4360
112111331233211 (0.489)	|0.337	0.079	0.068	0.001|
112131331233211 (0.331)	|0.185	0.099	0.029	0.007|
331413213442442 (0.114)	|0.094	0.007	0.007	0.004|
132113213442242 (0.021)	|0.012	0.006	0.000	0.000|
132413213443242 (0.010)	|0.000	0.009	0.001	0.000|
Multiallelic Dprime: 0.209
BLOCK 839.  MARKERS: 4363 4364 4365 4366 4367 4368
223222 (0.647)	|0.473	0.055	0.052	0.056	0.010|
141212 (0.207)	|0.008	0.173	0.019	0.000	0.006|
141414 (0.111)	|0.007	0.060	0.039	0.000	0.001|
241212 (0.013)	|0.000	0.012	0.000	0.000	0.000|
Multiallelic Dprime: 0.764
BLOCK 840.  MARKERS: 4369 4370 4371 4372 4373 4374 4375 4376
43243324 (0.494)	|0.492	0.002	0.000|
33243224 (0.311)	|0.217	0.070	0.024|
31124343 (0.113)	|0.000	0.113	0.000|
43243224 (0.056)	|0.007	0.026	0.023|
33243324 (0.019)	|0.019	0.000	0.000|
Multiallelic Dprime: 0.688
BLOCK 841.  MARKERS: 4377 4378
42 (0.739)	|0.733	0.006|
14 (0.214)	|0.109	0.104|
44 (0.047)	|0.046	0.001|
Multiallelic Dprime: 0.920
BLOCK 842.  MARKERS: 4380 4381
22 (0.888)	|0.576	0.193	0.005	0.070	0.021|
44 (0.111)	|0.006	0.032	0.069	0.000	0.002|
Multiallelic Dprime: 0.711
BLOCK 843.  MARKERS: 4382 4383 4384 4385 4386 4387
444224 (0.582)	|0.508	0.059	0.016|
122433 (0.227)	|0.204	0.022	0.000|
142424 (0.074)	|0.069	0.005	0.000|
142434 (0.070)	|0.061	0.009	0.000|
144424 (0.022)	|0.017	0.005	0.000|
Multiallelic Dprime: 0.152
BLOCK 844.  MARKERS: 4389 4390 4391 4392 4393
13244 (0.880)	|0.570	0.113	0.086	0.105|
41422 (0.104)	|0.007	0.061	0.035	0.000|
13242 (0.016)	|0.000	0.016	0.000	0.000|
Multiallelic Dprime: 0.763
BLOCK 845.  MARKERS: 4395 4396 4397 4398
2234 (0.576)	|0.211	0.260	0.091	0.014|
2432 (0.191)	|0.072	0.058	0.042	0.017|
2232 (0.122)	|0.042	0.017	0.062	0.000|
4442 (0.105)	|0.069	0.017	0.019	0.000|
Multiallelic Dprime: 0.239
BLOCK 846.  MARKERS: 4401 4402 4403
121 (0.394)	|0.181	0.089	0.116	0.010|
341 (0.355)	|0.192	0.133	0.030	0.000|
123 (0.213)	|0.158	0.037	0.018	0.000|
321 (0.032)	|0.025	0.005	0.002	0.000|
Multiallelic Dprime: 0.260
BLOCK 847.  MARKERS: 4405 4406 4407
311 (0.559)	|0.429	0.054	0.076|
131 (0.263)	|0.065	0.189	0.009|
333 (0.165)	|0.058	0.040	0.067|
331 (0.013)	|0.007	0.004	0.001|
Multiallelic Dprime: 0.475
BLOCK 848.  MARKERS: 4408 4409 4410
334 (0.560)	|0.460	0.083	0.003	0.013|
134 (0.287)	|0.028	0.251	0.005	0.003|
111 (0.152)	|0.005	0.115	0.026	0.007|
Multiallelic Dprime: 0.759
BLOCK 849.  MARKERS: 4413 4414 4415
231 (0.493)	|0.415	0.012	0.067	0.000|
113 (0.448)	|0.037	0.279	0.097	0.037|
131 (0.033)	|0.005	0.000	0.028	0.000|
111 (0.023)	|0.000	0.000	0.022	0.000|
Multiallelic Dprime: 0.730
BLOCK 850.  MARKERS: 4417 4418 4419 4420
4411 (0.456)	|0.446	0.008|
2243 (0.291)	|0.021	0.269|
4441 (0.214)	|0.211	0.003|
2441 (0.039)	|0.038	0.001|
Multiallelic Dprime: 0.939
BLOCK 851.  MARKERS: 4421 4422 4423
413 (0.717)	|0.180	0.373	0.127	0.023	0.010|
234 (0.281)	|0.223	0.013	0.007	0.039	0.000|
Multiallelic Dprime: 0.759
BLOCK 852.  MARKERS: 4424 4425 4426
133 (0.403)	|0.114	0.080	0.198	0.000|
331 (0.387)	|0.372	0.003	0.003	0.000|
113 (0.134)	|0.006	0.122	0.000	0.000|
131 (0.062)	|0.011	0.034	0.000	0.010|
333 (0.010)	|0.000	0.003	0.007	0.000|
Multiallelic Dprime: 0.748
BLOCK 853.  MARKERS: 4427 4428 4429 4430 4431
21123 (0.507)	|0.413	0.090	0.002|
43343 (0.241)	|0.078	0.163	0.000|
21121 (0.208)	|0.124	0.084	0.000|
43143 (0.010)	|0.000	0.000	0.010|
Multiallelic Dprime: 0.415
BLOCK 854.  MARKERS: 4435 4436
32 (0.631)	|0.287	0.170	0.174|
14 (0.354)	|0.099	0.148	0.107|
12 (0.012)	|0.001	0.004	0.006|
Multiallelic Dprime: 0.180
BLOCK 855.  MARKERS: 4438 4439
31 (0.389)	|0.372	0.008	0.009|
43 (0.323)	|0.018	0.300	0.004|
33 (0.288)	|0.145	0.038	0.102|
Multiallelic Dprime: 0.739
BLOCK 856.  MARKERS: 4440 4441 4442
434 (0.534)	|0.225	0.157	0.149|
312 (0.346)	|0.201	0.084	0.060|
334 (0.115)	|0.059	0.022	0.035|
Multiallelic Dprime: 0.155
BLOCK 857.  MARKERS: 4444 4445
43 (0.488)	|0.285	0.046	0.156|
23 (0.263)	|0.049	0.202	0.009|
44 (0.246)	|0.225	0.003	0.018|
Multiallelic Dprime: 0.541
BLOCK 858.  MARKERS: 4446 4447 4448
214 (0.562)	|0.167	0.083	0.117	0.115	0.057	0.010|
414 (0.252)	|0.072	0.111	0.037	0.010	0.014	0.000|
422 (0.183)	|0.155	0.010	0.013	0.002	0.002	0.000|
Multiallelic Dprime: 0.427
BLOCK 859.  MARKERS: 4450 4451 4452 4453 4454 4455 4456
4144123 (0.394)	|0.369	0.003	0.000	0.001	0.003|
4322241 (0.205)	|0.000	0.202	0.000	0.000	0.000|
4322223 (0.167)	|0.048	0.000	0.001	0.114	0.004|
2344123 (0.130)	|0.002	0.000	0.124	0.001	0.001|
4344123 (0.072)	|0.005	0.000	0.025	0.000	0.035|
4144141 (0.011)	|0.000	0.013	0.000	0.000	0.000|
Multiallelic Dprime: 0.910
BLOCK 860.  MARKERS: 4459 4460 4461 4462 4463 4464 4465 4466 4467 4468 4469 4470 4471 4472 4473 4474
1124211341223224 (0.427)	|0.383	0.026	0.002	0.000	0.001|
4342433143123222 (0.224)	|0.005	0.197	0.020	0.002	0.000|
1344213123121224 (0.151)	|0.000	0.000	0.114	0.031	0.002|
1344213343143444 (0.118)	|0.002	0.002	0.003	0.058	0.049|
1124213143123224 (0.043)	|0.000	0.000	0.038	0.000	0.000|
Multiallelic Dprime: 0.892
BLOCK 861.  MARKERS: 4475 4476 4477 4478 4479 4480 4481 4482 4483 4484 4485 4486
121413432442 (0.394)	|0.343	0.033	0.017|
343413344442 (0.227)	|0.011	0.203	0.012|
323231344241 (0.187)	|0.130	0.004	0.051|
323233342412 (0.099)	|0.015	0.000	0.083|
321413432442 (0.055)	|0.049	0.004	0.002|
Multiallelic Dprime: 0.702
BLOCK 862.  MARKERS: 4488 4489 4490 4491 4492
21212 (0.563)	|0.348	0.031	0.101	0.037	0.037|
23244 (0.257)	|0.013	0.231	0.003	0.002	0.000|
43442 (0.173)	|0.009	0.000	0.105	0.046	0.000|
Multiallelic Dprime: 0.734
BLOCK 863.  MARKERS: 4493 4494 4495 4496 4497 4498 4499 4500 4501
313324223 (0.370)	|0.087	0.159	0.125|
132334442 (0.265)	|0.248	0.017	0.001|
313133223 (0.211)	|0.190	0.010	0.011|
313333223 (0.085)	|0.078	0.000	0.006|
313134223 (0.038)	|0.002	0.000	0.035|
Multiallelic Dprime: 0.737
BLOCK 864.  MARKERS: 4502 4503
24 (0.630)	|0.261	0.367	0.002|
42 (0.186)	|0.186	0.000	0.000|
22 (0.184)	|0.106	0.019	0.060|
Multiallelic Dprime: 0.685
BLOCK 865.  MARKERS: 4504 4505 4506
124 (0.552)	|0.302	0.033	0.105	0.106	0.000|
331 (0.385)	|0.028	0.244	0.080	0.006	0.021|
131 (0.062)	|0.003	0.023	0.035	0.000	0.000|
Multiallelic Dprime: 0.635
BLOCK 866.  MARKERS: 4508 4509 4510 4511 4512 4513
341412 (0.332)	|0.247	0.082|
241212 (0.299)	|0.245	0.054|
311432 (0.219)	|0.172	0.047|
343414 (0.112)	|0.067	0.045|
241412 (0.021)	|0.007	0.015|
Multiallelic Dprime: 0.151
BLOCK 867.  MARKERS: 4514 4515 4516 4517
2222 (0.747)	|0.542	0.128	0.078|
1334 (0.245)	|0.140	0.070	0.035|
Multiallelic Dprime: 0.153
BLOCK 868.  MARKERS: 4519 4520 4521
324 (0.687)	|0.514	0.085	0.089|
344 (0.199)	|0.100	0.088	0.009|
442 (0.114)	|0.104	0.004	0.004|
Multiallelic Dprime: 0.275
BLOCK 869.  MARKERS: 4522 4523 4524
333 (0.717)	|0.625	0.091|
132 (0.177)	|0.142	0.034|
112 (0.102)	|0.070	0.034|
Multiallelic Dprime: 0.174
BLOCK 870.  MARKERS: 4526 4527 4528
111 (0.833)	|0.461	0.372|
333 (0.161)	|0.048	0.105|
Multiallelic Dprime: 0.389
BLOCK 871.  MARKERS: 4529 4530 4531
423 (0.509)	|0.361	0.084	0.064|
331 (0.480)	|0.187	0.277	0.016|
Multiallelic Dprime: 0.440
BLOCK 872.  MARKERS: 4533 4534
13 (0.551)	|0.074	0.222	0.255|
32 (0.362)	|0.355	0.007	0.000|
12 (0.087)	|0.001	0.086	0.000|
Multiallelic Dprime: 0.798
BLOCK 873.  MARKERS: 4535 4536
11 (0.430)	|0.000	0.277	0.092	0.021	0.025	0.000	0.000|
13 (0.315)	|0.227	0.004	0.002	0.045	0.000	0.018	0.012|
33 (0.255)	|0.244	0.001	0.000	0.003	0.000	0.000	0.000|
Multiallelic Dprime: 0.872
BLOCK 874.  MARKERS: 4537 4538 4539 4540 4541 4542
123142 (0.470)	|0.145	0.167	0.139	0.013|
311242 (0.283)	|0.203	0.048	0.026	0.000|
311221 (0.094)	|0.064	0.024	0.004	0.000|
323142 (0.068)	|0.018	0.039	0.006	0.000|
311241 (0.025)	|0.004	0.000	0.020	0.000|
113142 (0.019)	|0.002	0.002	0.003	0.009|
323242 (0.012)	|0.002	0.010	0.000	0.000|
Multiallelic Dprime: 0.402
BLOCK 875.  MARKERS: 4545 4546 4547 4548 4549 4550
122411 (0.449)	|0.301	0.048	0.019	0.001	0.034	0.037|
342333 (0.301)	|0.030	0.147	0.028	0.077	0.008	0.000|
123431 (0.207)	|0.067	0.005	0.092	0.027	0.009	0.001|
322411 (0.024)	|0.024	0.000	0.000	0.000	0.000	0.000|
Multiallelic Dprime: 0.577
BLOCK 876.  MARKERS: 4551 4552 4553 4554 4555 4556 4557 4558 4559
134112223 (0.423)	|0.395	0.015	0.004	0.007|
412341122 (0.207)	|0.005	0.193	0.000	0.007|
132341122 (0.141)	|0.000	0.111	0.000	0.021|
432341132 (0.110)	|0.000	0.006	0.070	0.025|
432341122 (0.054)	|0.000	0.009	0.000	0.044|
132341132 (0.039)	|0.000	0.000	0.037	0.000|
Multiallelic Dprime: 0.890
BLOCK 877.  MARKERS: 4560 4561 4562 4563 4564 4565 4566 4567 4568 4569 4570
42323441441 (0.412)	|0.407	0.003	0.002|
42131223431 (0.342)	|0.004	0.215	0.123|
24323443232 (0.115)	|0.001	0.053	0.060|
42323443431 (0.109)	|0.003	0.087	0.018|
Multiallelic Dprime: 0.782
BLOCK 878.  MARKERS: 4571 4572 4573
432 (0.422)	|0.028	0.238	0.135	0.000	0.014	0.000	0.002|
423 (0.372)	|0.206	0.004	0.001	0.001	0.067	0.077	0.008|
223 (0.204)	|0.049	0.017	0.000	0.131	0.003	0.002	0.000|
Multiallelic Dprime: 0.800
BLOCK 879.  MARKERS: 4574 4575 4576 4577 4578 4579
314143 (0.284)	|0.284	0.000	0.000|
214143 (0.257)	|0.257	0.000	0.000|
214141 (0.138)	|0.000	0.138	0.000|
232321 (0.132)	|0.009	0.000	0.124|
214341 (0.085)	|0.016	0.066	0.003|
234341 (0.079)	|0.069	0.007	0.002|
234143 (0.010)	|0.011	0.000	0.000|
Multiallelic Dprime: 0.939
BLOCK 880.  MARKERS: 4580 4581 4582
431 (0.645)	|0.550	0.081	0.012|
311 (0.220)	|0.050	0.119	0.048|
413 (0.133)	|0.132	0.000	0.002|
Multiallelic Dprime: 0.561
BLOCK 881.  MARKERS: 4584 4585
14 (0.730)	|0.582	0.000	0.135	0.005	0.000|
32 (0.201)	|0.037	0.116	0.000	0.045	0.004|
12 (0.061)	|0.002	0.048	0.000	0.004	0.006|
Multiallelic Dprime: 0.825
BLOCK 882.  MARKERS: 4586 4587 4588 4589 4590 4591 4592
2313341 (0.629)	|0.582	0.042|
2121222 (0.164)	|0.120	0.040|
4321222 (0.135)	|0.135	0.000|
2321222 (0.053)	|0.025	0.028|
2113341 (0.011)	|0.011	0.000|
Multiallelic Dprime: 0.470
BLOCK 883.  MARKERS: 4594 4595
23 (0.880)	|0.524	0.309	0.000	0.047|
41 (0.112)	|0.000	0.000	0.106	0.007|
Multiallelic Dprime: 0.947
BLOCK 884.  MARKERS: 4596 4597 4598
134 (0.529)	|0.472	0.054	0.003|
314 (0.311)	|0.015	0.293	0.002|
132 (0.106)	|0.018	0.043	0.044|
114 (0.054)	|0.036	0.017	0.000|
Multiallelic Dprime: 0.747
BLOCK 885.  MARKERS: 4601 4602
13 (0.541)	|0.310	0.162	0.068|
21 (0.407)	|0.091	0.262	0.055|
23 (0.048)	|0.037	0.010	0.002|
Multiallelic Dprime: 0.345
BLOCK 886.  MARKERS: 4604 4605
31 (0.442)	|0.388	0.055|
24 (0.434)	|0.367	0.067|
21 (0.124)	|0.103	0.021|
Multiallelic Dprime: 0.092
BLOCK 887.  MARKERS: 4610 4611
32 (0.856)	|0.475	0.241	0.140|
24 (0.143)	|0.090	0.050	0.003|
Multiallelic Dprime: 0.230
BLOCK 888.  MARKERS: 4612 4613
14 (0.564)	|0.274	0.214	0.076|
44 (0.293)	|0.281	0.006	0.006|
41 (0.143)	|0.143	0.000	0.000|
Multiallelic Dprime: 0.913
BLOCK 889.  MARKERS: 4614 4615
12 (0.699)	|0.542	0.002	0.148|
33 (0.220)	|0.035	0.183	0.002|
32 (0.081)	|0.000	0.080	0.000|
Multiallelic Dprime: 0.859
BLOCK 890.  MARKERS: 4616 4617
34 (0.578)	|0.500	0.031	0.042|
12 (0.265)	|0.188	0.009	0.067|
14 (0.151)	|0.050	0.093	0.001|
Multiallelic Dprime: 0.422
BLOCK 891.  MARKERS: 4619 4620 4621 4622 4623 4624
114114 (0.745)	|0.441	0.278	0.011	0.010	0.004|
432331 (0.134)	|0.048	0.075	0.003	0.002	0.004|
434131 (0.110)	|0.089	0.018	0.000	0.000	0.002|
Multiallelic Dprime: 0.133
BLOCK 892.  MARKERS: 4626 4627 4628 4629 4630
44114 (0.585)	|0.328	0.200	0.057|
22332 (0.375)	|0.132	0.171	0.072|
42332 (0.015)	|0.002	0.004	0.009|
44334 (0.012)	|0.010	0.000	0.002|
44314 (0.010)	|0.002	0.005	0.003|
Multiallelic Dprime: 0.214
BLOCK 893.  MARKERS: 4632 4633
11 (0.476)	|0.407	0.040	0.027|
33 (0.380)	|0.045	0.335	0.001|
31 (0.144)	|0.015	0.037	0.093|
Multiallelic Dprime: 0.744
BLOCK 894.  MARKERS: 4635 4636
13 (0.466)	|0.242	0.164	0.036	0.014	0.003|
12 (0.410)	|0.256	0.076	0.052	0.009	0.010|
22 (0.123)	|0.069	0.015	0.005	0.025	0.001|
Multiallelic Dprime: 0.204
BLOCK 895.  MARKERS: 4638 4639 4640 4641 4642 4643
423333 (0.567)	|0.159	0.218	0.098	0.038	0.042	0.007|
341333 (0.255)	|0.107	0.018	0.093	0.021	0.013	0.003|
423114 (0.093)	|0.040	0.007	0.011	0.032	0.002	0.000|
421333 (0.048)	|0.016	0.003	0.007	0.018	0.000	0.001|
423334 (0.013)	|0.000	0.002	0.000	0.000	0.000	0.010|
Multiallelic Dprime: 0.357
BLOCK 896.  MARKERS: 4645 4646 4647 4648 4649 4650 4651
3344214 (0.326)	|0.239	0.046	0.041|
1312433 (0.252)	|0.084	0.155	0.013|
3344213 (0.216)	|0.022	0.077	0.116|
3144233 (0.118)	|0.022	0.082	0.013|
3312433 (0.057)	|0.019	0.007	0.032|
3314233 (0.022)	|0.003	0.013	0.006|
Multiallelic Dprime: 0.463
BLOCK 897.  MARKERS: 4653 4654 4655 4656
3232 (0.392)	|0.024	0.336	0.029	0.004|
1441 (0.384)	|0.304	0.005	0.072	0.005|
3231 (0.223)	|0.050	0.008	0.054	0.108|
Multiallelic Dprime: 0.738
BLOCK 898.  MARKERS: 4658 4659 4660
232 (0.375)	|0.329	0.037	0.004	0.006|
412 (0.352)	|0.046	0.278	0.008	0.012|
413 (0.153)	|0.015	0.041	0.081	0.015|
212 (0.117)	|0.035	0.050	0.006	0.027|
Multiallelic Dprime: 0.643
BLOCK 899.  MARKERS: 4663 4664 4665 4666
1323 (0.424)	|0.360	0.004	0.003	0.019	0.038|
3343 (0.408)	|0.104	0.190	0.020	0.052	0.043|
3141 (0.099)	|0.010	0.005	0.085	0.000	0.000|
3323 (0.060)	|0.000	0.013	0.002	0.028	0.018|
Multiallelic Dprime: 0.624
BLOCK 900.  MARKERS: 4667 4668 4669 4670
3332 (0.474)	|0.476	0.000|
2312 (0.210)	|0.000	0.211|
3434 (0.117)	|0.116	0.000|
2332 (0.100)	|0.096	0.000|
3334 (0.099)	|0.000	0.091|
Multiallelic Dprime: 1.000
BLOCK 901.  MARKERS: 4671 4672 4673
141 (0.689)	|0.518	0.004	0.085	0.075|
323 (0.301)	|0.094	0.196	0.011	0.000|
Multiallelic Dprime: 0.646
BLOCK 902.  MARKERS: 4674 4675 4676
423 (0.621)	|0.350	0.149	0.051	0.070|
244 (0.201)	|0.081	0.009	0.074	0.037|
224 (0.096)	|0.072	0.011	0.005	0.009|
424 (0.075)	|0.041	0.000	0.033	0.000|
Multiallelic Dprime: 0.281
BLOCK 903.  MARKERS: 4677 4678 4679 4680
3112 (0.549)	|0.150	0.398|
3312 (0.170)	|0.146	0.024|
1112 (0.164)	|0.152	0.011|
1134 (0.116)	|0.113	0.005|
Multiallelic Dprime: 0.798
BLOCK 904.  MARKERS: 4681 4682 4683
413 (0.560)	|0.229	0.225	0.103|
232 (0.438)	|0.250	0.033	0.153|
Multiallelic Dprime: 0.341
BLOCK 905.  MARKERS: 4684 4685 4686
343 (0.480)	|0.261	0.189	0.022	0.000	0.005	0.000|
131 (0.258)	|0.049	0.035	0.136	0.031	0.001	0.000|
133 (0.256)	|0.135	0.041	0.005	0.025	0.029	0.020|
Multiallelic Dprime: 0.459
BLOCK 906.  MARKERS: 4687 4688 4689 4690 4691 4692 4693 4694 4695 4696 4697 4698 4699 4700 4701
143232232441242 (0.446)	|0.191	0.098	0.088	0.029	0.018	0.004|
143233233341244 (0.268)	|0.082	0.101	0.033	0.039	0.004	0.000|
424413423322422 (0.163)	|0.051	0.056	0.024	0.027	0.002	0.001|
143233433341442 (0.060)	|0.023	0.022	0.000	0.005	0.001	0.004|
143233233441242 (0.033)	|0.006	0.005	0.006	0.016	0.001	0.000|
143233433341242 (0.020)	|0.004	0.001	0.012	0.000	0.000	0.000|
Multiallelic Dprime: 0.210
BLOCK 907.  MARKERS: 4709 4710 4711 4712 4713 4714 4715 4716
44422143 (0.358)	|0.337	0.000	0.001	0.000	0.015|
44244123 (0.288)	|0.206	0.075	0.000	0.000	0.000|
41244324 (0.164)	|0.000	0.000	0.163	0.000	0.000|
34244143 (0.116)	|0.002	0.113	0.000	0.000	0.000|
44244124 (0.027)	|0.000	0.000	0.003	0.021	0.000|
44244143 (0.010)	|0.000	0.000	0.000	0.000	0.000|
Multiallelic Dprime: 0.805
BLOCK 908.  MARKERS: 4717 4718 4719 4720 4721 4722 4723
2221231 (0.560)	|0.559	0.000	0.000|
2413423 (0.203)	|0.000	0.002	0.201|
4413423 (0.170)	|0.000	0.169	0.002|
4213423 (0.029)	|0.000	0.028	0.000|
2223423 (0.016)	|0.000	0.016	0.000|
Multiallelic Dprime: 0.996
BLOCK 909.  MARKERS: 4724 4725
12 (0.571)	|0.446	0.095	0.030|
44 (0.216)	|0.157	0.047	0.010|
14 (0.213)	|0.160	0.052	0.002|
Multiallelic Dprime: 0.077
BLOCK 910.  MARKERS: 4728 4729
14 (0.763)	|0.752	0.006	0.003|
32 (0.194)	|0.027	0.114	0.053|
34 (0.042)	|0.035	0.003	0.004|
Multiallelic Dprime: 0.893
BLOCK 911.  MARKERS: 4730 4731 4732
244 (0.814)	|0.790	0.023|
123 (0.123)	|0.033	0.090|
144 (0.060)	|0.025	0.033|
Multiallelic Dprime: 0.774
BLOCK 912.  MARKERS: 4734 4735
13 (0.848)	|0.335	0.340	0.172|
31 (0.149)	|0.065	0.059	0.024|
Multiallelic Dprime: 0.066
BLOCK 913.  MARKERS: 4741 4742
34 (0.402)	|0.174	0.180	0.040	0.007|
32 (0.399)	|0.280	0.062	0.012	0.043|
24 (0.197)	|0.121	0.011	0.065	0.000|
Multiallelic Dprime: 0.360
BLOCK 914.  MARKERS: 4743 4744 4745 4746 4747
13223 (0.576)	|0.152	0.099	0.137	0.075	0.078	0.009	0.021	0.004|
13211 (0.253)	|0.045	0.047	0.039	0.059	0.011	0.052	0.001	0.000|
21421 (0.116)	|0.004	0.047	0.007	0.037	0.000	0.006	0.000	0.010|
13221 (0.050)	|0.019	0.010	0.003	0.003	0.011	0.004	0.000	0.000|
Multiallelic Dprime: 0.339
BLOCK 915.  MARKERS: 4748 4749 4750 4751 4752 4753 4754 4755 4756
123332424 (0.222)	|0.111	0.072	0.039|
331111244 (0.203)	|0.091	0.087	0.025|
123332224 (0.189)	|0.111	0.032	0.047|
133132244 (0.173)	|0.101	0.021	0.052|
331112242 (0.101)	|0.021	0.067	0.013|
331112244 (0.071)	|0.031	0.023	0.017|
133332244 (0.022)	|0.007	0.009	0.005|
323332224 (0.014)	|0.011	0.002	0.000|
Multiallelic Dprime: 0.214
BLOCK 916.  MARKERS: 4757 4758
22 (0.483)	|0.185	0.248	0.051|
12 (0.316)	|0.077	0.080	0.149|
14 (0.201)	|0.181	0.015	0.011|
Multiallelic Dprime: 0.442
BLOCK 917.  MARKERS: 4759 4760
14 (0.445)	|0.183	0.012	0.245	0.003|
13 (0.343)	|0.085	0.249	0.004	0.001|
34 (0.209)	|0.002	0.000	0.006	0.203|
Multiallelic Dprime: 0.800
BLOCK 918.  MARKERS: 4762 4763 4764 4765
3133 (0.271)	|0.001	0.008	0.000	0.183	0.049	0.022|
3323 (0.261)	|0.234	0.000	0.004	0.001	0.000	0.000|
3321 (0.257)	|0.013	0.012	0.205	0.000	0.000	0.000|
1321 (0.208)	|0.000	0.195	0.008	0.000	0.000	0.000|
Multiallelic Dprime: 0.941
BLOCK 919.  MARKERS: 4766 4767 4768 4769 4770 4771 4772 4773 4774 4775 4776 4777 4778 4779 4780
441124222323143 (0.250)	|0.230	0.014	0.006|
443222212323223 (0.216)	|0.215	0.000	0.000|
441222222323223 (0.215)	|0.003	0.214	0.002|
233212424441222 (0.183)	|0.000	0.002	0.181|
443224222323123 (0.049)	|0.001	0.046	0.002|
443224222323143 (0.022)	|0.022	0.000	0.000|
Multiallelic Dprime: 0.943
BLOCK 920.  MARKERS: 4781 4782 4783
244 (0.491)	|0.220	0.253	0.003	0.015|
232 (0.306)	|0.141	0.024	0.094	0.048|
432 (0.203)	|0.159	0.041	0.000	0.002|
Multiallelic Dprime: 0.437
BLOCK 921.  MARKERS: 4785 4786 4787
442 (0.519)	|0.163	0.003	0.213	0.018	0.099	0.010	0.000|
224 (0.319)	|0.037	0.262	0.000	0.003	0.000	0.000	0.013|
424 (0.097)	|0.013	0.000	0.000	0.083	0.000	0.000	0.000|
422 (0.065)	|0.054	0.000	0.000	0.000	0.000	0.002	0.000|
Multiallelic Dprime: 0.802
BLOCK 922.  MARKERS: 4788 4789 4790 4791 4792 4793
311243 (0.269)	|0.000	0.155	0.003	0.059	0.048|
311231 (0.265)	|0.264	0.001	0.000	0.000	0.000|
133243 (0.215)	|0.002	0.000	0.207	0.006	0.000|
313243 (0.102)	|0.000	0.000	0.020	0.078	0.005|
311343 (0.098)	|0.000	0.085	0.000	0.013	0.000|
331243 (0.013)	|0.000	0.015	0.000	0.000	0.000|
311233 (0.013)	|0.013	0.000	0.000	0.000	0.000|
Multiallelic Dprime: 0.859
BLOCK 923.  MARKERS: 4796 4797 4798 4799 4800
21443 (0.282)	|0.046	0.190	0.032	0.014|
23443 (0.264)	|0.033	0.019	0.137	0.076|
23123 (0.237)	|0.179	0.006	0.025	0.026|
33141 (0.159)	|0.059	0.053	0.000	0.048|
33143 (0.055)	|0.004	0.034	0.002	0.014|
Multiallelic Dprime: 0.530
BLOCK 924.  MARKERS: 4802 4803 4804
123 (0.322)	|0.275	0.041	0.006|
141 (0.304)	|0.049	0.247	0.009|
321 (0.195)	|0.050	0.005	0.141|
121 (0.179)	|0.165	0.003	0.011|
Multiallelic Dprime: 0.729
BLOCK 925.  MARKERS: 4805 4806
42 (0.539)	|0.056	0.296	0.103	0.052	0.013|
44 (0.295)	|0.212	0.054	0.008	0.008	0.011|
22 (0.166)	|0.112	0.011	0.003	0.038	0.000|
Multiallelic Dprime: 0.597
BLOCK 926.  MARKERS: 4807 4808 4809 4810 4811 4812 4813 4814 4815 4816
3331314411 (0.380)	|0.379	0.000	0.000	0.000|
1331414433 (0.361)	|0.000	0.356	0.000	0.004|
1143332333 (0.113)	|0.000	0.000	0.083	0.031|
1331314433 (0.097)	|0.000	0.000	0.088	0.009|
1331314411 (0.025)	|0.025	0.000	0.000	0.000|
Multiallelic Dprime: 0.981
BLOCK 927.  MARKERS: 4817 4818 4819 4820
2313 (0.416)	|0.112	0.300|
1443 (0.356)	|0.348	0.008|
1414 (0.183)	|0.168	0.016|
1413 (0.045)	|0.033	0.013|
Multiallelic Dprime: 0.816
BLOCK 928.  MARKERS: 4821 4822
34 (0.660)	|0.379	0.017	0.186	0.050	0.011|
12 (0.336)	|0.011	0.306	0.002	0.006	0.008|
Multiallelic Dprime: 0.896
BLOCK 929.  MARKERS: 4823 4824 4825 4826 4827 4828 4829 4830
32313422 (0.389)	|0.281	0.028	0.060	0.020|
14221414 (0.326)	|0.100	0.212	0.005	0.001|
12223224 (0.189)	|0.024	0.123	0.040	0.000|
12223424 (0.055)	|0.010	0.011	0.032	0.000|
32223224 (0.020)	|0.006	0.000	0.006	0.006|
Multiallelic Dprime: 0.515
BLOCK 930.  MARKERS: 4831 4832 4833 4834 4835 4836
244313 (0.429)	|0.348	0.082|
322124 (0.384)	|0.311	0.072|
244323 (0.148)	|0.128	0.018|
342123 (0.030)	|0.024	0.006|
Multiallelic Dprime: 0.080
BLOCK 931.  MARKERS: 4839 4840 4841
244 (0.817)	|0.563	0.248|
112 (0.181)	|0.119	0.060|
Multiallelic Dprime: 0.035
BLOCK 932.  MARKERS: 4842 4843
24 (0.685)	|0.000	0.141	0.151	0.141	0.120	0.065	0.025	0.002	0.002	0.015	0.000|
12 (0.308)	|0.174	0.015	0.002	0.002	0.006	0.000	0.030	0.019	0.014	0.000	0.011|
Multiallelic Dprime: 0.863
BLOCK 933.  MARKERS: 4845 4846 4847 4848 4849 4850 4851 4852 4853 4854 4855 4856 4857 4858 4859 4860 4861 4862
143244132322231241 (0.174)	|0.175	0.000|
323122411322431231 (0.157)	|0.159	0.000|
323122411142231233 (0.155)	|0.153	0.000|
322122411142231233 (0.142)	|0.142	0.000|
323122411324213441 (0.129)	|0.000	0.128|
322122411322431231 (0.065)	|0.064	0.000|
323122411322231241 (0.054)	|0.053	0.000|
323122411342231231 (0.021)	|0.021	0.000|
323144131322231241 (0.016)	|0.016	0.000|
323122411142231231 (0.015)	|0.015	0.000|
123122411342231231 (0.011)	|0.011	0.000|
Multiallelic Dprime: 1.000
BLOCK 934.  MARKERS: 4863 4864
13 (0.868)	|0.409	0.220	0.241|
34 (0.130)	|0.000	0.098	0.033|
Multiallelic Dprime: 0.633
BLOCK 935.  MARKERS: 4865 4866
11 (0.409)	|0.153	0.063	0.053	0.057	0.071|
12 (0.318)	|0.112	0.072	0.060	0.059	0.012|
31 (0.273)	|0.108	0.057	0.066	0.031	0.011|
Multiallelic Dprime: 0.134
BLOCK 936.  MARKERS: 4868 4869 4870 4871 4872
11343 (0.371)	|0.127	0.000	0.184	0.042	0.000	0.000	0.014|
33313 (0.193)	|0.000	0.174	0.000	0.006	0.012	0.000	0.000|
33143 (0.178)	|0.008	0.008	0.002	0.125	0.000	0.033	0.000|
11341 (0.146)	|0.000	0.000	0.000	0.000	0.144	0.000	0.000|
33343 (0.094)	|0.078	0.006	0.002	0.006	0.000	0.000	0.000|
Multiallelic Dprime: 0.831
BLOCK 937.  MARKERS: 4873 4874 4875 4876 4877 4878 4879 4880 4881
442232244 (0.213)	|0.003	0.163	0.000	0.000	0.034	0.000	0.004|
444432444 (0.196)	|0.172	0.000	0.000	0.000	0.007	0.000	0.000|
224412241 (0.188)	|0.000	0.004	0.000	0.165	0.003	0.000	0.002|
444232224 (0.180)	|0.000	0.000	0.160	0.003	0.005	0.000	0.000|
444233224 (0.160)	|0.001	0.009	0.001	0.000	0.035	0.095	0.011|
424432244 (0.035)	|0.000	0.000	0.003	0.000	0.026	0.000	0.001|
224412244 (0.013)	|0.000	0.000	0.011	0.000	0.000	0.000	0.000|
Multiallelic Dprime: 0.900
BLOCK 938.  MARKERS: 4883 4884 4885 4886 4887 4888 4889 4890 4891 4892
1423442124 (0.181)	|0.055	0.008	0.105	0.000	0.009	0.004|
1123422322 (0.181)	|0.111	0.003	0.002	0.064	0.000	0.001|
3143124322 (0.180)	|0.126	0.011	0.000	0.035	0.001	0.005|
1121422122 (0.169)	|0.001	0.167	0.001	0.000	0.000	0.000|
1123422122 (0.114)	|0.088	0.015	0.005	0.000	0.000	0.002|
1123422142 (0.099)	|0.059	0.001	0.000	0.000	0.020	0.017|
1123442124 (0.019)	|0.006	0.000	0.013	0.000	0.000	0.000|
Multiallelic Dprime: 0.653
BLOCK 939.  MARKERS: 4897 4898 4899 4900 4901 4902
444414 (0.489)	|0.123	0.184	0.106	0.067|
224232 (0.212)	|0.113	0.034	0.044	0.018|
444232 (0.132)	|0.078	0.033	0.012	0.008|
442414 (0.101)	|0.022	0.023	0.055	0.000|
444214 (0.032)	|0.006	0.013	0.011	0.002|
444432 (0.030)	|0.011	0.000	0.016	0.001|
Multiallelic Dprime: 0.300
BLOCK 940.  MARKERS: 4905 4906 4907 4908 4909 4910 4911
4231322 (0.357)	|0.356	0.000	0.000	0.000	0.000|
4324144 (0.288)	|0.000	0.115	0.138	0.013	0.021|
3324324 (0.244)	|0.000	0.064	0.005	0.123	0.054|
4321322 (0.096)	|0.093	0.002	0.000	0.000	0.000|
Multiallelic Dprime: 0.877
BLOCK 941.  MARKERS: 4912 4913 4914 4915
1233 (0.456)	|0.427	0.010	0.010	0.000|
1221 (0.185)	|0.017	0.082	0.083	0.000|
1121 (0.142)	|0.023	0.104	0.015	0.000|
2221 (0.141)	|0.000	0.000	0.003	0.128|
1223 (0.076)	|0.002	0.013	0.062	0.000|
Multiallelic Dprime: 0.823
BLOCK 942.  MARKERS: 4916 4917 4918 4919 4920 4921
224121 (0.469)	|0.423	0.041|
224123 (0.207)	|0.081	0.125|
243243 (0.173)	|0.147	0.023|
443243 (0.129)	|0.126	0.004|
Multiallelic Dprime: 0.556
BLOCK 943.  MARKERS: 4923 4924 4925
342 (0.794)	|0.503	0.276	0.011|
414 (0.197)	|0.029	0.000	0.169|
Multiallelic Dprime: 0.840
BLOCK 944.  MARKERS: 4926 4927
34 (0.533)	|0.515	0.017|
12 (0.279)	|0.136	0.142|
14 (0.183)	|0.166	0.017|
Multiallelic Dprime: 0.730
BLOCK 945.  MARKERS: 4929 4930
21 (0.819)	|0.423	0.315	0.082|
13 (0.180)	|0.055	0.017	0.108|
Multiallelic Dprime: 0.505
BLOCK 946.  MARKERS: 4931 4932
31 (0.479)	|0.413	0.057	0.008|
43 (0.332)	|0.327	0.004	0.002|
41 (0.189)	|0.076	0.075	0.038|
Multiallelic Dprime: 0.526
BLOCK 947.  MARKERS: 4933 4934
13 (0.816)	|0.721	0.072	0.023|
31 (0.136)	|0.053	0.081	0.002|
11 (0.048)	|0.046	0.002	0.000|
Multiallelic Dprime: 0.411
BLOCK 948.  MARKERS: 4935 4936
43 (0.819)	|0.139	0.266	0.249	0.165|
22 (0.156)	|0.140	0.004	0.011	0.000|
42 (0.025)	|0.022	0.000	0.002	0.000|
Multiallelic Dprime: 0.862
BLOCK 949.  MARKERS: 4937 4938 4939 4940 4941 4942 4943
2241114 (0.302)	|0.028	0.008	0.047	0.086	0.096	0.028	0.001|
2241314 (0.272)	|0.138	0.025	0.018	0.032	0.016	0.029	0.000|
4421131 (0.261)	|0.075	0.054	0.085	0.012	0.008	0.008	0.010|
4424131 (0.164)	|0.011	0.089	0.027	0.009	0.014	0.011	0.000|
Multiallelic Dprime: 0.431
BLOCK 950.  MARKERS: 4944 4945 4946 4947 4948 4949 4950 4951 4952 4953 4954 4955
242123241434 (0.253)	|0.000	0.190	0.062	0.000|
223341133132 (0.178)	|0.176	0.000	0.000	0.000|
223341133412 (0.177)	|0.175	0.000	0.000	0.000|
422123243432 (0.138)	|0.004	0.000	0.134	0.000|
223341133432 (0.134)	|0.005	0.103	0.013	0.012|
222123243432 (0.075)	|0.005	0.001	0.066	0.001|
223341133112 (0.011)	|0.013	0.000	0.000	0.000|
Multiallelic Dprime: 0.857
BLOCK 951.  MARKERS: 4956 4957 4958
421 (0.390)	|0.193	0.194	0.001|
243 (0.298)	|0.294	0.004	0.001|
241 (0.294)	|0.269	0.003	0.023|
221 (0.013)	|0.013	0.000	0.000|
Multiallelic Dprime: 0.815
BLOCK 952.  MARKERS: 4959 4960 4961 4962
3112 (0.772)	|0.433	0.336|
2334 (0.200)	|0.079	0.120|
3114 (0.025)	|0.012	0.013|
Multiallelic Dprime: 0.229
BLOCK 953.  MARKERS: 4967 4968 4969 4970
3243 (0.525)	|0.442	0.077|
2121 (0.469)	|0.433	0.036|
Multiallelic Dprime: 0.327
BLOCK 954.  MARKERS: 4971 4972
33 (0.878)	|0.383	0.330	0.154	0.008|
11 (0.116)	|0.000	0.002	0.002	0.109|
Multiallelic Dprime: 0.965
BLOCK 955.  MARKERS: 4973 4974 4975
314 (0.384)	|0.015	0.363	0.008|
142 (0.332)	|0.321	0.011	0.000|
312 (0.156)	|0.019	0.033	0.104|
112 (0.122)	|0.093	0.002	0.026|
Multiallelic Dprime: 0.842
BLOCK 956.  MARKERS: 4976 4977
24 (0.452)	|0.338	0.071	0.038	0.005|
14 (0.410)	|0.119	0.214	0.068	0.006|
12 (0.137)	|0.031	0.023	0.083	0.000|
Multiallelic Dprime: 0.454
BLOCK 957.  MARKERS: 4978 4979 4980 4981
4441 (0.487)	|0.249	0.155	0.083|
4233 (0.309)	|0.211	0.083	0.015|
2433 (0.189)	|0.125	0.061	0.002|
4433 (0.011)	|0.003	0.007	0.001|
Multiallelic Dprime: 0.205
BLOCK 958.  MARKERS: 4982 4983
32 (0.593)	|0.382	0.082	0.073	0.048|
22 (0.306)	|0.084	0.198	0.010	0.007|
24 (0.101)	|0.072	0.018	0.000	0.010|
Multiallelic Dprime: 0.437
BLOCK 959.  MARKERS: 4984 4985 4986 4987 4988
43322 (0.538)	|0.438	0.074	0.026|
11111 (0.298)	|0.000	0.296	0.000|
43112 (0.083)	|0.004	0.000	0.077|
43111 (0.065)	|0.000	0.063	0.000|
Multiallelic Dprime: 0.887
BLOCK 960.  MARKERS: 4989 4990
23 (0.444)	|0.410	0.013	0.002	0.000	0.010|
42 (0.440)	|0.003	0.338	0.088	0.009	0.000|
22 (0.109)	|0.000	0.029	0.002	0.076	0.000|
Multiallelic Dprime: 0.901
BLOCK 961.  MARKERS: 4991 4992 4993 4994 4995 4996
414421 (0.419)	|0.368	0.000	0.044|
232333 (0.379)	|0.000	0.375	0.000|
232321 (0.091)	|0.028	0.000	0.064|
412321 (0.087)	|0.001	0.000	0.085|
414321 (0.010)	|0.010	0.000	0.000|
Multiallelic Dprime: 0.887
BLOCK 962.  MARKERS: 4997 4998 4999 5000 5001 5002
332331 (0.411)	|0.352	0.034	0.025|
412331 (0.387)	|0.253	0.111	0.022|
431124 (0.192)	|0.093	0.042	0.058|
Multiallelic Dprime: 0.341
BLOCK 963.  MARKERS: 5006 5007 5008
442 (0.706)	|0.611	0.058	0.038|
444 (0.189)	|0.091	0.007	0.088|
224 (0.105)	|0.030	0.070	0.000|
Multiallelic Dprime: 0.492
BLOCK 964.  MARKERS: 5009 5010 5011 5012
2133 (0.732)	|0.644	0.087|
2113 (0.134)	|0.072	0.063|
4312 (0.125)	|0.000	0.125|
Multiallelic Dprime: 0.617
BLOCK 965.  MARKERS: 5013 5014 5015 5016
2231 (0.718)	|0.351	0.252	0.104	0.009|
4413 (0.282)	|0.143	0.094	0.043	0.002|
Multiallelic Dprime: 0.030
BLOCK 966.  MARKERS: 5020 5021 5022
111 (0.494)	|0.454	0.012	0.028	0.000|
131 (0.345)	|0.002	0.241	0.056	0.040|
333 (0.147)	|0.003	0.028	0.117	0.000|
133 (0.011)	|0.003	0.004	0.000	0.000|
Multiallelic Dprime: 0.827
BLOCK 967.  MARKERS: 5023 5024 5025 5026
2241 (0.460)	|0.461	0.000	0.000|
4442 (0.282)	|0.000	0.283	0.000|
2421 (0.203)	|0.000	0.059	0.144|
4441 (0.040)	|0.012	0.001	0.026|
Multiallelic Dprime: 0.917
BLOCK 968.  MARKERS: 5027 5028 5029
422 (0.479)	|0.332	0.137	0.010	0.000|
242 (0.351)	|0.048	0.250	0.004	0.049|
423 (0.170)	|0.014	0.000	0.156	0.000|
Multiallelic Dprime: 0.664
BLOCK 969.  MARKERS: 5030 5031 5032
313 (0.394)	|0.021	0.346	0.000	0.004	0.015	0.000|
334 (0.388)	|0.350	0.004	0.000	0.012	0.017	0.000|
234 (0.169)	|0.000	0.001	0.145	0.000	0.000	0.015|
333 (0.049)	|0.000	0.003	0.000	0.046	0.000	0.000|
Multiallelic Dprime: 0.913
BLOCK 970.  MARKERS: 5033 5034 5035 5036 5037 5038 5039 5040 5041 5042 5043 5044 5045
3113312114431 (0.369)	|0.331	0.027	0.011|
3113312114434 (0.358)	|0.173	0.179	0.006|
1332434332211 (0.143)	|0.043	0.037	0.065|
3132312114431 (0.063)	|0.023	0.009	0.031|
3133312114431 (0.033)	|0.008	0.016	0.007|
1113312114431 (0.015)	|0.015	0.000	0.000|
Multiallelic Dprime: 0.522
BLOCK 971.  MARKERS: 5048 5049
42 (0.602)	|0.304	0.061	0.082	0.074	0.063	0.007|
12 (0.271)	|0.150	0.045	0.024	0.018	0.015	0.013|
43 (0.126)	|0.024	0.041	0.026	0.013	0.017	0.000|
Multiallelic Dprime: 0.188
BLOCK 972.  MARKERS: 5054 5055 5056 5057 5058 5059 5060 5061 5062
213332123 (0.476)	|0.254	0.087	0.071	0.063|
213132123 (0.147)	|0.046	0.081	0.011	0.008|
213112221 (0.132)	|0.064	0.028	0.003	0.039|
213113221 (0.105)	|0.043	0.051	0.010	0.000|
432112241 (0.096)	|0.008	0.020	0.059	0.006|
212112241 (0.021)	|0.000	0.013	0.000	0.006|
Multiallelic Dprime: 0.303
BLOCK 973.  MARKERS: 5063 5064 5065 5066
4133 (0.414)	|0.313	0.030	0.000	0.009	0.062|
2333 (0.289)	|0.035	0.216	0.010	0.010	0.018|
2331 (0.157)	|0.000	0.000	0.159	0.000	0.000|
2313 (0.129)	|0.033	0.004	0.000	0.088	0.003|
Multiallelic Dprime: 0.765
BLOCK 974.  MARKERS: 5067 5068 5069 5070
1342 (0.380)	|0.380	0.000	0.000|
1142 (0.253)	|0.253	0.000	0.000|
1322 (0.176)	|0.000	0.176	0.000|
3324 (0.106)	|0.000	0.000	0.106|
3322 (0.085)	|0.066	0.018	0.000|
Multiallelic Dprime: 0.942
BLOCK 975.  MARKERS: 5071 5072
21 (0.697)	|0.296	0.251	0.139|
41 (0.195)	|0.093	0.055	0.047|
43 (0.107)	|0.054	0.039	0.014|
Multiallelic Dprime: 0.081
BLOCK 976.  MARKERS: 5078 5079 5080 5081
4333 (0.444)	|0.254	0.139	0.040	0.004	0.006	0.000|
2223 (0.345)	|0.030	0.118	0.162	0.007	0.004	0.000|
2224 (0.200)	|0.008	0.009	0.005	0.137	0.029	0.009|
Multiallelic Dprime: 0.629
BLOCK 977.  MARKERS: 5082 5083 5084 5085 5086 5087 5088 5089
21343124 (0.293)	|0.204	0.012	0.057	0.000	0.008	0.000	0.002|
21343122 (0.270)	|0.099	0.005	0.067	0.002	0.091	0.000	0.002|
32121342 (0.209)	|0.008	0.137	0.006	0.051	0.004	0.001	0.000|
22121342 (0.151)	|0.067	0.010	0.010	0.043	0.000	0.013	0.008|
21121342 (0.038)	|0.015	0.006	0.013	0.000	0.000	0.001	0.000|
21121344 (0.011)	|0.012	0.000	0.000	0.002	0.000	0.000	0.000|
Multiallelic Dprime: 0.553
BLOCK 978.  MARKERS: 5091 5092 5093 5094 5095
31432 (0.416)	|0.232	0.182|
11232 (0.170)	|0.086	0.083|
13242 (0.157)	|0.103	0.052|
31232 (0.108)	|0.050	0.056|
31234 (0.104)	|0.043	0.061|
11432 (0.017)	|0.014	0.002|
31242 (0.014)	|0.010	0.004|
Multiallelic Dprime: 0.122
BLOCK 979.  MARKERS: 5099 5100 5101 5102
3423 (0.549)	|0.360	0.189|
2341 (0.444)	|0.292	0.153|
Multiallelic Dprime: 0.001
BLOCK 980.  MARKERS: 5105 5106
34 (0.658)	|0.316	0.189	0.137	0.016|
11 (0.342)	|0.128	0.181	0.028	0.005|
Multiallelic Dprime: 0.254
BLOCK 981.  MARKERS: 5108 5109 5110 5111 5112
33312 (0.444)	|0.425	0.019|
14444 (0.370)	|0.368	0.002|
14414 (0.165)	|0.015	0.149|
14412 (0.021)	|0.000	0.021|
Multiallelic Dprime: 0.872
BLOCK 982.  MARKERS: 5113 5114
31 (0.808)	|0.452	0.111	0.243	0.003|
23 (0.192)	|0.013	0.156	0.000	0.022|
Multiallelic Dprime: 0.860
BLOCK 983.  MARKERS: 5115 5116 5117 5118 5119
32221 (0.465)	|0.180	0.178	0.108|
14341 (0.266)	|0.119	0.079	0.064|
32224 (0.242)	|0.078	0.118	0.047|
12221 (0.025)	|0.009	0.011	0.005|
Multiallelic Dprime: 0.084
BLOCK 984.  MARKERS: 5123 5124
33 (0.386)	|0.149	0.174	0.039	0.020|
13 (0.386)	|0.162	0.166	0.049	0.007|
31 (0.223)	|0.112	0.078	0.026	0.004|
Multiallelic Dprime: 0.079
BLOCK 985.  MARKERS: 5130 5131 5132
411 (0.424)	|0.268	0.156|
412 (0.420)	|0.198	0.222|
222 (0.116)	|0.065	0.051|
422 (0.031)	|0.015	0.015|
Multiallelic Dprime: 0.144
BLOCK 986.  MARKERS: 5133 5134
31 (0.549)	|0.482	0.068|
13 (0.450)	|0.123	0.327|
Multiallelic Dprime: 0.688
BLOCK 987.  MARKERS: 5136 5137
11 (0.605)	|0.517	0.076	0.011|
32 (0.395)	|0.090	0.164	0.141|
Multiallelic Dprime: 0.632
BLOCK 988.  MARKERS: 5139 5140
13 (0.606)	|0.306	0.214	0.085|
33 (0.242)	|0.103	0.113	0.025|
14 (0.152)	|0.085	0.051	0.016|
Multiallelic Dprime: 0.093
BLOCK 989.  MARKERS: 5142 5143
31 (0.494)	|0.374	0.041	0.079|
11 (0.378)	|0.008	0.320	0.051|
33 (0.126)	|0.006	0.019	0.102|
Multiallelic Dprime: 0.740
BLOCK 990.  MARKERS: 5145 5146
11 (0.388)	|0.211	0.091	0.085|
12 (0.380)	|0.121	0.127	0.132|
32 (0.232)	|0.090	0.081	0.062|
Multiallelic Dprime: 0.162
BLOCK 991.  MARKERS: 5153 5154
43 (0.423)	|0.350	0.062	0.011|
32 (0.299)	|0.264	0.035	0.000|
33 (0.278)	|0.245	0.020	0.011|
Multiallelic Dprime: 0.183
BLOCK 992.  MARKERS: 5155 5156
13 (0.858)	|0.360	0.210	0.173	0.109|
34 (0.118)	|0.048	0.035	0.025	0.007|
14 (0.021)	|0.014	0.005	0.002	0.000|
Multiallelic Dprime: 0.108
BLOCK 993.  MARKERS: 5157 5158 5159 5160 5161
32222 (0.423)	|0.276	0.000	0.149|
12424 (0.249)	|0.000	0.236	0.008|
34422 (0.201)	|0.198	0.000	0.000|
12444 (0.116)	|0.113	0.000	0.004|
Multiallelic Dprime: 0.749
BLOCK 994.  MARKERS: 5162 5163
24 (0.594)	|0.366	0.060	0.168|
43 (0.239)	|0.062	0.165	0.010|
23 (0.163)	|0.010	0.123	0.030|
Multiallelic Dprime: 0.599
BLOCK 995.  MARKERS: 5165 5166
32 (0.443)	|0.282	0.034	0.128|
12 (0.348)	|0.103	0.238	0.005|
34 (0.208)	|0.205	0.000	0.004|
Multiallelic Dprime: 0.589
BLOCK 996.  MARKERS: 5168 5169
12 (0.591)	|0.273	0.158	0.157|
13 (0.272)	|0.034	0.090	0.148|
22 (0.137)	|0.028	0.084	0.021|
Multiallelic Dprime: 0.333
BLOCK 997.  MARKERS: 5172 5173
14 (0.335)	|0.071	0.215	0.035	0.011|
34 (0.333)	|0.043	0.026	0.179	0.080|
32 (0.327)	|0.242	0.016	0.015	0.054|
Multiallelic Dprime: 0.607
BLOCK 998.  MARKERS: 5174 5175 5176 5177
3423 (0.358)	|0.029	0.301	0.028|
1233 (0.257)	|0.211	0.028	0.017|
3431 (0.229)	|0.229	0.000	0.000|
3433 (0.147)	|0.064	0.020	0.062|
Multiallelic Dprime: 0.722
BLOCK 999.  MARKERS: 5178 5179
24 (0.540)	|0.261	0.193	0.086|
42 (0.352)	|0.196	0.138	0.018|
22 (0.108)	|0.048	0.058	0.002|
Multiallelic Dprime: 0.129
BLOCK 1000.  MARKERS: 5182 5183
34 (0.506)	|0.388	0.000	0.117|
32 (0.389)	|0.078	0.310	0.001|
42 (0.105)	|0.102	0.000	0.004|
Multiallelic Dprime: 0.752
BLOCK 1001.  MARKERS: 5184 5185
42 (0.568)	|0.190	0.173	0.121	0.081|
22 (0.310)	|0.094	0.087	0.100	0.028|
41 (0.122)	|0.067	0.031	0.021	0.003|
Multiallelic Dprime: 0.133
BLOCK 1002.  MARKERS: 5188 5189 5190
431 (0.352)	|0.012	0.293	0.045|
233 (0.292)	|0.275	0.015	0.002|
413 (0.242)	|0.177	0.015	0.047|
433 (0.112)	|0.005	0.027	0.082|
Multiallelic Dprime: 0.729
BLOCK 1003.  MARKERS: 5191 5192 5193
322 (0.468)	|0.418	0.048|
324 (0.351)	|0.304	0.044|
442 (0.176)	|0.170	0.006|
Multiallelic Dprime: 0.183
BLOCK 1004.  MARKERS: 5196 5197
32 (0.896)	|0.484	0.199	0.214|
14 (0.099)	|0.065	0.024	0.010|
Multiallelic Dprime: 0.260
BLOCK 1005.  MARKERS: 5200 5201
32 (0.551)	|0.491	0.056|
44 (0.225)	|0.183	0.042|
34 (0.224)	|0.214	0.006|
Multiallelic Dprime: 0.225
BLOCK 1006.  MARKERS: 5202 5203
42 (0.888)	|0.704	0.184|
24 (0.104)	|0.093	0.010|
Multiallelic Dprime: 0.487
BLOCK 1007.  MARKERS: 5208 5209
23 (0.806)	|0.322	0.379	0.077	0.015|
41 (0.194)	|0.074	0.008	0.099	0.014|
Multiallelic Dprime: 0.462
BLOCK 1008.  MARKERS: 5211 5212 5213 5214 5215 5216
322142 (0.396)	|0.205	0.133	0.051	0.005|
231224 (0.388)	|0.220	0.108	0.053	0.004|
331244 (0.175)	|0.090	0.077	0.009	0.000|
331224 (0.028)	|0.012	0.012	0.003	0.001|
Multiallelic Dprime: 0.084
BLOCK 1009.  MARKERS: 5222 5223 5224
232 (0.535)	|0.374	0.035	0.125|
413 (0.333)	|0.008	0.313	0.004|
233 (0.117)	|0.036	0.000	0.082|
213 (0.011)	|0.002	0.009	0.000|
Multiallelic Dprime: 0.740
BLOCK 1010.  MARKERS: 5225 5226 5227 5228
2111 (0.421)	|0.179	0.122	0.121|
4343 (0.358)	|0.125	0.156	0.077|
2143 (0.212)	|0.069	0.076	0.067|
Multiallelic Dprime: 0.110
BLOCK 1011.  MARKERS: 5229 5230
22 (0.379)	|0.319	0.056	0.003|
42 (0.356)	|0.282	0.058	0.016|
24 (0.265)	|0.234	0.013	0.017|
Multiallelic Dprime: 0.174
BLOCK 1012.  MARKERS: 5231 5232
22 (0.835)	|0.321	0.280	0.231|
44 (0.127)	|0.053	0.042	0.030|
24 (0.036)	|0.013	0.016	0.007|
Multiallelic Dprime: 0.066
BLOCK 1013.  MARKERS: 5234 5235
12 (0.388)	|0.223	0.130	0.032|
11 (0.338)	|0.214	0.029	0.095|
31 (0.269)	|0.157	0.100	0.012|
Multiallelic Dprime: 0.193
BLOCK 1014.  MARKERS: 5236 5237
12 (0.595)	|0.380	0.155	0.057|
34 (0.263)	|0.187	0.067	0.009|
14 (0.139)	|0.079	0.055	0.003|
Multiallelic Dprime: 0.118
BLOCK 1015.  MARKERS: 5239 5240
13 (0.647)	|0.532	0.109|
31 (0.279)	|0.193	0.085|
33 (0.070)	|0.069	0.000|
Multiallelic Dprime: 0.218
BLOCK 1016.  MARKERS: 5242 5243
44 (0.798)	|0.446	0.244	0.096	0.010|
22 (0.193)	|0.123	0.042	0.021	0.006|
Multiallelic Dprime: 0.167
BLOCK 1017.  MARKERS: 5244 5245 5246
441 (0.575)	|0.502	0.000	0.065	0.007|
321 (0.288)	|0.002	0.192	0.086	0.007|
322 (0.117)	|0.000	0.053	0.065	0.000|
341 (0.018)	|0.003	0.002	0.000	0.013|
Multiallelic Dprime: 0.797
BLOCK 1018.  MARKERS: 5247 5248 5249
331 (0.507)	|0.470	0.031	0.006|
121 (0.249)	|0.094	0.011	0.145|
133 (0.215)	|0.036	0.164	0.016|
131 (0.027)	|0.020	0.007	0.000|
Multiallelic Dprime: 0.706
BLOCK 1019.  MARKERS: 5250 5251
34 (0.620)	|0.340	0.213	0.038	0.029|
13 (0.214)	|0.039	0.020	0.042	0.109|
14 (0.166)	|0.023	0.022	0.109	0.011|
Multiallelic Dprime: 0.579
BLOCK 1020.  MARKERS: 5252 5253 5254 5255
1332 (0.402)	|0.148	0.255|
3312 (0.257)	|0.187	0.070|
3133 (0.189)	|0.176	0.013|
3332 (0.148)	|0.118	0.030|
Multiallelic Dprime: 0.488
BLOCK 1021.  MARKERS: 5256 5257
21 (0.628)	|0.378	0.193	0.056|
43 (0.370)	|0.135	0.222	0.008|
Multiallelic Dprime: 0.328
BLOCK 1022.  MARKERS: 5259 5260
23 (0.515)	|0.298	0.106	0.042	0.066|
41 (0.414)	|0.068	0.252	0.090	0.004|
21 (0.064)	|0.012	0.006	0.046	0.000|
Multiallelic Dprime: 0.518
BLOCK 1023.  MARKERS: 5261 5262 5263 5264
3222 (0.383)	|0.306	0.072	0.004|
1413 (0.364)	|0.106	0.251	0.007|
1412 (0.179)	|0.162	0.015	0.002|
1222 (0.070)	|0.025	0.034	0.011|
Multiallelic Dprime: 0.536
BLOCK 1024.  MARKERS: 5269 5270
23 (0.599)	|0.586	0.005	0.000|
31 (0.376)	|0.024	0.338	0.000|
33 (0.024)	|0.002	0.000	0.013|
Multiallelic Dprime: 0.962
BLOCK 1025.  MARKERS: 5271 5272 5273 5274 5275 5276 5277 5278
32124211 (0.612)	|0.287	0.228	0.081	0.010|
24333433 (0.343)	|0.191	0.102	0.038	0.005|
24334433 (0.013)	|0.000	0.005	0.003	0.001|
Multiallelic Dprime: 0.120
BLOCK 1026.  MARKERS: 5286 5287 5288 5289 5290
31314 (0.495)	|0.435	0.012	0.012	0.001	0.016|
13342 (0.348)	|0.052	0.102	0.098	0.071	0.004|
13412 (0.126)	|0.109	0.002	0.005	0.000	0.000|
13312 (0.018)	|0.002	0.011	0.000	0.000	0.000|
Multiallelic Dprime: 0.782
BLOCK 1027.  MARKERS: 5291 5292 5293 5294 5295 5296 5297 5298 5299 5300 5301 5302 5303 5304 5305 5306 5307 5308 5309
1242441231231334324 (0.604)	|0.550	0.052|
1423243221413334324 (0.128)	|0.117	0.010|
3222421323431113142 (0.119)	|0.100	0.019|
3222421323431113144 (0.073)	|0.058	0.013|
3242441231231334324 (0.020)	|0.019	0.002|
Multiallelic Dprime: 0.151
BLOCK 1028.  MARKERS: 5313 5314
22 (0.891)	|0.474	0.176	0.173	0.058|
43 (0.107)	|0.010	0.054	0.002	0.039|
Multiallelic Dprime: 0.671
BLOCK 1029.  MARKERS: 5316 5317 5318 5319
1414 (0.486)	|0.398	0.053	0.036|
3234 (0.230)	|0.025	0.181	0.024|
3431 (0.176)	|0.005	0.010	0.160|
3414 (0.095)	|0.010	0.058	0.028|
Multiallelic Dprime: 0.729
BLOCK 1030.  MARKERS: 5321 5322
32 (0.442)	|0.248	0.103	0.090|
12 (0.304)	|0.043	0.256	0.006|
34 (0.254)	|0.190	0.047	0.016|
Multiallelic Dprime: 0.495
BLOCK 1031.  MARKERS: 5323 5324
21 (0.481)	|0.310	0.135	0.037|
23 (0.407)	|0.302	0.083	0.021|
43 (0.112)	|0.065	0.032	0.016|
Multiallelic Dprime: 0.144
BLOCK 1032.  MARKERS: 5331 5332
24 (0.677)	|0.529	0.060	0.086|
42 (0.250)	|0.148	0.095	0.007|
22 (0.074)	|0.073	0.000	0.000|
Multiallelic Dprime: 0.307
BLOCK 1033.  MARKERS: 5335 5336 5337
113 (0.750)	|0.361	0.347	0.030	0.010|
321 (0.155)	|0.129	0.024	0.002	0.000|
313 (0.093)	|0.046	0.046	0.001	0.000|
Multiallelic Dprime: 0.380
BLOCK 1034.  MARKERS: 5341 5342
24 (0.539)	|0.023	0.315	0.201|
42 (0.417)	|0.416	0.001	0.000|
22 (0.033)	|0.004	0.029	0.000|
44 (0.010)	|0.008	0.000	0.003|
Multiallelic Dprime: 0.926
BLOCK 1035.  MARKERS: 5344 5345
21 (0.452)	|0.416	0.000	0.000	0.023	0.000	0.001|
23 (0.345)	|0.028	0.279	0.000	0.001	0.015	0.013|
31 (0.203)	|0.005	0.000	0.196	0.000	0.000	0.000|
Multiallelic Dprime: 0.940
BLOCK 1036.  MARKERS: 5346 5347 5348 5349 5350 5351 5352
4332112 (0.447)	|0.266	0.113	0.068|
3113133 (0.279)	|0.161	0.093	0.025|
3133313 (0.196)	|0.132	0.034	0.028|
3333113 (0.024)	|0.019	0.005	0.000|
3113112 (0.015)	|0.006	0.009	0.000|
3332113 (0.014)	|0.009	0.002	0.004|
Multiallelic Dprime: 0.112
BLOCK 1037.  MARKERS: 5355 5356
41 (0.605)	|0.177	0.380	0.003	0.015	0.010	0.008|
23 (0.266)	|0.189	0.034	0.036	0.000	0.001	0.000|
43 (0.128)	|0.125	0.001	0.000	0.000	0.000	0.000|
Multiallelic Dprime: 0.712
BLOCK 1038.  MARKERS: 5359 5360 5361 5362 5363 5364 5365 5366 5367
312442232 (0.491)	|0.144	0.190	0.059	0.097|
124231413 (0.413)	|0.191	0.120	0.090	0.013|
322442232 (0.039)	|0.000	0.006	0.032	0.001|
122432413 (0.015)	|0.000	0.016	0.000	0.000|
124231213 (0.011)	|0.010	0.000	0.000	0.000|
124231412 (0.011)	|0.008	0.000	0.000	0.001|
Multiallelic Dprime: 0.295
BLOCK 1039.  MARKERS: 5370 5371 5372
444 (0.363)	|0.263	0.023	0.054	0.023|
144 (0.338)	|0.237	0.054	0.017	0.028|
124 (0.182)	|0.121	0.030	0.012	0.019|
142 (0.115)	|0.094	0.006	0.011	0.004|
Multiallelic Dprime: 0.129
BLOCK 1040.  MARKERS: 5373 5374 5375 5376
3132 (0.717)	|0.703	0.003	0.004	0.000|
1314 (0.114)	|0.007	0.103	0.004	0.000|
3112 (0.094)	|0.006	0.000	0.069	0.019|
3314 (0.074)	|0.003	0.064	0.005	0.000|
Multiallelic Dprime: 0.943
BLOCK 1041.  MARKERS: 5377 5378 5379 5380
1143 (0.720)	|0.446	0.240	0.032|
3322 (0.171)	|0.117	0.054	0.000|
3143 (0.081)	|0.032	0.027	0.023|
3343 (0.021)	|0.010	0.009	0.002|
Multiallelic Dprime: 0.092
BLOCK 1042.  MARKERS: 5381 5382
12 (0.610)	|0.520	0.088|
34 (0.332)	|0.247	0.085|
14 (0.056)	|0.048	0.009|
Multiallelic Dprime: 0.199
BLOCK 1043.  MARKERS: 5385 5386
44 (0.817)	|0.561	0.251	0.005|
22 (0.182)	|0.149	0.019	0.010|
Multiallelic Dprime: 0.476
BLOCK 1044.  MARKERS: 5387 5388
13 (0.710)	|0.213	0.464	0.034|
34 (0.270)	|0.269	0.000	0.000|
33 (0.015)	|0.005	0.010	0.000|
Multiallelic Dprime: 0.943
BLOCK 1045.  MARKERS: 5389 5390
24 (0.491)	|0.000	0.263	0.168	0.038	0.000	0.000|
42 (0.474)	|0.442	0.000	0.000	0.000	0.001	0.018|
22 (0.036)	|0.001	0.000	0.000	0.000	0.020	0.001|
Multiallelic Dprime: 0.995
BLOCK 1046.  MARKERS: 5391 5392 5393 5394 5395 5396 5397 5398 5399
112441113 (0.444)	|0.439	0.000	0.000|
314224331 (0.265)	|0.000	0.264	0.000|
134444113 (0.168)	|0.167	0.000	0.000|
134444313 (0.038)	|0.000	0.001	0.037|
114444331 (0.021)	|0.000	0.000	0.021|
112444113 (0.019)	|0.019	0.000	0.000|
Multiallelic Dprime: 0.999
BLOCK 1047.  MARKERS: 5400 5401 5402 5403 5404
41124 (0.638)	|0.444	0.000	0.175	0.000	0.009|
23342 (0.271)	|0.000	0.255	0.000	0.016	0.000|
23344 (0.082)	|0.000	0.038	0.000	0.044	0.001|
Multiallelic Dprime: 0.953
BLOCK 1048.  MARKERS: 5405 5406 5407 5408 5409
12141 (0.448)	|0.389	0.000	0.013	0.010	0.030	0.000|
12423 (0.294)	|0.000	0.259	0.000	0.000	0.000	0.022|
31141 (0.176)	|0.038	0.010	0.113	0.006	0.000	0.000|
12421 (0.060)	|0.021	0.000	0.003	0.033	0.000	0.000|
12143 (0.011)	|0.000	0.009	0.000	0.000	0.000	0.000|
Multiallelic Dprime: 0.833
BLOCK 1049.  MARKERS: 5410 5411 5412 5413 5414 5415 5416 5417 5418 5419 5420 5421 5422 5423 5424 5425 5426
21432123334422333 (0.452)	|0.445	0.005	0.000	0.003	0.000|
43214332411232111 (0.280)	|0.000	0.271	0.005	0.000	0.003|
43234332411234111 (0.133)	|0.000	0.002	0.105	0.000	0.027|
21432123334422111 (0.049)	|0.000	0.004	0.000	0.047	0.000|
21432123334432111 (0.030)	|0.000	0.030	0.000	0.000	0.000|
21234332411232111 (0.021)	|0.000	0.000	0.000	0.000	0.020|
Multiallelic Dprime: 0.970
BLOCK 1050.  MARKERS: 5427 5428 5429 5430 5431 5432 5433
1133143 (0.461)	|0.426	0.030	0.003|
3211321 (0.315)	|0.030	0.278	0.005|
1211321 (0.119)	|0.005	0.004	0.109|
1133141 (0.051)	|0.006	0.016	0.029|
1211141 (0.050)	|0.042	0.000	0.008|
Multiallelic Dprime: 0.826
BLOCK 1051.  MARKERS: 5434 5435 5436
332 (0.512)	|0.288	0.147	0.078|
221 (0.327)	|0.107	0.095	0.125|
321 (0.154)	|0.085	0.051	0.019|
Multiallelic Dprime: 0.190
BLOCK 1052.  MARKERS: 5437 5438
24 (0.481)	|0.413	0.000	0.068|
22 (0.293)	|0.032	0.258	0.000|
14 (0.227)	|0.226	0.000	0.000|
Multiallelic Dprime: 0.827
BLOCK 1053.  MARKERS: 5439 5440
33 (0.672)	|0.368	0.227	0.077|
21 (0.257)	|0.129	0.070	0.059|
31 (0.068)	|0.012	0.039	0.016|
Multiallelic Dprime: 0.137
BLOCK 1054.  MARKERS: 5442 5443
13 (0.507)	|0.505	0.000	0.000|
11 (0.336)	|0.004	0.115	0.218|
31 (0.154)	|0.029	0.113	0.011|
Multiallelic Dprime: 0.880
BLOCK 1055.  MARKERS: 5444 5445
23 (0.540)	|0.288	0.134	0.117|
13 (0.230)	|0.128	0.054	0.048|
11 (0.229)	|0.121	0.057	0.051|
Multiallelic Dprime: 0.018
BLOCK 1056.  MARKERS: 5447 5448
44 (0.537)	|0.151	0.254	0.107	0.021|
42 (0.246)	|0.119	0.046	0.010	0.071|
22 (0.218)	|0.158	0.030	0.011	0.013|
Multiallelic Dprime: 0.453
BLOCK 1057.  MARKERS: 5449 5450 5451 5452
4112 (0.428)	|0.201	0.130	0.097|
2312 (0.329)	|0.250	0.039	0.041|
4312 (0.128)	|0.064	0.020	0.045|
4321 (0.104)	|0.013	0.078	0.014|
Multiallelic Dprime: 0.302
BLOCK 1058.  MARKERS: 5455 5456
22 (0.531)	|0.528	0.003|
44 (0.272)	|0.177	0.095|
24 (0.197)	|0.143	0.054|
Multiallelic Dprime: 0.683
BLOCK 1059.  MARKERS: 5457 5458
32 (0.849)	|0.587	0.259|
13 (0.151)	|0.120	0.032|
Multiallelic Dprime: 0.284
BLOCK 1060.  MARKERS: 5460 5461
34 (0.707)	|0.202	0.185	0.143	0.064	0.047	0.037	0.012|
12 (0.291)	|0.043	0.058	0.070	0.084	0.022	0.000	0.000|
Multiallelic Dprime: 0.269
BLOCK 1061.  MARKERS: 5464 5465 5466 5467 5468 5469 5470 5471 5472 5473 5474 5475
323344344144 (0.246)	|0.000	0.219	0.000	0.003	0.011|
143344332124 (0.245)	|0.234	0.000	0.000	0.002	0.008|
321343132144 (0.213)	|0.000	0.008	0.033	0.069	0.103|
323424332242 (0.147)	|0.000	0.000	0.144	0.000	0.000|
323344132144 (0.070)	|0.000	0.000	0.000	0.067	0.000|
323344344124 (0.037)	|0.036	0.000	0.000	0.000	0.000|
323344342144 (0.011)	|0.000	0.000	0.000	0.011	0.000|
Multiallelic Dprime: 0.894
BLOCK 1062.  MARKERS: 5476 5477 5478 5479 5480 5481 5482
3323123 (0.271)	|0.265	0.006	0.000|
1321143 (0.235)	|0.187	0.044	0.000|
1113321 (0.182)	|0.023	0.155	0.004|
1323121 (0.159)	|0.065	0.006	0.087|
1323123 (0.131)	|0.020	0.099	0.010|
Multiallelic Dprime: 0.715
BLOCK 1063.  MARKERS: 5483 5484 5485
424 (0.563)	|0.313	0.180	0.071|
222 (0.322)	|0.217	0.082	0.022|
444 (0.108)	|0.057	0.041	0.009|
Multiallelic Dprime: 0.146
BLOCK 1064.  MARKERS: 5486 5487 5488
121 (0.591)	|0.260	0.212	0.120|
322 (0.305)	|0.166	0.090	0.048|
332 (0.104)	|0.039	0.032	0.033|
Multiallelic Dprime: 0.102
BLOCK 1065.  MARKERS: 5490 5491
31 (0.465)	|0.339	0.034	0.092|
33 (0.334)	|0.269	0.009	0.057|
11 (0.201)	|0.014	0.184	0.002|
Multiallelic Dprime: 0.521
BLOCK 1066.  MARKERS: 5494 5495
12 (0.624)	|0.328	0.158	0.137|
32 (0.225)	|0.053	0.150	0.022|
14 (0.152)	|0.072	0.044	0.035|
Multiallelic Dprime: 0.287
BLOCK 1067.  MARKERS: 5498 5499 5500
323 (0.453)	|0.411	0.042|
341 (0.353)	|0.300	0.053|
123 (0.194)	|0.162	0.032|
Multiallelic Dprime: 0.170
BLOCK 1068.  MARKERS: 5503 5504 5505
321 (0.873)	|0.403	0.229	0.213	0.016|
443 (0.127)	|0.054	0.040	0.032	0.000|
Multiallelic Dprime: 0.067
BLOCK 1069.  MARKERS: 5507 5508 5509 5510 5511 5512
223222 (0.457)	|0.202	0.241	0.016|
241444 (0.269)	|0.188	0.067	0.014|
423222 (0.245)	|0.191	0.053	0.000|
241422 (0.016)	|0.017	0.000	0.000|
Multiallelic Dprime: 0.368
BLOCK 1070.  MARKERS: 5516 5517 5518
434 (0.599)	|0.498	0.096	0.004|
212 (0.366)	|0.085	0.119	0.163|
234 (0.035)	|0.028	0.007	0.000|
Multiallelic Dprime: 0.576
BLOCK 1071.  MARKERS: 5520 5521
42 (0.610)	|0.404	0.052	0.154|
22 (0.223)	|0.085	0.137	0.002|
24 (0.167)	|0.128	0.016	0.023|
Multiallelic Dprime: 0.370
BLOCK 1072.  MARKERS: 5522 5523
22 (0.616)	|0.488	0.123|
42 (0.205)	|0.171	0.034|
24 (0.179)	|0.136	0.043|
Multiallelic Dprime: 0.047
BLOCK 1073.  MARKERS: 5524 5525
12 (0.795)	|0.171	0.312	0.304	0.000|
34 (0.200)	|0.180	0.000	0.000	0.020|
Multiallelic Dprime: 0.945
BLOCK 1074.  MARKERS: 5526 5527 5528 5529
2434 (0.352)	|0.198	0.104	0.051|
4434 (0.311)	|0.165	0.116	0.030|
2212 (0.306)	|0.147	0.116	0.043|
2412 (0.023)	|0.012	0.008	0.003|
Multiallelic Dprime: 0.072
BLOCK 1075.  MARKERS: 5535 5536
32 (0.530)	|0.488	0.039	0.000|
33 (0.343)	|0.252	0.086	0.000|
13 (0.127)	|0.022	0.000	0.101|
Multiallelic Dprime: 0.536
BLOCK 1076.  MARKERS: 5537 5538 5539 5540 5541 5542
341432 (0.762)	|0.317	0.154	0.122	0.018	0.104	0.030|
323432 (0.124)	|0.055	0.000	0.027	0.000	0.002	0.039|
221214 (0.102)	|0.005	0.002	0.000	0.093	0.000	0.002|
Multiallelic Dprime: 0.562
BLOCK 1077.  MARKERS: 5543 5544 5545 5546 5547
13344 (0.376)	|0.246	0.119	0.011|
31324 (0.159)	|0.028	0.042	0.087|
31344 (0.152)	|0.087	0.062	0.000|
31323 (0.114)	|0.104	0.009	0.000|
13144 (0.108)	|0.004	0.101	0.002|
33344 (0.072)	|0.009	0.004	0.057|
Multiallelic Dprime: 0.497
BLOCK 1078.  MARKERS: 5548 5549
43 (0.495)	|0.259	0.089	0.112	0.036|
42 (0.341)	|0.143	0.134	0.044	0.020|
22 (0.159)	|0.091	0.049	0.010	0.010|
Multiallelic Dprime: 0.188
BLOCK 1079.  MARKERS: 5553 5554 5555
234 (0.494)	|0.164	0.277	0.056|
232 (0.272)	|0.076	0.023	0.172|
112 (0.166)	|0.086	0.039	0.041|
132 (0.068)	|0.057	0.007	0.003|
Multiallelic Dprime: 0.432
BLOCK 1080.  MARKERS: 5557 5558 5559
342 (0.382)	|0.374	0.008	0.000|
121 (0.344)	|0.108	0.231	0.000|
122 (0.273)	|0.235	0.000	0.036|
Multiallelic Dprime: 0.811
BLOCK 1081.  MARKERS: 5560 5561 5562 5563
2112 (0.716)	|0.302	0.147	0.141	0.071	0.048|
4444 (0.238)	|0.091	0.061	0.015	0.055	0.013|
2414 (0.037)	|0.008	0.022	0.004	0.000	0.000|
Multiallelic Dprime: 0.208
BLOCK 1082.  MARKERS: 5565 5566 5567 5568 5569
11244 (0.403)	|0.390	0.000	0.014|
11222 (0.233)	|0.025	0.183	0.026|
21322 (0.162)	|0.162	0.000	0.000|
13222 (0.129)	|0.003	0.000	0.127|
11224 (0.060)	|0.060	0.000	0.000|
Multiallelic Dprime: 0.907
BLOCK 1083.  MARKERS: 5570 5571
14 (0.657)	|0.508	0.109	0.036|
34 (0.183)	|0.117	0.048	0.014|
12 (0.160)	|0.131	0.014	0.015|
Multiallelic Dprime: 0.111
BLOCK 1084.  MARKERS: 5573 5574 5575
223 (0.757)	|0.428	0.199	0.129|
441 (0.172)	|0.155	0.002	0.015|
423 (0.065)	|0.053	0.012	0.000|
Multiallelic Dprime: 0.656
BLOCK 1085.  MARKERS: 5578 5579 5580
324 (0.641)	|0.311	0.234	0.096|
344 (0.213)	|0.129	0.053	0.030|
121 (0.146)	|0.035	0.091	0.020|
Multiallelic Dprime: 0.137
BLOCK 1086.  MARKERS: 5582 5583 5584
121 (0.475)	|0.329	0.040	0.019	0.057	0.028|
433 (0.378)	|0.179	0.126	0.047	0.019	0.003|
421 (0.145)	|0.073	0.027	0.027	0.016	0.003|
Multiallelic Dprime: 0.300
BLOCK 1087.  MARKERS: 5589 5590 5591 5592 5593
42233 (0.584)	|0.272	0.146	0.088	0.075|
24311 (0.193)	|0.077	0.042	0.053	0.015|
22233 (0.093)	|0.021	0.042	0.018	0.010|
24333 (0.091)	|0.031	0.022	0.014	0.020|
24313 (0.033)	|0.007	0.024	0.003	0.000|
Multiallelic Dprime: 0.165
BLOCK 1088.  MARKERS: 5595 5596 5597 5598
2224 (0.408)	|0.406	0.001	0.000|
4242 (0.282)	|0.007	0.255	0.020|
2242 (0.175)	|0.001	0.017	0.156|
2122 (0.120)	|0.000	0.120	0.000|
Multiallelic Dprime: 0.928
BLOCK 1089.  MARKERS: 5599 5600
22 (0.427)	|0.197	0.146	0.062	0.022|
24 (0.395)	|0.182	0.137	0.065	0.012|
34 (0.176)	|0.087	0.061	0.023	0.007|
Multiallelic Dprime: 0.026
BLOCK 1090.  MARKERS: 5604 5605 5606
332 (0.466)	|0.438	0.008	0.017|
323 (0.344)	|0.055	0.272	0.016|
132 (0.150)	|0.083	0.006	0.060|
333 (0.040)	|0.024	0.014	0.003|
Multiallelic Dprime: 0.715
BLOCK 1091.  MARKERS: 5607 5608
12 (0.599)	|0.390	0.120	0.090|
21 (0.299)	|0.127	0.119	0.053|
11 (0.096)	|0.028	0.062	0.007|
Multiallelic Dprime: 0.256
BLOCK 1092.  MARKERS: 5610 5611
23 (0.546)	|0.273	0.260	0.012|
34 (0.302)	|0.138	0.158	0.006|
33 (0.153)	|0.082	0.063	0.008|
Multiallelic Dprime: 0.052
BLOCK 1093.  MARKERS: 5613 5614
33 (0.492)	|0.287	0.121	0.085|
11 (0.482)	|0.202	0.178	0.100|
31 (0.026)	|0.015	0.006	0.004|
Multiallelic Dprime: 0.161
BLOCK 1094.  MARKERS: 5616 5617
34 (0.505)	|0.331	0.174|
22 (0.305)	|0.173	0.133|
24 (0.188)	|0.112	0.077|
Multiallelic Dprime: 0.084
BLOCK 1095.  MARKERS: 5620 5621
44 (0.615)	|0.004	0.254	0.238	0.099|
22 (0.384)	|0.372	0.003	0.000	0.002|
Multiallelic Dprime: 0.981
BLOCK 1096.  MARKERS: 5622 5623 5624 5625 5626
34311 (0.376)	|0.331	0.045	0.000|
33312 (0.256)	|0.124	0.132	0.000|
13112 (0.239)	|0.117	0.110	0.013|
33332 (0.100)	|0.083	0.016	0.001|
Multiallelic Dprime: 0.435
BLOCK 1097.  MARKERS: 5630 5631
23 (0.673)	|0.287	0.284	0.102|
31 (0.312)	|0.163	0.137	0.012|
33 (0.015)	|0.006	0.007	0.002|
Multiallelic Dprime: 0.137
BLOCK 1098.  MARKERS: 5634 5635 5636
141 (0.456)	|0.394	0.058|
142 (0.428)	|0.256	0.171|
321 (0.115)	|0.070	0.045|
Multiallelic Dprime: 0.409
BLOCK 1099.  MARKERS: 5637 5638
32 (0.719)	|0.403	0.300	0.009|
14 (0.273)	|0.220	0.006	0.042|
Multiallelic Dprime: 0.654
BLOCK 1100.  MARKERS: 5642 5643 5644
123 (0.627)	|0.340	0.263	0.022|
341 (0.308)	|0.072	0.158	0.078|
141 (0.050)	|0.041	0.009	0.000|
Multiallelic Dprime: 0.293
BLOCK 1101.  MARKERS: 5647 5648
11 (0.457)	|0.281	0.064	0.091	0.021|
41 (0.440)	|0.405	0.010	0.017	0.007|
43 (0.102)	|0.011	0.091	0.000	0.000|
Multiallelic Dprime: 0.544
BLOCK 1102.  MARKERS: 5650 5651 5652 5653 5654 5655
212313 (0.698)	|0.422	0.266|
434123 (0.165)	|0.078	0.086|
212311 (0.109)	|0.027	0.082|
414123 (0.028)	|0.002	0.026|
Multiallelic Dprime: 0.332
BLOCK 1103.  MARKERS: 5656 5657 5658 5659
1134 (0.530)	|0.208	0.169	0.135	0.013|
2312 (0.461)	|0.204	0.146	0.098	0.010|
Multiallelic Dprime: 0.049
BLOCK 1104.  MARKERS: 5663 5664 5665
414 (0.415)	|0.171	0.190	0.038	0.003	0.005	0.008	0.000|
232 (0.321)	|0.129	0.034	0.099	0.002	0.023	0.030	0.004|
432 (0.234)	|0.032	0.016	0.003	0.107	0.043	0.024	0.007|
412 (0.022)	|0.013	0.000	0.001	0.000	0.000	0.007	0.000|
Multiallelic Dprime: 0.492
BLOCK 1105.  MARKERS: 5666 5667 5668 5669 5670 5671
243313 (0.347)	|0.348	0.000	0.000|
211331 (0.240)	|0.000	0.238	0.000|
243211 (0.142)	|0.000	0.000	0.141|
411331 (0.118)	|0.000	0.118	0.000|
241331 (0.071)	|0.000	0.001	0.071|
243311 (0.070)	|0.003	0.000	0.066|
443331 (0.011)	|0.009	0.000	0.001|
Multiallelic Dprime: 0.992
BLOCK 1106.  MARKERS: 5672 5673
33 (0.363)	|0.319	0.010	0.009	0.000	0.004	0.017	0.003|
41 (0.359)	|0.275	0.056	0.005	0.005	0.008	0.000	0.011|
31 (0.278)	|0.068	0.071	0.084	0.032	0.017	0.000	0.002|
Multiallelic Dprime: 0.546
BLOCK 1107.  MARKERS: 5674 5675 5676 5677 5678 5679 5680 5681 5682
231222142 (0.665)	|0.649	0.005	0.013|
413224142 (0.134)	|0.027	0.106	0.002|
413344424 (0.098)	|0.022	0.002	0.073|
431224142 (0.037)	|0.000	0.037	0.000|
433224142 (0.029)	|0.000	0.028	0.000|
413344422 (0.016)	|0.000	0.016	0.000|
231224142 (0.016)	|0.002	0.014	0.000|
Multiallelic Dprime: 0.874
BLOCK 1108.  MARKERS: 5683 5684
11 (0.700)	|0.305	0.249	0.147|
23 (0.210)	|0.082	0.097	0.031|
13 (0.089)	|0.033	0.045	0.011|
Multiallelic Dprime: 0.137
BLOCK 1109.  MARKERS: 5687 5688
22 (0.419)	|0.418	0.001|
42 (0.392)	|0.353	0.039|
44 (0.189)	|0.014	0.172|
Multiallelic Dprime: 0.792
BLOCK 1110.  MARKERS: 5689 5690
21 (0.785)	|0.375	0.156	0.124	0.063	0.058|
43 (0.213)	|0.123	0.037	0.010	0.043	0.000|
Multiallelic Dprime: 0.269
BLOCK 1111.  MARKERS: 5691 5692 5693 5694 5695
11241 (0.500)	|0.331	0.123	0.045|
11221 (0.193)	|0.125	0.045	0.022|
32243 (0.134)	|0.075	0.030	0.029|
32443 (0.106)	|0.047	0.057	0.001|
11243 (0.058)	|0.053	0.003	0.002|
Multiallelic Dprime: 0.150
BLOCK 1112.  MARKERS: 5698 5699 5700
132 (0.636)	|0.278	0.215	0.143|
114 (0.260)	|0.109	0.098	0.054|
312 (0.101)	|0.036	0.047	0.017|
Multiallelic Dprime: 0.064
BLOCK 1113.  MARKERS: 5702 5703
22 (0.424)	|0.216	0.130	0.077|
24 (0.362)	|0.297	0.019	0.046|
42 (0.214)	|0.089	0.079	0.046|
Multiallelic Dprime: 0.321
BLOCK 1114.  MARKERS: 5706 5707
11 (0.602)	|0.602	0.000|
13 (0.229)	|0.110	0.118|
33 (0.170)	|0.157	0.013|
Multiallelic Dprime: 0.873
BLOCK 1115.  MARKERS: 5708 5709
11 (0.870)	|0.429	0.141	0.108	0.131	0.058|
32 (0.130)	|0.004	0.039	0.064	0.009	0.015|
Multiallelic Dprime: 0.568
BLOCK 1116.  MARKERS: 5710 5711 5712 5713
2341 (0.433)	|0.427	0.001	0.000	0.000	0.000|
3321 (0.179)	|0.001	0.004	0.132	0.000	0.042|
3323 (0.172)	|0.000	0.000	0.000	0.107	0.065|
3121 (0.140)	|0.001	0.137	0.001	0.000	0.000|
3341 (0.073)	|0.001	0.071	0.000	0.000	0.000|
Multiallelic Dprime: 0.963
BLOCK 1117.  MARKERS: 5714 5715 5716 5717 5718 5719 5720 5721 5722 5723 5724
24121242241 (0.432)	|0.013	0.341	0.082|
24121414141 (0.213)	|0.211	0.000	0.000|
42122242241 (0.133)	|0.107	0.022	0.003|
44422242221 (0.108)	|0.107	0.001	0.000|
44142242223 (0.106)	|0.000	0.000	0.106|
Multiallelic Dprime: 0.839
BLOCK 1118.  MARKERS: 5725 5726
12 (0.443)	|0.023	0.248	0.028	0.139|
32 (0.364)	|0.315	0.038	0.008	0.004|
13 (0.193)	|0.007	0.007	0.168	0.000|
Multiallelic Dprime: 0.821
BLOCK 1119.  MARKERS: 5727 5728 5729 5730 5731
23111 (0.342)	|0.286	0.024	0.026	0.003	0.000|
23113 (0.294)	|0.092	0.128	0.041	0.010	0.018|
23313 (0.204)	|0.169	0.002	0.032	0.001	0.000|
14133 (0.143)	|0.044	0.006	0.040	0.052	0.000|
Multiallelic Dprime: 0.541
BLOCK 1120.  MARKERS: 5734 5735 5736 5737 5738
41112 (0.604)	|0.573	0.030|
23134 (0.160)	|0.160	0.000|
21312 (0.143)	|0.021	0.122|
23112 (0.069)	|0.010	0.059|
23132 (0.017)	|0.002	0.015|
Multiallelic Dprime: 0.823
BLOCK 1121.  MARKERS: 5740 5741 5742
112 (0.768)	|0.356	0.140	0.179	0.092|
333 (0.232)	|0.075	0.114	0.003	0.042|
Multiallelic Dprime: 0.372
BLOCK 1122.  MARKERS: 5744 5745 5746
423 (0.431)	|0.332	0.063	0.028|
413 (0.253)	|0.162	0.048	0.038|
213 (0.182)	|0.145	0.023	0.012|
411 (0.134)	|0.106	0.017	0.008|
Multiallelic Dprime: 0.146
BLOCK 1123.  MARKERS: 5750 5751 5752 5753 5754 5755 5756
2432324 (0.745)	|0.690	0.041	0.009|
4211233 (0.150)	|0.049	0.060	0.033|
4211223 (0.086)	|0.010	0.066	0.007|
Multiallelic Dprime: 0.679
BLOCK 1124.  MARKERS: 5758 5759 5760 5761 5762 5763
114322 (0.756)	|0.384	0.165	0.163	0.035|
442114 (0.177)	|0.084	0.048	0.037	0.007|
444114 (0.048)	|0.023	0.010	0.010	0.005|
Multiallelic Dprime: 0.047
BLOCK 1125.  MARKERS: 5764 5765 5766 5767
4332 (0.498)	|0.448	0.012	0.039|
2114 (0.225)	|0.002	0.223	0.000|
2134 (0.214)	|0.008	0.201	0.000|
4334 (0.053)	|0.039	0.014	0.000|
Multiallelic Dprime: 0.889
BLOCK 1126.  MARKERS: 5768 5769 5770 5771
4222 (0.505)	|0.392	0.057	0.003	0.031	0.019|
1444 (0.449)	|0.093	0.207	0.129	0.014	0.000|
4224 (0.038)	|0.023	0.000	0.016	0.000	0.000|
Multiallelic Dprime: 0.612
BLOCK 1127.  MARKERS: 5773 5774 5775 5776
3234 (0.508)	|0.417	0.052	0.039|
3212 (0.268)	|0.187	0.056	0.026|
1312 (0.147)	|0.125	0.013	0.010|
3312 (0.045)	|0.031	0.004	0.010|
3232 (0.019)	|0.017	0.003	0.000|
Multiallelic Dprime: 0.182
BLOCK 1128.  MARKERS: 5779 5780
21 (0.783)	|0.538	0.234	0.008|
33 (0.131)	|0.083	0.048	0.000|
23 (0.087)	|0.047	0.037	0.002|
Multiallelic Dprime: 0.107
BLOCK 1129.  MARKERS: 5787 5788
12 (0.668)	|0.639	0.006	0.000	0.015	0.001|
44 (0.319)	|0.129	0.120	0.045	0.002	0.016|
14 (0.010)	|0.000	0.001	0.000	0.009	0.000|
Multiallelic Dprime: 0.834
BLOCK 1130.  MARKERS: 5789 5790 5791 5792 5793 5794 5795
2224242 (0.770)	|0.690	0.020	0.027	0.033|
4442124 (0.128)	|0.014	0.100	0.014	0.000|
2244124 (0.045)	|0.003	0.001	0.041	0.000|
2244222 (0.025)	|0.024	0.000	0.001	0.000|
2242122 (0.018)	|0.002	0.000	0.011	0.005|
Multiallelic Dprime: 0.736
BLOCK 1131.  MARKERS: 5796 5797 5798 5799 5800 5801 5802
3341411 (0.739)	|0.417	0.250	0.072|
1224222 (0.129)	|0.061	0.059	0.009|
3224211 (0.095)	|0.036	0.044	0.015|
3224221 (0.038)	|0.015	0.019	0.003|
Multiallelic Dprime: 0.164
BLOCK 1132.  MARKERS: 5807 5808
34 (0.527)	|0.514	0.005	0.006|
32 (0.373)	|0.004	0.247	0.120|
12 (0.099)	|0.011	0.088	0.000|
Multiallelic Dprime: 0.896
BLOCK 1133.  MARKERS: 5809 5810
11 (0.529)	|0.420	0.105|
23 (0.341)	|0.209	0.124|
13 (0.127)	|0.019	0.106|
Multiallelic Dprime: 0.333
BLOCK 1134.  MARKERS: 5811 5812 5813
421 (0.651)	|0.556	0.041	0.047	0.000|
243 (0.337)	|0.026	0.143	0.092	0.065|
Multiallelic Dprime: 0.783
BLOCK 1135.  MARKERS: 5815 5816 5817 5818 5819 5820
431331 (0.592)	|0.531	0.054	0.000|
134213 (0.187)	|0.187	0.000	0.000|
144313 (0.139)	|0.015	0.125	0.000|
431333 (0.066)	|0.000	0.004	0.062|
Multiallelic Dprime: 0.757
BLOCK 1136.  MARKERS: 5822 5823
33 (0.739)	|0.499	0.202	0.039|
11 (0.189)	|0.072	0.068	0.048|
31 (0.065)	|0.003	0.028	0.034|
Multiallelic Dprime: 0.377
BLOCK 1137.  MARKERS: 5824 5825 5826
211 (0.582)	|0.358	0.223	0.000|
341 (0.298)	|0.100	0.078	0.120|
343 (0.121)	|0.115	0.006	0.000|
Multiallelic Dprime: 0.395
BLOCK 1138.  MARKERS: 5828 5829
31 (0.572)	|0.520	0.049	0.000|
41 (0.307)	|0.009	0.122	0.177|
33 (0.121)	|0.000	0.121	0.000|
Multiallelic Dprime: 0.855
BLOCK 1139.  MARKERS: 5830 5831
34 (0.529)	|0.348	0.002	0.032	0.000	0.147|
11 (0.292)	|0.017	0.003	0.119	0.148	0.000|
14 (0.177)	|0.000	0.172	0.004	0.000	0.000|
Multiallelic Dprime: 0.906
BLOCK 1140.  MARKERS: 5832 5833 5834 5835 5836 5837
443314 (0.369)	|0.365	0.004|
443344 (0.175)	|0.176	0.000|
443341 (0.155)	|0.150	0.005|
442141 (0.149)	|0.092	0.057|
223341 (0.147)	|0.018	0.128|
Multiallelic Dprime: 0.815
BLOCK 1141.  MARKERS: 5839 5840
33 (0.807)	|0.588	0.122	0.088|
11 (0.193)	|0.107	0.071	0.012|
Multiallelic Dprime: 0.223
BLOCK 1142.  MARKERS: 5841 5842 5843 5844
3323 (0.694)	|0.435	0.079	0.014	0.105	0.025	0.016	0.000|
4121 (0.193)	|0.049	0.017	0.098	0.000	0.001	0.000	0.013|
4141 (0.100)	|0.018	0.077	0.000	0.000	0.002	0.000	0.000|
Multiallelic Dprime: 0.622
BLOCK 1143.  MARKERS: 5847 5848 5849 5850 5851 5852 5853 5854 5855 5856 5857 5858 5859 5860 5861 5862
3311331332111412 (0.500)	|0.441	0.045	0.000	0.002	0.000	0.008|
3313334332311411 (0.178)	|0.001	0.112	0.000	0.005	0.056	0.000|
3133414143333341 (0.114)	|0.003	0.000	0.000	0.102	0.003	0.004|
1333334332311412 (0.106)	|0.000	0.002	0.105	0.000	0.000	0.000|
3313334332311412 (0.029)	|0.005	0.002	0.023	0.000	0.000	0.000|
3113334332311411 (0.016)	|0.000	0.000	0.000	0.000	0.017	0.000|
3133414143333342 (0.014)	|0.012	0.000	0.000	0.000	0.000	0.000|
Multiallelic Dprime: 0.879
BLOCK 1144.  MARKERS: 5863 5864 5865 5866 5867 5868 5869
1143342 (0.479)	|0.443	0.022	0.015|
1143322 (0.170)	|0.062	0.005	0.103|
3234322 (0.135)	|0.056	0.078	0.001|
1234121 (0.113)	|0.019	0.089	0.005|
1234321 (0.079)	|0.029	0.047	0.003|
1234342 (0.016)	|0.011	0.001	0.003|
Multiallelic Dprime: 0.666
BLOCK 1145.  MARKERS: 5870 5871
44 (0.625)	|0.523	0.054	0.013	0.023	0.010|
22 (0.244)	|0.065	0.011	0.082	0.042	0.036|
42 (0.131)	|0.052	0.049	0.014	0.011	0.002|
Multiallelic Dprime: 0.524
BLOCK 1146.  MARKERS: 5872 5873 5874 5875 5876 5877 5878 5879 5880 5881 5882 5883 5884 5885 5886
212132222233242 (0.641)	|0.605	0.012	0.009	0.007	0.002	0.006|
423332224411333 (0.115)	|0.041	0.011	0.055	0.000	0.000	0.005|
412123442211242 (0.110)	|0.003	0.104	0.000	0.000	0.000	0.000|
422332224411233 (0.076)	|0.002	0.000	0.032	0.036	0.000	0.000|
412132222411233 (0.048)	|0.005	0.000	0.002	0.003	0.030	0.006|
Multiallelic Dprime: 0.807
BLOCK 1147.  MARKERS: 5887 5888 5889 5890 5891 5892 5893 5894 5895
131132323 (0.658)	|0.605	0.038	0.004	0.003	0.000|
333134132 (0.127)	|0.003	0.120	0.002	0.000	0.000|
111412133 (0.100)	|0.080	0.003	0.000	0.016	0.000|
131432132 (0.047)	|0.002	0.025	0.020	0.000	0.000|
131132333 (0.033)	|0.002	0.000	0.030	0.000	0.000|
131132322 (0.019)	|0.003	0.004	0.000	0.000	0.011|
Multiallelic Dprime: 0.757
BLOCK 1148.  MARKERS: 5896 5897 5898 5899 5900 5901 5902 5903 5904 5905 5906 5907 5908
4342434132213 (0.702)	|0.568	0.114	0.016|
2124112314432 (0.196)	|0.043	0.149	0.000|
2124112334432 (0.059)	|0.036	0.022	0.000|
4142434132213 (0.019)	|0.004	0.014	0.000|
2124434334432 (0.012)	|0.007	0.000	0.000|
Multiallelic Dprime: 0.537
BLOCK 1149.  MARKERS: 5909 5910 5911 5912 5913 5914 5915 5916 5917
232243341 (0.667)	|0.584	0.000	0.000	0.000	0.065	0.000	0.014|
444124124 (0.303)	|0.006	0.109	0.102	0.078	0.000	0.003	0.000|
444124141 (0.017)	|0.000	0.000	0.000	0.000	0.000	0.018	0.000|
Multiallelic Dprime: 0.979
BLOCK 1150.  MARKERS: 5918 5919 5920 5921 5922 5923 5924 5925
34322421 (0.594)	|0.459	0.083	0.028	0.006	0.012|
32432213 (0.116)	|0.104	0.006	0.003	0.003	0.000|
12433213 (0.104)	|0.062	0.032	0.009	0.000	0.000|
12432213 (0.078)	|0.027	0.007	0.025	0.018	0.000|
34432221 (0.068)	|0.024	0.019	0.019	0.004	0.000|
32432221 (0.020)	|0.018	0.000	0.000	0.000	0.000|
34433213 (0.014)	|0.000	0.012	0.000	0.000	0.000|
Multiallelic Dprime: 0.350
BLOCK 1151.  MARKERS: 5929 5930 5931 5932
1212 (0.700)	|0.246	0.201	0.253|
3134 (0.166)	|0.050	0.089	0.027|
1132 (0.083)	|0.024	0.021	0.039|
1112 (0.031)	|0.008	0.016	0.006|
3132 (0.015)	|0.004	0.009	0.002|
Multiallelic Dprime: 0.210
BLOCK 1152.  MARKERS: 5934 5935 5936 5937 5938
12222 (0.336)	|0.050	0.157	0.061	0.029	0.038|
14344 (0.334)	|0.123	0.016	0.034	0.108	0.055|
42222 (0.328)	|0.117	0.058	0.124	0.015	0.009|
Multiallelic Dprime: 0.392
BLOCK 1153.  MARKERS: 5939 5940 5941 5942 5943
14333 (0.290)	|0.113	0.060	0.035	0.081|
33331 (0.231)	|0.146	0.047	0.031	0.005|
14331 (0.219)	|0.067	0.067	0.084	0.002|
14431 (0.152)	|0.011	0.042	0.092	0.005|
14311 (0.103)	|0.014	0.071	0.012	0.005|
Multiallelic Dprime: 0.368
BLOCK 1154.  MARKERS: 5945 5946 5947 5948
4442 (0.351)	|0.322	0.005	0.023	0.000|
4224 (0.288)	|0.028	0.181	0.075	0.002|
2424 (0.259)	|0.093	0.012	0.036	0.118|
4424 (0.097)	|0.098	0.000	0.000	0.000|
Multiallelic Dprime: 0.736
BLOCK 1155.  MARKERS: 5950 5951 5952 5953
1142 (0.548)	|0.314	0.167	0.065|
1122 (0.197)	|0.139	0.048	0.009|
1342 (0.135)	|0.095	0.019	0.023|
3341 (0.119)	|0.086	0.012	0.021|
Multiallelic Dprime: 0.216
BLOCK 1156.  MARKERS: 5957 5958
11 (0.636)	|0.337	0.126	0.127	0.035|
31 (0.245)	|0.065	0.106	0.017	0.056|
13 (0.119)	|0.028	0.012	0.067	0.011|
Multiallelic Dprime: 0.335
BLOCK 1157.  MARKERS: 5960 5961 5962 5963 5964
31332 (0.430)	|0.351	0.051	0.029|
14134 (0.244)	|0.002	0.241	0.000|
31322 (0.211)	|0.044	0.005	0.162|
14132 (0.101)	|0.061	0.036	0.005|
Multiallelic Dprime: 0.713
BLOCK 1158.  MARKERS: 5965 5966 5967
224 (0.460)	|0.422	0.006	0.007	0.025|
222 (0.344)	|0.036	0.227	0.026	0.053|
142 (0.196)	|0.086	0.006	0.103	0.000|
Multiallelic Dprime: 0.734
BLOCK 1159.  MARKERS: 5969 5970 5971 5972
2423 (0.544)	|0.323	0.076	0.000	0.146|
3221 (0.238)	|0.009	0.064	0.163	0.003|
2443 (0.135)	|0.000	0.135	0.000	0.000|
2421 (0.078)	|0.026	0.051	0.000	0.000|
Multiallelic Dprime: 0.761
BLOCK 1160.  MARKERS: 5973 5974 5975
324 (0.358)	|0.053	0.235	0.070|
344 (0.329)	|0.129	0.191	0.009|
424 (0.163)	|0.128	0.015	0.019|
321 (0.148)	|0.138	0.009	0.002|
Multiallelic Dprime: 0.500
BLOCK 1161.  MARKERS: 5977 5978
22 (0.450)	|0.215	0.170	0.065|
42 (0.449)	|0.240	0.167	0.042|
44 (0.101)	|0.035	0.060	0.005|
Multiallelic Dprime: 0.100
BLOCK 1162.  MARKERS: 5980 5981
12 (0.489)	|0.059	0.215	0.174	0.038|
31 (0.396)	|0.377	0.000	0.018	0.001|
11 (0.112)	|0.080	0.000	0.000	0.032|
Multiallelic Dprime: 0.818
BLOCK 1163.  MARKERS: 5982 5983 5984 5985
1232 (0.516)	|0.324	0.124	0.011	0.058|
1432 (0.214)	|0.107	0.094	0.000	0.015|
3414 (0.192)	|0.025	0.056	0.106	0.005|
3432 (0.071)	|0.058	0.010	0.002	0.002|
Multiallelic Dprime: 0.350
BLOCK 1164.  MARKERS: 5988 5989 5990
121 (0.513)	|0.325	0.001	0.114	0.005	0.060	0.005	0.001|
343 (0.287)	|0.003	0.177	0.008	0.054	0.024	0.000	0.018|
341 (0.120)	|0.057	0.000	0.001	0.058	0.000	0.000	0.000|
141 (0.079)	|0.023	0.000	0.000	0.000	0.000	0.054	0.000|
Multiallelic Dprime: 0.724
BLOCK 1165.  MARKERS: 5991 5992 5993 5994 5995 5996 5997 5998 5999
111232311 (0.410)	|0.196	0.181	0.029	0.002|
311233431 (0.179)	|0.008	0.001	0.169	0.000|
111212411 (0.123)	|0.104	0.008	0.000	0.010|
333432413 (0.117)	|0.087	0.019	0.011	0.000|
111232411 (0.085)	|0.054	0.000	0.030	0.001|
331432413 (0.060)	|0.002	0.058	0.000	0.000|
331232411 (0.019)	|0.002	0.000	0.017	0.000|
Multiallelic Dprime: 0.583
BLOCK 1166.  MARKERS: 6000 6001 6002 6003
4413 (0.454)	|0.292	0.111	0.053|
2222 (0.269)	|0.169	0.068	0.034|
2212 (0.258)	|0.236	0.007	0.016|
4412 (0.014)	|0.012	0.000	0.001|
Multiallelic Dprime: 0.313
BLOCK 1167.  MARKERS: 6004 6005
32 (0.708)	|0.314	0.223	0.172|
31 (0.189)	|0.000	0.189	0.000|
12 (0.103)	|0.103	0.000	0.000|
Multiallelic Dprime: 0.576
BLOCK 1168.  MARKERS: 6006 6007
12 (0.417)	|0.177	0.065	0.080	0.094|
14 (0.411)	|0.186	0.178	0.038	0.010|
44 (0.172)	|0.157	0.007	0.006	0.003|
Multiallelic Dprime: 0.402
BLOCK 1169.  MARKERS: 6008 6009 6010
433 (0.518)	|0.081	0.202	0.173	0.051	0.010|
413 (0.250)	|0.192	0.010	0.028	0.020	0.000|
432 (0.125)	|0.050	0.021	0.011	0.036	0.006|
233 (0.107)	|0.009	0.088	0.006	0.002	0.000|
Multiallelic Dprime: 0.490
BLOCK 1170.  MARKERS: 6012 6013 6014 6015
2212 (0.329)	|0.274	0.020	0.009	0.018|
2412 (0.319)	|0.046	0.043	0.123	0.100|
3232 (0.219)	|0.099	0.112	0.000	0.006|
2214 (0.109)	|0.014	0.089	0.000	0.003|
2232 (0.015)	|0.008	0.006	0.000	0.000|
Multiallelic Dprime: 0.620
BLOCK 1171.  MARKERS: 6016 6017 6018 6019 6020 6021 6022 6023 6024 6025 6026 6027 6028
4243343334322 (0.440)	|0.044	0.249	0.064	0.081|
2221341113143 (0.274)	|0.140	0.044	0.062	0.029|
4421341113343 (0.134)	|0.113	0.013	0.007	0.000|
2441421113343 (0.129)	|0.090	0.014	0.020	0.002|
Multiallelic Dprime: 0.504
BLOCK 1172.  MARKERS: 6031 6032 6033
321 (0.394)	|0.340	0.001	0.004	0.004	0.039|
123 (0.323)	|0.003	0.311	0.004	0.000	0.000|
323 (0.163)	|0.003	0.011	0.077	0.060	0.003|
341 (0.117)	|0.103	0.000	0.000	0.000	0.010|
Multiallelic Dprime: 0.894
BLOCK 1173.  MARKERS: 6034 6035 6036 6037 6038 6039 6040 6041
11131223 (0.450)	|0.400	0.051|
43313441 (0.325)	|0.017	0.309|
43333421 (0.086)	|0.086	0.000|
43313421 (0.067)	|0.055	0.011|
43313221 (0.051)	|0.044	0.008|
Multiallelic Dprime: 0.788
BLOCK 1174.  MARKERS: 6042 6043
32 (0.614)	|0.411	0.000	0.174	0.022	0.000|
43 (0.386)	|0.000	0.365	0.000	0.004	0.013|
Multiallelic Dprime: 0.989
BLOCK 1175.  MARKERS: 6044 6045 6046 6047 6048
44312 (0.411)	|0.394	0.017|
22312 (0.365)	|0.124	0.238|
24434 (0.174)	|0.000	0.174|
24312 (0.026)	|0.022	0.002|
22314 (0.013)	|0.000	0.015|
Multiallelic Dprime: 0.726
BLOCK 1176.  MARKERS: 6049 6050
31 (0.540)	|0.519	0.000	0.000	0.021|
13 (0.454)	|0.000	0.266	0.189	0.000|
Multiallelic Dprime: 1.000
BLOCK 1177.  MARKERS: 6051 6052 6053 6054 6055 6056 6057
2144424 (0.518)	|0.477	0.012	0.001	0.010	0.012|
3144421 (0.267)	|0.117	0.141	0.003	0.002	0.002|
3312111 (0.188)	|0.044	0.136	0.003	0.001	0.000|
3112421 (0.021)	|0.003	0.004	0.013	0.001	0.000|
Multiallelic Dprime: 0.655
BLOCK 1178.  MARKERS: 6059 6060 6061 6062 6063 6064 6065 6066 6067 6068 6069 6070
231344414324 (0.642)	|0.634	0.007|
413122232441 (0.293)	|0.028	0.265|
213122232444 (0.019)	|0.000	0.020|
213144414324 (0.015)	|0.016	0.000|
231322232441 (0.014)	|0.000	0.014|
Multiallelic Dprime: 0.936
BLOCK 1179.  MARKERS: 6071 6072
33 (0.690)	|0.663	0.000	0.002	0.015|
21 (0.310)	|0.000	0.179	0.087	0.039|
Multiallelic Dprime: 0.975
BLOCK 1180.  MARKERS: 6073 6074 6075 6076 6077 6078 6079
1233314 (0.663)	|0.650	0.011	0.005|
3114122 (0.179)	|0.006	0.134	0.037|
3233314 (0.089)	|0.070	0.000	0.019|
3114112 (0.054)	|0.000	0.003	0.049|
Multiallelic Dprime: 0.847
BLOCK 1181.  MARKERS: 6080 6081 6082 6083 6084 6085
441413 (0.730)	|0.355	0.283	0.077	0.014|
243231 (0.149)	|0.134	0.012	0.002	0.000|
421213 (0.118)	|0.022	0.028	0.052	0.015|
Multiallelic Dprime: 0.384
BLOCK 1182.  MARKERS: 6086 6087 6088 6089 6090 6091 6092 6093 6094
112422312 (0.512)	|0.177	0.269	0.057	0.008|
434241131 (0.325)	|0.243	0.047	0.020	0.014|
432241131 (0.131)	|0.024	0.023	0.079	0.004|
432242131 (0.029)	|0.007	0.002	0.000	0.021|
Multiallelic Dprime: 0.461
BLOCK 1183.  MARKERS: 6095 6096 6097 6098
1113 (0.453)	|0.403	0.029	0.011	0.008|
1111 (0.342)	|0.057	0.280	0.000	0.000|
3233 (0.156)	|0.022	0.001	0.130	0.003|
3133 (0.048)	|0.000	0.047	0.000	0.000|
Multiallelic Dprime: 0.794
BLOCK 1184.  MARKERS: 6100 6101 6102 6103
4422 (0.481)	|0.246	0.199	0.035|
1244 (0.357)	|0.142	0.175	0.037|
4222 (0.142)	|0.039	0.053	0.045|
4224 (0.012)	|0.005	0.003	0.004|
Multiallelic Dprime: 0.142
BLOCK 1185.  MARKERS: 6107 6108 6109 6110
3323 (0.436)	|0.364	0.049	0.021|
3121 (0.435)	|0.069	0.218	0.148|
1313 (0.123)	|0.006	0.115	0.002|
Multiallelic Dprime: 0.642
BLOCK 1186.  MARKERS: 6111 6112
23 (0.437)	|0.218	0.146	0.039	0.027|
13 (0.390)	|0.140	0.161	0.052	0.037|
11 (0.172)	|0.059	0.074	0.013	0.024|
Multiallelic Dprime: 0.132
BLOCK 1187.  MARKERS: 6116 6117 6118 6119
1322 (0.418)	|0.257	0.081	0.080|
3244 (0.381)	|0.220	0.112	0.049|
1244 (0.104)	|0.038	0.008	0.058|
1342 (0.089)	|0.083	0.003	0.001|
Multiallelic Dprime: 0.192
BLOCK 1188.  MARKERS: 6122 6123 6124
342 (0.602)	|0.269	0.309	0.010|
341 (0.209)	|0.008	0.007	0.200|
122 (0.189)	|0.169	0.007	0.014|
Multiallelic Dprime: 0.652
BLOCK 1189.  MARKERS: 6126 6127 6128
423 (0.446)	|0.172	0.146	0.081	0.037	0.005	0.008|
442 (0.323)	|0.117	0.095	0.081	0.014	0.010	0.003|
123 (0.224)	|0.089	0.069	0.047	0.014	0.000	0.000|
Multiallelic Dprime: 0.067
BLOCK 1190.  MARKERS: 6134 6135 6136 6137 6138 6139
433224 (0.378)	|0.297	0.081|
233314 (0.313)	|0.275	0.039|
211313 (0.211)	|0.169	0.041|
233214 (0.067)	|0.057	0.009|
433214 (0.016)	|0.014	0.002|
233324 (0.011)	|0.005	0.007|
Multiallelic Dprime: 0.177
BLOCK 1191.  MARKERS: 6144 6145
31 (0.821)	|0.429	0.241	0.150|
13 (0.179)	|0.024	0.077	0.079|
Multiallelic Dprime: 0.435
BLOCK 1192.  MARKERS: 6146 6147
21 (0.453)	|0.314	0.078	0.061|
43 (0.318)	|0.242	0.071	0.005|
23 (0.229)	|0.091	0.045	0.093|
Multiallelic Dprime: 0.251
BLOCK 1193.  MARKERS: 6148 6149
31 (0.647)	|0.590	0.046	0.003|
14 (0.194)	|0.017	0.068	0.106|
34 (0.159)	|0.157	0.000	0.000|
Multiallelic Dprime: 0.750
BLOCK 1194.  MARKERS: 6150 6151 6152 6153 6154 6155 6156 6157 6158
414411234 (0.762)	|0.302	0.217	0.094	0.111	0.027|
212431212 (0.116)	|0.012	0.030	0.018	0.030	0.026|
234213334 (0.108)	|0.017	0.006	0.080	0.003	0.001|
Multiallelic Dprime: 0.424
BLOCK 1195.  MARKERS: 6160 6161 6162 6163 6164 6165
232412 (0.335)	|0.198	0.086	0.053|
234214 (0.254)	|0.136	0.107	0.012|
434212 (0.193)	|0.135	0.042	0.013|
214232 (0.145)	|0.089	0.037	0.019|
234412 (0.060)	|0.032	0.018	0.010|
Multiallelic Dprime: 0.140
BLOCK 1196.  MARKERS: 6168 6169
22 (0.595)	|0.568	0.003	0.018	0.003	0.001|
32 (0.296)	|0.032	0.138	0.002	0.070	0.052|
34 (0.109)	|0.002	0.004	0.089	0.008	0.006|
Multiallelic Dprime: 0.870
BLOCK 1197.  MARKERS: 6171 6172 6173 6174 6175
13141 (0.603)	|0.189	0.204	0.142	0.021	0.019	0.020|
41212 (0.144)	|0.071	0.039	0.028	0.003	0.002	0.000|
41111 (0.109)	|0.058	0.026	0.013	0.006	0.005	0.000|
43141 (0.080)	|0.024	0.054	0.002	0.000	0.000	0.000|
41141 (0.059)	|0.015	0.008	0.032	0.001	0.000	0.001|
Multiallelic Dprime: 0.204
BLOCK 1198.  MARKERS: 6177 6178 6179 6180 6181
42412 (0.359)	|0.196	0.107	0.057|
44234 (0.331)	|0.204	0.082	0.046|
24432 (0.218)	|0.062	0.120	0.038|
44412 (0.033)	|0.026	0.004	0.003|
44432 (0.026)	|0.015	0.007	0.005|
42432 (0.022)	|0.005	0.006	0.010|
Multiallelic Dprime: 0.201
BLOCK 1199.  MARKERS: 6182 6183
33 (0.510)	|0.488	0.009	0.013|
11 (0.326)	|0.264	0.025	0.038|
31 (0.162)	|0.084	0.073	0.004|
Multiallelic Dprime: 0.486
BLOCK 1200.  MARKERS: 6187 6188
14 (0.839)	|0.480	0.280	0.068	0.011|
32 (0.107)	|0.013	0.076	0.018	0.000|
34 (0.054)	|0.007	0.005	0.042	0.000|
Multiallelic Dprime: 0.538
BLOCK 1201.  MARKERS: 6189 6190 6191
134 (0.499)	|0.247	0.250|
312 (0.361)	|0.343	0.017|
112 (0.129)	|0.020	0.106|
132 (0.011)	|0.009	0.002|
Multiallelic Dprime: 0.584
BLOCK 1202.  MARKERS: 6193 6194
34 (0.618)	|0.421	0.195|
22 (0.374)	|0.193	0.171|
Multiallelic Dprime: 0.154
BLOCK 1203.  MARKERS: 6195 6196 6197 6198 6199
22142 (0.617)	|0.306	0.312|
41324 (0.371)	|0.359	0.010|
Multiallelic Dprime: 0.914
BLOCK 1204.  MARKERS: 6200 6201 6202 6203 6204
24444 (0.667)	|0.519	0.148|
42222 (0.329)	|0.235	0.093|
Multiallelic Dprime: 0.085
BLOCK 1205.  MARKERS: 6207 6208
31 (0.755)	|0.270	0.280	0.147	0.050|
44 (0.242)	|0.097	0.070	0.003	0.069|
Multiallelic Dprime: 0.275
BLOCK 1206.  MARKERS: 6209 6210 6211 6212 6213 6214
242214 (0.367)	|0.249	0.118|
244331 (0.350)	|0.252	0.097|
224314 (0.148)	|0.034	0.114|
442214 (0.120)	|0.085	0.035|
Multiallelic Dprime: 0.258
BLOCK 1207.  MARKERS: 6218 6219
42 (0.632)	|0.284	0.210	0.089	0.029	0.012|
24 (0.368)	|0.174	0.153	0.014	0.010	0.013|
Multiallelic Dprime: 0.129
BLOCK 1208.  MARKERS: 6222 6223 6224 6225
4321 (0.457)	|0.306	0.096	0.030	0.018|
2213 (0.363)	|0.142	0.082	0.095	0.044|
4211 (0.102)	|0.076	0.009	0.015	0.002|
4311 (0.039)	|0.018	0.003	0.013	0.004|
2211 (0.025)	|0.014	0.007	0.002	0.001|
Multiallelic Dprime: 0.287
BLOCK 1209.  MARKERS: 6227 6228 6229
344 (0.559)	|0.119	0.185	0.127	0.029	0.047	0.016	0.014|
122 (0.199)	|0.113	0.019	0.041	0.004	0.011	0.001	0.003|
124 (0.158)	|0.038	0.021	0.036	0.044	0.000	0.002	0.001|
324 (0.073)	|0.040	0.008	0.013	0.000	0.005	0.000	0.000|
Multiallelic Dprime: 0.342
BLOCK 1210.  MARKERS: 6232 6233 6234 6235 6236 6237 6238 6239 6240 6241 6242
14344212332 (0.318)	|0.142	0.149	0.019	0.004	0.001|
44322432132 (0.233)	|0.015	0.005	0.195	0.013	0.000|
44342232312 (0.218)	|0.140	0.036	0.026	0.017	0.000|
42144214334 (0.078)	|0.055	0.021	0.000	0.000	0.000|
44144214334 (0.064)	|0.002	0.056	0.000	0.003	0.002|
44324212332 (0.019)	|0.000	0.000	0.018	0.000	0.000|
42144214332 (0.018)	|0.018	0.000	0.000	0.000	0.000|
Multiallelic Dprime: 0.572
BLOCK 1211.  MARKERS: 6245 6246 6247 6248 6249 6250 6251
1223311 (0.396)	|0.198	0.070	0.048	0.073	0.000|
1221111 (0.276)	|0.093	0.034	0.084	0.034	0.019|
4411334 (0.266)	|0.015	0.197	0.030	0.006	0.006|
4411331 (0.042)	|0.029	0.006	0.007	0.000	0.000|
1221331 (0.011)	|0.008	0.000	0.002	0.000	0.000|
Multiallelic Dprime: 0.433
BLOCK 1212.  MARKERS: 6254 6255 6256 6257 6258 6259 6260 6261 6262 6263 6264 6265 6266 6267 6268 6269 6270 6271 6272 6273 6274
431122113124142133132 (0.346)	|0.025	0.191	0.015	0.063	0.052|
223341324314342333132 (0.308)	|0.256	0.017	0.014	0.015	0.008|
431122113122114321413 (0.171)	|0.040	0.008	0.072	0.016	0.035|
431122113124142333132 (0.115)	|0.002	0.031	0.065	0.007	0.010|
423341324314342333132 (0.026)	|0.004	0.000	0.000	0.022	0.000|
Multiallelic Dprime: 0.612
BLOCK 1213.  MARKERS: 6275 6276 6277 6278 6279
32422 (0.335)	|0.077	0.098	0.161|
14312 (0.253)	|0.164	0.041	0.047|
12323 (0.172)	|0.037	0.068	0.067|
12312 (0.131)	|0.066	0.058	0.007|
12322 (0.109)	|0.048	0.046	0.015|
Multiallelic Dprime: 0.318
BLOCK 1214.  MARKERS: 6282 6283
42 (0.393)	|0.015	0.346	0.000	0.018	0.012	0.000|
24 (0.310)	|0.297	0.004	0.000	0.000	0.005	0.000|
44 (0.297)	|0.080	0.032	0.163	0.004	0.002	0.013|
Multiallelic Dprime: 0.819
BLOCK 1215.  MARKERS: 6284 6285 6286 6287 6288
24412 (0.392)	|0.245	0.104	0.040|
32232 (0.384)	|0.181	0.145	0.057|
32234 (0.162)	|0.087	0.049	0.026|
32212 (0.021)	|0.007	0.009	0.007|
24432 (0.020)	|0.010	0.010	0.000|
22432 (0.012)	|0.006	0.002	0.004|
Multiallelic Dprime: 0.139
BLOCK 1216.  MARKERS: 6290 6291 6292 6293
3332 (0.541)	|0.219	0.085	0.095	0.107	0.016|
1134 (0.323)	|0.099	0.096	0.062	0.041	0.014|
3312 (0.135)	|0.023	0.038	0.050	0.015	0.000|
Multiallelic Dprime: 0.207
BLOCK 1217.  MARKERS: 6296 6297 6298 6299 6300 6301 6302 6303 6304 6305
3113334132 (0.343)	|0.212	0.116	0.014|
1311114324 (0.221)	|0.165	0.047	0.006|
1331113322 (0.208)	|0.148	0.030	0.029|
1111113122 (0.164)	|0.101	0.045	0.019|
1111113322 (0.031)	|0.024	0.002	0.005|
Multiallelic Dprime: 0.182
BLOCK 1218.  MARKERS: 6309 6310 6311
442 (0.677)	|0.108	0.180	0.210	0.097	0.048	0.016|
214 (0.243)	|0.141	0.061	0.022	0.013	0.005	0.000|
212 (0.078)	|0.019	0.006	0.006	0.032	0.010	0.000|
Multiallelic Dprime: 0.370
BLOCK 1219.  MARKERS: 6313 6314 6315 6316 6317
14222 (0.272)	|0.241	0.008	0.000	0.022|
24222 (0.246)	|0.226	0.003	0.001	0.016|
12312 (0.237)	|0.004	0.230	0.003	0.001|
12224 (0.142)	|0.000	0.000	0.142	0.000|
12222 (0.063)	|0.030	0.027	0.000	0.008|
14322 (0.017)	|0.000	0.000	0.000	0.018|
Multiallelic Dprime: 0.842
BLOCK 1220.  MARKERS: 6319 6320 6321
432 (0.497)	|0.379	0.065	0.053|
434 (0.278)	|0.243	0.021	0.014|
222 (0.153)	|0.126	0.013	0.015|
232 (0.070)	|0.053	0.000	0.017|
Multiallelic Dprime: 0.223
BLOCK 1221.  MARKERS: 6326 6327 6328
241 (0.799)	|0.427	0.358	0.014|
323 (0.102)	|0.070	0.032	0.000|
341 (0.098)	|0.061	0.037	0.000|
Multiallelic Dprime: 0.217
BLOCK 1222.  MARKERS: 6329 6330
11 (0.559)	|0.349	0.083	0.125|
33 (0.427)	|0.104	0.324	0.000|
13 (0.014)	|0.007	0.008	0.000|
Multiallelic Dprime: 0.593
BLOCK 1223.  MARKERS: 6331 6332 6333 6334 6335
14334 (0.459)	|0.109	0.204	0.034	0.051	0.009	0.005	0.022	0.005|
42134 (0.414)	|0.160	0.021	0.051	0.059	0.061	0.037	0.003	0.011|
42112 (0.125)	|0.011	0.009	0.093	0.008	0.002	0.000	0.000	0.000|
Multiallelic Dprime: 0.486
BLOCK 1224.  MARKERS: 6336 6337 6338 6339 6340 6341 6342 6343 6344 6345 6346 6347 6348 6349 6350 6351 6352 6353
443144123214422234 (0.279)	|0.247	0.031	0.002|
441141121414422234 (0.234)	|0.200	0.009	0.023|
233144123214432234 (0.179)	|0.029	0.144	0.006|
443324313243124412 (0.119)	|0.025	0.000	0.094|
443324313243124414 (0.072)	|0.070	0.003	0.000|
441144121414422234 (0.042)	|0.000	0.000	0.042|
443324313214422234 (0.025)	|0.025	0.000	0.000|
443124313243124414 (0.017)	|0.011	0.000	0.004|
Multiallelic Dprime: 0.721
BLOCK 1225.  MARKERS: 6355 6356
34 (0.615)	|0.346	0.178	0.091|
14 (0.194)	|0.117	0.067	0.011|
32 (0.191)	|0.075	0.082	0.035|
Multiallelic Dprime: 0.131
BLOCK 1226.  MARKERS: 6358 6359
33 (0.537)	|0.249	0.224	0.058|
31 (0.326)	|0.192	0.096	0.033|
13 (0.137)	|0.077	0.033	0.025|
Multiallelic Dprime: 0.157
BLOCK 1227.  MARKERS: 6360 6361 6362
411 (0.518)	|0.306	0.195	0.017|
223 (0.353)	|0.019	0.092	0.242|
413 (0.115)	|0.073	0.018	0.024|
Multiallelic Dprime: 0.549
BLOCK 1228.  MARKERS: 6363 6364
12 (0.400)	|0.347	0.039	0.010	0.004|
32 (0.307)	|0.089	0.093	0.104	0.021|
31 (0.293)	|0.026	0.266	0.000	0.000|
Multiallelic Dprime: 0.668
BLOCK 1229.  MARKERS: 6365 6366 6367
222 (0.461)	|0.440	0.007	0.006	0.009|
122 (0.399)	|0.018	0.373	0.005	0.002|
243 (0.114)	|0.016	0.001	0.098	0.000|
242 (0.026)	|0.020	0.000	0.000	0.000|
Multiallelic Dprime: 0.914
BLOCK 1230.  MARKERS: 6369 6370 6371
121 (0.493)	|0.002	0.249	0.052	0.136	0.025	0.013|
424 (0.382)	|0.331	0.000	0.038	0.000	0.000	0.000|
141 (0.109)	|0.000	0.000	0.101	0.000	0.000	0.000|
124 (0.011)	|0.000	0.011	0.000	0.000	0.000	0.000|
Multiallelic Dprime: 0.892
BLOCK 1231.  MARKERS: 6373 6374 6375 6376 6377 6378 6379
1222332 (0.334)	|0.052	0.275	0.003	0.000|
3244313 (0.261)	|0.000	0.000	0.244	0.016|
1222133 (0.190)	|0.189	0.000	0.000	0.000|
1444313 (0.136)	|0.130	0.000	0.000	0.000|
1244313 (0.029)	|0.023	0.003	0.000	0.001|
1244333 (0.014)	|0.012	0.000	0.001	0.000|
Multiallelic Dprime: 0.929
BLOCK 1232.  MARKERS: 6380 6381 6382
331 (0.422)	|0.351	0.070|
413 (0.282)	|0.245	0.037|
433 (0.268)	|0.184	0.083|
431 (0.019)	|0.019	0.000|
Multiallelic Dprime: 0.226
BLOCK 1233.  MARKERS: 6383 6384
32 (0.804)	|0.518	0.259	0.000	0.013|
24 (0.195)	|0.012	0.000	0.182	0.000|
Multiallelic Dprime: 0.938
BLOCK 1234.  MARKERS: 6385 6386 6387 6388
4422 (0.532)	|0.387	0.112	0.033|
3222 (0.259)	|0.172	0.053	0.035|
4414 (0.181)	|0.097	0.050	0.035|
4222 (0.013)	|0.009	0.000	0.004|
Multiallelic Dprime: 0.135
BLOCK 1235.  MARKERS: 6390 6391 6392
432 (0.668)	|0.484	0.183|
211 (0.217)	|0.017	0.194|
411 (0.115)	|0.013	0.102|
Multiallelic Dprime: 0.821
BLOCK 1236.  MARKERS: 6393 6394
22 (0.514)	|0.183	0.223	0.073	0.032|
14 (0.479)	|0.209	0.142	0.073	0.051|
Multiallelic Dprime: 0.136
BLOCK 1237.  MARKERS: 6395 6396 6397
414 (0.399)	|0.396	0.000	0.000	0.002|
432 (0.364)	|0.292	0.057	0.000	0.011|
234 (0.147)	|0.080	0.066	0.000	0.000|
434 (0.084)	|0.008	0.002	0.073	0.000|
Multiallelic Dprime: 0.595
BLOCK 1238.  MARKERS: 6398 6399 6400
443 (0.783)	|0.338	0.295	0.128	0.012|
222 (0.125)	|0.044	0.019	0.061	0.000|
242 (0.075)	|0.057	0.004	0.013	0.000|
442 (0.012)	|0.009	0.004	0.000	0.000|
Multiallelic Dprime: 0.330
BLOCK 1239.  MARKERS: 6401 6402 6403 6404 6405
14143 (0.449)	|0.002	0.292	0.075	0.077|
32321 (0.325)	|0.319	0.001	0.000	0.000|
14341 (0.205)	|0.000	0.000	0.196	0.001|
14321 (0.012)	|0.005	0.000	0.005	0.000|
Multiallelic Dprime: 0.910
BLOCK 1240.  MARKERS: 6406 6407 6408 6409 6410 6411
434233 (0.328)	|0.012	0.301	0.005	0.000	0.000|
412413 (0.300)	|0.221	0.007	0.031	0.032	0.004|
212231 (0.275)	|0.228	0.016	0.004	0.000	0.021|
412433 (0.079)	|0.005	0.000	0.072	0.000	0.000|
Multiallelic Dprime: 0.788
BLOCK 1241.  MARKERS: 6412 6413 6414 6415 6416 6417 6418 6419 6420 6421 6422
31121312414 (0.467)	|0.337	0.016	0.002	0.060	0.034|
31342234234 (0.331)	|0.009	0.306	0.002	0.010	0.000|
43321312412 (0.111)	|0.003	0.001	0.096	0.000	0.000|
31321312414 (0.031)	|0.031	0.000	0.000	0.000	0.000|
31121312412 (0.024)	|0.000	0.000	0.022	0.000	0.000|
Multiallelic Dprime: 0.890
BLOCK 1242.  MARKERS: 6425 6426 6427 6428 6429 6430 6431 6432
43241212 (0.392)	|0.386	0.000	0.000|
23443232 (0.335)	|0.009	0.315	0.011|
41433434 (0.131)	|0.000	0.000	0.131|
41443232 (0.072)	|0.000	0.000	0.071|
43443432 (0.034)	|0.000	0.000	0.025|
Multiallelic Dprime: 0.980
BLOCK 1243.  MARKERS: 6433 6434 6435
311 (0.410)	|0.260	0.060	0.047	0.043|
133 (0.325)	|0.165	0.070	0.082	0.005|
331 (0.242)	|0.037	0.089	0.068	0.047|
Multiallelic Dprime: 0.288
BLOCK 1244.  MARKERS: 6437 6438 6439
122 (0.472)	|0.289	0.000	0.000	0.107	0.000	0.000	0.002	0.050	0.000	0.017|
124 (0.229)	|0.000	0.146	0.000	0.000	0.000	0.000	0.052	0.000	0.022	0.000|
312 (0.197)	|0.000	0.000	0.112	0.000	0.078	0.000	0.000	0.000	0.000	0.000|
322 (0.098)	|0.000	0.000	0.010	0.000	0.000	0.070	0.011	0.000	0.005	0.000|
Multiallelic Dprime: 0.972
BLOCK 1245.  MARKERS: 6440 6441 6442 6443 6444 6445 6446 6447 6448 6449 6450 6451 6452 6453 6454
143213122132324 (0.288)	|0.108	0.074	0.055	0.046|
223244342132322 (0.148)	|0.085	0.043	0.012	0.010|
141244343334322 (0.125)	|0.070	0.023	0.020	0.011|
143413122142324 (0.107)	|0.069	0.019	0.007	0.010|
141244343332142 (0.077)	|0.042	0.016	0.015	0.003|
143244343332142 (0.071)	|0.026	0.035	0.006	0.004|
143244342132322 (0.065)	|0.025	0.033	0.000	0.005|
143213122142324 (0.050)	|0.015	0.013	0.010	0.012|
143244343334322 (0.025)	|0.016	0.006	0.001	0.003|
143213142132322 (0.017)	|0.004	0.009	0.003	0.000|
Multiallelic Dprime: 0.224
BLOCK 1246.  MARKERS: 6462 6463 6464 6465 6466
31333 (0.471)	|0.272	0.181	0.014|
31321 (0.273)	|0.164	0.102	0.005|
11333 (0.136)	|0.081	0.048	0.006|
33421 (0.112)	|0.068	0.041	0.003|
Multiallelic Dprime: 0.027
BLOCK 1247.  MARKERS: 6467 6468 6469
434 (0.584)	|0.475	0.109|
111 (0.379)	|0.350	0.030|
411 (0.028)	|0.026	0.002|
Multiallelic Dprime: 0.444
BLOCK 1248.  MARKERS: 6472 6473
33 (0.856)	|0.467	0.290	0.051	0.024	0.019|
21 (0.144)	|0.109	0.006	0.004	0.018	0.002|
Multiallelic Dprime: 0.579
BLOCK 1249.  MARKERS: 6475 6476 6477 6478 6479
34443 (0.576)	|0.263	0.170	0.141|
12221 (0.296)	|0.132	0.092	0.070|
32223 (0.055)	|0.030	0.012	0.014|
12223 (0.041)	|0.025	0.012	0.004|
14443 (0.021)	|0.005	0.004	0.012|
Multiallelic Dprime: 0.044
BLOCK 1250.  MARKERS: 6482 6483
12 (0.458)	|0.155	0.104	0.123	0.011	0.047|
14 (0.295)	|0.262	0.015	0.009	0.003	0.005|
34 (0.244)	|0.041	0.133	0.009	0.048	0.002|
Multiallelic Dprime: 0.542
BLOCK 1251.  MARKERS: 6486 6487 6488 6489 6490 6491 6492 6493 6494
223322344 (0.460)	|0.167	0.221	0.035	0.002	0.002	0.014	0.013	0.002|
141114141 (0.251)	|0.126	0.063	0.031	0.009	0.000	0.003	0.003	0.009|
243322124 (0.143)	|0.008	0.004	0.096	0.000	0.025	0.000	0.001	0.007|
143124144 (0.062)	|0.006	0.011	0.042	0.000	0.000	0.000	0.000	0.000|
141114144 (0.053)	|0.003	0.006	0.004	0.038	0.000	0.000	0.000	0.000|
Multiallelic Dprime: 0.486
BLOCK 1252.  MARKERS: 6496 6497 6498 6499 6500 6501 6502 6503 6504 6505 6506 6507 6508 6509
33441124232314 (0.314)	|0.002	0.316	0.000|
14121412421132 (0.313)	|0.310	0.001	0.000|
14423424432114 (0.216)	|0.146	0.000	0.066|
14121412421112 (0.050)	|0.049	0.000	0.000|
14121412421114 (0.028)	|0.001	0.000	0.027|
14121412432314 (0.020)	|0.000	0.019	0.000|
14121412432114 (0.017)	|0.016	0.000	0.000|
14423424432314 (0.017)	|0.000	0.018	0.000|
Multiallelic Dprime: 0.905
BLOCK 1253.  MARKERS: 6510 6511 6512 6513 6514
12233 (0.536)	|0.530	0.006	0.000|
43421 (0.355)	|0.038	0.302	0.014|
13221 (0.102)	|0.000	0.102	0.000|
Multiallelic Dprime: 0.910
BLOCK 1254.  MARKERS: 6515 6516
12 (0.570)	|0.161	0.147	0.164	0.051	0.048|
24 (0.414)	|0.169	0.118	0.026	0.060	0.028|
22 (0.015)	|0.001	0.000	0.000	0.013	0.000|
Multiallelic Dprime: 0.245
BLOCK 1255.  MARKERS: 6517 6518 6519 6520 6521
42122 (0.333)	|0.072	0.126	0.046	0.046	0.025	0.017|
32134 (0.265)	|0.088	0.058	0.027	0.047	0.032	0.013|
34322 (0.191)	|0.063	0.050	0.053	0.009	0.012	0.005|
34122 (0.124)	|0.043	0.023	0.013	0.016	0.025	0.004|
32122 (0.075)	|0.019	0.024	0.016	0.005	0.009	0.001|
Multiallelic Dprime: 0.182
BLOCK 1256.  MARKERS: 6527 6528 6529 6530 6531 6532 6533
4321414 (0.286)	|0.286	0.000	0.000|
3121214 (0.279)	|0.274	0.008	0.000|
3123212 (0.161)	|0.000	0.161	0.000|
3121212 (0.124)	|0.000	0.020	0.101|
3131234 (0.104)	|0.010	0.094	0.000|
3121414 (0.042)	|0.002	0.039	0.000|
Multiallelic Dprime: 0.945
BLOCK 1257.  MARKERS: 6534 6535
44 (0.572)	|0.285	0.159	0.053	0.030	0.020	0.007|
24 (0.325)	|0.098	0.102	0.052	0.020	0.025	0.007|
23 (0.102)	|0.022	0.066	0.000	0.000	0.005	0.000|
Multiallelic Dprime: 0.235
BLOCK 1258.  MARKERS: 6537 6538 6539 6540 6541 6542 6543 6544 6545 6546
1214221442 (0.405)	|0.324	0.017	0.065|
1212333211 (0.330)	|0.267	0.054	0.007|
3432333211 (0.105)	|0.028	0.076	0.002|
1212333441 (0.052)	|0.011	0.000	0.040|
1212331441 (0.049)	|0.034	0.014	0.000|
1212333411 (0.014)	|0.014	0.000	0.000|
Multiallelic Dprime: 0.415
BLOCK 1259.  MARKERS: 6548 6549
41 (0.706)	|0.405	0.170	0.021	0.108|
23 (0.172)	|0.003	0.143	0.016	0.011|
43 (0.121)	|0.000	0.002	0.122	0.000|
Multiallelic Dprime: 0.735
BLOCK 1260.  MARKERS: 6550 6551 6552
333 (0.408)	|0.091	0.271	0.041	0.001	0.002|
331 (0.314)	|0.228	0.028	0.017	0.018	0.011|
131 (0.159)	|0.073	0.007	0.003	0.067	0.000|
311 (0.119)	|0.055	0.006	0.053	0.000	0.000|
Multiallelic Dprime: 0.552
BLOCK 1261.  MARKERS: 6553 6554 6555 6556 6557
22111 (0.442)	|0.283	0.118	0.043|
22333 (0.313)	|0.220	0.070	0.018|
31111 (0.112)	|0.088	0.020	0.004|
22113 (0.087)	|0.037	0.021	0.029|
32111 (0.014)	|0.011	0.000	0.002|
Multiallelic Dprime: 0.156
BLOCK 1262.  MARKERS: 6565 6566
23 (0.663)	|0.486	0.026	0.148|
41 (0.234)	|0.006	0.226	0.001|
43 (0.100)	|0.016	0.078	0.007|
Multiallelic Dprime: 0.869
BLOCK 1263.  MARKERS: 6568 6569
24 (0.507)	|0.398	0.059	0.050|
22 (0.335)	|0.183	0.065	0.086|
42 (0.156)	|0.045	0.072	0.039|
Multiallelic Dprime: 0.322
BLOCK 1264.  MARKERS: 6570 6571
13 (0.626)	|0.269	0.156	0.116	0.044	0.013	0.009	0.005|
34 (0.199)	|0.100	0.053	0.017	0.012	0.005	0.003	0.006|
33 (0.174)	|0.073	0.036	0.028	0.022	0.005	0.004	0.002|
Multiallelic Dprime: 0.096
BLOCK 1265.  MARKERS: 6574 6575 6576 6577 6578 6579 6580 6581 6582
121142422 (0.442)	|0.437	0.004	0.000|
123214242 (0.245)	|0.041	0.140	0.058|
313214244 (0.161)	|0.010	0.003	0.147|
113214242 (0.079)	|0.000	0.077	0.002|
121144222 (0.023)	|0.000	0.015	0.008|
123142422 (0.016)	|0.015	0.000	0.000|
121144422 (0.012)	|0.000	0.000	0.012|
Multiallelic Dprime: 0.830
BLOCK 1266.  MARKERS: 6583 6584 6585
331 (0.511)	|0.490	0.004	0.018|
121 (0.243)	|0.012	0.092	0.139|
333 (0.242)	|0.059	0.182	0.000|
Multiallelic Dprime: 0.791
BLOCK 1267.  MARKERS: 6586 6587 6588
211 (0.564)	|0.227	0.162	0.175|
131 (0.278)	|0.190	0.044	0.044|
213 (0.158)	|0.031	0.092	0.035|
Multiallelic Dprime: 0.259
BLOCK 1268.  MARKERS: 6590 6591
43 (0.448)	|0.256	0.168	0.019|
13 (0.298)	|0.260	0.035	0.003|
41 (0.254)	|0.222	0.024	0.004|
Multiallelic Dprime: 0.524
BLOCK 1269.  MARKERS: 6594 6595 6596
233 (0.737)	|0.546	0.183|
441 (0.227)	|0.202	0.025|
243 (0.026)	|0.025	0.000|
Multiallelic Dprime: 0.527
BLOCK 1270.  MARKERS: 6598 6599
12 (0.779)	|0.392	0.212	0.142	0.016|
24 (0.210)	|0.069	0.057	0.083	0.000|
Multiallelic Dprime: 0.215
BLOCK 1271.  MARKERS: 6603 6604 6605 6606 6607 6608 6609
4314223 (0.464)	|0.151	0.229	0.065	0.018|
1332141 (0.275)	|0.110	0.054	0.094	0.015|
4114223 (0.226)	|0.130	0.058	0.024	0.010|
1312223 (0.016)	|0.002	0.000	0.006	0.007|
Multiallelic Dprime: 0.271
BLOCK 1272.  MARKERS: 6611 6612 6613 6614
2212 (0.400)	|0.351	0.040	0.009|
4332 (0.349)	|0.121	0.098	0.130|
2214 (0.190)	|0.126	0.061	0.004|
2332 (0.051)	|0.013	0.021	0.017|
Multiallelic Dprime: 0.491
BLOCK 1273.  MARKERS: 6617 6618
24 (0.618)	|0.235	0.231	0.050	0.100|
21 (0.219)	|0.014	0.030	0.170	0.002|
44 (0.162)	|0.120	0.013	0.005	0.022|
Multiallelic Dprime: 0.494
BLOCK 1274.  MARKERS: 6619 6620 6621
124 (0.369)	|0.358	0.004	0.005	0.000	0.000|
312 (0.275)	|0.132	0.117	0.019	0.006	0.000|
324 (0.227)	|0.006	0.136	0.055	0.002	0.028|
314 (0.124)	|0.008	0.029	0.061	0.025	0.000|
Multiallelic Dprime: 0.640
BLOCK 1275.  MARKERS: 6622 6623 6624 6625 6626 6627
343143 (0.509)	|0.291	0.050	0.117	0.011	0.017	0.011|
221322 (0.285)	|0.007	0.054	0.023	0.126	0.059	0.009|
243143 (0.140)	|0.010	0.082	0.022	0.005	0.005	0.013|
221323 (0.034)	|0.004	0.012	0.001	0.000	0.002	0.010|
223323 (0.028)	|0.000	0.000	0.026	0.000	0.000	0.000|
Multiallelic Dprime: 0.620
BLOCK 1276.  MARKERS: 6628 6629 6630 6631 6632 6633 6634
3123132 (0.307)	|0.159	0.150	0.000	0.000	0.000	0.000|
3314334 (0.202)	|0.144	0.025	0.000	0.003	0.001	0.029|
3324334 (0.189)	|0.003	0.000	0.000	0.124	0.054	0.000|
1323112 (0.142)	|0.000	0.000	0.135	0.000	0.000	0.000|
3323132 (0.086)	|0.007	0.077	0.000	0.002	0.000	0.000|
3323134 (0.045)	|0.018	0.028	0.000	0.000	0.000	0.000|
Multiallelic Dprime: 0.751
BLOCK 1277.  MARKERS: 6636 6637 6638 6639 6640 6641 6642 6643
43334223 (0.334)	|0.034	0.138	0.005	0.025	0.061	0.002	0.054	0.005	0.011|
43334243 (0.293)	|0.076	0.006	0.148	0.005	0.002	0.052	0.002	0.001	0.000|
33114243 (0.140)	|0.106	0.004	0.002	0.000	0.000	0.006	0.000	0.019	0.000|
41332341 (0.135)	|0.003	0.003	0.001	0.112	0.001	0.000	0.000	0.013	0.000|
43114243 (0.055)	|0.051	0.003	0.000	0.000	0.000	0.000	0.000	0.000	0.000|
43334341 (0.029)	|0.000	0.027	0.000	0.001	0.000	0.000	0.000	0.000	0.000|
Multiallelic Dprime: 0.750
BLOCK 1278.  MARKERS: 6645 6646 6647 6648 6649 6650 6651 6652 6653 6654
3112112224 (0.278)	|0.167	0.103	0.005	0.003|
3332112414 (0.179)	|0.110	0.064	0.004	0.000|
1132312424 (0.158)	|0.098	0.054	0.004	0.000|
1134134423 (0.143)	|0.095	0.044	0.005	0.000|
3332112424 (0.068)	|0.036	0.027	0.002	0.004|
3112112424 (0.061)	|0.038	0.018	0.003	0.001|
1132114424 (0.058)	|0.025	0.024	0.003	0.003|
1134134424 (0.040)	|0.032	0.008	0.000	0.000|
1132114423 (0.011)	|0.003	0.005	0.003	0.000|
Multiallelic Dprime: 0.093
BLOCK 1279.  MARKERS: 6664 6665 6666
124 (0.603)	|0.303	0.091	0.097	0.095	0.019|
241 (0.348)	|0.264	0.043	0.015	0.024	0.001|
141 (0.029)	|0.026	0.000	0.003	0.000	0.000|
144 (0.013)	|0.002	0.006	0.006	0.000	0.000|
Multiallelic Dprime: 0.400
BLOCK 1280.  MARKERS: 6668 6669 6670 6671 6672
22331 (0.596)	|0.456	0.137	0.004|
24331 (0.141)	|0.139	0.000	0.002|
22112 (0.122)	|0.000	0.000	0.115|
42331 (0.120)	|0.118	0.001	0.000|
22132 (0.020)	|0.020	0.000	0.000|
Multiallelic Dprime: 0.579
BLOCK 1281.  MARKERS: 6673 6674 6675
341 (0.733)	|0.323	0.289	0.111	0.010|
321 (0.138)	|0.066	0.051	0.020	0.000|
123 (0.122)	|0.029	0.062	0.028	0.002|
Multiallelic Dprime: 0.111
BLOCK 1282.  MARKERS: 6676 6677 6678
321 (0.419)	|0.130	0.253	0.016	0.003	0.018|
121 (0.404)	|0.068	0.005	0.158	0.172	0.000|
143 (0.165)	|0.159	0.004	0.000	0.000	0.000|
123 (0.012)	|0.008	0.004	0.000	0.000	0.000|
Multiallelic Dprime: 0.747
BLOCK 1283.  MARKERS: 6679 6680 6681 6682
4214 (0.365)	|0.281	0.001	0.008	0.005	0.055	0.013	0.000|
4332 (0.266)	|0.000	0.252	0.000	0.000	0.000	0.000	0.014|
4314 (0.174)	|0.169	0.000	0.001	0.000	0.000	0.005	0.000|
2214 (0.173)	|0.000	0.000	0.120	0.055	0.000	0.000	0.000|
4334 (0.018)	|0.015	0.000	0.000	0.000	0.000	0.003	0.000|
Multiallelic Dprime: 0.893
BLOCK 1284.  MARKERS: 6684 6685 6686 6687 6688 6689 6690 6691
11121213 (0.466)	|0.013	0.319	0.134|
13341232 (0.255)	|0.256	0.000	0.000|
21343413 (0.129)	|0.126	0.002	0.000|
11341413 (0.060)	|0.002	0.059	0.000|
11341213 (0.055)	|0.055	0.000	0.000|
11121212 (0.020)	|0.019	0.000	0.000|
13341233 (0.014)	|0.010	0.002	0.003|
Multiallelic Dprime: 0.915
BLOCK 1285.  MARKERS: 6692 6693
44 (0.487)	|0.163	0.147	0.111	0.059|
24 (0.380)	|0.137	0.049	0.161	0.024|
42 (0.133)	|0.027	0.086	0.006	0.013|
Multiallelic Dprime: 0.232
BLOCK 1286.  MARKERS: 6696 6697 6698 6699 6700 6701
142334 (0.329)	|0.306	0.000	0.021|
112334 (0.281)	|0.112	0.002	0.169|
314112 (0.279)	|0.000	0.276	0.000|
312334 (0.096)	|0.045	0.000	0.051|
Multiallelic Dprime: 0.754
BLOCK 1287.  MARKERS: 6702 6703
12 (0.456)	|0.272	0.022	0.109	0.048|
22 (0.301)	|0.085	0.176	0.009	0.028|
14 (0.241)	|0.159	0.029	0.052	0.003|
Multiallelic Dprime: 0.405
BLOCK 1288.  MARKERS: 6705 6706 6707
311 (0.515)	|0.224	0.094	0.099	0.094	0.000|
132 (0.227)	|0.100	0.049	0.036	0.033	0.008|
112 (0.169)	|0.081	0.024	0.028	0.027	0.003|
111 (0.079)	|0.026	0.019	0.017	0.013	0.003|
Multiallelic Dprime: 0.069
BLOCK 1289.  MARKERS: 6715 6716 6717 6718 6719
34121 (0.437)	|0.398	0.003	0.028|
23121 (0.187)	|0.019	0.015	0.155|
23114 (0.182)	|0.182	0.000	0.000|
23321 (0.167)	|0.004	0.160	0.001|
23111 (0.015)	|0.007	0.008	0.000|
Multiallelic Dprime: 0.857
BLOCK 1290.  MARKERS: 6720 6721 6722
222 (0.622)	|0.329	0.142	0.049	0.081	0.005|
444 (0.185)	|0.119	0.036	0.011	0.014	0.004|
242 (0.185)	|0.049	0.021	0.097	0.006	0.011|
Multiallelic Dprime: 0.299
BLOCK 1291.  MARKERS: 6724 6725 6726 6727 6728
32312 (0.499)	|0.268	0.169	0.057|
11114 (0.206)	|0.060	0.081	0.065|
12312 (0.158)	|0.043	0.051	0.063|
11332 (0.101)	|0.062	0.030	0.010|
11312 (0.020)	|0.003	0.016	0.001|
Multiallelic Dprime: 0.228
BLOCK 1292.  MARKERS: 6733 6734 6735
323 (0.439)	|0.219	0.218|
143 (0.356)	|0.206	0.150|
141 (0.198)	|0.120	0.078|
Multiallelic Dprime: 0.086
BLOCK 1293.  MARKERS: 6736 6737
13 (0.549)	|0.314	0.063	0.079	0.045	0.017	0.014	0.014|
34 (0.449)	|0.304	0.083	0.032	0.010	0.006	0.003	0.004|
Multiallelic Dprime: 0.240
BLOCK 1294.  MARKERS: 6738 6739 6740 6741 6742 6743 6744
1243242 (0.621)	|0.331	0.142	0.143|
1241242 (0.147)	|0.125	0.011	0.010|
4423421 (0.111)	|0.040	0.046	0.023|
4443221 (0.055)	|0.026	0.009	0.020|
4443222 (0.023)	|0.017	0.004	0.002|
1243222 (0.017)	|0.004	0.000	0.010|
4443242 (0.017)	|0.013	0.000	0.004|
Multiallelic Dprime: 0.241
BLOCK 1295.  MARKERS: 6750 6751 6752
222 (0.562)	|0.334	0.151	0.052	0.020|
223 (0.216)	|0.165	0.029	0.014	0.008|
443 (0.216)	|0.147	0.038	0.020	0.007|
Multiallelic Dprime: 0.212
BLOCK 1296.  MARKERS: 6757 6758 6759 6760 6761
21423 (0.647)	|0.370	0.259	0.013|
42232 (0.218)	|0.148	0.006	0.058|
21233 (0.087)	|0.007	0.058	0.021|
42233 (0.040)	|0.008	0.022	0.009|
Multiallelic Dprime: 0.356
BLOCK 1297.  MARKERS: 6762 6763 6764 6765
1311 (0.541)	|0.063	0.298	0.180|
3243 (0.346)	|0.292	0.052	0.002|
1313 (0.101)	|0.089	0.013	0.000|
Multiallelic Dprime: 0.732
BLOCK 1298.  MARKERS: 6766 6767
32 (0.451)	|0.280	0.142	0.029|
12 (0.365)	|0.288	0.059	0.018|
14 (0.184)	|0.173	0.011	0.000|
Multiallelic Dprime: 0.385
BLOCK 1299.  MARKERS: 6769 6770 6771
232 (0.741)	|0.459	0.138	0.143|
411 (0.213)	|0.117	0.069	0.026|
212 (0.046)	|0.034	0.012	0.001|
Multiallelic Dprime: 0.138
BLOCK 1300.  MARKERS: 6772 6773 6774 6775
1413 (0.610)	|0.239	0.215	0.156|
3232 (0.220)	|0.111	0.066	0.042|
1412 (0.170)	|0.077	0.071	0.022|
Multiallelic Dprime: 0.114
BLOCK 1301.  MARKERS: 6779 6780
42 (0.427)	|0.200	0.102	0.074	0.047|
44 (0.352)	|0.156	0.074	0.082	0.031|
24 (0.221)	|0.093	0.053	0.058	0.016|
Multiallelic Dprime: 0.060
BLOCK 1302.  MARKERS: 6781 6782 6783 6784 6785
31434 (0.448)	|0.250	0.186	0.005|
31432 (0.230)	|0.028	0.200	0.000|
33214 (0.214)	|0.159	0.050	0.004|
13214 (0.095)	|0.089	0.006	0.000|
Multiallelic Dprime: 0.395
BLOCK 1303.  MARKERS: 6787 6788
12 (0.533)	|0.333	0.021	0.060	0.098|
21 (0.447)	|0.045	0.255	0.116	0.020|
11 (0.013)	|0.003	0.000	0.004	0.001|
Multiallelic Dprime: 0.684
BLOCK 1304.  MARKERS: 6789 6790 6791 6792 6793 6794
321224 (0.382)	|0.217	0.101	0.064|
141232 (0.277)	|0.095	0.143	0.041|
141134 (0.185)	|0.093	0.040	0.052|
143232 (0.120)	|0.074	0.014	0.032|
Multiallelic Dprime: 0.206
BLOCK 1305.  MARKERS: 6796 6797
14 (0.497)	|0.328	0.114	0.053|
32 (0.309)	|0.153	0.127	0.029|
34 (0.194)	|0.084	0.095	0.011|
Multiallelic Dprime: 0.203
BLOCK 1306.  MARKERS: 6799 6800
11 (0.565)	|0.447	0.115|
22 (0.336)	|0.190	0.136|
21 (0.093)	|0.032	0.062|
Multiallelic Dprime: 0.304
BLOCK 1307.  MARKERS: 6802 6803 6804
214 (0.674)	|0.459	0.118	0.098|
131 (0.313)	|0.228	0.068	0.017|
Multiallelic Dprime: 0.153
BLOCK 1308.  MARKERS: 6806 6807
33 (0.694)	|0.464	0.201	0.028|
21 (0.192)	|0.131	0.057	0.004|
31 (0.114)	|0.065	0.044	0.006|
Multiallelic Dprime: 0.056
BLOCK 1309.  MARKERS: 6809 6810
21 (0.660)	|0.492	0.007	0.019	0.086	0.052	0.004|
43 (0.302)	|0.036	0.201	0.056	0.000	0.000	0.009|
23 (0.038)	|0.000	0.000	0.036	0.000	0.002	0.000|
Multiallelic Dprime: 0.831
BLOCK 1310.  MARKERS: 6811 6812 6813 6814 6815
11441 (0.527)	|0.419	0.109|
33223 (0.208)	|0.177	0.032|
13223 (0.110)	|0.080	0.028|
13423 (0.086)	|0.061	0.025|
11443 (0.054)	|0.043	0.005|
13221 (0.013)	|0.013	0.000|
Multiallelic Dprime: 0.122
BLOCK 1311.  MARKERS: 6817 6818 6819
221 (0.791)	|0.607	0.158	0.004	0.000	0.009|
343 (0.200)	|0.036	0.000	0.146	0.013	0.000|
Multiallelic Dprime: 0.809
BLOCK 1312.  MARKERS: 6820 6821 6822 6823 6824 6825 6826 6827 6828
134112112 (0.646)	|0.633	0.011|
412112112 (0.158)	|0.158	0.000|
412331221 (0.149)	|0.000	0.148|
412111222 (0.014)	|0.014	0.000|
434111112 (0.010)	|0.009	0.000|
Multiallelic Dprime: 0.933
BLOCK 1313.  MARKERS: 6829 6830
32 (0.821)	|0.611	0.032	0.091	0.045	0.032	0.001	0.010|
14 (0.170)	|0.015	0.130	0.003	0.008	0.001	0.011	0.000|
Multiallelic Dprime: 0.797
BLOCK 1314.  MARKERS: 6833 6834 6835 6836 6837 6838
231431 (0.624)	|0.581	0.014	0.003	0.007	0.007	0.000	0.000|
411332 (0.161)	|0.027	0.097	0.001	0.001	0.020	0.014	0.000|
433412 (0.095)	|0.019	0.001	0.072	0.000	0.000	0.000	0.000|
231432 (0.055)	|0.006	0.000	0.000	0.044	0.000	0.000	0.000|
411432 (0.039)	|0.002	0.013	0.012	0.000	0.000	0.000	0.011|
211332 (0.012)	|0.010	0.000	0.000	0.000	0.000	0.000	0.000|
233412 (0.010)	|0.000	0.000	0.010	0.000	0.000	0.000	0.000|
Multiallelic Dprime: 0.830
BLOCK 1315.  MARKERS: 6839 6840 6841 6842 6843 6844 6845 6846 6847 6848 6849 6850 6851 6852 6853 6854 6855 6856 6857
2333442422324233441 (0.650)	|0.602	0.040	0.009|
2113222241142421123 (0.125)	|0.001	0.124	0.000|
3111244241342221443 (0.100)	|0.000	0.085	0.014|
3113244241342221443 (0.053)	|0.000	0.000	0.053|
2113222241324233441 (0.027)	|0.004	0.024	0.000|
2113222241142221443 (0.014)	|0.000	0.014	0.000|
2113222241342221443 (0.011)	|0.000	0.000	0.010|
Multiallelic Dprime: 0.918
BLOCK 1316.  MARKERS: 6859 6860
43 (0.613)	|0.440	0.102	0.050	0.003	0.005	0.012|
21 (0.297)	|0.184	0.020	0.065	0.026	0.002	0.001|
41 (0.090)	|0.066	0.005	0.009	0.003	0.007	0.000|
Multiallelic Dprime: 0.210
BLOCK 1317.  MARKERS: 6864 6865 6866 6867 6868 6869
431421 (0.689)	|0.689	0.000	0.000|
243421 (0.126)	|0.000	0.127	0.000|
433243 (0.124)	|0.119	0.000	0.005|
233421 (0.032)	|0.000	0.000	0.033|
231421 (0.014)	|0.014	0.000	0.000|
433421 (0.013)	|0.000	0.013	0.000|
Multiallelic Dprime: 0.972
BLOCK 1318.  MARKERS: 6870 6871
43 (0.822)	|0.447	0.236	0.139|
21 (0.139)	|0.052	0.015	0.072|
41 (0.038)	|0.014	0.018	0.007|
Multiallelic Dprime: 0.299
BLOCK 1319.  MARKERS: 6873 6874 6875 6876 6877
24124 (0.512)	|0.422	0.063	0.028|
43334 (0.269)	|0.016	0.099	0.154|
44322 (0.219)	|0.014	0.158	0.047|
Multiallelic Dprime: 0.665
BLOCK 1320.  MARKERS: 6879 6880
43 (0.451)	|0.176	0.107	0.031	0.092	0.044|
44 (0.319)	|0.128	0.059	0.051	0.035	0.046|
23 (0.230)	|0.063	0.022	0.095	0.047	0.002|
Multiallelic Dprime: 0.211
BLOCK 1321.  MARKERS: 6881 6882 6883 6884
4114 (0.368)	|0.217	0.081	0.069|
2434 (0.189)	|0.093	0.035	0.061|
2132 (0.177)	|0.139	0.035	0.003|
4134 (0.175)	|0.018	0.147	0.009|
2134 (0.092)	|0.037	0.053	0.002|
Multiallelic Dprime: 0.396
BLOCK 1322.  MARKERS: 6885 6886 6887 6888 6889 6890
342141 (0.505)	|0.156	0.203	0.079	0.061|
142141 (0.350)	|0.159	0.175	0.004	0.010|
334313 (0.141)	|0.125	0.006	0.006	0.006|
Multiallelic Dprime: 0.318
BLOCK 1323.  MARKERS: 6895 6896 6897
333 (0.442)	|0.145	0.280	0.016|
112 (0.385)	|0.287	0.069	0.030|
113 (0.089)	|0.022	0.065	0.002|
313 (0.078)	|0.037	0.014	0.027|
Multiallelic Dprime: 0.428
BLOCK 1324.  MARKERS: 6899 6900
32 (0.495)	|0.019	0.273	0.156	0.046|
14 (0.427)	|0.403	0.005	0.013	0.004|
34 (0.076)	|0.002	0.026	0.046	0.001|
Multiallelic Dprime: 0.816
BLOCK 1325.  MARKERS: 6901 6902 6903 6904
1121 (0.425)	|0.412	0.000	0.014|
3333 (0.302)	|0.000	0.296	0.004|
3331 (0.214)	|0.059	0.113	0.043|
3121 (0.052)	|0.014	0.002	0.036|
Multiallelic Dprime: 0.801
BLOCK 1326.  MARKERS: 6905 6906
23 (0.488)	|0.387	0.091|
12 (0.416)	|0.341	0.071|
13 (0.096)	|0.077	0.014|
Multiallelic Dprime: 0.060
BLOCK 1327.  MARKERS: 6910 6911 6912 6913 6914 6915
212211 (0.804)	|0.325	0.164	0.114	0.090	0.074	0.008	0.010|
431423 (0.176)	|0.073	0.026	0.035	0.015	0.012	0.003	0.002|
Multiallelic Dprime: 0.111
BLOCK 1328.  MARKERS: 6922 6923 6924 6925 6926 6927
412212 (0.402)	|0.181	0.124	0.098|
224434 (0.193)	|0.087	0.076	0.031|
424234 (0.155)	|0.072	0.047	0.034|
422214 (0.109)	|0.043	0.034	0.032|
224234 (0.088)	|0.023	0.032	0.033|
412434 (0.012)	|0.001	0.008	0.003|
412214 (0.012)	|0.007	0.005	0.000|
Multiallelic Dprime: 0.096
BLOCK 1329.  MARKERS: 6931 6932
14 (0.423)	|0.193	0.155	0.077|
34 (0.341)	|0.179	0.045	0.114|
31 (0.234)	|0.155	0.038	0.035|
Multiallelic Dprime: 0.222
BLOCK 1330.  MARKERS: 6933 6934 6935
223 (0.529)	|0.220	0.270	0.038|
243 (0.238)	|0.117	0.115	0.006|
321 (0.225)	|0.190	0.031	0.004|
Multiallelic Dprime: 0.326
BLOCK 1331.  MARKERS: 6936 6937
43 (0.526)	|0.281	0.131	0.100	0.014|
21 (0.422)	|0.232	0.112	0.075	0.001|
23 (0.049)	|0.010	0.030	0.009	0.000|
Multiallelic Dprime: 0.074
BLOCK 1332.  MARKERS: 6939 6940 6941 6942 6943 6944 6945
4224133 (0.523)	|0.121	0.205	0.148	0.040|
4244212 (0.275)	|0.217	0.034	0.006	0.011|
3342212 (0.184)	|0.112	0.034	0.034	0.004|
4244233 (0.014)	|0.000	0.011	0.002	0.002|
Multiallelic Dprime: 0.486
BLOCK 1333.  MARKERS: 6947 6948 6949 6950 6951
32111 (0.453)	|0.130	0.169	0.105	0.048|
32133 (0.284)	|0.199	0.026	0.043	0.013|
14311 (0.190)	|0.027	0.007	0.048	0.107|
32113 (0.057)	|0.054	0.001	0.000	0.002|
Multiallelic Dprime: 0.472
BLOCK 1334.  MARKERS: 6952 6953 6954 6955
1231 (0.411)	|0.286	0.076	0.051|
4434 (0.208)	|0.091	0.103	0.014|
1211 (0.199)	|0.075	0.082	0.041|
4231 (0.179)	|0.124	0.038	0.017|
Multiallelic Dprime: 0.273
BLOCK 1335.  MARKERS: 6956 6957
22 (0.577)	|0.575	0.000	0.002|
32 (0.298)	|0.000	0.292	0.000|
21 (0.125)	|0.027	0.000	0.098|
Multiallelic Dprime: 0.968
BLOCK 1336.  MARKERS: 6958 6959 6960 6961 6962
21233 (0.602)	|0.329	0.034	0.181	0.042	0.003|
33141 (0.292)	|0.010	0.210	0.031	0.000	0.032|
23141 (0.100)	|0.093	0.004	0.000	0.000	0.000|
Multiallelic Dprime: 0.680
BLOCK 1337.  MARKERS: 6963 6964 6965 6966 6967
21212 (0.436)	|0.100	0.335	0.000|
21314 (0.249)	|0.000	0.000	0.250|
43232 (0.211)	|0.211	0.000	0.000|
41212 (0.044)	|0.041	0.004	0.000|
41232 (0.035)	|0.035	0.000	0.000|
Multiallelic Dprime: 0.889
BLOCK 1338.  MARKERS: 6968 6969 6970 6971
1131 (0.396)	|0.099	0.194	0.010	0.011	0.072	0.010|
1322 (0.340)	|0.049	0.006	0.120	0.118	0.046	0.000|
3322 (0.263)	|0.230	0.002	0.021	0.004	0.004	0.002|
Multiallelic Dprime: 0.671
BLOCK 1339.  MARKERS: 6973 6974 6975 6976 6977 6978
113141 (0.378)	|0.315	0.001	0.056	0.000|
313141 (0.201)	|0.197	0.000	0.000	0.002|
121321 (0.150)	|0.004	0.142	0.005	0.000|
121323 (0.134)	|0.002	0.001	0.001	0.129|
121341 (0.123)	|0.037	0.002	0.081	0.000|
123341 (0.013)	|0.000	0.012	0.000	0.000|
Multiallelic Dprime: 0.806
BLOCK 1340.  MARKERS: 6979 6980 6981 6982 6983
24321 (0.559)	|0.383	0.000	0.169	0.000	0.000	0.000|
22343 (0.156)	|0.000	0.000	0.000	0.137	0.000	0.010|
32343 (0.142)	|0.000	0.047	0.000	0.004	0.080	0.000|
22141 (0.131)	|0.000	0.126	0.000	0.000	0.000	0.000|
Multiallelic Dprime: 0.976
BLOCK 1341.  MARKERS: 6984 6985 6986 6987 6988 6989 6990 6991 6992 6993 6994 6995 6996 6997 6998 6999 7000 7001
123213214124311221 (0.393)	|0.182	0.198	0.014|
143441122322133131 (0.174)	|0.011	0.025	0.139|
123213214144311221 (0.169)	|0.149	0.011	0.009|
344441122322133133 (0.141)	|0.137	0.005	0.000|
143413214324331221 (0.081)	|0.004	0.076	0.000|
144441122322133131 (0.010)	|0.003	0.004	0.003|
Multiallelic Dprime: 0.604
BLOCK 1342.  MARKERS: 7002 7003
42 (0.501)	|0.404	0.080	0.016|
24 (0.326)	|0.029	0.293	0.004|
44 (0.173)	|0.040	0.004	0.131|
Multiallelic Dprime: 0.735
BLOCK 1343.  MARKERS: 7006 7007
33 (0.474)	|0.119	0.122	0.225	0.008|
31 (0.376)	|0.341	0.020	0.009	0.005|
13 (0.150)	|0.049	0.098	0.003	0.000|
Multiallelic Dprime: 0.620
BLOCK 1344.  MARKERS: 7009 7010 7011
232 (0.512)	|0.326	0.091	0.089|
214 (0.240)	|0.103	0.055	0.082|
432 (0.235)	|0.072	0.155	0.009|
234 (0.012)	|0.004	0.004	0.004|
Multiallelic Dprime: 0.314
BLOCK 1345.  MARKERS: 7013 7014 7015
134 (0.506)	|0.269	0.191	0.046|
324 (0.304)	|0.156	0.131	0.017|
122 (0.184)	|0.088	0.051	0.045|
Multiallelic Dprime: 0.077
BLOCK 1346.  MARKERS: 7017 7018
22 (0.514)	|0.260	0.152	0.102|
24 (0.378)	|0.281	0.051	0.045|
34 (0.108)	|0.027	0.066	0.009|
Multiallelic Dprime: 0.291
BLOCK 1347.  MARKERS: 7020 7021 7022 7023 7024 7025 7026
4234314 (0.569)	|0.343	0.049	0.038	0.124	0.010|
4234114 (0.267)	|0.083	0.040	0.126	0.013	0.000|
2412122 (0.156)	|0.030	0.095	0.014	0.010	0.000|
Multiallelic Dprime: 0.492
BLOCK 1348.  MARKERS: 7029 7030 7031 7032 7033
41412 (0.456)	|0.456	0.000	0.000|
31314 (0.183)	|0.003	0.180	0.000|
41432 (0.178)	|0.169	0.001	0.008|
34312 (0.148)	|0.020	0.000	0.128|
31412 (0.010)	|0.010	0.000	0.000|
Multiallelic Dprime: 0.946
BLOCK 1349.  MARKERS: 7034 7035
33 (0.664)	|0.538	0.117	0.007|
31 (0.199)	|0.030	0.151	0.011|
11 (0.137)	|0.000	0.001	0.135|
Multiallelic Dprime: 0.754
BLOCK 1350.  MARKERS: 7036 7037 7038 7039
4312 (0.569)	|0.571	0.000	0.000	0.000	0.000|
4324 (0.268)	|0.000	0.043	0.141	0.043	0.041|
1124 (0.153)	|0.000	0.129	0.022	0.001	0.000|
Multiallelic Dprime: 0.920
BLOCK 1351.  MARKERS: 7041 7042 7043 7044
2131 (0.577)	|0.413	0.164|
2332 (0.173)	|0.135	0.038|
3321 (0.163)	|0.016	0.147|
2331 (0.045)	|0.011	0.034|
3331 (0.042)	|0.039	0.004|
Multiallelic Dprime: 0.424
BLOCK 1352.  MARKERS: 7045 7046
42 (0.615)	|0.572	0.035	0.008|
24 (0.385)	|0.060	0.308	0.018|
Multiallelic Dprime: 0.811
BLOCK 1353.  MARKERS: 7047 7048
13 (0.631)	|0.318	0.145	0.168|
21 (0.342)	|0.133	0.144	0.066|
23 (0.026)	|0.007	0.015	0.003|
Multiallelic Dprime: 0.198
BLOCK 1354.  MARKERS: 7049 7050
12 (0.458)	|0.404	0.012	0.041|
14 (0.305)	|0.297	0.008	0.000|
22 (0.238)	|0.039	0.196	0.003|
Multiallelic Dprime: 0.755
BLOCK 1355.  MARKERS: 7051 7052
33 (0.740)	|0.241	0.336	0.147	0.016|
11 (0.216)	|0.155	0.036	0.019	0.005|
31 (0.044)	|0.033	0.005	0.005	0.002|
Multiallelic Dprime: 0.523
BLOCK 1356.  MARKERS: 7054 7055 7056
344 (0.429)	|0.393	0.036|
122 (0.377)	|0.257	0.119|
324 (0.170)	|0.033	0.135|
322 (0.023)	|0.008	0.010|
Multiallelic Dprime: 0.454
BLOCK 1357.  MARKERS: 7057 7058
13 (0.691)	|0.344	0.293	0.052|
31 (0.300)	|0.171	0.071	0.057|
Multiallelic Dprime: 0.221
BLOCK 1358.  MARKERS: 7062 7063
23 (0.516)	|0.255	0.190	0.017	0.028	0.002	0.007|
21 (0.373)	|0.018	0.038	0.100	0.164	0.043	0.003|
41 (0.109)	|0.001	0.000	0.105	0.000	0.000	0.002|
Multiallelic Dprime: 0.724
BLOCK 1359.  MARKERS: 7064 7065 7066 7067 7068 7069
114222 (0.276)	|0.271	0.003	0.000	0.000|
234242 (0.225)	|0.206	0.014	0.003	0.000|
234442 (0.224)	|0.036	0.170	0.004	0.001|
232244 (0.191)	|0.069	0.014	0.098	0.004|
232242 (0.044)	|0.000	0.002	0.001	0.034|
234222 (0.013)	|0.009	0.000	0.000	0.000|
Multiallelic Dprime: 0.793
BLOCK 1360.  MARKERS: 7071 7072 7073 7074 7075 7076 7077 7078 7079
332321132 (0.602)	|0.597	0.002	0.001	0.004|
132343332 (0.204)	|0.011	0.192	0.000	0.000|
114141114 (0.111)	|0.003	0.000	0.105	0.003|
132323132 (0.043)	|0.041	0.000	0.000	0.002|
Multiallelic Dprime: 0.955
BLOCK 1361.  MARKERS: 7081 7082 7083
334 (0.674)	|0.382	0.102	0.191|
114 (0.198)	|0.000	0.193	0.004|
331 (0.114)	|0.024	0.090	0.000|
314 (0.014)	|0.003	0.011	0.001|
Multiallelic Dprime: 0.838
BLOCK 1362.  MARKERS: 7084 7085
24 (0.409)	|0.392	0.000	0.000	0.000	0.000	0.013|
42 (0.395)	|0.001	0.045	0.196	0.088	0.056	0.000|
44 (0.196)	|0.001	0.192	0.000	0.000	0.000	0.000|
Multiallelic Dprime: 0.950
BLOCK 1363.  MARKERS: 7086 7087 7088 7089 7090 7091 7092 7093 7094 7095
3212233333 (0.396)	|0.391	0.000	0.002	0.000|
3414411111 (0.236)	|0.001	0.207	0.000	0.030|
1432233333 (0.197)	|0.196	0.000	0.000	0.000|
3432233333 (0.088)	|0.005	0.000	0.085	0.000|
3414411133 (0.056)	|0.000	0.000	0.056	0.000|
3214411111 (0.011)	|0.000	0.010	0.000	0.000|
Multiallelic Dprime: 0.985
BLOCK 1364.  MARKERS: 7096 7097 7098 7099 7100 7101 7102 7103
22212211 (0.602)	|0.441	0.007	0.153|
21224413 (0.220)	|0.015	0.204	0.000|
42324231 (0.147)	|0.095	0.051	0.001|
21224231 (0.031)	|0.032	0.000	0.000|
Multiallelic Dprime: 0.647
BLOCK 1365.  MARKERS: 7104 7105
22 (0.585)	|0.371	0.028	0.155	0.032|
42 (0.262)	|0.004	0.192	0.000	0.060|
24 (0.154)	|0.134	0.000	0.000	0.019|
Multiallelic Dprime: 0.673
BLOCK 1366.  MARKERS: 7106 7107 7108 7109
3213 (0.509)	|0.396	0.073	0.038|
2412 (0.219)	|0.206	0.011	0.003|
2223 (0.155)	|0.022	0.131	0.000|
2213 (0.112)	|0.035	0.069	0.008|
Multiallelic Dprime: 0.564
BLOCK 1367.  MARKERS: 7110 7111 7112 7113 7114 7115 7116 7117 7118
144344342 (0.664)	|0.448	0.193	0.000	0.020	0.000|
323122123 (0.284)	|0.003	0.002	0.144	0.128	0.000|
144344343 (0.048)	|0.000	0.000	0.030	0.000	0.015|
Multiallelic Dprime: 0.939
BLOCK 1368.  MARKERS: 7119 7120 7121 7122 7123 7124 7125
3111122 (0.450)	|0.412	0.002	0.008	0.004	0.001	0.000|
2334313 (0.195)	|0.127	0.029	0.021	0.003	0.000	0.011|
3331313 (0.175)	|0.006	0.006	0.083	0.060	0.013	0.001|
2331313 (0.147)	|0.002	0.137	0.000	0.000	0.000	0.000|
3331123 (0.016)	|0.006	0.001	0.008	0.000	0.000	0.000|
Multiallelic Dprime: 0.771
BLOCK 1369.  MARKERS: 7128 7129 7130 7131 7132 7133 7134 7135 7136
224114122 (0.563)	|0.440	0.112	0.004|
342432214 (0.175)	|0.173	0.003	0.000|
222432212 (0.123)	|0.097	0.021	0.005|
222114112 (0.067)	|0.006	0.000	0.061|
222114122 (0.015)	|0.013	0.001	0.000|
222432214 (0.012)	|0.011	0.002	0.000|
Multiallelic Dprime: 0.367
BLOCK 1370.  MARKERS: 7137 7138 7139 7140
3433 (0.770)	|0.617	0.153|
1111 (0.144)	|0.064	0.080|
3133 (0.079)	|0.007	0.072|
Multiallelic Dprime: 0.543
BLOCK 1371.  MARKERS: 7144 7145
32 (0.689)	|0.573	0.007	0.071	0.012	0.006	0.015|
14 (0.311)	|0.002	0.174	0.108	0.008	0.013	0.000|
Multiallelic Dprime: 0.853
BLOCK 1372.  MARKERS: 7146 7147 7148 7149 7150
42222 (0.574)	|0.476	0.082	0.018|
12442 (0.181)	|0.023	0.007	0.151|
41444 (0.178)	|0.009	0.170	0.000|
42442 (0.020)	|0.004	0.017	0.000|
41442 (0.019)	|0.013	0.005	0.002|
42224 (0.015)	|0.000	0.013	0.000|
Multiallelic Dprime: 0.762
BLOCK 1373.  MARKERS: 7151 7152
32 (0.532)	|0.480	0.024	0.004	0.003|
12 (0.297)	|0.000	0.109	0.177	0.002|
31 (0.171)	|0.000	0.065	0.000	0.105|
Multiallelic Dprime: 0.897
BLOCK 1374.  MARKERS: 7154 7155 7156 7157 7158
12422 (0.484)	|0.461	0.018	0.006|
32422 (0.198)	|0.096	0.092	0.005|
32421 (0.178)	|0.003	0.012	0.169|
34212 (0.111)	|0.009	0.102	0.000|
Multiallelic Dprime: 0.776
BLOCK 1375.  MARKERS: 7161 7162
24 (0.575)	|0.566	0.007	0.002|
32 (0.243)	|0.026	0.109	0.104|
34 (0.183)	|0.183	0.000	0.000|
Multiallelic Dprime: 0.950
BLOCK 1376.  MARKERS: 7164 7165
21 (0.774)	|0.412	0.201	0.161|
43 (0.116)	|0.062	0.053	0.002|
23 (0.106)	|0.063	0.022	0.021|
Multiallelic Dprime: 0.144
BLOCK 1377.  MARKERS: 7166 7167
21 (0.537)	|0.430	0.088|
23 (0.279)	|0.270	0.005|
43 (0.183)	|0.180	0.003|
Multiallelic Dprime: 0.805
BLOCK 1378.  MARKERS: 7168 7169 7170 7171 7172 7173 7174 7175 7176 7177
3423112432 (0.881)	|0.468	0.224	0.100	0.045	0.028	0.009|
1241434224 (0.096)	|0.004	0.005	0.082	0.002	0.000	0.000|
Multiallelic Dprime: 0.853
BLOCK 1379.  MARKERS: 7178 7179 7180 7181 7182 7183 7184 7185 7186
131214314 (0.474)	|0.469	0.008	0.000|
313432332 (0.233)	|0.039	0.192	0.000|
131212114 (0.192)	|0.003	0.000	0.186|
111412314 (0.050)	|0.000	0.048	0.001|
131212314 (0.032)	|0.000	0.031	0.001|
313412332 (0.011)	|0.000	0.011	0.000|
Multiallelic Dprime: 0.921
BLOCK 1380.  MARKERS: 7187 7188
41 (0.515)	|0.416	0.095	0.003|
11 (0.293)	|0.007	0.210	0.075|
12 (0.192)	|0.010	0.114	0.068|
Multiallelic Dprime: 0.702
BLOCK 1381.  MARKERS: 7189 7190
14 (0.433)	|0.168	0.143	0.080	0.018	0.014	0.004|
22 (0.420)	|0.173	0.148	0.069	0.005	0.017	0.006|
24 (0.146)	|0.049	0.035	0.020	0.027	0.003	0.009|
Multiallelic Dprime: 0.084
BLOCK 1382.  MARKERS: 7191 7192 7193 7194 7195 7196 7197 7198 7199 7200 7201 7202 7203 7204 7205 7206 7207 7208 7209 7210 7211
244431311311442323214 (0.391)	|0.330	0.049	0.013|
244431311311442323234 (0.326)	|0.149	0.164	0.012|
413242134432434134432 (0.169)	|0.032	0.038	0.098|
244431311311134123234 (0.050)	|0.050	0.000	0.000|
244431311311142323234 (0.033)	|0.000	0.000	0.033|
244431311311134323234 (0.018)	|0.000	0.000	0.018|
Multiallelic Dprime: 0.561
BLOCK 1383.  MARKERS: 7216 7217
13 (0.567)	|0.242	0.177	0.096	0.052|
21 (0.255)	|0.076	0.103	0.054	0.021|
11 (0.176)	|0.042	0.041	0.068	0.025|
Multiallelic Dprime: 0.165
BLOCK 1384.  MARKERS: 7220 7221 7222
312 (0.359)	|0.075	0.093	0.190|
322 (0.324)	|0.274	0.030	0.020|
114 (0.218)	|0.075	0.120	0.024|
314 (0.098)	|0.073	0.019	0.006|
Multiallelic Dprime: 0.519
BLOCK 1385.  MARKERS: 7223 7224
12 (0.496)	|0.358	0.016	0.012	0.056	0.052|
14 (0.262)	|0.000	0.038	0.223	0.000	0.000|
32 (0.241)	|0.004	0.232	0.001	0.000	0.000|
Multiallelic Dprime: 0.918
BLOCK 1386.  MARKERS: 7227 7228 7229 7230
3233 (0.360)	|0.359	0.000|
2333 (0.287)	|0.144	0.141|
2311 (0.236)	|0.220	0.016|
2331 (0.055)	|0.056	0.000|
2233 (0.054)	|0.054	0.000|
Multiallelic Dprime: 0.860
BLOCK 1387.  MARKERS: 7231 7232 7233
321 (0.836)	|0.432	0.187	0.148	0.058	0.009|
143 (0.159)	|0.034	0.005	0.015	0.104	0.000|
Multiallelic Dprime: 0.590
BLOCK 1388.  MARKERS: 7234 7235 7236 7237 7238
32243 (0.466)	|0.459	0.006	0.000|
14423 (0.192)	|0.188	0.003	0.000|
32223 (0.164)	|0.035	0.112	0.017|
32221 (0.163)	|0.162	0.000	0.000|
32423 (0.011)	|0.002	0.007	0.002|
Multiallelic Dprime: 0.915
BLOCK 1389.  MARKERS: 7239 7240
13 (0.851)	|0.457	0.357	0.031|
31 (0.128)	|0.090	0.012	0.025|
11 (0.020)	|0.004	0.002	0.013|
Multiallelic Dprime: 0.435
BLOCK 1390.  MARKERS: 7241 7242 7243
141 (0.553)	|0.445	0.107|
423 (0.371)	|0.311	0.060|
121 (0.070)	|0.061	0.006|
Multiallelic Dprime: 0.137
BLOCK 1391.  MARKERS: 7248 7249
24 (0.819)	|0.814	0.006|
42 (0.177)	|0.082	0.095|
Multiallelic Dprime: 0.933
BLOCK 1392.  MARKERS: 7250 7251
11 (0.900)	|0.594	0.197	0.108|
33 (0.100)	|0.008	0.006	0.087|
Multiallelic Dprime: 0.834
BLOCK 1393.  MARKERS: 7252 7253 7254
342 (0.602)	|0.521	0.024	0.007	0.048|
124 (0.203)	|0.003	0.197	0.000	0.000|
324 (0.195)	|0.079	0.004	0.109	0.000|
Multiallelic Dprime: 0.755
BLOCK 1394.  MARKERS: 7255 7256 7257 7258 7259
31421 (0.604)	|0.517	0.084|
31241 (0.223)	|0.045	0.178|
13243 (0.116)	|0.048	0.064|
13241 (0.049)	|0.042	0.008|
Multiallelic Dprime: 0.582
BLOCK 1395.  MARKERS: 7261 7262
11 (0.659)	|0.480	0.097	0.074|
32 (0.335)	|0.034	0.297	0.001|
Multiallelic Dprime: 0.825
BLOCK 1396.  MARKERS: 7263 7264 7265
314 (0.515)	|0.293	0.206	0.015|
132 (0.394)	|0.282	0.101	0.006|
312 (0.080)	|0.072	0.003	0.004|
Multiallelic Dprime: 0.286
BLOCK 1397.  MARKERS: 7268 7269
12 (0.656)	|0.535	0.003	0.104	0.002	0.000|
34 (0.312)	|0.000	0.268	0.009	0.023	0.011|
32 (0.025)	|0.014	0.004	0.006	0.000	0.000|
Multiallelic Dprime: 0.904
BLOCK 1398.  MARKERS: 7270 7271 7272 7273
2231 (0.548)	|0.347	0.168	0.035|
4412 (0.283)	|0.184	0.088	0.011|
4411 (0.119)	|0.086	0.022	0.013|
4431 (0.024)	|0.020	0.004	0.000|
4231 (0.011)	|0.007	0.004	0.000|
Multiallelic Dprime: 0.090
BLOCK 1399.  MARKERS: 7274 7275 7276
431 (0.652)	|0.550	0.101|
243 (0.283)	|0.043	0.240|
443 (0.061)	|0.032	0.029|
Multiallelic Dprime: 0.651
BLOCK 1400.  MARKERS: 7277 7278
13 (0.630)	|0.417	0.199	0.013|
31 (0.370)	|0.158	0.208	0.004|
Multiallelic Dprime: 0.261
BLOCK 1401.  MARKERS: 7279 7280
21 (0.574)	|0.036	0.286	0.220	0.024|
32 (0.407)	|0.364	0.030	0.000	0.013|
22 (0.017)	|0.004	0.008	0.005	0.000|
Multiallelic Dprime: 0.805
BLOCK 1402.  MARKERS: 7281 7282 7283 7284
2323 (0.402)	|0.220	0.133	0.050|
2131 (0.324)	|0.179	0.114	0.029|
4323 (0.226)	|0.099	0.091	0.037|
2333 (0.037)	|0.016	0.019	0.002|
Multiallelic Dprime: 0.086
BLOCK 1403.  MARKERS: 7288 7289
24 (0.520)	|0.468	0.045	0.008|
21 (0.360)	|0.074	0.152	0.132|
41 (0.118)	|0.000	0.116	0.000|
Multiallelic Dprime: 0.715
BLOCK 1404.  MARKERS: 7291 7292
12 (0.542)	|0.531	0.007	0.003|
32 (0.314)	|0.013	0.301	0.000|
31 (0.142)	|0.002	0.020	0.117|
Multiallelic Dprime: 0.935
BLOCK 1405.  MARKERS: 7294 7295
11 (0.546)	|0.543	0.003|
13 (0.329)	|0.313	0.015|
21 (0.123)	|0.041	0.083|
Multiallelic Dprime: 0.794
BLOCK 1406.  MARKERS: 7297 7298
41 (0.897)	|0.602	0.178	0.115|
24 (0.103)	|0.086	0.017	0.000|
Multiallelic Dprime: 0.483
BLOCK 1407.  MARKERS: 7300 7301
33 (0.689)	|0.603	0.085|
41 (0.195)	|0.178	0.016|
43 (0.115)	|0.115	0.000|
Multiallelic Dprime: 0.480
BLOCK 1408.  MARKERS: 7302 7303
11 (0.897)	|0.406	0.120	0.206	0.124	0.029|
32 (0.101)	|0.001	0.087	0.000	0.000	0.013|
Multiallelic Dprime: 0.919
BLOCK 1409.  MARKERS: 7304 7305 7306 7307 7308 7309
234424 (0.408)	|0.378	0.008	0.019|
234421 (0.208)	|0.048	0.055	0.104|
444421 (0.206)	|0.000	0.201	0.004|
232241 (0.122)	|0.000	0.009	0.116|
244421 (0.042)	|0.002	0.039	0.002|
Multiallelic Dprime: 0.789
BLOCK 1410.  MARKERS: 7311 7312 7313
321 (0.430)	|0.212	0.012	0.206|
143 (0.316)	|0.017	0.238	0.061|
323 (0.247)	|0.176	0.067	0.004|
Multiallelic Dprime: 0.553
BLOCK 1411.  MARKERS: 7315 7316
22 (0.408)	|0.291	0.038	0.080|
24 (0.321)	|0.099	0.183	0.039|
42 (0.271)	|0.083	0.138	0.050|
Multiallelic Dprime: 0.379
BLOCK 1412.  MARKERS: 7317 7318
23 (0.472)	|0.232	0.159	0.082|
43 (0.359)	|0.114	0.241	0.004|
44 (0.169)	|0.125	0.013	0.031|
Multiallelic Dprime: 0.327
BLOCK 1413.  MARKERS: 7319 7320
22 (0.470)	|0.013	0.179	0.153	0.119	0.005|
42 (0.413)	|0.348	0.043	0.021	0.000	0.000|
23 (0.117)	|0.046	0.000	0.000	0.003	0.069|
Multiallelic Dprime: 0.769
BLOCK 1414.  MARKERS: 7321 7322 7323 7324
1321 (0.407)	|0.250	0.127	0.031	0.000|
4141 (0.221)	|0.084	0.025	0.110	0.002|
1141 (0.174)	|0.046	0.101	0.022	0.005|
1123 (0.121)	|0.108	0.004	0.003	0.007|
1121 (0.074)	|0.049	0.016	0.008	0.000|
Multiallelic Dprime: 0.380
BLOCK 1415.  MARKERS: 7325 7326 7327
412 (0.538)	|0.000	0.336	0.202|
222 (0.273)	|0.242	0.000	0.031|
414 (0.175)	|0.174	0.000	0.000|
422 (0.014)	|0.014	0.000	0.000|
Multiallelic Dprime: 0.910
BLOCK 1416.  MARKERS: 7328 7329
12 (0.432)	|0.280	0.054	0.097|
13 (0.334)	|0.159	0.163	0.013|
33 (0.234)	|0.222	0.007	0.005|
Multiallelic Dprime: 0.419
BLOCK 1417.  MARKERS: 7331 7332
43 (0.662)	|0.414	0.246|
41 (0.224)	|0.090	0.133|
23 (0.115)	|0.083	0.032|
Multiallelic Dprime: 0.195
BLOCK 1418.  MARKERS: 7333 7334 7335 7336
2132 (0.584)	|0.237	0.090	0.086	0.095	0.044	0.001	0.014|
3344 (0.410)	|0.068	0.140	0.077	0.061	0.033	0.022	0.001|
Multiallelic Dprime: 0.286
BLOCK 1419.  MARKERS: 7338 7339 7340 7341 7342 7343
234144 (0.308)	|0.077	0.148	0.054	0.010	0.011|
142414 (0.231)	|0.106	0.039	0.070	0.010	0.006|
234414 (0.164)	|0.083	0.035	0.035	0.012	0.000|
234142 (0.160)	|0.027	0.033	0.080	0.012	0.003|
144414 (0.080)	|0.032	0.038	0.007	0.001	0.000|
144144 (0.022)	|0.000	0.001	0.011	0.008	0.002|
134414 (0.015)	|0.000	0.012	0.000	0.000	0.000|
Multiallelic Dprime: 0.307
BLOCK 1420.  MARKERS: 7344 7345 7346 7347 7348
23331 (0.330)	|0.321	0.004	0.004|
23131 (0.311)	|0.133	0.002	0.176|
41113 (0.264)	|0.090	0.173	0.000|
23111 (0.056)	|0.054	0.000	0.002|
43113 (0.025)	|0.022	0.002	0.000|
Multiallelic Dprime: 0.731
BLOCK 1421.  MARKERS: 7350 7351
33 (0.624)	|0.416	0.032	0.175|
13 (0.194)	|0.193	0.000	0.000|
31 (0.182)	|0.003	0.161	0.018|
Multiallelic Dprime: 0.585
BLOCK 1422.  MARKERS: 7352 7353
24 (0.612)	|0.506	0.099	0.008|
12 (0.192)	|0.000	0.052	0.138|
22 (0.192)	|0.000	0.171	0.021|
Multiallelic Dprime: 0.801
BLOCK 1423.  MARKERS: 7355 7356 7357 7358
1242 (0.507)	|0.480	0.025|
1241 (0.324)	|0.200	0.120|
3421 (0.166)	|0.148	0.018|
Multiallelic Dprime: 0.611
BLOCK 1424.  MARKERS: 7362 7363
12 (0.831)	|0.395	0.315	0.056	0.055|
44 (0.163)	|0.069	0.006	0.083	0.004|
Multiallelic Dprime: 0.446
BLOCK 1425.  MARKERS: 7365 7366 7367 7368 7369
13244 (0.464)	|0.439	0.003	0.022|
11412 (0.320)	|0.306	0.000	0.015|
23212 (0.140)	|0.004	0.120	0.015|
13214 (0.059)	|0.055	0.004	0.000|
Multiallelic Dprime: 0.747
BLOCK 1426.  MARKERS: 7370 7371
42 (0.809)	|0.384	0.258	0.136	0.000	0.013|
24 (0.121)	|0.000	0.014	0.000	0.109	0.000|
22 (0.069)	|0.000	0.010	0.039	0.016	0.000|
Multiallelic Dprime: 0.719
BLOCK 1427.  MARKERS: 7373 7374 7375 7376 7377 7378
421311 (0.385)	|0.350	0.017	0.000	0.012	0.005|
443313 (0.281)	|0.009	0.226	0.008	0.038	0.000|
441311 (0.175)	|0.033	0.061	0.002	0.044	0.035|
141131 (0.125)	|0.003	0.014	0.107	0.000	0.000|
421331 (0.014)	|0.000	0.009	0.005	0.000	0.000|
Multiallelic Dprime: 0.744
BLOCK 1428.  MARKERS: 7381 7382 7383 7384 7385 7386 7387 7388 7389 7390 7391 7392
213322311132 (0.398)	|0.388	0.005	0.000	0.000|
334341233213 (0.336)	|0.035	0.299	0.000	0.000|
334141233213 (0.129)	|0.129	0.000	0.000	0.000|
233322211132 (0.096)	|0.010	0.085	0.000	0.000|
233322211133 (0.040)	|0.003	0.000	0.022	0.014|
Multiallelic Dprime: 0.910
BLOCK 1429.  MARKERS: 7393 7394 7395
413 (0.564)	|0.553	0.011|
221 (0.390)	|0.127	0.263|
421 (0.023)	|0.023	0.000|
411 (0.014)	|0.014	0.000|
Multiallelic Dprime: 0.933
BLOCK 1430.  MARKERS: 7396 7397 7398
144 (0.724)	|0.375	0.312	0.011	0.022|
323 (0.276)	|0.000	0.017	0.257	0.000|
Multiallelic Dprime: 0.922
BLOCK 1431.  MARKERS: 7399 7400 7401 7402
1313 (0.375)	|0.282	0.003	0.000	0.060	0.000	0.001	0.005	0.000|
2213 (0.329)	|0.022	0.025	0.144	0.038	0.052	0.019	0.000	0.012|
2231 (0.268)	|0.002	0.215	0.001	0.041	0.000	0.000	0.000	0.000|
2313 (0.022)	|0.002	0.006	0.000	0.003	0.000	0.000	0.009	0.000|
Multiallelic Dprime: 0.762
BLOCK 1432.  MARKERS: 7403 7404 7405 7406 7407 7408 7409 7410 7411 7412 7413 7414 7415
1414424242414 (0.307)	|0.307	0.000	0.000	0.000	0.000	0.000	0.000|
3244244242424 (0.254)	|0.028	0.000	0.144	0.079	0.000	0.000	0.002|
1211222114322 (0.145)	|0.000	0.146	0.000	0.000	0.000	0.000	0.000|
1214224114324 (0.144)	|0.138	0.000	0.005	0.000	0.000	0.000	0.000|
1214244242424 (0.051)	|0.000	0.008	0.000	0.000	0.042	0.000	0.000|
1214242242324 (0.020)	|0.000	0.020	0.000	0.000	0.000	0.000	0.000|
1414244242424 (0.015)	|0.010	0.000	0.000	0.000	0.000	0.000	0.000|
1214224242324 (0.012)	|0.000	0.000	0.000	0.000	0.000	0.011	0.000|
Multiallelic Dprime: 0.949
BLOCK 1433.  MARKERS: 7416 7417 7418 7419 7420 7421
123134 (0.512)	|0.176	0.149	0.113	0.071|
443134 (0.187)	|0.074	0.054	0.033	0.025|
122342 (0.152)	|0.056	0.062	0.029	0.005|
122344 (0.080)	|0.040	0.022	0.013	0.005|
423134 (0.039)	|0.018	0.004	0.015	0.002|
123334 (0.013)	|0.008	0.000	0.005	0.000|
122134 (0.010)	|0.005	0.004	0.001	0.000|
Multiallelic Dprime: 0.119
BLOCK 1434.  MARKERS: 7424 7425 7426 7427
3143 (0.379)	|0.050	0.303	0.003	0.016	0.000|
3243 (0.297)	|0.248	0.011	0.002	0.033	0.002|
3123 (0.214)	|0.058	0.005	0.132	0.000	0.011|
2141 (0.107)	|0.002	0.000	0.097	0.000	0.004|
Multiallelic Dprime: 0.774
BLOCK 1435.  MARKERS: 7430 7431 7432 7433 7434 7435 7436 7437
32122311 (0.358)	|0.296	0.018	0.005	0.015	0.010	0.001	0.000|
12222313 (0.320)	|0.138	0.057	0.056	0.006	0.036	0.003	0.022|
34131143 (0.237)	|0.096	0.080	0.002	0.017	0.016	0.026	0.001|
32122313 (0.049)	|0.013	0.005	0.008	0.020	0.000	0.000	0.000|
34131141 (0.017)	|0.013	0.000	0.000	0.002	0.000	0.000	0.000|
Multiallelic Dprime: 0.461
BLOCK 1436.  MARKERS: 7440 7441 7442 7443 7444 7445
224134 (0.559)	|0.545	0.000	0.004|
432322 (0.164)	|0.007	0.150	0.000|
224122 (0.074)	|0.003	0.003	0.066|
424322 (0.068)	|0.061	0.001	0.000|
224322 (0.066)	|0.000	0.000	0.064|
224132 (0.030)	|0.030	0.000	0.000|
224124 (0.023)	|0.000	0.000	0.023|
Multiallelic Dprime: 0.969
BLOCK 1437.  MARKERS: 7446 7447 7448 7449 7450 7451 7452 7453 7454 7455 7456 7457 7458 7459
43421432411424 (0.646)	|0.492	0.101	0.017	0.029|
43211212233342 (0.162)	|0.005	0.144	0.012	0.001|
21223413413342 (0.157)	|0.014	0.018	0.123	0.001|
Multiallelic Dprime: 0.766
BLOCK 1438.  MARKERS: 7460 7461 7462 7463 7464
14141 (0.521)	|0.413	0.079	0.027|
14121 (0.270)	|0.253	0.003	0.011|
32223 (0.161)	|0.105	0.030	0.025|
12223 (0.033)	|0.030	0.003	0.000|
Multiallelic Dprime: 0.327
BLOCK 1439.  MARKERS: 7467 7468 7469
231 (0.812)	|0.503	0.285	0.005|
113 (0.116)	|0.011	0.000	0.103|
233 (0.063)	|0.059	0.002	0.000|
Multiallelic Dprime: 0.640
BLOCK 1440.  MARKERS: 7470 7471 7472 7473 7474 7475 7476 7477 7478 7479
1121443233 (0.574)	|0.087	0.283	0.173	0.001	0.029|
3121422433 (0.289)	|0.271	0.015	0.000	0.000	0.002|
3333323414 (0.108)	|0.000	0.012	0.000	0.091	0.000|
Multiallelic Dprime: 0.825
BLOCK 1441.  MARKERS: 7481 7482 7483 7484 7485 7486 7487 7488 7489 7490
2134344444 (0.366)	|0.328	0.041|
2344344444 (0.314)	|0.270	0.046|
2144344444 (0.174)	|0.165	0.009|
4142122222 (0.099)	|0.017	0.081|
2334344444 (0.031)	|0.031	0.000|
Multiallelic Dprime: 0.438
BLOCK 1442.  MARKERS: 7491 7492
13 (0.811)	|0.512	0.296|
41 (0.184)	|0.159	0.025|
Multiallelic Dprime: 0.584
BLOCK 1443.  MARKERS: 7494 7495 7496
222 (0.675)	|0.228	0.209	0.199	0.016|
144 (0.320)	|0.148	0.043	0.038	0.081|
Multiallelic Dprime: 0.380
BLOCK 1444.  MARKERS: 7498 7499 7500 7501 7502 7503 7504 7505 7506 7507 7508 7509 7510 7511
34414424343143 (0.378)	|0.361	0.010	0.006	0.000	0.000|
12232242121323 (0.255)	|0.094	0.009	0.139	0.001	0.009|
12232242121322 (0.240)	|0.002	0.215	0.003	0.015	0.004|
12232242343143 (0.096)	|0.096	0.000	0.000	0.000	0.000|
Multiallelic Dprime: 0.835
BLOCK 1445.  MARKERS: 7512 7513 7514 7515 7516 7517
121231 (0.571)	|0.542	0.001	0.023|
143413 (0.243)	|0.116	0.000	0.125|
323431 (0.148)	|0.025	0.125	0.000|
143431 (0.022)	|0.008	0.013	0.001|
123431 (0.013)	|0.000	0.013	0.000|
Multiallelic Dprime: 0.754
BLOCK 1446.  MARKERS: 7518 7519 7520 7521
3333 (0.697)	|0.501	0.096	0.024	0.031	0.015	0.013|
1333 (0.150)	|0.024	0.100	0.005	0.011	0.005	0.000|
3421 (0.149)	|0.009	0.009	0.114	0.004	0.000	0.000|
Multiallelic Dprime: 0.668
BLOCK 1447.  MARKERS: 7522 7523 7524 7525 7526 7527 7528 7529 7530 7531 7532 7533 7534 7535
42421314434423 (0.535)	|0.433	0.076	0.024|
13221311434423 (0.205)	|0.082	0.120	0.003|
42243134212241 (0.145)	|0.084	0.027	0.034|
13221314434423 (0.049)	|0.014	0.017	0.019|
12421314434423 (0.021)	|0.015	0.006	0.000|
43221311434423 (0.013)	|0.006	0.006	0.001|
Multiallelic Dprime: 0.402
BLOCK 1448.  MARKERS: 7537 7538
43 (0.652)	|0.630	0.023	0.000|
31 (0.257)	|0.073	0.178	0.007|
33 (0.090)	|0.083	0.002	0.005|
Multiallelic Dprime: 0.816
BLOCK 1449.  MARKERS: 7539 7540
41 (0.786)	|0.642	0.134|
32 (0.203)	|0.192	0.011|
31 (0.011)	|0.005	0.007|
Multiallelic Dprime: 0.506
BLOCK 1450.  MARKERS: 7544 7545
33 (0.839)	|0.676	0.144	0.019|
22 (0.151)	|0.079	0.070	0.002|
Multiallelic Dprime: 0.317
BLOCK 1451.  MARKERS: 7547 7548
33 (0.761)	|0.669	0.089	0.003|
14 (0.217)	|0.168	0.049	0.000|
34 (0.022)	|0.010	0.002	0.010|
Multiallelic Dprime: 0.203
BLOCK 1452.  MARKERS: 7550 7551
31 (0.846)	|0.598	0.114	0.115	0.017|
12 (0.141)	|0.037	0.087	0.009	0.007|
32 (0.013)	|0.002	0.011	0.000	0.000|
Multiallelic Dprime: 0.570
BLOCK 1453.  MARKERS: 7553 7554 7555
433 (0.637)	|0.606	0.004	0.000	0.023|
211 (0.213)	|0.027	0.177	0.008	0.000|
231 (0.124)	|0.006	0.000	0.119	0.000|
233 (0.025)	|0.015	0.001	0.005	0.000|
Multiallelic Dprime: 0.884
BLOCK 1454.  MARKERS: 7556 7557 7558
242 (0.654)	|0.513	0.127	0.014|
221 (0.183)	|0.119	0.045	0.019|
422 (0.132)	|0.029	0.010	0.093|
222 (0.023)	|0.003	0.001	0.019|
Multiallelic Dprime: 0.367
BLOCK 1455.  MARKERS: 7561 7562
12 (0.673)	|0.471	0.090	0.103|
22 (0.183)	|0.163	0.009	0.011|
13 (0.143)	|0.021	0.117	0.005|
Multiallelic Dprime: 0.403
BLOCK 1456.  MARKERS: 7564 7565 7566 7567
2133 (0.654)	|0.463	0.125	0.064|
4133 (0.217)	|0.155	0.039	0.023|
2322 (0.120)	|0.080	0.026	0.015|
Multiallelic Dprime: 0.024
BLOCK 1457.  MARKERS: 7569 7570
31 (0.701)	|0.421	0.091	0.079	0.109|
13 (0.196)	|0.047	0.048	0.066	0.035|
11 (0.102)	|0.039	0.054	0.007	0.003|
Multiallelic Dprime: 0.346
BLOCK 1458.  MARKERS: 7573 7574 7575
422 (0.507)	|0.498	0.005	0.004|
424 (0.193)	|0.067	0.064	0.061|
434 (0.153)	|0.010	0.142	0.000|
222 (0.147)	|0.142	0.003	0.003|
Multiallelic Dprime: 0.831
BLOCK 1459.  MARKERS: 7576 7577
32 (0.716)	|0.485	0.109	0.066	0.046	0.008|
24 (0.214)	|0.142	0.033	0.034	0.000	0.002|
34 (0.068)	|0.052	0.000	0.000	0.016	0.000|
Multiallelic Dprime: 0.099
BLOCK 1460.  MARKERS: 7578 7579 7580 7581 7582
12233 (0.677)	|0.679	0.000	0.000|
14433 (0.142)	|0.000	0.123	0.019|
22424 (0.102)	|0.102	0.000	0.000|
12433 (0.062)	|0.061	0.000	0.000|
12424 (0.010)	|0.010	0.000	0.000|
Multiallelic Dprime: 1.000
BLOCK 1461.  MARKERS: 7583 7584
14 (0.851)	|0.680	0.144	0.027|
22 (0.129)	|0.002	0.015	0.111|
12 (0.020)	|0.000	0.020	0.000|
Multiallelic Dprime: 0.798
BLOCK 1462.  MARKERS: 7585 7586 7587
111 (0.682)	|0.492	0.122	0.068	0.000|
311 (0.179)	|0.086	0.071	0.018	0.006|
323 (0.138)	|0.059	0.075	0.002	0.003|
Multiallelic Dprime: 0.299
BLOCK 1463.  MARKERS: 7588 7589 7590
441 (0.636)	|0.545	0.074	0.015|
213 (0.266)	|0.143	0.061	0.058|
413 (0.089)	|0.077	0.006	0.004|
243 (0.010)	|0.000	0.002	0.006|
Multiallelic Dprime: 0.391
BLOCK 1464.  MARKERS: 7593 7594 7595
312 (0.764)	|0.500	0.252	0.012|
131 (0.142)	|0.018	0.019	0.106|
132 (0.083)	|0.000	0.061	0.021|
Multiallelic Dprime: 0.609
BLOCK 1465.  MARKERS: 7596 7597
32 (0.519)	|0.248	0.252	0.019|
33 (0.336)	|0.200	0.103	0.028|
13 (0.145)	|0.053	0.030	0.062|
Multiallelic Dprime: 0.232
BLOCK 1466.  MARKERS: 7598 7599
23 (0.501)	|0.039	0.293	0.169|
42 (0.385)	|0.371	0.014	0.000|
22 (0.108)	|0.011	0.058	0.039|
Multiallelic Dprime: 0.765
BLOCK 1467.  MARKERS: 7600 7601
22 (0.425)	|0.417	0.002	0.002	0.001|
32 (0.365)	|0.002	0.303	0.002	0.045|
34 (0.209)	|0.000	0.033	0.145	0.026|
Multiallelic Dprime: 0.906
BLOCK 1468.  MARKERS: 7602 7603 7604 7605 7606 7607 7608 7609 7610 7611
1224123134 (0.419)	|0.382	0.032	0.000	0.000|
1342331422 (0.337)	|0.000	0.316	0.000	0.019|
3224123124 (0.149)	|0.000	0.000	0.136	0.000|
1342321424 (0.072)	|0.072	0.000	0.000	0.000|
Multiallelic Dprime: 0.926
BLOCK 1469.  MARKERS: 7612 7613 7614 7615 7616
11211 (0.462)	|0.104	0.301	0.057|
31233 (0.354)	|0.230	0.081	0.043|
13411 (0.143)	|0.132	0.000	0.012|
31211 (0.020)	|0.002	0.017	0.001|
Multiallelic Dprime: 0.486
BLOCK 1470.  MARKERS: 7618 7619
14 (0.483)	|0.011	0.254	0.218	0.000|
32 (0.402)	|0.341	0.005	0.006	0.050|
34 (0.115)	|0.065	0.045	0.005	0.000|
Multiallelic Dprime: 0.806
BLOCK 1471.  MARKERS: 7620 7621 7622 7623 7624 7625
311142 (0.416)	|0.337	0.026	0.000	0.000	0.000	0.031	0.000|
133214 (0.306)	|0.000	0.001	0.193	0.106	0.005	0.000	0.000|
333214 (0.228)	|0.000	0.205	0.003	0.001	0.000	0.000	0.014|
311144 (0.050)	|0.000	0.000	0.000	0.022	0.028	0.000	0.000|
Multiallelic Dprime: 0.941
BLOCK 1472.  MARKERS: 7626 7627 7628 7629 7630 7631 7632 7633 7634 7635 7636 7637 7638
3444412342114 (0.337)	|0.274	0.058|
1222222224132 (0.232)	|0.152	0.079|
1222224324414 (0.197)	|0.015	0.181|
1222224324114 (0.129)	|0.062	0.066|
1222224324132 (0.033)	|0.033	0.000|
3444412324114 (0.031)	|0.030	0.000|
1222222224414 (0.014)	|0.002	0.012|
Multiallelic Dprime: 0.515
BLOCK 1473.  MARKERS: 7641 7642 7643
111 (0.586)	|0.426	0.109	0.003	0.025	0.010	0.009|
342 (0.407)	|0.067	0.279	0.059	0.000	0.000	0.000|
Multiallelic Dprime: 0.643
BLOCK 1474.  MARKERS: 7644 7645 7646 7647 7648
44112 (0.499)	|0.045	0.453|
12334 (0.387)	|0.377	0.011|
12332 (0.062)	|0.059	0.003|
44132 (0.024)	|0.025	0.000|
42132 (0.011)	|0.010	0.000|
12132 (0.011)	|0.004	0.007|
Multiallelic Dprime: 0.920
BLOCK 1475.  MARKERS: 7649 7650
33 (0.523)	|0.055	0.320	0.136	0.010|
12 (0.475)	|0.460	0.004	0.002	0.001|
Multiallelic Dprime: 0.967
BLOCK 1476.  MARKERS: 7651 7652 7653 7654
4232 (0.518)	|0.426	0.001	0.018	0.054	0.000	0.011|
2411 (0.325)	|0.000	0.314	0.000	0.000	0.001	0.000|
2211 (0.137)	|0.001	0.001	0.084	0.000	0.045	0.000|
2232 (0.011)	|0.001	0.000	0.000	0.009	0.000	0.000|
Multiallelic Dprime: 0.957
BLOCK 1477.  MARKERS: 7655 7656 7657 7658 7659 7660 7661 7662 7663 7664
1121111134 (0.427)	|0.152	0.137	0.069	0.060|
1123341342 (0.328)	|0.173	0.093	0.031	0.028|
3443313342 (0.101)	|0.034	0.038	0.011	0.017|
1121111334 (0.064)	|0.029	0.020	0.009	0.004|
1121311342 (0.046)	|0.027	0.011	0.003	0.005|
1121111332 (0.010)	|0.000	0.009	0.002	0.000|
Multiallelic Dprime: 0.154
BLOCK 1478.  MARKERS: 7670 7671 7672 7673 7674 7675
223212 (0.417)	|0.336	0.083|
243414 (0.316)	|0.226	0.091|
423212 (0.127)	|0.076	0.052|
221432 (0.117)	|0.097	0.021|
Multiallelic Dprime: 0.174
BLOCK 1479.  MARKERS: 7677 7678
14 (0.739)	|0.336	0.154	0.115	0.075	0.027	0.014|
32 (0.261)	|0.093	0.122	0.025	0.006	0.002	0.009|
Multiallelic Dprime: 0.284
BLOCK 1480.  MARKERS: 7682 7683 7684 7685 7686 7687
134132 (0.429)	|0.365	0.060	0.006|
312114 (0.276)	|0.029	0.246	0.001|
312334 (0.140)	|0.011	0.004	0.126|
112134 (0.082)	|0.082	0.000	0.000|
112132 (0.028)	|0.008	0.020	0.000|
134134 (0.023)	|0.010	0.002	0.011|
Multiallelic Dprime: 0.771
BLOCK 1481.  MARKERS: 7688 7689
32 (0.516)	|0.284	0.008	0.003	0.108	0.072	0.012	0.002	0.014	0.009|
13 (0.339)	|0.021	0.269	0.010	0.000	0.002	0.028	0.010	0.000	0.000|
33 (0.145)	|0.000	0.007	0.131	0.000	0.000	0.000	0.007	0.000	0.000|
Multiallelic Dprime: 0.886
BLOCK 1482.  MARKERS: 7691 7692 7693 7694 7695 7696 7697
2312323 (0.304)	|0.189	0.042	0.056	0.005	0.010|
2124241 (0.285)	|0.204	0.062	0.008	0.010	0.000|
2124221 (0.142)	|0.110	0.010	0.017	0.002	0.002|
4322323 (0.109)	|0.071	0.010	0.026	0.002	0.000|
2322321 (0.073)	|0.051	0.021	0.000	0.000	0.000|
2322323 (0.040)	|0.026	0.008	0.003	0.002	0.000|
2124223 (0.019)	|0.012	0.003	0.004	0.000	0.000|
2312341 (0.012)	|0.002	0.002	0.010	0.000	0.000|
2312321 (0.011)	|0.008	0.000	0.000	0.000	0.000|
Multiallelic Dprime: 0.196
BLOCK 1483.  MARKERS: 7698 7699 7700 7701 7702
22231 (0.677)	|0.342	0.263	0.071|
44334 (0.159)	|0.106	0.040	0.012|
22314 (0.126)	|0.089	0.028	0.009|
22331 (0.020)	|0.005	0.009	0.006|
22234 (0.013)	|0.005	0.007	0.003|
Multiallelic Dprime: 0.234
BLOCK 1484.  MARKERS: 7704 7705
12 (0.548)	|0.378	0.166|
11 (0.350)	|0.260	0.089|
31 (0.101)	|0.040	0.059|
Multiallelic Dprime: 0.129
BLOCK 1485.  MARKERS: 7706 7707
32 (0.679)	|0.336	0.188	0.155|
44 (0.314)	|0.270	0.044	0.000|
Multiallelic Dprime: 0.637
BLOCK 1486.  MARKERS: 7708 7709
33 (0.613)	|0.593	0.016	0.004|
23 (0.232)	|0.013	0.194	0.016|
21 (0.155)	|0.014	0.007	0.133|
Multiallelic Dprime: 0.886
BLOCK 1487.  MARKERS: 7710 7711 7712
342 (0.621)	|0.344	0.142	0.113	0.006	0.007|
444 (0.215)	|0.045	0.129	0.001	0.013	0.019|
412 (0.153)	|0.021	0.015	0.101	0.012	0.002|
Multiallelic Dprime: 0.460
BLOCK 1488.  MARKERS: 7714 7715 7716 7717 7718 7719
413323 (0.410)	|0.201	0.140	0.054	0.014|
413343 (0.288)	|0.132	0.105	0.039	0.007|
232421 (0.217)	|0.101	0.070	0.036	0.007|
432421 (0.036)	|0.011	0.018	0.004	0.004|
413321 (0.028)	|0.019	0.008	0.000	0.000|
Multiallelic Dprime: 0.051
BLOCK 1489.  MARKERS: 7725 7726 7727 7728 7729
14331 (0.469)	|0.197	0.124	0.148|
32323 (0.350)	|0.104	0.147	0.099|
12423 (0.133)	|0.056	0.036	0.041|
12323 (0.035)	|0.018	0.017	0.000|
Multiallelic Dprime: 0.136
BLOCK 1490.  MARKERS: 7731 7732
44 (0.384)	|0.078	0.130	0.176|
21 (0.324)	|0.305	0.012	0.007|
41 (0.292)	|0.117	0.135	0.040|
Multiallelic Dprime: 0.548
BLOCK 1491.  MARKERS: 7733 7734
41 (0.500)	|0.405	0.095|
11 (0.277)	|0.214	0.058|
43 (0.224)	|0.165	0.057|
Multiallelic Dprime: 0.066
BLOCK 1492.  MARKERS: 7736 7737
33 (0.783)	|0.537	0.099	0.100	0.048|
44 (0.210)	|0.064	0.057	0.036	0.053|
Multiallelic Dprime: 0.381
BLOCK 1493.  MARKERS: 7744 7745 7746
134 (0.599)	|0.565	0.002	0.024|
334 (0.157)	|0.084	0.023	0.035|
314 (0.137)	|0.003	0.133	0.000|
332 (0.107)	|0.002	0.004	0.100|
Multiallelic Dprime: 0.777
BLOCK 1494.  MARKERS: 7747 7748 7749 7750
2314 (0.655)	|0.518	0.065	0.072|
1213 (0.162)	|0.051	0.111	0.000|
2334 (0.158)	|0.076	0.060	0.022|
Multiallelic Dprime: 0.426
BLOCK 1495.  MARKERS: 7751 7752
21 (0.653)	|0.269	0.116	0.242	0.023|
43 (0.250)	|0.022	0.135	0.021	0.070|
23 (0.097)	|0.002	0.036	0.021	0.037|
Multiallelic Dprime: 0.567
BLOCK 1496.  MARKERS: 7756 7757 7758 7759
2134 (0.293)	|0.007	0.227	0.002	0.006	0.005	0.045	0.000|
2342 (0.286)	|0.018	0.009	0.119	0.099	0.039	0.002	0.000|
4332 (0.284)	|0.171	0.010	0.017	0.031	0.055	0.000	0.000|
2332 (0.131)	|0.055	0.003	0.034	0.007	0.017	0.000	0.015|
Multiallelic Dprime: 0.683
BLOCK 1497.  MARKERS: 7761 7762 7763 7764 7765
33223 (0.250)	|0.095	0.106	0.049|
44231 (0.248)	|0.183	0.032	0.033|
43223 (0.176)	|0.098	0.028	0.051|
33423 (0.143)	|0.130	0.005	0.008|
43233 (0.118)	|0.077	0.032	0.008|
44233 (0.048)	|0.018	0.006	0.024|
33233 (0.015)	|0.013	0.002	0.000|
Multiallelic Dprime: 0.341
BLOCK 1498.  MARKERS: 7766 7767
12 (0.615)	|0.476	0.110	0.029|
32 (0.213)	|0.064	0.123	0.025|
34 (0.173)	|0.066	0.036	0.070|
Multiallelic Dprime: 0.415
BLOCK 1499.  MARKERS: 7770 7771
11 (0.609)	|0.271	0.337	0.000|
14 (0.269)	|0.141	0.000	0.129|
31 (0.123)	|0.123	0.000	0.000|
Multiallelic Dprime: 0.630
BLOCK 1500.  MARKERS: 7772 7773
23 (0.534)	|0.000	0.190	0.136	0.001	0.120	0.000	0.000	0.045	0.022|
21 (0.337)	|0.213	0.000	0.000	0.000	0.000	0.067	0.051	0.000	0.000|
43 (0.129)	|0.000	0.000	0.000	0.127	0.000	0.000	0.000	0.000	0.000|
Multiallelic Dprime: 0.999
BLOCK 1501.  MARKERS: 7774 7775 7776 7777 7778 7779 7780 7781 7782 7783 7784
34223123233 (0.214)	|0.212	0.000	0.000|
34423123332 (0.191)	|0.023	0.002	0.167|
12443343232 (0.131)	|0.133	0.002	0.001|
32443344232 (0.129)	|0.117	0.007	0.004|
32441343232 (0.121)	|0.004	0.114	0.001|
34223123212 (0.068)	|0.001	0.066	0.000|
34223123232 (0.052)	|0.023	0.021	0.006|
34423123212 (0.045)	|0.023	0.022	0.000|
34423123233 (0.021)	|0.022	0.000	0.000|
Multiallelic Dprime: 0.854
BLOCK 1502.  MARKERS: 7785 7786
13 (0.579)	|0.218	0.174	0.074	0.113|
33 (0.239)	|0.113	0.007	0.118	0.002|
11 (0.182)	|0.094	0.079	0.003	0.004|
Multiallelic Dprime: 0.348
BLOCK 1503.  MARKERS: 7787 7788 7789
313 (0.424)	|0.000	0.220	0.003	0.201|
311 (0.261)	|0.234	0.000	0.024	0.000|
323 (0.195)	|0.000	0.001	0.190	0.003|
411 (0.118)	|0.119	0.000	0.000	0.000|
Multiallelic Dprime: 0.951
BLOCK 1504.  MARKERS: 7790 7791 7792
211 (0.351)	|0.306	0.034	0.011|
111 (0.221)	|0.208	0.008	0.007|
112 (0.220)	|0.041	0.173	0.003|
132 (0.204)	|0.045	0.012	0.147|
Multiallelic Dprime: 0.727
BLOCK 1505.  MARKERS: 7794 7795
34 (0.602)	|0.248	0.204	0.106	0.041|
14 (0.227)	|0.176	0.005	0.000	0.047|
13 (0.170)	|0.159	0.012	0.000	0.000|
Multiallelic Dprime: 0.680
BLOCK 1506.  MARKERS: 7796 7797 7798
414 (0.582)	|0.307	0.232	0.042|
212 (0.221)	|0.152	0.065	0.004|
224 (0.106)	|0.064	0.036	0.006|
214 (0.088)	|0.044	0.038	0.006|
Multiallelic Dprime: 0.157
BLOCK 1507.  MARKERS: 7805 7806 7807
413 (0.570)	|0.486	0.083|
241 (0.370)	|0.362	0.010|
441 (0.057)	|0.050	0.007|
Multiallelic Dprime: 0.623
BLOCK 1508.  MARKERS: 7809 7810
43 (0.899)	|0.418	0.117	0.065	0.099	0.068	0.050	0.022	0.019	0.012|
21 (0.101)	|0.036	0.000	0.047	0.005	0.000	0.004	0.005	0.000	0.000|
Multiallelic Dprime: 0.436
BLOCK 1509.  MARKERS: 7814 7815 7816 7817 7818 7819 7820 7821 7822 7823 7824 7825 7826 7827 7828 7829
1231143123112422 (0.458)	|0.355	0.056	0.047|
3413123341331313 (0.117)	|0.089	0.018	0.010|
1231341123132423 (0.110)	|0.079	0.022	0.008|
1231143123112423 (0.105)	|0.079	0.009	0.018|
3231123321331313 (0.068)	|0.058	0.007	0.000|
3231143123132323 (0.054)	|0.048	0.003	0.003|
1231341123132422 (0.027)	|0.012	0.008	0.008|
3433123341331313 (0.019)	|0.013	0.005	0.000|
3231143121132323 (0.013)	|0.004	0.009	0.000|
Multiallelic Dprime: 0.143
BLOCK 1510.  MARKERS: 7830 7831 7832 7833
4322 (0.755)	|0.305	0.304	0.143|
2144 (0.142)	|0.065	0.057	0.021|
4342 (0.096)	|0.051	0.024	0.020|
Multiallelic Dprime: 0.114
BLOCK 1511.  MARKERS: 7835 7836 7837
333 (0.421)	|0.403	0.004	0.007|
313 (0.385)	|0.093	0.288	0.004|
112 (0.187)	|0.115	0.000	0.071|
Multiallelic Dprime: 0.757
BLOCK 1512.  MARKERS: 7838 7839
32 (0.616)	|0.424	0.146	0.045|
14 (0.292)	|0.090	0.133	0.069|
34 (0.084)	|0.070	0.008	0.006|
Multiallelic Dprime: 0.332
BLOCK 1513.  MARKERS: 7841 7842
11 (0.589)	|0.590	0.000|
13 (0.289)	|0.128	0.158|
33 (0.122)	|0.122	0.000|
Multiallelic Dprime: 1.000
BLOCK 1514.  MARKERS: 7843 7844
12 (0.839)	|0.326	0.283	0.231|
34 (0.158)	|0.124	0.032	0.002|
Multiallelic Dprime: 0.608
BLOCK 1515.  MARKERS: 7845 7846
11 (0.451)	|0.446	0.000	0.000	0.000	0.000|
41 (0.316)	|0.035	0.225	0.000	0.000	0.048|
43 (0.233)	|0.000	0.001	0.166	0.065	0.000|
Multiallelic Dprime: 0.963
BLOCK 1516.  MARKERS: 7848 7849 7850 7851 7852 7853 7854 7855 7856 7857
2241421331 (0.483)	|0.275	0.127	0.037	0.040|
2414213121 (0.225)	|0.054	0.107	0.029	0.035|
4244421333 (0.166)	|0.087	0.064	0.014	0.002|
2244421331 (0.064)	|0.022	0.018	0.020	0.004|
2414223131 (0.048)	|0.015	0.016	0.017	0.000|
Multiallelic Dprime: 0.240
BLOCK 1517.  MARKERS: 7861 7862 7863
432 (0.458)	|0.349	0.008	0.089	0.008	0.003	0.000|
412 (0.334)	|0.025	0.297	0.004	0.000	0.003	0.000|
211 (0.121)	|0.000	0.003	0.000	0.075	0.034	0.000|
411 (0.082)	|0.036	0.009	0.014	0.002	0.005	0.013|
Multiallelic Dprime: 0.806
BLOCK 1518.  MARKERS: 7865 7866 7867 7868 7869 7870
214331 (0.411)	|0.134	0.253	0.018	0.005|
422123 (0.318)	|0.264	0.030	0.007	0.017|
422131 (0.109)	|0.058	0.007	0.038	0.003|
422121 (0.086)	|0.067	0.006	0.013	0.000|
422331 (0.048)	|0.005	0.034	0.003	0.005|
424131 (0.013)	|0.000	0.013	0.000	0.000|
Multiallelic Dprime: 0.543
BLOCK 1519.  MARKERS: 7872 7873 7874 7875
2123 (0.528)	|0.362	0.166|
1312 (0.355)	|0.081	0.274|
1313 (0.078)	|0.077	0.001|
2323 (0.033)	|0.001	0.032|
Multiallelic Dprime: 0.494
BLOCK 1520.  MARKERS: 7877 7878
23 (0.524)	|0.474	0.013	0.036	0.000|
41 (0.476)	|0.206	0.224	0.014	0.031|
Multiallelic Dprime: 0.745
BLOCK 1521.  MARKERS: 7881 7882 7883 7884 7885
31424 (0.681)	|0.364	0.084	0.173	0.032	0.013	0.007|
13332 (0.236)	|0.048	0.155	0.028	0.000	0.002	0.003|
11332 (0.051)	|0.039	0.003	0.004	0.005	0.000	0.000|
11422 (0.031)	|0.000	0.003	0.010	0.019	0.000	0.000|
Multiallelic Dprime: 0.461
BLOCK 1522.  MARKERS: 7886 7887 7888 7889 7890 7891
424323 (0.449)	|0.447	0.000	0.000	0.000|
241313 (0.245)	|0.000	0.244	0.000	0.000|
424121 (0.214)	|0.001	0.000	0.212	0.000|
424313 (0.056)	|0.000	0.041	0.000	0.014|
221313 (0.015)	|0.000	0.015	0.000	0.000|
241323 (0.011)	|0.010	0.001	0.000	0.000|
Multiallelic Dprime: 0.991
BLOCK 1523.  MARKERS: 7892 7893 7894 7895
1123 (0.466)	|0.445	0.008	0.002	0.000	0.000|
3311 (0.303)	|0.029	0.191	0.068	0.008	0.002|
3121 (0.216)	|0.035	0.022	0.082	0.053	0.010|
3321 (0.014)	|0.000	0.000	0.000	0.001	0.000|
Multiallelic Dprime: 0.800
BLOCK 1524.  MARKERS: 7897 7898 7899 7900 7901 7902 7903 7904 7905 7906 7907 7908 7909 7910 7911
414224433332434 (0.514)	|0.410	0.065	0.038	0.000	0.000|
122224233324222 (0.220)	|0.029	0.026	0.112	0.044	0.009|
414441214124222 (0.153)	|0.009	0.131	0.004	0.000	0.004|
414241214124222 (0.062)	|0.006	0.052	0.003	0.000	0.000|
414224234332434 (0.012)	|0.000	0.012	0.000	0.000	0.000|
Multiallelic Dprime: 0.728
BLOCK 1525.  MARKERS: 7913 7914 7915 7916 7917 7918 7919
4243141 (0.475)	|0.216	0.196	0.005	0.006	0.000	0.013	0.012|
2423323 (0.294)	|0.219	0.003	0.052	0.000	0.014	0.000	0.000|
4241141 (0.165)	|0.009	0.013	0.107	0.026	0.000	0.000	0.000|
4243323 (0.044)	|0.037	0.000	0.002	0.000	0.000	0.000	0.000|
2223323 (0.013)	|0.013	0.000	0.000	0.000	0.000	0.000	0.000|
Multiallelic Dprime: 0.568
BLOCK 1526.  MARKERS: 7921 7922 7923 7924 7925 7926 7927 7928 7929 7930 7931 7932 7933 7934 7935 7936 7937
14214411141312423 (0.499)	|0.277	0.215|
22132231313322223 (0.211)	|0.133	0.072|
14134433143224231 (0.164)	|0.131	0.032|
14134433143224223 (0.032)	|0.017	0.015|
14234433143224231 (0.018)	|0.006	0.011|
14134431143322223 (0.015)	|0.007	0.008|
22114411141312423 (0.012)	|0.005	0.008|
Multiallelic Dprime: 0.205
BLOCK 1527.  MARKERS: 7939 7940
32 (0.603)	|0.456	0.041	0.087	0.015|
21 (0.384)	|0.276	0.102	0.000	0.002|
Multiallelic Dprime: 0.220
BLOCK 1528.  MARKERS: 7941 7942 7943 7944 7945 7946 7947
1422313 (0.741)	|0.744	0.000|
3244131 (0.143)	|0.088	0.055|
1444131 (0.090)	|0.002	0.085|
1422331 (0.016)	|0.000	0.016|
Multiallelic Dprime: 0.892
BLOCK 1529.  MARKERS: 7948 7949
33 (0.837)	|0.637	0.197|
14 (0.160)	|0.122	0.038|
Multiallelic Dprime: 0.001
BLOCK 1530.  MARKERS: 7953 7954
34 (0.760)	|0.448	0.284	0.026|
12 (0.237)	|0.116	0.120	0.000|
Multiallelic Dprime: 0.173
BLOCK 1531.  MARKERS: 7955 7956
24 (0.567)	|0.284	0.157	0.109	0.012|
42 (0.404)	|0.166	0.129	0.102	0.002|
44 (0.026)	|0.012	0.008	0.006	0.000|
Multiallelic Dprime: 0.102
BLOCK 1532.  MARKERS: 7958 7959 7960 7961
1121 (0.466)	|0.341	0.029	0.096|
1342 (0.296)	|0.052	0.079	0.163|
3342 (0.216)	|0.010	0.191	0.011|
1321 (0.014)	|0.000	0.000	0.014|
Multiallelic Dprime: 0.603
BLOCK 1533.  MARKERS: 7962 7963 7964 7965 7966
42344 (0.404)	|0.376	0.014	0.007	0.001|
21122 (0.298)	|0.066	0.222	0.002	0.008|
41124 (0.288)	|0.014	0.050	0.162	0.055|
Multiallelic Dprime: 0.778
BLOCK 1534.  MARKERS: 7967 7968 7969 7970
3224 (0.453)	|0.430	0.024	0.000|
4421 (0.289)	|0.272	0.017	0.000|
4241 (0.174)	|0.138	0.024	0.011|
4221 (0.063)	|0.019	0.045	0.000|
Multiallelic Dprime: 0.487
BLOCK 1535.  MARKERS: 7971 7972
14 (0.877)	|0.382	0.234	0.194	0.068|
32 (0.112)	|0.043	0.027	0.014	0.028|
12 (0.011)	|0.000	0.010	0.000	0.000|
Multiallelic Dprime: 0.199
BLOCK 1536.  MARKERS: 7975 7976 7977
414 (0.426)	|0.234	0.182	0.009|
214 (0.270)	|0.120	0.141	0.009|
443 (0.208)	|0.108	0.092	0.009|
413 (0.096)	|0.051	0.043	0.002|
Multiallelic Dprime: 0.075
BLOCK 1537.  MARKERS: 7980 7981
12 (0.513)	|0.360	0.057	0.096|
24 (0.456)	|0.026	0.324	0.106|
22 (0.029)	|0.009	0.005	0.015|
Multiallelic Dprime: 0.619
BLOCK 1538.  MARKERS: 7982 7983
23 (0.397)	|0.389	0.009	0.000|
43 (0.387)	|0.005	0.382	0.000|
21 (0.217)	|0.086	0.020	0.110|
Multiallelic Dprime: 0.870
BLOCK 1539.  MARKERS: 7984 7985
24 (0.478)	|0.412	0.049	0.017|
22 (0.411)	|0.092	0.305	0.013|
12 (0.110)	|0.007	0.103	0.000|
Multiallelic Dprime: 0.664
BLOCK 1540.  MARKERS: 7986 7987
12 (0.514)	|0.482	0.002	0.029|
34 (0.456)	|0.175	0.229	0.045|
32 (0.030)	|0.024	0.004	0.000|
Multiallelic Dprime: 0.797
BLOCK 1541.  MARKERS: 7988 7989 7990
321 (0.681)	|0.655	0.025	0.002|
144 (0.234)	|0.021	0.199	0.014|
121 (0.072)	|0.069	0.003	0.000|
Multiallelic Dprime: 0.846
BLOCK 1542.  MARKERS: 7991 7992
32 (0.747)	|0.632	0.009	0.106	0.000|
24 (0.234)	|0.095	0.125	0.006	0.008|
22 (0.019)	|0.014	0.000	0.000	0.005|
Multiallelic Dprime: 0.532
BLOCK 1543.  MARKERS: 7993 7994 7995 7996 7997 7998 7999
2411413 (0.742)	|0.565	0.169	0.007|
4334233 (0.133)	|0.080	0.049	0.005|
2411411 (0.113)	|0.092	0.019	0.000|
4331233 (0.013)	|0.009	0.005	0.000|
Multiallelic Dprime: 0.111
BLOCK 1544.  MARKERS: 8001 8002
34 (0.747)	|0.579	0.104	0.045	0.017|
12 (0.241)	|0.129	0.069	0.021	0.023|
32 (0.012)	|0.005	0.004	0.002	0.001|
Multiallelic Dprime: 0.247
BLOCK 1545.  MARKERS: 8003 8004 8005 8006
2334 (0.713)	|0.662	0.031	0.017|
3142 (0.176)	|0.082	0.089	0.002|
2344 (0.068)	|0.032	0.035	0.000|
3144 (0.041)	|0.041	0.000	0.000|
Multiallelic Dprime: 0.598
BLOCK 1546.  MARKERS: 8007 8008 8009
311 (0.821)	|0.704	0.106	0.009|
133 (0.157)	|0.136	0.018	0.003|
333 (0.018)	|0.015	0.004	0.000|
Multiallelic Dprime: 0.016
BLOCK 1547.  MARKERS: 8014 8015
34 (0.859)	|0.438	0.326	0.094|
12 (0.129)	|0.059	0.053	0.017|
14 (0.013)	|0.006	0.005	0.002|
Multiallelic Dprime: 0.058
BLOCK 1548.  MARKERS: 8020 8021
23 (0.503)	|0.459	0.039	0.005|
43 (0.383)	|0.145	0.226	0.013|
41 (0.113)	|0.045	0.043	0.025|
Multiallelic Dprime: 0.602
BLOCK 1549.  MARKERS: 8022 8023
44 (0.649)	|0.569	0.065	0.003	0.012|
22 (0.308)	|0.075	0.206	0.027	0.000|
42 (0.043)	|0.003	0.039	0.000	0.000|
Multiallelic Dprime: 0.661
BLOCK 1550.  MARKERS: 8024 8025 8026 8027 8028
33411 (0.644)	|0.494	0.123	0.022|
14232 (0.308)	|0.207	0.066	0.033|
33412 (0.031)	|0.021	0.007	0.004|
34232 (0.012)	|0.005	0.007	0.000|
Multiallelic Dprime: 0.130
BLOCK 1551.  MARKERS: 8029 8030 8031
221 (0.732)	|0.719	0.012	0.001|
443 (0.203)	|0.060	0.133	0.010|
223 (0.059)	|0.054	0.005	0.000|
Multiallelic Dprime: 0.860
BLOCK 1552.  MARKERS: 8032 8033 8034
321 (0.835)	|0.438	0.272	0.123|
144 (0.154)	|0.080	0.044	0.030|
141 (0.011)	|0.004	0.005	0.002|
Multiallelic Dprime: 0.047
BLOCK 1553.  MARKERS: 8043 8044
23 (0.522)	|0.271	0.168	0.046	0.036|
21 (0.322)	|0.176	0.099	0.034	0.014|
43 (0.155)	|0.087	0.052	0.012	0.004|
Multiallelic Dprime: 0.048
BLOCK 1554.  MARKERS: 8049 8050 8051
331 (0.534)	|0.317	0.179	0.039|
223 (0.320)	|0.155	0.153	0.012|
333 (0.092)	|0.045	0.036	0.012|
323 (0.054)	|0.032	0.010	0.011|
Multiallelic Dprime: 0.125
BLOCK 1555.  MARKERS: 8055 8056
31 (0.549)	|0.423	0.055	0.069|
13 (0.378)	|0.279	0.063	0.034|
33 (0.073)	|0.061	0.002	0.011|
Multiallelic Dprime: 0.091
BLOCK 1556.  MARKERS: 8060 8061
31 (0.762)	|0.178	0.328	0.256|
13 (0.120)	|0.120	0.000	0.000|
33 (0.114)	|0.061	0.001	0.053|
Multiallelic Dprime: 0.665
BLOCK 1557.  MARKERS: 8062 8063
42 (0.361)	|0.008	0.227	0.118|
24 (0.331)	|0.326	0.001	0.004|
22 (0.308)	|0.245	0.068	0.000|
Multiallelic Dprime: 0.777
BLOCK 1558.  MARKERS: 8064 8065
41 (0.585)	|0.402	0.153	0.030|
43 (0.292)	|0.215	0.039	0.039|
23 (0.122)	|0.115	0.005	0.003|
Multiallelic Dprime: 0.288
BLOCK 1559.  MARKERS: 8066 8067
13 (0.731)	|0.236	0.198	0.114	0.126	0.057|
34 (0.196)	|0.011	0.051	0.104	0.005	0.026|
33 (0.073)	|0.009	0.005	0.014	0.004	0.041|
Multiallelic Dprime: 0.447
BLOCK 1560.  MARKERS: 8069 8070 8071 8072 8073 8074
333432 (0.256)	|0.241	0.003	0.010|
331432 (0.254)	|0.233	0.015	0.006|
343413 (0.231)	|0.036	0.194	0.000|
243413 (0.135)	|0.002	0.129	0.003|
333232 (0.124)	|0.000	0.000	0.123|
Multiallelic Dprime: 0.869
BLOCK 1561.  MARKERS: 8075 8076 8077
114 (0.520)	|0.238	0.180	0.018	0.075|
331 (0.340)	|0.156	0.006	0.170	0.000|
314 (0.134)	|0.014	0.113	0.002	0.004|
Multiallelic Dprime: 0.474
BLOCK 1562.  MARKERS: 8079 8080 8081 8082 8083 8084 8085 8086
22113434 (0.410)	|0.174	0.136	0.031	0.033	0.031|
42113113 (0.299)	|0.205	0.006	0.075	0.004	0.009|
24331113 (0.191)	|0.157	0.009	0.000	0.021	0.004|
22113113 (0.081)	|0.005	0.050	0.000	0.017	0.008|
Multiallelic Dprime: 0.451
BLOCK 1563.  MARKERS: 8088 8089 8090 8091 8092 8093 8094 8095 8096
212312142 (0.552)	|0.300	0.173	0.023	0.053	0.002|
423414334 (0.206)	|0.101	0.022	0.076	0.000	0.005|
423434334 (0.106)	|0.075	0.011	0.004	0.016	0.000|
212312134 (0.074)	|0.029	0.005	0.033	0.003	0.000|
212314334 (0.054)	|0.021	0.017	0.000	0.007	0.007|
Multiallelic Dprime: 0.295
BLOCK 1564.  MARKERS: 8098 8099 8100 8101 8102 8103
333311 (0.530)	|0.453	0.037	0.040|
233111 (0.230)	|0.130	0.040	0.060|
311334 (0.132)	|0.116	0.007	0.011|
311331 (0.085)	|0.040	0.036	0.008|
333111 (0.014)	|0.011	0.003	0.000|
Multiallelic Dprime: 0.369
BLOCK 1565.  MARKERS: 8105 8106
22 (0.757)	|0.658	0.098|
23 (0.123)	|0.022	0.101|
43 (0.120)	|0.023	0.096|
Multiallelic Dprime: 0.737
BLOCK 1566.  MARKERS: 8108 8109
44 (0.702)	|0.388	0.308|
32 (0.296)	|0.188	0.107|
Multiallelic Dprime: 0.133
BLOCK 1567.  MARKERS: 8113 8114
11 (0.577)	|0.220	0.187	0.170|
23 (0.416)	|0.174	0.129	0.112|
Multiallelic Dprime: 0.038
BLOCK 1568.  MARKERS: 8117 8118 8119
112 (0.393)	|0.018	0.091	0.252	0.033|
421 (0.318)	|0.291	0.006	0.020	0.002|
122 (0.286)	|0.049	0.210	0.015	0.011|
Multiallelic Dprime: 0.708
BLOCK 1569.  MARKERS: 8120 8121 8122
234 (0.357)	|0.292	0.065|
332 (0.309)	|0.092	0.218|
214 (0.287)	|0.239	0.048|
334 (0.046)	|0.031	0.015|
Multiallelic Dprime: 0.488
BLOCK 1570.  MARKERS: 8125 8126
32 (0.654)	|0.598	0.055	0.000|
24 (0.346)	|0.017	0.316	0.014|
Multiallelic Dprime: 0.898
BLOCK 1571.  MARKERS: 8127 8128 8129
211 (0.616)	|0.399	0.211|
322 (0.370)	|0.287	0.084|
321 (0.014)	|0.014	0.000|
Multiallelic Dprime: 0.264
BLOCK 1572.  MARKERS: 8130 8131
21 (0.699)	|0.414	0.139	0.146|
43 (0.295)	|0.135	0.115	0.044|
Multiallelic Dprime: 0.193
BLOCK 1573.  MARKERS: 8134 8135
22 (0.553)	|0.465	0.088|
24 (0.255)	|0.245	0.012|
42 (0.190)	|0.180	0.011|
Multiallelic Dprime: 0.535
BLOCK 1574.  MARKERS: 8141 8142
32 (0.885)	|0.476	0.207	0.130	0.050	0.014|
24 (0.115)	|0.083	0.025	0.000	0.003	0.000|
Multiallelic Dprime: 0.416
BLOCK 1575.  MARKERS: 8145 8146 8147 8148 8149 8150
314423 (0.558)	|0.452	0.070	0.036|
224141 (0.231)	|0.011	0.154	0.066|
322141 (0.130)	|0.029	0.083	0.018|
314421 (0.053)	|0.005	0.014	0.035|
314141 (0.014)	|0.009	0.005	0.000|
Multiallelic Dprime: 0.642
BLOCK 1576.  MARKERS: 8152 8153
32 (0.512)	|0.391	0.034	0.044	0.045|
34 (0.332)	|0.142	0.173	0.016	0.000|
22 (0.156)	|0.119	0.007	0.029	0.000|
Multiallelic Dprime: 0.429
BLOCK 1577.  MARKERS: 8154 8155 8156
413 (0.652)	|0.374	0.202	0.075|
131 (0.214)	|0.207	0.003	0.004|
433 (0.089)	|0.006	0.004	0.078|
133 (0.045)	|0.036	0.007	0.002|
Multiallelic Dprime: 0.539
BLOCK 1578.  MARKERS: 8158 8159
22 (0.624)	|0.091	0.249	0.240	0.039|
43 (0.216)	|0.095	0.010	0.005	0.100|
23 (0.160)	|0.145	0.010	0.000	0.004|
Multiallelic Dprime: 0.722
BLOCK 1579.  MARKERS: 8160 8161 8162 8163 8164 8165
224412 (0.329)	|0.163	0.060	0.099|
132423 (0.267)	|0.186	0.029	0.053|
132213 (0.244)	|0.071	0.155	0.015|
232413 (0.142)	|0.084	0.038	0.020|
Multiallelic Dprime: 0.305
BLOCK 1580.  MARKERS: 8166 8167 8168
322 (0.515)	|0.290	0.003	0.021	0.092	0.091	0.009|
122 (0.287)	|0.208	0.000	0.068	0.005	0.000	0.001|
344 (0.187)	|0.000	0.113	0.009	0.000	0.000	0.062|
Multiallelic Dprime: 0.618
BLOCK 1581.  MARKERS: 8169 8170 8171 8172 8173 8174 8175 8176
42134312 (0.500)	|0.472	0.019	0.002|
14332432 (0.119)	|0.008	0.106	0.005|
14342434 (0.098)	|0.004	0.003	0.090|
42132312 (0.096)	|0.003	0.000	0.094|
12132332 (0.092)	|0.010	0.079	0.001|
14342332 (0.077)	|0.009	0.067	0.001|
Multiallelic Dprime: 0.893
BLOCK 1582.  MARKERS: 8177 8178 8179 8180
2233 (0.511)	|0.448	0.042	0.023|
4211 (0.283)	|0.081	0.054	0.148|
2431 (0.198)	|0.108	0.090	0.000|
Multiallelic Dprime: 0.543
BLOCK 1583.  MARKERS: 8182 8183 8184
424 (0.640)	|0.340	0.168	0.101	0.023|
241 (0.189)	|0.113	0.049	0.023	0.003|
421 (0.171)	|0.098	0.052	0.015	0.003|
Multiallelic Dprime: 0.100
BLOCK 1584.  MARKERS: 8186 8187 8188 8189 8190
13321 (0.550)	|0.398	0.117	0.031|
13323 (0.267)	|0.085	0.108	0.075|
41243 (0.139)	|0.063	0.046	0.030|
13343 (0.029)	|0.002	0.027	0.000|
Multiallelic Dprime: 0.352
BLOCK 1585.  MARKERS: 8193 8194 8195
131 (0.559)	|0.358	0.167	0.031|
312 (0.302)	|0.274	0.012	0.016|
332 (0.135)	|0.010	0.016	0.109|
Multiallelic Dprime: 0.463
BLOCK 1586.  MARKERS: 8196 8197
21 (0.642)	|0.591	0.051|
24 (0.198)	|0.104	0.093|
44 (0.157)	|0.056	0.101|
Multiallelic Dprime: 0.577
BLOCK 1587.  MARKERS: 8200 8201
44 (0.752)	|0.605	0.148|
22 (0.247)	|0.217	0.028|
Multiallelic Dprime: 0.346
BLOCK 1588.  MARKERS: 8204 8205
11 (0.821)	|0.296	0.288	0.237|
43 (0.177)	|0.075	0.053	0.049|
Multiallelic Dprime: 0.081
BLOCK 1589.  MARKERS: 8210 8211
14 (0.371)	|0.259	0.096	0.014|
32 (0.341)	|0.272	0.046	0.021|
34 (0.288)	|0.201	0.070	0.017|
Multiallelic Dprime: 0.144
BLOCK 1590.  MARKERS: 8216 8217
12 (0.732)	|0.470	0.209	0.050|
34 (0.212)	|0.104	0.088	0.017|
32 (0.051)	|0.023	0.028	0.000|
Multiallelic Dprime: 0.178
BLOCK 1591.  MARKERS: 8219 8220
31 (0.601)	|0.499	0.005	0.098|
13 (0.325)	|0.002	0.322	0.000|
33 (0.067)	|0.064	0.004	0.000|
Multiallelic Dprime: 0.881
BLOCK 1592.  MARKERS: 8221 8222
41 (0.572)	|0.283	0.190	0.099|
23 (0.331)	|0.211	0.092	0.023|
21 (0.098)	|0.066	0.018	0.014|
Multiallelic Dprime: 0.207
BLOCK 1593.  MARKERS: 8223 8224 8225
241 (0.559)	|0.506	0.000	0.054|
422 (0.300)	|0.194	0.019	0.085|
242 (0.136)	|0.002	0.133	0.000|
Multiallelic Dprime: 0.575
BLOCK 1594.  MARKERS: 8226 8227 8228 8229
4223 (0.706)	|0.436	0.139	0.134|
2313 (0.151)	|0.059	0.084	0.007|
4221 (0.139)	|0.000	0.137	0.000|
Multiallelic Dprime: 0.639
BLOCK 1595.  MARKERS: 8230 8231 8232
423 (0.496)	|0.286	0.000	0.125	0.080	0.002	0.000|
122 (0.360)	|0.168	0.134	0.000	0.019	0.004	0.031|
132 (0.144)	|0.055	0.000	0.000	0.000	0.086	0.000|
Multiallelic Dprime: 0.509
BLOCK 1596.  MARKERS: 8233 8234 8235 8236 8237 8238 8239 8240
12122341 (0.510)	|0.090	0.162	0.211	0.016	0.015|
32422341 (0.132)	|0.063	0.066	0.000	0.003	0.000|
12144123 (0.124)	|0.066	0.050	0.003	0.003	0.000|
12144323 (0.102)	|0.083	0.009	0.008	0.000	0.000|
11122341 (0.094)	|0.026	0.056	0.000	0.009	0.000|
12122343 (0.032)	|0.029	0.003	0.000	0.000	0.000|
Multiallelic Dprime: 0.470
BLOCK 1597.  MARKERS: 8243 8244 8245 8246 8247 8248 8249 8250
22424422 (0.360)	|0.000	0.333	0.026|
24443441 (0.348)	|0.348	0.000	0.000|
42224222 (0.220)	|0.000	0.000	0.220|
22224222 (0.031)	|0.000	0.000	0.031|
42424422 (0.018)	|0.000	0.017	0.000|
Multiallelic Dprime: 0.963
BLOCK 1598.  MARKERS: 8251 8252 8253 8254 8255
24313 (0.365)	|0.191	0.174	0.000|
42134 (0.354)	|0.313	0.043	0.000|
22334 (0.281)	|0.011	0.258	0.011|
Multiallelic Dprime: 0.524
BLOCK 1599.  MARKERS: 8256 8257 8258
312 (0.514)	|0.350	0.136	0.028|
134 (0.474)	|0.074	0.271	0.128|
132 (0.012)	|0.000	0.012	0.000|
Multiallelic Dprime: 0.526
BLOCK 1600.  MARKERS: 8259 8260
44 (0.424)	|0.098	0.224	0.102|
24 (0.420)	|0.307	0.057	0.054|
22 (0.155)	|0.018	0.017	0.121|
Multiallelic Dprime: 0.504
BLOCK 1601.  MARKERS: 8261 8262
13 (0.421)	|0.407	0.010	0.005|
11 (0.298)	|0.286	0.011	0.001|
33 (0.280)	|0.163	0.086	0.029|
Multiallelic Dprime: 0.732
BLOCK 1602.  MARKERS: 8263 8264
32 (0.857)	|0.693	0.150|
24 (0.107)	|0.101	0.006|
22 (0.035)	|0.029	0.006|
Multiallelic Dprime: 0.471
BLOCK 1603.  MARKERS: 8267 8268
22 (0.824)	|0.413	0.276	0.122|
44 (0.162)	|0.046	0.074	0.041|
Multiallelic Dprime: 0.260
BLOCK 1604.  MARKERS: 8273 8274 8275 8276 8277
41131 (0.464)	|0.255	0.063	0.017	0.022	0.084	0.005	0.015|
23333 (0.354)	|0.067	0.156	0.074	0.013	0.004	0.035	0.000|
41141 (0.166)	|0.038	0.005	0.052	0.065	0.002	0.000	0.000|
Multiallelic Dprime: 0.546
BLOCK 1605.  MARKERS: 8278 8279 8280 8281 8282 8283 8284 8285
32334122 (0.359)	|0.340	0.019	0.003|
32311144 (0.226)	|0.121	0.092	0.011|
14334122 (0.149)	|0.148	0.000	0.000|
14134222 (0.101)	|0.099	0.000	0.000|
32314122 (0.092)	|0.090	0.000	0.001|
32311142 (0.042)	|0.042	0.000	0.000|
32334124 (0.017)	|0.000	0.014	0.000|
Multiallelic Dprime: 0.756
BLOCK 1606.  MARKERS: 8289 8290
24 (0.852)	|0.369	0.219	0.255|
41 (0.130)	|0.015	0.085	0.030|
21 (0.017)	|0.010	0.004	0.002|
Multiallelic Dprime: 0.444
BLOCK 1607.  MARKERS: 8291 8292 8293
243 (0.393)	|0.259	0.130|
223 (0.309)	|0.227	0.082|
441 (0.288)	|0.145	0.138|
Multiallelic Dprime: 0.165
BLOCK 1608.  MARKERS: 8294 8295 8296
311 (0.636)	|0.489	0.145|
133 (0.353)	|0.250	0.101|
Multiallelic Dprime: 0.084
BLOCK 1609.  MARKERS: 8298 8299
13 (0.746)	|0.424	0.168	0.155|
31 (0.250)	|0.151	0.066	0.034|
Multiallelic Dprime: 0.097
BLOCK 1610.  MARKERS: 8303 8304
13 (0.574)	|0.445	0.108	0.021|
23 (0.236)	|0.057	0.179	0.000|
21 (0.190)	|0.009	0.098	0.083|
Multiallelic Dprime: 0.618
BLOCK 1611.  MARKERS: 8305 8306
33 (0.511)	|0.335	0.053	0.087	0.037|
13 (0.385)	|0.251	0.065	0.016	0.052|
14 (0.104)	|0.098	0.004	0.000	0.002|
Multiallelic Dprime: 0.233
BLOCK 1612.  MARKERS: 8308 8309 8310
222 (0.682)	|0.657	0.027|
233 (0.123)	|0.117	0.006|
433 (0.103)	|0.027	0.075|
232 (0.091)	|0.084	0.001|
Multiallelic Dprime: 0.661
BLOCK 1613.  MARKERS: 8314 8315 8316
244 (0.884)	|0.620	0.255|
122 (0.109)	|0.017	0.093|
Multiallelic Dprime: 0.766
BLOCK 1614.  MARKERS: 8317 8318
31 (0.637)	|0.187	0.199	0.165	0.041	0.032|
23 (0.355)	|0.223	0.063	0.012	0.048	0.000|
Multiallelic Dprime: 0.459
BLOCK 1615.  MARKERS: 8319 8320 8321 8322 8323 8324 8325 8326 8327 8328
1422214132 (0.413)	|0.155	0.243	0.005	0.005	0.000	0.003|
1243244134 (0.261)	|0.180	0.073	0.000	0.005	0.000	0.002|
3222412412 (0.179)	|0.003	0.006	0.150	0.000	0.014	0.000|
1222214132 (0.091)	|0.078	0.000	0.002	0.004	0.000	0.006|
1243244132 (0.032)	|0.030	0.002	0.000	0.000	0.000	0.000|
Multiallelic Dprime: 0.582
BLOCK 1616.  MARKERS: 8330 8331 8332 8333 8334
31422 (0.452)	|0.237	0.127	0.045	0.043|
11422 (0.337)	|0.181	0.017	0.073	0.069|
33243 (0.161)	|0.008	0.148	0.003	0.003|
31443 (0.015)	|0.000	0.012	0.000	0.002|
33222 (0.014)	|0.004	0.008	0.000	0.002|
31423 (0.012)	|0.000	0.011	0.000	0.000|
Multiallelic Dprime: 0.398
BLOCK 1617.  MARKERS: 8336 8337 8338
424 (0.433)	|0.357	0.066	0.010|
412 (0.326)	|0.252	0.062	0.012|
422 (0.122)	|0.077	0.038	0.006|
222 (0.119)	|0.110	0.005	0.005|
Multiallelic Dprime: 0.174
BLOCK 1618.  MARKERS: 8339 8340
34 (0.796)	|0.648	0.081	0.057	0.009|
11 (0.171)	|0.113	0.019	0.015	0.024|
31 (0.033)	|0.010	0.009	0.013	0.001|
Multiallelic Dprime: 0.205
BLOCK 1619.  MARKERS: 8342 8343 8344
334 (0.772)	|0.667	0.099	0.006|
112 (0.109)	|0.083	0.025	0.002|
312 (0.085)	|0.062	0.021	0.002|
332 (0.034)	|0.031	0.003	0.000|
Multiallelic Dprime: 0.142
BLOCK 1620.  MARKERS: 8346 8347
21 (0.842)	|0.491	0.251	0.100|
13 (0.148)	|0.075	0.065	0.007|
23 (0.010)	|0.008	0.002	0.000|
Multiallelic Dprime: 0.163
BLOCK 1621.  MARKERS: 8349 8350
22 (0.574)	|0.314	0.042	0.165	0.044|
24 (0.319)	|0.031	0.260	0.026	0.002|
14 (0.107)	|0.004	0.002	0.101	0.000|
Multiallelic Dprime: 0.650
BLOCK 1622.  MARKERS: 8351 8352 8353
411 (0.349)	|0.191	0.157	0.002|
244 (0.304)	|0.106	0.194	0.002|
214 (0.292)	|0.183	0.087	0.023|
211 (0.047)	|0.010	0.035	0.000|
Multiallelic Dprime: 0.256
BLOCK 1623.  MARKERS: 8357 8358 8359
214 (0.499)	|0.181	0.276	0.040|
432 (0.474)	|0.463	0.000	0.011|
234 (0.027)	|0.000	0.000	0.027|
Multiallelic Dprime: 0.864
BLOCK 1624.  MARKERS: 8360 8361
33 (0.643)	|0.260	0.001	0.207	0.114	0.057	0.003|
12 (0.278)	|0.000	0.242	0.005	0.000	0.000	0.030|
32 (0.076)	|0.000	0.015	0.003	0.000	0.018	0.034|
Multiallelic Dprime: 0.896
BLOCK 1625.  MARKERS: 8362 8363 8364 8365 8366 8367 8368
2111424 (0.261)	|0.245	0.007	0.008|
2341432 (0.257)	|0.019	0.137	0.102|
2111422 (0.215)	|0.179	0.033	0.002|
4342222 (0.113)	|0.019	0.093	0.000|
2342222 (0.073)	|0.028	0.024	0.023|
2341422 (0.067)	|0.009	0.058	0.000|
Multiallelic Dprime: 0.692
BLOCK 1626.  MARKERS: 8371 8372
33 (0.504)	|0.240	0.262|
23 (0.362)	|0.238	0.122|
21 (0.135)	|0.084	0.051|
Multiallelic Dprime: 0.200
BLOCK 1627.  MARKERS: 8374 8375
23 (0.562)	|0.401	0.013	0.148|
41 (0.435)	|0.264	0.170	0.000|
Multiallelic Dprime: 0.401
BLOCK 1628.  MARKERS: 8377 8378
43 (0.668)	|0.463	0.186	0.004	0.011|
41 (0.184)	|0.174	0.000	0.000	0.010|
13 (0.148)	|0.006	0.000	0.136	0.003|
Multiallelic Dprime: 0.586
BLOCK 1629.  MARKERS: 8379 8380 8381 8382
2123 (0.642)	|0.567	0.072	0.005|
1223 (0.188)	|0.179	0.006	0.000|
2111 (0.140)	|0.098	0.038	0.003|
2113 (0.025)	|0.014	0.000	0.011|
Multiallelic Dprime: 0.257
BLOCK 1630.  MARKERS: 8384 8385
21 (0.864)	|0.652	0.196|
43 (0.117)	|0.095	0.022|
23 (0.019)	|0.017	0.001|
Multiallelic Dprime: 0.208
BLOCK 1631.  MARKERS: 8388 8389 8390
121 (0.763)	|0.301	0.240	0.219|
333 (0.220)	|0.167	0.049	0.004|
Multiallelic Dprime: 0.539
BLOCK 1632.  MARKERS: 8391 8392
32 (0.474)	|0.413	0.058	0.000	0.004|
34 (0.299)	|0.021	0.278	0.001	0.002|
14 (0.224)	|0.000	0.000	0.119	0.102|
Multiallelic Dprime: 0.881
BLOCK 1633.  MARKERS: 8393 8394 8395 8396
1134 (0.435)	|0.281	0.072	0.023	0.049	0.004|
3334 (0.336)	|0.115	0.080	0.095	0.023	0.023|
1122 (0.120)	|0.058	0.058	0.003	0.000	0.000|
1132 (0.108)	|0.035	0.027	0.008	0.037	0.000|
Multiallelic Dprime: 0.309
BLOCK 1634.  MARKERS: 8397 8398 8399 8400 8401 8402
444411 (0.490)	|0.490	0.000	0.002|
122433 (0.238)	|0.024	0.214	0.000|
444211 (0.129)	|0.000	0.000	0.128|
444431 (0.109)	|0.000	0.108	0.000|
422433 (0.027)	|0.000	0.027	0.000|
Multiallelic Dprime: 0.959
BLOCK 1635.  MARKERS: 8403 8404
24 (0.516)	|0.483	0.000	0.024	0.000|
14 (0.355)	|0.101	0.205	0.025	0.015|
22 (0.130)	|0.115	0.013	0.000	0.000|
Multiallelic Dprime: 0.798
BLOCK 1636.  MARKERS: 8405 8406 8407 8408 8409
14241 (0.697)	|0.511	0.180|
32423 (0.217)	|0.163	0.055|
34223 (0.049)	|0.049	0.000|
32241 (0.015)	|0.011	0.003|
Multiallelic Dprime: 0.169
BLOCK 1637.  MARKERS: 8411 8412
43 (0.751)	|0.299	0.016	0.158	0.147	0.127|
22 (0.242)	|0.000	0.239	0.000	0.000	0.000|
Multiallelic Dprime: 1.000
BLOCK 1638.  MARKERS: 8413 8414 8415 8416 8417 8418 8419
2242421 (0.301)	|0.149	0.003	0.057	0.086	0.000|
1142421 (0.255)	|0.120	0.009	0.078	0.046	0.002|
1121342 (0.158)	|0.133	0.000	0.021	0.000	0.000|
2142421 (0.148)	|0.026	0.112	0.000	0.005	0.005|
1121341 (0.127)	|0.036	0.061	0.017	0.008	0.004|
Multiallelic Dprime: 0.420
BLOCK 1639.  MARKERS: 8420 8421 8422 8423 8424
44324 (0.470)	|0.423	0.027	0.013|
22342 (0.186)	|0.141	0.044	0.000|
42344 (0.175)	|0.154	0.017	0.005|
42244 (0.144)	|0.133	0.011	0.001|
22344 (0.014)	|0.010	0.000	0.004|
Multiallelic Dprime: 0.243
BLOCK 1640.  MARKERS: 8429 8430 8431
211 (0.866)	|0.297	0.267	0.197	0.102|
333 (0.100)	|0.088	0.003	0.003	0.007|
231 (0.024)	|0.009	0.015	0.000	0.000|
Multiallelic Dprime: 0.644
BLOCK 1641.  MARKERS: 8434 8435 8436
433 (0.397)	|0.248	0.061	0.088|
133 (0.288)	|0.090	0.186	0.011|
443 (0.200)	|0.154	0.022	0.024|
431 (0.111)	|0.055	0.052	0.003|
Multiallelic Dprime: 0.389
BLOCK 1642.  MARKERS: 8440 8441
23 (0.547)	|0.302	0.215	0.029|
43 (0.326)	|0.031	0.002	0.287|
22 (0.127)	|0.012	0.109	0.000|
Multiallelic Dprime: 0.711
BLOCK 1643.  MARKERS: 8442 8443 8444 8445
1122 (0.345)	|0.319	0.026	0.000	0.000|
3144 (0.325)	|0.000	0.156	0.156	0.012|
1322 (0.316)	|0.316	0.000	0.000	0.000|
Multiallelic Dprime: 0.914
BLOCK 1644.  MARKERS: 8446 8447 8448 8449 8450
12121 (0.641)	|0.619	0.014	0.007|
31313 (0.187)	|0.013	0.066	0.108|
32311 (0.159)	|0.003	0.154	0.001|
12311 (0.012)	|0.008	0.002	0.000|
Multiallelic Dprime: 0.876
BLOCK 1645.  MARKERS: 8451 8452 8453 8454
2423 (0.643)	|0.488	0.120	0.033|
4243 (0.237)	|0.130	0.038	0.068|
4221 (0.115)	|0.052	0.063	0.000|
Multiallelic Dprime: 0.277
BLOCK 1646.  MARKERS: 8456 8457
22 (0.674)	|0.375	0.230	0.068|
24 (0.221)	|0.104	0.114	0.002|
44 (0.103)	|0.042	0.004	0.057|
Multiallelic Dprime: 0.180
BLOCK 1647.  MARKERS: 8460 8461
13 (0.521)	|0.322	0.140	0.059|
33 (0.351)	|0.197	0.086	0.067|
31 (0.127)	|0.072	0.038	0.017|
Multiallelic Dprime: 0.069
BLOCK 1648.  MARKERS: 8467 8468
24 (0.591)	|0.387	0.047	0.155|
44 (0.266)	|0.262	0.000	0.003|
22 (0.144)	|0.010	0.133	0.000|
Multiallelic Dprime: 0.542
BLOCK 1649.  MARKERS: 8469 8470
14 (0.657)	|0.352	0.249	0.056|
34 (0.183)	|0.091	0.088	0.003|
12 (0.160)	|0.017	0.007	0.136|
Multiallelic Dprime: 0.393
BLOCK 1650.  MARKERS: 8471 8472
13 (0.460)	|0.323	0.018	0.120|
14 (0.344)	|0.000	0.343	0.000|
33 (0.195)	|0.172	0.000	0.024|
Multiallelic Dprime: 0.779
BLOCK 1651.  MARKERS: 8473 8474
24 (0.495)	|0.011	0.461	0.023|
22 (0.361)	|0.352	0.000	0.010|
44 (0.144)	|0.128	0.000	0.015|
Multiallelic Dprime: 0.927
BLOCK 1652.  MARKERS: 8475 8476
34 (0.491)	|0.394	0.070	0.024|
42 (0.461)	|0.206	0.197	0.055|
32 (0.048)	|0.012	0.000	0.036|
Multiallelic Dprime: 0.450
BLOCK 1653.  MARKERS: 8478 8479 8480
414 (0.611)	|0.257	0.306	0.004	0.042|
244 (0.268)	|0.068	0.000	0.187	0.008|
242 (0.115)	|0.063	0.008	0.000	0.045|
Multiallelic Dprime: 0.598
BLOCK 1654.  MARKERS: 8481 8482 8483 8484
2121 (0.395)	|0.205	0.183	0.006|
2343 (0.314)	|0.173	0.137	0.004|
4323 (0.192)	|0.124	0.068	0.000|
2323 (0.094)	|0.034	0.060	0.000|
Multiallelic Dprime: 0.100
BLOCK 1655.  MARKERS: 8489 8490
22 (0.536)	|0.404	0.128|
44 (0.453)	|0.298	0.151|
42 (0.011)	|0.008	0.002|
Multiallelic Dprime: 0.153
BLOCK 1656.  MARKERS: 8491 8492
42 (0.711)	|0.474	0.099	0.138|
24 (0.281)	|0.100	0.138	0.043|
Multiallelic Dprime: 0.351
BLOCK 1657.  MARKERS: 8493 8494
24 (0.582)	|0.360	0.194	0.021	0.007|
22 (0.237)	|0.143	0.094	0.000	0.002|
32 (0.180)	|0.133	0.041	0.004	0.002|
Multiallelic Dprime: 0.114
BLOCK 1658.  MARKERS: 8497 8498
42 (0.636)	|0.257	0.204	0.175|
31 (0.328)	|0.118	0.114	0.096|
32 (0.026)	|0.015	0.007	0.004|
41 (0.010)	|0.007	0.001	0.002|
Multiallelic Dprime: 0.043
BLOCK 1659.  MARKERS: 8503 8504
23 (0.396)	|0.127	0.020	0.248|
21 (0.327)	|0.004	0.304	0.020|
43 (0.277)	|0.265	0.002	0.010|
Multiallelic Dprime: 0.780
BLOCK 1660.  MARKERS: 8505 8506 8507
213 (0.396)	|0.264	0.000	0.133|
241 (0.326)	|0.326	0.000	0.000|
141 (0.278)	|0.001	0.276	0.000|
Multiallelic Dprime: 0.807
BLOCK 1661.  MARKERS: 8508 8509
23 (0.594)	|0.272	0.184	0.137|
12 (0.273)	|0.124	0.096	0.054|
13 (0.133)	|0.077	0.032	0.024|
Multiallelic Dprime: 0.068
BLOCK 1662.  MARKERS: 8517 8518
31 (0.473)	|0.000	0.291	0.185	0.000|
11 (0.312)	|0.216	0.000	0.000	0.095|
33 (0.214)	|0.205	0.001	0.000	0.006|
Multiallelic Dprime: 0.915
BLOCK 1663.  MARKERS: 8519 8520 8521 8522
4333 (0.420)	|0.185	0.186	0.042|
2113 (0.292)	|0.162	0.091	0.037|
4133 (0.188)	|0.115	0.039	0.033|
4331 (0.100)	|0.013	0.021	0.067|
Multiallelic Dprime: 0.230
BLOCK 1664.  MARKERS: 8523 8524
12 (0.474)	|0.222	0.248	0.002	0.000|
34 (0.337)	|0.314	0.001	0.013	0.010|
14 (0.180)	|0.018	0.002	0.117	0.042|
Multiallelic Dprime: 0.694
BLOCK 1665.  MARKERS: 8525 8526 8527
324 (0.556)	|0.447	0.060	0.049|
232 (0.256)	|0.184	0.045	0.027|
322 (0.132)	|0.086	0.021	0.023|
332 (0.055)	|0.042	0.000	0.012|
Multiallelic Dprime: 0.144
BLOCK 1666.  MARKERS: 8530 8531 8532 8533 8534
11213 (0.755)	|0.465	0.181	0.109|
21433 (0.126)	|0.031	0.082	0.012|
13214 (0.112)	|0.105	0.000	0.007|
Multiallelic Dprime: 0.245
BLOCK 1667.  MARKERS: 8537 8538
32 (0.604)	|0.558	0.046|
12 (0.265)	|0.260	0.005|
34 (0.130)	|0.072	0.058|
Multiallelic Dprime: 0.462
BLOCK 1668.  MARKERS: 8539 8540
21 (0.890)	|0.635	0.172	0.077|
33 (0.110)	|0.054	0.054	0.000|
Multiallelic Dprime: 0.353
BLOCK 1669.  MARKERS: 8542 8543 8544
134 (0.689)	|0.374	0.140	0.059	0.112|
342 (0.226)	|0.035	0.136	0.050	0.005|
332 (0.077)	|0.029	0.010	0.038	0.000|
Multiallelic Dprime: 0.486
BLOCK 1670.  MARKERS: 8549 8550 8551
144 (0.444)	|0.208	0.117	0.118|
141 (0.288)	|0.183	0.063	0.042|
341 (0.148)	|0.095	0.032	0.020|
124 (0.117)	|0.073	0.030	0.013|
Multiallelic Dprime: 0.173
BLOCK 1671.  MARKERS: 8553 8554 8555 8556 8557
34114 (0.559)	|0.542	0.009	0.003	0.004|
12322 (0.244)	|0.023	0.187	0.020	0.013|
32322 (0.194)	|0.147	0.041	0.000	0.001|
Multiallelic Dprime: 0.747
BLOCK 1672.  MARKERS: 8558 8559 8560 8561 8562
33443 (0.713)	|0.598	0.038	0.077|
12221 (0.237)	|0.107	0.120	0.008|
32423 (0.023)	|0.020	0.003	0.000|
32443 (0.018)	|0.018	0.000	0.000|
Multiallelic Dprime: 0.448
BLOCK 1673.  MARKERS: 8564 8565
42 (0.752)	|0.346	0.247	0.105	0.048|
21 (0.160)	|0.021	0.016	0.111	0.013|
22 (0.086)	|0.047	0.008	0.004	0.028|
Multiallelic Dprime: 0.458
BLOCK 1674.  MARKERS: 8567 8568 8569
431 (0.414)	|0.194	0.116	0.104|
211 (0.271)	|0.167	0.055	0.048|
233 (0.220)	|0.201	0.006	0.013|
231 (0.088)	|0.044	0.016	0.028|
Multiallelic Dprime: 0.303
BLOCK 1675.  MARKERS: 8570 8571
13 (0.608)	|0.348	0.228	0.031|
31 (0.197)	|0.028	0.108	0.061|
33 (0.194)	|0.068	0.085	0.040|
Multiallelic Dprime: 0.315
BLOCK 1676.  MARKERS: 8573 8574
34 (0.444)	|0.020	0.425	0.000|
42 (0.421)	|0.420	0.000	0.000|
32 (0.132)	|0.106	0.000	0.026|
Multiallelic Dprime: 0.949
BLOCK 1677.  MARKERS: 8575 8576
13 (0.545)	|0.454	0.091|
31 (0.429)	|0.401	0.028|
33 (0.026)	|0.026	0.000|
Multiallelic Dprime: 0.489
BLOCK 1678.  MARKERS: 8577 8578
41 (0.881)	|0.599	0.166	0.112|
23 (0.119)	|0.059	0.059	0.000|
Multiallelic Dprime: 0.355
BLOCK 1679.  MARKERS: 8579 8580
44 (0.658)	|0.246	0.212	0.098	0.097|
41 (0.226)	|0.076	0.082	0.039	0.027|
21 (0.112)	|0.051	0.031	0.022	0.008|
Multiallelic Dprime: 0.063
BLOCK 1680.  MARKERS: 8583 8584 8585 8586 8587
13123 (0.376)	|0.056	0.319	0.002|
11123 (0.325)	|0.249	0.076	0.000|
31443 (0.158)	|0.154	0.004	0.000|
31441 (0.133)	|0.117	0.004	0.012|
Multiallelic Dprime: 0.686
BLOCK 1681.  MARKERS: 8590 8591
43 (0.583)	|0.004	0.296	0.256	0.026|
21 (0.403)	|0.378	0.009	0.000	0.017|
23 (0.014)	|0.000	0.012	0.000	0.001|
Multiallelic Dprime: 0.912
BLOCK 1682.  MARKERS: 8592 8593 8594
134 (0.383)	|0.022	0.260	0.040	0.059|
112 (0.316)	|0.087	0.040	0.164	0.017|
334 (0.256)	|0.219	0.019	0.012	0.003|
132 (0.043)	|0.033	0.002	0.009	0.000|
Multiallelic Dprime: 0.640
BLOCK 1683.  MARKERS: 8595 8596 8597 8598
1421 (0.362)	|0.363	0.000	0.000|
3243 (0.320)	|0.270	0.000	0.050|
1241 (0.226)	|0.003	0.223	0.000|
3241 (0.079)	|0.071	0.008	0.000|
Multiallelic Dprime: 0.841
BLOCK 1684.  MARKERS: 8599 8600
11 (0.714)	|0.321	0.309	0.084|
33 (0.235)	|0.156	0.003	0.076|
31 (0.051)	|0.051	0.000	0.000|
Multiallelic Dprime: 0.568
BLOCK 1685.  MARKERS: 8601 8602
22 (0.528)	|0.492	0.012	0.025|
44 (0.312)	|0.078	0.140	0.093|
42 (0.160)	|0.109	0.015	0.036|
Multiallelic Dprime: 0.624
BLOCK 1686.  MARKERS: 8603 8604
12 (0.680)	|0.358	0.178	0.142|
24 (0.167)	|0.103	0.040	0.023|
22 (0.153)	|0.009	0.073	0.070|
Multiallelic Dprime: 0.250
BLOCK 1687.  MARKERS: 8605 8606
33 (0.471)	|0.334	0.132	0.000|
31 (0.290)	|0.079	0.199	0.010|
13 (0.235)	|0.139	0.089	0.005|
Multiallelic Dprime: 0.333
BLOCK 1688.  MARKERS: 8607 8608
23 (0.552)	|0.142	0.238	0.140	0.033|
41 (0.423)	|0.222	0.030	0.055	0.116|
43 (0.016)	|0.004	0.007	0.000	0.000|
Multiallelic Dprime: 0.475
BLOCK 1689.  MARKERS: 8612 8613 8614 8615 8616
33321 (0.371)	|0.159	0.160	0.051|
21113 (0.276)	|0.134	0.109	0.031|
31321 (0.196)	|0.100	0.042	0.056|
31113 (0.155)	|0.101	0.028	0.025|
Multiallelic Dprime: 0.160
BLOCK 1690.  MARKERS: 8619 8620
42 (0.493)	|0.401	0.092	0.000|
22 (0.339)	|0.317	0.015	0.005|
24 (0.166)	|0.076	0.080	0.006|
Multiallelic Dprime: 0.341
BLOCK 1691.  MARKERS: 8621 8622 8623
112 (0.797)	|0.686	0.110|
434 (0.187)	|0.031	0.155|
412 (0.011)	|0.009	0.000|
Multiallelic Dprime: 0.735
BLOCK 1692.  MARKERS: 8624 8625
11 (0.723)	|0.299	0.187	0.160	0.077|
33 (0.270)	|0.229	0.010	0.028	0.001|
Multiallelic Dprime: 0.685
BLOCK 1693.  MARKERS: 8626 8627 8628
312 (0.530)	|0.522	0.005	0.000|
434 (0.197)	|0.026	0.094	0.077|
412 (0.192)	|0.188	0.001	0.002|
432 (0.078)	|0.076	0.001	0.000|
Multiallelic Dprime: 0.938
BLOCK 1694.  MARKERS: 8630 8631 8632
322 (0.816)	|0.379	0.257	0.161	0.020|
143 (0.101)	|0.036	0.046	0.015	0.004|
122 (0.078)	|0.028	0.035	0.012	0.003|
Multiallelic Dprime: 0.183
BLOCK 1695.  MARKERS: 8637 8638 8639
212 (0.443)	|0.041	0.158	0.245|
213 (0.338)	|0.304	0.023	0.011|
432 (0.192)	|0.071	0.111	0.009|
232 (0.028)	|0.001	0.025	0.001|
Multiallelic Dprime: 0.637
BLOCK 1696.  MARKERS: 8640 8641
22 (0.419)	|0.179	0.195	0.046|
23 (0.315)	|0.138	0.141	0.035|
43 (0.266)	|0.134	0.107	0.025|
Multiallelic Dprime: 0.049
BLOCK 1697.  MARKERS: 8650 8651
22 (0.451)	|0.433	0.015	0.000|
44 (0.442)	|0.000	0.406	0.037|
42 (0.106)	|0.000	0.002	0.104|
Multiallelic Dprime: 0.932
BLOCK 1698.  MARKERS: 8652 8653
12 (0.435)	|0.131	0.262	0.042|
14 (0.420)	|0.279	0.108	0.033|
34 (0.142)	|0.032	0.033	0.076|
Multiallelic Dprime: 0.385
BLOCK 1699.  MARKERS: 8654 8655
22 (0.443)	|0.304	0.042	0.097|
24 (0.404)	|0.006	0.388	0.010|
42 (0.154)	|0.149	0.005	0.000|
Multiallelic Dprime: 0.797
BLOCK 1700.  MARKERS: 8656 8657 8658
341 (0.459)	|0.216	0.070	0.151	0.021|
121 (0.434)	|0.184	0.214	0.027	0.007|
343 (0.106)	|0.009	0.077	0.015	0.005|
Multiallelic Dprime: 0.355
BLOCK 1701.  MARKERS: 8659 8660 8661
132 (0.409)	|0.185	0.159	0.066|
412 (0.361)	|0.221	0.110	0.029|
134 (0.193)	|0.111	0.060	0.022|
112 (0.033)	|0.020	0.013	0.000|
Multiallelic Dprime: 0.142
BLOCK 1702.  MARKERS: 8667 8668
34 (0.537)	|0.394	0.059	0.046	0.018	0.007|
32 (0.346)	|0.171	0.068	0.078	0.013	0.006|
12 (0.117)	|0.095	0.008	0.007	0.002	0.002|
Multiallelic Dprime: 0.280
BLOCK 1703.  MARKERS: 8669 8670 8671 8672 8673 8674 8675 8676 8677 8678 8679
22322214433 (0.660)	|0.461	0.198|
24444134111 (0.136)	|0.135	0.001|
42444132133 (0.131)	|0.131	0.000|
24444134113 (0.033)	|0.005	0.029|
24444134133 (0.015)	|0.008	0.008|
Multiallelic Dprime: 0.643
BLOCK 1704.  MARKERS: 8681 8682
13 (0.756)	|0.331	0.280	0.146|
34 (0.238)	|0.155	0.044	0.039|
Multiallelic Dprime: 0.322
BLOCK 1705.  MARKERS: 8684 8685
13 (0.487)	|0.211	0.190	0.085|
23 (0.325)	|0.151	0.138	0.035|
21 (0.189)	|0.101	0.058	0.031|
Multiallelic Dprime: 0.076
BLOCK 1706.  MARKERS: 8691 8692
12 (0.463)	|0.223	0.005	0.233	0.000|
22 (0.386)	|0.005	0.169	0.000	0.212|
14 (0.151)	|0.076	0.075	0.000	0.000|
Multiallelic Dprime: 0.813
BLOCK 1707.  MARKERS: 8693 8694 8695
314 (0.305)	|0.234	0.065	0.005|
312 (0.247)	|0.077	0.033	0.138|
114 (0.232)	|0.031	0.200	0.002|
334 (0.213)	|0.190	0.022	0.001|
Multiallelic Dprime: 0.639
BLOCK 1708.  MARKERS: 8696 8697
34 (0.533)	|0.521	0.012|
24 (0.321)	|0.322	0.000|
22 (0.146)	|0.008	0.138|
Multiallelic Dprime: 0.910
BLOCK 1709.  MARKERS: 8698 8699
32 (0.850)	|0.587	0.240	0.000	0.016|
13 (0.149)	|0.000	0.001	0.133	0.013|
Multiallelic Dprime: 0.972
BLOCK 1710.  MARKERS: 8700 8701 8702 8703 8704 8705
214224 (0.586)	|0.573	0.006	0.005|
214222 (0.241)	|0.000	0.240	0.000|
433444 (0.133)	|0.013	0.000	0.120|
434424 (0.029)	|0.009	0.014	0.007|
Multiallelic Dprime: 0.938
BLOCK 1711.  MARKERS: 8706 8707 8708
112 (0.600)	|0.279	0.200	0.081	0.042|
334 (0.263)	|0.111	0.096	0.047	0.006|
134 (0.134)	|0.032	0.004	0.010	0.086|
Multiallelic Dprime: 0.226
BLOCK 1712.  MARKERS: 8710 8711 8712
242 (0.423)	|0.180	0.201	0.041|
222 (0.302)	|0.231	0.062	0.008|
342 (0.139)	|0.059	0.077	0.004|
244 (0.134)	|0.020	0.044	0.067|
Multiallelic Dprime: 0.328
BLOCK 1713.  MARKERS: 8713 8714
24 (0.493)	|0.303	0.000	0.112	0.078|
21 (0.384)	|0.001	0.359	0.016	0.000|
41 (0.120)	|0.085	0.005	0.030	0.000|
Multiallelic Dprime: 0.800
BLOCK 1714.  MARKERS: 8715 8716 8717
123 (0.389)	|0.195	0.102	0.092|
232 (0.364)	|0.170	0.146	0.048|
132 (0.160)	|0.078	0.074	0.008|
133 (0.079)	|0.044	0.035	0.001|
Multiallelic Dprime: 0.132
BLOCK 1715.  MARKERS: 8719 8720
14 (0.486)	|0.253	0.097	0.104	0.030|
32 (0.362)	|0.180	0.076	0.094	0.012|
12 (0.152)	|0.055	0.077	0.018	0.002|
Multiallelic Dprime: 0.130
BLOCK 1716.  MARKERS: 8723 8724 8725 8726
3222 (0.488)	|0.255	0.186	0.048|
3422 (0.250)	|0.115	0.101	0.034|
1244 (0.216)	|0.080	0.109	0.026|
1222 (0.044)	|0.033	0.007	0.005|
Multiallelic Dprime: 0.106
BLOCK 1717.  MARKERS: 8729 8730
32 (0.484)	|0.164	0.246	0.063	0.006|
12 (0.404)	|0.208	0.122	0.054	0.014|
14 (0.111)	|0.078	0.003	0.019	0.012|
Multiallelic Dprime: 0.246
BLOCK 1718.  MARKERS: 8732 8733 8734
241 (0.451)	|0.203	0.194	0.054|
443 (0.370)	|0.214	0.108	0.047|
231 (0.136)	|0.048	0.088	0.000|
243 (0.032)	|0.012	0.017	0.002|
Multiallelic Dprime: 0.174
BLOCK 1719.  MARKERS: 8737 8738 8739
441 (0.483)	|0.307	0.116	0.060|
423 (0.413)	|0.181	0.184	0.047|
323 (0.103)	|0.077	0.020	0.006|
Multiallelic Dprime: 0.219
BLOCK 1720.  MARKERS: 8742 8743
13 (0.566)	|0.476	0.086|
33 (0.320)	|0.076	0.243|
12 (0.114)	|0.090	0.023|
Multiallelic Dprime: 0.571
BLOCK 1721.  MARKERS: 8744 8745 8746
422 (0.642)	|0.426	0.189	0.025|
114 (0.352)	|0.004	0.102	0.246|
Multiallelic Dprime: 0.660
BLOCK 1722.  MARKERS: 8747 8748
44 (0.436)	|0.233	0.107	0.095|
22 (0.290)	|0.138	0.127	0.026|
24 (0.272)	|0.163	0.081	0.028|
Multiallelic Dprime: 0.142
BLOCK 1723.  MARKERS: 8751 8752
14 (0.536)	|0.405	0.084	0.033|
34 (0.315)	|0.237	0.064	0.008|
31 (0.149)	|0.140	0.005	0.003|
Multiallelic Dprime: 0.213
BLOCK 1724.  MARKERS: 8757 8758 8759 8760 8761 8762 8763 8764
11312211 (0.781)	|0.345	0.228	0.152	0.044|
33223433 (0.153)	|0.039	0.042	0.003	0.062|
33223431 (0.043)	|0.002	0.026	0.008	0.005|
Multiallelic Dprime: 0.387
BLOCK 1725.  MARKERS: 8767 8768 8769 8770 8771 8772 8773
1343424 (0.383)	|0.240	0.080	0.065|
1343422 (0.302)	|0.177	0.085	0.039|
1143224 (0.173)	|0.093	0.056	0.024|
4111244 (0.116)	|0.067	0.033	0.017|
Multiallelic Dprime: 0.073
BLOCK 1726.  MARKERS: 8776 8777
43 (0.591)	|0.473	0.106	0.010|
41 (0.259)	|0.192	0.056	0.012|
21 (0.151)	|0.100	0.042	0.009|
Multiallelic Dprime: 0.124
BLOCK 1727.  MARKERS: 8779 8780
23 (0.764)	|0.519	0.230	0.015|
41 (0.204)	|0.184	0.019	0.001|
21 (0.030)	|0.025	0.006	0.000|
Multiallelic Dprime: 0.597
BLOCK 1728.  MARKERS: 8782 8783
44 (0.729)	|0.338	0.263	0.127|
32 (0.255)	|0.116	0.076	0.063|
34 (0.017)	|0.009	0.002	0.006|
Multiallelic Dprime: 0.082
BLOCK 1729.  MARKERS: 8784 8785
44 (0.462)	|0.437	0.010	0.015|
34 (0.340)	|0.228	0.007	0.104|
42 (0.196)	|0.008	0.188	0.000|
Multiallelic Dprime: 0.669
BLOCK 1730.  MARKERS: 8786 8787
32 (0.675)	|0.584	0.000	0.086|
22 (0.205)	|0.196	0.000	0.010|
33 (0.119)	|0.000	0.118	0.000|
Multiallelic Dprime: 0.619
BLOCK 1731.  MARKERS: 8788 8789 8790
122 (0.779)	|0.558	0.221|
344 (0.118)	|0.104	0.012|
324 (0.095)	|0.086	0.010|
Multiallelic Dprime: 0.583
BLOCK 1732.  MARKERS: 8792 8793
21 (0.753)	|0.371	0.206	0.128	0.048|
43 (0.245)	|0.045	0.136	0.055	0.009|
Multiallelic Dprime: 0.379
BLOCK 1733.  MARKERS: 8794 8795 8796 8797
3313 (0.418)	|0.267	0.148|
4133 (0.342)	|0.324	0.018|
3311 (0.183)	|0.170	0.006|
3333 (0.057)	|0.052	0.002|
Multiallelic Dprime: 0.750
BLOCK 1734.  MARKERS: 8798 8799
32 (0.814)	|0.357	0.294	0.161|
14 (0.173)	|0.082	0.071	0.020|
Multiallelic Dprime: 0.113
BLOCK 1735.  MARKERS: 8800 8801
33 (0.446)	|0.132	0.147	0.151	0.017|
13 (0.369)	|0.249	0.093	0.012	0.015|
11 (0.182)	|0.117	0.048	0.014	0.003|
Multiallelic Dprime: 0.350
BLOCK 1736.  MARKERS: 8803 8804 8805
114 (0.499)	|0.379	0.038	0.009	0.005	0.046	0.019	0.000|
112 (0.289)	|0.076	0.038	0.112	0.047	0.000	0.000	0.011|
342 (0.177)	|0.020	0.149	0.003	0.000	0.001	0.000	0.000|
142 (0.035)	|0.002	0.010	0.022	0.000	0.000	0.000	0.000|
Multiallelic Dprime: 0.672
BLOCK 1737.  MARKERS: 8806 8807 8808 8809 8810 8811 8812 8813 8814
111123243 (0.474)	|0.150	0.217	0.108|
323342243 (0.235)	|0.128	0.060	0.047|
311323411 (0.147)	|0.081	0.023	0.043|
311323243 (0.053)	|0.021	0.029	0.000|
111323243 (0.047)	|0.003	0.004	0.040|
123342243 (0.020)	|0.014	0.005	0.000|
313323243 (0.011)	|0.000	0.003	0.008|
Multiallelic Dprime: 0.280
BLOCK 1738.  MARKERS: 8816 8817
23 (0.403)	|0.171	0.107	0.091	0.033|
11 (0.340)	|0.173	0.061	0.078	0.028|
13 (0.255)	|0.079	0.083	0.043	0.049|
Multiallelic Dprime: 0.133
BLOCK 1739.  MARKERS: 8819 8820 8821
412 (0.421)	|0.292	0.083	0.041|
212 (0.250)	|0.146	0.055	0.046|
214 (0.211)	|0.102	0.092	0.016|
234 (0.112)	|0.088	0.010	0.013|
Multiallelic Dprime: 0.199
BLOCK 1740.  MARKERS: 8823 8824 8825
213 (0.632)	|0.297	0.333|
421 (0.242)	|0.235	0.007|
423 (0.116)	|0.045	0.070|
Multiallelic Dprime: 0.572
BLOCK 1741.  MARKERS: 8826 8827
23 (0.583)	|0.338	0.236	0.009|
42 (0.412)	|0.263	0.143	0.001|
Multiallelic Dprime: 0.099
BLOCK 1742.  MARKERS: 8829 8830 8831
112 (0.603)	|0.336	0.242	0.026|
334 (0.382)	|0.149	0.130	0.102|
332 (0.010)	|0.005	0.002	0.003|
Multiallelic Dprime: 0.225
BLOCK 1743.  MARKERS: 8833 8834 8835
443 (0.493)	|0.296	0.063	0.041	0.093|
441 (0.374)	|0.121	0.157	0.074	0.021|
223 (0.133)	|0.014	0.011	0.086	0.021|
Multiallelic Dprime: 0.406
BLOCK 1744.  MARKERS: 8836 8837 8838
422 (0.431)	|0.256	0.170|
322 (0.231)	|0.128	0.101|
441 (0.202)	|0.134	0.065|
421 (0.135)	|0.093	0.040|
Multiallelic Dprime: 0.096
BLOCK 1745.  MARKERS: 8846 8847 8848
223 (0.612)	|0.588	0.023|
132 (0.375)	|0.012	0.364|
Multiallelic Dprime: 0.950
BLOCK 1746.  MARKERS: 8849 8850 8851
412 (0.604)	|0.518	0.083|
231 (0.393)	|0.333	0.061|
Multiallelic Dprime: 0.047
BLOCK 1747.  MARKERS: 8855 8856
23 (0.853)	|0.404	0.292	0.158|
42 (0.144)	|0.061	0.065	0.017|
Multiallelic Dprime: 0.151
BLOCK 1748.  MARKERS: 8862 8863
12 (0.467)	|0.250	0.189	0.029|
32 (0.358)	|0.118	0.149	0.090|
13 (0.175)	|0.039	0.035	0.098|
Multiallelic Dprime: 0.259
BLOCK 1749.  MARKERS: 8864 8865
34 (0.406)	|0.203	0.000	0.098	0.104|
32 (0.372)	|0.256	0.010	0.107	0.000|
22 (0.217)	|0.006	0.210	0.001	0.000|
Multiallelic Dprime: 0.566
BLOCK 1750.  MARKERS: 8866 8867 8868
442 (0.469)	|0.409	0.060|
444 (0.219)	|0.205	0.013|
424 (0.207)	|0.181	0.026|
224 (0.105)	|0.091	0.015|
Multiallelic Dprime: 0.159
BLOCK 1751.  MARKERS: 8870 8871
41 (0.886)	|0.853	0.028|
23 (0.113)	|0.020	0.092|
Multiallelic Dprime: 0.798
BLOCK 1752.  MARKERS: 8872 8873
22 (0.874)	|0.366	0.327	0.176|
44 (0.120)	|0.091	0.025	0.004|
Multiallelic Dprime: 0.551
BLOCK 1753.  MARKERS: 8874 8875 8876
311 (0.458)	|0.226	0.219	0.012|
132 (0.351)	|0.194	0.156	0.000|
111 (0.184)	|0.115	0.069	0.000|
Multiallelic Dprime: 0.085
BLOCK 1754.  MARKERS: 8879 8880 8881
233 (0.540)	|0.415	0.036	0.086|
121 (0.446)	|0.334	0.086	0.024|
231 (0.013)	|0.010	0.000	0.003|
Multiallelic Dprime: 0.145
BLOCK 1755.  MARKERS: 8884 8885 8886 8887
1444 (0.761)	|0.262	0.195	0.110	0.105	0.036	0.025	0.012|
3432 (0.122)	|0.044	0.034	0.022	0.011	0.002	0.005	0.000|
3232 (0.114)	|0.020	0.048	0.016	0.018	0.005	0.001	0.000|
Multiallelic Dprime: 0.140
BLOCK 1756.  MARKERS: 8889 8890 8891 8892 8893 8894 8895 8896
23434231 (0.328)	|0.000	0.271	0.053	0.005|
23444213 (0.281)	|0.278	0.000	0.000	0.000|
41332431 (0.148)	|0.000	0.000	0.139	0.009|
23334231 (0.134)	|0.000	0.000	0.002	0.129|
21334231 (0.044)	|0.000	0.000	0.002	0.042|
23444231 (0.031)	|0.000	0.027	0.002	0.002|
23332431 (0.013)	|0.000	0.000	0.006	0.007|
Multiallelic Dprime: 0.900
BLOCK 1757.  MARKERS: 8897 8898 8899
113 (0.300)	|0.245	0.034	0.021|
131 (0.298)	|0.111	0.160	0.026|
133 (0.203)	|0.113	0.042	0.049|
333 (0.193)	|0.118	0.029	0.047|
Multiallelic Dprime: 0.342
BLOCK 1758.  MARKERS: 8902 8903
24 (0.592)	|0.303	0.168	0.123|
42 (0.263)	|0.150	0.069	0.044|
22 (0.143)	|0.072	0.039	0.032|
Multiallelic Dprime: 0.056
BLOCK 1759.  MARKERS: 8908 8909
11 (0.525)	|0.448	0.011	0.046	0.004	0.000	0.000|
13 (0.275)	|0.014	0.216	0.015	0.000	0.001	0.021|
33 (0.200)	|0.018	0.022	0.062	0.053	0.037	0.002|
Multiallelic Dprime: 0.795
BLOCK 1760.  MARKERS: 8912 8913 8914 8915 8916 8917 8918 8919 8920 8921 8922
34134313242 (0.480)	|0.465	0.016	0.000|
12212431424 (0.250)	|0.064	0.186	0.000|
12212431242 (0.123)	|0.000	0.123	0.000|
12212431244 (0.058)	|0.000	0.048	0.009|
12114431242 (0.038)	|0.001	0.000	0.036|
14134313242 (0.023)	|0.023	0.000	0.000|
Multiallelic Dprime: 0.845
BLOCK 1761.  MARKERS: 8923 8924
32 (0.566)	|0.202	0.199	0.165|
14 (0.385)	|0.143	0.118	0.122|
12 (0.049)	|0.030	0.005	0.014|
Multiallelic Dprime: 0.067
BLOCK 1762.  MARKERS: 8925 8926
44 (0.375)	|0.159	0.191	0.017	0.000|
42 (0.322)	|0.013	0.157	0.134	0.016|
34 (0.301)	|0.242	0.006	0.051	0.001|
Multiallelic Dprime: 0.491
BLOCK 1763.  MARKERS: 8927 8928 8929 8930 8931
34344 (0.416)	|0.152	0.179	0.083|
24324 (0.354)	|0.186	0.123	0.045|
22222 (0.203)	|0.111	0.070	0.022|
24344 (0.017)	|0.007	0.010	0.000|
Multiallelic Dprime: 0.148
BLOCK 1764.  MARKERS: 8933 8934 8935
233 (0.460)	|0.142	0.152	0.091	0.075|
441 (0.383)	|0.158	0.106	0.041	0.078|
433 (0.155)	|0.046	0.047	0.046	0.015|
Multiallelic Dprime: 0.122
BLOCK 1765.  MARKERS: 8939 8940 8941
242 (0.348)	|0.256	0.089|
142 (0.306)	|0.222	0.084|
232 (0.179)	|0.120	0.058|
234 (0.167)	|0.138	0.029|
Multiallelic Dprime: 0.083
BLOCK 1766.  MARKERS: 8944 8945
23 (0.736)	|0.466	0.175	0.095|
41 (0.260)	|0.161	0.058	0.040|
Multiallelic Dprime: 0.026
BLOCK 1767.  MARKERS: 8955 8956
22 (0.627)	|0.375	0.160	0.058	0.030|
24 (0.237)	|0.117	0.055	0.048	0.018|
44 (0.136)	|0.060	0.048	0.010	0.016|
Multiallelic Dprime: 0.134
BLOCK 1768.  MARKERS: 8964 8965 8966 8967 8968 8969
112232 (0.553)	|0.368	0.103	0.080|
142332 (0.263)	|0.161	0.065	0.036|
341311 (0.115)	|0.106	0.005	0.004|
112332 (0.063)	|0.028	0.000	0.034|
Multiallelic Dprime: 0.160
BLOCK 1769.  MARKERS: 8970 8971
33 (0.665)	|0.419	0.126	0.092	0.017	0.009|
34 (0.177)	|0.091	0.010	0.020	0.045	0.010|
13 (0.159)	|0.107	0.030	0.008	0.008	0.006|
Multiallelic Dprime: 0.187
BLOCK 1770.  MARKERS: 8974 8975 8976 8977
1231 (0.617)	|0.531	0.084	0.003|
4121 (0.165)	|0.153	0.013	0.000|
4233 (0.119)	|0.064	0.011	0.042|
4131 (0.070)	|0.063	0.008	0.000|
4231 (0.026)	|0.020	0.006	0.000|
Multiallelic Dprime: 0.277
BLOCK 1771.  MARKERS: 8978 8979 8980 8981 8982
24441 (0.830)	|0.443	0.205	0.167	0.010|
43223 (0.122)	|0.017	0.006	0.000	0.099|
23223 (0.046)	|0.046	0.000	0.000	0.000|
Multiallelic Dprime: 0.622
BLOCK 1772.  MARKERS: 8985 8986 8987 8988
1213 (0.505)	|0.423	0.074	0.008|
3233 (0.212)	|0.199	0.011	0.002|
3232 (0.167)	|0.095	0.070	0.000|
1413 (0.112)	|0.053	0.024	0.035|
Multiallelic Dprime: 0.385
BLOCK 1773.  MARKERS: 8989 8990
44 (0.774)	|0.377	0.323	0.053	0.020|
22 (0.179)	|0.055	0.086	0.034	0.003|
42 (0.045)	|0.006	0.007	0.032	0.000|
Multiallelic Dprime: 0.244
BLOCK 1774.  MARKERS: 8993 8994 8995
141 (0.437)	|0.417	0.013	0.004|
124 (0.417)	|0.120	0.296	0.000|
321 (0.119)	|0.000	0.104	0.016|
121 (0.025)	|0.004	0.021	0.000|
Multiallelic Dprime: 0.729
BLOCK 1775.  MARKERS: 8998 8999
14 (0.541)	|0.474	0.046	0.018	0.004|
32 (0.435)	|0.079	0.295	0.058	0.002|
34 (0.020)	|0.008	0.000	0.000	0.011|
Multiallelic Dprime: 0.703
BLOCK 1776.  MARKERS: 9001 9002 9003
232 (0.562)	|0.470	0.081	0.007|
414 (0.343)	|0.294	0.032	0.016|
212 (0.078)	|0.012	0.065	0.002|
214 (0.017)	|0.016	0.002	0.000|
Multiallelic Dprime: 0.319
BLOCK 1777.  MARKERS: 9006 9007 9008
241 (0.792)	|0.271	0.283	0.234|
433 (0.179)	|0.079	0.048	0.051|
441 (0.026)	|0.014	0.006	0.006|
Multiallelic Dprime: 0.141
BLOCK 1778.  MARKERS: 9012 9013 9014
223 (0.364)	|0.262	0.093|
241 (0.337)	|0.061	0.276|
423 (0.290)	|0.235	0.056|
Multiallelic Dprime: 0.539
BLOCK 1779.  MARKERS: 9015 9016 9017 9018 9019 9020 9021 9022
31211421 (0.560)	|0.254	0.262	0.044|
12442233 (0.431)	|0.379	0.051	0.001|
Multiallelic Dprime: 0.665
BLOCK 1780.  MARKERS: 9024 9025
11 (0.634)	|0.339	0.195	0.100|
44 (0.321)	|0.120	0.157	0.043|
14 (0.045)	|0.016	0.010	0.019|
Multiallelic Dprime: 0.182
BLOCK 1781.  MARKERS: 9027 9028
34 (0.475)	|0.316	0.020	0.135|
12 (0.362)	|0.066	0.227	0.068|
32 (0.163)	|0.083	0.020	0.060|
Multiallelic Dprime: 0.443
BLOCK 1782.  MARKERS: 9030 9031
23 (0.465)	|0.454	0.001	0.009|
31 (0.268)	|0.245	0.022	0.000|
33 (0.262)	|0.059	0.102	0.098|
Multiallelic Dprime: 0.813
BLOCK 1783.  MARKERS: 9033 9034 9035
442 (0.764)	|0.493	0.267|
421 (0.125)	|0.062	0.063|
121 (0.107)	|0.047	0.057|
Multiallelic Dprime: 0.218
BLOCK 1784.  MARKERS: 9037 9038
23 (0.605)	|0.314	0.277	0.015|
11 (0.386)	|0.270	0.022	0.095|
Multiallelic Dprime: 0.487
BLOCK 1785.  MARKERS: 9040 9041
23 (0.590)	|0.493	0.096|
21 (0.300)	|0.265	0.034|
11 (0.110)	|0.097	0.012|
Multiallelic Dprime: 0.210
BLOCK 1786.  MARKERS: 9049 9050
12 (0.855)	|0.800	0.048|
34 (0.142)	|0.015	0.127|
Multiallelic Dprime: 0.872
BLOCK 1787.  MARKERS: 9051 9052
21 (0.817)	|0.556	0.072	0.188|
43 (0.175)	|0.035	0.137	0.003|
Multiallelic Dprime: 0.721
BLOCK 1788.  MARKERS: 9053 9054 9055
331 (0.591)	|0.203	0.326	0.063|
113 (0.212)	|0.112	0.084	0.016|
133 (0.191)	|0.142	0.039	0.005|
Multiallelic Dprime: 0.329
BLOCK 1789.  MARKERS: 9057 9058
43 (0.456)	|0.292	0.099	0.065|
31 (0.455)	|0.199	0.202	0.053|
33 (0.084)	|0.035	0.028	0.020|
Multiallelic Dprime: 0.216
BLOCK 1790.  MARKERS: 9062 9063
33 (0.531)	|0.212	0.186	0.133|
34 (0.330)	|0.174	0.082	0.074|
44 (0.139)	|0.072	0.030	0.037|
Multiallelic Dprime: 0.127
BLOCK 1791.  MARKERS: 9068 9069
24 (0.457)	|0.160	0.164	0.132|
22 (0.298)	|0.173	0.070	0.055|
42 (0.245)	|0.121	0.084	0.038|
Multiallelic Dprime: 0.186
BLOCK 1792.  MARKERS: 9072 9073
33 (0.454)	|0.211	0.173	0.070|
31 (0.318)	|0.298	0.018	0.002|
13 (0.226)	|0.220	0.004	0.002|
Multiallelic Dprime: 0.823
BLOCK 1793.  MARKERS: 9075 9076
44 (0.732)	|0.381	0.094	0.257|
22 (0.195)	|0.006	0.179	0.009|
24 (0.074)	|0.000	0.068	0.006|
Multiallelic Dprime: 0.880
BLOCK 1794.  MARKERS: 9077 9078
22 (0.387)	|0.238	0.027	0.109	0.013|
24 (0.341)	|0.096	0.108	0.070	0.067|
44 (0.272)	|0.054	0.142	0.012	0.064|
Multiallelic Dprime: 0.383
BLOCK 1795.  MARKERS: 9080 9081 9082 9083
3242 (0.387)	|0.218	0.169|
3421 (0.277)	|0.167	0.110|
1421 (0.190)	|0.092	0.098|
3422 (0.144)	|0.069	0.076|
Multiallelic Dprime: 0.089
BLOCK 1796.  MARKERS: 9086 9087 9088 9089 9090 9091
241213 (0.547)	|0.125	0.320	0.102|
413321 (0.453)	|0.376	0.043	0.033|
Multiallelic Dprime: 0.663
BLOCK 1797.  MARKERS: 9095 9096
43 (0.502)	|0.337	0.152	0.012|
41 (0.364)	|0.287	0.037	0.040|
31 (0.135)	|0.093	0.037	0.005|
Multiallelic Dprime: 0.246
BLOCK 1798.  MARKERS: 9098 9099
24 (0.717)	|0.333	0.209	0.175|
11 (0.225)	|0.053	0.102	0.070|
21 (0.058)	|0.018	0.027	0.012|
Multiallelic Dprime: 0.227
BLOCK 1799.  MARKERS: 9101 9102 9103
111 (0.403)	|0.356	0.047|
331 (0.340)	|0.263	0.074|
333 (0.255)	|0.215	0.042|
Multiallelic Dprime: 0.178
BLOCK 1800.  MARKERS: 9108 9109
14 (0.832)	|0.488	0.235	0.108|
32 (0.164)	|0.086	0.051	0.026|
Multiallelic Dprime: 0.065
BLOCK 1801.  MARKERS: 9110 9111
31 (0.578)	|0.275	0.163	0.140|
32 (0.288)	|0.105	0.084	0.098|
11 (0.134)	|0.048	0.056	0.031|
Multiallelic Dprime: 0.117
BLOCK 1802.  MARKERS: 9117 9118
14 (0.427)	|0.307	0.109	0.007|
24 (0.304)	|0.207	0.089	0.008|
12 (0.269)	|0.189	0.072	0.007|
Multiallelic Dprime: 0.040
BLOCK 1803.  MARKERS: 9123 9124 9125
413 (0.703)	|0.569	0.118	0.012|
231 (0.270)	|0.237	0.030	0.005|
233 (0.021)	|0.021	0.000	0.000|
Multiallelic Dprime: 0.289
BLOCK 1804.  MARKERS: 9138 9139 9140
332 (0.829)
414 (0.148)
312 (0.019)
