# Supplementary material for: Genetic Structure of the Spanish Population
Source: BMC Genomics. 2010 May 25;11:326. doi: 10.1186/1471-2164-11-326 (PMC2887418; doi:10.1186/1471-2164-11-326)
Supplement: Additional file 1 — List of haplotype blocks across all autosomal chromosomes in the Spanish population. Each block is described by the SNPs that compose it, the major haplotypes with haplotypic frequencies, and the LD (D') among adjacent blocks. For each chromosome, the correspondence list between the SNP names and numbers is included in a separate table. [file 1471-2164-11-326-S1.ZIP › chr11.GABRIELblocks]

BLOCK 1.  MARKERS: 2 3 4 5 6
32412 (0.617)	|0.309	0.222	0.082|
32234 (0.260)	|0.132	0.092	0.037|
11412 (0.109)	|0.045	0.053	0.011|
32214 (0.012)	|0.003	0.006	0.003|
Multiallelic Dprime: 0.053
BLOCK 2.  MARKERS: 11 12
12 (0.489)	|0.153	0.249	0.041	0.045|
32 (0.373)	|0.192	0.036	0.120	0.024|
34 (0.134)	|0.022	0.008	0.070	0.034|
Multiallelic Dprime: 0.424
BLOCK 3.  MARKERS: 13 14 15 16 17 18
222232 (0.370)	|0.231	0.109	0.013	0.016|
344122 (0.293)	|0.109	0.133	0.038	0.014|
222234 (0.230)	|0.114	0.098	0.011	0.006|
342122 (0.104)	|0.046	0.041	0.011	0.005|
Multiallelic Dprime: 0.176
BLOCK 4.  MARKERS: 20 21 22
212 (0.504)	|0.203	0.138	0.115	0.041|
433 (0.381)	|0.137	0.094	0.102	0.046|
233 (0.073)	|0.031	0.016	0.022	0.003|
213 (0.042)	|0.014	0.017	0.008	0.001|
Multiallelic Dprime: 0.077
BLOCK 5.  MARKERS: 27 28 29 30 31
11412 (0.386)	|0.374	0.003	0.009|
13412 (0.265)	|0.162	0.000	0.103|
33234 (0.247)	|0.001	0.246	0.000|
33212 (0.092)	|0.004	0.000	0.088|
Multiallelic Dprime: 0.806
BLOCK 6.  MARKERS: 32 33
11 (0.542)	|0.301	0.167	0.049	0.022|
14 (0.259)	|0.152	0.088	0.012	0.007|
34 (0.200)	|0.075	0.047	0.075	0.000|
Multiallelic Dprime: 0.159
BLOCK 7.  MARKERS: 34 35 36 37 38 39 40
2212143 (0.529)	|0.480	0.019	0.028|
2442124 (0.302)	|0.186	0.068	0.047|
1214244 (0.135)	|0.134	0.000	0.001|
2212144 (0.028)	|0.015	0.013	0.001|
Multiallelic Dprime: 0.553
BLOCK 8.  MARKERS: 43 44
24 (0.819)	|0.368	0.369	0.083|
41 (0.100)	|0.092	0.009	0.000|
44 (0.079)	|0.000	0.000	0.077|
Multiallelic Dprime: 0.519
BLOCK 9.  MARKERS: 45 46
14 (0.460)	|0.199	0.130	0.132|
12 (0.380)	|0.194	0.114	0.071|
32 (0.160)	|0.070	0.049	0.041|
Multiallelic Dprime: 0.081
BLOCK 10.  MARKERS: 53 54
33 (0.464)	|0.277	0.088	0.095|
13 (0.293)	|0.177	0.071	0.045|
11 (0.243)	|0.139	0.052	0.052|
Multiallelic Dprime: 0.046
BLOCK 11.  MARKERS: 62 63
22 (0.593)	|0.497	0.094	0.000	0.002|
32 (0.211)	|0.002	0.172	0.037	0.000|
34 (0.192)	|0.002	0.003	0.146	0.042|
Multiallelic Dprime: 0.831
BLOCK 12.  MARKERS: 64 65 66
313 (0.499)	|0.259	0.141	0.099|
333 (0.270)	|0.130	0.093	0.045|
131 (0.187)	|0.096	0.052	0.036|
331 (0.044)	|0.023	0.013	0.009|
Multiallelic Dprime: 0.043
BLOCK 13.  MARKERS: 73 74
12 (0.507)	|0.350	0.104	0.054|
31 (0.299)	|0.202	0.046	0.049|
32 (0.189)	|0.122	0.025	0.041|
Multiallelic Dprime: 0.072
BLOCK 14.  MARKERS: 75 76
43 (0.680)	|0.394	0.209	0.076|
22 (0.175)	|0.102	0.060	0.014|
23 (0.144)	|0.084	0.032	0.028|
Multiallelic Dprime: 0.040
BLOCK 15.  MARKERS: 82 83
32 (0.580)	|0.203	0.169	0.108	0.076	0.014|
12 (0.301)	|0.114	0.100	0.061	0.024	0.000|
34 (0.118)	|0.074	0.033	0.011	0.000	0.001|
Multiallelic Dprime: 0.133
BLOCK 16.  MARKERS: 84 85 86 87 88 89 90
4423341 (0.391)	|0.388	0.002	0.000	0.000|
4423121 (0.302)	|0.000	0.195	0.102	0.004|
2244121 (0.181)	|0.000	0.177	0.004	0.000|
4423143 (0.100)	|0.000	0.006	0.000	0.093|
4423141 (0.016)	|0.013	0.000	0.000	0.003|
Multiallelic Dprime: 0.907
BLOCK 17.  MARKERS: 92 93 94
233 (0.407)	|0.258	0.069	0.080|
411 (0.385)	|0.259	0.069	0.058|
413 (0.106)	|0.071	0.016	0.018|
213 (0.102)	|0.082	0.015	0.006|
Multiallelic Dprime: 0.083
BLOCK 18.  MARKERS: 98 99 100 101
4132 (0.669)	|0.478	0.192|
2332 (0.169)	|0.108	0.061|
4114 (0.162)	|0.115	0.047|
Multiallelic Dprime: 0.049
BLOCK 19.  MARKERS: 103 104
23 (0.700)	|0.677	0.004	0.017|
41 (0.300)	|0.114	0.101	0.079|
Multiallelic Dprime: 0.851
BLOCK 20.  MARKERS: 106 107 108 109 110 111
112222 (0.792)	|0.700	0.073	0.016|
334344 (0.104)	|0.089	0.016	0.000|
134324 (0.097)	|0.082	0.015	0.000|
Multiallelic Dprime: 0.080
BLOCK 21.  MARKERS: 114 115
31 (0.877)	|0.709	0.166|
24 (0.103)	|0.062	0.041|
34 (0.016)	|0.011	0.004|
Multiallelic Dprime: 0.217
BLOCK 22.  MARKERS: 117 118
23 (0.784)	|0.397	0.233	0.155|
31 (0.212)	|0.096	0.081	0.034|
Multiallelic Dprime: 0.101
BLOCK 23.  MARKERS: 123 124
33 (0.495)	|0.257	0.100	0.072	0.036	0.014	0.005|
32 (0.314)	|0.183	0.068	0.026	0.016	0.013	0.002|
12 (0.191)	|0.065	0.090	0.022	0.009	0.000	0.003|
Multiallelic Dprime: 0.173
BLOCK 24.  MARKERS: 129 130 131 132 133 134 135
2242221 (0.506)	|0.468	0.033	0.005|
1414123 (0.258)	|0.022	0.233	0.003|
2214143 (0.120)	|0.003	0.049	0.068|
2214223 (0.060)	|0.025	0.001	0.034|
2242223 (0.027)	|0.026	0.000	0.000|
2442221 (0.010)	|0.010	0.000	0.000|
Multiallelic Dprime: 0.800
BLOCK 25.  MARKERS: 136 137
44 (0.561)	|0.369	0.036	0.154|
22 (0.326)	|0.030	0.279	0.018|
24 (0.113)	|0.048	0.009	0.056|
Multiallelic Dprime: 0.628
BLOCK 26.  MARKERS: 140 141 142
411 (0.449)	|0.238	0.108	0.083	0.014|
413 (0.322)	|0.203	0.071	0.035	0.008|
231 (0.226)	|0.134	0.051	0.037	0.002|
Multiallelic Dprime: 0.098
BLOCK 27.  MARKERS: 150 151 152 153 154 155 156 157 158 159
4441411441 (0.578)	|0.320	0.237	0.017|
2123332324 (0.228)	|0.138	0.064	0.025|
4441411324 (0.155)	|0.052	0.045	0.058|
4441411424 (0.024)	|0.016	0.008	0.000|
Multiallelic Dprime: 0.198
BLOCK 28.  MARKERS: 161 162 163
313 (0.533)	|0.520	0.009	0.000|
113 (0.363)	|0.002	0.305	0.055|
131 (0.100)	|0.000	0.087	0.013|
Multiallelic Dprime: 0.925
BLOCK 29.  MARKERS: 164 165
14 (0.522)	|0.080	0.346	0.096|
33 (0.405)	|0.332	0.043	0.030|
34 (0.068)	|0.002	0.020	0.046|
Multiallelic Dprime: 0.615
BLOCK 30.  MARKERS: 166 167
23 (0.416)	|0.363	0.053|
21 (0.411)	|0.134	0.274|
43 (0.172)	|0.007	0.165|
Multiallelic Dprime: 0.613
BLOCK 31.  MARKERS: 168 169
41 (0.503)	|0.461	0.042|
23 (0.494)	|0.219	0.274|
Multiallelic Dprime: 0.737
BLOCK 32.  MARKERS: 170 171
32 (0.684)	|0.244	0.167	0.088	0.060	0.028	0.033	0.015|
24 (0.316)	|0.118	0.069	0.028	0.046	0.026	0.005	0.000|
Multiallelic Dprime: 0.129
BLOCK 33.  MARKERS: 177 178 179 180 181 182 183 184 185 186 187 188 189 190 191 192 193 194
211341414241114113 (0.361)	|0.219	0.144	0.000|
211341414233414213 (0.238)	|0.214	0.025	0.000|
411341414241114113 (0.116)	|0.114	0.002	0.000|
233123232443432231 (0.106)	|0.000	0.000	0.107|
233123432443432231 (0.053)	|0.000	0.000	0.052|
211341414243434233 (0.039)	|0.008	0.029	0.000|
411341414243434233 (0.015)	|0.002	0.013	0.000|
Multiallelic Dprime: 0.635
BLOCK 34.  MARKERS: 195 196
13 (0.578)	|0.453	0.057	0.000	0.068|
31 (0.233)	|0.008	0.221	0.000	0.004|
33 (0.189)	|0.000	0.000	0.187	0.000|
Multiallelic Dprime: 0.910
BLOCK 35.  MARKERS: 197 198 199
341 (0.460)	|0.029	0.248	0.170	0.008|
244 (0.279)	|0.196	0.019	0.059	0.005|
321 (0.187)	|0.000	0.002	0.000	0.186|
344 (0.072)	|0.062	0.007	0.000	0.003|
Multiallelic Dprime: 0.753
BLOCK 36.  MARKERS: 201 202 203
212 (0.289)	|0.282	0.000|
243 (0.277)	|0.140	0.137|
413 (0.232)	|0.015	0.215|
213 (0.199)	|0.185	0.014|
Multiallelic Dprime: 0.713
BLOCK 37.  MARKERS: 204 205 206
223 (0.622)	|0.217	0.183	0.149	0.001	0.052	0.005|
434 (0.367)	|0.179	0.000	0.004	0.149	0.004	0.025|
Multiallelic Dprime: 0.618
BLOCK 38.  MARKERS: 207 208 209 210 211 212
131432 (0.395)	|0.283	0.074	0.030|
311214 (0.182)	|0.087	0.047	0.047|
332234 (0.154)	|0.109	0.017	0.026|
331232 (0.154)	|0.125	0.011	0.018|
131232 (0.056)	|0.037	0.010	0.009|
331214 (0.038)	|0.022	0.001	0.012|
Multiallelic Dprime: 0.215
BLOCK 39.  MARKERS: 213 214 215 216 217 218
234114 (0.676)	|0.333	0.300	0.010	0.038|
222314 (0.165)	|0.092	0.005	0.068	0.000|
434131 (0.145)	|0.006	0.005	0.134	0.001|
Multiallelic Dprime: 0.645
BLOCK 40.  MARKERS: 219 220 221 222
4231 (0.436)	|0.302	0.132|
2333 (0.310)	|0.199	0.105|
4211 (0.214)	|0.142	0.069|
2231 (0.039)	|0.031	0.004|
Multiallelic Dprime: 0.055
BLOCK 41.  MARKERS: 223 224
33 (0.673)	|0.389	0.016	0.135	0.083	0.028	0.010|
11 (0.309)	|0.014	0.274	0.000	0.016	0.000	0.002|
Multiallelic Dprime: 0.871
BLOCK 42.  MARKERS: 225 226 227 228 229
12224 (0.415)	|0.285	0.026	0.000	0.104|
14222 (0.290)	|0.000	0.208	0.083	0.000|
14424 (0.141)	|0.001	0.000	0.140	0.000|
22244 (0.099)	|0.100	0.000	0.000	0.000|
22224 (0.028)	|0.004	0.024	0.000	0.000|
14422 (0.012)	|0.000	0.012	0.000	0.000|
Multiallelic Dprime: 0.804
BLOCK 43.  MARKERS: 230 231 232 233 234 235 236 237 238
331323434 (0.400)	|0.352	0.039	0.009|
113111231 (0.269)	|0.118	0.104	0.048|
113111431 (0.227)	|0.004	0.222	0.000|
331323414 (0.104)	|0.103	0.000	0.000|
Multiallelic Dprime: 0.663
BLOCK 44.  MARKERS: 239 240
41 (0.577)	|0.423	0.058	0.084	0.004|
33 (0.366)	|0.130	0.158	0.059	0.014|
31 (0.057)	|0.025	0.026	0.005	0.000|
Multiallelic Dprime: 0.367
BLOCK 45.  MARKERS: 241 242 243 244 245 246
131321 (0.579)	|0.445	0.129|
331343 (0.242)	|0.207	0.031|
113421 (0.149)	|0.139	0.009|
131343 (0.018)	|0.018	0.000|
Multiallelic Dprime: 0.418
BLOCK 46.  MARKERS: 248 249
14 (0.816)	|0.435	0.247	0.135|
32 (0.176)	|0.124	0.037	0.014|
Multiallelic Dprime: 0.326
BLOCK 47.  MARKERS: 253 254
22 (0.564)	|0.249	0.303	0.009|
32 (0.284)	|0.182	0.092	0.005|
24 (0.152)	|0.067	0.084	0.000|
Multiallelic Dprime: 0.196
BLOCK 48.  MARKERS: 256 257
34 (0.498)	|0.001	0.256	0.184	0.001	0.029|
11 (0.480)	|0.314	0.000	0.000	0.158	0.000|
14 (0.013)	|0.000	0.002	0.010	0.000	0.000|
Multiallelic Dprime: 0.979
BLOCK 49.  MARKERS: 258 259 260 261 262 263 264
2421241 (0.318)	|0.005	0.303	0.012|
3434423 (0.259)	|0.259	0.001	0.000|
3434421 (0.196)	|0.170	0.002	0.023|
2321241 (0.161)	|0.048	0.006	0.106|
3321241 (0.029)	|0.000	0.003	0.026|
Multiallelic Dprime: 0.849
BLOCK 50.  MARKERS: 265 266
42 (0.496)	|0.451	0.041|
24 (0.323)	|0.279	0.041|
22 (0.182)	|0.160	0.019|
Multiallelic Dprime: 0.132
BLOCK 51.  MARKERS: 268 269
33 (0.889)	|0.617	0.272|
11 (0.102)	|0.055	0.047|
Multiallelic Dprime: 0.204
BLOCK 52.  MARKERS: 270 271
12 (0.680)	|0.137	0.331	0.196	0.016|
31 (0.319)	|0.260	0.057	0.000	0.003|
Multiallelic Dprime: 0.688
BLOCK 53.  MARKERS: 272 273 274
433 (0.395)	|0.000	0.166	0.144	0.001	0.002	0.070	0.000	0.009|
411 (0.387)	|0.341	0.000	0.000	0.000	0.044	0.000	0.000	0.000|
233 (0.199)	|0.003	0.000	0.000	0.129	0.061	0.003	0.000	0.000|
413 (0.019)	|0.000	0.000	0.000	0.000	0.000	0.000	0.016	0.000|
Multiallelic Dprime: 0.934
BLOCK 54.  MARKERS: 275 276 277 278 279 280 281 282 283 284 285 286 287
4142331444142 (0.344)	|0.345	0.000|
4122331444124 (0.166)	|0.000	0.165|
2441143444142 (0.144)	|0.143	0.000|
4142331244344 (0.130)	|0.000	0.131|
4142331421142 (0.106)	|0.106	0.000|
4142331444144 (0.073)	|0.000	0.074|
4142343444144 (0.016)	|0.000	0.016|
4142331444124 (0.011)	|0.000	0.011|
Multiallelic Dprime: 1.000
BLOCK 55.  MARKERS: 288 289 290
122 (0.601)	|0.384	0.027	0.027	0.106	0.002	0.048	0.000|
344 (0.399)	|0.004	0.172	0.125	0.000	0.072	0.007	0.012|
Multiallelic Dprime: 0.881
BLOCK 56.  MARKERS: 291 292 293 294 295 296
134422 (0.387)	|0.362	0.021|
314243 (0.199)	|0.195	0.003|
332223 (0.152)	|0.151	0.000|
134222 (0.107)	|0.032	0.072|
334223 (0.074)	|0.070	0.002|
334222 (0.055)	|0.054	0.000|
314222 (0.012)	|0.002	0.010|
Multiallelic Dprime: 0.717
BLOCK 57.  MARKERS: 297 298
43 (0.881)	|0.481	0.375	0.025|
21 (0.109)	|0.002	0.001	0.106|
Multiallelic Dprime: 0.966
BLOCK 58.  MARKERS: 300 301
33 (0.486)	|0.476	0.008	0.002|
14 (0.379)	|0.043	0.193	0.142|
34 (0.136)	|0.128	0.007	0.000|
Multiallelic Dprime: 0.923
BLOCK 59.  MARKERS: 302 303
24 (0.648)	|0.510	0.127	0.008|
22 (0.209)	|0.160	0.044	0.002|
44 (0.144)	|0.119	0.024	0.000|
Multiallelic Dprime: 0.045
BLOCK 60.  MARKERS: 305 306
24 (0.789)	|0.268	0.214	0.009	0.179	0.107	0.007|
12 (0.195)	|0.000	0.002	0.179	0.000	0.000	0.004|
22 (0.010)	|0.000	0.005	0.003	0.001	0.000	0.000|
Multiallelic Dprime: 0.943
BLOCK 61.  MARKERS: 307 308 309 310 311 312
441343 (0.268)	|0.013	0.231	0.023|
212423 (0.219)	|0.000	0.001	0.210|
411343 (0.194)	|0.162	0.027	0.004|
441341 (0.179)	|0.177	0.000	0.002|
211343 (0.107)	|0.010	0.050	0.047|
411341 (0.012)	|0.011	0.000	0.000|
Multiallelic Dprime: 0.823
BLOCK 62.  MARKERS: 314 315 316 317 318
44112 (0.379)	|0.048	0.331|
23424 (0.312)	|0.229	0.080|
24112 (0.301)	|0.226	0.075|
Multiallelic Dprime: 0.585
BLOCK 63.  MARKERS: 319 320
13 (0.512)	|0.328	0.182|
32 (0.486)	|0.420	0.062|
Multiallelic Dprime: 0.479
BLOCK 64.  MARKERS: 321 322 323 324 325 326 327
1314422 (0.750)	|0.350	0.197	0.201|
3133234 (0.243)	|0.153	0.070	0.020|
Multiallelic Dprime: 0.274
BLOCK 65.  MARKERS: 328 329
12 (0.504)	|0.256	0.135	0.112|
32 (0.270)	|0.148	0.080	0.042|
13 (0.223)	|0.085	0.100	0.039|
Multiallelic Dprime: 0.122
BLOCK 66.  MARKERS: 341 342
42 (0.489)	|0.436	0.052|
44 (0.318)	|0.234	0.084|
32 (0.193)	|0.167	0.026|
Multiallelic Dprime: 0.293
BLOCK 67.  MARKERS: 343 344 345 346
1144 (0.837)	|0.564	0.262	0.005|
2323 (0.163)	|0.002	0.038	0.123|
Multiallelic Dprime: 0.748
BLOCK 68.  MARKERS: 347 348 349
124 (0.566)	|0.348	0.058	0.118	0.038|
321 (0.300)	|0.029	0.221	0.051	0.000|
144 (0.127)	|0.007	0.081	0.040	0.000|
Multiallelic Dprime: 0.589
BLOCK 69.  MARKERS: 351 352 353 354 355 356 357 358 359
133223224 (0.387)	|0.000	0.386	0.000|
133123242 (0.361)	|0.357	0.000	0.005|
321142142 (0.210)	|0.116	0.000	0.095|
133223242 (0.038)	|0.002	0.000	0.035|
Multiallelic Dprime: 0.890
BLOCK 70.  MARKERS: 361 362 363
444 (0.474)	|0.116	0.260	0.098|
224 (0.387)	|0.334	0.025	0.029|
442 (0.137)	|0.064	0.002	0.071|
Multiallelic Dprime: 0.577
BLOCK 71.  MARKERS: 367 368
23 (0.515)	|0.222	0.077	0.186	0.029|
21 (0.287)	|0.072	0.116	0.039	0.060|
13 (0.198)	|0.067	0.078	0.036	0.018|
Multiallelic Dprime: 0.309
BLOCK 72.  MARKERS: 369 370 371 372 373 374
222234 (0.361)	|0.107	0.243	0.012|
222232 (0.270)	|0.172	0.093	0.005|
444434 (0.263)	|0.170	0.089	0.003|
442214 (0.106)	|0.069	0.035	0.002|
Multiallelic Dprime: 0.314
BLOCK 73.  MARKERS: 378 379 380 381 382 383
321211 (0.517)	|0.447	0.007	0.058|
143423 (0.460)	|0.067	0.377	0.011|
143421 (0.022)	|0.000	0.000	0.023|
Multiallelic Dprime: 0.800
BLOCK 74.  MARKERS: 384 385 386 387
2434 (0.513)	|0.286	0.119	0.109|
1321 (0.385)	|0.158	0.121	0.108|
1434 (0.092)	|0.053	0.009	0.029|
Multiallelic Dprime: 0.142
BLOCK 75.  MARKERS: 389 390 391
433 (0.501)	|0.269	0.124	0.087	0.021|
121 (0.250)	|0.138	0.069	0.032	0.012|
133 (0.249)	|0.125	0.075	0.046	0.002|
Multiallelic Dprime: 0.055
BLOCK 76.  MARKERS: 399 400 401
321 (0.532)	|0.275	0.125	0.083	0.049|
313 (0.268)	|0.151	0.055	0.034	0.026|
113 (0.165)	|0.075	0.050	0.032	0.002|
323 (0.035)	|0.020	0.011	0.000	0.003|
Multiallelic Dprime: 0.084
BLOCK 77.  MARKERS: 409 410 411
432 (0.519)	|0.179	0.175	0.083	0.082|
434 (0.242)	|0.125	0.033	0.061	0.024|
212 (0.148)	|0.086	0.046	0.007	0.010|
412 (0.083)	|0.011	0.058	0.008	0.006|
Multiallelic Dprime: 0.230
BLOCK 78.  MARKERS: 414 415 416 417
1333 (0.400)	|0.154	0.015	0.180	0.050|
3112 (0.312)	|0.257	0.031	0.008	0.017|
3312 (0.161)	|0.021	0.097	0.006	0.036|
3332 (0.127)	|0.036	0.075	0.012	0.004|
Multiallelic Dprime: 0.548
BLOCK 79.  MARKERS: 419 420 421
221 (0.469)	|0.120	0.336	0.011|
223 (0.217)	|0.128	0.002	0.088|
243 (0.205)	|0.183	0.011	0.011|
423 (0.107)	|0.004	0.001	0.101|
Multiallelic Dprime: 0.705
BLOCK 80.  MARKERS: 423 424 425
433 (0.435)	|0.022	0.019	0.157	0.151	0.066|
213 (0.352)	|0.310	0.003	0.011	0.002	0.016|
432 (0.211)	|0.004	0.160	0.003	0.014	0.016|
Multiallelic Dprime: 0.814
BLOCK 81.  MARKERS: 426 427 428 429 430 431 432 433 434 435 436 437 438 439 440 441 442 443 444 445 446
322112243224433333344 (0.335)	|0.277	0.058	0.000	0.000	0.000|
132212421212411331122 (0.183)	|0.082	0.092	0.001	0.006	0.000|
124112443224413333344 (0.171)	|0.002	0.000	0.165	0.000	0.000|
122133441312211113122 (0.170)	|0.004	0.002	0.000	0.161	0.003|
122112441212411331122 (0.099)	|0.000	0.097	0.000	0.000	0.000|
Multiallelic Dprime: 0.787
BLOCK 82.  MARKERS: 447 448 449 450 451 452 453
1122412 (0.370)	|0.242	0.070	0.051|
1122312 (0.251)	|0.126	0.062	0.063|
3312422 (0.176)	|0.142	0.016	0.016|
3314414 (0.175)	|0.107	0.043	0.023|
1322412 (0.010)	|0.002	0.004	0.002|
Multiallelic Dprime: 0.178
BLOCK 83.  MARKERS: 457 458 459 460 461 462 463
2222221 (0.629)	|0.393	0.236|
4344242 (0.198)	|0.189	0.009|
2242421 (0.158)	|0.157	0.003|
Multiallelic Dprime: 0.876
BLOCK 84.  MARKERS: 464 465
12 (0.753)	|0.373	0.202	0.175|
33 (0.247)	|0.022	0.129	0.095|
Multiallelic Dprime: 0.444
BLOCK 85.  MARKERS: 467 468
34 (0.395)	|0.226	0.116	0.014	0.005	0.020|
42 (0.331)	|0.114	0.079	0.083	0.026	0.003|
32 (0.269)	|0.195	0.043	0.008	0.000	0.003|
Multiallelic Dprime: 0.307
BLOCK 86.  MARKERS: 470 471 472 473 474 475 476 477 478 479 480 481
434113312332 (0.538)	|0.516	0.024	0.000	0.000|
221431114332 (0.240)	|0.008	0.229	0.001	0.000|
221131124223 (0.107)	|0.043	0.002	0.061	0.000|
221131124232 (0.031)	|0.006	0.000	0.000	0.025|
221133124332 (0.026)	|0.000	0.025	0.000	0.000|
Multiallelic Dprime: 0.865
BLOCK 87.  MARKERS: 482 483 484
421 (0.597)	|0.210	0.224	0.163|
243 (0.310)	|0.181	0.084	0.045|
441 (0.065)	|0.029	0.028	0.007|
241 (0.028)	|0.008	0.003	0.018|
Multiallelic Dprime: 0.231
BLOCK 88.  MARKERS: 486 487
32 (0.426)	|0.241	0.092	0.047	0.036	0.007|
34 (0.340)	|0.170	0.067	0.033	0.059	0.006|
14 (0.232)	|0.095	0.047	0.055	0.030	0.000|
Multiallelic Dprime: 0.118
BLOCK 89.  MARKERS: 490 491 492 493 494 495 496
2214413 (0.506)	|0.444	0.062|
4433244 (0.206)	|0.052	0.154|
2213244 (0.136)	|0.005	0.127|
2413244 (0.125)	|0.125	0.000|
4233244 (0.012)	|0.000	0.012|
Multiallelic Dprime: 0.734
BLOCK 90.  MARKERS: 497 498
31 (0.632)	|0.500	0.124|
23 (0.361)	|0.169	0.188|
Multiallelic Dprime: 0.375
BLOCK 91.  MARKERS: 502 503
12 (0.672)	|0.156	0.294	0.137	0.085|
34 (0.315)	|0.212	0.016	0.082	0.006|
Multiallelic Dprime: 0.530
BLOCK 92.  MARKERS: 504 505 506 507
1222 (0.372)	|0.208	0.116	0.048|
2222 (0.314)	|0.173	0.111	0.029|
2444 (0.221)	|0.065	0.089	0.065|
2442 (0.093)	|0.052	0.033	0.008|
Multiallelic Dprime: 0.153
BLOCK 93.  MARKERS: 508 509
31 (0.498)	|0.231	0.116	0.146|
33 (0.348)	|0.096	0.177	0.076|
11 (0.150)	|0.071	0.038	0.041|
Multiallelic Dprime: 0.211
BLOCK 94.  MARKERS: 512 513
31 (0.398)	|0.105	0.172	0.117|
12 (0.331)	|0.272	0.045	0.012|
11 (0.266)	|0.205	0.050	0.010|
Multiallelic Dprime: 0.527
BLOCK 95.  MARKERS: 515 516 517
221 (0.587)	|0.292	0.217	0.079|
223 (0.268)	|0.160	0.082	0.025|
441 (0.139)	|0.058	0.050	0.031|
Multiallelic Dprime: 0.095
BLOCK 96.  MARKERS: 520 521
44 (0.515)	|0.436	0.071	0.008|
14 (0.349)	|0.123	0.126	0.098|
12 (0.136)	|0.136	0.000	0.000|
Multiallelic Dprime: 0.601
BLOCK 97.  MARKERS: 522 523
31 (0.695)	|0.374	0.155	0.167|
13 (0.198)	|0.000	0.197	0.000|
33 (0.106)	|0.000	0.002	0.104|
Multiallelic Dprime: 0.699
BLOCK 98.  MARKERS: 524 525
24 (0.374)	|0.129	0.124	0.121|
12 (0.353)	|0.122	0.117	0.114|
22 (0.273)	|0.098	0.086	0.089|
Multiallelic Dprime: 0.010
BLOCK 99.  MARKERS: 529 530
13 (0.349)	|0.004	0.202	0.062	0.074|
33 (0.327)	|0.298	0.002	0.026	0.000|
11 (0.324)	|0.305	0.000	0.009	0.006|
Multiallelic Dprime: 0.861
BLOCK 100.  MARKERS: 531 532 533 534 535
44214 (0.605)	|0.588	0.013	0.001|
21334 (0.203)	|0.016	0.167	0.022|
21232 (0.096)	|0.008	0.006	0.082|
21234 (0.080)	|0.000	0.072	0.007|
Multiallelic Dprime: 0.883
BLOCK 101.  MARKERS: 536 537
41 (0.614)	|0.539	0.060	0.014|
23 (0.262)	|0.008	0.197	0.057|
21 (0.117)	|0.037	0.010	0.070|
Multiallelic Dprime: 0.735
BLOCK 102.  MARKERS: 539 540
24 (0.585)	|0.350	0.024	0.209	0.000|
34 (0.271)	|0.001	0.191	0.077	0.002|
22 (0.143)	|0.005	0.120	0.000	0.017|
Multiallelic Dprime: 0.720
BLOCK 103.  MARKERS: 541 542 543
422 (0.357)	|0.183	0.131	0.043|
222 (0.335)	|0.162	0.124	0.048|
214 (0.287)	|0.137	0.089	0.060|
212 (0.021)	|0.008	0.009	0.003|
Multiallelic Dprime: 0.055
BLOCK 104.  MARKERS: 549 550 551
344 (0.491)	|0.252	0.156	0.083|
132 (0.352)	|0.218	0.111	0.023|
332 (0.154)	|0.084	0.052	0.018|
Multiallelic Dprime: 0.101
BLOCK 105.  MARKERS: 553 554
24 (0.556)	|0.301	0.199	0.056|
22 (0.320)	|0.086	0.096	0.138|
44 (0.124)	|0.060	0.058	0.006|
Multiallelic Dprime: 0.265
BLOCK 106.  MARKERS: 557 558
14 (0.448)	|0.433	0.010|
24 (0.352)	|0.242	0.104|
22 (0.201)	|0.014	0.186|
Multiallelic Dprime: 0.598
BLOCK 107.  MARKERS: 559 560 561 562 563
12213 (0.689)	|0.338	0.352|
33141 (0.300)	|0.171	0.130|
Multiallelic Dprime: 0.114
BLOCK 108.  MARKERS: 565 566
12 (0.516)	|0.314	0.112	0.090|
34 (0.484)	|0.288	0.128	0.068|
Multiallelic Dprime: 0.050
BLOCK 109.  MARKERS: 574 575
23 (0.602)	|0.472	0.002	0.066	0.043	0.006	0.000|
43 (0.240)	|0.000	0.226	0.007	0.000	0.000	0.000|
21 (0.159)	|0.012	0.005	0.111	0.000	0.013	0.011|
Multiallelic Dprime: 0.868
BLOCK 110.  MARKERS: 576 577 578 579 580 581 582 583 584 585 586 587 588
2322124134333 (0.481)	|0.470	0.012|
4141332232411 (0.234)	|0.201	0.034|
4141134244411 (0.185)	|0.126	0.056|
4121124234413 (0.042)	|0.043	0.000|
4121122234313 (0.018)	|0.015	0.005|
2321124234413 (0.011)	|0.011	0.000|
Multiallelic Dprime: 0.543
BLOCK 111.  MARKERS: 589 590
33 (0.890)	|0.363	0.235	0.148	0.145|
11 (0.109)	|0.005	0.098	0.002	0.004|
Multiallelic Dprime: 0.856
BLOCK 112.  MARKERS: 592 593 594
323 (0.366)	|0.322	0.044|
132 (0.333)	|0.158	0.177|
333 (0.150)	|0.138	0.011|
332 (0.149)	|0.135	0.013|
Multiallelic Dprime: 0.581
BLOCK 113.  MARKERS: 596 597
31 (0.754)	|0.431	0.322	0.001|
14 (0.246)	|0.026	0.016	0.203|
Multiallelic Dprime: 0.825
BLOCK 114.  MARKERS: 598 599
11 (0.456)	|0.353	0.048	0.055|
31 (0.338)	|0.039	0.238	0.058|
12 (0.206)	|0.009	0.095	0.102|
Multiallelic Dprime: 0.594
BLOCK 115.  MARKERS: 601 602
32 (0.401)	|0.366	0.035|
14 (0.380)	|0.007	0.372|
12 (0.214)	|0.204	0.011|
Multiallelic Dprime: 0.878
BLOCK 116.  MARKERS: 603 604
23 (0.577)	|0.351	0.184	0.041|
14 (0.423)	|0.014	0.146	0.262|
Multiallelic Dprime: 0.576
BLOCK 117.  MARKERS: 605 606
13 (0.366)	|0.000	0.332	0.019	0.012|
43 (0.329)	|0.122	0.002	0.178	0.026|
41 (0.303)	|0.261	0.000	0.043	0.000|
Multiallelic Dprime: 0.736
BLOCK 118.  MARKERS: 607 608 609 610
4313 (0.383)	|0.168	0.138	0.057	0.007	0.009|
2221 (0.334)	|0.225	0.049	0.024	0.021	0.009|
2223 (0.241)	|0.109	0.050	0.048	0.022	0.006|
2313 (0.038)	|0.021	0.005	0.000	0.010	0.001|
Multiallelic Dprime: 0.241
BLOCK 119.  MARKERS: 615 616 617 618
3321 (0.525)	|0.335	0.176	0.006	0.004|
1241 (0.242)	|0.028	0.156	0.002	0.054|
3243 (0.129)	|0.012	0.000	0.114	0.000|
3341 (0.059)	|0.009	0.002	0.000	0.046|
3241 (0.025)	|0.004	0.019	0.002	0.002|
Multiallelic Dprime: 0.609
BLOCK 120.  MARKERS: 620 621 622 623
1433 (0.394)	|0.201	0.165	0.028|
2433 (0.360)	|0.316	0.039	0.005|
2341 (0.128)	|0.064	0.062	0.003|
2441 (0.108)	|0.013	0.065	0.030|
Multiallelic Dprime: 0.409
BLOCK 121.  MARKERS: 625 626
44 (0.600)	|0.495	0.099	0.006|
21 (0.332)	|0.001	0.329	0.001|
41 (0.068)	|0.001	0.009	0.058|
Multiallelic Dprime: 0.901
BLOCK 122.  MARKERS: 627 628
23 (0.498)	|0.187	0.260	0.046|
12 (0.436)	|0.233	0.080	0.124|
22 (0.066)	|0.051	0.009	0.006|
Multiallelic Dprime: 0.348
BLOCK 123.  MARKERS: 632 633 634
413 (0.470)	|0.264	0.207|
432 (0.350)	|0.257	0.084|
213 (0.175)	|0.146	0.029|
Multiallelic Dprime: 0.326
BLOCK 124.  MARKERS: 635 636 637
141 (0.672)	|0.233	0.058	0.209	0.171|
212 (0.319)	|0.102	0.183	0.011	0.022|
Multiallelic Dprime: 0.490
BLOCK 125.  MARKERS: 643 644 645
332 (0.344)	|0.038	0.024	0.199	0.006	0.002	0.073|
334 (0.242)	|0.020	0.004	0.004	0.116	0.096	0.000|
232 (0.220)	|0.197	0.004	0.007	0.007	0.000	0.002|
342 (0.193)	|0.002	0.180	0.002	0.003	0.000	0.000|
Multiallelic Dprime: 0.849
BLOCK 126.  MARKERS: 646 647 648 649 650 651
433142 (0.257)	|0.016	0.234	0.000	0.000	0.000	0.000|
432142 (0.214)	|0.182	0.000	0.013	0.000	0.015	0.000|
212122 (0.213)	|0.152	0.017	0.037	0.000	0.003	0.000|
212324 (0.133)	|0.003	0.006	0.000	0.107	0.000	0.012|
212322 (0.099)	|0.054	0.003	0.032	0.002	0.000	0.004|
432122 (0.076)	|0.033	0.004	0.041	0.000	0.000	0.000|
Multiallelic Dprime: 0.740
BLOCK 127.  MARKERS: 653 654 655 656 657
41233 (0.442)	|0.411	0.003	0.012	0.006	0.000	0.000|
23421 (0.267)	|0.003	0.239	0.001	0.000	0.000	0.008|
41431 (0.124)	|0.001	0.000	0.000	0.075	0.045	0.000|
21431 (0.109)	|0.027	0.000	0.075	0.003	0.002	0.000|
41433 (0.019)	|0.008	0.000	0.007	0.000	0.000	0.000|
21231 (0.017)	|0.000	0.000	0.015	0.000	0.000	0.000|
Multiallelic Dprime: 0.904
BLOCK 128.  MARKERS: 661 662 663 664 665 666 667 668 669 670 671 672 673 674 675 676 677 678 679
3321133111432442343 (0.459)	|0.284	0.169|
1244221331413232121 (0.244)	|0.192	0.056|
3341131314213234121 (0.111)	|0.083	0.029|
3321133311413234141 (0.087)	|0.049	0.037|
3341131314413232121 (0.047)	|0.037	0.010|
3241131314412242143 (0.012)	|0.007	0.005|
Multiallelic Dprime: 0.201
BLOCK 129.  MARKERS: 681 682 683
423 (0.675)	|0.341	0.312	0.021|
211 (0.321)	|0.178	0.059	0.084|
Multiallelic Dprime: 0.301
BLOCK 130.  MARKERS: 684 685
22 (0.523)	|0.030	0.296	0.197|
21 (0.371)	|0.325	0.046	0.000|
41 (0.106)	|0.051	0.045	0.009|
Multiallelic Dprime: 0.697
BLOCK 131.  MARKERS: 686 687
43 (0.406)	|0.108	0.196	0.085	0.013|
41 (0.387)	|0.241	0.102	0.043	0.002|
23 (0.207)	|0.183	0.019	0.002	0.004|
Multiallelic Dprime: 0.407
BLOCK 132.  MARKERS: 688 689 690
242 (0.532)	|0.222	0.235	0.075|
344 (0.317)	|0.137	0.102	0.079|
224 (0.129)	|0.061	0.039	0.030|
244 (0.018)	|0.016	0.000	0.002|
Multiallelic Dprime: 0.132
BLOCK 133.  MARKERS: 694 695
34 (0.437)	|0.010	0.335	0.006	0.070|
24 (0.374)	|0.364	0.002	0.012	0.005|
32 (0.189)	|0.018	0.007	0.160	0.004|
Multiallelic Dprime: 0.904
BLOCK 134.  MARKERS: 696 697 698
432 (0.392)	|0.123	0.177	0.092|
213 (0.348)	|0.196	0.107	0.042|
233 (0.176)	|0.133	0.030	0.014|
433 (0.079)	|0.055	0.017	0.006|
Multiallelic Dprime: 0.291
BLOCK 135.  MARKERS: 700 701
13 (0.508)	|0.320	0.172	0.013|
33 (0.332)	|0.249	0.080	0.000|
31 (0.155)	|0.137	0.015	0.003|
Multiallelic Dprime: 0.295
BLOCK 136.  MARKERS: 703 704
34 (0.710)	|0.497	0.165	0.048|
12 (0.268)	|0.005	0.195	0.069|
32 (0.016)	|0.000	0.014	0.002|
Multiallelic Dprime: 0.755
BLOCK 137.  MARKERS: 705 706
23 (0.507)	|0.281	0.143	0.026	0.040	0.003	0.009|
44 (0.375)	|0.221	0.113	0.022	0.005	0.002	0.003|
24 (0.118)	|0.068	0.026	0.011	0.002	0.008	0.000|
Multiallelic Dprime: 0.091
BLOCK 138.  MARKERS: 709 710 711 712 713
34344 (0.570)	|0.568	0.001	0.000|
22122 (0.282)	|0.002	0.279	0.000|
34142 (0.059)	|0.000	0.000	0.060|
22142 (0.048)	|0.000	0.000	0.047|
24142 (0.014)	|0.013	0.000	0.000|
22342 (0.012)	|0.000	0.000	0.012|
Multiallelic Dprime: 0.995
BLOCK 139.  MARKERS: 714 715
21 (0.596)	|0.324	0.182	0.090|
23 (0.284)	|0.135	0.103	0.046|
41 (0.120)	|0.065	0.049	0.007|
Multiallelic Dprime: 0.078
BLOCK 140.  MARKERS: 717 718
31 (0.524)	|0.275	0.241	0.006|
11 (0.333)	|0.300	0.004	0.029|
34 (0.143)	|0.038	0.104	0.000|
Multiallelic Dprime: 0.516
BLOCK 141.  MARKERS: 719 720 721
322 (0.614)	|0.336	0.265	0.000	0.001	0.000|
133 (0.348)	|0.042	0.000	0.199	0.079	0.021|
122 (0.036)	|0.003	0.000	0.000	0.027	0.000|
Multiallelic Dprime: 0.861
BLOCK 142.  MARKERS: 722 723 724 725 726 727 728
2441232 (0.382)	|0.362	0.000	0.000	0.017|
1243214 (0.265)	|0.007	0.087	0.172	0.000|
2223212 (0.201)	|0.002	0.199	0.000	0.000|
2243314 (0.108)	|0.015	0.050	0.000	0.043|
2241212 (0.021)	|0.000	0.000	0.000	0.018|
Multiallelic Dprime: 0.821
BLOCK 143.  MARKERS: 729 730 731 732 733
41133 (0.393)	|0.190	0.048	0.152|
23433 (0.346)	|0.141	0.110	0.096|
23412 (0.175)	|0.072	0.085	0.017|
21433 (0.079)	|0.015	0.047	0.015|
Multiallelic Dprime: 0.210
BLOCK 144.  MARKERS: 738 739
33 (0.423)	|0.260	0.082	0.081|
13 (0.292)	|0.249	0.037	0.004|
31 (0.279)	|0.167	0.096	0.015|
Multiallelic Dprime: 0.297
BLOCK 145.  MARKERS: 743 744
23 (0.680)	|0.363	0.203	0.111|
43 (0.217)	|0.081	0.088	0.045|
41 (0.100)	|0.069	0.014	0.016|
Multiallelic Dprime: 0.118
BLOCK 146.  MARKERS: 746 747 748
213 (0.514)	|0.471	0.040	0.003|
143 (0.306)	|0.205	0.086	0.013|
144 (0.171)	|0.164	0.003	0.001|
Multiallelic Dprime: 0.534
BLOCK 147.  MARKERS: 750 751 752 753
3122 (0.843)	|0.456	0.177	0.084	0.125|
1244 (0.131)	|0.022	0.005	0.092	0.012|
3142 (0.017)	|0.016	0.000	0.000	0.000|
Multiallelic Dprime: 0.560
BLOCK 148.  MARKERS: 760 761 762 763
2243 (0.496)	|0.154	0.197	0.101	0.046|
2241 (0.182)	|0.119	0.020	0.030	0.013|
4423 (0.179)	|0.050	0.091	0.031	0.008|
4243 (0.137)	|0.056	0.035	0.011	0.035|
Multiallelic Dprime: 0.237
BLOCK 149.  MARKERS: 764 765 766
133 (0.379)	|0.191	0.164	0.023|
313 (0.343)	|0.299	0.035	0.005|
111 (0.175)	|0.009	0.054	0.113|
113 (0.102)	|0.040	0.059	0.003|
Multiallelic Dprime: 0.474
BLOCK 150.  MARKERS: 767 768
32 (0.538)	|0.231	0.188	0.118|
12 (0.313)	|0.126	0.097	0.089|
14 (0.144)	|0.074	0.045	0.026|
Multiallelic Dprime: 0.064
BLOCK 151.  MARKERS: 773 774
41 (0.436)	|0.142	0.071	0.084	0.074	0.056|
31 (0.330)	|0.120	0.053	0.069	0.041	0.037|
44 (0.233)	|0.096	0.054	0.022	0.035	0.020|
Multiallelic Dprime: 0.098
BLOCK 152.  MARKERS: 779 780 781 782 783
44323 (0.356)	|0.310	0.025	0.018|
34323 (0.178)	|0.065	0.050	0.055|
34443 (0.175)	|0.018	0.115	0.041|
34321 (0.150)	|0.010	0.135	0.002|
42323 (0.114)	|0.018	0.040	0.057|
Multiallelic Dprime: 0.594
BLOCK 153.  MARKERS: 784 785 786 787 788 789
133213 (0.426)	|0.339	0.087|
313213 (0.381)	|0.332	0.049|
131331 (0.177)	|0.125	0.052|
Multiallelic Dprime: 0.174
BLOCK 154.  MARKERS: 790 791
41 (0.808)	|0.493	0.154	0.147|
24 (0.192)	|0.098	0.044	0.050|
Multiallelic Dprime: 0.113
BLOCK 155.  MARKERS: 797 798 799
134 (0.591)	|0.366	0.167	0.058|
312 (0.199)	|0.042	0.133	0.024|
334 (0.197)	|0.053	0.021	0.123|
Multiallelic Dprime: 0.434
BLOCK 156.  MARKERS: 802 803
34 (0.468)	|0.329	0.137|
33 (0.320)	|0.321	0.001|
14 (0.212)	|0.188	0.025|
Multiallelic Dprime: 0.703
BLOCK 157.  MARKERS: 804 805
32 (0.837)	|0.303	0.202	0.138	0.000	0.129	0.061	0.000|
11 (0.163)	|0.000	0.000	0.000	0.132	0.000	0.000	0.023|
Multiallelic Dprime: 1.000
BLOCK 158.  MARKERS: 806 807 808 809 810 811 812 813
14124421 (0.304)	|0.005	0.294	0.002|
22324411 (0.202)	|0.198	0.000	0.000|
22324421 (0.137)	|0.009	0.003	0.122|
12344221 (0.132)	|0.133	0.000	0.000|
22323423 (0.129)	|0.084	0.002	0.042|
22324423 (0.061)	|0.057	0.000	0.005|
12344421 (0.023)	|0.000	0.024	0.000|
Multiallelic Dprime: 0.899
BLOCK 159.  MARKERS: 814 815
22 (0.493)	|0.078	0.219	0.195	0.002|
32 (0.330)	|0.297	0.002	0.000	0.028|
34 (0.172)	|0.017	0.158	0.000	0.000|
Multiallelic Dprime: 0.713
BLOCK 160.  MARKERS: 816 817 818
443 (0.393)	|0.196	0.116	0.081|
421 (0.384)	|0.120	0.201	0.063|
221 (0.195)	|0.091	0.041	0.062|
423 (0.028)	|0.006	0.003	0.020|
Multiallelic Dprime: 0.218
BLOCK 161.  MARKERS: 820 821
34 (0.413)	|0.281	0.091	0.041|
32 (0.360)	|0.203	0.062	0.093|
24 (0.225)	|0.154	0.031	0.038|
Multiallelic Dprime: 0.149
BLOCK 162.  MARKERS: 823 824 825 826
3334 (0.640)	|0.289	0.222	0.116	0.012|
3212 (0.184)	|0.074	0.057	0.046	0.004|
4332 (0.172)	|0.095	0.048	0.028	0.000|
Multiallelic Dprime: 0.087
BLOCK 163.  MARKERS: 832 833 834 835
2234 (0.460)	|0.322	0.095	0.043|
2212 (0.328)	|0.240	0.072	0.016|
4434 (0.190)	|0.111	0.051	0.026|
2232 (0.015)	|0.009	0.003	0.003|
Multiallelic Dprime: 0.092
BLOCK 164.  MARKERS: 837 838
22 (0.686)	|0.578	0.098	0.011|
44 (0.223)	|0.116	0.101	0.007|
42 (0.088)	|0.033	0.052	0.003|
Multiallelic Dprime: 0.393
BLOCK 165.  MARKERS: 840 841
12 (0.728)	|0.559	0.157	0.012|
31 (0.252)	|0.030	0.131	0.091|
32 (0.020)	|0.002	0.000	0.018|
Multiallelic Dprime: 0.660
BLOCK 166.  MARKERS: 842 843
33 (0.589)	|0.474	0.111	0.005|
31 (0.289)	|0.154	0.028	0.107|
13 (0.122)	|0.025	0.062	0.035|
Multiallelic Dprime: 0.414
BLOCK 167.  MARKERS: 844 845
24 (0.653)	|0.329	0.234	0.088|
14 (0.200)	|0.043	0.087	0.069|
22 (0.147)	|0.078	0.054	0.014|
Multiallelic Dprime: 0.189
BLOCK 168.  MARKERS: 846 847
12 (0.449)	|0.336	0.102	0.010|
32 (0.374)	|0.152	0.201	0.020|
31 (0.172)	|0.114	0.028	0.032|
Multiallelic Dprime: 0.336
BLOCK 169.  MARKERS: 850 851
12 (0.605)	|0.544	0.059	0.000|
34 (0.331)	|0.003	0.243	0.086|
32 (0.062)	|0.021	0.039	0.000|
Multiallelic Dprime: 0.821
BLOCK 170.  MARKERS: 852 853
34 (0.568)	|0.469	0.029	0.069|
22 (0.342)	|0.173	0.108	0.062|
32 (0.087)	|0.062	0.012	0.013|
Multiallelic Dprime: 0.360
BLOCK 171.  MARKERS: 855 856
31 (0.707)	|0.580	0.073	0.054|
11 (0.149)	|0.116	0.024	0.008|
33 (0.145)	|0.130	0.007	0.007|
Multiallelic Dprime: 0.125
BLOCK 172.  MARKERS: 859 860
22 (0.826)	|0.502	0.152	0.170|
41 (0.104)	|0.058	0.036	0.010|
42 (0.069)	|0.052	0.011	0.005|
Multiallelic Dprime: 0.166
BLOCK 173.  MARKERS: 863 864
42 (0.611)	|0.239	0.225	0.148|
24 (0.200)	|0.079	0.035	0.086|
44 (0.185)	|0.064	0.053	0.068|
Multiallelic Dprime: 0.154
BLOCK 174.  MARKERS: 865 866
22 (0.385)	|0.290	0.093|
32 (0.313)	|0.162	0.151|
34 (0.302)	|0.207	0.094|
Multiallelic Dprime: 0.202
BLOCK 175.  MARKERS: 868 869
23 (0.659)	|0.080	0.249	0.194	0.135|
41 (0.337)	|0.305	0.012	0.003	0.015|
Multiallelic Dprime: 0.851
BLOCK 176.  MARKERS: 870 871 872 873 874
11223 (0.388)	|0.201	0.102	0.070	0.005|
33223 (0.260)	|0.160	0.076	0.011	0.003|
31223 (0.198)	|0.104	0.068	0.010	0.012|
33141 (0.151)	|0.106	0.036	0.010	0.000|
Multiallelic Dprime: 0.161
BLOCK 177.  MARKERS: 880 881 882 883 884
33133 (0.574)	|0.543	0.024	0.005|
11114 (0.283)	|0.016	0.183	0.083|
11314 (0.102)	|0.004	0.096	0.000|
33134 (0.020)	|0.000	0.001	0.018|
Multiallelic Dprime: 0.861
BLOCK 178.  MARKERS: 885 886
21 (0.572)	|0.375	0.071	0.070	0.053|
24 (0.322)	|0.146	0.117	0.039	0.021|
44 (0.106)	|0.058	0.027	0.019	0.002|
Multiallelic Dprime: 0.212
BLOCK 179.  MARKERS: 891 892 893
414 (0.579)	|0.424	0.155|
412 (0.214)	|0.060	0.152|
234 (0.128)	|0.081	0.045|
214 (0.076)	|0.060	0.016|
Multiallelic Dprime: 0.318
BLOCK 180.  MARKERS: 895 896
22 (0.628)	|0.220	0.201	0.205|
43 (0.368)	|0.149	0.149	0.069|
Multiallelic Dprime: 0.141
BLOCK 181.  MARKERS: 899 900 901
431 (0.374)	|0.216	0.000	0.126	0.012	0.018|
433 (0.350)	|0.000	0.246	0.093	0.000	0.010|
221 (0.273)	|0.046	0.000	0.016	0.163	0.046|
Multiallelic Dprime: 0.710
BLOCK 182.  MARKERS: 903 904 905 906
1241 (0.262)	|0.247	0.008	0.006	0.000|
1421 (0.248)	|0.121	0.005	0.120	0.003|
1443 (0.236)	|0.031	0.160	0.014	0.032|
2441 (0.175)	|0.007	0.046	0.000	0.122|
1441 (0.075)	|0.053	0.000	0.021	0.000|
Multiallelic Dprime: 0.667
BLOCK 183.  MARKERS: 908 909 910 911
4311 (0.464)	|0.222	0.121	0.017	0.023	0.042	0.029|
4131 (0.219)	|0.012	0.205	0.000	0.000	0.000	0.000|
4313 (0.160)	|0.000	0.001	0.117	0.041	0.000	0.000|
2131 (0.157)	|0.147	0.007	0.002	0.001	0.000	0.000|
Multiallelic Dprime: 0.656
BLOCK 184.  MARKERS: 912 913 914 915 916 917 918 919 920 921 922 923
242111331312 (0.382)	|0.077	0.289	0.017|
122442443234 (0.336)	|0.331	0.005	0.000|
123142443234 (0.136)	|0.134	0.002	0.000|
242111343334 (0.066)	|0.000	0.000	0.065|
242142443234 (0.044)	|0.006	0.000	0.038|
242111331332 (0.029)	|0.004	0.025	0.000|
Multiallelic Dprime: 0.855
BLOCK 185.  MARKERS: 924 925
22 (0.550)	|0.328	0.185	0.036|
21 (0.321)	|0.281	0.017	0.023|
42 (0.127)	|0.072	0.004	0.052|
Multiallelic Dprime: 0.473
BLOCK 186.  MARKERS: 927 928
12 (0.680)	|0.533	0.147	0.000|
43 (0.205)	|0.007	0.196	0.000|
13 (0.112)	|0.000	0.007	0.103|
Multiallelic Dprime: 0.836
BLOCK 187.  MARKERS: 929 930
23 (0.541)	|0.408	0.112	0.016|
24 (0.353)	|0.072	0.183	0.099|
44 (0.103)	|0.024	0.047	0.032|
Multiallelic Dprime: 0.504
BLOCK 188.  MARKERS: 931 932
31 (0.506)	|0.394	0.059	0.021	0.032|
11 (0.342)	|0.110	0.071	0.113	0.048|
13 (0.147)	|0.020	0.070	0.029	0.027|
Multiallelic Dprime: 0.449
BLOCK 189.  MARKERS: 933 934 935
311 (0.529)	|0.193	0.209	0.126|
331 (0.200)	|0.160	0.015	0.025|
333 (0.164)	|0.107	0.036	0.019|
211 (0.107)	|0.024	0.060	0.023|
Multiallelic Dprime: 0.359
BLOCK 190.  MARKERS: 937 938
34 (0.484)	|0.466	0.007	0.011|
14 (0.320)	|0.097	0.057	0.165|
12 (0.192)	|0.001	0.190	0.000|
Multiallelic Dprime: 0.795
BLOCK 191.  MARKERS: 939 940
31 (0.564)	|0.514	0.034	0.016|
33 (0.259)	|0.200	0.025	0.033|
23 (0.177)	|0.023	0.154	0.000|
Multiallelic Dprime: 0.585
BLOCK 192.  MARKERS: 941 942
44 (0.735)	|0.557	0.000	0.182|
22 (0.214)	|0.000	0.212	0.000|
42 (0.050)	|0.006	0.040	0.000|
Multiallelic Dprime: 0.974
BLOCK 193.  MARKERS: 943 944
41 (0.563)	|0.561	0.000	0.000|
23 (0.251)	|0.014	0.192	0.045|
43 (0.183)	|0.147	0.027	0.002|
Multiallelic Dprime: 0.868
BLOCK 194.  MARKERS: 945 946 947
212 (0.726)	|0.259	0.133	0.125	0.062	0.067	0.035	0.015	0.012|
334 (0.218)	|0.070	0.030	0.031	0.028	0.034	0.006	0.000	0.000|
312 (0.047)	|0.014	0.004	0.001	0.016	0.005	0.003	0.000	0.000|
Multiallelic Dprime: 0.160
BLOCK 195.  MARKERS: 949 950 951 952 953 954 955 956 957 958 959 960 961 962 963 964 965 966 967 968 969 970 971 972
132424342341134441231332 (0.342)	|0.167	0.078	0.005	0.054	0.036|
411131132121214234432214 (0.167)	|0.074	0.044	0.046	0.000	0.001|
132424342343133241231332 (0.158)	|0.084	0.048	0.009	0.011	0.000|
131424332141134441231332 (0.108)	|0.022	0.039	0.011	0.033	0.000|
131434331121214234412214 (0.107)	|0.088	0.009	0.008	0.000	0.001|
131424332121214234432214 (0.044)	|0.002	0.002	0.038	0.001	0.000|
131424332141134441231314 (0.014)	|0.012	0.000	0.001	0.000	0.000|
132434331121214234412214 (0.012)	|0.000	0.010	0.000	0.000	0.001|
Multiallelic Dprime: 0.331
BLOCK 196.  MARKERS: 974 975 976 977 978 979 980 981 982 983
1343324214 (0.468)	|0.170	0.139	0.138	0.016|
1343322334 (0.248)	|0.157	0.069	0.015	0.000|
1344324214 (0.124)	|0.068	0.039	0.014	0.003|
2413144232 (0.101)	|0.056	0.012	0.031	0.000|
2413144234 (0.042)	|0.009	0.005	0.026	0.000|
Multiallelic Dprime: 0.265
BLOCK 197.  MARKERS: 987 988 989 990 991
23221 (0.469)	|0.264	0.117	0.057	0.027|
11444 (0.271)	|0.101	0.070	0.055	0.042|
13444 (0.227)	|0.176	0.016	0.018	0.013|
13244 (0.019)	|0.003	0.003	0.000	0.011|
Multiallelic Dprime: 0.247
BLOCK 198.  MARKERS: 996 997 998 999 1000 1001
313112 (0.551)	|0.143	0.210	0.197|
331234 (0.210)	|0.200	0.003	0.007|
113114 (0.131)	|0.129	0.003	0.000|
313234 (0.093)	|0.005	0.080	0.007|
Multiallelic Dprime: 0.705
BLOCK 199.  MARKERS: 1002 1003 1004
422 (0.488)	|0.271	0.100	0.066	0.052|
424 (0.296)	|0.105	0.099	0.065	0.027|
242 (0.214)	|0.107	0.060	0.009	0.038|
Multiallelic Dprime: 0.163
BLOCK 200.  MARKERS: 1005 1006 1007
413 (0.483)	|0.285	0.070	0.003	0.092	0.005	0.014|
313 (0.261)	|0.005	0.222	0.000	0.003	0.001	0.024|
433 (0.140)	|0.002	0.000	0.133	0.002	0.000	0.000|
411 (0.117)	|0.027	0.003	0.000	0.000	0.074	0.000|
Multiallelic Dprime: 0.802
BLOCK 201.  MARKERS: 1008 1009 1010 1011 1012 1013 1014 1015 1016 1017 1018
13431224141 (0.319)	|0.000	0.267	0.004	0.048|
31314131124 (0.295)	|0.282	0.000	0.009	0.000|
13434121324 (0.136)	|0.007	0.000	0.129	0.000|
13431124141 (0.096)	|0.000	0.003	0.000	0.093|
31334121124 (0.082)	|0.000	0.000	0.080	0.000|
13431224144 (0.038)	|0.036	0.000	0.001	0.000|
Multiallelic Dprime: 0.916
BLOCK 202.  MARKERS: 1021 1022 1023 1024
4213 (0.334)	|0.190	0.067	0.073|
2231 (0.274)	|0.092	0.105	0.072|
2233 (0.245)	|0.159	0.027	0.059|
2431 (0.144)	|0.041	0.087	0.013|
Multiallelic Dprime: 0.263
BLOCK 203.  MARKERS: 1026 1027 1028 1029 1030 1031
222314 (0.481)	|0.329	0.150|
344232 (0.287)	|0.283	0.001|
244232 (0.220)	|0.177	0.043|
Multiallelic Dprime: 0.557
BLOCK 204.  MARKERS: 1032 1033
11 (0.800)	|0.471	0.329	0.000|
33 (0.195)	|0.021	0.000	0.174|
Multiallelic Dprime: 0.894
BLOCK 205.  MARKERS: 1034 1035 1036
411 (0.493)	|0.287	0.129	0.077|
413 (0.330)	|0.187	0.112	0.031|
233 (0.177)	|0.036	0.115	0.026|
Multiallelic Dprime: 0.214
BLOCK 206.  MARKERS: 1037 1038
24 (0.510)	|0.065	0.285	0.119	0.036|
14 (0.356)	|0.300	0.030	0.019	0.000|
23 (0.134)	|0.001	0.010	0.106	0.018|
Multiallelic Dprime: 0.648
BLOCK 207.  MARKERS: 1040 1041 1042 1043
1332 (0.366)	|0.322	0.044|
3114 (0.324)	|0.016	0.309|
3112 (0.244)	|0.191	0.053|
3332 (0.054)	|0.053	0.001|
Multiallelic Dprime: 0.731
BLOCK 208.  MARKERS: 1044 1045
32 (0.588)	|0.125	0.289	0.169|
41 (0.411)	|0.284	0.008	0.118|
Multiallelic Dprime: 0.479
BLOCK 209.  MARKERS: 1047 1048
14 (0.410)	|0.335	0.033	0.041|
32 (0.297)	|0.045	0.152	0.098|
12 (0.287)	|0.144	0.108	0.025|
Multiallelic Dprime: 0.455
BLOCK 210.  MARKERS: 1049 1050 1051 1052 1053 1054 1055 1056 1057 1058
4241212322 (0.530)	|0.215	0.181	0.076	0.050|
1324234433 (0.293)	|0.120	0.087	0.032	0.056|
1324434432 (0.164)	|0.055	0.070	0.020	0.018|
Multiallelic Dprime: 0.089
BLOCK 211.  MARKERS: 1064 1065 1066 1067 1068
31443 (0.391)	|0.362	0.030	0.000|
22141 (0.343)	|0.055	0.278	0.010|
22121 (0.131)	|0.016	0.000	0.116|
22443 (0.126)	|0.000	0.003	0.123|
Multiallelic Dprime: 0.837
BLOCK 212.  MARKERS: 1069 1070
22 (0.439)	|0.193	0.001	0.231	0.015|
21 (0.311)	|0.008	0.299	0.000	0.000|
11 (0.249)	|0.242	0.000	0.006	0.000|
Multiallelic Dprime: 0.781
BLOCK 213.  MARKERS: 1071 1072 1073 1074
4113 (0.442)	|0.102	0.296	0.044|
2113 (0.301)	|0.236	0.048	0.017|
4321 (0.237)	|0.155	0.021	0.061|
4323 (0.016)	|0.015	0.000	0.000|
Multiallelic Dprime: 0.538
BLOCK 214.  MARKERS: 1075 1076
22 (0.511)	|0.183	0.212	0.115|
21 (0.364)	|0.237	0.121	0.007|
42 (0.125)	|0.124	0.000	0.000|
Multiallelic Dprime: 0.426
BLOCK 215.  MARKERS: 1077 1078
22 (0.543)	|0.333	0.159	0.043	0.009|
12 (0.333)	|0.183	0.071	0.075	0.003|
11 (0.122)	|0.048	0.056	0.015	0.002|
Multiallelic Dprime: 0.145
BLOCK 216.  MARKERS: 1082 1083 1084
322 (0.566)	|0.103	0.259	0.204|
244 (0.285)	|0.285	0.000	0.000|
342 (0.133)	|0.002	0.097	0.033|
344 (0.014)	|0.014	0.000	0.000|
Multiallelic Dprime: 0.673
BLOCK 217.  MARKERS: 1085 1086 1087
331 (0.402)	|0.298	0.008	0.074	0.000	0.024|
311 (0.358)	|0.000	0.259	0.000	0.096	0.000|
432 (0.237)	|0.000	0.018	0.209	0.000	0.010|
Multiallelic Dprime: 0.859
BLOCK 218.  MARKERS: 1088 1089 1090 1091
3241 (0.299)	|0.141	0.090	0.065	0.000|
3123 (0.285)	|0.165	0.019	0.101	0.000|
4123 (0.284)	|0.134	0.105	0.044	0.002|
3141 (0.097)	|0.051	0.025	0.018	0.003|
3121 (0.034)	|0.020	0.002	0.003	0.007|
Multiallelic Dprime: 0.186
BLOCK 219.  MARKERS: 1093 1094 1095 1096
4432 (0.508)	|0.290	0.008	0.202	0.000	0.010|
4211 (0.241)	|0.065	0.050	0.000	0.124	0.000|
2432 (0.234)	|0.000	0.232	0.000	0.000	0.000|
4411 (0.014)	|0.000	0.000	0.001	0.000	0.012|
Multiallelic Dprime: 0.795
BLOCK 220.  MARKERS: 1097 1098 1099 1100 1101 1102 1103 1104
22331114 (0.355)	|0.352	0.004|
11431132 (0.292)	|0.113	0.178|
22331134 (0.203)	|0.204	0.000|
12413332 (0.126)	|0.123	0.003|
22331132 (0.022)	|0.015	0.009|
Multiallelic Dprime: 0.916
BLOCK 221.  MARKERS: 1105 1106
31 (0.807)	|0.441	0.150	0.161	0.009	0.023|
13 (0.193)	|0.054	0.069	0.045	0.021	0.004|
Multiallelic Dprime: 0.298
BLOCK 222.  MARKERS: 1109 1110 1111 1112 1113
11222 (0.495)	|0.261	0.234|
21434 (0.219)	|0.116	0.103|
13234 (0.206)	|0.103	0.104|
11232 (0.030)	|0.023	0.007|
11234 (0.026)	|0.011	0.015|
Multiallelic Dprime: 0.035
BLOCK 223.  MARKERS: 1117 1118
23 (0.532)	|0.434	0.048	0.050|
44 (0.468)	|0.288	0.144	0.032|
Multiallelic Dprime: 0.355
BLOCK 224.  MARKERS: 1119 1120 1121
212 (0.722)	|0.434	0.289|
334 (0.192)	|0.080	0.112|
332 (0.082)	|0.064	0.018|
Multiallelic Dprime: 0.160
BLOCK 225.  MARKERS: 1123 1124
41 (0.582)	|0.418	0.003	0.129	0.016	0.011|
33 (0.418)	|0.037	0.375	0.000	0.002	0.000|
Multiallelic Dprime: 0.901
BLOCK 226.  MARKERS: 1125 1126 1127 1128 1129 1130 1131 1132
44133444 (0.456)	|0.266	0.190|
22121322 (0.378)	|0.207	0.171|
44323322 (0.128)	|0.056	0.071|
44123442 (0.018)	|0.015	0.003|
44121322 (0.011)	|0.000	0.011|
Multiallelic Dprime: 0.083
BLOCK 227.  MARKERS: 1133 1134 1135
331 (0.548)	|0.473	0.065	0.005|
123 (0.452)	|0.163	0.114	0.169|
Multiallelic Dprime: 0.639
BLOCK 228.  MARKERS: 1136 1137 1138 1139 1140 1141
114431 (0.633)	|0.206	0.217	0.083	0.088	0.019	0.006	0.010|
114433 (0.180)	|0.103	0.044	0.020	0.011	0.000	0.000	0.000|
331141 (0.174)	|0.039	0.044	0.060	0.010	0.008	0.010	0.002|
Multiallelic Dprime: 0.237
BLOCK 229.  MARKERS: 1142 1143 1144 1145 1146 1147 1148 1149 1150
143442441 (0.352)	|0.016	0.177	0.002	0.011	0.109	0.010	0.009|
344422421 (0.311)	|0.237	0.061	0.000	0.002	0.002	0.000	0.000|
123424144 (0.163)	|0.002	0.000	0.141	0.000	0.011	0.000	0.000|
143222441 (0.109)	|0.001	0.007	0.000	0.095	0.000	0.000	0.000|
123422144 (0.027)	|0.000	0.000	0.023	0.000	0.000	0.000	0.000|
123222441 (0.016)	|0.000	0.000	0.000	0.014	0.000	0.000	0.000|
143424144 (0.011)	|0.000	0.000	0.010	0.000	0.000	0.000	0.000|
Multiallelic Dprime: 0.816
BLOCK 230.  MARKERS: 1151 1152 1153 1154 1155 1156 1157 1158 1159 1160 1161 1162 1163 1164 1165 1166 1167
32344322342114311 (0.258)	|0.000	0.256	0.000|
34322344343331331 (0.246)	|0.243	0.000	0.004|
12322142112314431 (0.177)	|0.176	0.000	0.000|
32322342342331331 (0.126)	|0.124	0.000	0.000|
32422342342331333 (0.122)	|0.000	0.000	0.122|
34322344342331333 (0.011)	|0.000	0.000	0.011|
32422342112314431 (0.011)	|0.011	0.000	0.000|
Multiallelic Dprime: 0.991
BLOCK 231.  MARKERS: 1168 1169
12 (0.581)	|0.269	0.232	0.071	0.008|
14 (0.279)	|0.123	0.114	0.031	0.006|
32 (0.140)	|0.071	0.049	0.020	0.000|
Multiallelic Dprime: 0.029
BLOCK 232.  MARKERS: 1173 1174 1175
332 (0.463)	|0.119	0.241	0.002	0.001	0.100|
334 (0.396)	|0.042	0.000	0.219	0.134	0.000|
112 (0.122)	|0.121	0.000	0.000	0.000	0.000|
312 (0.014)	|0.001	0.000	0.013	0.000	0.000|
Multiallelic Dprime: 0.822
BLOCK 233.  MARKERS: 1176 1177 1178 1179
2244 (0.286)	|0.025	0.091	0.125	0.008	0.027|
4244 (0.239)	|0.004	0.234	0.003	0.000	0.000|
2214 (0.234)	|0.211	0.008	0.002	0.007	0.000|
2414 (0.135)	|0.124	0.000	0.004	0.000	0.000|
2212 (0.107)	|0.069	0.000	0.007	0.030	0.000|
Multiallelic Dprime: 0.778
BLOCK 234.  MARKERS: 1181 1182 1183 1184 1185 1186 1187 1188 1189 1190
2333413111 (0.435)	|0.148	0.141	0.142|
2233443111 (0.331)	|0.132	0.156	0.042|
4311111333 (0.142)	|0.116	0.020	0.006|
2333443111 (0.045)	|0.016	0.005	0.024|
4333413111 (0.027)	|0.017	0.007	0.003|
Multiallelic Dprime: 0.278
BLOCK 235.  MARKERS: 1191 1192
41 (0.441)	|0.115	0.205	0.050	0.060	0.000|
23 (0.336)	|0.215	0.080	0.009	0.003	0.023|
43 (0.218)	|0.053	0.007	0.156	0.000	0.000|
Multiallelic Dprime: 0.508
BLOCK 236.  MARKERS: 1193 1194 1195 1196 1197 1198 1199
4212111 (0.383)	|0.000	0.378	0.005|
4234334 (0.291)	|0.127	0.000	0.164|
3434334 (0.214)	|0.213	0.000	0.001|
4434334 (0.067)	|0.066	0.000	0.001|
3234334 (0.024)	|0.003	0.000	0.021|
Multiallelic Dprime: 0.855
BLOCK 237.  MARKERS: 1200 1201
11 (0.415)	|0.371	0.021	0.024|
43 (0.391)	|0.038	0.144	0.210|
41 (0.194)	|0.067	0.116	0.011|
Multiallelic Dprime: 0.660
BLOCK 238.  MARKERS: 1203 1204
13 (0.476)	|0.298	0.011	0.021	0.103	0.039|
11 (0.280)	|0.069	0.006	0.189	0.011	0.004|
33 (0.245)	|0.003	0.234	0.002	0.001	0.004|
Multiallelic Dprime: 0.771
BLOCK 239.  MARKERS: 1205 1206 1207 1208
4133 (0.370)	|0.332	0.037|
1141 (0.251)	|0.235	0.015|
1243 (0.212)	|0.143	0.067|
4143 (0.116)	|0.101	0.014|
1143 (0.047)	|0.026	0.022|
Multiallelic Dprime: 0.390
BLOCK 240.  MARKERS: 1209 1210
13 (0.840)	|0.427	0.371	0.042|
41 (0.155)	|0.062	0.066	0.026|
Multiallelic Dprime: 0.120
BLOCK 241.  MARKERS: 1214 1215
43 (0.489)	|0.146	0.311	0.024	0.002|
21 (0.442)	|0.298	0.042	0.042	0.059|
23 (0.069)	|0.066	0.002	0.000	0.001|
Multiallelic Dprime: 0.562
BLOCK 242.  MARKERS: 1216 1217 1218
213 (0.510)	|0.301	0.120	0.085|
431 (0.355)	|0.232	0.073	0.041|
211 (0.066)	|0.030	0.022	0.013|
231 (0.062)	|0.035	0.006	0.021|
Multiallelic Dprime: 0.103
BLOCK 243.  MARKERS: 1220 1221 1222 1223 1224 1225
421123 (0.604)	|0.538	0.064|
241423 (0.222)	|0.190	0.028|
244411 (0.163)	|0.145	0.019|
Multiallelic Dprime: 0.043
BLOCK 244.  MARKERS: 1229 1230
21 (0.883)	|0.657	0.168	0.059|
43 (0.112)	|0.006	0.000	0.105|
Multiallelic Dprime: 0.935
BLOCK 245.  MARKERS: 1231 1232
14 (0.662)	|0.497	0.015	0.149|
12 (0.169)	|0.009	0.157	0.003|
32 (0.169)	|0.003	0.150	0.015|
Multiallelic Dprime: 0.882
BLOCK 246.  MARKERS: 1233 1234
13 (0.509)	|0.485	0.003	0.018|
31 (0.319)	|0.000	0.319	0.001|
33 (0.170)	|0.014	0.005	0.148|
Multiallelic Dprime: 0.941
BLOCK 247.  MARKERS: 1235 1236
23 (0.499)	|0.142	0.261	0.096|
42 (0.327)	|0.227	0.056	0.042|
43 (0.167)	|0.065	0.065	0.038|
Multiallelic Dprime: 0.317
BLOCK 248.  MARKERS: 1239 1240
42 (0.435)	|0.331	0.072	0.023|
44 (0.385)	|0.085	0.270	0.021|
22 (0.179)	|0.039	0.040	0.093|
Multiallelic Dprime: 0.548
BLOCK 249.  MARKERS: 1241 1242 1243 1244 1245
11411 (0.455)	|0.156	0.233	0.058|
13222 (0.380)	|0.352	0.014	0.012|
31422 (0.136)	|0.015	0.012	0.108|
Multiallelic Dprime: 0.664
BLOCK 250.  MARKERS: 1247 1248 1249 1250
3433 (0.542)	|0.163	0.169	0.176	0.022|
1211 (0.264)	|0.148	0.056	0.022	0.039|
1233 (0.179)	|0.073	0.040	0.063	0.000|
Multiallelic Dprime: 0.265
BLOCK 251.  MARKERS: 1252 1253 1254 1255 1256 1257 1258
1134441 (0.388)	|0.291	0.050	0.046|
1111211 (0.274)	|0.107	0.142	0.017|
4234442 (0.263)	|0.056	0.036	0.169|
1131211 (0.062)	|0.018	0.035	0.009|
Multiallelic Dprime: 0.477
BLOCK 252.  MARKERS: 1259 1260 1261
343 (0.481)	|0.348	0.000	0.003	0.112	0.002	0.000	0.017|
341 (0.265)	|0.000	0.000	0.212	0.002	0.025	0.022	0.000|
133 (0.242)	|0.000	0.238	0.000	0.000	0.000	0.000	0.000|
Multiallelic Dprime: 0.990
BLOCK 253.  MARKERS: 1262 1263 1264 1265 1266 1267
323244 (0.349)	|0.164	0.129	0.058|
121412 (0.239)	|0.100	0.083	0.055|
321412 (0.217)	|0.075	0.095	0.047|
343244 (0.118)	|0.063	0.039	0.016|
321444 (0.027)	|0.004	0.013	0.011|
321414 (0.023)	|0.009	0.013	0.002|
323444 (0.017)	|0.009	0.006	0.003|
Multiallelic Dprime: 0.107
BLOCK 254.  MARKERS: 1269 1270
13 (0.428)	|0.411	0.003	0.003	0.007|
33 (0.381)	|0.041	0.187	0.123	0.015|
31 (0.191)	|0.024	0.128	0.002	0.035|
Multiallelic Dprime: 0.770
BLOCK 255.  MARKERS: 1271 1272 1273 1274 1275 1276
231242 (0.474)	|0.239	0.179	0.034	0.020|
433213 (0.319)	|0.172	0.088	0.052	0.006|
211442 (0.128)	|0.041	0.053	0.027	0.007|
231243 (0.058)	|0.015	0.037	0.006	0.000|
Multiallelic Dprime: 0.159
BLOCK 256.  MARKERS: 1280 1281 1282 1283
3343 (0.470)	|0.448	0.022|
3143 (0.372)	|0.281	0.091|
4122 (0.122)	|0.015	0.104|
4123 (0.034)	|0.007	0.027|
Multiallelic Dprime: 0.509
BLOCK 257.  MARKERS: 1286 1287
31 (0.752)	|0.528	0.195	0.025|
12 (0.245)	|0.167	0.051	0.021|
Multiallelic Dprime: 0.056
BLOCK 258.  MARKERS: 1289 1290
21 (0.699)	|0.269	0.159	0.140	0.075	0.054|
42 (0.246)	|0.128	0.038	0.038	0.032	0.009|
41 (0.046)	|0.030	0.000	0.000	0.016	0.000|
Multiallelic Dprime: 0.248
BLOCK 259.  MARKERS: 1292 1293 1294 1295
1443 (0.429)	|0.176	0.148	0.105|
4443 (0.199)	|0.091	0.063	0.044|
1421 (0.181)	|0.073	0.059	0.049|
4243 (0.126)	|0.043	0.048	0.035|
1423 (0.063)	|0.019	0.022	0.022|
Multiallelic Dprime: 0.051
BLOCK 260.  MARKERS: 1298 1299
33 (0.406)	|0.260	0.053	0.054	0.010	0.029|
32 (0.338)	|0.006	0.002	0.153	0.175	0.001|
23 (0.255)	|0.004	0.217	0.022	0.010	0.000|
Multiallelic Dprime: 0.764
BLOCK 261.  MARKERS: 1300 1301 1302 1303 1304
34441 (0.270)	|0.000	0.220	0.000	0.000	0.002	0.042|
22142 (0.269)	|0.256	0.002	0.000	0.000	0.011	0.000|
32142 (0.232)	|0.000	0.000	0.152	0.000	0.073	0.000|
34422 (0.196)	|0.006	0.000	0.000	0.120	0.003	0.066|
34442 (0.030)	|0.000	0.000	0.000	0.000	0.027	0.000|
Multiallelic Dprime: 0.926
BLOCK 262.  MARKERS: 1305 1306 1307 1308 1309 1310 1311
2243431 (0.258)	|0.260	0.000	0.000	0.000|
2143233 (0.225)	|0.000	0.225	0.000	0.000|
4233433 (0.151)	|0.151	0.000	0.000	0.000|
2233433 (0.120)	|0.117	0.000	0.000	0.003|
2243433 (0.119)	|0.036	0.000	0.000	0.076|
2142413 (0.108)	|0.000	0.000	0.104	0.000|
Multiallelic Dprime: 0.956
BLOCK 263.  MARKERS: 1313 1314 1315 1316
2233 (0.571)	|0.237	0.075	0.256|
2311 (0.231)	|0.208	0.017	0.006|
4311 (0.110)	|0.003	0.100	0.008|
2313 (0.078)	|0.006	0.071	0.002|
Multiallelic Dprime: 0.597
BLOCK 264.  MARKERS: 1317 1318
31 (0.454)	|0.373	0.047	0.031|
33 (0.273)	|0.090	0.093	0.090|
13 (0.271)	|0.106	0.151	0.015|
Multiallelic Dprime: 0.463
BLOCK 265.  MARKERS: 1320 1321 1322 1323
4413 (0.571)	|0.318	0.234	0.019|
2234 (0.292)	|0.285	0.007	0.000|
2233 (0.136)	|0.117	0.019	0.000|
Multiallelic Dprime: 0.785
BLOCK 266.  MARKERS: 1324 1325 1326 1327
2312 (0.721)	|0.247	0.329	0.144|
4431 (0.259)	|0.238	0.010	0.011|
2332 (0.019)	|0.019	0.000	0.000|
Multiallelic Dprime: 0.847
BLOCK 267.  MARKERS: 1328 1329 1330
123 (0.506)	|0.495	0.002	0.001|
343 (0.338)	|0.293	0.038	0.003|
121 (0.153)	|0.008	0.072	0.066|
Multiallelic Dprime: 0.741
BLOCK 268.  MARKERS: 1331 1332 1333 1334 1335 1336
121221 (0.797)	|0.552	0.188	0.037	0.011|
214443 (0.112)	|0.003	0.005	0.104	0.000|
121421 (0.072)	|0.060	0.001	0.000	0.010|
Multiallelic Dprime: 0.612
BLOCK 269.  MARKERS: 1337 1338 1339 1340 1341 1342
433314 (0.621)	|0.463	0.083	0.075|
211131 (0.193)	|0.130	0.056	0.007|
211134 (0.155)	|0.146	0.007	0.002|
433334 (0.023)	|0.017	0.006	0.000|
Multiallelic Dprime: 0.260
BLOCK 270.  MARKERS: 1344 1345
34 (0.762)	|0.402	0.189	0.159	0.005|
12 (0.152)	|0.083	0.047	0.017	0.002|
32 (0.083)	|0.041	0.023	0.016	0.004|
Multiallelic Dprime: 0.079
BLOCK 271.  MARKERS: 1347 1348 1349 1350 1351 1352
322441 (0.523)	|0.214	0.311|
214223 (0.261)	|0.255	0.005|
324221 (0.192)	|0.175	0.017|
324241 (0.012)	|0.002	0.010|
Multiallelic Dprime: 0.828
BLOCK 272.  MARKERS: 1353 1354 1355
434 (0.652)	|0.410	0.232	0.007|
212 (0.346)	|0.237	0.103	0.004|
Multiallelic Dprime: 0.106
BLOCK 273.  MARKERS: 1358 1359 1360 1361
1144 (0.646)	|0.599	0.011	0.001	0.036|
3322 (0.336)	|0.027	0.213	0.093	0.000|
1122 (0.011)	|0.000	0.000	0.011	0.000|
Multiallelic Dprime: 0.897
BLOCK 274.  MARKERS: 1362 1363 1364 1365
4241 (0.626)	|0.430	0.143	0.055|
2423 (0.225)	|0.132	0.062	0.032|
4243 (0.107)	|0.065	0.027	0.015|
4423 (0.036)	|0.023	0.009	0.004|
Multiallelic Dprime: 0.085
BLOCK 275.  MARKERS: 1368 1369
23 (0.653)	|0.230	0.260	0.080	0.052	0.013|
43 (0.241)	|0.063	0.020	0.139	0.004	0.000|
22 (0.106)	|0.025	0.020	0.017	0.038	0.000|
Multiallelic Dprime: 0.414
BLOCK 276.  MARKERS: 1371 1372 1373 1374 1375 1376 1377 1378
42122431 (0.318)	|0.003	0.125	0.190|
42122411 (0.299)	|0.161	0.073	0.065|
24341411 (0.234)	|0.177	0.052	0.008|
24321313 (0.095)	|0.002	0.094	0.000|
42341411 (0.015)	|0.014	0.000	0.000|
Multiallelic Dprime: 0.519
BLOCK 277.  MARKERS: 1379 1380
21 (0.368)	|0.300	0.031	0.024	0.012|
23 (0.357)	|0.061	0.058	0.131	0.106|
41 (0.272)	|0.012	0.254	0.000	0.006|
Multiallelic Dprime: 0.722
BLOCK 278.  MARKERS: 1382 1383 1384
131 (0.373)	|0.269	0.058	0.044|
111 (0.345)	|0.192	0.127	0.024|
311 (0.153)	|0.030	0.034	0.089|
113 (0.127)	|0.075	0.026	0.024|
Multiallelic Dprime: 0.286
BLOCK 279.  MARKERS: 1386 1387 1388
141 (0.564)	|0.307	0.188	0.070|
131 (0.246)	|0.136	0.068	0.041|
343 (0.181)	|0.103	0.045	0.034|
Multiallelic Dprime: 0.066
BLOCK 280.  MARKERS: 1398 1399
41 (0.553)	|0.255	0.134	0.130	0.027	0.006|
44 (0.302)	|0.149	0.047	0.021	0.079	0.005|
31 (0.145)	|0.130	0.004	0.000	0.011	0.000|
Multiallelic Dprime: 0.373
BLOCK 281.  MARKERS: 1400 1401 1402 1403
2223 (0.534)	|0.298	0.180	0.051|
2421 (0.185)	|0.083	0.078	0.024|
4233 (0.150)	|0.069	0.048	0.032|
2233 (0.117)	|0.042	0.046	0.025|
2221 (0.010)	|0.002	0.005	0.002|
Multiallelic Dprime: 0.127
BLOCK 282.  MARKERS: 1404 1405 1406
141 (0.496)	|0.219	0.205	0.071|
241 (0.359)	|0.140	0.135	0.080|
223 (0.135)	|0.052	0.048	0.035|
Multiallelic Dprime: 0.078
BLOCK 283.  MARKERS: 1409 1410 1411
223 (0.415)	|0.104	0.229	0.083|
434 (0.390)	|0.300	0.052	0.037|
234 (0.189)	|0.092	0.043	0.054|
Multiallelic Dprime: 0.418
BLOCK 284.  MARKERS: 1412 1413
44 (0.497)	|0.369	0.079	0.041	0.008|
43 (0.325)	|0.183	0.090	0.049	0.002|
23 (0.177)	|0.117	0.026	0.030	0.002|
Multiallelic Dprime: 0.178
BLOCK 285.  MARKERS: 1417 1418 1419
412 (0.668)	|0.289	0.206	0.172|
432 (0.197)	|0.087	0.062	0.047|
214 (0.120)	|0.071	0.046	0.003|
414 (0.011)	|0.005	0.002	0.005|
Multiallelic Dprime: 0.118
BLOCK 286.  MARKERS: 1423 1424
12 (0.451)	|0.385	0.063	0.000|
14 (0.317)	|0.130	0.135	0.055|
34 (0.229)	|0.013	0.215	0.000|
Multiallelic Dprime: 0.581
BLOCK 287.  MARKERS: 1425 1426
44 (0.527)	|0.219	0.184	0.123|
21 (0.416)	|0.158	0.155	0.102|
41 (0.056)	|0.016	0.023	0.016|
Multiallelic Dprime: 0.042
BLOCK 288.  MARKERS: 1431 1432
43 (0.394)	|0.178	0.188	0.028|
41 (0.362)	|0.003	0.224	0.136|
23 (0.243)	|0.237	0.003	0.003|
Multiallelic Dprime: 0.542
BLOCK 289.  MARKERS: 1433 1434
44 (0.417)	|0.228	0.047	0.143|
42 (0.415)	|0.254	0.154	0.007|
22 (0.167)	|0.056	0.112	0.000|
Multiallelic Dprime: 0.339
BLOCK 290.  MARKERS: 1436 1437
23 (0.536)	|0.245	0.203	0.084|
21 (0.314)	|0.174	0.089	0.053|
41 (0.149)	|0.083	0.036	0.029|
Multiallelic Dprime: 0.117
BLOCK 291.  MARKERS: 1442 1443 1444
231 (0.502)	|0.232	0.161	0.108|
411 (0.327)	|0.292	0.021	0.014|
233 (0.165)	|0.095	0.021	0.048|
Multiallelic Dprime: 0.481
BLOCK 292.  MARKERS: 1446 1447 1448
313 (0.625)	|0.450	0.035	0.068	0.059	0.013|
111 (0.205)	|0.027	0.164	0.007	0.002	0.003|
323 (0.170)	|0.053	0.007	0.043	0.040	0.024|
Multiallelic Dprime: 0.549
BLOCK 293.  MARKERS: 1450 1451 1452 1453
4344 (0.527)	|0.453	0.047	0.020	0.000|
4212 (0.206)	|0.076	0.103	0.026	0.000|
4314 (0.117)	|0.067	0.004	0.003	0.041|
2314 (0.100)	|0.092	0.007	0.000	0.001|
4312 (0.045)	|0.031	0.003	0.004	0.000|
Multiallelic Dprime: 0.507
BLOCK 294.  MARKERS: 1456 1457 1458 1459
3323 (0.721)	|0.584	0.079	0.058|
2141 (0.164)	|0.002	0.161	0.000|
3121 (0.053)	|0.040	0.000	0.014|
2121 (0.043)	|0.000	0.043	0.000|
Multiallelic Dprime: 0.750
BLOCK 295.  MARKERS: 1460 1461
11 (0.629)	|0.370	0.255|
44 (0.297)	|0.281	0.014|
14 (0.074)	|0.065	0.009|
Multiallelic Dprime: 0.774
BLOCK 296.  MARKERS: 1463 1464
31 (0.716)	|0.354	0.070	0.187	0.108|
12 (0.278)	|0.053	0.208	0.005	0.009|
Multiallelic Dprime: 0.661
BLOCK 297.  MARKERS: 1466 1467 1468 1469
3143 (0.409)	|0.283	0.061	0.059	0.002	0.003|
3322 (0.279)	|0.167	0.058	0.030	0.006	0.010|
3343 (0.192)	|0.101	0.035	0.035	0.010	0.004|
1343 (0.117)	|0.090	0.010	0.013	0.003	0.000|
Multiallelic Dprime: 0.144
BLOCK 298.  MARKERS: 1472 1473 1474 1475 1476 1477 1478 1479 1480 1481 1482
24241144112 (0.642)	|0.507	0.121	0.012|
14241144112 (0.166)	|0.123	0.032	0.012|
21123312331 (0.138)	|0.010	0.014	0.115|
14243344112 (0.021)	|0.018	0.003	0.000|
24243344112 (0.016)	|0.018	0.000	0.000|
Multiallelic Dprime: 0.423
BLOCK 299.  MARKERS: 1485 1486
41 (0.684)	|0.523	0.089	0.073|
44 (0.173)	|0.110	0.043	0.018|
34 (0.142)	|0.086	0.034	0.019|
Multiallelic Dprime: 0.138
BLOCK 300.  MARKERS: 1489 1490 1491
441 (0.717)	|0.670	0.046	0.004|
223 (0.166)	|0.082	0.019	0.065|
423 (0.111)	|0.061	0.049	0.000|
Multiallelic Dprime: 0.557
BLOCK 301.  MARKERS: 1492 1493
14 (0.814)	|0.338	0.235	0.185	0.029	0.014|
32 (0.116)	|0.063	0.017	0.022	0.008	0.000|
12 (0.070)	|0.011	0.009	0.012	0.031	0.007|
Multiallelic Dprime: 0.233
BLOCK 302.  MARKERS: 1498 1499 1500 1501 1502
21443 (0.411)	|0.347	0.022	0.014	0.029|
21441 (0.261)	|0.229	0.006	0.024	0.002|
43223 (0.218)	|0.070	0.066	0.056	0.020|
23423 (0.068)	|0.009	0.054	0.003	0.003|
43443 (0.021)	|0.003	0.000	0.000	0.017|
Multiallelic Dprime: 0.551
BLOCK 303.  MARKERS: 1503 1504 1505 1506 1507 1508
112233 (0.667)	|0.644	0.000	0.014|
234322 (0.155)	|0.080	0.075	0.000|
232233 (0.101)	|0.000	0.095	0.000|
212233 (0.072)	|0.002	0.022	0.046|
Multiallelic Dprime: 0.829
BLOCK 304.  MARKERS: 1509 1510 1511
413 (0.731)	|0.445	0.188	0.094|
231 (0.194)	|0.128	0.025	0.042|
431 (0.059)	|0.043	0.008	0.008|
Multiallelic Dprime: 0.190
BLOCK 305.  MARKERS: 1515 1516 1517
142 (0.627)	|0.212	0.230	0.174|
324 (0.224)	|0.179	0.037	0.009|
122 (0.146)	|0.069	0.042	0.029|
Multiallelic Dprime: 0.398
BLOCK 306.  MARKERS: 1518 1519 1520 1521
1134 (0.460)	|0.378	0.011	0.071|
3414 (0.308)	|0.305	0.000	0.003|
3112 (0.214)	|0.004	0.204	0.005|
Multiallelic Dprime: 0.765
BLOCK 307.  MARKERS: 1522 1523
21 (0.698)	|0.380	0.217	0.007	0.054	0.034|
13 (0.219)	|0.008	0.003	0.197	0.000	0.000|
23 (0.083)	|0.002	0.002	0.006	0.067	0.005|
Multiallelic Dprime: 0.862
BLOCK 308.  MARKERS: 1524 1525 1526 1527 1528
33333 (0.388)	|0.122	0.044	0.210	0.009|
31313 (0.225)	|0.037	0.140	0.011	0.036|
23433 (0.210)	|0.150	0.032	0.014	0.013|
31331 (0.120)	|0.005	0.066	0.042	0.007|
33433 (0.038)	|0.023	0.008	0.000	0.006|
Multiallelic Dprime: 0.502
BLOCK 309.  MARKERS: 1530 1531 1532 1533
2244 (0.340)	|0.192	0.085	0.064|
2433 (0.297)	|0.154	0.055	0.089|
4433 (0.284)	|0.145	0.084	0.055|
2243 (0.071)	|0.030	0.027	0.015|
Multiallelic Dprime: 0.089
BLOCK 310.  MARKERS: 1537 1538
13 (0.522)	|0.273	0.171	0.078|
23 (0.253)	|0.126	0.096	0.031|
21 (0.225)	|0.123	0.084	0.018|
Multiallelic Dprime: 0.056
BLOCK 311.  MARKERS: 1542 1543
24 (0.522)	|0.143	0.102	0.102	0.097	0.062|
21 (0.351)	|0.142	0.073	0.040	0.034	0.056|
41 (0.127)	|0.048	0.028	0.018	0.014	0.017|
Multiallelic Dprime: 0.153
BLOCK 312.  MARKERS: 1546 1547 1548 1549 1550
43443 (0.334)	|0.127	0.135	0.027	0.030	0.008|
21443 (0.203)	|0.094	0.070	0.019	0.004	0.004|
21433 (0.161)	|0.077	0.042	0.028	0.006	0.000|
21231 (0.145)	|0.043	0.057	0.026	0.011	0.007|
21233 (0.135)	|0.036	0.066	0.023	0.002	0.000|
Multiallelic Dprime: 0.157
BLOCK 313.  MARKERS: 1553 1554 1555 1556 1557 1558 1559 1560 1561
333443142 (0.382)	|0.149	0.189	0.047|
212243342 (0.375)	|0.246	0.106	0.025|
333421323 (0.122)	|0.034	0.077	0.011|
333423342 (0.052)	|0.004	0.023	0.026|
333243342 (0.023)	|0.020	0.002	0.000|
Multiallelic Dprime: 0.284
BLOCK 314.  MARKERS: 1565 1566
12 (0.462)	|0.236	0.168	0.047	0.004|
34 (0.423)	|0.113	0.184	0.084	0.035|
32 (0.115)	|0.062	0.009	0.007	0.033|
Multiallelic Dprime: 0.252
BLOCK 315.  MARKERS: 1568 1569 1570 1571 1572
44112 (0.411)	|0.114	0.236	0.059|
22334 (0.360)	|0.259	0.028	0.074|
22312 (0.139)	|0.104	0.033	0.002|
22332 (0.072)	|0.065	0.000	0.008|
Multiallelic Dprime: 0.484
BLOCK 316.  MARKERS: 1574 1575
33 (0.551)	|0.295	0.242	0.008|
21 (0.303)	|0.200	0.087	0.008|
31 (0.145)	|0.061	0.083	0.000|
Multiallelic Dprime: 0.163
BLOCK 317.  MARKERS: 1577 1578 1579 1580 1581 1582 1583
1343311 (0.554)	|0.259	0.268	0.028|
3134134 (0.414)	|0.210	0.136	0.069|
3334334 (0.016)	|0.013	0.000	0.002|
Multiallelic Dprime: 0.171
BLOCK 318.  MARKERS: 1584 1585 1586 1587
3422 (0.485)	|0.000	0.238	0.160	0.000	0.070	0.000	0.000|
3244 (0.411)	|0.322	0.000	0.000	0.001	0.000	0.064	0.015|
1244 (0.101)	|0.000	0.000	0.000	0.103	0.000	0.000	0.000|
Multiallelic Dprime: 0.999
BLOCK 319.  MARKERS: 1588 1589 1590 1591 1592 1593 1594 1595 1596
123142331 (0.324)	|0.127	0.107	0.031	0.052	0.005|
123122423 (0.238)	|0.127	0.033	0.052	0.013	0.010|
111241331 (0.160)	|0.022	0.074	0.024	0.029	0.000|
423142331 (0.105)	|0.033	0.041	0.021	0.005	0.000|
123122421 (0.070)	|0.056	0.007	0.006	0.001	0.000|
123242331 (0.066)	|0.034	0.014	0.014	0.004	0.000|
123142333 (0.015)	|0.008	0.005	0.000	0.000	0.002|
Multiallelic Dprime: 0.280
BLOCK 320.  MARKERS: 1597 1598 1599 1600 1601 1602 1603 1604 1605 1606 1607 1608 1609
3343113113241 (0.411)	|0.391	0.004	0.015	0.000|
1223323111331 (0.281)	|0.005	0.272	0.003	0.000|
1341323413342 (0.156)	|0.033	0.019	0.103	0.000|
1343321133331 (0.110)	|0.000	0.000	0.107	0.000|
1343323113341 (0.017)	|0.000	0.000	0.000	0.017|
Multiallelic Dprime: 0.884
BLOCK 321.  MARKERS: 1610 1611 1612 1613 1614
21314 (0.433)	|0.144	0.218	0.048	0.023|
31112 (0.300)	|0.069	0.055	0.167	0.009|
23334 (0.244)	|0.147	0.051	0.020	0.027|
21114 (0.018)	|0.000	0.018	0.000	0.000|
Multiallelic Dprime: 0.388
BLOCK 322.  MARKERS: 1615 1616 1617 1618 1619
31241 (0.361)	|0.289	0.070	0.000|
11343 (0.344)	|0.279	0.056	0.010|
13323 (0.236)	|0.228	0.008	0.000|
11341 (0.059)	|0.058	0.001	0.000|
Multiallelic Dprime: 0.364
BLOCK 323.  MARKERS: 1622 1623
24 (0.852)	|0.569	0.187	0.093	0.000	0.000|
12 (0.135)	|0.003	0.000	0.000	0.087	0.045|
22 (0.013)	|0.000	0.000	0.004	0.004	0.000|
Multiallelic Dprime: 0.950
BLOCK 324.  MARKERS: 1624 1625 1626 1627 1628 1629 1630
4242421 (0.572)	|0.452	0.109	0.010|
2324144 (0.187)	|0.151	0.036	0.000|
4242424 (0.096)	|0.031	0.064	0.000|
4342424 (0.092)	|0.085	0.005	0.001|
4342421 (0.045)	|0.020	0.022	0.004|
Multiallelic Dprime: 0.292
BLOCK 325.  MARKERS: 1632 1633
23 (0.744)	|0.571	0.108	0.065|
41 (0.236)	|0.194	0.027	0.015|
21 (0.017)	|0.013	0.002	0.002|
Multiallelic Dprime: 0.166
BLOCK 326.  MARKERS: 1634 1635
22 (0.780)	|0.353	0.267	0.158|
44 (0.138)	|0.012	0.107	0.019|
24 (0.082)	|0.067	0.011	0.004|
Multiallelic Dprime: 0.331
BLOCK 327.  MARKERS: 1636 1637
12 (0.432)	|0.344	0.090|
32 (0.385)	|0.053	0.329|
11 (0.181)	|0.182	0.000|
Multiallelic Dprime: 0.694
BLOCK 328.  MARKERS: 1638 1639
33 (0.579)	|0.000	0.176	0.138	0.170	0.037	0.015	0.014	0.010|
22 (0.419)	|0.366	0.000	0.033	0.000	0.000	0.000	0.000	0.000|
Multiallelic Dprime: 0.917
BLOCK 329.  MARKERS: 1640 1641 1642 1643 1644 1645 1646 1647 1648 1649 1650 1651
233213113134 (0.367)	|0.324	0.038	0.005|
412133311124 (0.174)	|0.010	0.141	0.022|
213234121222 (0.173)	|0.131	0.037	0.004|
213213113134 (0.168)	|0.153	0.007	0.001|
213133111124 (0.036)	|0.003	0.031	0.001|
213233121222 (0.016)	|0.016	0.000	0.000|
213133311124 (0.014)	|0.002	0.012	0.000|
213234113134 (0.010)	|0.010	0.000	0.000|
Multiallelic Dprime: 0.658
BLOCK 330.  MARKERS: 1653 1654 1655 1656
1243 (0.665)	|0.440	0.157	0.068|
3321 (0.289)	|0.160	0.095	0.034|
3323 (0.036)	|0.011	0.007	0.018|
Multiallelic Dprime: 0.133
BLOCK 331.  MARKERS: 1658 1659 1660 1661
4423 (0.611)	|0.574	0.032	0.004|
1342 (0.263)	|0.045	0.052	0.158|
4422 (0.126)	|0.004	0.122	0.001|
Multiallelic Dprime: 0.795
BLOCK 332.  MARKERS: 1662 1663 1664 1665
3123 (0.623)	|0.452	0.150	0.013|
3323 (0.206)	|0.122	0.081	0.000|
1341 (0.163)	|0.110	0.051	0.000|
Multiallelic Dprime: 0.130
BLOCK 333.  MARKERS: 1667 1668 1669 1670 1671
12321 (0.691)	|0.602	0.071	0.020|
34144 (0.285)	|0.196	0.071	0.017|
12324 (0.013)	|0.011	0.000	0.000|
Multiallelic Dprime: 0.289
BLOCK 334.  MARKERS: 1672 1673 1674
444 (0.816)	|0.651	0.118	0.000	0.029|
212 (0.142)	|0.000	0.002	0.132	0.000|
442 (0.037)	|0.003	0.023	0.000	0.008|
Multiallelic Dprime: 0.825
BLOCK 335.  MARKERS: 1675 1676 1677 1678 1679 1680 1681 1682
31442441 (0.658)	|0.249	0.210	0.134	0.038	0.008|
31244432 (0.143)	|0.052	0.061	0.015	0.007	0.004|
13234242 (0.136)	|0.036	0.070	0.005	0.011	0.009|
31442442 (0.038)	|0.022	0.005	0.002	0.005	0.000|
Multiallelic Dprime: 0.202
BLOCK 336.  MARKERS: 1687 1688 1689 1690 1691 1692 1693 1694
14243333 (0.368)	|0.221	0.045	0.011	0.087|
14411122 (0.352)	|0.031	0.202	0.055	0.061|
22211122 (0.163)	|0.007	0.013	0.139	0.003|
14243322 (0.064)	|0.016	0.031	0.012	0.002|
14411133 (0.023)	|0.010	0.001	0.001	0.010|
Multiallelic Dprime: 0.562
BLOCK 337.  MARKERS: 1695 1696 1697 1698 1699 1700 1701
4431434 (0.297)	|0.068	0.209	0.009	0.004	0.000|
4421434 (0.297)	|0.246	0.006	0.004	0.016	0.010|
4423434 (0.229)	|0.006	0.004	0.188	0.023	0.000|
3321112 (0.166)	|0.009	0.004	0.004	0.145	0.000|
Multiallelic Dprime: 0.800
BLOCK 338.  MARKERS: 1702 1703 1704 1705 1706 1707 1708 1709
23121223 (0.332)	|0.248	0.079	0.004|
44324241 (0.225)	|0.011	0.003	0.209|
23324141 (0.209)	|0.104	0.102	0.002|
43314221 (0.192)	|0.031	0.143	0.019|
23321223 (0.012)	|0.012	0.000	0.000|
Multiallelic Dprime: 0.618
BLOCK 339.  MARKERS: 1711 1712
23 (0.413)	|0.407	0.006	0.000|
21 (0.337)	|0.281	0.004	0.053|
11 (0.250)	|0.003	0.245	0.000|
Multiallelic Dprime: 0.843
BLOCK 340.  MARKERS: 1713 1714
43 (0.691)	|0.345	0.001	0.200	0.099	0.032|
21 (0.256)	|0.000	0.229	0.019	0.000	0.000|
41 (0.053)	|0.046	0.000	0.000	0.000	0.003|
Multiallelic Dprime: 0.813
BLOCK 341.  MARKERS: 1715 1716 1717 1718 1719 1720 1721 1722 1723
343422343 (0.391)	|0.267	0.084	0.039|
141243431 (0.231)	|0.147	0.072	0.011|
141443333 (0.220)	|0.088	0.107	0.026|
121443333 (0.098)	|0.056	0.023	0.018|
341443333 (0.036)	|0.018	0.013	0.003|
Multiallelic Dprime: 0.197
BLOCK 342.  MARKERS: 1724 1725 1726 1727 1728
32241 (0.590)	|0.319	0.247	0.024|
32321 (0.307)	|0.189	0.086	0.030|
14243 (0.100)	|0.032	0.017	0.052|
Multiallelic Dprime: 0.194
BLOCK 343.  MARKERS: 1730 1731 1732 1733
1331 (0.539)	|0.486	0.004	0.049|
2333 (0.350)	|0.340	0.011	0.000|
1221 (0.107)	|0.002	0.104	0.001|
Multiallelic Dprime: 0.668
BLOCK 344.  MARKERS: 1734 1735
34 (0.832)	|0.454	0.267	0.000	0.098	0.000|
12 (0.119)	|0.000	0.000	0.095	0.000	0.023|
32 (0.050)	|0.000	0.000	0.045	0.000	0.000|
Multiallelic Dprime: 0.996
BLOCK 345.  MARKERS: 1736 1737 1738 1739 1740 1741 1742
1442224 (0.455)	|0.116	0.187	0.152|
1424322 (0.269)	|0.224	0.041	0.002|
2424322 (0.138)	|0.097	0.000	0.040|
1142244 (0.099)	|0.084	0.015	0.000|
2424222 (0.023)	|0.023	0.000	0.000|
Multiallelic Dprime: 0.598
BLOCK 346.  MARKERS: 1743 1744
13 (0.557)	|0.316	0.054	0.040	0.112	0.004	0.018|
11 (0.246)	|0.005	0.219	0.001	0.006	0.005	0.000|
33 (0.197)	|0.008	0.015	0.136	0.003	0.036	0.000|
Multiallelic Dprime: 0.804
BLOCK 347.  MARKERS: 1748 1749 1750 1751 1752 1753 1754
3132332 (0.329)	|0.009	0.225	0.000	0.094	0.000|
1314312 (0.289)	|0.271	0.004	0.000	0.000	0.012|
1312332 (0.177)	|0.171	0.002	0.000	0.003	0.000|
3132131 (0.121)	|0.000	0.000	0.120	0.000	0.000|
3132132 (0.047)	|0.001	0.043	0.000	0.002	0.000|
3134332 (0.017)	|0.000	0.003	0.000	0.015	0.000|
Multiallelic Dprime: 0.916
BLOCK 348.  MARKERS: 1755 1756 1757 1758 1759 1760 1761
3322131 (0.461)	|0.068	0.011	0.165	0.124	0.027	0.063|
3132323 (0.279)	|0.051	0.173	0.009	0.013	0.021	0.004|
2321131 (0.127)	|0.061	0.001	0.004	0.005	0.056	0.000|
3132321 (0.114)	|0.075	0.017	0.003	0.007	0.004	0.002|
3332121 (0.012)	|0.003	0.000	0.006	0.000	0.003	0.000|
Multiallelic Dprime: 0.638
BLOCK 349.  MARKERS: 1764 1765 1766 1767 1768 1769 1770 1771 1772 1773 1774 1775 1776 1777 1778 1779 1780
21142444233242242 (0.259)	|0.254	0.006	0.000|
11142443134423423 (0.199)	|0.023	0.165	0.014|
11142443134423422 (0.187)	|0.180	0.004	0.001|
13222224213243242 (0.149)	|0.140	0.009	0.000|
11144444233243242 (0.110)	|0.106	0.004	0.000|
11142444233242242 (0.070)	|0.069	0.001	0.000|
Multiallelic Dprime: 0.845
BLOCK 350.  MARKERS: 1781 1782
31 (0.795)	|0.548	0.197	0.040|
13 (0.190)	|0.105	0.066	0.016|
11 (0.015)	|0.014	0.000	0.001|
Multiallelic Dprime: 0.135
BLOCK 351.  MARKERS: 1785 1786 1787
122 (0.666)	|0.190	0.282	0.189	0.006|
434 (0.264)	|0.105	0.058	0.019	0.081|
134 (0.058)	|0.050	0.007	0.001	0.000|
Multiallelic Dprime: 0.449
BLOCK 352.  MARKERS: 1789 1790 1791 1792 1793
24344 (0.348)	|0.311	0.000	0.031	0.002|
42433 (0.348)	|0.002	0.342	0.000	0.000|
24343 (0.217)	|0.002	0.000	0.197	0.009|
24333 (0.087)	|0.048	0.000	0.038	0.000|
Multiallelic Dprime: 0.896
BLOCK 353.  MARKERS: 1794 1795 1796 1797 1798
12114 (0.363)	|0.000	0.339	0.023|
33413 (0.342)	|0.324	0.000	0.019|
12133 (0.266)	|0.051	0.000	0.215|
12113 (0.011)	|0.001	0.000	0.010|
Multiallelic Dprime: 0.873
BLOCK 354.  MARKERS: 1799 1800
31 (0.377)	|0.361	0.012	0.005|
13 (0.340)	|0.272	0.062	0.005|
11 (0.281)	|0.248	0.029	0.005|
Multiallelic Dprime: 0.354
BLOCK 355.  MARKERS: 1802 1803
34 (0.880)	|0.429	0.332	0.098	0.011|
11 (0.103)	|0.102	0.000	0.000	0.000|
14 (0.015)	|0.009	0.002	0.004	0.000|
Multiallelic Dprime: 0.894
BLOCK 356.  MARKERS: 1804 1805 1806 1807
3314 (0.542)	|0.439	0.100|
1334 (0.334)	|0.225	0.108|
3111 (0.101)	|0.050	0.050|
3311 (0.011)	|0.004	0.007|
Multiallelic Dprime: 0.242
BLOCK 357.  MARKERS: 1808 1809
11 (0.725)	|0.702	0.021	0.000|
33 (0.270)	|0.038	0.206	0.024|
Multiallelic Dprime: 0.886
BLOCK 358.  MARKERS: 1810 1811 1812
212 (0.742)	|0.416	0.206	0.117|
434 (0.227)	|0.149	0.048	0.031|
412 (0.026)	|0.014	0.001	0.012|
Multiallelic Dprime: 0.156
BLOCK 359.  MARKERS: 1815 1816
34 (0.580)	|0.552	0.011	0.010|
14 (0.257)	|0.032	0.224	0.003|
32 (0.161)	|0.038	0.040	0.086|
Multiallelic Dprime: 0.816
BLOCK 360.  MARKERS: 1818 1819 1820
132 (0.621)	|0.414	0.075	0.063	0.056	0.003|
114 (0.275)	|0.189	0.023	0.036	0.019	0.004|
332 (0.098)	|0.070	0.012	0.006	0.004	0.004|
Multiallelic Dprime: 0.089
BLOCK 361.  MARKERS: 1826 1827 1828 1829 1830
13312 (0.674)	|0.669	0.006	0.000|
42124 (0.110)	|0.003	0.000	0.107|
42122 (0.105)	|0.003	0.103	0.000|
42322 (0.081)	|0.000	0.080	0.000|
13322 (0.011)	|0.011	0.000	0.000|
Multiallelic Dprime: 0.975
BLOCK 362.  MARKERS: 1831 1832
43 (0.697)	|0.411	0.213	0.027	0.038|
21 (0.190)	|0.096	0.025	0.066	0.000|
41 (0.113)	|0.062	0.031	0.017	0.004|
Multiallelic Dprime: 0.226
BLOCK 363.  MARKERS: 1834 1835 1836 1837 1838
31213 (0.569)	|0.401	0.089	0.056	0.022	0.000	0.000	0.000|
31211 (0.268)	|0.053	0.207	0.004	0.000	0.000	0.003	0.000|
22433 (0.110)	|0.001	0.000	0.019	0.066	0.015	0.006	0.000|
21233 (0.043)	|0.007	0.001	0.015	0.000	0.000	0.006	0.013|
Multiallelic Dprime: 0.636
BLOCK 364.  MARKERS: 1841 1842 1843 1844 1845 1846 1847 1848
14244134 (0.461)	|0.353	0.055	0.054|
11134311 (0.300)	|0.030	0.201	0.069|
11132311 (0.095)	|0.081	0.001	0.014|
41132311 (0.089)	|0.073	0.000	0.015|
41134311 (0.018)	|0.000	0.004	0.014|
11134134 (0.016)	|0.000	0.007	0.008|
14144134 (0.014)	|0.002	0.000	0.012|
Multiallelic Dprime: 0.572
BLOCK 365.  MARKERS: 1849 1850
22 (0.542)	|0.479	0.033	0.014	0.005|
34 (0.270)	|0.001	0.255	0.012	0.000|
24 (0.188)	|0.002	0.012	0.107	0.056|
Multiallelic Dprime: 0.904
BLOCK 366.  MARKERS: 1851 1852 1853 1854 1855 1856 1857 1858 1859 1860 1861 1862 1863 1864
12212343434241 (0.481)	|0.479	0.000	0.000|
24412343434241 (0.301)	|0.288	0.000	0.013|
12434121112133 (0.133)	|0.000	0.131	0.000|
22412343434241 (0.061)	|0.006	0.055	0.000|
Multiallelic Dprime: 0.942
BLOCK 367.  MARKERS: 1866 1867
12 (0.786)	|0.451	0.273	0.026	0.037|
21 (0.196)	|0.060	0.006	0.125	0.005|
11 (0.014)	|0.011	0.002	0.001	0.000|
Multiallelic Dprime: 0.575
BLOCK 368.  MARKERS: 1868 1869 1870
312 (0.525)	|0.234	0.190	0.018	0.064|
111 (0.281)	|0.157	0.031	0.062	0.027|
322 (0.151)	|0.045	0.025	0.055	0.015|
311 (0.043)	|0.022	0.011	0.001	0.004|
Multiallelic Dprime: 0.267
BLOCK 369.  MARKERS: 1872 1873 1874 1875 1876 1877 1878
1242243 (0.457)	|0.292	0.147	0.019|
1411431 (0.258)	|0.149	0.083	0.021|
3211431 (0.135)	|0.081	0.046	0.007|
1212233 (0.111)	|0.050	0.051	0.009|
Multiallelic Dprime: 0.082
BLOCK 370.  MARKERS: 1886 1887
12 (0.596)	|0.151	0.238	0.204|
31 (0.340)	|0.324	0.000	0.015|
32 (0.059)	|0.006	0.045	0.007|
Multiallelic Dprime: 0.755
BLOCK 371.  MARKERS: 1889 1890
14 (0.486)	|0.100	0.199	0.188|
34 (0.282)	|0.266	0.004	0.009|
12 (0.227)	|0.197	0.026	0.003|
Multiallelic Dprime: 0.810
BLOCK 372.  MARKERS: 1891 1892
33 (0.568)	|0.368	0.174	0.024|
32 (0.229)	|0.171	0.045	0.011|
22 (0.201)	|0.140	0.050	0.012|
Multiallelic Dprime: 0.147
BLOCK 373.  MARKERS: 1894 1895 1896
132 (0.676)	|0.527	0.028	0.122|
341 (0.267)	|0.061	0.196	0.011|
142 (0.047)	|0.015	0.031	0.001|
Multiallelic Dprime: 0.665
BLOCK 374.  MARKERS: 1898 1899 1900 1901 1902 1903
332112 (0.604)	|0.583	0.006	0.007|
111334 (0.260)	|0.020	0.209	0.030|
332114 (0.136)	|0.086	0.008	0.042|
Multiallelic Dprime: 0.813
BLOCK 375.  MARKERS: 1905 1906
24 (0.689)	|0.467	0.117	0.100|
42 (0.224)	|0.183	0.015	0.026|
22 (0.079)	|0.060	0.017	0.001|
Multiallelic Dprime: 0.302
BLOCK 376.  MARKERS: 1909 1910 1911
111 (0.713)	|0.345	0.354|
131 (0.153)	|0.082	0.069|
314 (0.129)	|0.065	0.062|
Multiallelic Dprime: 0.051
BLOCK 377.  MARKERS: 1913 1914 1915 1916 1917
32332 (0.490)	|0.063	0.386	0.014	0.012|
11424 (0.489)	|0.411	0.048	0.004	0.006|
Multiallelic Dprime: 0.749
BLOCK 378.  MARKERS: 1918 1919 1920 1921 1922 1923 1924 1925 1926 1927 1928 1929 1930
3324421332444 (0.479)	|0.444	0.012	0.002	0.008	0.014|
1212234423221 (0.443)	|0.021	0.417	0.005	0.000	0.000|
3212234432421 (0.019)	|0.000	0.000	0.019	0.000	0.000|
3324421332441 (0.019)	|0.000	0.006	0.000	0.012	0.000|
Multiallelic Dprime: 0.907
BLOCK 379.  MARKERS: 1931 1932 1933 1934 1935 1936
344142 (0.474)	|0.065	0.232	0.164|
122324 (0.443)	|0.334	0.096	0.007|
342144 (0.046)	|0.021	0.000	0.019|
344144 (0.023)	|0.019	0.000	0.003|
344342 (0.014)	|0.000	0.013	0.000|
Multiallelic Dprime: 0.587
BLOCK 380.  MARKERS: 1938 1939 1940 1941 1942 1943 1944 1945 1946 1947 1948
13134331332 (0.439)	|0.272	0.076	0.092|
13112313333 (0.341)	|0.284	0.024	0.033|
24212113213 (0.193)	|0.081	0.105	0.008|
Multiallelic Dprime: 0.331
BLOCK 381.  MARKERS: 1949 1950 1951
411 (0.655)	|0.407	0.131	0.104	0.003|
334 (0.211)	|0.010	0.192	0.006	0.002|
414 (0.134)	|0.008	0.011	0.008	0.094|
Multiallelic Dprime: 0.744
BLOCK 382.  MARKERS: 1954 1955 1956 1957 1958
23412 (0.425)	|0.309	0.097	0.019|
21212 (0.332)	|0.201	0.104	0.026|
23212 (0.117)	|0.066	0.041	0.010|
43234 (0.099)	|0.082	0.010	0.006|
Multiallelic Dprime: 0.174
BLOCK 383.  MARKERS: 1960 1961 1962
443 (0.679)	|0.520	0.017	0.108	0.020|
211 (0.257)	|0.049	0.204	0.000	0.000|
243 (0.063)	|0.002	0.004	0.000	0.050|
Multiallelic Dprime: 0.783
BLOCK 384.  MARKERS: 1964 1965 1966 1967 1968
44134 (0.569)	|0.575	0.000|
24322 (0.225)	|0.220	0.003|
43134 (0.111)	|0.008	0.094|
24324 (0.073)	|0.050	0.019|
Multiallelic Dprime: 0.910
BLOCK 385.  MARKERS: 1969 1970
23 (0.869)	|0.566	0.293|
41 (0.121)	|0.110	0.005|
Multiallelic Dprime: 0.864
BLOCK 386.  MARKERS: 1971 1972 1973
414 (0.680)	|0.514	0.004	0.115	0.011	0.000	0.002|
233 (0.301)	|0.000	0.202	0.000	0.049	0.020	0.011|
Multiallelic Dprime: 0.973
BLOCK 387.  MARKERS: 1975 1976 1977 1978 1979 1980 1981 1982 1983 1984 1985 1986 1987 1988 1989
123221424412222 (0.514)	|0.320	0.193	0.002|
242243242231442 (0.205)	|0.125	0.077	0.004|
143341422432223 (0.118)	|0.038	0.079	0.000|
143221422431222 (0.071)	|0.030	0.039	0.003|
242221424412222 (0.019)	|0.019	0.000	0.000|
143241422431222 (0.014)	|0.003	0.011	0.000|
Multiallelic Dprime: 0.193
BLOCK 388.  MARKERS: 1991 1992
42 (0.563)	|0.281	0.064	0.219|
24 (0.424)	|0.246	0.167	0.011|
22 (0.011)	|0.010	0.000	0.001|
Multiallelic Dprime: 0.382
BLOCK 389.  MARKERS: 1993 1994 1995
334 (0.537)	|0.306	0.101	0.034	0.009	0.050	0.003	0.012|
332 (0.231)	|0.072	0.029	0.003	0.103	0.001	0.016	0.000|
224 (0.231)	|0.096	0.008	0.092	0.002	0.027	0.002	0.000|
Multiallelic Dprime: 0.424
BLOCK 390.  MARKERS: 1996 1997 1998 1999 2000 2001 2002 2003 2004 2005 2006 2007 2008 2009 2010 2011 2012
33242311142242231 (0.474)	|0.468	0.003	0.002|
33242311142242233 (0.139)	|0.013	0.110	0.015|
14442133331321433 (0.129)	|0.001	0.001	0.126|
33224311142242213 (0.115)	|0.004	0.113	0.000|
33442133331321433 (0.080)	|0.000	0.031	0.049|
33244311142242213 (0.020)	|0.000	0.021	0.000|
34424311142242213 (0.012)	|0.000	0.011	0.000|
Multiallelic Dprime: 0.910
BLOCK 391.  MARKERS: 2013 2014
42 (0.501)	|0.312	0.077	0.110|
32 (0.301)	|0.094	0.120	0.087|
34 (0.198)	|0.104	0.050	0.043|
Multiallelic Dprime: 0.211
BLOCK 392.  MARKERS: 2015 2016
22 (0.511)	|0.268	0.000	0.231	0.000	0.002|
44 (0.246)	|0.012	0.233	0.000	0.002	0.003|
24 (0.241)	|0.011	0.003	0.000	0.121	0.102|
Multiallelic Dprime: 0.940
BLOCK 393.  MARKERS: 2017 2018 2019 2020 2021 2022
321312 (0.293)	|0.000	0.287	0.000	0.000	0.000|
322314 (0.237)	|0.206	0.000	0.020	0.000	0.009|
431114 (0.232)	|0.000	0.000	0.204	0.027	0.000|
321324 (0.123)	|0.000	0.000	0.002	0.122	0.000|
321314 (0.106)	|0.104	0.000	0.000	0.000	0.000|
Multiallelic Dprime: 0.930
BLOCK 394.  MARKERS: 2023 2024 2025 2026 2027
41342 (0.311)	|0.041	0.263	0.008|
41144 (0.289)	|0.022	0.022	0.245|
21122 (0.234)	|0.189	0.025	0.019|
24122 (0.149)	|0.127	0.002	0.020|
41344 (0.010)	|0.000	0.009	0.000|
Multiallelic Dprime: 0.757
BLOCK 395.  MARKERS: 2028 2029
34 (0.386)	|0.217	0.000	0.170|
14 (0.320)	|0.319	0.001	0.000|
33 (0.294)	|0.025	0.261	0.000|
Multiallelic Dprime: 0.753
BLOCK 396.  MARKERS: 2030 2031 2032 2033
2242 (0.561)	|0.079	0.238	0.237	0.000|
4224 (0.262)	|0.237	0.014	0.000	0.000|
4322 (0.171)	|0.001	0.000	0.000	0.168|
Multiallelic Dprime: 0.876
BLOCK 397.  MARKERS: 2034 2035 2036 2037 2038 2039 2040 2041 2042
122242134 (0.321)	|0.257	0.040	0.025|
332242242 (0.254)	|0.157	0.041	0.054|
322414134 (0.239)	|0.082	0.103	0.053|
124242134 (0.171)	|0.108	0.021	0.041|
Multiallelic Dprime: 0.284
BLOCK 398.  MARKERS: 2045 2046
12 (0.615)	|0.505	0.105	0.005|
31 (0.207)	|0.172	0.024	0.011|
32 (0.176)	|0.156	0.018	0.002|
Multiallelic Dprime: 0.164
BLOCK 399.  MARKERS: 2047 2048 2049
233 (0.834)	|0.411	0.362	0.000	0.025	0.021	0.000	0.000|
441 (0.148)	|0.000	0.000	0.110	0.000	0.000	0.017	0.013|
433 (0.018)	|0.013	0.003	0.000	0.000	0.000	0.000	0.000|
Multiallelic Dprime: 0.907
BLOCK 400.  MARKERS: 2050 2051 2052 2053 2054 2055 2056 2057 2058 2059 2060 2061
133113231421 (0.425)	|0.343	0.023	0.034	0.006	0.000	0.018|
133113233423 (0.365)	|0.057	0.243	0.026	0.038	0.000	0.000|
342431111243 (0.112)	|0.046	0.065	0.000	0.000	0.000	0.000|
133113233421 (0.026)	|0.026	0.000	0.000	0.000	0.000	0.000|
342431111423 (0.022)	|0.000	0.000	0.000	0.000	0.021	0.000|
342413211423 (0.017)	|0.007	0.010	0.000	0.000	0.000	0.000|
342431131423 (0.012)	|0.009	0.002	0.000	0.002	0.000	0.000|
Multiallelic Dprime: 0.632
BLOCK 401.  MARKERS: 2062 2063 2064 2065 2066 2067 2068 2069 2070 2071 2072
13312324213 (0.495)	|0.389	0.031	0.019	0.020	0.011	0.004	0.010|
31224142131 (0.351)	|0.258	0.079	0.004	0.000	0.000	0.006	0.000|
13312342213 (0.062)	|0.057	0.003	0.002	0.000	0.001	0.000	0.000|
33312324213 (0.048)	|0.045	0.000	0.000	0.000	0.000	0.000	0.000|
33312322211 (0.022)	|0.004	0.018	0.000	0.000	0.000	0.000	0.000|
13314324213 (0.018)	|0.014	0.004	0.000	0.000	0.000	0.000	0.000|
Multiallelic Dprime: 0.269
BLOCK 402.  MARKERS: 2074 2075 2076 2077 2078 2079 2080 2081 2082 2083 2084
31122413123 (0.770)	|0.486	0.128	0.087	0.040	0.020|
44343231331 (0.134)	|0.046	0.017	0.048	0.013	0.010|
44343231333 (0.026)	|0.018	0.004	0.000	0.002	0.001|
34323413123 (0.020)	|0.019	0.000	0.000	0.000	0.000|
34323431323 (0.013)	|0.010	0.000	0.002	0.000	0.000|
44343231323 (0.011)	|0.010	0.001	0.000	0.000	0.000|
34323431333 (0.010)	|0.004	0.001	0.001	0.002	0.002|
Multiallelic Dprime: 0.247
BLOCK 403.  MARKERS: 2085 2086 2087 2088 2089 2090 2091 2092 2093 2094 2095 2096 2097 2098 2099
221413322312111 (0.603)	|0.586	0.004	0.013|
243241143134331 (0.151)	|0.018	0.134	0.000|
123413323112114 (0.144)	|0.133	0.005	0.004|
243213143134331 (0.058)	|0.004	0.000	0.053|
123413323112111 (0.034)	|0.003	0.000	0.031|
Multiallelic Dprime: 0.867
BLOCK 404.  MARKERS: 2100 2101
11 (0.756)	|0.575	0.155	0.024|
31 (0.144)	|0.046	0.097	0.000|
33 (0.101)	|0.060	0.024	0.013|
Multiallelic Dprime: 0.345
BLOCK 405.  MARKERS: 2108 2109 2110 2111 2112 2113
443321 (0.682)	|0.580	0.090	0.012|
224113 (0.276)	|0.262	0.012	0.002|
443313 (0.037)	|0.016	0.002	0.019|
Multiallelic Dprime: 0.356
BLOCK 406.  MARKERS: 2115 2116
14 (0.863)	|0.402	0.313	0.058	0.090	0.000|
21 (0.105)	|0.000	0.000	0.104	0.002	0.000|
24 (0.032)	|0.000	0.000	0.000	0.000	0.031|
Multiallelic Dprime: 0.945
BLOCK 407.  MARKERS: 2117 2118 2119 2120
1221 (0.402)	|0.399	0.000	0.003|
3443 (0.313)	|0.008	0.305	0.000|
3241 (0.163)	|0.000	0.000	0.163|
3243 (0.091)	|0.000	0.004	0.088|
3221 (0.031)	|0.031	0.000	0.000|
Multiallelic Dprime: 0.980
BLOCK 408.  MARKERS: 2122 2123 2124
211 (0.437)	|0.217	0.132	0.048	0.022	0.007	0.005|
443 (0.311)	|0.163	0.030	0.052	0.050	0.008	0.003|
411 (0.252)	|0.075	0.081	0.021	0.024	0.042	0.006|
Multiallelic Dprime: 0.239
BLOCK 409.  MARKERS: 2125 2126 2127 2128 2129 2130 2131
3142131 (0.455)	|0.238	0.163	0.031	0.022|
1421113 (0.243)	|0.046	0.070	0.114	0.013|
1422431 (0.121)	|0.054	0.012	0.030	0.026|
3422131 (0.097)	|0.016	0.017	0.026	0.038|
3122131 (0.057)	|0.054	0.001	0.000	0.001|
1422131 (0.015)	|0.005	0.000	0.002	0.007|
Multiallelic Dprime: 0.386
BLOCK 410.  MARKERS: 2133 2134 2135
223 (0.420)	|0.034	0.202	0.165	0.017|
423 (0.270)	|0.221	0.016	0.010	0.027|
421 (0.204)	|0.175	0.021	0.000	0.006|
243 (0.107)	|0.000	0.020	0.003	0.082|
Multiallelic Dprime: 0.733
BLOCK 411.  MARKERS: 2136 2137 2138
113 (0.430)	|0.381	0.049|
133 (0.258)	|0.237	0.020|
112 (0.180)	|0.171	0.009|
433 (0.132)	|0.062	0.070|
Multiallelic Dprime: 0.401
BLOCK 412.  MARKERS: 2139 2140 2141
113 (0.851)	|0.511	0.178	0.143	0.014|
431 (0.149)	|0.078	0.029	0.024	0.017|
Multiallelic Dprime: 0.097
BLOCK 413.  MARKERS: 2142 2143 2144
124 (0.589)	|0.354	0.175	0.016	0.034|
142 (0.208)	|0.005	0.005	0.079	0.113|
324 (0.167)	|0.061	0.000	0.104	0.000|
144 (0.030)	|0.003	0.029	0.000	0.001|
Multiallelic Dprime: 0.661
BLOCK 414.  MARKERS: 2145 2146 2147 2148 2149
33312 (0.423)	|0.394	0.000	0.000	0.000	0.000	0.012|
11332 (0.207)	|0.000	0.196	0.000	0.000	0.000	0.000|
31114 (0.201)	|0.000	0.000	0.010	0.122	0.064	0.000|
31112 (0.152)	|0.000	0.000	0.137	0.009	0.002	0.000|
Multiallelic Dprime: 0.975
BLOCK 415.  MARKERS: 2150 2151 2152 2153 2154 2155
131211 (0.394)	|0.069	0.230	0.081	0.004|
323121 (0.202)	|0.024	0.005	0.029	0.140|
333223 (0.148)	|0.132	0.010	0.000	0.003|
333221 (0.137)	|0.044	0.010	0.081	0.000|
331211 (0.068)	|0.031	0.019	0.001	0.016|
133221 (0.012)	|0.008	0.000	0.003	0.000|
Multiallelic Dprime: 0.590
BLOCK 416.  MARKERS: 2157 2158 2159 2160 2161
22424 (0.326)	|0.176	0.069	0.082|
22224 (0.281)	|0.172	0.045	0.064|
22434 (0.199)	|0.093	0.047	0.061|
34422 (0.172)	|0.064	0.081	0.028|
Multiallelic Dprime: 0.150
BLOCK 417.  MARKERS: 2164 2165
43 (0.513)	|0.492	0.021|
13 (0.245)	|0.237	0.007|
11 (0.242)	|0.073	0.169|
Multiallelic Dprime: 0.810
BLOCK 418.  MARKERS: 2166 2167
12 (0.802)	|0.391	0.380	0.000	0.014|
34 (0.198)	|0.000	0.000	0.193	0.000|
Multiallelic Dprime: 1.000
BLOCK 419.  MARKERS: 2168 2169 2170 2171 2172 2173 2174 2175
34112233 (0.391)	|0.248	0.102	0.042|
11133422 (0.380)	|0.302	0.056	0.023|
31232233 (0.193)	|0.032	0.124	0.036|
34112422 (0.014)	|0.014	0.000	0.000|
Multiallelic Dprime: 0.343
BLOCK 420.  MARKERS: 2177 2178 2179
123 (0.612)	|0.576	0.019	0.012|
341 (0.287)	|0.283	0.004	0.000|
323 (0.101)	|0.004	0.098	0.000|
Multiallelic Dprime: 0.742
BLOCK 421.  MARKERS: 2180 2181 2182
222 (0.863)	|0.470	0.253	0.108	0.026|
341 (0.121)	|0.046	0.009	0.006	0.054|
241 (0.012)	|0.002	0.009	0.000	0.000|
Multiallelic Dprime: 0.406
BLOCK 422.  MARKERS: 2184 2185 2186 2187 2188
22132 (0.515)	|0.368	0.013	0.016	0.060	0.040	0.006|
21412 (0.269)	|0.002	0.234	0.027	0.001	0.000	0.001|
12134 (0.113)	|0.019	0.001	0.062	0.028	0.000	0.001|
12132 (0.083)	|0.005	0.001	0.056	0.016	0.000	0.002|
Multiallelic Dprime: 0.781
BLOCK 423.  MARKERS: 2189 2190 2191 2192 2193 2194
224443 (0.396)	|0.363	0.032|
142343 (0.256)	|0.229	0.025|
244321 (0.163)	|0.132	0.030|
244323 (0.105)	|0.089	0.015|
224343 (0.040)	|0.037	0.003|
244343 (0.016)	|0.012	0.004|
Multiallelic Dprime: 0.190
BLOCK 424.  MARKERS: 2196 2197
11 (0.879)	|0.745	0.111	0.004|
33 (0.115)	|0.009	0.000	0.100|
Multiallelic Dprime: 0.909
BLOCK 425.  MARKERS: 2198 2199 2200 2201 2202 2203 2204 2205 2206 2207
2432343444 (0.755)	|0.324	0.277	0.103	0.018	0.028|
4414331222 (0.111)	|0.016	0.012	0.001	0.074	0.004|
2134143444 (0.103)	|0.025	0.005	0.060	0.000	0.014|
Multiallelic Dprime: 0.549
BLOCK 426.  MARKERS: 2210 2211 2212 2213 2214 2215 2216 2217 2218 2219 2220 2221
343412121113 (0.364)	|0.297	0.062	0.004|
333112333334 (0.299)	|0.046	0.035	0.217|
343411121113 (0.167)	|0.154	0.006	0.000|
242422331334 (0.098)	|0.002	0.087	0.004|
333412333334 (0.051)	|0.004	0.042	0.000|
Multiallelic Dprime: 0.739
BLOCK 427.  MARKERS: 2222 2223 2224 2225 2226 2227 2228 2229 2230 2231 2232 2233
311441413241 (0.507)	|0.421	0.089|
222424132322 (0.233)	|0.045	0.187|
222224132322 (0.232)	|0.165	0.066|
Multiallelic Dprime: 0.476
BLOCK 428.  MARKERS: 2235 2236
43 (0.642)	|0.223	0.382	0.036|
22 (0.353)	|0.247	0.077	0.028|
Multiallelic Dprime: 0.455
BLOCK 429.  MARKERS: 2240 2241 2242
144 (0.473)	|0.453	0.019	0.000|
322 (0.458)	|0.035	0.417	0.005|
344 (0.065)	|0.005	0.045	0.015|
Multiallelic Dprime: 0.858
BLOCK 430.  MARKERS: 2244 2245 2246 2247
4142 (0.493)	|0.480	0.012	0.000|
2324 (0.486)	|0.016	0.314	0.155|
2344 (0.019)	|0.004	0.016	0.000|
Multiallelic Dprime: 0.929
BLOCK 431.  MARKERS: 2249 2250 2251 2252 2253
42221 (0.501)	|0.475	0.011	0.003	0.000|
44343 (0.342)	|0.046	0.259	0.019	0.000|
14343 (0.155)	|0.010	0.014	0.071	0.052|
Multiallelic Dprime: 0.857
BLOCK 432.  MARKERS: 2254 2255 2256 2257 2258 2259 2260 2261 2262 2263
2422211123 (0.531)	|0.454	0.010	0.001	0.035	0.026|
4342421344 (0.285)	|0.008	0.268	0.008	0.000	0.000|
2424413123 (0.093)	|0.000	0.000	0.088	0.000	0.000|
2424213123 (0.053)	|0.053	0.000	0.002	0.000	0.000|
Multiallelic Dprime: 0.884
BLOCK 433.  MARKERS: 2265 2266 2267 2268 2269 2270 2271 2272
41113242 (0.524)	|0.297	0.081	0.141	0.005|
33331423 (0.286)	|0.012	0.102	0.036	0.134|
31113243 (0.109)	|0.004	0.043	0.056	0.006|
41113223 (0.035)	|0.000	0.034	0.000	0.000|
41113243 (0.032)	|0.004	0.018	0.008	0.002|
Multiallelic Dprime: 0.574
BLOCK 434.  MARKERS: 2274 2275 2276
432 (0.321)	|0.272	0.001	0.000	0.000	0.044	0.000	0.000	0.000	0.000|
212 (0.287)	|0.000	0.000	0.150	0.000	0.061	0.061	0.000	0.000	0.011|
412 (0.244)	|0.024	0.188	0.000	0.000	0.000	0.000	0.015	0.002	0.000|
214 (0.149)	|0.000	0.000	0.000	0.138	0.000	0.001	0.000	0.008	0.000|
Multiallelic Dprime: 0.909
BLOCK 435.  MARKERS: 2277 2278 2279 2280 2281 2282 2283 2284 2285
143334342 (0.297)	|0.175	0.043	0.080|
141334342 (0.188)	|0.077	0.087	0.025|
421212142 (0.149)	|0.091	0.026	0.033|
141314143 (0.139)	|0.119	0.009	0.011|
143334322 (0.105)	|0.085	0.020	0.000|
141314342 (0.063)	|0.019	0.036	0.008|
141334142 (0.015)	|0.012	0.000	0.003|
141314142 (0.011)	|0.005	0.006	0.000|
421214142 (0.011)	|0.010	0.000	0.000|
Multiallelic Dprime: 0.311
BLOCK 436.  MARKERS: 2288 2289
42 (0.609)	|0.237	0.131	0.031	0.086	0.107	0.009|
41 (0.227)	|0.009	0.037	0.126	0.045	0.004	0.004|
32 (0.164)	|0.047	0.100	0.014	0.002	0.000	0.000|
Multiallelic Dprime: 0.483
BLOCK 437.  MARKERS: 2291 2292 2293 2294 2295 2296 2297 2298
33233212 (0.292)	|0.147	0.056	0.079	0.009|
42231212 (0.269)	|0.147	0.026	0.024	0.068|
33233231 (0.169)	|0.107	0.041	0.007	0.011|
33433312 (0.133)	|0.101	0.017	0.009	0.006|
33213212 (0.110)	|0.057	0.013	0.021	0.017|
33233211 (0.012)	|0.000	0.000	0.012	0.000|
Multiallelic Dprime: 0.246
BLOCK 438.  MARKERS: 2301 2302 2303 2304 2305 2306 2307 2308 2309 2310 2311
42123144122 (0.568)	|0.513	0.006	0.050|
42123342322 (0.157)	|0.007	0.005	0.144|
11341314344 (0.151)	|0.012	0.137	0.002|
41341314344 (0.111)	|0.002	0.111	0.000|
Multiallelic Dprime: 0.877
BLOCK 439.  MARKERS: 2314 2315
11 (0.538)	|0.469	0.064	0.004|
32 (0.267)	|0.156	0.069	0.041|
31 (0.195)	|0.026	0.170	0.000|
Multiallelic Dprime: 0.540
BLOCK 440.  MARKERS: 2316 2317
23 (0.652)	|0.439	0.005	0.187	0.021|
42 (0.303)	|0.121	0.181	0.000	0.001|
22 (0.045)	|0.017	0.001	0.000	0.027|
Multiallelic Dprime: 0.574
BLOCK 441.  MARKERS: 2318 2319 2320
311 (0.577)	|0.279	0.142	0.056	0.084|
313 (0.188)	|0.073	0.036	0.069	0.002|
131 (0.187)	|0.154	0.012	0.007	0.009|
331 (0.049)	|0.023	0.007	0.009	0.005|
Multiallelic Dprime: 0.332
BLOCK 442.  MARKERS: 2321 2322 2323 2324 2325 2326 2327 2328 2329 2330 2331
31213314213 (0.530)	|0.217	0.176	0.060	0.054	0.019|
13333342213 (0.196)	|0.069	0.047	0.019	0.061	0.000|
13313344234 (0.141)	|0.019	0.051	0.038	0.029	0.003|
33311144313 (0.100)	|0.024	0.035	0.033	0.008	0.000|
Multiallelic Dprime: 0.222
BLOCK 443.  MARKERS: 2333 2334 2335 2336 2337
43243 (0.339)	|0.255	0.083|
43241 (0.314)	|0.288	0.026|
41223 (0.160)	|0.128	0.032|
23441 (0.155)	|0.089	0.066|
41243 (0.023)	|0.020	0.003|
Multiallelic Dprime: 0.284
BLOCK 444.  MARKERS: 2338 2339
22 (0.790)	|0.302	0.248	0.195	0.033|
33 (0.209)	|0.096	0.078	0.032	0.001|
Multiallelic Dprime: 0.166
BLOCK 445.  MARKERS: 2341 2342 2343 2344 2345 2346 2347 2348 2349
434332422 (0.398)	|0.358	0.035	0.004|
212114211 (0.326)	|0.207	0.012	0.107|
434312422 (0.226)	|0.038	0.184	0.006|
212112422 (0.034)	|0.001	0.031	0.002|
Multiallelic Dprime: 0.621
BLOCK 446.  MARKERS: 2350 2351
32 (0.610)	|0.304	0.219	0.038	0.000	0.000	0.038|
34 (0.264)	|0.000	0.000	0.165	0.006	0.080	0.000|
14 (0.125)	|0.000	0.000	0.004	0.122	0.000	0.000|
Multiallelic Dprime: 0.936
BLOCK 447.  MARKERS: 2352 2353 2354 2355 2356 2357 2358 2359 2360 2361 2362
22221214312 (0.303)	|0.021	0.272	0.004	0.000|
22221214114 (0.221)	|0.206	0.002	0.009	0.002|
44441332344 (0.205)	|0.025	0.028	0.152	0.000|
44443214314 (0.126)	|0.083	0.008	0.000	0.030|
44441334344 (0.081)	|0.004	0.005	0.071	0.000|
22221214314 (0.039)	|0.035	0.001	0.001	0.000|
Multiallelic Dprime: 0.816
BLOCK 448.  MARKERS: 2364 2365 2366 2367 2368 2369
224123 (0.383)	|0.236	0.025	0.120	0.000|
132211 (0.321)	|0.077	0.203	0.016	0.024|
224113 (0.241)	|0.164	0.008	0.070	0.000|
134211 (0.032)	|0.008	0.024	0.000	0.000|
Multiallelic Dprime: 0.501
BLOCK 449.  MARKERS: 2371 2372 2373
142 (0.500)	|0.499	0.000	0.000|
444 (0.261)	|0.255	0.005	0.001|
122 (0.214)	|0.000	0.119	0.096|
144 (0.024)	|0.024	0.000	0.000|
Multiallelic Dprime: 0.967
BLOCK 450.  MARKERS: 2374 2375 2376
331 (0.778)	|0.309	0.300	0.169|
213 (0.124)	|0.113	0.008	0.000|
311 (0.097)	|0.000	0.096	0.001|
Multiallelic Dprime: 0.423
BLOCK 451.  MARKERS: 2377 2378 2379 2380
4114 (0.423)	|0.415	0.009|
2211 (0.402)	|0.366	0.038|
2231 (0.171)	|0.015	0.156|
Multiallelic Dprime: 0.751
BLOCK 452.  MARKERS: 2382 2383
23 (0.796)	|0.398	0.256	0.142|
41 (0.204)	|0.027	0.157	0.020|
Multiallelic Dprime: 0.612
BLOCK 453.  MARKERS: 2385 2386
22 (0.425)	|0.388	0.027	0.010|
42 (0.413)	|0.147	0.263	0.001|
21 (0.161)	|0.154	0.008	0.000|
Multiallelic Dprime: 0.767
BLOCK 454.  MARKERS: 2387 2388
41 (0.689)	|0.435	0.245|
33 (0.299)	|0.288	0.010|
43 (0.011)	|0.011	0.000|
Multiallelic Dprime: 0.875
BLOCK 455.  MARKERS: 2389 2390
12 (0.734)	|0.446	0.208	0.079|
31 (0.256)	|0.248	0.001	0.000|
Multiallelic Dprime: 0.984
BLOCK 456.  MARKERS: 2391 2392
42 (0.704)	|0.519	0.105	0.069|
24 (0.209)	|0.197	0.005	0.007|
22 (0.079)	|0.057	0.000	0.019|
Multiallelic Dprime: 0.509
BLOCK 457.  MARKERS: 2393 2394 2395 2396 2397
13213 (0.780)	|0.781	0.000	0.000|
41441 (0.112)	|0.029	0.000	0.083|
41411 (0.096)	|0.000	0.096	0.000|
Multiallelic Dprime: 0.971
BLOCK 458.  MARKERS: 2398 2399
24 (0.815)	|0.461	0.294	0.053	0.004|
41 (0.102)	|0.009	0.010	0.077	0.006|
44 (0.084)	|0.006	0.040	0.002	0.036|
Multiallelic Dprime: 0.601
BLOCK 459.  MARKERS: 2400 2401 2402 2403 2404 2405 2406
2314132 (0.475)	|0.181	0.179	0.075	0.025|
4331314 (0.343)	|0.082	0.067	0.150	0.033|
2214132 (0.133)	|0.034	0.019	0.027	0.039|
4331114 (0.045)	|0.015	0.006	0.006	0.016|
Multiallelic Dprime: 0.300
BLOCK 460.  MARKERS: 2408 2409 2410 2411 2412 2413 2414 2415 2416 2417 2418 2419 2420 2421 2422
124233123443112 (0.312)	|0.219	0.066	0.019|
124233123443114 (0.274)	|0.034	0.240	0.007|
332121241241142 (0.259)	|0.217	0.024	0.018|
134133141421342 (0.114)	|0.019	0.061	0.035|
Multiallelic Dprime: 0.591
BLOCK 461.  MARKERS: 2424 2425
24 (0.495)	|0.000	0.242	0.234	0.006	0.000	0.000	0.000|
41 (0.408)	|0.362	0.000	0.000	0.000	0.033	0.011	0.000|
21 (0.098)	|0.011	0.002	0.000	0.060	0.000	0.000	0.009|
Multiallelic Dprime: 0.970
BLOCK 462.  MARKERS: 2426 2427 2428 2429 2430 2431 2432 2433 2434 2435 2436 2437 2438 2439
24431323234321 (0.374)	|0.067	0.259	0.027	0.000	0.019|
42213123332143 (0.243)	|0.026	0.031	0.184	0.001	0.000|
42211141342343 (0.234)	|0.211	0.000	0.000	0.021	0.000|
22211141342343 (0.065)	|0.018	0.000	0.000	0.046	0.000|
24431323234323 (0.033)	|0.000	0.000	0.033	0.000	0.000|
24431323234143 (0.011)	|0.000	0.008	0.002	0.000	0.000|
22211141234321 (0.010)	|0.000	0.008	0.001	0.000	0.000|
Multiallelic Dprime: 0.738
BLOCK 463.  MARKERS: 2440 2441 2442 2443 2444 2445 2446 2447 2448 2449
1312441132 (0.322)	|0.212	0.109|
3412243132 (0.312)	|0.052	0.257|
1434221314 (0.265)	|0.243	0.023|
1312241132 (0.072)	|0.011	0.061|
3412441132 (0.018)	|0.016	0.001|
Multiallelic Dprime: 0.588
BLOCK 464.  MARKERS: 2452 2453
22 (0.540)	|0.203	0.176	0.159|
14 (0.456)	|0.283	0.082	0.091|
Multiallelic Dprime: 0.258
BLOCK 465.  MARKERS: 2458 2459 2460
332 (0.485)	|0.374	0.095	0.014	0.000|
413 (0.258)	|0.068	0.179	0.007	0.000|
333 (0.254)	|0.132	0.008	0.096	0.015|
Multiallelic Dprime: 0.481
BLOCK 466.  MARKERS: 2461 2462 2463 2464 2465 2466 2467 2468
23231233 (0.572)	|0.393	0.111	0.067|
31424443 (0.283)	|0.209	0.042	0.028|
23224441 (0.117)	|0.089	0.027	0.002|
23224443 (0.015)	|0.012	0.003	0.000|
Multiallelic Dprime: 0.138
BLOCK 467.  MARKERS: 2470 2471 2472 2473 2474
13333 (0.710)	|0.433	0.186	0.087|
21412 (0.182)	|0.160	0.019	0.002|
13412 (0.100)	|0.081	0.006	0.014|
Multiallelic Dprime: 0.548
BLOCK 468.  MARKERS: 2475 2476
33 (0.678)	|0.441	0.148	0.078	0.012|
41 (0.211)	|0.187	0.004	0.018	0.002|
43 (0.105)	|0.037	0.004	0.010	0.054|
Multiallelic Dprime: 0.386
BLOCK 469.  MARKERS: 2477 2478 2479
431 (0.670)	|0.393	0.258	0.018|
213 (0.155)	|0.142	0.007	0.002|
413 (0.106)	|0.010	0.000	0.093|
411 (0.068)	|0.011	0.055	0.000|
Multiallelic Dprime: 0.456
BLOCK 470.  MARKERS: 2482 2483 2484 2485
2231 (0.555)	|0.368	0.015	0.148	0.011	0.010|
2233 (0.321)	|0.000	0.318	0.000	0.000	0.000|
4311 (0.114)	|0.013	0.010	0.000	0.089	0.001|
Multiallelic Dprime: 0.929
BLOCK 471.  MARKERS: 2486 2487 2488 2489 2490
11244 (0.381)	|0.118	0.185	0.030	0.024	0.012|
13222 (0.344)	|0.137	0.082	0.071	0.019	0.033|
11224 (0.147)	|0.060	0.040	0.037	0.006	0.000|
33424 (0.106)	|0.063	0.024	0.015	0.000	0.001|
13224 (0.015)	|0.010	0.000	0.000	0.003	0.002|
Multiallelic Dprime: 0.230
BLOCK 472.  MARKERS: 2493 2494 2495 2496 2497 2498 2499 2500
32342313 (0.392)	|0.145	0.092	0.086	0.069|
34124331 (0.333)	|0.114	0.088	0.075	0.055|
22342213 (0.154)	|0.063	0.061	0.022	0.008|
22342313 (0.052)	|0.011	0.022	0.017	0.002|
32342333 (0.048)	|0.009	0.023	0.015	0.000|
Multiallelic Dprime: 0.130
BLOCK 473.  MARKERS: 2502 2503 2504
231 (0.345)	|0.293	0.035	0.018|
211 (0.296)	|0.284	0.011	0.002|
233 (0.218)	|0.028	0.182	0.007|
433 (0.140)	|0.019	0.001	0.122|
Multiallelic Dprime: 0.760
BLOCK 474.  MARKERS: 2507 2508 2509
433 (0.624)	|0.403	0.191	0.030|
434 (0.228)	|0.199	0.026	0.002|
213 (0.149)	|0.002	0.146	0.000|
Multiallelic Dprime: 0.395
BLOCK 475.  MARKERS: 2510 2511
13 (0.605)	|0.270	0.229	0.037	0.039	0.011	0.004	0.002	0.007|
44 (0.363)	|0.154	0.033	0.053	0.049	0.010	0.032	0.015	0.009|
43 (0.032)	|0.009	0.000	0.000	0.001	0.017	0.000	0.001	0.000|
Multiallelic Dprime: 0.320
BLOCK 476.  MARKERS: 2512 2513 2514 2515 2516 2517 2518 2519
43321133 (0.432)	|0.294	0.066	0.021	0.049|
43321131 (0.265)	|0.240	0.008	0.004	0.006|
21234223 (0.090)	|0.024	0.010	0.052	0.004|
43231223 (0.089)	|0.008	0.011	0.043	0.027|
43331133 (0.039)	|0.003	0.006	0.000	0.030|
43221133 (0.038)	|0.003	0.035	0.000	0.000|
43331123 (0.019)	|0.009	0.006	0.000	0.004|
43234223 (0.016)	|0.001	0.000	0.010	0.004|
Multiallelic Dprime: 0.506
BLOCK 477.  MARKERS: 2520 2521 2522 2523
4223 (0.583)	|0.517	0.064	0.004|
2413 (0.142)	|0.011	0.132	0.000|
2411 (0.134)	|0.000	0.000	0.132|
4213 (0.132)	|0.006	0.066	0.058|
Multiallelic Dprime: 0.845
BLOCK 478.  MARKERS: 2524 2525
33 (0.540)	|0.181	0.103	0.167	0.060	0.015|
32 (0.260)	|0.048	0.087	0.067	0.032	0.007|
12 (0.197)	|0.051	0.083	0.035	0.017	0.002|
Multiallelic Dprime: 0.187
BLOCK 479.  MARKERS: 2528 2529 2530 2531 2532 2533 2534 2535 2536 2537 2538 2539
412444243411 (0.281)	|0.002	0.000	0.181	0.097	0.001|
412444244413 (0.275)	|0.034	0.240	0.000	0.000	0.000|
334222414341 (0.270)	|0.256	0.000	0.007	0.000	0.000|
334224214311 (0.107)	|0.000	0.000	0.000	0.050	0.059|
434224214311 (0.024)	|0.000	0.020	0.000	0.002	0.000|
Multiallelic Dprime: 0.901
BLOCK 480.  MARKERS: 2541 2542 2543 2544
3311 (0.315)	|0.310	0.005	0.000|
1113 (0.263)	|0.001	0.262	0.000|
1143 (0.194)	|0.000	0.000	0.194|
1313 (0.158)	|0.078	0.049	0.031|
1311 (0.062)	|0.062	0.000	0.000|
Multiallelic Dprime: 0.841
BLOCK 481.  MARKERS: 2545 2546
23 (0.454)	|0.408	0.020	0.026|
43 (0.318)	|0.237	0.009	0.072|
42 (0.227)	|0.036	0.158	0.034|
Multiallelic Dprime: 0.569
BLOCK 482.  MARKERS: 2547 2548
32 (0.681)	|0.291	0.101	0.093	0.091	0.055	0.052|
14 (0.187)	|0.079	0.049	0.013	0.020	0.012	0.014|
34 (0.132)	|0.071	0.026	0.012	0.008	0.008	0.004|
Multiallelic Dprime: 0.153
BLOCK 483.  MARKERS: 2549 2550 2551 2552 2553 2554 2555 2556
43133434 (0.440)	|0.383	0.025	0.030|
41311214 (0.177)	|0.008	0.166	0.003|
21311232 (0.119)	|0.006	0.076	0.036|
21311214 (0.118)	|0.014	0.004	0.096|
21311234 (0.074)	|0.039	0.035	0.002|
41311234 (0.071)	|0.029	0.003	0.037|
Multiallelic Dprime: 0.711
BLOCK 484.  MARKERS: 2557 2558 2559 2560 2561
32421 (0.481)	|0.322	0.087	0.071|
11231 (0.311)	|0.214	0.054	0.044|
32424 (0.205)	|0.132	0.052	0.022|
Multiallelic Dprime: 0.045
BLOCK 485.  MARKERS: 2564 2565
32 (0.669)	|0.203	0.226	0.181	0.056|
12 (0.194)	|0.099	0.057	0.023	0.013|
34 (0.137)	|0.095	0.021	0.017	0.004|
Multiallelic Dprime: 0.319
BLOCK 486.  MARKERS: 2567 2568 2569
113 (0.397)	|0.390	0.002	0.000	0.000|
133 (0.303)	|0.001	0.298	0.000	0.009|
311 (0.222)	|0.033	0.000	0.179	0.002|
313 (0.074)	|0.074	0.000	0.000	0.000|
Multiallelic Dprime: 0.957
BLOCK 487.  MARKERS: 2570 2571 2572 2573
1411 (0.498)	|0.182	0.285	0.032|
3413 (0.300)	|0.217	0.070	0.014|
3131 (0.182)	|0.021	0.011	0.150|
3411 (0.011)	|0.000	0.011	0.000|
Multiallelic Dprime: 0.505
BLOCK 488.  MARKERS: 2577 2578 2579
242 (0.427)	|0.301	0.067	0.056|
244 (0.375)	|0.044	0.332	0.002|
422 (0.195)	|0.162	0.032	0.002|
Multiallelic Dprime: 0.653
BLOCK 489.  MARKERS: 2580 2581
14 (0.509)	|0.190	0.239	0.081|
32 (0.431)	|0.401	0.005	0.025|
12 (0.060)	|0.041	0.016	0.003|
Multiallelic Dprime: 0.734
BLOCK 490.  MARKERS: 2582 2583
22 (0.632)	|0.307	0.187	0.138|
34 (0.259)	|0.129	0.083	0.047|
32 (0.109)	|0.057	0.025	0.028|
Multiallelic Dprime: 0.038
BLOCK 491.  MARKERS: 2584 2585
33 (0.492)	|0.439	0.025	0.028|
32 (0.296)	|0.188	0.100	0.006|
12 (0.212)	|0.210	0.003	0.000|
Multiallelic Dprime: 0.538
BLOCK 492.  MARKERS: 2586 2587
13 (0.837)	|0.399	0.333	0.106|
22 (0.127)	|0.126	0.001	0.000|
12 (0.034)	|0.030	0.002	0.001|
Multiallelic Dprime: 0.929
BLOCK 493.  MARKERS: 2588 2589
24 (0.556)	|0.012	0.273	0.155	0.118|
22 (0.337)	|0.308	0.017	0.007	0.003|
42 (0.107)	|0.103	0.004	0.000	0.000|
Multiallelic Dprime: 0.896
BLOCK 494.  MARKERS: 2590 2591 2592 2593
3441 (0.423)	|0.035	0.384	0.003|
1123 (0.293)	|0.282	0.008	0.001|
3121 (0.162)	|0.158	0.000	0.004|
3141 (0.121)	|0.077	0.021	0.022|
Multiallelic Dprime: 0.834
BLOCK 495.  MARKERS: 2594 2595
31 (0.552)	|0.320	0.081	0.106	0.042|
14 (0.413)	|0.124	0.188	0.099	0.003|
11 (0.031)	|0.016	0.003	0.009	0.002|
Multiallelic Dprime: 0.337
BLOCK 496.  MARKERS: 2596 2597 2598 2599
4341 (0.461)	|0.268	0.120	0.073|
2323 (0.274)	|0.171	0.060	0.043|
2421 (0.213)	|0.117	0.046	0.050|
2321 (0.047)	|0.034	0.007	0.006|
Multiallelic Dprime: 0.077
BLOCK 497.  MARKERS: 2604 2605
43 (0.593)	|0.498	0.092|
21 (0.235)	|0.215	0.020|
23 (0.172)	|0.147	0.023|
Multiallelic Dprime: 0.217
BLOCK 498.  MARKERS: 2606 2607
23 (0.858)	|0.322	0.213	0.165	0.154|
32 (0.137)	|0.056	0.032	0.025	0.020|
Multiallelic Dprime: 0.060
BLOCK 499.  MARKERS: 2612 2613 2614 2615
3213 (0.379)	|0.073	0.201	0.026	0.075|
3223 (0.247)	|0.208	0.011	0.028	0.002|
1413 (0.190)	|0.028	0.000	0.157	0.005|
3211 (0.175)	|0.058	0.115	0.000	0.003|
Multiallelic Dprime: 0.617
BLOCK 500.  MARKERS: 2618 2619 2620 2621 2622
33322 (0.366)	|0.290	0.000	0.000	0.054	0.000	0.000	0.011|
33343 (0.329)	|0.000	0.303	0.000	0.000	0.023	0.000	0.000|
11142 (0.218)	|0.002	0.003	0.132	0.062	0.000	0.015	0.000|
31142 (0.084)	|0.051	0.000	0.002	0.000	0.023	0.000	0.000|
Multiallelic Dprime: 0.878
BLOCK 501.  MARKERS: 2623 2624 2625 2626 2627 2628 2629
2223123 (0.344)	|0.286	0.004	0.003	0.000	0.051|
4223343 (0.305)	|0.000	0.306	0.000	0.000	0.000|
4221121 (0.135)	|0.004	0.029	0.000	0.099	0.000|
2413123 (0.114)	|0.004	0.000	0.109	0.000	0.000|
4223123 (0.050)	|0.046	0.000	0.003	0.000	0.000|
4221123 (0.015)	|0.000	0.000	0.000	0.015	0.000|
2423123 (0.013)	|0.013	0.000	0.000	0.000	0.000|
Multiallelic Dprime: 0.914
BLOCK 502.  MARKERS: 2630 2631 2632 2633
4413 (0.361)	|0.183	0.109	0.069|
2434 (0.342)	|0.152	0.133	0.056|
4434 (0.126)	|0.053	0.044	0.029|
4134 (0.117)	|0.074	0.015	0.029|
4433 (0.051)	|0.019	0.026	0.004|
Multiallelic Dprime: 0.118
BLOCK 503.  MARKERS: 2636 2637
14 (0.483)	|0.233	0.243	0.009|
12 (0.326)	|0.218	0.101	0.007|
24 (0.188)	|0.055	0.132	0.000|
Multiallelic Dprime: 0.218
BLOCK 504.  MARKERS: 2638 2639
44 (0.506)	|0.272	0.074	0.064	0.042	0.025	0.004|
22 (0.478)	|0.239	0.121	0.034	0.025	0.035	0.007|
24 (0.017)	|0.006	0.002	0.001	0.005	0.000	0.000|
Multiallelic Dprime: 0.144
BLOCK 505.  MARKERS: 2643 2644 2645 2646 2647 2648 2649 2650 2651 2652 2653 2654 2655
2323431121322 (0.519)	|0.219	0.002	0.171	0.001	0.112	0.000|
2141423342144 (0.198)	|0.000	0.148	0.000	0.013	0.000	0.032|
1323221322342 (0.098)	|0.000	0.000	0.000	0.096	0.000	0.000|
2323421342342 (0.072)	|0.067	0.000	0.000	0.000	0.000	0.000|
1323421322342 (0.059)	|0.000	0.059	0.000	0.000	0.000	0.000|
1323221322322 (0.011)	|0.010	0.000	0.000	0.000	0.000	0.000|
Multiallelic Dprime: 0.871
BLOCK 506.  MARKERS: 2656 2657 2658 2659 2660 2661 2662 2663 2664 2665
1214224321 (0.313)	|0.197	0.100	0.015	0.000|
3434224321 (0.216)	|0.003	0.199	0.011	0.004|
3433312123 (0.172)	|0.149	0.000	0.023	0.000|
3414224321 (0.119)	|0.007	0.006	0.016	0.091|
3434312143 (0.113)	|0.005	0.001	0.107	0.000|
3414324121 (0.037)	|0.002	0.000	0.033	0.000|
Multiallelic Dprime: 0.706
BLOCK 507.  MARKERS: 2667 2668 2669 2670 2671 2672
331121 (0.366)	|0.011	0.305	0.000	0.000	0.043	0.000|
113322 (0.320)	|0.299	0.000	0.000	0.000	0.000	0.011|
113342 (0.210)	|0.000	0.001	0.205	0.000	0.000	0.000|
113321 (0.095)	|0.000	0.001	0.000	0.094	0.000	0.000|
Multiallelic Dprime: 0.980
BLOCK 508.  MARKERS: 2673 2674 2675 2676 2677 2678 2679 2680 2681 2682 2683 2684 2685 2686 2687 2688 2689 2690 2691 2692 2693 2694 2695 2696 2697 2698 2699 2700 2701
13244143213242233124112314214 (0.312)	|0.297	0.001	0.010	0.000|
13224443213222233124132312224 (0.307)	|0.297	0.011	0.000	0.000|
34322411331124411224332444124 (0.204)	|0.024	0.177	0.002	0.000|
13322411331124411142333314122 (0.102)	|0.007	0.000	0.094	0.000|
14322411331124413142333314122 (0.044)	|0.004	0.000	0.000	0.039|
13244143213242233124132314214 (0.011)	|0.011	0.000	0.000	0.000|
Multiallelic Dprime: 0.892
BLOCK 509.  MARKERS: 2702 2703 2704 2705 2706 2707
244312 (0.650)	|0.354	0.206	0.076	0.006	0.005|
322234 (0.197)	|0.039	0.068	0.069	0.015	0.008|
322232 (0.107)	|0.057	0.036	0.014	0.000	0.000|
222232 (0.041)	|0.005	0.037	0.000	0.000	0.000|
Multiallelic Dprime: 0.284
BLOCK 510.  MARKERS: 2710 2711 2712 2713 2714
23434 (0.454)	|0.277	0.077	0.069	0.016	0.015|
21434 (0.346)	|0.049	0.147	0.070	0.074	0.006|
41142 (0.160)	|0.093	0.015	0.036	0.006	0.009|
21142 (0.021)	|0.008	0.000	0.004	0.009	0.000|
21144 (0.014)	|0.002	0.002	0.000	0.000	0.009|
Multiallelic Dprime: 0.390
BLOCK 511.  MARKERS: 2717 2718 2719 2720
1341 (0.428)	|0.379	0.043	0.000	0.002|
1321 (0.245)	|0.123	0.097	0.008	0.011|
1223 (0.178)	|0.110	0.037	0.026	0.002|
3321 (0.105)	|0.087	0.011	0.005	0.003|
1323 (0.041)	|0.029	0.000	0.000	0.009|
Multiallelic Dprime: 0.404
BLOCK 512.  MARKERS: 2721 2722 2723
413 (0.729)	|0.457	0.266	0.006|
231 (0.188)	|0.184	0.002	0.001|
211 (0.039)	|0.003	0.004	0.032|
411 (0.030)	|0.000	0.013	0.016|
Multiallelic Dprime: 0.535
BLOCK 513.  MARKERS: 2724 2725
24 (0.656)	|0.327	0.247	0.082|
42 (0.288)	|0.187	0.071	0.029|
22 (0.056)	|0.029	0.024	0.004|
Multiallelic Dprime: 0.197
BLOCK 514.  MARKERS: 2726 2727
42 (0.542)	|0.311	0.106	0.075	0.004	0.031|
32 (0.342)	|0.092	0.024	0.061	0.111	0.047|
41 (0.115)	|0.005	0.103	0.002	0.001	0.000|
Multiallelic Dprime: 0.469
BLOCK 515.  MARKERS: 2730 2731 2732 2733 2734 2735 2736 2737 2738
122441231 (0.409)	|0.327	0.032	0.003	0.043|
143243231 (0.232)	|0.034	0.000	0.182	0.017|
443421434 (0.138)	|0.026	0.089	0.014	0.011|
443421424 (0.117)	|0.000	0.114	0.000	0.000|
143421434 (0.078)	|0.007	0.004	0.003	0.060|
Multiallelic Dprime: 0.722
BLOCK 516.  MARKERS: 2739 2740 2741 2742 2743
21233 (0.412)	|0.242	0.077	0.084	0.005|
42211 (0.242)	|0.060	0.164	0.013	0.003|
22433 (0.204)	|0.094	0.006	0.005	0.096|
22233 (0.138)	|0.085	0.004	0.042	0.002|
Multiallelic Dprime: 0.428
BLOCK 517.  MARKERS: 2744 2745 2746 2747 2748
44232 (0.483)	|0.082	0.311	0.087|
44234 (0.254)	|0.212	0.045	0.000|
22414 (0.145)	|0.096	0.025	0.025|
44414 (0.106)	|0.029	0.026	0.052|
Multiallelic Dprime: 0.522
BLOCK 518.  MARKERS: 2749 2750
24 (0.427)	|0.129	0.199	0.086	0.011|
42 (0.409)	|0.283	0.099	0.010	0.013|
44 (0.164)	|0.111	0.014	0.031	0.009|
Multiallelic Dprime: 0.387
BLOCK 519.  MARKERS: 2751 2752 2753 2754 2755 2756 2757
4444413 (0.523)	|0.222	0.240	0.062|
1322231 (0.311)	|0.174	0.095	0.043|
4424413 (0.127)	|0.052	0.054	0.021|
4424231 (0.033)	|0.010	0.014	0.008|
Multiallelic Dprime: 0.132
BLOCK 520.  MARKERS: 2760 2761
22 (0.459)	|0.365	0.088	0.005|
42 (0.407)	|0.338	0.065	0.000|
24 (0.134)	|0.086	0.038	0.010|
Multiallelic Dprime: 0.126
BLOCK 521.  MARKERS: 2762 2763
33 (0.788)	|0.431	0.275	0.027	0.029	0.022|
11 (0.191)	|0.044	0.006	0.116	0.020	0.002|
13 (0.016)	|0.002	0.008	0.002	0.000	0.003|
Multiallelic Dprime: 0.611
BLOCK 522.  MARKERS: 2765 2766 2767 2768 2769 2770
443144 (0.478)	|0.384	0.094|
443443 (0.289)	|0.282	0.008|
221423 (0.148)	|0.144	0.004|
443444 (0.051)	|0.046	0.005|
443143 (0.027)	|0.022	0.005|
Multiallelic Dprime: 0.656
BLOCK 523.  MARKERS: 2773 2774
31 (0.885)	|0.377	0.171	0.136	0.144	0.018	0.013|
13 (0.115)	|0.010	0.083	0.012	0.002	0.000	0.002|
Multiallelic Dprime: 0.685
BLOCK 524.  MARKERS: 2776 2777 2778 2779 2780 2781 2782 2783 2784 2785 2786 2787 2788
3322142334214 (0.387)	|0.234	0.083	0.071|
3322344334212 (0.254)	|0.147	0.055	0.054|
1114122333434 (0.148)	|0.086	0.038	0.023|
1114142413434 (0.146)	|0.067	0.051	0.028|
3322344334232 (0.018)	|0.011	0.006	0.002|
3322142334434 (0.016)	|0.010	0.000	0.005|
Multiallelic Dprime: 0.079
BLOCK 525.  MARKERS: 2789 2790
13 (0.565)	|0.462	0.055	0.046|
31 (0.243)	|0.124	0.004	0.115|
33 (0.192)	|0.065	0.120	0.008|
Multiallelic Dprime: 0.478
BLOCK 526.  MARKERS: 2791 2792
21 (0.650)	|0.631	0.019|
24 (0.180)	|0.101	0.080|
44 (0.167)	|0.002	0.165|
Multiallelic Dprime: 0.788
BLOCK 527.  MARKERS: 2793 2794
22 (0.737)	|0.444	0.253	0.016	0.012|
34 (0.263)	|0.117	0.112	0.019	0.016|
Multiallelic Dprime: 0.182
BLOCK 528.  MARKERS: 2796 2797 2798
112 (0.560)	|0.437	0.083	0.035	0.004|
334 (0.365)	|0.071	0.270	0.023	0.003|
312 (0.036)	|0.005	0.021	0.005	0.004|
314 (0.028)	|0.004	0.010	0.004	0.010|
Multiallelic Dprime: 0.579
BLOCK 529.  MARKERS: 2800 2801 2802
113 (0.517)	|0.249	0.167	0.100|
232 (0.392)	|0.181	0.120	0.092|
233 (0.067)	|0.031	0.020	0.016|
213 (0.021)	|0.012	0.009	0.000|
Multiallelic Dprime: 0.043
BLOCK 530.  MARKERS: 2806 2807
23 (0.472)	|0.230	0.075	0.097	0.027	0.018	0.016|
43 (0.315)	|0.201	0.043	0.015	0.046	0.002	0.000|
21 (0.210)	|0.034	0.124	0.004	0.034	0.000	0.000|
Multiallelic Dprime: 0.372
BLOCK 531.  MARKERS: 2809 2810 2811 2812 2813 2814 2815 2816
42321112 (0.469)	|0.309	0.151	0.006|
22121422 (0.243)	|0.239	0.000	0.003|
43321121 (0.116)	|0.000	0.114	0.002|
42332122 (0.107)	|0.099	0.008	0.000|
42321122 (0.021)	|0.021	0.000	0.000|
42331422 (0.016)	|0.016	0.000	0.000|
Multiallelic Dprime: 0.545
BLOCK 532.  MARKERS: 2817 2818
24 (0.710)	|0.545	0.050	0.006	0.107|
32 (0.278)	|0.091	0.073	0.110	0.003|
34 (0.011)	|0.009	0.000	0.000	0.001|
Multiallelic Dprime: 0.566
BLOCK 533.  MARKERS: 2819 2820 2821 2822
3234 (0.646)	|0.178	0.297	0.042	0.121|
3312 (0.123)	|0.064	0.008	0.043	0.003|
1312 (0.116)	|0.101	0.013	0.000	0.001|
3314 (0.111)	|0.001	0.027	0.070	0.014|
Multiallelic Dprime: 0.525
BLOCK 534.  MARKERS: 2825 2826 2827
331 (0.345)	|0.200	0.109	0.037|
224 (0.345)	|0.286	0.055	0.005|
221 (0.156)	|0.022	0.067	0.066|
231 (0.139)	|0.062	0.073	0.004|
Multiallelic Dprime: 0.339
BLOCK 535.  MARKERS: 2829 2830
42 (0.575)	|0.354	0.123	0.096|
44 (0.309)	|0.181	0.072	0.056|
22 (0.115)	|0.073	0.028	0.014|
Multiallelic Dprime: 0.034
BLOCK 536.  MARKERS: 2832 2833
43 (0.608)	|0.483	0.020	0.101|
22 (0.224)	|0.066	0.063	0.096|
23 (0.166)	|0.024	0.138	0.004|
Multiallelic Dprime: 0.559
BLOCK 537.  MARKERS: 2834 2835
43 (0.574)	|0.410	0.082	0.067	0.009|
41 (0.221)	|0.196	0.011	0.006	0.000|
21 (0.203)	|0.160	0.009	0.028	0.003|
Multiallelic Dprime: 0.381
BLOCK 538.  MARKERS: 2839 2840 2841 2842 2843 2844 2845 2846 2847 2848 2849 2850 2851 2852 2853 2854
1343122432322244 (0.770)	|0.521	0.233	0.009	0.000|
3131343114144422 (0.102)	|0.092	0.009	0.000	0.000|
1343122432322422 (0.100)	|0.025	0.000	0.074	0.003|
1331343114142242 (0.013)	|0.000	0.000	0.000	0.013|
Multiallelic Dprime: 0.481
BLOCK 539.  MARKERS: 2857 2858 2859
433 (0.648)	|0.385	0.130	0.007	0.117	0.003|
221 (0.246)	|0.014	0.108	0.124	0.000	0.000|
421 (0.085)	|0.004	0.072	0.003	0.005	0.000|
431 (0.016)	|0.002	0.004	0.000	0.000	0.009|
Multiallelic Dprime: 0.706
BLOCK 540.  MARKERS: 2860 2861 2862 2863 2864 2865 2866
3413143 (0.406)	|0.211	0.122	0.052	0.010	0.005|
1243411 (0.311)	|0.212	0.054	0.032	0.010	0.002|
1443411 (0.135)	|0.058	0.032	0.011	0.031	0.002|
1441143 (0.124)	|0.045	0.038	0.029	0.009	0.003|
1443143 (0.011)	|0.004	0.001	0.005	0.001	0.000|
Multiallelic Dprime: 0.193
BLOCK 541.  MARKERS: 2867 2868 2869 2870
1223 (0.539)	|0.175	0.182	0.142	0.040|
3211 (0.249)	|0.107	0.075	0.044	0.025|
1323 (0.133)	|0.056	0.036	0.032	0.006|
3213 (0.062)	|0.025	0.020	0.012	0.006|
3223 (0.012)	|0.004	0.005	0.003	0.000|
Multiallelic Dprime: 0.107
BLOCK 542.  MARKERS: 2871 2872 2873 2874
3142 (0.367)	|0.339	0.027|
1142 (0.318)	|0.319	0.000|
1311 (0.234)	|0.030	0.203|
1312 (0.078)	|0.000	0.078|
Multiallelic Dprime: 0.868
BLOCK 543.  MARKERS: 2875 2876
32 (0.688)	|0.325	0.211	0.152|
14 (0.311)	|0.180	0.101	0.025|
Multiallelic Dprime: 0.187
BLOCK 544.  MARKERS: 2883 2884
32 (0.505)	|0.279	0.199	0.000	0.002	0.000	0.000	0.009|
22 (0.312)	|0.067	0.130	0.002	0.048	0.048	0.012	0.002|
24 (0.178)	|0.000	0.000	0.175	0.000	0.000	0.000	0.000|
Multiallelic Dprime: 0.623
BLOCK 545.  MARKERS: 2886 2887 2888 2889 2890 2891 2892
4314332 (0.346)	|0.198	0.083	0.058	0.006|
4124344 (0.327)	|0.155	0.074	0.092	0.003|
1312144 (0.179)	|0.091	0.037	0.047	0.002|
4312144 (0.051)	|0.020	0.010	0.019	0.000|
4324344 (0.048)	|0.017	0.015	0.017	0.000|
4324332 (0.012)	|0.009	0.002	0.000	0.000|
4124332 (0.011)	|0.002	0.008	0.000	0.000|
Multiallelic Dprime: 0.116
BLOCK 546.  MARKERS: 2893 2894 2895 2896
2213 (0.500)	|0.302	0.102	0.098|
4233 (0.240)	|0.212	0.004	0.024|
2311 (0.239)	|0.100	0.132	0.005|
4213 (0.012)	|0.008	0.000	0.003|
Multiallelic Dprime: 0.348
BLOCK 547.  MARKERS: 2898 2899
21 (0.625)	|0.390	0.143	0.090|
41 (0.241)	|0.069	0.150	0.022|
22 (0.134)	|0.052	0.053	0.029|
Multiallelic Dprime: 0.320
BLOCK 548.  MARKERS: 2901 2902 2903 2904
4423 (0.511)	|0.313	0.150	0.024	0.024|
4213 (0.346)	|0.145	0.166	0.009	0.024|
2211 (0.140)	|0.040	0.036	0.041	0.023|
Multiallelic Dprime: 0.237
BLOCK 549.  MARKERS: 2905 2906 2907
324 (0.500)	|0.119	0.370	0.010|
141 (0.353)	|0.290	0.041	0.023|
121 (0.073)	|0.059	0.005	0.010|
124 (0.072)	|0.048	0.004	0.020|
Multiallelic Dprime: 0.642
BLOCK 550.  MARKERS: 2909 2910
22 (0.517)	|0.240	0.059	0.084	0.079	0.045|
34 (0.418)	|0.174	0.144	0.058	0.030	0.008|
24 (0.065)	|0.031	0.008	0.008	0.007	0.005|
Multiallelic Dprime: 0.211
BLOCK 551.  MARKERS: 2914 2915 2916 2917 2918 2919 2920 2921 2922 2923 2924 2925 2926 2927 2928
312344114434321 (0.445)	|0.342	0.098	0.004	0.003|
444133332312213 (0.212)	|0.143	0.019	0.039	0.008|
312344112412213 (0.152)	|0.050	0.047	0.054	0.000|
312344114412213 (0.116)	|0.108	0.000	0.004	0.002|
442133332312213 (0.058)	|0.049	0.005	0.003	0.000|
Multiallelic Dprime: 0.357
BLOCK 552.  MARKERS: 2931 2932 2933 2934 2935
41312 (0.704)	|0.613	0.090|
41313 (0.171)	|0.165	0.002|
22123 (0.105)	|0.099	0.006|
41123 (0.013)	|0.013	0.000|
Multiallelic Dprime: 0.714
BLOCK 553.  MARKERS: 2937 2938
24 (0.891)	|0.854	0.034	0.000|
13 (0.101)	|0.019	0.064	0.018|
Multiallelic Dprime: 0.771
BLOCK 554.  MARKERS: 2939 2940
14 (0.879)	|0.870	0.009|
33 (0.099)	|0.010	0.088|
13 (0.019)	|0.000	0.019|
Multiallelic Dprime: 0.911
BLOCK 555.  MARKERS: 2941 2942
23 (0.884)	|0.704	0.172	0.003|
34 (0.116)	|0.080	0.010	0.026|
Multiallelic Dprime: 0.222
BLOCK 556.  MARKERS: 2943 2944 2945 2946 2947
43131 (0.784)	|0.399	0.231	0.091	0.031	0.004|
14243 (0.181)	|0.064	0.073	0.029	0.000	0.009|
43141 (0.029)	|0.003	0.015	0.005	0.001	0.000|
Multiallelic Dprime: 0.253
BLOCK 557.  MARKERS: 2951 2952 2953 2954 2955 2956 2957 2958 2959 2960 2961 2962
224234113321 (0.471)	|0.453	0.014	0.000|
441412311132 (0.322)	|0.039	0.259	0.022|
441414323132 (0.126)	|0.111	0.009	0.006|
441414313122 (0.032)	|0.000	0.002	0.030|
224234113132 (0.014)	|0.000	0.014	0.000|
Multiallelic Dprime: 0.836
BLOCK 558.  MARKERS: 2963 2964
12 (0.620)	|0.376	0.044	0.127	0.070|
44 (0.308)	|0.005	0.291	0.008	0.000|
42 (0.070)	|0.022	0.001	0.023	0.019|
Multiallelic Dprime: 0.767
BLOCK 559.  MARKERS: 2966 2967 2968 2969 2970
22434 (0.405)	|0.004	0.387	0.005|
34221 (0.338)	|0.311	0.000	0.026|
22431 (0.157)	|0.091	0.033	0.034|
24221 (0.090)	|0.060	0.000	0.029|
Multiallelic Dprime: 0.794
BLOCK 560.  MARKERS: 2971 2972 2973 2974 2975
44312 (0.467)	|0.439	0.023	0.005|
14312 (0.421)	|0.111	0.311	0.000|
12121 (0.099)	|0.096	0.000	0.003|
Multiallelic Dprime: 0.853
BLOCK 561.  MARKERS: 2976 2977
14 (0.648)	|0.488	0.154|
32 (0.336)	|0.133	0.204|
34 (0.016)	|0.002	0.012|
Multiallelic Dprime: 0.387
BLOCK 562.  MARKERS: 2979 2980
22 (0.622)	|0.606	0.007	0.001|
44 (0.370)	|0.028	0.250	0.087|
Multiallelic Dprime: 0.961
BLOCK 563.  MARKERS: 2981 2982 2983 2984
2331 (0.634)	|0.562	0.022	0.050|
4114 (0.257)	|0.023	0.181	0.052|
4334 (0.094)	|0.088	0.003	0.003|
Multiallelic Dprime: 0.699
BLOCK 564.  MARKERS: 2985 2986
23 (0.681)	|0.542	0.137|
32 (0.212)	|0.192	0.020|
33 (0.107)	|0.074	0.033|
Multiallelic Dprime: 0.215
BLOCK 565.  MARKERS: 2991 2992
34 (0.808)	|0.726	0.066	0.013|
23 (0.190)	|0.015	0.173	0.000|
Multiallelic Dprime: 0.893
BLOCK 566.  MARKERS: 2993 2994
31 (0.742)	|0.576	0.158	0.009|
22 (0.240)	|0.174	0.048	0.013|
32 (0.014)	|0.014	0.000	0.000|
Multiallelic Dprime: 0.057
BLOCK 567.  MARKERS: 2996 2997 2998
314 (0.767)	|0.559	0.029	0.101	0.032	0.012	0.006	0.012|
122 (0.207)	|0.046	0.129	0.008	0.000	0.005	0.010	0.000|
124 (0.023)	|0.012	0.005	0.002	0.001	0.000	0.000	0.000|
Multiallelic Dprime: 0.616
BLOCK 568.  MARKERS: 3002 3003 3004 3005 3006 3007 3008 3009 3010 3011 3012 3013 3014 3015 3016 3017 3018 3019 3020 3021 3022 3023 3024 3025 3026
3412421331313243212311242 (0.621)	|0.573	0.005	0.018	0.002	0.000	0.010	0.009|
3234313113434421443222324 (0.163)	|0.015	0.129	0.000	0.000	0.010	0.001	0.000|
1434313131313243212311242 (0.111)	|0.006	0.000	0.098	0.000	0.000	0.000	0.000|
3434321331313243212311242 (0.033)	|0.002	0.000	0.016	0.011	0.000	0.000	0.000|
1432421331313243212311242 (0.018)	|0.018	0.000	0.000	0.000	0.000	0.000	0.000|
3234313131313243212311242 (0.016)	|0.014	0.000	0.002	0.000	0.000	0.000	0.000|
3412421331313243212311244 (0.012)	|0.013	0.000	0.000	0.000	0.000	0.000	0.000|
Multiallelic Dprime: 0.838
BLOCK 569.  MARKERS: 3029 3030 3031 3032 3033 3034 3035 3036
21341421 (0.644)	|0.572	0.054	0.014|
22213243 (0.147)	|0.040	0.092	0.015|
31313241 (0.140)	|0.081	0.014	0.044|
21313241 (0.016)	|0.014	0.000	0.001|
22213241 (0.015)	|0.015	0.000	0.000|
21311421 (0.012)	|0.012	0.000	0.000|
21341423 (0.010)	|0.007	0.003	0.000|
Multiallelic Dprime: 0.533
BLOCK 570.  MARKERS: 3037 3038
11 (0.752)	|0.538	0.148	0.066|
33 (0.170)	|0.039	0.129	0.002|
31 (0.075)	|0.049	0.012	0.013|
Multiallelic Dprime: 0.434
BLOCK 571.  MARKERS: 3041 3042
23 (0.628)	|0.430	0.190	0.007|
41 (0.290)	|0.198	0.083	0.005|
21 (0.080)	|0.051	0.027	0.001|
Multiallelic Dprime: 0.017
BLOCK 572.  MARKERS: 3044 3045
33 (0.680)	|0.271	0.214	0.138	0.057|
11 (0.300)	|0.114	0.124	0.045	0.018|
13 (0.014)	|0.003	0.003	0.005	0.002|
Multiallelic Dprime: 0.101
BLOCK 573.  MARKERS: 3048 3049 3050
434 (0.390)	|0.028	0.261	0.097	0.002|
342 (0.342)	|0.329	0.002	0.008	0.000|
442 (0.188)	|0.096	0.070	0.000	0.017|
444 (0.080)	|0.001	0.000	0.078	0.000|
Multiallelic Dprime: 0.711
BLOCK 574.  MARKERS: 3052 3053 3054 3055 3056 3057 3058 3059
41232334 (0.458)	|0.446	0.010|
32414112 (0.332)	|0.023	0.309|
31232334 (0.182)	|0.176	0.006|
31414112 (0.019)	|0.019	0.000|
Multiallelic Dprime: 0.926
BLOCK 575.  MARKERS: 3060 3061 3062
223 (0.668)	|0.406	0.100	0.139	0.015|
341 (0.332)	|0.047	0.283	0.002	0.000|
Multiallelic Dprime: 0.760
BLOCK 576.  MARKERS: 3063 3064 3065 3066 3067 3068 3069
2213142 (0.452)	|0.425	0.002	0.005	0.021|
1333142 (0.383)	|0.005	0.197	0.176	0.000|
2211311 (0.140)	|0.141	0.000	0.000	0.000|
2211342 (0.015)	|0.009	0.000	0.007	0.000|
Multiallelic Dprime: 0.928
BLOCK 577.  MARKERS: 3070 3071 3072 3073 3074
31334 (0.580)	|0.336	0.243|
31332 (0.199)	|0.157	0.042|
13424 (0.196)	|0.064	0.130|
13434 (0.021)	|0.000	0.021|
Multiallelic Dprime: 0.233
BLOCK 578.  MARKERS: 3076 3077
11 (0.561)	|0.317	0.002	0.179	0.047	0.003|
22 (0.435)	|0.000	0.249	0.026	0.111	0.047|
Multiallelic Dprime: 0.845
BLOCK 579.  MARKERS: 3079 3080 3081 3082 3083
32243 (0.318)	|0.112	0.130	0.034	0.011	0.027|
13223 (0.252)	|0.080	0.040	0.062	0.049	0.019|
12223 (0.206)	|0.040	0.073	0.020	0.040	0.027|
13124 (0.160)	|0.047	0.023	0.055	0.020	0.015|
13123 (0.049)	|0.010	0.013	0.007	0.004	0.014|
Multiallelic Dprime: 0.235
BLOCK 580.  MARKERS: 3085 3086 3087 3088 3089
12323 (0.294)	|0.152	0.097	0.045|
22143 (0.281)	|0.147	0.092	0.042|
22144 (0.180)	|0.096	0.064	0.021|
14323 (0.125)	|0.063	0.044	0.018|
12143 (0.108)	|0.058	0.039	0.012|
Multiallelic Dprime: 0.027
BLOCK 581.  MARKERS: 3094 3095 3096
323 (0.523)	|0.336	0.000	0.149	0.000	0.005	0.004	0.022	0.000	0.000|
143 (0.340)	|0.000	0.200	0.000	0.123	0.000	0.000	0.000	0.000	0.010|
321 (0.137)	|0.004	0.000	0.000	0.000	0.091	0.024	0.000	0.018	0.000|
Multiallelic Dprime: 0.980
BLOCK 582.  MARKERS: 3097 3098 3099 3100 3101 3102 3103 3104 3105
412411142 (0.340)	|0.000	0.340	0.000|
141223222 (0.199)	|0.000	0.000	0.198|
412211144 (0.149)	|0.147	0.000	0.000|
141221142 (0.123)	|0.122	0.000	0.001|
412221142 (0.097)	|0.097	0.000	0.000|
412211142 (0.029)	|0.026	0.003	0.000|
412411144 (0.022)	|0.022	0.000	0.000|
111221142 (0.018)	|0.017	0.000	0.000|
141221222 (0.010)	|0.000	0.010	0.000|
Multiallelic Dprime: 0.994
BLOCK 583.  MARKERS: 3106 3107
43 (0.438)	|0.001	0.371	0.065|
23 (0.358)	|0.355	0.002	0.002|
24 (0.204)	|0.204	0.000	0.000|
Multiallelic Dprime: 0.987
BLOCK 584.  MARKERS: 3109 3110
21 (0.560)	|0.558	0.000	0.000|
43 (0.373)	|0.000	0.236	0.136|
41 (0.067)	|0.000	0.067	0.000|
Multiallelic Dprime: 0.960
BLOCK 585.  MARKERS: 3111 3112
22 (0.559)	|0.150	0.350	0.051|
34 (0.304)	|0.239	0.027	0.038|
24 (0.135)	|0.128	0.004	0.003|
Multiallelic Dprime: 0.668
BLOCK 586.  MARKERS: 3113 3114 3115
322 (0.517)	|0.341	0.001	0.174|
141 (0.381)	|0.000	0.382	0.000|
321 (0.093)	|0.088	0.000	0.002|
Multiallelic Dprime: 0.894
BLOCK 587.  MARKERS: 3116 3117
22 (0.437)	|0.226	0.137	0.074|
42 (0.388)	|0.126	0.221	0.040|
41 (0.174)	|0.102	0.058	0.014|
Multiallelic Dprime: 0.227
BLOCK 588.  MARKERS: 3121 3122
21 (0.455)	|0.026	0.228	0.164	0.035|
11 (0.415)	|0.398	0.005	0.003	0.007|
22 (0.129)	|0.003	0.006	0.000	0.121|
Multiallelic Dprime: 0.890
BLOCK 589.  MARKERS: 3123 3124 3125
322 (0.429)	|0.392	0.008	0.012	0.003	0.014	0.000|
442 (0.238)	|0.030	0.135	0.018	0.006	0.041	0.000|
422 (0.167)	|0.010	0.030	0.112	0.003	0.000	0.010|
444 (0.164)	|0.012	0.014	0.025	0.104	0.007	0.000|
Multiallelic Dprime: 0.738
BLOCK 590.  MARKERS: 3127 3128 3129 3130 3131 3132
111311 (0.444)	|0.417	0.000	0.021	0.005	0.000	0.000|
411333 (0.187)	|0.025	0.138	0.000	0.000	0.000	0.015|
132333 (0.167)	|0.023	0.006	0.112	0.024	0.000	0.000|
111133 (0.116)	|0.003	0.000	0.017	0.091	0.000	0.000|
111333 (0.065)	|0.001	0.000	0.000	0.000	0.059	0.000|
131333 (0.010)	|0.000	0.008	0.000	0.000	0.000	0.000|
Multiallelic Dprime: 0.838
BLOCK 591.  MARKERS: 3133 3134 3135 3136 3137 3138 3139
4322434 (0.472)	|0.198	0.216	0.056|
1142442 (0.155)	|0.097	0.022	0.038|
4322432 (0.154)	|0.022	0.021	0.112|
4321332 (0.122)	|0.010	0.071	0.042|
4342432 (0.061)	|0.022	0.003	0.034|
1342442 (0.015)	|0.006	0.000	0.007|
Multiallelic Dprime: 0.408
BLOCK 592.  MARKERS: 3141 3142
43 (0.364)	|0.069	0.288	0.008|
24 (0.337)	|0.316	0.016	0.005|
23 (0.298)	|0.227	0.018	0.054|
Multiallelic Dprime: 0.713
BLOCK 593.  MARKERS: 3143 3144
22 (0.611)	|0.318	0.003	0.133	0.135	0.004	0.013|
43 (0.323)	|0.000	0.295	0.002	0.003	0.015	0.000|
42 (0.066)	|0.000	0.008	0.006	0.000	0.053	0.000|
Multiallelic Dprime: 0.932
BLOCK 594.  MARKERS: 3145 3146 3147 3148 3149 3150
234443 (0.319)	|0.036	0.233	0.046|
431223 (0.306)	|0.204	0.012	0.090|
434443 (0.142)	|0.039	0.098	0.005|
411441 (0.137)	|0.047	0.000	0.090|
431443 (0.073)	|0.056	0.004	0.013|
231223 (0.013)	|0.011	0.000	0.002|
Multiallelic Dprime: 0.557
BLOCK 595.  MARKERS: 3152 3153 3154
331 (0.402)	|0.291	0.103	0.008|
113 (0.346)	|0.136	0.087	0.120|
333 (0.246)	|0.002	0.134	0.110|
Multiallelic Dprime: 0.415
BLOCK 596.  MARKERS: 3155 3156
14 (0.433)	|0.360	0.073|
21 (0.325)	|0.246	0.078|
11 (0.238)	|0.211	0.027|
Multiallelic Dprime: 0.168
BLOCK 597.  MARKERS: 3159 3160 3161
431 (0.821)	|0.542	0.201	0.079|
213 (0.179)	|0.042	0.063	0.074|
Multiallelic Dprime: 0.436
BLOCK 598.  MARKERS: 3162 3163 3164
231 (0.584)	|0.554	0.030|
431 (0.264)	|0.006	0.257|
212 (0.152)	|0.108	0.045|
Multiallelic Dprime: 0.765
BLOCK 599.  MARKERS: 3165 3166
42 (0.669)	|0.428	0.128	0.070	0.027	0.007	0.004|
24 (0.331)	|0.081	0.055	0.050	0.085	0.038	0.018|
Multiallelic Dprime: 0.421
BLOCK 600.  MARKERS: 3168 3169 3170 3171 3172 3173 3174 3175 3176 3177 3178
13422242342 (0.508)	|0.509	0.000	0.000|
34234424114 (0.184)	|0.000	0.183	0.000|
13424222342 (0.120)	|0.000	0.022	0.096|
34234424112 (0.113)	|0.066	0.046	0.000|
33234424112 (0.046)	|0.000	0.014	0.031|
34234424144 (0.021)	|0.000	0.021	0.000|
Multiallelic Dprime: 0.868
BLOCK 601.  MARKERS: 3180 3181
11 (0.576)	|0.550	0.020	0.004|
33 (0.291)	|0.067	0.197	0.023|
13 (0.130)	|0.036	0.000	0.091|
Multiallelic Dprime: 0.787
BLOCK 602.  MARKERS: 3182 3183 3184
314 (0.653)	|0.648	0.004	0.000|
441 (0.217)	|0.035	0.180	0.003|
311 (0.118)	|0.089	0.014	0.015|
Multiallelic Dprime: 0.834
BLOCK 603.  MARKERS: 3187 3188 3189
132 (0.773)	|0.674	0.097	0.002|
314 (0.209)	|0.197	0.002	0.010|
112 (0.018)	|0.000	0.000	0.018|
Multiallelic Dprime: 0.233
BLOCK 604.  MARKERS: 3190 3191
12 (0.871)	|0.655	0.107	0.007	0.055	0.039	0.004|
21 (0.098)	|0.016	0.008	0.072	0.000	0.000	0.000|
11 (0.029)	|0.011	0.002	0.000	0.000	0.006	0.010|
Multiallelic Dprime: 0.658
BLOCK 605.  MARKERS: 3195 3196 3197 3198 3199 3200 3201 3202 3203 3204
1213413232 (0.681)	|0.383	0.282	0.011|
3434321441 (0.116)	|0.079	0.034	0.004|
3433323232 (0.080)	|0.052	0.028	0.000|
1213313232 (0.055)	|0.020	0.035	0.000|
1213323232 (0.045)	|0.028	0.014	0.000|
1213321432 (0.014)	|0.002	0.011	0.000|
Multiallelic Dprime: 0.114
BLOCK 606.  MARKERS: 3206 3207 3208 3209 3210 3211 3212 3213 3214 3215 3216 3217 3218 3219
31432314443322 (0.567)	|0.524	0.011	0.028	0.000	0.000|
13244242231144 (0.406)	|0.006	0.394	0.002	0.000	0.000|
13244242233322 (0.015)	|0.000	0.000	0.000	0.013	0.000|
Multiallelic Dprime: 0.963
BLOCK 607.  MARKERS: 3221 3222 3223 3224 3225 3226 3227 3228
13122433 (0.531)	|0.082	0.302	0.147|
31341211 (0.405)	|0.336	0.011	0.055|
13142433 (0.029)	|0.000	0.003	0.027|
33122213 (0.013)	|0.000	0.000	0.013|
33142211 (0.011)	|0.011	0.000	0.000|
Multiallelic Dprime: 0.666
BLOCK 608.  MARKERS: 3229 3230
43 (0.434)	|0.273	0.000	0.068	0.093	0.000|
21 (0.324)	|0.000	0.280	0.001	0.000	0.038|
23 (0.241)	|0.072	0.000	0.156	0.014	0.000|
Multiallelic Dprime: 0.755
BLOCK 609.  MARKERS: 3232 3233 3234 3235 3236 3237
424143 (0.346)	|0.094	0.247	0.006|
244442 (0.282)	|0.111	0.007	0.164|
422143 (0.225)	|0.181	0.041	0.003|
244423 (0.107)	|0.013	0.000	0.093|
244443 (0.038)	|0.031	0.006	0.000|
Multiallelic Dprime: 0.606
BLOCK 610.  MARKERS: 3239 3240 3241
121 (0.431)	|0.245	0.108	0.080|
123 (0.300)	|0.256	0.006	0.037|
443 (0.267)	|0.246	0.015	0.006|
Multiallelic Dprime: 0.554
BLOCK 611.  MARKERS: 3244 3245 3246 3247 3248
23332 (0.744)	|0.364	0.256	0.106|
21134 (0.131)	|0.116	0.001	0.009|
13312 (0.125)	|0.075	0.000	0.048|
Multiallelic Dprime: 0.551
BLOCK 612.  MARKERS: 3249 3250 3251 3252 3253 3254 3255 3256 3257 3258
2333132241 (0.557)	|0.539	0.016|
2314132412 (0.257)	|0.023	0.233|
1433341412 (0.161)	|0.141	0.020|
Multiallelic Dprime: 0.836
BLOCK 613.  MARKERS: 3259 3260
12 (0.726)	|0.559	0.107	0.051	0.010|
24 (0.272)	|0.044	0.106	0.118	0.004|
Multiallelic Dprime: 0.608
BLOCK 614.  MARKERS: 3261 3262 3263 3264 3265
32442 (0.604)	|0.408	0.197|
32432 (0.214)	|0.122	0.091|
24134 (0.169)	|0.107	0.061|
32134 (0.014)	|0.000	0.011|
Multiallelic Dprime: 0.094
BLOCK 615.  MARKERS: 3266 3267 3268
231 (0.637)	|0.593	0.000	0.029	0.003	0.010|
414 (0.360)	|0.007	0.177	0.100	0.072	0.000|
Multiallelic Dprime: 0.930
BLOCK 616.  MARKERS: 3270 3271 3272 3273 3274
12423 (0.601)	|0.589	0.000	0.013|
31332 (0.178)	|0.000	0.179	0.000|
31333 (0.128)	|0.009	0.077	0.043|
31323 (0.075)	|0.039	0.036	0.000|
12433 (0.010)	|0.000	0.009	0.000|
Multiallelic Dprime: 0.874
BLOCK 617.  MARKERS: 3275 3276
44 (0.642)	|0.319	0.289	0.030|
12 (0.302)	|0.147	0.151	0.000|
42 (0.055)	|0.025	0.030	0.000|
Multiallelic Dprime: 0.072
BLOCK 618.  MARKERS: 3277 3278
13 (0.491)	|0.335	0.156|
31 (0.470)	|0.363	0.107|
11 (0.030)	|0.027	0.003|
Multiallelic Dprime: 0.179
BLOCK 619.  MARKERS: 3280 3281
43 (0.725)	|0.342	0.232	0.152|
21 (0.275)	|0.224	0.000	0.051|
Multiallelic Dprime: 0.576
BLOCK 620.  MARKERS: 3282 3283
31 (0.566)	|0.286	0.156	0.054	0.027	0.005	0.014	0.007|
13 (0.232)	|0.003	0.013	0.076	0.102	0.000	0.004	0.023|
33 (0.202)	|0.007	0.003	0.006	0.004	0.117	0.050	0.000|
Multiallelic Dprime: 0.775
BLOCK 621.  MARKERS: 3285 3286 3287 3288 3289 3290 3291 3292 3293 3294 3295 3296
342424233223 (0.297)	|0.274	0.016	0.000	0.000	0.000	0.000|
342222113133 (0.172)	|0.009	0.156	0.000	0.000	0.001	0.000|
332224231223 (0.134)	|0.002	0.001	0.084	0.000	0.045	0.000|
243222113133 (0.132)	|0.002	0.109	0.020	0.001	0.000	0.000|
332214231221 (0.123)	|0.001	0.000	0.000	0.118	0.000	0.000|
342224231223 (0.069)	|0.000	0.000	0.000	0.000	0.053	0.014|
342424231223 (0.028)	|0.001	0.000	0.016	0.000	0.011	0.000|
Multiallelic Dprime: 0.897
BLOCK 622.  MARKERS: 3297 3298 3299 3300 3301 3302 3303 3304 3305 3306 3307 3308
324344244314 (0.300)	|0.013	0.228	0.005	0.005	0.041	0.008|
212134244112 (0.286)	|0.141	0.004	0.112	0.023	0.000	0.000|
322144424334 (0.134)	|0.057	0.004	0.027	0.038	0.008	0.000|
212144243334 (0.129)	|0.078	0.002	0.006	0.028	0.012	0.000|
212142244314 (0.114)	|0.000	0.000	0.000	0.059	0.052	0.000|
212144244112 (0.015)	|0.000	0.001	0.000	0.000	0.014	0.000|
Multiallelic Dprime: 0.656
BLOCK 623.  MARKERS: 3309 3310 3311 3312 3313
34111 (0.291)	|0.250	0.036	0.004	0.000|
33141 (0.248)	|0.014	0.235	0.000	0.002|
33111 (0.157)	|0.062	0.000	0.070	0.024|
33311 (0.151)	|0.143	0.006	0.002	0.000|
13143 (0.127)	|0.075	0.000	0.053	0.000|
33143 (0.011)	|0.007	0.000	0.002	0.000|
Multiallelic Dprime: 0.708
BLOCK 624.  MARKERS: 3314 3315 3316 3317 3318 3319
111224 (0.554)	|0.456	0.091	0.004|
131224 (0.278)	|0.010	0.267	0.000|
313441 (0.140)	|0.101	0.002	0.036|
113441 (0.027)	|0.003	0.004	0.021|
Multiallelic Dprime: 0.696
BLOCK 625.  MARKERS: 3320 3321 3322
331 (0.569)	|0.100	0.177	0.116	0.074	0.067	0.036|
113 (0.364)	|0.224	0.024	0.043	0.038	0.033	0.000|
131 (0.062)	|0.032	0.000	0.000	0.009	0.015	0.004|
Multiallelic Dprime: 0.428
BLOCK 626.  MARKERS: 3325 3326 3327 3328 3329 3330 3331 3332 3333
111344144 (0.357)	|0.347	0.004	0.000	0.000|
243124144 (0.203)	|0.013	0.184	0.006	0.000|
111322324 (0.159)	|0.000	0.007	0.149	0.003|
111344141 (0.122)	|0.000	0.076	0.034	0.010|
111324144 (0.115)	|0.092	0.023	0.000	0.000|
111324141 (0.039)	|0.000	0.003	0.037	0.000|
Multiallelic Dprime: 0.862
BLOCK 627.  MARKERS: 3334 3335 3336 3337
2223 (0.451)	|0.217	0.153	0.080|
4422 (0.299)	|0.124	0.145	0.027|
4442 (0.228)	|0.085	0.039	0.106|
4423 (0.013)	|0.004	0.003	0.007|
Multiallelic Dprime: 0.183
BLOCK 628.  MARKERS: 3338 3339
13 (0.433)	|0.186	0.133	0.086	0.026|
11 (0.343)	|0.121	0.173	0.043	0.006|
31 (0.224)	|0.092	0.014	0.117	0.002|
Multiallelic Dprime: 0.228
BLOCK 629.  MARKERS: 3340 3341 3342
313 (0.399)	|0.369	0.002	0.020	0.000|
412 (0.319)	|0.000	0.316	0.001	0.000|
332 (0.246)	|0.004	0.010	0.182	0.052|
312 (0.034)	|0.003	0.001	0.000	0.027|
Multiallelic Dprime: 0.935
BLOCK 630.  MARKERS: 3343 3344 3345 3346 3347
44122 (0.376)	|0.007	0.212	0.002	0.153|
31344 (0.331)	|0.285	0.003	0.045	0.000|
41344 (0.204)	|0.021	0.063	0.120	0.000|
44322 (0.078)	|0.000	0.004	0.075	0.000|
Multiallelic Dprime: 0.773
BLOCK 631.  MARKERS: 3348 3349 3350 3351 3352
43324 (0.314)	|0.098	0.080	0.053	0.068	0.012	0.002|
23122 (0.283)	|0.090	0.094	0.066	0.011	0.011	0.011|
21122 (0.248)	|0.088	0.056	0.043	0.042	0.014	0.005|
23112 (0.155)	|0.061	0.037	0.022	0.006	0.028	0.002|
Multiallelic Dprime: 0.147
BLOCK 632.  MARKERS: 3354 3355 3356 3357 3358
43124 (0.337)	|0.123	0.109	0.103|
23143 (0.268)	|0.142	0.052	0.074|
23444 (0.184)	|0.087	0.063	0.034|
21143 (0.128)	|0.062	0.053	0.013|
23144 (0.065)	|0.042	0.007	0.014|
23124 (0.019)	|0.010	0.004	0.005|
Multiallelic Dprime: 0.163
BLOCK 633.  MARKERS: 3359 3360
23 (0.467)	|0.153	0.152	0.147	0.012|
41 (0.287)	|0.129	0.148	0.005	0.004|
43 (0.242)	|0.181	0.046	0.015	0.000|
Multiallelic Dprime: 0.343
BLOCK 634.  MARKERS: 3362 3363 3364 3365
2134 (0.466)	|0.173	0.244	0.049|
2113 (0.346)	|0.301	0.026	0.012|
3334 (0.167)	|0.156	0.011	0.000|
2114 (0.016)	|0.006	0.010	0.000|
Multiallelic Dprime: 0.704
BLOCK 635.  MARKERS: 3366 3367 3368
144 (0.641)	|0.259	0.319	0.053|
312 (0.292)	|0.162	0.065	0.061|
314 (0.060)	|0.014	0.047	0.000|
Multiallelic Dprime: 0.267
BLOCK 636.  MARKERS: 3370 3371 3372
333 (0.440)	|0.303	0.079	0.038	0.012|
311 (0.431)	|0.055	0.114	0.198	0.053|
133 (0.113)	|0.018	0.057	0.010	0.026|
Multiallelic Dprime: 0.510
BLOCK 637.  MARKERS: 3376 3377 3378 3379 3380 3381 3382 3383
33214233 (0.384)	|0.226	0.113	0.043|
12214233 (0.255)	|0.128	0.078	0.047|
33432121 (0.247)	|0.139	0.072	0.032|
33432233 (0.092)	|0.041	0.031	0.020|
Multiallelic Dprime: 0.077
BLOCK 638.  MARKERS: 3386 3387
23 (0.545)	|0.279	0.155	0.081	0.028|
41 (0.306)	|0.206	0.067	0.003	0.027|
21 (0.146)	|0.067	0.044	0.022	0.010|
Multiallelic Dprime: 0.194
BLOCK 639.  MARKERS: 3388 3389 3390
433 (0.554)	|0.372	0.089	0.093|
412 (0.266)	|0.131	0.082	0.054|
213 (0.107)	|0.063	0.020	0.025|
413 (0.065)	|0.032	0.020	0.013|
Multiallelic Dprime: 0.154
BLOCK 640.  MARKERS: 3393 3394
13 (0.600)	|0.389	0.148	0.063|
33 (0.215)	|0.146	0.026	0.042|
31 (0.186)	|0.133	0.012	0.040|
Multiallelic Dprime: 0.183
BLOCK 641.  MARKERS: 3396 3397
34 (0.669)	|0.316	0.192	0.159|
14 (0.186)	|0.105	0.040	0.042|
32 (0.145)	|0.066	0.043	0.036|
Multiallelic Dprime: 0.070
BLOCK 642.  MARKERS: 3405 3406
24 (0.487)	|0.466	0.012	0.006|
14 (0.275)	|0.239	0.016	0.019|
22 (0.236)	|0.060	0.164	0.011|
Multiallelic Dprime: 0.708
BLOCK 643.  MARKERS: 3407 3408
23 (0.765)	|0.318	0.280	0.090	0.055	0.013|
41 (0.195)	|0.080	0.064	0.021	0.025	0.004|
43 (0.035)	|0.008	0.014	0.005	0.005	0.003|
Multiallelic Dprime: 0.072
BLOCK 644.  MARKERS: 3411 3412 3413 3414 3415
14444 (0.411)	|0.146	0.159	0.058	0.049|
32244 (0.358)	|0.138	0.080	0.071	0.069|
32222 (0.115)	|0.062	0.016	0.014	0.022|
14244 (0.085)	|0.040	0.017	0.017	0.011|
34444 (0.018)	|0.005	0.010	0.000	0.003|
Multiallelic Dprime: 0.168
BLOCK 645.  MARKERS: 3419 3420 3421 3422 3423
33224 (0.391)	|0.364	0.021|
33142 (0.284)	|0.269	0.015|
43142 (0.167)	|0.146	0.019|
31224 (0.157)	|0.105	0.050|
Multiallelic Dprime: 0.394
BLOCK 646.  MARKERS: 3428 3429
42 (0.885)	|0.544	0.179	0.040	0.107	0.008|
21 (0.105)	|0.009	0.003	0.084	0.008	0.000|
Multiallelic Dprime: 0.774
BLOCK 647.  MARKERS: 3430 3431 3432 3433 3434
22332 (0.555)	|0.395	0.074	0.086|
42314 (0.182)	|0.013	0.162	0.008|
42432 (0.126)	|0.021	0.024	0.080|
44334 (0.116)	|0.037	0.066	0.013|
42334 (0.014)	|0.002	0.012	0.000|
Multiallelic Dprime: 0.579
BLOCK 648.  MARKERS: 3435 3436
22 (0.467)	|0.285	0.165	0.015	0.000	0.001|
44 (0.346)	|0.043	0.204	0.089	0.000	0.008|
42 (0.187)	|0.167	0.005	0.002	0.012	0.001|
Multiallelic Dprime: 0.473
BLOCK 649.  MARKERS: 3437 3438 3439 3440
2113 (0.493)	|0.470	0.006	0.018|
2131 (0.374)	|0.012	0.188	0.172|
4411 (0.107)	|0.078	0.027	0.002|
2411 (0.012)	|0.003	0.010	0.000|
2111 (0.011)	|0.009	0.002	0.000|
Multiallelic Dprime: 0.820
BLOCK 650.  MARKERS: 3442 3443
12 (0.574)	|0.261	0.190	0.123|
13 (0.234)	|0.035	0.156	0.040|
32 (0.191)	|0.174	0.015	0.000|
Multiallelic Dprime: 0.350
BLOCK 651.  MARKERS: 3445 3446
31 (0.471)	|0.285	0.186|
11 (0.365)	|0.235	0.129|
33 (0.164)	|0.114	0.049|
Multiallelic Dprime: 0.073
BLOCK 652.  MARKERS: 3450 3451
14 (0.636)	|0.407	0.176	0.053|
43 (0.364)	|0.268	0.056	0.040|
Multiallelic Dprime: 0.214
BLOCK 653.  MARKERS: 3453 3454
22 (0.675)	|0.453	0.119	0.034	0.000	0.060|
31 (0.232)	|0.009	0.047	0.131	0.019	0.018|
21 (0.093)	|0.006	0.002	0.001	0.083	0.000|
Multiallelic Dprime: 0.686
BLOCK 654.  MARKERS: 3456 3457 3458 3459 3460
31224 (0.467)	|0.188	0.169	0.067	0.038|
33212 (0.167)	|0.026	0.068	0.018	0.053|
13212 (0.166)	|0.098	0.036	0.012	0.019|
33314 (0.101)	|0.027	0.032	0.033	0.008|
31214 (0.078)	|0.020	0.031	0.025	0.000|
Multiallelic Dprime: 0.211
BLOCK 655.  MARKERS: 3464 3465 3466 3467
2312 (0.365)	|0.210	0.032	0.011	0.102|
2313 (0.345)	|0.062	0.268	0.012	0.002|
4322 (0.158)	|0.052	0.023	0.082	0.002|
2112 (0.120)	|0.115	0.007	0.000	0.000|
Multiallelic Dprime: 0.627
BLOCK 656.  MARKERS: 3468 3469 3470 3471
2122 (0.446)	|0.269	0.047	0.041	0.012	0.059|
2112 (0.330)	|0.024	0.270	0.021	0.002	0.001|
4424 (0.107)	|0.020	0.007	0.002	0.076	0.000|
2422 (0.105)	|0.031	0.008	0.056	0.000	0.000|
Multiallelic Dprime: 0.669
BLOCK 657.  MARKERS: 3473 3474 3475 3476 3477 3478 3479 3480 3481 3482 3483
23413414112 (0.350)	|0.350	0.000|
11431414112 (0.332)	|0.333	0.000|
23413412313 (0.120)	|0.001	0.120|
21211244132 (0.094)	|0.092	0.000|
21411244132 (0.060)	|0.060	0.000|
Multiallelic Dprime: 1.000
BLOCK 658.  MARKERS: 3484 3485
22 (0.871)	|0.543	0.195	0.125|
43 (0.127)	|0.065	0.002	0.060|
Multiallelic Dprime: 0.352
BLOCK 659.  MARKERS: 3487 3488 3489 3490 3491
42142 (0.609)	|0.534	0.020	0.004	0.000	0.050|
42244 (0.196)	|0.005	0.173	0.000	0.006	0.008|
24122 (0.185)	|0.019	0.002	0.089	0.073	0.001|
Multiallelic Dprime: 0.873
BLOCK 660.  MARKERS: 3492 3493 3494 3495 3496 3497 3498 3499 3500 3501 3502
11223113311 (0.559)	|0.555	0.000	0.005|
31141221143 (0.197)	|0.000	0.197	0.000|
11221113311 (0.093)	|0.000	0.000	0.093|
13241113113 (0.079)	|0.000	0.080	0.000|
13241113311 (0.061)	|0.000	0.000	0.060|
Multiallelic Dprime: 0.995
BLOCK 661.  MARKERS: 3503 3504 3505 3506 3507
42241 (0.561)	|0.530	0.000	0.002	0.000	0.000	0.000	0.017|
13322 (0.280)	|0.001	0.093	0.090	0.000	0.080	0.004	0.000|
42221 (0.157)	|0.000	0.000	0.000	0.092	0.000	0.058	0.000|
Multiallelic Dprime: 0.989
BLOCK 662.  MARKERS: 3508 3509 3510 3511 3512 3513 3514 3515 3516 3517 3518 3519 3520 3521 3522 3523 3524 3525 3526 3527
12244324424321142113 (0.532)	|0.451	0.024	0.041	0.012|
24423132242143324334 (0.093)	|0.086	0.000	0.000	0.000|
24423132242143324333 (0.092)	|0.027	0.067	0.000	0.000|
24443132242123342113 (0.090)	|0.004	0.000	0.000	0.081|
12244324224121142113 (0.080)	|0.003	0.000	0.070	0.001|
24443132242123342114 (0.062)	|0.011	0.052	0.000	0.000|
12244324424121142113 (0.017)	|0.000	0.016	0.000	0.000|
Multiallelic Dprime: 0.730
BLOCK 663.  MARKERS: 3531 3532 3533 3534 3535 3536
421433 (0.594)	|0.592	0.000	0.000	0.000	0.000	0.000	0.000|
421432 (0.170)	|0.000	0.008	0.083	0.000	0.046	0.019	0.013|
114212 (0.115)	|0.000	0.107	0.003	0.000	0.000	0.000	0.000|
424212 (0.101)	|0.000	0.013	0.000	0.083	0.000	0.000	0.000|
Multiallelic Dprime: 0.975
BLOCK 664.  MARKERS: 3538 3539 3540 3541 3542 3543 3544 3545 3546 3547 3548
41343321334 (0.599)	|0.487	0.000	0.000	0.000	0.064	0.000	0.000	0.015	0.011|
23141342412 (0.135)	|0.000	0.000	0.085	0.000	0.000	0.000	0.050	0.000	0.000|
23143342312 (0.089)	|0.000	0.000	0.000	0.083	0.000	0.000	0.000	0.000	0.000|
23121142412 (0.087)	|0.000	0.078	0.000	0.000	0.000	0.000	0.000	0.000	0.000|
23143321332 (0.046)	|0.000	0.000	0.000	0.000	0.000	0.046	0.000	0.000	0.000|
43121142412 (0.019)	|0.000	0.017	0.000	0.000	0.000	0.000	0.000	0.000	0.000|
21143321332 (0.013)	|0.000	0.000	0.000	0.000	0.000	0.013	0.000	0.000	0.000|
Multiallelic Dprime: 1.000
BLOCK 665.  MARKERS: 3549 3550 3551 3552 3553 3554 3555 3556 3557 3558 3559
42221412143 (0.491)	|0.275	0.114	0.000	0.085	0.000	0.000	0.000	0.000|
24414234141 (0.100)	|0.000	0.000	0.000	0.000	0.000	0.075	0.000	0.019|
44414434143 (0.085)	|0.000	0.000	0.000	0.000	0.072	0.000	0.000	0.006|
44414412323 (0.083)	|0.000	0.000	0.081	0.000	0.000	0.000	0.002	0.000|
44211412143 (0.064)	|0.016	0.045	0.000	0.002	0.000	0.000	0.000	0.000|
44414412143 (0.061)	|0.000	0.000	0.000	0.000	0.000	0.000	0.058	0.000|
44414432143 (0.049)	|0.002	0.045	0.000	0.000	0.000	0.000	0.000	0.000|
44211412323 (0.016)	|0.000	0.000	0.016	0.000	0.000	0.000	0.000	0.000|
42414434143 (0.011)	|0.000	0.000	0.000	0.000	0.011	0.000	0.000	0.000|
Multiallelic Dprime: 0.842
BLOCK 666.  MARKERS: 3561 3562 3563 3564 3565 3566 3567 3568 3569 3570 3571 3572
224141234234 (0.303)	|0.283	0.000	0.000	0.000	0.000	0.000	0.000	0.017	0.000|
224141234332 (0.214)	|0.000	0.193	0.001	0.000	0.000	0.000	0.000	0.000	0.007|
242113344332 (0.102)	|0.000	0.000	0.000	0.103	0.000	0.000	0.000	0.000	0.000|
224413241332 (0.087)	|0.000	0.000	0.000	0.000	0.085	0.000	0.000	0.000	0.000|
124113241322 (0.085)	|0.000	0.000	0.063	0.000	0.000	0.000	0.021	0.000	0.000|
124113241332 (0.076)	|0.000	0.000	0.000	0.000	0.000	0.077	0.000	0.000	0.000|
224113244332 (0.063)	|0.000	0.000	0.059	0.000	0.000	0.000	0.000	0.000	0.003|
124413241332 (0.027)	|0.000	0.000	0.000	0.000	0.025	0.000	0.000	0.000	0.000|
Multiallelic Dprime: 0.995
BLOCK 667.  MARKERS: 3574 3575 3576 3577 3578 3579 3580 3581 3582 3583 3584 3585 3586 3587 3588 3589
4432423134344314 (0.287)	|0.273	0.000	0.000	0.005	0.000	0.000	0.000	0.000	0.000|
4432223114142314 (0.195)	|0.000	0.021	0.000	0.092	0.000	0.000	0.065	0.000	0.000|
4432223132144322 (0.127)	|0.000	0.000	0.000	0.000	0.000	0.057	0.000	0.069	0.000|
4334211134344314 (0.116)	|0.000	0.000	0.116	0.000	0.000	0.000	0.000	0.000	0.000|
1412223234314114 (0.112)	|0.000	0.090	0.000	0.000	0.000	0.000	0.000	0.000	0.017|
4412223134314114 (0.078)	|0.000	0.000	0.000	0.000	0.078	0.000	0.000	0.000	0.000|
4432223134314114 (0.030)	|0.000	0.024	0.000	0.000	0.000	0.000	0.000	0.000	0.000|
4432423134344322 (0.018)	|0.000	0.000	0.000	0.000	0.000	0.018	0.000	0.000	0.000|
4432223134344314 (0.015)	|0.010	0.000	0.000	0.000	0.000	0.000	0.000	0.000	0.000|
Multiallelic Dprime: 0.965
BLOCK 668.  MARKERS: 3591 3592 3593 3594 3595 3596 3597 3598 3599 3600 3601 3602 3603 3604 3605 3606 3607 3608 3609 3610 3611 3612 3613 3614 3615
4234412314124332414332412 (0.288)	|0.283	0.003	0.002	0.000|
2414212214214213212414223 (0.138)	|0.000	0.137	0.000	0.000|
4231212314124332414332412 (0.115)	|0.116	0.000	0.000	0.000|
2434212212114212212414222 (0.099)	|0.000	0.000	0.100	0.000|
4434212214122332432312412 (0.078)	|0.003	0.073	0.000	0.000|
4434224244122332432312412 (0.077)	|0.000	0.000	0.000	0.073|
2434212212114212212414212 (0.074)	|0.012	0.000	0.061	0.000|
4434224244124332414312412 (0.068)	|0.036	0.000	0.032	0.000|
2414212212214212212414222 (0.016)	|0.000	0.000	0.017	0.000|
Multiallelic Dprime: 0.928
BLOCK 669.  MARKERS: 3616 3617 3618 3619 3620 3621 3622
3224241 (0.473)	|0.246	0.000	0.028	0.149	0.010	0.000	0.041|
3224441 (0.226)	|0.000	0.000	0.135	0.000	0.001	0.078	0.000|
2413423 (0.223)	|0.005	0.204	0.000	0.016	0.000	0.000	0.000|
3213443 (0.074)	|0.000	0.000	0.000	0.000	0.074	0.000	0.000|
Multiallelic Dprime: 0.913
BLOCK 670.  MARKERS: 3624 3625 3626 3627 3628 3629 3630 3631 3632 3633 3634
11111311322 (0.251)	|0.045	0.202	0.002|
31111311122 (0.208)	|0.074	0.002	0.134|
33334433344 (0.163)	|0.162	0.000	0.000|
31111311322 (0.163)	|0.074	0.006	0.080|
31111411322 (0.085)	|0.082	0.003	0.001|
33131431344 (0.080)	|0.063	0.013	0.003|
31111311344 (0.041)	|0.041	0.000	0.000|
Multiallelic Dprime: 0.696
BLOCK 671.  MARKERS: 3635 3636
13 (0.554)	|0.278	0.100	0.114	0.047	0.009|
33 (0.223)	|0.151	0.048	0.017	0.000	0.000|
11 (0.221)	|0.082	0.102	0.032	0.004	0.000|
Multiallelic Dprime: 0.251
BLOCK 672.  MARKERS: 3641 3642 3643 3644 3645 3646 3647
4212213 (0.512)	|0.275	0.160	0.004	0.002	0.060	0.000|
1134421 (0.252)	|0.085	0.009	0.000	0.128	0.000	0.027|
4212413 (0.163)	|0.054	0.000	0.088	0.005	0.000	0.016|
4214421 (0.051)	|0.000	0.000	0.051	0.000	0.000	0.000|
4134421 (0.010)	|0.000	0.000	0.000	0.005	0.000	0.000|
Multiallelic Dprime: 0.646
BLOCK 673.  MARKERS: 3649 3650 3651 3652 3653 3654 3655 3656
33422212 (0.415)	|0.061	0.352|
11243432 (0.170)	|0.157	0.013|
33442432 (0.151)	|0.136	0.013|
33442431 (0.141)	|0.131	0.010|
13243432 (0.060)	|0.057	0.002|
33442212 (0.044)	|0.011	0.033|
Multiallelic Dprime: 0.780
BLOCK 674.  MARKERS: 3658 3659
23 (0.566)	|0.006	0.168	0.192	0.187|
41 (0.429)	|0.383	0.040	0.000	0.003|
Multiallelic Dprime: 0.888
BLOCK 675.  MARKERS: 3660 3661 3662 3663 3664
22232 (0.387)	|0.349	0.019	0.007	0.007	0.000	0.002|
22322 (0.210)	|0.036	0.066	0.087	0.001	0.021	0.000|
42322 (0.193)	|0.069	0.112	0.007	0.002	0.000	0.000|
24324 (0.191)	|0.092	0.054	0.000	0.032	0.000	0.012|
Multiallelic Dprime: 0.572
BLOCK 676.  MARKERS: 3665 3666 3667 3668 3669 3670
231211 (0.556)	|0.556	0.000|
212132 (0.256)	|0.006	0.246|
431211 (0.104)	|0.104	0.000|
232232 (0.043)	|0.042	0.000|
232131 (0.021)	|0.021	0.000|
232132 (0.015)	|0.000	0.013|
Multiallelic Dprime: 0.992
BLOCK 677.  MARKERS: 3671 3672
22 (0.733)	|0.515	0.108	0.105|
14 (0.262)	|0.128	0.120	0.014|
Multiallelic Dprime: 0.310
BLOCK 678.  MARKERS: 3676 3677 3678 3679
2114 (0.644)	|0.460	0.176|
1132 (0.230)	|0.165	0.059|
1312 (0.121)	|0.119	0.003|
Multiallelic Dprime: 0.287
BLOCK 679.  MARKERS: 3680 3681
22 (0.743)	|0.413	0.246	0.084|
34 (0.239)	|0.071	0.042	0.126|
Multiallelic Dprime: 0.415
BLOCK 680.  MARKERS: 3683 3684 3685
334 (0.490)	|0.140	0.158	0.189|
134 (0.294)	|0.115	0.149	0.023|
142 (0.216)	|0.187	0.017	0.011|
Multiallelic Dprime: 0.405
BLOCK 681.  MARKERS: 3686 3687 3688 3689 3690 3691 3692
2124321 (0.442)	|0.075	0.031	0.147	0.173|
1243142 (0.325)	|0.185	0.112	0.009	0.016|
2143142 (0.223)	|0.084	0.093	0.039	0.004|
Multiallelic Dprime: 0.505
BLOCK 682.  MARKERS: 3695 3696 3697 3698 3699 3700 3701
4321123 (0.353)	|0.049	0.303	0.001|
4243341 (0.236)	|0.236	0.000	0.000|
2321321 (0.196)	|0.002	0.000	0.192|
4321321 (0.194)	|0.184	0.001	0.010|
Multiallelic Dprime: 0.924
BLOCK 683.  MARKERS: 3702 3703
12 (0.485)	|0.387	0.086	0.011|
32 (0.310)	|0.222	0.083	0.005|
34 (0.204)	|0.029	0.173	0.002|
Multiallelic Dprime: 0.443
BLOCK 684.  MARKERS: 3704 3705 3706
433 (0.637)	|0.332	0.002	0.184	0.000	0.115|
221 (0.342)	|0.000	0.218	0.000	0.114	0.003|
431 (0.018)	|0.000	0.002	0.000	0.007	0.003|
Multiallelic Dprime: 0.976
BLOCK 685.  MARKERS: 3707 3708 3709 3710 3711
42443 (0.332)	|0.330	0.000	0.000|
42441 (0.221)	|0.000	0.222	0.000|
32113 (0.185)	|0.002	0.000	0.178|
44113 (0.122)	|0.000	0.121	0.000|
42113 (0.122)	|0.116	0.002	0.008|
Multiallelic Dprime: 0.978
BLOCK 686.  MARKERS: 3712 3713
43 (0.451)	|0.144	0.205	0.090	0.007|
13 (0.361)	|0.116	0.199	0.032	0.012|
14 (0.188)	|0.167	0.016	0.004	0.000|
Multiallelic Dprime: 0.333
BLOCK 687.  MARKERS: 3714 3715 3716 3717 3718
13341 (0.427)	|0.411	0.000	0.000	0.000	0.000	0.000|
13223 (0.420)	|0.000	0.201	0.030	0.145	0.040	0.000|
31221 (0.125)	|0.000	0.000	0.122	0.000	0.000	0.000|
33221 (0.021)	|0.000	0.000	0.005	0.000	0.000	0.015|
Multiallelic Dprime: 0.966
BLOCK 688.  MARKERS: 3719 3720 3721 3722 3723 3724 3725 3726 3727 3728 3729 3730 3731 3732 3733 3734 3735 3736 3737 3738 3739 3740 3741 3742 3743
2321143242141313311141434 (0.411)	|0.393	0.000	0.000	0.000	0.009	0.000|
4442341424313111213234214 (0.201)	|0.151	0.047	0.000	0.000	0.000	0.000|
4441121244343321343141432 (0.157)	|0.000	0.000	0.117	0.025	0.012	0.000|
4442341444313111213234214 (0.145)	|0.000	0.144	0.000	0.000	0.000	0.000|
4442343242141313311141434 (0.040)	|0.041	0.000	0.000	0.000	0.000	0.000|
4441141244343321313141434 (0.016)	|0.000	0.000	0.000	0.000	0.000	0.014|
Multiallelic Dprime: 0.858
BLOCK 689.  MARKERS: 3744 3745 3746 3747 3748 3749 3750 3751 3752 3753 3754 3755 3756 3757 3758
243422131143233 (0.598)	|0.358	0.198	0.043|
231143112324114 (0.197)	|0.102	0.056	0.038|
441123332323114 (0.118)	|0.069	0.039	0.011|
441143112324114 (0.025)	|0.018	0.007	0.000|
241123332323114 (0.023)	|0.003	0.007	0.014|
241422131143233 (0.014)	|0.006	0.004	0.004|
Multiallelic Dprime: 0.114
BLOCK 690.  MARKERS: 3761 3762
34 (0.565)	|0.394	0.065	0.109	0.000	0.000|
32 (0.319)	|0.000	0.298	0.005	0.000	0.015|
14 (0.116)	|0.013	0.000	0.000	0.102	0.000|
Multiallelic Dprime: 0.883
BLOCK 691.  MARKERS: 3763 3764 3765 3766 3767
22324 (0.407)	|0.407	0.000|
22342 (0.363)	|0.352	0.011|
22322 (0.114)	|0.033	0.080|
43422 (0.101)	|0.009	0.093|
22344 (0.015)	|0.015	0.000|
Multiallelic Dprime: 0.891
BLOCK 692.  MARKERS: 3768 3769
44 (0.816)	|0.397	0.369	0.050|
11 (0.184)	|0.043	0.006	0.135|
Multiallelic Dprime: 0.674
BLOCK 693.  MARKERS: 3772 3773
34 (0.441)	|0.359	0.039	0.040|
24 (0.374)	|0.317	0.004	0.054|
32 (0.185)	|0.013	0.165	0.005|
Multiallelic Dprime: 0.558
BLOCK 694.  MARKERS: 3774 3775
14 (0.689)	|0.588	0.091|
42 (0.208)	|0.200	0.005|
12 (0.098)	|0.096	0.002|
Multiallelic Dprime: 0.749
BLOCK 695.  MARKERS: 3776 3777
21 (0.888)	|0.620	0.215	0.019	0.006|
13 (0.100)	|0.077	0.017	0.001	0.004|
Multiallelic Dprime: 0.202
BLOCK 696.  MARKERS: 3778 3779 3780 3781 3782 3783 3784
2343312 (0.707)	|0.681	0.024|
3424134 (0.235)	|0.000	0.236|
3343332 (0.022)	|0.022	0.000|
3424132 (0.010)	|0.007	0.003|
Multiallelic Dprime: 0.897
BLOCK 697.  MARKERS: 3785 3786
31 (0.728)	|0.705	0.022|
13 (0.272)	|0.024	0.248|
Multiallelic Dprime: 0.886
BLOCK 698.  MARKERS: 3787 3788 3789
221 (0.730)	|0.498	0.138	0.094|
443 (0.270)	|0.180	0.057	0.029|
Multiallelic Dprime: 0.027
BLOCK 699.  MARKERS: 3794 3795
23 (0.678)	|0.599	0.000	0.079|
43 (0.195)	|0.193	0.000	0.003|
44 (0.123)	|0.000	0.120	0.000|
Multiallelic Dprime: 0.666
BLOCK 700.  MARKERS: 3796 3797
14 (0.791)	|0.579	0.176	0.015	0.020|
33 (0.124)	|0.116	0.000	0.005	0.002|
13 (0.082)	|0.000	0.002	0.080	0.000|
Multiallelic Dprime: 0.494
BLOCK 701.  MARKERS: 3798 3799 3800 3801
2343 (0.697)	|0.192	0.169	0.148	0.138	0.025	0.009	0.009|
3323 (0.179)	|0.040	0.055	0.039	0.023	0.003	0.007	0.008|
3141 (0.100)	|0.066	0.007	0.020	0.003	0.000	0.002	0.000|
3343 (0.022)	|0.005	0.002	0.005	0.004	0.000	0.000	0.001|
Multiallelic Dprime: 0.192
BLOCK 702.  MARKERS: 3802 3803 3804 3805 3806 3807 3808 3809 3810 3811
3433144323 (0.301)	|0.275	0.012	0.004	0.004	0.003|
3133111413 (0.233)	|0.021	0.192	0.012	0.000	0.001|
1121314411 (0.212)	|0.069	0.053	0.054	0.019	0.019|
1121314413 (0.167)	|0.016	0.012	0.130	0.002	0.003|
3423314413 (0.028)	|0.000	0.002	0.021	0.003	0.000|
1131114413 (0.018)	|0.014	0.000	0.000	0.004	0.000|
1133114413 (0.018)	|0.010	0.002	0.000	0.005	0.000|
Multiallelic Dprime: 0.663
BLOCK 703.  MARKERS: 3813 3814 3815 3816 3817
23134 (0.411)	|0.369	0.003	0.005	0.004	0.030|
11222 (0.278)	|0.000	0.267	0.005	0.002	0.002|
21222 (0.224)	|0.000	0.056	0.114	0.053	0.000|
23222 (0.041)	|0.000	0.005	0.002	0.028	0.002|
23122 (0.028)	|0.000	0.006	0.022	0.000	0.000|
Multiallelic Dprime: 0.877
BLOCK 704.  MARKERS: 3818 3819 3820 3821 3822 3823 3824
3143421 (0.383)	|0.331	0.019	0.003	0.032|
3331243 (0.337)	|0.040	0.234	0.015	0.048|
4141243 (0.148)	|0.007	0.004	0.130	0.007|
3141243 (0.089)	|0.009	0.003	0.003	0.074|
3143221 (0.037)	|0.008	0.002	0.026	0.000|
Multiallelic Dprime: 0.741
BLOCK 705.  MARKERS: 3826 3827 3828
132 (0.397)	|0.393	0.000	0.000	0.000|
134 (0.263)	|0.000	0.000	0.263	0.000|
122 (0.176)	|0.007	0.144	0.000	0.025|
322 (0.164)	|0.000	0.164	0.000	0.000|
Multiallelic Dprime: 0.979
BLOCK 706.  MARKERS: 3829 3830 3831 3832 3833 3834 3835 3836 3837
121143324 (0.400)	|0.200	0.080	0.080	0.041|
121143124 (0.308)	|0.133	0.067	0.078	0.032|
443421342 (0.263)	|0.036	0.136	0.089	0.000|
443421324 (0.025)	|0.020	0.003	0.000	0.003|
Multiallelic Dprime: 0.261
BLOCK 707.  MARKERS: 3839 3840 3841 3842 3843
41121 (0.389)	|0.229	0.146	0.013|
41321 (0.288)	|0.207	0.080	0.000|
34343 (0.247)	|0.029	0.216	0.001|
44323 (0.076)	|0.072	0.005	0.000|
Multiallelic Dprime: 0.429
BLOCK 708.  MARKERS: 3847 3848
11 (0.536)	|0.274	0.147	0.089	0.010	0.011|
33 (0.447)	|0.372	0.045	0.019	0.009	0.002|
31 (0.014)	|0.000	0.011	0.004	0.000	0.000|
Multiallelic Dprime: 0.485
BLOCK 709.  MARKERS: 3851 3852 3853 3854 3855 3856 3857 3858 3859 3860 3861
41441111224 (0.646)	|0.637	0.008|
41441111222 (0.204)	|0.203	0.002|
13223333432 (0.111)	|0.001	0.111|
11441111232 (0.019)	|0.020	0.000|
13223333232 (0.013)	|0.013	0.000|
Multiallelic Dprime: 0.916
BLOCK 710.  MARKERS: 3862 3863
44 (0.879)	|0.495	0.354	0.029|
32 (0.121)	|0.065	0.054	0.002|
Multiallelic Dprime: 0.065
BLOCK 711.  MARKERS: 3869 3870
34 (0.560)	|0.326	0.131	0.103|
13 (0.407)	|0.226	0.097	0.086|
33 (0.031)	|0.011	0.005	0.016|
Multiallelic Dprime: 0.045
BLOCK 712.  MARKERS: 3873 3874
33 (0.562)	|0.286	0.255	0.021|
13 (0.233)	|0.093	0.130	0.007|
31 (0.205)	|0.142	0.060	0.002|
Multiallelic Dprime: 0.145
BLOCK 713.  MARKERS: 3879 3880
42 (0.520)	|0.495	0.026|
24 (0.445)	|0.020	0.424|
22 (0.030)	|0.015	0.015|
Multiallelic Dprime: 0.877
BLOCK 714.  MARKERS: 3881 3882
23 (0.530)	|0.383	0.142	0.005|
12 (0.469)	|0.436	0.026	0.007|
Multiallelic Dprime: 0.614
BLOCK 715.  MARKERS: 3883 3884
12 (0.820)	|0.606	0.202	0.011|
31 (0.168)	|0.105	0.053	0.010|
32 (0.012)	|0.009	0.003	0.000|
Multiallelic Dprime: 0.115
BLOCK 716.  MARKERS: 3887 3888
23 (0.720)	|0.381	0.266	0.073|
31 (0.258)	|0.142	0.072	0.045|
33 (0.021)	|0.001	0.013	0.007|
Multiallelic Dprime: 0.103
BLOCK 717.  MARKERS: 3891 3892
34 (0.524)	|0.371	0.135	0.018|
22 (0.351)	|0.226	0.105	0.021|
32 (0.125)	|0.079	0.035	0.011|
Multiallelic Dprime: 0.078
BLOCK 718.  MARKERS: 3895 3896
42 (0.677)	|0.388	0.092	0.138	0.058|
24 (0.274)	|0.038	0.217	0.005	0.013|
22 (0.049)	|0.013	0.006	0.004	0.027|
Multiallelic Dprime: 0.616
BLOCK 719.  MARKERS: 3898 3899 3900
432 (0.438)	|0.249	0.096	0.031	0.055|
412 (0.316)	|0.151	0.140	0.016	0.007|
234 (0.146)	|0.033	0.004	0.105	0.005|
232 (0.098)	|0.024	0.003	0.043	0.030|
Multiallelic Dprime: 0.370
BLOCK 720.  MARKERS: 3901 3902 3903 3904
2414 (0.457)	|0.302	0.112	0.043|
4221 (0.241)	|0.029	0.113	0.099|
4411 (0.194)	|0.114	0.062	0.017|
4211 (0.097)	|0.011	0.077	0.010|
Multiallelic Dprime: 0.399
BLOCK 721.  MARKERS: 3906 3907
31 (0.459)	|0.325	0.126	0.008|
21 (0.371)	|0.277	0.083	0.011|
33 (0.169)	|0.125	0.040	0.005|
Multiallelic Dprime: 0.070
BLOCK 722.  MARKERS: 3911 3912
32 (0.728)	|0.376	0.178	0.132	0.019	0.020|
14 (0.248)	|0.113	0.059	0.072	0.003	0.000|
12 (0.024)	|0.016	0.003	0.005	0.000	0.000|
Multiallelic Dprime: 0.108
BLOCK 723.  MARKERS: 3914 3915 3916 3917 3918
21333 (0.504)	|0.497	0.007	0.000|
32133 (0.237)	|0.239	0.000	0.000|
32111 (0.209)	|0.053	0.156	0.000|
22133 (0.022)	|0.000	0.000	0.023|
32333 (0.020)	|0.019	0.000	0.000|
Multiallelic Dprime: 0.924
BLOCK 724.  MARKERS: 3919 3920 3921 3922
1331 (0.811)	|0.539	0.219	0.047|
3243 (0.166)	|0.027	0.125	0.014|
1343 (0.023)	|0.000	0.024	0.000|
Multiallelic Dprime: 0.674
BLOCK 725.  MARKERS: 3924 3925 3926 3927 3928
43144 (0.563)	|0.524	0.000	0.012	0.002	0.014|
22422 (0.369)	|0.043	0.189	0.130	0.000	0.000|
43124 (0.062)	|0.000	0.000	0.000	0.052	0.000|
Multiallelic Dprime: 0.894
BLOCK 726.  MARKERS: 3929 3930 3931 3932 3933 3934 3935 3936 3937 3938 3939
41213412131 (0.567)	|0.389	0.143	0.034|
13331224333 (0.189)	|0.099	0.069	0.021|
13331224343 (0.146)	|0.111	0.036	0.000|
43213414131 (0.054)	|0.019	0.033	0.002|
43331224333 (0.014)	|0.011	0.003	0.000|
Multiallelic Dprime: 0.176
BLOCK 727.  MARKERS: 3940 3941 3942 3943
4343 (0.648)	|0.535	0.104	0.010|
3114 (0.293)	|0.237	0.052	0.004|
3343 (0.059)	|0.045	0.013	0.002|
Multiallelic Dprime: 0.038
BLOCK 728.  MARKERS: 3949 3950
21 (0.816)	|0.357	0.331	0.121|
43 (0.168)	|0.116	0.017	0.036|
41 (0.015)	|0.005	0.008	0.002|
Multiallelic Dprime: 0.408
BLOCK 729.  MARKERS: 3953 3954
21 (0.479)	|0.261	0.096	0.120|
43 (0.355)	|0.210	0.077	0.067|
41 (0.158)	|0.086	0.049	0.022|
Multiallelic Dprime: 0.081
BLOCK 730.  MARKERS: 3957 3958
43 (0.561)	|0.218	0.158	0.134	0.023	0.013	0.014|
23 (0.225)	|0.109	0.047	0.052	0.001	0.011	0.003|
21 (0.212)	|0.098	0.046	0.050	0.006	0.003	0.010|
Multiallelic Dprime: 0.104
BLOCK 731.  MARKERS: 3969 3970 3971 3972 3973 3974 3975 3976
32142321 (0.423)	|0.243	0.156	0.026|
32142121 (0.251)	|0.168	0.055	0.029|
24424144 (0.235)	|0.105	0.115	0.014|
22142121 (0.030)	|0.007	0.003	0.021|
22144121 (0.027)	|0.013	0.006	0.008|
32144121 (0.027)	|0.012	0.011	0.004|
Multiallelic Dprime: 0.186
BLOCK 732.  MARKERS: 3984 3985
21 (0.548)	|0.233	0.223	0.067	0.025|
41 (0.349)	|0.155	0.122	0.050	0.018|
43 (0.102)	|0.029	0.036	0.025	0.011|
Multiallelic Dprime: 0.072
BLOCK 733.  MARKERS: 3997 3998 3999
232 (0.416)	|0.245	0.087	0.058	0.017|
212 (0.383)	|0.197	0.069	0.084	0.028|
414 (0.142)	|0.071	0.021	0.012	0.034|
412 (0.054)	|0.036	0.005	0.008	0.004|
Multiallelic Dprime: 0.135
BLOCK 734.  MARKERS: 4003 4004 4005 4006 4007 4008
133422 (0.551)	|0.381	0.102	0.016	0.045	0.003|
312344 (0.185)	|0.055	0.118	0.000	0.002	0.000|
112342 (0.161)	|0.025	0.023	0.093	0.007	0.012|
132422 (0.083)	|0.013	0.058	0.001	0.011	0.000|
Multiallelic Dprime: 0.542
BLOCK 735.  MARKERS: 4012 4013 4014 4015 4016 4017
422143 (0.481)	|0.200	0.144	0.135|
244323 (0.305)	|0.203	0.057	0.037|
422121 (0.113)	|0.026	0.019	0.069|
224323 (0.069)	|0.018	0.044	0.005|
422123 (0.015)	|0.011	0.002	0.001|
Multiallelic Dprime: 0.272
BLOCK 736.  MARKERS: 4018 4019 4020 4021 4022 4023
443142 (0.463)	|0.324	0.136|
124244 (0.270)	|0.029	0.238|
443122 (0.255)	|0.245	0.011|
Multiallelic Dprime: 0.571
BLOCK 737.  MARKERS: 4024 4025
23 (0.601)	|0.217	0.202	0.087	0.093|
11 (0.391)	|0.131	0.146	0.074	0.036|
Multiallelic Dprime: 0.086
BLOCK 738.  MARKERS: 4026 4027 4028 4029 4030
21434 (0.349)	|0.188	0.160|
43122 (0.349)	|0.311	0.038|
41432 (0.165)	|0.087	0.074|
41434 (0.131)	|0.110	0.020|
Multiallelic Dprime: 0.428
BLOCK 739.  MARKERS: 4032 4033
11 (0.704)	|0.454	0.000	0.132	0.119|
23 (0.292)	|0.010	0.263	0.017	0.000|
Multiallelic Dprime: 0.907
BLOCK 740.  MARKERS: 4034 4035 4036 4037
3234 (0.465)	|0.295	0.159	0.009|
3432 (0.263)	|0.006	0.007	0.252|
3232 (0.150)	|0.066	0.068	0.016|
2242 (0.119)	|0.012	0.103	0.005|
Multiallelic Dprime: 0.611
BLOCK 741.  MARKERS: 4038 4039
11 (0.379)	|0.024	0.355|
12 (0.342)	|0.284	0.058|
22 (0.279)	|0.221	0.056|
Multiallelic Dprime: 0.712
BLOCK 742.  MARKERS: 4040 4041 4042
222 (0.526)	|0.189	0.173	0.094	0.068|
341 (0.468)	|0.185	0.167	0.052	0.064|
Multiallelic Dprime: 0.067
BLOCK 743.  MARKERS: 4046 4047 4048
141 (0.373)	|0.326	0.015	0.032|
343 (0.341)	|0.215	0.075	0.050|
143 (0.149)	|0.108	0.025	0.016|
123 (0.134)	|0.080	0.047	0.007|
Multiallelic Dprime: 0.296
BLOCK 744.  MARKERS: 4049 4050
24 (0.732)	|0.472	0.239	0.003|
22 (0.162)	|0.041	0.111	0.006|
42 (0.106)	|0.053	0.043	0.004|
Multiallelic Dprime: 0.355
BLOCK 745.  MARKERS: 4051 4052 4053 4054
1212 (0.566)	|0.348	0.196	0.013	0.007|
2434 (0.393)	|0.257	0.118	0.012	0.006|
2232 (0.013)	|0.004	0.001	0.007	0.000|
Multiallelic Dprime: 0.075
BLOCK 746.  MARKERS: 4055 4056 4057
334 (0.618)	|0.528	0.085|
241 (0.331)	|0.272	0.054|
341 (0.033)	|0.029	0.003|
331 (0.013)	|0.011	0.002|
Multiallelic Dprime: 0.067
BLOCK 747.  MARKERS: 4058 4059
21 (0.847)	|0.486	0.326	0.035|
13 (0.143)	|0.023	0.045	0.074|
Multiallelic Dprime: 0.480
BLOCK 748.  MARKERS: 4060 4061
12 (0.511)	|0.176	0.175	0.089	0.073|
14 (0.377)	|0.087	0.095	0.175	0.020|
22 (0.111)	|0.081	0.012	0.012	0.003|
Multiallelic Dprime: 0.292
BLOCK 749.  MARKERS: 4064 4065 4066
442 (0.344)	|0.168	0.090	0.043	0.043|
242 (0.282)	|0.123	0.046	0.071	0.043|
224 (0.274)	|0.112	0.070	0.038	0.055|
222 (0.096)	|0.043	0.008	0.026	0.019|
Multiallelic Dprime: 0.125
BLOCK 750.  MARKERS: 4069 4070 4071 4072
1322 (0.451)	|0.298	0.130	0.021|
1324 (0.213)	|0.086	0.050	0.076|
2122 (0.177)	|0.022	0.140	0.015|
1112 (0.159)	|0.109	0.048	0.002|
Multiallelic Dprime: 0.376
BLOCK 751.  MARKERS: 4074 4075
11 (0.516)	|0.512	0.000	0.001|
13 (0.367)	|0.000	0.145	0.225|
43 (0.114)	|0.000	0.099	0.015|
Multiallelic Dprime: 0.910
BLOCK 752.  MARKERS: 4076 4077 4078 4079
2222 (0.514)	|0.234	0.194	0.086|
2144 (0.244)	|0.156	0.053	0.035|
4144 (0.242)	|0.113	0.104	0.025|
Multiallelic Dprime: 0.149
BLOCK 753.  MARKERS: 4083 4084
12 (0.504)	|0.262	0.125	0.046	0.068|
32 (0.351)	|0.101	0.100	0.105	0.043|
14 (0.145)	|0.087	0.034	0.005	0.019|
Multiallelic Dprime: 0.208
BLOCK 754.  MARKERS: 4085 4086 4087 4088 4089
24111 (0.449)	|0.375	0.064	0.011|
21114 (0.260)	|0.208	0.043	0.006|
24311 (0.156)	|0.106	0.047	0.003|
41144 (0.131)	|0.104	0.026	0.000|
Multiallelic Dprime: 0.123
BLOCK 755.  MARKERS: 4092 4093
22 (0.795)	|0.367	0.311	0.118|
44 (0.183)	|0.069	0.046	0.066|
24 (0.019)	|0.019	0.000	0.000|
Multiallelic Dprime: 0.205
BLOCK 756.  MARKERS: 4096 4097
14 (0.457)	|0.181	0.251	0.023|
11 (0.357)	|0.316	0.031	0.008|
34 (0.184)	|0.129	0.033	0.022|
Multiallelic Dprime: 0.546
BLOCK 757.  MARKERS: 4098 4099
13 (0.628)	|0.403	0.111	0.115|
31 (0.314)	|0.123	0.108	0.084|
33 (0.055)	|0.023	0.023	0.008|
Multiallelic Dprime: 0.239
BLOCK 758.  MARKERS: 4108 4109
21 (0.550)	|0.284	0.060	0.192|
23 (0.243)	|0.058	0.126	0.059|
41 (0.207)	|0.104	0.090	0.011|
Multiallelic Dprime: 0.351
BLOCK 759.  MARKERS: 4110 4111 4112 4113 4114 4115
432434 (0.445)	|0.316	0.090	0.041|
214114 (0.276)	|0.130	0.116	0.029|
432432 (0.262)	|0.076	0.091	0.095|
Multiallelic Dprime: 0.306
BLOCK 760.  MARKERS: 4116 4117
44 (0.528)	|0.194	0.317	0.017|
42 (0.302)	|0.259	0.042	0.001|
22 (0.170)	|0.162	0.008	0.000|
Multiallelic Dprime: 0.721
BLOCK 761.  MARKERS: 4118 4119
23 (0.615)	|0.531	0.084|
41 (0.367)	|0.288	0.079|
43 (0.018)	|0.016	0.002|
Multiallelic Dprime: 0.177
BLOCK 762.  MARKERS: 4123 4124 4125
313 (0.834)	|0.552	0.160	0.062	0.046|
121 (0.166)	|0.028	0.013	0.077	0.047|
Multiallelic Dprime: 0.621
BLOCK 763.  MARKERS: 4127 4128 4129 4130 4131 4132 4133
3213233 (0.580)	|0.579	0.000|
3411233 (0.172)	|0.172	0.000|
1431411 (0.139)	|0.000	0.139|
3411213 (0.092)	|0.000	0.092|
Multiallelic Dprime: 1.000
BLOCK 764.  MARKERS: 4134 4135
21 (0.763)	|0.561	0.198	0.001	0.002|
43 (0.237)	|0.043	0.104	0.046	0.040|
Multiallelic Dprime: 0.570
BLOCK 765.  MARKERS: 4138 4139 4140 4141
2134 (0.603)	|0.445	0.141	0.016|
3312 (0.303)	|0.186	0.073	0.043|
3134 (0.048)	|0.025	0.023	0.000|
3132 (0.041)	|0.014	0.008	0.020|
Multiallelic Dprime: 0.181
BLOCK 766.  MARKERS: 4142 4143
31 (0.674)	|0.359	0.278	0.034|
13 (0.247)	|0.150	0.096	0.000|
11 (0.079)	|0.046	0.031	0.002|
Multiallelic Dprime: 0.102
BLOCK 767.  MARKERS: 4149 4150 4151
433 (0.555)	|0.328	0.225|
221 (0.406)	|0.301	0.103|
231 (0.036)	|0.013	0.022|
Multiallelic Dprime: 0.235
BLOCK 768.  MARKERS: 4152 4153
11 (0.644)	|0.387	0.258|
32 (0.351)	|0.278	0.073|
Multiallelic Dprime: 0.373
BLOCK 769.  MARKERS: 4154 4155
43 (0.667)	|0.374	0.241	0.051|
11 (0.333)	|0.136	0.132	0.065|
Multiallelic Dprime: 0.154
BLOCK 770.  MARKERS: 4156 4157
22 (0.511)	|0.261	0.249	0.000|
42 (0.373)	|0.363	0.008	0.002|
44 (0.116)	|0.000	0.000	0.116|
Multiallelic Dprime: 0.746
BLOCK 771.  MARKERS: 4158 4159
32 (0.621)	|0.326	0.061	0.129	0.103|
12 (0.259)	|0.066	0.181	0.009	0.004|
34 (0.120)	|0.053	0.026	0.010	0.031|
Multiallelic Dprime: 0.446
BLOCK 772.  MARKERS: 4161 4162 4163 4164
4111 (0.444)	|0.349	0.097|
2111 (0.268)	|0.222	0.047|
2323 (0.148)	|0.112	0.036|
2313 (0.138)	|0.111	0.026|
Multiallelic Dprime: 0.076
BLOCK 773.  MARKERS: 4168 4169
32 (0.794)	|0.549	0.134	0.110|
14 (0.206)	|0.125	0.074	0.008|
Multiallelic Dprime: 0.189
BLOCK 774.  MARKERS: 4170 4171
21 (0.676)	|0.662	0.002	0.002|
23 (0.206)	|0.099	0.103	0.012|
41 (0.118)	|0.118	0.000	0.000|
Multiallelic Dprime: 0.958
BLOCK 775.  MARKERS: 4172 4173
33 (0.880)	|0.437	0.139	0.152	0.142|
11 (0.105)	|0.048	0.039	0.005	0.013|
13 (0.014)	|0.005	0.000	0.009	0.000|
Multiallelic Dprime: 0.192
BLOCK 776.  MARKERS: 4175 4176 4177 4178 4179
32322 (0.490)	|0.483	0.009	0.000	0.000|
34112 (0.177)	|0.005	0.038	0.000	0.135|
34122 (0.166)	|0.000	0.159	0.006	0.000|
14124 (0.156)	|0.006	0.000	0.150	0.000|
Multiallelic Dprime: 0.925
BLOCK 777.  MARKERS: 4180 4181 4182
143 (0.495)	|0.337	0.068	0.081	0.001	0.007|
322 (0.207)	|0.103	0.044	0.021	0.004	0.035|
323 (0.158)	|0.027	0.070	0.005	0.052	0.004|
123 (0.138)	|0.033	0.093	0.003	0.004	0.005|
Multiallelic Dprime: 0.427
BLOCK 778.  MARKERS: 4183 4184 4185 4186
2443 (0.498)	|0.486	0.000	0.012|
2424 (0.275)	|0.000	0.275	0.000|
4243 (0.109)	|0.000	0.000	0.109|
4443 (0.062)	|0.055	0.000	0.006|
2423 (0.051)	|0.006	0.047	0.000|
Multiallelic Dprime: 0.951
BLOCK 779.  MARKERS: 4187 4188 4189
422 (0.547)	|0.223	0.217	0.103	0.005|
412 (0.323)	|0.200	0.062	0.058	0.002|
314 (0.129)	|0.026	0.083	0.015	0.006|
Multiallelic Dprime: 0.220
BLOCK 780.  MARKERS: 4195 4196 4197
313 (0.449)	|0.278	0.169|
433 (0.362)	|0.227	0.134|
414 (0.175)	|0.070	0.105|
413 (0.014)	|0.004	0.002|
Multiallelic Dprime: 0.135
BLOCK 781.  MARKERS: 4198 4199 4200 4201 4202
14143 (0.580)	|0.556	0.019	0.004	0.000|
32332 (0.410)	|0.042	0.192	0.174	0.000|
Multiallelic Dprime: 0.900
BLOCK 782.  MARKERS: 4203 4204 4205 4206 4207 4208 4209
1213221 (0.599)	|0.307	0.099	0.095	0.095|
3431133 (0.210)	|0.088	0.104	0.013	0.005|
3431131 (0.177)	|0.086	0.053	0.025	0.007|
3431121 (0.010)	|0.001	0.002	0.000	0.000|
Multiallelic Dprime: 0.237
BLOCK 783.  MARKERS: 4210 4211 4212 4213 4214 4215 4216 4217
31343233 (0.487)	|0.478	0.009	0.000|
31124133 (0.261)	|0.136	0.121	0.002|
21144114 (0.131)	|0.129	0.004	0.000|
32344133 (0.107)	|0.005	0.000	0.101|
Multiallelic Dprime: 0.804
BLOCK 784.  MARKERS: 4218 4219
34 (0.755)	|0.415	0.336|
32 (0.138)	|0.080	0.059|
42 (0.107)	|0.072	0.035|
Multiallelic Dprime: 0.116
BLOCK 785.  MARKERS: 4220 4221
24 (0.567)	|0.272	0.008	0.178	0.051	0.037	0.001	0.000	0.009|
42 (0.429)	|0.141	0.228	0.012	0.000	0.001	0.024	0.012	0.002|
Multiallelic Dprime: 0.612
BLOCK 786.  MARKERS: 4223 4224 4225 4226 4227 4228 4229 4230 4231 4232 4233 4234 4235 4236
42314312133242 (0.412)	|0.392	0.006	0.014|
22312312211322 (0.237)	|0.013	0.208	0.013|
41122244231324 (0.190)	|0.034	0.002	0.149|
42312312233242 (0.052)	|0.050	0.001	0.000|
41122244231322 (0.039)	|0.033	0.005	0.000|
41112244231322 (0.025)	|0.002	0.022	0.002|
41112244231324 (0.013)	|0.002	0.000	0.010|
42314312233242 (0.012)	|0.010	0.000	0.000|
Multiallelic Dprime: 0.850
BLOCK 787.  MARKERS: 4237 4238 4239
334 (0.541)	|0.452	0.015	0.036	0.018	0.000	0.009	0.008|
122 (0.249)	|0.108	0.129	0.008	0.003	0.001	0.000	0.000|
324 (0.199)	|0.059	0.011	0.100	0.002	0.015	0.004	0.004|
Multiallelic Dprime: 0.562
BLOCK 788.  MARKERS: 4240 4241 4242 4243 4244 4245 4246 4247 4248
231413332 (0.620)	|0.274	0.215	0.128|
214231114 (0.159)	|0.063	0.041	0.056|
134411332 (0.148)	|0.060	0.051	0.038|
234413312 (0.022)	|0.016	0.005	0.000|
231411332 (0.016)	|0.006	0.005	0.004|
234411332 (0.013)	|0.006	0.004	0.002|
211413332 (0.012)	|0.005	0.003	0.003|
Multiallelic Dprime: 0.095
BLOCK 789.  MARKERS: 4254 4255
42 (0.433)	|0.209	0.169	0.054|
44 (0.331)	|0.260	0.065	0.006|
24 (0.232)	|0.202	0.021	0.009|
Multiallelic Dprime: 0.451
BLOCK 790.  MARKERS: 4257 4258 4259
331 (0.673)	|0.389	0.224	0.060|
113 (0.258)	|0.128	0.067	0.063|
333 (0.069)	|0.040	0.021	0.008|
Multiallelic Dprime: 0.129
BLOCK 791.  MARKERS: 4263 4264
31 (0.557)	|0.496	0.060|
11 (0.312)	|0.245	0.066|
33 (0.131)	|0.115	0.016|
Multiallelic Dprime: 0.219
BLOCK 792.  MARKERS: 4266 4267
42 (0.856)	|0.263	0.240	0.124	0.105	0.074	0.037|
24 (0.143)	|0.045	0.039	0.025	0.019	0.011	0.000|
Multiallelic Dprime: 0.056
BLOCK 793.  MARKERS: 4272 4273 4274 4275 4276 4277 4278
1142411 (0.309)	|0.020	0.279|
3314213 (0.279)	|0.271	0.008|
1112411 (0.150)	|0.146	0.005|
1142431 (0.126)	|0.021	0.105|
1314411 (0.086)	|0.081	0.002|
3314411 (0.037)	|0.031	0.006|
Multiallelic Dprime: 0.876
BLOCK 794.  MARKERS: 4280 4281 4282 4283
4224 (0.573)	|0.340	0.090	0.060	0.083|
2442 (0.417)	|0.214	0.061	0.085	0.055|
Multiallelic Dprime: 0.099
BLOCK 795.  MARKERS: 4286 4287 4288
113 (0.563)	|0.313	0.127	0.122|
123 (0.153)	|0.038	0.090	0.024|
413 (0.144)	|0.068	0.038	0.037|
124 (0.139)	|0.051	0.032	0.056|
Multiallelic Dprime: 0.210
BLOCK 796.  MARKERS: 4289 4290 4291 4292
3431 (0.472)	|0.472	0.000	0.000|
1231 (0.285)	|0.001	0.078	0.203|
3424 (0.240)	|0.000	0.204	0.036|
Multiallelic Dprime: 0.856
BLOCK 797.  MARKERS: 4293 4294 4295
312 (0.473)	|0.404	0.035	0.037|
134 (0.283)	|0.150	0.068	0.065|
132 (0.241)	|0.066	0.163	0.012|
Multiallelic Dprime: 0.467
BLOCK 798.  MARKERS: 4297 4298
33 (0.620)	|0.383	0.139	0.088	0.010|
31 (0.266)	|0.148	0.060	0.053	0.005|
13 (0.114)	|0.076	0.029	0.005	0.003|
Multiallelic Dprime: 0.060
BLOCK 799.  MARKERS: 4300 4301 4302 4303 4304 4305
312222 (0.607)	|0.566	0.028	0.011|
124342 (0.227)	|0.037	0.190	0.001|
312221 (0.147)	|0.134	0.014	0.000|
122342 (0.019)	|0.000	0.018	0.000|
Multiallelic Dprime: 0.757
BLOCK 800.  MARKERS: 4307 4308
33 (0.737)	|0.538	0.010	0.184	0.002	0.000|
22 (0.250)	|0.000	0.232	0.000	0.017	0.000|
32 (0.013)	|0.000	0.000	0.000	0.000	0.014|
Multiallelic Dprime: 0.984
BLOCK 801.  MARKERS: 4309 4310 4311 4312 4313 4314 4315 4316 4317 4318
2223244412 (0.539)	|0.192	0.154	0.139	0.013	0.010	0.010	0.012|
1331312331 (0.241)	|0.081	0.083	0.060	0.010	0.001	0.000	0.000|
2221244412 (0.183)	|0.067	0.066	0.036	0.000	0.006	0.004	0.000|
1331244412 (0.020)	|0.008	0.008	0.002	0.000	0.000	0.000	0.000|
1331244432 (0.013)	|0.003	0.004	0.002	0.001	0.000	0.000	0.000|
Multiallelic Dprime: 0.087
BLOCK 802.  MARKERS: 4324 4325 4326 4327 4328 4329 4330 4331 4332 4333 4334
22312424242 (0.353)	|0.001	0.343	0.000|
44134432211 (0.317)	|0.313	0.000	0.003|
24132234342 (0.239)	|0.239	0.000	0.000|
24132424242 (0.025)	|0.000	0.016	0.008|
22312234342 (0.017)	|0.017	0.000	0.000|
22132434242 (0.015)	|0.000	0.000	0.015|
44134432212 (0.011)	|0.001	0.011	0.000|
Multiallelic Dprime: 0.982
BLOCK 803.  MARKERS: 4335 4336
14 (0.582)	|0.149	0.125	0.080	0.065	0.076	0.027	0.018	0.008	0.008|
32 (0.374)	|0.093	0.081	0.098	0.037	0.023	0.003	0.005	0.007	0.006|
12 (0.037)	|0.005	0.009	0.010	0.003	0.004	0.000	0.000	0.000	0.000|
Multiallelic Dprime: 0.148
BLOCK 804.  MARKERS: 4339 4340 4341 4342 4343 4344 4345 4346 4347 4348 4349 4350 4351 4352 4353 4354 4355
22132142312124433 (0.247)	|0.182	0.051	0.014|
22132142112322413 (0.221)	|0.170	0.046	0.004|
22132144112344412 (0.193)	|0.065	0.121	0.006|
22232142112322413 (0.107)	|0.058	0.049	0.000|
14114424134324113 (0.102)	|0.002	0.010	0.091|
22132144112342413 (0.030)	|0.007	0.023	0.001|
22132142312324433 (0.021)	|0.014	0.008	0.000|
22132142312122413 (0.014)	|0.012	0.002	0.000|
22132144112322413 (0.014)	|0.001	0.012	0.000|
Multiallelic Dprime: 0.482
BLOCK 805.  MARKERS: 4356 4357
31 (0.533)	|0.360	0.172|
21 (0.343)	|0.176	0.167|
33 (0.124)	|0.092	0.030|
Multiallelic Dprime: 0.172
BLOCK 806.  MARKERS: 4360 4361
41 (0.629)	|0.435	0.172	0.014	0.009	0.000|
23 (0.370)	|0.042	0.175	0.141	0.002	0.009|
Multiallelic Dprime: 0.585
BLOCK 807.  MARKERS: 4363 4364 4365
333 (0.476)	|0.253	0.027	0.187	0.000	0.000	0.003|
213 (0.346)	|0.003	0.186	0.002	0.144	0.002	0.000|
212 (0.157)	|0.011	0.005	0.000	0.000	0.127	0.000|
313 (0.011)	|0.000	0.000	0.000	0.000	0.000	0.000|
233 (0.010)	|0.000	0.000	0.001	0.000	0.000	0.008|
Multiallelic Dprime: 0.909
BLOCK 808.  MARKERS: 4366 4367 4368 4369 4370 4371 4372 4373 4374
242321441 (0.266)	|0.234	0.008	0.018|
222343223 (0.217)	|0.202	0.010	0.002|
242323443 (0.190)	|0.102	0.057	0.026|
243323223 (0.145)	|0.124	0.015	0.003|
442423243 (0.128)	|0.076	0.043	0.004|
242323243 (0.012)	|0.004	0.000	0.002|
Multiallelic Dprime: 0.463
BLOCK 809.  MARKERS: 4377 4378 4379 4380 4381 4382 4383 4384
41342132 (0.777)	|0.409	0.328	0.030|
22133343 (0.140)	|0.012	0.004	0.123|
41332132 (0.057)	|0.050	0.001	0.005|
Multiallelic Dprime: 0.660
BLOCK 810.  MARKERS: 4387 4388 4389 4390 4391 4392 4393 4394
24411421 (0.474)	|0.445	0.022	0.006|
24311421 (0.339)	|0.319	0.012	0.003|
41433142 (0.170)	|0.006	0.155	0.000|
Multiallelic Dprime: 0.779
BLOCK 811.  MARKERS: 4395 4396 4397 4398 4399 4400
424333 (0.775)	|0.376	0.204	0.197|
342114 (0.197)	|0.055	0.086	0.058|
324333 (0.010)	|0.005	0.002	0.003|
Multiallelic Dprime: 0.223
BLOCK 812.  MARKERS: 4401 4402
23 (0.437)	|0.341	0.066	0.024|
21 (0.303)	|0.134	0.121	0.049|
43 (0.260)	|0.225	0.004	0.030|
Multiallelic Dprime: 0.398
BLOCK 813.  MARKERS: 4406 4407 4408
433 (0.700)	|0.431	0.215	0.049|
133 (0.192)	|0.120	0.028	0.041|
114 (0.103)	|0.056	0.028	0.019|
Multiallelic Dprime: 0.139
BLOCK 814.  MARKERS: 4414 4415
32 (0.608)	|0.449	0.083	0.075|
24 (0.274)	|0.185	0.052	0.035|
22 (0.110)	|0.069	0.018	0.023|
Multiallelic Dprime: 0.084
BLOCK 815.  MARKERS: 4425 4426 4427
124 (0.710)	|0.536	0.170	0.000	0.000|
324 (0.154)	|0.042	0.071	0.000	0.039|
343 (0.132)	|0.000	0.000	0.124	0.000|
Multiallelic Dprime: 0.647
BLOCK 816.  MARKERS: 4428 4429 4430 4431 4432
33241 (0.577)	|0.250	0.030	0.136	0.061	0.075	0.003	0.012|
33221 (0.242)	|0.040	0.103	0.017	0.062	0.012	0.003	0.000|
12423 (0.127)	|0.088	0.008	0.000	0.003	0.007	0.020	0.000|
33223 (0.038)	|0.010	0.018	0.001	0.001	0.002	0.000	0.001|
Multiallelic Dprime: 0.458
BLOCK 817.  MARKERS: 4434 4435 4436 4437 4438
23142 (0.393)	|0.196	0.124	0.070|
43321 (0.162)	|0.090	0.052	0.021|
21141 (0.156)	|0.086	0.047	0.023|
43341 (0.129)	|0.066	0.037	0.026|
23341 (0.096)	|0.047	0.039	0.010|
23141 (0.025)	|0.016	0.005	0.006|
23321 (0.014)	|0.009	0.000	0.004|
Multiallelic Dprime: 0.068
BLOCK 818.  MARKERS: 4442 4443
21 (0.528)	|0.331	0.195	0.002|
44 (0.304)	|0.295	0.000	0.009|
41 (0.164)	|0.094	0.004	0.062|
Multiallelic Dprime: 0.629
BLOCK 819.  MARKERS: 4444 4445 4446
312 (0.723)	|0.368	0.136	0.144	0.076|
133 (0.198)	|0.058	0.046	0.027	0.068|
132 (0.073)	|0.057	0.002	0.009	0.005|
Multiallelic Dprime: 0.220
BLOCK 820.  MARKERS: 4448 4449 4450
222 (0.484)	|0.153	0.101	0.053	0.039	0.067	0.044	0.026|
422 (0.185)	|0.045	0.046	0.025	0.026	0.017	0.020	0.000|
242 (0.181)	|0.069	0.040	0.016	0.018	0.006	0.013	0.015|
244 (0.150)	|0.019	0.024	0.035	0.043	0.018	0.009	0.002|
Multiallelic Dprime: 0.178
BLOCK 821.  MARKERS: 4452 4453 4454 4455 4456 4457 4458 4459
34322241 (0.286)	|0.211	0.073|
14142241 (0.211)	|0.204	0.007|
34324323 (0.129)	|0.117	0.012|
34322323 (0.126)	|0.087	0.035|
32322223 (0.108)	|0.011	0.095|
34322223 (0.086)	|0.076	0.010|
32322323 (0.044)	|0.044	0.000|
Multiallelic Dprime: 0.464
BLOCK 822.  MARKERS: 4463 4464 4465
333 (0.757)	|0.393	0.157	0.146	0.035	0.007	0.010|
411 (0.236)	|0.181	0.029	0.022	0.002	0.004	0.000|
Multiallelic Dprime: 0.436
BLOCK 823.  MARKERS: 4468 4469 4470 4471 4472 4473
131433 (0.582)	|0.554	0.019	0.008|
433433 (0.185)	|0.178	0.000	0.008|
413211 (0.168)	|0.047	0.110	0.005|
133433 (0.036)	|0.034	0.002	0.000|
413233 (0.011)	|0.011	0.000	0.000|
433233 (0.010)	|0.009	0.000	0.001|
Multiallelic Dprime: 0.706
BLOCK 824.  MARKERS: 4474 4475
21 (0.835)	|0.546	0.135	0.149|
42 (0.138)	|0.003	0.130	0.004|
22 (0.022)	|0.009	0.007	0.006|
Multiallelic Dprime: 0.809
BLOCK 825.  MARKERS: 4480 4481
14 (0.558)	|0.259	0.196	0.101	0.002|
12 (0.277)	|0.054	0.199	0.017	0.008|
22 (0.160)	|0.141	0.019	0.000	0.000|
Multiallelic Dprime: 0.367
BLOCK 826.  MARKERS: 4483 4484 4485 4486
4442 (0.458)	|0.000	0.298	0.156|
2244 (0.414)	|0.368	0.005	0.041|
2224 (0.118)	|0.001	0.013	0.103|
4244 (0.010)	|0.009	0.000	0.000|
Multiallelic Dprime: 0.788
BLOCK 827.  MARKERS: 4487 4488
31 (0.381)	|0.340	0.010	0.002	0.029|
13 (0.317)	|0.012	0.302	0.000	0.000|
33 (0.299)	|0.050	0.003	0.153	0.093|
Multiallelic Dprime: 0.845
BLOCK 828.  MARKERS: 4489 4490 4491
234 (0.395)	|0.262	0.100	0.022	0.009|
214 (0.322)	|0.273	0.017	0.024	0.003|
333 (0.156)	|0.141	0.002	0.009	0.005|
233 (0.124)	|0.091	0.004	0.028	0.000|
Multiallelic Dprime: 0.376
BLOCK 829.  MARKERS: 4493 4494 4495 4496 4497 4498
332311 (0.770)	|0.464	0.305|
141134 (0.122)	|0.064	0.057|
142331 (0.083)	|0.065	0.019|
132311 (0.017)	|0.006	0.011|
Multiallelic Dprime: 0.066
BLOCK 830.  MARKERS: 4502 4503
41 (0.602)	|0.526	0.033	0.002	0.040|
24 (0.396)	|0.010	0.176	0.172	0.030|
Multiallelic Dprime: 0.849
BLOCK 831.  MARKERS: 4504 4505 4506
334 (0.536)	|0.320	0.108	0.106|
432 (0.211)	|0.124	0.038	0.047|
442 (0.174)	|0.104	0.043	0.028|
332 (0.070)	|0.039	0.015	0.016|
Multiallelic Dprime: 0.027
BLOCK 832.  MARKERS: 4514 4515
22 (0.590)	|0.591	0.000	0.000|
12 (0.204)	|0.039	0.166	0.000|
11 (0.202)	|0.155	0.000	0.046|
Multiallelic Dprime: 0.806
BLOCK 833.  MARKERS: 4516 4517
34 (0.786)	|0.316	0.464|
11 (0.166)	|0.145	0.021|
14 (0.048)	|0.048	0.000|
Multiallelic Dprime: 0.802
BLOCK 834.  MARKERS: 4521 4522 4523
144 (0.508)	|0.280	0.019	0.186	0.000	0.004|
322 (0.485)	|0.000	0.255	0.002	0.185	0.029|
Multiallelic Dprime: 0.949
BLOCK 835.  MARKERS: 4524 4525 4526 4527 4528 4529 4530
1411213 (0.285)	|0.135	0.073	0.076|
3412133 (0.276)	|0.065	0.192	0.020|
1311211 (0.188)	|0.093	0.053	0.041|
3442133 (0.185)	|0.118	0.036	0.031|
3412113 (0.033)	|0.028	0.004	0.000|
Multiallelic Dprime: 0.312
BLOCK 836.  MARKERS: 4535 4536
34 (0.446)	|0.394	0.015	0.037|
24 (0.372)	|0.090	0.276	0.003|
22 (0.182)	|0.099	0.014	0.069|
Multiallelic Dprime: 0.640
BLOCK 837.  MARKERS: 4539 4540
22 (0.583)	|0.122	0.253	0.206|
41 (0.305)	|0.253	0.042	0.010|
42 (0.109)	|0.027	0.010	0.072|
Multiallelic Dprime: 0.546
BLOCK 838.  MARKERS: 4541 4542 4543
313 (0.403)	|0.280	0.072	0.053|
323 (0.307)	|0.214	0.039	0.051|
112 (0.288)	|0.200	0.038	0.047|
Multiallelic Dprime: 0.042
BLOCK 839.  MARKERS: 4544 4545
31 (0.694)	|0.645	0.027	0.023|
33 (0.154)	|0.012	0.009	0.132|
13 (0.152)	|0.001	0.150	0.001|
Multiallelic Dprime: 0.893
BLOCK 840.  MARKERS: 4546 4547
22 (0.659)	|0.547	0.071	0.036|
44 (0.188)	|0.145	0.030	0.013|
42 (0.152)	|0.124	0.016	0.013|
Multiallelic Dprime: 0.074
BLOCK 841.  MARKERS: 4548 4549
31 (0.816)	|0.446	0.293	0.009	0.006	0.042	0.000	0.018|
13 (0.117)	|0.010	0.007	0.018	0.063	0.000	0.017	0.000|
33 (0.062)	|0.003	0.000	0.054	0.000	0.004	0.000	0.000|
Multiallelic Dprime: 0.840
BLOCK 842.  MARKERS: 4551 4552 4553 4554 4555
34232 (0.458)	|0.162	0.107	0.156	0.023	0.000|
11414 (0.305)	|0.159	0.101	0.018	0.017	0.001|
11234 (0.081)	|0.020	0.036	0.002	0.020	0.000|
14234 (0.071)	|0.012	0.002	0.005	0.051	0.000|
34234 (0.046)	|0.016	0.012	0.013	0.004	0.000|
11214 (0.018)	|0.008	0.003	0.004	0.001	0.000|
31434 (0.018)	|0.003	0.000	0.003	0.000	0.011|
Multiallelic Dprime: 0.329
BLOCK 843.  MARKERS: 4556 4557 4558 4559 4560 4561
434224 (0.382)	|0.244	0.096	0.041|
414224 (0.261)	|0.103	0.139	0.018|
212424 (0.203)	|0.138	0.022	0.041|
414242 (0.116)	|0.027	0.088	0.000|
414222 (0.012)	|0.000	0.012	0.000|
Multiallelic Dprime: 0.351
BLOCK 844.  MARKERS: 4564 4565
13 (0.523)	|0.251	0.227	0.022	0.004	0.004	0.011|
11 (0.368)	|0.279	0.045	0.029	0.010	0.000	0.000|
31 (0.106)	|0.060	0.024	0.005	0.003	0.008	0.000|
Multiallelic Dprime: 0.391
BLOCK 845.  MARKERS: 4568 4569 4570 4571 4572 4573 4574 4575 4576
433213242 (0.589)	|0.467	0.058	0.064|
224341414 (0.297)	|0.199	0.073	0.026|
234241442 (0.057)	|0.007	0.048	0.003|
234241412 (0.016)	|0.004	0.012	0.000|
223213242 (0.011)	|0.011	0.000	0.000|
433213212 (0.011)	|0.011	0.000	0.000|
Multiallelic Dprime: 0.294
BLOCK 846.  MARKERS: 4581 4582
33 (0.706)	|0.264	0.208	0.075	0.134	0.019|
11 (0.194)	|0.127	0.028	0.021	0.001	0.018|
13 (0.096)	|0.010	0.033	0.049	0.000	0.002|
Multiallelic Dprime: 0.352
BLOCK 847.  MARKERS: 4584 4585 4586 4587 4588
44122 (0.402)	|0.376	0.000	0.025|
42441 (0.268)	|0.002	0.260	0.005|
42422 (0.144)	|0.078	0.067	0.000|
24122 (0.135)	|0.128	0.007	0.002|
44422 (0.041)	|0.004	0.037	0.000|
Multiallelic Dprime: 0.791
BLOCK 848.  MARKERS: 4589 4590
44 (0.585)	|0.380	0.196	0.010|
22 (0.378)	|0.307	0.055	0.015|
42 (0.034)	|0.030	0.003	0.000|
Multiallelic Dprime: 0.388
BLOCK 849.  MARKERS: 4594 4595
14 (0.717)	|0.370	0.344|
32 (0.256)	|0.125	0.130|
34 (0.025)	|0.007	0.017|
Multiallelic Dprime: 0.061
BLOCK 850.  MARKERS: 4600 4601
21 (0.504)	|0.315	0.064	0.113	0.011|
33 (0.491)	|0.244	0.149	0.054	0.042|
Multiallelic Dprime: 0.258
BLOCK 851.  MARKERS: 4605 4606 4607 4608
1122 (0.560)	|0.326	0.159	0.074|
4441 (0.214)	|0.113	0.056	0.046|
4141 (0.167)	|0.078	0.076	0.013|
4142 (0.055)	|0.028	0.024	0.003|
Multiallelic Dprime: 0.111
BLOCK 852.  MARKERS: 4610 4611
33 (0.549)	|0.391	0.057	0.024	0.060	0.013|
23 (0.315)	|0.058	0.195	0.056	0.002	0.002|
31 (0.136)	|0.043	0.089	0.002	0.003	0.000|
Multiallelic Dprime: 0.578
BLOCK 853.  MARKERS: 4614 4615 4616 4617 4618 4619
214133 (0.491)	|0.169	0.136	0.069	0.087	0.030|
332211 (0.340)	|0.117	0.063	0.102	0.038	0.010|
214131 (0.082)	|0.025	0.024	0.004	0.024	0.000|
212211 (0.066)	|0.019	0.011	0.002	0.027	0.000|
232211 (0.015)	|0.015	0.000	0.000	0.000	0.000|
Multiallelic Dprime: 0.178
BLOCK 854.  MARKERS: 4623 4624 4625 4626 4627 4628 4629 4630 4631 4632
4142211423 (0.344)	|0.344	0.001	0.000|
2322233211 (0.234)	|0.025	0.202	0.003|
4142213421 (0.182)	|0.023	0.000	0.155|
2123113421 (0.177)	|0.176	0.000	0.000|
2122213211 (0.040)	|0.039	0.000	0.000|
Multiallelic Dprime: 0.943
BLOCK 855.  MARKERS: 4633 4634 4635
314 (0.615)	|0.339	0.051	0.216|
134 (0.217)	|0.010	0.200	0.004|
131 (0.160)	|0.145	0.000	0.015|
Multiallelic Dprime: 0.610
BLOCK 856.  MARKERS: 4636 4637 4638
424 (0.501)	|0.217	0.083	0.179	0.013|
441 (0.253)	|0.236	0.001	0.011	0.000|
221 (0.235)	|0.033	0.178	0.012	0.001|
Multiallelic Dprime: 0.574
BLOCK 857.  MARKERS: 4639 4640 4641 4642 4643 4644 4645 4646 4647 4648 4649
43412213222 (0.487)	|0.368	0.120|
41413433422 (0.264)	|0.199	0.063|
21243212444 (0.200)	|0.114	0.083|
21242213222 (0.014)	|0.012	0.003|
Multiallelic Dprime: 0.145
BLOCK 858.  MARKERS: 4651 4652
42 (0.720)	|0.324	0.275	0.122|
34 (0.274)	|0.233	0.041	0.000|
Multiallelic Dprime: 0.662
BLOCK 859.  MARKERS: 4653 4654
24 (0.561)	|0.317	0.000	0.202	0.000	0.013	0.011|
14 (0.317)	|0.000	0.294	0.001	0.000	0.000	0.000|
22 (0.121)	|0.010	0.000	0.003	0.106	0.000	0.000|
Multiallelic Dprime: 0.968
BLOCK 860.  MARKERS: 4655 4656 4657 4658 4659 4660 4661 4662 4663 4664 4665 4666
113413242443 (0.325)	|0.322	0.000	0.003|
213231443433 (0.295)	|0.000	0.294	0.000|
121411443431 (0.207)	|0.207	0.000	0.000|
113413422233 (0.107)	|0.001	0.105	0.000|
113413242433 (0.013)	|0.003	0.000	0.010|
113413222433 (0.011)	|0.011	0.000	0.000|
Multiallelic Dprime: 0.986
BLOCK 861.  MARKERS: 4667 4668 4669
441 (0.560)	|0.557	0.000	0.000	0.000|
223 (0.406)	|0.000	0.293	0.104	0.009|
423 (0.034)	|0.000	0.007	0.004	0.023|
Multiallelic Dprime: 0.973
BLOCK 862.  MARKERS: 4671 4672 4673
314 (0.556)	|0.145	0.229	0.155	0.002	0.000	0.000|
132 (0.298)	|0.133	0.018	0.007	0.047	0.018	0.069|
334 (0.108)	|0.000	0.000	0.000	0.029	0.073	0.000|
134 (0.033)	|0.005	0.000	0.005	0.019	0.000	0.003|
Multiallelic Dprime: 0.645
BLOCK 863.  MARKERS: 4675 4676 4677 4678 4679 4680 4681 4682 4683 4684
1412422422 (0.281)	|0.037	0.131	0.012	0.016	0.078|
1214221344 (0.251)	|0.228	0.000	0.002	0.004	0.013|
2412422422 (0.168)	|0.001	0.008	0.050	0.105	0.002|
1214441322 (0.096)	|0.000	0.001	0.038	0.054	0.000|
1234421342 (0.091)	|0.000	0.089	0.000	0.000	0.001|
1214221342 (0.074)	|0.001	0.002	0.069	0.000	0.000|
Multiallelic Dprime: 0.769
BLOCK 864.  MARKERS: 4686 4687 4688 4689 4690
43334 (0.276)	|0.278	0.000	0.000|
22314 (0.235)	|0.232	0.000	0.004|
23334 (0.188)	|0.090	0.000	0.096|
23331 (0.185)	|0.000	0.185	0.000|
23431 (0.096)	|0.000	0.095	0.000|
Multiallelic Dprime: 0.898
BLOCK 865.  MARKERS: 4691 4692 4693 4694
2343 (0.598)	|0.422	0.021	0.156|
2121 (0.291)	|0.003	0.288	0.000|
4343 (0.110)	|0.081	0.002	0.027|
Multiallelic Dprime: 0.758
BLOCK 866.  MARKERS: 4697 4698 4699
132 (0.506)	|0.506	0.000	0.000|
412 (0.311)	|0.059	0.250	0.003|
134 (0.183)	|0.156	0.001	0.026|
Multiallelic Dprime: 0.893
BLOCK 867.  MARKERS: 4700 4701 4702 4703 4704
21242 (0.721)	|0.342	0.075	0.238	0.056|
43421 (0.251)	|0.055	0.172	0.014	0.003|
43242 (0.029)	|0.000	0.023	0.005	0.000|
Multiallelic Dprime: 0.612
BLOCK 868.  MARKERS: 4705 4706 4707 4708 4709
32232 (0.397)	|0.296	0.002	0.005	0.093|
32111 (0.269)	|0.000	0.270	0.000	0.000|
14232 (0.255)	|0.000	0.004	0.237	0.013|
12232 (0.059)	|0.000	0.000	0.000	0.059|
Multiallelic Dprime: 0.924
BLOCK 869.  MARKERS: 4710 4711 4712
331 (0.292)	|0.180	0.108	0.006|
334 (0.289)	|0.120	0.060	0.108|
314 (0.240)	|0.192	0.040	0.008|
114 (0.176)	|0.106	0.054	0.016|
Multiallelic Dprime: 0.283
BLOCK 870.  MARKERS: 4713 4714
23 (0.601)	|0.590	0.004	0.006|
43 (0.262)	|0.000	0.263	0.000|
21 (0.137)	|0.002	0.006	0.128|
Multiallelic Dprime: 0.979
BLOCK 871.  MARKERS: 4715 4716
11 (0.589)	|0.164	0.221	0.035	0.158|
31 (0.273)	|0.021	0.040	0.199	0.008|
14 (0.136)	|0.120	0.006	0.005	0.000|
Multiallelic Dprime: 0.612
BLOCK 872.  MARKERS: 4717 4718 4719 4720 4721 4722
213414 (0.306)	|0.056	0.004	0.137	0.000	0.088	0.015|
233132 (0.268)	|0.263	0.000	0.000	0.000	0.004	0.000|
111414 (0.239)	|0.000	0.213	0.014	0.009	0.002	0.000|
211414 (0.163)	|0.028	0.000	0.000	0.122	0.008	0.000|
Multiallelic Dprime: 0.852
BLOCK 873.  MARKERS: 4724 4725 4726 4727 4728 4729 4730
1223113 (0.363)	|0.085	0.126	0.083	0.016	0.018	0.025	0.000	0.000	0.000|
3241113 (0.222)	|0.147	0.034	0.020	0.011	0.005	0.000	0.000	0.002	0.000|
3221314 (0.156)	|0.044	0.077	0.011	0.006	0.002	0.000	0.003	0.005	0.007|
1423113 (0.128)	|0.021	0.012	0.006	0.075	0.000	0.000	0.010	0.000	0.000|
1223123 (0.104)	|0.017	0.053	0.016	0.000	0.004	0.001	0.000	0.004	0.005|
3221113 (0.017)	|0.000	0.008	0.000	0.000	0.008	0.000	0.000	0.000	0.000|
Multiallelic Dprime: 0.416
BLOCK 874.  MARKERS: 4731 4732 4733 4734 4735 4736 4737 4738 4739 4740 4741 4742 4743 4744
14121244224423 (0.322)	|0.304	0.009	0.001	0.000	0.001|
14141221232323 (0.311)	|0.011	0.240	0.004	0.053	0.002|
22341224222323 (0.138)	|0.000	0.002	0.132	0.000	0.001|
24142424422341 (0.110)	|0.000	0.000	0.109	0.000	0.000|
24141424224323 (0.038)	|0.002	0.003	0.000	0.004	0.028|
14141221234323 (0.027)	|0.000	0.000	0.000	0.001	0.025|
24142424422323 (0.015)	|0.008	0.004	0.001	0.000	0.000|
14141224224323 (0.014)	|0.000	0.000	0.000	0.013	0.000|
14141221222323 (0.012)	|0.001	0.003	0.009	0.000	0.000|
Multiallelic Dprime: 0.918
BLOCK 875.  MARKERS: 4745 4746 4747 4748 4749
33233 (0.331)	|0.246	0.036	0.050|
33413 (0.265)	|0.227	0.017	0.023|
11431 (0.262)	|0.109	0.126	0.027|
33433 (0.075)	|0.052	0.018	0.005|
31433 (0.058)	|0.013	0.044	0.001|
Multiallelic Dprime: 0.398
BLOCK 876.  MARKERS: 4752 4753
24 (0.648)	|0.568	0.032	0.049|
44 (0.241)	|0.133	0.100	0.005|
22 (0.111)	|0.039	0.000	0.072|
Multiallelic Dprime: 0.496
BLOCK 877.  MARKERS: 4755 4756
21 (0.739)	|0.578	0.159|
42 (0.132)	|0.121	0.010|
22 (0.126)	|0.113	0.010|
Multiallelic Dprime: 0.564
BLOCK 878.  MARKERS: 4761 4762 4763
134 (0.814)	|0.429	0.202	0.183|
343 (0.180)	|0.100	0.045	0.036|
Multiallelic Dprime: 0.043
BLOCK 879.  MARKERS: 4767 4768
33 (0.532)	|0.525	0.000	0.000	0.000|
22 (0.248)	|0.000	0.047	0.104	0.098|
23 (0.219)	|0.000	0.216	0.001	0.001|
Multiallelic Dprime: 0.949
BLOCK 880.  MARKERS: 4769 4770 4771 4772
1131 (0.526)	|0.395	0.133|
3112 (0.263)	|0.180	0.081|
3312 (0.103)	|0.067	0.036|
3111 (0.100)	|0.097	0.002|
Multiallelic Dprime: 0.130
BLOCK 881.  MARKERS: 4774 4775
33 (0.745)	|0.493	0.004	0.169	0.038	0.023	0.011|
12 (0.251)	|0.000	0.194	0.000	0.049	0.002	0.000|
Multiallelic Dprime: 0.935
BLOCK 882.  MARKERS: 4776 4777 4778 4779 4780 4781
412212 (0.496)	|0.463	0.028	0.003|
442432 (0.198)	|0.000	0.193	0.002|
344433 (0.170)	|0.005	0.061	0.105|
442433 (0.087)	|0.003	0.053	0.031|
442232 (0.025)	|0.025	0.000	0.000|
342433 (0.011)	|0.001	0.010	0.000|
Multiallelic Dprime: 0.828
BLOCK 883.  MARKERS: 4782 4783 4784
213 (0.509)	|0.441	0.014	0.009	0.023	0.001	0.000	0.012|
132 (0.348)	|0.037	0.209	0.014	0.044	0.004	0.027	0.000|
232 (0.140)	|0.008	0.009	0.088	0.000	0.034	0.000	0.001|
Multiallelic Dprime: 0.798
BLOCK 884.  MARKERS: 4785 4786 4787 4788 4789 4790 4791 4792 4793 4794
3141341222 (0.485)	|0.465	0.007	0.014|
1331322424 (0.231)	|0.219	0.008	0.005|
3144342242 (0.112)	|0.017	0.095	0.000|
3141442242 (0.067)	|0.011	0.055	0.000|
3141442222 (0.039)	|0.006	0.002	0.031|
1331342222 (0.028)	|0.025	0.001	0.002|
3141342222 (0.013)	|0.002	0.003	0.008|
Multiallelic Dprime: 0.792
BLOCK 885.  MARKERS: 4795 4796 4797
424 (0.763)	|0.546	0.209|
241 (0.175)	|0.132	0.044|
224 (0.061)	|0.031	0.030|
Multiallelic Dprime: 0.070
BLOCK 886.  MARKERS: 4803 4804 4805 4806 4807
12414 (0.708)	|0.374	0.286	0.016	0.000	0.014|
34231 (0.285)	|0.000	0.000	0.254	0.027	0.000|
Multiallelic Dprime: 0.977
BLOCK 887.  MARKERS: 4808 4809 4810 4811 4812 4813 4814 4815
41424331 (0.374)	|0.219	0.044	0.030	0.036	0.000|
24412331 (0.287)	|0.143	0.015	0.111	0.000	0.010|
41222113 (0.274)	|0.004	0.255	0.003	0.002	0.000|
41222331 (0.030)	|0.024	0.000	0.003	0.000	0.000|
41422331 (0.014)	|0.003	0.000	0.000	0.009	0.000|
Multiallelic Dprime: 0.650
BLOCK 888.  MARKERS: 4819 4820 4821 4822 4823 4824 4825 4826 4827 4828 4829 4830 4831 4832 4833 4834 4835 4836 4837
2131444432114432133 (0.399)	|0.273	0.125	0.000|
2232222224333314312 (0.324)	|0.263	0.020	0.041|
3111244432114432133 (0.148)	|0.049	0.095	0.002|
2232244424333334333 (0.049)	|0.034	0.004	0.010|
2131244432114432133 (0.010)	|0.001	0.009	0.000|
Multiallelic Dprime: 0.345
BLOCK 889.  MARKERS: 4839 4840
12 (0.669)	|0.665	0.004|
44 (0.266)	|0.133	0.134|
14 (0.060)	|0.055	0.000|
Multiallelic Dprime: 0.957
BLOCK 890.  MARKERS: 4841 4842
31 (0.857)	|0.378	0.307	0.095	0.038	0.010|
44 (0.138)	|0.077	0.013	0.040	0.002	0.002|
Multiallelic Dprime: 0.377
BLOCK 891.  MARKERS: 4844 4845 4846 4847 4848 4849
122344 (0.454)	|0.135	0.127	0.076	0.033	0.028	0.018	0.014	0.008	0.005|
114142 (0.319)	|0.127	0.056	0.052	0.062	0.016	0.005	0.000	0.002	0.000|
224122 (0.136)	|0.045	0.047	0.016	0.013	0.005	0.004	0.000	0.000	0.000|
224142 (0.040)	|0.013	0.000	0.002	0.009	0.005	0.003	0.007	0.000	0.000|
114144 (0.012)	|0.004	0.006	0.002	0.000	0.000	0.000	0.000	0.000	0.000|
Multiallelic Dprime: 0.187
BLOCK 892.  MARKERS: 4854 4855 4856 4857 4858 4859 4860 4861 4862
141122442 (0.332)	|0.001	0.188	0.009	0.028	0.105	0.000|
441142422 (0.238)	|0.238	0.000	0.000	0.000	0.000	0.000|
123122142 (0.161)	|0.002	0.014	0.143	0.000	0.000	0.000|
143324444 (0.119)	|0.000	0.027	0.000	0.093	0.000	0.000|
143122442 (0.059)	|0.000	0.002	0.008	0.000	0.000	0.047|
141122422 (0.034)	|0.032	0.000	0.000	0.000	0.000	0.000|
141142422 (0.021)	|0.023	0.000	0.000	0.000	0.000	0.000|
441122442 (0.012)	|0.000	0.001	0.010	0.000	0.000	0.000|
441122422 (0.011)	|0.010	0.000	0.000	0.000	0.000	0.000|
Multiallelic Dprime: 0.876
BLOCK 893.  MARKERS: 4863 4864 4865 4866 4867
23231 (0.316)	|0.271	0.043|
43231 (0.233)	|0.203	0.029|
41431 (0.173)	|0.125	0.048|
43211 (0.121)	|0.104	0.016|
43234 (0.106)	|0.074	0.034|
41231 (0.049)	|0.031	0.018|
Multiallelic Dprime: 0.247
BLOCK 894.  MARKERS: 4874 4875 4876
213 (0.806)	|0.786	0.009	0.012|
432 (0.188)	|0.089	0.099	0.000|
Multiallelic Dprime: 0.803
BLOCK 895.  MARKERS: 4877 4878 4879
341 (0.880)	|0.806	0.052	0.007|
123 (0.108)	|0.004	0.083	0.019|
343 (0.012)	|0.007	0.004	0.000|
Multiallelic Dprime: 0.851
BLOCK 896.  MARKERS: 4881 4882 4883 4884
4142 (0.816)	|0.675	0.132	0.012|
2324 (0.139)	|0.119	0.020	0.001|
4124 (0.026)	|0.023	0.003	0.000|
Multiallelic Dprime: 0.149
BLOCK 897.  MARKERS: 4888 4889
12 (0.829)	|0.478	0.237	0.113|
34 (0.158)	|0.096	0.062	0.000|
32 (0.013)	|0.010	0.002	0.000|
Multiallelic Dprime: 0.203
BLOCK 898.  MARKERS: 4890 4891
14 (0.583)	|0.339	0.134	0.041	0.071|
13 (0.300)	|0.111	0.094	0.069	0.022|
33 (0.113)	|0.050	0.045	0.009	0.010|
Multiallelic Dprime: 0.220
BLOCK 899.  MARKERS: 4899 4900 4901
231 (0.500)	|0.347	0.106	0.048|
213 (0.273)	|0.148	0.072	0.052|
113 (0.120)	|0.072	0.043	0.006|
233 (0.103)	|0.087	0.013	0.003|
Multiallelic Dprime: 0.171
BLOCK 900.  MARKERS: 4905 4906
32 (0.656)	|0.474	0.158	0.016	0.005|
31 (0.232)	|0.004	0.107	0.110	0.009|
41 (0.111)	|0.008	0.009	0.086	0.000|
Multiallelic Dprime: 0.688
BLOCK 901.  MARKERS: 4907 4908 4909 4910
3431 (0.485)	|0.195	0.143	0.077	0.069	0.001|
1213 (0.275)	|0.092	0.077	0.066	0.030	0.007|
1431 (0.213)	|0.043	0.096	0.009	0.053	0.008|
1233 (0.014)	|0.000	0.007	0.003	0.000	0.000|
Multiallelic Dprime: 0.181
BLOCK 902.  MARKERS: 4915 4916 4917 4918 4919
44122 (0.335)	|0.003	0.323	0.000	0.004	0.000|
33212 (0.325)	|0.320	0.002	0.000	0.000	0.000|
44214 (0.162)	|0.044	0.000	0.112	0.000	0.000|
44112 (0.151)	|0.103	0.001	0.029	0.000	0.015|
43112 (0.017)	|0.000	0.000	0.000	0.016	0.000|
Multiallelic Dprime: 0.873
BLOCK 903.  MARKERS: 4920 4921 4922 4923 4924 4925 4926
4133412 (0.475)	|0.237	0.004	0.112	0.000	0.123|
2311232 (0.328)	|0.002	0.243	0.076	0.002	0.003|
4113214 (0.143)	|0.000	0.007	0.000	0.136	0.000|
2133412 (0.020)	|0.020	0.000	0.000	0.000	0.000|
4113212 (0.015)	|0.000	0.000	0.000	0.015	0.000|
Multiallelic Dprime: 0.823
BLOCK 904.  MARKERS: 4927 4928 4929 4930
2114 (0.266)	|0.259	0.000	0.000|
1134 (0.263)	|0.000	0.263	0.000|
2212 (0.192)	|0.192	0.000	0.000|
1114 (0.150)	|0.000	0.017	0.138|
2112 (0.126)	|0.127	0.000	0.000|
Multiallelic Dprime: 0.983
BLOCK 905.  MARKERS: 4932 4933
31 (0.577)	|0.265	0.000	0.225	0.002	0.075	0.000|
34 (0.282)	|0.000	0.259	0.000	0.000	0.000	0.011|
14 (0.138)	|0.000	0.000	0.000	0.138	0.000	0.000|
Multiallelic Dprime: 0.998
BLOCK 906.  MARKERS: 4934 4935 4936 4937 4938 4939 4940 4941 4942 4943 4944
32314313234 (0.267)	|0.159	0.100	0.006	0.000	0.000|
44433332412 (0.259)	|0.216	0.004	0.025	0.001	0.015|
32314113234 (0.228)	|0.164	0.062	0.000	0.000	0.000|
32314313214 (0.142)	|0.036	0.000	0.080	0.019	0.000|
32333312412 (0.076)	|0.072	0.004	0.000	0.000	0.000|
44414332412 (0.011)	|0.000	0.000	0.010	0.000	0.000|
Multiallelic Dprime: 0.466
BLOCK 907.  MARKERS: 4951 4952 4953 4954 4955 4956 4957 4958
12242211 (0.653)	|0.587	0.062	0.000	0.000	0.000	0.000|
12242213 (0.175)	|0.056	0.106	0.000	0.000	0.004	0.000|
34424433 (0.126)	|0.000	0.000	0.081	0.034	0.000	0.001|
32242213 (0.021)	|0.000	0.000	0.000	0.000	0.014	0.008|
32222213 (0.016)	|0.000	0.000	0.015	0.000	0.000	0.000|
Multiallelic Dprime: 0.742
BLOCK 908.  MARKERS: 4959 4960 4961 4962 4963 4964 4965 4966
32421312 (0.644)	|0.643	0.000	0.000|
32421314 (0.168)	|0.007	0.127	0.032|
11333134 (0.097)	|0.000	0.000	0.096|
31423134 (0.035)	|0.000	0.034	0.000|
31421314 (0.022)	|0.001	0.021	0.000|
31421312 (0.011)	|0.010	0.001	0.000|
Multiallelic Dprime: 0.958
BLOCK 909.  MARKERS: 4967 4968
22 (0.663)	|0.397	0.224	0.008	0.027	0.003|
24 (0.197)	|0.144	0.000	0.037	0.000	0.016|
44 (0.137)	|0.017	0.080	0.036	0.000	0.002|
Multiallelic Dprime: 0.374
BLOCK 910.  MARKERS: 4970 4971 4972 4973 4974 4975 4976 4977
22332314 (0.557)	|0.306	0.109	0.144|
34113432 (0.304)	|0.091	0.202	0.012|
34133432 (0.081)	|0.001	0.036	0.045|
22332332 (0.027)	|0.027	0.000	0.000|
32133432 (0.021)	|0.001	0.000	0.019|
Multiallelic Dprime: 0.437
BLOCK 911.  MARKERS: 4979 4980
24 (0.428)	|0.371	0.026	0.033	0.000	0.000|
22 (0.351)	|0.276	0.004	0.067	0.000	0.000|
12 (0.221)	|0.014	0.146	0.000	0.034	0.011|
Multiallelic Dprime: 0.623
BLOCK 912.  MARKERS: 4981 4982 4983 4984 4985
23321 (0.660)	|0.200	0.035	0.192	0.116	0.048	0.053	0.007|
41144 (0.175)	|0.008	0.148	0.008	0.004	0.001	0.000	0.002|
23324 (0.099)	|0.005	0.031	0.001	0.005	0.019	0.000	0.031|
21344 (0.035)	|0.002	0.002	0.000	0.003	0.020	0.000	0.000|
21341 (0.011)	|0.006	0.000	0.000	0.004	0.000	0.000	0.000|
Multiallelic Dprime: 0.719
BLOCK 913.  MARKERS: 4989 4990 4991 4992 4993 4994 4995 4996 4997 4998 4999
31133134334 (0.221)	|0.000	0.154	0.021	0.000	0.026	0.000	0.000|
31313324132 (0.216)	|0.000	0.000	0.095	0.118	0.000	0.000	0.000|
31113332134 (0.205)	|0.172	0.000	0.000	0.000	0.000	0.000	0.010|
21132334314 (0.133)	|0.000	0.003	0.045	0.000	0.064	0.019	0.000|
33113332334 (0.091)	|0.088	0.003	0.000	0.000	0.000	0.000	0.000|
31132334334 (0.056)	|0.000	0.053	0.000	0.000	0.000	0.000	0.000|
31133334334 (0.046)	|0.000	0.031	0.000	0.009	0.005	0.000	0.000|
Multiallelic Dprime: 0.858
BLOCK 914.  MARKERS: 5000 5001 5002 5003 5004 5005 5006 5007 5008 5009
3244233223 (0.263)	|0.140	0.121|
1424323443 (0.253)	|0.167	0.083|
1422321242 (0.166)	|0.141	0.026|
1424333223 (0.132)	|0.082	0.049|
1424323223 (0.105)	|0.036	0.069|
1444233223 (0.020)	|0.016	0.004|
3224333223 (0.012)	|0.004	0.007|
Multiallelic Dprime: 0.240
BLOCK 915.  MARKERS: 5012 5013 5014
221 (0.624)	|0.290	0.226	0.051	0.051|
343 (0.374)	|0.198	0.080	0.064	0.025|
Multiallelic Dprime: 0.181
BLOCK 916.  MARKERS: 5017 5018 5019 5020
2213 (0.489)	|0.455	0.000	0.001	0.030|
3431 (0.307)	|0.000	0.290	0.000	0.018|
2433 (0.115)	|0.000	0.002	0.113	0.000|
2431 (0.076)	|0.000	0.016	0.059	0.000|
Multiallelic Dprime: 0.937
BLOCK 917.  MARKERS: 5021 5022 5023
223 (0.459)	|0.390	0.000	0.067	0.000	0.002|
421 (0.313)	|0.000	0.170	0.015	0.125	0.000|
413 (0.176)	|0.065	0.000	0.058	0.000	0.052|
423 (0.048)	|0.047	0.001	0.000	0.000	0.000|
Multiallelic Dprime: 0.761
BLOCK 918.  MARKERS: 5024 5025 5026 5027 5028 5029 5030
3123423 (0.503)	|0.504	0.000	0.000|
3111423 (0.173)	|0.164	0.008	0.000|
1223241 (0.140)	|0.000	0.090	0.050|
3113423 (0.124)	|0.124	0.000	0.000|
1223423 (0.054)	|0.000	0.053	0.000|
Multiallelic Dprime: 0.951
BLOCK 919.  MARKERS: 5031 5032 5033
442 (0.796)	|0.506	0.187	0.102|
224 (0.150)	|0.119	0.025	0.007|
242 (0.053)	|0.042	0.005	0.006|
Multiallelic Dprime: 0.374
BLOCK 920.  MARKERS: 5037 5038 5039
133 (0.667)	|0.444	0.169	0.002	0.000	0.050|
411 (0.219)	|0.009	0.036	0.166	0.000	0.006|
111 (0.114)	|0.003	0.000	0.000	0.102	0.000|
Multiallelic Dprime: 0.829
BLOCK 921.  MARKERS: 5040 5041 5042 5043 5044
42111 (0.456)	|0.344	0.110	0.002|
42112 (0.206)	|0.205	0.000	0.000|
42312 (0.168)	|0.094	0.071	0.003|
23132 (0.102)	|0.101	0.000	0.000|
43112 (0.056)	|0.010	0.000	0.046|
Multiallelic Dprime: 0.466
BLOCK 922.  MARKERS: 5046 5047 5048
121 (0.764)	|0.568	0.095	0.099	0.003|
343 (0.181)	|0.001	0.178	0.001	0.000|
341 (0.051)	|0.000	0.001	0.000	0.050|
Multiallelic Dprime: 0.917
BLOCK 923.  MARKERS: 5049 5050 5051
231 (0.569)	|0.386	0.128	0.055|
213 (0.277)	|0.195	0.074	0.008|
431 (0.102)	|0.078	0.023	0.000|
233 (0.052)	|0.017	0.036	0.000|
Multiallelic Dprime: 0.135
BLOCK 924.  MARKERS: 5052 5053
31 (0.677)	|0.553	0.106	0.002	0.010|
13 (0.261)	|0.000	0.000	0.134	0.126|
33 (0.063)	|0.001	0.058	0.000	0.000|
Multiallelic Dprime: 0.872
BLOCK 925.  MARKERS: 5054 5055 5056 5057 5058
22314 (0.554)	|0.537	0.009	0.011|
22312 (0.162)	|0.150	0.000	0.010|
41114 (0.135)	|0.040	0.093	0.002|
41134 (0.134)	|0.057	0.000	0.076|
Multiallelic Dprime: 0.747
BLOCK 926.  MARKERS: 5060 5061
23 (0.796)	|0.659	0.136|
33 (0.102)	|0.086	0.016|
34 (0.102)	|0.066	0.036|
Multiallelic Dprime: 0.107
BLOCK 927.  MARKERS: 5067 5068
22 (0.811)	|0.549	0.187	0.076|
44 (0.189)	|0.087	0.032	0.069|
Multiallelic Dprime: 0.272
BLOCK 928.  MARKERS: 5071 5072
14 (0.637)	|0.476	0.046	0.003	0.099|
12 (0.219)	|0.021	0.186	0.000	0.009|
24 (0.144)	|0.000	0.000	0.144	0.000|
Multiallelic Dprime: 0.858
BLOCK 929.  MARKERS: 5073 5074 5075 5076 5077 5078
141424 (0.497)	|0.328	0.107	0.015	0.018	0.017|
143342 (0.232)	|0.003	0.082	0.143	0.000	0.000|
313444 (0.147)	|0.023	0.004	0.000	0.112	0.000|
143442 (0.108)	|0.001	0.000	0.004	0.000	0.099|
Multiallelic Dprime: 0.743
BLOCK 930.  MARKERS: 5079 5080 5081 5082 5083 5084 5085 5086 5087 5088 5089 5090 5091 5092 5093 5094 5095 5096 5097
3122143212434223323 (0.364)	|0.195	0.049	0.118|
4313323212434223323 (0.195)	|0.162	0.012	0.019|
4313322434211331323 (0.165)	|0.028	0.125	0.012|
4313322414231323311 (0.134)	|0.013	0.007	0.114|
3122143212434223223 (0.118)	|0.032	0.081	0.009|
Multiallelic Dprime: 0.522
BLOCK 931.  MARKERS: 5099 5100 5101 5102 5103
34312 (0.442)	|0.413	0.023	0.000	0.000|
43434 (0.282)	|0.015	0.254	0.002	0.001|
34314 (0.276)	|0.004	0.124	0.120	0.028|
Multiallelic Dprime: 0.819
BLOCK 932.  MARKERS: 5104 5105 5106 5107 5108 5109 5110 5111 5112 5113 5114
34413342441 (0.432)	|0.398	0.026	0.005|
32231134214 (0.401)	|0.242	0.038	0.119|
12211134214 (0.121)	|0.042	0.079	0.001|
12231134214 (0.029)	|0.026	0.000	0.001|
Multiallelic Dprime: 0.576
BLOCK 933.  MARKERS: 5116 5117 5118
214 (0.717)	|0.415	0.298	0.005|
433 (0.149)	|0.000	0.034	0.115|
414 (0.129)	|0.001	0.003	0.124|
Multiallelic Dprime: 0.845
BLOCK 934.  MARKERS: 5119 5120 5121
332 (0.415)	|0.399	0.004	0.013	0.000	0.000|
114 (0.337)	|0.032	0.267	0.014	0.000	0.022|
314 (0.247)	|0.042	0.015	0.095	0.093	0.001|
Multiallelic Dprime: 0.845
BLOCK 935.  MARKERS: 5122 5123 5124 5125 5126
34123 (0.472)	|0.379	0.076	0.018|
34341 (0.286)	|0.042	0.177	0.063|
11341 (0.122)	|0.024	0.018	0.076|
34321 (0.093)	|0.000	0.076	0.017|
31341 (0.024)	|0.000	0.002	0.021|
Multiallelic Dprime: 0.609
BLOCK 936.  MARKERS: 5127 5128 5129 5130 5131
14121 (0.448)	|0.394	0.055|
34121 (0.347)	|0.218	0.129|
32312 (0.194)	|0.017	0.177|
Multiallelic Dprime: 0.474
BLOCK 937.  MARKERS: 5132 5133 5134
444 (0.632)	|0.410	0.220	0.002|
222 (0.366)	|0.143	0.046	0.174|
Multiallelic Dprime: 0.475
BLOCK 938.  MARKERS: 5137 5138
34 (0.553)	|0.456	0.016	0.041	0.038|
32 (0.268)	|0.051	0.208	0.000	0.008|
14 (0.176)	|0.051	0.022	0.069	0.034|
Multiallelic Dprime: 0.617
BLOCK 939.  MARKERS: 5140 5141 5142 5143 5144
32431 (0.559)	|0.316	0.038	0.156	0.025	0.010	0.008|
44213 (0.244)	|0.019	0.199	0.015	0.000	0.000	0.000|
42431 (0.113)	|0.042	0.006	0.058	0.000	0.003	0.002|
42411 (0.080)	|0.024	0.023	0.022	0.001	0.000	0.000|
Multiallelic Dprime: 0.522
BLOCK 940.  MARKERS: 5145 5146 5147 5148 5149 5150 5151 5152 5153 5154 5155
13433212421 (0.401)	|0.400	0.000	0.002|
13411412233 (0.267)	|0.002	0.264	0.001|
21233234421 (0.249)	|0.001	0.003	0.245|
13413212233 (0.027)	|0.027	0.000	0.000|
13433212233 (0.013)	|0.000	0.014	0.000|
21233212421 (0.011)	|0.007	0.004	0.000|
Multiallelic Dprime: 0.980
BLOCK 941.  MARKERS: 5156 5157
31 (0.450)	|0.400	0.047|
41 (0.297)	|0.210	0.081|
43 (0.253)	|0.237	0.012|
Multiallelic Dprime: 0.404
BLOCK 942.  MARKERS: 5159 5160
31 (0.847)	|0.702	0.127	0.018|
22 (0.140)	|0.129	0.006	0.003|
Multiallelic Dprime: 0.572
BLOCK 943.  MARKERS: 5162 5163
14 (0.841)	|0.633	0.189	0.017|
32 (0.135)	|0.042	0.073	0.015|
34 (0.021)	|0.016	0.004	0.000|
Multiallelic Dprime: 0.420
BLOCK 944.  MARKERS: 5165 5166
42 (0.694)	|0.692	0.000	0.003|
24 (0.266)	|0.006	0.145	0.111|
22 (0.032)	|0.032	0.000	0.000|
Multiallelic Dprime: 0.984
BLOCK 945.  MARKERS: 5167 5168
33 (0.728)	|0.381	0.131	0.083	0.084	0.047|
31 (0.146)	|0.106	0.020	0.007	0.014	0.000|
11 (0.121)	|0.069	0.015	0.019	0.010	0.005|
Multiallelic Dprime: 0.233
BLOCK 946.  MARKERS: 5176 5177 5178 5179 5180 5181 5182
4411222 (0.556)	|0.408	0.000	0.145|
2243414 (0.168)	|0.002	0.155	0.010|
4411224 (0.109)	|0.110	0.000	0.000|
4243414 (0.107)	|0.000	0.072	0.035|
4243424 (0.052)	|0.051	0.000	0.000|
Multiallelic Dprime: 0.698
BLOCK 947.  MARKERS: 5183 5184 5185 5186 5187
42133 (0.574)	|0.189	0.147	0.100	0.065	0.061|
24411 (0.226)	|0.124	0.060	0.006	0.023	0.009|
24413 (0.196)	|0.034	0.065	0.072	0.006	0.008|
Multiallelic Dprime: 0.204
BLOCK 948.  MARKERS: 5188 5189 5190 5191 5192 5193 5194
4121412 (0.350)	|0.000	0.272	0.074	0.000|
4243213 (0.273)	|0.272	0.002	0.000	0.000|
4223412 (0.181)	|0.179	0.001	0.000	0.000|
1223432 (0.094)	|0.000	0.000	0.000	0.089|
4223432 (0.079)	|0.066	0.000	0.015	0.000|
Multiallelic Dprime: 0.958
BLOCK 949.  MARKERS: 5195 5196 5197 5198
1344 (0.532)	|0.426	0.105|
2122 (0.279)	|0.136	0.143|
2124 (0.097)	|0.036	0.061|
2324 (0.089)	|0.044	0.045|
Multiallelic Dprime: 0.365
BLOCK 950.  MARKERS: 5202 5203
13 (0.645)	|0.427	0.158	0.052	0.009|
32 (0.355)	|0.165	0.056	0.128	0.005|
Multiallelic Dprime: 0.283
BLOCK 951.  MARKERS: 5206 5207 5208
313 (0.591)	|0.396	0.134	0.008	0.056|
133 (0.213)	|0.008	0.001	0.136	0.069|
311 (0.180)	|0.007	0.172	0.002	0.000|
113 (0.014)	|0.000	0.000	0.000	0.013|
Multiallelic Dprime: 0.738
BLOCK 952.  MARKERS: 5209 5210 5211
223 (0.419)	|0.347	0.044	0.015	0.005	0.001|
221 (0.307)	|0.135	0.161	0.006	0.002	0.001|
123 (0.138)	|0.004	0.004	0.119	0.011	0.005|
243 (0.137)	|0.010	0.002	0.004	0.097	0.024|
Multiallelic Dprime: 0.654
BLOCK 953.  MARKERS: 5212 5213 5214 5215 5216
42132 (0.497)	|0.290	0.188	0.008	0.010|
22132 (0.212)	|0.008	0.004	0.198	0.003|
44342 (0.144)	|0.010	0.046	0.016	0.072|
42334 (0.115)	|0.002	0.014	0.011	0.088|
42332 (0.032)	|0.000	0.011	0.008	0.013|
Multiallelic Dprime: 0.739
BLOCK 954.  MARKERS: 5217 5218 5219
123 (0.310)	|0.242	0.029	0.011	0.003	0.023|
122 (0.262)	|0.042	0.163	0.038	0.006	0.000|
322 (0.242)	|0.072	0.090	0.049	0.028	0.000|
142 (0.185)	|0.082	0.038	0.051	0.005	0.002|
Multiallelic Dprime: 0.431
BLOCK 955.  MARKERS: 5220 5221 5222 5223 5224 5225
312332 (0.438)	|0.342	0.075	0.012|
114332 (0.321)	|0.249	0.040	0.026|
142414 (0.151)	|0.017	0.131	0.000|
112332 (0.042)	|0.023	0.017	0.001|
112414 (0.023)	|0.006	0.011	0.006|
Multiallelic Dprime: 0.465
BLOCK 956.  MARKERS: 5228 5229 5230 5231 5232 5233
212422 (0.646)	|0.204	0.232	0.172	0.000	0.038|
344134 (0.287)	|0.212	0.011	0.051	0.010	0.000|
344122 (0.045)	|0.003	0.000	0.002	0.040	0.000|
Multiallelic Dprime: 0.564
BLOCK 957.  MARKERS: 5234 5235 5236 5237 5238
33133 (0.427)	|0.398	0.009	0.020|
31331 (0.243)	|0.025	0.217	0.000|
23123 (0.232)	|0.164	0.064	0.002|
33123 (0.058)	|0.013	0.007	0.038|
31333 (0.038)	|0.004	0.034	0.000|
Multiallelic Dprime: 0.690
BLOCK 958.  MARKERS: 5242 5243
24 (0.606)	|0.551	0.026	0.029|
42 (0.330)	|0.084	0.187	0.056|
44 (0.063)	|0.027	0.012	0.022|
Multiallelic Dprime: 0.662
BLOCK 959.  MARKERS: 5246 5247 5248 5249 5250
14213 (0.660)	|0.509	0.147|
34213 (0.225)	|0.056	0.170|
31431 (0.108)	|0.058	0.050|
Multiallelic Dprime: 0.455
BLOCK 960.  MARKERS: 5254 5255
22 (0.623)	|0.345	0.143	0.046	0.037	0.012	0.001|
44 (0.373)	|0.157	0.025	0.110	0.030	0.021	0.013|
Multiallelic Dprime: 0.324
BLOCK 961.  MARKERS: 5258 5259 5260 5261 5262 5263 5264 5265
13424431 (0.507)	|0.375	0.020	0.046	0.042	0.017|
34212313 (0.168)	|0.119	0.035	0.008	0.006	0.000|
14214313 (0.158)	|0.125	0.008	0.021	0.002	0.000|
13224431 (0.067)	|0.028	0.034	0.005	0.000	0.001|
13214431 (0.033)	|0.008	0.002	0.020	0.000	0.002|
13424433 (0.015)	|0.011	0.000	0.000	0.000	0.005|
Multiallelic Dprime: 0.257
BLOCK 962.  MARKERS: 5268 5269 5270 5271 5272 5273 5274 5275
31324122 (0.682)	|0.287	0.038	0.183	0.174	0.000|
13144311 (0.117)	|0.005	0.084	0.025	0.000	0.001|
11123311 (0.103)	|0.003	0.079	0.006	0.015	0.000|
31144311 (0.054)	|0.015	0.036	0.003	0.000	0.000|
31124311 (0.033)	|0.002	0.000	0.000	0.000	0.030|
Multiallelic Dprime: 0.694
BLOCK 963.  MARKERS: 5276 5277 5278 5279
2442 (0.316)	|0.303	0.008	0.002|
2222 (0.238)	|0.075	0.144	0.018|
2441 (0.221)	|0.215	0.005	0.000|
3222 (0.191)	|0.192	0.000	0.000|
2242 (0.032)	|0.000	0.000	0.031|
Multiallelic Dprime: 0.859
BLOCK 964.  MARKERS: 5280 5281 5282 5283
2422 (0.784)	|0.351	0.343	0.086|
3244 (0.157)	|0.118	0.029	0.008|
3222 (0.052)	|0.003	0.017	0.031|
Multiallelic Dprime: 0.335
BLOCK 965.  MARKERS: 5284 5285 5286
423 (0.476)	|0.340	0.007	0.130|
211 (0.389)	|0.016	0.367	0.006|
223 (0.125)	|0.089	0.010	0.015|
Multiallelic Dprime: 0.790
BLOCK 966.  MARKERS: 5288 5289 5290
142 (0.446)	|0.015	0.203	0.000	0.128	0.000	0.058	0.012|
143 (0.393)	|0.317	0.000	0.000	0.000	0.063	0.000	0.000|
322 (0.150)	|0.000	0.000	0.136	0.000	0.000	0.000	0.000|
Multiallelic Dprime: 0.973
BLOCK 967.  MARKERS: 5291 5292 5293 5294 5295 5296 5297 5298 5299 5300 5301 5302 5303 5304 5305 5306 5307 5308 5309 5310 5311 5312 5313 5314 5315 5316 5317 5318 5319 5320 5321 5322 5323 5324 5325 5326 5327 5328 5329 5330 5331 5332
342114432432221143244123211232412143423443 (0.341)	|0.317	0.003	0.012	0.000|
114114432332423321142142211414233231441323 (0.202)	|0.000	0.200	0.000	0.000|
342322433314231143122323334414213233241321 (0.136)	|0.000	0.000	0.000	0.136|
114114112332223321142142211414233231441323 (0.128)	|0.000	0.000	0.128	0.000|
342114432332423321142142211414233231441323 (0.066)	|0.000	0.066	0.001	0.000|
142114112332223321142142211414233231441323 (0.056)	|0.000	0.000	0.058	0.000|
114114432432221143244123211232412143423443 (0.011)	|0.012	0.000	0.000	0.000|
Multiallelic Dprime: 0.976
BLOCK 968.  MARKERS: 5333 5334 5335 5336
3323 (0.353)	|0.157	0.187	0.008|
1141 (0.275)	|0.233	0.034	0.009|
3121 (0.212)	|0.195	0.015	0.002|
3123 (0.150)	|0.057	0.003	0.092|
Multiallelic Dprime: 0.574
BLOCK 969.  MARKERS: 5337 5338 5339 5340
2211 (0.644)	|0.171	0.223	0.172	0.048	0.022|
3414 (0.239)	|0.210	0.016	0.002	0.004	0.001|
2441 (0.118)	|0.000	0.073	0.022	0.007	0.015|
Multiallelic Dprime: 0.496
BLOCK 970.  MARKERS: 5341 5342 5343 5344 5345 5346 5347 5348 5349 5350 5351 5352 5353 5354 5355 5356 5357 5358
414312133141411411 (0.380)	|0.351	0.018	0.013|
232133424223133233 (0.312)	|0.041	0.267	0.003|
232133424243133233 (0.196)	|0.030	0.161	0.005|
232133423243133233 (0.058)	|0.045	0.003	0.011|
432313433241411411 (0.038)	|0.004	0.007	0.028|
Multiallelic Dprime: 0.759
BLOCK 971.  MARKERS: 5359 5360 5361
144 (0.475)	|0.064	0.156	0.127	0.078	0.001	0.031|
221 (0.463)	|0.294	0.118	0.013	0.010	0.005	0.007|
241 (0.061)	|0.001	0.000	0.014	0.000	0.045	0.002|
Multiallelic Dprime: 0.550
BLOCK 972.  MARKERS: 5363 5364 5365 5366 5367 5368 5369 5370 5371
221434414 (0.361)	|0.287	0.021	0.016	0.033	0.000|
221234414 (0.277)	|0.255	0.005	0.005	0.005	0.000|
342413231 (0.154)	|0.039	0.075	0.009	0.028	0.001|
221434231 (0.088)	|0.035	0.006	0.043	0.001	0.000|
342414231 (0.050)	|0.021	0.019	0.000	0.000	0.006|
221434234 (0.039)	|0.004	0.000	0.034	0.000	0.000|
Multiallelic Dprime: 0.586
BLOCK 973.  MARKERS: 5374 5375 5376 5377 5378 5379 5380 5381 5382 5383 5384 5385 5386 5387 5388 5389 5390
14413342332222344 (0.648)	|0.391	0.145	0.049	0.038	0.020	0.004|
14413342333222234 (0.130)	|0.081	0.024	0.017	0.004	0.001	0.002|
31221121213441232 (0.120)	|0.036	0.030	0.045	0.006	0.002	0.002|
14413322333222232 (0.069)	|0.022	0.039	0.006	0.002	0.000	0.000|
14413342333222232 (0.012)	|0.007	0.000	0.002	0.000	0.000	0.002|
Multiallelic Dprime: 0.236
BLOCK 974.  MARKERS: 5393 5394 5395 5396 5397 5398 5399 5400 5401
141231133 (0.543)	|0.536	0.000|
141231111 (0.243)	|0.240	0.000|
323113331 (0.126)	|0.081	0.044|
321113331 (0.051)	|0.000	0.051|
141231331 (0.024)	|0.023	0.000|
141113331 (0.011)	|0.004	0.007|
Multiallelic Dprime: 0.913
BLOCK 975.  MARKERS: 5402 5403
43 (0.888)	|0.548	0.308	0.012	0.010|
11 (0.102)	|0.044	0.038	0.017	0.000|
Multiallelic Dprime: 0.207
BLOCK 976.  MARKERS: 5406 5407 5408 5409 5410 5411
111243 (0.596)	|0.361	0.189	0.041	0.000	0.000|
342122 (0.351)	|0.074	0.158	0.090	0.014	0.013|
342242 (0.030)	|0.028	0.001	0.000	0.000	0.000|
312243 (0.011)	|0.002	0.009	0.000	0.000	0.000|
Multiallelic Dprime: 0.390
BLOCK 977.  MARKERS: 5412 5413 5414 5415
2124 (0.463)	|0.079	0.290	0.096|
4332 (0.366)	|0.275	0.078	0.015|
4122 (0.133)	|0.043	0.027	0.061|
4132 (0.015)	|0.006	0.003	0.000|
4124 (0.013)	|0.000	0.010	0.003|
Multiallelic Dprime: 0.488
BLOCK 978.  MARKERS: 5417 5418 5419
123 (0.409)	|0.291	0.029	0.067	0.013	0.000	0.008|
141 (0.409)	|0.025	0.193	0.122	0.031	0.025	0.007|
243 (0.174)	|0.053	0.026	0.002	0.088	0.000	0.000|
Multiallelic Dprime: 0.582
BLOCK 979.  MARKERS: 5421 5422 5423 5424 5425 5426 5427 5428 5429 5430 5431
41444323441 (0.371)	|0.342	0.017	0.008|
11442121441 (0.256)	|0.037	0.164	0.055|
41442323241 (0.191)	|0.060	0.002	0.129|
44232141422 (0.131)	|0.041	0.092	0.000|
41442141422 (0.025)	|0.025	0.000	0.000|
11444323441 (0.015)	|0.014	0.000	0.000|
Multiallelic Dprime: 0.690
BLOCK 980.  MARKERS: 5432 5433
11 (0.527)	|0.415	0.092	0.021|
13 (0.278)	|0.107	0.170	0.002|
31 (0.194)	|0.014	0.012	0.169|
Multiallelic Dprime: 0.579
BLOCK 981.  MARKERS: 5434 5435
33 (0.536)	|0.474	0.001	0.005	0.056|
23 (0.273)	|0.012	0.078	0.182	0.000|
21 (0.192)	|0.018	0.170	0.000	0.003|
Multiallelic Dprime: 0.849
BLOCK 982.  MARKERS: 5436 5437 5438
313 (0.504)	|0.455	0.046	0.000|
114 (0.248)	|0.000	0.239	0.009|
333 (0.186)	|0.091	0.002	0.094|
314 (0.061)	|0.056	0.004	0.000|
Multiallelic Dprime: 0.765
BLOCK 983.  MARKERS: 5439 5440 5441 5442 5443 5444 5445 5446
21131322 (0.604)	|0.422	0.140	0.040|
44241444 (0.292)	|0.207	0.074	0.010|
41243422 (0.103)	|0.061	0.042	0.000|
Multiallelic Dprime: 0.081
BLOCK 984.  MARKERS: 5449 5450
44 (0.691)	|0.399	0.274	0.002	0.013|
32 (0.256)	|0.213	0.043	0.000	0.000|
42 (0.051)	|0.004	0.000	0.044	0.000|
Multiallelic Dprime: 0.457
BLOCK 985.  MARKERS: 5451 5452 5453 5454 5455 5456 5457 5458 5459 5460
4322111111 (0.618)	|0.513	0.094	0.010|
2141322323 (0.317)	|0.054	0.218	0.045|
4122112113 (0.046)	|0.046	0.000	0.000|
4122111111 (0.013)	|0.008	0.003	0.001|
Multiallelic Dprime: 0.601
BLOCK 986.  MARKERS: 5463 5464
31 (0.622)	|0.392	0.000	0.226	0.002	0.000|
43 (0.316)	|0.000	0.279	0.003	0.000	0.027|
41 (0.060)	|0.004	0.000	0.005	0.033	0.004|
Multiallelic Dprime: 0.960
BLOCK 987.  MARKERS: 5465 5466 5467 5468 5469 5470 5471
1331431 (0.397)	|0.186	0.083	0.091	0.038|
4422221 (0.279)	|0.083	0.082	0.059	0.055|
4421223 (0.232)	|0.182	0.028	0.014	0.008|
4431431 (0.035)	|0.006	0.025	0.004	0.000|
4431421 (0.032)	|0.004	0.021	0.005	0.002|
Multiallelic Dprime: 0.285
BLOCK 988.  MARKERS: 5472 5473 5474
214 (0.471)	|0.392	0.047	0.032|
234 (0.244)	|0.214	0.013	0.017|
134 (0.175)	|0.018	0.150	0.008|
231 (0.110)	|0.034	0.024	0.052|
Multiallelic Dprime: 0.585
BLOCK 989.  MARKERS: 5475 5476
33 (0.657)	|0.351	0.195	0.095	0.013|
13 (0.234)	|0.156	0.055	0.021	0.000|
31 (0.109)	|0.057	0.049	0.000	0.003|
Multiallelic Dprime: 0.173
BLOCK 990.  MARKERS: 5477 5478 5479
221 (0.564)	|0.429	0.025	0.058	0.040	0.009|
343 (0.300)	|0.209	0.068	0.006	0.012	0.000|
321 (0.117)	|0.113	0.002	0.000	0.000	0.001|
323 (0.016)	|0.014	0.002	0.000	0.000	0.000|
Multiallelic Dprime: 0.277
BLOCK 991.  MARKERS: 5480 5481 5482 5483 5484 5485 5486 5487
31121234 (0.766)	|0.363	0.324	0.073|
44313412 (0.100)	|0.048	0.047	0.004|
41323434 (0.064)	|0.005	0.029	0.029|
41323414 (0.052)	|0.019	0.007	0.024|
41123412 (0.011)	|0.011	0.000	0.000|
Multiallelic Dprime: 0.198
BLOCK 992.  MARKERS: 5489 5490 5491 5492
2434 (0.448)	|0.418	0.021	0.003	0.002|
4112 (0.411)	|0.033	0.302	0.074	0.000|
4434 (0.130)	|0.012	0.096	0.001	0.008|
Multiallelic Dprime: 0.798
BLOCK 993.  MARKERS: 5493 5494 5495 5496 5497 5498 5499 5500 5501 5502
3411334441 (0.465)	|0.381	0.085|
1234142224 (0.421)	|0.352	0.065|
1211132221 (0.080)	|0.066	0.013|
3234142221 (0.011)	|0.009	0.002|
Multiallelic Dprime: 0.067
BLOCK 994.  MARKERS: 5503 5504
12 (0.816)	|0.494	0.282	0.000	0.000|
31 (0.179)	|0.000	0.000	0.139	0.016|
Multiallelic Dprime: 1.000
BLOCK 995.  MARKERS: 5505 5506 5507 5508 5509 5510 5511 5512 5513 5514 5515 5516 5517 5518 5519 5520 5521
23242123344332442 (0.494)	|0.483	0.001	0.010	0.000	0.000|
41221443212312224 (0.281)	|0.000	0.280	0.000	0.000	0.000|
41421442212114242 (0.142)	|0.000	0.000	0.128	0.012	0.000|
41221443212312242 (0.016)	|0.000	0.000	0.000	0.000	0.008|
Multiallelic Dprime: 0.987
BLOCK 996.  MARKERS: 5522 5523 5524 5525 5526 5527 5528 5529
41233132 (0.498)	|0.126	0.221	0.079	0.063	0.000	0.000|
43223332 (0.308)	|0.196	0.056	0.019	0.011	0.015	0.009|
23421311 (0.144)	|0.043	0.016	0.083	0.000	0.000	0.000|
23421332 (0.015)	|0.014	0.000	0.000	0.000	0.000	0.000|
43421312 (0.014)	|0.007	0.000	0.004	0.001	0.000	0.002|
Multiallelic Dprime: 0.448
BLOCK 997.  MARKERS: 5531 5532 5533 5534 5535 5536 5537
2222411 (0.391)	|0.289	0.046	0.053|
2143211 (0.299)	|0.183	0.082	0.035|
4222443 (0.192)	|0.094	0.046	0.051|
2143411 (0.077)	|0.063	0.006	0.010|
2122411 (0.014)	|0.014	0.000	0.000|
2222441 (0.013)	|0.009	0.000	0.003|
Multiallelic Dprime: 0.229
BLOCK 998.  MARKERS: 5540 5541
24 (0.657)	|0.591	0.059	0.005|
42 (0.183)	|0.020	0.000	0.164|
44 (0.158)	|0.005	0.133	0.016|
Multiallelic Dprime: 0.835
BLOCK 999.  MARKERS: 5542 5543
22 (0.616)	|0.238	0.283	0.062	0.028|
41 (0.191)	|0.112	0.067	0.011	0.000|
42 (0.188)	|0.061	0.050	0.044	0.031|
Multiallelic Dprime: 0.205
BLOCK 1000.  MARKERS: 5547 5548 5549
422 (0.413)	|0.111	0.129	0.171|
212 (0.401)	|0.203	0.116	0.081|
424 (0.117)	|0.065	0.035	0.018|
412 (0.061)	|0.030	0.013	0.018|
Multiallelic Dprime: 0.203
BLOCK 1001.  MARKERS: 5550 5551
13 (0.413)	|0.396	0.001	0.014	0.000	0.000|
31 (0.297)	|0.038	0.240	0.000	0.000	0.014|
33 (0.288)	|0.016	0.095	0.146	0.019	0.000|
Multiallelic Dprime: 0.786
BLOCK 1002.  MARKERS: 5553 5554 5555 5556 5557 5558 5559 5560
23343113 (0.449)	|0.063	0.210	0.091	0.056	0.025|
23343111 (0.341)	|0.173	0.032	0.039	0.072	0.022|
44221333 (0.160)	|0.070	0.033	0.034	0.003	0.017|
43323113 (0.019)	|0.000	0.000	0.016	0.000	0.002|
23323133 (0.015)	|0.000	0.000	0.000	0.000	0.014|
Multiallelic Dprime: 0.397
BLOCK 1003.  MARKERS: 5564 5565 5566 5567 5568 5569 5570 5571 5572
323211213 (0.313)	|0.175	0.060	0.059	0.015|
132441423 (0.283)	|0.084	0.098	0.090	0.007|
132214413 (0.184)	|0.104	0.038	0.023	0.014|
132211411 (0.130)	|0.060	0.046	0.021	0.004|
132211413 (0.080)	|0.056	0.004	0.004	0.017|
Multiallelic Dprime: 0.238
BLOCK 1004.  MARKERS: 5575 5576 5577 5578 5579 5580
122433 (0.486)	|0.321	0.120	0.042|
341433 (0.245)	|0.012	0.172	0.061|
121224 (0.197)	|0.004	0.003	0.190|
121433 (0.056)	|0.015	0.024	0.015|
Multiallelic Dprime: 0.637
BLOCK 1005.  MARKERS: 5581 5582 5583
212 (0.355)	|0.342	0.001	0.012|
314 (0.323)	|0.155	0.009	0.156|
344 (0.311)	|0.106	0.205	0.000|
Multiallelic Dprime: 0.681
BLOCK 1006.  MARKERS: 5584 5585 5586
313 (0.611)	|0.317	0.216	0.078|
311 (0.217)	|0.078	0.104	0.036|
433 (0.169)	|0.060	0.096	0.013|
Multiallelic Dprime: 0.183
BLOCK 1007.  MARKERS: 5587 5588
33 (0.455)	|0.450	0.003	0.000	0.004|
13 (0.418)	|0.003	0.323	0.090	0.000|
11 (0.127)	|0.000	0.109	0.002	0.017|
Multiallelic Dprime: 0.900
BLOCK 1008.  MARKERS: 5589 5590 5591
211 (0.452)	|0.199	0.240	0.003	0.011|
432 (0.435)	|0.389	0.013	0.028	0.000|
412 (0.092)	|0.014	0.002	0.074	0.000|
212 (0.021)	|0.003	0.000	0.017	0.000|
Multiallelic Dprime: 0.680
BLOCK 1009.  MARKERS: 5594 5595 5596 5597 5598
22441 (0.605)	|0.342	0.197	0.052	0.011|
13233 (0.253)	|0.162	0.034	0.030	0.028|
13433 (0.123)	|0.065	0.043	0.011	0.001|
13231 (0.011)	|0.008	0.003	0.000	0.000|
Multiallelic Dprime: 0.166
BLOCK 1010.  MARKERS: 5599 5600 5601
331 (0.579)	|0.476	0.016	0.070	0.016|
121 (0.277)	|0.024	0.201	0.009	0.044|
124 (0.097)	|0.055	0.002	0.035	0.004|
131 (0.040)	|0.005	0.000	0.000	0.033|
Multiallelic Dprime: 0.651
BLOCK 1011.  MARKERS: 5602 5603 5604
332 (0.560)	|0.560	0.000	0.001|
324 (0.219)	|0.000	0.218	0.001|
432 (0.119)	|0.000	0.000	0.118|
322 (0.099)	|0.039	0.000	0.060|
Multiallelic Dprime: 0.948
BLOCK 1012.  MARKERS: 5605 5606
42 (0.602)	|0.588	0.013|
44 (0.216)	|0.216	0.000|
32 (0.182)	|0.030	0.152|
Multiallelic Dprime: 0.900
BLOCK 1013.  MARKERS: 5609 5610
22 (0.836)	|0.509	0.294	0.019	0.014|
43 (0.164)	|0.042	0.021	0.097	0.002|
Multiallelic Dprime: 0.576
BLOCK 1014.  MARKERS: 5612 5613 5614
334 (0.550)	|0.200	0.337	0.013|
313 (0.315)	|0.305	0.007	0.002|
234 (0.116)	|0.000	0.000	0.116|
333 (0.016)	|0.003	0.013	0.002|
Multiallelic Dprime: 0.760
BLOCK 1015.  MARKERS: 5616 5617
14 (0.506)	|0.152	0.353	0.002|
31 (0.356)	|0.337	0.012	0.007|
34 (0.137)	|0.111	0.017	0.008|
Multiallelic Dprime: 0.801
BLOCK 1016.  MARKERS: 5618 5619
32 (0.600)	|0.356	0.002	0.180	0.003	0.036	0.002	0.009|
14 (0.383)	|0.000	0.216	0.002	0.148	0.002	0.000	0.000|
12 (0.017)	|0.000	0.000	0.001	0.000	0.000	0.011	0.001|
Multiallelic Dprime: 0.975
BLOCK 1017.  MARKERS: 5620 5621 5622 5623 5624 5625 5626 5627 5628
242331231 (0.357)	|0.264	0.076	0.018|
422133323 (0.218)	|0.122	0.053	0.041|
222311231 (0.183)	|0.118	0.046	0.021|
424133323 (0.153)	|0.084	0.021	0.047|
242331233 (0.037)	|0.030	0.005	0.002|
422133223 (0.013)	|0.007	0.002	0.004|
242331223 (0.010)	|0.005	0.005	0.000|
Multiallelic Dprime: 0.182
BLOCK 1018.  MARKERS: 5630 5631 5632
144 (0.640)	|0.285	0.253	0.015	0.000	0.056	0.000	0.013	0.000	0.000|
321 (0.218)	|0.000	0.014	0.178	0.000	0.000	0.000	0.000	0.000	0.000|
341 (0.141)	|0.000	0.000	0.000	0.101	0.001	0.015	0.000	0.009	0.010|
Multiallelic Dprime: 0.934
BLOCK 1019.  MARKERS: 5633 5634 5635 5636 5637 5638 5639 5640 5641 5642 5643 5644 5645 5646 5647
113221231313444 (0.283)	|0.277	0.007	0.000|
321243414331232 (0.266)	|0.251	0.001	0.016|
311123234313444 (0.192)	|0.012	0.176	0.000|
311243234131232 (0.102)	|0.003	0.000	0.098|
321243434331232 (0.057)	|0.057	0.000	0.000|
311243234333444 (0.016)	|0.000	0.016	0.000|
321243414313444 (0.013)	|0.002	0.011	0.000|
311243234313444 (0.011)	|0.002	0.008	0.000|
311243234331232 (0.010)	|0.006	0.004	0.000|
Multiallelic Dprime: 0.894
BLOCK 1020.  MARKERS: 5649 5650
41 (0.646)	|0.612	0.035	0.000|
21 (0.233)	|0.024	0.196	0.012|
42 (0.122)	|0.050	0.070	0.000|
Multiallelic Dprime: 0.777
BLOCK 1021.  MARKERS: 5651 5652
21 (0.686)	|0.548	0.033	0.103|
44 (0.300)	|0.231	0.069	0.000|
24 (0.014)	|0.000	0.014	0.000|
Multiallelic Dprime: 0.233
BLOCK 1022.  MARKERS: 5653 5654
32 (0.779)	|0.399	0.166	0.213|
31 (0.116)	|0.020	0.080	0.011|
11 (0.104)	|0.085	0.004	0.015|
Multiallelic Dprime: 0.285
BLOCK 1023.  MARKERS: 5655 5656 5657 5658
4412 (0.504)	|0.261	0.172	0.043	0.023|
2431 (0.250)	|0.133	0.049	0.063	0.003|
2131 (0.238)	|0.146	0.071	0.018	0.002|
Multiallelic Dprime: 0.151
BLOCK 1024.  MARKERS: 5660 5661 5662 5663
1212 (0.547)	|0.436	0.105|
4434 (0.293)	|0.290	0.003|
4232 (0.124)	|0.124	0.000|
4432 (0.029)	|0.025	0.003|
Multiallelic Dprime: 0.878
BLOCK 1025.  MARKERS: 5664 5665
22 (0.881)	|0.564	0.299	0.000	0.010|
13 (0.112)	|0.000	0.016	0.095	0.000|
Multiallelic Dprime: 0.853
BLOCK 1026.  MARKERS: 5666 5667 5668 5669 5670 5671
414434 (0.566)	|0.450	0.079	0.037|
112212 (0.315)	|0.224	0.089	0.002|
432214 (0.100)	|0.075	0.019	0.005|
412214 (0.010)	|0.010	0.000	0.000|
Multiallelic Dprime: 0.162
BLOCK 1027.  MARKERS: 5673 5674
43 (0.767)	|0.498	0.121	0.147|
22 (0.189)	|0.016	0.173	0.000|
23 (0.044)	|0.002	0.043	0.000|
Multiallelic Dprime: 0.885
BLOCK 1028.  MARKERS: 5676 5677
33 (0.515)	|0.334	0.076	0.060	0.042	0.000|
24 (0.337)	|0.182	0.060	0.055	0.032	0.006|
23 (0.146)	|0.061	0.029	0.028	0.022	0.005|
Multiallelic Dprime: 0.137
BLOCK 1029.  MARKERS: 5680 5681 5682 5683
1121 (0.577)	|0.381	0.135	0.055|
3323 (0.165)	|0.107	0.041	0.016|
1343 (0.143)	|0.061	0.053	0.029|
1323 (0.096)	|0.052	0.030	0.013|
1123 (0.011)	|0.007	0.002	0.000|
Multiallelic Dprime: 0.135
BLOCK 1030.  MARKERS: 5684 5685 5686
232 (0.607)	|0.430	0.135	0.023|
134 (0.264)	|0.178	0.050	0.035|
214 (0.118)	|0.083	0.025	0.009|
Multiallelic Dprime: 0.079
BLOCK 1031.  MARKERS: 5694 5695 5696 5697 5698
23412 (0.699)	|0.556	0.080	0.065|
41234 (0.210)	|0.044	0.139	0.028|
43412 (0.068)	|0.058	0.007	0.004|
Multiallelic Dprime: 0.473
BLOCK 1032.  MARKERS: 5700 5701 5702
431 (0.666)	|0.440	0.195	0.028|
224 (0.230)	|0.130	0.015	0.086|
231 (0.104)	|0.010	0.052	0.042|
Multiallelic Dprime: 0.354
BLOCK 1033.  MARKERS: 5703 5704 5705
334 (0.580)	|0.243	0.161	0.096	0.061	0.020|
134 (0.262)	|0.072	0.070	0.058	0.051	0.010|
322 (0.155)	|0.044	0.050	0.040	0.012	0.009|
Multiallelic Dprime: 0.140
BLOCK 1034.  MARKERS: 5707 5708 5709 5710 5711
13413 (0.361)	|0.244	0.000	0.010	0.042	0.039	0.013|
11131 (0.282)	|0.016	0.235	0.013	0.001	0.007	0.000|
23413 (0.194)	|0.006	0.026	0.133	0.031	0.001	0.000|
11411 (0.123)	|0.112	0.003	0.003	0.003	0.000	0.000|
11431 (0.039)	|0.000	0.000	0.034	0.000	0.004	0.000|
Multiallelic Dprime: 0.767
BLOCK 1035.  MARKERS: 5712 5713 5714 5715 5716 5717 5718 5719 5720 5721 5722
44212132443 (0.381)	|0.092	0.049	0.135	0.021	0.056	0.023|
23433223321 (0.265)	|0.138	0.068	0.020	0.016	0.021	0.001|
23233223321 (0.193)	|0.039	0.048	0.015	0.075	0.008	0.005|
23212132443 (0.077)	|0.010	0.006	0.026	0.015	0.013	0.006|
23233233421 (0.052)	|0.007	0.032	0.004	0.000	0.000	0.006|
23212132421 (0.014)	|0.000	0.011	0.000	0.001	0.000	0.001|
Multiallelic Dprime: 0.384
BLOCK 1036.  MARKERS: 5723 5724 5725 5726 5727 5728 5729 5730 5731 5732
2233113313 (0.282)	|0.259	0.006	0.005	0.000	0.002	0.013	0.000|
2233113311 (0.221)	|0.008	0.064	0.096	0.004	0.045	0.000	0.000|
3232233331 (0.202)	|0.004	0.134	0.006	0.001	0.010	0.031	0.017|
3422232111 (0.131)	|0.000	0.010	0.011	0.105	0.004	0.000	0.000|
2233233311 (0.098)	|0.022	0.003	0.062	0.000	0.010	0.000	0.000|
3232233311 (0.044)	|0.000	0.043	0.000	0.000	0.000	0.000	0.000|
Multiallelic Dprime: 0.741
BLOCK 1037.  MARKERS: 5733 5734 5735 5736 5737
43132 (0.296)	|0.158	0.083	0.054|
21132 (0.263)	|0.184	0.053	0.026|
43332 (0.185)	|0.123	0.038	0.025|
21114 (0.115)	|0.073	0.029	0.013|
41132 (0.074)	|0.046	0.015	0.012|
21134 (0.046)	|0.020	0.014	0.013|
23132 (0.016)	|0.018	0.000	0.000|
Multiallelic Dprime: 0.149
BLOCK 1038.  MARKERS: 5738 5739
12 (0.626)	|0.603	0.020	0.003|
21 (0.231)	|0.017	0.211	0.003|
11 (0.143)	|0.000	0.047	0.094|
Multiallelic Dprime: 0.884
BLOCK 1039.  MARKERS: 5740 5741
43 (0.620)	|0.255	0.344	0.006	0.017|
13 (0.279)	|0.230	0.008	0.034	0.006|
11 (0.100)	|0.000	0.100	0.000	0.000|
Multiallelic Dprime: 0.516
BLOCK 1040.  MARKERS: 5743 5744 5745 5746
2142 (0.484)	|0.260	0.198	0.028|
4314 (0.451)	|0.197	0.045	0.209|
4142 (0.041)	|0.032	0.006	0.001|
4344 (0.022)	|0.017	0.006	0.001|
Multiallelic Dprime: 0.392
BLOCK 1041.  MARKERS: 5747 5748
31 (0.505)	|0.183	0.237	0.085|
43 (0.257)	|0.093	0.116	0.046|
33 (0.238)	|0.156	0.062	0.020|
Multiallelic Dprime: 0.193
BLOCK 1042.  MARKERS: 5749 5750
41 (0.432)	|0.072	0.345	0.010	0.002|
23 (0.415)	|0.345	0.045	0.023	0.004|
43 (0.151)	|0.081	0.002	0.025	0.045|
Multiallelic Dprime: 0.658
BLOCK 1043.  MARKERS: 5751 5752 5753 5754 5755
42111 (0.497)	|0.300	0.186	0.004|
14333 (0.392)	|0.362	0.026	0.005|
14311 (0.058)	|0.013	0.000	0.045|
42311 (0.050)	|0.022	0.013	0.016|
Multiallelic Dprime: 0.563
BLOCK 1044.  MARKERS: 5759 5760 5761
321 (0.699)	|0.393	0.211	0.088	0.006|
243 (0.225)	|0.089	0.092	0.041	0.003|
221 (0.070)	|0.038	0.019	0.010	0.002|
Multiallelic Dprime: 0.142
BLOCK 1045.  MARKERS: 5764 5765 5766
244 (0.521)	|0.342	0.061	0.105	0.009|
242 (0.324)	|0.192	0.024	0.018	0.091|
424 (0.141)	|0.069	0.064	0.001	0.007|
444 (0.012)	|0.011	0.001	0.000	0.000|
Multiallelic Dprime: 0.288
BLOCK 1046.  MARKERS: 5770 5771 5772
144 (0.611)	|0.420	0.169	0.021|
142 (0.151)	|0.053	0.023	0.077|
342 (0.125)	|0.099	0.003	0.022|
122 (0.109)	|0.022	0.081	0.006|
Multiallelic Dprime: 0.355
BLOCK 1047.  MARKERS: 5773 5774
41 (0.596)	|0.348	0.197	0.046	0.003|
21 (0.279)	|0.195	0.008	0.054	0.011|
24 (0.125)	|0.028	0.052	0.043	0.000|
Multiallelic Dprime: 0.302
BLOCK 1048.  MARKERS: 5776 5777 5778 5779 5780 5781
332112 (0.570)	|0.157	0.158	0.202	0.050	0.000|
332143 (0.257)	|0.128	0.000	0.000	0.094	0.034|
411312 (0.144)	|0.068	0.074	0.002	0.000	0.000|
432112 (0.014)	|0.014	0.000	0.000	0.000	0.000|
Multiallelic Dprime: 0.516
BLOCK 1049.  MARKERS: 5782 5783 5784 5785
4134 (0.372)	|0.197	0.122	0.024	0.028|
2334 (0.233)	|0.043	0.039	0.106	0.045|
4132 (0.212)	|0.087	0.092	0.004	0.030|
4124 (0.145)	|0.032	0.105	0.006	0.003|
4334 (0.035)	|0.022	0.009	0.004	0.000|
Multiallelic Dprime: 0.348
BLOCK 1050.  MARKERS: 5788 5789 5790
412 (0.384)	|0.227	0.157	0.000|
232 (0.366)	|0.280	0.078	0.008|
432 (0.144)	|0.005	0.005	0.134|
413 (0.105)	|0.000	0.105	0.000|
Multiallelic Dprime: 0.529
BLOCK 1051.  MARKERS: 5792 5793 5794
311 (0.512)	|0.343	0.137	0.031|
134 (0.346)	|0.195	0.026	0.124|
334 (0.142)	|0.022	0.121	0.000|
Multiallelic Dprime: 0.353
BLOCK 1052.  MARKERS: 5795 5796
44 (0.560)	|0.282	0.114	0.139	0.018|
42 (0.284)	|0.150	0.098	0.033	0.000|
22 (0.156)	|0.006	0.148	0.000	0.000|
Multiallelic Dprime: 0.395
BLOCK 1053.  MARKERS: 5798 5799 5800 5801 5802
14133 (0.436)	|0.234	0.162	0.042|
34133 (0.360)	|0.213	0.123	0.023|
13311 (0.172)	|0.108	0.053	0.011|
14311 (0.018)	|0.006	0.012	0.000|
Multiallelic Dprime: 0.082
BLOCK 1054.  MARKERS: 5803 5804
13 (0.566)	|0.196	0.189	0.176|
31 (0.353)	|0.244	0.031	0.078|
33 (0.081)	|0.019	0.060	0.003|
Multiallelic Dprime: 0.354
BLOCK 1055.  MARKERS: 5806 5807
41 (0.458)	|0.247	0.121	0.088|
21 (0.279)	|0.062	0.187	0.030|
43 (0.258)	|0.044	0.030	0.184|
Multiallelic Dprime: 0.451
BLOCK 1056.  MARKERS: 5809 5810
33 (0.354)	|0.305	0.000	0.005	0.003	0.041|
32 (0.344)	|0.011	0.021	0.186	0.110	0.005|
12 (0.302)	|0.000	0.275	0.002	0.020	0.000|
Multiallelic Dprime: 0.899
BLOCK 1057.  MARKERS: 5811 5812 5813 5814 5815 5816
312212 (0.317)	|0.149	0.068	0.062	0.023	0.010|
133112 (0.297)	|0.167	0.046	0.032	0.023	0.029|
333144 (0.193)	|0.125	0.036	0.018	0.000	0.013|
333142 (0.133)	|0.099	0.008	0.002	0.017	0.004|
333112 (0.045)	|0.028	0.002	0.002	0.003	0.010|
Multiallelic Dprime: 0.200
BLOCK 1058.  MARKERS: 5819 5820 5821 5822 5823
13422 (0.571)	|0.537	0.031|
21124 (0.161)	|0.125	0.034|
23442 (0.116)	|0.111	0.005|
23422 (0.071)	|0.052	0.018|
21422 (0.069)	|0.055	0.014|
Multiallelic Dprime: 0.402
BLOCK 1059.  MARKERS: 5825 5826 5827
112 (0.891)	|0.422	0.335	0.079	0.047|
431 (0.104)	|0.046	0.042	0.007	0.010|
Multiallelic Dprime: 0.070
BLOCK 1060.  MARKERS: 5829 5830 5831
244 (0.468)	|0.003	0.244	0.145	0.036	0.000	0.028	0.001	0.000|
421 (0.381)	|0.313	0.004	0.002	0.001	0.040	0.000	0.000	0.014|
224 (0.086)	|0.000	0.004	0.073	0.004	0.001	0.000	0.000	0.000|
424 (0.058)	|0.000	0.000	0.005	0.000	0.000	0.009	0.026	0.000|
Multiallelic Dprime: 0.866
BLOCK 1061.  MARKERS: 5834 5835 5836 5837 5838 5839 5840 5841 5842 5843 5844 5845 5846 5847 5848 5849 5850
22244222132423131 (0.322)	|0.211	0.103	0.006|
44422144444211211 (0.251)	|0.092	0.161	0.000|
24442144444221133 (0.225)	|0.086	0.070	0.067|
24442144444211211 (0.042)	|0.008	0.031	0.003|
24442244444221133 (0.041)	|0.003	0.000	0.038|
24444222132423131 (0.037)	|0.008	0.029	0.000|
24422144444221233 (0.026)	|0.021	0.006	0.000|
22242144444211211 (0.014)	|0.002	0.012	0.000|
Multiallelic Dprime: 0.390
BLOCK 1062.  MARKERS: 5851 5852 5853 5854 5855
44224 (0.452)	|0.322	0.030	0.048	0.044|
44221 (0.428)	|0.054	0.336	0.031	0.003|
22134 (0.118)	|0.000	0.003	0.108	0.005|
Multiallelic Dprime: 0.744
BLOCK 1063.  MARKERS: 5856 5857 5858 5859 5860
32311 (0.378)	|0.376	0.000	0.001|
31431 (0.368)	|0.000	0.368	0.000|
12313 (0.186)	|0.000	0.000	0.187|
31411 (0.053)	|0.046	0.000	0.007|
Multiallelic Dprime: 0.986
BLOCK 1064.  MARKERS: 5861 5862
11 (0.427)	|0.205	0.119	0.103|
33 (0.375)	|0.272	0.042	0.060|
31 (0.199)	|0.104	0.076	0.018|
Multiallelic Dprime: 0.244
BLOCK 1065.  MARKERS: 5864 5865
32 (0.581)	|0.574	0.006	0.007|
33 (0.237)	|0.012	0.223	0.003|
12 (0.182)	|0.012	0.107	0.058|
Multiallelic Dprime: 0.899
BLOCK 1066.  MARKERS: 5866 5867
22 (0.596)	|0.317	0.221	0.056|
31 (0.335)	|0.107	0.108	0.121|
32 (0.069)	|0.010	0.040	0.019|
Multiallelic Dprime: 0.263
BLOCK 1067.  MARKERS: 5868 5869
24 (0.433)	|0.280	0.144|
43 (0.368)	|0.218	0.146|
44 (0.196)	|0.028	0.169|
Multiallelic Dprime: 0.315
BLOCK 1068.  MARKERS: 5872 5873
11 (0.529)	|0.340	0.187|
33 (0.459)	|0.445	0.014|
Multiallelic Dprime: 0.854
BLOCK 1069.  MARKERS: 5874 5875
23 (0.797)	|0.444	0.208	0.147|
42 (0.201)	|0.109	0.049	0.043|
Multiallelic Dprime: 0.027
BLOCK 1070.  MARKERS: 5880 5881
13 (0.552)	|0.499	0.002	0.046|
23 (0.258)	|0.076	0.029	0.154|
21 (0.190)	|0.009	0.176	0.004|
Multiallelic Dprime: 0.744
BLOCK 1071.  MARKERS: 5882 5883
31 (0.584)	|0.422	0.157|
42 (0.207)	|0.186	0.021|
41 (0.205)	|0.157	0.048|
Multiallelic Dprime: 0.275
BLOCK 1072.  MARKERS: 5886 5887
32 (0.770)	|0.356	0.226	0.182|
24 (0.226)	|0.168	0.041	0.016|
Multiallelic Dprime: 0.458
BLOCK 1073.  MARKERS: 5892 5893 5894
332 (0.524)	|0.330	0.159	0.036|
334 (0.267)	|0.161	0.090	0.015|
412 (0.202)	|0.033	0.075	0.093|
Multiallelic Dprime: 0.256
BLOCK 1074.  MARKERS: 5902 5903
11 (0.524)	|0.124	0.343	0.058|
31 (0.329)	|0.325	0.003	0.002|
14 (0.145)	|0.042	0.001	0.102|
Multiallelic Dprime: 0.762
BLOCK 1075.  MARKERS: 5905 5906
33 (0.493)	|0.254	0.169	0.046	0.025|
23 (0.346)	|0.144	0.181	0.012	0.006|
32 (0.161)	|0.033	0.031	0.086	0.009|
Multiallelic Dprime: 0.249
BLOCK 1076.  MARKERS: 5909 5910 5911
314 (0.430)	|0.164	0.202	0.064|
324 (0.380)	|0.196	0.164	0.020|
112 (0.145)	|0.094	0.022	0.029|
114 (0.040)	|0.010	0.008	0.023|
Multiallelic Dprime: 0.203
BLOCK 1077.  MARKERS: 5914 5915
31 (0.467)	|0.220	0.112	0.116	0.015|
11 (0.396)	|0.303	0.042	0.048	0.002|
33 (0.136)	|0.051	0.052	0.030	0.000|
Multiallelic Dprime: 0.317
BLOCK 1078.  MARKERS: 5918 5919 5920 5921 5922 5923 5924 5925 5926
223124424 (0.572)	|0.530	0.041|
223321124 (0.206)	|0.156	0.049|
441311413 (0.195)	|0.155	0.040|
223321424 (0.017)	|0.006	0.011|
Multiallelic Dprime: 0.353
BLOCK 1079.  MARKERS: 5929 5930 5931 5932
3243 (0.856)	|0.695	0.026	0.128	0.000|
4421 (0.144)	|0.000	0.105	0.000	0.037|
Multiallelic Dprime: 0.970
BLOCK 1080.  MARKERS: 5933 5934 5935 5936 5937 5938 5939
2114421 (0.695)	|0.300	0.249	0.035	0.095	0.008|
4124121 (0.130)	|0.004	0.002	0.014	0.004	0.105|
4322143 (0.128)	|0.005	0.007	0.111	0.000	0.002|
4124141 (0.037)	|0.000	0.000	0.000	0.037	0.000|
Multiallelic Dprime: 0.770
BLOCK 1081.  MARKERS: 5940 5941 5942 5943 5944 5945 5946
4443134 (0.316)	|0.008	0.083	0.177	0.025	0.000	0.000	0.003|
4231312 (0.258)	|0.240	0.000	0.006	0.000	0.000	0.000	0.000|
4231334 (0.163)	|0.000	0.075	0.029	0.008	0.033	0.001	0.004|
2231334 (0.134)	|0.000	0.020	0.004	0.077	0.017	0.003	0.004|
4431334 (0.116)	|0.004	0.044	0.002	0.003	0.002	0.045	0.001|
Multiallelic Dprime: 0.708
BLOCK 1082.  MARKERS: 5948 5949 5950 5951 5952 5953 5954 5955 5956 5957 5958 5959 5960 5961 5962 5963 5964 5965 5966 5967
32112311242421343342 (0.254)	|0.000	0.253	0.000	0.000	0.000	0.000	0.001|
12132344444423341444 (0.230)	|0.015	0.000	0.214	0.000	0.000	0.000	0.000|
34332341444421323332 (0.219)	|0.220	0.000	0.000	0.000	0.000	0.000	0.000|
12134241422241143342 (0.113)	|0.113	0.000	0.000	0.000	0.000	0.000	0.000|
12112341242421323342 (0.051)	|0.000	0.002	0.000	0.040	0.000	0.000	0.007|
12132341444421323332 (0.049)	|0.000	0.000	0.000	0.000	0.023	0.020	0.000|
14332341444421323332 (0.012)	|0.011	0.000	0.000	0.000	0.000	0.000	0.000|
Multiallelic Dprime: 0.980
BLOCK 1083.  MARKERS: 5968 5969 5970 5971 5972 5973 5974 5975 5976
432422223 (0.377)	|0.350	0.024	0.003|
214232444 (0.269)	|0.195	0.069	0.004|
214433443 (0.229)	|0.015	0.165	0.049|
214432443 (0.048)	|0.019	0.028	0.002|
234432443 (0.028)	|0.009	0.000	0.020|
234432423 (0.021)	|0.007	0.002	0.013|
214232443 (0.017)	|0.007	0.010	0.000|
Multiallelic Dprime: 0.625
BLOCK 1084.  MARKERS: 5977 5978
42 (0.606)	|0.441	0.071	0.094|
24 (0.302)	|0.039	0.230	0.034|
44 (0.092)	|0.000	0.024	0.068|
Multiallelic Dprime: 0.638
BLOCK 1085.  MARKERS: 5979 5980
24 (0.481)	|0.471	0.003	0.000	0.003|
42 (0.324)	|0.050	0.201	0.053	0.019|
22 (0.195)	|0.108	0.007	0.073	0.005|
Multiallelic Dprime: 0.752
BLOCK 1086.  MARKERS: 5982 5983 5984 5985 5986
22132 (0.627)	|0.431	0.195|
42312 (0.213)	|0.036	0.177|
44334 (0.126)	|0.124	0.001|
22332 (0.028)	|0.028	0.000|
Multiallelic Dprime: 0.420
BLOCK 1087.  MARKERS: 5987 5988
13 (0.622)	|0.395	0.206	0.000	0.001	0.000	0.020|
32 (0.378)	|0.000	0.001	0.203	0.104	0.070	0.000|
Multiallelic Dprime: 0.995
BLOCK 1088.  MARKERS: 5989 5990 5991 5992 5993 5994
433232 (0.394)	|0.249	0.073	0.034	0.039|
433414 (0.206)	|0.113	0.068	0.009	0.014|
234414 (0.202)	|0.031	0.144	0.016	0.006|
413414 (0.106)	|0.033	0.023	0.022	0.025|
433234 (0.070)	|0.052	0.002	0.006	0.010|
434414 (0.019)	|0.007	0.000	0.012	0.000|
Multiallelic Dprime: 0.346
BLOCK 1089.  MARKERS: 5998 5999 6000 6001 6002 6003
233212 (0.487)	|0.165	0.268	0.053|
433212 (0.310)	|0.181	0.106	0.024|
441132 (0.099)	|0.032	0.047	0.020|
441133 (0.094)	|0.081	0.011	0.002|
Multiallelic Dprime: 0.278
BLOCK 1090.  MARKERS: 6006 6007
32 (0.466)	|0.086	0.287	0.051	0.039|
42 (0.432)	|0.276	0.015	0.114	0.024|
33 (0.100)	|0.011	0.004	0.017	0.067|
Multiallelic Dprime: 0.602
BLOCK 1091.  MARKERS: 6009 6010 6011 6012 6013 6014 6015
2223433 (0.370)	|0.005	0.371	0.000|
3441431 (0.305)	|0.304	0.002	0.000|
2223213 (0.186)	|0.000	0.022	0.162|
3223433 (0.132)	|0.114	0.011	0.000|
Multiallelic Dprime: 0.947
BLOCK 1092.  MARKERS: 6016 6017
12 (0.428)	|0.004	0.250	0.124	0.006	0.017|
32 (0.406)	|0.297	0.014	0.052	0.019	0.017|
14 (0.167)	|0.030	0.001	0.017	0.110	0.005|
Multiallelic Dprime: 0.721
BLOCK 1093.  MARKERS: 6018 6019 6020 6021 6022 6023 6024 6025
23421333 (0.332)	|0.019	0.216	0.085	0.003|
41231211 (0.265)	|0.192	0.006	0.012	0.053|
41421333 (0.194)	|0.005	0.065	0.067	0.052|
41423333 (0.134)	|0.105	0.011	0.012	0.002|
41231213 (0.039)	|0.000	0.000	0.038	0.000|
Multiallelic Dprime: 0.619
BLOCK 1094.  MARKERS: 6027 6028 6029 6030
2143 (0.331)	|0.167	0.103	0.061|
2321 (0.316)	|0.176	0.096	0.045|
2121 (0.229)	|0.128	0.067	0.034|
3141 (0.110)	|0.066	0.036	0.009|
Multiallelic Dprime: 0.051
BLOCK 1095.  MARKERS: 6031 6032
12 (0.542)	|0.063	0.235	0.158	0.073	0.004|
32 (0.305)	|0.272	0.010	0.003	0.000	0.019|
13 (0.153)	|0.063	0.002	0.083	0.001	0.000|
Multiallelic Dprime: 0.692
BLOCK 1096.  MARKERS: 6034 6035 6036 6037 6038
22222 (0.398)	|0.114	0.222	0.060|
42234 (0.247)	|0.182	0.060	0.001|
44332 (0.243)	|0.228	0.012	0.002|
22232 (0.075)	|0.058	0.008	0.008|
42222 (0.024)	|0.004	0.016	0.001|
Multiallelic Dprime: 0.571
BLOCK 1097.  MARKERS: 6040 6041 6042
421 (0.597)	|0.493	0.103|
242 (0.320)	|0.266	0.053|
221 (0.074)	|0.046	0.027|
Multiallelic Dprime: 0.090
BLOCK 1098.  MARKERS: 6044 6045 6046
344 (0.813)	|0.758	0.049	0.003|
113 (0.185)	|0.000	0.162	0.022|
Multiallelic Dprime: 0.963
BLOCK 1099.  MARKERS: 6047 6048
32 (0.758)	|0.370	0.228	0.125	0.022	0.012|
14 (0.211)	|0.106	0.069	0.029	0.005	0.002|
12 (0.027)	|0.009	0.008	0.002	0.004	0.003|
Multiallelic Dprime: 0.048
BLOCK 1100.  MARKERS: 6049 6050 6051 6052 6053 6054
142412 (0.484)	|0.485	0.000	0.000|
324233 (0.309)	|0.026	0.221	0.062|
324212 (0.155)	|0.144	0.010	0.002|
342412 (0.031)	|0.000	0.000	0.032|
344232 (0.016)	|0.000	0.000	0.016|
Multiallelic Dprime: 0.913
BLOCK 1101.  MARKERS: 6056 6057
41 (0.655)	|0.469	0.089	0.098|
43 (0.232)	|0.220	0.004	0.008|
23 (0.113)	|0.051	0.043	0.018|
Multiallelic Dprime: 0.346
BLOCK 1102.  MARKERS: 6063 6064 6065
121 (0.740)	|0.382	0.358|
321 (0.136)	|0.067	0.069|
313 (0.124)	|0.106	0.017|
Multiallelic Dprime: 0.287
BLOCK 1103.  MARKERS: 6068 6069
31 (0.556)	|0.476	0.076	0.004|
13 (0.444)	|0.087	0.186	0.170|
Multiallelic Dprime: 0.670
BLOCK 1104.  MARKERS: 6070 6071
21 (0.566)	|0.394	0.081	0.002	0.081|
11 (0.262)	|0.000	0.000	0.242	0.018|
23 (0.171)	|0.001	0.172	0.000	0.000|
Multiallelic Dprime: 0.871
BLOCK 1105.  MARKERS: 6072 6073 6074 6075
4221 (0.395)	|0.201	0.010	0.036	0.146	0.000	0.001|
2321 (0.254)	|0.079	0.159	0.000	0.010	0.000	0.004|
2221 (0.246)	|0.008	0.013	0.137	0.000	0.000	0.082|
2244 (0.099)	|0.000	0.000	0.000	0.000	0.098	0.000|
Multiallelic Dprime: 0.759
BLOCK 1106.  MARKERS: 6076 6077 6078 6079 6080 6081
342312 (0.291)	|0.074	0.026	0.037	0.154|
342332 (0.182)	|0.172	0.001	0.006	0.002|
244132 (0.173)	|0.070	0.096	0.005	0.001|
344134 (0.159)	|0.002	0.035	0.122	0.000|
324332 (0.102)	|0.058	0.040	0.000	0.002|
344332 (0.087)	|0.002	0.081	0.000	0.004|
Multiallelic Dprime: 0.636
BLOCK 1107.  MARKERS: 6082 6083 6084
144 (0.382)	|0.179	0.148	0.056|
344 (0.282)	|0.139	0.098	0.045|
314 (0.171)	|0.072	0.060	0.039|
342 (0.165)	|0.061	0.024	0.080|
Multiallelic Dprime: 0.140
BLOCK 1108.  MARKERS: 6085 6086
31 (0.451)	|0.405	0.031	0.000	0.015|
33 (0.330)	|0.075	0.244	0.000	0.007|
23 (0.219)	|0.001	0.000	0.212	0.000|
Multiallelic Dprime: 0.820
BLOCK 1109.  MARKERS: 6087 6088 6089 6090
2312 (0.481)	|0.121	0.138	0.223|
2323 (0.274)	|0.271	0.002	0.000|
4112 (0.212)	|0.003	0.207	0.004|
2313 (0.022)	|0.023	0.000	0.000|
Multiallelic Dprime: 0.721
BLOCK 1110.  MARKERS: 6091 6092
12 (0.420)	|0.028	0.078	0.110	0.088	0.030	0.029	0.008	0.011	0.015	0.000	0.002|
14 (0.351)	|0.240	0.005	0.002	0.006	0.010	0.026	0.006	0.018	0.002	0.013	0.010|
32 (0.227)	|0.020	0.056	0.003	0.011	0.063	0.036	0.031	0.000	0.002	0.000	0.000|
Multiallelic Dprime: 0.628
BLOCK 1111.  MARKERS: 6094 6095 6096 6097 6098 6099 6100 6101 6102 6103 6104 6105 6106
4421342121344 (0.287)	|0.238	0.042	0.000	0.000	0.000|
4321122121344 (0.139)	|0.131	0.002	0.000	0.000	0.000|
1343144333124 (0.115)	|0.000	0.112	0.000	0.000	0.000|
4323144333124 (0.105)	|0.002	0.100	0.000	0.000	0.000|
4321144133124 (0.103)	|0.000	0.000	0.054	0.000	0.035|
4321142123122 (0.091)	|0.000	0.000	0.089	0.000	0.000|
4321142133124 (0.046)	|0.000	0.000	0.000	0.043	0.000|
4321342121344 (0.029)	|0.022	0.007	0.000	0.000	0.000|
4321144333124 (0.019)	|0.005	0.012	0.000	0.000	0.002|
4421344133124 (0.013)	|0.000	0.000	0.000	0.000	0.013|
4321142121344 (0.013)	|0.011	0.000	0.000	0.000	0.000|
Multiallelic Dprime: 0.879
BLOCK 1112.  MARKERS: 6108 6109 6110 6111 6112 6113 6114 6115 6116 6117 6118 6119 6120 6121 6122 6123 6124
41244224133134322 (0.415)	|0.054	0.239	0.116|
41244224133134222 (0.288)	|0.280	0.003	0.005|
22322432411212231 (0.149)	|0.148	0.000	0.003|
22322432411212221 (0.056)	|0.054	0.000	0.002|
42322432411214221 (0.049)	|0.046	0.000	0.003|
Multiallelic Dprime: 0.924
BLOCK 1113.  MARKERS: 6126 6127
31 (0.620)	|0.444	0.172|
23 (0.244)	|0.014	0.229|
21 (0.132)	|0.103	0.029|
Multiallelic Dprime: 0.564
BLOCK 1114.  MARKERS: 6128 6129
31 (0.561)	|0.235	0.164	0.162|
23 (0.434)	|0.383	0.033	0.018|
Multiallelic Dprime: 0.690
BLOCK 1115.  MARKERS: 6130 6131
22 (0.622)	|0.329	0.179	0.114|
24 (0.196)	|0.107	0.056	0.033|
32 (0.182)	|0.088	0.062	0.031|
Multiallelic Dprime: 0.037
BLOCK 1116.  MARKERS: 6132 6133
32 (0.524)	|0.516	0.002	0.006|
34 (0.297)	|0.006	0.289	0.000|
42 (0.178)	|0.161	0.000	0.018|
Multiallelic Dprime: 0.929
BLOCK 1117.  MARKERS: 6134 6135
32 (0.684)	|0.273	0.141	0.112	0.122	0.016	0.009|
11 (0.291)	|0.044	0.158	0.061	0.023	0.003	0.000|
31 (0.023)	|0.003	0.003	0.000	0.016	0.000	0.001|
Multiallelic Dprime: 0.360
BLOCK 1118.  MARKERS: 6140 6141 6142 6143 6144 6145 6146
4443233 (0.322)	|0.138	0.129	0.019	0.033|
2421212 (0.301)	|0.049	0.115	0.126	0.005|
4221312 (0.173)	|0.076	0.024	0.062	0.009|
4421212 (0.161)	|0.054	0.057	0.027	0.020|
4221212 (0.020)	|0.007	0.002	0.006	0.006|
4423312 (0.010)	|0.008	0.000	0.002	0.000|
Multiallelic Dprime: 0.279
BLOCK 1119.  MARKERS: 6147 6148 6149 6150 6151
11144 (0.337)	|0.002	0.003	0.163	0.095	0.069	0.000|
14222 (0.331)	|0.272	0.001	0.024	0.004	0.003	0.026|
31144 (0.248)	|0.001	0.240	0.000	0.005	0.000	0.000|
11122 (0.073)	|0.000	0.000	0.000	0.073	0.000	0.001|
Multiallelic Dprime: 0.894
BLOCK 1120.  MARKERS: 6152 6153 6154 6155 6156
13311 (0.279)	|0.174	0.090	0.017|
12133 (0.245)	|0.105	0.132	0.009|
12113 (0.191)	|0.058	0.121	0.011|
33113 (0.176)	|0.029	0.077	0.068|
13113 (0.074)	|0.063	0.009	0.001|
13313 (0.028)	|0.018	0.010	0.000|
Multiallelic Dprime: 0.323
BLOCK 1121.  MARKERS: 6160 6161
24 (0.448)	|0.111	0.189	0.047	0.101|
21 (0.442)	|0.160	0.097	0.144	0.042|
34 (0.108)	|0.096	0.007	0.005	0.000|
Multiallelic Dprime: 0.364
BLOCK 1122.  MARKERS: 6163 6164 6165
212 (0.367)	|0.158	0.198	0.010|
213 (0.293)	|0.284	0.010	0.000|
443 (0.195)	|0.003	0.000	0.191|
243 (0.144)	|0.103	0.025	0.015|
Multiallelic Dprime: 0.697
BLOCK 1123.  MARKERS: 6166 6167
42 (0.547)	|0.269	0.154	0.124|
22 (0.234)	|0.176	0.051	0.007|
43 (0.217)	|0.137	0.043	0.036|
Multiallelic Dprime: 0.265
BLOCK 1124.  MARKERS: 6169 6170
44 (0.584)	|0.294	0.250	0.037|
24 (0.248)	|0.120	0.037	0.089|
21 (0.168)	|0.070	0.076	0.021|
Multiallelic Dprime: 0.213
BLOCK 1125.  MARKERS: 6172 6173 6174
132 (0.484)	|0.318	0.128	0.015	0.011	0.008|
114 (0.363)	|0.149	0.087	0.007	0.100	0.016|
314 (0.146)	|0.007	0.001	0.130	0.002	0.000|
Multiallelic Dprime: 0.465
BLOCK 1126.  MARKERS: 6176 6177 6178 6179 6180 6181
233142 (0.475)	|0.198	0.112	0.070	0.086|
333142 (0.217)	|0.076	0.050	0.056	0.034|
211142 (0.156)	|0.083	0.026	0.033	0.015|
333423 (0.112)	|0.053	0.032	0.015	0.013|
333422 (0.025)	|0.014	0.002	0.005	0.005|
Multiallelic Dprime: 0.116
BLOCK 1127.  MARKERS: 6187 6188 6189 6190 6191 6192
414332 (0.429)	|0.313	0.046	0.012	0.057|
412334 (0.223)	|0.221	0.000	0.003	0.000|
234212 (0.182)	|0.000	0.175	0.000	0.007|
234332 (0.154)	|0.014	0.000	0.140	0.000|
Multiallelic Dprime: 0.758
BLOCK 1128.  MARKERS: 6193 6194 6195
144 (0.545)	|0.227	0.303	0.014	0.006|
324 (0.230)	|0.114	0.000	0.016	0.098|
143 (0.158)	|0.008	0.000	0.139	0.004|
344 (0.063)	|0.050	0.005	0.000	0.008|
Multiallelic Dprime: 0.624
BLOCK 1129.  MARKERS: 6196 6197 6198 6199
1114 (0.400)	|0.014	0.242	0.145|
1212 (0.308)	|0.304	0.001	0.004|
3242 (0.169)	|0.161	0.008	0.000|
1112 (0.118)	|0.002	0.013	0.103|
Multiallelic Dprime: 0.854
BLOCK 1130.  MARKERS: 6200 6201
41 (0.479)	|0.210	0.161	0.107	0.002|
42 (0.265)	|0.259	0.002	0.003	0.000|
22 (0.256)	|0.041	0.037	0.060	0.118|
Multiallelic Dprime: 0.567
BLOCK 1131.  MARKERS: 6202 6203 6204
324 (0.509)	|0.139	0.074	0.191	0.088	0.017|
124 (0.200)	|0.147	0.022	0.017	0.005	0.009|
341 (0.170)	|0.030	0.107	0.008	0.024	0.002|
344 (0.121)	|0.002	0.033	0.005	0.004	0.076|
Multiallelic Dprime: 0.507
BLOCK 1132.  MARKERS: 6206 6207 6208 6209 6210
13112 (0.320)	|0.136	0.042	0.016	0.082	0.002	0.016	0.000	0.016	0.006	0.000|
32112 (0.236)	|0.097	0.008	0.022	0.002	0.058	0.000	0.015	0.003	0.002	0.011|
12132 (0.221)	|0.044	0.091	0.018	0.023	0.016	0.008	0.009	0.003	0.002	0.000|
12112 (0.121)	|0.051	0.022	0.025	0.000	0.017	0.003	0.001	0.000	0.000	0.000|
12214 (0.103)	|0.005	0.002	0.036	0.000	0.003	0.056	0.000	0.000	0.000	0.000|
Multiallelic Dprime: 0.439
BLOCK 1133.  MARKERS: 6213 6214 6215 6216 6217 6218 6219 6220 6221 6222 6223 6224 6225 6226 6227 6228 6229 6230 6231 6232 6233 6234 6235 6236 6237
4242311433241122321142423 (0.335)	|0.248	0.080	0.007|
2222311433221122121144443 (0.161)	|0.124	0.036	0.002|
2224131434442344142442423 (0.115)	|0.059	0.040	0.014|
2422113213241122121132221 (0.106)	|0.086	0.020	0.000|
4222311433241122121142423 (0.095)	|0.077	0.017	0.000|
2222113213241122121144443 (0.082)	|0.035	0.043	0.001|
2222311433221122121142423 (0.028)	|0.016	0.009	0.002|
2222311433221122121144423 (0.020)	|0.019	0.004	0.000|
2422311433221122121144443 (0.011)	|0.007	0.003	0.000|
4222311433241122321142423 (0.010)	|0.003	0.009	0.000|
Multiallelic Dprime: 0.242
BLOCK 1134.  MARKERS: 6239 6240
11 (0.696)	|0.549	0.010	0.127	0.009|
23 (0.271)	|0.019	0.165	0.000	0.085|
13 (0.028)	|0.015	0.013	0.000	0.000|
Multiallelic Dprime: 0.851
BLOCK 1135.  MARKERS: 6241 6242 6243
221 (0.587)	|0.306	0.279	0.002|
441 (0.191)	|0.190	0.000	0.001|
223 (0.127)	|0.030	0.000	0.097|
421 (0.092)	|0.082	0.001	0.009|
Multiallelic Dprime: 0.691
BLOCK 1136.  MARKERS: 6245 6246
33 (0.608)	|0.311	0.105	0.191|
12 (0.280)	|0.112	0.168	0.000|
32 (0.112)	|0.108	0.000	0.000|
Multiallelic Dprime: 0.438
BLOCK 1137.  MARKERS: 6247 6248 6249
131 (0.530)	|0.274	0.246	0.010|
321 (0.274)	|0.254	0.016	0.004|
133 (0.192)	|0.012	0.002	0.178|
Multiallelic Dprime: 0.636
BLOCK 1138.  MARKERS: 6250 6251
13 (0.542)	|0.202	0.210	0.129|
31 (0.267)	|0.096	0.101	0.068|
11 (0.191)	|0.099	0.042	0.050|
Multiallelic Dprime: 0.097
BLOCK 1139.  MARKERS: 6255 6256
21 (0.396)	|0.309	0.052	0.028|
23 (0.354)	|0.272	0.041	0.029|
41 (0.246)	|0.181	0.042	0.016|
Multiallelic Dprime: 0.048
BLOCK 1140.  MARKERS: 6260 6261 6262 6263 6264 6265 6266 6267 6268 6269
1211232314 (0.766)	|0.694	0.036	0.017	0.013|
2133424432 (0.134)	|0.021	0.039	0.069	0.002|
2133424414 (0.072)	|0.009	0.059	0.000	0.000|
Multiallelic Dprime: 0.766
BLOCK 1141.  MARKERS: 6270 6271 6272 6273
2232 (0.737)	|0.426	0.064	0.108	0.089	0.039|
4414 (0.137)	|0.018	0.113	0.000	0.002	0.002|
2412 (0.099)	|0.012	0.074	0.001	0.002	0.000|
2212 (0.015)	|0.000	0.014	0.000	0.000	0.000|
Multiallelic Dprime: 0.783
BLOCK 1142.  MARKERS: 6274 6275 6276 6277 6278 6279 6280 6281 6282 6283 6284 6285 6286
3233432121332 (0.461)	|0.044	0.190	0.121	0.057	0.033	0.014|
3411214111113 (0.268)	|0.114	0.038	0.033	0.057	0.020	0.000|
1411214314113 (0.109)	|0.062	0.003	0.002	0.000	0.038	0.000|
3233214111113 (0.094)	|0.079	0.010	0.001	0.002	0.000	0.002|
3233432121113 (0.043)	|0.003	0.034	0.000	0.000	0.005	0.000|
Multiallelic Dprime: 0.494
BLOCK 1143.  MARKERS: 6289 6290 6291 6292 6293 6294
322244 (0.304)	|0.280	0.010	0.000	0.000	0.008	0.000|
322431 (0.283)	|0.026	0.217	0.000	0.010	0.023	0.000|
321431 (0.159)	|0.037	0.020	0.020	0.078	0.000	0.004|
122431 (0.123)	|0.001	0.000	0.121	0.000	0.000	0.000|
312431 (0.096)	|0.020	0.000	0.071	0.000	0.000	0.000|
322444 (0.016)	|0.015	0.000	0.000	0.000	0.000	0.000|
Multiallelic Dprime: 0.807
BLOCK 1144.  MARKERS: 6295 6296 6297 6298 6299
44341 (0.388)	|0.331	0.033	0.010	0.006|
44143 (0.249)	|0.029	0.114	0.083	0.021|
12121 (0.213)	|0.072	0.113	0.026	0.001|
42121 (0.089)	|0.009	0.010	0.069	0.000|
44121 (0.032)	|0.004	0.024	0.002	0.000|
42341 (0.013)	|0.006	0.000	0.006	0.000|
Multiallelic Dprime: 0.586
BLOCK 1145.  MARKERS: 6301 6302 6303 6304 6305 6306
344223 (0.457)	|0.451	0.000	0.000	0.001	0.000	0.000|
123241 (0.300)	|0.000	0.248	0.000	0.000	0.035	0.000|
324423 (0.202)	|0.000	0.000	0.136	0.057	0.000	0.000|
323223 (0.028)	|0.000	0.000	0.000	0.000	0.000	0.028|
Multiallelic Dprime: 0.999
BLOCK 1146.  MARKERS: 6307 6308 6309 6310 6311 6312 6313 6314 6315 6316 6317 6318 6319 6320 6321 6322 6323 6324
131242443322444123 (0.451)	|0.260	0.068	0.061	0.058	0.006|
313444423123444143 (0.251)	|0.117	0.078	0.036	0.007	0.012|
111222241342243341 (0.134)	|0.063	0.063	0.005	0.000	0.004|
113242441322424143 (0.057)	|0.034	0.012	0.009	0.001	0.001|
313242441322424143 (0.036)	|0.025	0.004	0.006	0.000	0.000|
111242441342444143 (0.028)	|0.007	0.012	0.005	0.000	0.004|
Multiallelic Dprime: 0.220
BLOCK 1147.  MARKERS: 6331 6332 6333 6334 6335 6336 6337
4233314 (0.517)	|0.474	0.035	0.005|
2411132 (0.241)	|0.038	0.203	0.000|
2431132 (0.130)	|0.008	0.120	0.002|
2433314 (0.070)	|0.005	0.064	0.002|
2431332 (0.034)	|0.030	0.005	0.000|
Multiallelic Dprime: 0.804
BLOCK 1148.  MARKERS: 6338 6339
12 (0.557)	|0.220	0.225	0.073	0.039|
24 (0.430)	|0.205	0.130	0.056	0.039|
22 (0.010)	|0.008	0.000	0.000	0.002|
Multiallelic Dprime: 0.111
BLOCK 1149.  MARKERS: 6340 6341 6342
221 (0.434)	|0.276	0.071	0.080	0.007|
222 (0.355)	|0.139	0.101	0.104	0.006|
441 (0.130)	|0.095	0.028	0.007	0.000|
421 (0.080)	|0.050	0.013	0.012	0.004|
Multiallelic Dprime: 0.228
BLOCK 1150.  MARKERS: 6343 6344 6345 6346 6347
11313 (0.561)	|0.379	0.161	0.018|
22123 (0.213)	|0.161	0.037	0.015|
11311 (0.204)	|0.076	0.007	0.124|
11323 (0.016)	|0.016	0.000	0.000|
Multiallelic Dprime: 0.373
BLOCK 1151.  MARKERS: 6348 6349
24 (0.637)	|0.281	0.292	0.064|
22 (0.207)	|0.063	0.090	0.054|
44 (0.156)	|0.106	0.046	0.005|
Multiallelic Dprime: 0.160
BLOCK 1152.  MARKERS: 6351 6352
13 (0.449)	|0.353	0.054	0.042|
31 (0.427)	|0.313	0.097	0.011|
33 (0.123)	|0.010	0.010	0.106|
Multiallelic Dprime: 0.388
BLOCK 1153.  MARKERS: 6353 6354 6355
311 (0.677)	|0.591	0.067	0.013|
233 (0.161)	|0.001	0.159	0.000|
313 (0.158)	|0.003	0.064	0.087|
Multiallelic Dprime: 0.862
BLOCK 1154.  MARKERS: 6356 6357 6358 6359
1113 (0.600)	|0.470	0.051	0.079|
3213 (0.289)	|0.031	0.176	0.082|
3224 (0.102)	|0.055	0.000	0.047|
Multiallelic Dprime: 0.562
BLOCK 1155.  MARKERS: 6361 6362
44 (0.562)	|0.228	0.178	0.156|
12 (0.227)	|0.076	0.055	0.096|
42 (0.210)	|0.056	0.123	0.032|
Multiallelic Dprime: 0.177
BLOCK 1156.  MARKERS: 6363 6364
11 (0.360)	|0.096	0.091	0.000	0.165	0.000	0.001|
13 (0.356)	|0.192	0.119	0.000	0.000	0.000	0.043|
41 (0.285)	|0.001	0.000	0.173	0.000	0.104	0.000|
Multiallelic Dprime: 0.725
BLOCK 1157.  MARKERS: 6365 6366 6367 6368 6369 6370
232314 (0.290)	|0.116	0.095	0.028	0.051|
212314 (0.208)	|0.125	0.049	0.029	0.006|
233332 (0.174)	|0.048	0.089	0.013	0.023|
432314 (0.167)	|0.092	0.023	0.052	0.000|
233132 (0.103)	|0.086	0.009	0.005	0.004|
232332 (0.044)	|0.035	0.007	0.001	0.000|
Multiallelic Dprime: 0.314
BLOCK 1158.  MARKERS: 6372 6373 6374 6375
3321 (0.509)	|0.276	0.228|
3343 (0.273)	|0.246	0.027|
1123 (0.130)	|0.124	0.007|
3323 (0.085)	|0.082	0.003|
Multiallelic Dprime: 0.719
BLOCK 1159.  MARKERS: 6377 6378
34 (0.728)	|0.527	0.173	0.029|
12 (0.265)	|0.020	0.060	0.185|
Multiallelic Dprime: 0.657
BLOCK 1160.  MARKERS: 6379 6380
23 (0.551)	|0.261	0.136	0.018	0.129|
43 (0.234)	|0.033	0.014	0.185	0.002|
41 (0.215)	|0.035	0.177	0.004	0.000|
Multiallelic Dprime: 0.646
BLOCK 1161.  MARKERS: 6381 6382 6383 6384 6385 6386
442221 (0.329)	|0.127	0.091	0.009	0.067	0.009	0.018	0.004|
124443 (0.326)	|0.108	0.035	0.019	0.022	0.071	0.063	0.003|
424443 (0.207)	|0.122	0.019	0.027	0.013	0.016	0.008	0.002|
424223 (0.131)	|0.012	0.030	0.065	0.001	0.008	0.009	0.006|
Multiallelic Dprime: 0.356
BLOCK 1162.  MARKERS: 6390 6391 6392 6393 6394
42212 (0.369)	|0.368	0.000	0.000|
42334 (0.175)	|0.000	0.101	0.072|
42232 (0.120)	|0.001	0.000	0.119|
44212 (0.107)	|0.107	0.000	0.000|
22212 (0.103)	|0.105	0.000	0.000|
42332 (0.098)	|0.000	0.091	0.007|
42234 (0.015)	|0.000	0.011	0.006|
Multiallelic Dprime: 0.940
BLOCK 1163.  MARKERS: 6396 6397
32 (0.585)	|0.539	0.040	0.007|
33 (0.209)	|0.204	0.004	0.001|
13 (0.205)	|0.128	0.066	0.011|
Multiallelic Dprime: 0.500
BLOCK 1164.  MARKERS: 6401 6402 6403 6404
2211 (0.872)	|0.297	0.189	0.140	0.001	0.081	0.031	0.027	0.025	0.022	0.021	0.013|
4333 (0.109)	|0.000	0.000	0.000	0.103	0.000	0.000	0.000	0.000	0.000	0.000	0.000|
2213 (0.019)	|0.000	0.000	0.018	0.000	0.000	0.000	0.000	0.000	0.000	0.000	0.000|
Multiallelic Dprime: 0.870
BLOCK 1165.  MARKERS: 6405 6406 6407 6408 6409 6410 6411 6412 6413 6414
3224144414 (0.298)	|0.000	0.299	0.000|
1244342212 (0.188)	|0.188	0.000	0.000|
3244342212 (0.158)	|0.158	0.000	0.000|
3422324432 (0.104)	|0.000	0.000	0.103|
3224344432 (0.080)	|0.000	0.000	0.081|
3224344212 (0.032)	|0.031	0.000	0.000|
3224344412 (0.027)	|0.001	0.025	0.000|
3224144412 (0.025)	|0.024	0.000	0.000|
3224342412 (0.022)	|0.002	0.019	0.000|
3224342212 (0.021)	|0.021	0.000	0.000|
1224344432 (0.014)	|0.000	0.000	0.014|
Multiallelic Dprime: 0.995
BLOCK 1166.  MARKERS: 6415 6416 6417
212 (0.430)	|0.429	0.004|
232 (0.360)	|0.007	0.350|
434 (0.210)	|0.112	0.098|
Multiallelic Dprime: 0.775
BLOCK 1167.  MARKERS: 6418 6419
23 (0.548)	|0.429	0.000	0.114	0.000	0.000	0.000	0.000|
42 (0.452)	|0.000	0.301	0.000	0.099	0.013	0.014	0.013|
Multiallelic Dprime: 1.000
BLOCK 1168.  MARKERS: 6420 6421 6422 6423 6424 6425 6426 6427 6428 6429 6430 6431 6432 6433
14123224342213 (0.430)	|0.410	0.000	0.000	0.012	0.000|
42143132144431 (0.299)	|0.104	0.183	0.009	0.000	0.000|
14221224334431 (0.114)	|0.003	0.000	0.110	0.000	0.000|
14123224342231 (0.099)	|0.002	0.000	0.000	0.095	0.000|
12121224344431 (0.014)	|0.000	0.000	0.000	0.000	0.011|
12123224342233 (0.014)	|0.013	0.001	0.000	0.000	0.000|
12123224342231 (0.013)	|0.012	0.000	0.000	0.000	0.000|
Multiallelic Dprime: 0.846
BLOCK 1169.  MARKERS: 6434 6435 6436 6437 6438 6439
331412 (0.556)	|0.420	0.000	0.101	0.009	0.026|
233413 (0.187)	|0.000	0.171	0.015	0.000	0.001|
313212 (0.121)	|0.078	0.000	0.000	0.000	0.042|
233422 (0.110)	|0.000	0.000	0.000	0.107	0.000|
333412 (0.012)	|0.013	0.000	0.000	0.000	0.000|
Multiallelic Dprime: 0.759
BLOCK 1170.  MARKERS: 6440 6441 6442 6443 6444
12241 (0.516)	|0.439	0.016	0.060|
12433 (0.178)	|0.020	0.136	0.021|
34233 (0.119)	|0.038	0.069	0.011|
12231 (0.117)	|0.116	0.000	0.002|
12233 (0.069)	|0.061	0.007	0.002|
Multiallelic Dprime: 0.641
BLOCK 1171.  MARKERS: 6446 6447
11 (0.674)	|0.524	0.114	0.036|
23 (0.229)	|0.177	0.042	0.008|
21 (0.096)	|0.062	0.023	0.011|
Multiallelic Dprime: 0.065
BLOCK 1172.  MARKERS: 6451 6452 6453 6454 6455
33232 (0.763)	|0.469	0.178	0.112|
11413 (0.181)	|0.022	0.156	0.003|
11213 (0.055)	|0.000	0.000	0.055|
Multiallelic Dprime: 0.648
BLOCK 1173.  MARKERS: 6456 6457
14 (0.491)	|0.002	0.324	0.161	0.000	0.000|
31 (0.336)	|0.271	0.000	0.000	0.000	0.065|
34 (0.170)	|0.058	0.000	0.000	0.101	0.008|
Multiallelic Dprime: 0.899
BLOCK 1174.  MARKERS: 6458 6459 6460 6461 6462 6463 6464
4112422 (0.334)	|0.031	0.159	0.144|
2112412 (0.325)	|0.271	0.030	0.023|
2112414 (0.161)	|0.159	0.002	0.001|
2334122 (0.101)	|0.024	0.075	0.002|
4112412 (0.073)	|0.006	0.065	0.000|
Multiallelic Dprime: 0.709
BLOCK 1175.  MARKERS: 6467 6468 6469
114 (0.493)	|0.320	0.099	0.012	0.025	0.017	0.002	0.001|
112 (0.334)	|0.076	0.148	0.054	0.002	0.004	0.020	0.017|
332 (0.169)	|0.131	0.029	0.002	0.003	0.000	0.000	0.000|
Multiallelic Dprime: 0.435
BLOCK 1176.  MARKERS: 6474 6475 6476 6477 6478 6479 6480
2434324 (0.529)	|0.286	0.183	0.057|
1123131 (0.278)	|0.168	0.046	0.064|
2133321 (0.069)	|0.026	0.040	0.004|
2123321 (0.031)	|0.015	0.004	0.012|
2133324 (0.021)	|0.015	0.006	0.000|
2123131 (0.021)	|0.021	0.000	0.000|
1123321 (0.018)	|0.000	0.017	0.000|
Multiallelic Dprime: 0.206
BLOCK 1177.  MARKERS: 6483 6484 6485
122 (0.537)	|0.411	0.077	0.049|
142 (0.311)	|0.061	0.208	0.042|
344 (0.150)	|0.078	0.045	0.027|
Multiallelic Dprime: 0.432
BLOCK 1178.  MARKERS: 6489 6490 6491
333 (0.550)	|0.127	0.225	0.193|
242 (0.330)	|0.209	0.059	0.056|
332 (0.120)	|0.047	0.038	0.031|
Multiallelic Dprime: 0.335
BLOCK 1179.  MARKERS: 6492 6493 6494 6495 6496 6497 6498 6499
34421112 (0.385)	|0.258	0.058	0.068|
11223134 (0.320)	|0.145	0.146	0.032|
34441412 (0.279)	|0.131	0.124	0.025|
Multiallelic Dprime: 0.248
BLOCK 1180.  MARKERS: 6501 6502
31 (0.541)	|0.235	0.236	0.054	0.008	0.000|
32 (0.332)	|0.160	0.011	0.126	0.012	0.014|
41 (0.128)	|0.029	0.029	0.010	0.058	0.000|
Multiallelic Dprime: 0.406
BLOCK 1181.  MARKERS: 6503 6504 6505 6506 6507 6508 6509
2424313 (0.424)	|0.060	0.270	0.023	0.070|
4244313 (0.276)	|0.183	0.020	0.041	0.029|
2241131 (0.191)	|0.159	0.011	0.021	0.000|
2244313 (0.079)	|0.004	0.002	0.067	0.006|
2244111 (0.014)	|0.012	0.001	0.000	0.000|
Multiallelic Dprime: 0.628
BLOCK 1182.  MARKERS: 6511 6512 6513 6514
1321 (0.423)	|0.416	0.000	0.000	0.000	0.000|
3321 (0.314)	|0.004	0.306	0.000	0.000	0.002|
1111 (0.155)	|0.000	0.001	0.127	0.000	0.027|
1112 (0.107)	|0.000	0.000	0.000	0.105	0.000|
Multiallelic Dprime: 0.992
BLOCK 1183.  MARKERS: 6515 6516 6517 6518 6519 6520
222244 (0.421)	|0.377	0.032	0.004	0.005	0.000|
424124 (0.308)	|0.105	0.006	0.134	0.042	0.012|
422243 (0.130)	|0.025	0.100	0.001	0.000	0.000|
442124 (0.105)	|0.030	0.065	0.002	0.000	0.000|
422244 (0.028)	|0.024	0.000	0.001	0.000	0.000|
Multiallelic Dprime: 0.700
BLOCK 1184.  MARKERS: 6521 6522 6523 6524 6525 6526 6527 6528 6529 6530 6531 6532
414231312143 (0.563)	|0.547	0.000	0.018|
212231312143 (0.208)	|0.122	0.000	0.084|
232313134424 (0.142)	|0.000	0.142	0.000|
232231312143 (0.047)	|0.009	0.000	0.039|
232313134143 (0.013)	|0.013	0.000	0.000|
Multiallelic Dprime: 0.785
BLOCK 1185.  MARKERS: 6533 6534
22 (0.698)	|0.329	0.188	0.037	0.011	0.070	0.031|
43 (0.157)	|0.009	0.005	0.131	0.000	0.003	0.000|
42 (0.145)	|0.012	0.001	0.015	0.097	0.007	0.003|
Multiallelic Dprime: 0.782
BLOCK 1186.  MARKERS: 6535 6536 6537 6538 6539 6540 6541 6542 6543 6544 6545 6546 6547 6548 6549 6550
4142123124411444 (0.350)	|0.352	0.000	0.000|
4142123124141211 (0.193)	|0.000	0.194	0.000|
4342123342441444 (0.185)	|0.186	0.000	0.000|
2333441124411444 (0.108)	|0.109	0.000	0.000|
4142123124143214 (0.080)	|0.079	0.000	0.000|
4142123124143211 (0.035)	|0.000	0.036	0.000|
Multiallelic Dprime: 1.000
BLOCK 1187.  MARKERS: 6551 6552 6553
313 (0.746)	|0.452	0.003	0.195	0.083	0.001|
131 (0.242)	|0.000	0.198	0.000	0.034	0.000|
311 (0.011)	|0.000	0.000	0.001	0.000	0.009|
Multiallelic Dprime: 0.879
BLOCK 1188.  MARKERS: 6554 6555 6556 6557 6558 6559 6560
2344133 (0.454)	|0.447	0.002	0.002	0.000|
2343211 (0.202)	|0.163	0.002	0.034	0.000|
2124111 (0.194)	|0.007	0.165	0.005	0.020|
4344133 (0.116)	|0.008	0.005	0.103	0.000|
2344111 (0.010)	|0.000	0.002	0.000	0.000|
Multiallelic Dprime: 0.857
BLOCK 1189.  MARKERS: 6561 6562 6563 6564 6565
13143 (0.637)	|0.450	0.179	0.009|
11141 (0.177)	|0.006	0.167	0.004|
33423 (0.150)	|0.004	0.055	0.090|
11143 (0.022)	|0.000	0.022	0.000|
Multiallelic Dprime: 0.748
BLOCK 1190.  MARKERS: 6566 6567
43 (0.459)	|0.410	0.036	0.009	0.005|
41 (0.438)	|0.099	0.234	0.099	0.003|
31 (0.103)	|0.027	0.004	0.000	0.068|
Multiallelic Dprime: 0.719
BLOCK 1191.  MARKERS: 6568 6569 6570
413 (0.534)	|0.486	0.047|
113 (0.275)	|0.196	0.075|
131 (0.108)	|0.087	0.018|
111 (0.074)	|0.042	0.031|
Multiallelic Dprime: 0.353
BLOCK 1192.  MARKERS: 6572 6573 6574 6575
1331 (0.815)	|0.532	0.277	0.007|
2214 (0.175)	|0.071	0.046	0.057|
Multiallelic Dprime: 0.320
BLOCK 1193.  MARKERS: 6576 6577 6578
123 (0.608)	|0.606	0.000	0.000|
311 (0.323)	|0.000	0.220	0.092|
323 (0.066)	|0.000	0.057	0.009|
Multiallelic Dprime: 0.959
BLOCK 1194.  MARKERS: 6579 6580 6581 6582 6583 6584 6585 6586 6587
432234343 (0.604)	|0.388	0.151	0.039	0.017|
213123131 (0.279)	|0.064	0.146	0.034	0.029|
232234343 (0.100)	|0.036	0.007	0.019	0.038|
Multiallelic Dprime: 0.389
BLOCK 1195.  MARKERS: 6589 6590 6591 6592
3224 (0.487)	|0.479	0.009	0.000|
1442 (0.311)	|0.000	0.310	0.000|
1444 (0.095)	|0.005	0.029	0.055|
1244 (0.089)	|0.004	0.005	0.081|
Multiallelic Dprime: 0.929
BLOCK 1196.  MARKERS: 6594 6595 6596 6597
2222 (0.497)	|0.226	0.177	0.068	0.019|
2424 (0.356)	|0.125	0.084	0.079	0.068|
3444 (0.140)	|0.038	0.010	0.091	0.000|
Multiallelic Dprime: 0.285
BLOCK 1197.  MARKERS: 6600 6601 6602 6603 6604 6605 6606
1334223 (0.390)	|0.002	0.388	0.000|
1322441 (0.272)	|0.265	0.000	0.006|
3122441 (0.241)	|0.118	0.004	0.115|
1334243 (0.091)	|0.089	0.000	0.000|
Multiallelic Dprime: 0.868
BLOCK 1198.  MARKERS: 6607 6608 6609 6610
1211 (0.472)	|0.469	0.000	0.000	0.000	0.000	0.000|
3123 (0.395)	|0.000	0.224	0.149	0.000	0.013	0.000|
1111 (0.122)	|0.000	0.000	0.000	0.106	0.000	0.011|
Multiallelic Dprime: 1.000
BLOCK 1199.  MARKERS: 6611 6612 6613 6614 6615 6616 6617 6618 6619 6620
3141111442 (0.469)	|0.328	0.066	0.073|
1121133424 (0.224)	|0.068	0.142	0.013|
1124133424 (0.149)	|0.114	0.034	0.001|
1421313124 (0.107)	|0.086	0.017	0.004|
1424133424 (0.013)	|0.002	0.001	0.010|
1121113424 (0.013)	|0.008	0.005	0.000|
Multiallelic Dprime: 0.387
BLOCK 1200.  MARKERS: 6621 6622
31 (0.621)	|0.478	0.020	0.122|
34 (0.269)	|0.003	0.267	0.000|
14 (0.109)	|0.035	0.073	0.000|
Multiallelic Dprime: 0.858
BLOCK 1201.  MARKERS: 6623 6624 6625
211 (0.517)	|0.509	0.000	0.000	0.002	0.002|
111 (0.358)	|0.034	0.198	0.007	0.068	0.055|
133 (0.121)	|0.025	0.000	0.097	0.000	0.000|
Multiallelic Dprime: 0.921
BLOCK 1202.  MARKERS: 6626 6627 6628 6629 6630 6631
334111 (0.570)	|0.520	0.010	0.009	0.012	0.015	0.000|
122333 (0.198)	|0.015	0.045	0.126	0.000	0.002	0.010|
124331 (0.104)	|0.003	0.095	0.002	0.000	0.000	0.000|
134131 (0.070)	|0.008	0.020	0.000	0.043	0.000	0.000|
124333 (0.057)	|0.051	0.000	0.000	0.001	0.000	0.000|
Multiallelic Dprime: 0.813
BLOCK 1203.  MARKERS: 6632 6633 6634 6635 6636 6637 6638
3341212 (0.599)	|0.485	0.025	0.057	0.031|
1123444 (0.170)	|0.161	0.006	0.002	0.000|
3321414 (0.136)	|0.044	0.082	0.005	0.005|
1321414 (0.056)	|0.019	0.003	0.034	0.000|
3341414 (0.017)	|0.000	0.015	0.000	0.000|
3321412 (0.011)	|0.011	0.000	0.000	0.000|
Multiallelic Dprime: 0.481
BLOCK 1204.  MARKERS: 6641 6642 6643 6644 6645
43314 (0.730)	|0.673	0.000	0.000	0.053|
22442 (0.133)	|0.002	0.018	0.101	0.000|
22412 (0.098)	|0.000	0.095	0.000	0.000|
43412 (0.037)	|0.000	0.033	0.000	0.000|
Multiallelic Dprime: 0.975
BLOCK 1205.  MARKERS: 6646 6647 6648 6649 6650 6651 6652 6653 6654 6655 6656 6657 6658
3132131231222 (0.675)	|0.665	0.013|
1314311233214 (0.149)	|0.019	0.130|
1314312411424 (0.102)	|0.000	0.101|
3132131231224 (0.053)	|0.000	0.053|
Multiallelic Dprime: 0.929
BLOCK 1206.  MARKERS: 6659 6660
44 (0.689)	|0.280	0.180	0.124	0.102|
21 (0.309)	|0.074	0.087	0.120	0.028|
Multiallelic Dprime: 0.229
BLOCK 1207.  MARKERS: 6661 6662 6663
121 (0.356)	|0.049	0.051	0.200	0.025	0.013	0.015|
123 (0.266)	|0.040	0.189	0.014	0.009	0.014	0.000|
321 (0.244)	|0.173	0.005	0.008	0.033	0.028	0.000|
341 (0.129)	|0.009	0.013	0.015	0.088	0.002	0.000|
Multiallelic Dprime: 0.608
BLOCK 1208.  MARKERS: 6666 6667 6668 6669 6670
12432 (0.270)	|0.144	0.125	0.002|
34434 (0.258)	|0.005	0.128	0.124|
12214 (0.237)	|0.233	0.003	0.000|
12414 (0.155)	|0.105	0.020	0.028|
12434 (0.058)	|0.040	0.011	0.007|
12412 (0.015)	|0.013	0.002	0.000|
Multiallelic Dprime: 0.566
BLOCK 1209.  MARKERS: 6671 6672
23 (0.544)	|0.222	0.288	0.005	0.029|
43 (0.290)	|0.151	0.034	0.099	0.005|
41 (0.162)	|0.156	0.006	0.000	0.000|
Multiallelic Dprime: 0.534
BLOCK 1210.  MARKERS: 6674 6675 6676
141 (0.533)	|0.514	0.006	0.014|
142 (0.328)	|0.023	0.302	0.003|
332 (0.104)	|0.005	0.010	0.090|
132 (0.034)	|0.000	0.004	0.030|
Multiallelic Dprime: 0.899
BLOCK 1211.  MARKERS: 6677 6678 6679 6680
3114 (0.544)	|0.495	0.021	0.014	0.011|
1114 (0.320)	|0.151	0.123	0.045	0.000|
1342 (0.136)	|0.043	0.021	0.072	0.000|
Multiallelic Dprime: 0.578
BLOCK 1212.  MARKERS: 6681 6682 6683
411 (0.690)	|0.542	0.115	0.019|
431 (0.164)	|0.142	0.021	0.000|
214 (0.132)	|0.119	0.009	0.003|
211 (0.011)	|0.007	0.003	0.000|
Multiallelic Dprime: 0.326
BLOCK 1213.  MARKERS: 6684 6685 6686 6687
3411 (0.815)	|0.472	0.203	0.108	0.032|
1234 (0.149)	|0.081	0.047	0.018	0.003|
3234 (0.021)	|0.018	0.001	0.000	0.002|
Multiallelic Dprime: 0.067
BLOCK 1214.  MARKERS: 6689 6690 6691
212 (0.580)	|0.271	0.111	0.149	0.048|
333 (0.253)	|0.063	0.094	0.061	0.035|
232 (0.130)	|0.053	0.041	0.009	0.027|
233 (0.037)	|0.005	0.030	0.002	0.000|
Multiallelic Dprime: 0.254
BLOCK 1215.  MARKERS: 6693 6694 6695 6696
3411 (0.392)	|0.022	0.211	0.112	0.042	0.002|
3211 (0.276)	|0.127	0.063	0.080	0.000	0.000|
1211 (0.223)	|0.216	0.003	0.005	0.000	0.000|
3433 (0.110)	|0.000	0.001	0.000	0.084	0.020|
Multiallelic Dprime: 0.623
BLOCK 1216.  MARKERS: 6697 6698 6699 6700 6701
43144 (0.365)	|0.335	0.027	0.000|
23144 (0.278)	|0.251	0.023	0.000|
41144 (0.197)	|0.024	0.160	0.013|
43222 (0.125)	|0.005	0.008	0.112|
43224 (0.022)	|0.020	0.002	0.000|
Multiallelic Dprime: 0.783
BLOCK 1217.  MARKERS: 6702 6703
14 (0.636)	|0.393	0.037	0.206|
34 (0.231)	|0.006	0.219	0.004|
32 (0.128)	|0.001	0.127	0.000|
Multiallelic Dprime: 0.948
BLOCK 1218.  MARKERS: 6704 6705
43 (0.408)	|0.088	0.298	0.018|
23 (0.379)	|0.169	0.066	0.147|
41 (0.212)	|0.173	0.020	0.017|
Multiallelic Dprime: 0.519
BLOCK 1219.  MARKERS: 6707 6708
43 (0.430)	|0.134	0.096	0.082	0.075	0.037|
23 (0.384)	|0.131	0.134	0.049	0.048	0.021|
42 (0.184)	|0.034	0.051	0.039	0.043	0.013|
Multiallelic Dprime: 0.135
BLOCK 1220.  MARKERS: 6712 6713 6714 6715 6716 6717
311412 (0.301)	|0.293	0.000|
311414 (0.281)	|0.272	0.009|
321114 (0.170)	|0.165	0.003|
113444 (0.166)	|0.011	0.154|
311114 (0.070)	|0.071	0.000|
Multiallelic Dprime: 0.916
BLOCK 1221.  MARKERS: 6718 6719
32 (0.823)	|0.347	0.263	0.099	0.044	0.045	0.008|
14 (0.168)	|0.164	0.000	0.000	0.000	0.000	0.003|
Multiallelic Dprime: 0.969
BLOCK 1222.  MARKERS: 6720 6721 6722 6723 6724 6725 6726 6727 6728
131231133 (0.511)	|0.000	0.145	0.168	0.157	0.029	0.000	0.000|
123313244 (0.261)	|0.227	0.004	0.000	0.000	0.000	0.026	0.000|
331231133 (0.103)	|0.000	0.097	0.005	0.000	0.000	0.000	0.000|
131231134 (0.049)	|0.048	0.000	0.000	0.000	0.000	0.000	0.000|
121231133 (0.045)	|0.000	0.005	0.023	0.014	0.000	0.000	0.000|
133313244 (0.011)	|0.007	0.000	0.000	0.000	0.000	0.000	0.000|
Multiallelic Dprime: 0.789
BLOCK 1223.  MARKERS: 6729 6730 6731 6732 6733 6734 6735 6736 6737 6738
3211433142 (0.282)	|0.210	0.040	0.027	0.002	0.000|
3434212334 (0.253)	|0.126	0.018	0.081	0.021	0.002|
3434433344 (0.199)	|0.025	0.010	0.030	0.106	0.027|
2411433342 (0.171)	|0.007	0.118	0.019	0.024	0.001|
3434432344 (0.030)	|0.004	0.001	0.019	0.005	0.000|
3411433342 (0.026)	|0.000	0.026	0.000	0.000	0.000|
3414432344 (0.011)	|0.000	0.000	0.009	0.000	0.000|
Multiallelic Dprime: 0.556
BLOCK 1224.  MARKERS: 6739 6740 6741 6742 6743 6744 6745
1413242 (0.375)	|0.288	0.086|
1431342 (0.218)	|0.020	0.192|
2231342 (0.191)	|0.064	0.129|
1411224 (0.157)	|0.155	0.002|
1411222 (0.032)	|0.010	0.020|
Multiallelic Dprime: 0.619
BLOCK 1225.  MARKERS: 6747 6748 6749
344 (0.559)	|0.173	0.385|
121 (0.434)	|0.336	0.098|
Multiallelic Dprime: 0.535
BLOCK 1226.  MARKERS: 6750 6751
23 (0.510)	|0.193	0.138	0.100	0.071|
42 (0.487)	|0.183	0.174	0.077	0.050|
Multiallelic Dprime: 0.084
BLOCK 1227.  MARKERS: 6754 6755 6756 6757 6758
34222 (0.376)	|0.111	0.244	0.015	0.005|
14214 (0.314)	|0.237	0.053	0.006	0.017|
32414 (0.176)	|0.139	0.034	0.002	0.000|
34214 (0.122)	|0.014	0.062	0.046	0.000|
Multiallelic Dprime: 0.503
BLOCK 1228.  MARKERS: 6761 6762 6763 6764 6765 6766
132343 (0.505)	|0.004	0.334	0.140	0.025|
341121 (0.399)	|0.393	0.007	0.000	0.000|
141121 (0.072)	|0.003	0.008	0.059	0.000|
142343 (0.023)	|0.000	0.023	0.000	0.000|
Multiallelic Dprime: 0.871
BLOCK 1229.  MARKERS: 6767 6768 6769
332 (0.400)	|0.374	0.002	0.023|
341 (0.373)	|0.044	0.190	0.140|
232 (0.199)	|0.192	0.004	0.000|
331 (0.026)	|0.000	0.000	0.026|
Multiallelic Dprime: 0.846
BLOCK 1230.  MARKERS: 6770 6771
33 (0.610)	|0.152	0.342	0.115|
11 (0.198)	|0.168	0.008	0.021|
13 (0.189)	|0.133	0.048	0.007|
Multiallelic Dprime: 0.597
BLOCK 1231.  MARKERS: 6773 6774
11 (0.452)	|0.318	0.048	0.058	0.018	0.012|
31 (0.402)	|0.187	0.080	0.057	0.073	0.001|
14 (0.144)	|0.080	0.032	0.030	0.002	0.000|
Multiallelic Dprime: 0.244
BLOCK 1232.  MARKERS: 6775 6776 6777 6778
3441 (0.586)	|0.239	0.213	0.117	0.002	0.009|
3241 (0.160)	|0.117	0.035	0.000	0.004	0.002|
3421 (0.144)	|0.106	0.023	0.004	0.006	0.000|
1442 (0.095)	|0.008	0.081	0.000	0.000	0.000|
3442 (0.013)	|0.000	0.008	0.002	0.000	0.000|
Multiallelic Dprime: 0.385
BLOCK 1233.  MARKERS: 6780 6781 6782 6783 6784 6785 6786 6787 6788 6789 6790 6791 6792 6793 6794
444232313342411 (0.473)	|0.211	0.214	0.046|
133113111433213 (0.360)	|0.191	0.036	0.134|
443232323342433 (0.125)	|0.114	0.006	0.004|
444232313342413 (0.012)	|0.011	0.000	0.000|
433113113433233 (0.011)	|0.000	0.002	0.008|
Multiallelic Dprime: 0.408
BLOCK 1234.  MARKERS: 6796 6797
43 (0.535)	|0.205	0.249	0.081|
21 (0.267)	|0.164	0.092	0.012|
23 (0.198)	|0.071	0.094	0.032|
Multiallelic Dprime: 0.172
BLOCK 1235.  MARKERS: 6800 6801 6802
142 (0.441)	|0.376	0.057|
212 (0.433)	|0.316	0.111|
214 (0.125)	|0.086	0.038|
Multiallelic Dprime: 0.258
BLOCK 1236.  MARKERS: 6803 6804 6805
412 (0.780)	|0.473	0.176	0.039	0.088|
241 (0.206)	|0.074	0.008	0.100	0.020|
Multiallelic Dprime: 0.445
BLOCK 1237.  MARKERS: 6807 6808 6809 6810 6811 6812 6813 6814
44343221 (0.550)	|0.536	0.000	0.000	0.000|
44343341 (0.190)	|0.032	0.000	0.146	0.003|
24123344 (0.139)	|0.000	0.138	0.000	0.000|
42341341 (0.111)	|0.000	0.050	0.000	0.061|
Multiallelic Dprime: 0.949
BLOCK 1238.  MARKERS: 6815 6816 6817 6818 6819 6820
124433 (0.575)	|0.548	0.027	0.000|
122421 (0.191)	|0.000	0.001	0.190|
344233 (0.147)	|0.000	0.127	0.020|
344433 (0.064)	|0.000	0.064	0.000|
Multiallelic Dprime: 0.944
BLOCK 1239.  MARKERS: 6821 6822 6823
112 (0.549)	|0.271	0.141	0.051	0.086|
132 (0.225)	|0.100	0.066	0.042	0.017|
233 (0.218)	|0.125	0.027	0.065	0.002|
Multiallelic Dprime: 0.185
BLOCK 1240.  MARKERS: 6826 6827 6828 6829 6830
23223 (0.500)	|0.309	0.072	0.120|
33442 (0.234)	|0.207	0.028	0.000|
23243 (0.158)	|0.049	0.110	0.000|
21223 (0.104)	|0.085	0.019	0.000|
Multiallelic Dprime: 0.435
BLOCK 1241.  MARKERS: 6831 6832 6833
222 (0.650)	|0.486	0.136	0.026|
224 (0.228)	|0.120	0.094	0.008|
442 (0.122)	|0.097	0.019	0.002|
Multiallelic Dprime: 0.191
BLOCK 1242.  MARKERS: 6835 6836 6837 6838
3132 (0.703)	|0.452	0.165	0.055	0.018|
1313 (0.249)	|0.131	0.082	0.019	0.008|
3133 (0.036)	|0.023	0.005	0.005	0.002|
Multiallelic Dprime: 0.101
BLOCK 1243.  MARKERS: 6842 6843 6844 6845 6846
23233 (0.612)	|0.521	0.041	0.053|
12311 (0.257)	|0.015	0.239	0.000|
12313 (0.078)	|0.000	0.076	0.001|
13233 (0.028)	|0.026	0.000	0.000|
Multiallelic Dprime: 0.857
BLOCK 1244.  MARKERS: 6847 6848 6849 6850
1434 (0.573)	|0.416	0.154|
4343 (0.365)	|0.355	0.007|
1444 (0.054)	|0.002	0.052|
Multiallelic Dprime: 0.586
BLOCK 1245.  MARKERS: 6851 6852
44 (0.780)	|0.476	0.297	0.006|
21 (0.214)	|0.101	0.011	0.099|
Multiallelic Dprime: 0.460
BLOCK 1246.  MARKERS: 6857 6858
31 (0.581)	|0.583	0.000	0.000|
33 (0.309)	|0.001	0.293	0.011|
13 (0.108)	|0.002	0.000	0.104|
Multiallelic Dprime: 0.986
BLOCK 1247.  MARKERS: 6859 6860 6861
343 (0.586)	|0.518	0.054	0.014|
123 (0.295)	|0.055	0.239	0.000|
142 (0.114)	|0.018	0.086	0.010|
Multiallelic Dprime: 0.704
BLOCK 1248.  MARKERS: 6864 6865
21 (0.592)	|0.273	0.204	0.109	0.004|
13 (0.381)	|0.191	0.096	0.086	0.008|
23 (0.025)	|0.013	0.004	0.003	0.005|
Multiallelic Dprime: 0.102
BLOCK 1249.  MARKERS: 6866 6867 6868
134 (0.476)	|0.247	0.111	0.093	0.021|
332 (0.305)	|0.080	0.130	0.087	0.002|
314 (0.199)	|0.095	0.067	0.035	0.000|
334 (0.018)	|0.014	0.003	0.000	0.000|
Multiallelic Dprime: 0.210
BLOCK 1250.  MARKERS: 6872 6873 6874 6875 6876 6877 6878
4213132 (0.437)	|0.157	0.059	0.042	0.173|
2241413 (0.312)	|0.094	0.174	0.000	0.042|
4443132 (0.217)	|0.018	0.009	0.178	0.003|
4243132 (0.023)	|0.014	0.002	0.005	0.002|
Multiallelic Dprime: 0.532
BLOCK 1251.  MARKERS: 6879 6880 6881 6882 6883 6884 6885
2211132 (0.291)	|0.143	0.148|
2211134 (0.246)	|0.002	0.244|
2422312 (0.228)	|0.181	0.047|
3211132 (0.221)	|0.188	0.028|
Multiallelic Dprime: 0.557
BLOCK 1252.  MARKERS: 6887 6888
22 (0.527)	|0.253	0.226	0.030	0.000|
43 (0.469)	|0.123	0.101	0.233	0.010|
Multiallelic Dprime: 0.462
BLOCK 1253.  MARKERS: 6889 6890 6891 6892 6893 6894
432244 (0.378)	|0.263	0.085	0.030|
341431 (0.325)	|0.129	0.137	0.061|
441231 (0.263)	|0.144	0.031	0.091|
441234 (0.010)	|0.007	0.000	0.003|
Multiallelic Dprime: 0.264
BLOCK 1254.  MARKERS: 6897 6898
43 (0.548)	|0.432	0.113|
13 (0.264)	|0.195	0.068|
41 (0.186)	|0.173	0.011|
Multiallelic Dprime: 0.206
BLOCK 1255.  MARKERS: 6899 6900
21 (0.801)	|0.693	0.031	0.075|
43 (0.193)	|0.004	0.164	0.024|
Multiallelic Dprime: 0.848
BLOCK 1256.  MARKERS: 6902 6903 6904
331 (0.698)	|0.675	0.020|
433 (0.200)	|0.021	0.175|
321 (0.101)	|0.034	0.063|
Multiallelic Dprime: 0.847
BLOCK 1257.  MARKERS: 6906 6907 6908
321 (0.729)	|0.596	0.013	0.121|
143 (0.257)	|0.052	0.183	0.023|
Multiallelic Dprime: 0.691
BLOCK 1258.  MARKERS: 6909 6910
32 (0.654)	|0.480	0.011	0.125	0.019	0.006	0.009|
33 (0.199)	|0.043	0.144	0.004	0.000	0.004	0.002|
13 (0.148)	|0.124	0.000	0.013	0.000	0.008	0.002|
Multiallelic Dprime: 0.509
BLOCK 1259.  MARKERS: 6911 6912 6913 6914 6915
12211 (0.647)	|0.508	0.138	0.002|
34211 (0.154)	|0.026	0.128	0.000|
12133 (0.142)	|0.008	0.043	0.091|
12111 (0.019)	|0.019	0.000	0.000|
14211 (0.019)	|0.004	0.015	0.000|
12233 (0.013)	|0.000	0.005	0.008|
Multiallelic Dprime: 0.652
BLOCK 1260.  MARKERS: 6917 6918
23 (0.570)	|0.448	0.100	0.016|
43 (0.328)	|0.225	0.103	0.000|
42 (0.102)	|0.097	0.005	0.000|
Multiallelic Dprime: 0.216
BLOCK 1261.  MARKERS: 6919 6920
14 (0.770)	|0.601	0.151	0.004	0.003	0.001	0.000|
23 (0.208)	|0.011	0.000	0.098	0.059	0.017	0.013|
24 (0.016)	|0.006	0.000	0.000	0.010	0.000	0.000|
Multiallelic Dprime: 0.908
BLOCK 1262.  MARKERS: 6922 6923 6924 6925 6926 6927 6928 6929
32232424 (0.623)	|0.365	0.103	0.131	0.003	0.001	0.000	0.000|
32232422 (0.151)	|0.000	0.000	0.000	0.132	0.000	0.012	0.000|
14414244 (0.102)	|0.005	0.081	0.001	0.002	0.001	0.000	0.010|
14214244 (0.072)	|0.004	0.039	0.011	0.000	0.016	0.000	0.000|
14414224 (0.018)	|0.016	0.001	0.000	0.000	0.000	0.000	0.000|
14212424 (0.014)	|0.000	0.000	0.013	0.000	0.000	0.000	0.000|
Multiallelic Dprime: 0.747
BLOCK 1263.  MARKERS: 6932 6933 6934 6935 6936 6937 6938 6939 6940 6941 6942
23123421122 (0.395)	|0.221	0.138	0.032|
11311243234 (0.226)	|0.112	0.083	0.030|
11311241234 (0.158)	|0.076	0.060	0.022|
23123221122 (0.139)	|0.054	0.059	0.025|
11323221132 (0.019)	|0.013	0.007	0.000|
23323221122 (0.014)	|0.003	0.004	0.006|
11323241234 (0.011)	|0.000	0.007	0.003|
Multiallelic Dprime: 0.100
BLOCK 1264.  MARKERS: 6943 6944 6945
124 (0.508)	|0.230	0.230	0.052	0.000|
224 (0.369)	|0.236	0.006	0.122	0.001|
242 (0.119)	|0.000	0.000	0.012	0.104|
Multiallelic Dprime: 0.538
BLOCK 1265.  MARKERS: 6948 6949 6950
114 (0.464)	|0.171	0.173	0.103	0.013|
144 (0.237)	|0.069	0.101	0.044	0.021|
143 (0.185)	|0.072	0.063	0.043	0.004|
344 (0.108)	|0.043	0.017	0.038	0.005|
Multiallelic Dprime: 0.101
BLOCK 1266.  MARKERS: 6955 6956 6957 6958 6959 6960 6961
1213211 (0.359)	|0.359	0.000	0.000|
1433433 (0.357)	|0.000	0.353	0.004|
2211413 (0.228)	|0.225	0.000	0.003|
2213213 (0.042)	|0.000	0.000	0.043|
Multiallelic Dprime: 0.990
BLOCK 1267.  MARKERS: 6962 6963
44 (0.594)	|0.475	0.103	0.016|
21 (0.352)	|0.335	0.015	0.000|
24 (0.051)	|0.051	0.000	0.000|
Multiallelic Dprime: 0.713
BLOCK 1268.  MARKERS: 6964 6965
24 (0.865)	|0.670	0.131	0.060|
32 (0.118)	|0.069	0.014	0.035|
34 (0.016)	|0.016	0.000	0.000|
Multiallelic Dprime: 0.207
BLOCK 1269.  MARKERS: 6966 6967 6968
143 (0.754)	|0.655	0.074	0.003	0.000|
321 (0.145)	|0.009	0.000	0.120	0.000|
343 (0.097)	|0.000	0.067	0.000	0.024|
Multiallelic Dprime: 0.874
BLOCK 1270.  MARKERS: 6969 6970 6971 6972 6973 6974 6975 6976 6977 6978 6979 6980 6981 6982 6983
342133114144233 (0.665)	|0.421	0.223	0.019|
344333114144234 (0.141)	|0.096	0.042	0.004|
124111333322314 (0.127)	|0.077	0.050	0.000|
344133113322314 (0.025)	|0.016	0.007	0.000|
Multiallelic Dprime: 0.048
BLOCK 1271.  MARKERS: 6986 6987
41 (0.645)	|0.251	0.008	0.251	0.129|
23 (0.329)	|0.040	0.278	0.009	0.000|
43 (0.023)	|0.009	0.000	0.015	0.000|
Multiallelic Dprime: 0.794
BLOCK 1272.  MARKERS: 6988 6989 6990 6991 6992
23343 (0.302)	|0.048	0.090	0.133	0.030	0.000|
23341 (0.289)	|0.239	0.017	0.006	0.015	0.010|
21123 (0.273)	|0.089	0.131	0.031	0.021	0.000|
33343 (0.130)	|0.010	0.074	0.016	0.031	0.000|
Multiallelic Dprime: 0.469
BLOCK 1273.  MARKERS: 6993 6994 6995 6996 6997
42124 (0.388)	|0.361	0.010	0.014|
34324 (0.312)	|0.028	0.241	0.046|
34341 (0.189)	|0.019	0.038	0.130|
34124 (0.095)	|0.073	0.008	0.013|
42324 (0.011)	|0.000	0.008	0.002|
Multiallelic Dprime: 0.731
BLOCK 1274.  MARKERS: 6998 6999
44 (0.481)	|0.231	0.049	0.145	0.053|
24 (0.299)	|0.097	0.171	0.008	0.023|
22 (0.216)	|0.045	0.109	0.011	0.050|
Multiallelic Dprime: 0.422
BLOCK 1275.  MARKERS: 7002 7003 7004
223 (0.373)	|0.054	0.255	0.063|
243 (0.333)	|0.233	0.099	0.002|
323 (0.163)	|0.150	0.012	0.000|
221 (0.127)	|0.122	0.000	0.005|
Multiallelic Dprime: 0.606
BLOCK 1276.  MARKERS: 7005 7006
31 (0.565)	|0.515	0.043	0.002	0.002|
13 (0.366)	|0.115	0.247	0.001	0.003|
33 (0.069)	|0.010	0.020	0.028	0.012|
Multiallelic Dprime: 0.685
BLOCK 1277.  MARKERS: 7007 7008 7009
331 (0.639)	|0.626	0.009	0.004|
243 (0.310)	|0.016	0.295	0.000|
333 (0.031)	|0.000	0.015	0.015|
343 (0.017)	|0.003	0.009	0.006|
Multiallelic Dprime: 0.924
BLOCK 1278.  MARKERS: 7010 7011 7012 7013
3323 (0.645)	|0.049	0.312	0.275	0.009|
4144 (0.327)	|0.282	0.004	0.013	0.029|
4344 (0.024)	|0.000	0.000	0.024	0.000|
Multiallelic Dprime: 0.824
BLOCK 1279.  MARKERS: 7014 7015 7016 7017
3114 (0.331)	|0.118	0.092	0.065	0.045	0.006	0.001|
1432 (0.318)	|0.132	0.073	0.074	0.025	0.009	0.003|
3412 (0.311)	|0.104	0.076	0.070	0.049	0.007	0.006|
3432 (0.037)	|0.004	0.012	0.020	0.000	0.000	0.000|
Multiallelic Dprime: 0.095
BLOCK 1280.  MARKERS: 7022 7023 7024 7025 7026
22434 (0.358)	|0.077	0.210	0.035	0.006	0.003	0.020|
22112 (0.254)	|0.048	0.008	0.086	0.091	0.017	0.000|
22432 (0.228)	|0.187	0.016	0.015	0.001	0.000	0.000|
44432 (0.120)	|0.019	0.096	0.000	0.000	0.000	0.000|
22132 (0.022)	|0.019	0.000	0.000	0.000	0.000	0.000|
22412 (0.010)	|0.002	0.000	0.004	0.000	0.001	0.000|
Multiallelic Dprime: 0.635
BLOCK 1281.  MARKERS: 7029 7030 7031 7032 7033 7034 7035
2122411 (0.352)	|0.186	0.155	0.013|
2122413 (0.337)	|0.129	0.125	0.082|
4344331 (0.142)	|0.082	0.014	0.045|
4344311 (0.101)	|0.020	0.070	0.012|
4122411 (0.021)	|0.009	0.011	0.000|
2344311 (0.021)	|0.016	0.005	0.000|
Multiallelic Dprime: 0.253
BLOCK 1282.  MARKERS: 7036 7037 7038 7039 7040 7041
421314 (0.453)	|0.004	0.227	0.071	0.146|
324132 (0.381)	|0.369	0.001	0.009	0.000|
334132 (0.165)	|0.005	0.010	0.146	0.001|
Multiallelic Dprime: 0.876
BLOCK 1283.  MARKERS: 7042 7043 7044 7045 7046 7047
233142 (0.378)	|0.346	0.026|
212324 (0.237)	|0.231	0.006|
233124 (0.225)	|0.157	0.062|
433144 (0.148)	|0.052	0.091|
Multiallelic Dprime: 0.568
BLOCK 1284.  MARKERS: 7049 7050 7051 7052 7053
24434 (0.790)	|0.393	0.230	0.166|
42222 (0.193)	|0.055	0.065	0.072|
Multiallelic Dprime: 0.230
BLOCK 1285.  MARKERS: 7055 7056 7057 7058
1231 (0.455)	|0.181	0.256	0.011|
1233 (0.301)	|0.042	0.035	0.219|
2413 (0.241)	|0.229	0.003	0.004|
Multiallelic Dprime: 0.673
BLOCK 1286.  MARKERS: 7059 7060 7061 7062
4214 (0.448)	|0.239	0.208	0.006|
2234 (0.295)	|0.226	0.031	0.039|
2433 (0.235)	|0.101	0.129	0.002|
Multiallelic Dprime: 0.314
BLOCK 1287.  MARKERS: 7063 7064 7065
232 (0.570)	|0.406	0.111	0.038	0.013|
413 (0.371)	|0.089	0.122	0.142	0.017|
412 (0.055)	|0.009	0.011	0.007	0.028|
Multiallelic Dprime: 0.470
BLOCK 1288.  MARKERS: 7066 7067 7068 7069
4124 (0.502)	|0.246	0.154	0.081	0.018|
4122 (0.245)	|0.041	0.156	0.033	0.016|
1242 (0.188)	|0.108	0.047	0.014	0.018|
1142 (0.058)	|0.023	0.018	0.011	0.005|
Multiallelic Dprime: 0.264
BLOCK 1289.  MARKERS: 7073 7074 7075 7076
3411 (0.424)	|0.267	0.091	0.066|
1134 (0.375)	|0.213	0.102	0.061|
1131 (0.139)	|0.086	0.045	0.007|
1411 (0.057)	|0.042	0.009	0.006|
Multiallelic Dprime: 0.096
BLOCK 1290.  MARKERS: 7078 7079 7080 7081
1332 (0.614)	|0.461	0.020	0.102	0.017	0.011|
1333 (0.247)	|0.099	0.138	0.003	0.007	0.000|
2113 (0.139)	|0.024	0.014	0.006	0.075	0.021|
Multiallelic Dprime: 0.573
BLOCK 1291.  MARKERS: 7082 7083 7084 7085 7086 7087 7088 7089 7090 7091 7092 7093 7094
2244431242341 (0.585)	|0.490	0.061	0.002	0.010	0.000	0.012|
3132133422343 (0.171)	|0.003	0.139	0.000	0.000	0.023	0.000|
3132111224113 (0.111)	|0.013	0.000	0.095	0.000	0.000	0.000|
3132131422343 (0.099)	|0.009	0.013	0.000	0.071	0.001	0.000|
3244431242343 (0.031)	|0.001	0.031	0.000	0.000	0.000	0.000|
Multiallelic Dprime: 0.833
BLOCK 1292.  MARKERS: 7095 7096 7097 7098 7099
23143 (0.518)	|0.471	0.037	0.004	0.006	0.000|
23211 (0.244)	|0.057	0.171	0.002	0.001	0.011|
41213 (0.098)	|0.002	0.000	0.000	0.094	0.000|
43213 (0.082)	|0.001	0.000	0.079	0.002	0.000|
23213 (0.026)	|0.001	0.000	0.017	0.000	0.006|
23113 (0.012)	|0.003	0.000	0.008	0.001	0.000|
Multiallelic Dprime: 0.803
BLOCK 1293.  MARKERS: 7100 7101 7102 7103 7104 7105
212132 (0.545)	|0.218	0.179	0.148|
412332 (0.220)	|0.101	0.074	0.045|
412312 (0.109)	|0.039	0.042	0.028|
434334 (0.107)	|0.039	0.019	0.047|
412132 (0.019)	|0.008	0.010	0.001|
Multiallelic Dprime: 0.072
BLOCK 1294.  MARKERS: 7107 7108
24 (0.405)	|0.221	0.172	0.011|
23 (0.324)	|0.095	0.087	0.136|
13 (0.269)	|0.164	0.088	0.013|
Multiallelic Dprime: 0.294
BLOCK 1295.  MARKERS: 7110 7111 7112 7113
4432 (0.482)	|0.332	0.151|
2232 (0.347)	|0.206	0.142|
4214 (0.160)	|0.136	0.024|
Multiallelic Dprime: 0.150
BLOCK 1296.  MARKERS: 7114 7115
13 (0.678)	|0.523	0.013	0.143|
21 (0.322)	|0.056	0.260	0.006|
Multiallelic Dprime: 0.790
BLOCK 1297.  MARKERS: 7116 7117
24 (0.579)	|0.278	0.164	0.084	0.023	0.005	0.006	0.010|
12 (0.273)	|0.075	0.097	0.043	0.027	0.009	0.011	0.002|
22 (0.148)	|0.052	0.027	0.020	0.006	0.034	0.004	0.000|
Multiallelic Dprime: 0.199
BLOCK 1298.  MARKERS: 7119 7120 7121 7122 7123 7124 7125 7126 7127
334322233 (0.406)	|0.399	0.000	0.006|
132141411 (0.285)	|0.274	0.011	0.000|
122321411 (0.147)	|0.032	0.115	0.000|
132321411 (0.057)	|0.039	0.002	0.016|
332321413 (0.048)	|0.002	0.047	0.000|
332321411 (0.022)	|0.019	0.002	0.000|
334322231 (0.012)	|0.000	0.000	0.013|
Multiallelic Dprime: 0.828
BLOCK 1299.  MARKERS: 7128 7129
22 (0.783)	|0.713	0.070|
44 (0.180)	|0.143	0.037|
42 (0.036)	|0.033	0.003|
Multiallelic Dprime: 0.191
BLOCK 1300.  MARKERS: 7131 7132
13 (0.890)	|0.331	0.230	0.133	0.076	0.097|
44 (0.110)	|0.000	0.070	0.000	0.038	0.002|
Multiallelic Dprime: 0.739
BLOCK 1301.  MARKERS: 7134 7135 7136 7137 7138 7139
412322 (0.331)	|0.259	0.063	0.009|
414322 (0.301)	|0.122	0.000	0.177|
414342 (0.133)	|0.102	0.032	0.000|
114321 (0.114)	|0.000	0.114	0.000|
424122 (0.098)	|0.099	0.000	0.000|
Multiallelic Dprime: 0.612
BLOCK 1302.  MARKERS: 7140 7141
43 (0.593)	|0.400	0.186	0.004|
41 (0.214)	|0.212	0.000	0.003|
13 (0.192)	|0.003	0.008	0.182|
Multiallelic Dprime: 0.658
BLOCK 1303.  MARKERS: 7142 7143 7144
124 (0.615)	|0.351	0.261|
324 (0.194)	|0.019	0.171|
141 (0.189)	|0.189	0.000|
Multiallelic Dprime: 0.365
BLOCK 1304.  MARKERS: 7146 7147
32 (0.559)	|0.357	0.165	0.030	0.000|
14 (0.434)	|0.017	0.124	0.171	0.121|
Multiallelic Dprime: 0.619
BLOCK 1305.  MARKERS: 7148 7149 7150
411 (0.375)	|0.168	0.192	0.016|
414 (0.292)	|0.141	0.136	0.016|
234 (0.201)	|0.107	0.084	0.010|
214 (0.120)	|0.064	0.052	0.004|
Multiallelic Dprime: 0.064
BLOCK 1306.  MARKERS: 7156 7157
23 (0.488)	|0.193	0.130	0.065	0.058	0.007	0.013	0.008|
41 (0.466)	|0.173	0.131	0.054	0.050	0.016	0.010	0.012|
21 (0.046)	|0.019	0.009	0.006	0.004	0.002	0.000	0.000|
Multiallelic Dprime: 0.054
BLOCK 1307.  MARKERS: 7163 7164 7165 7166 7167 7168 7169 7170 7171 7172 7173 7174 7175 7176
32431322341131 (0.386)	|0.237	0.050	0.099|
34223344441313 (0.268)	|0.163	0.079	0.026|
12223444423111 (0.126)	|0.062	0.058	0.007|
34223344423111 (0.112)	|0.068	0.020	0.024|
32223344423111 (0.024)	|0.022	0.002	0.000|
34223444423111 (0.022)	|0.012	0.003	0.006|
32431322341111 (0.021)	|0.014	0.003	0.004|
Multiallelic Dprime: 0.171
BLOCK 1308.  MARKERS: 7180 7181
13 (0.604)	|0.367	0.235|
12 (0.225)	|0.155	0.070|
42 (0.171)	|0.079	0.093|
Multiallelic Dprime: 0.103
BLOCK 1309.  MARKERS: 7183 7184
32 (0.601)	|0.154	0.353	0.094|
24 (0.398)	|0.358	0.036	0.004|
Multiallelic Dprime: 0.798
BLOCK 1310.  MARKERS: 7187 7188 7189
211 (0.512)	|0.273	0.239|
123 (0.389)	|0.265	0.124|
223 (0.097)	|0.053	0.044|
Multiallelic Dprime: 0.170
BLOCK 1311.  MARKERS: 7190 7191
24 (0.591)	|0.421	0.160	0.000|
42 (0.409)	|0.074	0.192	0.143|
Multiallelic Dprime: 0.544
BLOCK 1312.  MARKERS: 7192 7193
44 (0.495)	|0.390	0.040	0.049	0.014|
22 (0.351)	|0.086	0.207	0.007	0.052|
24 (0.145)	|0.021	0.005	0.118	0.000|
Multiallelic Dprime: 0.632
BLOCK 1313.  MARKERS: 7194 7195 7196
421 (0.503)	|0.478	0.000	0.000	0.000	0.000	0.010|
243 (0.253)	|0.000	0.221	0.003	0.000	0.026	0.000|
223 (0.173)	|0.000	0.000	0.134	0.038	0.000	0.000|
221 (0.070)	|0.000	0.000	0.001	0.061	0.000	0.000|
Multiallelic Dprime: 0.982
BLOCK 1314.  MARKERS: 7197 7198 7199 7200 7201 7202 7203 7204 7205 7206 7207
33332332114 (0.479)	|0.422	0.000	0.000	0.000	0.055|
11332334124 (0.221)	|0.000	0.218	0.000	0.000	0.000|
31114112322 (0.139)	|0.000	0.000	0.139	0.000	0.000|
31332334124 (0.100)	|0.000	0.037	0.000	0.064	0.000|
11332332114 (0.026)	|0.024	0.000	0.000	0.000	0.002|
33332334124 (0.011)	|0.000	0.010	0.000	0.000	0.000|
Multiallelic Dprime: 0.947
BLOCK 1315.  MARKERS: 7208 7209 7210 7211 7212 7213 7214
3432341 (0.452)	|0.162	0.088	0.083	0.118|
2212144 (0.266)	|0.230	0.013	0.004	0.019|
3214324 (0.152)	|0.051	0.020	0.074	0.005|
3212144 (0.067)	|0.006	0.034	0.025	0.002|
3432344 (0.061)	|0.021	0.039	0.000	0.000|
Multiallelic Dprime: 0.427
BLOCK 1316.  MARKERS: 7215 7216 7217 7218
3424 (0.468)	|0.131	0.328	0.010|
3422 (0.194)	|0.177	0.016	0.000|
3412 (0.188)	|0.165	0.011	0.012|
1224 (0.144)	|0.061	0.005	0.077|
Multiallelic Dprime: 0.679
BLOCK 1317.  MARKERS: 7219 7220
24 (0.533)	|0.368	0.119	0.046|
42 (0.366)	|0.276	0.019	0.068|
22 (0.101)	|0.089	0.008	0.002|
Multiallelic Dprime: 0.280
BLOCK 1318.  MARKERS: 7221 7222 7223 7224 7225
31341 (0.732)	|0.528	0.056	0.148|
13242 (0.145)	|0.011	0.132	0.005|
31311 (0.115)	|0.004	0.113	0.000|
Multiallelic Dprime: 0.896
BLOCK 1319.  MARKERS: 7227 7228
31 (0.541)	|0.231	0.171	0.137|
34 (0.307)	|0.109	0.146	0.052|
14 (0.152)	|0.049	0.070	0.032|
Multiallelic Dprime: 0.146
BLOCK 1320.  MARKERS: 7230 7231
12 (0.389)	|0.145	0.161	0.042	0.035|
34 (0.388)	|0.199	0.126	0.047	0.011|
14 (0.221)	|0.101	0.101	0.012	0.003|
Multiallelic Dprime: 0.137
BLOCK 1321.  MARKERS: 7234 7235 7236 7237 7238 7239
343311 (0.448)	|0.254	0.179	0.016|
343132 (0.389)	|0.301	0.004	0.084|
121331 (0.101)	|0.047	0.002	0.052|
343131 (0.050)	|0.016	0.033	0.000|
Multiallelic Dprime: 0.430
BLOCK 1322.  MARKERS: 7240 7241
23 (0.622)	|0.331	0.077	0.177	0.035|
43 (0.224)	|0.158	0.024	0.024	0.015|
21 (0.155)	|0.032	0.116	0.002	0.005|
Multiallelic Dprime: 0.355
BLOCK 1323.  MARKERS: 7244 7245 7246
314 (0.521)	|0.416	0.033	0.016	0.058|
124 (0.217)	|0.110	0.007	0.077	0.019|
112 (0.202)	|0.060	0.138	0.004	0.000|
114 (0.055)	|0.025	0.018	0.001	0.008|
Multiallelic Dprime: 0.486
BLOCK 1324.  MARKERS: 7248 7249 7250 7251
3342 (0.612)	|0.326	0.267	0.020|
1142 (0.197)	|0.011	0.076	0.104|
1323 (0.098)	|0.094	0.004	0.000|
1342 (0.086)	|0.055	0.029	0.003|
Multiallelic Dprime: 0.377
BLOCK 1325.  MARKERS: 7252 7253 7254 7255
4233 (0.487)	|0.330	0.115	0.002	0.000	0.017|
4231 (0.375)	|0.000	0.150	0.200	0.015	0.000|
2311 (0.127)	|0.000	0.011	0.003	0.109	0.000|
Multiallelic Dprime: 0.761
BLOCK 1326.  MARKERS: 7257 7258 7259 7260 7261 7262
211244 (0.330)	|0.026	0.111	0.194|
244124 (0.282)	|0.172	0.087	0.023|
244123 (0.205)	|0.151	0.048	0.007|
444124 (0.125)	|0.009	0.097	0.019|
211224 (0.016)	|0.008	0.004	0.004|
Multiallelic Dprime: 0.492
BLOCK 1327.  MARKERS: 7265 7266
21 (0.385)	|0.198	0.138	0.037	0.012|
23 (0.361)	|0.149	0.178	0.015	0.020|
43 (0.252)	|0.035	0.020	0.196	0.000|
Multiallelic Dprime: 0.393
BLOCK 1328.  MARKERS: 7267 7268 7269
423 (0.382)	|0.081	0.239	0.059|
223 (0.336)	|0.294	0.032	0.010|
241 (0.249)	|0.064	0.020	0.165|
243 (0.033)	|0.030	0.002	0.000|
Multiallelic Dprime: 0.635
BLOCK 1329.  MARKERS: 7270 7271 7272
343 (0.469)	|0.213	0.254|
113 (0.292)	|0.187	0.104|
341 (0.235)	|0.212	0.022|
Multiallelic Dprime: 0.371
BLOCK 1330.  MARKERS: 7274 7275
43 (0.615)	|0.548	0.056	0.013|
21 (0.380)	|0.056	0.155	0.170|
Multiallelic Dprime: 0.741
BLOCK 1331.  MARKERS: 7276 7277
31 (0.605)	|0.218	0.240	0.104	0.037|
33 (0.211)	|0.096	0.062	0.028	0.023|
13 (0.184)	|0.058	0.045	0.023	0.056|
Multiallelic Dprime: 0.174
BLOCK 1332.  MARKERS: 7280 7281 7282
442 (0.372)	|0.191	0.154	0.014	0.013|
224 (0.347)	|0.172	0.171	0.000	0.004|
222 (0.154)	|0.129	0.025	0.000	0.000|
422 (0.116)	|0.067	0.039	0.008	0.002|
Multiallelic Dprime: 0.197
BLOCK 1333.  MARKERS: 7285 7286 7287
113 (0.567)	|0.520	0.038|
344 (0.391)	|0.032	0.350|
314 (0.022)	|0.022	0.000|
313 (0.019)	|0.014	0.000|
Multiallelic Dprime: 0.847
BLOCK 1334.  MARKERS: 7288 7289 7290
342 (0.588)	|0.475	0.106|
123 (0.389)	|0.296	0.086|
Multiallelic Dprime: 0.087
BLOCK 1335.  MARKERS: 7292 7293
24 (0.783)	|0.369	0.413|
33 (0.202)	|0.140	0.062|
Multiallelic Dprime: 0.364
BLOCK 1336.  MARKERS: 7295 7296
33 (0.517)	|0.370	0.068	0.021	0.052|
11 (0.483)	|0.345	0.052	0.080	0.004|
Multiallelic Dprime: 0.132
BLOCK 1337.  MARKERS: 7298 7299 7300 7301
1133 (0.712)	|0.552	0.122	0.011	0.008	0.003	0.012|
3312 (0.120)	|0.017	0.017	0.077	0.004	0.003	0.000|
3313 (0.102)	|0.042	0.000	0.000	0.053	0.002	0.000|
3333 (0.056)	|0.030	0.010	0.000	0.007	0.010	0.000|
Multiallelic Dprime: 0.535
BLOCK 1338.  MARKERS: 7302 7303 7304 7305 7306
44133 (0.649)	|0.387	0.136	0.126|
12311 (0.150)	|0.088	0.042	0.020|
12333 (0.089)	|0.067	0.014	0.010|
14333 (0.072)	|0.037	0.026	0.009|
14133 (0.018)	|0.010	0.007	0.000|
12313 (0.014)	|0.009	0.002	0.003|
Multiallelic Dprime: 0.118
BLOCK 1339.  MARKERS: 7307 7308
21 (0.600)	|0.329	0.258	0.004|
23 (0.232)	|0.096	0.123	0.002|
43 (0.167)	|0.090	0.067	0.010|
Multiallelic Dprime: 0.104
BLOCK 1340.  MARKERS: 7310 7311 7312 7313 7314 7315 7316
3321334 (0.514)	|0.425	0.087|
1113122 (0.448)	|0.145	0.301|
3323124 (0.017)	|0.016	0.001|
Multiallelic Dprime: 0.584
BLOCK 1341.  MARKERS: 7317 7318
41 (0.596)	|0.472	0.115	0.010|
23 (0.400)	|0.062	0.210	0.127|
Multiallelic Dprime: 0.634
BLOCK 1342.  MARKERS: 7319 7320 7321
222 (0.538)	|0.230	0.180	0.044	0.084|
244 (0.324)	|0.139	0.076	0.089	0.019|
444 (0.138)	|0.050	0.057	0.027	0.004|
Multiallelic Dprime: 0.177
BLOCK 1343.  MARKERS: 7324 7325 7326
312 (0.418)	|0.322	0.047	0.047|
332 (0.314)	|0.216	0.078	0.017|
334 (0.161)	|0.109	0.011	0.041|
134 (0.107)	|0.034	0.042	0.030|
Multiallelic Dprime: 0.228
BLOCK 1344.  MARKERS: 7327 7328
22 (0.682)	|0.314	0.268	0.094|
34 (0.179)	|0.122	0.048	0.006|
24 (0.135)	|0.011	0.054	0.071|
Multiallelic Dprime: 0.215
BLOCK 1345.  MARKERS: 7329 7330 7331
313 (0.451)	|0.320	0.125|
141 (0.369)	|0.268	0.097|
341 (0.173)	|0.118	0.053|
Multiallelic Dprime: 0.028
BLOCK 1346.  MARKERS: 7332 7333
11 (0.713)	|0.407	0.305|
33 (0.276)	|0.141	0.132|
Multiallelic Dprime: 0.072
BLOCK 1347.  MARKERS: 7334 7335
23 (0.554)	|0.406	0.046	0.092	0.010|
42 (0.439)	|0.037	0.202	0.074	0.126|
Multiallelic Dprime: 0.649
BLOCK 1348.  MARKERS: 7336 7337 7338
211 (0.443)	|0.298	0.083	0.063|
221 (0.250)	|0.180	0.035	0.034|
311 (0.167)	|0.101	0.039	0.027|
313 (0.136)	|0.084	0.017	0.035|
Multiallelic Dprime: 0.089
BLOCK 1349.  MARKERS: 7340 7341
42 (0.663)	|0.290	0.100	0.272|
44 (0.174)	|0.053	0.113	0.009|
34 (0.163)	|0.042	0.116	0.005|
Multiallelic Dprime: 0.527
BLOCK 1350.  MARKERS: 7342 7343
24 (0.385)	|0.320	0.064|
44 (0.328)	|0.222	0.105|
42 (0.287)	|0.099	0.183|
Multiallelic Dprime: 0.365
BLOCK 1351.  MARKERS: 7347 7348 7349
441 (0.642)	|0.388	0.055	0.090	0.063	0.036|
323 (0.353)	|0.039	0.140	0.056	0.042	0.066|
Multiallelic Dprime: 0.501
BLOCK 1352.  MARKERS: 7352 7353 7354 7355 7356 7357 7358 7359 7360 7361
2323433234 (0.427)	|0.256	0.118	0.054|
2323433232 (0.195)	|0.067	0.109	0.018|
4333231312 (0.148)	|0.040	0.042	0.067|
4333231332 (0.109)	|0.036	0.041	0.032|
4131443232 (0.102)	|0.023	0.046	0.030|
Multiallelic Dprime: 0.281
BLOCK 1353.  MARKERS: 7363 7364
24 (0.428)	|0.326	0.081	0.017|
12 (0.365)	|0.029	0.334	0.002|
22 (0.206)	|0.151	0.047	0.009|
Multiallelic Dprime: 0.643
BLOCK 1354.  MARKERS: 7365 7366
34 (0.505)	|0.244	0.242	0.011	0.000	0.007|
12 (0.463)	|0.206	0.034	0.175	0.035	0.006|
32 (0.027)	|0.011	0.017	0.000	0.000	0.000|
Multiallelic Dprime: 0.425
BLOCK 1355.  MARKERS: 7369 7370 7371 7372 7373 7374 7375
4342331 (0.463)	|0.198	0.156	0.080	0.029|
4342333 (0.294)	|0.159	0.078	0.040	0.018|
2133141 (0.185)	|0.096	0.045	0.030	0.016|
4333331 (0.036)	|0.019	0.014	0.000	0.002|
2133331 (0.012)	|0.008	0.000	0.003	0.002|
Multiallelic Dprime: 0.118
BLOCK 1356.  MARKERS: 7379 7380 7381
222 (0.484)	|0.321	0.020	0.141	0.003|
214 (0.293)	|0.013	0.178	0.009	0.092|
422 (0.154)	|0.000	0.075	0.080	0.000|
224 (0.068)	|0.000	0.020	0.049	0.000|
Multiallelic Dprime: 0.676
BLOCK 1357.  MARKERS: 7382 7383 7384
244 (0.334)	|0.134	0.075	0.074	0.051|
423 (0.293)	|0.099	0.112	0.058	0.023|
223 (0.278)	|0.060	0.103	0.089	0.027|
243 (0.095)	|0.042	0.040	0.008	0.006|
Multiallelic Dprime: 0.160
BLOCK 1358.  MARKERS: 7388 7389 7390
132 (0.336)	|0.189	0.096	0.051|
122 (0.330)	|0.248	0.047	0.035|
134 (0.228)	|0.215	0.004	0.009|
332 (0.107)	|0.048	0.032	0.027|
Multiallelic Dprime: 0.351
BLOCK 1359.  MARKERS: 7392 7393
12 (0.700)	|0.371	0.214	0.115|
34 (0.179)	|0.084	0.065	0.030|
32 (0.121)	|0.043	0.017	0.061|
Multiallelic Dprime: 0.161
BLOCK 1360.  MARKERS: 7394 7395
22 (0.498)	|0.241	0.190	0.068|
24 (0.296)	|0.142	0.092	0.060|
42 (0.206)	|0.102	0.071	0.034|
Multiallelic Dprime: 0.049
BLOCK 1361.  MARKERS: 7396 7397
34 (0.484)	|0.406	0.052	0.028|
32 (0.353)	|0.301	0.044	0.007|
22 (0.162)	|0.145	0.017	0.000|
Multiallelic Dprime: 0.117
BLOCK 1362.  MARKERS: 7399 7400
24 (0.852)	|0.368	0.303	0.127	0.034	0.011|
42 (0.113)	|0.056	0.024	0.022	0.006	0.000|
22 (0.035)	|0.011	0.021	0.000	0.002	0.000|
Multiallelic Dprime: 0.107
BLOCK 1363.  MARKERS: 7404 7405 7406 7407 7408
12332 (0.434)	|0.252	0.174	0.007|
12144 (0.349)	|0.172	0.168	0.010|
34332 (0.150)	|0.078	0.065	0.007|
12132 (0.043)	|0.013	0.027	0.001|
12344 (0.012)	|0.006	0.006	0.000|
Multiallelic Dprime: 0.093
BLOCK 1364.  MARKERS: 7411 7412
43 (0.526)	|0.496	0.000	0.000	0.001	0.017	0.013|
11 (0.447)	|0.000	0.257	0.179	0.002	0.000	0.000|
41 (0.025)	|0.000	0.005	0.003	0.017	0.000	0.000|
Multiallelic Dprime: 0.982
BLOCK 1365.  MARKERS: 7413 7414 7415 7416 7417
22333 (0.499)	|0.247	0.099	0.144	0.000|
41321 (0.262)	|0.041	0.206	0.011	0.000|
21133 (0.182)	|0.031	0.002	0.119	0.027|
21333 (0.021)	|0.004	0.005	0.000	0.011|
22133 (0.017)	|0.000	0.000	0.016	0.000|
22321 (0.013)	|0.000	0.013	0.000	0.000|
Multiallelic Dprime: 0.522
BLOCK 1366.  MARKERS: 7418 7419 7420 7421 7422 7423 7424
4331332 (0.327)	|0.201	0.092	0.034|
2113411 (0.326)	|0.255	0.035	0.037|
4111312 (0.293)	|0.232	0.038	0.024|
2111311 (0.039)	|0.029	0.010	0.000|
Multiallelic Dprime: 0.215
BLOCK 1367.  MARKERS: 7425 7426
32 (0.727)	|0.296	0.256	0.174|
33 (0.175)	|0.113	0.035	0.026|
13 (0.098)	|0.038	0.028	0.032|
Multiallelic Dprime: 0.219
BLOCK 1368.  MARKERS: 7430 7431 7432
443 (0.447)	|0.112	0.174	0.162|
243 (0.318)	|0.275	0.038	0.004|
421 (0.232)	|0.192	0.017	0.022|
Multiallelic Dprime: 0.646
BLOCK 1369.  MARKERS: 7434 7435
12 (0.579)	|0.229	0.233	0.105	0.006	0.007|
14 (0.230)	|0.111	0.086	0.024	0.002	0.003|
32 (0.190)	|0.075	0.084	0.017	0.009	0.001|
Multiallelic Dprime: 0.101
BLOCK 1370.  MARKERS: 7440 7441 7442 7443 7444
32412 (0.414)	|0.111	0.128	0.171|
34131 (0.403)	|0.189	0.166	0.048|
12412 (0.145)	|0.102	0.009	0.034|
34112 (0.016)	|0.012	0.002	0.002|
32431 (0.015)	|0.009	0.000	0.006|
Multiallelic Dprime: 0.298
BLOCK 1371.  MARKERS: 7446 7447
34 (0.422)	|0.257	0.131	0.033|
14 (0.311)	|0.175	0.091	0.042|
12 (0.262)	|0.164	0.067	0.029|
Multiallelic Dprime: 0.060
BLOCK 1372.  MARKERS: 7450 7451
34 (0.601)	|0.490	0.097	0.005	0.010|
22 (0.289)	|0.102	0.161	0.013	0.009|
24 (0.104)	|0.034	0.009	0.061	0.000|
Multiallelic Dprime: 0.484
BLOCK 1373.  MARKERS: 7452 7453 7454 7455 7456 7457 7458 7459
33413223 (0.627)	|0.406	0.175	0.044|
11231411 (0.270)	|0.199	0.065	0.006|
13431413 (0.079)	|0.041	0.018	0.019|
11231413 (0.019)	|0.011	0.005	0.004|
Multiallelic Dprime: 0.122
BLOCK 1374.  MARKERS: 7462 7463
42 (0.660)	|0.409	0.249|
24 (0.264)	|0.167	0.097|
44 (0.074)	|0.029	0.045|
Multiallelic Dprime: 0.074
BLOCK 1375.  MARKERS: 7465 7466
11 (0.607)	|0.262	0.331	0.012|
32 (0.391)	|0.229	0.156	0.002|
Multiallelic Dprime: 0.191
BLOCK 1376.  MARKERS: 7468 7469 7470
111 (0.491)	|0.468	0.013	0.008|
333 (0.489)	|0.396	0.090	0.003|
331 (0.014)	|0.014	0.000	0.000|
Multiallelic Dprime: 0.653
BLOCK 1377.  MARKERS: 7474 7475
33 (0.884)	|0.543	0.322	0.019|
21 (0.102)	|0.007	0.010	0.086|
31 (0.011)	|0.009	0.002	0.000|
Multiallelic Dprime: 0.741
BLOCK 1378.  MARKERS: 7476 7477
12 (0.559)	|0.422	0.064	0.009	0.063	0.000|
32 (0.335)	|0.042	0.129	0.038	0.041	0.083|
34 (0.106)	|0.006	0.002	0.098	0.000	0.000|
Multiallelic Dprime: 0.657
BLOCK 1379.  MARKERS: 7479 7480 7481 7482
3122 (0.470)	|0.368	0.104|
3322 (0.195)	|0.169	0.027|
1142 (0.145)	|0.092	0.052|
3124 (0.104)	|0.096	0.009|
1122 (0.083)	|0.064	0.019|
Multiallelic Dprime: 0.183
BLOCK 1380.  MARKERS: 7487 7488
42 (0.788)	|0.623	0.060	0.102|
21 (0.212)	|0.000	0.212	0.000|
Multiallelic Dprime: 1.000
BLOCK 1381.  MARKERS: 7489 7490 7491
132 (0.623)	|0.461	0.158	0.004|
432 (0.272)	|0.002	0.067	0.201|
114 (0.102)	|0.000	0.102	0.000|
Multiallelic Dprime: 0.762
BLOCK 1382.  MARKERS: 7492 7493
24 (0.463)	|0.294	0.067	0.098|
44 (0.331)	|0.211	0.115	0.004|
22 (0.205)	|0.163	0.005	0.037|
Multiallelic Dprime: 0.243
BLOCK 1383.  MARKERS: 7495 7496
13 (0.670)	|0.307	0.257	0.099|
12 (0.186)	|0.096	0.063	0.021|
32 (0.139)	|0.021	0.058	0.059|
Multiallelic Dprime: 0.152
BLOCK 1384.  MARKERS: 7498 7499 7500
343 (0.426)	|0.284	0.050	0.072	0.010|
121 (0.377)	|0.223	0.048	0.015	0.090|
323 (0.183)	|0.065	0.066	0.044	0.008|
Multiallelic Dprime: 0.284
BLOCK 1385.  MARKERS: 7504 7505 7506 7507
2321 (0.580)	|0.378	0.178	0.024|
4342 (0.166)	|0.043	0.045	0.078|
2142 (0.134)	|0.036	0.077	0.021|
2342 (0.107)	|0.082	0.023	0.003|
Multiallelic Dprime: 0.326
BLOCK 1386.  MARKERS: 7509 7510
11 (0.543)	|0.392	0.086	0.041	0.023|
13 (0.331)	|0.259	0.035	0.022	0.016|
33 (0.126)	|0.066	0.014	0.028	0.018|
Multiallelic Dprime: 0.146
BLOCK 1387.  MARKERS: 7511 7512 7513 7514
1432 (0.718)	|0.390	0.185	0.086	0.050|
4214 (0.134)	|0.075	0.026	0.011	0.019|
4232 (0.091)	|0.018	0.000	0.029	0.041|
4212 (0.057)	|0.028	0.001	0.021	0.004|
Multiallelic Dprime: 0.281
BLOCK 1388.  MARKERS: 7517 7518 7519 7520 7521 7522 7523
4133113 (0.511)	|0.254	0.130	0.125|
4131321 (0.212)	|0.079	0.070	0.064|
2131113 (0.146)	|0.042	0.065	0.038|
4413113 (0.116)	|0.035	0.046	0.035|
Multiallelic Dprime: 0.150
BLOCK 1389.  MARKERS: 7524 7525
43 (0.411)	|0.129	0.250	0.024	0.004	0.005|
21 (0.320)	|0.218	0.015	0.050	0.029	0.008|
23 (0.268)	|0.068	0.040	0.061	0.093	0.005|
Multiallelic Dprime: 0.487
BLOCK 1390.  MARKERS: 7526 7527 7528 7529 7530
41132 (0.415)	|0.213	0.137	0.059|
23312 (0.306)	|0.150	0.102	0.051|
43332 (0.134)	|0.072	0.043	0.016|
43334 (0.126)	|0.073	0.038	0.010|
43132 (0.018)	|0.006	0.010	0.002|
Multiallelic Dprime: 0.049
BLOCK 1391.  MARKERS: 7534 7535 7536 7537 7538
33212 (0.514)	|0.310	0.183	0.013|
13211 (0.328)	|0.166	0.150	0.011|
34431 (0.139)	|0.084	0.050	0.005|
Multiallelic Dprime: 0.092
BLOCK 1392.  MARKERS: 7544 7545
33 (0.577)	|0.336	0.139	0.101|
12 (0.385)	|0.215	0.130	0.040|
32 (0.029)	|0.021	0.007	0.002|
Multiallelic Dprime: 0.098
BLOCK 1393.  MARKERS: 7549 7550 7551 7552
2244 (0.577)	|0.338	0.040	0.022	0.172|
2122 (0.278)	|0.080	0.164	0.026	0.004|
4244 (0.144)	|0.003	0.000	0.142	0.000|
Multiallelic Dprime: 0.687
BLOCK 1394.  MARKERS: 7553 7554 7555 7556 7557 7558
332121 (0.423)	|0.341	0.078|
331323 (0.206)	|0.000	0.193|
411141 (0.187)	|0.003	0.184|
331123 (0.176)	|0.172	0.003|
Multiallelic Dprime: 0.817
BLOCK 1395.  MARKERS: 7559 7560 7561
342 (0.520)	|0.295	0.154	0.065|
124 (0.463)	|0.415	0.031	0.013|
Multiallelic Dprime: 0.644
BLOCK 1396.  MARKERS: 7563 7564 7565 7566
1432 (0.721)	|0.134	0.223	0.203	0.150|
3244 (0.189)	|0.138	0.016	0.003	0.030|
1234 (0.079)	|0.049	0.018	0.000	0.010|
Multiallelic Dprime: 0.566
BLOCK 1397.  MARKERS: 7567 7568 7569 7570 7571 7572 7573
1113443 (0.322)	|0.224	0.011	0.083	0.004|
1131441 (0.259)	|0.095	0.010	0.033	0.116|
2333423 (0.208)	|0.203	0.003	0.002	0.000|
1333243 (0.195)	|0.002	0.192	0.000	0.000|
Multiallelic Dprime: 0.698
BLOCK 1398.  MARKERS: 7574 7575 7576 7577 7578
13412 (0.528)	|0.518	0.008	0.001	0.000|
33212 (0.217)	|0.029	0.176	0.001	0.010|
13411 (0.128)	|0.000	0.000	0.125	0.000|
11432 (0.123)	|0.085	0.034	0.000	0.002|
Multiallelic Dprime: 0.842
BLOCK 1399.  MARKERS: 7579 7580 7581
133 (0.632)	|0.434	0.060	0.122	0.014|
313 (0.218)	|0.174	0.011	0.004	0.028|
131 (0.131)	|0.022	0.103	0.002	0.004|
333 (0.012)	|0.012	0.000	0.000	0.000|
Multiallelic Dprime: 0.417
BLOCK 1400.  MARKERS: 7583 7584 7585 7586 7587 7588
324232 (0.644)	|0.443	0.199	0.004|
142113 (0.178)	|0.112	0.000	0.066|
142232 (0.127)	|0.005	0.122	0.000|
142133 (0.048)	|0.000	0.047	0.000|
Multiallelic Dprime: 0.493
BLOCK 1401.  MARKERS: 7589 7590
43 (0.561)	|0.388	0.099	0.055	0.018|
21 (0.370)	|0.240	0.071	0.046	0.014|
23 (0.069)	|0.045	0.017	0.007	0.000|
Multiallelic Dprime: 0.056
BLOCK 1402.  MARKERS: 7593 7594 7595 7596
3414 (0.673)	|0.638	0.033	0.001|
4243 (0.188)	|0.025	0.163	0.000|
3214 (0.107)	|0.008	0.038	0.061|
3243 (0.031)	|0.000	0.031	0.000|
Multiallelic Dprime: 0.833
BLOCK 1403.  MARKERS: 7598 7599
41 (0.670)	|0.347	0.243	0.080|
23 (0.267)	|0.145	0.097	0.025|
43 (0.062)	|0.042	0.016	0.004|
Multiallelic Dprime: 0.075
BLOCK 1404.  MARKERS: 7601 7602
13 (0.535)	|0.319	0.137	0.078	0.003|
43 (0.355)	|0.179	0.059	0.113	0.003|
11 (0.110)	|0.069	0.017	0.011	0.013|
Multiallelic Dprime: 0.176
BLOCK 1405.  MARKERS: 7604 7605 7606
331 (0.566)	|0.548	0.004	0.003	0.003|
111 (0.212)	|0.071	0.041	0.098	0.000|
114 (0.203)	|0.007	0.186	0.005	0.003|
131 (0.018)	|0.001	0.000	0.000	0.016|
Multiallelic Dprime: 0.836
BLOCK 1406.  MARKERS: 7607 7608 7609
324 (0.626)	|0.430	0.148	0.031|
142 (0.233)	|0.160	0.062	0.011|
122 (0.106)	|0.055	0.036	0.008|
124 (0.022)	|0.017	0.005	0.000|
Multiallelic Dprime: 0.064
BLOCK 1407.  MARKERS: 7612 7613 7614 7615 7616
41112 (0.669)	|0.646	0.022|
23321 (0.252)	|0.006	0.244|
41312 (0.052)	|0.051	0.000|
Multiallelic Dprime: 0.908
BLOCK 1408.  MARKERS: 7618 7619 7620
113 (0.712)	|0.461	0.150	0.098|
231 (0.279)	|0.161	0.053	0.063|
Multiallelic Dprime: 0.089
BLOCK 1409.  MARKERS: 7621 7622
43 (0.625)	|0.283	0.143	0.113	0.081|
21 (0.208)	|0.023	0.126	0.050	0.003|
23 (0.162)	|0.051	0.077	0.027	0.005|
Multiallelic Dprime: 0.359
BLOCK 1410.  MARKERS: 7624 7625 7626 7627
1311 (0.357)	|0.084	0.101	0.090	0.044	0.024	0.009	0.004|
2131 (0.348)	|0.156	0.081	0.053	0.024	0.020	0.005	0.004|
2132 (0.192)	|0.043	0.030	0.046	0.059	0.012	0.000	0.003|
2311 (0.090)	|0.009	0.054	0.009	0.011	0.004	0.000	0.002|
Multiallelic Dprime: 0.224
BLOCK 1411.  MARKERS: 7628 7629 7630 7631 7632
13131 (0.295)	|0.220	0.000	0.073|
13114 (0.267)	|0.006	0.257	0.004|
43331 (0.205)	|0.176	0.000	0.028|
11131 (0.140)	|0.103	0.002	0.035|
43131 (0.060)	|0.027	0.006	0.027|
13331 (0.015)	|0.015	0.000	0.000|
13111 (0.013)	|0.010	0.000	0.002|
Multiallelic Dprime: 0.669
BLOCK 1412.  MARKERS: 7634 7635
42 (0.560)	|0.310	0.086	0.095	0.065|
44 (0.268)	|0.181	0.037	0.024	0.027|
32 (0.170)	|0.096	0.047	0.020	0.006|
Multiallelic Dprime: 0.153
BLOCK 1413.  MARKERS: 7636 7637 7638 7639 7640 7641
422142 (0.587)	|0.152	0.149	0.106	0.151	0.015	0.011|
144314 (0.172)	|0.030	0.064	0.029	0.022	0.026	0.001|
444314 (0.139)	|0.095	0.018	0.019	0.006	0.000	0.000|
442312 (0.098)	|0.016	0.011	0.052	0.018	0.002	0.000|
Multiallelic Dprime: 0.280
BLOCK 1414.  MARKERS: 7643 7644 7645 7646 7647 7648
342322 (0.292)	|0.090	0.127	0.051	0.023|
341113 (0.245)	|0.038	0.162	0.035	0.008|
341112 (0.208)	|0.088	0.030	0.013	0.073|
122322 (0.197)	|0.130	0.020	0.025	0.021|
341322 (0.044)	|0.038	0.006	0.000	0.000|
342112 (0.013)	|0.010	0.000	0.000	0.000|
Multiallelic Dprime: 0.389
BLOCK 1415.  MARKERS: 7650 7651 7652 7653
2222 (0.394)	|0.369	0.007	0.005	0.002|
3322 (0.346)	|0.000	0.313	0.033	0.001|
3321 (0.126)	|0.052	0.000	0.072	0.000|
3332 (0.126)	|0.006	0.013	0.000	0.107|
Multiallelic Dprime: 0.851
BLOCK 1416.  MARKERS: 7655 7656 7657 7658 7659
13142 (0.432)	|0.252	0.087	0.069	0.017|
13222 (0.335)	|0.189	0.073	0.055	0.015|
13242 (0.115)	|0.068	0.023	0.014	0.009|
21144 (0.110)	|0.069	0.011	0.016	0.012|
Multiallelic Dprime: 0.054
BLOCK 1417.  MARKERS: 7662 7663 7664 7665 7666
13131 (0.583)	|0.568	0.009|
13313 (0.195)	|0.196	0.000|
31131 (0.154)	|0.033	0.120|
13331 (0.054)	|0.018	0.037|
Multiallelic Dprime: 0.885
BLOCK 1418.  MARKERS: 7667 7668
13 (0.823)	|0.643	0.154	0.024|
34 (0.167)	|0.163	0.004	0.000|
Multiallelic Dprime: 0.855
BLOCK 1419.  MARKERS: 7670 7671 7672
142 (0.816)	|0.445	0.283	0.088|
424 (0.158)	|0.078	0.067	0.010|
442 (0.024)	|0.011	0.005	0.008|
Multiallelic Dprime: 0.081
BLOCK 1420.  MARKERS: 7677 7678
22 (0.535)	|0.094	0.333	0.106|
24 (0.357)	|0.325	0.004	0.024|
44 (0.106)	|0.073	0.005	0.028|
Multiallelic Dprime: 0.752
BLOCK 1421.  MARKERS: 7679 7680
33 (0.492)	|0.287	0.203	0.002|
11 (0.341)	|0.188	0.144	0.009|
13 (0.160)	|0.083	0.073	0.005|
Multiallelic Dprime: 0.041
BLOCK 1422.  MARKERS: 7681 7682
44 (0.564)	|0.226	0.270	0.067|
22 (0.421)	|0.187	0.051	0.183|
42 (0.016)	|0.014	0.000	0.002|
Multiallelic Dprime: 0.364
BLOCK 1423.  MARKERS: 7685 7686
44 (0.428)	|0.210	0.117	0.100|
24 (0.320)	|0.244	0.052	0.025|
42 (0.251)	|0.110	0.072	0.069|
Multiallelic Dprime: 0.242
BLOCK 1424.  MARKERS: 7687 7688
31 (0.564)	|0.359	0.125	0.072	0.006|
13 (0.241)	|0.112	0.083	0.041	0.004|
11 (0.195)	|0.096	0.027	0.065	0.005|
Multiallelic Dprime: 0.167
BLOCK 1425.  MARKERS: 7690 7691 7692 7693
2114 (0.567)	|0.442	0.069	0.056|
1434 (0.235)	|0.138	0.078	0.019|
1412 (0.177)	|0.128	0.034	0.014|
1414 (0.016)	|0.013	0.000	0.003|
Multiallelic Dprime: 0.177
BLOCK 1426.  MARKERS: 7698 7699
13 (0.724)	|0.285	0.219	0.130	0.059	0.022|
22 (0.183)	|0.097	0.042	0.015	0.028	0.000|
12 (0.092)	|0.042	0.025	0.012	0.008	0.003|
Multiallelic Dprime: 0.190
BLOCK 1427.  MARKERS: 7700 7701 7702 7703 7704 7705 7706
3342224 (0.424)	|0.243	0.160	0.021|
1224412 (0.288)	|0.095	0.187	0.006|
3342222 (0.158)	|0.115	0.025	0.017|
3342212 (0.093)	|0.040	0.052	0.000|
3344222 (0.024)	|0.019	0.005	0.000|
Multiallelic Dprime: 0.280
BLOCK 1428.  MARKERS: 7709 7710
31 (0.522)	|0.046	0.269	0.156	0.047|
13 (0.431)	|0.343	0.080	0.006	0.002|
33 (0.044)	|0.041	0.001	0.000	0.002|
Multiallelic Dprime: 0.693
BLOCK 1429.  MARKERS: 7711 7712 7713 7714 7715
22112 (0.430)	|0.245	0.125	0.060|
22114 (0.352)	|0.215	0.135	0.003|
34334 (0.163)	|0.092	0.054	0.018|
22334 (0.051)	|0.020	0.030	0.000|
Multiallelic Dprime: 0.119
BLOCK 1430.  MARKERS: 7719 7720
11 (0.573)	|0.344	0.229|
42 (0.346)	|0.167	0.179|
12 (0.081)	|0.061	0.020|
Multiallelic Dprime: 0.126
BLOCK 1431.  MARKERS: 7721 7722
31 (0.572)	|0.348	0.144	0.073	0.004|
22 (0.428)	|0.219	0.065	0.124	0.015|
Multiallelic Dprime: 0.193
BLOCK 1432.  MARKERS: 7726 7727 7728 7729 7730
13432 (0.566)	|0.548	0.010	0.008|
13222 (0.210)	|0.177	0.025	0.006|
31224 (0.198)	|0.028	0.163	0.000|
31222 (0.019)	|0.019	0.000	0.000|
Multiallelic Dprime: 0.737
BLOCK 1433.  MARKERS: 7731 7732
12 (0.779)	|0.330	0.326	0.118|
33 (0.199)	|0.112	0.052	0.036|
13 (0.014)	|0.011	0.004	0.000|
Multiallelic Dprime: 0.227
BLOCK 1434.  MARKERS: 7735 7736 7737 7738
1111 (0.456)	|0.415	0.040	0.000|
3344 (0.382)	|0.025	0.308	0.045|
3111 (0.157)	|0.156	0.001	0.000|
Multiallelic Dprime: 0.843
BLOCK 1435.  MARKERS: 7739 7740 7741
333 (0.596)	|0.575	0.005	0.003	0.000	0.014|
211 (0.352)	|0.062	0.221	0.065	0.001	0.001|
331 (0.045)	|0.000	0.000	0.029	0.013	0.000|
Multiallelic Dprime: 0.866
BLOCK 1436.  MARKERS: 7742 7743 7744 7745 7746
44244 (0.641)	|0.537	0.069	0.035|
23412 (0.226)	|0.084	0.114	0.028|
44214 (0.097)	|0.018	0.001	0.078|
43412 (0.016)	|0.002	0.014	0.000|
44242 (0.015)	|0.015	0.000	0.000|
Multiallelic Dprime: 0.530
BLOCK 1437.  MARKERS: 7748 7749
32 (0.657)	|0.524	0.093	0.041|
14 (0.199)	|0.082	0.052	0.065|
34 (0.144)	|0.109	0.020	0.015|
Multiallelic Dprime: 0.285
BLOCK 1438.  MARKERS: 7750 7751 7752
342 (0.714)	|0.401	0.210	0.103|
344 (0.163)	|0.087	0.051	0.025|
122 (0.121)	|0.063	0.039	0.020|
Multiallelic Dprime: 0.034
BLOCK 1439.  MARKERS: 7759 7760 7761
221 (0.551)	|0.202	0.089	0.119	0.056	0.057	0.013|
421 (0.300)	|0.080	0.137	0.053	0.010	0.015	0.003|
233 (0.149)	|0.055	0.037	0.011	0.034	0.006	0.003|
Multiallelic Dprime: 0.237
BLOCK 1440.  MARKERS: 7763 7764 7765 7766 7767 7768
314124 (0.337)	|0.100	0.112	0.087	0.037|
134242 (0.264)	|0.118	0.098	0.036	0.011|
114124 (0.183)	|0.068	0.057	0.038	0.020|
131242 (0.100)	|0.021	0.028	0.042	0.008|
134124 (0.079)	|0.038	0.012	0.020	0.009|
114224 (0.019)	|0.006	0.007	0.005	0.000|
Multiallelic Dprime: 0.148
BLOCK 1441.  MARKERS: 7771 7772 7773 7774
1412 (0.356)	|0.142	0.178	0.031	0.005|
3434 (0.320)	|0.230	0.048	0.001	0.041|
1134 (0.236)	|0.153	0.060	0.023	0.000|
1432 (0.085)	|0.078	0.005	0.001	0.001|
Multiallelic Dprime: 0.368
BLOCK 1442.  MARKERS: 7776 7777 7778
412 (0.604)	|0.274	0.206	0.113|
234 (0.291)	|0.277	0.004	0.010|
414 (0.056)	|0.055	0.002	0.000|
214 (0.047)	|0.004	0.002	0.040|
Multiallelic Dprime: 0.717
BLOCK 1443.  MARKERS: 7779 7780 7781
434 (0.610)	|0.079	0.301	0.180	0.044|
424 (0.214)	|0.196	0.003	0.014	0.000|
222 (0.164)	|0.154	0.000	0.000	0.000|
Multiallelic Dprime: 0.916
BLOCK 1444.  MARKERS: 7783 7784 7785 7786 7787
11421 (0.440)	|0.063	0.158	0.150	0.016	0.047	0.003|
13114 (0.303)	|0.237	0.027	0.007	0.030	0.000	0.002|
31421 (0.193)	|0.016	0.012	0.037	0.081	0.023	0.018|
13111 (0.044)	|0.000	0.000	0.003	0.002	0.002	0.037|
Multiallelic Dprime: 0.612
BLOCK 1445.  MARKERS: 7788 7789 7790 7791 7792 7793 7794 7795 7796
213112213 (0.325)	|0.312	0.004	0.000	0.008	0.000|
431344214 (0.200)	|0.002	0.007	0.031	0.160	0.000|
211112433 (0.198)	|0.000	0.187	0.002	0.000	0.000|
211112413 (0.128)	|0.003	0.003	0.123	0.002	0.000|
231344213 (0.073)	|0.000	0.072	0.000	0.000	0.000|
211112213 (0.066)	|0.000	0.000	0.045	0.000	0.016|
Multiallelic Dprime: 0.925
BLOCK 1446.  MARKERS: 7797 7798 7799 7800 7801 7802 7803
2422242 (0.321)	|0.054	0.162	0.092	0.011|
2244224 (0.279)	|0.119	0.082	0.070	0.003|
2424442 (0.201)	|0.082	0.039	0.074	0.000|
4244224 (0.171)	|0.117	0.038	0.015	0.000|
2444222 (0.018)	|0.006	0.010	0.002	0.000|
Multiallelic Dprime: 0.263
BLOCK 1447.  MARKERS: 7804 7805 7806 7807 7808
21112 (0.385)	|0.263	0.022	0.101|
41411 (0.333)	|0.260	0.052	0.022|
43131 (0.256)	|0.115	0.132	0.010|
41412 (0.015)	|0.014	0.000	0.000|
Multiallelic Dprime: 0.348
BLOCK 1448.  MARKERS: 7809 7810 7811
132 (0.659)	|0.119	0.258	0.111	0.061	0.075	0.004|
314 (0.207)	|0.143	0.013	0.005	0.012	0.006	0.029|
332 (0.135)	|0.058	0.011	0.000	0.032	0.018	0.001|
Multiallelic Dprime: 0.560
BLOCK 1449.  MARKERS: 7814 7815 7816 7817 7818 7819 7820 7821 7822 7823 7824 7825 7826 7827 7828 7829 7830 7831 7832 7833 7834 7835 7836 7837 7838 7839 7840 7841 7842 7843 7844 7845 7846 7847 7848 7849 7850 7851 7852 7853 7854 7855 7856 7857
22331444322233243221233133334443411412112122 (0.318)	|0.317	0.000	0.000	0.000|
32134244244312424411422121424211133241332144 (0.283)	|0.001	0.281	0.000	0.000|
22331414322233243221233133334443411412112122 (0.114)	|0.113	0.000	0.000	0.000|
24111442244312424211423133334443411441332322 (0.103)	|0.000	0.000	0.000	0.102|
22131444244312424212422421422211133441334322 (0.098)	|0.000	0.000	0.096	0.000|
22131444244312424211222121424211133211334322 (0.033)	|0.000	0.000	0.034	0.000|
Multiallelic Dprime: 0.999
BLOCK 1450.  MARKERS: 7858 7859 7860 7861 7862 7863 7864 7865 7866
334342214 (0.446)	|0.446	0.000	0.000|
334344434 (0.293)	|0.000	0.293	0.000|
121112214 (0.137)	|0.137	0.000	0.000|
121112212 (0.111)	|0.000	0.000	0.112|
Multiallelic Dprime: 1.000
BLOCK 1451.  MARKERS: 7867 7868 7869 7870 7871 7872
111422 (0.591)	|0.192	0.290	0.107|
313124 (0.295)	|0.263	0.014	0.014|
321142 (0.114)	|0.037	0.009	0.069|
Multiallelic Dprime: 0.593
BLOCK 1452.  MARKERS: 7874 7875 7876 7877 7878
12444 (0.493)	|0.329	0.083	0.048	0.026|
32222 (0.312)	|0.065	0.218	0.020	0.008|
34422 (0.191)	|0.039	0.013	0.077	0.061|
Multiallelic Dprime: 0.523
BLOCK 1453.  MARKERS: 7879 7880 7881 7882 7883 7884
322311 (0.435)	|0.002	0.426	0.008|
144132 (0.314)	|0.310	0.004	0.000|
322312 (0.147)	|0.139	0.005	0.003|
144112 (0.095)	|0.004	0.000	0.091|
Multiallelic Dprime: 0.957
BLOCK 1454.  MARKERS: 7885 7886
23 (0.464)	|0.110	0.214	0.038	0.006	0.062	0.032|
21 (0.437)	|0.169	0.015	0.115	0.106	0.008	0.024|
31 (0.098)	|0.013	0.003	0.060	0.000	0.013	0.010|
Multiallelic Dprime: 0.517
BLOCK 1455.  MARKERS: 7887 7888 7889 7890 7891 7892
122234 (0.290)	|0.187	0.070	0.034|
424244 (0.233)	|0.135	0.065	0.032|
122331 (0.214)	|0.142	0.054	0.016|
142234 (0.112)	|0.063	0.033	0.016|
124234 (0.083)	|0.056	0.018	0.009|
124244 (0.066)	|0.042	0.017	0.007|
Multiallelic Dprime: 0.071
BLOCK 1456.  MARKERS: 7896 7897 7898
234 (0.625)	|0.260	0.185	0.180|
112 (0.256)	|0.094	0.113	0.049|
232 (0.115)	|0.047	0.042	0.026|
Multiallelic Dprime: 0.120
BLOCK 1457.  MARKERS: 7901 7902
41 (0.400)	|0.075	0.110	0.121	0.050	0.031	0.013|
44 (0.342)	|0.114	0.012	0.035	0.064	0.071	0.043|
14 (0.256)	|0.074	0.072	0.021	0.049	0.034	0.000|
Multiallelic Dprime: 0.312
BLOCK 1458.  MARKERS: 7905 7906 7907 7908 7909 7910 7911 7912
21313223 (0.261)	|0.215	0.039	0.008|
21311223 (0.194)	|0.164	0.023	0.006|
21113223 (0.178)	|0.159	0.016	0.001|
23133441 (0.162)	|0.149	0.010	0.004|
31313223 (0.137)	|0.104	0.011	0.019|
23113243 (0.055)	|0.027	0.027	0.001|
Multiallelic Dprime: 0.222
BLOCK 1459.  MARKERS: 7915 7916
31 (0.828)	|0.510	0.136	0.170|
14 (0.128)	|0.000	0.128	0.000|
11 (0.039)	|0.026	0.007	0.006|
Multiallelic Dprime: 0.753
BLOCK 1460.  MARKERS: 7917 7918 7919
141 (0.536)	|0.222	0.254	0.061|
323 (0.277)	|0.125	0.059	0.092|
123 (0.176)	|0.008	0.018	0.150|
Multiallelic Dprime: 0.421
BLOCK 1461.  MARKERS: 7921 7922
14 (0.361)	|0.103	0.133	0.110	0.014|
22 (0.334)	|0.117	0.158	0.053	0.004|
24 (0.305)	|0.204	0.029	0.057	0.013|
Multiallelic Dprime: 0.293
BLOCK 1462.  MARKERS: 7923 7924 7925 7926
2222 (0.424)	|0.303	0.003	0.109|
2422 (0.320)	|0.239	0.002	0.080|
3241 (0.219)	|0.009	0.202	0.003|
2242 (0.031)	|0.005	0.026	0.001|
Multiallelic Dprime: 0.594
BLOCK 1463.  MARKERS: 7927 7928 7929 7930 7931 7932
141433 (0.556)	|0.261	0.232	0.064|
342223 (0.237)	|0.141	0.067	0.029|
112224 (0.194)	|0.026	0.013	0.155|
Multiallelic Dprime: 0.389
BLOCK 1464.  MARKERS: 7933 7934
22 (0.432)	|0.161	0.167	0.059	0.045|
23 (0.314)	|0.107	0.127	0.055	0.023|
42 (0.254)	|0.097	0.056	0.066	0.034|
Multiallelic Dprime: 0.104
BLOCK 1465.  MARKERS: 7941 7942 7943
244 (0.365)	|0.136	0.166	0.011	0.053|
342 (0.349)	|0.350	0.000	0.001	0.000|
242 (0.180)	|0.173	0.006	0.000	0.000|
224 (0.103)	|0.000	0.000	0.093	0.009|
Multiallelic Dprime: 0.828
BLOCK 1466.  MARKERS: 7945 7946 7947
342 (0.659)	|0.319	0.003	0.146	0.058	0.119|
144 (0.174)	|0.013	0.080	0.003	0.076	0.002|
324 (0.105)	|0.048	0.056	0.000	0.000	0.000|
344 (0.062)	|0.041	0.016	0.000	0.004	0.000|
Multiallelic Dprime: 0.605
BLOCK 1467.  MARKERS: 7949 7950 7951 7952 7953
23333 (0.421)	|0.000	0.191	0.003	0.125	0.100|
13113 (0.155)	|0.031	0.000	0.122	0.000	0.001|
23334 (0.149)	|0.146	0.001	0.000	0.000	0.000|
13333 (0.137)	|0.002	0.083	0.044	0.000	0.002|
21333 (0.121)	|0.108	0.000	0.001	0.000	0.013|
Multiallelic Dprime: 0.814
BLOCK 1468.  MARKERS: 7955 7956 7957 7958 7959 7960 7961 7962
23434111 (0.289)	|0.270	0.006	0.015	0.000|
31434111 (0.277)	|0.177	0.051	0.003	0.046|
33434112 (0.183)	|0.173	0.003	0.005	0.002|
31234111 (0.125)	|0.029	0.096	0.000	0.000|
33211331 (0.118)	|0.008	0.000	0.110	0.000|
Multiallelic Dprime: 0.645
BLOCK 1469.  MARKERS: 7964 7965 7966 7967
1321 (0.659)	|0.181	0.294	0.170	0.009|
1342 (0.156)	|0.121	0.009	0.026	0.000|
2421 (0.136)	|0.029	0.023	0.080	0.000|
1322 (0.047)	|0.034	0.000	0.006	0.005|
Multiallelic Dprime: 0.437
BLOCK 1470.  MARKERS: 7969 7970 7971
324 (0.366)	|0.276	0.025	0.037	0.016	0.010	0.000|
244 (0.326)	|0.059	0.254	0.007	0.001	0.000	0.003|
323 (0.285)	|0.107	0.002	0.153	0.014	0.000	0.007|
344 (0.013)	|0.000	0.006	0.004	0.000	0.003	0.000|
Multiallelic Dprime: 0.619
BLOCK 1471.  MARKERS: 7972 7973 7974 7975 7976
44431 (0.444)	|0.083	0.144	0.112	0.100	0.004|
24233 (0.288)	|0.136	0.046	0.064	0.039	0.003|
22213 (0.203)	|0.075	0.077	0.027	0.021	0.003|
24431 (0.031)	|0.000	0.013	0.004	0.014	0.000|
22433 (0.013)	|0.009	0.000	0.003	0.000	0.000|
22233 (0.012)	|0.011	0.000	0.001	0.000	0.000|
Multiallelic Dprime: 0.255
BLOCK 1472.  MARKERS: 7977 7978 7979 7980
3422 (0.319)	|0.120	0.082	0.058	0.059|
3442 (0.281)	|0.121	0.071	0.040	0.051|
1422 (0.213)	|0.051	0.062	0.067	0.031|
3224 (0.175)	|0.061	0.059	0.028	0.024|
3222 (0.010)	|0.004	0.004	0.000	0.002|
Multiallelic Dprime: 0.108
BLOCK 1473.  MARKERS: 7985 7986 7987 7988
3133 (0.357)	|0.226	0.070	0.061|
3233 (0.281)	|0.191	0.053	0.037|
3111 (0.192)	|0.125	0.032	0.036|
1133 (0.167)	|0.120	0.024	0.023|
Multiallelic Dprime: 0.068
BLOCK 1474.  MARKERS: 7994 7995
34 (0.663)	|0.257	0.215	0.188|
32 (0.179)	|0.075	0.056	0.048|
42 (0.158)	|0.061	0.045	0.052|
Multiallelic Dprime: 0.034
BLOCK 1475.  MARKERS: 7998 7999
34 (0.392)	|0.364	0.018	0.010|
14 (0.316)	|0.120	0.107	0.089|
32 (0.288)	|0.077	0.209	0.003|
Multiallelic Dprime: 0.584
BLOCK 1476.  MARKERS: 8000 8001 8002
243 (0.559)	|0.298	0.032	0.090	0.086	0.019	0.025|
443 (0.337)	|0.128	0.176	0.005	0.017	0.000	0.004|
221 (0.102)	|0.028	0.006	0.008	0.000	0.037	0.021|
Multiallelic Dprime: 0.456
BLOCK 1477.  MARKERS: 8003 8004 8005 8006 8007
44132 (0.455)	|0.003	0.240	0.209	0.003|
32322 (0.212)	|0.209	0.000	0.000	0.003|
44122 (0.102)	|0.103	0.000	0.000	0.000|
42121 (0.102)	|0.000	0.002	0.002	0.099|
42122 (0.056)	|0.032	0.000	0.000	0.024|
42322 (0.049)	|0.000	0.000	0.000	0.050|
Multiallelic Dprime: 0.961
BLOCK 1478.  MARKERS: 8009 8010 8011
123 (0.351)	|0.244	0.092	0.016|
243 (0.247)	|0.059	0.017	0.171|
223 (0.213)	|0.079	0.116	0.017|
221 (0.185)	|0.066	0.104	0.015|
Multiallelic Dprime: 0.445
BLOCK 1479.  MARKERS: 8013 8014
41 (0.446)	|0.001	0.305	0.094	0.028|
21 (0.334)	|0.283	0.007	0.041	0.000|
43 (0.218)	|0.214	0.000	0.000	0.000|
Multiallelic Dprime: 0.858
BLOCK 1480.  MARKERS: 8015 8016 8017 8018 8019 8020
132421 (0.500)	|0.324	0.120	0.034	0.018|
344444 (0.313)	|0.249	0.004	0.031	0.025|
132121 (0.136)	|0.127	0.003	0.005	0.002|
134421 (0.028)	|0.026	0.003	0.000	0.000|
Multiallelic Dprime: 0.433
BLOCK 1481.  MARKERS: 8021 8022 8023 8024 8025
11131 (0.733)	|0.240	0.375	0.121|
33313 (0.140)	|0.138	0.000	0.002|
11133 (0.073)	|0.042	0.000	0.028|
13333 (0.047)	|0.018	0.002	0.026|
Multiallelic Dprime: 0.679
BLOCK 1482.  MARKERS: 8026 8027
42 (0.441)	|0.224	0.074	0.144|
22 (0.379)	|0.287	0.034	0.060|
21 (0.177)	|0.036	0.132	0.009|
Multiallelic Dprime: 0.381
BLOCK 1483.  MARKERS: 8028 8029
32 (0.546)	|0.340	0.193	0.014|
24 (0.240)	|0.222	0.016	0.002|
22 (0.214)	|0.014	0.011	0.187|
Multiallelic Dprime: 0.597
BLOCK 1484.  MARKERS: 8031 8032
22 (0.576)	|0.316	0.220	0.002	0.000	0.026	0.000|
42 (0.220)	|0.000	0.000	0.000	0.186	0.000	0.024|
24 (0.204)	|0.001	0.000	0.191	0.000	0.000	0.000|
Multiallelic Dprime: 0.994
BLOCK 1485.  MARKERS: 8033 8034 8035 8036 8037 8038 8039 8040 8041 8042
2134212344 (0.317)	|0.102	0.115	0.064	0.035|
2133212334 (0.221)	|0.088	0.027	0.087	0.019|
2233331142 (0.193)	|0.070	0.061	0.053	0.009|
4113212344 (0.186)	|0.093	0.054	0.022	0.017|
2113212344 (0.026)	|0.015	0.007	0.005	0.000|
4133212144 (0.024)	|0.006	0.012	0.007	0.000|
Multiallelic Dprime: 0.174
BLOCK 1486.  MARKERS: 8044 8045 8046
131 (0.386)	|0.386	0.001	0.000	0.000|
213 (0.289)	|0.210	0.075	0.000	0.000|
231 (0.242)	|0.224	0.008	0.004	0.000|
233 (0.081)	|0.005	0.036	0.035	0.011|
Multiallelic Dprime: 0.711
BLOCK 1487.  MARKERS: 8047 8048 8049 8050 8051
42414 (0.825)	|0.722	0.102|
34322 (0.118)	|0.114	0.005|
34414 (0.038)	|0.030	0.008|
34324 (0.011)	|0.011	0.000|
Multiallelic Dprime: 0.379
BLOCK 1488.  MARKERS: 8052 8053
32 (0.883)	|0.686	0.079	0.091	0.021|
24 (0.115)	|0.067	0.032	0.015	0.001|
Multiallelic Dprime: 0.220
BLOCK 1489.  MARKERS: 8056 8057 8058 8059 8060 8061
422124 (0.755)	|0.439	0.313	0.004|
241242 (0.110)	|0.000	0.008	0.102|
242124 (0.106)	|0.105	0.001	0.000|
241222 (0.023)	|0.000	0.000	0.023|
Multiallelic Dprime: 0.619
BLOCK 1490.  MARKERS: 8062 8063
12 (0.545)	|0.017	0.418	0.111|
32 (0.326)	|0.317	0.006	0.003|
11 (0.129)	|0.122	0.007	0.000|
Multiallelic Dprime: 0.934
BLOCK 1491.  MARKERS: 8064 8065
12 (0.457)	|0.445	0.000	0.000	0.000|
32 (0.429)	|0.001	0.411	0.015	0.000|
34 (0.114)	|0.000	0.000	0.102	0.012|
Multiallelic Dprime: 0.982
BLOCK 1492.  MARKERS: 8066 8067 8068 8069 8070 8071
343444 (0.446)	|0.168	0.139	0.137|
123124 (0.410)	|0.155	0.155	0.101|
121122 (0.117)	|0.048	0.043	0.026|
323444 (0.013)	|0.004	0.009	0.000|
Multiallelic Dprime: 0.068
BLOCK 1493.  MARKERS: 8073 8074 8075
111 (0.385)	|0.058	0.303	0.025|
333 (0.349)	|0.303	0.023	0.022|
331 (0.264)	|0.041	0.045	0.179|
Multiallelic Dprime: 0.695
BLOCK 1494.  MARKERS: 8077 8078
13 (0.401)	|0.075	0.257	0.058	0.009|
34 (0.373)	|0.359	0.009	0.002	0.001|
14 (0.226)	|0.191	0.029	0.004	0.001|
Multiallelic Dprime: 0.788
BLOCK 1495.  MARKERS: 8079 8080 8081
432 (0.625)	|0.394	0.102	0.129|
211 (0.295)	|0.057	0.232	0.004|
212 (0.064)	|0.004	0.057	0.003|
232 (0.012)	|0.000	0.003	0.009|
Multiallelic Dprime: 0.662
BLOCK 1496.  MARKERS: 8082 8083 8084
243 (0.454)	|0.113	0.233	0.078	0.025	0.006|
241 (0.398)	|0.189	0.086	0.054	0.048	0.021|
331 (0.146)	|0.052	0.026	0.038	0.030	0.000|
Multiallelic Dprime: 0.284
BLOCK 1497.  MARKERS: 8087 8088 8089 8090
4134 (0.354)	|0.347	0.000	0.007|
1134 (0.345)	|0.253	0.093	0.000|
1311 (0.169)	|0.009	0.158	0.000|
1331 (0.105)	|0.006	0.013	0.088|
1131 (0.027)	|0.000	0.000	0.026|
Multiallelic Dprime: 0.708
BLOCK 1498.  MARKERS: 8091 8092 8093
221 (0.613)	|0.353	0.180	0.002	0.073|
321 (0.265)	|0.244	0.000	0.004	0.015|
243 (0.122)	|0.006	0.002	0.114	0.000|
Multiallelic Dprime: 0.582
BLOCK 1499.  MARKERS: 8094 8095 8096 8097 8098
41333 (0.602)	|0.321	0.275	0.006|
33133 (0.182)	|0.079	0.102	0.001|
33111 (0.121)	|0.055	0.065	0.000|
33131 (0.087)	|0.048	0.036	0.004|
Multiallelic Dprime: 0.099
BLOCK 1500.  MARKERS: 8099 8100
32 (0.505)	|0.183	0.156	0.122	0.039|
14 (0.484)	|0.183	0.123	0.126	0.035|
34 (0.011)	|0.005	0.002	0.004	0.000|
Multiallelic Dprime: 0.053
BLOCK 1501.  MARKERS: 8101 8102 8103 8104 8105 8106 8107 8108 8109 8110 8111 8112
311434112323 (0.372)	|0.009	0.302	0.048	0.002	0.009|
143142341141 (0.281)	|0.271	0.001	0.005	0.000	0.000|
143142112321 (0.252)	|0.046	0.009	0.191	0.002	0.004|
143142341121 (0.074)	|0.001	0.000	0.063	0.009	0.000|
Multiallelic Dprime: 0.825
BLOCK 1502.  MARKERS: 8113 8114 8115 8116 8117
23413 (0.334)	|0.010	0.319	0.000	0.000|
43221 (0.320)	|0.124	0.000	0.193	0.000|
41413 (0.313)	|0.278	0.001	0.005	0.025|
43413 (0.014)	|0.000	0.011	0.000	0.000|
41221 (0.013)	|0.000	0.000	0.013	0.000|
Multiallelic Dprime: 0.821
BLOCK 1503.  MARKERS: 8118 8119 8120 8121 8122 8123 8124
2242433 (0.409)	|0.204	0.091	0.057	0.047|
2242411 (0.332)	|0.185	0.118	0.010	0.017|
1334213 (0.217)	|0.058	0.064	0.052	0.041|
2242431 (0.025)	|0.002	0.022	0.000	0.000|
Multiallelic Dprime: 0.227
BLOCK 1504.  MARKERS: 8126 8127 8128 8129 8130 8131 8132
4314224 (0.456)	|0.409	0.048|
2114224 (0.299)	|0.235	0.064|
2322442 (0.120)	|0.020	0.099|
2314224 (0.110)	|0.044	0.066|
Multiallelic Dprime: 0.506
BLOCK 1505.  MARKERS: 8134 8135
14 (0.711)	|0.523	0.185|
32 (0.286)	|0.099	0.186|
Multiallelic Dprime: 0.445
BLOCK 1506.  MARKERS: 8136 8137
21 (0.624)	|0.322	0.072	0.062	0.067	0.038	0.027	0.028|
13 (0.371)	|0.118	0.083	0.085	0.039	0.014	0.013	0.012|
Multiallelic Dprime: 0.243
BLOCK 1507.  MARKERS: 8140 8141 8142 8143 8144 8145 8146 8147 8148 8149
4122122142 (0.442)	|0.426	0.006	0.011	0.000|
2434322344 (0.155)	|0.026	0.117	0.008	0.000|
4132143322 (0.146)	|0.072	0.068	0.006	0.000|
4132122342 (0.107)	|0.002	0.001	0.100	0.000|
4132123322 (0.053)	|0.003	0.017	0.000	0.024|
2134322344 (0.041)	|0.000	0.039	0.001	0.000|
4122123322 (0.041)	|0.001	0.025	0.011	0.003|
Multiallelic Dprime: 0.766
BLOCK 1508.  MARKERS: 8150 8151 8152 8153 8154 8155 8156
1311131 (0.540)	|0.333	0.205	0.000|
3133142 (0.278)	|0.274	0.003	0.001|
1133342 (0.137)	|0.000	0.000	0.137|
1131342 (0.028)	|0.000	0.000	0.028|
Multiallelic Dprime: 0.647
BLOCK 1509.  MARKERS: 8157 8158
11 (0.622)	|0.344	0.126	0.095	0.049	0.005|
13 (0.212)	|0.087	0.077	0.034	0.007	0.005|
31 (0.165)	|0.067	0.063	0.025	0.010	0.000|
Multiallelic Dprime: 0.173
BLOCK 1510.  MARKERS: 8159 8160 8161 8162 8163 8164
324211 (0.498)	|0.148	0.144	0.105	0.041	0.057|
341233 (0.265)	|0.117	0.044	0.024	0.066	0.011|
224411 (0.154)	|0.062	0.028	0.029	0.016	0.017|
321233 (0.066)	|0.043	0.000	0.006	0.017	0.000|
324213 (0.011)	|0.000	0.005	0.001	0.000	0.004|
Multiallelic Dprime: 0.269
BLOCK 1511.  MARKERS: 8168 8169 8170 8171 8172
34144 (0.370)	|0.360	0.001	0.009|
32322 (0.222)	|0.000	0.221	0.000|
32124 (0.167)	|0.088	0.065	0.013|
12124 (0.141)	|0.023	0.034	0.084|
32324 (0.090)	|0.005	0.085	0.002|
Multiallelic Dprime: 0.756
BLOCK 1512.  MARKERS: 8173 8174
32 (0.479)	|0.387	0.009	0.083|
33 (0.413)	|0.078	0.323	0.013|
13 (0.108)	|0.000	0.000	0.107|
Multiallelic Dprime: 0.738
BLOCK 1513.  MARKERS: 8175 8176
11 (0.466)	|0.173	0.170	0.124|
31 (0.332)	|0.145	0.090	0.095|
13 (0.201)	|0.119	0.048	0.034|
Multiallelic Dprime: 0.133
BLOCK 1514.  MARKERS: 8178 8179
31 (0.438)	|0.299	0.016	0.022	0.102|
32 (0.308)	|0.008	0.020	0.209	0.067|
42 (0.254)	|0.016	0.234	0.006	0.000|
Multiallelic Dprime: 0.775
BLOCK 1515.  MARKERS: 8181 8182 8183 8184
3134 (0.323)	|0.032	0.289	0.002|
3342 (0.270)	|0.027	0.011	0.231|
2134 (0.236)	|0.236	0.000	0.000|
3132 (0.171)	|0.167	0.002	0.000|
Multiallelic Dprime: 0.917
BLOCK 1516.  MARKERS: 8185 8186 8187 8188
4411 (0.460)	|0.230	0.170	0.060|
2433 (0.306)	|0.083	0.150	0.074|
2333 (0.228)	|0.101	0.070	0.052|
Multiallelic Dprime: 0.171
BLOCK 1517.  MARKERS: 8190 8191
21 (0.418)	|0.104	0.103	0.211	0.000|
23 (0.393)	|0.114	0.161	0.004	0.114|
43 (0.187)	|0.138	0.038	0.004	0.007|
Multiallelic Dprime: 0.496
BLOCK 1518.  MARKERS: 8192 8193 8194
334 (0.358)	|0.100	0.059	0.072	0.127|
332 (0.303)	|0.181	0.077	0.037	0.010|
132 (0.219)	|0.028	0.061	0.127	0.005|
312 (0.120)	|0.034	0.066	0.016	0.003|
Multiallelic Dprime: 0.381
BLOCK 1519.  MARKERS: 8199 8200 8201 8202
4321 (0.342)	|0.078	0.249	0.015|
4341 (0.262)	|0.029	0.111	0.123|
3121 (0.251)	|0.213	0.014	0.024|
3324 (0.144)	|0.112	0.026	0.006|
Multiallelic Dprime: 0.573
BLOCK 1520.  MARKERS: 8204 8205
42 (0.429)	|0.199	0.231|
12 (0.402)	|0.239	0.163|
14 (0.167)	|0.105	0.063|
Multiallelic Dprime: 0.140
BLOCK 1521.  MARKERS: 8210 8211
44 (0.544)	|0.140	0.182	0.178	0.040|
22 (0.456)	|0.215	0.140	0.048	0.050|
Multiallelic Dprime: 0.252
BLOCK 1522.  MARKERS: 8212 8213 8214
112 (0.355)	|0.342	0.003	0.004|
114 (0.322)	|0.000	0.281	0.039|
332 (0.226)	|0.222	0.001	0.000|
312 (0.090)	|0.069	0.015	0.006|
Multiallelic Dprime: 0.905
BLOCK 1523.  MARKERS: 8215 8216
31 (0.641)	|0.357	0.212	0.071|
23 (0.302)	|0.202	0.063	0.037|
21 (0.049)	|0.030	0.013	0.005|
Multiallelic Dprime: 0.179
BLOCK 1524.  MARKERS: 8217 8218
24 (0.596)	|0.594	0.000	0.000|
22 (0.289)	|0.000	0.288	0.000|
14 (0.115)	|0.077	0.000	0.037|
Multiallelic Dprime: 0.923
BLOCK 1525.  MARKERS: 8219 8220 8221
444 (0.672)	|0.559	0.102	0.008|
212 (0.288)	|0.265	0.018	0.005|
242 (0.038)	|0.034	0.004	0.000|
Multiallelic Dprime: 0.402
BLOCK 1526.  MARKERS: 8223 8224
23 (0.860)	|0.516	0.256	0.082|
42 (0.124)	|0.074	0.036	0.014|
43 (0.013)	|0.008	0.003	0.001|
Multiallelic Dprime: 0.019
BLOCK 1527.  MARKERS: 8225 8226
43 (0.599)	|0.459	0.099	0.041|
14 (0.295)	|0.194	0.083	0.017|
44 (0.098)	|0.070	0.023	0.005|
Multiallelic Dprime: 0.129
BLOCK 1528.  MARKERS: 8227 8228
34 (0.724)	|0.226	0.062	0.164	0.138	0.128|
12 (0.208)	|0.007	0.198	0.000	0.000	0.000|
32 (0.066)	|0.054	0.007	0.004	0.000	0.000|
Multiallelic Dprime: 0.734
BLOCK 1529.  MARKERS: 8229 8230 8231 8232
4441 (0.288)	|0.072	0.034	0.062	0.024	0.065	0.019	0.000	0.001|
4141 (0.268)	|0.077	0.058	0.059	0.032	0.012	0.016	0.003	0.001|
2441 (0.169)	|0.046	0.014	0.014	0.028	0.018	0.016	0.011	0.007|
2423 (0.138)	|0.017	0.017	0.008	0.038	0.015	0.026	0.000	0.000|
2443 (0.129)	|0.008	0.033	0.012	0.030	0.005	0.026	0.000	0.000|
Multiallelic Dprime: 0.272
BLOCK 1530.  MARKERS: 8233 8234 8235 8236 8237 8238 8239 8240 8241 8242 8243 8244 8245 8246 8247 8248 8249 8250 8251
2332141224241243332 (0.223)	|0.211	0.005	0.006	0.002	0.000	0.000|
2314323443223323114 (0.160)	|0.020	0.110	0.000	0.006	0.020	0.002|
2332141224241241332 (0.157)	|0.148	0.004	0.001	0.001	0.000	0.000|
2414323244243323314 (0.155)	|0.048	0.009	0.075	0.000	0.019	0.002|
4314323244343323314 (0.115)	|0.007	0.035	0.000	0.071	0.000	0.000|
2414323444243323114 (0.102)	|0.013	0.077	0.010	0.001	0.000	0.002|
2332121224241243332 (0.014)	|0.007	0.000	0.005	0.000	0.002	0.000|
2314121244343323314 (0.010)	|0.000	0.000	0.000	0.000	0.000	0.009|
Multiallelic Dprime: 0.748
BLOCK 1531.  MARKERS: 8253 8254 8255 8256 8257 8258
411222 (0.477)	|0.204	0.208	0.023	0.027	0.014|
414442 (0.254)	|0.120	0.045	0.017	0.062	0.010|
234223 (0.104)	|0.022	0.019	0.037	0.027	0.000|
414422 (0.091)	|0.021	0.002	0.064	0.004	0.000|
234222 (0.044)	|0.036	0.003	0.004	0.002	0.000|
414222 (0.027)	|0.002	0.009	0.013	0.003	0.000|
Multiallelic Dprime: 0.378
BLOCK 1532.  MARKERS: 8260 8261 8262 8263 8264
31222 (0.405)	|0.010	0.302	0.040	0.052|
34424 (0.287)	|0.272	0.011	0.003	0.002|
31224 (0.160)	|0.011	0.027	0.109	0.013|
11214 (0.124)	|0.105	0.008	0.009	0.002|
34224 (0.024)	|0.000	0.000	0.000	0.023|
Multiallelic Dprime: 0.771
BLOCK 1533.  MARKERS: 8265 8266 8267
434 (0.398)	|0.315	0.042	0.041|
242 (0.349)	|0.340	0.005	0.005|
232 (0.161)	|0.098	0.018	0.045|
234 (0.092)	|0.042	0.050	0.000|
Multiallelic Dprime: 0.392
BLOCK 1534.  MARKERS: 8268 8269
42 (0.793)	|0.330	0.184	0.171	0.057	0.036|
34 (0.115)	|0.038	0.037	0.017	0.013	0.005|
32 (0.091)	|0.044	0.024	0.012	0.004	0.000|
Multiallelic Dprime: 0.117
BLOCK 1535.  MARKERS: 8273 8274 8275 8276 8277
11122 (0.413)	|0.227	0.187|
31243 (0.247)	|0.167	0.079|
33222 (0.200)	|0.125	0.070|
31222 (0.075)	|0.053	0.022|
31122 (0.041)	|0.014	0.027|
Multiallelic Dprime: 0.148
BLOCK 1536.  MARKERS: 8278 8279
24 (0.600)	|0.498	0.041	0.050	0.009|
11 (0.393)	|0.187	0.167	0.036	0.000|
Multiallelic Dprime: 0.467
BLOCK 1537.  MARKERS: 8280 8281 8282
341 (0.688)	|0.374	0.314|
123 (0.208)	|0.129	0.079|
343 (0.088)	|0.065	0.023|
323 (0.010)	|0.006	0.004|
Multiallelic Dprime: 0.181
BLOCK 1538.  MARKERS: 8286 8287
43 (0.579)	|0.273	0.168	0.078	0.039|
21 (0.421)	|0.238	0.109	0.038	0.033|
Multiallelic Dprime: 0.104
BLOCK 1539.  MARKERS: 8288 8289 8290 8291 8292 8293
231424 (0.512)	|0.073	0.178	0.075	0.122	0.058|
443244 (0.277)	|0.092	0.057	0.089	0.029	0.006|
231423 (0.115)	|0.075	0.000	0.030	0.009	0.002|
243244 (0.072)	|0.006	0.004	0.014	0.050	0.000|
Multiallelic Dprime: 0.383
BLOCK 1540.  MARKERS: 8294 8295 8296 8297
2241 (0.257)	|0.173	0.078	0.006|
3141 (0.244)	|0.172	0.074	0.000|
2243 (0.215)	|0.147	0.066	0.000|
2221 (0.210)	|0.140	0.066	0.004|
3241 (0.066)	|0.047	0.018	0.000|
Multiallelic Dprime: 0.034
BLOCK 1541.  MARKERS: 8301 8302
42 (0.683)	|0.547	0.019	0.117|
23 (0.305)	|0.011	0.212	0.081|
43 (0.011)	|0.003	0.005	0.002|
Multiallelic Dprime: 0.751
BLOCK 1542.  MARKERS: 8303 8304
13 (0.561)	|0.404	0.064	0.095|
33 (0.238)	|0.215	0.015	0.006|
11 (0.200)	|0.088	0.109	0.000|
Multiallelic Dprime: 0.356
BLOCK 1543.  MARKERS: 8305 8306 8307 8308
4432 (0.707)	|0.443	0.205	0.058|
4224 (0.186)	|0.081	0.064	0.043|
3432 (0.103)	|0.066	0.022	0.014|
Multiallelic Dprime: 0.140
BLOCK 1544.  MARKERS: 8309 8310
11 (0.592)	|0.462	0.116	0.012|
14 (0.293)	|0.090	0.199	0.003|
41 (0.115)	|0.038	0.072	0.001|
Multiallelic Dprime: 0.471
BLOCK 1545.  MARKERS: 8313 8314
43 (0.591)	|0.413	0.084	0.093|
21 (0.387)	|0.018	0.353	0.017|
23 (0.017)	|0.014	0.003	0.000|
Multiallelic Dprime: 0.802
BLOCK 1546.  MARKERS: 8316 8317
24 (0.446)	|0.148	0.104	0.101	0.030	0.045|
22 (0.444)	|0.137	0.116	0.091	0.046	0.037|
44 (0.110)	|0.034	0.031	0.009	0.025	0.007|
Multiallelic Dprime: 0.078
BLOCK 1547.  MARKERS: 8322 8323 8324 8325 8326 8327 8328
1131434 (0.319)	|0.003	0.314	0.000|
1213114 (0.251)	|0.241	0.005	0.006|
1213112 (0.201)	|0.199	0.000	0.000|
3133434 (0.102)	|0.028	0.071	0.002|
1213134 (0.087)	|0.000	0.000	0.089|
Multiallelic Dprime: 0.921
BLOCK 1548.  MARKERS: 8329 8330
41 (0.487)	|0.395	0.086|
11 (0.412)	|0.292	0.116|
42 (0.101)	|0.078	0.021|
Multiallelic Dprime: 0.182
BLOCK 1549.  MARKERS: 8331 8332
34 (0.765)	|0.325	0.306	0.131|
22 (0.223)	|0.115	0.055	0.052|
Multiallelic Dprime: 0.193
BLOCK 1550.  MARKERS: 8335 8336
31 (0.445)	|0.221	0.161	0.063|
23 (0.364)	|0.215	0.077	0.071|
21 (0.187)	|0.076	0.043	0.068|
Multiallelic Dprime: 0.160
BLOCK 1551.  MARKERS: 8338 8339
33 (0.515)	|0.137	0.340	0.038|
13 (0.283)	|0.246	0.033	0.004|
31 (0.202)	|0.192	0.010	0.000|
Multiallelic Dprime: 0.773
BLOCK 1552.  MARKERS: 8340 8341
21 (0.575)	|0.043	0.337	0.189|
13 (0.383)	|0.357	0.017	0.008|
23 (0.042)	|0.040	0.000	0.001|
Multiallelic Dprime: 0.886
BLOCK 1553.  MARKERS: 8345 8346 8347
123 (0.440)	|0.344	0.029	0.054	0.005|
323 (0.354)	|0.070	0.234	0.037	0.012|
342 (0.198)	|0.029	0.009	0.155	0.001|
Multiallelic Dprime: 0.647
BLOCK 1554.  MARKERS: 8349 8350 8351
231 (0.444)	|0.246	0.129	0.069|
431 (0.272)	|0.194	0.046	0.032|
413 (0.251)	|0.166	0.071	0.015|
433 (0.018)	|0.011	0.008	0.000|
Multiallelic Dprime: 0.170
BLOCK 1555.  MARKERS: 8352 8353
34 (0.621)	|0.404	0.211	0.002|
44 (0.261)	|0.040	0.216	0.005|
42 (0.118)	|0.082	0.004	0.031|
Multiallelic Dprime: 0.474
BLOCK 1556.  MARKERS: 8354 8355
23 (0.527)	|0.128	0.160	0.123	0.099	0.015|
41 (0.430)	|0.416	0.007	0.004	0.002	0.003|
43 (0.038)	|0.003	0.002	0.030	0.000	0.002|
Multiallelic Dprime: 0.834
BLOCK 1557.  MARKERS: 8356 8357 8358 8359
4114 (0.553)	|0.333	0.178	0.041|
4332 (0.168)	|0.072	0.094	0.003|
4312 (0.158)	|0.124	0.030	0.003|
2312 (0.101)	|0.041	0.030	0.031|
4112 (0.020)	|0.016	0.005	0.000|
Multiallelic Dprime: 0.190
BLOCK 1558.  MARKERS: 8361 8362
43 (0.584)	|0.259	0.000	0.155	0.109	0.055	0.000	0.005|
21 (0.337)	|0.009	0.280	0.000	0.000	0.013	0.012	0.007|
41 (0.078)	|0.075	0.000	0.000	0.000	0.002	0.000	0.000|
Multiallelic Dprime: 0.819
BLOCK 1559.  MARKERS: 8363 8364 8365 8366 8367
11212 (0.345)	|0.284	0.055	0.005|
33412 (0.279)	|0.214	0.064	0.002|
11232 (0.153)	|0.129	0.022	0.003|
11234 (0.110)	|0.092	0.013	0.005|
13212 (0.070)	|0.057	0.013	0.000|
33212 (0.012)	|0.012	0.000	0.000|
13412 (0.012)	|0.005	0.005	0.001|
Multiallelic Dprime: 0.130
BLOCK 1560.  MARKERS: 8373 8374 8375
333 (0.810)	|0.493	0.133	0.151	0.018	0.014|
111 (0.173)	|0.077	0.066	0.019	0.010	0.002|
113 (0.016)	|0.006	0.004	0.000	0.000	0.006|
Multiallelic Dprime: 0.266
BLOCK 1561.  MARKERS: 8378 8379 8380 8381 8382 8383
343213 (0.576)	|0.457	0.115|
331433 (0.203)	|0.159	0.041|
133434 (0.170)	|0.147	0.022|
333434 (0.027)	|0.027	0.001|
333433 (0.021)	|0.016	0.006|
Multiallelic Dprime: 0.144
BLOCK 1562.  MARKERS: 8385 8386
11 (0.803)	|0.655	0.086	0.061|
33 (0.187)	|0.156	0.026	0.005|
Multiallelic Dprime: 0.105
BLOCK 1563.  MARKERS: 8390 8391
24 (0.819)	|0.509	0.241	0.055|
42 (0.113)	|0.068	0.038	0.007|
22 (0.067)	|0.019	0.022	0.023|
Multiallelic Dprime: 0.150
BLOCK 1564.  MARKERS: 8393 8394 8395
133 (0.595)	|0.469	0.102	0.025|
311 (0.303)	|0.115	0.108	0.082|
331 (0.085)	|0.008	0.000	0.076|
Multiallelic Dprime: 0.461
BLOCK 1565.  MARKERS: 8397 8398 8399
224 (0.600)	|0.474	0.124|
442 (0.212)	|0.192	0.016|
424 (0.188)	|0.095	0.088|
Multiallelic Dprime: 0.262
BLOCK 1566.  MARKERS: 8400 8401
13 (0.761)	|0.416	0.324	0.019|
32 (0.228)	|0.109	0.110	0.010|
Multiallelic Dprime: 0.090
BLOCK 1567.  MARKERS: 8404 8405
33 (0.533)	|0.459	0.069|
11 (0.434)	|0.346	0.090|
31 (0.032)	|0.024	0.005|
Multiallelic Dprime: 0.196
BLOCK 1568.  MARKERS: 8408 8409 8410 8411
4333 (0.825)	|0.714	0.038	0.073|
1111 (0.163)	|0.027	0.132	0.004|
Multiallelic Dprime: 0.772
BLOCK 1569.  MARKERS: 8412 8413
33 (0.746)	|0.713	0.033|
11 (0.174)	|0.011	0.163|
31 (0.077)	|0.010	0.068|
Multiallelic Dprime: 0.888
BLOCK 1570.  MARKERS: 8414 8415
12 (0.736)	|0.716	0.006	0.011|
34 (0.264)	|0.076	0.180	0.005|
Multiallelic Dprime: 0.886
BLOCK 1571.  MARKERS: 8416 8417
23 (0.793)	|0.328	0.338	0.123|
11 (0.186)	|0.133	0.047	0.005|
13 (0.016)	|0.005	0.011	0.000|
Multiallelic Dprime: 0.416
BLOCK 1572.  MARKERS: 8418 8419 8420
123 (0.469)	|0.382	0.062	0.025|
343 (0.399)	|0.300	0.098	0.000|
322 (0.128)	|0.095	0.027	0.006|
Multiallelic Dprime: 0.151
BLOCK 1573.  MARKERS: 8422 8423
31 (0.777)	|0.533	0.000	0.132	0.076	0.022|
12 (0.188)	|0.000	0.186	0.000	0.002	0.000|
32 (0.033)	|0.006	0.023	0.000	0.000	0.000|
Multiallelic Dprime: 0.962
BLOCK 1574.  MARKERS: 8424 8425 8426 8427 8428 8429 8430
3421121 (0.540)	|0.425	0.099	0.015|
1211131 (0.210)	|0.072	0.120	0.017|
3422223 (0.133)	|0.005	0.002	0.126|
1211121 (0.078)	|0.063	0.015	0.000|
3411121 (0.023)	|0.022	0.001	0.000|
Multiallelic Dprime: 0.542
BLOCK 1575.  MARKERS: 8433 8434
22 (0.598)	|0.258	0.245	0.095|
41 (0.241)	|0.099	0.028	0.115|
42 (0.159)	|0.125	0.008	0.025|
Multiallelic Dprime: 0.372
BLOCK 1576.  MARKERS: 8436 8437
33 (0.481)	|0.240	0.157	0.088|
32 (0.282)	|0.021	0.255	0.002|
13 (0.237)	|0.176	0.000	0.061|
Multiallelic Dprime: 0.482
BLOCK 1577.  MARKERS: 8438 8439
34 (0.436)	|0.424	0.000	0.005	0.008|
14 (0.413)	|0.003	0.266	0.054	0.086|
12 (0.151)	|0.049	0.000	0.071	0.032|
Multiallelic Dprime: 0.814
BLOCK 1578.  MARKERS: 8440 8441 8442
312 (0.475)	|0.161	0.121	0.125	0.070|
212 (0.267)	|0.089	0.086	0.086	0.004|
322 (0.129)	|0.086	0.020	0.019	0.003|
321 (0.128)	|0.056	0.039	0.029	0.003|
Multiallelic Dprime: 0.184
BLOCK 1579.  MARKERS: 8445 8446 8447
311 (0.392)	|0.186	0.132	0.075|
333 (0.267)	|0.149	0.091	0.027|
413 (0.260)	|0.112	0.115	0.033|
313 (0.078)	|0.035	0.033	0.011|
Multiallelic Dprime: 0.104
BLOCK 1580.  MARKERS: 8449 8450
23 (0.481)	|0.357	0.009	0.114	0.001|
21 (0.372)	|0.073	0.248	0.050	0.000|
43 (0.146)	|0.004	0.000	0.026	0.115|
Multiallelic Dprime: 0.688
BLOCK 1581.  MARKERS: 8451 8452 8453
331 (0.438)	|0.260	0.053	0.014	0.109|
313 (0.256)	|0.090	0.156	0.000	0.008|
333 (0.190)	|0.136	0.021	0.026	0.008|
131 (0.113)	|0.000	0.003	0.113	0.000|
Multiallelic Dprime: 0.517
BLOCK 1582.  MARKERS: 8454 8455 8456 8457
1344 (0.485)	|0.108	0.251	0.006	0.120|
1144 (0.234)	|0.215	0.009	0.005	0.005|
2313 (0.154)	|0.002	0.007	0.143	0.003|
1343 (0.124)	|0.088	0.012	0.000	0.023|
Multiallelic Dprime: 0.730
BLOCK 1583.  MARKERS: 8458 8459 8460 8461 8462
13123 (0.414)	|0.345	0.055	0.015|
33123 (0.278)	|0.186	0.078	0.015|
11313 (0.156)	|0.024	0.009	0.122|
13112 (0.151)	|0.017	0.131	0.002|
Multiallelic Dprime: 0.555
BLOCK 1584.  MARKERS: 8465 8466
22 (0.571)	|0.290	0.150	0.127|
24 (0.273)	|0.153	0.086	0.034|
32 (0.154)	|0.058	0.069	0.027|
Multiallelic Dprime: 0.121
BLOCK 1585.  MARKERS: 8467 8468
22 (0.501)	|0.201	0.299|
41 (0.307)	|0.178	0.128|
21 (0.188)	|0.141	0.044|
Multiallelic Dprime: 0.264
BLOCK 1586.  MARKERS: 8469 8470
23 (0.520)	|0.369	0.049	0.100|
11 (0.475)	|0.148	0.290	0.033|
Multiallelic Dprime: 0.522
BLOCK 1587.  MARKERS: 8472 8473 8474
423 (0.516)	|0.200	0.308|
443 (0.345)	|0.190	0.152|
221 (0.133)	|0.101	0.030|
Multiallelic Dprime: 0.230
BLOCK 1588.  MARKERS: 8476 8477 8478
222 (0.496)	|0.301	0.093	0.085	0.001	0.012|
343 (0.490)	|0.446	0.006	0.012	0.022	0.003|
Multiallelic Dprime: 0.674
BLOCK 1589.  MARKERS: 8480 8481 8482 8483 8484
24224 (0.758)	|0.665	0.029	0.005	0.051	0.004|
12132 (0.099)	|0.006	0.000	0.090	0.000	0.000|
24132 (0.096)	|0.000	0.090	0.005	0.000	0.000|
24124 (0.026)	|0.003	0.000	0.002	0.000	0.021|
22132 (0.015)	|0.002	0.000	0.008	0.000	0.000|
Multiallelic Dprime: 0.907
BLOCK 1590.  MARKERS: 8485 8486 8487 8488 8489
13321 (0.676)	|0.148	0.248	0.167	0.107|
21143 (0.122)	|0.119	0.000	0.003	0.000|
11143 (0.109)	|0.062	0.042	0.000	0.006|
11121 (0.052)	|0.009	0.000	0.000	0.042|
11141 (0.028)	|0.024	0.000	0.002	0.002|
Multiallelic Dprime: 0.580
BLOCK 1591.  MARKERS: 8490 8491 8492
321 (0.368)	|0.227	0.139	0.003|
421 (0.292)	|0.280	0.010	0.000|
323 (0.171)	|0.169	0.000	0.000|
341 (0.164)	|0.113	0.001	0.049|
Multiallelic Dprime: 0.685
BLOCK 1592.  MARKERS: 8496 8497 8498
431 (0.797)	|0.397	0.249	0.145|
213 (0.150)	|0.087	0.029	0.032|
433 (0.052)	|0.034	0.014	0.004|
Multiallelic Dprime: 0.171
BLOCK 1593.  MARKERS: 8499 8500 8501 8502
1334 (0.518)	|0.372	0.111	0.035|
4212 (0.292)	|0.023	0.212	0.058|
4232 (0.182)	|0.029	0.015	0.139|
Multiallelic Dprime: 0.616
BLOCK 1594.  MARKERS: 8503 8504
44 (0.431)	|0.404	0.007	0.019|
22 (0.338)	|0.010	0.321	0.005|
24 (0.232)	|0.004	0.060	0.168|
Multiallelic Dprime: 0.867
BLOCK 1595.  MARKERS: 8505 8506
44 (0.418)	|0.390	0.000	0.029|
42 (0.388)	|0.223	0.005	0.162|
32 (0.194)	|0.000	0.190	0.000|
Multiallelic Dprime: 0.679
BLOCK 1596.  MARKERS: 8507 8508
41 (0.614)	|0.370	0.143	0.099|
31 (0.194)	|0.146	0.025	0.023|
44 (0.190)	|0.146	0.025	0.019|
Multiallelic Dprime: 0.285
BLOCK 1597.  MARKERS: 8512 8513
22 (0.664)	|0.304	0.224	0.088	0.036|
44 (0.192)	|0.028	0.056	0.035	0.073|
24 (0.142)	|0.108	0.019	0.009	0.004|
Multiallelic Dprime: 0.276
BLOCK 1598.  MARKERS: 8516 8517 8518 8519 8520
34322 (0.441)	|0.210	0.088	0.105	0.041|
32221 (0.298)	|0.154	0.074	0.034	0.034|
12242 (0.133)	|0.059	0.038	0.020	0.016|
12222 (0.112)	|0.047	0.042	0.015	0.009|
Multiallelic Dprime: 0.110
BLOCK 1599.  MARKERS: 8521 8522 8523
141 (0.471)	|0.244	0.155	0.071|
133 (0.248)	|0.105	0.075	0.068|
131 (0.178)	|0.133	0.020	0.025|
331 (0.102)	|0.070	0.021	0.011|
Multiallelic Dprime: 0.203
BLOCK 1600.  MARKERS: 8525 8526
32 (0.554)	|0.328	0.226|
31 (0.270)	|0.136	0.135|
22 (0.175)	|0.088	0.087|
Multiallelic Dprime: 0.090
BLOCK 1601.  MARKERS: 8529 8530
33 (0.555)	|0.205	0.225	0.074	0.048|
41 (0.445)	|0.197	0.135	0.075	0.039|
Multiallelic Dprime: 0.104
BLOCK 1602.  MARKERS: 8531 8532 8533 8534 8535
13342 (0.402)	|0.229	0.098	0.077|
23324 (0.360)	|0.214	0.050	0.097|
14242 (0.150)	|0.059	0.063	0.027|
23322 (0.087)	|0.052	0.016	0.018|
Multiallelic Dprime: 0.129
BLOCK 1603.  MARKERS: 8539 8540
24 (0.553)	|0.344	0.204	0.005|
44 (0.226)	|0.133	0.089	0.005|
22 (0.220)	|0.086	0.094	0.040|
Multiallelic Dprime: 0.141
BLOCK 1604.  MARKERS: 8542 8543
12 (0.563)	|0.406	0.109	0.024	0.024|
33 (0.387)	|0.201	0.116	0.041	0.027|
13 (0.049)	|0.042	0.007	0.000	0.000|
Multiallelic Dprime: 0.233
BLOCK 1605.  MARKERS: 8544 8545 8546 8547
4414 (0.650)	|0.241	0.111	0.109	0.108	0.080|
2222 (0.232)	|0.067	0.042	0.044	0.044	0.034|
4222 (0.064)	|0.023	0.018	0.016	0.000	0.007|
4224 (0.051)	|0.022	0.012	0.007	0.004	0.005|
Multiallelic Dprime: 0.093
BLOCK 1606.  MARKERS: 8551 8552 8553 8554 8555
14321 (0.354)	|0.265	0.053	0.035|
34324 (0.183)	|0.131	0.031	0.020|
14324 (0.177)	|0.138	0.020	0.018|
14344 (0.157)	|0.106	0.019	0.032|
12124 (0.125)	|0.099	0.010	0.017|
Multiallelic Dprime: 0.095
BLOCK 1607.  MARKERS: 8556 8557
41 (0.743)	|0.305	0.011	0.237	0.191|
43 (0.134)	|0.000	0.127	0.002	0.002|
23 (0.123)	|0.003	0.112	0.000	0.000|
Multiallelic Dprime: 0.959
BLOCK 1608.  MARKERS: 8559 8560 8561
432 (0.308)	|0.238	0.050	0.021|
212 (0.250)	|0.176	0.043	0.031|
412 (0.239)	|0.176	0.042	0.021|
414 (0.194)	|0.127	0.050	0.016|
Multiallelic Dprime: 0.095
BLOCK 1609.  MARKERS: 8564 8565
13 (0.725)	|0.672	0.047|
34 (0.187)	|0.051	0.137|
14 (0.089)	|0.088	0.000|
Multiallelic Dprime: 0.683
BLOCK 1610.  MARKERS: 8566 8567
34 (0.810)	|0.602	0.194	0.015|
12 (0.184)	|0.156	0.028	0.000|
Multiallelic Dprime: 0.363
BLOCK 1611.  MARKERS: 8570 8571
33 (0.760)	|0.660	0.053	0.047|
21 (0.225)	|0.140	0.066	0.019|
23 (0.015)	|0.003	0.000	0.012|
Multiallelic Dprime: 0.320
BLOCK 1612.  MARKERS: 8574 8575
22 (0.803)	|0.444	0.197	0.133	0.026|
43 (0.119)	|0.083	0.031	0.004	0.000|
42 (0.078)	|0.018	0.045	0.010	0.006|
Multiallelic Dprime: 0.199
BLOCK 1613.  MARKERS: 8577 8578 8579
141 (0.545)	|0.509	0.022	0.001	0.007	0.006|
323 (0.272)	|0.007	0.107	0.100	0.003	0.048|
341 (0.147)	|0.050	0.006	0.002	0.091	0.000|
321 (0.031)	|0.009	0.019	0.000	0.000	0.003|
Multiallelic Dprime: 0.809
BLOCK 1614.  MARKERS: 8580 8581 8582 8583
2432 (0.574)	|0.323	0.147	0.105|
3432 (0.155)	|0.085	0.036	0.034|
3244 (0.106)	|0.062	0.029	0.016|
3444 (0.102)	|0.054	0.028	0.020|
3442 (0.057)	|0.030	0.016	0.011|
Multiallelic Dprime: 0.028
BLOCK 1615.  MARKERS: 8587 8588
32 (0.553)	|0.327	0.227|
22 (0.257)	|0.182	0.075|
33 (0.190)	|0.135	0.055|
Multiallelic Dprime: 0.185
BLOCK 1616.  MARKERS: 8592 8593
41 (0.644)	|0.477	0.106	0.061|
23 (0.356)	|0.200	0.085	0.072|
Multiallelic Dprime: 0.198
BLOCK 1617.  MARKERS: 8599 8600 8601
333 (0.676)	|0.273	0.203	0.199|
311 (0.191)	|0.125	0.038	0.027|
133 (0.133)	|0.080	0.033	0.020|
Multiallelic Dprime: 0.300
BLOCK 1618.  MARKERS: 8602 8603
42 (0.478)	|0.227	0.106	0.067	0.057	0.010|
22 (0.274)	|0.086	0.106	0.049	0.027	0.004|
44 (0.246)	|0.099	0.049	0.056	0.035	0.002|
Multiallelic Dprime: 0.141
BLOCK 1619.  MARKERS: 8607 8608 8609 8610 8611 8612 8613 8614 8615
124234141 (0.412)	|0.126	0.144	0.026	0.114|
124234143 (0.260)	|0.125	0.019	0.102	0.015|
443414223 (0.172)	|0.019	0.144	0.009	0.000|
143211123 (0.120)	|0.032	0.004	0.075	0.008|
143214223 (0.017)	|0.015	0.000	0.000	0.001|
Multiallelic Dprime: 0.461
BLOCK 1620.  MARKERS: 8617 8618 8619
144 (0.326)	|0.196	0.109	0.022|
142 (0.320)	|0.194	0.002	0.122|
124 (0.213)	|0.005	0.208	0.000|
344 (0.141)	|0.001	0.000	0.138|
Multiallelic Dprime: 0.621
BLOCK 1621.  MARKERS: 8620 8621
34 (0.408)	|0.200	0.007	0.185|
44 (0.309)	|0.003	0.318	0.000|
32 (0.280)	|0.149	0.004	0.126|
Multiallelic Dprime: 0.659
BLOCK 1622.  MARKERS: 8622 8623 8624
142 (0.356)	|0.121	0.198	0.036|
144 (0.328)	|0.151	0.104	0.073|
324 (0.312)	|0.156	0.104	0.051|
Multiallelic Dprime: 0.177
BLOCK 1623.  MARKERS: 8626 8627
44 (0.432)	|0.322	0.100	0.009|
42 (0.407)	|0.311	0.091	0.005|
22 (0.160)	|0.146	0.014	0.001|
Multiallelic Dprime: 0.165
BLOCK 1624.  MARKERS: 8628 8629
22 (0.778)	|0.400	0.261	0.110|
13 (0.205)	|0.117	0.062	0.023|
23 (0.014)	|0.006	0.007	0.001|
Multiallelic Dprime: 0.088
BLOCK 1625.  MARKERS: 8632 8633
13 (0.524)	|0.438	0.085|
21 (0.333)	|0.242	0.091|
11 (0.135)	|0.086	0.049|
Multiallelic Dprime: 0.208
BLOCK 1626.  MARKERS: 8637 8638
41 (0.763)	|0.396	0.220	0.083	0.073|
23 (0.237)	|0.034	0.101	0.060	0.033|
Multiallelic Dprime: 0.387
BLOCK 1627.  MARKERS: 8639 8640 8641
233 (0.430)	|0.380	0.026	0.021|
211 (0.321)	|0.026	0.157	0.137|
231 (0.143)	|0.000	0.134	0.010|
411 (0.106)	|0.048	0.000	0.059|
Multiallelic Dprime: 0.692
BLOCK 1628.  MARKERS: 8643 8644 8645 8646
3134 (0.453)	|0.288	0.139	0.026|
3323 (0.317)	|0.190	0.118	0.008|
1134 (0.227)	|0.099	0.127	0.000|
Multiallelic Dprime: 0.161
BLOCK 1629.  MARKERS: 8650 8651
21 (0.576)	|0.502	0.075|
43 (0.386)	|0.336	0.050|
23 (0.035)	|0.026	0.009|
Multiallelic Dprime: 0.035
BLOCK 1630.  MARKERS: 8652 8653 8654
341 (0.866)	|0.402	0.240	0.213|
122 (0.133)	|0.064	0.046	0.024|
Multiallelic Dprime: 0.091
BLOCK 1631.  MARKERS: 8657 8658 8659 8660
2133 (0.466)	|0.466	0.000	0.000|
2111 (0.287)	|0.002	0.256	0.028|
4333 (0.237)	|0.198	0.038	0.001|
Multiallelic Dprime: 0.865
BLOCK 1632.  MARKERS: 8664 8665
21 (0.667)	|0.533	0.132|
33 (0.303)	|0.224	0.077|
31 (0.029)	|0.029	0.000|
Multiallelic Dprime: 0.094
BLOCK 1633.  MARKERS: 8672 8673
23 (0.787)	|0.456	0.004	0.170	0.158|
41 (0.209)	|0.008	0.193	0.003	0.003|
Multiallelic Dprime: 0.928
BLOCK 1634.  MARKERS: 8674 8675 8676 8677
2233 (0.462)
2433 (0.197)
4233 (0.175)
2411 (0.162)
