# Supplementary material for: Genetic Structure of the Spanish Population
Source: BMC Genomics. 2010 May 25;11:326. doi: 10.1186/1471-2164-11-326 (PMC2887418; doi:10.1186/1471-2164-11-326)
Supplement: Additional file 1 — List of haplotype blocks across all autosomal chromosomes in the Spanish population. Each block is described by the SNPs that compose it, the major haplotypes with haplotypic frequencies, and the LD (D') among adjacent blocks. For each chromosome, the correspondence list between the SNP names and numbers is included in a separate table. [file 1471-2164-11-326-S1.ZIP › chr12.GABRIELblocks]

BLOCK 1.  MARKERS: 3 4 5 6
2212 (0.532)	|0.290	0.156	0.085|
4323 (0.377)	|0.190	0.111	0.072|
4212 (0.089)	|0.060	0.015	0.013|
Multiallelic Dprime: 0.061
BLOCK 2.  MARKERS: 9 10
44 (0.541)	|0.521	0.006	0.000	0.008|
24 (0.286)	|0.085	0.182	0.016	0.000|
22 (0.171)	|0.161	0.000	0.000	0.002|
Multiallelic Dprime: 0.903
BLOCK 3.  MARKERS: 12 13 14 15 16 17
421441 (0.769)	|0.343	0.290	0.137|
243223 (0.189)	|0.080	0.070	0.038|
423441 (0.016)	|0.008	0.007	0.001|
223421 (0.011)	|0.004	0.004	0.003|
Multiallelic Dprime: 0.023
BLOCK 4.  MARKERS: 19 20
14 (0.441)	|0.245	0.170	0.024|
12 (0.378)	|0.210	0.133	0.029|
32 (0.181)	|0.089	0.066	0.024|
Multiallelic Dprime: 0.046
BLOCK 5.  MARKERS: 22 23
41 (0.544)	|0.233	0.084	0.089	0.136|
13 (0.370)	|0.147	0.120	0.081	0.022|
43 (0.077)	|0.009	0.026	0.039	0.003|
Multiallelic Dprime: 0.255
BLOCK 6.  MARKERS: 25 26 27 28
3233 (0.390)	|0.067	0.231	0.093|
3213 (0.230)	|0.127	0.090	0.015|
1433 (0.216)	|0.132	0.084	0.001|
3231 (0.161)	|0.161	0.000	0.000|
Multiallelic Dprime: 0.446
BLOCK 7.  MARKERS: 30 31 32
233 (0.487)	|0.056	0.299	0.131|
413 (0.403)	|0.377	0.014	0.013|
232 (0.109)	|0.095	0.011	0.003|
Multiallelic Dprime: 0.833
BLOCK 8.  MARKERS: 33 34 35 36
4232 (0.529)	|0.223	0.134	0.093	0.076|
4234 (0.324)	|0.145	0.066	0.060	0.048|
2414 (0.147)	|0.067	0.019	0.048	0.013|
Multiallelic Dprime: 0.088
BLOCK 9.  MARKERS: 38 39 40
311 (0.433)	|0.005	0.140	0.011	0.135	0.105	0.001	0.015	0.000	0.015|
131 (0.219)	|0.185	0.000	0.000	0.000	0.005	0.000	0.000	0.015	0.000|
312 (0.204)	|0.038	0.024	0.138	0.000	0.000	0.000	0.000	0.000	0.000|
111 (0.136)	|0.003	0.006	0.000	0.003	0.021	0.098	0.000	0.000	0.000|
Multiallelic Dprime: 0.823
BLOCK 10.  MARKERS: 44 45 46 47 48 49 50 51 52 53 54 55
433313444241 (0.232)	|0.132	0.055	0.046|
333331432231 (0.175)	|0.108	0.041	0.026|
333331432331 (0.149)	|0.091	0.025	0.033|
313111232241 (0.137)	|0.071	0.036	0.031|
432311442241 (0.130)	|0.066	0.030	0.034|
333331432234 (0.100)	|0.062	0.022	0.017|
433313442241 (0.016)	|0.014	0.000	0.002|
333331432241 (0.016)	|0.003	0.008	0.005|
332311442241 (0.015)	|0.007	0.005	0.002|
Multiallelic Dprime: 0.096
BLOCK 11.  MARKERS: 59 60
34 (0.566)	|0.529	0.019	0.018|
12 (0.227)	|0.031	0.188	0.002|
32 (0.207)	|0.078	0.065	0.063|
Multiallelic Dprime: 0.712
BLOCK 12.  MARKERS: 62 63
31 (0.638)	|0.513	0.043	0.027	0.027	0.024|
13 (0.272)	|0.010	0.258	0.000	0.000	0.000|
33 (0.084)	|0.010	0.052	0.020	0.000	0.002|
Multiallelic Dprime: 0.841
BLOCK 13.  MARKERS: 64 65 66 67
2123 (0.532)	|0.533	0.000	0.000	0.000|
4431 (0.360)	|0.020	0.327	0.000	0.013|
2131 (0.048)	|0.000	0.002	0.046	0.000|
2431 (0.027)	|0.000	0.000	0.000	0.027|
2133 (0.025)	|0.025	0.000	0.000	0.000|
Multiallelic Dprime: 0.964
BLOCK 14.  MARKERS: 68 69 70 71
3433 (0.577)	|0.420	0.136	0.022|
1211 (0.330)	|0.194	0.120	0.014|
1213 (0.048)	|0.018	0.013	0.015|
3413 (0.045)	|0.017	0.026	0.001|
Multiallelic Dprime: 0.192
BLOCK 15.  MARKERS: 74 75 76 77
4222 (0.648)	|0.341	0.137	0.094	0.073|
2444 (0.295)	|0.151	0.049	0.058	0.034|
4444 (0.052)	|0.034	0.003	0.008	0.008|
Multiallelic Dprime: 0.071
BLOCK 16.  MARKERS: 80 81 82 83
3413 (0.527)	|0.405	0.067	0.053|
2212 (0.189)	|0.142	0.022	0.025|
2412 (0.160)	|0.118	0.028	0.014|
3433 (0.116)	|0.089	0.010	0.014|
Multiallelic Dprime: 0.045
BLOCK 17.  MARKERS: 84 85 86 87
3422 (0.761)	|0.268	0.255	0.113	0.084	0.031|
2344 (0.129)	|0.040	0.048	0.018	0.021	0.000|
3342 (0.105)	|0.028	0.010	0.033	0.017	0.016|
Multiallelic Dprime: 0.167
BLOCK 18.  MARKERS: 93 94 95 96 97 98 99
3241344 (0.335)	|0.275	0.022	0.033	0.002|
2221344 (0.316)	|0.210	0.041	0.059	0.003|
2241312 (0.167)	|0.137	0.013	0.010	0.007|
3342144 (0.123)	|0.057	0.054	0.009	0.003|
2241344 (0.051)	|0.027	0.011	0.009	0.004|
Multiallelic Dprime: 0.290
BLOCK 19.  MARKERS: 100 101 102
324 (0.713)	|0.347	0.188	0.103	0.037	0.027	0.013|
142 (0.142)	|0.046	0.053	0.022	0.008	0.008	0.005|
342 (0.119)	|0.052	0.041	0.017	0.003	0.006	0.000|
344 (0.019)	|0.008	0.003	0.002	0.001	0.006	0.000|
Multiallelic Dprime: 0.124
BLOCK 20.  MARKERS: 107 108 109 110 111 112 113 114 115
243144112 (0.457)	|0.328	0.113	0.015|
431321332 (0.284)	|0.166	0.118	0.000|
243144114 (0.145)	|0.073	0.072	0.001|
233144332 (0.049)	|0.024	0.022	0.002|
233144312 (0.046)	|0.033	0.011	0.002|
431321312 (0.018)	|0.009	0.010	0.000|
Multiallelic Dprime: 0.207
BLOCK 21.  MARKERS: 120 121
21 (0.633)	|0.345	0.143	0.136|
43 (0.346)	|0.346	0.000	0.000|
23 (0.021)	|0.018	0.000	0.001|
Multiallelic Dprime: 0.988
BLOCK 22.  MARKERS: 124 125 126
231 (0.704)	|0.536	0.114	0.055|
431 (0.149)	|0.110	0.039	0.000|
213 (0.142)	|0.080	0.048	0.013|
Multiallelic Dprime: 0.149
BLOCK 23.  MARKERS: 127 128
22 (0.731)	|0.268	0.157	0.117	0.147	0.030|
44 (0.201)	|0.056	0.045	0.052	0.029	0.016|
42 (0.068)	|0.018	0.022	0.017	0.004	0.000|
Multiallelic Dprime: 0.165
BLOCK 24.  MARKERS: 129 130 131 132 133 134
321243 (0.341)	|0.248	0.059	0.032|
333121 (0.224)	|0.140	0.061	0.022|
323243 (0.188)	|0.139	0.019	0.030|
123243 (0.178)	|0.138	0.033	0.006|
333143 (0.046)	|0.022	0.019	0.005|
Multiallelic Dprime: 0.148
BLOCK 25.  MARKERS: 137 138
42 (0.694)	|0.505	0.189|
22 (0.202)	|0.153	0.049|
23 (0.102)	|0.066	0.035|
Multiallelic Dprime: 0.038
BLOCK 26.  MARKERS: 142 143 144 145
4232 (0.727)	|0.611	0.113|
2414 (0.273)	|0.243	0.028|
Multiallelic Dprime: 0.269
BLOCK 27.  MARKERS: 147 148
22 (0.853)	|0.367	0.264	0.218|
43 (0.141)	|0.044	0.051	0.046|
Multiallelic Dprime: 0.147
BLOCK 28.  MARKERS: 153 154
42 (0.410)	|0.165	0.078	0.165|
44 (0.318)	|0.234	0.035	0.045|
22 (0.267)	|0.107	0.155	0.003|
Multiallelic Dprime: 0.400
BLOCK 29.  MARKERS: 155 156 157
224 (0.510)	|0.311	0.135	0.064|
442 (0.268)	|0.180	0.070	0.019|
424 (0.213)	|0.135	0.055	0.022|
Multiallelic Dprime: 0.066
BLOCK 30.  MARKERS: 163 164
42 (0.634)	|0.302	0.197	0.070	0.059|
22 (0.260)	|0.111	0.105	0.014	0.030|
24 (0.105)	|0.015	0.083	0.007	0.000|
Multiallelic Dprime: 0.216
BLOCK 31.  MARKERS: 166 167 168
322 (0.428)	|0.383	0.029	0.007	0.009|
144 (0.386)	|0.092	0.183	0.094	0.016|
122 (0.091)	|0.072	0.006	0.001	0.011|
124 (0.089)	|0.043	0.008	0.020	0.017|
Multiallelic Dprime: 0.630
BLOCK 32.  MARKERS: 170 171 172
424 (0.593)	|0.369	0.187	0.034|
242 (0.229)	|0.123	0.089	0.016|
222 (0.125)	|0.034	0.087	0.004|
224 (0.054)	|0.026	0.018	0.010|
Multiallelic Dprime: 0.180
BLOCK 33.  MARKERS: 173 174
42 (0.551)	|0.290	0.198	0.061	0.003|
24 (0.381)	|0.009	0.065	0.211	0.096|
22 (0.064)	|0.007	0.042	0.002	0.013|
Multiallelic Dprime: 0.635
BLOCK 34.  MARKERS: 175 176 177
114 (0.306)	|0.064	0.214	0.028|
324 (0.304)	|0.266	0.021	0.017|
322 (0.275)	|0.148	0.060	0.067|
124 (0.114)	|0.051	0.003	0.061|
Multiallelic Dprime: 0.480
BLOCK 35.  MARKERS: 178 179
13 (0.529)	|0.290	0.163	0.076|
42 (0.298)	|0.264	0.023	0.010|
43 (0.173)	|0.106	0.030	0.036|
Multiallelic Dprime: 0.416
BLOCK 36.  MARKERS: 181 182 183
212 (0.659)	|0.656	0.000	0.004|
421 (0.217)	|0.000	0.124	0.092|
422 (0.122)	|0.000	0.122	0.000|
Multiallelic Dprime: 0.965
BLOCK 37.  MARKERS: 184 185
11 (0.656)	|0.466	0.185	0.003|
33 (0.246)	|0.190	0.052	0.003|
31 (0.096)	|0.072	0.016	0.006|
Multiallelic Dprime: 0.171
BLOCK 38.  MARKERS: 188 189 190
221 (0.731)	|0.642	0.080|
112 (0.254)	|0.226	0.028|
121 (0.011)	|0.011	0.000|
Multiallelic Dprime: 0.042
BLOCK 39.  MARKERS: 191 192 193
312 (0.882)	|0.303	0.272	0.189	0.119|
144 (0.109)	|0.035	0.049	0.024	0.001|
Multiallelic Dprime: 0.185
BLOCK 40.  MARKERS: 195 196 197
414 (0.340)	|0.088	0.086	0.096	0.043	0.007	0.007|
431 (0.325)	|0.113	0.057	0.034	0.066	0.046	0.008|
114 (0.214)	|0.025	0.082	0.075	0.024	0.000	0.005|
434 (0.121)	|0.015	0.012	0.027	0.062	0.000	0.002|
Multiallelic Dprime: 0.273
BLOCK 41.  MARKERS: 199 200 201 202 203 204 205 206 207
314324331 (0.241)	|0.017	0.221	0.004|
332332112 (0.237)	|0.153	0.003	0.080|
332334332 (0.230)	|0.225	0.004	0.000|
434134332 (0.194)	|0.176	0.003	0.017|
332334331 (0.053)	|0.006	0.047	0.000|
314324332 (0.023)	|0.020	0.002	0.000|
Multiallelic Dprime: 0.749
BLOCK 42.  MARKERS: 208 209
43 (0.611)	|0.117	0.256	0.148	0.089|
23 (0.288)	|0.211	0.023	0.015	0.041|
41 (0.101)	|0.011	0.027	0.052	0.011|
Multiallelic Dprime: 0.440
BLOCK 43.  MARKERS: 210 211 212
433 (0.339)	|0.039	0.235	0.065|
434 (0.305)	|0.299	0.008	0.000|
233 (0.215)	|0.080	0.003	0.131|
413 (0.141)	|0.140	0.000	0.000|
Multiallelic Dprime: 0.773
BLOCK 44.  MARKERS: 213 214
33 (0.558)	|0.210	0.140	0.071	0.119	0.012|
34 (0.245)	|0.105	0.067	0.012	0.007	0.053|
23 (0.195)	|0.100	0.009	0.076	0.010	0.000|
Multiallelic Dprime: 0.304
BLOCK 45.  MARKERS: 215 216 217 218 219 220
242332 (0.415)	|0.314	0.064	0.037|
242312 (0.215)	|0.083	0.078	0.056|
224132 (0.159)	|0.052	0.085	0.023|
442334 (0.135)	|0.088	0.026	0.020|
242334 (0.066)	|0.026	0.036	0.003|
Multiallelic Dprime: 0.346
BLOCK 46.  MARKERS: 221 222
42 (0.565)	|0.299	0.077	0.063	0.125|
32 (0.293)	|0.173	0.020	0.095	0.003|
44 (0.141)	|0.019	0.116	0.004	0.000|
Multiallelic Dprime: 0.405
BLOCK 47.  MARKERS: 223 224 225
312 (0.490)	|0.174	0.174	0.055	0.059	0.015	0.008|
112 (0.214)	|0.080	0.059	0.030	0.023	0.007	0.011|
314 (0.162)	|0.082	0.048	0.018	0.003	0.004	0.006|
334 (0.129)	|0.039	0.040	0.021	0.015	0.008	0.006|
Multiallelic Dprime: 0.115
BLOCK 48.  MARKERS: 228 229 230 231 232
14312 (0.376)	|0.328	0.048|
13332 (0.321)	|0.249	0.072|
33232 (0.124)	|0.104	0.020|
33234 (0.100)	|0.093	0.008|
33332 (0.034)	|0.029	0.005|
14332 (0.030)	|0.030	0.000|
Multiallelic Dprime: 0.224
BLOCK 49.  MARKERS: 233 234 235
333 (0.847)	|0.417	0.339	0.089|
141 (0.153)	|0.077	0.029	0.049|
Multiallelic Dprime: 0.214
BLOCK 50.  MARKERS: 236 237
24 (0.494)	|0.383	0.057	0.054|
22 (0.368)	|0.256	0.061	0.051|
42 (0.138)	|0.102	0.013	0.023|
Multiallelic Dprime: 0.109
BLOCK 51.  MARKERS: 241 242
13 (0.740)	|0.421	0.196	0.123|
34 (0.132)	|0.070	0.040	0.022|
33 (0.128)	|0.055	0.060	0.012|
Multiallelic Dprime: 0.128
BLOCK 52.  MARKERS: 243 244 245
432 (0.546)	|0.544	0.000|
242 (0.297)	|0.031	0.260|
243 (0.156)	|0.141	0.016|
Multiallelic Dprime: 0.920
BLOCK 53.  MARKERS: 248 249 250 251
2441 (0.717)	|0.249	0.348	0.114|
4223 (0.276)	|0.148	0.026	0.102|
Multiallelic Dprime: 0.434
BLOCK 54.  MARKERS: 252 253 254
211 (0.404)	|0.336	0.051	0.014|
433 (0.375)	|0.281	0.056	0.036|
231 (0.216)	|0.173	0.028	0.014|
Multiallelic Dprime: 0.140
BLOCK 55.  MARKERS: 269 270 271
341 (0.795)	|0.553	0.239|
433 (0.135)	|0.126	0.009|
333 (0.064)	|0.064	0.000|
Multiallelic Dprime: 0.812
BLOCK 56.  MARKERS: 272 273
42 (0.747)	|0.475	0.104	0.166|
24 (0.252)	|0.090	0.118	0.044|
Multiallelic Dprime: 0.329
BLOCK 57.  MARKERS: 275 276
11 (0.564)	|0.552	0.007	0.004|
12 (0.224)	|0.064	0.064	0.094|
32 (0.210)	|0.009	0.199	0.000|
Multiallelic Dprime: 0.830
BLOCK 58.  MARKERS: 277 278 279 280
1114 (0.625)	|0.239	0.298	0.088|
1314 (0.273)	|0.179	0.044	0.046|
3333 (0.098)	|0.045	0.011	0.042|
Multiallelic Dprime: 0.363
BLOCK 59.  MARKERS: 281 282
23 (0.463)	|0.390	0.074|
22 (0.354)	|0.293	0.060|
42 (0.180)	|0.144	0.036|
Multiallelic Dprime: 0.040
BLOCK 60.  MARKERS: 285 286
13 (0.826)	|0.434	0.185	0.207|
41 (0.174)	|0.056	0.104	0.015|
Multiallelic Dprime: 0.430
BLOCK 61.  MARKERS: 287 288
41 (0.490)	|0.192	0.140	0.157|
21 (0.288)	|0.135	0.093	0.061|
24 (0.222)	|0.150	0.048	0.023|
Multiallelic Dprime: 0.182
BLOCK 62.  MARKERS: 289 290
12 (0.476)	|0.362	0.038	0.028	0.027	0.017|
14 (0.281)	|0.108	0.124	0.039	0.005	0.003|
32 (0.241)	|0.170	0.059	0.000	0.000	0.000|
Multiallelic Dprime: 0.380
BLOCK 63.  MARKERS: 291 292 293 294 295
23441 (0.638)	|0.638	0.000	0.000|
44233 (0.221)	|0.000	0.212	0.009|
23233 (0.067)	|0.000	0.001	0.065|
23433 (0.032)	|0.000	0.032	0.000|
24433 (0.020)	|0.000	0.020	0.000|
Multiallelic Dprime: 0.987
BLOCK 64.  MARKERS: 296 297
42 (0.653)	|0.283	0.253	0.116|
24 (0.271)	|0.099	0.050	0.122|
44 (0.075)	|0.028	0.006	0.041|
Multiallelic Dprime: 0.284
BLOCK 65.  MARKERS: 298 299 300 301
1212 (0.411)	|0.206	0.124	0.079|
3433 (0.309)	|0.178	0.080	0.050|
3212 (0.278)	|0.133	0.096	0.051|
Multiallelic Dprime: 0.066
BLOCK 66.  MARKERS: 305 306
23 (0.517)	|0.329	0.127	0.055|
41 (0.300)	|0.147	0.121	0.032|
43 (0.179)	|0.097	0.049	0.032|
Multiallelic Dprime: 0.136
BLOCK 67.  MARKERS: 310 311 312 313 314
13134 (0.574)	|0.224	0.284	0.067|
11114 (0.300)	|0.162	0.079	0.059|
33232 (0.120)	|0.085	0.035	0.000|
Multiallelic Dprime: 0.265
BLOCK 68.  MARKERS: 316 317
44 (0.474)	|0.293	0.126	0.031	0.004	0.011|
24 (0.400)	|0.281	0.048	0.058	0.006	0.008|
42 (0.126)	|0.014	0.020	0.030	0.061	0.000|
Multiallelic Dprime: 0.314
BLOCK 69.  MARKERS: 319 320 321 322 323
24321 (0.588)	|0.244	0.177	0.167|
42323 (0.193)	|0.097	0.081	0.015|
42441 (0.119)	|0.067	0.047	0.005|
22321 (0.071)	|0.055	0.013	0.004|
42321 (0.020)	|0.010	0.008	0.001|
Multiallelic Dprime: 0.256
BLOCK 70.  MARKERS: 324 325 326 327
3123 (0.479)	|0.286	0.177	0.016|
1343 (0.327)	|0.211	0.116	0.000|
1341 (0.193)	|0.095	0.094	0.003|
Multiallelic Dprime: 0.092
BLOCK 71.  MARKERS: 330 331
34 (0.592)	|0.259	0.212	0.117|
12 (0.388)	|0.159	0.158	0.068|
32 (0.020)	|0.006	0.012	0.002|
Multiallelic Dprime: 0.060
BLOCK 72.  MARKERS: 336 337 338
142 (0.423)	|0.329	0.090|
332 (0.383)	|0.375	0.006|
141 (0.186)	|0.179	0.006|
Multiallelic Dprime: 0.794
BLOCK 73.  MARKERS: 340 341
34 (0.889)	|0.488	0.205	0.145	0.051|
22 (0.104)	|0.063	0.017	0.005	0.018|
Multiallelic Dprime: 0.238
BLOCK 74.  MARKERS: 344 345 346
344 (0.559)	|0.234	0.157	0.123	0.037	0.009|
142 (0.223)	|0.042	0.035	0.090	0.056	0.000|
314 (0.149)	|0.027	0.112	0.003	0.005	0.001|
144 (0.069)	|0.038	0.031	0.000	0.000	0.000|
Multiallelic Dprime: 0.336
BLOCK 75.  MARKERS: 351 352 353 354 355 356 357 358 359 360 361
11113114331 (0.339)	|0.198	0.109	0.032|
13331232111 (0.335)	|0.135	0.114	0.086|
21113114333 (0.215)	|0.126	0.032	0.054|
13331232131 (0.097)	|0.034	0.015	0.049|
23311232331 (0.010)	|0.009	0.001	0.000|
Multiallelic Dprime: 0.222
BLOCK 76.  MARKERS: 364 365
31 (0.505)	|0.379	0.121	0.003|
32 (0.273)	|0.004	0.268	0.000|
41 (0.220)	|0.175	0.006	0.040|
Multiallelic Dprime: 0.646
BLOCK 77.  MARKERS: 366 367 368 369 370 371 372
1313111 (0.559)	|0.296	0.199	0.061|
3131343 (0.395)	|0.306	0.026	0.064|
1313113 (0.043)	|0.037	0.006	0.000|
Multiallelic Dprime: 0.432
BLOCK 78.  MARKERS: 373 374
32 (0.641)	|0.588	0.033	0.020|
34 (0.231)	|0.148	0.073	0.009|
14 (0.126)	|0.011	0.110	0.005|
Multiallelic Dprime: 0.571
BLOCK 79.  MARKERS: 376 377 378
431 (0.748)	|0.269	0.225	0.210	0.009	0.007|
214 (0.216)	|0.060	0.055	0.081	0.001	0.003|
231 (0.034)	|0.010	0.014	0.004	0.005	0.000|
Multiallelic Dprime: 0.114
BLOCK 80.  MARKERS: 383 384 385 386 387 388 389
1342314 (0.340)	|0.194	0.102	0.045|
1132112 (0.295)	|0.168	0.085	0.043|
3344132 (0.295)	|0.176	0.091	0.027|
1344112 (0.016)	|0.008	0.006	0.002|
1344114 (0.011)	|0.010	0.001	0.000|
Multiallelic Dprime: 0.046
BLOCK 81.  MARKERS: 392 393 394
114 (0.580)	|0.363	0.004	0.209	0.002|
132 (0.288)	|0.000	0.284	0.003	0.002|
232 (0.132)	|0.000	0.034	0.000	0.096|
Multiallelic Dprime: 0.948
BLOCK 82.  MARKERS: 395 396 397
422 (0.363)	|0.337	0.004	0.013|
242 (0.323)	|0.036	0.177	0.105|
442 (0.211)	|0.020	0.026	0.163|
244 (0.101)	|0.000	0.095	0.001|
Multiallelic Dprime: 0.717
BLOCK 83.  MARKERS: 399 400 401 402
1212 (0.393)	|0.389	0.004	0.000|
3433 (0.301)	|0.002	0.097	0.200|
3233 (0.284)	|0.022	0.261	0.001|
Multiallelic Dprime: 0.852
BLOCK 84.  MARKERS: 404 405
43 (0.424)	|0.228	0.095	0.048	0.035	0.012|
42 (0.371)	|0.159	0.081	0.049	0.063	0.009|
33 (0.205)	|0.084	0.078	0.026	0.006	0.006|
Multiallelic Dprime: 0.138
BLOCK 85.  MARKERS: 406 407 408 409 410 411 412
2321231 (0.472)	|0.457	0.013	0.000|
2333213 (0.255)	|0.025	0.231	0.000|
3123413 (0.123)	|0.071	0.047	0.005|
2323213 (0.103)	|0.014	0.078	0.011|
2323413 (0.026)	|0.001	0.005	0.021|
Multiallelic Dprime: 0.762
BLOCK 86.  MARKERS: 413 414
23 (0.580)	|0.371	0.128	0.081|
31 (0.380)	|0.183	0.162	0.035|
33 (0.038)	|0.034	0.003	0.002|
Multiallelic Dprime: 0.212
BLOCK 87.  MARKERS: 416 417
13 (0.588)	|0.155	0.228	0.137	0.047	0.021|
11 (0.295)	|0.149	0.078	0.025	0.026	0.015|
21 (0.118)	|0.030	0.028	0.024	0.035	0.000|
Multiallelic Dprime: 0.255
BLOCK 88.  MARKERS: 418 419 420 421 422
14334 (0.333)	|0.218	0.082	0.015	0.017|
14332 (0.333)	|0.107	0.097	0.081	0.049|
22134 (0.185)	|0.107	0.033	0.033	0.013|
14324 (0.109)	|0.038	0.055	0.009	0.008|
22334 (0.036)	|0.008	0.008	0.002	0.018|
Multiallelic Dprime: 0.287
BLOCK 89.  MARKERS: 425 426 427
332 (0.478)	|0.358	0.050	0.061	0.008|
312 (0.275)	|0.127	0.000	0.003	0.145|
132 (0.141)	|0.003	0.136	0.000	0.000|
311 (0.103)	|0.000	0.000	0.104	0.000|
Multiallelic Dprime: 0.628
BLOCK 90.  MARKERS: 428 429 430 431
4423 (0.485)	|0.423	0.063|
2241 (0.183)	|0.126	0.057|
2221 (0.174)	|0.159	0.015|
2423 (0.153)	|0.042	0.112|
Multiallelic Dprime: 0.462
BLOCK 91.  MARKERS: 433 434
12 (0.752)	|0.458	0.224	0.067|
24 (0.248)	|0.133	0.075	0.036|
Multiallelic Dprime: 0.068
BLOCK 92.  MARKERS: 439 440
31 (0.592)	|0.184	0.190	0.098	0.115|
13 (0.299)	|0.094	0.078	0.063	0.057|
33 (0.103)	|0.030	0.033	0.025	0.015|
Multiallelic Dprime: 0.060
BLOCK 93.  MARKERS: 445 446 447 448 449 450
421421 (0.311)	|0.236	0.074	0.002|
241443 (0.301)	|0.236	0.062	0.005|
423421 (0.189)	|0.136	0.046	0.004|
421221 (0.187)	|0.129	0.053	0.005|
Multiallelic Dprime: 0.069
BLOCK 94.  MARKERS: 452 453
31 (0.744)	|0.425	0.131	0.090	0.059	0.019	0.009|
43 (0.240)	|0.131	0.047	0.031	0.017	0.010	0.003|
41 (0.016)	|0.009	0.000	0.003	0.003	0.000	0.002|
Multiallelic Dprime: 0.041
BLOCK 95.  MARKERS: 462 463 464 465 466 467
343243 (0.565)	|0.411	0.148	0.005|
233243 (0.178)	|0.117	0.054	0.007|
231421 (0.124)	|0.106	0.014	0.005|
233423 (0.079)	|0.069	0.010	0.000|
233421 (0.029)	|0.024	0.005	0.000|
233241 (0.014)	|0.008	0.006	0.000|
Multiallelic Dprime: 0.183
BLOCK 96.  MARKERS: 468 469
32 (0.742)	|0.535	0.162	0.046|
24 (0.240)	|0.165	0.072	0.003|
34 (0.018)	|0.012	0.004	0.002|
Multiallelic Dprime: 0.076
BLOCK 97.  MARKERS: 471 472 473
131 (0.712)	|0.356	0.273	0.082|
314 (0.237)	|0.112	0.116	0.009|
114 (0.051)	|0.041	0.008	0.001|
Multiallelic Dprime: 0.138
BLOCK 98.  MARKERS: 478 479 480
414 (0.509)	|0.192	0.121	0.116	0.078|
342 (0.397)	|0.145	0.118	0.066	0.068|
412 (0.093)	|0.023	0.044	0.008	0.018|
Multiallelic Dprime: 0.102
BLOCK 99.  MARKERS: 485 486 487
121 (0.360)	|0.108	0.213	0.039|
421 (0.283)	|0.154	0.069	0.059|
423 (0.189)	|0.104	0.074	0.011|
441 (0.165)	|0.055	0.056	0.054|
Multiallelic Dprime: 0.261
BLOCK 100.  MARKERS: 488 489
13 (0.422)	|0.228	0.125	0.069|
33 (0.413)	|0.152	0.154	0.107|
32 (0.165)	|0.043	0.041	0.081|
Multiallelic Dprime: 0.176
BLOCK 101.  MARKERS: 491 492
21 (0.422)	|0.204	0.181	0.037|
34 (0.320)	|0.180	0.121	0.019|
31 (0.258)	|0.099	0.136	0.020|
Multiallelic Dprime: 0.099
BLOCK 102.  MARKERS: 493 494 495
221 (0.480)	|0.407	0.073|
443 (0.439)	|0.403	0.036|
223 (0.076)	|0.053	0.023|
Multiallelic Dprime: 0.250
BLOCK 103.  MARKERS: 497 498
12 (0.864)	|0.630	0.229	0.006|
24 (0.135)	|0.077	0.049	0.009|
Multiallelic Dprime: 0.179
BLOCK 104.  MARKERS: 500 501
24 (0.706)	|0.579	0.127|
42 (0.278)	|0.070	0.208|
22 (0.015)	|0.005	0.010|
Multiallelic Dprime: 0.605
BLOCK 105.  MARKERS: 504 505
32 (0.656)	|0.340	0.172	0.125	0.016|
14 (0.344)	|0.150	0.126	0.063	0.003|
Multiallelic Dprime: 0.105
BLOCK 106.  MARKERS: 508 509 510 511 512 513 514
1112312 (0.490)	|0.249	0.091	0.125	0.011	0.005|
1114312 (0.298)	|0.065	0.146	0.020	0.056	0.005|
4442234 (0.188)	|0.054	0.115	0.008	0.011	0.000|
4442212 (0.019)	|0.008	0.010	0.000	0.000	0.000|
Multiallelic Dprime: 0.422
BLOCK 107.  MARKERS: 517 518 519 520 521 522
324214 (0.379)	|0.133	0.113	0.066	0.041	0.016	0.006|
144214 (0.363)	|0.127	0.118	0.049	0.046	0.018	0.002|
321432 (0.153)	|0.048	0.041	0.035	0.018	0.007	0.001|
124214 (0.079)	|0.030	0.022	0.009	0.012	0.005	0.000|
321214 (0.012)	|0.003	0.003	0.002	0.003	0.000	0.000|
Multiallelic Dprime: 0.057
BLOCK 108.  MARKERS: 529 530 531 532
4434 (0.347)	|0.125	0.119	0.047	0.053|
4332 (0.303)	|0.113	0.068	0.077	0.035|
2332 (0.164)	|0.042	0.068	0.016	0.035|
4312 (0.122)	|0.062	0.024	0.017	0.017|
4432 (0.048)	|0.023	0.012	0.007	0.003|
4334 (0.010)	|0.002	0.004	0.004	0.000|
Multiallelic Dprime: 0.155
BLOCK 109.  MARKERS: 538 539 540 541 542 543
142411 (0.366)	|0.279	0.047	0.044|
144211 (0.302)	|0.069	0.066	0.166|
342411 (0.168)	|0.023	0.134	0.010|
132244 (0.145)	|0.041	0.089	0.017|
Multiallelic Dprime: 0.534
BLOCK 110.  MARKERS: 544 545
42 (0.419)	|0.251	0.076	0.035	0.005	0.051|
32 (0.338)	|0.062	0.170	0.030	0.075	0.001|
31 (0.243)	|0.017	0.059	0.163	0.001	0.000|
Multiallelic Dprime: 0.560
BLOCK 111.  MARKERS: 546 547 548 549
4444 (0.330)	|0.260	0.064	0.006|
2222 (0.304)	|0.084	0.172	0.048|
2224 (0.228)	|0.034	0.177	0.017|
2244 (0.082)	|0.015	0.002	0.065|
2444 (0.053)	|0.048	0.001	0.003|
Multiallelic Dprime: 0.539
BLOCK 112.  MARKERS: 552 553
24 (0.444)	|0.326	0.021	0.093	0.000|
22 (0.416)	|0.136	0.196	0.076	0.007|
44 (0.139)	|0.007	0.119	0.008	0.005|
Multiallelic Dprime: 0.468
BLOCK 113.  MARKERS: 555 556 557 558 559
44442 (0.468)	|0.285	0.139	0.043|
42223 (0.338)	|0.114	0.214	0.009|
24442 (0.177)	|0.097	0.017	0.063|
42423 (0.012)	|0.004	0.008	0.000|
Multiallelic Dprime: 0.313
BLOCK 114.  MARKERS: 563 564
23 (0.504)	|0.277	0.067	0.078	0.053	0.029|
21 (0.379)	|0.063	0.288	0.024	0.004	0.000|
43 (0.116)	|0.053	0.011	0.002	0.047	0.003|
Multiallelic Dprime: 0.530
BLOCK 115.  MARKERS: 567 568 569 570
2222 (0.394)	|0.336	0.041	0.014|
3222 (0.367)	|0.040	0.287	0.039|
3444 (0.104)	|0.009	0.006	0.090|
3422 (0.104)	|0.025	0.007	0.069|
3442 (0.031)	|0.005	0.003	0.024|
Multiallelic Dprime: 0.720
BLOCK 116.  MARKERS: 571 572 573
224 (0.413)	|0.380	0.027	0.007|
431 (0.343)	|0.003	0.338	0.001|
221 (0.238)	|0.086	0.002	0.148|
Multiallelic Dprime: 0.835
BLOCK 117.  MARKERS: 574 575
13 (0.468)	|0.044	0.125	0.213	0.087|
43 (0.375)	|0.220	0.114	0.020	0.021|
11 (0.156)	|0.074	0.008	0.008	0.066|
Multiallelic Dprime: 0.479
BLOCK 118.  MARKERS: 577 578 579
142 (0.338)	|0.330	0.008|
132 (0.247)	|0.239	0.008|
131 (0.241)	|0.216	0.025|
432 (0.174)	|0.098	0.076|
Multiallelic Dprime: 0.576
BLOCK 119.  MARKERS: 582 583
31 (0.883)	|0.602	0.215	0.063|
43 (0.117)	|0.050	0.062	0.003|
Multiallelic Dprime: 0.360
BLOCK 120.  MARKERS: 586 587
13 (0.652)	|0.623	0.000	0.024|
41 (0.277)	|0.008	0.207	0.055|
11 (0.065)	|0.061	0.000	0.010|
Multiallelic Dprime: 0.867
BLOCK 121.  MARKERS: 588 589
24 (0.697)	|0.544	0.099	0.052|
32 (0.207)	|0.184	0.000	0.023|
34 (0.090)	|0.083	0.000	0.007|
Multiallelic Dprime: 0.482
BLOCK 122.  MARKERS: 592 593
23 (0.818)	|0.320	0.195	0.088	0.055	0.101	0.051|
42 (0.099)	|0.024	0.000	0.010	0.065	0.000	0.000|
22 (0.081)	|0.000	0.000	0.079	0.002	0.000	0.000|
Multiallelic Dprime: 0.705
BLOCK 123.  MARKERS: 594 595 596 597 598 599
233444 (0.344)	|0.327	0.011	0.000	0.006|
433224 (0.196)	|0.001	0.193	0.000	0.002|
231222 (0.177)	|0.000	0.000	0.177	0.000|
231224 (0.123)	|0.013	0.000	0.000	0.109|
213444 (0.099)	|0.029	0.071	0.000	0.000|
233224 (0.052)	|0.000	0.051	0.000	0.000|
Multiallelic Dprime: 0.909
BLOCK 124.  MARKERS: 600 601 602
112 (0.372)	|0.364	0.000	0.000	0.000|
232 (0.328)	|0.000	0.078	0.244	0.000|
234 (0.183)	|0.000	0.096	0.000	0.087|
212 (0.117)	|0.000	0.111	0.000	0.005|
Multiallelic Dprime: 0.876
BLOCK 125.  MARKERS: 603 604 605
213 (0.364)	|0.361	0.003|
221 (0.284)	|0.097	0.189|
421 (0.246)	|0.238	0.007|
223 (0.094)	|0.007	0.086|
Multiallelic Dprime: 0.818
BLOCK 126.  MARKERS: 606 607
13 (0.714)	|0.498	0.122	0.091|
31 (0.286)	|0.183	0.074	0.029|
Multiallelic Dprime: 0.085
BLOCK 127.  MARKERS: 610 611
22 (0.681)	|0.639	0.043|
24 (0.196)	|0.112	0.077|
44 (0.120)	|0.118	0.003|
Multiallelic Dprime: 0.542
BLOCK 128.  MARKERS: 613 614 615 616
4443 (0.872)	|0.578	0.202	0.090|
2221 (0.122)	|0.066	0.043	0.013|
Multiallelic Dprime: 0.142
BLOCK 129.  MARKERS: 621 622
22 (0.646)	|0.305	0.252	0.089|
24 (0.248)	|0.123	0.081	0.041|
34 (0.104)	|0.042	0.035	0.023|
Multiallelic Dprime: 0.063
BLOCK 130.  MARKERS: 625 626 627 628 629
11321 (0.470)	|0.341	0.037	0.083|
33112 (0.368)	|0.335	0.022	0.008|
11112 (0.153)	|0.010	0.132	0.004|
Multiallelic Dprime: 0.532
BLOCK 131.  MARKERS: 630 631 632 633 634 635 636
2212144 (0.690)	|0.420	0.215	0.000	0.013	0.031|
4323312 (0.194)	|0.000	0.000	0.183	0.000	0.000|
4322114 (0.097)	|0.000	0.000	0.000	0.096	0.000|
Multiallelic Dprime: 0.987
BLOCK 132.  MARKERS: 638 639 640 641 642 643
112412 (0.423)	|0.169	0.121	0.135|
112432 (0.215)	|0.124	0.025	0.066|
114211 (0.192)	|0.125	0.042	0.027|
334211 (0.114)	|0.007	0.095	0.011|
112411 (0.031)	|0.005	0.020	0.006|
Multiallelic Dprime: 0.300
BLOCK 133.  MARKERS: 644 645
32 (0.437)	|0.045	0.233	0.160|
12 (0.309)	|0.297	0.011	0.000|
33 (0.254)	|0.246	0.005	0.002|
Multiallelic Dprime: 0.924
BLOCK 134.  MARKERS: 646 647
42 (0.586)	|0.416	0.000	0.171	0.004|
12 (0.251)	|0.007	0.230	0.005	0.005|
11 (0.161)	|0.000	0.020	0.023	0.113|
Multiallelic Dprime: 0.875
BLOCK 135.  MARKERS: 649 650 651 652 653
43223 (0.424)	|0.351	0.038	0.022	0.007|
21321 (0.252)	|0.016	0.213	0.016	0.002|
21341 (0.198)	|0.024	0.015	0.152	0.000|
41223 (0.122)	|0.049	0.059	0.007	0.006|
Multiallelic Dprime: 0.685
BLOCK 136.  MARKERS: 655 656 657 658 659 660
143334 (0.440)	|0.349	0.044	0.046|
141112 (0.326)	|0.016	0.306	0.004|
221114 (0.196)	|0.006	0.002	0.187|
121114 (0.018)	|0.008	0.000	0.010|
Multiallelic Dprime: 0.829
BLOCK 137.  MARKERS: 663 664
14 (0.384)	|0.026	0.346|
34 (0.360)	|0.288	0.069|
32 (0.252)	|0.230	0.021|
Multiallelic Dprime: 0.744
BLOCK 138.  MARKERS: 665 666 667 668
4421 (0.548)	|0.044	0.247	0.256|
2342 (0.437)	|0.338	0.079	0.018|
Multiallelic Dprime: 0.696
BLOCK 139.  MARKERS: 669 670
44 (0.391)	|0.285	0.106|
23 (0.333)	|0.203	0.130|
24 (0.274)	|0.145	0.129|
Multiallelic Dprime: 0.159
BLOCK 140.  MARKERS: 674 675
43 (0.633)	|0.308	0.250	0.001	0.000	0.039	0.020	0.000	0.000|
21 (0.366)	|0.033	0.001	0.181	0.102	0.000	0.000	0.017	0.014|
Multiallelic Dprime: 0.899
BLOCK 141.  MARKERS: 676 677 678 679 680 681 682 683 684 685 686 687 688 689
42331231141441 (0.337)	|0.339	0.000	0.000	0.000	0.000	0.000|
42331231141422 (0.254)	|0.000	0.241	0.002	0.007	0.000	0.000|
41312414124322 (0.181)	|0.000	0.000	0.183	0.000	0.000	0.000|
11212411341422 (0.102)	|0.000	0.000	0.000	0.087	0.000	0.014|
42312411341422 (0.041)	|0.000	0.000	0.000	0.040	0.000	0.000|
42312411141441 (0.020)	|0.000	0.000	0.000	0.000	0.020	0.000|
41212411341422 (0.014)	|0.000	0.000	0.000	0.016	0.000	0.000|
41312414124422 (0.014)	|0.000	0.013	0.000	0.000	0.000	0.000|
Multiallelic Dprime: 0.986
BLOCK 142.  MARKERS: 690 691 692 693 694 695 696 697 698 699 700 701 702 703 704
441133213344443 (0.346)	|0.209	0.059	0.078|
223331124222212 (0.257)	|0.054	0.037	0.168|
223331113224212 (0.193)	|0.098	0.077	0.018|
223321113244443 (0.161)	|0.038	0.113	0.011|
441133213224243 (0.023)	|0.003	0.017	0.003|
223321113244442 (0.014)	|0.002	0.002	0.010|
Multiallelic Dprime: 0.422
BLOCK 143.  MARKERS: 705 706
34 (0.404)	|0.249	0.077	0.025	0.050	0.000|
24 (0.306)	|0.159	0.063	0.020	0.047	0.017|
23 (0.290)	|0.107	0.069	0.099	0.010	0.004|
Multiallelic Dprime: 0.227
BLOCK 144.  MARKERS: 707 708 709 710
1233 (0.516)	|0.380	0.133	0.002|
2431 (0.209)	|0.010	0.196	0.003|
2211 (0.144)	|0.097	0.033	0.014|
1231 (0.108)	|0.032	0.073	0.000|
2231 (0.021)	|0.002	0.016	0.003|
Multiallelic Dprime: 0.539
BLOCK 145.  MARKERS: 711 712 713
313 (0.520)	|0.329	0.148	0.043|
131 (0.454)	|0.259	0.137	0.055|
133 (0.022)	|0.005	0.014	0.003|
Multiallelic Dprime: 0.079
BLOCK 146.  MARKERS: 718 719 720
121 (0.595)	|0.458	0.084	0.031	0.016|
242 (0.299)	|0.114	0.097	0.077	0.012|
142 (0.103)	|0.052	0.014	0.029	0.009|
Multiallelic Dprime: 0.369
BLOCK 147.  MARKERS: 721 722 723
314 (0.626)	|0.373	0.162	0.091|
131 (0.195)	|0.096	0.050	0.048|
331 (0.136)	|0.072	0.041	0.023|
334 (0.037)	|0.025	0.013	0.000|
Multiallelic Dprime: 0.084
BLOCK 148.  MARKERS: 729 730
44 (0.568)	|0.534	0.031	0.004|
24 (0.268)	|0.007	0.055	0.206|
42 (0.164)	|0.007	0.154	0.000|
Multiallelic Dprime: 0.875
BLOCK 149.  MARKERS: 731 732
24 (0.547)	|0.300	0.100	0.097	0.046|
42 (0.241)	|0.126	0.052	0.028	0.028|
44 (0.210)	|0.099	0.043	0.029	0.037|
Multiallelic Dprime: 0.084
BLOCK 150.  MARKERS: 736 737 738 739
2113 (0.525)	|0.211	0.143	0.168|
4311 (0.198)	|0.087	0.055	0.055|
4313 (0.153)	|0.050	0.073	0.029|
2333 (0.111)	|0.063	0.028	0.019|
Multiallelic Dprime: 0.130
BLOCK 151.  MARKERS: 744 745 746
113 (0.414)	|0.222	0.062	0.096	0.019	0.011	0.002|
313 (0.307)	|0.083	0.082	0.034	0.053	0.045	0.007|
131 (0.273)	|0.127	0.050	0.046	0.025	0.020	0.003|
Multiallelic Dprime: 0.233
BLOCK 152.  MARKERS: 750 751 752 753 754
11423 (0.435)	|0.340	0.079	0.017|
31423 (0.194)	|0.152	0.027	0.016|
31223 (0.176)	|0.025	0.144	0.008|
33441 (0.096)	|0.033	0.063	0.001|
31421 (0.076)	|0.014	0.006	0.055|
33423 (0.011)	|0.010	0.002	0.000|
Multiallelic Dprime: 0.543
BLOCK 153.  MARKERS: 756 757
13 (0.577)	|0.466	0.080	0.030|
32 (0.326)	|0.048	0.229	0.048|
33 (0.098)	|0.008	0.083	0.007|
Multiallelic Dprime: 0.660
BLOCK 154.  MARKERS: 758 759
21 (0.522)	|0.227	0.192	0.072	0.026	0.003|
43 (0.393)	|0.165	0.127	0.045	0.034	0.011|
23 (0.085)	|0.053	0.014	0.010	0.000	0.003|
Multiallelic Dprime: 0.103
BLOCK 155.  MARKERS: 760 761 762 763 764
12223 (0.444)	|0.380	0.000	0.000	0.000	0.062	0.002|
32443 (0.332)	|0.000	0.318	0.009	0.000	0.000	0.002|
14442 (0.126)	|0.000	0.000	0.045	0.080	0.000	0.000|
14443 (0.060)	|0.000	0.000	0.057	0.000	0.004	0.000|
12443 (0.018)	|0.000	0.000	0.000	0.000	0.000	0.006|
Multiallelic Dprime: 0.969
BLOCK 156.  MARKERS: 765 766 767 768 769 770 771 772
32324341 (0.393)	|0.295	0.011	0.028	0.027	0.019	0.012|
32122123 (0.323)	|0.077	0.240	0.002	0.002	0.000	0.002|
14322123 (0.113)	|0.002	0.046	0.063	0.000	0.000	0.000|
14342123 (0.080)	|0.062	0.006	0.013	0.000	0.000	0.000|
34342123 (0.068)	|0.002	0.000	0.065	0.000	0.000	0.000|
32322123 (0.011)	|0.000	0.003	0.006	0.000	0.000	0.001|
Multiallelic Dprime: 0.680
BLOCK 157.  MARKERS: 774 775 776 777 778
12312 (0.452)	|0.444	0.001	0.003|
34233 (0.306)	|0.000	0.305	0.000|
14333 (0.176)	|0.000	0.005	0.173|
12332 (0.029)	|0.000	0.000	0.028|
12233 (0.021)	|0.000	0.022	0.000|
34333 (0.016)	|0.000	0.015	0.001|
Multiallelic Dprime: 0.988
BLOCK 158.  MARKERS: 779 780
23 (0.444)	|0.248	0.143	0.049|
42 (0.347)	|0.164	0.115	0.062|
22 (0.206)	|0.114	0.069	0.023|
Multiallelic Dprime: 0.066
BLOCK 159.  MARKERS: 783 784 785
414 (0.528)	|0.398	0.082	0.047|
232 (0.329)	|0.184	0.128	0.018|
234 (0.134)	|0.089	0.009	0.035|
Multiallelic Dprime: 0.238
BLOCK 160.  MARKERS: 788 789
23 (0.677)	|0.206	0.193	0.136	0.136|
44 (0.222)	|0.073	0.049	0.053	0.044|
43 (0.100)	|0.036	0.018	0.027	0.019|
Multiallelic Dprime: 0.079
BLOCK 161.  MARKERS: 797 798 799 800
3444 (0.315)	|0.209	0.068	0.037|
1224 (0.261)	|0.126	0.072	0.063|
3424 (0.217)	|0.095	0.086	0.035|
1221 (0.199)	|0.079	0.096	0.023|
Multiallelic Dprime: 0.197
BLOCK 162.  MARKERS: 801 802
32 (0.518)	|0.434	0.002	0.009	0.064|
42 (0.323)	|0.052	0.079	0.197	0.000|
33 (0.159)	|0.001	0.146	0.009	0.002|
Multiallelic Dprime: 0.782
BLOCK 163.  MARKERS: 803 804 805
443 (0.486)	|0.335	0.149	0.004|
431 (0.233)	|0.132	0.035	0.066|
231 (0.211)	|0.141	0.003	0.067|
433 (0.065)	|0.057	0.008	0.000|
Multiallelic Dprime: 0.269
BLOCK 164.  MARKERS: 806 807
22 (0.665)	|0.366	0.261	0.032|
42 (0.196)	|0.094	0.050	0.050|
43 (0.137)	|0.033	0.064	0.040|
Multiallelic Dprime: 0.229
BLOCK 165.  MARKERS: 809 810 811
131 (0.493)	|0.150	0.077	0.110	0.071	0.043	0.014	0.023|
431 (0.375)	|0.094	0.082	0.066	0.030	0.053	0.012	0.035|
443 (0.123)	|0.017	0.049	0.001	0.009	0.007	0.037	0.000|
Multiallelic Dprime: 0.229
BLOCK 166.  MARKERS: 813 814 815 816 817 818
311243 (0.266)	|0.023	0.138	0.036	0.064	0.003|
341241 (0.212)	|0.177	0.033	0.001	0.000	0.000|
211441 (0.177)	|0.004	0.003	0.156	0.005	0.009|
313241 (0.108)	|0.004	0.029	0.043	0.001	0.031|
341221 (0.102)	|0.030	0.064	0.009	0.000	0.000|
311241 (0.065)	|0.056	0.004	0.003	0.000	0.000|
211241 (0.059)	|0.031	0.000	0.002	0.025	0.000|
Multiallelic Dprime: 0.654
BLOCK 167.  MARKERS: 820 821 822 823
4222 (0.328)	|0.081	0.183	0.001	0.006	0.056|
2224 (0.279)	|0.254	0.007	0.000	0.014	0.004|
2332 (0.248)	|0.057	0.006	0.141	0.018	0.024|
2322 (0.099)	|0.012	0.005	0.010	0.070	0.000|
2222 (0.044)	|0.000	0.030	0.007	0.002	0.005|
Multiallelic Dprime: 0.674
BLOCK 168.  MARKERS: 825 826 827 828 829
13223 (0.404)	|0.046	0.219	0.140|
34423 (0.230)	|0.230	0.000	0.000|
33443 (0.159)	|0.000	0.159	0.000|
33442 (0.110)	|0.108	0.002	0.000|
33423 (0.090)	|0.090	0.000	0.000|
Multiallelic Dprime: 0.839
BLOCK 169.  MARKERS: 830 831
33 (0.476)	|0.276	0.193	0.007|
13 (0.384)	|0.224	0.040	0.119|
11 (0.140)	|0.138	0.002	0.000|
Multiallelic Dprime: 0.423
BLOCK 170.  MARKERS: 833 834
22 (0.639)	|0.398	0.154	0.087|
42 (0.235)	|0.039	0.064	0.132|
24 (0.126)	|0.005	0.114	0.007|
Multiallelic Dprime: 0.532
BLOCK 171.  MARKERS: 835 836
43 (0.442)	|0.437	0.004|
21 (0.332)	|0.055	0.277|
23 (0.226)	|0.186	0.029|
Multiallelic Dprime: 0.840
BLOCK 172.  MARKERS: 837 838 839
113 (0.679)	|0.114	0.276	0.128	0.122	0.038|
324 (0.310)	|0.240	0.006	0.000	0.007	0.055|
Multiallelic Dprime: 0.781
BLOCK 173.  MARKERS: 840 841 842 843 844
34413 (0.354)	|0.248	0.066	0.035|
14223 (0.281)	|0.210	0.028	0.042|
14412 (0.130)	|0.114	0.003	0.010|
12413 (0.129)	|0.068	0.036	0.023|
14413 (0.098)	|0.062	0.013	0.023|
Multiallelic Dprime: 0.181
BLOCK 174.  MARKERS: 847 848 849
441 (0.706)	|0.333	0.263	0.110|
222 (0.149)	|0.087	0.023	0.039|
422 (0.133)	|0.028	0.076	0.028|
Multiallelic Dprime: 0.161
BLOCK 175.  MARKERS: 851 852
32 (0.453)	|0.451	0.002|
31 (0.365)	|0.150	0.208|
22 (0.182)	|0.170	0.012|
Multiallelic Dprime: 0.901
BLOCK 176.  MARKERS: 853 854
33 (0.772)	|0.383	0.245	0.087	0.053|
21 (0.222)	|0.061	0.105	0.028	0.028|
Multiallelic Dprime: 0.255
BLOCK 177.  MARKERS: 855 856 857 858
1333 (0.443)	|0.367	0.044	0.027	0.007|
3134 (0.352)	|0.035	0.157	0.097	0.062|
3123 (0.116)	|0.084	0.004	0.012	0.017|
3133 (0.084)	|0.055	0.003	0.000	0.025|
Multiallelic Dprime: 0.607
BLOCK 178.  MARKERS: 859 860 861
232 (0.540)	|0.140	0.382	0.018|
214 (0.211)	|0.182	0.002	0.027|
212 (0.137)	|0.138	0.000	0.000|
432 (0.112)	|0.025	0.000	0.080|
Multiallelic Dprime: 0.769
BLOCK 179.  MARKERS: 862 863 864 865
4413 (0.485)	|0.250	0.003	0.122	0.011	0.074	0.018|
4411 (0.384)	|0.090	0.175	0.006	0.108	0.001	0.004|
2233 (0.125)	|0.006	0.109	0.007	0.000	0.000	0.004|
Multiallelic Dprime: 0.671
BLOCK 180.  MARKERS: 866 867 868 869 870 871 872
4241411 (0.345)	|0.193	0.113	0.039|
4441214 (0.290)	|0.273	0.016	0.000|
2234444 (0.136)	|0.130	0.005	0.002|
4241414 (0.118)	|0.041	0.005	0.068|
4241214 (0.080)	|0.079	0.000	0.002|
4241211 (0.025)	|0.017	0.006	0.001|
Multiallelic Dprime: 0.611
BLOCK 181.  MARKERS: 873 874
23 (0.735)	|0.470	0.234	0.027|
22 (0.147)	|0.015	0.126	0.006|
32 (0.114)	|0.014	0.064	0.037|
Multiallelic Dprime: 0.650
BLOCK 182.  MARKERS: 875 876
33 (0.500)	|0.183	0.267	0.051|
11 (0.427)	|0.298	0.017	0.110|
13 (0.070)	|0.056	0.000	0.014|
Multiallelic Dprime: 0.522
BLOCK 183.  MARKERS: 879 880
41 (0.540)	|0.428	0.028	0.085|
22 (0.278)	|0.132	0.141	0.005|
42 (0.180)	|0.139	0.022	0.018|
Multiallelic Dprime: 0.390
BLOCK 184.  MARKERS: 881 882
43 (0.700)	|0.434	0.144	0.043	0.072|
42 (0.192)	|0.021	0.022	0.143	0.006|
32 (0.108)	|0.032	0.063	0.013	0.000|
Multiallelic Dprime: 0.555
BLOCK 185.  MARKERS: 889 890 891
424 (0.487)	|0.369	0.059	0.009	0.048|
211 (0.229)	|0.018	0.076	0.118	0.016|
221 (0.199)	|0.115	0.079	0.000	0.005|
224 (0.077)	|0.074	0.003	0.000	0.000|
Multiallelic Dprime: 0.504
BLOCK 186.  MARKERS: 894 895 896
343 (0.575)	|0.361	0.085	0.064	0.065|
123 (0.225)	|0.117	0.060	0.031	0.016|
124 (0.128)	|0.100	0.013	0.008	0.006|
323 (0.070)	|0.034	0.005	0.022	0.010|
Multiallelic Dprime: 0.152
BLOCK 187.  MARKERS: 897 898 899
132 (0.612)	|0.444	0.111	0.058|
122 (0.163)	|0.098	0.043	0.019|
334 (0.126)	|0.096	0.023	0.008|
332 (0.097)	|0.064	0.025	0.004|
Multiallelic Dprime: 0.094
BLOCK 188.  MARKERS: 903 904
43 (0.703)	|0.293	0.194	0.206|
21 (0.203)	|0.062	0.078	0.062|
41 (0.090)	|0.044	0.023	0.021|
Multiallelic Dprime: 0.093
BLOCK 189.  MARKERS: 907 908 909
313 (0.399)	|0.240	0.115	0.045|
411 (0.296)	|0.192	0.018	0.086|
431 (0.289)	|0.117	0.144	0.026|
Multiallelic Dprime: 0.250
BLOCK 190.  MARKERS: 911 912 913 914
3121 (0.556)	|0.378	0.163	0.017|
3141 (0.277)	|0.029	0.057	0.190|
1223 (0.160)	|0.049	0.109	0.003|
Multiallelic Dprime: 0.547
BLOCK 191.  MARKERS: 916 917
41 (0.457)	|0.274	0.133	0.019	0.009	0.011|
21 (0.331)	|0.091	0.132	0.069	0.022	0.006|
43 (0.212)	|0.052	0.138	0.016	0.003	0.000|
Multiallelic Dprime: 0.323
BLOCK 192.  MARKERS: 918 919 920 921 922 923 924 925 926 927
4132112212 (0.414)	|0.048	0.336	0.028|
2324334114 (0.404)	|0.369	0.031	0.004|
4132112232 (0.105)	|0.004	0.007	0.094|
4132132212 (0.034)	|0.000	0.035	0.000|
2324334214 (0.017)	|0.000	0.014	0.001|
Multiallelic Dprime: 0.784
BLOCK 193.  MARKERS: 928 929 930
332 (0.436)	|0.126	0.149	0.034	0.097	0.018|
412 (0.425)	|0.224	0.084	0.052	0.026	0.039|
414 (0.129)	|0.022	0.004	0.093	0.005	0.003|
Multiallelic Dprime: 0.382
BLOCK 194.  MARKERS: 931 932 933 934 935 936
433321 (0.374)	|0.359	0.000	0.015|
424343 (0.238)	|0.152	0.087	0.000|
424423 (0.180)	|0.000	0.180	0.000|
333321 (0.129)	|0.003	0.000	0.127|
423321 (0.064)	|0.006	0.000	0.058|
Multiallelic Dprime: 0.801
BLOCK 195.  MARKERS: 937 938
31 (0.522)	|0.425	0.076	0.019|
34 (0.274)	|0.032	0.083	0.159|
14 (0.204)	|0.116	0.068	0.019|
Multiallelic Dprime: 0.499
BLOCK 196.  MARKERS: 940 941 942
341 (0.572)	|0.202	0.181	0.119	0.029	0.023|
222 (0.227)	|0.054	0.092	0.064	0.009	0.000|
242 (0.196)	|0.079	0.060	0.042	0.005	0.007|
Multiallelic Dprime: 0.112
BLOCK 197.  MARKERS: 943 944 945 946 947 948 949
4233323 (0.335)	|0.257	0.003	0.005	0.065|
2431141 (0.334)	|0.013	0.316	0.000	0.000|
4213323 (0.229)	|0.065	0.000	0.162	0.000|
2433323 (0.043)	|0.002	0.000	0.002	0.038|
2433343 (0.031)	|0.000	0.000	0.031	0.000|
Multiallelic Dprime: 0.831
BLOCK 198.  MARKERS: 950 951 952 953 954
34233 (0.342)	|0.196	0.144	0.000|
22113 (0.328)	|0.226	0.082	0.010|
34133 (0.210)	|0.140	0.063	0.002|
34132 (0.109)	|0.104	0.004	0.000|
Multiallelic Dprime: 0.207
BLOCK 199.  MARKERS: 955 956 957 958 959 960 961 962 963 964 965
13321434212 (0.674)	|0.481	0.009	0.182|
31144212424 (0.293)	|0.023	0.260	0.009|
31144214212 (0.013)	|0.013	0.000	0.000|
Multiallelic Dprime: 0.851
BLOCK 200.  MARKERS: 966 967
41 (0.526)	|0.288	0.152	0.042	0.030	0.013|
21 (0.277)	|0.105	0.045	0.033	0.058	0.037|
44 (0.197)	|0.056	0.000	0.102	0.024	0.013|
Multiallelic Dprime: 0.364
BLOCK 201.  MARKERS: 968 969 970 971 972 973
122233 (0.448)	|0.388	0.055|
334132 (0.197)	|0.035	0.161|
334133 (0.178)	|0.043	0.134|
122213 (0.113)	|0.094	0.019|
334233 (0.062)	|0.009	0.054|
Multiallelic Dprime: 0.672
BLOCK 202.  MARKERS: 974 975 976
314 (0.569)	|0.366	0.119	0.083|
231 (0.426)	|0.315	0.053	0.057|
Multiallelic Dprime: 0.175
BLOCK 203.  MARKERS: 983 984
31 (0.684)	|0.308	0.288	0.085|
13 (0.173)	|0.069	0.064	0.038|
11 (0.142)	|0.061	0.060	0.020|
Multiallelic Dprime: 0.063
BLOCK 204.  MARKERS: 989 990 991 992 993 994 995
2313423 (0.438)	|0.129	0.154	0.075	0.080|
2222111 (0.413)	|0.156	0.091	0.130	0.032|
4222111 (0.143)	|0.064	0.042	0.018	0.016|
Multiallelic Dprime: 0.199
BLOCK 205.  MARKERS: 996 997 998
234 (0.346)	|0.188	0.090	0.061	0.003	0.000|
431 (0.288)	|0.183	0.042	0.046	0.004	0.012|
411 (0.228)	|0.116	0.042	0.062	0.006	0.000|
434 (0.131)	|0.071	0.033	0.024	0.000	0.000|
Multiallelic Dprime: 0.123
BLOCK 206.  MARKERS: 1001 1002 1003 1004
2111 (0.561)	|0.322	0.057	0.099	0.033	0.018	0.030|
3333 (0.209)	|0.033	0.016	0.077	0.038	0.032	0.003|
2313 (0.195)	|0.014	0.163	0.008	0.003	0.002	0.000|
2113 (0.013)	|0.000	0.008	0.003	0.000	0.000	0.000|
2333 (0.013)	|0.000	0.000	0.010	0.000	0.000	0.000|
Multiallelic Dprime: 0.574
BLOCK 207.  MARKERS: 1005 1006 1007 1008 1009 1010 1011 1012 1013 1014
1432313323 (0.372)	|0.297	0.067	0.000	0.000	0.008|
3214231241 (0.249)	|0.027	0.001	0.220	0.000	0.000|
3214211243 (0.197)	|0.000	0.192	0.000	0.003	0.000|
1232313323 (0.078)	|0.078	0.000	0.000	0.000	0.000|
3214213323 (0.054)	|0.000	0.051	0.000	0.000	0.003|
3214231243 (0.034)	|0.000	0.002	0.000	0.032	0.000|
Multiallelic Dprime: 0.840
BLOCK 208.  MARKERS: 1015 1016 1017 1018
3421 (0.415)	|0.263	0.143	0.007|
1122 (0.314)	|0.210	0.098	0.006|
3132 (0.222)	|0.149	0.070	0.003|
3422 (0.035)	|0.025	0.010	0.000|
3122 (0.012)	|0.008	0.003	0.001|
Multiallelic Dprime: 0.046
BLOCK 209.  MARKERS: 1022 1023
23 (0.657)	|0.448	0.043	0.152|
41 (0.323)	|0.008	0.308	0.007|
43 (0.018)	|0.003	0.001	0.014|
Multiallelic Dprime: 0.876
BLOCK 210.  MARKERS: 1024 1025 1026
122 (0.459)	|0.438	0.011	0.008	0.004|
344 (0.354)	|0.008	0.307	0.032	0.003|
342 (0.174)	|0.090	0.005	0.075	0.003|
Multiallelic Dprime: 0.792
BLOCK 211.  MARKERS: 1027 1028 1029
113 (0.539)	|0.296	0.217	0.015	0.011|
111 (0.328)	|0.198	0.121	0.007	0.001|
421 (0.116)	|0.016	0.006	0.095	0.000|
121 (0.012)	|0.010	0.000	0.003	0.000|
Multiallelic Dprime: 0.278
BLOCK 212.  MARKERS: 1031 1032 1033
443 (0.521)	|0.432	0.067	0.023|
223 (0.344)	|0.194	0.065	0.086|
441 (0.121)	|0.019	0.092	0.009|
243 (0.012)	|0.000	0.012	0.000|
Multiallelic Dprime: 0.433
BLOCK 213.  MARKERS: 1034 1035
31 (0.642)	|0.495	0.009	0.145|
21 (0.239)	|0.019	0.212	0.000|
32 (0.119)	|0.004	0.114	0.000|
Multiallelic Dprime: 0.911
BLOCK 214.  MARKERS: 1036 1037
14 (0.519)	|0.189	0.092	0.066	0.077	0.051	0.037|
32 (0.336)	|0.135	0.060	0.042	0.035	0.042	0.016|
34 (0.145)	|0.033	0.048	0.023	0.009	0.012	0.018|
Multiallelic Dprime: 0.109
BLOCK 215.  MARKERS: 1041 1042 1043 1044 1045 1046 1047 1048
13331323 (0.357)	|0.184	0.055	0.084	0.009	0.020|
31143123 (0.202)	|0.086	0.066	0.035	0.004	0.006|
13143123 (0.132)	|0.061	0.021	0.012	0.021	0.013|
13143143 (0.123)	|0.059	0.041	0.014	0.005	0.000|
13333321 (0.107)	|0.067	0.009	0.024	0.004	0.000|
13333323 (0.072)	|0.036	0.013	0.017	0.004	0.003|
Multiallelic Dprime: 0.164
BLOCK 216.  MARKERS: 1050 1051 1052 1053 1054
33221 (0.495)	|0.327	0.135	0.008	0.006	0.015|
32343 (0.208)	|0.020	0.008	0.178	0.002	0.000|
23221 (0.188)	|0.011	0.170	0.000	0.004	0.000|
32241 (0.048)	|0.002	0.001	0.000	0.045	0.000|
32221 (0.043)	|0.003	0.027	0.000	0.012	0.000|
Multiallelic Dprime: 0.736
BLOCK 217.  MARKERS: 1056 1057 1058 1059 1060
43214 (0.370)	|0.249	0.000	0.122|
23132 (0.341)	|0.000	0.337	0.001|
41114 (0.187)	|0.186	0.000	0.000|
43132 (0.075)	|0.000	0.075	0.000|
43232 (0.015)	|0.000	0.015	0.000|
Multiallelic Dprime: 0.900
BLOCK 218.  MARKERS: 1061 1062 1063
242 (0.437)	|0.237	0.116	0.084|
321 (0.434)	|0.300	0.064	0.071|
322 (0.127)	|0.082	0.042	0.003|
Multiallelic Dprime: 0.182
BLOCK 219.  MARKERS: 1067 1068
12 (0.619)	|0.392	0.160	0.053	0.016|
14 (0.224)	|0.059	0.102	0.057	0.004|
32 (0.157)	|0.016	0.086	0.034	0.020|
Multiallelic Dprime: 0.417
BLOCK 220.  MARKERS: 1070 1071 1072 1073
3233 (0.467)	|0.452	0.015	0.002|
3133 (0.348)	|0.110	0.225	0.009|
1111 (0.144)	|0.143	0.000	0.000|
1133 (0.040)	|0.013	0.026	0.000|
Multiallelic Dprime: 0.839
BLOCK 221.  MARKERS: 1074 1075
14 (0.716)	|0.342	0.268	0.095	0.008|
32 (0.265)	|0.145	0.092	0.020	0.008|
12 (0.013)	|0.005	0.001	0.005	0.002|
Multiallelic Dprime: 0.115
BLOCK 222.  MARKERS: 1076 1077 1078
122 (0.493)	|0.295	0.183	0.015|
343 (0.365)	|0.219	0.137	0.008|
322 (0.122)	|0.036	0.028	0.058|
342 (0.018)	|0.018	0.000	0.000|
Multiallelic Dprime: 0.171
BLOCK 223.  MARKERS: 1083 1084
43 (0.571)	|0.535	0.037|
31 (0.348)	|0.000	0.349|
33 (0.081)	|0.074	0.006|
Multiallelic Dprime: 0.891
BLOCK 224.  MARKERS: 1085 1086
21 (0.609)	|0.236	0.220	0.153|
33 (0.391)	|0.350	0.041	0.000|
Multiallelic Dprime: 0.747
BLOCK 225.  MARKERS: 1089 1090
34 (0.587)	|0.572	0.013|
32 (0.261)	|0.036	0.227|
14 (0.153)	|0.097	0.054|
Multiallelic Dprime: 0.766
BLOCK 226.  MARKERS: 1092 1093
21 (0.704)	|0.308	0.056	0.101	0.119	0.100|
14 (0.295)	|0.012	0.193	0.066	0.006	0.014|
Multiallelic Dprime: 0.659
BLOCK 227.  MARKERS: 1094 1095 1096 1097 1098 1099 1100 1101 1102 1103
4214334224 (0.318)	|0.312	0.003	0.004|
2331434224 (0.247)	|0.207	0.042	0.000|
2334434424 (0.167)	|0.000	0.165	0.001|
4214314244 (0.126)	|0.008	0.002	0.117|
2331433221 (0.115)	|0.000	0.085	0.029|
Multiallelic Dprime: 0.849
BLOCK 228.  MARKERS: 1104 1105
41 (0.541)	|0.227	0.266	0.000	0.009	0.021	0.018|
43 (0.305)	|0.004	0.000	0.171	0.103	0.017	0.000|
23 (0.154)	|0.141	0.000	0.009	0.000	0.004	0.000|
Multiallelic Dprime: 0.749
BLOCK 229.  MARKERS: 1108 1109 1110 1111 1112 1113
214111 (0.372)	|0.278	0.034	0.060|
214331 (0.268)	|0.256	0.006	0.003|
442333 (0.180)	|0.054	0.125	0.000|
212333 (0.111)	|0.025	0.065	0.014|
242333 (0.043)	|0.016	0.025	0.000|
214133 (0.017)	|0.016	0.002	0.000|
Multiallelic Dprime: 0.590
BLOCK 230.  MARKERS: 1115 1116 1117 1118 1119
13112 (0.643)	|0.634	0.004	0.005|
31341 (0.269)	|0.079	0.189	0.000|
13311 (0.077)	|0.004	0.002	0.072|
Multiallelic Dprime: 0.878
BLOCK 231.  MARKERS: 1120 1121
43 (0.725)	|0.250	0.308	0.110	0.052|
12 (0.197)	|0.046	0.024	0.126	0.000|
13 (0.076)	|0.052	0.014	0.011	0.000|
Multiallelic Dprime: 0.406
BLOCK 232.  MARKERS: 1122 1123 1124 1125 1126
14413 (0.348)	|0.220	0.031	0.096|
14414 (0.346)	|0.229	0.104	0.014|
22233 (0.249)	|0.004	0.244	0.001|
22213 (0.053)	|0.052	0.000	0.000|
Multiallelic Dprime: 0.580
BLOCK 233.  MARKERS: 1128 1129 1130 1131
1122 (0.505)	|0.229	0.203	0.000	0.071	0.000|
2444 (0.384)	|0.271	0.000	0.107	0.007	0.000|
2122 (0.111)	|0.002	0.012	0.000	0.018	0.080|
Multiallelic Dprime: 0.589
BLOCK 234.  MARKERS: 1133 1134 1135 1136
2133 (0.503)	|0.274	0.229	0.000|
2241 (0.214)	|0.000	0.000	0.214|
3133 (0.107)	|0.107	0.000	0.000|
2233 (0.097)	|0.016	0.079	0.000|
2231 (0.079)	|0.080	0.000	0.000|
Multiallelic Dprime: 0.691
BLOCK 235.  MARKERS: 1137 1138 1139
322 (0.477)	|0.165	0.207	0.104|
434 (0.309)	|0.226	0.012	0.071|
432 (0.213)	|0.171	0.011	0.032|
Multiallelic Dprime: 0.459
BLOCK 236.  MARKERS: 1141 1142
21 (0.562)	|0.265	0.293	0.004|
22 (0.230)	|0.159	0.006	0.065|
11 (0.207)	|0.170	0.003	0.034|
Multiallelic Dprime: 0.584
BLOCK 237.  MARKERS: 1143 1144
11 (0.594)	|0.422	0.167|
41 (0.302)	|0.301	0.001|
13 (0.104)	|0.099	0.000|
Multiallelic Dprime: 0.981
BLOCK 238.  MARKERS: 1145 1146
41 (0.821)	|0.558	0.000	0.137	0.084	0.015|
22 (0.168)	|0.003	0.145	0.000	0.000	0.014|
Multiallelic Dprime: 0.965
BLOCK 239.  MARKERS: 1147 1148 1149 1150 1151 1152
221111 (0.560)	|0.515	0.044|
241312 (0.149)	|0.137	0.007|
342131 (0.136)	|0.104	0.031|
241111 (0.083)	|0.010	0.071|
241311 (0.028)	|0.025	0.002|
Multiallelic Dprime: 0.514
BLOCK 240.  MARKERS: 1157 1158 1159 1160 1161
32412 (0.828)	|0.437	0.024	0.143	0.110	0.107|
11241 (0.159)	|0.012	0.139	0.001	0.005	0.001|
Multiallelic Dprime: 0.851
BLOCK 241.  MARKERS: 1162 1163 1164 1165
1112 (0.458)	|0.002	0.404	0.046|
1114 (0.166)	|0.063	0.004	0.099|
2334 (0.145)	|0.142	0.000	0.004|
1334 (0.115)	|0.111	0.003	0.001|
1134 (0.109)	|0.109	0.000	0.000|
Multiallelic Dprime: 0.852
BLOCK 242.  MARKERS: 1166 1167
11 (0.426)	|0.280	0.003	0.141|
12 (0.416)	|0.015	0.399	0.003|
41 (0.155)	|0.111	0.000	0.044|
Multiallelic Dprime: 0.791
BLOCK 243.  MARKERS: 1168 1169
33 (0.405)	|0.142	0.097	0.068	0.010	0.081|
31 (0.403)	|0.230	0.049	0.020	0.086	0.017|
11 (0.192)	|0.112	0.044	0.017	0.010	0.005|
Multiallelic Dprime: 0.333
BLOCK 244.  MARKERS: 1170 1171 1172 1173 1174
41214 (0.485)	|0.479	0.006|
21212 (0.191)	|0.191	0.000|
43134 (0.106)	|0.004	0.101|
41234 (0.104)	|0.000	0.103|
21214 (0.102)	|0.102	0.000|
Multiallelic Dprime: 0.968
BLOCK 245.  MARKERS: 1175 1176
31 (0.780)	|0.410	0.365|
13 (0.219)	|0.174	0.043|
Multiallelic Dprime: 0.520
BLOCK 246.  MARKERS: 1178 1179
22 (0.584)	|0.050	0.204	0.138	0.075	0.051	0.037	0.016|
44 (0.408)	|0.276	0.081	0.020	0.020	0.000	0.003	0.000|
Multiallelic Dprime: 0.603
BLOCK 247.  MARKERS: 1180 1181 1182 1183 1184 1185 1186 1187 1188 1189 1190 1191 1192
2314134222314 (0.328)	|0.083	0.141	0.059	0.044|
4134334222314 (0.288)	|0.100	0.130	0.040	0.019|
4132321434122 (0.158)	|0.067	0.072	0.007	0.012|
4132334222314 (0.096)	|0.084	0.007	0.000	0.002|
4334334222314 (0.051)	|0.043	0.004	0.003	0.002|
4132321432324 (0.040)	|0.014	0.004	0.000	0.023|
4132321434124 (0.016)	|0.000	0.014	0.002	0.000|
Multiallelic Dprime: 0.298
BLOCK 248.  MARKERS: 1194 1195 1196
133 (0.404)	|0.093	0.228	0.082|
134 (0.377)	|0.330	0.030	0.018|
143 (0.114)	|0.009	0.102	0.003|
333 (0.105)	|0.014	0.063	0.024|
Multiallelic Dprime: 0.583
BLOCK 249.  MARKERS: 1197 1198
22 (0.445)	|0.425	0.011	0.009|
44 (0.423)	|0.320	0.079	0.023|
24 (0.128)	|0.107	0.010	0.010|
Multiallelic Dprime: 0.526
BLOCK 250.  MARKERS: 1205 1206
34 (0.856)	|0.507	0.316	0.029|
42 (0.100)	|0.014	0.055	0.030|
32 (0.042)	|0.008	0.023	0.011|
Multiallelic Dprime: 0.514
BLOCK 251.  MARKERS: 1213 1214
22 (0.532)	|0.518	0.015	0.000|
33 (0.394)	|0.021	0.346	0.020|
23 (0.070)	|0.002	0.067	0.000|
Multiallelic Dprime: 0.912
BLOCK 252.  MARKERS: 1215 1216 1217
233 (0.541)	|0.464	0.055	0.016	0.007|
411 (0.432)	|0.100	0.195	0.117	0.017|
213 (0.020)	|0.000	0.002	0.017	0.000|
Multiallelic Dprime: 0.642
BLOCK 253.  MARKERS: 1219 1220 1221
133 (0.565)	|0.447	0.109	0.012|
223 (0.256)	|0.230	0.009	0.017|
221 (0.150)	|0.111	0.004	0.034|
233 (0.025)	|0.000	0.003	0.021|
Multiallelic Dprime: 0.270
BLOCK 254.  MARKERS: 1223 1224
34 (0.789)	|0.629	0.152|
13 (0.125)	|0.108	0.015|
14 (0.085)	|0.036	0.049|
Multiallelic Dprime: 0.187
BLOCK 255.  MARKERS: 1228 1229
21 (0.774)	|0.474	0.096	0.071	0.071	0.039	0.007|
43 (0.216)	|0.031	0.084	0.025	0.015	0.024	0.020|
Multiallelic Dprime: 0.489
BLOCK 256.  MARKERS: 1231 1232 1233 1234 1235 1236 1237 1238 1239
223111143 (0.512)	|0.116	0.265	0.129	0.002|
221231323 (0.181)	|0.124	0.005	0.007	0.044|
411234124 (0.096)	|0.084	0.000	0.003	0.009|
221231123 (0.087)	|0.003	0.065	0.000	0.018|
421234124 (0.064)	|0.000	0.004	0.005	0.054|
221211123 (0.027)	|0.027	0.000	0.000	0.000|
Multiallelic Dprime: 0.652
BLOCK 257.  MARKERS: 1240 1241 1242 1243
2422 (0.361)	|0.138	0.215	0.008|
4232 (0.350)	|0.280	0.012	0.060|
2421 (0.151)	|0.097	0.007	0.050|
2232 (0.130)	|0.096	0.004	0.030|
Multiallelic Dprime: 0.477
BLOCK 258.  MARKERS: 1247 1248
23 (0.611)	|0.230	0.203	0.074	0.053	0.046|
21 (0.239)	|0.076	0.067	0.034	0.030	0.031|
43 (0.150)	|0.054	0.049	0.017	0.014	0.014|
Multiallelic Dprime: 0.076
BLOCK 259.  MARKERS: 1250 1251 1252 1253 1254
33232 (0.361)	|0.348	0.012|
31244 (0.317)	|0.002	0.315|
11332 (0.124)	|0.120	0.003|
31332 (0.099)	|0.004	0.098|
31232 (0.091)	|0.083	0.004|
Multiallelic Dprime: 0.946
BLOCK 260.  MARKERS: 1255 1256
22 (0.563)	|0.270	0.093	0.201|
33 (0.437)	|0.189	0.203	0.042|
Multiallelic Dprime: 0.303
BLOCK 261.  MARKERS: 1258 1259
43 (0.459)	|0.008	0.323	0.112	0.001	0.011|
23 (0.296)	|0.219	0.003	0.050	0.023	0.000|
21 (0.243)	|0.179	0.003	0.011	0.050	0.000|
Multiallelic Dprime: 0.740
BLOCK 262.  MARKERS: 1261 1262 1263 1264 1265
31332 (0.406)	|0.181	0.142	0.083|
33113 (0.328)	|0.125	0.153	0.048|
11133 (0.175)	|0.082	0.065	0.028|
31133 (0.074)	|0.030	0.019	0.025|
33133 (0.011)	|0.008	0.002	0.001|
Multiallelic Dprime: 0.102
BLOCK 263.  MARKERS: 1266 1267
42 (0.430)	|0.024	0.214	0.153	0.038	0.000|
44 (0.381)	|0.297	0.079	0.000	0.003	0.001|
14 (0.187)	|0.061	0.038	0.075	0.000	0.014|
Multiallelic Dprime: 0.560
BLOCK 264.  MARKERS: 1268 1269 1270 1271 1272
23422 (0.381)	|0.205	0.140	0.036|
33422 (0.331)	|0.194	0.073	0.065|
32243 (0.227)	|0.070	0.112	0.044|
32242 (0.043)	|0.037	0.000	0.006|
32422 (0.015)	|0.001	0.014	0.000|
Multiallelic Dprime: 0.223
BLOCK 265.  MARKERS: 1274 1275
24 (0.508)	|0.471	0.037|
42 (0.339)	|0.300	0.040|
44 (0.153)	|0.037	0.114|
Multiallelic Dprime: 0.552
BLOCK 266.  MARKERS: 1278 1279
11 (0.806)	|0.188	0.211	0.186	0.101	0.120|
43 (0.191)	|0.134	0.000	0.002	0.053	0.000|
Multiallelic Dprime: 0.727
BLOCK 267.  MARKERS: 1280 1281 1282 1283
2144 (0.322)	|0.188	0.127	0.009|
2324 (0.211)	|0.121	0.084	0.005|
2141 (0.189)	|0.092	0.090	0.007|
2124 (0.156)	|0.087	0.069	0.000|
3324 (0.120)	|0.080	0.038	0.003|
Multiallelic Dprime: 0.075
BLOCK 268.  MARKERS: 1286 1287
31 (0.568)	|0.451	0.115|
23 (0.406)	|0.407	0.000|
21 (0.025)	|0.021	0.004|
Multiallelic Dprime: 0.936
BLOCK 269.  MARKERS: 1289 1290
34 (0.878)	|0.446	0.208	0.224|
22 (0.119)	|0.005	0.111	0.002|
Multiallelic Dprime: 0.912
BLOCK 270.  MARKERS: 1291 1292
23 (0.451)	|0.254	0.029	0.004	0.045	0.092	0.003	0.015	0.000|
33 (0.322)	|0.045	0.156	0.010	0.059	0.003	0.022	0.002	0.010|
32 (0.228)	|0.020	0.017	0.127	0.007	0.015	0.039	0.000	0.000|
Multiallelic Dprime: 0.644
BLOCK 271.  MARKERS: 1294 1295 1296 1297 1298 1299 1300 1301 1302
244132332 (0.318)	|0.317	0.000	0.000	0.000|
444332332 (0.203)	|0.203	0.000	0.000	0.000|
221323124 (0.140)	|0.000	0.137	0.000	0.000|
224323124 (0.111)	|0.000	0.004	0.103	0.003|
244332332 (0.111)	|0.103	0.007	0.000	0.001|
244323124 (0.064)	|0.000	0.000	0.015	0.051|
244122332 (0.017)	|0.018	0.000	0.000	0.000|
244332322 (0.011)	|0.000	0.010	0.000	0.000|
Multiallelic Dprime: 0.960
BLOCK 272.  MARKERS: 1303 1304 1305 1306
1331 (0.656)	|0.480	0.082	0.085	0.012|
4113 (0.162)	|0.119	0.018	0.022	0.000|
1311 (0.120)	|0.101	0.007	0.011	0.002|
1313 (0.054)	|0.027	0.024	0.003	0.000|
Multiallelic Dprime: 0.110
BLOCK 273.  MARKERS: 1309 1310 1311
342 (0.729)	|0.200	0.202	0.189	0.135|
141 (0.132)	|0.035	0.025	0.029	0.042|
322 (0.121)	|0.047	0.031	0.011	0.028|
341 (0.014)	|0.002	0.001	0.009	0.002|
Multiallelic Dprime: 0.148
BLOCK 274.  MARKERS: 1316 1317 1318
331 (0.284)	|0.186	0.050	0.047|
131 (0.260)	|0.159	0.065	0.035|
311 (0.239)	|0.150	0.044	0.045|
313 (0.211)	|0.144	0.048	0.020|
Multiallelic Dprime: 0.071
BLOCK 275.  MARKERS: 1320 1321
21 (0.642)	|0.561	0.081|
13 (0.208)	|0.056	0.152|
23 (0.147)	|0.017	0.131|
Multiallelic Dprime: 0.679
BLOCK 276.  MARKERS: 1324 1325 1326 1327
4113 (0.637)	|0.576	0.058|
2332 (0.363)	|0.320	0.043|
Multiallelic Dprime: 0.094
BLOCK 277.  MARKERS: 1331 1332
32 (0.894)	|0.415	0.366	0.114|
14 (0.102)	|0.052	0.044	0.005|
Multiallelic Dprime: 0.126
BLOCK 278.  MARKERS: 1337 1338
13 (0.468)	|0.276	0.114	0.078|
11 (0.412)	|0.271	0.076	0.066|
31 (0.119)	|0.082	0.026	0.012|
Multiallelic Dprime: 0.095
BLOCK 279.  MARKERS: 1340 1341
31 (0.629)	|0.356	0.110	0.096	0.044	0.016|
33 (0.215)	|0.025	0.124	0.021	0.039	0.002|
43 (0.156)	|0.034	0.059	0.038	0.027	0.000|
Multiallelic Dprime: 0.427
BLOCK 280.  MARKERS: 1342 1343 1344 1345 1346
34133 (0.415)	|0.305	0.059	0.048	0.000|
43132 (0.291)	|0.085	0.189	0.002	0.012|
33132 (0.154)	|0.073	0.076	0.000	0.003|
33413 (0.110)	|0.012	0.009	0.086	0.000|
34132 (0.017)	|0.003	0.013	0.000	0.000|
Multiallelic Dprime: 0.488
BLOCK 281.  MARKERS: 1347 1348 1349 1350
4232 (0.483)	|0.448	0.018	0.012	0.003|
4213 (0.349)	|0.170	0.059	0.084	0.037|
2413 (0.140)	|0.041	0.094	0.003	0.002|
4233 (0.015)	|0.003	0.005	0.002	0.005|
Multiallelic Dprime: 0.595
BLOCK 282.  MARKERS: 1351 1352 1353 1354 1355 1356 1357 1358 1359 1360
3142324423 (0.667)	|0.133	0.298	0.238|
3143324421 (0.176)	|0.171	0.000	0.006|
2232141241 (0.103)	|0.092	0.011	0.000|
3142324421 (0.049)	|0.023	0.025	0.000|
Multiallelic Dprime: 0.793
BLOCK 283.  MARKERS: 1361 1362
12 (0.429)	|0.059	0.199	0.147	0.005|
32 (0.328)	|0.292	0.003	0.008	0.037|
14 (0.243)	|0.222	0.013	0.006	0.000|
Multiallelic Dprime: 0.792
BLOCK 284.  MARKERS: 1364 1365 1366 1367 1368 1369
141141 (0.571)	|0.367	0.091	0.098	0.009|
312324 (0.214)	|0.021	0.035	0.003	0.151|
141144 (0.162)	|0.016	0.065	0.075	0.002|
341344 (0.042)	|0.004	0.034	0.002	0.002|
Multiallelic Dprime: 0.601
BLOCK 285.  MARKERS: 1370 1371 1372 1373 1374
34112 (0.408)	|0.362	0.002	0.007	0.010	0.018|
12213 (0.232)	|0.006	0.018	0.132	0.063	0.000|
32213 (0.180)	|0.119	0.001	0.003	0.053	0.005|
12233 (0.165)	|0.010	0.151	0.005	0.000	0.000|
Multiallelic Dprime: 0.775
BLOCK 286.  MARKERS: 1375 1376 1377 1378 1379 1380 1381
2112114 (0.498)	|0.452	0.002	0.007	0.036	0.002|
3332312 (0.180)	|0.029	0.146	0.000	0.002	0.000|
3314332 (0.148)	|0.015	0.002	0.109	0.018	0.004|
3112112 (0.128)	|0.021	0.000	0.002	0.050	0.051|
2112112 (0.023)	|0.007	0.009	0.005	0.001	0.000|
Multiallelic Dprime: 0.773
BLOCK 287.  MARKERS: 1382 1383 1384 1385 1386 1387 1388
3422243 (0.539)	|0.461	0.077|
3242441 (0.161)	|0.159	0.002|
1422243 (0.126)	|0.108	0.017|
3424431 (0.109)	|0.107	0.001|
3422441 (0.058)	|0.013	0.044|
Multiallelic Dprime: 0.299
BLOCK 288.  MARKERS: 1390 1391
44 (0.855)	|0.741	0.114|
22 (0.141)	|0.046	0.096|
Multiallelic Dprime: 0.592
BLOCK 289.  MARKERS: 1393 1394
43 (0.791)	|0.445	0.241	0.003	0.092	0.009|
21 (0.209)	|0.036	0.000	0.111	0.019	0.043|
Multiallelic Dprime: 0.723
BLOCK 290.  MARKERS: 1395 1396 1397 1398
3214 (0.480)	|0.303	0.159	0.018|
1232 (0.241)	|0.101	0.132	0.008|
1214 (0.114)	|0.022	0.044	0.047|
1314 (0.111)	|0.045	0.037	0.029|
1212 (0.052)	|0.038	0.013	0.000|
Multiallelic Dprime: 0.267
BLOCK 291.  MARKERS: 1400 1401 1402 1403 1404 1405 1406 1407
43114433 (0.512)	|0.416	0.037	0.053	0.007|
21142211 (0.386)	|0.236	0.126	0.019	0.005|
41242211 (0.102)	|0.032	0.029	0.000	0.041|
Multiallelic Dprime: 0.387
BLOCK 292.  MARKERS: 1408 1409 1410
221 (0.683)	|0.559	0.122|
443 (0.192)	|0.165	0.023|
421 (0.072)	|0.048	0.020|
441 (0.053)	|0.043	0.010|
Multiallelic Dprime: 0.091
BLOCK 293.  MARKERS: 1415 1416
13 (0.814)	|0.318	0.235	0.227	0.026|
31 (0.175)	|0.117	0.028	0.023	0.003|
Multiallelic Dprime: 0.425
BLOCK 294.  MARKERS: 1419 1420 1421 1422 1423 1424
332314 (0.435)	|0.368	0.000	0.007	0.059	0.000|
312412 (0.270)	|0.000	0.262	0.000	0.000	0.000|
131332 (0.252)	|0.039	0.000	0.212	0.000	0.000|
132312 (0.028)	|0.002	0.000	0.000	0.004	0.021|
Multiallelic Dprime: 0.910
BLOCK 295.  MARKERS: 1425 1426 1427 1428 1429
13443 (0.417)	|0.218	0.111	0.088|
32341 (0.263)	|0.134	0.074	0.055|
13423 (0.218)	|0.098	0.090	0.026|
12341 (0.064)	|0.050	0.008	0.006|
13341 (0.023)	|0.016	0.006	0.000|
Multiallelic Dprime: 0.118
BLOCK 296.  MARKERS: 1435 1436 1437 1438 1439
14144 (0.522)	|0.280	0.157	0.086|
14122 (0.298)	|0.069	0.129	0.100|
32244 (0.176)	|0.056	0.104	0.015|
Multiallelic Dprime: 0.278
BLOCK 297.  MARKERS: 1440 1441
11 (0.406)	|0.193	0.000	0.200	0.010|
13 (0.392)	|0.131	0.235	0.000	0.025|
31 (0.202)	|0.205	0.000	0.000	0.000|
Multiallelic Dprime: 0.658
BLOCK 298.  MARKERS: 1442 1443 1444
244 (0.528)	|0.423	0.101	0.003|
444 (0.236)	|0.053	0.184	0.001|
232 (0.200)	|0.000	0.000	0.200|
242 (0.035)	|0.000	0.000	0.035|
Multiallelic Dprime: 0.763
BLOCK 299.  MARKERS: 1445 1446
43 (0.475)	|0.306	0.162	0.008|
11 (0.286)	|0.249	0.002	0.035|
41 (0.239)	|0.228	0.003	0.007|
Multiallelic Dprime: 0.646
BLOCK 300.  MARKERS: 1449 1450
21 (0.784)	|0.483	0.228	0.045	0.015|
33 (0.166)	|0.094	0.048	0.024	0.000|
23 (0.050)	|0.035	0.008	0.006	0.000|
Multiallelic Dprime: 0.091
BLOCK 301.  MARKERS: 1453 1454 1455 1456 1457 1458
413441 (0.614)	|0.306	0.240	0.067|
231124 (0.284)	|0.275	0.010	0.000|
211441 (0.074)	|0.073	0.002	0.000|
213441 (0.015)	|0.013	0.002	0.000|
Multiallelic Dprime: 0.894
BLOCK 302.  MARKERS: 1459 1460
43 (0.680)	|0.448	0.185	0.037|
31 (0.253)	|0.108	0.045	0.098|
33 (0.067)	|0.046	0.009	0.012|
Multiallelic Dprime: 0.297
BLOCK 303.  MARKERS: 1461 1462 1463
133 (0.600)	|0.362	0.236|
221 (0.238)	|0.130	0.108|
233 (0.147)	|0.078	0.070|
Multiallelic Dprime: 0.070
BLOCK 304.  MARKERS: 1470 1471 1472
214 (0.577)	|0.083	0.278	0.216|
121 (0.421)	|0.310	0.042	0.067|
Multiallelic Dprime: 0.597
BLOCK 305.  MARKERS: 1476 1477 1478
421 (0.392)	|0.038	0.334	0.017|
423 (0.320)	|0.228	0.041	0.052|
243 (0.284)	|0.229	0.021	0.033|
Multiallelic Dprime: 0.646
BLOCK 306.  MARKERS: 1480 1481
22 (0.498)	|0.329	0.105	0.062|
44 (0.397)	|0.112	0.190	0.091|
24 (0.102)	|0.034	0.045	0.024|
Multiallelic Dprime: 0.333
BLOCK 307.  MARKERS: 1483 1484
42 (0.475)	|0.167	0.098	0.134	0.028	0.027	0.009	0.006|
21 (0.341)	|0.093	0.097	0.074	0.035	0.022	0.014	0.001|
22 (0.179)	|0.026	0.055	0.039	0.040	0.004	0.005	0.005|
Multiallelic Dprime: 0.168
BLOCK 308.  MARKERS: 1487 1488 1489 1490 1491 1492 1493 1494 1495
221231332 (0.290)	|0.256	0.019	0.003|
433211143 (0.250)	|0.159	0.080	0.006|
423211143 (0.247)	|0.039	0.210	0.000|
223433143 (0.102)	|0.003	0.094	0.003|
223231343 (0.053)	|0.002	0.007	0.041|
223211143 (0.028)	|0.003	0.023	0.000|
223431143 (0.012)	|0.001	0.002	0.008|
Multiallelic Dprime: 0.678
BLOCK 309.  MARKERS: 1496 1497 1498 1499
3244 (0.469)	|0.277	0.192|
1432 (0.444)	|0.438	0.007|
1232 (0.063)	|0.057	0.005|
Multiallelic Dprime: 0.880
BLOCK 310.  MARKERS: 1500 1501
21 (0.790)	|0.773	0.012|
43 (0.208)	|0.022	0.180|
Multiallelic Dprime: 0.921
BLOCK 311.  MARKERS: 1503 1504
43 (0.798)	|0.390	0.234	0.123	0.043|
21 (0.192)	|0.141	0.029	0.021	0.001|
Multiallelic Dprime: 0.423
BLOCK 312.  MARKERS: 1507 1508 1509 1510
2224 (0.539)	|0.333	0.083	0.122|
4421 (0.262)	|0.217	0.038	0.007|
2244 (0.147)	|0.122	0.021	0.003|
4424 (0.044)	|0.016	0.026	0.003|
Multiallelic Dprime: 0.382
BLOCK 313.  MARKERS: 1514 1515
12 (0.694)	|0.173	0.341	0.175|
14 (0.170)	|0.164	0.003	0.001|
32 (0.136)	|0.132	0.004	0.000|
Multiallelic Dprime: 0.948
BLOCK 314.  MARKERS: 1518 1519 1520
432 (0.470)	|0.144	0.070	0.074	0.064	0.058	0.056|
334 (0.349)	|0.123	0.081	0.039	0.032	0.035	0.034|
412 (0.176)	|0.050	0.023	0.033	0.023	0.026	0.014|
Multiallelic Dprime: 0.107
BLOCK 315.  MARKERS: 1527 1528 1529 1530 1531 1532
314314 (0.321)	|0.132	0.154	0.037|
132322 (0.173)	|0.108	0.051	0.011|
114314 (0.149)	|0.024	0.099	0.026|
114324 (0.120)	|0.056	0.020	0.043|
112324 (0.120)	|0.060	0.052	0.008|
314114 (0.106)	|0.047	0.023	0.035|
Multiallelic Dprime: 0.251
BLOCK 316.  MARKERS: 1536 1537
22 (0.432)	|0.010	0.176	0.240|
12 (0.403)	|0.358	0.016	0.029|
24 (0.164)	|0.028	0.125	0.011|
Multiallelic Dprime: 0.724
BLOCK 317.  MARKERS: 1539 1540 1541 1542
1313 (0.396)	|0.202	0.043	0.151|
3241 (0.319)	|0.167	0.101	0.048|
1241 (0.280)	|0.078	0.183	0.022|
Multiallelic Dprime: 0.330
BLOCK 318.  MARKERS: 1544 1545
13 (0.448)	|0.144	0.091	0.214|
14 (0.328)	|0.130	0.163	0.036|
33 (0.223)	|0.149	0.035	0.039|
Multiallelic Dprime: 0.351
BLOCK 319.  MARKERS: 1547 1548
41 (0.422)	|0.374	0.045	0.003|
43 (0.290)	|0.007	0.000	0.281|
23 (0.288)	|0.006	0.265	0.017|
Multiallelic Dprime: 0.899
BLOCK 320.  MARKERS: 1549 1550
34 (0.388)	|0.168	0.092	0.128|
24 (0.310)	|0.224	0.080	0.005|
32 (0.299)	|0.233	0.063	0.004|
Multiallelic Dprime: 0.342
BLOCK 321.  MARKERS: 1552 1553
31 (0.628)	|0.418	0.112	0.086|
34 (0.235)	|0.155	0.035	0.040|
21 (0.137)	|0.095	0.026	0.015|
Multiallelic Dprime: 0.033
BLOCK 322.  MARKERS: 1556 1557 1558 1559
2134 (0.666)	|0.217	0.204	0.140	0.105|
2112 (0.173)	|0.056	0.061	0.034	0.024|
4334 (0.142)	|0.039	0.020	0.051	0.034|
Multiallelic Dprime: 0.106
BLOCK 323.  MARKERS: 1560 1561 1562
332 (0.316)	|0.171	0.069	0.017	0.049	0.008|
112 (0.291)	|0.217	0.038	0.017	0.014	0.000|
132 (0.227)	|0.088	0.025	0.068	0.042	0.003|
334 (0.166)	|0.123	0.023	0.020	0.000	0.000|
Multiallelic Dprime: 0.306
BLOCK 324.  MARKERS: 1566 1567 1568 1569 1570
24233 (0.597)	|0.532	0.066	0.000|
24214 (0.152)	|0.037	0.115	0.000|
44233 (0.121)	|0.100	0.021	0.000|
43133 (0.105)	|0.000	0.000	0.102|
23133 (0.011)	|0.000	0.000	0.010|
Multiallelic Dprime: 0.675
BLOCK 325.  MARKERS: 1571 1572
12 (0.676)	|0.296	0.216	0.165|
14 (0.207)	|0.205	0.002	0.000|
34 (0.113)	|0.113	0.000	0.000|
Multiallelic Dprime: 0.985
BLOCK 326.  MARKERS: 1573 1574
24 (0.616)	|0.397	0.014	0.205|
22 (0.218)	|0.005	0.178	0.034|
42 (0.166)	|0.002	0.163	0.002|
Multiallelic Dprime: 0.849
BLOCK 327.  MARKERS: 1576 1577
32 (0.404)	|0.243	0.147	0.014|
22 (0.355)	|0.270	0.040	0.045|
34 (0.241)	|0.131	0.028	0.082|
Multiallelic Dprime: 0.286
BLOCK 328.  MARKERS: 1578 1579
12 (0.644)	|0.218	0.159	0.099	0.084	0.033	0.015	0.009	0.006	0.007|
32 (0.215)	|0.079	0.077	0.028	0.015	0.002	0.009	0.001	0.003	0.001|
13 (0.141)	|0.044	0.027	0.037	0.012	0.003	0.008	0.000	0.002	0.002|
Multiallelic Dprime: 0.128
BLOCK 329.  MARKERS: 1584 1585 1586 1587 1588 1589 1590 1591
24113324 (0.338)	|0.252	0.057	0.021	0.002	0.004|
31432342 (0.263)	|0.097	0.025	0.088	0.048	0.004|
31432142 (0.165)	|0.048	0.111	0.006	0.000	0.000|
21433342 (0.110)	|0.047	0.014	0.042	0.002	0.004|
21113324 (0.040)	|0.036	0.002	0.000	0.000	0.000|
24113322 (0.034)	|0.011	0.001	0.006	0.002	0.014|
31433342 (0.011)	|0.006	0.002	0.003	0.000	0.000|
21432342 (0.011)	|0.003	0.000	0.006	0.001	0.000|
21413342 (0.010)	|0.010	0.000	0.000	0.000	0.000|
Multiallelic Dprime: 0.464
BLOCK 330.  MARKERS: 1594 1595 1596 1597 1598 1599 1600
3114223 (0.520)	|0.490	0.021	0.005|
1134211 (0.213)	|0.015	0.198	0.000|
3332411 (0.174)	|0.045	0.000	0.128|
3132411 (0.055)	|0.030	0.000	0.025|
3134211 (0.030)	|0.022	0.000	0.000|
Multiallelic Dprime: 0.821
BLOCK 331.  MARKERS: 1601 1602 1603 1604
4321 (0.611)	|0.513	0.043	0.014	0.039|
2333 (0.219)	|0.041	0.017	0.157	0.005|
4221 (0.158)	|0.007	0.130	0.003	0.019|
Multiallelic Dprime: 0.731
BLOCK 332.  MARKERS: 1606 1607 1608
321 (0.561)	|0.447	0.114|
111 (0.194)	|0.124	0.070|
312 (0.176)	|0.133	0.043|
311 (0.069)	|0.064	0.005|
Multiallelic Dprime: 0.151
BLOCK 333.  MARKERS: 1612 1613
34 (0.769)	|0.553	0.207|
13 (0.231)	|0.055	0.177|
Multiallelic Dprime: 0.612
BLOCK 334.  MARKERS: 1614 1615
23 (0.608)	|0.374	0.234|
41 (0.384)	|0.330	0.054|
Multiallelic Dprime: 0.518
BLOCK 335.  MARKERS: 1616 1617 1618 1619 1620 1621 1622 1623 1624
412312141 (0.714)	|0.279	0.240	0.072	0.075	0.041|
234131312 (0.286)	|0.003	0.012	0.140	0.127	0.005|
Multiallelic Dprime: 0.724
BLOCK 336.  MARKERS: 1625 1626 1627 1628
3322 (0.283)	|0.251	0.029	0.000|
3323 (0.252)	|0.251	0.000	0.000|
1342 (0.211)	|0.073	0.103	0.036|
3122 (0.201)	|0.201	0.000	0.000|
1322 (0.046)	|0.042	0.004	0.000|
Multiallelic Dprime: 0.753
BLOCK 337.  MARKERS: 1629 1630
43 (0.820)	|0.392	0.161	0.162	0.082	0.017|
22 (0.137)	|0.081	0.022	0.016	0.018	0.000|
23 (0.038)	|0.021	0.009	0.007	0.002	0.000|
Multiallelic Dprime: 0.177
BLOCK 338.  MARKERS: 1634 1635 1636 1637
3231 (0.497)	|0.414	0.004	0.045	0.034|
2311 (0.191)	|0.186	0.004	0.000	0.001|
3211 (0.186)	|0.033	0.153	0.000	0.000|
3234 (0.102)	|0.000	0.000	0.076	0.019|
3311 (0.017)	|0.016	0.000	0.000	0.000|
Multiallelic Dprime: 0.710
BLOCK 339.  MARKERS: 1638 1639 1640 1641 1642
32223 (0.655)	|0.374	0.194	0.031	0.026	0.015	0.013|
32211 (0.160)	|0.099	0.053	0.004	0.003	0.000	0.000|
44423 (0.122)	|0.086	0.033	0.000	0.000	0.000	0.000|
32213 (0.056)	|0.028	0.022	0.000	0.003	0.000	0.000|
Multiallelic Dprime: 0.159
BLOCK 340.  MARKERS: 1643 1644 1645 1646 1647
42213 (0.590)	|0.337	0.211	0.044|
23431 (0.308)	|0.170	0.088	0.051|
23213 (0.035)	|0.020	0.010	0.004|
43213 (0.032)	|0.010	0.019	0.003|
23413 (0.016)	|0.006	0.010	0.000|
23433 (0.015)	|0.006	0.007	0.002|
Multiallelic Dprime: 0.096
BLOCK 341.  MARKERS: 1649 1650
33 (0.550)	|0.366	0.134	0.017	0.009	0.010	0.012|
31 (0.345)	|0.299	0.020	0.015	0.008	0.003	0.002|
11 (0.105)	|0.010	0.006	0.083	0.000	0.000	0.000|
Multiallelic Dprime: 0.414
BLOCK 342.  MARKERS: 1655 1656 1657 1658 1659 1660 1661
2144311 (0.675)	|0.457	0.196	0.002	0.000	0.000	0.000	0.000|
2322133 (0.161)	|0.035	0.000	0.000	0.076	0.045	0.000	0.002|
3344313 (0.114)	|0.000	0.000	0.108	0.003	0.000	0.000	0.000|
2322113 (0.016)	|0.000	0.000	0.000	0.000	0.001	0.000	0.010|
2144313 (0.013)	|0.001	0.000	0.000	0.000	0.008	0.000	0.000|
2322131 (0.013)	|0.000	0.000	0.000	0.000	0.000	0.015	0.000|
Multiallelic Dprime: 0.872
BLOCK 343.  MARKERS: 1663 1664 1665 1666 1667 1668 1669 1670 1671 1672 1673 1674 1675 1676
24142234442241 (0.492)	|0.315	0.156	0.024|
12341442244423 (0.195)	|0.117	0.066	0.014|
12311444234441 (0.110)	|0.064	0.046	0.000|
12341444242221 (0.083)	|0.065	0.004	0.012|
12341444242241 (0.054)	|0.037	0.011	0.007|
14142234442241 (0.016)	|0.005	0.005	0.005|
12341444244443 (0.011)	|0.000	0.004	0.006|
Multiallelic Dprime: 0.125
BLOCK 344.  MARKERS: 1678 1679
22 (0.625)	|0.316	0.291	0.018|
34 (0.304)	|0.200	0.092	0.010|
24 (0.069)	|0.043	0.024	0.002|
Multiallelic Dprime: 0.217
BLOCK 345.  MARKERS: 1684 1685 1686
232 (0.559)	|0.226	0.150	0.068	0.116|
313 (0.408)	|0.090	0.146	0.128	0.046|
333 (0.031)	|0.019	0.006	0.005	0.000|
Multiallelic Dprime: 0.274
BLOCK 346.  MARKERS: 1687 1688 1689
432 (0.334)	|0.062	0.176	0.095|
232 (0.304)	|0.251	0.013	0.041|
212 (0.201)	|0.194	0.005	0.000|
231 (0.161)	|0.010	0.074	0.076|
Multiallelic Dprime: 0.642
BLOCK 347.  MARKERS: 1691 1692 1693 1694 1695 1696
423111 (0.518)	|0.514	0.002|
242431 (0.269)	|0.099	0.170|
422113 (0.212)	|0.200	0.012|
Multiallelic Dprime: 0.898
BLOCK 348.  MARKERS: 1697 1698
14 (0.815)	|0.681	0.122	0.012|
32 (0.184)	|0.152	0.032	0.000|
Multiallelic Dprime: 0.026
BLOCK 349.  MARKERS: 1705 1706
43 (0.833)	|0.719	0.008	0.104|
11 (0.155)	|0.037	0.118	0.000|
41 (0.012)	|0.009	0.001	0.002|
Multiallelic Dprime: 0.701
BLOCK 350.  MARKERS: 1708 1709
31 (0.765)	|0.680	0.086|
12 (0.127)	|0.127	0.000|
11 (0.106)	|0.087	0.019|
Multiallelic Dprime: 0.317
BLOCK 351.  MARKERS: 1710 1711
13 (0.895)	|0.342	0.289	0.226	0.032|
22 (0.105)	|0.024	0.034	0.008	0.040|
Multiallelic Dprime: 0.344
BLOCK 352.  MARKERS: 1714 1715 1716 1717
4344 (0.366)	|0.341	0.000	0.000	0.003	0.018|
4114 (0.323)	|0.000	0.279	0.000	0.043	0.000|
2142 (0.235)	|0.000	0.001	0.129	0.102	0.000|
4144 (0.072)	|0.001	0.000	0.069	0.000	0.000|
Multiallelic Dprime: 0.913
BLOCK 353.  MARKERS: 1718 1719 1720 1721 1722
34434 (0.343)	|0.239	0.047	0.026	0.017	0.011|
24434 (0.281)	|0.173	0.061	0.012	0.027	0.007|
23242 (0.200)	|0.114	0.008	0.064	0.005	0.009|
24244 (0.150)	|0.081	0.005	0.008	0.054	0.002|
24242 (0.020)	|0.012	0.005	0.000	0.000	0.002|
Multiallelic Dprime: 0.219
BLOCK 354.  MARKERS: 1723 1724 1725 1726
4222 (0.620)	|0.614	0.000	0.004|
2422 (0.129)	|0.103	0.000	0.026|
4224 (0.113)	|0.112	0.000	0.001|
4242 (0.105)	|0.009	0.099	0.000|
2222 (0.032)	|0.033	0.000	0.000|
Multiallelic Dprime: 0.850
BLOCK 355.  MARKERS: 1727 1728
22 (0.870)	|0.381	0.071	0.113	0.085	0.056	0.048	0.037	0.046	0.009|
44 (0.100)	|0.007	0.090	0.000	0.000	0.000	0.000	0.000	0.000	0.000|
24 (0.031)	|0.008	0.000	0.000	0.000	0.000	0.002	0.011	0.000	0.010|
Multiallelic Dprime: 0.768
BLOCK 356.  MARKERS: 1729 1730 1731 1732 1733 1734 1735 1736 1737
413143222 (0.395)	|0.352	0.000	0.000	0.043|
231342314 (0.160)	|0.000	0.161	0.000	0.000|
231332224 (0.115)	|0.000	0.000	0.114	0.000|
231342224 (0.085)	|0.000	0.084	0.000	0.000|
413142224 (0.056)	|0.000	0.056	0.000	0.000|
413142222 (0.050)	|0.049	0.000	0.000	0.001|
433342224 (0.047)	|0.018	0.029	0.000	0.000|
413143224 (0.046)	|0.000	0.047	0.000	0.000|
433343224 (0.019)	|0.016	0.003	0.000	0.000|
Multiallelic Dprime: 0.927
BLOCK 357.  MARKERS: 1738 1739 1740 1741
1231 (0.439)	|0.034	0.325	0.079|
1433 (0.396)	|0.387	0.002	0.002|
3413 (0.119)	|0.118	0.000	0.000|
1233 (0.046)	|0.002	0.043	0.000|
Multiallelic Dprime: 0.916
BLOCK 358.  MARKERS: 1742 1743
42 (0.538)	|0.174	0.158	0.207|
34 (0.371)	|0.193	0.119	0.058|
32 (0.081)	|0.018	0.039	0.025|
Multiallelic Dprime: 0.212
BLOCK 359.  MARKERS: 1746 1747
23 (0.390)	|0.326	0.019	0.019	0.021	0.004|
41 (0.318)	|0.116	0.134	0.023	0.006	0.037|
43 (0.292)	|0.094	0.080	0.080	0.028	0.005|
Multiallelic Dprime: 0.475
BLOCK 360.  MARKERS: 1748 1749 1750 1751 1752 1753 1754 1755
31441323 (0.535)	|0.535	0.000|
11223111 (0.233)	|0.232	0.000|
31243111 (0.123)	|0.000	0.123|
14243111 (0.055)	|0.000	0.055|
34243111 (0.045)	|0.001	0.044|
Multiallelic Dprime: 0.999
BLOCK 361.  MARKERS: 1756 1757
11 (0.775)	|0.313	0.210	0.205	0.046|
32 (0.225)	|0.104	0.047	0.026	0.047|
Multiallelic Dprime: 0.230
BLOCK 362.  MARKERS: 1761 1762 1763
411 (0.417)	|0.408	0.006	0.003|
231 (0.257)	|0.208	0.047	0.003|
433 (0.231)	|0.050	0.176	0.004|
431 (0.092)	|0.001	0.001	0.090|
Multiallelic Dprime: 0.749
BLOCK 363.  MARKERS: 1764 1765
11 (0.670)	|0.437	0.166	0.066|
33 (0.229)	|0.098	0.022	0.108|
13 (0.101)	|0.085	0.002	0.015|
Multiallelic Dprime: 0.326
BLOCK 364.  MARKERS: 1766 1767
13 (0.620)	|0.289	0.262	0.067|
33 (0.190)	|0.100	0.073	0.016|
31 (0.189)	|0.107	0.054	0.027|
Multiallelic Dprime: 0.111
BLOCK 365.  MARKERS: 1768 1769 1770
321 (0.496)	|0.382	0.088	0.027|
141 (0.389)	|0.237	0.099	0.053|
142 (0.111)	|0.053	0.030	0.028|
Multiallelic Dprime: 0.221
BLOCK 366.  MARKERS: 1772 1773 1774
234 (0.675)	|0.420	0.122	0.008	0.095	0.019|
214 (0.217)	|0.010	0.059	0.098	0.000	0.038|
411 (0.107)	|0.027	0.076	0.000	0.000	0.002|
Multiallelic Dprime: 0.652
BLOCK 367.  MARKERS: 1775 1776 1777 1778 1779 1780 1781
3443311 (0.461)	|0.384	0.042	0.034|
3343113 (0.258)	|0.104	0.103	0.048|
1321343 (0.106)	|0.090	0.015	0.000|
3321343 (0.095)	|0.093	0.002	0.000|
3443313 (0.059)	|0.034	0.024	0.000|
Multiallelic Dprime: 0.459
BLOCK 368.  MARKERS: 1783 1784
34 (0.724)	|0.218	0.185	0.125	0.047	0.122	0.027|
42 (0.190)	|0.014	0.014	0.064	0.050	0.003	0.045|
32 (0.086)	|0.011	0.000	0.005	0.052	0.000	0.019|
Multiallelic Dprime: 0.568
BLOCK 369.  MARKERS: 1787 1788 1789 1790 1791 1792 1793
1121114 (0.243)	|0.225	0.010	0.007|
2321112 (0.199)	|0.020	0.175	0.003|
2121112 (0.195)	|0.101	0.026	0.068|
1123332 (0.148)	|0.105	0.003	0.038|
1141112 (0.126)	|0.081	0.025	0.019|
1121112 (0.090)	|0.055	0.034	0.001|
Multiallelic Dprime: 0.522
BLOCK 370.  MARKERS: 1794 1795
13 (0.602)	|0.277	0.311	0.005|
33 (0.261)	|0.222	0.004	0.044|
12 (0.137)	|0.007	0.115	0.016|
Multiallelic Dprime: 0.464
BLOCK 371.  MARKERS: 1796 1797
21 (0.506)	|0.257	0.245	0.000	0.000	0.000|
43 (0.430)	|0.004	0.004	0.188	0.169	0.064|
23 (0.064)	|0.045	0.000	0.000	0.000	0.016|
Multiallelic Dprime: 0.913
BLOCK 372.  MARKERS: 1798 1799 1800 1801 1802 1803 1804
4134223 (0.304)	|0.156	0.137	0.012|
2134223 (0.247)	|0.171	0.039	0.037|
4132421 (0.188)	|0.098	0.024	0.067|
4312443 (0.169)	|0.132	0.015	0.022|
4132423 (0.079)	|0.065	0.012	0.003|
Multiallelic Dprime: 0.303
BLOCK 373.  MARKERS: 1806 1807
44 (0.628)	|0.378	0.103	0.148|
14 (0.228)	|0.017	0.133	0.077|
41 (0.145)	|0.099	0.042	0.003|
Multiallelic Dprime: 0.381
BLOCK 374.  MARKERS: 1808 1809 1810
112 (0.492)	|0.141	0.110	0.030	0.072	0.026	0.041	0.039	0.015	0.014|
132 (0.278)	|0.013	0.024	0.097	0.034	0.026	0.055	0.013	0.000	0.001|
334 (0.228)	|0.041	0.021	0.013	0.024	0.066	0.020	0.023	0.008	0.003|
Multiallelic Dprime: 0.373
BLOCK 375.  MARKERS: 1815 1816 1817 1818 1819 1820 1821 1822 1823 1824 1825 1826 1827 1828 1829 1830 1831 1832 1833
1322243444431124242 (0.195)	|0.068	0.050	0.077	0.000|
1444433444433143221 (0.154)	|0.014	0.011	0.000	0.123|
1322233442413143222 (0.141)	|0.111	0.005	0.008	0.017|
1322233444431123242 (0.130)	|0.066	0.027	0.033	0.006|
1444433444433343221 (0.119)	|0.105	0.005	0.002	0.008|
3344431324233143322 (0.115)	|0.048	0.064	0.000	0.003|
1322233444411123222 (0.075)	|0.048	0.000	0.026	0.000|
1322243444431123242 (0.023)	|0.000	0.000	0.022	0.002|
3322233444431123242 (0.018)	|0.000	0.017	0.000	0.000|
Multiallelic Dprime: 0.537
BLOCK 376.  MARKERS: 1837 1838 1839 1840
3332 (0.480)	|0.422	0.045	0.013|
3111 (0.184)	|0.159	0.018	0.007|
3312 (0.168)	|0.141	0.024	0.003|
2312 (0.165)	|0.144	0.014	0.005|
Multiallelic Dprime: 0.059
BLOCK 377.  MARKERS: 1848 1849
23 (0.870)	|0.637	0.168	0.065|
42 (0.100)	|0.024	0.006	0.070|
43 (0.028)	|0.025	0.002	0.002|
Multiallelic Dprime: 0.507
BLOCK 378.  MARKERS: 1851 1852
34 (0.686)	|0.335	0.039	0.145	0.167|
13 (0.176)	|0.015	0.155	0.002	0.004|
33 (0.137)	|0.024	0.086	0.027	0.000|
Multiallelic Dprime: 0.709
BLOCK 379.  MARKERS: 1854 1855 1856
411 (0.375)	|0.164	0.152	0.059|
311 (0.280)	|0.204	0.068	0.009|
413 (0.173)	|0.099	0.070	0.004|
431 (0.171)	|0.059	0.003	0.110|
Multiallelic Dprime: 0.326
BLOCK 380.  MARKERS: 1857 1858
12 (0.525)	|0.107	0.292	0.117|
13 (0.293)	|0.256	0.026	0.006|
42 (0.182)	|0.060	0.029	0.090|
Multiallelic Dprime: 0.550
BLOCK 381.  MARKERS: 1859 1860 1861
432 (0.422)	|0.140	0.227	0.055|
234 (0.347)	|0.318	0.021	0.009|
414 (0.215)	|0.089	0.009	0.117|
Multiallelic Dprime: 0.594
BLOCK 382.  MARKERS: 1862 1863
21 (0.559)	|0.334	0.081	0.085	0.054|
41 (0.259)	|0.158	0.036	0.041	0.024|
23 (0.182)	|0.079	0.045	0.036	0.016|
Multiallelic Dprime: 0.088
BLOCK 383.  MARKERS: 1868 1869 1870 1871
2324 (0.570)	|0.505	0.067|
2322 (0.163)	|0.063	0.098|
4244 (0.162)	|0.157	0.005|
2244 (0.094)	|0.090	0.004|
Multiallelic Dprime: 0.488
BLOCK 384.  MARKERS: 1872 1873 1874
323 (0.824)	|0.577	0.129	0.119|
141 (0.173)	|0.081	0.067	0.025|
Multiallelic Dprime: 0.240
BLOCK 385.  MARKERS: 1875 1876
33 (0.657)	|0.308	0.248	0.097|
13 (0.199)	|0.095	0.045	0.060|
31 (0.144)	|0.036	0.052	0.056|
Multiallelic Dprime: 0.194
BLOCK 386.  MARKERS: 1878 1879
31 (0.438)	|0.333	0.063	0.042|
43 (0.345)	|0.051	0.124	0.169|
33 (0.213)	|0.014	0.191	0.009|
Multiallelic Dprime: 0.605
BLOCK 387.  MARKERS: 1880 1881
22 (0.402)	|0.279	0.070	0.053|
21 (0.377)	|0.264	0.044	0.069|
42 (0.220)	|0.138	0.062	0.020|
Multiallelic Dprime: 0.092
BLOCK 388.  MARKERS: 1882 1883
24 (0.680)	|0.353	0.138	0.125	0.019	0.042|
44 (0.177)	|0.169	0.005	0.000	0.000	0.003|
22 (0.143)	|0.006	0.049	0.002	0.083	0.000|
Multiallelic Dprime: 0.458
BLOCK 389.  MARKERS: 1884 1885 1886 1887
1111 (0.528)	|0.186	0.120	0.125	0.095|
1131 (0.193)	|0.075	0.098	0.014	0.000|
1213 (0.127)	|0.031	0.017	0.067	0.013|
4213 (0.102)	|0.016	0.035	0.045	0.007|
1211 (0.045)	|0.021	0.012	0.007	0.005|
Multiallelic Dprime: 0.262
BLOCK 390.  MARKERS: 1890 1891 1892
432 (0.330)	|0.307	0.000	0.021|
222 (0.283)	|0.279	0.002	0.000|
422 (0.257)	|0.055	0.124	0.080|
424 (0.121)	|0.000	0.118	0.000|
Multiallelic Dprime: 0.826
BLOCK 391.  MARKERS: 1893 1894
14 (0.645)	|0.314	0.251	0.024	0.014	0.002	0.001	0.000	0.000|
21 (0.248)	|0.031	0.011	0.103	0.046	0.016	0.000	0.014	0.013|
11 (0.103)	|0.061	0.003	0.000	0.001	0.005	0.020	0.001	0.000|
Multiallelic Dprime: 0.647
BLOCK 392.  MARKERS: 1897 1898 1899 1900 1901 1902 1903 1904 1905 1906 1907 1908 1909 1910 1911 1912 1913 1914 1915 1916 1917 1918 1919 1920 1921 1922 1923 1924 1925 1926
324121412411232242111331131212 (0.403)	|0.387	0.000	0.003	0.000	0.000	0.000	0.000|
133344334233213122313213312432 (0.267)	|0.000	0.221	0.000	0.000	0.013	0.013	0.010|
324124334411333144131331131214 (0.128)	|0.000	0.000	0.118	0.000	0.000	0.000	0.000|
324124334411333142131331131212 (0.062)	|0.002	0.000	0.061	0.000	0.000	0.000	0.000|
324121334411333142131331131212 (0.024)	|0.008	0.000	0.015	0.000	0.000	0.000	0.000|
324124334411233142111331131212 (0.021)	|0.000	0.000	0.000	0.018	0.000	0.000	0.000|
324121332411232242111331131212 (0.017)	|0.015	0.000	0.000	0.000	0.000	0.000	0.000|
324124332411232242111331131212 (0.013)	|0.013	0.000	0.000	0.000	0.000	0.000	0.000|
Multiallelic Dprime: 0.981
BLOCK 393.  MARKERS: 1927 1928 1929 1930 1931 1932 1933 1934 1935 1936 1937 1938 1939 1940 1941 1942 1943 1944
213443142322311112 (0.438)	|0.427	0.003	0.007|
431222324144143334 (0.233)	|0.233	0.000	0.000|
213443142322141112 (0.221)	|0.028	0.125	0.068|
213443142324141112 (0.029)	|0.029	0.000	0.000|
431222324124141134 (0.014)	|0.013	0.000	0.000|
431222324144141112 (0.012)	|0.000	0.012	0.000|
431222324144111112 (0.011)	|0.011	0.000	0.000|
Multiallelic Dprime: 0.925
BLOCK 394.  MARKERS: 1945 1946
11 (0.779)	|0.275	0.274	0.230|
32 (0.146)	|0.045	0.043	0.058|
12 (0.076)	|0.025	0.023	0.028|
Multiallelic Dprime: 0.104
BLOCK 395.  MARKERS: 1949 1950
23 (0.346)	|0.048	0.251	0.008	0.038|
44 (0.339)	|0.077	0.048	0.139	0.076|
43 (0.315)	|0.272	0.030	0.012	0.001|
Multiallelic Dprime: 0.637
BLOCK 396.  MARKERS: 1951 1952 1953
432 (0.397)	|0.282	0.067	0.048	0.000|
234 (0.328)	|0.056	0.054	0.017	0.201|
434 (0.160)	|0.003	0.114	0.036	0.005|
414 (0.116)	|0.001	0.000	0.115	0.000|
Multiallelic Dprime: 0.658
BLOCK 397.  MARKERS: 1956 1957 1958
323 (0.343)	|0.278	0.063	0.002	0.000|
313 (0.235)	|0.022	0.170	0.034	0.000|
213 (0.216)	|0.042	0.015	0.121	0.039|
311 (0.206)	|0.113	0.093	0.000	0.000|
Multiallelic Dprime: 0.586
BLOCK 398.  MARKERS: 1959 1960 1961 1962
1113 (0.455)	|0.357	0.033	0.024	0.041	0.000	0.001|
3223 (0.342)	|0.022	0.148	0.093	0.074	0.000	0.002|
3221 (0.155)	|0.000	0.082	0.022	0.000	0.038	0.011|
3113 (0.039)	|0.007	0.000	0.032	0.000	0.000	0.000|
Multiallelic Dprime: 0.669
BLOCK 399.  MARKERS: 1963 1964 1965 1966 1967
31314 (0.390)	|0.218	0.059	0.090	0.019	0.005|
33132 (0.268)	|0.064	0.075	0.024	0.079	0.025|
31132 (0.169)	|0.072	0.058	0.013	0.022	0.004|
11132 (0.113)	|0.064	0.017	0.018	0.008	0.006|
31332 (0.039)	|0.015	0.004	0.012	0.006	0.000|
31312 (0.014)	|0.003	0.003	0.001	0.005	0.002|
Multiallelic Dprime: 0.297
BLOCK 400.  MARKERS: 1968 1969 1970 1971 1972 1973
223311 (0.437)	|0.388	0.038	0.007	0.000	0.000	0.004|
343331 (0.218)	|0.008	0.196	0.000	0.001	0.011	0.000|
341333 (0.162)	|0.001	0.000	0.157	0.000	0.000	0.000|
343131 (0.138)	|0.004	0.000	0.000	0.131	0.000	0.000|
343333 (0.044)	|0.000	0.005	0.000	0.001	0.027	0.010|
Multiallelic Dprime: 0.904
BLOCK 401.  MARKERS: 1975 1976 1977 1978 1979 1980 1981
1321314 (0.403)	|0.155	0.093	0.064	0.052	0.021	0.007|
1121114 (0.241)	|0.092	0.027	0.060	0.039	0.019	0.000|
1123114 (0.163)	|0.050	0.052	0.034	0.018	0.002	0.006|
3141332 (0.135)	|0.070	0.019	0.007	0.011	0.019	0.002|
1121134 (0.037)	|0.023	0.002	0.005	0.004	0.000	0.000|
1121314 (0.014)	|0.004	0.003	0.004	0.001	0.000	0.000|
Multiallelic Dprime: 0.166
BLOCK 402.  MARKERS: 1984 1985 1986 1987 1988 1989 1990 1991 1992 1993 1994 1995
324124114413 (0.395)	|0.387	0.000	0.003|
112142332143 (0.197)	|0.153	0.000	0.044|
324224314411 (0.177)	|0.176	0.000	0.002|
324124312143 (0.127)	|0.000	0.127	0.000|
324124314413 (0.062)	|0.005	0.000	0.057|
324124314113 (0.017)	|0.016	0.000	0.000|
Multiallelic Dprime: 0.814
BLOCK 403.  MARKERS: 1996 1997
22 (0.758)	|0.401	0.341	0.016|
44 (0.129)	|0.000	0.000	0.129|
42 (0.108)	|0.107	0.001	0.000|
Multiallelic Dprime: 0.635
BLOCK 404.  MARKERS: 1998 1999
41 (0.508)	|0.287	0.000	0.000	0.000	0.114	0.037	0.046|
22 (0.343)	|0.000	0.186	0.149	0.000	0.000	0.000	0.000|
21 (0.150)	|0.000	0.000	0.000	0.126	0.000	0.013	0.000|
Multiallelic Dprime: 0.980
BLOCK 405.  MARKERS: 2000 2001 2002 2003 2004 2005 2006 2007 2008 2009 2010 2011 2012 2013
33212122322133 (0.285)	|0.248	0.025	0.007	0.002	0.000	0.002|
31412122322133 (0.188)	|0.034	0.119	0.004	0.027	0.000	0.000|
31432122322133 (0.148)	|0.021	0.074	0.053	0.000	0.000	0.000|
43232144114111 (0.128)	|0.049	0.007	0.070	0.000	0.002	0.000|
33231424114433 (0.114)	|0.061	0.016	0.038	0.000	0.000	0.000|
33232122322133 (0.051)	|0.013	0.029	0.005	0.002	0.000	0.000|
33232144114111 (0.044)	|0.009	0.025	0.005	0.000	0.000	0.005|
Multiallelic Dprime: 0.569
BLOCK 406.  MARKERS: 2015 2016 2017 2018 2019 2020
121244 (0.439)	|0.128	0.209	0.033	0.064|
141122 (0.303)	|0.188	0.003	0.101	0.010|
323224 (0.191)	|0.152	0.005	0.002	0.024|
141224 (0.032)	|0.001	0.000	0.000	0.031|
123224 (0.014)	|0.014	0.000	0.000	0.000|
121122 (0.010)	|0.001	0.000	0.007	0.000|
Multiallelic Dprime: 0.559
BLOCK 407.  MARKERS: 2023 2024 2025 2026 2027 2028 2029 2030 2031
222132242 (0.485)	|0.302	0.109	0.074|
242132242 (0.220)	|0.124	0.092	0.004|
442132242 (0.145)	|0.033	0.108	0.005|
421414424 (0.131)	|0.049	0.065	0.018|
Multiallelic Dprime: 0.307
BLOCK 408.  MARKERS: 2034 2035
21 (0.516)	|0.300	0.150	0.065|
41 (0.379)	|0.187	0.137	0.056|
42 (0.105)	|0.085	0.018	0.001|
Multiallelic Dprime: 0.125
BLOCK 409.  MARKERS: 2036 2037
11 (0.572)	|0.332	0.124	0.114|
24 (0.306)	|0.244	0.058	0.004|
21 (0.123)	|0.117	0.000	0.005|
Multiallelic Dprime: 0.492
BLOCK 410.  MARKERS: 2038 2039
44 (0.693)	|0.533	0.094	0.052	0.003|
24 (0.181)	|0.103	0.032	0.029	0.008|
22 (0.123)	|0.048	0.062	0.007	0.000|
Multiallelic Dprime: 0.258
BLOCK 411.  MARKERS: 2041 2042 2043 2044 2045 2046 2047 2048 2049
234121314 (0.684)	|0.436	0.173	0.074|
312333332 (0.191)	|0.107	0.077	0.006|
212123414 (0.087)	|0.054	0.016	0.017|
212123412 (0.011)	|0.007	0.001	0.002|
Multiallelic Dprime: 0.097
BLOCK 412.  MARKERS: 2052 2053
43 (0.616)	|0.223	0.104	0.166	0.109	0.005	0.000|
23 (0.276)	|0.092	0.119	0.027	0.028	0.000	0.000|
21 (0.108)	|0.011	0.037	0.013	0.005	0.030	0.011|
Multiallelic Dprime: 0.342
BLOCK 413.  MARKERS: 2054 2055 2056 2057 2058 2059 2060 2061
42334111 (0.325)	|0.298	0.000	0.000	0.000	0.022|
22122333 (0.261)	|0.000	0.255	0.000	0.000	0.000|
22132111 (0.206)	|0.000	0.000	0.192	0.000	0.008|
44334111 (0.142)	|0.000	0.000	0.000	0.139	0.000|
22132133 (0.036)	|0.000	0.000	0.000	0.000	0.037|
22122313 (0.011)	|0.011	0.000	0.000	0.000	0.000|
Multiallelic Dprime: 0.964
BLOCK 414.  MARKERS: 2062 2063 2064 2065 2066
44124 (0.313)	|0.090	0.077	0.056	0.044	0.045|
14144 (0.263)	|0.140	0.079	0.013	0.017	0.014|
42142 (0.191)	|0.044	0.088	0.024	0.024	0.012|
44344 (0.145)	|0.060	0.047	0.015	0.017	0.005|
44144 (0.067)	|0.007	0.026	0.009	0.014	0.010|
Multiallelic Dprime: 0.218
BLOCK 415.  MARKERS: 2069 2070 2071 2072
3242 (0.348)	|0.254	0.042	0.042	0.000|
3424 (0.324)	|0.208	0.108	0.004	0.000|
1442 (0.119)	|0.041	0.020	0.042	0.008|
3442 (0.119)	|0.065	0.043	0.002	0.006|
3422 (0.090)	|0.027	0.029	0.031	0.000|
Multiallelic Dprime: 0.299
BLOCK 416.  MARKERS: 2074 2075 2076 2077 2078 2079 2080
3222323 (0.595)	|0.588	0.003|
3422413 (0.242)	|0.003	0.240|
1244311 (0.120)	|0.000	0.120|
1222311 (0.017)	|0.000	0.017|
Multiallelic Dprime: 0.989
BLOCK 417.  MARKERS: 2081 2082 2083
223 (0.601)	|0.283	0.113	0.205|
341 (0.395)	|0.193	0.172	0.032|
Multiallelic Dprime: 0.264
BLOCK 418.  MARKERS: 2091 2092
41 (0.477)	|0.277	0.200	0.000|
21 (0.288)	|0.144	0.141	0.000|
22 (0.235)	|0.002	0.000	0.237|
Multiallelic Dprime: 0.560
BLOCK 419.  MARKERS: 2094 2095
43 (0.423)	|0.002	0.243	0.178|
23 (0.340)	|0.288	0.053	0.000|
21 (0.237)	|0.219	0.000	0.018|
Multiallelic Dprime: 0.804
BLOCK 420.  MARKERS: 2096 2097
22 (0.509)	|0.258	0.117	0.063	0.067|
33 (0.296)	|0.127	0.039	0.073	0.052|
32 (0.195)	|0.073	0.059	0.027	0.035|
Multiallelic Dprime: 0.138
BLOCK 421.  MARKERS: 2098 2099 2100 2101 2102
21443 (0.457)	|0.113	0.209	0.035	0.096	0.001|
21421 (0.215)	|0.195	0.000	0.015	0.004	0.003|
41443 (0.164)	|0.005	0.013	0.140	0.006	0.000|
23243 (0.153)	|0.031	0.007	0.008	0.006	0.100|
Multiallelic Dprime: 0.700
BLOCK 422.  MARKERS: 2103 2104 2105 2106
3222 (0.345)	|0.336	0.005	0.004|
4112 (0.228)	|0.019	0.194	0.015|
3112 (0.197)	|0.005	0.040	0.151|
3122 (0.119)	|0.066	0.000	0.053|
3124 (0.106)	|0.047	0.048	0.011|
Multiallelic Dprime: 0.724
BLOCK 423.  MARKERS: 2108 2109
22 (0.475)	|0.105	0.276	0.048	0.033	0.005|
24 (0.291)	|0.247	0.012	0.005	0.004	0.021|
42 (0.233)	|0.142	0.031	0.042	0.007	0.003|
Multiallelic Dprime: 0.581
BLOCK 424.  MARKERS: 2111 2112 2113 2114 2115 2116 2117 2118 2119 2120
1443324342 (0.496)	|0.496	0.000	0.000	0.000	0.000|
2221112124 (0.319)	|0.000	0.314	0.001	0.000	0.000|
2223112124 (0.094)	|0.000	0.000	0.095	0.000	0.000|
1421112124 (0.044)	|0.000	0.002	0.004	0.039	0.000|
1443324344 (0.029)	|0.000	0.002	0.000	0.000	0.023|
Multiallelic Dprime: 0.991
BLOCK 425.  MARKERS: 2121 2122 2123 2124 2125 2126 2127 2128
21221123 (0.498)	|0.342	0.154|
43143342 (0.317)	|0.273	0.044|
21121123 (0.104)	|0.074	0.030|
21121122 (0.042)	|0.007	0.036|
41143342 (0.023)	|0.009	0.014|
Multiallelic Dprime: 0.258
BLOCK 426.  MARKERS: 2129 2130
32 (0.714)	|0.309	0.080	0.172	0.097	0.025	0.024|
14 (0.284)	|0.020	0.213	0.004	0.043	0.000	0.000|
Multiallelic Dprime: 0.676
BLOCK 427.  MARKERS: 2131 2132 2133 2134 2135 2136 2137 2138 2139 2140
2433134244 (0.329)	|0.320	0.009	0.000|
2441242432 (0.295)	|0.199	0.011	0.083|
4233142432 (0.174)	|0.116	0.025	0.033|
2233142432 (0.140)	|0.017	0.102	0.022|
2433134234 (0.025)	|0.024	0.000	0.000|
2233142444 (0.025)	|0.024	0.000	0.000|
Multiallelic Dprime: 0.522
BLOCK 428.  MARKERS: 2142 2143
21 (0.708)	|0.333	0.194	0.126	0.000	0.000	0.000	0.017|
13 (0.149)	|0.000	0.000	0.013	0.129	0.000	0.000	0.000|
23 (0.143)	|0.000	0.000	0.000	0.000	0.091	0.031	0.000|
Multiallelic Dprime: 0.953
BLOCK 429.  MARKERS: 2144 2145 2146 2147 2148 2149 2150 2151 2152 2153 2154 2155 2156 2157 2158 2159 2160 2161 2162 2163 2164 2165 2166 2167 2168
2122431341212133132221412 (0.334)	|0.274	0.004	0.000	0.048	0.000	0.005|
4314143343134211132121412 (0.193)	|0.000	0.191	0.000	0.000	0.000	0.000|
4312143343134211132121412 (0.140)	|0.005	0.125	0.000	0.000	0.000	0.000|
4312143123212133314143234 (0.131)	|0.000	0.001	0.121	0.000	0.000	0.000|
4312143141212133132221412 (0.091)	|0.066	0.016	0.000	0.006	0.000	0.000|
4312143143212133314143232 (0.031)	|0.000	0.000	0.000	0.002	0.024	0.000|
4312143341212133132221412 (0.016)	|0.000	0.000	0.000	0.000	0.000	0.015|
Multiallelic Dprime: 0.895
BLOCK 430.  MARKERS: 2169 2170 2171 2172 2173 2174 2175 2176 2177 2178
2313124244 (0.361)	|0.000	0.364	0.000|
4333124442 (0.352)	|0.324	0.000	0.028|
2214331222 (0.130)	|0.107	0.000	0.021|
2313124242 (0.067)	|0.005	0.004	0.053|
4313124242 (0.026)	|0.003	0.000	0.021|
2313124222 (0.020)	|0.020	0.000	0.000|
Multiallelic Dprime: 0.891
BLOCK 431.  MARKERS: 2179 2180 2181 2182 2183 2184 2185
4321432 (0.473)	|0.347	0.016	0.053	0.025	0.032|
2242224 (0.384)	|0.023	0.260	0.071	0.012	0.006|
2241224 (0.138)	|0.009	0.023	0.002	0.055	0.038|
Multiallelic Dprime: 0.689
BLOCK 432.  MARKERS: 2187 2188 2189 2190 2191 2192
434423 (0.379)	|0.365	0.013	0.001|
212244 (0.299)	|0.004	0.284	0.011|
412443 (0.126)	|0.001	0.002	0.123|
412423 (0.096)	|0.058	0.039	0.000|
412444 (0.076)	|0.002	0.072	0.001|
Multiallelic Dprime: 0.867
BLOCK 433.  MARKERS: 2193 2194
33 (0.432)	|0.151	0.266	0.002	0.011|
23 (0.423)	|0.335	0.077	0.012	0.000|
31 (0.145)	|0.141	0.001	0.002	0.000|
Multiallelic Dprime: 0.581
BLOCK 434.  MARKERS: 2195 2196 2197
144 (0.626)	|0.267	0.274	0.084|
323 (0.345)	|0.244	0.011	0.089|
344 (0.016)	|0.004	0.000	0.012|
324 (0.011)	|0.000	0.010	0.002|
Multiallelic Dprime: 0.479
BLOCK 435.  MARKERS: 2198 2199
21 (0.517)	|0.339	0.092	0.083|
41 (0.295)	|0.200	0.092	0.003|
23 (0.188)	|0.106	0.068	0.013|
Multiallelic Dprime: 0.162
BLOCK 436.  MARKERS: 2200 2201
42 (0.646)	|0.373	0.007	0.205	0.057	0.003|
22 (0.252)	|0.006	0.233	0.010	0.000	0.000|
24 (0.099)	|0.076	0.003	0.000	0.001	0.019|
Multiallelic Dprime: 0.771
BLOCK 437.  MARKERS: 2205 2206 2207 2208 2209 2210 2211 2212
43322232 (0.457)	|0.339	0.099	0.019|
22214414 (0.244)	|0.115	0.093	0.035|
42224414 (0.215)	|0.125	0.003	0.087|
42224432 (0.059)	|0.046	0.001	0.013|
43322214 (0.022)	|0.022	0.000	0.000|
Multiallelic Dprime: 0.313
BLOCK 438.  MARKERS: 2215 2216
13 (0.648)	|0.464	0.122	0.061|
33 (0.196)	|0.143	0.048	0.005|
12 (0.156)	|0.069	0.082	0.006|
Multiallelic Dprime: 0.214
BLOCK 439.  MARKERS: 2222 2223 2224
421 (0.676)	|0.674	0.003	0.000|
243 (0.252)	|0.000	0.191	0.062|
221 (0.072)	|0.000	0.000	0.071|
Multiallelic Dprime: 0.973
BLOCK 440.  MARKERS: 2225 2226
11 (0.674)	|0.186	0.297	0.188|
31 (0.193)	|0.182	0.001	0.010|
12 (0.133)	|0.008	0.067	0.057|
Multiallelic Dprime: 0.459
BLOCK 441.  MARKERS: 2227 2228
12 (0.377)	|0.286	0.092	0.000	0.002	0.000|
34 (0.365)	|0.017	0.147	0.128	0.058	0.011|
32 (0.255)	|0.248	0.000	0.000	0.000	0.000|
Multiallelic Dprime: 0.715
BLOCK 442.  MARKERS: 2229 2230 2231 2232 2233 2234
212413 (0.549)	|0.523	0.022	0.003|
434432 (0.240)	|0.052	0.188	0.000|
212213 (0.129)	|0.127	0.000	0.002|
232413 (0.060)	|0.003	0.000	0.057|
434412 (0.011)	|0.009	0.000	0.000|
Multiallelic Dprime: 0.839
BLOCK 443.  MARKERS: 2235 2236 2237
123 (0.717)	|0.390	0.236	0.084|
311 (0.218)	|0.084	0.093	0.040|
323 (0.061)	|0.046	0.008	0.006|
Multiallelic Dprime: 0.135
BLOCK 444.  MARKERS: 2239 2240 2241
111 (0.521)	|0.398	0.032	0.090|
123 (0.336)	|0.234	0.099	0.003|
311 (0.130)	|0.019	0.103	0.008|
Multiallelic Dprime: 0.404
BLOCK 445.  MARKERS: 2242 2243 2244
323 (0.661)	|0.327	0.197	0.135|
441 (0.236)	|0.138	0.050	0.048|
321 (0.101)	|0.045	0.025	0.030|
Multiallelic Dprime: 0.110
BLOCK 446.  MARKERS: 2249 2250
34 (0.511)	|0.190	0.087	0.235|
12 (0.272)	|0.005	0.262	0.005|
32 (0.213)	|0.205	0.004	0.003|
Multiallelic Dprime: 0.686
BLOCK 447.  MARKERS: 2251 2252
43 (0.402)	|0.261	0.046	0.004	0.092|
41 (0.354)	|0.105	0.003	0.234	0.013|
33 (0.243)	|0.000	0.242	0.000	0.000|
Multiallelic Dprime: 0.749
BLOCK 448.  MARKERS: 2253 2254 2255
333 (0.367)	|0.156	0.045	0.164|
133 (0.292)	|0.235	0.039	0.014|
323 (0.237)	|0.018	0.220	0.001|
334 (0.104)	|0.028	0.075	0.002|
Multiallelic Dprime: 0.616
BLOCK 449.  MARKERS: 2258 2259 2260
143 (0.435)	|0.181	0.109	0.143|
243 (0.380)	|0.210	0.141	0.027|
224 (0.181)	|0.026	0.042	0.113|
Multiallelic Dprime: 0.259
BLOCK 450.  MARKERS: 2261 2262
42 (0.417)	|0.179	0.081	0.127	0.018	0.006	0.001	0.003|
32 (0.293)	|0.064	0.100	0.081	0.015	0.008	0.019	0.003|
33 (0.287)	|0.123	0.064	0.019	0.054	0.008	0.003	0.013|
Multiallelic Dprime: 0.262
BLOCK 451.  MARKERS: 2263 2264 2265 2266 2267 2268 2269 2270 2271 2272 2273 2274
424223313112 (0.369)	|0.266	0.038	0.027	0.032|
242313311132 (0.244)	|0.052	0.171	0.005	0.013|
242311133431 (0.227)	|0.042	0.009	0.167	0.004|
444213313132 (0.087)	|0.078	0.002	0.003	0.003|
242313311432 (0.023)	|0.021	0.000	0.001	0.000|
442313313132 (0.023)	|0.000	0.000	0.000	0.023|
444213333132 (0.021)	|0.015	0.005	0.000	0.000|
Multiallelic Dprime: 0.629
BLOCK 452.  MARKERS: 2275 2276 2277 2278 2279 2280
123241 (0.480)	|0.095	0.162	0.118	0.089|
342241 (0.224)	|0.202	0.008	0.012	0.004|
342423 (0.205)	|0.084	0.028	0.025	0.066|
342223 (0.074)	|0.031	0.010	0.018	0.014|
Multiallelic Dprime: 0.442
BLOCK 453.  MARKERS: 2281 2282 2283 2284 2285
33324 (0.417)	|0.187	0.083	0.051	0.051	0.032	0.014|
31142 (0.209)	|0.026	0.031	0.069	0.012	0.003	0.066|
33322 (0.180)	|0.031	0.020	0.039	0.056	0.015	0.010|
13324 (0.176)	|0.014	0.051	0.018	0.012	0.073	0.005|
Multiallelic Dprime: 0.382
BLOCK 454.  MARKERS: 2288 2289 2290 2291 2292 2293 2294 2295 2296 2297
2232324414 (0.264)	|0.173	0.089|
2231324414 (0.186)	|0.123	0.064|
2231324413 (0.180)	|0.003	0.176|
2232143344 (0.133)	|0.003	0.129|
3442323344 (0.125)	|0.120	0.005|
2432323344 (0.095)	|0.093	0.001|
Multiallelic Dprime: 0.646
BLOCK 455.  MARKERS: 2299 2300
11 (0.521)	|0.337	0.016	0.168|
33 (0.473)	|0.031	0.296	0.145|
Multiallelic Dprime: 0.596
BLOCK 456.  MARKERS: 2301 2302
33 (0.375)	|0.111	0.003	0.260	0.000|
14 (0.313)	|0.003	0.305	0.004	0.000|
34 (0.312)	|0.207	0.002	0.009	0.094|
Multiallelic Dprime: 0.806
BLOCK 457.  MARKERS: 2303 2304 2305 2306 2307 2308 2309
3414242 (0.321)	|0.220	0.055	0.045|
4214242 (0.311)	|0.160	0.085	0.064|
4233424 (0.274)	|0.194	0.058	0.022|
4233242 (0.094)	|0.067	0.022	0.003|
Multiallelic Dprime: 0.172
BLOCK 458.  MARKERS: 2311 2312 2313 2314
4324 (0.640)	|0.453	0.161	0.025|
4224 (0.221)	|0.191	0.026	0.002|
2342 (0.134)	|0.077	0.047	0.009|
Multiallelic Dprime: 0.220
BLOCK 459.  MARKERS: 2316 2317
13 (0.724)	|0.557	0.076	0.090|
32 (0.238)	|0.111	0.104	0.023|
12 (0.038)	|0.035	0.002	0.000|
Multiallelic Dprime: 0.310
BLOCK 460.  MARKERS: 2320 2321
22 (0.704)	|0.234	0.192	0.087	0.129	0.040	0.019|
13 (0.182)	|0.015	0.036	0.103	0.023	0.002	0.000|
12 (0.114)	|0.103	0.004	0.006	0.000	0.000	0.000|
Multiallelic Dprime: 0.415
BLOCK 461.  MARKERS: 2322 2323 2324 2325 2326
41113 (0.354)	|0.212	0.015	0.124|
42411 (0.230)	|0.109	0.115	0.002|
31113 (0.196)	|0.129	0.067	0.000|
42133 (0.153)	|0.004	0.148	0.000|
42113 (0.042)	|0.017	0.018	0.004|
41411 (0.019)	|0.000	0.020	0.000|
Multiallelic Dprime: 0.495
BLOCK 462.  MARKERS: 2328 2329 2330
244 (0.472)	|0.338	0.128	0.003|
212 (0.388)	|0.317	0.006	0.063|
414 (0.130)	|0.006	0.118	0.007|
Multiallelic Dprime: 0.439
BLOCK 463.  MARKERS: 2331 2332
12 (0.671)	|0.421	0.143	0.107|
24 (0.251)	|0.194	0.021	0.037|
14 (0.074)	|0.037	0.028	0.009|
Multiallelic Dprime: 0.214
BLOCK 464.  MARKERS: 2338 2339
31 (0.653)	|0.327	0.222	0.000	0.104|
43 (0.195)	|0.001	0.000	0.188	0.000|
41 (0.152)	|0.146	0.006	0.000	0.000|
Multiallelic Dprime: 0.693
BLOCK 465.  MARKERS: 2340 2341 2342 2343 2344 2345
314114 (0.476)	|0.457	0.007	0.011|
312342 (0.227)	|0.086	0.143	0.000|
242342 (0.187)	|0.013	0.172	0.002|
312314 (0.104)	|0.008	0.000	0.096|
Multiallelic Dprime: 0.799
BLOCK 466.  MARKERS: 2346 2347
43 (0.569)	|0.244	0.266	0.049	0.008|
22 (0.322)	|0.006	0.009	0.187	0.114|
42 (0.109)	|0.087	0.004	0.019	0.000|
Multiallelic Dprime: 0.717
BLOCK 467.  MARKERS: 2349 2350 2351
134 (0.333)	|0.138	0.183	0.015|
132 (0.280)	|0.280	0.000	0.000|
114 (0.257)	|0.021	0.017	0.216|
334 (0.122)	|0.005	0.116	0.001|
Multiallelic Dprime: 0.724
BLOCK 468.  MARKERS: 2353 2354 2355
232 (0.449)	|0.309	0.094	0.046|
424 (0.315)	|0.159	0.120	0.037|
224 (0.236)	|0.192	0.029	0.014|
Multiallelic Dprime: 0.222
BLOCK 469.  MARKERS: 2357 2358
11 (0.659)	|0.451	0.198	0.010|
32 (0.243)	|0.161	0.080	0.002|
31 (0.097)	|0.016	0.076	0.005|
Multiallelic Dprime: 0.200
BLOCK 470.  MARKERS: 2362 2363
33 (0.629)	|0.453	0.168	0.006	0.000|
21 (0.354)	|0.030	0.206	0.105	0.011|
31 (0.017)	|0.000	0.000	0.000	0.018|
Multiallelic Dprime: 0.644
BLOCK 471.  MARKERS: 2364 2365 2366 2367 2368
12121 (0.484)	|0.369	0.004	0.000	0.074	0.035|
14321 (0.376)	|0.176	0.159	0.000	0.026	0.003|
24113 (0.109)	|0.000	0.000	0.109	0.000	0.000|
14113 (0.028)	|0.026	0.000	0.000	0.000	0.000|
Multiallelic Dprime: 0.595
BLOCK 472.  MARKERS: 2369 2370 2371 2372 2373 2374 2375 2376 2377 2378 2379
34223113312 (0.570)	|0.306	0.084	0.086	0.071	0.015|
32421331344 (0.164)	|0.106	0.031	0.008	0.012	0.002|
12413113312 (0.109)	|0.053	0.015	0.018	0.021	0.001|
34223113112 (0.101)	|0.081	0.008	0.005	0.000	0.003|
32413113312 (0.038)	|0.016	0.016	0.001	0.004	0.001|
Multiallelic Dprime: 0.220
BLOCK 473.  MARKERS: 2388 2389 2390 2391 2392
23212 (0.570)	|0.467	0.007	0.008	0.052	0.021	0.000|
41214 (0.158)	|0.000	0.029	0.125	0.003	0.000	0.000|
41414 (0.120)	|0.000	0.115	0.000	0.000	0.005	0.001|
41434 (0.109)	|0.000	0.098	0.000	0.000	0.012	0.000|
21214 (0.023)	|0.000	0.000	0.000	0.000	0.003	0.019|
Multiallelic Dprime: 0.907
BLOCK 474.  MARKERS: 2393 2394 2395 2396 2397
12311 (0.475)	|0.461	0.014|
22331 (0.253)	|0.042	0.211|
23113 (0.137)	|0.012	0.125|
22313 (0.055)	|0.003	0.053|
22311 (0.043)	|0.035	0.007|
22113 (0.021)	|0.000	0.020|
Multiallelic Dprime: 0.848
BLOCK 475.  MARKERS: 2398 2399 2400
111 (0.556)	|0.518	0.007	0.000	0.031|
333 (0.442)	|0.000	0.283	0.106	0.053|
Multiallelic Dprime: 0.931
BLOCK 476.  MARKERS: 2401 2402 2403 2404
4112 (0.517)	|0.493	0.005	0.016	0.002|
4312 (0.292)	|0.019	0.229	0.039	0.000|
1334 (0.107)	|0.000	0.000	0.080	0.028|
4334 (0.084)	|0.000	0.000	0.000	0.078|
Multiallelic Dprime: 0.882
BLOCK 477.  MARKERS: 2406 2407 2408 2409 2410 2411
114322 (0.511)	|0.452	0.033	0.028|
334324 (0.235)	|0.008	0.225	0.001|
113132 (0.136)	|0.004	0.131	0.000|
114332 (0.108)	|0.003	0.005	0.097|
Multiallelic Dprime: 0.889
BLOCK 478.  MARKERS: 2412 2413 2414 2415 2416 2417
222222 (0.471)	|0.361	0.078	0.014	0.011	0.007|
222224 (0.397)	|0.063	0.253	0.077	0.000	0.003|
331444 (0.129)	|0.011	0.082	0.037	0.000	0.000|
Multiallelic Dprime: 0.578
BLOCK 479.  MARKERS: 2418 2419 2420 2421
1121 (0.435)	|0.332	0.007	0.007	0.000	0.087	0.000	0.000|
1132 (0.415)	|0.005	0.194	0.024	0.107	0.001	0.059	0.019|
2332 (0.128)	|0.002	0.005	0.116	0.001	0.002	0.001	0.000|
1131 (0.012)	|0.010	0.000	0.000	0.000	0.000	0.000	0.000|
1122 (0.010)	|0.008	0.001	0.000	0.000	0.000	0.000	0.000|
Multiallelic Dprime: 0.907
BLOCK 480.  MARKERS: 2422 2423 2424 2425 2426 2427 2428 2429 2430 2431 2432 2433
123313222213 (0.356)	|0.003	0.349	0.000|
121333222311 (0.207)	|0.190	0.000	0.012|
311132444213 (0.147)	|0.057	0.001	0.087|
121333222331 (0.110)	|0.108	0.000	0.000|
111132444213 (0.091)	|0.088	0.002	0.000|
121332222311 (0.061)	|0.056	0.004	0.000|
121332222213 (0.019)	|0.019	0.000	0.000|
Multiallelic Dprime: 0.896
BLOCK 481.  MARKERS: 2435 2436 2437 2438 2439 2440 2441 2442 2443
213112211 (0.527)	|0.074	0.268	0.130	0.009	0.022	0.018|
213112411 (0.359)	|0.328	0.018	0.005	0.002	0.000	0.000|
431234234 (0.100)	|0.000	0.000	0.004	0.087	0.000	0.000|
Multiallelic Dprime: 0.832
BLOCK 482.  MARKERS: 2444 2445 2446 2447 2448 2449
233242 (0.409)	|0.290	0.009	0.093	0.000	0.000	0.000|
421342 (0.286)	|0.007	0.210	0.000	0.000	0.065	0.000|
423322 (0.141)	|0.000	0.001	0.000	0.121	0.004	0.001|
223343 (0.100)	|0.014	0.002	0.058	0.000	0.015	0.000|
423342 (0.023)	|0.000	0.004	0.000	0.003	0.013	0.000|
223242 (0.018)	|0.000	0.000	0.000	0.000	0.000	0.018|
Multiallelic Dprime: 0.849
BLOCK 483.  MARKERS: 2451 2452 2453 2454 2455 2456 2457 2458
21424413 (0.316)	|0.005	0.310	0.000|
21443211 (0.231)	|0.228	0.003	0.000|
23223211 (0.157)	|0.141	0.016	0.000|
41423211 (0.127)	|0.127	0.000	0.000|
21443233 (0.101)	|0.002	0.000	0.098|
21423213 (0.021)	|0.019	0.000	0.000|
Multiallelic Dprime: 0.944
BLOCK 484.  MARKERS: 2459 2460 2461
134 (0.538)	|0.388	0.000	0.098	0.000	0.022	0.000	0.000	0.000	0.013|
131 (0.343)	|0.000	0.315	0.000	0.000	0.000	0.000	0.000	0.020	0.000|
311 (0.119)	|0.000	0.000	0.000	0.064	0.000	0.021	0.021	0.000	0.000|
Multiallelic Dprime: 1.000
BLOCK 485.  MARKERS: 2462 2463 2464 2465 2466 2467 2468 2469 2470 2471 2472 2473 2474 2475 2476 2477 2478
14321241344444211 (0.388)	|0.383	0.000	0.003|
41113423242344114 (0.317)	|0.018	0.290	0.000|
14321221224422221 (0.097)	|0.093	0.000	0.000|
11321221224422221 (0.064)	|0.051	0.013	0.000|
11323421242344211 (0.023)	|0.007	0.000	0.013|
11321221224442221 (0.021)	|0.017	0.001	0.002|
11313423242344114 (0.021)	|0.000	0.014	0.000|
11321221344444211 (0.019)	|0.020	0.000	0.000|
14321241344444221 (0.012)	|0.012	0.000	0.000|
Multiallelic Dprime: 0.909
BLOCK 486.  MARKERS: 2479 2480 2481 2482 2483 2484 2485 2486
31333121 (0.620)	|0.503	0.003	0.074	0.033	0.000|
43121343 (0.331)	|0.000	0.309	0.001	0.000	0.011|
33333341 (0.026)	|0.002	0.000	0.023	0.000	0.000|
Multiallelic Dprime: 0.945
BLOCK 487.  MARKERS: 2487 2488 2489 2490 2491 2492
322122 (0.520)	|0.477	0.000	0.019	0.018	0.000|
444343 (0.316)	|0.020	0.296	0.002	0.000	0.000|
322143 (0.101)	|0.000	0.010	0.073	0.000	0.018|
322123 (0.033)	|0.000	0.033	0.000	0.000	0.000|
344343 (0.012)	|0.000	0.012	0.000	0.000	0.000|
Multiallelic Dprime: 0.911
BLOCK 488.  MARKERS: 2494 2495 2496 2497 2498 2499
134433 (0.506)	|0.003	0.308	0.185	0.000	0.000|
312111 (0.354)	|0.335	0.000	0.001	0.000	0.005|
112131 (0.097)	|0.000	0.000	0.000	0.066	0.022|
132131 (0.019)	|0.000	0.002	0.000	0.016	0.000|
114133 (0.018)	|0.000	0.000	0.000	0.017	0.000|
Multiallelic Dprime: 0.981
BLOCK 489.  MARKERS: 2500 2501 2502 2503 2504 2505 2506 2507 2508
414134321 (0.343)	|0.000	0.272	0.000	0.059	0.000|
432424322 (0.312)	|0.308	0.002	0.000	0.000	0.002|
432434322 (0.185)	|0.152	0.000	0.004	0.000	0.027|
232432142 (0.099)	|0.005	0.000	0.076	0.017	0.000|
432432142 (0.027)	|0.000	0.000	0.017	0.003	0.000|
Multiallelic Dprime: 0.926
BLOCK 490.  MARKERS: 2510 2511 2512 2513 2514 2515 2516
1434113 (0.473)	|0.295	0.009	0.097	0.032	0.021	0.003	0.003	0.000|
3222442 (0.286)	|0.017	0.229	0.002	0.000	0.024	0.000	0.012	0.000|
1432443 (0.102)	|0.013	0.018	0.006	0.058	0.002	0.001	0.000	0.000|
3222443 (0.083)	|0.044	0.002	0.001	0.007	0.000	0.008	0.003	0.013|
1434143 (0.032)	|0.002	0.000	0.000	0.000	0.000	0.027	0.002	0.000|
Multiallelic Dprime: 0.712
BLOCK 491.  MARKERS: 2519 2520 2521 2522 2523 2524 2525 2526 2527 2528 2529 2530 2531
3122214223412 (0.377)	|0.134	0.012	0.211	0.021|
2344432341422 (0.261)	|0.016	0.227	0.004	0.011|
3122214223414 (0.108)	|0.095	0.009	0.002	0.000|
3122214223312 (0.099)	|0.097	0.001	0.000	0.000|
2344432341412 (0.049)	|0.038	0.000	0.000	0.008|
3142214221412 (0.046)	|0.004	0.000	0.004	0.039|
3142214223412 (0.021)	|0.002	0.000	0.016	0.000|
3142214221422 (0.012)	|0.003	0.001	0.000	0.008|
Multiallelic Dprime: 0.721
BLOCK 492.  MARKERS: 2533 2534 2535 2536
2314 (0.403)	|0.203	0.140	0.045	0.000	0.002|
4134 (0.255)	|0.213	0.032	0.004	0.003	0.002|
2132 (0.239)	|0.009	0.073	0.088	0.053	0.008|
2134 (0.095)	|0.018	0.030	0.041	0.005	0.000|
Multiallelic Dprime: 0.446
BLOCK 493.  MARKERS: 2539 2540 2541 2542 2543 2544
321423 (0.445)	|0.324	0.113	0.001|
211433 (0.276)	|0.229	0.038	0.009|
224234 (0.180)	|0.154	0.013	0.012|
221433 (0.062)	|0.055	0.004	0.002|
221423 (0.013)	|0.008	0.004	0.001|
Multiallelic Dprime: 0.272
BLOCK 494.  MARKERS: 2545 2546 2547 2548
1312 (0.783)	|0.451	0.244	0.088|
3231 (0.185)	|0.115	0.017	0.053|
1231 (0.026)	|0.011	0.000	0.015|
Multiallelic Dprime: 0.261
BLOCK 495.  MARKERS: 2549 2550
42 (0.580)	|0.400	0.145	0.033	0.000|
12 (0.260)	|0.236	0.000	0.023	0.000|
44 (0.159)	|0.079	0.000	0.067	0.012|
Multiallelic Dprime: 0.434
BLOCK 496.  MARKERS: 2551 2552 2553 2554 2555 2556
231223 (0.714)	|0.195	0.254	0.208	0.040	0.002	0.013|
412143 (0.144)	|0.128	0.003	0.006	0.002	0.000	0.002|
231221 (0.123)	|0.000	0.037	0.066	0.004	0.014	0.002|
432243 (0.013)	|0.000	0.002	0.001	0.000	0.006	0.000|
Multiallelic Dprime: 0.390
BLOCK 497.  MARKERS: 2557 2558 2559 2560 2561
23112 (0.325)	|0.311	0.000	0.012|
41221 (0.296)	|0.046	0.218	0.029|
41122 (0.284)	|0.115	0.004	0.162|
41222 (0.046)	|0.039	0.002	0.002|
21112 (0.021)	|0.021	0.000	0.000|
41121 (0.018)	|0.011	0.005	0.003|
Multiallelic Dprime: 0.726
BLOCK 498.  MARKERS: 2562 2563 2564 2565 2566
33331 (0.548)	|0.407	0.069	0.013	0.058|
24113 (0.231)	|0.033	0.077	0.120	0.000|
24131 (0.209)	|0.163	0.015	0.001	0.028|
Multiallelic Dprime: 0.492
BLOCK 499.  MARKERS: 2567 2568 2569 2570 2571
22121 (0.609)	|0.406	0.186	0.017|
12321 (0.164)	|0.010	0.000	0.154|
24143 (0.134)	|0.030	0.100	0.005|
22143 (0.085)	|0.073	0.012	0.000|
Multiallelic Dprime: 0.536
BLOCK 500.  MARKERS: 2573 2574
24 (0.522)	|0.457	0.000	0.060	0.002|
34 (0.301)	|0.208	0.000	0.046	0.042|
23 (0.177)	|0.000	0.176	0.001	0.000|
Multiallelic Dprime: 0.610
BLOCK 501.  MARKERS: 2576 2577 2578 2579 2580
44141 (0.662)	|0.140	0.371	0.149|
24143 (0.178)	|0.177	0.000	0.000|
42321 (0.106)	|0.085	0.021	0.000|
44341 (0.044)	|0.045	0.000	0.000|
Multiallelic Dprime: 0.883
BLOCK 502.  MARKERS: 2581 2582
44 (0.445)	|0.000	0.169	0.135	0.004	0.068	0.002	0.041	0.015	0.000|
34 (0.402)	|0.369	0.000	0.000	0.000	0.001	0.000	0.000	0.000	0.017|
42 (0.152)	|0.000	0.000	0.000	0.075	0.000	0.062	0.002	0.003	0.000|
Multiallelic Dprime: 0.982
BLOCK 503.  MARKERS: 2583 2584 2585 2586 2587 2588 2589 2590 2591 2592 2593 2594 2595 2596 2597
334411234221134 (0.368)	|0.011	0.284	0.075|
312142234433214 (0.169)	|0.159	0.011	0.000|
412141423221112 (0.135)	|0.102	0.031	0.002|
314411234221134 (0.080)	|0.029	0.048	0.002|
312141234231214 (0.069)	|0.063	0.005	0.000|
312141234221112 (0.064)	|0.009	0.006	0.048|
312141223231114 (0.043)	|0.011	0.000	0.032|
312141234433214 (0.018)	|0.018	0.000	0.000|
312141224231114 (0.017)	|0.016	0.000	0.000|
Multiallelic Dprime: 0.701
BLOCK 504.  MARKERS: 2599 2600
31 (0.440)	|0.022	0.234	0.185|
33 (0.395)	|0.286	0.078	0.030|
13 (0.164)	|0.129	0.032	0.004|
Multiallelic Dprime: 0.609
BLOCK 505.  MARKERS: 2602 2603
14 (0.437)	|0.041	0.256	0.141|
31 (0.344)	|0.341	0.000	0.003|
34 (0.219)	|0.107	0.112	0.000|
Multiallelic Dprime: 0.696
BLOCK 506.  MARKERS: 2604 2605
41 (0.486)	|0.072	0.311	0.105|
44 (0.371)	|0.312	0.028	0.029|
24 (0.143)	|0.134	0.007	0.003|
Multiallelic Dprime: 0.732
BLOCK 507.  MARKERS: 2607 2608
22 (0.518)	|0.205	0.087	0.112	0.036	0.060	0.014|
24 (0.346)	|0.043	0.157	0.074	0.009	0.055	0.000|
14 (0.136)	|0.024	0.009	0.015	0.080	0.004	0.004|
Multiallelic Dprime: 0.373
BLOCK 508.  MARKERS: 2609 2610 2611 2612 2613 2614 2615 2616
43221133 (0.275)	|0.267	0.007	0.000|
41323132 (0.254)	|0.007	0.253	0.000|
23221112 (0.200)	|0.176	0.000	0.022|
41341332 (0.124)	|0.000	0.000	0.123|
41321132 (0.119)	|0.103	0.000	0.008|
43223133 (0.018)	|0.018	0.000	0.000|
Multiallelic Dprime: 0.900
BLOCK 509.  MARKERS: 2617 2618 2619
211 (0.578)	|0.294	0.000	0.142	0.000	0.082	0.051	0.000|
231 (0.263)	|0.081	0.180	0.000	0.000	0.000	0.000	0.002|
133 (0.157)	|0.000	0.000	0.000	0.121	0.000	0.000	0.024|
Multiallelic Dprime: 0.799
BLOCK 510.  MARKERS: 2620 2621 2622 2623 2624 2625 2626 2627 2628 2629 2630
22321444412 (0.377)	|0.373	0.000	0.002|
22321244212 (0.180)	|0.000	0.001	0.178|
42123421214 (0.142)	|0.000	0.142	0.000|
22341421232 (0.121)	|0.000	0.085	0.036|
24321444412 (0.082)	|0.083	0.000	0.000|
24321444212 (0.050)	|0.000	0.048	0.000|
22321444212 (0.026)	|0.023	0.002	0.002|
Multiallelic Dprime: 0.948
BLOCK 511.  MARKERS: 2631 2632
41 (0.491)	|0.179	0.262	0.019	0.031|
23 (0.289)	|0.188	0.016	0.012	0.073|
43 (0.220)	|0.064	0.013	0.135	0.007|
Multiallelic Dprime: 0.529
BLOCK 512.  MARKERS: 2634 2635 2636
313 (0.430)	|0.246	0.123	0.056	0.000|
311 (0.292)	|0.231	0.029	0.021	0.008|
111 (0.167)	|0.079	0.055	0.029	0.000|
333 (0.111)	|0.092	0.008	0.005	0.002|
Multiallelic Dprime: 0.318
BLOCK 513.  MARKERS: 2637 2638 2639 2640 2641 2642
232214 (0.648)	|0.548	0.096	0.003|
411431 (0.214)	|0.207	0.003	0.004|
411214 (0.111)	|0.069	0.000	0.044|
212214 (0.011)	|0.006	0.004	0.001|
Multiallelic Dprime: 0.321
BLOCK 514.  MARKERS: 2645 2646
21 (0.841)	|0.305	0.287	0.160	0.074|
42 (0.106)	|0.032	0.045	0.027	0.000|
22 (0.053)	|0.007	0.009	0.033	0.004|
Multiallelic Dprime: 0.217
BLOCK 515.  MARKERS: 2649 2650 2651 2652
1232 (0.345)	|0.342	0.000	0.000|
3114 (0.340)	|0.002	0.333	0.004|
3214 (0.220)	|0.062	0.039	0.120|
1234 (0.078)	|0.077	0.000	0.000|
Multiallelic Dprime: 0.886
BLOCK 516.  MARKERS: 2654 2655
11 (0.487)	|0.425	0.062	0.000|
31 (0.387)	|0.034	0.350	0.000|
34 (0.123)	|0.000	0.006	0.120|
Multiallelic Dprime: 0.840
BLOCK 517.  MARKERS: 2657 2658 2659 2660
3324 (0.462)	|0.090	0.267	0.014	0.081|
1142 (0.418)	|0.342	0.042	0.023	0.010|
1144 (0.121)	|0.016	0.003	0.098	0.004|
Multiallelic Dprime: 0.678
BLOCK 518.  MARKERS: 2666 2667 2668 2669
4132 (0.448)	|0.388	0.040	0.007	0.005|
2234 (0.313)	|0.103	0.131	0.069	0.010|
4112 (0.136)	|0.029	0.094	0.012	0.000|
4232 (0.095)	|0.043	0.027	0.020	0.004|
Multiallelic Dprime: 0.530
BLOCK 519.  MARKERS: 2670 2671 2672 2673 2674 2675 2676
4122134 (0.563)	|0.409	0.058	0.092|
3344412 (0.292)	|0.108	0.128	0.051|
4122132 (0.115)	|0.080	0.007	0.028|
3144432 (0.019)	|0.009	0.003	0.008|
Multiallelic Dprime: 0.311
BLOCK 520.  MARKERS: 2680 2681 2682
132 (0.616)	|0.427	0.025	0.050	0.068	0.035	0.002	0.008|
412 (0.195)	|0.003	0.141	0.030	0.004	0.000	0.016	0.000|
433 (0.180)	|0.033	0.023	0.054	0.012	0.044	0.010	0.000|
Multiallelic Dprime: 0.653
BLOCK 521.  MARKERS: 2684 2685 2686 2687 2688 2689 2690 2691 2692 2693 2694 2695 2696 2697
33232242323123 (0.467)	|0.409	0.057	0.000	0.000|
11311324142321 (0.190)	|0.028	0.153	0.001	0.004|
11311324142341 (0.135)	|0.020	0.002	0.113	0.000|
33232242323121 (0.085)	|0.081	0.001	0.000	0.002|
33332244322321 (0.081)	|0.002	0.004	0.074	0.000|
11311324142121 (0.027)	|0.000	0.000	0.000	0.026|
33232242343123 (0.012)	|0.008	0.004	0.000	0.000|
Multiallelic Dprime: 0.779
BLOCK 522.  MARKERS: 2698 2699 2700 2701
1313 (0.547)	|0.448	0.000	0.000	0.000	0.076|
3133 (0.220)	|0.000	0.139	0.002	0.074	0.000|
3334 (0.192)	|0.000	0.052	0.120	0.003	0.000|
3333 (0.035)	|0.000	0.003	0.000	0.029	0.000|
Multiallelic Dprime: 0.931
BLOCK 523.  MARKERS: 2702 2703 2704 2705 2706 2707 2708 2709
32114333 (0.453)	|0.425	0.009	0.000	0.013|
14331333 (0.196)	|0.000	0.180	0.000	0.015|
14334411 (0.122)	|0.000	0.000	0.124	0.000|
14334433 (0.106)	|0.016	0.000	0.000	0.089|
32314333 (0.077)	|0.077	0.000	0.000	0.000|
Multiallelic Dprime: 0.912
BLOCK 524.  MARKERS: 2710 2711 2712 2713 2714
32224 (0.533)	|0.363	0.034	0.077	0.056|
32242 (0.190)	|0.005	0.136	0.003	0.041|
32322 (0.138)	|0.016	0.080	0.038	0.002|
14222 (0.132)	|0.015	0.086	0.007	0.022|
Multiallelic Dprime: 0.632
BLOCK 525.  MARKERS: 2715 2716 2717 2718 2719
12343 (0.402)	|0.398	0.000	0.000	0.000	0.000|
12322 (0.340)	|0.121	0.044	0.142	0.000	0.028|
32342 (0.125)	|0.000	0.123	0.000	0.000	0.000|
14242 (0.121)	|0.001	0.000	0.000	0.120	0.000|
Multiallelic Dprime: 0.830
BLOCK 526.  MARKERS: 2720 2721 2722 2723 2724 2725 2726 2727 2728
342322243 (0.530)	|0.317	0.018	0.074	0.110|
442133123 (0.168)	|0.005	0.146	0.001	0.010|
342122241 (0.142)	|0.026	0.002	0.109	0.000|
323133123 (0.122)	|0.116	0.002	0.000	0.003|
342133123 (0.027)	|0.004	0.021	0.000	0.002|
Multiallelic Dprime: 0.631
BLOCK 527.  MARKERS: 2730 2731 2732 2733 2734
23232 (0.473)	|0.341	0.000	0.010	0.000	0.102	0.000	0.017	0.002	0.003|
23432 (0.195)	|0.001	0.000	0.129	0.052	0.000	0.000	0.000	0.000	0.008|
21212 (0.183)	|0.000	0.180	0.000	0.000	0.000	0.000	0.000	0.000	0.000|
33234 (0.124)	|0.011	0.000	0.000	0.054	0.000	0.046	0.000	0.011	0.000|
Multiallelic Dprime: 0.935
BLOCK 528.  MARKERS: 2735 2736 2737 2738 2739 2740 2741 2742 2743 2744 2745
11131433414 (0.358)	|0.331	0.017	0.010|
34134434443 (0.187)	|0.004	0.183	0.000|
31131334413 (0.143)	|0.140	0.001	0.002|
11311314113 (0.112)	|0.053	0.059	0.000|
11111314413 (0.102)	|0.011	0.000	0.091|
11111334413 (0.048)	|0.045	0.002	0.000|
11131433413 (0.018)	|0.000	0.017	0.000|
14134434443 (0.014)	|0.000	0.013	0.000|
11311314413 (0.011)	|0.012	0.000	0.000|
Multiallelic Dprime: 0.823
BLOCK 529.  MARKERS: 2747 2748 2749 2750
1312 (0.600)	|0.462	0.014	0.067	0.025	0.012	0.015|
3312 (0.296)	|0.057	0.176	0.002	0.046	0.008	0.000|
3121 (0.104)	|0.011	0.000	0.036	0.002	0.050	0.000|
Multiallelic Dprime: 0.676
BLOCK 530.  MARKERS: 2751 2752 2753 2754 2755 2756 2757 2758
33114211 (0.529)	|0.248	0.173	0.107|
11134444 (0.191)	|0.102	0.060	0.030|
11312214 (0.104)	|0.040	0.040	0.024|
11134244 (0.073)	|0.051	0.022	0.000|
11334214 (0.071)	|0.013	0.006	0.052|
11114244 (0.015)	|0.015	0.000	0.000|
Multiallelic Dprime: 0.156
BLOCK 531.  MARKERS: 2765 2766
22 (0.473)	|0.235	0.025	0.151	0.046	0.000	0.003	0.006|
24 (0.308)	|0.000	0.161	0.005	0.112	0.000	0.001	0.023|
42 (0.219)	|0.000	0.000	0.008	0.000	0.106	0.104	0.000|
Multiallelic Dprime: 0.856
BLOCK 532.  MARKERS: 2768 2769 2770 2771 2772 2773 2774 2775 2776 2777
1212131212 (0.235)	|0.221	0.003	0.011	0.000|
3212313212 (0.188)	|0.011	0.169	0.005	0.002|
3232313212 (0.164)	|0.001	0.152	0.010	0.000|
3212133322 (0.157)	|0.101	0.031	0.000	0.026|
3414313223 (0.108)	|0.000	0.000	0.103	0.000|
3214313223 (0.108)	|0.000	0.003	0.107	0.000|
3212131212 (0.029)	|0.026	0.000	0.000	0.001|
Multiallelic Dprime: 0.861
BLOCK 533.  MARKERS: 2779 2780 2781 2782
1124 (0.364)	|0.000	0.208	0.019	0.116	0.000	0.000	0.018	0.000|
1131 (0.359)	|0.222	0.002	0.000	0.000	0.118	0.000	0.000	0.012|
3321 (0.238)	|0.000	0.000	0.161	0.000	0.000	0.063	0.000	0.000|
1121 (0.032)	|0.000	0.000	0.000	0.003	0.000	0.000	0.025	0.000|
Multiallelic Dprime: 0.951
BLOCK 534.  MARKERS: 2783 2784 2785 2786 2787 2788 2789 2790 2791 2792 2793 2794
134223234242 (0.221)	|0.004	0.218	0.000|
314223232342 (0.209)	|0.207	0.000	0.003|
313111214324 (0.183)	|0.000	0.000	0.182|
314223234342 (0.122)	|0.121	0.000	0.000|
134223134242 (0.119)	|0.000	0.117	0.000|
313113234242 (0.062)	|0.057	0.005	0.000|
314223234242 (0.044)	|0.022	0.020	0.000|
134223234342 (0.012)	|0.011	0.000	0.000|
Multiallelic Dprime: 0.950
BLOCK 535.  MARKERS: 2795 2796
34 (0.442)	|0.205	0.105	0.062	0.064|
12 (0.368)	|0.172	0.087	0.077	0.028|
32 (0.190)	|0.075	0.044	0.047	0.018|
Multiallelic Dprime: 0.075
BLOCK 536.  MARKERS: 2799 2800 2801 2802
4224 (0.452)	|0.167	0.002	0.219	0.002	0.056|
4424 (0.236)	|0.000	0.119	0.006	0.111	0.002|
2424 (0.187)	|0.000	0.145	0.001	0.039	0.000|
4242 (0.109)	|0.106	0.000	0.000	0.000	0.003|
Multiallelic Dprime: 0.781
BLOCK 537.  MARKERS: 2803 2804 2805 2806
1244 (0.274)	|0.064	0.169	0.030	0.013|
2344 (0.273)	|0.113	0.025	0.133	0.002|
2242 (0.229)	|0.174	0.004	0.006	0.045|
2224 (0.151)	|0.093	0.018	0.010	0.030|
2244 (0.064)	|0.023	0.005	0.004	0.033|
Multiallelic Dprime: 0.496
BLOCK 538.  MARKERS: 2807 2808 2809
422 (0.473)	|0.076	0.179	0.190	0.027|
414 (0.221)	|0.161	0.024	0.035	0.000|
412 (0.182)	|0.041	0.135	0.007	0.000|
122 (0.124)	|0.101	0.015	0.006	0.002|
Multiallelic Dprime: 0.517
BLOCK 539.  MARKERS: 2810 2811 2812
414 (0.380)	|0.169	0.063	0.074	0.070|
431 (0.352)	|0.200	0.039	0.063	0.050|
134 (0.237)	|0.071	0.104	0.030	0.032|
434 (0.028)	|0.009	0.014	0.003	0.003|
Multiallelic Dprime: 0.191
BLOCK 540.  MARKERS: 2816 2817 2818
131 (0.450)	|0.423	0.006	0.000	0.011	0.008|
331 (0.220)	|0.205	0.000	0.000	0.009	0.004|
333 (0.169)	|0.009	0.000	0.095	0.063	0.000|
311 (0.155)	|0.031	0.108	0.000	0.005	0.000|
Multiallelic Dprime: 0.831
BLOCK 541.  MARKERS: 2819 2820 2821 2822 2823 2824 2825 2826 2827
241333321 (0.667)	|0.615	0.055|
144212114 (0.116)	|0.114	0.001|
224333321 (0.100)	|0.099	0.000|
244333321 (0.090)	|0.026	0.064|
241332321 (0.012)	|0.012	0.000|
Multiallelic Dprime: 0.503
BLOCK 542.  MARKERS: 2828 2829
11 (0.869)	|0.426	0.327	0.117|
33 (0.129)	|0.121	0.009	0.000|
Multiallelic Dprime: 0.845
BLOCK 543.  MARKERS: 2830 2831
23 (0.547)	|0.535	0.012|
24 (0.336)	|0.059	0.276|
33 (0.117)	|0.112	0.003|
Multiallelic Dprime: 0.924
BLOCK 544.  MARKERS: 2832 2833
21 (0.706)	|0.636	0.063|
43 (0.291)	|0.177	0.114|
Multiallelic Dprime: 0.496
BLOCK 545.  MARKERS: 2834 2835 2836 2837 2838 2839
312233 (0.813)	|0.392	0.188	0.146	0.049	0.007|
434411 (0.177)	|0.113	0.033	0.014	0.011	0.003|
Multiallelic Dprime: 0.265
BLOCK 546.  MARKERS: 2840 2841 2842 2843 2844
13121 (0.507)	|0.154	0.165	0.135	0.050|
21343 (0.221)	|0.070	0.057	0.045	0.043|
21323 (0.163)	|0.097	0.027	0.031	0.005|
13323 (0.061)	|0.026	0.022	0.013	0.000|
13123 (0.010)	|0.003	0.000	0.006	0.000|
Multiallelic Dprime: 0.187
BLOCK 547.  MARKERS: 2846 2847 2848 2849 2850 2851 2852 2853 2854 2855 2856 2857
423112142243 (0.355)	|0.288	0.063	0.006|
223144344423 (0.286)	|0.065	0.216	0.005|
243344324421 (0.238)	|0.134	0.025	0.069|
241344324421 (0.104)	|0.003	0.000	0.101|
Multiallelic Dprime: 0.592
BLOCK 548.  MARKERS: 2858 2859 2860
443 (0.502)	|0.014	0.303	0.116	0.068|
123 (0.305)	|0.259	0.020	0.017	0.009|
421 (0.183)	|0.081	0.019	0.061	0.016|
Multiallelic Dprime: 0.641
BLOCK 549.  MARKERS: 2861 2862 2863 2864 2865
11424 (0.364)	|0.009	0.205	0.138	0.003	0.006|
23124 (0.342)	|0.287	0.035	0.006	0.012	0.001|
21442 (0.194)	|0.006	0.005	0.000	0.127	0.050|
21444 (0.093)	|0.007	0.006	0.034	0.001	0.041|
Multiallelic Dprime: 0.806
BLOCK 550.  MARKERS: 2866 2867 2868 2869 2870 2871 2872
2312443 (0.310)	|0.000	0.269	0.000	0.000	0.000	0.000	0.015	0.011|
2312442 (0.250)	|0.199	0.000	0.014	0.008	0.015	0.000	0.000	0.000|
2312422 (0.181)	|0.080	0.000	0.001	0.065	0.001	0.015	0.000	0.000|
4134222 (0.146)	|0.078	0.000	0.061	0.000	0.000	0.000	0.000	0.000|
4334222 (0.098)	|0.000	0.000	0.091	0.000	0.000	0.000	0.000	0.000|
Multiallelic Dprime: 0.830
BLOCK 551.  MARKERS: 2873 2874 2875 2876 2877 2878 2879 2880 2881 2882 2883 2884 2885 2886 2887 2888
1332122111244124 (0.357)	|0.262	0.084	0.011|
2114122113223341 (0.277)	|0.115	0.095	0.066|
2112344231143344 (0.169)	|0.060	0.102	0.008|
1332122111243344 (0.075)	|0.034	0.023	0.019|
1332122113223344 (0.016)	|0.013	0.003	0.000|
2112122111143144 (0.016)	|0.014	0.001	0.000|
2114122111243344 (0.016)	|0.013	0.000	0.002|
2114122111143344 (0.011)	|0.001	0.008	0.002|
Multiallelic Dprime: 0.339
BLOCK 552.  MARKERS: 2892 2893
12 (0.544)	|0.294	0.002	0.221	0.027|
14 (0.342)	|0.140	0.202	0.000	0.000|
24 (0.114)	|0.013	0.097	0.005	0.000|
Multiallelic Dprime: 0.594
BLOCK 553.  MARKERS: 2894 2895 2896
234 (0.447)	|0.100	0.346|
414 (0.301)	|0.288	0.010|
212 (0.225)	|0.193	0.033|
214 (0.027)	|0.016	0.011|
Multiallelic Dprime: 0.758
BLOCK 554.  MARKERS: 2897 2898
23 (0.596)	|0.333	0.006	0.132	0.095	0.014	0.014|
11 (0.399)	|0.142	0.249	0.003	0.005	0.000	0.000|
Multiallelic Dprime: 0.613
BLOCK 555.  MARKERS: 2900 2901 2902 2903 2904 2905 2906 2907
12123332 (0.474)	|0.358	0.114|
12123334 (0.257)	|0.244	0.014|
32123332 (0.136)	|0.135	0.000|
14331112 (0.101)	|0.056	0.044|
12331132 (0.014)	|0.008	0.007|
12331112 (0.014)	|0.013	0.000|
Multiallelic Dprime: 0.515
BLOCK 556.  MARKERS: 2910 2911 2912 2913 2914 2915 2916
1243423 (0.814)	|0.737	0.026	0.053|
3421232 (0.181)	|0.073	0.109	0.000|
Multiallelic Dprime: 0.567
BLOCK 557.  MARKERS: 2917 2918
33 (0.811)	|0.355	0.291	0.037	0.095	0.010	0.010|
11 (0.136)	|0.045	0.001	0.062	0.000	0.014	0.011|
13 (0.053)	|0.005	0.043	0.003	0.000	0.000	0.000|
Multiallelic Dprime: 0.460
BLOCK 558.  MARKERS: 2920 2921 2922 2923 2924 2925 2926 2927 2928 2929 2930 2931 2932
3242114412332 (0.404)	|0.380	0.023|
3242334412332 (0.335)	|0.321	0.011|
4444132333124 (0.103)	|0.049	0.054|
3222334412332 (0.095)	|0.096	0.000|
3242134412332 (0.024)	|0.017	0.007|
4442134412332 (0.021)	|0.006	0.016|
Multiallelic Dprime: 0.609
BLOCK 559.  MARKERS: 2934 2935
12 (0.882)	|0.218	0.194	0.165	0.115	0.114	0.047	0.015	0.012|
44 (0.114)	|0.006	0.031	0.012	0.043	0.015	0.004	0.004	0.000|
Multiallelic Dprime: 0.342
BLOCK 560.  MARKERS: 2936 2937 2938 2939 2940 2941
334241 (0.226)	|0.150	0.056	0.007	0.010|
333241 (0.225)	|0.191	0.007	0.027	0.000|
434441 (0.177)	|0.061	0.071	0.032	0.012|
324241 (0.159)	|0.022	0.045	0.001	0.087|
434423 (0.130)	|0.022	0.032	0.075	0.003|
434241 (0.050)	|0.029	0.018	0.000	0.001|
334441 (0.018)	|0.005	0.012	0.000	0.000|
433241 (0.012)	|0.011	0.000	0.000	0.000|
Multiallelic Dprime: 0.483
BLOCK 561.  MARKERS: 2942 2943 2944 2945 2946 2947 2948
3141133 (0.491)	|0.483	0.000	0.000	0.000|
1341113 (0.242)	|0.000	0.196	0.039	0.000|
3141113 (0.144)	|0.000	0.004	0.139	0.000|
1323311 (0.116)	|0.000	0.000	0.009	0.104|
Multiallelic Dprime: 0.945
BLOCK 562.  MARKERS: 2949 2950 2951 2952 2953 2954 2955
3412143 (0.487)	|0.358	0.030	0.034	0.064|
3432132 (0.202)	|0.022	0.113	0.008	0.054|
2232333 (0.190)	|0.076	0.010	0.103	0.000|
3411133 (0.104)	|0.008	0.091	0.002	0.000|
Multiallelic Dprime: 0.580
BLOCK 563.  MARKERS: 2956 2957 2958 2959 2960 2961 2962 2963
22222214 (0.469)	|0.287	0.154	0.022	0.007|
22222224 (0.252)	|0.113	0.093	0.039	0.005|
22222212 (0.151)	|0.056	0.072	0.020	0.000|
44444412 (0.121)	|0.043	0.034	0.045	0.000|
Multiallelic Dprime: 0.189
BLOCK 564.  MARKERS: 2964 2965 2966
321 (0.499)	|0.106	0.388	0.006|
121 (0.359)	|0.276	0.060	0.015|
334 (0.129)	|0.124	0.004	0.001|
331 (0.012)	|0.012	0.000	0.000|
Multiallelic Dprime: 0.678
BLOCK 565.  MARKERS: 2969 2970
43 (0.518)	|0.288	0.200	0.030|
21 (0.453)	|0.336	0.096	0.021|
41 (0.024)	|0.008	0.009	0.007|
Multiallelic Dprime: 0.264
BLOCK 566.  MARKERS: 2974 2975
31 (0.634)	|0.564	0.069|
23 (0.309)	|0.044	0.265|
21 (0.058)	|0.045	0.013|
Multiallelic Dprime: 0.695
BLOCK 567.  MARKERS: 2976 2977
43 (0.652)	|0.500	0.097	0.055|
32 (0.347)	|0.019	0.324	0.003|
Multiallelic Dprime: 0.890
BLOCK 568.  MARKERS: 2978 2979
33 (0.519)	|0.490	0.014	0.015|
14 (0.423)	|0.006	0.397	0.020|
34 (0.058)	|0.010	0.046	0.002|
Multiallelic Dprime: 0.891
BLOCK 569.  MARKERS: 2980 2981
31 (0.506)	|0.347	0.156|
23 (0.457)	|0.341	0.114|
33 (0.037)	|0.031	0.006|
Multiallelic Dprime: 0.120
BLOCK 570.  MARKERS: 2986 2987
22 (0.718)	|0.248	0.079	0.236	0.116	0.011|
41 (0.275)	|0.016	0.174	0.011	0.066	0.002|
Multiallelic Dprime: 0.610
BLOCK 571.  MARKERS: 2988 2989 2990 2991 2992 2993
343111 (0.263)	|0.003	0.258	0.002	0.000|
143144 (0.257)	|0.016	0.002	0.147	0.092|
321144 (0.247)	|0.231	0.000	0.004	0.009|
143344 (0.184)	|0.035	0.000	0.057	0.092|
343114 (0.013)	|0.006	0.000	0.007	0.000|
Multiallelic Dprime: 0.788
BLOCK 572.  MARKERS: 2994 2995 2996 2997 2998 2999 3000
2313314 (0.302)	|0.238	0.027	0.032	0.005|
2333314 (0.271)	|0.076	0.168	0.023	0.002|
4131142 (0.227)	|0.134	0.065	0.029	0.000|
4131144 (0.197)	|0.067	0.054	0.059	0.017|
Multiallelic Dprime: 0.381
BLOCK 573.  MARKERS: 3002 3003 3004
143 (0.517)	|0.516	0.000	0.003|
343 (0.314)	|0.101	0.048	0.164|
324 (0.145)	|0.000	0.145	0.000|
344 (0.024)	|0.000	0.000	0.024|
Multiallelic Dprime: 0.832
BLOCK 574.  MARKERS: 3005 3006
21 (0.617)	|0.240	0.271	0.075	0.000	0.015|
23 (0.193)	|0.001	0.000	0.045	0.139	0.000|
43 (0.190)	|0.130	0.013	0.038	0.000	0.000|
Multiallelic Dprime: 0.573
BLOCK 575.  MARKERS: 3008 3009 3010 3011 3012 3013 3014 3015 3016 3017
3444413134 (0.369)	|0.152	0.065	0.052	0.057	0.032	0.002|
3234431414 (0.283)	|0.072	0.058	0.056	0.079	0.011	0.002|
3434213113 (0.160)	|0.046	0.037	0.043	0.022	0.008	0.003|
1433213114 (0.139)	|0.028	0.040	0.031	0.018	0.019	0.002|
3444213113 (0.016)	|0.003	0.006	0.005	0.000	0.000	0.000|
Multiallelic Dprime: 0.175
BLOCK 576.  MARKERS: 3021 3022 3023 3024 3025 3026 3027
1431313 (0.306)	|0.304	0.000	0.002|
1321313 (0.221)	|0.005	0.000	0.215|
2334111 (0.191)	|0.035	0.150	0.006|
2334141 (0.178)	|0.005	0.151	0.021|
1331313 (0.072)	|0.071	0.000	0.000|
2334113 (0.011)	|0.005	0.000	0.006|
Multiallelic Dprime: 0.883
BLOCK 577.  MARKERS: 3028 3029 3030 3031
1134 (0.430)	|0.246	0.100	0.077	0.007|
3312 (0.309)	|0.030	0.224	0.054	0.000|
3134 (0.256)	|0.171	0.061	0.005	0.019|
Multiallelic Dprime: 0.436
BLOCK 578.  MARKERS: 3034 3035 3036
334 (0.448)	|0.386	0.008	0.054|
311 (0.390)	|0.021	0.348	0.020|
211 (0.136)	|0.002	0.010	0.124|
331 (0.026)	|0.022	0.003	0.001|
Multiallelic Dprime: 0.823
BLOCK 579.  MARKERS: 3038 3039 3040
313 (0.426)	|0.221	0.182	0.022|
311 (0.374)	|0.292	0.077	0.005|
233 (0.200)	|0.101	0.051	0.047|
Multiallelic Dprime: 0.297
BLOCK 580.  MARKERS: 3042 3043 3044
214 (0.614)	|0.461	0.121	0.014	0.009	0.003|
443 (0.310)	|0.040	0.257	0.000	0.000	0.009|
243 (0.073)	|0.016	0.009	0.033	0.016	0.000|
Multiallelic Dprime: 0.663
BLOCK 581.  MARKERS: 3047 3048 3049 3050
1234 (0.519)	|0.470	0.012	0.010	0.002	0.024	0.000|
3412 (0.387)	|0.019	0.164	0.140	0.015	0.038	0.005|
3212 (0.047)	|0.000	0.001	0.000	0.036	0.000	0.001|
1232 (0.027)	|0.005	0.000	0.002	0.018	0.000	0.000|
1212 (0.013)	|0.000	0.006	0.000	0.005	0.001	0.000|
Multiallelic Dprime: 0.836
BLOCK 582.  MARKERS: 3051 3052 3053 3054 3055 3056 3057 3058
44213432 (0.496)	|0.244	0.161	0.088|
23331214 (0.184)	|0.022	0.060	0.102|
43331214 (0.153)	|0.037	0.035	0.080|
43331434 (0.078)	|0.074	0.005	0.000|
44231434 (0.064)	|0.020	0.037	0.006|
43231434 (0.010)	|0.002	0.003	0.005|
Multiallelic Dprime: 0.337
BLOCK 583.  MARKERS: 3059 3060
31 (0.408)	|0.105	0.251	0.022	0.029|
21 (0.305)	|0.107	0.144	0.050	0.004|
33 (0.284)	|0.204	0.019	0.059	0.001|
Multiallelic Dprime: 0.387
BLOCK 584.  MARKERS: 3061 3062 3063 3064
3134 (0.418)	|0.208	0.170	0.041|
3211 (0.414)	|0.280	0.128	0.008|
1214 (0.131)	|0.082	0.042	0.007|
3214 (0.034)	|0.028	0.003	0.003|
Multiallelic Dprime: 0.183
BLOCK 585.  MARKERS: 3065 3066 3067
142 (0.596)	|0.115	0.223	0.228	0.022	0.011|
424 (0.345)	|0.229	0.065	0.028	0.018	0.004|
144 (0.058)	|0.007	0.012	0.029	0.003	0.008|
Multiallelic Dprime: 0.447
BLOCK 586.  MARKERS: 3071 3072 3073 3074 3075 3076
124323 (0.352)	|0.229	0.018	0.103|
341131 (0.300)	|0.078	0.204	0.017|
141131 (0.285)	|0.204	0.076	0.005|
124121 (0.041)	|0.007	0.003	0.032|
124123 (0.022)	|0.018	0.002	0.002|
Multiallelic Dprime: 0.477
BLOCK 587.  MARKERS: 3077 3078
41 (0.536)	|0.464	0.072|
44 (0.304)	|0.282	0.021|
21 (0.159)	|0.128	0.030|
Multiallelic Dprime: 0.199
BLOCK 588.  MARKERS: 3079 3080
34 (0.875)	|0.436	0.242	0.197|
12 (0.124)	|0.016	0.066	0.042|
Multiallelic Dprime: 0.454
BLOCK 589.  MARKERS: 3081 3082
31 (0.453)	|0.298	0.089	0.066|
32 (0.308)	|0.210	0.041	0.057|
22 (0.238)	|0.198	0.040	0.000|
Multiallelic Dprime: 0.193
BLOCK 590.  MARKERS: 3083 3084 3085
121 (0.706)	|0.302	0.227	0.033	0.131|
112 (0.170)	|0.019	0.000	0.143	0.008|
421 (0.124)	|0.123	0.000	0.000	0.000|
Multiallelic Dprime: 0.616
BLOCK 591.  MARKERS: 3086 3087 3088 3089 3090 3091
233221 (0.445)	|0.194	0.159	0.093|
233424 (0.226)	|0.203	0.022	0.001|
233241 (0.176)	|0.076	0.080	0.019|
414221 (0.140)	|0.032	0.090	0.011|
Multiallelic Dprime: 0.345
BLOCK 592.  MARKERS: 3092 3093 3094 3095
3232 (0.511)	|0.030	0.339	0.141	0.000|
3421 (0.357)	|0.300	0.006	0.000	0.049|
4421 (0.125)	|0.044	0.001	0.000	0.078|
Multiallelic Dprime: 0.824
BLOCK 593.  MARKERS: 3096 3097 3098
223 (0.379)	|0.112	0.119	0.113	0.035|
423 (0.352)	|0.164	0.041	0.121	0.020|
421 (0.141)	|0.012	0.115	0.005	0.008|
443 (0.126)	|0.002	0.004	0.016	0.104|
Multiallelic Dprime: 0.400
BLOCK 594.  MARKERS: 3099 3100 3101 3102
2144 (0.290)	|0.251	0.010	0.020	0.004|
4142 (0.279)	|0.045	0.073	0.145	0.012|
2322 (0.256)	|0.032	0.143	0.077	0.002|
2142 (0.170)	|0.021	0.051	0.010	0.086|
Multiallelic Dprime: 0.548
BLOCK 595.  MARKERS: 3103 3104 3105 3106 3107 3108
333133 (0.353)	|0.281	0.031	0.041|
133333 (0.281)	|0.082	0.013	0.186|
111333 (0.253)	|0.019	0.188	0.044|
133322 (0.104)	|0.023	0.070	0.010|
Multiallelic Dprime: 0.602
BLOCK 596.  MARKERS: 3109 3110
12 (0.408)	|0.055	0.352	0.000|
11 (0.305)	|0.224	0.007	0.074|
31 (0.285)	|0.239	0.001	0.045|
Multiallelic Dprime: 0.743
BLOCK 597.  MARKERS: 3111 3112
32 (0.519)	|0.319	0.166	0.029|
13 (0.363)	|0.298	0.058	0.006|
12 (0.118)	|0.103	0.015	0.000|
Multiallelic Dprime: 0.407
BLOCK 598.  MARKERS: 3113 3114
33 (0.720)	|0.343	0.361	0.014|
21 (0.238)	|0.140	0.098	0.000|
23 (0.035)	|0.012	0.021	0.000|
Multiallelic Dprime: 0.139
BLOCK 599.  MARKERS: 3115 3116
43 (0.497)	|0.387	0.101	0.009|
21 (0.486)	|0.371	0.098	0.017|
41 (0.014)	|0.013	0.000	0.000|
Multiallelic Dprime: 0.046
BLOCK 600.  MARKERS: 3121 3122
22 (0.775)	|0.337	0.304	0.135|
41 (0.199)	|0.022	0.031	0.146|
42 (0.026)	|0.005	0.016	0.005|
Multiallelic Dprime: 0.552
BLOCK 601.  MARKERS: 3126 3127
31 (0.364)	|0.011	0.000	0.146	0.102	0.074	0.009|
33 (0.351)	|0.338	0.004	0.001	0.002	0.001	0.000|
13 (0.285)	|0.013	0.240	0.003	0.021	0.000	0.000|
Multiallelic Dprime: 0.919
BLOCK 602.  MARKERS: 3128 3129 3130 3131 3132 3133 3134 3135 3136 3137 3138
24214343222 (0.363)	|0.301	0.007	0.000	0.005	0.000	0.030	0.000	0.015|
42211431223 (0.246)	|0.001	0.182	0.005	0.000	0.025	0.000	0.025	0.000|
22314343222 (0.151)	|0.010	0.013	0.125	0.001	0.000	0.000	0.000	0.000|
22234343442 (0.126)	|0.004	0.001	0.000	0.112	0.002	0.000	0.000	0.000|
22211433222 (0.075)	|0.001	0.000	0.000	0.000	0.072	0.002	0.000	0.000|
42314343222 (0.010)	|0.000	0.009	0.000	0.000	0.000	0.000	0.000	0.000|
Multiallelic Dprime: 0.892
BLOCK 603.  MARKERS: 3139 3140 3141 3142 3143 3144 3145 3146 3147
143143221 (0.322)	|0.195	0.020	0.087	0.004	0.003	0.007|
241341423 (0.217)	|0.019	0.105	0.019	0.067	0.006	0.000|
243323413 (0.132)	|0.020	0.010	0.057	0.002	0.042	0.001|
223343423 (0.124)	|0.073	0.022	0.018	0.008	0.002	0.002|
241343423 (0.110)	|0.033	0.059	0.005	0.006	0.007	0.000|
143343423 (0.033)	|0.029	0.001	0.001	0.000	0.000	0.000|
243343423 (0.027)	|0.004	0.002	0.006	0.012	0.001	0.000|
143143223 (0.015)	|0.003	0.000	0.002	0.010	0.000	0.000|
Multiallelic Dprime: 0.509
BLOCK 604.  MARKERS: 3149 3150 3151 3152 3153 3154 3155 3156
21134224 (0.383)	|0.133	0.117	0.130|
43112222 (0.222)	|0.119	0.072	0.031|
43112432 (0.198)	|0.110	0.054	0.035|
43312232 (0.111)	|0.063	0.014	0.032|
41132222 (0.063)	|0.021	0.013	0.028|
23112432 (0.010)	|0.006	0.004	0.000|
Multiallelic Dprime: 0.199
BLOCK 605.  MARKERS: 3161 3162
14 (0.454)	|0.272	0.091	0.049	0.028	0.005	0.008|
11 (0.281)	|0.158	0.048	0.039	0.029	0.007	0.000|
31 (0.260)	|0.166	0.049	0.025	0.018	0.000	0.002|
Multiallelic Dprime: 0.069
BLOCK 606.  MARKERS: 3172 3173 3174 3175 3176
14412 (0.599)	|0.475	0.126|
32312 (0.188)	|0.144	0.045|
14421 (0.113)	|0.087	0.025|
14422 (0.076)	|0.054	0.022|
34412 (0.012)	|0.003	0.009|
12312 (0.011)	|0.010	0.000|
Multiallelic Dprime: 0.073
BLOCK 607.  MARKERS: 3180 3181
33 (0.772)	|0.469	0.302|
24 (0.226)	|0.188	0.039|
Multiallelic Dprime: 0.500
BLOCK 608.  MARKERS: 3182 3183
22 (0.657)	|0.371	0.035	0.234	0.012|
41 (0.342)	|0.005	0.315	0.011	0.010|
Multiallelic Dprime: 0.894
BLOCK 609.  MARKERS: 3185 3186 3187 3188 3189 3190 3191 3192
11344424 (0.378)	|0.012	0.331	0.032	0.000|
14122411 (0.350)	|0.303	0.026	0.016	0.005|
21342224 (0.245)	|0.074	0.025	0.145	0.002|
11342424 (0.022)	|0.014	0.003	0.001	0.004|
Multiallelic Dprime: 0.721
BLOCK 610.  MARKERS: 3195 3196 3197
333 (0.403)	|0.014	0.315	0.074	0.000|
331 (0.385)	|0.342	0.000	0.020	0.022|
113 (0.198)	|0.000	0.005	0.192	0.000|
313 (0.013)	|0.003	0.002	0.008	0.000|
Multiallelic Dprime: 0.862
BLOCK 611.  MARKERS: 3198 3199 3200 3201 3202
23414 (0.360)	|0.254	0.018	0.041	0.014	0.030	0.000|
23432 (0.321)	|0.158	0.142	0.012	0.003	0.004	0.002|
32332 (0.294)	|0.101	0.014	0.089	0.064	0.008	0.010|
23412 (0.022)	|0.021	0.000	0.000	0.000	0.000	0.000|
Multiallelic Dprime: 0.443
BLOCK 612.  MARKERS: 3206 3207 3208 3209 3210 3211 3212
1133322 (0.530)	|0.276	0.192	0.064|
3331442 (0.172)	|0.121	0.041	0.010|
1111324 (0.143)	|0.062	0.054	0.026|
1131322 (0.081)	|0.036	0.032	0.012|
1131324 (0.042)	|0.013	0.018	0.010|
1111322 (0.012)	|0.003	0.008	0.001|
Multiallelic Dprime: 0.120
BLOCK 613.  MARKERS: 3217 3218 3219
332 (0.519)	|0.479	0.025	0.010|
312 (0.349)	|0.035	0.306	0.003|
134 (0.126)	|0.042	0.002	0.081|
Multiallelic Dprime: 0.818
BLOCK 614.  MARKERS: 3222 3223
44 (0.559)	|0.313	0.248|
12 (0.333)	|0.171	0.159|
14 (0.098)	|0.054	0.045|
Multiallelic Dprime: 0.037
BLOCK 615.  MARKERS: 3229 3230 3231 3232
1134 (0.539)	|0.430	0.057	0.052|
3312 (0.459)	|0.331	0.084	0.042|
Multiallelic Dprime: 0.148
BLOCK 616.  MARKERS: 3235 3236 3237 3238
1324 (0.760)	|0.739	0.009	0.005	0.005	0.000|
2143 (0.141)	|0.006	0.097	0.035	0.000	0.000|
1124 (0.094)	|0.005	0.001	0.040	0.034	0.013|
Multiallelic Dprime: 0.917
BLOCK 617.  MARKERS: 3239 3240 3241 3242 3243 3244
423231 (0.751)	|0.458	0.180	0.052	0.047|
242413 (0.108)	|0.073	0.013	0.007	0.016|
423433 (0.080)	|0.051	0.015	0.012	0.001|
243433 (0.042)	|0.021	0.014	0.000	0.004|
423413 (0.013)	|0.004	0.003	0.002	0.003|
Multiallelic Dprime: 0.089
BLOCK 618.  MARKERS: 3247 3248 3249
231 (0.609)	|0.290	0.123	0.140	0.057|
423 (0.227)	|0.116	0.067	0.019	0.024|
431 (0.076)	|0.033	0.020	0.015	0.007|
433 (0.073)	|0.034	0.014	0.012	0.013|
Multiallelic Dprime: 0.116
BLOCK 619.  MARKERS: 3250 3251 3252
213 (0.479)	|0.362	0.095	0.016	0.001|
431 (0.230)	|0.174	0.045	0.008	0.003|
233 (0.189)	|0.117	0.058	0.012	0.002|
433 (0.102)	|0.062	0.031	0.004	0.004|
Multiallelic Dprime: 0.145
BLOCK 620.  MARKERS: 3259 3260 3261
411 (0.714)	|0.364	0.158	0.103	0.090|
223 (0.228)	|0.097	0.047	0.051	0.034|
221 (0.040)	|0.022	0.007	0.003	0.008|
421 (0.011)	|0.004	0.004	0.001	0.000|
Multiallelic Dprime: 0.090
BLOCK 621.  MARKERS: 3267 3268 3269
222 (0.489)	|0.010	0.333	0.005	0.139	0.000|
412 (0.217)	|0.214	0.000	0.000	0.003	0.000|
224 (0.157)	|0.105	0.000	0.057	0.000	0.000|
212 (0.135)	|0.016	0.000	0.083	0.000	0.030|
Multiallelic Dprime: 0.905
BLOCK 622.  MARKERS: 3270 3271 3272 3273 3274 3275
341131 (0.344)	|0.313	0.031|
332413 (0.336)	|0.086	0.250|
332411 (0.147)	|0.109	0.039|
132411 (0.139)	|0.127	0.012|
341431 (0.031)	|0.000	0.030|
Multiallelic Dprime: 0.639
BLOCK 623.  MARKERS: 3276 3277 3278
334 (0.634)	|0.364	0.023	0.151	0.080	0.014|
122 (0.364)	|0.070	0.246	0.007	0.000	0.039|
Multiallelic Dprime: 0.729
BLOCK 624.  MARKERS: 3279 3280 3281 3282 3283 3284
343122 (0.434)	|0.368	0.065	0.002|
323142 (0.269)	|0.002	0.247	0.020|
221224 (0.159)	|0.009	0.000	0.149|
323122 (0.080)	|0.010	0.066	0.002|
321224 (0.054)	|0.002	0.004	0.048|
Multiallelic Dprime: 0.836
BLOCK 625.  MARKERS: 3285 3286
43 (0.391)	|0.045	0.204	0.132	0.000|
21 (0.385)	|0.317	0.036	0.006	0.000|
23 (0.223)	|0.017	0.086	0.102	0.010|
Multiallelic Dprime: 0.592
BLOCK 626.  MARKERS: 3287 3288 3289 3290 3291 3292 3293 3294 3295 3296 3297 3298 3299 3300 3301 3302 3303 3304 3305 3306
22433322112233134312 (0.381)	|0.360	0.013	0.005|
41432344322333114133 (0.325)	|0.321	0.000	0.005|
42313444324211312333 (0.241)	|0.105	0.133	0.000|
42433324322333314133 (0.010)	|0.010	0.000	0.000|
Multiallelic Dprime: 0.814
BLOCK 627.  MARKERS: 3310 3311
33 (0.826)	|0.332	0.203	0.167	0.116|
11 (0.160)	|0.074	0.040	0.038	0.005|
13 (0.012)	|0.004	0.003	0.001	0.004|
Multiallelic Dprime: 0.119
BLOCK 628.  MARKERS: 3314 3315 3316 3317 3318
23321 (0.411)	|0.199	0.027	0.090	0.059	0.023|
12143 (0.246)	|0.025	0.144	0.061	0.008	0.007|
23323 (0.206)	|0.008	0.055	0.031	0.060	0.047|
12323 (0.125)	|0.022	0.008	0.047	0.009	0.036|
Multiallelic Dprime: 0.423
BLOCK 629.  MARKERS: 3319 3320 3321 3322 3323 3324 3325
1223311 (0.257)	|0.060	0.051	0.084	0.038	0.002	0.017	0.002|
1423121 (0.237)	|0.073	0.074	0.009	0.032	0.043	0.003	0.000|
1441113 (0.230)	|0.122	0.010	0.042	0.038	0.010	0.002	0.004|
1423111 (0.140)	|0.053	0.018	0.018	0.030	0.008	0.010	0.000|
3443113 (0.116)	|0.035	0.027	0.026	0.013	0.000	0.000	0.011|
Multiallelic Dprime: 0.267
BLOCK 630.  MARKERS: 3327 3328 3329 3330 3331 3332 3333 3334 3335 3336 3337
12224313333 (0.343)	|0.134	0.025	0.134	0.049|
34112131211 (0.186)	|0.168	0.016	0.002	0.000|
12214311211 (0.180)	|0.171	0.005	0.004	0.000|
12214311333 (0.156)	|0.036	0.096	0.025	0.000|
12214313333 (0.064)	|0.030	0.027	0.006	0.000|
32214311331 (0.037)	|0.000	0.037	0.000	0.000|
12224311333 (0.017)	|0.001	0.015	0.000	0.000|
Multiallelic Dprime: 0.626
BLOCK 631.  MARKERS: 3338 3339 3340
223 (0.550)	|0.472	0.004	0.075|
222 (0.227)	|0.018	0.162	0.046|
442 (0.172)	|0.163	0.004	0.004|
242 (0.050)	|0.034	0.015	0.000|
Multiallelic Dprime: 0.643
BLOCK 632.  MARKERS: 3341 3342 3343 3344
3224 (0.686)	|0.320	0.224	0.127	0.016|
1442 (0.185)	|0.133	0.034	0.016	0.002|
1444 (0.126)	|0.077	0.030	0.017	0.000|
Multiallelic Dprime: 0.314
BLOCK 633.  MARKERS: 3351 3352 3353
324 (0.531)	|0.228	0.114	0.084	0.062	0.034	0.007|
133 (0.289)	|0.186	0.037	0.020	0.031	0.009	0.002|
334 (0.160)	|0.076	0.015	0.028	0.026	0.012	0.002|
134 (0.018)	|0.009	0.004	0.000	0.002	0.003	0.000|
Multiallelic Dprime: 0.205
BLOCK 634.  MARKERS: 3362 3363 3364 3365 3366
23334 (0.499)	|0.471	0.027	0.003|
14132 (0.172)	|0.027	0.002	0.143|
14332 (0.131)	|0.000	0.126	0.004|
14312 (0.123)	|0.000	0.122	0.001|
23332 (0.057)	|0.003	0.006	0.047|
13332 (0.011)	|0.000	0.006	0.005|
Multiallelic Dprime: 0.881
BLOCK 635.  MARKERS: 3367 3368
32 (0.505)	|0.451	0.052	0.002|
21 (0.291)	|0.070	0.203	0.018|
31 (0.204)	|0.180	0.024	0.000|
Multiallelic Dprime: 0.637
BLOCK 636.  MARKERS: 3369 3370
43 (0.701)	|0.541	0.159|
21 (0.278)	|0.258	0.021|
23 (0.021)	|0.021	0.000|
Multiallelic Dprime: 0.617
BLOCK 637.  MARKERS: 3372 3373
42 (0.819)	|0.446	0.362|
34 (0.179)	|0.112	0.062|
Multiallelic Dprime: 0.175
BLOCK 638.  MARKERS: 3375 3376 3377 3378 3379 3380
222333 (0.560)	|0.122	0.293	0.054	0.074	0.013|
444144 (0.424)	|0.198	0.033	0.174	0.003	0.001|
Multiallelic Dprime: 0.592
BLOCK 639.  MARKERS: 3381 3382 3383 3384 3385 3386 3387 3388 3389 3390 3391
24411433112 (0.326)	|0.197	0.083	0.048|
21411333133 (0.326)	|0.159	0.111	0.055|
44233311333 (0.235)	|0.140	0.075	0.019|
24411333133 (0.078)	|0.038	0.028	0.012|
24411333112 (0.014)	|0.008	0.006	0.000|
Multiallelic Dprime: 0.108
BLOCK 640.  MARKERS: 3400 3401
23 (0.549)	|0.133	0.203	0.098	0.069	0.040|
21 (0.314)	|0.111	0.042	0.078	0.059	0.024|
41 (0.137)	|0.034	0.032	0.026	0.030	0.014|
Multiallelic Dprime: 0.195
BLOCK 641.  MARKERS: 3406 3407 3408 3409
3333 (0.278)	|0.222	0.056|
3131 (0.278)	|0.278	0.000|
3133 (0.201)	|0.040	0.161|
1123 (0.158)	|0.156	0.003|
3123 (0.078)	|0.008	0.069|
Multiallelic Dprime: 0.729
BLOCK 642.  MARKERS: 3410 3411
24 (0.711)	|0.245	0.171	0.196	0.053	0.019	0.008	0.008|
32 (0.289)	|0.091	0.109	0.065	0.008	0.004	0.006	0.004|
Multiallelic Dprime: 0.146
BLOCK 643.  MARKERS: 3415 3416 3417 3418 3419
11213 (0.335)	|0.081	0.109	0.119	0.020	0.004|
33311 (0.280)	|0.057	0.145	0.021	0.044	0.009|
13331 (0.261)	|0.166	0.040	0.024	0.031	0.000|
11313 (0.061)	|0.012	0.008	0.007	0.030	0.000|
13311 (0.023)	|0.001	0.013	0.000	0.007	0.000|
11211 (0.014)	|0.007	0.002	0.000	0.004	0.000|
13313 (0.013)	|0.004	0.006	0.000	0.003	0.000|
Multiallelic Dprime: 0.362
BLOCK 644.  MARKERS: 3424 3425 3426 3427 3428
33122 (0.336)	|0.182	0.116	0.009	0.013	0.005|
13223 (0.328)	|0.102	0.061	0.116	0.026	0.014|
11242 (0.174)	|0.063	0.066	0.003	0.035	0.002|
13222 (0.139)	|0.020	0.087	0.007	0.016	0.003|
11222 (0.015)	|0.003	0.000	0.000	0.000	0.000|
Multiallelic Dprime: 0.333
BLOCK 645.  MARKERS: 3431 3432 3433 3434 3435 3436 3437
3224132 (0.375)	|0.152	0.139	0.077|
3222133 (0.333)	|0.107	0.086	0.128|
4132333 (0.139)	|0.048	0.041	0.050|
4132313 (0.092)	|0.025	0.031	0.029|
4132133 (0.023)	|0.005	0.004	0.014|
Multiallelic Dprime: 0.140
BLOCK 646.  MARKERS: 3439 3440 3441 3442 3443 3444 3445 3446 3447 3448 3449 3450 3451 3452 3453
244343413231422 (0.350)	|0.020	0.017	0.159	0.131	0.014	0.000|
112112232314344 (0.316)	|0.236	0.028	0.012	0.017	0.004	0.014|
242343413231422 (0.301)	|0.015	0.156	0.018	0.016	0.080	0.003|
Multiallelic Dprime: 0.741
BLOCK 647.  MARKERS: 3455 3456 3457 3458 3459 3460 3461 3462 3463 3464 3465 3466
424111411141 (0.282)	|0.271	0.013|
422331411133 (0.208)	|0.204	0.004|
422333242333 (0.191)	|0.131	0.060|
232111411343 (0.170)	|0.145	0.021|
422111411141 (0.099)	|0.091	0.007|
424111411343 (0.018)	|0.018	0.000|
Multiallelic Dprime: 0.499
BLOCK 648.  MARKERS: 3471 3472
42 (0.887)	|0.494	0.222	0.166|
24 (0.108)	|0.000	0.108	0.000|
Multiallelic Dprime: 1.000
BLOCK 649.  MARKERS: 3473 3474 3475 3476 3477
22223 (0.495)	|0.258	0.236|
44443 (0.333)	|0.167	0.167|
22222 (0.167)	|0.071	0.096|
Multiallelic Dprime: 0.049
BLOCK 650.  MARKERS: 3489 3490 3491
213 (0.500)	|0.121	0.248	0.132|
431 (0.500)	|0.366	0.062	0.071|
Multiallelic Dprime: 0.491
BLOCK 651.  MARKERS: 3492 3493
14 (0.488)	|0.307	0.178|
34 (0.310)	|0.204	0.102|
12 (0.203)	|0.128	0.075|
Multiallelic Dprime: 0.038
BLOCK 652.  MARKERS: 3494 3495
34 (0.638)	|0.434	0.073	0.128|
41 (0.354)	|0.176	0.141	0.037|
Multiallelic Dprime: 0.283
BLOCK 653.  MARKERS: 3501 3502 3503
241 (0.612)	|0.321	0.236	0.042	0.004	0.000|
221 (0.218)	|0.009	0.122	0.046	0.000	0.036|
422 (0.165)	|0.121	0.003	0.002	0.035	0.000|
Multiallelic Dprime: 0.416
BLOCK 654.  MARKERS: 3505 3506 3507 3508 3509 3510
323443 (0.455)	|0.255	0.106	0.094|
123443 (0.361)	|0.217	0.097	0.048|
341221 (0.091)	|0.056	0.024	0.011|
323243 (0.040)	|0.028	0.009	0.003|
341243 (0.038)	|0.014	0.016	0.007|
Multiallelic Dprime: 0.093
BLOCK 655.  MARKERS: 3514 3515
12 (0.579)	|0.490	0.060	0.029|
32 (0.258)	|0.031	0.213	0.014|
33 (0.164)	|0.127	0.012	0.024|
Multiallelic Dprime: 0.597
BLOCK 656.  MARKERS: 3517 3518
13 (0.648)	|0.404	0.097	0.141	0.005|
31 (0.285)	|0.110	0.126	0.042	0.000|
33 (0.067)	|0.030	0.005	0.027	0.004|
Multiallelic Dprime: 0.260
BLOCK 657.  MARKERS: 3520 3521 3522 3523
3434 (0.543)	|0.523	0.020|
1214 (0.228)	|0.076	0.150|
3432 (0.210)	|0.163	0.047|
3234 (0.010)	|0.000	0.010|
Multiallelic Dprime: 0.608
BLOCK 658.  MARKERS: 3524 3525
31 (0.772)	|0.639	0.086	0.047|
43 (0.227)	|0.010	0.206	0.010|
Multiallelic Dprime: 0.872
BLOCK 659.  MARKERS: 3526 3527
13 (0.649)	|0.621	0.006	0.022|
31 (0.294)	|0.060	0.234	0.000|
11 (0.057)	|0.018	0.008	0.031|
Multiallelic Dprime: 0.812
BLOCK 660.  MARKERS: 3528 3529
32 (0.699)	|0.355	0.300	0.039	0.000|
13 (0.248)	|0.028	0.009	0.182	0.027|
33 (0.053)	|0.007	0.024	0.022	0.000|
Multiallelic Dprime: 0.715
BLOCK 661.  MARKERS: 3530 3531 3532 3533 3534 3535 3536
4233331 (0.390)	|0.349	0.032	0.008|
4233311 (0.333)	|0.025	0.268	0.039|
2311114 (0.243)	|0.191	0.049	0.004|
2313311 (0.028)	|0.002	0.026	0.000|
Multiallelic Dprime: 0.710
BLOCK 662.  MARKERS: 3538 3539 3540 3541 3542 3543 3544 3545
33431131 (0.573)	|0.295	0.141	0.133|
12343213 (0.374)	|0.295	0.053	0.025|
12333113 (0.052)	|0.023	0.006	0.024|
Multiallelic Dprime: 0.380
BLOCK 663.  MARKERS: 3546 3547
31 (0.612)	|0.263	0.117	0.050	0.077	0.096|
21 (0.200)	|0.066	0.032	0.016	0.064	0.017|
23 (0.183)	|0.047	0.020	0.091	0.005	0.013|
Multiallelic Dprime: 0.287
BLOCK 664.  MARKERS: 3549 3550 3551 3552 3553 3554 3555 3556
32312133 (0.380)	|0.326	0.036	0.015|
32314344 (0.169)	|0.136	0.031	0.005|
14132134 (0.157)	|0.119	0.026	0.012|
32314144 (0.147)	|0.117	0.017	0.012|
32312134 (0.126)	|0.096	0.026	0.005|
Multiallelic Dprime: 0.143
BLOCK 665.  MARKERS: 3557 3558
23 (0.807)	|0.528	0.278|
41 (0.139)	|0.080	0.059|
43 (0.052)	|0.000	0.046|
Multiallelic Dprime: 0.293
BLOCK 666.  MARKERS: 3559 3560 3561
213 (0.609)	|0.511	0.000	0.089	0.003	0.000|
431 (0.385)	|0.000	0.280	0.000	0.070	0.029|
Multiallelic Dprime: 0.996
BLOCK 667.  MARKERS: 3562 3563 3564 3565 3566 3567 3568 3569 3570 3571
4112223142 (0.510)	|0.198	0.238	0.071|
2332431324 (0.279)	|0.148	0.070	0.059|
2314433122 (0.090)	|0.041	0.032	0.014|
2314433142 (0.075)	|0.044	0.024	0.005|
2332433122 (0.029)	|0.018	0.002	0.009|
Multiallelic Dprime: 0.194
BLOCK 668.  MARKERS: 3572 3573 3574 3575 3576 3577 3578 3579 3580 3581 3582 3583 3584 3585
14324142214421 (0.454)	|0.234	0.004	0.000	0.130	0.040	0.034|
23141324434241 (0.372)	|0.156	0.204	0.000	0.000	0.011	0.000|
13144322432243 (0.157)	|0.000	0.000	0.156	0.000	0.000	0.000|
Multiallelic Dprime: 0.687
BLOCK 669.  MARKERS: 3586 3587 3588 3589 3590 3591 3592
4131241 (0.390)	|0.386	0.000	0.000	0.000|
4212443 (0.208)	|0.000	0.206	0.000	0.000|
2232441 (0.157)	|0.011	0.018	0.126	0.000|
4212421 (0.140)	|0.002	0.077	0.061	0.000|
4212441 (0.053)	|0.003	0.001	0.040	0.007|
4131441 (0.035)	|0.000	0.028	0.004	0.004|
Multiallelic Dprime: 0.885
BLOCK 670.  MARKERS: 3593 3594 3595 3596 3597
22334 (0.403)	|0.259	0.145	0.000|
44332 (0.335)	|0.147	0.161	0.027|
22242 (0.240)	|0.114	0.108	0.018|
22232 (0.015)	|0.002	0.013	0.000|
Multiallelic Dprime: 0.175
BLOCK 671.  MARKERS: 3598 3599 3600
124 (0.525)	|0.447	0.066	0.012|
312 (0.429)	|0.383	0.036	0.004|
324 (0.046)	|0.040	0.005	0.000|
Multiallelic Dprime: 0.216
BLOCK 672.  MARKERS: 3602 3603 3604 3605
1124 (0.869)	|0.776	0.089|
3341 (0.107)	|0.098	0.010|
3344 (0.016)	|0.016	0.000|
Multiallelic Dprime: 0.212
BLOCK 673.  MARKERS: 3606 3607
44 (0.896)	|0.534	0.324	0.037|
12 (0.100)	|0.086	0.012	0.001|
Multiallelic Dprime: 0.637
BLOCK 674.  MARKERS: 3609 3610
24 (0.623)	|0.472	0.078	0.064|
42 (0.337)	|0.260	0.062	0.015|
22 (0.038)	|0.011	0.002	0.024|
Multiallelic Dprime: 0.112
BLOCK 675.  MARKERS: 3613 3614 3615 3616
2313 (0.743)	|0.678	0.010	0.030	0.014|
4234 (0.141)	|0.017	0.117	0.002	0.000|
4314 (0.104)	|0.004	0.017	0.080	0.000|
Multiallelic Dprime: 0.846
BLOCK 676.  MARKERS: 3618 3619 3620 3621 3622 3623 3624 3625 3626 3627
1423223424 (0.709)	|0.508	0.162	0.020	0.006	0.002|
1243231241 (0.147)	|0.002	0.000	0.091	0.025	0.018|
2441433244 (0.111)	|0.108	0.003	0.000	0.000	0.000|
1423231241 (0.014)	|0.000	0.000	0.000	0.014	0.000|
Multiallelic Dprime: 0.637
BLOCK 677.  MARKERS: 3628 3629 3630 3631 3632
11324 (0.632)	|0.473	0.156	0.001|
11321 (0.167)	|0.167	0.000	0.000|
44214 (0.112)	|0.003	0.003	0.106|
14224 (0.046)	|0.029	0.017	0.000|
44224 (0.020)	|0.021	0.000	0.000|
Multiallelic Dprime: 0.524
BLOCK 678.  MARKERS: 3633 3634 3635 3636 3637
44321 (0.700)	|0.677	0.010	0.011|
23342 (0.183)	|0.023	0.155	0.005|
23122 (0.107)	|0.008	0.000	0.099|
Multiallelic Dprime: 0.886
BLOCK 679.  MARKERS: 3638 3639 3640 3641
4411 (0.711)	|0.674	0.037|
2221 (0.176)	|0.011	0.160|
2223 (0.111)	|0.105	0.002|
Multiallelic Dprime: 0.793
BLOCK 680.  MARKERS: 3643 3644
31 (0.791)	|0.208	0.163	0.155	0.134	0.027	0.054	0.027|
13 (0.199)	|0.004	0.012	0.011	0.018	0.098	0.047	0.002|
Multiallelic Dprime: 0.652
BLOCK 681.  MARKERS: 3645 3646 3647 3648 3649 3650 3651 3652 3653 3654 3655 3656
141441442432 (0.219)	|0.214	0.010	0.000	0.001|
441221322432 (0.178)	|0.177	0.000	0.000	0.000|
141421442432 (0.164)	|0.002	0.000	0.157	0.002|
141441442434 (0.150)	|0.002	0.142	0.000	0.001|
423424421212 (0.124)	|0.000	0.000	0.000	0.124|
141421442434 (0.102)	|0.000	0.103	0.002	0.000|
441221422432 (0.029)	|0.005	0.024	0.000	0.000|
Multiallelic Dprime: 0.961
BLOCK 682.  MARKERS: 3658 3659 3660
223 (0.413)	|0.107	0.068	0.005	0.123	0.109|
233 (0.282)	|0.247	0.003	0.006	0.004	0.020|
121 (0.162)	|0.016	0.009	0.136	0.002	0.000|
123 (0.142)	|0.007	0.124	0.000	0.006	0.000|
Multiallelic Dprime: 0.696
BLOCK 683.  MARKERS: 3663 3664 3665 3666 3667
43131 (0.381)	|0.109	0.016	0.005	0.081	0.009	0.079	0.002	0.021	0.012	0.013	0.011|
33431 (0.209)	|0.004	0.007	0.000	0.011	0.098	0.003	0.068	0.000	0.005	0.000	0.000|
43431 (0.140)	|0.001	0.106	0.001	0.004	0.000	0.012	0.003	0.002	0.000	0.000	0.000|
41131 (0.134)	|0.060	0.005	0.007	0.029	0.003	0.009	0.005	0.004	0.002	0.006	0.000|
43113 (0.129)	|0.000	0.008	0.117	0.000	0.001	0.000	0.000	0.000	0.000	0.000	0.000|
Multiallelic Dprime: 0.718
BLOCK 684.  MARKERS: 3669 3670 3671 3672 3673 3674 3675 3676 3677 3678 3679 3680 3681 3682 3683 3684 3685 3686
441423114422121343 (0.176)	|0.027	0.058	0.093|
221122314443143343 (0.141)	|0.095	0.035	0.012|
241122132442221141 (0.131)	|0.040	0.047	0.045|
243112112442121321 (0.128)	|0.039	0.062	0.028|
243112112142121321 (0.113)	|0.062	0.042	0.009|
241122112442121341 (0.105)	|0.068	0.029	0.007|
241112112442121341 (0.080)	|0.048	0.027	0.007|
241122112442221341 (0.026)	|0.014	0.011	0.002|
243112112442121341 (0.019)	|0.014	0.001	0.004|
241122112442121321 (0.017)	|0.016	0.000	0.002|
241122314443143343 (0.012)	|0.011	0.001	0.000|
Multiallelic Dprime: 0.321
BLOCK 685.  MARKERS: 3689 3690
22 (0.458)	|0.421	0.018	0.000	0.006	0.008|
24 (0.327)	|0.037	0.149	0.105	0.000	0.026|
32 (0.215)	|0.113	0.000	0.000	0.098	0.000|
Multiallelic Dprime: 0.757
BLOCK 686.  MARKERS: 3691 3692 3693 3694
3414 (0.570)	|0.362	0.066	0.133	0.003|
3142 (0.167)	|0.071	0.093	0.000	0.001|
1142 (0.106)	|0.018	0.087	0.000	0.000|
3114 (0.104)	|0.006	0.000	0.000	0.097|
3112 (0.033)	|0.000	0.033	0.000	0.000|
Multiallelic Dprime: 0.654
BLOCK 687.  MARKERS: 3695 3696 3697 3698
2443 (0.468)	|0.255	0.165	0.049|
2441 (0.287)	|0.080	0.204	0.003|
4213 (0.138)	|0.022	0.005	0.111|
2213 (0.100)	|0.091	0.004	0.005|
Multiallelic Dprime: 0.426
BLOCK 688.  MARKERS: 3699 3700 3701
411 (0.450)	|0.109	0.317	0.001	0.013|
111 (0.382)	|0.365	0.008	0.002	0.000|
423 (0.169)	|0.000	0.005	0.158	0.000|
Multiallelic Dprime: 0.852
BLOCK 689.  MARKERS: 3703 3704 3705 3706 3707 3708
333131 (0.473)	|0.049	0.420|
311134 (0.330)	|0.271	0.057|
111214 (0.161)	|0.156	0.005|
311114 (0.013)	|0.012	0.002|
Multiallelic Dprime: 0.768
BLOCK 690.  MARKERS: 3709 3710
13 (0.506)	|0.436	0.000	0.000	0.024	0.023	0.000	0.000|
41 (0.487)	|0.000	0.379	0.073	0.000	0.000	0.014	0.013|
Multiallelic Dprime: 1.000
BLOCK 691.  MARKERS: 3711 3712 3713 3714 3715 3716 3717 3718
23413122 (0.441)	|0.426	0.012	0.000	0.000|
41324244 (0.382)	|0.008	0.365	0.000	0.010|
21324244 (0.073)	|0.000	0.074	0.000	0.000|
23424244 (0.025)	|0.001	0.007	0.015	0.000|
23423122 (0.023)	|0.022	0.001	0.000	0.000|
21324122 (0.014)	|0.014	0.000	0.000	0.000|
21324242 (0.013)	|0.012	0.000	0.000	0.000|
Multiallelic Dprime: 0.941
BLOCK 692.  MARKERS: 3720 3721 3722 3723 3724
23322 (0.494)	|0.411	0.023	0.007	0.054|
41114 (0.461)	|0.055	0.200	0.195	0.006|
43324 (0.025)	|0.000	0.003	0.000	0.022|
41112 (0.010)	|0.010	0.000	0.000	0.000|
Multiallelic Dprime: 0.782
BLOCK 693.  MARKERS: 3726 3727 3728 3729 3730 3731
443233 (0.477)	|0.391	0.017	0.057	0.002|
123413 (0.227)	|0.050	0.072	0.094	0.007|
421231 (0.202)	|0.020	0.153	0.017	0.000|
423233 (0.089)	|0.058	0.000	0.023	0.004|
Multiallelic Dprime: 0.592
BLOCK 694.  MARKERS: 3732 3733 3734 3735 3736
34243 (0.523)	|0.363	0.014	0.111	0.005	0.001	0.016|
12113 (0.242)	|0.010	0.144	0.000	0.000	0.087	0.000|
34211 (0.192)	|0.001	0.030	0.000	0.093	0.002	0.067|
34213 (0.013)	|0.007	0.000	0.000	0.000	0.000	0.000|
Multiallelic Dprime: 0.872
BLOCK 695.  MARKERS: 3739 3740 3741 3742 3743 3744 3745 3746 3747 3748 3749 3750 3751 3752
24443121322332 (0.386)	|0.232	0.032	0.122	0.000|
24443421342231 (0.189)	|0.012	0.176	0.000	0.000|
24444121322332 (0.112)	|0.081	0.000	0.031	0.000|
42213442444311 (0.097)	|0.050	0.003	0.041	0.004|
24443421322332 (0.095)	|0.079	0.000	0.014	0.000|
42213442444331 (0.089)	|0.081	0.002	0.001	0.000|
Multiallelic Dprime: 0.513
BLOCK 696.  MARKERS: 3753 3754 3755 3756
3134 (0.542)	|0.434	0.109|
1111 (0.218)	|0.055	0.163|
1314 (0.215)	|0.082	0.133|
1114 (0.013)	|0.001	0.011|
Multiallelic Dprime: 0.496
BLOCK 697.  MARKERS: 3758 3759
33 (0.573)	|0.151	0.337	0.059	0.021|
11 (0.427)	|0.251	0.021	0.136	0.006|
Multiallelic Dprime: 0.566
BLOCK 698.  MARKERS: 3761 3762 3763 3764 3765 3766 3767 3768 3769
323114314 (0.401)	|0.014	0.258	0.128	0.000|
241424134 (0.357)	|0.311	0.039	0.004	0.000|
341422112 (0.195)	|0.000	0.000	0.125	0.069|
341424114 (0.026)	|0.003	0.020	0.000	0.000|
Multiallelic Dprime: 0.765
BLOCK 699.  MARKERS: 3770 3771 3772 3773
3133 (0.335)	|0.320	0.000	0.011	0.000|
2313 (0.324)	|0.000	0.000	0.155	0.163|
3111 (0.261)	|0.000	0.259	0.000	0.000|
3113 (0.072)	|0.000	0.000	0.072	0.000|
Multiallelic Dprime: 0.948
BLOCK 700.  MARKERS: 3774 3775 3776 3777 3778 3779 3780 3781 3782
133111241 (0.320)	|0.273	0.005	0.018	0.021|
214233133 (0.262)	|0.009	0.231	0.007	0.010|
133111243 (0.238)	|0.118	0.009	0.030	0.079|
214233233 (0.166)	|0.008	0.003	0.149	0.005|
Multiallelic Dprime: 0.732
BLOCK 701.  MARKERS: 3783 3784 3785 3786 3787
22243 (0.416)	|0.152	0.146	0.041	0.076|
21423 (0.247)	|0.133	0.075	0.024	0.012|
41241 (0.205)	|0.052	0.123	0.022	0.009|
21241 (0.119)	|0.040	0.027	0.046	0.008|
Multiallelic Dprime: 0.230
BLOCK 702.  MARKERS: 3788 3789 3790
134 (0.382)	|0.080	0.225	0.076|
312 (0.371)	|0.217	0.012	0.141|
114 (0.133)	|0.109	0.010	0.013|
112 (0.107)	|0.005	0.067	0.036|
Multiallelic Dprime: 0.499
BLOCK 703.  MARKERS: 3791 3792 3793 3794 3795 3796
421412 (0.416)	|0.225	0.161	0.029|
233231 (0.314)	|0.212	0.066	0.037|
233212 (0.267)	|0.060	0.025	0.182|
Multiallelic Dprime: 0.400
BLOCK 704.  MARKERS: 3797 3798
43 (0.498)	|0.233	0.178	0.086|
41 (0.254)	|0.089	0.099	0.066|
11 (0.247)	|0.147	0.074	0.026|
Multiallelic Dprime: 0.108
BLOCK 705.  MARKERS: 3799 3800
43 (0.469)	|0.091	0.195	0.160	0.022|
23 (0.352)	|0.193	0.055	0.028	0.076|
41 (0.178)	|0.085	0.080	0.009	0.005|
Multiallelic Dprime: 0.425
BLOCK 706.  MARKERS: 3801 3802 3803
122 (0.369)	|0.054	0.022	0.173	0.102	0.000	0.000|
124 (0.330)	|0.304	0.000	0.003	0.003	0.003	0.012|
142 (0.196)	|0.000	0.178	0.004	0.003	0.000	0.001|
224 (0.104)	|0.007	0.000	0.007	0.007	0.079	0.000|
Multiallelic Dprime: 0.849
BLOCK 707.  MARKERS: 3804 3805 3806 3807 3808 3809 3810 3811 3812 3813 3814 3815 3816
4211432313442 (0.365)	|0.095	0.130	0.111	0.026	0.002|
4214232313442 (0.202)	|0.099	0.028	0.070	0.003	0.001|
3141214122423 (0.187)	|0.034	0.084	0.038	0.031	0.000|
3141214122223 (0.114)	|0.036	0.025	0.016	0.039	0.000|
3241232323442 (0.082)	|0.045	0.020	0.010	0.007	0.001|
4211232313442 (0.013)	|0.008	0.000	0.002	0.001	0.000|
Multiallelic Dprime: 0.264
BLOCK 708.  MARKERS: 3817 3818 3819 3820 3821
34322 (0.322)	|0.202	0.028	0.005	0.087|
14142 (0.302)	|0.043	0.144	0.108	0.007|
32123 (0.254)	|0.090	0.150	0.001	0.011|
14122 (0.112)	|0.064	0.036	0.011	0.002|
34122 (0.010)	|0.008	0.000	0.002	0.000|
Multiallelic Dprime: 0.484
BLOCK 709.  MARKERS: 3823 3824 3825
314 (0.406)	|0.255	0.070	0.080|
214 (0.359)	|0.122	0.128	0.107|
313 (0.127)	|0.106	0.018	0.005|
334 (0.105)	|0.032	0.026	0.045|
Multiallelic Dprime: 0.303
BLOCK 710.  MARKERS: 3828 3829
44 (0.519)	|0.406	0.000	0.110|
14 (0.242)	|0.237	0.002	0.000|
41 (0.237)	|0.000	0.188	0.047|
Multiallelic Dprime: 0.701
BLOCK 711.  MARKERS: 3830 3831
34 (0.644)	|0.292	0.085	0.107	0.154	0.006|
12 (0.193)	|0.000	0.005	0.054	0.000	0.134|
14 (0.157)	|0.048	0.102	0.006	0.000	0.000|
Multiallelic Dprime: 0.611
BLOCK 712.  MARKERS: 3832 3833 3834 3835 3836 3837
421442 (0.340)	|0.201	0.133	0.006|
421222 (0.192)	|0.082	0.083	0.028|
433442 (0.168)	|0.046	0.114	0.008|
421224 (0.155)	|0.023	0.008	0.124|
221222 (0.144)	|0.137	0.004	0.003|
Multiallelic Dprime: 0.454
BLOCK 713.  MARKERS: 3839 3840
12 (0.489)	|0.386	0.092	0.011|
14 (0.342)	|0.199	0.024	0.118|
44 (0.169)	|0.120	0.043	0.007|
Multiallelic Dprime: 0.308
BLOCK 714.  MARKERS: 3842 3843
44 (0.706)	|0.435	0.071	0.163	0.023	0.008|
24 (0.158)	|0.026	0.004	0.003	0.120	0.004|
22 (0.136)	|0.022	0.111	0.000	0.003	0.000|
Multiallelic Dprime: 0.706
BLOCK 715.  MARKERS: 3844 3845 3846 3847 3848 3849 3850 3851 3852 3853 3854
22422322322 (0.484)	|0.208	0.157	0.062	0.006	0.036	0.009|
42442142143 (0.187)	|0.125	0.054	0.000	0.000	0.000	0.004|
22422323322 (0.167)	|0.016	0.004	0.004	0.135	0.004	0.000|
44223142122 (0.144)	|0.000	0.005	0.128	0.001	0.011	0.000|
22222322322 (0.012)	|0.003	0.000	0.009	0.000	0.000	0.000|
Multiallelic Dprime: 0.585
BLOCK 716.  MARKERS: 3856 3857 3858 3859 3860 3861 3862 3863
43434214 (0.356)	|0.222	0.134	0.000|
23422234 (0.221)	|0.211	0.007	0.003|
21422434 (0.205)	|0.015	0.000	0.189|
23222232 (0.143)	|0.013	0.128	0.001|
23222234 (0.051)	|0.048	0.000	0.003|
43422434 (0.013)	|0.000	0.000	0.013|
Multiallelic Dprime: 0.711
BLOCK 717.  MARKERS: 3865 3866
34 (0.510)	|0.205	0.165	0.141|
33 (0.277)	|0.145	0.079	0.052|
14 (0.213)	|0.041	0.143	0.027|
Multiallelic Dprime: 0.230
BLOCK 718.  MARKERS: 3868 3869
34 (0.391)	|0.180	0.156	0.055|
14 (0.387)	|0.190	0.172	0.025|
31 (0.219)	|0.154	0.040	0.024|
Multiallelic Dprime: 0.174
BLOCK 719.  MARKERS: 3870 3871
32 (0.526)	|0.375	0.115	0.033|
34 (0.370)	|0.050	0.211	0.108|
42 (0.104)	|0.000	0.092	0.012|
Multiallelic Dprime: 0.583
BLOCK 720.  MARKERS: 3872 3873
24 (0.427)	|0.392	0.035|
32 (0.417)	|0.060	0.351|
34 (0.153)	|0.145	0.006|
Multiallelic Dprime: 0.822
BLOCK 721.  MARKERS: 3874 3875
33 (0.597)	|0.531	0.066|
11 (0.392)	|0.322	0.071|
Multiallelic Dprime: 0.202
BLOCK 722.  MARKERS: 3876 3877
23 (0.859)	|0.451	0.280	0.127|
41 (0.141)	|0.079	0.040	0.023|
Multiallelic Dprime: 0.070
BLOCK 723.  MARKERS: 3881 3882
42 (0.530)	|0.349	0.072	0.109|
44 (0.320)	|0.012	0.276	0.032|
22 (0.150)	|0.039	0.019	0.092|
Multiallelic Dprime: 0.616
BLOCK 724.  MARKERS: 3883 3884
11 (0.400)	|0.349	0.050	0.002|
31 (0.367)	|0.311	0.050	0.007|
32 (0.232)	|0.186	0.043	0.004|
Multiallelic Dprime: 0.095
BLOCK 725.  MARKERS: 3888 3889
23 (0.845)	|0.410	0.142	0.124	0.078	0.027	0.028|
11 (0.142)	|0.014	0.011	0.002	0.046	0.059	0.000|
13 (0.013)	|0.004	0.005	0.000	0.003	0.000	0.000|
Multiallelic Dprime: 0.631
BLOCK 726.  MARKERS: 3892 3893 3894 3895 3896 3897 3898 3899 3900 3901 3902
42444233213 (0.429)	|0.193	0.087	0.145	0.002|
42324413311 (0.160)	|0.013	0.115	0.032	0.000|
42442233331 (0.128)	|0.058	0.061	0.006	0.000|
42444431311 (0.126)	|0.099	0.013	0.013	0.000|
23444433311 (0.088)	|0.004	0.073	0.007	0.003|
42444233311 (0.028)	|0.003	0.003	0.010	0.012|
Multiallelic Dprime: 0.452
BLOCK 727.  MARKERS: 3903 3904 3905
324 (0.378)	|0.220	0.158	0.000|
331 (0.367)	|0.128	0.222	0.017|
231 (0.228)	|0.193	0.032	0.003|
321 (0.027)	|0.024	0.003	0.000|
Multiallelic Dprime: 0.319
BLOCK 728.  MARKERS: 3906 3907
13 (0.565)	|0.355	0.186	0.024|
31 (0.416)	|0.138	0.275	0.003|
33 (0.020)	|0.007	0.013	0.000|
Multiallelic Dprime: 0.356
BLOCK 729.  MARKERS: 3911 3912
41 (0.500)	|0.399	0.017	0.022	0.014	0.036|
33 (0.473)	|0.106	0.233	0.124	0.001	0.003|
43 (0.027)	|0.000	0.000	0.000	0.026	0.000|
Multiallelic Dprime: 0.699
BLOCK 730.  MARKERS: 3914 3915 3916 3917 3918 3919
331244 (0.500)	|0.196	0.273	0.030|
331242 (0.254)	|0.244	0.004	0.006|
123422 (0.145)	|0.012	0.002	0.131|
323242 (0.041)	|0.040	0.000	0.000|
323422 (0.038)	|0.000	0.000	0.037|
Multiallelic Dprime: 0.727
BLOCK 731.  MARKERS: 3920 3921
32 (0.503)	|0.056	0.304	0.018	0.062	0.051	0.013	0.000|
12 (0.287)	|0.259	0.010	0.000	0.009	0.002	0.000	0.000|
34 (0.208)	|0.000	0.000	0.181	0.006	0.000	0.000	0.012|
Multiallelic Dprime: 0.854
BLOCK 732.  MARKERS: 3922 3923 3924 3925 3926
32444 (0.315)	|0.037	0.273	0.002	0.000	0.000|
12222 (0.314)	|0.302	0.000	0.000	0.000	0.009|
14244 (0.202)	|0.001	0.000	0.198	0.000	0.000|
12244 (0.076)	|0.006	0.023	0.044	0.000	0.000|
12224 (0.052)	|0.000	0.000	0.002	0.048	0.000|
12444 (0.014)	|0.001	0.012	0.000	0.000	0.000|
14222 (0.011)	|0.009	0.000	0.000	0.000	0.000|
Multiallelic Dprime: 0.891
BLOCK 733.  MARKERS: 3927 3928 3929 3930 3931
11433 (0.361)	|0.170	0.179	0.012|
31212 (0.315)	|0.229	0.070	0.016|
13432 (0.251)	|0.046	0.170	0.035|
11432 (0.051)	|0.010	0.010	0.032|
11212 (0.010)	|0.001	0.009	0.000|
Multiallelic Dprime: 0.358
BLOCK 734.  MARKERS: 3937 3938 3939
231 (0.463)	|0.221	0.234	0.007|
124 (0.444)	|0.228	0.188	0.026|
131 (0.093)	|0.060	0.033	0.000|
Multiallelic Dprime: 0.096
BLOCK 735.  MARKERS: 3945 3946
31 (0.509)	|0.154	0.252	0.102|
42 (0.456)	|0.208	0.103	0.145|
32 (0.032)	|0.009	0.003	0.021|
Multiallelic Dprime: 0.271
BLOCK 736.  MARKERS: 3947 3948
31 (0.373)	|0.264	0.106|
33 (0.359)	|0.107	0.246|
21 (0.267)	|0.163	0.102|
Multiallelic Dprime: 0.341
BLOCK 737.  MARKERS: 3951 3952 3953 3954
3114 (0.533)	|0.518	0.009	0.007|
2323 (0.452)	|0.018	0.240	0.194|
Multiallelic Dprime: 0.935
BLOCK 738.  MARKERS: 3955 3956
14 (0.541)	|0.194	0.061	0.030	0.167	0.083|
34 (0.254)	|0.086	0.002	0.155	0.003	0.002|
32 (0.206)	|0.024	0.172	0.007	0.000	0.000|
Multiallelic Dprime: 0.637
BLOCK 739.  MARKERS: 3957 3958 3959 3960 3961 3962 3963 3964 3965 3966
1112211342 (0.303)	|0.089	0.211	0.004|
3312232114 (0.237)	|0.175	0.009	0.052|
1141311142 (0.192)	|0.158	0.035	0.000|
1112232114 (0.171)	|0.054	0.105	0.011|
1112211142 (0.086)	|0.079	0.007	0.000|
Multiallelic Dprime: 0.555
BLOCK 740.  MARKERS: 3967 3968
34 (0.561)	|0.259	0.201	0.100|
12 (0.372)	|0.324	0.018	0.030|
32 (0.068)	|0.066	0.002	0.000|
Multiallelic Dprime: 0.676
BLOCK 741.  MARKERS: 3969 3970
43 (0.649)	|0.506	0.019	0.122|
41 (0.221)	|0.001	0.219	0.001|
21 (0.130)	|0.000	0.128	0.002|
Multiallelic Dprime: 0.981
BLOCK 742.  MARKERS: 3971 3972
11 (0.507)	|0.207	0.221	0.039	0.037|
13 (0.365)	|0.188	0.103	0.018	0.057|
23 (0.127)	|0.046	0.020	0.061	0.000|
Multiallelic Dprime: 0.231
BLOCK 743.  MARKERS: 3974 3975 3976 3977
3342 (0.441)	|0.224	0.214|
2122 (0.341)	|0.228	0.113|
3121 (0.118)	|0.091	0.028|
3322 (0.094)	|0.083	0.012|
Multiallelic Dprime: 0.255
BLOCK 744.  MARKERS: 3979 3980
42 (0.629)	|0.241	0.247	0.093	0.029	0.009|
34 (0.367)	|0.217	0.034	0.043	0.042	0.026|
Multiallelic Dprime: 0.375
BLOCK 745.  MARKERS: 3982 3983 3984 3985 3986 3987
413223 (0.457)	|0.157	0.196	0.104|
232433 (0.280)	|0.059	0.135	0.085|
232431 (0.138)	|0.113	0.017	0.009|
413233 (0.072)	|0.041	0.019	0.011|
232233 (0.036)	|0.033	0.003	0.000|
Multiallelic Dprime: 0.292
BLOCK 746.  MARKERS: 3990 3991
22 (0.411)	|0.185	0.212	0.007	0.008|
32 (0.380)	|0.218	0.151	0.010	0.001|
24 (0.208)	|0.151	0.051	0.003	0.002|
Multiallelic Dprime: 0.178
BLOCK 747.  MARKERS: 3994 3995
32 (0.554)	|0.291	0.186	0.055	0.020|
11 (0.415)	|0.360	0.025	0.014	0.010|
12 (0.020)	|0.014	0.006	0.000	0.000|
31 (0.011)	|0.004	0.001	0.005	0.001|
Multiallelic Dprime: 0.583
BLOCK 748.  MARKERS: 3996 3997 3998 3999
3112 (0.668)	|0.501	0.014	0.134	0.016|
4344 (0.218)	|0.009	0.182	0.004	0.022|
4342 (0.074)	|0.007	0.051	0.001	0.011|
4312 (0.032)	|0.028	0.000	0.002	0.001|
Multiallelic Dprime: 0.800
BLOCK 749.  MARKERS: 4000 4001 4002
134 (0.547)	|0.252	0.278	0.000	0.010	0.000|
111 (0.252)	|0.002	0.000	0.198	0.000	0.044|
334 (0.142)	|0.056	0.010	0.000	0.075	0.000|
131 (0.052)	|0.018	0.001	0.017	0.016	0.000|
Multiallelic Dprime: 0.783
BLOCK 750.  MARKERS: 4003 4004 4005 4006 4007 4008
132213 (0.328)	|0.031	0.291	0.005|
133331 (0.294)	|0.225	0.066	0.003|
212213 (0.216)	|0.214	0.000	0.000|
133333 (0.099)	|0.097	0.000	0.000|
232213 (0.048)	|0.001	0.043	0.004|
Multiallelic Dprime: 0.766
BLOCK 751.  MARKERS: 4009 4010 4011 4012
2224 (0.581)	|0.571	0.010|
4443 (0.402)	|0.309	0.089|
4423 (0.013)	|0.008	0.004|
Multiallelic Dprime: 0.807
BLOCK 752.  MARKERS: 4013 4014
11 (0.890)	|0.591	0.115	0.070	0.052	0.039	0.013|
33 (0.103)	|0.057	0.010	0.029	0.000	0.005	0.002|
Multiallelic Dprime: 0.208
BLOCK 753.  MARKERS: 4017 4018 4019 4020 4021 4022 4023 4024
43113241 (0.653)	|0.404	0.239	0.008|
24332424 (0.127)	|0.058	0.069	0.000|
43313241 (0.099)	|0.043	0.057	0.000|
43113244 (0.052)	|0.032	0.018	0.002|
43313244 (0.044)	|0.024	0.019	0.000|
24312424 (0.015)	|0.008	0.007	0.000|
Multiallelic Dprime: 0.168
BLOCK 754.  MARKERS: 4026 4027 4028
434 (0.574)	|0.545	0.004	0.025|
212 (0.414)	|0.026	0.238	0.150|
432 (0.011)	|0.000	0.011	0.000|
Multiallelic Dprime: 0.882
BLOCK 755.  MARKERS: 4029 4030
21 (0.572)	|0.336	0.157	0.076	0.003|
33 (0.253)	|0.159	0.068	0.022	0.001|
23 (0.175)	|0.097	0.048	0.022	0.006|
Multiallelic Dprime: 0.054
BLOCK 756.  MARKERS: 4032 4033 4034
333 (0.593)	|0.349	0.072	0.122	0.049|
313 (0.273)	|0.044	0.170	0.049	0.011|
132 (0.120)	|0.038	0.008	0.014	0.059|
133 (0.010)	|0.009	0.000	0.001	0.000|
Multiallelic Dprime: 0.443
BLOCK 757.  MARKERS: 4037 4038 4039
233 (0.441)	|0.163	0.102	0.090	0.023	0.016	0.014	0.008	0.005|
234 (0.249)	|0.077	0.063	0.065	0.018	0.008	0.000	0.000	0.005|
214 (0.188)	|0.048	0.066	0.050	0.013	0.005	0.000	0.006	0.000|
434 (0.121)	|0.056	0.016	0.022	0.011	0.010	0.000	0.002	0.000|
Multiallelic Dprime: 0.133
BLOCK 758.  MARKERS: 4042 4043 4044 4045 4046 4047 4048 4049 4050 4051 4052
44321421123 (0.343)	|0.202	0.105	0.035|
22112421331 (0.245)	|0.094	0.135	0.015|
42121243131 (0.229)	|0.118	0.084	0.025|
44321421131 (0.063)	|0.018	0.038	0.006|
42121241131 (0.037)	|0.013	0.011	0.015|
44321421331 (0.016)	|0.008	0.008	0.000|
22121421131 (0.016)	|0.007	0.003	0.006|
42121241123 (0.010)	|0.007	0.002	0.000|
Multiallelic Dprime: 0.199
BLOCK 759.  MARKERS: 4055 4056
32 (0.489)	|0.465	0.011	0.007|
31 (0.403)	|0.006	0.228	0.167|
12 (0.108)	|0.100	0.000	0.005|
Multiallelic Dprime: 0.924
BLOCK 760.  MARKERS: 4057 4058 4059
441 (0.571)	|0.558	0.002	0.000	0.011|
223 (0.239)	|0.001	0.223	0.014	0.000|
243 (0.178)	|0.002	0.168	0.009	0.000|
Multiallelic Dprime: 0.967
BLOCK 761.  MARKERS: 4060 4061
13 (0.569)	|0.567	0.003	0.000|
31 (0.396)	|0.013	0.196	0.187|
33 (0.025)	|0.020	0.000	0.000|
11 (0.010)	|0.000	0.006	0.005|
Multiallelic Dprime: 0.970
BLOCK 762.  MARKERS: 4062 4063
33 (0.598)	|0.537	0.058|
11 (0.206)	|0.047	0.159|
13 (0.192)	|0.024	0.162|
Multiallelic Dprime: 0.730
BLOCK 763.  MARKERS: 4065 4066
21 (0.607)	|0.265	0.200	0.044	0.082	0.005	0.006|
33 (0.384)	|0.048	0.039	0.151	0.109	0.027	0.005|
Multiallelic Dprime: 0.544
BLOCK 764.  MARKERS: 4069 4070 4071 4072 4073
33214 (0.313)	|0.111	0.131	0.071|
13414 (0.242)	|0.195	0.026	0.020|
11442 (0.195)	|0.036	0.112	0.047|
11414 (0.192)	|0.107	0.065	0.021|
11444 (0.032)	|0.030	0.000	0.002|
13214 (0.011)	|0.000	0.004	0.007|
Multiallelic Dprime: 0.364
BLOCK 765.  MARKERS: 4074 4075
24 (0.486)	|0.333	0.151|
41 (0.339)	|0.292	0.045|
21 (0.175)	|0.139	0.034|
Multiallelic Dprime: 0.328
BLOCK 766.  MARKERS: 4077 4078 4079 4080 4081 4082 4083 4084 4085 4086
4412421421 (0.765)	|0.382	0.317	0.060|
2331242313 (0.230)	|0.091	0.011	0.127|
Multiallelic Dprime: 0.475
BLOCK 767.  MARKERS: 4087 4088 4089 4090
3312 (0.477)	|0.398	0.078	0.000	0.000|
3433 (0.328)	|0.000	0.000	0.183	0.143|
1433 (0.189)	|0.024	0.163	0.000	0.000|
Multiallelic Dprime: 0.867
BLOCK 768.  MARKERS: 4091 4092 4093 4094
4224 (0.425)	|0.344	0.076|
4244 (0.242)	|0.218	0.022|
2422 (0.183)	|0.136	0.047|
2224 (0.144)	|0.131	0.012|
Multiallelic Dprime: 0.241
BLOCK 769.  MARKERS: 4100 4101
43 (0.832)	|0.413	0.391	0.027|
31 (0.158)	|0.130	0.005	0.022|
Multiallelic Dprime: 0.720
BLOCK 770.  MARKERS: 4103 4104 4105
213 (0.552)	|0.215	0.138	0.120	0.033	0.039|
331 (0.396)	|0.110	0.178	0.047	0.048	0.010|
231 (0.051)	|0.016	0.017	0.011	0.003	0.000|
Multiallelic Dprime: 0.240
BLOCK 771.  MARKERS: 4108 4109 4110 4111 4112 4113 4114 4115 4116 4117 4118
23224313143 (0.341)	|0.318	0.014	0.010|
21222321121 (0.334)	|0.109	0.006	0.218|
43432111243 (0.177)	|0.037	0.140	0.000|
23222311243 (0.086)	|0.000	0.084	0.002|
23222311143 (0.049)	|0.047	0.000	0.001|
Multiallelic Dprime: 0.771
BLOCK 772.  MARKERS: 4119 4120
32 (0.517)	|0.429	0.088|
12 (0.245)	|0.190	0.055|
34 (0.239)	|0.108	0.130|
Multiallelic Dprime: 0.328
BLOCK 773.  MARKERS: 4123 4124 4125
444 (0.726)	|0.382	0.238	0.101|
222 (0.274)	|0.086	0.124	0.062|
Multiallelic Dprime: 0.232
BLOCK 774.  MARKERS: 4135 4136 4137 4138
2243 (0.467)	|0.387	0.062	0.019|
4243 (0.362)	|0.331	0.007	0.026|
2421 (0.163)	|0.016	0.063	0.085|
Multiallelic Dprime: 0.527
BLOCK 775.  MARKERS: 4140 4141
41 (0.733)	|0.729	0.000	0.000	0.004|
23 (0.137)	|0.000	0.023	0.094	0.020|
21 (0.131)	|0.003	0.121	0.003	0.003|
Multiallelic Dprime: 0.956
BLOCK 776.  MARKERS: 4142 4143 4144
113 (0.731)	|0.640	0.061	0.017	0.013|
341 (0.144)	|0.061	0.012	0.059	0.012|
343 (0.098)	|0.002	0.054	0.003	0.039|
313 (0.027)	|0.006	0.000	0.021	0.000|
Multiallelic Dprime: 0.611
BLOCK 777.  MARKERS: 4146 4147 4148
341 (0.708)	|0.565	0.104	0.034	0.001|
124 (0.126)	|0.022	0.088	0.009	0.000|
121 (0.101)	|0.010	0.024	0.002	0.065|
141 (0.065)	|0.014	0.009	0.038	0.003|
Multiallelic Dprime: 0.642
BLOCK 778.  MARKERS: 4149 4150 4151 4152 4153 4154 4155 4156 4157 4158 4159
42431343222 (0.612)	|0.431	0.031	0.130	0.017|
24222221444 (0.225)	|0.005	0.145	0.018	0.054|
24232241442 (0.082)	|0.002	0.043	0.000	0.037|
22232241422 (0.068)	|0.049	0.000	0.000	0.019|
Multiallelic Dprime: 0.713
BLOCK 779.  MARKERS: 4160 4161 4162
333 (0.491)	|0.417	0.046	0.010	0.006|
143 (0.223)	|0.071	0.080	0.069	0.003|
331 (0.147)	|0.036	0.005	0.008	0.104|
343 (0.135)	|0.063	0.022	0.050	0.000|
Multiallelic Dprime: 0.577
BLOCK 780.  MARKERS: 4166 4167 4168 4169
4433 (0.590)	|0.295	0.221	0.077|
2233 (0.153)	|0.077	0.062	0.015|
2231 (0.136)	|0.064	0.059	0.014|
2223 (0.113)	|0.060	0.041	0.011|
Multiallelic Dprime: 0.042
BLOCK 781.  MARKERS: 4172 4173
23 (0.500)	|0.262	0.050	0.090	0.098|
43 (0.382)	|0.174	0.190	0.011	0.003|
21 (0.118)	|0.080	0.007	0.026	0.002|
Multiallelic Dprime: 0.363
BLOCK 782.  MARKERS: 4174 4175 4176 4177
1444 (0.516)	|0.062	0.239	0.215|
3222 (0.247)	|0.240	0.002	0.005|
1222 (0.127)	|0.123	0.003	0.001|
1442 (0.102)	|0.096	0.002	0.004|
Multiallelic Dprime: 0.926
BLOCK 783.  MARKERS: 4178 4179
13 (0.525)	|0.260	0.231	0.032|
11 (0.246)	|0.103	0.103	0.040|
41 (0.229)	|0.156	0.058	0.015|
Multiallelic Dprime: 0.168
BLOCK 784.  MARKERS: 4183 4184
13 (0.519)	|0.349	0.083	0.060	0.025|
41 (0.392)	|0.202	0.105	0.056	0.027|
43 (0.086)	|0.059	0.004	0.010	0.013|
Multiallelic Dprime: 0.170
BLOCK 785.  MARKERS: 4187 4188 4189 4190
1412 (0.612)	|0.301	0.161	0.075	0.052	0.011|
3412 (0.192)	|0.074	0.034	0.060	0.006	0.010|
1224 (0.125)	|0.034	0.063	0.016	0.004	0.003|
1422 (0.065)	|0.031	0.018	0.006	0.000	0.005|
Multiallelic Dprime: 0.210
BLOCK 786.  MARKERS: 4194 4195 4196 4197 4198 4199 4200 4201 4202 4203
3443134242 (0.444)	|0.276	0.031	0.136|
3221414224 (0.278)	|0.153	0.102	0.022|
4223432322 (0.157)	|0.039	0.061	0.056|
3223432322 (0.062)	|0.004	0.051	0.007|
3243134222 (0.029)	|0.006	0.014	0.008|
Multiallelic Dprime: 0.362
BLOCK 787.  MARKERS: 4204 4205 4206 4207
2333 (0.491)	|0.443	0.034	0.014|
1312 (0.267)	|0.103	0.056	0.109|
1412 (0.235)	|0.032	0.175	0.028|
Multiallelic Dprime: 0.627
BLOCK 788.  MARKERS: 4209 4210
12 (0.579)	|0.198	0.337	0.043|
31 (0.268)	|0.212	0.050	0.005|
32 (0.154)	|0.034	0.012	0.108|
Multiallelic Dprime: 0.525
BLOCK 789.  MARKERS: 4211 4212
12 (0.446)	|0.181	0.003	0.142	0.112|
14 (0.398)	|0.373	0.004	0.000	0.024|
34 (0.156)	|0.002	0.151	0.000	0.000|
Multiallelic Dprime: 0.728
BLOCK 790.  MARKERS: 4213 4214 4215 4216
4124 (0.556)	|0.153	0.225	0.173|
4143 (0.158)	|0.093	0.033	0.030|
4224 (0.141)	|0.081	0.029	0.031|
1124 (0.136)	|0.039	0.075	0.016|
Multiallelic Dprime: 0.272
BLOCK 791.  MARKERS: 4217 4218 4219 4220
4432 (0.371)	|0.227	0.116	0.019	0.006|
2132 (0.364)	|0.221	0.106	0.023	0.007|
4111 (0.251)	|0.146	0.038	0.048	0.017|
Multiallelic Dprime: 0.109
BLOCK 792.  MARKERS: 4222 4223 4224 4225 4226
43211 (0.605)	|0.362	0.083	0.091	0.069|
11433 (0.260)	|0.025	0.197	0.011	0.027|
41231 (0.090)	|0.009	0.066	0.012	0.003|
41211 (0.030)	|0.013	0.000	0.017	0.001|
Multiallelic Dprime: 0.575
BLOCK 793.  MARKERS: 4227 4228 4229 4230 4231
14324 (0.414)	|0.195	0.219	0.002|
14341 (0.353)	|0.295	0.032	0.028|
14344 (0.131)	|0.099	0.014	0.015|
23141 (0.100)	|0.005	0.005	0.088|
Multiallelic Dprime: 0.535
BLOCK 794.  MARKERS: 4232 4233 4234
122 (0.593)	|0.534	0.049	0.011	0.000|
442 (0.271)	|0.000	0.269	0.000	0.000|
124 (0.133)	|0.003	0.000	0.110	0.018|
Multiallelic Dprime: 0.930
BLOCK 795.  MARKERS: 4235 4236 4237 4238
1314 (0.535)	|0.094	0.183	0.197	0.026	0.024|
4124 (0.322)	|0.207	0.067	0.000	0.026	0.012|
1312 (0.123)	|0.041	0.000	0.002	0.069	0.005|
4314 (0.018)	|0.002	0.000	0.000	0.000	0.013|
Multiallelic Dprime: 0.540
BLOCK 796.  MARKERS: 4239 4240 4241 4242 4243 4244 4245 4246
33312312 (0.345)	|0.168	0.022	0.154|
43334334 (0.251)	|0.046	0.204	0.002|
42112332 (0.199)	|0.176	0.003	0.021|
42112232 (0.122)	|0.114	0.004	0.004|
43312332 (0.055)	|0.028	0.025	0.002|
Multiallelic Dprime: 0.609
BLOCK 797.  MARKERS: 4248 4249
43 (0.541)	|0.196	0.206	0.135|
23 (0.270)	|0.158	0.098	0.011|
41 (0.188)	|0.068	0.102	0.018|
Multiallelic Dprime: 0.223
BLOCK 798.  MARKERS: 4250 4251
43 (0.423)	|0.285	0.137|
21 (0.406)	|0.284	0.117|
23 (0.163)	|0.095	0.068|
Multiallelic Dprime: 0.069
BLOCK 799.  MARKERS: 4252 4253
13 (0.669)	|0.294	0.233	0.141|
31 (0.324)	|0.185	0.060	0.079|
Multiallelic Dprime: 0.203
BLOCK 800.  MARKERS: 4254 4255
43 (0.483)	|0.145	0.118	0.133	0.084|
41 (0.295)	|0.072	0.103	0.088	0.032|
33 (0.221)	|0.096	0.045	0.040	0.040|
Multiallelic Dprime: 0.127
BLOCK 801.  MARKERS: 4259 4260 4261
132 (0.313)	|0.225	0.072	0.011	0.003	0.003|
334 (0.266)	|0.034	0.103	0.119	0.001	0.008|
134 (0.260)	|0.064	0.120	0.056	0.017	0.000|
314 (0.157)	|0.104	0.009	0.038	0.003	0.003|
Multiallelic Dprime: 0.421
BLOCK 802.  MARKERS: 4265 4266 4267 4268 4269
21214 (0.427)	|0.329	0.099|
23232 (0.304)	|0.214	0.091|
41114 (0.225)	|0.182	0.043|
23212 (0.024)	|0.021	0.003|
23214 (0.015)	|0.015	0.000|
Multiallelic Dprime: 0.116
BLOCK 803.  MARKERS: 4271 4272 4273
341 (0.762)	|0.513	0.125	0.126|
423 (0.238)	|0.055	0.150	0.029|
Multiallelic Dprime: 0.506
BLOCK 804.  MARKERS: 4274 4275 4276
224 (0.567)	|0.191	0.330	0.005	0.041|
424 (0.275)	|0.247	0.009	0.002	0.014|
242 (0.155)	|0.000	0.003	0.148	0.002|
Multiallelic Dprime: 0.717
BLOCK 805.  MARKERS: 4277 4278 4279
443 (0.439)	|0.361	0.069	0.007|
241 (0.341)	|0.265	0.061	0.013|
233 (0.159)	|0.149	0.010	0.000|
243 (0.057)	|0.044	0.007	0.006|
Multiallelic Dprime: 0.160
BLOCK 806.  MARKERS: 4283 4284
22 (0.823)	|0.347	0.387	0.089|
43 (0.148)	|0.094	0.051	0.004|
23 (0.026)	|0.017	0.009	0.000|
Multiallelic Dprime: 0.328
BLOCK 807.  MARKERS: 4285 4286
32 (0.460)	|0.199	0.224	0.037|
14 (0.447)	|0.310	0.041	0.096|
12 (0.093)	|0.003	0.032	0.058|
Multiallelic Dprime: 0.402
BLOCK 808.  MARKERS: 4288 4289
24 (0.510)	|0.319	0.094	0.055	0.040|
22 (0.299)	|0.178	0.080	0.035	0.006|
42 (0.191)	|0.075	0.021	0.074	0.021|
Multiallelic Dprime: 0.187
BLOCK 809.  MARKERS: 4291 4292 4293
223 (0.571)	|0.257	0.145	0.032	0.085	0.019	0.017|
443 (0.196)	|0.075	0.007	0.064	0.010	0.035	0.004|
222 (0.164)	|0.089	0.026	0.028	0.006	0.010	0.001|
243 (0.067)	|0.011	0.005	0.009	0.000	0.035	0.000|
Multiallelic Dprime: 0.337
BLOCK 810.  MARKERS: 4295 4296 4297 4298 4299 4300 4301 4302 4303
431414322 (0.435)	|0.150	0.097	0.151	0.036|
213212122 (0.183)	|0.049	0.071	0.036	0.027|
211412314 (0.132)	|0.061	0.036	0.030	0.006|
213232122 (0.101)	|0.018	0.028	0.019	0.035|
231412322 (0.101)	|0.024	0.038	0.014	0.023|
211412322 (0.023)	|0.001	0.007	0.010	0.005|
Multiallelic Dprime: 0.208
BLOCK 811.  MARKERS: 4308 4309 4310
441 (0.305)	|0.057	0.221	0.027	0.001|
421 (0.282)	|0.046	0.074	0.155	0.008|
241 (0.275)	|0.249	0.009	0.011	0.004|
423 (0.136)	|0.003	0.008	0.012	0.110|
Multiallelic Dprime: 0.663
BLOCK 812.  MARKERS: 4312 4313 4314 4315
4341 (0.358)	|0.144	0.163	0.051|
4243 (0.313)	|0.149	0.094	0.069|
4241 (0.205)	|0.064	0.094	0.045|
3231 (0.124)	|0.025	0.011	0.088|
Multiallelic Dprime: 0.219
BLOCK 813.  MARKERS: 4319 4320 4321
321 (0.383)	|0.359	0.016	0.000	0.003|
221 (0.362)	|0.000	0.359	0.000	0.002|
343 (0.252)	|0.072	0.000	0.101	0.073|
Multiallelic Dprime: 0.887
BLOCK 814.  MARKERS: 4322 4323 4324 4325 4326
31211 (0.431)	|0.334	0.098|
33142 (0.374)	|0.359	0.015|
11112 (0.100)	|0.100	0.000|
31112 (0.082)	|0.079	0.002|
Multiallelic Dprime: 0.736
BLOCK 815.  MARKERS: 4327 4328
43 (0.884)	|0.397	0.222	0.090	0.161|
31 (0.116)	|0.038	0.002	0.075	0.000|
Multiallelic Dprime: 0.582
BLOCK 816.  MARKERS: 4330 4331 4332 4333 4334 4335
122333 (0.434)	|0.176	0.058	0.193	0.000|
121333 (0.223)	|0.108	0.054	0.056	0.004|
122114 (0.165)	|0.113	0.018	0.000	0.032|
342333 (0.162)	|0.005	0.152	0.004	0.000|
Multiallelic Dprime: 0.444
BLOCK 817.  MARKERS: 4336 4337 4338 4339 4340
33331 (0.406)	|0.140	0.045	0.027	0.107	0.067	0.020|
41113 (0.293)	|0.084	0.004	0.136	0.016	0.006	0.046|
33111 (0.254)	|0.053	0.114	0.003	0.012	0.038	0.032|
43113 (0.036)	|0.000	0.028	0.004	0.001	0.002	0.000|
Multiallelic Dprime: 0.458
BLOCK 818.  MARKERS: 4341 4342 4343 4344 4345 4346 4347 4348
32221311 (0.283)	|0.277	0.006	0.000|
42121311 (0.194)	|0.107	0.000	0.086|
42142133 (0.171)	|0.004	0.165	0.003|
42121111 (0.137)	|0.010	0.127	0.000|
44121311 (0.115)	|0.002	0.013	0.099|
42221311 (0.099)	|0.093	0.004	0.002|
Multiallelic Dprime: 0.824
BLOCK 819.  MARKERS: 4349 4350 4351
244 (0.496)	|0.334	0.057	0.104|
144 (0.314)	|0.144	0.156	0.014|
232 (0.190)	|0.117	0.065	0.007|
Multiallelic Dprime: 0.308
BLOCK 820.  MARKERS: 4353 4354 4355
214 (0.595)	|0.136	0.195	0.262|
213 (0.278)	|0.105	0.167	0.005|
123 (0.126)	|0.124	0.000	0.002|
Multiallelic Dprime: 0.487
BLOCK 821.  MARKERS: 4356 4357
12 (0.366)	|0.154	0.007	0.206|
44 (0.361)	|0.009	0.331	0.021|
14 (0.269)	|0.266	0.004	0.000|
Multiallelic Dprime: 0.785
BLOCK 822.  MARKERS: 4358 4359
31 (0.428)	|0.110	0.062	0.000	0.152	0.008	0.081	0.002|
12 (0.343)	|0.021	0.002	0.165	0.000	0.138	0.000	0.009|
32 (0.229)	|0.105	0.115	0.002	0.000	0.001	0.000	0.000|
Multiallelic Dprime: 0.738
BLOCK 823.  MARKERS: 4360 4361 4362 4363 4364 4365 4366 4367 4368 4369 4370 4371 4372 4373
44244122233322 (0.234)	|0.085	0.151|
44244144333342 (0.180)	|0.127	0.052|
22122322233322 (0.167)	|0.168	0.000|
44244122211143 (0.153)	|0.105	0.047|
44244124233142 (0.148)	|0.145	0.000|
44242322233322 (0.081)	|0.080	0.000|
44244122233143 (0.012)	|0.010	0.002|
Multiallelic Dprime: 0.552
BLOCK 824.  MARKERS: 4375 4376
33 (0.743)	|0.277	0.188	0.149	0.129|
12 (0.255)	|0.101	0.118	0.034	0.004|
Multiallelic Dprime: 0.246
BLOCK 825.  MARKERS: 4378 4379 4380 4381
2432 (0.377)	|0.226	0.078	0.073|
1232 (0.307)	|0.201	0.084	0.022|
1432 (0.183)	|0.113	0.041	0.030|
1444 (0.133)	|0.090	0.031	0.012|
Multiallelic Dprime: 0.097
BLOCK 826.  MARKERS: 4382 4383
31 (0.629)	|0.454	0.151	0.014|
13 (0.234)	|0.118	0.011	0.104|
33 (0.137)	|0.020	0.060	0.057|
Multiallelic Dprime: 0.421
BLOCK 827.  MARKERS: 4384 4385 4386
424 (0.591)	|0.262	0.228	0.100|
244 (0.221)	|0.155	0.021	0.046|
243 (0.175)	|0.071	0.100	0.004|
Multiallelic Dprime: 0.257
BLOCK 828.  MARKERS: 4387 4388
44 (0.491)	|0.439	0.052|
42 (0.355)	|0.323	0.032|
32 (0.152)	|0.121	0.031|
Multiallelic Dprime: 0.140
BLOCK 829.  MARKERS: 4390 4391
42 (0.885)	|0.375	0.238	0.258|
24 (0.115)	|0.018	0.079	0.015|
Multiallelic Dprime: 0.563
BLOCK 830.  MARKERS: 4395 4396 4397
231 (0.393)	|0.243	0.119	0.026	0.005|
211 (0.317)	|0.245	0.035	0.034	0.005|
413 (0.273)	|0.169	0.046	0.047	0.010|
Multiallelic Dprime: 0.202
BLOCK 831.  MARKERS: 4398 4399 4400 4401 4402 4403
432121 (0.665)	|0.279	0.149	0.098	0.096	0.025	0.002|
432113 (0.205)	|0.158	0.014	0.016	0.003	0.007	0.006|
313321 (0.108)	|0.033	0.024	0.034	0.004	0.006	0.005|
432123 (0.020)	|0.015	0.000	0.000	0.003	0.000	0.000|
Multiallelic Dprime: 0.363
BLOCK 832.  MARKERS: 4408 4409 4410 4411 4412 4413 4414 4415 4416 4417 4418 4419
342114131341 (0.485)	|0.416	0.051	0.016	0.001|
344314131333 (0.189)	|0.003	0.168	0.015	0.002|
344114131333 (0.148)	|0.010	0.004	0.089	0.046|
124132214133 (0.107)	|0.056	0.045	0.005	0.000|
342114131343 (0.039)	|0.008	0.008	0.008	0.016|
344114131331 (0.015)	|0.012	0.000	0.000	0.001|
Multiallelic Dprime: 0.694
BLOCK 833.  MARKERS: 4421 4422 4423 4424
3134 (0.515)	|0.399	0.011	0.062	0.013	0.021|
3332 (0.281)	|0.000	0.278	0.001	0.001	0.000|
1314 (0.133)	|0.005	0.002	0.013	0.111	0.000|
3334 (0.068)	|0.003	0.000	0.062	0.002	0.000|
Multiallelic Dprime: 0.871
BLOCK 834.  MARKERS: 4426 4427 4428 4429 4430
22311 (0.407)	|0.392	0.013	0.001|
41233 (0.292)	|0.012	0.274	0.002|
41333 (0.139)	|0.095	0.003	0.041|
21333 (0.129)	|0.087	0.041	0.000|
22333 (0.020)	|0.021	0.000	0.000|
Multiallelic Dprime: 0.755
BLOCK 835.  MARKERS: 4431 4432 4433
211 (0.614)	|0.326	0.224	0.063|
333 (0.335)	|0.199	0.093	0.032|
213 (0.045)	|0.031	0.009	0.005|
Multiallelic Dprime: 0.135
BLOCK 836.  MARKERS: 4436 4437 4438 4439 4440
13131 (0.560)	|0.176	0.275	0.106|
33321 (0.327)	|0.207	0.074	0.039|
12133 (0.099)	|0.066	0.018	0.014|
Multiallelic Dprime: 0.356
BLOCK 837.  MARKERS: 4441 4442 4443 4444
3421 (0.460)	|0.438	0.022	0.000|
1241 (0.367)	|0.000	0.360	0.004|
3423 (0.158)	|0.144	0.000	0.013|
Multiallelic Dprime: 0.918
BLOCK 838.  MARKERS: 4445 4446 4447 4448
1442 (0.591)	|0.496	0.097|
3231 (0.390)	|0.293	0.097|
3442 (0.017)	|0.014	0.003|
Multiallelic Dprime: 0.168
BLOCK 839.  MARKERS: 4451 4452
32 (0.803)	|0.714	0.077	0.011|
23 (0.197)	|0.159	0.035	0.003|
Multiallelic Dprime: 0.130
BLOCK 840.  MARKERS: 4455 4456
42 (0.874)	|0.682	0.133	0.051|
24 (0.112)	|0.007	0.105	0.000|
22 (0.014)	|0.000	0.013	0.000|
Multiallelic Dprime: 0.921
BLOCK 841.  MARKERS: 4457 4458 4459 4460
4333 (0.689)	|0.663	0.024	0.002|
1114 (0.250)	|0.052	0.104	0.094|
4114 (0.051)	|0.051	0.000	0.001|
Multiallelic Dprime: 0.839
BLOCK 842.  MARKERS: 4461 4462
32 (0.775)	|0.477	0.132	0.133	0.014	0.012|
13 (0.128)	|0.077	0.026	0.011	0.007	0.000|
12 (0.097)	|0.076	0.004	0.012	0.004	0.000|
Multiallelic Dprime: 0.220
BLOCK 843.  MARKERS: 4466 4467 4468 4469 4470 4471 4472 4473 4474 4475 4476 4477 4478
1422421232232 (0.630)	|0.564	0.066|
1421123114414 (0.161)	|0.065	0.098|
2232443112232 (0.157)	|0.015	0.141|
1422443114432 (0.025)	|0.000	0.022|
1421123114412 (0.013)	|0.013	0.000|
Multiallelic Dprime: 0.676
BLOCK 844.  MARKERS: 4479 4480 4481 4482
1322 (0.668)	|0.418	0.122	0.127|
2144 (0.331)	|0.200	0.091	0.040|
Multiallelic Dprime: 0.091
BLOCK 845.  MARKERS: 4484 4485
43 (0.619)	|0.406	0.121	0.089|
21 (0.213)	|0.176	0.022	0.015|
23 (0.167)	|0.099	0.043	0.025|
Multiallelic Dprime: 0.194
BLOCK 846.  MARKERS: 4487 4488
31 (0.682)	|0.312	0.186	0.147	0.026|
33 (0.186)	|0.071	0.064	0.039	0.010|
13 (0.129)	|0.051	0.037	0.021	0.020|
Multiallelic Dprime: 0.098
BLOCK 847.  MARKERS: 4489 4490 4491 4492 4493 4494 4495 4496 4497 4498
3122324314 (0.434)	|0.402	0.007	0.024|
3122112233 (0.288)	|0.101	0.118	0.069|
1444112333 (0.207)	|0.162	0.029	0.013|
3422112233 (0.056)	|0.053	0.002	0.000|
Multiallelic Dprime: 0.590
BLOCK 848.  MARKERS: 4500 4501 4502
231 (0.724)	|0.488	0.179	0.010	0.023	0.010|
243 (0.161)	|0.016	0.000	0.131	0.005	0.000|
443 (0.109)	|0.013	0.003	0.003	0.077	0.002|
Multiallelic Dprime: 0.816
BLOCK 849.  MARKERS: 4504 4505 4506 4507 4508 4509 4510 4511 4512 4513 4514 4515 4516
2322242233133 (0.523)	|0.489	0.021	0.011|
2322442233133 (0.182)	|0.182	0.000	0.000|
2132242213133 (0.143)	|0.004	0.141	0.000|
4134224311211 (0.106)	|0.025	0.000	0.080|
4132242213133 (0.011)	|0.011	0.000	0.000|
Multiallelic Dprime: 0.842
BLOCK 850.  MARKERS: 4517 4518
44 (0.730)	|0.550	0.179	0.000|
34 (0.168)	|0.055	0.103	0.007|
32 (0.101)	|0.048	0.049	0.005|
Multiallelic Dprime: 0.397
BLOCK 851.  MARKERS: 4519 4520 4521 4522 4523
43423 (0.652)	|0.337	0.129	0.136	0.046|
31241 (0.331)	|0.186	0.062	0.026	0.054|
41221 (0.013)	|0.007	0.004	0.000	0.002|
Multiallelic Dprime: 0.158
BLOCK 852.  MARKERS: 4525 4526 4527 4528 4529 4530
132322 (0.531)	|0.348	0.159	0.019	0.000	0.000	0.000|
112324 (0.199)	|0.000	0.002	0.175	0.014	0.000	0.000|
334114 (0.161)	|0.014	0.000	0.001	0.115	0.014	0.014|
132324 (0.102)	|0.002	0.053	0.003	0.039	0.000	0.000|
Multiallelic Dprime: 0.820
BLOCK 853.  MARKERS: 4532 4533 4534 4535 4536
11442 (0.365)	|0.273	0.076	0.013	0.002|
11422 (0.215)	|0.000	0.008	0.066	0.141|
13424 (0.199)	|0.001	0.198	0.000	0.000|
41222 (0.169)	|0.001	0.000	0.143	0.025|
41422 (0.015)	|0.000	0.000	0.001	0.014|
41242 (0.014)	|0.013	0.000	0.000	0.000|
Multiallelic Dprime: 0.795
BLOCK 854.  MARKERS: 4538 4539 4540 4541 4542
21244 (0.294)	|0.041	0.016	0.222	0.015|
23211 (0.286)	|0.119	0.148	0.020	0.000|
11441 (0.227)	|0.151	0.068	0.006	0.002|
21211 (0.185)	|0.151	0.024	0.008	0.000|
Multiallelic Dprime: 0.549
BLOCK 855.  MARKERS: 4544 4545 4546
113 (0.465)	|0.308	0.018	0.139|
313 (0.259)	|0.230	0.025	0.004|
341 (0.257)	|0.013	0.239	0.006|
311 (0.019)	|0.000	0.019	0.000|
Multiallelic Dprime: 0.691
BLOCK 856.  MARKERS: 4548 4549
12 (0.548)	|0.548	0.001	0.000|
32 (0.304)	|0.000	0.300	0.002|
34 (0.148)	|0.002	0.139	0.007|
Multiallelic Dprime: 0.984
BLOCK 857.  MARKERS: 4550 4551
13 (0.549)	|0.422	0.128|
31 (0.439)	|0.333	0.107|
33 (0.010)	|0.010	0.000|
Multiallelic Dprime: 0.025
BLOCK 858.  MARKERS: 4556 4557 4558 4559 4560
34422 (0.765)	|0.468	0.225	0.022	0.047|
42241 (0.235)	|0.008	0.009	0.212	0.000|
Multiallelic Dprime: 0.901
BLOCK 859.  MARKERS: 4561 4562 4563 4564 4565
32113 (0.476)	|0.368	0.098	0.007|
32331 (0.235)	|0.198	0.007	0.023|
14331 (0.233)	|0.020	0.203	0.001|
32333 (0.047)	|0.044	0.003	0.000|
Multiallelic Dprime: 0.586
BLOCK 860.  MARKERS: 4566 4567 4568 4569 4570 4571 4572 4573 4574 4575 4576
44144141413 (0.632)	|0.626	0.000	0.000	0.001|
21421324232 (0.317)	|0.006	0.180	0.102	0.029|
44141321432 (0.031)	|0.000	0.001	0.012	0.018|
Multiallelic Dprime: 0.970
BLOCK 861.  MARKERS: 4577 4578 4579
242 (0.639)	|0.505	0.022	0.003	0.107|
444 (0.188)	|0.011	0.176	0.003	0.000|
222 (0.117)	|0.002	0.000	0.115	0.002|
244 (0.049)	|0.003	0.002	0.024	0.014|
Multiallelic Dprime: 0.885
BLOCK 862.  MARKERS: 4580 4581 4582 4583 4584
42323 (0.522)	|0.260	0.255	0.008|
12112 (0.200)	|0.199	0.000	0.001|
44322 (0.144)	|0.050	0.095	0.000|
42322 (0.124)	|0.123	0.000	0.000|
Multiallelic Dprime: 0.620
BLOCK 863.  MARKERS: 4586 4587
44 (0.636)	|0.375	0.255	0.004|
22 (0.352)	|0.018	0.105	0.229|
24 (0.011)	|0.000	0.003	0.002|
Multiallelic Dprime: 0.641
BLOCK 864.  MARKERS: 4589 4590 4591
221 (0.392)	|0.035	0.210	0.000	0.076	0.035	0.033|
444 (0.364)	|0.356	0.001	0.002	0.000	0.000	0.000|
224 (0.235)	|0.090	0.000	0.134	0.000	0.009	0.000|
Multiallelic Dprime: 0.851
BLOCK 865.  MARKERS: 4592 4593 4594 4595 4596 4597 4598 4599 4600 4601 4602 4603
341334412134 (0.478)	|0.375	0.000	0.001	0.084	0.000	0.000	0.000|
223112234311 (0.213)	|0.010	0.055	0.101	0.000	0.000	0.001	0.043|
223112232311 (0.144)	|0.000	0.132	0.001	0.000	0.000	0.000	0.000|
341334412114 (0.076)	|0.000	0.000	0.006	0.000	0.000	0.067	0.000|
343132432314 (0.045)	|0.000	0.000	0.000	0.000	0.043	0.000	0.000|
341334412334 (0.035)	|0.000	0.000	0.007	0.000	0.026	0.000	0.000|
Multiallelic Dprime: 0.921
BLOCK 866.  MARKERS: 4604 4605 4606 4607 4608 4609 4610 4611 4612 4613
2133444344 (0.390)	|0.302	0.000	0.000	0.085	0.003|
1312413124 (0.186)	|0.000	0.186	0.000	0.003	0.000|
1312213142 (0.118)	|0.000	0.000	0.117	0.000	0.000|
2333444344 (0.088)	|0.086	0.000	0.000	0.001	0.000|
1312413144 (0.074)	|0.000	0.000	0.044	0.028	0.000|
1312413344 (0.069)	|0.000	0.000	0.000	0.000	0.069|
1313414344 (0.045)	|0.045	0.000	0.000	0.000	0.000|
Multiallelic Dprime: 0.884
BLOCK 867.  MARKERS: 4614 4615 4616 4617
1323 (0.447)	|0.326	0.069	0.031	0.015|
3342 (0.193)	|0.014	0.017	0.134	0.028|
1142 (0.168)	|0.006	0.117	0.004	0.042|
1342 (0.118)	|0.016	0.091	0.011	0.000|
1322 (0.074)	|0.006	0.064	0.003	0.000|
Multiallelic Dprime: 0.690
BLOCK 868.  MARKERS: 4620 4621 4622 4623
3344 (0.368)	|0.340	0.007	0.021|
1122 (0.361)	|0.259	0.008	0.090|
1322 (0.179)	|0.012	0.164	0.006|
3322 (0.084)	|0.005	0.079	0.000|
Multiallelic Dprime: 0.708
BLOCK 869.  MARKERS: 4624 4625 4626 4627 4628
21121 (0.621)	|0.336	0.270	0.015	0.000|
43143 (0.257)	|0.030	0.000	0.219	0.000|
41321 (0.121)	|0.002	0.047	0.000	0.073|
Multiallelic Dprime: 0.780
BLOCK 870.  MARKERS: 4629 4630 4631 4632 4633 4634
323442 (0.366)	|0.257	0.031	0.071|
341424 (0.318)	|0.134	0.152	0.029|
243242 (0.236)	|0.166	0.010	0.057|
343442 (0.072)	|0.034	0.014	0.024|
Multiallelic Dprime: 0.335
BLOCK 871.  MARKERS: 4636 4637 4638
222 (0.593)	|0.586	0.006	0.000|
142 (0.215)	|0.010	0.174	0.026|
144 (0.181)	|0.035	0.002	0.149|
Multiallelic Dprime: 0.902
BLOCK 872.  MARKERS: 4639 4640 4641 4642
2231 (0.641)	|0.603	0.037	0.002|
3113 (0.181)	|0.000	0.181	0.000|
2133 (0.177)	|0.002	0.069	0.106|
Multiallelic Dprime: 0.911
BLOCK 873.  MARKERS: 4643 4644
24 (0.607)	|0.602	0.004|
44 (0.287)	|0.216	0.070|
22 (0.106)	|0.001	0.106|
Multiallelic Dprime: 0.730
BLOCK 874.  MARKERS: 4645 4646
32 (0.820)	|0.685	0.130|
14 (0.180)	|0.117	0.061|
Multiallelic Dprime: 0.186
BLOCK 875.  MARKERS: 4647 4648 4649 4650
2113 (0.803)	|0.423	0.280	0.073	0.023|
4331 (0.190)	|0.106	0.064	0.017	0.004|
Multiallelic Dprime: 0.046
BLOCK 876.  MARKERS: 4652 4653 4654
414 (0.529)	|0.500	0.019	0.003|
222 (0.346)	|0.245	0.051	0.048|
214 (0.091)	|0.033	0.060	0.002|
212 (0.028)	|0.025	0.000	0.000|
Multiallelic Dprime: 0.592
BLOCK 877.  MARKERS: 4657 4658 4659
411 (0.806)	|0.437	0.271	0.057	0.031|
232 (0.131)	|0.072	0.010	0.028	0.016|
212 (0.053)	|0.007	0.018	0.015	0.012|
Multiallelic Dprime: 0.301
BLOCK 878.  MARKERS: 4663 4664 4665 4666 4667 4668
122134 (0.514)	|0.375	0.051	0.061	0.014	0.011|
313311 (0.305)	|0.032	0.202	0.060	0.003	0.000|
322134 (0.103)	|0.070	0.008	0.023	0.002	0.000|
313131 (0.060)	|0.004	0.003	0.051	0.001	0.000|
Multiallelic Dprime: 0.558
BLOCK 879.  MARKERS: 4672 4673 4674 4675 4676 4677
234413 (0.485)	|0.360	0.006	0.095	0.019|
124431 (0.275)	|0.007	0.169	0.089	0.003|
122231 (0.195)	|0.004	0.057	0.008	0.122|
234411 (0.022)	|0.001	0.007	0.001	0.012|
234431 (0.011)	|0.000	0.011	0.000	0.000|
Multiallelic Dprime: 0.704
BLOCK 880.  MARKERS: 4678 4679 4680 4681 4682 4683 4684 4685
21242131 (0.377)	|0.374	0.003|
21242313 (0.248)	|0.248	0.000|
21242133 (0.199)	|0.062	0.130|
42324133 (0.156)	|0.124	0.032|
Multiallelic Dprime: 0.778
BLOCK 881.  MARKERS: 4686 4687
43 (0.827)	|0.428	0.291	0.108|
21 (0.164)	|0.096	0.045	0.023|
Multiallelic Dprime: 0.132
BLOCK 882.  MARKERS: 4688 4689
34 (0.529)	|0.431	0.094	0.006|
32 (0.339)	|0.003	0.336	0.000|
44 (0.132)	|0.008	0.003	0.119|
Multiallelic Dprime: 0.871
BLOCK 883.  MARKERS: 4690 4691
43 (0.441)	|0.105	0.253	0.078	0.000|
33 (0.433)	|0.272	0.094	0.068	0.000|
31 (0.125)	|0.019	0.040	0.045	0.019|
Multiallelic Dprime: 0.372
BLOCK 884.  MARKERS: 4692 4693 4694
333 (0.394)	|0.057	0.284	0.024	0.006|
331 (0.387)	|0.321	0.033	0.003	0.020|
121 (0.192)	|0.010	0.007	0.088	0.080|
131 (0.018)	|0.000	0.000	0.014	0.003|
Multiallelic Dprime: 0.742
BLOCK 885.  MARKERS: 4698 4699 4700 4701 4702 4703 4704 4705 4706 4707 4708 4709 4710 4711 4712
132433432322113 (0.389)	|0.361	0.000	0.019	0.000|
324311334124123 (0.329)	|0.109	0.000	0.196	0.022|
322331314144321 (0.132)	|0.001	0.125	0.001	0.000|
324311334124321 (0.110)	|0.001	0.100	0.005	0.000|
Multiallelic Dprime: 0.817
BLOCK 886.  MARKERS: 4713 4714 4715 4716 4717
44423 (0.486)	|0.481	0.000	0.006|
43243 (0.238)	|0.000	0.239	0.000|
13242 (0.235)	|0.130	0.075	0.030|
13243 (0.021)	|0.000	0.020	0.000|
Multiallelic Dprime: 0.774
BLOCK 887.  MARKERS: 4718 4719
21 (0.622)	|0.478	0.132	0.014|
43 (0.340)	|0.000	0.259	0.080|
23 (0.036)	|0.000	0.000	0.036|
Multiallelic Dprime: 0.785
BLOCK 888.  MARKERS: 4720 4721
34 (0.473)	|0.209	0.100	0.058	0.098|
12 (0.393)	|0.108	0.106	0.124	0.055|
14 (0.134)	|0.027	0.024	0.027	0.052|
Multiallelic Dprime: 0.218
BLOCK 889.  MARKERS: 4724 4725 4726 4727
2422 (0.345)	|0.175	0.131	0.039|
1424 (0.230)	|0.167	0.044	0.019|
1244 (0.208)	|0.088	0.107	0.014|
1224 (0.205)	|0.089	0.089	0.027|
Multiallelic Dprime: 0.181
BLOCK 890.  MARKERS: 4728 4729
23 (0.522)	|0.019	0.250	0.187	0.010	0.027	0.019	0.012|
43 (0.377)	|0.373	0.003	0.001	0.000	0.000	0.000	0.000|
24 (0.100)	|0.002	0.000	0.002	0.096	0.000	0.000	0.000|
Multiallelic Dprime: 0.954
BLOCK 891.  MARKERS: 4730 4731 4732 4733 4734
13313 (0.394)	|0.201	0.159	0.032|
14131 (0.251)	|0.145	0.100	0.004|
23333 (0.190)	|0.085	0.096	0.009|
14331 (0.107)	|0.047	0.046	0.015|
14313 (0.027)	|0.011	0.013	0.002|
13333 (0.019)	|0.013	0.006	0.001|
14133 (0.012)	|0.006	0.004	0.002|
Multiallelic Dprime: 0.097
BLOCK 892.  MARKERS: 4738 4739
41 (0.508)	|0.326	0.178|
33 (0.423)	|0.409	0.013|
43 (0.065)	|0.057	0.003|
Multiallelic Dprime: 0.830
BLOCK 893.  MARKERS: 4740 4741
12 (0.795)	|0.341	0.273	0.071	0.063	0.036	0.011|
21 (0.194)	|0.040	0.065	0.071	0.017	0.002	0.000|
Multiallelic Dprime: 0.282
BLOCK 894.  MARKERS: 4744 4745 4746 4747 4748 4749
442131 (0.381)	|0.243	0.072	0.066|
222331 (0.339)	|0.217	0.073	0.049|
224113 (0.146)	|0.123	0.011	0.011|
222131 (0.081)	|0.049	0.018	0.015|
242131 (0.038)	|0.014	0.014	0.011|
442331 (0.012)	|0.009	0.000	0.003|
Multiallelic Dprime: 0.133
BLOCK 895.  MARKERS: 4755 4756
24 (0.659)	|0.428	0.231|
14 (0.187)	|0.095	0.090|
12 (0.155)	|0.118	0.037|
Multiallelic Dprime: 0.105
BLOCK 896.  MARKERS: 4757 4758 4759
421 (0.640)	|0.375	0.147	0.119|
244 (0.359)	|0.195	0.101	0.060|
Multiallelic Dprime: 0.055
BLOCK 897.  MARKERS: 4760 4761 4762 4763
4244 (0.571)	|0.343	0.075	0.075	0.029	0.034|
1424 (0.249)	|0.134	0.042	0.043	0.015	0.003|
1421 (0.178)	|0.103	0.045	0.013	0.010	0.003|
Multiallelic Dprime: 0.093
BLOCK 898.  MARKERS: 4764 4765 4766 4767 4768
34313 (0.578)	|0.480	0.072	0.027|
32131 (0.161)	|0.072	0.087	0.002|
12133 (0.133)	|0.108	0.022	0.003|
34133 (0.055)	|0.013	0.039	0.004|
34113 (0.040)	|0.040	0.000	0.000|
Multiallelic Dprime: 0.410
BLOCK 899.  MARKERS: 4772 4773 4774 4775
4143 (0.727)	|0.290	0.204	0.076	0.070	0.005	0.042	0.004	0.007	0.003|
2231 (0.232)	|0.043	0.029	0.019	0.017	0.069	0.026	0.009	0.003	0.006|
4141 (0.040)	|0.000	0.002	0.001	0.007	0.010	0.017	0.000	0.000	0.000|
Multiallelic Dprime: 0.449
BLOCK 900.  MARKERS: 4777 4778 4779 4780 4781 4782 4783 4784 4785 4786 4787 4788 4789 4790
41122113122132 (0.338)	|0.072	0.188	0.069|
23344131122134 (0.237)	|0.210	0.021	0.004|
41122311122132 (0.096)	|0.092	0.007	0.003|
41122113334212 (0.095)	|0.012	0.077	0.005|
41122311124232 (0.084)	|0.022	0.009	0.049|
41122113124232 (0.082)	|0.010	0.005	0.073|
41122113334232 (0.013)	|0.000	0.013	0.000|
41122113122134 (0.010)	|0.009	0.000	0.000|
41122111124232 (0.010)	|0.001	0.000	0.008|
Multiallelic Dprime: 0.626
BLOCK 901.  MARKERS: 4792 4793 4794
243 (0.442)	|0.128	0.298	0.016|
124 (0.336)	|0.207	0.003	0.125|
123 (0.220)	|0.204	0.016	0.000|
Multiallelic Dprime: 0.642
BLOCK 902.  MARKERS: 4795 4796
33 (0.538)	|0.245	0.149	0.118	0.014	0.006|
31 (0.320)	|0.106	0.170	0.034	0.005	0.000|
13 (0.142)	|0.045	0.066	0.020	0.004	0.008|
Multiallelic Dprime: 0.233
BLOCK 903.  MARKERS: 4800 4801 4802 4803 4804 4805
323233 (0.395)	|0.281	0.115|
143411 (0.385)	|0.275	0.111|
124413 (0.172)	|0.106	0.066|
123433 (0.023)	|0.014	0.009|
123411 (0.013)	|0.007	0.006|
Multiallelic Dprime: 0.078
BLOCK 904.  MARKERS: 4808 4809 4810
323 (0.687)	|0.438	0.158	0.092|
141 (0.313)	|0.163	0.102	0.047|
Multiallelic Dprime: 0.115
BLOCK 905.  MARKERS: 4812 4813
31 (0.600)	|0.328	0.230	0.043|
11 (0.261)	|0.174	0.069	0.017|
33 (0.139)	|0.055	0.039	0.045|
Multiallelic Dprime: 0.174
BLOCK 906.  MARKERS: 4814 4815
44 (0.557)	|0.295	0.150	0.021	0.085	0.007|
14 (0.338)	|0.214	0.038	0.050	0.024	0.005|
42 (0.105)	|0.031	0.006	0.061	0.004	0.000|
Multiallelic Dprime: 0.291
BLOCK 907.  MARKERS: 4816 4817 4818 4819 4820 4821
332344 (0.540)	|0.427	0.003	0.106	0.002|
322342 (0.192)	|0.000	0.188	0.001	0.000|
133112 (0.131)	|0.007	0.000	0.000	0.122|
333112 (0.113)	|0.082	0.000	0.025	0.006|
333312 (0.012)	|0.000	0.006	0.000	0.000|
Multiallelic Dprime: 0.784
BLOCK 908.  MARKERS: 4823 4824 4825 4826 4827 4828
132244 (0.523)	|0.244	0.050	0.217	0.005	0.001|
132144 (0.203)	|0.003	0.192	0.006	0.000	0.002|
313224 (0.132)	|0.011	0.000	0.004	0.093	0.024|
313223 (0.129)	|0.049	0.022	0.007	0.000	0.050|
Multiallelic Dprime: 0.742
BLOCK 909.  MARKERS: 4829 4830 4831 4832 4833 4834
344333 (0.311)	|0.065	0.001	0.245|
313122 (0.267)	|0.267	0.001	0.000|
413122 (0.236)	|0.024	0.212	0.000|
314323 (0.098)	|0.098	0.000	0.000|
313123 (0.082)	|0.000	0.080	0.000|
Multiallelic Dprime: 0.897
BLOCK 910.  MARKERS: 4835 4836 4837
242 (0.460)	|0.349	0.056	0.055|
412 (0.295)	|0.111	0.184	0.000|
243 (0.245)	|0.217	0.026	0.002|
Multiallelic Dprime: 0.477
BLOCK 911.  MARKERS: 4838 4839
23 (0.677)	|0.260	0.000	0.251	0.111	0.051	0.000|
41 (0.266)	|0.000	0.253	0.000	0.000	0.000	0.000|
21 (0.057)	|0.000	0.000	0.000	0.033	0.000	0.023|
Multiallelic Dprime: 0.923
BLOCK 912.  MARKERS: 4840 4841 4842 4843 4844 4845
124342 (0.260)	|0.089	0.123	0.043	0.002|
334344 (0.254)	|0.157	0.090	0.005	0.000|
131434 (0.250)	|0.226	0.013	0.003	0.008|
134344 (0.144)	|0.131	0.008	0.004	0.000|
124344 (0.051)	|0.008	0.002	0.039	0.000|
134444 (0.023)	|0.019	0.003	0.001	0.000|
Multiallelic Dprime: 0.505
BLOCK 913.  MARKERS: 4847 4848 4849 4850 4851 4852 4853 4854 4855
244412234 (0.648)	|0.336	0.162	0.142|
432231112 (0.241)	|0.111	0.067	0.063|
434432214 (0.095)	|0.046	0.040	0.007|
432231232 (0.010)	|0.008	0.002	0.000|
Multiallelic Dprime: 0.084
BLOCK 914.  MARKERS: 4857 4858 4859
312 (0.499)	|0.380	0.041	0.000	0.050	0.005	0.000|
132 (0.273)	|0.009	0.183	0.000	0.021	0.049	0.000|
311 (0.215)	|0.000	0.000	0.197	0.000	0.000	0.014|
Multiallelic Dprime: 0.873
BLOCK 915.  MARKERS: 4860 4861 4862 4863 4864 4865 4866 4867 4868 4869 4870 4871 4872 4873 4874 4875 4876 4877 4878 4879
21412121124414212411 (0.392)	|0.389	0.003	0.000|
21422121122414412221 (0.221)	|0.215	0.002	0.002|
42214342444222434223 (0.198)	|0.017	0.177	0.004|
21412121122222434221 (0.071)	|0.000	0.000	0.071|
21412121124414412221 (0.054)	|0.000	0.000	0.052|
21412142122414412221 (0.014)	|0.000	0.000	0.014|
Multiallelic Dprime: 0.955
BLOCK 916.  MARKERS: 4880 4881 4882
241 (0.649)	|0.525	0.118|
324 (0.199)	|0.119	0.078|
341 (0.147)	|0.129	0.017|
Multiallelic Dprime: 0.213
BLOCK 917.  MARKERS: 4887 4888
33 (0.779)	|0.408	0.194	0.171|
41 (0.213)	|0.029	0.136	0.045|
Multiallelic Dprime: 0.467
BLOCK 918.  MARKERS: 4890 4891
22 (0.443)	|0.263	0.109	0.022	0.050|
43 (0.332)	|0.152	0.076	0.061	0.043|
42 (0.217)	|0.053	0.109	0.034	0.016|
Multiallelic Dprime: 0.223
BLOCK 919.  MARKERS: 4894 4895 4896
224 (0.470)	|0.278	0.000	0.040	0.130	0.003	0.000	0.001	0.000|
414 (0.295)	|0.000	0.262	0.009	0.000	0.000	0.016	0.001	0.000|
214 (0.122)	|0.003	0.000	0.000	0.000	0.084	0.010	0.023	0.000|
212 (0.109)	|0.000	0.000	0.085	0.000	0.001	0.000	0.000	0.013|
Multiallelic Dprime: 0.927
BLOCK 920.  MARKERS: 4898 4899 4900 4901 4902 4903 4904 4905 4906 4907 4908 4909 4910 4911
44344234312111 (0.282)	|0.154	0.127|
33313214312111 (0.263)	|0.120	0.139|
43114212323412 (0.135)	|0.071	0.064|
44344434112111 (0.132)	|0.092	0.040|
43344214312121 (0.091)	|0.061	0.029|
43344214313121 (0.025)	|0.015	0.010|
43344214312111 (0.025)	|0.004	0.019|
43114212323411 (0.013)	|0.001	0.012|
Multiallelic Dprime: 0.152
BLOCK 921.  MARKERS: 4913 4914
44 (0.534)	|0.329	0.130	0.062	0.005	0.006|
21 (0.461)	|0.289	0.049	0.056	0.054	0.009|
Multiallelic Dprime: 0.142
BLOCK 922.  MARKERS: 4917 4918 4919 4920
1331 (0.620)	|0.609	0.011	0.000|
3131 (0.179)	|0.047	0.130	0.000|
1143 (0.120)	|0.121	0.000	0.000|
1133 (0.059)	|0.004	0.000	0.054|
1131 (0.016)	|0.013	0.002	0.000|
Multiallelic Dprime: 0.876
BLOCK 923.  MARKERS: 4921 4922 4923
224 (0.799)	|0.669	0.125	0.003|
342 (0.143)	|0.115	0.026	0.001|
242 (0.054)	|0.000	0.000	0.054|
Multiallelic Dprime: 0.296
BLOCK 924.  MARKERS: 4924 4925 4926
331 (0.786)	|0.364	0.175	0.138	0.108	0.001	0.000|
122 (0.153)	|0.000	0.138	0.000	0.000	0.000	0.015|
322 (0.059)	|0.000	0.000	0.000	0.000	0.059	0.000|
Multiallelic Dprime: 0.866
BLOCK 925.  MARKERS: 4927 4928 4929 4930 4931 4932 4933 4934
31232413 (0.365)	|0.190	0.102	0.071|
13232412 (0.315)	|0.121	0.109	0.083|
31342233 (0.138)	|0.079	0.046	0.014|
31343433 (0.108)	|0.074	0.024	0.010|
31342433 (0.060)	|0.043	0.005	0.012|
13232413 (0.015)	|0.008	0.003	0.003|
Multiallelic Dprime: 0.154
BLOCK 926.  MARKERS: 4935 4936
11 (0.516)	|0.462	0.048|
31 (0.290)	|0.041	0.249|
33 (0.195)	|0.000	0.192|
Multiallelic Dprime: 0.831
BLOCK 927.  MARKERS: 4937 4938
23 (0.504)	|0.087	0.261	0.155|
42 (0.488)	|0.412	0.047	0.030|
Multiallelic Dprime: 0.683
BLOCK 928.  MARKERS: 4939 4940
21 (0.502)	|0.447	0.048	0.004|
31 (0.312)	|0.266	0.038	0.009|
23 (0.186)	|0.138	0.024	0.025|
Multiallelic Dprime: 0.186
BLOCK 929.  MARKERS: 4943 4944
41 (0.851)	|0.315	0.213	0.130	0.106	0.056	0.013	0.018|
24 (0.110)	|0.019	0.020	0.026	0.011	0.032	0.000	0.001|
44 (0.037)	|0.003	0.010	0.000	0.005	0.000	0.020	0.000|
Multiallelic Dprime: 0.308
BLOCK 930.  MARKERS: 4951 4952 4953 4954 4955
23112 (0.337)	|0.294	0.043|
34312 (0.243)	|0.136	0.107|
34313 (0.157)	|0.151	0.006|
23322 (0.122)	|0.118	0.004|
24312 (0.089)	|0.084	0.004|
23312 (0.032)	|0.031	0.000|
33312 (0.020)	|0.016	0.004|
Multiallelic Dprime: 0.521
BLOCK 931.  MARKERS: 4959 4960
11 (0.829)	|0.458	0.272	0.097|
33 (0.169)	|0.033	0.080	0.056|
Multiallelic Dprime: 0.399
BLOCK 932.  MARKERS: 4963 4964 4965 4966 4967
12244 (0.492)	|0.342	0.149|
32222 (0.352)	|0.248	0.104|
34422 (0.153)	|0.081	0.073|
Multiallelic Dprime: 0.103
BLOCK 933.  MARKERS: 4968 4969
32 (0.674)	|0.528	0.056	0.090|
14 (0.326)	|0.056	0.269	0.001|
Multiallelic Dprime: 0.742
BLOCK 934.  MARKERS: 4970 4971
23 (0.583)	|0.536	0.048|
11 (0.325)	|0.064	0.261|
13 (0.091)	|0.004	0.087|
Multiallelic Dprime: 0.766
BLOCK 935.  MARKERS: 4972 4973
22 (0.604)	|0.544	0.037	0.023|
41 (0.396)	|0.169	0.192	0.034|
Multiallelic Dprime: 0.653
BLOCK 936.  MARKERS: 4974 4975 4976 4977
3433 (0.712)	|0.387	0.121	0.082	0.083	0.025|
1212 (0.229)	|0.129	0.028	0.051	0.011	0.005|
3233 (0.056)	|0.038	0.002	0.016	0.000	0.000|
Multiallelic Dprime: 0.185
BLOCK 937.  MARKERS: 4979 4980 4981 4982 4983 4984 4985 4986 4987 4988
2123121211 (0.554)	|0.496	0.057|
2123121411 (0.153)	|0.137	0.016|
2143121211 (0.149)	|0.143	0.006|
4321243433 (0.092)	|0.056	0.038|
2123143433 (0.029)	|0.029	0.000|
Multiallelic Dprime: 0.264
BLOCK 938.  MARKERS: 4991 4992
11 (0.872)	|0.629	0.219	0.001	0.009|
33 (0.126)	|0.054	0.055	0.011	0.003|
Multiallelic Dprime: 0.337
BLOCK 939.  MARKERS: 4995 4996 4997 4998 4999 5000 5001 5002
12332241 (0.682)	|0.441	0.126	0.103|
43121124 (0.278)	|0.174	0.048	0.050|
43131121 (0.013)	|0.003	0.008	0.002|
13131121 (0.012)	|0.004	0.007	0.000|
Multiallelic Dprime: 0.053
BLOCK 940.  MARKERS: 5003 5004 5005 5006
4223 (0.630)	|0.569	0.025	0.012	0.002	0.008	0.010	0.000|
2123 (0.195)	|0.024	0.002	0.139	0.020	0.002	0.000	0.000|
2141 (0.160)	|0.018	0.125	0.000	0.000	0.002	0.000	0.009|
Multiallelic Dprime: 0.813
BLOCK 941.  MARKERS: 5007 5008 5009 5010 5011 5012 5013
1423111 (0.620)	|0.553	0.068|
1413331 (0.158)	|0.130	0.029|
3122132 (0.152)	|0.132	0.019|
1423132 (0.023)	|0.018	0.005|
1422132 (0.013)	|0.006	0.007|
1423131 (0.012)	|0.011	0.001|
1413311 (0.011)	|0.010	0.000|
Multiallelic Dprime: 0.141
BLOCK 942.  MARKERS: 5016 5017
34 (0.865)	|0.411	0.261	0.096	0.044	0.036	0.012|
23 (0.135)	|0.057	0.047	0.014	0.002	0.007	0.002|
Multiallelic Dprime: 0.090
BLOCK 943.  MARKERS: 5018 5019 5020 5021 5022
42431 (0.467)	|0.121	0.271	0.009	0.068|
24313 (0.307)	|0.213	0.079	0.010	0.006|
22431 (0.109)	|0.019	0.010	0.075	0.005|
22313 (0.046)	|0.042	0.000	0.000	0.000|
22413 (0.043)	|0.031	0.006	0.000	0.006|
24431 (0.014)	|0.002	0.012	0.000	0.000|
Multiallelic Dprime: 0.523
BLOCK 944.  MARKERS: 5023 5024 5025
243 (0.434)	|0.332	0.064	0.023	0.000	0.009|
421 (0.381)	|0.212	0.139	0.016	0.006	0.002|
443 (0.094)	|0.011	0.012	0.068	0.004	0.000|
423 (0.087)	|0.066	0.008	0.006	0.003	0.000|
Multiallelic Dprime: 0.377
BLOCK 945.  MARKERS: 5027 5028 5029 5030 5031 5032 5033 5034 5035 5036
1132431112 (0.625)	|0.587	0.029|
3322431314 (0.225)	|0.223	0.001|
1334113132 (0.114)	|0.026	0.087|
1332413132 (0.013)	|0.000	0.013|
1332431112 (0.011)	|0.011	0.000|
Multiallelic Dprime: 0.739
BLOCK 946.  MARKERS: 5037 5038 5039 5040 5041 5042
133312 (0.858)	|0.626	0.224	0.006|
311144 (0.134)	|0.000	0.094	0.040|
Multiallelic Dprime: 0.853
BLOCK 947.  MARKERS: 5043 5044 5045
134 (0.635)	|0.485	0.076	0.075|
212 (0.317)	|0.031	0.209	0.077|
234 (0.045)	|0.038	0.003	0.005|
Multiallelic Dprime: 0.606
BLOCK 948.  MARKERS: 5046 5047 5048
211 (0.554)	|0.513	0.037|
334 (0.287)	|0.160	0.121|
214 (0.158)	|0.146	0.010|
Multiallelic Dprime: 0.607
BLOCK 949.  MARKERS: 5051 5052 5053
211 (0.818)	|0.620	0.196|
433 (0.167)	|0.121	0.047|
Multiallelic Dprime: 0.044
BLOCK 950.  MARKERS: 5054 5055
41 (0.753)	|0.433	0.082	0.101	0.080	0.040	0.010	0.001|
24 (0.242)	|0.086	0.109	0.004	0.023	0.000	0.010	0.009|
Multiallelic Dprime: 0.404
BLOCK 951.  MARKERS: 5056 5057 5058 5059 5060 5061 5062 5063 5064 5065
1222111114 (0.522)	|0.027	0.200	0.261	0.032|
2444311234 (0.190)	|0.158	0.025	0.007	0.000|
1222111112 (0.107)	|0.106	0.000	0.000	0.000|
2444332134 (0.102)	|0.038	0.003	0.003	0.059|
2422111134 (0.040)	|0.000	0.036	0.000	0.002|
2422111114 (0.020)	|0.000	0.018	0.002	0.000|
2444311114 (0.011)	|0.000	0.002	0.008	0.000|
Multiallelic Dprime: 0.723
BLOCK 952.  MARKERS: 5066 5067 5068 5069 5070
43343 (0.334)	|0.117	0.193	0.014	0.009|
13342 (0.284)	|0.243	0.025	0.012	0.006|
44122 (0.284)	|0.061	0.098	0.121	0.005|
43342 (0.096)	|0.009	0.002	0.007	0.078|
Multiallelic Dprime: 0.538
BLOCK 953.  MARKERS: 5072 5073 5074
234 (0.430)	|0.386	0.011	0.009	0.023	0.000|
212 (0.319)	|0.050	0.258	0.003	0.000	0.005|
434 (0.154)	|0.017	0.007	0.126	0.002	0.000|
214 (0.097)	|0.004	0.018	0.061	0.003	0.012|
Multiallelic Dprime: 0.798
BLOCK 954.  MARKERS: 5075 5076 5077 5078 5079 5080
313314 (0.455)	|0.439	0.017|
433314 (0.295)	|0.295	0.001|
434231 (0.200)	|0.117	0.081|
434234 (0.028)	|0.000	0.027|
413314 (0.017)	|0.016	0.000|
Multiallelic Dprime: 0.763
BLOCK 955.  MARKERS: 5081 5082 5083
333 (0.871)	|0.512	0.278	0.081|
221 (0.129)	|0.013	0.069	0.047|
Multiallelic Dprime: 0.555
BLOCK 956.  MARKERS: 5085 5086
41 (0.525)	|0.494	0.024	0.004|
21 (0.347)	|0.168	0.061	0.117|
23 (0.128)	|0.068	0.051	0.009|
Multiallelic Dprime: 0.631
BLOCK 957.  MARKERS: 5087 5088 5089 5090
3111 (0.731)	|0.535	0.123	0.073|
2131 (0.135)	|0.017	0.031	0.087|
2233 (0.130)	|0.009	0.116	0.005|
Multiallelic Dprime: 0.657
BLOCK 958.  MARKERS: 5092 5093
34 (0.564)	|0.513	0.049	0.002	0.000|
14 (0.271)	|0.002	0.235	0.020	0.013|
12 (0.165)	|0.027	0.000	0.138	0.000|
Multiallelic Dprime: 0.845
BLOCK 959.  MARKERS: 5096 5097 5098 5099
2432 (0.541)	|0.421	0.073	0.028	0.001	0.012|
4214 (0.284)	|0.015	0.227	0.004	0.038	0.000|
2232 (0.160)	|0.003	0.100	0.054	0.000	0.000|
4232 (0.013)	|0.000	0.012	0.000	0.000	0.000|
Multiallelic Dprime: 0.763
BLOCK 960.  MARKERS: 5100 5101 5102 5103 5104 5105
241411 (0.440)	|0.435	0.005	0.000	0.001|
423134 (0.416)	|0.024	0.214	0.177	0.003|
421411 (0.085)	|0.036	0.025	0.000	0.023|
421431 (0.039)	|0.014	0.008	0.000	0.017|
241431 (0.011)	|0.000	0.000	0.011	0.000|
Multiallelic Dprime: 0.844
BLOCK 961.  MARKERS: 5107 5108 5109 5110
3214 (0.510)	|0.327	0.150	0.034|
3131 (0.256)	|0.113	0.054	0.089|
1131 (0.189)	|0.096	0.077	0.015|
3134 (0.044)	|0.039	0.006	0.000|
Multiallelic Dprime: 0.221
BLOCK 962.  MARKERS: 5117 5118
22 (0.575)	|0.377	0.022	0.055	0.000	0.101|
34 (0.287)	|0.033	0.153	0.081	0.004	0.000|
24 (0.138)	|0.000	0.000	0.000	0.126	0.000|
Multiallelic Dprime: 0.799
BLOCK 963.  MARKERS: 5119 5120 5121 5122 5123 5124 5125 5126 5127 5128 5129 5130 5131 5132
44122122331214 (0.409)	|0.085	0.127	0.073	0.069	0.010	0.008	0.026	0.003|
44122322332232 (0.176)	|0.037	0.016	0.002	0.016	0.059	0.030	0.005	0.002|
44122322331214 (0.136)	|0.021	0.032	0.015	0.044	0.008	0.013	0.000	0.003|
44232334432414 (0.131)	|0.090	0.023	0.006	0.004	0.002	0.001	0.000	0.003|
32134322311214 (0.102)	|0.015	0.023	0.054	0.000	0.003	0.006	0.000	0.000|
Multiallelic Dprime: 0.376
BLOCK 964.  MARKERS: 5136 5137 5138 5139 5140 5141 5142 5143 5144 5145 5146 5147 5148 5149 5150 5151 5152
11242413211422414 (0.263)	|0.250	0.008	0.003	0.000|
24433131432242444 (0.234)	|0.125	0.011	0.096	0.002|
11242413211424414 (0.156)	|0.134	0.001	0.021	0.000|
11242413211422241 (0.137)	|0.018	0.118	0.001	0.000|
11242413211422444 (0.084)	|0.037	0.002	0.013	0.025|
11242413211422244 (0.060)	|0.053	0.005	0.000	0.002|
24432413211422414 (0.032)	|0.029	0.003	0.000	0.000|
11242413432242444 (0.011)	|0.001	0.000	0.000	0.010|
Multiallelic Dprime: 0.632
BLOCK 965.  MARKERS: 5153 5154 5155 5156
1133 (0.664)	|0.237	0.145	0.082	0.149	0.052|
3133 (0.153)	|0.006	0.101	0.010	0.022	0.013|
3311 (0.136)	|0.008	0.003	0.110	0.012	0.003|
3333 (0.040)	|0.010	0.000	0.005	0.025	0.000|
Multiallelic Dprime: 0.451
BLOCK 966.  MARKERS: 5158 5159 5160 5161 5162
32343 (0.263)	|0.255	0.000	0.000	0.006|
34323 (0.249)	|0.000	0.245	0.003	0.000|
32323 (0.211)	|0.018	0.000	0.059	0.136|
12121 (0.209)	|0.046	0.000	0.159	0.005|
12321 (0.069)	|0.067	0.000	0.001	0.000|
Multiallelic Dprime: 0.855
BLOCK 967.  MARKERS: 5163 5164 5165 5166
4321 (0.389)	|0.277	0.000	0.111|
4341 (0.242)	|0.234	0.000	0.008|
2221 (0.222)	|0.000	0.222	0.000|
2224 (0.148)	|0.000	0.148	0.000|
Multiallelic Dprime: 0.863
BLOCK 968.  MARKERS: 5167 5168
23 (0.512)	|0.230	0.129	0.048	0.104|
13 (0.370)	|0.051	0.133	0.158	0.024|
21 (0.119)	|0.039	0.006	0.008	0.057|
Multiallelic Dprime: 0.384
BLOCK 969.  MARKERS: 5170 5171 5172 5173 5174 5175
442331 (0.319)	|0.197	0.087	0.021	0.014|
442334 (0.268)	|0.118	0.058	0.031	0.060|
223114 (0.214)	|0.095	0.078	0.017	0.021|
422134 (0.185)	|0.073	0.068	0.039	0.002|
Multiallelic Dprime: 0.196
BLOCK 970.  MARKERS: 5177 5178 5179 5180 5181
22331 (0.486)	|0.445	0.042|
23113 (0.297)	|0.227	0.069|
23333 (0.111)	|0.111	0.000|
43113 (0.099)	|0.066	0.033|
Multiallelic Dprime: 0.408
BLOCK 971.  MARKERS: 5187 5188 5189
233 (0.855)	|0.736	0.119|
421 (0.145)	|0.138	0.008|
Multiallelic Dprime: 0.583
BLOCK 972.  MARKERS: 5192 5193
21 (0.873)	|0.715	0.103	0.048|
43 (0.126)	|0.113	0.008	0.004|
Multiallelic Dprime: 0.407
BLOCK 973.  MARKERS: 5194 5195 5196
213 (0.829)	|0.825	0.002|
331 (0.111)	|0.013	0.098|
211 (0.053)	|0.004	0.047|
Multiallelic Dprime: 0.967
BLOCK 974.  MARKERS: 5197 5198
31 (0.846)	|0.508	0.186	0.138	0.008|
13 (0.151)	|0.100	0.031	0.014	0.006|
Multiallelic Dprime: 0.167
BLOCK 975.  MARKERS: 5201 5202 5203 5204 5205
44434 (0.609)	|0.537	0.033	0.038|
33434 (0.217)	|0.051	0.164	0.002|
43212 (0.153)	|0.012	0.141	0.000|
34434 (0.014)	|0.013	0.001	0.000|
Multiallelic Dprime: 0.743
BLOCK 976.  MARKERS: 5206 5207 5208 5209
2324 (0.615)	|0.295	0.268	0.049|
4142 (0.344)	|0.261	0.057	0.026|
2142 (0.040)	|0.036	0.004	0.000|
Multiallelic Dprime: 0.441
BLOCK 977.  MARKERS: 5210 5211
23 (0.592)	|0.304	0.284|
11 (0.329)	|0.282	0.047|
13 (0.075)	|0.004	0.072|
Multiallelic Dprime: 0.449
BLOCK 978.  MARKERS: 5212 5213 5214
132 (0.591)	|0.286	0.222	0.083|
211 (0.403)	|0.322	0.009	0.072|
Multiallelic Dprime: 0.521
BLOCK 979.  MARKERS: 5215 5216
13 (0.611)	|0.307	0.245	0.050	0.011|
33 (0.233)	|0.108	0.096	0.022	0.006|
11 (0.156)	|0.080	0.073	0.000	0.003|
Multiallelic Dprime: 0.057
BLOCK 980.  MARKERS: 5220 5221 5222 5223
1432 (0.495)	|0.440	0.052|
3213 (0.415)	|0.075	0.338|
1433 (0.071)	|0.003	0.068|
1233 (0.020)	|0.003	0.017|
Multiallelic Dprime: 0.734
BLOCK 981.  MARKERS: 5224 5225 5226
334 (0.521)	|0.169	0.239	0.070	0.040	0.000|
112 (0.475)	|0.305	0.097	0.021	0.032	0.013|
Multiallelic Dprime: 0.358
BLOCK 982.  MARKERS: 5227 5228 5229 5230 5231 5232 5233
1344124 (0.475)	|0.387	0.009	0.066	0.010	0.000|
4423342 (0.336)	|0.019	0.315	0.002	0.000	0.000|
4423124 (0.091)	|0.078	0.011	0.001	0.000	0.000|
4423122 (0.073)	|0.008	0.017	0.044	0.000	0.000|
4423142 (0.014)	|0.000	0.000	0.000	0.000	0.013|
Multiallelic Dprime: 0.771
BLOCK 983.  MARKERS: 5235 5236 5237 5238 5239 5240 5241 5242 5243 5244
2314233214 (0.499)	|0.496	0.000	0.000|
2132321424 (0.357)	|0.000	0.358	0.000|
4132321222 (0.113)	|0.000	0.000	0.114|
4132321424 (0.013)	|0.000	0.012	0.000|
2134231424 (0.013)	|0.000	0.013	0.000|
Multiallelic Dprime: 1.000
BLOCK 984.  MARKERS: 5245 5246
23 (0.502)	|0.485	0.000	0.018|
44 (0.383)	|0.004	0.379	0.000|
43 (0.115)	|0.000	0.000	0.115|
Multiallelic Dprime: 0.975
BLOCK 985.  MARKERS: 5247 5248
12 (0.491)	|0.245	0.018	0.209	0.006	0.009|
42 (0.377)	|0.058	0.294	0.012	0.002	0.013|
11 (0.132)	|0.016	0.000	0.016	0.101	0.000|
Multiallelic Dprime: 0.749
BLOCK 986.  MARKERS: 5249 5250 5251 5252 5253 5254 5255
2414241 (0.319)	|0.043	0.255	0.018|
2232123 (0.313)	|0.267	0.021	0.025|
2432123 (0.236)	|0.046	0.045	0.136|
3414241 (0.111)	|0.049	0.021	0.038|
2414123 (0.022)	|0.016	0.003	0.002|
Multiallelic Dprime: 0.610
BLOCK 987.  MARKERS: 5256 5257 5258 5259
3324 (0.418)	|0.408	0.010|
2144 (0.347)	|0.032	0.316|
3322 (0.222)	|0.220	0.002|
Multiallelic Dprime: 0.939
BLOCK 988.  MARKERS: 5260 5261
33 (0.669)	|0.047	0.259	0.139	0.127	0.081	0.003|
21 (0.331)	|0.242	0.000	0.014	0.007	0.032	0.037|
Multiallelic Dprime: 0.766
BLOCK 989.  MARKERS: 5263 5264 5265 5266 5267 5268 5269 5270 5271 5272 5273 5274 5275
2131241112223 (0.289)	|0.236	0.015	0.009	0.021	0.006|
4111433332431 (0.260)	|0.211	0.031	0.014	0.001	0.002|
2331241112223 (0.153)	|0.033	0.000	0.021	0.004	0.094|
2133241113223 (0.133)	|0.004	0.004	0.034	0.085	0.007|
2333241113223 (0.113)	|0.001	0.103	0.003	0.002	0.003|
2111241132433 (0.040)	|0.000	0.003	0.037	0.000	0.000|
Multiallelic Dprime: 0.694
BLOCK 990.  MARKERS: 5278 5279 5280 5281
1231 (0.489)	|0.474	0.002	0.013|
3141 (0.160)	|0.154	0.000	0.006|
3131 (0.120)	|0.116	0.000	0.004|
3233 (0.115)	|0.001	0.114	0.000|
3231 (0.114)	|0.111	0.000	0.002|
Multiallelic Dprime: 0.807
BLOCK 991.  MARKERS: 5283 5284 5285
243 (0.856)	|0.228	0.209	0.195	0.000	0.078	0.060	0.034	0.000	0.011	0.010|
421 (0.118)	|0.000	0.000	0.000	0.084	0.000	0.000	0.000	0.028	0.000	0.000|
223 (0.026)	|0.005	0.007	0.006	0.000	0.000	0.002	0.000	0.000	0.000	0.000|
Multiallelic Dprime: 0.862
BLOCK 992.  MARKERS: 5286 5287 5288 5289 5290 5291 5292 5293 5294 5295 5296 5297 5298 5299 5300 5301 5302 5303 5304 5305 5306 5307 5308 5309 5310 5311 5312 5313 5314
33333212323343133313324141341 (0.234)	|0.230	0.000	0.000	0.000	0.000|
34333212142221411444443323143 (0.216)	|0.004	0.000	0.209	0.000	0.000|
34332224142221411444443323141 (0.199)	|0.000	0.200	0.000	0.000	0.000|
44413224142221411444443323141 (0.084)	|0.000	0.084	0.000	0.000	0.000|
34332422142221411444443323121 (0.080)	|0.000	0.000	0.000	0.078	0.000|
34333212323343133313324143341 (0.062)	|0.043	0.000	0.000	0.000	0.017|
34333422142221411444443323121 (0.034)	|0.000	0.000	0.000	0.035	0.000|
44412422142221411444443323121 (0.028)	|0.000	0.000	0.000	0.027	0.000|
34333212323343133313324141341 (0.011)	|0.011	0.000	0.000	0.000	0.000|
34332224142343133313324143341 (0.011)	|0.011	0.000	0.000	0.000	0.000|
Multiallelic Dprime: 0.988
BLOCK 993.  MARKERS: 5315 5316 5317 5318 5319 5320 5321
4314214 (0.315)	|0.271	0.000	0.000	0.020	0.024|
3113332 (0.297)	|0.009	0.205	0.000	0.081	0.000|
3143332 (0.216)	|0.212	0.000	0.000	0.002	0.000|
4314212 (0.149)	|0.000	0.000	0.145	0.000	0.000|
4113332 (0.017)	|0.000	0.017	0.000	0.000	0.000|
Multiallelic Dprime: 0.905
BLOCK 994.  MARKERS: 5322 5323 5324 5325 5326
13133 (0.499)	|0.265	0.000	0.185	0.000	0.013	0.000|
11331 (0.226)	|0.000	0.196	0.000	0.001	0.000	0.022|
33311 (0.145)	|0.000	0.000	0.000	0.133	0.000	0.000|
13331 (0.104)	|0.000	0.007	0.000	0.000	0.082	0.014|
13333 (0.024)	|0.022	0.000	0.000	0.000	0.000	0.000|
Multiallelic Dprime: 0.944
BLOCK 995.  MARKERS: 5327 5328 5329 5330 5331 5332 5333 5334 5335 5336 5337 5338 5339 5340 5341 5342
3223122444322112 (0.288)	|0.287	0.000	0.000|
1211122211344332 (0.203)	|0.000	0.199	0.000|
3223422444342312 (0.185)	|0.185	0.000	0.000|
3411122211142334 (0.134)	|0.000	0.000	0.133|
3211144211344332 (0.096)	|0.000	0.094	0.000|
3211122211344332 (0.036)	|0.000	0.037	0.000|
Multiallelic Dprime: 1.000
BLOCK 996.  MARKERS: 5343 5344 5345 5346
1312 (0.504)	|0.162	0.295	0.045|
2324 (0.352)	|0.242	0.083	0.028|
1412 (0.137)	|0.046	0.047	0.044|
Multiallelic Dprime: 0.347
BLOCK 997.  MARKERS: 5347 5348 5349 5350
3411 (0.454)	|0.105	0.173	0.175|
1233 (0.426)	|0.395	0.015	0.016|
1431 (0.118)	|0.111	0.008	0.000|
Multiallelic Dprime: 0.815
BLOCK 998.  MARKERS: 5351 5352
21 (0.610)	|0.368	0.066	0.139	0.030|
23 (0.196)	|0.075	0.096	0.015	0.011|
41 (0.193)	|0.034	0.094	0.035	0.027|
Multiallelic Dprime: 0.402
BLOCK 999.  MARKERS: 5353 5354 5355 5356 5357 5358 5359
3433314 (0.478)	|0.303	0.146	0.015|
1233434 (0.255)	|0.224	0.017	0.012|
3412332 (0.188)	|0.013	0.142	0.030|
3432332 (0.068)	|0.057	0.004	0.000|
Multiallelic Dprime: 0.428
BLOCK 1000.  MARKERS: 5361 5362 5363 5364 5365
14141 (0.606)	|0.473	0.000	0.133|
32412 (0.312)	|0.000	0.312	0.000|
32442 (0.057)	|0.000	0.055	0.002|
Multiallelic Dprime: 0.995
BLOCK 1001.  MARKERS: 5366 5367
22 (0.488)	|0.211	0.085	0.147	0.019|
42 (0.376)	|0.151	0.143	0.048	0.032|
24 (0.136)	|0.082	0.034	0.013	0.006|
Multiallelic Dprime: 0.221
BLOCK 1002.  MARKERS: 5371 5372 5373 5374 5375 5376 5377 5378
14141144 (0.443)	|0.415	0.027	0.001|
24124134 (0.263)	|0.013	0.247	0.004|
12344341 (0.209)	|0.191	0.007	0.010|
14344341 (0.056)	|0.002	0.008	0.047|
Multiallelic Dprime: 0.836
BLOCK 1003.  MARKERS: 5379 5380
32 (0.637)	|0.462	0.152	0.023|
14 (0.295)	|0.117	0.132	0.047|
12 (0.068)	|0.015	0.008	0.045|
Multiallelic Dprime: 0.358
BLOCK 1004.  MARKERS: 5382 5383
32 (0.593)	|0.551	0.030	0.000	0.000	0.000|
34 (0.293)	|0.008	0.255	0.001	0.023	0.001|
14 (0.114)	|0.004	0.041	0.044	0.000	0.018|
Multiallelic Dprime: 0.886
BLOCK 1005.  MARKERS: 5384 5385 5386 5387 5388 5389 5390 5391
34141234 (0.563)	|0.382	0.004	0.177	0.000|
12424112 (0.325)	|0.021	0.303	0.000	0.000|
12144132 (0.045)	|0.000	0.000	0.000	0.044|
12144112 (0.023)	|0.000	0.000	0.022	0.000|
12141234 (0.020)	|0.018	0.000	0.000	0.000|
Multiallelic Dprime: 0.886
BLOCK 1006.  MARKERS: 5392 5393 5394 5395 5396
42242 (0.433)	|0.124	0.308|
21424 (0.314)	|0.312	0.002|
41424 (0.199)	|0.200	0.000|
42424 (0.046)	|0.011	0.032|
Multiallelic Dprime: 0.899
BLOCK 1007.  MARKERS: 5397 5398 5399
222 (0.654)	|0.554	0.083	0.016|
441 (0.343)	|0.251	0.061	0.029|
Multiallelic Dprime: 0.200
BLOCK 1008.  MARKERS: 5401 5402
13 (0.809)	|0.473	0.210	0.125|
21 (0.145)	|0.002	0.142	0.000|
23 (0.045)	|0.042	0.002	0.000|
Multiallelic Dprime: 0.694
BLOCK 1009.  MARKERS: 5403 5404
21 (0.518)	|0.478	0.008	0.003	0.011|
41 (0.355)	|0.025	0.222	0.104	0.000|
23 (0.126)	|0.125	0.000	0.000	0.000|
Multiallelic Dprime: 0.920
BLOCK 1010.  MARKERS: 5407 5408 5409 5410 5411 5412 5413 5414 5415 5416
1433423142 (0.629)	|0.523	0.078	0.028|
3211131334 (0.231)	|0.007	0.221	0.000|
1213131332 (0.107)	|0.009	0.095	0.002|
3213131332 (0.011)	|0.010	0.000	0.000|
Multiallelic Dprime: 0.882
BLOCK 1011.  MARKERS: 5418 5419 5420 5421 5422
44221 (0.555)	|0.417	0.019	0.002	0.103	0.000|
22414 (0.409)	|0.000	0.234	0.149	0.000	0.023|
24421 (0.033)	|0.000	0.011	0.007	0.000	0.014|
Multiallelic Dprime: 0.927
BLOCK 1012.  MARKERS: 5423 5424 5425 5426 5427
12134 (0.418)	|0.370	0.047|
12334 (0.267)	|0.063	0.202|
14121 (0.157)	|0.019	0.136|
32134 (0.103)	|0.099	0.004|
14134 (0.040)	|0.040	0.000|
Multiallelic Dprime: 0.730
BLOCK 1013.  MARKERS: 5428 5429 5430
214 (0.591)	|0.377	0.189	0.000	0.002	0.008	0.013|
431 (0.399)	|0.077	0.016	0.140	0.132	0.028	0.000|
Multiallelic Dprime: 0.747
BLOCK 1014.  MARKERS: 5431 5432 5433 5434 5435 5436 5437
1422222 (0.456)	|0.446	0.003	0.001	0.000	0.000	0.000|
1422223 (0.208)	|0.203	0.002	0.000	0.000	0.000	0.000|
2244442 (0.140)	|0.000	0.117	0.000	0.020	0.000	0.001|
1244422 (0.137)	|0.001	0.006	0.114	0.000	0.013	0.000|
1244442 (0.036)	|0.006	0.014	0.000	0.000	0.000	0.014|
1222422 (0.014)	|0.002	0.000	0.000	0.000	0.007	0.000|
Multiallelic Dprime: 0.955
BLOCK 1015.  MARKERS: 5438 5439 5440 5441 5442 5443 5444 5445 5446 5447
4114414314 (0.669)	|0.343	0.251	0.000	0.064	0.002|
2422244333 (0.142)	|0.035	0.000	0.106	0.000	0.000|
4422212114 (0.115)	|0.008	0.102	0.000	0.000	0.000|
2422244314 (0.022)	|0.000	0.021	0.000	0.000	0.000|
4422214314 (0.020)	|0.007	0.004	0.000	0.000	0.009|
2422214314 (0.015)	|0.001	0.000	0.000	0.000	0.012|
Multiallelic Dprime: 0.565
BLOCK 1016.  MARKERS: 5449 5450 5451 5452 5453 5454 5455
4331231 (0.400)	|0.333	0.007	0.059|
4333413 (0.379)	|0.003	0.228	0.148|
3211231 (0.109)	|0.064	0.044	0.000|
4333231 (0.064)	|0.000	0.063	0.000|
3231231 (0.024)	|0.013	0.000	0.012|
Multiallelic Dprime: 0.676
BLOCK 1017.  MARKERS: 5459 5460
23 (0.413)	|0.335	0.080|
31 (0.353)	|0.217	0.136|
21 (0.234)	|0.021	0.211|
Multiallelic Dprime: 0.459
BLOCK 1018.  MARKERS: 5461 5462
43 (0.574)	|0.327	0.219	0.000	0.000	0.024|
21 (0.426)	|0.245	0.040	0.102	0.037	0.000|
Multiallelic Dprime: 0.333
BLOCK 1019.  MARKERS: 5465 5466 5467 5468 5469 5470 5471 5472 5473 5474
4422421123 (0.568)	|0.432	0.087	0.045	0.003|
3243244333 (0.261)	|0.160	0.059	0.043	0.000|
4422421124 (0.106)	|0.105	0.000	0.001	0.000|
3243244323 (0.038)	|0.001	0.036	0.000	0.000|
3222444323 (0.024)	|0.002	0.000	0.000	0.022|
Multiallelic Dprime: 0.315
BLOCK 1020.  MARKERS: 5475 5476 5477 5478 5479
44244 (0.705)	|0.435	0.160	0.106|
12121 (0.180)	|0.051	0.122	0.007|
42241 (0.090)	|0.083	0.002	0.003|
44241 (0.025)	|0.025	0.000	0.000|
Multiallelic Dprime: 0.340
BLOCK 1021.  MARKERS: 5480 5481
31 (0.594)	|0.371	0.063	0.119	0.037|
13 (0.285)	|0.174	0.075	0.002	0.034|
11 (0.116)	|0.077	0.018	0.002	0.019|
Multiallelic Dprime: 0.191
BLOCK 1022.  MARKERS: 5482 5483 5484 5485
1233 (0.625)	|0.378	0.235	0.011|
3221 (0.158)	|0.126	0.026	0.005|
3331 (0.122)	|0.099	0.023	0.000|
3231 (0.091)	|0.030	0.039	0.022|
Multiallelic Dprime: 0.288
BLOCK 1023.  MARKERS: 5490 5491
23 (0.637)	|0.382	0.255|
44 (0.324)	|0.224	0.100|
24 (0.038)	|0.038	0.000|
Multiallelic Dprime: 0.223
BLOCK 1024.  MARKERS: 5492 5493
11 (0.644)	|0.014	0.185	0.177	0.149	0.090	0.011|
32 (0.356)	|0.339	0.002	0.000	0.000	0.000	0.001|
Multiallelic Dprime: 0.987
BLOCK 1025.  MARKERS: 5494 5495 5496 5497 5498 5499 5500 5501
24321211 (0.355)	|0.302	0.052	0.001|
12123111 (0.185)	|0.063	0.125	0.000|
22341232 (0.178)	|0.006	0.000	0.171|
12323111 (0.150)	|0.043	0.106	0.000|
22341211 (0.091)	|0.033	0.058	0.000|
12321211 (0.012)	|0.001	0.008	0.003|
Multiallelic Dprime: 0.662
BLOCK 1026.  MARKERS: 5502 5503
23 (0.455)	|0.448	0.004	0.000|
41 (0.360)	|0.199	0.015	0.140|
43 (0.184)	|0.014	0.163	0.007|
Multiallelic Dprime: 0.745
BLOCK 1027.  MARKERS: 5504 5505 5506 5507
3112 (0.661)	|0.572	0.086|
2112 (0.182)	|0.167	0.013|
2334 (0.150)	|0.109	0.038|
Multiallelic Dprime: 0.152
BLOCK 1028.  MARKERS: 5510 5511 5512
232 (0.852)	|0.767	0.087|
144 (0.137)	|0.107	0.029|
Multiallelic Dprime: 0.133
BLOCK 1029.  MARKERS: 5513 5514
12 (0.880)	|0.758	0.119|
34 (0.120)	|0.118	0.002|
Multiallelic Dprime: 0.832
BLOCK 1030.  MARKERS: 5518 5519 5520 5521
4223 (0.876)	|0.714	0.163|
2411 (0.121)	|0.121	0.000|
Multiallelic Dprime: 1.000
BLOCK 1031.  MARKERS: 5522 5523 5524 5525
3232 (0.837)	|0.724	0.014	0.042	0.004	0.020	0.016|
1414 (0.163)	|0.021	0.116	0.004	0.018	0.000	0.000|
Multiallelic Dprime: 0.817
BLOCK 1032.  MARKERS: 5526 5527 5528 5529 5530 5531 5532 5533 5534 5535 5536 5537 5538
3144341141141 (0.744)	|0.646	0.090	0.009|
2322423233322 (0.132)	|0.131	0.000	0.000|
3144343233342 (0.045)	|0.031	0.013	0.002|
3144343233322 (0.020)	|0.018	0.002	0.000|
3144343233141 (0.018)	|0.009	0.000	0.012|
3144343233341 (0.016)	|0.016	0.000	0.000|
Multiallelic Dprime: 0.255
BLOCK 1033.  MARKERS: 5539 5540 5541
224 (0.868)	|0.502	0.268	0.097|
142 (0.110)	|0.058	0.039	0.014|
242 (0.022)	|0.014	0.006	0.002|
Multiallelic Dprime: 0.048
BLOCK 1034.  MARKERS: 5544 5545
13 (0.574)	|0.124	0.158	0.047	0.106	0.075	0.009	0.041	0.003|
33 (0.313)	|0.013	0.040	0.137	0.010	0.017	0.054	0.004	0.032|
11 (0.114)	|0.088	0.012	0.004	0.005	0.003	0.000	0.000	0.000|
Multiallelic Dprime: 0.543
BLOCK 1035.  MARKERS: 5546 5547 5548 5549 5550 5551 5552 5553 5554 5555
2111433141 (0.225)	|0.000	0.224	0.000|
2131131244 (0.209)	|0.209	0.000	0.000|
4313133221 (0.188)	|0.167	0.021	0.000|
2111113241 (0.120)	|0.000	0.000	0.121|
2111131241 (0.096)	|0.096	0.000	0.000|
2111133141 (0.064)	|0.000	0.064	0.000|
2111133241 (0.044)	|0.043	0.000	0.001|
4313133241 (0.036)	|0.036	0.000	0.000|
Multiallelic Dprime: 0.948
BLOCK 1036.  MARKERS: 5556 5557
44 (0.559)	|0.251	0.164	0.142|
24 (0.318)	|0.155	0.112	0.052|
42 (0.122)	|0.015	0.049	0.058|
Multiallelic Dprime: 0.138
BLOCK 1037.  MARKERS: 5560 5561
33 (0.420)	|0.231	0.108	0.082|
13 (0.325)	|0.183	0.091	0.051|
31 (0.252)	|0.126	0.058	0.068|
Multiallelic Dprime: 0.058
BLOCK 1038.  MARKERS: 5563 5564 5565
211 (0.541)	|0.243	0.159	0.034	0.098	0.002	0.000|
213 (0.257)	|0.026	0.038	0.152	0.034	0.002	0.000|
433 (0.200)	|0.078	0.039	0.033	0.024	0.014	0.009|
Multiallelic Dprime: 0.387
BLOCK 1039.  MARKERS: 5567 5568 5569 5570 5571 5572 5573 5574 5575 5576 5577 5578
341342312434 (0.346)	|0.080	0.130	0.084	0.010	0.036	0.008|
243324232321 (0.237)	|0.181	0.044	0.004	0.001	0.004	0.000|
311122314334 (0.219)	|0.062	0.013	0.000	0.139	0.000	0.002|
341342312334 (0.158)	|0.017	0.008	0.110	0.010	0.009	0.003|
343324212334 (0.017)	|0.000	0.015	0.000	0.000	0.000	0.000|
343124212334 (0.011)	|0.000	0.009	0.000	0.000	0.000	0.000|
Multiallelic Dprime: 0.558
BLOCK 1040.  MARKERS: 5579 5580 5581 5582 5583 5584 5585
1424331 (0.345)	|0.247	0.004	0.021	0.024	0.042	0.007|
1424131 (0.220)	|0.135	0.001	0.079	0.000	0.001	0.003|
1232333 (0.199)	|0.023	0.144	0.009	0.000	0.000	0.020|
3424311 (0.163)	|0.132	0.001	0.001	0.023	0.002	0.004|
1434333 (0.051)	|0.015	0.000	0.022	0.000	0.000	0.008|
1424311 (0.014)	|0.013	0.000	0.000	0.000	0.000	0.000|
Multiallelic Dprime: 0.563
BLOCK 1041.  MARKERS: 5586 5587 5588 5589 5590 5591 5592 5593 5594 5595 5596
24311341344 (0.566)	|0.386	0.166	0.015|
42342223122 (0.151)	|0.006	0.146	0.000|
24411341344 (0.134)	|0.028	0.106	0.000|
42341223122 (0.050)	|0.010	0.000	0.040|
44341241342 (0.046)	|0.045	0.002	0.000|
24311341342 (0.043)	|0.024	0.020	0.000|
Multiallelic Dprime: 0.555
BLOCK 1042.  MARKERS: 5597 5598
22 (0.502)	|0.034	0.233	0.167	0.000	0.067|
11 (0.442)	|0.276	0.005	0.011	0.141	0.002|
12 (0.056)	|0.020	0.000	0.034	0.000	0.002|
Multiallelic Dprime: 0.824
BLOCK 1043.  MARKERS: 5599 5600 5601 5602
3334 (0.330)	|0.169	0.000	0.022	0.102	0.003	0.003	0.031|
3132 (0.238)	|0.000	0.223	0.000	0.000	0.000	0.000	0.000|
3114 (0.212)	|0.009	0.000	0.174	0.003	0.000	0.024	0.000|
2334 (0.141)	|0.139	0.000	0.002	0.000	0.000	0.000	0.000|
3134 (0.070)	|0.014	0.000	0.004	0.001	0.043	0.004	0.000|
Multiallelic Dprime: 0.837
BLOCK 1044.  MARKERS: 5603 5604 5605 5606 5607 5608 5609 5610 5611 5612 5613
42114111431 (0.328)	|0.329	0.000|
24334111431 (0.228)	|0.228	0.000|
44332233211 (0.204)	|0.001	0.198|
42114111433 (0.108)	|0.107	0.000|
42134111431 (0.047)	|0.021	0.027|
44334111431 (0.031)	|0.031	0.000|
44334113211 (0.031)	|0.031	0.000|
Multiallelic Dprime: 0.971
BLOCK 1045.  MARKERS: 5614 5615
34 (0.760)	|0.238	0.235	0.180	0.072	0.023	0.006|
12 (0.235)	|0.119	0.045	0.051	0.009	0.006	0.003|
Multiallelic Dprime: 0.238
BLOCK 1046.  MARKERS: 5618 5619 5620 5621 5622 5623 5624 5625
43332123 (0.365)	|0.305	0.051	0.008|
34233123 (0.280)	|0.121	0.068	0.089|
34322441 (0.230)	|0.057	0.147	0.027|
33332123 (0.079)	|0.033	0.038	0.008|
44332123 (0.028)	|0.003	0.002	0.024|
34332123 (0.010)	|0.005	0.000	0.005|
Multiallelic Dprime: 0.460
BLOCK 1047.  MARKERS: 5627 5628
23 (0.529)	|0.296	0.069	0.098	0.066|
22 (0.307)	|0.041	0.194	0.028	0.043|
43 (0.162)	|0.005	0.015	0.099	0.041|
Multiallelic Dprime: 0.505
BLOCK 1048.  MARKERS: 5629 5630 5631 5632 5633
31214 (0.341)	|0.268	0.028	0.031	0.009|
31114 (0.278)	|0.025	0.047	0.171	0.035|
11112 (0.224)	|0.059	0.153	0.009	0.002|
33132 (0.150)	|0.020	0.068	0.003	0.059|
Multiallelic Dprime: 0.602
BLOCK 1049.  MARKERS: 5636 5637 5638 5639 5640 5641 5642 5643 5644
142111124 (0.376)	|0.149	0.125	0.027	0.058	0.014|
142113114 (0.295)	|0.149	0.084	0.023	0.009	0.030|
231233323 (0.215)	|0.086	0.034	0.057	0.022	0.017|
142133124 (0.107)	|0.052	0.021	0.007	0.024	0.004|
Multiallelic Dprime: 0.192
BLOCK 1050.  MARKERS: 5648 5649 5650 5651 5652
31333 (0.441)	|0.420	0.016	0.004|
32141 (0.266)	|0.039	0.207	0.020|
21333 (0.114)	|0.091	0.018	0.004|
31343 (0.113)	|0.076	0.035	0.002|
31141 (0.067)	|0.012	0.002	0.053|
Multiallelic Dprime: 0.687
BLOCK 1051.  MARKERS: 5653 5654 5655
332 (0.639)	|0.513	0.093	0.018	0.013|
113 (0.278)	|0.223	0.054	0.000	0.000|
313 (0.084)	|0.082	0.000	0.000	0.000|
Multiallelic Dprime: 0.210
BLOCK 1052.  MARKERS: 5656 5657 5658 5659
1122 (0.817)	|0.731	0.018	0.041	0.024|
3311 (0.147)	|0.041	0.106	0.000	0.000|
3122 (0.019)	|0.016	0.000	0.000	0.003|
3312 (0.014)	|0.014	0.000	0.000	0.000|
Multiallelic Dprime: 0.590
BLOCK 1053.  MARKERS: 5661 5662 5663 5664 5665 5666 5667 5668
32434243 (0.803)	|0.309	0.242	0.201	0.040|
11222421 (0.126)	|0.028	0.002	0.010	0.080|
11432441 (0.041)	|0.014	0.000	0.023	0.000|
32432441 (0.027)	|0.004	0.021	0.000	0.000|
Multiallelic Dprime: 0.432
BLOCK 1054.  MARKERS: 5669 5670 5671 5672 5673 5674 5675 5676 5677
212424313 (0.353)	|0.353	0.000	0.000|
232424313 (0.266)	|0.265	0.000	0.000|
212224333 (0.234)	|0.000	0.234	0.000|
411442111 (0.122)	|0.000	0.000	0.122|
Multiallelic Dprime: 1.000
BLOCK 1055.  MARKERS: 5678 5679 5680 5681 5682 5683 5684
4434132 (0.630)	|0.425	0.001	0.205	0.000|
4432132 (0.239)	|0.000	0.238	0.000	0.000|
1322214 (0.129)	|0.002	0.000	0.000	0.127|
Multiallelic Dprime: 0.994
BLOCK 1056.  MARKERS: 5686 5687 5688
313 (0.427)	|0.282	0.134	0.011|
113 (0.239)	|0.231	0.007	0.000|
311 (0.205)	|0.011	0.000	0.194|
333 (0.127)	|0.016	0.112	0.000|
Multiallelic Dprime: 0.678
BLOCK 1057.  MARKERS: 5689 5690
24 (0.544)	|0.114	0.234	0.055	0.089	0.051|
44 (0.253)	|0.103	0.012	0.079	0.003	0.054|
21 (0.203)	|0.151	0.011	0.012	0.026	0.005|
Multiallelic Dprime: 0.492
BLOCK 1058.  MARKERS: 5691 5692 5693 5694 5695
23121 (0.368)	|0.234	0.047	0.077	0.008	0.003|
23123 (0.257)	|0.071	0.175	0.005	0.004	0.003|
23323 (0.146)	|0.011	0.043	0.000	0.007	0.083|
41143 (0.118)	|0.028	0.003	0.004	0.081	0.001|
23143 (0.110)	|0.023	0.012	0.069	0.003	0.003|
Multiallelic Dprime: 0.555
BLOCK 1059.  MARKERS: 5698 5699 5700 5701
1234 (0.368)	|0.364	0.000	0.000|
1223 (0.281)	|0.000	0.002	0.265|
1224 (0.155)	|0.000	0.149	0.000|
3423 (0.102)	|0.000	0.100	0.000|
3223 (0.094)	|0.000	0.090	0.000|
Multiallelic Dprime: 0.998
BLOCK 1060.  MARKERS: 5702 5703 5704 5705 5706 5707 5708 5709 5710 5711
2133321123 (0.365)	|0.268	0.056	0.005	0.033	0.003|
3311143333 (0.341)	|0.035	0.129	0.007	0.088	0.079|
2333341332 (0.267)	|0.030	0.060	0.163	0.009	0.003|
Multiallelic Dprime: 0.614
BLOCK 1061.  MARKERS: 5712 5713 5714 5715 5716
13233 (0.333)	|0.306	0.003	0.000	0.024|
33421 (0.248)	|0.009	0.172	0.001	0.065|
31421 (0.188)	|0.000	0.000	0.181	0.000|
13421 (0.138)	|0.089	0.034	0.000	0.014|
13231 (0.088)	|0.001	0.086	0.000	0.000|
Multiallelic Dprime: 0.814
BLOCK 1062.  MARKERS: 5717 5718 5719 5720
4142 (0.405)	|0.145	0.134	0.082	0.026	0.003|
4343 (0.294)	|0.100	0.071	0.063	0.036	0.014|
2343 (0.186)	|0.059	0.048	0.033	0.036	0.005|
4113 (0.103)	|0.030	0.039	0.020	0.007	0.005|
Multiallelic Dprime: 0.104
BLOCK 1063.  MARKERS: 5721 5722 5723 5724 5725 5726 5727 5728 5729
232113431 (0.342)	|0.020	0.290	0.000	0.028	0.000|
312113211 (0.293)	|0.293	0.000	0.000	0.000	0.000|
313221433 (0.199)	|0.026	0.000	0.146	0.000	0.028|
312113431 (0.109)	|0.074	0.011	0.001	0.016	0.000|
312113433 (0.027)	|0.000	0.000	0.020	0.000	0.007|
Multiallelic Dprime: 0.888
BLOCK 1064.  MARKERS: 5730 5731 5732 5733 5734
13113 (0.434)	|0.240	0.186	0.009|
23132 (0.305)	|0.210	0.091	0.002|
11313 (0.169)	|0.112	0.058	0.000|
23133 (0.046)	|0.005	0.041	0.000|
11113 (0.038)	|0.026	0.011	0.000|
Multiallelic Dprime: 0.187
BLOCK 1065.  MARKERS: 5736 5737
31 (0.597)	|0.376	0.219	0.003|
13 (0.390)	|0.223	0.133	0.034|
11 (0.013)	|0.000	0.012	0.000|
Multiallelic Dprime: 0.093
BLOCK 1066.  MARKERS: 5740 5741 5742
341 (0.599)	|0.541	0.058|
122 (0.364)	|0.100	0.262|
342 (0.037)	|0.037	0.000|
Multiallelic Dprime: 0.716
BLOCK 1067.  MARKERS: 5743 5744
32 (0.679)	|0.652	0.002	0.021|
44 (0.320)	|0.033	0.270	0.005|
Multiallelic Dprime: 0.903
BLOCK 1068.  MARKERS: 5745 5746 5747 5748
1133 (0.685)	|0.306	0.269	0.079	0.027|
3311 (0.272)	|0.141	0.065	0.033	0.034|
1311 (0.026)	|0.013	0.002	0.010	0.001|
Multiallelic Dprime: 0.191
BLOCK 1069.  MARKERS: 5751 5752 5753 5754
1141 (0.468)	|0.073	0.171	0.040	0.055	0.085	0.017	0.011|
3342 (0.343)	|0.146	0.038	0.071	0.040	0.005	0.030	0.003|
3322 (0.122)	|0.068	0.024	0.005	0.003	0.009	0.010	0.000|
3141 (0.064)	|0.002	0.019	0.037	0.003	0.000	0.002	0.001|
Multiallelic Dprime: 0.416
BLOCK 1070.  MARKERS: 5758 5759 5760 5761 5762 5763 5764
4423424 (0.286)	|0.258	0.027|
2423124 (0.255)	|0.156	0.099|
4223424 (0.153)	|0.114	0.038|
4441444 (0.101)	|0.077	0.024|
4421442 (0.099)	|0.087	0.011|
4423124 (0.062)	|0.053	0.010|
2423424 (0.016)	|0.016	0.000|
Multiallelic Dprime: 0.331
BLOCK 1071.  MARKERS: 5768 5769
43 (0.787)	|0.362	0.208	0.216|
21 (0.213)	|0.109	0.089	0.016|
Multiallelic Dprime: 0.239
BLOCK 1072.  MARKERS: 5770 5771
11 (0.471)	|0.331	0.133	0.006	0.000|
13 (0.297)	|0.111	0.133	0.044	0.010|
31 (0.232)	|0.031	0.199	0.002	0.000|
Multiallelic Dprime: 0.428
BLOCK 1073.  MARKERS: 5772 5773 5774 5775
3123 (0.473)	|0.087	0.384|
1441 (0.465)	|0.448	0.016|
3423 (0.051)	|0.047	0.004|
1443 (0.011)	|0.000	0.011|
Multiallelic Dprime: 0.883
BLOCK 1074.  MARKERS: 5776 5777
23 (0.582)	|0.373	0.156	0.038|
42 (0.414)	|0.103	0.307	0.003|
Multiallelic Dprime: 0.515
BLOCK 1075.  MARKERS: 5780 5781 5782 5783
4412 (0.476)	|0.193	0.167	0.115|
3221 (0.466)	|0.197	0.161	0.108|
3222 (0.041)	|0.005	0.023	0.013|
Multiallelic Dprime: 0.042
BLOCK 1076.  MARKERS: 5784 5785
14 (0.401)	|0.400	0.000|
12 (0.361)	|0.226	0.129|
34 (0.238)	|0.221	0.018|
Multiallelic Dprime: 0.813
BLOCK 1077.  MARKERS: 5786 5787
24 (0.848)	|0.296	0.185	0.154	0.149	0.063|
42 (0.147)	|0.069	0.017	0.015	0.019	0.026|
Multiallelic Dprime: 0.272
BLOCK 1078.  MARKERS: 5791 5792 5793 5794 5795
22424 (0.367)	|0.098	0.223	0.035	0.000	0.000	0.010|
42244 (0.204)	|0.029	0.019	0.150	0.000	0.000	0.002|
23242 (0.169)	|0.000	0.000	0.000	0.163	0.000	0.000|
22244 (0.169)	|0.131	0.013	0.022	0.000	0.000	0.000|
22242 (0.089)	|0.000	0.000	0.000	0.000	0.080	0.000|
Multiallelic Dprime: 0.732
BLOCK 1079.  MARKERS: 5796 5797 5798 5799 5800 5801
113222 (0.259)	|0.173	0.010	0.013	0.062|
113422 (0.253)	|0.223	0.008	0.017	0.005|
113214 (0.207)	|0.000	0.205	0.005	0.000|
331422 (0.163)	|0.032	0.004	0.128	0.000|
111422 (0.082)	|0.004	0.077	0.001	0.000|
113414 (0.012)	|0.000	0.012	0.000	0.000|
Multiallelic Dprime: 0.794
BLOCK 1080.  MARKERS: 5802 5803 5804
311 (0.435)	|0.176	0.037	0.009	0.110	0.091	0.007	0.002|
111 (0.326)	|0.038	0.178	0.054	0.013	0.029	0.001	0.009|
134 (0.167)	|0.014	0.005	0.064	0.006	0.004	0.067	0.005|
114 (0.070)	|0.007	0.001	0.004	0.006	0.003	0.000	0.044|
Multiallelic Dprime: 0.625
BLOCK 1081.  MARKERS: 5806 5807 5808 5809 5810 5811 5812 5813
34444221 (0.235)	|0.234	0.000	0.000	0.000	0.000|
12222141 (0.219)	|0.217	0.000	0.000	0.000	0.001|
32222141 (0.134)	|0.111	0.000	0.000	0.000	0.022|
32422121 (0.134)	|0.000	0.126	0.000	0.000	0.000|
32444121 (0.127)	|0.004	0.000	0.121	0.000	0.000|
32222124 (0.075)	|0.000	0.000	0.000	0.074	0.000|
32422124 (0.062)	|0.000	0.024	0.000	0.036	0.000|
Multiallelic Dprime: 0.952
BLOCK 1082.  MARKERS: 5814 5815 5816 5817 5818 5819 5820 5821
11221131 (0.568)	|0.280	0.032	0.247	0.007|
33143313 (0.153)	|0.046	0.102	0.004	0.000|
33243131 (0.126)	|0.002	0.059	0.005	0.057|
33143131 (0.111)	|0.035	0.074	0.002	0.000|
13143131 (0.025)	|0.020	0.004	0.000	0.000|
Multiallelic Dprime: 0.634
BLOCK 1083.  MARKERS: 5822 5823 5824 5825 5826 5827
141311 (0.386)	|0.381	0.004|
423111 (0.278)	|0.212	0.066|
423144 (0.264)	|0.000	0.263|
141111 (0.064)	|0.064	0.000|
Multiallelic Dprime: 0.790
BLOCK 1084.  MARKERS: 5828 5829 5830
224 (0.659)	|0.372	0.141	0.146|
442 (0.341)	|0.245	0.078	0.019|
Multiallelic Dprime: 0.276
BLOCK 1085.  MARKERS: 5833 5834
41 (0.616)	|0.372	0.142	0.103|
42 (0.219)	|0.126	0.056	0.036|
21 (0.164)	|0.096	0.031	0.038|
Multiallelic Dprime: 0.036
BLOCK 1086.  MARKERS: 5841 5842
12 (0.594)	|0.262	0.281	0.030|
14 (0.229)	|0.111	0.087	0.023|
24 (0.177)	|0.089	0.071	0.010|
Multiallelic Dprime: 0.092
BLOCK 1087.  MARKERS: 5849 5850 5851 5852 5853 5854 5855 5856
43232224 (0.459)	|0.299	0.095	0.069|
21414332 (0.440)	|0.318	0.062	0.063|
21234222 (0.062)	|0.022	0.026	0.013|
Multiallelic Dprime: 0.121
BLOCK 1088.  MARKERS: 5858 5859
13 (0.663)	|0.273	0.273	0.117|
11 (0.187)	|0.100	0.058	0.030|
31 (0.150)	|0.082	0.054	0.014|
Multiallelic Dprime: 0.155
BLOCK 1089.  MARKERS: 5863 5864 5865
222 (0.456)	|0.382	0.000	0.073|
424 (0.385)	|0.230	0.076	0.079|
444 (0.160)	|0.002	0.154	0.004|
Multiallelic Dprime: 0.453
BLOCK 1090.  MARKERS: 5866 5867 5868
212 (0.613)	|0.437	0.176	0.000|
421 (0.226)	|0.227	0.000	0.004|
422 (0.159)	|0.053	0.034	0.070|
Multiallelic Dprime: 0.418
BLOCK 1091.  MARKERS: 5869 5870
44 (0.716)	|0.355	0.140	0.129	0.050	0.018	0.018|
22 (0.209)	|0.102	0.018	0.006	0.061	0.001	0.015|
24 (0.074)	|0.022	0.021	0.000	0.002	0.027	0.002|
Multiallelic Dprime: 0.293
BLOCK 1092.  MARKERS: 5871 5872 5873 5874 5875 5876 5877
2331322 (0.479)	|0.281	0.192|
2132244 (0.180)	|0.070	0.110|
1321322 (0.136)	|0.035	0.100|
2132322 (0.113)	|0.100	0.008|
2132344 (0.046)	|0.016	0.030|
2332322 (0.035)	|0.024	0.010|
Multiallelic Dprime: 0.304
BLOCK 1093.  MARKERS: 5878 5879 5880 5881 5882
43232 (0.531)	|0.428	0.015	0.088|
12414 (0.458)	|0.305	0.151	0.000|
Multiallelic Dprime: 0.411
BLOCK 1094.  MARKERS: 5883 5884 5885
314 (0.743)	|0.458	0.283	0.002	0.000|
132 (0.167)	|0.000	0.138	0.000	0.031|
134 (0.090)	|0.000	0.004	0.084	0.000|
Multiallelic Dprime: 0.725
BLOCK 1095.  MARKERS: 5886 5887 5888 5889
2324 (0.453)	|0.199	0.178	0.076|
4241 (0.425)	|0.197	0.170	0.058|
2321 (0.091)	|0.049	0.021	0.022|
2341 (0.030)	|0.010	0.019	0.002|
Multiallelic Dprime: 0.063
BLOCK 1096.  MARKERS: 5895 5896
43 (0.454)	|0.130	0.322	0.000|
23 (0.388)	|0.377	0.000	0.011|
41 (0.158)	|0.020	0.000	0.138|
Multiallelic Dprime: 0.824
BLOCK 1097.  MARKERS: 5897 5898 5899
332 (0.524)	|0.112	0.172	0.002	0.091	0.104	0.033|
132 (0.325)	|0.231	0.031	0.019	0.018	0.004	0.022|
344 (0.148)	|0.011	0.005	0.114	0.008	0.000	0.006|
Multiallelic Dprime: 0.601
BLOCK 1098.  MARKERS: 5903 5904 5905 5906 5907 5908
124233 (0.354)	|0.124	0.097	0.051	0.054	0.020	0.007|
122231 (0.208)	|0.093	0.033	0.036	0.022	0.017	0.004|
224231 (0.137)	|0.061	0.036	0.019	0.019	0.000	0.000|
124411 (0.116)	|0.047	0.033	0.013	0.004	0.017	0.002|
144231 (0.108)	|0.043	0.031	0.013	0.016	0.005	0.000|
124231 (0.060)	|0.018	0.024	0.004	0.000	0.009	0.004|
Multiallelic Dprime: 0.131
BLOCK 1099.  MARKERS: 5913 5914 5915 5916 5917
11131 (0.387)	|0.177	0.171	0.023	0.014	0.002|
13313 (0.258)	|0.156	0.026	0.013	0.063	0.000|
31313 (0.137)	|0.038	0.026	0.063	0.006	0.001|
11313 (0.122)	|0.059	0.026	0.004	0.016	0.017|
11133 (0.070)	|0.042	0.013	0.005	0.006	0.004|
13113 (0.017)	|0.009	0.007	0.000	0.000	0.000|
Multiallelic Dprime: 0.320
BLOCK 1100.  MARKERS: 5920 5921 5922 5923
3332 (0.484)	|0.234	0.138	0.112|
2412 (0.271)	|0.128	0.078	0.065|
2432 (0.110)	|0.055	0.027	0.028|
2334 (0.107)	|0.069	0.016	0.023|
2332 (0.024)	|0.001	0.019	0.004|
Multiallelic Dprime: 0.065
BLOCK 1101.  MARKERS: 5926 5927
12 (0.491)	|0.418	0.070	0.002|
32 (0.278)	|0.063	0.027	0.184|
14 (0.232)	|0.023	0.206	0.003|
Multiallelic Dprime: 0.723
BLOCK 1102.  MARKERS: 5929 5930
23 (0.505)	|0.274	0.111	0.082	0.024	0.013|
21 (0.303)	|0.155	0.085	0.046	0.014	0.004|
41 (0.189)	|0.100	0.033	0.047	0.007	0.001|
Multiallelic Dprime: 0.062
BLOCK 1103.  MARKERS: 5937 5938 5939 5940 5941
22144 (0.532)	|0.230	0.209	0.094|
41222 (0.230)	|0.105	0.091	0.033|
41144 (0.174)	|0.077	0.056	0.041|
41142 (0.045)	|0.020	0.017	0.008|
21144 (0.019)	|0.007	0.010	0.001|
Multiallelic Dprime: 0.041
BLOCK 1104.  MARKERS: 5949 5950
44 (0.439)	|0.080	0.323	0.000	0.031|
22 (0.383)	|0.297	0.000	0.033	0.053|
42 (0.177)	|0.005	0.000	0.170	0.001|
Multiallelic Dprime: 0.773
BLOCK 1105.  MARKERS: 5951 5952 5953
422 (0.385)	|0.346	0.000	0.030	0.008|
334 (0.323)	|0.003	0.320	0.000	0.000|
432 (0.203)	|0.177	0.004	0.000	0.023|
434 (0.084)	|0.000	0.040	0.044	0.000|
Multiallelic Dprime: 0.853
BLOCK 1106.  MARKERS: 5954 5955 5956
314 (0.528)	|0.434	0.001	0.093|
142 (0.364)	|0.003	0.361	0.000|
114 (0.075)	|0.001	0.000	0.075|
144 (0.031)	|0.031	0.000	0.000|
Multiallelic Dprime: 0.869
BLOCK 1107.  MARKERS: 5958 5959
24 (0.483)	|0.154	0.014	0.071	0.152	0.081|
44 (0.349)	|0.003	0.189	0.113	0.019	0.031|
22 (0.168)	|0.132	0.000	0.003	0.000	0.029|
Multiallelic Dprime: 0.576
BLOCK 1108.  MARKERS: 5961 5962 5963 5964 5965
13434 (0.286)	|0.281	0.003	0.001|
31234 (0.203)	|0.198	0.003	0.000|
13411 (0.188)	|0.005	0.184	0.000|
31434 (0.172)	|0.157	0.014	0.000|
11434 (0.141)	|0.005	0.074	0.064|
Multiallelic Dprime: 0.898
BLOCK 1109.  MARKERS: 5966 5967 5968 5969
2344 (0.652)	|0.554	0.083	0.015|
4121 (0.281)	|0.126	0.154	0.002|
4124 (0.066)	|0.018	0.049	0.000|
Multiallelic Dprime: 0.483
BLOCK 1110.  MARKERS: 5970 5971
21 (0.697)	|0.456	0.223	0.014	0.004|
43 (0.286)	|0.066	0.003	0.158	0.059|
23 (0.017)	|0.017	0.000	0.000	0.000|
Multiallelic Dprime: 0.707
BLOCK 1111.  MARKERS: 5973 5974 5975
132 (0.541)	|0.298	0.111	0.029	0.020	0.064|
412 (0.226)	|0.002	0.074	0.003	0.141	0.000|
134 (0.170)	|0.006	0.002	0.144	0.000	0.001|
432 (0.063)	|0.005	0.002	0.000	0.000	0.053|
Multiallelic Dprime: 0.702
BLOCK 1112.  MARKERS: 5976 5977 5978 5979 5980 5981 5982 5983 5984 5985
4342431214 (0.309)	|0.147	0.093	0.071|
4342231214 (0.188)	|0.089	0.056	0.042|
4214223422 (0.176)	|0.080	0.048	0.047|
2342231214 (0.163)	|0.052	0.091	0.018|
4312231214 (0.120)	|0.055	0.038	0.027|
Multiallelic Dprime: 0.116
BLOCK 1113.  MARKERS: 5988 5989 5990
233 (0.436)	|0.158	0.078	0.094	0.036	0.046	0.023|
213 (0.352)	|0.210	0.038	0.016	0.057	0.010	0.017|
131 (0.211)	|0.197	0.000	0.003	0.007	0.002	0.000|
Multiallelic Dprime: 0.428
BLOCK 1114.  MARKERS: 5991 5992 5993 5994 5995
22224 (0.563)	|0.478	0.079	0.004|
21343 (0.117)	|0.015	0.042	0.059|
21244 (0.114)	|0.016	0.086	0.011|
41243 (0.100)	|0.098	0.003	0.000|
21224 (0.057)	|0.054	0.002	0.001|
21243 (0.041)	|0.039	0.000	0.002|
Multiallelic Dprime: 0.616
BLOCK 1115.  MARKERS: 5998 5999 6000
133 (0.703)	|0.304	0.292	0.107|
341 (0.213)	|0.125	0.062	0.024|
343 (0.080)	|0.026	0.021	0.033|
Multiallelic Dprime: 0.187
BLOCK 1116.  MARKERS: 6005 6006 6007
433 (0.459)	|0.088	0.369|
314 (0.375)	|0.300	0.075|
333 (0.164)	|0.150	0.014|
Multiallelic Dprime: 0.643
BLOCK 1117.  MARKERS: 6008 6009
23 (0.540)	|0.208	0.210	0.119|
31 (0.458)	|0.249	0.095	0.115|
Multiallelic Dprime: 0.184
BLOCK 1118.  MARKERS: 6010 6011
13 (0.458)	|0.199	0.135	0.123|
12 (0.306)	|0.147	0.116	0.042|
33 (0.234)	|0.082	0.110	0.042|
Multiallelic Dprime: 0.133
BLOCK 1119.  MARKERS: 6015 6016
13 (0.428)	|0.232	0.124	0.070	0.002|
31 (0.364)	|0.163	0.070	0.108	0.023|
11 (0.208)	|0.143	0.052	0.009	0.002|
Multiallelic Dprime: 0.188
BLOCK 1120.  MARKERS: 6018 6019 6020
322 (0.539)	|0.127	0.276	0.135|
324 (0.246)	|0.175	0.023	0.049|
142 (0.188)	|0.039	0.026	0.122|
122 (0.027)	|0.002	0.012	0.013|
Multiallelic Dprime: 0.443
BLOCK 1121.  MARKERS: 6022 6023
12 (0.345)	|0.226	0.024	0.028	0.012	0.004	0.032|
42 (0.336)	|0.014	0.064	0.140	0.011	0.081	0.014|
13 (0.318)	|0.023	0.132	0.011	0.139	0.000	0.003|
Multiallelic Dprime: 0.675
BLOCK 1122.  MARKERS: 6025 6026 6027 6028 6029 6030 6031 6032 6033 6034 6035 6036 6037 6038 6039 6040 6041
23442323331414414 (0.263)	|0.213	0.038	0.012|
23444321131414434 (0.219)	|0.198	0.003	0.019|
23222123143412212 (0.179)	|0.172	0.004	0.004|
44242333131144412 (0.163)	|0.076	0.065	0.016|
23242323331414412 (0.085)	|0.048	0.000	0.037|
23242321131414434 (0.050)	|0.045	0.000	0.005|
Multiallelic Dprime: 0.429
BLOCK 1123.  MARKERS: 6044 6045
42 (0.787)	|0.455	0.324	0.006	0.002|
24 (0.112)	|0.000	0.000	0.111	0.000|
44 (0.096)	|0.000	0.000	0.045	0.050|
Multiallelic Dprime: 0.982
BLOCK 1124.  MARKERS: 6046 6047 6048 6049
3434 (0.455)	|0.170	0.230	0.057|
1211 (0.327)	|0.277	0.016	0.032|
1231 (0.164)	|0.120	0.021	0.022|
3431 (0.052)	|0.038	0.000	0.014|
Multiallelic Dprime: 0.515
BLOCK 1125.  MARKERS: 6051 6052 6053
243 (0.604)	|0.355	0.068	0.151	0.031|
223 (0.269)	|0.087	0.150	0.031	0.000|
141 (0.125)	|0.102	0.005	0.003	0.015|
Multiallelic Dprime: 0.378
BLOCK 1126.  MARKERS: 6056 6057 6058
411 (0.544)	|0.284	0.159	0.099|
212 (0.224)	|0.089	0.100	0.033|
432 (0.184)	|0.075	0.046	0.064|
412 (0.046)	|0.031	0.004	0.012|
Multiallelic Dprime: 0.148
BLOCK 1127.  MARKERS: 6060 6061
44 (0.480)	|0.293	0.117	0.058	0.011|
42 (0.309)	|0.174	0.084	0.044	0.007|
22 (0.208)	|0.145	0.048	0.011	0.003|
Multiallelic Dprime: 0.079
BLOCK 1128.  MARKERS: 6064 6065 6066
433 (0.615)	|0.322	0.109	0.104	0.033	0.038|
431 (0.249)	|0.039	0.191	0.015	0.003	0.002|
213 (0.112)	|0.001	0.004	0.043	0.064	0.000|
413 (0.021)	|0.000	0.004	0.012	0.000	0.002|
Multiallelic Dprime: 0.562
BLOCK 1129.  MARKERS: 6069 6070 6071 6072 6073
43132 (0.364)	|0.252	0.096	0.011|
44113 (0.307)	|0.120	0.150	0.038|
44112 (0.174)	|0.112	0.033	0.030|
24312 (0.101)	|0.060	0.036	0.005|
44312 (0.041)	|0.011	0.024	0.005|
Multiallelic Dprime: 0.274
BLOCK 1130.  MARKERS: 6074 6075
41 (0.558)	|0.525	0.006	0.028|
13 (0.344)	|0.000	0.343	0.000|
11 (0.089)	|0.061	0.028	0.000|
Multiallelic Dprime: 0.874
BLOCK 1131.  MARKERS: 6076 6077
11 (0.586)	|0.278	0.293	0.008	0.006|
23 (0.386)	|0.191	0.164	0.016	0.009|
13 (0.028)	|0.024	0.005	0.000	0.000|
Multiallelic Dprime: 0.098
BLOCK 1132.  MARKERS: 6080 6081 6082 6083 6084
43311 (0.492)	|0.476	0.000	0.000	0.001	0.000	0.000|
24232 (0.460)	|0.000	0.295	0.114	0.000	0.021	0.001|
23311 (0.024)	|0.000	0.000	0.000	0.021	0.000	0.000|
24332 (0.015)	|0.000	0.000	0.000	0.000	0.000	0.013|
Multiallelic Dprime: 0.998
BLOCK 1133.  MARKERS: 6085 6086 6087 6088 6089 6090 6091 6092 6093 6094 6095 6096 6097
4233422114423 (0.476)	|0.473	0.003|
3431324142243 (0.294)	|0.000	0.296|
3441344312441 (0.115)	|0.000	0.115|
4231424142443 (0.022)	|0.022	0.000|
3431424142443 (0.021)	|0.020	0.000|
3431344312441 (0.015)	|0.000	0.015|
Multiallelic Dprime: 0.993
BLOCK 1134.  MARKERS: 6098 6099
23 (0.543)	|0.384	0.019	0.122	0.007|
11 (0.457)	|0.093	0.177	0.047	0.136|
Multiallelic Dprime: 0.641
BLOCK 1135.  MARKERS: 6100 6101 6102 6103 6104 6105
211331 (0.476)	|0.370	0.064	0.005	0.002	0.003	0.021	0.000|
333413 (0.195)	|0.011	0.141	0.030	0.008	0.000	0.000	0.000|
211433 (0.168)	|0.035	0.006	0.010	0.076	0.024	0.000	0.010|
313433 (0.142)	|0.018	0.000	0.114	0.002	0.000	0.000	0.000|
Multiallelic Dprime: 0.710
BLOCK 1136.  MARKERS: 6109 6110 6111 6112 6113 6114 6115 6116 6117 6118 6119 6120 6121 6122 6123 6124 6125 6126
324421142431332321 (0.434)	|0.418	0.013	0.002|
344423144223324143 (0.216)	|0.009	0.205	0.003|
122213314431134321 (0.168)	|0.008	0.001	0.157|
324423342431332321 (0.087)	|0.042	0.047	0.000|
324423144223324143 (0.027)	|0.008	0.014	0.006|
324423314431134321 (0.021)	|0.000	0.000	0.021|
324423144431134321 (0.010)	|0.000	0.000	0.010|
Multiallelic Dprime: 0.858
BLOCK 1137.  MARKERS: 6129 6130 6131
222 (0.491)	|0.477	0.002	0.000	0.007	0.003|
443 (0.303)	|0.061	0.209	0.000	0.006	0.008|
422 (0.207)	|0.000	0.000	0.195	0.000	0.000|
Multiallelic Dprime: 0.905
BLOCK 1138.  MARKERS: 6132 6133 6134 6135 6136 6137 6138
1422411 (0.543)	|0.266	0.217	0.055|
1442233 (0.208)	|0.076	0.086	0.047|
3244433 (0.194)	|0.118	0.049	0.022|
1422433 (0.012)	|0.007	0.005	0.000|
1422233 (0.010)	|0.001	0.003	0.004|
Multiallelic Dprime: 0.137
BLOCK 1139.  MARKERS: 6143 6144 6145 6146
4113 (0.486)	|0.279	0.012	0.114	0.055	0.026|
2231 (0.371)	|0.081	0.176	0.022	0.051	0.039|
2233 (0.132)	|0.007	0.003	0.046	0.069	0.006|
Multiallelic Dprime: 0.518
BLOCK 1140.  MARKERS: 6149 6150 6151 6152 6153
14342 (0.374)	|0.327	0.025	0.022|
22324 (0.194)	|0.178	0.015	0.000|
12142 (0.183)	|0.016	0.165	0.001|
12342 (0.176)	|0.076	0.088	0.012|
12324 (0.070)	|0.032	0.037	0.001|
Multiallelic Dprime: 0.641
BLOCK 1141.  MARKERS: 6156 6157
13 (0.633)	|0.355	0.000	0.166	0.111	0.000	0.001|
31 (0.331)	|0.000	0.264	0.000	0.000	0.060	0.000|
33 (0.036)	|0.000	0.000	0.000	0.000	0.000	0.034|
Multiallelic Dprime: 0.999
BLOCK 1142.  MARKERS: 6158 6159 6160 6161 6162 6163
333314 (0.356)	|0.307	0.036	0.012|
131122 (0.264)	|0.210	0.028	0.025|
123322 (0.166)	|0.053	0.043	0.071|
333312 (0.111)	|0.019	0.089	0.004|
131322 (0.059)	|0.017	0.039	0.003|
133322 (0.035)	|0.000	0.032	0.003|
Multiallelic Dprime: 0.570
BLOCK 1143.  MARKERS: 6164 6165
31 (0.613)	|0.182	0.213	0.217|
21 (0.267)	|0.139	0.068	0.061|
23 (0.117)	|0.052	0.031	0.034|
Multiallelic Dprime: 0.199
BLOCK 1144.  MARKERS: 6169 6170
32 (0.376)	|0.319	0.047	0.012|
31 (0.312)	|0.140	0.061	0.111|
12 (0.312)	|0.061	0.188	0.063|
Multiallelic Dprime: 0.479
BLOCK 1145.  MARKERS: 6173 6174 6175
333 (0.519)	|0.420	0.000	0.099|
313 (0.295)	|0.179	0.116	0.000|
431 (0.185)	|0.076	0.072	0.037|
Multiallelic Dprime: 0.420
BLOCK 1146.  MARKERS: 6176 6177
33 (0.675)	|0.647	0.000	0.012	0.000|
11 (0.188)	|0.000	0.175	0.000	0.014|
31 (0.136)	|0.000	0.033	0.115	0.000|
Multiallelic Dprime: 0.952
BLOCK 1147.  MARKERS: 6178 6179 6180
444 (0.647)	|0.232	0.261	0.114	0.040|
324 (0.209)	|0.053	0.044	0.110	0.002|
342 (0.126)	|0.069	0.010	0.038	0.008|
344 (0.015)	|0.006	0.010	0.000	0.000|
Multiallelic Dprime: 0.292
BLOCK 1148.  MARKERS: 6184 6185 6186
434 (0.359)	|0.347	0.012|
234 (0.325)	|0.183	0.142|
412 (0.264)	|0.235	0.028|
414 (0.051)	|0.046	0.005|
Multiallelic Dprime: 0.642
BLOCK 1149.  MARKERS: 6187 6188
22 (0.813)	|0.496	0.211	0.105|
44 (0.187)	|0.101	0.052	0.034|
Multiallelic Dprime: 0.073
BLOCK 1150.  MARKERS: 6190 6191
21 (0.597)	|0.413	0.084	0.095|
23 (0.263)	|0.132	0.075	0.051|
43 (0.139)	|0.051	0.074	0.015|
Multiallelic Dprime: 0.230
BLOCK 1151.  MARKERS: 6192 6193 6194 6195 6196
33234 (0.597)	|0.290	0.144	0.074	0.055	0.027|
33434 (0.232)	|0.075	0.068	0.043	0.024	0.011|
11412 (0.160)	|0.049	0.023	0.074	0.010	0.005|
Multiallelic Dprime: 0.190
BLOCK 1152.  MARKERS: 6197 6198 6199 6200 6201 6202 6203
2411131 (0.415)	|0.162	0.253	0.000|
2433313 (0.240)	|0.084	0.157	0.000|
4133333 (0.192)	|0.176	0.010	0.006|
2433131 (0.094)	|0.066	0.024	0.004|
2433333 (0.043)	|0.015	0.000	0.028|
Multiallelic Dprime: 0.439
BLOCK 1153.  MARKERS: 6204 6205
13 (0.517)	|0.136	0.197	0.155	0.030|
34 (0.444)	|0.225	0.079	0.050	0.091|
14 (0.039)	|0.007	0.001	0.030	0.000|
Multiallelic Dprime: 0.384
BLOCK 1154.  MARKERS: 6207 6208 6209
421 (0.368)	|0.091	0.089	0.168	0.018|
224 (0.277)	|0.269	0.002	0.005	0.000|
221 (0.233)	|0.018	0.100	0.020	0.097|
441 (0.122)	|0.112	0.006	0.000	0.008|
Multiallelic Dprime: 0.700
BLOCK 1155.  MARKERS: 6211 6212 6213
333 (0.490)	|0.408	0.083|
133 (0.196)	|0.156	0.039|
313 (0.192)	|0.146	0.044|
134 (0.122)	|0.107	0.013|
Multiallelic Dprime: 0.098
BLOCK 1156.  MARKERS: 6214 6215
24 (0.817)	|0.451	0.190	0.005	0.170|
33 (0.179)	|0.013	0.001	0.165	0.000|
Multiallelic Dprime: 0.914
BLOCK 1157.  MARKERS: 6216 6217 6218
344 (0.465)	|0.000	0.293	0.000	0.142	0.029|
342 (0.190)	|0.181	0.000	0.000	0.000	0.002|
322 (0.173)	|0.135	0.001	0.003	0.001	0.031|
122 (0.170)	|0.001	0.006	0.156	0.000	0.000|
Multiallelic Dprime: 0.924
BLOCK 1158.  MARKERS: 6219 6220 6221 6222 6223 6224 6225
3114231 (0.315)	|0.268	0.047|
2134411 (0.300)	|0.267	0.030|
2232211 (0.159)	|0.153	0.008|
2134413 (0.144)	|0.142	0.002|
2114231 (0.061)	|0.017	0.044|
Multiallelic Dprime: 0.363
BLOCK 1159.  MARKERS: 6226 6227
11 (0.866)	|0.456	0.340	0.070|
43 (0.133)	|0.042	0.092	0.000|
Multiallelic Dprime: 0.450
BLOCK 1160.  MARKERS: 6228 6229
13 (0.498)	|0.299	0.044	0.141	0.009	0.005|
41 (0.433)	|0.073	0.264	0.008	0.022	0.064|
11 (0.069)	|0.006	0.000	0.000	0.063	0.000|
Multiallelic Dprime: 0.710
BLOCK 1161.  MARKERS: 6230 6231 6232 6233
3424 (0.375)	|0.109	0.253	0.014|
1422 (0.308)	|0.201	0.081	0.025|
3242 (0.149)	|0.007	0.004	0.138|
3422 (0.095)	|0.084	0.005	0.005|
3222 (0.068)	|0.031	0.010	0.027|
Multiallelic Dprime: 0.544
BLOCK 1162.  MARKERS: 6237 6238
32 (0.434)	|0.364	0.071|
14 (0.353)	|0.302	0.052|
12 (0.212)	|0.183	0.029|
Multiallelic Dprime: 0.056
BLOCK 1163.  MARKERS: 6239 6240
24 (0.848)	|0.659	0.184	0.005|
42 (0.152)	|0.085	0.049	0.018|
Multiallelic Dprime: 0.226
BLOCK 1164.  MARKERS: 6244 6245 6246
414 (0.744)	|0.364	0.230	0.150|
131 (0.233)	|0.098	0.064	0.071|
431 (0.023)	|0.006	0.006	0.010|
Multiallelic Dprime: 0.117
BLOCK 1165.  MARKERS: 6250 6251
42 (0.468)	|0.374	0.094|
43 (0.300)	|0.150	0.150|
23 (0.232)	|0.028	0.204|
Multiallelic Dprime: 0.469
BLOCK 1166.  MARKERS: 6252 6253
34 (0.552)	|0.151	0.196	0.102	0.060	0.036|
11 (0.448)	|0.226	0.060	0.074	0.063	0.019|
Multiallelic Dprime: 0.267
BLOCK 1167.  MARKERS: 6258 6259 6260 6261 6262
23432 (0.380)	|0.160	0.184	0.021	0.012|
21432 (0.254)	|0.075	0.043	0.076	0.056|
23444 (0.175)	|0.089	0.071	0.013	0.003|
43232 (0.123)	|0.072	0.045	0.003	0.002|
23442 (0.055)	|0.007	0.032	0.006	0.008|
Multiallelic Dprime: 0.279
BLOCK 1168.  MARKERS: 6264 6265 6266
324 (0.407)	|0.192	0.053	0.096	0.014	0.051	0.000|
242 (0.377)	|0.131	0.185	0.000	0.034	0.021	0.000|
224 (0.120)	|0.002	0.002	0.036	0.067	0.012	0.003|
244 (0.085)	|0.007	0.045	0.003	0.011	0.018	0.000|
Multiallelic Dprime: 0.442
BLOCK 1169.  MARKERS: 6268 6269 6270 6271 6272
22122 (0.330)	|0.312	0.003	0.012|
12342 (0.284)	|0.263	0.018	0.004|
24323 (0.136)	|0.106	0.027	0.003|
22342 (0.126)	|0.071	0.054	0.000|
22322 (0.101)	|0.082	0.015	0.004|
22323 (0.013)	|0.010	0.000	0.002|
Multiallelic Dprime: 0.433
BLOCK 1170.  MARKERS: 6277 6278
23 (0.853)	|0.538	0.179	0.135|
41 (0.117)	|0.083	0.029	0.005|
43 (0.027)	|0.010	0.002	0.014|
Multiallelic Dprime: 0.089
BLOCK 1171.  MARKERS: 6279 6280
33 (0.636)	|0.387	0.166	0.065	0.010|
12 (0.210)	|0.138	0.044	0.024	0.003|
32 (0.154)	|0.085	0.042	0.021	0.004|
Multiallelic Dprime: 0.052
BLOCK 1172.  MARKERS: 6288 6289 6290 6291 6292 6293 6294 6295 6296
211212123 (0.610)	|0.298	0.298	0.014|
433441341 (0.252)	|0.240	0.006	0.007|
433442321 (0.109)	|0.010	0.006	0.094|
211212121 (0.017)	|0.018	0.000	0.000|
Multiallelic Dprime: 0.676
BLOCK 1173.  MARKERS: 6298 6299
13 (0.570)	|0.293	0.235	0.040|
11 (0.314)	|0.311	0.000	0.003|
33 (0.116)	|0.002	0.037	0.077|
Multiallelic Dprime: 0.627
BLOCK 1174.  MARKERS: 6300 6301
33 (0.605)	|0.283	0.317	0.004|
22 (0.273)	|0.010	0.025	0.237|
32 (0.120)	|0.082	0.000	0.034|
Multiallelic Dprime: 0.710
BLOCK 1175.  MARKERS: 6302 6303 6304 6305 6306 6307
124221 (0.374)	|0.251	0.091	0.031	0.000|
324221 (0.340)	|0.240	0.080	0.014	0.007|
142413 (0.277)	|0.116	0.040	0.109	0.011|
Multiallelic Dprime: 0.271
BLOCK 1176.  MARKERS: 6308 6309 6310
122 (0.610)	|0.433	0.122	0.055|
232 (0.215)	|0.166	0.038	0.011|
234 (0.155)	|0.110	0.035	0.011|
222 (0.018)	|0.016	0.000	0.002|
Multiallelic Dprime: 0.111
BLOCK 1177.  MARKERS: 6314 6315
44 (0.725)	|0.445	0.229	0.029	0.019|
21 (0.196)	|0.010	0.001	0.148	0.036|
41 (0.079)	|0.074	0.000	0.002	0.000|
Multiallelic Dprime: 0.693
BLOCK 1178.  MARKERS: 6316 6317 6318
432 (0.529)	|0.325	0.009	0.134	0.048|
412 (0.230)	|0.046	0.174	0.000	0.003|
334 (0.178)	|0.161	0.014	0.000	0.000|
332 (0.056)	|0.036	0.002	0.000	0.017|
Multiallelic Dprime: 0.562
BLOCK 1179.  MARKERS: 6319 6320 6321 6322 6323
21431 (0.570)	|0.135	0.202	0.097	0.085	0.040|
22411 (0.200)	|0.079	0.040	0.031	0.027	0.017|
42313 (0.136)	|0.040	0.015	0.044	0.032	0.002|
22431 (0.070)	|0.025	0.017	0.012	0.012	0.002|
Multiallelic Dprime: 0.200
BLOCK 1180.  MARKERS: 6325 6326 6327 6328 6329
13434 (0.286)	|0.000	0.000	0.218	0.070|
33211 (0.278)	|0.007	0.276	0.000	0.000|
13211 (0.188)	|0.177	0.008	0.000	0.000|
11211 (0.163)	|0.152	0.007	0.000	0.001|
13231 (0.062)	|0.000	0.000	0.000	0.063|
Multiallelic Dprime: 0.938
BLOCK 1181.  MARKERS: 6330 6331 6332
323 (0.339)	|0.280	0.040	0.018|
343 (0.287)	|0.139	0.127	0.013|
344 (0.227)	|0.183	0.034	0.005|
243 (0.147)	|0.057	0.010	0.076|
Multiallelic Dprime: 0.438
BLOCK 1182.  MARKERS: 6336 6337 6338 6339 6340
43213 (0.660)	|0.354	0.207	0.095|
33213 (0.209)	|0.025	0.004	0.179|
32131 (0.111)	|0.016	0.095	0.000|
Multiallelic Dprime: 0.542
BLOCK 1183.  MARKERS: 6341 6342 6343 6344 6345 6346
134124 (0.398)	|0.396	0.000	0.002|
411342 (0.314)	|0.168	0.130	0.015|
111342 (0.279)	|0.256	0.007	0.016|
Multiallelic Dprime: 0.792
BLOCK 1184.  MARKERS: 6347 6348
33 (0.826)	|0.720	0.107	0.000|
11 (0.139)	|0.010	0.119	0.010|
13 (0.033)	|0.019	0.000	0.015|
Multiallelic Dprime: 0.749
BLOCK 1185.  MARKERS: 6350 6351
11 (0.749)	|0.694	0.021	0.030|
34 (0.227)	|0.013	0.186	0.027|
14 (0.024)	|0.003	0.003	0.015|
Multiallelic Dprime: 0.860
BLOCK 1186.  MARKERS: 6352 6353 6354 6355 6356
14124 (0.710)	|0.366	0.196	0.134	0.012|
42342 (0.210)	|0.157	0.038	0.012	0.000|
14122 (0.072)	|0.035	0.028	0.008	0.000|
Multiallelic Dprime: 0.311
BLOCK 1187.  MARKERS: 6358 6359 6360 6361 6362
32341 (0.562)	|0.262	0.247	0.054|
14321 (0.264)	|0.164	0.026	0.075|
14123 (0.155)	|0.019	0.129	0.006|
14341 (0.013)	|0.000	0.000	0.013|
Multiallelic Dprime: 0.325
BLOCK 1188.  MARKERS: 6364 6365
33 (0.447)	|0.392	0.049	0.005|
21 (0.405)	|0.386	0.010	0.008|
31 (0.148)	|0.073	0.075	0.000|
Multiallelic Dprime: 0.430
BLOCK 1189.  MARKERS: 6366 6367
23 (0.850)	|0.464	0.194	0.192|
41 (0.134)	|0.020	0.065	0.049|
43 (0.013)	|0.009	0.004	0.000|
Multiallelic Dprime: 0.411
BLOCK 1190.  MARKERS: 6368 6369
42 (0.494)	|0.257	0.144	0.093|
22 (0.263)	|0.042	0.170	0.051|
44 (0.242)	|0.175	0.062	0.005|
Multiallelic Dprime: 0.328
BLOCK 1191.  MARKERS: 6371 6372
24 (0.474)	|0.207	0.090	0.027	0.045	0.060	0.024|
22 (0.376)	|0.118	0.092	0.128	0.026	0.002	0.000|
42 (0.149)	|0.051	0.019	0.025	0.050	0.000	0.004|
Multiallelic Dprime: 0.307
BLOCK 1192.  MARKERS: 6374 6375 6376 6377 6378 6379 6380 6381 6382 6383 6384 6385 6386 6387
14422312422132 (0.379)	|0.356	0.022	0.000|
14124332434232 (0.202)	|0.061	0.141	0.000|
41124114424212 (0.179)	|0.176	0.004	0.001|
14412312224234 (0.120)	|0.007	0.113	0.000|
14422312224232 (0.061)	|0.045	0.016	0.000|
14124312434232 (0.027)	|0.002	0.007	0.018|
Multiallelic Dprime: 0.754
BLOCK 1193.  MARKERS: 6388 6389
34 (0.665)	|0.320	0.029	0.313|
12 (0.314)	|0.008	0.304	0.002|
32 (0.021)	|0.019	0.000	0.002|
Multiallelic Dprime: 0.892
BLOCK 1194.  MARKERS: 6390 6391
12 (0.350)	|0.000	0.273	0.024	0.048|
32 (0.332)	|0.001	0.032	0.246	0.054|
34 (0.316)	|0.316	0.000	0.000	0.000|
Multiallelic Dprime: 0.860
BLOCK 1195.  MARKERS: 6392 6393 6394
323 (0.322)	|0.000	0.239	0.000	0.066	0.006	0.000	0.001	0.000|
233 (0.305)	|0.261	0.000	0.000	0.028	0.004	0.000	0.005	0.000|
331 (0.270)	|0.060	0.000	0.188	0.008	0.000	0.001	0.000	0.012|
333 (0.103)	|0.000	0.000	0.000	0.032	0.052	0.013	0.005	0.000|
Multiallelic Dprime: 0.822
BLOCK 1196.  MARKERS: 6396 6397 6398 6399 6400 6401
134144 (0.324)	|0.312	0.013	0.000|
332344 (0.238)	|0.003	0.233	0.000|
112342 (0.189)	|0.000	0.000	0.188|
132322 (0.133)	|0.134	0.000	0.000|
132342 (0.060)	|0.053	0.000	0.010|
132144 (0.015)	|0.015	0.000	0.000|
132344 (0.011)	|0.011	0.000	0.000|
114144 (0.011)	|0.011	0.000	0.000|
Multiallelic Dprime: 0.946
BLOCK 1197.  MARKERS: 6402 6403
14 (0.545)	|0.192	0.153	0.090	0.106	0.001|
12 (0.254)	|0.172	0.043	0.037	0.000	0.001|
34 (0.201)	|0.019	0.151	0.014	0.005	0.012|
Multiallelic Dprime: 0.390
BLOCK 1198.  MARKERS: 6405 6406 6407 6408 6409
12132 (0.383)	|0.178	0.133	0.072|
12113 (0.347)	|0.150	0.097	0.101|
32313 (0.141)	|0.039	0.046	0.056|
14113 (0.111)	|0.027	0.061	0.023|
12313 (0.014)	|0.003	0.009	0.002|
Multiallelic Dprime: 0.149
BLOCK 1199.  MARKERS: 6412 6413
31 (0.397)	|0.369	0.000	0.028	0.002|
11 (0.347)	|0.063	0.009	0.139	0.134|
33 (0.254)	|0.000	0.245	0.000	0.008|
Multiallelic Dprime: 0.845
BLOCK 1200.  MARKERS: 6415 6416 6417 6418 6419
14322 (0.432)	|0.333	0.043	0.034	0.009	0.005|
34322 (0.254)	|0.190	0.032	0.017	0.009	0.004|
12122 (0.167)	|0.055	0.020	0.079	0.000	0.002|
14343 (0.144)	|0.011	0.119	0.007	0.002	0.000|
Multiallelic Dprime: 0.492
BLOCK 1201.  MARKERS: 6420 6421 6422 6423 6424 6425 6426
3414424 (0.591)	|0.332	0.261|
4311244 (0.215)	|0.209	0.005|
4434423 (0.136)	|0.004	0.132|
3314424 (0.018)	|0.010	0.007|
3411424 (0.012)	|0.005	0.006|
Multiallelic Dprime: 0.380
BLOCK 1202.  MARKERS: 6427 6428
12 (0.571)	|0.340	0.120	0.058	0.029	0.014|
34 (0.427)	|0.147	0.148	0.088	0.027	0.012|
Multiallelic Dprime: 0.258
BLOCK 1203.  MARKERS: 6433 6434 6435 6436 6437 6438 6439 6440 6441 6442
1332132131 (0.488)	|0.295	0.000	0.187	0.006|
3334334134 (0.270)	|0.000	0.266	0.000	0.000|
1114324411 (0.147)	|0.002	0.001	0.000	0.144|
1334334134 (0.054)	|0.048	0.000	0.000	0.007|
1332324431 (0.027)	|0.000	0.026	0.000	0.000|
Multiallelic Dprime: 0.929
BLOCK 1204.  MARKERS: 6443 6444 6445 6446
3422 (0.352)	|0.186	0.160|
2222 (0.297)	|0.107	0.189|
3424 (0.188)	|0.110	0.078|
3442 (0.158)	|0.092	0.066|
Multiallelic Dprime: 0.168
BLOCK 1205.  MARKERS: 6449 6450
21 (0.497)	|0.209	0.135	0.108	0.038	0.003|
43 (0.496)	|0.136	0.203	0.089	0.054	0.016|
Multiallelic Dprime: 0.191
BLOCK 1206.  MARKERS: 6451 6452 6453 6454 6455
22232 (0.345)	|0.342	0.000	0.000	0.000|
32214 (0.344)	|0.104	0.182	0.021	0.031|
31414 (0.197)	|0.000	0.139	0.058	0.000|
22214 (0.092)	|0.004	0.030	0.056	0.000|
22234 (0.018)	|0.018	0.000	0.000	0.000|
Multiallelic Dprime: 0.693
BLOCK 1207.  MARKERS: 6456 6457 6458 6459
3243 (0.470)	|0.300	0.045	0.061	0.061	0.002|
3141 (0.351)	|0.163	0.095	0.045	0.040	0.005|
1221 (0.134)	|0.065	0.036	0.024	0.002	0.006|
3241 (0.032)	|0.011	0.008	0.009	0.002	0.001|
Multiallelic Dprime: 0.203
BLOCK 1208.  MARKERS: 6460 6461 6462 6463 6464
31324 (0.542)	|0.427	0.066	0.035	0.003|
13442 (0.187)	|0.015	0.034	0.136	0.000|
11324 (0.145)	|0.017	0.117	0.007	0.000|
11424 (0.106)	|0.011	0.020	0.000	0.074|
31424 (0.014)	|0.002	0.011	0.000	0.000|
Multiallelic Dprime: 0.712
BLOCK 1209.  MARKERS: 6466 6467 6468 6469 6470 6471 6472 6473
23433331 (0.469)	|0.327	0.049	0.094|
23433131 (0.251)	|0.166	0.031	0.053|
31221113 (0.184)	|0.080	0.057	0.048|
21221113 (0.079)	|0.013	0.063	0.003|
Multiallelic Dprime: 0.263
BLOCK 1210.  MARKERS: 6474 6475
11 (0.592)	|0.334	0.215	0.030	0.015|
32 (0.206)	|0.017	0.055	0.094	0.040|
31 (0.202)	|0.104	0.031	0.004	0.054|
Multiallelic Dprime: 0.421
BLOCK 1211.  MARKERS: 6476 6477 6478 6479 6480
41344 (0.455)	|0.397	0.000	0.000	0.000	0.052	0.000	0.000|
33244 (0.301)	|0.000	0.218	0.079	0.000	0.000	0.000	0.000|
43322 (0.127)	|0.000	0.000	0.000	0.108	0.000	0.019	0.000|
33344 (0.109)	|0.000	0.016	0.078	0.000	0.000	0.000	0.013|
Multiallelic Dprime: 0.937
BLOCK 1212.  MARKERS: 6481 6482 6483 6484 6485
22331 (0.398)	|0.004	0.392|
44133 (0.236)	|0.223	0.013|
44143 (0.155)	|0.155	0.000|
42133 (0.113)	|0.112	0.001|
22131 (0.052)	|0.002	0.050|
42333 (0.019)	|0.020	0.000|
44131 (0.015)	|0.000	0.014|
Multiallelic Dprime: 0.958
BLOCK 1213.  MARKERS: 6486 6487
21 (0.521)	|0.102	0.409	0.010|
34 (0.476)	|0.426	0.043	0.008|
Multiallelic Dprime: 0.775
BLOCK 1214.  MARKERS: 6488 6489
33 (0.529)	|0.406	0.038	0.086|
11 (0.452)	|0.273	0.131	0.049|
13 (0.018)	|0.006	0.009	0.002|
Multiallelic Dprime: 0.295
BLOCK 1215.  MARKERS: 6490 6491
23 (0.683)	|0.346	0.237	0.099|
22 (0.180)	|0.133	0.034	0.012|
43 (0.137)	|0.076	0.049	0.012|
Multiallelic Dprime: 0.246
BLOCK 1216.  MARKERS: 6492 6493
21 (0.554)	|0.169	0.100	0.065	0.074	0.073	0.021	0.030	0.007	0.000	0.010|
22 (0.320)	|0.076	0.057	0.044	0.044	0.044	0.013	0.005	0.013	0.020	0.004|
41 (0.123)	|0.017	0.031	0.024	0.013	0.012	0.012	0.002	0.007	0.003	0.000|
Multiallelic Dprime: 0.150
BLOCK 1217.  MARKERS: 6494 6495 6496 6497 6498 6499 6500 6501 6502 6503 6504 6505 6506 6507
44211433242123 (0.263)	|0.260	0.000	0.000	0.000	0.000|
44211233222123 (0.188)	|0.114	0.001	0.073	0.000	0.000|
44211213242121 (0.134)	|0.133	0.000	0.000	0.000	0.000|
44211213142141 (0.131)	|0.126	0.000	0.000	0.000	0.001|
23124211144241 (0.129)	|0.004	0.127	0.000	0.000	0.000|
44211233242123 (0.046)	|0.046	0.000	0.000	0.000	0.000|
44211213242141 (0.037)	|0.037	0.001	0.000	0.000	0.000|
24214211144141 (0.025)	|0.001	0.001	0.000	0.024	0.000|
44214233242123 (0.023)	|0.023	0.000	0.000	0.000	0.000|
24214211142141 (0.013)	|0.001	0.000	0.000	0.000	0.012|
Multiallelic Dprime: 0.865
BLOCK 1218.  MARKERS: 6511 6512 6513 6514 6515 6516
242233 (0.743)	|0.659	0.054	0.028|
413422 (0.133)	|0.131	0.002	0.000|
413222 (0.081)	|0.014	0.064	0.002|
442232 (0.024)	|0.010	0.000	0.016|
413232 (0.015)	|0.012	0.000	0.003|
Multiallelic Dprime: 0.460
BLOCK 1219.  MARKERS: 6519 6520
21 (0.830)	|0.794	0.037|
13 (0.120)	|0.033	0.080|
23 (0.049)	|0.029	0.020|
Multiallelic Dprime: 0.661
BLOCK 1220.  MARKERS: 6521 6522
23 (0.855)	|0.832	0.020|
42 (0.137)	|0.014	0.123|
Multiallelic Dprime: 0.881
BLOCK 1221.  MARKERS: 6523 6524
23 (0.846)	|0.478	0.155	0.118	0.055	0.027	0.005|
41 (0.150)	|0.077	0.022	0.012	0.020	0.005	0.010|
Multiallelic Dprime: 0.137
BLOCK 1222.  MARKERS: 6526 6527 6528 6529 6530 6531
131244 (0.555)	|0.293	0.228	0.016	0.006	0.008|
311242 (0.178)	|0.003	0.004	0.154	0.003	0.014|
313412 (0.130)	|0.004	0.011	0.002	0.108	0.002|
311412 (0.075)	|0.000	0.000	0.001	0.000	0.072|
311442 (0.031)	|0.019	0.000	0.012	0.000	0.000|
313442 (0.016)	|0.000	0.000	0.000	0.000	0.015|
Multiallelic Dprime: 0.852
BLOCK 1223.  MARKERS: 6533 6534 6535 6536 6537 6538
114313 (0.319)	|0.319	0.000	0.000|
341141 (0.246)	|0.000	0.246	0.000|
311143 (0.188)	|0.035	0.005	0.148|
314343 (0.121)	|0.004	0.003	0.114|
311343 (0.112)	|0.112	0.000	0.000|
Multiallelic Dprime: 0.935
BLOCK 1224.  MARKERS: 6539 6540
23 (0.481)	|0.384	0.056	0.041|
43 (0.264)	|0.174	0.052	0.038|
42 (0.255)	|0.129	0.080	0.046|
Multiallelic Dprime: 0.243
BLOCK 1225.  MARKERS: 6543 6544
33 (0.687)	|0.440	0.247|
23 (0.189)	|0.074	0.115|
31 (0.124)	|0.015	0.110|
Multiallelic Dprime: 0.465
BLOCK 1226.  MARKERS: 6545 6546
13 (0.529)	|0.272	0.215	0.038|
41 (0.471)	|0.272	0.066	0.133|
Multiallelic Dprime: 0.280
BLOCK 1227.  MARKERS: 6548 6549
43 (0.544)	|0.358	0.017	0.153	0.000	0.012|
21 (0.281)	|0.083	0.184	0.000	0.012	0.000|
41 (0.170)	|0.004	0.160	0.000	0.004	0.000|
Multiallelic Dprime: 0.725
BLOCK 1228.  MARKERS: 6551 6552 6553 6554 6555
21331 (0.442)	|0.363	0.039	0.040|
21114 (0.362)	|0.301	0.033	0.030|
33114 (0.155)	|0.102	0.030	0.022|
21111 (0.017)	|0.014	0.003	0.000|
21334 (0.014)	|0.011	0.003	0.000|
Multiallelic Dprime: 0.134
BLOCK 1229.  MARKERS: 6558 6559 6560
442 (0.793)	|0.503	0.132	0.109	0.050|
223 (0.111)	|0.056	0.009	0.012	0.034|
443 (0.096)	|0.017	0.029	0.029	0.020|
Multiallelic Dprime: 0.291
BLOCK 1230.  MARKERS: 6562 6563 6564 6565
4111 (0.576)	|0.255	0.307	0.000	0.015|
4312 (0.170)	|0.143	0.010	0.002	0.014|
4332 (0.151)	|0.085	0.034	0.023	0.008|
3311 (0.104)	|0.059	0.016	0.023	0.004|
Multiallelic Dprime: 0.435
BLOCK 1231.  MARKERS: 6568 6569 6570
131 (0.542)	|0.403	0.074	0.058|
313 (0.368)	|0.264	0.086	0.015|
333 (0.048)	|0.022	0.013	0.014|
133 (0.042)	|0.023	0.012	0.007|
Multiallelic Dprime: 0.142
BLOCK 1232.  MARKERS: 6571 6572 6573
333 (0.711)	|0.472	0.110	0.096	0.029|
213 (0.185)	|0.143	0.026	0.014	0.000|
212 (0.095)	|0.056	0.024	0.013	0.003|
Multiallelic Dprime: 0.161
BLOCK 1233.  MARKERS: 6576 6577 6578 6579
1113 (0.675)	|0.314	0.262	0.097	0.003|
4322 (0.160)	|0.036	0.034	0.066	0.023|
4122 (0.124)	|0.092	0.015	0.016	0.000|
1112 (0.032)	|0.000	0.003	0.029	0.000|
Multiallelic Dprime: 0.350
BLOCK 1234.  MARKERS: 6583 6584 6585
122 (0.446)	|0.206	0.055	0.150	0.036|
132 (0.312)	|0.167	0.107	0.019	0.020|
334 (0.211)	|0.092	0.079	0.021	0.018|
332 (0.025)	|0.017	0.003	0.003	0.001|
Multiallelic Dprime: 0.242
BLOCK 1235.  MARKERS: 6587 6588 6589 6590
2313 (0.483)	|0.319	0.071	0.093|
4123 (0.244)	|0.055	0.154	0.035|
2321 (0.194)	|0.168	0.018	0.008|
2323 (0.077)	|0.054	0.022	0.000|
Multiallelic Dprime: 0.404
BLOCK 1236.  MARKERS: 6591 6592
11 (0.597)	|0.533	0.024	0.041|
13 (0.266)	|0.076	0.167	0.024|
23 (0.137)	|0.005	0.016	0.116|
Multiallelic Dprime: 0.694
BLOCK 1237.  MARKERS: 6593 6594
41 (0.611)	|0.387	0.000	0.161	0.003	0.049	0.005	0.000|
22 (0.204)	|0.000	0.186	0.000	0.000	0.000	0.000	0.016|
42 (0.185)	|0.000	0.023	0.003	0.111	0.000	0.038	0.000|
Multiallelic Dprime: 0.957
BLOCK 1238.  MARKERS: 6595 6596 6597 6598 6599 6600
124423 (0.386)	|0.177	0.205	0.003|
412223 (0.208)	|0.113	0.094	0.004|
124421 (0.162)	|0.021	0.000	0.144|
424413 (0.113)	|0.070	0.038	0.008|
424223 (0.049)	|0.049	0.000	0.000|
424423 (0.043)	|0.027	0.015	0.000|
414423 (0.015)	|0.000	0.014	0.002|
Multiallelic Dprime: 0.409
BLOCK 1239.  MARKERS: 6602 6603
22 (0.471)	|0.142	0.308	0.020|
24 (0.368)	|0.300	0.051	0.017|
42 (0.161)	|0.047	0.010	0.104|
Multiallelic Dprime: 0.585
BLOCK 1240.  MARKERS: 6605 6606 6607
221 (0.489)	|0.157	0.094	0.062	0.059	0.043	0.036	0.016	0.005|
143 (0.369)	|0.088	0.066	0.088	0.047	0.039	0.018	0.008	0.003|
123 (0.141)	|0.044	0.031	0.019	0.008	0.012	0.014	0.006	0.002|
Multiallelic Dprime: 0.123
BLOCK 1241.  MARKERS: 6612 6613 6614 6615 6616 6617 6618 6619 6620 6621
1332322143 (0.287)	|0.002	0.286	0.000|
1114114143 (0.192)	|0.191	0.000	0.000|
1312322421 (0.169)	|0.003	0.000	0.167|
4312322143 (0.114)	|0.102	0.012	0.000|
1312322143 (0.094)	|0.048	0.045	0.000|
1314112143 (0.068)	|0.068	0.000	0.000|
1114122143 (0.030)	|0.010	0.018	0.000|
1114112143 (0.011)	|0.010	0.000	0.000|
Multiallelic Dprime: 0.885
BLOCK 1242.  MARKERS: 6622 6623
12 (0.452)	|0.420	0.032|
32 (0.363)	|0.309	0.054|
14 (0.183)	|0.103	0.079|
Multiallelic Dprime: 0.361
BLOCK 1243.  MARKERS: 6624 6625 6626 6627
2312 (0.836)	|0.423	0.137	0.143	0.119|
4134 (0.164)	|0.023	0.133	0.000	0.004|
Multiallelic Dprime: 0.768
BLOCK 1244.  MARKERS: 6628 6629 6630 6631 6632 6633
433342 (0.445)	|0.443	0.002	0.002|
412122 (0.270)	|0.191	0.080	0.000|
233342 (0.143)	|0.000	0.000	0.141|
432124 (0.123)	|0.000	0.122	0.000|
Multiallelic Dprime: 0.793
BLOCK 1245.  MARKERS: 6634 6635 6636
332 (0.641)	|0.349	0.155	0.112	0.015	0.010|
132 (0.214)	|0.071	0.031	0.023	0.086	0.000|
114 (0.143)	|0.076	0.020	0.041	0.000	0.000|
Multiallelic Dprime: 0.269
BLOCK 1246.  MARKERS: 6638 6639 6640 6641 6642 6643 6644
3221232 (0.498)	|0.225	0.099	0.113	0.060|
3221132 (0.206)	|0.045	0.059	0.079	0.021|
3221233 (0.177)	|0.033	0.056	0.053	0.034|
1443212 (0.102)	|0.010	0.078	0.005	0.007|
3223212 (0.010)	|0.001	0.006	0.003	0.000|
Multiallelic Dprime: 0.276
BLOCK 1247.  MARKERS: 6647 6648 6649
234 (0.315)	|0.273	0.042	0.000|
214 (0.305)	|0.260	0.044	0.000|
232 (0.254)	|0.007	0.238	0.009|
132 (0.123)	|0.004	0.018	0.100|
Multiallelic Dprime: 0.760
BLOCK 1248.  MARKERS: 6651 6652
31 (0.548)	|0.430	0.053	0.021	0.041|
21 (0.344)	|0.206	0.048	0.054	0.036|
23 (0.109)	|0.025	0.014	0.041	0.026|
Multiallelic Dprime: 0.293
BLOCK 1249.  MARKERS: 6653 6654 6655
231 (0.659)	|0.493	0.118	0.048|
233 (0.116)	|0.024	0.040	0.056|
213 (0.116)	|0.052	0.054	0.008|
431 (0.105)	|0.057	0.005	0.041|
Multiallelic Dprime: 0.365
BLOCK 1250.  MARKERS: 6658 6659
43 (0.627)	|0.203	0.202	0.117	0.072	0.029|
23 (0.221)	|0.103	0.070	0.031	0.003	0.011|
41 (0.152)	|0.068	0.038	0.022	0.013	0.009|
Multiallelic Dprime: 0.150
BLOCK 1251.  MARKERS: 6662 6663 6664 6665
3224 (0.373)	|0.122	0.129	0.063	0.060|
4124 (0.308)	|0.098	0.068	0.070	0.072|
3242 (0.171)	|0.082	0.040	0.036	0.012|
4224 (0.088)	|0.028	0.019	0.012	0.029|
3222 (0.048)	|0.007	0.016	0.021	0.004|
Multiallelic Dprime: 0.150
BLOCK 1252.  MARKERS: 6668 6669 6670 6671 6672
22343 (0.340)	|0.336	0.000|
22313 (0.273)	|0.000	0.273|
44143 (0.202)	|0.198	0.004|
22344 (0.181)	|0.181	0.000|
Multiallelic Dprime: 0.987
BLOCK 1253.  MARKERS: 6673 6674 6675 6676
3431 (0.718)	|0.174	0.173	0.228	0.081	0.025	0.016	0.017|
1213 (0.277)	|0.187	0.070	0.011	0.005	0.000	0.001	0.000|
Multiallelic Dprime: 0.512
BLOCK 1254.  MARKERS: 6677 6678 6679 6680 6681 6682
123331 (0.362)	|0.121	0.020	0.220|
241333 (0.246)	|0.064	0.163	0.017|
121113 (0.240)	|0.145	0.084	0.013|
121333 (0.086)	|0.079	0.001	0.005|
121331 (0.026)	|0.023	0.000	0.003|
123333 (0.017)	|0.017	0.000	0.000|
141333 (0.017)	|0.000	0.000	0.017|
Multiallelic Dprime: 0.546
BLOCK 1255.  MARKERS: 6684 6685
21 (0.450)	|0.007	0.318	0.126|
23 (0.276)	|0.272	0.000	0.003|
41 (0.274)	|0.137	0.010	0.128|
Multiallelic Dprime: 0.718
BLOCK 1256.  MARKERS: 6686 6687
12 (0.416)	|0.150	0.267|
34 (0.327)	|0.220	0.106|
32 (0.257)	|0.229	0.028|
Multiallelic Dprime: 0.428
BLOCK 1257.  MARKERS: 6688 6689
22 (0.599)	|0.226	0.265	0.109|
44 (0.400)	|0.278	0.101	0.020|
Multiallelic Dprime: 0.387
BLOCK 1258.  MARKERS: 6690 6691 6692
111 (0.504)	|0.273	0.132	0.093	0.006	0.003|
133 (0.365)	|0.202	0.095	0.050	0.003	0.005|
311 (0.129)	|0.059	0.029	0.030	0.005	0.002|
Multiallelic Dprime: 0.053
BLOCK 1259.  MARKERS: 6695 6696 6697 6698 6699 6700
244242 (0.531)	|0.374	0.086	0.071|
122431 (0.254)	|0.049	0.206	0.002|
244231 (0.172)	|0.037	0.052	0.084|
244232 (0.016)	|0.000	0.013	0.003|
124231 (0.010)	|0.003	0.005	0.002|
Multiallelic Dprime: 0.535
BLOCK 1260.  MARKERS: 6705 6706
34 (0.470)	|0.239	0.114	0.091	0.028|
12 (0.364)	|0.248	0.024	0.039	0.054|
14 (0.163)	|0.113	0.017	0.024	0.006|
Multiallelic Dprime: 0.275
BLOCK 1261.  MARKERS: 6708 6709 6710 6711 6712
32342 (0.597)	|0.453	0.051	0.003	0.002	0.053	0.023|
14123 (0.155)	|0.000	0.000	0.140	0.000	0.000	0.000|
34123 (0.154)	|0.001	0.132	0.002	0.000	0.005	0.000|
32322 (0.089)	|0.002	0.000	0.000	0.083	0.000	0.000|
Multiallelic Dprime: 0.915
BLOCK 1262.  MARKERS: 6713 6714 6715 6716 6717 6718 6719 6720 6721 6722 6723
41234312141 (0.455)	|0.433	0.000	0.004	0.000	0.011|
43214334323 (0.183)	|0.000	0.179	0.000	0.000	0.000|
21412432321 (0.146)	|0.009	0.000	0.134	0.002	0.000|
41234332121 (0.087)	|0.002	0.000	0.000	0.085	0.000|
41214332341 (0.057)	|0.003	0.000	0.011	0.042	0.000|
41214332141 (0.023)	|0.004	0.000	0.000	0.019	0.000|
Multiallelic Dprime: 0.945
BLOCK 1263.  MARKERS: 6724 6725 6726 6727 6728
11143 (0.464)	|0.404	0.060|
31321 (0.183)	|0.004	0.180|
34323 (0.169)	|0.163	0.006|
11323 (0.160)	|0.079	0.080|
14323 (0.015)	|0.014	0.001|
Multiallelic Dprime: 0.672
BLOCK 1264.  MARKERS: 6730 6731 6732 6733
1242 (0.675)	|0.434	0.236|
3421 (0.325)	|0.253	0.073|
Multiallelic Dprime: 0.275
BLOCK 1265.  MARKERS: 6734 6735
11 (0.687)	|0.501	0.180	0.007|
33 (0.309)	|0.191	0.114	0.004|
Multiallelic Dprime: 0.112
BLOCK 1266.  MARKERS: 6737 6738
11 (0.693)	|0.268	0.223	0.123	0.077	0.000|
34 (0.296)	|0.059	0.081	0.065	0.082	0.009|
14 (0.011)	|0.005	0.007	0.000	0.000	0.000|
Multiallelic Dprime: 0.230
BLOCK 1267.  MARKERS: 6740 6741 6742 6743
3413 (0.330)	|0.221	0.072	0.037|
3433 (0.310)	|0.184	0.057	0.065|
1433 (0.189)	|0.062	0.096	0.029|
3231 (0.159)	|0.061	0.024	0.071|
3233 (0.010)	|0.001	0.005	0.003|
Multiallelic Dprime: 0.263
BLOCK 1268.  MARKERS: 6745 6746 6747 6748
3344 (0.531)	|0.248	0.153	0.015	0.055	0.031	0.029|
3343 (0.256)	|0.172	0.033	0.016	0.010	0.021	0.003|
2224 (0.203)	|0.042	0.004	0.126	0.009	0.018	0.002|
Multiallelic Dprime: 0.399
BLOCK 1269.  MARKERS: 6752 6753 6754 6755 6756 6757 6758
3234334 (0.463)	|0.123	0.184	0.031	0.068	0.045	0.003	0.000	0.000|
1431212 (0.190)	|0.161	0.021	0.004	0.004	0.000	0.000	0.000	0.000|
3414312 (0.164)	|0.010	0.009	0.087	0.038	0.005	0.000	0.014	0.000|
3434334 (0.075)	|0.043	0.000	0.000	0.002	0.014	0.001	0.000	0.011|
1434212 (0.071)	|0.010	0.000	0.043	0.003	0.000	0.016	0.000	0.000|
3434312 (0.034)	|0.001	0.000	0.000	0.000	0.000	0.029	0.000	0.000|
Multiallelic Dprime: 0.606
BLOCK 1270.  MARKERS: 6759 6760 6761 6762 6763 6764 6765 6766 6767
443123422 (0.349)	|0.244	0.032	0.011	0.061|
433341244 (0.216)	|0.044	0.120	0.030	0.021|
233141244 (0.166)	|0.112	0.020	0.029	0.004|
431141444 (0.115)	|0.066	0.007	0.040	0.003|
433143424 (0.065)	|0.023	0.025	0.016	0.001|
433141244 (0.049)	|0.005	0.017	0.003	0.025|
233141444 (0.014)	|0.000	0.001	0.006	0.007|
443123424 (0.010)	|0.000	0.000	0.009	0.000|
Multiallelic Dprime: 0.442
BLOCK 1271.  MARKERS: 6769 6770 6771
321 (0.501)	|0.307	0.095	0.098|
243 (0.224)	|0.020	0.154	0.050|
241 (0.150)	|0.018	0.064	0.068|
341 (0.125)	|0.122	0.000	0.003|
Multiallelic Dprime: 0.461
BLOCK 1272.  MARKERS: 6773 6774 6775
124 (0.466)	|0.221	0.181	0.065	0.001|
324 (0.313)	|0.143	0.090	0.059	0.020|
142 (0.220)	|0.073	0.078	0.064	0.004|
Multiallelic Dprime: 0.125
BLOCK 1273.  MARKERS: 6777 6778 6779 6780 6781 6782 6783
3144344 (0.435)	|0.214	0.134	0.088|
3144342 (0.349)	|0.248	0.084	0.017|
1433122 (0.188)	|0.148	0.018	0.021|
3144142 (0.025)	|0.020	0.003	0.002|
Multiallelic Dprime: 0.298
BLOCK 1274.  MARKERS: 6786 6787
42 (0.632)	|0.154	0.151	0.105	0.062	0.095	0.011	0.023	0.021|
32 (0.240)	|0.043	0.059	0.022	0.080	0.018	0.012	0.004	0.000|
44 (0.128)	|0.025	0.006	0.056	0.004	0.000	0.036	0.000	0.001|
Multiallelic Dprime: 0.322
BLOCK 1275.  MARKERS: 6788 6789 6790 6791 6792 6793 6794 6795
33434223 (0.223)	|0.187	0.027	0.000	0.001	0.000|
33431243 (0.218)	|0.022	0.158	0.039	0.000	0.000|
11414223 (0.182)	|0.031	0.124	0.004	0.019	0.000|
33434421 (0.146)	|0.085	0.057	0.004	0.000	0.000|
33234223 (0.113)	|0.098	0.012	0.003	0.000	0.000|
33434243 (0.059)	|0.013	0.004	0.040	0.000	0.000|
33434221 (0.027)	|0.007	0.017	0.002	0.000	0.000|
33431223 (0.023)	|0.003	0.002	0.002	0.000	0.015|
Multiallelic Dprime: 0.606
BLOCK 1276.  MARKERS: 6796 6797 6798 6799 6800 6801 6802 6803 6804
434414111 (0.446)	|0.294	0.153|
222232323 (0.405)	|0.322	0.083|
222232321 (0.097)	|0.090	0.007|
222234321 (0.019)	|0.019	0.000|
224414111 (0.015)	|0.014	0.002|
Multiallelic Dprime: 0.309
BLOCK 1277.  MARKERS: 6805 6806 6807
322 (0.753)	|0.378	0.305	0.069|
134 (0.247)	|0.082	0.127	0.040|
Multiallelic Dprime: 0.208
BLOCK 1278.  MARKERS: 6808 6809
11 (0.460)	|0.373	0.024	0.035	0.027|
21 (0.432)	|0.025	0.172	0.087	0.143|
22 (0.109)	|0.023	0.008	0.067	0.007|
Multiallelic Dprime: 0.671
BLOCK 1279.  MARKERS: 6810 6811 6812
134 (0.421)	|0.296	0.125|
112 (0.203)	|0.142	0.061|
334 (0.188)	|0.140	0.048|
132 (0.178)	|0.124	0.051|
Multiallelic Dprime: 0.033
BLOCK 1280.  MARKERS: 6817 6818
22 (0.707)	|0.457	0.193	0.051|
43 (0.290)	|0.175	0.004	0.111|
Multiallelic Dprime: 0.309
BLOCK 1281.  MARKERS: 6819 6820 6821 6822 6823
12242 (0.631)	|0.234	0.230	0.166|
34423 (0.198)	|0.103	0.057	0.039|
32242 (0.162)	|0.053	0.069	0.040|
Multiallelic Dprime: 0.099
BLOCK 1282.  MARKERS: 6826 6827
21 (0.391)	|0.121	0.096	0.100	0.031	0.015	0.009	0.006|
34 (0.360)	|0.113	0.085	0.108	0.023	0.012	0.003	0.005|
31 (0.249)	|0.079	0.069	0.038	0.021	0.038	0.002	0.001|
Multiallelic Dprime: 0.095
BLOCK 1283.  MARKERS: 6829 6830 6831 6832 6833 6834 6835 6836
34144231 (0.312)	|0.000	0.000	0.194	0.093	0.000	0.000	0.014|
12322223 (0.250)	|0.215	0.000	0.000	0.000	0.022	0.000	0.000|
34322423 (0.245)	|0.003	0.234	0.000	0.000	0.000	0.000	0.000|
34322223 (0.074)	|0.051	0.000	0.000	0.000	0.000	0.020	0.000|
32322223 (0.065)	|0.063	0.000	0.000	0.000	0.000	0.000	0.000|
12322423 (0.014)	|0.000	0.014	0.000	0.000	0.000	0.000	0.000|
34142223 (0.012)	|0.008	0.000	0.000	0.000	0.000	0.000	0.000|
Multiallelic Dprime: 0.971
BLOCK 1284.  MARKERS: 6837 6838 6839 6840 6841 6842 6843 6844 6845 6846 6847 6848 6849 6850
14344134122133 (0.349)	|0.182	0.052	0.053	0.015	0.044|
24343334124311 (0.250)	|0.197	0.022	0.009	0.006	0.013|
12134122342133 (0.204)	|0.095	0.013	0.011	0.074	0.011|
12144132122133 (0.093)	|0.070	0.008	0.010	0.003	0.000|
14343334124311 (0.024)	|0.011	0.000	0.014	0.000	0.000|
14344134124311 (0.020)	|0.021	0.000	0.000	0.000	0.000|
12134122122133 (0.016)	|0.001	0.012	0.000	0.001	0.002|
Multiallelic Dprime: 0.367
BLOCK 1285.  MARKERS: 6852 6853 6854 6855
2312 (0.591)	|0.454	0.019	0.076	0.002	0.027	0.011|
4332 (0.117)	|0.074	0.000	0.035	0.004	0.002	0.001|
4334 (0.105)	|0.004	0.099	0.000	0.000	0.000	0.000|
4132 (0.100)	|0.010	0.000	0.003	0.086	0.000	0.000|
2332 (0.082)	|0.076	0.000	0.004	0.000	0.000	0.000|
Multiallelic Dprime: 0.561
BLOCK 1286.  MARKERS: 6859 6860 6861 6862 6863 6864 6865 6866 6867
121234224 (0.620)	|0.477	0.085	0.058|
223112442 (0.121)	|0.002	0.039	0.082|
243212444 (0.119)	|0.002	0.115	0.001|
223112444 (0.091)	|0.014	0.077	0.000|
221212444 (0.030)	|0.000	0.030	0.000|
243212244 (0.013)	|0.000	0.012	0.002|
Multiallelic Dprime: 0.750
BLOCK 1287.  MARKERS: 6870 6871
23 (0.494)	|0.479	0.000	0.013	0.000	0.000	0.004|
22 (0.360)	|0.000	0.181	0.034	0.081	0.061	0.000|
42 (0.147)	|0.029	0.000	0.096	0.000	0.000	0.021|
Multiallelic Dprime: 0.896
BLOCK 1288.  MARKERS: 6872 6873 6874 6875 6876
24444 (0.507)	|0.242	0.089	0.164	0.003|
13222 (0.181)	|0.024	0.140	0.009	0.005|
23242 (0.143)	|0.095	0.014	0.010	0.019|
13242 (0.081)	|0.002	0.075	0.004	0.000|
23444 (0.062)	|0.008	0.021	0.003	0.030|
24442 (0.025)	|0.009	0.015	0.000	0.001|
Multiallelic Dprime: 0.556
BLOCK 1289.  MARKERS: 6877 6878 6879 6880 6881 6882
331221 (0.378)	|0.087	0.282	0.010|
233141 (0.356)	|0.315	0.038	0.004|
213143 (0.191)	|0.177	0.013	0.000|
333141 (0.060)	|0.011	0.006	0.042|
Multiallelic Dprime: 0.707
BLOCK 1290.  MARKERS: 6883 6884
11 (0.604)	|0.137	0.343	0.091	0.033|
33 (0.340)	|0.277	0.032	0.010	0.021|
31 (0.056)	|0.006	0.017	0.033	0.000|
Multiallelic Dprime: 0.571
BLOCK 1291.  MARKERS: 6885 6886 6887
321 (0.419)	|0.322	0.004	0.000	0.065	0.000	0.000	0.012|
443 (0.391)	|0.000	0.156	0.189	0.002	0.030	0.014	0.000|
343 (0.134)	|0.000	0.083	0.000	0.010	0.037	0.001	0.000|
341 (0.055)	|0.000	0.022	0.000	0.030	0.000	0.000	0.000|
Multiallelic Dprime: 0.815
BLOCK 1292.  MARKERS: 6888 6889 6890 6891 6892 6893
442221 (0.323)	|0.006	0.315	0.000	0.000|
223421 (0.265)	|0.123	0.036	0.097	0.008|
223441 (0.190)	|0.176	0.011	0.000	0.002|
223422 (0.108)	|0.105	0.000	0.000	0.000|
223221 (0.068)	|0.004	0.042	0.022	0.000|
222221 (0.017)	|0.000	0.016	0.000	0.000|
443421 (0.014)	|0.009	0.003	0.000	0.001|
Multiallelic Dprime: 0.771
BLOCK 1293.  MARKERS: 6895 6896 6897
221 (0.434)	|0.267	0.077	0.090|
124 (0.432)	|0.330	0.090	0.011|
241 (0.120)	|0.080	0.030	0.010|
224 (0.012)	|0.011	0.000	0.000|
Multiallelic Dprime: 0.229
BLOCK 1294.  MARKERS: 6900 6901
32 (0.691)	|0.308	0.232	0.150|
33 (0.198)	|0.156	0.027	0.015|
13 (0.111)	|0.025	0.046	0.040|
Multiallelic Dprime: 0.286
BLOCK 1295.  MARKERS: 6904 6905
32 (0.489)	|0.278	0.025	0.124	0.062|
34 (0.306)	|0.245	0.000	0.004	0.057|
12 (0.205)	|0.000	0.199	0.003	0.000|
Multiallelic Dprime: 0.577
BLOCK 1296.  MARKERS: 6906 6907 6908 6909
3333 (0.525)	|0.418	0.103	0.000	0.003|
4333 (0.224)	|0.003	0.222	0.000	0.000|
3231 (0.130)	|0.005	0.002	0.114	0.007|
3311 (0.119)	|0.060	0.057	0.000	0.000|
Multiallelic Dprime: 0.711
BLOCK 1297.  MARKERS: 6910 6911 6912
341 (0.486)	|0.294	0.061	0.073	0.052|
343 (0.384)	|0.273	0.064	0.033	0.011|
131 (0.114)	|0.080	0.020	0.007	0.009|
331 (0.011)	|0.006	0.002	0.003	0.000|
Multiallelic Dprime: 0.179
BLOCK 1298.  MARKERS: 6919 6920 6921 6922 6923 6924 6925 6926 6927 6928
3113311332 (0.653)	|0.501	0.045	0.105|
1434133124 (0.148)	|0.000	0.147	0.000|
3433333134 (0.117)	|0.002	0.113	0.000|
3434333132 (0.072)	|0.000	0.070	0.000|
Multiallelic Dprime: 0.990
BLOCK 1299.  MARKERS: 6930 6931 6932
332 (0.508)	|0.276	0.226|
333 (0.376)	|0.204	0.170|
113 (0.105)	|0.080	0.025|
Multiallelic Dprime: 0.090
BLOCK 1300.  MARKERS: 6940 6941 6942
131 (0.566)	|0.136	0.416	0.016|
213 (0.425)	|0.409	0.012	0.006|
Multiallelic Dprime: 0.910
BLOCK 1301.  MARKERS: 6943 6944 6945
144 (0.544)	|0.015	0.353	0.176|
421 (0.428)	|0.410	0.000	0.018|
424 (0.028)	|0.022	0.000	0.006|
Multiallelic Dprime: 0.913
BLOCK 1302.  MARKERS: 6946 6947
34 (0.447)	|0.204	0.030	0.213|
32 (0.353)	|0.053	0.293	0.007|
14 (0.200)	|0.150	0.046	0.004|
Multiallelic Dprime: 0.618
BLOCK 1303.  MARKERS: 6950 6951
34 (0.406)	|0.024	0.224	0.000	0.134	0.000	0.014	0.009|
32 (0.370)	|0.330	0.000	0.018	0.011	0.000	0.000	0.000|
12 (0.224)	|0.002	0.000	0.195	0.000	0.014	0.000	0.003|
Multiallelic Dprime: 0.910
BLOCK 1304.  MARKERS: 6952 6953 6954 6955 6956 6957 6958 6959 6960
412311244 (0.357)	|0.057	0.299	0.001|
232232312 (0.224)	|0.204	0.019	0.002|
414231214 (0.213)	|0.005	0.008	0.196|
432331214 (0.145)	|0.130	0.007	0.008|
432311244 (0.015)	|0.015	0.000	0.000|
232332312 (0.014)	|0.012	0.002	0.000|
432332314 (0.011)	|0.011	0.000	0.000|
Multiallelic Dprime: 0.833
BLOCK 1305.  MARKERS: 6962 6963
32 (0.447)	|0.199	0.088	0.098	0.052|
34 (0.336)	|0.190	0.074	0.050	0.022|
12 (0.215)	|0.113	0.037	0.029	0.036|
Multiallelic Dprime: 0.114
BLOCK 1306.  MARKERS: 6964 6965 6966 6967
2211 (0.502)	|0.237	0.041	0.169	0.040	0.007|
4211 (0.200)	|0.042	0.032	0.020	0.104	0.000|
2433 (0.177)	|0.007	0.106	0.006	0.048	0.009|
2231 (0.112)	|0.004	0.089	0.014	0.007	0.000|
Multiallelic Dprime: 0.586
BLOCK 1307.  MARKERS: 6968 6969 6970 6971 6972 6973 6974
3343344 (0.290)	|0.141	0.069	0.081|
2411114 (0.267)	|0.141	0.114	0.013|
2343344 (0.209)	|0.083	0.038	0.089|
2443342 (0.201)	|0.106	0.064	0.032|
2443344 (0.018)	|0.013	0.002	0.003|
Multiallelic Dprime: 0.179
BLOCK 1308.  MARKERS: 6975 6976
24 (0.489)	|0.165	0.132	0.142	0.047|
12 (0.287)	|0.099	0.107	0.063	0.018|
22 (0.222)	|0.077	0.052	0.081	0.012|
Multiallelic Dprime: 0.082
BLOCK 1309.  MARKERS: 6978 6979 6980
443 (0.342)	|0.086	0.224	0.031|
223 (0.293)	|0.255	0.020	0.018|
222 (0.286)	|0.037	0.062	0.187|
243 (0.077)	|0.003	0.006	0.068|
Multiallelic Dprime: 0.618
BLOCK 1310.  MARKERS: 6981 6982 6983
314 (0.383)	|0.225	0.003	0.147	0.006|
114 (0.314)	|0.230	0.009	0.010	0.062|
331 (0.304)	|0.064	0.195	0.010	0.030|
Multiallelic Dprime: 0.570
BLOCK 1311.  MARKERS: 6984 6985 6986 6987 6988
32311 (0.519)	|0.491	0.024	0.002|
34133 (0.208)	|0.146	0.060	0.002|
24111 (0.167)	|0.007	0.150	0.010|
34311 (0.097)	|0.004	0.008	0.085|
Multiallelic Dprime: 0.719
BLOCK 1312.  MARKERS: 6990 6991
12 (0.651)	|0.241	0.322	0.084	0.005|
32 (0.246)	|0.120	0.004	0.096	0.025|
34 (0.100)	|0.064	0.011	0.019	0.006|
Multiallelic Dprime: 0.462
BLOCK 1313.  MARKERS: 6993 6994 6995
141 (0.426)	|0.180	0.174	0.071|
323 (0.340)	|0.262	0.053	0.025|
343 (0.199)	|0.132	0.004	0.063|
143 (0.036)	|0.004	0.007	0.024|
Multiallelic Dprime: 0.379
BLOCK 1314.  MARKERS: 6997 6998 6999 7000 7001 7002
221132 (0.578)	|0.263	0.239	0.076|
321132 (0.236)	|0.093	0.113	0.029|
244324 (0.183)	|0.117	0.066	0.000|
Multiallelic Dprime: 0.127
BLOCK 1315.  MARKERS: 7005 7006
24 (0.473)	|0.201	0.127	0.141|
22 (0.421)	|0.186	0.152	0.081|
44 (0.105)	|0.048	0.042	0.012|
Multiallelic Dprime: 0.108
BLOCK 1316.  MARKERS: 7009 7010 7011
411 (0.434)	|0.324	0.087	0.021|
233 (0.321)	|0.270	0.024	0.027|
433 (0.235)	|0.040	0.167	0.027|
Multiallelic Dprime: 0.471
BLOCK 1317.  MARKERS: 7012 7013
44 (0.633)	|0.343	0.147	0.143|
11 (0.285)	|0.201	0.057	0.025|
41 (0.077)	|0.039	0.011	0.027|
Multiallelic Dprime: 0.222
BLOCK 1318.  MARKERS: 7016 7017
23 (0.586)	|0.473	0.100	0.003	0.010|
21 (0.216)	|0.095	0.093	0.027	0.000|
41 (0.196)	|0.023	0.007	0.164	0.000|
Multiallelic Dprime: 0.540
BLOCK 1319.  MARKERS: 7018 7019 7020
422 (0.591)	|0.587	0.005|
441 (0.201)	|0.191	0.007|
241 (0.192)	|0.050	0.138|
421 (0.010)	|0.007	0.003|
Multiallelic Dprime: 0.889
BLOCK 1320.  MARKERS: 7021 7022
23 (0.842)	|0.335	0.331	0.167|
31 (0.153)	|0.076	0.064	0.012|
Multiallelic Dprime: 0.176
BLOCK 1321.  MARKERS: 7023 7024 7025
223 (0.412)	|0.020	0.362	0.030|
222 (0.398)	|0.199	0.010	0.189|
442 (0.180)	|0.180	0.000	0.000|
Multiallelic Dprime: 0.775
BLOCK 1322.  MARKERS: 7026 7027
23 (0.407)	|0.219	0.181	0.004|
43 (0.372)	|0.145	0.222	0.005|
24 (0.220)	|0.176	0.038	0.003|
Multiallelic Dprime: 0.235
BLOCK 1323.  MARKERS: 7028 7029
23 (0.540)	|0.149	0.298	0.089|
41 (0.441)	|0.314	0.035	0.088|
21 (0.013)	|0.005	0.009	0.000|
Multiallelic Dprime: 0.487
BLOCK 1324.  MARKERS: 7031 7032 7033 7034 7035
31133 (0.470)	|0.453	0.015|
13321 (0.341)	|0.055	0.286|
31321 (0.179)	|0.073	0.106|
Multiallelic Dprime: 0.742
BLOCK 1325.  MARKERS: 7036 7037
33 (0.589)	|0.412	0.005	0.044	0.000	0.060	0.048	0.005|
11 (0.409)	|0.006	0.176	0.107	0.102	0.001	0.000	0.010|
Multiallelic Dprime: 0.888
BLOCK 1326.  MARKERS: 7039 7040 7041 7042 7043 7044 7045 7046 7047 7048 7049 7050 7051 7052 7053 7054
2134323333223334 (0.418)	|0.200	0.214|
3314241114443312 (0.181)	|0.081	0.101|
2331323313441132 (0.152)	|0.116	0.036|
3331323313441132 (0.104)	|0.091	0.012|
2334321313443332 (0.061)	|0.031	0.031|
2334323313441132 (0.049)	|0.046	0.002|
2334321313443134 (0.015)	|0.009	0.006|
Multiallelic Dprime: 0.323
BLOCK 1327.  MARKERS: 7055 7056
22 (0.586)	|0.189	0.282	0.115|
43 (0.409)	|0.313	0.095	0.001|
Multiallelic Dprime: 0.526
BLOCK 1328.  MARKERS: 7057 7058
23 (0.506)	|0.186	0.132	0.082	0.065	0.018|
33 (0.378)	|0.091	0.118	0.103	0.041	0.020|
32 (0.116)	|0.033	0.037	0.033	0.007	0.002|
Multiallelic Dprime: 0.151
BLOCK 1329.  MARKERS: 7063 7064 7065 7066 7067 7068 7069
4412323 (0.309)	|0.099	0.211|
2411323 (0.289)	|0.210	0.078|
2231113 (0.219)	|0.170	0.050|
2431121 (0.112)	|0.084	0.027|
2432323 (0.040)	|0.035	0.005|
Multiallelic Dprime: 0.402
BLOCK 1330.  MARKERS: 7071 7072
43 (0.619)	|0.213	0.136	0.270|
21 (0.380)	|0.142	0.199	0.039|
Multiallelic Dprime: 0.333
BLOCK 1331.  MARKERS: 7075 7076
12 (0.355)	|0.179	0.122	0.042	0.005|
11 (0.336)	|0.066	0.269	0.000	0.002|
32 (0.309)	|0.226	0.075	0.004	0.004|
Multiallelic Dprime: 0.432
BLOCK 1332.  MARKERS: 7077 7078 7079
243 (0.469)	|0.131	0.159	0.059	0.040	0.043	0.025|
421 (0.465)	|0.271	0.073	0.042	0.040	0.016	0.007|
223 (0.046)	|0.017	0.018	0.005	0.000	0.003	0.000|
443 (0.011)	|0.000	0.004	0.000	0.001	0.000	0.003|
Multiallelic Dprime: 0.305
BLOCK 1333.  MARKERS: 7088 7089 7090 7091 7092 7093 7094 7095 7096 7097 7098 7099
411111341224 (0.416)	|0.348	0.071|
411111341424 (0.257)	|0.145	0.111|
233333133443 (0.109)	|0.049	0.060|
431111343423 (0.082)	|0.074	0.009|
233333143443 (0.061)	|0.045	0.016|
411111343424 (0.036)	|0.026	0.010|
Multiallelic Dprime: 0.332
BLOCK 1334.  MARKERS: 7102 7103
43 (0.712)	|0.581	0.130|
14 (0.287)	|0.114	0.173|
Multiallelic Dprime: 0.428
BLOCK 1335.  MARKERS: 7104 7105
13 (0.696)	|0.380	0.315	0.000|
31 (0.304)	|0.076	0.122	0.104|
Multiallelic Dprime: 0.343
BLOCK 1336.  MARKERS: 7106 7107 7108
121 (0.457)	|0.234	0.139	0.083|
123 (0.436)	|0.199	0.138	0.099|
343 (0.104)	|0.041	0.030	0.033|
Multiallelic Dprime: 0.061
BLOCK 1337.  MARKERS: 7112 7113
22 (0.474)	|0.433	0.030	0.011|
44 (0.310)	|0.221	0.085	0.003|
24 (0.215)	|0.184	0.031	0.000|
Multiallelic Dprime: 0.358
BLOCK 1338.  MARKERS: 7116 7117
22 (0.840)	|0.406	0.216	0.184	0.027	0.003|
31 (0.146)	|0.012	0.116	0.014	0.000	0.000|
21 (0.014)	|0.000	0.003	0.000	0.000	0.009|
Multiallelic Dprime: 0.718
BLOCK 1339.  MARKERS: 7118 7119 7120 7121 7122 7123 7124 7125 7126 7127 7128 7129 7130 7131 7132
123322221414113 (0.419)	|0.345	0.021	0.054|
341244342133333 (0.335)	|0.059	0.261	0.015|
123322221414111 (0.198)	|0.051	0.012	0.135|
123244342133333 (0.028)	|0.011	0.018	0.000|
123322221414313 (0.010)	|0.008	0.000	0.002|
Multiallelic Dprime: 0.656
BLOCK 1340.  MARKERS: 7133 7134
33 (0.474)	|0.310	0.094	0.068|
12 (0.318)	|0.174	0.063	0.082|
32 (0.206)	|0.133	0.046	0.025|
Multiallelic Dprime: 0.107
BLOCK 1341.  MARKERS: 7136 7137 7138
122 (0.618)	|0.336	0.229	0.044	0.005|
322 (0.202)	|0.113	0.075	0.013	0.000|
344 (0.174)	|0.106	0.053	0.008	0.004|
Multiallelic Dprime: 0.067
BLOCK 1342.  MARKERS: 7143 7144 7145
133 (0.557)	|0.116	0.261	0.140	0.038|
341 (0.356)	|0.185	0.019	0.138	0.013|
143 (0.066)	|0.063	0.002	0.000	0.000|
333 (0.011)	|0.000	0.005	0.006	0.000|
Multiallelic Dprime: 0.465
BLOCK 1343.  MARKERS: 7146 7147 7148 7149 7150
14344 (0.373)	|0.301	0.072|
32124 (0.286)	|0.253	0.033|
34122 (0.286)	|0.245	0.040|
34124 (0.051)	|0.038	0.012|
Multiallelic Dprime: 0.164
BLOCK 1344.  MARKERS: 7151 7152
42 (0.842)	|0.487	0.148	0.150	0.041	0.012|
24 (0.158)	|0.081	0.021	0.010	0.037	0.010|
Multiallelic Dprime: 0.233
BLOCK 1345.  MARKERS: 7154 7155 7156 7157
4422 (0.568)	|0.240	0.314	0.012|
2422 (0.170)	|0.002	0.017	0.151|
2234 (0.160)	|0.160	0.000	0.002|
2232 (0.078)	|0.004	0.001	0.071|
2432 (0.022)	|0.000	0.022	0.000|
Multiallelic Dprime: 0.681
BLOCK 1346.  MARKERS: 7158 7159
42 (0.407)	|0.144	0.102	0.051	0.067	0.025	0.012|
24 (0.360)	|0.100	0.096	0.074	0.063	0.016	0.010|
22 (0.231)	|0.088	0.059	0.036	0.027	0.011	0.007|
Multiallelic Dprime: 0.084
BLOCK 1347.  MARKERS: 7164 7165 7166 7167 7168 7169
322412 (0.334)	|0.331	0.003	0.000|
322411 (0.257)	|0.000	0.197	0.061|
134422 (0.163)	|0.000	0.000	0.163|
322222 (0.156)	|0.135	0.021	0.000|
322422 (0.052)	|0.000	0.051	0.000|
334422 (0.029)	|0.000	0.000	0.029|
Multiallelic Dprime: 0.869
BLOCK 1348.  MARKERS: 7170 7171
42 (0.465)	|0.000	0.247	0.130	0.075	0.000	0.000	0.000|
41 (0.277)	|0.196	0.000	0.000	0.002	0.055	0.010	0.000|
21 (0.258)	|0.241	0.000	0.003	0.001	0.003	0.002	0.007|
Multiallelic Dprime: 0.910
BLOCK 1349.  MARKERS: 7172 7173 7174 7175 7176 7177
411223 (0.433)	|0.347	0.087|
433341 (0.245)	|0.224	0.020|
311223 (0.135)	|0.133	0.002|
413341 (0.079)	|0.071	0.007|
411341 (0.058)	|0.058	0.000|
411243 (0.013)	|0.013	0.000|
413223 (0.011)	|0.005	0.006|
Multiallelic Dprime: 0.524
BLOCK 1350.  MARKERS: 7178 7179
22 (0.878)	|0.544	0.237	0.097|
44 (0.122)	|0.109	0.006	0.007|
Multiallelic Dprime: 0.707
BLOCK 1351.  MARKERS: 7181 7182
22 (0.654)	|0.253	0.392	0.009|
24 (0.243)	|0.217	0.025	0.001|
42 (0.103)	|0.005	0.004	0.094|
Multiallelic Dprime: 0.665
BLOCK 1352.  MARKERS: 7185 7186
42 (0.478)	|0.239	0.012	0.221|
12 (0.418)	|0.168	0.247	0.002|
43 (0.104)	|0.104	0.000	0.000|
Multiallelic Dprime: 0.564
BLOCK 1353.  MARKERS: 7187 7188 7189
313 (0.511)	|0.171	0.006	0.215	0.102	0.002	0.000	0.009|
111 (0.259)	|0.000	0.226	0.000	0.000	0.000	0.025	0.000|
333 (0.223)	|0.157	0.000	0.000	0.000	0.066	0.000	0.000|
Multiallelic Dprime: 0.783
BLOCK 1354.  MARKERS: 7191 7192 7193 7194 7195 7196 7197 7198 7199 7200
2224222244 (0.327)	|0.085	0.237|
3244224214 (0.234)	|0.204	0.030|
2422222442 (0.221)	|0.202	0.019|
2224442244 (0.102)	|0.094	0.007|
2224222444 (0.069)	|0.054	0.015|
3244224244 (0.023)	|0.022	0.001|
2224222242 (0.011)	|0.008	0.003|
Multiallelic Dprime: 0.642
BLOCK 1355.  MARKERS: 7202 7203 7204
322 (0.681)	|0.190	0.153	0.139	0.128	0.070|
144 (0.314)	|0.201	0.033	0.035	0.009	0.034|
Multiallelic Dprime: 0.414
BLOCK 1356.  MARKERS: 7210 7211 7212 7213
2443 (0.391)	|0.333	0.044	0.003	0.000	0.002|
2123 (0.187)	|0.009	0.168	0.003	0.000	0.006|
2421 (0.174)	|0.135	0.021	0.013	0.000	0.000|
4421 (0.137)	|0.003	0.012	0.122	0.000	0.000|
2423 (0.108)	|0.006	0.065	0.001	0.029	0.004|
Multiallelic Dprime: 0.765
BLOCK 1357.  MARKERS: 7214 7215 7216 7217 7218 7219
441443 (0.486)	|0.232	0.130	0.083	0.037	0.003|
241433 (0.313)	|0.121	0.098	0.050	0.025	0.013|
224242 (0.142)	|0.051	0.023	0.037	0.027	0.004|
241443 (0.029)	|0.007	0.010	0.002	0.010	0.000|
244433 (0.012)	|0.004	0.000	0.004	0.002	0.001|
Multiallelic Dprime: 0.132
BLOCK 1358.  MARKERS: 7225 7226 7227 7228
2123 (0.419)	|0.341	0.072|
4321 (0.265)	|0.175	0.086|
4121 (0.179)	|0.148	0.030|
4141 (0.107)	|0.086	0.019|
4123 (0.022)	|0.008	0.013|
Multiallelic Dprime: 0.219
BLOCK 1359.  MARKERS: 7229 7230
33 (0.766)	|0.647	0.061	0.058|
11 (0.220)	|0.092	0.070	0.059|
Multiallelic Dprime: 0.429
BLOCK 1360.  MARKERS: 7233 7234
24 (0.746)	|0.392	0.266	0.088|
41 (0.132)	|0.076	0.040	0.017|
44 (0.122)	|0.059	0.052	0.011|
Multiallelic Dprime: 0.035
BLOCK 1361.  MARKERS: 7240 7241
14 (0.527)	|0.351	0.088	0.086|
32 (0.357)	|0.023	0.225	0.109|
34 (0.116)	|0.009	0.035	0.070|
Multiallelic Dprime: 0.548
BLOCK 1362.  MARKERS: 7242 7243
12 (0.383)	|0.036	0.302	0.045|
34 (0.348)	|0.317	0.019	0.012|
32 (0.266)	|0.122	0.038	0.106|
Multiallelic Dprime: 0.641
BLOCK 1363.  MARKERS: 7245 7246
33 (0.480)	|0.345	0.135|
43 (0.358)	|0.228	0.131|
31 (0.162)	|0.101	0.061|
Multiallelic Dprime: 0.102
BLOCK 1364.  MARKERS: 7249 7250
14 (0.674)	|0.242	0.186	0.195	0.034	0.008	0.005|
32 (0.326)	|0.129	0.112	0.066	0.002	0.006	0.006|
Multiallelic Dprime: 0.134
BLOCK 1365.  MARKERS: 7251 7252 7253 7254 7255
21233 (0.371)	|0.278	0.026	0.058	0.007	0.000	0.001|
41231 (0.297)	|0.019	0.234	0.032	0.004	0.004	0.000|
23143 (0.262)	|0.067	0.032	0.049	0.105	0.000	0.008|
23243 (0.036)	|0.003	0.004	0.000	0.000	0.030	0.000|
21241 (0.014)	|0.002	0.007	0.004	0.000	0.000	0.000|
23133 (0.011)	|0.009	0.000	0.000	0.000	0.000	0.000|
Multiallelic Dprime: 0.614
BLOCK 1366.  MARKERS: 7257 7258 7259 7260 7261 7262 7263
2423414 (0.384)	|0.263	0.066	0.054|
2421234 (0.306)	|0.204	0.067	0.033|
2241432 (0.144)	|0.088	0.031	0.021|
4421414 (0.118)	|0.079	0.028	0.011|
2421434 (0.035)	|0.016	0.013	0.006|
2421414 (0.011)	|0.001	0.006	0.004|
Multiallelic Dprime: 0.084
BLOCK 1367.  MARKERS: 7266 7267
42 (0.653)	|0.467	0.057	0.127|
14 (0.212)	|0.185	0.024	0.002|
44 (0.130)	|0.081	0.049	0.000|
Multiallelic Dprime: 0.336
BLOCK 1368.  MARKERS: 7268 7269
34 (0.733)	|0.557	0.171|
24 (0.133)	|0.105	0.028|
22 (0.129)	|0.068	0.061|
Multiallelic Dprime: 0.140
BLOCK 1369.  MARKERS: 7271 7272
23 (0.734)	|0.488	0.008	0.119	0.065	0.052|
41 (0.260)	|0.009	0.157	0.017	0.069	0.007|
Multiallelic Dprime: 0.772
BLOCK 1370.  MARKERS: 7273 7274 7275 7276
1422 (0.495)	|0.233	0.143	0.120|
1142 (0.167)	|0.058	0.057	0.052|
1442 (0.141)	|0.063	0.043	0.036|
3443 (0.134)	|0.068	0.038	0.029|
3442 (0.060)	|0.039	0.007	0.014|
Multiallelic Dprime: 0.070
BLOCK 1371.  MARKERS: 7277 7278
34 (0.461)	|0.436	0.016	0.003	0.002|
32 (0.289)	|0.028	0.166	0.004	0.085|
42 (0.250)	|0.014	0.015	0.181	0.040|
Multiallelic Dprime: 0.836
BLOCK 1372.  MARKERS: 7279 7280 7281
423 (0.478)	|0.461	0.010	0.003	0.002|
223 (0.199)	|0.016	0.170	0.007	0.002|
244 (0.188)	|0.000	0.186	0.000	0.002|
243 (0.126)	|0.043	0.003	0.064	0.020|
Multiallelic Dprime: 0.878
BLOCK 1373.  MARKERS: 7282 7283 7284
111 (0.523)	|0.294	0.152	0.076|
233 (0.376)	|0.120	0.175	0.082|
213 (0.075)	|0.033	0.028	0.014|
211 (0.026)	|0.023	0.002	0.001|
Multiallelic Dprime: 0.217
BLOCK 1374.  MARKERS: 7287 7288 7289 7290
2211 (0.470)	|0.448	0.022|
2213 (0.357)	|0.357	0.000|
4431 (0.172)	|0.067	0.105|
Multiallelic Dprime: 0.795
BLOCK 1375.  MARKERS: 7291 7292
23 (0.874)	|0.672	0.188	0.013|
34 (0.126)	|0.007	0.003	0.117|
Multiallelic Dprime: 0.914
BLOCK 1376.  MARKERS: 7293 7294
32 (0.679)	|0.608	0.037	0.030|
33 (0.191)	|0.063	0.034	0.091|
43 (0.130)	|0.030	0.076	0.025|
Multiallelic Dprime: 0.609
BLOCK 1377.  MARKERS: 7295 7296
24 (0.701)	|0.310	0.265	0.055	0.033	0.015	0.009	0.009|
42 (0.147)	|0.073	0.037	0.013	0.017	0.002	0.003	0.000|
44 (0.146)	|0.068	0.053	0.006	0.007	0.003	0.005	0.001|
Multiallelic Dprime: 0.110
BLOCK 1378.  MARKERS: 7300 7301 7302 7303 7304
12223 (0.448)	|0.050	0.340	0.054	0.000|
34341 (0.358)	|0.335	0.009	0.009	0.006|
34243 (0.075)	|0.019	0.006	0.008	0.043|
34223 (0.056)	|0.033	0.018	0.003	0.000|
32223 (0.021)	|0.001	0.006	0.014	0.000|
14223 (0.017)	|0.005	0.009	0.002	0.000|
12243 (0.011)	|0.001	0.000	0.000	0.009|
Multiallelic Dprime: 0.736
BLOCK 1379.  MARKERS: 7305 7306 7307 7308
3132 (0.454)	|0.333	0.088	0.034|
4344 (0.390)	|0.140	0.249	0.002|
4342 (0.091)	|0.069	0.009	0.012|
3342 (0.061)	|0.053	0.000	0.006|
Multiallelic Dprime: 0.450
BLOCK 1380.  MARKERS: 7309 7310 7311
213 (0.598)	|0.333	0.194	0.070|
421 (0.346)	|0.248	0.046	0.050|
211 (0.054)	|0.023	0.017	0.015|
Multiallelic Dprime: 0.256
BLOCK 1381.  MARKERS: 7315 7316 7317
442 (0.607)	|0.406	0.179	0.022|
444 (0.255)	|0.066	0.090	0.098|
232 (0.135)	|0.131	0.000	0.004|
Multiallelic Dprime: 0.381
BLOCK 1382.  MARKERS: 7320 7321
22 (0.606)	|0.214	0.358	0.033|
24 (0.268)	|0.257	0.010	0.002|
14 (0.125)	|0.012	0.007	0.105|
Multiallelic Dprime: 0.717
BLOCK 1383.  MARKERS: 7325 7326
13 (0.481)	|0.439	0.037	0.006|
12 (0.376)	|0.154	0.206	0.015|
32 (0.141)	|0.018	0.014	0.110|
Multiallelic Dprime: 0.655
BLOCK 1384.  MARKERS: 7327 7328
33 (0.612)	|0.181	0.211	0.218|
43 (0.257)	|0.208	0.024	0.025|
31 (0.131)	|0.054	0.060	0.015|
Multiallelic Dprime: 0.456
BLOCK 1385.  MARKERS: 7330 7331 7332
322 (0.441)	|0.169	0.118	0.081	0.073|
112 (0.295)	|0.128	0.097	0.040	0.030|
111 (0.258)	|0.082	0.080	0.048	0.047|
Multiallelic Dprime: 0.084
BLOCK 1386.  MARKERS: 7335 7336 7337
424 (0.382)	|0.349	0.030|
222 (0.298)	|0.278	0.020|
444 (0.168)	|0.079	0.088|
224 (0.150)	|0.123	0.026|
Multiallelic Dprime: 0.454
BLOCK 1387.  MARKERS: 7339 7340
23 (0.832)	|0.527	0.106	0.199|
41 (0.164)	|0.003	0.157	0.000|
Multiallelic Dprime: 0.974
BLOCK 1388.  MARKERS: 7341 7342
32 (0.533)	|0.294	0.195	0.023	0.000	0.014|
12 (0.260)	|0.086	0.036	0.131	0.003	0.005|
34 (0.206)	|0.065	0.095	0.012	0.031	0.001|
Multiallelic Dprime: 0.371
BLOCK 1389.  MARKERS: 7346 7347 7348 7349 7350 7351 7352
3312221 (0.445)	|0.355	0.076	0.014|
3332442 (0.325)	|0.255	0.033	0.038|
1114442 (0.167)	|0.079	0.018	0.069|
3312222 (0.035)	|0.007	0.028	0.000|
1112442 (0.020)	|0.017	0.002	0.001|
Multiallelic Dprime: 0.305
BLOCK 1390.  MARKERS: 7354 7355
33 (0.717)	|0.406	0.251	0.060|
31 (0.159)	|0.105	0.046	0.008|
11 (0.124)	|0.053	0.030	0.039|
Multiallelic Dprime: 0.126
BLOCK 1391.  MARKERS: 7358 7359
32 (0.564)	|0.397	0.161|
12 (0.327)	|0.117	0.211|
14 (0.108)	|0.100	0.004|
Multiallelic Dprime: 0.370
BLOCK 1392.  MARKERS: 7360 7361
22 (0.615)	|0.084	0.157	0.147	0.076	0.075	0.042	0.023|
44 (0.376)	|0.203	0.054	0.024	0.076	0.009	0.005	0.001|
Multiallelic Dprime: 0.486
BLOCK 1393.  MARKERS: 7364 7365 7366 7367 7368 7369 7370 7371 7372 7373
1134123233 (0.288)	|0.172	0.096	0.021|
4122434411 (0.211)	|0.070	0.119	0.021|
1134124233 (0.172)	|0.042	0.108	0.021|
1234123233 (0.154)	|0.104	0.025	0.024|
1134124231 (0.084)	|0.053	0.022	0.009|
1134124433 (0.051)	|0.025	0.022	0.003|
1124134431 (0.025)	|0.007	0.012	0.006|
Multiallelic Dprime: 0.292
BLOCK 1394.  MARKERS: 7375 7376
22 (0.474)	|0.181	0.185	0.104|
44 (0.416)	|0.235	0.122	0.060|
42 (0.109)	|0.048	0.032	0.028|
Multiallelic Dprime: 0.159
BLOCK 1395.  MARKERS: 7380 7381
12 (0.464)	|0.171	0.110	0.111	0.064	0.003|
34 (0.339)	|0.102	0.123	0.090	0.017	0.005|
32 (0.193)	|0.046	0.075	0.041	0.020	0.007|
Multiallelic Dprime: 0.142
BLOCK 1396.  MARKERS: 7385 7386 7387 7388 7389 7390
311113 (0.319)	|0.171	0.113	0.035|
233331 (0.307)	|0.133	0.121	0.053|
211133 (0.245)	|0.109	0.074	0.061|
233133 (0.101)	|0.018	0.051	0.033|
311133 (0.015)	|0.003	0.008	0.003|
Multiallelic Dprime: 0.132
BLOCK 1397.  MARKERS: 7392 7393
32 (0.439)	|0.236	0.162	0.039|
12 (0.374)	|0.194	0.132	0.045|
14 (0.187)	|0.097	0.079	0.011|
Multiallelic Dprime: 0.040
BLOCK 1398.  MARKERS: 7398 7399
24 (0.527)	|0.375	0.084	0.068|
42 (0.374)	|0.271	0.061	0.039|
22 (0.096)	|0.073	0.004	0.018|
Multiallelic Dprime: 0.069
BLOCK 1399.  MARKERS: 7402 7403 7404
231 (0.722)	|0.613	0.104	0.000|
313 (0.149)	|0.132	0.017	0.000|
233 (0.125)	|0.105	0.007	0.014|
Multiallelic Dprime: 0.116
BLOCK 1400.  MARKERS: 7406 7407 7408
122 (0.851)	|0.625	0.066	0.131	0.021	0.007|
344 (0.127)	|0.020	0.088	0.008	0.010	0.000|
142 (0.016)	|0.008	0.000	0.003	0.002	0.003|
Multiallelic Dprime: 0.628
BLOCK 1401.  MARKERS: 7410 7411 7412 7413
3232 (0.651)	|0.483	0.162|
2412 (0.155)	|0.118	0.037|
3234 (0.146)	|0.120	0.026|
2432 (0.034)	|0.016	0.014|
2232 (0.011)	|0.009	0.000|
Multiallelic Dprime: 0.109
BLOCK 1402.  MARKERS: 7419 7420
41 (0.746)	|0.282	0.275	0.190|
23 (0.240)	|0.091	0.084	0.065|
Multiallelic Dprime: 0.019
BLOCK 1403.  MARKERS: 7425 7426
11 (0.378)	|0.206	0.128	0.043|
31 (0.367)	|0.219	0.098	0.050|
33 (0.255)	|0.136	0.089	0.030|
Multiallelic Dprime: 0.064
BLOCK 1404.  MARKERS: 7430 7431
12 (0.561)	|0.209	0.181	0.173|
32 (0.315)	|0.258	0.046	0.010|
31 (0.123)	|0.098	0.017	0.009|
Multiallelic Dprime: 0.571
BLOCK 1405.  MARKERS: 7434 7435
32 (0.564)	|0.293	0.254	0.013|
34 (0.243)	|0.122	0.117	0.004|
42 (0.192)	|0.150	0.027	0.016|
Multiallelic Dprime: 0.226
BLOCK 1406.  MARKERS: 7437 7438
31 (0.565)	|0.223	0.241	0.065	0.014	0.010	0.008|
13 (0.397)	|0.171	0.155	0.050	0.007	0.008	0.005|
33 (0.032)	|0.020	0.007	0.004	0.000	0.001	0.000|
Multiallelic Dprime: 0.063
BLOCK 1407.  MARKERS: 7440 7441 7442 7443 7444 7445
224343 (0.415)	|0.214	0.089	0.061	0.053|
222342 (0.407)	|0.204	0.122	0.045	0.041|
412122 (0.119)	|0.062	0.021	0.017	0.015|
222343 (0.022)	|0.012	0.006	0.002	0.002|
224342 (0.019)	|0.005	0.008	0.003	0.003|
222122 (0.012)	|0.006	0.005	0.003	0.000|
Multiallelic Dprime: 0.083
BLOCK 1408.  MARKERS: 7451 7452 7453 7454
2322 (0.500)	|0.245	0.221	0.029|
4322 (0.252)	|0.168	0.075	0.005|
2324 (0.132)	|0.035	0.091	0.004|
2142 (0.115)	|0.061	0.052	0.000|
Multiallelic Dprime: 0.174
BLOCK 1409.  MARKERS: 7456 7457 7458
321 (0.507)	|0.224	0.200	0.084|
143 (0.442)	|0.175	0.194	0.074|
123 (0.038)	|0.022	0.011	0.005|
Multiallelic Dprime: 0.051
BLOCK 1410.  MARKERS: 7467 7468
33 (0.429)	|0.273	0.095	0.042	0.002	0.004	0.003	0.008|
11 (0.407)	|0.084	0.194	0.084	0.037	0.002	0.002	0.002|
13 (0.164)	|0.107	0.027	0.004	0.000	0.016	0.009	0.000|
Multiallelic Dprime: 0.427
BLOCK 1411.  MARKERS: 7470 7471 7472 7473 7474 7475 7476 7477 7478
333112434 (0.465)	|0.382	0.073	0.000	0.000|
134114234 (0.315)	|0.047	0.221	0.040	0.000|
313234212 (0.129)	|0.001	0.000	0.127	0.000|
333114212 (0.039)	|0.038	0.000	0.000	0.000|
134112434 (0.022)	|0.021	0.000	0.000	0.000|
313134212 (0.014)	|0.000	0.000	0.000	0.014|
333114234 (0.010)	|0.009	0.000	0.000	0.000|
Multiallelic Dprime: 0.721
BLOCK 1412.  MARKERS: 7479 7480 7481 7482 7483 7484 7485
2234341 (0.502)	|0.207	0.125	0.102	0.030	0.031|
2234323 (0.294)	|0.091	0.085	0.061	0.031	0.020|
4412121 (0.168)	|0.074	0.033	0.037	0.010	0.016|
4412321 (0.014)	|0.006	0.004	0.003	0.000	0.002|
Multiallelic Dprime: 0.082
BLOCK 1413.  MARKERS: 7489 7490 7491 7492 7493
12412 (0.386)	|0.219	0.021	0.122	0.021|
44432 (0.251)	|0.053	0.159	0.000	0.038|
44213 (0.207)	|0.059	0.014	0.002	0.128|
44412 (0.074)	|0.003	0.037	0.029	0.003|
42412 (0.072)	|0.000	0.000	0.070	0.002|
Multiallelic Dprime: 0.573
BLOCK 1414.  MARKERS: 7496 7497 7498 7499 7500
32243 (0.338)	|0.114	0.147	0.070|
32222 (0.232)	|0.042	0.047	0.141|
22243 (0.225)	|0.104	0.078	0.042|
34143 (0.194)	|0.110	0.076	0.007|
Multiallelic Dprime: 0.262
BLOCK 1415.  MARKERS: 7501 7502 7503
224 (0.371)	|0.364	0.007|
422 (0.350)	|0.077	0.271|
244 (0.264)	|0.257	0.007|
Multiallelic Dprime: 0.923
BLOCK 1416.  MARKERS: 7504 7505
42 (0.701)	|0.404	0.025	0.273|
24 (0.295)	|0.008	0.281	0.005|
Multiallelic Dprime: 0.934
BLOCK 1417.  MARKERS: 7506 7507
11 (0.412)	|0.292	0.082	0.037|
21 (0.311)	|0.235	0.038	0.038|
13 (0.278)	|0.220	0.039	0.019|
Multiallelic Dprime: 0.118
BLOCK 1418.  MARKERS: 7510 7511
34 (0.747)	|0.372	0.355	0.018|
12 (0.159)	|0.106	0.000	0.053|
32 (0.094)	|0.000	0.000	0.094|
Multiallelic Dprime: 0.598
BLOCK 1419.  MARKERS: 7512 7513
12 (0.478)	|0.255	0.004	0.011	0.110	0.097	0.000|
33 (0.354)	|0.054	0.110	0.147	0.002	0.005	0.024|
32 (0.166)	|0.022	0.086	0.024	0.015	0.013	0.002|
Multiallelic Dprime: 0.649
BLOCK 1420.  MARKERS: 7515 7516 7517 7518 7519 7520 7521 7522
23123314 (0.332)	|0.293	0.034	0.003|
23121332 (0.201)	|0.145	0.051	0.000|
41321134 (0.184)	|0.144	0.041	0.000|
23121334 (0.125)	|0.031	0.079	0.014|
23131334 (0.115)	|0.029	0.084	0.001|
43131334 (0.026)	|0.026	0.000	0.000|
Multiallelic Dprime: 0.484
BLOCK 1421.  MARKERS: 7524 7525 7526
311 (0.681)	|0.476	0.204|
143 (0.294)	|0.197	0.094|
343 (0.019)	|0.017	0.001|
Multiallelic Dprime: 0.030
BLOCK 1422.  MARKERS: 7527 7528
31 (0.693)	|0.466	0.199	0.026|
13 (0.301)	|0.162	0.123	0.016|
Multiallelic Dprime: 0.140
BLOCK 1423.  MARKERS: 7533 7534
13 (0.631)	|0.235	0.388|
31 (0.325)	|0.240	0.073|
33 (0.043)	|0.039	0.003|
Multiallelic Dprime: 0.549
BLOCK 1424.  MARKERS: 7536 7537 7538
434 (0.514)	|0.226	0.161	0.105	0.023|
112 (0.465)	|0.182	0.154	0.101	0.028|
Multiallelic Dprime: 0.047
BLOCK 1425.  MARKERS: 7542 7543 7544
213 (0.422)	|0.187	0.170	0.065|
431 (0.317)	|0.157	0.111	0.048|
233 (0.208)	|0.109	0.064	0.030|
433 (0.051)	|0.040	0.003	0.008|
Multiallelic Dprime: 0.088
BLOCK 1426.  MARKERS: 7546 7547 7548 7549
4343 (0.493)	|0.258	0.228|
2131 (0.346)	|0.232	0.113|
2343 (0.150)	|0.069	0.079|
Multiallelic Dprime: 0.157
BLOCK 1427.  MARKERS: 7553 7554
43 (0.566)	|0.280	0.048	0.113	0.061	0.063|
24 (0.422)	|0.213	0.106	0.038	0.051	0.013|
Multiallelic Dprime: 0.193
BLOCK 1428.  MARKERS: 7556 7557 7558 7559
1421 (0.500)	|0.219	0.195	0.041	0.031	0.005|
1223 (0.157)	|0.066	0.049	0.033	0.000	0.001|
1443 (0.150)	|0.064	0.030	0.047	0.004	0.000|
3443 (0.111)	|0.033	0.020	0.050	0.007	0.001|
1423 (0.078)	|0.037	0.017	0.004	0.013	0.003|
Multiallelic Dprime: 0.199
BLOCK 1429.  MARKERS: 7562 7563 7564 7565 7566 7567 7568 7569 7570 7571 7572
24232332442 (0.420)	|0.353	0.004	0.013	0.042|
32414113424 (0.313)	|0.047	0.256	0.004	0.000|
34232112342 (0.174)	|0.030	0.002	0.116	0.021|
32414113422 (0.054)	|0.025	0.011	0.016	0.000|
34232332442 (0.010)	|0.009	0.000	0.000	0.001|
Multiallelic Dprime: 0.743
BLOCK 1430.  MARKERS: 7573 7574 7575 7576 7577
12333 (0.475)	|0.422	0.052	0.002|
32432 (0.283)	|0.062	0.213	0.001|
33342 (0.152)	|0.136	0.017	0.000|
12332 (0.067)	|0.000	0.048	0.019|
Multiallelic Dprime: 0.692
BLOCK 1431.  MARKERS: 7580 7581
31 (0.634)	|0.521	0.092	0.021|
13 (0.334)	|0.143	0.187	0.005|
11 (0.022)	|0.017	0.004	0.002|
Multiallelic Dprime: 0.442
BLOCK 1432.  MARKERS: 7583 7584
33 (0.680)	|0.382	0.283	0.012|
11 (0.292)	|0.181	0.099	0.009|
31 (0.028)	|0.015	0.011	0.000|
Multiallelic Dprime: 0.106
BLOCK 1433.  MARKERS: 7586 7587 7588
421 (0.577)	|0.515	0.005	0.054|
242 (0.393)	|0.102	0.285	0.000|
241 (0.021)	|0.020	0.001	0.000|
Multiallelic Dprime: 0.801
BLOCK 1434.  MARKERS: 7589 7590
32 (0.642)	|0.277	0.175	0.137	0.051|
13 (0.293)	|0.060	0.104	0.119	0.008|
12 (0.055)	|0.017	0.016	0.016	0.006|
Multiallelic Dprime: 0.246
BLOCK 1435.  MARKERS: 7591 7592 7593 7594 7595 7596
333231 (0.353)	|0.280	0.044	0.030|
211323 (0.295)	|0.179	0.039	0.076|
231221 (0.280)	|0.157	0.099	0.022|
231323 (0.067)	|0.059	0.006	0.000|
Multiallelic Dprime: 0.289
BLOCK 1436.  MARKERS: 7598 7599
22 (0.677)	|0.312	0.277	0.088|
44 (0.190)	|0.121	0.003	0.066|
42 (0.128)	|0.115	0.008	0.005|
Multiallelic Dprime: 0.533
BLOCK 1437.  MARKERS: 7603 7604
42 (0.551)	|0.422	0.000	0.000	0.064	0.000	0.028	0.024|
32 (0.288)	|0.000	0.288	0.000	0.000	0.000	0.000	0.000|
44 (0.161)	|0.000	0.000	0.101	0.000	0.057	0.000	0.000|
Multiallelic Dprime: 1.000
BLOCK 1438.  MARKERS: 7605 7606 7607 7608 7609 7610 7611 7612 7613 7614 7615 7616 7617 7618
13324411413332 (0.421)	|0.362	0.057|
31142432243313 (0.288)	|0.218	0.069|
11322212441113 (0.100)	|0.070	0.030|
11342412443313 (0.064)	|0.053	0.011|
11142432243313 (0.057)	|0.032	0.027|
11344412443333 (0.028)	|0.022	0.006|
13324431413332 (0.023)	|0.020	0.004|
Multiallelic Dprime: 0.214
BLOCK 1439.  MARKERS: 7621 7622
21 (0.791)	|0.464	0.199	0.090	0.031|
34 (0.207)	|0.126	0.045	0.021	0.015|
Multiallelic Dprime: 0.067
BLOCK 1440.  MARKERS: 7625 7626 7627 7628
2442 (0.590)	|0.332	0.210	0.049|
2424 (0.243)	|0.137	0.080	0.027|
4242 (0.113)	|0.081	0.024	0.007|
2422 (0.047)	|0.030	0.014	0.003|
Multiallelic Dprime: 0.104
BLOCK 1441.  MARKERS: 7631 7632
33 (0.580)	|0.286	0.225	0.069|
41 (0.331)	|0.170	0.106	0.055|
43 (0.088)	|0.043	0.032	0.014|
Multiallelic Dprime: 0.062
BLOCK 1442.  MARKERS: 7641 7642
31 (0.500)	|0.275	0.148	0.077|
33 (0.363)	|0.272	0.060	0.030|
13 (0.137)	|0.046	0.074	0.018|
Multiallelic Dprime: 0.242
BLOCK 1443.  MARKERS: 7648 7649
14 (0.593)	|0.476	0.021	0.093|
12 (0.283)	|0.020	0.262	0.000|
22 (0.125)	|0.000	0.004	0.121|
Multiallelic Dprime: 0.823
BLOCK 1444.  MARKERS: 7650 7651
32 (0.498)	|0.352	0.078	0.045	0.022|
22 (0.285)	|0.209	0.047	0.025	0.004|
24 (0.215)	|0.171	0.026	0.018	0.000|
Multiallelic Dprime: 0.107
BLOCK 1445.  MARKERS: 7657 7658 7659 7660
3224 (0.735)	|0.445	0.181	0.109|
2432 (0.151)	|0.086	0.055	0.010|
3222 (0.088)	|0.051	0.033	0.003|
3432 (0.026)	|0.017	0.006	0.003|
Multiallelic Dprime: 0.117
BLOCK 1446.  MARKERS: 7662 7663
22 (0.601)	|0.574	0.022|
42 (0.275)	|0.042	0.232|
44 (0.125)	|0.039	0.086|
Multiallelic Dprime: 0.812
BLOCK 1447.  MARKERS: 7668 7669
22 (0.654)	|0.284	0.315	0.052|
41 (0.339)	|0.257	0.042	0.038|
Multiallelic Dprime: 0.508
BLOCK 1448.  MARKERS: 7672 7673
12 (0.544)	|0.446	0.075	0.024|
34 (0.362)	|0.011	0.349	0.003|
14 (0.090)	|0.008	0.002	0.078|
Multiallelic Dprime: 0.843
BLOCK 1449.  MARKERS: 7674 7675
22 (0.466)	|0.383	0.042	0.037	0.000|
43 (0.429)	|0.180	0.133	0.096	0.004|
23 (0.104)	|0.052	0.018	0.008	0.025|
Multiallelic Dprime: 0.456
BLOCK 1450.  MARKERS: 7677 7678 7679 7680 7681 7682 7683 7684 7685
132434333 (0.614)	|0.227	0.064	0.151	0.139	0.028|
421142113 (0.193)	|0.048	0.036	0.020	0.034	0.053|
421142111 (0.140)	|0.008	0.104	0.000	0.004	0.026|
132444133 (0.029)	|0.001	0.002	0.022	0.003	0.002|
Multiallelic Dprime: 0.460
BLOCK 1451.  MARKERS: 7687 7688 7689 7690
3311 (0.285)	|0.233	0.053|
3331 (0.221)	|0.193	0.026|
3111 (0.194)	|0.168	0.025|
3313 (0.187)	|0.168	0.019|
2311 (0.109)	|0.029	0.080|
Multiallelic Dprime: 0.355
BLOCK 1452.  MARKERS: 7692 7693
42 (0.795)	|0.438	0.156	0.187|
31 (0.203)	|0.039	0.112	0.048|
Multiallelic Dprime: 0.402
BLOCK 1453.  MARKERS: 7695 7696 7697
114 (0.477)	|0.471	0.003	0.005|
222 (0.268)	|0.203	0.064	0.000|
122 (0.236)	|0.007	0.120	0.110|
Multiallelic Dprime: 0.751
BLOCK 1454.  MARKERS: 7698 7699
41 (0.694)	|0.472	0.202	0.019|
42 (0.191)	|0.027	0.135	0.029|
22 (0.115)	|0.033	0.061	0.022|
Multiallelic Dprime: 0.532
BLOCK 1455.  MARKERS: 7701 7702
23 (0.532)	|0.407	0.111	0.014|
31 (0.398)	|0.105	0.221	0.072|
21 (0.070)	|0.026	0.029	0.015|
Multiallelic Dprime: 0.457
BLOCK 1456.  MARKERS: 7704 7705
21 (0.538)	|0.520	0.009	0.008|
23 (0.361)	|0.000	0.249	0.112|
43 (0.101)	|0.000	0.101	0.000|
Multiallelic Dprime: 0.915
BLOCK 1457.  MARKERS: 7706 7707
42 (0.521)	|0.506	0.015|
22 (0.359)	|0.261	0.093|
24 (0.120)	|0.064	0.055|
Multiallelic Dprime: 0.591
BLOCK 1458.  MARKERS: 7709 7710
22 (0.831)	|0.725	0.107|
43 (0.163)	|0.142	0.019|
Multiallelic Dprime: 0.074
BLOCK 1459.  MARKERS: 7712 7713
11 (0.867)	|0.634	0.139	0.095|
23 (0.129)	|0.094	0.014	0.020|
Multiallelic Dprime: 0.057
BLOCK 1460.  MARKERS: 7718 7719
32 (0.731)	|0.421	0.310|
12 (0.153)	|0.086	0.068|
34 (0.115)	|0.079	0.035|
Multiallelic Dprime: 0.088
BLOCK 1461.  MARKERS: 7729 7730
33 (0.585)	|0.341	0.150	0.089|
11 (0.413)	|0.257	0.091	0.064|
Multiallelic Dprime: 0.055
BLOCK 1462.  MARKERS: 7737 7738
14 (0.599)	|0.186	0.183	0.152	0.061|
32 (0.242)	|0.117	0.033	0.044	0.045|
12 (0.152)	|0.063	0.053	0.022	0.008|
Multiallelic Dprime: 0.206
BLOCK 1463.  MARKERS: 7740 7741 7742 7743 7744 7745 7746 7747 7748 7749 7750
24324133433 (0.373)	|0.212	0.161|
24324133431 (0.267)	|0.203	0.065|
24324333413 (0.215)	|0.125	0.091|
42132122233 (0.115)	|0.069	0.046|
Multiallelic Dprime: 0.155
BLOCK 1464.  MARKERS: 7752 7753
22 (0.630)	|0.170	0.351	0.108|
44 (0.370)	|0.358	0.005	0.006|
Multiallelic Dprime: 0.938
BLOCK 1465.  MARKERS: 7754 7755
43 (0.528)	|0.242	0.216	0.040	0.013	0.009|
23 (0.356)	|0.147	0.149	0.028	0.019	0.004|
24 (0.114)	|0.066	0.020	0.015	0.006	0.000|
Multiallelic Dprime: 0.095
BLOCK 1466.  MARKERS: 7758 7759 7760 7761 7762 7763
132424 (0.456)	|0.237	0.172	0.047|
324242 (0.386)	|0.199	0.128	0.056|
324424 (0.082)	|0.052	0.019	0.012|
324222 (0.037)	|0.020	0.013	0.003|
322242 (0.012)	|0.010	0.002	0.000|
Multiallelic Dprime: 0.074
BLOCK 1467.  MARKERS: 7766 7767 7768
134 (0.531)	|0.219	0.279	0.032|
243 (0.340)	|0.130	0.134	0.076|
244 (0.122)	|0.097	0.019	0.007|
Multiallelic Dprime: 0.238
BLOCK 1468.  MARKERS: 7770 7771
23 (0.449)	|0.167	0.265	0.016|
43 (0.434)	|0.281	0.121	0.032|
24 (0.115)	|0.014	0.037	0.063|
Multiallelic Dprime: 0.342
BLOCK 1469.  MARKERS: 7772 7773
11 (0.463)	|0.289	0.099	0.037	0.038|
41 (0.424)	|0.233	0.076	0.087	0.029|
42 (0.113)	|0.076	0.014	0.011	0.012|
Multiallelic Dprime: 0.133
BLOCK 1470.  MARKERS: 7776 7777 7778
221 (0.598)	|0.490	0.089	0.015	0.003|
411 (0.188)	|0.027	0.107	0.028	0.023|
412 (0.136)	|0.013	0.080	0.043	0.000|
211 (0.078)	|0.005	0.052	0.002	0.020|
Multiallelic Dprime: 0.669
BLOCK 1471.  MARKERS: 7782 7783 7784 7785
4343 (0.537)	|0.535	0.002	0.000|
2411 (0.330)	|0.003	0.327	0.000|
2343 (0.088)	|0.001	0.010	0.077|
2341 (0.044)	|0.000	0.009	0.035|
Multiallelic Dprime: 0.969
BLOCK 1472.  MARKERS: 7786 7787
31 (0.538)	|0.279	0.142	0.112	0.002|
33 (0.349)	|0.141	0.146	0.048	0.010|
13 (0.113)	|0.026	0.066	0.020	0.000|
Multiallelic Dprime: 0.202
BLOCK 1473.  MARKERS: 7790 7791 7792 7793
4213 (0.445)	|0.204	0.241|
2411 (0.354)	|0.285	0.069|
4243 (0.181)	|0.094	0.086|
2413 (0.013)	|0.005	0.008|
Multiallelic Dprime: 0.332
BLOCK 1474.  MARKERS: 7794 7795
13 (0.595)	|0.426	0.105	0.064|
32 (0.405)	|0.273	0.088	0.039|
Multiallelic Dprime: 0.055
BLOCK 1475.  MARKERS: 7798 7799
42 (0.699)	|0.546	0.151|
44 (0.194)	|0.155	0.039|
24 (0.103)	|0.072	0.031|
Multiallelic Dprime: 0.046
BLOCK 1476.  MARKERS: 7801 7802
33 (0.775)	|0.232	0.247	0.225	0.041	0.008	0.004	0.015|
11 (0.223)	|0.092	0.067	0.023	0.005	0.016	0.013	0.002|
Multiallelic Dprime: 0.257
BLOCK 1477.  MARKERS: 7803 7804 7805 7806 7807 7808 7809 7810 7811
344323333 (0.325)	|0.072	0.253	0.000|
222142333 (0.314)	|0.275	0.039	0.000|
324322211 (0.248)	|0.000	0.000	0.248|
324323333 (0.047)	|0.043	0.004	0.000|
324322213 (0.024)	|0.000	0.024	0.000|
344323211 (0.017)	|0.000	0.000	0.018|
324322333 (0.017)	|0.003	0.014	0.000|
Multiallelic Dprime: 0.814
BLOCK 1478.  MARKERS: 7812 7813
21 (0.396)	|0.188	0.071	0.082	0.042	0.000|
41 (0.333)	|0.016	0.139	0.114	0.039	0.008|
43 (0.271)	|0.078	0.074	0.037	0.062	0.003|
Multiallelic Dprime: 0.304
BLOCK 1479.  MARKERS: 7814 7815 7816 7817 7818 7819 7820 7821 7822 7823 7824 7825 7826 7827 7828 7829 7830
23221234223313132 (0.283)	|0.165	0.069	0.048|
43443212243313132 (0.283)	|0.042	0.160	0.082|
22241432423313132 (0.235)	|0.071	0.037	0.125|
22241432424131241 (0.143)	|0.104	0.037	0.003|
22241432243313132 (0.011)	|0.004	0.003	0.004|
Multiallelic Dprime: 0.372
BLOCK 1480.  MARKERS: 7831 7832
43 (0.406)	|0.369	0.036|
23 (0.318)	|0.018	0.299|
24 (0.276)	|0.254	0.023|
Multiallelic Dprime: 0.806
BLOCK 1481.  MARKERS: 7833 7834 7835 7836
3234 (0.639)	|0.314	0.062	0.122	0.139|
1412 (0.358)	|0.208	0.104	0.029	0.010|
Multiallelic Dprime: 0.335
BLOCK 1482.  MARKERS: 7837 7838 7839 7840 7841 7842
241111 (0.521)	|0.339	0.133	0.043|
123133 (0.167)	|0.045	0.075	0.045|
123111 (0.152)	|0.063	0.081	0.006|
123333 (0.148)	|0.004	0.013	0.130|
Multiallelic Dprime: 0.442
BLOCK 1483.  MARKERS: 7844 7845 7846 7847
3332 (0.457)	|0.336	0.080	0.036	0.003	0.002|
3113 (0.306)	|0.130	0.148	0.018	0.000	0.009|
1332 (0.224)	|0.057	0.043	0.108	0.012	0.000|
Multiallelic Dprime: 0.411
BLOCK 1484.  MARKERS: 7848 7849 7850 7851
3433 (0.529)	|0.193	0.278	0.055|
3111 (0.272)	|0.026	0.013	0.232|
1433 (0.164)	|0.143	0.015	0.004|
3133 (0.018)	|0.000	0.017	0.001|
3113 (0.011)	|0.000	0.009	0.002|
Multiallelic Dprime: 0.596
BLOCK 1485.  MARKERS: 7852 7853 7854
324 (0.362)	|0.192	0.078	0.087	0.004|
121 (0.334)	|0.205	0.056	0.068	0.002|
144 (0.298)	|0.058	0.179	0.056	0.004|
Multiallelic Dprime: 0.289
BLOCK 1486.  MARKERS: 7856 7857 7858 7859 7860
44434 (0.458)	|0.427	0.016	0.016	0.000|
22412 (0.314)	|0.032	0.257	0.010	0.018|
22112 (0.215)	|0.013	0.006	0.186	0.004|
22434 (0.010)	|0.007	0.000	0.000	0.000|
Multiallelic Dprime: 0.853
BLOCK 1487.  MARKERS: 7861 7862 7863
311 (0.482)	|0.449	0.019	0.013|
423 (0.273)	|0.000	0.274	0.000|
413 (0.216)	|0.062	0.149	0.002|
411 (0.021)	|0.020	0.000	0.000|
Multiallelic Dprime: 0.822
BLOCK 1488.  MARKERS: 7864 7865
11 (0.532)	|0.487	0.043|
32 (0.447)	|0.336	0.102|
12 (0.016)	|0.012	0.004|
Multiallelic Dprime: 0.443
BLOCK 1489.  MARKERS: 7869 7870
14 (0.839)	|0.687	0.140	0.011|
33 (0.149)	|0.133	0.013	0.002|
Multiallelic Dprime: 0.387
BLOCK 1490.  MARKERS: 7875 7876
22 (0.832)	|0.336	0.220	0.184	0.091|
44 (0.155)	|0.043	0.025	0.040	0.047|
42 (0.013)	|0.010	0.000	0.003	0.000|
Multiallelic Dprime: 0.219
BLOCK 1491.  MARKERS: 7880 7881 7882
341 (0.388)	|0.274	0.109|
343 (0.245)	|0.106	0.139|
143 (0.228)	|0.225	0.003|
331 (0.137)	|0.014	0.124|
Multiallelic Dprime: 0.507
BLOCK 1492.  MARKERS: 7884 7885
22 (0.620)	|0.262	0.339	0.009	0.007|
44 (0.376)	|0.147	0.054	0.123	0.049|
Multiallelic Dprime: 0.436
BLOCK 1493.  MARKERS: 7886 7887 7888 7889
3422 (0.410)	|0.000	0.411	0.000	0.000|
1224 (0.393)	|0.391	0.000	0.000	0.000|
1242 (0.132)	|0.060	0.000	0.073	0.000|
1222 (0.059)	|0.000	0.026	0.005	0.026|
Multiallelic Dprime: 0.911
BLOCK 1494.  MARKERS: 7890 7891 7892 7893 7894
11321 (0.453)	|0.183	0.244	0.026|
32142 (0.443)	|0.289	0.144	0.010|
32342 (0.074)	|0.014	0.023	0.038|
11342 (0.026)	|0.000	0.024	0.000|
Multiallelic Dprime: 0.287
BLOCK 1495.  MARKERS: 7895 7896
14 (0.488)	|0.475	0.011	0.000|
42 (0.437)	|0.021	0.386	0.031|
44 (0.075)	|0.003	0.000	0.071|
Multiallelic Dprime: 0.913
BLOCK 1496.  MARKERS: 7897 7898 7899 7900 7901
31141 (0.500)	|0.185	0.232	0.081|
22421 (0.395)	|0.262	0.129	0.005|
22423 (0.103)	|0.061	0.035	0.006|
Multiallelic Dprime: 0.281
BLOCK 1497.  MARKERS: 7902 7903 7904 7905
2441 (0.511)	|0.310	0.095	0.104|
4123 (0.398)	|0.211	0.100	0.087|
4421 (0.092)	|0.056	0.028	0.009|
Multiallelic Dprime: 0.090
BLOCK 1498.  MARKERS: 7907 7908
12 (0.577)	|0.233	0.128	0.099	0.101	0.008|
34 (0.223)	|0.098	0.037	0.041	0.039	0.001|
32 (0.200)	|0.088	0.040	0.043	0.026	0.002|
Multiallelic Dprime: 0.069
BLOCK 1499.  MARKERS: 7912 7913 7914 7915 7916
12412 (0.419)	|0.364	0.023	0.005	0.025|
14212 (0.205)	|0.065	0.007	0.117	0.010|
12434 (0.182)	|0.042	0.063	0.000	0.076|
34212 (0.166)	|0.036	0.101	0.021	0.005|
12212 (0.011)	|0.010	0.000	0.000	0.001|
Multiallelic Dprime: 0.628
BLOCK 1500.  MARKERS: 7917 7918 7919 7920 7921
12313 (0.531)	|0.318	0.210|
11313 (0.195)	|0.129	0.066|
21111 (0.145)	|0.085	0.058|
12333 (0.118)	|0.053	0.062|
Multiallelic Dprime: 0.067
BLOCK 1501.  MARKERS: 7923 7924
12 (0.592)	|0.303	0.000	0.226	0.060|
43 (0.400)	|0.012	0.310	0.039	0.038|
Multiallelic Dprime: 0.777
BLOCK 1502.  MARKERS: 7926 7927 7928
432 (0.312)	|0.242	0.049	0.022|
212 (0.311)	|0.246	0.032	0.032|
234 (0.268)	|0.173	0.037	0.054|
232 (0.105)	|0.084	0.014	0.007|
Multiallelic Dprime: 0.150
BLOCK 1503.  MARKERS: 7929 7930 7931
442 (0.750)	|0.514	0.182	0.053|
224 (0.130)	|0.013	0.090	0.021|
222 (0.116)	|0.003	0.093	0.020|
Multiallelic Dprime: 0.718
BLOCK 1504.  MARKERS: 7933 7934
34 (0.532)	|0.229	0.207	0.096|
12 (0.366)	|0.163	0.138	0.065|
32 (0.094)	|0.033	0.033	0.028|
Multiallelic Dprime: 0.035
BLOCK 1505.  MARKERS: 7940 7941 7942
422 (0.431)	|0.317	0.008	0.089	0.015|
144 (0.381)	|0.022	0.349	0.008	0.002|
122 (0.189)	|0.125	0.003	0.060	0.000|
Multiallelic Dprime: 0.721
BLOCK 1506.  MARKERS: 7943 7944 7945
432 (0.463)	|0.163	0.300|
112 (0.361)	|0.317	0.044|
431 (0.157)	|0.155	0.003|
412 (0.016)	|0.016	0.000|
Multiallelic Dprime: 0.745
BLOCK 1507.  MARKERS: 7947 7948
13 (0.655)	|0.267	0.219	0.166|
31 (0.345)	|0.152	0.107	0.088|
Multiallelic Dprime: 0.031
BLOCK 1508.  MARKERS: 7949 7950
11 (0.419)	|0.300	0.071	0.035|
31 (0.326)	|0.231	0.063	0.029|
12 (0.254)	|0.173	0.056	0.025|
Multiallelic Dprime: 0.048
BLOCK 1509.  MARKERS: 7954 7955 7956
411 (0.704)	|0.529	0.000	0.173	0.000|
223 (0.190)	|0.001	0.160	0.000	0.026|
221 (0.090)	|0.000	0.091	0.000	0.000|
Multiallelic Dprime: 0.986
BLOCK 1510.  MARKERS: 7957 7958 7959 7960
2111 (0.535)	|0.463	0.069|
4333 (0.255)	|0.129	0.126|
2113 (0.174)	|0.137	0.036|
2313 (0.030)	|0.014	0.016|
Multiallelic Dprime: 0.386
BLOCK 1511.  MARKERS: 7961 7962
41 (0.746)	|0.547	0.113	0.088|
23 (0.249)	|0.051	0.129	0.070|
Multiallelic Dprime: 0.529
BLOCK 1512.  MARKERS: 7963 7964
12 (0.601)	|0.395	0.110	0.088|
34 (0.242)	|0.117	0.049	0.073|
32 (0.157)	|0.132	0.019	0.004|
Multiallelic Dprime: 0.173
BLOCK 1513.  MARKERS: 7965 7966 7967
233 (0.642)	|0.325	0.168	0.080	0.068|
131 (0.180)	|0.037	0.068	0.062	0.011|
243 (0.166)	|0.100	0.055	0.007	0.004|
Multiallelic Dprime: 0.227
BLOCK 1514.  MARKERS: 7968 7969 7970
141 (0.468)	|0.469	0.000	0.000|
121 (0.295)	|0.283	0.012	0.000|
323 (0.149)	|0.006	0.104	0.038|
321 (0.083)	|0.010	0.000	0.072|
Multiallelic Dprime: 0.916
BLOCK 1515.  MARKERS: 7973 7974
22 (0.767)	|0.629	0.136|
12 (0.122)	|0.095	0.028|
14 (0.111)	|0.079	0.032|
Multiallelic Dprime: 0.086
BLOCK 1516.  MARKERS: 7977 7978
43 (0.803)	|0.538	0.116	0.116	0.031|
11 (0.195)	|0.068	0.082	0.045	0.000|
Multiallelic Dprime: 0.363
BLOCK 1517.  MARKERS: 7979 7980 7981
141 (0.607)	|0.519	0.089|
323 (0.198)	|0.069	0.130|
341 (0.162)	|0.148	0.013|
321 (0.031)	|0.026	0.005|
Multiallelic Dprime: 0.458
BLOCK 1518.  MARKERS: 7982 7983
14 (0.762)	|0.749	0.000	0.013|
32 (0.238)	|0.000	0.229	0.000|
Multiallelic Dprime: 1.000
BLOCK 1519.  MARKERS: 7984 7985 7986 7987 7988 7989 7990
4233111 (0.749)	|0.658	0.090|
2411323 (0.229)	|0.180	0.049|
4233323 (0.013)	|0.013	0.000|
Multiallelic Dprime: 0.159
BLOCK 1520.  MARKERS: 7995 7996
23 (0.859)	|0.770	0.089|
42 (0.141)	|0.108	0.033|
Multiallelic Dprime: 0.149
BLOCK 1521.  MARKERS: 7997 7998 7999
311 (0.879)	|0.363	0.303	0.166	0.037|
133 (0.121)	|0.047	0.051	0.023	0.001|
Multiallelic Dprime: 0.098
BLOCK 1522.  MARKERS: 8000 8001 8002 8003
2243 (0.410)	|0.241	0.164	0.000|
3321 (0.354)	|0.343	0.003	0.010|
3323 (0.188)	|0.170	0.009	0.009|
3223 (0.038)	|0.037	0.000	0.000|
Multiallelic Dprime: 0.754
BLOCK 1523.  MARKERS: 8004 8005
31 (0.799)	|0.633	0.167|
12 (0.176)	|0.068	0.108|
32 (0.019)	|0.000	0.018|
Multiallelic Dprime: 0.502
BLOCK 1524.  MARKERS: 8006 8007
14 (0.703)	|0.304	0.202	0.194|
21 (0.297)	|0.141	0.081	0.073|
Multiallelic Dprime: 0.055
BLOCK 1525.  MARKERS: 8014 8015
42 (0.445)	|0.289	0.090	0.066|
22 (0.283)	|0.196	0.043	0.043|
24 (0.268)	|0.170	0.054	0.043|
Multiallelic Dprime: 0.052
BLOCK 1526.  MARKERS: 8025 8026 8027
233 (0.657)	|0.448	0.147	0.061|
224 (0.187)	|0.148	0.019	0.020|
433 (0.152)	|0.100	0.040	0.013|
Multiallelic Dprime: 0.145
BLOCK 1527.  MARKERS: 8030 8031
32 (0.699)	|0.453	0.245	0.001|
14 (0.204)	|0.002	0.000	0.192|
34 (0.094)	|0.003	0.095	0.000|
Multiallelic Dprime: 0.752
BLOCK 1528.  MARKERS: 8032 8033 8034
331 (0.460)	|0.243	0.131	0.086|
111 (0.340)	|0.201	0.070	0.069|
332 (0.193)	|0.112	0.046	0.035|
Multiallelic Dprime: 0.071
BLOCK 1529.  MARKERS: 8036 8037
42 (0.556)	|0.233	0.159	0.125	0.034|
43 (0.251)	|0.123	0.077	0.045	0.006|
22 (0.193)	|0.058	0.076	0.046	0.011|
Multiallelic Dprime: 0.093
BLOCK 1530.  MARKERS: 8042 8043 8044
333 (0.415)	|0.373	0.043	0.000|
323 (0.313)	|0.097	0.216	0.000|
431 (0.215)	|0.000	0.000	0.215|
433 (0.052)	|0.011	0.040	0.000|
Multiallelic Dprime: 0.767
BLOCK 1531.  MARKERS: 8045 8046
23 (0.480)	|0.281	0.072	0.066	0.057|
41 (0.299)	|0.142	0.057	0.062	0.034|
43 (0.221)	|0.134	0.045	0.019	0.024|
Multiallelic Dprime: 0.100
BLOCK 1532.  MARKERS: 8050 8051 8052
431 (0.556)	|0.231	0.163	0.157	0.003|
433 (0.174)	|0.062	0.055	0.054	0.004|
213 (0.146)	|0.064	0.042	0.039	0.000|
413 (0.115)	|0.046	0.039	0.028	0.002|
Multiallelic Dprime: 0.043
BLOCK 1533.  MARKERS: 8053 8054 8055
331 (0.405)	|0.304	0.070	0.031|
111 (0.302)	|0.169	0.032	0.101|
113 (0.280)	|0.034	0.179	0.068|
131 (0.010)	|0.005	0.005	0.000|
Multiallelic Dprime: 0.443
BLOCK 1534.  MARKERS: 8056 8057
33 (0.510)	|0.193	0.157	0.159|
31 (0.289)	|0.064	0.133	0.091|
23 (0.201)	|0.123	0.056	0.019|
Multiallelic Dprime: 0.189
BLOCK 1535.  MARKERS: 8061 8062
33 (0.381)	|0.226	0.137	0.017|
13 (0.345)	|0.220	0.115	0.010|
31 (0.268)	|0.136	0.127	0.005|
Multiallelic Dprime: 0.100
BLOCK 1536.  MARKERS: 8063 8064 8065
242 (0.582)	|0.352	0.157	0.073|
324 (0.386)	|0.265	0.032	0.089|
322 (0.032)	|0.021	0.000	0.011|
Multiallelic Dprime: 0.238
BLOCK 1537.  MARKERS: 8069 8070 8071
112 (0.638)	|0.472	0.031	0.025	0.108|
232 (0.190)	|0.053	0.011	0.121	0.003|
234 (0.172)	|0.009	0.145	0.000	0.019|
Multiallelic Dprime: 0.687
BLOCK 1538.  MARKERS: 8072 8073 8074 8075 8076
34143 (0.534)	|0.333	0.165	0.036|
32243 (0.186)	|0.133	0.051	0.003|
12243 (0.146)	|0.064	0.023	0.059|
34221 (0.130)	|0.071	0.036	0.024|
Multiallelic Dprime: 0.176
BLOCK 1539.  MARKERS: 8077 8078
13 (0.603)	|0.404	0.191|
33 (0.276)	|0.185	0.089|
11 (0.121)	|0.091	0.030|
Multiallelic Dprime: 0.054
BLOCK 1540.  MARKERS: 8085 8086 8087
434 (0.681)	|0.525	0.043	0.113|
312 (0.311)	|0.048	0.188	0.075|
Multiallelic Dprime: 0.617
BLOCK 1541.  MARKERS: 8088 8089 8090
444 (0.573)	|0.251	0.275	0.045|
333 (0.231)	|0.081	0.041	0.110|
443 (0.189)	|0.156	0.020	0.014|
Multiallelic Dprime: 0.420
BLOCK 1542.  MARKERS: 8091 8092
41 (0.491)	|0.020	0.419	0.053|
22 (0.336)	|0.327	0.008	0.000|
42 (0.173)	|0.094	0.013	0.066|
Multiallelic Dprime: 0.807
BLOCK 1543.  MARKERS: 8093 8094
32 (0.441)	|0.109	0.135	0.198|
34 (0.439)	|0.385	0.054	0.000|
12 (0.120)	|0.000	0.120	0.000|
Multiallelic Dprime: 0.650
BLOCK 1544.  MARKERS: 8095 8096
42 (0.500)	|0.164	0.139	0.106	0.091|
32 (0.302)	|0.084	0.123	0.069	0.026|
34 (0.198)	|0.108	0.036	0.048	0.005|
Multiallelic Dprime: 0.173
BLOCK 1545.  MARKERS: 8099 8100 8101
111 (0.357)	|0.155	0.141	0.062|
131 (0.297)	|0.156	0.099	0.041|
133 (0.223)	|0.131	0.071	0.022|
433 (0.123)	|0.077	0.040	0.006|
Multiallelic Dprime: 0.114
BLOCK 1546.  MARKERS: 8105 8106
44 (0.517)	|0.505	0.010	0.005|
14 (0.351)	|0.053	0.293	0.002|
42 (0.130)	|0.005	0.011	0.114|
Multiallelic Dprime: 0.882
BLOCK 1547.  MARKERS: 8107 8108
32 (0.563)	|0.288	0.200	0.075|
14 (0.314)	|0.173	0.094	0.046|
34 (0.123)	|0.090	0.018	0.014|
Multiallelic Dprime: 0.125
BLOCK 1548.  MARKERS: 8113 8114
42 (0.550)	|0.036	0.314	0.200|
21 (0.313)	|0.253	0.049	0.010|
22 (0.136)	|0.111	0.002	0.024|
Multiallelic Dprime: 0.716
BLOCK 1549.  MARKERS: 8115 8116
42 (0.401)	|0.250	0.063	0.088|
44 (0.366)	|0.206	0.096	0.064|
22 (0.233)	|0.153	0.050	0.030|
Multiallelic Dprime: 0.101
BLOCK 1550.  MARKERS: 8118 8119
32 (0.609)	|0.323	0.093	0.193|
34 (0.208)	|0.188	0.007	0.013|
14 (0.183)	|0.011	0.169	0.003|
Multiallelic Dprime: 0.511
BLOCK 1551.  MARKERS: 8121 8122
44 (0.522)	|0.218	0.146	0.089	0.049	0.008	0.009|
23 (0.269)	|0.135	0.080	0.032	0.015	0.003	0.002|
43 (0.209)	|0.068	0.019	0.030	0.081	0.011	0.000|
Multiallelic Dprime: 0.197
BLOCK 1552.  MARKERS: 8123 8124 8125 8126 8127 8128
433314 (0.420)	|0.265	0.002	0.002	0.142	0.007|
123334 (0.245)	|0.008	0.232	0.001	0.000	0.000|
121114 (0.150)	|0.022	0.000	0.118	0.002	0.000|
123313 (0.145)	|0.018	0.000	0.016	0.003	0.109|
123314 (0.021)	|0.012	0.000	0.007	0.002	0.000|
431114 (0.011)	|0.000	0.000	0.010	0.000	0.000|
Multiallelic Dprime: 0.851
BLOCK 1553.  MARKERS: 8129 8130 8131 8132 8133
34424 (0.328)	|0.109	0.116	0.101	0.001|
12424 (0.235)	|0.104	0.076	0.051	0.003|
34224 (0.154)	|0.071	0.028	0.053	0.000|
34414 (0.149)	|0.042	0.052	0.050	0.005|
34423 (0.116)	|0.028	0.064	0.020	0.000|
Multiallelic Dprime: 0.147
BLOCK 1554.  MARKERS: 8136 8137 8138 8139
2132 (0.362)	|0.225	0.137|
2314 (0.342)	|0.220	0.123|
4134 (0.279)	|0.148	0.131|
2134 (0.010)	|0.010	0.000|
Multiallelic Dprime: 0.091
BLOCK 1555.  MARKERS: 8143 8144
23 (0.601)	|0.371	0.205	0.002	0.023|
11 (0.399)	|0.235	0.005	0.159	0.000|
Multiallelic Dprime: 0.394
BLOCK 1556.  MARKERS: 8145 8146 8147
413 (0.607)	|0.334	0.265	0.000	0.004	0.000|
323 (0.210)	|0.000	0.000	0.197	0.004	0.006|
321 (0.160)	|0.000	0.000	0.000	0.151	0.009|
313 (0.023)	|0.022	0.000	0.000	0.000	0.000|
Multiallelic Dprime: 0.952
BLOCK 1557.  MARKERS: 8148 8149 8150 8151
4112 (0.355)	|0.212	0.144|
2114 (0.266)	|0.160	0.104|
2322 (0.197)	|0.097	0.100|
2112 (0.159)	|0.084	0.075|
2122 (0.017)	|0.010	0.007|
Multiallelic Dprime: 0.086
BLOCK 1558.  MARKERS: 8155 8156
13 (0.567)	|0.555	0.003	0.003|
34 (0.428)	|0.036	0.197	0.195|
Multiallelic Dprime: 0.974
BLOCK 1559.  MARKERS: 8157 8158
43 (0.593)	|0.506	0.056	0.028|
23 (0.203)	|0.150	0.015	0.038|
21 (0.198)	|0.126	0.039	0.033|
Multiallelic Dprime: 0.253
BLOCK 1560.  MARKERS: 8160 8161
23 (0.787)	|0.551	0.233|
41 (0.110)	|0.072	0.038|
21 (0.100)	|0.054	0.043|
Multiallelic Dprime: 0.112
BLOCK 1561.  MARKERS: 8165 8166
13 (0.679)	|0.419	0.250|
41 (0.316)	|0.130	0.182|
Multiallelic Dprime: 0.256
BLOCK 1562.  MARKERS: 8169 8170 8171
144 (0.552)	|0.258	0.173	0.092	0.027|
322 (0.435)	|0.254	0.133	0.017	0.030|
Multiallelic Dprime: 0.154
BLOCK 1563.  MARKERS: 8173 8174 8175
422 (0.512)	|0.254	0.258|
244 (0.318)	|0.173	0.145|
222 (0.111)	|0.061	0.051|
224 (0.057)	|0.030	0.027|
Multiallelic Dprime: 0.048
BLOCK 1564.  MARKERS: 8181 8182
12 (0.516)	|0.221	0.220	0.078|
34 (0.481)	|0.215	0.184	0.081|
Multiallelic Dprime: 0.041
BLOCK 1565.  MARKERS: 8187 8188
12 (0.436)	|0.262	0.156	0.017|
44 (0.404)	|0.301	0.098	0.005|
42 (0.160)	|0.062	0.087	0.011|
Multiallelic Dprime: 0.206
BLOCK 1566.  MARKERS: 8189 8190
11 (0.624)	|0.280	0.173	0.172|
33 (0.341)	|0.172	0.092	0.077|
31 (0.033)	|0.006	0.010	0.017|
Multiallelic Dprime: 0.061
BLOCK 1567.  MARKERS: 8191 8192
14 (0.457)	|0.440	0.013	0.005|
12 (0.277)	|0.021	0.004	0.248|
34 (0.266)	|0.004	0.254	0.008|
Multiallelic Dprime: 0.920
BLOCK 1568.  MARKERS: 8193 8194
33 (0.450)	|0.367	0.061	0.027|
13 (0.286)	|0.049	0.114	0.114|
32 (0.260)	|0.182	0.072	0.007|
Multiallelic Dprime: 0.472
BLOCK 1569.  MARKERS: 8196 8197
44 (0.601)	|0.288	0.313|
24 (0.247)	|0.150	0.097|
22 (0.148)	|0.135	0.013|
Multiallelic Dprime: 0.346
BLOCK 1570.  MARKERS: 8198 8199
44 (0.577)	|0.456	0.122|
23 (0.423)	|0.109	0.314|
Multiallelic Dprime: 0.543
BLOCK 1571.  MARKERS: 8200 8201 8202
243 (0.565)	|0.202	0.136	0.177	0.050|
421 (0.435)	|0.102	0.156	0.096	0.080|
Multiallelic Dprime: 0.214
BLOCK 1572.  MARKERS: 8203 8204 8205
341 (0.304)	|0.129	0.105	0.070|
321 (0.293)	|0.136	0.096	0.062|
323 (0.273)	|0.089	0.113	0.071|
121 (0.130)	|0.041	0.058	0.031|
Multiallelic Dprime: 0.093
BLOCK 1573.  MARKERS: 8211 8212
33 (0.394)	|0.291	0.103|
32 (0.372)	|0.274	0.098|
12 (0.234)	|0.181	0.053|
Multiallelic Dprime: 0.039
BLOCK 1574.  MARKERS: 8224 8225
14 (0.747)	|0.379	0.262	0.099|
32 (0.253)	|0.163	0.081	0.003|
Multiallelic Dprime: 0.245
BLOCK 1575.  MARKERS: 8227 8228 8229 8230 8231 8232 8233 8234
23324343 (0.542)	|0.396	0.130	0.007|
41342121 (0.343)	|0.192	0.143	0.006|
21124141 (0.102)	|0.011	0.088	0.003|
Multiallelic Dprime: 0.295
BLOCK 1576.  MARKERS: 8235 8236 8237
231 (0.602)	|0.380	0.158	0.064|
423 (0.370)	|0.221	0.106	0.044|
223 (0.016)	|0.011	0.004	0.002|
Multiallelic Dprime: 0.036
BLOCK 1577.  MARKERS: 8240 8241 8242
222 (0.619)	|0.384	0.202	0.033|
231 (0.271)	|0.169	0.075	0.027|
422 (0.110)	|0.073	0.028	0.008|
Multiallelic Dprime: 0.065
BLOCK 1578.  MARKERS: 8247 8248
24 (0.626)	|0.474	0.150|
42 (0.305)	|0.282	0.024|
44 (0.068)	|0.021	0.048|
Multiallelic Dprime: 0.328
BLOCK 1579.  MARKERS: 8249 8250
22 (0.777)	|0.475	0.256	0.040|
44 (0.222)	|0.077	0.020	0.126|
Multiallelic Dprime: 0.513
BLOCK 1580.  MARKERS: 8251 8252
34 (0.552)	|0.457	0.095|
12 (0.276)	|0.257	0.019|
32 (0.166)	|0.147	0.019|
Multiallelic Dprime: 0.354
BLOCK 1581.  MARKERS: 8254 8255
41 (0.865)	|0.370	0.391	0.100|
32 (0.135)	|0.077	0.045	0.013|
Multiallelic Dprime: 0.221
BLOCK 1582.  MARKERS: 8260 8261
34 (0.447)	|0.253	0.162	0.031|
32 (0.436)	|0.193	0.173	0.070|
14 (0.114)	|0.065	0.043	0.005|
Multiallelic Dprime: 0.120
BLOCK 1583.  MARKERS: 8263 8264
21 (0.513)	|0.283	0.177	0.048|
24 (0.380)	|0.259	0.006	0.118|
41 (0.105)	|0.099	0.003	0.003|
Multiallelic Dprime: 0.418
BLOCK 1584.  MARKERS: 8265 8266
42 (0.643)	|0.415	0.207	0.018|
14 (0.185)	|0.166	0.016	0.002|
44 (0.169)	|0.015	0.043	0.111|
Multiallelic Dprime: 0.435
BLOCK 1585.  MARKERS: 8267 8268 8269
241 (0.598)	|0.378	0.180	0.041|
211 (0.267)	|0.149	0.094	0.024|
413 (0.131)	|0.075	0.019	0.037|
Multiallelic Dprime: 0.101
BLOCK 1586.  MARKERS: 8271 8272
42 (0.602)	|0.235	0.235	0.131|
22 (0.296)	|0.152	0.008	0.136|
24 (0.103)	|0.002	0.082	0.015|
Multiallelic Dprime: 0.309
BLOCK 1587.  MARKERS: 8273 8274
12 (0.389)	|0.177	0.149	0.044	0.011	0.006|
31 (0.325)	|0.144	0.114	0.058	0.006	0.003|
32 (0.283)	|0.106	0.104	0.053	0.011	0.003|
Multiallelic Dprime: 0.065
BLOCK 1588.  MARKERS: 8283 8284 8285 8286 8287
44242 (0.428)	|0.265	0.094	0.068|
22321 (0.371)	|0.281	0.074	0.016|
44321 (0.154)	|0.103	0.036	0.015|
44322 (0.028)	|0.019	0.006	0.003|
44241 (0.012)	|0.010	0.002	0.000|
Multiallelic Dprime: 0.161
BLOCK 1589.  MARKERS: 8292 8293
21 (0.683)	|0.320	0.268	0.095|
24 (0.215)	|0.152	0.047	0.015|
41 (0.103)	|0.043	0.053	0.006|
Multiallelic Dprime: 0.252
BLOCK 1590.  MARKERS: 8296 8297
31 (0.515)	|0.225	0.214	0.074|
34 (0.368)	|0.163	0.157	0.046|
11 (0.117)	|0.045	0.048	0.024|
Multiallelic Dprime: 0.025
BLOCK 1591.  MARKERS: 8300 8301 8302 8303 8304
43322 (0.432)	|0.230	0.063	0.090	0.049|
21131 (0.420)	|0.086	0.155	0.048	0.128|
21132 (0.143)	|0.027	0.006	0.077	0.034|
Multiallelic Dprime: 0.382
BLOCK 1592.  MARKERS: 8308 8309 8310 8311
1214 (0.344)	|0.292	0.036	0.016|
3443 (0.224)	|0.198	0.006	0.021|
1444 (0.217)	|0.049	0.105	0.063|
1244 (0.212)	|0.077	0.058	0.077|
Multiallelic Dprime: 0.541
BLOCK 1593.  MARKERS: 8313 8314
24 (0.618)	|0.458	0.157	0.003|
14 (0.205)	|0.010	0.106	0.089|
11 (0.177)	|0.017	0.000	0.160|
Multiallelic Dprime: 0.689
BLOCK 1594.  MARKERS: 8315 8316
12 (0.484)	|0.442	0.040	0.003|
14 (0.264)	|0.255	0.000	0.009|
32 (0.252)	|0.000	0.249	0.000|
Multiallelic Dprime: 0.835
BLOCK 1595.  MARKERS: 8317 8318
43 (0.698)
24 (0.289)
44 (0.012)
