# Supplementary material for: Genetic Structure of the Spanish Population
Source: BMC Genomics. 2010 May 25;11:326. doi: 10.1186/1471-2164-11-326 (PMC2887418; doi:10.1186/1471-2164-11-326)
Supplement: Additional file 1 — List of haplotype blocks across all autosomal chromosomes in the Spanish population. Each block is described by the SNPs that compose it, the major haplotypes with haplotypic frequencies, and the LD (D') among adjacent blocks. For each chromosome, the correspondence list between the SNP names and numbers is included in a separate table. [file 1471-2164-11-326-S1.ZIP › chr13.GABRIELblocks]

BLOCK 1.  MARKERS: 4 5 6 7
4142 (0.502)	|0.486	0.007	0.001|
2214 (0.429)	|0.063	0.341	0.026|
2212 (0.029)	|0.000	0.029	0.000|
4212 (0.019)	|0.019	0.000	0.000|
2142 (0.011)	|0.011	0.000	0.000|
Multiallelic Dprime: 0.907
BLOCK 2.  MARKERS: 8 9
32 (0.587)	|0.533	0.010	0.043|
14 (0.378)	|0.009	0.369	0.002|
12 (0.028)	|0.000	0.003	0.024|
Multiallelic Dprime: 0.919
BLOCK 3.  MARKERS: 10 11
31 (0.549)	|0.343	0.026	0.098	0.079|
13 (0.381)	|0.023	0.337	0.016	0.005|
33 (0.070)	|0.036	0.001	0.005	0.028|
Multiallelic Dprime: 0.743
BLOCK 4.  MARKERS: 13 14 15
221 (0.402)	|0.345	0.057|
242 (0.364)	|0.250	0.114|
222 (0.118)	|0.074	0.044|
122 (0.113)	|0.074	0.039|
Multiallelic Dprime: 0.258
BLOCK 5.  MARKERS: 18 19
21 (0.743)	|0.597	0.142	0.004|
42 (0.257)	|0.101	0.146	0.009|
Multiallelic Dprime: 0.428
BLOCK 6.  MARKERS: 20 21 22 23
2432 (0.698)	|0.423	0.156	0.118|
4124 (0.289)	|0.099	0.156	0.034|
4134 (0.013)	|0.006	0.000	0.007|
Multiallelic Dprime: 0.307
BLOCK 7.  MARKERS: 26 27
23 (0.529)	|0.488	0.000	0.041|
41 (0.312)	|0.000	0.311	0.001|
21 (0.159)	|0.059	0.000	0.100|
Multiallelic Dprime: 0.842
BLOCK 8.  MARKERS: 28 29 30 31 32 33
442132 (0.547)	|0.525	0.022|
223324 (0.311)	|0.036	0.275|
223332 (0.142)	|0.040	0.100|
Multiallelic Dprime: 0.819
BLOCK 9.  MARKERS: 34 35
12 (0.601)	|0.545	0.032	0.020	0.005|
31 (0.396)	|0.106	0.148	0.114	0.023|
Multiallelic Dprime: 0.729
BLOCK 10.  MARKERS: 37 38 39 40 41
41434 (0.651)	|0.587	0.020	0.005	0.001	0.017	0.010|
23241 (0.180)	|0.041	0.134	0.002	0.000	0.000	0.000|
41441 (0.135)	|0.002	0.014	0.097	0.019	0.000	0.000|
23441 (0.028)	|0.018	0.000	0.000	0.000	0.000	0.000|
Multiallelic Dprime: 0.789
BLOCK 11.  MARKERS: 43 44 45 46 47 48 49 50 51 52
1121334442 (0.645)	|0.390	0.159	0.101|
2143124422 (0.169)	|0.049	0.094	0.022|
2323331243 (0.105)	|0.067	0.038	0.000|
2121334443 (0.020)	|0.011	0.001	0.008|
1123334442 (0.017)	|0.013	0.003	0.000|
1123124422 (0.011)	|0.001	0.009	0.000|
Multiallelic Dprime: 0.261
BLOCK 12.  MARKERS: 53 54
33 (0.547)	|0.362	0.184|
13 (0.310)	|0.220	0.089|
31 (0.143)	|0.081	0.062|
Multiallelic Dprime: 0.069
BLOCK 13.  MARKERS: 55 56
12 (0.664)	|0.560	0.104|
34 (0.335)	|0.305	0.030|
Multiallelic Dprime: 0.330
BLOCK 14.  MARKERS: 59 60
42 (0.866)	|0.797	0.069|
24 (0.134)	|0.079	0.055|
Multiallelic Dprime: 0.360
BLOCK 15.  MARKERS: 62 63
21 (0.876)	|0.335	0.329	0.212|
13 (0.124)	|0.070	0.036	0.018|
Multiallelic Dprime: 0.270
BLOCK 16.  MARKERS: 64 65
34 (0.405)	|0.149	0.111	0.146|
22 (0.365)	|0.247	0.079	0.038|
32 (0.230)	|0.042	0.102	0.086|
Multiallelic Dprime: 0.300
BLOCK 17.  MARKERS: 66 67
44 (0.438)	|0.201	0.217	0.012|
41 (0.293)	|0.134	0.138	0.020|
14 (0.270)	|0.147	0.103	0.020|
Multiallelic Dprime: 0.086
BLOCK 18.  MARKERS: 70 71 72
341 (0.481)	|0.353	0.123|
124 (0.458)	|0.372	0.083|
344 (0.052)	|0.026	0.018|
Multiallelic Dprime: 0.164
BLOCK 19.  MARKERS: 73 74 75 76 77 78 79
2431321 (0.753)	|0.307	0.285	0.100	0.055|
1213143 (0.230)	|0.092	0.059	0.069	0.009|
Multiallelic Dprime: 0.169
BLOCK 20.  MARKERS: 82 83 84 85
2212 (0.400)	|0.225	0.076	0.042	0.027	0.025	0.006|
3412 (0.348)	|0.193	0.034	0.076	0.034	0.008	0.002|
2444 (0.169)	|0.080	0.037	0.028	0.009	0.013	0.000|
2412 (0.074)	|0.037	0.014	0.003	0.004	0.011	0.005|
Multiallelic Dprime: 0.135
BLOCK 21.  MARKERS: 89 90 91 92 93 94 95
2443334 (0.540)	|0.450	0.040	0.022	0.013	0.008|
3213214 (0.160)	|0.023	0.097	0.005	0.023	0.000|
2441332 (0.151)	|0.026	0.020	0.102	0.001	0.000|
2443234 (0.074)	|0.005	0.002	0.003	0.058	0.000|
3413214 (0.057)	|0.000	0.042	0.003	0.011	0.000|
2443332 (0.013)	|0.000	0.000	0.000	0.002	0.007|
Multiallelic Dprime: 0.704
BLOCK 22.  MARKERS: 97 98 99 100 101 102 103 104 105 106 107 108
311211333111 (0.506)	|0.253	0.151	0.073	0.029|
311211313333 (0.202)	|0.130	0.041	0.022	0.008|
143343131133 (0.136)	|0.083	0.023	0.018	0.012|
341211333133 (0.108)	|0.068	0.020	0.018	0.003|
341211331133 (0.019)	|0.015	0.004	0.000	0.000|
Multiallelic Dprime: 0.173
BLOCK 23.  MARKERS: 112 113 114 115
3344 (0.561)	|0.244	0.169	0.089	0.059|
3223 (0.251)	|0.100	0.064	0.056	0.032|
4344 (0.133)	|0.080	0.020	0.022	0.011|
3324 (0.054)	|0.021	0.023	0.004	0.006|
Multiallelic Dprime: 0.105
BLOCK 24.  MARKERS: 120 121 122
321 (0.445)	|0.403	0.023	0.014	0.006|
343 (0.277)	|0.172	0.006	0.007	0.090|
141 (0.170)	|0.081	0.085	0.004	0.000|
341 (0.107)	|0.010	0.021	0.075	0.000|
Multiallelic Dprime: 0.561
BLOCK 25.  MARKERS: 123 124 125
131 (0.665)	|0.432	0.202	0.023	0.009|
231 (0.134)	|0.085	0.049	0.000	0.000|
213 (0.100)	|0.053	0.043	0.003	0.002|
211 (0.098)	|0.066	0.028	0.004	0.000|
Multiallelic Dprime: 0.076
BLOCK 26.  MARKERS: 127 128
31 (0.639)	|0.403	0.135	0.044	0.042	0.004|
42 (0.322)	|0.154	0.060	0.081	0.011	0.010|
41 (0.029)	|0.016	0.002	0.008	0.001	0.000|
32 (0.010)	|0.008	0.000	0.002	0.000	0.000|
Multiallelic Dprime: 0.209
BLOCK 27.  MARKERS: 129 130 131 132 133
13124 (0.580)	|0.333	0.249	0.000|
13122 (0.198)	|0.007	0.181	0.009|
31342 (0.136)	|0.132	0.004	0.000|
13342 (0.054)	|0.044	0.009	0.000|
33122 (0.015)	|0.000	0.014	0.000|
Multiallelic Dprime: 0.432
BLOCK 28.  MARKERS: 134 135
33 (0.526)	|0.270	0.150	0.106|
11 (0.462)	|0.271	0.180	0.010|
31 (0.011)	|0.011	0.000	0.000|
Multiallelic Dprime: 0.200
BLOCK 29.  MARKERS: 136 137
22 (0.552)	|0.172	0.170	0.157	0.053|
44 (0.329)	|0.157	0.096	0.036	0.037|
42 (0.116)	|0.062	0.028	0.007	0.017|
Multiallelic Dprime: 0.201
BLOCK 30.  MARKERS: 140 141 142
241 (0.392)	|0.017	0.322	0.051|
421 (0.297)	|0.103	0.030	0.163|
243 (0.200)	|0.189	0.007	0.001|
441 (0.107)	|0.094	0.009	0.004|
Multiallelic Dprime: 0.706
BLOCK 31.  MARKERS: 143 144 145
324 (0.403)	|0.101	0.304	0.000|
342 (0.370)	|0.342	0.025	0.000|
142 (0.218)	|0.010	0.003	0.208|
Multiallelic Dprime: 0.821
BLOCK 32.  MARKERS: 146 147
42 (0.454)	|0.320	0.022	0.111|
22 (0.336)	|0.091	0.196	0.049|
24 (0.210)	|0.191	0.006	0.013|
Multiallelic Dprime: 0.522
BLOCK 33.  MARKERS: 148 149
23 (0.602)	|0.380	0.210	0.007|
13 (0.223)	|0.014	0.025	0.185|
11 (0.174)	|0.163	0.007	0.001|
Multiallelic Dprime: 0.615
BLOCK 34.  MARKERS: 150 151
43 (0.558)	|0.383	0.000	0.165	0.000	0.000	0.000	0.001|
31 (0.243)	|0.000	0.209	0.002	0.002	0.000	0.023	0.000|
41 (0.192)	|0.002	0.002	0.000	0.145	0.036	0.001	0.009|
Multiallelic Dprime: 0.981
BLOCK 35.  MARKERS: 152 153 154 155 156 157 158 159 160
142123433 (0.394)	|0.189	0.206|
322331413 (0.212)	|0.135	0.076|
142333314 (0.168)	|0.093	0.074|
143333433 (0.147)	|0.094	0.051|
142333433 (0.036)	|0.013	0.023|
142333414 (0.025)	|0.020	0.005|
142331413 (0.010)	|0.002	0.008|
Multiallelic Dprime: 0.162
BLOCK 36.  MARKERS: 163 164
44 (0.553)	|0.459	0.093|
22 (0.446)	|0.392	0.054|
Multiallelic Dprime: 0.180
BLOCK 37.  MARKERS: 168 169 170
431 (0.853)	|0.383	0.320	0.150|
213 (0.145)	|0.134	0.011	0.002|
Multiallelic Dprime: 0.820
BLOCK 38.  MARKERS: 171 172
32 (0.518)	|0.438	0.045	0.036|
12 (0.331)	|0.059	0.239	0.033|
33 (0.151)	|0.065	0.035	0.050|
Multiallelic Dprime: 0.571
BLOCK 39.  MARKERS: 173 174 175
111 (0.561)	|0.436	0.060	0.061|
113 (0.319)	|0.234	0.056	0.029|
433 (0.119)	|0.072	0.039	0.008|
Multiallelic Dprime: 0.132
BLOCK 40.  MARKERS: 182 183
13 (0.742)	|0.693	0.039	0.009|
31 (0.155)	|0.002	0.031	0.122|
33 (0.099)	|0.014	0.085	0.000|
Multiallelic Dprime: 0.863
BLOCK 41.  MARKERS: 184 185
11 (0.704)	|0.636	0.068|
41 (0.159)	|0.138	0.021|
42 (0.136)	|0.124	0.012|
Multiallelic Dprime: 0.060
BLOCK 42.  MARKERS: 188 189
12 (0.900)	|0.671	0.174	0.043|
23 (0.100)	|0.083	0.013	0.003|
Multiallelic Dprime: 0.314
BLOCK 43.  MARKERS: 193 194 195 196
3413 (0.754)	|0.449	0.201	0.103|
1231 (0.186)	|0.109	0.039	0.038|
1431 (0.047)	|0.036	0.009	0.002|
Multiallelic Dprime: 0.096
BLOCK 44.  MARKERS: 203 204
44 (0.603)	|0.477	0.119	0.004|
14 (0.252)	|0.006	0.233	0.015|
12 (0.143)	|0.001	0.016	0.125|
Multiallelic Dprime: 0.812
BLOCK 45.  MARKERS: 206 207
32 (0.483)	|0.281	0.190	0.011|
42 (0.370)	|0.204	0.083	0.082|
44 (0.145)	|0.127	0.018	0.000|
Multiallelic Dprime: 0.279
BLOCK 46.  MARKERS: 208 209
13 (0.615)	|0.443	0.123	0.048|
32 (0.291)	|0.186	0.077	0.028|
33 (0.093)	|0.063	0.022	0.007|
Multiallelic Dprime: 0.082
BLOCK 47.  MARKERS: 214 215
31 (0.692)	|0.252	0.234	0.205|
23 (0.224)	|0.090	0.080	0.054|
33 (0.084)	|0.042	0.028	0.014|
Multiallelic Dprime: 0.085
BLOCK 48.  MARKERS: 219 220
41 (0.385)	|0.121	0.263	0.000|
23 (0.341)	|0.086	0.002	0.249|
21 (0.272)	|0.235	0.035	0.003|
Multiallelic Dprime: 0.697
BLOCK 49.  MARKERS: 221 222
42 (0.442)	|0.046	0.292	0.105|
44 (0.299)	|0.300	0.000	0.000|
24 (0.254)	|0.253	0.000	0.000|
Multiallelic Dprime: 1.000
BLOCK 50.  MARKERS: 224 225 226
414 (0.599)	|0.405	0.131	0.062|
132 (0.293)	|0.233	0.032	0.029|
114 (0.108)	|0.072	0.026	0.010|
Multiallelic Dprime: 0.194
BLOCK 51.  MARKERS: 229 230
41 (0.710)	|0.375	0.320	0.007|
23 (0.189)	|0.105	0.082	0.000|
43 (0.101)	|0.060	0.038	0.003|
Multiallelic Dprime: 0.062
BLOCK 52.  MARKERS: 231 232
13 (0.540)	|0.168	0.160	0.113	0.081	0.016|
31 (0.440)	|0.413	0.015	0.008	0.002	0.000|
33 (0.010)	|0.006	0.000	0.005	0.000	0.000|
Multiallelic Dprime: 0.839
BLOCK 53.  MARKERS: 234 235 236 237
2331 (0.595)	|0.373	0.170	0.014	0.023|
2313 (0.175)	|0.108	0.058	0.006	0.000|
4131 (0.127)	|0.061	0.049	0.012	0.004|
2131 (0.083)	|0.066	0.012	0.005	0.000|
2311 (0.016)	|0.004	0.012	0.000	0.000|
Multiallelic Dprime: 0.129
BLOCK 54.  MARKERS: 241 242 243 244
1231 (0.617)	|0.187	0.180	0.125	0.088	0.034|
3413 (0.302)	|0.133	0.065	0.052	0.025	0.025|
3233 (0.037)	|0.004	0.005	0.008	0.000	0.016|
1233 (0.027)	|0.020	0.000	0.002	0.003	0.001|
Multiallelic Dprime: 0.201
BLOCK 55.  MARKERS: 245 246 247 248 249
33134 (0.347)	|0.337	0.008	0.003|
13312 (0.253)	|0.178	0.072	0.003|
13314 (0.197)	|0.166	0.029	0.003|
11312 (0.117)	|0.083	0.033	0.000|
13114 (0.079)	|0.036	0.017	0.025|
Multiallelic Dprime: 0.432
BLOCK 56.  MARKERS: 251 252
23 (0.803)	|0.370	0.303	0.131|
41 (0.162)	|0.118	0.036	0.008|
43 (0.035)	|0.024	0.009	0.002|
Multiallelic Dprime: 0.426
BLOCK 57.  MARKERS: 254 255
32 (0.511)	|0.305	0.196	0.000	0.007|
33 (0.348)	|0.319	0.000	0.000	0.027|
12 (0.141)	|0.000	0.001	0.140	0.000|
Multiallelic Dprime: 0.645
BLOCK 58.  MARKERS: 256 257 258
231 (0.623)	|0.322	0.218	0.081|
243 (0.197)	|0.082	0.094	0.020|
443 (0.141)	|0.067	0.050	0.023|
233 (0.034)	|0.013	0.008	0.013|
Multiallelic Dprime: 0.096
BLOCK 59.  MARKERS: 259 260 261
112 (0.485)	|0.181	0.186	0.119|
242 (0.373)	|0.185	0.121	0.068|
114 (0.136)	|0.051	0.038	0.048|
Multiallelic Dprime: 0.114
BLOCK 60.  MARKERS: 263 264
43 (0.419)	|0.159	0.189	0.072|
41 (0.346)	|0.211	0.122	0.014|
23 (0.235)	|0.128	0.042	0.065|
Multiallelic Dprime: 0.222
BLOCK 61.  MARKERS: 265 266 267
113 (0.498)	|0.478	0.019	0.001|
232 (0.352)	|0.068	0.266	0.018|
132 (0.150)	|0.007	0.062	0.082|
Multiallelic Dprime: 0.769
BLOCK 62.  MARKERS: 268 269
44 (0.554)	|0.166	0.126	0.109	0.071	0.081|
24 (0.345)	|0.083	0.080	0.073	0.069	0.037|
22 (0.101)	|0.039	0.027	0.019	0.007	0.010|
Multiallelic Dprime: 0.090
BLOCK 63.  MARKERS: 271 272 273 274 275
22213 (0.288)	|0.206	0.027	0.057|
22233 (0.233)	|0.035	0.188	0.012|
22211 (0.200)	|0.192	0.008	0.000|
22413 (0.146)	|0.048	0.002	0.096|
44213 (0.127)	|0.055	0.073	0.000|
Multiallelic Dprime: 0.610
BLOCK 64.  MARKERS: 276 277
31 (0.535)	|0.244	0.234	0.057|
33 (0.300)	|0.103	0.036	0.160|
11 (0.165)	|0.098	0.054	0.013|
Multiallelic Dprime: 0.318
BLOCK 65.  MARKERS: 278 279 280
334 (0.444)	|0.242	0.104	0.100|
112 (0.324)	|0.295	0.015	0.008|
312 (0.231)	|0.206	0.015	0.011|
Multiallelic Dprime: 0.656
BLOCK 66.  MARKERS: 282 283 284
122 (0.742)	|0.224	0.359	0.160|
242 (0.133)	|0.133	0.000	0.000|
141 (0.118)	|0.118	0.000	0.000|
Multiallelic Dprime: 1.000
BLOCK 67.  MARKERS: 285 286
33 (0.474)	|0.359	0.110|
13 (0.367)	|0.304	0.057|
31 (0.159)	|0.147	0.011|
Multiallelic Dprime: 0.272
BLOCK 68.  MARKERS: 287 288 289
113 (0.810)	|0.626	0.185|
231 (0.178)	|0.152	0.026|
Multiallelic Dprime: 0.321
BLOCK 69.  MARKERS: 291 292
24 (0.781)	|0.484	0.184	0.113|
42 (0.219)	|0.041	0.169	0.008|
Multiallelic Dprime: 0.648
BLOCK 70.  MARKERS: 296 297
41 (0.523)	|0.307	0.151	0.063|
43 (0.355)	|0.195	0.094	0.066|
33 (0.122)	|0.055	0.039	0.028|
Multiallelic Dprime: 0.074
BLOCK 71.  MARKERS: 301 302
33 (0.558)	|0.279	0.023	0.129	0.080	0.047|
13 (0.285)	|0.016	0.213	0.008	0.008	0.039|
11 (0.157)	|0.008	0.012	0.040	0.083	0.015|
Multiallelic Dprime: 0.612
BLOCK 72.  MARKERS: 303 304 305 306
4433 (0.304)	|0.293	0.000	0.006|
1431 (0.247)	|0.008	0.240	0.000|
4443 (0.177)	|0.098	0.000	0.080|
4431 (0.169)	|0.000	0.168	0.000|
4233 (0.102)	|0.100	0.000	0.002|
Multiallelic Dprime: 0.888
BLOCK 73.  MARKERS: 307 308
32 (0.500)	|0.256	0.094	0.085	0.064|
24 (0.408)	|0.170	0.208	0.024	0.002|
34 (0.089)	|0.034	0.032	0.002	0.018|
Multiallelic Dprime: 0.290
BLOCK 74.  MARKERS: 310 311 312 313
3213 (0.462)	|0.016	0.197	0.248|
4432 (0.332)	|0.283	0.047	0.003|
3432 (0.115)	|0.111	0.003	0.000|
3232 (0.083)	|0.000	0.083	0.000|
Multiallelic Dprime: 0.774
BLOCK 75.  MARKERS: 314 315
32 (0.409)	|0.124	0.181	0.080	0.008	0.009|
12 (0.337)	|0.084	0.085	0.047	0.114	0.000|
14 (0.254)	|0.079	0.018	0.121	0.006	0.031|
Multiallelic Dprime: 0.346
BLOCK 76.  MARKERS: 317 318 319 320 321
11211 (0.287)	|0.268	0.019|
11231 (0.284)	|0.026	0.258|
33431 (0.250)	|0.242	0.008|
33433 (0.126)	|0.124	0.002|
31431 (0.040)	|0.011	0.029|
Multiallelic Dprime: 0.854
BLOCK 77.  MARKERS: 322 323
33 (0.684)	|0.548	0.116	0.017|
41 (0.316)	|0.311	0.006	0.000|
Multiallelic Dprime: 0.862
BLOCK 78.  MARKERS: 324 325
22 (0.858)	|0.390	0.250	0.219|
11 (0.122)	|0.069	0.046	0.008|
12 (0.017)	|0.008	0.006	0.003|
Multiallelic Dprime: 0.255
BLOCK 79.  MARKERS: 327 328
43 (0.468)	|0.335	0.132|
41 (0.302)	|0.176	0.127|
23 (0.230)	|0.224	0.001|
Multiallelic Dprime: 0.335
BLOCK 80.  MARKERS: 329 330
33 (0.735)	|0.339	0.230	0.165|
11 (0.260)	|0.240	0.020	0.000|
Multiallelic Dprime: 0.813
BLOCK 81.  MARKERS: 331 332 333 334
4113 (0.578)	|0.295	0.006	0.216	0.008	0.029|
2311 (0.251)	|0.000	0.250	0.000	0.000	0.000|
4133 (0.166)	|0.001	0.000	0.000	0.150	0.000|
Multiallelic Dprime: 0.982
BLOCK 82.  MARKERS: 336 337 338 339 340 341 342
4321234 (0.296)	|0.290	0.006	0.001|
2323234 (0.259)	|0.005	0.006	0.248|
4143234 (0.218)	|0.116	0.100	0.000|
4343122 (0.159)	|0.000	0.159	0.000|
4323234 (0.029)	|0.014	0.000	0.015|
Multiallelic Dprime: 0.823
BLOCK 83.  MARKERS: 343 344
21 (0.437)	|0.386	0.031	0.010	0.006|
23 (0.293)	|0.071	0.014	0.104	0.099|
43 (0.270)	|0.034	0.231	0.003	0.002|
Multiallelic Dprime: 0.758
BLOCK 84.  MARKERS: 345 346 347 348 349
32314 (0.491)	|0.316	0.079	0.080	0.014|
11321 (0.275)	|0.173	0.055	0.039	0.004|
32324 (0.116)	|0.077	0.018	0.014	0.007|
32124 (0.107)	|0.077	0.020	0.010	0.000|
Multiallelic Dprime: 0.065
BLOCK 85.  MARKERS: 352 353 354
314 (0.647)	|0.209	0.246	0.193|
233 (0.174)	|0.068	0.035	0.071|
234 (0.147)	|0.063	0.045	0.040|
214 (0.027)	|0.005	0.012	0.009|
Multiallelic Dprime: 0.135
BLOCK 86.  MARKERS: 355 356
32 (0.349)	|0.151	0.170	0.027|
22 (0.338)	|0.201	0.121	0.010|
23 (0.313)	|0.163	0.128	0.022|
Multiallelic Dprime: 0.118
BLOCK 87.  MARKERS: 360 361 362
223 (0.516)	|0.266	0.213	0.036|
412 (0.420)	|0.194	0.186	0.040|
212 (0.058)	|0.029	0.021	0.008|
Multiallelic Dprime: 0.053
BLOCK 88.  MARKERS: 367 368
12 (0.493)	|0.322	0.140	0.031|
34 (0.421)	|0.277	0.056	0.088|
14 (0.085)	|0.075	0.011	0.000|
Multiallelic Dprime: 0.207
BLOCK 89.  MARKERS: 370 371
31 (0.674)	|0.261	0.207	0.205|
33 (0.207)	|0.088	0.091	0.028|
13 (0.119)	|0.060	0.026	0.034|
Multiallelic Dprime: 0.147
BLOCK 90.  MARKERS: 375 376
32 (0.410)	|0.274	0.122	0.014|
33 (0.324)	|0.179	0.138	0.006|
43 (0.266)	|0.146	0.119	0.000|
Multiallelic Dprime: 0.135
BLOCK 91.  MARKERS: 379 380 381 382 383 384 385 386
14433414 (0.597)	|0.323	0.245	0.023|
32242233 (0.377)	|0.201	0.161	0.011|
32242213 (0.020)	|0.009	0.009	0.000|
Multiallelic Dprime: 0.021
BLOCK 92.  MARKERS: 388 389 390
423 (0.534)	|0.270	0.196	0.068|
231 (0.419)	|0.232	0.150	0.037|
431 (0.034)	|0.009	0.025	0.000|
Multiallelic Dprime: 0.078
BLOCK 93.  MARKERS: 391 392
33 (0.518)	|0.192	0.145	0.057	0.070	0.028	0.007	0.007	0.011|
13 (0.376)	|0.128	0.126	0.039	0.027	0.021	0.011	0.008	0.002|
31 (0.107)	|0.039	0.026	0.010	0.007	0.000	0.018	0.000	0.001|
Multiallelic Dprime: 0.108
BLOCK 94.  MARKERS: 403 404 405 406 407 408 409 410 411 412 413
42114341331 (0.358)	|0.156	0.096	0.083	0.023|
22132343333 (0.295)	|0.141	0.068	0.071	0.012|
24332443333 (0.105)	|0.044	0.025	0.036	0.000|
22132323123 (0.104)	|0.046	0.035	0.017	0.004|
22112341331 (0.049)	|0.019	0.006	0.021	0.004|
22132343323 (0.036)	|0.006	0.025	0.004	0.002|
22114341331 (0.016)	|0.008	0.006	0.000	0.000|
22132341333 (0.014)	|0.009	0.000	0.004	0.000|
Multiallelic Dprime: 0.110
BLOCK 95.  MARKERS: 415 416 417 418 419
12343 (0.433)	|0.212	0.220	0.000|
14311 (0.269)	|0.000	0.000	0.263|
24111 (0.243)	|0.178	0.065	0.000|
24311 (0.046)	|0.044	0.001	0.002|
Multiallelic Dprime: 0.649
BLOCK 96.  MARKERS: 420 421
22 (0.445)	|0.302	0.049	0.091|
24 (0.287)	|0.277	0.000	0.012|
12 (0.264)	|0.043	0.218	0.001|
Multiallelic Dprime: 0.610
BLOCK 97.  MARKERS: 423 424
21 (0.626)	|0.484	0.083	0.056|
43 (0.267)	|0.198	0.053	0.014|
23 (0.105)	|0.078	0.011	0.015|
Multiallelic Dprime: 0.063
BLOCK 98.  MARKERS: 425 426 427 428 429 430
212231 (0.764)	|0.583	0.097	0.063	0.015|
424413 (0.146)	|0.077	0.013	0.027	0.029|
224231 (0.085)	|0.073	0.006	0.005	0.000|
Multiallelic Dprime: 0.211
BLOCK 99.  MARKERS: 433 434 435
323 (0.734)	|0.255	0.170	0.108	0.101	0.083|
133 (0.117)	|0.040	0.026	0.006	0.013	0.028|
132 (0.095)	|0.036	0.015	0.015	0.018	0.006|
333 (0.047)	|0.016	0.008	0.007	0.005	0.007|
Multiallelic Dprime: 0.095
BLOCK 100.  MARKERS: 439 440 441 442 443 444 445 446 447 448
3124323144 (0.350)	|0.316	0.003	0.020|
3142343344 (0.220)	|0.001	0.219	0.000|
3342321344 (0.139)	|0.000	0.000	0.138|
1142123324 (0.138)	|0.138	0.000	0.000|
3342321343 (0.125)	|0.125	0.000	0.000|
Multiallelic Dprime: 0.939
BLOCK 101.  MARKERS: 449 450 451
132 (0.591)	|0.285	0.234	0.073|
124 (0.234)	|0.044	0.032	0.156|
324 (0.163)	|0.095	0.062	0.006|
Multiallelic Dprime: 0.362
BLOCK 102.  MARKERS: 452 453
32 (0.428)	|0.214	0.210|
34 (0.334)	|0.197	0.137|
14 (0.238)	|0.145	0.092|
Multiallelic Dprime: 0.094
BLOCK 103.  MARKERS: 454 455
31 (0.557)	|0.400	0.064	0.091|
23 (0.438)	|0.163	0.203	0.073|
Multiallelic Dprime: 0.356
BLOCK 104.  MARKERS: 457 458
12 (0.562)	|0.086	0.153	0.206	0.002	0.097	0.012|
32 (0.271)	|0.182	0.082	0.000	0.004	0.002	0.000|
34 (0.164)	|0.012	0.003	0.000	0.150	0.000	0.000|
Multiallelic Dprime: 0.683
BLOCK 105.  MARKERS: 459 460 461 462 463
23132 (0.282)	|0.145	0.093	0.042	0.003|
23342 (0.238)	|0.112	0.078	0.044	0.003|
21132 (0.204)	|0.084	0.084	0.029	0.005|
23134 (0.156)	|0.085	0.042	0.025	0.004|
41132 (0.099)	|0.042	0.041	0.016	0.000|
21342 (0.012)	|0.004	0.002	0.007	0.000|
Multiallelic Dprime: 0.090
BLOCK 106.  MARKERS: 471 472 473 474
3123 (0.480)	|0.383	0.093	0.000	0.000|
3121 (0.341)	|0.147	0.162	0.030	0.002|
1331 (0.164)	|0.067	0.074	0.007	0.007|
3331 (0.015)	|0.002	0.000	0.010	0.003|
Multiallelic Dprime: 0.391
BLOCK 107.  MARKERS: 475 476 477 478
4124 (0.600)	|0.396	0.201	0.005|
2442 (0.329)	|0.249	0.074	0.005|
4142 (0.046)	|0.018	0.026	0.001|
4442 (0.012)	|0.007	0.004	0.000|
Multiallelic Dprime: 0.172
BLOCK 108.  MARKERS: 479 480
23 (0.679)	|0.253	0.255	0.137	0.026|
41 (0.307)	|0.259	0.040	0.005	0.002|
21 (0.011)	|0.011	0.000	0.000	0.000|
Multiallelic Dprime: 0.687
BLOCK 109.  MARKERS: 481 482 483 484 485 486
332124 (0.526)	|0.387	0.041	0.094	0.004|
314124 (0.293)	|0.042	0.236	0.016	0.000|
232332 (0.143)	|0.011	0.002	0.129	0.000|
232124 (0.030)	|0.000	0.000	0.000	0.029|
Multiallelic Dprime: 0.706
BLOCK 110.  MARKERS: 487 488 489 490 491
33141 (0.443)	|0.349	0.037	0.028	0.027|
11323 (0.277)	|0.064	0.148	0.018	0.030|
31341 (0.243)	|0.056	0.021	0.121	0.037|
33341 (0.037)	|0.000	0.000	0.009	0.026|
Multiallelic Dprime: 0.548
BLOCK 111.  MARKERS: 493 494 495 496 497 498 499 500 501 502 503
31223213242 (0.468)	|0.195	0.269	0.002|
13441123222 (0.204)	|0.122	0.081	0.003|
31223223222 (0.176)	|0.098	0.074	0.002|
31223221424 (0.121)	|0.089	0.028	0.004|
Multiallelic Dprime: 0.209
BLOCK 112.  MARKERS: 504 505
31 (0.515)	|0.233	0.145	0.127	0.006|
13 (0.472)	|0.286	0.145	0.034	0.007|
33 (0.012)	|0.007	0.003	0.000	0.002|
Multiallelic Dprime: 0.190
BLOCK 113.  MARKERS: 507 508 509 510
4432 (0.521)	|0.436	0.056	0.029|
2244 (0.291)	|0.252	0.017	0.021|
2234 (0.160)	|0.118	0.030	0.009|
4234 (0.015)	|0.013	0.000	0.002|
Multiallelic Dprime: 0.103
BLOCK 114.  MARKERS: 513 514
42 (0.832)	|0.567	0.256	0.009|
14 (0.103)	|0.010	0.006	0.087|
12 (0.062)	|0.040	0.007	0.015|
Multiallelic Dprime: 0.604
BLOCK 115.  MARKERS: 515 516
32 (0.617)	|0.433	0.155	0.029|
31 (0.270)	|0.197	0.057	0.016|
41 (0.112)	|0.074	0.035	0.004|
Multiallelic Dprime: 0.045
BLOCK 116.  MARKERS: 518 519
11 (0.704)	|0.343	0.232	0.128|
33 (0.247)	|0.098	0.111	0.035|
13 (0.049)	|0.018	0.019	0.011|
Multiallelic Dprime: 0.131
BLOCK 117.  MARKERS: 523 524
33 (0.460)	|0.191	0.257	0.008|
13 (0.363)	|0.293	0.066	0.001|
31 (0.174)	|0.156	0.017	0.001|
Multiallelic Dprime: 0.550
BLOCK 118.  MARKERS: 525 526
23 (0.642)	|0.209	0.192	0.114	0.119|
41 (0.339)	|0.151	0.109	0.045	0.030|
43 (0.011)	|0.001	0.008	0.000	0.002|
Multiallelic Dprime: 0.152
BLOCK 119.  MARKERS: 527 528 529 530
3433 (0.361)	|0.135	0.085	0.041	0.057	0.014	0.013	0.000	0.009	0.005|
1412 (0.311)	|0.062	0.046	0.114	0.060	0.008	0.013	0.000	0.000	0.005|
3232 (0.159)	|0.043	0.035	0.030	0.022	0.009	0.010	0.002	0.004	0.002|
3432 (0.156)	|0.041	0.038	0.004	0.035	0.008	0.001	0.017	0.004	0.000|
Multiallelic Dprime: 0.218
BLOCK 120.  MARKERS: 534 535 536 537 538 539 540 541 542 543 544 545 546 547
41133344442213 (0.282)	|0.003	0.278	0.000	0.000	0.000|
23333344422143 (0.203)	|0.192	0.000	0.000	0.000	0.012|
41333342223143 (0.192)	|0.002	0.000	0.188	0.000	0.000|
41341124222141 (0.174)	|0.000	0.000	0.000	0.173	0.000|
41333344223143 (0.042)	|0.043	0.000	0.000	0.000	0.000|
41133344223143 (0.039)	|0.040	0.000	0.000	0.000	0.000|
41343342223143 (0.020)	|0.000	0.000	0.020	0.000	0.000|
41331344222141 (0.016)	|0.016	0.000	0.000	0.000	0.000|
41333344422143 (0.014)	|0.012	0.000	0.000	0.000	0.000|
Multiallelic Dprime: 0.989
BLOCK 121.  MARKERS: 548 549 550 551 552 553 554
1122233 (0.307)	|0.171	0.066	0.031	0.035|
4343322 (0.282)	|0.108	0.091	0.034	0.042|
1122222 (0.211)	|0.117	0.059	0.023	0.009|
4122222 (0.180)	|0.074	0.065	0.029	0.006|
1122223 (0.012)	|0.001	0.004	0.000	0.007|
Multiallelic Dprime: 0.161
BLOCK 122.  MARKERS: 556 557 558 559 560 561 562 563 564 565
3134413231 (0.471)	|0.463	0.006|
1322221131 (0.293)	|0.287	0.005|
1322221123 (0.117)	|0.029	0.087|
1134413231 (0.099)	|0.028	0.070|
Multiallelic Dprime: 0.864
BLOCK 123.  MARKERS: 566 567
32 (0.818)	|0.518	0.237	0.060|
11 (0.176)	|0.068	0.069	0.039|
Multiallelic Dprime: 0.268
BLOCK 124.  MARKERS: 568 569 570 571 572
21424 (0.584)	|0.335	0.126	0.112	0.008|
43212 (0.312)	|0.197	0.061	0.041	0.014|
23424 (0.098)	|0.049	0.019	0.027	0.000|
Multiallelic Dprime: 0.090
BLOCK 125.  MARKERS: 573 574 575
131 (0.582)	|0.295	0.190	0.096|
413 (0.207)	|0.095	0.073	0.039|
113 (0.182)	|0.091	0.055	0.032|
133 (0.022)	|0.005	0.014	0.003|
Multiallelic Dprime: 0.050
BLOCK 126.  MARKERS: 587 588 589
423 (0.489)	|0.314	0.127	0.024	0.019|
431 (0.332)	|0.037	0.151	0.011	0.133|
223 (0.171)	|0.013	0.015	0.137	0.006|
Multiallelic Dprime: 0.602
BLOCK 127.  MARKERS: 591 592 593
444 (0.364)	|0.195	0.078	0.091|
441 (0.296)	|0.201	0.077	0.018|
321 (0.177)	|0.139	0.031	0.007|
421 (0.158)	|0.099	0.036	0.023|
Multiallelic Dprime: 0.189
BLOCK 128.  MARKERS: 594 595
42 (0.633)	|0.373	0.252	0.008|
22 (0.226)	|0.070	0.092	0.063|
44 (0.140)	|0.043	0.097	0.000|
Multiallelic Dprime: 0.312
BLOCK 129.  MARKERS: 597 598
24 (0.486)	|0.323	0.034	0.031	0.093	0.000|
41 (0.442)	|0.172	0.173	0.076	0.006	0.011|
21 (0.072)	|0.011	0.021	0.031	0.007	0.000|
Multiallelic Dprime: 0.442
BLOCK 130.  MARKERS: 600 601 602 603 604
42333 (0.504)	|0.322	0.096	0.086|
44421 (0.230)	|0.122	0.077	0.031|
44321 (0.138)	|0.084	0.029	0.026|
24323 (0.105)	|0.037	0.016	0.052|
42331 (0.011)	|0.009	0.000	0.001|
Multiallelic Dprime: 0.159
BLOCK 131.  MARKERS: 609 610
22 (0.580)	|0.153	0.224	0.193	0.007|
24 (0.223)	|0.205	0.013	0.002	0.003|
42 (0.197)	|0.043	0.012	0.007	0.135|
Multiallelic Dprime: 0.699
BLOCK 132.  MARKERS: 611 612 613
211 (0.401)	|0.232	0.114	0.020	0.016	0.007	0.010|
231 (0.250)	|0.078	0.108	0.033	0.025	0.006	0.000|
431 (0.202)	|0.070	0.072	0.034	0.008	0.003	0.012|
213 (0.146)	|0.037	0.044	0.012	0.018	0.030	0.003|
Multiallelic Dprime: 0.238
BLOCK 133.  MARKERS: 615 616 617 618 619
14342 (0.419)	|0.245	0.046	0.032	0.092	0.004|
44124 (0.336)	|0.310	0.007	0.016	0.003	0.000|
12342 (0.100)	|0.006	0.089	0.002	0.002	0.001|
44122 (0.067)	|0.013	0.000	0.041	0.000	0.012|
44342 (0.045)	|0.038	0.000	0.003	0.003	0.000|
14122 (0.025)	|0.000	0.000	0.023	0.000	0.000|
Multiallelic Dprime: 0.552
BLOCK 134.  MARKERS: 620 621 622 623
3321 (0.620)	|0.314	0.276	0.031|
3444 (0.141)	|0.142	0.000	0.000|
3344 (0.118)	|0.009	0.002	0.106|
1341 (0.101)	|0.000	0.005	0.097|
3341 (0.019)	|0.000	0.000	0.019|
Multiallelic Dprime: 0.691
BLOCK 135.  MARKERS: 624 625
23 (0.465)	|0.430	0.035|
43 (0.287)	|0.263	0.021|
41 (0.248)	|0.111	0.140|
Multiallelic Dprime: 0.617
BLOCK 136.  MARKERS: 626 627
13 (0.804)	|0.578	0.114	0.113|
21 (0.196)	|0.132	0.033	0.031|
Multiallelic Dprime: 0.046
BLOCK 137.  MARKERS: 633 634 635
124 (0.710)	|0.458	0.252|
324 (0.147)	|0.069	0.078|
142 (0.144)	|0.066	0.078|
Multiallelic Dprime: 0.217
BLOCK 138.  MARKERS: 636 637
21 (0.593)	|0.268	0.181	0.144|
43 (0.407)	|0.175	0.113	0.119|
Multiallelic Dprime: 0.050
BLOCK 139.  MARKERS: 639 640
13 (0.443)	|0.185	0.000	0.133	0.125|
33 (0.294)	|0.000	0.292	0.000	0.000|
11 (0.263)	|0.259	0.000	0.000	0.000|
Multiallelic Dprime: 0.814
BLOCK 140.  MARKERS: 641 642 643 644 645
13112 (0.442)	|0.249	0.123	0.070|
13312 (0.291)	|0.165	0.055	0.072|
13114 (0.135)	|0.055	0.040	0.040|
31132 (0.125)	|0.077	0.027	0.021|
Multiallelic Dprime: 0.110
BLOCK 141.  MARKERS: 649 650
43 (0.546)	|0.528	0.014	0.000	0.000|
41 (0.250)	|0.053	0.189	0.002	0.002|
23 (0.204)	|0.000	0.002	0.183	0.012|
Multiallelic Dprime: 0.900
BLOCK 142.  MARKERS: 652 653 654 655
1211 (0.580)	|0.374	0.082	0.028	0.046	0.022	0.021|
1213 (0.206)	|0.093	0.006	0.037	0.028	0.024	0.013|
2331 (0.185)	|0.118	0.013	0.020	0.007	0.012	0.011|
2231 (0.014)	|0.011	0.000	0.000	0.000	0.002	0.000|
Multiallelic Dprime: 0.208
BLOCK 143.  MARKERS: 656 657 658 659 660 661 662 663
32234211 (0.604)	|0.465	0.093	0.041|
34342433 (0.102)	|0.079	0.012	0.012|
32232211 (0.088)	|0.072	0.007	0.008|
14332411 (0.084)	|0.066	0.011	0.008|
34342413 (0.061)	|0.049	0.009	0.003|
14232411 (0.047)	|0.043	0.000	0.004|
Multiallelic Dprime: 0.137
BLOCK 144.  MARKERS: 664 665
42 (0.783)	|0.511	0.272|
11 (0.136)	|0.046	0.090|
41 (0.077)	|0.013	0.061|
Multiallelic Dprime: 0.508
BLOCK 145.  MARKERS: 666 667
22 (0.572)	|0.272	0.290	0.000	0.011|
44 (0.426)	|0.147	0.027	0.250	0.000|
Multiallelic Dprime: 0.590
BLOCK 146.  MARKERS: 668 669 670 671
3411 (0.419)	|0.174	0.167	0.078|
3433 (0.318)	|0.146	0.134	0.036|
2311 (0.250)	|0.114	0.113	0.023|
3333 (0.010)	|0.003	0.006	0.002|
Multiallelic Dprime: 0.071
BLOCK 147.  MARKERS: 676 677
41 (0.437)	|0.202	0.147	0.088|
13 (0.420)	|0.371	0.035	0.015|
43 (0.139)	|0.123	0.015	0.002|
Multiallelic Dprime: 0.610
BLOCK 148.  MARKERS: 681 682 683
113 (0.697)	|0.355	0.194	0.143|
141 (0.200)	|0.105	0.052	0.041|
343 (0.103)	|0.057	0.030	0.018|
Multiallelic Dprime: 0.036
BLOCK 149.  MARKERS: 688 689 690
422 (0.517)	|0.505	0.012|
244 (0.276)	|0.220	0.056|
444 (0.201)	|0.137	0.064|
Multiallelic Dprime: 0.560
BLOCK 150.  MARKERS: 692 693
31 (0.869)	|0.709	0.127	0.033|
13 (0.131)	|0.099	0.032	0.000|
Multiallelic Dprime: 0.099
BLOCK 151.  MARKERS: 696 697
12 (0.808)	|0.467	0.339|
24 (0.159)	|0.041	0.118|
14 (0.033)	|0.030	0.003|
Multiallelic Dprime: 0.367
BLOCK 152.  MARKERS: 699 700
43 (0.536)	|0.282	0.127	0.127|
21 (0.461)	|0.120	0.208	0.134|
Multiallelic Dprime: 0.265
BLOCK 153.  MARKERS: 703 704
21 (0.402)	|0.134	0.261	0.004	0.000	0.000|
44 (0.336)	|0.323	0.005	0.000	0.008	0.000|
41 (0.262)	|0.009	0.012	0.221	0.003	0.010|
Multiallelic Dprime: 0.805
BLOCK 154.  MARKERS: 705 706 707 708
3134 (0.466)	|0.378	0.053	0.008	0.028|
1122 (0.278)	|0.111	0.082	0.004	0.083|
3332 (0.225)	|0.031	0.016	0.137	0.040|
3132 (0.011)	|0.000	0.006	0.005	0.000|
3122 (0.010)	|0.010	0.000	0.000	0.000|
Multiallelic Dprime: 0.546
BLOCK 155.  MARKERS: 709 710 711
233 (0.536)	|0.475	0.037	0.020	0.000|
211 (0.157)	|0.012	0.007	0.086	0.049|
113 (0.155)	|0.043	0.106	0.002	0.000|
213 (0.152)	|0.011	0.059	0.076	0.005|
Multiallelic Dprime: 0.721
BLOCK 156.  MARKERS: 712 713 714 715 716 717
333433 (0.539)	|0.539	0.000	0.000	0.000|
232123 (0.210)	|0.020	0.180	0.000	0.000|
222431 (0.185)	|0.000	0.014	0.098	0.072|
232133 (0.055)	|0.000	0.000	0.054	0.000|
Multiallelic Dprime: 0.949
BLOCK 157.  MARKERS: 718 719 720 721 722 723 724 725
14144231 (0.564)	|0.285	0.178	0.101|
34322113 (0.193)	|0.096	0.090	0.010|
32144231 (0.158)	|0.105	0.027	0.026|
34144113 (0.074)	|0.047	0.012	0.014|
Multiallelic Dprime: 0.164
BLOCK 158.  MARKERS: 728 729
44 (0.541)	|0.304	0.084	0.142	0.008|
22 (0.309)	|0.165	0.062	0.006	0.073|
42 (0.149)	|0.094	0.052	0.001	0.001|
Multiallelic Dprime: 0.256
BLOCK 159.  MARKERS: 730 731 732 733 734
12131 (0.561)	|0.297	0.148	0.049	0.063|
12111 (0.199)	|0.047	0.061	0.044	0.043|
31332 (0.149)	|0.092	0.024	0.013	0.021|
12332 (0.084)	|0.027	0.024	0.028	0.005|
Multiallelic Dprime: 0.210
BLOCK 160.  MARKERS: 737 738 739 740
3224 (0.467)	|0.465	0.000	0.000|
1422 (0.257)	|0.000	0.258	0.000|
3244 (0.136)	|0.000	0.003	0.134|
3424 (0.132)	|0.130	0.000	0.000|
Multiallelic Dprime: 0.998
BLOCK 161.  MARKERS: 741 742
43 (0.597)	|0.336	0.121	0.129	0.007|
33 (0.266)	|0.074	0.113	0.040	0.038|
31 (0.134)	|0.014	0.081	0.007	0.032|
Multiallelic Dprime: 0.417
BLOCK 162.  MARKERS: 745 746 747
134 (0.424)	|0.168	0.116	0.059	0.041	0.035|
124 (0.315)	|0.118	0.094	0.039	0.042	0.022|
322 (0.177)	|0.074	0.053	0.021	0.015	0.013|
122 (0.076)	|0.029	0.020	0.009	0.011	0.008|
Multiallelic Dprime: 0.050
BLOCK 163.  MARKERS: 752 753 754 755 756 757
432314 (0.388)	|0.169	0.202	0.017|
122312 (0.283)	|0.088	0.121	0.073|
422442 (0.130)	|0.094	0.033	0.003|
124312 (0.108)	|0.081	0.011	0.015|
432312 (0.080)	|0.051	0.028	0.001|
Multiallelic Dprime: 0.295
BLOCK 164.  MARKERS: 762 763
34 (0.491)	|0.246	0.245|
14 (0.399)	|0.177	0.222|
32 (0.110)	|0.094	0.016|
Multiallelic Dprime: 0.148
BLOCK 165.  MARKERS: 765 766
41 (0.518)	|0.279	0.119	0.116|
23 (0.482)	|0.263	0.195	0.025|
Multiallelic Dprime: 0.174
BLOCK 166.  MARKERS: 768 769
31 (0.542)	|0.313	0.167	0.063|
22 (0.314)	|0.155	0.094	0.065|
21 (0.141)	|0.089	0.036	0.014|
Multiallelic Dprime: 0.089
BLOCK 167.  MARKERS: 771 772
13 (0.557)	|0.513	0.041	0.000	0.000|
11 (0.298)	|0.000	0.046	0.148	0.107|
41 (0.143)	|0.000	0.136	0.006	0.000|
Multiallelic Dprime: 0.904
BLOCK 168.  MARKERS: 773 774 775 776 777 778
142332 (0.517)	|0.153	0.363|
142312 (0.221)	|0.176	0.045|
321234 (0.153)	|0.125	0.028|
321232 (0.106)	|0.090	0.017|
Multiallelic Dprime: 0.590
BLOCK 169.  MARKERS: 783 784 785
224 (0.542)	|0.217	0.228	0.098|
141 (0.454)	|0.222	0.175	0.058|
Multiallelic Dprime: 0.089
BLOCK 170.  MARKERS: 788 789
13 (0.438)	|0.234	0.007	0.180	0.008	0.003|
33 (0.404)	|0.155	0.039	0.009	0.146	0.056|
14 (0.157)	|0.009	0.146	0.000	0.001	0.001|
Multiallelic Dprime: 0.622
BLOCK 171.  MARKERS: 790 791 792 793
3431 (0.398)	|0.189	0.133	0.020	0.048	0.002|
3214 (0.192)	|0.068	0.015	0.073	0.033	0.000|
1231 (0.188)	|0.024	0.149	0.004	0.004	0.005|
3234 (0.155)	|0.092	0.015	0.020	0.023	0.004|
3231 (0.059)	|0.015	0.033	0.006	0.001	0.000|
Multiallelic Dprime: 0.362
BLOCK 172.  MARKERS: 794 795 796 797 798
33322 (0.392)	|0.173	0.156	0.057|
32314 (0.346)	|0.141	0.109	0.091|
32322 (0.126)	|0.070	0.039	0.017|
12122 (0.110)	|0.046	0.029	0.031|
32312 (0.010)	|0.007	0.003	0.000|
Multiallelic Dprime: 0.117
BLOCK 173.  MARKERS: 801 802 803 804
4341 (0.452)	|0.253	0.130	0.045	0.025|
4344 (0.335)	|0.148	0.052	0.127	0.004|
1221 (0.196)	|0.056	0.116	0.018	0.004|
Multiallelic Dprime: 0.279
BLOCK 174.  MARKERS: 808 809 810
111 (0.462)	|0.213	0.118	0.120	0.008|
333 (0.305)	|0.245	0.031	0.007	0.021|
131 (0.193)	|0.051	0.115	0.024	0.002|
133 (0.034)	|0.017	0.004	0.011	0.002|
Multiallelic Dprime: 0.374
BLOCK 175.  MARKERS: 811 812 813 814
2211 (0.530)	|0.417	0.104	0.005|
4433 (0.270)	|0.162	0.104	0.003|
2431 (0.162)	|0.101	0.051	0.008|
2433 (0.032)	|0.017	0.016	0.000|
Multiallelic Dprime: 0.224
BLOCK 176.  MARKERS: 815 816 817
232 (0.700)	|0.556	0.136|
113 (0.276)	|0.233	0.041|
233 (0.018)	|0.013	0.004|
Multiallelic Dprime: 0.158
BLOCK 177.  MARKERS: 818 819
43 (0.803)	|0.502	0.294	0.007|
31 (0.187)	|0.135	0.049	0.003|
Multiallelic Dprime: 0.229
BLOCK 178.  MARKERS: 820 821
14 (0.642)	|0.342	0.205	0.096|
32 (0.346)	|0.195	0.095	0.057|
12 (0.011)	|0.008	0.004	0.000|
Multiallelic Dprime: 0.061
BLOCK 179.  MARKERS: 823 824
12 (0.544)	|0.541	0.003	0.000|
32 (0.303)	|0.000	0.289	0.015|
34 (0.153)	|0.000	0.048	0.105|
Multiallelic Dprime: 0.925
BLOCK 180.  MARKERS: 825 826
23 (0.542)	|0.453	0.089|
33 (0.340)	|0.220	0.118|
31 (0.118)	|0.111	0.006|
Multiallelic Dprime: 0.325
BLOCK 181.  MARKERS: 829 830
21 (0.784)	|0.679	0.105|
43 (0.213)	|0.198	0.015|
Multiallelic Dprime: 0.432
BLOCK 182.  MARKERS: 831 832
11 (0.878)	|0.359	0.270	0.138	0.045	0.054|
33 (0.122)	|0.002	0.042	0.003	0.075	0.000|
Multiallelic Dprime: 0.601
BLOCK 183.  MARKERS: 833 834 835 836 837 838
342432 (0.361)	|0.030	0.260	0.070	0.001|
342442 (0.311)	|0.239	0.006	0.067	0.000|
122442 (0.141)	|0.131	0.003	0.000	0.004|
124244 (0.119)	|0.039	0.000	0.013	0.066|
122444 (0.054)	|0.039	0.000	0.005	0.011|
Multiallelic Dprime: 0.702
BLOCK 184.  MARKERS: 842 843 844
121 (0.477)	|0.332	0.144|
323 (0.279)	|0.198	0.078|
331 (0.155)	|0.124	0.031|
321 (0.086)	|0.053	0.032|
Multiallelic Dprime: 0.083
BLOCK 185.  MARKERS: 849 850
23 (0.710)	|0.465	0.150	0.085	0.008|
41 (0.286)	|0.182	0.085	0.016	0.003|
Multiallelic Dprime: 0.084
BLOCK 186.  MARKERS: 853 854 855 856 857
11121 (0.651)	|0.492	0.156	0.003|
34141 (0.235)	|0.006	0.216	0.012|
34223 (0.101)	|0.000	0.000	0.100|
31121 (0.010)	|0.009	0.001	0.000|
Multiallelic Dprime: 0.792
BLOCK 187.  MARKERS: 859 860
24 (0.507)	|0.269	0.088	0.108	0.042|
22 (0.375)	|0.210	0.065	0.066	0.033|
42 (0.118)	|0.051	0.045	0.013	0.009|
Multiallelic Dprime: 0.080
BLOCK 188.  MARKERS: 861 862 863
224 (0.531)	|0.283	0.200	0.044|
234 (0.198)	|0.119	0.069	0.010|
432 (0.188)	|0.116	0.053	0.013|
232 (0.083)	|0.051	0.019	0.009|
Multiallelic Dprime: 0.111
BLOCK 189.  MARKERS: 865 866 867
144 (0.569)	|0.273	0.137	0.114	0.038|
312 (0.340)	|0.159	0.085	0.068	0.026|
314 (0.077)	|0.018	0.019	0.034	0.003|
Multiallelic Dprime: 0.070
BLOCK 190.  MARKERS: 870 871 872 873 874 875 876
3421242 (0.456)	|0.338	0.094	0.024|
1143424 (0.244)	|0.023	0.202	0.021|
1421444 (0.217)	|0.023	0.052	0.143|
1421442 (0.073)	|0.005	0.015	0.054|
Multiallelic Dprime: 0.643
BLOCK 191.  MARKERS: 877 878
14 (0.391)	|0.361	0.015	0.000	0.002	0.003|
34 (0.369)	|0.309	0.027	0.019	0.013	0.000|
32 (0.241)	|0.056	0.139	0.026	0.003	0.013|
Multiallelic Dprime: 0.631
BLOCK 192.  MARKERS: 879 880 881 882 883
14431 (0.726)	|0.516	0.150	0.054|
33243 (0.182)	|0.124	0.044	0.013|
14243 (0.044)	|0.039	0.003	0.003|
13243 (0.018)	|0.016	0.002	0.000|
13431 (0.015)	|0.010	0.002	0.003|
Multiallelic Dprime: 0.066
BLOCK 193.  MARKERS: 886 887
11 (0.712)	|0.694	0.013|
33 (0.207)	|0.174	0.032|
13 (0.075)	|0.003	0.072|
Multiallelic Dprime: 0.693
BLOCK 194.  MARKERS: 888 889 890
443 (0.876)	|0.536	0.340|
221 (0.117)	|0.031	0.086|
Multiallelic Dprime: 0.530
BLOCK 195.  MARKERS: 891 892
22 (0.567)	|0.302	0.233	0.032|
14 (0.433)	|0.228	0.192	0.012|
Multiallelic Dprime: 0.034
BLOCK 196.  MARKERS: 894 895 896
213 (0.530)	|0.431	0.005	0.084	0.000	0.008|
131 (0.425)	|0.011	0.237	0.127	0.035	0.014|
211 (0.044)	|0.000	0.032	0.010	0.000	0.000|
Multiallelic Dprime: 0.763
BLOCK 197.  MARKERS: 898 899 900 901 902
14234 (0.443)	|0.363	0.081|
32413 (0.273)	|0.229	0.039|
34234 (0.220)	|0.164	0.054|
32234 (0.036)	|0.033	0.004|
34413 (0.023)	|0.019	0.004|
Multiallelic Dprime: 0.100
BLOCK 198.  MARKERS: 904 905
42 (0.812)	|0.285	0.327	0.062	0.079	0.000	0.018	0.011|
21 (0.182)	|0.047	0.001	0.090	0.000	0.025	0.001	0.000|
Multiallelic Dprime: 0.620
BLOCK 199.  MARKERS: 906 907 908 909 910 911 912 913 914 915 916 917 918 919
23244432443132 (0.332)	|0.294	0.036	0.000|
21444334221113 (0.330)	|0.098	0.182	0.054|
43223414443332 (0.153)	|0.145	0.007	0.000|
23243334443132 (0.080)	|0.011	0.063	0.003|
43244432443132 (0.027)	|0.026	0.000	0.000|
21444334221132 (0.020)	|0.014	0.006	0.000|
21444334221112 (0.011)	|0.010	0.000	0.000|
Multiallelic Dprime: 0.671
BLOCK 200.  MARKERS: 920 921 922 923
1423 (0.629)	|0.221	0.170	0.189	0.046|
3244 (0.299)	|0.228	0.000	0.001	0.070|
1243 (0.064)	|0.000	0.062	0.002	0.000|
Multiallelic Dprime: 0.559
BLOCK 201.  MARKERS: 924 925 926
433 (0.453)	|0.257	0.133	0.064|
333 (0.232)	|0.139	0.047	0.047|
431 (0.194)	|0.138	0.032	0.026|
421 (0.117)	|0.067	0.038	0.012|
Multiallelic Dprime: 0.119
BLOCK 202.  MARKERS: 928 929
33 (0.601)	|0.522	0.039	0.034	0.000|
11 (0.249)	|0.012	0.200	0.016	0.019|
13 (0.150)	|0.036	0.107	0.005	0.000|
Multiallelic Dprime: 0.740
BLOCK 203.  MARKERS: 930 931 932
121 (0.571)	|0.405	0.147	0.018|
344 (0.347)	|0.224	0.117	0.002|
341 (0.055)	|0.056	0.000	0.000|
321 (0.018)	|0.013	0.000	0.004|
Multiallelic Dprime: 0.123
BLOCK 204.  MARKERS: 935 936
32 (0.705)	|0.635	0.070	0.000|
24 (0.265)	|0.000	0.151	0.114|
22 (0.025)	|0.021	0.004	0.000|
Multiallelic Dprime: 0.840
BLOCK 205.  MARKERS: 937 938
21 (0.657)	|0.085	0.186	0.135	0.122	0.099	0.028|
41 (0.226)	|0.153	0.030	0.023	0.013	0.006	0.000|
43 (0.117)	|0.100	0.004	0.008	0.001	0.002	0.000|
Multiallelic Dprime: 0.611
BLOCK 206.  MARKERS: 941 942 943 944 945 946 947
2212431 (0.339)	|0.267	0.070	0.000	0.000|
4432131 (0.219)	|0.001	0.217	0.002	0.000|
4234131 (0.165)	|0.164	0.000	0.000	0.000|
4432111 (0.136)	|0.000	0.000	0.134	0.000|
4234132 (0.108)	|0.000	0.000	0.000	0.108|
4232131 (0.029)	|0.000	0.029	0.000	0.000|
Multiallelic Dprime: 0.870
BLOCK 207.  MARKERS: 948 949 950
323 (0.435)	|0.408	0.006	0.016	0.000	0.002|
123 (0.317)	|0.120	0.003	0.153	0.026	0.012|
121 (0.139)	|0.041	0.094	0.004	0.000	0.000|
333 (0.108)	|0.004	0.103	0.000	0.001	0.000|
Multiallelic Dprime: 0.745
BLOCK 208.  MARKERS: 951 952 953 954 955 956 957 958
24324114 (0.573)	|0.315	0.191	0.067|
42341232 (0.206)	|0.128	0.061	0.017|
42141232 (0.171)	|0.111	0.044	0.016|
24341232 (0.028)	|0.014	0.013	0.000|
24344114 (0.014)	|0.009	0.002	0.002|
Multiallelic Dprime: 0.121
BLOCK 209.  MARKERS: 962 963
43 (0.583)	|0.149	0.146	0.133	0.129	0.027|
41 (0.314)	|0.121	0.077	0.038	0.038	0.040|
23 (0.102)	|0.004	0.034	0.042	0.018	0.004|
Multiallelic Dprime: 0.184
BLOCK 210.  MARKERS: 965 966 967 968
4324 (0.274)	|0.083	0.151	0.039	0.000|
4344 (0.257)	|0.082	0.064	0.104	0.007|
2342 (0.213)	|0.107	0.049	0.052	0.003|
4144 (0.186)	|0.062	0.065	0.055	0.000|
2344 (0.071)	|0.037	0.020	0.014	0.000|
Multiallelic Dprime: 0.216
BLOCK 211.  MARKERS: 969 970 971 972
2331 (0.368)	|0.055	0.248	0.058	0.000	0.000	0.000|
2121 (0.347)	|0.313	0.014	0.003	0.000	0.003	0.010|
4123 (0.264)	|0.010	0.044	0.159	0.034	0.016	0.000|
2123 (0.010)	|0.002	0.000	0.001	0.000	0.000	0.007|
Multiallelic Dprime: 0.723
BLOCK 212.  MARKERS: 976 977 978 979 980 981 982 983
32133411 (0.383)	|0.208	0.167	0.009|
14311233 (0.308)	|0.262	0.031	0.015|
14111233 (0.226)	|0.154	0.017	0.053|
14133411 (0.034)	|0.003	0.030	0.000|
32113411 (0.019)	|0.006	0.013	0.000|
34111211 (0.018)	|0.004	0.007	0.006|
Multiallelic Dprime: 0.414
BLOCK 213.  MARKERS: 984 985
11 (0.644)	|0.345	0.153	0.137|
34 (0.273)	|0.173	0.055	0.039|
31 (0.083)	|0.043	0.014	0.021|
Multiallelic Dprime: 0.136
BLOCK 214.  MARKERS: 987 988 989 990 991 992
423214 (0.559)	|0.198	0.225	0.108	0.024|
241433 (0.221)	|0.069	0.021	0.042	0.086|
423233 (0.199)	|0.120	0.036	0.011	0.032|
Multiallelic Dprime: 0.344
BLOCK 215.  MARKERS: 993 994 995 996 997 998
342132 (0.398)	|0.139	0.208	0.050|
342112 (0.288)	|0.182	0.102	0.002|
111332 (0.163)	|0.118	0.040	0.006|
111333 (0.145)	|0.027	0.079	0.039|
Multiallelic Dprime: 0.310
BLOCK 216.  MARKERS: 1004 1005 1006 1007
2331 (0.467)	|0.280	0.146	0.041|
4113 (0.430)	|0.377	0.029	0.023|
4111 (0.100)	|0.018	0.008	0.075|
Multiallelic Dprime: 0.484
BLOCK 217.  MARKERS: 1008 1009 1010
114 (0.677)	|0.439	0.237	0.002|
314 (0.183)	|0.000	0.007	0.175|
132 (0.140)	|0.040	0.100	0.000|
Multiallelic Dprime: 0.621
BLOCK 218.  MARKERS: 1011 1012
14 (0.477)	|0.436	0.040|
32 (0.343)	|0.288	0.048|
34 (0.180)	|0.026	0.154|
Multiallelic Dprime: 0.601
BLOCK 219.  MARKERS: 1013 1014
24 (0.749)	|0.421	0.194	0.132|
42 (0.242)	|0.103	0.078	0.061|
Multiallelic Dprime: 0.140
BLOCK 220.  MARKERS: 1016 1017
34 (0.530)	|0.390	0.131|
33 (0.276)	|0.228	0.047|
44 (0.193)	|0.104	0.089|
Multiallelic Dprime: 0.189
BLOCK 221.  MARKERS: 1019 1020 1021
312 (0.723)	|0.541	0.181|
124 (0.268)	|0.139	0.128|
Multiallelic Dprime: 0.243
BLOCK 222.  MARKERS: 1023 1024
41 (0.688)	|0.542	0.140	0.002	0.001|
24 (0.309)	|0.076	0.034	0.157	0.040|
Multiallelic Dprime: 0.637
BLOCK 223.  MARKERS: 1025 1026 1027 1028
3432 (0.617)	|0.360	0.251	0.006|
1432 (0.175)	|0.115	0.057	0.003|
1224 (0.160)	|0.104	0.054	0.003|
1222 (0.041)	|0.029	0.012	0.000|
Multiallelic Dprime: 0.125
BLOCK 224.  MARKERS: 1031 1032
22 (0.612)	|0.494	0.084	0.032|
44 (0.377)	|0.320	0.037	0.019|
42 (0.011)	|0.011	0.000	0.000|
Multiallelic Dprime: 0.164
BLOCK 225.  MARKERS: 1034 1035 1036
441 (0.827)	|0.374	0.259	0.158	0.026|
223 (0.121)	|0.069	0.042	0.009	0.000|
221 (0.051)	|0.005	0.021	0.021	0.002|
Multiallelic Dprime: 0.117
BLOCK 226.  MARKERS: 1037 1038 1039 1040 1041
22222 (0.443)	|0.158	0.268	0.013|
43241 (0.321)	|0.221	0.092	0.007|
43441 (0.187)	|0.142	0.036	0.009|
22242 (0.028)	|0.026	0.002	0.000|
Multiallelic Dprime: 0.382
BLOCK 227.  MARKERS: 1042 1043 1044 1045
4332 (0.552)	|0.520	0.024	0.000|
2121 (0.407)	|0.118	0.274	0.014|
4321 (0.033)	|0.006	0.026	0.002|
Multiallelic Dprime: 0.812
BLOCK 228.  MARKERS: 1046 1047
13 (0.645)	|0.533	0.061	0.051|
31 (0.328)	|0.103	0.206	0.019|
33 (0.018)	|0.004	0.001	0.013|
Multiallelic Dprime: 0.526
BLOCK 229.  MARKERS: 1049 1050
31 (0.641)	|0.623	0.017|
22 (0.277)	|0.024	0.252|
32 (0.083)	|0.080	0.003|
Multiallelic Dprime: 0.899
BLOCK 230.  MARKERS: 1053 1054
11 (0.727)	|0.460	0.055	0.164	0.036|
34 (0.273)	|0.010	0.262	0.000	0.000|
Multiallelic Dprime: 0.946
BLOCK 231.  MARKERS: 1055 1056 1057 1058 1059
14133 (0.470)	|0.258	0.139	0.070|
41412 (0.317)	|0.234	0.041	0.039|
11412 (0.163)	|0.037	0.095	0.030|
14132 (0.036)	|0.011	0.008	0.018|
Multiallelic Dprime: 0.236
BLOCK 232.  MARKERS: 1063 1064 1065 1066
1112 (0.538)	|0.497	0.041	0.000|
3324 (0.283)	|0.012	0.271	0.000|
1324 (0.169)	|0.137	0.007	0.025|
Multiallelic Dprime: 0.795
BLOCK 233.  MARKERS: 1067 1068
33 (0.650)	|0.227	0.240	0.183|
11 (0.325)	|0.289	0.031	0.005|
13 (0.025)	|0.013	0.003	0.009|
Multiallelic Dprime: 0.717
BLOCK 234.  MARKERS: 1069 1070
22 (0.529)	|0.295	0.119	0.115|
24 (0.274)	|0.171	0.076	0.027|
32 (0.197)	|0.091	0.090	0.016|
Multiallelic Dprime: 0.156
BLOCK 235.  MARKERS: 1072 1073
33 (0.557)	|0.281	0.113	0.116	0.046|
31 (0.285)	|0.107	0.075	0.086	0.017|
13 (0.159)	|0.117	0.032	0.010	0.000|
Multiallelic Dprime: 0.151
BLOCK 236.  MARKERS: 1075 1076 1077
241 (0.506)	|0.261	0.101	0.143|
424 (0.219)	|0.100	0.110	0.010|
441 (0.212)	|0.074	0.131	0.008|
421 (0.063)	|0.006	0.003	0.054|
Multiallelic Dprime: 0.343
BLOCK 237.  MARKERS: 1078 1079
44 (0.440)	|0.024	0.280	0.137|
14 (0.344)	|0.327	0.012	0.006|
41 (0.214)	|0.142	0.072	0.000|
Multiallelic Dprime: 0.729
BLOCK 238.  MARKERS: 1080 1081
13 (0.496)	|0.113	0.212	0.124	0.046|
33 (0.361)	|0.225	0.031	0.086	0.018|
11 (0.142)	|0.063	0.017	0.049	0.010|
Multiallelic Dprime: 0.349
BLOCK 239.  MARKERS: 1084 1085 1086 1087
2124 (0.401)	|0.389	0.000	0.012|
4341 (0.260)	|0.259	0.000	0.000|
2321 (0.258)	|0.125	0.127	0.000|
4321 (0.073)	|0.044	0.029	0.000|
Multiallelic Dprime: 0.808
BLOCK 240.  MARKERS: 1088 1089 1090 1091
4343 (0.826)	|0.373	0.269	0.178	0.010|
2124 (0.156)	|0.054	0.083	0.017	0.000|
4124 (0.012)	|0.001	0.004	0.007	0.000|
Multiallelic Dprime: 0.267
BLOCK 241.  MARKERS: 1093 1094 1095 1096
3414 (0.427)	|0.173	0.153	0.101|
4434 (0.360)	|0.188	0.114	0.058|
3231 (0.202)	|0.077	0.068	0.057|
3234 (0.011)	|0.004	0.004	0.002|
Multiallelic Dprime: 0.096
BLOCK 242.  MARKERS: 1102 1103
34 (0.442)	|0.172	0.123	0.106	0.026	0.012|
31 (0.339)	|0.128	0.092	0.058	0.043	0.015|
14 (0.218)	|0.078	0.045	0.070	0.012	0.015|
Multiallelic Dprime: 0.093
BLOCK 243.  MARKERS: 1105 1106 1107 1108 1109
21342 (0.378)	|0.300	0.033	0.044|
43224 (0.259)	|0.079	0.021	0.158|
41222 (0.234)	|0.039	0.165	0.031|
21222 (0.081)	|0.058	0.021	0.002|
43222 (0.042)	|0.037	0.002	0.003|
Multiallelic Dprime: 0.560
BLOCK 244.  MARKERS: 1111 1112
42 (0.516)	|0.049	0.251	0.209|
44 (0.245)	|0.226	0.000	0.017|
22 (0.240)	|0.236	0.002	0.002|
Multiallelic Dprime: 0.910
BLOCK 245.  MARKERS: 1113 1114 1115 1116
3332 (0.508)	|0.244	0.137	0.105	0.018|
1112 (0.253)	|0.133	0.084	0.030	0.006|
3334 (0.228)	|0.161	0.050	0.013	0.004|
Multiallelic Dprime: 0.180
BLOCK 246.  MARKERS: 1119 1120 1121 1122 1123 1124
331214 (0.546)	|0.407	0.044	0.071	0.007	0.011|
213412 (0.274)	|0.009	0.251	0.001	0.004	0.002|
213422 (0.148)	|0.009	0.000	0.071	0.066	0.000|
231214 (0.028)	|0.026	0.000	0.000	0.000	0.000|
Multiallelic Dprime: 0.768
BLOCK 247.  MARKERS: 1125 1126 1127 1128 1129
32343 (0.452)	|0.239	0.214|
44123 (0.296)	|0.175	0.120|
32121 (0.148)	|0.095	0.053|
32123 (0.078)	|0.025	0.053|
32143 (0.014)	|0.005	0.008|
Multiallelic Dprime: 0.114
BLOCK 248.  MARKERS: 1132 1133
14 (0.549)	|0.259	0.000	0.000	0.149	0.116	0.015	0.000|
22 (0.451)	|0.000	0.233	0.186	0.000	0.000	0.000	0.013|
Multiallelic Dprime: 1.000
BLOCK 249.  MARKERS: 1134 1135 1136 1137 1138 1139 1140 1141
21423412 (0.260)	|0.168	0.085	0.000	0.004|
22223414 (0.234)	|0.228	0.000	0.000	0.004|
42213414 (0.186)	|0.181	0.006	0.000	0.000|
21423414 (0.150)	|0.147	0.000	0.000	0.001|
21421332 (0.116)	|0.061	0.030	0.021	0.004|
21423332 (0.016)	|0.004	0.004	0.000	0.000|
42223414 (0.012)	|0.013	0.000	0.000	0.000|
Multiallelic Dprime: 0.692
BLOCK 250.  MARKERS: 1142 1143 1144 1145 1146 1147 1148 1149 1150
234123222 (0.817)	|0.567	0.171	0.079|
413341434 (0.134)	|0.070	0.025	0.040|
213341432 (0.022)	|0.010	0.009	0.003|
434123222 (0.015)	|0.009	0.004	0.002|
Multiallelic Dprime: 0.182
BLOCK 251.  MARKERS: 1153 1154
11 (0.657)	|0.417	0.198	0.041|
33 (0.212)	|0.017	0.112	0.082|
13 (0.129)	|0.020	0.074	0.034|
Multiallelic Dprime: 0.529
BLOCK 252.  MARKERS: 1155 1156
31 (0.455)	|0.431	0.005	0.004	0.003	0.004	0.000|
11 (0.382)	|0.017	0.152	0.128	0.046	0.028	0.011|
14 (0.159)	|0.000	0.033	0.010	0.064	0.043	0.000|
Multiallelic Dprime: 0.792
BLOCK 253.  MARKERS: 1158 1159 1160 1161 1162 1163 1164 1165 1166
313242322 (0.452)	|0.039	0.362	0.054|
312422114 (0.189)	|0.176	0.005	0.005|
113242322 (0.140)	|0.120	0.022	0.000|
342244314 (0.112)	|0.099	0.012	0.000|
342242314 (0.074)	|0.075	0.000	0.000|
312422112 (0.011)	|0.011	0.000	0.000|
Multiallelic Dprime: 0.823
BLOCK 254.  MARKERS: 1168 1169
41 (0.531)	|0.349	0.142	0.031|
23 (0.403)	|0.073	0.139	0.186|
21 (0.059)	|0.048	0.011	0.000|
Multiallelic Dprime: 0.457
BLOCK 255.  MARKERS: 1170 1171 1172 1173
2342 (0.473)	|0.180	0.111	0.086	0.055	0.011	0.015	0.007|
2142 (0.293)	|0.085	0.070	0.088	0.027	0.010	0.004	0.002|
4324 (0.221)	|0.105	0.035	0.033	0.029	0.002	0.005	0.004|
Multiallelic Dprime: 0.128
BLOCK 256.  MARKERS: 1175 1176 1177 1178 1179 1180 1181
4332234 (0.371)	|0.362	0.000	0.010|
2332234 (0.215)	|0.194	0.000	0.022|
2333234 (0.209)	|0.176	0.000	0.034|
2113412 (0.117)	|0.003	0.113	0.000|
2313234 (0.025)	|0.023	0.000	0.002|
2313434 (0.024)	|0.000	0.000	0.024|
4333234 (0.013)	|0.009	0.000	0.003|
Multiallelic Dprime: 0.682
BLOCK 257.  MARKERS: 1183 1184
24 (0.784)	|0.620	0.116	0.046|
42 (0.122)	|0.099	0.017	0.006|
22 (0.094)	|0.060	0.023	0.012|
Multiallelic Dprime: 0.079
BLOCK 258.  MARKERS: 1188 1189 1190
441 (0.778)	|0.286	0.244	0.161	0.067|
224 (0.155)	|0.054	0.058	0.017	0.023|
244 (0.064)	|0.031	0.013	0.014	0.007|
Multiallelic Dprime: 0.093
BLOCK 259.  MARKERS: 1191 1192 1193 1194 1195 1196 1197 1198
33313222 (0.374)	|0.171	0.097	0.044	0.020	0.027	0.004	0.005|
31113341 (0.314)	|0.085	0.063	0.117	0.028	0.005	0.005	0.007|
11134341 (0.191)	|0.058	0.063	0.041	0.006	0.007	0.012	0.000|
33313241 (0.096)	|0.060	0.007	0.010	0.003	0.006	0.004	0.000|
Multiallelic Dprime: 0.253
BLOCK 260.  MARKERS: 1201 1202 1203 1204 1205 1206 1207 1208 1209
433444323 (0.385)	|0.288	0.000	0.096|
134422313 (0.235)	|0.030	0.204	0.000|
144222411 (0.215)	|0.215	0.000	0.000|
134422311 (0.060)	|0.011	0.000	0.049|
133424323 (0.046)	|0.046	0.000	0.000|
134422323 (0.024)	|0.020	0.005	0.000|
434422313 (0.012)	|0.000	0.012	0.000|
Multiallelic Dprime: 0.742
BLOCK 261.  MARKERS: 1210 1211
33 (0.621)	|0.193	0.178	0.250|
13 (0.224)	|0.015	0.181	0.027|
34 (0.155)	|0.156	0.000	0.000|
Multiallelic Dprime: 0.519
BLOCK 262.  MARKERS: 1212 1213 1214
123 (0.363)	|0.042	0.243	0.078|
321 (0.359)	|0.207	0.089	0.062|
333 (0.277)	|0.200	0.049	0.027|
Multiallelic Dprime: 0.421
BLOCK 263.  MARKERS: 1217 1218 1219 1220 1221 1222 1223 1224 1225 1226
2241111241 (0.451)	|0.202	0.002	0.024	0.137	0.000	0.080|
4413313213 (0.380)	|0.006	0.200	0.021	0.000	0.124	0.000|
4413333413 (0.167)	|0.009	0.000	0.147	0.000	0.000	0.000|
Multiallelic Dprime: 0.919
BLOCK 264.  MARKERS: 1227 1228 1229 1230 1231 1232 1233 1234 1235 1236 1237 1238
334311212432 (0.216)	|0.019	0.000	0.197|
334341214232 (0.201)	|0.203	0.000	0.000|
334311212414 (0.193)	|0.192	0.000	0.000|
213243424432 (0.135)	|0.000	0.136	0.000|
334341214432 (0.125)	|0.123	0.000	0.000|
213243224432 (0.080)	|0.000	0.080	0.000|
Multiallelic Dprime: 0.980
BLOCK 265.  MARKERS: 1239 1240
34 (0.566)	|0.236	0.240	0.011	0.079|
14 (0.227)	|0.146	0.005	0.000	0.077|
32 (0.207)	|0.007	0.002	0.192	0.005|
Multiallelic Dprime: 0.603
BLOCK 266.  MARKERS: 1241 1242 1243
312 (0.388)	|0.220	0.102	0.056	0.009|
121 (0.247)	|0.149	0.060	0.034	0.000|
321 (0.203)	|0.074	0.108	0.016	0.007|
311 (0.162)	|0.096	0.044	0.018	0.002|
Multiallelic Dprime: 0.171
BLOCK 267.  MARKERS: 1245 1246 1247 1248 1249
33114 (0.537)	|0.000	0.279	0.248	0.006|
11312 (0.312)	|0.176	0.003	0.010	0.121|
11334 (0.123)	|0.112	0.003	0.007	0.000|
11314 (0.019)	|0.000	0.004	0.005	0.010|
Multiallelic Dprime: 0.858
BLOCK 268.  MARKERS: 1250 1251 1252
131 (0.294)	|0.293	0.000	0.002	0.000|
413 (0.289)	|0.000	0.291	0.000	0.000|
431 (0.271)	|0.012	0.000	0.257	0.001|
411 (0.138)	|0.000	0.000	0.011	0.126|
Multiallelic Dprime: 0.968
BLOCK 269.  MARKERS: 1253 1254 1255 1256 1257
12144 (0.309)	|0.232	0.040	0.037|
44224 (0.291)	|0.079	0.156	0.056|
42244 (0.270)	|0.115	0.101	0.053|
12143 (0.128)	|0.010	0.076	0.042|
Multiallelic Dprime: 0.323
BLOCK 270.  MARKERS: 1258 1259 1260
312 (0.438)	|0.362	0.076|
314 (0.374)	|0.318	0.054|
124 (0.187)	|0.167	0.019|
Multiallelic Dprime: 0.126
BLOCK 271.  MARKERS: 1262 1263
13 (0.848)	|0.543	0.299|
34 (0.149)	|0.097	0.050|
Multiallelic Dprime: 0.042
BLOCK 272.  MARKERS: 1264 1265
43 (0.643)	|0.278	0.156	0.114	0.095|
21 (0.348)	|0.155	0.081	0.076	0.036|
Multiallelic Dprime: 0.056
BLOCK 273.  MARKERS: 1268 1269 1270
132 (0.437)	|0.298	0.079	0.040	0.014|
134 (0.236)	|0.214	0.009	0.014	0.000|
142 (0.192)	|0.137	0.034	0.019	0.000|
432 (0.134)	|0.095	0.018	0.014	0.003|
Multiallelic Dprime: 0.246
BLOCK 274.  MARKERS: 1272 1273 1274 1275 1276 1277
334214 (0.745)	|0.314	0.277	0.155|
212133 (0.140)	|0.054	0.065	0.022|
212114 (0.088)	|0.046	0.029	0.013|
334114 (0.017)	|0.002	0.009	0.006|
Multiallelic Dprime: 0.083
BLOCK 275.  MARKERS: 1280 1281
22 (0.419)	|0.191	0.206	0.022|
21 (0.383)	|0.173	0.127	0.082|
42 (0.198)	|0.105	0.080	0.012|
Multiallelic Dprime: 0.140
BLOCK 276.  MARKERS: 1285 1286
43 (0.469)	|0.343	0.056	0.072|
23 (0.413)	|0.144	0.232	0.033|
42 (0.117)	|0.099	0.004	0.004|
Multiallelic Dprime: 0.481
BLOCK 277.  MARKERS: 1288 1289 1290 1291 1292
14433 (0.584)	|0.302	0.166	0.109|
11214 (0.293)	|0.161	0.102	0.029|
24433 (0.108)	|0.085	0.010	0.011|
Multiallelic Dprime: 0.164
BLOCK 278.  MARKERS: 1296 1297 1298 1299
3343 (0.551)	|0.365	0.054	0.083	0.049|
1121 (0.285)	|0.026	0.237	0.021	0.000|
1143 (0.151)	|0.029	0.095	0.025	0.000|
Multiallelic Dprime: 0.652
BLOCK 279.  MARKERS: 1302 1303 1304 1305 1306 1307 1308 1309
24414332 (0.428)	|0.376	0.004	0.035	0.001	0.004|
31232134 (0.389)	|0.263	0.092	0.031	0.000	0.002|
31234314 (0.131)	|0.051	0.028	0.002	0.031	0.018|
31234332 (0.049)	|0.011	0.005	0.031	0.000	0.000|
Multiallelic Dprime: 0.439
BLOCK 280.  MARKERS: 1311 1312 1313 1314 1315 1316 1317 1318 1319 1320 1321 1322
423122441233 (0.706)	|0.293	0.233	0.178|
223122424232 (0.129)	|0.031	0.089	0.010|
211344224313 (0.099)	|0.044	0.013	0.043|
223122424233 (0.032)	|0.012	0.020	0.000|
423122424233 (0.023)	|0.000	0.014	0.010|
Multiallelic Dprime: 0.245
BLOCK 281.  MARKERS: 1324 1325
22 (0.385)	|0.048	0.231	0.058	0.020	0.019|
42 (0.375)	|0.316	0.003	0.038	0.017	0.000|
21 (0.240)	|0.027	0.074	0.063	0.073	0.003|
Multiallelic Dprime: 0.579
BLOCK 282.  MARKERS: 1327 1328 1329 1330 1331 1332
342424 (0.391)	|0.289	0.013	0.054	0.031|
122424 (0.307)	|0.034	0.211	0.009	0.048|
344344 (0.161)	|0.009	0.002	0.097	0.053|
342422 (0.108)	|0.008	0.002	0.039	0.059|
142424 (0.023)	|0.019	0.004	0.000	0.000|
Multiallelic Dprime: 0.649
BLOCK 283.  MARKERS: 1333 1334 1335 1336 1337 1338 1339
4324232 (0.360)	|0.328	0.018	0.000	0.000	0.005|
2121431 (0.237)	|0.043	0.191	0.000	0.000	0.002|
4124431 (0.199)	|0.004	0.018	0.000	0.128	0.040|
4144422 (0.194)	|0.000	0.000	0.190	0.000	0.000|
Multiallelic Dprime: 0.878
BLOCK 284.  MARKERS: 1340 1341 1342 1343 1344 1345 1346 1347 1348
322212212 (0.377)	|0.167	0.211|
322434334 (0.236)	|0.165	0.070|
132434334 (0.188)	|0.089	0.101|
324434214 (0.129)	|0.087	0.041|
322434214 (0.045)	|0.032	0.014|
Multiallelic Dprime: 0.240
BLOCK 285.  MARKERS: 1350 1351
23 (0.549)	|0.362	0.152	0.035|
41 (0.449)	|0.252	0.127	0.069|
Multiallelic Dprime: 0.113
BLOCK 286.  MARKERS: 1353 1354 1355 1356 1357
14321 (0.616)	|0.271	0.262	0.020	0.025	0.011|
32343 (0.279)	|0.056	0.047	0.102	0.070	0.000|
14121 (0.103)	|0.063	0.023	0.011	0.004	0.000|
Multiallelic Dprime: 0.450
BLOCK 287.  MARKERS: 1358 1359 1360 1361 1362 1363 1364 1365
24243221 (0.390)	|0.205	0.136	0.050|
24223343 (0.332)	|0.186	0.066	0.079|
41121221 (0.133)	|0.087	0.004	0.042|
24223241 (0.101)	|0.029	0.037	0.034|
41223221 (0.011)	|0.007	0.003	0.001|
Multiallelic Dprime: 0.187
BLOCK 288.  MARKERS: 1372 1373
43 (0.531)	|0.310	0.100	0.050	0.034	0.006	0.020	0.012|
23 (0.256)	|0.124	0.020	0.089	0.001	0.021	0.000	0.002|
41 (0.210)	|0.038	0.098	0.031	0.040	0.000	0.000	0.000|
Multiallelic Dprime: 0.338
BLOCK 289.  MARKERS: 1374 1375 1376 1377 1378 1379 1380 1381
21211213 (0.472)	|0.298	0.171	0.000|
22411241 (0.221)	|0.173	0.047	0.000|
41423441 (0.169)	|0.009	0.024	0.130|
21413441 (0.075)	|0.069	0.007	0.000|
21423441 (0.028)	|0.000	0.008	0.019|
21411241 (0.020)	|0.008	0.012	0.000|
21211241 (0.013)	|0.004	0.008	0.002|
Multiallelic Dprime: 0.485
BLOCK 290.  MARKERS: 1383 1384 1385
323 (0.563)	|0.338	0.144	0.079|
321 (0.276)	|0.234	0.030	0.013|
143 (0.152)	|0.047	0.016	0.089|
Multiallelic Dprime: 0.341
BLOCK 291.  MARKERS: 1387 1388 1389
234 (0.626)	|0.553	0.030	0.005	0.012|
233 (0.190)	|0.031	0.004	0.145	0.000|
314 (0.182)	|0.006	0.173	0.000	0.000|
Multiallelic Dprime: 0.851
BLOCK 292.  MARKERS: 1390 1391 1392 1393 1394 1395 1396 1397
41312441 (0.592)	|0.560	0.018	0.000	0.000|
23132224 (0.209)	|0.047	0.131	0.031	0.000|
43331441 (0.153)	|0.151	0.001	0.000	0.000|
23332444 (0.012)	|0.003	0.000	0.000	0.009|
Multiallelic Dprime: 0.857
BLOCK 293.  MARKERS: 1400 1401 1402 1403 1404 1405
123432 (0.789)	|0.365	0.261	0.152	0.003|
441224 (0.156)	|0.064	0.026	0.049	0.014|
441432 (0.032)	|0.010	0.001	0.021	0.000|
443432 (0.011)	|0.000	0.003	0.008	0.000|
Multiallelic Dprime: 0.275
BLOCK 294.  MARKERS: 1409 1410 1411
142 (0.447)	|0.393	0.012	0.006	0.024	0.008|
122 (0.292)	|0.202	0.008	0.046	0.022	0.016|
321 (0.232)	|0.059	0.082	0.047	0.043	0.000|
322 (0.016)	|0.007	0.001	0.000	0.008	0.000|
Multiallelic Dprime: 0.490
BLOCK 295.  MARKERS: 1413 1414 1415 1416 1417 1418 1419
3441322 (0.666)	|0.666	0.000|
1121124 (0.107)	|0.106	0.000|
3424142 (0.100)	|0.000	0.100|
3424122 (0.098)	|0.000	0.098|
3441122 (0.023)	|0.000	0.023|
Multiallelic Dprime: 1.000
BLOCK 296.  MARKERS: 1420 1421
21 (0.780)	|0.398	0.382|
43 (0.220)	|0.114	0.106|
Multiallelic Dprime: 0.010
BLOCK 297.  MARKERS: 1424 1425
22 (0.512)	|0.238	0.203	0.062	0.007|
44 (0.487)	|0.228	0.183	0.056	0.016|
Multiallelic Dprime: 0.025
BLOCK 298.  MARKERS: 1426 1427 1428 1429 1430 1431
133213 (0.466)	|0.000	0.327	0.118	0.023|
133231 (0.387)	|0.387	0.000	0.000	0.000|
212413 (0.119)	|0.090	0.006	0.000	0.024|
232413 (0.023)	|0.000	0.000	0.020	0.003|
Multiallelic Dprime: 0.917
BLOCK 299.  MARKERS: 1432 1433 1434 1435
1312 (0.479)	|0.386	0.080	0.013|
1342 (0.334)	|0.274	0.049	0.009|
3114 (0.138)	|0.104	0.012	0.022|
3112 (0.050)	|0.040	0.010	0.000|
Multiallelic Dprime: 0.073
BLOCK 300.  MARKERS: 1441 1442 1443 1444
3323 (0.803)	|0.682	0.078	0.042|
1142 (0.150)	|0.036	0.093	0.021|
3322 (0.045)	|0.003	0.000	0.041|
Multiallelic Dprime: 0.649
BLOCK 301.  MARKERS: 1446 1447 1448 1449
1233 (0.723)	|0.654	0.068|
3321 (0.173)	|0.094	0.078|
3223 (0.105)	|0.034	0.072|
Multiallelic Dprime: 0.522
BLOCK 302.  MARKERS: 1450 1451 1452
333 (0.782)	|0.589	0.152	0.040|
112 (0.218)	|0.091	0.096	0.032|
Multiallelic Dprime: 0.348
BLOCK 303.  MARKERS: 1453 1454
24 (0.680)	|0.622	0.059|
12 (0.248)	|0.031	0.213|
22 (0.072)	|0.039	0.033|
Multiallelic Dprime: 0.706
BLOCK 304.  MARKERS: 1455 1456
22 (0.692)	|0.480	0.109	0.057	0.015	0.003	0.015	0.003|
14 (0.306)	|0.141	0.094	0.008	0.020	0.022	0.003	0.014|
Multiallelic Dprime: 0.308
BLOCK 305.  MARKERS: 1458 1459 1460 1461 1462 1463
214424 (0.622)	|0.467	0.099	0.055|
122232 (0.203)	|0.161	0.000	0.043|
122222 (0.064)	|0.064	0.000	0.000|
214222 (0.034)	|0.034	0.000	0.000|
212222 (0.025)	|0.024	0.000	0.000|
212232 (0.017)	|0.015	0.002	0.000|
222222 (0.017)	|0.017	0.000	0.000|
Multiallelic Dprime: 0.441
BLOCK 306.  MARKERS: 1466 1467
23 (0.796)	|0.564	0.228|
43 (0.102)	|0.096	0.006|
41 (0.099)	|0.048	0.051|
Multiallelic Dprime: 0.120
BLOCK 307.  MARKERS: 1468 1469
21 (0.707)	|0.395	0.169	0.144|
44 (0.289)	|0.101	0.103	0.084|
Multiallelic Dprime: 0.207
BLOCK 308.  MARKERS: 1470 1471
33 (0.496)	|0.362	0.103	0.028|
31 (0.272)	|0.057	0.173	0.039|
13 (0.231)	|0.049	0.130	0.049|
Multiallelic Dprime: 0.468
BLOCK 309.  MARKERS: 1473 1474 1475 1476 1477
14211 (0.466)	|0.360	0.098|
14223 (0.408)	|0.271	0.137|
22411 (0.117)	|0.076	0.037|
Multiallelic Dprime: 0.178
BLOCK 310.  MARKERS: 1478 1479 1480
323 (0.710)	|0.349	0.209	0.151|
431 (0.277)	|0.097	0.149	0.030|
Multiallelic Dprime: 0.278
BLOCK 311.  MARKERS: 1481 1482
41 (0.454)	|0.448	0.000	0.008|
31 (0.360)	|0.018	0.337	0.000|
32 (0.183)	|0.000	0.067	0.113|
Multiallelic Dprime: 0.885
BLOCK 312.  MARKERS: 1483 1484 1485 1486 1487
12433 (0.466)	|0.443	0.022|
32433 (0.403)	|0.354	0.046|
14211 (0.124)	|0.004	0.112|
Multiallelic Dprime: 0.615
BLOCK 313.  MARKERS: 1488 1489
31 (0.806)	|0.575	0.222|
23 (0.182)	|0.166	0.015|
Multiallelic Dprime: 0.664
BLOCK 314.  MARKERS: 1490 1491
43 (0.750)	|0.295	0.174	0.171	0.057	0.007	0.015	0.005|
24 (0.241)	|0.116	0.066	0.020	0.002	0.025	0.000	0.007|
Multiallelic Dprime: 0.268
BLOCK 315.  MARKERS: 1493 1494 1495 1496 1497 1498 1499 1500
34421214 (0.414)	|0.396	0.000	0.000	0.000	0.014|
32223232 (0.242)	|0.000	0.000	0.199	0.040	0.000|
12243434 (0.195)	|0.000	0.146	0.001	0.045	0.000|
32223234 (0.059)	|0.000	0.056	0.000	0.004	0.000|
34421234 (0.032)	|0.000	0.029	0.000	0.002	0.000|
12243414 (0.016)	|0.016	0.000	0.000	0.000	0.000|
32223214 (0.014)	|0.014	0.000	0.000	0.000	0.000|
Multiallelic Dprime: 0.935
BLOCK 316.  MARKERS: 1501 1502 1503 1504 1505
11222 (0.432)	|0.246	0.086	0.100|
33424 (0.235)	|0.045	0.184	0.003|
33412 (0.208)	|0.141	0.060	0.007|
33422 (0.097)	|0.087	0.007	0.000|
11422 (0.015)	|0.010	0.000	0.005|
Multiallelic Dprime: 0.432
BLOCK 317.  MARKERS: 1506 1507
33 (0.537)	|0.525	0.012|
11 (0.343)	|0.122	0.220|
31 (0.116)	|0.113	0.002|
Multiallelic Dprime: 0.907
BLOCK 318.  MARKERS: 1508 1509
12 (0.766)	|0.339	0.272	0.154|
34 (0.234)	|0.066	0.127	0.041|
Multiallelic Dprime: 0.239
BLOCK 319.  MARKERS: 1511 1512 1513
221 (0.406)	|0.213	0.163	0.030|
443 (0.399)	|0.225	0.132	0.042|
423 (0.195)	|0.159	0.030	0.002|
Multiallelic Dprime: 0.189
BLOCK 320.  MARKERS: 1515 1516
41 (0.597)	|0.509	0.077|
13 (0.325)	|0.034	0.289|
43 (0.074)	|0.000	0.073|
Multiallelic Dprime: 0.846
BLOCK 321.  MARKERS: 1517 1518
13 (0.548)	|0.500	0.035	0.014|
22 (0.438)	|0.351	0.077	0.009|
Multiallelic Dprime: 0.360
BLOCK 322.  MARKERS: 1521 1522
22 (0.863)	|0.662	0.201|
44 (0.114)	|0.114	0.000|
24 (0.023)	|0.010	0.013|
Multiallelic Dprime: 0.615
BLOCK 323.  MARKERS: 1523 1524
22 (0.787)	|0.295	0.236	0.256|
14 (0.213)	|0.082	0.080	0.048|
Multiallelic Dprime: 0.112
BLOCK 324.  MARKERS: 1528 1529
43 (0.377)	|0.143	0.136	0.088	0.011|
23 (0.316)	|0.253	0.008	0.013	0.041|
41 (0.304)	|0.147	0.061	0.054	0.042|
Multiallelic Dprime: 0.367
BLOCK 325.  MARKERS: 1531 1532 1533
313 (0.544)	|0.157	0.185	0.202|
331 (0.205)	|0.177	0.017	0.011|
433 (0.155)	|0.118	0.034	0.003|
333 (0.096)	|0.091	0.003	0.002|
Multiallelic Dprime: 0.667
BLOCK 326.  MARKERS: 1536 1537
14 (0.545)	|0.222	0.215	0.100	0.006|
12 (0.239)	|0.106	0.092	0.036	0.005|
34 (0.217)	|0.103	0.073	0.036	0.004|
Multiallelic Dprime: 0.059
BLOCK 327.  MARKERS: 1542 1543 1544
344 (0.432)	|0.130	0.120	0.114	0.059	0.007|
144 (0.379)	|0.156	0.059	0.085	0.072	0.003|
113 (0.171)	|0.052	0.059	0.039	0.021	0.000|
143 (0.017)	|0.005	0.006	0.002	0.002	0.002|
Multiallelic Dprime: 0.139
BLOCK 328.  MARKERS: 1551 1552 1553 1554
4222 (0.343)	|0.199	0.144|
4243 (0.245)	|0.241	0.004|
3423 (0.239)	|0.224	0.015|
3223 (0.155)	|0.144	0.009|
4223 (0.012)	|0.011	0.000|
Multiallelic Dprime: 0.746
BLOCK 329.  MARKERS: 1555 1556
11 (0.825)	|0.554	0.121	0.106	0.022	0.018|
34 (0.173)	|0.103	0.035	0.022	0.009	0.001|
Multiallelic Dprime: 0.087
BLOCK 330.  MARKERS: 1559 1560 1561 1562 1563 1564 1565 1566 1567 1568 1569
31423122113 (0.655)	|0.374	0.264	0.019|
31233144331 (0.156)	|0.042	0.018	0.096|
14231344331 (0.131)	|0.020	0.105	0.005|
31231344331 (0.032)	|0.000	0.031	0.002|
14231144331 (0.019)	|0.007	0.012	0.000|
Multiallelic Dprime: 0.463
BLOCK 331.  MARKERS: 1571 1572
42 (0.446)	|0.362	0.012	0.026	0.030	0.003|
44 (0.429)	|0.011	0.159	0.127	0.106	0.018|
24 (0.123)	|0.004	0.106	0.006	0.000	0.000|
Multiallelic Dprime: 0.745
BLOCK 332.  MARKERS: 1573 1574 1575 1576 1577 1578 1579 1580
41123233 (0.376)	|0.225	0.126	0.027|
44123233 (0.276)	|0.209	0.037	0.030|
24241411 (0.160)	|0.140	0.011	0.008|
24241433 (0.136)	|0.091	0.031	0.011|
24243233 (0.020)	|0.020	0.000	0.001|
Multiallelic Dprime: 0.282
BLOCK 333.  MARKERS: 1589 1590
33 (0.713)	|0.342	0.294	0.075|
12 (0.207)	|0.147	0.047	0.013|
32 (0.077)	|0.053	0.021	0.004|
Multiallelic Dprime: 0.347
BLOCK 334.  MARKERS: 1592 1593 1594
343 (0.541)	|0.526	0.011|
211 (0.365)	|0.004	0.356|
213 (0.092)	|0.084	0.007|
Multiallelic Dprime: 0.946
BLOCK 335.  MARKERS: 1595 1596
11 (0.613)	|0.296	0.222	0.095|
33 (0.375)	|0.109	0.168	0.100|
Multiallelic Dprime: 0.196
BLOCK 336.  MARKERS: 1598 1599
11 (0.405)	|0.037	0.367|
32 (0.398)	|0.349	0.050|
12 (0.197)	|0.192	0.005|
Multiallelic Dprime: 0.806
BLOCK 337.  MARKERS: 1601 1602
34 (0.576)	|0.035	0.225	0.184	0.113	0.020|
12 (0.423)	|0.272	0.060	0.028	0.060	0.002|
Multiallelic Dprime: 0.583
BLOCK 338.  MARKERS: 1603 1604 1605 1606 1607
13441 (0.307)	|0.252	0.000	0.055|
32141 (0.284)	|0.016	0.268	0.000|
32123 (0.213)	|0.213	0.000	0.000|
32121 (0.173)	|0.087	0.001	0.085|
32441 (0.022)	|0.021	0.000	0.000|
Multiallelic Dprime: 0.767
BLOCK 339.  MARKERS: 1608 1609
21 (0.590)	|0.269	0.000	0.000	0.101	0.097	0.080	0.021	0.000	0.013|
23 (0.270)	|0.021	0.167	0.000	0.000	0.000	0.000	0.020	0.040	0.000|
41 (0.140)	|0.000	0.000	0.137	0.000	0.000	0.000	0.000	0.000	0.000|
Multiallelic Dprime: 0.916
BLOCK 340.  MARKERS: 1610 1611 1612 1613 1614 1615 1616 1617 1618 1619 1620 1621
121322222431 (0.288)	|0.108	0.069	0.089	0.019	0.000|
343224122213 (0.167)	|0.095	0.043	0.020	0.007	0.003|
341322212431 (0.138)	|0.030	0.037	0.009	0.059	0.000|
341342224431 (0.101)	|0.039	0.025	0.021	0.003	0.010|
341342222431 (0.097)	|0.011	0.077	0.004	0.005	0.000|
343324122431 (0.081)	|0.032	0.023	0.016	0.010	0.000|
343322222431 (0.040)	|0.023	0.008	0.007	0.000	0.000|
343322224431 (0.040)	|0.029	0.004	0.002	0.002	0.003|
341342222231 (0.013)	|0.008	0.000	0.005	0.000	0.000|
Multiallelic Dprime: 0.297
BLOCK 341.  MARKERS: 1626 1627 1628 1629 1630
33241 (0.386)	|0.050	0.165	0.164	0.000|
13241 (0.293)	|0.115	0.140	0.035	0.000|
13141 (0.181)	|0.180	0.000	0.000	0.000|
11223 (0.119)	|0.000	0.015	0.000	0.104|
33141 (0.014)	|0.012	0.000	0.000	0.000|
Multiallelic Dprime: 0.599
BLOCK 342.  MARKERS: 1632 1633 1634 1635 1636 1637 1638
2123141 (0.358)	|0.039	0.185	0.134|
4141121 (0.325)	|0.289	0.033	0.003|
2141422 (0.200)	|0.121	0.079	0.000|
4241121 (0.106)	|0.105	0.000	0.001|
Multiallelic Dprime: 0.653
BLOCK 343.  MARKERS: 1639 1640
42 (0.562)	|0.147	0.238	0.023	0.153	0.002|
22 (0.300)	|0.117	0.002	0.180	0.000	0.000|
24 (0.138)	|0.001	0.000	0.000	0.000	0.136|
Multiallelic Dprime: 0.748
BLOCK 344.  MARKERS: 1645 1646 1647 1648 1649
43311 (0.268)	|0.141	0.091	0.034|
43313 (0.240)	|0.034	0.197	0.011|
23311 (0.202)	|0.143	0.059	0.000|
21211 (0.154)	|0.136	0.013	0.005|
43321 (0.137)	|0.021	0.022	0.093|
Multiallelic Dprime: 0.493
BLOCK 345.  MARKERS: 1652 1653
13 (0.475)	|0.419	0.003	0.012	0.039|
11 (0.382)	|0.090	0.196	0.000	0.096|
33 (0.143)	|0.001	0.000	0.140	0.000|
Multiallelic Dprime: 0.772
BLOCK 346.  MARKERS: 1654 1655 1656
324 (0.508)	|0.495	0.000	0.012|
322 (0.201)	|0.169	0.028	0.002|
122 (0.151)	|0.011	0.008	0.131|
344 (0.135)	|0.005	0.123	0.000|
Multiallelic Dprime: 0.834
BLOCK 347.  MARKERS: 1658 1659 1660
213 (0.686)	|0.396	0.036	0.000	0.119	0.081	0.025	0.016|
224 (0.159)	|0.000	0.000	0.150	0.000	0.000	0.000	0.000|
413 (0.145)	|0.000	0.142	0.000	0.000	0.000	0.000	0.000|
Multiallelic Dprime: 0.963
BLOCK 348.  MARKERS: 1661 1662 1663 1664 1665 1666
433143 (0.399)	|0.113	0.155	0.097	0.013	0.018|
231323 (0.178)	|0.014	0.020	0.007	0.137	0.000|
413323 (0.152)	|0.024	0.020	0.099	0.006	0.002|
433121 (0.120)	|0.072	0.015	0.021	0.007	0.003|
431323 (0.082)	|0.053	0.015	0.005	0.009	0.000|
433323 (0.024)	|0.013	0.003	0.004	0.002	0.002|
431143 (0.016)	|0.000	0.014	0.002	0.000	0.000|
Multiallelic Dprime: 0.448
BLOCK 349.  MARKERS: 1669 1670 1671 1672 1673 1674 1675 1676
24111322 (0.297)	|0.142	0.101	0.044	0.008|
24111122 (0.252)	|0.120	0.073	0.052	0.003|
41334142 (0.236)	|0.134	0.072	0.031	0.000|
24111124 (0.181)	|0.114	0.039	0.023	0.000|
24114122 (0.028)	|0.019	0.000	0.006	0.003|
Multiallelic Dprime: 0.121
BLOCK 350.  MARKERS: 1677 1678 1679 1680 1681
44321 (0.529)	|0.190	0.264	0.043	0.003	0.004	0.004|
24321 (0.286)	|0.047	0.015	0.206	0.004	0.000	0.004|
42134 (0.161)	|0.082	0.002	0.003	0.068	0.000	0.003|
42131 (0.014)	|0.001	0.000	0.000	0.000	0.009	0.000|
Multiallelic Dprime: 0.625
BLOCK 351.  MARKERS: 1682 1683 1684 1685 1686 1687 1688 1689 1690
113124123 (0.324)	|0.038	0.146	0.054	0.083	0.000	0.002|
331311341 (0.282)	|0.211	0.036	0.011	0.021	0.002	0.000|
113124141 (0.252)	|0.103	0.028	0.101	0.013	0.008	0.001|
113124143 (0.076)	|0.009	0.021	0.009	0.031	0.000	0.006|
133121143 (0.015)	|0.008	0.000	0.000	0.000	0.003	0.000|
111311341 (0.011)	|0.008	0.001	0.000	0.000	0.000	0.000|
Multiallelic Dprime: 0.471
BLOCK 352.  MARKERS: 1697 1698 1699 1700 1701
32321 (0.387)	|0.161	0.178	0.049|
12321 (0.251)	|0.132	0.053	0.067|
32323 (0.178)	|0.103	0.052	0.023|
34143 (0.155)	|0.111	0.023	0.021|
32343 (0.014)	|0.006	0.007	0.000|
34141 (0.010)	|0.008	0.002	0.000|
Multiallelic Dprime: 0.219
BLOCK 353.  MARKERS: 1703 1704
11 (0.522)	|0.298	0.225	0.000	0.000|
13 (0.316)	|0.006	0.000	0.191	0.120|
31 (0.162)	|0.161	0.000	0.000	0.000|
Multiallelic Dprime: 0.812
BLOCK 354.  MARKERS: 1705 1706 1707
113 (0.470)	|0.253	0.165	0.052|
333 (0.224)	|0.102	0.094	0.028|
114 (0.185)	|0.057	0.090	0.038|
313 (0.120)	|0.055	0.006	0.059|
Multiallelic Dprime: 0.173
BLOCK 355.  MARKERS: 1709 1710
43 (0.469)	|0.193	0.162	0.106|
11 (0.354)	|0.324	0.013	0.013|
41 (0.177)	|0.043	0.080	0.051|
Multiallelic Dprime: 0.512
BLOCK 356.  MARKERS: 1712 1713 1714 1715
3343 (0.560)	|0.288	0.209	0.063|
3333 (0.255)	|0.150	0.077	0.028|
1132 (0.170)	|0.109	0.044	0.018|
Multiallelic Dprime: 0.119
BLOCK 357.  MARKERS: 1717 1718
32 (0.554)	|0.332	0.205	0.017|
14 (0.337)	|0.328	0.009	0.001|
12 (0.109)	|0.099	0.009	0.000|
Multiallelic Dprime: 0.823
BLOCK 358.  MARKERS: 1719 1720
42 (0.758)	|0.400	0.276	0.070|
34 (0.222)	|0.090	0.010	0.117|
44 (0.018)	|0.016	0.000	0.002|
Multiallelic Dprime: 0.426
BLOCK 359.  MARKERS: 1721 1722 1723 1724 1725 1726
323412 (0.504)	|0.401	0.103|
111232 (0.287)	|0.230	0.056|
323214 (0.189)	|0.157	0.032|
Multiallelic Dprime: 0.049
BLOCK 360.  MARKERS: 1728 1729
32 (0.804)	|0.338	0.204	0.141	0.093	0.025|
24 (0.194)	|0.100	0.046	0.022	0.017	0.008|
Multiallelic Dprime: 0.153
BLOCK 361.  MARKERS: 1730 1731 1732 1733 1734 1735 1736
1424214 (0.440)	|0.020	0.204	0.218|
2424214 (0.250)	|0.191	0.050	0.008|
1243434 (0.163)	|0.161	0.000	0.001|
1424212 (0.110)	|0.106	0.004	0.000|
1243234 (0.033)	|0.000	0.033	0.000|
Multiallelic Dprime: 0.781
BLOCK 362.  MARKERS: 1737 1738
12 (0.479)	|0.370	0.100	0.006|
13 (0.294)	|0.272	0.008	0.012|
32 (0.227)	|0.226	0.002	0.000|
Multiallelic Dprime: 0.697
BLOCK 363.  MARKERS: 1739 1740
24 (0.868)	|0.211	0.234	0.151	0.166	0.068|
42 (0.109)	|0.039	0.015	0.048	0.007	0.000|
22 (0.018)	|0.000	0.000	0.018	0.000	0.000|
Multiallelic Dprime: 0.449
BLOCK 364.  MARKERS: 1742 1743 1744 1745 1746 1747
113134 (0.251)	|0.153	0.038	0.031	0.029|
133331 (0.250)	|0.052	0.104	0.034	0.059|
333121 (0.218)	|0.094	0.062	0.025	0.035|
131131 (0.173)	|0.042	0.053	0.066	0.007|
133134 (0.070)	|0.055	0.001	0.002	0.010|
Multiallelic Dprime: 0.296
BLOCK 365.  MARKERS: 1750 1751 1752
443 (0.415)	|0.369	0.003	0.011	0.019	0.003|
421 (0.268)	|0.000	0.267	0.000	0.001	0.000|
341 (0.169)	|0.012	0.003	0.146	0.001	0.000|
441 (0.142)	|0.021	0.005	0.044	0.059	0.008|
Multiallelic Dprime: 0.860
BLOCK 366.  MARKERS: 1753 1754 1755 1756 1757 1758 1759 1760 1761 1762 1763 1764 1765
4412132141214 (0.404)	|0.401	0.005	0.000|
2232324311432 (0.282)	|0.058	0.222	0.000|
2234324344214 (0.200)	|0.082	0.112	0.007|
2232324341214 (0.079)	|0.008	0.071	0.003|
4432132141214 (0.011)	|0.010	0.000	0.000|
Multiallelic Dprime: 0.718
BLOCK 367.  MARKERS: 1766 1767 1768
333 (0.577)	|0.419	0.030	0.012	0.108	0.002|
111 (0.412)	|0.006	0.241	0.146	0.002	0.019|
311 (0.011)	|0.000	0.010	0.000	0.000	0.000|
Multiallelic Dprime: 0.898
BLOCK 368.  MARKERS: 1769 1770 1771 1772 1773
14313 (0.420)	|0.379	0.044	0.000|
12313 (0.285)	|0.004	0.274	0.000|
12233 (0.159)	|0.150	0.007	0.000|
32231 (0.109)	|0.000	0.000	0.109|
12231 (0.021)	|0.000	0.000	0.021|
Multiallelic Dprime: 0.881
BLOCK 369.  MARKERS: 1774 1775 1776 1777
2321 (0.535)	|0.331	0.148	0.051|
4142 (0.327)	|0.109	0.145	0.073|
4122 (0.134)	|0.058	0.040	0.035|
Multiallelic Dprime: 0.241
BLOCK 370.  MARKERS: 1780 1781 1782 1783 1784
43433 (0.500)	|0.382	0.033	0.011	0.051	0.005	0.000	0.007	0.011|
22244 (0.334)	|0.046	0.119	0.103	0.013	0.010	0.026	0.004	0.002|
23233 (0.161)	|0.014	0.007	0.035	0.059	0.030	0.000	0.012	0.002|
Multiallelic Dprime: 0.642
BLOCK 371.  MARKERS: 1785 1786 1787 1788 1789 1790 1791 1792 1793 1794 1795
31443122442 (0.445)	|0.411	0.026	0.000|
24242324124 (0.160)	|0.147	0.013	0.000|
31222324144 (0.147)	|0.026	0.103	0.019|
31242314144 (0.123)	|0.013	0.105	0.004|
31242314124 (0.044)	|0.043	0.003	0.000|
31442122444 (0.026)	|0.001	0.000	0.025|
31443122444 (0.023)	|0.012	0.010	0.000|
31242324144 (0.015)	|0.004	0.000	0.010|
Multiallelic Dprime: 0.773
BLOCK 372.  MARKERS: 1796 1797 1798 1799 1800 1801
114131 (0.668)	|0.477	0.146	0.040|
322324 (0.262)	|0.227	0.016	0.018|
324334 (0.061)	|0.017	0.000	0.044|
Multiallelic Dprime: 0.334
BLOCK 373.  MARKERS: 1803 1804 1805
444 (0.730)	|0.408	0.206	0.115|
241 (0.162)	|0.087	0.047	0.028|
234 (0.102)	|0.063	0.017	0.023|
Multiallelic Dprime: 0.060
BLOCK 374.  MARKERS: 1807 1808
12 (0.561)	|0.529	0.030|
42 (0.271)	|0.106	0.162|
44 (0.167)	|0.128	0.037|
Multiallelic Dprime: 0.601
BLOCK 375.  MARKERS: 1810 1811
23 (0.764)	|0.618	0.000	0.145	0.000|
41 (0.228)	|0.000	0.177	0.004	0.043|
Multiallelic Dprime: 0.983
BLOCK 376.  MARKERS: 1812 1813 1814 1815 1816
13243 (0.620)	|0.321	0.262	0.037|
31331 (0.177)	|0.153	0.021	0.002|
31341 (0.149)	|0.107	0.037	0.005|
31241 (0.050)	|0.014	0.034	0.002|
Multiallelic Dprime: 0.392
BLOCK 377.  MARKERS: 1817 1818 1819 1820
2233 (0.598)	|0.406	0.071	0.117|
4111 (0.355)	|0.062	0.259	0.033|
2231 (0.047)	|0.021	0.026	0.000|
Multiallelic Dprime: 0.573
BLOCK 378.  MARKERS: 1822 1823
22 (0.490)	|0.271	0.185	0.003	0.031|
21 (0.356)	|0.319	0.033	0.002	0.000|
11 (0.150)	|0.004	0.000	0.145	0.000|
Multiallelic Dprime: 0.611
BLOCK 379.  MARKERS: 1824 1825 1826 1827
1324 (0.594)	|0.285	0.294	0.015|
3422 (0.222)	|0.092	0.005	0.125|
3442 (0.152)	|0.038	0.112	0.003|
3424 (0.031)	|0.015	0.007	0.005|
Multiallelic Dprime: 0.391
BLOCK 380.  MARKERS: 1828 1829 1830 1831
3223 (0.429)	|0.271	0.157|
1241 (0.421)	|0.200	0.216|
3423 (0.146)	|0.095	0.050|
Multiallelic Dprime: 0.156
BLOCK 381.  MARKERS: 1833 1834
33 (0.568)	|0.517	0.051|
21 (0.426)	|0.374	0.052|
Multiallelic Dprime: 0.132
BLOCK 382.  MARKERS: 1837 1838
11 (0.896)	|0.711	0.176	0.008|
23 (0.104)	|0.002	0.003	0.099|
Multiallelic Dprime: 0.946
BLOCK 383.  MARKERS: 1839 1840
22 (0.713)	|0.434	0.158	0.106	0.014|
42 (0.180)	|0.113	0.051	0.013	0.003|
44 (0.107)	|0.054	0.029	0.025	0.000|
Multiallelic Dprime: 0.076
BLOCK 384.  MARKERS: 1842 1843 1844
243 (0.600)	|0.354	0.167	0.077|
223 (0.238)	|0.133	0.065	0.040|
421 (0.145)	|0.074	0.034	0.037|
423 (0.018)	|0.003	0.003	0.012|
Multiallelic Dprime: 0.084
BLOCK 385.  MARKERS: 1848 1849
32 (0.564)	|0.350	0.138	0.056	0.014|
12 (0.269)	|0.181	0.059	0.024	0.004|
34 (0.166)	|0.082	0.054	0.019	0.006|
Multiallelic Dprime: 0.074
BLOCK 386.  MARKERS: 1852 1853 1854 1855 1856
21111 (0.613)	|0.251	0.363|
33242 (0.250)	|0.199	0.051|
21112 (0.099)	|0.072	0.028|
21212 (0.024)	|0.015	0.009|
Multiallelic Dprime: 0.486
BLOCK 387.  MARKERS: 1858 1859
12 (0.546)	|0.205	0.249	0.027	0.065|
24 (0.454)	|0.251	0.068	0.103	0.024|
Multiallelic Dprime: 0.372
BLOCK 388.  MARKERS: 1862 1863 1864 1865 1866
34313 (0.456)	|0.076	0.365	0.014	0.000|
12112 (0.317)	|0.260	0.014	0.039	0.000|
12133 (0.130)	|0.115	0.013	0.000	0.000|
12113 (0.089)	|0.002	0.010	0.054	0.022|
Multiallelic Dprime: 0.743
BLOCK 389.  MARKERS: 1869 1870 1871 1872
2233 (0.457)	|0.025	0.316	0.116|
1341 (0.405)	|0.341	0.019	0.042|
2343 (0.106)	|0.044	0.005	0.057|
2333 (0.021)	|0.000	0.005	0.016|
Multiallelic Dprime: 0.672
BLOCK 390.  MARKERS: 1873 1874
22 (0.414)	|0.350	0.043	0.021|
13 (0.349)	|0.086	0.150	0.114|
23 (0.234)	|0.105	0.043	0.087|
Multiallelic Dprime: 0.480
BLOCK 391.  MARKERS: 1875 1876
43 (0.541)	|0.326	0.127	0.089|
41 (0.236)	|0.169	0.057	0.011|
21 (0.221)	|0.057	0.146	0.018|
Multiallelic Dprime: 0.309
BLOCK 392.  MARKERS: 1880 1881
21 (0.553)	|0.234	0.207	0.084	0.022|
41 (0.329)	|0.242	0.046	0.030	0.009|
22 (0.118)	|0.077	0.020	0.013	0.005|
Multiallelic Dprime: 0.368
BLOCK 393.  MARKERS: 1883 1884 1885
322 (0.554)	|0.354	0.042	0.137	0.019|
144 (0.273)	|0.241	0.018	0.009	0.003|
342 (0.127)	|0.030	0.091	0.004	0.000|
344 (0.036)	|0.019	0.008	0.009	0.000|
Multiallelic Dprime: 0.416
BLOCK 394.  MARKERS: 1886 1887 1888
231 (0.648)	|0.392	0.213	0.043|
211 (0.163)	|0.106	0.048	0.009|
134 (0.159)	|0.101	0.046	0.009|
234 (0.022)	|0.010	0.012	0.000|
Multiallelic Dprime: 0.068
BLOCK 395.  MARKERS: 1891 1892
33 (0.615)	|0.403	0.186	0.025|
11 (0.319)	|0.068	0.117	0.135|
13 (0.063)	|0.051	0.007	0.003|
Multiallelic Dprime: 0.399
BLOCK 396.  MARKERS: 1894 1895
31 (0.523)	|0.179	0.129	0.160	0.036	0.010	0.005|
33 (0.313)	|0.121	0.105	0.064	0.015	0.002	0.005|
43 (0.163)	|0.065	0.048	0.037	0.006	0.004	0.000|
Multiallelic Dprime: 0.117
BLOCK 397.  MARKERS: 1898 1899 1900 1901 1902 1903 1904 1905
13144213 (0.365)	|0.342	0.023|
31422421 (0.282)	|0.009	0.273|
31144213 (0.260)	|0.259	0.000|
31422423 (0.057)	|0.057	0.000|
31422213 (0.016)	|0.016	0.000|
33144213 (0.011)	|0.006	0.005|
Multiallelic Dprime: 0.901
BLOCK 398.  MARKERS: 1906 1907
34 (0.694)	|0.357	0.182	0.127	0.027|
12 (0.304)	|0.186	0.062	0.040	0.007|
Multiallelic Dprime: 0.178
BLOCK 399.  MARKERS: 1908 1909 1910
422 (0.545)	|0.259	0.079	0.116	0.044	0.032	0.011|
222 (0.243)	|0.118	0.054	0.025	0.032	0.006	0.008|
241 (0.168)	|0.068	0.037	0.028	0.019	0.013	0.003|
242 (0.034)	|0.018	0.007	0.003	0.000	0.003	0.004|
Multiallelic Dprime: 0.124
BLOCK 400.  MARKERS: 1912 1913 1914 1915 1916 1917 1918 1919
11213224 (0.467)	|0.400	0.031	0.036|
33241144 (0.177)	|0.101	0.018	0.057|
11213222 (0.174)	|0.093	0.075	0.005|
33441124 (0.095)	|0.020	0.069	0.007|
31441124 (0.055)	|0.044	0.011	0.000|
31213124 (0.026)	|0.025	0.000	0.000|
Multiallelic Dprime: 0.458
BLOCK 401.  MARKERS: 1920 1921 1922
222 (0.685)	|0.353	0.297	0.025	0.011|
244 (0.207)	|0.045	0.040	0.123	0.000|
122 (0.108)	|0.034	0.068	0.004	0.001|
Multiallelic Dprime: 0.410
BLOCK 402.  MARKERS: 1925 1926 1927 1928
2142 (0.431)	|0.320	0.038	0.008	0.032	0.018	0.000|
4144 (0.404)	|0.182	0.052	0.119	0.015	0.027	0.009|
2232 (0.152)	|0.012	0.112	0.000	0.022	0.000	0.001|
4142 (0.013)	|0.011	0.000	0.001	0.000	0.000	0.000|
Multiallelic Dprime: 0.485
BLOCK 403.  MARKERS: 1929 1930 1931 1932 1933 1934 1935 1936 1937
111213441 (0.526)	|0.360	0.111	0.053|
343341223 (0.201)	|0.025	0.179	0.000|
313343221 (0.128)	|0.113	0.016	0.000|
313311221 (0.069)	|0.002	0.003	0.064|
313213441 (0.044)	|0.012	0.032	0.001|
313341221 (0.011)	|0.004	0.001	0.005|
Multiallelic Dprime: 0.544
BLOCK 404.  MARKERS: 1939 1940
24 (0.523)	|0.462	0.009	0.052|
23 (0.349)	|0.085	0.209	0.055|
43 (0.127)	|0.104	0.002	0.021|
Multiallelic Dprime: 0.635
BLOCK 405.  MARKERS: 1942 1943 1944 1945
2244 (0.653)	|0.470	0.182|
2322 (0.220)	|0.113	0.108|
4344 (0.127)	|0.071	0.056|
Multiallelic Dprime: 0.194
BLOCK 406.  MARKERS: 1948 1949
23 (0.655)	|0.459	0.042	0.152|
41 (0.345)	|0.059	0.256	0.031|
Multiallelic Dprime: 0.673
BLOCK 407.  MARKERS: 1950 1951
22 (0.518)	|0.443	0.076	0.000|
11 (0.297)	|0.154	0.142	0.000|
21 (0.183)	|0.141	0.027	0.015|
Multiallelic Dprime: 0.375
BLOCK 408.  MARKERS: 1952 1953
31 (0.740)	|0.359	0.172	0.102	0.060	0.045|
13 (0.245)	|0.124	0.063	0.028	0.016	0.015|
33 (0.015)	|0.008	0.003	0.000	0.002	0.002|
Multiallelic Dprime: 0.053
BLOCK 409.  MARKERS: 1956 1957 1958 1959 1960
41421 (0.489)	|0.454	0.034	0.000|
31223 (0.238)	|0.011	0.178	0.050|
43443 (0.129)	|0.129	0.000	0.000|
41223 (0.078)	|0.000	0.000	0.076|
41423 (0.061)	|0.009	0.053	0.001|
Multiallelic Dprime: 0.843
BLOCK 410.  MARKERS: 1961 1962 1963
133 (0.604)	|0.456	0.049	0.038	0.059|
313 (0.264)	|0.007	0.158	0.094	0.005|
311 (0.128)	|0.002	0.000	0.055	0.071|
Multiallelic Dprime: 0.749
BLOCK 411.  MARKERS: 1965 1966 1967
131 (0.465)	|0.458	0.007	0.000|
213 (0.207)	|0.001	0.206	0.000|
233 (0.188)	|0.005	0.079	0.102|
231 (0.139)	|0.014	0.087	0.037|
Multiallelic Dprime: 0.844
BLOCK 412.  MARKERS: 1968 1969
32 (0.477)	|0.171	0.225	0.025	0.037	0.003|
34 (0.382)	|0.055	0.060	0.167	0.050	0.048|
14 (0.137)	|0.088	0.004	0.030	0.012	0.003|
Multiallelic Dprime: 0.483
BLOCK 413.  MARKERS: 1971 1972 1973 1974 1975
24242 (0.316)	|0.001	0.315	0.000|
42424 (0.288)	|0.046	0.000	0.242|
24224 (0.223)	|0.202	0.019	0.000|
24244 (0.099)	|0.062	0.002	0.036|
22424 (0.054)	|0.044	0.000	0.006|
Multiallelic Dprime: 0.841
BLOCK 414.  MARKERS: 1977 1978
42 (0.365)	|0.169	0.178	0.019|
44 (0.344)	|0.198	0.091	0.053|
22 (0.287)	|0.273	0.013	0.000|
Multiallelic Dprime: 0.415
BLOCK 415.  MARKERS: 1980 1981
12 (0.643)	|0.250	0.209	0.006	0.061	0.001	0.040	0.038	0.024	0.000|
24 (0.282)	|0.082	0.004	0.176	0.000	0.000	0.000	0.000	0.002	0.011|
22 (0.072)	|0.005	0.009	0.002	0.000	0.053	0.000	0.000	0.000	0.000|
Multiallelic Dprime: 0.691
BLOCK 416.  MARKERS: 1982 1983 1984 1985 1986 1987 1988 1989 1990 1991 1992 1993 1994 1995
22143341241221 (0.338)	|0.229	0.092	0.017|
44321444221213 (0.222)	|0.088	0.056	0.080|
22143321444423 (0.183)	|0.148	0.019	0.016|
22121444221223 (0.061)	|0.059	0.000	0.001|
22321444221213 (0.054)	|0.001	0.051	0.000|
44121444221213 (0.041)	|0.012	0.001	0.026|
22321444221223 (0.039)	|0.019	0.004	0.016|
22121444241223 (0.026)	|0.008	0.016	0.002|
22141444221213 (0.012)	|0.013	0.000	0.000|
Multiallelic Dprime: 0.420
BLOCK 417.  MARKERS: 1996 1997
34 (0.592)	|0.466	0.043	0.024	0.041	0.012|
32 (0.245)	|0.042	0.152	0.035	0.005	0.010|
14 (0.162)	|0.019	0.017	0.063	0.040	0.014|
Multiallelic Dprime: 0.619
BLOCK 418.  MARKERS: 1998 1999 2000 2001 2002
32323 (0.525)	|0.516	0.010	0.000|
31341 (0.212)	|0.210	0.001	0.000|
11143 (0.123)	|0.008	0.106	0.008|
32343 (0.086)	|0.077	0.003	0.006|
31343 (0.036)	|0.035	0.001	0.000|
Multiallelic Dprime: 0.840
BLOCK 419.  MARKERS: 2003 2004
13 (0.862)	|0.502	0.261	0.099|
34 (0.124)	|0.072	0.045	0.006|
33 (0.014)	|0.011	0.004	0.000|
Multiallelic Dprime: 0.105
BLOCK 420.  MARKERS: 2006 2007
41 (0.585)	|0.401	0.054	0.097	0.011	0.021|
44 (0.310)	|0.025	0.081	0.062	0.141	0.000|
21 (0.105)	|0.027	0.078	0.000	0.000	0.000|
Multiallelic Dprime: 0.607
BLOCK 421.  MARKERS: 2008 2009 2010 2011 2012
21311 (0.453)	|0.320	0.002	0.010	0.121	0.000|
31131 (0.215)	|0.000	0.124	0.089	0.000	0.000|
32133 (0.157)	|0.000	0.001	0.061	0.000	0.094|
31311 (0.152)	|0.003	0.148	0.001	0.000	0.002|
21331 (0.021)	|0.000	0.000	0.020	0.000	0.000|
Multiallelic Dprime: 0.895
BLOCK 422.  MARKERS: 2015 2016 2017 2018
3414 (0.321)	|0.002	0.307	0.012	0.000	0.000|
3223 (0.273)	|0.170	0.000	0.015	0.079	0.009|
1223 (0.181)	|0.181	0.000	0.000	0.000	0.000|
3413 (0.122)	|0.004	0.000	0.075	0.004	0.037|
3213 (0.097)	|0.004	0.000	0.039	0.025	0.028|
Multiallelic Dprime: 0.845
BLOCK 423.  MARKERS: 2020 2021 2022 2023 2024
23433 (0.360)	|0.100	0.226	0.035|
23231 (0.314)	|0.251	0.033	0.030|
33413 (0.142)	|0.035	0.067	0.039|
21413 (0.107)	|0.027	0.010	0.069|
23413 (0.075)	|0.031	0.032	0.012|
Multiallelic Dprime: 0.456
BLOCK 424.  MARKERS: 2027 2028
31 (0.446)	|0.140	0.176	0.127|
41 (0.369)	|0.177	0.111	0.081|
33 (0.184)	|0.052	0.055	0.077|
Multiallelic Dprime: 0.142
BLOCK 425.  MARKERS: 2031 2032 2033 2034
3321 (0.370)	|0.069	0.301	0.002|
1311 (0.343)	|0.321	0.017	0.001|
3422 (0.284)	|0.125	0.057	0.101|
Multiallelic Dprime: 0.662
BLOCK 426.  MARKERS: 2036 2037
44 (0.517)	|0.396	0.042	0.080	0.000|
22 (0.374)	|0.000	0.279	0.050	0.046|
24 (0.105)	|0.000	0.000	0.105	0.000|
Multiallelic Dprime: 0.803
BLOCK 427.  MARKERS: 2038 2039 2040 2041
4233 (0.399)	|0.186	0.164	0.046|
2411 (0.322)	|0.171	0.073	0.077|
2431 (0.234)	|0.070	0.105	0.055|
2231 (0.045)	|0.017	0.010	0.018|
Multiallelic Dprime: 0.187
BLOCK 428.  MARKERS: 2042 2043 2044 2045 2046
11233 (0.442)	|0.164	0.159	0.114	0.002	0.000	0.000|
43233 (0.350)	|0.344	0.000	0.004	0.001	0.000	0.000|
11341 (0.195)	|0.002	0.004	0.022	0.083	0.053	0.029|
Multiallelic Dprime: 0.769
BLOCK 429.  MARKERS: 2047 2048 2049 2050 2051 2052 2053 2054 2055
222122343 (0.520)	|0.302	0.091	0.123|
344334121 (0.166)	|0.092	0.055	0.012|
222322343 (0.140)	|0.101	0.031	0.008|
322332343 (0.086)	|0.063	0.008	0.011|
222332343 (0.054)	|0.035	0.013	0.007|
342334123 (0.030)	|0.006	0.023	0.000|
Multiallelic Dprime: 0.219
BLOCK 430.  MARKERS: 2056 2057 2058 2059 2060 2061
232231 (0.601)	|0.524	0.049	0.006	0.002|
433241 (0.223)	|0.023	0.175	0.019	0.004|
412443 (0.161)	|0.120	0.021	0.009	0.009|
Multiallelic Dprime: 0.639
BLOCK 431.  MARKERS: 2062 2063 2064 2065 2066 2067 2068 2069 2070 2071
2314222243 (0.671)	|0.451	0.071	0.151|
4231313321 (0.245)	|0.042	0.200	0.004|
2311313243 (0.034)	|0.027	0.000	0.008|
2314313243 (0.019)	|0.015	0.000	0.003|
Multiallelic Dprime: 0.609
BLOCK 432.  MARKERS: 2072 2073
24 (0.543)	|0.380	0.092	0.064	0.004|
32 (0.287)	|0.201	0.068	0.007	0.009|
34 (0.170)	|0.112	0.041	0.001	0.016|
Multiallelic Dprime: 0.113
BLOCK 433.  MARKERS: 2074 2075 2076 2077 2078 2079
422311 (0.693)	|0.680	0.013|
344123 (0.203)	|0.184	0.016|
442313 (0.072)	|0.022	0.050|
442323 (0.028)	|0.001	0.027|
Multiallelic Dprime: 0.701
BLOCK 434.  MARKERS: 2081 2082
23 (0.890)	|0.390	0.368	0.133|
41 (0.108)	|0.058	0.039	0.010|
Multiallelic Dprime: 0.166
BLOCK 435.  MARKERS: 2087 2088
23 (0.450)	|0.202	0.201	0.041|
43 (0.407)	|0.283	0.035	0.085|
21 (0.143)	|0.113	0.006	0.022|
Multiallelic Dprime: 0.400
BLOCK 436.  MARKERS: 2091 2092 2093 2094
4233 (0.597)	|0.168	0.285	0.127	0.020|
4433 (0.242)	|0.142	0.055	0.025	0.016|
2211 (0.148)	|0.094	0.044	0.007	0.002|
Multiallelic Dprime: 0.364
BLOCK 437.  MARKERS: 2097 2098 2099 2100 2101
44311 (0.412)	|0.352	0.054|
13331 (0.384)	|0.121	0.255|
44213 (0.164)	|0.151	0.012|
14311 (0.038)	|0.037	0.001|
Multiallelic Dprime: 0.659
BLOCK 438.  MARKERS: 2103 2104 2105 2106
2241 (0.664)	|0.348	0.291	0.020|
4423 (0.323)	|0.292	0.020	0.005|
Multiallelic Dprime: 0.767
BLOCK 439.  MARKERS: 2107 2108 2109 2110
1144 (0.652)	|0.202	0.233	0.097	0.060	0.025	0.014|
3322 (0.313)	|0.158	0.061	0.036	0.031	0.020	0.003|
1142 (0.025)	|0.002	0.004	0.005	0.001	0.013	0.000|
Multiallelic Dprime: 0.236
BLOCK 440.  MARKERS: 2113 2114 2115 2116 2117 2118 2119 2120 2121
232241334 (0.361)	|0.353	0.000	0.000	0.010|
314423112 (0.305)	|0.115	0.138	0.048	0.002|
212241334 (0.142)	|0.123	0.000	0.012	0.003|
212423112 (0.092)	|0.011	0.000	0.077	0.000|
214423112 (0.058)	|0.005	0.052	0.000	0.000|
232423112 (0.017)	|0.002	0.014	0.000	0.000|
Multiallelic Dprime: 0.723
BLOCK 441.  MARKERS: 2122 2123 2124 2125 2126 2127 2128 2129 2130
342444213 (0.622)	|0.570	0.028	0.025|
122444233 (0.207)	|0.007	0.200	0.001|
324322131 (0.145)	|0.046	0.000	0.099|
342444233 (0.015)	|0.008	0.007	0.000|
Multiallelic Dprime: 0.782
BLOCK 442.  MARKERS: 2131 2132 2133 2134
4244 (0.635)	|0.585	0.050	0.000|
4242 (0.238)	|0.237	0.000	0.000|
2434 (0.127)	|0.000	0.102	0.022|
Multiallelic Dprime: 0.707
BLOCK 443.  MARKERS: 2135 2136 2137
233 (0.822)	|0.418	0.232	0.170|
412 (0.152)	|0.137	0.010	0.005|
232 (0.022)	|0.020	0.000	0.002|
Multiallelic Dprime: 0.761
BLOCK 444.  MARKERS: 2138 2139
23 (0.579)	|0.418	0.053	0.108|
21 (0.242)	|0.025	0.217	0.000|
13 (0.178)	|0.171	0.006	0.001|
Multiallelic Dprime: 0.636
BLOCK 445.  MARKERS: 2141 2142
43 (0.618)	|0.283	0.067	0.102	0.103	0.026	0.017	0.013|
41 (0.273)	|0.183	0.067	0.014	0.003	0.000	0.006	0.002|
23 (0.109)	|0.027	0.050	0.021	0.010	0.002	0.000	0.000|
Multiallelic Dprime: 0.341
BLOCK 446.  MARKERS: 2144 2145 2146 2147 2148 2149 2150
4442323 (0.492)	|0.217	0.275|
4422323 (0.184)	|0.139	0.045|
4442343 (0.137)	|0.107	0.030|
2144141 (0.116)	|0.115	0.000|
2142141 (0.028)	|0.005	0.022|
2442143 (0.023)	|0.016	0.007|
2142123 (0.015)	|0.015	0.000|
Multiallelic Dprime: 0.504
BLOCK 447.  MARKERS: 2151 2152
42 (0.618)	|0.550	0.000	0.000	0.063	0.001|
24 (0.381)	|0.000	0.297	0.065	0.000	0.014|
Multiallelic Dprime: 0.998
BLOCK 448.  MARKERS: 2153 2154 2155 2156
4123 (0.550)	|0.235	0.217	0.097|
2344 (0.296)	|0.262	0.031	0.004|
2144 (0.064)	|0.039	0.006	0.020|
2124 (0.063)	|0.054	0.002	0.007|
2123 (0.018)	|0.001	0.004	0.013|
Multiallelic Dprime: 0.567
BLOCK 449.  MARKERS: 2157 2158
13 (0.594)	|0.363	0.139	0.089|
11 (0.263)	|0.046	0.131	0.083|
31 (0.143)	|0.060	0.046	0.034|
Multiallelic Dprime: 0.326
BLOCK 450.  MARKERS: 2161 2162 2163 2164 2165
31232 (0.467)	|0.093	0.358	0.015|
44114 (0.316)	|0.283	0.024	0.010|
31234 (0.206)	|0.106	0.028	0.072|
Multiallelic Dprime: 0.645
BLOCK 451.  MARKERS: 2167 2168
43 (0.483)	|0.183	0.184	0.045	0.067|
23 (0.414)	|0.053	0.075	0.181	0.096|
21 (0.101)	|0.043	0.011	0.006	0.036|
Multiallelic Dprime: 0.413
BLOCK 452.  MARKERS: 2173 2174 2175 2176 2177 2178 2179
1344421 (0.278)	|0.143	0.057	0.053	0.024	0.001|
3244421 (0.272)	|0.169	0.063	0.025	0.001	0.013|
1223214 (0.230)	|0.062	0.167	0.002	0.000	0.000|
1244421 (0.200)	|0.124	0.032	0.029	0.001	0.012|
Multiallelic Dprime: 0.337
BLOCK 453.  MARKERS: 2181 2182 2183 2184
1423 (0.502)	|0.450	0.001	0.023	0.028|
3212 (0.327)	|0.014	0.244	0.068	0.000|
3223 (0.114)	|0.016	0.000	0.001	0.094|
3423 (0.026)	|0.001	0.002	0.023	0.000|
3213 (0.025)	|0.000	0.000	0.024	0.000|
Multiallelic Dprime: 0.840
BLOCK 454.  MARKERS: 2185 2186 2187 2188
4243 (0.484)	|0.379	0.069	0.036|
1221 (0.248)	|0.244	0.000	0.004|
4221 (0.141)	|0.062	0.029	0.049|
4421 (0.122)	|0.108	0.001	0.012|
Multiallelic Dprime: 0.403
BLOCK 455.  MARKERS: 2191 2192
32 (0.795)	|0.430	0.347	0.019|
22 (0.104)	|0.008	0.092	0.003|
24 (0.101)	|0.074	0.027	0.000|
Multiallelic Dprime: 0.302
BLOCK 456.  MARKERS: 2193 2194 2195 2196
2122 (0.512)	|0.107	0.305	0.096	0.004|
3333 (0.465)	|0.348	0.083	0.015	0.012|
2132 (0.023)	|0.019	0.000	0.000	0.002|
Multiallelic Dprime: 0.575
BLOCK 457.  MARKERS: 2197 2198 2199
224 (0.474)	|0.082	0.178	0.212|
212 (0.388)	|0.210	0.162	0.016|
412 (0.111)	|0.086	0.024	0.000|
214 (0.018)	|0.005	0.007	0.006|
Multiallelic Dprime: 0.395
BLOCK 458.  MARKERS: 2202 2203
34 (0.389)	|0.266	0.062	0.058|
32 (0.372)	|0.286	0.056	0.029|
14 (0.236)	|0.174	0.044	0.016|
Multiallelic Dprime: 0.113
BLOCK 459.  MARKERS: 2206 2207
22 (0.729)	|0.403	0.221	0.106|
44 (0.163)	|0.095	0.055	0.013|
42 (0.102)	|0.062	0.028	0.011|
Multiallelic Dprime: 0.085
BLOCK 460.  MARKERS: 2212 2213
12 (0.563)	|0.364	0.199|
32 (0.304)	|0.113	0.190|
14 (0.132)	|0.132	0.000|
Multiallelic Dprime: 0.303
BLOCK 461.  MARKERS: 2214 2215
21 (0.609)	|0.296	0.187	0.125|
32 (0.389)	|0.277	0.106	0.005|
Multiallelic Dprime: 0.326
BLOCK 462.  MARKERS: 2217 2218 2219 2220
4313 (0.574)	|0.570	0.005	0.000|
2313 (0.294)	|0.148	0.117	0.029|
2221 (0.131)	|0.079	0.051	0.000|
Multiallelic Dprime: 0.764
BLOCK 463.  MARKERS: 2221 2222
22 (0.797)	|0.327	0.224	0.102	0.106	0.017	0.013	0.009|
43 (0.172)	|0.053	0.049	0.051	0.010	0.006	0.000	0.003|
23 (0.030)	|0.022	0.003	0.002	0.003	0.000	0.000	0.000|
Multiallelic Dprime: 0.170
BLOCK 464.  MARKERS: 2226 2227 2228 2229 2230 2231 2232 2233
32243424 (0.401)	|0.175	0.143	0.083|
32243444 (0.276)	|0.137	0.077	0.062|
14421442 (0.155)	|0.070	0.039	0.047|
32243144 (0.118)	|0.082	0.027	0.010|
32241444 (0.023)	|0.010	0.008	0.005|
32221444 (0.013)	|0.009	0.004	0.001|
32221442 (0.012)	|0.008	0.002	0.003|
Multiallelic Dprime: 0.121
BLOCK 465.  MARKERS: 2238 2239
11 (0.490)	|0.319	0.133	0.034|
31 (0.300)	|0.079	0.159	0.062|
32 (0.211)	|0.188	0.015	0.007|
Multiallelic Dprime: 0.379
BLOCK 466.  MARKERS: 2245 2246
42 (0.586)	|0.485	0.019	0.070	0.000|
22 (0.307)	|0.028	0.172	0.083	0.019|
24 (0.103)	|0.007	0.092	0.003	0.000|
Multiallelic Dprime: 0.731
BLOCK 467.  MARKERS: 2247 2248 2249 2250 2251 2252
131323 (0.523)	|0.509	0.000	0.000	0.000	0.009|
323131 (0.282)	|0.073	0.205	0.000	0.000	0.002|
333121 (0.156)	|0.003	0.083	0.036	0.032	0.000|
323323 (0.019)	|0.019	0.000	0.000	0.000	0.000|
Multiallelic Dprime: 0.840
BLOCK 468.  MARKERS: 2253 2254 2255 2256
4211 (0.616)	|0.235	0.181	0.155	0.043|
2432 (0.299)	|0.091	0.095	0.092	0.015|
2211 (0.037)	|0.016	0.011	0.010	0.000|
2231 (0.032)	|0.015	0.008	0.006	0.004|
4231 (0.010)	|0.001	0.002	0.007	0.000|
Multiallelic Dprime: 0.092
BLOCK 469.  MARKERS: 2265 2266 2267
321 (0.358)	|0.270	0.048	0.040|
411 (0.302)	|0.116	0.128	0.058|
422 (0.269)	|0.155	0.076	0.039|
421 (0.062)	|0.019	0.015	0.028|
Multiallelic Dprime: 0.268
BLOCK 470.  MARKERS: 2268 2269
23 (0.562)	|0.385	0.169	0.008|
43 (0.271)	|0.035	0.230	0.006|
21 (0.167)	|0.029	0.003	0.133|
Multiallelic Dprime: 0.636
BLOCK 471.  MARKERS: 2271 2272
11 (0.450)	|0.160	0.155	0.078	0.026	0.031|
13 (0.400)	|0.126	0.141	0.068	0.035	0.023|
23 (0.149)	|0.068	0.038	0.028	0.009	0.006|
Multiallelic Dprime: 0.065
BLOCK 472.  MARKERS: 2276 2277 2278 2279
3221 (0.355)	|0.355	0.002|
1243 (0.333)	|0.055	0.275|
1321 (0.174)	|0.165	0.005|
1221 (0.071)	|0.015	0.050|
1241 (0.061)	|0.036	0.024|
Multiallelic Dprime: 0.811
BLOCK 473.  MARKERS: 2280 2281 2282 2283
1123 (0.630)	|0.217	0.260	0.072	0.049	0.005	0.011|
3241 (0.356)	|0.297	0.024	0.001	0.013	0.016	0.000|
Multiallelic Dprime: 0.705
BLOCK 474.  MARKERS: 2286 2287 2288 2289 2290 2291 2292
3144332 (0.522)	|0.381	0.121	0.020|
1332114 (0.289)	|0.039	0.249	0.001|
1332112 (0.073)	|0.050	0.023	0.000|
3344312 (0.062)	|0.007	0.055	0.000|
1344332 (0.021)	|0.002	0.019	0.000|
1332312 (0.011)	|0.004	0.008	0.000|
Multiallelic Dprime: 0.614
BLOCK 475.  MARKERS: 2294 2295
31 (0.492)	|0.420	0.001	0.000	0.060	0.000	0.002	0.004|
13 (0.486)	|0.019	0.259	0.102	0.043	0.032	0.018	0.008|
33 (0.022)	|0.022	0.000	0.000	0.000	0.000	0.000	0.000|
Multiallelic Dprime: 0.842
BLOCK 476.  MARKERS: 2296 2297 2298 2299 2300 2301 2302 2303
21124122 (0.460)	|0.443	0.004	0.010	0.003|
43342431 (0.261)	|0.008	0.249	0.002	0.001|
43142432 (0.103)	|0.004	0.005	0.092	0.000|
23142422 (0.103)	|0.001	0.037	0.000	0.066|
43142122 (0.032)	|0.000	0.031	0.000	0.000|
43142422 (0.020)	|0.004	0.004	0.000	0.013|
41124122 (0.011)	|0.010	0.002	0.000	0.000|
Multiallelic Dprime: 0.892
BLOCK 477.  MARKERS: 2304 2305 2306
212 (0.475)	|0.251	0.153	0.065	0.006|
244 (0.338)	|0.208	0.067	0.060	0.002|
412 (0.104)	|0.047	0.042	0.014	0.001|
214 (0.082)	|0.030	0.036	0.011	0.005|
Multiallelic Dprime: 0.130
BLOCK 478.  MARKERS: 2308 2309 2310 2311
1434 (0.536)	|0.522	0.000	0.004	0.003	0.005|
1111 (0.299)	|0.024	0.157	0.108	0.006	0.001|
3114 (0.151)	|0.075	0.002	0.002	0.071	0.000|
1114 (0.014)	|0.000	0.000	0.000	0.005	0.004|
Multiallelic Dprime: 0.850
BLOCK 479.  MARKERS: 2312 2313 2314 2315 2316 2317 2318
3222234 (0.621)	|0.396	0.067	0.126	0.028	0.003	0.000|
1232312 (0.159)	|0.008	0.128	0.021	0.000	0.000	0.000|
1421314 (0.114)	|0.005	0.000	0.003	0.089	0.014	0.000|
1221314 (0.084)	|0.001	0.050	0.016	0.008	0.000	0.010|
1222312 (0.011)	|0.000	0.000	0.000	0.009	0.000	0.000|
Multiallelic Dprime: 0.718
BLOCK 480.  MARKERS: 2320 2321 2322 2323 2324 2325 2326
1313131 (0.416)	|0.415	0.000	0.000|
1313113 (0.250)	|0.000	0.249	0.000|
3113133 (0.165)	|0.005	0.001	0.160|
1341333 (0.138)	|0.121	0.015	0.002|
1341133 (0.017)	|0.017	0.000	0.000|
1313133 (0.012)	|0.000	0.006	0.006|
Multiallelic Dprime: 0.950
BLOCK 481.  MARKERS: 2327 2328
23 (0.560)	|0.554	0.001	0.000|
43 (0.275)	|0.062	0.210	0.001|
21 (0.165)	|0.000	0.000	0.168|
Multiallelic Dprime: 0.933
BLOCK 482.  MARKERS: 2329 2330
41 (0.614)	|0.362	0.218	0.003	0.001	0.000|
21 (0.214)	|0.001	0.000	0.145	0.000	0.046|
23 (0.167)	|0.000	0.004	0.002	0.140	0.000|
Multiallelic Dprime: 0.977
BLOCK 483.  MARKERS: 2331 2332 2333 2334 2335 2336 2337 2338 2339 2340 2341 2342 2343 2344 2345 2346 2347 2348 2349 2350
31322221312112222424 (0.369)	|0.271	0.002	0.011	0.079|
31322221312112222422 (0.226)	|0.127	0.085	0.016	0.000|
13142323123413234214 (0.151)	|0.003	0.140	0.004	0.001|
31144243112132424424 (0.143)	|0.000	0.000	0.142	0.000|
31142223112112224414 (0.046)	|0.003	0.000	0.009	0.034|
Multiallelic Dprime: 0.708
BLOCK 484.  MARKERS: 2351 2352 2353
114 (0.429)	|0.325	0.102|
312 (0.230)	|0.186	0.045|
112 (0.213)	|0.208	0.004|
132 (0.127)	|0.105	0.023|
Multiallelic Dprime: 0.318
BLOCK 485.  MARKERS: 2357 2358
14 (0.824)	|0.683	0.141|
21 (0.174)	|0.166	0.008|
Multiallelic Dprime: 0.682
BLOCK 486.  MARKERS: 2360 2361
23 (0.850)	|0.413	0.337	0.100|
31 (0.149)	|0.087	0.014	0.048|
Multiallelic Dprime: 0.366
BLOCK 487.  MARKERS: 2365 2366
13 (0.501)	|0.392	0.049	0.027	0.009	0.014|
43 (0.351)	|0.249	0.046	0.034	0.015	0.000|
11 (0.148)	|0.123	0.007	0.004	0.009	0.000|
Multiallelic Dprime: 0.170
BLOCK 488.  MARKERS: 2367 2368 2369 2370 2371 2372 2373 2374 2375 2376
2312111323 (0.765)	|0.269	0.128	0.130	0.151	0.086	0.002|
4134322141 (0.103)	|0.035	0.060	0.004	0.001	0.002	0.000|
2312111123 (0.065)	|0.010	0.005	0.044	0.006	0.000	0.000|
2334321123 (0.032)	|0.005	0.002	0.013	0.000	0.001	0.011|
2312121123 (0.014)	|0.005	0.000	0.000	0.002	0.005	0.000|
Multiallelic Dprime: 0.368
BLOCK 489.  MARKERS: 2379 2380 2381 2382 2383
32313 (0.333)	|0.082	0.183	0.031	0.037|
34124 (0.206)	|0.023	0.020	0.147	0.016|
12323 (0.192)	|0.133	0.004	0.008	0.047|
32323 (0.161)	|0.031	0.034	0.007	0.090|
32324 (0.096)	|0.077	0.013	0.000	0.004|
34324 (0.013)	|0.000	0.000	0.012	0.000|
Multiallelic Dprime: 0.546
BLOCK 490.  MARKERS: 2385 2386 2387
141 (0.346)	|0.302	0.027	0.016|
144 (0.255)	|0.039	0.212	0.004|
131 (0.206)	|0.000	0.027	0.179|
344 (0.193)	|0.187	0.003	0.004|
Multiallelic Dprime: 0.802
BLOCK 491.  MARKERS: 2389 2390
42 (0.529)	|0.150	0.000	0.162	0.135	0.083|
44 (0.268)	|0.000	0.234	0.000	0.000	0.023|
34 (0.203)	|0.154	0.000	0.035	0.014	0.000|
Multiallelic Dprime: 0.669
BLOCK 492.  MARKERS: 2391 2392 2393 2394 2395
23324 (0.303)	|0.033	0.136	0.135|
32144 (0.234)	|0.229	0.003	0.000|
22122 (0.197)	|0.105	0.070	0.021|
22144 (0.149)	|0.144	0.003	0.002|
22124 (0.107)	|0.013	0.090	0.003|
Multiallelic Dprime: 0.656
BLOCK 493.  MARKERS: 2396 2397
13 (0.527)	|0.332	0.070	0.027	0.082	0.000	0.000|
23 (0.310)	|0.110	0.029	0.102	0.009	0.026	0.016|
21 (0.161)	|0.020	0.097	0.013	0.006	0.017	0.003|
Multiallelic Dprime: 0.482
BLOCK 494.  MARKERS: 2398 2399 2400 2401 2402 2403 2404 2405 2406 2407 2408 2409
441442442311 (0.460)	|0.037	0.411	0.012|
241433122313 (0.197)	|0.189	0.011	0.000|
213442124231 (0.140)	|0.138	0.003	0.000|
241233122313 (0.095)	|0.085	0.009	0.000|
241442422311 (0.044)	|0.005	0.000	0.039|
241442442311 (0.017)	|0.002	0.013	0.003|
Multiallelic Dprime: 0.855
BLOCK 495.  MARKERS: 2411 2412 2413 2414
3321 (0.479)	|0.174	0.298	0.004|
2433 (0.453)	|0.429	0.024	0.000|
3423 (0.066)	|0.015	0.002	0.048|
Multiallelic Dprime: 0.777
BLOCK 496.  MARKERS: 2415 2416
41 (0.618)	|0.484	0.000	0.035	0.070	0.021	0.000	0.005|
23 (0.324)	|0.019	0.162	0.083	0.001	0.018	0.025	0.008|
43 (0.053)	|0.005	0.002	0.019	0.004	0.022	0.000	0.000|
Multiallelic Dprime: 0.803
BLOCK 497.  MARKERS: 2417 2418 2419 2420 2421 2422 2423 2424 2425 2426
4122312122 (0.512)	|0.483	0.029|
1142314122 (0.165)	|0.133	0.032|
4324144341 (0.134)	|0.090	0.046|
4122314122 (0.075)	|0.067	0.008|
4322314322 (0.061)	|0.058	0.003|
1122312122 (0.024)	|0.023	0.000|
4142314122 (0.015)	|0.015	0.000|
Multiallelic Dprime: 0.415
BLOCK 498.  MARKERS: 2427 2428
21 (0.879)	|0.561	0.195	0.114|
14 (0.121)	|0.041	0.002	0.078|
Multiallelic Dprime: 0.557
BLOCK 499.  MARKERS: 2430 2431 2432
311 (0.602)	|0.349	0.128	0.014	0.060	0.011|
121 (0.197)	|0.022	0.013	0.151	0.000	0.000|
313 (0.191)	|0.006	0.154	0.018	0.000	0.000|
Multiallelic Dprime: 0.717
BLOCK 500.  MARKERS: 2433 2434 2435 2436 2437 2438 2439 2440 2441 2442 2443 2444 2445 2446 2447 2448 2449 2450 2451 2452 2453 2454 2455 2456 2457 2458 2459 2460 2461 2462 2463 2464 2465 2466 2467 2468
131441424243244132414214422421124121 (0.386)	|0.132	0.252	0.000|
311424232123112222232332112311344121 (0.295)	|0.277	0.016	0.000|
333341224141112231432314424413121232 (0.188)	|0.001	0.000	0.187|
331421232143112232232332112411121222 (0.057)	|0.000	0.000	0.059|
131441424241244132414214422421124121 (0.010)	|0.000	0.011	0.000|
Multiallelic Dprime: 0.807
BLOCK 501.  MARKERS: 2469 2470 2471 2472
4332 (0.436)	|0.197	0.176	0.005	0.000	0.000	0.000	0.000	0.009	0.000	0.000	0.000	0.011	0.011|
2332 (0.302)	|0.000	0.000	0.000	0.150	0.100	0.000	0.020	0.007	0.000	0.012	0.000	0.000	0.000|
4114 (0.262)	|0.010	0.000	0.148	0.000	0.000	0.032	0.000	0.000	0.017	0.000	0.013	0.000	0.000|
Multiallelic Dprime: 0.963
BLOCK 502.  MARKERS: 2473 2474 2475 2476 2477 2478 2479 2480 2481 2482 2483 2484 2485 2486 2487 2488 2489 2490 2491 2492 2493 2494 2495 2496
133211414324234223413224 (0.206)	|0.194	0.006	0.003	0.000|
133211414344234243423224 (0.178)	|0.057	0.003	0.103	0.013|
141442131144421441111222 (0.152)	|0.020	0.132	0.000	0.000|
233211414342234243413214 (0.149)	|0.096	0.025	0.024	0.001|
233211414342234243413414 (0.099)	|0.097	0.000	0.000	0.000|
141442131144424443413224 (0.033)	|0.028	0.000	0.006	0.000|
233211414324234223413224 (0.019)	|0.020	0.000	0.000	0.000|
133211414344234243413214 (0.018)	|0.004	0.011	0.003	0.000|
141442111144424443113224 (0.017)	|0.017	0.000	0.000	0.000|
233211414342234243423224 (0.012)	|0.011	0.000	0.000	0.000|
141442131144234243423224 (0.012)	|0.000	0.000	0.012	0.000|
133211414324234223413214 (0.012)	|0.010	0.000	0.000	0.000|
133211414324234223423224 (0.011)	|0.002	0.000	0.009	0.000|
Multiallelic Dprime: 0.694
BLOCK 503.  MARKERS: 2500 2501 2502 2503 2504
33444 (0.602)	|0.407	0.082	0.091	0.009	0.004|
13124 (0.197)	|0.117	0.029	0.020	0.017	0.010|
31442 (0.171)	|0.040	0.124	0.004	0.000	0.002|
31444 (0.016)	|0.004	0.000	0.011	0.000	0.000|
Multiallelic Dprime: 0.355
BLOCK 504.  MARKERS: 2505 2506 2507 2508 2509
34442 (0.576)	|0.473	0.098	0.005|
32442 (0.236)	|0.155	0.007	0.074|
14223 (0.127)	|0.010	0.113	0.003|
34443 (0.028)	|0.000	0.004	0.023|
34243 (0.018)	|0.003	0.005	0.008|
Multiallelic Dprime: 0.491
BLOCK 505.  MARKERS: 2512 2513 2514
424 (0.645)	|0.594	0.000	0.049	0.000	0.000|
243 (0.241)	|0.007	0.145	0.086	0.002	0.000|
423 (0.113)	|0.002	0.000	0.001	0.101	0.010|
Multiallelic Dprime: 0.905
BLOCK 506.  MARKERS: 2515 2516 2517 2518 2519 2520
233434 (0.604)	|0.572	0.000	0.000	0.011	0.003|
411311 (0.145)	|0.000	0.052	0.083	0.000	0.003|
411314 (0.139)	|0.000	0.119	0.003	0.000	0.007|
233414 (0.102)	|0.029	0.000	0.001	0.050	0.001|
433314 (0.010)	|0.000	0.000	0.000	0.000	0.000|
Multiallelic Dprime: 0.894
BLOCK 507.  MARKERS: 2521 2522 2523 2524 2525 2526 2527 2528 2529 2530 2531 2532 2533 2534 2535 2536 2537
21131134423132133 (0.601)	|0.601	0.000|
44314231344321311 (0.171)	|0.000	0.172|
44314124343321313 (0.084)	|0.000	0.084|
24314124343321313 (0.062)	|0.000	0.063|
41131134423132133 (0.012)	|0.011	0.000|
Multiallelic Dprime: 1.000
BLOCK 508.  MARKERS: 2538 2539 2540 2541
1343 (0.632)	|0.332	0.112	0.187|
4221 (0.365)	|0.151	0.139	0.062|
Multiallelic Dprime: 0.216
BLOCK 509.  MARKERS: 2543 2544 2545 2546
2341 (0.483)	|0.315	0.006	0.029	0.125|
4343 (0.251)	|0.002	0.218	0.026	0.002|
4121 (0.251)	|0.017	0.054	0.175	0.002|
Multiallelic Dprime: 0.804
BLOCK 510.  MARKERS: 2549 2550 2551 2552 2553
31414 (0.335)	|0.260	0.020	0.056|
23322 (0.276)	|0.172	0.044	0.059|
23422 (0.238)	|0.163	0.062	0.009|
31422 (0.133)	|0.082	0.050	0.000|
Multiallelic Dprime: 0.208
BLOCK 511.  MARKERS: 2554 2555 2556
142 (0.689)	|0.517	0.004	0.167|
232 (0.177)	|0.000	0.176	0.000|
243 (0.125)	|0.125	0.000	0.000|
Multiallelic Dprime: 0.708
BLOCK 512.  MARKERS: 2557 2558
12 (0.647)	|0.429	0.090	0.000	0.123	0.000|
44 (0.186)	|0.004	0.004	0.154	0.000	0.023|
42 (0.165)	|0.004	0.163	0.000	0.000	0.000|
Multiallelic Dprime: 0.883
BLOCK 513.  MARKERS: 2559 2560 2561 2562 2563 2564 2565
2323241 (0.436)	|0.416	0.000	0.011	0.000	0.000	0.003|
2111442 (0.258)	|0.000	0.167	0.000	0.000	0.078	0.000|
2323221 (0.155)	|0.001	0.000	0.142	0.000	0.000	0.007|
4111442 (0.124)	|0.000	0.000	0.000	0.123	0.000	0.000|
2323222 (0.023)	|0.000	0.000	0.000	0.000	0.021	0.000|
Multiallelic Dprime: 0.974
BLOCK 514.  MARKERS: 2566 2567 2568 2569 2570 2571 2572 2573 2574
223134143 (0.420)	|0.400	0.017	0.003	0.000|
323114243 (0.167)	|0.006	0.011	0.150	0.000|
221134143 (0.152)	|0.016	0.130	0.008	0.000|
323312243 (0.122)	|0.122	0.000	0.000	0.000|
211134111 (0.100)	|0.000	0.000	0.000	0.100|
221134111 (0.011)	|0.000	0.004	0.000	0.005|
Multiallelic Dprime: 0.902
BLOCK 515.  MARKERS: 2576 2577 2578
314 (0.555)	|0.417	0.006	0.124	0.001	0.000|
112 (0.169)	|0.000	0.143	0.005	0.000	0.015|
132 (0.161)	|0.142	0.000	0.000	0.000	0.019|
114 (0.115)	|0.008	0.002	0.000	0.099	0.000|
Multiallelic Dprime: 0.752
BLOCK 516.  MARKERS: 2579 2580 2581 2582 2583 2584 2585 2586 2587 2588 2589 2590 2591
2231332443412 (0.569)	|0.482	0.083	0.004|
2214344421213 (0.152)	|0.035	0.110	0.007|
4114442241213 (0.129)	|0.007	0.118	0.003|
2234342241423 (0.101)	|0.026	0.075	0.000|
2234332443412 (0.032)	|0.012	0.001	0.019|
Multiallelic Dprime: 0.658
BLOCK 517.  MARKERS: 2593 2594
42 (0.565)	|0.521	0.041	0.000	0.002	0.000|
13 (0.401)	|0.000	0.119	0.144	0.112	0.023|
12 (0.034)	|0.020	0.000	0.014	0.000	0.000|
Multiallelic Dprime: 0.871
BLOCK 518.  MARKERS: 2596 2597 2598 2599 2600
42134 (0.541)	|0.477	0.022	0.027	0.016|
22234 (0.160)	|0.039	0.088	0.000	0.033|
42244 (0.159)	|0.020	0.018	0.115	0.005|
44132 (0.114)	|0.025	0.007	0.009	0.074|
42132 (0.023)	|0.002	0.020	0.000	0.001|
Multiallelic Dprime: 0.679
BLOCK 519.  MARKERS: 2603 2604 2605 2606
1414 (0.563)	|0.486	0.043	0.034|
1434 (0.155)	|0.127	0.027	0.001|
3232 (0.151)	|0.098	0.038	0.014|
3234 (0.130)	|0.089	0.031	0.009|
Multiallelic Dprime: 0.240
BLOCK 520.  MARKERS: 2607 2608
13 (0.800)	|0.508	0.241	0.021	0.026|
21 (0.140)	|0.000	0.000	0.136	0.002|
23 (0.057)	|0.002	0.002	0.054	0.000|
Multiallelic Dprime: 0.962
BLOCK 521.  MARKERS: 2612 2613 2614 2615
4112 (0.510)	|0.407	0.000	0.103|
4134 (0.245)	|0.036	0.209	0.000|
2214 (0.211)	|0.000	0.211	0.000|
4114 (0.028)	|0.005	0.023	0.000|
Multiallelic Dprime: 0.881
BLOCK 522.  MARKERS: 2616 2617
31 (0.450)	|0.380	0.004	0.033	0.008	0.000	0.012|
11 (0.447)	|0.035	0.190	0.086	0.060	0.054	0.008|
34 (0.103)	|0.102	0.000	0.000	0.000	0.000	0.000|
Multiallelic Dprime: 0.798
BLOCK 523.  MARKERS: 2619 2620 2621 2622 2623 2624 2625 2626 2627 2628 2629 2630 2631 2632 2633 2634 2635
43342244321123322 (0.516)	|0.210	0.246	0.023	0.008	0.018	0.006|
12324212343313324 (0.194)	|0.062	0.009	0.011	0.106	0.003	0.004|
43142412221321242 (0.118)	|0.013	0.009	0.098	0.000	0.000	0.000|
13342212321313322 (0.068)	|0.039	0.008	0.014	0.000	0.002	0.004|
13344212323313222 (0.054)	|0.031	0.000	0.001	0.000	0.023	0.000|
43342242321123322 (0.019)	|0.008	0.000	0.005	0.000	0.007	0.000|
Multiallelic Dprime: 0.550
BLOCK 524.  MARKERS: 2638 2639 2640 2641 2642 2643 2644
1311411 (0.366)	|0.185	0.160	0.021|
3333211 (0.273)	|0.247	0.023	0.002|
1211411 (0.157)	|0.107	0.035	0.015|
1311433 (0.117)	|0.028	0.005	0.084|
1311413 (0.060)	|0.048	0.000	0.012|
1333411 (0.021)	|0.016	0.005	0.000|
Multiallelic Dprime: 0.464
BLOCK 525.  MARKERS: 2648 2649
13 (0.635)	|0.184	0.229	0.151	0.044	0.022|
11 (0.230)	|0.228	0.000	0.002	0.000	0.000|
31 (0.136)	|0.120	0.001	0.012	0.001	0.000|
Multiallelic Dprime: 0.902
BLOCK 526.  MARKERS: 2650 2651 2652 2653 2654
33121 (0.531)	|0.495	0.000	0.034|
33112 (0.229)	|0.000	0.229	0.000|
11221 (0.165)	|0.165	0.000	0.000|
33111 (0.046)	|0.044	0.001	0.000|
33122 (0.023)	|0.000	0.023	0.000|
Multiallelic Dprime: 0.911
BLOCK 527.  MARKERS: 2655 2656
31 (0.708)	|0.332	0.376|
23 (0.257)	|0.256	0.000|
33 (0.034)	|0.000	0.034|
Multiallelic Dprime: 0.796
BLOCK 528.  MARKERS: 2657 2658
24 (0.591)	|0.022	0.253	0.195	0.120|
32 (0.409)	|0.340	0.000	0.003	0.064|
Multiallelic Dprime: 0.798
BLOCK 529.  MARKERS: 2659 2660 2661 2662
1121 (0.361)	|0.272	0.028	0.062|
1143 (0.254)	|0.019	0.231	0.003|
1141 (0.198)	|0.016	0.027	0.155|
3341 (0.185)	|0.141	0.013	0.030|
Multiallelic Dprime: 0.668
BLOCK 530.  MARKERS: 2663 2664 2665
214 (0.448)	|0.027	0.155	0.022	0.109	0.074	0.050|
414 (0.302)	|0.138	0.006	0.117	0.002	0.030	0.000|
421 (0.250)	|0.197	0.003	0.005	0.002	0.003	0.034|
Multiallelic Dprime: 0.682
BLOCK 531.  MARKERS: 2667 2668 2669 2670 2671 2672 2673 2674 2675 2676
4244122241 (0.364)	|0.361	0.000	0.000	0.000|
4342333423 (0.163)	|0.000	0.000	0.163	0.000|
4214122421 (0.141)	|0.000	0.137	0.000	0.005|
3214122421 (0.115)	|0.002	0.113	0.000	0.000|
4244122421 (0.106)	|0.000	0.007	0.000	0.096|
4244333423 (0.084)	|0.000	0.000	0.085	0.000|
Multiallelic Dprime: 0.983
BLOCK 532.  MARKERS: 2678 2679 2680 2681
1321 (0.372)	|0.119	0.080	0.055	0.100	0.015|
1333 (0.269)	|0.145	0.051	0.011	0.037	0.022|
3133 (0.250)	|0.030	0.055	0.124	0.012	0.025|
3333 (0.103)	|0.010	0.067	0.004	0.015	0.006|
Multiallelic Dprime: 0.336
BLOCK 533.  MARKERS: 2682 2683 2684 2685 2686 2687
322224 (0.304)	|0.028	0.174	0.000	0.098	0.003	0.000|
312442 (0.254)	|0.232	0.004	0.004	0.002	0.000	0.007|
312424 (0.197)	|0.127	0.000	0.005	0.000	0.057	0.008|
214424 (0.164)	|0.007	0.000	0.152	0.001	0.002	0.002|
322424 (0.069)	|0.004	0.000	0.005	0.000	0.028	0.031|
Multiallelic Dprime: 0.836
BLOCK 534.  MARKERS: 2689 2690 2691 2692 2693 2694 2695
2132334 (0.404)	|0.354	0.046	0.005|
4432334 (0.178)	|0.004	0.171	0.002|
4144214 (0.172)	|0.101	0.061	0.008|
4432332 (0.101)	|0.003	0.097	0.002|
4132214 (0.089)	|0.009	0.002	0.078|
4132334 (0.049)	|0.039	0.007	0.000|
Multiallelic Dprime: 0.705
BLOCK 535.  MARKERS: 2696 2697
14 (0.513)	|0.000	0.298	0.191	0.004	0.000	0.015|
22 (0.388)	|0.362	0.000	0.000	0.000	0.026	0.000|
24 (0.094)	|0.000	0.000	0.004	0.089	0.000	0.000|
Multiallelic Dprime: 0.987
BLOCK 536.  MARKERS: 2698 2699 2700 2701 2702 2703
334432 (0.367)	|0.349	0.000	0.007	0.000	0.000|
112114 (0.297)	|0.000	0.019	0.173	0.002	0.104|
312134 (0.195)	|0.000	0.105	0.000	0.085	0.003|
312132 (0.092)	|0.000	0.054	0.005	0.029	0.000|
334434 (0.026)	|0.000	0.026	0.000	0.000	0.000|
312114 (0.016)	|0.000	0.000	0.000	0.012	0.002|
Multiallelic Dprime: 0.901
BLOCK 537.  MARKERS: 2705 2706 2707 2708 2709 2710
141433 (0.349)	|0.203	0.145|
341411 (0.207)	|0.126	0.081|
341433 (0.186)	|0.134	0.051|
323433 (0.133)	|0.081	0.052|
341233 (0.109)	|0.064	0.045|
Multiallelic Dprime: 0.086
BLOCK 538.  MARKERS: 2712 2713
12 (0.614)	|0.241	0.178	0.124	0.073|
44 (0.383)	|0.153	0.171	0.047	0.012|
Multiallelic Dprime: 0.166
BLOCK 539.  MARKERS: 2714 2715 2716
231 (0.394)	|0.377	0.006	0.011|
234 (0.348)	|0.007	0.323	0.018|
411 (0.170)	|0.003	0.009	0.159|
211 (0.086)	|0.015	0.069	0.002|
Multiallelic Dprime: 0.887
BLOCK 540.  MARKERS: 2717 2718
21 (0.405)	|0.355	0.040	0.010|
22 (0.405)	|0.208	0.138	0.059|
42 (0.190)	|0.128	0.057	0.004|
Multiallelic Dprime: 0.419
BLOCK 541.  MARKERS: 2721 2722
44 (0.692)	|0.419	0.266	0.000	0.008|
22 (0.235)	|0.009	0.000	0.226	0.000|
42 (0.073)	|0.011	0.000	0.003	0.059|
Multiallelic Dprime: 0.925
BLOCK 542.  MARKERS: 2723 2724 2725
332 (0.439)	|0.173	0.113	0.083	0.050|
112 (0.266)	|0.056	0.091	0.098	0.014|
333 (0.228)	|0.070	0.043	0.025	0.088|
132 (0.066)	|0.040	0.020	0.002	0.003|
Multiallelic Dprime: 0.236
BLOCK 543.  MARKERS: 2727 2728 2729 2730 2731 2732 2733
3224141 (0.336)	|0.314	0.023|
4414223 (0.267)	|0.105	0.160|
3424221 (0.207)	|0.169	0.038|
3422221 (0.158)	|0.151	0.005|
Multiallelic Dprime: 0.599
BLOCK 544.  MARKERS: 2735 2736
13 (0.751)	|0.542	0.194	0.007	0.001|
31 (0.245)	|0.011	0.000	0.115	0.114|
Multiallelic Dprime: 0.944
BLOCK 545.  MARKERS: 2737 2738 2739 2740 2741
24114 (0.554)	|0.061	0.323	0.169|
24112 (0.194)	|0.168	0.005	0.020|
32332 (0.124)	|0.106	0.007	0.010|
32132 (0.116)	|0.086	0.003	0.028|
Multiallelic Dprime: 0.714
BLOCK 546.  MARKERS: 2742 2743
31 (0.424)	|0.223	0.177	0.024|
11 (0.340)	|0.258	0.057	0.026|
32 (0.233)	|0.206	0.022	0.005|
Multiallelic Dprime: 0.398
BLOCK 547.  MARKERS: 2745 2746
14 (0.689)	|0.331	0.346	0.011|
32 (0.256)	|0.233	0.023	0.000|
12 (0.055)	|0.047	0.009	0.000|
Multiallelic Dprime: 0.736
BLOCK 548.  MARKERS: 2749 2750 2751
132 (0.611)	|0.342	0.222	0.043|
244 (0.377)	|0.226	0.137	0.010|
234 (0.011)	|0.007	0.002	0.003|
Multiallelic Dprime: 0.064
BLOCK 549.  MARKERS: 2757 2758
31 (0.575)	|0.000	0.261	0.156	0.147	0.000	0.000|
23 (0.360)	|0.316	0.000	0.000	0.000	0.030	0.013|
21 (0.056)	|0.011	0.002	0.003	0.000	0.038	0.000|
Multiallelic Dprime: 0.948
BLOCK 550.  MARKERS: 2759 2760 2761 2762 2763 2764
222331 (0.333)	|0.043	0.234	0.057|
421243 (0.262)	|0.262	0.002	0.000|
441243 (0.159)	|0.116	0.003	0.040|
221243 (0.150)	|0.124	0.000	0.026|
222243 (0.066)	|0.062	0.003	0.000|
222333 (0.013)	|0.013	0.000	0.000|
Multiallelic Dprime: 0.748
BLOCK 551.  MARKERS: 2766 2767
34 (0.625)	|0.029	0.224	0.193	0.077	0.007	0.004	0.029	0.021	0.003	0.010|
32 (0.249)	|0.231	0.003	0.000	0.002	0.000	0.000	0.000	0.002	0.000	0.000|
24 (0.126)	|0.000	0.004	0.020	0.000	0.046	0.039	0.000	0.000	0.015	0.000|
Multiallelic Dprime: 0.866
BLOCK 552.  MARKERS: 2769 2770 2771 2772 2773 2774 2775 2776 2777 2778 2779 2780 2781 2782 2783 2784 2785 2786 2787
3224134124322443241 (0.262)	|0.240	0.006	0.000	0.000	0.000	0.017|
1214134134322421221 (0.231)	|0.207	0.000	0.003	0.017	0.000	0.000|
3222343321113141444 (0.214)	|0.003	0.187	0.023	0.000	0.000	0.000|
3214134134322421221 (0.079)	|0.077	0.000	0.001	0.000	0.000	0.000|
3224133121112141444 (0.053)	|0.001	0.000	0.000	0.049	0.000	0.000|
3424143121112141444 (0.044)	|0.002	0.000	0.040	0.000	0.000	0.000|
3424134124122141244 (0.029)	|0.000	0.000	0.000	0.000	0.028	0.000|
3424134124112441244 (0.022)	|0.000	0.000	0.022	0.000	0.000	0.000|
3424143321112141444 (0.018)	|0.000	0.000	0.019	0.000	0.000	0.000|
3224333124322443241 (0.010)	|0.010	0.000	0.000	0.000	0.000	0.000|
Multiallelic Dprime: 0.880
BLOCK 553.  MARKERS: 2788 2789 2790 2791 2792 2793 2794
2212343 (0.543)	|0.402	0.140|
4434223 (0.202)	|0.169	0.031|
2412321 (0.116)	|0.065	0.051|
4432323 (0.069)	|0.065	0.004|
4434323 (0.036)	|0.029	0.007|
2212223 (0.018)	|0.017	0.000|
Multiallelic Dprime: 0.236
BLOCK 554.  MARKERS: 2797 2798 2799 2800
1213 (0.756)	|0.574	0.144	0.040|
3431 (0.241)	|0.147	0.078	0.017|
Multiallelic Dprime: 0.150
BLOCK 555.  MARKERS: 2808 2809
42 (0.720)	|0.419	0.177	0.124|
14 (0.223)	|0.173	0.045	0.004|
44 (0.057)	|0.006	0.000	0.052|
Multiallelic Dprime: 0.246
BLOCK 556.  MARKERS: 2811 2812
12 (0.597)	|0.237	0.346	0.015|
24 (0.221)	|0.014	0.000	0.208|
22 (0.181)	|0.171	0.004	0.002|
Multiallelic Dprime: 0.715
BLOCK 557.  MARKERS: 2814 2815 2816
331 (0.425)	|0.138	0.110	0.117	0.058	0.000|
131 (0.347)	|0.106	0.096	0.076	0.059	0.007|
312 (0.226)	|0.075	0.050	0.044	0.049	0.003|
Multiallelic Dprime: 0.070
BLOCK 558.  MARKERS: 2817 2818 2819 2820 2821
42331 (0.318)	|0.022	0.228	0.030	0.041|
42131 (0.253)	|0.250	0.000	0.000	0.000|
11311 (0.236)	|0.220	0.007	0.009	0.000|
42133 (0.167)	|0.037	0.043	0.085	0.000|
42311 (0.010)	|0.010	0.000	0.000	0.000|
Multiallelic Dprime: 0.799
BLOCK 559.  MARKERS: 2823 2824 2825
432 (0.545)	|0.361	0.009	0.175|
233 (0.282)	|0.026	0.257	0.000|
412 (0.124)	|0.007	0.113	0.002|
232 (0.043)	|0.034	0.007	0.002|
Multiallelic Dprime: 0.828
BLOCK 560.  MARKERS: 2826 2827
13 (0.429)	|0.250	0.152	0.027|
31 (0.391)	|0.173	0.054	0.157|
33 (0.180)	|0.168	0.005	0.006|
Multiallelic Dprime: 0.400
BLOCK 561.  MARKERS: 2828 2829 2830 2831
4342 (0.590)	|0.503	0.053	0.007	0.029	0.000|
2234 (0.210)	|0.000	0.147	0.039	0.022	0.000|
2342 (0.191)	|0.052	0.031	0.074	0.013	0.016|
Multiallelic Dprime: 0.672
BLOCK 562.  MARKERS: 2832 2833 2834 2835 2836 2837 2838 2839 2840 2841 2842
43421323311 (0.558)	|0.556	0.001	0.000|
23421143213 (0.233)	|0.005	0.219	0.003|
21142322233 (0.124)	|0.043	0.000	0.082|
21121123213 (0.065)	|0.001	0.063	0.000|
23421323311 (0.017)	|0.017	0.000	0.000|
Multiallelic Dprime: 0.939
BLOCK 563.  MARKERS: 2843 2844
23 (0.624)	|0.601	0.014|
11 (0.287)	|0.000	0.286|
21 (0.085)	|0.082	0.002|
Multiallelic Dprime: 0.948
BLOCK 564.  MARKERS: 2845 2846
13 (0.683)	|0.587	0.011	0.083|
24 (0.307)	|0.004	0.287	0.015|
Multiallelic Dprime: 0.920
BLOCK 565.  MARKERS: 2847 2848
21 (0.603)	|0.341	0.237	0.025|
23 (0.293)	|0.175	0.066	0.053|
33 (0.102)	|0.070	0.014	0.017|
Multiallelic Dprime: 0.205
BLOCK 566.  MARKERS: 2850 2851
42 (0.588)	|0.250	0.290	0.016	0.000	0.000	0.000	0.013	0.011	0.007|
24 (0.317)	|0.179	0.000	0.065	0.000	0.045	0.022	0.000	0.000	0.003|
22 (0.095)	|0.003	0.005	0.000	0.066	0.019	0.000	0.000	0.000	0.000|
Multiallelic Dprime: 0.585
BLOCK 567.  MARKERS: 2853 2854 2855 2856 2857 2858
334222 (0.431)	|0.427	0.000	0.001|
111343 (0.293)	|0.000	0.268	0.026|
334223 (0.081)	|0.005	0.000	0.075|
114223 (0.066)	|0.000	0.000	0.066|
111223 (0.065)	|0.019	0.000	0.046|
131223 (0.023)	|0.000	0.000	0.023|
111243 (0.013)	|0.000	0.012	0.000|
111323 (0.011)	|0.000	0.001	0.009|
334243 (0.011)	|0.000	0.008	0.003|
Multiallelic Dprime: 0.924
BLOCK 568.  MARKERS: 2859 2860
44 (0.445)	|0.370	0.044	0.005	0.005	0.000	0.024|
22 (0.292)	|0.051	0.223	0.006	0.002	0.000	0.000|
24 (0.261)	|0.152	0.003	0.037	0.032	0.031	0.000|
Multiallelic Dprime: 0.602
BLOCK 569.  MARKERS: 2861 2862 2863 2864 2865
43333 (0.569)	|0.525	0.045|
21144 (0.273)	|0.008	0.266|
43144 (0.048)	|0.022	0.027|
43334 (0.038)	|0.000	0.038|
43134 (0.031)	|0.003	0.029|
43133 (0.025)	|0.000	0.024|
Multiallelic Dprime: 0.864
BLOCK 570.  MARKERS: 2866 2867
24 (0.565)	|0.303	0.187	0.075|
43 (0.435)	|0.130	0.223	0.081|
Multiallelic Dprime: 0.238
BLOCK 571.  MARKERS: 2870 2871
12 (0.433)	|0.228	0.177	0.029|
22 (0.410)	|0.094	0.131	0.183|
24 (0.156)	|0.082	0.019	0.054|
Multiallelic Dprime: 0.328
BLOCK 572.  MARKERS: 2873 2874
34 (0.406)	|0.300	0.003	0.103|
42 (0.328)	|0.278	0.001	0.049|
32 (0.266)	|0.000	0.248	0.018|
Multiallelic Dprime: 0.667
BLOCK 573.  MARKERS: 2875 2876
43 (0.576)	|0.357	0.211|
33 (0.254)	|0.164	0.090|
41 (0.169)	|0.131	0.037|
Multiallelic Dprime: 0.133
BLOCK 574.  MARKERS: 2877 2878
34 (0.652)	|0.347	0.003	0.169	0.015	0.112|
13 (0.338)	|0.003	0.181	0.000	0.139	0.011|
Multiallelic Dprime: 0.929
BLOCK 575.  MARKERS: 2879 2880 2881 2882 2883
21113 (0.351)	|0.315	0.007	0.000	0.029|
41113 (0.188)	|0.010	0.178	0.001	0.000|
23113 (0.169)	|0.152	0.014	0.000	0.000|
21313 (0.158)	|0.153	0.001	0.000	0.000|
21131 (0.125)	|0.031	0.003	0.081	0.000|
Multiallelic Dprime: 0.816
BLOCK 576.  MARKERS: 2884 2885 2886 2887 2888 2889 2890 2891
42144312 (0.664)	|0.633	0.005	0.009	0.002	0.000	0.000|
24312144 (0.209)	|0.030	0.134	0.028	0.005	0.000	0.000|
44114144 (0.083)	|0.049	0.000	0.000	0.011	0.014	0.000|
42112144 (0.029)	|0.000	0.001	0.000	0.012	0.000	0.013|
Multiallelic Dprime: 0.834
BLOCK 577.  MARKERS: 2892 2893 2894 2895 2896 2897 2898 2899 2900 2901 2902 2903
231123112111 (0.717)	|0.675	0.031	0.000|
313331224233 (0.140)	|0.004	0.134	0.000|
211331124233 (0.043)	|0.000	0.001	0.040|
231321124233 (0.030)	|0.000	0.029	0.000|
231123124231 (0.015)	|0.015	0.000	0.000|
231321124211 (0.012)	|0.011	0.000	0.000|
Multiallelic Dprime: 0.865
BLOCK 578.  MARKERS: 2904 2905 2906 2907 2908 2909 2910 2911 2912 2913 2914
31213421213 (0.730)	|0.379	0.117	0.186	0.000	0.012|
13434243432 (0.208)	|0.000	0.156	0.005	0.032	0.012|
11414443413 (0.041)	|0.002	0.039	0.000	0.000	0.000|
Multiallelic Dprime: 0.851
BLOCK 579.  MARKERS: 2917 2918 2919 2920 2921 2922 2923
1332243 (0.380)	|0.290	0.079	0.007	0.002|
1222212 (0.320)	|0.187	0.019	0.100	0.010|
3333143 (0.199)	|0.065	0.125	0.002	0.000|
1322212 (0.034)	|0.004	0.000	0.030	0.000|
1222243 (0.024)	|0.017	0.003	0.001	0.000|
Multiallelic Dprime: 0.416
BLOCK 580.  MARKERS: 2924 2925 2926 2927 2928 2929 2930
2131224 (0.588)	|0.299	0.045	0.215	0.014	0.011|
1332442 (0.235)	|0.020	0.208	0.004	0.003	0.000|
1312224 (0.146)	|0.006	0.012	0.002	0.124	0.001|
1131224 (0.014)	|0.012	0.000	0.000	0.002	0.000|
Multiallelic Dprime: 0.806
BLOCK 581.  MARKERS: 2931 2932 2933 2934 2935 2936 2937
1314331 (0.340)	|0.114	0.135	0.094|
3132113 (0.271)	|0.020	0.120	0.131|
1314333 (0.224)	|0.174	0.032	0.017|
1332133 (0.147)	|0.063	0.052	0.030|
1314133 (0.012)	|0.012	0.000	0.000|
Multiallelic Dprime: 0.321
BLOCK 582.  MARKERS: 2938 2939
34 (0.383)	|0.086	0.282	0.012|
44 (0.342)	|0.237	0.020	0.088|
32 (0.272)	|0.263	0.005	0.003|
Multiallelic Dprime: 0.683
BLOCK 583.  MARKERS: 2943 2944
12 (0.591)	|0.396	0.167	0.028|
11 (0.306)	|0.141	0.045	0.121|
32 (0.103)	|0.085	0.015	0.004|
Multiallelic Dprime: 0.320
BLOCK 584.  MARKERS: 2947 2948
11 (0.623)	|0.292	0.123	0.204|
13 (0.226)	|0.126	0.081	0.016|
41 (0.151)	|0.059	0.057	0.034|
Multiallelic Dprime: 0.214
BLOCK 585.  MARKERS: 2951 2952 2953
132 (0.476)	|0.148	0.293	0.036|
332 (0.261)	|0.182	0.056	0.023|
343 (0.254)	|0.066	0.022	0.165|
Multiallelic Dprime: 0.501
BLOCK 586.  MARKERS: 2954 2955 2956
322 (0.398)	|0.027	0.168	0.157	0.044|
114 (0.373)	|0.335	0.029	0.005	0.000|
122 (0.229)	|0.184	0.012	0.033	0.000|
Multiallelic Dprime: 0.747
BLOCK 587.  MARKERS: 2958 2959 2960 2961
3113 (0.546)	|0.307	0.100	0.011	0.114	0.008	0.002	0.002|
3111 (0.208)	|0.025	0.042	0.104	0.000	0.006	0.030	0.000|
1233 (0.195)	|0.104	0.010	0.000	0.004	0.070	0.000	0.000|
3233 (0.044)	|0.022	0.005	0.004	0.000	0.000	0.000	0.011|
Multiallelic Dprime: 0.523
BLOCK 588.  MARKERS: 2963 2964 2965 2966 2967 2968 2969 2970
12121111 (0.463)	|0.006	0.458|
41323231 (0.158)	|0.145	0.013|
41321231 (0.121)	|0.121	0.000|
12341213 (0.118)	|0.117	0.000|
12321211 (0.083)	|0.083	0.000|
41323211 (0.033)	|0.033	0.000|
41121111 (0.015)	|0.000	0.015|
Multiallelic Dprime: 0.962
BLOCK 589.  MARKERS: 2971 2972 2973
124 (0.509)	|0.290	0.027	0.119	0.068|
332 (0.489)	|0.129	0.323	0.017	0.018|
Multiallelic Dprime: 0.609
BLOCK 590.  MARKERS: 2975 2976 2977 2978 2979 2980 2981 2982 2983 2984
3131111232 (0.420)	|0.045	0.197	0.176|
3131311232 (0.351)	|0.342	0.008	0.002|
1212132111 (0.136)	|0.000	0.022	0.113|
3131111211 (0.085)	|0.002	0.085	0.000|
Multiallelic Dprime: 0.735
BLOCK 591.  MARKERS: 2986 2987
23 (0.390)	|0.068	0.134	0.090	0.025	0.064|
22 (0.318)	|0.144	0.085	0.035	0.029	0.020|
42 (0.292)	|0.066	0.048	0.082	0.071	0.017|
Multiallelic Dprime: 0.272
BLOCK 592.  MARKERS: 2989 2990 2991 2992 2993 2994 2995 2996 2997 2998 2999 3000 3001 3002 3003 3004 3005 3006 3007 3008 3009 3010
2131232334223344241433 (0.279)	|0.000	0.269	0.000	0.002|
4332433312431113441223 (0.268)	|0.267	0.000	0.000	0.000|
4312433314431143411433 (0.207)	|0.000	0.000	0.000	0.207|
2132213114431143443431 (0.126)	|0.000	0.000	0.126	0.000|
2131232334223344241431 (0.101)	|0.000	0.000	0.101	0.000|
Multiallelic Dprime: 0.999
BLOCK 593.  MARKERS: 3011 3012 3013 3014 3015
33411 (0.278)	|0.000	0.000	0.280|
32411 (0.274)	|0.000	0.271	0.000|
23241 (0.227)	|0.184	0.038	0.000|
33443 (0.213)	|0.184	0.000	0.028|
Multiallelic Dprime: 0.894
BLOCK 594.  MARKERS: 3017 3018 3019
133 (0.370)	|0.311	0.013	0.045|
224 (0.319)	|0.303	0.015	0.000|
234 (0.305)	|0.082	0.217	0.008|
Multiallelic Dprime: 0.698
BLOCK 595.  MARKERS: 3021 3022
31 (0.703)	|0.605	0.097|
12 (0.244)	|0.230	0.012|
11 (0.053)	|0.045	0.006|
Multiallelic Dprime: 0.461
BLOCK 596.  MARKERS: 3028 3029
11 (0.881)	|0.496	0.155	0.141	0.000	0.021	0.029	0.023|
34 (0.115)	|0.000	0.000	0.000	0.105	0.009	0.000	0.000|
Multiallelic Dprime: 0.976
BLOCK 597.  MARKERS: 3030 3031 3032 3033 3034 3035 3036 3037 3038
143434312 (0.496)	|0.470	0.021	0.005|
343433314 (0.155)	|0.001	0.146	0.000|
143433312 (0.141)	|0.006	0.063	0.066|
324123142 (0.106)	|0.002	0.089	0.012|
343123312 (0.030)	|0.028	0.000	0.002|
343433312 (0.029)	|0.027	0.002	0.000|
324123312 (0.025)	|0.021	0.002	0.002|
Multiallelic Dprime: 0.850
BLOCK 598.  MARKERS: 3041 3042 3043
431 (0.562)	|0.229	0.263	0.027	0.012	0.018|
313 (0.332)	|0.175	0.061	0.043	0.009	0.025|
413 (0.086)	|0.025	0.024	0.000	0.031	0.001|
Multiallelic Dprime: 0.297
BLOCK 599.  MARKERS: 3044 3045 3046 3047 3048 3049 3050 3051 3052 3053 3054 3055 3056 3057 3058 3059 3060 3061 3062 3063 3064 3065 3066
13314121212424123411133 (0.435)	|0.079	0.338	0.011	0.007|
31123342141232341343221 (0.357)	|0.350	0.005	0.000	0.001|
31123342141232341343223 (0.073)	|0.014	0.029	0.002	0.028|
31123342141234341343233 (0.052)	|0.001	0.002	0.045	0.004|
31123342141234341343223 (0.045)	|0.008	0.000	0.032	0.005|
Multiallelic Dprime: 0.790
BLOCK 600.  MARKERS: 3067 3068 3069
111 (0.464)	|0.079	0.323	0.057	0.001	0.000|
333 (0.389)	|0.346	0.010	0.008	0.018	0.000|
311 (0.095)	|0.040	0.007	0.035	0.000	0.012|
331 (0.050)	|0.004	0.039	0.000	0.005	0.000|
Multiallelic Dprime: 0.708
BLOCK 601.  MARKERS: 3070 3071 3072 3073 3074 3075 3076
4111422 (0.471)	|0.253	0.133	0.052	0.009	0.015|
2133243 (0.380)	|0.067	0.195	0.107	0.007	0.002|
2311442 (0.103)	|0.031	0.005	0.028	0.034	0.000|
2111422 (0.025)	|0.020	0.000	0.002	0.002	0.000|
2311443 (0.012)	|0.000	0.000	0.000	0.012	0.000|
Multiallelic Dprime: 0.403
BLOCK 602.  MARKERS: 3079 3080 3081 3082 3083
21141 (0.372)	|0.341	0.017	0.003	0.003	0.001	0.005|
43143 (0.337)	|0.266	0.046	0.002	0.014	0.000	0.006|
43323 (0.192)	|0.022	0.132	0.019	0.001	0.014	0.000|
23143 (0.067)	|0.011	0.000	0.035	0.015	0.000	0.000|
21143 (0.018)	|0.014	0.000	0.000	0.002	0.000	0.001|
Multiallelic Dprime: 0.629
BLOCK 603.  MARKERS: 3084 3085 3086 3087 3088
22112 (0.662)	|0.355	0.195	0.054	0.058|
41334 (0.198)	|0.082	0.024	0.090	0.003|
42112 (0.061)	|0.024	0.012	0.002	0.023|
41312 (0.036)	|0.024	0.009	0.002	0.001|
41112 (0.016)	|0.015	0.001	0.000	0.000|
21312 (0.013)	|0.010	0.001	0.000	0.002|
Multiallelic Dprime: 0.270
BLOCK 604.  MARKERS: 3090 3091 3092 3093
1214 (0.511)	|0.259	0.038	0.080	0.026	0.045	0.014	0.040	0.004	0.000	0.001|
1414 (0.247)	|0.023	0.097	0.016	0.055	0.004	0.004	0.030	0.009	0.000	0.001|
3422 (0.151)	|0.046	0.018	0.000	0.003	0.000	0.066	0.001	0.000	0.012	0.002|
1422 (0.088)	|0.029	0.000	0.001	0.004	0.037	0.002	0.006	0.000	0.000	0.007|
Multiallelic Dprime: 0.486
BLOCK 605.  MARKERS: 3095 3096 3097 3098 3099 3100 3101 3102 3103 3104 3105 3106
341131412321 (0.356)	|0.268	0.070	0.017|
323313234143 (0.154)	|0.090	0.052	0.013|
341131412123 (0.099)	|0.089	0.004	0.006|
341331412143 (0.089)	|0.054	0.028	0.008|
341331412123 (0.087)	|0.068	0.018	0.000|
141331412143 (0.085)	|0.023	0.016	0.045|
341131412143 (0.076)	|0.039	0.026	0.012|
323313434143 (0.014)	|0.013	0.000	0.000|
141131412143 (0.014)	|0.003	0.010	0.000|
341331412323 (0.011)	|0.007	0.004	0.000|
Multiallelic Dprime: 0.309
BLOCK 606.  MARKERS: 3112 3113
42 (0.664)	|0.370	0.248	0.000	0.002	0.039|
44 (0.234)	|0.071	0.002	0.150	0.000	0.006|
24 (0.103)	|0.001	0.000	0.000	0.100	0.000|
Multiallelic Dprime: 0.755
BLOCK 607.  MARKERS: 3115 3116 3117 3118 3119 3120 3121 3122 3123 3124 3125 3126
223221223131 (0.444)	|0.306	0.034	0.018	0.064	0.010|
223221223134 (0.250)	|0.067	0.022	0.123	0.025	0.009|
411323442234 (0.149)	|0.014	0.117	0.009	0.007	0.002|
223211243114 (0.101)	|0.011	0.077	0.005	0.009	0.000|
223221243134 (0.046)	|0.008	0.006	0.000	0.001	0.031|
Multiallelic Dprime: 0.586
BLOCK 608.  MARKERS: 3127 3128 3129 3130 3131 3132 3133 3134 3135 3136 3137 3138
112224132233 (0.409)	|0.041	0.362	0.000|
331424132231 (0.259)	|0.242	0.010	0.000|
331433312423 (0.154)	|0.007	0.006	0.140|
331424134231 (0.110)	|0.105	0.000	0.003|
331424132233 (0.053)	|0.045	0.007	0.000|
Multiallelic Dprime: 0.888
BLOCK 609.  MARKERS: 3141 3142 3143
133 (0.446)	|0.305	0.120	0.021|
331 (0.394)	|0.368	0.003	0.024|
113 (0.147)	|0.065	0.003	0.079|
Multiallelic Dprime: 0.521
BLOCK 610.  MARKERS: 3144 3145
24 (0.749)	|0.454	0.294|
22 (0.126)	|0.118	0.009|
42 (0.125)	|0.000	0.123|
Multiallelic Dprime: 0.361
BLOCK 611.  MARKERS: 3146 3147
12 (0.572)	|0.486	0.084|
33 (0.426)	|0.137	0.288|
Multiallelic Dprime: 0.606
BLOCK 612.  MARKERS: 3149 3150
23 (0.624)	|0.275	0.160	0.122	0.059|
41 (0.373)	|0.089	0.133	0.106	0.043|
Multiallelic Dprime: 0.208
BLOCK 613.  MARKERS: 3153 3154 3155 3156 3157 3158 3159 3160
14234333 (0.367)	|0.149	0.184	0.029|
14234113 (0.295)	|0.179	0.048	0.068|
12442132 (0.227)	|0.143	0.017	0.067|
32442132 (0.101)	|0.037	0.027	0.038|
Multiallelic Dprime: 0.303
BLOCK 614.  MARKERS: 3164 3165 3166
432 (0.517)	|0.349	0.011	0.142	0.013|
212 (0.278)	|0.056	0.216	0.000	0.007|
434 (0.202)	|0.201	0.000	0.000	0.000|
Multiallelic Dprime: 0.655
BLOCK 615.  MARKERS: 3167 3168 3169
132 (0.614)	|0.292	0.118	0.120	0.086|
112 (0.224)	|0.101	0.091	0.012	0.016|
331 (0.142)	|0.110	0.021	0.000	0.009|
332 (0.019)	|0.014	0.003	0.000	0.002|
Multiallelic Dprime: 0.304
BLOCK 616.  MARKERS: 3172 3173 3174
242 (0.518)	|0.321	0.006	0.193|
243 (0.232)	|0.007	0.204	0.019|
442 (0.133)	|0.134	0.000	0.000|
213 (0.112)	|0.004	0.106	0.002|
Multiallelic Dprime: 0.766
BLOCK 617.  MARKERS: 3176 3177
31 (0.470)	|0.292	0.023	0.019	0.078	0.020	0.012	0.008|
23 (0.316)	|0.031	0.105	0.151	0.006	0.004	0.003	0.001|
21 (0.214)	|0.021	0.061	0.008	0.062	0.051	0.003	0.003|
Multiallelic Dprime: 0.614
BLOCK 618.  MARKERS: 3179 3180 3181 3182 3183 3184 3185 3186 3187
114231121 (0.344)	|0.341	0.000	0.000	0.003	0.000|
434431341 (0.191)	|0.019	0.169	0.000	0.000	0.000|
434432141 (0.178)	|0.128	0.029	0.000	0.000	0.016|
432411144 (0.144)	|0.000	0.000	0.145	0.000	0.000|
434431141 (0.074)	|0.000	0.000	0.001	0.072	0.000|
434431144 (0.019)	|0.000	0.000	0.019	0.000	0.000|
434431344 (0.010)	|0.000	0.000	0.010	0.000	0.000|
Multiallelic Dprime: 0.887
BLOCK 619.  MARKERS: 3188 3189 3190 3191 3192 3193
144434 (0.508)	|0.349	0.000	0.000	0.140	0.000|
221242 (0.214)	|0.000	0.204	0.000	0.000	0.000|
121434 (0.180)	|0.000	0.000	0.175	0.000	0.000|
121242 (0.075)	|0.000	0.000	0.000	0.000	0.075|
141244 (0.022)	|0.000	0.000	0.000	0.000	0.021|
Multiallelic Dprime: 1.000
BLOCK 620.  MARKERS: 3194 3195 3196 3197 3198 3199 3200 3201 3202 3203 3204
33414121332 (0.350)	|0.142	0.204	0.005|
44122321134 (0.202)	|0.107	0.006	0.088|
33122122334 (0.176)	|0.134	0.041	0.000|
33414141314 (0.139)	|0.109	0.020	0.012|
34114121334 (0.095)	|0.085	0.010	0.000|
Multiallelic Dprime: 0.465
BLOCK 621.  MARKERS: 3205 3206
13 (0.599)	|0.190	0.251	0.158|
14 (0.289)	|0.186	0.080	0.022|
34 (0.112)	|0.087	0.021	0.004|
Multiallelic Dprime: 0.411
BLOCK 622.  MARKERS: 3207 3208
31 (0.463)	|0.000	0.233	0.156	0.000	0.051	0.008|
22 (0.350)	|0.337	0.000	0.000	0.002	0.000	0.000|
32 (0.184)	|0.000	0.000	0.000	0.155	0.000	0.016|
Multiallelic Dprime: 0.987
BLOCK 623.  MARKERS: 3209 3210 3211 3212 3213 3214 3215 3216 3217 3218 3219 3220 3221
2331112423132 (0.341)	|0.098	0.095	0.092	0.055|
1323332423132 (0.233)	|0.084	0.121	0.021	0.005|
1331112423132 (0.158)	|0.066	0.072	0.003	0.015|
1131333241311 (0.158)	|0.135	0.017	0.000	0.004|
1331333241311 (0.051)	|0.039	0.011	0.000	0.000|
1323132423132 (0.023)	|0.002	0.014	0.007	0.000|
Multiallelic Dprime: 0.388
BLOCK 624.  MARKERS: 3222 3223 3224 3225 3226
22424 (0.435)	|0.221	0.121	0.094|
41244 (0.343)	|0.150	0.162	0.032|
41222 (0.130)	|0.109	0.013	0.008|
41224 (0.088)	|0.045	0.028	0.014|
Multiallelic Dprime: 0.215
BLOCK 625.  MARKERS: 3231 3232
32 (0.523)	|0.444	0.000	0.000	0.000	0.000	0.036	0.021|
34 (0.327)	|0.000	0.155	0.001	0.103	0.045	0.000	0.000|
14 (0.149)	|0.000	0.007	0.137	0.000	0.000	0.000	0.000|
Multiallelic Dprime: 0.989
BLOCK 626.  MARKERS: 3233 3234 3235 3236 3237 3238 3239 3240 3241 3242 3243 3244 3245 3246
13121331331112 (0.446)	|0.325	0.078	0.044|
33131113143342 (0.162)	|0.044	0.080	0.038|
33322111331341 (0.138)	|0.049	0.080	0.007|
32131113143342 (0.104)	|0.012	0.086	0.008|
33121331331112 (0.046)	|0.009	0.035	0.003|
13121331331342 (0.035)	|0.004	0.013	0.019|
13131113143342 (0.021)	|0.003	0.019	0.000|
Multiallelic Dprime: 0.460
BLOCK 627.  MARKERS: 3248 3249 3250 3251 3252
33333 (0.456)	|0.008	0.291	0.145|
11113 (0.415)	|0.382	0.017	0.011|
11111 (0.125)	|0.013	0.000	0.109|
Multiallelic Dprime: 0.810
BLOCK 628.  MARKERS: 3254 3255 3256 3257 3258
11122 (0.405)	|0.405	0.000|
33334 (0.308)	|0.308	0.000|
11132 (0.265)	|0.138	0.121|
Multiallelic Dprime: 1.000
BLOCK 629.  MARKERS: 3259 3260 3261
212 (0.867)	|0.595	0.241	0.030|
444 (0.124)	|0.081	0.011	0.032|
Multiallelic Dprime: 0.224
BLOCK 630.  MARKERS: 3262 3263
32 (0.685)	|0.602	0.000	0.073	0.000	0.011|
11 (0.252)	|0.016	0.236	0.000	0.000	0.000|
31 (0.063)	|0.000	0.003	0.000	0.054	0.000|
Multiallelic Dprime: 0.945
BLOCK 631.  MARKERS: 3264 3265 3266 3267 3268 3269 3270
2124111 (0.619)	|0.191	0.263	0.161|
4343333 (0.238)	|0.224	0.010	0.004|
2123111 (0.073)	|0.009	0.061	0.002|
4343133 (0.054)	|0.003	0.018	0.033|
2143333 (0.011)	|0.011	0.000	0.000|
Multiallelic Dprime: 0.548
BLOCK 632.  MARKERS: 3273 3274
31 (0.444)	|0.276	0.080	0.082	0.003|
11 (0.354)	|0.232	0.096	0.013	0.011|
33 (0.202)	|0.063	0.067	0.053	0.017|
Multiallelic Dprime: 0.234
BLOCK 633.  MARKERS: 3278 3279 3280 3281
4331 (0.571)	|0.368	0.058	0.036	0.026	0.084|
4111 (0.245)	|0.024	0.109	0.095	0.004	0.007|
2333 (0.148)	|0.004	0.049	0.003	0.090	0.002|
4311 (0.031)	|0.015	0.002	0.002	0.000	0.014|
Multiallelic Dprime: 0.644
BLOCK 634.  MARKERS: 3282 3283 3284 3285 3286
41342 (0.413)	|0.106	0.025	0.134	0.120	0.005	0.021|
44442 (0.219)	|0.005	0.198	0.010	0.000	0.003	0.001|
21342 (0.138)	|0.106	0.004	0.000	0.000	0.008	0.018|
41314 (0.120)	|0.034	0.000	0.000	0.000	0.082	0.002|
41312 (0.107)	|0.097	0.000	0.002	0.000	0.007	0.000|
Multiallelic Dprime: 0.728
BLOCK 635.  MARKERS: 3288 3289 3290 3291 3292 3293 3294 3295
34334114 (0.349)	|0.161	0.070	0.041	0.048	0.022|
34334141 (0.233)	|0.135	0.053	0.010	0.026	0.006|
24312111 (0.146)	|0.081	0.017	0.022	0.021	0.002|
24312311 (0.119)	|0.072	0.022	0.014	0.007	0.004|
32134114 (0.103)	|0.054	0.018	0.019	0.007	0.004|
24314111 (0.042)	|0.027	0.007	0.005	0.002	0.001|
Multiallelic Dprime: 0.128
BLOCK 636.  MARKERS: 3298 3299 3300 3301 3302 3303
133113 (0.532)	|0.428	0.104|
231431 (0.190)	|0.121	0.069|
211113 (0.113)	|0.063	0.049|
231413 (0.110)	|0.090	0.021|
233113 (0.040)	|0.025	0.015|
Multiallelic Dprime: 0.226
BLOCK 637.  MARKERS: 3305 3306
21 (0.739)	|0.624	0.111	0.002	0.002|
33 (0.261)	|0.123	0.000	0.108	0.024|
Multiallelic Dprime: 0.524
BLOCK 638.  MARKERS: 3307 3308 3309 3310 3311
21144 (0.747)	|0.349	0.158	0.079	0.158|
43323 (0.112)	|0.031	0.043	0.036	0.003|
43324 (0.108)	|0.026	0.019	0.060	0.003|
43344 (0.026)	|0.000	0.000	0.022	0.003|
Multiallelic Dprime: 0.423
BLOCK 639.  MARKERS: 3313 3314 3315 3316 3317
33114 (0.406)	|0.396	0.008	0.003|
31334 (0.219)	|0.185	0.029	0.005|
13314 (0.198)	|0.130	0.064	0.003|
33112 (0.167)	|0.160	0.005	0.000|
Multiallelic Dprime: 0.555
BLOCK 640.  MARKERS: 3319 3320 3321
341 (0.879)	|0.532	0.198	0.129	0.018|
122 (0.106)	|0.004	0.000	0.000	0.104|
141 (0.012)	|0.004	0.002	0.005	0.002|
Multiallelic Dprime: 0.862
BLOCK 641.  MARKERS: 3322 3323 3324
321 (0.539)	|0.531	0.000	0.000	0.000	0.000	0.000|
121 (0.200)	|0.000	0.168	0.007	0.000	0.003	0.022|
341 (0.134)	|0.033	0.020	0.079	0.000	0.000	0.002|
324 (0.126)	|0.000	0.000	0.000	0.085	0.040	0.000|
Multiallelic Dprime: 0.928
BLOCK 642.  MARKERS: 3325 3326 3327 3328 3329
23324 (0.563)	|0.560	0.000	0.000|
11141 (0.189)	|0.034	0.150	0.005|
11321 (0.086)	|0.008	0.018	0.061|
13321 (0.085)	|0.084	0.000	0.000|
13324 (0.043)	|0.043	0.002	0.000|
11324 (0.024)	|0.024	0.000	0.000|
Multiallelic Dprime: 0.924
BLOCK 643.  MARKERS: 3331 3332
43 (0.753)	|0.648	0.000	0.103|
22 (0.174)	|0.000	0.172	0.000|
23 (0.071)	|0.001	0.000	0.068|
Multiallelic Dprime: 0.890
BLOCK 644.  MARKERS: 3333 3334 3335
443 (0.649)	|0.484	0.106	0.060|
421 (0.174)	|0.164	0.003	0.006|
241 (0.171)	|0.094	0.023	0.054|
Multiallelic Dprime: 0.238
BLOCK 645.  MARKERS: 3339 3340
33 (0.740)	|0.732	0.000	0.009	0.000|
43 (0.134)	|0.030	0.001	0.057	0.044|
41 (0.126)	|0.003	0.116	0.000	0.006|
Multiallelic Dprime: 0.919
BLOCK 646.  MARKERS: 3341 3342 3343
211 (0.764)	|0.682	0.036	0.041|
433 (0.117)	|0.090	0.004	0.020|
233 (0.066)	|0.014	0.044	0.009|
231 (0.050)	|0.000	0.043	0.007|
Multiallelic Dprime: 0.491
BLOCK 647.  MARKERS: 3344 3345 3346
313 (0.788)	|0.297	0.345	0.082	0.055|
141 (0.126)	|0.080	0.017	0.022	0.008|
143 (0.077)	|0.009	0.013	0.047	0.003|
Multiallelic Dprime: 0.359
BLOCK 648.  MARKERS: 3349 3350 3351 3352 3353
32313 (0.386)	|0.330	0.053	0.000	0.000|
14231 (0.375)	|0.068	0.278	0.022	0.005|
14313 (0.157)	|0.094	0.056	0.000	0.003|
14213 (0.066)	|0.065	0.000	0.001	0.000|
Multiallelic Dprime: 0.594
BLOCK 649.  MARKERS: 3355 3356 3357 3358
1212 (0.561)	|0.299	0.090	0.169|
2424 (0.390)	|0.128	0.241	0.021|
2412 (0.023)	|0.003	0.017	0.003|
2212 (0.017)	|0.006	0.009	0.002|
Multiallelic Dprime: 0.445
BLOCK 650.  MARKERS: 3361 3362
33 (0.443)	|0.359	0.084|
31 (0.360)	|0.074	0.280|
13 (0.195)	|0.190	0.005|
Multiallelic Dprime: 0.641
BLOCK 651.  MARKERS: 3363 3364 3365
332 (0.622)	|0.501	0.022	0.061	0.027	0.010|
211 (0.371)	|0.068	0.286	0.002	0.000	0.000|
Multiallelic Dprime: 0.770
BLOCK 652.  MARKERS: 3366 3367 3368 3369 3370 3371 3372 3373
14231441 (0.567)	|0.468	0.056	0.031	0.004|
32343222 (0.307)	|0.072	0.229	0.003	0.004|
12343222 (0.063)	|0.006	0.054	0.000	0.002|
14231442 (0.027)	|0.019	0.007	0.000	0.000|
14231421 (0.010)	|0.003	0.006	0.001	0.000|
Multiallelic Dprime: 0.635
BLOCK 653.  MARKERS: 3375 3376 3377 3378 3379 3380
311113 (0.574)	|0.478	0.086	0.010|
433231 (0.364)	|0.160	0.107	0.096|
431231 (0.041)	|0.006	0.032	0.004|
411113 (0.011)	|0.008	0.002	0.000|
Multiallelic Dprime: 0.466
BLOCK 654.  MARKERS: 3382 3383 3384 3385
1331 (0.657)	|0.408	0.188	0.061|
1312 (0.229)	|0.000	0.000	0.230|
4132 (0.114)	|0.000	0.114	0.000|
Multiallelic Dprime: 0.751
BLOCK 655.  MARKERS: 3386 3387
42 (0.408)	|0.033	0.160	0.143	0.008	0.004	0.053	0.003|
44 (0.302)	|0.188	0.004	0.008	0.094	0.000	0.000	0.009|
34 (0.290)	|0.208	0.007	0.011	0.007	0.056	0.000	0.000|
Multiallelic Dprime: 0.737
BLOCK 656.  MARKERS: 3388 3389 3390 3391 3392 3393 3394 3395 3396 3397
3342342443 (0.429)	|0.428	0.000	0.000|
3141124143 (0.169)	|0.171	0.000	0.000|
2322342443 (0.163)	|0.162	0.000	0.000|
3141124122 (0.110)	|0.000	0.108	0.000|
3142324123 (0.060)	|0.000	0.000	0.061|
2342342443 (0.053)	|0.053	0.000	0.000|
3141344443 (0.012)	|0.012	0.000	0.000|
Multiallelic Dprime: 1.000
BLOCK 657.  MARKERS: 3398 3399 3400
342 (0.829)	|0.403	0.423	0.005|
114 (0.108)	|0.079	0.029	0.000|
142 (0.061)	|0.000	0.000	0.060|
Multiallelic Dprime: 0.403
BLOCK 658.  MARKERS: 3401 3402
32 (0.483)	|0.012	0.322	0.146	0.000|
14 (0.453)	|0.428	0.020	0.002	0.000|
12 (0.065)	|0.001	0.001	0.000	0.059|
Multiallelic Dprime: 0.929
BLOCK 659.  MARKERS: 3403 3404 3405 3406 3407 3408
114222 (0.440)	|0.213	0.224	0.000|
112224 (0.343)	|0.287	0.057	0.000|
422444 (0.149)	|0.140	0.009	0.000|
122424 (0.059)	|0.049	0.000	0.011|
Multiallelic Dprime: 0.560
BLOCK 660.  MARKERS: 3411 3412 3413
141 (0.691)	|0.325	0.002	0.151	0.170	0.033|
423 (0.294)	|0.009	0.220	0.053	0.003	0.000|
441 (0.011)	|0.001	0.000	0.000	0.000	0.011|
Multiallelic Dprime: 0.747
BLOCK 661.  MARKERS: 3415 3416 3417 3418 3419
42222 (0.335)	|0.152	0.132	0.016	0.003	0.009	0.001	0.006	0.000|
22422 (0.225)	|0.046	0.005	0.154	0.000	0.003	0.002	0.000	0.000|
42422 (0.205)	|0.005	0.070	0.028	0.081	0.001	0.000	0.010	0.000|
44443 (0.173)	|0.049	0.019	0.001	0.031	0.059	0.000	0.004	0.001|
42443 (0.044)	|0.000	0.013	0.000	0.000	0.000	0.018	0.000	0.013|
Multiallelic Dprime: 0.570
BLOCK 662.  MARKERS: 3421 3422 3423 3424 3425 3426 3427 3428 3429 3430 3431 3432 3433 3434 3435
331123132344323 (0.259)	|0.251	0.006	0.002|
331144122321121 (0.246)	|0.212	0.033	0.000|
213244122321121 (0.199)	|0.181	0.011	0.007|
331144334124343 (0.117)	|0.024	0.085	0.009|
331144332324323 (0.072)	|0.070	0.002	0.000|
331143132341123 (0.022)	|0.000	0.021	0.000|
331144122321123 (0.020)	|0.020	0.000	0.000|
331143132341121 (0.015)	|0.004	0.010	0.000|
Multiallelic Dprime: 0.637
BLOCK 663.  MARKERS: 3438 3439
21 (0.809)	|0.178	0.295	0.177	0.144	0.012|
43 (0.171)	|0.170	0.000	0.000	0.000	0.000|
23 (0.020)	|0.000	0.000	0.019	0.000	0.000|
Multiallelic Dprime: 0.872
BLOCK 664.  MARKERS: 3440 3441 3442 3443 3444
13121 (0.349)	|0.349	0.000	0.000|
33244 (0.295)	|0.000	0.004	0.289|
13244 (0.196)	|0.000	0.195	0.001|
11244 (0.145)	|0.000	0.143	0.002|
11121 (0.012)	|0.012	0.000	0.000|
Multiallelic Dprime: 0.990
BLOCK 665.  MARKERS: 3445 3446
11 (0.363)	|0.000	0.170	0.001	0.169	0.000	0.003	0.012|
33 (0.343)	|0.012	0.094	0.214	0.002	0.000	0.007	0.000|
13 (0.294)	|0.266	0.000	0.003	0.004	0.017	0.002	0.000|
Multiallelic Dprime: 0.814
BLOCK 666.  MARKERS: 3447 3448 3449 3450 3451
32342 (0.278)	|0.273	0.003	0.000	0.000	0.000	0.000|
13322 (0.263)	|0.011	0.254	0.000	0.000	0.000	0.000|
32324 (0.220)	|0.000	0.000	0.180	0.003	0.022	0.009|
32224 (0.174)	|0.000	0.000	0.003	0.163	0.000	0.009|
32344 (0.017)	|0.000	0.000	0.012	0.006	0.000	0.000|
32322 (0.013)	|0.002	0.012	0.000	0.000	0.000	0.000|
32222 (0.012)	|0.000	0.010	0.000	0.000	0.000	0.000|
Multiallelic Dprime: 0.957
BLOCK 667.  MARKERS: 3452 3453 3454 3455 3456 3457
413342 (0.293)	|0.177	0.109|
413142 (0.281)	|0.216	0.065|
333313 (0.206)	|0.092	0.114|
331312 (0.173)	|0.048	0.125|
333312 (0.024)	|0.024	0.000|
433342 (0.019)	|0.014	0.006|
Multiallelic Dprime: 0.324
BLOCK 668.  MARKERS: 3462 3463
43 (0.572)	|0.382	0.112	0.074	0.002|
21 (0.420)	|0.288	0.040	0.067	0.024|
Multiallelic Dprime: 0.112
BLOCK 669.  MARKERS: 3466 3467 3468
313 (0.671)	|0.334	0.286	0.000	0.000	0.044	0.000	0.001|
334 (0.153)	|0.000	0.000	0.137	0.000	0.000	0.000	0.000|
113 (0.145)	|0.008	0.000	0.000	0.102	0.000	0.030	0.000|
314 (0.030)	|0.000	0.000	0.000	0.000	0.000	0.000	0.023|
Multiallelic Dprime: 0.971
BLOCK 670.  MARKERS: 3469 3470 3471 3472 3473 3474 3475 3476 3477 3478 3479 3480 3481 3482 3483 3484 3485 3486
332313221432442133 (0.342)	|0.342	0.000	0.000	0.000|
332313243434122132 (0.285)	|0.278	0.000	0.000	0.000|
144432441222144342 (0.138)	|0.000	0.139	0.000	0.000|
332313241432442132 (0.104)	|0.003	0.000	0.098	0.000|
332313241222144332 (0.044)	|0.002	0.000	0.000	0.044|
332313241432442142 (0.030)	|0.000	0.032	0.000	0.000|
332313241432142132 (0.025)	|0.025	0.000	0.000	0.000|
Multiallelic Dprime: 0.996
BLOCK 671.  MARKERS: 3487 3488 3489 3490 3491 3492 3493
2113341 (0.666)	|0.374	0.279	0.005	0.001	0.000|
4321323 (0.178)	|0.000	0.067	0.008	0.103	0.000|
2113141 (0.100)	|0.000	0.002	0.097	0.000	0.000|
4321341 (0.047)	|0.000	0.002	0.000	0.003	0.042|
Multiallelic Dprime: 0.769
BLOCK 672.  MARKERS: 3494 3495 3496 3497 3498
34323 (0.375)	|0.105	0.270	0.000|
32313 (0.358)	|0.358	0.000	0.000|
12111 (0.112)	|0.000	0.000	0.112|
32323 (0.109)	|0.000	0.109	0.000|
12313 (0.039)	|0.039	0.000	0.000|
Multiallelic Dprime: 0.829
BLOCK 673.  MARKERS: 3499 3500
31 (0.506)	|0.247	0.165	0.028	0.046	0.020|
21 (0.381)	|0.106	0.078	0.186	0.005	0.004|
23 (0.114)	|0.051	0.003	0.000	0.062	0.000|
Multiallelic Dprime: 0.417
BLOCK 674.  MARKERS: 3501 3502 3503 3504
2323 (0.404)	|0.233	0.021	0.086	0.019	0.025	0.007	0.013|
3143 (0.246)	|0.053	0.054	0.014	0.050	0.055	0.015	0.000|
3144 (0.214)	|0.036	0.137	0.024	0.015	0.001	0.001	0.000|
2123 (0.112)	|0.096	0.008	0.001	0.001	0.004	0.001	0.000|
2143 (0.024)	|0.004	0.003	0.000	0.016	0.000	0.000	0.000|
Multiallelic Dprime: 0.489
BLOCK 675.  MARKERS: 3508 3509 3510 3511 3512 3513 3514
3422424 (0.421)	|0.390	0.029	0.002|
1431133 (0.224)	|0.220	0.004	0.000|
3222424 (0.127)	|0.054	0.071	0.000|
3422423 (0.101)	|0.052	0.000	0.048|
1431433 (0.084)	|0.004	0.078	0.001|
1422423 (0.024)	|0.000	0.000	0.023|
3422133 (0.014)	|0.014	0.000	0.000|
Multiallelic Dprime: 0.734
BLOCK 676.  MARKERS: 3515 3516 3517
311 (0.737)	|0.337	0.351	0.049|
434 (0.186)	|0.126	0.057	0.004|
334 (0.075)	|0.020	0.005	0.050|
Multiallelic Dprime: 0.326
BLOCK 677.  MARKERS: 3519 3520
33 (0.485)	|0.472	0.008	0.004|
31 (0.411)	|0.130	0.276	0.005|
23 (0.103)	|0.000	0.041	0.062|
Multiallelic Dprime: 0.778
BLOCK 678.  MARKERS: 3521 3522
34 (0.602)	|0.395	0.089	0.115	0.000|
11 (0.324)	|0.108	0.098	0.079	0.040|
14 (0.070)	|0.012	0.040	0.018	0.000|
Multiallelic Dprime: 0.341
BLOCK 679.  MARKERS: 3525 3526 3527
334 (0.517)	|0.343	0.097	0.032	0.034	0.004|
134 (0.228)	|0.036	0.111	0.066	0.002	0.002|
342 (0.212)	|0.024	0.107	0.003	0.064	0.008|
344 (0.041)	|0.003	0.002	0.029	0.006	0.000|
Multiallelic Dprime: 0.544
BLOCK 680.  MARKERS: 3529 3530 3531 3532 3533 3534
323133 (0.405)	|0.231	0.046	0.048	0.021	0.014	0.029	0.004	0.003|
321133 (0.322)	|0.033	0.043	0.145	0.069	0.002	0.005	0.007	0.006|
133313 (0.131)	|0.004	0.104	0.000	0.019	0.000	0.000	0.000	0.000|
133112 (0.106)	|0.003	0.036	0.000	0.038	0.022	0.001	0.000	0.000|
123133 (0.012)	|0.000	0.000	0.008	0.000	0.000	0.000	0.000	0.000|
Multiallelic Dprime: 0.584
BLOCK 681.  MARKERS: 3535 3536 3537 3538 3539 3540 3541 3542 3543 3544
4312244241 (0.271)	|0.170	0.066	0.036|
4314244423 (0.237)	|0.191	0.019	0.026|
2134433421 (0.208)	|0.105	0.099	0.005|
4314244421 (0.156)	|0.067	0.022	0.068|
4314244223 (0.039)	|0.002	0.010	0.027|
4312244221 (0.035)	|0.012	0.022	0.003|
2112244241 (0.011)	|0.002	0.009	0.000|
4334433421 (0.010)	|0.001	0.007	0.001|
Multiallelic Dprime: 0.346
BLOCK 682.  MARKERS: 3546 3547
34 (0.568)	|0.476	0.017	0.076	0.001|
31 (0.260)	|0.056	0.163	0.039	0.000|
14 (0.170)	|0.082	0.001	0.003	0.083|
Multiallelic Dprime: 0.598
BLOCK 683.  MARKERS: 3548 3549 3550 3551
2424 (0.614)	|0.528	0.006	0.078|
2422 (0.182)	|0.019	0.161	0.000|
4244 (0.117)	|0.002	0.115	0.000|
2444 (0.084)	|0.000	0.000	0.085|
Multiallelic Dprime: 0.852
BLOCK 684.  MARKERS: 3552 3553
23 (0.549)	|0.495	0.042	0.010|
21 (0.282)	|0.212	0.063	0.006|
43 (0.166)	|0.086	0.076	0.000|
Multiallelic Dprime: 0.373
BLOCK 685.  MARKERS: 3556 3557
34 (0.795)	|0.280	0.275	0.128	0.108|
11 (0.181)	|0.074	0.042	0.053	0.011|
31 (0.016)	|0.007	0.008	0.000	0.000|
Multiallelic Dprime: 0.194
BLOCK 686.  MARKERS: 3561 3562 3563 3564
2431 (0.365)	|0.255	0.007	0.044	0.060|
2433 (0.327)	|0.020	0.297	0.006	0.001|
2211 (0.183)	|0.115	0.052	0.015	0.000|
3433 (0.119)	|0.040	0.022	0.056	0.000|
Multiallelic Dprime: 0.628
BLOCK 687.  MARKERS: 3565 3566 3567 3568 3569 3570 3571
2312332 (0.434)	|0.024	0.217	0.192|
3432111 (0.378)	|0.355	0.025	0.000|
2314332 (0.122)	|0.009	0.005	0.107|
2312111 (0.061)	|0.000	0.058	0.004|
Multiallelic Dprime: 0.757
BLOCK 688.  MARKERS: 3573 3574
33 (0.390)	|0.226	0.149	0.000	0.001	0.000	0.000|
13 (0.308)	|0.004	0.081	0.003	0.152	0.000	0.055|
14 (0.302)	|0.000	0.000	0.215	0.000	0.056	0.000|
Multiallelic Dprime: 0.857
BLOCK 689.  MARKERS: 3575 3576 3577 3578 3579 3580 3581 3582 3583 3584 3585 3586 3587 3588
21414331213233 (0.234)	|0.175	0.055|
21414331213231 (0.231)	|0.220	0.008|
32214111411121 (0.218)	|0.180	0.034|
21422334233231 (0.150)	|0.129	0.020|
22414331411131 (0.057)	|0.055	0.002|
21424334233231 (0.056)	|0.055	0.000|
Multiallelic Dprime: 0.370
BLOCK 690.  MARKERS: 3590 3591
33 (0.862)	|0.817	0.039	0.004|
12 (0.129)	|0.000	0.119	0.011|
Multiallelic Dprime: 0.979
BLOCK 691.  MARKERS: 3592 3593 3594 3595
1234 (0.827)	|0.364	0.242	0.220|
3412 (0.157)	|0.056	0.064	0.038|
3434 (0.015)	|0.008	0.007	0.000|
Multiallelic Dprime: 0.146
BLOCK 692.  MARKERS: 3598 3599
23 (0.427)	|0.183	0.027	0.080	0.122	0.013|
21 (0.315)	|0.106	0.011	0.109	0.032	0.055|
41 (0.258)	|0.040	0.194	0.003	0.012	0.009|
Multiallelic Dprime: 0.467
BLOCK 693.  MARKERS: 3600 3601 3602 3603 3604
12122 (0.330)	|0.315	0.005	0.008|
12144 (0.230)	|0.022	0.208	0.001|
13424 (0.192)	|0.021	0.022	0.152|
33424 (0.165)	|0.152	0.011	0.000|
12124 (0.077)	|0.065	0.004	0.007|
Multiallelic Dprime: 0.837
BLOCK 694.  MARKERS: 3605 3606
33 (0.578)	|0.371	0.021	0.151	0.034|
11 (0.251)	|0.011	0.223	0.006	0.012|
31 (0.169)	|0.158	0.010	0.001	0.000|
Multiallelic Dprime: 0.657
BLOCK 695.  MARKERS: 3607 3608 3609
211 (0.540)	|0.145	0.103	0.125	0.097	0.056	0.013|
411 (0.254)	|0.077	0.057	0.042	0.049	0.013	0.011|
233 (0.160)	|0.038	0.066	0.029	0.013	0.012	0.002|
231 (0.046)	|0.016	0.012	0.008	0.006	0.004	0.000|
Multiallelic Dprime: 0.141
BLOCK 696.  MARKERS: 3611 3612 3613 3614 3615
33411 (0.275)	|0.162	0.032	0.060	0.023|
11313 (0.236)	|0.104	0.045	0.041	0.046|
11411 (0.203)	|0.139	0.027	0.023	0.014|
11431 (0.165)	|0.102	0.019	0.009	0.035|
11311 (0.084)	|0.052	0.027	0.006	0.000|
31411 (0.026)	|0.005	0.020	0.000	0.001|
Multiallelic Dprime: 0.217
BLOCK 697.  MARKERS: 3617 3618 3619
341 (0.567)	|0.255	0.313|
141 (0.171)	|0.133	0.031|
143 (0.139)	|0.115	0.024|
121 (0.121)	|0.011	0.110|
Multiallelic Dprime: 0.399
BLOCK 698.  MARKERS: 3621 3622
22 (0.513)	|0.485	0.024	0.004|
33 (0.479)	|0.034	0.267	0.178|
Multiallelic Dprime: 0.885
BLOCK 699.  MARKERS: 3623 3624
11 (0.527)	|0.418	0.098	0.012|
21 (0.292)	|0.134	0.157	0.000|
13 (0.180)	|0.112	0.067	0.000|
Multiallelic Dprime: 0.318
BLOCK 700.  MARKERS: 3625 3626
14 (0.665)	|0.504	0.108	0.051|
32 (0.321)	|0.051	0.246	0.024|
12 (0.012)	|0.001	0.009	0.001|
Multiallelic Dprime: 0.633
BLOCK 701.  MARKERS: 3628 3629 3630 3631
1212 (0.559)	|0.298	0.161	0.099|
3434 (0.363)	|0.219	0.087	0.058|
3212 (0.076)	|0.045	0.015	0.016|
Multiallelic Dprime: 0.087
BLOCK 702.  MARKERS: 3633 3634
33 (0.564)	|0.270	0.263	0.013	0.013|
11 (0.263)	|0.164	0.000	0.005	0.095|
13 (0.173)	|0.005	0.000	0.168	0.002|
Multiallelic Dprime: 0.661
BLOCK 703.  MARKERS: 3635 3636 3637 3638
1341 (0.439)	|0.287	0.096	0.053	0.002|
3341 (0.263)	|0.029	0.035	0.130	0.068|
1121 (0.186)	|0.040	0.109	0.037	0.000|
1123 (0.108)	|0.011	0.089	0.008	0.000|
Multiallelic Dprime: 0.539
BLOCK 704.  MARKERS: 3639 3640 3641 3642
3222 (0.367)	|0.276	0.000	0.000	0.000	0.001	0.035	0.025	0.000	0.013	0.011|
1413 (0.334)	|0.000	0.000	0.169	0.161	0.000	0.000	0.000	0.000	0.000	0.000|
3413 (0.229)	|0.000	0.205	0.000	0.000	0.000	0.000	0.000	0.022	0.000	0.000|
3422 (0.070)	|0.000	0.000	0.000	0.000	0.069	0.000	0.000	0.000	0.000	0.000|
Multiallelic Dprime: 0.999
BLOCK 705.  MARKERS: 3643 3644 3645 3646 3647 3648 3649 3650 3651 3652
1442432223 (0.276)	|0.069	0.142	0.065|
3142132423 (0.205)	|0.133	0.067	0.003|
1121411243 (0.169)	|0.142	0.006	0.015|
1121411241 (0.161)	|0.135	0.023	0.000|
1142432423 (0.071)	|0.053	0.008	0.008|
1122432243 (0.036)	|0.014	0.022	0.000|
1121432243 (0.025)	|0.019	0.000	0.007|
3142432423 (0.022)	|0.000	0.000	0.021|
1442432221 (0.013)	|0.011	0.002	0.000|
1422432243 (0.011)	|0.001	0.010	0.000|
Multiallelic Dprime: 0.498
BLOCK 706.  MARKERS: 3653 3654 3655 3656 3657 3658
113234 (0.585)	|0.239	0.239	0.105|
231442 (0.281)	|0.081	0.072	0.129|
231434 (0.120)	|0.059	0.026	0.035|
Multiallelic Dprime: 0.234
BLOCK 707.  MARKERS: 3659 3660
33 (0.385)	|0.127	0.214	0.002	0.024	0.000	0.002|
43 (0.340)	|0.013	0.004	0.198	0.104	0.004	0.016|
44 (0.270)	|0.224	0.006	0.000	0.005	0.032	0.000|
Multiallelic Dprime: 0.758
BLOCK 708.  MARKERS: 3661 3662 3663 3664 3665 3666 3667
1444313 (0.372)	|0.372	0.000|
1433131 (0.225)	|0.225	0.000|
3244113 (0.200)	|0.020	0.180|
1244113 (0.133)	|0.121	0.012|
1244313 (0.035)	|0.003	0.033|
1433111 (0.018)	|0.018	0.000|
Multiallelic Dprime: 0.915
BLOCK 709.  MARKERS: 3668 3669
31 (0.769)	|0.379	0.247	0.003	0.097	0.029|
14 (0.231)	|0.019	0.002	0.175	0.031	0.000|
Multiallelic Dprime: 0.773
BLOCK 710.  MARKERS: 3671 3672 3673 3674 3675
14314 (0.398)	|0.092	0.229	0.077|
12131 (0.249)	|0.191	0.020	0.039|
24114 (0.177)	|0.169	0.004	0.003|
14114 (0.129)	|0.123	0.004	0.002|
14134 (0.029)	|0.026	0.000	0.004|
Multiallelic Dprime: 0.673
BLOCK 711.  MARKERS: 3677 3678
43 (0.614)	|0.376	0.234|
41 (0.259)	|0.163	0.091|
23 (0.127)	|0.073	0.054|
Multiallelic Dprime: 0.028
BLOCK 712.  MARKERS: 3681 3682
32 (0.612)	|0.579	0.033|
11 (0.379)	|0.159	0.217|
Multiallelic Dprime: 0.786
BLOCK 713.  MARKERS: 3684 3685
32 (0.742)	|0.498	0.128	0.040	0.035	0.010|
14 (0.252)	|0.173	0.040	0.011	0.011	0.003|
Multiallelic Dprime: 0.063
BLOCK 714.  MARKERS: 3690 3691 3692 3693 3694 3695 3696 3697
44222333 (0.677)	|0.669	0.003	0.005|
22334214 (0.167)	|0.061	0.103	0.002|
44232233 (0.052)	|0.000	0.000	0.051|
44222233 (0.046)	|0.032	0.000	0.014|
44232333 (0.012)	|0.013	0.000	0.000|
Multiallelic Dprime: 0.851
BLOCK 715.  MARKERS: 3699 3700
24 (0.804)	|0.492	0.235	0.001	0.009	0.061|
12 (0.109)	|0.018	0.000	0.087	0.000	0.003|
14 (0.088)	|0.005	0.000	0.014	0.067	0.000|
Multiallelic Dprime: 0.843
BLOCK 716.  MARKERS: 3702 3703 3704 3705 3706 3707
324221 (0.514)	|0.477	0.010	0.024	0.003|
322221 (0.235)	|0.034	0.098	0.096	0.007|
112142 (0.101)	|0.084	0.000	0.014	0.000|
312142 (0.077)	|0.006	0.060	0.006	0.000|
322142 (0.066)	|0.062	0.000	0.002	0.001|
Multiallelic Dprime: 0.745
BLOCK 717.  MARKERS: 3708 3709 3710
321 (0.671)	|0.629	0.030	0.009|
432 (0.169)	|0.003	0.063	0.101|
332 (0.141)	|0.028	0.113	0.000|
331 (0.011)	|0.008	0.003	0.000|
Multiallelic Dprime: 0.800
BLOCK 718.  MARKERS: 3711 3712 3713
122 (0.670)	|0.526	0.074	0.055|
224 (0.213)	|0.145	0.049	0.018|
244 (0.111)	|0.096	0.004	0.005|
Multiallelic Dprime: 0.145
BLOCK 719.  MARKERS: 3719 3720 3721 3722 3723 3724 3725 3726
24432331 (0.771)	|0.757	0.003	0.007|
41214113 (0.127)	|0.003	0.100	0.025|
24432313 (0.080)	|0.004	0.061	0.016|
Multiallelic Dprime: 0.944
BLOCK 720.  MARKERS: 3728 3729 3730
432 (0.776)	|0.614	0.159	0.005|
214 (0.171)	|0.069	0.005	0.096|
212 (0.048)	|0.012	0.034	0.002|
Multiallelic Dprime: 0.472
BLOCK 721.  MARKERS: 3732 3733
43 (0.699)	|0.335	0.267	0.075	0.008|
42 (0.198)	|0.107	0.056	0.023	0.006|
32 (0.103)	|0.043	0.044	0.013	0.000|
Multiallelic Dprime: 0.081
BLOCK 722.  MARKERS: 3737 3738 3739 3740
4334 (0.485)	|0.213	0.181	0.065	0.023|
2442 (0.368)	|0.259	0.100	0.006	0.002|
4434 (0.111)	|0.020	0.031	0.046	0.010|
2434 (0.013)	|0.000	0.002	0.012	0.000|
Multiallelic Dprime: 0.273
BLOCK 723.  MARKERS: 3742 3743 3744 3745
1233 (0.508)	|0.316	0.121	0.051	0.010	0.011|
3311 (0.315)	|0.230	0.008	0.056	0.018	0.003|
3313 (0.131)	|0.110	0.007	0.000	0.011	0.002|
3333 (0.034)	|0.009	0.003	0.021	0.000	0.000|
Multiallelic Dprime: 0.324
BLOCK 724.  MARKERS: 3746 3747 3748 3749
1432 (0.672)	|0.494	0.002	0.176|
3232 (0.141)	|0.002	0.120	0.018|
3414 (0.129)	|0.000	0.129	0.000|
3432 (0.041)	|0.000	0.041	0.000|
3412 (0.016)	|0.001	0.015	0.000|
Multiallelic Dprime: 0.921
BLOCK 725.  MARKERS: 3750 3751
22 (0.497)	|0.224	0.170	0.103|
42 (0.309)	|0.138	0.116	0.055|
23 (0.194)	|0.091	0.051	0.052|
Multiallelic Dprime: 0.043
BLOCK 726.  MARKERS: 3752 3753
41 (0.453)	|0.283	0.170|
43 (0.337)	|0.212	0.123|
21 (0.210)	|0.183	0.027|
Multiallelic Dprime: 0.215
BLOCK 727.  MARKERS: 3755 3756
43 (0.677)	|0.369	0.308|
24 (0.320)	|0.184	0.136|
Multiallelic Dprime: 0.046
BLOCK 728.  MARKERS: 3758 3759
42 (0.556)	|0.182	0.280	0.091|
34 (0.444)	|0.196	0.059	0.187|
Multiallelic Dprime: 0.372
BLOCK 729.  MARKERS: 3762 3763
22 (0.377)	|0.200	0.175|
12 (0.340)	|0.208	0.132|
24 (0.278)	|0.278	0.000|
Multiallelic Dprime: 0.442
BLOCK 730.  MARKERS: 3764 3765
34 (0.689)	|0.005	0.218	0.171	0.163	0.065	0.037|
22 (0.308)	|0.280	0.000	0.008	0.011	0.000	0.000|
Multiallelic Dprime: 0.929
BLOCK 731.  MARKERS: 3766 3767 3768 3769 3770 3771 3772 3773 3774 3775 3776 3777 3778 3779 3780 3781 3782 3783
412434444121421313 (0.287)	|0.098	0.090	0.099|
232214222343342313 (0.217)	|0.126	0.030	0.060|
432434444141442311 (0.178)	|0.033	0.135	0.010|
434432444121442421 (0.174)	|0.094	0.043	0.038|
434432444121422421 (0.065)	|0.005	0.059	0.000|
232434422143342313 (0.038)	|0.012	0.012	0.013|
Multiallelic Dprime: 0.359
BLOCK 732.  MARKERS: 3785 3786
44 (0.387)	|0.324	0.059|
21 (0.377)	|0.270	0.101|
41 (0.234)	|0.220	0.013|
Multiallelic Dprime: 0.333
BLOCK 733.  MARKERS: 3787 3788 3789 3790
3321 (0.815)	|0.365	0.347	0.084	0.020|
1214 (0.173)	|0.077	0.084	0.006	0.005|
Multiallelic Dprime: 0.096
BLOCK 734.  MARKERS: 3791 3792 3793
231 (0.448)	|0.238	0.151	0.042	0.013|
113 (0.434)	|0.183	0.190	0.043	0.014|
211 (0.092)	|0.026	0.036	0.016	0.014|
111 (0.026)	|0.014	0.005	0.004	0.003|
Multiallelic Dprime: 0.129
BLOCK 735.  MARKERS: 3796 3797 3798
111 (0.461)	|0.453	0.009|
223 (0.382)	|0.091	0.283|
113 (0.105)	|0.017	0.088|
123 (0.045)	|0.042	0.003|
Multiallelic Dprime: 0.791
BLOCK 736.  MARKERS: 3799 3800
33 (0.607)	|0.433	0.161	0.009|
12 (0.385)	|0.348	0.034	0.001|
Multiallelic Dprime: 0.560
BLOCK 737.  MARKERS: 3802 3803
42 (0.789)	|0.446	0.151	0.152	0.036|
24 (0.195)	|0.143	0.002	0.003	0.046|
22 (0.011)	|0.002	0.008	0.000	0.000|
Multiallelic Dprime: 0.472
BLOCK 738.  MARKERS: 3808 3809 3810
241 (0.591)	|0.393	0.193|
221 (0.167)	|0.077	0.085|
423 (0.156)	|0.116	0.040|
421 (0.082)	|0.069	0.013|
Multiallelic Dprime: 0.141
BLOCK 739.  MARKERS: 3811 3812 3813
441 (0.657)	|0.443	0.211|
223 (0.333)	|0.243	0.090|
Multiallelic Dprime: 0.118
BLOCK 740.  MARKERS: 3814 3815
42 (0.692)	|0.596	0.075	0.022|
23 (0.305)	|0.117	0.094	0.094|
Multiallelic Dprime: 0.513
BLOCK 741.  MARKERS: 3818 3819
24 (0.714)	|0.416	0.210	0.079	0.008|
42 (0.169)	|0.017	0.143	0.003	0.004|
44 (0.117)	|0.021	0.055	0.028	0.011|
Multiallelic Dprime: 0.551
BLOCK 742.  MARKERS: 3821 3822 3823
211 (0.454)	|0.239	0.159	0.045	0.000|
413 (0.407)	|0.188	0.164	0.040	0.007|
423 (0.109)	|0.048	0.034	0.021	0.003|
213 (0.024)	|0.010	0.007	0.005	0.000|
Multiallelic Dprime: 0.081
BLOCK 743.  MARKERS: 3829 3830 3831 3832 3833
14431 (0.487)	|0.155	0.163	0.072	0.093|
42413 (0.366)	|0.267	0.029	0.057	0.006|
42333 (0.110)	|0.073	0.002	0.033	0.002|
44431 (0.010)	|0.001	0.003	0.005	0.000|
Multiallelic Dprime: 0.462
BLOCK 744.  MARKERS: 3834 3835 3836 3837 3838
31212 (0.512)	|0.349	0.092	0.072|
11122 (0.201)	|0.138	0.034	0.027|
33222 (0.170)	|0.115	0.040	0.013|
31214 (0.101)	|0.073	0.016	0.012|
Multiallelic Dprime: 0.053
BLOCK 745.  MARKERS: 3841 3842 3843
113 (0.684)	|0.424	0.188	0.073|
333 (0.182)	|0.026	0.016	0.137|
131 (0.125)	|0.045	0.076	0.003|
Multiallelic Dprime: 0.450
BLOCK 746.  MARKERS: 3846 3847 3848
141 (0.496)	|0.305	0.108	0.078|
242 (0.287)	|0.168	0.058	0.061|
121 (0.214)	|0.124	0.053	0.038|
Multiallelic Dprime: 0.045
BLOCK 747.  MARKERS: 3852 3853 3854
322 (0.601)	|0.470	0.060	0.072|
344 (0.218)	|0.156	0.052	0.010|
244 (0.176)	|0.169	0.004	0.002|
Multiallelic Dprime: 0.289
BLOCK 748.  MARKERS: 3855 3856
33 (0.798)	|0.346	0.336	0.099	0.008	0.006|
11 (0.117)	|0.009	0.011	0.019	0.077	0.000|
31 (0.084)	|0.025	0.004	0.031	0.020	0.003|
Multiallelic Dprime: 0.600
BLOCK 749.  MARKERS: 3858 3859 3860 3861 3862
44442 (0.381)	|0.242	0.035	0.063	0.038	0.000|
24442 (0.351)	|0.077	0.171	0.088	0.015	0.000|
41222 (0.151)	|0.008	0.095	0.014	0.018	0.015|
41243 (0.105)	|0.072	0.014	0.016	0.001	0.000|
41443 (0.010)	|0.007	0.000	0.000	0.003	0.000|
Multiallelic Dprime: 0.445
BLOCK 750.  MARKERS: 3865 3866 3867 3868 3869
24433 (0.405)	|0.294	0.054	0.028	0.027|
41233 (0.316)	|0.197	0.079	0.037	0.006|
21412 (0.182)	|0.149	0.009	0.026	0.000|
41433 (0.075)	|0.029	0.003	0.041	0.002|
21413 (0.016)	|0.016	0.000	0.000	0.000|
Multiallelic Dprime: 0.252
BLOCK 751.  MARKERS: 3870 3871 3872
412 (0.685)	|0.677	0.007|
414 (0.145)	|0.143	0.002|
222 (0.132)	|0.009	0.122|
212 (0.034)	|0.003	0.031|
Multiallelic Dprime: 0.927
BLOCK 752.  MARKERS: 3873 3874
32 (0.835)	|0.402	0.347	0.043	0.045|
13 (0.162)	|0.036	0.010	0.079	0.035|
Multiallelic Dprime: 0.610
BLOCK 753.  MARKERS: 3876 3877 3878 3879 3880 3881
242213 (0.435)	|0.433	0.003	0.000|
242222 (0.356)	|0.342	0.010	0.007|
411423 (0.123)	|0.042	0.075	0.007|
242223 (0.080)	|0.023	0.055	0.000|
Multiallelic Dprime: 0.799
BLOCK 754.  MARKERS: 3882 3883
13 (0.842)	|0.699	0.126	0.005	0.012|
31 (0.142)	|0.005	0.002	0.087	0.048|
33 (0.016)	|0.000	0.000	0.016	0.000|
Multiallelic Dprime: 0.932
BLOCK 755.  MARKERS: 3886 3887 3888
224 (0.704)	|0.471	0.228	0.000	0.004|
244 (0.128)	|0.020	0.001	0.106	0.000|
423 (0.107)	|0.000	0.017	0.000	0.090|
424 (0.061)	|0.000	0.060	0.000	0.000|
Multiallelic Dprime: 0.722
BLOCK 756.  MARKERS: 3889 3890 3891 3892 3893
44244 (0.490)	|0.425	0.064|
44243 (0.305)	|0.196	0.110|
23123 (0.107)	|0.025	0.081|
43123 (0.095)	|0.051	0.044|
Multiallelic Dprime: 0.396
BLOCK 757.  MARKERS: 3895 3896
13 (0.700)	|0.430	0.115	0.071	0.066	0.009|
34 (0.298)	|0.188	0.045	0.028	0.025	0.010|
Multiallelic Dprime: 0.044
BLOCK 758.  MARKERS: 3898 3899 3900 3901 3902 3903 3904 3905
21313231 (0.617)	|0.452	0.077	0.044	0.039	0.006|
21311213 (0.159)	|0.047	0.002	0.043	0.066	0.001|
43143111 (0.101)	|0.004	0.041	0.055	0.000	0.000|
21313213 (0.091)	|0.006	0.013	0.000	0.006	0.065|
21313211 (0.018)	|0.000	0.016	0.000	0.000	0.000|
Multiallelic Dprime: 0.602
BLOCK 759.  MARKERS: 3906 3907 3908 3909 3910 3911
243113 (0.515)	|0.098	0.365	0.049|
421133 (0.152)	|0.033	0.004	0.115|
441431 (0.145)	|0.136	0.006	0.002|
441133 (0.114)	|0.090	0.002	0.022|
243133 (0.074)	|0.070	0.005	0.000|
Multiallelic Dprime: 0.725
BLOCK 760.  MARKERS: 3912 3913
31 (0.425)	|0.134	0.203	0.090|
11 (0.383)	|0.368	0.004	0.009|
34 (0.191)	|0.061	0.025	0.098|
Multiallelic Dprime: 0.621
BLOCK 761.  MARKERS: 3914 3915 3916
142 (0.563)	|0.445	0.037	0.082	0.001|
134 (0.234)	|0.000	0.001	0.088	0.139|
334 (0.197)	|0.000	0.175	0.020	0.001|
Multiallelic Dprime: 0.818
BLOCK 762.  MARKERS: 3917 3918 3919
213 (0.456)	|0.202	0.151	0.078	0.023|
242 (0.214)	|0.094	0.089	0.019	0.012|
243 (0.189)	|0.093	0.073	0.014	0.008|
413 (0.139)	|0.069	0.043	0.022	0.004|
Multiallelic Dprime: 0.090
BLOCK 763.  MARKERS: 3926 3927 3928
331 (0.457)	|0.424	0.019	0.007|
111 (0.359)	|0.239	0.116	0.004|
333 (0.134)	|0.033	0.076	0.025|
131 (0.047)	|0.019	0.026	0.002|
Multiallelic Dprime: 0.517
BLOCK 764.  MARKERS: 3929 3930
23 (0.716)	|0.375	0.270	0.000	0.066|
11 (0.237)	|0.000	0.005	0.226	0.005|
21 (0.038)	|0.000	0.034	0.003	0.001|
Multiallelic Dprime: 0.864
BLOCK 765.  MARKERS: 3931 3932 3933
111 (0.374)	|0.199	0.079	0.095	0.000|
311 (0.308)	|0.238	0.033	0.011	0.024|
334 (0.230)	|0.149	0.078	0.000	0.000|
331 (0.080)	|0.075	0.000	0.004	0.000|
Multiallelic Dprime: 0.351
BLOCK 766.  MARKERS: 3934 3935 3936 3937 3938 3939
323314 (0.661)	|0.278	0.203	0.150	0.015	0.007|
331142 (0.197)	|0.044	0.077	0.065	0.000	0.010|
231342 (0.111)	|0.023	0.044	0.015	0.028	0.000|
331342 (0.022)	|0.002	0.004	0.017	0.000	0.000|
Multiallelic Dprime: 0.244
BLOCK 767.  MARKERS: 3942 3943 3944 3945 3946
13221 (0.351)	|0.271	0.065	0.007|
31433 (0.335)	|0.187	0.120	0.018|
31421 (0.246)	|0.195	0.032	0.014|
11421 (0.043)	|0.025	0.017	0.000|
31221 (0.017)	|0.013	0.003	0.000|
Multiallelic Dprime: 0.282
BLOCK 768.  MARKERS: 3948 3949 3950 3951 3952 3953 3954 3955 3956
442131241 (0.697)	|0.672	0.016	0.003	0.004|
213312322 (0.238)	|0.027	0.109	0.099	0.000|
443311321 (0.040)	|0.004	0.001	0.000	0.034|
Multiallelic Dprime: 0.874
BLOCK 769.  MARKERS: 3957 3958 3959
343 (0.715)	|0.542	0.169|
141 (0.131)	|0.003	0.129|
121 (0.104)	|0.006	0.096|
143 (0.041)	|0.009	0.030|
Multiallelic Dprime: 0.884
BLOCK 770.  MARKERS: 3960 3961 3962 3963 3964 3965 3966 3967
24342142 (0.561)	|0.212	0.108	0.051	0.049	0.064	0.043	0.010	0.012|
42121324 (0.430)	|0.140	0.044	0.096	0.097	0.017	0.014	0.007	0.001|
Multiallelic Dprime: 0.282
BLOCK 771.  MARKERS: 3968 3969 3970 3971 3972 3973 3974 3975 3976 3977 3978
34341311113 (0.359)	|0.355	0.003|
32341311113 (0.154)	|0.140	0.011|
32122133321 (0.147)	|0.146	0.000|
12122133321 (0.146)	|0.146	0.000|
32322133323 (0.081)	|0.004	0.076|
32122133323 (0.059)	|0.052	0.009|
32321131313 (0.017)	|0.000	0.017|
34342133323 (0.012)	|0.012	0.000|
Multiallelic Dprime: 0.813
BLOCK 772.  MARKERS: 3979 3980
42 (0.878)	|0.422	0.334	0.106	0.014|
34 (0.120)	|0.035	0.052	0.003	0.030|
Multiallelic Dprime: 0.304
BLOCK 773.  MARKERS: 3983 3984 3985 3986 3987
21441 (0.460)	|0.320	0.132	0.008|
21224 (0.384)	|0.327	0.056	0.000|
43424 (0.110)	|0.078	0.013	0.019|
21424 (0.044)	|0.027	0.017	0.000|
Multiallelic Dprime: 0.287
BLOCK 774.  MARKERS: 3988 3989 3990
314 (0.750)	|0.330	0.303	0.111|
131 (0.218)	|0.097	0.100	0.018|
134 (0.029)	|0.005	0.017	0.005|
Multiallelic Dprime: 0.104
BLOCK 775.  MARKERS: 3991 3992 3993 3994 3995 3996 3997 3998
23211311 (0.433)	|0.382	0.053|
42433114 (0.421)	|0.305	0.116|
23411331 (0.133)	|0.094	0.040|
Multiallelic Dprime: 0.296
BLOCK 776.  MARKERS: 4005 4006
12 (0.788)	|0.542	0.204	0.041	0.000|
34 (0.212)	|0.003	0.000	0.096	0.111|
Multiallelic Dprime: 0.933
BLOCK 777.  MARKERS: 4007 4008 4009
313 (0.544)	|0.491	0.018	0.034|
321 (0.203)	|0.055	0.149	0.000|
323 (0.138)	|0.027	0.097	0.013|
113 (0.111)	|0.022	0.000	0.090|
Multiallelic Dprime: 0.715
BLOCK 778.  MARKERS: 4011 4012
12 (0.603)	|0.564	0.003	0.028	0.000|
21 (0.264)	|0.004	0.154	0.089	0.016|
22 (0.131)	|0.090	0.000	0.000	0.039|
Multiallelic Dprime: 0.796
BLOCK 779.  MARKERS: 4013 4014 4015 4016
2232 (0.657)	|0.320	0.206	0.096	0.036|
4312 (0.158)	|0.009	0.112	0.035	0.000|
2214 (0.120)	|0.017	0.005	0.092	0.003|
4212 (0.055)	|0.011	0.015	0.000	0.027|
Multiallelic Dprime: 0.453
BLOCK 780.  MARKERS: 4018 4019 4020 4021
2312 (0.357)	|0.110	0.182	0.061|
2432 (0.345)	|0.191	0.133	0.019|
1334 (0.223)	|0.091	0.033	0.098|
2332 (0.069)	|0.019	0.047	0.003|
Multiallelic Dprime: 0.260
BLOCK 781.  MARKERS: 4024 4025 4026
243 (0.415)	|0.012	0.193	0.100	0.100|
433 (0.394)	|0.290	0.012	0.087	0.000|
241 (0.182)	|0.124	0.057	0.000	0.000|
Multiallelic Dprime: 0.623
BLOCK 782.  MARKERS: 4027 4028 4029 4030 4031 4032
331232 (0.429)	|0.384	0.009	0.039|
331212 (0.264)	|0.212	0.054	0.000|
334433 (0.190)	|0.078	0.113	0.000|
111232 (0.102)	|0.000	0.000	0.100|
Multiallelic Dprime: 0.592
BLOCK 783.  MARKERS: 4033 4034
41 (0.687)	|0.380	0.284	0.014|
21 (0.172)	|0.058	0.031	0.082|
23 (0.141)	|0.120	0.021	0.000|
Multiallelic Dprime: 0.354
BLOCK 784.  MARKERS: 4035 4036 4037
224 (0.559)	|0.238	0.312	0.004	0.003|
143 (0.335)	|0.084	0.042	0.154	0.055|
223 (0.096)	|0.090	0.006	0.000	0.000|
Multiallelic Dprime: 0.561
BLOCK 785.  MARKERS: 4038 4039 4040
413 (0.418)	|0.175	0.109	0.040	0.082	0.011|
211 (0.363)	|0.266	0.030	0.037	0.015	0.015|
233 (0.158)	|0.089	0.037	0.020	0.005	0.006|
213 (0.058)	|0.026	0.011	0.021	0.000	0.000|
Multiallelic Dprime: 0.302
BLOCK 786.  MARKERS: 4041 4042 4043 4044
1343 (0.555)	|0.380	0.145	0.031|
1331 (0.188)	|0.010	0.023	0.155|
2343 (0.118)	|0.008	0.107	0.003|
1243 (0.102)	|0.048	0.048	0.005|
1333 (0.034)	|0.017	0.013	0.002|
Multiallelic Dprime: 0.555
BLOCK 787.  MARKERS: 4046 4047
12 (0.463)	|0.152	0.261	0.050|
14 (0.336)	|0.221	0.072	0.045|
24 (0.199)	|0.001	0.000	0.196|
Multiallelic Dprime: 0.546
BLOCK 788.  MARKERS: 4048 4049
12 (0.376)	|0.259	0.003	0.000	0.114|
11 (0.333)	|0.017	0.309	0.000	0.002|
32 (0.291)	|0.089	0.004	0.197	0.000|
Multiallelic Dprime: 0.816
BLOCK 789.  MARKERS: 4050 4051 4052 4053
1312 (0.364)	|0.021	0.141	0.056	0.108	0.035|
3144 (0.316)	|0.232	0.002	0.070	0.000	0.010|
1144 (0.196)	|0.187	0.000	0.002	0.004	0.002|
1342 (0.116)	|0.096	0.000	0.002	0.005	0.014|
Multiallelic Dprime: 0.717
BLOCK 790.  MARKERS: 4055 4056 4057 4058 4059
12221 (0.540)	|0.538	0.000	0.000	0.000|
33343 (0.142)	|0.000	0.134	0.001	0.008|
12223 (0.136)	|0.001	0.073	0.006	0.054|
33323 (0.116)	|0.000	0.106	0.009	0.002|
32323 (0.061)	|0.000	0.000	0.061	0.000|
Multiallelic Dprime: 0.934
BLOCK 791.  MARKERS: 4060 4061 4062
434 (0.545)	|0.222	0.248	0.075|
223 (0.308)	|0.173	0.137	0.003|
423 (0.081)	|0.005	0.002	0.066|
424 (0.065)	|0.004	0.000	0.061|
Multiallelic Dprime: 0.311
BLOCK 792.  MARKERS: 4063 4064
31 (0.403)	|0.016	0.285	0.097|
33 (0.388)	|0.393	0.000	0.000|
41 (0.204)	|0.100	0.105	0.000|
Multiallelic Dprime: 0.748
BLOCK 793.  MARKERS: 4065 4066
32 (0.512)	|0.259	0.035	0.000	0.146	0.050	0.015|
14 (0.390)	|0.000	0.187	0.200	0.002	0.000	0.000|
12 (0.097)	|0.000	0.000	0.000	0.015	0.083	0.000|
Multiallelic Dprime: 0.855
BLOCK 794.  MARKERS: 4067 4068 4069 4070 4071 4072 4073 4074
11422134 (0.259)	|0.210	0.019	0.028|
11414414 (0.223)	|0.112	0.062	0.048|
11412134 (0.202)	|0.082	0.096	0.024|
31422134 (0.162)	|0.069	0.013	0.080|
12222432 (0.132)	|0.096	0.018	0.018|
12222434 (0.015)	|0.015	0.000	0.000|
Multiallelic Dprime: 0.357
BLOCK 795.  MARKERS: 4075 4076 4077
413 (0.585)	|0.413	0.129	0.042|
133 (0.206)	|0.102	0.104	0.000|
411 (0.202)	|0.196	0.003	0.002|
Multiallelic Dprime: 0.314
BLOCK 796.  MARKERS: 4078 4079
23 (0.713)	|0.277	0.221	0.215|
41 (0.239)	|0.175	0.040	0.025|
43 (0.043)	|0.037	0.001	0.005|
Multiallelic Dprime: 0.505
BLOCK 797.  MARKERS: 4080 4081
34 (0.492)	|0.378	0.084	0.028|
12 (0.263)	|0.002	0.259	0.002|
32 (0.245)	|0.056	0.088	0.101|
Multiallelic Dprime: 0.671
BLOCK 798.  MARKERS: 4082 4083
23 (0.435)	|0.001	0.385	0.050|
13 (0.431)	|0.344	0.012	0.074|
11 (0.133)	|0.112	0.000	0.020|
Multiallelic Dprime: 0.765
BLOCK 799.  MARKERS: 4084 4085
12 (0.458)	|0.316	0.077	0.040	0.011	0.009|
34 (0.398)	|0.330	0.011	0.044	0.006	0.006|
32 (0.144)	|0.083	0.035	0.023	0.001	0.000|
Multiallelic Dprime: 0.250
BLOCK 800.  MARKERS: 4089 4090 4091 4092 4093 4094 4095 4096 4097 4098 4099 4100 4101
2112342244343 (0.728)	|0.432	0.184	0.039	0.035	0.008	0.014	0.011|
2112342244143 (0.123)	|0.041	0.013	0.004	0.040	0.020	0.000	0.000|
4421121422121 (0.107)	|0.009	0.008	0.086	0.001	0.000	0.000	0.000|
4422121422121 (0.018)	|0.001	0.000	0.015	0.001	0.000	0.000	0.000|
2412342244143 (0.015)	|0.000	0.004	0.007	0.000	0.000	0.002	0.000|
Multiallelic Dprime: 0.593
BLOCK 801.  MARKERS: 4104 4105 4106 4107 4108 4109 4110 4111 4112
333142324 (0.484)	|0.279	0.051	0.066	0.060	0.025|
333144132 (0.209)	|0.051	0.030	0.036	0.084	0.003|
111232324 (0.151)	|0.021	0.102	0.015	0.015	0.002|
333142124 (0.079)	|0.009	0.020	0.046	0.004	0.000|
333144324 (0.029)	|0.011	0.003	0.010	0.003	0.003|
333144124 (0.015)	|0.009	0.003	0.000	0.000	0.002|
333142332 (0.011)	|0.001	0.004	0.002	0.005	0.002|
Multiallelic Dprime: 0.419
BLOCK 802.  MARKERS: 4115 4116 4117 4118
4233 (0.385)	|0.247	0.086	0.028	0.018	0.002	0.003|
2312 (0.216)	|0.030	0.138	0.029	0.005	0.002	0.009|
4212 (0.181)	|0.016	0.021	0.008	0.092	0.027	0.015|
2212 (0.172)	|0.042	0.022	0.089	0.002	0.008	0.006|
4232 (0.036)	|0.006	0.002	0.024	0.000	0.000	0.002|
Multiallelic Dprime: 0.526
BLOCK 803.  MARKERS: 4125 4126 4127 4128 4129 4130
321243 (0.351)	|0.091	0.210	0.049|
143443 (0.270)	|0.142	0.100	0.029|
341241 (0.179)	|0.018	0.023	0.135|
141223 (0.117)	|0.094	0.020	0.003|
141243 (0.040)	|0.026	0.006	0.008|
341243 (0.035)	|0.010	0.021	0.003|
Multiallelic Dprime: 0.420
BLOCK 804.  MARKERS: 4132 4133
43 (0.388)	|0.235	0.076	0.056	0.014|
41 (0.380)	|0.227	0.060	0.027	0.053|
23 (0.226)	|0.157	0.036	0.026	0.005|
Multiallelic Dprime: 0.124
BLOCK 805.  MARKERS: 4134 4135 4136 4137 4138
24324 (0.621)	|0.487	0.120	0.011|
42133 (0.171)	|0.113	0.038	0.018|
24133 (0.112)	|0.042	0.068	0.002|
24334 (0.072)	|0.026	0.023	0.023|
Multiallelic Dprime: 0.297
BLOCK 806.  MARKERS: 4139 4140 4141
224 (0.687)	|0.642	0.033	0.002	0.008|
412 (0.252)	|0.186	0.041	0.016	0.008|
424 (0.055)	|0.006	0.049	0.000	0.000|
Multiallelic Dprime: 0.518
BLOCK 807.  MARKERS: 4142 4143 4144 4145
1113 (0.835)	|0.718	0.115	0.002|
3321 (0.126)	|0.103	0.009	0.014|
3121 (0.019)	|0.019	0.000	0.000|
3113 (0.017)	|0.017	0.000	0.000|
Multiallelic Dprime: 0.118
BLOCK 808.  MARKERS: 4146 4147
23 (0.861)	|0.599	0.259|
41 (0.124)	|0.070	0.052|
21 (0.016)	|0.000	0.016|
Multiallelic Dprime: 0.242
BLOCK 809.  MARKERS: 4148 4149
12 (0.670)	|0.639	0.001	0.032	0.000|
34 (0.327)	|0.013	0.113	0.082	0.113|
Multiallelic Dprime: 0.909
BLOCK 810.  MARKERS: 4150 4151 4152 4153
3423 (0.651)	|0.592	0.059|
3443 (0.116)	|0.043	0.072|
3244 (0.115)	|0.082	0.032|
2244 (0.112)	|0.055	0.057|
Multiallelic Dprime: 0.500
BLOCK 811.  MARKERS: 4154 4155
44 (0.777)	|0.398	0.277	0.102|
21 (0.223)	|0.094	0.087	0.042|
Multiallelic Dprime: 0.098
BLOCK 812.  MARKERS: 4157 4158
23 (0.492)	|0.255	0.113	0.070	0.025	0.008	0.009|
21 (0.364)	|0.252	0.024	0.040	0.006	0.023	0.005|
31 (0.144)	|0.088	0.002	0.004	0.042	0.000	0.000|
Multiallelic Dprime: 0.312
BLOCK 813.  MARKERS: 4166 4167 4168 4169 4170 4171 4172 4173 4174 4175
2122332311 (0.593)	|0.473	0.002	0.005	0.107	0.000	0.000|
2132133131 (0.139)	|0.000	0.132	0.000	0.001	0.001	0.000|
4334312133 (0.115)	|0.000	0.000	0.109	0.000	0.000	0.000|
2134333131 (0.074)	|0.000	0.000	0.000	0.001	0.073	0.000|
2132333131 (0.031)	|0.000	0.001	0.012	0.000	0.000	0.016|
2132332311 (0.013)	|0.004	0.000	0.000	0.010	0.000	0.000|
Multiallelic Dprime: 0.952
BLOCK 814.  MARKERS: 4176 4177 4178 4179 4180 4181
424231 (0.484)	|0.483	0.002	0.000|
242411 (0.137)	|0.000	0.135	0.000|
222213 (0.135)	|0.017	0.117	0.000|
422231 (0.125)	|0.044	0.081	0.000|
422211 (0.080)	|0.006	0.073	0.000|
222211 (0.016)	|0.002	0.004	0.010|
Multiallelic Dprime: 0.869
BLOCK 815.  MARKERS: 4182 4183 4184
232 (0.563)	|0.363	0.063	0.020	0.112	0.000|
413 (0.427)	|0.042	0.192	0.144	0.019	0.027|
432 (0.010)	|0.002	0.008	0.000	0.000	0.000|
Multiallelic Dprime: 0.702
BLOCK 816.  MARKERS: 4185 4186 4187 4188 4189
14433 (0.406)	|0.133	0.077	0.195|
12334 (0.262)	|0.193	0.064	0.006|
12314 (0.164)	|0.154	0.007	0.002|
32314 (0.131)	|0.039	0.088	0.004|
14434 (0.027)	|0.002	0.009	0.016|
Multiallelic Dprime: 0.529
BLOCK 817.  MARKERS: 4190 4191 4192
234 (0.530)	|0.026	0.068	0.158	0.163	0.101	0.005|
222 (0.247)	|0.041	0.155	0.030	0.003	0.008	0.005|
422 (0.221)	|0.165	0.004	0.026	0.001	0.021	0.006|
Multiallelic Dprime: 0.617
BLOCK 818.  MARKERS: 4195 4196 4197 4198 4199 4200
444241 (0.230)	|0.097	0.070	0.023	0.010	0.024	0.003|
422324 (0.227)	|0.063	0.072	0.033	0.033	0.010	0.009|
422241 (0.214)	|0.087	0.036	0.030	0.032	0.020	0.002|
244241 (0.166)	|0.068	0.036	0.032	0.011	0.006	0.005|
422221 (0.129)	|0.058	0.040	0.010	0.010	0.009	0.003|
422341 (0.014)	|0.009	0.000	0.002	0.004	0.000	0.000|
Multiallelic Dprime: 0.160
BLOCK 819.  MARKERS: 4202 4203 4204 4205 4206 4207 4208 4209 4210 4211 4212 4213
234432421132 (0.388)	|0.121	0.205	0.019	0.042|
442134243314 (0.263)	|0.162	0.028	0.068	0.005|
234132423134 (0.129)	|0.103	0.013	0.002	0.009|
234112423134 (0.102)	|0.072	0.014	0.000	0.015|
234132421132 (0.071)	|0.006	0.005	0.053	0.006|
234132421134 (0.023)	|0.022	0.000	0.000	0.000|
Multiallelic Dprime: 0.503
BLOCK 820.  MARKERS: 4214 4215 4216 4217 4218
32222 (0.499)	|0.473	0.023|
32424 (0.269)	|0.022	0.246|
14244 (0.144)	|0.114	0.029|
34224 (0.079)	|0.074	0.006|
Multiallelic Dprime: 0.776
BLOCK 821.  MARKERS: 4219 4220 4221 4222 4223 4224
312223 (0.690)	|0.262	0.359	0.046	0.014|
131142 (0.305)	|0.248	0.003	0.045	0.006|
Multiallelic Dprime: 0.710
BLOCK 822.  MARKERS: 4227 4228 4229 4230 4231 4232
143143 (0.510)	|0.276	0.168	0.064|
321231 (0.364)	|0.166	0.098	0.096|
321233 (0.092)	|0.032	0.047	0.014|
343143 (0.020)	|0.006	0.005	0.009|
Multiallelic Dprime: 0.144
BLOCK 823.  MARKERS: 4233 4234 4235 4236
4123 (0.489)	|0.419	0.059	0.012|
4423 (0.322)	|0.051	0.257	0.014|
2411 (0.182)	|0.085	0.010	0.089|
Multiallelic Dprime: 0.641
BLOCK 824.  MARKERS: 4237 4238
34 (0.555)	|0.375	0.024	0.088	0.016	0.046	0.000|
31 (0.328)	|0.081	0.113	0.038	0.081	0.005	0.006|
41 (0.117)	|0.083	0.014	0.004	0.004	0.004	0.006|
Multiallelic Dprime: 0.465
BLOCK 825.  MARKERS: 4240 4241 4242 4243 4244 4245
332224 (0.536)	|0.534	0.000	0.000|
332222 (0.151)	|0.150	0.000	0.000|
314444 (0.128)	|0.000	0.000	0.129|
114244 (0.100)	|0.000	0.100	0.000|
334244 (0.056)	|0.000	0.054	0.000|
132224 (0.012)	|0.009	0.000	0.000|
Multiallelic Dprime: 1.000
BLOCK 826.  MARKERS: 4246 4247 4248
412 (0.692)	|0.369	0.189	0.108	0.016	0.009|
434 (0.168)	|0.045	0.092	0.029	0.000	0.002|
234 (0.131)	|0.035	0.091	0.004	0.000	0.000|
Multiallelic Dprime: 0.390
BLOCK 827.  MARKERS: 4250 4251 4252
334 (0.453)	|0.247	0.093	0.084	0.013	0.005	0.005|
313 (0.373)	|0.145	0.158	0.053	0.003	0.009	0.002|
134 (0.140)	|0.041	0.052	0.037	0.000	0.000	0.003|
333 (0.020)	|0.014	0.004	0.000	0.000	0.000	0.000|
314 (0.011)	|0.005	0.006	0.000	0.000	0.000	0.000|
Multiallelic Dprime: 0.214
BLOCK 828.  MARKERS: 4255 4256 4257 4258 4259 4260 4261
2311331 (0.453)	|0.187	0.203	0.063|
1313113 (0.314)	|0.113	0.146	0.055|
2131113 (0.177)	|0.109	0.036	0.032|
2111113 (0.017)	|0.005	0.011	0.001|
2311133 (0.014)	|0.005	0.005	0.003|
2311333 (0.011)	|0.005	0.004	0.002|
Multiallelic Dprime: 0.138
BLOCK 829.  MARKERS: 4266 4267
33 (0.428)	|0.171	0.163	0.069	0.025|
31 (0.414)	|0.268	0.049	0.058	0.019|
21 (0.159)	|0.072	0.034	0.050	0.002|
Multiallelic Dprime: 0.270
BLOCK 830.  MARKERS: 4271 4272 4273 4274 4275
32131 (0.511)	|0.269	0.238|
42343 (0.245)	|0.239	0.007|
34131 (0.177)	|0.165	0.012|
42131 (0.046)	|0.038	0.008|
Multiallelic Dprime: 0.789
BLOCK 831.  MARKERS: 4276 4277
22 (0.720)	|0.340	0.313	0.031	0.015	0.014|
43 (0.275)	|0.115	0.113	0.018	0.021	0.002|
Multiallelic Dprime: 0.083
BLOCK 832.  MARKERS: 4280 4281 4282 4283 4284 4285 4286 4287 4288 4289
4212142113 (0.460)	|0.355	0.024	0.073	0.000	0.001	0.007|
2434324322 (0.425)	|0.087	0.223	0.019	0.074	0.012	0.011|
4212142313 (0.049)	|0.014	0.000	0.000	0.000	0.027	0.003|
2434324313 (0.037)	|0.007	0.002	0.025	0.000	0.000	0.000|
2434324323 (0.016)	|0.002	0.000	0.013	0.002	0.000	0.000|
Multiallelic Dprime: 0.641
BLOCK 833.  MARKERS: 4290 4291 4292 4293 4294 4295 4296 4297 4298
232311234 (0.464)	|0.241	0.090	0.132|
414124143 (0.252)	|0.157	0.080	0.015|
434311234 (0.130)	|0.047	0.051	0.033|
434314143 (0.078)	|0.068	0.003	0.007|
434124143 (0.042)	|0.029	0.001	0.012|
234314144 (0.021)	|0.004	0.007	0.011|
Multiallelic Dprime: 0.251
BLOCK 834.  MARKERS: 4299 4300
43 (0.551)	|0.532	0.020	0.000|
13 (0.235)	|0.012	0.220	0.002|
41 (0.213)	|0.033	0.159	0.020|
Multiallelic Dprime: 0.860
BLOCK 835.  MARKERS: 4302 4303
44 (0.578)	|0.274	0.000	0.136	0.108	0.000	0.000	0.032	0.000|
22 (0.399)	|0.000	0.254	0.000	0.000	0.092	0.015	0.000	0.027|
24 (0.022)	|0.000	0.001	0.000	0.000	0.000	0.016	0.000	0.000|
Multiallelic Dprime: 0.986
BLOCK 836.  MARKERS: 4305 4306 4307 4308 4309 4310 4311 4312 4313 4314 4315
21421313222 (0.273)	|0.125	0.085	0.064|
23242133344 (0.254)	|0.117	0.085	0.053|
21421113222 (0.136)	|0.065	0.042	0.029|
41442111222 (0.107)	|0.044	0.039	0.025|
23422113222 (0.092)	|0.035	0.040	0.017|
23242113222 (0.033)	|0.011	0.009	0.012|
21442111222 (0.032)	|0.018	0.009	0.005|
23242133342 (0.027)	|0.016	0.003	0.008|
Multiallelic Dprime: 0.066
BLOCK 837.  MARKERS: 4320 4321
41 (0.456)	|0.016	0.440|
44 (0.328)	|0.309	0.017|
11 (0.216)	|0.214	0.002|
Multiallelic Dprime: 0.929
BLOCK 838.  MARKERS: 4322 4323
44 (0.539)	|0.188	0.238	0.113	0.000|
12 (0.459)	|0.171	0.109	0.149	0.031|
Multiallelic Dprime: 0.203
BLOCK 839.  MARKERS: 4324 4325 4326
321 (0.358)	|0.030	0.254	0.075|
111 (0.348)	|0.323	0.015	0.009|
323 (0.264)	|0.239	0.002	0.023|
311 (0.031)	|0.031	0.000	0.000|
Multiallelic Dprime: 0.814
BLOCK 840.  MARKERS: 4330 4331
13 (0.623)	|0.218	0.272	0.131|
31 (0.270)	|0.252	0.017	0.000|
11 (0.107)	|0.002	0.105	0.000|
Multiallelic Dprime: 0.580
BLOCK 841.  MARKERS: 4332 4333
23 (0.471)	|0.370	0.069	0.022	0.011|
32 (0.394)	|0.245	0.089	0.027	0.032|
22 (0.131)	|0.100	0.025	0.003	0.001|
Multiallelic Dprime: 0.226
BLOCK 842.  MARKERS: 4338 4339 4340 4341
4143 (0.716)	|0.545	0.116	0.049|
2311 (0.183)	|0.016	0.135	0.030|
2111 (0.052)	|0.032	0.005	0.010|
2141 (0.045)	|0.007	0.003	0.036|
Multiallelic Dprime: 0.588
BLOCK 843.  MARKERS: 4342 4343 4344
332 (0.600)	|0.329	0.264	0.005|
124 (0.261)	|0.221	0.034	0.008|
322 (0.128)	|0.085	0.038	0.000|
Multiallelic Dprime: 0.429
BLOCK 844.  MARKERS: 4350 4351 4352
213 (0.642)	|0.481	0.104	0.056|
121 (0.338)	|0.238	0.099	0.002|
123 (0.013)	|0.012	0.000	0.000|
Multiallelic Dprime: 0.147
BLOCK 845.  MARKERS: 4353 4354
41 (0.735)	|0.421	0.234	0.081|
34 (0.202)	|0.025	0.020	0.158|
31 (0.060)	|0.006	0.050	0.003|
Multiallelic Dprime: 0.561
BLOCK 846.  MARKERS: 4355 4356
31 (0.455)	|0.417	0.028	0.009|
13 (0.303)	|0.020	0.280	0.004|
11 (0.242)	|0.013	0.009	0.219|
Multiallelic Dprime: 0.873
BLOCK 847.  MARKERS: 4357 4358
43 (0.450)	|0.426	0.006	0.008	0.000	0.000	0.000|
22 (0.317)	|0.012	0.003	0.156	0.064	0.064	0.015|
23 (0.233)	|0.004	0.197	0.023	0.002	0.000	0.002|
Multiallelic Dprime: 0.908
BLOCK 848.  MARKERS: 4359 4360 4361 4362 4363 4364 4365
2413334 (0.444)	|0.438	0.004	0.000|
4213334 (0.204)	|0.005	0.200	0.000|
2221113 (0.186)	|0.000	0.000	0.183|
2221133 (0.067)	|0.000	0.067	0.000|
2221334 (0.064)	|0.037	0.027	0.000|
2213334 (0.016)	|0.016	0.000	0.000|
Multiallelic Dprime: 0.939
BLOCK 849.  MARKERS: 4366 4367 4368 4369
3343 (0.495)	|0.298	0.009	0.189|
1322 (0.308)	|0.089	0.215	0.001|
3122 (0.195)	|0.168	0.004	0.024|
Multiallelic Dprime: 0.559
BLOCK 850.  MARKERS: 4371 4372
44 (0.557)	|0.335	0.221|
24 (0.227)	|0.223	0.005|
43 (0.213)	|0.003	0.210|
Multiallelic Dprime: 0.477
BLOCK 851.  MARKERS: 4374 4375 4376
213 (0.564)	|0.222	0.325	0.011|
431 (0.436)	|0.402	0.000	0.033|
Multiallelic Dprime: 0.851
BLOCK 852.  MARKERS: 4378 4379
32 (0.623)	|0.206	0.186	0.188	0.021	0.012	0.001	0.000|
41 (0.324)	|0.125	0.024	0.029	0.132	0.000	0.009	0.000|
42 (0.045)	|0.007	0.026	0.000	0.000	0.000	0.001	0.010|
Multiallelic Dprime: 0.444
BLOCK 853.  MARKERS: 4380 4381 4382 4383 4384 4385 4386 4387 4388 4389 4390
24213424212 (0.339)	|0.244	0.020	0.026	0.047|
43213424212 (0.243)	|0.205	0.002	0.034	0.003|
24241444212 (0.219)	|0.215	0.003	0.000	0.000|
24411223433 (0.153)	|0.000	0.154	0.000	0.000|
43241444212 (0.013)	|0.011	0.000	0.000	0.000|
24411223412 (0.011)	|0.011	0.000	0.000	0.000|
24213223433 (0.010)	|0.000	0.010	0.000	0.000|
Multiallelic Dprime: 0.628
BLOCK 854.  MARKERS: 4391 4392 4393 4394
4341 (0.687)	|0.392	0.252	0.002	0.038	0.000|
2412 (0.193)	|0.036	0.000	0.152	0.000	0.006|
2342 (0.061)	|0.033	0.000	0.001	0.000	0.026|
2312 (0.056)	|0.055	0.000	0.000	0.000	0.000|
Multiallelic Dprime: 0.647
BLOCK 855.  MARKERS: 4395 4396 4397 4398 4399
12231 (0.518)	|0.418	0.021	0.049	0.031|
24431 (0.250)	|0.018	0.227	0.001	0.001|
12223 (0.154)	|0.008	0.034	0.112	0.000|
24231 (0.039)	|0.037	0.000	0.001	0.000|
12221 (0.032)	|0.004	0.003	0.025	0.000|
Multiallelic Dprime: 0.760
BLOCK 856.  MARKERS: 4401 4402 4403
341 (0.485)	|0.273	0.130	0.055	0.019	0.006|
141 (0.286)	|0.164	0.085	0.024	0.006	0.000|
323 (0.195)	|0.112	0.056	0.014	0.004	0.005|
321 (0.033)	|0.015	0.009	0.005	0.000	0.002|
Multiallelic Dprime: 0.056
BLOCK 857.  MARKERS: 4406 4407 4408 4409 4410
34242 (0.561)	|0.563	0.000	0.000|
32244 (0.281)	|0.000	0.283	0.000|
12422 (0.099)	|0.002	0.001	0.095|
32242 (0.029)	|0.020	0.007	0.000|
32422 (0.015)	|0.002	0.009	0.004|
Multiallelic Dprime: 0.973
BLOCK 858.  MARKERS: 4411 4412
12 (0.588)	|0.457	0.052	0.067|
44 (0.304)	|0.014	0.277	0.013|
14 (0.108)	|0.000	0.008	0.093|
Multiallelic Dprime: 0.806
BLOCK 859.  MARKERS: 4413 4414 4415 4416 4417
31233 (0.468)	|0.384	0.066	0.020|
23431 (0.337)	|0.060	0.205	0.073|
23413 (0.174)	|0.066	0.103	0.005|
Multiallelic Dprime: 0.543
BLOCK 860.  MARKERS: 4418 4419 4420 4421
1221 (0.520)	|0.118	0.339	0.063|
4242 (0.378)	|0.351	0.013	0.014|
1422 (0.100)	|0.028	0.007	0.065|
Multiallelic Dprime: 0.712
BLOCK 861.  MARKERS: 4423 4424
43 (0.499)	|0.312	0.017	0.107	0.060|
23 (0.359)	|0.346	0.002	0.006	0.004|
42 (0.142)	|0.031	0.105	0.003	0.002|
Multiallelic Dprime: 0.611
BLOCK 862.  MARKERS: 4426 4427 4428
214 (0.688)	|0.417	0.262	0.011|
442 (0.124)	|0.006	0.005	0.112|
244 (0.117)	|0.019	0.098	0.000|
444 (0.067)	|0.049	0.017	0.000|
Multiallelic Dprime: 0.482
BLOCK 863.  MARKERS: 4429 4430
33 (0.494)	|0.136	0.311	0.047|
43 (0.382)	|0.293	0.022	0.066|
31 (0.125)	|0.098	0.026	0.000|
Multiallelic Dprime: 0.577
BLOCK 864.  MARKERS: 4433 4434
22 (0.527)	|0.263	0.142	0.111	0.008|
42 (0.359)	|0.219	0.085	0.025	0.031|
23 (0.113)	|0.092	0.009	0.011	0.001|
Multiallelic Dprime: 0.244
BLOCK 865.  MARKERS: 4439 4440 4441 4442
3432 (0.574)	|0.408	0.064	0.098|
3414 (0.236)	|0.000	0.236	0.000|
1234 (0.147)	|0.000	0.000	0.137|
3434 (0.041)	|0.033	0.006	0.000|
Multiallelic Dprime: 0.777
BLOCK 866.  MARKERS: 4443 4444 4445 4446
4212 (0.441)	|0.329	0.112	0.000|
4414 (0.305)	|0.248	0.057	0.000|
2434 (0.237)	|0.141	0.027	0.068|
Multiallelic Dprime: 0.234
BLOCK 867.  MARKERS: 4447 4448 4449
113 (0.732)	|0.242	0.210	0.207	0.068|
344 (0.199)	|0.126	0.033	0.009	0.030|
314 (0.069)	|0.007	0.002	0.006	0.051|
Multiallelic Dprime: 0.438
BLOCK 868.  MARKERS: 4451 4452 4453 4454 4455
22231 (0.375)	|0.084	0.083	0.087	0.043	0.044	0.006	0.011	0.007|
42313 (0.244)	|0.046	0.022	0.044	0.076	0.005	0.036	0.003	0.003|
42231 (0.223)	|0.099	0.047	0.047	0.009	0.007	0.000	0.005	0.003|
43231 (0.148)	|0.022	0.056	0.030	0.027	0.004	0.000	0.002	0.000|
Multiallelic Dprime: 0.249
BLOCK 869.  MARKERS: 4457 4458 4459 4460 4461 4462 4463 4464 4465 4466 4467 4468 4469 4470 4471 4472 4473 4474 4475 4476
13324143311111231132 (0.254)	|0.005	0.231	0.018|
21142421233411233424 (0.208)	|0.016	0.002	0.191|
13322423213434413124 (0.207)	|0.202	0.006	0.000|
21142421233411233124 (0.157)	|0.145	0.006	0.007|
13324143311111231134 (0.061)	|0.000	0.058	0.002|
13324143311111231124 (0.043)	|0.043	0.000	0.000|
13122423213411233124 (0.022)	|0.001	0.000	0.014|
13322421233411233424 (0.013)	|0.001	0.000	0.013|
Multiallelic Dprime: 0.897
BLOCK 870.  MARKERS: 4477 4478 4479 4480 4481 4482
331131 (0.418)	|0.126	0.091	0.024	0.040	0.039	0.039	0.028	0.007	0.006|
213413 (0.314)	|0.140	0.057	0.008	0.029	0.037	0.002	0.012	0.004	0.008|
331433 (0.251)	|0.052	0.070	0.066	0.019	0.005	0.015	0.000	0.013	0.000|
Multiallelic Dprime: 0.238
BLOCK 871.  MARKERS: 4485 4486 4487 4488 4489 4490 4491 4492 4493 4494 4495 4496 4497 4498 4499 4500 4501 4502 4503
4124242223312344413 (0.324)	|0.317	0.000	0.000	0.006	0.000|
2331423434243323233 (0.217)	|0.120	0.000	0.095	0.002	0.000|
2331423434243323232 (0.098)	|0.000	0.079	0.001	0.000	0.015|
2334442424243123233 (0.091)	|0.014	0.000	0.002	0.074	0.000|
2334443424243323232 (0.084)	|0.000	0.051	0.000	0.000	0.032|
2334443424243323233 (0.057)	|0.055	0.000	0.000	0.000	0.000|
2334442424243123413 (0.040)	|0.027	0.000	0.000	0.014	0.000|
2324242223312344413 (0.025)	|0.025	0.000	0.000	0.000	0.000|
4124242223312344233 (0.014)	|0.007	0.000	0.005	0.002	0.000|
Multiallelic Dprime: 0.783
BLOCK 872.  MARKERS: 4505 4506 4507 4508
2321 (0.585)	|0.354	0.190	0.042|
1141 (0.140)	|0.006	0.012	0.122|
2322 (0.110)	|0.005	0.104	0.001|
2341 (0.102)	|0.009	0.007	0.085|
1341 (0.054)	|0.002	0.031	0.021|
Multiallelic Dprime: 0.650
BLOCK 873.  MARKERS: 4509 4510
22 (0.381)	|0.269	0.049	0.023	0.032|
21 (0.347)	|0.118	0.112	0.104	0.013|
42 (0.272)	|0.106	0.142	0.008	0.010|
Multiallelic Dprime: 0.370
BLOCK 874.  MARKERS: 4511 4512 4513 4514 4515 4516
323444 (0.493)	|0.306	0.152	0.034|
422224 (0.303)	|0.051	0.128	0.123|
442441 (0.135)	|0.079	0.034	0.018|
322444 (0.055)	|0.037	0.000	0.015|
Multiallelic Dprime: 0.342
BLOCK 875.  MARKERS: 4518 4519 4520 4521 4522 4523 4524 4525 4526 4527
2433123313 (0.482)	|0.379	0.076	0.030|
2411123331 (0.315)	|0.106	0.095	0.110|
4111441131 (0.193)	|0.016	0.128	0.050|
Multiallelic Dprime: 0.466
BLOCK 876.  MARKERS: 4528 4529
14 (0.503)	|0.438	0.002	0.000	0.000	0.047	0.000|
34 (0.299)	|0.000	0.298	0.000	0.000	0.000	0.000|
12 (0.193)	|0.000	0.000	0.096	0.081	0.000	0.012|
Multiallelic Dprime: 0.998
BLOCK 877.  MARKERS: 4531 4532 4533 4534 4535 4536 4537 4538 4539 4540 4541 4542 4543 4544 4545 4546 4547 4548 4549 4550 4551 4552 4553 4554
123211221123133414214314 (0.440)	|0.434	0.002	0.000	0.000|
243141342121231434214114 (0.300)	|0.000	0.277	0.014	0.000|
143243241223133314114113 (0.098)	|0.000	0.000	0.000	0.098|
141241342141211432223124 (0.084)	|0.000	0.000	0.084	0.000|
143241342141211432223124 (0.046)	|0.000	0.000	0.045	0.000|
141241342141211434214114 (0.012)	|0.000	0.012	0.000	0.000|
Multiallelic Dprime: 0.977
BLOCK 878.  MARKERS: 4555 4556 4557 4558 4559
13312 (0.446)	|0.335	0.013	0.049	0.000	0.003	0.025|
13111 (0.293)	|0.040	0.231	0.002	0.003	0.011	0.000|
31142 (0.147)	|0.013	0.002	0.083	0.014	0.032	0.002|
11142 (0.101)	|0.002	0.000	0.000	0.097	0.000	0.000|
Multiallelic Dprime: 0.771
BLOCK 879.  MARKERS: 4560 4561 4562 4563 4564 4565 4566 4567 4568 4569
3241234242 (0.404)	|0.407	0.000	0.000	0.000|
3241212411 (0.246)	|0.000	0.247	0.000	0.000|
3241214411 (0.130)	|0.000	0.123	0.007	0.000|
2332434411 (0.113)	|0.000	0.003	0.111	0.000|
3241214442 (0.047)	|0.047	0.000	0.000	0.000|
3241214441 (0.027)	|0.000	0.000	0.000	0.026|
Multiallelic Dprime: 0.985
BLOCK 880.  MARKERS: 4570 4571 4572
133 (0.464)	|0.314	0.081	0.007	0.016	0.045|
213 (0.383)	|0.117	0.125	0.048	0.089	0.005|
212 (0.124)	|0.017	0.014	0.084	0.007	0.001|
233 (0.030)	|0.028	0.000	0.002	0.000	0.000|
Multiallelic Dprime: 0.462
BLOCK 881.  MARKERS: 4573 4574 4575 4576 4577
13114 (0.476)	|0.447	0.014	0.010|
21334 (0.220)	|0.069	0.136	0.012|
13332 (0.140)	|0.114	0.003	0.017|
11334 (0.111)	|0.007	0.010	0.094|
13334 (0.052)	|0.051	0.000	0.002|
Multiallelic Dprime: 0.736
BLOCK 882.  MARKERS: 4578 4579 4580 4581
1313 (0.689)	|0.537	0.150|
1331 (0.164)	|0.140	0.022|
3113 (0.135)	|0.079	0.056|
Multiallelic Dprime: 0.140
BLOCK 883.  MARKERS: 4584 4585
32 (0.760)	|0.739	0.020|
23 (0.236)	|0.103	0.131|
Multiallelic Dprime: 0.824
BLOCK 884.  MARKERS: 4587 4588 4589
433 (0.843)	|0.576	0.168	0.060	0.027	0.003|
111 (0.153)	|0.020	0.018	0.102	0.003	0.007|
Multiallelic Dprime: 0.662
BLOCK 885.  MARKERS: 4590 4591 4592 4593 4594 4595 4596 4597
12332133 (0.596)	|0.290	0.158	0.078	0.057	0.011|
33214111 (0.186)	|0.062	0.049	0.041	0.032	0.000|
32232431 (0.163)	|0.103	0.024	0.022	0.012	0.000|
32232131 (0.030)	|0.008	0.009	0.010	0.001	0.001|
33214131 (0.010)	|0.008	0.000	0.000	0.000	0.000|
Multiallelic Dprime: 0.156
BLOCK 886.  MARKERS: 4600 4601 4602 4603
3131 (0.474)	|0.222	0.013	0.188	0.030	0.000	0.013|
3134 (0.244)	|0.021	0.208	0.000	0.005	0.000	0.000|
3314 (0.157)	|0.009	0.003	0.001	0.137	0.000	0.005|
1114 (0.104)	|0.083	0.000	0.000	0.000	0.021	0.000|
3114 (0.014)	|0.000	0.000	0.000	0.009	0.000	0.000|
Multiallelic Dprime: 0.776
BLOCK 887.  MARKERS: 4605 4606 4607 4608 4609 4610 4611
1423232 (0.336)	|0.245	0.052	0.024	0.011|
3242432 (0.229)	|0.117	0.013	0.080	0.018|
1423212 (0.194)	|0.177	0.002	0.014	0.000|
1223231 (0.183)	|0.019	0.149	0.007	0.003|
1243232 (0.021)	|0.000	0.000	0.018	0.000|
1223232 (0.018)	|0.018	0.000	0.000	0.000|
Multiallelic Dprime: 0.540
BLOCK 888.  MARKERS: 4612 4613 4614 4615 4616 4617
334142 (0.582)	|0.545	0.015	0.004	0.013|
331224 (0.217)	|0.017	0.194	0.000	0.005|
411142 (0.148)	|0.098	0.004	0.044	0.000|
331142 (0.035)	|0.007	0.000	0.000	0.019|
Multiallelic Dprime: 0.750
BLOCK 889.  MARKERS: 4618 4619 4620 4621 4622
23234 (0.680)	|0.523	0.089	0.050	0.017	0.002|
41112 (0.218)	|0.074	0.056	0.048	0.029	0.011|
21112 (0.048)	|0.043	0.005	0.000	0.000	0.000|
23214 (0.039)	|0.013	0.021	0.001	0.000	0.003|
Multiallelic Dprime: 0.381
BLOCK 890.  MARKERS: 4624 4625 4626 4627 4628 4629
422141 (0.660)	|0.604	0.055|
144133 (0.178)	|0.145	0.030|
422443 (0.100)	|0.043	0.058|
424143 (0.046)	|0.000	0.046|
422143 (0.017)	|0.000	0.014|
Multiallelic Dprime: 0.525
BLOCK 891.  MARKERS: 4630 4631 4632 4633
1323 (0.791)	|0.438	0.354|
3211 (0.203)	|0.197	0.006|
Multiallelic Dprime: 0.912
BLOCK 892.  MARKERS: 4634 4635
34 (0.639)	|0.473	0.099	0.067|
22 (0.361)	|0.168	0.172	0.018|
Multiallelic Dprime: 0.327
BLOCK 893.  MARKERS: 4637 4638
21 (0.640)	|0.596	0.000	0.041	0.004|
43 (0.271)	|0.000	0.267	0.000	0.000|
23 (0.085)	|0.000	0.016	0.059	0.012|
Multiallelic Dprime: 0.936
BLOCK 894.  MARKERS: 4639 4640 4641
212 (0.601)	|0.113	0.283	0.204|
233 (0.282)	|0.274	0.007	0.001|
113 (0.100)	|0.001	0.042	0.057|
213 (0.015)	|0.001	0.010	0.004|
Multiallelic Dprime: 0.633
BLOCK 895.  MARKERS: 4642 4643 4644 4645
3214 (0.391)	|0.352	0.002	0.037|
1322 (0.343)	|0.012	0.068	0.263|
1214 (0.267)	|0.001	0.256	0.009|
Multiallelic Dprime: 0.834
BLOCK 896.  MARKERS: 4646 4647
33 (0.365)	|0.118	0.245|
11 (0.326)	|0.172	0.152|
13 (0.309)	|0.208	0.099|
Multiallelic Dprime: 0.258
BLOCK 897.  MARKERS: 4655 4656
42 (0.497)	|0.387	0.111|
24 (0.496)	|0.282	0.212|
Multiallelic Dprime: 0.316
BLOCK 898.  MARKERS: 4657 4658
23 (0.671)	|0.339	0.205	0.086	0.009	0.016|
44 (0.328)	|0.013	0.041	0.105	0.163	0.000|
Multiallelic Dprime: 0.688
BLOCK 899.  MARKERS: 4659 4660 4661 4662 4663 4664 4665 4666 4667 4668 4669
13431331442 (0.355)	|0.075	0.208	0.070|
33431213134 (0.246)	|0.165	0.062	0.019|
33431313134 (0.190)	|0.116	0.071	0.004|
34214331442 (0.170)	|0.167	0.004	0.000|
33431331442 (0.016)	|0.016	0.000	0.000|
Multiallelic Dprime: 0.471
BLOCK 900.  MARKERS: 4670 4671
31 (0.553)	|0.522	0.006	0.005	0.020|
24 (0.352)	|0.028	0.222	0.098	0.004|
21 (0.094)	|0.005	0.005	0.005	0.080|
Multiallelic Dprime: 0.870
BLOCK 901.  MARKERS: 4672 4673 4674
344 (0.556)	|0.388	0.131	0.028	0.008|
332 (0.232)	|0.004	0.181	0.048	0.000|
334 (0.108)	|0.003	0.002	0.001	0.102|
132 (0.104)	|0.008	0.000	0.091	0.005|
Multiallelic Dprime: 0.729
BLOCK 902.  MARKERS: 4675 4676 4677
223 (0.402)	|0.402	0.000	0.000	0.000	0.000|
243 (0.316)	|0.006	0.184	0.123	0.000	0.000|
241 (0.168)	|0.048	0.000	0.000	0.120	0.000|
443 (0.114)	|0.000	0.000	0.000	0.000	0.113|
Multiallelic Dprime: 0.946
BLOCK 903.  MARKERS: 4678 4679 4680 4681
4313 (0.456)	|0.453	0.003|
4111 (0.184)	|0.181	0.003|
4131 (0.123)	|0.060	0.062|
4113 (0.120)	|0.118	0.002|
2113 (0.112)	|0.005	0.107|
Multiallelic Dprime: 0.875
BLOCK 904.  MARKERS: 4682 4683
44 (0.818)	|0.239	0.231	0.205	0.145|
22 (0.179)	|0.144	0.035	0.000	0.000|
Multiallelic Dprime: 0.685
BLOCK 905.  MARKERS: 4684 4685 4686
123 (0.385)	|0.009	0.189	0.010	0.125	0.000	0.047|
323 (0.266)	|0.210	0.006	0.000	0.002	0.048	0.000|
343 (0.205)	|0.195	0.000	0.000	0.000	0.005	0.000|
121 (0.144)	|0.000	0.001	0.126	0.004	0.000	0.004|
Multiallelic Dprime: 0.899
BLOCK 906.  MARKERS: 4687 4688 4689 4690 4691 4692 4693
4423232 (0.414)	|0.409	0.000	0.000	0.000|
4123232 (0.196)	|0.001	0.194	0.000	0.000|
1124441 (0.136)	|0.000	0.000	0.133	0.000|
4133232 (0.131)	|0.132	0.000	0.000	0.000|
4423231 (0.054)	|0.000	0.000	0.047	0.006|
4123231 (0.050)	|0.000	0.000	0.000	0.045|
Multiallelic Dprime: 0.995
BLOCK 907.  MARKERS: 4694 4695 4696 4697 4698 4699 4700 4701
32334124 (0.546)	|0.194	0.253	0.087	0.009|
34334124 (0.194)	|0.009	0.014	0.170	0.001|
14112442 (0.186)	|0.144	0.033	0.006	0.000|
34134124 (0.057)	|0.002	0.041	0.013	0.000|
Multiallelic Dprime: 0.476
BLOCK 908.  MARKERS: 4702 4703 4704
423 (0.353)	|0.190	0.000	0.000	0.000	0.055	0.000	0.000	0.049	0.049|
244 (0.352)	|0.004	0.004	0.131	0.112	0.033	0.057	0.000	0.000	0.000|
243 (0.278)	|0.011	0.187	0.008	0.002	0.003	0.008	0.055	0.000	0.000|
223 (0.013)	|0.002	0.000	0.000	0.000	0.000	0.000	0.000	0.003	0.003|
Multiallelic Dprime: 0.879
BLOCK 909.  MARKERS: 4707 4708 4709 4710 4711 4712 4713 4714 4715 4716 4717 4718
334124144132 (0.206)	|0.008	0.189	0.003	0.000	0.000	0.000|
224221312114 (0.191)	|0.000	0.014	0.172	0.000	0.000	0.000|
224211142114 (0.143)	|0.125	0.016	0.000	0.000	0.000	0.001|
222211142114 (0.114)	|0.111	0.000	0.000	0.000	0.000	0.000|
234211142114 (0.090)	|0.051	0.002	0.035	0.000	0.000	0.000|
224221142114 (0.066)	|0.001	0.000	0.000	0.012	0.052	0.000|
234124142314 (0.058)	|0.005	0.045	0.000	0.000	0.000	0.008|
234124142114 (0.053)	|0.000	0.003	0.000	0.050	0.000	0.000|
334124142314 (0.052)	|0.052	0.000	0.000	0.000	0.000	0.000|
Multiallelic Dprime: 0.880
BLOCK 910.  MARKERS: 4719 4720 4721 4722 4723 4724 4725 4726 4727 4728 4729 4730
233313132433 (0.354)	|0.175	0.108	0.063|
213131132313 (0.273)	|0.265	0.006	0.003|
111333244431 (0.215)	|0.202	0.008	0.005|
233333132433 (0.066)	|0.038	0.000	0.028|
233333144431 (0.053)	|0.048	0.000	0.004|
213333144431 (0.019)	|0.009	0.000	0.010|
Multiallelic Dprime: 0.684
BLOCK 911.  MARKERS: 4731 4732 4733 4734 4735
41222 (0.749)	|0.605	0.142|
22222 (0.126)	|0.125	0.001|
22414 (0.118)	|0.027	0.088|
Multiallelic Dprime: 0.347
BLOCK 912.  MARKERS: 4736 4737
13 (0.765)	|0.684	0.055	0.026|
31 (0.231)	|0.122	0.105	0.003|
Multiallelic Dprime: 0.462
BLOCK 913.  MARKERS: 4738 4739
44 (0.809)	|0.674	0.006	0.071	0.058|
22 (0.161)	|0.087	0.070	0.000	0.004|
42 (0.029)	|0.000	0.028	0.000	0.000|
Multiallelic Dprime: 0.508
BLOCK 914.  MARKERS: 4740 4741 4742 4743 4744 4745 4746 4747
14214242 (0.762)	|0.424	0.325	0.011|
33331134 (0.105)	|0.002	0.000	0.101|
14214142 (0.072)	|0.061	0.005	0.006|
33331142 (0.062)	|0.054	0.007	0.000|
Multiallelic Dprime: 0.531
BLOCK 915.  MARKERS: 4749 4750 4751 4752 4753
32411 (0.541)	|0.420	0.000	0.121|
32412 (0.337)	|0.000	0.315	0.022|
14232 (0.118)	|0.029	0.000	0.089|
Multiallelic Dprime: 0.783
BLOCK 916.  MARKERS: 4754 4755
13 (0.449)	|0.360	0.073	0.011|
24 (0.312)	|0.303	0.003	0.007|
14 (0.237)	|0.007	0.089	0.140|
Multiallelic Dprime: 0.673
BLOCK 917.  MARKERS: 4757 4758 4759
341 (0.671)	|0.407	0.230	0.008	0.023|
111 (0.166)	|0.002	0.030	0.062	0.068|
112 (0.157)	|0.042	0.032	0.080	0.000|
Multiallelic Dprime: 0.598
BLOCK 918.  MARKERS: 4760 4761 4762
231 (0.451)	|0.211	0.134	0.106|
241 (0.298)	|0.160	0.029	0.108|
344 (0.150)	|0.016	0.121	0.014|
244 (0.090)	|0.012	0.066	0.013|
Multiallelic Dprime: 0.332
BLOCK 919.  MARKERS: 4764 4765 4766
224 (0.401)	|0.065	0.142	0.103	0.048	0.030	0.000	0.000	0.012|
432 (0.351)	|0.218	0.012	0.015	0.006	0.057	0.022	0.014	0.001|
232 (0.245)	|0.100	0.049	0.021	0.055	0.013	0.007	0.000	0.000|
Multiallelic Dprime: 0.453
BLOCK 920.  MARKERS: 4769 4770 4771 4772 4773 4774
313133 (0.383)	|0.088	0.145	0.146	0.000|
331131 (0.203)	|0.177	0.001	0.005	0.013|
311131 (0.140)	|0.137	0.003	0.000	0.002|
313433 (0.110)	|0.005	0.060	0.043	0.000|
113123 (0.100)	|0.005	0.000	0.001	0.094|
113133 (0.029)	|0.018	0.012	0.000	0.000|
313131 (0.015)	|0.014	0.000	0.000	0.000|
333133 (0.014)	|0.010	0.002	0.000	0.000|
Multiallelic Dprime: 0.720
BLOCK 921.  MARKERS: 4776 4777 4778 4779 4780
41344 (0.455)	|0.398	0.007	0.033	0.004	0.013|
21142 (0.227)	|0.073	0.149	0.000	0.000	0.000|
21344 (0.196)	|0.095	0.000	0.092	0.000	0.000|
44314 (0.109)	|0.001	0.006	0.000	0.095	0.002|
Multiallelic Dprime: 0.674
BLOCK 922.  MARKERS: 4782 4783 4784 4785 4786
42321 (0.569)	|0.297	0.139	0.134|
14321 (0.169)	|0.161	0.005	0.000|
42343 (0.133)	|0.004	0.129	0.000|
42123 (0.102)	|0.004	0.097	0.000|
42323 (0.015)	|0.001	0.013	0.000|
Multiallelic Dprime: 0.595
BLOCK 923.  MARKERS: 4788 4789 4790
222 (0.474)	|0.276	0.019	0.173	0.000|
442 (0.389)	|0.096	0.166	0.010	0.097|
224 (0.137)	|0.138	0.000	0.000	0.000|
Multiallelic Dprime: 0.635
BLOCK 924.  MARKERS: 4794 4795 4796 4797 4798
21221 (0.511)	|0.150	0.202	0.072	0.047	0.025|
23243 (0.185)	|0.099	0.026	0.016	0.029	0.012|
23221 (0.183)	|0.038	0.061	0.033	0.042	0.000|
11121 (0.097)	|0.035	0.015	0.013	0.024	0.004|
Multiallelic Dprime: 0.229
BLOCK 925.  MARKERS: 4799 4800 4801 4802 4803 4804 4805 4806 4807 4808 4809 4810 4811 4812 4813 4814 4815 4816 4817
3213214323224334242 (0.329)	|0.168	0.010	0.056	0.002	0.045	0.031	0.000	0.000	0.013	0.002|
1411132141122322422 (0.309)	|0.000	0.183	0.106	0.008	0.000	0.000	0.000	0.000	0.000	0.000|
1433132141142322444 (0.143)	|0.046	0.000	0.000	0.000	0.058	0.000	0.000	0.028	0.000	0.011|
1433132141142122442 (0.142)	|0.002	0.000	0.003	0.133	0.002	0.000	0.000	0.000	0.000	0.000|
1433132141142322442 (0.044)	|0.002	0.000	0.000	0.005	0.000	0.000	0.030	0.000	0.000	0.000|
Multiallelic Dprime: 0.768
BLOCK 926.  MARKERS: 4818 4819 4820 4821 4822 4823 4824 4825 4826 4827 4828 4829 4830
4313242223233 (0.223)	|0.212	0.012|
2443244423211 (0.199)	|0.196	0.003|
4441244423411 (0.171)	|0.167	0.004|
4413222443211 (0.148)	|0.004	0.145|
4413442424211 (0.107)	|0.042	0.066|
4443244423211 (0.032)	|0.032	0.000|
4443242443211 (0.032)	|0.000	0.031|
4413442443211 (0.030)	|0.000	0.029|
4313242423211 (0.016)	|0.004	0.013|
4313242223211 (0.013)	|0.000	0.013|
Multiallelic Dprime: 0.866
BLOCK 927.  MARKERS: 4832 4833
31 (0.677)	|0.623	0.051|
23 (0.323)	|0.026	0.291|
Multiallelic Dprime: 0.874
BLOCK 928.  MARKERS: 4834 4835
42 (0.650)	|0.458	0.192|
24 (0.342)	|0.309	0.033|
Multiallelic Dprime: 0.574
BLOCK 929.  MARKERS: 4836 4837
33 (0.776)	|0.403	0.235	0.138|
14 (0.224)	|0.160	0.004	0.061|
Multiallelic Dprime: 0.430
BLOCK 930.  MARKERS: 4838 4839 4840 4841
1213 (0.562)	|0.058	0.114	0.244	0.142|
1311 (0.239)	|0.211	0.010	0.002	0.017|
4243 (0.199)	|0.025	0.154	0.006	0.014|
Multiallelic Dprime: 0.674
BLOCK 931.  MARKERS: 4842 4843 4844 4845 4846 4847
343112 (0.292)	|0.129	0.107	0.055|
121432 (0.277)	|0.124	0.109	0.041|
121433 (0.252)	|0.214	0.018	0.020|
343132 (0.174)	|0.074	0.002	0.096|
Multiallelic Dprime: 0.362
BLOCK 932.  MARKERS: 4849 4850 4851 4852
1332 (0.547)	|0.197	0.208	0.144|
3142 (0.235)	|0.109	0.100	0.026|
1334 (0.210)	|0.125	0.075	0.010|
Multiallelic Dprime: 0.189
BLOCK 933.  MARKERS: 4854 4855
11 (0.435)	|0.278	0.092	0.058	0.007|
41 (0.385)	|0.116	0.117	0.105	0.045|
13 (0.180)	|0.071	0.052	0.048	0.010|
Multiallelic Dprime: 0.261
BLOCK 934.  MARKERS: 4856 4857 4858 4859 4860
34312 (0.466)	|0.332	0.123	0.007	0.000|
13312 (0.261)	|0.097	0.002	0.161	0.001|
33144 (0.211)	|0.027	0.184	0.000	0.000|
33312 (0.061)	|0.000	0.000	0.004	0.057|
Multiallelic Dprime: 0.615
BLOCK 935.  MARKERS: 4861 4862 4863 4864 4865 4866 4867 4868 4869 4870
1121111133 (0.454)	|0.203	0.082	0.003	0.129	0.002	0.034	0.000|
1334133211 (0.310)	|0.044	0.021	0.138	0.009	0.076	0.000	0.014|
3131411133 (0.172)	|0.050	0.089	0.005	0.000	0.025	0.000	0.000|
1131111133 (0.059)	|0.000	0.055	0.000	0.003	0.000	0.000	0.000|
Multiallelic Dprime: 0.622
BLOCK 936.  MARKERS: 4872 4873 4874 4875 4876 4877 4878 4879 4880 4881
3423112434 (0.299)	|0.296	0.000	0.003|
3424112424 (0.245)	|0.143	0.103	0.000|
1424112424 (0.148)	|0.000	0.149	0.000|
3423112424 (0.141)	|0.129	0.013	0.000|
1243324231 (0.106)	|0.007	0.000	0.099|
1243314231 (0.035)	|0.000	0.000	0.034|
1424112434 (0.015)	|0.015	0.000	0.000|
Multiallelic Dprime: 0.758
BLOCK 937.  MARKERS: 4882 4883
22 (0.597)	|0.425	0.089	0.067	0.005	0.011|
32 (0.264)	|0.017	0.199	0.045	0.003	0.000|
24 (0.139)	|0.009	0.004	0.000	0.087	0.037|
Multiallelic Dprime: 0.701
BLOCK 938.  MARKERS: 4884 4885 4886 4887 4888 4889 4890 4891 4892
213412121 (0.451)	|0.146	0.109	0.146	0.000	0.002	0.018	0.000	0.000	0.000|
213412123 (0.290)	|0.200	0.033	0.005	0.000	0.001	0.017	0.014	0.000	0.000|
211422121 (0.113)	|0.003	0.001	0.000	0.096	0.002	0.000	0.000	0.000	0.008|
131114341 (0.096)	|0.002	0.001	0.002	0.002	0.066	0.002	0.000	0.011	0.002|
131114141 (0.047)	|0.000	0.048	0.000	0.000	0.000	0.000	0.000	0.000	0.000|
Multiallelic Dprime: 0.635
BLOCK 939.  MARKERS: 4893 4894 4895 4896 4897 4898 4899 4900 4901 4902 4903 4904 4905 4906 4907 4908 4909
13241413121214143 (0.350)	|0.303	0.000	0.000	0.042|
42423233342134123 (0.193)	|0.000	0.193	0.000	0.000|
13241414121214143 (0.153)	|0.154	0.000	0.000	0.000|
12441413142112421 (0.102)	|0.000	0.000	0.100	0.000|
12441413142134123 (0.072)	|0.000	0.072	0.000	0.000|
13241413121214123 (0.038)	|0.000	0.038	0.000	0.000|
13241233342134123 (0.015)	|0.000	0.015	0.000	0.000|
12441413142134143 (0.011)	|0.012	0.000	0.000	0.000|
12441413121214143 (0.011)	|0.010	0.000	0.000	0.000|
Multiallelic Dprime: 0.954
BLOCK 940.  MARKERS: 4910 4911 4912 4913 4914 4915 4916 4917 4918 4919
1313314131 (0.504)	|0.339	0.074	0.072	0.012|
1343314131 (0.334)	|0.076	0.048	0.111	0.101|
3111131312 (0.109)	|0.018	0.065	0.000	0.026|
1313331312 (0.043)	|0.013	0.029	0.001	0.000|
Multiallelic Dprime: 0.482
BLOCK 941.  MARKERS: 4920 4921 4922 4923 4924
43313 (0.449)	|0.187	0.238	0.025|
21111 (0.222)	|0.105	0.117	0.000|
41313 (0.186)	|0.149	0.028	0.000|
21331 (0.141)	|0.127	0.012	0.002|
Multiallelic Dprime: 0.409
BLOCK 942.  MARKERS: 4926 4927
33 (0.569)	|0.208	0.321	0.002	0.033|
24 (0.395)	|0.309	0.002	0.085	0.000|
23 (0.028)	|0.000	0.028	0.000	0.000|
Multiallelic Dprime: 0.690
BLOCK 943.  MARKERS: 4928 4929 4930 4931
2341 (0.516)	|0.457	0.059|
4114 (0.350)	|0.000	0.349|
2311 (0.095)	|0.095	0.000|
4111 (0.033)	|0.003	0.031|
Multiallelic Dprime: 0.862
BLOCK 944.  MARKERS: 4932 4933 4934
243 (0.557)	|0.378	0.180|
111 (0.443)	|0.281	0.161|
Multiallelic Dprime: 0.054
BLOCK 945.  MARKERS: 4937 4938
31 (0.660)	|0.399	0.164	0.085|
13 (0.340)	|0.257	0.021	0.056|
Multiallelic Dprime: 0.344
BLOCK 946.  MARKERS: 4939 4940 4941 4942 4943
41213 (0.654)	|0.567	0.035	0.051	0.005|
22422 (0.185)	|0.023	0.150	0.011	0.001|
21223 (0.141)	|0.043	0.004	0.063	0.031|
Multiallelic Dprime: 0.668
BLOCK 947.  MARKERS: 4944 4945 4946 4947
1121 (0.636)	|0.345	0.292|
2133 (0.196)	|0.164	0.032|
2331 (0.128)	|0.113	0.015|
2131 (0.039)	|0.036	0.003|
Multiallelic Dprime: 0.599
BLOCK 948.  MARKERS: 4949 4950 4951
412 (0.657)	|0.296	0.217	0.144|
234 (0.343)	|0.171	0.131	0.041|
Multiallelic Dprime: 0.112
BLOCK 949.  MARKERS: 4954 4955 4956
434 (0.467)	|0.342	0.040	0.062	0.005	0.014|
121 (0.347)	|0.079	0.224	0.011	0.021	0.000|
424 (0.186)	|0.065	0.052	0.031	0.026	0.002|
Multiallelic Dprime: 0.485
BLOCK 950.  MARKERS: 4957 4958 4959 4960 4961 4962 4963 4964 4965 4966 4967 4968 4969 4970 4971 4972 4973 4974 4975 4976
21243431412442141324 (0.487)	|0.485	0.002|
34423232214133323133 (0.315)	|0.000	0.313|
21221212434133323133 (0.107)	|0.106	0.000|
34421212434133323133 (0.051)	|0.050	0.002|
21243431414133323133 (0.016)	|0.000	0.016|
Multiallelic Dprime: 0.987
BLOCK 951.  MARKERS: 4977 4978
23 (0.660)	|0.285	0.301	0.073|
31 (0.340)	|0.332	0.009	0.000|
Multiallelic Dprime: 0.934
BLOCK 952.  MARKERS: 4979 4980
13 (0.617)	|0.325	0.288|
34 (0.310)	|0.309	0.000|
33 (0.073)	|0.073	0.000|
Multiallelic Dprime: 1.000
BLOCK 953.  MARKERS: 4982 4983
24 (0.707)	|0.293	0.021	0.188	0.098	0.100|
42 (0.289)	|0.005	0.271	0.000	0.006	0.000|
Multiallelic Dprime: 0.945
BLOCK 954.  MARKERS: 4984 4985 4986 4987 4988 4989 4990 4991
11242131 (0.299)	|0.121	0.069	0.094	0.014|
13224131 (0.297)	|0.093	0.032	0.071	0.097|
31324221 (0.188)	|0.055	0.090	0.019	0.020|
31324223 (0.104)	|0.063	0.015	0.022	0.003|
31224231 (0.100)	|0.038	0.043	0.010	0.007|
Multiallelic Dprime: 0.270
BLOCK 955.  MARKERS: 4993 4994 4995 4996 4997
44222 (0.377)	|0.357	0.019	0.000|
42242 (0.253)	|0.000	0.254	0.000|
42222 (0.218)	|0.214	0.003	0.000|
22444 (0.141)	|0.000	0.000	0.141|
Multiallelic Dprime: 0.948
BLOCK 956.  MARKERS: 4998 4999 5000
324 (0.572)	|0.358	0.048	0.141	0.017|
412 (0.281)	|0.043	0.208	0.015	0.005|
322 (0.147)	|0.061	0.015	0.000	0.069|
Multiallelic Dprime: 0.599
BLOCK 957.  MARKERS: 5001 5002 5003 5004 5005 5006 5007 5008 5009 5010 5011 5012
133442444314 (0.460)	|0.423	0.005	0.035|
113414232134 (0.270)	|0.131	0.080	0.060|
211212232313 (0.154)	|0.007	0.145	0.004|
211412232313 (0.091)	|0.054	0.005	0.030|
Multiallelic Dprime: 0.585
BLOCK 958.  MARKERS: 5013 5014
32 (0.623)	|0.569	0.006	0.000	0.048|
34 (0.244)	|0.000	0.162	0.080	0.000|
42 (0.133)	|0.029	0.098	0.000	0.003|
Multiallelic Dprime: 0.865
BLOCK 959.  MARKERS: 5016 5017 5018
322 (0.599)	|0.280	0.302	0.014	0.004|
141 (0.268)	|0.066	0.007	0.167	0.027|
121 (0.081)	|0.000	0.004	0.068	0.000|
122 (0.052)	|0.040	0.004	0.000	0.008|
Multiallelic Dprime: 0.668
BLOCK 960.  MARKERS: 5019 5020 5021 5022 5023 5024
233322 (0.385)	|0.328	0.056|
232444 (0.319)	|0.279	0.039|
413322 (0.249)	|0.225	0.024|
213322 (0.039)	|0.037	0.002|
Multiallelic Dprime: 0.124
BLOCK 961.  MARKERS: 5028 5029
41 (0.876)	|0.359	0.179	0.092	0.135	0.075	0.003	0.019|
23 (0.122)	|0.000	0.000	0.068	0.000	0.000	0.046	0.000|
Multiallelic Dprime: 0.918
BLOCK 962.  MARKERS: 5030 5031 5032 5033 5034 5035 5036
4441322 (0.359)	|0.346	0.003	0.000	0.006	0.000	0.000	0.000	0.000|
4421322 (0.179)	|0.074	0.000	0.000	0.082	0.002	0.012	0.000	0.000|
2322112 (0.160)	|0.000	0.143	0.000	0.000	0.011	0.000	0.000	0.002|
4422314 (0.136)	|0.000	0.011	0.119	0.000	0.002	0.000	0.000	0.000|
4422312 (0.074)	|0.059	0.000	0.006	0.002	0.000	0.001	0.005	0.000|
2322312 (0.049)	|0.000	0.000	0.000	0.000	0.030	0.005	0.003	0.008|
2422312 (0.020)	|0.000	0.006	0.000	0.000	0.000	0.000	0.012	0.000|
Multiallelic Dprime: 0.839
BLOCK 963.  MARKERS: 5037 5038 5039 5040 5041 5042 5043 5044
34121114 (0.484)	|0.290	0.177	0.011	0.005	0.000|
11413343 (0.169)	|0.013	0.020	0.117	0.015	0.000|
14121314 (0.124)	|0.115	0.000	0.005	0.004	0.000|
34121314 (0.095)	|0.089	0.002	0.000	0.001	0.000|
14121114 (0.051)	|0.030	0.016	0.004	0.001	0.000|
11113344 (0.023)	|0.002	0.000	0.000	0.000	0.019|
14111344 (0.020)	|0.012	0.003	0.000	0.000	0.001|
11121314 (0.011)	|0.010	0.000	0.000	0.000	0.000|
Multiallelic Dprime: 0.533
BLOCK 964.  MARKERS: 5046 5047 5048 5049 5050 5051 5052 5053 5054
122341144 (0.568)	|0.426	0.144|
142341144 (0.217)	|0.198	0.020|
324222322 (0.151)	|0.139	0.010|
122341142 (0.030)	|0.030	0.000|
324342122 (0.022)	|0.015	0.007|
Multiallelic Dprime: 0.538
BLOCK 965.  MARKERS: 5056 5057
41 (0.818)	|0.572	0.171	0.060	0.006|
23 (0.182)	|0.037	0.097	0.038	0.004|
Multiallelic Dprime: 0.539
BLOCK 966.  MARKERS: 5058 5059 5060 5061 5062 5063 5064
2431311 (0.610)	|0.291	0.165	0.154|
4223232 (0.267)	|0.160	0.095	0.012|
4423232 (0.098)	|0.013	0.084	0.002|
2423232 (0.010)	|0.010	0.000	0.000|
Multiallelic Dprime: 0.288
BLOCK 967.  MARKERS: 5065 5066
41 (0.481)	|0.437	0.043|
43 (0.344)	|0.339	0.005|
23 (0.175)	|0.051	0.124|
Multiallelic Dprime: 0.659
BLOCK 968.  MARKERS: 5067 5068
13 (0.826)	|0.468	0.035	0.141	0.152	0.020|
31 (0.174)	|0.002	0.145	0.014	0.002	0.000|
Multiallelic Dprime: 0.869
BLOCK 969.  MARKERS: 5070 5071 5072 5073 5074 5075
113313 (0.469)	|0.359	0.081	0.006	0.000	0.000	0.000	0.000	0.016|
121312 (0.180)	|0.000	0.000	0.000	0.133	0.047	0.000	0.000	0.000|
113332 (0.156)	|0.014	0.113	0.000	0.000	0.002	0.023	0.000	0.000|
413113 (0.154)	|0.006	0.000	0.135	0.002	0.000	0.000	0.000	0.000|
123312 (0.020)	|0.000	0.000	0.000	0.000	0.000	0.000	0.019	0.000|
Multiallelic Dprime: 0.852
BLOCK 970.  MARKERS: 5078 5079 5080 5081 5082 5083 5084 5085 5086 5087 5088 5089 5090 5091 5092 5093 5094 5095 5096
4214241413311123144 (0.384)	|0.005	0.369	0.008	0.000|
2434241413443344321 (0.201)	|0.200	0.000	0.000	0.000|
2434143133443344321 (0.144)	|0.141	0.001	0.002	0.000|
2432123131443344321 (0.135)	|0.127	0.000	0.000	0.000|
2432123133443344321 (0.052)	|0.050	0.002	0.000	0.000|
2434241413311123144 (0.023)	|0.000	0.001	0.023	0.000|
2434241113443343141 (0.020)	|0.000	0.000	0.000	0.019|
2434241433443344321 (0.016)	|0.016	0.000	0.000	0.000|
Multiallelic Dprime: 0.970
BLOCK 971.  MARKERS: 5097 5098 5099
213 (0.547)	|0.431	0.053	0.023	0.042|
431 (0.384)	|0.012	0.369	0.002	0.000|
433 (0.037)	|0.009	0.025	0.003	0.000|
413 (0.021)	|0.000	0.000	0.021	0.000|
Multiallelic Dprime: 0.853
BLOCK 972.  MARKERS: 5100 5101 5102 5103
3331 (0.461)	|0.406	0.024	0.031|
1223 (0.448)	|0.101	0.213	0.132|
1331 (0.048)	|0.023	0.019	0.005|
1323 (0.042)	|0.002	0.000	0.039|
Multiallelic Dprime: 0.642
BLOCK 973.  MARKERS: 5104 5105 5106 5107 5108 5109
211131 (0.531)	|0.412	0.093	0.022|
433223 (0.255)	|0.052	0.190	0.013|
431231 (0.208)	|0.005	0.131	0.070|
Multiallelic Dprime: 0.634
BLOCK 974.  MARKERS: 5110 5111
21 (0.471)	|0.280	0.181	0.011|
42 (0.418)	|0.254	0.000	0.164|
41 (0.105)	|0.103	0.002	0.000|
Multiallelic Dprime: 0.455
BLOCK 975.  MARKERS: 5113 5114
43 (0.638)	|0.280	0.127	0.123	0.074	0.025	0.000|
23 (0.182)	|0.046	0.054	0.049	0.006	0.005	0.019|
42 (0.180)	|0.065	0.077	0.026	0.003	0.004	0.000|
Multiallelic Dprime: 0.241
BLOCK 976.  MARKERS: 5115 5116 5117 5118 5119 5120 5121 5122
23334122 (0.391)	|0.281	0.000	0.086	0.000	0.000	0.020|
21312144 (0.258)	|0.146	0.006	0.054	0.046	0.002	0.000|
11112344 (0.197)	|0.032	0.122	0.038	0.000	0.000	0.002|
21112344 (0.084)	|0.005	0.078	0.000	0.000	0.000	0.000|
23312144 (0.033)	|0.000	0.000	0.010	0.000	0.022	0.000|
11112144 (0.020)	|0.000	0.000	0.009	0.000	0.012	0.000|
Multiallelic Dprime: 0.551
BLOCK 977.  MARKERS: 5124 5125 5126 5127 5128 5129 5130
3333312 (0.468)	|0.437	0.015	0.016|
4411234 (0.213)	|0.035	0.178	0.000|
3411234 (0.208)	|0.006	0.045	0.156|
3433312 (0.047)	|0.039	0.009	0.000|
3431234 (0.033)	|0.000	0.000	0.032|
3333212 (0.024)	|0.011	0.012	0.000|
Multiallelic Dprime: 0.788
BLOCK 978.  MARKERS: 5132 5133
41 (0.534)	|0.328	0.037	0.047	0.120|
42 (0.260)	|0.005	0.212	0.022	0.019|
21 (0.203)	|0.007	0.068	0.128	0.000|
Multiallelic Dprime: 0.720
BLOCK 979.  MARKERS: 5134 5135 5136 5137 5138
33143 (0.340)	|0.338	0.003	0.000	0.000|
13343 (0.319)	|0.044	0.155	0.000	0.119|
13314 (0.196)	|0.075	0.122	0.000	0.000|
31343 (0.139)	|0.011	0.000	0.128	0.000|
Multiallelic Dprime: 0.774
BLOCK 980.  MARKERS: 5141 5142 5143 5144 5145
22442 (0.469)	|0.119	0.193	0.042	0.104	0.000	0.002	0.003|
42424 (0.281)	|0.030	0.003	0.112	0.000	0.065	0.043	0.024|
42242 (0.128)	|0.116	0.008	0.002	0.000	0.001	0.000	0.000|
44424 (0.121)	|0.088	0.000	0.026	0.000	0.000	0.000	0.002|
Multiallelic Dprime: 0.700
BLOCK 981.  MARKERS: 5146 5147 5148 5149 5150 5151 5152 5153 5154 5155 5156
13413221213 (0.351)	|0.245	0.099	0.007|
34421443332 (0.204)	|0.154	0.046	0.005|
13313443332 (0.182)	|0.116	0.065	0.000|
33421443332 (0.106)	|0.072	0.032	0.000|
13413443332 (0.066)	|0.035	0.030	0.001|
33411443332 (0.045)	|0.041	0.003	0.002|
14421443332 (0.029)	|0.023	0.006	0.000|
Multiallelic Dprime: 0.121
BLOCK 982.  MARKERS: 5158 5159 5160 5161
2412 (0.699)	|0.430	0.262|
1344 (0.284)	|0.158	0.125|
2414 (0.015)	|0.012	0.003|
Multiallelic Dprime: 0.071
BLOCK 983.  MARKERS: 5165 5166
33 (0.600)	|0.146	0.455|
11 (0.391)	|0.372	0.017|
Multiallelic Dprime: 0.906
BLOCK 984.  MARKERS: 5167 5168 5169 5170 5171
34131 (0.523)	|0.384	0.004	0.135|
12313 (0.476)	|0.307	0.170	0.000|
Multiallelic Dprime: 0.398
BLOCK 985.  MARKERS: 5172 5173
31 (0.691)	|0.405	0.150	0.135|
11 (0.175)	|0.087	0.053	0.035|
13 (0.135)	|0.071	0.031	0.033|
Multiallelic Dprime: 0.077
BLOCK 986.  MARKERS: 5174 5175
22 (0.563)	|0.366	0.103	0.094|
23 (0.234)	|0.078	0.060	0.096|
42 (0.203)	|0.091	0.090	0.022|
Multiallelic Dprime: 0.261
BLOCK 987.  MARKERS: 5177 5178
42 (0.535)	|0.300	0.105	0.081	0.009	0.040|
43 (0.253)	|0.014	0.019	0.128	0.092	0.000|
32 (0.212)	|0.003	0.151	0.014	0.003	0.040|
Multiallelic Dprime: 0.622
BLOCK 988.  MARKERS: 5179 5180 5181 5182 5183 5184
323122 (0.317)	|0.042	0.259	0.012	0.002	0.000|
121334 (0.276)	|0.116	0.007	0.144	0.000	0.002|
123122 (0.222)	|0.160	0.026	0.003	0.004	0.022|
143122 (0.105)	|0.004	0.004	0.095	0.000	0.000|
121134 (0.080)	|0.000	0.000	0.001	0.075	0.003|
Multiallelic Dprime: 0.717
BLOCK 989.  MARKERS: 5186 5187 5188 5189 5190 5191 5192 5193 5194 5195
2243314344 (0.321)	|0.007	0.312	0.000	0.000|
2231122122 (0.298)	|0.266	0.026	0.003	0.001|
2233122122 (0.257)	|0.015	0.000	0.240	0.000|
4331122122 (0.081)	|0.078	0.000	0.003	0.000|
4333122122 (0.028)	|0.002	0.000	0.002	0.024|
Multiallelic Dprime: 0.913
BLOCK 990.  MARKERS: 5196 5197 5198
111 (0.370)	|0.001	0.277	0.073	0.003	0.001|
133 (0.345)	|0.313	0.030	0.000	0.000	0.000|
211 (0.253)	|0.000	0.000	0.155	0.096	0.000|
131 (0.027)	|0.000	0.001	0.000	0.000	0.026|
Multiallelic Dprime: 0.841
BLOCK 991.  MARKERS: 5199 5200 5201 5202 5203 5204 5205 5206
11334244 (0.317)	|0.162	0.010	0.110	0.028	0.005|
13112321 (0.310)	|0.274	0.010	0.013	0.008	0.000|
41334221 (0.228)	|0.012	0.173	0.002	0.037	0.001|
11314321 (0.100)	|0.094	0.002	0.000	0.004	0.000|
11314221 (0.028)	|0.014	0.001	0.002	0.006	0.004|
Multiallelic Dprime: 0.642
BLOCK 992.  MARKERS: 5208 5209 5210 5211 5212 5213
431321 (0.560)	|0.414	0.131	0.008	0.007|
144113 (0.199)	|0.166	0.027	0.004	0.003|
141323 (0.128)	|0.105	0.018	0.002	0.003|
141313 (0.091)	|0.065	0.022	0.003	0.001|
131321 (0.011)	|0.009	0.002	0.000	0.000|
Multiallelic Dprime: 0.191
BLOCK 993.  MARKERS: 5214 5215 5216 5217
1314 (0.769)	|0.556	0.136	0.075|
3132 (0.201)	|0.137	0.007	0.056|
1334 (0.016)	|0.002	0.008	0.006|
1332 (0.014)	|0.003	0.000	0.010|
Multiallelic Dprime: 0.221
BLOCK 994.  MARKERS: 5219 5220 5221 5222 5223 5224
231232 (0.698)	|0.429	0.236	0.008	0.021|
213111 (0.151)	|0.066	0.080	0.004	0.000|
413111 (0.147)	|0.097	0.028	0.021	0.000|
Multiallelic Dprime: 0.157
BLOCK 995.  MARKERS: 5225 5226 5227
114 (0.592)	|0.582	0.009	0.000|
332 (0.348)	|0.200	0.149	0.000|
334 (0.033)	|0.031	0.002	0.000|
314 (0.022)	|0.000	0.000	0.021|
Multiallelic Dprime: 0.856
BLOCK 996.  MARKERS: 5229 5230
33 (0.813)	|0.318	0.272	0.138	0.036	0.033|
11 (0.163)	|0.093	0.032	0.010	0.026	0.000|
13 (0.022)	|0.002	0.015	0.000	0.004	0.000|
Multiallelic Dprime: 0.312
BLOCK 997.  MARKERS: 5232 5233 5234 5235 5236 5237 5238
4414443 (0.414)	|0.171	0.242|
4232124 (0.320)	|0.263	0.056|
2414443 (0.149)	|0.086	0.063|
4234424 (0.066)	|0.016	0.051|
4234444 (0.033)	|0.009	0.023|
Multiallelic Dprime: 0.367
BLOCK 998.  MARKERS: 5239 5240
21 (0.554)	|0.498	0.055|
44 (0.443)	|0.339	0.103|
Multiallelic Dprime: 0.376
BLOCK 999.  MARKERS: 5241 5242
22 (0.840)	|0.461	0.134	0.122	0.064	0.053|
44 (0.158)	|0.079	0.024	0.031	0.011	0.011|
Multiallelic Dprime: 0.061
BLOCK 1000.  MARKERS: 5243 5244 5245 5246 5247 5248
411131 (0.539)	|0.110	0.225	0.204|
411431 (0.157)	|0.090	0.049	0.014|
233113 (0.152)	|0.092	0.056	0.003|
213113 (0.076)	|0.063	0.008	0.006|
213133 (0.066)	|0.043	0.004	0.020|
Multiallelic Dprime: 0.433
BLOCK 1001.  MARKERS: 5250 5251
12 (0.406)	|0.268	0.076	0.059|
34 (0.341)	|0.229	0.077	0.034|
32 (0.246)	|0.180	0.053	0.013|
Multiallelic Dprime: 0.080
BLOCK 1002.  MARKERS: 5256 5257
42 (0.681)	|0.414	0.234	0.029|
21 (0.209)	|0.159	0.032	0.016|
22 (0.106)	|0.100	0.006	0.000|
Multiallelic Dprime: 0.479
BLOCK 1003.  MARKERS: 5261 5262 5263 5264
3311 (0.677)	|0.369	0.000	0.114	0.099	0.057	0.000|
1434 (0.272)	|0.000	0.260	0.000	0.000	0.000	0.000|
3434 (0.045)	|0.000	0.019	0.000	0.000	0.000	0.024|
Multiallelic Dprime: 0.989
BLOCK 1004.  MARKERS: 5265 5266 5267 5268 5269 5270 5271 5272 5273 5274 5275
33413242313 (0.373)	|0.255	0.008	0.078	0.028	0.000|
11411422333 (0.280)	|0.053	0.163	0.040	0.003	0.018|
33411422331 (0.115)	|0.000	0.112	0.001	0.000	0.000|
33133224133 (0.101)	|0.088	0.011	0.000	0.000	0.000|
33413222333 (0.059)	|0.058	0.000	0.000	0.000	0.000|
33411242333 (0.025)	|0.013	0.000	0.007	0.005	0.000|
Multiallelic Dprime: 0.640
BLOCK 1005.  MARKERS: 5276 5277 5278 5279
4331 (0.498)	|0.363	0.079	0.056|
2113 (0.299)	|0.006	0.293	0.000|
2331 (0.136)	|0.126	0.008	0.003|
2333 (0.037)	|0.000	0.036	0.000|
2133 (0.018)	|0.010	0.008	0.000|
Multiallelic Dprime: 0.724
BLOCK 1006.  MARKERS: 5280 5281 5282
242 (0.512)	|0.401	0.090	0.002	0.006	0.000	0.000|
424 (0.430)	|0.034	0.321	0.006	0.038	0.025	0.001|
442 (0.058)	|0.004	0.000	0.041	0.000	0.000	0.011|
Multiallelic Dprime: 0.740
BLOCK 1007.  MARKERS: 5283 5284 5285 5286 5287 5288 5289 5290 5291
121311243 (0.437)	|0.317	0.063	0.045	0.007|
243143421 (0.408)	|0.285	0.074	0.040	0.002|
221341423 (0.048)	|0.036	0.005	0.007	0.000|
243143423 (0.044)	|0.034	0.002	0.007	0.000|
243111243 (0.025)	|0.025	0.000	0.000	0.000|
221341421 (0.012)	|0.003	0.000	0.003	0.000|
Multiallelic Dprime: 0.089
BLOCK 1008.  MARKERS: 5296 5297 5298 5299 5300
21111 (0.715)	|0.436	0.267	0.001|
43233 (0.148)	|0.001	0.000	0.146|
21113 (0.105)	|0.002	0.000	0.102|
41233 (0.010)	|0.009	0.000	0.000|
Multiallelic Dprime: 0.957
BLOCK 1009.  MARKERS: 5301 5302 5303 5304 5305 5306
123111 (0.454)	|0.331	0.081	0.036|
341144 (0.275)	|0.130	0.128	0.012|
341441 (0.257)	|0.125	0.099	0.030|
Multiallelic Dprime: 0.263
BLOCK 1010.  MARKERS: 5307 5308 5309 5310
1441 (0.595)	|0.594	0.000|
3213 (0.313)	|0.220	0.087|
1411 (0.080)	|0.060	0.017|
Multiallelic Dprime: 0.857
BLOCK 1011.  MARKERS: 5311 5312 5313 5314
4113 (0.884)	|0.300	0.204	0.174	0.044	0.058	0.038	0.036	0.008	0.018|
2232 (0.106)	|0.000	0.011	0.008	0.077	0.000	0.002	0.000	0.009	0.000|
Multiallelic Dprime: 0.761
BLOCK 1012.  MARKERS: 5315 5316 5317 5318 5319 5320 5321 5322 5323 5324
1413424123 (0.300)	|0.156	0.140	0.003|
1413442123 (0.214)	|0.012	0.181	0.021|
4233422241 (0.184)	|0.151	0.028	0.002|
4211122241 (0.121)	|0.099	0.021	0.002|
1213422241 (0.060)	|0.006	0.053	0.002|
4213422241 (0.041)	|0.025	0.014	0.001|
1413422123 (0.036)	|0.004	0.013	0.019|
1211122241 (0.020)	|0.001	0.012	0.007|
1413422241 (0.018)	|0.017	0.001	0.000|
Multiallelic Dprime: 0.501
BLOCK 1013.  MARKERS: 5325 5326
13 (0.473)	|0.450	0.000	0.000	0.000	0.000	0.000	0.000	0.014	0.000|
21 (0.467)	|0.000	0.297	0.084	0.048	0.003	0.022	0.000	0.000	0.012|
23 (0.057)	|0.005	0.000	0.000	0.000	0.029	0.000	0.016	0.000	0.000|
Multiallelic Dprime: 0.988
BLOCK 1014.  MARKERS: 5327 5328 5329 5330 5331 5332 5333 5334
14411331 (0.456)	|0.454	0.000	0.000|
32232213 (0.298)	|0.296	0.000	0.000|
32231311 (0.085)	|0.001	0.083	0.000|
32211311 (0.047)	|0.006	0.000	0.042|
32232211 (0.032)	|0.000	0.030	0.000|
32231313 (0.022)	|0.022	0.000	0.000|
32232331 (0.016)	|0.000	0.016	0.000|
12211311 (0.015)	|0.000	0.000	0.014|
34411331 (0.013)	|0.013	0.000	0.001|
Multiallelic Dprime: 0.987
BLOCK 1015.  MARKERS: 5335 5336
33 (0.806)	|0.409	0.305	0.093|
41 (0.132)	|0.083	0.006	0.042|
31 (0.061)	|0.040	0.008	0.013|
Multiallelic Dprime: 0.404
BLOCK 1016.  MARKERS: 5338 5339
32 (0.532)	|0.165	0.145	0.064	0.110	0.039|
34 (0.318)	|0.132	0.042	0.099	0.015	0.029|
12 (0.149)	|0.033	0.038	0.059	0.006	0.007|
Multiallelic Dprime: 0.272
BLOCK 1017.  MARKERS: 5340 5341 5342 5343 5344 5345
432121 (0.327)	|0.159	0.131	0.037|
234231 (0.224)	|0.106	0.106	0.011|
414133 (0.221)	|0.119	0.086	0.013|
434231 (0.132)	|0.058	0.061	0.013|
434131 (0.075)	|0.029	0.031	0.015|
Multiallelic Dprime: 0.079
BLOCK 1018.  MARKERS: 5347 5348
41 (0.484)	|0.133	0.145	0.110	0.040	0.036	0.011|
34 (0.423)	|0.116	0.088	0.111	0.080	0.007	0.014|
31 (0.090)	|0.017	0.007	0.010	0.026	0.028	0.000|
Multiallelic Dprime: 0.175
BLOCK 1019.  MARKERS: 5351 5352 5353 5354 5355 5356 5357 5358 5359 5360
3224334333 (0.266)	|0.198	0.020	0.027	0.021|
3143122111 (0.240)	|0.224	0.000	0.009	0.000|
3143122131 (0.231)	|0.028	0.206	0.004	0.000|
1143122131 (0.149)	|0.017	0.003	0.088	0.035|
1143122111 (0.072)	|0.062	0.003	0.010	0.000|
1243122131 (0.025)	|0.000	0.000	0.000	0.024|
Multiallelic Dprime: 0.720
BLOCK 1020.  MARKERS: 5362 5363 5364 5365
3333 (0.544)	|0.429	0.062	0.034	0.013	0.008|
4333 (0.234)	|0.004	0.219	0.003	0.004	0.000|
3144 (0.138)	|0.002	0.006	0.063	0.049	0.016|
3143 (0.083)	|0.001	0.000	0.023	0.035	0.021|
Multiallelic Dprime: 0.810
BLOCK 1021.  MARKERS: 5366 5367 5368 5369
1433 (0.437)	|0.433	0.005|
1213 (0.289)	|0.095	0.193|
3231 (0.126)	|0.108	0.018|
1233 (0.100)	|0.055	0.045|
3233 (0.045)	|0.005	0.040|
Multiallelic Dprime: 0.699
BLOCK 1022.  MARKERS: 5373 5374
44 (0.696)	|0.493	0.204	0.000|
32 (0.304)	|0.066	0.020	0.217|
Multiallelic Dprime: 0.717
BLOCK 1023.  MARKERS: 5375 5376
24 (0.559)	|0.452	0.072	0.012	0.011|
22 (0.224)	|0.122	0.066	0.007	0.021|
42 (0.217)	|0.041	0.010	0.096	0.066|
Multiallelic Dprime: 0.491
BLOCK 1024.  MARKERS: 5378 5379 5380 5381 5382 5383 5384 5385 5386 5387 5388 5389
213423331331 (0.615)	|0.382	0.234|
213421133112 (0.149)	|0.132	0.016|
422141133112 (0.116)	|0.116	0.000|
212441123112 (0.098)	|0.000	0.098|
Multiallelic Dprime: 0.400
BLOCK 1025.  MARKERS: 5390 5391
21 (0.645)	|0.428	0.215	0.003	0.000|
43 (0.355)	|0.005	0.000	0.197	0.147|
Multiallelic Dprime: 0.981
BLOCK 1026.  MARKERS: 5392 5393 5394
243 (0.433)	|0.093	0.294	0.037|
244 (0.216)	|0.166	0.037	0.009|
223 (0.200)	|0.075	0.027	0.093|
444 (0.146)	|0.087	0.051	0.005|
Multiallelic Dprime: 0.474
BLOCK 1027.  MARKERS: 5395 5396 5397 5398
2323 (0.426)	|0.164	0.172	0.072	0.011|
4123 (0.409)	|0.353	0.023	0.023	0.006|
4141 (0.144)	|0.121	0.007	0.012	0.004|
Multiallelic Dprime: 0.604
BLOCK 1028.  MARKERS: 5400 5401 5402 5403
3412 (0.652)	|0.437	0.082	0.135|
4412 (0.211)	|0.001	0.201	0.006|
3231 (0.107)	|0.015	0.013	0.079|
3432 (0.021)	|0.019	0.001	0.000|
Multiallelic Dprime: 0.663
BLOCK 1029.  MARKERS: 5405 5406
22 (0.476)	|0.472	0.004|
42 (0.301)	|0.078	0.222|
41 (0.223)	|0.214	0.009|
Multiallelic Dprime: 0.922
BLOCK 1030.  MARKERS: 5407 5408
23 (0.763)	|0.535	0.226	0.003|
41 (0.235)	|0.002	0.009	0.224|
Multiallelic Dprime: 0.949
BLOCK 1031.  MARKERS: 5409 5410
41 (0.538)	|0.347	0.155	0.036	0.000|
21 (0.236)	|0.128	0.086	0.015	0.002|
42 (0.226)	|0.051	0.010	0.157	0.009|
Multiallelic Dprime: 0.379
BLOCK 1032.  MARKERS: 5411 5412 5413
342 (0.525)	|0.486	0.035	0.007|
142 (0.252)	|0.152	0.092	0.005|
113 (0.207)	|0.110	0.011	0.085|
112 (0.010)	|0.010	0.000	0.000|
Multiallelic Dprime: 0.527
BLOCK 1033.  MARKERS: 5415 5416
22 (0.763)	|0.327	0.275	0.117	0.015	0.009|
31 (0.138)	|0.004	0.004	0.128	0.000	0.002|
21 (0.099)	|0.002	0.002	0.003	0.083	0.000|
Multiallelic Dprime: 0.808
BLOCK 1034.  MARKERS: 5417 5418 5419 5420 5421 5422 5423
4424132 (0.333)	|0.000	0.280	0.000	0.049|
4122131 (0.281)	|0.282	0.000	0.000	0.000|
4122112 (0.247)	|0.000	0.000	0.248	0.000|
2132332 (0.098)	|0.000	0.000	0.000	0.098|
4132332 (0.010)	|0.000	0.000	0.000	0.010|
Multiallelic Dprime: 0.949
BLOCK 1035.  MARKERS: 5424 5425 5426 5427
3143 (0.294)	|0.270	0.015	0.010|
3123 (0.292)	|0.113	0.173	0.006|
1343 (0.248)	|0.180	0.057	0.012|
1141 (0.162)	|0.071	0.000	0.092|
Multiallelic Dprime: 0.519
BLOCK 1036.  MARKERS: 5430 5431
23 (0.635)	|0.497	0.085	0.053|
13 (0.245)	|0.228	0.012	0.005|
21 (0.120)	|0.073	0.029	0.017|
Multiallelic Dprime: 0.276
BLOCK 1037.  MARKERS: 5433 5434
43 (0.797)	|0.530	0.239	0.025|
24 (0.126)	|0.070	0.021	0.034|
44 (0.074)	|0.025	0.034	0.014|
Multiallelic Dprime: 0.223
BLOCK 1038.  MARKERS: 5436 5437
23 (0.626)	|0.359	0.025	0.242|
42 (0.295)	|0.003	0.289	0.003|
43 (0.073)	|0.033	0.037	0.002|
Multiallelic Dprime: 0.849
BLOCK 1039.  MARKERS: 5439 5440 5441
121 (0.398)	|0.358	0.011	0.012	0.011|
343 (0.352)	|0.014	0.067	0.262	0.007|
321 (0.250)	|0.009	0.203	0.000	0.035|
Multiallelic Dprime: 0.820
BLOCK 1040.  MARKERS: 5442 5443 5444 5445
3334 (0.381)	|0.336	0.000	0.031	0.007	0.002|
1132 (0.281)	|0.018	0.011	0.187	0.027	0.027|
1112 (0.272)	|0.000	0.264	0.000	0.000	0.000|
1334 (0.053)	|0.051	0.000	0.000	0.000	0.000|
Multiallelic Dprime: 0.880
BLOCK 1041.  MARKERS: 5447 5448 5449 5450 5451 5452 5453 5454 5455 5456 5457 5458 5459 5460 5461
412443112212133 (0.410)	|0.156	0.176	0.071|
244121233214421 (0.275)	|0.150	0.082	0.041|
412443233432433 (0.226)	|0.158	0.021	0.049|
444121233214421 (0.035)	|0.027	0.005	0.002|
412443233212421 (0.028)	|0.016	0.010	0.002|
Multiallelic Dprime: 0.233
BLOCK 1042.  MARKERS: 5465 5466 5467
341 (0.521)	|0.467	0.022	0.033|
141 (0.302)	|0.289	0.006	0.006|
123 (0.169)	|0.041	0.127	0.000|
Multiallelic Dprime: 0.635
BLOCK 1043.  MARKERS: 5470 5471 5472
442 (0.802)	|0.220	0.204	0.202	0.106	0.064|
223 (0.157)	|0.051	0.068	0.012	0.012	0.014|
422 (0.039)	|0.008	0.003	0.020	0.006	0.002|
Multiallelic Dprime: 0.179
BLOCK 1044.  MARKERS: 5473 5474 5475 5476
1144 (0.280)	|0.126	0.053	0.061	0.039	0.000	0.001	0.000|
1142 (0.274)	|0.234	0.013	0.016	0.004	0.000	0.000	0.002|
3344 (0.235)	|0.109	0.097	0.013	0.003	0.000	0.000	0.011|
3114 (0.124)	|0.029	0.000	0.009	0.069	0.016	0.000	0.000|
3144 (0.080)	|0.008	0.014	0.028	0.016	0.000	0.012	0.000|
Multiallelic Dprime: 0.442
BLOCK 1045.  MARKERS: 5477 5478 5479 5480 5481 5482 5483 5484 5485
142321432 (0.507)	|0.145	0.173	0.186|
323232214 (0.178)	|0.074	0.049	0.053|
342321432 (0.130)	|0.051	0.045	0.034|
342232412 (0.129)	|0.034	0.055	0.042|
342232432 (0.017)	|0.011	0.005	0.000|
323232412 (0.015)	|0.013	0.003	0.000|
323232432 (0.012)	|0.009	0.000	0.004|
Multiallelic Dprime: 0.136
BLOCK 1046.  MARKERS: 5487 5488
32 (0.339)	|0.193	0.000	0.006	0.108	0.031|
12 (0.335)	|0.130	0.000	0.170	0.002	0.033|
14 (0.320)	|0.000	0.314	0.001	0.000	0.005|
Multiallelic Dprime: 0.776
BLOCK 1047.  MARKERS: 5489 5490 5491 5492 5493
13111 (0.321)	|0.182	0.095	0.040	0.004|
31111 (0.317)	|0.120	0.101	0.069	0.022|
33141 (0.177)	|0.107	0.044	0.024	0.002|
33213 (0.110)	|0.068	0.027	0.011	0.005|
33111 (0.072)	|0.030	0.027	0.006	0.008|
Multiallelic Dprime: 0.168
BLOCK 1048.  MARKERS: 5494 5495 5496 5497
2432 (0.505)	|0.257	0.134	0.114|
2242 (0.297)	|0.126	0.096	0.074|
4444 (0.152)	|0.013	0.112	0.027|
4442 (0.041)	|0.030	0.011	0.000|
Multiallelic Dprime: 0.220
BLOCK 1049.  MARKERS: 5498 5499
21 (0.426)	|0.258	0.132	0.037|
43 (0.355)	|0.212	0.125	0.018|
23 (0.217)	|0.125	0.076	0.016|
Multiallelic Dprime: 0.038
BLOCK 1050.  MARKERS: 5503 5504
34 (0.597)	|0.415	0.087	0.092|
12 (0.332)	|0.298	0.031	0.004|
32 (0.071)	|0.069	0.002	0.000|
Multiallelic Dprime: 0.579
BLOCK 1051.  MARKERS: 5506 5507
21 (0.782)	|0.407	0.292	0.080|
13 (0.119)	|0.020	0.022	0.077|
11 (0.096)	|0.006	0.087	0.003|
Multiallelic Dprime: 0.502
BLOCK 1052.  MARKERS: 5510 5511
11 (0.434)	|0.363	0.064	0.004|
31 (0.403)	|0.027	0.227	0.152|
33 (0.161)	|0.152	0.002	0.006|
Multiallelic Dprime: 0.751
BLOCK 1053.  MARKERS: 5512 5513
11 (0.544)	|0.215	0.328|
31 (0.293)	|0.291	0.002|
33 (0.163)	|0.107	0.056|
Multiallelic Dprime: 0.670
BLOCK 1054.  MARKERS: 5514 5515
12 (0.612)	|0.336	0.209	0.031	0.021	0.002|
24 (0.386)	|0.331	0.040	0.002	0.001	0.008|
Multiallelic Dprime: 0.594
BLOCK 1055.  MARKERS: 5516 5517 5518 5519 5520 5521 5522 5523
22112313 (0.666)	|0.376	0.288|
44234134 (0.251)	|0.209	0.042|
42112334 (0.034)	|0.025	0.009|
44232134 (0.022)	|0.019	0.003|
22112334 (0.011)	|0.010	0.000|
Multiallelic Dprime: 0.518
BLOCK 1056.  MARKERS: 5524 5525
11 (0.652)	|0.025	0.320	0.308|
23 (0.343)	|0.326	0.005	0.013|
Multiallelic Dprime: 0.920
BLOCK 1057.  MARKERS: 5526 5527
34 (0.350)	|0.135	0.110	0.104|
32 (0.329)	|0.148	0.035	0.147|
12 (0.321)	|0.077	0.197	0.047|
Multiallelic Dprime: 0.265
BLOCK 1058.  MARKERS: 5528 5529
32 (0.360)	|0.292	0.042	0.023|
34 (0.342)	|0.176	0.015	0.151|
12 (0.298)	|0.109	0.181	0.007|
Multiallelic Dprime: 0.497
BLOCK 1059.  MARKERS: 5531 5532
42 (0.576)	|0.171	0.190	0.215|
14 (0.238)	|0.085	0.114	0.039|
44 (0.182)	|0.155	0.017	0.010|
Multiallelic Dprime: 0.349
BLOCK 1060.  MARKERS: 5535 5536
43 (0.411)	|0.093	0.086	0.231	0.000|
21 (0.325)	|0.122	0.155	0.032	0.008|
23 (0.265)	|0.177	0.057	0.020	0.010|
Multiallelic Dprime: 0.418
BLOCK 1061.  MARKERS: 5538 5539 5540 5541
3133 (0.391)	|0.163	0.143	0.023	0.062|
3321 (0.297)	|0.114	0.119	0.021	0.043|
1133 (0.282)	|0.071	0.069	0.104	0.039|
3123 (0.018)	|0.004	0.006	0.004	0.005|
Multiallelic Dprime: 0.192
BLOCK 1062.  MARKERS: 5543 5544 5545
431 (0.355)	|0.208	0.080	0.065	0.001|
131 (0.340)	|0.136	0.114	0.083	0.008|
111 (0.153)	|0.124	0.018	0.008	0.001|
132 (0.149)	|0.064	0.050	0.028	0.003|
Multiallelic Dprime: 0.222
BLOCK 1063.  MARKERS: 5546 5547 5548 5549
1434 (0.530)	|0.425	0.093	0.010|
1414 (0.264)	|0.185	0.067	0.012|
3111 (0.184)	|0.168	0.016	0.000|
1114 (0.014)	|0.014	0.000	0.000|
Multiallelic Dprime: 0.182
BLOCK 1064.  MARKERS: 5550 5551
13 (0.801)	|0.378	0.312	0.067	0.040|
31 (0.177)	|0.158	0.011	0.002	0.002|
11 (0.021)	|0.019	0.000	0.002	0.000|
Multiallelic Dprime: 0.801
BLOCK 1065.  MARKERS: 5556 5557 5558 5559 5560 5561
242324 (0.554)	|0.137	0.260	0.082	0.071|
434133 (0.324)	|0.218	0.020	0.077	0.007|
434123 (0.071)	|0.014	0.056	0.001	0.000|
242323 (0.042)	|0.035	0.002	0.000	0.000|
Multiallelic Dprime: 0.494
BLOCK 1066.  MARKERS: 5563 5564 5565 5566 5567
14433 (0.404)	|0.289	0.036	0.080|
32411 (0.344)	|0.249	0.007	0.088|
32231 (0.163)	|0.010	0.153	0.000|
34433 (0.078)	|0.078	0.000	0.000|
Multiallelic Dprime: 0.473
BLOCK 1067.  MARKERS: 5568 5569
34 (0.632)	|0.291	0.220	0.121|
32 (0.200)	|0.196	0.000	0.003|
24 (0.169)	|0.089	0.006	0.074|
Multiallelic Dprime: 0.549
BLOCK 1068.  MARKERS: 5571 5572
11 (0.575)	|0.298	0.081	0.070	0.069	0.057|
13 (0.226)	|0.098	0.035	0.028	0.026	0.039|
33 (0.198)	|0.100	0.031	0.025	0.022	0.019|
Multiallelic Dprime: 0.060
BLOCK 1069.  MARKERS: 5575 5576 5577 5578
1413 (0.497)	|0.260	0.235	0.002|
3413 (0.147)	|0.020	0.093	0.033|
1411 (0.124)	|0.110	0.014	0.000|
1113 (0.117)	|0.069	0.047	0.000|
1431 (0.115)	|0.111	0.004	0.000|
Multiallelic Dprime: 0.384
BLOCK 1070.  MARKERS: 5581 5582
21 (0.572)	|0.551	0.022|
43 (0.392)	|0.000	0.388|
41 (0.036)	|0.036	0.000|
Multiallelic Dprime: 0.947
BLOCK 1071.  MARKERS: 5583 5584
13 (0.590)	|0.180	0.269	0.139|
31 (0.408)	|0.199	0.092	0.116|
Multiallelic Dprime: 0.232
BLOCK 1072.  MARKERS: 5589 5590
24 (0.379)	|0.266	0.081	0.031|
22 (0.361)	|0.221	0.093	0.048|
44 (0.257)	|0.204	0.024	0.029|
Multiallelic Dprime: 0.166
BLOCK 1073.  MARKERS: 5595 5596
21 (0.692)	|0.501	0.184	0.007|
23 (0.198)	|0.027	0.031	0.136|
43 (0.110)	|0.002	0.110	0.000|
Multiallelic Dprime: 0.684
BLOCK 1074.  MARKERS: 5597 5598
43 (0.529)	|0.286	0.179	0.063|
31 (0.324)	|0.177	0.132	0.015|
41 (0.143)	|0.090	0.040	0.013|
Multiallelic Dprime: 0.087
BLOCK 1075.  MARKERS: 5601 5602
41 (0.555)	|0.148	0.365	0.042|
33 (0.352)	|0.332	0.018	0.002|
43 (0.091)	|0.001	0.000	0.089|
Multiallelic Dprime: 0.768
BLOCK 1076.  MARKERS: 5603 5604 5605
143 (0.483)	|0.073	0.258	0.056	0.083	0.012|
142 (0.382)	|0.136	0.020	0.186	0.029	0.002|
323 (0.132)	|0.122	0.006	0.004	0.000	0.000|
Multiallelic Dprime: 0.592
BLOCK 1077.  MARKERS: 5607 5608 5609 5610 5611
41422 (0.332)	|0.308	0.012	0.013|
43224 (0.284)	|0.271	0.006	0.006|
21424 (0.244)	|0.056	0.112	0.076|
41244 (0.112)	|0.112	0.000	0.000|
41424 (0.014)	|0.003	0.000	0.011|
Multiallelic Dprime: 0.777
BLOCK 1078.  MARKERS: 5612 5613 5614
233 (0.762)	|0.355	0.284	0.011	0.102|
213 (0.129)	|0.003	0.002	0.123	0.000|
332 (0.109)	|0.005	0.044	0.057	0.000|
Multiallelic Dprime: 0.754
BLOCK 1079.  MARKERS: 5615 5616 5617 5618
4332 (0.364)	|0.273	0.058	0.000	0.000	0.019	0.009|
3322 (0.332)	|0.002	0.311	0.013	0.000	0.000	0.000|
3132 (0.190)	|0.010	0.004	0.110	0.037	0.015	0.009|
4334 (0.101)	|0.099	0.000	0.000	0.000	0.000	0.000|
Multiallelic Dprime: 0.819
BLOCK 1080.  MARKERS: 5620 5621 5622 5623 5624 5625
434222 (0.389)	|0.007	0.371	0.002	0.002	0.006|
232132 (0.378)	|0.305	0.024	0.040	0.001	0.004|
412133 (0.124)	|0.094	0.000	0.000	0.029	0.000|
432133 (0.037)	|0.031	0.003	0.000	0.000	0.000|
432222 (0.035)	|0.000	0.033	0.000	0.000	0.001|
432132 (0.021)	|0.006	0.006	0.000	0.000	0.009|
Multiallelic Dprime: 0.831
BLOCK 1081.  MARKERS: 5627 5628 5629 5630 5631
14331 (0.450)	|0.313	0.004	0.134	0.000|
33112 (0.445)	|0.122	0.310	0.004	0.000|
33312 (0.044)	|0.000	0.000	0.000	0.043|
34331 (0.034)	|0.033	0.001	0.000	0.000|
33331 (0.020)	|0.011	0.000	0.009	0.000|
Multiallelic Dprime: 0.707
BLOCK 1082.  MARKERS: 5633 5634 5635 5636 5637
11224 (0.478)	|0.337	0.003	0.000	0.116	0.013|
43334 (0.321)	|0.001	0.304	0.004	0.000	0.000|
43322 (0.147)	|0.000	0.005	0.131	0.000	0.000|
41324 (0.044)	|0.002	0.000	0.000	0.000	0.035|
Multiallelic Dprime: 0.963
BLOCK 1083.  MARKERS: 5639 5640 5641 5642 5643 5644 5645 5646
11422343 (0.345)	|0.346	0.000|
32234223 (0.313)	|0.313	0.000|
32434223 (0.134)	|0.133	0.000|
11424221 (0.116)	|0.000	0.115|
11434223 (0.050)	|0.049	0.000|
Multiallelic Dprime: 1.000
BLOCK 1084.  MARKERS: 5647 5648
42 (0.866)	|0.334	0.300	0.233|
24 (0.134)	|0.095	0.033	0.005|
Multiallelic Dprime: 0.497
BLOCK 1085.  MARKERS: 5651 5652
24 (0.429)	|0.071	0.284	0.014	0.059|
44 (0.332)	|0.330	0.002	0.000	0.000|
22 (0.239)	|0.000	0.031	0.203	0.004|
Multiallelic Dprime: 0.843
BLOCK 1086.  MARKERS: 5654 5655 5656 5657 5658
42322 (0.402)	|0.307	0.063	0.014	0.007	0.011|
22321 (0.317)	|0.073	0.193	0.015	0.004	0.031|
23142 (0.217)	|0.022	0.010	0.071	0.097	0.017|
23122 (0.064)	|0.024	0.002	0.014	0.001	0.023|
Multiallelic Dprime: 0.581
BLOCK 1087.  MARKERS: 5662 5663 5664 5665
3131 (0.426)	|0.199	0.143	0.084|
3112 (0.267)	|0.166	0.023	0.079|
1331 (0.114)	|0.045	0.064	0.005|
3331 (0.109)	|0.013	0.091	0.004|
3132 (0.083)	|0.037	0.018	0.028|
Multiallelic Dprime: 0.254
BLOCK 1088.  MARKERS: 5666 5667
21 (0.461)	|0.433	0.006	0.017	0.000	0.000|
23 (0.339)	|0.060	0.254	0.004	0.020	0.000|
43 (0.201)	|0.011	0.053	0.116	0.000	0.015|
Multiallelic Dprime: 0.787
BLOCK 1089.  MARKERS: 5668 5669 5670 5671
3211 (0.505)	|0.235	0.231	0.041|
1213 (0.313)	|0.153	0.084	0.073|
3431 (0.137)	|0.051	0.077	0.009|
3231 (0.020)	|0.012	0.000	0.006|
1211 (0.015)	|0.006	0.007	0.003|
Multiallelic Dprime: 0.168
BLOCK 1090.  MARKERS: 5672 5673
24 (0.461)	|0.174	0.222	0.041	0.006	0.010|
12 (0.404)	|0.195	0.162	0.033	0.012	0.003|
14 (0.134)	|0.054	0.018	0.047	0.000	0.002|
Multiallelic Dprime: 0.159
BLOCK 1091.  MARKERS: 5680 5681 5682 5683 5684 5685 5686
2442122 (0.424)	|0.377	0.029	0.013|
3122122 (0.402)	|0.206	0.159	0.034|
2441211 (0.121)	|0.114	0.000	0.005|
2442221 (0.018)	|0.018	0.000	0.000|
2442121 (0.015)	|0.003	0.011	0.000|
Multiallelic Dprime: 0.643
BLOCK 1092.  MARKERS: 5689 5690
33 (0.732)	|0.648	0.081|
21 (0.205)	|0.023	0.179|
23 (0.055)	|0.024	0.030|
Multiallelic Dprime: 0.737
BLOCK 1093.  MARKERS: 5691 5692 5693
133 (0.700)	|0.451	0.119	0.112	0.017|
441 (0.290)	|0.089	0.191	0.009	0.003|
Multiallelic Dprime: 0.498
BLOCK 1094.  MARKERS: 5694 5695 5696
112 (0.544)	|0.362	0.058	0.118	0.005|
124 (0.313)	|0.005	0.308	0.000	0.000|
312 (0.121)	|0.106	0.008	0.001	0.005|
122 (0.023)	|0.006	0.006	0.000	0.000|
Multiallelic Dprime: 0.748
BLOCK 1095.  MARKERS: 5697 5698 5699
222 (0.479)	|0.462	0.007	0.011|
142 (0.382)	|0.301	0.062	0.019|
144 (0.118)	|0.016	0.102	0.000|
122 (0.010)	|0.005	0.005	0.000|
Multiallelic Dprime: 0.517
BLOCK 1096.  MARKERS: 5700 5701
24 (0.791)	|0.482	0.277	0.000	0.004	0.011	0.000|
42 (0.180)	|0.000	0.000	0.097	0.068	0.001	0.011|
22 (0.030)	|0.000	0.000	0.000	0.018	0.012	0.000|
Multiallelic Dprime: 0.977
BLOCK 1097.  MARKERS: 5702 5703 5704 5705 5706 5707
323314 (0.481)	|0.346	0.119	0.014|
241312 (0.278)	|0.247	0.022	0.005|
223132 (0.097)	|0.063	0.035	0.000|
223312 (0.088)	|0.021	0.063	0.005|
223314 (0.024)	|0.018	0.006	0.000|
223134 (0.011)	|0.008	0.003	0.000|
Multiallelic Dprime: 0.264
BLOCK 1098.  MARKERS: 5713 5714
12 (0.721)	|0.218	0.146	0.156	0.111	0.083|
24 (0.249)	|0.066	0.089	0.044	0.036	0.013|
14 (0.024)	|0.009	0.005	0.005	0.000	0.000|
Multiallelic Dprime: 0.153
BLOCK 1099.  MARKERS: 5716 5717 5718 5719 5720 5721 5722 5723
22321321 (0.293)	|0.031	0.114	0.094	0.057|
22321323 (0.245)	|0.186	0.032	0.010	0.016|
34141121 (0.206)	|0.096	0.021	0.056	0.030|
22322123 (0.148)	|0.038	0.076	0.015	0.018|
22121141 (0.098)	|0.009	0.008	0.022	0.058|
Multiallelic Dprime: 0.426
BLOCK 1100.  MARKERS: 5726 5727 5728 5729 5730 5731 5732
2224333 (0.362)	|0.222	0.095	0.019	0.018|
2211233 (0.259)	|0.052	0.061	0.103	0.037|
4421233 (0.197)	|0.035	0.091	0.044	0.021|
4421214 (0.178)	|0.043	0.075	0.011	0.047|
Multiallelic Dprime: 0.349
BLOCK 1101.  MARKERS: 5734 5735 5736 5737
4231 (0.353)	|0.209	0.125	0.018|
1231 (0.326)	|0.187	0.111	0.027|
1223 (0.179)	|0.117	0.054	0.008|
1433 (0.123)	|0.046	0.071	0.005|
Multiallelic Dprime: 0.110
BLOCK 1102.  MARKERS: 5741 5742
22 (0.574)	|0.386	0.174	0.009|
44 (0.363)	|0.199	0.140	0.021|
24 (0.061)	|0.021	0.018	0.022|
Multiallelic Dprime: 0.153
BLOCK 1103.  MARKERS: 5746 5747
11 (0.606)	|0.295	0.251	0.060|
33 (0.333)	|0.136	0.138	0.052|
31 (0.052)	|0.010	0.041	0.001|
Multiallelic Dprime: 0.120
BLOCK 1104.  MARKERS: 5750 5751
44 (0.442)	|0.325	0.109	0.008|
22 (0.437)	|0.350	0.065	0.022|
24 (0.114)	|0.090	0.023	0.000|
Multiallelic Dprime: 0.153
BLOCK 1105.  MARKERS: 5755 5756
12 (0.771)	|0.476	0.295|
34 (0.199)	|0.098	0.101|
32 (0.030)	|0.020	0.010|
Multiallelic Dprime: 0.141
BLOCK 1106.  MARKERS: 5759 5760
32 (0.594)	|0.464	0.120|
24 (0.406)	|0.361	0.038|
Multiallelic Dprime: 0.408
BLOCK 1107.  MARKERS: 5764 5765 5766
311 (0.824)	|0.467	0.195	0.159|
123 (0.158)	|0.077	0.058	0.023|
Multiallelic Dprime: 0.143
BLOCK 1108.  MARKERS: 5767 5768
12 (0.554)	|0.330	0.203	0.011|
13 (0.255)	|0.057	0.022	0.176|
32 (0.189)	|0.113	0.074	0.000|
Multiallelic Dprime: 0.446
BLOCK 1109.  MARKERS: 5769 5770 5771
311 (0.502)	|0.026	0.318	0.000	0.160|
314 (0.300)	|0.298	0.000	0.000	0.000|
231 (0.187)	|0.012	0.000	0.175	0.000|
Multiallelic Dprime: 0.961
BLOCK 1110.  MARKERS: 5772 5773 5774
243 (0.340)	|0.022	0.139	0.014	0.164|
143 (0.324)	|0.314	0.000	0.011	0.000|
223 (0.180)	|0.005	0.000	0.175	0.000|
241 (0.155)	|0.020	0.101	0.036	0.000|
Multiallelic Dprime: 0.815
BLOCK 1111.  MARKERS: 5776 5777 5778 5779
3334 (0.358)	|0.297	0.046	0.014|
1332 (0.241)	|0.189	0.037	0.015|
3332 (0.236)	|0.204	0.020	0.012|
3412 (0.164)	|0.146	0.016	0.002|
Multiallelic Dprime: 0.128
BLOCK 1112.  MARKERS: 5780 5781
41 (0.838)	|0.823	0.014|
13 (0.119)	|0.004	0.113|
11 (0.043)	|0.041	0.002|
Multiallelic Dprime: 0.868
BLOCK 1113.  MARKERS: 5783 5784 5785
131 (0.868)	|0.446	0.286	0.134|
323 (0.130)	|0.056	0.045	0.028|
Multiallelic Dprime: 0.084
BLOCK 1114.  MARKERS: 5788 5789
34 (0.502)	|0.485	0.010	0.006|
12 (0.332)	|0.005	0.233	0.094|
14 (0.163)	|0.080	0.039	0.042|
Multiallelic Dprime: 0.768
BLOCK 1115.  MARKERS: 5791 5792 5793
421 (0.566)	|0.335	0.135	0.096|
343 (0.287)	|0.036	0.240	0.010|
423 (0.145)	|0.093	0.047	0.004|
Multiallelic Dprime: 0.497
BLOCK 1116.  MARKERS: 5796 5797
14 (0.470)	|0.446	0.003	0.017|
12 (0.420)	|0.071	0.203	0.143|
34 (0.110)	|0.110	0.000	0.000|
Multiallelic Dprime: 0.904
BLOCK 1117.  MARKERS: 5798 5799 5800
431 (0.627)	|0.545	0.008	0.012	0.064|
441 (0.208)	|0.012	0.189	0.004	0.002|
233 (0.160)	|0.033	0.000	0.127	0.000|
Multiallelic Dprime: 0.844
BLOCK 1118.  MARKERS: 5801 5802 5803
124 (0.594)	|0.551	0.041	0.000	0.003|
144 (0.196)	|0.005	0.191	0.000	0.000|
341 (0.143)	|0.000	0.000	0.143	0.000|
141 (0.066)	|0.000	0.000	0.000	0.066|
Multiallelic Dprime: 0.942
BLOCK 1119.  MARKERS: 5804 5805 5806
314 (0.556)	|0.408	0.016	0.092	0.039|
212 (0.233)	|0.034	0.166	0.014	0.020|
324 (0.142)	|0.020	0.005	0.065	0.052|
312 (0.069)	|0.004	0.060	0.000	0.004|
Multiallelic Dprime: 0.628
BLOCK 1120.  MARKERS: 5807 5808 5809 5810 5811 5812
341111 (0.467)	|0.366	0.019	0.006	0.000	0.000	0.036	0.014	0.010|
323333 (0.246)	|0.004	0.180	0.001	0.003	0.059	0.000	0.000	0.000|
123333 (0.172)	|0.007	0.063	0.083	0.014	0.000	0.000	0.000	0.000|
341113 (0.115)	|0.003	0.002	0.021	0.088	0.000	0.000	0.000	0.000|
Multiallelic Dprime: 0.843
BLOCK 1121.  MARKERS: 5814 5815 5816 5817 5818 5819 5820 5821 5822 5823 5824 5825 5826 5827
31211232331324 (0.381)	|0.109	0.118	0.063	0.048	0.016	0.010	0.003|
23413113243122 (0.264)	|0.076	0.061	0.071	0.015	0.012	0.012	0.003|
23233113233342 (0.113)	|0.044	0.019	0.015	0.004	0.026	0.000	0.000|
23233113233322 (0.104)	|0.038	0.012	0.016	0.003	0.019	0.002	0.007|
23211113233322 (0.060)	|0.004	0.009	0.009	0.009	0.000	0.009	0.016|
31211133233322 (0.037)	|0.010	0.005	0.007	0.008	0.000	0.000	0.001|
23213113243122 (0.013)	|0.003	0.000	0.004	0.002	0.003	0.000	0.000|
31211132331324 (0.010)	|0.009	0.000	0.000	0.000	0.002	0.000	0.000|
Multiallelic Dprime: 0.233
BLOCK 1122.  MARKERS: 5829 5830 5831 5832 5833 5834 5835 5836
12422114 (0.294)	|0.001	0.183	0.000	0.104	0.000	0.000	0.000	0.000|
34432114 (0.227)	|0.221	0.000	0.000	0.000	0.000	0.000	0.001	0.000|
12324331 (0.190)	|0.000	0.000	0.178	0.000	0.002	0.000	0.000	0.000|
12424331 (0.094)	|0.000	0.000	0.001	0.000	0.090	0.000	0.000	0.000|
12324311 (0.079)	|0.000	0.000	0.000	0.000	0.000	0.077	0.000	0.000|
12432114 (0.034)	|0.010	0.000	0.000	0.000	0.000	0.000	0.021	0.000|
32432114 (0.031)	|0.000	0.000	0.000	0.000	0.000	0.000	0.032	0.000|
Multiallelic Dprime: 0.985
BLOCK 1123.  MARKERS: 5838 5839 5840 5841 5842 5843 5844 5845 5846 5847 5848 5849 5850 5851 5852 5853 5854 5855
444121424224232323 (0.236)	|0.018	0.219	0.001|
442141242244232231 (0.198)	|0.192	0.003	0.002|
222341424244232231 (0.181)	|0.065	0.026	0.092|
442143242244232231 (0.107)	|0.107	0.000	0.000|
222141424442414231 (0.103)	|0.000	0.002	0.100|
422141424244232221 (0.078)	|0.000	0.074	0.004|
442121424244232221 (0.055)	|0.000	0.055	0.000|
442141424244212231 (0.012)	|0.000	0.000	0.013|
Multiallelic Dprime: 0.829
BLOCK 1124.  MARKERS: 5856 5857
11 (0.390)	|0.117	0.263	0.009|
31 (0.388)	|0.256	0.003	0.129|
33 (0.222)	|0.101	0.024	0.097|
Multiallelic Dprime: 0.504
BLOCK 1125.  MARKERS: 5858 5859
21 (0.475)	|0.044	0.169	0.195	0.063|
11 (0.290)	|0.222	0.017	0.037	0.014|
23 (0.236)	|0.034	0.078	0.014	0.110|
Multiallelic Dprime: 0.536
BLOCK 1126.  MARKERS: 5861 5862 5863
433 (0.302)	|0.255	0.036	0.008|
133 (0.261)	|0.089	0.154	0.014|
434 (0.245)	|0.241	0.004	0.000|
113 (0.187)	|0.029	0.003	0.156|
Multiallelic Dprime: 0.714
BLOCK 1127.  MARKERS: 5865 5866 5867 5868
2142 (0.617)	|0.500	0.088	0.029|
4324 (0.197)	|0.011	0.184	0.003|
4122 (0.179)	|0.090	0.007	0.083|
Multiallelic Dprime: 0.595
BLOCK 1128.  MARKERS: 5870 5871
34 (0.602)	|0.130	0.411	0.062|
12 (0.283)	|0.284	0.000	0.000|
32 (0.115)	|0.004	0.000	0.108|
Multiallelic Dprime: 0.814
BLOCK 1129.  MARKERS: 5872 5873
42 (0.417)	|0.357	0.059|
31 (0.412)	|0.355	0.056|
32 (0.171)	|0.143	0.023|
Multiallelic Dprime: 0.019
BLOCK 1130.  MARKERS: 5881 5882
41 (0.855)	|0.605	0.141	0.109|
33 (0.138)	|0.057	0.078	0.003|
Multiallelic Dprime: 0.443
BLOCK 1131.  MARKERS: 5884 5885 5886
343 (0.662)	|0.353	0.225	0.082|
243 (0.220)	|0.078	0.059	0.079|
211 (0.118)	|0.048	0.046	0.024|
Multiallelic Dprime: 0.184
BLOCK 1132.  MARKERS: 5887 5888
22 (0.480)	|0.417	0.063|
24 (0.330)	|0.264	0.065|
44 (0.185)	|0.171	0.015|
Multiallelic Dprime: 0.187
BLOCK 1133.  MARKERS: 5890 5891
11 (0.856)	|0.527	0.322|
23 (0.142)	|0.102	0.040|
Multiallelic Dprime: 0.232
BLOCK 1134.  MARKERS: 5892 5893
41 (0.631)	|0.156	0.344	0.131|
23 (0.362)	|0.230	0.022	0.110|
Multiallelic Dprime: 0.501
BLOCK 1135.  MARKERS: 5894 5895
22 (0.389)	|0.005	0.245	0.134|
42 (0.369)	|0.370	0.003	0.002|
44 (0.242)	|0.069	0.170	0.002|
Multiallelic Dprime: 0.761
BLOCK 1136.  MARKERS: 5898 5899
22 (0.444)	|0.391	0.004	0.003	0.003	0.001	0.036|
32 (0.418)	|0.009	0.203	0.146	0.044	0.008	0.000|
34 (0.138)	|0.022	0.000	0.000	0.050	0.064	0.000|
Multiallelic Dprime: 0.869
BLOCK 1137.  MARKERS: 5900 5901 5902 5903 5904 5905 5906 5907 5908 5909
1124421342 (0.421)	|0.189	0.200	0.027	0.005	0.000|
2343233444 (0.207)	|0.099	0.011	0.094	0.002	0.002|
2343233322 (0.146)	|0.061	0.030	0.047	0.000	0.008|
2343233342 (0.100)	|0.046	0.004	0.035	0.013	0.000|
1123233342 (0.073)	|0.041	0.002	0.007	0.018	0.005|
1124423342 (0.036)	|0.033	0.001	0.002	0.000	0.000|
Multiallelic Dprime: 0.350
BLOCK 1138.  MARKERS: 5911 5912 5913 5914 5915 5916 5917
1432324 (0.474)	|0.169	0.303|
3332122 (0.252)	|0.238	0.013|
1424342 (0.215)	|0.174	0.041|
1432122 (0.040)	|0.037	0.003|
3432122 (0.016)	|0.015	0.000|
Multiallelic Dprime: 0.695
BLOCK 1139.  MARKERS: 5918 5919
32 (0.635)	|0.303	0.331|
44 (0.361)	|0.229	0.130|
Multiallelic Dprime: 0.220
BLOCK 1140.  MARKERS: 5920 5921
33 (0.533)	|0.495	0.039|
11 (0.464)	|0.008	0.454|
Multiallelic Dprime: 0.967
BLOCK 1141.  MARKERS: 5922 5923
33 (0.504)	|0.365	0.139|
11 (0.494)	|0.252	0.242|
Multiallelic Dprime: 0.277
BLOCK 1142.  MARKERS: 5925 5926
33 (0.619)	|0.357	0.118	0.094	0.040	0.006|
24 (0.381)	|0.203	0.060	0.044	0.060	0.007|
Multiallelic Dprime: 0.104
BLOCK 1143.  MARKERS: 5929 5930 5931 5932 5933 5934
243111 (0.560)	|0.557	0.003|
341111 (0.178)	|0.176	0.002|
341333 (0.139)	|0.054	0.084|
221111 (0.099)	|0.037	0.063|
341113 (0.012)	|0.010	0.003|
Multiallelic Dprime: 0.847
BLOCK 1144.  MARKERS: 5935 5936 5937
321 (0.845)	|0.221	0.166	0.150	0.151	0.091	0.033	0.016|
443 (0.154)	|0.024	0.042	0.032	0.024	0.031	0.000	0.000|
Multiallelic Dprime: 0.199
BLOCK 1145.  MARKERS: 5939 5940 5941 5942 5943 5944
214211 (0.244)	|0.125	0.000	0.122|
232211 (0.209)	|0.002	0.203	0.000|
132411 (0.182)	|0.022	0.159	0.000|
132433 (0.175)	|0.171	0.000	0.006|
234211 (0.121)	|0.115	0.000	0.006|
232411 (0.033)	|0.028	0.000	0.004|
132211 (0.016)	|0.000	0.016	0.000|
Multiallelic Dprime: 0.810
BLOCK 1146.  MARKERS: 5945 5946
22 (0.475)	|0.157	0.154	0.164|
42 (0.381)	|0.134	0.136	0.111|
24 (0.142)	|0.082	0.041	0.017|
Multiallelic Dprime: 0.111
BLOCK 1147.  MARKERS: 5947 5948
42 (0.373)	|0.345	0.002	0.024	0.000|
22 (0.330)	|0.073	0.232	0.008	0.016|
23 (0.295)	|0.290	0.005	0.000	0.000|
Multiallelic Dprime: 0.863
BLOCK 1148.  MARKERS: 5949 5950 5951
421 (0.710)	|0.503	0.128	0.077|
233 (0.238)	|0.010	0.221	0.002|
223 (0.032)	|0.023	0.006	0.003|
221 (0.016)	|0.015	0.001	0.000|
Multiallelic Dprime: 0.748
BLOCK 1149.  MARKERS: 5953 5954
11 (0.553)	|0.271	0.014	0.264|
23 (0.359)	|0.006	0.336	0.018|
13 (0.083)	|0.080	0.000	0.002|
Multiallelic Dprime: 0.818
BLOCK 1150.  MARKERS: 5956 5957
21 (0.356)	|0.223	0.129|
13 (0.354)	|0.309	0.044|
11 (0.286)	|0.264	0.017|
Multiallelic Dprime: 0.500
BLOCK 1151.  MARKERS: 5958 5959
32 (0.799)	|0.504	0.280	0.017|
14 (0.192)	|0.023	0.000	0.168|
Multiallelic Dprime: 0.859
BLOCK 1152.  MARKERS: 5962 5963
11 (0.527)	|0.336	0.190|
33 (0.281)	|0.203	0.077|
13 (0.193)	|0.121	0.071|
Multiallelic Dprime: 0.101
BLOCK 1153.  MARKERS: 5966 5967
23 (0.660)	|0.062	0.242	0.200	0.142	0.007|
41 (0.337)	|0.311	0.008	0.001	0.004	0.003|
Multiallelic Dprime: 0.920
BLOCK 1154.  MARKERS: 5968 5969 5970 5971 5972 5973
443411 (0.373)	|0.337	0.000	0.000	0.037|
443222 (0.249)	|0.000	0.000	0.247	0.003|
143222 (0.202)	|0.000	0.199	0.001	0.000|
421222 (0.146)	|0.000	0.072	0.000	0.071|
443422 (0.010)	|0.000	0.009	0.000	0.000|
Multiallelic Dprime: 0.921
BLOCK 1155.  MARKERS: 5974 5975 5976
424 (0.341)	|0.191	0.151|
244 (0.284)	|0.137	0.146|
241 (0.253)	|0.165	0.088|
444 (0.116)	|0.076	0.040|
Multiallelic Dprime: 0.122
BLOCK 1156.  MARKERS: 5978 5979
31 (0.571)	|0.314	0.112	0.144|
43 (0.427)	|0.104	0.202	0.118|
Multiallelic Dprime: 0.305
BLOCK 1157.  MARKERS: 5982 5983 5984
414 (0.419)	|0.211	0.000	0.130	0.057	0.008	0.000	0.004	0.000|
132 (0.313)	|0.007	0.277	0.000	0.009	0.008	0.000	0.000	0.000|
434 (0.262)	|0.081	0.001	0.023	0.088	0.018	0.022	0.011	0.013|
Multiallelic Dprime: 0.679
BLOCK 1158.  MARKERS: 5985 5986 5987 5988 5989 5990 5991
3231231 (0.298)	|0.298	0.000	0.000|
1241232 (0.281)	|0.000	0.280	0.000|
3431231 (0.157)	|0.156	0.000	0.000|
3233421 (0.156)	|0.000	0.000	0.156|
3241232 (0.033)	|0.000	0.032	0.000|
3233431 (0.022)	|0.022	0.000	0.000|
3241231 (0.014)	|0.003	0.014	0.000|
3233232 (0.012)	|0.000	0.012	0.000|
Multiallelic Dprime: 0.996
BLOCK 1159.  MARKERS: 5992 5993
24 (0.488)	|0.000	0.456	0.032|
42 (0.347)	|0.330	0.014	0.000|
44 (0.165)	|0.163	0.000	0.000|
Multiallelic Dprime: 0.959
BLOCK 1160.  MARKERS: 5994 5995
13 (0.493)	|0.265	0.211	0.012	0.002|
31 (0.469)	|0.209	0.150	0.092	0.019|
33 (0.033)	|0.026	0.005	0.001	0.000|
Multiallelic Dprime: 0.214
BLOCK 1161.  MARKERS: 5998 5999 6000 6001
3124 (0.504)	|0.130	0.265	0.109|
1124 (0.368)	|0.237	0.054	0.077|
1342 (0.106)	|0.062	0.039	0.004|
1324 (0.022)	|0.016	0.000	0.005|
Multiallelic Dprime: 0.373
BLOCK 1162.  MARKERS: 6002 6003
11 (0.444)	|0.356	0.085	0.002|
33 (0.360)	|0.064	0.293	0.002|
31 (0.196)	|0.020	0.040	0.134|
Multiallelic Dprime: 0.669
BLOCK 1163.  MARKERS: 6004 6005 6006
444 (0.440)	|0.365	0.000	0.011	0.062|
433 (0.418)	|0.036	0.235	0.137	0.000|
244 (0.138)	|0.119	0.018	0.000	0.000|
Multiallelic Dprime: 0.810
BLOCK 1164.  MARKERS: 6008 6009 6010 6011 6012 6013
221121 (0.521)	|0.375	0.138	0.004|
342321 (0.252)	|0.000	0.039	0.212|
221134 (0.150)	|0.001	0.147	0.002|
221321 (0.061)	|0.000	0.000	0.060|
Multiallelic Dprime: 0.792
BLOCK 1165.  MARKERS: 6014 6015
11 (0.386)	|0.321	0.023	0.034	0.003	0.003|
31 (0.330)	|0.100	0.119	0.079	0.008	0.005|
33 (0.279)	|0.266	0.003	0.002	0.007	0.000|
Multiallelic Dprime: 0.617
BLOCK 1166.  MARKERS: 6016 6017 6018 6019 6020 6021 6022
3444113 (0.689)	|0.619	0.039	0.031|
3444332 (0.145)	|0.000	0.144	0.000|
1322133 (0.116)	|0.010	0.000	0.106|
3444133 (0.017)	|0.009	0.000	0.008|
3444112 (0.011)	|0.000	0.011	0.000|
Multiallelic Dprime: 0.860
BLOCK 1167.  MARKERS: 6023 6024
12 (0.657)	|0.118	0.220	0.010	0.096	0.061	0.061	0.039	0.038|
14 (0.198)	|0.133	0.014	0.007	0.006	0.004	0.000	0.014	0.010|
32 (0.144)	|0.010	0.018	0.115	0.004	0.000	0.000	0.000	0.000|
Multiallelic Dprime: 0.628
BLOCK 1168.  MARKERS: 6027 6028 6029 6030 6031 6032 6033 6034 6035 6036 6037 6038 6039
1241114424231 (0.262)	|0.261	0.001	0.000	0.000|
1231114442234 (0.253)	|0.000	0.248	0.000	0.004|
2433332324414 (0.132)	|0.000	0.000	0.131	0.000|
1231114424234 (0.107)	|0.001	0.000	0.000	0.104|
1433332324414 (0.064)	|0.000	0.000	0.065	0.000|
1433314424234 (0.061)	|0.000	0.000	0.000	0.062|
1241114442234 (0.053)	|0.000	0.054	0.000	0.000|
1231114424231 (0.047)	|0.047	0.000	0.000	0.000|
Multiallelic Dprime: 0.991
BLOCK 1169.  MARKERS: 6040 6041 6042 6043
2211 (0.311)	|0.101	0.064	0.066	0.079|
2233 (0.307)	|0.079	0.112	0.092	0.022|
2311 (0.201)	|0.059	0.072	0.015	0.056|
4233 (0.179)	|0.083	0.032	0.036	0.029|
Multiallelic Dprime: 0.193
BLOCK 1170.  MARKERS: 6047 6048 6049
241 (0.320)	|0.088	0.088	0.082	0.037	0.022	0.004|
223 (0.282)	|0.085	0.068	0.041	0.054	0.028	0.003|
221 (0.209)	|0.096	0.033	0.039	0.020	0.013	0.009|
323 (0.186)	|0.079	0.030	0.026	0.038	0.014	0.000|
Multiallelic Dprime: 0.169
BLOCK 1171.  MARKERS: 6050 6051 6052 6053 6054
12311 (0.348)	|0.234	0.065	0.048|
32111 (0.218)	|0.174	0.031	0.013|
14311 (0.189)	|0.057	0.128	0.004|
12333 (0.149)	|0.046	0.011	0.092|
32311 (0.076)	|0.015	0.055	0.006|
12111 (0.016)	|0.003	0.003	0.011|
Multiallelic Dprime: 0.472
BLOCK 1172.  MARKERS: 6056 6057
24 (0.533)	|0.338	0.028	0.162|
22 (0.294)	|0.019	0.198	0.076|
32 (0.173)	|0.035	0.120	0.018|
Multiallelic Dprime: 0.576
BLOCK 1173.  MARKERS: 6059 6060
32 (0.392)	|0.259	0.133	0.000|
14 (0.346)	|0.283	0.056	0.000|
12 (0.256)	|0.129	0.109	0.012|
Multiallelic Dprime: 0.253
BLOCK 1174.  MARKERS: 6065 6066 6067
311 (0.674)	|0.427	0.177	0.064|
123 (0.298)	|0.250	0.041	0.001|
111 (0.013)	|0.003	0.011	0.000|
Multiallelic Dprime: 0.457
BLOCK 1175.  MARKERS: 6068 6069 6070
331 (0.685)	|0.343	0.089	0.253|
213 (0.229)	|0.043	0.187	0.000|
233 (0.065)	|0.002	0.054	0.008|
Multiallelic Dprime: 0.728
BLOCK 1176.  MARKERS: 6071 6072
22 (0.391)	|0.312	0.074	0.004|
24 (0.347)	|0.173	0.136	0.038|
32 (0.263)	|0.260	0.001	0.002|
Multiallelic Dprime: 0.514
BLOCK 1177.  MARKERS: 6074 6075
44 (0.745)	|0.493	0.244|
22 (0.211)	|0.058	0.153|
24 (0.044)	|0.016	0.028|
Multiallelic Dprime: 0.495
BLOCK 1178.  MARKERS: 6079 6080 6081
244 (0.567)	|0.531	0.017	0.017|
332 (0.425)	|0.009	0.370	0.046|
Multiallelic Dprime: 0.918
BLOCK 1179.  MARKERS: 6082 6083
24 (0.544)	|0.309	0.137	0.052	0.046|
32 (0.387)	|0.080	0.169	0.071	0.064|
34 (0.066)	|0.010	0.020	0.026	0.009|
Multiallelic Dprime: 0.345
BLOCK 1180.  MARKERS: 6085 6086 6087 6088 6089
41131 (0.398)	|0.396	0.003	0.000	0.000|
23311 (0.329)	|0.112	0.202	0.000	0.015|
23313 (0.148)	|0.131	0.012	0.004	0.000|
41111 (0.118)	|0.002	0.020	0.096	0.000|
Multiallelic Dprime: 0.793
BLOCK 1181.  MARKERS: 6091 6092 6093
321 (0.642)	|0.241	0.168	0.030	0.095	0.097|
313 (0.238)	|0.009	0.047	0.138	0.012	0.031|
213 (0.104)	|0.004	0.003	0.017	0.079	0.000|
323 (0.015)	|0.000	0.004	0.009	0.000	0.001|
Multiallelic Dprime: 0.541
BLOCK 1182.  MARKERS: 6095 6096 6097 6098 6099 6100
432141 (0.254)	|0.201	0.002	0.003	0.003	0.021	0.006	0.000	0.008|
432311 (0.222)	|0.009	0.152	0.003	0.037	0.005	0.004	0.000	0.000|
332311 (0.193)	|0.052	0.005	0.017	0.081	0.007	0.006	0.018	0.000|
432313 (0.186)	|0.000	0.012	0.143	0.009	0.005	0.010	0.002	0.000|
414311 (0.130)	|0.009	0.010	0.004	0.006	0.056	0.037	0.001	0.000|
Multiallelic Dprime: 0.686
BLOCK 1183.  MARKERS: 6102 6103 6104 6105 6106 6107 6108 6109
32443223 (0.271)	|0.252	0.000	0.000	0.001	0.016|
33211121 (0.187)	|0.000	0.182	0.000	0.000	0.000|
23441221 (0.178)	|0.175	0.000	0.000	0.000	0.000|
33443241 (0.136)	|0.000	0.000	0.135	0.001	0.000|
32443221 (0.097)	|0.052	0.000	0.000	0.043	0.000|
33443221 (0.062)	|0.058	0.000	0.000	0.005	0.000|
33443121 (0.023)	|0.002	0.021	0.000	0.000	0.000|
32443241 (0.010)	|0.000	0.000	0.011	0.000	0.000|
Multiallelic Dprime: 0.906
BLOCK 1184.  MARKERS: 6110 6111 6112 6113 6114
33333 (0.554)	|0.340	0.135	0.077|
14142 (0.220)	|0.064	0.054	0.102|
33132 (0.149)	|0.056	0.049	0.044|
33332 (0.051)	|0.026	0.015	0.010|
33343 (0.017)	|0.006	0.003	0.008|
Multiallelic Dprime: 0.248
BLOCK 1185.  MARKERS: 6118 6119
42 (0.498)	|0.358	0.046	0.094|
23 (0.258)	|0.000	0.257	0.000|
22 (0.241)	|0.234	0.002	0.006|
Multiallelic Dprime: 0.721
BLOCK 1186.  MARKERS: 6120 6121
41 (0.592)	|0.487	0.105|
21 (0.308)	|0.034	0.273|
43 (0.101)	|0.094	0.006|
Multiallelic Dprime: 0.656
BLOCK 1187.  MARKERS: 6122 6123
21 (0.615)	|0.368	0.247|
33 (0.385)	|0.295	0.090|
Multiallelic Dprime: 0.308
BLOCK 1188.  MARKERS: 6124 6125 6126
223 (0.663)	|0.410	0.150	0.099|
141 (0.337)	|0.078	0.246	0.008|
Multiallelic Dprime: 0.567
BLOCK 1189.  MARKERS: 6127 6128 6129
434 (0.487)	|0.253	0.006	0.002	0.139	0.003	0.080|
232 (0.396)	|0.002	0.230	0.153	0.003	0.008	0.000|
444 (0.108)	|0.004	0.000	0.000	0.000	0.108	0.000|
Multiallelic Dprime: 0.958
BLOCK 1190.  MARKERS: 6130 6131 6132 6133 6134 6135 6136 6137 6138 6139 6140 6141 6142 6143 6144 6145
3111333443412442 (0.265)	|0.150	0.082	0.031|
1331113433432241 (0.237)	|0.158	0.055	0.024|
1331111234234241 (0.154)	|0.080	0.058	0.014|
3334111234434241 (0.142)	|0.074	0.048	0.020|
3111333443412421 (0.119)	|0.069	0.024	0.025|
3111333443412441 (0.080)	|0.035	0.038	0.007|
Multiallelic Dprime: 0.117
BLOCK 1191.  MARKERS: 6147 6148 6149 6150
3411 (0.568)	|0.507	0.062|
3431 (0.308)	|0.027	0.279|
1233 (0.123)	|0.062	0.060|
Multiallelic Dprime: 0.695
BLOCK 1192.  MARKERS: 6152 6153 6154 6155
4333 (0.594)	|0.292	0.060	0.172	0.046|
2141 (0.400)	|0.185	0.163	0.025	0.010|
Multiallelic Dprime: 0.320
BLOCK 1193.  MARKERS: 6157 6158 6159 6160 6161 6162 6163 6164
42333112 (0.483)	|0.291	0.123	0.061|
44313334 (0.224)	|0.120	0.078	0.024|
22111112 (0.198)	|0.116	0.024	0.058|
42311112 (0.055)	|0.030	0.018	0.007|
Multiallelic Dprime: 0.107
BLOCK 1194.  MARKERS: 6170 6171 6172
212 (0.583)	|0.341	0.002	0.000	0.106	0.130|
133 (0.255)	|0.055	0.170	0.028	0.001	0.000|
232 (0.159)	|0.000	0.003	0.132	0.024	0.000|
Multiallelic Dprime: 0.769
BLOCK 1195.  MARKERS: 6174 6175 6176 6177 6178
12221 (0.396)	|0.009	0.330	0.052|
12321 (0.180)	|0.170	0.008	0.000|
32343 (0.160)	|0.080	0.017	0.060|
12343 (0.131)	|0.104	0.024	0.000|
14341 (0.130)	|0.076	0.001	0.054|
Multiallelic Dprime: 0.685
BLOCK 1196.  MARKERS: 6180 6181 6182
424 (0.442)	|0.172	0.168	0.057	0.031	0.002	0.004|
242 (0.380)	|0.176	0.117	0.044	0.016	0.010	0.010|
422 (0.166)	|0.082	0.044	0.022	0.005	0.007	0.004|
Multiallelic Dprime: 0.112
BLOCK 1197.  MARKERS: 6186 6187 6188 6189 6190 6191 6192 6193
11132423 (0.432)	|0.178	0.121	0.134|
13112211 (0.335)	|0.075	0.202	0.057|
31231423 (0.123)	|0.112	0.000	0.010|
11132411 (0.054)	|0.000	0.042	0.011|
13132411 (0.020)	|0.003	0.000	0.017|
13132423 (0.019)	|0.019	0.000	0.000|
Multiallelic Dprime: 0.379
BLOCK 1198.  MARKERS: 6195 6196
24 (0.391)	|0.196	0.190	0.004|
41 (0.369)	|0.219	0.142	0.003|
21 (0.238)	|0.114	0.116	0.005|
Multiallelic Dprime: 0.098
BLOCK 1199.  MARKERS: 6201 6202
34 (0.531)	|0.254	0.114	0.125	0.038|
13 (0.448)	|0.043	0.118	0.107	0.172|
14 (0.012)	|0.004	0.002	0.002	0.001|
Multiallelic Dprime: 0.375
BLOCK 1200.  MARKERS: 6203 6204 6205 6206 6207 6208 6209 6210
12213322 (0.303)	|0.288	0.013|
12213313 (0.238)	|0.008	0.230|
12213312 (0.232)	|0.219	0.013|
33421112 (0.210)	|0.024	0.187|
Multiallelic Dprime: 0.884
BLOCK 1201.  MARKERS: 6212 6213
21 (0.551)	|0.225	0.226	0.098|
43 (0.448)	|0.410	0.023	0.015|
Multiallelic Dprime: 0.767
BLOCK 1202.  MARKERS: 6214 6215
23 (0.637)	|0.595	0.042|
11 (0.248)	|0.008	0.240|
21 (0.113)	|0.009	0.104|
Multiallelic Dprime: 0.923
BLOCK 1203.  MARKERS: 6216 6217 6218 6219 6220 6221
414321 (0.613)	|0.489	0.121|
232134 (0.386)	|0.328	0.055|
Multiallelic Dprime: 0.189
BLOCK 1204.  MARKERS: 6226 6227
43 (0.818)	|0.589	0.126	0.071	0.033|
22 (0.177)	|0.117	0.012	0.034	0.012|
Multiallelic Dprime: 0.132
BLOCK 1205.  MARKERS: 6229 6230 6231
123 (0.705)	|0.580	0.106	0.021|
321 (0.139)	|0.099	0.040	0.000|
113 (0.106)	|0.075	0.030	0.000|
323 (0.044)	|0.029	0.014	0.000|
Multiallelic Dprime: 0.168
BLOCK 1206.  MARKERS: 6234 6235
24 (0.785)	|0.671	0.090	0.015	0.002|
41 (0.194)	|0.092	0.004	0.038	0.050|
21 (0.021)	|0.019	0.000	0.000	0.000|
Multiallelic Dprime: 0.437
BLOCK 1207.  MARKERS: 6238 6239 6240 6241 6242
34343 (0.781)	|0.603	0.177|
13121 (0.094)	|0.026	0.068|
14341 (0.053)	|0.028	0.025|
14343 (0.053)	|0.031	0.022|
Multiallelic Dprime: 0.397
BLOCK 1208.  MARKERS: 6245 6246
11 (0.696)	|0.406	0.168	0.123|
32 (0.301)	|0.207	0.054	0.040|
Multiallelic Dprime: 0.186
BLOCK 1209.  MARKERS: 6247 6248
32 (0.613)	|0.440	0.123	0.027	0.020|
44 (0.225)	|0.147	0.051	0.025	0.000|
34 (0.162)	|0.032	0.105	0.025	0.000|
Multiallelic Dprime: 0.312
BLOCK 1210.  MARKERS: 6249 6250 6251
122 (0.619)	|0.466	0.152|
344 (0.279)	|0.177	0.102|
144 (0.077)	|0.062	0.015|
124 (0.020)	|0.013	0.007|
Multiallelic Dprime: 0.131
BLOCK 1211.  MARKERS: 6254 6255
21 (0.718)	|0.345	0.331	0.033|
43 (0.280)	|0.241	0.025	0.011|
Multiallelic Dprime: 0.679
BLOCK 1212.  MARKERS: 6256 6257 6258
423 (0.587)	|0.296	0.184	0.101|
141 (0.356)	|0.116	0.185	0.055|
441 (0.044)	|0.021	0.018	0.005|
Multiallelic Dprime: 0.193
BLOCK 1213.  MARKERS: 6260 6261
13 (0.439)	|0.237	0.162	0.039|
33 (0.390)	|0.381	0.007	0.004|
12 (0.167)	|0.047	0.042	0.076|
Multiallelic Dprime: 0.594
BLOCK 1214.  MARKERS: 6262 6263 6264 6265
3323 (0.665)	|0.467	0.184	0.010	0.004|
1443 (0.211)	|0.005	0.011	0.148	0.047|
3441 (0.119)	|0.000	0.118	0.000	0.000|
Multiallelic Dprime: 0.772
BLOCK 1215.  MARKERS: 6266 6267 6268
142 (0.472)	|0.457	0.007	0.000	0.002	0.000|
322 (0.317)	|0.016	0.189	0.000	0.092	0.018|
344 (0.159)	|0.022	0.000	0.122	0.000	0.000|
342 (0.050)	|0.048	0.002	0.000	0.000	0.000|
Multiallelic Dprime: 0.932
BLOCK 1216.  MARKERS: 6270 6271 6272 6273 6274 6275 6276 6277
41113132 (0.543)	|0.410	0.015	0.017	0.100|
22331313 (0.196)	|0.007	0.186	0.000	0.000|
42313332 (0.124)	|0.001	0.116	0.006	0.000|
42311132 (0.094)	|0.000	0.001	0.091	0.000|
42331132 (0.018)	|0.000	0.000	0.017	0.000|
Multiallelic Dprime: 0.932
BLOCK 1217.  MARKERS: 6278 6279 6280
131 (0.424)	|0.279	0.093	0.052|
213 (0.332)	|0.209	0.072	0.051|
233 (0.137)	|0.084	0.027	0.026|
133 (0.101)	|0.076	0.009	0.016|
Multiallelic Dprime: 0.071
BLOCK 1218.  MARKERS: 6283 6284 6285
323 (0.648)	|0.568	0.078|
143 (0.207)	|0.119	0.088|
321 (0.146)	|0.124	0.017|
Multiallelic Dprime: 0.343
BLOCK 1219.  MARKERS: 6286 6287
42 (0.810)	|0.663	0.080	0.069|
34 (0.182)	|0.021	0.160	0.001|
Multiallelic Dprime: 0.837
BLOCK 1220.  MARKERS: 6288 6289
21 (0.691)	|0.523	0.167|
44 (0.240)	|0.222	0.012|
24 (0.070)	|0.068	0.002|
Multiallelic Dprime: 0.758
BLOCK 1221.  MARKERS: 6291 6292 6293
411 (0.812)	|0.402	0.224	0.115	0.036	0.027|
323 (0.181)	|0.107	0.040	0.022	0.008	0.002|
Multiallelic Dprime: 0.166
BLOCK 1222.  MARKERS: 6298 6299 6300 6301 6302
22143 (0.510)	|0.477	0.029|
24322 (0.267)	|0.247	0.020|
12122 (0.137)	|0.008	0.129|
22123 (0.047)	|0.047	0.000|
22122 (0.029)	|0.006	0.024|
Multiallelic Dprime: 0.738
BLOCK 1223.  MARKERS: 6304 6305
23 (0.793)	|0.484	0.246	0.000	0.047	0.000	0.011|
41 (0.203)	|0.000	0.000	0.157	0.000	0.043	0.000|
Multiallelic Dprime: 1.000
BLOCK 1224.  MARKERS: 6306 6307 6308 6309 6310 6311 6312 6313
31431444 (0.486)	|0.395	0.008	0.081|
33113222 (0.248)	|0.117	0.005	0.127|
13111244 (0.157)	|0.005	0.149	0.001|
33431444 (0.047)	|0.040	0.004	0.004|
13111444 (0.046)	|0.003	0.043	0.000|
33111244 (0.011)	|0.000	0.011	0.000|
Multiallelic Dprime: 0.613
BLOCK 1225.  MARKERS: 6314 6315
21 (0.562)	|0.387	0.028	0.008	0.135|
11 (0.218)	|0.018	0.026	0.156	0.016|
22 (0.218)	|0.003	0.182	0.013	0.018|
Multiallelic Dprime: 0.780
BLOCK 1226.  MARKERS: 6318 6319 6320
124 (0.409)	|0.234	0.102	0.034	0.027	0.005|
134 (0.236)	|0.034	0.036	0.124	0.017	0.025|
332 (0.178)	|0.024	0.053	0.012	0.082	0.005|
334 (0.172)	|0.010	0.106	0.020	0.031	0.003|
Multiallelic Dprime: 0.468
BLOCK 1227.  MARKERS: 6322 6323 6324 6325 6326 6327
232124 (0.302)	|0.300	0.002	0.000|
414322 (0.296)	|0.082	0.212	0.002|
232322 (0.189)	|0.104	0.017	0.067|
232342 (0.163)	|0.017	0.002	0.144|
232324 (0.038)	|0.039	0.000	0.001|
Multiallelic Dprime: 0.723
BLOCK 1228.  MARKERS: 6328 6329
33 (0.549)	|0.348	0.175	0.022|
32 (0.233)	|0.139	0.088	0.005|
12 (0.216)	|0.139	0.077	0.000|
Multiallelic Dprime: 0.054
BLOCK 1229.  MARKERS: 6330 6331
24 (0.625)	|0.550	0.002	0.065	0.007|
41 (0.340)	|0.014	0.264	0.003	0.056|
21 (0.027)	|0.008	0.015	0.001	0.004|
Multiallelic Dprime: 0.899
BLOCK 1230.  MARKERS: 6332 6333 6334
341 (0.579)	|0.243	0.215	0.114|
123 (0.280)	|0.147	0.084	0.048|
343 (0.069)	|0.035	0.026	0.008|
323 (0.068)	|0.030	0.022	0.014|
Multiallelic Dprime: 0.100
BLOCK 1231.  MARKERS: 6335 6336 6337 6338
2311 (0.459)	|0.007	0.314	0.139|
4133 (0.346)	|0.279	0.009	0.058|
2131 (0.185)	|0.090	0.031	0.064|
Multiallelic Dprime: 0.609
BLOCK 1232.  MARKERS: 6339 6340
22 (0.380)	|0.020	0.271	0.016	0.072|
12 (0.359)	|0.287	0.035	0.010	0.024|
14 (0.261)	|0.003	0.003	0.200	0.052|
Multiallelic Dprime: 0.760
BLOCK 1233.  MARKERS: 6341 6342 6343 6344
3121 (0.310)	|0.020	0.273	0.017|
3143 (0.309)	|0.114	0.009	0.187|
1123 (0.227)	|0.204	0.021	0.002|
3323 (0.148)	|0.137	0.001	0.010|
Multiallelic Dprime: 0.745
BLOCK 1234.  MARKERS: 6345 6346
12 (0.477)	|0.215	0.146	0.116|
14 (0.302)	|0.135	0.094	0.073|
32 (0.220)	|0.087	0.076	0.058|
Multiallelic Dprime: 0.032
BLOCK 1235.  MARKERS: 6347 6348
21 (0.438)	|0.355	0.023	0.060|
23 (0.316)	|0.173	0.129	0.014|
43 (0.247)	|0.181	0.005	0.060|
Multiallelic Dprime: 0.335
BLOCK 1236.  MARKERS: 6349 6350 6351
312 (0.709)	|0.264	0.182	0.235	0.022|
112 (0.157)	|0.057	0.070	0.029	0.000|
131 (0.135)	|0.038	0.058	0.035	0.002|
Multiallelic Dprime: 0.189
BLOCK 1237.  MARKERS: 6353 6354 6355 6356 6357
24322 (0.359)	|0.114	0.177	0.043	0.025|
22342 (0.310)	|0.122	0.096	0.049	0.044|
42444 (0.299)	|0.138	0.087	0.033	0.041|
22322 (0.025)	|0.007	0.004	0.004	0.009|
Multiallelic Dprime: 0.153
BLOCK 1238.  MARKERS: 6360 6361 6362 6363
2134 (0.385)	|0.284	0.078	0.019	0.003|
2233 (0.366)	|0.273	0.066	0.018	0.009|
4244 (0.129)	|0.102	0.022	0.006	0.000|
2234 (0.118)	|0.093	0.021	0.003	0.000|
Multiallelic Dprime: 0.065
BLOCK 1239.  MARKERS: 6366 6367 6368
344 (0.751)	|0.592	0.089	0.037	0.025|
122 (0.187)	|0.158	0.019	0.004	0.002|
342 (0.046)	|0.032	0.006	0.007	0.000|
322 (0.012)	|0.008	0.003	0.000	0.000|
Multiallelic Dprime: 0.145
BLOCK 1240.  MARKERS: 6371 6372 6373 6374 6375 6376 6377 6378
13141224 (0.795)	|0.310	0.252	0.234|
42313111 (0.117)	|0.107	0.010	0.000|
42313121 (0.048)	|0.030	0.000	0.018|
13143121 (0.028)	|0.028	0.000	0.000|
Multiallelic Dprime: 0.731
BLOCK 1241.  MARKERS: 6380 6381
32 (0.482)	|0.237	0.093	0.123	0.013	0.009|
42 (0.266)	|0.259	0.005	0.001	0.000	0.000|
34 (0.252)	|0.022	0.205	0.019	0.000	0.003|
Multiallelic Dprime: 0.568
BLOCK 1242.  MARKERS: 6383 6384 6385 6386 6387
11231 (0.518)	|0.475	0.039	0.004|
34423 (0.303)	|0.157	0.141	0.004|
14233 (0.143)	|0.136	0.006	0.000|
34223 (0.013)	|0.005	0.000	0.008|
11233 (0.012)	|0.012	0.000	0.000|
Multiallelic Dprime: 0.624
BLOCK 1243.  MARKERS: 6389 6390
34 (0.792)	|0.495	0.261	0.035|
12 (0.189)	|0.141	0.042	0.005|
32 (0.017)	|0.013	0.003	0.000|
Multiallelic Dprime: 0.297
BLOCK 1244.  MARKERS: 6392 6393
33 (0.652)	|0.307	0.169	0.165	0.008|
11 (0.306)	|0.161	0.074	0.066	0.004|
13 (0.040)	|0.025	0.002	0.011	0.002|
Multiallelic Dprime: 0.091
BLOCK 1245.  MARKERS: 6401 6402 6403 6404
4221 (0.493)	|0.161	0.119	0.145	0.068|
2441 (0.246)	|0.117	0.049	0.068	0.012|
2443 (0.242)	|0.118	0.074	0.020	0.030|
4421 (0.014)	|0.007	0.001	0.006	0.000|
Multiallelic Dprime: 0.183
BLOCK 1246.  MARKERS: 6405 6406 6407
314 (0.407)	|0.398	0.007	0.005|
111 (0.243)	|0.138	0.101	0.004|
341 (0.238)	|0.009	0.226	0.003|
311 (0.111)	|0.002	0.005	0.102|
Multiallelic Dprime: 0.744
BLOCK 1247.  MARKERS: 6408 6409
14 (0.547)	|0.200	0.148	0.110	0.077|
34 (0.338)	|0.160	0.062	0.066	0.048|
32 (0.115)	|0.051	0.030	0.019	0.013|
Multiallelic Dprime: 0.099
BLOCK 1248.  MARKERS: 6410 6411 6412 6413 6414
42221 (0.411)	|0.262	0.080	0.069|
44431 (0.240)	|0.108	0.110	0.023|
22433 (0.194)	|0.041	0.100	0.054|
42433 (0.138)	|0.055	0.053	0.030|
Multiallelic Dprime: 0.259
BLOCK 1249.  MARKERS: 6415 6416
12 (0.474)	|0.425	0.027	0.011	0.000|
32 (0.346)	|0.051	0.247	0.006	0.035|
34 (0.178)	|0.000	0.006	0.166	0.005|
Multiallelic Dprime: 0.832
BLOCK 1250.  MARKERS: 6418 6419 6420 6421
2212 (0.478)	|0.307	0.123	0.048|
4424 (0.278)	|0.225	0.038	0.012|
4222 (0.185)	|0.121	0.011	0.050|
4212 (0.040)	|0.023	0.001	0.016|
Multiallelic Dprime: 0.266
BLOCK 1251.  MARKERS: 6422 6423 6424
232 (0.690)	|0.452	0.121	0.084	0.008|
111 (0.173)	|0.112	0.044	0.011	0.002|
212 (0.128)	|0.087	0.024	0.011	0.003|
Multiallelic Dprime: 0.063
BLOCK 1252.  MARKERS: 6429 6430 6431 6432 6433 6434 6435 6436 6437
111131411 (0.658)	|0.657	0.000|
111131413 (0.191)	|0.191	0.000|
332313333 (0.105)	|0.000	0.105|
111133433 (0.012)	|0.000	0.013|
Multiallelic Dprime: 1.000
BLOCK 1253.  MARKERS: 6438 6439
22 (0.863)	|0.511	0.290	0.061|
44 (0.137)	|0.050	0.041	0.046|
Multiallelic Dprime: 0.263
BLOCK 1254.  MARKERS: 6440 6441 6442
333 (0.561)	|0.380	0.165	0.017|
321 (0.331)	|0.224	0.103	0.004|
121 (0.106)	|0.068	0.038	0.000|
Multiallelic Dprime: 0.033
BLOCK 1255.  MARKERS: 6444 6445
11 (0.673)	|0.440	0.157	0.074|
34 (0.307)	|0.304	0.000	0.000|
14 (0.021)	|0.000	0.000	0.021|
Multiallelic Dprime: 0.830
BLOCK 1256.  MARKERS: 6446 6447 6448
214 (0.744)	|0.429	0.315|
431 (0.157)	|0.132	0.025|
231 (0.094)	|0.012	0.083|
Multiallelic Dprime: 0.178
BLOCK 1257.  MARKERS: 6449 6450 6451
444 (0.572)	|0.446	0.000	0.126|
111 (0.428)	|0.021	0.363	0.044|
Multiallelic Dprime: 0.848
BLOCK 1258.  MARKERS: 6452 6453 6454
414 (0.468)	|0.245	0.010	0.188	0.024|
432 (0.362)	|0.157	0.199	0.001	0.002|
214 (0.169)	|0.049	0.035	0.002	0.084|
Multiallelic Dprime: 0.503
BLOCK 1259.  MARKERS: 6455 6456 6457
341 (0.452)	|0.247	0.083	0.121|
221 (0.244)	|0.177	0.005	0.061|
343 (0.191)	|0.007	0.175	0.009|
321 (0.110)	|0.047	0.014	0.047|
Multiallelic Dprime: 0.401
BLOCK 1260.  MARKERS: 6458 6459 6460 6461
1411 (0.477)	|0.346	0.039	0.010	0.083|
2211 (0.279)	|0.072	0.128	0.007	0.073|
1432 (0.238)	|0.013	0.048	0.170	0.008|
Multiallelic Dprime: 0.574
BLOCK 1261.  MARKERS: 6462 6463 6464 6465
3241 (0.430)	|0.381	0.046|
3122 (0.215)	|0.203	0.013|
1222 (0.189)	|0.115	0.074|
3222 (0.166)	|0.159	0.006|
Multiallelic Dprime: 0.423
BLOCK 1262.  MARKERS: 6466 6467 6468 6469
2143 (0.858)	|0.395	0.338	0.125|
4221 (0.139)	|0.079	0.033	0.026|
Multiallelic Dprime: 0.230
BLOCK 1263.  MARKERS: 6470 6471
22 (0.478)	|0.236	0.241|
42 (0.371)	|0.337	0.033|
44 (0.151)	|0.135	0.015|
Multiallelic Dprime: 0.679
BLOCK 1264.  MARKERS: 6472 6473 6474
342 (0.709)	|0.555	0.154|
134 (0.290)	|0.008	0.281|
Multiallelic Dprime: 0.950
BLOCK 1265.  MARKERS: 6475 6476
33 (0.563)	|0.359	0.183	0.022|
21 (0.436)	|0.230	0.095	0.111|
Multiallelic Dprime: 0.223
BLOCK 1266.  MARKERS: 6478 6479
33 (0.588)	|0.283	0.000	0.150	0.035	0.118	0.000|
32 (0.278)	|0.000	0.201	0.000	0.000	0.000	0.075|
13 (0.134)	|0.004	0.000	0.013	0.116	0.001	0.000|
Multiallelic Dprime: 0.918
BLOCK 1267.  MARKERS: 6480 6481 6482 6483 6484 6485 6486 6487
42242323 (0.287)	|0.060	0.016	0.043	0.153	0.015|
42442343 (0.201)	|0.090	0.007	0.075	0.020	0.011|
32224122 (0.162)	|0.121	0.005	0.000	0.006	0.031|
44242323 (0.151)	|0.004	0.114	0.016	0.003	0.013|
32224123 (0.120)	|0.024	0.026	0.061	0.002	0.005|
42442323 (0.075)	|0.027	0.039	0.002	0.005	0.000|
Multiallelic Dprime: 0.532
BLOCK 1268.  MARKERS: 6488 6489 6490 6491
3122 (0.326)	|0.028	0.195	0.052	0.052|
3142 (0.210)	|0.141	0.009	0.046	0.016|
3144 (0.197)	|0.149	0.042	0.006	0.000|
1342 (0.188)	|0.180	0.008	0.000	0.000|
1142 (0.077)	|0.000	0.002	0.074	0.000|
Multiallelic Dprime: 0.642
BLOCK 1269.  MARKERS: 6492 6493 6494
314 (0.499)	|0.285	0.128	0.086|
332 (0.254)	|0.154	0.075	0.025|
132 (0.178)	|0.106	0.041	0.030|
334 (0.069)	|0.035	0.029	0.005|
Multiallelic Dprime: 0.077
BLOCK 1270.  MARKERS: 6498 6499
23 (0.580)	|0.425	0.150|
21 (0.273)	|0.229	0.041|
43 (0.147)	|0.039	0.107|
Multiallelic Dprime: 0.304
BLOCK 1271.  MARKERS: 6501 6502 6503 6504 6505
41143 (0.693)	|0.586	0.101	0.007|
33421 (0.298)	|0.199	0.085	0.015|
Multiallelic Dprime: 0.258
BLOCK 1272.  MARKERS: 6506 6507
23 (0.793)	|0.520	0.126	0.148|
42 (0.185)	|0.004	0.131	0.051|
22 (0.021)	|0.002	0.018	0.002|
Multiallelic Dprime: 0.684
BLOCK 1273.  MARKERS: 6508 6509
14 (0.526)	|0.420	0.037	0.067|
12 (0.274)	|0.132	0.077	0.061|
22 (0.200)	|0.112	0.056	0.031|
Multiallelic Dprime: 0.307
BLOCK 1274.  MARKERS: 6514 6515 6516
322 (0.663)	|0.304	0.291	0.069|
321 (0.169)	|0.153	0.011	0.005|
112 (0.159)	|0.040	0.076	0.043|
Multiallelic Dprime: 0.338
BLOCK 1275.  MARKERS: 6517 6518
32 (0.501)	|0.212	0.151	0.134|
42 (0.380)	|0.117	0.185	0.078|
33 (0.119)	|0.067	0.052	0.000|
Multiallelic Dprime: 0.188
BLOCK 1276.  MARKERS: 6520 6521 6522
412 (0.396)	|0.201	0.122	0.043	0.021	0.003|
432 (0.388)	|0.202	0.107	0.041	0.010	0.013|
231 (0.212)	|0.068	0.097	0.032	0.008	0.004|
Multiallelic Dprime: 0.134
BLOCK 1277.  MARKERS: 6525 6526 6527 6528 6529
32213 (0.471)	|0.136	0.176	0.160|
32312 (0.328)	|0.174	0.091	0.063|
23232 (0.116)	|0.038	0.046	0.029|
32212 (0.040)	|0.012	0.014	0.014|
22212 (0.020)	|0.006	0.003	0.011|
Multiallelic Dprime: 0.189
BLOCK 1278.  MARKERS: 6534 6535 6536 6537
3232 (0.375)	|0.127	0.205	0.042	0.000|
1414 (0.342)	|0.191	0.046	0.104	0.000|
3212 (0.281)	|0.112	0.056	0.103	0.009|
Multiallelic Dprime: 0.305
BLOCK 1279.  MARKERS: 6538 6539 6540
132 (0.429)	|0.263	0.119	0.030	0.010|
232 (0.308)	|0.131	0.087	0.084	0.000|
114 (0.250)	|0.115	0.109	0.026	0.000|
112 (0.010)	|0.004	0.000	0.005	0.000|
Multiallelic Dprime: 0.206
BLOCK 1280.  MARKERS: 6541 6542 6543 6544 6545 6546
112131 (0.513)	|0.223	0.219	0.072|
114431 (0.317)	|0.143	0.131	0.044|
332143 (0.145)	|0.080	0.057	0.007|
332141 (0.010)	|0.001	0.007	0.003|
Multiallelic Dprime: 0.058
BLOCK 1281.  MARKERS: 6549 6550
42 (0.454)	|0.317	0.135|
44 (0.414)	|0.236	0.176|
22 (0.130)	|0.088	0.041|
Multiallelic Dprime: 0.147
BLOCK 1282.  MARKERS: 6552 6553
34 (0.641)	|0.227	0.261	0.153|
12 (0.354)	|0.152	0.095	0.108|
Multiallelic Dprime: 0.143
BLOCK 1283.  MARKERS: 6554 6555
43 (0.380)	|0.042	0.251	0.088|
44 (0.359)	|0.289	0.024	0.046|
13 (0.261)	|0.083	0.083	0.095|
Multiallelic Dprime: 0.474
BLOCK 1284.  MARKERS: 6556 6557
23 (0.413)	|0.399	0.007	0.001	0.005|
43 (0.358)	|0.041	0.210	0.054	0.042|
41 (0.229)	|0.011	0.203	0.006	0.006|
Multiallelic Dprime: 0.779
BLOCK 1285.  MARKERS: 6559 6560 6561 6562
2414 (0.450)	|0.373	0.075|
4233 (0.420)	|0.313	0.104|
2234 (0.061)	|0.048	0.013|
2233 (0.054)	|0.048	0.002|
Multiallelic Dprime: 0.196
BLOCK 1286.  MARKERS: 6565 6566
14 (0.790)	|0.563	0.227|
33 (0.195)	|0.131	0.065|
Multiallelic Dprime: 0.050
BLOCK 1287.  MARKERS: 6568 6569
14 (0.704)	|0.379	0.131	0.188|
32 (0.296)	|0.022	0.202	0.073|
Multiallelic Dprime: 0.521
BLOCK 1288.  MARKERS: 6570 6571
44 (0.401)	|0.185	0.214	0.000|
22 (0.332)	|0.217	0.100	0.016|
24 (0.260)	|0.116	0.142	0.003|
Multiallelic Dprime: 0.204
BLOCK 1289.  MARKERS: 6574 6575
32 (0.524)	|0.199	0.151	0.074	0.046	0.053|
14 (0.457)	|0.178	0.071	0.104	0.051	0.044|
12 (0.019)	|0.002	0.007	0.010	0.000	0.000|
Multiallelic Dprime: 0.138
BLOCK 1290.  MARKERS: 6577 6578 6579 6580 6581
32214 (0.379)	|0.109	0.259	0.003|
13214 (0.231)	|0.161	0.067	0.002|
32414 (0.187)	|0.061	0.068	0.059|
32223 (0.097)	|0.055	0.041	0.000|
32224 (0.096)	|0.072	0.023	0.001|
Multiallelic Dprime: 0.396
BLOCK 1291.  MARKERS: 6584 6585 6586
122 (0.467)	|0.296	0.002	0.072	0.071	0.000	0.021|
243 (0.458)	|0.006	0.256	0.113	0.042	0.040	0.000|
242 (0.067)	|0.055	0.007	0.000	0.001	0.000	0.003|
Multiallelic Dprime: 0.694
BLOCK 1292.  MARKERS: 6587 6588 6589 6590 6591
44223 (0.356)	|0.291	0.031	0.028	0.005|
22421 (0.264)	|0.172	0.073	0.010	0.010|
22211 (0.183)	|0.066	0.031	0.081	0.004|
22221 (0.117)	|0.035	0.032	0.045	0.003|
24221 (0.041)	|0.009	0.030	0.002	0.000|
44221 (0.025)	|0.007	0.003	0.012	0.002|
Multiallelic Dprime: 0.412
BLOCK 1293.  MARKERS: 6592 6593 6594
131 (0.582)	|0.211	0.150	0.120	0.101|
331 (0.206)	|0.055	0.053	0.048	0.051|
113 (0.185)	|0.061	0.045	0.027	0.050|
111 (0.024)	|0.004	0.009	0.009	0.002|
Multiallelic Dprime: 0.086
BLOCK 1294.  MARKERS: 6597 6598 6599 6600
2112 (0.331)	|0.266	0.010	0.044	0.012|
3342 (0.258)	|0.006	0.244	0.003	0.000|
3312 (0.204)	|0.152	0.011	0.036	0.004|
3341 (0.202)	|0.024	0.001	0.175	0.001|
Multiallelic Dprime: 0.747
BLOCK 1295.  MARKERS: 6601 6602 6603 6604 6605 6606 6607
2343422 (0.448)	|0.106	0.127	0.071	0.127	0.015|
2341424 (0.268)	|0.024	0.079	0.135	0.025	0.000|
3123242 (0.261)	|0.176	0.039	0.028	0.016	0.000|
3123222 (0.017)	|0.007	0.003	0.002	0.003	0.000|
Multiallelic Dprime: 0.396
BLOCK 1296.  MARKERS: 6608 6609 6610 6611 6612
33122 (0.313)	|0.310	0.005	0.000|
31444 (0.249)	|0.017	0.217	0.016|
13142 (0.239)	|0.238	0.001	0.000|
33142 (0.174)	|0.092	0.081	0.000|
31442 (0.017)	|0.014	0.003	0.000|
Multiallelic Dprime: 0.806
BLOCK 1297.  MARKERS: 6613 6614
42 (0.674)	|0.645	0.012	0.015	0.000|
24 (0.308)	|0.078	0.207	0.003	0.018|
44 (0.016)	|0.000	0.001	0.015	0.000|
Multiallelic Dprime: 0.838
BLOCK 1298.  MARKERS: 6615 6616 6617 6618
2323 (0.722)	|0.479	0.229	0.006	0.004	0.001|
4144 (0.221)	|0.004	0.000	0.213	0.000	0.003|
2343 (0.035)	|0.014	0.002	0.000	0.015	0.000|
4143 (0.019)	|0.000	0.002	0.006	0.001	0.007|
Multiallelic Dprime: 0.896
BLOCK 1299.  MARKERS: 6619 6620 6621 6622 6623 6624 6625
2213414 (0.495)	|0.246	0.110	0.086	0.049|
1213414 (0.234)	|0.111	0.043	0.043	0.036|
1431233 (0.225)	|0.117	0.035	0.045	0.028|
1231413 (0.020)	|0.006	0.000	0.009	0.004|
1431234 (0.011)	|0.007	0.002	0.002	0.000|
Multiallelic Dprime: 0.070
BLOCK 1300.  MARKERS: 6626 6627 6628 6629 6630
33444 (0.489)	|0.321	0.118	0.045	0.009|
33432 (0.200)	|0.029	0.052	0.118	0.001|
41332 (0.187)	|0.062	0.109	0.012	0.004|
43332 (0.119)	|0.075	0.016	0.028	0.000|
Multiallelic Dprime: 0.376
BLOCK 1301.  MARKERS: 6631 6632 6633
221 (0.486)	|0.228	0.230	0.028|
212 (0.296)	|0.068	0.045	0.183|
122 (0.205)	|0.180	0.013	0.012|
222 (0.013)	|0.007	0.002	0.004|
Multiallelic Dprime: 0.497
BLOCK 1302.  MARKERS: 6634 6635
12 (0.483)	|0.287	0.191|
22 (0.290)	|0.184	0.106|
24 (0.227)	|0.180	0.046|
Multiallelic Dprime: 0.172
BLOCK 1303.  MARKERS: 6636 6637
31 (0.651)	|0.239	0.030	0.220	0.074	0.064	0.016|
13 (0.344)	|0.055	0.205	0.010	0.048	0.015	0.000|
Multiallelic Dprime: 0.598
BLOCK 1304.  MARKERS: 6640 6641 6642 6643 6644 6645
111224 (0.294)	|0.138	0.127	0.026	0.000|
211442 (0.240)	|0.135	0.081	0.016	0.007|
133442 (0.229)	|0.164	0.041	0.009	0.013|
111424 (0.123)	|0.053	0.052	0.014	0.000|
111442 (0.079)	|0.058	0.014	0.005	0.000|
113442 (0.016)	|0.007	0.007	0.000	0.002|
Multiallelic Dprime: 0.214
BLOCK 1305.  MARKERS: 6647 6648 6649
124 (0.570)	|0.371	0.090	0.109|
332 (0.327)	|0.255	0.055	0.017|
322 (0.072)	|0.068	0.003	0.002|
324 (0.022)	|0.013	0.007	0.002|
Multiallelic Dprime: 0.310
BLOCK 1306.  MARKERS: 6650 6651
34 (0.715)	|0.369	0.276	0.069|
14 (0.155)	|0.078	0.068	0.010|
12 (0.130)	|0.060	0.049	0.021|
Multiallelic Dprime: 0.049
BLOCK 1307.  MARKERS: 6655 6656
21 (0.506)	|0.495	0.012	0.000|
23 (0.394)	|0.041	0.352	0.000|
43 (0.100)	|0.000	0.089	0.011|
Multiallelic Dprime: 0.890
BLOCK 1308.  MARKERS: 6659 6660 6661
112 (0.535)	|0.300	0.193	0.042|
334 (0.453)	|0.254	0.117	0.081|
314 (0.013)	|0.010	0.000	0.002|
Multiallelic Dprime: 0.111
BLOCK 1309.  MARKERS: 6662 6663
33 (0.564)	|0.276	0.174	0.112|
31 (0.310)	|0.218	0.085	0.006|
13 (0.126)	|0.003	0.020	0.102|
Multiallelic Dprime: 0.262
BLOCK 1310.  MARKERS: 6665 6666
33 (0.497)	|0.087	0.200	0.191	0.017|
31 (0.279)	|0.217	0.044	0.009	0.009|
23 (0.221)	|0.050	0.070	0.011	0.090|
Multiallelic Dprime: 0.528
BLOCK 1311.  MARKERS: 6667 6668 6669 6670
4133 (0.357)	|0.250	0.107|
2133 (0.315)	|0.296	0.017|
2321 (0.213)	|0.176	0.034|
2121 (0.115)	|0.112	0.003|
Multiallelic Dprime: 0.477
BLOCK 1312.  MARKERS: 6672 6673 6674
224 (0.834)	|0.327	0.230	0.125	0.067	0.053	0.020	0.010|
411 (0.161)	|0.065	0.027	0.031	0.006	0.011	0.013	0.004|
Multiallelic Dprime: 0.154
BLOCK 1313.  MARKERS: 6676 6677 6678 6679 6680 6681 6682
3313311 (0.391)	|0.247	0.072	0.070|
3212423 (0.261)	|0.249	0.002	0.008|
4233421 (0.156)	|0.125	0.015	0.016|
3213321 (0.073)	|0.046	0.026	0.000|
3313321 (0.065)	|0.057	0.008	0.000|
3212421 (0.033)	|0.026	0.000	0.007|
3212321 (0.014)	|0.002	0.010	0.002|
Multiallelic Dprime: 0.452
BLOCK 1314.  MARKERS: 6684 6685 6686
124 (0.754)	|0.557	0.116	0.075|
422 (0.136)	|0.087	0.022	0.027|
144 (0.104)	|0.070	0.017	0.016|
Multiallelic Dprime: 0.087
BLOCK 1315.  MARKERS: 6688 6689 6690
313 (0.716)	|0.529	0.055	0.130|
333 (0.158)	|0.007	0.151	0.000|
114 (0.119)	|0.112	0.007	0.000|
Multiallelic Dprime: 0.606
BLOCK 1316.  MARKERS: 6691 6692 6693
133 (0.650)	|0.205	0.173	0.162	0.109|
341 (0.216)	|0.068	0.058	0.032	0.059|
131 (0.131)	|0.036	0.035	0.036	0.022|
Multiallelic Dprime: 0.077
BLOCK 1317.  MARKERS: 6695 6696 6697
343 (0.308)	|0.268	0.000	0.026	0.000	0.014|
121 (0.268)	|0.002	0.265	0.000	0.000	0.000|
123 (0.230)	|0.008	0.000	0.221	0.000	0.000|
143 (0.190)	|0.097	0.000	0.001	0.093	0.000|
Multiallelic Dprime: 0.878
BLOCK 1318.  MARKERS: 6698 6699 6700 6701 6702 6703 6704
3212422 (0.375)	|0.203	0.097	0.076|
1432222 (0.265)	|0.203	0.051	0.013|
3213413 (0.248)	|0.166	0.060	0.023|
1212422 (0.095)	|0.011	0.006	0.078|
3412222 (0.015)	|0.013	0.002	0.000|
Multiallelic Dprime: 0.279
BLOCK 1319.  MARKERS: 6707 6708
41 (0.596)	|0.342	0.131	0.016	0.107|
43 (0.214)	|0.019	0.012	0.183	0.000|
21 (0.190)	|0.096	0.075	0.012	0.006|
Multiallelic Dprime: 0.509
BLOCK 1320.  MARKERS: 6709 6710 6711
324 (0.457)	|0.176	0.130	0.145|
342 (0.218)	|0.058	0.101	0.056|
344 (0.212)	|0.077	0.056	0.079|
124 (0.113)	|0.062	0.023	0.026|
Multiallelic Dprime: 0.122
BLOCK 1321.  MARKERS: 6714 6715 6716 6717 6718
22332 (0.373)	|0.288	0.064	0.022|
22242 (0.309)	|0.208	0.036	0.066|
33334 (0.307)	|0.277	0.016	0.015|
Multiallelic Dprime: 0.276
BLOCK 1322.  MARKERS: 6719 6720
34 (0.780)	|0.434	0.310	0.025	0.002|
32 (0.115)	|0.013	0.096	0.004	0.000|
42 (0.105)	|0.011	0.005	0.069	0.020|
Multiallelic Dprime: 0.539
BLOCK 1323.  MARKERS: 6723 6724 6725
434 (0.460)	|0.416	0.037	0.006|
213 (0.410)	|0.366	0.036	0.008|
433 (0.097)	|0.067	0.027	0.003|
413 (0.022)	|0.021	0.000	0.000|
Multiallelic Dprime: 0.179
BLOCK 1324.  MARKERS: 6728 6729
24 (0.879)	|0.368	0.209	0.302|
43 (0.100)	|0.002	0.097	0.001|
23 (0.019)	|0.006	0.006	0.006|
Multiallelic Dprime: 0.809
BLOCK 1325.  MARKERS: 6730 6731
23 (0.376)	|0.293	0.050	0.015	0.006	0.008|
41 (0.312)	|0.100	0.157	0.013	0.037	0.000|
21 (0.311)	|0.233	0.015	0.048	0.009	0.003|
Multiallelic Dprime: 0.461
BLOCK 1326.  MARKERS: 6733 6734 6735 6736 6737 6738 6739 6740
32331444 (0.627)	|0.368	0.256	0.004|
41144223 (0.222)	|0.024	0.002	0.196|
31331444 (0.076)	|0.063	0.011	0.002|
31331424 (0.052)	|0.000	0.052	0.000|
32144223 (0.011)	|0.002	0.000	0.009|
Multiallelic Dprime: 0.668
BLOCK 1327.  MARKERS: 6741 6742
41 (0.462)	|0.180	0.125	0.079	0.078|
13 (0.323)	|0.099	0.095	0.065	0.064|
11 (0.215)	|0.065	0.078	0.041	0.031|
Multiallelic Dprime: 0.082
BLOCK 1328.  MARKERS: 6745 6746 6747 6748
2112 (0.344)	|0.342	0.000	0.000	0.000	0.003|
4212 (0.298)	|0.029	0.198	0.059	0.000	0.009|
2212 (0.185)	|0.000	0.002	0.085	0.000	0.095|
4243 (0.173)	|0.019	0.007	0.000	0.141	0.001|
Multiallelic Dprime: 0.872
BLOCK 1329.  MARKERS: 6749 6750 6751 6752 6753
41131 (0.386)	|0.339	0.000	0.023	0.023|
43433 (0.205)	|0.000	0.199	0.003	0.000|
11131 (0.145)	|0.144	0.000	0.001	0.000|
43411 (0.141)	|0.103	0.000	0.022	0.013|
43431 (0.110)	|0.007	0.003	0.093	0.001|
Multiallelic Dprime: 0.794
BLOCK 1330.  MARKERS: 6755 6756 6757 6758
3123 (0.601)	|0.452	0.145	0.000	0.000|
1341 (0.201)	|0.201	0.000	0.000	0.000|
3341 (0.143)	|0.023	0.026	0.092	0.000|
3343 (0.038)	|0.000	0.000	0.000	0.037|
Multiallelic Dprime: 0.575
BLOCK 1331.  MARKERS: 6759 6760 6761 6762 6763
34413 (0.687)	|0.472	0.181	0.035|
11221 (0.173)	|0.125	0.037	0.009|
11223 (0.093)	|0.065	0.026	0.000|
11423 (0.038)	|0.033	0.005	0.000|
Multiallelic Dprime: 0.137
BLOCK 1332.  MARKERS: 6764 6765
21 (0.702)	|0.349	0.104	0.249|
42 (0.249)	|0.026	0.209	0.014|
22 (0.048)	|0.042	0.006	0.000|
Multiallelic Dprime: 0.645
BLOCK 1333.  MARKERS: 6768 6769 6770
243 (0.417)	|0.243	0.143	0.031|
413 (0.320)	|0.186	0.044	0.089|
244 (0.263)	|0.216	0.042	0.006|
Multiallelic Dprime: 0.290
BLOCK 1334.  MARKERS: 6771 6772
12 (0.644)	|0.249	0.218	0.173|
11 (0.230)	|0.161	0.064	0.001|
32 (0.126)	|0.007	0.005	0.111|
Multiallelic Dprime: 0.322
BLOCK 1335.  MARKERS: 6773 6774 6775
132 (0.416)	|0.320	0.087	0.009|
311 (0.287)	|0.048	0.234	0.005|
332 (0.286)	|0.078	0.098	0.110|
Multiallelic Dprime: 0.547
BLOCK 1336.  MARKERS: 6776 6777 6778
112 (0.450)	|0.234	0.129	0.063	0.021|
434 (0.427)	|0.190	0.103	0.052	0.082|
132 (0.123)	|0.046	0.038	0.020	0.015|
Multiallelic Dprime: 0.131
BLOCK 1337.  MARKERS: 6784 6785 6786 6787 6788 6789 6790 6791
43344334 (0.470)	|0.460	0.009|
22232112 (0.271)	|0.265	0.005|
42242112 (0.136)	|0.026	0.110|
43242314 (0.116)	|0.006	0.112|
Multiallelic Dprime: 0.897
BLOCK 1338.  MARKERS: 6792 6793
32 (0.762)	|0.494	0.153	0.112|
14 (0.236)	|0.222	0.014	0.000|
Multiallelic Dprime: 0.796
BLOCK 1339.  MARKERS: 6794 6795 6796
334 (0.716)	|0.445	0.169	0.104|
131 (0.167)	|0.083	0.052	0.033|
314 (0.112)	|0.069	0.036	0.006|
Multiallelic Dprime: 0.094
BLOCK 1340.  MARKERS: 6798 6799
33 (0.596)	|0.473	0.078	0.046|
31 (0.257)	|0.060	0.118	0.079|
21 (0.147)	|0.085	0.060	0.002|
Multiallelic Dprime: 0.435
BLOCK 1341.  MARKERS: 6802 6803
42 (0.618)	|0.446	0.027	0.142|
22 (0.255)	|0.012	0.237	0.007|
21 (0.127)	|0.016	0.111	0.000|
Multiallelic Dprime: 0.861
BLOCK 1342.  MARKERS: 6804 6805 6806 6807
3112 (0.474)	|0.202	0.096	0.133	0.043|
4111 (0.375)	|0.175	0.078	0.045	0.075|
4341 (0.149)	|0.067	0.011	0.006	0.065|
Multiallelic Dprime: 0.191
BLOCK 1343.  MARKERS: 6810 6811 6812
233 (0.443)	|0.375	0.052	0.000	0.017|
431 (0.188)	|0.025	0.150	0.003	0.011|
231 (0.184)	|0.004	0.015	0.146	0.017|
213 (0.184)	|0.021	0.070	0.001	0.091|
Multiallelic Dprime: 0.722
BLOCK 1344.  MARKERS: 6813 6814 6815 6816 6817
13144 (0.426)	|0.349	0.064	0.012|
13142 (0.285)	|0.157	0.086	0.043|
21242 (0.150)	|0.129	0.020	0.000|
13132 (0.136)	|0.040	0.012	0.084|
Multiallelic Dprime: 0.406
BLOCK 1345.  MARKERS: 6820 6821
34 (0.678)	|0.432	0.129	0.117|
33 (0.183)	|0.081	0.066	0.036|
13 (0.139)	|0.112	0.014	0.013|
Multiallelic Dprime: 0.148
BLOCK 1346.  MARKERS: 6822 6823
31 (0.625)	|0.351	0.201	0.073|
13 (0.209)	|0.115	0.064	0.030|
11 (0.166)	|0.062	0.076	0.026|
Multiallelic Dprime: 0.105
BLOCK 1347.  MARKERS: 6826 6827
44 (0.527)	|0.379	0.041	0.039	0.065|
24 (0.341)	|0.003	0.316	0.002	0.021|
22 (0.130)	|0.000	0.024	0.105	0.000|
Multiallelic Dprime: 0.822
BLOCK 1348.  MARKERS: 6829 6830 6831
324 (0.382)	|0.093	0.263	0.011	0.016|
144 (0.380)	|0.267	0.074	0.008	0.033|
143 (0.146)	|0.033	0.000	0.111	0.000|
124 (0.086)	|0.026	0.032	0.025	0.003|
Multiallelic Dprime: 0.523
BLOCK 1349.  MARKERS: 6833 6834 6835
343 (0.421)	|0.190	0.171	0.060|
344 (0.370)	|0.165	0.167	0.038|
123 (0.157)	|0.065	0.068	0.024|
323 (0.052)	|0.027	0.018	0.007|
Multiallelic Dprime: 0.044
BLOCK 1350.  MARKERS: 6836 6837
12 (0.447)	|0.172	0.147	0.129|
13 (0.424)	|0.110	0.177	0.136|
33 (0.129)	|0.079	0.017	0.032|
Multiallelic Dprime: 0.143
BLOCK 1351.  MARKERS: 6839 6840
33 (0.361)	|0.277	0.075	0.009|
31 (0.341)	|0.169	0.165	0.000|
11 (0.297)	|0.241	0.054	0.003|
Multiallelic Dprime: 0.322
BLOCK 1352.  MARKERS: 6841 6842
12 (0.685)	|0.334	0.011	0.241	0.081	0.017|
34 (0.294)	|0.005	0.277	0.001	0.000	0.004|
14 (0.012)	|0.000	0.011	0.000	0.000	0.000|
Multiallelic Dprime: 0.950
BLOCK 1353.  MARKERS: 6844 6845 6846 6847
2443 (0.339)	|0.164	0.089	0.082	0.005|
4321 (0.299)	|0.163	0.072	0.060	0.004|
2323 (0.250)	|0.136	0.046	0.066	0.002|
2423 (0.083)	|0.053	0.020	0.010	0.000|
2321 (0.021)	|0.012	0.007	0.002	0.000|
Multiallelic Dprime: 0.083
BLOCK 1354.  MARKERS: 6851 6852 6853 6854
2412 (0.533)	|0.446	0.057	0.000	0.000	0.028	0.000	0.002|
1312 (0.233)	|0.004	0.226	0.000	0.000	0.001	0.000	0.000|
1334 (0.219)	|0.000	0.000	0.158	0.045	0.000	0.013	0.000|
2312 (0.011)	|0.003	0.000	0.000	0.000	0.000	0.000	0.008|
Multiallelic Dprime: 0.924
BLOCK 1355.  MARKERS: 6855 6856 6857 6858 6859 6860
323431 (0.453)	|0.231	0.185	0.035	0.002|
423421 (0.283)	|0.154	0.109	0.015	0.000|
311234 (0.161)	|0.048	0.108	0.003	0.000|
311231 (0.045)	|0.019	0.012	0.004	0.009|
323421 (0.029)	|0.028	0.000	0.000	0.000|
313231 (0.013)	|0.004	0.003	0.003	0.003|
321231 (0.010)	|0.002	0.003	0.005	0.000|
Multiallelic Dprime: 0.178
BLOCK 1356.  MARKERS: 6863 6864 6865
324 (0.491)	|0.353	0.073	0.064|
141 (0.424)	|0.318	0.076	0.031|
321 (0.066)	|0.051	0.005	0.011|
341 (0.014)	|0.010	0.003	0.001|
Multiallelic Dprime: 0.084
BLOCK 1357.  MARKERS: 6866 6867
12 (0.735)	|0.414	0.317	0.005|
32 (0.156)	|0.099	0.049	0.008|
34 (0.109)	|0.068	0.039	0.001|
Multiallelic Dprime: 0.149
BLOCK 1358.  MARKERS: 6872 6873
14 (0.581)	|0.397	0.177|
42 (0.406)	|0.255	0.149|
44 (0.014)	|0.011	0.002|
Multiallelic Dprime: 0.077
BLOCK 1359.  MARKERS: 6875 6876 6877 6878
1331 (0.661)	|0.486	0.164	0.007|
2113 (0.329)	|0.274	0.054	0.002|
Multiallelic Dprime: 0.260
BLOCK 1360.  MARKERS: 6879 6880 6881
432 (0.761)	|0.568	0.017	0.172|
214 (0.219)	|0.009	0.209	0.001|
412 (0.011)	|0.006	0.004	0.000|
Multiallelic Dprime: 0.910
BLOCK 1361.  MARKERS: 6882 6883 6884
413 (0.586)	|0.257	0.215	0.103	0.011|
231 (0.235)	|0.097	0.100	0.037	0.000|
411 (0.173)	|0.064	0.069	0.039	0.000|
Multiallelic Dprime: 0.064
BLOCK 1362.  MARKERS: 6887 6888 6889
122 (0.420)	|0.185	0.133	0.091	0.004|
112 (0.384)	|0.177	0.106	0.085	0.007|
314 (0.181)	|0.071	0.061	0.043	0.000|
312 (0.011)	|0.004	0.004	0.002	0.000|
Multiallelic Dprime: 0.044
BLOCK 1363.  MARKERS: 6897 6898 6899 6900 6901 6902 6903
1131232 (0.440)	|0.163	0.188	0.072	0.017|
3123313 (0.305)	|0.217	0.046	0.005	0.029|
3223313 (0.223)	|0.192	0.015	0.007	0.010|
1131233 (0.012)	|0.012	0.000	0.000	0.000|
Multiallelic Dprime: 0.507
BLOCK 1364.  MARKERS: 6905 6906 6907 6908
1444 (0.594)	|0.334	0.261|
3322 (0.256)	|0.166	0.086|
1324 (0.087)	|0.071	0.016|
1322 (0.058)	|0.027	0.030|
Multiallelic Dprime: 0.191
BLOCK 1365.  MARKERS: 6915 6916
21 (0.601)	|0.209	0.202	0.187|
43 (0.394)	|0.188	0.110	0.096|
Multiallelic Dprime: 0.128
BLOCK 1366.  MARKERS: 6919 6920
44 (0.400)	|0.192	0.094	0.112|
24 (0.313)	|0.176	0.091	0.046|
42 (0.285)	|0.120	0.096	0.070|
Multiallelic Dprime: 0.112
BLOCK 1367.  MARKERS: 6922 6923
21 (0.487)	|0.473	0.012	0.001|
23 (0.283)	|0.028	0.148	0.106|
43 (0.230)	|0.224	0.001	0.005|
Multiallelic Dprime: 0.898
BLOCK 1368.  MARKERS: 6924 6925 6926
112 (0.728)	|0.479	0.099	0.151|
312 (0.159)	|0.142	0.017	0.000|
133 (0.113)	|0.006	0.104	0.003|
Multiallelic Dprime: 0.440
BLOCK 1369.  MARKERS: 6928 6929 6930
424 (0.627)	|0.455	0.147	0.024|
342 (0.219)	|0.152	0.002	0.066|
444 (0.153)	|0.104	0.049	0.000|
Multiallelic Dprime: 0.176
BLOCK 1370.  MARKERS: 6931 6932
31 (0.712)	|0.327	0.279	0.095	0.012|
42 (0.198)	|0.089	0.075	0.030	0.004|
41 (0.090)	|0.040	0.028	0.018	0.004|
Multiallelic Dprime: 0.041
BLOCK 1371.  MARKERS: 6935 6936 6937
113 (0.456)	|0.254	0.067	0.102	0.031|
333 (0.382)	|0.119	0.160	0.082	0.016|
111 (0.142)	|0.087	0.030	0.021	0.005|
313 (0.020)	|0.011	0.000	0.005	0.004|
Multiallelic Dprime: 0.244
BLOCK 1372.  MARKERS: 6941 6942 6943
233 (0.470)	|0.326	0.068	0.072	0.000|
432 (0.257)	|0.100	0.153	0.005	0.000|
442 (0.211)	|0.060	0.100	0.035	0.015|
232 (0.056)	|0.032	0.022	0.002	0.000|
Multiallelic Dprime: 0.388
BLOCK 1373.  MARKERS: 6944 6945 6946 6947
1133 (0.524)	|0.200	0.313	0.010|
1233 (0.343)	|0.152	0.042	0.149|
3221 (0.114)	|0.115	0.000	0.000|
3233 (0.016)	|0.000	0.014	0.000|
Multiallelic Dprime: 0.526
BLOCK 1374.  MARKERS: 6949 6950 6951
222 (0.467)	|0.239	0.119	0.109|
244 (0.369)	|0.197	0.078	0.095|
122 (0.161)	|0.083	0.053	0.023|
Multiallelic Dprime: 0.052
BLOCK 1375.  MARKERS: 6963 6964
12 (0.519)	|0.206	0.282	0.028|
32 (0.251)	|0.011	0.086	0.154|
14 (0.228)	|0.203	0.007	0.018|
Multiallelic Dprime: 0.508
BLOCK 1376.  MARKERS: 6967 6968 6969
211 (0.421)	|0.391	0.029|
431 (0.377)	|0.116	0.261|
213 (0.199)	|0.188	0.010|
Multiallelic Dprime: 0.792
BLOCK 1377.  MARKERS: 6970 6971
43 (0.695)	|0.406	0.273	0.017|
21 (0.303)	|0.218	0.079	0.004|
Multiallelic Dprime: 0.262
BLOCK 1378.  MARKERS: 6972 6973 6974
343 (0.626)	|0.339	0.189	0.098|
224 (0.352)	|0.290	0.027	0.034|
243 (0.020)	|0.013	0.006	0.001|
Multiallelic Dprime: 0.485
BLOCK 1379.  MARKERS: 6976 6977
22 (0.642)	|0.267	0.073	0.214	0.087|
44 (0.223)	|0.061	0.147	0.002	0.011|
42 (0.133)	|0.026	0.087	0.015	0.005|
Multiallelic Dprime: 0.532
BLOCK 1380.  MARKERS: 6979 6980 6981 6982 6983
32342 (0.353)	|0.214	0.139|
32442 (0.309)	|0.140	0.169|
12321 (0.232)	|0.134	0.097|
14342 (0.103)	|0.032	0.071|
Multiallelic Dprime: 0.175
BLOCK 1381.  MARKERS: 6986 6987
12 (0.519)	|0.301	0.086	0.130	0.001|
34 (0.481)	|0.164	0.177	0.127	0.012|
Multiallelic Dprime: 0.240
BLOCK 1382.  MARKERS: 6989 6990 6991
133 (0.464)	|0.435	0.013	0.010|
221 (0.263)	|0.011	0.223	0.029|
223 (0.257)	|0.029	0.152	0.076|
233 (0.013)	|0.000	0.013	0.000|
Multiallelic Dprime: 0.772
BLOCK 1383.  MARKERS: 6993 6994
33 (0.474)	|0.359	0.115|
11 (0.403)	|0.308	0.095|
13 (0.117)	|0.096	0.021|
Multiallelic Dprime: 0.051
BLOCK 1384.  MARKERS: 6996 6997
31 (0.767)	|0.352	0.409|
13 (0.233)	|0.217	0.006|
Multiallelic Dprime: 0.939
BLOCK 1385.  MARKERS: 6998 6999
41 (0.569)	|0.219	0.214	0.136|
23 (0.415)	|0.174	0.134	0.106|
Multiallelic Dprime: 0.053
BLOCK 1386.  MARKERS: 7003 7004 7005
234 (0.404)	|0.336	0.058	0.007|
212 (0.351)	|0.303	0.036	0.009|
414 (0.244)	|0.199	0.035	0.007|
Multiallelic Dprime: 0.087
BLOCK 1387.  MARKERS: 7007 7008 7009
222 (0.839)	|0.611	0.103	0.122|
414 (0.129)	|0.037	0.066	0.026|
212 (0.024)	|0.006	0.015	0.002|
Multiallelic Dprime: 0.466
BLOCK 1388.  MARKERS: 7010 7011
31 (0.660)	|0.576	0.052	0.030|
14 (0.186)	|0.022	0.160	0.002|
11 (0.152)	|0.006	0.003	0.148|
Multiallelic Dprime: 0.823
BLOCK 1389.  MARKERS: 7012 7013
31 (0.604)	|0.281	0.245	0.076|
11 (0.214)	|0.114	0.073	0.026|
12 (0.182)	|0.078	0.071	0.033|
Multiallelic Dprime: 0.062
BLOCK 1390.  MARKERS: 7016 7017 7018
123 (0.473)	|0.074	0.330	0.064	0.006|
343 (0.389)	|0.361	0.004	0.025	0.000|
121 (0.134)	|0.005	0.000	0.115	0.014|
Multiallelic Dprime: 0.790
BLOCK 1391.  MARKERS: 7019 7020 7021
141 (0.441)	|0.068	0.223	0.150|
323 (0.333)	|0.274	0.019	0.040|
321 (0.205)	|0.062	0.094	0.049|
121 (0.020)	|0.000	0.003	0.017|
Multiallelic Dprime: 0.485
BLOCK 1392.  MARKERS: 7022 7023
33 (0.404)	|0.249	0.105	0.048	0.002|
11 (0.339)	|0.222	0.060	0.053	0.004|
31 (0.256)	|0.136	0.069	0.046	0.005|
Multiallelic Dprime: 0.097
BLOCK 1393.  MARKERS: 7025 7026 7027
123 (0.607)	|0.565	0.000	0.000	0.000	0.028|
121 (0.235)	|0.000	0.000	0.120	0.110	0.000|
413 (0.147)	|0.000	0.142	0.000	0.000	0.000|
113 (0.011)	|0.000	0.004	0.000	0.000	0.007|
Multiallelic Dprime: 0.988
BLOCK 1394.  MARKERS: 7028 7029 7030 7031 7032 7033 7034 7035 7036 7037 7038 7039 7040 7041 7042
431341142432412 (0.564)	|0.331	0.101	0.091	0.040|
443223124214332 (0.146)	|0.105	0.013	0.025	0.005|
243341142432412 (0.119)	|0.069	0.018	0.022	0.009|
243343322232313 (0.110)	|0.060	0.029	0.017	0.000|
443341122232412 (0.034)	|0.017	0.009	0.005	0.004|
Multiallelic Dprime: 0.096
BLOCK 1395.  MARKERS: 7049 7050 7051 7052
1344 (0.595)	|0.525	0.068|
1342 (0.174)	|0.147	0.027|
3132 (0.164)	|0.141	0.023|
3342 (0.060)	|0.057	0.004|
Multiallelic Dprime: 0.084
BLOCK 1396.  MARKERS: 7059 7060
24 (0.871)	|0.651	0.087	0.107	0.018|
42 (0.124)	|0.021	0.082	0.007	0.000|
Multiallelic Dprime: 0.692
BLOCK 1397.  MARKERS: 7061 7062 7063 7064 7065 7066 7067 7068 7069
324412441 (0.674)	|0.673	0.001|
122224223 (0.173)	|0.076	0.095|
344412441 (0.113)	|0.113	0.000|
324414223 (0.018)	|0.000	0.018|
Multiallelic Dprime: 0.952
BLOCK 1398.  MARKERS: 7070 7071
32 (0.880)	|0.587	0.179	0.115|
14 (0.115)	|0.075	0.013	0.027|
Multiallelic Dprime: 0.110
BLOCK 1399.  MARKERS: 7076 7077
22 (0.664)	|0.579	0.061	0.011	0.000	0.012|
12 (0.193)	|0.058	0.130	0.000	0.000	0.001|
21 (0.143)	|0.010	0.005	0.107	0.019	0.003|
Multiallelic Dprime: 0.691
BLOCK 1400.  MARKERS: 7078 7079 7080 7081 7082 7083 7084 7085 7086 7087 7088
33122422313 (0.644)	|0.542	0.098|
11344241112 (0.197)	|0.004	0.194|
33122422332 (0.118)	|0.002	0.113|
33122422113 (0.019)	|0.015	0.004|
33122422312 (0.016)	|0.000	0.016|
Multiallelic Dprime: 0.909
BLOCK 1401.  MARKERS: 7090 7091 7092
244 (0.566)	|0.298	0.200	0.064|
322 (0.429)	|0.169	0.116	0.142|
Multiallelic Dprime: 0.219
BLOCK 1402.  MARKERS: 7093 7094
14 (0.472)	|0.287	0.167	0.019|
12 (0.317)	|0.237	0.062	0.018|
22 (0.207)	|0.040	0.025	0.141|
Multiallelic Dprime: 0.399
BLOCK 1403.  MARKERS: 7096 7097 7098
323 (0.569)	|0.250	0.264	0.055|
142 (0.265)	|0.123	0.111	0.030|
143 (0.166)	|0.090	0.055	0.021|
Multiallelic Dprime: 0.078
BLOCK 1404.  MARKERS: 7101 7102 7103
113 (0.463)
131 (0.429)
333 (0.106)
