# Supplementary material for: Genetic Structure of the Spanish Population
Source: BMC Genomics. 2010 May 25;11:326. doi: 10.1186/1471-2164-11-326 (PMC2887418; doi:10.1186/1471-2164-11-326)
Supplement: Additional file 1 — List of haplotype blocks across all autosomal chromosomes in the Spanish population. Each block is described by the SNPs that compose it, the major haplotypes with haplotypic frequencies, and the LD (D') among adjacent blocks. For each chromosome, the correspondence list between the SNP names and numbers is included in a separate table. [file 1471-2164-11-326-S1.ZIP › chr14.GABRIELblocks]

BLOCK 1.  MARKERS: 1 2 3 4 5
42211 (0.644)	|0.312	0.265	0.051	0.013|
14444 (0.356)	|0.154	0.186	0.006	0.007|
Multiallelic Dprime: 0.135
BLOCK 2.  MARKERS: 7 8 9 10 11
11131 (0.466)	|0.412	0.043	0.013|
32313 (0.451)	|0.339	0.086	0.026|
31313 (0.058)	|0.012	0.046	0.000|
11313 (0.020)	|0.005	0.011	0.003|
Multiallelic Dprime: 0.311
BLOCK 3.  MARKERS: 12 13
41 (0.768)	|0.225	0.288	0.251	0.002|
23 (0.188)	|0.167	0.016	0.004	0.001|
43 (0.044)	|0.023	0.000	0.004	0.016|
Multiallelic Dprime: 0.764
BLOCK 4.  MARKERS: 15 16 17 18
4411 (0.415)	|0.170	0.186	0.060|
4413 (0.303)	|0.238	0.045	0.020|
2231 (0.260)	|0.141	0.088	0.030|
2431 (0.019)	|0.009	0.006	0.004|
Multiallelic Dprime: 0.270
BLOCK 5.  MARKERS: 23 24
42 (0.559)	|0.375	0.115	0.065|
44 (0.327)	|0.227	0.058	0.043|
22 (0.113)	|0.078	0.018	0.018|
Multiallelic Dprime: 0.043
BLOCK 6.  MARKERS: 27 28 29
331 (0.680)	|0.489	0.063	0.106	0.009	0.012|
121 (0.192)	|0.015	0.157	0.012	0.005	0.000|
333 (0.126)	|0.008	0.017	0.000	0.099	0.000|
Multiallelic Dprime: 0.783
BLOCK 7.  MARKERS: 30 31 32 33
2144 (0.513)	|0.329	0.129	0.055|
2322 (0.238)	|0.172	0.034	0.033|
4122 (0.119)	|0.071	0.031	0.017|
2124 (0.114)	|0.062	0.024	0.028|
2122 (0.013)	|0.005	0.000	0.008|
Multiallelic Dprime: 0.117
BLOCK 8.  MARKERS: 36 37
31 (0.640)	|0.397	0.171	0.072|
33 (0.218)	|0.117	0.082	0.020|
13 (0.142)	|0.080	0.038	0.023|
Multiallelic Dprime: 0.080
BLOCK 9.  MARKERS: 39 40
14 (0.594)	|0.312	0.278|
24 (0.291)	|0.147	0.144|
22 (0.116)	|0.065	0.050|
Multiallelic Dprime: 0.025
BLOCK 10.  MARKERS: 43 44
31 (0.524)	|0.249	0.102	0.104	0.066|
13 (0.472)	|0.250	0.110	0.045	0.067|
Multiallelic Dprime: 0.107
BLOCK 11.  MARKERS: 46 47 48
341 (0.499)	|0.470	0.025	0.003|
323 (0.212)	|0.166	0.039	0.007|
343 (0.151)	|0.088	0.061	0.001|
123 (0.136)	|0.073	0.063	0.000|
Multiallelic Dprime: 0.449
BLOCK 12.  MARKERS: 49 50
23 (0.800)	|0.343	0.285	0.139	0.031|
41 (0.189)	|0.054	0.044	0.020	0.072|
21 (0.011)	|0.009	0.000	0.000	0.002|
Multiallelic Dprime: 0.337
BLOCK 13.  MARKERS: 51 52 53
342 (0.406)	|0.239	0.103	0.065|
344 (0.329)	|0.146	0.091	0.091|
322 (0.159)	|0.081	0.029	0.049|
122 (0.105)	|0.064	0.015	0.027|
Multiallelic Dprime: 0.139
BLOCK 14.  MARKERS: 55 56
21 (0.531)	|0.412	0.055	0.064|
23 (0.238)	|0.156	0.065	0.015|
33 (0.232)	|0.184	0.023	0.024|
Multiallelic Dprime: 0.150
BLOCK 15.  MARKERS: 57 58
31 (0.752)	|0.500	0.183	0.069|
13 (0.143)	|0.118	0.023	0.002|
11 (0.103)	|0.049	0.050	0.004|
Multiallelic Dprime: 0.163
BLOCK 16.  MARKERS: 60 61
32 (0.670)	|0.267	0.233	0.168|
14 (0.256)	|0.108	0.081	0.063|
12 (0.074)	|0.026	0.020	0.028|
Multiallelic Dprime: 0.047
BLOCK 17.  MARKERS: 62 63
32 (0.401)	|0.154	0.103	0.080	0.061|
12 (0.334)	|0.076	0.068	0.071	0.115|
33 (0.259)	|0.056	0.084	0.074	0.042|
Multiallelic Dprime: 0.175
BLOCK 18.  MARKERS: 64 65 66 67 68
31444 (0.286)	|0.000	0.000	0.239	0.047|
13222 (0.260)	|0.230	0.028	0.000	0.000|
31422 (0.225)	|0.090	0.135	0.000	0.000|
13422 (0.219)	|0.103	0.116	0.000	0.000|
Multiallelic Dprime: 0.695
BLOCK 19.  MARKERS: 69 70 71
344 (0.424)	|0.341	0.009	0.075|
342 (0.278)	|0.003	0.271	0.000|
124 (0.246)	|0.177	0.001	0.067|
144 (0.051)	|0.007	0.000	0.044|
Multiallelic Dprime: 0.688
BLOCK 20.  MARKERS: 73 74 75
431 (0.525)	|0.402	0.103	0.020|
231 (0.283)	|0.250	0.028	0.004|
412 (0.189)	|0.156	0.023	0.011|
Multiallelic Dprime: 0.265
BLOCK 21.  MARKERS: 81 82
42 (0.808)	|0.329	0.237	0.132	0.109|
21 (0.156)	|0.052	0.052	0.035	0.017|
22 (0.036)	|0.011	0.012	0.007	0.007|
Multiallelic Dprime: 0.104
BLOCK 22.  MARKERS: 88 89 90
114 (0.391)	|0.238	0.084	0.069|
134 (0.298)	|0.213	0.055	0.031|
314 (0.176)	|0.113	0.033	0.029|
112 (0.132)	|0.091	0.027	0.015|
Multiallelic Dprime: 0.101
BLOCK 23.  MARKERS: 93 94
44 (0.653)	|0.469	0.164	0.020|
13 (0.200)	|0.008	0.009	0.183|
43 (0.147)	|0.020	0.099	0.028|
Multiallelic Dprime: 0.674
BLOCK 24.  MARKERS: 96 97
42 (0.496)	|0.379	0.002	0.012	0.105|
24 (0.272)	|0.013	0.041	0.206	0.010|
44 (0.233)	|0.018	0.199	0.003	0.007|
Multiallelic Dprime: 0.829
BLOCK 25.  MARKERS: 98 99 100
214 (0.410)	|0.215	0.186	0.011|
412 (0.236)	|0.141	0.083	0.012|
232 (0.221)	|0.135	0.076	0.010|
212 (0.128)	|0.062	0.059	0.007|
Multiallelic Dprime: 0.102
BLOCK 26.  MARKERS: 104 105
12 (0.554)	|0.310	0.195	0.050|
44 (0.405)	|0.210	0.146	0.049|
14 (0.040)	|0.027	0.010	0.004|
Multiallelic Dprime: 0.046
BLOCK 27.  MARKERS: 106 107
13 (0.546)	|0.137	0.190	0.219|
33 (0.350)	|0.230	0.089	0.031|
31 (0.103)	|0.031	0.037	0.035|
Multiallelic Dprime: 0.344
BLOCK 28.  MARKERS: 109 110 111
114 (0.398)	|0.215	0.081	0.102|
144 (0.317)	|0.075	0.203	0.039|
342 (0.285)	|0.145	0.126	0.014|
Multiallelic Dprime: 0.317
BLOCK 29.  MARKERS: 112 113
44 (0.435)	|0.359	0.078	0.000|
21 (0.410)	|0.326	0.070	0.007|
24 (0.155)	|0.064	0.024	0.062|
Multiallelic Dprime: 0.271
BLOCK 30.  MARKERS: 114 115 116 117
1332 (0.748)	|0.511	0.227	0.014|
3121 (0.171)	|0.068	0.000	0.103|
1122 (0.071)	|0.065	0.000	0.005|
Multiallelic Dprime: 0.483
BLOCK 31.  MARKERS: 119 120 121
312 (0.649)	|0.493	0.127	0.029|
323 (0.227)	|0.216	0.009	0.000|
112 (0.123)	|0.008	0.098	0.017|
Multiallelic Dprime: 0.392
BLOCK 32.  MARKERS: 122 123 124
114 (0.717)	|0.392	0.311	0.014|
442 (0.235)	|0.186	0.015	0.034|
414 (0.046)	|0.018	0.001	0.027|
Multiallelic Dprime: 0.533
BLOCK 33.  MARKERS: 125 126
44 (0.597)	|0.255	0.256	0.087	0.000|
22 (0.328)	|0.285	0.000	0.002	0.041|
24 (0.075)	|0.012	0.058	0.002	0.000|
Multiallelic Dprime: 0.643
BLOCK 34.  MARKERS: 127 128 129
113 (0.550)	|0.032	0.287	0.000	0.115	0.113|
241 (0.314)	|0.261	0.003	0.042	0.000	0.000|
141 (0.090)	|0.015	0.000	0.073	0.003	0.000|
111 (0.042)	|0.000	0.000	0.041	0.000	0.000|
Multiallelic Dprime: 0.870
BLOCK 35.  MARKERS: 131 132 133 134
2222 (0.307)	|0.000	0.300	0.000	0.000|
1244 (0.292)	|0.282	0.000	0.011	0.000|
2322 (0.156)	|0.000	0.000	0.083	0.073|
2244 (0.119)	|0.113	0.000	0.000	0.005|
2242 (0.113)	|0.002	0.000	0.105	0.004|
Multiallelic Dprime: 0.944
BLOCK 36.  MARKERS: 136 137 138 139 140
11412 (0.401)	|0.224	0.024	0.120	0.033|
33224 (0.307)	|0.021	0.257	0.024	0.003|
11422 (0.199)	|0.158	0.018	0.024	0.000|
11224 (0.082)	|0.008	0.003	0.066	0.002|
Multiallelic Dprime: 0.603
BLOCK 37.  MARKERS: 142 143 144 145
3313 (0.419)	|0.164	0.185	0.069|
1114 (0.304)	|0.150	0.089	0.066|
3333 (0.235)	|0.112	0.078	0.041|
3314 (0.038)	|0.008	0.026	0.004|
Multiallelic Dprime: 0.130
BLOCK 38.  MARKERS: 149 150 151 152
1143 (0.432)	|0.235	0.000	0.185	0.012|
3242 (0.381)	|0.138	0.238	0.000	0.000|
1133 (0.183)	|0.184	0.000	0.000	0.000|
Multiallelic Dprime: 0.624
BLOCK 39.  MARKERS: 153 154 155 156 157
14313 (0.560)	|0.417	0.061	0.083|
32131 (0.237)	|0.040	0.145	0.053|
14133 (0.185)	|0.114	0.010	0.061|
14131 (0.012)	|0.000	0.011	0.000|
Multiallelic Dprime: 0.413
BLOCK 40.  MARKERS: 159 160
42 (0.579)	|0.208	0.164	0.103	0.068	0.037|
22 (0.223)	|0.077	0.072	0.048	0.018	0.007|
44 (0.198)	|0.080	0.057	0.020	0.026	0.014|
Multiallelic Dprime: 0.067
BLOCK 41.  MARKERS: 162 163 164 165
4121 (0.365)	|0.145	0.127	0.073	0.009	0.009|
2123 (0.294)	|0.139	0.045	0.107	0.001	0.001|
2323 (0.171)	|0.033	0.081	0.054	0.000	0.000|
2143 (0.112)	|0.021	0.035	0.051	0.003	0.002|
4123 (0.058)	|0.038	0.018	0.002	0.000	0.000|
Multiallelic Dprime: 0.234
BLOCK 42.  MARKERS: 168 169 170 171 172 173
231224 (0.376)	|0.295	0.076	0.005|
331224 (0.309)	|0.146	0.149	0.013|
313443 (0.287)	|0.145	0.096	0.047|
313444 (0.013)	|0.000	0.011	0.001|
331424 (0.012)	|0.012	0.000	0.000|
Multiallelic Dprime: 0.307
BLOCK 43.  MARKERS: 174 175
34 (0.602)	|0.370	0.002	0.229	0.000	0.000|
11 (0.332)	|0.055	0.267	0.002	0.002	0.007|
31 (0.066)	|0.000	0.001	0.000	0.060	0.003|
Multiallelic Dprime: 0.848
BLOCK 44.  MARKERS: 176 177 178 179 180 181
332341 (0.425)	|0.378	0.031	0.000	0.014|
311143 (0.270)	|0.072	0.002	0.187	0.004|
132323 (0.231)	|0.003	0.228	0.000	0.000|
332343 (0.061)	|0.061	0.000	0.000	0.000|
132343 (0.010)	|0.010	0.000	0.000	0.000|
Multiallelic Dprime: 0.831
BLOCK 45.  MARKERS: 182 183 184 185
2412 (0.526)	|0.458	0.035	0.032|
4112 (0.261)	|0.235	0.025	0.000|
2433 (0.186)	|0.147	0.034	0.002|
2112 (0.017)	|0.010	0.004	0.003|
Multiallelic Dprime: 0.169
BLOCK 46.  MARKERS: 189 190 191 192 193 194
123432 (0.859)	|0.637	0.171	0.052|
331244 (0.099)	|0.074	0.016	0.009|
121244 (0.036)	|0.032	0.005	0.000|
Multiallelic Dprime: 0.141
BLOCK 47.  MARKERS: 198 199
22 (0.744)	|0.244	0.249	0.216	0.033|
44 (0.195)	|0.093	0.059	0.040	0.002|
42 (0.061)	|0.024	0.016	0.019	0.002|
Multiallelic Dprime: 0.154
BLOCK 48.  MARKERS: 203 204 205
123 (0.360)	|0.182	0.134	0.044|
131 (0.324)	|0.267	0.003	0.055|
323 (0.275)	|0.228	0.043	0.005|
133 (0.037)	|0.030	0.007	0.000|
Multiallelic Dprime: 0.425
BLOCK 49.  MARKERS: 207 208
21 (0.709)	|0.483	0.226|
44 (0.187)	|0.138	0.046|
24 (0.104)	|0.074	0.029|
Multiallelic Dprime: 0.136
BLOCK 50.  MARKERS: 210 211 212
224 (0.694)	|0.265	0.267	0.159|
112 (0.302)	|0.138	0.071	0.090|
Multiallelic Dprime: 0.163
BLOCK 51.  MARKERS: 213 214
42 (0.406)	|0.201	0.117	0.082|
23 (0.340)	|0.202	0.124	0.009|
22 (0.249)	|0.129	0.102	0.015|
Multiallelic Dprime: 0.148
BLOCK 52.  MARKERS: 216 217 218 219 220 221
114423 (0.535)	|0.166	0.194	0.177|
334243 (0.346)	|0.242	0.054	0.049|
112421 (0.106)	|0.000	0.081	0.025|
Multiallelic Dprime: 0.365
BLOCK 53.  MARKERS: 222 223
33 (0.409)	|0.104	0.220	0.085|
11 (0.333)	|0.227	0.042	0.064|
31 (0.256)	|0.070	0.042	0.142|
Multiallelic Dprime: 0.414
BLOCK 54.  MARKERS: 224 225
42 (0.401)	|0.223	0.107	0.061	0.000	0.009|
44 (0.305)	|0.135	0.054	0.066	0.039	0.010|
24 (0.292)	|0.202	0.045	0.034	0.002	0.009|
Multiallelic Dprime: 0.193
BLOCK 55.  MARKERS: 227 228 229 230 231
44144 (0.560)	|0.533	0.028|
44143 (0.205)	|0.197	0.007|
22324 (0.162)	|0.109	0.053|
42144 (0.042)	|0.006	0.035|
22124 (0.028)	|0.003	0.025|
Multiallelic Dprime: 0.629
BLOCK 56.  MARKERS: 232 233
21 (0.853)	|0.588	0.121	0.128|
14 (0.147)	|0.041	0.082	0.023|
Multiallelic Dprime: 0.456
BLOCK 57.  MARKERS: 234 235 236 237 238
32432 (0.629)	|0.496	0.133|
33432 (0.203)	|0.141	0.063|
13114 (0.151)	|0.118	0.033|
Multiallelic Dprime: 0.087
BLOCK 58.  MARKERS: 243 244
42 (0.767)	|0.456	0.202	0.106|
21 (0.233)	|0.048	0.165	0.021|
Multiallelic Dprime: 0.537
BLOCK 59.  MARKERS: 245 246 247
144 (0.504)	|0.203	0.272	0.030|
142 (0.367)	|0.201	0.139	0.025|
222 (0.127)	|0.065	0.056	0.006|
Multiallelic Dprime: 0.141
BLOCK 60.  MARKERS: 252 253
14 (0.469)	|0.399	0.068|
32 (0.468)	|0.383	0.085|
34 (0.061)	|0.048	0.013|
Multiallelic Dprime: 0.100
BLOCK 61.  MARKERS: 258 259
24 (0.831)	|0.428	0.293	0.110|
43 (0.166)	|0.079	0.066	0.021|
Multiallelic Dprime: 0.057
BLOCK 62.  MARKERS: 266 267
34 (0.509)	|0.250	0.070	0.121	0.063|
44 (0.359)	|0.188	0.060	0.047	0.058|
42 (0.132)	|0.034	0.074	0.020	0.002|
Multiallelic Dprime: 0.189
BLOCK 63.  MARKERS: 268 269 270 271 272 273
133234 (0.473)	|0.335	0.083	0.053|
133332 (0.204)	|0.143	0.036	0.024|
133232 (0.189)	|0.141	0.041	0.006|
321214 (0.122)	|0.084	0.025	0.013|
Multiallelic Dprime: 0.058
BLOCK 64.  MARKERS: 276 277 278
142 (0.710)	|0.580	0.130|
333 (0.188)	|0.147	0.041|
132 (0.099)	|0.078	0.022|
Multiallelic Dprime: 0.046
BLOCK 65.  MARKERS: 284 285 286 287 288
42442 (0.807)	|0.470	0.296	0.039|
23224 (0.193)	|0.119	0.026	0.048|
Multiallelic Dprime: 0.263
BLOCK 66.  MARKERS: 289 290
33 (0.588)	|0.321	0.042	0.116	0.109|
12 (0.322)	|0.011	0.299	0.011	0.001|
13 (0.087)	|0.054	0.012	0.022	0.000|
Multiallelic Dprime: 0.735
BLOCK 67.  MARKERS: 292 293 294
143 (0.386)	|0.333	0.053|
141 (0.355)	|0.346	0.009|
123 (0.149)	|0.059	0.089|
343 (0.110)	|0.008	0.102|
Multiallelic Dprime: 0.665
BLOCK 68.  MARKERS: 295 296 297 298
3321 (0.746)	|0.354	0.387	0.005|
1143 (0.254)	|0.126	0.002	0.125|
Multiallelic Dprime: 0.521
BLOCK 69.  MARKERS: 300 301 302
423 (0.479)	|0.303	0.000	0.176|
141 (0.389)	|0.000	0.388	0.000|
123 (0.131)	|0.131	0.000	0.000|
Multiallelic Dprime: 0.879
BLOCK 70.  MARKERS: 303 304
32 (0.436)	|0.214	0.111	0.067	0.044|
14 (0.388)	|0.215	0.058	0.054	0.061|
12 (0.177)	|0.060	0.073	0.023	0.020|
Multiallelic Dprime: 0.128
BLOCK 71.  MARKERS: 305 306 307
112 (0.489)	|0.471	0.006	0.000	0.011	0.000|
113 (0.243)	|0.003	0.170	0.024	0.011	0.033|
133 (0.143)	|0.007	0.002	0.131	0.006	0.000|
313 (0.125)	|0.000	0.002	0.002	0.120	0.000|
Multiallelic Dprime: 0.910
BLOCK 72.  MARKERS: 309 310 311 312
4313 (0.481)	|0.481	0.002	0.000|
4134 (0.179)	|0.000	0.179	0.000|
4113 (0.157)	|0.000	0.003	0.155|
2113 (0.146)	|0.000	0.105	0.042|
4133 (0.035)	|0.000	0.034	0.000|
Multiallelic Dprime: 0.949
BLOCK 73.  MARKERS: 313 314
32 (0.481)	|0.304	0.177|
33 (0.323)	|0.160	0.163|
23 (0.196)	|0.101	0.095|
Multiallelic Dprime: 0.131
BLOCK 74.  MARKERS: 315 316
41 (0.566)	|0.513	0.022	0.031|
23 (0.434)	|0.164	0.176	0.093|
Multiallelic Dprime: 0.707
BLOCK 75.  MARKERS: 317 318
34 (0.677)	|0.329	0.245	0.066	0.035|
13 (0.199)	|0.006	0.009	0.184	0.001|
14 (0.125)	|0.026	0.024	0.000	0.073|
Multiallelic Dprime: 0.686
BLOCK 76.  MARKERS: 320 321 322
141 (0.361)	|0.224	0.087	0.008	0.024	0.000	0.008	0.000|
143 (0.278)	|0.069	0.187	0.000	0.003	0.000	0.006	0.005|
321 (0.250)	|0.009	0.001	0.127	0.034	0.062	0.000	0.000|
121 (0.109)	|0.065	0.011	0.000	0.004	0.000	0.021	0.005|
Multiallelic Dprime: 0.600
BLOCK 77.  MARKERS: 324 325 326 327 328 329 330 331 332 333 334 335 336
1121143233231 (0.367)	|0.368	0.000	0.000|
1321331233231 (0.286)	|0.286	0.000	0.000|
2344331141413 (0.135)	|0.000	0.135	0.000|
1321331141213 (0.064)	|0.000	0.006	0.058|
2321331141213 (0.063)	|0.000	0.007	0.056|
1344331141413 (0.035)	|0.000	0.034	0.000|
1321143233231 (0.010)	|0.010	0.000	0.000|
Multiallelic Dprime: 0.985
BLOCK 78.  MARKERS: 337 338 339
333 (0.681)	|0.503	0.175|
321 (0.199)	|0.134	0.065|
421 (0.120)	|0.114	0.006|
Multiallelic Dprime: 0.184
BLOCK 79.  MARKERS: 341 342 343
413 (0.752)	|0.453	0.069	0.223|
231 (0.245)	|0.011	0.230	0.002|
Multiallelic Dprime: 0.920
BLOCK 80.  MARKERS: 344 345 346 347
1143 (0.464)	|0.353	0.036	0.039	0.036	0.003|
4221 (0.298)	|0.199	0.047	0.042	0.007	0.003|
1223 (0.227)	|0.086	0.078	0.043	0.003	0.017|
Multiallelic Dprime: 0.292
BLOCK 81.  MARKERS: 348 349 350 351 352
42213 (0.636)	|0.408	0.053	0.016	0.089	0.022	0.042	0.000|
42223 (0.165)	|0.013	0.149	0.000	0.002	0.000	0.000	0.000|
24111 (0.125)	|0.000	0.000	0.110	0.000	0.001	0.000	0.011|
24211 (0.047)	|0.000	0.000	0.000	0.000	0.043	0.000	0.000|
24213 (0.023)	|0.000	0.000	0.000	0.023	0.000	0.000	0.000|
Multiallelic Dprime: 0.818
BLOCK 82.  MARKERS: 353 354 355 356 357 358
343423 (0.419)	|0.418	0.000	0.000|
344423 (0.208)	|0.207	0.000	0.000|
134244 (0.127)	|0.000	0.127	0.000|
334443 (0.114)	|0.028	0.000	0.086|
134443 (0.067)	|0.061	0.005	0.000|
344443 (0.042)	|0.000	0.000	0.042|
143423 (0.011)	|0.012	0.000	0.000|
Multiallelic Dprime: 0.948
BLOCK 83.  MARKERS: 360 361
31 (0.737)	|0.383	0.205	0.091	0.054|
32 (0.133)	|0.080	0.012	0.031	0.008|
12 (0.130)	|0.075	0.026	0.022	0.005|
Multiallelic Dprime: 0.200
BLOCK 84.  MARKERS: 367 368 369
244 (0.537)	|0.000	0.299	0.215	0.000	0.011|
222 (0.243)	|0.232	0.000	0.000	0.003	0.000|
344 (0.144)	|0.144	0.000	0.000	0.000	0.000|
224 (0.067)	|0.003	0.000	0.003	0.064	0.000|
Multiallelic Dprime: 0.986
BLOCK 85.  MARKERS: 370 371 372 373 374 375
221113 (0.379)	|0.026	0.011	0.205	0.047	0.087|
241133 (0.304)	|0.036	0.217	0.013	0.029	0.006|
423411 (0.221)	|0.189	0.008	0.000	0.006	0.016|
221411 (0.067)	|0.005	0.009	0.010	0.044	0.000|
421411 (0.011)	|0.000	0.001	0.010	0.000	0.000|
Multiallelic Dprime: 0.707
BLOCK 86.  MARKERS: 376 377 378 379
1411 (0.261)	|0.009	0.251	0.001	0.000|
1224 (0.254)	|0.006	0.093	0.147	0.003|
2211 (0.241)	|0.216	0.020	0.004	0.000|
1211 (0.126)	|0.095	0.010	0.004	0.013|
1221 (0.109)	|0.105	0.003	0.000	0.002|
Multiallelic Dprime: 0.788
BLOCK 87.  MARKERS: 380 381 382 383 384 385 386
1122342 (0.437)	|0.132	0.155	0.093	0.056|
3342444 (0.381)	|0.033	0.134	0.116	0.097|
1124322 (0.158)	|0.129	0.007	0.012	0.008|
1142444 (0.017)	|0.003	0.001	0.002	0.012|
Multiallelic Dprime: 0.308
BLOCK 88.  MARKERS: 388 389 390 391 392 393 394 395 396
334121132 (0.300)	|0.159	0.072	0.068|
122424132 (0.298)	|0.059	0.158	0.078|
122444314 (0.221)	|0.117	0.079	0.026|
324121132 (0.174)	|0.064	0.046	0.063|
Multiallelic Dprime: 0.234
BLOCK 89.  MARKERS: 398 399
41 (0.399)	|0.223	0.170|
23 (0.358)	|0.179	0.177|
21 (0.240)	|0.119	0.119|
Multiallelic Dprime: 0.064
BLOCK 90.  MARKERS: 407 408 409 410
4324 (0.522)	|0.160	0.325	0.036|
2142 (0.466)	|0.412	0.032	0.014|
Multiallelic Dprime: 0.762
BLOCK 91.  MARKERS: 411 412
31 (0.580)	|0.462	0.067	0.051|
13 (0.360)	|0.128	0.167	0.066|
11 (0.050)	|0.021	0.018	0.011|
Multiallelic Dprime: 0.436
BLOCK 92.  MARKERS: 413 414
22 (0.616)	|0.362	0.145	0.109|
42 (0.256)	|0.125	0.076	0.054|
21 (0.128)	|0.093	0.032	0.002|
Multiallelic Dprime: 0.107
BLOCK 93.  MARKERS: 416 417 418
323 (0.579)	|0.551	0.005	0.014	0.006	0.000	0.003|
141 (0.253)	|0.007	0.142	0.035	0.043	0.017	0.008|
123 (0.165)	|0.088	0.000	0.041	0.034	0.000	0.000|
Multiallelic Dprime: 0.767
BLOCK 94.  MARKERS: 420 421 422 423 424 425
311441 (0.645)	|0.326	0.206	0.113|
142213 (0.147)	|0.066	0.043	0.037|
312211 (0.091)	|0.052	0.020	0.018|
312441 (0.085)	|0.047	0.020	0.017|
142441 (0.018)	|0.007	0.006	0.005|
312411 (0.011)	|0.006	0.003	0.002|
Multiallelic Dprime: 0.075
BLOCK 95.  MARKERS: 430 431
21 (0.506)	|0.372	0.071	0.047	0.012|
23 (0.298)	|0.134	0.103	0.052	0.006|
41 (0.194)	|0.154	0.020	0.017	0.002|
Multiallelic Dprime: 0.284
BLOCK 96.  MARKERS: 434 435 436
133 (0.659)	|0.389	0.225	0.046|
332 (0.194)	|0.101	0.036	0.057|
113 (0.116)	|0.078	0.038	0.001|
333 (0.022)	|0.015	0.006	0.002|
Multiallelic Dprime: 0.147
BLOCK 97.  MARKERS: 437 438
32 (0.586)	|0.246	0.191	0.150|
34 (0.305)	|0.187	0.065	0.054|
14 (0.107)	|0.022	0.083	0.003|
Multiallelic Dprime: 0.231
BLOCK 98.  MARKERS: 441 442
14 (0.454)	|0.185	0.255	0.014|
32 (0.339)	|0.226	0.076	0.037|
34 (0.208)	|0.093	0.054	0.060|
Multiallelic Dprime: 0.305
BLOCK 99.  MARKERS: 443 444
32 (0.503)	|0.222	0.227	0.054|
34 (0.386)	|0.247	0.061	0.077|
12 (0.111)	|0.104	0.006	0.001|
Multiallelic Dprime: 0.380
BLOCK 100.  MARKERS: 445 446
32 (0.573)	|0.473	0.095	0.003|
11 (0.294)	|0.027	0.264	0.002|
31 (0.132)	|0.035	0.004	0.093|
Multiallelic Dprime: 0.731
BLOCK 101.  MARKERS: 447 448
32 (0.536)	|0.507	0.023	0.006|
14 (0.362)	|0.118	0.226	0.017|
34 (0.097)	|0.010	0.005	0.084|
Multiallelic Dprime: 0.753
BLOCK 102.  MARKERS: 449 450
22 (0.636)	|0.606	0.030|
24 (0.258)	|0.032	0.227|
44 (0.106)	|0.106	0.000|
Multiallelic Dprime: 0.843
BLOCK 103.  MARKERS: 451 452
13 (0.743)	|0.572	0.107	0.059|
41 (0.257)	|0.029	0.228	0.000|
Multiallelic Dprime: 0.831
BLOCK 104.  MARKERS: 453 454
43 (0.601)	|0.376	0.203	0.018|
21 (0.335)	|0.179	0.151	0.005|
23 (0.059)	|0.041	0.002	0.015|
Multiallelic Dprime: 0.119
BLOCK 105.  MARKERS: 455 456
23 (0.599)	|0.190	0.234	0.171|
31 (0.358)	|0.335	0.013	0.011|
21 (0.038)	|0.033	0.000	0.005|
Multiallelic Dprime: 0.834
BLOCK 106.  MARKERS: 457 458
11 (0.558)	|0.456	0.035	0.068|
34 (0.248)	|0.190	0.044	0.013|
31 (0.191)	|0.096	0.067	0.027|
Multiallelic Dprime: 0.264
BLOCK 107.  MARKERS: 459 460 461
212 (0.743)	|0.364	0.177	0.108	0.072	0.009|
311 (0.146)	|0.050	0.038	0.044	0.010	0.001|
331 (0.109)	|0.051	0.031	0.019	0.002	0.002|
Multiallelic Dprime: 0.142
BLOCK 108.  MARKERS: 469 470 471 472 473
23114 (0.465)	|0.425	0.012	0.031|
12334 (0.246)	|0.045	0.196	0.003|
23112 (0.172)	|0.162	0.009	0.000|
23134 (0.084)	|0.036	0.031	0.016|
13134 (0.013)	|0.000	0.005	0.008|
Multiallelic Dprime: 0.710
BLOCK 109.  MARKERS: 475 476
31 (0.672)	|0.225	0.150	0.125	0.115	0.041	0.014|
12 (0.265)	|0.131	0.058	0.030	0.033	0.012	0.002|
32 (0.061)	|0.032	0.013	0.009	0.003	0.000	0.002|
Multiallelic Dprime: 0.185
BLOCK 110.  MARKERS: 481 482 483 484 485
14314 (0.386)	|0.285	0.102	0.000|
22114 (0.221)	|0.221	0.000	0.000|
14334 (0.166)	|0.166	0.000	0.000|
14312 (0.152)	|0.000	0.089	0.063|
14114 (0.055)	|0.055	0.000	0.000|
22314 (0.018)	|0.001	0.017	0.000|
Multiallelic Dprime: 0.641
BLOCK 111.  MARKERS: 486 487
21 (0.730)	|0.705	0.015	0.010|
43 (0.206)	|0.027	0.179	0.000|
23 (0.064)	|0.000	0.000	0.064|
Multiallelic Dprime: 0.877
BLOCK 112.  MARKERS: 489 490
43 (0.733)	|0.729	0.000	0.004|
31 (0.196)	|0.019	0.124	0.049|
33 (0.072)	|0.011	0.002	0.058|
Multiallelic Dprime: 0.934
BLOCK 113.  MARKERS: 492 493
21 (0.759)	|0.414	0.269	0.077|
43 (0.126)	|0.095	0.025	0.007|
23 (0.111)	|0.063	0.019	0.028|
Multiallelic Dprime: 0.269
BLOCK 114.  MARKERS: 498 499
34 (0.576)	|0.486	0.091	0.000|
14 (0.313)	|0.187	0.089	0.036|
13 (0.111)	|0.000	0.000	0.112|
Multiallelic Dprime: 0.459
BLOCK 115.  MARKERS: 500 501
41 (0.672)	|0.642	0.030|
23 (0.180)	|0.000	0.180|
21 (0.148)	|0.002	0.146|
Multiallelic Dprime: 0.991
BLOCK 116.  MARKERS: 503 504
11 (0.644)	|0.417	0.133	0.094|
33 (0.356)	|0.255	0.078	0.023|
Multiallelic Dprime: 0.145
BLOCK 117.  MARKERS: 506 507
24 (0.672)	|0.673	0.000|
44 (0.211)	|0.211	0.000|
41 (0.117)	|0.000	0.116|
Multiallelic Dprime: 1.000
BLOCK 118.  MARKERS: 509 510
43 (0.883)	|0.452	0.431|
21 (0.117)	|0.095	0.022|
Multiallelic Dprime: 0.587
BLOCK 119.  MARKERS: 512 513
31 (0.547)	|0.301	0.215	0.022|
13 (0.453)	|0.420	0.021	0.005|
Multiallelic Dprime: 0.782
BLOCK 120.  MARKERS: 515 516 517
331 (0.721)	|0.379	0.180	0.163|
113 (0.237)	|0.097	0.081	0.058|
333 (0.026)	|0.002	0.022	0.002|
Multiallelic Dprime: 0.156
BLOCK 121.  MARKERS: 518 519
24 (0.485)	|0.186	0.167	0.063	0.060	0.005|
22 (0.291)	|0.231	0.024	0.022	0.008	0.002|
44 (0.224)	|0.148	0.054	0.013	0.000	0.008|
Multiallelic Dprime: 0.407
BLOCK 122.  MARKERS: 520 521 522 523 524
34332 (0.562)	|0.513	0.043|
42332 (0.247)	|0.211	0.032|
34111 (0.100)	|0.024	0.076|
34312 (0.069)	|0.044	0.025|
34311 (0.015)	|0.003	0.009|
Multiallelic Dprime: 0.505
BLOCK 123.  MARKERS: 525 526 527
214 (0.798)	|0.570	0.133	0.003	0.063	0.009|
442 (0.186)	|0.042	0.002	0.092	0.002	0.040|
Multiallelic Dprime: 0.726
BLOCK 124.  MARKERS: 528 529 530 531 532 533 534 535 536 537 538
12433422131 (0.615)	|0.516	0.092	0.006|
14313441442 (0.135)	|0.135	0.000	0.000|
34331341442 (0.101)	|0.000	0.102	0.000|
14333422131 (0.065)	|0.065	0.002	0.000|
14331341442 (0.052)	|0.000	0.052	0.000|
Multiallelic Dprime: 0.612
BLOCK 125.  MARKERS: 539 540
11 (0.727)	|0.448	0.154	0.125|
42 (0.256)	|0.109	0.124	0.023|
12 (0.017)	|0.009	0.006	0.002|
Multiallelic Dprime: 0.270
BLOCK 126.  MARKERS: 545 546
42 (0.566)	|0.236	0.195	0.102	0.031	0.001|
22 (0.284)	|0.065	0.008	0.062	0.146	0.003|
24 (0.150)	|0.062	0.021	0.042	0.012	0.012|
Multiallelic Dprime: 0.399
BLOCK 127.  MARKERS: 548 549 550 551 552
11431 (0.362)	|0.359	0.003	0.000	0.000|
24233 (0.224)	|0.014	0.000	0.177	0.031|
11411 (0.207)	|0.009	0.198	0.000	0.000|
14431 (0.189)	|0.178	0.012	0.000	0.000|
14231 (0.016)	|0.015	0.000	0.000	0.000|
Multiallelic Dprime: 0.938
BLOCK 128.  MARKERS: 554 555 556 557
2212 (0.574)	|0.379	0.152	0.035	0.010|
2232 (0.215)	|0.073	0.018	0.123	0.000|
4434 (0.178)	|0.176	0.000	0.000	0.000|
4232 (0.030)	|0.030	0.000	0.000	0.000|
Multiallelic Dprime: 0.462
BLOCK 129.  MARKERS: 558 559 560
343 (0.659)	|0.234	0.251	0.174|
321 (0.169)	|0.073	0.053	0.043|
143 (0.159)	|0.061	0.043	0.055|
323 (0.011)	|0.008	0.002	0.001|
Multiallelic Dprime: 0.102
BLOCK 130.  MARKERS: 562 563 564
443 (0.376)	|0.324	0.039	0.008|
243 (0.349)	|0.265	0.018	0.066|
214 (0.275)	|0.157	0.110	0.006|
Multiallelic Dprime: 0.350
BLOCK 131.  MARKERS: 565 566 567
144 (0.745)	|0.704	0.039|
422 (0.167)	|0.000	0.165|
142 (0.080)	|0.081	0.000|
Multiallelic Dprime: 0.810
BLOCK 132.  MARKERS: 569 570
22 (0.793)	|0.546	0.157	0.049	0.025|
41 (0.205)	|0.112	0.025	0.063	0.000|
Multiallelic Dprime: 0.250
BLOCK 133.  MARKERS: 573 574 575 576 577 578
224441 (0.653)	|0.229	0.231	0.070	0.108	0.001	0.013|
423212 (0.184)	|0.004	0.000	0.120	0.039	0.000	0.019|
213441 (0.112)	|0.000	0.002	0.000	0.013	0.094	0.000|
223442 (0.024)	|0.024	0.000	0.000	0.000	0.000	0.000|
Multiallelic Dprime: 0.669
BLOCK 134.  MARKERS: 579 580 581 582 583 584 585
3244433 (0.260)	|0.227	0.027	0.004	0.002	0.000|
3212214 (0.235)	|0.003	0.228	0.002	0.000	0.000|
1244433 (0.196)	|0.001	0.001	0.191	0.000	0.000|
3144433 (0.166)	|0.000	0.000	0.015	0.131	0.015|
3244414 (0.097)	|0.090	0.000	0.000	0.002	0.000|
3212414 (0.040)	|0.027	0.008	0.003	0.001	0.000|
Multiallelic Dprime: 0.899
BLOCK 135.  MARKERS: 586 587 588 589 590
42113 (0.351)	|0.230	0.060	0.059|
22111 (0.266)	|0.106	0.131	0.021|
41111 (0.218)	|0.050	0.098	0.070|
41321 (0.135)	|0.054	0.016	0.063|
41311 (0.017)	|0.013	0.004	0.000|
Multiallelic Dprime: 0.331
BLOCK 136.  MARKERS: 592 593 594
341 (0.455)	|0.248	0.138	0.069|
123 (0.311)	|0.167	0.079	0.066|
323 (0.214)	|0.136	0.035	0.043|
Multiallelic Dprime: 0.097
BLOCK 137.  MARKERS: 595 596
42 (0.564)	|0.040	0.148	0.012	0.116	0.142	0.085|
32 (0.259)	|0.008	0.029	0.139	0.041	0.003	0.037|
44 (0.177)	|0.139	0.003	0.009	0.000	0.000	0.020|
Multiallelic Dprime: 0.604
BLOCK 138.  MARKERS: 599 600 601 602 603 604 605 606 607
422242342 (0.186)	|0.006	0.003	0.157	0.021	0.000|
423441342 (0.179)	|0.163	0.000	0.001	0.010	0.000|
433412342 (0.160)	|0.155	0.002	0.001	0.000	0.000|
233442142 (0.159)	|0.000	0.134	0.014	0.004	0.000|
433442342 (0.146)	|0.000	0.124	0.000	0.002	0.012|
423441334 (0.143)	|0.000	0.000	0.064	0.078	0.000|
Multiallelic Dprime: 0.868
BLOCK 139.  MARKERS: 608 609 610 611 612
11241 (0.330)	|0.330	0.000	0.000|
33422 (0.263)	|0.034	0.222	0.006|
11222 (0.251)	|0.010	0.057	0.182|
11221 (0.122)	|0.121	0.000	0.002|
33222 (0.013)	|0.000	0.000	0.011|
Multiallelic Dprime: 0.863
BLOCK 140.  MARKERS: 613 614
13 (0.505)	|0.274	0.167	0.064|
31 (0.290)	|0.119	0.149	0.021|
11 (0.202)	|0.073	0.099	0.030|
Multiallelic Dprime: 0.171
BLOCK 141.  MARKERS: 617 618 619
222 (0.467)	|0.338	0.129|
323 (0.417)	|0.351	0.067|
242 (0.115)	|0.112	0.004|
Multiallelic Dprime: 0.337
BLOCK 142.  MARKERS: 623 624
11 (0.800)	|0.571	0.033	0.195|
33 (0.200)	|0.014	0.185	0.001|
Multiallelic Dprime: 0.901
BLOCK 143.  MARKERS: 625 626
33 (0.586)	|0.298	0.229	0.013	0.044|
12 (0.218)	|0.019	0.073	0.004	0.121|
32 (0.197)	|0.021	0.016	0.153	0.001|
Multiallelic Dprime: 0.609
BLOCK 144.  MARKERS: 630 631 632 633 634
42121 (0.338)	|0.094	0.057	0.186|
42123 (0.317)	|0.050	0.245	0.021|
12121 (0.170)	|0.094	0.018	0.058|
44241 (0.166)	|0.152	0.010	0.003|
Multiallelic Dprime: 0.563
BLOCK 145.  MARKERS: 637 638
44 (0.393)	|0.111	0.161	0.046	0.073|
14 (0.335)	|0.201	0.105	0.016	0.005|
12 (0.273)	|0.032	0.066	0.169	0.005|
Multiallelic Dprime: 0.400
BLOCK 146.  MARKERS: 639 640 641 642
2421 (0.345)	|0.312	0.025	0.005|
1211 (0.332)	|0.067	0.263	0.002|
2424 (0.231)	|0.223	0.005	0.002|
2221 (0.082)	|0.006	0.067	0.009|
Multiallelic Dprime: 0.775
BLOCK 147.  MARKERS: 643 644 645
132 (0.612)	|0.501	0.057	0.055|
311 (0.362)	|0.291	0.043	0.028|
332 (0.018)	|0.014	0.000	0.004|
Multiallelic Dprime: 0.040
BLOCK 148.  MARKERS: 646 647
44 (0.809)	|0.698	0.103	0.007|
22 (0.103)	|0.076	0.024	0.003|
24 (0.088)	|0.080	0.005	0.002|
Multiallelic Dprime: 0.100
BLOCK 149.  MARKERS: 648 649
42 (0.855)	|0.450	0.305	0.100|
24 (0.132)	|0.059	0.068	0.005|
22 (0.012)	|0.003	0.009	0.000|
Multiallelic Dprime: 0.251
BLOCK 150.  MARKERS: 651 652
33 (0.511)	|0.280	0.139	0.057	0.035|
32 (0.383)	|0.198	0.101	0.059	0.024|
13 (0.106)	|0.065	0.025	0.005	0.011|
Multiallelic Dprime: 0.054
BLOCK 151.  MARKERS: 654 655 656
323 (0.544)	|0.343	0.123	0.069	0.003|
143 (0.265)	|0.205	0.038	0.020	0.000|
144 (0.121)	|0.073	0.009	0.038	0.002|
343 (0.070)	|0.028	0.003	0.034	0.005|
Multiallelic Dprime: 0.227
BLOCK 152.  MARKERS: 659 660 661
112 (0.649)	|0.588	0.033	0.029	0.000|
344 (0.173)	|0.127	0.038	0.000	0.008|
342 (0.159)	|0.043	0.086	0.018	0.012|
312 (0.010)	|0.006	0.004	0.000	0.000|
Multiallelic Dprime: 0.499
BLOCK 153.  MARKERS: 662 663 664 665 666
22421 (0.766)	|0.522	0.163	0.081|
34214 (0.160)	|0.123	0.026	0.010|
22411 (0.048)	|0.028	0.012	0.008|
22414 (0.022)	|0.021	0.001	0.000|
Multiallelic Dprime: 0.197
BLOCK 154.  MARKERS: 673 674
11 (0.698)	|0.379	0.168	0.083	0.061|
23 (0.203)	|0.112	0.039	0.038	0.014|
13 (0.100)	|0.054	0.025	0.013	0.008|
Multiallelic Dprime: 0.051
BLOCK 155.  MARKERS: 681 682 683 684
4332 (0.544)	|0.216	0.276	0.047	0.005|
1114 (0.233)	|0.204	0.027	0.001	0.000|
1334 (0.133)	|0.101	0.010	0.005	0.016|
1134 (0.083)	|0.004	0.000	0.078	0.000|
Multiallelic Dprime: 0.593
BLOCK 156.  MARKERS: 685 686 687 688
3212 (0.532)	|0.430	0.094|
3412 (0.314)	|0.296	0.017|
2234 (0.131)	|0.128	0.004|
2232 (0.021)	|0.022	0.000|
Multiallelic Dprime: 0.601
BLOCK 157.  MARKERS: 690 691
31 (0.878)	|0.528	0.132	0.108	0.069	0.041|
12 (0.115)	|0.068	0.020	0.010	0.013	0.005|
Multiallelic Dprime: 0.055
BLOCK 158.  MARKERS: 692 693 694 695
4443 (0.601)	|0.286	0.128	0.072	0.065	0.021	0.012	0.009|
4143 (0.152)	|0.083	0.025	0.025	0.016	0.002	0.000	0.000|
2121 (0.119)	|0.052	0.023	0.023	0.015	0.000	0.004	0.000|
2143 (0.082)	|0.049	0.010	0.007	0.004	0.009	0.002	0.001|
2141 (0.046)	|0.027	0.006	0.006	0.005	0.000	0.002	0.000|
Multiallelic Dprime: 0.124
BLOCK 159.  MARKERS: 698 699 700 701 702 703 704 705
11224221 (0.497)	|0.235	0.119	0.118	0.025|
31442433 (0.192)	|0.093	0.046	0.037	0.016|
13224421 (0.131)	|0.084	0.029	0.019	0.000|
31442431 (0.105)	|0.057	0.024	0.019	0.006|
13224221 (0.032)	|0.018	0.009	0.005	0.000|
31422421 (0.021)	|0.006	0.009	0.001	0.005|
11224421 (0.010)	|0.004	0.006	0.000	0.000|
Multiallelic Dprime: 0.107
BLOCK 160.  MARKERS: 708 709 710
223 (0.501)	|0.263	0.196	0.042|
221 (0.243)	|0.128	0.084	0.031|
441 (0.202)	|0.071	0.114	0.016|
241 (0.055)	|0.032	0.018	0.004|
Multiallelic Dprime: 0.120
BLOCK 161.  MARKERS: 711 712 713 714
3412 (0.494)	|0.142	0.222	0.131|
1233 (0.412)	|0.239	0.038	0.134|
1413 (0.093)	|0.068	0.020	0.003|
Multiallelic Dprime: 0.355
BLOCK 162.  MARKERS: 716 717
11 (0.451)	|0.210	0.100	0.070	0.064	0.007|
31 (0.277)	|0.113	0.071	0.041	0.045	0.004|
32 (0.269)	|0.119	0.072	0.038	0.034	0.005|
Multiallelic Dprime: 0.043
BLOCK 163.  MARKERS: 722 723 724 725
2433 (0.442)	|0.370	0.066	0.006|
3443 (0.244)	|0.117	0.121	0.007|
3441 (0.151)	|0.010	0.044	0.097|
3241 (0.143)	|0.075	0.043	0.025|
3433 (0.016)	|0.015	0.000	0.000|
Multiallelic Dprime: 0.463
BLOCK 164.  MARKERS: 727 728
12 (0.589)	|0.268	0.225	0.023	0.067|
11 (0.276)	|0.096	0.127	0.024	0.022|
31 (0.135)	|0.043	0.016	0.070	0.006|
Multiallelic Dprime: 0.222
BLOCK 165.  MARKERS: 730 731 732 733 734
14222 (0.406)	|0.393	0.011	0.001|
31342 (0.368)	|0.007	0.357	0.000|
11241 (0.118)	|0.115	0.000	0.000|
11242 (0.095)	|0.030	0.016	0.047|
Multiallelic Dprime: 0.913
BLOCK 166.  MARKERS: 735 736 737 738
4113 (0.553)	|0.368	0.116	0.027	0.008	0.011	0.005	0.016|
2332 (0.388)	|0.102	0.185	0.029	0.033	0.011	0.025	0.001|
4332 (0.050)	|0.004	0.014	0.017	0.000	0.014	0.000	0.000|
Multiallelic Dprime: 0.432
BLOCK 167.  MARKERS: 741 742 743 744 745 746 747 748 749 750
1421213313 (0.477)	|0.445	0.010	0.004	0.002	0.002	0.004	0.011|
3143432131 (0.318)	|0.009	0.184	0.058	0.020	0.026	0.016	0.000|
1421233313 (0.074)	|0.000	0.000	0.068	0.000	0.000	0.000	0.000|
1423233111 (0.041)	|0.039	0.000	0.000	0.001	0.000	0.000	0.000|
1423232113 (0.036)	|0.007	0.000	0.029	0.000	0.000	0.000	0.000|
1423233313 (0.032)	|0.003	0.015	0.000	0.013	0.000	0.000	0.000|
1421213311 (0.017)	|0.000	0.014	0.000	0.000	0.000	0.000	0.000|
Multiallelic Dprime: 0.838
BLOCK 168.  MARKERS: 752 753 754 755 756
31422 (0.504)	|0.284	0.125	0.094|
33211 (0.223)	|0.134	0.035	0.054|
13211 (0.163)	|0.070	0.055	0.038|
33411 (0.038)	|0.021	0.008	0.009|
31211 (0.029)	|0.011	0.016	0.000|
31411 (0.020)	|0.008	0.009	0.004|
31421 (0.011)	|0.009	0.000	0.002|
Multiallelic Dprime: 0.111
BLOCK 169.  MARKERS: 761 762 763
211 (0.542)	|0.405	0.085	0.038	0.011|
111 (0.251)	|0.138	0.017	0.098	0.000|
243 (0.204)	|0.049	0.135	0.017	0.001|
Multiallelic Dprime: 0.412
BLOCK 170.  MARKERS: 765 766 767
211 (0.589)	|0.297	0.165	0.034	0.092|
243 (0.236)	|0.081	0.015	0.136	0.005|
411 (0.155)	|0.135	0.017	0.003	0.000|
213 (0.014)	|0.011	0.000	0.002	0.001|
Multiallelic Dprime: 0.462
BLOCK 171.  MARKERS: 769 770 771
143 (0.526)	|0.048	0.241	0.237|
343 (0.195)	|0.167	0.019	0.010|
341 (0.176)	|0.174	0.000	0.000|
323 (0.099)	|0.000	0.099	0.000|
Multiallelic Dprime: 0.759
BLOCK 172.  MARKERS: 772 773
34 (0.391)	|0.159	0.183	0.049|
32 (0.362)	|0.239	0.078	0.039|
12 (0.247)	|0.072	0.026	0.147|
Multiallelic Dprime: 0.370
BLOCK 173.  MARKERS: 775 776 777
144 (0.470)	|0.194	0.246	0.030|
214 (0.287)	|0.171	0.116	0.001|
212 (0.234)	|0.192	0.038	0.005|
Multiallelic Dprime: 0.304
BLOCK 174.  MARKERS: 778 779
13 (0.562)	|0.414	0.069	0.080|
31 (0.400)	|0.269	0.099	0.032|
33 (0.038)	|0.028	0.002	0.008|
Multiallelic Dprime: 0.146
BLOCK 175.  MARKERS: 786 787
32 (0.711)	|0.711	0.000	0.000|
42 (0.169)	|0.003	0.165	0.000|
41 (0.120)	|0.038	0.003	0.078|
Multiallelic Dprime: 0.956
BLOCK 176.  MARKERS: 788 789 790 791
3423 (0.751)	|0.372	0.282	0.098|
1231 (0.167)	|0.044	0.113	0.010|
3433 (0.079)	|0.031	0.045	0.002|
Multiallelic Dprime: 0.364
BLOCK 177.  MARKERS: 793 794
11 (0.448)	|0.051	0.330	0.066|
31 (0.441)	|0.425	0.016	0.000|
13 (0.112)	|0.001	0.000	0.107|
Multiallelic Dprime: 0.837
BLOCK 178.  MARKERS: 796 797
23 (0.477)	|0.178	0.121	0.106	0.073|
21 (0.345)	|0.100	0.126	0.080	0.038|
43 (0.175)	|0.063	0.045	0.025	0.042|
Multiallelic Dprime: 0.111
BLOCK 179.  MARKERS: 801 802 803
323 (0.342)	|0.079	0.192	0.034	0.013	0.002	0.001	0.011|
123 (0.292)	|0.222	0.014	0.003	0.032	0.014	0.000	0.000|
321 (0.213)	|0.184	0.000	0.008	0.000	0.005	0.015	0.000|
343 (0.153)	|0.006	0.010	0.129	0.000	0.000	0.000	0.000|
Multiallelic Dprime: 0.699
BLOCK 180.  MARKERS: 804 805 806 807 808
41441 (0.490)	|0.206	0.133	0.147	0.005|
44123 (0.216)	|0.195	0.014	0.008	0.000|
24421 (0.175)	|0.094	0.073	0.008	0.000|
44423 (0.046)	|0.014	0.014	0.002	0.015|
41423 (0.020)	|0.019	0.001	0.000	0.000|
44441 (0.016)	|0.015	0.000	0.000	0.000|
44121 (0.011)	|0.000	0.002	0.001	0.006|
Multiallelic Dprime: 0.451
BLOCK 181.  MARKERS: 810 811 812
121 (0.555)	|0.399	0.072	0.068	0.016|
321 (0.245)	|0.091	0.052	0.022	0.080|
144 (0.170)	|0.148	0.012	0.002	0.006|
124 (0.030)	|0.003	0.011	0.015	0.000|
Multiallelic Dprime: 0.365
BLOCK 182.  MARKERS: 813 814 815
431 (0.641)	|0.264	0.241	0.136|
231 (0.147)	|0.057	0.062	0.028|
214 (0.108)	|0.037	0.034	0.035|
211 (0.102)	|0.037	0.047	0.016|
Multiallelic Dprime: 0.064
BLOCK 183.  MARKERS: 818 819 820
114 (0.396)	|0.213	0.109	0.075|
131 (0.385)	|0.181	0.182	0.023|
434 (0.216)	|0.110	0.097	0.008|
Multiallelic Dprime: 0.157
BLOCK 184.  MARKERS: 822 823
31 (0.504)	|0.356	0.086	0.035	0.019|
12 (0.389)	|0.256	0.038	0.077	0.009|
32 (0.107)	|0.083	0.008	0.010	0.003|
Multiallelic Dprime: 0.152
BLOCK 185.  MARKERS: 827 828 829 830 831
22442 (0.695)	|0.550	0.091	0.052|
44211 (0.132)	|0.099	0.015	0.017|
22411 (0.122)	|0.092	0.006	0.024|
24411 (0.031)	|0.013	0.003	0.015|
Multiallelic Dprime: 0.130
BLOCK 186.  MARKERS: 835 836
32 (0.771)	|0.260	0.267	0.242|
11 (0.116)	|0.040	0.056	0.020|
31 (0.110)	|0.055	0.030	0.026|
Multiallelic Dprime: 0.152
BLOCK 187.  MARKERS: 838 839
34 (0.355)	|0.144	0.145	0.067|
12 (0.353)	|0.168	0.133	0.053|
32 (0.289)	|0.148	0.089	0.052|
Multiallelic Dprime: 0.076
BLOCK 188.  MARKERS: 844 845
14 (0.461)	|0.157	0.155	0.149|
34 (0.367)	|0.305	0.040	0.022|
12 (0.172)	|0.010	0.155	0.007|
Multiallelic Dprime: 0.520
BLOCK 189.  MARKERS: 847 848
33 (0.473)	|0.188	0.184	0.097|
31 (0.350)	|0.128	0.191	0.028|
43 (0.177)	|0.116	0.024	0.037|
Multiallelic Dprime: 0.206
BLOCK 190.  MARKERS: 849 850
42 (0.432)	|0.429	0.003|
24 (0.399)	|0.353	0.046|
44 (0.162)	|0.017	0.142|
Multiallelic Dprime: 0.725
BLOCK 191.  MARKERS: 852 853 854 855
2433 (0.807)	|0.312	0.235	0.248	0.012|
4211 (0.191)	|0.132	0.057	0.002	0.000|
Multiallelic Dprime: 0.456
BLOCK 192.  MARKERS: 857 858 859
331 (0.444)	|0.307	0.133	0.004|
113 (0.291)	|0.158	0.130	0.001|
111 (0.252)	|0.192	0.058	0.003|
311 (0.012)	|0.007	0.000	0.005|
Multiallelic Dprime: 0.166
BLOCK 193.  MARKERS: 860 861
14 (0.665)	|0.259	0.006	0.214	0.176|
31 (0.323)	|0.048	0.271	0.000	0.002|
34 (0.013)	|0.006	0.000	0.001	0.005|
Multiallelic Dprime: 0.809
BLOCK 194.  MARKERS: 862 863 864
332 (0.314)	|0.150	0.153	0.004	0.007|
334 (0.277)	|0.249	0.022	0.005	0.001|
142 (0.216)	|0.088	0.018	0.111	0.001|
342 (0.183)	|0.076	0.085	0.017	0.003|
Multiallelic Dprime: 0.467
BLOCK 195.  MARKERS: 866 867 868
411 (0.567)	|0.459	0.095	0.008|
413 (0.284)	|0.226	0.037	0.020|
121 (0.137)	|0.127	0.010	0.000|
421 (0.012)	|0.007	0.005	0.000|
Multiallelic Dprime: 0.160
BLOCK 196.  MARKERS: 875 876
33 (0.819)	|0.398	0.248	0.084	0.073|
11 (0.147)	|0.069	0.042	0.032	0.005|
13 (0.029)	|0.004	0.000	0.000	0.022|
Multiallelic Dprime: 0.157
BLOCK 197.  MARKERS: 881 882 883 884 885 886
342332 (0.476)	|0.217	0.165	0.098|
342312 (0.292)	|0.104	0.124	0.063|
124134 (0.116)	|0.063	0.037	0.017|
342134 (0.100)	|0.042	0.037	0.023|
Multiallelic Dprime: 0.080
BLOCK 198.  MARKERS: 890 891
24 (0.426)	|0.327	0.096|
21 (0.368)	|0.162	0.198|
34 (0.205)	|0.155	0.045|
Multiallelic Dprime: 0.342
BLOCK 199.  MARKERS: 892 893 894
113 (0.644)	|0.257	0.353	0.033|
331 (0.341)	|0.140	0.028	0.171|
Multiallelic Dprime: 0.468
BLOCK 200.  MARKERS: 895 896 897
422 (0.406)	|0.259	0.145|
222 (0.385)	|0.383	0.002|
231 (0.206)	|0.165	0.041|
Multiallelic Dprime: 0.628
BLOCK 201.  MARKERS: 900 901
32 (0.807)	|0.381	0.272	0.151|
24 (0.191)	|0.070	0.083	0.038|
Multiallelic Dprime: 0.134
BLOCK 202.  MARKERS: 902 903
44 (0.453)	|0.253	0.199|
43 (0.355)	|0.123	0.231|
23 (0.190)	|0.125	0.063|
Multiallelic Dprime: 0.223
BLOCK 203.  MARKERS: 906 907
41 (0.501)	|0.459	0.041	0.002|
23 (0.495)	|0.168	0.312	0.013|
Multiallelic Dprime: 0.769
BLOCK 204.  MARKERS: 910 911
22 (0.630)	|0.323	0.163	0.077	0.063|
44 (0.353)	|0.269	0.000	0.079	0.003|
24 (0.014)	|0.007	0.001	0.006	0.000|
Multiallelic Dprime: 0.493
BLOCK 205.  MARKERS: 914 915 916
121 (0.598)	|0.419	0.137	0.042|
321 (0.166)	|0.134	0.020	0.012|
143 (0.164)	|0.106	0.030	0.028|
141 (0.065)	|0.036	0.022	0.008|
Multiallelic Dprime: 0.120
BLOCK 206.  MARKERS: 920 921
24 (0.701)	|0.426	0.054	0.220|
11 (0.210)	|0.001	0.208	0.000|
21 (0.090)	|0.072	0.015	0.002|
Multiallelic Dprime: 0.733
BLOCK 207.  MARKERS: 922 923
43 (0.501)	|0.189	0.189	0.121|
23 (0.276)	|0.130	0.084	0.062|
21 (0.223)	|0.092	0.081	0.050|
Multiallelic Dprime: 0.064
BLOCK 208.  MARKERS: 926 927
21 (0.411)	|0.107	0.263	0.040|
23 (0.355)	|0.278	0.021	0.053|
43 (0.232)	|0.034	0.064	0.134|
Multiallelic Dprime: 0.535
BLOCK 209.  MARKERS: 929 930
44 (0.422)	|0.236	0.167	0.020|
41 (0.348)	|0.196	0.140	0.010|
24 (0.226)	|0.124	0.100	0.002|
Multiallelic Dprime: 0.031
BLOCK 210.  MARKERS: 933 934
41 (0.558)	|0.308	0.046	0.190	0.014|
13 (0.409)	|0.084	0.302	0.020	0.000|
11 (0.032)	|0.027	0.000	0.002	0.000|
Multiallelic Dprime: 0.641
BLOCK 211.  MARKERS: 935 936 937 938
1214 (0.420)	|0.234	0.089	0.095|
3214 (0.347)	|0.204	0.084	0.058|
1422 (0.215)	|0.079	0.115	0.021|
1212 (0.013)	|0.012	0.000	0.000|
Multiallelic Dprime: 0.189
BLOCK 212.  MARKERS: 940 941
13 (0.527)	|0.288	0.157	0.083|
31 (0.291)	|0.153	0.018	0.121|
33 (0.178)	|0.068	0.077	0.032|
Multiallelic Dprime: 0.214
BLOCK 213.  MARKERS: 944 945
22 (0.511)	|0.330	0.133	0.049|
32 (0.252)	|0.164	0.062	0.026|
24 (0.236)	|0.141	0.057	0.037|
Multiallelic Dprime: 0.046
BLOCK 214.  MARKERS: 950 951
21 (0.634)	|0.423	0.211|
44 (0.252)	|0.158	0.095|
41 (0.112)	|0.069	0.042|
Multiallelic Dprime: 0.045
BLOCK 215.  MARKERS: 955 956 957 958 959 960
232343 (0.651)	|0.431	0.202	0.017|
414222 (0.349)	|0.057	0.095	0.199|
Multiallelic Dprime: 0.541
BLOCK 216.  MARKERS: 961 962
44 (0.489)	|0.441	0.002	0.044|
22 (0.297)	|0.293	0.000	0.003|
42 (0.215)	|0.012	0.139	0.063|
Multiallelic Dprime: 0.779
BLOCK 217.  MARKERS: 963 964
24 (0.745)	|0.447	0.276	0.015	0.002|
41 (0.142)	|0.142	0.000	0.000	0.000|
21 (0.111)	|0.051	0.000	0.048	0.011|
Multiallelic Dprime: 0.613
BLOCK 218.  MARKERS: 965 966 967 968
4233 (0.643)	|0.401	0.228	0.015|
1411 (0.274)	|0.138	0.125	0.011|
1413 (0.065)	|0.043	0.019	0.003|
1433 (0.013)	|0.005	0.008	0.000|
Multiallelic Dprime: 0.118
BLOCK 219.  MARKERS: 969 970
33 (0.588)	|0.400	0.077	0.065	0.019	0.006|
11 (0.383)	|0.234	0.057	0.057	0.021	0.003|
13 (0.029)	|0.017	0.002	0.005	0.002	0.002|
Multiallelic Dprime: 0.095
BLOCK 220.  MARKERS: 973 974 975 976 977
34423 (0.651)	|0.127	0.159	0.166	0.114	0.079|
22241 (0.136)	|0.039	0.032	0.013	0.046	0.003|
24423 (0.127)	|0.035	0.027	0.016	0.025	0.023|
24243 (0.041)	|0.014	0.009	0.004	0.006	0.008|
24241 (0.010)	|0.006	0.002	0.000	0.001	0.000|
Multiallelic Dprime: 0.194
BLOCK 221.  MARKERS: 981 982 983 984 985 986 987 988
21232111 (0.231)	|0.089	0.055	0.086|
23114231 (0.227)	|0.174	0.036	0.018|
41134114 (0.212)	|0.030	0.178	0.007|
21114231 (0.197)	|0.033	0.145	0.019|
21134111 (0.122)	|0.105	0.003	0.012|
Multiallelic Dprime: 0.561
BLOCK 222.  MARKERS: 990 991 992
112 (0.436)	|0.228	0.056	0.014	0.000	0.126	0.009	0.000|
332 (0.421)	|0.054	0.004	0.173	0.159	0.000	0.010	0.012|
114 (0.141)	|0.000	0.125	0.000	0.000	0.007	0.000	0.000|
Multiallelic Dprime: 0.784
BLOCK 223.  MARKERS: 994 995 996 997 998
32313 (0.281)	|0.048	0.063	0.163	0.003	0.001	0.000|
31333 (0.187)	|0.058	0.095	0.003	0.000	0.023	0.000|
11333 (0.186)	|0.152	0.030	0.000	0.000	0.003	0.001|
11133 (0.160)	|0.155	0.000	0.006	0.000	0.000	0.000|
31334 (0.134)	|0.002	0.000	0.000	0.092	0.011	0.027|
32333 (0.019)	|0.010	0.007	0.000	0.000	0.001	0.000|
12313 (0.012)	|0.000	0.000	0.012	0.000	0.000	0.000|
Multiallelic Dprime: 0.703
BLOCK 224.  MARKERS: 1000 1001 1002 1003 1004
12332 (0.437)	|0.428	0.008|
32332 (0.194)	|0.169	0.026|
12333 (0.187)	|0.012	0.175|
14222 (0.100)	|0.100	0.000|
12232 (0.040)	|0.026	0.015|
12222 (0.030)	|0.029	0.001|
Multiallelic Dprime: 0.793
BLOCK 225.  MARKERS: 1005 1006
21 (0.772)	|0.271	0.205	0.184	0.108|
43 (0.228)	|0.225	0.000	0.000	0.000|
Multiallelic Dprime: 1.000
BLOCK 226.  MARKERS: 1007 1008 1009
314 (0.496)	|0.268	0.134	0.093|
114 (0.205)	|0.052	0.137	0.013|
112 (0.184)	|0.104	0.042	0.038|
324 (0.109)	|0.072	0.035	0.002|
Multiallelic Dprime: 0.257
BLOCK 227.  MARKERS: 1010 1011
43 (0.502)	|0.436	0.067|
32 (0.348)	|0.218	0.130|
42 (0.146)	|0.095	0.050|
Multiallelic Dprime: 0.349
BLOCK 228.  MARKERS: 1014 1015
24 (0.750)	|0.579	0.000	0.168	0.000|
42 (0.248)	|0.000	0.196	0.000	0.053|
Multiallelic Dprime: 1.000
BLOCK 229.  MARKERS: 1016 1017 1018 1019
2343 (0.579)	|0.392	0.135	0.016	0.019|
4323 (0.195)	|0.187	0.000	0.000	0.001|
4122 (0.169)	|0.049	0.005	0.102	0.000|
4343 (0.054)	|0.013	0.005	0.004	0.029|
Multiallelic Dprime: 0.502
BLOCK 230.  MARKERS: 1020 1021 1022 1023 1024 1025 1026 1027 1028 1029 1030 1031 1032
1122143332223 (0.640)	|0.510	0.108	0.023|
1122143332222 (0.146)	|0.115	0.011	0.019|
3334221124112 (0.124)	|0.093	0.031	0.000|
3134123332112 (0.049)	|0.031	0.005	0.014|
Multiallelic Dprime: 0.109
BLOCK 231.  MARKERS: 1034 1035
13 (0.773)	|0.251	0.266	0.254|
32 (0.166)	|0.089	0.064	0.012|
33 (0.061)	|0.032	0.019	0.010|
Multiallelic Dprime: 0.286
BLOCK 232.  MARKERS: 1038 1039
14 (0.372)	|0.292	0.061	0.014|
12 (0.349)	|0.024	0.287	0.025|
44 (0.276)	|0.246	0.023	0.004|
Multiallelic Dprime: 0.689
BLOCK 233.  MARKERS: 1040 1041 1042 1043 1044 1045
342144 (0.564)	|0.529	0.028	0.005|
124322 (0.374)	|0.015	0.278	0.078|
124324 (0.042)	|0.018	0.023	0.000|
Multiallelic Dprime: 0.842
BLOCK 234.  MARKERS: 1046 1047
42 (0.574)	|0.479	0.084	0.011|
23 (0.334)	|0.126	0.200	0.007|
22 (0.085)	|0.066	0.019	0.000|
Multiallelic Dprime: 0.465
BLOCK 235.  MARKERS: 1049 1050
43 (0.677)	|0.311	0.325	0.024|
11 (0.303)	|0.175	0.077	0.044|
13 (0.018)	|0.003	0.011	0.000|
Multiallelic Dprime: 0.266
BLOCK 236.  MARKERS: 1052 1053 1054 1055 1056 1057 1058 1059
11144212 (0.489)	|0.201	0.213	0.075|
43322134 (0.414)	|0.249	0.102	0.062|
43122112 (0.069)	|0.015	0.031	0.023|
Multiallelic Dprime: 0.207
BLOCK 237.  MARKERS: 1060 1061
34 (0.481)	|0.208	0.031	0.243|
32 (0.351)	|0.148	0.175	0.026|
44 (0.168)	|0.003	0.125	0.040|
Multiallelic Dprime: 0.480
BLOCK 238.  MARKERS: 1062 1063 1064
132 (0.359)	|0.176	0.096	0.039	0.034	0.009	0.003|
313 (0.332)	|0.144	0.079	0.040	0.020	0.033	0.002|
113 (0.309)	|0.122	0.066	0.039	0.033	0.035	0.006|
Multiallelic Dprime: 0.090
BLOCK 239.  MARKERS: 1065 1066 1067 1068 1069 1070 1071 1072 1073 1074 1075
22434332423 (0.440)	|0.042	0.392	0.000|
44112124411 (0.244)	|0.217	0.024	0.001|
42112124313 (0.116)	|0.117	0.000	0.000|
42112124411 (0.088)	|0.083	0.003	0.000|
42112124413 (0.078)	|0.026	0.002	0.050|
42434332423 (0.011)	|0.000	0.011	0.000|
Multiallelic Dprime: 0.838
BLOCK 240.  MARKERS: 1077 1078 1079
342 (0.495)	|0.257	0.075	0.086	0.073|
123 (0.436)	|0.039	0.220	0.149	0.020|
322 (0.059)	|0.051	0.006	0.002	0.000|
Multiallelic Dprime: 0.516
BLOCK 241.  MARKERS: 1081 1082 1083 1084 1085 1086 1087 1088
13212123 (0.347)	|0.198	0.101	0.049|
31423444 (0.300)	|0.158	0.079	0.064|
11223444 (0.244)	|0.136	0.081	0.027|
11223423 (0.092)	|0.043	0.037	0.012|
Multiallelic Dprime: 0.077
BLOCK 242.  MARKERS: 1091 1092
41 (0.543)	|0.450	0.025	0.069|
21 (0.304)	|0.023	0.268	0.012|
42 (0.153)	|0.011	0.000	0.142|
Multiallelic Dprime: 0.806
BLOCK 243.  MARKERS: 1094 1095
42 (0.485)	|0.366	0.118|
32 (0.292)	|0.005	0.288|
44 (0.223)	|0.152	0.071|
Multiallelic Dprime: 0.595
BLOCK 244.  MARKERS: 1096 1097
24 (0.521)	|0.189	0.163	0.146	0.015	0.003|
41 (0.476)	|0.230	0.034	0.019	0.105	0.073|
Multiallelic Dprime: 0.484
BLOCK 245.  MARKERS: 1098 1099 1100 1101 1102 1103 1104 1105 1106 1107 1108 1109 1110 1111 1112
223133443213311 (0.416)	|0.276	0.041	0.048	0.041	0.009|
223133223211134 (0.197)	|0.121	0.049	0.013	0.011	0.001|
222113443213314 (0.166)	|0.123	0.011	0.020	0.012	0.002|
433334442443331 (0.119)	|0.067	0.024	0.021	0.001	0.000|
433334442243331 (0.077)	|0.048	0.008	0.012	0.000	0.005|
Multiallelic Dprime: 0.132
BLOCK 246.  MARKERS: 1114 1115 1116 1117 1118 1119
411413 (0.648)	|0.293	0.115	0.172	0.046	0.020|
333231 (0.134)	|0.019	0.112	0.003	0.000	0.000|
333431 (0.115)	|0.013	0.087	0.012	0.000	0.002|
411433 (0.069)	|0.022	0.024	0.006	0.016	0.000|
331413 (0.019)	|0.000	0.000	0.016	0.000	0.004|
Multiallelic Dprime: 0.528
BLOCK 247.  MARKERS: 1120 1121 1122 1123
2322 (0.357)	|0.137	0.206	0.014|
3322 (0.344)	|0.277	0.063	0.000|
2244 (0.212)	|0.078	0.115	0.013|
2242 (0.062)	|0.012	0.049	0.000|
2222 (0.026)	|0.005	0.018	0.000|
Multiallelic Dprime: 0.400
BLOCK 248.  MARKERS: 1124 1125 1126
211 (0.508)	|0.428	0.032	0.046|
444 (0.450)	|0.210	0.154	0.087|
214 (0.027)	|0.016	0.000	0.009|
Multiallelic Dprime: 0.517
BLOCK 249.  MARKERS: 1127 1128 1129 1130
3243 (0.660)	|0.578	0.010	0.017	0.046|
1243 (0.191)	|0.034	0.086	0.037	0.036|
1421 (0.142)	|0.013	0.028	0.062	0.033|
Multiallelic Dprime: 0.695
BLOCK 250.  MARKERS: 1131 1132 1133 1134 1135
32322 (0.628)	|0.400	0.150	0.081|
14141 (0.123)	|0.091	0.028	0.003|
32321 (0.117)	|0.073	0.026	0.019|
14121 (0.113)	|0.082	0.018	0.014|
Multiallelic Dprime: 0.135
BLOCK 251.  MARKERS: 1138 1139
23 (0.656)	|0.573	0.037	0.041	0.006|
41 (0.225)	|0.021	0.195	0.004	0.004|
43 (0.119)	|0.009	0.010	0.095	0.000|
Multiallelic Dprime: 0.801
BLOCK 252.  MARKERS: 1140 1141 1142
211 (0.602)	|0.566	0.037	0.000|
133 (0.242)	|0.000	0.241	0.000|
113 (0.141)	|0.003	0.096	0.042|
213 (0.010)	|0.003	0.007	0.000|
Multiallelic Dprime: 0.918
BLOCK 253.  MARKERS: 1144 1145
12 (0.572)	|0.538	0.033	0.002|
34 (0.379)	|0.083	0.259	0.037|
32 (0.047)	|0.002	0.042	0.003|
Multiallelic Dprime: 0.772
BLOCK 254.  MARKERS: 1147 1148
14 (0.623)	|0.005	0.278	0.219	0.097	0.001	0.003	0.000|
32 (0.334)	|0.285	0.002	0.000	0.002	0.007	0.028	0.000|
34 (0.043)	|0.000	0.002	0.002	0.000	0.024	0.000	0.010|
Multiallelic Dprime: 0.958
BLOCK 255.  MARKERS: 1149 1150 1151 1152 1153 1154 1155 1156 1157 1158 1159
42121142334 (0.293)	|0.000	0.291|
23113334111 (0.281)	|0.280	0.000|
23213334111 (0.223)	|0.221	0.000|
23113334114 (0.099)	|0.000	0.099|
22113344111 (0.032)	|0.033	0.000|
42121142134 (0.031)	|0.000	0.031|
22121142334 (0.011)	|0.000	0.011|
Multiallelic Dprime: 1.000
BLOCK 256.  MARKERS: 1160 1161
31 (0.551)	|0.264	0.285|
13 (0.449)	|0.287	0.159|
Multiallelic Dprime: 0.201
BLOCK 257.  MARKERS: 1165 1166 1167
123 (0.552)	|0.258	0.279	0.011|
241 (0.444)	|0.380	0.023	0.041|
Multiallelic Dprime: 0.671
BLOCK 258.  MARKERS: 1168 1169 1170 1171 1172 1173
134222 (0.640)	|0.432	0.200	0.003|
421114 (0.304)	|0.186	0.106	0.009|
134124 (0.052)	|0.009	0.016	0.026|
Multiallelic Dprime: 0.119
BLOCK 259.  MARKERS: 1174 1175
13 (0.629)	|0.420	0.144	0.006	0.034	0.012	0.014|
31 (0.324)	|0.141	0.132	0.031	0.002	0.005	0.004|
11 (0.038)	|0.037	0.000	0.000	0.000	0.000	0.000|
Multiallelic Dprime: 0.274
BLOCK 260.  MARKERS: 1176 1177 1178 1179 1180
42332 (0.598)	|0.276	0.170	0.134	0.021|
21111 (0.277)	|0.125	0.054	0.091	0.006|
22311 (0.038)	|0.006	0.026	0.005	0.001|
21311 (0.035)	|0.020	0.011	0.005	0.000|
21312 (0.018)	|0.005	0.005	0.008	0.000|
42312 (0.017)	|0.008	0.004	0.006	0.000|
Multiallelic Dprime: 0.117
BLOCK 261.  MARKERS: 1182 1183 1184 1185
4332 (0.443)	|0.307	0.134|
2214 (0.275)	|0.257	0.017|
2212 (0.252)	|0.244	0.009|
4312 (0.029)	|0.029	0.000|
Multiallelic Dprime: 0.709
BLOCK 262.  MARKERS: 1187 1188
13 (0.836)	|0.497	0.218	0.062	0.054|
31 (0.162)	|0.008	0.002	0.131	0.020|
Multiallelic Dprime: 0.823
BLOCK 263.  MARKERS: 1189 1190 1191 1192 1193 1194
233224 (0.505)	|0.185	0.097	0.114	0.058	0.029	0.004|
411144 (0.221)	|0.067	0.063	0.039	0.029	0.013	0.002|
233242 (0.194)	|0.056	0.039	0.023	0.047	0.008	0.005|
233244 (0.074)	|0.014	0.018	0.017	0.016	0.003	0.000|
Multiallelic Dprime: 0.140
BLOCK 264.  MARKERS: 1198 1199 1200 1201 1202 1203 1204 1205 1206 1207 1208 1209 1210 1211 1212 1213 1214 1215 1216
3112221431242322111 (0.325)	|0.259	0.040	0.003	0.015|
3133243233443322143 (0.215)	|0.028	0.137	0.006	0.042|
3132423441412443311 (0.198)	|0.187	0.003	0.004	0.004|
2432423441412443311 (0.152)	|0.002	0.026	0.120	0.004|
3112221431242342111 (0.052)	|0.002	0.001	0.000	0.053|
3133243231243322111 (0.012)	|0.000	0.012	0.000	0.000|
Multiallelic Dprime: 0.729
BLOCK 265.  MARKERS: 1217 1218 1219 1220
4121 (0.496)	|0.332	0.101	0.060	0.000|
3121 (0.237)	|0.100	0.043	0.091	0.002|
3424 (0.135)	|0.088	0.008	0.031	0.008|
3144 (0.126)	|0.046	0.057	0.022	0.000|
Multiallelic Dprime: 0.250
BLOCK 266.  MARKERS: 1221 1222 1223 1224
4131 (0.569)	|0.086	0.280	0.046	0.100	0.051|
2333 (0.209)	|0.154	0.006	0.024	0.014	0.001|
4343 (0.205)	|0.091	0.010	0.080	0.013	0.007|
4331 (0.010)	|0.000	0.009	0.000	0.000	0.000|
Multiallelic Dprime: 0.602
BLOCK 267.  MARKERS: 1225 1226 1227 1228 1229 1230
213232 (0.334)	|0.178	0.149	0.007|
413432 (0.304)	|0.043	0.138	0.125|
431244 (0.152)	|0.122	0.022	0.008|
413242 (0.125)	|0.034	0.085	0.007|
413232 (0.065)	|0.048	0.016	0.001|
Multiallelic Dprime: 0.405
BLOCK 268.  MARKERS: 1234 1235
24 (0.431)	|0.021	0.294	0.116|
22 (0.418)	|0.401	0.006	0.010|
42 (0.152)	|0.000	0.000	0.151|
Multiallelic Dprime: 0.829
BLOCK 269.  MARKERS: 1237 1238 1239
241 (0.422)	|0.407	0.012|
423 (0.301)	|0.114	0.184|
223 (0.277)	|0.255	0.020|
Multiallelic Dprime: 0.784
BLOCK 270.  MARKERS: 1241 1242
33 (0.776)	|0.357	0.290	0.112|
12 (0.217)	|0.187	0.023	0.006|
Multiallelic Dprime: 0.698
BLOCK 271.  MARKERS: 1243 1244 1245 1246 1247
13314 (0.545)	|0.007	0.249	0.161	0.083	0.043|
31324 (0.314)	|0.292	0.003	0.006	0.011	0.000|
11412 (0.117)	|0.000	0.009	0.047	0.061	0.000|
Multiallelic Dprime: 0.759
BLOCK 272.  MARKERS: 1249 1250 1251 1252 1253 1254 1255
1314411 (0.302)	|0.020	0.265	0.017|
1132233 (0.269)	|0.151	0.023	0.096|
1132411 (0.218)	|0.076	0.045	0.096|
4132411 (0.157)	|0.082	0.029	0.046|
1132213 (0.046)	|0.037	0.002	0.007|
Multiallelic Dprime: 0.491
BLOCK 273.  MARKERS: 1259 1260
24 (0.370)	|0.064	0.202	0.002	0.102|
42 (0.364)	|0.358	0.005	0.000	0.000|
22 (0.266)	|0.057	0.004	0.201	0.002|
Multiallelic Dprime: 0.853
BLOCK 274.  MARKERS: 1261 1262 1263 1264
1243 (0.478)	|0.305	0.063	0.059	0.053|
1221 (0.211)	|0.195	0.009	0.002	0.003|
1343 (0.204)	|0.008	0.181	0.000	0.010|
3243 (0.104)	|0.023	0.004	0.076	0.001|
Multiallelic Dprime: 0.573
BLOCK 275.  MARKERS: 1267 1268 1269 1270
4412 (0.532)	|0.439	0.090	0.003|
4211 (0.257)	|0.047	0.071	0.139|
3232 (0.139)	|0.006	0.073	0.061|
4232 (0.067)	|0.061	0.006	0.000|
Multiallelic Dprime: 0.599
BLOCK 276.  MARKERS: 1271 1272
44 (0.552)	|0.464	0.083	0.005|
14 (0.240)	|0.150	0.076	0.015|
11 (0.208)	|0.114	0.010	0.083|
Multiallelic Dprime: 0.351
BLOCK 277.  MARKERS: 1275 1276 1277
432 (0.728)	|0.366	0.247	0.113|
112 (0.169)	|0.106	0.052	0.010|
114 (0.103)	|0.051	0.035	0.017|
Multiallelic Dprime: 0.123
BLOCK 278.  MARKERS: 1284 1285 1286 1287
1134 (0.524)	|0.519	0.004|
3333 (0.334)	|0.283	0.051|
1114 (0.140)	|0.000	0.141|
Multiallelic Dprime: 0.720
BLOCK 279.  MARKERS: 1288 1289
13 (0.804)	|0.541	0.187	0.075|
41 (0.196)	|0.046	0.104	0.047|
Multiallelic Dprime: 0.477
BLOCK 280.  MARKERS: 1294 1295
23 (0.587)	|0.479	0.032	0.031	0.000	0.017	0.019|
13 (0.290)	|0.010	0.245	0.000	0.022	0.000	0.000|
21 (0.123)	|0.015	0.000	0.080	0.017	0.003	0.001|
Multiallelic Dprime: 0.835
BLOCK 281.  MARKERS: 1296 1297 1298 1299 1300 1301 1302
4232321 (0.504)	|0.384	0.049	0.022	0.049	0.000	0.000|
3444143 (0.277)	|0.032	0.150	0.086	0.002	0.003	0.000|
4232343 (0.111)	|0.014	0.008	0.077	0.006	0.000	0.006|
4232143 (0.039)	|0.000	0.003	0.006	0.000	0.021	0.009|
4242343 (0.021)	|0.001	0.017	0.002	0.000	0.000	0.000|
4234143 (0.021)	|0.019	0.002	0.000	0.000	0.000	0.000|
Multiallelic Dprime: 0.674
BLOCK 282.  MARKERS: 1304 1305 1306 1307 1308 1309 1310 1311
33333222 (0.453)	|0.268	0.112	0.002	0.021	0.048|
11121322 (0.238)	|0.008	0.026	0.148	0.012	0.044|
33323244 (0.206)	|0.002	0.044	0.019	0.100	0.040|
33323222 (0.058)	|0.050	0.001	0.000	0.002	0.004|
13323222 (0.025)	|0.000	0.000	0.000	0.021	0.001|
11323222 (0.017)	|0.000	0.000	0.013	0.001	0.000|
Multiallelic Dprime: 0.617
BLOCK 283.  MARKERS: 1312 1313 1314 1315 1316
32131 (0.326)	|0.226	0.000	0.000	0.000	0.100|
32124 (0.187)	|0.021	0.003	0.137	0.000	0.024|
32324 (0.182)	|0.000	0.181	0.000	0.001	0.000|
34124 (0.159)	|0.021	0.075	0.060	0.000	0.000|
12324 (0.138)	|0.002	0.011	0.000	0.125	0.000|
Multiallelic Dprime: 0.815
BLOCK 284.  MARKERS: 1317 1318 1319 1320 1321 1322
332121 (0.274)	|0.227	0.000	0.035	0.011|
144321 (0.271)	|0.124	0.000	0.038	0.110|
332341 (0.198)	|0.007	0.132	0.059	0.000|
134321 (0.126)	|0.000	0.000	0.113	0.013|
332124 (0.125)	|0.000	0.122	0.001	0.002|
Multiallelic Dprime: 0.700
BLOCK 285.  MARKERS: 1325 1326 1327
344 (0.360)	|0.351	0.001	0.000	0.003	0.000|
321 (0.260)	|0.000	0.000	0.136	0.112	0.000|
421 (0.245)	|0.000	0.243	0.000	0.000	0.000|
341 (0.135)	|0.117	0.000	0.000	0.000	0.013|
Multiallelic Dprime: 0.978
BLOCK 286.  MARKERS: 1329 1330 1331 1332 1333 1334 1335 1336 1337 1338 1339
41323331433 (0.468)	|0.453	0.000	0.008	0.000	0.000	0.000|
11341213341 (0.245)	|0.000	0.160	0.000	0.049	0.021	0.016|
42323331433 (0.135)	|0.006	0.000	0.130	0.000	0.000	0.000|
41141231433 (0.114)	|0.111	0.000	0.000	0.000	0.000	0.000|
41323313341 (0.013)	|0.000	0.013	0.000	0.000	0.000	0.000|
Multiallelic Dprime: 0.969
BLOCK 287.  MARKERS: 1341 1342 1343 1344 1345 1346 1347 1348 1349
423413233 (0.589)	|0.365	0.223|
144234413 (0.174)	|0.175	0.000|
423413231 (0.138)	|0.000	0.138|
144233233 (0.050)	|0.030	0.020|
144233213 (0.022)	|0.021	0.000|
144234233 (0.016)	|0.000	0.015|
Multiallelic Dprime: 0.387
BLOCK 288.  MARKERS: 1350 1351 1352 1353 1354 1355
242123 (0.599)	|0.477	0.001	0.003	0.082	0.012	0.000	0.021|
414344 (0.397)	|0.000	0.178	0.137	0.001	0.035	0.033	0.012|
Multiallelic Dprime: 0.939
BLOCK 289.  MARKERS: 1356 1357 1358 1359 1360 1361 1362
1312123 (0.477)	|0.477	0.000	0.000|
3134341 (0.181)	|0.127	0.000	0.055|
3114141 (0.142)	|0.000	0.142	0.000|
1312141 (0.082)	|0.019	0.000	0.064|
1312121 (0.047)	|0.000	0.013	0.035|
3314141 (0.034)	|0.000	0.033	0.000|
3134141 (0.032)	|0.022	0.000	0.010|
Multiallelic Dprime: 0.818
BLOCK 290.  MARKERS: 1363 1364
22 (0.649)	|0.472	0.000	0.000	0.126	0.040|
23 (0.187)	|0.000	0.154	0.000	0.023	0.000|
42 (0.164)	|0.000	0.000	0.150	0.000	0.000|
Multiallelic Dprime: 0.930
BLOCK 291.  MARKERS: 1365 1366 1367 1368 1369 1370 1371 1372 1373 1374 1375
22433444242 (0.473)	|0.196	0.132	0.095	0.038	0.009|
32431222414 (0.152)	|0.021	0.032	0.005	0.002	0.094|
31311442214 (0.151)	|0.003	0.021	0.060	0.059	0.006|
32431444242 (0.149)	|0.016	0.073	0.028	0.032	0.001|
32431422414 (0.040)	|0.035	0.003	0.000	0.003	0.000|
Multiallelic Dprime: 0.420
BLOCK 292.  MARKERS: 1376 1377 1378 1379 1380
13434 (0.277)	|0.223	0.001	0.012	0.002	0.000	0.000	0.036|
31332 (0.266)	|0.000	0.157	0.000	0.001	0.062	0.038	0.000|
33434 (0.203)	|0.160	0.000	0.000	0.041	0.002	0.000	0.000|
31334 (0.142)	|0.065	0.000	0.004	0.056	0.002	0.002	0.000|
31324 (0.113)	|0.000	0.000	0.110	0.000	0.000	0.000	0.000|
Multiallelic Dprime: 0.810
BLOCK 293.  MARKERS: 1383 1384 1385 1386 1387 1388 1389 1390 1391 1392 1393 1394 1395 1396 1397 1398
2123322341241244 (0.450)	|0.286	0.160|
4321244114313434 (0.158)	|0.133	0.024|
2343322141311434 (0.127)	|0.060	0.065|
2123322341241242 (0.099)	|0.048	0.050|
4323322341241244 (0.066)	|0.012	0.054|
4321344114313434 (0.040)	|0.021	0.018|
2323322141311434 (0.035)	|0.014	0.021|
Multiallelic Dprime: 0.261
BLOCK 294.  MARKERS: 1403 1404
31 (0.593)	|0.125	0.071	0.171	0.162	0.037|
23 (0.397)	|0.141	0.179	0.046	0.004	0.014|
Multiallelic Dprime: 0.488
BLOCK 295.  MARKERS: 1405 1406 1407 1408 1409 1410 1411 1412 1413 1414 1415 1416 1417 1418 1419 1420 1421 1422 1423 1424
22111222444242334334 (0.272)	|0.260	0.003	0.000	0.000|
42342443421422312112 (0.249)	|0.071	0.016	0.158	0.001|
24111242444242134134 (0.216)	|0.003	0.202	0.010	0.000|
22111242244241334134 (0.170)	|0.140	0.003	0.023	0.000|
22111242244242334134 (0.051)	|0.002	0.023	0.000	0.009|
Multiallelic Dprime: 0.803
BLOCK 296.  MARKERS: 1425 1426 1427 1428 1429 1430 1431 1432 1433
231113211 (0.489)	|0.278	0.211|
213231433 (0.260)	|0.160	0.102|
433131433 (0.203)	|0.135	0.069|
231111433 (0.011)	|0.009	0.002|
Multiallelic Dprime: 0.089
BLOCK 297.  MARKERS: 1435 1436 1437 1438
4224 (0.606)	|0.546	0.000	0.059|
1432 (0.394)	|0.013	0.298	0.081|
Multiallelic Dprime: 0.869
BLOCK 298.  MARKERS: 1439 1440
13 (0.560)	|0.276	0.010	0.082	0.118	0.030	0.016	0.013|
11 (0.298)	|0.019	0.265	0.001	0.000	0.000	0.000	0.002|
31 (0.140)	|0.003	0.002	0.134	0.000	0.000	0.000	0.000|
Multiallelic Dprime: 0.837
BLOCK 299.  MARKERS: 1442 1443 1444 1445 1446 1447 1448
4322432 (0.301)	|0.020	0.270	0.000	0.010|
1133232 (0.278)	|0.003	0.002	0.274	0.000|
1133211 (0.218)	|0.163	0.054	0.000	0.000|
4123432 (0.118)	|0.094	0.000	0.021	0.001|
4133232 (0.030)	|0.031	0.000	0.000	0.000|
4333432 (0.016)	|0.013	0.003	0.000	0.000|
4122432 (0.016)	|0.014	0.001	0.000	0.000|
Multiallelic Dprime: 0.830
BLOCK 300.  MARKERS: 1450 1451 1452
231 (0.352)	|0.162	0.064	0.125|
233 (0.337)	|0.037	0.294	0.002|
121 (0.299)	|0.265	0.033	0.003|
221 (0.013)	|0.004	0.008	0.000|
Multiallelic Dprime: 0.631
BLOCK 301.  MARKERS: 1455 1456 1457 1458
1141 (0.466)	|0.239	0.027	0.089	0.088	0.011|
1341 (0.398)	|0.047	0.314	0.027	0.009	0.000|
3114 (0.130)	|0.119	0.002	0.009	0.000	0.000|
Multiallelic Dprime: 0.663
BLOCK 302.  MARKERS: 1459 1460 1461 1462 1463
33114 (0.406)	|0.009	0.214	0.182	0.000|
11142 (0.347)	|0.285	0.058	0.002	0.003|
33342 (0.125)	|0.005	0.004	0.004	0.111|
31142 (0.097)	|0.096	0.001	0.000	0.000|
33142 (0.014)	|0.000	0.000	0.000	0.014|
Multiallelic Dprime: 0.820
BLOCK 303.  MARKERS: 1464 1465 1466
341 (0.396)	|0.271	0.012	0.008	0.102|
342 (0.279)	|0.001	0.272	0.000	0.003|
131 (0.188)	|0.044	0.003	0.137	0.001|
331 (0.137)	|0.066	0.070	0.000	0.000|
Multiallelic Dprime: 0.763
BLOCK 304.  MARKERS: 1468 1469 1470
131 (0.382)	|0.017	0.294	0.025	0.026	0.020|
331 (0.360)	|0.336	0.011	0.001	0.000	0.014|
134 (0.145)	|0.000	0.001	0.123	0.000	0.018|
141 (0.107)	|0.000	0.000	0.000	0.105	0.000|
Multiallelic Dprime: 0.859
BLOCK 305.  MARKERS: 1471 1472 1473 1474 1475
32334 (0.351)	|0.328	0.016	0.000	0.004|
32313 (0.306)	|0.005	0.259	0.019	0.013|
34114 (0.153)	|0.018	0.005	0.115	0.009|
12314 (0.130)	|0.072	0.012	0.000	0.042|
32314 (0.052)	|0.003	0.014	0.007	0.025|
Multiallelic Dprime: 0.777
BLOCK 306.  MARKERS: 1477 1478 1479 1480 1481 1482
112321 (0.429)	|0.172	0.098	0.059	0.086	0.003|
214143 (0.308)	|0.100	0.108	0.054	0.035	0.000|
122123 (0.141)	|0.032	0.024	0.061	0.019	0.001|
112323 (0.098)	|0.023	0.026	0.027	0.016	0.004|
Multiallelic Dprime: 0.184
BLOCK 307.  MARKERS: 1487 1488 1489 1490 1491 1492 1493 1494 1495
114333322 (0.329)	|0.315	0.004	0.010	0.000|
111312323 (0.260)	|0.012	0.014	0.232	0.003|
314132242 (0.210)	|0.006	0.122	0.010	0.071|
344132242 (0.160)	|0.004	0.155	0.000	0.000|
314333322 (0.011)	|0.008	0.001	0.000	0.000|
Multiallelic Dprime: 0.875
BLOCK 308.  MARKERS: 1498 1499 1500 1501
2222 (0.347)	|0.284	0.045	0.015|
3222 (0.312)	|0.192	0.120	0.000|
3144 (0.263)	|0.123	0.138	0.000|
3242 (0.077)	|0.065	0.013	0.000|
Multiallelic Dprime: 0.331
BLOCK 309.  MARKERS: 1503 1504 1505
123 (0.664)	|0.411	0.100	0.081	0.069|
231 (0.318)	|0.227	0.027	0.031	0.033|
131 (0.016)	|0.013	0.002	0.000	0.000|
Multiallelic Dprime: 0.188
BLOCK 310.  MARKERS: 1511 1512 1513
321 (0.651)	|0.529	0.046	0.078|
114 (0.131)	|0.073	0.042	0.016|
311 (0.112)	|0.106	0.003	0.001|
314 (0.104)	|0.044	0.036	0.022|
Multiallelic Dprime: 0.315
BLOCK 311.  MARKERS: 1515 1516
43 (0.752)	|0.375	0.222	0.133	0.015|
23 (0.127)	|0.044	0.042	0.018	0.021|
21 (0.119)	|0.048	0.048	0.020	0.000|
Multiallelic Dprime: 0.157
BLOCK 312.  MARKERS: 1518 1519 1520 1521
3132 (0.469)	|0.371	0.097	0.002|
2132 (0.313)	|0.013	0.300	0.000|
2344 (0.170)	|0.052	0.000	0.119|
2342 (0.037)	|0.010	0.000	0.027|
Multiallelic Dprime: 0.741
BLOCK 313.  MARKERS: 1522 1523
12 (0.446)	|0.395	0.050|
32 (0.398)	|0.383	0.012|
11 (0.156)	|0.095	0.060|
Multiallelic Dprime: 0.398
BLOCK 314.  MARKERS: 1525 1526 1527 1528 1529 1530 1531 1532
31414322 (0.872)	|0.766	0.087	0.020|
43233134 (0.122)	|0.030	0.051	0.041|
Multiallelic Dprime: 0.639
BLOCK 315.  MARKERS: 1534 1535
31 (0.800)	|0.748	0.000	0.052|
13 (0.140)	|0.006	0.121	0.013|
33 (0.061)	|0.001	0.003	0.057|
Multiallelic Dprime: 0.896
BLOCK 316.  MARKERS: 1536 1537
31 (0.755)	|0.504	0.243	0.005	0.000	0.000|
33 (0.123)	|0.000	0.001	0.068	0.000	0.054|
43 (0.121)	|0.023	0.000	0.042	0.054	0.002|
Multiallelic Dprime: 0.876
BLOCK 317.  MARKERS: 1538 1539 1540 1541 1542 1543
412244 (0.528)	|0.466	0.063|
234422 (0.244)	|0.211	0.033|
232222 (0.115)	|0.110	0.004|
432244 (0.055)	|0.051	0.004|
232244 (0.054)	|0.009	0.046|
Multiallelic Dprime: 0.296
BLOCK 318.  MARKERS: 1546 1547
44 (0.848)	|0.517	0.187	0.127	0.018|
11 (0.150)	|0.023	0.000	0.026	0.100|
Multiallelic Dprime: 0.676
BLOCK 319.  MARKERS: 1549 1550 1551
322 (0.540)	|0.481	0.032	0.011	0.006|
324 (0.187)	|0.029	0.004	0.143	0.010|
422 (0.154)	|0.014	0.135	0.000	0.005|
342 (0.118)	|0.013	0.009	0.002	0.094|
Multiallelic Dprime: 0.794
BLOCK 320.  MARKERS: 1552 1553 1554 1555
3444 (0.538)	|0.458	0.066	0.015|
1442 (0.182)	|0.071	0.019	0.089|
3122 (0.155)	|0.045	0.104	0.008|
3442 (0.114)	|0.088	0.023	0.003|
Multiallelic Dprime: 0.508
BLOCK 321.  MARKERS: 1556 1557 1558
232 (0.668)	|0.320	0.239	0.052	0.021	0.017	0.012|
432 (0.214)	|0.013	0.012	0.156	0.002	0.025	0.000|
211 (0.115)	|0.005	0.000	0.000	0.106	0.001	0.000|
Multiallelic Dprime: 0.791
BLOCK 322.  MARKERS: 1559 1560 1561 1562 1563 1564
333344 (0.335)	|0.274	0.049	0.000	0.000	0.006|
131244 (0.252)	|0.010	0.190	0.007	0.024	0.021|
113324 (0.210)	|0.003	0.000	0.207	0.000	0.001|
133342 (0.132)	|0.004	0.001	0.000	0.128	0.000|
113344 (0.043)	|0.014	0.000	0.001	0.000	0.027|
333324 (0.015)	|0.002	0.001	0.013	0.000	0.000|
Multiallelic Dprime: 0.824
BLOCK 323.  MARKERS: 1565 1566 1567 1568 1569 1570 1571 1572
23433434 (0.311)	|0.005	0.002	0.130	0.149	0.009	0.000|
41411214 (0.243)	|0.006	0.172	0.012	0.016	0.002	0.033|
41413211 (0.228)	|0.216	0.004	0.005	0.000	0.000	0.000|
41113214 (0.154)	|0.006	0.030	0.000	0.007	0.109	0.000|
41413214 (0.060)	|0.000	0.005	0.027	0.003	0.018	0.000|
Multiallelic Dprime: 0.820
BLOCK 324.  MARKERS: 1573 1574 1575 1576 1577 1578 1579 1580 1581 1582 1583 1584 1585 1586 1587 1588
1234421134431323 (0.235)	|0.002	0.217	0.002	0.001	0.004	0.000|
1234421134322342 (0.212)	|0.025	0.001	0.011	0.132	0.039	0.000|
3132342223331143 (0.176)	|0.166	0.000	0.002	0.006	0.000	0.004|
1214421134332323 (0.175)	|0.001	0.000	0.173	0.000	0.000	0.000|
1234421134331143 (0.141)	|0.112	0.000	0.013	0.000	0.011	0.000|
1234421134332323 (0.034)	|0.000	0.000	0.000	0.000	0.032	0.000|
Multiallelic Dprime: 0.881
BLOCK 325.  MARKERS: 1590 1591 1592 1593 1594 1595
424413 (0.311)	|0.152	0.073	0.058	0.015	0.005|
122331 (0.221)	|0.056	0.078	0.021	0.029	0.038|
122411 (0.209)	|0.059	0.074	0.025	0.030	0.022|
444413 (0.143)	|0.036	0.071	0.018	0.004	0.013|
122311 (0.092)	|0.021	0.024	0.010	0.035	0.002|
422413 (0.010)	|0.000	0.001	0.005	0.002	0.000|
Multiallelic Dprime: 0.233
BLOCK 326.  MARKERS: 1597 1598 1599 1600 1601
12123 (0.331)	|0.176	0.102	0.052|
23143 (0.322)	|0.189	0.032	0.102|
13143 (0.138)	|0.073	0.040	0.025|
13421 (0.119)	|0.052	0.035	0.031|
13123 (0.079)	|0.046	0.024	0.010|
Multiallelic Dprime: 0.152
BLOCK 327.  MARKERS: 1603 1604
44 (0.540)	|0.229	0.291	0.019|
24 (0.237)	|0.126	0.011	0.099|
22 (0.224)	|0.089	0.000	0.135|
Multiallelic Dprime: 0.474
BLOCK 328.  MARKERS: 1606 1607
31 (0.444)	|0.235	0.050	0.153|
11 (0.302)	|0.145	0.146	0.010|
32 (0.253)	|0.210	0.028	0.015|
Multiallelic Dprime: 0.398
BLOCK 329.  MARKERS: 1608 1609 1610 1611 1612
33213 (0.592)	|0.243	0.076	0.092	0.084	0.076	0.006|
33434 (0.223)	|0.061	0.088	0.034	0.010	0.017	0.008|
11213 (0.179)	|0.022	0.047	0.057	0.021	0.018	0.009|
Multiallelic Dprime: 0.297
BLOCK 330.  MARKERS: 1617 1618 1619 1620 1621 1622 1623 1624 1625 1626
4241412443 (0.325)	|0.199	0.068	0.059|
2243412413 (0.211)	|0.093	0.018	0.102|
4241411443 (0.185)	|0.046	0.137	0.000|
4241112443 (0.119)	|0.036	0.052	0.030|
4421432141 (0.112)	|0.084	0.018	0.009|
4441412443 (0.021)	|0.002	0.000	0.020|
Multiallelic Dprime: 0.390
BLOCK 331.  MARKERS: 1627 1628 1629
242 (0.472)	|0.266	0.208	0.000|
322 (0.305)	|0.198	0.107	0.000|
244 (0.221)	|0.000	0.014	0.206|
Multiallelic Dprime: 0.507
BLOCK 332.  MARKERS: 1630 1631 1632
344 (0.465)	|0.279	0.183	0.003|
343 (0.329)	|0.118	0.210	0.001|
424 (0.206)	|0.027	0.015	0.164|
Multiallelic Dprime: 0.445
BLOCK 333.  MARKERS: 1633 1634
21 (0.424)	|0.124	0.295	0.003|
11 (0.408)	|0.251	0.011	0.147|
24 (0.168)	|0.127	0.041	0.000|
Multiallelic Dprime: 0.579
BLOCK 334.  MARKERS: 1637 1638
34 (0.502)	|0.423	0.076|
31 (0.347)	|0.314	0.033|
14 (0.150)	|0.144	0.006|
Multiallelic Dprime: 0.317
BLOCK 335.  MARKERS: 1640 1641
11 (0.882)	|0.431	0.232	0.155	0.039	0.016|
33 (0.115)	|0.062	0.020	0.027	0.004	0.000|
Multiallelic Dprime: 0.164
BLOCK 336.  MARKERS: 1643 1644 1645 1646 1647
32322 (0.494)	|0.169	0.112	0.155	0.056|
34414 (0.253)	|0.129	0.041	0.061	0.016|
14422 (0.182)	|0.035	0.138	0.004	0.000|
34422 (0.044)	|0.011	0.025	0.004	0.002|
12322 (0.016)	|0.004	0.010	0.000	0.000|
Multiallelic Dprime: 0.343
BLOCK 337.  MARKERS: 1648 1649 1650 1651 1652 1653 1654
4434422 (0.353)	|0.194	0.000	0.158|
2212442 (0.327)	|0.000	0.323	0.003|
2212224 (0.229)	|0.228	0.000	0.000|
4234422 (0.075)	|0.000	0.003	0.071|
Multiallelic Dprime: 0.828
BLOCK 338.  MARKERS: 1655 1656 1657
413 (0.428)	|0.104	0.220	0.103|
223 (0.335)	|0.222	0.038	0.073|
222 (0.236)	|0.116	0.062	0.052|
Multiallelic Dprime: 0.310
BLOCK 339.  MARKERS: 1661 1662 1663 1664 1665 1666 1667 1668
33112324 (0.443)	|0.415	0.002	0.007	0.001	0.000	0.011|
23112324 (0.318)	|0.016	0.243	0.010	0.042	0.004	0.000|
22233142 (0.229)	|0.004	0.005	0.202	0.002	0.011	0.000|
Multiallelic Dprime: 0.918
BLOCK 340.  MARKERS: 1669 1670 1671 1672 1673 1674 1675 1676 1677 1678 1679 1680 1681 1682 1683 1684 1685 1686 1687 1688
31333143444111411333 (0.437)	|0.418	0.004	0.004	0.000|
13131321122333233111 (0.253)	|0.028	0.002	0.162	0.058|
13111321122333233111 (0.220)	|0.007	0.207	0.002	0.000|
13333141444113413331 (0.045)	|0.000	0.000	0.000	0.042|
13333143444111411333 (0.016)	|0.013	0.000	0.000	0.000|
31333141444111411333 (0.010)	|0.010	0.000	0.000	0.000|
Multiallelic Dprime: 0.924
BLOCK 341.  MARKERS: 1690 1691 1692 1693 1694 1695 1696 1697 1698 1699
3123222134 (0.480)	|0.276	0.189	0.008|
3141113312 (0.215)	|0.170	0.037	0.000|
3141222134 (0.170)	|0.044	0.126	0.000|
1441212134 (0.104)	|0.055	0.033	0.011|
Multiallelic Dprime: 0.251
BLOCK 342.  MARKERS: 1700 1701 1702 1703 1704 1705 1706
1221113 (0.557)	|0.536	0.019|
3343331 (0.395)	|0.017	0.379|
3221113 (0.023)	|0.005	0.018|
Multiallelic Dprime: 0.915
BLOCK 343.  MARKERS: 1708 1709
31 (0.566)	|0.394	0.001	0.164	0.005|
44 (0.433)	|0.008	0.336	0.019	0.065|
Multiallelic Dprime: 0.926
BLOCK 344.  MARKERS: 1710 1711 1712 1713
2442 (0.403)	|0.230	0.020	0.000	0.146|
2224 (0.337)	|0.014	0.293	0.007	0.024|
1224 (0.183)	|0.019	0.003	0.161	0.000|
2444 (0.070)	|0.064	0.002	0.005	0.000|
Multiallelic Dprime: 0.803
BLOCK 345.  MARKERS: 1714 1715 1716
121 (0.330)	|0.308	0.000	0.022|
143 (0.324)	|0.307	0.014	0.000|
343 (0.172)	|0.172	0.000	0.000|
141 (0.166)	|0.003	0.166	0.000|
Multiallelic Dprime: 0.842
BLOCK 346.  MARKERS: 1717 1718
44 (0.794)	|0.478	0.310	0.007|
21 (0.184)	|0.013	0.000	0.171|
24 (0.022)	|0.000	0.000	0.021|
Multiallelic Dprime: 0.924
BLOCK 347.  MARKERS: 1719 1720
11 (0.488)	|0.465	0.002	0.000	0.000	0.000	0.013	0.000|
13 (0.311)	|0.000	0.214	0.000	0.069	0.000	0.000	0.013|
41 (0.200)	|0.000	0.006	0.157	0.000	0.021	0.000	0.000|
Multiallelic Dprime: 0.988
BLOCK 348.  MARKERS: 1721 1722 1723 1724 1725 1726 1727
2243212 (0.464)	|0.000	0.188	0.165	0.022	0.072	0.006	0.003	0.000|
1142222 (0.222)	|0.194	0.000	0.000	0.000	0.003	0.000	0.002	0.017|
1132123 (0.158)	|0.000	0.010	0.000	0.137	0.000	0.000	0.000	0.000|
2242222 (0.068)	|0.000	0.000	0.000	0.000	0.000	0.064	0.003	0.000|
1132122 (0.023)	|0.000	0.000	0.000	0.000	0.000	0.000	0.020	0.000|
2243112 (0.015)	|0.000	0.003	0.010	0.001	0.001	0.000	0.000	0.000|
1143222 (0.014)	|0.001	0.000	0.000	0.000	0.000	0.000	0.000	0.012|
Multiallelic Dprime: 0.906
BLOCK 349.  MARKERS: 1728 1729 1730 1731 1732 1733 1734 1735 1736
322214223 (0.201)	|0.194	0.004	0.000|
224414223 (0.201)	|0.001	0.008	0.190|
222224243 (0.185)	|0.019	0.167	0.000|
242212442 (0.164)	|0.162	0.002	0.000|
222414223 (0.081)	|0.003	0.070	0.006|
222214223 (0.075)	|0.075	0.001	0.000|
222214243 (0.030)	|0.025	0.004	0.001|
322414223 (0.029)	|0.000	0.028	0.000|
Multiallelic Dprime: 0.923
BLOCK 350.  MARKERS: 1737 1738
24 (0.520)	|0.339	0.180|
34 (0.277)	|0.196	0.074|
32 (0.200)	|0.011	0.188|
Multiallelic Dprime: 0.405
BLOCK 351.  MARKERS: 1739 1740
13 (0.547)	|0.261	0.079	0.205|
21 (0.443)	|0.191	0.232	0.005|
Multiallelic Dprime: 0.397
BLOCK 352.  MARKERS: 1741 1742 1743
224 (0.452)	|0.255	0.002	0.191	0.004|
342 (0.320)	|0.005	0.243	0.045	0.026|
222 (0.210)	|0.196	0.013	0.002	0.000|
Multiallelic Dprime: 0.690
BLOCK 353.  MARKERS: 1744 1745 1746 1747 1748
21344 (0.467)	|0.226	0.101	0.090	0.049|
12214 (0.259)	|0.125	0.049	0.043	0.041|
22212 (0.237)	|0.069	0.099	0.038	0.032|
22214 (0.035)	|0.010	0.011	0.006	0.008|
Multiallelic Dprime: 0.153
BLOCK 354.  MARKERS: 1749 1750 1751 1752
2413 (0.429)	|0.317	0.066	0.047|
1413 (0.260)	|0.217	0.006	0.038|
2243 (0.179)	|0.055	0.032	0.092|
2411 (0.132)	|0.018	0.114	0.000|
Multiallelic Dprime: 0.476
BLOCK 355.  MARKERS: 1754 1755
42 (0.607)	|0.360	0.247|
22 (0.217)	|0.097	0.118|
43 (0.176)	|0.125	0.052|
Multiallelic Dprime: 0.118
BLOCK 356.  MARKERS: 1757 1758
12 (0.581)	|0.355	0.014	0.101	0.108|
34 (0.417)	|0.113	0.178	0.091	0.034|
Multiallelic Dprime: 0.449
BLOCK 357.  MARKERS: 1760 1761 1762
132 (0.469)	|0.361	0.081	0.026|
133 (0.194)	|0.020	0.167	0.006|
122 (0.192)	|0.026	0.011	0.155|
232 (0.142)	|0.112	0.000	0.029|
Multiallelic Dprime: 0.631
BLOCK 358.  MARKERS: 1763 1764
14 (0.518)	|0.317	0.202|
44 (0.263)	|0.257	0.007|
42 (0.217)	|0.212	0.004|
Multiallelic Dprime: 0.894
BLOCK 359.  MARKERS: 1765 1766
34 (0.788)	|0.303	0.012	0.147	0.117	0.106	0.065	0.000	0.022|
22 (0.212)	|0.000	0.170	0.000	0.000	0.000	0.000	0.034	0.000|
Multiallelic Dprime: 0.984
BLOCK 360.  MARKERS: 1767 1768 1769 1770 1771 1772 1773 1774 1775
243123421 (0.305)	|0.275	0.002	0.000	0.000	0.029|
223123441 (0.181)	|0.002	0.176	0.000	0.000	0.002|
423123444 (0.147)	|0.000	0.000	0.142	0.000	0.004|
243323141 (0.117)	|0.000	0.116	0.000	0.000	0.000|
221141441 (0.106)	|0.000	0.000	0.000	0.103	0.000|
243323421 (0.064)	|0.064	0.000	0.000	0.000	0.000|
223121441 (0.035)	|0.034	0.000	0.000	0.001	0.000|
243123441 (0.023)	|0.002	0.009	0.000	0.010	0.000|
Multiallelic Dprime: 0.953
BLOCK 361.  MARKERS: 1778 1779 1780 1781
2331 (0.381)	|0.059	0.156	0.167|
3131 (0.305)	|0.044	0.167	0.091|
2111 (0.149)	|0.129	0.008	0.013|
3133 (0.117)	|0.105	0.002	0.010|
2131 (0.041)	|0.008	0.004	0.029|
Multiallelic Dprime: 0.462
BLOCK 362.  MARKERS: 1785 1786 1787 1788 1789 1790
221142 (0.344)	|0.000	0.000	0.192	0.000	0.128	0.000|
124222 (0.338)	|0.000	0.200	0.000	0.117	0.000	0.000|
141224 (0.313)	|0.274	0.001	0.000	0.013	0.000	0.015|
Multiallelic Dprime: 0.977
BLOCK 363.  MARKERS: 1791 1792 1793 1794 1795 1796 1797 1798 1799 1800 1801 1802 1803 1804 1805 1806 1807 1808 1809 1810 1811 1812
1131312221314311444232 (0.275)	|0.260	0.005	0.004|
1131344421312111124432 (0.201)	|0.022	0.013	0.169|
4314144441312111143212 (0.191)	|0.064	0.118	0.010|
1131314442132131144231 (0.131)	|0.011	0.118	0.000|
4314344441312113143212 (0.127)	|0.021	0.043	0.064|
1131314441312113143212 (0.014)	|0.000	0.014	0.000|
Multiallelic Dprime: 0.705
BLOCK 364.  MARKERS: 1815 1816 1817
213 (0.394)	|0.251	0.066	0.072|
221 (0.340)	|0.068	0.233	0.039|
121 (0.260)	|0.220	0.020	0.020|
Multiallelic Dprime: 0.484
BLOCK 365.  MARKERS: 1819 1820
44 (0.541)	|0.182	0.000	0.198	0.110	0.001	0.038|
22 (0.319)	|0.028	0.122	0.000	0.023	0.115	0.026|
42 (0.133)	|0.003	0.080	0.000	0.000	0.014	0.036|
Multiallelic Dprime: 0.726
BLOCK 366.  MARKERS: 1821 1822 1823 1824 1825 1826 1827 1828 1829
123333123 (0.213)	|0.175	0.039|
133333113 (0.203)	|0.059	0.143|
334121112 (0.198)	|0.184	0.012|
134121112 (0.139)	|0.077	0.061|
133333323 (0.130)	|0.112	0.018|
133333123 (0.099)	|0.040	0.058|
Multiallelic Dprime: 0.519
BLOCK 367.  MARKERS: 1830 1831 1832
132 (0.660)	|0.328	0.174	0.000	0.145	0.000	0.000|
313 (0.336)	|0.000	0.065	0.182	0.000	0.076	0.011|
Multiallelic Dprime: 0.805
BLOCK 368.  MARKERS: 1833 1834 1835 1836 1837 1838 1839 1840
13442244 (0.331)	|0.309	0.012	0.006	0.002	0.002|
31414333 (0.241)	|0.183	0.031	0.005	0.021	0.000|
13412244 (0.183)	|0.024	0.148	0.004	0.000	0.000|
13242243 (0.145)	|0.052	0.032	0.060	0.000	0.000|
13414233 (0.076)	|0.006	0.000	0.055	0.000	0.011|
13412233 (0.011)	|0.000	0.000	0.000	0.011	0.000|
Multiallelic Dprime: 0.677
BLOCK 369.  MARKERS: 1841 1842 1843 1844 1845 1846 1847 1848 1849
214311331 (0.582)	|0.174	0.195	0.075	0.010	0.127|
214123111 (0.226)	|0.086	0.030	0.105	0.005	0.001|
432123333 (0.133)	|0.009	0.000	0.001	0.122	0.000|
214123333 (0.035)	|0.002	0.031	0.000	0.000	0.000|
432121333 (0.014)	|0.000	0.000	0.000	0.013	0.000|
Multiallelic Dprime: 0.553
BLOCK 370.  MARKERS: 1851 1852 1853 1854 1855
23214 (0.271)	|0.074	0.003	0.006	0.163	0.025|
23414 (0.256)	|0.053	0.200	0.002	0.000	0.001|
23432 (0.182)	|0.055	0.000	0.000	0.002	0.124|
33414 (0.161)	|0.002	0.002	0.156	0.000	0.000|
21414 (0.128)	|0.088	0.032	0.002	0.002	0.003|
Multiallelic Dprime: 0.706
BLOCK 371.  MARKERS: 1856 1857 1858 1859 1860
22322 (0.270)	|0.156	0.059	0.055|
22324 (0.237)	|0.202	0.031	0.004|
22342 (0.169)	|0.145	0.023	0.000|
14322 (0.168)	|0.060	0.105	0.004|
14122 (0.155)	|0.019	0.023	0.113|
Multiallelic Dprime: 0.466
BLOCK 372.  MARKERS: 1862 1863
41 (0.584)	|0.491	0.088|
23 (0.239)	|0.226	0.012|
43 (0.176)	|0.042	0.130|
Multiallelic Dprime: 0.511
BLOCK 373.  MARKERS: 1865 1866
31 (0.760)	|0.594	0.084	0.082|
12 (0.230)	|0.203	0.020	0.006|
Multiallelic Dprime: 0.413
BLOCK 374.  MARKERS: 1867 1868 1869
222 (0.804)	|0.620	0.175	0.008	0.002	0.000|
414 (0.106)	|0.000	0.000	0.086	0.000	0.017|
422 (0.090)	|0.004	0.000	0.022	0.054	0.000|
Multiallelic Dprime: 0.960
BLOCK 375.  MARKERS: 1870 1871 1872 1873 1874 1875
333324 (0.623)	|0.571	0.053	0.000|
133324 (0.175)	|0.174	0.001	0.000|
311142 (0.115)	|0.002	0.085	0.028|
333124 (0.057)	|0.002	0.050	0.004|
311144 (0.017)	|0.000	0.000	0.016|
Multiallelic Dprime: 0.754
BLOCK 376.  MARKERS: 1876 1877
31 (0.750)	|0.546	0.191	0.002	0.006|
13 (0.200)	|0.008	0.092	0.081	0.016|
33 (0.048)	|0.000	0.000	0.047	0.000|
Multiallelic Dprime: 0.715
BLOCK 377.  MARKERS: 1878 1879 1880 1881 1882 1883 1884 1885 1886 1887 1888 1889 1890
2344222242434 (0.551)	|0.304	0.189	0.000	0.058|
4344222242434 (0.283)	|0.207	0.048	0.002	0.025|
4422441411222 (0.130)	|0.000	0.000	0.130	0.000|
4422441442434 (0.021)	|0.000	0.000	0.000	0.021|
Multiallelic Dprime: 0.454
BLOCK 378.  MARKERS: 1891 1892 1893
342 (0.516)	|0.372	0.121	0.023|
344 (0.240)	|0.224	0.002	0.013|
142 (0.139)	|0.069	0.005	0.063|
122 (0.105)	|0.102	0.000	0.003|
Multiallelic Dprime: 0.507
BLOCK 379.  MARKERS: 1894 1895 1896
434 (0.770)	|0.424	0.325	0.019|
232 (0.127)	|0.009	0.000	0.118|
414 (0.102)	|0.081	0.021	0.000|
Multiallelic Dprime: 0.553
BLOCK 380.  MARKERS: 1898 1899
43 (0.518)	|0.429	0.078	0.010|
44 (0.347)	|0.265	0.078	0.003|
23 (0.134)	|0.070	0.065	0.000|
Multiallelic Dprime: 0.196
BLOCK 381.  MARKERS: 1901 1902
32 (0.765)	|0.371	0.134	0.185	0.062|
44 (0.222)	|0.123	0.088	0.003	0.009|
34 (0.012)	|0.003	0.009	0.000	0.000|
Multiallelic Dprime: 0.310
BLOCK 382.  MARKERS: 1905 1906 1907 1908 1909
12434 (0.497)	|0.365	0.080	0.014	0.030|
11434 (0.231)	|0.176	0.032	0.005	0.018|
41212 (0.189)	|0.139	0.039	0.007	0.004|
41434 (0.071)	|0.021	0.007	0.039	0.000|
Multiallelic Dprime: 0.168
BLOCK 383.  MARKERS: 1910 1911 1912 1913 1914
31214 (0.708)	|0.413	0.276	0.019|
13142 (0.159)	|0.075	0.081	0.000|
31142 (0.065)	|0.029	0.030	0.005|
31112 (0.053)	|0.029	0.024	0.000|
Multiallelic Dprime: 0.134
BLOCK 384.  MARKERS: 1916 1917 1918
321 (0.559)	|0.406	0.142	0.009|
142 (0.412)	|0.050	0.282	0.080|
322 (0.023)	|0.005	0.007	0.011|
Multiallelic Dprime: 0.598
BLOCK 385.  MARKERS: 1920 1921
22 (0.460)	|0.396	0.063|
41 (0.434)	|0.396	0.039|
42 (0.102)	|0.086	0.004|
Multiallelic Dprime: 0.236
BLOCK 386.  MARKERS: 1924 1925 1926 1927
4413 (0.881)	|0.457	0.419|
2232 (0.106)	|0.074	0.032|
Multiallelic Dprime: 0.339
BLOCK 387.  MARKERS: 1928 1929
32 (0.544)	|0.224	0.162	0.137	0.020|
14 (0.452)	|0.384	0.036	0.028	0.003|
Multiallelic Dprime: 0.620
BLOCK 388.  MARKERS: 1930 1931 1932
232 (0.609)	|0.319	0.143	0.147|
412 (0.200)	|0.048	0.055	0.097|
414 (0.166)	|0.013	0.121	0.032|
212 (0.023)	|0.004	0.003	0.015|
Multiallelic Dprime: 0.383
BLOCK 389.  MARKERS: 1933 1934
13 (0.384)	|0.369	0.003	0.012	0.000|
41 (0.323)	|0.059	0.233	0.001	0.027|
43 (0.292)	|0.059	0.021	0.188	0.004|
Multiallelic Dprime: 0.803
BLOCK 390.  MARKERS: 1936 1937 1938 1939 1940 1941 1942 1943 1944 1945
2211342121 (0.483)	|0.394	0.033	0.058|
2214342121 (0.259)	|0.009	0.132	0.117|
4321124343 (0.200)	|0.033	0.156	0.011|
4211144343 (0.030)	|0.000	0.000	0.029|
Multiallelic Dprime: 0.686
BLOCK 391.  MARKERS: 1946 1947
32 (0.454)	|0.403	0.013	0.033	0.005|
12 (0.325)	|0.009	0.172	0.041	0.104|
14 (0.221)	|0.004	0.050	0.155	0.012|
Multiallelic Dprime: 0.766
BLOCK 392.  MARKERS: 1949 1950 1951 1952
1314 (0.415)	|0.333	0.013	0.063	0.002	0.000|
3134 (0.232)	|0.197	0.017	0.008	0.000	0.000|
3114 (0.230)	|0.158	0.022	0.015	0.025	0.000|
3112 (0.121)	|0.012	0.092	0.003	0.000	0.010|
Multiallelic Dprime: 0.443
BLOCK 393.  MARKERS: 1953 1954 1955 1956 1957 1958 1959
1121234 (0.702)	|0.693	0.006|
2314311 (0.145)	|0.100	0.042|
2311311 (0.088)	|0.013	0.075|
2321314 (0.026)	|0.025	0.000|
2314334 (0.010)	|0.010	0.000|
Multiallelic Dprime: 0.823
BLOCK 394.  MARKERS: 1960 1961 1962
411 (0.856)	|0.458	0.267	0.131|
223 (0.133)	|0.027	0.028	0.078|
Multiallelic Dprime: 0.477
BLOCK 395.  MARKERS: 1963 1964
11 (0.495)	|0.489	0.000	0.006|
21 (0.295)	|0.185	0.100	0.007|
13 (0.211)	|0.209	0.000	0.002|
Multiallelic Dprime: 0.908
BLOCK 396.  MARKERS: 1965 1966
32 (0.883)	|0.480	0.394	0.009|
14 (0.100)	|0.005	0.000	0.095|
12 (0.014)	|0.000	0.011	0.004|
Multiallelic Dprime: 0.858
BLOCK 397.  MARKERS: 1967 1968
34 (0.485)	|0.272	0.141	0.071	0.001|
33 (0.404)	|0.193	0.025	0.162	0.022|
43 (0.111)	|0.009	0.098	0.000	0.002|
Multiallelic Dprime: 0.335
BLOCK 398.  MARKERS: 1971 1972 1973 1974 1975
34433 (0.474)	|0.449	0.019	0.007|
12333 (0.263)	|0.227	0.036	0.001|
34341 (0.231)	|0.061	0.169	0.002|
34333 (0.025)	|0.025	0.000	0.000|
Multiallelic Dprime: 0.655
BLOCK 399.  MARKERS: 1977 1978 1979
342 (0.762)	|0.756	0.006|
123 (0.227)	|0.096	0.131|
122 (0.011)	|0.007	0.003|
Multiallelic Dprime: 0.927
BLOCK 400.  MARKERS: 1980 1981
31 (0.860)	|0.455	0.314	0.090|
43 (0.140)	|0.034	0.048	0.059|
Multiallelic Dprime: 0.315
BLOCK 401.  MARKERS: 1983 1984 1985
232 (0.490)	|0.166	0.201	0.120|
432 (0.362)	|0.162	0.069	0.132|
444 (0.149)	|0.106	0.024	0.019|
Multiallelic Dprime: 0.246
BLOCK 402.  MARKERS: 1988 1989
44 (0.434)	|0.243	0.148	0.042|
24 (0.294)	|0.193	0.070	0.031|
42 (0.272)	|0.195	0.050	0.027|
Multiallelic Dprime: 0.152
BLOCK 403.  MARKERS: 1991 1992 1993 1994
4322 (0.631)	|0.352	0.049	0.125	0.026	0.042	0.013|
2442 (0.268)	|0.037	0.056	0.011	0.092	0.062	0.001|
4324 (0.101)	|0.019	0.062	0.009	0.000	0.009	0.000|
Multiallelic Dprime: 0.574
BLOCK 404.  MARKERS: 1996 1997 1998 1999 2000 2001 2002 2003 2004 2005
3242333111 (0.408)	|0.400	0.003	0.003	0.000|
1424133113 (0.167)	|0.000	0.001	0.000	0.165|
1244131141 (0.144)	|0.000	0.001	0.144	0.000|
1244113311 (0.118)	|0.014	0.104	0.000	0.000|
1424133111 (0.113)	|0.012	0.100	0.002	0.000|
1444133111 (0.014)	|0.000	0.000	0.014	0.000|
Multiallelic Dprime: 0.948
BLOCK 405.  MARKERS: 2006 2007 2008
223 (0.446)	|0.412	0.012	0.021|
224 (0.220)	|0.009	0.112	0.101|
323 (0.167)	|0.150	0.017	0.000|
244 (0.167)	|0.016	0.149	0.002|
Multiallelic Dprime: 0.795
BLOCK 406.  MARKERS: 2011 2012
34 (0.586)	|0.527	0.047	0.012|
14 (0.291)	|0.027	0.264	0.000|
11 (0.123)	|0.115	0.006	0.003|
Multiallelic Dprime: 0.768
BLOCK 407.  MARKERS: 2013 2014
31 (0.667)	|0.268	0.208	0.134	0.039|
23 (0.316)	|0.079	0.077	0.066	0.087|
33 (0.015)	|0.000	0.000	0.011	0.002|
Multiallelic Dprime: 0.250
BLOCK 408.  MARKERS: 2017 2018 2019 2020 2021 2022
331244 (0.348)	|0.338	0.000	0.005	0.000|
313212 (0.285)	|0.000	0.284	0.000	0.000|
311414 (0.212)	|0.001	0.002	0.150	0.050|
131244 (0.129)	|0.114	0.002	0.013	0.000|
Multiallelic Dprime: 0.954
BLOCK 409.  MARKERS: 2023 2024 2025 2026
1244 (0.463)	|0.226	0.238|
1441 (0.304)	|0.261	0.043|
3421 (0.169)	|0.016	0.153|
3441 (0.051)	|0.002	0.049|
Multiallelic Dprime: 0.429
BLOCK 410.  MARKERS: 2030 2031
13 (0.508)	|0.272	0.229	0.007|
21 (0.492)	|0.330	0.039	0.121|
Multiallelic Dprime: 0.411
BLOCK 411.  MARKERS: 2033 2034
32 (0.602)	|0.466	0.130|
11 (0.268)	|0.216	0.049|
12 (0.128)	|0.096	0.030|
Multiallelic Dprime: 0.061
BLOCK 412.  MARKERS: 2039 2040
32 (0.780)	|0.360	0.195	0.224|
11 (0.210)	|0.124	0.066	0.020|
Multiallelic Dprime: 0.266
BLOCK 413.  MARKERS: 2044 2045
31 (0.490)	|0.247	0.241	0.000|
21 (0.264)	|0.124	0.005	0.135|
34 (0.245)	|0.236	0.010	0.000|
Multiallelic Dprime: 0.608
BLOCK 414.  MARKERS: 2046 2047
33 (0.605)	|0.380	0.189	0.035|
13 (0.258)	|0.057	0.028	0.172|
32 (0.137)	|0.079	0.047	0.011|
Multiallelic Dprime: 0.433
BLOCK 415.  MARKERS: 2048 2049
23 (0.515)	|0.245	0.054	0.099	0.104	0.013|
43 (0.265)	|0.067	0.048	0.058	0.033	0.059|
21 (0.218)	|0.031	0.127	0.034	0.021	0.004|
Multiallelic Dprime: 0.351
BLOCK 416.  MARKERS: 2053 2054 2055 2056 2057 2058 2059
4144142 (0.342)	|0.343	0.000	0.000|
2322142 (0.230)	|0.000	0.208	0.021|
2322342 (0.191)	|0.170	0.022	0.001|
2322314 (0.159)	|0.158	0.000	0.000|
2322344 (0.076)	|0.000	0.046	0.031|
Multiallelic Dprime: 0.900
BLOCK 417.  MARKERS: 2060 2061 2062
221 (0.671)	|0.573	0.089	0.006|
333 (0.277)	|0.260	0.009	0.008|
331 (0.051)	|0.032	0.004	0.016|
Multiallelic Dprime: 0.320
BLOCK 418.  MARKERS: 2066 2067
24 (0.866)	|0.349	0.313	0.199|
42 (0.101)	|0.090	0.007	0.003|
22 (0.029)	|0.008	0.016	0.005|
Multiallelic Dprime: 0.586
BLOCK 419.  MARKERS: 2069 2070
43 (0.449)	|0.259	0.172	0.016	0.000|
23 (0.338)	|0.076	0.263	0.000	0.000|
21 (0.207)	|0.190	0.000	0.000	0.016|
Multiallelic Dprime: 0.460
BLOCK 420.  MARKERS: 2072 2073 2074
432 (0.528)	|0.229	0.168	0.130|
244 (0.438)	|0.250	0.143	0.043|
232 (0.017)	|0.010	0.000	0.006|
234 (0.016)	|0.005	0.009	0.002|
Multiallelic Dprime: 0.164
BLOCK 421.  MARKERS: 2076 2077
33 (0.496)	|0.369	0.125	0.001|
11 (0.320)	|0.310	0.001	0.003|
13 (0.181)	|0.154	0.004	0.020|
Multiallelic Dprime: 0.683
BLOCK 422.  MARKERS: 2078 2079 2080
311 (0.834)	|0.512	0.320	0.003|
233 (0.130)	|0.123	0.003	0.004|
211 (0.023)	|0.018	0.005	0.000|
Multiallelic Dprime: 0.791
BLOCK 423.  MARKERS: 2081 2082 2083
222 (0.656)	|0.299	0.262	0.091|
444 (0.327)	|0.115	0.153	0.058|
424 (0.014)	|0.014	0.000	0.000|
Multiallelic Dprime: 0.112
BLOCK 424.  MARKERS: 2086 2087
34 (0.427)	|0.002	0.237	0.190	0.000|
22 (0.415)	|0.381	0.025	0.003	0.005|
32 (0.149)	|0.003	0.003	0.002	0.141|
Multiallelic Dprime: 0.928
BLOCK 425.  MARKERS: 2088 2089 2090
113 (0.386)	|0.026	0.150	0.135	0.003	0.005	0.028	0.029|
333 (0.268)	|0.227	0.007	0.000	0.007	0.013	0.004	0.002|
133 (0.197)	|0.022	0.044	0.002	0.004	0.083	0.036	0.000|
111 (0.146)	|0.017	0.007	0.000	0.119	0.002	0.000	0.000|
Multiallelic Dprime: 0.740
BLOCK 426.  MARKERS: 2091 2092 2093 2094 2095 2096 2097
2323323 (0.293)	|0.094	0.117	0.047	0.019	0.015|
4323141 (0.207)	|0.048	0.089	0.058	0.011	0.001|
2423143 (0.138)	|0.091	0.025	0.020	0.000	0.002|
2323123 (0.133)	|0.055	0.041	0.027	0.005	0.002|
2344123 (0.103)	|0.040	0.036	0.014	0.003	0.009|
2323141 (0.070)	|0.026	0.026	0.014	0.000	0.002|
2324123 (0.032)	|0.015	0.014	0.002	0.001	0.000|
Multiallelic Dprime: 0.187
BLOCK 427.  MARKERS: 2098 2099 2100 2101
1243 (0.382)	|0.115	0.110	0.140	0.018|
2431 (0.354)	|0.251	0.029	0.049	0.023|
2231 (0.186)	|0.037	0.051	0.014	0.085|
2233 (0.041)	|0.000	0.027	0.008	0.005|
2243 (0.032)	|0.013	0.010	0.006	0.003|
Multiallelic Dprime: 0.419
BLOCK 428.  MARKERS: 2103 2104 2105
213 (0.418)	|0.374	0.042|
313 (0.226)	|0.196	0.028|
312 (0.219)	|0.210	0.008|
333 (0.134)	|0.089	0.045|
Multiallelic Dprime: 0.271
BLOCK 429.  MARKERS: 2111 2112 2113
233 (0.871)	|0.459	0.189	0.222|
314 (0.123)	|0.004	0.117	0.000|
Multiallelic Dprime: 0.954
BLOCK 430.  MARKERS: 2114 2115 2116
341 (0.467)	|0.420	0.030	0.015|
343 (0.308)	|0.076	0.116	0.116|
121 (0.222)	|0.216	0.007	0.000|
Multiallelic Dprime: 0.736
BLOCK 431.  MARKERS: 2118 2119 2120
341 (0.714)	|0.529	0.075	0.104|
422 (0.153)	|0.103	0.038	0.009|
441 (0.131)	|0.024	0.103	0.002|
Multiallelic Dprime: 0.400
BLOCK 432.  MARKERS: 2123 2124 2125
413 (0.658)	|0.526	0.001	0.106	0.026|
411 (0.216)	|0.039	0.176	0.000	0.000|
221 (0.115)	|0.000	0.111	0.003	0.000|
Multiallelic Dprime: 0.856
BLOCK 433.  MARKERS: 2126 2127 2128
142 (0.567)	|0.348	0.216|
124 (0.296)	|0.270	0.026|
342 (0.109)	|0.021	0.088|
144 (0.026)	|0.026	0.000|
Multiallelic Dprime: 0.440
BLOCK 434.  MARKERS: 2130 2131 2132
144 (0.666)	|0.181	0.343	0.144|
422 (0.329)	|0.315	0.011	0.000|
Multiallelic Dprime: 0.935
BLOCK 435.  MARKERS: 2134 2135 2136
222 (0.498)	|0.264	0.103	0.061	0.036	0.009	0.011	0.007|
444 (0.352)	|0.084	0.036	0.129	0.078	0.009	0.006	0.005|
442 (0.144)	|0.020	0.085	0.027	0.007	0.004	0.000	0.000|
Multiallelic Dprime: 0.381
BLOCK 436.  MARKERS: 2138 2139 2140 2141 2142 2143
211232 (0.367)	|0.006	0.284	0.084|
411242 (0.225)	|0.226	0.000	0.000|
211432 (0.217)	|0.211	0.000	0.002|
233234 (0.122)	|0.000	0.000	0.123|
411232 (0.023)	|0.000	0.012	0.010|
233232 (0.019)	|0.000	0.018	0.000|
211242 (0.012)	|0.012	0.000	0.000|
Multiallelic Dprime: 0.881
BLOCK 437.  MARKERS: 2144 2145 2146
231 (0.460)	|0.327	0.076	0.051|
311 (0.317)	|0.232	0.040	0.045|
313 (0.223)	|0.151	0.056	0.016|
Multiallelic Dprime: 0.067
BLOCK 438.  MARKERS: 2148 2149 2150
121 (0.710)	|0.446	0.265|
341 (0.172)	|0.101	0.070|
343 (0.112)	|0.032	0.081|
Multiallelic Dprime: 0.201
BLOCK 439.  MARKERS: 2152 2153
34 (0.579)	|0.553	0.013	0.000	0.000	0.000	0.010|
13 (0.419)	|0.004	0.160	0.100	0.085	0.058	0.000|
Multiallelic Dprime: 0.967
BLOCK 440.  MARKERS: 2154 2155 2156 2157 2158 2159 2160 2161
34242212 (0.558)	|0.467	0.070	0.019|
34311431 (0.173)	|0.024	0.147	0.001|
12342431 (0.100)	|0.000	0.014	0.086|
34342431 (0.086)	|0.007	0.077	0.003|
34312431 (0.058)	|0.003	0.053	0.001|
34242431 (0.010)	|0.000	0.010	0.000|
Multiallelic Dprime: 0.783
BLOCK 441.  MARKERS: 2162 2163
33 (0.508)	|0.469	0.039	0.000|
31 (0.378)	|0.040	0.222	0.115|
21 (0.112)	|0.000	0.113	0.000|
Multiallelic Dprime: 0.788
BLOCK 442.  MARKERS: 2164 2165
23 (0.511)	|0.144	0.140	0.151	0.073|
24 (0.373)	|0.194	0.073	0.043	0.063|
44 (0.116)	|0.038	0.041	0.031	0.003|
Multiallelic Dprime: 0.226
BLOCK 443.  MARKERS: 2166 2167 2168
323 (0.376)	|0.323	0.050	0.002|
123 (0.255)	|0.246	0.007	0.000|
322 (0.224)	|0.225	0.000	0.000|
143 (0.139)	|0.004	0.111	0.025|
Multiallelic Dprime: 0.686
BLOCK 444.  MARKERS: 2169 2170 2171
224 (0.797)	|0.537	0.163	0.064	0.025|
442 (0.173)	|0.048	0.018	0.101	0.002|
242 (0.026)	|0.020	0.000	0.006	0.000|
Multiallelic Dprime: 0.475
BLOCK 445.  MARKERS: 2175 2176 2177 2178 2179 2180
131222 (0.607)	|0.407	0.056	0.145|
431422 (0.181)	|0.104	0.026	0.050|
414244 (0.171)	|0.015	0.150	0.006|
434244 (0.028)	|0.004	0.022	0.002|
Multiallelic Dprime: 0.463
BLOCK 446.  MARKERS: 2183 2184 2185 2186
2121 (0.533)	|0.350	0.028	0.010	0.005	0.062	0.048	0.024|
2341 (0.254)	|0.012	0.005	0.146	0.068	0.011	0.003	0.002|
3343 (0.210)	|0.021	0.143	0.006	0.031	0.000	0.000	0.000|
Multiallelic Dprime: 0.790
BLOCK 447.  MARKERS: 2188 2189 2190 2191 2192 2193 2194 2195 2196 2197 2198 2199 2200 2201 2202 2203
4414424211222331 (0.384)	|0.076	0.305|
4232212431433213 (0.175)	|0.123	0.052|
3232212433433213 (0.163)	|0.142	0.021|
3232212431433213 (0.105)	|0.078	0.026|
4414424411232311 (0.071)	|0.069	0.003|
4414424211223331 (0.051)	|0.005	0.047|
4414424211222333 (0.025)	|0.009	0.015|
Multiallelic Dprime: 0.603
BLOCK 448.  MARKERS: 2205 2206
44 (0.513)	|0.340	0.111	0.050|
21 (0.482)	|0.224	0.100	0.148|
Multiallelic Dprime: 0.245
BLOCK 449.  MARKERS: 2207 2208 2209 2210 2211
22114 (0.568)	|0.463	0.106|
22331 (0.212)	|0.136	0.075|
44331 (0.198)	|0.189	0.008|
Multiallelic Dprime: 0.230
BLOCK 450.  MARKERS: 2213 2214
31 (0.804)	|0.477	0.176	0.136|
13 (0.195)	|0.118	0.050	0.024|
Multiallelic Dprime: 0.063
BLOCK 451.  MARKERS: 2218 2219 2220
312 (0.595)	|0.368	0.225|
324 (0.227)	|0.140	0.085|
112 (0.159)	|0.063	0.094|
Multiallelic Dprime: 0.127
BLOCK 452.  MARKERS: 2221 2222
24 (0.580)	|0.478	0.092	0.003|
43 (0.414)	|0.043	0.201	0.169|
Multiallelic Dprime: 0.729
BLOCK 453.  MARKERS: 2223 2224
43 (0.526)	|0.489	0.037|
23 (0.293)	|0.250	0.038|
21 (0.175)	|0.128	0.047|
Multiallelic Dprime: 0.278
BLOCK 454.  MARKERS: 2226 2227
11 (0.874)	|0.454	0.297	0.110	0.003|
22 (0.121)	|0.038	0.061	0.016	0.004|
Multiallelic Dprime: 0.270
BLOCK 455.  MARKERS: 2229 2230 2231 2232
2221 (0.493)	|0.268	0.225|
2223 (0.360)	|0.251	0.107|
4443 (0.128)	|0.072	0.056|
4223 (0.010)	|0.010	0.000|
Multiallelic Dprime: 0.188
BLOCK 456.  MARKERS: 2235 2236
22 (0.606)	|0.358	0.091	0.156|
14 (0.392)	|0.173	0.208	0.012|
Multiallelic Dprime: 0.378
BLOCK 457.  MARKERS: 2237 2238
34 (0.531)	|0.485	0.043|
14 (0.301)	|0.008	0.290|
32 (0.168)	|0.024	0.143|
Multiallelic Dprime: 0.867
BLOCK 458.  MARKERS: 2239 2240 2241
214 (0.515)	|0.230	0.164	0.073	0.049|
342 (0.475)	|0.125	0.145	0.124	0.077|
Multiallelic Dprime: 0.191
BLOCK 459.  MARKERS: 2244 2245 2246 2247 2248
14443 (0.357)	|0.045	0.308	0.002	0.003|
44443 (0.314)	|0.241	0.007	0.004	0.060|
41223 (0.197)	|0.007	0.017	0.171	0.002|
41221 (0.125)	|0.049	0.007	0.010	0.060|
Multiallelic Dprime: 0.755
BLOCK 460.  MARKERS: 2249 2250 2251
324 (0.342)	|0.049	0.266	0.027|
344 (0.342)	|0.275	0.065	0.003|
143 (0.187)	|0.162	0.006	0.020|
343 (0.127)	|0.043	0.003	0.080|
Multiallelic Dprime: 0.633
BLOCK 461.  MARKERS: 2255 2256 2257 2258 2259
23413 (0.528)	|0.284	0.109	0.131|
31321 (0.340)	|0.251	0.045	0.044|
31323 (0.131)	|0.043	0.079	0.009|
Multiallelic Dprime: 0.276
BLOCK 462.  MARKERS: 2262 2263 2264
111 (0.578)	|0.490	0.084|
133 (0.233)	|0.019	0.216|
233 (0.184)	|0.003	0.181|
Multiallelic Dprime: 0.902
BLOCK 463.  MARKERS: 2265 2266
32 (0.516)	|0.420	0.091|
14 (0.481)	|0.408	0.072|
Multiallelic Dprime: 0.090
BLOCK 464.  MARKERS: 2269 2270
14 (0.831)	|0.493	0.226	0.110|
33 (0.163)	|0.055	0.072	0.037|
Multiallelic Dprime: 0.292
BLOCK 465.  MARKERS: 2272 2273
11 (0.549)	|0.518	0.029|
31 (0.300)	|0.202	0.099|
32 (0.148)	|0.141	0.004|
Multiallelic Dprime: 0.639
BLOCK 466.  MARKERS: 2274 2275
32 (0.864)	|0.354	0.243	0.206	0.041|
44 (0.132)	|0.114	0.000	0.016	0.000|
Multiallelic Dprime: 0.757
BLOCK 467.  MARKERS: 2277 2278 2279 2280 2281
23113 (0.471)	|0.179	0.170	0.122|
41113 (0.242)	|0.068	0.095	0.078|
23331 (0.224)	|0.101	0.083	0.040|
23333 (0.042)	|0.005	0.011	0.024|
Multiallelic Dprime: 0.097
BLOCK 468.  MARKERS: 2283 2284
41 (0.368)	|0.291	0.044	0.033|
21 (0.360)	|0.334	0.019	0.006|
22 (0.266)	|0.138	0.086	0.042|
Multiallelic Dprime: 0.400
BLOCK 469.  MARKERS: 2286 2287
21 (0.767)	|0.282	0.267	0.210	0.008|
34 (0.152)	|0.066	0.050	0.030	0.007|
31 (0.081)	|0.038	0.025	0.017	0.002|
Multiallelic Dprime: 0.121
BLOCK 470.  MARKERS: 2291 2292 2293
332 (0.384)	|0.017	0.269	0.100|
442 (0.342)	|0.267	0.062	0.012|
341 (0.256)	|0.240	0.012	0.004|
342 (0.017)	|0.000	0.016	0.000|
Multiallelic Dprime: 0.725
BLOCK 471.  MARKERS: 2294 2295
13 (0.525)	|0.384	0.119	0.022|
31 (0.357)	|0.308	0.041	0.008|
33 (0.118)	|0.029	0.003	0.085|
Multiallelic Dprime: 0.351
BLOCK 472.  MARKERS: 2297 2298
31 (0.722)	|0.617	0.097	0.008|
11 (0.163)	|0.026	0.122	0.015|
13 (0.115)	|0.008	0.006	0.101|
Multiallelic Dprime: 0.737
BLOCK 473.  MARKERS: 2300 2301
11 (0.651)	|0.552	0.032	0.009	0.015	0.028|
32 (0.225)	|0.038	0.108	0.048	0.017	0.002|
31 (0.123)	|0.015	0.003	0.081	0.017	0.000|
Multiallelic Dprime: 0.714
BLOCK 474.  MARKERS: 2303 2304 2305 2306 2307 2308
343432 (0.602)	|0.553	0.009	0.014	0.003	0.019|
121312 (0.143)	|0.020	0.008	0.081	0.025	0.006|
141313 (0.138)	|0.015	0.119	0.003	0.000	0.000|
143412 (0.049)	|0.002	0.000	0.000	0.036	0.011|
343412 (0.030)	|0.015	0.000	0.010	0.003	0.000|
Multiallelic Dprime: 0.773
BLOCK 475.  MARKERS: 2309 2310 2311 2312 2313 2314 2315 2316 2317 2318
1111131322 (0.616)	|0.438	0.158	0.021|
2423313141 (0.141)	|0.059	0.004	0.078|
2423313121 (0.114)	|0.010	0.091	0.012|
2113111322 (0.078)	|0.024	0.002	0.052|
2113131322 (0.039)	|0.005	0.004	0.028|
Multiallelic Dprime: 0.498
BLOCK 476.  MARKERS: 2319 2320
21 (0.541)	|0.529	0.012|
41 (0.264)	|0.003	0.261|
23 (0.194)	|0.031	0.158|
Multiallelic Dprime: 0.912
BLOCK 477.  MARKERS: 2321 2322
11 (0.563)	|0.367	0.154	0.033	0.009|
32 (0.432)	|0.096	0.308	0.024	0.004|
Multiallelic Dprime: 0.463
BLOCK 478.  MARKERS: 2323 2324 2325
223 (0.465)	|0.457	0.008	0.000|
344 (0.464)	|0.220	0.158	0.087|
343 (0.057)	|0.038	0.019	0.000|
323 (0.014)	|0.012	0.000	0.001|
Multiallelic Dprime: 0.829
BLOCK 479.  MARKERS: 2326 2327
44 (0.726)	|0.665	0.032	0.029|
21 (0.186)	|0.007	0.159	0.020|
24 (0.088)	|0.005	0.000	0.082|
Multiallelic Dprime: 0.868
BLOCK 480.  MARKERS: 2330 2331
31 (0.676)	|0.585	0.007	0.058	0.026|
33 (0.192)	|0.048	0.080	0.023	0.041|
23 (0.130)	|0.028	0.046	0.027	0.029|
Multiallelic Dprime: 0.592
BLOCK 481.  MARKERS: 2332 2333 2334
132 (0.663)	|0.647	0.016|
311 (0.133)	|0.003	0.129|
111 (0.109)	|0.043	0.063|
131 (0.096)	|0.008	0.086|
Multiallelic Dprime: 0.870
BLOCK 482.  MARKERS: 2336 2337
22 (0.700)	|0.692	0.000	0.006|
14 (0.294)	|0.003	0.148	0.143|
Multiallelic Dprime: 0.980
BLOCK 483.  MARKERS: 2338 2339
42 (0.699)	|0.473	0.222	0.004|
22 (0.150)	|0.084	0.064	0.003|
24 (0.149)	|0.075	0.070	0.004|
Multiallelic Dprime: 0.156
BLOCK 484.  MARKERS: 2341 2342 2343
422 (0.632)	|0.511	0.022	0.091	0.005|
244 (0.357)	|0.166	0.134	0.012	0.037|
424 (0.011)	|0.010	0.000	0.000	0.000|
Multiallelic Dprime: 0.504
BLOCK 485.  MARKERS: 2344 2345 2346 2347 2348 2349 2350
2344132 (0.687)	|0.299	0.380	0.007|
2344222 (0.155)	|0.000	0.028	0.128|
4122134 (0.101)	|0.102	0.000	0.000|
2342122 (0.041)	|0.042	0.000	0.000|
Multiallelic Dprime: 0.601
BLOCK 486.  MARKERS: 2351 2352
22 (0.455)	|0.199	0.219	0.037|
42 (0.409)	|0.300	0.104	0.006|
24 (0.136)	|0.097	0.037	0.001|
Multiallelic Dprime: 0.327
BLOCK 487.  MARKERS: 2353 2354
24 (0.596)	|0.448	0.064	0.081|
42 (0.360)	|0.283	0.058	0.015|
44 (0.044)	|0.041	0.001	0.002|
Multiallelic Dprime: 0.195
BLOCK 488.  MARKERS: 2356 2357 2358
323 (0.773)	|0.397	0.308	0.039	0.026|
121 (0.122)	|0.023	0.029	0.025	0.037|
113 (0.097)	|0.014	0.017	0.063	0.004|
Multiallelic Dprime: 0.517
BLOCK 489.  MARKERS: 2362 2363 2364 2365 2366
42421 (0.435)	|0.288	0.115	0.013	0.016|
24234 (0.354)	|0.119	0.166	0.038	0.032|
22221 (0.130)	|0.063	0.032	0.025	0.006|
24221 (0.067)	|0.010	0.033	0.020	0.002|
Multiallelic Dprime: 0.289
BLOCK 490.  MARKERS: 2367 2368 2369 2370 2371 2372
121124 (0.484)	|0.147	0.155	0.040	0.068	0.038	0.004	0.019|
343124 (0.348)	|0.132	0.078	0.071	0.025	0.019	0.014	0.003|
323343 (0.097)	|0.018	0.014	0.023	0.008	0.000	0.023	0.002|
323124 (0.063)	|0.024	0.015	0.009	0.006	0.000	0.000	0.003|
Multiallelic Dprime: 0.223
BLOCK 491.  MARKERS: 2373 2374 2375 2376 2377 2378 2379 2380 2381 2382 2383 2384 2385 2386 2387 2388 2389 2390 2391 2392
14431143313122411124 (0.320)	|0.278	0.044	0.000|
32232212231341233243 (0.262)	|0.018	0.240	0.000|
32231212231341233243 (0.144)	|0.144	0.003	0.000|
14411143313122411143 (0.105)	|0.000	0.000	0.106|
34411143313122411143 (0.057)	|0.000	0.000	0.058|
34231243313122411143 (0.042)	|0.000	0.000	0.043|
32231243313122411143 (0.027)	|0.001	0.000	0.027|
Multiallelic Dprime: 0.883
BLOCK 492.  MARKERS: 2393 2394
11 (0.453)	|0.000	0.240	0.045	0.153	0.002|
13 (0.298)	|0.250	0.000	0.003	0.001	0.039|
33 (0.248)	|0.000	0.000	0.169	0.000	0.072|
Multiallelic Dprime: 0.884
BLOCK 493.  MARKERS: 2395 2396 2397 2398 2399 2400 2401
1223334 (0.252)	|0.121	0.017	0.105	0.009|
3333311 (0.240)	|0.111	0.110	0.018	0.000|
1333314 (0.216)	|0.045	0.025	0.050	0.096|
1323334 (0.153)	|0.082	0.052	0.017	0.004|
1331134 (0.113)	|0.033	0.051	0.026	0.003|
Multiallelic Dprime: 0.371
BLOCK 494.  MARKERS: 2403 2404 2405 2406 2407 2408 2409
1131221 (0.406)	|0.394	0.010|
1131241 (0.262)	|0.257	0.005|
1131224 (0.221)	|0.059	0.161|
3413421 (0.111)	|0.111	0.001|
Multiallelic Dprime: 0.883
BLOCK 495.  MARKERS: 2410 2411
13 (0.821)	|0.250	0.226	0.146	0.092	0.071	0.022	0.000	0.015|
42 (0.177)	|0.155	0.000	0.000	0.000	0.000	0.000	0.020	0.000|
Multiallelic Dprime: 0.923
BLOCK 496.  MARKERS: 2412 2413 2414 2415 2416
31424 (0.405)	|0.395	0.005	0.004|
23244 (0.226)	|0.008	0.206	0.013|
23242 (0.145)	|0.012	0.133	0.000|
33224 (0.091)	|0.091	0.000	0.000|
31224 (0.072)	|0.004	0.000	0.067|
23224 (0.021)	|0.018	0.001	0.000|
31244 (0.018)	|0.000	0.019	0.000|
33424 (0.015)	|0.014	0.001	0.000|
Multiallelic Dprime: 0.917
BLOCK 497.  MARKERS: 2417 2418
34 (0.545)	|0.379	0.150	0.014|
13 (0.372)	|0.280	0.079	0.012|
33 (0.080)	|0.055	0.020	0.004|
Multiallelic Dprime: 0.104
BLOCK 498.  MARKERS: 2421 2422 2423
243 (0.715)	|0.133	0.294	0.167	0.120|
321 (0.250)	|0.215	0.006	0.007	0.012|
221 (0.031)	|0.002	0.028	0.000	0.000|
Multiallelic Dprime: 0.736
BLOCK 499.  MARKERS: 2424 2425 2426 2427 2428 2429
322311 (0.350)	|0.022	0.212	0.001	0.114|
122131 (0.328)	|0.324	0.003	0.000	0.000|
322312 (0.175)	|0.003	0.003	0.170	0.000|
341131 (0.132)	|0.120	0.005	0.000	0.001|
Multiallelic Dprime: 0.944
BLOCK 500.  MARKERS: 2431 2432 2433 2434
3322 (0.476)	|0.232	0.117	0.127|
3423 (0.223)	|0.084	0.076	0.064|
3433 (0.174)	|0.065	0.071	0.036|
1422 (0.121)	|0.070	0.026	0.023|
Multiallelic Dprime: 0.127
BLOCK 501.  MARKERS: 2441 2442 2443
123 (0.456)	|0.305	0.077	0.042	0.016|
341 (0.291)	|0.195	0.067	0.022	0.005|
323 (0.251)	|0.164	0.039	0.037	0.011|
Multiallelic Dprime: 0.063
BLOCK 502.  MARKERS: 2444 2445 2446 2447
4334 (0.666)	|0.668	0.000	0.000|
4132 (0.183)	|0.000	0.041	0.142|
2314 (0.102)	|0.000	0.101	0.000|
4332 (0.032)	|0.026	0.005	0.001|
Multiallelic Dprime: 0.954
BLOCK 503.  MARKERS: 2448 2449
32 (0.708)	|0.388	0.183	0.135|
34 (0.146)	|0.070	0.040	0.037|
14 (0.144)	|0.121	0.016	0.008|
Multiallelic Dprime: 0.236
BLOCK 504.  MARKERS: 2452 2453 2454 2455 2456
13331 (0.580)	|0.207	0.174	0.127	0.011	0.011	0.029	0.013|
13133 (0.239)	|0.029	0.057	0.036	0.103	0.005	0.000	0.005|
44113 (0.179)	|0.012	0.002	0.036	0.011	0.097	0.006	0.015|
Multiallelic Dprime: 0.500
BLOCK 505.  MARKERS: 2459 2460 2461 2462 2463 2464
211232 (0.249)	|0.247	0.001|
431234 (0.232)	|0.221	0.012|
231232 (0.198)	|0.191	0.008|
233134 (0.127)	|0.017	0.109|
231222 (0.114)	|0.112	0.000|
233234 (0.036)	|0.006	0.030|
231234 (0.032)	|0.028	0.005|
Multiallelic Dprime: 0.810
BLOCK 506.  MARKERS: 2465 2466
21 (0.830)	|0.380	0.272	0.052	0.126|
14 (0.169)	|0.000	0.040	0.129	0.000|
Multiallelic Dprime: 0.712
BLOCK 507.  MARKERS: 2467 2468 2469
421 (0.381)	|0.236	0.111	0.033	0.001|
121 (0.311)	|0.213	0.076	0.018	0.004|
113 (0.183)	|0.140	0.030	0.005	0.008|
123 (0.126)	|0.064	0.052	0.006	0.002|
Multiallelic Dprime: 0.151
BLOCK 508.  MARKERS: 2471 2472 2473
114 (0.652)	|0.278	0.373|
333 (0.271)	|0.270	0.000|
134 (0.062)	|0.000	0.060|
133 (0.015)	|0.000	0.014|
Multiallelic Dprime: 0.688
BLOCK 509.  MARKERS: 2474 2475
24 (0.548)	|0.062	0.238	0.247|
12 (0.446)	|0.357	0.070	0.016|
Multiallelic Dprime: 0.692
BLOCK 510.  MARKERS: 2476 2477
22 (0.421)	|0.383	0.032	0.005|
44 (0.311)	|0.246	0.053	0.010|
42 (0.265)	|0.148	0.091	0.023|
Multiallelic Dprime: 0.367
BLOCK 511.  MARKERS: 2480 2481
22 (0.779)	|0.610	0.170|
41 (0.175)	|0.126	0.051|
42 (0.039)	|0.018	0.017|
Multiallelic Dprime: 0.107
BLOCK 512.  MARKERS: 2484 2485 2486
144 (0.758)	|0.504	0.226	0.028|
323 (0.238)	|0.091	0.001	0.146|
Multiallelic Dprime: 0.576
BLOCK 513.  MARKERS: 2488 2489
32 (0.596)	|0.332	0.088	0.128	0.047|
34 (0.230)	|0.015	0.206	0.003	0.005|
12 (0.174)	|0.009	0.007	0.052	0.107|
Multiallelic Dprime: 0.659
BLOCK 514.  MARKERS: 2490 2491 2492
141 (0.362)	|0.114	0.115	0.117	0.015|
143 (0.294)	|0.118	0.087	0.049	0.036|
341 (0.183)	|0.102	0.020	0.029	0.030|
121 (0.159)	|0.038	0.057	0.021	0.042|
Multiallelic Dprime: 0.212
BLOCK 515.  MARKERS: 2494 2495 2496 2497 2498 2499 2500
2341221 (0.373)	|0.373	0.000|
2344343 (0.282)	|0.284	0.000|
2344341 (0.215)	|0.001	0.209|
4124343 (0.123)	|0.123	0.000|
Multiallelic Dprime: 1.000
BLOCK 516.  MARKERS: 2501 2502
43 (0.787)	|0.542	0.171	0.068|
21 (0.209)	|0.158	0.023	0.026|
Multiallelic Dprime: 0.223
BLOCK 517.  MARKERS: 2506 2507
21 (0.705)	|0.574	0.027	0.088	0.012|
43 (0.195)	|0.058	0.121	0.007	0.005|
41 (0.094)	|0.068	0.007	0.018	0.000|
Multiallelic Dprime: 0.427
BLOCK 518.  MARKERS: 2510 2511 2512 2513 2514
32443 (0.705)	|0.317	0.242	0.148|
22433 (0.155)	|0.154	0.000	0.000|
31244 (0.113)	|0.001	0.039	0.071|
32433 (0.019)	|0.014	0.002	0.002|
Multiallelic Dprime: 0.423
BLOCK 519.  MARKERS: 2515 2516
44 (0.494)	|0.271	0.178	0.010	0.023|
24 (0.289)	|0.246	0.000	0.002	0.041|
42 (0.217)	|0.052	0.004	0.116	0.052|
Multiallelic Dprime: 0.524
BLOCK 520.  MARKERS: 2517 2518 2519
113 (0.567)	|0.289	0.206	0.051	0.015|
333 (0.183)	|0.080	0.051	0.045	0.005|
313 (0.128)	|0.018	0.038	0.004	0.067|
312 (0.115)	|0.035	0.076	0.005	0.000|
Multiallelic Dprime: 0.269
BLOCK 521.  MARKERS: 2522 2523 2524
432 (0.421)	|0.209	0.112	0.078	0.014	0.009|
312 (0.375)	|0.198	0.086	0.067	0.012	0.015|
433 (0.106)	|0.060	0.031	0.004	0.006	0.004|
412 (0.087)	|0.057	0.020	0.008	0.001	0.000|
Multiallelic Dprime: 0.092
BLOCK 522.  MARKERS: 2526 2527 2528 2529 2530
21411 (0.529)	|0.426	0.063	0.038	0.000|
21423 (0.249)	|0.021	0.213	0.005	0.010|
43223 (0.160)	|0.056	0.014	0.091	0.000|
43423 (0.033)	|0.031	0.001	0.001	0.000|
23423 (0.029)	|0.004	0.022	0.003	0.000|
Multiallelic Dprime: 0.645
BLOCK 523.  MARKERS: 2532 2533 2534
243 (0.536)	|0.355	0.129	0.040	0.006|
222 (0.313)	|0.098	0.190	0.012	0.005|
143 (0.137)	|0.025	0.104	0.003	0.005|
223 (0.011)	|0.005	0.006	0.000	0.000|
Multiallelic Dprime: 0.420
BLOCK 524.  MARKERS: 2537 2538 2539
141 (0.483)	|0.146	0.174	0.081	0.079|
213 (0.431)	|0.183	0.120	0.084	0.045|
211 (0.054)	|0.018	0.023	0.004	0.008|
241 (0.016)	|0.005	0.009	0.000	0.002|
Multiallelic Dprime: 0.138
BLOCK 525.  MARKERS: 2545 2546 2547
422 (0.356)	|0.023	0.003	0.199	0.138|
412 (0.329)	|0.168	0.120	0.003	0.039|
424 (0.175)	|0.137	0.023	0.011	0.000|
122 (0.136)	|0.043	0.093	0.000	0.000|
Multiallelic Dprime: 0.637
BLOCK 526.  MARKERS: 2548 2549 2550
222 (0.372)	|0.313	0.052	0.007|
122 (0.239)	|0.110	0.011	0.118|
142 (0.213)	|0.126	0.088	0.000|
144 (0.176)	|0.007	0.169	0.000|
Multiallelic Dprime: 0.565
BLOCK 527.  MARKERS: 2552 2553 2554
222 (0.556)	|0.275	0.142	0.099	0.038|
422 (0.319)	|0.064	0.130	0.053	0.071|
241 (0.125)	|0.012	0.008	0.106	0.000|
Multiallelic Dprime: 0.393
BLOCK 528.  MARKERS: 2556 2557 2558
342 (0.351)	|0.319	0.026	0.007|
122 (0.279)	|0.210	0.060	0.010|
322 (0.259)	|0.082	0.092	0.084|
324 (0.109)	|0.068	0.023	0.019|
Multiallelic Dprime: 0.451
BLOCK 529.  MARKERS: 2559 2560 2561
341 (0.680)	|0.252	0.205	0.007	0.134	0.017	0.047|
313 (0.199)	|0.000	0.001	0.185	0.000	0.000	0.000|
241 (0.120)	|0.000	0.015	0.000	0.005	0.094	0.002|
Multiallelic Dprime: 0.895
BLOCK 530.  MARKERS: 2562 2563 2564 2565 2566 2567 2568 2569 2570
322112144 (0.251)	|0.236	0.006	0.000	0.002	0.000|
323112144 (0.223)	|0.020	0.192	0.000	0.004	0.000|
123142224 (0.193)	|0.010	0.000	0.180	0.000	0.001|
323143241 (0.139)	|0.136	0.001	0.000	0.000	0.000|
343342144 (0.112)	|0.000	0.000	0.001	0.105	0.000|
323142241 (0.049)	|0.000	0.040	0.000	0.000	0.009|
Multiallelic Dprime: 0.932
BLOCK 531.  MARKERS: 2571 2572 2573 2574 2575 2576 2577
2424413 (0.415)	|0.027	0.254	0.128	0.008|
4424234 (0.242)	|0.209	0.026	0.002	0.005|
4224434 (0.188)	|0.016	0.051	0.035	0.087|
4443434 (0.119)	|0.110	0.007	0.000	0.000|
4424434 (0.011)	|0.003	0.008	0.001	0.000|
Multiallelic Dprime: 0.689
BLOCK 532.  MARKERS: 2578 2579 2580 2581
2114 (0.377)	|0.117	0.067	0.073	0.041	0.030	0.013	0.028|
2314 (0.355)	|0.107	0.089	0.037	0.026	0.068	0.006	0.011|
3311 (0.168)	|0.048	0.038	0.004	0.020	0.011	0.043	0.004|
2334 (0.101)	|0.016	0.030	0.009	0.029	0.002	0.006	0.005|
Multiallelic Dprime: 0.215
BLOCK 533.  MARKERS: 2583 2584 2585 2586 2587 2588
411141 (0.285)	|0.243	0.021	0.019|
313123 (0.225)	|0.000	0.199	0.026|
311341 (0.124)	|0.006	0.114	0.005|
331141 (0.117)	|0.017	0.002	0.096|
313141 (0.112)	|0.014	0.002	0.093|
311141 (0.068)	|0.065	0.001	0.002|
313121 (0.048)	|0.042	0.003	0.004|
Multiallelic Dprime: 0.808
BLOCK 534.  MARKERS: 2589 2590 2591 2592
2231 (0.395)	|0.004	0.387	0.000|
4413 (0.356)	|0.333	0.021	0.000|
4213 (0.247)	|0.232	0.003	0.013|
Multiallelic Dprime: 0.918
BLOCK 535.  MARKERS: 2594 2595
13 (0.570)	|0.362	0.124	0.084|
32 (0.415)	|0.232	0.161	0.023|
12 (0.013)	|0.013	0.000	0.000|
Multiallelic Dprime: 0.182
BLOCK 536.  MARKERS: 2596 2597
31 (0.609)	|0.154	0.137	0.035	0.150	0.129	0.000|
21 (0.284)	|0.081	0.010	0.184	0.002	0.004	0.000|
34 (0.106)	|0.003	0.078	0.007	0.006	0.002	0.011|
Multiallelic Dprime: 0.551
BLOCK 537.  MARKERS: 2599 2600 2601 2602 2603
22421 (0.237)	|0.007	0.000	0.226|
12421 (0.228)	|0.112	0.111	0.005|
14421 (0.224)	|0.218	0.007	0.000|
12222 (0.157)	|0.000	0.158	0.000|
12411 (0.136)	|0.000	0.045	0.090|
12422 (0.012)	|0.000	0.012	0.000|
Multiallelic Dprime: 0.786
BLOCK 538.  MARKERS: 2604 2605
11 (0.336)	|0.000	0.177	0.000	0.154	0.000	0.000	0.000|
13 (0.333)	|0.000	0.000	0.166	0.000	0.043	0.088	0.014|
33 (0.325)	|0.229	0.000	0.000	0.000	0.085	0.000	0.000|
Multiallelic Dprime: 0.936
BLOCK 539.  MARKERS: 2607 2608 2609 2610 2611 2612 2613 2614 2615 2616 2617
43222233133 (0.232)	|0.108	0.088	0.002	0.034|
43422214113 (0.177)	|0.105	0.019	0.000	0.052|
23412213134 (0.166)	|0.014	0.032	0.099	0.019|
43422233233 (0.155)	|0.026	0.129	0.000	0.000|
41424433134 (0.128)	|0.044	0.084	0.000	0.000|
43422214134 (0.090)	|0.081	0.006	0.000	0.000|
43422234134 (0.014)	|0.014	0.000	0.000	0.000|
Multiallelic Dprime: 0.514
BLOCK 540.  MARKERS: 2620 2621 2622
134 (0.407)	|0.007	0.285	0.084	0.029|
132 (0.374)	|0.339	0.013	0.012	0.007|
114 (0.109)	|0.017	0.019	0.001	0.071|
232 (0.109)	|0.000	0.000	0.104	0.002|
Multiallelic Dprime: 0.769
BLOCK 541.  MARKERS: 2623 2624 2625 2626
1311 (0.362)	|0.000	0.359	0.000	0.003|
3111 (0.319)	|0.269	0.047	0.000	0.003|
3332 (0.203)	|0.078	0.019	0.062	0.043|
3311 (0.108)	|0.102	0.002	0.000	0.000|
Multiallelic Dprime: 0.799
BLOCK 542.  MARKERS: 2627 2628 2629
411 (0.451)	|0.112	0.326	0.003	0.000|
233 (0.430)	|0.370	0.004	0.047	0.000|
231 (0.062)	|0.003	0.000	0.009	0.049|
211 (0.049)	|0.003	0.045	0.000	0.000|
Multiallelic Dprime: 0.760
BLOCK 543.  MARKERS: 2631 2632 2633 2634 2635 2636 2637
1244321 (0.487)	|0.410	0.040	0.037|
3412143 (0.377)	|0.041	0.192	0.141|
3244321 (0.067)	|0.059	0.007	0.000|
3244323 (0.049)	|0.003	0.001	0.045|
Multiallelic Dprime: 0.688
BLOCK 544.  MARKERS: 2638 2639
32 (0.515)	|0.264	0.249|
13 (0.247)	|0.231	0.011|
33 (0.236)	|0.192	0.042|
Multiallelic Dprime: 0.635
BLOCK 545.  MARKERS: 2640 2641 2642
213 (0.689)	|0.551	0.126|
431 (0.302)	|0.016	0.284|
Multiallelic Dprime: 0.908
BLOCK 546.  MARKERS: 2643 2644 2645 2646 2647 2648
243124 (0.571)	|0.369	0.032	0.142	0.012|
321332 (0.410)	|0.166	0.224	0.008	0.002|
Multiallelic Dprime: 0.503
BLOCK 547.  MARKERS: 2650 2651 2652 2653 2654 2655 2656 2657
43411144 (0.542)	|0.521	0.000	0.000	0.020	0.000|
33223412 (0.257)	|0.000	0.249	0.004	0.000	0.000|
41411412 (0.157)	|0.000	0.000	0.141	0.000	0.000|
43411112 (0.013)	|0.000	0.002	0.002	0.000	0.009|
Multiallelic Dprime: 0.991
BLOCK 548.  MARKERS: 2658 2659 2660 2661 2662 2663 2664 2665 2666 2667 2668 2669 2670 2671 2672 2673
2434121143234242 (0.525)	|0.309	0.217|
3434121143234242 (0.261)	|0.244	0.016|
2242342221322324 (0.148)	|0.093	0.055|
2434121143232324 (0.020)	|0.004	0.017|
2244342223324322 (0.016)	|0.003	0.012|
Multiallelic Dprime: 0.421
BLOCK 549.  MARKERS: 2675 2676 2677
121 (0.664)	|0.598	0.057|
343 (0.336)	|0.019	0.318|
Multiallelic Dprime: 0.911
BLOCK 550.  MARKERS: 2678 2679 2680
142 (0.617)	|0.592	0.025|
323 (0.375)	|0.029	0.347|
Multiallelic Dprime: 0.890
BLOCK 551.  MARKERS: 2681 2682
44 (0.625)	|0.381	0.215	0.004	0.016|
12 (0.375)	|0.239	0.023	0.097	0.006|
Multiallelic Dprime: 0.321
BLOCK 552.  MARKERS: 2684 2685 2686 2687 2688 2689 2690 2691 2692 2693 2694 2695 2696 2697 2698 2699 2700
43342423221144443 (0.623)	|0.256	0.214	0.151|
31122441221144443 (0.237)	|0.168	0.027	0.043|
41324243113333211 (0.102)	|0.030	0.047	0.024|
43342423221144241 (0.023)	|0.003	0.020	0.000|
Multiallelic Dprime: 0.261
BLOCK 553.  MARKERS: 2707 2708 2709
314 (0.469)	|0.407	0.052	0.009|
313 (0.310)	|0.256	0.039	0.014|
243 (0.220)	|0.199	0.017	0.004|
Multiallelic Dprime: 0.125
BLOCK 554.  MARKERS: 2719 2720
13 (0.864)	|0.723	0.107	0.019	0.003	0.013|
34 (0.108)	|0.024	0.000	0.082	0.000	0.000|
33 (0.027)	|0.009	0.000	0.003	0.014	0.000|
Multiallelic Dprime: 0.726
BLOCK 555.  MARKERS: 2722 2723 2724 2725
1311 (0.753)	|0.616	0.124	0.011|
1141 (0.107)	|0.095	0.011	0.000|
3313 (0.103)	|0.071	0.028	0.003|
1313 (0.017)	|0.017	0.000	0.000|
1341 (0.013)	|0.013	0.000	0.000|
Multiallelic Dprime: 0.101
BLOCK 556.  MARKERS: 2728 2729
12 (0.816)	|0.557	0.160	0.096|
31 (0.165)	|0.114	0.043	0.009|
11 (0.014)	|0.007	0.005	0.003|
Multiallelic Dprime: 0.075
BLOCK 557.  MARKERS: 2732 2733
43 (0.678)	|0.616	0.054	0.009|
22 (0.209)	|0.136	0.043	0.028|
23 (0.110)	|0.096	0.002	0.010|
Multiallelic Dprime: 0.355
BLOCK 558.  MARKERS: 2734 2735 2736 2737
2434 (0.848)	|0.720	0.115	0.010|
1212 (0.100)	|0.057	0.014	0.029|
2412 (0.047)	|0.017	0.010	0.020|
Multiallelic Dprime: 0.351
BLOCK 559.  MARKERS: 2738 2739 2740
322 (0.797)	|0.410	0.197	0.169	0.021|
144 (0.139)	|0.061	0.066	0.011	0.000|
342 (0.061)	|0.026	0.028	0.003	0.004|
Multiallelic Dprime: 0.258
BLOCK 560.  MARKERS: 2747 2748 2749
342 (0.498)	|0.278	0.217	0.003|
242 (0.292)	|0.211	0.072	0.009|
224 (0.185)	|0.089	0.094	0.000|
222 (0.025)	|0.019	0.006	0.000|
Multiallelic Dprime: 0.201
BLOCK 561.  MARKERS: 2752 2753
33 (0.596)	|0.446	0.010	0.138|
11 (0.389)	|0.004	0.376	0.000|
31 (0.012)	|0.009	0.002	0.002|
Multiallelic Dprime: 0.952
BLOCK 562.  MARKERS: 2754 2755 2756 2757 2758
33233 (0.459)	|0.398	0.043	0.005	0.012|
41422 (0.387)	|0.015	0.369	0.003	0.000|
31422 (0.141)	|0.081	0.021	0.036	0.003|
Multiallelic Dprime: 0.769
BLOCK 563.  MARKERS: 2760 2761 2762
222 (0.499)	|0.268	0.141	0.090|
344 (0.439)	|0.234	0.177	0.028|
322 (0.044)	|0.014	0.027	0.003|
342 (0.016)	|0.013	0.003	0.000|
Multiallelic Dprime: 0.140
BLOCK 564.  MARKERS: 2768 2769
32 (0.531)	|0.520	0.000	0.002	0.000|
12 (0.348)	|0.000	0.134	0.207	0.000|
33 (0.121)	|0.001	0.101	0.003	0.015|
Multiallelic Dprime: 0.929
BLOCK 565.  MARKERS: 2770 2771 2772 2773 2774
33343 (0.522)	|0.518	0.001|
41421 (0.235)	|0.000	0.234|
33323 (0.210)	|0.014	0.196|
41423 (0.015)	|0.016	0.000|
Multiallelic Dprime: 0.971
BLOCK 566.  MARKERS: 2776 2777
32 (0.557)	|0.484	0.021	0.052|
13 (0.438)	|0.002	0.334	0.101|
Multiallelic Dprime: 0.863
BLOCK 567.  MARKERS: 2778 2779
12 (0.487)	|0.437	0.044	0.006|
22 (0.355)	|0.167	0.188	0.000|
23 (0.158)	|0.009	0.003	0.143|
Multiallelic Dprime: 0.663
BLOCK 568.  MARKERS: 2783 2784
22 (0.612)	|0.420	0.035	0.006	0.128	0.001|
23 (0.237)	|0.008	0.001	0.156	0.028	0.029|
33 (0.149)	|0.002	0.143	0.002	0.000	0.000|
Multiallelic Dprime: 0.847
BLOCK 569.  MARKERS: 2785 2786 2787 2788 2789 2790 2791 2792 2793 2794 2795 2796
423123112443 (0.437)	|0.430	0.003	0.000|
423131112443 (0.177)	|0.003	0.176	0.000|
423123143212 (0.164)	|0.004	0.000	0.158|
131331312443 (0.159)	|0.155	0.000	0.000|
431331312443 (0.031)	|0.001	0.030	0.000|
Multiallelic Dprime: 0.983
BLOCK 570.  MARKERS: 2797 2798
33 (0.612)	|0.328	0.244	0.040|
12 (0.217)	|0.009	0.053	0.155|
32 (0.169)	|0.135	0.016	0.019|
Multiallelic Dprime: 0.479
BLOCK 571.  MARKERS: 2800 2801
24 (0.472)	|0.249	0.136	0.064	0.006	0.015|
21 (0.313)	|0.143	0.077	0.049	0.032	0.012|
41 (0.215)	|0.075	0.048	0.084	0.003	0.004|
Multiallelic Dprime: 0.167
BLOCK 572.  MARKERS: 2804 2805 2806 2807 2808
32322 (0.465)	|0.092	0.372	0.002|
24243 (0.259)	|0.256	0.003	0.000|
22323 (0.196)	|0.100	0.000	0.097|
22343 (0.041)	|0.041	0.000	0.000|
22322 (0.031)	|0.011	0.020	0.000|
Multiallelic Dprime: 0.763
BLOCK 573.  MARKERS: 2809 2810
14 (0.504)	|0.121	0.275	0.109|
11 (0.394)	|0.310	0.070	0.009|
24 (0.101)	|0.078	0.004	0.018|
Multiallelic Dprime: 0.580
BLOCK 574.  MARKERS: 2812 2813
44 (0.509)	|0.397	0.072	0.038|
34 (0.350)	|0.010	0.117	0.224|
33 (0.136)	|0.011	0.123	0.002|
Multiallelic Dprime: 0.710
BLOCK 575.  MARKERS: 2814 2815
23 (0.416)	|0.223	0.174	0.019|
21 (0.318)	|0.162	0.126	0.030|
11 (0.265)	|0.132	0.100	0.032|
Multiallelic Dprime: 0.048
BLOCK 576.  MARKERS: 2820 2821
23 (0.517)	|0.463	0.005	0.047|
41 (0.402)	|0.005	0.395	0.002|
43 (0.081)	|0.076	0.005	0.000|
Multiallelic Dprime: 0.908
BLOCK 577.  MARKERS: 2822 2823
12 (0.544)	|0.432	0.092	0.020|
33 (0.406)	|0.360	0.040	0.005|
32 (0.048)	|0.048	0.000	0.000|
Multiallelic Dprime: 0.362
BLOCK 578.  MARKERS: 2825 2826
23 (0.841)	|0.469	0.310	0.014	0.035|
41 (0.133)	|0.000	0.000	0.125	0.000|
21 (0.026)	|0.003	0.019	0.003	0.000|
Multiallelic Dprime: 0.852
BLOCK 579.  MARKERS: 2828 2829 2830 2831 2832
22142 (0.471)	|0.471	0.000|
24313 (0.329)	|0.000	0.330|
42313 (0.142)	|0.141	0.000|
22343 (0.036)	|0.036	0.000|
Multiallelic Dprime: 1.000
BLOCK 580.  MARKERS: 2833 2834
32 (0.661)	|0.414	0.179	0.068|
24 (0.334)	|0.168	0.128	0.038|
Multiallelic Dprime: 0.122
BLOCK 581.  MARKERS: 2841 2842
14 (0.587)	|0.506	0.026	0.056|
12 (0.306)	|0.106	0.144	0.057|
32 (0.106)	|0.102	0.000	0.004|
Multiallelic Dprime: 0.570
BLOCK 582.  MARKERS: 2843 2844
31 (0.714)	|0.494	0.162	0.057|
33 (0.170)	|0.032	0.100	0.038|
43 (0.116)	|0.048	0.026	0.043|
Multiallelic Dprime: 0.415
BLOCK 583.  MARKERS: 2845 2846
22 (0.574)	|0.486	0.033	0.055|
44 (0.288)	|0.022	0.201	0.061|
42 (0.138)	|0.032	0.101	0.002|
Multiallelic Dprime: 0.697
BLOCK 584.  MARKERS: 2848 2849
44 (0.540)	|0.466	0.069|
22 (0.335)	|0.246	0.087|
42 (0.119)	|0.059	0.052|
Multiallelic Dprime: 0.292
BLOCK 585.  MARKERS: 2853 2854
11 (0.776)	|0.640	0.129|
33 (0.208)	|0.154	0.050|
Multiallelic Dprime: 0.091
BLOCK 586.  MARKERS: 2855 2856 2857 2858
4241 (0.803)	|0.647	0.143	0.009|
1123 (0.184)	|0.111	0.069	0.003|
Multiallelic Dprime: 0.209
BLOCK 587.  MARKERS: 2860 2861 2862
443 (0.764)	|0.618	0.031	0.114|
221 (0.216)	|0.106	0.097	0.010|
243 (0.012)	|0.008	0.004	0.000|
Multiallelic Dprime: 0.403
BLOCK 588.  MARKERS: 2863 2864
41 (0.736)	|0.661	0.070	0.006|
23 (0.135)	|0.016	0.004	0.115|
43 (0.127)	|0.003	0.116	0.008|
Multiallelic Dprime: 0.836
BLOCK 589.  MARKERS: 2865 2866
33 (0.682)	|0.365	0.297	0.013|
31 (0.189)	|0.132	0.048	0.007|
11 (0.129)	|0.058	0.071	0.000|
Multiallelic Dprime: 0.162
BLOCK 590.  MARKERS: 2868 2869
41 (0.555)	|0.450	0.073	0.032|
24 (0.416)	|0.000	0.337	0.078|
21 (0.020)	|0.016	0.002	0.002|
Multiallelic Dprime: 0.786
BLOCK 591.  MARKERS: 2870 2871
22 (0.468)	|0.413	0.034	0.006	0.000	0.005|
41 (0.417)	|0.071	0.272	0.007	0.054	0.002|
21 (0.115)	|0.011	0.018	0.074	0.000	0.010|
Multiallelic Dprime: 0.754
BLOCK 592.  MARKERS: 2872 2873 2874 2875 2876 2877 2878 2879
34223432 (0.497)	|0.393	0.067	0.037|
23311114 (0.324)	|0.103	0.180	0.041|
34323134 (0.086)	|0.031	0.008	0.048|
34323114 (0.056)	|0.051	0.002	0.000|
34311114 (0.017)	|0.003	0.003	0.010|
Multiallelic Dprime: 0.491
BLOCK 593.  MARKERS: 2883 2884
12 (0.598)	|0.442	0.077	0.079|
14 (0.260)	|0.072	0.181	0.000|
32 (0.142)	|0.139	0.000	0.002|
Multiallelic Dprime: 0.512
BLOCK 594.  MARKERS: 2885 2886 2887
443 (0.652)	|0.366	0.154	0.094	0.010	0.024|
214 (0.258)	|0.018	0.209	0.016	0.003	0.012|
444 (0.081)	|0.006	0.002	0.037	0.035	0.002|
Multiallelic Dprime: 0.586
BLOCK 595.  MARKERS: 2889 2890 2891 2892 2893
12212 (0.394)	|0.361	0.030	0.003|
33334 (0.369)	|0.020	0.333	0.017|
32334 (0.147)	|0.082	0.062	0.001|
32234 (0.048)	|0.000	0.000	0.047|
32212 (0.038)	|0.009	0.029	0.000|
Multiallelic Dprime: 0.730
BLOCK 596.  MARKERS: 2894 2895
11 (0.471)	|0.456	0.013	0.000|
33 (0.457)	|0.003	0.440	0.015|
13 (0.072)	|0.000	0.000	0.071|
Multiallelic Dprime: 0.956
BLOCK 597.  MARKERS: 2896 2897 2898
243 (0.458)	|0.234	0.040	0.088	0.038	0.032	0.014	0.011|
121 (0.453)	|0.123	0.167	0.118	0.021	0.017	0.000	0.003|
223 (0.086)	|0.024	0.011	0.003	0.039	0.002	0.004	0.000|
Multiallelic Dprime: 0.348
BLOCK 598.  MARKERS: 2902 2903 2904 2905 2906 2907 2908 2909
24243311 (0.383)	|0.344	0.015	0.009	0.011|
44141331 (0.218)	|0.012	0.194	0.010	0.002|
22121314 (0.208)	|0.002	0.009	0.195	0.000|
44141111 (0.098)	|0.000	0.095	0.000	0.001|
24143311 (0.052)	|0.051	0.000	0.000	0.000|
24141111 (0.018)	|0.000	0.000	0.000	0.017|
24141311 (0.015)	|0.000	0.000	0.006	0.008|
Multiallelic Dprime: 0.885
BLOCK 599.  MARKERS: 2910 2911 2912
234 (0.414)	|0.000	0.415	0.000	0.000|
322 (0.316)	|0.209	0.000	0.103	0.005|
332 (0.228)	|0.225	0.000	0.000	0.000|
334 (0.040)	|0.004	0.000	0.000	0.036|
Multiallelic Dprime: 0.907
BLOCK 600.  MARKERS: 2913 2914 2915
123 (0.439)	|0.069	0.229	0.134|
323 (0.414)	|0.408	0.000	0.000|
141 (0.102)	|0.102	0.000	0.000|
143 (0.043)	|0.019	0.000	0.024|
Multiallelic Dprime: 0.929
BLOCK 601.  MARKERS: 2916 2917 2918 2919 2920
21112 (0.604)	|0.519	0.085|
41112 (0.224)	|0.180	0.044|
23324 (0.159)	|0.154	0.004|
Multiallelic Dprime: 0.197
BLOCK 602.  MARKERS: 2925 2926
31 (0.867)	|0.608	0.088	0.166|
13 (0.133)	|0.024	0.104	0.005|
Multiallelic Dprime: 0.732
BLOCK 603.  MARKERS: 2928 2929
31 (0.632)	|0.555	0.066	0.004|
33 (0.192)	|0.013	0.031	0.146|
43 (0.171)	|0.001	0.169	0.002|
Multiallelic Dprime: 0.853
BLOCK 604.  MARKERS: 2930 2931 2932
332 (0.573)	|0.475	0.074	0.024|
212 (0.266)	|0.110	0.112	0.043|
214 (0.152)	|0.041	0.011	0.099|
Multiallelic Dprime: 0.481
BLOCK 605.  MARKERS: 2933 2934
12 (0.634)	|0.581	0.045	0.002	0.000|
14 (0.200)	|0.054	0.097	0.003	0.042|
34 (0.166)	|0.009	0.059	0.090	0.004|
Multiallelic Dprime: 0.736
BLOCK 606.  MARKERS: 2937 2938 2939 2940 2941 2942
331423 (0.643)	|0.408	0.130	0.037	0.025	0.017	0.014|
213231 (0.201)	|0.045	0.094	0.028	0.013	0.013	0.000|
331421 (0.096)	|0.008	0.073	0.008	0.004	0.001	0.000|
213421 (0.045)	|0.033	0.000	0.000	0.010	0.000	0.000|
Multiallelic Dprime: 0.447
BLOCK 607.  MARKERS: 2945 2946 2947 2948 2949 2950 2951 2952
12342232 (0.502)	|0.243	0.064	0.091	0.089	0.008	0.004|
33124321 (0.303)	|0.140	0.064	0.032	0.035	0.011	0.001|
32342232 (0.074)	|0.034	0.008	0.022	0.005	0.000	0.002|
33144221 (0.052)	|0.011	0.016	0.011	0.007	0.000	0.003|
32344232 (0.032)	|0.011	0.011	0.000	0.006	0.000	0.002|
12322232 (0.015)	|0.008	0.000	0.000	0.007	0.000	0.000|
Multiallelic Dprime: 0.152
BLOCK 608.  MARKERS: 2961 2962 2963 2964 2965 2966 2967 2968 2969 2970
3414224422 (0.462)	|0.455	0.005	0.000|
3434234243 (0.164)	|0.002	0.071	0.089|
3232432243 (0.157)	|0.000	0.156	0.000|
4232432243 (0.152)	|0.023	0.129	0.000|
3234234243 (0.022)	|0.000	0.014	0.000|
3232432222 (0.012)	|0.011	0.001	0.000|
Multiallelic Dprime: 0.882
BLOCK 609.  MARKERS: 2971 2972 2973 2974 2975
33131 (0.502)	|0.313	0.143	0.046|
12323 (0.395)	|0.267	0.095	0.033|
13323 (0.091)	|0.059	0.026	0.006|
Multiallelic Dprime: 0.069
BLOCK 610.  MARKERS: 2983 2984 2985
114 (0.647)	|0.585	0.038	0.023|
332 (0.267)	|0.078	0.182	0.000|
314 (0.086)	|0.058	0.000	0.028|
Multiallelic Dprime: 0.621
BLOCK 611.  MARKERS: 2986 2987
11 (0.722)	|0.582	0.030	0.110|
33 (0.220)	|0.031	0.154	0.035|
13 (0.051)	|0.017	0.006	0.028|
Multiallelic Dprime: 0.628
BLOCK 612.  MARKERS: 2990 2991
24 (0.630)	|0.566	0.062|
34 (0.195)	|0.181	0.013|
22 (0.175)	|0.100	0.074|
Multiallelic Dprime: 0.392
BLOCK 613.  MARKERS: 2996 2997 2998
142 (0.848)	|0.820	0.011	0.000	0.000|
321 (0.149)	|0.008	0.103	0.017	0.013|
Multiallelic Dprime: 0.929
BLOCK 614.  MARKERS: 3001 3002 3003 3004 3005 3006 3007 3008 3009 3010 3011 3012 3013 3014 3015 3016 3017 3018 3019 3020 3021 3022 3023 3024 3025 3026 3027 3028
1121123413414314112121411431 (0.827)	|0.807	0.000	0.012	0.000|
3342331224233432331243243212 (0.117)	|0.000	0.104	0.000	0.009|
3321333214233434111121441412 (0.017)	|0.000	0.015	0.000	0.000|
3342331224233432331243243231 (0.012)	|0.013	0.000	0.000	0.000|
Multiallelic Dprime: 0.924
BLOCK 615.  MARKERS: 3030 3031 3032 3033 3034 3035
434131 (0.834)	|0.314	0.284	0.176	0.059|
112313 (0.125)	|0.053	0.023	0.037	0.009|
414131 (0.014)	|0.006	0.004	0.003	0.001|
112311 (0.011)	|0.003	0.004	0.003	0.001|
Multiallelic Dprime: 0.162
BLOCK 616.  MARKERS: 3039 3040 3041 3042
4122 (0.376)	|0.112	0.184	0.043	0.029|
4344 (0.320)	|0.087	0.111	0.079	0.035|
2344 (0.226)	|0.116	0.027	0.046	0.036|
4342 (0.072)	|0.052	0.003	0.010	0.004|
Multiallelic Dprime: 0.264
BLOCK 617.  MARKERS: 3045 3046 3047 3048 3049 3050
333321 (0.368)	|0.293	0.041	0.027|
213332 (0.325)	|0.224	0.060	0.040|
213132 (0.181)	|0.131	0.047	0.002|
212322 (0.104)	|0.053	0.021	0.026|
Multiallelic Dprime: 0.180
BLOCK 618.  MARKERS: 3051 3052 3053
313 (0.715)	|0.442	0.249	0.009|
214 (0.173)	|0.116	0.052	0.000|
333 (0.102)	|0.032	0.056	0.010|
Multiallelic Dprime: 0.136
BLOCK 619.  MARKERS: 3060 3061 3062 3063 3064 3065
211243 (0.592)	|0.558	0.031	0.002|
433332 (0.362)	|0.156	0.199	0.005|
433343 (0.020)	|0.020	0.000	0.000|
Multiallelic Dprime: 0.775
BLOCK 620.  MARKERS: 3067 3068 3069 3070 3071
23232 (0.745)	|0.710	0.020	0.006|
41414 (0.237)	|0.029	0.194	0.012|
43434 (0.016)	|0.016	0.000	0.000|
Multiallelic Dprime: 0.850
BLOCK 621.  MARKERS: 3072 3073 3074 3075 3076
41243 (0.757)	|0.742	0.009|
23421 (0.216)	|0.017	0.199|
43241 (0.019)	|0.010	0.008|
Multiallelic Dprime: 0.924
BLOCK 622.  MARKERS: 3077 3078 3079 3080 3081
42221 (0.769)	|0.263	0.104	0.202	0.103	0.064|
24343 (0.216)	|0.029	0.151	0.014	0.005	0.009|
Multiallelic Dprime: 0.622
BLOCK 623.  MARKERS: 3082 3083 3084 3085 3086 3087 3088 3089 3090 3091 3092 3093
114332123413 (0.291)	|0.196	0.035	0.028	0.032|
331112341241 (0.259)	|0.060	0.164	0.023	0.012|
134332123413 (0.225)	|0.170	0.011	0.007	0.034|
331133343241 (0.109)	|0.013	0.010	0.083	0.004|
134332341241 (0.071)	|0.027	0.000	0.007	0.038|
Multiallelic Dprime: 0.512
BLOCK 624.  MARKERS: 3094 3095 3096 3097
2342 (0.481)	|0.462	0.007	0.012|
4143 (0.222)	|0.007	0.211	0.004|
2133 (0.159)	|0.102	0.014	0.041|
2143 (0.135)	|0.015	0.001	0.117|
Multiallelic Dprime: 0.798
BLOCK 625.  MARKERS: 3099 3100 3101
222 (0.586)	|0.445	0.092	0.049|
232 (0.235)	|0.009	0.222	0.004|
431 (0.176)	|0.039	0.001	0.135|
Multiallelic Dprime: 0.722
BLOCK 626.  MARKERS: 3102 3103
31 (0.506)	|0.250	0.021	0.194	0.013	0.003|
11 (0.303)	|0.002	0.218	0.000	0.104	0.001|
33 (0.191)	|0.035	0.002	0.000	0.030	0.113|
Multiallelic Dprime: 0.826
BLOCK 627.  MARKERS: 3104 3105 3106 3107
1211 (0.287)	|0.013	0.273	0.001|
1431 (0.243)	|0.220	0.020	0.003|
3231 (0.197)	|0.167	0.028	0.002|
1231 (0.144)	|0.124	0.020	0.000|
3233 (0.117)	|0.005	0.004	0.109|
Multiallelic Dprime: 0.808
BLOCK 628.  MARKERS: 3108 3109
24 (0.531)	|0.263	0.050	0.054	0.089	0.066|
44 (0.351)	|0.165	0.103	0.069	0.004	0.010|
23 (0.118)	|0.076	0.021	0.009	0.005	0.005|
Multiallelic Dprime: 0.267
BLOCK 629.  MARKERS: 3112 3113 3114 3115 3116
23312 (0.503)	|0.435	0.004	0.062|
21314 (0.174)	|0.054	0.030	0.087|
23124 (0.131)	|0.013	0.111	0.004|
13324 (0.099)	|0.000	0.097	0.000|
23314 (0.081)	|0.044	0.003	0.034|
Multiallelic Dprime: 0.658
BLOCK 630.  MARKERS: 3118 3119 3120
332 (0.554)	|0.275	0.201	0.075|
312 (0.249)	|0.112	0.126	0.013|
114 (0.189)	|0.075	0.098	0.016|
Multiallelic Dprime: 0.145
BLOCK 631.  MARKERS: 3122 3123
34 (0.463)	|0.006	0.175	0.283|
32 (0.431)	|0.267	0.157	0.000|
14 (0.103)	|0.100	0.002	0.002|
Multiallelic Dprime: 0.634
BLOCK 632.  MARKERS: 3124 3125
12 (0.377)	|0.231	0.051	0.094|
32 (0.333)	|0.187	0.128	0.017|
34 (0.284)	|0.224	0.033	0.028|
Multiallelic Dprime: 0.267
BLOCK 633.  MARKERS: 3126 3127
44 (0.645)	|0.260	0.229	0.118	0.038|
24 (0.215)	|0.136	0.019	0.041	0.019|
22 (0.140)	|0.016	0.010	0.022	0.093|
Multiallelic Dprime: 0.351
BLOCK 634.  MARKERS: 3129 3130 3131
132 (0.411)	|0.248	0.081	0.082|
114 (0.258)	|0.196	0.036	0.026|
112 (0.180)	|0.072	0.067	0.042|
312 (0.151)	|0.033	0.061	0.057|
Multiallelic Dprime: 0.270
BLOCK 635.  MARKERS: 3133 3134
14 (0.548)	|0.277	0.111	0.082	0.072|
12 (0.245)	|0.088	0.043	0.045	0.067|
22 (0.206)	|0.098	0.035	0.045	0.028|
Multiallelic Dprime: 0.125
BLOCK 636.  MARKERS: 3136 3137 3138
333 (0.463)	|0.297	0.162	0.003|
343 (0.188)	|0.134	0.035	0.019|
334 (0.174)	|0.084	0.090	0.000|
134 (0.167)	|0.040	0.123	0.002|
Multiallelic Dprime: 0.297
BLOCK 637.  MARKERS: 3139 3140
14 (0.560)	|0.210	0.268	0.082|
32 (0.413)	|0.253	0.074	0.086|
12 (0.024)	|0.021	0.003	0.000|
Multiallelic Dprime: 0.333
BLOCK 638.  MARKERS: 3144 3145
11 (0.486)	|0.062	0.185	0.199	0.003	0.011|
31 (0.345)	|0.267	0.027	0.044	0.003	0.001|
13 (0.169)	|0.014	0.072	0.041	0.036	0.000|
Multiallelic Dprime: 0.540
BLOCK 639.  MARKERS: 3147 3148 3149 3150 3151 3152 3153 3154 3155 3156 3157 3158 3159 3160
21323233334213 (0.342)	|0.325	0.013	0.006|
21321313114133 (0.286)	|0.126	0.157	0.003|
43143232312131 (0.283)	|0.069	0.130	0.085|
21323233114213 (0.043)	|0.004	0.037	0.002|
21321313114131 (0.012)	|0.003	0.009	0.000|
Multiallelic Dprime: 0.572
BLOCK 640.  MARKERS: 3161 3162
21 (0.542)	|0.394	0.091	0.056|
31 (0.357)	|0.106	0.245	0.007|
22 (0.100)	|0.002	0.002	0.097|
Multiallelic Dprime: 0.557
BLOCK 641.  MARKERS: 3164 3165
11 (0.503)	|0.303	0.099	0.100|
21 (0.338)	|0.132	0.146	0.059|
12 (0.159)	|0.085	0.031	0.042|
Multiallelic Dprime: 0.185
BLOCK 642.  MARKERS: 3167 3168
41 (0.520)	|0.172	0.177	0.170|
31 (0.276)	|0.239	0.024	0.015|
43 (0.201)	|0.106	0.086	0.008|
Multiallelic Dprime: 0.460
BLOCK 643.  MARKERS: 3170 3171
22 (0.517)	|0.511	0.002	0.000	0.000|
44 (0.290)	|0.003	0.000	0.160	0.129|
42 (0.193)	|0.000	0.190	0.000	0.000|
Multiallelic Dprime: 0.994
BLOCK 644.  MARKERS: 3172 3173 3174 3175
4142 (0.513)	|0.316	0.060	0.103	0.032|
3224 (0.191)	|0.181	0.007	0.002	0.000|
3124 (0.160)	|0.076	0.076	0.001	0.006|
3144 (0.130)	|0.125	0.003	0.001	0.000|
Multiallelic Dprime: 0.534
BLOCK 645.  MARKERS: 3179 3180 3181 3182 3183
23434 (0.705)	|0.380	0.165	0.090	0.076|
23414 (0.144)	|0.095	0.009	0.020	0.013|
44332 (0.106)	|0.048	0.006	0.043	0.004|
43434 (0.039)	|0.012	0.018	0.000	0.007|
Multiallelic Dprime: 0.202
BLOCK 646.  MARKERS: 3185 3186 3187 3188
2232 (0.536)	|0.243	0.149	0.142|
2234 (0.201)	|0.096	0.054	0.051|
4422 (0.164)	|0.045	0.074	0.045|
4222 (0.099)	|0.036	0.043	0.021|
Multiallelic Dprime: 0.119
BLOCK 647.  MARKERS: 3192 3193
12 (0.419)	|0.347	0.069	0.003|
13 (0.320)	|0.073	0.169	0.078|
33 (0.259)	|0.113	0.142	0.003|
Multiallelic Dprime: 0.487
BLOCK 648.  MARKERS: 3195 3196
12 (0.536)	|0.397	0.028	0.111|
34 (0.380)	|0.118	0.238	0.025|
32 (0.084)	|0.081	0.002	0.000|
Multiallelic Dprime: 0.570
BLOCK 649.  MARKERS: 3199 3200
33 (0.596)	|0.492	0.058	0.033	0.013|
31 (0.268)	|0.188	0.001	0.076	0.003|
43 (0.135)	|0.035	0.076	0.004	0.021|
Multiallelic Dprime: 0.378
BLOCK 650.  MARKERS: 3203 3204 3205
242 (0.715)	|0.447	0.035	0.134	0.005	0.086|
433 (0.135)	|0.005	0.123	0.000	0.006	0.000|
243 (0.113)	|0.024	0.000	0.000	0.087	0.001|
443 (0.037)	|0.003	0.024	0.000	0.009	0.000|
Multiallelic Dprime: 0.822
BLOCK 651.  MARKERS: 3206 3207 3208 3209 3210
13124 (0.477)	|0.174	0.127	0.034	0.127	0.010|
12242 (0.182)	|0.132	0.007	0.017	0.002	0.016|
33122 (0.134)	|0.016	0.007	0.100	0.010	0.000|
13142 (0.108)	|0.040	0.003	0.021	0.005	0.034|
13122 (0.088)	|0.016	0.057	0.006	0.004	0.005|
Multiallelic Dprime: 0.464
BLOCK 652.  MARKERS: 3211 3212 3213 3214 3215 3216 3217 3218
12243123 (0.383)	|0.381	0.000	0.002|
12443323 (0.204)	|0.204	0.000	0.000|
22221341 (0.179)	|0.000	0.180	0.000|
11243323 (0.149)	|0.000	0.000	0.149|
12243143 (0.066)	|0.000	0.063	0.000|
Multiallelic Dprime: 0.995
BLOCK 653.  MARKERS: 3219 3220 3221
211 (0.595)	|0.591	0.003	0.000|
232 (0.247)	|0.000	0.064	0.182|
411 (0.155)	|0.000	0.157	0.000|
Multiallelic Dprime: 0.945
BLOCK 654.  MARKERS: 3222 3223 3224
311 (0.591)	|0.515	0.010	0.067|
111 (0.224)	|0.137	0.052	0.035|
333 (0.182)	|0.096	0.071	0.014|
Multiallelic Dprime: 0.382
BLOCK 655.  MARKERS: 3225 3226
14 (0.750)	|0.281	0.247	0.111	0.095	0.009	0.005|
42 (0.131)	|0.080	0.010	0.019	0.008	0.007	0.006|
12 (0.118)	|0.069	0.013	0.012	0.015	0.005	0.003|
Multiallelic Dprime: 0.366
BLOCK 656.  MARKERS: 3229 3230 3231 3232 3233
44321 (0.429)	|0.256	0.038	0.100	0.027|
24311 (0.269)	|0.007	0.264	0.000	0.000|
43223 (0.143)	|0.137	0.000	0.001	0.005|
24321 (0.118)	|0.101	0.005	0.007	0.004|
43221 (0.021)	|0.014	0.008	0.000	0.000|
44311 (0.014)	|0.000	0.016	0.000	0.000|
Multiallelic Dprime: 0.695
BLOCK 657.  MARKERS: 3236 3237 3238 3239
4413 (0.519)	|0.162	0.137	0.149	0.055	0.013|
4213 (0.330)	|0.107	0.106	0.074	0.038	0.005|
3431 (0.108)	|0.037	0.029	0.032	0.007	0.002|
4431 (0.035)	|0.010	0.007	0.009	0.005	0.003|
Multiallelic Dprime: 0.065
BLOCK 658.  MARKERS: 3246 3247 3248 3249 3250 3251 3252
3313244 (0.320)	|0.007	0.014	0.246	0.052	0.000|
4122421 (0.282)	|0.278	0.005	0.000	0.000	0.000|
3313224 (0.264)	|0.022	0.211	0.001	0.031	0.000|
4312224 (0.105)	|0.002	0.028	0.001	0.073	0.000|
4313224 (0.023)	|0.000	0.000	0.010	0.000	0.013|
Multiallelic Dprime: 0.804
BLOCK 659.  MARKERS: 3253 3254 3255 3256
4314 (0.309)	|0.117	0.058	0.039	0.025	0.045	0.013	0.000	0.005|
2314 (0.261)	|0.094	0.037	0.046	0.032	0.020	0.018	0.004	0.003|
2334 (0.258)	|0.104	0.044	0.042	0.029	0.015	0.010	0.004	0.004|
2112 (0.158)	|0.054	0.033	0.024	0.021	0.017	0.005	0.004	0.000|
2312 (0.013)	|0.006	0.002	0.001	0.001	0.003	0.000	0.000	0.000|
Multiallelic Dprime: 0.093
BLOCK 660.  MARKERS: 3257 3258 3259 3260 3261 3262 3263 3264 3265 3266 3267 3268 3269 3270
31234324341324 (0.375)	|0.056	0.319	0.000|
31234324341322 (0.173)	|0.171	0.002	0.000|
13412132143244 (0.152)	|0.151	0.002	0.000|
13412132141244 (0.109)	|0.066	0.004	0.039|
13234322321344 (0.101)	|0.046	0.054	0.000|
13214132141244 (0.046)	|0.017	0.027	0.002|
33234322321344 (0.012)	|0.012	0.000	0.000|
33412132141244 (0.011)	|0.002	0.000	0.010|
Multiallelic Dprime: 0.720
BLOCK 661.  MARKERS: 3271 3272
24 (0.535)	|0.000	0.276	0.187	0.064|
31 (0.416)	|0.413	0.000	0.000	0.000|
21 (0.049)	|0.000	0.000	0.000	0.051|
Multiallelic Dprime: 0.942
BLOCK 662.  MARKERS: 3273 3274 3275 3276 3277
42133 (0.414)	|0.217	0.079	0.052	0.033	0.015	0.004	0.004	0.001	0.004|
22133 (0.275)	|0.050	0.153	0.025	0.013	0.006	0.002	0.007	0.009	0.005|
24113 (0.187)	|0.051	0.022	0.039	0.051	0.003	0.021	0.000	0.000	0.000|
22431 (0.116)	|0.045	0.013	0.024	0.011	0.006	0.000	0.016	0.002	0.000|
Multiallelic Dprime: 0.348
BLOCK 663.  MARKERS: 3281 3282 3283 3284 3285 3286 3287 3288 3289 3290 3291 3292
223144123133 (0.367)	|0.174	0.183	0.009|
322432242343 (0.268)	|0.028	0.235	0.003|
223132143131 (0.140)	|0.135	0.005	0.000|
243132143131 (0.113)	|0.110	0.001	0.000|
223132143133 (0.030)	|0.027	0.000	0.000|
243132123133 (0.027)	|0.027	0.000	0.000|
323132143133 (0.027)	|0.024	0.002	0.000|
223142123133 (0.011)	|0.011	0.000	0.000|
223142143133 (0.010)	|0.011	0.000	0.000|
Multiallelic Dprime: 0.605
BLOCK 664.  MARKERS: 3293 3294
13 (0.551)	|0.421	0.081	0.045|
31 (0.432)	|0.209	0.201	0.020|
33 (0.013)	|0.008	0.005	0.000|
Multiallelic Dprime: 0.379
BLOCK 665.  MARKERS: 3296 3297
24 (0.640)	|0.065	0.346	0.201	0.029|
41 (0.287)	|0.279	0.006	0.003	0.000|
21 (0.066)	|0.064	0.000	0.001	0.000|
Multiallelic Dprime: 0.952
BLOCK 666.  MARKERS: 3299 3300 3301 3302
2313 (0.413)	|0.103	0.277	0.018	0.005	0.010|
3342 (0.352)	|0.236	0.016	0.090	0.009	0.000|
2413 (0.205)	|0.005	0.005	0.044	0.139	0.012|
3343 (0.029)	|0.005	0.000	0.024	0.000	0.000|
Multiallelic Dprime: 0.661
BLOCK 667.  MARKERS: 3304 3305 3306 3307
4132 (0.349)	|0.225	0.010	0.025	0.088|
4312 (0.299)	|0.259	0.002	0.032	0.004|
2332 (0.175)	|0.050	0.100	0.020	0.004|
4334 (0.152)	|0.117	0.004	0.024	0.006|
4332 (0.022)	|0.014	0.003	0.005	0.000|
Multiallelic Dprime: 0.424
BLOCK 668.  MARKERS: 3308 3309 3310 3311 3312 3313 3314
2324313 (0.669)	|0.390	0.096	0.104	0.013	0.045|
4222231 (0.119)	|0.048	0.044	0.024	0.000	0.000|
4222333 (0.106)	|0.079	0.002	0.000	0.012	0.000|
4212333 (0.101)	|0.013	0.000	0.004	0.076	0.003|
Multiallelic Dprime: 0.372
BLOCK 669.  MARKERS: 3315 3316 3317 3318 3319 3320 3321 3322 3323 3324 3325 3326 3327
1424143214234 (0.529)	|0.468	0.040	0.023|
1442323222232 (0.143)	|0.089	0.051	0.002|
1424323224234 (0.132)	|0.120	0.012	0.000|
2224321322412 (0.101)	|0.056	0.005	0.039|
1424323222212 (0.049)	|0.045	0.003	0.000|
Multiallelic Dprime: 0.380
BLOCK 670.  MARKERS: 3329 3330
33 (0.806)	|0.490	0.185	0.129|
12 (0.119)	|0.014	0.094	0.009|
13 (0.075)	|0.069	0.004	0.002|
Multiallelic Dprime: 0.399
BLOCK 671.  MARKERS: 3332 3333 3334
333 (0.573)	|0.242	0.311	0.019|
113 (0.283)	|0.202	0.046	0.036|
331 (0.141)	|0.000	0.011	0.130|
Multiallelic Dprime: 0.501
BLOCK 672.  MARKERS: 3335 3336
34 (0.444)	|0.009	0.393	0.032|
32 (0.367)	|0.231	0.000	0.136|
14 (0.189)	|0.181	0.000	0.007|
Multiallelic Dprime: 0.821
BLOCK 673.  MARKERS: 3337 3338
42 (0.422)	|0.344	0.076	0.002|
13 (0.381)	|0.121	0.134	0.130|
43 (0.188)	|0.013	0.170	0.000|
Multiallelic Dprime: 0.567
BLOCK 674.  MARKERS: 3339 3340
22 (0.484)	|0.292	0.186	0.007|
23 (0.384)	|0.357	0.011	0.016|
33 (0.132)	|0.014	0.002	0.117|
Multiallelic Dprime: 0.617
BLOCK 675.  MARKERS: 3342 3343
13 (0.662)	|0.356	0.234	0.072|
11 (0.198)	|0.092	0.081	0.024|
43 (0.139)	|0.077	0.049	0.013|
Multiallelic Dprime: 0.051
BLOCK 676.  MARKERS: 3344 3345
22 (0.525)	|0.455	0.067|
42 (0.364)	|0.060	0.295|
44 (0.109)	|0.034	0.076|
Multiallelic Dprime: 0.676
BLOCK 677.  MARKERS: 3348 3349 3350
433 (0.547)	|0.440	0.048	0.000	0.039	0.003|
222 (0.440)	|0.000	0.144	0.165	0.112	0.012|
Multiallelic Dprime: 0.830
BLOCK 678.  MARKERS: 3351 3352 3353 3354 3355 3356 3357 3358 3359 3360 3361 3362
243132334242 (0.440)	|0.420	0.006	0.002	0.000	0.003|
321342114244 (0.192)	|0.029	0.152	0.009	0.000	0.000|
323131332432 (0.166)	|0.071	0.000	0.084	0.000	0.011|
321342114242 (0.151)	|0.008	0.068	0.003	0.065	0.000|
343132334242 (0.015)	|0.013	0.000	0.000	0.000	0.000|
Multiallelic Dprime: 0.802
BLOCK 679.  MARKERS: 3363 3364 3365 3366 3367 3368
221344 (0.544)	|0.352	0.132	0.055|
312123 (0.235)	|0.131	0.083	0.019|
311123 (0.101)	|0.063	0.016	0.018|
311124 (0.066)	|0.054	0.007	0.003|
321123 (0.014)	|0.005	0.008	0.002|
Multiallelic Dprime: 0.113
BLOCK 680.  MARKERS: 3374 3375 3376 3377 3378
32113 (0.634)	|0.295	0.230	0.109|
32413 (0.251)	|0.114	0.050	0.087|
11132 (0.101)	|0.058	0.029	0.014|
Multiallelic Dprime: 0.158
BLOCK 681.  MARKERS: 3380 3381
42 (0.474)	|0.399	0.061	0.010	0.003|
22 (0.310)	|0.115	0.190	0.000	0.005|
24 (0.214)	|0.042	0.169	0.002	0.002|
Multiallelic Dprime: 0.556
BLOCK 682.  MARKERS: 3382 3383
32 (0.557)	|0.122	0.318	0.116|
21 (0.422)	|0.366	0.022	0.034|
31 (0.011)	|0.009	0.002	0.000|
22 (0.010)	|0.007	0.003	0.000|
Multiallelic Dprime: 0.722
BLOCK 683.  MARKERS: 3385 3386
12 (0.505)	|0.229	0.229	0.046|
33 (0.345)	|0.112	0.095	0.138|
32 (0.150)	|0.060	0.044	0.045|
Multiallelic Dprime: 0.244
BLOCK 684.  MARKERS: 3389 3390
14 (0.402)	|0.119	0.152	0.079	0.052|
12 (0.368)	|0.063	0.082	0.107	0.114|
34 (0.229)	|0.123	0.036	0.052	0.019|
Multiallelic Dprime: 0.253
BLOCK 685.  MARKERS: 3392 3393 3394 3395 3396
31221 (0.304)	|0.259	0.006	0.024	0.011	0.001	0.000	0.000	0.000|
21243 (0.270)	|0.020	0.011	0.063	0.127	0.037	0.004	0.000	0.000|
21241 (0.238)	|0.010	0.028	0.077	0.004	0.028	0.062	0.015	0.013|
32441 (0.186)	|0.003	0.172	0.004	0.001	0.003	0.000	0.000	0.000|
Multiallelic Dprime: 0.747
BLOCK 686.  MARKERS: 3398 3399 3400 3401 3402 3403 3404 3405
34232113 (0.293)	|0.238	0.055|
12232313 (0.219)	|0.076	0.141|
12234323 (0.168)	|0.169	0.000|
12412114 (0.143)	|0.143	0.002|
12412113 (0.070)	|0.065	0.005|
12232323 (0.067)	|0.066	0.000|
12232114 (0.016)	|0.015	0.000|
12232113 (0.015)	|0.013	0.002|
Multiallelic Dprime: 0.598
BLOCK 687.  MARKERS: 3408 3409
24 (0.784)	|0.228	0.245	0.096	0.190	0.019|
42 (0.211)	|0.051	0.007	0.147	0.003	0.001|
Multiallelic Dprime: 0.602
BLOCK 688.  MARKERS: 3410 3411 3412 3413 3414
14324 (0.278)	|0.033	0.055	0.188|
42344 (0.252)	|0.082	0.167	0.004|
44344 (0.246)	|0.217	0.022	0.005|
44121 (0.194)	|0.152	0.040	0.002|
44324 (0.020)	|0.017	0.003	0.001|
Multiallelic Dprime: 0.633
BLOCK 689.  MARKERS: 3416 3417 3418
113 (0.502)	|0.179	0.086	0.076	0.084	0.028	0.022	0.009	0.010|
131 (0.289)	|0.102	0.058	0.059	0.020	0.021	0.004	0.013	0.003|
313 (0.204)	|0.091	0.032	0.021	0.010	0.039	0.006	0.001	0.000|
Multiallelic Dprime: 0.165
BLOCK 690.  MARKERS: 3423 3424 3425 3426 3427 3428 3429 3430 3431 3432 3433
12224114441 (0.374)	|0.374	0.000	0.000|
14444332323 (0.180)	|0.000	0.180	0.000|
14424312323 (0.155)	|0.000	0.157	0.000|
14422114323 (0.114)	|0.000	0.000	0.113|
34224114443 (0.089)	|0.087	0.002	0.000|
12224114421 (0.032)	|0.032	0.000	0.000|
34224114323 (0.024)	|0.000	0.024	0.000|
14424332323 (0.013)	|0.000	0.012	0.000|
Multiallelic Dprime: 0.997
BLOCK 691.  MARKERS: 3434 3435 3436
111 (0.505)	|0.384	0.101	0.018	0.000	0.000|
333 (0.377)	|0.181	0.057	0.114	0.003	0.012|
331 (0.116)	|0.002	0.006	0.002	0.105	0.000|
Multiallelic Dprime: 0.484
BLOCK 692.  MARKERS: 3437 3438 3439 3440 3441 3442 3443 3444 3445 3446 3447 3448 3449 3450 3451 3452
3144132322242223 (0.569)	|0.362	0.206|
3144134144342213 (0.163)	|0.108	0.056|
1322322322242421 (0.135)	|0.090	0.045|
3144132322234221 (0.109)	|0.069	0.036|
3144134144342223 (0.012)	|0.005	0.007|
Multiallelic Dprime: 0.040
BLOCK 693.  MARKERS: 3457 3458
21 (0.645)	|0.432	0.168	0.043|
43 (0.353)	|0.345	0.006	0.000|
Multiallelic Dprime: 0.918
BLOCK 694.  MARKERS: 3459 3460 3461 3462
2113 (0.777)	|0.411	0.318	0.046|
4231 (0.174)	|0.028	0.136	0.008|
4113 (0.043)	|0.032	0.008	0.003|
Multiallelic Dprime: 0.428
BLOCK 695.  MARKERS: 3464 3465 3466
213 (0.473)	|0.386	0.077	0.006|
432 (0.465)	|0.084	0.374	0.007|
233 (0.057)	|0.026	0.001	0.030|
Multiallelic Dprime: 0.642
BLOCK 696.  MARKERS: 3468 3469 3470
233 (0.498)	|0.078	0.223	0.094	0.057	0.014	0.002|
411 (0.453)	|0.363	0.045	0.006	0.006	0.001	0.012|
211 (0.043)	|0.007	0.027	0.000	0.003	0.000	0.001|
Multiallelic Dprime: 0.674
BLOCK 697.  MARKERS: 3472 3473 3474 3475 3476 3477 3478 3479 3480 3481 3482 3483 3484 3485 3486
323124212213414 (0.447)	|0.445	0.003	0.000|
341322434331232 (0.297)	|0.010	0.285	0.000|
241312434231212 (0.102)	|0.001	0.000	0.098|
341322414333212 (0.066)	|0.000	0.000	0.066|
341322414333414 (0.017)	|0.016	0.000	0.000|
323324212213414 (0.014)	|0.014	0.000	0.000|
Multiallelic Dprime: 0.978
BLOCK 698.  MARKERS: 3487 3488
13 (0.504)	|0.373	0.114	0.005|
11 (0.304)	|0.046	0.243	0.013|
33 (0.188)	|0.109	0.070	0.007|
Multiallelic Dprime: 0.471
BLOCK 699.  MARKERS: 3490 3491 3492 3493 3494 3495 3496 3497 3498
131223332 (0.529)	|0.268	0.175	0.080|
412431413 (0.426)	|0.208	0.153	0.064|
112433413 (0.025)	|0.007	0.018	0.000|
Multiallelic Dprime: 0.044
BLOCK 700.  MARKERS: 3500 3501
22 (0.489)	|0.362	0.119	0.002|
34 (0.355)	|0.354	0.000	0.001|
24 (0.149)	|0.047	0.003	0.099|
Multiallelic Dprime: 0.596
BLOCK 701.  MARKERS: 3502 3503
43 (0.767)	|0.438	0.191	0.139|
21 (0.126)	|0.075	0.038	0.012|
23 (0.102)	|0.061	0.014	0.028|
Multiallelic Dprime: 0.069
BLOCK 702.  MARKERS: 3504 3505
23 (0.579)	|0.442	0.119	0.017|
42 (0.243)	|0.128	0.114	0.000|
43 (0.178)	|0.050	0.017	0.113|
Multiallelic Dprime: 0.400
BLOCK 703.  MARKERS: 3506 3507
32 (0.620)	|0.500	0.000	0.121|
12 (0.249)	|0.000	0.248	0.000|
34 (0.130)	|0.074	0.000	0.056|
Multiallelic Dprime: 0.695
BLOCK 704.  MARKERS: 3508 3509
41 (0.575)	|0.321	0.249|
31 (0.248)	|0.146	0.103|
42 (0.177)	|0.088	0.089|
Multiallelic Dprime: 0.042
BLOCK 705.  MARKERS: 3512 3513
22 (0.554)	|0.258	0.190	0.105|
34 (0.440)	|0.152	0.195	0.093|
Multiallelic Dprime: 0.121
BLOCK 706.  MARKERS: 3517 3518 3519
342 (0.409)	|0.348	0.061|
212 (0.387)	|0.360	0.025|
214 (0.200)	|0.182	0.018|
Multiallelic Dprime: 0.300
BLOCK 707.  MARKERS: 3521 3522
21 (0.892)	|0.448	0.411	0.033|
13 (0.103)	|0.006	0.000	0.097|
Multiallelic Dprime: 0.928
BLOCK 708.  MARKERS: 3523 3524
31 (0.458)	|0.300	0.046	0.044	0.028	0.004	0.009|
32 (0.411)	|0.268	0.030	0.045	0.038	0.010	0.003|
11 (0.132)	|0.053	0.046	0.015	0.009	0.000	0.000|
Multiallelic Dprime: 0.151
BLOCK 709.  MARKERS: 3527 3528 3529 3530 3531 3532 3533 3534 3535 3536
1324433344 (0.623)	|0.325	0.137	0.159|
3213311122 (0.122)	|0.021	0.059	0.041|
3224433344 (0.103)	|0.015	0.060	0.027|
3213411342 (0.075)	|0.012	0.038	0.024|
3213331122 (0.014)	|0.000	0.002	0.012|
3323411342 (0.012)	|0.002	0.010	0.000|
Multiallelic Dprime: 0.376
BLOCK 710.  MARKERS: 3538 3539 3540 3541 3542
22314 (0.388)	|0.251	0.089	0.047|
22312 (0.323)	|0.102	0.192	0.028|
34432 (0.289)	|0.124	0.081	0.084|
Multiallelic Dprime: 0.297
BLOCK 711.  MARKERS: 3544 3545
41 (0.478)	|0.453	0.003	0.004	0.012	0.001	0.002|
43 (0.363)	|0.069	0.164	0.080	0.019	0.008	0.010|
33 (0.159)	|0.006	0.010	0.034	0.082	0.035	0.000|
Multiallelic Dprime: 0.784
BLOCK 712.  MARKERS: 3546 3547 3548 3549 3550 3551 3552 3553 3554
231112231 (0.529)	|0.337	0.089	0.101|
231332414 (0.178)	|0.117	0.045	0.017|
131114411 (0.118)	|0.084	0.020	0.014|
213132411 (0.113)	|0.063	0.034	0.016|
231112411 (0.044)	|0.025	0.011	0.008|
131112411 (0.011)	|0.003	0.005	0.003|
Multiallelic Dprime: 0.112
BLOCK 713.  MARKERS: 3559 3560
22 (0.633)	|0.529	0.103	0.000|
24 (0.207)	|0.039	0.047	0.122|
44 (0.160)	|0.155	0.005	0.000|
Multiallelic Dprime: 0.557
BLOCK 714.  MARKERS: 3562 3563
43 (0.722)	|0.426	0.241	0.056|
41 (0.154)	|0.018	0.050	0.086|
13 (0.124)	|0.036	0.084	0.004|
Multiallelic Dprime: 0.438
BLOCK 715.  MARKERS: 3566 3567
23 (0.481)	|0.343	0.086	0.052|
21 (0.374)	|0.278	0.059	0.037|
41 (0.145)	|0.106	0.022	0.017|
Multiallelic Dprime: 0.052
BLOCK 716.  MARKERS: 3573 3574
33 (0.727)	|0.201	0.223	0.195	0.103|
31 (0.167)	|0.076	0.035	0.037	0.014|
11 (0.106)	|0.034	0.035	0.033	0.002|
Multiallelic Dprime: 0.156
BLOCK 717.  MARKERS: 3578 3579 3580 3581 3582 3583
123142 (0.311)	|0.149	0.093	0.066|
341124 (0.293)	|0.148	0.072	0.067|
123144 (0.265)	|0.131	0.067	0.063|
123224 (0.119)	|0.051	0.031	0.033|
Multiallelic Dprime: 0.043
BLOCK 718.  MARKERS: 3590 3591 3592 3593 3594
23234 (0.487)	|0.183	0.196	0.107|
21441 (0.265)	|0.142	0.094	0.026|
41234 (0.232)	|0.104	0.074	0.055|
Multiallelic Dprime: 0.126
BLOCK 719.  MARKERS: 3596 3597
31 (0.428)	|0.233	0.091	0.104|
33 (0.377)	|0.255	0.109	0.014|
11 (0.191)	|0.100	0.088	0.003|
Multiallelic Dprime: 0.219
BLOCK 720.  MARKERS: 3603 3604
31 (0.590)	|0.280	0.301	0.009|
11 (0.288)	|0.283	0.001	0.003|
14 (0.122)	|0.011	0.000	0.110|
Multiallelic Dprime: 0.742
BLOCK 721.  MARKERS: 3606 3607
32 (0.573)	|0.304	0.218	0.051|
12 (0.304)	|0.173	0.119	0.013|
34 (0.123)	|0.023	0.033	0.068|
Multiallelic Dprime: 0.167
BLOCK 722.  MARKERS: 3608 3609
43 (0.499)	|0.293	0.184	0.024|
41 (0.370)	|0.114	0.045	0.206|
23 (0.132)	|0.123	0.007	0.001|
Multiallelic Dprime: 0.496
BLOCK 723.  MARKERS: 3610 3611
24 (0.530)	|0.315	0.155	0.061|
22 (0.236)	|0.100	0.090	0.046|
42 (0.231)	|0.117	0.071	0.043|
Multiallelic Dprime: 0.116
BLOCK 724.  MARKERS: 3618 3619
41 (0.536)	|0.306	0.095	0.135|
43 (0.314)	|0.074	0.209	0.031|
31 (0.148)	|0.067	0.080	0.001|
Multiallelic Dprime: 0.422
BLOCK 725.  MARKERS: 3621 3622
43 (0.449)	|0.113	0.114	0.216	0.004|
23 (0.384)	|0.162	0.173	0.042	0.006|
21 (0.167)	|0.152	0.010	0.002	0.003|
Multiallelic Dprime: 0.422
BLOCK 726.  MARKERS: 3623 3624 3625
231 (0.427)	|0.400	0.017|
434 (0.297)	|0.285	0.013|
414 (0.259)	|0.113	0.146|
234 (0.012)	|0.012	0.000|
Multiallelic Dprime: 0.769
BLOCK 727.  MARKERS: 3629 3630 3631 3632 3633
34242 (0.812)	|0.540	0.158	0.113|
12324 (0.175)	|0.059	0.115	0.002|
Multiallelic Dprime: 0.517
BLOCK 728.  MARKERS: 3634 3635
41 (0.605)	|0.171	0.431	0.000|
21 (0.273)	|0.269	0.007	0.000|
42 (0.122)	|0.081	0.002	0.039|
Multiallelic Dprime: 0.848
BLOCK 729.  MARKERS: 3637 3638
14 (0.521)	|0.251	0.092	0.077	0.034	0.056|
32 (0.439)	|0.246	0.032	0.040	0.069	0.044|
34 (0.040)	|0.001	0.032	0.003	0.003	0.000|
Multiallelic Dprime: 0.194
BLOCK 730.  MARKERS: 3640 3641 3642 3643 3644
21421 (0.498)	|0.490	0.008|
33423 (0.155)	|0.156	0.000|
23421 (0.119)	|0.118	0.001|
23423 (0.105)	|0.105	0.000|
23241 (0.101)	|0.000	0.091|
Multiallelic Dprime: 0.902
BLOCK 731.  MARKERS: 3645 3646
32 (0.885)	|0.384	0.266	0.120	0.109	0.006|
14 (0.106)	|0.000	0.000	0.001	0.008	0.096|
Multiallelic Dprime: 0.904
BLOCK 732.  MARKERS: 3647 3648 3649 3650 3651
32142 (0.393)	|0.076	0.111	0.067	0.055	0.080|
32344 (0.267)	|0.098	0.072	0.040	0.040	0.008|
32122 (0.121)	|0.039	0.004	0.040	0.012	0.024|
24142 (0.118)	|0.074	0.003	0.026	0.005	0.009|
22142 (0.102)	|0.039	0.012	0.000	0.044	0.006|
Multiallelic Dprime: 0.284
BLOCK 733.  MARKERS: 3654 3655 3656 3657 3658 3659 3660 3661
12144333 (0.324)	|0.223	0.047	0.036	0.016|
44324334 (0.203)	|0.029	0.013	0.108	0.050|
12144133 (0.172)	|0.039	0.101	0.015	0.018|
14142334 (0.158)	|0.035	0.103	0.016	0.003|
14142343 (0.126)	|0.033	0.019	0.005	0.072|
Multiallelic Dprime: 0.501
BLOCK 734.  MARKERS: 3663 3664 3665
231 (0.363)	|0.198	0.129	0.036|
212 (0.292)	|0.106	0.124	0.063|
412 (0.180)	|0.003	0.075	0.103|
211 (0.159)	|0.147	0.003	0.009|
Multiallelic Dprime: 0.357
BLOCK 735.  MARKERS: 3666 3667
23 (0.458)	|0.359	0.097	0.002|
21 (0.331)	|0.257	0.067	0.008|
43 (0.211)	|0.191	0.018	0.001|
Multiallelic Dprime: 0.186
BLOCK 736.  MARKERS: 3669 3670
31 (0.806)	|0.309	0.256	0.241|
13 (0.181)	|0.182	0.000	0.000|
11 (0.011)	|0.000	0.000	0.011|
Multiallelic Dprime: 0.912
BLOCK 737.  MARKERS: 3672 3673
43 (0.493)	|0.222	0.151	0.116|
22 (0.256)	|0.052	0.097	0.098|
23 (0.251)	|0.080	0.087	0.083|
Multiallelic Dprime: 0.162
BLOCK 738.  MARKERS: 3675 3676 3677 3678 3679 3680
231323 (0.354)	|0.232	0.115	0.008|
411132 (0.336)	|0.158	0.120	0.058|
213323 (0.297)	|0.213	0.050	0.034|
Multiallelic Dprime: 0.220
BLOCK 739.  MARKERS: 3682 3683
14 (0.606)	|0.504	0.045	0.023	0.006	0.028|
34 (0.293)	|0.094	0.096	0.009	0.095	0.000|
31 (0.101)	|0.021	0.000	0.076	0.002	0.000|
Multiallelic Dprime: 0.606
BLOCK 740.  MARKERS: 3686 3687 3688 3689
2243 (0.618)	|0.344	0.173	0.102|
2234 (0.141)	|0.020	0.094	0.027|
3344 (0.109)	|0.102	0.006	0.001|
2244 (0.104)	|0.011	0.008	0.086|
2344 (0.027)	|0.000	0.024	0.002|
Multiallelic Dprime: 0.401
BLOCK 741.  MARKERS: 3690 3691
11 (0.477)	|0.348	0.080	0.050|
13 (0.304)	|0.261	0.034	0.010|
33 (0.218)	|0.186	0.013	0.018|
Multiallelic Dprime: 0.304
BLOCK 742.  MARKERS: 3694 3695
33 (0.795)	|0.795	0.000|
11 (0.126)	|0.000	0.126|
31 (0.077)	|0.076	0.000|
Multiallelic Dprime: 1.000
BLOCK 743.  MARKERS: 3697 3698
23 (0.871)	|0.492	0.340	0.011	0.012|
41 (0.127)	|0.094	0.017	0.006	0.002|
Multiallelic Dprime: 0.516
BLOCK 744.  MARKERS: 3700 3701 3702 3703 3704
13242 (0.586)	|0.546	0.033|
41133 (0.357)	|0.021	0.337|
13233 (0.016)	|0.000	0.014|
13243 (0.013)	|0.008	0.005|
Multiallelic Dprime: 0.873
BLOCK 745.  MARKERS: 3705 3706
22 (0.591)	|0.258	0.215	0.117|
34 (0.399)	|0.162	0.151	0.084|
Multiallelic Dprime: 0.028
BLOCK 746.  MARKERS: 3710 3711
42 (0.423)	|0.085	0.222	0.117|
22 (0.373)	|0.301	0.057	0.015|
24 (0.201)	|0.144	0.055	0.000|
Multiallelic Dprime: 0.549
BLOCK 747.  MARKERS: 3712 3713
44 (0.533)	|0.199	0.193	0.106	0.032|
24 (0.332)	|0.296	0.021	0.010	0.002|
22 (0.133)	|0.075	0.047	0.009	0.000|
Multiallelic Dprime: 0.560
BLOCK 748.  MARKERS: 3715 3716 3717
323 (0.574)	|0.492	0.009	0.067|
441 (0.261)	|0.155	0.079	0.027|
341 (0.125)	|0.002	0.121	0.002|
343 (0.035)	|0.003	0.006	0.025|
Multiallelic Dprime: 0.524
BLOCK 749.  MARKERS: 3718 3719 3720
322 (0.655)	|0.490	0.120	0.031	0.014|
144 (0.214)	|0.029	0.102	0.080	0.000|
344 (0.123)	|0.026	0.053	0.041	0.000|
Multiallelic Dprime: 0.577
BLOCK 750.  MARKERS: 3721 3722 3723 3724 3725
32131 (0.550)	|0.276	0.260	0.012|
32313 (0.278)	|0.229	0.049	0.000|
11313 (0.153)	|0.135	0.017	0.000|
32133 (0.014)	|0.012	0.002	0.000|
Multiallelic Dprime: 0.558
BLOCK 751.  MARKERS: 3730 3731
31 (0.657)	|0.325	0.184	0.140	0.004|
23 (0.328)	|0.088	0.184	0.044	0.012|
33 (0.013)	|0.000	0.012	0.000	0.000|
Multiallelic Dprime: 0.345
BLOCK 752.  MARKERS: 3733 3734 3735
313 (0.413)	|0.333	0.038	0.043|
332 (0.381)	|0.072	0.081	0.229|
413 (0.185)	|0.011	0.171	0.000|
333 (0.016)	|0.000	0.000	0.015|
Multiallelic Dprime: 0.655
BLOCK 753.  MARKERS: 3736 3737
11 (0.420)	|0.010	0.410|
31 (0.291)	|0.208	0.085|
13 (0.287)	|0.286	0.000|
Multiallelic Dprime: 0.808
BLOCK 754.  MARKERS: 3738 3739
21 (0.504)	|0.335	0.164	0.003|
43 (0.496)	|0.335	0.005	0.157|
Multiallelic Dprime: 0.322
BLOCK 755.  MARKERS: 3740 3741 3742
211 (0.670)	|0.352	0.313	0.005|
112 (0.169)	|0.002	0.005	0.161|
121 (0.160)	|0.008	0.003	0.148|
Multiallelic Dprime: 0.928
BLOCK 756.  MARKERS: 3744 3745
33 (0.377)	|0.346	0.017	0.008|
31 (0.323)	|0.229	0.004	0.081|
13 (0.299)	|0.168	0.133	0.003|
Multiallelic Dprime: 0.496
BLOCK 757.  MARKERS: 3747 3748 3749 3750 3751 3752 3753 3754 3755 3756
2241341424 (0.742)	|0.386	0.291	0.065|
4322133232 (0.155)	|0.133	0.016	0.006|
4321143432 (0.092)	|0.057	0.028	0.007|
Multiallelic Dprime: 0.445
BLOCK 758.  MARKERS: 3757 3758
31 (0.584)	|0.333	0.247|
14 (0.338)	|0.231	0.108|
34 (0.078)	|0.026	0.050|
Multiallelic Dprime: 0.145
BLOCK 759.  MARKERS: 3761 3762 3763
221 (0.590)	|0.462	0.008	0.017	0.093	0.004|
143 (0.404)	|0.060	0.171	0.105	0.010	0.058|
Multiallelic Dprime: 0.777
BLOCK 760.  MARKERS: 3764 3765 3766 3767 3768 3769
212433 (0.522)	|0.112	0.240	0.119	0.050|
334433 (0.179)	|0.025	0.028	0.058	0.068|
334441 (0.128)	|0.097	0.009	0.019	0.003|
212233 (0.103)	|0.072	0.025	0.003	0.003|
334431 (0.063)	|0.056	0.003	0.000	0.003|
Multiallelic Dprime: 0.470
BLOCK 761.  MARKERS: 3771 3772 3773 3774
1224 (0.369)	|0.249	0.029	0.081|
3424 (0.306)	|0.127	0.162	0.010|
1222 (0.199)	|0.185	0.000	0.011|
1234 (0.126)	|0.121	0.002	0.002|
Multiallelic Dprime: 0.501
BLOCK 762.  MARKERS: 3778 3779 3780 3781 3782 3783
434413 (0.685)	|0.578	0.105|
434443 (0.192)	|0.023	0.170|
242311 (0.104)	|0.071	0.033|
Multiallelic Dprime: 0.538
BLOCK 763.  MARKERS: 3784 3785
33 (0.686)	|0.318	0.173	0.195|
11 (0.311)	|0.100	0.169	0.039|
Multiallelic Dprime: 0.311
BLOCK 764.  MARKERS: 3788 3789 3790
144 (0.418)	|0.312	0.070	0.007	0.004	0.010	0.012|
334 (0.342)	|0.172	0.059	0.099	0.000	0.005	0.000|
142 (0.234)	|0.096	0.123	0.000	0.013	0.000	0.000|
Multiallelic Dprime: 0.380
BLOCK 765.  MARKERS: 3792 3793 3794 3795 3796 3797 3798 3799 3800 3801
3233323223 (0.583)	|0.426	0.081	0.063	0.013|
1141323223 (0.253)	|0.178	0.018	0.051	0.005|
3141241431 (0.108)	|0.044	0.050	0.009	0.004|
3133323223 (0.017)	|0.012	0.005	0.000	0.000|
1143323223 (0.016)	|0.006	0.008	0.001	0.000|
3141323221 (0.012)	|0.008	0.000	0.004	0.000|
Multiallelic Dprime: 0.188
BLOCK 766.  MARKERS: 3803 3804 3805 3806
3233 (0.679)	|0.499	0.157	0.001	0.021|
1233 (0.166)	|0.000	0.005	0.161	0.000|
1411 (0.132)	|0.004	0.003	0.002	0.123|
1433 (0.023)	|0.000	0.023	0.000	0.000|
Multiallelic Dprime: 0.890
BLOCK 767.  MARKERS: 3807 3808 3809 3810 3811 3812
144331 (0.503)	|0.484	0.017	0.003|
322221 (0.187)	|0.019	0.005	0.163|
322231 (0.165)	|0.011	0.151	0.003|
322224 (0.144)	|0.135	0.008	0.002|
Multiallelic Dprime: 0.873
BLOCK 768.  MARKERS: 3813 3814
12 (0.649)	|0.237	0.129	0.283|
34 (0.180)	|0.055	0.110	0.015|
32 (0.171)	|0.070	0.094	0.007|
Multiallelic Dprime: 0.391
BLOCK 769.  MARKERS: 3816 3817
32 (0.361)	|0.170	0.100	0.086|
31 (0.333)	|0.032	0.254	0.042|
42 (0.306)	|0.283	0.011	0.013|
Multiallelic Dprime: 0.533
BLOCK 770.  MARKERS: 3818 3819 3820
222 (0.484)	|0.118	0.366|
232 (0.363)	|0.330	0.030|
434 (0.141)	|0.131	0.010|
Multiallelic Dprime: 0.804
BLOCK 771.  MARKERS: 3821 3822
33 (0.589)	|0.081	0.402	0.102|
11 (0.408)	|0.361	0.018	0.024|
Multiallelic Dprime: 0.811
BLOCK 772.  MARKERS: 3824 3825 3826
424 (0.444)	|0.080	0.364	0.000|
241 (0.419)	|0.414	0.006	0.000|
421 (0.128)	|0.108	0.000	0.019|
Multiallelic Dprime: 0.917
BLOCK 773.  MARKERS: 3828 3829
23 (0.601)	|0.423	0.017	0.161|
42 (0.373)	|0.000	0.369	0.000|
22 (0.024)	|0.019	0.002	0.000|
Multiallelic Dprime: 0.950
BLOCK 774.  MARKERS: 3830 3831 3832
123 (0.444)	|0.146	0.271	0.027|
344 (0.386)	|0.369	0.002	0.016|
144 (0.163)	|0.011	0.027	0.123|
Multiallelic Dprime: 0.716
BLOCK 775.  MARKERS: 3833 3834
32 (0.526)	|0.390	0.117	0.019|
24 (0.303)	|0.260	0.039	0.004|
22 (0.171)	|0.053	0.000	0.118|
Multiallelic Dprime: 0.413
BLOCK 776.  MARKERS: 3835 3836
44 (0.702)	|0.494	0.102	0.096|
33 (0.157)	|0.130	0.020	0.007|
43 (0.141)	|0.087	0.047	0.006|
Multiallelic Dprime: 0.175
BLOCK 777.  MARKERS: 3839 3840 3841 3842 3843
21422 (0.711)	|0.348	0.222	0.141|
23422 (0.169)	|0.049	0.041	0.079|
41244 (0.109)	|0.052	0.036	0.021|
Multiallelic Dprime: 0.177
BLOCK 778.  MARKERS: 3847 3848
24 (0.451)	|0.288	0.127	0.033|
22 (0.302)	|0.160	0.105	0.033|
12 (0.248)	|0.115	0.101	0.032|
Multiallelic Dprime: 0.130
BLOCK 779.  MARKERS: 3855 3856 3857
421 (0.563)	|0.256	0.291	0.017|
443 (0.333)	|0.173	0.154	0.003|
143 (0.099)	|0.055	0.039	0.004|
Multiallelic Dprime: 0.088
BLOCK 780.  MARKERS: 3863 3864 3865
233 (0.485)	|0.412	0.074|
111 (0.484)	|0.240	0.239|
211 (0.025)	|0.002	0.023|
Multiallelic Dprime: 0.505
BLOCK 781.  MARKERS: 3866 3867
12 (0.659)	|0.375	0.178	0.104|
21 (0.337)	|0.272	0.010	0.054|
Multiallelic Dprime: 0.458
BLOCK 782.  MARKERS: 3868 3869 3870
221 (0.651)	|0.341	0.173	0.043	0.067	0.020|
441 (0.188)	|0.000	0.186	0.000	0.000	0.000|
223 (0.158)	|0.086	0.000	0.072	0.000	0.000|
Multiallelic Dprime: 0.558
BLOCK 783.  MARKERS: 3871 3872 3873 3874 3875
34314 (0.428)	|0.361	0.005	0.018	0.032	0.001	0.002	0.002	0.000	0.003|
12331 (0.361)	|0.096	0.130	0.067	0.036	0.009	0.000	0.004	0.009	0.004|
34131 (0.115)	|0.002	0.025	0.050	0.006	0.001	0.024	0.002	0.003	0.000|
34311 (0.067)	|0.005	0.007	0.000	0.000	0.052	0.000	0.000	0.000	0.000|
34334 (0.021)	|0.003	0.000	0.000	0.002	0.000	0.002	0.007	0.000	0.006|
Multiallelic Dprime: 0.613
BLOCK 784.  MARKERS: 3876 3877 3878 3879 3880 3881 3882 3883 3884 3885
4212223321 (0.470)	|0.467	0.002|
2234233344 (0.167)	|0.165	0.001|
4332431421 (0.136)	|0.069	0.067|
4232231421 (0.076)	|0.000	0.076|
2234233324 (0.064)	|0.064	0.000|
4232223321 (0.029)	|0.001	0.027|
4332231421 (0.018)	|0.000	0.019|
4234233344 (0.015)	|0.015	0.000|
4234233324 (0.012)	|0.012	0.000|
Multiallelic Dprime: 0.897
BLOCK 785.  MARKERS: 3886 3887
24 (0.801)	|0.530	0.271|
31 (0.199)	|0.136	0.062|
Multiallelic Dprime: 0.058
BLOCK 786.  MARKERS: 3889 3890
14 (0.666)	|0.394	0.268|
33 (0.333)	|0.257	0.076|
Multiallelic Dprime: 0.339
BLOCK 787.  MARKERS: 3894 3895 3896 3897
1132 (0.652)	|0.543	0.098	0.008|
3314 (0.343)	|0.271	0.015	0.058|
Multiallelic Dprime: 0.199
BLOCK 788.  MARKERS: 3898 3899 3900 3901
3111 (0.816)	|0.425	0.283	0.108|
1434 (0.114)	|0.050	0.035	0.029|
3411 (0.066)	|0.008	0.031	0.026|
Multiallelic Dprime: 0.212
BLOCK 789.  MARKERS: 3903 3904
21 (0.485)	|0.221	0.017	0.161	0.086|
44 (0.352)	|0.233	0.104	0.004	0.010|
41 (0.163)	|0.027	0.123	0.011	0.000|
Multiallelic Dprime: 0.485
BLOCK 790.  MARKERS: 3905 3906 3907
243 (0.478)	|0.459	0.022	0.000|
223 (0.247)	|0.141	0.103	0.000|
421 (0.176)	|0.011	0.000	0.165|
423 (0.095)	|0.043	0.052	0.000|
Multiallelic Dprime: 0.706
BLOCK 791.  MARKERS: 3909 3910
14 (0.659)	|0.272	0.254	0.068	0.033	0.031|
44 (0.178)	|0.089	0.080	0.006	0.000	0.000|
13 (0.164)	|0.112	0.033	0.006	0.010	0.002|
Multiallelic Dprime: 0.256
BLOCK 792.  MARKERS: 3914 3915 3916 3917 3918 3919
213424 (0.471)	|0.185	0.101	0.125	0.054	0.002|
331233 (0.367)	|0.131	0.090	0.046	0.088	0.003|
331234 (0.081)	|0.050	0.001	0.001	0.024	0.002|
313434 (0.043)	|0.013	0.004	0.000	0.003	0.020|
333234 (0.032)	|0.000	0.000	0.001	0.004	0.025|
Multiallelic Dprime: 0.263
BLOCK 793.  MARKERS: 3920 3921 3922 3923 3924
22123 (0.378)	|0.281	0.028	0.071|
22121 (0.198)	|0.102	0.083	0.014|
22143 (0.178)	|0.043	0.080	0.056|
14323 (0.173)	|0.093	0.069	0.009|
12123 (0.055)	|0.046	0.008	0.000|
Multiallelic Dprime: 0.357
BLOCK 794.  MARKERS: 3929 3930 3931
314 (0.573)	|0.451	0.060	0.042	0.019|
332 (0.276)	|0.080	0.135	0.026	0.036|
114 (0.150)	|0.032	0.091	0.027	0.000|
Multiallelic Dprime: 0.491
BLOCK 795.  MARKERS: 3933 3934 3935
114 (0.563)	|0.251	0.180	0.131|
332 (0.287)	|0.129	0.086	0.072|
112 (0.095)	|0.032	0.028	0.035|
132 (0.056)	|0.026	0.006	0.023|
Multiallelic Dprime: 0.070
BLOCK 796.  MARKERS: 3938 3939
22 (0.438)	|0.151	0.080	0.188	0.018|
24 (0.300)	|0.079	0.168	0.041	0.016|
42 (0.261)	|0.143	0.037	0.026	0.052|
Multiallelic Dprime: 0.368
BLOCK 797.  MARKERS: 3943 3944 3945
231 (0.372)	|0.142	0.150	0.081|
233 (0.285)	|0.130	0.073	0.082|
113 (0.255)	|0.125	0.064	0.067|
213 (0.086)	|0.040	0.026	0.020|
Multiallelic Dprime: 0.110
BLOCK 798.  MARKERS: 3946 3947
31 (0.437)	|0.247	0.090	0.084	0.006	0.012|
11 (0.312)	|0.134	0.047	0.048	0.063	0.018|
33 (0.251)	|0.190	0.013	0.000	0.044	0.003|
Multiallelic Dprime: 0.283
BLOCK 799.  MARKERS: 3948 3949 3950 3951 3952
13421 (0.570)	|0.125	0.078	0.177	0.121	0.054|
43444 (0.151)	|0.048	0.087	0.009	0.000	0.000|
13221 (0.131)	|0.056	0.032	0.014	0.006	0.022|
11421 (0.112)	|0.025	0.050	0.013	0.003	0.012|
13424 (0.033)	|0.006	0.007	0.006	0.002	0.008|
Multiallelic Dprime: 0.397
BLOCK 800.  MARKERS: 3953 3954 3955 3956 3957 3958 3959 3960
41343331 (0.263)	|0.064	0.120	0.081|
41343111 (0.252)	|0.164	0.033	0.053|
41311133 (0.218)	|0.138	0.052	0.026|
23343111 (0.134)	|0.024	0.099	0.010|
41243113 (0.096)	|0.030	0.062	0.003|
Multiallelic Dprime: 0.395
BLOCK 801.  MARKERS: 3962 3963
24 (0.436)	|0.208	0.227|
42 (0.385)	|0.385	0.000|
22 (0.179)	|0.002	0.177|
Multiallelic Dprime: 0.658
BLOCK 802.  MARKERS: 3964 3965
13 (0.595)	|0.268	0.171	0.133	0.022	0.000|
41 (0.404)	|0.160	0.091	0.090	0.043	0.017|
Multiallelic Dprime: 0.112
BLOCK 803.  MARKERS: 3967 3968 3969 3970 3971 3972
332444 (0.428)	|0.118	0.131	0.094	0.066	0.004	0.003	0.005	0.000|
333223 (0.262)	|0.115	0.038	0.002	0.037	0.041	0.005	0.009	0.005|
213223 (0.222)	|0.065	0.062	0.010	0.042	0.010	0.019	0.000	0.007|
332424 (0.065)	|0.016	0.000	0.040	0.002	0.001	0.000	0.000	0.000|
332423 (0.017)	|0.000	0.015	0.000	0.000	0.000	0.000	0.000	0.000|
Multiallelic Dprime: 0.300
BLOCK 804.  MARKERS: 3974 3975 3976 3977 3978 3979 3980 3981 3982 3983 3984 3985
224323342132 (0.314)	|0.000	0.315|
242432134133 (0.247)	|0.218	0.030|
342432134113 (0.150)	|0.149	0.000|
242432134213 (0.146)	|0.147	0.000|
224323342133 (0.058)	|0.036	0.021|
242432134113 (0.028)	|0.028	0.000|
242432134132 (0.015)	|0.000	0.015|
224323342113 (0.013)	|0.013	0.000|
Multiallelic Dprime: 0.867
BLOCK 805.  MARKERS: 3986 3987
43 (0.610)	|0.361	0.145	0.071	0.000	0.000	0.002|
21 (0.390)	|0.276	0.003	0.001	0.050	0.038	0.017|
Multiallelic Dprime: 0.435
BLOCK 806.  MARKERS: 3988 3989 3990 3991 3992 3993 3994 3995 3996
322131143 (0.638)	|0.350	0.140	0.142|
134323312 (0.148)	|0.046	0.042	0.060|
332323312 (0.072)	|0.033	0.020	0.016|
332131143 (0.050)	|0.010	0.029	0.006|
332331312 (0.039)	|0.019	0.015	0.004|
332331143 (0.020)	|0.016	0.004	0.000|
Multiallelic Dprime: 0.197
BLOCK 807.  MARKERS: 4003 4004 4005
121 (0.484)	|0.258	0.226|
241 (0.268)	|0.068	0.194|
243 (0.236)	|0.214	0.022|
Multiallelic Dprime: 0.349
BLOCK 808.  MARKERS: 4006 4007
31 (0.547)	|0.461	0.074	0.010|
13 (0.447)	|0.043	0.233	0.170|
Multiallelic Dprime: 0.750
BLOCK 809.  MARKERS: 4008 4009
43 (0.504)	|0.458	0.043	0.001|
21 (0.307)	|0.000	0.305	0.001|
23 (0.186)	|0.070	0.089	0.026|
Multiallelic Dprime: 0.755
BLOCK 810.  MARKERS: 4010 4011
11 (0.528)	|0.211	0.164	0.080	0.037	0.021|
24 (0.441)	|0.197	0.133	0.078	0.024	0.003|
21 (0.029)	|0.022	0.002	0.000	0.002	0.000|
Multiallelic Dprime: 0.084
BLOCK 811.  MARKERS: 4012 4013 4014 4015 4016 4017 4018 4019 4020 4021 4022 4023 4024 4025
31222113343133 (0.428)	|0.316	0.051	0.055|
33441331122424 (0.299)	|0.232	0.041	0.024|
11422133343133 (0.159)	|0.103	0.021	0.032|
31422133343133 (0.065)	|0.030	0.017	0.014|
31441331123133 (0.025)	|0.015	0.005	0.004|
Multiallelic Dprime: 0.138
BLOCK 812.  MARKERS: 4029 4030 4031 4032 4033
13334 (0.711)	|0.707	0.003	0.000|
32133 (0.136)	|0.000	0.031	0.104|
33144 (0.135)	|0.001	0.134	0.000|
Multiallelic Dprime: 0.970
BLOCK 813.  MARKERS: 4034 4035 4036
134 (0.721)	|0.518	0.165	0.038|
322 (0.168)	|0.088	0.019	0.061|
132 (0.108)	|0.048	0.058	0.001|
Multiallelic Dprime: 0.258
BLOCK 814.  MARKERS: 4038 4039 4040
432 (0.657)	|0.547	0.079	0.023|
332 (0.243)	|0.039	0.098	0.100|
414 (0.100)	|0.004	0.096	0.000|
Multiallelic Dprime: 0.706
BLOCK 815.  MARKERS: 4041 4042 4043
112 (0.587)	|0.251	0.216	0.005	0.063	0.022	0.009|
332 (0.274)	|0.094	0.033	0.119	0.002	0.017	0.007|
111 (0.127)	|0.002	0.088	0.014	0.019	0.003	0.002|
Multiallelic Dprime: 0.405
BLOCK 816.  MARKERS: 4044 4045 4046 4047 4048 4049 4050
1111213 (0.350)	|0.243	0.000	0.085	0.016	0.003|
3311231 (0.340)	|0.312	0.006	0.004	0.008	0.000|
1333333 (0.139)	|0.038	0.086	0.000	0.000	0.000|
3311233 (0.082)	|0.081	0.000	0.000	0.000	0.000|
1333233 (0.042)	|0.010	0.019	0.000	0.000	0.013|
1313233 (0.024)	|0.005	0.000	0.014	0.000	0.000|
Multiallelic Dprime: 0.594
BLOCK 817.  MARKERS: 4052 4053 4054 4055 4056 4057 4058 4059 4060 4061 4062 4063 4064 4065
13132243412213 (0.693)	|0.695	0.002	0.000|
41133223222232 (0.118)	|0.000	0.118	0.000|
13313422211132 (0.111)	|0.000	0.000	0.111|
13133223222232 (0.025)	|0.000	0.025	0.000|
13333223212213 (0.017)	|0.017	0.000	0.000|
Multiallelic Dprime: 0.993
BLOCK 818.  MARKERS: 4066 4067 4068
412 (0.748)	|0.240	0.209	0.102	0.175|
212 (0.140)	|0.056	0.077	0.000	0.007|
434 (0.112)	|0.007	0.004	0.095	0.003|
Multiallelic Dprime: 0.371
BLOCK 819.  MARKERS: 4069 4070 4071 4072 4073 4074 4075 4076 4077
211242331 (0.304)	|0.197	0.081	0.025|
411124123 (0.290)	|0.070	0.115	0.103|
433242331 (0.195)	|0.163	0.022	0.012|
411242331 (0.184)	|0.103	0.020	0.062|
Multiallelic Dprime: 0.369
BLOCK 820.  MARKERS: 4079 4080
12 (0.548)	|0.386	0.160	0.002|
34 (0.247)	|0.083	0.163	0.000|
14 (0.205)	|0.041	0.138	0.027|
Multiallelic Dprime: 0.436
BLOCK 821.  MARKERS: 4082 4083
11 (0.510)	|0.302	0.140	0.041	0.017|
34 (0.461)	|0.064	0.119	0.166	0.107|
31 (0.029)	|0.001	0.012	0.014	0.002|
Multiallelic Dprime: 0.472
BLOCK 822.  MARKERS: 4086 4087 4088 4089 4090 4091 4092
1223143 (0.367)	|0.338	0.028	0.001|
3423143 (0.272)	|0.192	0.080	0.000|
3431213 (0.219)	|0.173	0.047	0.000|
3423141 (0.125)	|0.033	0.082	0.011|
Multiallelic Dprime: 0.392
BLOCK 823.  MARKERS: 4095 4096
41 (0.747)	|0.493	0.144	0.031	0.063	0.012|
23 (0.240)	|0.166	0.000	0.071	0.001	0.000|
21 (0.013)	|0.000	0.000	0.000	0.013	0.000|
Multiallelic Dprime: 0.279
BLOCK 824.  MARKERS: 4097 4098 4099 4100 4101 4102 4103
1313133 (0.659)	|0.398	0.191	0.069|
1113331 (0.144)	|0.143	0.001	0.000|
3131111 (0.103)	|0.099	0.004	0.000|
3131131 (0.076)	|0.023	0.044	0.010|
1113131 (0.012)	|0.011	0.000	0.001|
Multiallelic Dprime: 0.571
BLOCK 825.  MARKERS: 4105 4106 4107
322 (0.678)	|0.228	0.108	0.084	0.159	0.053	0.008|
144 (0.241)	|0.015	0.100	0.047	0.008	0.044	0.004|
324 (0.081)	|0.003	0.030	0.037	0.000	0.006	0.000|
Multiallelic Dprime: 0.505
BLOCK 826.  MARKERS: 4108 4109 4110 4111 4112 4113 4114 4115 4116 4117 4118
24142114143 (0.250)	|0.187	0.019	0.042|
22142124141 (0.240)	|0.206	0.020	0.014|
22142124143 (0.167)	|0.036	0.073	0.058|
42321424413 (0.166)	|0.028	0.100	0.039|
22142122143 (0.101)	|0.063	0.020	0.020|
24142124141 (0.013)	|0.012	0.000	0.000|
Multiallelic Dprime: 0.486
BLOCK 827.  MARKERS: 4120 4121
32 (0.554)	|0.243	0.233	0.076|
14 (0.260)	|0.216	0.044	0.000|
34 (0.186)	|0.043	0.068	0.073|
Multiallelic Dprime: 0.337
BLOCK 828.  MARKERS: 4124 4125
24 (0.502)	|0.013	0.217	0.272|
34 (0.346)	|0.284	0.057	0.005|
31 (0.148)	|0.069	0.077	0.002|
Multiallelic Dprime: 0.658
BLOCK 829.  MARKERS: 4126 4127 4128
333 (0.367)	|0.344	0.006	0.010	0.003|
313 (0.351)	|0.232	0.094	0.018	0.006|
211 (0.280)	|0.212	0.024	0.033	0.010|
Multiallelic Dprime: 0.437
BLOCK 830.  MARKERS: 4131 4132 4133
112 (0.789)	|0.497	0.179	0.113|
333 (0.124)	|0.072	0.022	0.030|
312 (0.062)	|0.036	0.020	0.007|
313 (0.019)	|0.011	0.004	0.005|
Multiallelic Dprime: 0.070
BLOCK 831.  MARKERS: 4136 4137
33 (0.616)	|0.585	0.029	0.002|
31 (0.227)	|0.104	0.000	0.121|
11 (0.156)	|0.000	0.159	0.000|
Multiallelic Dprime: 0.795
BLOCK 832.  MARKERS: 4138 4139
11 (0.689)	|0.483	0.000	0.205|
33 (0.187)	|0.027	0.159	0.000|
31 (0.122)	|0.002	0.122	0.000|
Multiallelic Dprime: 0.896
BLOCK 833.  MARKERS: 4140 4141 4142
123 (0.513)	|0.333	0.056	0.124|
343 (0.281)	|0.121	0.057	0.103|
124 (0.205)	|0.009	0.188	0.007|
Multiallelic Dprime: 0.437
BLOCK 834.  MARKERS: 4144 4145
23 (0.463)	|0.124	0.322	0.018|
21 (0.302)	|0.026	0.000	0.276|
43 (0.233)	|0.233	0.000	0.000|
Multiallelic Dprime: 0.825
BLOCK 835.  MARKERS: 4146 4147
22 (0.383)	|0.178	0.133	0.060	0.008|
44 (0.322)	|0.149	0.083	0.074	0.013|
42 (0.294)	|0.140	0.122	0.022	0.005|
Multiallelic Dprime: 0.090
BLOCK 836.  MARKERS: 4149 4150 4151 4152 4153 4154 4155
2312432 (0.467)	|0.230	0.086	0.078	0.059	0.009	0.003|
3134234 (0.337)	|0.066	0.191	0.057	0.021	0.002	0.000|
2312242 (0.157)	|0.032	0.002	0.088	0.028	0.001	0.005|
2312232 (0.026)	|0.006	0.002	0.010	0.001	0.003	0.003|
Multiallelic Dprime: 0.399
BLOCK 837.  MARKERS: 4156 4157 4158 4159 4160
12123 (0.340)	|0.282	0.022	0.033|
33323 (0.286)	|0.035	0.189	0.056|
32343 (0.235)	|0.106	0.058	0.065|
32324 (0.111)	|0.046	0.057	0.005|
32323 (0.016)	|0.007	0.008	0.000|
32123 (0.011)	|0.004	0.002	0.004|
Multiallelic Dprime: 0.466
BLOCK 838.  MARKERS: 4161 4162 4163 4164
1133 (0.479)	|0.280	0.049	0.032	0.083	0.018	0.015|
1312 (0.337)	|0.110	0.209	0.007	0.007	0.000	0.001|
4112 (0.163)	|0.028	0.006	0.112	0.016	0.000	0.000|
Multiallelic Dprime: 0.540
BLOCK 839.  MARKERS: 4167 4168 4169 4170 4171 4172
432112 (0.423)	|0.191	0.180	0.052|
422132 (0.268)	|0.188	0.043	0.037|
232112 (0.151)	|0.104	0.036	0.011|
434214 (0.107)	|0.063	0.019	0.025|
432114 (0.023)	|0.015	0.004	0.004|
432132 (0.018)	|0.011	0.004	0.003|
Multiallelic Dprime: 0.245
BLOCK 840.  MARKERS: 4175 4176
12 (0.575)	|0.413	0.143	0.017|
32 (0.291)	|0.011	0.278	0.002|
14 (0.134)	|0.032	0.000	0.100|
Multiallelic Dprime: 0.722
BLOCK 841.  MARKERS: 4179 4180
14 (0.457)	|0.373	0.000	0.000	0.034	0.026	0.000	0.019	0.000|
11 (0.421)	|0.000	0.285	0.099	0.000	0.000	0.024	0.001	0.000|
21 (0.120)	|0.000	0.067	0.029	0.000	0.000	0.002	0.000	0.018|
Multiallelic Dprime: 0.884
BLOCK 842.  MARKERS: 4181 4182 4183 4184 4185 4186 4187 4188 4189 4190 4191
12222414113 (0.374)	|0.000	0.366	0.009|
32422432113 (0.350)	|0.278	0.000	0.072|
34244114334 (0.128)	|0.129	0.000	0.000|
12222432113 (0.034)	|0.034	0.000	0.000|
12222412113 (0.026)	|0.026	0.000	0.000|
32222414113 (0.026)	|0.000	0.026	0.000|
12422432113 (0.021)	|0.020	0.000	0.001|
32224414333 (0.018)	|0.018	0.000	0.000|
Multiallelic Dprime: 0.898
BLOCK 843.  MARKERS: 4192 4193
32 (0.521)	|0.100	0.233	0.112	0.053	0.011|
14 (0.395)	|0.346	0.024	0.007	0.002	0.000|
34 (0.084)	|0.029	0.043	0.000	0.009	0.000|
Multiallelic Dprime: 0.692
BLOCK 844.  MARKERS: 4195 4196 4197 4198 4199
23312 (0.476)	|0.231	0.235	0.010|
11134 (0.299)	|0.243	0.038	0.018|
11132 (0.119)	|0.095	0.024	0.000|
13112 (0.063)	|0.021	0.040	0.003|
13134 (0.011)	|0.009	0.002	0.000|
Multiallelic Dprime: 0.441
BLOCK 845.  MARKERS: 4200 4201
22 (0.624)	|0.586	0.025	0.012|
43 (0.345)	|0.048	0.295	0.002|
42 (0.031)	|0.030	0.000	0.000|
Multiallelic Dprime: 0.843
BLOCK 846.  MARKERS: 4202 4203
44 (0.662)	|0.208	0.297	0.117	0.040|
21 (0.321)	|0.177	0.067	0.056	0.018|
24 (0.014)	|0.003	0.008	0.002	0.002|
Multiallelic Dprime: 0.256
BLOCK 847.  MARKERS: 4208 4209 4210 4211
1413 (0.387)	|0.168	0.139	0.079|
3413 (0.373)	|0.176	0.120	0.077|
1224 (0.174)	|0.086	0.065	0.023|
1423 (0.062)	|0.025	0.026	0.010|
Multiallelic Dprime: 0.059
BLOCK 848.  MARKERS: 4214 4215
32 (0.457)	|0.399	0.016	0.008	0.020	0.000|
11 (0.352)	|0.009	0.225	0.021	0.080	0.001|
12 (0.191)	|0.005	0.009	0.152	0.000	0.013|
Multiallelic Dprime: 0.864
BLOCK 849.  MARKERS: 4216 4217 4218 4219 4220 4221 4222 4223 4224
423331241 (0.411)	|0.333	0.006	0.071|
323321242 (0.249)	|0.011	0.219	0.013|
344333332 (0.181)	|0.008	0.016	0.154|
323121242 (0.099)	|0.011	0.085	0.003|
344331241 (0.014)	|0.002	0.001	0.012|
Multiallelic Dprime: 0.792
BLOCK 850.  MARKERS: 4225 4226 4227
132 (0.375)	|0.061	0.309	0.004|
314 (0.340)	|0.334	0.006	0.000|
332 (0.275)	|0.224	0.002	0.049|
Multiallelic Dprime: 0.823
BLOCK 851.  MARKERS: 4232 4233
21 (0.627)	|0.379	0.079	0.137	0.024|
43 (0.319)	|0.069	0.199	0.038	0.012|
23 (0.054)	|0.047	0.006	0.000	0.000|
Multiallelic Dprime: 0.470
BLOCK 852.  MARKERS: 4235 4236 4237 4238 4239 4240 4241 4242
12214412 (0.496)	|0.430	0.002	0.062|
34212312 (0.284)	|0.010	0.270	0.003|
14122334 (0.172)	|0.000	0.100	0.074|
14122312 (0.035)	|0.001	0.022	0.012|
Multiallelic Dprime: 0.821
BLOCK 853.  MARKERS: 4243 4244
34 (0.444)	|0.386	0.058|
22 (0.402)	|0.166	0.237|
32 (0.154)	|0.145	0.007|
Multiallelic Dprime: 0.635
BLOCK 854.  MARKERS: 4246 4247
41 (0.696)	|0.536	0.089	0.066|
32 (0.304)	|0.239	0.022	0.042|
Multiallelic Dprime: 0.088
BLOCK 855.  MARKERS: 4251 4252
22 (0.775)	|0.384	0.291	0.100|
42 (0.111)	|0.042	0.068	0.002|
44 (0.108)	|0.079	0.029	0.000|
Multiallelic Dprime: 0.222
BLOCK 856.  MARKERS: 4253 4254 4255
233 (0.511)	|0.006	0.308	0.102	0.017	0.043	0.032	0.000|
431 (0.387)	|0.327	0.010	0.008	0.002	0.009	0.019	0.012|
213 (0.103)	|0.012	0.016	0.000	0.068	0.004	0.000	0.000|
Multiallelic Dprime: 0.813
BLOCK 857.  MARKERS: 4256 4257 4258 4259 4260 4261 4262 4263 4264
213441323 (0.345)	|0.195	0.002	0.143	0.003|
232421143 (0.334)	|0.028	0.272	0.004	0.024|
412242122 (0.109)	|0.012	0.024	0.000	0.073|
212441122 (0.087)	|0.079	0.001	0.000	0.007|
232421123 (0.056)	|0.000	0.000	0.004	0.051|
212242122 (0.052)	|0.000	0.001	0.043	0.006|
213441143 (0.013)	|0.013	0.000	0.000	0.000|
Multiallelic Dprime: 0.755
BLOCK 858.  MARKERS: 4265 4266 4267 4268 4269
11142 (0.326)	|0.294	0.017	0.014|
13323 (0.303)	|0.005	0.291	0.006|
31123 (0.194)	|0.056	0.003	0.132|
11123 (0.165)	|0.021	0.027	0.117|
Multiallelic Dprime: 0.782
BLOCK 859.  MARKERS: 4272 4273 4274 4275 4276
22224 (0.384)	|0.217	0.155	0.011|
43421 (0.341)	|0.218	0.113	0.011|
22244 (0.270)	|0.171	0.093	0.006|
Multiallelic Dprime: 0.072
BLOCK 860.  MARKERS: 4281 4282
21 (0.609)	|0.474	0.135|
13 (0.363)	|0.264	0.099|
23 (0.028)	|0.020	0.008|
Multiallelic Dprime: 0.077
BLOCK 861.  MARKERS: 4283 4284
12 (0.759)	|0.680	0.065	0.009|
24 (0.241)	|0.012	0.225	0.004|
Multiallelic Dprime: 0.910
BLOCK 862.  MARKERS: 4286 4287
43 (0.692)	|0.271	0.421|
21 (0.290)	|0.276	0.014|
23 (0.013)	|0.002	0.011|
Multiallelic Dprime: 0.834
BLOCK 863.  MARKERS: 4288 4289 4290
112 (0.549)	|0.373	0.141	0.031|
334 (0.451)	|0.104	0.335	0.008|
Multiallelic Dprime: 0.517
BLOCK 864.  MARKERS: 4291 4292 4293 4294
1134 (0.477)	|0.041	0.353	0.063	0.019	0.000	0.001|
3312 (0.476)	|0.353	0.015	0.002	0.059	0.034	0.012|
1132 (0.039)	|0.007	0.000	0.032	0.000	0.000	0.000|
Multiallelic Dprime: 0.804
BLOCK 865.  MARKERS: 4295 4296 4297 4298 4299
21112 (0.404)	|0.156	0.160	0.082	0.005|
43424 (0.370)	|0.177	0.089	0.101	0.000|
43422 (0.097)	|0.038	0.039	0.016	0.003|
21122 (0.080)	|0.030	0.038	0.010	0.000|
43122 (0.034)	|0.012	0.011	0.011	0.000|
41122 (0.014)	|0.008	0.002	0.003	0.000|
Multiallelic Dprime: 0.146
BLOCK 866.  MARKERS: 4307 4308 4309 4310 4311
34221 (0.421)	|0.386	0.018	0.017|
14442 (0.340)	|0.236	0.095	0.005|
32442 (0.225)	|0.047	0.158	0.019|
34442 (0.011)	|0.007	0.001	0.002|
Multiallelic Dprime: 0.486
BLOCK 867.  MARKERS: 4313 4314
14 (0.678)	|0.380	0.010	0.206	0.082|
32 (0.274)	|0.040	0.229	0.000	0.004|
34 (0.044)	|0.003	0.000	0.000	0.041|
Multiallelic Dprime: 0.764
BLOCK 868.  MARKERS: 4315 4316 4317 4318
3311 (0.424)	|0.254	0.065	0.041	0.063|
1331 (0.243)	|0.028	0.032	0.183	0.000|
3133 (0.205)	|0.006	0.162	0.028	0.004|
3331 (0.127)	|0.061	0.016	0.005	0.042|
Multiallelic Dprime: 0.586
BLOCK 869.  MARKERS: 4319 4320 4321 4322 4323 4324
131432 (0.349)	|0.088	0.224	0.007	0.008	0.000	0.010|
311214 (0.275)	|0.238	0.017	0.004	0.013	0.001	0.000|
133214 (0.258)	|0.034	0.023	0.060	0.106	0.019	0.003|
131214 (0.108)	|0.017	0.004	0.079	0.006	0.000	0.000|
Multiallelic Dprime: 0.668
BLOCK 870.  MARKERS: 4325 4326 4327 4328 4329 4330 4331 4332 4333
213422323 (0.376)	|0.358	0.003	0.001	0.002	0.009|
432222241 (0.266)	|0.044	0.038	0.188	0.000	0.000|
432222223 (0.154)	|0.013	0.058	0.000	0.081	0.000|
213444323 (0.135)	|0.003	0.124	0.006	0.000	0.000|
432422241 (0.020)	|0.002	0.000	0.000	0.000	0.017|
412222241 (0.016)	|0.000	0.002	0.012	0.000	0.000|
Multiallelic Dprime: 0.818
BLOCK 871.  MARKERS: 4335 4336 4337 4338 4339 4340 4341 4342 4343
323413132 (0.427)	|0.425	0.000	0.000|
111211312 (0.238)	|0.138	0.000	0.100|
323431113 (0.212)	|0.000	0.213	0.000|
323413112 (0.086)	|0.000	0.000	0.086|
323411132 (0.027)	|0.027	0.000	0.000|
Multiallelic Dprime: 0.833
BLOCK 872.  MARKERS: 4344 4345 4346
223 (0.592)	|0.402	0.116	0.016	0.058|
421 (0.213)	|0.014	0.159	0.000	0.040|
443 (0.188)	|0.014	0.012	0.154	0.007|
Multiallelic Dprime: 0.675
BLOCK 873.  MARKERS: 4348 4349 4350 4351
4123 (0.430)	|0.179	0.245|
2321 (0.287)	|0.194	0.089|
2143 (0.171)	|0.082	0.087|
2123 (0.110)	|0.081	0.029|
Multiallelic Dprime: 0.252
BLOCK 874.  MARKERS: 4353 4354
21 (0.537)	|0.309	0.146	0.082|
13 (0.453)	|0.278	0.119	0.054|
Multiallelic Dprime: 0.053
BLOCK 875.  MARKERS: 4356 4357
22 (0.595)	|0.253	0.207	0.057	0.064|
42 (0.268)	|0.070	0.080	0.096	0.016|
24 (0.136)	|0.039	0.042	0.023	0.030|
Multiallelic Dprime: 0.210
BLOCK 876.  MARKERS: 4358 4359 4360 4361 4362 4363
131424 (0.360)	|0.104	0.185	0.057	0.004	0.000	0.000	0.007|
113222 (0.329)	|0.290	0.007	0.007	0.002	0.001	0.000	0.000|
131444 (0.177)	|0.066	0.001	0.041	0.008	0.039	0.000	0.002|
331224 (0.114)	|0.019	0.000	0.031	0.044	0.000	0.010	0.000|
Multiallelic Dprime: 0.644
BLOCK 877.  MARKERS: 4366 4367 4368 4369 4370 4371 4372 4373 4374 4375 4376 4377 4378
4433344223421 (0.493)	|0.424	0.053	0.008	0.000|
4433342232231 (0.195)	|0.010	0.008	0.174	0.000|
2232122422231 (0.139)	|0.013	0.118	0.000	0.000|
2413342422233 (0.058)	|0.000	0.000	0.000	0.060|
2213342422233 (0.040)	|0.000	0.000	0.000	0.038|
4433342223421 (0.010)	|0.002	0.000	0.000	0.000|
2413342422231 (0.010)	|0.000	0.003	0.000	0.000|
Multiallelic Dprime: 0.863
BLOCK 878.  MARKERS: 4379 4380 4381 4382 4383 4384
234113 (0.470)	|0.157	0.106	0.094	0.038	0.060	0.016|
433113 (0.202)	|0.026	0.042	0.014	0.023	0.071	0.026|
433421 (0.189)	|0.015	0.029	0.055	0.071	0.018	0.001|
443123 (0.105)	|0.023	0.032	0.010	0.031	0.007	0.002|
Multiallelic Dprime: 0.308
BLOCK 879.  MARKERS: 4387 4388 4389 4390 4391 4392 4393 4394
42333143 (0.223)	|0.173	0.037	0.012|
32313121 (0.219)	|0.133	0.050	0.037|
32333121 (0.178)	|0.113	0.050	0.017|
32131423 (0.171)	|0.083	0.077	0.011|
34333123 (0.157)	|0.091	0.011	0.056|
32333143 (0.047)	|0.015	0.031	0.002|
Multiallelic Dprime: 0.230
BLOCK 880.  MARKERS: 4396 4397
33 (0.610)	|0.510	0.098|
31 (0.255)	|0.211	0.044|
13 (0.135)	|0.097	0.035|
Multiallelic Dprime: 0.077
BLOCK 881.  MARKERS: 4398 4399
44 (0.817)	|0.740	0.024	0.054|
22 (0.177)	|0.011	0.159	0.001|
Multiallelic Dprime: 0.913
BLOCK 882.  MARKERS: 4400 4401
13 (0.755)	|0.422	0.090	0.238|
34 (0.183)	|0.014	0.169	0.000|
14 (0.056)	|0.029	0.027	0.000|
Multiallelic Dprime: 0.752
BLOCK 883.  MARKERS: 4402 4403
22 (0.467)	|0.387	0.080|
42 (0.290)	|0.223	0.066|
24 (0.239)	|0.200	0.039|
Multiallelic Dprime: 0.095
BLOCK 884.  MARKERS: 4405 4406
43 (0.812)	|0.454	0.245	0.112|
11 (0.188)	|0.100	0.041	0.047|
Multiallelic Dprime: 0.111
BLOCK 885.  MARKERS: 4408 4409
32 (0.554)	|0.230	0.230	0.092|
12 (0.286)	|0.112	0.061	0.114|
34 (0.159)	|0.099	0.033	0.027|
Multiallelic Dprime: 0.231
BLOCK 886.  MARKERS: 4412 4413
32 (0.441)	|0.060	0.219	0.006	0.152	0.005|
34 (0.324)	|0.315	0.000	0.003	0.001	0.000|
12 (0.232)	|0.002	0.002	0.183	0.003	0.040|
Multiallelic Dprime: 0.906
BLOCK 887.  MARKERS: 4414 4415 4416 4417
4221 (0.376)	|0.167	0.061	0.056	0.052	0.018	0.017|
2223 (0.220)	|0.124	0.020	0.030	0.020	0.014	0.006|
2123 (0.193)	|0.110	0.030	0.015	0.016	0.009	0.005|
2241 (0.155)	|0.070	0.056	0.022	0.003	0.001	0.000|
2221 (0.047)	|0.010	0.017	0.018	0.000	0.002	0.000|
Multiallelic Dprime: 0.180
BLOCK 888.  MARKERS: 4418 4419 4420 4421 4422 4423
133322 (0.490)	|0.421	0.021	0.046|
312222 (0.184)	|0.071	0.033	0.078|
133343 (0.146)	|0.130	0.011	0.002|
332222 (0.092)	|0.023	0.061	0.008|
133342 (0.044)	|0.007	0.012	0.023|
132222 (0.029)	|0.003	0.022	0.004|
Multiallelic Dprime: 0.565
BLOCK 889.  MARKERS: 4424 4425 4426
222 (0.666)	|0.352	0.202	0.033	0.039	0.034|
223 (0.168)	|0.049	0.005	0.053	0.060	0.002|
442 (0.164)	|0.022	0.002	0.118	0.015	0.005|
Multiallelic Dprime: 0.603
BLOCK 890.  MARKERS: 4427 4428 4429 4430
2242 (0.422)	|0.422	0.000	0.000|
4422 (0.209)	|0.000	0.208	0.000|
4224 (0.205)	|0.205	0.000	0.000|
4222 (0.114)	|0.025	0.000	0.090|
2222 (0.041)	|0.000	0.000	0.041|
Multiallelic Dprime: 0.972
BLOCK 891.  MARKERS: 4431 4432
21 (0.660)	|0.246	0.223	0.191|
43 (0.209)	|0.067	0.068	0.074|
41 (0.131)	|0.045	0.053	0.033|
Multiallelic Dprime: 0.058
BLOCK 892.  MARKERS: 4440 4441 4442
412 (0.357)	|0.312	0.002	0.044|
431 (0.344)	|0.098	0.080	0.167|
331 (0.299)	|0.024	0.257	0.010|
Multiallelic Dprime: 0.659
BLOCK 893.  MARKERS: 4443 4444
34 (0.433)	|0.162	0.136	0.058	0.061	0.003|
12 (0.338)	|0.183	0.069	0.047	0.029	0.007|
32 (0.220)	|0.106	0.081	0.014	0.014	0.000|
Multiallelic Dprime: 0.167
BLOCK 894.  MARKERS: 4447 4448 4449 4450 4451 4452 4453
2314314 (0.450)	|0.447	0.002	0.000|
1314231 (0.292)	|0.050	0.242	0.000|
2314231 (0.120)	|0.059	0.061	0.000|
1132231 (0.104)	|0.000	0.000	0.102|
2314331 (0.011)	|0.009	0.000	0.002|
Multiallelic Dprime: 0.829
BLOCK 895.  MARKERS: 4454 4455
43 (0.573)	|0.489	0.081|
41 (0.315)	|0.270	0.045|
31 (0.108)	|0.053	0.055|
Multiallelic Dprime: 0.237
BLOCK 896.  MARKERS: 4457 4458
11 (0.813)	|0.615	0.193|
22 (0.182)	|0.174	0.004|
Multiallelic Dprime: 0.889
BLOCK 897.  MARKERS: 4461 4462
11 (0.794)	|0.328	0.275	0.187|
33 (0.196)	|0.041	0.066	0.089|
Multiallelic Dprime: 0.241
BLOCK 898.  MARKERS: 4464 4465
12 (0.372)	|0.147	0.136	0.082	0.000|
22 (0.346)	|0.141	0.117	0.076	0.006|
14 (0.277)	|0.104	0.127	0.036	0.005|
Multiallelic Dprime: 0.079
BLOCK 899.  MARKERS: 4469 4470 4471 4472 4473 4474 4475 4476 4477 4478
1144341213 (0.392)	|0.378	0.016|
3332123431 (0.380)	|0.064	0.316|
3332123411 (0.194)	|0.040	0.156|
1144341211 (0.011)	|0.004	0.007|
Multiallelic Dprime: 0.745
BLOCK 900.  MARKERS: 4479 4480
14 (0.503)	|0.244	0.128	0.128|
32 (0.497)	|0.245	0.136	0.107|
Multiallelic Dprime: 0.036
BLOCK 901.  MARKERS: 4482 4483 4484 4485 4486
13143 (0.488)	|0.344	0.086	0.059|
44322 (0.263)	|0.169	0.041	0.055|
13122 (0.235)	|0.159	0.037	0.039|
Multiallelic Dprime: 0.070
BLOCK 902.  MARKERS: 4490 4491
13 (0.675)	|0.288	0.248	0.140|
31 (0.168)	|0.151	0.014	0.003|
33 (0.157)	|0.047	0.108	0.002|
Multiallelic Dprime: 0.383
BLOCK 903.  MARKERS: 4492 4493
33 (0.486)	|0.288	0.108	0.090|
13 (0.370)	|0.244	0.077	0.049|
31 (0.144)	|0.051	0.087	0.006|
Multiallelic Dprime: 0.183
BLOCK 904.  MARKERS: 4495 4496
31 (0.582)	|0.284	0.171	0.127|
33 (0.272)	|0.130	0.052	0.089|
13 (0.146)	|0.099	0.023	0.024|
Multiallelic Dprime: 0.156
BLOCK 905.  MARKERS: 4500 4501
23 (0.512)	|0.434	0.078|
24 (0.246)	|0.142	0.101|
13 (0.241)	|0.204	0.037|
Multiallelic Dprime: 0.296
BLOCK 906.  MARKERS: 4502 4503
33 (0.780)	|0.474	0.111	0.191|
11 (0.217)	|0.016	0.181	0.021|
Multiallelic Dprime: 0.762
BLOCK 907.  MARKERS: 4505 4506
22 (0.490)	|0.467	0.005	0.005	0.004|
44 (0.295)	|0.011	0.273	0.000	0.001|
42 (0.211)	|0.028	0.000	0.155	0.025|
Multiallelic Dprime: 0.923
BLOCK 908.  MARKERS: 4507 4508 4509 4510 4511
44142 (0.505)	|0.425	0.080|
42323 (0.284)	|0.111	0.173|
32142 (0.160)	|0.105	0.055|
42143 (0.029)	|0.024	0.006|
Multiallelic Dprime: 0.401
BLOCK 909.  MARKERS: 4513 4514
23 (0.679)	|0.458	0.140	0.076|
41 (0.321)	|0.103	0.165	0.054|
Multiallelic Dprime: 0.359
BLOCK 910.  MARKERS: 4518 4519
34 (0.562)	|0.210	0.182	0.127	0.035	0.002|
32 (0.305)	|0.109	0.131	0.039	0.021	0.002|
22 (0.130)	|0.055	0.029	0.018	0.020	0.008|
Multiallelic Dprime: 0.124
BLOCK 911.  MARKERS: 4524 4525 4526 4527 4528
21132 (0.378)	|0.307	0.070	0.002|
21112 (0.342)	|0.113	0.014	0.215|
13213 (0.184)	|0.020	0.151	0.013|
21213 (0.075)	|0.007	0.068	0.000|
23213 (0.012)	|0.003	0.010	0.000|
Multiallelic Dprime: 0.667
BLOCK 912.  MARKERS: 4531 4532
21 (0.453)	|0.404	0.010	0.022	0.012	0.000|
23 (0.312)	|0.013	0.029	0.101	0.134	0.033|
33 (0.235)	|0.042	0.136	0.051	0.003	0.000|
Multiallelic Dprime: 0.740
BLOCK 913.  MARKERS: 4533 4534 4535 4536 4537
24141 (0.458)	|0.128	0.128	0.092	0.112|
42423 (0.175)	|0.058	0.056	0.042	0.017|
24123 (0.173)	|0.060	0.042	0.058	0.013|
22423 (0.149)	|0.040	0.028	0.033	0.046|
24121 (0.035)	|0.007	0.002	0.018	0.007|
Multiallelic Dprime: 0.149
BLOCK 914.  MARKERS: 4540 4541 4542
434 (0.298)	|0.227	0.071|
234 (0.257)	|0.199	0.059|
242 (0.243)	|0.166	0.077|
244 (0.196)	|0.149	0.047|
Multiallelic Dprime: 0.078
BLOCK 915.  MARKERS: 4543 4544
22 (0.745)	|0.382	0.130	0.172	0.025	0.024|
44 (0.255)	|0.073	0.157	0.019	0.003	0.002|
Multiallelic Dprime: 0.463
BLOCK 916.  MARKERS: 4545 4546 4547 4548 4549 4550 4551
4322222 (0.454)	|0.340	0.092	0.018|
4444444 (0.287)	|0.086	0.093	0.108|
3444444 (0.192)	|0.097	0.080	0.015|
4322444 (0.028)	|0.008	0.000	0.021|
4422222 (0.027)	|0.017	0.009	0.001|
Multiallelic Dprime: 0.372
BLOCK 917.  MARKERS: 4554 4555 4556
214 (0.558)	|0.439	0.033	0.087|
144 (0.277)	|0.005	0.253	0.018|
212 (0.163)	|0.010	0.003	0.150|
Multiallelic Dprime: 0.811
BLOCK 918.  MARKERS: 4557 4558
13 (0.455)	|0.329	0.122	0.003|
31 (0.288)	|0.011	0.275	0.002|
33 (0.257)	|0.103	0.016	0.140|
Multiallelic Dprime: 0.639
BLOCK 919.  MARKERS: 4559 4560
32 (0.443)	|0.333	0.028	0.043	0.015	0.007	0.009|
12 (0.413)	|0.147	0.192	0.043	0.027	0.000	0.000|
33 (0.144)	|0.104	0.014	0.010	0.005	0.003	0.000|
Multiallelic Dprime: 0.447
BLOCK 920.  MARKERS: 4561 4562 4563 4564 4565 4566 4567 4568 4569 4570
4114142211 (0.584)	|0.443	0.049	0.078	0.009	0.000|
2232121433 (0.234)	|0.117	0.082	0.021	0.005	0.005|
4232422211 (0.097)	|0.037	0.005	0.009	0.046	0.000|
2232142211 (0.047)	|0.006	0.014	0.014	0.000	0.014|
4114122211 (0.010)	|0.007	0.002	0.000	0.000	0.000|
4214122211 (0.010)	|0.005	0.000	0.000	0.002	0.000|
Multiallelic Dprime: 0.373
BLOCK 921.  MARKERS: 4574 4575 4576 4577 4578 4579
321131 (0.619)	|0.274	0.205	0.141|
343132 (0.155)	|0.072	0.031	0.052|
143411 (0.126)	|0.058	0.030	0.038|
343131 (0.067)	|0.042	0.018	0.007|
143111 (0.019)	|0.007	0.007	0.004|
Multiallelic Dprime: 0.118
BLOCK 922.  MARKERS: 4581 4582
33 (0.459)	|0.295	0.132	0.033|
13 (0.298)	|0.196	0.084	0.019|
31 (0.242)	|0.151	0.079	0.012|
Multiallelic Dprime: 0.030
BLOCK 923.  MARKERS: 4589 4590
43 (0.642)	|0.396	0.246|
21 (0.294)	|0.091	0.203|
23 (0.064)	|0.027	0.037|
Multiallelic Dprime: 0.358
BLOCK 924.  MARKERS: 4591 4592 4593
241 (0.513)	|0.328	0.162	0.024|
423 (0.487)	|0.193	0.150	0.143|
Multiallelic Dprime: 0.251
BLOCK 925.  MARKERS: 4597 4598
11 (0.521)	|0.290	0.159	0.072|
31 (0.311)	|0.153	0.096	0.059|
33 (0.168)	|0.055	0.077	0.036|
Multiallelic Dprime: 0.114
BLOCK 926.  MARKERS: 4604 4605
34 (0.497)	|0.451	0.047|
24 (0.332)	|0.277	0.055|
32 (0.168)	|0.165	0.002|
Multiallelic Dprime: 0.297
BLOCK 927.  MARKERS: 4607 4608
13 (0.896)	|0.521	0.219	0.156|
31 (0.104)	|0.065	0.028	0.011|
Multiallelic Dprime: 0.118
BLOCK 928.  MARKERS: 4610 4611
23 (0.586)	|0.382	0.167	0.027	0.005|
24 (0.246)	|0.176	0.061	0.004	0.006|
43 (0.168)	|0.098	0.051	0.012	0.004|
Multiallelic Dprime: 0.074
BLOCK 929.  MARKERS: 4614 4615 4616 4617
3231 (0.657)	|0.590	0.000	0.000	0.064|
1422 (0.279)	|0.000	0.199	0.080	0.000|
3422 (0.043)	|0.043	0.000	0.000	0.000|
3222 (0.015)	|0.012	0.000	0.000	0.002|
Multiallelic Dprime: 0.885
BLOCK 930.  MARKERS: 4618 4619 4620 4621 4622
43231 (0.650)	|0.177	0.305	0.167|
21413 (0.200)	|0.172	0.015	0.013|
21411 (0.081)	|0.005	0.076	0.000|
23231 (0.065)	|0.064	0.000	0.002|
Multiallelic Dprime: 0.595
BLOCK 931.  MARKERS: 4624 4625
23 (0.419)	|0.328	0.087|
43 (0.397)	|0.293	0.094|
22 (0.183)	|0.156	0.024|
Multiallelic Dprime: 0.108
BLOCK 932.  MARKERS: 4628 4629
11 (0.779)	|0.316	0.307	0.102	0.047|
33 (0.205)	|0.033	0.025	0.135	0.013|
Multiallelic Dprime: 0.546
BLOCK 933.  MARKERS: 4631 4632 4633
344 (0.357)	|0.295	0.060|
122 (0.331)	|0.297	0.034|
124 (0.246)	|0.244	0.002|
144 (0.060)	|0.057	0.003|
Multiallelic Dprime: 0.397
BLOCK 934.  MARKERS: 4634 4635
22 (0.899)	|0.392	0.209	0.168	0.097	0.022	0.007|
44 (0.101)	|0.064	0.013	0.016	0.004	0.000	0.005|
Multiallelic Dprime: 0.362
BLOCK 935.  MARKERS: 4638 4639 4640 4641 4642 4643 4644
4141314 (0.456)	|0.365	0.088	0.001	0.002|
2141314 (0.222)	|0.215	0.000	0.000	0.006|
2313142 (0.183)	|0.001	0.173	0.000	0.000|
2113112 (0.101)	|0.002	0.000	0.094	0.000|
2113114 (0.021)	|0.000	0.000	0.021	0.000|
2111314 (0.012)	|0.000	0.000	0.000	0.009|
Multiallelic Dprime: 0.753
BLOCK 936.  MARKERS: 4645 4646 4647 4648 4649 4650 4651 4652
33332334 (0.588)	|0.586	0.000	0.000|
11114111 (0.261)	|0.000	0.261	0.000|
11332331 (0.119)	|0.000	0.000	0.118|
33332331 (0.016)	|0.000	0.002	0.015|
Multiallelic Dprime: 0.998
BLOCK 937.  MARKERS: 4653 4654
31 (0.591)	|0.384	0.041	0.123	0.043|
33 (0.277)	|0.071	0.152	0.046	0.006|
13 (0.133)	|0.014	0.084	0.006	0.029|
Multiallelic Dprime: 0.500
BLOCK 938.  MARKERS: 4655 4656 4657
241 (0.469)	|0.436	0.028	0.000|
223 (0.277)	|0.014	0.259	0.000|
343 (0.175)	|0.171	0.001	0.003|
243 (0.077)	|0.049	0.018	0.010|
Multiallelic Dprime: 0.813
BLOCK 939.  MARKERS: 4658 4659 4660
442 (0.672)	|0.415	0.236	0.022|
211 (0.306)	|0.189	0.109	0.010|
441 (0.012)	|0.005	0.006	0.002|
Multiallelic Dprime: 0.011
BLOCK 940.  MARKERS: 4663 4664
21 (0.613)	|0.256	0.261	0.096|
43 (0.354)	|0.271	0.057	0.026|
23 (0.033)	|0.008	0.017	0.008|
Multiallelic Dprime: 0.435
BLOCK 941.  MARKERS: 4667 4668
23 (0.536)	|0.395	0.127	0.010|
43 (0.335)	|0.274	0.057	0.004|
44 (0.129)	|0.075	0.052	0.002|
Multiallelic Dprime: 0.134
BLOCK 942.  MARKERS: 4669 4670
24 (0.744)	|0.493	0.252|
12 (0.237)	|0.160	0.077|
22 (0.015)	|0.012	0.003|
Multiallelic Dprime: 0.049
BLOCK 943.  MARKERS: 4676 4677
41 (0.665)	|0.422	0.205	0.033|
22 (0.335)	|0.210	0.116	0.004|
Multiallelic Dprime: 0.042
BLOCK 944.  MARKERS: 4682 4683 4684
324 (0.633)	|0.580	0.000	0.000	0.048	0.000|
442 (0.321)	|0.011	0.166	0.117	0.000	0.022|
322 (0.037)	|0.000	0.023	0.012	0.000	0.003|
Multiallelic Dprime: 0.942
BLOCK 945.  MARKERS: 4685 4686 4687 4688 4689 4690 4691 4692
31232421 (0.596)	|0.189	0.065	0.156	0.151	0.032|
11432441 (0.189)	|0.025	0.059	0.032	0.030	0.040|
13414243 (0.129)	|0.038	0.046	0.018	0.013	0.011|
31432441 (0.051)	|0.007	0.029	0.004	0.004	0.006|
11232421 (0.025)	|0.003	0.020	0.000	0.001	0.000|
Multiallelic Dprime: 0.355
BLOCK 946.  MARKERS: 4696 4697 4698 4699 4700
33211 (0.264)	|0.055	0.202	0.004	0.005|
33233 (0.224)	|0.141	0.071	0.013	0.000|
31411 (0.211)	|0.156	0.054	0.000	0.000|
13211 (0.199)	|0.060	0.115	0.006	0.012|
33231 (0.093)	|0.075	0.012	0.003	0.000|
Multiallelic Dprime: 0.449
BLOCK 947.  MARKERS: 4703 4704 4705 4706 4707
11414 (0.491)	|0.157	0.177	0.155|
44131 (0.453)	|0.215	0.113	0.122|
14134 (0.026)	|0.015	0.003	0.009|
14131 (0.018)	|0.010	0.005	0.003|
Multiallelic Dprime: 0.157
BLOCK 948.  MARKERS: 4709 4710 4711
243 (0.401)	|0.375	0.000	0.022	0.000|
213 (0.298)	|0.006	0.292	0.000	0.000|
442 (0.297)	|0.003	0.000	0.146	0.144|
Multiallelic Dprime: 0.953
BLOCK 949.  MARKERS: 4712 4713 4714 4715
4422 (0.383)	|0.293	0.016	0.066	0.009|
4424 (0.294)	|0.254	0.023	0.016	0.003|
4442 (0.170)	|0.101	0.017	0.044	0.009|
2222 (0.145)	|0.041	0.090	0.004	0.011|
Multiallelic Dprime: 0.397
BLOCK 950.  MARKERS: 4717 4718 4719
434 (0.693)	|0.479	0.052	0.097	0.064|
232 (0.145)	|0.019	0.109	0.008	0.010|
414 (0.128)	|0.035	0.032	0.027	0.036|
234 (0.034)	|0.025	0.000	0.001	0.007|
Multiallelic Dprime: 0.479
BLOCK 951.  MARKERS: 4720 4721 4722
231 (0.558)	|0.422	0.042	0.092|
434 (0.193)	|0.068	0.052	0.072|
244 (0.133)	|0.045	0.074	0.015|
234 (0.116)	|0.088	0.025	0.003|
Multiallelic Dprime: 0.369
BLOCK 952.  MARKERS: 4723 4724 4725
114 (0.622)	|0.447	0.173|
112 (0.193)	|0.165	0.029|
334 (0.182)	|0.147	0.032|
Multiallelic Dprime: 0.303
BLOCK 953.  MARKERS: 4726 4727
13 (0.760)	|0.447	0.309|
31 (0.234)	|0.216	0.018|
Multiallelic Dprime: 0.767
BLOCK 954.  MARKERS: 4728 4729
33 (0.667)	|0.531	0.135|
24 (0.330)	|0.285	0.045|
Multiallelic Dprime: 0.245
BLOCK 955.  MARKERS: 4733 4734
43 (0.820)	|0.316	0.297	0.204|
14 (0.180)	|0.117	0.042	0.020|
Multiallelic Dprime: 0.390
BLOCK 956.  MARKERS: 4737 4738
13 (0.434)	|0.125	0.130	0.153	0.022|
11 (0.340)	|0.148	0.121	0.066	0.005|
33 (0.224)	|0.094	0.055	0.074	0.001|
Multiallelic Dprime: 0.154
BLOCK 957.  MARKERS: 4740 4741 4742
143 (0.366)	|0.131	0.106	0.069	0.060|
321 (0.307)	|0.129	0.059	0.052	0.068|
121 (0.293)	|0.134	0.080	0.038	0.035|
123 (0.029)	|0.011	0.009	0.009	0.000|
Multiallelic Dprime: 0.105
BLOCK 958.  MARKERS: 4744 4745 4746
111 (0.408)	|0.135	0.210	0.063|
321 (0.256)	|0.141	0.074	0.042|
311 (0.169)	|0.064	0.072	0.034|
112 (0.163)	|0.094	0.016	0.054|
Multiallelic Dprime: 0.234
BLOCK 959.  MARKERS: 4748 4749
24 (0.433)	|0.151	0.148	0.134|
22 (0.375)	|0.121	0.116	0.138|
44 (0.192)	|0.067	0.071	0.055|
Multiallelic Dprime: 0.049
BLOCK 960.  MARKERS: 4758 4759
21 (0.338)	|0.138	0.123	0.077|
41 (0.335)	|0.170	0.114	0.051|
22 (0.326)	|0.160	0.104	0.062|
Multiallelic Dprime: 0.068
BLOCK 961.  MARKERS: 4762 4763
32 (0.468)	|0.182	0.187	0.097|
33 (0.341)	|0.151	0.146	0.044|
12 (0.190)	|0.092	0.071	0.026|
Multiallelic Dprime: 0.079
BLOCK 962.  MARKERS: 4768 4769 4770
222 (0.425)	|0.227	0.132	0.056	0.008|
244 (0.403)	|0.196	0.127	0.079	0.001|
122 (0.166)	|0.091	0.033	0.041	0.002|
Multiallelic Dprime: 0.086
BLOCK 963.  MARKERS: 4772 4773 4774
422 (0.518)	|0.267	0.137	0.115|
444 (0.292)	|0.157	0.075	0.059|
222 (0.176)	|0.079	0.068	0.028|
442 (0.011)	|0.002	0.006	0.003|
Multiallelic Dprime: 0.074
BLOCK 964.  MARKERS: 4779 4780
23 (0.506)	|0.173	0.282	0.051|
43 (0.289)	|0.066	0.084	0.135|
21 (0.204)	|0.154	0.026	0.023|
Multiallelic Dprime: 0.398
BLOCK 965.  MARKERS: 4781 4782 4783
334 (0.395)	|0.305	0.082	0.008|
312 (0.391)	|0.329	0.025	0.037|
112 (0.209)	|0.195	0.007	0.005|
Multiallelic Dprime: 0.302
BLOCK 966.  MARKERS: 4786 4787
11 (0.829)	|0.724	0.106|
43 (0.118)	|0.021	0.097|
13 (0.050)	|0.018	0.032|
Multiallelic Dprime: 0.696
BLOCK 967.  MARKERS: 4788 4789 4790
432 (0.768)	|0.508	0.057	0.199|
224 (0.232)	|0.038	0.195	0.001|
Multiallelic Dprime: 0.775
BLOCK 968.  MARKERS: 4791 4792
21 (0.546)	|0.454	0.080	0.013|
23 (0.252)	|0.006	0.244	0.000|
31 (0.200)	|0.190	0.010	0.000|
Multiallelic Dprime: 0.707
BLOCK 969.  MARKERS: 4793 4794
41 (0.651)	|0.589	0.053	0.004|
13 (0.336)	|0.064	0.110	0.154|
43 (0.014)	|0.000	0.004	0.009|
Multiallelic Dprime: 0.726
BLOCK 970.  MARKERS: 4795 4796 4797 4798
3133 (0.653)	|0.639	0.010	0.003|
2443 (0.167)	|0.034	0.051	0.084|
2441 (0.166)	|0.017	0.132	0.017|
Multiallelic Dprime: 0.843
BLOCK 971.  MARKERS: 4799 4800
32 (0.697)	|0.399	0.298	0.000|
34 (0.197)	|0.143	0.054	0.000|
14 (0.106)	|0.000	0.000	0.106|
Multiallelic Dprime: 0.430
BLOCK 972.  MARKERS: 4801 4802
33 (0.541)	|0.280	0.117	0.088	0.058|
34 (0.351)	|0.174	0.099	0.041	0.034|
13 (0.108)	|0.030	0.054	0.012	0.009|
Multiallelic Dprime: 0.120
BLOCK 973.  MARKERS: 4805 4806 4807 4808
2412 (0.482)	|0.413	0.039	0.033|
3412 (0.270)	|0.212	0.046	0.013|
2232 (0.142)	|0.107	0.026	0.008|
2234 (0.100)	|0.074	0.022	0.004|
Multiallelic Dprime: 0.157
BLOCK 974.  MARKERS: 4812 4813
34 (0.807)	|0.671	0.133	0.000|
22 (0.134)	|0.113	0.001	0.013|
32 (0.059)	|0.052	0.006	0.001|
Multiallelic Dprime: 0.343
BLOCK 975.  MARKERS: 4816 4817 4818 4819
2311 (0.834)	|0.616	0.209	0.000|
4133 (0.140)	|0.110	0.030	0.000|
2333 (0.014)	|0.003	0.000	0.012|
Multiallelic Dprime: 0.099
BLOCK 976.  MARKERS: 4820 4821 4822 4823
1122 (0.736)	|0.486	0.077	0.076	0.088	0.002	0.004|
2214 (0.240)	|0.059	0.128	0.032	0.011	0.000	0.007|
2124 (0.016)	|0.000	0.003	0.000	0.000	0.011	0.000|
Multiallelic Dprime: 0.507
BLOCK 977.  MARKERS: 4826 4827 4828 4829 4830 4831
242113 (0.547)	|0.354	0.190	0.000|
423311 (0.211)	|0.064	0.146	0.000|
242123 (0.109)	|0.105	0.003	0.000|
243113 (0.102)	|0.094	0.008	0.000|
443313 (0.014)	|0.003	0.000	0.011|
423313 (0.011)	|0.009	0.002	0.000|
Multiallelic Dprime: 0.332
BLOCK 978.  MARKERS: 4832 4833 4834
233 (0.628)	|0.393	0.035	0.108	0.067	0.018|
412 (0.354)	|0.088	0.165	0.062	0.031	0.002|
232 (0.011)	|0.000	0.010	0.001	0.000	0.000|
Multiallelic Dprime: 0.430
BLOCK 979.  MARKERS: 4836 4837 4838 4839 4840
24213 (0.481)	|0.196	0.225	0.060|
22311 (0.211)	|0.081	0.089	0.039|
32233 (0.172)	|0.083	0.055	0.033|
22313 (0.099)	|0.041	0.034	0.024|
24211 (0.020)	|0.010	0.004	0.005|
Multiallelic Dprime: 0.100
BLOCK 980.  MARKERS: 4843 4844
23 (0.415)	|0.094	0.159	0.161|
41 (0.413)	|0.392	0.019	0.003|
43 (0.167)	|0.096	0.068	0.004|
Multiallelic Dprime: 0.653
BLOCK 981.  MARKERS: 4845 4846
44 (0.586)	|0.386	0.123	0.077|
34 (0.246)	|0.151	0.050	0.046|
32 (0.168)	|0.093	0.037	0.039|
Multiallelic Dprime: 0.070
BLOCK 982.  MARKERS: 4848 4849
23 (0.629)	|0.328	0.277	0.020|
43 (0.209)	|0.153	0.047	0.008|
21 (0.162)	|0.063	0.065	0.034|
Multiallelic Dprime: 0.221
BLOCK 983.  MARKERS: 4851 4852 4853
332 (0.543)	|0.398	0.145|
224 (0.388)	|0.297	0.093|
222 (0.063)	|0.051	0.012|
Multiallelic Dprime: 0.077
BLOCK 984.  MARKERS: 4855 4856 4857
323 (0.747)	|0.345	0.316	0.031	0.020	0.010	0.013|
141 (0.250)	|0.000	0.000	0.218	0.009	0.012	0.008|
Multiallelic Dprime: 0.901
BLOCK 985.  MARKERS: 4858 4859 4860 4861 4862 4863
413412 (0.345)	|0.138	0.112	0.059	0.028	0.005|
113443 (0.316)	|0.141	0.070	0.063	0.031	0.010|
431243 (0.249)	|0.077	0.098	0.033	0.033	0.008|
413443 (0.031)	|0.010	0.011	0.006	0.002	0.001|
413243 (0.023)	|0.010	0.004	0.004	0.003	0.001|
433243 (0.021)	|0.005	0.008	0.001	0.007	0.000|
Multiallelic Dprime: 0.126
BLOCK 986.  MARKERS: 4865 4866 4867 4868
2311 (0.384)	|0.359	0.020	0.005|
2313 (0.308)	|0.189	0.090	0.028|
4213 (0.170)	|0.151	0.019	0.000|
2333 (0.106)	|0.077	0.000	0.028|
4313 (0.029)	|0.025	0.004	0.000|
Multiallelic Dprime: 0.495
BLOCK 987.  MARKERS: 4869 4870 4871 4872
1234 (0.804)	|0.601	0.179	0.024|
3312 (0.134)	|0.097	0.022	0.015|
3212 (0.061)	|0.049	0.010	0.002|
Multiallelic Dprime: 0.081
BLOCK 988.  MARKERS: 4875 4876
34 (0.747)	|0.362	0.154	0.123	0.105|
13 (0.212)	|0.052	0.049	0.083	0.027|
33 (0.041)	|0.008	0.025	0.003	0.006|
Multiallelic Dprime: 0.265
BLOCK 989.  MARKERS: 4877 4878 4879
433 (0.423)	|0.309	0.068	0.046|
133 (0.228)	|0.164	0.030	0.035|
413 (0.209)	|0.030	0.104	0.074|
431 (0.138)	|0.015	0.123	0.000|
Multiallelic Dprime: 0.503
BLOCK 990.  MARKERS: 4880 4881 4882
422 (0.518)	|0.328	0.165	0.024|
424 (0.327)	|0.060	0.224	0.044|
244 (0.155)	|0.127	0.004	0.024|
Multiallelic Dprime: 0.414
BLOCK 991.  MARKERS: 4883 4884
13 (0.515)	|0.081	0.248	0.117	0.046	0.008	0.012|
31 (0.393)	|0.318	0.047	0.017	0.000	0.002	0.000|
11 (0.092)	|0.065	0.022	0.000	0.001	0.003	0.001|
Multiallelic Dprime: 0.640
BLOCK 992.  MARKERS: 4886 4887 4888 4889 4890 4891
223421 (0.462)	|0.160	0.234	0.069|
424421 (0.317)	|0.255	0.052	0.009|
243244 (0.136)	|0.131	0.005	0.000|
423421 (0.048)	|0.012	0.032	0.004|
224421 (0.014)	|0.014	0.000	0.000|
243221 (0.013)	|0.013	0.000	0.000|
Multiallelic Dprime: 0.592
BLOCK 993.  MARKERS: 4892 4893
22 (0.595)	|0.343	0.006	0.246|
44 (0.322)	|0.006	0.318	0.000|
24 (0.082)	|0.000	0.003	0.077|
Multiallelic Dprime: 0.857
BLOCK 994.  MARKERS: 4894 4895
33 (0.351)	|0.075	0.226	0.049|
34 (0.326)	|0.203	0.030	0.092|
23 (0.323)	|0.177	0.100	0.045|
Multiallelic Dprime: 0.359
BLOCK 995.  MARKERS: 4898 4899
33 (0.456)	|0.231	0.121	0.091	0.011|
31 (0.356)	|0.197	0.090	0.067	0.003|
13 (0.186)	|0.094	0.049	0.043	0.000|
Multiallelic Dprime: 0.042
BLOCK 996.  MARKERS: 4901 4902 4903
144 (0.522)	|0.354	0.160	0.005|
224 (0.260)	|0.177	0.076	0.006|
223 (0.202)	|0.132	0.068	0.003|
244 (0.014)	|0.002	0.012	0.000|
Multiallelic Dprime: 0.053
BLOCK 997.  MARKERS: 4906 4907 4908 4909 4910
13411 (0.665)	|0.648	0.016	0.003|
32233 (0.316)	|0.053	0.253	0.009|
13433 (0.013)	|0.000	0.003	0.010|
Multiallelic Dprime: 0.885
BLOCK 998.  MARKERS: 4911 4912 4913
243 (0.705)	|0.350	0.220	0.136|
414 (0.272)	|0.178	0.084	0.009|
444 (0.022)	|0.011	0.005	0.006|
Multiallelic Dprime: 0.233
BLOCK 999.  MARKERS: 4915 4916
33 (0.540)	|0.337	0.166	0.034|
32 (0.309)	|0.290	0.006	0.013|
13 (0.151)	|0.029	0.029	0.092|
Multiallelic Dprime: 0.484
BLOCK 1000.  MARKERS: 4917 4918 4919
121 (0.654)	|0.380	0.194	0.080|
341 (0.200)	|0.125	0.052	0.023|
143 (0.139)	|0.090	0.037	0.011|
Multiallelic Dprime: 0.091
BLOCK 1001.  MARKERS: 4921 4922
22 (0.598)	|0.288	0.168	0.077	0.063|
23 (0.286)	|0.159	0.048	0.033	0.045|
42 (0.116)	|0.069	0.025	0.016	0.005|
Multiallelic Dprime: 0.135
BLOCK 1002.  MARKERS: 4927 4928 4929 4930
4424 (0.515)	|0.304	0.192	0.015|
2424 (0.243)	|0.170	0.062	0.011|
2441 (0.125)	|0.059	0.066	0.000|
2241 (0.113)	|0.056	0.052	0.004|
Multiallelic Dprime: 0.115
BLOCK 1003.  MARKERS: 4932 4933
33 (0.594)	|0.525	0.069|
11 (0.373)	|0.299	0.071|
31 (0.030)	|0.029	0.000|
Multiallelic Dprime: 0.212
BLOCK 1004.  MARKERS: 4934 4935
21 (0.855)	|0.355	0.301	0.198|
33 (0.141)	|0.082	0.048	0.010|
Multiallelic Dprime: 0.256
BLOCK 1005.  MARKERS: 4936 4937 4938 4939
4433 (0.439)	|0.139	0.180	0.067	0.043	0.010|
2431 (0.351)	|0.014	0.037	0.115	0.076	0.108|
2211 (0.208)	|0.154	0.014	0.026	0.012	0.002|
Multiallelic Dprime: 0.490
BLOCK 1006.  MARKERS: 4940 4941 4942 4943
4413 (0.307)	|0.286	0.011	0.007|
2211 (0.232)	|0.187	0.022	0.021|
2413 (0.207)	|0.174	0.009	0.023|
2411 (0.132)	|0.036	0.041	0.055|
2231 (0.121)	|0.023	0.088	0.007|
Multiallelic Dprime: 0.571
BLOCK 1007.  MARKERS: 4945 4946 4947 4948 4949 4950
233221 (0.705)	|0.485	0.097	0.121|
421413 (0.171)	|0.050	0.122	0.000|
233413 (0.113)	|0.110	0.000	0.003|
Multiallelic Dprime: 0.419
BLOCK 1008.  MARKERS: 4951 4952 4953
123 (0.650)	|0.225	0.162	0.114	0.142	0.000|
223 (0.220)	|0.125	0.014	0.049	0.032	0.000|
144 (0.128)	|0.003	0.072	0.010	0.000	0.039|
Multiallelic Dprime: 0.272
BLOCK 1009.  MARKERS: 4954 4955 4956 4957 4958 4959 4960 4961 4962
123322232 (0.353)	|0.347	0.002|
313144414 (0.248)	|0.224	0.023|
313142414 (0.175)	|0.015	0.158|
121322232 (0.173)	|0.151	0.022|
313322214 (0.040)	|0.034	0.006|
Multiallelic Dprime: 0.726
BLOCK 1010.  MARKERS: 4963 4964 4965 4966
2414 (0.780)	|0.375	0.228	0.056	0.084	0.016	0.015|
4232 (0.213)	|0.048	0.013	0.122	0.000	0.026	0.000|
Multiallelic Dprime: 0.617
BLOCK 1011.  MARKERS: 4967 4968 4969 4970 4971
22242 (0.425)	|0.135	0.087	0.169	0.032|
42222 (0.241)	|0.173	0.037	0.019	0.009|
24444 (0.179)	|0.016	0.147	0.014	0.000|
22244 (0.084)	|0.003	0.002	0.076	0.000|
24244 (0.042)	|0.002	0.030	0.001	0.007|
24242 (0.018)	|0.008	0.007	0.000	0.002|
Multiallelic Dprime: 0.495
BLOCK 1012.  MARKERS: 4974 4975 4976 4977 4978 4979 4980
3142243 (0.347)	|0.311	0.031	0.000	0.000|
3122243 (0.311)	|0.064	0.005	0.227	0.016|
4344411 (0.280)	|0.024	0.253	0.002	0.000|
3342243 (0.051)	|0.003	0.046	0.000	0.000|
Multiallelic Dprime: 0.831
BLOCK 1013.  MARKERS: 4981 4982 4983 4984
1133 (0.404)	|0.212	0.089	0.095	0.008|
3313 (0.346)	|0.110	0.174	0.060	0.002|
1132 (0.234)	|0.140	0.018	0.003	0.072|
1113 (0.015)	|0.000	0.016	0.000	0.000|
Multiallelic Dprime: 0.362
BLOCK 1014.  MARKERS: 4985 4986 4987
444 (0.463)	|0.192	0.175	0.095|
441 (0.296)	|0.223	0.038	0.035|
321 (0.159)	|0.084	0.019	0.057|
421 (0.083)	|0.034	0.038	0.011|
Multiallelic Dprime: 0.294
BLOCK 1015.  MARKERS: 4989 4990 4991
232 (0.531)	|0.346	0.080	0.076	0.028|
324 (0.270)	|0.024	0.204	0.037	0.003|
322 (0.198)	|0.086	0.060	0.041	0.008|
Multiallelic Dprime: 0.421
BLOCK 1016.  MARKERS: 4995 4996 4997 4998 4999
31113 (0.455)	|0.217	0.118	0.071	0.046|
22133 (0.344)	|0.175	0.081	0.042	0.044|
32332 (0.156)	|0.082	0.040	0.021	0.012|
32333 (0.038)	|0.025	0.009	0.001	0.003|
Multiallelic Dprime: 0.062
BLOCK 1017.  MARKERS: 5003 5004 5005 5006
4141 (0.502)	|0.395	0.103	0.004|
1341 (0.250)	|0.178	0.028	0.043|
1343 (0.137)	|0.133	0.002	0.002|
1311 (0.106)	|0.100	0.006	0.000|
Multiallelic Dprime: 0.358
BLOCK 1018.  MARKERS: 5008 5009 5010 5011
1141 (0.810)	|0.292	0.205	0.127	0.148|
4314 (0.139)	|0.093	0.017	0.019	0.004|
4141 (0.048)	|0.029	0.012	0.006	0.000|
Multiallelic Dprime: 0.433
BLOCK 1019.  MARKERS: 5016 5017 5018 5019 5020 5021 5022 5023 5024 5025 5026
41123232231 (0.415)	|0.140	0.105	0.167|
43143242213 (0.234)	|0.044	0.121	0.067|
41121434413 (0.154)	|0.065	0.050	0.039|
21321434413 (0.151)	|0.090	0.048	0.015|
Multiallelic Dprime: 0.219
BLOCK 1020.  MARKERS: 5028 5029 5030
412 (0.353)	|0.063	0.140	0.129	0.021|
222 (0.337)	|0.136	0.097	0.099	0.005|
224 (0.306)	|0.142	0.065	0.073	0.025|
Multiallelic Dprime: 0.193
BLOCK 1021.  MARKERS: 5031 5032 5033 5034
4141 (0.341)	|0.332	0.009	0.000	0.000|
2121 (0.305)	|0.093	0.048	0.147	0.019|
2323 (0.301)	|0.012	0.288	0.000	0.000|
2321 (0.051)	|0.000	0.000	0.000	0.051|
Multiallelic Dprime: 0.805
BLOCK 1022.  MARKERS: 5035 5036 5037
222 (0.436)	|0.301	0.000	0.133|
432 (0.345)	|0.047	0.297	0.000|
224 (0.147)	|0.144	0.000	0.002|
232 (0.072)	|0.035	0.034	0.002|
Multiallelic Dprime: 0.720
BLOCK 1023.  MARKERS: 5038 5039 5040
413 (0.528)	|0.250	0.156	0.122|
213 (0.330)	|0.168	0.157	0.005|
422 (0.137)	|0.095	0.043	0.000|
Multiallelic Dprime: 0.231
BLOCK 1024.  MARKERS: 5042 5043
12 (0.514)	|0.381	0.090	0.044|
32 (0.359)	|0.093	0.197	0.069|
34 (0.126)	|0.097	0.030	0.000|
Multiallelic Dprime: 0.436
BLOCK 1025.  MARKERS: 5046 5047
22 (0.571)	|0.307	0.212	0.045	0.002|
32 (0.316)	|0.181	0.065	0.040	0.023|
34 (0.113)	|0.012	0.016	0.082	0.000|
Multiallelic Dprime: 0.300
BLOCK 1026.  MARKERS: 5048 5049 5050 5051 5052
23441 (0.501)	|0.308	0.137	0.033	0.010	0.008|
21222 (0.294)	|0.177	0.069	0.037	0.002	0.007|
11221 (0.168)	|0.108	0.013	0.018	0.027	0.001|
23222 (0.025)	|0.009	0.005	0.010	0.000	0.000|
Multiallelic Dprime: 0.124
BLOCK 1027.  MARKERS: 5055 5056 5057 5058 5059
44413 (0.606)	|0.441	0.092	0.075|
44121 (0.225)	|0.106	0.081	0.040|
23421 (0.104)	|0.079	0.013	0.011|
44421 (0.039)	|0.018	0.008	0.010|
43421 (0.017)	|0.008	0.000	0.008|
Multiallelic Dprime: 0.222
BLOCK 1028.  MARKERS: 5061 5062 5063 5064
1243 (0.657)	|0.201	0.199	0.253|
3224 (0.196)	|0.157	0.025	0.009|
3424 (0.142)	|0.075	0.061	0.006|
Multiallelic Dprime: 0.489
BLOCK 1029.  MARKERS: 5065 5066 5067 5068
4433 (0.437)	|0.318	0.106	0.018|
2213 (0.285)	|0.212	0.066	0.005|
4431 (0.267)	|0.211	0.054	0.002|
Multiallelic Dprime: 0.089
BLOCK 1030.  MARKERS: 5072 5073 5074
211 (0.745)	|0.352	0.193	0.180	0.016|
133 (0.227)	|0.122	0.054	0.045	0.004|
213 (0.025)	|0.009	0.008	0.008	0.000|
Multiallelic Dprime: 0.083
BLOCK 1031.  MARKERS: 5077 5078 5079
434 (0.484)	|0.197	0.193	0.095|
234 (0.254)	|0.116	0.092	0.042|
212 (0.235)	|0.103	0.095	0.037|
214 (0.020)	|0.007	0.007	0.006|
Multiallelic Dprime: 0.048
BLOCK 1032.  MARKERS: 5082 5083
14 (0.428)	|0.171	0.235	0.022|
24 (0.390)	|0.215	0.150	0.025|
12 (0.180)	|0.068	0.037	0.074|
Multiallelic Dprime: 0.227
BLOCK 1033.  MARKERS: 5086 5087
12 (0.456)	|0.347	0.095	0.013|
32 (0.423)	|0.358	0.033	0.032|
31 (0.120)	|0.035	0.044	0.041|
Multiallelic Dprime: 0.305
BLOCK 1034.  MARKERS: 5089 5090 5091
221 (0.742)	|0.443	0.261	0.029	0.008|
443 (0.172)	|0.133	0.038	0.001	0.000|
423 (0.086)	|0.048	0.032	0.005	0.002|
Multiallelic Dprime: 0.222
BLOCK 1035.  MARKERS: 5093 5094 5095
331 (0.624)	|0.541	0.069	0.008|
413 (0.332)	|0.008	0.304	0.020|
333 (0.034)	|0.029	0.005	0.000|
431 (0.010)	|0.004	0.003	0.001|
Multiallelic Dprime: 0.811
BLOCK 1036.  MARKERS: 5096 5097 5098 5099 5100 5101
341134 (0.582)	|0.236	0.343|
223312 (0.380)	|0.261	0.118|
343134 (0.029)	|0.006	0.023|
Multiallelic Dprime: 0.330
BLOCK 1037.  MARKERS: 5102 5103
31 (0.509)	|0.404	0.105|
13 (0.486)	|0.366	0.119|
Multiallelic Dprime: 0.084
BLOCK 1038.  MARKERS: 5104 5105
43 (0.772)	|0.443	0.142	0.186|
24 (0.227)	|0.109	0.091	0.027|
Multiallelic Dprime: 0.219
BLOCK 1039.  MARKERS: 5108 5109
32 (0.552)	|0.462	0.069	0.014|
31 (0.234)	|0.217	0.012	0.004|
12 (0.213)	|0.171	0.042	0.000|
Multiallelic Dprime: 0.191
BLOCK 1040.  MARKERS: 5111 5112 5113
132 (0.849)	|0.615	0.220	0.014|
314 (0.124)	|0.043	0.074	0.007|
334 (0.018)	|0.016	0.000	0.002|
Multiallelic Dprime: 0.389
BLOCK 1041.  MARKERS: 5114 5115
33 (0.680)	|0.339	0.333|
11 (0.294)	|0.201	0.092|
13 (0.024)	|0.007	0.018|
Multiallelic Dprime: 0.255
BLOCK 1042.  MARKERS: 5117 5118
34 (0.549)	|0.123	0.188	0.096	0.084	0.028	0.003	0.001|
13 (0.443)	|0.241	0.093	0.051	0.008	0.007	0.013	0.010|
Multiallelic Dprime: 0.381
BLOCK 1043.  MARKERS: 5119 5120 5121 5122 5123 5124 5125 5126
23114142 (0.363)	|0.310	0.051	0.002|
21312344 (0.281)	|0.281	0.000	0.000|
31134342 (0.148)	|0.001	0.147	0.000|
31114322 (0.097)	|0.002	0.000	0.096|
21312342 (0.036)	|0.012	0.022	0.001|
23312344 (0.017)	|0.017	0.000	0.000|
23134342 (0.012)	|0.000	0.012	0.000|
Multiallelic Dprime: 0.818
BLOCK 1044.  MARKERS: 5127 5128 5129
221 (0.654)	|0.519	0.129|
432 (0.237)	|0.176	0.060|
222 (0.106)	|0.076	0.030|
Multiallelic Dprime: 0.085
BLOCK 1045.  MARKERS: 5130 5131
32 (0.772)	|0.562	0.191	0.018|
14 (0.221)	|0.110	0.045	0.067|
Multiallelic Dprime: 0.280
BLOCK 1046.  MARKERS: 5134 5135 5136
424 (0.676)	|0.503	0.172|
142 (0.238)	|0.171	0.068|
442 (0.086)	|0.052	0.034|
Multiallelic Dprime: 0.065
BLOCK 1047.  MARKERS: 5139 5140
22 (0.726)	|0.355	0.370|
44 (0.273)	|0.235	0.036|
Multiallelic Dprime: 0.673
BLOCK 1048.  MARKERS: 5143 5144
33 (0.592)	|0.392	0.197|
11 (0.406)	|0.328	0.074|
Multiallelic Dprime: 0.327
BLOCK 1049.  MARKERS: 5145 5146
23 (0.720)	|0.673	0.047|
44 (0.272)	|0.162	0.110|
Multiallelic Dprime: 0.585
BLOCK 1050.  MARKERS: 5147 5148
44 (0.841)	|0.767	0.071|
22 (0.159)	|0.119	0.041|
Multiallelic Dprime: 0.244
BLOCK 1051.  MARKERS: 5150 5151
22 (0.886)	|0.581	0.304|
44 (0.111)	|0.074	0.036|
Multiallelic Dprime: 0.037
BLOCK 1052.  MARKERS: 5158 5159
12 (0.657)	|0.412	0.120	0.081	0.030|
34 (0.342)	|0.200	0.076	0.044	0.011|
Multiallelic Dprime: 0.051
BLOCK 1053.  MARKERS: 5163 5164 5165 5166 5167 5168
424232 (0.611)	|0.309	0.155	0.146|
424434 (0.197)	|0.104	0.058	0.035|
242212 (0.123)	|0.061	0.040	0.023|
424432 (0.041)	|0.015	0.017	0.008|
Multiallelic Dprime: 0.070
BLOCK 1054.  MARKERS: 5169 5170
23 (0.505)	|0.270	0.147	0.086|
43 (0.274)	|0.148	0.083	0.041|
41 (0.221)	|0.110	0.075	0.036|
Multiallelic Dprime: 0.035
BLOCK 1055.  MARKERS: 5173 5174 5175 5176
4232 (0.528)	|0.437	0.050	0.017	0.024|
2412 (0.304)	|0.187	0.062	0.041	0.013|
2414 (0.163)	|0.134	0.010	0.005	0.012|
Multiallelic Dprime: 0.278
BLOCK 1056.  MARKERS: 5178 5179 5180 5181 5182
22131 (0.759)	|0.380	0.254	0.127|
41313 (0.122)	|0.049	0.044	0.029|
21313 (0.063)	|0.031	0.019	0.013|
21113 (0.051)	|0.018	0.020	0.014|
Multiallelic Dprime: 0.094
BLOCK 1057.  MARKERS: 5184 5185
44 (0.476)	|0.388	0.088|
42 (0.338)	|0.284	0.053|
22 (0.185)	|0.142	0.043|
Multiallelic Dprime: 0.063
BLOCK 1058.  MARKERS: 5190 5191
32 (0.814)	|0.640	0.172|
23 (0.184)	|0.137	0.046|
Multiallelic Dprime: 0.039
BLOCK 1059.  MARKERS: 5192 5193 5194
422 (0.780)	|0.699	0.080|
244 (0.218)	|0.185	0.032|
Multiallelic Dprime: 0.085
BLOCK 1060.  MARKERS: 5195 5196
11 (0.888)	|0.293	0.254	0.217	0.040	0.023	0.024	0.019	0.004|
33 (0.112)	|0.019	0.027	0.020	0.028	0.002	0.000	0.001	0.013|
Multiallelic Dprime: 0.322
BLOCK 1061.  MARKERS: 5201 5202 5203 5204 5205 5206
112334 (0.312)	|0.250	0.036	0.024|
112314 (0.283)	|0.204	0.023	0.053|
333132 (0.238)	|0.142	0.072	0.024|
312334 (0.069)	|0.055	0.009	0.006|
112134 (0.025)	|0.015	0.001	0.010|
333134 (0.024)	|0.024	0.000	0.000|
312134 (0.020)	|0.009	0.010	0.000|
312332 (0.017)	|0.013	0.003	0.000|
Multiallelic Dprime: 0.236
BLOCK 1062.  MARKERS: 5207 5208 5209 5210 5211
33141 (0.719)	|0.632	0.089|
11323 (0.156)	|0.134	0.022|
33341 (0.121)	|0.108	0.012|
Multiallelic Dprime: 0.030
BLOCK 1063.  MARKERS: 5219 5220
42 (0.873)	|0.467	0.276	0.129|
24 (0.125)	|0.066	0.029	0.030|
Multiallelic Dprime: 0.094
BLOCK 1064.  MARKERS: 5225 5226 5227
231 (0.536)	|0.209	0.215	0.056	0.024	0.016|
413 (0.305)	|0.097	0.056	0.109	0.034	0.003|
213 (0.158)	|0.033	0.065	0.024	0.028	0.000|
Multiallelic Dprime: 0.278
BLOCK 1065.  MARKERS: 5228 5229 5230 5231 5232 5233 5234 5235 5236 5237 5238 5239 5240
3344333323143 (0.340)	|0.032	0.276	0.018	0.006|
3222331221323 (0.336)	|0.110	0.021	0.197	0.003|
1224141231142 (0.191)	|0.144	0.033	0.010	0.002|
3224141231142 (0.087)	|0.076	0.007	0.002	0.000|
3324333323143 (0.019)	|0.000	0.012	0.002	0.005|
Multiallelic Dprime: 0.653
BLOCK 1066.  MARKERS: 5241 5242 5243 5244
2342 (0.373)	|0.259	0.114|
4144 (0.359)	|0.320	0.039|
2122 (0.234)	|0.035	0.198|
4142 (0.016)	|0.003	0.013|
Multiallelic Dprime: 0.519
BLOCK 1067.  MARKERS: 5246 5247
13 (0.631)	|0.260	0.160	0.211|
31 (0.367)	|0.102	0.179	0.085|
Multiallelic Dprime: 0.235
BLOCK 1068.  MARKERS: 5249 5250
24 (0.363)	|0.310	0.051	0.000|
21 (0.339)	|0.008	0.306	0.026|
34 (0.298)	|0.298	0.000	0.000|
Multiallelic Dprime: 0.840
BLOCK 1069.  MARKERS: 5251 5252 5253 5254
1321 (0.618)	|0.227	0.218	0.172|
3142 (0.356)	|0.118	0.121	0.118|
3341 (0.026)	|0.009	0.008	0.009|
Multiallelic Dprime: 0.052
BLOCK 1070.  MARKERS: 5256 5257
24 (0.354)	|0.249	0.048	0.057|
44 (0.348)	|0.221	0.085	0.042|
42 (0.298)	|0.203	0.065	0.030|
Multiallelic Dprime: 0.092
BLOCK 1071.  MARKERS: 5263 5264
33 (0.673)	|0.523	0.140	0.008|
31 (0.197)	|0.161	0.034	0.003|
13 (0.130)	|0.091	0.037	0.002|
Multiallelic Dprime: 0.053
BLOCK 1072.  MARKERS: 5269 5270
22 (0.775)	|0.571	0.165	0.040|
44 (0.210)	|0.065	0.142	0.003|
24 (0.013)	|0.000	0.013	0.000|
Multiallelic Dprime: 0.552
BLOCK 1073.  MARKERS: 5273 5274
41 (0.636)	|0.422	0.196	0.014|
23 (0.320)	|0.244	0.070	0.003|
21 (0.043)	|0.022	0.021	0.000|
Multiallelic Dprime: 0.190
BLOCK 1074.  MARKERS: 5276 5277
41 (0.688)	|0.505	0.099	0.084|
23 (0.286)	|0.194	0.054	0.039|
43 (0.017)	|0.012	0.004	0.001|
Multiallelic Dprime: 0.061
BLOCK 1075.  MARKERS: 5281 5282
24 (0.716)	|0.541	0.040	0.133|
11 (0.156)	|0.045	0.104	0.006|
21 (0.128)	|0.123	0.003	0.003|
Multiallelic Dprime: 0.435
BLOCK 1076.  MARKERS: 5283 5284
42 (0.713)	|0.442	0.183	0.067	0.020|
22 (0.142)	|0.105	0.030	0.007	0.000|
21 (0.142)	|0.051	0.005	0.085	0.000|
Multiallelic Dprime: 0.289
BLOCK 1077.  MARKERS: 5286 5287 5288
332 (0.598)	|0.588	0.000	0.006	0.000|
112 (0.220)	|0.001	0.206	0.001	0.007|
114 (0.160)	|0.000	0.011	0.143	0.002|
312 (0.020)	|0.000	0.001	0.017	0.000|
Multiallelic Dprime: 0.970
BLOCK 1078.  MARKERS: 5289 5290 5291 5292
2321 (0.591)	|0.263	0.170	0.157|
3331 (0.218)	|0.093	0.025	0.099|
3133 (0.166)	|0.059	0.098	0.006|
3321 (0.010)	|0.000	0.002	0.004|
Multiallelic Dprime: 0.163
BLOCK 1079.  MARKERS: 5293 5294 5295
221 (0.417)
443 (0.302)
241 (0.269)
