# Supplementary material for: Genetic Structure of the Spanish Population
Source: BMC Genomics. 2010 May 25;11:326. doi: 10.1186/1471-2164-11-326 (PMC2887418; doi:10.1186/1471-2164-11-326)
Supplement: Additional file 1 — List of haplotype blocks across all autosomal chromosomes in the Spanish population. Each block is described by the SNPs that compose it, the major haplotypes with haplotypic frequencies, and the LD (D') among adjacent blocks. For each chromosome, the correspondence list between the SNP names and numbers is included in a separate table. [file 1471-2164-11-326-S1.ZIP › chr15.GABRIELblocks]

BLOCK 1.  MARKERS: 11 12 13
422 (0.534)	|0.399	0.133|
244 (0.456)	|0.398	0.057|
Multiallelic Dprime: 0.345
BLOCK 2.  MARKERS: 14 15
33 (0.803)	|0.306	0.300	0.197|
11 (0.190)	|0.149	0.024	0.017|
Multiallelic Dprime: 0.604
BLOCK 3.  MARKERS: 16 17
11 (0.460)	|0.132	0.114	0.085	0.101	0.011	0.016|
13 (0.326)	|0.180	0.066	0.056	0.022	0.003	0.000|
31 (0.214)	|0.098	0.043	0.050	0.016	0.005	0.000|
Multiallelic Dprime: 0.220
BLOCK 4.  MARKERS: 21 22 23 24 25 26
141232 (0.410)	|0.144	0.115	0.088	0.048	0.007	0.008|
241232 (0.223)	|0.069	0.049	0.064	0.030	0.011	0.000|
141214 (0.190)	|0.053	0.061	0.051	0.021	0.000	0.001|
222432 (0.138)	|0.032	0.041	0.042	0.017	0.006	0.000|
242432 (0.020)	|0.005	0.004	0.007	0.004	0.000	0.000|
242232 (0.017)	|0.008	0.001	0.005	0.001	0.001	0.000|
Multiallelic Dprime: 0.101
BLOCK 5.  MARKERS: 27 28 29 30 31
24313 (0.311)	|0.172	0.134	0.004|
34224 (0.270)	|0.147	0.120	0.003|
24324 (0.259)	|0.156	0.097	0.006|
32224 (0.123)	|0.047	0.073	0.004|
24314 (0.025)	|0.015	0.009	0.000|
34324 (0.010)	|0.005	0.005	0.000|
Multiallelic Dprime: 0.087
BLOCK 6.  MARKERS: 34 35
41 (0.541)	|0.465	0.056	0.006	0.015|
22 (0.438)	|0.102	0.334	0.002	0.001|
21 (0.018)	|0.000	0.009	0.009	0.000|
Multiallelic Dprime: 0.677
BLOCK 7.  MARKERS: 36 37 38
131 (0.567)	|0.417	0.095	0.044	0.006|
413 (0.399)	|0.328	0.048	0.015	0.004|
433 (0.017)	|0.012	0.003	0.000	0.001|
133 (0.017)	|0.005	0.008	0.003	0.000|
Multiallelic Dprime: 0.208
BLOCK 8.  MARKERS: 42 43 44 45
1113 (0.761)	|0.567	0.148	0.047|
3324 (0.154)	|0.105	0.044	0.005|
3114 (0.062)	|0.050	0.010	0.002|
3113 (0.011)	|0.008	0.003	0.000|
Multiallelic Dprime: 0.077
BLOCK 9.  MARKERS: 46 47
24 (0.739)	|0.470	0.223	0.047|
43 (0.206)	|0.107	0.039	0.060|
44 (0.054)	|0.049	0.003	0.002|
Multiallelic Dprime: 0.219
BLOCK 10.  MARKERS: 49 50
21 (0.627)	|0.307	0.117	0.099	0.049	0.014	0.010	0.014	0.010|
11 (0.264)	|0.139	0.063	0.028	0.017	0.003	0.007	0.000	0.001|
23 (0.109)	|0.045	0.031	0.022	0.004	0.003	0.000	0.000	0.000|
Multiallelic Dprime: 0.106
BLOCK 11.  MARKERS: 54 55 56 57 58 59 60
2133321 (0.490)	|0.250	0.174	0.061|
1331131 (0.211)	|0.100	0.077	0.031|
2313133 (0.148)	|0.082	0.052	0.012|
2333133 (0.071)	|0.043	0.011	0.014|
2333331 (0.020)	|0.013	0.005	0.000|
2333321 (0.017)	|0.007	0.009	0.000|
2333131 (0.015)	|0.006	0.009	0.000|
2113133 (0.011)	|0.007	0.002	0.002|
Multiallelic Dprime: 0.080
BLOCK 12.  MARKERS: 64 65 66
133 (0.517)	|0.517	0.003	0.000|
113 (0.348)	|0.109	0.232	0.004|
312 (0.122)	|0.000	0.000	0.122|
Multiallelic Dprime: 0.876
BLOCK 13.  MARKERS: 67 68
32 (0.633)	|0.371	0.027	0.102	0.100	0.009	0.013|
12 (0.236)	|0.122	0.082	0.003	0.004	0.011	0.006|
14 (0.131)	|0.014	0.048	0.000	0.001	0.048	0.015|
Multiallelic Dprime: 0.489
BLOCK 14.  MARKERS: 69 70 71 72 73 74
323322 (0.504)	|0.315	0.127	0.065|
343424 (0.157)	|0.029	0.098	0.030|
142444 (0.107)	|0.078	0.005	0.022|
323324 (0.105)	|0.012	0.028	0.064|
143424 (0.069)	|0.011	0.046	0.011|
143444 (0.033)	|0.001	0.003	0.030|
Multiallelic Dprime: 0.428
BLOCK 15.  MARKERS: 75 76
12 (0.453)	|0.068	0.362	0.018	0.002|
14 (0.317)	|0.291	0.004	0.006	0.004|
44 (0.229)	|0.028	0.001	0.192	0.007|
Multiallelic Dprime: 0.843
BLOCK 16.  MARKERS: 77 78 79 80 81 82
443224 (0.387)	|0.128	0.255|
424142 (0.369)	|0.236	0.132|
324122 (0.216)	|0.123	0.091|
424122 (0.013)	|0.010	0.003|
Multiallelic Dprime: 0.272
BLOCK 17.  MARKERS: 84 85
31 (0.508)	|0.195	0.308	0.005|
23 (0.487)	|0.343	0.039	0.104|
Multiallelic Dprime: 0.560
BLOCK 18.  MARKERS: 88 89
11 (0.539)	|0.137	0.039	0.081	0.132	0.030	0.060	0.046|
13 (0.350)	|0.025	0.146	0.026	0.011	0.086	0.024	0.028|
21 (0.111)	|0.032	0.004	0.053	0.004	0.002	0.007	0.008|
Multiallelic Dprime: 0.471
BLOCK 19.  MARKERS: 91 92 93 94 95 96
132233 (0.195)	|0.000	0.000	0.192	0.000|
232213 (0.189)	|0.005	0.010	0.000	0.173|
143211 (0.160)	|0.144	0.004	0.000	0.011|
232113 (0.146)	|0.001	0.145	0.000	0.000|
132213 (0.116)	|0.016	0.090	0.000	0.012|
133213 (0.090)	|0.081	0.000	0.010	0.000|
143213 (0.082)	|0.080	0.000	0.003	0.000|
Multiallelic Dprime: 0.898
BLOCK 20.  MARKERS: 97 98 99
213 (0.342)	|0.187	0.000	0.158|
211 (0.252)	|0.242	0.004	0.005|
413 (0.215)	|0.014	0.186	0.009|
243 (0.191)	|0.189	0.003	0.000|
Multiallelic Dprime: 0.746
BLOCK 21.  MARKERS: 100 101
33 (0.634)	|0.433	0.201	0.000|
21 (0.189)	|0.182	0.009	0.000|
31 (0.174)	|0.031	0.000	0.140|
Multiallelic Dprime: 0.556
BLOCK 22.  MARKERS: 102 103 104 105
3411 (0.649)	|0.127	0.158	0.173	0.114	0.065|
3413 (0.210)	|0.145	0.013	0.005	0.037	0.003|
1323 (0.139)	|0.116	0.015	0.008	0.000	0.000|
Multiallelic Dprime: 0.618
BLOCK 23.  MARKERS: 107 108 109 110 111 112
323331 (0.389)	|0.368	0.015	0.007|
322413 (0.186)	|0.000	0.185	0.002|
333413 (0.186)	|0.000	0.004	0.181|
123331 (0.151)	|0.007	0.065	0.078|
323413 (0.068)	|0.000	0.065	0.002|
Multiallelic Dprime: 0.880
BLOCK 24.  MARKERS: 113 114
34 (0.382)	|0.111	0.268	0.003|
24 (0.344)	|0.034	0.077	0.233|
22 (0.272)	|0.206	0.005	0.060|
Multiallelic Dprime: 0.589
BLOCK 25.  MARKERS: 117 118
44 (0.353)	|0.160	0.116	0.046	0.029|
42 (0.350)	|0.163	0.067	0.115	0.005|
24 (0.297)	|0.087	0.178	0.018	0.012|
Multiallelic Dprime: 0.272
BLOCK 26.  MARKERS: 120 121 122 123
3412 (0.411)	|0.349	0.058|
3122 (0.361)	|0.292	0.068|
1124 (0.179)	|0.151	0.028|
1122 (0.046)	|0.038	0.007|
Multiallelic Dprime: 0.091
BLOCK 27.  MARKERS: 125 126
41 (0.833)	|0.331	0.223	0.275|
23 (0.162)	|0.066	0.075	0.021|
Multiallelic Dprime: 0.242
BLOCK 28.  MARKERS: 129 130
13 (0.401)	|0.212	0.153	0.036|
43 (0.299)	|0.175	0.092	0.032|
14 (0.296)	|0.169	0.114	0.012|
Multiallelic Dprime: 0.070
BLOCK 29.  MARKERS: 135 136
21 (0.559)	|0.217	0.326	0.016|
33 (0.360)	|0.335	0.025	0.000|
31 (0.081)	|0.002	0.071	0.007|
Multiallelic Dprime: 0.639
BLOCK 30.  MARKERS: 137 138
13 (0.555)	|0.258	0.168	0.055	0.061|
41 (0.422)	|0.180	0.122	0.068	0.041|
43 (0.023)	|0.011	0.000	0.000	0.010|
Multiallelic Dprime: 0.074
BLOCK 31.  MARKERS: 142 143 144 145 146 147 148
3344343 (0.447)	|0.416	0.000	0.034|
3322343 (0.292)	|0.287	0.000	0.004|
4144421 (0.124)	|0.000	0.124	0.000|
3344443 (0.112)	|0.053	0.000	0.059|
Multiallelic Dprime: 0.767
BLOCK 32.  MARKERS: 149 150 151
323 (0.772)	|0.432	0.163	0.160	0.012|
242 (0.129)	|0.047	0.076	0.006	0.000|
243 (0.099)	|0.025	0.068	0.007	0.000|
Multiallelic Dprime: 0.465
BLOCK 33.  MARKERS: 152 153 154
241 (0.504)	|0.186	0.173	0.144|
442 (0.307)	|0.139	0.093	0.074|
422 (0.173)	|0.062	0.057	0.054|
441 (0.012)	|0.010	0.000	0.002|
Multiallelic Dprime: 0.077
BLOCK 34.  MARKERS: 161 162
44 (0.397)	|0.167	0.126	0.105|
23 (0.325)	|0.133	0.098	0.094|
24 (0.277)	|0.124	0.076	0.077|
Multiallelic Dprime: 0.030
BLOCK 35.  MARKERS: 169 170
13 (0.422)	|0.171	0.169	0.083|
12 (0.300)	|0.142	0.118	0.040|
32 (0.275)	|0.112	0.118	0.044|
Multiallelic Dprime: 0.056
BLOCK 36.  MARKERS: 174 175
14 (0.427)	|0.041	0.197	0.180	0.008|
32 (0.405)	|0.247	0.013	0.010	0.134|
34 (0.168)	|0.156	0.000	0.001	0.009|
Multiallelic Dprime: 0.753
BLOCK 37.  MARKERS: 177 178 179
124 (0.444)	|0.166	0.112	0.107	0.038	0.010|
142 (0.211)	|0.108	0.056	0.035	0.009	0.001|
344 (0.191)	|0.101	0.056	0.021	0.010	0.002|
144 (0.151)	|0.085	0.037	0.006	0.022	0.000|
Multiallelic Dprime: 0.163
BLOCK 38.  MARKERS: 180 181 182 183 184 185 186
1223243 (0.463)	|0.446	0.011|
4421321 (0.261)	|0.026	0.235|
4441321 (0.170)	|0.169	0.001|
1223241 (0.078)	|0.016	0.062|
1223321 (0.013)	|0.000	0.013|
Multiallelic Dprime: 0.897
BLOCK 39.  MARKERS: 187 188
31 (0.671)	|0.318	0.288	0.063|
43 (0.324)	|0.156	0.128	0.037|
Multiallelic Dprime: 0.035
BLOCK 40.  MARKERS: 189 190
33 (0.476)	|0.254	0.205	0.015|
13 (0.417)	|0.202	0.207	0.008|
11 (0.104)	|0.052	0.050	0.000|
Multiallelic Dprime: 0.061
BLOCK 41.  MARKERS: 194 195
43 (0.511)	|0.153	0.290	0.068|
22 (0.464)	|0.225	0.040	0.198|
23 (0.023)	|0.008	0.009	0.005|
Multiallelic Dprime: 0.463
BLOCK 42.  MARKERS: 196 197
23 (0.387)	|0.092	0.266	0.029|
21 (0.342)	|0.300	0.014	0.028|
41 (0.269)	|0.019	0.020	0.230|
Multiallelic Dprime: 0.731
BLOCK 43.  MARKERS: 198 199
42 (0.413)	|0.341	0.040	0.031|
34 (0.301)	|0.236	0.042	0.022|
44 (0.286)	|0.200	0.064	0.022|
Multiallelic Dprime: 0.144
BLOCK 44.  MARKERS: 203 204
14 (0.776)	|0.460	0.314|
33 (0.146)	|0.078	0.066|
13 (0.076)	|0.046	0.029|
Multiallelic Dprime: 0.045
BLOCK 45.  MARKERS: 208 209
14 (0.585)	|0.448	0.051	0.080|
22 (0.411)	|0.043	0.329	0.040|
Multiallelic Dprime: 0.710
BLOCK 46.  MARKERS: 211 212 213 214 215
31142 (0.492)	|0.353	0.137|
31144 (0.381)	|0.228	0.149|
13322 (0.122)	|0.079	0.043|
Multiallelic Dprime: 0.127
BLOCK 47.  MARKERS: 217 218
24 (0.662)	|0.419	0.135	0.081	0.023|
42 (0.334)	|0.247	0.026	0.024	0.032|
Multiallelic Dprime: 0.299
BLOCK 48.  MARKERS: 219 220 221 222 223
23212 (0.669)	|0.567	0.100|
24322 (0.160)	|0.141	0.019|
43224 (0.105)	|0.080	0.025|
43222 (0.056)	|0.042	0.013|
Multiallelic Dprime: 0.097
BLOCK 49.  MARKERS: 225 226
24 (0.836)	|0.353	0.249	0.235|
42 (0.162)	|0.048	0.057	0.057|
Multiallelic Dprime: 0.146
BLOCK 50.  MARKERS: 230 231
43 (0.403)	|0.219	0.092	0.089|
21 (0.305)	|0.173	0.074	0.054|
23 (0.292)	|0.104	0.088	0.100|
Multiallelic Dprime: 0.142
BLOCK 51.  MARKERS: 233 234 235
113 (0.496)	|0.232	0.154	0.109|
213 (0.255)	|0.106	0.104	0.042|
242 (0.243)	|0.089	0.104	0.050|
Multiallelic Dprime: 0.099
BLOCK 52.  MARKERS: 236 237
42 (0.427)	|0.251	0.126	0.050|
44 (0.365)	|0.156	0.124	0.085|
12 (0.203)	|0.116	0.035	0.051|
Multiallelic Dprime: 0.156
BLOCK 53.  MARKERS: 239 240
12 (0.525)	|0.165	0.207	0.153|
14 (0.285)	|0.229	0.013	0.043|
32 (0.189)	|0.157	0.024	0.008|
Multiallelic Dprime: 0.585
BLOCK 54.  MARKERS: 243 244 245
321 (0.550)	|0.250	0.236	0.065|
323 (0.244)	|0.141	0.079	0.024|
143 (0.206)	|0.123	0.061	0.021|
Multiallelic Dprime: 0.151
BLOCK 55.  MARKERS: 247 248
12 (0.514)	|0.368	0.038	0.110|
42 (0.376)	|0.131	0.202	0.042|
44 (0.109)	|0.044	0.065	0.000|
Multiallelic Dprime: 0.443
BLOCK 56.  MARKERS: 249 250
32 (0.543)	|0.254	0.215	0.051	0.015|
12 (0.304)	|0.127	0.144	0.027	0.002|
34 (0.153)	|0.053	0.072	0.024	0.002|
Multiallelic Dprime: 0.095
BLOCK 57.  MARKERS: 254 255 256 257 258
34212 (0.433)	|0.343	0.077	0.011|
12114 (0.429)	|0.313	0.100	0.017|
32134 (0.103)	|0.075	0.022	0.006|
34114 (0.019)	|0.015	0.003	0.000|
Multiallelic Dprime: 0.117
BLOCK 58.  MARKERS: 262 263
11 (0.759)	|0.425	0.104	0.227|
33 (0.204)	|0.019	0.185	0.000|
31 (0.035)	|0.028	0.000	0.007|
Multiallelic Dprime: 0.721
BLOCK 59.  MARKERS: 264 265
32 (0.475)	|0.041	0.317	0.107|
34 (0.289)	|0.278	0.011	0.003|
12 (0.234)	|0.156	0.041	0.037|
Multiallelic Dprime: 0.703
BLOCK 60.  MARKERS: 267 268
14 (0.478)	|0.407	0.053	0.016|
32 (0.369)	|0.316	0.039	0.015|
12 (0.147)	|0.121	0.023	0.003|
Multiallelic Dprime: 0.039
BLOCK 61.  MARKERS: 275 276
44 (0.850)	|0.519	0.329|
32 (0.115)	|0.052	0.063|
34 (0.034)	|0.013	0.021|
Multiallelic Dprime: 0.259
BLOCK 62.  MARKERS: 279 280 281 282 283 284 285
4213313 (0.583)	|0.166	0.400	0.014|
1422231 (0.414)	|0.339	0.032	0.039|
Multiallelic Dprime: 0.717
BLOCK 63.  MARKERS: 286 287 288
423 (0.505)	|0.250	0.150	0.088	0.013|
141 (0.433)	|0.178	0.168	0.087	0.000|
123 (0.054)	|0.009	0.041	0.000	0.004|
Multiallelic Dprime: 0.143
BLOCK 64.  MARKERS: 289 290 291 292
4313 (0.441)	|0.331	0.095	0.013|
4333 (0.361)	|0.356	0.005	0.000|
3134 (0.177)	|0.000	0.068	0.107|
4334 (0.018)	|0.000	0.007	0.010|
Multiallelic Dprime: 0.630
BLOCK 65.  MARKERS: 293 294
32 (0.691)	|0.333	0.283	0.066	0.007|
12 (0.174)	|0.013	0.008	0.062	0.092|
14 (0.130)	|0.024	0.000	0.097	0.009|
Multiallelic Dprime: 0.722
BLOCK 66.  MARKERS: 296 297 298
142 (0.369)	|0.101	0.265|
424 (0.293)	|0.256	0.037|
122 (0.228)	|0.136	0.091|
422 (0.108)	|0.091	0.017|
Multiallelic Dprime: 0.472
BLOCK 67.  MARKERS: 300 301
42 (0.586)	|0.267	0.231	0.086|
11 (0.409)	|0.163	0.177	0.069|
Multiallelic Dprime: 0.058
BLOCK 68.  MARKERS: 306 307
31 (0.434)	|0.278	0.146	0.011|
33 (0.408)	|0.262	0.114	0.033|
13 (0.157)	|0.118	0.030	0.009|
Multiallelic Dprime: 0.102
BLOCK 69.  MARKERS: 309 310
34 (0.657)	|0.598	0.042	0.018|
12 (0.291)	|0.018	0.185	0.086|
14 (0.053)	|0.020	0.003	0.029|
Multiallelic Dprime: 0.783
BLOCK 70.  MARKERS: 311 312 313 314
1111 (0.636)	|0.417	0.146	0.027	0.041|
3434 (0.228)	|0.035	0.005	0.161	0.025|
1134 (0.132)	|0.021	0.083	0.002	0.020|
Multiallelic Dprime: 0.565
BLOCK 71.  MARKERS: 315 316 317 318 319
22341 (0.474)	|0.320	0.147	0.007|
44123 (0.234)	|0.117	0.115	0.002|
22321 (0.189)	|0.139	0.048	0.002|
24121 (0.086)	|0.048	0.038	0.000|
Multiallelic Dprime: 0.171
BLOCK 72.  MARKERS: 321 322 323 324
1441 (0.636)	|0.411	0.150	0.075|
3223 (0.353)	|0.222	0.046	0.085|
1243 (0.011)	|0.001	0.000	0.009|
Multiallelic Dprime: 0.138
BLOCK 73.  MARKERS: 328 329 330
231 (0.636)	|0.554	0.082|
413 (0.195)	|0.163	0.032|
233 (0.167)	|0.137	0.031|
Multiallelic Dprime: 0.088
BLOCK 74.  MARKERS: 338 339
13 (0.855)	|0.505	0.199	0.149|
31 (0.145)	|0.086	0.039	0.019|
Multiallelic Dprime: 0.050
BLOCK 75.  MARKERS: 345 346
24 (0.591)	|0.419	0.170|
32 (0.237)	|0.159	0.077|
34 (0.169)	|0.118	0.051|
Multiallelic Dprime: 0.032
BLOCK 76.  MARKERS: 350 351
14 (0.697)	|0.491	0.097	0.107|
32 (0.299)	|0.168	0.078	0.053|
Multiallelic Dprime: 0.147
BLOCK 77.  MARKERS: 354 355
21 (0.658)	|0.341	0.260	0.045	0.010|
43 (0.176)	|0.084	0.046	0.046	0.000|
23 (0.163)	|0.091	0.040	0.031	0.000|
Multiallelic Dprime: 0.163
BLOCK 78.  MARKERS: 358 359 360
332 (0.519)	|0.512	0.004	0.002|
221 (0.347)	|0.047	0.297	0.002|
322 (0.122)	|0.004	0.060	0.057|
321 (0.010)	|0.002	0.008	0.000|
Multiallelic Dprime: 0.863
BLOCK 79.  MARKERS: 361 362
42 (0.567)	|0.489	0.068|
24 (0.369)	|0.120	0.242|
22 (0.061)	|0.006	0.056|
Multiallelic Dprime: 0.609
BLOCK 80.  MARKERS: 363 364 365 366 367 368
141332 (0.615)	|0.310	0.165	0.141|
223114 (0.367)	|0.221	0.089	0.057|
Multiallelic Dprime: 0.135
BLOCK 81.  MARKERS: 378 379
31 (0.542)	|0.373	0.167|
21 (0.256)	|0.243	0.009|
33 (0.202)	|0.177	0.022|
Multiallelic Dprime: 0.658
BLOCK 82.  MARKERS: 382 383
14 (0.792)	|0.381	0.208	0.198|
32 (0.198)	|0.104	0.055	0.037|
Multiallelic Dprime: 0.093
BLOCK 83.  MARKERS: 387 388
32 (0.490)	|0.323	0.073	0.071	0.005	0.019|
12 (0.266)	|0.053	0.186	0.019	0.007	0.000|
13 (0.238)	|0.038	0.051	0.088	0.049	0.003|
Multiallelic Dprime: 0.513
BLOCK 84.  MARKERS: 392 393 394 395 396 397 398 399
14312222 (0.416)	|0.402	0.005	0.000|
33332211 (0.311)	|0.031	0.250	0.027|
34433411 (0.179)	|0.055	0.000	0.121|
34333211 (0.063)	|0.061	0.001	0.000|
14312211 (0.022)	|0.006	0.000	0.015|
Multiallelic Dprime: 0.849
BLOCK 85.  MARKERS: 400 401 402
213 (0.565)	|0.450	0.045	0.071|
212 (0.256)	|0.192	0.022	0.042|
433 (0.165)	|0.043	0.106	0.017|
Multiallelic Dprime: 0.343
BLOCK 86.  MARKERS: 403 404
43 (0.695)	|0.690	0.000	0.000|
22 (0.174)	|0.036	0.136	0.003|
23 (0.131)	|0.003	0.003	0.126|
Multiallelic Dprime: 0.953
BLOCK 87.  MARKERS: 405 406
34 (0.730)	|0.549	0.101	0.076|
12 (0.140)	|0.009	0.078	0.053|
14 (0.129)	|0.036	0.076	0.017|
Multiallelic Dprime: 0.584
BLOCK 88.  MARKERS: 407 408 409 410 411
32412 (0.596)	|0.561	0.022	0.012|
42234 (0.253)	|0.007	0.152	0.095|
44432 (0.148)	|0.003	0.144	0.000|
Multiallelic Dprime: 0.887
BLOCK 89.  MARKERS: 412 413
12 (0.570)	|0.560	0.014|
14 (0.318)	|0.000	0.318|
32 (0.111)	|0.012	0.096|
Multiallelic Dprime: 0.952
BLOCK 90.  MARKERS: 414 415
11 (0.573)	|0.267	0.170	0.127	0.008|
33 (0.427)	|0.200	0.151	0.071	0.005|
Multiallelic Dprime: 0.058
BLOCK 91.  MARKERS: 419 420 421
144 (0.467)	|0.380	0.057	0.030|
422 (0.322)	|0.262	0.048	0.009|
442 (0.198)	|0.144	0.036	0.018|
444 (0.013)	|0.007	0.006	0.000|
Multiallelic Dprime: 0.113
BLOCK 92.  MARKERS: 424 425
41 (0.793)	|0.354	0.381	0.057|
23 (0.147)	|0.084	0.052	0.010|
21 (0.057)	|0.029	0.015	0.011|
Multiallelic Dprime: 0.204
BLOCK 93.  MARKERS: 426 427
42 (0.467)	|0.352	0.079	0.031|
14 (0.453)	|0.373	0.070	0.007|
12 (0.077)	|0.054	0.024	0.000|
Multiallelic Dprime: 0.155
BLOCK 94.  MARKERS: 429 430 431
141 (0.783)	|0.357	0.252	0.155	0.016|
323 (0.173)	|0.093	0.052	0.028	0.000|
341 (0.036)	|0.000	0.035	0.002	0.000|
Multiallelic Dprime: 0.148
BLOCK 95.  MARKERS: 432 433 434
242 (0.453)	|0.185	0.185	0.084|
444 (0.342)	|0.158	0.048	0.137|
224 (0.185)	|0.138	0.034	0.012|
244 (0.016)	|0.005	0.012	0.000|
Multiallelic Dprime: 0.298
BLOCK 96.  MARKERS: 435 436
12 (0.485)	|0.164	0.074	0.057	0.154	0.030|
33 (0.280)	|0.071	0.182	0.005	0.014	0.006|
32 (0.235)	|0.068	0.018	0.122	0.000	0.023|
Multiallelic Dprime: 0.443
BLOCK 97.  MARKERS: 437 438 439 440
4313 (0.304)	|0.139	0.094	0.071|
2113 (0.274)	|0.051	0.138	0.085|
4333 (0.183)	|0.061	0.119	0.003|
4311 (0.168)	|0.157	0.012	0.000|
4113 (0.059)	|0.003	0.028	0.028|
Multiallelic Dprime: 0.393
BLOCK 98.  MARKERS: 441 442
23 (0.416)	|0.217	0.069	0.120	0.000|
22 (0.395)	|0.261	0.028	0.075	0.023|
12 (0.189)	|0.032	0.148	0.004	0.003|
Multiallelic Dprime: 0.364
BLOCK 99.  MARKERS: 443 444 445 446 447 448 449 450 451 452 453 454 455
2213414232434 (0.508)	|0.460	0.041	0.000	0.003|
1231411212434 (0.245)	|0.144	0.000	0.102	0.000|
1431244414222 (0.199)	|0.012	0.184	0.000	0.000|
1231444414424 (0.027)	|0.001	0.000	0.000	0.025|
Multiallelic Dprime: 0.712
BLOCK 100.  MARKERS: 456 457 458 459
1332 (0.626)	|0.338	0.283	0.003|
2314 (0.230)	|0.184	0.042	0.002|
1132 (0.105)	|0.067	0.038	0.000|
1334 (0.030)	|0.016	0.002	0.008|
Multiallelic Dprime: 0.361
BLOCK 101.  MARKERS: 461 462 463 464 465
34212 (0.612)	|0.336	0.211	0.066|
12434 (0.367)	|0.192	0.145	0.026|
12234 (0.011)	|0.009	0.000	0.004|
Multiallelic Dprime: 0.056
BLOCK 102.  MARKERS: 468 469
12 (0.538)	|0.338	0.040	0.123	0.007	0.023	0.000|
34 (0.359)	|0.069	0.269	0.000	0.000	0.004	0.012|
14 (0.099)	|0.004	0.006	0.002	0.080	0.000	0.000|
Multiallelic Dprime: 0.740
BLOCK 103.  MARKERS: 470 471 472 473 474
34432 (0.413)	|0.388	0.022	0.004|
42242 (0.316)	|0.003	0.306	0.004|
34434 (0.126)	|0.000	0.009	0.116|
34232 (0.087)	|0.079	0.007	0.000|
34442 (0.027)	|0.000	0.027	0.000|
42232 (0.013)	|0.013	0.000	0.000|
Multiallelic Dprime: 0.912
BLOCK 104.  MARKERS: 475 476 477
212 (0.485)	|0.328	0.123	0.034|
231 (0.386)	|0.276	0.099	0.009|
431 (0.127)	|0.103	0.019	0.004|
Multiallelic Dprime: 0.120
BLOCK 105.  MARKERS: 478 479
23 (0.709)	|0.478	0.118	0.112|
41 (0.242)	|0.125	0.088	0.027|
43 (0.048)	|0.019	0.016	0.014|
Multiallelic Dprime: 0.198
BLOCK 106.  MARKERS: 481 482 483 484
1331 (0.622)	|0.405	0.115	0.096|
3143 (0.221)	|0.000	0.189	0.024|
1131 (0.153)	|0.095	0.040	0.017|
Multiallelic Dprime: 0.492
BLOCK 107.  MARKERS: 485 486 487 488
2322 (0.500)	|0.178	0.154	0.109	0.059|
3144 (0.344)	|0.130	0.092	0.082	0.040|
3122 (0.139)	|0.058	0.021	0.029	0.032|
Multiallelic Dprime: 0.075
BLOCK 108.  MARKERS: 492 493 494
234 (0.373)	|0.239	0.049	0.086|
314 (0.268)	|0.082	0.144	0.042|
232 (0.225)	|0.077	0.131	0.017|
214 (0.132)	|0.102	0.023	0.006|
Multiallelic Dprime: 0.385
BLOCK 109.  MARKERS: 495 496
31 (0.503)	|0.286	0.204	0.005|
11 (0.347)	|0.337	0.010	0.000|
33 (0.150)	|0.097	0.015	0.037|
Multiallelic Dprime: 0.656
BLOCK 110.  MARKERS: 498 499
24 (0.721)	|0.494	0.167	0.061|
42 (0.228)	|0.059	0.016	0.154|
22 (0.042)	|0.004	0.036	0.002|
Multiallelic Dprime: 0.529
BLOCK 111.  MARKERS: 500 501
23 (0.565)	|0.395	0.110	0.056|
43 (0.219)	|0.143	0.032	0.040|
21 (0.217)	|0.154	0.037	0.024|
Multiallelic Dprime: 0.059
BLOCK 112.  MARKERS: 504 505 506 507 508
14114 (0.691)	|0.476	0.195	0.024|
34312 (0.179)	|0.060	0.016	0.105|
12134 (0.120)	|0.011	0.080	0.026|
Multiallelic Dprime: 0.480
BLOCK 113.  MARKERS: 509 510
32 (0.546)	|0.223	0.236	0.082|
33 (0.298)	|0.108	0.018	0.173|
43 (0.155)	|0.150	0.006	0.000|
Multiallelic Dprime: 0.497
BLOCK 114.  MARKERS: 512 513 514 515
3314 (0.482)	|0.311	0.126	0.042|
3312 (0.260)	|0.111	0.087	0.057|
1134 (0.255)	|0.139	0.067	0.049|
Multiallelic Dprime: 0.154
BLOCK 115.  MARKERS: 519 520 521
144 (0.559)	|0.228	0.181	0.074	0.068|
122 (0.284)	|0.095	0.066	0.088	0.032|
324 (0.149)	|0.033	0.065	0.040	0.005|
Multiallelic Dprime: 0.184
BLOCK 116.  MARKERS: 523 524 525 526
4431 (0.354)	|0.067	0.266	0.021|
4243 (0.319)	|0.206	0.085	0.028|
2441 (0.204)	|0.088	0.044	0.072|
4441 (0.106)	|0.067	0.024	0.015|
Multiallelic Dprime: 0.420
BLOCK 117.  MARKERS: 528 529
41 (0.432)	|0.003	0.256	0.067	0.108|
43 (0.431)	|0.370	0.044	0.015	0.002|
23 (0.136)	|0.000	0.000	0.134	0.000|
Multiallelic Dprime: 0.831
BLOCK 118.  MARKERS: 530 531 532 533
1221 (0.374)	|0.191	0.092	0.067	0.023|
1223 (0.300)	|0.157	0.077	0.054	0.012|
1243 (0.217)	|0.107	0.057	0.046	0.008|
3423 (0.109)	|0.045	0.034	0.016	0.014|
Multiallelic Dprime: 0.050
BLOCK 119.  MARKERS: 540 541 542 543
2231 (0.499)	|0.230	0.255	0.014|
3233 (0.260)	|0.162	0.064	0.034|
2441 (0.184)	|0.124	0.041	0.019|
2233 (0.057)	|0.034	0.023	0.000|
Multiallelic Dprime: 0.267
BLOCK 120.  MARKERS: 544 545
22 (0.549)	|0.481	0.036	0.031|
13 (0.383)	|0.178	0.142	0.063|
23 (0.067)	|0.049	0.008	0.010|
Multiallelic Dprime: 0.527
BLOCK 121.  MARKERS: 549 550
21 (0.708)	|0.367	0.206	0.126	0.007|
13 (0.186)	|0.101	0.054	0.028	0.003|
11 (0.104)	|0.052	0.040	0.012	0.000|
Multiallelic Dprime: 0.052
BLOCK 122.  MARKERS: 551 552 553
112 (0.520)	|0.177	0.176	0.076	0.091|
113 (0.299)	|0.183	0.059	0.049	0.009|
242 (0.167)	|0.068	0.060	0.016	0.024|
142 (0.011)	|0.004	0.003	0.004	0.000|
Multiallelic Dprime: 0.223
BLOCK 123.  MARKERS: 555 556 557
141 (0.434)	|0.381	0.000	0.052|
311 (0.298)	|0.061	0.235	0.002|
111 (0.144)	|0.123	0.000	0.021|
113 (0.124)	|0.007	0.000	0.117|
Multiallelic Dprime: 0.756
BLOCK 124.  MARKERS: 558 559
24 (0.572)	|0.371	0.084	0.108	0.010|
44 (0.235)	|0.009	0.219	0.006	0.000|
22 (0.193)	|0.058	0.041	0.003	0.091|
Multiallelic Dprime: 0.676
BLOCK 125.  MARKERS: 560 561 562
112 (0.439)	|0.198	0.175	0.021	0.043|
412 (0.343)	|0.138	0.102	0.050	0.053|
413 (0.117)	|0.060	0.037	0.020	0.000|
432 (0.101)	|0.050	0.030	0.014	0.008|
Multiallelic Dprime: 0.133
BLOCK 126.  MARKERS: 566 567 568
312 (0.446)	|0.115	0.257	0.072|
311 (0.344)	|0.292	0.042	0.009|
122 (0.104)	|0.094	0.007	0.003|
322 (0.103)	|0.026	0.020	0.056|
Multiallelic Dprime: 0.588
BLOCK 127.  MARKERS: 569 570 571
322 (0.530)	|0.439	0.006	0.000	0.084	0.000|
324 (0.327)	|0.025	0.277	0.000	0.000	0.016|
144 (0.140)	|0.000	0.000	0.126	0.000	0.012|
Multiallelic Dprime: 0.926
BLOCK 128.  MARKERS: 572 573 574 575 576 577 578 579
24343233 (0.466)	|0.207	0.210	0.048|
24343231 (0.283)	|0.164	0.087	0.033|
31121411 (0.127)	|0.069	0.028	0.031|
24121231 (0.085)	|0.024	0.061	0.000|
31121231 (0.027)	|0.012	0.005	0.010|
Multiallelic Dprime: 0.188
BLOCK 129.  MARKERS: 581 582
21 (0.482)	|0.341	0.087	0.052|
23 (0.397)	|0.245	0.063	0.086|
41 (0.122)	|0.095	0.013	0.013|
Multiallelic Dprime: 0.148
BLOCK 130.  MARKERS: 585 586
11 (0.681)	|0.329	0.220	0.070	0.054|
23 (0.163)	|0.026	0.054	0.009	0.074|
13 (0.152)	|0.032	0.036	0.068	0.017|
Multiallelic Dprime: 0.355
BLOCK 131.  MARKERS: 588 589 590
231 (0.391)	|0.156	0.126	0.108|
433 (0.310)	|0.123	0.097	0.090|
233 (0.147)	|0.065	0.041	0.041|
443 (0.144)	|0.065	0.046	0.033|
Multiallelic Dprime: 0.035
BLOCK 132.  MARKERS: 592 593 594
224 (0.413)	|0.108	0.235	0.070|
241 (0.315)	|0.135	0.051	0.130|
341 (0.272)	|0.193	0.017	0.061|
Multiallelic Dprime: 0.389
BLOCK 133.  MARKERS: 596 597
14 (0.436)	|0.359	0.047	0.029|
31 (0.304)	|0.220	0.018	0.064|
34 (0.260)	|0.181	0.063	0.017|
Multiallelic Dprime: 0.205
BLOCK 134.  MARKERS: 601 602
14 (0.759)	|0.392	0.357	0.003|
44 (0.127)	|0.049	0.016	0.062|
42 (0.110)	|0.097	0.012	0.002|
Multiallelic Dprime: 0.462
BLOCK 135.  MARKERS: 603 604
24 (0.539)	|0.316	0.201	0.016	0.001|
12 (0.390)	|0.331	0.026	0.008	0.015|
14 (0.065)	|0.005	0.049	0.002	0.007|
Multiallelic Dprime: 0.476
BLOCK 136.  MARKERS: 605 606 607
431 (0.657)	|0.572	0.044	0.040	0.002|
313 (0.278)	|0.036	0.183	0.056	0.003|
331 (0.026)	|0.006	0.013	0.004	0.002|
333 (0.022)	|0.011	0.000	0.009	0.001|
Multiallelic Dprime: 0.693
BLOCK 137.  MARKERS: 610 611 612
224 (0.630)	|0.586	0.033	0.011|
212 (0.243)	|0.040	0.199	0.004|
412 (0.117)	|0.080	0.014	0.023|
222 (0.011)	|0.003	0.007	0.000|
Multiallelic Dprime: 0.689
BLOCK 138.  MARKERS: 615 616
11 (0.709)	|0.446	0.176	0.087|
34 (0.254)	|0.159	0.070	0.023|
31 (0.037)	|0.022	0.014	0.001|
Multiallelic Dprime: 0.043
BLOCK 139.  MARKERS: 617 618 619
231 (0.627)	|0.606	0.004	0.018|
413 (0.260)	|0.062	0.119	0.080|
233 (0.111)	|0.013	0.064	0.034|
Multiallelic Dprime: 0.791
BLOCK 140.  MARKERS: 620 621
34 (0.682)	|0.646	0.025	0.000	0.000|
12 (0.187)	|0.073	0.112	0.000	0.000|
32 (0.131)	|0.013	0.002	0.091	0.013|
Multiallelic Dprime: 0.801
BLOCK 141.  MARKERS: 622 623 624 625 626
14124 (0.730)	|0.380	0.312	0.041|
22242 (0.139)	|0.066	0.067	0.006|
24224 (0.092)	|0.046	0.035	0.011|
24142 (0.013)	|0.008	0.004	0.000|
Multiallelic Dprime: 0.047
BLOCK 142.  MARKERS: 629 630
23 (0.507)	|0.128	0.137	0.154	0.089|
12 (0.436)	|0.432	0.000	0.000	0.000|
22 (0.057)	|0.000	0.057	0.000	0.000|
Multiallelic Dprime: 0.865
BLOCK 143.  MARKERS: 631 632 633 634
4111 (0.564)	|0.126	0.313	0.109	0.015|
4311 (0.188)	|0.131	0.004	0.056	0.000|
1133 (0.154)	|0.154	0.000	0.000	0.000|
1131 (0.089)	|0.000	0.082	0.005	0.002|
Multiallelic Dprime: 0.595
BLOCK 144.  MARKERS: 635 636 637 638
2433 (0.413)	|0.036	0.220	0.155|
1223 (0.401)	|0.385	0.015	0.000|
1231 (0.170)	|0.007	0.162	0.000|
1233 (0.017)	|0.002	0.017	0.000|
Multiallelic Dprime: 0.787
BLOCK 145.  MARKERS: 639 640
31 (0.432)	|0.277	0.056	0.029	0.068|
33 (0.412)	|0.134	0.083	0.114	0.073|
23 (0.155)	|0.145	0.009	0.000	0.000|
Multiallelic Dprime: 0.386
BLOCK 146.  MARKERS: 641 642 643 644 645
33442 (0.557)	|0.301	0.245|
33424 (0.148)	|0.115	0.031|
31444 (0.144)	|0.076	0.069|
13242 (0.141)	|0.064	0.072|
Multiallelic Dprime: 0.147
BLOCK 147.  MARKERS: 646 647 648
233 (0.558)	|0.068	0.291	0.197	0.002|
111 (0.423)	|0.356	0.049	0.008	0.010|
Multiallelic Dprime: 0.739
BLOCK 148.  MARKERS: 649 650 651
133 (0.434)	|0.244	0.095	0.096|
111 (0.344)	|0.179	0.124	0.040|
331 (0.207)	|0.103	0.095	0.011|
131 (0.013)	|0.007	0.006	0.000|
Multiallelic Dprime: 0.149
BLOCK 149.  MARKERS: 654 655
22 (0.533)	|0.000	0.221	0.205	0.006	0.097|
42 (0.321)	|0.312	0.000	0.006	0.001	0.003|
44 (0.147)	|0.000	0.000	0.000	0.142	0.000|
Multiallelic Dprime: 0.974
BLOCK 150.  MARKERS: 657 658 659 660 661
14411 (0.312)	|0.313	0.000	0.000|
22211 (0.222)	|0.184	0.038	0.000|
12441 (0.210)	|0.000	0.211	0.000|
12443 (0.150)	|0.000	0.000	0.148|
12211 (0.100)	|0.000	0.101	0.000|
Multiallelic Dprime: 0.923
BLOCK 151.  MARKERS: 662 663
11 (0.501)	|0.238	0.215	0.048|
31 (0.352)	|0.161	0.154	0.037|
13 (0.147)	|0.058	0.065	0.022|
Multiallelic Dprime: 0.030
BLOCK 152.  MARKERS: 665 666
32 (0.457)	|0.260	0.055	0.057	0.032	0.023	0.007|
12 (0.434)	|0.263	0.056	0.062	0.038	0.001	0.003|
34 (0.107)	|0.075	0.014	0.000	0.006	0.004	0.000|
Multiallelic Dprime: 0.102
BLOCK 153.  MARKERS: 668 669 670 671 672 673 674 675 676 677
1124431311 (0.601)	|0.390	0.204	0.006|
3441424133 (0.124)	|0.109	0.013	0.003|
1124434311 (0.119)	|0.027	0.042	0.050|
1141224313 (0.076)	|0.049	0.002	0.025|
1121224313 (0.028)	|0.005	0.002	0.022|
3421424133 (0.010)	|0.010	0.000	0.000|
Multiallelic Dprime: 0.371
BLOCK 154.  MARKERS: 678 679
13 (0.620)	|0.355	0.123	0.098	0.029|
11 (0.270)	|0.116	0.059	0.084	0.010|
33 (0.110)	|0.034	0.054	0.016	0.004|
Multiallelic Dprime: 0.201
BLOCK 155.  MARKERS: 683 684 685 686 687
31312 (0.504)	|0.366	0.077	0.057	0.005|
11312 (0.235)	|0.202	0.011	0.015	0.009|
32134 (0.198)	|0.083	0.105	0.009	0.001|
31314 (0.044)	|0.010	0.032	0.000	0.000|
Multiallelic Dprime: 0.359
BLOCK 156.  MARKERS: 689 690 691
241 (0.668)	|0.601	0.058	0.007|
423 (0.231)	|0.086	0.140	0.006|
221 (0.085)	|0.012	0.072	0.000|
421 (0.016)	|0.005	0.012	0.000|
Multiallelic Dprime: 0.630
BLOCK 157.  MARKERS: 692 693 694 695
3434 (0.701)	|0.535	0.093	0.043	0.020|
2123 (0.281)	|0.052	0.147	0.075	0.000|
2134 (0.014)	|0.001	0.010	0.000	0.002|
Multiallelic Dprime: 0.611
BLOCK 158.  MARKERS: 696 697 698 699 700 701
314134 (0.589)	|0.457	0.064	0.034	0.020	0.004|
133433 (0.249)	|0.173	0.048	0.011	0.002	0.007|
114144 (0.121)	|0.040	0.006	0.030	0.037	0.002|
133133 (0.022)	|0.019	0.000	0.000	0.001	0.000|
Multiallelic Dprime: 0.257
BLOCK 159.  MARKERS: 703 704 705 706 707 708 709
4242423 (0.703)	|0.311	0.292	0.094|
3121141 (0.121)	|0.072	0.031	0.016|
4121421 (0.077)	|0.053	0.018	0.007|
4121441 (0.061)	|0.029	0.023	0.008|
4121443 (0.016)	|0.001	0.005	0.010|
Multiallelic Dprime: 0.203
BLOCK 160.  MARKERS: 710 711 712 713 714
21432 (0.480)	|0.352	0.093	0.025	0.005|
44314 (0.371)	|0.068	0.141	0.160	0.001|
24412 (0.140)	|0.023	0.087	0.016	0.015|
Multiallelic Dprime: 0.517
BLOCK 161.  MARKERS: 717 718 719
112 (0.451)	|0.236	0.198	0.009|
242 (0.323)	|0.183	0.137	0.003|
241 (0.200)	|0.132	0.067	0.000|
212 (0.021)	|0.006	0.013	0.001|
Multiallelic Dprime: 0.084
BLOCK 162.  MARKERS: 722 723
34 (0.560)	|0.311	0.250|
41 (0.417)	|0.365	0.053|
44 (0.014)	|0.013	0.000|
Multiallelic Dprime: 0.598
BLOCK 163.  MARKERS: 724 725
14 (0.695)	|0.277	0.005	0.213	0.139	0.021|
32 (0.304)	|0.022	0.260	0.016	0.000	0.000|
Multiallelic Dprime: 0.865
BLOCK 164.  MARKERS: 726 727 728 729 730 731 732
3122214 (0.299)	|0.279	0.015	0.001	0.000|
3342221 (0.264)	|0.006	0.045	0.192	0.021|
3342224 (0.231)	|0.071	0.127	0.029	0.000|
1344424 (0.138)	|0.002	0.134	0.004	0.000|
1344224 (0.020)	|0.000	0.017	0.000	0.000|
Multiallelic Dprime: 0.731
BLOCK 165.  MARKERS: 734 735 736
114 (0.374)	|0.366	0.006|
214 (0.359)	|0.266	0.094|
232 (0.238)	|0.006	0.229|
234 (0.023)	|0.023	0.000|
Multiallelic Dprime: 0.686
BLOCK 166.  MARKERS: 737 738
12 (0.658)	|0.544	0.114|
43 (0.336)	|0.222	0.109|
Multiallelic Dprime: 0.231
BLOCK 167.  MARKERS: 739 740
14 (0.769)	|0.376	0.288	0.098|
32 (0.224)	|0.115	0.082	0.027|
Multiallelic Dprime: 0.031
BLOCK 168.  MARKERS: 744 745 746 747
1214 (0.491)	|0.387	0.091	0.005	0.005|
3234 (0.371)	|0.214	0.060	0.090	0.005|
3431 (0.126)	|0.122	0.000	0.003	0.001|
Multiallelic Dprime: 0.388
BLOCK 169.  MARKERS: 749 750 751 752 753 754
424432 (0.733)	|0.474	0.200	0.057|
224432 (0.151)	|0.020	0.120	0.009|
242224 (0.100)	|0.009	0.003	0.088|
422432 (0.012)	|0.009	0.002	0.000|
Multiallelic Dprime: 0.585
BLOCK 170.  MARKERS: 756 757
33 (0.513)	|0.266	0.118	0.067	0.039	0.017|
11 (0.326)	|0.116	0.192	0.014	0.002	0.001|
13 (0.154)	|0.031	0.092	0.025	0.003	0.000|
Multiallelic Dprime: 0.353
BLOCK 171.  MARKERS: 759 760 761 762 763 764
111311 (0.412)	|0.404	0.000	0.000|
323433 (0.406)	|0.000	0.283	0.122|
123413 (0.109)	|0.045	0.064	0.000|
123411 (0.044)	|0.000	0.000	0.043|
313433 (0.019)	|0.000	0.002	0.016|
Multiallelic Dprime: 0.837
BLOCK 172.  MARKERS: 766 767 768 769
3314 (0.456)	|0.409	0.002	0.044|
1234 (0.352)	|0.009	0.344	0.001|
1232 (0.186)	|0.000	0.045	0.138|
Multiallelic Dprime: 0.873
BLOCK 173.  MARKERS: 770 771
32 (0.419)	|0.314	0.023	0.081|
31 (0.391)	|0.249	0.101	0.041|
21 (0.189)	|0.068	0.109	0.013|
Multiallelic Dprime: 0.283
BLOCK 174.  MARKERS: 772 773 774
432 (0.630)	|0.276	0.269	0.085|
211 (0.233)	|0.069	0.034	0.130|
212 (0.134)	|0.058	0.076	0.000|
Multiallelic Dprime: 0.290
BLOCK 175.  MARKERS: 775 776
23 (0.404)	|0.221	0.144	0.038	0.000|
43 (0.382)	|0.115	0.005	0.189	0.072|
42 (0.214)	|0.013	0.195	0.007	0.000|
Multiallelic Dprime: 0.562
BLOCK 176.  MARKERS: 777 778 779 780 781 782
113441 (0.349)	|0.206	0.082	0.062|
114243 (0.345)	|0.216	0.064	0.062|
234221 (0.234)	|0.147	0.048	0.040|
114221 (0.073)	|0.044	0.014	0.015|
Multiallelic Dprime: 0.041
BLOCK 177.  MARKERS: 785 786
21 (0.612)	|0.381	0.134	0.098|
13 (0.207)	|0.142	0.044	0.020|
11 (0.178)	|0.095	0.040	0.043|
Multiallelic Dprime: 0.059
BLOCK 178.  MARKERS: 788 789
11 (0.620)	|0.455	0.121	0.045|
12 (0.219)	|0.202	0.010	0.006|
31 (0.161)	|0.089	0.008	0.061|
Multiallelic Dprime: 0.335
BLOCK 179.  MARKERS: 792 793 794
421 (0.746)	|0.509	0.105	0.131|
124 (0.139)	|0.073	0.062	0.004|
141 (0.112)	|0.112	0.000	0.000|
Multiallelic Dprime: 0.338
BLOCK 180.  MARKERS: 798 799
31 (0.695)	|0.292	0.207	0.193|
13 (0.167)	|0.131	0.022	0.015|
33 (0.136)	|0.065	0.071	0.000|
Multiallelic Dprime: 0.356
BLOCK 181.  MARKERS: 800 801 802 803
2132 (0.488)	|0.224	0.263	0.000	0.000	0.000|
4114 (0.300)	|0.031	0.096	0.106	0.044	0.021|
4314 (0.208)	|0.162	0.028	0.011	0.002	0.004|
Multiallelic Dprime: 0.478
BLOCK 182.  MARKERS: 807 808 809 810 811
32221 (0.416)	|0.176	0.226	0.010	0.003|
34222 (0.384)	|0.123	0.026	0.103	0.134|
42142 (0.117)	|0.098	0.000	0.021	0.000|
32242 (0.046)	|0.000	0.002	0.043	0.001|
32222 (0.026)	|0.013	0.003	0.008	0.002|
Multiallelic Dprime: 0.531
BLOCK 183.  MARKERS: 813 814 815
234 (0.410)	|0.110	0.231	0.067|
314 (0.259)	|0.199	0.034	0.027|
332 (0.187)	|0.062	0.037	0.086|
334 (0.141)	|0.017	0.020	0.101|
Multiallelic Dprime: 0.463
BLOCK 184.  MARKERS: 816 817 818 819 820
43231 (0.389)	|0.001	0.050	0.154	0.078	0.101|
22231 (0.321)	|0.303	0.003	0.000	0.009	0.000|
43144 (0.280)	|0.010	0.247	0.000	0.023	0.000|
Multiallelic Dprime: 0.862
BLOCK 185.  MARKERS: 821 822 823 824 825
42434 (0.316)	|0.068	0.199	0.011	0.039|
43211 (0.304)	|0.129	0.071	0.093	0.013|
42414 (0.154)	|0.123	0.021	0.004	0.006|
43214 (0.110)	|0.063	0.041	0.002	0.002|
32214 (0.102)	|0.033	0.012	0.004	0.051|
Multiallelic Dprime: 0.411
BLOCK 186.  MARKERS: 826 827 828 829
3412 (0.416)	|0.367	0.020	0.029|
3414 (0.347)	|0.341	0.002	0.001|
1412 (0.120)	|0.013	0.060	0.046|
1232 (0.112)	|0.005	0.108	0.000|
Multiallelic Dprime: 0.771
BLOCK 187.  MARKERS: 830 831
44 (0.730)	|0.388	0.268	0.075|
22 (0.193)	|0.110	0.072	0.011|
24 (0.076)	|0.019	0.035	0.023|
Multiallelic Dprime: 0.088
BLOCK 188.  MARKERS: 835 836
22 (0.516)	|0.260	0.150	0.107|
32 (0.376)	|0.230	0.086	0.060|
23 (0.108)	|0.064	0.010	0.033|
Multiallelic Dprime: 0.136
BLOCK 189.  MARKERS: 841 842
44 (0.554)	|0.305	0.187	0.000	0.024	0.009	0.031|
24 (0.245)	|0.218	0.003	0.000	0.000	0.022	0.000|
42 (0.201)	|0.012	0.000	0.111	0.077	0.002	0.000|
Multiallelic Dprime: 0.622
BLOCK 190.  MARKERS: 843 844 845 846 847
34413 (0.534)	|0.494	0.042|
34432 (0.189)	|0.173	0.016|
12413 (0.111)	|0.092	0.017|
34212 (0.101)	|0.084	0.015|
34412 (0.033)	|0.021	0.011|
32413 (0.031)	|0.029	0.003|
Multiallelic Dprime: 0.200
BLOCK 191.  MARKERS: 849 850
24 (0.893)	|0.462	0.411	0.024|
12 (0.104)	|0.020	0.002	0.081|
Multiallelic Dprime: 0.755
BLOCK 192.  MARKERS: 853 854
14 (0.482)	|0.106	0.170	0.166	0.007	0.014|
32 (0.413)	|0.173	0.120	0.090	0.016	0.004|
34 (0.106)	|0.045	0.019	0.038	0.003	0.002|
Multiallelic Dprime: 0.205
BLOCK 193.  MARKERS: 858 859 860 861 862
22331 (0.323)	|0.049	0.191	0.084|
24133 (0.309)	|0.308	0.000	0.000|
32141 (0.296)	|0.295	0.000	0.000|
22131 (0.025)	|0.000	0.000	0.026|
22141 (0.019)	|0.020	0.000	0.000|
Multiallelic Dprime: 0.956
BLOCK 194.  MARKERS: 863 864
11 (0.692)	|0.274	0.041	0.283	0.087|
34 (0.196)	|0.020	0.147	0.003	0.023|
31 (0.112)	|0.000	0.106	0.004	0.000|
Multiallelic Dprime: 0.778
BLOCK 195.  MARKERS: 867 868 869 870 871 872
344232 (0.295)	|0.280	0.017	0.000|
142212 (0.292)	|0.042	0.131	0.122|
122212 (0.287)	|0.265	0.023	0.000|
122314 (0.110)	|0.004	0.106	0.000|
Multiallelic Dprime: 0.790
BLOCK 196.  MARKERS: 873 874
12 (0.598)	|0.340	0.256	0.002|
34 (0.280)	|0.150	0.002	0.127|
14 (0.122)	|0.113	0.004	0.005|
Multiallelic Dprime: 0.495
BLOCK 197.  MARKERS: 875 876
12 (0.602)	|0.377	0.175	0.046|
32 (0.262)	|0.059	0.160	0.041|
14 (0.136)	|0.037	0.036	0.063|
Multiallelic Dprime: 0.388
BLOCK 198.  MARKERS: 877 878 879
441 (0.473)	|0.336	0.096	0.038|
111 (0.371)	|0.232	0.104	0.034|
114 (0.150)	|0.082	0.039	0.027|
Multiallelic Dprime: 0.123
BLOCK 199.  MARKERS: 882 883
14 (0.654)	|0.417	0.236|
22 (0.240)	|0.063	0.177|
24 (0.101)	|0.048	0.053|
Multiallelic Dprime: 0.387
BLOCK 200.  MARKERS: 884 885
24 (0.530)	|0.220	0.183	0.114|
42 (0.468)	|0.313	0.094	0.054|
Multiallelic Dprime: 0.293
BLOCK 201.  MARKERS: 887 888 889 890 891
33332 (0.533)	|0.529	0.003|
23314 (0.278)	|0.000	0.278|
21234 (0.169)	|0.096	0.072|
Multiallelic Dprime: 0.837
BLOCK 202.  MARKERS: 892 893
13 (0.641)	|0.547	0.094|
31 (0.357)	|0.337	0.016|
Multiallelic Dprime: 0.588
BLOCK 203.  MARKERS: 894 895 896
231 (0.883)	|0.738	0.131	0.014|
113 (0.111)	|0.091	0.016	0.004|
Multiallelic Dprime: 0.022
BLOCK 204.  MARKERS: 902 903
11 (0.835)	|0.701	0.133|
33 (0.147)	|0.137	0.009|
13 (0.018)	|0.016	0.002|
Multiallelic Dprime: 0.546
BLOCK 205.  MARKERS: 904 905
33 (0.854)	|0.333	0.403	0.117|
14 (0.143)	|0.128	0.015	0.000|
Multiallelic Dprime: 0.800
BLOCK 206.  MARKERS: 907 908 909
334 (0.463)	|0.193	0.140	0.131|
134 (0.418)	|0.334	0.075	0.009|
112 (0.118)	|0.081	0.037	0.000|
Multiallelic Dprime: 0.434
BLOCK 207.  MARKERS: 911 912
33 (0.609)	|0.568	0.015	0.015|
42 (0.251)	|0.197	0.024	0.025|
43 (0.140)	|0.062	0.073	0.002|
Multiallelic Dprime: 0.509
BLOCK 208.  MARKERS: 915 916 917 918 919 920 921 922 923 924
3111223121 (0.824)	|0.319	0.254	0.204	0.045|
1433444342 (0.114)	|0.003	0.087	0.021	0.002|
3111224122 (0.043)	|0.035	0.002	0.000	0.006|
Multiallelic Dprime: 0.396
BLOCK 209.  MARKERS: 925 926 927
334 (0.362)	|0.248	0.030	0.006	0.077|
132 (0.345)	|0.038	0.139	0.160	0.000|
324 (0.227)	|0.195	0.007	0.005	0.019|
332 (0.061)	|0.017	0.043	0.000	0.000|
Multiallelic Dprime: 0.661
BLOCK 210.  MARKERS: 929 930 931 932 933 934
112133 (0.501)	|0.243	0.173	0.086|
344334 (0.219)	|0.070	0.082	0.065|
344333 (0.173)	|0.096	0.065	0.009|
112113 (0.096)	|0.048	0.037	0.012|
Multiallelic Dprime: 0.109
BLOCK 211.  MARKERS: 935 936 937
221 (0.459)	|0.241	0.000	0.218|
413 (0.365)	|0.270	0.095	0.000|
411 (0.173)	|0.001	0.171	0.000|
Multiallelic Dprime: 0.570
BLOCK 212.  MARKERS: 938 939
44 (0.513)	|0.261	0.231	0.005	0.002	0.008|
33 (0.267)	|0.240	0.004	0.000	0.000	0.022|
43 (0.220)	|0.003	0.015	0.130	0.071	0.000|
Multiallelic Dprime: 0.657
BLOCK 213.  MARKERS: 940 941 942 943
1434 (0.503)	|0.202	0.288	0.014|
4432 (0.249)	|0.182	0.052	0.016|
4322 (0.135)	|0.013	0.035	0.086|
4332 (0.073)	|0.011	0.025	0.037|
1432 (0.030)	|0.012	0.015	0.002|
Multiallelic Dprime: 0.404
BLOCK 214.  MARKERS: 944 945
23 (0.423)	|0.324	0.083	0.016|
13 (0.421)	|0.200	0.201	0.019|
11 (0.156)	|0.022	0.036	0.100|
Multiallelic Dprime: 0.414
BLOCK 215.  MARKERS: 949 950
14 (0.545)	|0.317	0.000	0.228|
12 (0.320)	|0.063	0.197	0.061|
34 (0.136)	|0.002	0.133	0.000|
Multiallelic Dprime: 0.664
BLOCK 216.  MARKERS: 951 952 953
141 (0.381)	|0.172	0.132	0.077|
323 (0.330)	|0.222	0.086	0.023|
121 (0.289)	|0.146	0.128	0.015|
Multiallelic Dprime: 0.193
BLOCK 217.  MARKERS: 954 955
14 (0.540)	|0.292	0.002	0.155	0.000	0.001	0.077|
13 (0.346)	|0.023	0.215	0.000	0.004	0.099	0.004|
23 (0.115)	|0.000	0.000	0.000	0.111	0.001	0.000|
Multiallelic Dprime: 0.932
BLOCK 218.  MARKERS: 956 957 958 959 960 961 962
4313411 (0.313)	|0.090	0.108	0.116|
4322411 (0.219)	|0.135	0.056	0.027|
3323313 (0.155)	|0.070	0.046	0.039|
4113411 (0.118)	|0.020	0.077	0.020|
4323333 (0.102)	|0.057	0.028	0.016|
4323313 (0.082)	|0.037	0.023	0.022|
Multiallelic Dprime: 0.241
BLOCK 219.  MARKERS: 963 964
41 (0.409)	|0.218	0.141	0.048|
44 (0.349)	|0.169	0.139	0.041|
24 (0.240)	|0.109	0.095	0.036|
Multiallelic Dprime: 0.057
BLOCK 220.  MARKERS: 969 970
12 (0.497)	|0.222	0.232	0.017	0.018|
14 (0.375)	|0.294	0.070	0.006	0.005|
34 (0.125)	|0.062	0.011	0.049	0.000|
Multiallelic Dprime: 0.424
BLOCK 221.  MARKERS: 971 972 973
234 (0.581)	|0.495	0.007	0.075|
322 (0.313)	|0.007	0.306	0.000|
324 (0.072)	|0.048	0.024	0.000|
334 (0.023)	|0.018	0.000	0.000|
Multiallelic Dprime: 0.817
BLOCK 222.  MARKERS: 974 975
24 (0.572)	|0.254	0.188	0.130|
32 (0.344)	|0.152	0.136	0.056|
34 (0.075)	|0.035	0.029	0.011|
Multiallelic Dprime: 0.068
BLOCK 223.  MARKERS: 977 978
33 (0.448)	|0.387	0.003	0.020	0.000	0.027	0.000	0.000	0.001|
11 (0.354)	|0.000	0.276	0.001	0.051	0.000	0.010	0.010	0.000|
13 (0.197)	|0.010	0.000	0.159	0.004	0.005	0.000	0.000	0.009|
Multiallelic Dprime: 0.933
BLOCK 224.  MARKERS: 980 981 982 983 984 985 986 987
23411331 (0.398)	|0.254	0.142|
32422314 (0.279)	|0.103	0.171|
32122131 (0.181)	|0.082	0.098|
32422334 (0.056)	|0.018	0.037|
23412331 (0.031)	|0.020	0.012|
32422311 (0.011)	|0.004	0.007|
32422331 (0.011)	|0.005	0.006|
23422331 (0.011)	|0.009	0.002|
Multiallelic Dprime: 0.244
BLOCK 225.  MARKERS: 990 991
43 (0.500)	|0.426	0.013	0.028	0.014	0.017|
21 (0.492)	|0.054	0.205	0.164	0.044	0.013|
Multiallelic Dprime: 0.752
BLOCK 226.  MARKERS: 992 993 994 995 996 997 998 999 1000
122222244 (0.482)	|0.400	0.081	0.000|
344414122 (0.216)	|0.045	0.167	0.005|
324414122 (0.192)	|0.170	0.021	0.000|
122424242 (0.058)	|0.032	0.020	0.000|
122222242 (0.033)	|0.027	0.005	0.000|
Multiallelic Dprime: 0.529
BLOCK 227.  MARKERS: 1001 1002
23 (0.682)	|0.433	0.190	0.060|
31 (0.300)	|0.181	0.105	0.013|
33 (0.011)	|0.009	0.003	0.000|
Multiallelic Dprime: 0.074
BLOCK 228.  MARKERS: 1009 1010
12 (0.625)	|0.427	0.071	0.083	0.042|
34 (0.303)	|0.013	0.287	0.000	0.001|
32 (0.072)	|0.060	0.011	0.001	0.000|
Multiallelic Dprime: 0.753
BLOCK 229.  MARKERS: 1011 1012 1013
232 (0.501)	|0.395	0.084	0.023|
124 (0.369)	|0.040	0.183	0.147|
234 (0.085)	|0.007	0.033	0.044|
134 (0.044)	|0.042	0.000	0.000|
Multiallelic Dprime: 0.613
BLOCK 230.  MARKERS: 1016 1017
42 (0.483)	|0.466	0.017|
22 (0.302)	|0.291	0.011|
44 (0.215)	|0.081	0.134|
Multiallelic Dprime: 0.780
BLOCK 231.  MARKERS: 1018 1019 1020
333 (0.838)	|0.385	0.448|
221 (0.162)	|0.158	0.004|
Multiallelic Dprime: 0.947
BLOCK 232.  MARKERS: 1022 1023
23 (0.542)	|0.406	0.114	0.022|
12 (0.452)	|0.385	0.060	0.006|
Multiallelic Dprime: 0.278
BLOCK 233.  MARKERS: 1024 1025
13 (0.797)	|0.677	0.004	0.114	0.001|
21 (0.174)	|0.000	0.172	0.002	0.000|
23 (0.029)	|0.000	0.000	0.000	0.029|
Multiallelic Dprime: 0.985
BLOCK 234.  MARKERS: 1026 1027 1028
411 (0.676)	|0.486	0.169	0.014	0.008|
211 (0.177)	|0.171	0.001	0.002	0.000|
234 (0.116)	|0.009	0.005	0.100	0.003|
231 (0.031)	|0.029	0.001	0.000	0.000|
Multiallelic Dprime: 0.494
BLOCK 235.  MARKERS: 1033 1034 1035
142 (0.694)	|0.532	0.021	0.115|
224 (0.176)	|0.030	0.142	0.004|
122 (0.116)	|0.107	0.006	0.002|
222 (0.010)	|0.002	0.000	0.004|
Multiallelic Dprime: 0.562
BLOCK 236.  MARKERS: 1037 1038 1039 1040 1041 1042 1043 1044 1045
233423313 (0.677)	|0.676	0.000	0.000|
231423113 (0.169)	|0.000	0.168	0.000|
313242131 (0.125)	|0.000	0.000	0.124|
Multiallelic Dprime: 1.000
BLOCK 237.  MARKERS: 1046 1047 1048
212 (0.686)	|0.671	0.015|
412 (0.172)	|0.167	0.005|
233 (0.140)	|0.019	0.122|
Multiallelic Dprime: 0.834
BLOCK 238.  MARKERS: 1049 1050
23 (0.858)	|0.333	0.441	0.082|
34 (0.142)	|0.120	0.001	0.022|
Multiallelic Dprime: 0.764
BLOCK 239.  MARKERS: 1053 1054 1055 1056
4123 (0.452)	|0.185	0.264	0.003|
4331 (0.442)	|0.385	0.026	0.031|
2331 (0.104)	|0.040	0.052	0.011|
Multiallelic Dprime: 0.575
BLOCK 240.  MARKERS: 1057 1058
11 (0.610)	|0.024	0.326	0.253	0.001|
43 (0.344)	|0.309	0.000	0.012	0.023|
41 (0.046)	|0.028	0.000	0.000	0.018|
Multiallelic Dprime: 0.903
BLOCK 241.  MARKERS: 1059 1060 1061
441 (0.361)	|0.298	0.045	0.010	0.002|
223 (0.326)	|0.072	0.054	0.188	0.012|
423 (0.265)	|0.049	0.146	0.051	0.017|
443 (0.042)	|0.010	0.010	0.004	0.017|
Multiallelic Dprime: 0.545
BLOCK 242.  MARKERS: 1062 1063 1064 1065
1232 (0.436)	|0.186	0.170	0.079|
3432 (0.255)	|0.113	0.085	0.057|
3414 (0.254)	|0.082	0.036	0.136|
3434 (0.047)	|0.014	0.018	0.014|
Multiallelic Dprime: 0.206
BLOCK 243.  MARKERS: 1067 1068
13 (0.395)	|0.151	0.235	0.010|
11 (0.309)	|0.259	0.048	0.000|
43 (0.296)	|0.069	0.186	0.041|
Multiallelic Dprime: 0.434
BLOCK 244.  MARKERS: 1069 1070
31 (0.479)	|0.253	0.152	0.074|
14 (0.468)	|0.226	0.153	0.090|
11 (0.051)	|0.014	0.032	0.004|
Multiallelic Dprime: 0.075
BLOCK 245.  MARKERS: 1071 1072
22 (0.494)	|0.204	0.100	0.122	0.066|
41 (0.337)	|0.133	0.101	0.061	0.031|
21 (0.168)	|0.046	0.043	0.057	0.017|
Multiallelic Dprime: 0.111
BLOCK 246.  MARKERS: 1077 1078 1079 1080
3233 (0.383)	|0.114	0.220	0.033	0.012|
4211 (0.244)	|0.183	0.048	0.012	0.000|
4231 (0.240)	|0.114	0.107	0.001	0.009|
4433 (0.114)	|0.092	0.017	0.000	0.001|
Multiallelic Dprime: 0.371
BLOCK 247.  MARKERS: 1083 1084 1085 1086 1087 1088 1089
3241321 (0.517)	|0.226	0.091	0.156	0.033|
1423143 (0.395)	|0.202	0.117	0.047	0.023|
1241321 (0.047)	|0.004	0.005	0.000	0.037|
1423121 (0.023)	|0.008	0.006	0.005	0.002|
Multiallelic Dprime: 0.237
BLOCK 248.  MARKERS: 1094 1095 1096 1097
1311 (0.445)	|0.323	0.120|
3143 (0.226)	|0.118	0.108|
1313 (0.215)	|0.178	0.038|
3313 (0.098)	|0.043	0.055|
Multiallelic Dprime: 0.265
BLOCK 249.  MARKERS: 1099 1100
31 (0.672)	|0.277	0.264	0.131|
13 (0.325)	|0.223	0.068	0.035|
Multiallelic Dprime: 0.368
BLOCK 250.  MARKERS: 1105 1106
12 (0.502)	|0.270	0.142	0.088|
34 (0.331)	|0.183	0.094	0.052|
32 (0.166)	|0.075	0.021	0.071|
Multiallelic Dprime: 0.113
BLOCK 251.  MARKERS: 1109 1110 1111
343 (0.528)	|0.238	0.211	0.078|
143 (0.257)	|0.080	0.123	0.050|
321 (0.211)	|0.096	0.072	0.042|
Multiallelic Dprime: 0.102
BLOCK 252.  MARKERS: 1113 1114
41 (0.413)	|0.328	0.050	0.019	0.009	0.004|
22 (0.409)	|0.255	0.097	0.055	0.001	0.001|
21 (0.172)	|0.084	0.054	0.008	0.011	0.008|
Multiallelic Dprime: 0.274
BLOCK 253.  MARKERS: 1119 1120 1121 1122 1123
32332 (0.669)	|0.531	0.116	0.022|
14114 (0.204)	|0.177	0.026	0.000|
12132 (0.084)	|0.033	0.049	0.001|
32132 (0.022)	|0.007	0.009	0.006|
14132 (0.013)	|0.013	0.000	0.000|
Multiallelic Dprime: 0.235
BLOCK 254.  MARKERS: 1127 1128
33 (0.765)	|0.579	0.015	0.171|
11 (0.202)	|0.000	0.203	0.000|
31 (0.031)	|0.008	0.011	0.013|
Multiallelic Dprime: 0.898
BLOCK 255.  MARKERS: 1129 1130
12 (0.587)	|0.557	0.000	0.014	0.000	0.002|
32 (0.228)	|0.040	0.116	0.000	0.050	0.007|
14 (0.185)	|0.077	0.000	0.102	0.001	0.003|
Multiallelic Dprime: 0.817
BLOCK 256.  MARKERS: 1131 1132 1133 1134 1135 1136 1137 1138 1139 1140
2331214322 (0.673)	|0.388	0.090	0.109	0.041	0.002	0.015	0.011|
4133214314 (0.116)	|0.070	0.011	0.000	0.002	0.023	0.001	0.000|
2313432112 (0.115)	|0.023	0.039	0.009	0.030	0.000	0.000	0.000|
4133214312 (0.051)	|0.000	0.003	0.003	0.043	0.000	0.000	0.000|
2333214312 (0.011)	|0.002	0.006	0.000	0.000	0.002	0.000	0.000|
Multiallelic Dprime: 0.441
BLOCK 257.  MARKERS: 1144 1145 1146 1147 1148 1149 1150 1151 1152 1153 1154 1155
144423334113 (0.487)	|0.461	0.026	0.002|
342421322113 (0.160)	|0.015	0.144	0.001|
144423134113 (0.127)	|0.111	0.005	0.007|
322243332231 (0.119)	|0.012	0.001	0.107|
342423334113 (0.033)	|0.033	0.000	0.000|
344423334113 (0.017)	|0.017	0.000	0.000|
144421322113 (0.012)	|0.004	0.007	0.000|
Multiallelic Dprime: 0.828
BLOCK 258.  MARKERS: 1156 1157
34 (0.673)	|0.407	0.160	0.095|
14 (0.193)	|0.126	0.050	0.016|
12 (0.130)	|0.080	0.027	0.022|
Multiallelic Dprime: 0.060
BLOCK 259.  MARKERS: 1170 1171 1172 1173 1174 1175 1176
3434133 (0.613)	|0.546	0.046	0.008	0.000	0.011|
1212331 (0.242)	|0.008	0.232	0.003	0.000	0.000|
1212311 (0.132)	|0.005	0.008	0.103	0.014	0.000|
Multiallelic Dprime: 0.893
BLOCK 260.  MARKERS: 1177 1178 1179 1180 1181 1182 1183 1184 1185 1186
3314423112 (0.565)	|0.273	0.175	0.115|
1132114312 (0.288)	|0.111	0.105	0.074|
3314414334 (0.115)	|0.045	0.011	0.059|
3314414312 (0.016)	|0.007	0.005	0.005|
3314423134 (0.011)	|0.001	0.002	0.007|
Multiallelic Dprime: 0.147
BLOCK 261.  MARKERS: 1187 1188
31 (0.438)	|0.042	0.268	0.128|
11 (0.300)	|0.246	0.010	0.044|
13 (0.262)	|0.220	0.041	0.002|
Multiallelic Dprime: 0.688
BLOCK 262.  MARKERS: 1189 1190
32 (0.508)	|0.231	0.126	0.150|
12 (0.319)	|0.035	0.257	0.026|
13 (0.174)	|0.164	0.006	0.003|
Multiallelic Dprime: 0.520
BLOCK 263.  MARKERS: 1192 1193
32 (0.431)	|0.158	0.141	0.062	0.030	0.018	0.004	0.012|
13 (0.389)	|0.237	0.052	0.073	0.008	0.000	0.012	0.000|
12 (0.180)	|0.012	0.151	0.008	0.000	0.003	0.000	0.000|
Multiallelic Dprime: 0.370
BLOCK 264.  MARKERS: 1194 1195 1196 1197 1198 1199
223341 (0.406)	|0.403	0.001	0.000|
423121 (0.344)	|0.000	0.341	0.000|
442143 (0.142)	|0.000	0.000	0.142|
442141 (0.038)	|0.037	0.000	0.000|
223121 (0.021)	|0.013	0.010	0.000|
423341 (0.016)	|0.017	0.000	0.000|
223141 (0.013)	|0.000	0.000	0.012|
Multiallelic Dprime: 0.981
BLOCK 265.  MARKERS: 1200 1201 1202
332 (0.473)	|0.397	0.063	0.015|
314 (0.362)	|0.133	0.228	0.000|
212 (0.163)	|0.000	0.000	0.162|
Multiallelic Dprime: 0.666
BLOCK 266.  MARKERS: 1203 1204
21 (0.530)	|0.379	0.091	0.058|
12 (0.291)	|0.229	0.030	0.032|
11 (0.177)	|0.116	0.046	0.013|
Multiallelic Dprime: 0.110
BLOCK 267.  MARKERS: 1205 1206
11 (0.725)	|0.435	0.278	0.012|
33 (0.167)	|0.000	0.018	0.148|
13 (0.105)	|0.000	0.003	0.098|
Multiallelic Dprime: 0.902
BLOCK 268.  MARKERS: 1208 1209 1210 1211 1212
34442 (0.438)	|0.414	0.017	0.007|
34424 (0.298)	|0.263	0.005	0.030|
22244 (0.256)	|0.102	0.155	0.000|
Multiallelic Dprime: 0.667
BLOCK 269.  MARKERS: 1213 1214 1215 1216 1217 1218 1219
3421241 (0.785)	|0.758	0.013	0.012|
1232423 (0.179)	|0.009	0.166	0.002|
3421243 (0.037)	|0.002	0.035	0.000|
Multiallelic Dprime: 0.918
BLOCK 270.  MARKERS: 1220 1221
42 (0.770)	|0.372	0.284	0.096	0.010|
23 (0.213)	|0.153	0.047	0.008	0.000|
43 (0.015)	|0.003	0.011	0.000	0.000|
Multiallelic Dprime: 0.378
BLOCK 271.  MARKERS: 1224 1225 1226 1227 1228 1229
114113 (0.525)	|0.066	0.355	0.104|
132321 (0.343)	|0.308	0.029	0.006|
432321 (0.104)	|0.103	0.001	0.000|
134113 (0.010)	|0.002	0.000	0.007|
Multiallelic Dprime: 0.827
BLOCK 272.  MARKERS: 1230 1231
24 (0.494)	|0.464	0.002	0.026|
22 (0.386)	|0.386	0.000	0.000|
44 (0.119)	|0.005	0.111	0.001|
Multiallelic Dprime: 0.819
BLOCK 273.  MARKERS: 1233 1234
11 (0.856)	|0.567	0.287	0.000|
42 (0.113)	|0.002	0.000	0.112|
12 (0.027)	|0.007	0.000	0.020|
Multiallelic Dprime: 0.935
BLOCK 274.  MARKERS: 1235 1236
33 (0.580)	|0.341	0.229	0.002	0.003|
11 (0.287)	|0.138	0.136	0.008	0.006|
13 (0.132)	|0.073	0.046	0.005	0.004|
Multiallelic Dprime: 0.097
BLOCK 275.  MARKERS: 1239 1240 1241 1242 1243
42421 (0.552)	|0.361	0.117	0.057|
21243 (0.413)	|0.194	0.167	0.045|
21421 (0.015)	|0.009	0.002	0.002|
42221 (0.013)	|0.013	0.000	0.000|
Multiallelic Dprime: 0.216
BLOCK 276.  MARKERS: 1245 1246 1247 1248 1249 1250 1251 1252
31431443 (0.580)	|0.482	0.017	0.080	0.000|
13214221 (0.288)	|0.052	0.167	0.065	0.003|
31431243 (0.105)	|0.087	0.000	0.006	0.012|
Multiallelic Dprime: 0.582
BLOCK 277.  MARKERS: 1253 1254 1255 1256
1344 (0.629)	|0.350	0.206	0.062	0.010|
3134 (0.186)	|0.080	0.034	0.070	0.002|
3332 (0.159)	|0.111	0.035	0.013	0.000|
1334 (0.024)	|0.018	0.004	0.003	0.000|
Multiallelic Dprime: 0.201
BLOCK 278.  MARKERS: 1258 1259 1260
322 (0.560)	|0.283	0.266	0.011|
124 (0.278)	|0.083	0.157	0.038|
144 (0.149)	|0.118	0.028	0.003|
324 (0.013)	|0.004	0.008	0.000|
Multiallelic Dprime: 0.221
BLOCK 279.  MARKERS: 1263 1264
42 (0.489)	|0.188	0.288	0.013|
24 (0.460)	|0.231	0.127	0.103|
22 (0.051)	|0.047	0.003	0.001|
Multiallelic Dprime: 0.330
BLOCK 280.  MARKERS: 1266 1267
22 (0.465)	|0.398	0.050	0.008	0.000	0.001|
24 (0.418)	|0.000	0.265	0.004	0.101	0.032|
42 (0.117)	|0.000	0.000	0.117	0.000	0.000|
Multiallelic Dprime: 0.900
BLOCK 281.  MARKERS: 1268 1269 1270 1271 1272
11431 (0.396)	|0.237	0.059	0.094	0.000	0.002|
33341 (0.316)	|0.014	0.216	0.039	0.038	0.002|
13331 (0.128)	|0.027	0.014	0.070	0.002	0.010|
13333 (0.100)	|0.029	0.000	0.019	0.048	0.000|
13341 (0.033)	|0.029	0.002	0.002	0.000	0.000|
Multiallelic Dprime: 0.524
BLOCK 282.  MARKERS: 1275 1276 1277 1278 1279 1280
313342 (0.347)	|0.329	0.009	0.006|
131311 (0.297)	|0.117	0.069	0.108|
313112 (0.228)	|0.005	0.182	0.043|
331312 (0.091)	|0.051	0.002	0.039|
131312 (0.015)	|0.004	0.000	0.010|
Multiallelic Dprime: 0.600
BLOCK 283.  MARKERS: 1281 1282
24 (0.514)	|0.190	0.213	0.068	0.038|
44 (0.271)	|0.191	0.076	0.003	0.000|
42 (0.209)	|0.173	0.034	0.001	0.002|
Multiallelic Dprime: 0.451
BLOCK 284.  MARKERS: 1283 1284 1285 1286 1287
23314 (0.558)	|0.009	0.276	0.260	0.006	0.000|
44132 (0.323)	|0.324	0.000	0.000	0.000	0.000|
44314 (0.072)	|0.051	0.000	0.002	0.000	0.019|
44134 (0.039)	|0.003	0.001	0.000	0.028	0.000|
Multiallelic Dprime: 0.961
BLOCK 285.  MARKERS: 1289 1290 1291 1292 1293 1294 1295 1296
11142343 (0.392)	|0.066	0.223	0.033	0.004	0.056|
41122433 (0.278)	|0.137	0.012	0.043	0.086	0.000|
14224441 (0.263)	|0.071	0.069	0.116	0.002	0.000|
41122443 (0.034)	|0.031	0.001	0.000	0.000	0.000|
11142433 (0.019)	|0.000	0.000	0.000	0.017	0.000|
Multiallelic Dprime: 0.526
BLOCK 286.  MARKERS: 1299 1300 1301 1302 1303
12213 (0.305)	|0.214	0.079	0.013|
14443 (0.305)	|0.081	0.216	0.003|
12241 (0.206)	|0.125	0.078	0.003|
32213 (0.112)	|0.097	0.015	0.000|
12443 (0.055)	|0.017	0.039	0.000|
Multiallelic Dprime: 0.406
BLOCK 287.  MARKERS: 1304 1305 1306 1307
2344 (0.541)	|0.456	0.048	0.037|
1113 (0.432)	|0.059	0.317	0.056|
2343 (0.019)	|0.000	0.000	0.018|
Multiallelic Dprime: 0.703
BLOCK 288.  MARKERS: 1308 1309
13 (0.516)	|0.401	0.044	0.055	0.007|
31 (0.372)	|0.146	0.109	0.102	0.005|
11 (0.112)	|0.028	0.078	0.006	0.000|
Multiallelic Dprime: 0.434
BLOCK 289.  MARKERS: 1310 1311 1312 1313 1314 1315 1316 1317 1318 1319
3344132333 (0.574)	|0.552	0.000	0.000	0.000	0.011	0.011|
1113314311 (0.230)	|0.000	0.075	0.116	0.037	0.000	0.000|
3313314111 (0.163)	|0.000	0.150	0.000	0.014	0.000	0.000|
3313312111 (0.011)	|0.000	0.012	0.000	0.000	0.000	0.000|
Multiallelic Dprime: 0.934
BLOCK 290.  MARKERS: 1320 1321 1322 1323 1324
32311 (0.555)	|0.550	0.000	0.005	0.000|
34134 (0.248)	|0.000	0.246	0.000	0.000|
14131 (0.116)	|0.017	0.000	0.099	0.000|
34131 (0.051)	|0.014	0.000	0.017	0.022|
32314 (0.011)	|0.000	0.011	0.000	0.000|
32331 (0.011)	|0.000	0.000	0.011	0.000|
Multiallelic Dprime: 0.949
BLOCK 291.  MARKERS: 1325 1326 1327 1328 1329 1330
122241 (0.585)	|0.225	0.132	0.170	0.052|
333423 (0.258)	|0.108	0.013	0.018	0.112|
323423 (0.132)	|0.002	0.115	0.012	0.002|
323421 (0.022)	|0.002	0.016	0.000	0.001|
Multiallelic Dprime: 0.451
BLOCK 292.  MARKERS: 1333 1334 1335 1336 1337
21344 (0.336)	|0.252	0.005	0.076	0.002	0.001|
34124 (0.279)	|0.096	0.004	0.123	0.056	0.000|
31342 (0.200)	|0.000	0.197	0.000	0.000	0.000|
31344 (0.168)	|0.018	0.001	0.007	0.133	0.009|
Multiallelic Dprime: 0.645
BLOCK 293.  MARKERS: 1338 1339 1340 1341
2143 (0.370)	|0.015	0.343	0.012|
2343 (0.215)	|0.199	0.014	0.002|
4123 (0.210)	|0.205	0.004	0.000|
2341 (0.191)	|0.068	0.007	0.116|
4143 (0.013)	|0.007	0.006	0.000|
Multiallelic Dprime: 0.829
BLOCK 294.  MARKERS: 1342 1343
31 (0.478)	|0.501	0.000|
33 (0.391)	|0.012	0.344|
11 (0.130)	|0.114	0.013|
Multiallelic Dprime: 0.943
BLOCK 295.  MARKERS: 1344 1345 1346
413 (0.629)	|0.015	0.202	0.157	0.083	0.046	0.038	0.026	0.015	0.015	0.008|
231 (0.357)	|0.323	0.008	0.010	0.000	0.000	0.000	0.000	0.000	0.000	0.002|
Multiallelic Dprime: 0.917
BLOCK 296.  MARKERS: 1348 1349 1350 1351 1352 1353 1354 1355 1356 1357 1358
43131212111 (0.345)	|0.003	0.195	0.000	0.140	0.008|
24233334311 (0.211)	|0.192	0.011	0.001	0.004	0.000|
24113334331 (0.167)	|0.005	0.000	0.155	0.004	0.000|
24133314312 (0.082)	|0.078	0.000	0.000	0.000	0.000|
24133314112 (0.048)	|0.000	0.000	0.000	0.000	0.048|
24133314311 (0.038)	|0.000	0.030	0.001	0.006	0.001|
24233334331 (0.026)	|0.000	0.000	0.027	0.000	0.000|
23131212111 (0.015)	|0.000	0.007	0.000	0.009	0.000|
23133314311 (0.015)	|0.002	0.000	0.000	0.000	0.013|
24133314331 (0.011)	|0.000	0.000	0.011	0.000	0.000|
Multiallelic Dprime: 0.892
BLOCK 297.  MARKERS: 1359 1360 1361 1362
1423 (0.292)	|0.076	0.218|
3422 (0.251)	|0.206	0.045|
1223 (0.203)	|0.049	0.154|
3442 (0.169)	|0.133	0.037|
3423 (0.076)	|0.051	0.025|
Multiallelic Dprime: 0.534
BLOCK 298.  MARKERS: 1363 1364
21 (0.519)	|0.355	0.115	0.045	0.002|
13 (0.481)	|0.071	0.216	0.184	0.008|
Multiallelic Dprime: 0.538
BLOCK 299.  MARKERS: 1365 1366 1367
323 (0.427)	|0.391	0.014	0.017	0.000|
343 (0.330)	|0.010	0.010	0.235	0.076|
141 (0.229)	|0.007	0.221	0.002	0.000|
341 (0.010)	|0.000	0.009	0.000	0.000|
Multiallelic Dprime: 0.915
BLOCK 300.  MARKERS: 1368 1369 1370
134 (0.407)	|0.299	0.005	0.094	0.009	0.000|
112 (0.263)	|0.113	0.121	0.003	0.000	0.019|
212 (0.249)	|0.210	0.005	0.028	0.000	0.006|
114 (0.077)	|0.018	0.000	0.000	0.042	0.016|
Multiallelic Dprime: 0.502
BLOCK 301.  MARKERS: 1371 1372 1373 1374
4233 (0.642)	|0.315	0.258	0.050	0.019|
4431 (0.130)	|0.028	0.085	0.012	0.004|
2223 (0.124)	|0.090	0.023	0.008	0.005|
2233 (0.053)	|0.040	0.004	0.009	0.000|
4433 (0.041)	|0.019	0.012	0.002	0.009|
Multiallelic Dprime: 0.192
BLOCK 302.  MARKERS: 1376 1377 1378 1379 1380
33121 (0.491)	|0.274	0.134	0.083|
14343 (0.386)	|0.119	0.166	0.101|
13121 (0.080)	|0.026	0.040	0.015|
14143 (0.041)	|0.020	0.017	0.005|
Multiallelic Dprime: 0.221
BLOCK 303.  MARKERS: 1383 1384
21 (0.439)	|0.339	0.098|
11 (0.357)	|0.031	0.321|
13 (0.204)	|0.150	0.055|
Multiallelic Dprime: 0.617
BLOCK 304.  MARKERS: 1385 1386
14 (0.519)	|0.377	0.116	0.019|
22 (0.474)	|0.396	0.061	0.011|
Multiallelic Dprime: 0.270
BLOCK 305.  MARKERS: 1388 1389 1390
121 (0.778)	|0.585	0.167	0.018|
333 (0.178)	|0.123	0.046	0.003|
131 (0.030)	|0.017	0.013	0.000|
Multiallelic Dprime: 0.077
BLOCK 306.  MARKERS: 1392 1393 1394 1395 1396
42244 (0.732)	|0.614	0.000	0.002	0.075	0.013	0.011|
24332 (0.230)	|0.000	0.119	0.095	0.006	0.000	0.000|
24232 (0.022)	|0.003	0.019	0.000	0.000	0.000	0.000|
Multiallelic Dprime: 0.956
BLOCK 307.  MARKERS: 1397 1398 1399 1400 1401 1402 1403 1404 1405 1406 1407 1408 1409 1410 1411
212334241242241 (0.634)	|0.581	0.039|
334224432424421 (0.138)	|0.026	0.104|
232332441422223 (0.096)	|0.012	0.084|
232334241442241 (0.083)	|0.065	0.018|
232334241442243 (0.013)	|0.003	0.011|
212334432424421 (0.010)	|0.011	0.000|
Multiallelic Dprime: 0.718
BLOCK 308.  MARKERS: 1414 1415 1416
343 (0.709)	|0.585	0.094	0.029|
122 (0.266)	|0.239	0.013	0.013|
Multiallelic Dprime: 0.362
BLOCK 309.  MARKERS: 1417 1418 1419 1420 1421 1422
431332 (0.846)	|0.481	0.126	0.228|
314413 (0.108)	|0.008	0.087	0.009|
434332 (0.042)	|0.017	0.024	0.001|
Multiallelic Dprime: 0.679
BLOCK 310.  MARKERS: 1423 1424 1425 1426
2313 (0.506)	|0.441	0.044	0.021|
1331 (0.241)	|0.122	0.002	0.114|
1131 (0.238)	|0.040	0.189	0.008|
Multiallelic Dprime: 0.627
BLOCK 311.  MARKERS: 1427 1428 1429
232 (0.617)	|0.363	0.146	0.079	0.012	0.008|
242 (0.237)	|0.153	0.035	0.037	0.006	0.007|
434 (0.142)	|0.097	0.021	0.014	0.009	0.001|
Multiallelic Dprime: 0.136
BLOCK 312.  MARKERS: 1434 1435 1436 1437 1438
43212 (0.614)	|0.359	0.003	0.205	0.012	0.003	0.010|
31432 (0.203)	|0.008	0.172	0.010	0.009	0.000	0.000|
33213 (0.130)	|0.001	0.045	0.001	0.064	0.019	0.000|
33412 (0.027)	|0.000	0.002	0.000	0.025	0.000	0.000|
33212 (0.016)	|0.011	0.002	0.000	0.000	0.000	0.000|
Multiallelic Dprime: 0.848
BLOCK 313.  MARKERS: 1442 1443 1444 1445 1446 1447 1448 1449 1450 1451 1452 1453
122134341213 (0.381)	|0.299	0.000	0.031	0.035	0.014	0.002|
144432321232 (0.231)	|0.000	0.228	0.000	0.000	0.000	0.001|
344122242413 (0.217)	|0.013	0.000	0.198	0.005	0.000	0.000|
144432321213 (0.109)	|0.065	0.000	0.005	0.006	0.033	0.000|
144122241213 (0.024)	|0.003	0.000	0.000	0.000	0.000	0.018|
122134341413 (0.011)	|0.000	0.000	0.007	0.003	0.000	0.000|
Multiallelic Dprime: 0.815
BLOCK 314.  MARKERS: 1454 1455 1456 1457 1458 1459 1460
4234224 (0.385)	|0.276	0.017	0.089|
2312344 (0.243)	|0.208	0.025	0.012|
2234223 (0.241)	|0.072	0.146	0.026|
2234244 (0.050)	|0.034	0.015	0.001|
2234243 (0.050)	|0.031	0.018	0.000|
2234224 (0.021)	|0.016	0.006	0.000|
Multiallelic Dprime: 0.438
BLOCK 315.  MARKERS: 1461 1462
43 (0.637)	|0.273	0.098	0.128	0.127	0.010|
41 (0.235)	|0.040	0.164	0.016	0.014	0.000|
23 (0.129)	|0.093	0.010	0.025	0.000	0.001|
Multiallelic Dprime: 0.418
BLOCK 316.  MARKERS: 1463 1464 1465 1466
1133 (0.405)	|0.401	0.000	0.002	0.000	0.000|
2333 (0.272)	|0.000	0.253	0.015	0.000	0.000|
2311 (0.168)	|0.000	0.007	0.029	0.119	0.011|
2313 (0.141)	|0.000	0.000	0.138	0.000	0.000|
2133 (0.011)	|0.011	0.000	0.000	0.000	0.000|
Multiallelic Dprime: 0.943
BLOCK 317.  MARKERS: 1467 1468 1469 1470 1471 1472
134423 (0.414)	|0.400	0.007	0.007|
311213 (0.261)	|0.227	0.025	0.010|
134223 (0.185)	|0.023	0.039	0.123|
134221 (0.118)	|0.031	0.085	0.002|
131213 (0.011)	|0.011	0.000	0.000|
Multiallelic Dprime: 0.744
BLOCK 318.  MARKERS: 1473 1474 1475
334 (0.698)	|0.354	0.343|
134 (0.156)	|0.127	0.029|
312 (0.144)	|0.144	0.000|
Multiallelic Dprime: 0.743
BLOCK 319.  MARKERS: 1476 1477
14 (0.628)	|0.328	0.129	0.106	0.064|
32 (0.372)	|0.247	0.048	0.054	0.023|
Multiallelic Dprime: 0.207
BLOCK 320.  MARKERS: 1478 1479 1480
342 (0.575)	|0.366	0.007	0.132	0.071|
344 (0.177)	|0.072	0.002	0.094	0.000|
122 (0.159)	|0.005	0.151	0.000	0.003|
142 (0.087)	|0.000	0.085	0.000	0.000|
Multiallelic Dprime: 0.640
BLOCK 321.  MARKERS: 1481 1482 1483
334 (0.445)	|0.263	0.103	0.017	0.059	0.002|
222 (0.244)	|0.049	0.123	0.063	0.003	0.000|
232 (0.230)	|0.084	0.054	0.087	0.003	0.000|
234 (0.071)	|0.059	0.002	0.002	0.000	0.009|
Multiallelic Dprime: 0.392
BLOCK 322.  MARKERS: 1486 1487 1488 1489
4334 (0.464)	|0.065	0.143	0.147	0.083	0.021|
2132 (0.282)	|0.183	0.032	0.006	0.042	0.014|
2112 (0.168)	|0.109	0.039	0.013	0.000	0.000|
2332 (0.066)	|0.044	0.009	0.010	0.000	0.000|
4332 (0.010)	|0.004	0.000	0.006	0.000	0.000|
Multiallelic Dprime: 0.494
BLOCK 323.  MARKERS: 1491 1492 1493 1494 1495 1496
214431 (0.409)	|0.200	0.047	0.150	0.006|
213431 (0.230)	|0.011	0.165	0.025	0.025|
234134 (0.182)	|0.076	0.028	0.002	0.077|
414441 (0.125)	|0.089	0.001	0.031	0.003|
214441 (0.037)	|0.027	0.008	0.000	0.001|
Multiallelic Dprime: 0.483
BLOCK 324.  MARKERS: 1497 1498 1499 1500 1501 1502 1503
1323321 (0.417)	|0.160	0.093	0.165|
1321331 (0.252)	|0.162	0.079	0.011|
3241223 (0.211)	|0.048	0.086	0.078|
1341321 (0.113)	|0.015	0.074	0.025|
Multiallelic Dprime: 0.293
BLOCK 325.  MARKERS: 1507 1508
32 (0.386)	|0.154	0.098	0.134|
34 (0.335)	|0.113	0.205	0.018|
14 (0.277)	|0.198	0.031	0.046|
Multiallelic Dprime: 0.364
BLOCK 326.  MARKERS: 1510 1511
33 (0.465)	|0.217	0.143	0.091	0.014|
31 (0.337)	|0.153	0.066	0.112	0.005|
13 (0.197)	|0.113	0.047	0.015	0.022|
Multiallelic Dprime: 0.153
BLOCK 327.  MARKERS: 1512 1513 1514 1515
2233 (0.484)	|0.059	0.218	0.132	0.073|
4421 (0.256)	|0.235	0.020	0.001	0.002|
2223 (0.218)	|0.176	0.010	0.004	0.026|
2423 (0.042)	|0.002	0.039	0.000	0.000|
Multiallelic Dprime: 0.729
BLOCK 328.  MARKERS: 1516 1517 1518 1519 1520 1521 1522 1523
22331413 (0.472)	|0.279	0.170	0.015	0.005|
44331412 (0.288)	|0.253	0.000	0.000	0.033|
44321412 (0.138)	|0.137	0.000	0.000	0.000|
44133222 (0.101)	|0.000	0.000	0.099	0.000|
Multiallelic Dprime: 0.661
BLOCK 329.  MARKERS: 1524 1525 1526 1527
2242 (0.669)	|0.061	0.190	0.064	0.138	0.099	0.059	0.015	0.023|
2424 (0.171)	|0.024	0.000	0.099	0.012	0.001	0.002	0.024	0.000|
4224 (0.117)	|0.099	0.000	0.002	0.000	0.000	0.002	0.000	0.013|
2222 (0.038)	|0.008	0.000	0.000	0.002	0.025	0.000	0.000	0.000|
Multiallelic Dprime: 0.655
BLOCK 330.  MARKERS: 1530 1531 1532 1533 1534 1535 1536 1537 1538 1539 1540 1541 1542 1543 1544 1545
1234411223112112 (0.197)	|0.192	0.003	0.000	0.000	0.002|
3244313411332134 (0.192)	|0.005	0.187	0.000	0.000	0.000|
3242431413312334 (0.167)	|0.154	0.000	0.000	0.000	0.012|
3444313413334134 (0.152)	|0.032	0.001	0.118	0.000	0.000|
3244313413332114 (0.126)	|0.000	0.000	0.000	0.125	0.000|
3244313413334134 (0.064)	|0.000	0.002	0.060	0.000	0.000|
3244411413112114 (0.039)	|0.000	0.000	0.000	0.037	0.000|
3242431413312134 (0.035)	|0.036	0.000	0.000	0.000	0.000|
Multiallelic Dprime: 0.929
BLOCK 331.  MARKERS: 1546 1547 1548 1549
4123 (0.422)	|0.186	0.008	0.172	0.049|
4143 (0.209)	|0.209	0.000	0.000	0.000|
4324 (0.179)	|0.008	0.170	0.000	0.000|
2123 (0.173)	|0.045	0.001	0.002	0.124|
4124 (0.014)	|0.000	0.015	0.000	0.000|
Multiallelic Dprime: 0.683
BLOCK 332.  MARKERS: 1551 1552 1553 1554 1555
41123 (0.449)	|0.209	0.238|
21321 (0.194)	|0.065	0.125|
23341 (0.175)	|0.159	0.014|
21121 (0.174)	|0.060	0.114|
Multiallelic Dprime: 0.292
BLOCK 333.  MARKERS: 1558 1559 1560 1561 1562
11412 (0.500)	|0.004	0.288	0.203	0.000	0.000|
23234 (0.491)	|0.392	0.000	0.009	0.048	0.037|
Multiallelic Dprime: 0.974
BLOCK 334.  MARKERS: 1564 1565 1566 1567
4114 (0.396)	|0.345	0.014	0.037|
3322 (0.289)	|0.248	0.041	0.000|
3122 (0.215)	|0.173	0.031	0.012|
4122 (0.051)	|0.021	0.030	0.000|
4124 (0.037)	|0.003	0.035	0.000|
Multiallelic Dprime: 0.328
BLOCK 335.  MARKERS: 1569 1570 1571
113 (0.801)	|0.484	0.298	0.014|
321 (0.147)	|0.026	0.089	0.034|
323 (0.051)	|0.021	0.012	0.017|
Multiallelic Dprime: 0.427
BLOCK 336.  MARKERS: 1573 1574
11 (0.531)	|0.266	0.106	0.043	0.043	0.050	0.011	0.002|
43 (0.399)	|0.146	0.099	0.077	0.013	0.008	0.035	0.010|
13 (0.065)	|0.033	0.017	0.005	0.005	0.000	0.000	0.000|
Multiallelic Dprime: 0.241
BLOCK 337.  MARKERS: 1577 1578 1579 1580 1581 1582 1583 1584 1585 1586 1587
21331221441 (0.450)	|0.134	0.189	0.091	0.000	0.015|
43223443423 (0.223)	|0.174	0.032	0.009	0.007	0.000|
23223221243 (0.125)	|0.028	0.026	0.000	0.067	0.000|
23223221443 (0.061)	|0.025	0.001	0.005	0.023	0.000|
23223221441 (0.059)	|0.020	0.004	0.031	0.003	0.000|
23223443423 (0.047)	|0.045	0.000	0.000	0.000	0.000|
23331421443 (0.011)	|0.000	0.000	0.000	0.000	0.011|
Multiallelic Dprime: 0.526
BLOCK 338.  MARKERS: 1588 1589 1590 1591 1592 1593 1594 1595 1596 1597 1598 1599 1600 1601 1602 1603 1604 1605 1606 1607 1608 1609 1610 1611 1612 1613 1614
324221431341111411232231312 (0.435)	|0.406	0.032|
442313314443323233414413132 (0.255)	|0.198	0.057|
442313314423323233414413133 (0.140)	|0.087	0.052|
324221431341111431432231312 (0.105)	|0.091	0.013|
444213311441321231232231312 (0.026)	|0.026	0.000|
Multiallelic Dprime: 0.376
BLOCK 339.  MARKERS: 1617 1618
33 (0.835)	|0.649	0.185|
21 (0.163)	|0.016	0.147|
Multiallelic Dprime: 0.852
BLOCK 340.  MARKERS: 1621 1622
44 (0.666)	|0.610	0.033	0.023|
22 (0.334)	|0.184	0.141	0.009|
Multiallelic Dprime: 0.601
BLOCK 341.  MARKERS: 1624 1625
34 (0.794)	|0.653	0.120	0.021|
22 (0.174)	|0.013	0.050	0.111|
32 (0.032)	|0.001	0.028	0.002|
Multiallelic Dprime: 0.749
BLOCK 342.  MARKERS: 1626 1627
44 (0.668)	|0.594	0.073|
21 (0.198)	|0.114	0.084|
24 (0.134)	|0.039	0.096|
Multiallelic Dprime: 0.507
BLOCK 343.  MARKERS: 1628 1629
13 (0.747)	|0.576	0.147	0.003	0.000|
31 (0.252)	|0.006	0.048	0.172	0.015|
Multiallelic Dprime: 0.772
BLOCK 344.  MARKERS: 1630 1631 1632 1633 1634 1635 1636 1637 1638 1639 1640 1641 1642 1643 1644 1645 1646
12342421242341232 (0.583)	|0.491	0.037	0.044	0.013|
34121243424123441 (0.195)	|0.091	0.073	0.030	0.000|
32342421242141232 (0.173)	|0.104	0.041	0.026	0.000|
32342421242341232 (0.015)	|0.014	0.001	0.000	0.000|
Multiallelic Dprime: 0.371
BLOCK 345.  MARKERS: 1648 1649 1650 1651 1652
11114 (0.710)	|0.652	0.058	0.000|
11314 (0.166)	|0.063	0.094	0.008|
33331 (0.106)	|0.012	0.092	0.002|
31114 (0.013)	|0.000	0.014	0.000|
Multiallelic Dprime: 0.677
BLOCK 346.  MARKERS: 1654 1655
13 (0.726)	|0.419	0.239	0.063|
32 (0.259)	|0.129	0.090	0.037|
33 (0.015)	|0.007	0.003	0.005|
Multiallelic Dprime: 0.082
BLOCK 347.  MARKERS: 1657 1658
21 (0.556)	|0.387	0.103	0.066|
33 (0.332)	|0.311	0.005	0.016|
23 (0.105)	|0.078	0.010	0.017|
Multiallelic Dprime: 0.531
BLOCK 348.  MARKERS: 1661 1662
42 (0.781)	|0.776	0.006|
32 (0.118)	|0.000	0.117|
33 (0.100)	|0.009	0.091|
Multiallelic Dprime: 0.959
BLOCK 349.  MARKERS: 1663 1664
33 (0.785)	|0.583	0.170	0.029|
11 (0.215)	|0.094	0.076	0.044|
Multiallelic Dprime: 0.313
BLOCK 350.  MARKERS: 1665 1666
24 (0.676)	|0.405	0.231	0.001	0.000	0.000	0.003	0.013	0.013|
42 (0.246)	|0.000	0.000	0.224	0.006	0.011	0.000	0.000	0.000|
44 (0.073)	|0.000	0.000	0.000	0.042	0.006	0.012	0.000	0.000|
Multiallelic Dprime: 0.986
BLOCK 351.  MARKERS: 1667 1668 1669 1670 1671 1672 1673 1674 1675 1676
2231221323 (0.407)	|0.405	0.000	0.003|
4333223324 (0.231)	|0.000	0.229	0.000|
2343341144 (0.224)	|0.002	0.030	0.191|
2343341124 (0.051)	|0.000	0.050	0.000|
2333221323 (0.017)	|0.018	0.000	0.000|
2333221324 (0.015)	|0.000	0.014	0.000|
2231241144 (0.013)	|0.000	0.000	0.013|
2231223324 (0.013)	|0.000	0.012	0.000|
Multiallelic Dprime: 0.958
BLOCK 352.  MARKERS: 1677 1678
12 (0.428)	|0.206	0.114	0.096	0.008|
22 (0.353)	|0.217	0.081	0.044	0.003|
11 (0.217)	|0.130	0.047	0.035	0.002|
Multiallelic Dprime: 0.135
BLOCK 353.  MARKERS: 1681 1682 1683 1684
4122 (0.552)	|0.340	0.112	0.100|
2341 (0.242)	|0.114	0.063	0.066|
4341 (0.175)	|0.107	0.037	0.032|
4322 (0.013)	|0.006	0.005	0.003|
Multiallelic Dprime: 0.102
BLOCK 354.  MARKERS: 1686 1687
14 (0.573)	|0.555	0.000	0.004	0.002	0.002|
32 (0.225)	|0.000	0.019	0.119	0.068	0.018|
34 (0.202)	|0.000	0.173	0.000	0.028	0.000|
Multiallelic Dprime: 0.940
BLOCK 355.  MARKERS: 1688 1689 1690 1691 1692 1693
444143 (0.555)	|0.353	0.187	0.015|
222323 (0.191)	|0.115	0.074	0.002|
222322 (0.122)	|0.076	0.041	0.006|
244123 (0.098)	|0.064	0.033	0.000|
244143 (0.020)	|0.020	0.000	0.000|
Multiallelic Dprime: 0.050
BLOCK 356.  MARKERS: 1697 1698 1699
131 (0.637)	|0.410	0.214	0.010|
323 (0.337)	|0.301	0.031	0.005|
331 (0.024)	|0.024	0.000	0.000|
Multiallelic Dprime: 0.618
BLOCK 357.  MARKERS: 1700 1701
44 (0.736)	|0.294	0.151	0.142	0.065	0.047	0.011	0.012|
22 (0.246)	|0.057	0.054	0.062	0.042	0.018	0.003	0.000|
24 (0.015)	|0.010	0.002	0.001	0.000	0.000	0.000	0.000|
Multiallelic Dprime: 0.170
BLOCK 358.  MARKERS: 1703 1704 1705 1706 1707 1708 1709
1214333 (0.363)	|0.003	0.150	0.209|
3332433 (0.206)	|0.200	0.002	0.004|
3234433 (0.205)	|0.001	0.203	0.001|
3214311 (0.108)	|0.107	0.000	0.000|
3214333 (0.067)	|0.058	0.007	0.002|
3234333 (0.015)	|0.004	0.002	0.007|
3232433 (0.013)	|0.007	0.005	0.000|
Multiallelic Dprime: 0.807
BLOCK 359.  MARKERS: 1710 1711
12 (0.387)	|0.215	0.034	0.083	0.048|
34 (0.378)	|0.031	0.328	0.012	0.004|
32 (0.235)	|0.190	0.018	0.007	0.018|
Multiallelic Dprime: 0.655
BLOCK 360.  MARKERS: 1713 1714 1715 1716
3122 (0.438)	|0.351	0.021	0.067|
3244 (0.381)	|0.155	0.204	0.023|
1122 (0.101)	|0.047	0.000	0.054|
3124 (0.069)	|0.043	0.000	0.026|
Multiallelic Dprime: 0.480
BLOCK 361.  MARKERS: 1718 1719
22 (0.605)	|0.452	0.142	0.009	0.000	0.000|
21 (0.225)	|0.000	0.188	0.038	0.000	0.000|
12 (0.171)	|0.121	0.000	0.000	0.032	0.017|
Multiallelic Dprime: 0.577
BLOCK 362.  MARKERS: 1720 1721 1722 1723
4323 (0.573)	|0.423	0.057	0.095|
1131 (0.329)	|0.021	0.233	0.074|
1133 (0.046)	|0.037	0.000	0.009|
4133 (0.033)	|0.029	0.004	0.000|
4333 (0.017)	|0.005	0.012	0.000|
Multiallelic Dprime: 0.582
BLOCK 363.  MARKERS: 1725 1726
42 (0.515)	|0.470	0.009	0.035|
22 (0.308)	|0.053	0.196	0.059|
24 (0.178)	|0.004	0.063	0.110|
Multiallelic Dprime: 0.699
BLOCK 364.  MARKERS: 1728 1729
32 (0.528)	|0.327	0.139	0.048	0.010|
31 (0.268)	|0.119	0.069	0.063	0.014|
11 (0.204)	|0.061	0.117	0.019	0.001|
Multiallelic Dprime: 0.252
BLOCK 365.  MARKERS: 1732 1733 1734 1735 1736
44311 (0.507)	|0.374	0.049	0.000	0.081|
21112 (0.324)	|0.019	0.306	0.000	0.000|
44131 (0.130)	|0.000	0.000	0.126	0.000|
44111 (0.025)	|0.001	0.016	0.000	0.008|
Multiallelic Dprime: 0.881
BLOCK 366.  MARKERS: 1738 1739 1740 1741
2221 (0.396)	|0.145	0.134	0.072	0.046|
2423 (0.382)	|0.135	0.123	0.101	0.021|
4231 (0.126)	|0.043	0.021	0.051	0.011|
2223 (0.088)	|0.027	0.019	0.021	0.022|
Multiallelic Dprime: 0.113
BLOCK 367.  MARKERS: 1744 1745 1746
423 (0.355)	|0.284	0.002	0.068	0.000|
221 (0.297)	|0.030	0.265	0.002	0.000|
223 (0.248)	|0.200	0.047	0.000	0.000|
233 (0.100)	|0.007	0.061	0.021	0.010|
Multiallelic Dprime: 0.719
BLOCK 368.  MARKERS: 1747 1748 1749
434 (0.520)	|0.506	0.014	0.000|
212 (0.377)	|0.037	0.255	0.085|
232 (0.091)	|0.078	0.011	0.002|
432 (0.011)	|0.008	0.002	0.000|
Multiallelic Dprime: 0.870
BLOCK 369.  MARKERS: 1750 1751
24 (0.629)	|0.549	0.070|
42 (0.282)	|0.249	0.032|
44 (0.089)	|0.067	0.021|
Multiallelic Dprime: 0.095
BLOCK 370.  MARKERS: 1754 1755
43 (0.865)	|0.512	0.161	0.145	0.024	0.014	0.002|
21 (0.123)	|0.097	0.005	0.009	0.000	0.000	0.013|
Multiallelic Dprime: 0.529
BLOCK 371.  MARKERS: 1756 1757 1758 1759 1760 1761
242331 (0.617)	|0.336	0.192	0.086|
122431 (0.170)	|0.117	0.047	0.002|
121413 (0.154)	|0.130	0.013	0.010|
242431 (0.024)	|0.003	0.019	0.002|
122331 (0.014)	|0.014	0.000	0.000|
122413 (0.013)	|0.012	0.000	0.000|
Multiallelic Dprime: 0.385
BLOCK 372.  MARKERS: 1764 1765 1766
442 (0.619)	|0.368	0.071	0.049	0.089	0.025|
224 (0.272)	|0.107	0.108	0.035	0.005	0.008|
242 (0.100)	|0.037	0.006	0.050	0.006	0.000|
Multiallelic Dprime: 0.344
BLOCK 373.  MARKERS: 1768 1769 1770 1771 1772 1773
133141 (0.515)	|0.504	0.002	0.005	0.003|
123341 (0.186)	|0.011	0.014	0.157	0.000|
121332 (0.134)	|0.001	0.132	0.000	0.000|
321341 (0.100)	|0.007	0.087	0.003	0.001|
133341 (0.032)	|0.007	0.000	0.005	0.020|
Multiallelic Dprime: 0.919
BLOCK 374.  MARKERS: 1776 1777 1778 1779
1111 (0.539)	|0.288	0.174	0.077|
1312 (0.248)	|0.148	0.062	0.038|
3332 (0.179)	|0.126	0.006	0.047|
1112 (0.024)	|0.024	0.000	0.000|
Multiallelic Dprime: 0.218
BLOCK 375.  MARKERS: 1780 1781
22 (0.587)	|0.205	0.129	0.094	0.142	0.007|
24 (0.244)	|0.053	0.116	0.019	0.028	0.022|
42 (0.169)	|0.028	0.012	0.100	0.007	0.022|
Multiallelic Dprime: 0.372
BLOCK 376.  MARKERS: 1782 1783 1784 1785 1786
11334 (0.285)	|0.257	0.024|
33113 (0.256)	|0.151	0.106|
13333 (0.213)	|0.178	0.030|
11333 (0.176)	|0.154	0.022|
13313 (0.051)	|0.030	0.021|
Multiallelic Dprime: 0.413
BLOCK 377.  MARKERS: 1787 1788 1789
424 (0.780)	|0.434	0.285	0.062|
312 (0.209)	|0.037	0.064	0.108|
Multiallelic Dprime: 0.436
BLOCK 378.  MARKERS: 1790 1791
43 (0.475)	|0.205	0.007	0.246	0.014|
41 (0.350)	|0.000	0.339	0.006	0.000|
23 (0.175)	|0.146	0.000	0.000	0.027|
Multiallelic Dprime: 0.812
BLOCK 379.  MARKERS: 1792 1793 1794 1795 1796
43234 (0.355)	|0.172	0.027	0.154|
44412 (0.343)	|0.277	0.061	0.007|
23234 (0.250)	|0.058	0.190	0.005|
43232 (0.041)	|0.041	0.001	0.000|
Multiallelic Dprime: 0.551
BLOCK 380.  MARKERS: 1797 1798
42 (0.549)	|0.093	0.278	0.110	0.029	0.023	0.002|
12 (0.282)	|0.074	0.027	0.042	0.066	0.051	0.010|
44 (0.169)	|0.146	0.002	0.012	0.009	0.000	0.000|
Multiallelic Dprime: 0.539
BLOCK 381.  MARKERS: 1801 1802 1803 1804 1805 1806 1807
3344241 (0.314)	|0.072	0.132	0.010	0.096	0.004|
1122343 (0.307)	|0.216	0.079	0.002	0.003	0.000|
3122343 (0.165)	|0.131	0.025	0.002	0.002	0.000|
3142323 (0.104)	|0.005	0.002	0.095	0.000	0.000|
3142343 (0.075)	|0.047	0.004	0.006	0.000	0.015|
3142341 (0.012)	|0.000	0.000	0.012	0.000	0.000|
Multiallelic Dprime: 0.584
BLOCK 382.  MARKERS: 1811 1812 1813 1814 1815
23433 (0.477)	|0.422	0.021	0.010	0.008	0.012|
23233 (0.251)	|0.027	0.203	0.014	0.002	0.000|
23232 (0.130)	|0.009	0.007	0.097	0.014	0.000|
11213 (0.104)	|0.010	0.076	0.016	0.000	0.000|
11233 (0.025)	|0.005	0.005	0.014	0.000	0.000|
Multiallelic Dprime: 0.770
BLOCK 383.  MARKERS: 1820 1821 1822 1823 1824
21434 (0.480)	|0.279	0.099	0.101|
13111 (0.318)	|0.085	0.139	0.094|
11431 (0.154)	|0.026	0.123	0.005|
11434 (0.024)	|0.003	0.021	0.000|
13114 (0.014)	|0.012	0.003	0.000|
Multiallelic Dprime: 0.375
BLOCK 384.  MARKERS: 1825 1826
32 (0.408)	|0.385	0.024	0.000|
12 (0.390)	|0.037	0.203	0.146|
14 (0.200)	|0.162	0.039	0.000|
Multiallelic Dprime: 0.771
BLOCK 385.  MARKERS: 1827 1828
33 (0.584)	|0.311	0.270	0.003|
31 (0.265)	|0.056	0.045	0.159|
11 (0.146)	|0.119	0.025	0.001|
Multiallelic Dprime: 0.483
BLOCK 386.  MARKERS: 1830 1831
31 (0.485)	|0.205	0.137	0.065	0.055	0.010|
34 (0.346)	|0.167	0.069	0.050	0.038	0.006|
11 (0.164)	|0.025	0.054	0.012	0.009	0.054|
Multiallelic Dprime: 0.190
BLOCK 387.  MARKERS: 1832 1833 1834 1835 1836 1837 1838 1839 1840 1841 1842 1843 1844
1134334343114 (0.398)	|0.393	0.005|
3321142112332 (0.259)	|0.237	0.022|
3334334342112 (0.131)	|0.031	0.099|
1134334342112 (0.102)	|0.001	0.101|
3321142312332 (0.069)	|0.065	0.004|
Multiallelic Dprime: 0.819
BLOCK 388.  MARKERS: 1846 1847
12 (0.755)	|0.719	0.032	0.002|
43 (0.245)	|0.104	0.106	0.035|
Multiallelic Dprime: 0.740
BLOCK 389.  MARKERS: 1849 1850 1851 1852 1853
13213 (0.824)	|0.418	0.206	0.193|
31431 (0.137)	|0.008	0.131	0.000|
31433 (0.037)	|0.024	0.011	0.001|
Multiallelic Dprime: 0.720
BLOCK 390.  MARKERS: 1854 1855 1856
444 (0.450)	|0.428	0.010	0.012|
244 (0.349)	|0.121	0.095	0.133|
221 (0.194)	|0.042	0.146	0.004|
Multiallelic Dprime: 0.665
BLOCK 391.  MARKERS: 1859 1860
14 (0.592)	|0.506	0.085	0.002|
44 (0.254)	|0.243	0.009	0.001|
41 (0.151)	|0.086	0.056	0.008|
Multiallelic Dprime: 0.296
BLOCK 392.  MARKERS: 1861 1862
41 (0.837)	|0.785	0.037	0.012|
23 (0.152)	|0.019	0.070	0.060|
21 (0.011)	|0.003	0.007	0.000|
Multiallelic Dprime: 0.800
BLOCK 393.  MARKERS: 1864 1865 1866 1867 1868
12141 (0.806)	|0.395	0.348	0.059|
23232 (0.113)	|0.022	0.087	0.004|
13242 (0.072)	|0.050	0.005	0.017|
Multiallelic Dprime: 0.218
BLOCK 394.  MARKERS: 1869 1870 1871
233 (0.469)	|0.209	0.195	0.061|
112 (0.440)	|0.284	0.115	0.041|
212 (0.081)	|0.057	0.008	0.017|
Multiallelic Dprime: 0.225
BLOCK 395.  MARKERS: 1873 1874 1875
241 (0.552)	|0.395	0.150	0.007|
122 (0.325)	|0.231	0.085	0.009|
242 (0.119)	|0.046	0.064	0.009|
Multiallelic Dprime: 0.154
BLOCK 396.  MARKERS: 1882 1883
22 (0.676)	|0.460	0.149	0.004	0.030	0.003	0.004|
44 (0.300)	|0.081	0.004	0.138	0.059	0.002	0.006|
24 (0.024)	|0.000	0.002	0.000	0.015	0.006	0.000|
Multiallelic Dprime: 0.653
BLOCK 397.  MARKERS: 1884 1885 1886 1887 1888 1889 1890
3233424 (0.541)	|0.256	0.148	0.065	0.066|
4112142 (0.155)	|0.059	0.043	0.047	0.006|
4113444 (0.141)	|0.053	0.053	0.023	0.014|
4213444 (0.104)	|0.053	0.043	0.005	0.003|
4113142 (0.011)	|0.003	0.008	0.000	0.000|
4112144 (0.010)	|0.003	0.004	0.001	0.000|
Multiallelic Dprime: 0.163
BLOCK 398.  MARKERS: 1893 1894 1895 1896
4444 (0.446)	|0.021	0.233	0.003	0.082	0.091|
4223 (0.308)	|0.298	0.004	0.000	0.000	0.000|
2444 (0.146)	|0.000	0.009	0.127	0.005	0.000|
4423 (0.092)	|0.073	0.001	0.000	0.013	0.000|
Multiallelic Dprime: 0.907
BLOCK 399.  MARKERS: 1897 1898 1899 1900 1901 1902 1903 1904 1905 1906 1907
41333122344 (0.399)	|0.163	0.231	0.004|
41333122342 (0.249)	|0.191	0.012	0.045|
43133311234 (0.130)	|0.004	0.124	0.002|
23334122344 (0.101)	|0.011	0.044	0.048|
41313122344 (0.090)	|0.080	0.006	0.003|
Multiallelic Dprime: 0.520
BLOCK 400.  MARKERS: 1910 1911
12 (0.465)	|0.397	0.066|
13 (0.424)	|0.367	0.054|
33 (0.109)	|0.091	0.017|
Multiallelic Dprime: 0.042
BLOCK 401.  MARKERS: 1912 1913
21 (0.856)	|0.446	0.296	0.100|
33 (0.139)	|0.114	0.020	0.000|
Multiallelic Dprime: 0.644
BLOCK 402.  MARKERS: 1914 1915 1916 1917 1918 1919
322342 (0.564)	|0.255	0.186	0.031	0.048	0.033|
343124 (0.317)	|0.106	0.158	0.033	0.014	0.004|
122342 (0.100)	|0.016	0.011	0.066	0.002	0.001|
Multiallelic Dprime: 0.281
BLOCK 403.  MARKERS: 1922 1923 1924 1925 1926 1927 1928 1929 1930 1931 1932 1933
133232114212 (0.384)	|0.006	0.355	0.000	0.000	0.004	0.011|
331431314212 (0.359)	|0.348	0.008	0.000	0.000	0.000	0.000|
113241342344 (0.132)	|0.095	0.000	0.000	0.020	0.015	0.000|
113231314212 (0.066)	|0.024	0.000	0.042	0.000	0.000	0.000|
333231314212 (0.041)	|0.036	0.000	0.000	0.000	0.000	0.000|
Multiallelic Dprime: 0.901
BLOCK 404.  MARKERS: 1934 1935 1936 1937 1938
22221 (0.514)	|0.107	0.333	0.074|
43342 (0.371)	|0.354	0.010	0.006|
22321 (0.042)	|0.003	0.002	0.037|
23322 (0.022)	|0.014	0.001	0.007|
23321 (0.021)	|0.012	0.001	0.008|
43322 (0.010)	|0.009	0.001	0.000|
Multiallelic Dprime: 0.758
BLOCK 405.  MARKERS: 1940 1941
32 (0.516)	|0.239	0.185	0.091|
34 (0.352)	|0.272	0.065	0.015|
12 (0.133)	|0.065	0.017	0.052|
Multiallelic Dprime: 0.342
BLOCK 406.  MARKERS: 1942 1943
21 (0.575)	|0.146	0.412	0.017|
31 (0.267)	|0.216	0.049	0.001|
33 (0.158)	|0.138	0.013	0.006|
Multiallelic Dprime: 0.671
BLOCK 407.  MARKERS: 1944 1945
23 (0.500)	|0.065	0.196	0.169	0.049	0.001	0.009|
32 (0.475)	|0.443	0.012	0.004	0.000	0.000	0.011|
22 (0.025)	|0.001	0.000	0.000	0.000	0.023	0.000|
Multiallelic Dprime: 0.863
BLOCK 408.  MARKERS: 1948 1949 1950 1951 1952 1953
412432 (0.509)	|0.467	0.025	0.014|
411141 (0.208)	|0.015	0.192	0.002|
121142 (0.173)	|0.171	0.003	0.000|
411142 (0.050)	|0.045	0.004	0.000|
412132 (0.024)	|0.000	0.000	0.024|
421142 (0.019)	|0.013	0.001	0.004|
Multiallelic Dprime: 0.788
BLOCK 409.  MARKERS: 1955 1956 1957
133 (0.717)	|0.367	0.022	0.154	0.104	0.004	0.033	0.000	0.013|
311 (0.234)	|0.000	0.163	0.002	0.006	0.012	0.005	0.028	0.002|
131 (0.046)	|0.000	0.009	0.000	0.000	0.036	0.000	0.000	0.000|
Multiallelic Dprime: 0.887
BLOCK 410.  MARKERS: 1958 1959 1960 1961 1962 1963 1964 1965 1966 1967 1968 1969 1970 1971 1972 1973 1974 1975 1976 1977
12124444222414133244 (0.371)	|0.294	0.050	0.026|
14142224322433311242 (0.195)	|0.033	0.089	0.072|
24342222344214311222 (0.157)	|0.013	0.122	0.021|
24342222342214311322 (0.110)	|0.034	0.033	0.043|
14124444322414311242 (0.052)	|0.006	0.044	0.001|
12124444222414333244 (0.038)	|0.035	0.003	0.000|
24124444322414311242 (0.029)	|0.010	0.002	0.016|
12124444322414133244 (0.015)	|0.015	0.000	0.000|
Multiallelic Dprime: 0.558
BLOCK 411.  MARKERS: 1978 1979
22 (0.447)	|0.432	0.015|
24 (0.364)	|0.218	0.146|
14 (0.189)	|0.189	0.000|
Multiallelic Dprime: 0.858
BLOCK 412.  MARKERS: 1980 1981
33 (0.840)	|0.556	0.153	0.129|
42 (0.160)	|0.075	0.046	0.038|
Multiallelic Dprime: 0.198
BLOCK 413.  MARKERS: 1983 1984
13 (0.632)	|0.434	0.191|
41 (0.199)	|0.072	0.124|
43 (0.167)	|0.091	0.072|
Multiallelic Dprime: 0.251
BLOCK 414.  MARKERS: 1986 1987 1988
213 (0.599)	|0.420	0.173|
121 (0.387)	|0.190	0.194|
Multiallelic Dprime: 0.223
BLOCK 415.  MARKERS: 1991 1992 1993
331 (0.620)	|0.420	0.125	0.075|
223 (0.368)	|0.172	0.175	0.016|
Multiallelic Dprime: 0.280
BLOCK 416.  MARKERS: 1996 1997
11 (0.601)	|0.302	0.231	0.064|
43 (0.299)	|0.167	0.091	0.039|
41 (0.090)	|0.058	0.025	0.005|
Multiallelic Dprime: 0.117
BLOCK 417.  MARKERS: 2000 2001 2002 2003 2004
11122 (0.532)	|0.359	0.102	0.003	0.068|
11132 (0.352)	|0.317	0.025	0.002	0.008|
23324 (0.108)	|0.004	0.000	0.104	0.000|
Multiallelic Dprime: 0.491
BLOCK 418.  MARKERS: 2005 2006 2007
442 (0.686)	|0.536	0.150|
222 (0.128)	|0.063	0.064|
243 (0.109)	|0.097	0.010|
242 (0.077)	|0.059	0.018|
Multiallelic Dprime: 0.180
BLOCK 419.  MARKERS: 2012 2013
44 (0.754)	|0.378	0.328	0.049|
23 (0.242)	|0.011	0.041	0.191|
Multiallelic Dprime: 0.722
BLOCK 420.  MARKERS: 2015 2016
34 (0.389)	|0.339	0.038	0.011|
32 (0.372)	|0.314	0.045	0.012|
14 (0.240)	|0.042	0.196	0.002|
Multiallelic Dprime: 0.597
BLOCK 421.  MARKERS: 2017 2018
23 (0.696)	|0.320	0.234	0.104	0.024|
41 (0.280)	|0.147	0.074	0.048	0.009|
43 (0.024)	|0.016	0.007	0.002	0.000|
Multiallelic Dprime: 0.110
BLOCK 422.  MARKERS: 2025 2026 2027 2028 2029 2030
324441 (0.482)	|0.157	0.324|
142213 (0.315)	|0.294	0.022|
124411 (0.153)	|0.044	0.103|
122213 (0.032)	|0.026	0.007|
Multiallelic Dprime: 0.573
BLOCK 423.  MARKERS: 2031 2032
43 (0.534)	|0.525	0.009|
21 (0.458)	|0.003	0.455|
Multiallelic Dprime: 0.987
BLOCK 424.  MARKERS: 2034 2035
12 (0.536)	|0.226	0.208	0.093	0.005|
44 (0.464)	|0.208	0.194	0.055	0.006|
Multiallelic Dprime: 0.056
BLOCK 425.  MARKERS: 2039 2040 2041 2042
2142 (0.435)	|0.017	0.381	0.022|
3224 (0.403)	|0.374	0.020	0.005|
3142 (0.147)	|0.069	0.017	0.058|
3222 (0.011)	|0.011	0.000	0.000|
Multiallelic Dprime: 0.787
BLOCK 426.  MARKERS: 2044 2045 2046 2047 2048 2049
234414 (0.471)	|0.434	0.006	0.033|
422232 (0.421)	|0.073	0.325	0.022|
232432 (0.085)	|0.018	0.000	0.067|
Multiallelic Dprime: 0.793
BLOCK 427.  MARKERS: 2050 2051
14 (0.543)	|0.133	0.100	0.115	0.070	0.086	0.024	0.006|
22 (0.334)	|0.115	0.079	0.046	0.061	0.022	0.000	0.006|
24 (0.123)	|0.047	0.017	0.031	0.006	0.010	0.000	0.002|
Multiallelic Dprime: 0.194
BLOCK 428.  MARKERS: 2054 2055 2056 2057 2058 2059 2060
2342343 (0.296)	|0.022	0.272	0.002|
4312313 (0.196)	|0.194	0.002	0.000|
2312313 (0.191)	|0.185	0.006	0.000|
2314111 (0.138)	|0.000	0.000	0.137|
2112313 (0.116)	|0.075	0.042	0.000|
2342313 (0.024)	|0.004	0.020	0.000|
2314113 (0.014)	|0.013	0.000	0.000|
Multiallelic Dprime: 0.855
BLOCK 429.  MARKERS: 2061 2062
21 (0.502)	|0.212	0.224	0.067|
11 (0.353)	|0.250	0.067	0.036|
13 (0.144)	|0.138	0.006	0.000|
Multiallelic Dprime: 0.452
BLOCK 430.  MARKERS: 2064 2065
33 (0.600)	|0.338	0.249	0.007|
23 (0.297)	|0.199	0.087	0.007|
21 (0.103)	|0.081	0.018	0.003|
Multiallelic Dprime: 0.237
BLOCK 431.  MARKERS: 2068 2069 2070
332 (0.617)	|0.385	0.145	0.079|
113 (0.354)	|0.070	0.258	0.027|
132 (0.018)	|0.002	0.013	0.000|
Multiallelic Dprime: 0.535
BLOCK 432.  MARKERS: 2074 2075 2076
341 (0.463)	|0.264	0.142	0.053|
112 (0.421)	|0.265	0.109	0.048|
342 (0.106)	|0.074	0.023	0.010|
Multiallelic Dprime: 0.081
BLOCK 433.  MARKERS: 2094 2095 2096 2097
3312 (0.612)	|0.489	0.080	0.010	0.030|
3324 (0.274)	|0.027	0.162	0.072	0.004|
1112 (0.111)	|0.094	0.012	0.000	0.003|
Multiallelic Dprime: 0.585
BLOCK 434.  MARKERS: 2099 2100 2101 2102
2323 (0.610)	|0.606	0.001	0.003|
3141 (0.254)	|0.003	0.253	0.000|
3123 (0.082)	|0.006	0.000	0.076|
2123 (0.038)	|0.039	0.000	0.000|
Multiallelic Dprime: 0.979
BLOCK 435.  MARKERS: 2104 2105
31 (0.659)	|0.609	0.047|
24 (0.257)	|0.193	0.064|
21 (0.082)	|0.045	0.038|
Multiallelic Dprime: 0.433
BLOCK 436.  MARKERS: 2106 2107
14 (0.846)	|0.624	0.171	0.050|
32 (0.149)	|0.081	0.068	0.000|
Multiallelic Dprime: 0.284
BLOCK 437.  MARKERS: 2109 2110
42 (0.707)	|0.539	0.159	0.005|
23 (0.239)	|0.115	0.116	0.007|
43 (0.051)	|0.040	0.011	0.000|
Multiallelic Dprime: 0.249
BLOCK 438.  MARKERS: 2111 2112
22 (0.695)	|0.545	0.141|
44 (0.287)	|0.160	0.127|
24 (0.011)	|0.011	0.000|
Multiallelic Dprime: 0.257
BLOCK 439.  MARKERS: 2114 2115
44 (0.722)	|0.524	0.105	0.094|
21 (0.268)	|0.112	0.083	0.073|
Multiallelic Dprime: 0.305
BLOCK 440.  MARKERS: 2118 2119 2120
142 (0.639)	|0.437	0.186	0.017|
323 (0.190)	|0.159	0.032	0.000|
322 (0.168)	|0.152	0.016	0.000|
Multiallelic Dprime: 0.469
BLOCK 441.  MARKERS: 2122 2123
44 (0.750)	|0.579	0.073	0.095|
22 (0.233)	|0.026	0.196	0.008|
42 (0.017)	|0.017	0.000	0.000|
Multiallelic Dprime: 0.737
BLOCK 442.  MARKERS: 2125 2126
11 (0.622)	|0.292	0.213	0.116|
33 (0.268)	|0.160	0.055	0.054|
13 (0.104)	|0.032	0.054	0.018|
Multiallelic Dprime: 0.128
BLOCK 443.  MARKERS: 2128 2129
23 (0.486)	|0.398	0.077|
24 (0.324)	|0.150	0.173|
34 (0.188)	|0.030	0.159|
Multiallelic Dprime: 0.499
BLOCK 444.  MARKERS: 2131 2132
14 (0.579)	|0.256	0.241	0.075|
32 (0.409)	|0.173	0.120	0.103|
Multiallelic Dprime: 0.128
BLOCK 445.  MARKERS: 2134 2135 2136 2137 2138 2139 2140
2221114 (0.435)	|0.336	0.082	0.016|
3131342 (0.364)	|0.265	0.078	0.021|
2223114 (0.181)	|0.146	0.035	0.000|
Multiallelic Dprime: 0.087
BLOCK 446.  MARKERS: 2141 2142
23 (0.764)	|0.740	0.003	0.021	0.000|
41 (0.196)	|0.007	0.170	0.001	0.017|
43 (0.039)	|0.038	0.000	0.000	0.000|
Multiallelic Dprime: 0.895
BLOCK 447.  MARKERS: 2143 2144 2145
242 (0.784)	|0.561	0.215	0.008|
424 (0.173)	|0.127	0.043	0.003|
222 (0.022)	|0.014	0.005	0.002|
422 (0.018)	|0.008	0.010	0.000|
Multiallelic Dprime: 0.033
BLOCK 448.  MARKERS: 2147 2148
12 (0.713)	|0.363	0.267	0.065	0.013|
31 (0.273)	|0.097	0.123	0.046	0.003|
32 (0.013)	|0.004	0.002	0.008	0.000|
Multiallelic Dprime: 0.178
BLOCK 449.  MARKERS: 2158 2159 2160
213 (0.464)	|0.208	0.144	0.109|
331 (0.392)	|0.173	0.178	0.039|
211 (0.118)	|0.105	0.010	0.003|
311 (0.016)	|0.000	0.013	0.003|
Multiallelic Dprime: 0.244
BLOCK 450.  MARKERS: 2164 2165 2166
131 (0.487)	|0.438	0.003	0.045|
113 (0.348)	|0.062	0.272	0.013|
413 (0.157)	|0.001	0.156	0.000|
Multiallelic Dprime: 0.800
BLOCK 451.  MARKERS: 2167 2168
32 (0.507)	|0.328	0.169|
24 (0.433)	|0.419	0.013|
22 (0.059)	|0.056	0.003|
Multiallelic Dprime: 0.829
BLOCK 452.  MARKERS: 2169 2170 2171
313 (0.804)	|0.672	0.117	0.017|
131 (0.184)	|0.007	0.043	0.134|
Multiallelic Dprime: 0.795
BLOCK 453.  MARKERS: 2173 2174
21 (0.684)	|0.389	0.232	0.043	0.010|
23 (0.159)	|0.005	0.008	0.001	0.140|
13 (0.158)	|0.003	0.000	0.145	0.003|
Multiallelic Dprime: 0.883
BLOCK 454.  MARKERS: 2176 2177 2178 2179 2180
42312 (0.399)	|0.176	0.199	0.012	0.002	0.000|
22312 (0.239)	|0.081	0.009	0.064	0.079	0.003|
23133 (0.190)	|0.125	0.009	0.043	0.003	0.008|
22333 (0.152)	|0.009	0.135	0.002	0.001	0.001|
Multiallelic Dprime: 0.508
BLOCK 455.  MARKERS: 2181 2182 2183 2184 2185 2186
344224 (0.397)	|0.299	0.098|
343244 (0.359)	|0.197	0.162|
123422 (0.127)	|0.086	0.040|
123222 (0.085)	|0.074	0.011|
343224 (0.014)	|0.010	0.004|
Multiallelic Dprime: 0.234
BLOCK 456.  MARKERS: 2187 2188
11 (0.674)	|0.415	0.109	0.150|
33 (0.324)	|0.082	0.238	0.002|
Multiallelic Dprime: 0.599
BLOCK 457.  MARKERS: 2190 2191
24 (0.497)	|0.443	0.038	0.016|
42 (0.350)	|0.079	0.260	0.011|
44 (0.152)	|0.009	0.021	0.122|
Multiallelic Dprime: 0.729
BLOCK 458.  MARKERS: 2193 2194 2195
111 (0.531)	|0.437	0.041	0.053|
311 (0.320)	|0.138	0.096	0.086|
333 (0.149)	|0.035	0.100	0.014|
Multiallelic Dprime: 0.458
BLOCK 459.  MARKERS: 2196 2197
11 (0.610)	|0.390	0.217|
14 (0.237)	|0.024	0.213|
21 (0.152)	|0.107	0.043|
Multiallelic Dprime: 0.468
BLOCK 460.  MARKERS: 2199 2200
33 (0.522)	|0.083	0.286	0.015	0.132|
24 (0.473)	|0.222	0.016	0.224	0.011|
Multiallelic Dprime: 0.755
BLOCK 461.  MARKERS: 2202 2203 2204
431 (0.305)	|0.230	0.065	0.009|
131 (0.301)	|0.218	0.081	0.001|
433 (0.239)	|0.177	0.055	0.006|
411 (0.146)	|0.095	0.050	0.002|
Multiallelic Dprime: 0.077
BLOCK 462.  MARKERS: 2206 2207
44 (0.727)	|0.282	0.275	0.170|
22 (0.251)	|0.129	0.082	0.040|
42 (0.018)	|0.006	0.006	0.006|
Multiallelic Dprime: 0.149
BLOCK 463.  MARKERS: 2213 2214
24 (0.419)	|0.151	0.210	0.053|
21 (0.364)	|0.234	0.033	0.091|
41 (0.217)	|0.187	0.008	0.021|
Multiallelic Dprime: 0.445
BLOCK 464.  MARKERS: 2215 2216 2217
222 (0.573)	|0.519	0.049|
422 (0.251)	|0.204	0.043|
234 (0.165)	|0.144	0.020|
Multiallelic Dprime: 0.194
BLOCK 465.  MARKERS: 2219 2220
13 (0.877)	|0.363	0.273	0.156	0.085|
31 (0.115)	|0.034	0.016	0.023	0.041|
Multiallelic Dprime: 0.294
BLOCK 466.  MARKERS: 2223 2224 2225
132 (0.401)	|0.165	0.147	0.086|
122 (0.291)	|0.123	0.109	0.059|
322 (0.182)	|0.097	0.053	0.032|
323 (0.127)	|0.055	0.050	0.022|
Multiallelic Dprime: 0.062
BLOCK 467.  MARKERS: 2230 2231
42 (0.439)	|0.283	0.135	0.018|
44 (0.360)	|0.244	0.100	0.015|
32 (0.199)	|0.145	0.050	0.004|
Multiallelic Dprime: 0.069
BLOCK 468.  MARKERS: 2234 2235
14 (0.675)	|0.507	0.002	0.159|
31 (0.284)	|0.000	0.227	0.057|
34 (0.038)	|0.014	0.023	0.000|
Multiallelic Dprime: 0.762
BLOCK 469.  MARKERS: 2236 2237
34 (0.522)	|0.272	0.156	0.094|
24 (0.256)	|0.091	0.087	0.075|
22 (0.215)	|0.025	0.091	0.099|
Multiallelic Dprime: 0.239
BLOCK 470.  MARKERS: 2238 2239
43 (0.391)	|0.234	0.139	0.018|
31 (0.334)	|0.154	0.092	0.086|
41 (0.271)	|0.179	0.071	0.022|
Multiallelic Dprime: 0.182
BLOCK 471.  MARKERS: 2244 2245
11 (0.567)	|0.256	0.198	0.112|
13 (0.305)	|0.163	0.085	0.057|
43 (0.128)	|0.091	0.026	0.011|
Multiallelic Dprime: 0.157
BLOCK 472.  MARKERS: 2247 2248 2249
342 (0.511)	|0.413	0.096	0.000|
133 (0.309)	|0.029	0.141	0.136|
343 (0.181)	|0.046	0.132	0.000|
Multiallelic Dprime: 0.621
BLOCK 473.  MARKERS: 2252 2253 2254
332 (0.488)	|0.418	0.007	0.062|
314 (0.369)	|0.114	0.174	0.078|
214 (0.136)	|0.001	0.117	0.016|
Multiallelic Dprime: 0.585
BLOCK 474.  MARKERS: 2255 2256
41 (0.538)	|0.339	0.197|
21 (0.298)	|0.223	0.073|
23 (0.159)	|0.152	0.006|
Multiallelic Dprime: 0.375
BLOCK 475.  MARKERS: 2259 2260
33 (0.718)	|0.615	0.097|
41 (0.279)	|0.249	0.030|
Multiallelic Dprime: 0.167
BLOCK 476.  MARKERS: 2261 2262
34 (0.867)	|0.341	0.279	0.193	0.048|
12 (0.127)	|0.032	0.052	0.030	0.013|
Multiallelic Dprime: 0.174
BLOCK 477.  MARKERS: 2267 2268 2269
124 (0.372)	|0.021	0.344	0.010|
324 (0.331)	|0.308	0.015	0.002|
142 (0.228)	|0.210	0.007	0.010|
144 (0.061)	|0.056	0.005	0.000|
Multiallelic Dprime: 0.858
BLOCK 478.  MARKERS: 2270 2271
32 (0.602)	|0.381	0.145	0.072|
14 (0.371)	|0.172	0.064	0.136|
12 (0.023)	|0.011	0.011	0.001|
Multiallelic Dprime: 0.237
BLOCK 479.  MARKERS: 2272 2273 2274 2275 2276
23214 (0.566)	|0.150	0.414|
22433 (0.221)	|0.210	0.009|
43214 (0.209)	|0.183	0.023|
Multiallelic Dprime: 0.836
BLOCK 480.  MARKERS: 2277 2278
34 (0.544)	|0.455	0.089|
12 (0.446)	|0.374	0.071|
Multiallelic Dprime: 0.012
BLOCK 481.  MARKERS: 2280 2281
11 (0.837)	|0.560	0.091	0.185|
33 (0.163)	|0.036	0.122	0.004|
Multiallelic Dprime: 0.683
BLOCK 482.  MARKERS: 2283 2284
12 (0.596)	|0.529	0.057	0.000	0.005	0.000|
31 (0.212)	|0.001	0.157	0.004	0.028	0.020|
32 (0.189)	|0.009	0.012	0.143	0.008	0.015|
Multiallelic Dprime: 0.858
BLOCK 483.  MARKERS: 2286 2287 2288 2289
1414 (0.537)	|0.263	0.229	0.044	0.001|
3432 (0.225)	|0.053	0.085	0.053	0.033|
3314 (0.148)	|0.084	0.053	0.000	0.013|
3414 (0.042)	|0.010	0.000	0.026	0.007|
3412 (0.036)	|0.012	0.013	0.001	0.010|
Multiallelic Dprime: 0.259
BLOCK 484.  MARKERS: 2291 2292 2293
313 (0.426)	|0.141	0.192	0.091|
111 (0.382)	|0.322	0.053	0.009|
331 (0.126)	|0.106	0.016	0.004|
311 (0.064)	|0.038	0.011	0.015|
Multiallelic Dprime: 0.529
BLOCK 485.  MARKERS: 2299 2300
41 (0.606)	|0.602	0.000	0.001|
23 (0.274)	|0.003	0.264	0.008|
21 (0.120)	|0.000	0.013	0.106|
Multiallelic Dprime: 0.969
BLOCK 486.  MARKERS: 2301 2302
31 (0.604)	|0.510	0.021	0.007	0.000	0.013	0.000	0.018	0.016	0.000|
11 (0.280)	|0.002	0.229	0.001	0.026	0.000	0.000	0.000	0.000	0.000|
13 (0.113)	|0.000	0.002	0.067	0.000	0.008	0.021	0.000	0.000	0.013|
Multiallelic Dprime: 0.938
BLOCK 487.  MARKERS: 2305 2306 2307 2308 2309 2310 2311
2444314 (0.516)	|0.249	0.133	0.132|
4223132 (0.253)	|0.154	0.054	0.045|
2243112 (0.077)	|0.033	0.021	0.024|
4243112 (0.027)	|0.019	0.005	0.002|
2444312 (0.022)	|0.011	0.004	0.006|
2443312 (0.021)	|0.006	0.014	0.000|
2244314 (0.018)	|0.002	0.002	0.013|
2443112 (0.016)	|0.015	0.000	0.001|
2243132 (0.015)	|0.007	0.007	0.001|
Multiallelic Dprime: 0.160
BLOCK 488.  MARKERS: 2315 2316
12 (0.510)	|0.298	0.098	0.085	0.008	0.000	0.006|
32 (0.257)	|0.020	0.201	0.012	0.013	0.000	0.003|
33 (0.233)	|0.113	0.078	0.000	0.006	0.020	0.003|
Multiallelic Dprime: 0.471
BLOCK 489.  MARKERS: 2317 2318 2319 2320 2321 2322 2323 2324 2325 2326 2327 2328 2329
1233333341323 (0.428)	|0.429	0.000	0.002|
4321121144114 (0.377)	|0.000	0.377	0.000|
4321133334124 (0.097)	|0.098	0.000	0.000|
4321133341124 (0.026)	|0.021	0.000	0.004|
4321121141324 (0.021)	|0.000	0.021	0.000|
1233321144114 (0.011)	|0.000	0.011	0.000|
Multiallelic Dprime: 0.989
BLOCK 490.  MARKERS: 2330 2331
33 (0.557)	|0.209	0.173	0.175|
11 (0.430)	|0.266	0.116	0.048|
31 (0.013)	|0.013	0.000	0.000|
Multiallelic Dprime: 0.276
BLOCK 491.  MARKERS: 2333 2334
12 (0.487)	|0.179	0.138	0.108	0.029	0.032|
22 (0.289)	|0.123	0.049	0.070	0.045	0.002|
14 (0.224)	|0.071	0.081	0.017	0.051	0.005|
Multiallelic Dprime: 0.180
BLOCK 492.  MARKERS: 2336 2337 2338 2339
4322 (0.373)	|0.297	0.072	0.004|
4334 (0.268)	|0.117	0.056	0.095|
4134 (0.195)	|0.181	0.000	0.014|
2334 (0.124)	|0.022	0.103	0.000|
4332 (0.039)	|0.039	0.000	0.000|
Multiallelic Dprime: 0.531
BLOCK 493.  MARKERS: 2340 2341
34 (0.654)	|0.201	0.274	0.180|
33 (0.233)	|0.158	0.019	0.056|
44 (0.113)	|0.076	0.018	0.019|
Multiallelic Dprime: 0.427
BLOCK 494.  MARKERS: 2342 2343
31 (0.435)	|0.421	0.013	0.000|
34 (0.311)	|0.183	0.110	0.018|
11 (0.254)	|0.005	0.250	0.000|
Multiallelic Dprime: 0.666
BLOCK 495.  MARKERS: 2344 2345
21 (0.609)	|0.280	0.255	0.074|
12 (0.373)	|0.151	0.160	0.062|
22 (0.018)	|0.008	0.007	0.002|
Multiallelic Dprime: 0.053
BLOCK 496.  MARKERS: 2351 2352
11 (0.439)	|0.279	0.101	0.050	0.000	0.007|
31 (0.422)	|0.087	0.043	0.157	0.097	0.028|
13 (0.139)	|0.000	0.139	0.000	0.000	0.000|
Multiallelic Dprime: 0.597
BLOCK 497.  MARKERS: 2355 2356 2357 2358 2359
44124 (0.366)	|0.251	0.095	0.020|
44343 (0.280)	|0.120	0.124	0.032|
44324 (0.210)	|0.047	0.113	0.052|
23343 (0.098)	|0.019	0.020	0.060|
24343 (0.037)	|0.022	0.015	0.000|
Multiallelic Dprime: 0.328
BLOCK 498.  MARKERS: 2360 2361
32 (0.463)	|0.369	0.010	0.067	0.019|
12 (0.371)	|0.308	0.019	0.038	0.003|
34 (0.164)	|0.010	0.146	0.003	0.000|
Multiallelic Dprime: 0.519
BLOCK 499.  MARKERS: 2363 2364 2365
144 (0.687)	|0.517	0.107	0.049	0.016|
332 (0.177)	|0.141	0.027	0.010	0.000|
342 (0.108)	|0.088	0.010	0.009	0.000|
142 (0.022)	|0.016	0.003	0.003	0.000|
Multiallelic Dprime: 0.145
BLOCK 500.  MARKERS: 2376 2377 2378
423 (0.758)	|0.524	0.222	0.013|
141 (0.150)	|0.085	0.064	0.000|
123 (0.073)	|0.064	0.009	0.000|
143 (0.019)	|0.008	0.008	0.004|
Multiallelic Dprime: 0.114
BLOCK 501.  MARKERS: 2379 2380
13 (0.679)	|0.403	0.242	0.035|
21 (0.304)	|0.174	0.118	0.010|
23 (0.017)	|0.008	0.008	0.000|
Multiallelic Dprime: 0.042
BLOCK 502.  MARKERS: 2385 2386
21 (0.585)	|0.319	0.258	0.003|
43 (0.368)	|0.211	0.156	0.000|
23 (0.045)	|0.034	0.004	0.007|
Multiallelic Dprime: 0.077
BLOCK 503.  MARKERS: 2388 2389 2390 2391
2334 (0.564)	|0.487	0.041	0.037|
3212 (0.417)	|0.167	0.170	0.075|
2332 (0.011)	|0.010	0.000	0.000|
Multiallelic Dprime: 0.587
BLOCK 504.  MARKERS: 2392 2393 2394
214 (0.662)	|0.464	0.026	0.102	0.021	0.040|
232 (0.217)	|0.027	0.175	0.001	0.000	0.002|
434 (0.113)	|0.049	0.005	0.013	0.046	0.000|
Multiallelic Dprime: 0.647
BLOCK 505.  MARKERS: 2396 2397 2398 2399 2400 2401
312444 (0.548)	|0.542	0.003|
234231 (0.208)	|0.192	0.016|
312441 (0.117)	|0.023	0.093|
312231 (0.067)	|0.067	0.000|
334231 (0.042)	|0.038	0.004|
Multiallelic Dprime: 0.778
BLOCK 506.  MARKERS: 2404 2405
22 (0.874)	|0.677	0.125	0.068|
44 (0.119)	|0.072	0.034	0.014|
Multiallelic Dprime: 0.179
BLOCK 507.  MARKERS: 2410 2411 2412
313 (0.755)	|0.466	0.147	0.046	0.044	0.021|
132 (0.160)	|0.035	0.019	0.052	0.049	0.000|
312 (0.081)	|0.078	0.000	0.000	0.003	0.000|
Multiallelic Dprime: 0.403
BLOCK 508.  MARKERS: 2413 2414 2415 2416 2417 2418 2419 2420 2421
233123313 (0.581)	|0.347	0.041	0.190|
433141131 (0.166)	|0.027	0.137	0.002|
433421133 (0.098)	|0.003	0.083	0.013|
411121131 (0.095)	|0.051	0.026	0.018|
233121133 (0.021)	|0.000	0.019	0.000|
Multiallelic Dprime: 0.625
BLOCK 509.  MARKERS: 2423 2424
41 (0.445)	|0.386	0.000	0.057|
11 (0.315)	|0.182	0.028	0.108|
13 (0.238)	|0.016	0.198	0.018|
Multiallelic Dprime: 0.572
BLOCK 510.  MARKERS: 2425 2426 2427
343 (0.583)	|0.268	0.240	0.064	0.011|
221 (0.227)	|0.089	0.121	0.004	0.014|
321 (0.182)	|0.121	0.017	0.037	0.007|
Multiallelic Dprime: 0.205
BLOCK 511.  MARKERS: 2428 2429 2430
323 (0.484)	|0.111	0.242	0.132|
331 (0.379)	|0.350	0.021	0.008|
233 (0.104)	|0.062	0.035	0.008|
333 (0.033)	|0.009	0.002	0.021|
Multiallelic Dprime: 0.648
BLOCK 512.  MARKERS: 2432 2433
41 (0.533)	|0.213	0.255	0.066|
31 (0.299)	|0.123	0.105	0.070|
43 (0.168)	|0.079	0.043	0.046|
Multiallelic Dprime: 0.142
BLOCK 513.  MARKERS: 2443 2444
11 (0.415)	|0.355	0.059	0.002|
22 (0.403)	|0.329	0.072	0.002|
21 (0.182)	|0.159	0.005	0.018|
Multiallelic Dprime: 0.141
BLOCK 514.  MARKERS: 2446 2447
14 (0.844)	|0.391	0.241	0.148	0.017	0.013|
22 (0.136)	|0.043	0.010	0.067	0.009	0.002|
12 (0.021)	|0.004	0.000	0.005	0.012	0.000|
Multiallelic Dprime: 0.432
BLOCK 515.  MARKERS: 2448 2449 2450 2451 2452 2453
433322 (0.440)	|0.267	0.069	0.063	0.033|
233144 (0.251)	|0.139	0.051	0.031	0.024|
424342 (0.219)	|0.125	0.043	0.027	0.017|
433342 (0.038)	|0.018	0.010	0.009	0.000|
423342 (0.015)	|0.006	0.000	0.000	0.008|
Multiallelic Dprime: 0.072
BLOCK 516.  MARKERS: 2456 2457 2458 2459 2460 2461 2462
1443312 (0.570)	|0.458	0.103	0.010|
1323314 (0.185)	|0.160	0.010	0.014|
3421142 (0.139)	|0.073	0.009	0.057|
1423312 (0.083)	|0.036	0.040	0.005|
Multiallelic Dprime: 0.328
BLOCK 517.  MARKERS: 2464 2465
42 (0.742)	|0.637	0.026	0.062	0.019|
24 (0.169)	|0.005	0.059	0.081	0.022|
22 (0.087)	|0.011	0.068	0.002	0.003|
Multiallelic Dprime: 0.787
BLOCK 518.  MARKERS: 2466 2467 2468 2469
1421 (0.653)	|0.648	0.003|
1243 (0.153)	|0.088	0.064|
3221 (0.147)	|0.007	0.140|
1221 (0.043)	|0.022	0.022|
Multiallelic Dprime: 0.835
BLOCK 519.  MARKERS: 2470 2471
42 (0.767)	|0.643	0.077	0.028	0.014|
23 (0.230)	|0.032	0.107	0.069	0.021|
Multiallelic Dprime: 0.702
BLOCK 520.  MARKERS: 2472 2473 2474
133 (0.676)	|0.236	0.190	0.126	0.102	0.022|
411 (0.184)	|0.064	0.049	0.040	0.020	0.013|
433 (0.098)	|0.017	0.026	0.032	0.015	0.007|
413 (0.035)	|0.013	0.008	0.008	0.000	0.005|
Multiallelic Dprime: 0.115
BLOCK 521.  MARKERS: 2476 2477 2478 2479 2480
41222 (0.330)	|0.291	0.004	0.036	0.000|
21224 (0.273)	|0.037	0.206	0.028	0.000|
23424 (0.209)	|0.043	0.000	0.000	0.166|
23414 (0.138)	|0.000	0.000	0.138	0.000|
41224 (0.047)	|0.044	0.002	0.000	0.002|
Multiallelic Dprime: 0.815
BLOCK 522.  MARKERS: 2481 2482 2483
111 (0.411)	|0.266	0.146|
121 (0.214)	|0.171	0.043|
421 (0.204)	|0.059	0.145|
113 (0.171)	|0.150	0.021|
Multiallelic Dprime: 0.318
BLOCK 523.  MARKERS: 2485 2486
23 (0.644)	|0.371	0.033	0.218	0.018|
41 (0.356)	|0.000	0.279	0.008	0.068|
Multiallelic Dprime: 0.898
BLOCK 524.  MARKERS: 2487 2488 2489
312 (0.370)	|0.190	0.063	0.084	0.007	0.027|
134 (0.311)	|0.170	0.046	0.029	0.057	0.004|
334 (0.226)	|0.047	0.165	0.000	0.008	0.002|
314 (0.086)	|0.073	0.002	0.010	0.001	0.000|
Multiallelic Dprime: 0.401
BLOCK 525.  MARKERS: 2493 2494 2495 2496 2497
43222 (0.479)	|0.189	0.192	0.100|
22222 (0.275)	|0.165	0.096	0.015|
43434 (0.129)	|0.061	0.056	0.011|
43224 (0.070)	|0.039	0.018	0.014|
42222 (0.034)	|0.020	0.009	0.005|
Multiallelic Dprime: 0.179
BLOCK 526.  MARKERS: 2503 2504
31 (0.478)	|0.181	0.186	0.111|
11 (0.374)	|0.192	0.127	0.055|
13 (0.148)	|0.074	0.041	0.032|
Multiallelic Dprime: 0.125
BLOCK 527.  MARKERS: 2507 2508
23 (0.447)	|0.284	0.117	0.044|
43 (0.355)	|0.229	0.081	0.041|
21 (0.199)	|0.089	0.077	0.032|
Multiallelic Dprime: 0.123
BLOCK 528.  MARKERS: 2512 2513
14 (0.602)	|0.583	0.014	0.005|
32 (0.274)	|0.094	0.077	0.103|
12 (0.117)	|0.030	0.083	0.004|
Multiallelic Dprime: 0.756
BLOCK 529.  MARKERS: 2517 2518
33 (0.712)	|0.507	0.097	0.108|
23 (0.176)	|0.146	0.019	0.011|
21 (0.111)	|0.071	0.023	0.019|
Multiallelic Dprime: 0.161
BLOCK 530.  MARKERS: 2521 2522 2523
222 (0.722)	|0.279	0.140	0.107	0.077	0.100	0.010|
242 (0.138)	|0.059	0.012	0.007	0.028	0.012	0.017|
424 (0.137)	|0.068	0.009	0.022	0.030	0.000	0.004|
Multiallelic Dprime: 0.272
BLOCK 531.  MARKERS: 2524 2525 2526 2527 2528 2529 2530 2531
14323332 (0.407)	|0.230	0.171|
14141112 (0.162)	|0.106	0.056|
14321132 (0.137)	|0.052	0.084|
34321134 (0.136)	|0.053	0.083|
12321134 (0.112)	|0.028	0.084|
14321114 (0.031)	|0.022	0.008|
Multiallelic Dprime: 0.245
BLOCK 532.  MARKERS: 2533 2534
24 (0.501)	|0.150	0.229	0.121|
42 (0.495)	|0.271	0.173	0.051|
Multiallelic Dprime: 0.247
BLOCK 533.  MARKERS: 2535 2536
44 (0.423)	|0.056	0.161	0.162	0.042	0.001|
34 (0.402)	|0.203	0.094	0.035	0.066	0.004|
42 (0.174)	|0.040	0.036	0.031	0.059	0.005|
Multiallelic Dprime: 0.358
BLOCK 534.  MARKERS: 2538 2539 2540 2541
4143 (0.299)	|0.211	0.029	0.030	0.030|
2121 (0.291)	|0.130	0.047	0.094	0.016|
4341 (0.228)	|0.069	0.116	0.041	0.000|
2141 (0.167)	|0.110	0.032	0.019	0.006|
4141 (0.010)	|0.002	0.000	0.000	0.007|
Multiallelic Dprime: 0.328
BLOCK 535.  MARKERS: 2542 2543 2544 2545 2546 2547 2548 2549 2550 2551 2552 2553 2554 2555 2556 2557
3214332342434332 (0.527)	|0.508	0.014	0.003|
3211332321432112 (0.224)	|0.007	0.204	0.013|
1131214441224114 (0.185)	|0.005	0.069	0.110|
3131214441224114 (0.058)	|0.000	0.058	0.000|
Multiallelic Dprime: 0.867
BLOCK 536.  MARKERS: 2558 2559
42 (0.519)	|0.374	0.026	0.000	0.071	0.020	0.017	0.004|
12 (0.352)	|0.031	0.208	0.004	0.030	0.058	0.000	0.008|
14 (0.125)	|0.000	0.002	0.122	0.000	0.000	0.000	0.000|
Multiallelic Dprime: 0.783
BLOCK 537.  MARKERS: 2561 2562 2563 2564 2565 2566 2567 2568 2569 2570
4313432434 (0.405)	|0.349	0.002	0.014	0.032	0.000|
4314432432 (0.235)	|0.023	0.196	0.015	0.000	0.000|
2134234432 (0.131)	|0.012	0.003	0.115	0.000	0.000|
4334414212 (0.100)	|0.011	0.004	0.002	0.071	0.011|
4313432432 (0.081)	|0.075	0.002	0.002	0.001	0.000|
4313434432 (0.016)	|0.006	0.000	0.009	0.000	0.000|
4334412432 (0.012)	|0.000	0.011	0.000	0.000	0.000|
Multiallelic Dprime: 0.795
BLOCK 538.  MARKERS: 2573 2574 2575 2576 2577 2578 2579
3441212 (0.492)	|0.398	0.003	0.001	0.084	0.002|
1443212 (0.220)	|0.031	0.173	0.000	0.000	0.012|
1421132 (0.158)	|0.003	0.000	0.133	0.018	0.000|
3141213 (0.108)	|0.004	0.100	0.000	0.000	0.000|
3141212 (0.011)	|0.005	0.000	0.006	0.000	0.000|
Multiallelic Dprime: 0.848
BLOCK 539.  MARKERS: 2580 2581 2582 2583 2584
33222 (0.446)	|0.447	0.000|
13214 (0.282)	|0.182	0.100|
33422 (0.140)	|0.141	0.000|
32422 (0.103)	|0.103	0.000|
13224 (0.014)	|0.013	0.000|
Multiallelic Dprime: 1.000
BLOCK 540.  MARKERS: 2587 2588
22 (0.897)	|0.446	0.304	0.147|
34 (0.103)	|0.000	0.103	0.000|
Multiallelic Dprime: 1.000
BLOCK 541.  MARKERS: 2589 2590
21 (0.446)	|0.241	0.205|
22 (0.407)	|0.305	0.100|
42 (0.147)	|0.147	0.000|
Multiallelic Dprime: 0.405
BLOCK 542.  MARKERS: 2591 2592
23 (0.694)	|0.460	0.235|
42 (0.305)	|0.119	0.184|
Multiallelic Dprime: 0.323
BLOCK 543.  MARKERS: 2596 2597
14 (0.579)	|0.386	0.190|
22 (0.420)	|0.139	0.281|
Multiallelic Dprime: 0.372
BLOCK 544.  MARKERS: 2601 2602
24 (0.524)	|0.096	0.266	0.161|
42 (0.471)	|0.310	0.073	0.085|
Multiallelic Dprime: 0.479
BLOCK 545.  MARKERS: 2606 2607
34 (0.408)	|0.306	0.054	0.049|
11 (0.339)	|0.289	0.031	0.017|
31 (0.247)	|0.152	0.085	0.008|
Multiallelic Dprime: 0.235
BLOCK 546.  MARKERS: 2609 2610 2611
133 (0.752)	|0.608	0.142	0.003|
312 (0.169)	|0.039	0.005	0.127|
313 (0.075)	|0.000	0.055	0.019|
Multiallelic Dprime: 0.670
BLOCK 547.  MARKERS: 2613 2614
13 (0.647)	|0.254	0.209	0.107	0.079|
43 (0.203)	|0.097	0.051	0.025	0.021|
41 (0.149)	|0.070	0.045	0.015	0.019|
Multiallelic Dprime: 0.109
BLOCK 548.  MARKERS: 2617 2618 2619 2620 2621 2622 2623
4421141 (0.422)	|0.276	0.140|
2243342 (0.305)	|0.206	0.099|
4421142 (0.148)	|0.081	0.067|
2243322 (0.118)	|0.081	0.037|
Multiallelic Dprime: 0.070
BLOCK 549.  MARKERS: 2633 2634 2635
114 (0.651)	|0.508	0.119	0.024|
332 (0.345)	|0.245	0.092	0.004|
Multiallelic Dprime: 0.114
BLOCK 550.  MARKERS: 2639 2640
44 (0.757)	|0.660	0.007	0.085	0.000|
22 (0.212)	|0.000	0.197	0.001	0.011|
42 (0.028)	|0.025	0.000	0.000	0.000|
Multiallelic Dprime: 0.904
BLOCK 551.  MARKERS: 2642 2643 2644 2645 2646 2647
433133 (0.685)	|0.620	0.059	0.003|
122214 (0.203)	|0.028	0.168	0.007|
133133 (0.086)	|0.003	0.082	0.002|
122133 (0.011)	|0.011	0.000	0.000|
Multiallelic Dprime: 0.795
BLOCK 552.  MARKERS: 2648 2649
31 (0.670)	|0.588	0.080|
13 (0.315)	|0.254	0.056|
11 (0.012)	|0.005	0.007|
Multiallelic Dprime: 0.157
BLOCK 553.  MARKERS: 2651 2652 2653
241 (0.849)	|0.321	0.248	0.205	0.075|
433 (0.145)	|0.049	0.047	0.040	0.008|
Multiallelic Dprime: 0.080
BLOCK 554.  MARKERS: 2661 2662 2663
432 (0.371)	|0.229	0.101	0.041|
132 (0.299)	|0.175	0.060	0.064|
424 (0.246)	|0.160	0.049	0.038|
422 (0.084)	|0.031	0.023	0.029|
Multiallelic Dprime: 0.116
BLOCK 555.  MARKERS: 2668 2669
33 (0.594)	|0.243	0.246	0.104|
24 (0.234)	|0.080	0.010	0.144|
23 (0.171)	|0.122	0.022	0.027|
Multiallelic Dprime: 0.394
BLOCK 556.  MARKERS: 2672 2673
42 (0.445)	|0.126	0.126	0.193|
22 (0.278)	|0.213	0.046	0.020|
21 (0.275)	|0.054	0.210	0.011|
Multiallelic Dprime: 0.509
BLOCK 557.  MARKERS: 2675 2676
43 (0.393)	|0.283	0.102	0.007|
23 (0.383)	|0.247	0.043	0.093|
21 (0.224)	|0.107	0.109	0.009|
Multiallelic Dprime: 0.255
BLOCK 558.  MARKERS: 2677 2678
11 (0.636)	|0.387	0.236	0.013|
31 (0.255)	|0.159	0.094	0.003|
12 (0.109)	|0.064	0.045	0.000|
Multiallelic Dprime: 0.024
BLOCK 559.  MARKERS: 2684 2685
12 (0.610)	|0.367	0.192	0.043|
44 (0.375)	|0.190	0.145	0.039|
42 (0.015)	|0.013	0.002	0.000|
Multiallelic Dprime: 0.105
BLOCK 560.  MARKERS: 2693 2694 2695 2696
2121 (0.571)	|0.309	0.168	0.012	0.082|
3344 (0.339)	|0.133	0.031	0.169	0.006|
3324 (0.083)	|0.028	0.041	0.002	0.012|
Multiallelic Dprime: 0.415
BLOCK 561.  MARKERS: 2698 2699 2700 2701 2702
31131 (0.478)	|0.438	0.029	0.008|
13221 (0.239)	|0.031	0.189	0.014|
31134 (0.182)	|0.004	0.176	0.002|
31121 (0.100)	|0.083	0.000	0.014|
Multiallelic Dprime: 0.816
BLOCK 562.  MARKERS: 2703 2704
43 (0.561)	|0.304	0.196	0.034	0.020|
21 (0.393)	|0.120	0.188	0.070	0.014|
41 (0.037)	|0.008	0.018	0.006	0.004|
Multiallelic Dprime: 0.244
BLOCK 563.  MARKERS: 2706 2707 2708 2709 2710
41331 (0.432)	|0.330	0.042	0.058	0.003|
23111 (0.407)	|0.195	0.205	0.004	0.000|
23113 (0.112)	|0.057	0.055	0.000	0.000|
21111 (0.039)	|0.030	0.000	0.000	0.010|
Multiallelic Dprime: 0.419
BLOCK 564.  MARKERS: 2711 2712 2713
333 (0.613)	|0.471	0.082	0.055|
121 (0.308)	|0.226	0.058	0.024|
123 (0.064)	|0.039	0.011	0.013|
133 (0.014)	|0.008	0.004	0.001|
Multiallelic Dprime: 0.091
BLOCK 565.  MARKERS: 2718 2719 2720
323 (0.742)	|0.335	0.216	0.120	0.064|
322 (0.156)	|0.030	0.085	0.015	0.023|
442 (0.094)	|0.020	0.022	0.001	0.050|
Multiallelic Dprime: 0.372
BLOCK 566.  MARKERS: 2725 2726 2727 2728 2729
21241 (0.390)	|0.318	0.069|
43241 (0.324)	|0.274	0.048|
23241 (0.138)	|0.118	0.021|
21423 (0.138)	|0.108	0.026|
Multiallelic Dprime: 0.074
BLOCK 567.  MARKERS: 2732 2733
23 (0.822)	|0.780	0.033	0.008|
31 (0.168)	|0.000	0.147	0.021|
Multiallelic Dprime: 0.963
BLOCK 568.  MARKERS: 2734 2735
13 (0.785)	|0.340	0.181	0.179	0.001	0.080|
31 (0.183)	|0.000	0.000	0.000	0.150	0.033|
33 (0.030)	|0.000	0.007	0.000	0.021	0.000|
Multiallelic Dprime: 0.862
BLOCK 569.  MARKERS: 2736 2737 2738 2739 2740
32333 (0.340)	|0.333	0.000	0.006|
31314 (0.188)	|0.039	0.150	0.000|
31213 (0.179)	|0.000	0.175	0.004|
41333 (0.173)	|0.000	0.000	0.173|
31333 (0.115)	|0.035	0.072	0.008|
Multiallelic Dprime: 0.847
BLOCK 570.  MARKERS: 2741 2742
22 (0.411)	|0.320	0.028	0.063|
42 (0.399)	|0.258	0.106	0.035|
24 (0.190)	|0.039	0.145	0.003|
Multiallelic Dprime: 0.367
BLOCK 571.  MARKERS: 2743 2744
21 (0.616)	|0.405	0.082	0.060	0.034	0.030|
33 (0.279)	|0.193	0.039	0.014	0.020	0.004|
23 (0.102)	|0.072	0.004	0.007	0.015	0.004|
Multiallelic Dprime: 0.137
BLOCK 572.  MARKERS: 2746 2747 2748 2749 2750
34131 (0.671)	|0.316	0.204	0.153|
23313 (0.125)	|0.054	0.034	0.037|
34133 (0.081)	|0.028	0.023	0.029|
23113 (0.069)	|0.045	0.007	0.017|
34113 (0.038)	|0.014	0.008	0.016|
Multiallelic Dprime: 0.114
BLOCK 573.  MARKERS: 2753 2754
23 (0.460)	|0.167	0.223	0.063	0.006|
24 (0.280)	|0.005	0.160	0.108	0.000|
43 (0.259)	|0.236	0.013	0.003	0.007|
Multiallelic Dprime: 0.472
BLOCK 574.  MARKERS: 2755 2756 2757
324 (0.408)	|0.044	0.073	0.148	0.051	0.092|
444 (0.394)	|0.152	0.118	0.002	0.086	0.033|
442 (0.175)	|0.087	0.066	0.017	0.003	0.003|
344 (0.013)	|0.000	0.000	0.003	0.000	0.009|
Multiallelic Dprime: 0.432
BLOCK 575.  MARKERS: 2758 2759 2760 2761 2762
33423 (0.288)	|0.200	0.046	0.036|
12221 (0.259)	|0.166	0.069	0.019|
13221 (0.169)	|0.139	0.022	0.003|
13233 (0.142)	|0.080	0.030	0.028|
13223 (0.137)	|0.103	0.016	0.018|
Multiallelic Dprime: 0.170
BLOCK 576.  MARKERS: 2764 2765 2766 2767 2768 2769 2770
1432231 (0.699)	|0.650	0.000	0.005	0.043|
1214113 (0.182)	|0.104	0.000	0.077	0.001|
4432233 (0.103)	|0.000	0.103	0.000	0.000|
Multiallelic Dprime: 0.724
BLOCK 577.  MARKERS: 2773 2774 2775 2776
3431 (0.761)	|0.597	0.133	0.032|
1213 (0.111)	|0.014	0.095	0.002|
3433 (0.083)	|0.051	0.003	0.023|
3213 (0.044)	|0.009	0.000	0.036|
Multiallelic Dprime: 0.502
BLOCK 578.  MARKERS: 2777 2778
22 (0.672)	|0.484	0.139	0.021	0.016|
43 (0.232)	|0.159	0.066	0.003	0.005|
23 (0.092)	|0.076	0.014	0.000	0.002|
Multiallelic Dprime: 0.076
BLOCK 579.  MARKERS: 2781 2782 2783 2784
2141 (0.723)	|0.555	0.092	0.021	0.053|
4423 (0.219)	|0.053	0.024	0.089	0.054|
2423 (0.023)	|0.013	0.002	0.007	0.002|
2121 (0.022)	|0.013	0.007	0.003	0.000|
Multiallelic Dprime: 0.482
BLOCK 580.  MARKERS: 2785 2786 2787 2788
1113 (0.640)	|0.579	0.055	0.006|
3333 (0.127)	|0.066	0.054	0.005|
3131 (0.120)	|0.041	0.074	0.004|
3133 (0.111)	|0.102	0.007	0.002|
Multiallelic Dprime: 0.523
BLOCK 581.  MARKERS: 2791 2792
43 (0.790)	|0.465	0.037	0.124	0.079	0.043	0.018	0.016|
31 (0.192)	|0.003	0.168	0.000	0.007	0.000	0.000	0.000|
41 (0.016)	|0.000	0.006	0.004	0.002	0.002	0.003	0.000|
Multiallelic Dprime: 0.877
BLOCK 582.  MARKERS: 2793 2794 2795 2796 2797 2798 2799 2800
44214122 (0.469)	|0.413	0.026	0.030|
22132241 (0.209)	|0.015	0.187	0.000|
44114122 (0.131)	|0.103	0.005	0.022|
24132241 (0.090)	|0.071	0.004	0.016|
44132241 (0.042)	|0.043	0.000	0.000|
44114121 (0.020)	|0.019	0.000	0.002|
42132241 (0.017)	|0.001	0.017	0.000|
Multiallelic Dprime: 0.664
BLOCK 583.  MARKERS: 2802 2803
23 (0.683)	|0.523	0.048	0.025	0.082|
44 (0.241)	|0.014	0.098	0.125	0.001|
24 (0.072)	|0.000	0.047	0.025	0.000|
Multiallelic Dprime: 0.814
BLOCK 584.  MARKERS: 2804 2805 2806 2807
2434 (0.541)	|0.262	0.224	0.052|
4312 (0.195)	|0.062	0.099	0.035|
4314 (0.175)	|0.073	0.087	0.015|
2414 (0.083)	|0.051	0.023	0.010|
Multiallelic Dprime: 0.126
BLOCK 585.  MARKERS: 2813 2814 2815
313 (0.449)	|0.097	0.334	0.017|
113 (0.437)	|0.327	0.060	0.050|
134 (0.111)	|0.065	0.012	0.034|
Multiallelic Dprime: 0.554
BLOCK 586.  MARKERS: 2816 2817
13 (0.492)	|0.109	0.297	0.086|
33 (0.407)	|0.363	0.010	0.034|
11 (0.100)	|0.010	0.003	0.087|
Multiallelic Dprime: 0.690
BLOCK 587.  MARKERS: 2818 2819
11 (0.482)	|0.108	0.374|
34 (0.310)	|0.301	0.010|
31 (0.207)	|0.179	0.027|
Multiallelic Dprime: 0.827
BLOCK 588.  MARKERS: 2820 2821
44 (0.588)	|0.296	0.129	0.097	0.064|
22 (0.411)	|0.211	0.083	0.042	0.070|
Multiallelic Dprime: 0.081
BLOCK 589.  MARKERS: 2824 2825 2826
131 (0.507)	|0.353	0.153	0.000|
334 (0.213)	|0.012	0.197	0.006|
331 (0.139)	|0.135	0.000	0.005|
314 (0.133)	|0.000	0.000	0.131|
Multiallelic Dprime: 0.653
BLOCK 590.  MARKERS: 2827 2828
34 (0.502)	|0.286	0.207	0.009|
12 (0.354)	|0.204	0.146	0.004|
32 (0.144)	|0.077	0.056	0.011|
Multiallelic Dprime: 0.026
BLOCK 591.  MARKERS: 2830 2831
42 (0.566)	|0.446	0.105	0.016|
24 (0.409)	|0.341	0.057	0.009|
44 (0.024)	|0.019	0.003	0.003|
Multiallelic Dprime: 0.140
BLOCK 592.  MARKERS: 2833 2834
21 (0.806)	|0.806	0.000	0.000|
33 (0.165)	|0.000	0.158	0.007|
23 (0.028)	|0.000	0.023	0.004|
Multiallelic Dprime: 0.997
BLOCK 593.  MARKERS: 2835 2836
44 (0.807)	|0.711	0.073	0.026|
12 (0.181)	|0.126	0.044	0.009|
42 (0.012)	|0.009	0.000	0.000|
Multiallelic Dprime: 0.205
BLOCK 594.  MARKERS: 2837 2838 2839 2840 2841 2842 2843
1132132 (0.845)	|0.402	0.313	0.130|
4314313 (0.116)	|0.071	0.017	0.028|
1132112 (0.034)	|0.015	0.016	0.004|
Multiallelic Dprime: 0.227
BLOCK 595.  MARKERS: 2845 2846
12 (0.489)	|0.388	0.058	0.028	0.016|
14 (0.348)	|0.018	0.269	0.043	0.019|
42 (0.163)	|0.004	0.050	0.107	0.000|
Multiallelic Dprime: 0.693
BLOCK 596.  MARKERS: 2848 2849 2850
344 (0.410)	|0.243	0.077	0.047	0.042|
142 (0.378)	|0.181	0.086	0.048	0.054|
322 (0.178)	|0.097	0.033	0.025	0.019|
342 (0.035)	|0.019	0.004	0.005	0.004|
Multiallelic Dprime: 0.088
BLOCK 597.  MARKERS: 2864 2865 2866 2867 2868 2869
331244 (0.539)	|0.539	0.001	0.000|
331222 (0.201)	|0.000	0.071	0.129|
123222 (0.125)	|0.000	0.110	0.016|
123422 (0.120)	|0.052	0.067	0.000|
Multiallelic Dprime: 0.857
BLOCK 598.  MARKERS: 2870 2871
41 (0.597)	|0.274	0.240	0.000	0.053	0.032	0.000|
11 (0.258)	|0.001	0.001	0.140	0.071	0.025	0.010|
14 (0.145)	|0.000	0.000	0.000	0.000	0.058	0.086|
Multiallelic Dprime: 0.842
BLOCK 599.  MARKERS: 2872 2873 2874 2875 2876 2877 2878 2879 2880
123411231 (0.275)	|0.266	0.010|
423411231 (0.241)	|0.219	0.022|
421413411 (0.139)	|0.118	0.021|
431413411 (0.125)	|0.059	0.065|
423231433 (0.116)	|0.093	0.023|
423411431 (0.096)	|0.079	0.016|
Multiallelic Dprime: 0.385
BLOCK 600.  MARKERS: 2881 2882
32 (0.838)	|0.647	0.191|
14 (0.161)	|0.033	0.127|
Multiallelic Dprime: 0.695
BLOCK 601.  MARKERS: 2883 2884
12 (0.682)	|0.228	0.014	0.169	0.156	0.047	0.007	0.048	0.002|
44 (0.318)	|0.008	0.162	0.003	0.009	0.042	0.073	0.002	0.007|
Multiallelic Dprime: 0.824
BLOCK 602.  MARKERS: 2886 2887 2888 2889 2890 2891 2892 2893 2894 2895 2896
31343142112 (0.237)	|0.137	0.051	0.049|
32122321333 (0.176)	|0.129	0.031	0.016|
12143342132 (0.168)	|0.072	0.069	0.029|
32143342132 (0.164)	|0.085	0.038	0.042|
32123321333 (0.089)	|0.037	0.033	0.020|
32343342132 (0.080)	|0.061	0.016	0.003|
32143342133 (0.051)	|0.047	0.002	0.003|
32122321332 (0.010)	|0.006	0.003	0.000|
Multiallelic Dprime: 0.231
BLOCK 603.  MARKERS: 2900 2901
22 (0.587)	|0.195	0.144	0.096	0.061	0.092|
42 (0.248)	|0.076	0.061	0.066	0.024	0.022|
44 (0.164)	|0.024	0.024	0.025	0.061	0.032|
Multiallelic Dprime: 0.182
BLOCK 604.  MARKERS: 2904 2905 2906 2907
1141 (0.294)	|0.182	0.064	0.035	0.014	0.000|
1121 (0.229)	|0.069	0.114	0.008	0.036	0.000|
3123 (0.186)	|0.035	0.039	0.097	0.013	0.003|
3321 (0.146)	|0.011	0.022	0.013	0.084	0.015|
3121 (0.145)	|0.062	0.058	0.016	0.010	0.000|
Multiallelic Dprime: 0.390
BLOCK 605.  MARKERS: 2911 2912 2913 2914 2915 2916 2917
1324233 (0.359)	|0.149	0.105	0.104|
3142333 (0.297)	|0.143	0.099	0.054|
3122311 (0.167)	|0.077	0.038	0.053|
1324333 (0.158)	|0.061	0.052	0.043|
3324333 (0.019)	|0.012	0.005	0.002|
Multiallelic Dprime: 0.089
BLOCK 606.  MARKERS: 2920 2921
42 (0.443)	|0.228	0.002	0.212|
41 (0.301)	|0.185	0.112	0.003|
21 (0.256)	|0.016	0.240	0.000|
Multiallelic Dprime: 0.617
BLOCK 607.  MARKERS: 2922 2923
21 (0.429)	|0.293	0.134|
41 (0.354)	|0.133	0.221|
43 (0.216)	|0.141	0.075|
Multiallelic Dprime: 0.280
BLOCK 608.  MARKERS: 2925 2926
13 (0.567)	|0.263	0.183	0.108	0.006|
34 (0.430)	|0.148	0.206	0.072	0.005|
Multiallelic Dprime: 0.152
BLOCK 609.  MARKERS: 2927 2928 2929 2930 2931 2932
114444 (0.411)	|0.035	0.289	0.020	0.058	0.002|
412234 (0.391)	|0.356	0.008	0.005	0.005	0.009|
444431 (0.181)	|0.005	0.017	0.154	0.002	0.003|
112234 (0.011)	|0.003	0.001	0.000	0.000	0.000|
Multiallelic Dprime: 0.839
BLOCK 610.  MARKERS: 2935 2936 2937 2938 2939 2940 2941 2942
21324434 (0.398)	|0.380	0.008	0.010|
41232241 (0.318)	|0.024	0.262	0.030|
43324434 (0.183)	|0.027	0.007	0.147|
41232244 (0.065)	|0.037	0.013	0.014|
43324431 (0.013)	|0.000	0.014	0.000|
Multiallelic Dprime: 0.792
BLOCK 611.  MARKERS: 2943 2944
12 (0.481)	|0.395	0.032	0.054	0.003|
32 (0.310)	|0.044	0.229	0.032	0.003|
11 (0.205)	|0.006	0.040	0.108	0.049|
Multiallelic Dprime: 0.682
BLOCK 612.  MARKERS: 2945 2946 2947 2948
1143 (0.445)	|0.241	0.138	0.066|
3143 (0.300)	|0.162	0.092	0.047|
3321 (0.199)	|0.101	0.060	0.037|
3121 (0.056)	|0.030	0.015	0.012|
Multiallelic Dprime: 0.026
BLOCK 613.  MARKERS: 2951 2952
11 (0.533)	|0.330	0.194	0.005|
13 (0.306)	|0.171	0.128	0.004|
33 (0.161)	|0.105	0.054	0.002|
Multiallelic Dprime: 0.056
BLOCK 614.  MARKERS: 2956 2957
14 (0.607)	|0.375	0.232|
32 (0.376)	|0.195	0.180|
34 (0.011)	|0.007	0.004|
Multiallelic Dprime: 0.103
BLOCK 615.  MARKERS: 2959 2960
22 (0.579)	|0.377	0.150	0.052|
41 (0.419)	|0.206	0.080	0.135|
Multiallelic Dprime: 0.232
BLOCK 616.  MARKERS: 2961 2962
31 (0.582)	|0.528	0.007	0.040	0.008|
33 (0.232)	|0.031	0.124	0.003	0.073|
21 (0.186)	|0.120	0.000	0.063	0.002|
Multiallelic Dprime: 0.660
BLOCK 617.  MARKERS: 2963 2964 2965
144 (0.678)	|0.295	0.234	0.144|
222 (0.130)	|0.017	0.038	0.076|
122 (0.106)	|0.079	0.027	0.000|
142 (0.082)	|0.011	0.023	0.048|
Multiallelic Dprime: 0.272
BLOCK 618.  MARKERS: 2967 2968
31 (0.400)	|0.216	0.139	0.034	0.005	0.003|
13 (0.323)	|0.070	0.162	0.064	0.017	0.010|
11 (0.271)	|0.143	0.112	0.003	0.003	0.006|
Multiallelic Dprime: 0.240
BLOCK 619.  MARKERS: 2970 2971 2972 2973 2974 2975 2976
4321313 (0.432)	|0.107	0.177	0.089	0.029	0.025	0.000|
4321131 (0.414)	|0.241	0.093	0.009	0.041	0.004	0.023|
2144333 (0.100)	|0.008	0.028	0.041	0.004	0.015	0.000|
4344333 (0.024)	|0.006	0.017	0.002	0.000	0.000	0.000|
4321333 (0.019)	|0.005	0.001	0.003	0.008	0.000	0.000|
Multiallelic Dprime: 0.382
BLOCK 620.  MARKERS: 2977 2978 2979 2980 2981 2982 2983
2144122 (0.373)	|0.223	0.067	0.080|
2314344 (0.318)	|0.280	0.037	0.000|
3142124 (0.145)	|0.002	0.121	0.021|
2142124 (0.085)	|0.002	0.079	0.002|
2344122 (0.045)	|0.045	0.000	0.000|
2144124 (0.024)	|0.007	0.007	0.008|
Multiallelic Dprime: 0.573
BLOCK 621.  MARKERS: 2984 2985 2986
134 (0.567)	|0.532	0.034	0.000	0.000|
211 (0.316)	|0.028	0.184	0.102	0.002|
214 (0.112)	|0.000	0.013	0.004	0.095|
Multiallelic Dprime: 0.858
BLOCK 622.  MARKERS: 2987 2988 2989 2990 2991 2992 2993 2994
44133434 (0.561)	|0.056	0.236	0.231	0.021|
22311213 (0.230)	|0.213	0.007	0.002	0.006|
22333233 (0.105)	|0.033	0.023	0.004	0.043|
22313234 (0.097)	|0.035	0.003	0.000	0.056|
Multiallelic Dprime: 0.733
BLOCK 623.  MARKERS: 2995 2996 2997 2998 2999
32112 (0.339)	|0.255	0.052	0.029	0.000|
13334 (0.269)	|0.131	0.073	0.051	0.007|
12334 (0.239)	|0.178	0.014	0.011	0.031|
32332 (0.128)	|0.026	0.075	0.018	0.004|
Multiallelic Dprime: 0.369
BLOCK 624.  MARKERS: 3000 3001 3002 3003 3004 3005 3006
2212341 (0.601)	|0.552	0.035	0.008|
4444111 (0.221)	|0.069	0.147	0.002|
4444114 (0.117)	|0.107	0.005	0.003|
4214111 (0.043)	|0.034	0.000	0.008|
Multiallelic Dprime: 0.647
BLOCK 625.  MARKERS: 3007 3008 3009
132 (0.773)	|0.766	0.007|
214 (0.195)	|0.072	0.123|
134 (0.022)	|0.014	0.002|
Multiallelic Dprime: 0.913
BLOCK 626.  MARKERS: 3010 3011 3012 3013
3332 (0.863)	|0.519	0.177	0.109	0.056|
4241 (0.134)	|0.100	0.015	0.015	0.001|
Multiallelic Dprime: 0.373
BLOCK 627.  MARKERS: 3015 3016 3017
132 (0.621)	|0.155	0.246	0.221|
123 (0.192)	|0.164	0.017	0.012|
332 (0.124)	|0.003	0.068	0.054|
133 (0.057)	|0.043	0.006	0.009|
Multiallelic Dprime: 0.440
BLOCK 628.  MARKERS: 3019 3020 3021
342 (0.369)	|0.186	0.182|
114 (0.336)	|0.197	0.137|
112 (0.296)	|0.264	0.030|
Multiallelic Dprime: 0.330
BLOCK 629.  MARKERS: 3022 3023
24 (0.648)	|0.354	0.233	0.054|
32 (0.348)	|0.099	0.156	0.093|
Multiallelic Dprime: 0.273
BLOCK 630.  MARKERS: 3024 3025 3026
141 (0.457)	|0.374	0.000	0.083	0.000|
123 (0.390)	|0.378	0.000	0.004	0.001|
323 (0.147)	|0.000	0.109	0.000	0.035|
Multiallelic Dprime: 0.700
BLOCK 631.  MARKERS: 3027 3028 3029 3030 3031 3032
411334 (0.751)	|0.640	0.102	0.009|
233112 (0.110)	|0.018	0.092	0.000|
433114 (0.088)	|0.015	0.071	0.002|
433112 (0.037)	|0.000	0.036	0.001|
Multiallelic Dprime: 0.781
BLOCK 632.  MARKERS: 3034 3035
31 (0.683)	|0.332	0.225	0.126|
13 (0.305)	|0.147	0.098	0.060|
33 (0.013)	|0.011	0.002	0.000|
Multiallelic Dprime: 0.027
BLOCK 633.  MARKERS: 3040 3041
31 (0.489)	|0.058	0.163	0.009	0.040	0.112	0.095|
33 (0.325)	|0.088	0.000	0.147	0.074	0.000	0.012|
23 (0.186)	|0.177	0.000	0.004	0.003	0.000	0.000|
Multiallelic Dprime: 0.740
BLOCK 634.  MARKERS: 3042 3043 3044 3045 3046 3047 3048
2134112 (0.323)	|0.103	0.131	0.081|
4314212 (0.163)	|0.065	0.010	0.088|
2134134 (0.161)	|0.120	0.032	0.009|
2134132 (0.118)	|0.021	0.045	0.052|
4334212 (0.113)	|0.014	0.085	0.012|
2131132 (0.107)	|0.044	0.024	0.039|
Multiallelic Dprime: 0.327
BLOCK 635.  MARKERS: 3050 3051 3052
243 (0.370)	|0.340	0.029	0.000|
421 (0.334)	|0.012	0.153	0.169|
443 (0.286)	|0.284	0.000	0.002|
Multiallelic Dprime: 0.882
BLOCK 636.  MARKERS: 3053 3054 3055
411 (0.637)	|0.509	0.083	0.044|
433 (0.189)	|0.000	0.188	0.002|
211 (0.172)	|0.073	0.002	0.098|
Multiallelic Dprime: 0.658
BLOCK 637.  MARKERS: 3056 3057
13 (0.584)	|0.219	0.200	0.095	0.068|
43 (0.271)	|0.067	0.118	0.040	0.044|
41 (0.145)	|0.081	0.028	0.022	0.010|
Multiallelic Dprime: 0.113
BLOCK 638.  MARKERS: 3062 3063 3064 3065
4224 (0.367)	|0.286	0.064	0.003	0.008	0.004|
2224 (0.345)	|0.088	0.231	0.017	0.004	0.002|
2444 (0.157)	|0.121	0.023	0.005	0.005	0.003|
2222 (0.123)	|0.009	0.033	0.067	0.009	0.002|
Multiallelic Dprime: 0.536
BLOCK 639.  MARKERS: 3068 3069 3070 3071 3072 3073
212211 (0.506)	|0.170	0.146	0.191|
424433 (0.352)	|0.244	0.079	0.030|
412211 (0.092)	|0.039	0.032	0.020|
424233 (0.029)	|0.000	0.016	0.013|
212231 (0.012)	|0.002	0.003	0.005|
Multiallelic Dprime: 0.314
BLOCK 640.  MARKERS: 3074 3075
13 (0.461)	|0.436	0.010	0.017|
33 (0.280)	|0.038	0.195	0.040|
31 (0.260)	|0.033	0.092	0.132|
Multiallelic Dprime: 0.709
BLOCK 641.  MARKERS: 3076 3077
11 (0.508)	|0.507	0.000	0.000|
33 (0.296)	|0.030	0.175	0.091|
13 (0.189)	|0.168	0.018	0.003|
Multiallelic Dprime: 0.893
BLOCK 642.  MARKERS: 3078 3079
43 (0.712)	|0.429	0.160	0.089	0.028|
21 (0.193)	|0.031	0.119	0.040	0.002|
23 (0.095)	|0.037	0.034	0.022	0.002|
Multiallelic Dprime: 0.402
BLOCK 643.  MARKERS: 3080 3081 3082
114 (0.497)	|0.405	0.073	0.020|
334 (0.314)	|0.066	0.105	0.142|
331 (0.152)	|0.051	0.068	0.033|
314 (0.032)	|0.012	0.019	0.001|
Multiallelic Dprime: 0.505
BLOCK 644.  MARKERS: 3084 3085
33 (0.536)	|0.277	0.117	0.142|
13 (0.269)	|0.117	0.102	0.049|
31 (0.195)	|0.065	0.083	0.048|
Multiallelic Dprime: 0.164
BLOCK 645.  MARKERS: 3086 3087
14 (0.459)	|0.266	0.111	0.040	0.015	0.026|
12 (0.302)	|0.133	0.066	0.059	0.037	0.006|
32 (0.239)	|0.116	0.081	0.025	0.016	0.002|
Multiallelic Dprime: 0.161
BLOCK 646.  MARKERS: 3088 3089 3090 3091
3241 (0.514)	|0.445	0.069|
3443 (0.257)	|0.223	0.034|
1223 (0.125)	|0.110	0.015|
3243 (0.067)	|0.050	0.018|
3223 (0.034)	|0.024	0.010|
Multiallelic Dprime: 0.103
BLOCK 647.  MARKERS: 3093 3094
32 (0.856)	|0.593	0.173	0.082|
14 (0.144)	|0.122	0.012	0.005|
Multiallelic Dprime: 0.558
BLOCK 648.  MARKERS: 3095 3096 3097 3098 3099
14322 (0.714)	|0.561	0.148|
21144 (0.185)	|0.136	0.050|
24142 (0.087)	|0.057	0.030|
Multiallelic Dprime: 0.096
BLOCK 649.  MARKERS: 3104 3105
41 (0.766)	|0.673	0.066	0.010	0.015|
13 (0.230)	|0.169	0.042	0.016	0.003|
Multiallelic Dprime: 0.227
BLOCK 650.  MARKERS: 3112 3113 3114
132 (0.847)	|0.422	0.254	0.094	0.049	0.025|
311 (0.108)	|0.053	0.049	0.005	0.000	0.000|
312 (0.025)	|0.006	0.010	0.000	0.009	0.000|
332 (0.018)	|0.012	0.005	0.000	0.001	0.000|
Multiallelic Dprime: 0.180
BLOCK 651.  MARKERS: 3119 3120 3121 3122
4123 (0.493)	|0.310	0.040	0.113	0.010	0.018|
4124 (0.318)	|0.011	0.243	0.005	0.044	0.000|
2443 (0.100)	|0.004	0.005	0.084	0.002	0.004|
4423 (0.060)	|0.032	0.004	0.000	0.004	0.019|
2423 (0.025)	|0.014	0.003	0.000	0.000	0.009|
Multiallelic Dprime: 0.672
BLOCK 652.  MARKERS: 3126 3127 3128 3129 3130
21132 (0.369)	|0.342	0.028|
31314 (0.299)	|0.000	0.298|
22134 (0.203)	|0.202	0.000|
21314 (0.059)	|0.009	0.051|
21134 (0.049)	|0.048	0.000|
Multiallelic Dprime: 0.911
BLOCK 653.  MARKERS: 3131 3132
23 (0.621)	|0.543	0.012	0.066|
44 (0.378)	|0.045	0.320	0.010|
Multiallelic Dprime: 0.835
BLOCK 654.  MARKERS: 3134 3135
33 (0.588)	|0.212	0.221	0.055	0.055	0.042|
24 (0.331)	|0.108	0.080	0.078	0.039	0.026|
23 (0.077)	|0.012	0.026	0.005	0.014	0.018|
Multiallelic Dprime: 0.182
BLOCK 655.  MARKERS: 3138 3139 3140 3141 3142
41132 (0.337)	|0.296	0.040	0.000|
41331 (0.327)	|0.276	0.003	0.041|
43311 (0.138)	|0.138	0.000	0.000|
11132 (0.108)	|0.004	0.104	0.000|
41311 (0.086)	|0.086	0.000	0.000|
Multiallelic Dprime: 0.589
BLOCK 656.  MARKERS: 3143 3144
44 (0.804)	|0.406	0.248	0.140|
22 (0.148)	|0.107	0.028	0.008|
24 (0.042)	|0.008	0.030	0.003|
Multiallelic Dprime: 0.258
BLOCK 657.  MARKERS: 3145 3146 3147 3148
4132 (0.528)	|0.164	0.322	0.041|
4321 (0.306)	|0.149	0.050	0.106|
2132 (0.150)	|0.144	0.003	0.004|
Multiallelic Dprime: 0.507
BLOCK 658.  MARKERS: 3150 3151
32 (0.469)	|0.157	0.101	0.143	0.069|
42 (0.376)	|0.188	0.121	0.057	0.008|
31 (0.153)	|0.071	0.046	0.029	0.004|
Multiallelic Dprime: 0.232
BLOCK 659.  MARKERS: 3153 3154 3155
111 (0.416)	|0.086	0.282	0.048|
333 (0.270)	|0.083	0.020	0.167|
331 (0.230)	|0.185	0.009	0.035|
311 (0.080)	|0.069	0.008	0.003|
Multiallelic Dprime: 0.608
BLOCK 660.  MARKERS: 3156 3157 3158 3159
2321 (0.425)	|0.232	0.174	0.018|
4423 (0.318)	|0.241	0.075	0.002|
2341 (0.256)	|0.117	0.140	0.000|
Multiallelic Dprime: 0.228
BLOCK 661.  MARKERS: 3160 3161
13 (0.589)	|0.000	0.205	0.208	0.149	0.029|
21 (0.391)	|0.390	0.000	0.000	0.000	0.000|
23 (0.020)	|0.000	0.019	0.000	0.000	0.000|
Multiallelic Dprime: 0.972
BLOCK 662.  MARKERS: 3163 3164 3165 3166
3212 (0.391)	|0.312	0.079	0.000|
1431 (0.224)	|0.040	0.159	0.024|
1231 (0.208)	|0.198	0.008	0.002|
1212 (0.148)	|0.020	0.129	0.000|
1211 (0.029)	|0.004	0.025	0.000|
Multiallelic Dprime: 0.668
BLOCK 663.  MARKERS: 3168 3169
43 (0.572)	|0.317	0.134	0.109	0.012	0.000|
11 (0.401)	|0.278	0.011	0.019	0.091	0.000|
13 (0.027)	|0.002	0.000	0.008	0.005	0.011|
Multiallelic Dprime: 0.416
BLOCK 664.  MARKERS: 3171 3172 3173 3174 3175
14212 (0.596)	|0.430	0.131	0.035|
12344 (0.145)	|0.131	0.010	0.004|
34214 (0.136)	|0.060	0.034	0.041|
14214 (0.107)	|0.077	0.027	0.004|
14314 (0.012)	|0.011	0.000	0.000|
Multiallelic Dprime: 0.202
BLOCK 665.  MARKERS: 3181 3182
34 (0.711)	|0.601	0.061	0.049|
12 (0.203)	|0.039	0.155	0.008|
14 (0.086)	|0.033	0.015	0.038|
Multiallelic Dprime: 0.596
BLOCK 666.  MARKERS: 3183 3184 3185
322 (0.674)	|0.306	0.256	0.103|
141 (0.231)	|0.170	0.046	0.015|
142 (0.095)	|0.071	0.020	0.004|
Multiallelic Dprime: 0.420
BLOCK 667.  MARKERS: 3189 3190 3191
222 (0.547)	|0.420	0.122	0.003|
324 (0.321)	|0.040	0.233	0.046|
242 (0.122)	|0.036	0.019	0.068|
Multiallelic Dprime: 0.586
BLOCK 668.  MARKERS: 3192 3193
44 (0.504)	|0.308	0.125	0.071|
42 (0.376)	|0.245	0.104	0.027|
22 (0.119)	|0.105	0.007	0.007|
Multiallelic Dprime: 0.174
BLOCK 669.  MARKERS: 3196 3197
22 (0.658)	|0.205	0.255	0.121	0.076|
24 (0.237)	|0.193	0.022	0.015	0.007|
42 (0.105)	|0.054	0.022	0.015	0.014|
Multiallelic Dprime: 0.500
BLOCK 670.  MARKERS: 3200 3201 3202
423 (0.452)	|0.133	0.227	0.011	0.078|
421 (0.298)	|0.002	0.099	0.196	0.000|
243 (0.150)	|0.146	0.002	0.000	0.000|
223 (0.096)	|0.091	0.005	0.000	0.000|
Multiallelic Dprime: 0.648
BLOCK 671.  MARKERS: 3205 3206 3207
131 (0.374)	|0.182	0.011	0.017	0.105	0.004	0.049|
143 (0.332)	|0.015	0.011	0.128	0.034	0.128	0.016|
341 (0.207)	|0.009	0.190	0.004	0.001	0.002	0.001|
141 (0.078)	|0.029	0.001	0.003	0.001	0.000	0.043|
Multiallelic Dprime: 0.734
BLOCK 672.  MARKERS: 3208 3209 3210 3211 3212 3213 3214 3215 3216 3217
4443433242 (0.242)	|0.168	0.070	0.002	0.003|
4443433244 (0.210)	|0.000	0.205	0.004	0.002|
4241241422 (0.152)	|0.000	0.003	0.142	0.000|
4421241422 (0.143)	|0.130	0.002	0.006	0.004|
4221241422 (0.134)	|0.127	0.000	0.004	0.003|
2443433242 (0.111)	|0.014	0.003	0.087	0.005|
Multiallelic Dprime: 0.791
BLOCK 673.  MARKERS: 3218 3219 3220
421 (0.446)	|0.292	0.051	0.103|
434 (0.284)	|0.027	0.249	0.007|
324 (0.244)	|0.075	0.013	0.156|
424 (0.017)	|0.008	0.000	0.009|
Multiallelic Dprime: 0.571
BLOCK 674.  MARKERS: 3221 3222
13 (0.403)	|0.008	0.099	0.133	0.119	0.004	0.015	0.000	0.013	0.000|
11 (0.317)	|0.225	0.007	0.000	0.035	0.025	0.005	0.000	0.000	0.011|
33 (0.279)	|0.021	0.147	0.049	0.018	0.009	0.015	0.017	0.000	0.000|
Multiallelic Dprime: 0.584
BLOCK 675.  MARKERS: 3224 3225 3226 3227 3228 3229 3230 3231
43343441 (0.256)	|0.195	0.050	0.011|
23341421 (0.252)	|0.173	0.038	0.040|
23311421 (0.183)	|0.064	0.103	0.016|
21141223 (0.172)	|0.111	0.030	0.031|
23343441 (0.038)	|0.029	0.005	0.004|
23141223 (0.036)	|0.028	0.003	0.005|
23141421 (0.016)	|0.017	0.000	0.000|
21141421 (0.013)	|0.008	0.005	0.000|
43343421 (0.011)	|0.008	0.002	0.000|
Multiallelic Dprime: 0.278
BLOCK 676.  MARKERS: 3232 3233
43 (0.648)	|0.327	0.098	0.115	0.106|
21 (0.240)	|0.063	0.110	0.063	0.005|
41 (0.112)	|0.077	0.004	0.027	0.004|
Multiallelic Dprime: 0.310
BLOCK 677.  MARKERS: 3235 3236 3237
422 (0.465)	|0.311	0.132	0.022|
122 (0.213)	|0.200	0.009	0.005|
431 (0.206)	|0.169	0.035	0.001|
421 (0.114)	|0.101	0.008	0.005|
Multiallelic Dprime: 0.451
BLOCK 678.  MARKERS: 3239 3240
41 (0.782)	|0.198	0.393	0.191|
23 (0.185)	|0.171	0.006	0.008|
43 (0.033)	|0.033	0.000	0.000|
Multiallelic Dprime: 0.894
BLOCK 679.  MARKERS: 3241 3242
42 (0.402)	|0.206	0.029	0.114	0.008	0.016	0.000	0.010|
24 (0.399)	|0.075	0.171	0.031	0.094	0.005	0.013	0.002|
22 (0.199)	|0.068	0.012	0.064	0.037	0.000	0.007	0.000|
Multiallelic Dprime: 0.463
BLOCK 680.  MARKERS: 3245 3246 3247 3248 3249 3250 3251 3252 3253 3254 3255 3256 3257
1124431322233 (0.349)	|0.333	0.003	0.005	0.007	0.000|
3313213132213 (0.211)	|0.002	0.203	0.002	0.005	0.000|
3123433322233 (0.209)	|0.004	0.009	0.189	0.004	0.000|
3313213134112 (0.139)	|0.003	0.000	0.002	0.117	0.015|
3123233322213 (0.022)	|0.000	0.000	0.000	0.022	0.000|
3313213132233 (0.020)	|0.000	0.000	0.015	0.006	0.000|
3123431322233 (0.013)	|0.008	0.000	0.002	0.000	0.000|
Multiallelic Dprime: 0.924
BLOCK 681.  MARKERS: 3258 3259 3260 3261
1414 (0.362)	|0.296	0.001	0.000	0.061	0.000|
3432 (0.231)	|0.000	0.224	0.000	0.000	0.000|
3132 (0.215)	|0.092	0.119	0.002	0.000	0.000|
1434 (0.169)	|0.000	0.004	0.124	0.001	0.039|
1432 (0.017)	|0.000	0.000	0.014	0.000	0.000|
Multiallelic Dprime: 0.811
BLOCK 682.  MARKERS: 3263 3264 3265 3266 3267
21234 (0.392)	|0.364	0.000	0.003	0.000	0.027	0.000|
33412 (0.350)	|0.000	0.208	0.000	0.118	0.000	0.012|
31414 (0.143)	|0.005	0.000	0.128	0.000	0.006	0.000|
21214 (0.063)	|0.000	0.000	0.059	0.000	0.000	0.000|
31412 (0.040)	|0.000	0.001	0.000	0.037	0.000	0.000|
Multiallelic Dprime: 0.953
BLOCK 683.  MARKERS: 3268 3269 3270 3271 3272 3273 3274 3275 3276
233324232 (0.375)	|0.263	0.025	0.008	0.008	0.021	0.035	0.005|
244132441 (0.210)	|0.010	0.017	0.143	0.004	0.000	0.000	0.025|
233324432 (0.191)	|0.004	0.042	0.008	0.018	0.083	0.014	0.006|
444132441 (0.156)	|0.020	0.074	0.001	0.056	0.000	0.001	0.002|
233324441 (0.036)	|0.000	0.004	0.005	0.024	0.000	0.000	0.000|
244132232 (0.013)	|0.012	0.000	0.000	0.000	0.000	0.000	0.000|
Multiallelic Dprime: 0.697
BLOCK 684.  MARKERS: 3277 3278 3279 3280 3281 3282 3283 3284 3285 3286 3287 3288 3289 3290 3291 3292 3293 3294
233234341113221233 (0.311)	|0.286	0.027	0.000|
131434321331424234 (0.167)	|0.000	0.000	0.165|
133231141331424214 (0.166)	|0.166	0.000	0.000|
133234142331441234 (0.114)	|0.005	0.109	0.001|
141424341331424434 (0.106)	|0.000	0.106	0.000|
131434341331424434 (0.051)	|0.000	0.051	0.000|
133234341331441214 (0.040)	|0.000	0.040	0.000|
Multiallelic Dprime: 0.937
BLOCK 685.  MARKERS: 3295 3296
44 (0.464)	|0.176	0.276	0.000	0.006|
42 (0.364)	|0.173	0.002	0.070	0.110|
22 (0.169)	|0.002	0.000	0.169	0.000|
Multiallelic Dprime: 0.656
BLOCK 686.  MARKERS: 3298 3299 3300 3301 3302 3303
434222 (0.351)	|0.106	0.240	0.005	0.000|
132244 (0.277)	|0.065	0.009	0.203	0.000|
434422 (0.240)	|0.169	0.021	0.001	0.047|
414244 (0.117)	|0.113	0.003	0.000	0.000|
Multiallelic Dprime: 0.701
BLOCK 687.  MARKERS: 3304 3305 3306
223 (0.460)	|0.257	0.202|
321 (0.280)	|0.218	0.062|
341 (0.212)	|0.155	0.055|
221 (0.047)	|0.025	0.021|
Multiallelic Dprime: 0.270
BLOCK 688.  MARKERS: 3307 3308
44 (0.653)	|0.203	0.252	0.047	0.138	0.008|
22 (0.342)	|0.115	0.008	0.154	0.061	0.005|
Multiallelic Dprime: 0.402
BLOCK 689.  MARKERS: 3309 3310 3311 3312 3313 3314
413431 (0.319)	|0.143	0.169	0.005|
233214 (0.260)	|0.118	0.122	0.020|
233234 (0.203)	|0.158	0.031	0.012|
231234 (0.201)	|0.097	0.095	0.007|
213431 (0.013)	|0.006	0.008	0.000|
Multiallelic Dprime: 0.225
BLOCK 690.  MARKERS: 3315 3316
34 (0.526)	|0.403	0.123|
22 (0.426)	|0.284	0.142|
32 (0.043)	|0.021	0.022|
Multiallelic Dprime: 0.165
BLOCK 691.  MARKERS: 3320 3321
33 (0.712)	|0.619	0.007	0.084	0.002|
11 (0.288)	|0.003	0.202	0.062	0.021|
Multiallelic Dprime: 0.860
BLOCK 692.  MARKERS: 3322 3323 3324
121 (0.621)	|0.594	0.029|
324 (0.209)	|0.025	0.183|
141 (0.146)	|0.083	0.062|
321 (0.024)	|0.019	0.003|
Multiallelic Dprime: 0.734
BLOCK 693.  MARKERS: 3325 3326
41 (0.722)	|0.215	0.256	0.225	0.009	0.009|
23 (0.276)	|0.154	0.033	0.064	0.019	0.004|
Multiallelic Dprime: 0.358
BLOCK 694.  MARKERS: 3327 3328 3329 3330 3331 3332
443241 (0.372)	|0.163	0.142	0.067|
424423 (0.289)	|0.137	0.086	0.065|
243241 (0.289)	|0.159	0.095	0.035|
443223 (0.028)	|0.004	0.021	0.004|
423241 (0.014)	|0.009	0.005	0.000|
Multiallelic Dprime: 0.108
BLOCK 695.  MARKERS: 3336 3337
44 (0.470)	|0.450	0.002	0.020|
42 (0.355)	|0.161	0.192	0.003|
14 (0.174)	|0.009	0.002	0.161|
Multiallelic Dprime: 0.762
BLOCK 696.  MARKERS: 3338 3339
13 (0.620)	|0.422	0.149	0.048|
33 (0.196)	|0.022	0.039	0.136|
32 (0.184)	|0.002	0.182	0.000|
Multiallelic Dprime: 0.690
BLOCK 697.  MARKERS: 3340 3341
32 (0.446)	|0.319	0.127|
34 (0.370)	|0.236	0.133|
14 (0.184)	|0.132	0.050|
Multiallelic Dprime: 0.092
BLOCK 698.  MARKERS: 3344 3345
21 (0.686)	|0.359	0.190	0.002	0.114	0.006	0.008|
43 (0.310)	|0.002	0.042	0.168	0.000	0.088	0.005|
Multiallelic Dprime: 0.832
BLOCK 699.  MARKERS: 3346 3347 3348 3349 3350
32334 (0.362)	|0.355	0.003	0.003	0.000|
32213 (0.231)	|0.000	0.060	0.168	0.001|
12314 (0.170)	|0.043	0.123	0.000	0.000|
31314 (0.114)	|0.018	0.022	0.035	0.036|
32314 (0.094)	|0.081	0.008	0.000	0.000|
12334 (0.011)	|0.002	0.008	0.000	0.000|
Multiallelic Dprime: 0.781
BLOCK 700.  MARKERS: 3352 3353 3354 3355
1423 (0.504)	|0.482	0.008	0.000	0.005	0.004	0.001|
3211 (0.235)	|0.007	0.190	0.019	0.012	0.002	0.002|
3223 (0.209)	|0.008	0.042	0.100	0.004	0.043	0.012|
1223 (0.039)	|0.000	0.005	0.000	0.032	0.000	0.000|
Multiallelic Dprime: 0.842
BLOCK 701.  MARKERS: 3357 3358 3359 3360 3361 3362
124123 (0.502)	|0.498	0.000	0.000|
341333 (0.251)	|0.016	0.233	0.000|
124331 (0.121)	|0.000	0.000	0.123|
141333 (0.052)	|0.051	0.000	0.000|
121333 (0.048)	|0.000	0.000	0.048|
124333 (0.015)	|0.000	0.014	0.000|
Multiallelic Dprime: 0.979
BLOCK 702.  MARKERS: 3363 3364 3365 3366
2342 (0.570)	|0.506	0.060	0.000|
4121 (0.248)	|0.000	0.244	0.001|
4321 (0.177)	|0.001	0.100	0.074|
Multiallelic Dprime: 0.881
BLOCK 703.  MARKERS: 3367 3368 3369 3370
1232 (0.509)	|0.328	0.165	0.004	0.009|
4424 (0.407)	|0.125	0.272	0.004	0.002|
4432 (0.075)	|0.008	0.005	0.061	0.001|
Multiallelic Dprime: 0.426
BLOCK 704.  MARKERS: 3372 3373 3374 3375
2221 (0.461)	|0.241	0.198	0.019|
4433 (0.445)	|0.297	0.135	0.010|
4423 (0.070)	|0.044	0.019	0.007|
4421 (0.012)	|0.007	0.004	0.000|
Multiallelic Dprime: 0.168
BLOCK 705.  MARKERS: 3377 3378
14 (0.593)	|0.512	0.026	0.055	0.000|
32 (0.362)	|0.009	0.301	0.039	0.014|
12 (0.036)	|0.000	0.032	0.000	0.000|
Multiallelic Dprime: 0.829
BLOCK 706.  MARKERS: 3379 3380 3381 3382
2442 (0.527)	|0.064	0.252	0.212	0.000|
4223 (0.361)	|0.339	0.002	0.021	0.000|
2223 (0.094)	|0.059	0.000	0.000	0.034|
2222 (0.014)	|0.014	0.000	0.000	0.000|
Multiallelic Dprime: 0.843
BLOCK 707.  MARKERS: 3385 3386 3387 3388
1334 (0.473)	|0.241	0.145	0.068	0.015|
3111 (0.253)	|0.153	0.053	0.047	0.000|
3131 (0.237)	|0.185	0.033	0.006	0.013|
3334 (0.035)	|0.028	0.003	0.005	0.000|
Multiallelic Dprime: 0.252
BLOCK 708.  MARKERS: 3390 3391 3392
333 (0.605)	|0.394	0.105	0.103|
311 (0.234)	|0.089	0.139	0.003|
133 (0.127)	|0.107	0.000	0.015|
313 (0.027)	|0.004	0.004	0.017|
Multiallelic Dprime: 0.337
BLOCK 709.  MARKERS: 3395 3396 3397
332 (0.596)	|0.240	0.230	0.123|
423 (0.249)	|0.106	0.110	0.033|
422 (0.139)	|0.084	0.048	0.004|
Multiallelic Dprime: 0.136
BLOCK 710.  MARKERS: 3399 3400 3401
222 (0.438)	|0.279	0.103	0.029	0.029|
442 (0.396)	|0.099	0.163	0.068	0.066|
224 (0.159)	|0.062	0.087	0.005	0.004|
Multiallelic Dprime: 0.328
BLOCK 711.  MARKERS: 3402 3403 3404
322 (0.441)	|0.393	0.042	0.000|
341 (0.356)	|0.029	0.317	0.007|
321 (0.102)	|0.089	0.000	0.013|
241 (0.101)	|0.000	0.022	0.080|
Multiallelic Dprime: 0.806
BLOCK 712.  MARKERS: 3405 3406
43 (0.512)	|0.232	0.163	0.117|
22 (0.381)	|0.191	0.085	0.105|
23 (0.100)	|0.070	0.020	0.010|
Multiallelic Dprime: 0.124
BLOCK 713.  MARKERS: 3408 3409
31 (0.494)	|0.471	0.022|
11 (0.273)	|0.150	0.119|
33 (0.233)	|0.226	0.005|
Multiallelic Dprime: 0.746
BLOCK 714.  MARKERS: 3410 3411
23 (0.846)	|0.362	0.236	0.193	0.056|
31 (0.146)	|0.005	0.013	0.000	0.128|
Multiallelic Dprime: 0.847
BLOCK 715.  MARKERS: 3413 3414 3415
133 (0.367)	|0.218	0.030	0.115|
333 (0.252)	|0.071	0.177	0.001|
131 (0.193)	|0.192	0.000	0.000|
143 (0.189)	|0.188	0.000	0.000|
Multiallelic Dprime: 0.672
BLOCK 716.  MARKERS: 3417 3418 3419
131 (0.668)	|0.251	0.254	0.162|
113 (0.207)	|0.107	0.028	0.072|
331 (0.116)	|0.020	0.091	0.005|
Multiallelic Dprime: 0.165
BLOCK 717.  MARKERS: 3420 3421
23 (0.381)	|0.238	0.126	0.015|
31 (0.375)	|0.186	0.152	0.036|
33 (0.243)	|0.148	0.085	0.011|
Multiallelic Dprime: 0.113
BLOCK 718.  MARKERS: 3422 3423
12 (0.572)	|0.447	0.014	0.010	0.094	0.005|
44 (0.365)	|0.018	0.135	0.120	0.033	0.052|
14 (0.062)	|0.000	0.052	0.000	0.000	0.008|
Multiallelic Dprime: 0.790
BLOCK 719.  MARKERS: 3427 3428 3429 3430 3431 3432
312312 (0.466)	|0.226	0.120	0.121|
131323 (0.200)	|0.090	0.083	0.027|
131223 (0.129)	|0.065	0.042	0.021|
312322 (0.129)	|0.063	0.030	0.037|
112322 (0.064)	|0.033	0.018	0.014|
Multiallelic Dprime: 0.097
BLOCK 720.  MARKERS: 3437 3438
11 (0.480)	|0.304	0.002	0.171|
12 (0.297)	|0.195	0.065	0.036|
31 (0.222)	|0.063	0.159	0.000|
Multiallelic Dprime: 0.424
BLOCK 721.  MARKERS: 3440 3441 3442
413 (0.561)	|0.111	0.307	0.143|
434 (0.227)	|0.226	0.002	0.000|
213 (0.209)	|0.198	0.010	0.000|
Multiallelic Dprime: 0.937
BLOCK 722.  MARKERS: 3443 3444
42 (0.538)	|0.018	0.251	0.257|
32 (0.320)	|0.283	0.016	0.016|
44 (0.142)	|0.099	0.043	0.000|
Multiallelic Dprime: 0.765
BLOCK 723.  MARKERS: 3445 3446 3447
423 (0.398)	|0.348	0.049|
331 (0.310)	|0.104	0.205|
431 (0.273)	|0.247	0.026|
Multiallelic Dprime: 0.610
BLOCK 724.  MARKERS: 3448 3449
41 (0.709)	|0.451	0.043	0.213|
23 (0.286)	|0.003	0.273	0.011|
Multiallelic Dprime: 0.929
BLOCK 725.  MARKERS: 3450 3451
33 (0.452)	|0.128	0.131	0.124	0.053	0.004	0.000|
13 (0.321)	|0.187	0.060	0.035	0.021	0.003	0.009|
14 (0.224)	|0.029	0.109	0.015	0.045	0.024	0.002|
Multiallelic Dprime: 0.319
BLOCK 726.  MARKERS: 3452 3453 3454 3455 3456 3457
343324 (0.344)	|0.181	0.037	0.055	0.052	0.009	0.005|
341243 (0.303)	|0.158	0.087	0.030	0.006	0.014	0.004|
121244 (0.173)	|0.076	0.029	0.023	0.035	0.002	0.003|
341224 (0.118)	|0.030	0.013	0.027	0.016	0.007	0.021|
341244 (0.031)	|0.022	0.005	0.000	0.001	0.000	0.002|
341324 (0.011)	|0.000	0.003	0.002	0.000	0.004	0.000|
Multiallelic Dprime: 0.226
BLOCK 727.  MARKERS: 3458 3459 3460 3461 3462 3463
444144 (0.478)	|0.315	0.090	0.031	0.022	0.000	0.003	0.011|
424122 (0.175)	|0.062	0.087	0.015	0.000	0.000	0.004	0.000|
424324 (0.143)	|0.011	0.066	0.021	0.022	0.017	0.002	0.000|
122144 (0.112)	|0.012	0.009	0.087	0.000	0.000	0.000	0.000|
424144 (0.038)	|0.003	0.020	0.004	0.005	0.000	0.004	0.002|
422144 (0.035)	|0.001	0.019	0.012	0.003	0.000	0.000	0.000|
Multiallelic Dprime: 0.503
BLOCK 728.  MARKERS: 3464 3465 3466 3467 3468
21323 (0.414)	|0.002	0.412|
43141 (0.293)	|0.294	0.000|
21121 (0.176)	|0.172	0.005|
21321 (0.052)	|0.009	0.043|
23121 (0.019)	|0.019	0.000|
43121 (0.013)	|0.013	0.000|
21341 (0.012)	|0.014	0.000|
Multiallelic Dprime: 0.968
BLOCK 729.  MARKERS: 3469 3470
44 (0.525)	|0.000	0.311	0.172	0.037|
32 (0.473)	|0.351	0.000	0.049	0.074|
Multiallelic Dprime: 0.826
BLOCK 730.  MARKERS: 3471 3472 3473
133 (0.350)	|0.066	0.281	0.004|
431 (0.313)	|0.281	0.020	0.012|
111 (0.222)	|0.005	0.056	0.161|
131 (0.111)	|0.065	0.040	0.006|
Multiallelic Dprime: 0.682
BLOCK 731.  MARKERS: 3475 3476
23 (0.419)	|0.355	0.059|
21 (0.399)	|0.367	0.025|
41 (0.183)	|0.023	0.149|
Multiallelic Dprime: 0.610
BLOCK 732.  MARKERS: 3477 3478 3479
141 (0.746)	|0.319	0.259	0.065	0.099|
333 (0.233)	|0.089	0.031	0.103	0.011|
Multiallelic Dprime: 0.354
BLOCK 733.  MARKERS: 3480 3481 3482
422 (0.415)	|0.313	0.097	0.002	0.001	0.000	0.000|
442 (0.298)	|0.071	0.198	0.009	0.010	0.013	0.000|
424 (0.171)	|0.049	0.003	0.106	0.000	0.003	0.006|
224 (0.112)	|0.099	0.000	0.003	0.007	0.000	0.004|
Multiallelic Dprime: 0.575
BLOCK 734.  MARKERS: 3483 3484 3485 3486 3487 3488
132232 (0.531)	|0.347	0.128	0.054|
112234 (0.297)	|0.163	0.114	0.021|
333412 (0.120)	|0.096	0.011	0.011|
112232 (0.018)	|0.007	0.011	0.000|
133412 (0.015)	|0.005	0.002	0.008|
332232 (0.012)	|0.010	0.000	0.000|
Multiallelic Dprime: 0.171
BLOCK 735.  MARKERS: 3490 3491 3492 3493
2414 (0.634)	|0.491	0.108	0.035|
4232 (0.265)	|0.070	0.070	0.125|
2232 (0.094)	|0.043	0.042	0.009|
Multiallelic Dprime: 0.446
BLOCK 736.  MARKERS: 3494 3495
32 (0.608)	|0.296	0.159	0.090	0.058|
12 (0.221)	|0.116	0.047	0.043	0.013|
14 (0.171)	|0.075	0.048	0.032	0.016|
Multiallelic Dprime: 0.063
BLOCK 737.  MARKERS: 3500 3501 3502
432 (0.487)	|0.478	0.005	0.000|
222 (0.254)	|0.044	0.183	0.026|
434 (0.165)	|0.164	0.002	0.000|
232 (0.087)	|0.072	0.014	0.000|
Multiallelic Dprime: 0.880
BLOCK 738.  MARKERS: 3504 3505 3506
241 (0.757)	|0.716	0.039|
423 (0.207)	|0.137	0.066|
443 (0.027)	|0.026	0.000|
Multiallelic Dprime: 0.534
BLOCK 739.  MARKERS: 3508 3509
11 (0.887)	|0.514	0.250	0.124|
34 (0.105)	|0.061	0.028	0.016|
Multiallelic Dprime: 0.017
BLOCK 740.  MARKERS: 3513 3514
33 (0.579)	|0.269	0.196	0.104	0.009|
32 (0.278)	|0.094	0.115	0.059	0.008|
13 (0.143)	|0.073	0.053	0.015	0.000|
Multiallelic Dprime: 0.101
BLOCK 741.  MARKERS: 3515 3516 3517 3518 3519
22211 (0.436)	|0.362	0.054	0.015|
44331 (0.363)	|0.331	0.027	0.005|
22213 (0.178)	|0.143	0.027	0.007|
42211 (0.017)	|0.018	0.000	0.000|
Multiallelic Dprime: 0.221
BLOCK 742.  MARKERS: 3522 3523
23 (0.859)	|0.679	0.129	0.051|
12 (0.109)	|0.098	0.006	0.005|
13 (0.027)	|0.026	0.002	0.000|
Multiallelic Dprime: 0.508
BLOCK 743.  MARKERS: 3525 3526
44 (0.807)	|0.406	0.259	0.124	0.010|
21 (0.136)	|0.067	0.047	0.022	0.000|
24 (0.057)	|0.030	0.019	0.007	0.000|
Multiallelic Dprime: 0.028
BLOCK 744.  MARKERS: 3527 3528 3529 3530 3531
43423 (0.502)	|0.357	0.144|
43434 (0.326)	|0.203	0.123|
12233 (0.153)	|0.110	0.044|
13233 (0.010)	|0.010	0.000|
Multiallelic Dprime: 0.098
BLOCK 745.  MARKERS: 3533 3534
24 (0.687)	|0.373	0.208	0.105|
42 (0.313)	|0.196	0.062	0.055|
Multiallelic Dprime: 0.152
BLOCK 746.  MARKERS: 3539 3540
41 (0.568)	|0.250	0.125	0.194|
21 (0.270)	|0.054	0.175	0.040|
43 (0.160)	|0.043	0.040	0.078|
Multiallelic Dprime: 0.328
BLOCK 747.  MARKERS: 3542 3543
21 (0.346)	|0.220	0.072	0.048|
43 (0.342)	|0.192	0.096	0.052|
41 (0.312)	|0.202	0.068	0.042|
Multiallelic Dprime: 0.079
BLOCK 748.  MARKERS: 3545 3546 3547
313 (0.614)	|0.393	0.217|
233 (0.236)	|0.169	0.068|
231 (0.142)	|0.087	0.054|
Multiallelic Dprime: 0.086
BLOCK 749.  MARKERS: 3554 3555
33 (0.651)	|0.491	0.059	0.074	0.017|
11 (0.344)	|0.057	0.278	0.004	0.001|
Multiallelic Dprime: 0.727
BLOCK 750.  MARKERS: 3556 3557 3558 3559
4444 (0.549)	|0.216	0.239	0.096|
2232 (0.337)	|0.089	0.128	0.120|
4442 (0.078)	|0.049	0.009	0.020|
4432 (0.018)	|0.016	0.003	0.000|
Multiallelic Dprime: 0.192
BLOCK 751.  MARKERS: 3560 3561
22 (0.382)	|0.093	0.284	0.004|
41 (0.380)	|0.339	0.037	0.002|
42 (0.238)	|0.206	0.022	0.010|
Multiallelic Dprime: 0.690
BLOCK 752.  MARKERS: 3563 3564
42 (0.638)	|0.491	0.138|
33 (0.345)	|0.242	0.103|
32 (0.014)	|0.014	0.000|
Multiallelic Dprime: 0.119
BLOCK 753.  MARKERS: 3565 3566 3567
232 (0.751)	|0.321	0.222	0.207|
124 (0.242)	|0.077	0.120	0.045|
Multiallelic Dprime: 0.232
BLOCK 754.  MARKERS: 3569 3570
34 (0.398)	|0.191	0.148	0.059|
24 (0.344)	|0.158	0.108	0.078|
22 (0.259)	|0.150	0.059	0.050|
Multiallelic Dprime: 0.102
BLOCK 755.  MARKERS: 3572 3573
22 (0.499)	|0.293	0.167	0.040|
31 (0.315)	|0.099	0.099	0.116|
32 (0.186)	|0.066	0.101	0.017|
Multiallelic Dprime: 0.272
BLOCK 756.  MARKERS: 3579 3580
21 (0.459)	|0.331	0.119	0.005|
33 (0.367)	|0.259	0.092	0.010|
31 (0.172)	|0.133	0.034	0.004|
Multiallelic Dprime: 0.057
BLOCK 757.  MARKERS: 3587 3588 3589
214 (0.725)	|0.394	0.234	0.080	0.009|
432 (0.245)	|0.093	0.035	0.117	0.000|
414 (0.020)	|0.006	0.012	0.000	0.001|
Multiallelic Dprime: 0.342
BLOCK 758.  MARKERS: 3590 3591 3592
424 (0.497)	|0.309	0.114	0.070	0.003|
442 (0.287)	|0.140	0.076	0.068	0.003|
324 (0.199)	|0.066	0.066	0.062	0.003|
422 (0.010)	|0.004	0.000	0.003	0.001|
Multiallelic Dprime: 0.171
BLOCK 759.  MARKERS: 3594 3595 3596
413 (0.523)	|0.455	0.022	0.046|
232 (0.256)	|0.176	0.003	0.077|
433 (0.207)	|0.042	0.148	0.016|
233 (0.011)	|0.008	0.000	0.003|
Multiallelic Dprime: 0.512
BLOCK 760.  MARKERS: 3598 3599
33 (0.682)	|0.399	0.150	0.048	0.032	0.012	0.002	0.017|
11 (0.174)	|0.054	0.003	0.089	0.008	0.010	0.001	0.000|
13 (0.144)	|0.041	0.006	0.004	0.054	0.005	0.025	0.000|
Multiallelic Dprime: 0.517
BLOCK 761.  MARKERS: 3602 3603 3604 3605 3606 3607 3608 3609 3610 3611 3612 3613 3614
3324234122443 (0.496)	|0.392	0.015	0.087|
1132342322141 (0.158)	|0.153	0.001	0.004|
1322344121423 (0.143)	|0.102	0.034	0.005|
1322344132443 (0.094)	|0.036	0.058	0.000|
1324234122443 (0.028)	|0.028	0.000	0.000|
1322344132441 (0.028)	|0.026	0.001	0.000|
3322344132443 (0.017)	|0.016	0.000	0.000|
Multiallelic Dprime: 0.383
BLOCK 762.  MARKERS: 3615 3616
34 (0.779)	|0.472	0.062	0.241|
12 (0.114)	|0.006	0.102	0.006|
32 (0.107)	|0.013	0.089	0.005|
Multiallelic Dprime: 0.822
BLOCK 763.  MARKERS: 3617 3618
42 (0.490)	|0.225	0.129	0.068	0.067|
24 (0.253)	|0.131	0.045	0.044	0.033|
44 (0.252)	|0.128	0.075	0.022	0.027|
Multiallelic Dprime: 0.083
BLOCK 764.  MARKERS: 3621 3622 3623
431 (0.489)	|0.274	0.140	0.070|
231 (0.250)	|0.143	0.060	0.047|
433 (0.134)	|0.093	0.030	0.011|
413 (0.127)	|0.091	0.021	0.016|
Multiallelic Dprime: 0.124
BLOCK 765.  MARKERS: 3626 3627 3628
123 (0.600)	|0.542	0.037	0.023|
313 (0.251)	|0.063	0.048	0.139|
314 (0.144)	|0.012	0.133	0.000|
Multiallelic Dprime: 0.708
BLOCK 766.  MARKERS: 3629 3630
24 (0.617)	|0.397	0.161	0.058|
12 (0.218)	|0.134	0.050	0.034|
22 (0.165)	|0.089	0.048	0.028|
Multiallelic Dprime: 0.069
BLOCK 767.  MARKERS: 3631 3632
42 (0.620)	|0.361	0.146	0.107	0.004|
34 (0.259)	|0.007	0.245	0.003	0.002|
32 (0.121)	|0.066	0.015	0.003	0.033|
Multiallelic Dprime: 0.650
BLOCK 768.  MARKERS: 3634 3635 3636 3637 3638
33423 (0.436)	|0.416	0.002	0.015	0.001|
11242 (0.405)	|0.048	0.354	0.000	0.004|
13423 (0.113)	|0.050	0.003	0.060	0.000|
13242 (0.039)	|0.000	0.034	0.000	0.005|
Multiallelic Dprime: 0.823
BLOCK 769.  MARKERS: 3639 3640
41 (0.513)	|0.153	0.333	0.027|
23 (0.401)	|0.288	0.038	0.075|
43 (0.076)	|0.065	0.006	0.005|
21 (0.010)	|0.002	0.008	0.000|
Multiallelic Dprime: 0.575
BLOCK 770.  MARKERS: 3641 3642
43 (0.509)	|0.243	0.007	0.259|
23 (0.385)	|0.048	0.337	0.000|
42 (0.107)	|0.105	0.002	0.000|
Multiallelic Dprime: 0.779
BLOCK 771.  MARKERS: 3643 3644
21 (0.395)	|0.089	0.241	0.063|
24 (0.345)	|0.272	0.012	0.058|
41 (0.259)	|0.029	0.060	0.167|
Multiallelic Dprime: 0.554
BLOCK 772.  MARKERS: 3647 3648 3649
222 (0.391)	|0.209	0.164	0.018|
441 (0.313)	|0.255	0.033	0.026|
422 (0.290)	|0.198	0.084	0.006|
Multiallelic Dprime: 0.275
BLOCK 773.  MARKERS: 3653 3654 3655
244 (0.669)	|0.341	0.276	0.049|
412 (0.281)	|0.121	0.132	0.025|
212 (0.050)	|0.026	0.016	0.008|
Multiallelic Dprime: 0.079
BLOCK 774.  MARKERS: 3658 3659
14 (0.488)	|0.485	0.000	0.001|
42 (0.424)	|0.001	0.394	0.020|
12 (0.082)	|0.000	0.046	0.037|
Multiallelic Dprime: 0.926
BLOCK 775.  MARKERS: 3660 3661
14 (0.491)	|0.407	0.081|
32 (0.440)	|0.339	0.100|
34 (0.059)	|0.024	0.034|
Multiallelic Dprime: 0.162
BLOCK 776.  MARKERS: 3662 3663
33 (0.778)	|0.445	0.333|
11 (0.217)	|0.120	0.098|
Multiallelic Dprime: 0.030
BLOCK 777.  MARKERS: 3668 3669
41 (0.568)	|0.316	0.242	0.006	0.004|
23 (0.432)	|0.280	0.141	0.005	0.006|
Multiallelic Dprime: 0.137
BLOCK 778.  MARKERS: 3671 3672
33 (0.596)	|0.436	0.152|
12 (0.382)	|0.277	0.104|
13 (0.011)	|0.004	0.008|
32 (0.010)	|0.006	0.004|
Multiallelic Dprime: 0.035
BLOCK 779.  MARKERS: 3673 3674
13 (0.723)	|0.603	0.103	0.013|
31 (0.268)	|0.069	0.197	0.000|
Multiallelic Dprime: 0.628
BLOCK 780.  MARKERS: 3675 3676
31 (0.673)	|0.461	0.148	0.060|
13 (0.306)	|0.185	0.067	0.051|
11 (0.013)	|0.004	0.008	0.001|
Multiallelic Dprime: 0.092
BLOCK 781.  MARKERS: 3683 3684
11 (0.658)	|0.353	0.302|
33 (0.222)	|0.127	0.094|
13 (0.112)	|0.062	0.049|
Multiallelic Dprime: 0.044
BLOCK 782.  MARKERS: 3686 3687
13 (0.546)	|0.214	0.170	0.160|
32 (0.449)	|0.221	0.148	0.080|
Multiallelic Dprime: 0.116
BLOCK 783.  MARKERS: 3690 3691
22 (0.437)	|0.336	0.086	0.003	0.016|
24 (0.320)	|0.000	0.032	0.280	0.000|
12 (0.242)	|0.015	0.222	0.000	0.003|
Multiallelic Dprime: 0.834
BLOCK 784.  MARKERS: 3692 3693 3694 3695
4333 (0.350)	|0.228	0.119	0.002|
2133 (0.340)	|0.279	0.025	0.037|
2141 (0.283)	|0.244	0.033	0.004|
2333 (0.019)	|0.018	0.000	0.001|
Multiallelic Dprime: 0.354
BLOCK 785.  MARKERS: 3698 3699 3700 3701
3344 (0.775)	|0.553	0.120	0.095	0.006|
1222 (0.177)	|0.121	0.027	0.009	0.020|
1244 (0.044)	|0.017	0.027	0.000	0.000|
Multiallelic Dprime: 0.173
BLOCK 786.  MARKERS: 3705 3706 3707 3708 3709 3710
312122 (0.696)	|0.541	0.118	0.035|
312142 (0.173)	|0.142	0.022	0.008|
134444 (0.105)	|0.092	0.009	0.004|
134442 (0.026)	|0.022	0.004	0.000|
Multiallelic Dprime: 0.226
BLOCK 787.  MARKERS: 3713 3714
34 (0.796)	|0.358	0.296	0.142|
12 (0.153)	|0.086	0.048	0.020|
32 (0.047)	|0.024	0.012	0.011|
Multiallelic Dprime: 0.154
BLOCK 788.  MARKERS: 3715 3716
24 (0.472)	|0.147	0.164	0.101	0.058|
22 (0.356)	|0.203	0.083	0.026	0.040|
44 (0.172)	|0.012	0.081	0.078	0.001|
Multiallelic Dprime: 0.261
BLOCK 789.  MARKERS: 3719 3720 3721 3722 3723
24114 (0.362)	|0.202	0.097	0.063|
13324 (0.328)	|0.044	0.179	0.100|
23321 (0.205)	|0.050	0.024	0.131|
23324 (0.099)	|0.058	0.025	0.012|
Multiallelic Dprime: 0.362
BLOCK 790.  MARKERS: 3726 3727 3728
114 (0.360)	|0.340	0.009	0.006	0.000|
121 (0.329)	|0.002	0.309	0.005	0.002|
321 (0.301)	|0.101	0.001	0.131	0.081|
Multiallelic Dprime: 0.849
BLOCK 791.  MARKERS: 3730 3731 3732
431 (0.445)	|0.348	0.096	0.000|
223 (0.327)	|0.007	0.319	0.000|
423 (0.140)	|0.000	0.006	0.135|
433 (0.083)	|0.083	0.000	0.000|
Multiallelic Dprime: 0.812
BLOCK 792.  MARKERS: 3733 3734 3735 3736
1324 (0.442)	|0.336	0.000	0.083	0.021|
3123 (0.423)	|0.000	0.264	0.000	0.148|
3113 (0.133)	|0.001	0.000	0.131	0.000|
Multiallelic Dprime: 0.877
BLOCK 793.  MARKERS: 3737 3738 3739 3740
4113 (0.338)	|0.030	0.059	0.105	0.123	0.011	0.005|
4334 (0.264)	|0.237	0.015	0.007	0.001	0.000	0.000|
3133 (0.213)	|0.006	0.197	0.002	0.003	0.006	0.000|
4133 (0.172)	|0.047	0.008	0.098	0.004	0.000	0.004|
Multiallelic Dprime: 0.704
BLOCK 794.  MARKERS: 3741 3742 3743 3744 3745 3746
132442 (0.328)	|0.254	0.072	0.002	0.000|
132443 (0.279)	|0.100	0.000	0.176	0.003|
114443 (0.214)	|0.203	0.010	0.000	0.000|
312223 (0.135)	|0.000	0.100	0.000	0.034|
112223 (0.017)	|0.003	0.000	0.000	0.012|
112443 (0.012)	|0.007	0.000	0.003	0.002|
Multiallelic Dprime: 0.684
BLOCK 795.  MARKERS: 3748 3749 3750
243 (0.582)	|0.410	0.102	0.067|
231 (0.184)	|0.113	0.023	0.048|
133 (0.180)	|0.091	0.064	0.025|
233 (0.054)	|0.021	0.025	0.005|
Multiallelic Dprime: 0.188
BLOCK 796.  MARKERS: 3753 3754
13 (0.635)	|0.339	0.221	0.075|
33 (0.215)	|0.079	0.115	0.022|
31 (0.146)	|0.086	0.052	0.007|
Multiallelic Dprime: 0.151
BLOCK 797.  MARKERS: 3756 3757
23 (0.506)	|0.279	0.124	0.103|
34 (0.389)	|0.216	0.084	0.088|
33 (0.105)	|0.064	0.017	0.024|
Multiallelic Dprime: 0.043
BLOCK 798.  MARKERS: 3758 3759
31 (0.559)	|0.249	0.164	0.144|
22 (0.225)	|0.080	0.121	0.024|
32 (0.215)	|0.158	0.046	0.012|
Multiallelic Dprime: 0.277
BLOCK 799.  MARKERS: 3762 3763
42 (0.486)	|0.119	0.351|
12 (0.331)	|0.289	0.034|
41 (0.180)	|0.168	0.009|
Multiallelic Dprime: 0.788
BLOCK 800.  MARKERS: 3765 3766 3767
211 (0.579)	|0.291	0.151	0.134|
332 (0.394)	|0.304	0.046	0.044|
Multiallelic Dprime: 0.407
BLOCK 801.  MARKERS: 3771 3772
44 (0.607)	|0.540	0.029	0.034|
22 (0.202)	|0.036	0.162	0.004|
42 (0.188)	|0.169	0.018	0.001|
Multiallelic Dprime: 0.643
BLOCK 802.  MARKERS: 3773 3774
23 (0.748)	|0.550	0.199|
41 (0.208)	|0.194	0.014|
43 (0.040)	|0.003	0.037|
Multiallelic Dprime: 0.326
BLOCK 803.  MARKERS: 3775 3776
31 (0.750)	|0.566	0.179	0.000|
14 (0.250)	|0.010	0.042	0.193|
Multiallelic Dprime: 0.788
BLOCK 804.  MARKERS: 3777 3778 3779
124 (0.576)	|0.410	0.166|
222 (0.221)	|0.121	0.101|
234 (0.193)	|0.044	0.149|
Multiallelic Dprime: 0.315
BLOCK 805.  MARKERS: 3783 3784
44 (0.576)	|0.204	0.201	0.066	0.039	0.039	0.012	0.006|
23 (0.424)	|0.162	0.092	0.045	0.047	0.031	0.016	0.010|
Multiallelic Dprime: 0.131
BLOCK 806.  MARKERS: 3788 3789 3790 3791 3792 3793 3794 3795
32223121 (0.366)	|0.125	0.127	0.113|
44122143 (0.293)	|0.095	0.094	0.102|
34143343 (0.111)	|0.046	0.037	0.029|
34123343 (0.086)	|0.028	0.018	0.039|
32123123 (0.071)	|0.025	0.022	0.022|
34123141 (0.028)	|0.006	0.012	0.009|
32223123 (0.016)	|0.011	0.005	0.000|
Multiallelic Dprime: 0.067
BLOCK 807.  MARKERS: 3800 3801 3802 3803
3113 (0.343)	|0.115	0.116	0.093	0.018|
3133 (0.328)	|0.151	0.071	0.075	0.029|
2312 (0.325)	|0.111	0.080	0.063	0.068|
Multiallelic Dprime: 0.147
BLOCK 808.  MARKERS: 3806 3807 3808 3809 3810
24242 (0.379)	|0.221	0.155|
42224 (0.270)	|0.156	0.107|
24244 (0.230)	|0.133	0.095|
24442 (0.116)	|0.064	0.049|
Multiallelic Dprime: 0.012
BLOCK 809.  MARKERS: 3815 3816
23 (0.577)	|0.249	0.130	0.109	0.089|
31 (0.408)	|0.175	0.094	0.083	0.057|
Multiallelic Dprime: 0.019
BLOCK 810.  MARKERS: 3820 3821 3822 3823
3124 (0.433)	|0.290	0.121	0.020|
1424 (0.223)	|0.170	0.046	0.007|
3134 (0.195)	|0.151	0.032	0.010|
3123 (0.148)	|0.110	0.032	0.003|
Multiallelic Dprime: 0.152
BLOCK 811.  MARKERS: 3826 3827 3828 3829
3431 (0.721)	|0.568	0.147|
1112 (0.232)	|0.174	0.055|
3432 (0.041)	|0.003	0.037|
Multiallelic Dprime: 0.149
BLOCK 812.  MARKERS: 3831 3832
24 (0.743)	|0.432	0.304	0.005|
32 (0.246)	|0.126	0.104	0.015|
Multiallelic Dprime: 0.074
BLOCK 813.  MARKERS: 3833 3834
44 (0.559)	|0.530	0.029	0.000|
31 (0.417)	|0.245	0.150	0.021|
34 (0.020)	|0.020	0.000	0.000|
Multiallelic Dprime: 0.751
BLOCK 814.  MARKERS: 3835 3836
21 (0.798)	|0.788	0.005|
33 (0.180)	|0.068	0.110|
23 (0.021)	|0.001	0.016|
Multiallelic Dprime: 0.921
BLOCK 815.  MARKERS: 3837 3838 3839
144 (0.859)	|0.648	0.092	0.117|
322 (0.131)	|0.023	0.070	0.038|
Multiallelic Dprime: 0.603
BLOCK 816.  MARKERS: 3841 3842 3843
433 (0.670)	|0.660	0.003	0.006|
213 (0.168)	|0.021	0.103	0.043|
211 (0.159)	|0.000	0.064	0.095|
Multiallelic Dprime: 0.886
BLOCK 817.  MARKERS: 3844 3845
31 (0.682)	|0.607	0.039	0.009	0.027|
12 (0.170)	|0.033	0.036	0.098	0.000|
32 (0.145)	|0.091	0.049	0.005	0.000|
Multiallelic Dprime: 0.576
BLOCK 818.  MARKERS: 3846 3847 3848 3849
4143 (0.729)	|0.298	0.289	0.105	0.030|
1121 (0.122)	|0.052	0.047	0.020	0.004|
1321 (0.115)	|0.039	0.050	0.007	0.014|
4121 (0.029)	|0.010	0.014	0.005	0.000|
Multiallelic Dprime: 0.070
BLOCK 819.  MARKERS: 3855 3856 3857 3858
4424 (0.400)	|0.367	0.029|
4232 (0.399)	|0.017	0.381|
2424 (0.136)	|0.112	0.025|
4432 (0.049)	|0.000	0.048|
Multiallelic Dprime: 0.854
BLOCK 820.  MARKERS: 3859 3860
42 (0.507)	|0.292	0.154	0.051	0.008|
24 (0.488)	|0.289	0.113	0.076	0.005|
Multiallelic Dprime: 0.082
BLOCK 821.  MARKERS: 3862 3863 3864 3865
4422 (0.584)	|0.545	0.013	0.023|
2421 (0.267)	|0.021	0.236	0.010|
4241 (0.129)	|0.002	0.001	0.124|
4421 (0.013)	|0.002	0.004	0.004|
Multiallelic Dprime: 0.878
BLOCK 822.  MARKERS: 3866 3867 3868 3869
1233 (0.576)	|0.223	0.215	0.140|
1231 (0.254)	|0.088	0.093	0.074|
2413 (0.162)	|0.071	0.060	0.031|
Multiallelic Dprime: 0.035
BLOCK 823.  MARKERS: 3871 3872 3873
343 (0.384)	|0.311	0.071	0.002|
143 (0.371)	|0.189	0.144	0.039|
121 (0.245)	|0.077	0.020	0.147|
Multiallelic Dprime: 0.434
BLOCK 824.  MARKERS: 3875 3876
23 (0.577)	|0.334	0.144	0.098|
21 (0.235)	|0.152	0.053	0.030|
41 (0.189)	|0.096	0.067	0.026|
Multiallelic Dprime: 0.083
BLOCK 825.  MARKERS: 3879 3880
31 (0.582)	|0.313	0.167	0.099|
32 (0.264)	|0.115	0.105	0.041|
22 (0.154)	|0.043	0.080	0.030|
Multiallelic Dprime: 0.157
BLOCK 826.  MARKERS: 3883 3884 3885
323 (0.471)	|0.159	0.056	0.236	0.015|
143 (0.353)	|0.113	0.095	0.038	0.108|
142 (0.170)	|0.028	0.128	0.010	0.004|
Multiallelic Dprime: 0.449
BLOCK 827.  MARKERS: 3886 3887 3888
411 (0.302)	|0.204	0.070	0.028|
441 (0.283)	|0.180	0.047	0.057|
341 (0.283)	|0.177	0.049	0.056|
444 (0.126)	|0.090	0.024	0.012|
Multiallelic Dprime: 0.096
BLOCK 828.  MARKERS: 3892 3893 3894
134 (0.652)	|0.333	0.228	0.090|
312 (0.190)	|0.102	0.048	0.039|
112 (0.155)	|0.072	0.054	0.026|
Multiallelic Dprime: 0.065
BLOCK 829.  MARKERS: 3896 3897
43 (0.507)	|0.185	0.180	0.143|
21 (0.330)	|0.133	0.103	0.093|
23 (0.157)	|0.050	0.035	0.072|
Multiallelic Dprime: 0.088
BLOCK 830.  MARKERS: 3902 3903
44 (0.375)	|0.370	0.003|
21 (0.318)	|0.212	0.103|
24 (0.307)	|0.301	0.006|
Multiallelic Dprime: 0.892
BLOCK 831.  MARKERS: 3904 3905
13 (0.883)	|0.685	0.185	0.012|
24 (0.112)	|0.107	0.000	0.000|
Multiallelic Dprime: 1.000
BLOCK 832.  MARKERS: 3906 3907
12 (0.798)	|0.401	0.225	0.145	0.023|
34 (0.185)	|0.092	0.059	0.028	0.006|
14 (0.012)	|0.001	0.005	0.005	0.001|
Multiallelic Dprime: 0.055
BLOCK 833.  MARKERS: 3910 3911 3912
323 (0.495)	|0.439	0.056	0.000|
321 (0.293)	|0.054	0.199	0.040|
441 (0.178)	|0.000	0.002	0.175|
341 (0.030)	|0.022	0.003	0.006|
Multiallelic Dprime: 0.743
BLOCK 834.  MARKERS: 3913 3914
31 (0.518)	|0.411	0.049	0.057|
33 (0.260)	|0.054	0.188	0.019|
41 (0.222)	|0.077	0.017	0.128|
Multiallelic Dprime: 0.557
BLOCK 835.  MARKERS: 3916 3917
33 (0.540)	|0.323	0.205	0.012|
21 (0.254)	|0.097	0.005	0.151|
31 (0.206)	|0.077	0.104	0.025|
Multiallelic Dprime: 0.392
BLOCK 836.  MARKERS: 3919 3920 3921
233 (0.495)	|0.218	0.174	0.092|
223 (0.312)	|0.166	0.093	0.054|
331 (0.189)	|0.058	0.094	0.036|
Multiallelic Dprime: 0.095
BLOCK 837.  MARKERS: 3931 3932 3933
432 (0.444)	|0.290	0.137	0.017|
234 (0.361)	|0.154	0.044	0.164|
412 (0.182)	|0.165	0.013	0.003|
Multiallelic Dprime: 0.428
BLOCK 838.  MARKERS: 3935 3936
33 (0.612)	|0.378	0.140	0.095|
41 (0.198)	|0.088	0.085	0.022|
43 (0.190)	|0.122	0.059	0.007|
Multiallelic Dprime: 0.167
BLOCK 839.  MARKERS: 3938 3939 3940
131 (0.586)	|0.405	0.079	0.101|
134 (0.283)	|0.120	0.159	0.004|
321 (0.124)	|0.109	0.009	0.006|
Multiallelic Dprime: 0.381
BLOCK 840.  MARKERS: 3943 3944
32 (0.639)	|0.271	0.235	0.095	0.038|
12 (0.248)	|0.107	0.085	0.028	0.027|
11 (0.113)	|0.058	0.033	0.012	0.009|
Multiallelic Dprime: 0.079
BLOCK 841.  MARKERS: 3947 3948 3949
411 (0.436)	|0.353	0.009	0.063	0.000	0.000	0.006|
313 (0.353)	|0.009	0.306	0.000	0.018	0.011	0.000|
333 (0.135)	|0.000	0.035	0.000	0.089	0.005	0.004|
311 (0.074)	|0.017	0.003	0.046	0.000	0.000	0.004|
Multiallelic Dprime: 0.810
BLOCK 842.  MARKERS: 3950 3951 3952 3953 3954 3955 3956 3957 3958 3959
1324433141 (0.378)	|0.378	0.000|
1411122243 (0.353)	|0.323	0.030|
3324433143 (0.110)	|0.007	0.102|
1421433123 (0.107)	|0.107	0.000|
1421433143 (0.017)	|0.017	0.000|
1324433143 (0.015)	|0.003	0.013|
Multiallelic Dprime: 0.780
BLOCK 843.  MARKERS: 3960 3961
41 (0.852)	|0.391	0.317	0.132	0.011|
23 (0.148)	|0.062	0.022	0.043	0.021|
Multiallelic Dprime: 0.268
BLOCK 844.  MARKERS: 3963 3964 3965 3966
2244 (0.453)	|0.191	0.140	0.061	0.061|
4424 (0.338)	|0.071	0.034	0.131	0.102|
2222 (0.175)	|0.084	0.057	0.015	0.018|
2424 (0.032)	|0.022	0.000	0.005	0.005|
Multiallelic Dprime: 0.327
BLOCK 845.  MARKERS: 3969 3970 3971
423 (0.366)	|0.085	0.114	0.059	0.106|
411 (0.232)	|0.134	0.030	0.056	0.012|
413 (0.213)	|0.035	0.084	0.083	0.011|
223 (0.186)	|0.086	0.014	0.016	0.068|
Multiallelic Dprime: 0.350
BLOCK 846.  MARKERS: 3973 3974 3975 3976 3977
13132 (0.342)	|0.329	0.012	0.000	0.001|
33332 (0.243)	|0.145	0.003	0.001	0.093|
33132 (0.216)	|0.033	0.184	0.001	0.000|
32314 (0.196)	|0.007	0.061	0.124	0.000|
Multiallelic Dprime: 0.762
BLOCK 847.  MARKERS: 3978 3979 3980 3981
3321 (0.516)	|0.010	0.168	0.062	0.161	0.102	0.009	0.000|
3342 (0.258)	|0.203	0.035	0.010	0.005	0.005	0.000	0.001|
4121 (0.127)	|0.000	0.000	0.095	0.000	0.020	0.000	0.011|
4321 (0.093)	|0.001	0.000	0.000	0.000	0.000	0.091	0.002|
Multiallelic Dprime: 0.759
BLOCK 848.  MARKERS: 3982 3983 3984 3985 3986
21334 (0.215)	|0.137	0.019	0.018	0.032	0.006|
23334 (0.205)	|0.060	0.039	0.086	0.019	0.000|
23344 (0.169)	|0.032	0.100	0.005	0.032	0.000|
23144 (0.167)	|0.051	0.007	0.058	0.046	0.005|
23342 (0.128)	|0.025	0.041	0.022	0.040	0.000|
41334 (0.102)	|0.083	0.000	0.008	0.008	0.001|
21344 (0.014)	|0.000	0.011	0.000	0.002	0.000|
Multiallelic Dprime: 0.411
BLOCK 849.  MARKERS: 3987 3988 3989 3990
4124 (0.390)	|0.213	0.068	0.103|
2142 (0.216)	|0.098	0.091	0.027|
2342 (0.198)	|0.110	0.040	0.048|
4122 (0.179)	|0.106	0.039	0.033|
2122 (0.013)	|0.007	0.000	0.006|
Multiallelic Dprime: 0.133
BLOCK 850.  MARKERS: 3993 3994
42 (0.536)	|0.510	0.019	0.008|
12 (0.239)	|0.224	0.006	0.008|
14 (0.219)	|0.046	0.173	0.002|
Multiallelic Dprime: 0.768
BLOCK 851.  MARKERS: 3995 3996
11 (0.780)	|0.352	0.169	0.139	0.120|
23 (0.203)	|0.093	0.049	0.029	0.030|
21 (0.017)	|0.006	0.008	0.001	0.002|
Multiallelic Dprime: 0.051
BLOCK 852.  MARKERS: 3999 4000 4001
311 (0.451)	|0.396	0.055|
214 (0.227)	|0.197	0.029|
331 (0.169)	|0.160	0.008|
211 (0.152)	|0.135	0.016|
Multiallelic Dprime: 0.154
BLOCK 853.  MARKERS: 4004 4005 4006
443 (0.887)	|0.564	0.192	0.078	0.048|
312 (0.109)	|0.009	0.098	0.001	0.000|
Multiallelic Dprime: 0.861
BLOCK 854.  MARKERS: 4008 4009 4010
423 (0.572)	|0.372	0.142	0.034	0.010	0.004|
241 (0.291)	|0.119	0.023	0.095	0.033	0.022|
441 (0.080)	|0.063	0.008	0.005	0.004	0.000|
421 (0.049)	|0.009	0.003	0.036	0.000	0.000|
Multiallelic Dprime: 0.405
BLOCK 855.  MARKERS: 4011 4012 4013 4014
1322 (0.565)	|0.480	0.085|
1324 (0.177)	|0.146	0.031|
3232 (0.170)	|0.148	0.022|
1332 (0.051)	|0.041	0.010|
3332 (0.026)	|0.021	0.005|
Multiallelic Dprime: 0.052
BLOCK 856.  MARKERS: 4016 4017
43 (0.846)	|0.441	0.322	0.082|
22 (0.154)	|0.075	0.059	0.020|
Multiallelic Dprime: 0.036
BLOCK 857.  MARKERS: 4019 4020
14 (0.516)	|0.258	0.142	0.069	0.047|
34 (0.381)	|0.179	0.067	0.079	0.052|
13 (0.102)	|0.064	0.018	0.016	0.004|
Multiallelic Dprime: 0.126
BLOCK 858.  MARKERS: 4025 4026 4027 4028
4232 (0.502)	|0.285	0.169	0.045|
4411 (0.227)	|0.128	0.072	0.025|
4231 (0.164)	|0.093	0.029	0.043|
1231 (0.102)	|0.070	0.024	0.008|
Multiallelic Dprime: 0.107
BLOCK 859.  MARKERS: 4029 4030 4031
132 (0.578)	|0.425	0.147|
134 (0.295)	|0.279	0.015|
322 (0.121)	|0.106	0.015|
Multiallelic Dprime: 0.602
BLOCK 860.  MARKERS: 4032 4033 4034
214 (0.813)	|0.394	0.208	0.210|
432 (0.179)	|0.074	0.061	0.044|
Multiallelic Dprime: 0.096
BLOCK 861.  MARKERS: 4040 4041
14 (0.472)	|0.188	0.159	0.084	0.032	0.008|
31 (0.270)	|0.083	0.079	0.043	0.017	0.047|
11 (0.255)	|0.054	0.026	0.117	0.050	0.007|
Multiallelic Dprime: 0.288
BLOCK 862.  MARKERS: 4043 4044 4045 4046
1221 (0.325)	|0.242	0.031	0.050	0.002|
3411 (0.264)	|0.062	0.066	0.125	0.010|
3213 (0.244)	|0.024	0.159	0.021	0.041|
3211 (0.103)	|0.060	0.011	0.007	0.023|
1211 (0.062)	|0.004	0.038	0.020	0.001|
Multiallelic Dprime: 0.516
BLOCK 863.  MARKERS: 4047 4048 4049 4050
1332 (0.392)	|0.099	0.272	0.020|
4114 (0.303)	|0.285	0.007	0.011|
4112 (0.223)	|0.022	0.006	0.195|
4132 (0.076)	|0.039	0.005	0.032|
Multiallelic Dprime: 0.747
BLOCK 864.  MARKERS: 4052 4053
31 (0.449)	|0.287	0.024	0.041	0.096|
33 (0.290)	|0.025	0.216	0.029	0.021|
11 (0.261)	|0.079	0.031	0.143	0.004|
Multiallelic Dprime: 0.591
BLOCK 865.  MARKERS: 4054 4055 4056
131 (0.391)	|0.312	0.061	0.018|
212 (0.272)	|0.119	0.143	0.010|
232 (0.215)	|0.095	0.065	0.054|
132 (0.119)	|0.044	0.057	0.018|
Multiallelic Dprime: 0.363
BLOCK 866.  MARKERS: 4057 4058
22 (0.571)	|0.262	0.218	0.085	0.006|
24 (0.328)	|0.147	0.108	0.057	0.016|
32 (0.100)	|0.048	0.041	0.011	0.000|
Multiallelic Dprime: 0.056
BLOCK 867.  MARKERS: 4059 4060 4061
123 (0.456)	|0.077	0.264	0.104|
343 (0.367)	|0.304	0.037	0.022|
121 (0.154)	|0.114	0.032	0.009|
323 (0.022)	|0.001	0.019	0.001|
Multiallelic Dprime: 0.612
BLOCK 868.  MARKERS: 4063 4064 4065 4066 4067 4068
214312 (0.496)	|0.483	0.012	0.003|
212312 (0.353)	|0.344	0.000	0.010|
432134 (0.136)	|0.025	0.110	0.000|
Multiallelic Dprime: 0.801
BLOCK 869.  MARKERS: 4069 4070
21 (0.864)	|0.399	0.371	0.094|
33 (0.124)	|0.026	0.010	0.087|
31 (0.013)	|0.001	0.002	0.007|
Multiallelic Dprime: 0.640
BLOCK 870.  MARKERS: 4072 4073 4074 4075
1241 (0.425)	|0.222	0.187	0.015|
1421 (0.382)	|0.261	0.094	0.021|
3423 (0.189)	|0.118	0.067	0.004|
Multiallelic Dprime: 0.175
BLOCK 871.  MARKERS: 4078 4079 4080
233 (0.602)	|0.554	0.046|
414 (0.348)	|0.061	0.286|
234 (0.041)	|0.026	0.014|
Multiallelic Dprime: 0.733
BLOCK 872.  MARKERS: 4081 4082
32 (0.649)	|0.363	0.120	0.159|
14 (0.346)	|0.021	0.191	0.133|
Multiallelic Dprime: 0.503
BLOCK 873.  MARKERS: 4083 4084 4085
141 (0.386)	|0.150	0.235	0.002|
343 (0.311)	|0.302	0.005	0.004|
323 (0.293)	|0.076	0.029	0.189|
Multiallelic Dprime: 0.699
BLOCK 874.  MARKERS: 4086 4087
21 (0.537)	|0.239	0.063	0.235|
41 (0.268)	|0.046	0.205	0.017|
22 (0.194)	|0.177	0.008	0.010|
Multiallelic Dprime: 0.546
BLOCK 875.  MARKERS: 4088 4089
33 (0.463)	|0.244	0.157	0.063|
13 (0.275)	|0.154	0.084	0.037|
32 (0.262)	|0.118	0.068	0.076|
Multiallelic Dprime: 0.101
BLOCK 876.  MARKERS: 4092 4093
12 (0.515)	|0.272	0.005	0.218	0.018	0.004|
22 (0.306)	|0.003	0.266	0.005	0.023	0.002|
13 (0.176)	|0.007	0.004	0.000	0.156	0.005|
Multiallelic Dprime: 0.902
BLOCK 877.  MARKERS: 4094 4095 4096 4097 4098 4099
221441 (0.280)	|0.000	0.281	0.000|
343343 (0.274)	|0.273	0.001	0.000|
221423 (0.224)	|0.000	0.002	0.219|
221443 (0.200)	|0.186	0.009	0.004|
221343 (0.013)	|0.013	0.000	0.000|
Multiallelic Dprime: 0.969
BLOCK 878.  MARKERS: 4100 4101 4102
333 (0.474)	|0.475	0.000	0.000|
114 (0.301)	|0.116	0.013	0.170|
113 (0.224)	|0.005	0.219	0.000|
Multiallelic Dprime: 0.864
BLOCK 879.  MARKERS: 4103 4104 4105
232 (0.594)	|0.275	0.194	0.125|
444 (0.233)	|0.104	0.069	0.058|
244 (0.171)	|0.085	0.059	0.027|
Multiallelic Dprime: 0.033
BLOCK 880.  MARKERS: 4111 4112 4113
131 (0.464)	|0.461	0.003	0.000	0.000|
314 (0.321)	|0.005	0.177	0.133	0.002|
111 (0.212)	|0.000	0.195	0.000	0.015|
Multiallelic Dprime: 0.892
BLOCK 881.  MARKERS: 4114 4115 4116
213 (0.466)	|0.351	0.092	0.025|
233 (0.378)	|0.245	0.125	0.008|
431 (0.132)	|0.129	0.003	0.001|
231 (0.017)	|0.005	0.012	0.000|
Multiallelic Dprime: 0.259
BLOCK 882.  MARKERS: 4118 4119
34 (0.730)	|0.584	0.134	0.012|
42 (0.232)	|0.179	0.054	0.000|
32 (0.038)	|0.029	0.005	0.003|
Multiallelic Dprime: 0.046
BLOCK 883.  MARKERS: 4129 4130
44 (0.792)	|0.478	0.202	0.112|
12 (0.193)	|0.030	0.145	0.017|
42 (0.016)	|0.003	0.011	0.002|
Multiallelic Dprime: 0.609
BLOCK 884.  MARKERS: 4131 4132
11 (0.511)	|0.302	0.099	0.109|
31 (0.358)	|0.184	0.125	0.049|
32 (0.132)	|0.114	0.007	0.011|
Multiallelic Dprime: 0.202
BLOCK 885.  MARKERS: 4136 4137
24 (0.599)	|0.393	0.122	0.070	0.014|
34 (0.232)	|0.149	0.054	0.027	0.002|
22 (0.169)	|0.105	0.037	0.024	0.003|
Multiallelic Dprime: 0.032
BLOCK 886.  MARKERS: 4144 4145 4146
211 (0.645)	|0.404	0.063	0.067	0.053	0.058|
233 (0.213)	|0.053	0.061	0.089	0.009	0.001|
411 (0.121)	|0.059	0.051	0.006	0.003	0.001|
231 (0.019)	|0.006	0.009	0.000	0.004	0.000|
Multiallelic Dprime: 0.407
BLOCK 887.  MARKERS: 4150 4151 4152 4153 4154 4155 4156 4157
24213132 (0.521)	|0.210	0.293	0.018|
24211121 (0.186)	|0.109	0.071	0.005|
42343321 (0.162)	|0.112	0.029	0.020|
24213121 (0.069)	|0.056	0.013	0.000|
24213131 (0.061)	|0.022	0.039	0.000|
Multiallelic Dprime: 0.305
BLOCK 888.  MARKERS: 4159 4160
44 (0.509)	|0.401	0.103	0.005|
22 (0.445)	|0.360	0.074	0.010|
42 (0.044)	|0.039	0.003	0.001|
Multiallelic Dprime: 0.091
BLOCK 889.  MARKERS: 4163 4164
43 (0.802)	|0.434	0.227	0.137|
22 (0.181)	|0.092	0.081	0.007|
42 (0.017)	|0.003	0.014	0.000|
Multiallelic Dprime: 0.233
BLOCK 890.  MARKERS: 4166 4167
24 (0.528)	|0.188	0.156	0.184|
44 (0.323)	|0.085	0.129	0.109|
42 (0.145)	|0.070	0.052	0.022|
Multiallelic Dprime: 0.124
BLOCK 891.  MARKERS: 4168 4169
44 (0.347)	|0.292	0.053|
42 (0.338)	|0.295	0.042|
22 (0.315)	|0.246	0.069|
Multiallelic Dprime: 0.152
BLOCK 892.  MARKERS: 4173 4174
32 (0.833)	|0.311	0.308	0.211|
11 (0.164)	|0.063	0.052	0.046|
Multiallelic Dprime: 0.057
BLOCK 893.  MARKERS: 4179 4180
32 (0.376)	|0.203	0.155	0.018|
24 (0.360)	|0.198	0.132	0.030|
22 (0.257)	|0.163	0.073	0.023|
Multiallelic Dprime: 0.084
BLOCK 894.  MARKERS: 4183 4184 4185
233 (0.570)	|0.224	0.298	0.039|
311 (0.359)	|0.319	0.028	0.011|
211 (0.071)	|0.056	0.006	0.008|
Multiallelic Dprime: 0.686
BLOCK 895.  MARKERS: 4188 4189
32 (0.600)	|0.257	0.338|
13 (0.332)	|0.250	0.082|
33 (0.059)	|0.027	0.028|
Multiallelic Dprime: 0.388
BLOCK 896.  MARKERS: 4192 4193
23 (0.534)	|0.158	0.375|
42 (0.457)	|0.425	0.025|
Multiallelic Dprime: 0.863
BLOCK 897.  MARKERS: 4194 4195 4196 4197 4198
32241 (0.590)	|0.405	0.177|
14423 (0.402)	|0.287	0.112|
Multiallelic Dprime: 0.046
BLOCK 898.  MARKERS: 4204 4205
44 (0.692)	|0.267	0.184	0.133	0.107|
23 (0.295)	|0.145	0.136	0.004	0.010|
Multiallelic Dprime: 0.329
BLOCK 899.  MARKERS: 4210 4211 4212
131 (0.415)	|0.294	0.122|
313 (0.325)	|0.234	0.091|
133 (0.138)	|0.096	0.042|
333 (0.120)	|0.080	0.040|
Multiallelic Dprime: 0.028
BLOCK 900.  MARKERS: 4217 4218
14 (0.705)	|0.498	0.177	0.010	0.013	0.006|
32 (0.295)	|0.020	0.207	0.060	0.000	0.005|
Multiallelic Dprime: 0.726
BLOCK 901.  MARKERS: 4219 4220 4221 4222 4223
42343 (0.518)	|0.334	0.058	0.127|
24221 (0.384)	|0.178	0.134	0.071|
22343 (0.070)	|0.023	0.037	0.009|
24323 (0.013)	|0.000	0.004	0.009|
42223 (0.011)	|0.008	0.000	0.002|
Multiallelic Dprime: 0.252
BLOCK 902.  MARKERS: 4226 4227
34 (0.548)	|0.368	0.079	0.100|
32 (0.234)	|0.041	0.081	0.109|
44 (0.219)	|0.017	0.181	0.021|
Multiallelic Dprime: 0.537
BLOCK 903.  MARKERS: 4230 4231 4232
344 (0.426)	|0.008	0.386	0.005	0.027|
124 (0.341)	|0.289	0.008	0.000	0.045|
343 (0.230)	|0.131	0.000	0.097	0.000|
Multiallelic Dprime: 0.818
BLOCK 904.  MARKERS: 4233 4234 4235
132 (0.427)	|0.291	0.082	0.054|
334 (0.394)	|0.268	0.072	0.054|
312 (0.103)	|0.066	0.026	0.011|
332 (0.073)	|0.035	0.034	0.004|
Multiallelic Dprime: 0.086
BLOCK 905.  MARKERS: 4236 4237
44 (0.662)	|0.378	0.281|
42 (0.214)	|0.124	0.090|
12 (0.124)	|0.067	0.056|
Multiallelic Dprime: 0.014
BLOCK 906.  MARKERS: 4239 4240
33 (0.569)	|0.369	0.200|
11 (0.428)	|0.276	0.152|
Multiallelic Dprime: 0.004
BLOCK 907.  MARKERS: 4245 4246
33 (0.648)	|0.468	0.100	0.080|
11 (0.352)	|0.006	0.208	0.137|
Multiallelic Dprime: 0.705
BLOCK 908.  MARKERS: 4247 4248
21 (0.473)	|0.259	0.099	0.115|
41 (0.309)	|0.177	0.072	0.061|
24 (0.217)	|0.114	0.059	0.045|
Multiallelic Dprime: 0.048
BLOCK 909.  MARKERS: 4250 4251
11 (0.549)	|0.280	0.265|
33 (0.229)	|0.114	0.114|
13 (0.222)	|0.106	0.116|
Multiallelic Dprime: 0.029
BLOCK 910.  MARKERS: 4256 4257
32 (0.500)	|0.249	0.206	0.044|
14 (0.495)	|0.276	0.119	0.100|
Multiallelic Dprime: 0.175
BLOCK 911.  MARKERS: 4259 4260
34 (0.526)	|0.335	0.124	0.064|
14 (0.329)	|0.185	0.116	0.026|
12 (0.145)	|0.077	0.054	0.011|
Multiallelic Dprime: 0.120
BLOCK 912.  MARKERS: 4268 4269
43 (0.597)	|0.570	0.000	0.025|
31 (0.295)	|0.000	0.170	0.125|
33 (0.101)	|0.094	0.000	0.006|
Multiallelic Dprime: 0.893
BLOCK 913.  MARKERS: 4270 4271
41 (0.663)	|0.466	0.123	0.074|
23 (0.177)	|0.103	0.058	0.016|
43 (0.156)	|0.111	0.034	0.012|
Multiallelic Dprime: 0.100
BLOCK 914.  MARKERS: 4275 4276
11 (0.683)	|0.502	0.124	0.057|
31 (0.215)	|0.085	0.088	0.042|
34 (0.102)	|0.092	0.003	0.006|
Multiallelic Dprime: 0.271
BLOCK 915.  MARKERS: 4278 4279
31 (0.678)	|0.331	0.224	0.123|
33 (0.216)	|0.120	0.072	0.024|
13 (0.105)	|0.059	0.032	0.012|
Multiallelic Dprime: 0.099
BLOCK 916.  MARKERS: 4282 4283
44 (0.511)	|0.338	0.137	0.018	0.010	0.001|
24 (0.328)	|0.020	0.073	0.182	0.044	0.001|
42 (0.160)	|0.040	0.079	0.007	0.023	0.009|
Multiallelic Dprime: 0.548
BLOCK 917.  MARKERS: 4285 4286 4287 4288 4289
23312 (0.398)	|0.397	0.000	0.001|
23434 (0.287)	|0.000	0.273	0.003|
31312 (0.207)	|0.190	0.017	0.000|
23414 (0.077)	|0.000	0.002	0.074|
23432 (0.011)	|0.000	0.000	0.009|
Multiallelic Dprime: 0.947
BLOCK 918.  MARKERS: 4290 4291 4292 4293
3312 (0.604)	|0.545	0.050	0.010|
1131 (0.294)	|0.073	0.216	0.006|
3332 (0.088)	|0.080	0.008	0.000|
Multiallelic Dprime: 0.664
BLOCK 919.  MARKERS: 4294 4295
24 (0.702)	|0.562	0.136	0.004|
42 (0.281)	|0.177	0.098	0.006|
22 (0.017)	|0.016	0.002	0.000|
Multiallelic Dprime: 0.198
BLOCK 920.  MARKERS: 4296 4297
34 (0.754)	|0.352	0.219	0.181|
12 (0.235)	|0.126	0.064	0.046|
32 (0.010)	|0.005	0.002	0.003|
Multiallelic Dprime: 0.092
BLOCK 921.  MARKERS: 4301 4302
23 (0.483)	|0.230	0.141	0.111|
43 (0.285)	|0.139	0.085	0.061|
21 (0.231)	|0.103	0.086	0.042|
Multiallelic Dprime: 0.046
BLOCK 922.  MARKERS: 4308 4309
41 (0.472)	|0.445	0.026	0.003|
21 (0.314)	|0.205	0.006	0.101|
24 (0.214)	|0.003	0.211	0.000|
Multiallelic Dprime: 0.705
BLOCK 923.  MARKERS: 4310 4311
34 (0.653)	|0.433	0.011	0.206|
32 (0.243)	|0.004	0.238	0.000|
14 (0.104)	|0.005	0.095	0.004|
Multiallelic Dprime: 0.947
BLOCK 924.  MARKERS: 4312 4313
14 (0.442)	|0.421	0.017	0.004|
24 (0.341)	|0.066	0.201	0.072|
22 (0.213)	|0.073	0.130	0.010|
Multiallelic Dprime: 0.676
BLOCK 925.  MARKERS: 4316 4317
21 (0.562)	|0.473	0.089|
14 (0.349)	|0.277	0.072|
11 (0.086)	|0.086	0.000|
Multiallelic Dprime: 0.151
BLOCK 926.  MARKERS: 4318 4319
34 (0.840)	|0.813	0.025|
12 (0.160)	|0.035	0.127|
Multiallelic Dprime: 0.806
BLOCK 927.  MARKERS: 4320 4321
32 (0.847)	|0.485	0.253	0.106|
21 (0.151)	|0.086	0.000	0.065|
Multiallelic Dprime: 0.312
BLOCK 928.  MARKERS: 4322 4323
11 (0.572)	|0.324	0.244|
33 (0.253)	|0.152	0.098|
13 (0.171)	|0.136	0.026|
Multiallelic Dprime: 0.215
BLOCK 929.  MARKERS: 4330 4331 4332
331 (0.614)	|0.257	0.207	0.150|
113 (0.370)	|0.130	0.105	0.132|
Multiallelic Dprime: 0.116
BLOCK 930.  MARKERS: 4337 4338 4339
434 (0.390)	|0.239	0.135	0.015|
214 (0.321)	|0.063	0.111	0.148|
212 (0.284)	|0.096	0.144	0.044|
Multiallelic Dprime: 0.314
BLOCK 931.  MARKERS: 4340 4341
22 (0.401)	|0.289	0.091	0.018|
34 (0.390)	|0.198	0.142	0.048|
32 (0.209)	|0.152	0.018	0.039|
Multiallelic Dprime: 0.257
BLOCK 932.  MARKERS: 4343 4344
11 (0.639)	|0.405	0.161	0.058	0.011|
32 (0.251)	|0.135	0.077	0.032	0.007|
31 (0.105)	|0.073	0.026	0.005	0.000|
Multiallelic Dprime: 0.084
BLOCK 933.  MARKERS: 4350 4351 4352 4353
3224 (0.615)	|0.592	0.011	0.013|
2411 (0.265)	|0.004	0.260	0.002|
3421 (0.096)	|0.000	0.001	0.092|
3221 (0.019)	|0.001	0.018	0.000|
Multiallelic Dprime: 0.957
BLOCK 934.  MARKERS: 4355 4356
13 (0.598)	|0.523	0.013	0.059|
11 (0.290)	|0.017	0.242	0.032|
31 (0.109)	|0.089	0.006	0.014|
Multiallelic Dprime: 0.697
BLOCK 935.  MARKERS: 4357 4358
33 (0.630)	|0.432	0.199|
31 (0.263)	|0.047	0.215|
11 (0.105)	|0.060	0.045|
Multiallelic Dprime: 0.474
BLOCK 936.  MARKERS: 4360 4361 4362
322 (0.538)	|0.236	0.262	0.021	0.010|
113 (0.462)	|0.174	0.106	0.093	0.072|
Multiallelic Dprime: 0.313
BLOCK 937.  MARKERS: 4363 4364 4365 4366 4367 4368
223221 (0.410)	|0.182	0.196	0.032|
443343 (0.369)	|0.096	0.081	0.187|
441343 (0.114)	|0.035	0.069	0.008|
443223 (0.082)	|0.058	0.012	0.012|
Multiallelic Dprime: 0.375
BLOCK 938.  MARKERS: 4369 4370
24 (0.385)	|0.190	0.105	0.091|
12 (0.363)	|0.167	0.110	0.085|
22 (0.247)	|0.134	0.058	0.056|
Multiallelic Dprime: 0.044
BLOCK 939.  MARKERS: 4381 4382
24 (0.495)	|0.403	0.013	0.076|
22 (0.272)	|0.014	0.118	0.140|
12 (0.233)	|0.099	0.125	0.006|
Multiallelic Dprime: 0.575
BLOCK 940.  MARKERS: 4383 4384 4385 4386
2122 (0.515)	|0.391	0.103	0.017|
3344 (0.256)	|0.183	0.062	0.009|
2124 (0.222)	|0.161	0.046	0.014|
Multiallelic Dprime: 0.057
BLOCK 941.  MARKERS: 4400 4401
14 (0.742)	|0.415	0.225	0.103|
32 (0.211)	|0.126	0.051	0.033|
34 (0.040)	|0.030	0.010	0.000|
Multiallelic Dprime: 0.121
BLOCK 942.  MARKERS: 4403 4404
31 (0.576)	|0.283	0.115	0.092	0.080|
33 (0.286)	|0.128	0.074	0.046	0.037|
11 (0.137)	|0.071	0.019	0.029	0.020|
Multiallelic Dprime: 0.052
BLOCK 943.  MARKERS: 4407 4408 4409 4410
2331 (0.482)	|0.172	0.152	0.157|
2133 (0.208)	|0.090	0.057	0.061|
2313 (0.167)	|0.053	0.070	0.044|
4331 (0.137)	|0.049	0.045	0.043|
Multiallelic Dprime: 0.065
BLOCK 944.  MARKERS: 4413 4414
22 (0.363)	|0.231	0.097	0.018	0.013|
24 (0.328)	|0.156	0.101	0.043	0.026|
44 (0.307)	|0.122	0.121	0.041	0.021|
Multiallelic Dprime: 0.172
BLOCK 945.  MARKERS: 4419 4420 4421 4422
3332 (0.508)	|0.271	0.215	0.022|
3113 (0.320)	|0.169	0.142	0.009|
1113 (0.103)	|0.055	0.045	0.002|
3112 (0.060)	|0.033	0.023	0.003|
Multiallelic Dprime: 0.021
BLOCK 946.  MARKERS: 4426 4427
12 (0.527)
31 (0.434)
32 (0.036)
