# Supplementary material for: Genetic Structure of the Spanish Population
Source: BMC Genomics. 2010 May 25;11:326. doi: 10.1186/1471-2164-11-326 (PMC2887418; doi:10.1186/1471-2164-11-326)
Supplement: Additional file 1 — List of haplotype blocks across all autosomal chromosomes in the Spanish population. Each block is described by the SNPs that compose it, the major haplotypes with haplotypic frequencies, and the LD (D') among adjacent blocks. For each chromosome, the correspondence list between the SNP names and numbers is included in a separate table. [file 1471-2164-11-326-S1.ZIP › chr16.GABRIELblocks]

BLOCK 1.  MARKERS: 4 5
34 (0.713)	|0.458	0.152	0.097|
12 (0.280)	|0.193	0.055	0.029|
Multiallelic Dprime: 0.107
BLOCK 2.  MARKERS: 6 7 8 9
3123 (0.655)	|0.443	0.113	0.099|
3323 (0.208)	|0.138	0.038	0.031|
2341 (0.127)	|0.070	0.028	0.028|
Multiallelic Dprime: 0.055
BLOCK 3.  MARKERS: 12 13 14 15
3132 (0.656)	|0.654	0.000	0.003|
1334 (0.183)	|0.001	0.040	0.141|
1314 (0.159)	|0.000	0.159	0.000|
Multiallelic Dprime: 0.957
BLOCK 4.  MARKERS: 17 18
12 (0.656)	|0.401	0.192	0.062|
24 (0.199)	|0.109	0.069	0.021|
22 (0.145)	|0.076	0.046	0.024|
Multiallelic Dprime: 0.072
BLOCK 5.  MARKERS: 21 22
21 (0.586)	|0.386	0.087	0.064	0.024	0.005	0.007|
43 (0.307)	|0.186	0.048	0.027	0.012	0.012	0.006|
23 (0.107)	|0.069	0.020	0.007	0.008	0.000	0.001|
Multiallelic Dprime: 0.060
BLOCK 6.  MARKERS: 30 31 32 33 34 35 36 37 38 39 40 41 42 43 44 45
2214314314222344 (0.641)	|0.627	0.014|
4434314314222344 (0.154)	|0.154	0.000|
2232422432444122 (0.098)	|0.008	0.091|
4432314314222344 (0.044)	|0.044	0.000|
2414314314222344 (0.017)	|0.017	0.000|
2234314314222344 (0.014)	|0.008	0.006|
Multiallelic Dprime: 0.858
BLOCK 7.  MARKERS: 46 47 48
134 (0.890)	|0.593	0.289|
312 (0.110)	|0.070	0.041|
Multiallelic Dprime: 0.056
BLOCK 8.  MARKERS: 54 55
22 (0.663)	|0.443	0.212|
14 (0.330)	|0.137	0.194|
Multiallelic Dprime: 0.297
BLOCK 9.  MARKERS: 56 57
32 (0.584)	|0.359	0.156	0.070|
13 (0.409)	|0.240	0.138	0.029|
Multiallelic Dprime: 0.073
BLOCK 10.  MARKERS: 62 63 64
124 (0.601)	|0.204	0.199	0.195|
122 (0.297)	|0.204	0.044	0.050|
344 (0.099)	|0.048	0.045	0.006|
Multiallelic Dprime: 0.348
BLOCK 11.  MARKERS: 66 67
12 (0.459)	|0.202	0.149	0.107|
14 (0.288)	|0.121	0.085	0.082|
34 (0.251)	|0.072	0.076	0.102|
Multiallelic Dprime: 0.102
BLOCK 12.  MARKERS: 68 69
41 (0.395)	|0.183	0.166	0.044|
44 (0.310)	|0.112	0.162	0.036|
21 (0.293)	|0.162	0.110	0.021|
Multiallelic Dprime: 0.114
BLOCK 13.  MARKERS: 72 73 74
234 (0.460)	|0.331	0.125|
232 (0.437)	|0.335	0.100|
444 (0.102)	|0.099	0.004|
Multiallelic Dprime: 0.161
BLOCK 14.  MARKERS: 75 76
22 (0.764)	|0.381	0.157	0.124	0.053	0.020	0.013	0.012|
13 (0.229)	|0.148	0.035	0.027	0.006	0.005	0.005	0.002|
Multiallelic Dprime: 0.247
BLOCK 15.  MARKERS: 79 80 81 82 83
32421 (0.531)	|0.207	0.207	0.120|
24441 (0.194)	|0.073	0.067	0.051|
32222 (0.151)	|0.062	0.059	0.030|
24421 (0.059)	|0.026	0.015	0.018|
32422 (0.026)	|0.013	0.007	0.005|
22421 (0.018)	|0.004	0.008	0.005|
32441 (0.016)	|0.002	0.007	0.006|
Multiallelic Dprime: 0.059
BLOCK 16.  MARKERS: 94 95
22 (0.386)	|0.316	0.071|
31 (0.373)	|0.282	0.087|
32 (0.238)	|0.059	0.173|
Multiallelic Dprime: 0.434
BLOCK 17.  MARKERS: 100 101
33 (0.657)	|0.252	0.179	0.189	0.033|
21 (0.331)	|0.168	0.102	0.047	0.013|
Multiallelic Dprime: 0.177
BLOCK 18.  MARKERS: 103 104 105
232 (0.421)	|0.265	0.097	0.012	0.005	0.011	0.007|
214 (0.282)	|0.162	0.068	0.019	0.010	0.010	0.004|
132 (0.238)	|0.142	0.072	0.006	0.005	0.000	0.000|
234 (0.053)	|0.030	0.010	0.003	0.003	0.002	0.000|
Multiallelic Dprime: 0.089
BLOCK 19.  MARKERS: 111 112 113 114 115 116 117 118 119 120
4412133143 (0.604)	|0.561	0.041	0.000|
2234322321 (0.248)	|0.178	0.070	0.000|
2232132321 (0.042)	|0.026	0.002	0.013|
2412133143 (0.026)	|0.024	0.000	0.000|
2232133143 (0.022)	|0.022	0.000	0.000|
2232322321 (0.012)	|0.013	0.000	0.000|
Multiallelic Dprime: 0.495
BLOCK 20.  MARKERS: 121 122
22 (0.862)	|0.529	0.313	0.017|
41 (0.120)	|0.069	0.051	0.000|
21 (0.019)	|0.011	0.007	0.000|
Multiallelic Dprime: 0.075
BLOCK 21.  MARKERS: 123 124
43 (0.609)	|0.338	0.219	0.051|
21 (0.371)	|0.117	0.199	0.052|
41 (0.016)	|0.004	0.013	0.000|
Multiallelic Dprime: 0.260
BLOCK 22.  MARKERS: 126 127 128
323 (0.459)	|0.426	0.002	0.002	0.000	0.000|
322 (0.433)	|0.002	0.245	0.134	0.005	0.031|
232 (0.103)	|0.000	0.002	0.000	0.089	0.005|
Multiallelic Dprime: 0.972
BLOCK 23.  MARKERS: 129 130 131 132 133 134
312332 (0.431)	|0.311	0.115	0.005|
334214 (0.251)	|0.177	0.066	0.007|
134212 (0.133)	|0.097	0.036	0.000|
334212 (0.094)	|0.068	0.024	0.001|
332332 (0.037)	|0.026	0.011	0.000|
Multiallelic Dprime: 0.022
BLOCK 24.  MARKERS: 141 142
14 (0.729)	|0.405	0.189	0.103	0.030|
32 (0.257)	|0.124	0.058	0.053	0.023|
34 (0.014)	|0.006	0.007	0.000	0.000|
Multiallelic Dprime: 0.103
BLOCK 25.  MARKERS: 147 148 149
112 (0.536)	|0.224	0.207	0.105|
133 (0.254)	|0.129	0.082	0.045|
333 (0.156)	|0.074	0.075	0.006|
132 (0.053)	|0.043	0.005	0.005|
Multiallelic Dprime: 0.146
BLOCK 26.  MARKERS: 150 151
32 (0.470)	|0.204	0.205	0.062|
22 (0.369)	|0.127	0.126	0.112|
21 (0.160)	|0.024	0.011	0.125|
Multiallelic Dprime: 0.266
BLOCK 27.  MARKERS: 152 153
33 (0.355)	|0.192	0.107	0.056|
23 (0.342)	|0.146	0.159	0.037|
32 (0.298)	|0.055	0.043	0.200|
Multiallelic Dprime: 0.346
BLOCK 28.  MARKERS: 159 160 161
214 (0.393)	|0.034	0.356	0.004|
233 (0.311)	|0.104	0.008	0.199|
433 (0.296)	|0.268	0.003	0.025|
Multiallelic Dprime: 0.784
BLOCK 29.  MARKERS: 162 163
23 (0.406)	|0.155	0.177	0.047	0.007	0.010|
12 (0.368)	|0.154	0.080	0.116	0.008	0.008|
13 (0.226)	|0.071	0.079	0.061	0.008	0.000|
Multiallelic Dprime: 0.178
BLOCK 30.  MARKERS: 165 166 167 168 169 170
332121 (0.380)	|0.276	0.072	0.031|
332133 (0.336)	|0.291	0.025	0.020|
114223 (0.224)	|0.184	0.026	0.014|
314223 (0.023)	|0.019	0.002	0.002|
332123 (0.017)	|0.011	0.001	0.005|
Multiallelic Dprime: 0.236
BLOCK 31.  MARKERS: 179 180
44 (0.796)	|0.695	0.095|
22 (0.129)	|0.128	0.001|
24 (0.072)	|0.064	0.007|
Multiallelic Dprime: 0.587
BLOCK 32.  MARKERS: 182 183
11 (0.889)	|0.699	0.109	0.072|
43 (0.104)	|0.019	0.077	0.004|
Multiallelic Dprime: 0.717
BLOCK 33.  MARKERS: 184 185 186 187
4411 (0.723)	|0.689	0.003	0.018	0.000|
2222 (0.187)	|0.006	0.029	0.085	0.063|
4421 (0.077)	|0.009	0.068	0.000	0.000|
Multiallelic Dprime: 0.895
BLOCK 34.  MARKERS: 188 189 190 191 192 193 194 195 196 197 198 199
323341342222 (0.704)	|0.428	0.272|
323341144222 (0.109)	|0.059	0.052|
141113324444 (0.108)	|0.064	0.042|
141111324444 (0.062)	|0.016	0.046|
Multiallelic Dprime: 0.150
BLOCK 35.  MARKERS: 202 203
24 (0.577)	|0.549	0.021	0.006|
41 (0.417)	|0.074	0.183	0.160|
Multiallelic Dprime: 0.872
BLOCK 36.  MARKERS: 204 205
23 (0.624)	|0.562	0.047	0.015|
33 (0.208)	|0.000	0.076	0.133|
31 (0.168)	|0.000	0.166	0.002|
Multiallelic Dprime: 0.878
BLOCK 37.  MARKERS: 206 207
43 (0.562)	|0.558	0.002|
23 (0.289)	|0.010	0.276|
21 (0.149)	|0.012	0.132|
Multiallelic Dprime: 0.956
BLOCK 38.  MARKERS: 208 209
22 (0.580)	|0.535	0.011	0.000	0.004	0.016|
14 (0.409)	|0.003	0.215	0.129	0.061	0.000|
Multiallelic Dprime: 0.965
BLOCK 39.  MARKERS: 210 211 212 213 214 215
242233 (0.541)	|0.431	0.105	0.005|
224421 (0.225)	|0.017	0.189	0.019|
342233 (0.131)	|0.026	0.102	0.002|
224433 (0.067)	|0.042	0.021	0.004|
242221 (0.015)	|0.000	0.015	0.000|
Multiallelic Dprime: 0.628
BLOCK 40.  MARKERS: 217 218
22 (0.525)	|0.279	0.190	0.054|
14 (0.433)	|0.271	0.133	0.028|
12 (0.040)	|0.023	0.011	0.005|
Multiallelic Dprime: 0.116
BLOCK 41.  MARKERS: 221 222
22 (0.574)	|0.106	0.237	0.208	0.018|
44 (0.335)	|0.265	0.026	0.039	0.005|
42 (0.087)	|0.028	0.051	0.004	0.002|
Multiallelic Dprime: 0.550
BLOCK 42.  MARKERS: 226 227 228
333 (0.403)	|0.400	0.002|
341 (0.314)	|0.000	0.315|
433 (0.252)	|0.174	0.076|
331 (0.025)	|0.000	0.025|
Multiallelic Dprime: 0.815
BLOCK 43.  MARKERS: 229 230
32 (0.575)	|0.275	0.122	0.102	0.074|
14 (0.419)	|0.218	0.087	0.062	0.052|
Multiallelic Dprime: 0.047
BLOCK 44.  MARKERS: 235 236 237
142 (0.497)	|0.300	0.087	0.060	0.052|
344 (0.209)	|0.113	0.061	0.018	0.013|
342 (0.164)	|0.097	0.015	0.028	0.018|
122 (0.126)	|0.086	0.021	0.014	0.004|
Multiallelic Dprime: 0.095
BLOCK 45.  MARKERS: 243 244 245 246
2233 (0.596)	|0.308	0.259	0.023|
4322 (0.187)	|0.000	0.108	0.078|
4333 (0.120)	|0.092	0.000	0.028|
4323 (0.086)	|0.003	0.035	0.048|
Multiallelic Dprime: 0.446
BLOCK 46.  MARKERS: 248 249
41 (0.409)	|0.298	0.085	0.019|
22 (0.404)	|0.118	0.176	0.109|
21 (0.178)	|0.057	0.074	0.046|
Multiallelic Dprime: 0.376
BLOCK 47.  MARKERS: 251 252 253
431 (0.479)	|0.472	0.003	0.003|
211 (0.338)	|0.056	0.211	0.072|
212 (0.174)	|0.017	0.142	0.015|
Multiallelic Dprime: 0.798
BLOCK 48.  MARKERS: 256 257
41 (0.547)	|0.232	0.165	0.069	0.019	0.016	0.012|
23 (0.363)	|0.154	0.100	0.070	0.007	0.008	0.004|
21 (0.090)	|0.047	0.022	0.007	0.006	0.000	0.000|
Multiallelic Dprime: 0.086
BLOCK 49.  MARKERS: 259 260 261 262 263 264 265 266 267 268 269 270 271 272
34342443422243 (0.433)	|0.171	0.131	0.129|
14244222232321 (0.285)	|0.107	0.079	0.099|
31324222231341 (0.144)	|0.036	0.063	0.046|
34344222232341 (0.032)	|0.013	0.011	0.008|
14244222231341 (0.024)	|0.007	0.010	0.007|
14244222232341 (0.017)	|0.009	0.004	0.004|
Multiallelic Dprime: 0.082
BLOCK 50.  MARKERS: 278 279
23 (0.366)	|0.136	0.121	0.109|
33 (0.318)	|0.172	0.058	0.081|
21 (0.316)	|0.119	0.156	0.038|
Multiallelic Dprime: 0.198
BLOCK 51.  MARKERS: 280 281 282
234 (0.427)	|0.195	0.116	0.103	0.007	0.001|
232 (0.336)	|0.218	0.061	0.043	0.009	0.006|
412 (0.228)	|0.166	0.039	0.019	0.000	0.005|
Multiallelic Dprime: 0.245
BLOCK 52.  MARKERS: 288 289 290 291 292
11132 (0.582)	|0.224	0.194	0.053	0.093	0.002|
13331 (0.221)	|0.116	0.048	0.040	0.010	0.001|
41112 (0.164)	|0.042	0.063	0.031	0.007	0.018|
11112 (0.017)	|0.000	0.016	0.000	0.000	0.000|
41132 (0.014)	|0.001	0.009	0.001	0.002	0.000|
Multiallelic Dprime: 0.210
BLOCK 53.  MARKERS: 297 298 299 300 301
32232 (0.383)	|0.087	0.248	0.045|
22232 (0.332)	|0.206	0.080	0.051|
22234 (0.125)	|0.087	0.006	0.031|
23314 (0.112)	|0.092	0.008	0.012|
22214 (0.021)	|0.011	0.004	0.004|
Multiallelic Dprime: 0.416
BLOCK 54.  MARKERS: 303 304
13 (0.491)	|0.437	0.039	0.013|
12 (0.364)	|0.056	0.298	0.009|
33 (0.145)	|0.018	0.017	0.109|
Multiallelic Dprime: 0.758
BLOCK 55.  MARKERS: 306 307 308
234 (0.511)	|0.238	0.228	0.045|
212 (0.353)	|0.176	0.136	0.042|
414 (0.131)	|0.051	0.072	0.008|
Multiallelic Dprime: 0.067
BLOCK 56.  MARKERS: 312 313
12 (0.467)	|0.054	0.196	0.187	0.021	0.005	0.004|
34 (0.437)	|0.377	0.027	0.024	0.003	0.002	0.002|
14 (0.094)	|0.027	0.023	0.028	0.000	0.008	0.004|
Multiallelic Dprime: 0.664
BLOCK 57.  MARKERS: 314 315 316 317 318 319 320
1213112 (0.458)	|0.094	0.258	0.104|
1213312 (0.246)	|0.165	0.051	0.031|
3431331 (0.239)	|0.212	0.022	0.005|
3213312 (0.024)	|0.024	0.000	0.000|
3431332 (0.015)	|0.009	0.005	0.000|
3433332 (0.010)	|0.009	0.001	0.000|
Multiallelic Dprime: 0.565
BLOCK 58.  MARKERS: 322 323
41 (0.516)	|0.171	0.329	0.018|
44 (0.342)	|0.125	0.016	0.200|
21 (0.141)	|0.135	0.006	0.000|
Multiallelic Dprime: 0.627
BLOCK 59.  MARKERS: 324 325
33 (0.432)	|0.014	0.154	0.261|
34 (0.350)	|0.211	0.131	0.008|
23 (0.218)	|0.198	0.010	0.011|
Multiallelic Dprime: 0.629
BLOCK 60.  MARKERS: 326 327 328
312 (0.422)	|0.422	0.000	0.000|
343 (0.294)	|0.143	0.001	0.150|
412 (0.280)	|0.066	0.208	0.006|
Multiallelic Dprime: 0.780
BLOCK 61.  MARKERS: 329 330
43 (0.633)	|0.335	0.270	0.025|
32 (0.209)	|0.144	0.064	0.001|
33 (0.158)	|0.076	0.078	0.003|
Multiallelic Dprime: 0.146
BLOCK 62.  MARKERS: 331 332
43 (0.556)	|0.350	0.054	0.049	0.064	0.022	0.011|
21 (0.412)	|0.081	0.208	0.101	0.015	0.004	0.000|
23 (0.029)	|0.011	0.003	0.000	0.011	0.000	0.000|
Multiallelic Dprime: 0.544
BLOCK 63.  MARKERS: 333 334 335 336 337
34334 (0.443)	|0.235	0.209|
12214 (0.265)	|0.166	0.099|
12211 (0.151)	|0.060	0.091|
32214 (0.090)	|0.025	0.064|
32334 (0.026)	|0.024	0.002|
32314 (0.011)	|0.011	0.000|
Multiallelic Dprime: 0.172
BLOCK 64.  MARKERS: 338 339 340
132 (0.528)	|0.289	0.123	0.116|
324 (0.472)	|0.217	0.138	0.117|
Multiallelic Dprime: 0.087
BLOCK 65.  MARKERS: 343 344
31 (0.506)	|0.367	0.004	0.135|
11 (0.261)	|0.005	0.255	0.000|
32 (0.233)	|0.224	0.000	0.010|
Multiallelic Dprime: 0.749
BLOCK 66.  MARKERS: 345 346
23 (0.595)	|0.042	0.275	0.220	0.002	0.051	0.000|
21 (0.259)	|0.166	0.000	0.000	0.082	0.001	0.010|
43 (0.146)	|0.143	0.001	0.000	0.000	0.001	0.000|
Multiallelic Dprime: 0.894
BLOCK 67.  MARKERS: 347 348 349 350 351
23242 (0.349)	|0.126	0.187	0.037|
43242 (0.276)	|0.215	0.048	0.014|
21323 (0.220)	|0.144	0.029	0.047|
21343 (0.084)	|0.023	0.020	0.042|
23243 (0.055)	|0.043	0.011	0.000|
21342 (0.010)	|0.007	0.003	0.000|
Multiallelic Dprime: 0.401
BLOCK 68.  MARKERS: 353 354
41 (0.562)	|0.472	0.088|
43 (0.297)	|0.228	0.061|
23 (0.141)	|0.070	0.071|
Multiallelic Dprime: 0.232
BLOCK 69.  MARKERS: 357 358
42 (0.769)	|0.487	0.282|
23 (0.222)	|0.155	0.066|
Multiallelic Dprime: 0.151
BLOCK 70.  MARKERS: 362 363
32 (0.646)	|0.349	0.273	0.025|
24 (0.352)	|0.192	0.160	0.000|
Multiallelic Dprime: 0.045
BLOCK 71.  MARKERS: 365 366
44 (0.541)	|0.086	0.287	0.168|
23 (0.435)	|0.366	0.049	0.015|
43 (0.025)	|0.022	0.000	0.003|
Multiallelic Dprime: 0.721
BLOCK 72.  MARKERS: 367 368
12 (0.474)	|0.172	0.064	0.229|
32 (0.336)	|0.329	0.000	0.003|
34 (0.186)	|0.014	0.172	0.000|
Multiallelic Dprime: 0.732
BLOCK 73.  MARKERS: 369 370 371
132 (0.515)	|0.296	0.098	0.033	0.053	0.011|
432 (0.241)	|0.168	0.028	0.028	0.011	0.000|
414 (0.233)	|0.105	0.063	0.037	0.017	0.004|
Multiallelic Dprime: 0.161
BLOCK 74.  MARKERS: 373 374 375 376 377 378
332211 (0.575)	|0.295	0.241	0.042|
113213 (0.190)	|0.012	0.003	0.178|
313331 (0.098)	|0.092	0.007	0.000|
313231 (0.084)	|0.061	0.003	0.020|
332213 (0.014)	|0.013	0.000	0.002|
Multiallelic Dprime: 0.579
BLOCK 75.  MARKERS: 380 381
23 (0.494)	|0.234	0.164	0.087	0.006|
42 (0.259)	|0.121	0.091	0.045	0.000|
22 (0.247)	|0.147	0.062	0.031	0.008|
Multiallelic Dprime: 0.096
BLOCK 76.  MARKERS: 387 388 389
223 (0.502)	|0.329	0.005	0.122	0.035	0.005|
323 (0.317)	|0.018	0.299	0.000	0.000	0.000|
311 (0.162)	|0.153	0.002	0.000	0.000	0.003|
313 (0.014)	|0.008	0.000	0.003	0.000	0.000|
Multiallelic Dprime: 0.770
BLOCK 77.  MARKERS: 390 391 392 393 394
44122 (0.512)	|0.429	0.051	0.034|
22322 (0.305)	|0.044	0.156	0.105|
44114 (0.126)	|0.115	0.009	0.003|
24122 (0.036)	|0.008	0.027	0.000|
44322 (0.011)	|0.009	0.002	0.000|
Multiallelic Dprime: 0.635
BLOCK 78.  MARKERS: 396 397
14 (0.613)	|0.372	0.182	0.058|
34 (0.245)	|0.049	0.191	0.006|
32 (0.142)	|0.013	0.011	0.118|
Multiallelic Dprime: 0.545
BLOCK 79.  MARKERS: 399 400
22 (0.434)	|0.398	0.012	0.023|
24 (0.384)	|0.000	0.121	0.261|
34 (0.183)	|0.000	0.182	0.000|
Multiallelic Dprime: 0.830
BLOCK 80.  MARKERS: 402 403
24 (0.403)	|0.363	0.025	0.008|
21 (0.312)	|0.118	0.187	0.002|
41 (0.285)	|0.005	0.231	0.044|
Multiallelic Dprime: 0.662
BLOCK 81.  MARKERS: 404 405 406 407
2343 (0.487)	|0.366	0.000	0.000	0.121|
4222 (0.442)	|0.008	0.246	0.184	0.000|
2322 (0.053)	|0.004	0.003	0.000	0.047|
Multiallelic Dprime: 0.922
BLOCK 82.  MARKERS: 408 409 410 411
4131 (0.379)	|0.339	0.019	0.002	0.018|
4121 (0.259)	|0.037	0.173	0.011	0.032|
2421 (0.184)	|0.055	0.010	0.120	0.000|
4133 (0.173)	|0.122	0.009	0.006	0.037|
Multiallelic Dprime: 0.668
BLOCK 83.  MARKERS: 413 414 415
211 (0.553)	|0.100	0.240	0.105	0.082	0.025|
431 (0.211)	|0.193	0.009	0.000	0.000	0.006|
213 (0.139)	|0.137	0.002	0.000	0.000	0.000|
231 (0.090)	|0.075	0.001	0.004	0.007	0.002|
Multiallelic Dprime: 0.852
BLOCK 84.  MARKERS: 417 418 419 420 421
32214 (0.505)	|0.308	0.069	0.129|
32431 (0.251)	|0.242	0.007	0.001|
24214 (0.110)	|0.091	0.008	0.010|
32231 (0.089)	|0.033	0.055	0.001|
34214 (0.039)	|0.009	0.031	0.000|
Multiallelic Dprime: 0.524
BLOCK 85.  MARKERS: 422 423 424
334 (0.687)	|0.354	0.333	0.000|
132 (0.169)	|0.036	0.000	0.131|
122 (0.142)	|0.114	0.028	0.000|
Multiallelic Dprime: 0.509
BLOCK 86.  MARKERS: 425 426
12 (0.505)	|0.040	0.321	0.013	0.122|
14 (0.362)	|0.329	0.008	0.018	0.008|
32 (0.131)	|0.004	0.012	0.111	0.004|
Multiallelic Dprime: 0.835
BLOCK 87.  MARKERS: 429 430 431 432
1243 (0.374)	|0.077	0.293|
1312 (0.340)	|0.336	0.005|
1242 (0.142)	|0.102	0.039|
3243 (0.135)	|0.003	0.132|
Multiallelic Dprime: 0.750
BLOCK 88.  MARKERS: 433 434
22 (0.521)	|0.119	0.226	0.050	0.066	0.041	0.014	0.004|
34 (0.472)	|0.204	0.068	0.179	0.005	0.003	0.006	0.007|
Multiallelic Dprime: 0.494
BLOCK 89.  MARKERS: 435 436 437 438 439 440
444222 (0.326)	|0.263	0.003	0.059	0.000|
224413 (0.297)	|0.012	0.274	0.010	0.000|
421222 (0.230)	|0.205	0.000	0.023	0.000|
224222 (0.071)	|0.017	0.001	0.054	0.000|
424222 (0.044)	|0.001	0.001	0.000	0.040|
224423 (0.021)	|0.002	0.015	0.001	0.000|
244222 (0.011)	|0.007	0.003	0.000	0.000|
Multiallelic Dprime: 0.773
BLOCK 90.  MARKERS: 441 442 443 444 445 446 447 448 449 450
2244423142 (0.509)	|0.383	0.099	0.000	0.014	0.000|
4432231443 (0.299)	|0.001	0.277	0.000	0.014	0.008|
4432231423 (0.149)	|0.000	0.000	0.148	0.000	0.001|
4432431143 (0.041)	|0.001	0.000	0.000	0.040	0.000|
Multiallelic Dprime: 0.849
BLOCK 91.  MARKERS: 451 452 453 454
4334 (0.384)	|0.195	0.167	0.007	0.016|
2323 (0.376)	|0.300	0.073	0.002	0.000|
2133 (0.147)	|0.077	0.058	0.011	0.000|
4333 (0.070)	|0.028	0.036	0.000	0.000|
2333 (0.010)	|0.002	0.000	0.009	0.000|
Multiallelic Dprime: 0.314
BLOCK 92.  MARKERS: 458 459 460
214 (0.611)	|0.378	0.051	0.181|
432 (0.336)	|0.135	0.185	0.017|
234 (0.029)	|0.023	0.000	0.007|
232 (0.016)	|0.012	0.000	0.004|
Multiallelic Dprime: 0.430
BLOCK 93.  MARKERS: 464 465
22 (0.550)	|0.269	0.241	0.027	0.009|
42 (0.242)	|0.031	0.051	0.098	0.058|
21 (0.208)	|0.149	0.030	0.026	0.003|
Multiallelic Dprime: 0.429
BLOCK 94.  MARKERS: 468 469 470 471 472
41143 (0.451)	|0.316	0.000	0.107	0.022|
41142 (0.322)	|0.002	0.318	0.000	0.000|
33333 (0.151)	|0.012	0.006	0.131	0.002|
33133 (0.069)	|0.024	0.000	0.004	0.042|
Multiallelic Dprime: 0.778
BLOCK 95.  MARKERS: 473 474 475 476
1343 (0.357)	|0.246	0.087	0.021|
4122 (0.328)	|0.119	0.194	0.011|
4342 (0.239)	|0.164	0.047	0.028|
4322 (0.067)	|0.018	0.044	0.006|
Multiallelic Dprime: 0.349
BLOCK 96.  MARKERS: 477 478 479
342 (0.552)	|0.181	0.111	0.167	0.066	0.023|
123 (0.374)	|0.082	0.140	0.065	0.079	0.006|
343 (0.066)	|0.019	0.030	0.011	0.005	0.002|
Multiallelic Dprime: 0.249
BLOCK 97.  MARKERS: 480 481 482 483
2233 (0.288)	|0.183	0.096	0.005|
2433 (0.282)	|0.133	0.142	0.008|
1433 (0.243)	|0.164	0.072	0.005|
2211 (0.151)	|0.092	0.052	0.006|
2213 (0.030)	|0.017	0.013	0.000|
Multiallelic Dprime: 0.156
BLOCK 98.  MARKERS: 489 490 491
342 (0.588)	|0.445	0.141|
113 (0.379)	|0.113	0.264|
142 (0.026)	|0.020	0.004|
Multiallelic Dprime: 0.457
BLOCK 99.  MARKERS: 492 493 494
142 (0.584)	|0.487	0.033	0.063|
331 (0.409)	|0.087	0.321	0.002|
Multiallelic Dprime: 0.727
BLOCK 100.  MARKERS: 495 496 497 498
4311 (0.580)	|0.394	0.184|
2132 (0.355)	|0.205	0.145|
4111 (0.065)	|0.046	0.019|
Multiallelic Dprime: 0.098
BLOCK 101.  MARKERS: 501 502
44 (0.644)	|0.448	0.117	0.079|
22 (0.348)	|0.134	0.112	0.103|
Multiallelic Dprime: 0.311
BLOCK 102.  MARKERS: 503 504
24 (0.579)	|0.346	0.112	0.051	0.048	0.013|
34 (0.232)	|0.141	0.040	0.018	0.024	0.007|
22 (0.188)	|0.079	0.030	0.060	0.014	0.004|
Multiallelic Dprime: 0.135
BLOCK 103.  MARKERS: 506 507 508 509 510
23214 (0.563)	|0.463	0.075	0.010	0.016|
23412 (0.186)	|0.155	0.028	0.003	0.001|
31432 (0.129)	|0.010	0.010	0.109	0.000|
21412 (0.085)	|0.026	0.058	0.000	0.001|
23212 (0.024)	|0.020	0.003	0.002	0.000|
Multiallelic Dprime: 0.524
BLOCK 104.  MARKERS: 513 514 515
211 (0.674)	|0.474	0.138	0.062|
233 (0.175)	|0.105	0.058	0.012|
311 (0.131)	|0.103	0.011	0.016|
231 (0.019)	|0.013	0.003	0.002|
Multiallelic Dprime: 0.089
BLOCK 105.  MARKERS: 517 518
43 (0.693)	|0.460	0.048	0.179|
22 (0.209)	|0.001	0.208	0.000|
23 (0.094)	|0.020	0.026	0.043|
Multiallelic Dprime: 0.738
BLOCK 106.  MARKERS: 519 520 521
242 (0.482)	|0.228	0.164	0.090|
221 (0.286)	|0.122	0.090	0.074|
421 (0.223)	|0.088	0.087	0.048|
Multiallelic Dprime: 0.064
BLOCK 107.  MARKERS: 525 526
31 (0.445)	|0.436	0.002	0.007|
13 (0.343)	|0.160	0.101	0.081|
33 (0.212)	|0.209	0.001	0.003|
Multiallelic Dprime: 0.900
BLOCK 108.  MARKERS: 528 529
24 (0.805)	|0.612	0.081	0.078	0.017	0.010|
43 (0.104)	|0.065	0.007	0.003	0.023	0.004|
23 (0.091)	|0.059	0.016	0.012	0.002	0.000|
Multiallelic Dprime: 0.144
BLOCK 109.  MARKERS: 533 534 535 536 537 538 539
4213413 (0.735)	|0.262	0.200	0.159	0.113|
2321231 (0.104)	|0.028	0.037	0.022	0.017|
4313213 (0.092)	|0.052	0.014	0.025	0.003|
2323213 (0.043)	|0.003	0.008	0.012	0.017|
2323231 (0.014)	|0.002	0.005	0.002	0.004|
Multiallelic Dprime: 0.096
BLOCK 110.  MARKERS: 544 545 546 547
4443 (0.351)	|0.150	0.124	0.075|
4243 (0.264)	|0.109	0.093	0.064|
4222 (0.225)	|0.080	0.075	0.070|
2243 (0.154)	|0.044	0.050	0.057|
Multiallelic Dprime: 0.079
BLOCK 111.  MARKERS: 550 551 552 553
3133 (0.383)	|0.019	0.072	0.291|
2334 (0.344)	|0.344	0.000	0.000|
2123 (0.266)	|0.000	0.265	0.000|
Multiallelic Dprime: 0.909
BLOCK 112.  MARKERS: 554 555
33 (0.369)	|0.210	0.031	0.053	0.041	0.019	0.000|
41 (0.338)	|0.048	0.180	0.079	0.000	0.003	0.010|
43 (0.290)	|0.064	0.057	0.108	0.030	0.017	0.000|
Multiallelic Dprime: 0.415
BLOCK 113.  MARKERS: 558 559 560 561 562 563 564 565
13223223 (0.323)	|0.299	0.014	0.010|
33241333 (0.269)	|0.026	0.239	0.002|
11121322 (0.242)	|0.006	0.001	0.232|
13221223 (0.070)	|0.068	0.002	0.000|
13221323 (0.040)	|0.034	0.002	0.000|
33241233 (0.012)	|0.002	0.009	0.000|
Multiallelic Dprime: 0.892
BLOCK 114.  MARKERS: 567 568 569 570
4422 (0.450)	|0.193	0.233	0.023|
2212 (0.285)	|0.243	0.026	0.016|
4421 (0.256)	|0.057	0.092	0.108|
Multiallelic Dprime: 0.437
BLOCK 115.  MARKERS: 573 574
12 (0.499)	|0.476	0.003	0.022|
13 (0.351)	|0.351	0.000	0.000|
32 (0.149)	|0.023	0.124	0.000|
Multiallelic Dprime: 0.829
BLOCK 116.  MARKERS: 575 576
24 (0.851)	|0.405	0.301	0.114	0.030|
42 (0.127)	|0.065	0.041	0.018	0.002|
44 (0.022)	|0.005	0.008	0.006	0.000|
Multiallelic Dprime: 0.056
BLOCK 117.  MARKERS: 578 579 580
121 (0.475)	|0.004	0.275	0.196|
123 (0.350)	|0.334	0.004	0.012|
243 (0.139)	|0.027	0.041	0.070|
223 (0.032)	|0.001	0.000	0.030|
Multiallelic Dprime: 0.724
BLOCK 118.  MARKERS: 581 582
33 (0.365)	|0.348	0.012	0.005|
12 (0.324)	|0.018	0.275	0.033|
32 (0.311)	|0.291	0.003	0.010|
Multiallelic Dprime: 0.879
BLOCK 119.  MARKERS: 583 584
21 (0.656)	|0.466	0.190|
33 (0.290)	|0.188	0.102|
23 (0.049)	|0.037	0.012|
Multiallelic Dprime: 0.063
BLOCK 120.  MARKERS: 586 587 588 589
1344 (0.694)	|0.450	0.185	0.055|
3122 (0.306)	|0.195	0.092	0.014|
Multiallelic Dprime: 0.038
BLOCK 121.  MARKERS: 590 591
43 (0.644)	|0.406	0.143	0.095|
21 (0.277)	|0.159	0.082	0.036|
23 (0.069)	|0.053	0.015	0.002|
Multiallelic Dprime: 0.085
BLOCK 122.  MARKERS: 593 594
31 (0.622)	|0.459	0.160|
32 (0.242)	|0.230	0.013|
11 (0.135)	|0.086	0.050|
Multiallelic Dprime: 0.371
BLOCK 123.  MARKERS: 596 597
33 (0.774)	|0.324	0.239	0.048	0.161|
21 (0.223)	|0.007	0.008	0.196	0.010|
Multiallelic Dprime: 0.851
BLOCK 124.  MARKERS: 599 600 601
132 (0.331)	|0.157	0.078	0.096|
432 (0.247)	|0.103	0.076	0.070|
114 (0.246)	|0.074	0.105	0.069|
134 (0.170)	|0.043	0.062	0.065|
Multiallelic Dprime: 0.133
BLOCK 125.  MARKERS: 603 604
32 (0.378)	|0.195	0.014	0.168|
33 (0.322)	|0.116	0.198	0.008|
13 (0.300)	|0.271	0.020	0.009|
Multiallelic Dprime: 0.571
BLOCK 126.  MARKERS: 605 606
31 (0.583)	|0.290	0.268	0.023|
33 (0.232)	|0.068	0.010	0.154|
11 (0.185)	|0.105	0.069	0.011|
Multiallelic Dprime: 0.396
BLOCK 127.  MARKERS: 608 609
44 (0.461)	|0.237	0.157	0.068|
41 (0.346)	|0.191	0.121	0.031|
24 (0.190)	|0.082	0.108	0.000|
Multiallelic Dprime: 0.130
BLOCK 128.  MARKERS: 613 614
12 (0.512)	|0.401	0.110|
42 (0.385)	|0.320	0.063|
44 (0.099)	|0.042	0.056|
Multiallelic Dprime: 0.188
BLOCK 129.  MARKERS: 617 618 619 620
1322 (0.767)	|0.377	0.132	0.198	0.061|
3114 (0.229)	|0.000	0.165	0.000	0.064|
Multiallelic Dprime: 0.802
BLOCK 130.  MARKERS: 621 622 623
312 (0.379)	|0.098	0.168	0.049	0.063|
322 (0.297)	|0.157	0.058	0.052	0.028|
321 (0.198)	|0.055	0.088	0.046	0.008|
121 (0.126)	|0.060	0.034	0.029	0.003|
Multiallelic Dprime: 0.247
BLOCK 131.  MARKERS: 624 625 626
223 (0.370)	|0.240	0.130|
233 (0.348)	|0.276	0.072|
323 (0.174)	|0.123	0.051|
322 (0.104)	|0.078	0.025|
Multiallelic Dprime: 0.163
BLOCK 132.  MARKERS: 629 630
22 (0.717)	|0.269	0.248	0.198|
44 (0.283)	|0.218	0.038	0.027|
Multiallelic Dprime: 0.555
BLOCK 133.  MARKERS: 632 633 634
141 (0.488)	|0.243	0.161	0.084|
222 (0.285)	|0.198	0.068	0.018|
221 (0.225)	|0.126	0.053	0.047|
Multiallelic Dprime: 0.179
BLOCK 134.  MARKERS: 637 638
22 (0.566)	|0.369	0.162	0.034|
44 (0.282)	|0.277	0.005	0.000|
42 (0.151)	|0.065	0.084	0.000|
Multiallelic Dprime: 0.485
BLOCK 135.  MARKERS: 640 641
33 (0.712)	|0.699	0.000	0.012|
42 (0.252)	|0.000	0.146	0.100|
43 (0.034)	|0.000	0.034	0.001|
Multiallelic Dprime: 0.971
BLOCK 136.  MARKERS: 642 643 644
142 (0.696)	|0.284	0.193	0.130	0.085|
324 (0.179)	|0.075	0.039	0.017	0.048|
144 (0.115)	|0.038	0.036	0.021	0.018|
Multiallelic Dprime: 0.112
BLOCK 137.  MARKERS: 648 649 650
221 (0.401)	|0.206	0.137	0.058|
433 (0.268)	|0.124	0.095	0.050|
421 (0.171)	|0.121	0.043	0.007|
431 (0.152)	|0.072	0.064	0.015|
Multiallelic Dprime: 0.119
BLOCK 138.  MARKERS: 652 653
14 (0.525)	|0.324	0.201|
12 (0.344)	|0.234	0.110|
34 (0.131)	|0.095	0.036|
Multiallelic Dprime: 0.112
BLOCK 139.  MARKERS: 655 656
13 (0.653)	|0.233	0.381	0.030|
42 (0.347)	|0.308	0.024	0.008|
Multiallelic Dprime: 0.791
BLOCK 140.  MARKERS: 658 659 660
224 (0.541)	|0.173	0.194	0.175|
342 (0.405)	|0.304	0.086	0.016|
324 (0.039)	|0.008	0.004	0.027|
Multiallelic Dprime: 0.458
BLOCK 141.  MARKERS: 661 662
24 (0.492)	|0.229	0.209	0.015	0.003	0.017	0.000	0.000|
22 (0.288)	|0.110	0.070	0.000	0.082	0.001	0.013	0.010|
44 (0.220)	|0.000	0.004	0.173	0.040	0.000	0.000	0.000|
Multiallelic Dprime: 0.583
BLOCK 142.  MARKERS: 663 664 665 666 667 668 669
1242244 (0.340)	|0.207	0.118	0.015|
1224344 (0.282)	|0.158	0.098	0.024|
3442232 (0.186)	|0.118	0.055	0.015|
1242232 (0.124)	|0.085	0.026	0.011|
1242234 (0.018)	|0.014	0.000	0.004|
1222244 (0.013)	|0.009	0.004	0.000|
1242344 (0.011)	|0.003	0.009	0.000|
Multiallelic Dprime: 0.097
BLOCK 143.  MARKERS: 674 675
23 (0.607)	|0.137	0.213	0.114	0.122	0.015|
42 (0.314)	|0.259	0.015	0.039	0.000	0.000|
43 (0.077)	|0.027	0.038	0.006	0.000	0.003|
Multiallelic Dprime: 0.580
BLOCK 144.  MARKERS: 677 678 679 680 681
13422 (0.426)	|0.362	0.058|
13423 (0.262)	|0.177	0.086|
13222 (0.158)	|0.127	0.032|
34442 (0.124)	|0.061	0.058|
34422 (0.018)	|0.008	0.003|
Multiallelic Dprime: 0.288
BLOCK 145.  MARKERS: 682 683 684
311 (0.739)	|0.504	0.053	0.161	0.022|
134 (0.242)	|0.008	0.138	0.001	0.096|
Multiallelic Dprime: 0.859
BLOCK 146.  MARKERS: 685 686 687 688
2242 (0.516)	|0.337	0.063	0.078	0.034|
3442 (0.198)	|0.009	0.154	0.034	0.000|
2234 (0.162)	|0.008	0.034	0.121	0.000|
2442 (0.122)	|0.041	0.073	0.007	0.000|
Multiallelic Dprime: 0.604
BLOCK 147.  MARKERS: 691 692 693 694
2122 (0.394)	|0.217	0.150	0.028|
4344 (0.324)	|0.233	0.058	0.030|
2324 (0.240)	|0.130	0.045	0.067|
2322 (0.035)	|0.021	0.014	0.000|
Multiallelic Dprime: 0.226
BLOCK 148.  MARKERS: 698 699
22 (0.604)	|0.304	0.133	0.168|
14 (0.267)	|0.013	0.185	0.068|
12 (0.127)	|0.104	0.017	0.007|
Multiallelic Dprime: 0.413
BLOCK 149.  MARKERS: 700 701
21 (0.421)	|0.252	0.046	0.123|
41 (0.334)	|0.182	0.110	0.042|
44 (0.245)	|0.151	0.088	0.006|
Multiallelic Dprime: 0.201
BLOCK 150.  MARKERS: 704 705
13 (0.584)	|0.221	0.152	0.097	0.112|
31 (0.246)	|0.108	0.060	0.055	0.020|
33 (0.170)	|0.083	0.047	0.029	0.011|
Multiallelic Dprime: 0.121
BLOCK 151.  MARKERS: 708 709 710 711 712 713
332324 (0.412)	|0.180	0.229	0.003|
334324 (0.259)	|0.248	0.000	0.011|
322132 (0.180)	|0.181	0.000	0.000|
432324 (0.143)	|0.005	0.000	0.140|
Multiallelic Dprime: 0.792
BLOCK 152.  MARKERS: 714 715
32 (0.616)	|0.262	0.005	0.164	0.030	0.127	0.000	0.002|
31 (0.230)	|0.000	0.215	0.000	0.000	0.001	0.000	0.000|
21 (0.154)	|0.000	0.000	0.000	0.123	0.003	0.012	0.011|
Multiallelic Dprime: 0.942
BLOCK 153.  MARKERS: 716 717 718 719 720 721 722
3311143 (0.264)	|0.027	0.164	0.053	0.002	0.009	0.000	0.000|
3432321 (0.222)	|0.096	0.022	0.083	0.015	0.001	0.002	0.000|
1432343 (0.163)	|0.119	0.020	0.008	0.000	0.000	0.010	0.006|
3312343 (0.161)	|0.128	0.022	0.002	0.000	0.000	0.000	0.005|
3311343 (0.127)	|0.056	0.052	0.012	0.000	0.000	0.000	0.000|
3331343 (0.015)	|0.013	0.000	0.000	0.000	0.000	0.000	0.000|
3332343 (0.011)	|0.010	0.000	0.002	0.000	0.000	0.000	0.000|
Multiallelic Dprime: 0.494
BLOCK 154.  MARKERS: 725 726 727 728 729 730 731
4211233 (0.460)	|0.188	0.137	0.131|
2333211 (0.289)	|0.196	0.055	0.036|
4211433 (0.167)	|0.050	0.107	0.010|
4213231 (0.020)	|0.000	0.004	0.015|
2233231 (0.014)	|0.014	0.000	0.000|
4213233 (0.013)	|0.000	0.002	0.011|
2331231 (0.012)	|0.010	0.002	0.000|
Multiallelic Dprime: 0.317
BLOCK 155.  MARKERS: 732 733
12 (0.473)	|0.336	0.105	0.003	0.029	0.000	0.000|
32 (0.320)	|0.004	0.046	0.154	0.065	0.042	0.009|
14 (0.206)	|0.006	0.161	0.000	0.037	0.000	0.000|
Multiallelic Dprime: 0.721
BLOCK 156.  MARKERS: 735 736 737 738 739
22212 (0.344)	|0.336	0.007	0.001|
22112 (0.311)	|0.189	0.119	0.000|
41212 (0.158)	|0.006	0.151	0.000|
41224 (0.132)	|0.000	0.131	0.000|
41222 (0.041)	|0.001	0.040	0.001|
22222 (0.011)	|0.000	0.001	0.009|
Multiallelic Dprime: 0.707
BLOCK 157.  MARKERS: 740 741
12 (0.531)	|0.359	0.132	0.026|
43 (0.454)	|0.049	0.219	0.169|
42 (0.012)	|0.003	0.000	0.000|
Multiallelic Dprime: 0.580
BLOCK 158.  MARKERS: 742 743 744 745 746 747
323242 (0.411)	|0.021	0.265	0.125|
331442 (0.354)	|0.242	0.111	0.002|
133214 (0.194)	|0.195	0.000	0.000|
Multiallelic Dprime: 0.665
BLOCK 159.  MARKERS: 748 749
31 (0.483)	|0.180	0.297|
12 (0.391)	|0.249	0.141|
32 (0.124)	|0.124	0.002|
Multiallelic Dprime: 0.373
BLOCK 160.  MARKERS: 750 751
12 (0.552)	|0.464	0.088|
34 (0.442)	|0.333	0.109|
Multiallelic Dprime: 0.196
BLOCK 161.  MARKERS: 752 753
22 (0.801)	|0.289	0.306	0.196|
34 (0.199)	|0.117	0.004	0.076|
Multiallelic Dprime: 0.466
BLOCK 162.  MARKERS: 755 756 757
121 (0.405)	|0.281	0.123	0.002|
411 (0.309)	|0.303	0.002	0.004|
413 (0.272)	|0.043	0.220	0.009|
Multiallelic Dprime: 0.562
BLOCK 163.  MARKERS: 758 759
42 (0.632)	|0.310	0.321	0.000|
23 (0.349)	|0.168	0.000	0.181|
43 (0.019)	|0.001	0.017	0.002|
Multiallelic Dprime: 0.510
BLOCK 164.  MARKERS: 760 761
32 (0.479)	|0.169	0.283	0.027|
12 (0.338)	|0.256	0.003	0.076|
33 (0.183)	|0.160	0.022	0.000|
Multiallelic Dprime: 0.631
BLOCK 165.  MARKERS: 762 763 764 765 766
14213 (0.586)	|0.145	0.276	0.163|
32433 (0.307)	|0.291	0.008	0.010|
34211 (0.103)	|0.005	0.098	0.000|
Multiallelic Dprime: 0.664
BLOCK 166.  MARKERS: 767 768 769
144 (0.441)	|0.391	0.041	0.004|
122 (0.384)	|0.224	0.143	0.015|
344 (0.175)	|0.015	0.016	0.144|
Multiallelic Dprime: 0.564
BLOCK 167.  MARKERS: 770 771
31 (0.631)	|0.272	0.207	0.152|
11 (0.197)	|0.071	0.067	0.059|
13 (0.166)	|0.054	0.052	0.062|
Multiallelic Dprime: 0.089
BLOCK 168.  MARKERS: 778 779
22 (0.398)	|0.092	0.206	0.100|
24 (0.328)	|0.172	0.096	0.056|
42 (0.275)	|0.200	0.052	0.022|
Multiallelic Dprime: 0.331
BLOCK 169.  MARKERS: 781 782
32 (0.464)	|0.165	0.177	0.122|
42 (0.355)	|0.125	0.122	0.108|
34 (0.178)	|0.070	0.048	0.059|
Multiallelic Dprime: 0.058
BLOCK 170.  MARKERS: 791 792
32 (0.359)	|0.249	0.060	0.050|
24 (0.346)	|0.259	0.069	0.018|
22 (0.292)	|0.205	0.030	0.057|
Multiallelic Dprime: 0.107
BLOCK 171.  MARKERS: 794 795
41 (0.716)	|0.501	0.136	0.079|
21 (0.159)	|0.087	0.028	0.044|
24 (0.125)	|0.074	0.017	0.035|
Multiallelic Dprime: 0.161
BLOCK 172.  MARKERS: 799 800 801
124 (0.661)	|0.438	0.185	0.038|
344 (0.181)	|0.129	0.047	0.004|
341 (0.158)	|0.043	0.058	0.056|
Multiallelic Dprime: 0.216
BLOCK 173.  MARKERS: 803 804
32 (0.609)	|0.442	0.140	0.011|
12 (0.290)	|0.232	0.049	0.005|
13 (0.099)	|0.074	0.019	0.002|
Multiallelic Dprime: 0.152
BLOCK 174.  MARKERS: 810 811 812
132 (0.748)	|0.427	0.229	0.094|
313 (0.208)	|0.146	0.046	0.016|
113 (0.018)	|0.016	0.002	0.000|
Multiallelic Dprime: 0.282
BLOCK 175.  MARKERS: 814 815
33 (0.608)	|0.152	0.146	0.154	0.080	0.042	0.009	0.014|
13 (0.282)	|0.151	0.036	0.027	0.052	0.003	0.008	0.000|
31 (0.111)	|0.039	0.026	0.006	0.035	0.000	0.000	0.000|
Multiallelic Dprime: 0.333
BLOCK 176.  MARKERS: 817 818 819 820 821 822
242324 (0.342)	|0.316	0.017	0.004|
322314 (0.207)	|0.013	0.140	0.051|
324214 (0.187)	|0.003	0.182	0.000|
322312 (0.167)	|0.167	0.000	0.000|
324314 (0.044)	|0.001	0.003	0.038|
342324 (0.021)	|0.020	0.001	0.000|
222314 (0.014)	|0.000	0.013	0.000|
Multiallelic Dprime: 0.879
BLOCK 177.  MARKERS: 829 830 831 832
2214 (0.529)	|0.210	0.306	0.012|
4432 (0.363)	|0.348	0.014	0.000|
2434 (0.095)	|0.092	0.003	0.000|
Multiallelic Dprime: 0.892
BLOCK 178.  MARKERS: 833 834
43 (0.657)	|0.144	0.166	0.146	0.114	0.076|
21 (0.328)	|0.132	0.064	0.021	0.045	0.062|
23 (0.012)	|0.002	0.005	0.005	0.000	0.000|
Multiallelic Dprime: 0.252
BLOCK 179.  MARKERS: 837 838 839 840 841
33223 (0.281)	|0.160	0.118	0.004|
32423 (0.235)	|0.121	0.114	0.000|
13222 (0.171)	|0.076	0.096	0.000|
33443 (0.159)	|0.085	0.069	0.005|
13223 (0.138)	|0.062	0.074	0.002|
Multiallelic Dprime: 0.093
BLOCK 180.  MARKERS: 845 846
22 (0.510)	|0.383	0.126|
44 (0.478)	|0.358	0.115|
24 (0.012)	|0.008	0.004|
Multiallelic Dprime: 0.009
BLOCK 181.  MARKERS: 849 850
24 (0.750)	|0.518	0.230|
32 (0.244)	|0.193	0.049|
Multiallelic Dprime: 0.284
BLOCK 182.  MARKERS: 852 853 854
322 (0.713)	|0.309	0.314	0.089|
144 (0.283)	|0.128	0.121	0.034|
Multiallelic Dprime: 0.023
BLOCK 183.  MARKERS: 855 856
43 (0.439)	|0.356	0.046	0.037|
23 (0.436)	|0.320	0.042	0.073|
41 (0.122)	|0.004	0.089	0.029|
Multiallelic Dprime: 0.369
BLOCK 184.  MARKERS: 859 860
14 (0.682)	|0.419	0.250	0.010|
12 (0.176)	|0.116	0.061	0.000|
32 (0.142)	|0.066	0.071	0.002|
Multiallelic Dprime: 0.089
BLOCK 185.  MARKERS: 861 862 863
212 (0.601)	|0.359	0.121	0.122|
424 (0.380)	|0.281	0.083	0.018|
414 (0.012)	|0.004	0.008	0.000|
Multiallelic Dprime: 0.257
BLOCK 186.  MARKERS: 865 866
14 (0.644)	|0.479	0.111	0.035	0.005	0.006|
34 (0.217)	|0.138	0.032	0.031	0.003	0.004|
13 (0.140)	|0.096	0.029	0.004	0.003	0.000|
Multiallelic Dprime: 0.090
BLOCK 187.  MARKERS: 870 871 872 873 874 875 876 877
32232233 (0.715)	|0.350	0.309	0.005	0.016	0.007|
14414411 (0.173)	|0.166	0.005	0.000	0.000	0.000|
34434431 (0.071)	|0.011	0.041	0.015	0.000	0.001|
32414411 (0.011)	|0.009	0.001	0.000	0.000	0.000|
34414411 (0.010)	|0.008	0.002	0.000	0.000	0.000|
Multiallelic Dprime: 0.550
BLOCK 188.  MARKERS: 880 881 882 883 884
21213 (0.554)	|0.536	0.018	0.001|
43331 (0.370)	|0.012	0.359	0.000|
21331 (0.021)	|0.000	0.007	0.013|
21211 (0.015)	|0.002	0.013	0.000|
21233 (0.010)	|0.010	0.000	0.000|
Multiallelic Dprime: 0.921
BLOCK 189.  MARKERS: 885 886
33 (0.566)	|0.396	0.057	0.112|
12 (0.411)	|0.062	0.285	0.063|
32 (0.014)	|0.001	0.011	0.001|
Multiallelic Dprime: 0.589
BLOCK 190.  MARKERS: 888 889
34 (0.463)	|0.393	0.009	0.030	0.034|
14 (0.359)	|0.019	0.264	0.051	0.010|
13 (0.177)	|0.032	0.011	0.117	0.016|
Multiallelic Dprime: 0.732
BLOCK 191.  MARKERS: 890 891 892 893 894 895
331223 (0.444)	|0.350	0.049	0.043|
114312 (0.283)	|0.212	0.033	0.039|
131223 (0.196)	|0.088	0.079	0.029|
111312 (0.060)	|0.044	0.000	0.016|
Multiallelic Dprime: 0.253
BLOCK 192.  MARKERS: 897 898
21 (0.701)	|0.580	0.106	0.011|
33 (0.163)	|0.114	0.045	0.002|
23 (0.133)	|0.104	0.019	0.009|
Multiallelic Dprime: 0.124
BLOCK 193.  MARKERS: 899 900
22 (0.801)	|0.624	0.138	0.037|
33 (0.171)	|0.052	0.037	0.081|
23 (0.022)	|0.017	0.002	0.003|
Multiallelic Dprime: 0.425
BLOCK 194.  MARKERS: 903 904 905
122 (0.697)	|0.508	0.174	0.011|
333 (0.177)	|0.041	0.133	0.002|
123 (0.124)	|0.030	0.092	0.000|
Multiallelic Dprime: 0.588
BLOCK 195.  MARKERS: 907 908 909 910
3123 (0.581)	|0.384	0.135	0.041	0.019|
1331 (0.400)	|0.124	0.147	0.070	0.053|
3121 (0.014)	|0.006	0.003	0.000	0.005|
Multiallelic Dprime: 0.343
BLOCK 196.  MARKERS: 912 913 914
324 (0.515)	|0.424	0.000	0.091|
142 (0.285)	|0.000	0.282	0.002|
322 (0.112)	|0.110	0.001	0.001|
122 (0.078)	|0.049	0.026	0.003|
Multiallelic Dprime: 0.782
BLOCK 197.  MARKERS: 915 916
32 (0.590)	|0.516	0.067	0.002|
13 (0.311)	|0.266	0.038	0.006|
33 (0.097)	|0.082	0.012	0.003|
Multiallelic Dprime: 0.070
BLOCK 198.  MARKERS: 917 918 919
334 (0.862)	|0.439	0.214	0.205|
122 (0.118)	|0.044	0.036	0.036|
322 (0.011)	|0.005	0.002	0.004|
Multiallelic Dprime: 0.145
BLOCK 199.  MARKERS: 922 923
31 (0.495)	|0.488	0.000|
33 (0.252)	|0.232	0.006|
13 (0.246)	|0.027	0.223|
Multiallelic Dprime: 0.963
BLOCK 200.  MARKERS: 924 925 926
231 (0.753)	|0.414	0.082	0.256|
313 (0.230)	|0.018	0.204	0.008|
Multiallelic Dprime: 0.840
BLOCK 201.  MARKERS: 927 928
31 (0.432)	|0.033	0.263	0.016	0.116|
42 (0.294)	|0.283	0.008	0.000	0.000|
32 (0.271)	|0.002	0.041	0.203	0.029|
Multiallelic Dprime: 0.800
BLOCK 202.  MARKERS: 930 931 932
422 (0.321)	|0.296	0.025|
432 (0.312)	|0.255	0.058|
433 (0.218)	|0.172	0.046|
132 (0.145)	|0.125	0.019|
Multiallelic Dprime: 0.231
BLOCK 203.  MARKERS: 934 935
41 (0.851)	|0.700	0.150|
13 (0.149)	|0.115	0.035|
Multiallelic Dprime: 0.061
BLOCK 204.  MARKERS: 936 937
12 (0.815)	|0.383	0.247	0.182|
34 (0.185)	|0.071	0.080	0.035|
Multiallelic Dprime: 0.152
BLOCK 205.  MARKERS: 939 940
13 (0.454)	|0.334	0.098	0.018	0.001|
11 (0.327)	|0.209	0.078	0.019	0.017|
41 (0.218)	|0.171	0.040	0.005	0.002|
Multiallelic Dprime: 0.124
BLOCK 206.  MARKERS: 942 943 944 945 946 947
212211 (0.715)	|0.472	0.163	0.080|
434432 (0.217)	|0.141	0.047	0.028|
232231 (0.042)	|0.029	0.011	0.002|
212231 (0.020)	|0.011	0.009	0.000|
Multiallelic Dprime: 0.027
BLOCK 207.  MARKERS: 948 949
34 (0.655)	|0.587	0.068|
44 (0.231)	|0.205	0.025|
42 (0.112)	|0.045	0.067|
Multiallelic Dprime: 0.363
BLOCK 208.  MARKERS: 951 952 953
323 (0.837)	|0.537	0.142	0.156|
411 (0.161)	|0.003	0.157	0.001|
Multiallelic Dprime: 0.962
BLOCK 209.  MARKERS: 954 955
12 (0.540)	|0.226	0.122	0.129	0.038	0.011|
32 (0.301)	|0.146	0.051	0.054	0.042	0.000|
31 (0.157)	|0.080	0.041	0.017	0.014	0.000|
Multiallelic Dprime: 0.139
BLOCK 210.  MARKERS: 958 959 960 961 962 963 964 965 966
311324212 (0.452)	|0.243	0.081	0.120	0.009|
311242434 (0.213)	|0.194	0.010	0.006	0.000|
233324212 (0.200)	|0.041	0.152	0.004	0.001|
231324212 (0.096)	|0.075	0.002	0.013	0.005|
311324234 (0.012)	|0.012	0.000	0.000	0.000|
Multiallelic Dprime: 0.493
BLOCK 211.  MARKERS: 968 969 970 971
3323 (0.578)	|0.227	0.002	0.226	0.085	0.008	0.015	0.000|
3241 (0.252)	|0.000	0.236	0.000	0.000	0.000	0.001	0.014|
4323 (0.145)	|0.119	0.002	0.000	0.012	0.011	0.000	0.000|
3223 (0.018)	|0.017	0.000	0.000	0.000	0.000	0.000	0.000|
Multiallelic Dprime: 0.748
BLOCK 212.  MARKERS: 972 973 974 975 976 977
123312 (0.363)	|0.000	0.363	0.000|
141413 (0.242)	|0.243	0.000	0.000|
341443 (0.229)	|0.205	0.000	0.024|
141443 (0.100)	|0.099	0.000	0.001|
123313 (0.019)	|0.007	0.001	0.011|
141312 (0.016)	|0.000	0.016	0.000|
141412 (0.014)	|0.000	0.014	0.000|
Multiallelic Dprime: 0.954
BLOCK 213.  MARKERS: 978 979
24 (0.560)	|0.355	0.110	0.071	0.023|
12 (0.404)	|0.022	0.247	0.132	0.002|
14 (0.036)	|0.003	0.000	0.000	0.033|
Multiallelic Dprime: 0.616
BLOCK 214.  MARKERS: 980 981 982 983 984
32113 (0.379)	|0.192	0.176	0.006	0.004	0.000|
34313 (0.355)	|0.099	0.006	0.143	0.091	0.016|
24331 (0.202)	|0.167	0.004	0.021	0.006	0.004|
24333 (0.058)	|0.057	0.000	0.001	0.000	0.000|
Multiallelic Dprime: 0.586
BLOCK 215.  MARKERS: 985 986 987 988
3111 (0.518)	|0.218	0.194	0.064	0.042|
3114 (0.187)	|0.105	0.047	0.017	0.018|
1131 (0.172)	|0.027	0.046	0.065	0.033|
1311 (0.103)	|0.022	0.052	0.004	0.024|
1111 (0.021)	|0.008	0.003	0.001	0.009|
Multiallelic Dprime: 0.243
BLOCK 216.  MARKERS: 989 990 991 992
2343 (0.377)	|0.342	0.036|
4243 (0.340)	|0.252	0.086|
4241 (0.151)	|0.031	0.118|
2223 (0.127)	|0.024	0.100|
Multiallelic Dprime: 0.556
BLOCK 217.  MARKERS: 995 996
33 (0.651)	|0.637	0.016	0.000	0.000|
14 (0.342)	|0.037	0.182	0.106	0.013|
Multiallelic Dprime: 0.925
BLOCK 218.  MARKERS: 997 998 999 1000 1001 1002
114244 (0.675)	|0.573	0.097	0.000	0.000|
132432 (0.202)	|0.062	0.129	0.005	0.000|
232432 (0.107)	|0.003	0.003	0.105	0.000|
112444 (0.012)	|0.000	0.000	0.000	0.012|
Multiallelic Dprime: 0.668
BLOCK 219.  MARKERS: 1004 1005 1006 1007 1008 1009
341332 (0.641)	|0.644	0.000|
323143 (0.229)	|0.000	0.228|
123143 (0.111)	|0.026	0.086|
323142 (0.014)	|0.000	0.013|
Multiallelic Dprime: 0.962
BLOCK 220.  MARKERS: 1010 1011 1012
421 (0.669)	|0.376	0.205	0.086|
243 (0.330)	|0.135	0.101	0.092|
Multiallelic Dprime: 0.153
BLOCK 221.  MARKERS: 1014 1015
43 (0.512)	|0.333	0.154	0.005	0.012	0.000|
24 (0.307)	|0.198	0.012	0.045	0.022	0.028|
23 (0.177)	|0.103	0.064	0.000	0.008	0.003|
Multiallelic Dprime: 0.219
BLOCK 222.  MARKERS: 1016 1017 1018 1019
3341 (0.635)	|0.491	0.108	0.038|
1113 (0.230)	|0.159	0.026	0.046|
3141 (0.052)	|0.038	0.004	0.011|
1111 (0.042)	|0.034	0.006	0.002|
3111 (0.031)	|0.025	0.003	0.003|
Multiallelic Dprime: 0.141
BLOCK 223.  MARKERS: 1025 1026
22 (0.754)	|0.518	0.233|
44 (0.147)	|0.097	0.050|
42 (0.099)	|0.069	0.029|
Multiallelic Dprime: 0.023
BLOCK 224.  MARKERS: 1031 1032
22 (0.685)	|0.602	0.072	0.011|
34 (0.313)	|0.270	0.042	0.001|
Multiallelic Dprime: 0.056
BLOCK 225.  MARKERS: 1038 1039
21 (0.874)	|0.853	0.000	0.020|
43 (0.114)	|0.000	0.113	0.000|
23 (0.012)	|0.012	0.000	0.000|
Multiallelic Dprime: 0.917
BLOCK 226.  MARKERS: 1040 1041
13 (0.865)	|0.331	0.338	0.182|
32 (0.114)	|0.071	0.024	0.019|
33 (0.020)	|0.009	0.006	0.005|
Multiallelic Dprime: 0.305
BLOCK 227.  MARKERS: 1044 1045 1046
314 (0.411)	|0.129	0.124	0.040	0.115|
233 (0.369)	|0.161	0.066	0.095	0.047|
333 (0.206)	|0.060	0.056	0.066	0.022|
Multiallelic Dprime: 0.221
BLOCK 228.  MARKERS: 1048 1049 1050
342 (0.354)	|0.228	0.126|
142 (0.248)	|0.147	0.099|
114 (0.202)	|0.137	0.065|
144 (0.189)	|0.136	0.052|
Multiallelic Dprime: 0.080
BLOCK 229.  MARKERS: 1059 1060
22 (0.654)	|0.315	0.217	0.122|
34 (0.342)	|0.330	0.012	0.000|
Multiallelic Dprime: 0.896
BLOCK 230.  MARKERS: 1062 1063
32 (0.646)	|0.445	0.097	0.102|
12 (0.231)	|0.149	0.053	0.029|
34 (0.122)	|0.089	0.031	0.000|
Multiallelic Dprime: 0.106
BLOCK 231.  MARKERS: 1067 1068
12 (0.683)	|0.581	0.073	0.029|
14 (0.182)	|0.152	0.028	0.000|
24 (0.130)	|0.114	0.014	0.002|
Multiallelic Dprime: 0.066
BLOCK 232.  MARKERS: 1069 1070 1071
433 (0.851)	|0.727	0.102	0.020|
221 (0.117)	|0.091	0.020	0.005|
223 (0.032)	|0.030	0.003	0.000|
Multiallelic Dprime: 0.061
BLOCK 233.  MARKERS: 1072 1073
14 (0.847)	|0.471	0.182	0.066	0.121|
32 (0.125)	|0.019	0.025	0.077	0.004|
12 (0.025)	|0.005	0.008	0.001	0.010|
Multiallelic Dprime: 0.465
BLOCK 234.  MARKERS: 1075 1076 1077 1078 1079
12114 (0.497)	|0.479	0.011	0.009|
12332 (0.214)	|0.097	0.069	0.043|
24332 (0.144)	|0.034	0.066	0.043|
22332 (0.135)	|0.129	0.003	0.002|
Multiallelic Dprime: 0.706
BLOCK 235.  MARKERS: 1080 1081
32 (0.742)	|0.561	0.112	0.064	0.004|
43 (0.150)	|0.120	0.026	0.004	0.000|
33 (0.102)	|0.028	0.029	0.032	0.013|
Multiallelic Dprime: 0.222
BLOCK 236.  MARKERS: 1085 1086 1087
243 (0.716)	|0.318	0.272	0.126|
143 (0.168)	|0.064	0.088	0.016|
121 (0.100)	|0.023	0.029	0.048|
141 (0.016)	|0.006	0.007	0.004|
Multiallelic Dprime: 0.166
BLOCK 237.  MARKERS: 1089 1090
32 (0.409)	|0.194	0.097	0.118|
22 (0.396)	|0.207	0.119	0.069|
24 (0.195)	|0.091	0.062	0.042|
Multiallelic Dprime: 0.091
BLOCK 238.  MARKERS: 1094 1095 1096
232 (0.492)	|0.275	0.200	0.017|
332 (0.278)	|0.190	0.087	0.002|
314 (0.230)	|0.148	0.079	0.004|
Multiallelic Dprime: 0.134
BLOCK 239.  MARKERS: 1097 1098
32 (0.612)	|0.303	0.190	0.113|
14 (0.365)	|0.204	0.109	0.050|
12 (0.023)	|0.010	0.006	0.006|
Multiallelic Dprime: 0.075
BLOCK 240.  MARKERS: 1099 1100 1101 1102
4323 (0.517)	|0.303	0.151	0.063|
3223 (0.305)	|0.149	0.129	0.027|
3231 (0.170)	|0.133	0.010	0.027|
Multiallelic Dprime: 0.149
BLOCK 241.  MARKERS: 1105 1106
21 (0.592)	|0.295	0.213	0.085|
22 (0.290)	|0.249	0.013	0.028|
12 (0.117)	|0.050	0.000	0.068|
Multiallelic Dprime: 0.504
BLOCK 242.  MARKERS: 1107 1108
24 (0.594)	|0.250	0.329	0.016|
44 (0.224)	|0.225	0.000	0.000|
21 (0.181)	|0.005	0.000	0.173|
Multiallelic Dprime: 0.740
BLOCK 243.  MARKERS: 1109 1110
32 (0.480)	|0.242	0.238|
14 (0.329)	|0.299	0.030|
34 (0.191)	|0.149	0.042|
Multiallelic Dprime: 0.551
BLOCK 244.  MARKERS: 1112 1113
43 (0.688)	|0.384	0.140	0.090	0.076|
34 (0.311)	|0.184	0.043	0.038	0.046|
Multiallelic Dprime: 0.096
BLOCK 245.  MARKERS: 1118 1119 1120
114 (0.569)	|0.374	0.186	0.004|
312 (0.183)	|0.109	0.065	0.006|
332 (0.127)	|0.063	0.056	0.008|
112 (0.122)	|0.068	0.051	0.003|
Multiallelic Dprime: 0.103
BLOCK 246.  MARKERS: 1125 1126 1127
324 (0.614)	|0.185	0.331	0.094|
242 (0.357)	|0.286	0.047	0.023|
342 (0.021)	|0.018	0.003	0.000|
Multiallelic Dprime: 0.616
BLOCK 247.  MARKERS: 1129 1130
34 (0.492)	|0.355	0.109	0.029|
12 (0.384)	|0.323	0.053	0.008|
32 (0.118)	|0.099	0.015	0.004|
Multiallelic Dprime: 0.271
BLOCK 248.  MARKERS: 1133 1134
33 (0.781)	|0.461	0.212	0.101|
41 (0.177)	|0.109	0.043	0.023|
31 (0.042)	|0.024	0.013	0.005|
Multiallelic Dprime: 0.043
BLOCK 249.  MARKERS: 1140 1141 1142
141 (0.595)	|0.326	0.159	0.110|
113 (0.268)	|0.120	0.104	0.044|
313 (0.129)	|0.065	0.046	0.018|
Multiallelic Dprime: 0.106
BLOCK 250.  MARKERS: 1146 1147 1148 1149
3132 (0.515)	|0.412	0.035	0.066|
3324 (0.312)	|0.022	0.289	0.000|
1132 (0.173)	|0.019	0.082	0.069|
Multiallelic Dprime: 0.721
BLOCK 251.  MARKERS: 1151 1152 1153
112 (0.455)	|0.219	0.234|
113 (0.406)	|0.303	0.104|
343 (0.135)	|0.003	0.131|
Multiallelic Dprime: 0.355
BLOCK 252.  MARKERS: 1154 1155
41 (0.531)	|0.246	0.208	0.018	0.015	0.015	0.013|
33 (0.469)	|0.374	0.079	0.000	0.000	0.000	0.001|
Multiallelic Dprime: 0.509
BLOCK 253.  MARKERS: 1156 1157 1158 1159 1160 1161 1162 1163
24434434 (0.618)	|0.341	0.168	0.109|
42212212 (0.289)	|0.154	0.084	0.051|
42214434 (0.016)	|0.007	0.005	0.005|
24432234 (0.015)	|0.006	0.009	0.000|
42214212 (0.015)	|0.007	0.004	0.004|
22234234 (0.013)	|0.009	0.002	0.003|
Multiallelic Dprime: 0.039
BLOCK 254.  MARKERS: 1165 1166
23 (0.536)	|0.192	0.274	0.064	0.002|
44 (0.283)	|0.177	0.072	0.028	0.005|
24 (0.181)	|0.050	0.033	0.063	0.035|
Multiallelic Dprime: 0.332
BLOCK 255.  MARKERS: 1168 1169 1170 1171
4143 (0.419)	|0.406	0.003	0.008|
4141 (0.380)	|0.003	0.378	0.000|
1323 (0.155)	|0.003	0.002	0.150|
4123 (0.042)	|0.040	0.002	0.001|
Multiallelic Dprime: 0.964
BLOCK 256.  MARKERS: 1172 1173 1174 1175
3422 (0.451)	|0.300	0.077	0.074|
1242 (0.389)	|0.289	0.050	0.051|
1244 (0.158)	|0.107	0.029	0.021|
Multiallelic Dprime: 0.100
BLOCK 257.  MARKERS: 1181 1182
43 (0.697)	|0.393	0.298|
23 (0.156)	|0.100	0.054|
22 (0.147)	|0.079	0.068|
Multiallelic Dprime: 0.064
BLOCK 258.  MARKERS: 1183 1184 1185
344 (0.571)	|0.395	0.083	0.093|
222 (0.421)	|0.263	0.091	0.068|
Multiallelic Dprime: 0.088
BLOCK 259.  MARKERS: 1190 1191
41 (0.663)	|0.451	0.120	0.092|
23 (0.174)	|0.065	0.080	0.028|
43 (0.163)	|0.081	0.033	0.049|
Multiallelic Dprime: 0.240
BLOCK 260.  MARKERS: 1194 1195
42 (0.597)	|0.597	0.000|
41 (0.233)	|0.005	0.228|
21 (0.169)	|0.000	0.169|
Multiallelic Dprime: 0.992
BLOCK 261.  MARKERS: 1197 1198
44 (0.602)	|0.566	0.035	0.000|
21 (0.398)	|0.198	0.169	0.032|
Multiallelic Dprime: 0.751
BLOCK 262.  MARKERS: 1199 1200
12 (0.765)	|0.671	0.016	0.074	0.001|
33 (0.204)	|0.033	0.145	0.003	0.024|
13 (0.032)	|0.000	0.000	0.000	0.031|
Multiallelic Dprime: 0.819
BLOCK 263.  MARKERS: 1202 1203 1204 1205 1206
34412 (0.704)	|0.304	0.213	0.186|
12333 (0.161)	|0.119	0.023	0.019|
32412 (0.077)	|0.049	0.016	0.009|
32432 (0.056)	|0.052	0.004	0.000|
Multiallelic Dprime: 0.483
BLOCK 264.  MARKERS: 1207 1208
22 (0.526)	|0.368	0.140	0.008|
42 (0.257)	|0.226	0.024	0.003|
24 (0.215)	|0.202	0.013	0.000|
Multiallelic Dprime: 0.550
BLOCK 265.  MARKERS: 1210 1211 1212 1213 1214
31442 (0.799)	|0.727	0.025	0.048|
13224 (0.177)	|0.076	0.097	0.004|
31424 (0.011)	|0.003	0.000	0.009|
Multiallelic Dprime: 0.511
BLOCK 266.  MARKERS: 1216 1217
44 (0.809)	|0.558	0.212	0.028	0.008|
22 (0.121)	|0.118	0.003	0.000	0.000|
42 (0.068)	|0.045	0.003	0.018	0.002|
Multiallelic Dprime: 0.588
BLOCK 267.  MARKERS: 1219 1220 1221
444 (0.723)	|0.461	0.155	0.085	0.019|
222 (0.218)	|0.136	0.022	0.055	0.004|
224 (0.046)	|0.033	0.002	0.005	0.007|
244 (0.010)	|0.009	0.000	0.000	0.000|
Multiallelic Dprime: 0.156
BLOCK 268.  MARKERS: 1225 1226 1227
212 (0.641)	|0.616	0.026	0.000|
331 (0.180)	|0.010	0.171	0.000|
232 (0.144)	|0.143	0.000	0.000|
231 (0.030)	|0.012	0.006	0.013|
Multiallelic Dprime: 0.847
BLOCK 269.  MARKERS: 1228 1229
32 (0.783)	|0.522	0.243	0.018|
14 (0.203)	|0.075	0.015	0.113|
34 (0.013)	|0.005	0.000	0.008|
Multiallelic Dprime: 0.534
BLOCK 270.  MARKERS: 1230 1231
22 (0.602)	|0.500	0.085	0.018|
24 (0.258)	|0.176	0.061	0.021|
32 (0.139)	|0.123	0.016	0.000|
Multiallelic Dprime: 0.201
BLOCK 271.  MARKERS: 1232 1233
14 (0.798)	|0.761	0.027	0.006|
32 (0.162)	|0.022	0.093	0.047|
12 (0.039)	|0.033	0.006	0.000|
Multiallelic Dprime: 0.753
BLOCK 272.  MARKERS: 1234 1235 1236 1237 1238
42113 (0.817)	|0.785	0.032|
14332 (0.126)	|0.088	0.038|
12113 (0.053)	|0.022	0.031|
Multiallelic Dprime: 0.567
BLOCK 273.  MARKERS: 1241 1242
11 (0.898)	|0.788	0.107|
33 (0.102)	|0.083	0.019|
Multiallelic Dprime: 0.072
BLOCK 274.  MARKERS: 1245 1246 1247
241 (0.871)	|0.514	0.137	0.085	0.070	0.019	0.019|
333 (0.126)	|0.065	0.013	0.013	0.025	0.006	0.002|
Multiallelic Dprime: 0.149
BLOCK 275.  MARKERS: 1256 1257 1258 1259 1260 1261 1262 1263 1264 1265 1266 1267 1268 1269 1270 1271 1272 1273
432432213212422333 (0.579)	|0.217	0.361|
332122431232241111 (0.151)	|0.140	0.010|
414431233434221131 (0.098)	|0.049	0.049|
332422431232241111 (0.094)	|0.065	0.028|
332422431232241131 (0.025)	|0.017	0.007|
432432213212422331 (0.021)	|0.017	0.004|
Multiallelic Dprime: 0.478
BLOCK 276.  MARKERS: 1274 1275
24 (0.524)	|0.487	0.038	0.000|
12 (0.471)	|0.014	0.329	0.127|
Multiallelic Dprime: 0.899
BLOCK 277.  MARKERS: 1276 1277 1278
124 (0.498)	|0.068	0.266	0.157	0.007|
132 (0.370)	|0.297	0.069	0.003	0.000|
332 (0.130)	|0.011	0.008	0.004	0.106|
Multiallelic Dprime: 0.699
BLOCK 278.  MARKERS: 1279 1280 1281 1282
3313 (0.376)	|0.111	0.137	0.081	0.005	0.043|
3311 (0.343)	|0.235	0.021	0.072	0.008	0.006|
1411 (0.163)	|0.009	0.033	0.006	0.116	0.002|
3323 (0.113)	|0.011	0.100	0.002	0.000	0.000|
Multiallelic Dprime: 0.521
BLOCK 279.  MARKERS: 1283 1284 1285 1286
2312 (0.366)	|0.366	0.000|
2333 (0.291)	|0.000	0.287|
2232 (0.162)	|0.140	0.021|
4333 (0.131)	|0.000	0.129|
2332 (0.050)	|0.046	0.000|
Multiallelic Dprime: 0.951
BLOCK 280.  MARKERS: 1287 1288 1289
133 (0.552)	|0.327	0.220|
311 (0.436)	|0.357	0.077|
Multiallelic Dprime: 0.415
BLOCK 281.  MARKERS: 1290 1291
31 (0.696)	|0.534	0.123	0.039|
13 (0.297)	|0.237	0.038	0.022|
Multiallelic Dprime: 0.115
BLOCK 282.  MARKERS: 1307 1308
22 (0.777)	|0.433	0.207	0.135|
44 (0.161)	|0.089	0.045	0.026|
24 (0.062)	|0.026	0.027	0.008|
Multiallelic Dprime: 0.062
BLOCK 283.  MARKERS: 1314 1315
44 (0.549)	|0.341	0.109	0.050	0.044|
24 (0.278)	|0.160	0.084	0.025	0.006|
22 (0.168)	|0.132	0.018	0.006	0.013|
Multiallelic Dprime: 0.153
BLOCK 284.  MARKERS: 1319 1320 1321
144 (0.635)	|0.599	0.000	0.036|
222 (0.214)	|0.000	0.214	0.000|
224 (0.080)	|0.041	0.000	0.039|
124 (0.062)	|0.060	0.000	0.002|
Multiallelic Dprime: 0.824
BLOCK 285.  MARKERS: 1322 1323 1324
231 (0.707)	|0.617	0.072	0.006	0.007|
414 (0.216)	|0.072	0.129	0.008	0.007|
434 (0.078)	|0.005	0.067	0.005	0.000|
Multiallelic Dprime: 0.607
BLOCK 286.  MARKERS: 1326 1327 1328 1329 1330
44233 (0.695)	|0.398	0.173	0.123|
21421 (0.268)	|0.154	0.066	0.048|
21423 (0.019)	|0.012	0.005	0.002|
21433 (0.014)	|0.011	0.003	0.000|
Multiallelic Dprime: 0.028
BLOCK 287.  MARKERS: 1343 1344
12 (0.578)	|0.448	0.097	0.031|
34 (0.246)	|0.217	0.029	0.000|
14 (0.174)	|0.053	0.122	0.000|
Multiallelic Dprime: 0.398
BLOCK 288.  MARKERS: 1346 1347
22 (0.720)	|0.326	0.393	0.000|
41 (0.248)	|0.147	0.046	0.055|
42 (0.032)	|0.030	0.002	0.000|
Multiallelic Dprime: 0.457
BLOCK 289.  MARKERS: 1349 1350
13 (0.503)	|0.108	0.244	0.151	0.001|
31 (0.441)	|0.410	0.008	0.016	0.007|
33 (0.056)	|0.005	0.000	0.000	0.050|
Multiallelic Dprime: 0.813
BLOCK 290.  MARKERS: 1351 1352 1353 1354
3211 (0.522)	|0.474	0.048|
2431 (0.252)	|0.064	0.188|
2433 (0.169)	|0.000	0.168|
2231 (0.058)	|0.006	0.053|
Multiallelic Dprime: 0.766
BLOCK 291.  MARKERS: 1355 1356
23 (0.543)	|0.370	0.107	0.061|
14 (0.457)	|0.345	0.079	0.033|
Multiallelic Dprime: 0.131
BLOCK 292.  MARKERS: 1358 1359
12 (0.715)	|0.361	0.209	0.145|
44 (0.186)	|0.118	0.045	0.023|
14 (0.094)	|0.022	0.040	0.032|
Multiallelic Dprime: 0.092
BLOCK 293.  MARKERS: 1363 1364
44 (0.502)	|0.331	0.110	0.043|
34 (0.296)	|0.200	0.059	0.033|
32 (0.202)	|0.148	0.041	0.013|
Multiallelic Dprime: 0.055
BLOCK 294.  MARKERS: 1365 1366 1367 1368 1369
12132 (0.681)	|0.439	0.131	0.110|
33213 (0.210)	|0.147	0.051	0.012|
13233 (0.087)	|0.078	0.004	0.005|
Multiallelic Dprime: 0.257
BLOCK 295.  MARKERS: 1371 1372
32 (0.682)	|0.312	0.145	0.226|
12 (0.187)	|0.084	0.082	0.021|
34 (0.131)	|0.028	0.081	0.022|
Multiallelic Dprime: 0.308
BLOCK 296.  MARKERS: 1373 1374 1375
312 (0.423)	|0.267	0.155|
332 (0.308)	|0.208	0.100|
114 (0.269)	|0.189	0.080|
Multiallelic Dprime: 0.068
BLOCK 297.  MARKERS: 1377 1378
34 (0.663)	|0.287	0.232	0.144|
21 (0.336)	|0.157	0.115	0.063|
Multiallelic Dprime: 0.042
BLOCK 298.  MARKERS: 1382 1383
32 (0.444)	|0.163	0.256	0.028|
42 (0.347)	|0.195	0.040	0.110|
33 (0.208)	|0.002	0.064	0.142|
Multiallelic Dprime: 0.423
BLOCK 299.  MARKERS: 1384 1385
14 (0.361)	|0.234	0.124	0.003|
12 (0.359)	|0.233	0.122	0.003|
32 (0.280)	|0.166	0.110	0.004|
Multiallelic Dprime: 0.047
BLOCK 300.  MARKERS: 1394 1395
22 (0.633)	|0.343	0.206	0.003	0.000	0.071	0.000	0.000|
11 (0.357)	|0.053	0.002	0.185	0.091	0.000	0.013	0.011|
21 (0.010)	|0.000	0.000	0.000	0.000	0.000	0.000	0.000|
Multiallelic Dprime: 0.841
BLOCK 301.  MARKERS: 1396 1397 1398 1399 1400 1401 1402 1403 1404
222122444 (0.396)	|0.182	0.099	0.115|
244344243 (0.208)	|0.194	0.013	0.001|
422122424 (0.187)	|0.144	0.037	0.006|
422122444 (0.092)	|0.055	0.016	0.019|
244322244 (0.070)	|0.035	0.025	0.011|
244322443 (0.013)	|0.002	0.001	0.009|
222122443 (0.011)	|0.001	0.010	0.000|
Multiallelic Dprime: 0.410
BLOCK 302.  MARKERS: 1406 1407
21 (0.626)	|0.411	0.121	0.094|
24 (0.204)	|0.098	0.102	0.003|
44 (0.169)	|0.054	0.106	0.010|
Multiallelic Dprime: 0.356
BLOCK 303.  MARKERS: 1409 1410 1411
243 (0.564)	|0.552	0.000	0.000	0.013|
422 (0.329)	|0.000	0.317	0.007	0.004|
223 (0.106)	|0.000	0.000	0.099	0.007|
Multiallelic Dprime: 0.974
BLOCK 304.  MARKERS: 1412 1413 1414
331 (0.552)	|0.423	0.120|
313 (0.316)	|0.310	0.006|
433 (0.106)	|0.105	0.001|
333 (0.024)	|0.021	0.001|
Multiallelic Dprime: 0.862
BLOCK 305.  MARKERS: 1416 1417
33 (0.861)	|0.616	0.244|
11 (0.128)	|0.096	0.031|
Multiallelic Dprime: 0.130
BLOCK 306.  MARKERS: 1420 1421
12 (0.719)	|0.457	0.093	0.093	0.044	0.017	0.012|
44 (0.279)	|0.145	0.050	0.045	0.010	0.024	0.002|
Multiallelic Dprime: 0.149
BLOCK 307.  MARKERS: 1425 1426 1427 1428 1429 1430
243323 (0.604)	|0.360	0.019	0.099	0.000	0.059	0.000	0.037	0.000	0.013	0.002|
222232 (0.143)	|0.012	0.000	0.000	0.081	0.000	0.042	0.000	0.000	0.000	0.000|
442323 (0.138)	|0.008	0.116	0.001	0.000	0.005	0.000	0.000	0.001	0.000	0.000|
222223 (0.055)	|0.043	0.000	0.000	0.000	0.001	0.000	0.000	0.000	0.000	0.010|
242323 (0.041)	|0.001	0.005	0.000	0.000	0.000	0.000	0.000	0.033	0.000	0.000|
243232 (0.014)	|0.000	0.004	0.000	0.009	0.000	0.000	0.000	0.000	0.000	0.000|
Multiallelic Dprime: 0.808
BLOCK 308.  MARKERS: 1431 1432 1433 1434 1435 1436 1437 1438 1439 1440 1441 1442 1443 1444 1445 1446 1447 1448
231343332431222224 (0.427)	|0.264	0.088	0.071|
231323412431421234 (0.145)	|0.083	0.031	0.030|
231123334233412234 (0.100)	|0.081	0.012	0.006|
413321332213412432 (0.091)	|0.044	0.037	0.010|
231123334233412232 (0.066)	|0.057	0.000	0.009|
413323332213412432 (0.043)	|0.020	0.005	0.017|
231321332213412432 (0.037)	|0.013	0.002	0.023|
231323332433222234 (0.035)	|0.020	0.012	0.003|
231323332213412432 (0.013)	|0.008	0.000	0.005|
231343332431222232 (0.012)	|0.002	0.002	0.008|
Multiallelic Dprime: 0.200
BLOCK 309.  MARKERS: 1451 1452 1453
222 (0.612)	|0.210	0.120	0.159	0.089	0.027|
141 (0.194)	|0.047	0.046	0.026	0.043	0.030|
142 (0.189)	|0.063	0.055	0.036	0.028	0.006|
Multiallelic Dprime: 0.157
BLOCK 310.  MARKERS: 1457 1458 1459 1460 1461 1462
123332 (0.321)	|0.163	0.114	0.036	0.003|
331332 (0.225)	|0.153	0.052	0.013	0.003|
131332 (0.219)	|0.112	0.057	0.041	0.009|
133424 (0.162)	|0.095	0.059	0.009	0.000|
133332 (0.061)	|0.036	0.011	0.015	0.000|
Multiallelic Dprime: 0.152
BLOCK 311.  MARKERS: 1466 1467 1468
232 (0.567)	|0.439	0.126|
243 (0.295)	|0.214	0.079|
443 (0.116)	|0.094	0.022|
242 (0.015)	|0.010	0.004|
Multiallelic Dprime: 0.067
BLOCK 312.  MARKERS: 1473 1474
31 (0.761)	|0.644	0.117|
13 (0.234)	|0.209	0.024|
Multiallelic Dprime: 0.280
BLOCK 313.  MARKERS: 1478 1479
31 (0.856)	|0.707	0.132	0.016|
13 (0.142)	|0.035	0.018	0.090|
Multiallelic Dprime: 0.612
BLOCK 314.  MARKERS: 1480 1481 1482
133 (0.743)	|0.271	0.231	0.177	0.032	0.030|
113 (0.150)	|0.036	0.009	0.012	0.082	0.011|
314 (0.105)	|0.052	0.001	0.049	0.002	0.001|
Multiallelic Dprime: 0.352
BLOCK 315.  MARKERS: 1483 1484 1485 1486
1132 (0.358)	|0.348	0.000	0.014|
4132 (0.243)	|0.241	0.000	0.000|
1332 (0.240)	|0.003	0.217	0.016|
1114 (0.116)	|0.019	0.097	0.000|
1134 (0.042)	|0.029	0.014	0.000|
Multiallelic Dprime: 0.882
BLOCK 316.  MARKERS: 1487 1488
13 (0.641)	|0.537	0.103|
31 (0.326)	|0.288	0.037|
33 (0.030)	|0.030	0.000|
Multiallelic Dprime: 0.254
BLOCK 317.  MARKERS: 1489 1490
42 (0.856)	|0.435	0.417|
24 (0.140)	|0.093	0.047|
Multiallelic Dprime: 0.281
BLOCK 318.  MARKERS: 1491 1492
43 (0.530)	|0.313	0.207	0.010|
21 (0.464)	|0.183	0.281	0.000|
Multiallelic Dprime: 0.226
BLOCK 319.  MARKERS: 1494 1495 1496 1497
1414 (0.496)	|0.213	0.184	0.098|
3232 (0.494)	|0.202	0.189	0.099|
3414 (0.010)	|0.005	0.004	0.002|
Multiallelic Dprime: 0.019
BLOCK 320.  MARKERS: 1499 1500
23 (0.419)	|0.313	0.068	0.036|
44 (0.377)	|0.265	0.073	0.037|
43 (0.199)	|0.149	0.026	0.024|
Multiallelic Dprime: 0.067
BLOCK 321.  MARKERS: 1503 1504
22 (0.731)	|0.445	0.286	0.000|
23 (0.168)	|0.144	0.000	0.024|
43 (0.098)	|0.014	0.000	0.084|
Multiallelic Dprime: 0.495
BLOCK 322.  MARKERS: 1505 1506
21 (0.605)	|0.425	0.074	0.109|
23 (0.287)	|0.018	0.265	0.002|
31 (0.108)	|0.108	0.000	0.000|
Multiallelic Dprime: 0.698
BLOCK 323.  MARKERS: 1507 1508
31 (0.550)	|0.299	0.187	0.064|
13 (0.339)	|0.317	0.021	0.001|
11 (0.111)	|0.067	0.010	0.034|
Multiallelic Dprime: 0.592
BLOCK 324.  MARKERS: 1509 1510
21 (0.683)	|0.353	0.236	0.031	0.065|
41 (0.217)	|0.005	0.004	0.206	0.000|
23 (0.100)	|0.000	0.000	0.000	0.097|
Multiallelic Dprime: 0.874
BLOCK 325.  MARKERS: 1511 1512 1513 1514
3212 (0.356)	|0.314	0.031	0.006|
1234 (0.240)	|0.069	0.084	0.087|
1412 (0.237)	|0.173	0.057	0.004|
1212 (0.162)	|0.103	0.011	0.048|
Multiallelic Dprime: 0.463
BLOCK 326.  MARKERS: 1516 1517 1518 1519
4344 (0.662)	|0.252	0.209	0.200|
3112 (0.184)	|0.044	0.069	0.069|
4112 (0.145)	|0.121	0.018	0.003|
Multiallelic Dprime: 0.254
BLOCK 327.  MARKERS: 1520 1521 1522 1523
4424 (0.420)	|0.253	0.040	0.127|
4422 (0.296)	|0.221	0.052	0.017|
1242 (0.277)	|0.137	0.133	0.005|
Multiallelic Dprime: 0.321
BLOCK 328.  MARKERS: 1525 1526 1527 1528 1529
33142 (0.614)	|0.286	0.145	0.162	0.019|
11124 (0.227)	|0.129	0.034	0.028	0.035|
11324 (0.149)	|0.040	0.084	0.009	0.015|
Multiallelic Dprime: 0.252
BLOCK 329.  MARKERS: 1531 1532 1533 1534
1333 (0.459)	|0.387	0.072|
3121 (0.265)	|0.107	0.159|
1131 (0.201)	|0.159	0.042|
3131 (0.070)	|0.045	0.024|
Multiallelic Dprime: 0.398
BLOCK 330.  MARKERS: 1537 1538
11 (0.701)	|0.310	0.067	0.152	0.096	0.071|
33 (0.299)	|0.105	0.133	0.020	0.011	0.027|
Multiallelic Dprime: 0.354
BLOCK 331.  MARKERS: 1540 1541 1542 1543
4134 (0.416)	|0.373	0.039	0.000|
3332 (0.199)	|0.023	0.175	0.000|
4314 (0.172)	|0.001	0.172	0.000|
4334 (0.107)	|0.005	0.006	0.095|
3334 (0.097)	|0.009	0.000	0.089|
Multiallelic Dprime: 0.866
BLOCK 332.  MARKERS: 1544 1545
12 (0.413)	|0.355	0.021	0.035|
14 (0.403)	|0.094	0.185	0.125|
42 (0.184)	|0.147	0.000	0.037|
Multiallelic Dprime: 0.611
BLOCK 333.  MARKERS: 1546 1547
23 (0.595)	|0.368	0.207	0.022|
21 (0.207)	|0.000	0.027	0.179|
43 (0.197)	|0.013	0.140	0.043|
Multiallelic Dprime: 0.625
BLOCK 334.  MARKERS: 1548 1549
12 (0.381)	|0.057	0.199	0.013	0.113|
14 (0.375)	|0.354	0.011	0.009	0.003|
24 (0.244)	|0.043	0.038	0.142	0.020|
Multiallelic Dprime: 0.738
BLOCK 335.  MARKERS: 1550 1551 1552
341 (0.451)	|0.270	0.181|
322 (0.247)	|0.166	0.081|
321 (0.165)	|0.095	0.069|
122 (0.135)	|0.078	0.057|
Multiallelic Dprime: 0.066
BLOCK 336.  MARKERS: 1557 1558
23 (0.609)	|0.308	0.000	0.301|
11 (0.391)	|0.066	0.325	0.000|
Multiallelic Dprime: 0.832
BLOCK 337.  MARKERS: 1559 1560 1561 1562 1563 1564
134224 (0.374)	|0.190	0.107	0.076|
411433 (0.324)	|0.109	0.151	0.065|
411233 (0.299)	|0.127	0.096	0.077|
Multiallelic Dprime: 0.126
BLOCK 338.  MARKERS: 1566 1567
32 (0.428)	|0.398	0.027|
12 (0.353)	|0.285	0.066|
14 (0.219)	|0.000	0.217|
Multiallelic Dprime: 0.700
BLOCK 339.  MARKERS: 1568 1569
23 (0.683)	|0.244	0.154	0.152	0.135|
44 (0.310)	|0.115	0.083	0.073	0.039|
Multiallelic Dprime: 0.075
BLOCK 340.  MARKERS: 1575 1576 1577
313 (0.361)	|0.186	0.000	0.166	0.006	0.000|
111 (0.238)	|0.002	0.235	0.000	0.000	0.000|
311 (0.227)	|0.006	0.070	0.000	0.148	0.000|
331 (0.175)	|0.132	0.011	0.000	0.000	0.033|
Multiallelic Dprime: 0.802
BLOCK 341.  MARKERS: 1579 1580 1581 1582
1423 (0.328)	|0.195	0.009	0.123|
1421 (0.312)	|0.187	0.125	0.003|
3423 (0.166)	|0.152	0.006	0.008|
1341 (0.157)	|0.156	0.000	0.000|
1441 (0.032)	|0.027	0.006	0.000|
Multiallelic Dprime: 0.537
BLOCK 342.  MARKERS: 1584 1585 1586
213 (0.719)	|0.320	0.226	0.170|
413 (0.147)	|0.051	0.071	0.025|
244 (0.134)	|0.061	0.041	0.030|
Multiallelic Dprime: 0.108
BLOCK 343.  MARKERS: 1587 1588 1589 1590
1314 (0.432)	|0.253	0.131	0.049|
1214 (0.339)	|0.214	0.079	0.043|
4232 (0.224)	|0.162	0.041	0.021|
Multiallelic Dprime: 0.111
BLOCK 344.  MARKERS: 1597 1598
32 (0.630)	|0.540	0.090|
12 (0.253)	|0.228	0.024|
14 (0.115)	|0.108	0.007|
Multiallelic Dprime: 0.299
BLOCK 345.  MARKERS: 1600 1601
33 (0.878)	|0.458	0.324	0.096|
11 (0.122)	|0.067	0.045	0.008|
Multiallelic Dprime: 0.082
BLOCK 346.  MARKERS: 1606 1607
32 (0.525)	|0.211	0.101	0.135	0.078|
34 (0.369)	|0.130	0.152	0.033	0.054|
14 (0.104)	|0.015	0.023	0.053	0.013|
Multiallelic Dprime: 0.213
BLOCK 347.  MARKERS: 1614 1615 1616
241 (0.355)	|0.334	0.020|
223 (0.278)	|0.133	0.145|
243 (0.220)	|0.138	0.082|
443 (0.145)	|0.116	0.029|
Multiallelic Dprime: 0.449
BLOCK 348.  MARKERS: 1618 1619
12 (0.724)	|0.472	0.125	0.109|
31 (0.274)	|0.202	0.030	0.035|
Multiallelic Dprime: 0.201
BLOCK 349.  MARKERS: 1620 1621 1622 1623 1624 1625 1626 1627 1628 1629
1333323442 (0.674)	|0.441	0.134	0.101|
4124141224 (0.157)	|0.098	0.042	0.017|
1333323422 (0.147)	|0.097	0.030	0.020|
Multiallelic Dprime: 0.043
BLOCK 350.  MARKERS: 1630 1631
22 (0.650)	|0.471	0.056	0.123|
32 (0.209)	|0.024	0.161	0.022|
24 (0.141)	|0.053	0.069	0.019|
Multiallelic Dprime: 0.556
BLOCK 351.  MARKERS: 1634 1635
44 (0.548)	|0.462	0.070	0.015|
22 (0.286)	|0.001	0.088	0.196|
24 (0.164)	|0.000	0.156	0.010|
Multiallelic Dprime: 0.798
BLOCK 352.  MARKERS: 1636 1637
12 (0.461)	|0.372	0.090	0.002|
21 (0.314)	|0.000	0.023	0.292|
22 (0.223)	|0.013	0.209	0.000|
Multiallelic Dprime: 0.855
BLOCK 353.  MARKERS: 1638 1639
34 (0.384)	|0.253	0.131|
24 (0.321)	|0.223	0.097|
32 (0.295)	|0.222	0.073|
Multiallelic Dprime: 0.086
BLOCK 354.  MARKERS: 1643 1644
41 (0.697)	|0.185	0.146	0.216	0.148|
23 (0.300)	|0.153	0.108	0.015	0.022|
Multiallelic Dprime: 0.415
BLOCK 355.  MARKERS: 1646 1647 1648
324 (0.340)	|0.160	0.119	0.062|
144 (0.255)	|0.117	0.077	0.061|
323 (0.232)	|0.097	0.081	0.053|
344 (0.169)	|0.074	0.047	0.048|
Multiallelic Dprime: 0.057
BLOCK 356.  MARKERS: 1652 1653
21 (0.448)	|0.262	0.177	0.007|
43 (0.323)	|0.237	0.083	0.000|
23 (0.226)	|0.213	0.009	0.003|
Multiallelic Dprime: 0.380
BLOCK 357.  MARKERS: 1654 1655 1656 1657 1658
12424 (0.713)	|0.334	0.229	0.098	0.036	0.014|
24242 (0.272)	|0.136	0.077	0.032	0.022	0.004|
22242 (0.010)	|0.004	0.000	0.004	0.002	0.002|
Multiallelic Dprime: 0.072
BLOCK 358.  MARKERS: 1660 1661 1662 1663 1664
13323 (0.479)	|0.253	0.168	0.050|
31343 (0.307)	|0.143	0.138	0.027|
13121 (0.134)	|0.060	0.049	0.024|
33323 (0.060)	|0.030	0.022	0.007|
11343 (0.018)	|0.009	0.008	0.002|
Multiallelic Dprime: 0.078
BLOCK 359.  MARKERS: 1667 1668 1669 1670
2223 (0.497)	|0.356	0.135|
4441 (0.385)	|0.242	0.140|
4223 (0.109)	|0.071	0.039|
Multiallelic Dprime: 0.112
BLOCK 360.  MARKERS: 1676 1677
32 (0.672)	|0.312	0.242	0.116|
14 (0.319)	|0.076	0.072	0.171|
Multiallelic Dprime: 0.361
BLOCK 361.  MARKERS: 1681 1682
43 (0.389)	|0.212	0.105	0.071|
33 (0.317)	|0.211	0.048	0.051|
34 (0.292)	|0.130	0.137	0.022|
Multiallelic Dprime: 0.193
BLOCK 362.  MARKERS: 1685 1686 1687
234 (0.551)	|0.493	0.057|
114 (0.291)	|0.268	0.023|
232 (0.145)	|0.065	0.080|
Multiallelic Dprime: 0.420
BLOCK 363.  MARKERS: 1689 1690
33 (0.835)	|0.562	0.195	0.048	0.017|
11 (0.164)	|0.141	0.011	0.000	0.010|
Multiallelic Dprime: 0.593
BLOCK 364.  MARKERS: 1691 1692 1693 1694 1695 1696 1697
4314234 (0.703)	|0.689	0.012	0.001|
3131412 (0.207)	|0.035	0.170	0.002|
3134414 (0.048)	|0.000	0.000	0.047|
4334414 (0.026)	|0.000	0.000	0.026|
Multiallelic Dprime: 0.909
BLOCK 365.  MARKERS: 1698 1699
23 (0.726)	|0.394	0.332|
41 (0.189)	|0.113	0.077|
43 (0.084)	|0.052	0.032|
Multiallelic Dprime: 0.100
BLOCK 366.  MARKERS: 1710 1711
33 (0.559)	|0.468	0.043	0.039|
11 (0.440)	|0.318	0.071	0.049|
Multiallelic Dprime: 0.272
BLOCK 367.  MARKERS: 1715 1716 1717 1718 1719 1720 1721
2321241 (0.786)	|0.458	0.325|
4113413 (0.113)	|0.043	0.071|
2313243 (0.089)	|0.031	0.058|
Multiallelic Dprime: 0.325
BLOCK 368.  MARKERS: 1723 1724
24 (0.537)	|0.364	0.026	0.027	0.098	0.000	0.008	0.000|
42 (0.459)	|0.002	0.191	0.091	0.010	0.102	0.024	0.017|
Multiallelic Dprime: 0.858
BLOCK 369.  MARKERS: 1725 1726 1727 1728 1729 1730 1731 1732 1733 1734 1735 1736 1737
1324211132323 (0.365)	|0.183	0.176	0.000	0.002|
3124242114233 (0.219)	|0.034	0.010	0.171	0.000|
3124242114223 (0.117)	|0.071	0.033	0.015	0.000|
1344211132323 (0.109)	|0.093	0.012	0.000	0.000|
3323411232324 (0.103)	|0.002	0.000	0.000	0.094|
3323411232323 (0.032)	|0.028	0.003	0.000	0.000|
1344212132323 (0.017)	|0.014	0.000	0.000	0.000|
Multiallelic Dprime: 0.631
BLOCK 370.  MARKERS: 1738 1739 1740 1741 1742 1743 1744 1745 1746
321231332 (0.437)	|0.272	0.075	0.062	0.028	0.002|
321211332 (0.237)	|0.117	0.068	0.050	0.000	0.002|
242434114 (0.203)	|0.066	0.063	0.031	0.018	0.026|
322234332 (0.106)	|0.062	0.016	0.028	0.000	0.000|
Multiallelic Dprime: 0.218
BLOCK 371.  MARKERS: 1748 1749 1750 1751 1752
42412 (0.521)	|0.189	0.295	0.034|
44412 (0.225)	|0.193	0.027	0.005|
22234 (0.173)	|0.011	0.004	0.158|
42234 (0.048)	|0.014	0.003	0.030|
42434 (0.030)	|0.030	0.000	0.000|
Multiallelic Dprime: 0.640
BLOCK 372.  MARKERS: 1754 1755 1756 1757 1758
42434 (0.438)	|0.181	0.187	0.071|
21112 (0.329)	|0.139	0.127	0.063|
42112 (0.229)	|0.120	0.107	0.003|
Multiallelic Dprime: 0.100
BLOCK 373.  MARKERS: 1759 1760
44 (0.441)	|0.162	0.100	0.093	0.078	0.007|
42 (0.422)	|0.147	0.069	0.096	0.084	0.017|
22 (0.137)	|0.031	0.048	0.017	0.037	0.000|
Multiallelic Dprime: 0.102
BLOCK 374.  MARKERS: 1763 1764 1765 1766 1767 1768 1769
3122232 (0.339)	|0.300	0.004	0.033|
3122214 (0.218)	|0.019	0.162	0.037|
4442132 (0.206)	|0.167	0.016	0.024|
3121232 (0.199)	|0.183	0.006	0.008|
3422232 (0.023)	|0.020	0.000	0.003|
Multiallelic Dprime: 0.632
BLOCK 375.  MARKERS: 1771 1772
24 (0.691)	|0.529	0.003	0.123	0.034	0.000|
42 (0.195)	|0.007	0.183	0.003	0.001	0.000|
44 (0.108)	|0.034	0.002	0.000	0.060	0.012|
Multiallelic Dprime: 0.809
BLOCK 376.  MARKERS: 1774 1775 1776 1777 1778
21411 (0.568)	|0.382	0.104	0.084|
43232 (0.192)	|0.173	0.014	0.005|
21231 (0.126)	|0.065	0.024	0.037|
43231 (0.095)	|0.085	0.007	0.002|
43411 (0.013)	|0.009	0.002	0.003|
Multiallelic Dprime: 0.345
BLOCK 377.  MARKERS: 1781 1782
11 (0.714)	|0.489	0.127	0.098|
33 (0.151)	|0.107	0.024	0.020|
13 (0.133)	|0.088	0.025	0.020|
Multiallelic Dprime: 0.019
BLOCK 378.  MARKERS: 1784 1785 1786
223 (0.686)	|0.642	0.041|
221 (0.176)	|0.051	0.124|
443 (0.138)	|0.042	0.097|
Multiallelic Dprime: 0.717
BLOCK 379.  MARKERS: 1788 1789
21 (0.735)	|0.546	0.095	0.066	0.026|
43 (0.262)	|0.201	0.018	0.043	0.000|
Multiallelic Dprime: 0.144
BLOCK 380.  MARKERS: 1790 1791 1792 1793
1223 (0.750)	|0.359	0.183	0.102	0.107|
3242 (0.112)	|0.069	0.021	0.019	0.003|
3142 (0.110)	|0.069	0.011	0.024	0.006|
1242 (0.026)	|0.006	0.011	0.006	0.003|
Multiallelic Dprime: 0.234
BLOCK 381.  MARKERS: 1796 1797 1798
121 (0.505)	|0.307	0.120	0.078|
323 (0.226)	|0.115	0.030	0.081|
123 (0.151)	|0.127	0.022	0.002|
343 (0.119)	|0.025	0.068	0.026|
Multiallelic Dprime: 0.242
BLOCK 382.  MARKERS: 1800 1801
14 (0.574)	|0.393	0.117	0.064|
12 (0.239)	|0.157	0.046	0.037|
32 (0.187)	|0.116	0.051	0.020|
Multiallelic Dprime: 0.057
BLOCK 383.  MARKERS: 1808 1809
14 (0.665)	|0.590	0.072	0.004|
34 (0.214)	|0.103	0.087	0.024|
32 (0.121)	|0.052	0.050	0.018|
Multiallelic Dprime: 0.489
BLOCK 384.  MARKERS: 1811 1812
41 (0.745)	|0.447	0.158	0.140|
23 (0.208)	|0.138	0.042	0.029|
43 (0.046)	|0.023	0.020	0.003|
Multiallelic Dprime: 0.112
BLOCK 385.  MARKERS: 1814 1815
32 (0.608)	|0.316	0.155	0.136|
34 (0.220)	|0.169	0.025	0.026|
14 (0.172)	|0.093	0.047	0.032|
Multiallelic Dprime: 0.239
BLOCK 386.  MARKERS: 1817 1818
12 (0.578)	|0.219	0.140	0.166	0.023	0.023|
32 (0.228)	|0.065	0.097	0.038	0.013	0.005|
14 (0.194)	|0.090	0.044	0.044	0.005	0.006|
Multiallelic Dprime: 0.146
BLOCK 387.  MARKERS: 1822 1823 1824 1825 1826
43322 (0.375)	|0.012	0.347	0.007|
21424 (0.281)	|0.221	0.028	0.029|
43444 (0.247)	|0.178	0.006	0.060|
41424 (0.040)	|0.040	0.000	0.000|
43424 (0.033)	|0.022	0.000	0.009|
Multiallelic Dprime: 0.747
BLOCK 388.  MARKERS: 1828 1829 1830 1831 1832 1833
134421 (0.488)	|0.340	0.118	0.026|
312342 (0.387)	|0.280	0.074	0.034|
112421 (0.110)	|0.060	0.039	0.008|
Multiallelic Dprime: 0.087
BLOCK 389.  MARKERS: 1835 1836 1837
313 (0.690)	|0.514	0.176|
231 (0.234)	|0.163	0.071|
213 (0.072)	|0.048	0.025|
Multiallelic Dprime: 0.061
BLOCK 390.  MARKERS: 1839 1840 1841
232 (0.728)	|0.430	0.299|
414 (0.270)	|0.071	0.199|
Multiallelic Dprime: 0.476
BLOCK 391.  MARKERS: 1842 1843
21 (0.502)	|0.412	0.088	0.002|
43 (0.498)	|0.073	0.208	0.215|
Multiallelic Dprime: 0.673
BLOCK 392.  MARKERS: 1844 1845 1846
431 (0.485)	|0.422	0.055	0.004|
211 (0.297)	|0.057	0.224	0.008|
433 (0.218)	|0.023	0.007	0.182|
Multiallelic Dprime: 0.750
BLOCK 393.  MARKERS: 1847 1848 1849
122 (0.503)	|0.256	0.129	0.118|
323 (0.287)	|0.162	0.079	0.046|
143 (0.194)	|0.116	0.033	0.044|
Multiallelic Dprime: 0.096
BLOCK 394.  MARKERS: 1852 1853 1854
124 (0.537)	|0.292	0.168	0.078|
342 (0.246)	|0.161	0.054	0.030|
122 (0.217)	|0.114	0.060	0.043|
Multiallelic Dprime: 0.105
BLOCK 395.  MARKERS: 1855 1856
43 (0.567)	|0.418	0.130	0.018|
31 (0.282)	|0.183	0.078	0.021|
33 (0.151)	|0.078	0.073	0.000|
Multiallelic Dprime: 0.161
BLOCK 396.  MARKERS: 1857 1858
31 (0.679)	|0.238	0.179	0.102	0.113	0.030	0.009|
13 (0.282)	|0.053	0.099	0.090	0.036	0.003	0.000|
33 (0.039)	|0.006	0.008	0.019	0.004	0.001	0.000|
Multiallelic Dprime: 0.257
BLOCK 397.  MARKERS: 1860 1861 1862 1863 1864
24321 (0.296)	|0.287	0.009|
24114 (0.285)	|0.208	0.074|
21114 (0.211)	|0.208	0.001|
44314 (0.154)	|0.052	0.100|
24314 (0.034)	|0.004	0.030|
24121 (0.010)	|0.011	0.000|
Multiallelic Dprime: 0.616
BLOCK 398.  MARKERS: 1865 1866
24 (0.781)	|0.302	0.251	0.216	0.012|
42 (0.214)	|0.159	0.029	0.021	0.003|
Multiallelic Dprime: 0.534
BLOCK 399.  MARKERS: 1868 1869 1870 1871
1442 (0.460)	|0.275	0.094	0.088|
2222 (0.281)	|0.206	0.058	0.016|
1444 (0.241)	|0.056	0.175	0.009|
2442 (0.017)	|0.014	0.004	0.000|
Multiallelic Dprime: 0.384
BLOCK 400.  MARKERS: 1874 1875 1876
221 (0.551)	|0.383	0.169|
213 (0.331)	|0.121	0.209|
321 (0.113)	|0.011	0.102|
Multiallelic Dprime: 0.424
BLOCK 401.  MARKERS: 1877 1878
41 (0.517)	|0.223	0.114	0.123	0.047	0.008|
33 (0.482)	|0.270	0.085	0.066	0.055	0.006|
Multiallelic Dprime: 0.153
BLOCK 402.  MARKERS: 1879 1880 1881 1882 1883
21344 (0.492)	|0.403	0.083	0.003|
43141 (0.199)	|0.169	0.024	0.005|
23141 (0.189)	|0.135	0.051	0.002|
23121 (0.102)	|0.024	0.077	0.001|
21341 (0.014)	|0.008	0.006	0.000|
Multiallelic Dprime: 0.320
BLOCK 403.  MARKERS: 1885 1886 1887
344 (0.740)	|0.732	0.007|
122 (0.240)	|0.077	0.164|
144 (0.011)	|0.011	0.000|
Multiallelic Dprime: 0.947
BLOCK 404.  MARKERS: 1888 1889 1890
414 (0.827)	|0.598	0.137	0.044	0.048|
133 (0.171)	|0.081	0.008	0.067	0.018|
Multiallelic Dprime: 0.376
BLOCK 405.  MARKERS: 1891 1892 1893
111 (0.678)	|0.361	0.139	0.177|
311 (0.145)	|0.053	0.081	0.009|
333 (0.111)	|0.041	0.024	0.046|
313 (0.066)	|0.053	0.007	0.006|
Multiallelic Dprime: 0.225
BLOCK 406.  MARKERS: 1894 1895
24 (0.507)	|0.372	0.019	0.005	0.100	0.010	0.002|
44 (0.251)	|0.026	0.181	0.005	0.005	0.000	0.034|
43 (0.239)	|0.032	0.016	0.132	0.015	0.039	0.003|
Multiallelic Dprime: 0.760
BLOCK 407.  MARKERS: 1896 1897 1898 1899 1900
42442 (0.432)	|0.277	0.093	0.002	0.054|
42224 (0.215)	|0.215	0.000	0.000	0.000|
24242 (0.141)	|0.000	0.080	0.056	0.000|
42222 (0.120)	|0.002	0.020	0.095	0.000|
42242 (0.050)	|0.006	0.000	0.003	0.041|
22242 (0.039)	|0.040	0.000	0.000	0.000|
Multiallelic Dprime: 0.639
BLOCK 408.  MARKERS: 1901 1902 1903 1904
4231 (0.542)	|0.455	0.073	0.015|
2312 (0.193)	|0.137	0.052	0.006|
4312 (0.156)	|0.016	0.134	0.004|
4212 (0.096)	|0.013	0.007	0.076|
Multiallelic Dprime: 0.554
BLOCK 409.  MARKERS: 1906 1907
31 (0.632)	|0.275	0.299	0.058|
33 (0.265)	|0.059	0.034	0.172|
21 (0.103)	|0.103	0.000	0.000|
Multiallelic Dprime: 0.495
BLOCK 410.  MARKERS: 1908 1909
22 (0.437)	|0.188	0.124	0.041	0.069	0.014|
44 (0.334)	|0.109	0.145	0.032	0.027	0.012|
24 (0.230)	|0.043	0.058	0.102	0.014	0.004|
Multiallelic Dprime: 0.247
BLOCK 411.  MARKERS: 1910 1911 1912 1913 1914
22231 (0.339)	|0.195	0.110	0.034|
22413 (0.327)	|0.118	0.135	0.074|
22213 (0.173)	|0.055	0.078	0.040|
43213 (0.111)	|0.026	0.046	0.040|
22233 (0.030)	|0.010	0.006	0.014|
Multiallelic Dprime: 0.186
BLOCK 412.  MARKERS: 1915 1916
34 (0.413)	|0.287	0.097	0.027|
32 (0.383)	|0.241	0.117	0.024|
12 (0.204)	|0.165	0.027	0.008|
Multiallelic Dprime: 0.143
BLOCK 413.  MARKERS: 1917 1918 1919
214 (0.693)	|0.490	0.007	0.054	0.140|
432 (0.241)	|0.014	0.121	0.104	0.000|
232 (0.059)	|0.011	0.046	0.000	0.000|
Multiallelic Dprime: 0.819
BLOCK 414.  MARKERS: 1920 1921 1922 1923
1321 (0.516)	|0.205	0.194	0.118|
1443 (0.176)	|0.085	0.073	0.017|
3321 (0.160)	|0.057	0.055	0.047|
1341 (0.141)	|0.060	0.055	0.026|
Multiallelic Dprime: 0.077
BLOCK 415.  MARKERS: 1925 1926
33 (0.410)	|0.340	0.066	0.005	0.000|
13 (0.382)	|0.059	0.279	0.019	0.024|
31 (0.207)	|0.011	0.003	0.189	0.000|
Multiallelic Dprime: 0.740
BLOCK 416.  MARKERS: 1928 1929 1930 1931
1212 (0.409)	|0.351	0.047	0.013|
1312 (0.346)	|0.087	0.253	0.007|
3341 (0.214)	|0.014	0.003	0.198|
1341 (0.024)	|0.000	0.004	0.017|
Multiallelic Dprime: 0.739
BLOCK 417.  MARKERS: 1932 1933 1934 1935 1936
22444 (0.455)	|0.073	0.210	0.117	0.005	0.018	0.012|
23232 (0.306)	|0.266	0.018	0.006	0.015	0.000	0.000|
42444 (0.236)	|0.006	0.021	0.093	0.107	0.000	0.000|
Multiallelic Dprime: 0.669
BLOCK 418.  MARKERS: 1938 1939 1940 1941 1942 1943 1944 1945 1946 1947 1948 1949 1950
1134433234144 (0.346)	|0.262	0.026	0.015	0.043|
1134433234134 (0.249)	|0.234	0.005	0.008	0.003|
1144433214132 (0.216)	|0.024	0.137	0.042	0.012|
2342241431334 (0.129)	|0.031	0.012	0.087	0.000|
1134433214132 (0.018)	|0.000	0.017	0.000	0.000|
2342433234134 (0.012)	|0.012	0.000	0.000	0.000|
Multiallelic Dprime: 0.653
BLOCK 419.  MARKERS: 1953 1954 1955
422 (0.569)	|0.352	0.132	0.087|
124 (0.204)	|0.076	0.084	0.043|
142 (0.159)	|0.099	0.027	0.034|
122 (0.066)	|0.016	0.044	0.006|
Multiallelic Dprime: 0.215
BLOCK 420.  MARKERS: 1957 1958 1959 1960
2413 (0.544)	|0.218	0.147	0.100	0.033	0.046|
3212 (0.287)	|0.046	0.116	0.068	0.047	0.008|
3232 (0.169)	|0.069	0.041	0.048	0.009	0.000|
Multiallelic Dprime: 0.232
BLOCK 421.  MARKERS: 1963 1964 1965 1966 1967 1968
323334 (0.334)	|0.269	0.061	0.005|
343132 (0.303)	|0.264	0.029	0.012|
444312 (0.217)	|0.023	0.191	0.002|
343332 (0.089)	|0.053	0.033	0.004|
344312 (0.054)	|0.001	0.053	0.000|
Multiallelic Dprime: 0.604
BLOCK 422.  MARKERS: 1969 1970 1971 1972
4323 (0.611)	|0.515	0.093|
2241 (0.365)	|0.323	0.044|
2341 (0.023)	|0.019	0.004|
Multiallelic Dprime: 0.139
BLOCK 423.  MARKERS: 1973 1974
11 (0.856)	|0.501	0.302	0.038|
24 (0.141)	|0.023	0.113	0.004|
Multiallelic Dprime: 0.666
BLOCK 424.  MARKERS: 1978 1979 1980 1981
2343 (0.526)	|0.283	0.137	0.107|
1132 (0.415)	|0.192	0.146	0.078|
1133 (0.042)	|0.016	0.015	0.011|
Multiallelic Dprime: 0.091
BLOCK 425.  MARKERS: 1986 1987 1988
343 (0.499)	|0.416	0.016	0.068|
121 (0.300)	|0.034	0.255	0.012|
141 (0.201)	|0.109	0.012	0.080|
Multiallelic Dprime: 0.613
BLOCK 426.  MARKERS: 1989 1990
31 (0.559)	|0.458	0.000	0.000	0.098	0.000|
44 (0.282)	|0.000	0.278	0.000	0.000	0.000|
34 (0.160)	|0.000	0.000	0.139	0.000	0.018|
Multiallelic Dprime: 1.000
BLOCK 427.  MARKERS: 1991 1992 1993 1994 1995
11241 (0.459)	|0.369	0.067	0.020|
33422 (0.277)	|0.070	0.201	0.005|
11221 (0.138)	|0.079	0.052	0.002|
11422 (0.099)	|0.007	0.092	0.000|
13421 (0.018)	|0.006	0.011	0.000|
Multiallelic Dprime: 0.542
BLOCK 428.  MARKERS: 1996 1997
21 (0.535)	|0.480	0.016	0.040|
13 (0.426)	|0.003	0.413	0.010|
23 (0.030)	|0.000	0.030	0.000|
Multiallelic Dprime: 0.948
BLOCK 429.  MARKERS: 1998 1999
12 (0.491)	|0.059	0.427|
34 (0.460)	|0.441	0.016|
14 (0.049)	|0.003	0.047|
Multiallelic Dprime: 0.845
BLOCK 430.  MARKERS: 2000 2001
21 (0.502)	|0.430	0.028	0.012	0.031|
43 (0.490)	|0.061	0.371	0.053	0.004|
Multiallelic Dprime: 0.787
BLOCK 431.  MARKERS: 2003 2004 2005
313 (0.494)	|0.121	0.373|
231 (0.402)	|0.362	0.040|
233 (0.065)	|0.058	0.007|
333 (0.036)	|0.035	0.001|
Multiallelic Dprime: 0.773
BLOCK 432.  MARKERS: 2006 2007
11 (0.578)	|0.327	0.100	0.146|
42 (0.422)	|0.216	0.137	0.060|
Multiallelic Dprime: 0.158
BLOCK 433.  MARKERS: 2008 2009 2010
143 (0.543)	|0.472	0.037	0.035|
313 (0.238)	|0.085	0.139	0.012|
311 (0.206)	|0.115	0.023	0.068|
Multiallelic Dprime: 0.500
BLOCK 434.  MARKERS: 2011 2012 2013
333 (0.678)	|0.355	0.158	0.165|
113 (0.204)	|0.083	0.081	0.040|
311 (0.114)	|0.021	0.060	0.032|
Multiallelic Dprime: 0.216
BLOCK 435.  MARKERS: 2014 2015
13 (0.460)	|0.253	0.130	0.058	0.013|
11 (0.299)	|0.188	0.074	0.020	0.017|
43 (0.240)	|0.134	0.074	0.026	0.004|
Multiallelic Dprime: 0.083
BLOCK 436.  MARKERS: 2017 2018 2019 2020 2021 2022 2023 2024 2025 2026 2027 2028
444343422341 (0.575)	|0.299	0.169	0.108|
412122243123 (0.278)	|0.073	0.092	0.109|
244342422341 (0.104)	|0.026	0.055	0.022|
442322423141 (0.034)	|0.019	0.014	0.000|
Multiallelic Dprime: 0.239
BLOCK 437.  MARKERS: 2029 2030
31 (0.426)	|0.334	0.055	0.037|
11 (0.331)	|0.151	0.013	0.168|
33 (0.240)	|0.000	0.239	0.000|
Multiallelic Dprime: 0.636
BLOCK 438.  MARKERS: 2031 2032
33 (0.484)	|0.410	0.067	0.007|
13 (0.313)	|0.086	0.219	0.005|
14 (0.203)	|0.042	0.157	0.000|
Multiallelic Dprime: 0.600
BLOCK 439.  MARKERS: 2033 2034 2035 2036 2037 2038
144433 (0.536)	|0.336	0.121	0.074|
332212 (0.442)	|0.352	0.037	0.051|
132213 (0.013)	|0.009	0.004	0.000|
Multiallelic Dprime: 0.307
BLOCK 440.  MARKERS: 2041 2042 2043
142 (0.703)	|0.402	0.289	0.013|
224 (0.165)	|0.094	0.066	0.004|
244 (0.126)	|0.031	0.094	0.002|
Multiallelic Dprime: 0.213
BLOCK 441.  MARKERS: 2044 2045
21 (0.531)	|0.233	0.287	0.006|
33 (0.449)	|0.323	0.106	0.018|
23 (0.020)	|0.010	0.008	0.002|
Multiallelic Dprime: 0.365
BLOCK 442.  MARKERS: 2047 2048
14 (0.566)	|0.297	0.176	0.093|
32 (0.400)	|0.198	0.100	0.103|
12 (0.026)	|0.021	0.002	0.003|
Multiallelic Dprime: 0.101
BLOCK 443.  MARKERS: 2049 2050
31 (0.519)	|0.253	0.224	0.019	0.009|
34 (0.282)	|0.201	0.033	0.045	0.001|
14 (0.199)	|0.079	0.117	0.000	0.000|
Multiallelic Dprime: 0.297
BLOCK 444.  MARKERS: 2053 2054 2055
313 (0.532)	|0.306	0.163	0.064|
134 (0.373)	|0.223	0.087	0.063|
114 (0.064)	|0.045	0.019	0.000|
133 (0.010)	|0.004	0.007	0.000|
Multiallelic Dprime: 0.091
BLOCK 445.  MARKERS: 2058 2059
11 (0.591)	|0.128	0.463|
14 (0.280)	|0.269	0.011|
41 (0.129)	|0.123	0.006|
Multiallelic Dprime: 0.912
BLOCK 446.  MARKERS: 2061 2062
23 (0.519)	|0.341	0.134	0.020	0.026|
41 (0.480)	|0.317	0.118	0.039	0.006|
Multiallelic Dprime: 0.050
BLOCK 447.  MARKERS: 2070 2071 2072
141 (0.657)	|0.653	0.002|
323 (0.252)	|0.207	0.041|
341 (0.059)	|0.003	0.054|
321 (0.032)	|0.000	0.032|
Multiallelic Dprime: 0.751
BLOCK 448.  MARKERS: 2073 2074
14 (0.863)	|0.368	0.234	0.138	0.121|
33 (0.130)	|0.058	0.041	0.020	0.012|
Multiallelic Dprime: 0.074
BLOCK 449.  MARKERS: 2075 2076 2077
121 (0.429)	|0.236	0.193|
143 (0.277)	|0.191	0.084|
443 (0.158)	|0.057	0.101|
123 (0.134)	|0.078	0.055|
Multiallelic Dprime: 0.157
BLOCK 450.  MARKERS: 2079 2080
33 (0.565)	|0.410	0.142	0.012|
11 (0.433)	|0.340	0.071	0.022|
Multiallelic Dprime: 0.162
BLOCK 451.  MARKERS: 2082 2083
12 (0.752)	|0.624	0.121|
44 (0.214)	|0.168	0.043|
14 (0.034)	|0.032	0.002|
Multiallelic Dprime: 0.059
BLOCK 452.  MARKERS: 2084 2085 2086
332 (0.824)	|0.767	0.000	0.057|
114 (0.165)	|0.013	0.152	0.000|
Multiallelic Dprime: 0.921
BLOCK 453.  MARKERS: 2087 2088
22 (0.790)	|0.423	0.249	0.116|
44 (0.154)	|0.080	0.056	0.018|
24 (0.057)	|0.032	0.020	0.005|
Multiallelic Dprime: 0.058
BLOCK 454.  MARKERS: 2093 2094 2095
113 (0.535)	|0.336	0.128	0.072|
313 (0.325)	|0.204	0.090	0.030|
141 (0.139)	|0.067	0.033	0.038|
Multiallelic Dprime: 0.078
BLOCK 455.  MARKERS: 2100 2101
12 (0.608)	|0.198	0.149	0.146	0.088	0.013	0.014|
32 (0.250)	|0.071	0.077	0.062	0.028	0.005	0.004|
14 (0.140)	|0.057	0.024	0.022	0.029	0.003	0.000|
Multiallelic Dprime: 0.076
BLOCK 456.  MARKERS: 2103 2104 2105 2106 2107 2108 2109 2110
31223431 (0.326)	|0.214	0.090	0.025|
33341211 (0.251)	|0.168	0.071	0.012|
31223433 (0.230)	|0.125	0.071	0.033|
41223431 (0.145)	|0.091	0.031	0.023|
31323433 (0.022)	|0.005	0.012	0.005|
31323431 (0.018)	|0.009	0.009	0.000|
Multiallelic Dprime: 0.119
BLOCK 457.  MARKERS: 2113 2114
14 (0.610)	|0.379	0.000	0.231|
24 (0.288)	|0.009	0.264	0.015|
22 (0.102)	|0.000	0.093	0.009|
Multiallelic Dprime: 0.895
BLOCK 458.  MARKERS: 2115 2116
13 (0.388)	|0.207	0.140	0.040|
31 (0.351)	|0.175	0.131	0.045|
33 (0.261)	|0.127	0.097	0.037|
Multiallelic Dprime: 0.034
BLOCK 459.  MARKERS: 2118 2119
41 (0.509)	|0.359	0.137	0.012|
43 (0.368)	|0.278	0.071	0.018|
23 (0.123)	|0.090	0.029	0.000|
Multiallelic Dprime: 0.116
BLOCK 460.  MARKERS: 2121 2122 2123
142 (0.726)	|0.377	0.118	0.126	0.102|
323 (0.236)	|0.137	0.047	0.028	0.023|
343 (0.030)	|0.016	0.004	0.005	0.006|
Multiallelic Dprime: 0.119
BLOCK 461.  MARKERS: 2128 2129 2130
324 (0.536)	|0.277	0.097	0.085	0.055	0.020|
342 (0.169)	|0.096	0.013	0.019	0.014	0.023|
322 (0.161)	|0.064	0.041	0.037	0.017	0.000|
222 (0.131)	|0.076	0.012	0.018	0.005	0.018|
Multiallelic Dprime: 0.135
BLOCK 462.  MARKERS: 2136 2137 2138 2139 2140
33213 (0.515)	|0.239	0.184	0.084|
34233 (0.166)	|0.078	0.059	0.028|
14411 (0.159)	|0.051	0.064	0.037|
34411 (0.091)	|0.046	0.028	0.017|
34213 (0.061)	|0.039	0.019	0.004|
Multiallelic Dprime: 0.067
BLOCK 463.  MARKERS: 2143 2144 2145 2146
2233 (0.456)	|0.202	0.125	0.113	0.012	0.005|
4111 (0.353)	|0.128	0.124	0.100	0.000	0.000|
4131 (0.174)	|0.057	0.047	0.064	0.002	0.005|
Multiallelic Dprime: 0.108
BLOCK 464.  MARKERS: 2150 2151 2152 2153 2154
32112 (0.388)	|0.302	0.085|
34331 (0.302)	|0.195	0.108|
24132 (0.285)	|0.146	0.139|
34132 (0.014)	|0.014	0.000|
32132 (0.011)	|0.009	0.000|
Multiallelic Dprime: 0.230
BLOCK 465.  MARKERS: 2157 2158
24 (0.665)	|0.382	0.151	0.103	0.015|
31 (0.331)	|0.283	0.032	0.013	0.000|
Multiallelic Dprime: 0.574
BLOCK 466.  MARKERS: 2161 2162 2163 2164 2165
21313 (0.668)	|0.245	0.186	0.153	0.063	0.010|
42134 (0.183)	|0.104	0.041	0.028	0.010	0.000|
42333 (0.117)	|0.042	0.013	0.042	0.011	0.003|
42133 (0.015)	|0.011	0.000	0.004	0.000	0.000|
Multiallelic Dprime: 0.195
BLOCK 467.  MARKERS: 2169 2170 2171 2172
3114 (0.413)	|0.219	0.134	0.058|
2334 (0.241)	|0.138	0.089	0.014|
2333 (0.228)	|0.152	0.044	0.030|
3134 (0.084)	|0.062	0.010	0.012|
3334 (0.012)	|0.010	0.003	0.000|
Multiallelic Dprime: 0.163
BLOCK 468.  MARKERS: 2174 2175 2176
143 (0.587)	|0.525	0.008	0.054|
341 (0.290)	|0.145	0.144	0.000|
123 (0.115)	|0.115	0.000	0.000|
Multiallelic Dprime: 0.653
BLOCK 469.  MARKERS: 2177 2178
23 (0.793)	|0.390	0.233	0.149	0.014|
31 (0.152)	|0.078	0.033	0.032	0.006|
33 (0.054)	|0.017	0.021	0.008	0.005|
Multiallelic Dprime: 0.069
BLOCK 470.  MARKERS: 2179 2180 2181 2182 2183 2184 2185
2313212 (0.486)	|0.353	0.027	0.097|
3233224 (0.286)	|0.232	0.041	0.009|
2234122 (0.189)	|0.069	0.119	0.001|
2233222 (0.026)	|0.000	0.023	0.000|
Multiallelic Dprime: 0.451
BLOCK 471.  MARKERS: 2187 2188 2189 2190
1211 (0.659)	|0.654	0.003	0.000|
1431 (0.220)	|0.034	0.187	0.000|
2213 (0.107)	|0.000	0.000	0.107|
Multiallelic Dprime: 0.956
BLOCK 472.  MARKERS: 2191 2192 2193
212 (0.697)	|0.322	0.172	0.117	0.079|
412 (0.193)	|0.086	0.034	0.056	0.012|
424 (0.110)	|0.056	0.018	0.030	0.007|
Multiallelic Dprime: 0.129
BLOCK 473.  MARKERS: 2194 2195 2196 2197 2198
43242 (0.464)	|0.189	0.168	0.084	0.009	0.004|
31242 (0.224)	|0.094	0.049	0.061	0.007	0.008|
43124 (0.201)	|0.061	0.100	0.026	0.003	0.006|
43122 (0.098)	|0.049	0.030	0.012	0.004	0.001|
Multiallelic Dprime: 0.129
BLOCK 474.  MARKERS: 2203 2204 2205 2206 2207 2208
343433 (0.396)	|0.024	0.277	0.097|
121231 (0.347)	|0.293	0.031	0.023|
343211 (0.185)	|0.137	0.016	0.034|
343431 (0.023)	|0.003	0.019	0.002|
343231 (0.019)	|0.006	0.011	0.003|
Multiallelic Dprime: 0.659
BLOCK 475.  MARKERS: 2211 2212
12 (0.472)	|0.286	0.172	0.006	0.004|
34 (0.366)	|0.101	0.240	0.014	0.006|
14 (0.161)	|0.111	0.029	0.020	0.002|
Multiallelic Dprime: 0.327
BLOCK 476.  MARKERS: 2213 2214 2215 2216 2217
11333 (0.499)	|0.393	0.001	0.034	0.000	0.035	0.013	0.013	0.000	0.000|
24121 (0.442)	|0.000	0.356	0.013	0.044	0.000	0.002	0.000	0.000	0.011|
11321 (0.038)	|0.000	0.036	0.000	0.000	0.000	0.000	0.000	0.000	0.000|
14121 (0.013)	|0.000	0.000	0.000	0.000	0.000	0.000	0.000	0.011	0.000|
Multiallelic Dprime: 0.935
BLOCK 477.  MARKERS: 2218 2219 2220 2221 2222 2223 2224 2225 2226 2227 2228 2229 2230 2231
44341223423432 (0.401)	|0.335	0.066|
22124431241214 (0.395)	|0.350	0.044|
24341223423432 (0.047)	|0.036	0.011|
22324431241232 (0.045)	|0.040	0.004|
44341223423232 (0.035)	|0.034	0.002|
24124431241214 (0.015)	|0.011	0.005|
24324431241214 (0.013)	|0.013	0.000|
24344223441232 (0.012)	|0.007	0.005|
24344221441232 (0.011)	|0.006	0.005|
Multiallelic Dprime: 0.203
BLOCK 478.  MARKERS: 2233 2234
14 (0.844)	|0.426	0.282	0.095	0.039|
22 (0.154)	|0.074	0.061	0.014	0.005|
Multiallelic Dprime: 0.080
BLOCK 479.  MARKERS: 2238 2239 2240
241 (0.502)	|0.162	0.124	0.092	0.061	0.026	0.014	0.004|
223 (0.344)	|0.090	0.090	0.035	0.039	0.058	0.009	0.020|
141 (0.109)	|0.043	0.033	0.015	0.000	0.014	0.003	0.000|
221 (0.044)	|0.015	0.015	0.002	0.004	0.000	0.002	0.000|
Multiallelic Dprime: 0.173
BLOCK 480.  MARKERS: 2242 2243 2244 2245 2246 2247 2248 2249 2250 2251 2252 2253 2254 2255
32311243342344 (0.310)	|0.190	0.106	0.009|
32334411324334 (0.263)	|0.152	0.102	0.006|
32334241342344 (0.142)	|0.075	0.062	0.005|
13134441342332 (0.104)	|0.051	0.051	0.002|
32334241142134 (0.099)	|0.059	0.035	0.004|
32334441324334 (0.028)	|0.012	0.014	0.002|
32314241342344 (0.024)	|0.016	0.008	0.000|
Multiallelic Dprime: 0.085
BLOCK 481.  MARKERS: 2264 2265 2266
413 (0.575)	|0.301	0.110	0.073	0.048	0.041|
232 (0.384)	|0.234	0.039	0.053	0.048	0.012|
432 (0.031)	|0.016	0.006	0.005	0.003	0.000|
Multiallelic Dprime: 0.154
BLOCK 482.  MARKERS: 2269 2270 2271 2272
3424 (0.556)	|0.275	0.140	0.141|
1212 (0.153)	|0.071	0.047	0.036|
3214 (0.132)	|0.079	0.026	0.027|
3414 (0.100)	|0.062	0.016	0.022|
3212 (0.054)	|0.023	0.025	0.005|
Multiallelic Dprime: 0.100
BLOCK 483.  MARKERS: 2280 2281
32 (0.515)	|0.313	0.115	0.086|
12 (0.254)	|0.147	0.071	0.037|
34 (0.231)	|0.148	0.044	0.039|
Multiallelic Dprime: 0.044
BLOCK 484.  MARKERS: 2284 2285
24 (0.607)	|0.283	0.192	0.132|
34 (0.230)	|0.115	0.065	0.050|
32 (0.162)	|0.070	0.058	0.035|
Multiallelic Dprime: 0.026
BLOCK 485.  MARKERS: 2287 2288
34 (0.468)	|0.177	0.190	0.063	0.022	0.016|
14 (0.315)	|0.186	0.102	0.021	0.004	0.001|
32 (0.218)	|0.110	0.060	0.033	0.011	0.003|
Multiallelic Dprime: 0.182
BLOCK 486.  MARKERS: 2293 2294 2295 2296 2297
11332 (0.473)	|0.442	0.009	0.020|
13312 (0.351)	|0.153	0.128	0.068|
33414 (0.117)	|0.098	0.005	0.014|
13332 (0.037)	|0.005	0.032	0.000|
33314 (0.020)	|0.014	0.002	0.004|
Multiallelic Dprime: 0.644
BLOCK 487.  MARKERS: 2298 2299
11 (0.714)	|0.465	0.150	0.008	0.081	0.011|
43 (0.176)	|0.017	0.055	0.101	0.003	0.000|
13 (0.106)	|0.046	0.035	0.001	0.015	0.003|
Multiallelic Dprime: 0.480
BLOCK 488.  MARKERS: 2301 2302 2303 2304 2305 2306 2307
2133333 (0.527)	|0.230	0.185	0.060	0.046|
2342311 (0.240)	|0.128	0.056	0.041	0.015|
1342311 (0.111)	|0.038	0.050	0.013	0.011|
2333131 (0.101)	|0.053	0.028	0.013	0.007|
2333333 (0.014)	|0.005	0.000	0.007	0.001|
Multiallelic Dprime: 0.129
BLOCK 489.  MARKERS: 2313 2314 2315 2316 2317 2318 2319
4332114 (0.456)	|0.273	0.125	0.025	0.009	0.001	0.010|
1122134 (0.323)	|0.056	0.098	0.153	0.004	0.001	0.000|
4324232 (0.135)	|0.091	0.024	0.002	0.005	0.013	0.000|
4324234 (0.081)	|0.020	0.054	0.004	0.001	0.000	0.001|
Multiallelic Dprime: 0.406
BLOCK 490.  MARKERS: 2321 2322 2323 2324 2325 2326
422113 (0.443)	|0.296	0.128	0.008	0.000	0.000|
224331 (0.303)	|0.115	0.110	0.067	0.000	0.000|
244333 (0.184)	|0.093	0.043	0.009	0.019	0.016|
422313 (0.019)	|0.017	0.000	0.001	0.000	0.000|
424113 (0.016)	|0.015	0.000	0.000	0.000	0.000|
222113 (0.013)	|0.009	0.003	0.000	0.000	0.000|
Multiallelic Dprime: 0.289
BLOCK 491.  MARKERS: 2328 2329 2330 2331 2332
43334 (0.549)	|0.010	0.348	0.133	0.056|
11111 (0.292)	|0.290	0.000	0.000	0.000|
43314 (0.095)	|0.081	0.008	0.000	0.000|
13314 (0.021)	|0.020	0.000	0.000	0.000|
13311 (0.016)	|0.015	0.000	0.000	0.000|
Multiallelic Dprime: 0.967
BLOCK 492.  MARKERS: 2333 2334 2335 2336 2337 2338
132222 (0.429)	|0.338	0.045	0.021	0.020|
132242 (0.365)	|0.308	0.032	0.024	0.000|
214443 (0.139)	|0.066	0.062	0.004	0.002|
234443 (0.058)	|0.016	0.001	0.010	0.030|
Multiallelic Dprime: 0.330
BLOCK 493.  MARKERS: 2340 2341 2342 2343 2344
32414 (0.735)	|0.717	0.012|
14231 (0.144)	|0.055	0.086|
14431 (0.057)	|0.014	0.045|
34431 (0.054)	|0.051	0.002|
Multiallelic Dprime: 0.824
BLOCK 494.  MARKERS: 2345 2346
12 (0.841)	|0.545	0.228	0.013	0.044|
34 (0.150)	|0.008	0.000	0.115	0.028|
Multiallelic Dprime: 0.876
BLOCK 495.  MARKERS: 2347 2348 2349 2350 2351
13212 (0.558)	|0.556	0.000|
34434 (0.228)	|0.229	0.000|
13214 (0.126)	|0.000	0.128|
34214 (0.076)	|0.061	0.014|
Multiallelic Dprime: 0.928
BLOCK 496.  MARKERS: 2352 2353
33 (0.854)	|0.405	0.360	0.088|
14 (0.146)	|0.098	0.043	0.002|
Multiallelic Dprime: 0.369
BLOCK 497.  MARKERS: 2354 2355 2356
331 (0.502)	|0.336	0.112	0.055|
213 (0.402)	|0.279	0.080	0.044|
333 (0.089)	|0.057	0.017	0.015|
Multiallelic Dprime: 0.044
BLOCK 498.  MARKERS: 2358 2359
24 (0.674)	|0.463	0.005	0.156	0.001	0.020	0.001	0.010|
44 (0.212)	|0.003	0.191	0.000	0.002	0.000	0.011	0.001|
41 (0.114)	|0.001	0.000	0.012	0.101	0.000	0.000	0.000|
Multiallelic Dprime: 0.936
BLOCK 499.  MARKERS: 2360 2361 2362 2363 2364 2365 2366
3332321 (0.466)	|0.337	0.103	0.012|
3114131 (0.195)	|0.031	0.057	0.098|
2334123 (0.167)	|0.024	0.081	0.061|
3334131 (0.104)	|0.062	0.031	0.012|
3334121 (0.020)	|0.005	0.000	0.014|
3114121 (0.012)	|0.011	0.000	0.001|
3334123 (0.012)	|0.000	0.011	0.000|
Multiallelic Dprime: 0.455
BLOCK 500.  MARKERS: 2367 2368 2369 2370 2371
31333 (0.477)	|0.183	0.294|
13311 (0.289)	|0.258	0.033|
33111 (0.210)	|0.143	0.066|
Multiallelic Dprime: 0.508
BLOCK 501.  MARKERS: 2372 2373
32 (0.598)	|0.265	0.282	0.008	0.006	0.013|
11 (0.401)	|0.225	0.146	0.012	0.011	0.003|
Multiallelic Dprime: 0.158
BLOCK 502.  MARKERS: 2375 2376 2377 2378 2379 2380 2381
3221242 (0.490)	|0.412	0.020	0.047	0.007	0.000|
1112414 (0.429)	|0.021	0.377	0.004	0.003	0.010|
1111212 (0.019)	|0.004	0.004	0.011	0.000	0.000|
1221242 (0.017)	|0.012	0.000	0.004	0.000	0.000|
1111242 (0.016)	|0.007	0.001	0.002	0.005	0.000|
Multiallelic Dprime: 0.824
BLOCK 503.  MARKERS: 2383 2384 2385 2386 2387
21234 (0.459)	|0.248	0.063	0.018	0.088	0.042|
44441 (0.423)	|0.175	0.111	0.097	0.030	0.007|
21244 (0.074)	|0.006	0.007	0.010	0.004	0.047|
44244 (0.015)	|0.003	0.000	0.000	0.006	0.006|
41441 (0.010)	|0.000	0.000	0.009	0.000	0.000|
Multiallelic Dprime: 0.334
BLOCK 504.  MARKERS: 2388 2389 2390 2391 2392 2393
242341 (0.441)	|0.268	0.148	0.026|
244341 (0.188)	|0.147	0.030	0.011|
212344 (0.137)	|0.069	0.020	0.049|
442424 (0.128)	|0.008	0.021	0.099|
242424 (0.104)	|0.006	0.094	0.004|
Multiallelic Dprime: 0.428
BLOCK 505.  MARKERS: 2394 2395
31 (0.497)	|0.485	0.000	0.000	0.000|
11 (0.314)	|0.038	0.256	0.003	0.000|
33 (0.189)	|0.005	0.004	0.130	0.043|
Multiallelic Dprime: 0.945
BLOCK 506.  MARKERS: 2396 2397 2398 2399 2400 2401 2402 2403 2404
111134213 (0.529)	|0.426	0.101	0.002|
333312441 (0.260)	|0.140	0.113	0.006|
133312213 (0.134)	|0.114	0.018	0.003|
133312241 (0.042)	|0.026	0.010	0.005|
Multiallelic Dprime: 0.286
BLOCK 507.  MARKERS: 2405 2406
12 (0.732)	|0.425	0.233	0.049	0.024|
34 (0.252)	|0.048	0.136	0.062	0.007|
32 (0.016)	|0.004	0.011	0.000	0.000|
Multiallelic Dprime: 0.435
BLOCK 508.  MARKERS: 2407 2408 2409 2410
2322 (0.477)	|0.271	0.023	0.183|
4144 (0.379)	|0.152	0.202	0.023|
2144 (0.111)	|0.072	0.039	0.000|
2122 (0.031)	|0.021	0.002	0.008|
Multiallelic Dprime: 0.424
BLOCK 509.  MARKERS: 2412 2413
12 (0.518)	|0.344	0.032	0.064	0.026	0.006	0.012	0.010	0.006|
32 (0.266)	|0.153	0.031	0.002	0.024	0.045	0.001	0.000	0.003|
11 (0.214)	|0.067	0.118	0.004	0.014	0.000	0.000	0.000	0.000|
Multiallelic Dprime: 0.374
BLOCK 510.  MARKERS: 2415 2416 2417 2418 2419 2420 2421 2422 2423 2424 2425 2426 2427 2428 2429
211412111422214 (0.565)	|0.465	0.073	0.026|
434234333444312 (0.181)	|0.147	0.028	0.006|
414412331422244 (0.070)	|0.048	0.013	0.009|
214412131222214 (0.064)	|0.036	0.026	0.000|
214412131222244 (0.051)	|0.037	0.014	0.000|
211412331422244 (0.013)	|0.012	0.001	0.000|
414412331422214 (0.011)	|0.010	0.000	0.000|
211412131422214 (0.010)	|0.009	0.000	0.000|
Multiallelic Dprime: 0.168
BLOCK 511.  MARKERS: 2432 2433
31 (0.790)	|0.592	0.114	0.031	0.020	0.031|
22 (0.165)	|0.043	0.001	0.080	0.033	0.008|
32 (0.041)	|0.038	0.000	0.003	0.000	0.000|
Multiallelic Dprime: 0.532
BLOCK 512.  MARKERS: 2434 2435 2436 2437 2438 2439 2440 2441
41112423 (0.673)	|0.421	0.230	0.022|
23333311 (0.119)	|0.082	0.036	0.000|
43333313 (0.113)	|0.079	0.035	0.000|
23333313 (0.054)	|0.028	0.025	0.000|
41133413 (0.038)	|0.023	0.013	0.004|
Multiallelic Dprime: 0.084
BLOCK 513.  MARKERS: 2443 2444
12 (0.635)	|0.420	0.210|
43 (0.339)	|0.242	0.096|
42 (0.026)	|0.016	0.010|
Multiallelic Dprime: 0.094
BLOCK 514.  MARKERS: 2446 2447
31 (0.678)	|0.353	0.055	0.270|
14 (0.316)	|0.011	0.301	0.005|
Multiallelic Dprime: 0.925
BLOCK 515.  MARKERS: 2448 2449
11 (0.364)	|0.123	0.090	0.148|
33 (0.360)	|0.194	0.079	0.078|
31 (0.276)	|0.094	0.147	0.035|
Multiallelic Dprime: 0.254
BLOCK 516.  MARKERS: 2450 2451 2452
342 (0.411)	|0.266	0.138|
142 (0.315)	|0.275	0.039|
324 (0.259)	|0.254	0.002|
Multiallelic Dprime: 0.607
BLOCK 517.  MARKERS: 2454 2455
21 (0.809)	|0.600	0.202	0.004|
43 (0.179)	|0.015	0.000	0.163|
Multiallelic Dprime: 0.911
BLOCK 518.  MARKERS: 2456 2457
23 (0.616)	|0.294	0.169	0.154|
43 (0.205)	|0.145	0.051	0.009|
22 (0.177)	|0.140	0.014	0.023|
Multiallelic Dprime: 0.400
BLOCK 519.  MARKERS: 2458 2459
34 (0.581)	|0.127	0.205	0.161	0.088|
32 (0.233)	|0.062	0.048	0.031	0.092|
22 (0.186)	|0.166	0.005	0.012	0.003|
Multiallelic Dprime: 0.452
BLOCK 520.  MARKERS: 2460 2461 2462
441 (0.357)	|0.260	0.093	0.005|
241 (0.257)	|0.194	0.000	0.062|
231 (0.204)	|0.202	0.001	0.001|
444 (0.182)	|0.127	0.053	0.000|
Multiallelic Dprime: 0.373
BLOCK 521.  MARKERS: 2464 2465 2466
312 (0.783)	|0.421	0.255	0.109|
131 (0.148)	|0.046	0.098	0.003|
311 (0.068)	|0.000	0.067	0.001|
Multiallelic Dprime: 0.600
BLOCK 522.  MARKERS: 2467 2468
23 (0.466)	|0.213	0.242	0.002	0.004|
41 (0.421)	|0.177	0.129	0.107	0.004|
21 (0.113)	|0.010	0.007	0.002	0.094|
Multiallelic Dprime: 0.389
BLOCK 523.  MARKERS: 2469 2470 2471 2472 2473 2474
223434 (0.400)	|0.185	0.048	0.168|
423123 (0.380)	|0.093	0.181	0.105|
441123 (0.110)	|0.045	0.056	0.011|
423434 (0.101)	|0.012	0.043	0.045|
Multiallelic Dprime: 0.308
BLOCK 524.  MARKERS: 2478 2479
14 (0.336)	|0.045	0.252	0.032|
11 (0.335)	|0.211	0.014	0.112|
34 (0.330)	|0.292	0.025	0.014|
Multiallelic Dprime: 0.626
BLOCK 525.  MARKERS: 2480 2481 2482 2483
2123 (0.546)	|0.179	0.167	0.178	0.022|
4121 (0.290)	|0.101	0.107	0.049	0.035|
4341 (0.157)	|0.057	0.063	0.032	0.005|
Multiallelic Dprime: 0.141
BLOCK 526.  MARKERS: 2484 2485 2486
121 (0.342)	|0.268	0.016	0.018	0.018	0.018|
342 (0.337)	|0.047	0.124	0.118	0.012	0.028|
322 (0.259)	|0.087	0.011	0.014	0.112	0.033|
321 (0.063)	|0.003	0.000	0.000	0.002	0.050|
Multiallelic Dprime: 0.594
BLOCK 527.  MARKERS: 2487 2488 2489 2490 2491 2492 2493 2494 2495
224213434 (0.404)	|0.369	0.025	0.007|
442443434 (0.153)	|0.000	0.153	0.000|
442443431 (0.151)	|0.000	0.136	0.015|
222443414 (0.144)	|0.001	0.005	0.137|
222441134 (0.130)	|0.017	0.000	0.110|
Multiallelic Dprime: 0.898
BLOCK 528.  MARKERS: 2497 2498 2499 2500 2501 2502 2503
4211112 (0.394)	|0.144	0.243	0.002	0.003|
4411112 (0.324)	|0.263	0.050	0.000	0.011|
2222434 (0.272)	|0.065	0.097	0.108	0.000|
Multiallelic Dprime: 0.476
BLOCK 529.  MARKERS: 2504 2505 2506 2507 2508 2509
321231 (0.475)	|0.411	0.058|
431413 (0.396)	|0.290	0.103|
433413 (0.110)	|0.016	0.095|
431411 (0.014)	|0.015	0.000|
Multiallelic Dprime: 0.355
BLOCK 530.  MARKERS: 2510 2511 2512
141 (0.733)	|0.415	0.299	0.012|
322 (0.255)	|0.165	0.078	0.007|
Multiallelic Dprime: 0.173
BLOCK 531.  MARKERS: 2514 2515 2516 2517
3434 (0.586)	|0.226	0.199	0.108	0.033	0.001|
1212 (0.383)	|0.136	0.144	0.080	0.003	0.010|
3432 (0.019)	|0.013	0.007	0.000	0.000	0.000|
Multiallelic Dprime: 0.085
BLOCK 532.  MARKERS: 2520 2521 2522 2523 2524 2525 2526 2527
33314442 (0.380)	|0.083	0.179	0.000	0.115|
21142442 (0.355)	|0.306	0.042	0.002	0.003|
33142224 (0.189)	|0.000	0.000	0.188	0.000|
33142442 (0.039)	|0.007	0.009	0.000	0.023|
31142442 (0.011)	|0.010	0.000	0.000	0.000|
Multiallelic Dprime: 0.760
BLOCK 533.  MARKERS: 2528 2529 2530 2531
3122 (0.411)	|0.394	0.013	0.000|
1123 (0.231)	|0.197	0.002	0.033|
1323 (0.209)	|0.109	0.006	0.095|
1143 (0.146)	|0.008	0.137	0.000|
Multiallelic Dprime: 0.703
BLOCK 534.  MARKERS: 2532 2533 2534 2535
3434 (0.709)	|0.693	0.016|
1242 (0.160)	|0.161	0.000|
1234 (0.128)	|0.036	0.092|
Multiallelic Dprime: 0.834
BLOCK 535.  MARKERS: 2536 2537
44 (0.892)	|0.725	0.163|
23 (0.108)	|0.105	0.002|
Multiallelic Dprime: 0.862
BLOCK 536.  MARKERS: 2538 2539
42 (0.830)	|0.577	0.177	0.006	0.065|
11 (0.166)	|0.000	0.000	0.141	0.021|
Multiallelic Dprime: 0.915
BLOCK 537.  MARKERS: 2540 2541 2542 2543
4144 (0.577)	|0.563	0.008	0.006|
2224 (0.180)	|0.000	0.180	0.000|
2242 (0.148)	|0.000	0.000	0.146|
2144 (0.085)	|0.030	0.056	0.000|
Multiallelic Dprime: 0.926
BLOCK 538.  MARKERS: 2544 2545 2546 2547 2548
33113 (0.597)	|0.256	0.205	0.099	0.028|
13323 (0.247)	|0.122	0.095	0.018	0.009|
31122 (0.152)	|0.073	0.046	0.018	0.009|
Multiallelic Dprime: 0.095
BLOCK 539.  MARKERS: 2555 2556 2557 2558 2559 2560 2561 2562
43333114 (0.454)	|0.395	0.059|
24213114 (0.346)	|0.075	0.271|
24211332 (0.134)	|0.108	0.026|
24211334 (0.046)	|0.045	0.001|
Multiallelic Dprime: 0.637
BLOCK 540.  MARKERS: 2565 2566 2567
444 (0.639)	|0.263	0.170	0.139	0.062|
222 (0.361)	|0.095	0.108	0.115	0.043|
Multiallelic Dprime: 0.152
BLOCK 541.  MARKERS: 2569 2570 2571
142 (0.358)	|0.090	0.192	0.076|
122 (0.277)	|0.200	0.063	0.012|
124 (0.254)	|0.239	0.013	0.001|
342 (0.104)	|0.031	0.026	0.046|
Multiallelic Dprime: 0.542
BLOCK 542.  MARKERS: 2573 2574 2575 2576 2577
24114 (0.567)	|0.310	0.200	0.038	0.021|
44334 (0.294)	|0.000	0.000	0.225	0.067|
22312 (0.134)	|0.000	0.076	0.003	0.056|
Multiallelic Dprime: 0.751
BLOCK 543.  MARKERS: 2578 2579 2580
342 (0.311)	|0.229	0.083|
344 (0.278)	|0.176	0.101|
324 (0.265)	|0.171	0.095|
424 (0.146)	|0.085	0.061|
Multiallelic Dprime: 0.103
BLOCK 544.  MARKERS: 2585 2586
24 (0.661)	|0.496	0.076	0.077|
43 (0.339)	|0.263	0.037	0.027|
Multiallelic Dprime: 0.123
BLOCK 545.  MARKERS: 2592 2593 2594 2595 2596 2597 2598 2599 2600 2601
3341132241 (0.759)	|0.293	0.201	0.112	0.149|
3341233322 (0.113)	|0.018	0.023	0.057	0.015|
1123212322 (0.104)	|0.029	0.029	0.036	0.007|
Multiallelic Dprime: 0.291
BLOCK 546.  MARKERS: 2603 2604 2605 2606 2607
34213 (0.346)	|0.179	0.130	0.037|
32233 (0.259)	|0.182	0.019	0.054|
12431 (0.209)	|0.135	0.042	0.030|
34233 (0.178)	|0.136	0.028	0.012|
Multiallelic Dprime: 0.236
BLOCK 547.  MARKERS: 2609 2610 2611 2612
4314 (0.635)	|0.479	0.024	0.123|
2144 (0.221)	|0.027	0.194	0.000|
4312 (0.134)	|0.127	0.000	0.007|
Multiallelic Dprime: 0.636
BLOCK 548.  MARKERS: 2613 2614 2615 2616
4122 (0.635)	|0.404	0.178	0.053|
2124 (0.224)	|0.200	0.007	0.018|
4342 (0.130)	|0.084	0.025	0.021|
Multiallelic Dprime: 0.393
BLOCK 549.  MARKERS: 2618 2619
41 (0.691)	|0.490	0.036	0.120	0.006	0.023	0.000	0.003|
23 (0.212)	|0.057	0.133	0.008	0.000	0.000	0.000	0.000|
43 (0.097)	|0.011	0.004	0.000	0.041	0.022	0.011	0.008|
Multiallelic Dprime: 0.654
BLOCK 550.  MARKERS: 2623 2624 2625 2626 2627 2628 2629 2630 2631 2632
4433131442 (0.556)	|0.543	0.000	0.014	0.000|
2241213124 (0.173)	|0.000	0.173	0.000	0.000|
4433131444 (0.128)	|0.000	0.000	0.129	0.000|
4433111442 (0.048)	|0.048	0.000	0.000	0.000|
4433111144 (0.045)	|0.001	0.000	0.000	0.045|
4433131144 (0.012)	|0.000	0.000	0.011	0.000|
4443111144 (0.011)	|0.000	0.000	0.000	0.011|
Multiallelic Dprime: 0.963
BLOCK 551.  MARKERS: 2633 2634 2635
143 (0.604)	|0.602	0.000	0.000|
343 (0.182)	|0.000	0.171	0.012|
112 (0.156)	|0.145	0.011	0.000|
142 (0.058)	|0.000	0.059	0.000|
Multiallelic Dprime: 0.954
BLOCK 552.  MARKERS: 2636 2637
11 (0.747)	|0.306	0.173	0.173	0.083	0.014|
33 (0.241)	|0.027	0.096	0.087	0.014	0.015|
31 (0.012)	|0.002	0.001	0.000	0.009	0.000|
Multiallelic Dprime: 0.336
BLOCK 553.  MARKERS: 2639 2640 2641 2642
4232 (0.334)	|0.313	0.007	0.000	0.000	0.000	0.007	0.001|
2141 (0.271)	|0.000	0.021	0.152	0.000	0.071	0.000	0.000|
2232 (0.259)	|0.013	0.195	0.000	0.000	0.000	0.049	0.000|
2242 (0.105)	|0.000	0.000	0.000	0.060	0.000	0.001	0.041|
2142 (0.028)	|0.000	0.000	0.000	0.027	0.000	0.000	0.000|
Multiallelic Dprime: 0.924
BLOCK 554.  MARKERS: 2643 2644 2645 2646 2647 2648 2649 2650 2651
412233221 (0.327)	|0.140	0.079	0.066	0.041|
412232421 (0.226)	|0.096	0.068	0.040	0.017|
234412234 (0.152)	|0.032	0.037	0.050	0.031|
414232421 (0.084)	|0.042	0.023	0.015	0.005|
234432231 (0.073)	|0.040	0.014	0.015	0.005|
412232221 (0.055)	|0.023	0.014	0.011	0.006|
414232221 (0.044)	|0.030	0.004	0.007	0.003|
Multiallelic Dprime: 0.125
BLOCK 555.  MARKERS: 2652 2653 2654 2655 2656 2657
322321 (0.422)	|0.166	0.256|
144421 (0.245)	|0.219	0.027|
142442 (0.212)	|0.181	0.030|
142441 (0.110)	|0.072	0.039|
Multiallelic Dprime: 0.526
BLOCK 556.  MARKERS: 2658 2659
11 (0.645)	|0.266	0.369	0.009|
33 (0.353)	|0.317	0.034	0.002|
Multiallelic Dprime: 0.755
BLOCK 557.  MARKERS: 2660 2661 2662
231 (0.586)	|0.547	0.039|
424 (0.402)	|0.071	0.329|
224 (0.011)	|0.004	0.007|
Multiallelic Dprime: 0.809
BLOCK 558.  MARKERS: 2664 2665 2666
133 (0.623)	|0.157	0.289	0.083	0.082|
311 (0.376)	|0.280	0.043	0.037	0.014|
Multiallelic Dprime: 0.548
BLOCK 559.  MARKERS: 2667 2668 2669 2670 2671
43241 (0.437)	|0.272	0.127	0.034|
42412 (0.333)	|0.122	0.143	0.065|
23242 (0.120)	|0.071	0.015	0.034|
43242 (0.098)	|0.068	0.022	0.008|
Multiallelic Dprime: 0.237
BLOCK 560.  MARKERS: 2681 2682
42 (0.541)	|0.107	0.335	0.091|
24 (0.309)	|0.274	0.026	0.006|
22 (0.143)	|0.125	0.014	0.002|
Multiallelic Dprime: 0.773
BLOCK 561.  MARKERS: 2683 2684 2685 2686
2311 (0.513)	|0.186	0.244	0.083|
4311 (0.376)	|0.165	0.122	0.084|
4133 (0.100)	|0.050	0.036	0.012|
Multiallelic Dprime: 0.139
BLOCK 562.  MARKERS: 2690 2691 2692 2693 2694
11113 (0.404)	|0.147	0.213	0.000	0.037	0.009|
31331 (0.403)	|0.002	0.096	0.190	0.075	0.039|
34113 (0.183)	|0.181	0.002	0.000	0.001	0.000|
Multiallelic Dprime: 0.621
BLOCK 563.  MARKERS: 2695 2696 2697 2698
2242 (0.333)	|0.192	0.139|
2243 (0.313)	|0.307	0.007|
4322 (0.189)	|0.137	0.053|
2322 (0.115)	|0.114	0.002|
2222 (0.048)	|0.045	0.003|
Multiallelic Dprime: 0.605
BLOCK 564.  MARKERS: 2699 2700
33 (0.793)	|0.314	0.127	0.161	0.155	0.038|
11 (0.205)	|0.055	0.056	0.005	0.011	0.074|
Multiallelic Dprime: 0.439
BLOCK 565.  MARKERS: 2702 2703 2704 2705 2706
11443 (0.368)	|0.309	0.028	0.011	0.006	0.006	0.002|
11433 (0.183)	|0.019	0.137	0.005	0.007	0.000	0.014|
11133 (0.166)	|0.063	0.000	0.056	0.032	0.009	0.000|
13443 (0.165)	|0.036	0.011	0.045	0.068	0.004	0.000|
21131 (0.112)	|0.008	0.000	0.005	0.002	0.094	0.000|
Multiallelic Dprime: 0.662
BLOCK 566.  MARKERS: 2708 2709 2710 2711 2712 2713 2714
4441444 (0.437)	|0.430	0.007	0.000|
4443412 (0.178)	|0.000	0.000	0.177|
4443244 (0.122)	|0.005	0.116	0.001|
4213444 (0.115)	|0.003	0.113	0.000|
2443244 (0.115)	|0.002	0.113	0.000|
4413414 (0.016)	|0.015	0.002	0.000|
Multiallelic Dprime: 0.969
BLOCK 567.  MARKERS: 2716 2717
32 (0.461)	|0.237	0.151	0.073|
34 (0.357)	|0.162	0.136	0.060|
14 (0.181)	|0.064	0.108	0.010|
Multiallelic Dprime: 0.131
BLOCK 568.  MARKERS: 2718 2719
21 (0.463)	|0.186	0.262	0.015|
22 (0.394)	|0.263	0.058	0.073|
31 (0.142)	|0.098	0.043	0.002|
Multiallelic Dprime: 0.388
BLOCK 569.  MARKERS: 2721 2722 2723
311 (0.547)	|0.503	0.038	0.003|
233 (0.363)	|0.025	0.312	0.026|
211 (0.090)	|0.006	0.012	0.074|
Multiallelic Dprime: 0.824
BLOCK 570.  MARKERS: 2725 2726 2727 2728 2729
41412 (0.534)	|0.233	0.281	0.020|
13412 (0.363)	|0.205	0.084	0.073|
41224 (0.103)	|0.017	0.039	0.047|
Multiallelic Dprime: 0.287
BLOCK 571.  MARKERS: 2731 2732
33 (0.456)	|0.371	0.016	0.010	0.004	0.000	0.024	0.001|
34 (0.402)	|0.014	0.212	0.057	0.096	0.023	0.000	0.000|
13 (0.142)	|0.036	0.004	0.075	0.000	0.012	0.000	0.010|
Multiallelic Dprime: 0.770
BLOCK 572.  MARKERS: 2733 2734 2735 2736 2737 2738 2739 2740
22334411 (0.421)	|0.382	0.040	0.000|
44112313 (0.233)	|0.033	0.194	0.000|
42112313 (0.142)	|0.104	0.000	0.038|
42132423 (0.100)	|0.098	0.002	0.000|
42112423 (0.035)	|0.032	0.002	0.000|
22334413 (0.024)	|0.024	0.000	0.000|
42132413 (0.012)	|0.009	0.000	0.002|
Multiallelic Dprime: 0.696
BLOCK 573.  MARKERS: 2742 2743
44 (0.701)	|0.455	0.218	0.000	0.027|
21 (0.251)	|0.000	0.118	0.128	0.000|
41 (0.043)	|0.000	0.038	0.002	0.003|
Multiallelic Dprime: 0.708
BLOCK 574.  MARKERS: 2745 2746 2747 2748
4421 (0.457)	|0.148	0.139	0.084	0.054	0.015	0.010	0.003|
4213 (0.376)	|0.126	0.097	0.072	0.051	0.003	0.000	0.009|
1213 (0.130)	|0.072	0.041	0.001	0.006	0.004	0.002	0.000|
4221 (0.030)	|0.023	0.003	0.000	0.000	0.002	0.000	0.000|
Multiallelic Dprime: 0.169
BLOCK 575.  MARKERS: 2749 2750 2751 2752 2753 2754 2755 2756 2757 2758 2759
24131332412 (0.369)	|0.003	0.335	0.030	0.000	0.000|
22331332414 (0.282)	|0.257	0.000	0.007	0.011	0.003|
44114214334 (0.160)	|0.000	0.004	0.157	0.000	0.000|
24131332414 (0.111)	|0.099	0.000	0.012	0.000	0.000|
22331332412 (0.024)	|0.000	0.021	0.002	0.000	0.000|
44131332414 (0.014)	|0.002	0.000	0.011	0.000	0.000|
44114214314 (0.013)	|0.006	0.000	0.000	0.000	0.007|
Multiallelic Dprime: 0.892
BLOCK 576.  MARKERS: 2760 2761 2762 2763 2764
43311 (0.370)	|0.177	0.117	0.021	0.020	0.013	0.004	0.014|
21433 (0.363)	|0.094	0.125	0.061	0.044	0.015	0.015	0.006|
23311 (0.234)	|0.052	0.030	0.060	0.042	0.046	0.003	0.000|
21311 (0.013)	|0.004	0.001	0.004	0.000	0.001	0.000	0.000|
41331 (0.011)	|0.000	0.001	0.003	0.000	0.000	0.002	0.003|
Multiallelic Dprime: 0.293
BLOCK 577.  MARKERS: 2769 2770 2771 2772 2773 2774 2775 2776
44232124 (0.332)	|0.000	0.288	0.000	0.000	0.025	0.018|
21244242 (0.277)	|0.271	0.000	0.000	0.001	0.000	0.000|
21232242 (0.153)	|0.077	0.000	0.000	0.075	0.000	0.000|
21432244 (0.106)	|0.000	0.000	0.102	0.000	0.000	0.000|
21432224 (0.077)	|0.000	0.077	0.000	0.000	0.000	0.000|
21234242 (0.026)	|0.023	0.000	0.000	0.000	0.000	0.000|
21234244 (0.022)	|0.022	0.000	0.000	0.000	0.000	0.000|
Multiallelic Dprime: 0.920
BLOCK 578.  MARKERS: 2777 2778 2779 2780 2781 2782 2783 2784 2785 2786 2787
12313222334 (0.395)	|0.053	0.162	0.094	0.062	0.023|
34122424112 (0.367)	|0.206	0.048	0.010	0.047	0.056|
12313244334 (0.105)	|0.014	0.029	0.005	0.036	0.022|
12313422314 (0.076)	|0.006	0.003	0.064	0.003	0.000|
34122424134 (0.025)	|0.000	0.021	0.003	0.000	0.002|
34122424114 (0.018)	|0.004	0.011	0.003	0.000	0.000|
Multiallelic Dprime: 0.451
BLOCK 579.  MARKERS: 2788 2789 2790 2791 2792
44342 (0.293)	|0.002	0.216	0.066	0.005	0.003	0.000|
24322 (0.275)	|0.260	0.004	0.002	0.001	0.000	0.000|
24342 (0.180)	|0.022	0.052	0.002	0.003	0.097	0.000|
24142 (0.148)	|0.000	0.004	0.000	0.091	0.000	0.052|
22344 (0.105)	|0.016	0.001	0.085	0.000	0.000	0.000|
Multiallelic Dprime: 0.810
BLOCK 580.  MARKERS: 2793 2794 2795 2796 2797 2798 2799 2800 2801 2802
2333412322 (0.302)	|0.240	0.056	0.006|
2331212314 (0.277)	|0.236	0.027	0.013|
1311222422 (0.152)	|0.119	0.018	0.016|
1331222422 (0.101)	|0.087	0.011	0.004|
1131224422 (0.101)	|0.076	0.022	0.003|
1131222422 (0.053)	|0.052	0.002	0.000|
Multiallelic Dprime: 0.166
BLOCK 581.  MARKERS: 2806 2807 2808
331 (0.819)	|0.537	0.192	0.090|
213 (0.139)	|0.091	0.027	0.021|
231 (0.042)	|0.041	0.000	0.001|
Multiallelic Dprime: 0.202
BLOCK 582.  MARKERS: 2811 2812
43 (0.669)	|0.416	0.227	0.027|
22 (0.219)	|0.134	0.067	0.019|
23 (0.111)	|0.038	0.066	0.005|
Multiallelic Dprime: 0.131
BLOCK 583.  MARKERS: 2813 2814 2815
321 (0.588)	|0.418	0.000	0.008	0.162|
143 (0.361)	|0.045	0.180	0.130	0.003|
341 (0.051)	|0.019	0.000	0.032	0.000|
Multiallelic Dprime: 0.802
BLOCK 584.  MARKERS: 2816 2817 2818
424 (0.482)	|0.369	0.042	0.071|
242 (0.182)	|0.007	0.172	0.002|
222 (0.169)	|0.084	0.013	0.072|
422 (0.164)	|0.136	0.027	0.001|
Multiallelic Dprime: 0.523
BLOCK 585.  MARKERS: 2819 2820
13 (0.601)	|0.226	0.266	0.108|
33 (0.253)	|0.137	0.055	0.061|
12 (0.146)	|0.036	0.039	0.071|
Multiallelic Dprime: 0.233
BLOCK 586.  MARKERS: 2823 2824
44 (0.399)	|0.159	0.176	0.064|
41 (0.360)	|0.320	0.026	0.013|
24 (0.241)	|0.104	0.108	0.029|
Multiallelic Dprime: 0.440
BLOCK 587.  MARKERS: 2827 2828
21 (0.583)	|0.319	0.116	0.121	0.023|
31 (0.310)	|0.160	0.100	0.040	0.010|
23 (0.107)	|0.055	0.025	0.022	0.002|
Multiallelic Dprime: 0.098
BLOCK 588.  MARKERS: 2831 2832 2833
443 (0.535)	|0.256	0.229	0.050|
423 (0.240)	|0.111	0.109	0.020|
342 (0.183)	|0.096	0.079	0.009|
343 (0.035)	|0.017	0.018	0.000|
Multiallelic Dprime: 0.043
BLOCK 589.  MARKERS: 2836 2837
44 (0.484)	|0.017	0.344	0.117|
22 (0.436)	|0.401	0.011	0.022|
24 (0.079)	|0.008	0.069	0.001|
Multiallelic Dprime: 0.815
BLOCK 590.  MARKERS: 2838 2839 2840
443 (0.426)	|0.376	0.044	0.006|
321 (0.424)	|0.112	0.248	0.048|
343 (0.142)	|0.027	0.005	0.109|
Multiallelic Dprime: 0.651
BLOCK 591.  MARKERS: 2842 2843 2844 2845 2846 2847 2848
2413213 (0.515)	|0.431	0.076	0.007|
2431443 (0.297)	|0.201	0.060	0.036|
4231414 (0.167)	|0.162	0.005	0.000|
Multiallelic Dprime: 0.316
BLOCK 592.  MARKERS: 2852 2853
41 (0.813)	|0.402	0.273	0.097	0.035|
23 (0.141)	|0.051	0.087	0.003	0.000|
21 (0.044)	|0.001	0.037	0.006	0.000|
Multiallelic Dprime: 0.456
BLOCK 593.  MARKERS: 2854 2855 2856
144 (0.454)	|0.419	0.035|
322 (0.396)	|0.353	0.044|
324 (0.106)	|0.058	0.048|
124 (0.036)	|0.030	0.006|
Multiallelic Dprime: 0.303
BLOCK 594.  MARKERS: 2857 2858
11 (0.864)	|0.704	0.142	0.015|
34 (0.134)	|0.066	0.068	0.000|
Multiallelic Dprime: 0.377
BLOCK 595.  MARKERS: 2859 2860
21 (0.770)	|0.659	0.002	0.043	0.066|
43 (0.212)	|0.008	0.130	0.071	0.004|
23 (0.016)	|0.007	0.000	0.004	0.006|
Multiallelic Dprime: 0.837
BLOCK 596.  MARKERS: 2861 2862 2863
123 (0.676)	|0.652	0.021	0.004|
341 (0.131)	|0.016	0.000	0.107|
321 (0.118)	|0.007	0.111	0.000|
323 (0.075)	|0.004	0.070	0.000|
Multiallelic Dprime: 0.887
BLOCK 597.  MARKERS: 2864 2865 2866 2867
1314 (0.679)	|0.659	0.009	0.007|
1312 (0.201)	|0.010	0.142	0.042|
3132 (0.113)	|0.058	0.053	0.001|
Multiallelic Dprime: 0.833
BLOCK 598.  MARKERS: 2869 2870 2871
414 (0.728)	|0.478	0.158	0.036	0.018	0.037|
332 (0.210)	|0.037	0.009	0.085	0.073	0.005|
314 (0.050)	|0.045	0.002	0.000	0.000	0.001|
Multiallelic Dprime: 0.586
BLOCK 599.  MARKERS: 2872 2873 2874 2875
4313 (0.563)	|0.533	0.029|
4312 (0.167)	|0.000	0.167|
1143 (0.121)	|0.061	0.060|
1343 (0.102)	|0.030	0.072|
4343 (0.042)	|0.014	0.026|
Multiallelic Dprime: 0.755
BLOCK 600.  MARKERS: 2876 2877
14 (0.640)	|0.208	0.212	0.111	0.106|
32 (0.358)	|0.124	0.099	0.066	0.066|
Multiallelic Dprime: 0.054
BLOCK 601.  MARKERS: 2879 2880 2881
434 (0.333)	|0.260	0.047	0.020|
413 (0.311)	|0.062	0.238	0.011|
333 (0.179)	|0.121	0.048	0.011|
433 (0.172)	|0.039	0.037	0.095|
Multiallelic Dprime: 0.547
BLOCK 602.  MARKERS: 2883 2884
32 (0.488)	|0.286	0.100	0.103|
14 (0.369)	|0.064	0.271	0.034|
12 (0.137)	|0.123	0.009	0.005|
Multiallelic Dprime: 0.493
BLOCK 603.  MARKERS: 2888 2889
32 (0.475)	|0.164	0.311	0.000|
14 (0.382)	|0.348	0.021	0.013|
34 (0.143)	|0.019	0.108	0.006|
Multiallelic Dprime: 0.615
BLOCK 604.  MARKERS: 2890 2891 2892 2893 2894
14234 (0.533)	|0.533	0.000|
32111 (0.439)	|0.084	0.354|
14231 (0.019)	|0.000	0.019|
Multiallelic Dprime: 0.960
BLOCK 605.  MARKERS: 2895 2896
22 (0.626)	|0.443	0.133	0.039	0.012|
44 (0.374)	|0.143	0.140	0.081	0.010|
Multiallelic Dprime: 0.323
BLOCK 606.  MARKERS: 2901 2902 2903
212 (0.587)	|0.401	0.120	0.066|
114 (0.272)	|0.078	0.070	0.124|
234 (0.120)	|0.071	0.041	0.008|
214 (0.021)	|0.010	0.006	0.006|
Multiallelic Dprime: 0.307
BLOCK 607.  MARKERS: 2906 2907 2908 2909
3213 (0.559)	|0.484	0.075|
3211 (0.237)	|0.214	0.022|
1133 (0.203)	|0.081	0.122|
Multiallelic Dprime: 0.452
BLOCK 608.  MARKERS: 2910 2911
13 (0.779)	|0.362	0.361	0.055|
32 (0.220)	|0.027	0.006	0.187|
Multiallelic Dprime: 0.801
BLOCK 609.  MARKERS: 2912 2913
43 (0.390)	|0.110	0.029	0.163	0.088|
44 (0.367)	|0.272	0.004	0.086	0.003|
23 (0.242)	|0.000	0.237	0.002	0.000|
Multiallelic Dprime: 0.646
BLOCK 610.  MARKERS: 2914 2915 2916
214 (0.381)	|0.181	0.138	0.027	0.006	0.028	0.000|
432 (0.271)	|0.122	0.133	0.009	0.002	0.001	0.002|
414 (0.251)	|0.077	0.070	0.068	0.024	0.002	0.010|
412 (0.091)	|0.011	0.043	0.023	0.009	0.003	0.002|
Multiallelic Dprime: 0.258
BLOCK 611.  MARKERS: 2917 2918 2919 2920 2921 2922
132211 (0.393)	|0.124	0.067	0.051	0.059	0.082|
134211 (0.390)	|0.251	0.065	0.017	0.040	0.014|
324433 (0.127)	|0.028	0.034	0.036	0.023	0.006|
134231 (0.042)	|0.018	0.003	0.020	0.001	0.000|
324231 (0.033)	|0.003	0.016	0.008	0.004	0.002|
334211 (0.014)	|0.002	0.000	0.000	0.004	0.000|
Multiallelic Dprime: 0.311
BLOCK 612.  MARKERS: 2925 2926 2927 2928 2929 2930 2931 2932
11213344 (0.425)	|0.418	0.003	0.004|
11213342 (0.186)	|0.005	0.181	0.000|
13313344 (0.133)	|0.069	0.033	0.029|
33331444 (0.132)	|0.006	0.001	0.125|
11213322 (0.105)	|0.000	0.105	0.000|
Multiallelic Dprime: 0.848
BLOCK 613.  MARKERS: 2933 2934
34 (0.507)	|0.172	0.188	0.092	0.048|
32 (0.323)	|0.245	0.033	0.035	0.008|
14 (0.167)	|0.053	0.110	0.004	0.000|
Multiallelic Dprime: 0.395
BLOCK 614.  MARKERS: 2935 2936 2937 2938
1431 (0.474)	|0.197	0.087	0.065	0.053	0.035	0.013	0.011|
1231 (0.330)	|0.137	0.060	0.050	0.038	0.027	0.005	0.002|
3223 (0.132)	|0.049	0.033	0.019	0.008	0.010	0.007	0.000|
3231 (0.056)	|0.022	0.013	0.006	0.003	0.008	0.000	0.002|
Multiallelic Dprime: 0.063
BLOCK 615.  MARKERS: 2939 2940 2941 2942 2943 2944 2945 2946 2947 2948 2949 2950 2951
1222421322413 (0.404)	|0.391	0.011	0.000	0.003|
3421241444414 (0.196)	|0.000	0.196	0.000	0.000|
1432221322413 (0.144)	|0.003	0.141	0.000	0.000|
1422223322233 (0.105)	|0.000	0.004	0.099	0.001|
1421221322413 (0.080)	|0.000	0.000	0.000	0.078|
1422223322413 (0.025)	|0.022	0.004	0.000	0.000|
1222421322433 (0.016)	|0.000	0.013	0.002	0.000|
Multiallelic Dprime: 0.954
BLOCK 616.  MARKERS: 2952 2953 2954 2955
3313 (0.421)	|0.218	0.141	0.064|
3333 (0.382)	|0.225	0.117	0.041|
2232 (0.110)	|0.054	0.044	0.012|
2333 (0.084)	|0.076	0.003	0.004|
Multiallelic Dprime: 0.137
BLOCK 617.  MARKERS: 2960 2961
11 (0.572)	|0.318	0.118	0.135|
41 (0.306)	|0.156	0.109	0.041|
43 (0.122)	|0.035	0.067	0.019|
Multiallelic Dprime: 0.189
BLOCK 618.  MARKERS: 2964 2965 2966 2967 2968
31332 (0.509)	|0.377	0.083	0.035	0.011|
23114 (0.294)	|0.001	0.197	0.005	0.088|
21332 (0.194)	|0.003	0.003	0.187	0.002|
Multiallelic Dprime: 0.806
BLOCK 619.  MARKERS: 2970 2971 2972 2973
3311 (0.382)	|0.064	0.302	0.015|
4333 (0.283)	|0.279	0.004	0.000|
3113 (0.231)	|0.223	0.004	0.004|
3313 (0.101)	|0.010	0.000	0.091|
Multiallelic Dprime: 0.876
BLOCK 620.  MARKERS: 2974 2975
31 (0.576)	|0.308	0.096	0.040	0.118	0.004|
33 (0.313)	|0.058	0.236	0.000	0.009	0.007|
21 (0.110)	|0.005	0.005	0.098	0.003	0.000|
Multiallelic Dprime: 0.634
BLOCK 621.  MARKERS: 2977 2978 2979 2980 2981
22112 (0.369)	|0.065	0.033	0.152	0.114|
22124 (0.337)	|0.207	0.110	0.018	0.002|
44112 (0.139)	|0.006	0.130	0.002	0.001|
22314 (0.131)	|0.031	0.010	0.081	0.010|
22324 (0.011)	|0.010	0.001	0.000	0.000|
Multiallelic Dprime: 0.574
BLOCK 622.  MARKERS: 2983 2984 2985 2986
1113 (0.320)	|0.297	0.026	0.000	0.000|
1323 (0.293)	|0.016	0.013	0.254	0.000|
1123 (0.255)	|0.004	0.257	0.000	0.002|
3121 (0.128)	|0.000	0.000	0.000	0.127|
Multiallelic Dprime: 0.928
BLOCK 623.  MARKERS: 2987 2988 2989
224 (0.319)	|0.294	0.018	0.001|
222 (0.296)	|0.102	0.046	0.142|
312 (0.257)	|0.023	0.218	0.014|
322 (0.127)	|0.126	0.002	0.000|
Multiallelic Dprime: 0.741
BLOCK 624.  MARKERS: 2991 2992 2993 2994
3441 (0.545)	|0.235	0.166	0.140|
3132 (0.284)	|0.269	0.000	0.011|
1441 (0.157)	|0.008	0.146	0.000|
Multiallelic Dprime: 0.557
BLOCK 625.  MARKERS: 2995 2996 2997
313 (0.527)	|0.115	0.264	0.000	0.118	0.000|
314 (0.307)	|0.297	0.000	0.000	0.013	0.000|
143 (0.154)	|0.000	0.000	0.135	0.000	0.013|
Multiallelic Dprime: 0.840
BLOCK 626.  MARKERS: 2998 2999 3000 3001 3002 3003 3004 3005 3006 3007
4122323432 (0.413)	|0.387	0.012	0.008	0.008|
2422311432 (0.264)	|0.098	0.005	0.159	0.000|
4114223223 (0.137)	|0.035	0.097	0.004	0.000|
4122323423 (0.134)	|0.011	0.122	0.002	0.000|
4112323432 (0.013)	|0.013	0.000	0.000	0.000|
Multiallelic Dprime: 0.758
BLOCK 627.  MARKERS: 3008 3009 3010
334 (0.561)	|0.458	0.090	0.013|
132 (0.247)	|0.030	0.110	0.107|
314 (0.179)	|0.073	0.104	0.000|
332 (0.010)	|0.000	0.000	0.010|
Multiallelic Dprime: 0.558
BLOCK 628.  MARKERS: 3011 3012
12 (0.562)	|0.327	0.132	0.090	0.014|
34 (0.308)	|0.205	0.096	0.007	0.000|
14 (0.129)	|0.092	0.032	0.003	0.000|
Multiallelic Dprime: 0.208
BLOCK 629.  MARKERS: 3018 3019 3020
323 (0.623)	|0.551	0.008	0.062|
244 (0.260)	|0.012	0.183	0.063|
223 (0.100)	|0.085	0.010	0.003|
224 (0.015)	|0.001	0.003	0.010|
Multiallelic Dprime: 0.706
BLOCK 630.  MARKERS: 3021 3022
24 (0.650)	|0.318	0.176	0.150	0.000	0.000	0.000	0.000|
32 (0.205)	|0.003	0.105	0.001	0.054	0.000	0.017	0.002|
34 (0.139)	|0.003	0.035	0.012	0.045	0.031	0.000	0.008|
Multiallelic Dprime: 0.660
BLOCK 631.  MARKERS: 3023 3024 3025 3026 3027 3028 3029 3030 3031
323312333 (0.326)	|0.324	0.000	0.000	0.000	0.000|
323314331 (0.319)	|0.305	0.000	0.003	0.000	0.011|
323314333 (0.165)	|0.077	0.000	0.087	0.001	0.000|
132434123 (0.100)	|0.000	0.098	0.000	0.000	0.000|
132314133 (0.031)	|0.000	0.000	0.000	0.030	0.000|
132414333 (0.018)	|0.000	0.000	0.018	0.000	0.000|
132414133 (0.012)	|0.000	0.000	0.000	0.000	0.000|
Multiallelic Dprime: 0.870
BLOCK 632.  MARKERS: 3032 3033 3034 3035 3036 3037
213423 (0.728)	|0.477	0.215	0.035|
432442 (0.107)	|0.062	0.040	0.006|
213123 (0.107)	|0.078	0.028	0.000|
213443 (0.030)	|0.017	0.014	0.000|
232443 (0.012)	|0.006	0.006	0.000|
Multiallelic Dprime: 0.085
BLOCK 633.  MARKERS: 3042 3043
24 (0.647)	|0.331	0.312	0.005|
43 (0.312)	|0.227	0.020	0.066|
23 (0.041)	|0.040	0.000	0.000|
Multiallelic Dprime: 0.576
BLOCK 634.  MARKERS: 3044 3045
12 (0.598)	|0.211	0.263	0.084	0.034|
34 (0.331)	|0.220	0.017	0.095	0.000|
14 (0.071)	|0.060	0.005	0.004	0.000|
Multiallelic Dprime: 0.516
BLOCK 635.  MARKERS: 3047 3048 3049
144 (0.491)	|0.299	0.170	0.017|
423 (0.286)	|0.149	0.108	0.029|
143 (0.183)	|0.061	0.020	0.102|
123 (0.034)	|0.028	0.006	0.000|
Multiallelic Dprime: 0.262
BLOCK 636.  MARKERS: 3051 3052
43 (0.541)	|0.431	0.108|
23 (0.308)	|0.252	0.056|
21 (0.147)	|0.129	0.016|
Multiallelic Dprime: 0.129
BLOCK 637.  MARKERS: 3058 3059 3060
323 (0.817)	|0.470	0.267	0.080|
141 (0.179)	|0.106	0.042	0.032|
Multiallelic Dprime: 0.109
BLOCK 638.  MARKERS: 3062 3063
42 (0.578)	|0.568	0.007	0.000	0.002|
22 (0.308)	|0.000	0.143	0.138	0.022|
24 (0.114)	|0.002	0.095	0.000	0.016|
Multiallelic Dprime: 0.924
BLOCK 639.  MARKERS: 3064 3065 3066
241 (0.570)	|0.225	0.345|
213 (0.246)	|0.181	0.062|
111 (0.137)	|0.111	0.026|
211 (0.040)	|0.035	0.006|
Multiallelic Dprime: 0.496
BLOCK 640.  MARKERS: 3068 3069
23 (0.556)	|0.311	0.105	0.071	0.064|
41 (0.441)	|0.238	0.107	0.049	0.044|
Multiallelic Dprime: 0.055
BLOCK 641.  MARKERS: 3077 3078 3079 3080 3081
23121 (0.547)	|0.300	0.205	0.040|
33143 (0.213)	|0.081	0.104	0.028|
23123 (0.123)	|0.066	0.032	0.025|
34243 (0.107)	|0.054	0.040	0.012|
Multiallelic Dprime: 0.118
BLOCK 642.  MARKERS: 3088 3089
14 (0.504)	|0.359	0.141|
34 (0.390)	|0.327	0.063|
32 (0.104)	|0.077	0.027|
Multiallelic Dprime: 0.231
BLOCK 643.  MARKERS: 3092 3093
33 (0.764)	|0.399	0.342	0.016|
11 (0.230)	|0.089	0.139	0.003|
Multiallelic Dprime: 0.223
BLOCK 644.  MARKERS: 3097 3098
32 (0.490)	|0.255	0.179	0.056|
14 (0.484)	|0.221	0.183	0.080|
12 (0.019)	|0.008	0.007	0.005|
Multiallelic Dprime: 0.063
BLOCK 645.  MARKERS: 3103 3104
22 (0.487)	|0.184	0.235	0.067|
12 (0.372)	|0.197	0.122	0.054|
13 (0.139)	|0.104	0.032	0.004|
Multiallelic Dprime: 0.215
BLOCK 646.  MARKERS: 3106 3107
41 (0.484)	|0.313	0.161	0.003|
21 (0.390)	|0.201	0.006	0.183|
43 (0.125)	|0.004	0.122	0.005|
Multiallelic Dprime: 0.476
BLOCK 647.  MARKERS: 3109 3110
22 (0.519)	|0.011	0.001	0.145	0.135	0.119	0.097	0.000	0.000|
23 (0.289)	|0.257	0.000	0.001	0.000	0.009	0.000	0.000	0.012|
32 (0.192)	|0.000	0.156	0.002	0.000	0.000	0.017	0.013	0.000|
Multiallelic Dprime: 0.919
BLOCK 648.  MARKERS: 3111 3112 3113 3114 3115 3116 3117 3118
33324323 (0.270)	|0.084	0.160	0.023|
21342124 (0.160)	|0.093	0.053	0.014|
31342124 (0.146)	|0.084	0.058	0.004|
31344124 (0.138)	|0.077	0.052	0.008|
31344114 (0.129)	|0.063	0.055	0.009|
31442124 (0.115)	|0.058	0.053	0.005|
31444124 (0.013)	|0.002	0.011	0.000|
33322124 (0.011)	|0.005	0.006	0.000|
Multiallelic Dprime: 0.189
BLOCK 649.  MARKERS: 3120 3121
34 (0.474)	|0.445	0.009	0.021|
41 (0.462)	|0.236	0.224	0.002|
31 (0.064)	|0.027	0.002	0.035|
Multiallelic Dprime: 0.715
BLOCK 650.  MARKERS: 3123 3124 3125
221 (0.705)	|0.643	0.062|
443 (0.236)	|0.128	0.104|
243 (0.058)	|0.053	0.006|
Multiallelic Dprime: 0.486
BLOCK 651.  MARKERS: 3126 3127 3128
113 (0.825)	|0.547	0.273|
331 (0.172)	|0.139	0.033|
Multiallelic Dprime: 0.381
BLOCK 652.  MARKERS: 3130 3131
31 (0.687)	|0.338	0.226	0.051	0.059|
13 (0.306)	|0.165	0.081	0.038	0.023|
Multiallelic Dprime: 0.098
BLOCK 653.  MARKERS: 3135 3136 3137
422 (0.504)	|0.502	0.000	0.002|
244 (0.310)	|0.246	0.035	0.030|
444 (0.089)	|0.014	0.071	0.001|
442 (0.083)	|0.082	0.002	0.001|
Multiallelic Dprime: 0.701
BLOCK 654.  MARKERS: 3139 3140 3141
422 (0.856)	|0.647	0.131	0.078|
244 (0.108)	|0.076	0.029	0.002|
242 (0.034)	|0.025	0.002	0.008|
Multiallelic Dprime: 0.073
BLOCK 655.  MARKERS: 3143 3144
23 (0.748)	|0.424	0.167	0.045	0.079|
31 (0.162)	|0.120	0.005	0.032	0.004|
21 (0.088)	|0.006	0.001	0.067	0.007|
Multiallelic Dprime: 0.403
BLOCK 656.  MARKERS: 3145 3146 3147 3148 3149 3150 3151 3152 3153 3154 3155
13334231231 (0.550)	|0.405	0.077	0.068|
11141213214 (0.174)	|0.138	0.030	0.007|
31341313334 (0.143)	|0.107	0.022	0.015|
11341213234 (0.088)	|0.070	0.012	0.006|
Multiallelic Dprime: 0.108
BLOCK 657.  MARKERS: 3157 3158
41 (0.747)	|0.536	0.109	0.067	0.021|
34 (0.149)	|0.085	0.038	0.021	0.003|
31 (0.104)	|0.061	0.000	0.028	0.010|
Multiallelic Dprime: 0.153
BLOCK 658.  MARKERS: 3159 3160 3161 3162 3163 3164 3165
3111321 (0.684)	|0.625	0.038	0.021|
3111221 (0.146)	|0.143	0.003	0.000|
1323343 (0.116)	|0.015	0.088	0.013|
3323343 (0.035)	|0.015	0.019	0.000|
Multiallelic Dprime: 0.618
BLOCK 659.  MARKERS: 3166 3167
33 (0.808)	|0.369	0.220	0.128	0.053	0.010	0.005|
14 (0.157)	|0.035	0.094	0.005	0.004	0.007	0.011|
13 (0.035)	|0.007	0.008	0.002	0.001	0.016	0.000|
Multiallelic Dprime: 0.471
BLOCK 660.  MARKERS: 3168 3169 3170 3171 3172 3173
332121 (0.411)	|0.381	0.000	0.031|
123124 (0.322)	|0.001	0.318	0.004|
133241 (0.135)	|0.135	0.000	0.000|
133121 (0.058)	|0.002	0.000	0.057|
333121 (0.034)	|0.032	0.000	0.001|
123121 (0.016)	|0.014	0.000	0.000|
Multiallelic Dprime: 0.914
BLOCK 661.  MARKERS: 3175 3176
31 (0.571)	|0.502	0.067|
43 (0.332)	|0.000	0.331|
41 (0.096)	|0.094	0.000|
Multiallelic Dprime: 0.831
BLOCK 662.  MARKERS: 3177 3178
43 (0.596)	|0.066	0.351	0.143	0.000	0.028|
31 (0.398)	|0.313	0.010	0.006	0.071	0.002|
Multiallelic Dprime: 0.843
BLOCK 663.  MARKERS: 3179 3180 3181 3182 3183 3184 3185
3333124 (0.380)	|0.317	0.000	0.063|
2121341 (0.364)	|0.363	0.001	0.000|
3333121 (0.148)	|0.004	0.144	0.000|
2321341 (0.071)	|0.070	0.000	0.000|
2321321 (0.030)	|0.001	0.028	0.000|
Multiallelic Dprime: 0.785
BLOCK 664.  MARKERS: 3186 3187
32 (0.757)	|0.556	0.167	0.013	0.012|
14 (0.178)	|0.128	0.042	0.007	0.000|
34 (0.062)	|0.039	0.023	0.000	0.000|
Multiallelic Dprime: 0.062
BLOCK 665.  MARKERS: 3189 3190 3191
321 (0.723)	|0.318	0.052	0.176	0.101	0.047	0.016|
443 (0.236)	|0.000	0.225	0.006	0.000	0.000	0.000|
323 (0.020)	|0.016	0.001	0.000	0.000	0.000	0.000|
423 (0.012)	|0.004	0.008	0.000	0.000	0.000	0.000|
Multiallelic Dprime: 0.880
BLOCK 666.  MARKERS: 3192 3193 3194 3195 3196 3197 3198 3199 3200 3201 3202 3203 3204 3205 3206 3207
3333433231131213 (0.342)	|0.334	0.000	0.000	0.004|
3323431231133213 (0.290)	|0.001	0.270	0.000	0.014|
1232111412213331 (0.180)	|0.000	0.000	0.181	0.000|
3233433231131213 (0.099)	|0.031	0.000	0.000	0.069|
3232111412213213 (0.046)	|0.047	0.000	0.000	0.000|
3333433231131231 (0.015)	|0.000	0.000	0.015	0.000|
Multiallelic Dprime: 0.943
BLOCK 667.  MARKERS: 3208 3209 3210 3211 3212
11242 (0.422)	|0.318	0.005	0.000	0.083	0.000	0.001|
41244 (0.278)	|0.000	0.260	0.000	0.000	0.000	0.003|
42114 (0.201)	|0.001	0.000	0.161	0.000	0.025	0.006|
41242 (0.095)	|0.012	0.000	0.000	0.066	0.000	0.000|
Multiallelic Dprime: 0.907
BLOCK 668.  MARKERS: 3213 3214 3215 3216 3217 3218 3219 3220 3221 3222 3223 3224
424211124322 (0.331)	|0.331	0.000|
422431124322 (0.265)	|0.258	0.006|
434433342431 (0.162)	|0.000	0.161|
222431124322 (0.148)	|0.148	0.000|
434433124322 (0.025)	|0.025	0.000|
424433342431 (0.011)	|0.000	0.011|
Multiallelic Dprime: 0.965
BLOCK 669.  MARKERS: 3225 3226 3227
124 (0.801)	|0.376	0.193	0.231|
232 (0.190)	|0.001	0.184	0.004|
Multiallelic Dprime: 0.955
BLOCK 670.  MARKERS: 3229 3230
21 (0.386)	|0.225	0.139	0.002	0.008	0.006|
41 (0.377)	|0.220	0.105	0.023	0.024	0.005|
43 (0.236)	|0.126	0.071	0.014	0.005	0.016|
Multiallelic Dprime: 0.098
BLOCK 671.  MARKERS: 3231 3232 3233 3234 3235 3236 3237 3238
14224232 (0.573)	|0.449	0.000	0.090	0.026|
33341313 (0.314)	|0.013	0.301	0.000	0.000|
13224232 (0.039)	|0.005	0.000	0.032	0.000|
13224233 (0.037)	|0.001	0.000	0.036	0.000|
33224233 (0.027)	|0.000	0.000	0.025	0.000|
Multiallelic Dprime: 0.861
BLOCK 672.  MARKERS: 3239 3240 3241 3242
2244 (0.471)	|0.141	0.321	0.008|
2223 (0.308)	|0.264	0.032	0.013|
3344 (0.183)	|0.033	0.065	0.085|
2243 (0.026)	|0.005	0.007	0.013|
Multiallelic Dprime: 0.550
BLOCK 673.  MARKERS: 3244 3245 3246
234 (0.446)	|0.032	0.278	0.099	0.023	0.000|
434 (0.430)	|0.378	0.021	0.009	0.000	0.013|
212 (0.123)	|0.011	0.107	0.003	0.000	0.000|
Multiallelic Dprime: 0.763
BLOCK 674.  MARKERS: 3248 3249 3250 3251 3252 3253 3254 3255 3256
414121234 (0.421)	|0.188	0.164	0.058	0.012|
231343423 (0.406)	|0.170	0.150	0.070	0.014|
214143234 (0.111)	|0.039	0.045	0.014	0.012|
214141234 (0.023)	|0.009	0.014	0.000	0.000|
414123234 (0.012)	|0.006	0.006	0.000	0.000|
Multiallelic Dprime: 0.060
BLOCK 675.  MARKERS: 3263 3264 3265
133 (0.422)	|0.287	0.091	0.037|
331 (0.385)	|0.212	0.080	0.085|
311 (0.146)	|0.114	0.017	0.013|
333 (0.044)	|0.029	0.003	0.007|
Multiallelic Dprime: 0.198
BLOCK 676.  MARKERS: 3271 3272 3273 3274 3275 3276 3277 3278
32441333 (0.644)	|0.406	0.233|
32212111 (0.192)	|0.132	0.058|
23212313 (0.142)	|0.128	0.014|
Multiallelic Dprime: 0.309
BLOCK 677.  MARKERS: 3284 3285
41 (0.679)	|0.044	0.195	0.186	0.167	0.070|
23 (0.318)	|0.266	0.003	0.000	0.002	0.043|
Multiallelic Dprime: 0.810
BLOCK 678.  MARKERS: 3287 3288 3289 3290 3291 3292 3293 3294 3295
424311141 (0.310)	|0.267	0.039	0.004|
341142321 (0.198)	|0.119	0.075	0.003|
324141123 (0.184)	|0.163	0.020	0.002|
324141121 (0.170)	|0.137	0.014	0.017|
324141141 (0.112)	|0.088	0.021	0.002|
Multiallelic Dprime: 0.264
BLOCK 679.  MARKERS: 3298 3299
14 (0.788)	|0.284	0.234	0.199	0.030	0.019	0.004|
21 (0.177)	|0.009	0.042	0.012	0.097	0.000	0.000|
24 (0.032)	|0.005	0.007	0.000	0.000	0.000	0.014|
Multiallelic Dprime: 0.555
BLOCK 680.  MARKERS: 3301 3302 3303 3304 3305 3306 3307 3308
21434143 (0.297)	|0.000	0.293	0.000|
24212341 (0.284)	|0.283	0.001	0.000|
21214311 (0.212)	|0.000	0.003	0.207|
41214341 (0.131)	|0.127	0.002	0.001|
21432343 (0.021)	|0.000	0.019	0.001|
21214341 (0.018)	|0.018	0.000	0.000|
Multiallelic Dprime: 0.986
BLOCK 681.  MARKERS: 3309 3310 3311 3312
1312 (0.437)	|0.089	0.237	0.004	0.105|
3131 (0.327)	|0.259	0.017	0.008	0.041|
1132 (0.233)	|0.022	0.000	0.207	0.001|
Multiallelic Dprime: 0.726
BLOCK 682.  MARKERS: 3315 3316 3317
313 (0.368)	|0.343	0.025|
312 (0.255)	|0.180	0.075|
113 (0.221)	|0.221	0.000|
343 (0.149)	|0.142	0.008|
Multiallelic Dprime: 0.586
BLOCK 683.  MARKERS: 3318 3319
13 (0.890)	|0.477	0.376	0.032|
31 (0.110)	|0.107	0.003	0.000|
Multiallelic Dprime: 0.927
BLOCK 684.  MARKERS: 3320 3321 3322
123 (0.584)	|0.130	0.150	0.169	0.091	0.026	0.004|
231 (0.379)	|0.324	0.017	0.005	0.032	0.001	0.001|
223 (0.032)	|0.007	0.014	0.000	0.002	0.000	0.007|
Multiallelic Dprime: 0.677
BLOCK 685.  MARKERS: 3324 3325 3326 3327 3328 3329
111222 (0.465)	|0.464	0.000|
121222 (0.180)	|0.181	0.000|
121434 (0.174)	|0.174	0.000|
413222 (0.125)	|0.000	0.124|
121232 (0.027)	|0.027	0.000|
411222 (0.014)	|0.014	0.000|
Multiallelic Dprime: 1.000
BLOCK 686.  MARKERS: 3330 3331
22 (0.867)	|0.485	0.375	0.008|
34 (0.129)	|0.005	0.014	0.110|
Multiallelic Dprime: 0.843
BLOCK 687.  MARKERS: 3332 3333 3334
443 (0.490)	|0.426	0.045	0.018	0.000|
442 (0.388)	|0.146	0.187	0.047	0.010|
322 (0.122)	|0.025	0.009	0.088	0.000|
Multiallelic Dprime: 0.577
BLOCK 688.  MARKERS: 3338 3339 3340
333 (0.597)	|0.405	0.115	0.077|
311 (0.240)	|0.037	0.029	0.174|
111 (0.153)	|0.004	0.149	0.000|
313 (0.010)	|0.000	0.000	0.010|
Multiallelic Dprime: 0.654
BLOCK 689.  MARKERS: 3342 3343
13 (0.446)	|0.104	0.126	0.046	0.015	0.030	0.074	0.023	0.012	0.000|
23 (0.293)	|0.083	0.034	0.014	0.066	0.048	0.005	0.020	0.000	0.010|
21 (0.261)	|0.078	0.031	0.096	0.023	0.003	0.004	0.015	0.001	0.000|
Multiallelic Dprime: 0.359
BLOCK 690.  MARKERS: 3346 3347 3348 3349 3350 3351 3352 3353 3354 3355 3356 3357 3358 3359
13432343313234 (0.263)	|0.048	0.118	0.092|
13214323131432 (0.191)	|0.128	0.039	0.025|
13414223131432 (0.157)	|0.087	0.049	0.022|
13414322131442 (0.105)	|0.033	0.059	0.013|
44414323131432 (0.082)	|0.026	0.005	0.051|
14414323131432 (0.081)	|0.002	0.040	0.038|
43414223131432 (0.057)	|0.008	0.005	0.043|
43214323131432 (0.013)	|0.006	0.004	0.004|
13434223131432 (0.011)	|0.000	0.000	0.011|
Multiallelic Dprime: 0.382
BLOCK 691.  MARKERS: 3361 3362
34 (0.348)	|0.033	0.090	0.218|
24 (0.329)	|0.292	0.019	0.020|
32 (0.317)	|0.080	0.230	0.006|
Multiallelic Dprime: 0.662
BLOCK 692.  MARKERS: 3364 3365
23 (0.409)	|0.249	0.053	0.106|
22 (0.344)	|0.146	0.166	0.030|
42 (0.243)	|0.191	0.022	0.030|
Multiallelic Dprime: 0.329
BLOCK 693.  MARKERS: 3368 3369
44 (0.590)	|0.242	0.322	0.025|
22 (0.241)	|0.209	0.030	0.002|
42 (0.166)	|0.095	0.000	0.071|
Multiallelic Dprime: 0.586
BLOCK 694.  MARKERS: 3372 3373
33 (0.547)	|0.245	0.102	0.008	0.118	0.071|
11 (0.355)	|0.063	0.095	0.170	0.001	0.022|
31 (0.098)	|0.061	0.000	0.008	0.028	0.002|
Multiallelic Dprime: 0.479
BLOCK 695.  MARKERS: 3375 3376 3377 3378 3379
43422 (0.367)	|0.284	0.004	0.076	0.000|
13241 (0.197)	|0.003	0.189	0.002	0.004|
41421 (0.186)	|0.083	0.007	0.096	0.000|
43421 (0.147)	|0.001	0.000	0.002	0.144|
13421 (0.095)	|0.092	0.000	0.001	0.001|
Multiallelic Dprime: 0.735
BLOCK 696.  MARKERS: 3381 3382 3383
442 (0.468)	|0.278	0.002	0.109	0.000	0.000	0.057	0.000	0.002	0.000|
444 (0.201)	|0.002	0.185	0.000	0.000	0.000	0.000	0.000	0.000	0.000|
234 (0.179)	|0.041	0.004	0.027	0.000	0.072	0.000	0.000	0.023	0.000|
244 (0.149)	|0.003	0.003	0.000	0.087	0.000	0.000	0.035	0.000	0.010|
Multiallelic Dprime: 0.842
BLOCK 697.  MARKERS: 3386 3387 3388 3389 3390 3391 3392 3393 3394 3395 3396 3397
321313342343 (0.325)	|0.323	0.000	0.000|
442131422342 (0.193)	|0.000	0.194	0.000|
322113342142 (0.138)	|0.138	0.000	0.000|
322113424322 (0.089)	|0.087	0.000	0.000|
422113424322 (0.074)	|0.076	0.000	0.000|
322113342343 (0.056)	|0.004	0.000	0.052|
322113442342 (0.035)	|0.034	0.000	0.000|
322113422342 (0.025)	|0.000	0.024	0.000|
322113424323 (0.011)	|0.011	0.000	0.000|
Multiallelic Dprime: 0.996
BLOCK 698.  MARKERS: 3398 3399
31 (0.716)	|0.532	0.132	0.052|
23 (0.225)	|0.089	0.132	0.004|
33 (0.059)	|0.009	0.000	0.049|
Multiallelic Dprime: 0.432
BLOCK 699.  MARKERS: 3400 3401
43 (0.630)	|0.507	0.001	0.121|
41 (0.265)	|0.128	0.137	0.000|
21 (0.105)	|0.106	0.000	0.000|
Multiallelic Dprime: 0.521
BLOCK 700.  MARKERS: 3402 3403
33 (0.740)	|0.555	0.174	0.011|
13 (0.139)	|0.032	0.014	0.092|
11 (0.121)	|0.045	0.074	0.002|
Multiallelic Dprime: 0.481
BLOCK 701.  MARKERS: 3404 3405
22 (0.631)	|0.445	0.102	0.042	0.027|
42 (0.264)	|0.099	0.072	0.086	0.006|
23 (0.105)	|0.062	0.010	0.000	0.028|
Multiallelic Dprime: 0.304
BLOCK 702.  MARKERS: 3407 3408 3409 3410 3411
32421 (0.603)	|0.587	0.019	0.000|
14442 (0.185)	|0.000	0.070	0.114|
32221 (0.130)	|0.000	0.126	0.000|
34442 (0.062)	|0.000	0.000	0.062|
Multiallelic Dprime: 0.934
BLOCK 703.  MARKERS: 3413 3414
23 (0.595)	|0.496	0.095|
21 (0.221)	|0.155	0.067|
41 (0.184)	|0.142	0.042|
Multiallelic Dprime: 0.163
BLOCK 704.  MARKERS: 3415 3416 3417 3418
1122 (0.793)	|0.458	0.271	0.064|
2313 (0.203)	|0.059	0.105	0.039|
Multiallelic Dprime: 0.335
BLOCK 705.  MARKERS: 3420 3421
32 (0.519)	|0.217	0.269	0.026|
12 (0.378)	|0.255	0.023	0.084|
14 (0.103)	|0.062	0.030	0.010|
Multiallelic Dprime: 0.443
BLOCK 706.  MARKERS: 3422 3423 3424 3425 3426 3427 3428 3429 3430
332334423 (0.531)	|0.410	0.085	0.036|
114112342 (0.323)	|0.300	0.018	0.006|
334112343 (0.120)	|0.021	0.039	0.058|
Multiallelic Dprime: 0.377
BLOCK 707.  MARKERS: 3432 3433
32 (0.750)	|0.538	0.206|
34 (0.146)	|0.075	0.070|
14 (0.101)	|0.024	0.075|
Multiallelic Dprime: 0.368
BLOCK 708.  MARKERS: 3435 3436
41 (0.640)	|0.499	0.030	0.063	0.000	0.009	0.000	0.018	0.012	0.003|
22 (0.352)	|0.030	0.205	0.002	0.043	0.029	0.022	0.000	0.000	0.007|
Multiallelic Dprime: 0.839
BLOCK 709.  MARKERS: 3438 3439 3440 3441 3442 3443 3444 3445
22312244 (0.534)	|0.296	0.122	0.111|
43131322 (0.234)	|0.147	0.045	0.043|
22311244 (0.065)	|0.039	0.016	0.010|
22331222 (0.043)	|0.021	0.012	0.010|
22311222 (0.038)	|0.023	0.011	0.004|
42331222 (0.022)	|0.011	0.006	0.004|
22311322 (0.019)	|0.012	0.002	0.005|
22312222 (0.013)	|0.003	0.002	0.008|
22131322 (0.010)	|0.006	0.001	0.002|
Multiallelic Dprime: 0.082
BLOCK 710.  MARKERS: 3453 3454 3455 3456
4341 (0.565)	|0.297	0.264	0.003|
2324 (0.229)	|0.220	0.009	0.000|
2424 (0.202)	|0.027	0.003	0.171|
Multiallelic Dprime: 0.638
BLOCK 711.  MARKERS: 3457 3458 3459 3460
1231 (0.548)	|0.144	0.243	0.100	0.027	0.000	0.029|
3443 (0.277)	|0.085	0.023	0.025	0.075	0.066	0.002|
3231 (0.173)	|0.144	0.003	0.020	0.000	0.000	0.000|
Multiallelic Dprime: 0.552
BLOCK 712.  MARKERS: 3462 3463 3464 3465 3466 3467
313331 (0.374)	|0.186	0.000	0.188	0.000	0.000|
312213 (0.269)	|0.000	0.266	0.000	0.000	0.000|
312311 (0.144)	|0.019	0.001	0.002	0.111	0.011|
242311 (0.103)	|0.096	0.000	0.000	0.005	0.001|
212311 (0.065)	|0.001	0.015	0.000	0.000	0.047|
312211 (0.030)	|0.023	0.001	0.000	0.001	0.000|
Multiallelic Dprime: 0.847
BLOCK 713.  MARKERS: 3468 3469 3470 3471 3472 3473 3474
1213211 (0.327)	|0.248	0.022	0.059|
4231431 (0.290)	|0.032	0.192	0.066|
1413211 (0.192)	|0.080	0.018	0.093|
4231433 (0.125)	|0.017	0.083	0.024|
1231211 (0.059)	|0.034	0.010	0.014|
Multiallelic Dprime: 0.479
BLOCK 714.  MARKERS: 3478 3479 3480
343 (0.420)	|0.300	0.094	0.020	0.006|
143 (0.322)	|0.119	0.060	0.102	0.042|
121 (0.258)	|0.181	0.048	0.026	0.002|
Multiallelic Dprime: 0.318
BLOCK 715.  MARKERS: 3483 3484 3485
142 (0.599)	|0.377	0.134	0.089|
122 (0.202)	|0.137	0.023	0.042|
344 (0.149)	|0.126	0.017	0.005|
342 (0.050)	|0.006	0.040	0.004|
Multiallelic Dprime: 0.203
BLOCK 716.  MARKERS: 3487 3488
32 (0.646)	|0.166	0.225	0.254|
34 (0.214)	|0.136	0.047	0.030|
14 (0.140)	|0.097	0.028	0.014|
Multiallelic Dprime: 0.433
BLOCK 717.  MARKERS: 3490 3491
44 (0.399)	|0.281	0.069	0.050|
42 (0.302)	|0.176	0.069	0.057|
22 (0.299)	|0.167	0.058	0.071|
Multiallelic Dprime: 0.128
BLOCK 718.  MARKERS: 3494 3495
42 (0.624)	|0.601	0.014	0.003	0.000	0.003|
21 (0.195)	|0.000	0.133	0.001	0.057	0.000|
41 (0.178)	|0.010	0.007	0.134	0.012	0.009|
Multiallelic Dprime: 0.923
BLOCK 719.  MARKERS: 3497 3498 3499 3500
1221 (0.611)	|0.553	0.052	0.005|
3433 (0.154)	|0.130	0.019	0.003|
3231 (0.138)	|0.101	0.026	0.009|
3233 (0.072)	|0.064	0.009	0.000|
1231 (0.013)	|0.003	0.010	0.000|
Multiallelic Dprime: 0.229
BLOCK 720.  MARKERS: 3501 3502
14 (0.862)	|0.715	0.092	0.004	0.006	0.025	0.006	0.000|
22 (0.115)	|0.012	0.027	0.030	0.020	0.000	0.007	0.011|
12 (0.017)	|0.004	0.012	0.000	0.000	0.000	0.000	0.001|
Multiallelic Dprime: 0.750
BLOCK 721.  MARKERS: 3506 3507 3508 3509 3510 3511 3512 3513 3514 3515
3214221234 (0.736)	|0.735	0.000|
2432343112 (0.131)	|0.054	0.077|
3412343112 (0.033)	|0.000	0.034|
3414221232 (0.026)	|0.001	0.025|
3414221234 (0.026)	|0.026	0.000|
3414343212 (0.014)	|0.014	0.000|
3414343112 (0.012)	|0.012	0.000|
Multiallelic Dprime: 0.935
BLOCK 722.  MARKERS: 3516 3517 3518 3519
1432 (0.853)	|0.683	0.073	0.056	0.019	0.018	0.003|
3211 (0.138)	|0.031	0.077	0.002	0.027	0.000	0.000|
Multiallelic Dprime: 0.658
BLOCK 723.  MARKERS: 3520 3521 3522 3523 3524
21233 (0.714)	|0.686	0.025	0.004|
43111 (0.151)	|0.015	0.051	0.084|
23133 (0.058)	|0.048	0.010	0.000|
43131 (0.046)	|0.026	0.013	0.006|
23131 (0.018)	|0.007	0.009	0.002|
21131 (0.010)	|0.010	0.000	0.000|
Multiallelic Dprime: 0.740
BLOCK 724.  MARKERS: 3528 3529
32 (0.791)	|0.703	0.080|
12 (0.107)	|0.041	0.066|
14 (0.098)	|0.096	0.002|
Multiallelic Dprime: 0.399
BLOCK 725.  MARKERS: 3530 3531
22 (0.845)	|0.553	0.185	0.102|
43 (0.147)	|0.045	0.096	0.007|
Multiallelic Dprime: 0.512
BLOCK 726.  MARKERS: 3532 3533
41 (0.598)	|0.450	0.097	0.052|
24 (0.288)	|0.181	0.070	0.038|
44 (0.109)	|0.064	0.034	0.010|
Multiallelic Dprime: 0.152
BLOCK 727.  MARKERS: 3541 3542
33 (0.697)	|0.418	0.135	0.145|
34 (0.202)	|0.065	0.089	0.048|
14 (0.099)	|0.046	0.047	0.007|
Multiallelic Dprime: 0.263
BLOCK 728.  MARKERS: 3546 3547
13 (0.527)	|0.491	0.031|
14 (0.270)	|0.195	0.071|
34 (0.201)	|0.135	0.066|
Multiallelic Dprime: 0.447
BLOCK 729.  MARKERS: 3548 3549
12 (0.822)	|0.538	0.155	0.128|
34 (0.168)	|0.047	0.073	0.047|
Multiallelic Dprime: 0.397
BLOCK 730.  MARKERS: 3550 3551
12 (0.588)	|0.561	0.025	0.001	0.002|
14 (0.229)	|0.024	0.085	0.105	0.013|
34 (0.180)	|0.003	0.174	0.000	0.001|
Multiallelic Dprime: 0.843
BLOCK 731.  MARKERS: 3553 3554 3555
223 (0.589)	|0.301	0.120	0.156	0.012|
143 (0.284)	|0.152	0.110	0.021	0.000|
221 (0.106)	|0.012	0.025	0.068	0.000|
123 (0.017)	|0.002	0.015	0.000	0.000|
Multiallelic Dprime: 0.253
BLOCK 732.  MARKERS: 3558 3559 3560
244 (0.468)	|0.469	0.000	0.000|
232 (0.270)	|0.003	0.241	0.027|
432 (0.246)	|0.093	0.005	0.147|
234 (0.013)	|0.013	0.000	0.000|
Multiallelic Dprime: 0.862
BLOCK 733.  MARKERS: 3561 3562
34 (0.579)	|0.398	0.007	0.048	0.124|
32 (0.247)	|0.162	0.000	0.082	0.000|
24 (0.174)	|0.031	0.139	0.002	0.003|
Multiallelic Dprime: 0.506
BLOCK 734.  MARKERS: 3563 3564 3565
432 (0.587)	|0.291	0.295	0.002|
431 (0.150)	|0.150	0.000	0.000|
332 (0.133)	|0.076	0.052	0.006|
312 (0.127)	|0.010	0.002	0.115|
Multiallelic Dprime: 0.515
BLOCK 735.  MARKERS: 3566 3567
13 (0.528)	|0.109	0.157	0.098	0.163|
11 (0.348)	|0.166	0.050	0.101	0.030|
33 (0.124)	|0.028	0.043	0.041	0.012|
Multiallelic Dprime: 0.320
BLOCK 736.  MARKERS: 3569 3570 3571
142 (0.302)	|0.215	0.071	0.017|
342 (0.250)	|0.111	0.068	0.069|
312 (0.240)	|0.109	0.105	0.026|
344 (0.205)	|0.096	0.092	0.018|
Multiallelic Dprime: 0.234
BLOCK 737.  MARKERS: 3573 3574
12 (0.532)	|0.246	0.283|
32 (0.336)	|0.282	0.053|
14 (0.130)	|0.119	0.011|
Multiallelic Dprime: 0.604
BLOCK 738.  MARKERS: 3575 3576 3577
233 (0.648)	|0.259	0.310	0.076|
311 (0.348)	|0.329	0.010	0.007|
Multiallelic Dprime: 0.881
BLOCK 739.  MARKERS: 3578 3579
43 (0.591)	|0.351	0.166	0.074|
12 (0.320)	|0.183	0.093	0.043|
13 (0.086)	|0.040	0.036	0.009|
Multiallelic Dprime: 0.045
BLOCK 740.  MARKERS: 3592 3593
33 (0.579)	|0.506	0.059	0.014|
31 (0.295)	|0.267	0.018	0.010|
13 (0.127)	|0.042	0.064	0.020|
Multiallelic Dprime: 0.400
BLOCK 741.  MARKERS: 3595 3596
23 (0.815)	|0.407	0.251	0.085	0.029	0.018	0.011|
42 (0.141)	|0.089	0.017	0.018	0.007	0.002	0.001|
43 (0.044)	|0.015	0.009	0.007	0.001	0.000	0.004|
Multiallelic Dprime: 0.248
BLOCK 742.  MARKERS: 3601 3602 3603 3604 3605 3606 3607
4241131 (0.510)	|0.260	0.245	0.008|
2111131 (0.277)	|0.130	0.135	0.012|
4243224 (0.110)	|0.055	0.053	0.003|
4211131 (0.038)	|0.017	0.021	0.000|
4243221 (0.021)	|0.011	0.009	0.000|
4141131 (0.017)	|0.010	0.006	0.000|
Multiallelic Dprime: 0.037
BLOCK 743.  MARKERS: 3611 3612
11 (0.499)	|0.391	0.060	0.048|
33 (0.476)	|0.028	0.325	0.122|
31 (0.026)	|0.004	0.009	0.012|
Multiallelic Dprime: 0.697
BLOCK 744.  MARKERS: 3613 3614
24 (0.424)	|0.300	0.113	0.009|
42 (0.394)	|0.297	0.083	0.012|
22 (0.182)	|0.102	0.062	0.015|
Multiallelic Dprime: 0.121
BLOCK 745.  MARKERS: 3619 3620
33 (0.698)	|0.633	0.060	0.000|
22 (0.257)	|0.029	0.209	0.018|
23 (0.036)	|0.004	0.033	0.000|
Multiallelic Dprime: 0.808
BLOCK 746.  MARKERS: 3621 3622
42 (0.667)	|0.414	0.239	0.011|
24 (0.309)	|0.062	0.244	0.003|
44 (0.018)	|0.018	0.000	0.000|
Multiallelic Dprime: 0.540
BLOCK 747.  MARKERS: 3624 3625
11 (0.497)	|0.347	0.071	0.079|
33 (0.486)	|0.164	0.169	0.155|
13 (0.014)	|0.007	0.005	0.002|
Multiallelic Dprime: 0.365
BLOCK 748.  MARKERS: 3630 3631
23 (0.519)	|0.492	0.022	0.005|
11 (0.244)	|0.081	0.032	0.126|
13 (0.237)	|0.010	0.212	0.014|
Multiallelic Dprime: 0.779
BLOCK 749.  MARKERS: 3633 3634
34 (0.582)	|0.563	0.000	0.008	0.002|
32 (0.267)	|0.003	0.218	0.039	0.005|
42 (0.146)	|0.000	0.126	0.004	0.017|
Multiallelic Dprime: 0.931
BLOCK 750.  MARKERS: 3635 3636 3637
143 (0.570)	|0.418	0.045	0.100	0.008|
331 (0.344)	|0.055	0.214	0.073	0.002|
133 (0.050)	|0.006	0.042	0.000	0.003|
333 (0.024)	|0.008	0.012	0.000	0.004|
Multiallelic Dprime: 0.564
BLOCK 751.  MARKERS: 3638 3639 3640
134 (0.488)	|0.181	0.190	0.072	0.044	0.002|
142 (0.319)	|0.120	0.076	0.075	0.037	0.011|
442 (0.177)	|0.076	0.063	0.027	0.009	0.000|
132 (0.017)	|0.012	0.005	0.000	0.000	0.000|
Multiallelic Dprime: 0.133
BLOCK 752.  MARKERS: 3648 3649 3650 3651
4232 (0.389)	|0.349	0.021	0.018|
2422 (0.333)	|0.013	0.312	0.008|
2424 (0.173)	|0.033	0.031	0.109|
4222 (0.089)	|0.025	0.042	0.021|
2222 (0.013)	|0.000	0.013	0.000|
Multiallelic Dprime: 0.749
BLOCK 753.  MARKERS: 3654 3655
11 (0.423)	|0.276	0.082	0.062|
33 (0.420)	|0.263	0.085	0.073|
13 (0.158)	|0.092	0.039	0.026|
Multiallelic Dprime: 0.048
BLOCK 754.  MARKERS: 3657 3658
31 (0.630)	|0.450	0.171	0.005|
32 (0.206)	|0.021	0.120	0.062|
22 (0.160)	|0.012	0.088	0.060|
Multiallelic Dprime: 0.608
BLOCK 755.  MARKERS: 3661 3662 3663
143 (0.485)	|0.256	0.150	0.066	0.011|
213 (0.380)	|0.224	0.089	0.057	0.012|
212 (0.128)	|0.062	0.046	0.014	0.006|
Multiallelic Dprime: 0.081
BLOCK 756.  MARKERS: 3666 3667 3668
233 (0.543)	|0.221	0.121	0.081	0.073	0.045|
223 (0.286)	|0.183	0.040	0.029	0.009	0.025|
421 (0.139)	|0.046	0.034	0.012	0.019	0.028|
423 (0.029)	|0.016	0.012	0.000	0.000	0.000|
Multiallelic Dprime: 0.227
BLOCK 757.  MARKERS: 3669 3670 3671 3672
1123 (0.467)	|0.121	0.204	0.145|
1121 (0.208)	|0.168	0.037	0.004|
1143 (0.122)	|0.113	0.007	0.000|
3323 (0.103)	|0.094	0.007	0.003|
3123 (0.098)	|0.074	0.019	0.005|
Multiallelic Dprime: 0.645
BLOCK 758.  MARKERS: 3674 3675
33 (0.569)	|0.440	0.117	0.013|
13 (0.275)	|0.209	0.061	0.005|
31 (0.156)	|0.123	0.031	0.002|
Multiallelic Dprime: 0.024
BLOCK 759.  MARKERS: 3677 3678
13 (0.772)	|0.300	0.328	0.144|
31 (0.209)	|0.056	0.017	0.133|
33 (0.019)	|0.014	0.002	0.003|
Multiallelic Dprime: 0.461
BLOCK 760.  MARKERS: 3679 3680
22 (0.370)	|0.143	0.098	0.052	0.049	0.027|
24 (0.347)	|0.106	0.069	0.075	0.043	0.053|
42 (0.280)	|0.131	0.074	0.036	0.027	0.012|
Multiallelic Dprime: 0.135
BLOCK 761.  MARKERS: 3682 3683 3684 3685
3221 (0.379)	|0.133	0.246|
1224 (0.241)	|0.129	0.111|
1241 (0.163)	|0.119	0.044|
3421 (0.120)	|0.112	0.007|
1221 (0.093)	|0.053	0.040|
Multiallelic Dprime: 0.317
BLOCK 762.  MARKERS: 3688 3689
22 (0.548)	|0.333	0.003	0.000	0.112	0.091|
41 (0.452)	|0.000	0.279	0.163	0.000	0.000|
Multiallelic Dprime: 0.994
BLOCK 763.  MARKERS: 3690 3691 3692 3693 3694 3695 3696
3413232 (0.334)	|0.182	0.139	0.012|
1232214 (0.284)	|0.138	0.138	0.008|
1212414 (0.163)	|0.152	0.012	0.000|
3232214 (0.110)	|0.042	0.064	0.004|
3212212 (0.091)	|0.012	0.034	0.045|
Multiallelic Dprime: 0.284
BLOCK 764.  MARKERS: 3697 3698
24 (0.537)	|0.525	0.000	0.000	0.000	0.000|
42 (0.390)	|0.000	0.176	0.155	0.001	0.058|
22 (0.071)	|0.008	0.001	0.000	0.062	0.000|
Multiallelic Dprime: 0.988
BLOCK 765.  MARKERS: 3699 3700 3701 3702
2232 (0.533)	|0.531	0.000	0.000|
4311 (0.178)	|0.000	0.177	0.000|
4312 (0.155)	|0.155	0.000	0.000|
2212 (0.062)	|0.062	0.000	0.000|
4212 (0.058)	|0.009	0.000	0.049|
Multiallelic Dprime: 0.991
BLOCK 766.  MARKERS: 3703 3704 3705
411 (0.755)	|0.603	0.111	0.038|
223 (0.184)	|0.063	0.118	0.000|
423 (0.050)	|0.011	0.036	0.002|
Multiallelic Dprime: 0.548
BLOCK 767.  MARKERS: 3708 3709 3710
243 (0.678)	|0.550	0.071	0.056|
422 (0.274)	|0.137	0.071	0.060|
443 (0.040)	|0.027	0.001	0.012|
Multiallelic Dprime: 0.306
BLOCK 768.  MARKERS: 3716 3717 3718
223 (0.716)	|0.511	0.156	0.030	0.004	0.004|
442 (0.145)	|0.053	0.003	0.081	0.001	0.005|
423 (0.129)	|0.100	0.001	0.000	0.026	0.003|
Multiallelic Dprime: 0.412
BLOCK 769.  MARKERS: 3720 3721 3722 3723 3724
12311 (0.665)	|0.667	0.000	0.000|
24423 (0.162)	|0.000	0.162	0.000|
24411 (0.112)	|0.000	0.113	0.000|
22411 (0.031)	|0.000	0.000	0.031|
22311 (0.012)	|0.011	0.000	0.000|
Multiallelic Dprime: 1.000
BLOCK 770.  MARKERS: 3725 3726
24 (0.675)	|0.674	0.001	0.000|
32 (0.286)	|0.000	0.169	0.116|
34 (0.034)	|0.000	0.000	0.034|
Multiallelic Dprime: 0.985
BLOCK 771.  MARKERS: 3727 3728
42 (0.678)	|0.419	0.216	0.000	0.000	0.034	0.000|
44 (0.171)	|0.000	0.000	0.163	0.000	0.000	0.000|
14 (0.150)	|0.009	0.000	0.000	0.102	0.000	0.025|
Multiallelic Dprime: 0.971
BLOCK 772.  MARKERS: 3729 3730 3731 3732 3733 3734 3735
1132214 (0.427)	|0.429	0.000	0.000|
1132213 (0.215)	|0.190	0.000	0.025|
4221413 (0.164)	|0.000	0.161	0.000|
1221423 (0.101)	|0.097	0.000	0.004|
1132413 (0.035)	|0.000	0.035	0.001|
1131413 (0.027)	|0.002	0.000	0.026|
Multiallelic Dprime: 0.898
BLOCK 773.  MARKERS: 3736 3737
32 (0.736)	|0.450	0.174	0.109|
13 (0.198)	|0.004	0.192	0.002|
33 (0.066)	|0.025	0.041	0.000|
Multiallelic Dprime: 0.804
BLOCK 774.  MARKERS: 3738 3739
13 (0.479)	|0.473	0.000	0.005|
11 (0.407)	|0.008	0.212	0.189|
33 (0.110)	|0.109	0.001	0.000|
Multiallelic Dprime: 0.974
BLOCK 775.  MARKERS: 3740 3741
33 (0.590)	|0.379	0.151	0.058|
11 (0.215)	|0.203	0.003	0.009|
13 (0.195)	|0.088	0.068	0.039|
Multiallelic Dprime: 0.314
BLOCK 776.  MARKERS: 3743 3744 3745
142 (0.670)	|0.298	0.204	0.129	0.003	0.011|
433 (0.221)	|0.115	0.000	0.030	0.072	0.001|
133 (0.106)	|0.082	0.003	0.006	0.002	0.000|
Multiallelic Dprime: 0.470
BLOCK 777.  MARKERS: 3746 3747 3748 3749 3750 3751
124212 (0.498)	|0.487	0.002	0.007|
211322 (0.208)	|0.000	0.206	0.002|
111324 (0.165)	|0.118	0.000	0.046|
124312 (0.077)	|0.012	0.000	0.065|
111322 (0.013)	|0.012	0.001	0.000|
Multiallelic Dprime: 0.845
BLOCK 778.  MARKERS: 3752 3753
31 (0.658)	|0.476	0.033	0.147|
24 (0.213)	|0.010	0.190	0.013|
21 (0.128)	|0.009	0.060	0.058|
Multiallelic Dprime: 0.705
BLOCK 779.  MARKERS: 3754 3755
23 (0.498)	|0.486	0.010	0.002|
21 (0.283)	|0.028	0.201	0.052|
41 (0.218)	|0.002	0.169	0.045|
Multiallelic Dprime: 0.833
BLOCK 780.  MARKERS: 3756 3757 3758
223 (0.516)	|0.276	0.185	0.052|
311 (0.380)	|0.162	0.206	0.012|
211 (0.098)	|0.070	0.020	0.008|
Multiallelic Dprime: 0.183
BLOCK 781.  MARKERS: 3761 3762
32 (0.507)	|0.503	0.000	0.000	0.000	0.000	0.000|
11 (0.416)	|0.000	0.154	0.113	0.108	0.018	0.003|
12 (0.073)	|0.003	0.055	0.000	0.000	0.000	0.007|
Multiallelic Dprime: 0.951
BLOCK 782.  MARKERS: 3763 3764 3765 3766 3767 3768 3769 3770 3771 3772
3232224232 (0.505)	|0.501	0.003	0.000|
1424242332 (0.211)	|0.065	0.126	0.015|
1232244224 (0.114)	|0.114	0.000	0.000|
1424142332 (0.107)	|0.007	0.089	0.011|
1232224232 (0.018)	|0.018	0.000	0.000|
1234242332 (0.011)	|0.009	0.000	0.001|
Multiallelic Dprime: 0.874
BLOCK 783.  MARKERS: 3775 3776
23 (0.744)	|0.686	0.057|
44 (0.222)	|0.187	0.035|
43 (0.028)	|0.019	0.009|
Multiallelic Dprime: 0.222
BLOCK 784.  MARKERS: 3778 3779
22 (0.899)	|0.448	0.344	0.105|
44 (0.101)	|0.065	0.032	0.003|
Multiallelic Dprime: 0.269
BLOCK 785.  MARKERS: 3781 3782
33 (0.514)	|0.009	0.329	0.170|
12 (0.376)	|0.361	0.000	0.016|
13 (0.109)	|0.001	0.000	0.107|
Multiallelic Dprime: 0.837
BLOCK 786.  MARKERS: 3783 3784
24 (0.369)	|0.325	0.045	0.000|
14 (0.330)	|0.032	0.257	0.039|
22 (0.295)	|0.058	0.057	0.180|
Multiallelic Dprime: 0.678
BLOCK 787.  MARKERS: 3785 3786
23 (0.415)	|0.360	0.032	0.024|
32 (0.362)	|0.182	0.111	0.068|
33 (0.223)	|0.184	0.025	0.012|
Multiallelic Dprime: 0.463
BLOCK 788.  MARKERS: 3788 3789 3790
144 (0.726)	|0.655	0.072|
312 (0.168)	|0.140	0.027|
142 (0.104)	|0.048	0.056|
Multiallelic Dprime: 0.311
BLOCK 789.  MARKERS: 3793 3794
24 (0.845)	|0.688	0.133	0.021|
31 (0.154)	|0.095	0.048	0.009|
Multiallelic Dprime: 0.200
BLOCK 790.  MARKERS: 3797 3798
34 (0.780)	|0.456	0.276	0.045|
12 (0.184)	|0.017	0.038	0.129|
32 (0.031)	|0.012	0.000	0.018|
Multiallelic Dprime: 0.627
BLOCK 791.  MARKERS: 3801 3802
14 (0.486)	|0.375	0.020	0.085	0.004|
22 (0.316)	|0.000	0.295	0.020	0.001|
24 (0.194)	|0.174	0.002	0.004	0.014|
Multiallelic Dprime: 0.756
BLOCK 792.  MARKERS: 3803 3804 3805 3806
4421 (0.551)	|0.160	0.378	0.003|
4143 (0.318)	|0.317	0.000	0.002|
2423 (0.110)	|0.040	0.000	0.069|
4423 (0.019)	|0.017	0.000	0.002|
Multiallelic Dprime: 0.841
BLOCK 793.  MARKERS: 3807 3808
14 (0.534)	|0.361	0.135	0.025|
21 (0.381)	|0.259	0.116	0.000|
11 (0.077)	|0.040	0.034	0.002|
Multiallelic Dprime: 0.086
BLOCK 794.  MARKERS: 3812 3813 3814 3815 3816 3817 3818 3819 3820
433424212 (0.667)	|0.491	0.126	0.050|
222232124 (0.284)	|0.207	0.029	0.048|
232232122 (0.026)	|0.022	0.003	0.002|
Multiallelic Dprime: 0.098
BLOCK 795.  MARKERS: 3826 3827
42 (0.732)	|0.482	0.196	0.054|
14 (0.161)	|0.013	0.132	0.015|
12 (0.107)	|0.027	0.007	0.069|
Multiallelic Dprime: 0.575
BLOCK 796.  MARKERS: 3828 3829
32 (0.522)	|0.243	0.270	0.007|
34 (0.336)	|0.284	0.004	0.047|
44 (0.139)	|0.042	0.000	0.094|
Multiallelic Dprime: 0.599
BLOCK 797.  MARKERS: 3830 3831 3832
442 (0.568)	|0.446	0.000	0.074	0.048	0.002|
242 (0.274)	|0.258	0.000	0.003	0.000	0.012|
424 (0.152)	|0.000	0.144	0.000	0.000	0.000|
Multiallelic Dprime: 0.640
BLOCK 798.  MARKERS: 3833 3834 3835 3836 3837
14414 (0.701)	|0.276	0.217	0.088	0.123|
33232 (0.145)	|0.018	0.010	0.116	0.003|
14412 (0.076)	|0.017	0.006	0.018	0.035|
13232 (0.049)	|0.032	0.010	0.006	0.001|
13414 (0.014)	|0.014	0.000	0.000	0.000|
Multiallelic Dprime: 0.431
BLOCK 799.  MARKERS: 3840 3841 3842
421 (0.360)	|0.345	0.013	0.000	0.000	0.000|
243 (0.243)	|0.000	0.000	0.182	0.008	0.045|
443 (0.231)	|0.004	0.143	0.043	0.040	0.000|
441 (0.166)	|0.012	0.124	0.023	0.006	0.000|
Multiallelic Dprime: 0.810
BLOCK 800.  MARKERS: 3843 3844 3845 3846
1423 (0.360)	|0.133	0.026	0.200|
1443 (0.279)	|0.043	0.219	0.017|
3241 (0.246)	|0.221	0.021	0.003|
1243 (0.054)	|0.003	0.047	0.004|
3243 (0.046)	|0.012	0.004	0.027|
Multiallelic Dprime: 0.641
BLOCK 801.  MARKERS: 3847 3848
41 (0.419)	|0.305	0.055	0.018	0.008	0.026|
21 (0.324)	|0.145	0.057	0.066	0.042	0.014|
23 (0.252)	|0.168	0.058	0.014	0.004	0.007|
Multiallelic Dprime: 0.275
BLOCK 802.  MARKERS: 3851 3852 3853 3854 3855 3856
112214 (0.623)	|0.253	0.186	0.184|
114332 (0.170)	|0.085	0.047	0.038|
332214 (0.098)	|0.038	0.031	0.030|
312214 (0.053)	|0.032	0.010	0.011|
114334 (0.047)	|0.018	0.017	0.011|
Multiallelic Dprime: 0.093
BLOCK 803.  MARKERS: 3861 3862 3863 3864
2112 (0.432)	|0.343	0.077	0.013|
2114 (0.294)	|0.242	0.038	0.013|
1344 (0.274)	|0.240	0.029	0.005|
Multiallelic Dprime: 0.150
BLOCK 804.  MARKERS: 3865 3866
42 (0.823)	|0.533	0.239	0.049	0.004|
14 (0.144)	|0.037	0.012	0.090	0.005|
12 (0.030)	|0.013	0.008	0.003	0.005|
Multiallelic Dprime: 0.528
BLOCK 805.  MARKERS: 3871 3872 3873
242 (0.582)	|0.387	0.188	0.004|
122 (0.262)	|0.166	0.088	0.007|
244 (0.143)	|0.107	0.036	0.000|
222 (0.014)	|0.007	0.006	0.000|
Multiallelic Dprime: 0.057
BLOCK 806.  MARKERS: 3874 3875
34 (0.667)	|0.319	0.181	0.078	0.072|
42 (0.318)	|0.205	0.067	0.031	0.010|
44 (0.011)	|0.006	0.000	0.003	0.002|
Multiallelic Dprime: 0.240
BLOCK 807.  MARKERS: 3878 3879 3880 3881 3882 3883 3884
3323424 (0.537)	|0.485	0.033	0.017|
1143232 (0.248)	|0.003	0.244	0.001|
3141424 (0.112)	|0.004	0.000	0.105|
3143424 (0.084)	|0.014	0.000	0.069|
Multiallelic Dprime: 0.893
BLOCK 808.  MARKERS: 3886 3887
24 (0.505)	|0.384	0.118|
22 (0.294)	|0.202	0.089|
44 (0.199)	|0.149	0.048|
Multiallelic Dprime: 0.078
BLOCK 809.  MARKERS: 3891 3892
41 (0.737)	|0.495	0.190	0.052|
23 (0.255)	|0.214	0.028	0.013|
Multiallelic Dprime: 0.438
BLOCK 810.  MARKERS: 3893 3894
24 (0.713)	|0.338	0.212	0.162|
42 (0.223)	|0.076	0.087	0.059|
22 (0.065)	|0.022	0.025	0.018|
Multiallelic Dprime: 0.137
BLOCK 811.  MARKERS: 3899 3900
21 (0.437)	|0.400	0.012	0.026|
23 (0.324)	|0.037	0.187	0.100|
41 (0.239)	|0.017	0.168	0.054|
Multiallelic Dprime: 0.680
BLOCK 812.  MARKERS: 3901 3902
42 (0.453)	|0.225	0.165	0.061|
34 (0.367)	|0.153	0.142	0.073|
32 (0.179)	|0.069	0.088	0.020|
Multiallelic Dprime: 0.096
BLOCK 813.  MARKERS: 3907 3908
34 (0.447)	|0.227	0.159	0.059|
12 (0.394)	|0.321	0.027	0.042|
32 (0.155)	|0.089	0.015	0.050|
Multiallelic Dprime: 0.383
BLOCK 814.  MARKERS: 3911 3912 3913
244 (0.639)	|0.341	0.166	0.131|
444 (0.204)	|0.120	0.041	0.043|
222 (0.151)	|0.063	0.050	0.038|
Multiallelic Dprime: 0.063
BLOCK 815.  MARKERS: 3915 3916
32 (0.528)	|0.204	0.185	0.139|
22 (0.259)	|0.098	0.086	0.074|
34 (0.212)	|0.064	0.080	0.068|
Multiallelic Dprime: 0.050
BLOCK 816.  MARKERS: 3919 3920
11 (0.367)	|0.059	0.229	0.073|
34 (0.351)	|0.193	0.151	0.004|
14 (0.282)	|0.152	0.015	0.111|
Multiallelic Dprime: 0.404
BLOCK 817.  MARKERS: 3922 3923 3924
324 (0.405)	|0.292	0.113|
334 (0.394)	|0.394	0.000|
132 (0.187)	|0.000	0.188|
Multiallelic Dprime: 0.625
BLOCK 818.  MARKERS: 3925 3926 3927
421 (0.693)	|0.455	0.237|
233 (0.307)	|0.182	0.125|
Multiallelic Dprime: 0.071
BLOCK 819.  MARKERS: 3928 3929 3930 3931
1331 (0.637)	|0.381	0.230	0.021|
4112 (0.362)	|0.194	0.156	0.009|
Multiallelic Dprime: 0.074
BLOCK 820.  MARKERS: 3940 3941
31 (0.575)	|0.260	0.238	0.047	0.024|
23 (0.386)	|0.364	0.007	0.005	0.007|
21 (0.031)	|0.023	0.000	0.000	0.005|
Multiallelic Dprime: 0.835
BLOCK 821.  MARKERS: 3943 3944 3945
223 (0.651)	|0.537	0.047	0.068|
342 (0.247)	|0.014	0.227	0.005|
322 (0.053)	|0.000	0.052	0.000|
323 (0.036)	|0.004	0.004	0.028|
Multiallelic Dprime: 0.812
BLOCK 822.  MARKERS: 3946 3947
11 (0.563)	|0.489	0.074|
12 (0.336)	|0.301	0.031|
31 (0.101)	|0.070	0.027|
Multiallelic Dprime: 0.123
BLOCK 823.  MARKERS: 3949 3950 3951
331 (0.859)	|0.609	0.187	0.000	0.024	0.021|
242 (0.132)	|0.027	0.002	0.097	0.000	0.000|
Multiallelic Dprime: 0.771
BLOCK 824.  MARKERS: 3952 3953 3954 3955 3956 3957 3958 3959 3960 3961 3962 3963 3964 3965
12122432223422 (0.641)	|0.616	0.002	0.016|
12122431223423 (0.188)	|0.172	0.005	0.002|
44334221441213 (0.100)	|0.016	0.080	0.003|
12122431223413 (0.024)	|0.000	0.023	0.000|
12122432221422 (0.021)	|0.014	0.000	0.007|
Multiallelic Dprime: 0.775
BLOCK 825.  MARKERS: 3967 3968 3969 3970 3971 3972 3973 3974 3975 3976 3977
24122143413 (0.831)	|0.368	0.330	0.134|
43343321231 (0.113)	|0.047	0.031	0.035|
23342121231 (0.029)	|0.006	0.006	0.017|
Multiallelic Dprime: 0.220
BLOCK 826.  MARKERS: 3980 3981
32 (0.430)	|0.363	0.067|
33 (0.377)	|0.319	0.057|
13 (0.193)	|0.121	0.071|
Multiallelic Dprime: 0.216
BLOCK 827.  MARKERS: 3983 3984
32 (0.803)	|0.465	0.201	0.124	0.010|
24 (0.194)	|0.095	0.045	0.053	0.001|
Multiallelic Dprime: 0.118
BLOCK 828.  MARKERS: 3987 3988 3989
114 (0.562)	|0.203	0.229	0.064	0.068|
134 (0.246)	|0.105	0.065	0.064	0.012|
313 (0.177)	|0.078	0.021	0.037	0.042|
314 (0.011)	|0.005	0.003	0.003	0.000|
Multiallelic Dprime: 0.206
BLOCK 829.  MARKERS: 3990 3991 3992
122 (0.391)	|0.351	0.041|
132 (0.317)	|0.047	0.269|
124 (0.168)	|0.129	0.039|
322 (0.124)	|0.099	0.025|
Multiallelic Dprime: 0.644
BLOCK 830.  MARKERS: 3996 3997
14 (0.624)	|0.273	0.258	0.089|
32 (0.375)	|0.123	0.140	0.109|
Multiallelic Dprime: 0.150
BLOCK 831.  MARKERS: 3998 3999 4000
121 (0.398)	|0.178	0.012	0.160	0.048|
343 (0.398)	|0.161	0.232	0.000	0.005|
341 (0.198)	|0.110	0.063	0.003	0.019|
Multiallelic Dprime: 0.424
BLOCK 832.  MARKERS: 4002 4003 4004 4005
2421 (0.452)	|0.151	0.212	0.081	0.008|
2344 (0.306)	|0.141	0.101	0.061	0.003|
3421 (0.165)	|0.103	0.021	0.036	0.005|
2441 (0.073)	|0.010	0.038	0.025	0.000|
Multiallelic Dprime: 0.206
BLOCK 833.  MARKERS: 4011 4012 4013
111 (0.408)	|0.225	0.039	0.142|
311 (0.371)	|0.004	0.365	0.004|
143 (0.203)	|0.192	0.002	0.010|
113 (0.016)	|0.012	0.004	0.000|
Multiallelic Dprime: 0.770
BLOCK 834.  MARKERS: 4014 4015
12 (0.434)	|0.242	0.104	0.088|
11 (0.409)	|0.267	0.088	0.055|
32 (0.157)	|0.097	0.032	0.028|
Multiallelic Dprime: 0.095
BLOCK 835.  MARKERS: 4017 4018
33 (0.606)	|0.429	0.155	0.006	0.016|
13 (0.224)	|0.033	0.006	0.184	0.000|
32 (0.170)	|0.133	0.033	0.003	0.000|
Multiallelic Dprime: 0.546
BLOCK 836.  MARKERS: 4020 4021 4022
341 (0.595)	|0.362	0.159	0.072|
342 (0.194)	|0.109	0.037	0.046|
421 (0.192)	|0.077	0.059	0.056|
321 (0.016)	|0.007	0.007	0.000|
Multiallelic Dprime: 0.143
BLOCK 837.  MARKERS: 4023 4024
22 (0.557)	|0.550	0.003|
23 (0.262)	|0.182	0.075|
43 (0.178)	|0.128	0.049|
Multiallelic Dprime: 0.702
BLOCK 838.  MARKERS: 4025 4026
41 (0.863)	|0.780	0.078|
23 (0.127)	|0.100	0.025|
Multiallelic Dprime: 0.135
BLOCK 839.  MARKERS: 4027 4028
24 (0.888)	|0.410	0.362	0.116|
43 (0.105)	|0.058	0.031	0.016|
Multiallelic Dprime: 0.177
BLOCK 840.  MARKERS: 4032 4033
21 (0.473)	|0.058	0.253	0.033	0.129|
11 (0.393)	|0.206	0.027	0.105	0.055|
23 (0.134)	|0.065	0.011	0.056	0.001|
Multiallelic Dprime: 0.541
BLOCK 841.  MARKERS: 4035 4036 4037
333 (0.327)	|0.176	0.026	0.063	0.023	0.022	0.001|
414 (0.291)	|0.046	0.074	0.112	0.035	0.009	0.003|
313 (0.194)	|0.048	0.079	0.023	0.024	0.011	0.000|
314 (0.185)	|0.073	0.058	0.018	0.017	0.001	0.012|
Multiallelic Dprime: 0.307
BLOCK 842.  MARKERS: 4040 4041 4042 4043 4044 4045 4046
1314431 (0.346)	|0.045	0.292	0.005|
1122132 (0.234)	|0.226	0.007	0.000|
3122132 (0.219)	|0.201	0.009	0.002|
3122122 (0.100)	|0.098	0.001	0.002|
1124432 (0.043)	|0.041	0.002	0.000|
1324431 (0.017)	|0.000	0.016	0.000|
Multiallelic Dprime: 0.870
BLOCK 843.  MARKERS: 4050 4051 4052 4053
2113 (0.636)	|0.267	0.353	0.016|
4331 (0.339)	|0.080	0.000	0.259|
2131 (0.017)	|0.017	0.000	0.000|
Multiallelic Dprime: 0.720
BLOCK 844.  MARKERS: 4055 4056
32 (0.368)	|0.014	0.019	0.202	0.127	0.000|
31 (0.353)	|0.330	0.000	0.004	0.000	0.016|
12 (0.278)	|0.000	0.277	0.000	0.000	0.000|
Multiallelic Dprime: 0.953
BLOCK 845.  MARKERS: 4057 4058 4059 4060 4061
11444 (0.345)	|0.019	0.324|
13444 (0.296)	|0.245	0.051|
11224 (0.206)	|0.192	0.013|
41222 (0.127)	|0.104	0.023|
11242 (0.017)	|0.017	0.000|
Multiallelic Dprime: 0.757
BLOCK 846.  MARKERS: 4063 4064
31 (0.581)	|0.338	0.205	0.034|
13 (0.416)	|0.319	0.091	0.002|
Multiallelic Dprime: 0.329
BLOCK 847.  MARKERS: 4070 4071
22 (0.659)	|0.381	0.137	0.128|
44 (0.296)	|0.176	0.070	0.045|
24 (0.036)	|0.025	0.007	0.004|
Multiallelic Dprime: 0.065
BLOCK 848.  MARKERS: 4072 4073 4074 4075 4076
32322 (0.590)	|0.404	0.108	0.067	0.009|
32321 (0.213)	|0.025	0.091	0.046	0.053|
24132 (0.180)	|0.034	0.003	0.087	0.055|
Multiallelic Dprime: 0.528
BLOCK 849.  MARKERS: 4077 4078 4079
432 (0.467)	|0.377	0.076	0.015|
414 (0.207)	|0.028	0.179	0.000|
214 (0.207)	|0.076	0.087	0.043|
434 (0.117)	|0.109	0.006	0.003|
Multiallelic Dprime: 0.569
BLOCK 850.  MARKERS: 4081 4082
13 (0.591)	|0.486	0.064	0.023	0.009|
31 (0.348)	|0.291	0.033	0.023	0.000|
33 (0.061)	|0.053	0.006	0.002	0.000|
Multiallelic Dprime: 0.054
BLOCK 851.  MARKERS: 4085 4086 4087 4088 4089 4090 4091 4092
42131224 (0.829)	|0.608	0.120	0.099|
11323442 (0.102)	|0.081	0.018	0.003|
11323444 (0.047)	|0.033	0.008	0.006|
11321442 (0.010)	|0.004	0.003	0.000|
Multiallelic Dprime: 0.119
BLOCK 852.  MARKERS: 4097 4098 4099
322 (0.732)	|0.343	0.198	0.190|
112 (0.151)	|0.115	0.030	0.006|
324 (0.111)	|0.107	0.003	0.000|
Multiallelic Dprime: 0.653
BLOCK 853.  MARKERS: 4102 4103
32 (0.565)	|0.099	0.198	0.212	0.056|
31 (0.232)	|0.130	0.058	0.017	0.022|
22 (0.203)	|0.162	0.020	0.015	0.006|
Multiallelic Dprime: 0.493
BLOCK 854.  MARKERS: 4105 4106 4107
211 (0.391)	|0.035	0.344	0.013|
223 (0.276)	|0.244	0.029	0.002|
423 (0.243)	|0.214	0.029	0.000|
213 (0.085)	|0.072	0.009	0.004|
Multiallelic Dprime: 0.759
BLOCK 855.  MARKERS: 4110 4111
23 (0.564)	|0.294	0.267	0.000|
42 (0.417)	|0.184	0.131	0.103|
22 (0.020)	|0.000	0.019	0.000|
Multiallelic Dprime: 0.255
BLOCK 856.  MARKERS: 4112 4113
11 (0.477)	|0.376	0.028	0.074|
31 (0.417)	|0.069	0.244	0.102|
33 (0.103)	|0.101	0.003	0.000|
Multiallelic Dprime: 0.624
BLOCK 857.  MARKERS: 4114 4115
33 (0.549)	|0.419	0.008	0.121|
32 (0.273)	|0.006	0.269	0.000|
23 (0.176)	|0.154	0.021	0.000|
Multiallelic Dprime: 0.755
BLOCK 858.  MARKERS: 4116 4117
31 (0.575)	|0.364	0.116	0.096|
32 (0.304)	|0.120	0.168	0.015|
12 (0.119)	|0.008	0.109	0.002|
Multiallelic Dprime: 0.445
BLOCK 859.  MARKERS: 4118 4119
32 (0.492)	|0.342	0.075	0.066|
12 (0.395)	|0.194	0.143	0.058|
31 (0.113)	|0.108	0.005	0.000|
Multiallelic Dprime: 0.313
BLOCK 860.  MARKERS: 4120 4121 4122
424 (0.644)	|0.443	0.198	0.000|
432 (0.223)	|0.007	0.217	0.000|
232 (0.124)	|0.012	0.006	0.105|
Multiallelic Dprime: 0.762
BLOCK 861.  MARKERS: 4123 4124
11 (0.468)	|0.395	0.073	0.000|
14 (0.422)	|0.052	0.202	0.165|
34 (0.108)	|0.054	0.051	0.003|
Multiallelic Dprime: 0.621
BLOCK 862.  MARKERS: 4127 4128
22 (0.503)	|0.258	0.245|
34 (0.326)	|0.179	0.148|
32 (0.168)	|0.095	0.073|
Multiallelic Dprime: 0.044
BLOCK 863.  MARKERS: 4131 4132
21 (0.533)	|0.057	0.230	0.234|
43 (0.464)	|0.447	0.013	0.005|
Multiallelic Dprime: 0.921
BLOCK 864.  MARKERS: 4134 4135 4136
312 (0.505)	|0.434	0.053	0.010|
134 (0.243)	|0.027	0.212	0.000|
112 (0.239)	|0.170	0.002	0.065|
Multiallelic Dprime: 0.643
BLOCK 865.  MARKERS: 4139 4140 4141 4142 4143 4144 4145
2322241 (0.639)	|0.209	0.275	0.085	0.057	0.005|
4144123 (0.269)	|0.122	0.062	0.041	0.037	0.002|
2322243 (0.075)	|0.017	0.006	0.048	0.003	0.000|
Multiallelic Dprime: 0.258
BLOCK 866.  MARKERS: 4149 4150 4151 4152 4153
33332 (0.355)	|0.032	0.317	0.003|
33313 (0.346)	|0.343	0.003	0.000|
13132 (0.178)	|0.159	0.019	0.000|
31132 (0.098)	|0.011	0.006	0.081|
33132 (0.010)	|0.007	0.001	0.002|
Multiallelic Dprime: 0.874
BLOCK 867.  MARKERS: 4155 4156
23 (0.561)	|0.358	0.120	0.084|
41 (0.349)	|0.215	0.054	0.080|
21 (0.087)	|0.027	0.030	0.030|
Multiallelic Dprime: 0.125
BLOCK 868.  MARKERS: 4157 4158
12 (0.600)	|0.391	0.174	0.035|
42 (0.206)	|0.070	0.005	0.130|
13 (0.194)	|0.183	0.003	0.009|
Multiallelic Dprime: 0.454
BLOCK 869.  MARKERS: 4159 4160 4161
144 (0.638)	|0.329	0.251	0.059|
322 (0.181)	|0.079	0.100	0.002|
124 (0.178)	|0.085	0.052	0.039|
Multiallelic Dprime: 0.107
BLOCK 870.  MARKERS: 4162 4163
21 (0.493)	|0.441	0.002	0.009	0.042|
22 (0.404)	|0.050	0.141	0.143	0.067|
41 (0.103)	|0.081	0.022	0.000	0.000|
Multiallelic Dprime: 0.729
BLOCK 871.  MARKERS: 4165 4166 4167
312 (0.570)	|0.213	0.189	0.107	0.055|
212 (0.164)	|0.008	0.109	0.005	0.044|
214 (0.153)	|0.147	0.003	0.003	0.000|
232 (0.109)	|0.006	0.041	0.052	0.009|
Multiallelic Dprime: 0.332
BLOCK 872.  MARKERS: 4169 4170 4171
121 (0.374)	|0.217	0.139	0.009	0.009|
143 (0.342)	|0.185	0.019	0.034	0.104|
123 (0.169)	|0.036	0.013	0.116	0.003|
321 (0.111)	|0.097	0.004	0.010	0.000|
Multiallelic Dprime: 0.439
BLOCK 873.  MARKERS: 4172 4173 4174
222 (0.533)	|0.144	0.189	0.002	0.044	0.153|
242 (0.175)	|0.000	0.006	0.163	0.007	0.000|
223 (0.171)	|0.097	0.012	0.000	0.060	0.000|
442 (0.121)	|0.069	0.000	0.000	0.053	0.000|
Multiallelic Dprime: 0.673
BLOCK 874.  MARKERS: 4176 4177 4178 4179 4180
44414 (0.311)	|0.211	0.001	0.097|
23212 (0.207)	|0.203	0.000	0.003|
23214 (0.165)	|0.002	0.163	0.000|
24414 (0.162)	|0.008	0.056	0.096|
24434 (0.153)	|0.153	0.000	0.000|
Multiallelic Dprime: 0.753
BLOCK 875.  MARKERS: 4182 4183 4184 4185
4434 (0.579)	|0.246	0.205	0.129|
4214 (0.220)	|0.072	0.112	0.036|
2412 (0.195)	|0.122	0.070	0.003|
Multiallelic Dprime: 0.183
BLOCK 876.  MARKERS: 4186 4187
14 (0.442)	|0.143	0.154	0.123	0.018|
12 (0.390)	|0.154	0.100	0.121	0.008|
32 (0.168)	|0.061	0.048	0.056	0.003|
Multiallelic Dprime: 0.087
BLOCK 877.  MARKERS: 4190 4191 4192 4193
2413 (0.358)	|0.050	0.203	0.058	0.018	0.023|
2111 (0.301)	|0.057	0.005	0.136	0.007	0.094|
4143 (0.299)	|0.080	0.001	0.011	0.167	0.037|
2113 (0.029)	|0.024	0.001	0.000	0.002	0.000|
Multiallelic Dprime: 0.587
BLOCK 878.  MARKERS: 4194 4195 4196 4197 4198 4199
122212 (0.212)	|0.125	0.067	0.022|
123313 (0.210)	|0.118	0.056	0.036|
322333 (0.210)	|0.107	0.067	0.036|
332313 (0.191)	|0.114	0.051	0.027|
322313 (0.163)	|0.081	0.047	0.035|
Multiallelic Dprime: 0.073
BLOCK 879.  MARKERS: 4208 4209
33 (0.553)	|0.349	0.143	0.059|
32 (0.290)	|0.221	0.067	0.000|
13 (0.157)	|0.049	0.101	0.002|
Multiallelic Dprime: 0.259
BLOCK 880.  MARKERS: 4213 4214
23 (0.619)	|0.230	0.233	0.102	0.053|
41 (0.311)	|0.127	0.054	0.053	0.078|
21 (0.060)	|0.038	0.016	0.000	0.003|
Multiallelic Dprime: 0.220
BLOCK 881.  MARKERS: 4215 4216 4217
331 (0.398)	|0.242	0.103	0.054|
333 (0.307)	|0.180	0.101	0.025|
211 (0.156)	|0.083	0.036	0.037|
311 (0.135)	|0.092	0.029	0.014|
Multiallelic Dprime: 0.084
BLOCK 882.  MARKERS: 4221 4222
22 (0.597)	|0.195	0.183	0.190	0.023|
44 (0.271)	|0.064	0.118	0.009	0.078|
24 (0.132)	|0.117	0.006	0.006	0.002|
Multiallelic Dprime: 0.399
BLOCK 883.  MARKERS: 4223 4224 4225 4226
3431 (0.376)	|0.248	0.090	0.037|
3432 (0.307)	|0.243	0.033	0.032|
1231 (0.206)	|0.151	0.031	0.025|
3441 (0.104)	|0.073	0.025	0.006|
Multiallelic Dprime: 0.148
BLOCK 884.  MARKERS: 4230 4231
23 (0.722)	|0.325	0.295	0.098|
22 (0.178)	|0.123	0.052	0.003|
32 (0.100)	|0.070	0.024	0.006|
Multiallelic Dprime: 0.362
BLOCK 885.  MARKERS: 4232 4233
11 (0.518)	|0.455	0.062|
13 (0.371)	|0.329	0.040|
33 (0.106)	|0.088	0.017|
Multiallelic Dprime: 0.040
BLOCK 886.  MARKERS: 4241 4242
22 (0.876)	|0.581	0.171	0.124|
44 (0.119)	|0.050	0.060	0.009|
Multiallelic Dprime: 0.352
BLOCK 887.  MARKERS: 4243 4244 4245
242 (0.635)	|0.330	0.169	0.133|
243 (0.232)	|0.132	0.073	0.025|
422 (0.133)	|0.076	0.036	0.022|
Multiallelic Dprime: 0.102
BLOCK 888.  MARKERS: 4246 4247
32 (0.539)	|0.290	0.181	0.022	0.044|
34 (0.279)	|0.034	0.053	0.150	0.040|
22 (0.179)	|0.064	0.100	0.008	0.007|
Multiallelic Dprime: 0.397
BLOCK 889.  MARKERS: 4248 4249 4250
334 (0.388)	|0.126	0.123	0.056	0.065	0.014|
134 (0.338)	|0.090	0.098	0.092	0.036	0.014|
323 (0.181)	|0.083	0.044	0.035	0.010	0.006|
324 (0.091)	|0.022	0.024	0.026	0.005	0.005|
Multiallelic Dprime: 0.133
BLOCK 890.  MARKERS: 4254 4255 4256 4257 4258 4259 4260 4261
41123144 (0.322)	|0.183	0.059	0.040	0.040|
23343341 (0.292)	|0.164	0.045	0.045	0.036|
43321341 (0.209)	|0.128	0.028	0.026	0.025|
43323321 (0.116)	|0.052	0.021	0.024	0.019|
41123141 (0.038)	|0.019	0.009	0.008	0.001|
Multiallelic Dprime: 0.070
BLOCK 891.  MARKERS: 4267 4268 4269
242 (0.556)	|0.295	0.086	0.084	0.085|
422 (0.168)	|0.036	0.076	0.035	0.021|
222 (0.145)	|0.091	0.013	0.025	0.015|
244 (0.131)	|0.028	0.052	0.032	0.018|
Multiallelic Dprime: 0.264
BLOCK 892.  MARKERS: 4270 4271 4272 4273
2441 (0.450)	|0.430	0.011	0.007|
4441 (0.226)	|0.087	0.085	0.053|
4223 (0.176)	|0.049	0.125	0.002|
4443 (0.138)	|0.035	0.042	0.060|
Multiallelic Dprime: 0.641
BLOCK 893.  MARKERS: 4277 4278 4279 4280
4241 (0.608)	|0.498	0.105|
2241 (0.264)	|0.191	0.073|
2423 (0.122)	|0.094	0.026|
Multiallelic Dprime: 0.131
BLOCK 894.  MARKERS: 4286 4287
11 (0.785)	|0.293	0.272	0.217|
23 (0.208)	|0.065	0.079	0.064|
Multiallelic Dprime: 0.074
BLOCK 895.  MARKERS: 4301 4302
33 (0.360)	|0.301	0.047	0.012|
31 (0.356)	|0.063	0.270	0.023|
11 (0.282)	|0.214	0.069	0.000|
Multiallelic Dprime: 0.573
BLOCK 896.  MARKERS: 4304 4305
22 (0.579)	|0.472	0.076	0.027|
34 (0.385)	|0.274	0.103	0.003|
24 (0.036)	|0.026	0.003	0.004|
Multiallelic Dprime: 0.210
BLOCK 897.  MARKERS: 4306 4307 4308 4309
2434 (0.770)	|0.750	0.008	0.008|
1213 (0.181)	|0.006	0.176	0.000|
2433 (0.034)	|0.022	0.003	0.009|
Multiallelic Dprime: 0.890
BLOCK 898.  MARKERS: 4310 4311 4312
432 (0.780)	|0.422	0.264	0.094|
224 (0.188)	|0.097	0.065	0.026|
222 (0.019)	|0.006	0.012	0.000|
Multiallelic Dprime: 0.052
BLOCK 899.  MARKERS: 4314 4315
14 (0.532)	|0.279	0.107	0.097	0.046|
22 (0.348)	|0.080	0.200	0.043	0.021|
12 (0.120)	|0.018	0.050	0.020	0.032|
Multiallelic Dprime: 0.348
BLOCK 900.  MARKERS: 4317 4318 4319
224 (0.378)	|0.166	0.201	0.010|
222 (0.357)	|0.311	0.036	0.011|
442 (0.160)	|0.135	0.021	0.004|
422 (0.099)	|0.047	0.052	0.000|
Multiallelic Dprime: 0.494
BLOCK 901.  MARKERS: 4320 4321
32 (0.663)	|0.636	0.026|
14 (0.313)	|0.033	0.277|
12 (0.025)	|0.013	0.011|
Multiallelic Dprime: 0.849
BLOCK 902.  MARKERS: 4322 4323
44 (0.682)	|0.207	0.225	0.115	0.132|
11 (0.313)	|0.144	0.077	0.075	0.016|
Multiallelic Dprime: 0.236
BLOCK 903.  MARKERS: 4327 4328 4329
222 (0.353)	|0.255	0.050	0.048|
211 (0.302)	|0.108	0.179	0.017|
212 (0.191)	|0.167	0.009	0.014|
412 (0.150)	|0.043	0.018	0.089|
Multiallelic Dprime: 0.480
BLOCK 904.  MARKERS: 4330 4331
33 (0.574)	|0.323	0.134	0.114|
32 (0.257)	|0.131	0.060	0.065|
13 (0.170)	|0.077	0.049	0.044|
Multiallelic Dprime: 0.072
BLOCK 905.  MARKERS: 4342 4343
12 (0.531)	|0.319	0.116	0.095|
13 (0.242)	|0.114	0.070	0.058|
32 (0.223)	|0.123	0.066	0.034|
Multiallelic Dprime: 0.092
BLOCK 906.  MARKERS: 4348 4349
21 (0.559)	|0.393	0.051	0.100	0.000	0.007|
23 (0.253)	|0.125	0.080	0.019	0.007	0.019|
41 (0.188)	|0.067	0.001	0.010	0.095	0.013|
Multiallelic Dprime: 0.407
BLOCK 907.  MARKERS: 4351 4352 4353 4354 4355 4356 4357
4142131 (0.585)	|0.323	0.168	0.095|
2222131 (0.133)	|0.112	0.012	0.008|
2141213 (0.128)	|0.087	0.034	0.009|
2142113 (0.103)	|0.099	0.002	0.002|
2142131 (0.040)	|0.019	0.005	0.016|
Multiallelic Dprime: 0.430
BLOCK 908.  MARKERS: 4360 4361
23 (0.643)	|0.254	0.236	0.153|
43 (0.228)	|0.134	0.047	0.048|
21 (0.129)	|0.050	0.049	0.030|
Multiallelic Dprime: 0.159
BLOCK 909.  MARKERS: 4365 4366
22 (0.438)	|0.326	0.057	0.002	0.051|
44 (0.332)	|0.009	0.170	0.149	0.000|
42 (0.230)	|0.145	0.076	0.000	0.009|
Multiallelic Dprime: 0.597
BLOCK 910.  MARKERS: 4367 4368 4369
221 (0.480)	|0.011	0.282	0.062	0.108	0.000	0.013|
441 (0.303)	|0.201	0.009	0.086	0.002	0.000	0.000|
223 (0.152)	|0.132	0.018	0.002	0.000	0.000	0.000|
241 (0.060)	|0.008	0.014	0.007	0.000	0.026	0.000|
Multiallelic Dprime: 0.724
BLOCK 911.  MARKERS: 4370 4371 4372 4373 4374
23144 (0.355)	|0.267	0.023	0.043	0.021|
13344 (0.324)	|0.097	0.212	0.002	0.017|
13144 (0.157)	|0.042	0.039	0.008	0.067|
21133 (0.110)	|0.006	0.010	0.093	0.000|
23134 (0.027)	|0.025	0.003	0.000	0.000|
21144 (0.013)	|0.004	0.001	0.007	0.000|
Multiallelic Dprime: 0.556
BLOCK 912.  MARKERS: 4376 4377 4378
322 (0.446)	|0.264	0.079	0.047	0.034	0.008	0.008	0.006|
323 (0.289)	|0.069	0.130	0.025	0.022	0.018	0.007	0.008|
122 (0.153)	|0.056	0.035	0.032	0.003	0.018	0.002	0.002|
333 (0.109)	|0.037	0.018	0.031	0.009	0.004	0.004	0.000|
Multiallelic Dprime: 0.283
BLOCK 913.  MARKERS: 4379 4380 4381 4382 4383 4384 4385
1331233 (0.427)	|0.404	0.012	0.001	0.000|
2313423 (0.264)	|0.008	0.246	0.006	0.006|
2113421 (0.136)	|0.013	0.000	0.123	0.000|
2313421 (0.069)	|0.003	0.000	0.055	0.010|
2313233 (0.049)	|0.000	0.011	0.036	0.001|
2331233 (0.020)	|0.002	0.000	0.016	0.001|
2313221 (0.015)	|0.000	0.002	0.012	0.000|
Multiallelic Dprime: 0.899
BLOCK 914.  MARKERS: 4386 4387 4388
333 (0.441)	|0.387	0.047	0.004|
212 (0.276)	|0.010	0.167	0.094|
232 (0.256)	|0.022	0.208	0.025|
233 (0.019)	|0.010	0.005	0.004|
Multiallelic Dprime: 0.709
BLOCK 915.  MARKERS: 4389 4390
32 (0.431)	|0.373	0.040	0.014|
13 (0.429)	|0.317	0.087	0.023|
12 (0.132)	|0.099	0.029	0.004|
Multiallelic Dprime: 0.263
BLOCK 916.  MARKERS: 4392 4393
24 (0.795)	|0.346	0.302	0.117	0.011	0.010|
42 (0.157)	|0.044	0.017	0.000	0.083	0.014|
44 (0.041)	|0.011	0.024	0.004	0.000	0.002|
Multiallelic Dprime: 0.484
BLOCK 917.  MARKERS: 4396 4397 4398 4399
2124 (0.401)	|0.395	0.003	0.000|
3331 (0.348)	|0.120	0.037	0.192|
3334 (0.121)	|0.000	0.119	0.002|
2324 (0.093)	|0.003	0.090	0.000|
3324 (0.026)	|0.002	0.024	0.000|
Multiallelic Dprime: 0.826
BLOCK 918.  MARKERS: 4400 4401
12 (0.526)	|0.495	0.003	0.030|
32 (0.276)	|0.132	0.000	0.143|
34 (0.194)	|0.000	0.194	0.000|
Multiallelic Dprime: 0.769
BLOCK 919.  MARKERS: 4402 4403
22 (0.625)	|0.462	0.074	0.033	0.057|
44 (0.201)	|0.119	0.010	0.063	0.006|
42 (0.174)	|0.096	0.040	0.003	0.032|
Multiallelic Dprime: 0.210
BLOCK 920.  MARKERS: 4407 4408 4409
314 (0.676)	|0.418	0.204	0.049	0.007|
333 (0.124)	|0.083	0.028	0.012	0.002|
213 (0.099)	|0.020	0.005	0.073	0.001|
313 (0.096)	|0.052	0.013	0.028	0.003|
Multiallelic Dprime: 0.311
BLOCK 921.  MARKERS: 4410 4411 4412
243 (0.572)	|0.426	0.136	0.007|
443 (0.251)	|0.224	0.025	0.000|
221 (0.164)	|0.016	0.112	0.033|
223 (0.013)	|0.003	0.000	0.010|
Multiallelic Dprime: 0.440
BLOCK 922.  MARKERS: 4413 4414 4415 4416
3324 (0.669)	|0.404	0.147	0.114	0.006|
1132 (0.272)	|0.126	0.123	0.014	0.009|
3332 (0.050)	|0.023	0.022	0.004	0.001|
Multiallelic Dprime: 0.250
BLOCK 923.  MARKERS: 4420 4421 4422
143 (0.556)	|0.233	0.209	0.115|
343 (0.293)	|0.163	0.114	0.016|
121 (0.134)	|0.053	0.059	0.022|
123 (0.016)	|0.012	0.000	0.003|
Multiallelic Dprime: 0.144
BLOCK 924.  MARKERS: 4424 4425
33 (0.462)	|0.207	0.197	0.058|
13 (0.383)	|0.184	0.149	0.050|
11 (0.156)	|0.051	0.095	0.009|
Multiallelic Dprime: 0.093
BLOCK 925.  MARKERS: 4426 4427
24 (0.442)	|0.304	0.114	0.022|
32 (0.441)	|0.301	0.117	0.023|
22 (0.117)	|0.075	0.028	0.011|
Multiallelic Dprime: 0.020
BLOCK 926.  MARKERS: 4430 4431
31 (0.680)	|0.509	0.135	0.032|
13 (0.259)	|0.191	0.043	0.024|
33 (0.056)	|0.039	0.015	0.002|
Multiallelic Dprime: 0.045
BLOCK 927.  MARKERS: 4435 4436
43 (0.742)	|0.448	0.142	0.151|
21 (0.192)	|0.110	0.045	0.037|
23 (0.061)	|0.044	0.009	0.008|
Multiallelic Dprime: 0.050
BLOCK 928.  MARKERS: 4439 4440 4441 4442
2322 (0.605)	|0.253	0.263	0.088|
1322 (0.197)	|0.103	0.084	0.010|
1141 (0.197)	|0.092	0.061	0.044|
Multiallelic Dprime: 0.110
BLOCK 929.  MARKERS: 4446 4447
13 (0.448)	|0.336	0.110|
43 (0.410)	|0.257	0.145|
41 (0.143)	|0.118	0.025|
Multiallelic Dprime: 0.190
BLOCK 930.  MARKERS: 4448 4449
42 (0.711)	|0.275	0.136	0.236	0.061|
24 (0.280)	|0.088	0.141	0.032	0.016|
Multiallelic Dprime: 0.319
BLOCK 931.  MARKERS: 4451 4452 4453
142 (0.364)	|0.348	0.010	0.001	0.006|
213 (0.280)	|0.004	0.116	0.156	0.004|
243 (0.273)	|0.006	0.226	0.013	0.020|
242 (0.077)	|0.036	0.017	0.023	0.000|
Multiallelic Dprime: 0.744
BLOCK 932.  MARKERS: 4455 4456 4457
431 (0.397)	|0.294	0.103|
243 (0.369)	|0.122	0.246|
441 (0.196)	|0.090	0.106|
443 (0.030)	|0.009	0.021|
Multiallelic Dprime: 0.354
BLOCK 933.  MARKERS: 4458 4459
31 (0.521)	|0.199	0.088	0.077	0.060	0.046	0.036|
13 (0.479)	|0.089	0.196	0.082	0.047	0.017	0.022|
Multiallelic Dprime: 0.287
BLOCK 934.  MARKERS: 4461 4462 4463 4464 4465 4466 4467
3321413 (0.285)	|0.006	0.278|
1111423 (0.283)	|0.278	0.003|
3323213 (0.157)	|0.137	0.019|
3321211 (0.107)	|0.107	0.000|
3321423 (0.063)	|0.051	0.013|
3321213 (0.057)	|0.019	0.038|
Multiallelic Dprime: 0.859
BLOCK 935.  MARKERS: 4468 4469
32 (0.634)	|0.509	0.118	0.002|
24 (0.361)	|0.000	0.171	0.190|
Multiallelic Dprime: 0.809
BLOCK 936.  MARKERS: 4470 4471
13 (0.512)	|0.367	0.064	0.081|
32 (0.289)	|0.140	0.082	0.067|
33 (0.194)	|0.148	0.038	0.007|
Multiallelic Dprime: 0.225
BLOCK 937.  MARKERS: 4473 4474
12 (0.661)	|0.301	0.286	0.071|
34 (0.184)	|0.102	0.052	0.029|
32 (0.155)	|0.046	0.064	0.044|
Multiallelic Dprime: 0.139
BLOCK 938.  MARKERS: 4475 4476
31 (0.451)	|0.246	0.108	0.097|
13 (0.403)	|0.204	0.136	0.063|
33 (0.143)	|0.097	0.028	0.016|
Multiallelic Dprime: 0.117
BLOCK 939.  MARKERS: 4478 4479
12 (0.550)	|0.448	0.097	0.004|
14 (0.272)	|0.001	0.267	0.006|
34 (0.177)	|0.006	0.001	0.166|
Multiallelic Dprime: 0.869
BLOCK 940.  MARKERS: 4480 4481
11 (0.459)	|0.312	0.142	0.003|
21 (0.365)	|0.361	0.001	0.002|
13 (0.177)	|0.093	0.017	0.067|
Multiallelic Dprime: 0.617
BLOCK 941.  MARKERS: 4482 4483
31 (0.765)	|0.389	0.244	0.125|
14 (0.160)	|0.036	0.069	0.053|
34 (0.072)	|0.007	0.010	0.053|
Multiallelic Dprime: 0.346
BLOCK 942.  MARKERS: 4485 4486 4487
343 (0.433)	|0.237	0.118	0.062	0.003|
222 (0.325)	|0.150	0.094	0.067	0.005|
322 (0.233)	|0.086	0.093	0.048	0.000|
Multiallelic Dprime: 0.122
BLOCK 943.  MARKERS: 4488 4489 4490 4491 4492 4493 4494 4495
32242244 (0.476)	|0.363	0.044	0.068|
44321421 (0.310)	|0.142	0.152	0.017|
32242444 (0.179)	|0.084	0.060	0.036|
32242221 (0.010)	|0.010	0.000	0.000|
Multiallelic Dprime: 0.359
BLOCK 944.  MARKERS: 4497 4498
32 (0.613)	|0.380	0.226	0.007|
24 (0.259)	|0.183	0.074	0.002|
22 (0.126)	|0.074	0.045	0.006|
Multiallelic Dprime: 0.112
BLOCK 945.  MARKERS: 4501 4502 4503
241 (0.640)	|0.241	0.200	0.197|
313 (0.345)	|0.126	0.109	0.111|
211 (0.015)	|0.004	0.005	0.005|
Multiallelic Dprime: 0.017
BLOCK 946.  MARKERS: 4506 4507
13 (0.373)	|0.156	0.092	0.053	0.055	0.007	0.005|
41 (0.314)	|0.120	0.105	0.033	0.031	0.020	0.002|
11 (0.313)	|0.107	0.086	0.073	0.032	0.007	0.004|
Multiallelic Dprime: 0.114
BLOCK 947.  MARKERS: 4509 4510 4511 4512 4513 4514 4515 4516
22432113 (0.383)	|0.237	0.107	0.038|
23432113 (0.283)	|0.178	0.083	0.022|
42412113 (0.159)	|0.095	0.040	0.024|
22234321 (0.117)	|0.078	0.028	0.011|
22412113 (0.033)	|0.020	0.005	0.008|
22432323 (0.011)	|0.011	0.000	0.000|
Multiallelic Dprime: 0.057
BLOCK 948.  MARKERS: 4521 4522 4523 4524
4122 (0.624)	|0.598	0.017|
2434 (0.271)	|0.183	0.089|
2432 (0.104)	|0.103	0.000|
Multiallelic Dprime: 0.782
BLOCK 949.  MARKERS: 4525 4526
32 (0.885)	|0.471	0.192	0.171	0.029	0.009|
23 (0.105)	|0.058	0.015	0.022	0.004	0.002|
Multiallelic Dprime: 0.112
BLOCK 950.  MARKERS: 4532 4533 4534 4535 4536
32212 (0.531)	|0.281	0.139	0.113|
32432 (0.212)	|0.078	0.098	0.036|
14434 (0.194)	|0.134	0.047	0.014|
32232 (0.033)	|0.013	0.021	0.000|
14432 (0.011)	|0.007	0.000	0.004|
Multiallelic Dprime: 0.195
BLOCK 951.  MARKERS: 4541 4542
33 (0.513)	|0.509	0.002	0.001|
31 (0.315)	|0.001	0.266	0.049|
23 (0.172)	|0.126	0.022	0.023|
Multiallelic Dprime: 0.855
BLOCK 952.  MARKERS: 4543 4544
41 (0.633)
23 (0.298)
43 (0.068)
