# Supplementary material for: Genetic Structure of the Spanish Population
Source: BMC Genomics. 2010 May 25;11:326. doi: 10.1186/1471-2164-11-326 (PMC2887418; doi:10.1186/1471-2164-11-326)
Supplement: Additional file 1 — List of haplotype blocks across all autosomal chromosomes in the Spanish population. Each block is described by the SNPs that compose it, the major haplotypes with haplotypic frequencies, and the LD (D') among adjacent blocks. For each chromosome, the correspondence list between the SNP names and numbers is included in a separate table. [file 1471-2164-11-326-S1.ZIP › chr17.GABRIELblocks]

BLOCK 1.  MARKERS: 9 10 11
321 (0.679)	|0.447	0.199	0.033|
144 (0.320)	|0.078	0.210	0.032|
Multiallelic Dprime: 0.471
BLOCK 2.  MARKERS: 12 13
34 (0.525)	|0.144	0.268	0.036	0.076	0.000|
42 (0.411)	|0.195	0.007	0.168	0.039	0.000|
32 (0.064)	|0.042	0.008	0.000	0.001	0.013|
Multiallelic Dprime: 0.535
BLOCK 3.  MARKERS: 14 15 16 17
4231 (0.382)	|0.185	0.050	0.145	0.002|
2331 (0.282)	|0.275	0.007	0.000	0.000|
4211 (0.204)	|0.012	0.192	0.000	0.000|
4333 (0.116)	|0.000	0.115	0.000	0.000|
4331 (0.014)	|0.000	0.001	0.000	0.010|
Multiallelic Dprime: 0.736
BLOCK 4.  MARKERS: 20 21 22 23 24
43431 (0.473)	|0.431	0.035	0.007|
44131 (0.367)	|0.174	0.181	0.013|
23112 (0.145)	|0.012	0.000	0.133|
43131 (0.012)	|0.004	0.008	0.000|
Multiallelic Dprime: 0.658
BLOCK 5.  MARKERS: 28 29
12 (0.620)	|0.338	0.249	0.033|
14 (0.227)	|0.131	0.018	0.078|
24 (0.153)	|0.153	0.000	0.000|
Multiallelic Dprime: 0.523
BLOCK 6.  MARKERS: 30 31
34 (0.622)	|0.403	0.145	0.072|
32 (0.266)	|0.195	0.047	0.025|
12 (0.111)	|0.071	0.027	0.013|
Multiallelic Dprime: 0.116
BLOCK 7.  MARKERS: 37 38
13 (0.669)	|0.318	0.182	0.170|
31 (0.219)	|0.115	0.063	0.041|
33 (0.110)	|0.047	0.030	0.034|
Multiallelic Dprime: 0.052
BLOCK 8.  MARKERS: 41 42
21 (0.480)	|0.026	0.297	0.156|
41 (0.274)	|0.106	0.035	0.130|
43 (0.246)	|0.237	0.004	0.002|
Multiallelic Dprime: 0.612
BLOCK 9.  MARKERS: 43 44
23 (0.369)	|0.246	0.092	0.029|
41 (0.335)	|0.235	0.084	0.016|
43 (0.289)	|0.205	0.063	0.020|
Multiallelic Dprime: 0.051
BLOCK 10.  MARKERS: 49 50
23 (0.689)	|0.318	0.295	0.052	0.011|
41 (0.244)	|0.067	0.036	0.122	0.015|
43 (0.066)	|0.000	0.035	0.004	0.023|
Multiallelic Dprime: 0.462
BLOCK 11.  MARKERS: 52 53 54 55 56 57
244331 (0.384)	|0.147	0.124	0.115|
214331 (0.365)	|0.126	0.140	0.100|
441443 (0.178)	|0.058	0.060	0.059|
441331 (0.048)	|0.015	0.012	0.022|
Multiallelic Dprime: 0.060
BLOCK 12.  MARKERS: 60 61
23 (0.355)	|0.288	0.066|
43 (0.343)	|0.294	0.050|
41 (0.300)	|0.248	0.049|
Multiallelic Dprime: 0.070
BLOCK 13.  MARKERS: 62 63
44 (0.832)	|0.700	0.125	0.003	0.002|
32 (0.165)	|0.013	0.074	0.059	0.019|
Multiallelic Dprime: 0.778
BLOCK 14.  MARKERS: 64 65 66
212 (0.716)	|0.368	0.236	0.000	0.000	0.096|
133 (0.200)	|0.000	0.000	0.074	0.115	0.000|
132 (0.062)	|0.000	0.000	0.062	0.000	0.000|
112 (0.021)	|0.000	0.000	0.019	0.000	0.000|
Multiallelic Dprime: 0.980
BLOCK 15.  MARKERS: 67 68 69 70 71 72 73 74
32322334 (0.368)	|0.179	0.111	0.064	0.008|
32344334 (0.238)	|0.109	0.087	0.041	0.000|
12244112 (0.154)	|0.075	0.045	0.028	0.006|
14244112 (0.116)	|0.032	0.017	0.065	0.001|
34244112 (0.097)	|0.030	0.019	0.046	0.000|
Multiallelic Dprime: 0.182
BLOCK 16.  MARKERS: 81 82 83
434 (0.432)	|0.265	0.123	0.044|
412 (0.291)	|0.183	0.068	0.040|
234 (0.253)	|0.162	0.067	0.024|
432 (0.016)	|0.010	0.003	0.003|
Multiallelic Dprime: 0.045
BLOCK 17.  MARKERS: 91 92
34 (0.623)	|0.420	0.183	0.020|
14 (0.265)	|0.194	0.071	0.000|
32 (0.112)	|0.086	0.023	0.003|
Multiallelic Dprime: 0.144
BLOCK 18.  MARKERS: 93 94
34 (0.700)	|0.324	0.232	0.144|
13 (0.277)	|0.136	0.081	0.060|
33 (0.023)	|0.012	0.004	0.007|
Multiallelic Dprime: 0.057
BLOCK 19.  MARKERS: 97 98
33 (0.472)	|0.270	0.114	0.084|
31 (0.317)	|0.180	0.076	0.059|
23 (0.212)	|0.118	0.047	0.043|
Multiallelic Dprime: 0.014
BLOCK 20.  MARKERS: 102 103 104
214 (0.568)	|0.215	0.313	0.039|
131 (0.238)	|0.140	0.097	0.003|
134 (0.186)	|0.100	0.003	0.080|
Multiallelic Dprime: 0.344
BLOCK 21.  MARKERS: 105 106 107
444 (0.453)	|0.085	0.326	0.024	0.029|
414 (0.414)	|0.383	0.009	0.000	0.004|
242 (0.130)	|0.009	0.027	0.086	0.009|
Multiallelic Dprime: 0.776
BLOCK 22.  MARKERS: 108 109 110 111 112 113 114 115
11432312 (0.477)	|0.400	0.007	0.060	0.004|
11432414 (0.362)	|0.007	0.222	0.106	0.029|
23243332 (0.109)	|0.103	0.000	0.001	0.004|
11432412 (0.042)	|0.014	0.004	0.001	0.022|
Multiallelic Dprime: 0.744
BLOCK 23.  MARKERS: 116 117 118 119
2131 (0.525)	|0.389	0.088	0.046|
2333 (0.239)	|0.086	0.144	0.008|
4311 (0.169)	|0.004	0.011	0.155|
2331 (0.061)	|0.024	0.014	0.021|
Multiallelic Dprime: 0.536
BLOCK 24.  MARKERS: 120 121 122
411 (0.504)	|0.496	0.003	0.000|
213 (0.262)	|0.093	0.153	0.017|
231 (0.231)	|0.102	0.024	0.106|
Multiallelic Dprime: 0.737
BLOCK 25.  MARKERS: 123 124
41 (0.691)	|0.277	0.235	0.178|
23 (0.177)	|0.078	0.047	0.052|
43 (0.126)	|0.041	0.048	0.037|
Multiallelic Dprime: 0.057
BLOCK 26.  MARKERS: 126 127
32 (0.396)	|0.207	0.189|
34 (0.334)	|0.215	0.119|
14 (0.270)	|0.127	0.143|
Multiallelic Dprime: 0.126
BLOCK 27.  MARKERS: 131 132
14 (0.549)	|0.203	0.238	0.104|
32 (0.451)	|0.207	0.172	0.072|
Multiallelic Dprime: 0.086
BLOCK 28.  MARKERS: 133 134
23 (0.410)	|0.214	0.081	0.057	0.032	0.013	0.005|
33 (0.410)	|0.228	0.072	0.055	0.033	0.011	0.003|
31 (0.176)	|0.098	0.029	0.030	0.013	0.003	0.004|
Multiallelic Dprime: 0.041
BLOCK 29.  MARKERS: 139 140 141 142 143 144 145 146 147 148 149
41313231143 (0.542)	|0.520	0.012	0.000	0.000|
22111433143 (0.184)	|0.000	0.183	0.003	0.000|
22133243421 (0.142)	|0.006	0.111	0.003	0.018|
22113233143 (0.078)	|0.003	0.007	0.061	0.004|
22133243121 (0.027)	|0.002	0.021	0.000	0.004|
41313233143 (0.012)	|0.010	0.000	0.000	0.000|
Multiallelic Dprime: 0.924
BLOCK 30.  MARKERS: 150 151 152 153 154 155 156 157 158
131413434 (0.547)	|0.403	0.004	0.126	0.013|
313232212 (0.338)	|0.004	0.252	0.080	0.000|
333232212 (0.071)	|0.009	0.060	0.000	0.000|
333233434 (0.026)	|0.000	0.021	0.000	0.000|
Multiallelic Dprime: 0.740
BLOCK 31.  MARKERS: 159 160 161 162 163
14232 (0.421)	|0.201	0.112	0.109|
22411 (0.342)	|0.195	0.084	0.063|
12232 (0.211)	|0.114	0.053	0.042|
24232 (0.013)	|0.007	0.004	0.002|
Multiallelic Dprime: 0.080
BLOCK 32.  MARKERS: 166 167
24 (0.524)	|0.414	0.104|
41 (0.255)	|0.204	0.051|
21 (0.217)	|0.167	0.051|
Multiallelic Dprime: 0.036
BLOCK 33.  MARKERS: 169 170
14 (0.786)	|0.301	0.289	0.196|
32 (0.207)	|0.092	0.089	0.027|
Multiallelic Dprime: 0.154
BLOCK 34.  MARKERS: 172 173
23 (0.394)	|0.195	0.151	0.048|
21 (0.381)	|0.220	0.117	0.041|
41 (0.225)	|0.131	0.064	0.029|
Multiallelic Dprime: 0.083
BLOCK 35.  MARKERS: 174 175
31 (0.546)	|0.239	0.080	0.127	0.095	0.005|
33 (0.332)	|0.129	0.095	0.058	0.019	0.031|
13 (0.119)	|0.029	0.049	0.039	0.000	0.000|
Multiallelic Dprime: 0.234
BLOCK 36.  MARKERS: 177 178 179 180
2213 (0.397)	|0.376	0.022	0.000|
2433 (0.225)	|0.004	0.212	0.010|
4433 (0.224)	|0.093	0.131	0.000|
2211 (0.115)	|0.109	0.006	0.000|
2233 (0.036)	|0.002	0.030	0.004|
Multiallelic Dprime: 0.756
BLOCK 37.  MARKERS: 182 183
42 (0.584)	|0.449	0.119	0.015|
24 (0.403)	|0.187	0.113	0.103|
44 (0.013)	|0.008	0.001	0.003|
Multiallelic Dprime: 0.347
BLOCK 38.  MARKERS: 185 186
21 (0.644)	|0.322	0.131	0.026	0.091	0.042	0.016	0.013|
31 (0.234)	|0.101	0.045	0.065	0.012	0.009	0.000	0.000|
33 (0.121)	|0.045	0.022	0.028	0.001	0.025	0.000	0.000|
Multiallelic Dprime: 0.245
BLOCK 39.  MARKERS: 188 189 190 191 192 193 194 195
14423322 (0.467)	|0.419	0.048|
12233144 (0.198)	|0.181	0.017|
12223144 (0.118)	|0.111	0.007|
32422144 (0.105)	|0.094	0.012|
12422144 (0.074)	|0.055	0.020|
12223322 (0.016)	|0.014	0.002|
14423144 (0.013)	|0.013	0.000|
Multiallelic Dprime: 0.137
BLOCK 40.  MARKERS: 196 197
14 (0.892)	|0.442	0.450|
32 (0.108)	|0.080	0.027|
Multiallelic Dprime: 0.467
BLOCK 41.  MARKERS: 198 199
22 (0.522)	|0.436	0.086|
11 (0.478)	|0.399	0.079|
Multiallelic Dprime: 0.001
BLOCK 42.  MARKERS: 202 203
11 (0.835)	|0.388	0.317	0.127|
32 (0.165)	|0.094	0.047	0.024|
Multiallelic Dprime: 0.168
BLOCK 43.  MARKERS: 205 206
12 (0.482)	|0.245	0.182	0.056|
43 (0.364)	|0.182	0.125	0.058|
42 (0.151)	|0.077	0.058	0.016|
Multiallelic Dprime: 0.036
BLOCK 44.  MARKERS: 209 210
41 (0.506)	|0.259	0.241	0.006|
21 (0.365)	|0.169	0.179	0.017|
23 (0.129)	|0.063	0.065	0.001|
Multiallelic Dprime: 0.043
BLOCK 45.  MARKERS: 217 218
13 (0.491)	|0.257	0.107	0.124|
31 (0.485)	|0.241	0.180	0.064|
11 (0.024)	|0.011	0.002	0.011|
Multiallelic Dprime: 0.152
BLOCK 46.  MARKERS: 219 220
24 (0.509)	|0.285	0.112	0.026	0.085|
34 (0.289)	|0.011	0.172	0.103	0.003|
23 (0.198)	|0.005	0.009	0.147	0.038|
Multiallelic Dprime: 0.610
BLOCK 47.  MARKERS: 222 223 224
114 (0.302)	|0.009	0.288	0.004|
312 (0.293)	|0.267	0.010	0.016|
332 (0.279)	|0.011	0.019	0.249|
314 (0.126)	|0.117	0.002	0.006|
Multiallelic Dprime: 0.881
BLOCK 48.  MARKERS: 225 226
41 (0.407)	|0.327	0.036	0.015	0.026|
21 (0.312)	|0.029	0.282	0.003	0.000|
43 (0.279)	|0.133	0.000	0.109	0.032|
Multiallelic Dprime: 0.651
BLOCK 49.  MARKERS: 227 228 229
221 (0.489)	|0.277	0.212|
423 (0.319)	|0.211	0.106|
213 (0.127)	|0.071	0.056|
223 (0.059)	|0.023	0.036|
Multiallelic Dprime: 0.111
BLOCK 50.  MARKERS: 236 237
31 (0.583)	|0.475	0.096	0.002	0.009|
13 (0.412)	|0.211	0.183	0.015	0.000|
Multiallelic Dprime: 0.416
BLOCK 51.  MARKERS: 239 240 241
234 (0.688)	|0.325	0.281	0.049	0.026|
412 (0.281)	|0.111	0.083	0.058	0.026|
232 (0.017)	|0.013	0.001	0.002	0.000|
212 (0.010)	|0.001	0.001	0.000	0.007|
Multiallelic Dprime: 0.204
BLOCK 52.  MARKERS: 243 244 245 246 247 248 249 250 251
413141143 (0.450)	|0.178	0.140	0.074	0.061|
211334422 (0.368)	|0.148	0.114	0.061	0.044|
233141123 (0.109)	|0.052	0.023	0.019	0.015|
233141423 (0.060)	|0.027	0.015	0.016	0.003|
Multiallelic Dprime: 0.054
BLOCK 53.  MARKERS: 256 257 258
143 (0.407)	|0.316	0.077	0.014|
343 (0.293)	|0.219	0.061	0.013|
341 (0.173)	|0.134	0.032	0.006|
321 (0.125)	|0.098	0.020	0.007|
Multiallelic Dprime: 0.039
BLOCK 54.  MARKERS: 269 270
33 (0.766)	|0.513	0.144	0.109|
14 (0.193)	|0.056	0.134	0.003|
34 (0.040)	|0.016	0.018	0.006|
Multiallelic Dprime: 0.507
BLOCK 55.  MARKERS: 273 274
11 (0.586)	|0.281	0.239	0.052	0.013|
13 (0.296)	|0.163	0.097	0.034	0.002|
33 (0.118)	|0.065	0.040	0.013	0.000|
Multiallelic Dprime: 0.106
BLOCK 56.  MARKERS: 277 278 279 280
4224 (0.509)	|0.342	0.165|
3412 (0.376)	|0.281	0.093|
4222 (0.099)	|0.078	0.022|
3222 (0.015)	|0.010	0.004|
Multiallelic Dprime: 0.146
BLOCK 57.  MARKERS: 282 283
41 (0.712)	|0.481	0.210	0.018|
13 (0.284)	|0.191	0.079	0.007|
Multiallelic Dprime: 0.025
BLOCK 58.  MARKERS: 291 292
33 (0.676)	|0.270	0.324	0.082|
21 (0.289)	|0.112	0.068	0.109|
23 (0.025)	|0.017	0.006	0.003|
Multiallelic Dprime: 0.252
BLOCK 59.  MARKERS: 294 295 296
421 (0.404)	|0.376	0.028|
122 (0.400)	|0.383	0.010|
142 (0.196)	|0.032	0.164|
Multiallelic Dprime: 0.772
BLOCK 60.  MARKERS: 297 298
33 (0.790)	|0.553	0.237|
21 (0.202)	|0.075	0.126|
Multiallelic Dprime: 0.410
BLOCK 61.  MARKERS: 299 300
21 (0.629)	|0.400	0.136	0.092|
12 (0.371)	|0.266	0.049	0.057|
Multiallelic Dprime: 0.158
BLOCK 62.  MARKERS: 305 306
32 (0.666)	|0.281	0.253	0.130|
12 (0.185)	|0.112	0.059	0.012|
31 (0.149)	|0.063	0.069	0.017|
Multiallelic Dprime: 0.159
BLOCK 63.  MARKERS: 310 311
31 (0.456)	|0.205	0.137	0.113|
33 (0.381)	|0.101	0.240	0.032|
13 (0.159)	|0.117	0.034	0.006|
Multiallelic Dprime: 0.334
BLOCK 64.  MARKERS: 312 313 314 315
3344 (0.423)	|0.192	0.100	0.077	0.051|
1112 (0.414)	|0.179	0.094	0.082	0.057|
3112 (0.155)	|0.077	0.036	0.026	0.014|
Multiallelic Dprime: 0.037
BLOCK 65.  MARKERS: 324 325 326 327
1112 (0.448)	|0.136	0.185	0.129|
1314 (0.235)	|0.141	0.064	0.031|
3324 (0.189)	|0.130	0.007	0.051|
1324 (0.123)	|0.074	0.005	0.043|
Multiallelic Dprime: 0.330
BLOCK 66.  MARKERS: 330 331
12 (0.484)	|0.214	0.131	0.131|
32 (0.262)	|0.133	0.073	0.055|
14 (0.253)	|0.128	0.078	0.045|
Multiallelic Dprime: 0.078
BLOCK 67.  MARKERS: 334 335 336
232 (0.474)	|0.219	0.184	0.071|
222 (0.283)	|0.121	0.104	0.057|
434 (0.231)	|0.099	0.093	0.036|
Multiallelic Dprime: 0.039
BLOCK 68.  MARKERS: 338 339 340 341 342
34332 (0.442)	|0.319	0.100	0.017	0.005|
34334 (0.382)	|0.243	0.114	0.016	0.005|
12112 (0.170)	|0.040	0.003	0.108	0.019|
Multiallelic Dprime: 0.342
BLOCK 69.  MARKERS: 343 344 345 346
1233 (0.603)	|0.284	0.266	0.053|
1412 (0.216)	|0.051	0.009	0.156|
3233 (0.147)	|0.115	0.023	0.007|
1232 (0.030)	|0.023	0.005	0.002|
Multiallelic Dprime: 0.457
BLOCK 70.  MARKERS: 347 348
41 (0.477)	|0.391	0.085|
11 (0.303)	|0.272	0.031|
13 (0.219)	|0.201	0.018|
Multiallelic Dprime: 0.304
BLOCK 71.  MARKERS: 350 351
33 (0.864)	|0.640	0.214|
21 (0.133)	|0.081	0.050|
Multiallelic Dprime: 0.155
BLOCK 72.  MARKERS: 352 353 354 355 356
22213 (0.721)	|0.635	0.084|
11422 (0.265)	|0.241	0.023|
Multiallelic Dprime: 0.204
BLOCK 73.  MARKERS: 357 358
32 (0.887)	|0.716	0.171|
14 (0.108)	|0.099	0.003|
Multiallelic Dprime: 0.852
BLOCK 74.  MARKERS: 359 360
14 (0.818)	|0.370	0.155	0.138	0.137|
32 (0.174)	|0.078	0.027	0.038	0.029|
Multiallelic Dprime: 0.048
BLOCK 75.  MARKERS: 363 364 365 366 367 368
244424 (0.452)	|0.224	0.183	0.043|
442242 (0.183)	|0.098	0.067	0.018|
444222 (0.175)	|0.088	0.073	0.013|
422242 (0.165)	|0.092	0.054	0.016|
Multiallelic Dprime: 0.053
BLOCK 76.  MARKERS: 372 373 374 375
2344 (0.506)	|0.373	0.116	0.010	0.008|
2341 (0.387)	|0.254	0.119	0.009	0.005|
3224 (0.098)	|0.078	0.018	0.000	0.000|
Multiallelic Dprime: 0.128
BLOCK 77.  MARKERS: 376 377 378 379
3432 (0.710)	|0.575	0.109	0.013	0.010|
1213 (0.253)	|0.220	0.023	0.005	0.004|
1432 (0.019)	|0.016	0.004	0.000	0.000|
1212 (0.013)	|0.013	0.000	0.000	0.000|
Multiallelic Dprime: 0.274
BLOCK 78.  MARKERS: 386 387 388
131 (0.830)	|0.405	0.325	0.101|
343 (0.136)	|0.053	0.041	0.042|
133 (0.018)	|0.007	0.007	0.003|
333 (0.013)	|0.008	0.005	0.000|
Multiallelic Dprime: 0.155
BLOCK 79.  MARKERS: 389 390 391
344 (0.471)	|0.236	0.172	0.055	0.008|
432 (0.377)	|0.215	0.120	0.037	0.003|
332 (0.149)	|0.069	0.067	0.014	0.000|
Multiallelic Dprime: 0.080
BLOCK 80.  MARKERS: 397 398 399
122 (0.521)	|0.179	0.165	0.172|
144 (0.361)	|0.154	0.110	0.098|
322 (0.105)	|0.031	0.041	0.033|
124 (0.011)	|0.002	0.005	0.005|
Multiallelic Dprime: 0.074
BLOCK 81.  MARKERS: 400 401
23 (0.366)	|0.097	0.002	0.266|
21 (0.319)	|0.000	0.318	0.003|
43 (0.308)	|0.279	0.000	0.030|
Multiallelic Dprime: 0.829
BLOCK 82.  MARKERS: 402 403
14 (0.377)	|0.184	0.192	0.000|
12 (0.324)	|0.180	0.014	0.131|
32 (0.299)	|0.279	0.011	0.010|
Multiallelic Dprime: 0.550
BLOCK 83.  MARKERS: 404 405
12 (0.642)	|0.385	0.226	0.026|
24 (0.217)	|0.142	0.059	0.012|
14 (0.141)	|0.077	0.058	0.004|
Multiallelic Dprime: 0.072
BLOCK 84.  MARKERS: 410 411 412 413 414 415 416
4314132 (0.604)	|0.476	0.111	0.003|
2132324 (0.342)	|0.000	0.270	0.069|
2332332 (0.043)	|0.042	0.000	0.000|
Multiallelic Dprime: 0.769
BLOCK 85.  MARKERS: 417 418 419 420 421 422 423
3334332 (0.523)	|0.287	0.236|
1413114 (0.385)	|0.201	0.183|
1314114 (0.074)	|0.036	0.038|
Multiallelic Dprime: 0.030
BLOCK 86.  MARKERS: 425 426 427 428 429 430
243342 (0.536)	|0.327	0.205|
421124 (0.463)	|0.263	0.196|
Multiallelic Dprime: 0.047
BLOCK 87.  MARKERS: 433 434
21 (0.590)	|0.218	0.202	0.167|
43 (0.402)	|0.151	0.128	0.123|
Multiallelic Dprime: 0.026
BLOCK 88.  MARKERS: 439 440
21 (0.373)	|0.010	0.209	0.017	0.133|
43 (0.333)	|0.240	0.050	0.035	0.005|
41 (0.291)	|0.150	0.023	0.115	0.003|
Multiallelic Dprime: 0.625
BLOCK 89.  MARKERS: 441 442 443
114 (0.402)	|0.379	0.013	0.006	0.008|
314 (0.283)	|0.122	0.085	0.064	0.010|
334 (0.167)	|0.034	0.098	0.030	0.002|
312 (0.142)	|0.000	0.138	0.001	0.002|
Multiallelic Dprime: 0.625
BLOCK 90.  MARKERS: 444 445 446
442 (0.534)	|0.425	0.048	0.061|
242 (0.340)	|0.252	0.069	0.019|
224 (0.102)	|0.066	0.008	0.029|
244 (0.022)	|0.017	0.002	0.003|
Multiallelic Dprime: 0.145
BLOCK 91.  MARKERS: 447 448
13 (0.762)	|0.361	0.209	0.185|
23 (0.126)	|0.088	0.023	0.015|
21 (0.112)	|0.067	0.019	0.022|
Multiallelic Dprime: 0.293
BLOCK 92.  MARKERS: 450 451 452 453
4314 (0.516)	|0.235	0.126	0.078	0.077|
4334 (0.251)	|0.106	0.074	0.045	0.024|
1112 (0.221)	|0.097	0.058	0.037	0.025|
Multiallelic Dprime: 0.054
BLOCK 93.  MARKERS: 460 461 462
242 (0.441)	|0.164	0.114	0.080	0.082|
444 (0.257)	|0.125	0.035	0.051	0.046|
422 (0.165)	|0.029	0.040	0.049	0.048|
442 (0.129)	|0.043	0.039	0.027	0.020|
Multiallelic Dprime: 0.133
BLOCK 94.  MARKERS: 466 467 468
342 (0.363)	|0.314	0.048|
344 (0.231)	|0.166	0.066|
442 (0.207)	|0.188	0.019|
312 (0.199)	|0.105	0.094|
Multiallelic Dprime: 0.355
BLOCK 95.  MARKERS: 470 471
11 (0.775)	|0.650	0.122|
32 (0.225)	|0.225	0.002|
Multiallelic Dprime: 0.937
BLOCK 96.  MARKERS: 473 474
12 (0.875)	|0.489	0.239	0.143|
34 (0.124)	|0.059	0.038	0.027|
Multiallelic Dprime: 0.096
BLOCK 97.  MARKERS: 476 477
12 (0.549)	|0.526	0.003	0.020|
32 (0.277)	|0.271	0.003	0.004|
33 (0.170)	|0.008	0.160	0.000|
Multiallelic Dprime: 0.851
BLOCK 98.  MARKERS: 478 479 480 481 482
23211 (0.805)	|0.629	0.113	0.062|
41434 (0.170)	|0.091	0.079	0.000|
23434 (0.024)	|0.003	0.006	0.016|
Multiallelic Dprime: 0.316
BLOCK 99.  MARKERS: 483 484
31 (0.722)	|0.289	0.317	0.108|
14 (0.200)	|0.113	0.070	0.015|
11 (0.078)	|0.034	0.027	0.013|
Multiallelic Dprime: 0.181
BLOCK 100.  MARKERS: 488 489 490
221 (0.437)	|0.360	0.059	0.019|
143 (0.413)	|0.121	0.253	0.039|
121 (0.136)	|0.031	0.104	0.002|
Multiallelic Dprime: 0.524
BLOCK 101.  MARKERS: 491 492 493
342 (0.517)	|0.232	0.191	0.095|
123 (0.421)	|0.136	0.171	0.111|
322 (0.059)	|0.045	0.004	0.010|
Multiallelic Dprime: 0.137
BLOCK 102.  MARKERS: 495 496 497 498
1311 (0.414)	|0.362	0.053|
3311 (0.367)	|0.308	0.054|
3233 (0.216)	|0.186	0.026|
Multiallelic Dprime: 0.067
BLOCK 103.  MARKERS: 500 501
14 (0.859)	|0.651	0.178	0.016	0.000	0.011|
43 (0.133)	|0.025	0.005	0.086	0.016	0.000|
Multiallelic Dprime: 0.750
BLOCK 104.  MARKERS: 502 503 504 505 506 507
424243 (0.679)	|0.300	0.272	0.081	0.017|
224243 (0.185)	|0.064	0.080	0.031	0.005|
433121 (0.106)	|0.044	0.046	0.017	0.000|
433123 (0.016)	|0.005	0.008	0.004	0.000|
424241 (0.010)	|0.009	0.000	0.001	0.000|
Multiallelic Dprime: 0.087
BLOCK 105.  MARKERS: 510 511 512
233 (0.422)	|0.190	0.180	0.053|
211 (0.407)	|0.227	0.158	0.023|
433 (0.137)	|0.061	0.056	0.020|
231 (0.022)	|0.007	0.011	0.004|
Multiallelic Dprime: 0.096
BLOCK 106.  MARKERS: 515 516
21 (0.492)	|0.422	0.071|
23 (0.408)	|0.364	0.044|
43 (0.100)	|0.083	0.017|
Multiallelic Dprime: 0.122
BLOCK 107.  MARKERS: 520 521
22 (0.870)	|0.562	0.307|
44 (0.130)	|0.072	0.059|
Multiallelic Dprime: 0.129
BLOCK 108.  MARKERS: 525 526
32 (0.634)	|0.414	0.221|
14 (0.366)	|0.271	0.095|
Multiallelic Dprime: 0.179
BLOCK 109.  MARKERS: 528 529
44 (0.684)	|0.545	0.090	0.049|
22 (0.316)	|0.226	0.028	0.061|
Multiallelic Dprime: 0.152
BLOCK 110.  MARKERS: 530 531 532
322 (0.770)	|0.472	0.108	0.190|
324 (0.118)	|0.045	0.072	0.002|
244 (0.110)	|0.002	0.094	0.012|
Multiallelic Dprime: 0.631
BLOCK 111.  MARKERS: 533 534
42 (0.519)	|0.252	0.174	0.000	0.093|
22 (0.275)	|0.121	0.000	0.128	0.027|
41 (0.204)	|0.200	0.003	0.000	0.003|
Multiallelic Dprime: 0.572
BLOCK 112.  MARKERS: 535 536 537
324 (0.573)	|0.573	0.000	0.000|
322 (0.177)	|0.003	0.165	0.009|
122 (0.128)	|0.126	0.000	0.000|
142 (0.122)	|0.057	0.063	0.001|
Multiallelic Dprime: 0.918
BLOCK 113.  MARKERS: 538 539
34 (0.759)	|0.461	0.155	0.065	0.076|
12 (0.228)	|0.151	0.044	0.020	0.010|
32 (0.010)	|0.009	0.000	0.002	0.000|
Multiallelic Dprime: 0.150
BLOCK 114.  MARKERS: 544 545 546
122 (0.623)	|0.510	0.081	0.032|
344 (0.199)	|0.004	0.154	0.041|
342 (0.088)	|0.013	0.044	0.031|
322 (0.086)	|0.083	0.003	0.000|
Multiallelic Dprime: 0.637
BLOCK 115.  MARKERS: 547 548
43 (0.611)	|0.309	0.189	0.109|
21 (0.284)	|0.131	0.064	0.088|
23 (0.105)	|0.047	0.027	0.030|
Multiallelic Dprime: 0.118
BLOCK 116.  MARKERS: 552 553 554
142 (0.488)	|0.171	0.210	0.107|
222 (0.281)	|0.118	0.116	0.046|
144 (0.227)	|0.145	0.045	0.036|
Multiallelic Dprime: 0.185
BLOCK 117.  MARKERS: 556 557 558 559
3131 (0.436)	|0.327	0.106	0.003|
1331 (0.371)	|0.291	0.071	0.009|
3112 (0.189)	|0.134	0.054	0.002|
Multiallelic Dprime: 0.076
BLOCK 118.  MARKERS: 561 562
31 (0.753)	|0.340	0.340	0.073|
42 (0.233)	|0.101	0.090	0.042|
32 (0.014)	|0.012	0.000	0.002|
Multiallelic Dprime: 0.099
BLOCK 119.  MARKERS: 568 569
44 (0.453)	|0.138	0.092	0.106	0.118|
32 (0.430)	|0.147	0.124	0.104	0.055|
34 (0.117)	|0.052	0.041	0.016	0.008|
Multiallelic Dprime: 0.145
BLOCK 120.  MARKERS: 570 571 572
232 (0.337)	|0.168	0.096	0.058	0.014|
242 (0.257)	|0.131	0.067	0.056	0.003|
234 (0.226)	|0.097	0.085	0.037	0.005|
132 (0.180)	|0.077	0.057	0.043	0.003|
Multiallelic Dprime: 0.087
BLOCK 121.  MARKERS: 574 575 576
443 (0.474)	|0.168	0.120	0.091	0.045	0.041|
442 (0.305)	|0.071	0.072	0.086	0.048	0.015|
133 (0.195)	|0.083	0.048	0.034	0.019	0.009|
433 (0.025)	|0.002	0.021	0.000	0.000	0.000|
Multiallelic Dprime: 0.151
BLOCK 122.  MARKERS: 577 578 579 580 581 582 583
4323334 (0.324)	|0.138	0.100	0.040	0.036|
4141232 (0.265)	|0.120	0.089	0.033	0.016|
4141214 (0.210)	|0.104	0.058	0.022	0.023|
1323334 (0.111)	|0.039	0.051	0.013	0.006|
4141234 (0.066)	|0.018	0.039	0.003	0.006|
Multiallelic Dprime: 0.109
BLOCK 123.  MARKERS: 586 587 588 589
1122 (0.431)	|0.228	0.180	0.022|
1332 (0.342)	|0.171	0.156	0.012|
3131 (0.114)	|0.051	0.053	0.006|
1132 (0.092)	|0.049	0.040	0.003|
Multiallelic Dprime: 0.046
BLOCK 124.  MARKERS: 595 596
24 (0.510)	|0.231	0.232	0.039	0.003|
32 (0.436)	|0.424	0.003	0.006	0.000|
22 (0.045)	|0.006	0.000	0.011	0.028|
Multiallelic Dprime: 0.836
BLOCK 125.  MARKERS: 597 598 599 600 601
42421 (0.666)	|0.183	0.185	0.173	0.084	0.039|
24234 (0.235)	|0.098	0.028	0.042	0.050	0.016|
24424 (0.062)	|0.011	0.019	0.008	0.012	0.012|
22421 (0.029)	|0.005	0.020	0.000	0.005	0.001|
Multiallelic Dprime: 0.214
BLOCK 126.  MARKERS: 604 605 606 607
4241 (0.303)	|0.144	0.159|
1341 (0.251)	|0.159	0.092|
4221 (0.224)	|0.150	0.073|
4243 (0.153)	|0.084	0.069|
1241 (0.070)	|0.052	0.018|
Multiallelic Dprime: 0.169
BLOCK 127.  MARKERS: 609 610
21 (0.588)	|0.292	0.218	0.063	0.008|
13 (0.409)	|0.192	0.160	0.039	0.011|
Multiallelic Dprime: 0.037
BLOCK 128.  MARKERS: 612 613 614 615
4431 (0.485)	|0.225	0.241	0.017|
2333 (0.377)	|0.295	0.071	0.012|
4411 (0.104)	|0.059	0.016	0.027|
2431 (0.018)	|0.002	0.017	0.000|
Multiallelic Dprime: 0.386
BLOCK 129.  MARKERS: 618 619 620
231 (0.591)	|0.225	0.255	0.103|
423 (0.347)	|0.184	0.081	0.083|
433 (0.056)	|0.004	0.018	0.035|
Multiallelic Dprime: 0.218
BLOCK 130.  MARKERS: 622 623
34 (0.414)	|0.207	0.151	0.056|
12 (0.359)	|0.147	0.167	0.045|
32 (0.221)	|0.106	0.072	0.043|
Multiallelic Dprime: 0.094
BLOCK 131.  MARKERS: 624 625
33 (0.465)	|0.232	0.147	0.009	0.077|
13 (0.390)	|0.333	0.045	0.008	0.004|
31 (0.145)	|0.021	0.003	0.097	0.024|
Multiallelic Dprime: 0.524
BLOCK 132.  MARKERS: 626 627 628
321 (0.586)	|0.238	0.203	0.144|
323 (0.195)	|0.073	0.086	0.037|
241 (0.115)	|0.051	0.042	0.022|
341 (0.104)	|0.044	0.037	0.023|
Multiallelic Dprime: 0.063
BLOCK 133.  MARKERS: 634 635
32 (0.408)	|0.194	0.074	0.141|
34 (0.367)	|0.031	0.328	0.008|
12 (0.225)	|0.209	0.012	0.003|
Multiallelic Dprime: 0.661
BLOCK 134.  MARKERS: 636 637
41 (0.434)	|0.220	0.156	0.058|
21 (0.414)	|0.221	0.155	0.039|
43 (0.153)	|0.075	0.063	0.015|
Multiallelic Dprime: 0.041
BLOCK 135.  MARKERS: 643 644
32 (0.516)	|0.238	0.217	0.061|
34 (0.373)	|0.163	0.168	0.041|
12 (0.111)	|0.059	0.032	0.020|
Multiallelic Dprime: 0.048
BLOCK 136.  MARKERS: 645 646
43 (0.460)	|0.157	0.301	0.003|
23 (0.417)	|0.405	0.009	0.004|
21 (0.122)	|0.001	0.000	0.121|
Multiallelic Dprime: 0.813
BLOCK 137.  MARKERS: 647 648
34 (0.564)	|0.250	0.218	0.079	0.012|
24 (0.310)	|0.120	0.001	0.183	0.006|
32 (0.126)	|0.005	0.101	0.018	0.003|
Multiallelic Dprime: 0.414
BLOCK 138.  MARKERS: 649 650 651
124 (0.375)	|0.094	0.227	0.054|
334 (0.320)	|0.239	0.019	0.063|
133 (0.279)	|0.141	0.035	0.104|
134 (0.020)	|0.010	0.005	0.005|
Multiallelic Dprime: 0.423
BLOCK 139.  MARKERS: 652 653
22 (0.486)	|0.430	0.047|
42 (0.286)	|0.124	0.162|
24 (0.227)	|0.219	0.009|
Multiallelic Dprime: 0.640
BLOCK 140.  MARKERS: 654 655 656
134 (0.772)	|0.467	0.305|
411 (0.217)	|0.038	0.180|
Multiallelic Dprime: 0.658
BLOCK 141.  MARKERS: 657 658
14 (0.507)	|0.264	0.101	0.073	0.046	0.012|
31 (0.493)	|0.213	0.134	0.071	0.053	0.004|
Multiallelic Dprime: 0.098
BLOCK 142.  MARKERS: 660 661 662 663 664 665 666 667
22143213 (0.478)	|0.478	0.000	0.000	0.000|
22141333 (0.235)	|0.000	0.232	0.003	0.000|
44423232 (0.144)	|0.006	0.016	0.122	0.000|
22143232 (0.099)	|0.023	0.033	0.020	0.024|
22141233 (0.016)	|0.000	0.016	0.000	0.000|
Multiallelic Dprime: 0.902
BLOCK 143.  MARKERS: 668 669 670
421 (0.533)	|0.274	0.144	0.116|
231 (0.311)	|0.151	0.104	0.056|
233 (0.142)	|0.068	0.026	0.048|
431 (0.014)	|0.007	0.002	0.005|
Multiallelic Dprime: 0.064
BLOCK 144.  MARKERS: 675 676
41 (0.500)	|0.265	0.225	0.008|
43 (0.276)	|0.169	0.084	0.021|
23 (0.224)	|0.203	0.019	0.002|
Multiallelic Dprime: 0.349
BLOCK 145.  MARKERS: 677 678
11 (0.638)	|0.475	0.156|
23 (0.328)	|0.244	0.080|
21 (0.031)	|0.023	0.008|
Multiallelic Dprime: 0.001
BLOCK 146.  MARKERS: 679 680
44 (0.745)	|0.452	0.199	0.095|
22 (0.245)	|0.163	0.061	0.021|
Multiallelic Dprime: 0.120
BLOCK 147.  MARKERS: 681 682
22 (0.624)	|0.317	0.280	0.027|
42 (0.260)	|0.194	0.040	0.027|
24 (0.115)	|0.018	0.000	0.097|
Multiallelic Dprime: 0.438
BLOCK 148.  MARKERS: 684 685
33 (0.532)	|0.216	0.133	0.119	0.064|
13 (0.320)	|0.092	0.095	0.104	0.030|
31 (0.148)	|0.060	0.039	0.038	0.011|
Multiallelic Dprime: 0.113
BLOCK 149.  MARKERS: 692 693 694
321 (0.367)	|0.350	0.008	0.010|
123 (0.267)	|0.174	0.021	0.071|
121 (0.261)	|0.140	0.107	0.014|
141 (0.105)	|0.073	0.000	0.032|
Multiallelic Dprime: 0.470
BLOCK 150.  MARKERS: 696 697
22 (0.738)	|0.458	0.265	0.014|
32 (0.133)	|0.015	0.013	0.105|
34 (0.129)	|0.037	0.001	0.091|
Multiallelic Dprime: 0.716
BLOCK 151.  MARKERS: 698 699
14 (0.510)	|0.278	0.172	0.060|
11 (0.279)	|0.016	0.211	0.053|
34 (0.210)	|0.174	0.029	0.007|
Multiallelic Dprime: 0.413
BLOCK 152.  MARKERS: 700 701
24 (0.469)	|0.359	0.109|
44 (0.412)	|0.340	0.072|
21 (0.119)	|0.096	0.023|
Multiallelic Dprime: 0.125
BLOCK 153.  MARKERS: 704 705 706
111 (0.794)	|0.462	0.182	0.151|
333 (0.206)	|0.098	0.054	0.052|
Multiallelic Dprime: 0.102
BLOCK 154.  MARKERS: 708 709
31 (0.560)	|0.335	0.225|
11 (0.236)	|0.147	0.090|
33 (0.203)	|0.105	0.098|
Multiallelic Dprime: 0.058
BLOCK 155.  MARKERS: 715 716 717 718
4233 (0.587)	|0.577	0.010|
1344 (0.413)	|0.134	0.280|
Multiallelic Dprime: 0.940
BLOCK 156.  MARKERS: 719 720
33 (0.711)	|0.322	0.287	0.098|
14 (0.289)	|0.153	0.102	0.036|
Multiallelic Dprime: 0.097
BLOCK 157.  MARKERS: 722 723 724
224 (0.474)	|0.460	0.015|
242 (0.388)	|0.304	0.085|
422 (0.134)	|0.130	0.004|
Multiallelic Dprime: 0.710
BLOCK 158.  MARKERS: 727 728
34 (0.894)	|0.737	0.117	0.038|
12 (0.106)	|0.079	0.025	0.000|
Multiallelic Dprime: 0.113
BLOCK 159.  MARKERS: 730 731 732 733
2322 (0.816)	|0.451	0.282	0.048	0.019|
4141 (0.142)	|0.062	0.057	0.017	0.002|
2321 (0.038)	|0.020	0.011	0.006	0.000|
Multiallelic Dprime: 0.120
BLOCK 160.  MARKERS: 735 736 737 738 739 740 741 742 743
441411143 (0.537)	|0.283	0.234	0.016|
223132221 (0.351)	|0.253	0.095	0.000|
243132221 (0.071)	|0.038	0.032	0.000|
243412141 (0.021)	|0.011	0.009	0.001|
Multiallelic Dprime: 0.242
BLOCK 161.  MARKERS: 745 746 747
214 (0.600)	|0.235	0.207	0.158|
422 (0.376)	|0.173	0.177	0.024|
414 (0.018)	|0.000	0.016	0.002|
Multiallelic Dprime: 0.213
BLOCK 162.  MARKERS: 749 750
11 (0.415)	|0.341	0.043	0.031|
31 (0.401)	|0.331	0.045	0.026|
33 (0.183)	|0.168	0.013	0.002|
Multiallelic Dprime: 0.150
BLOCK 163.  MARKERS: 754 755
22 (0.839)	|0.575	0.157	0.083	0.021|
13 (0.101)	|0.074	0.014	0.013	0.000|
23 (0.060)	|0.043	0.004	0.006	0.007|
Multiallelic Dprime: 0.147
BLOCK 164.  MARKERS: 772 773 774 775
3121 (0.692)	|0.433	0.205	0.053|
4323 (0.175)	|0.023	0.073	0.078|
4333 (0.102)	|0.010	0.091	0.001|
3123 (0.028)	|0.009	0.001	0.017|
Multiallelic Dprime: 0.532
BLOCK 165.  MARKERS: 777 778
43 (0.475)	|0.447	0.029|
21 (0.372)	|0.054	0.316|
23 (0.151)	|0.144	0.005|
Multiallelic Dprime: 0.847
BLOCK 166.  MARKERS: 779 780
32 (0.646)	|0.361	0.054	0.233|
24 (0.350)	|0.084	0.234	0.031|
Multiallelic Dprime: 0.587
BLOCK 167.  MARKERS: 783 784
12 (0.445)	|0.382	0.041	0.007|
34 (0.289)	|0.100	0.146	0.042|
32 (0.266)	|0.074	0.161	0.020|
Multiallelic Dprime: 0.541
BLOCK 168.  MARKERS: 785 786 787 788 789 790 791 792 793
132121122 (0.555)	|0.292	0.175	0.082	0.003|
314313344 (0.347)	|0.051	0.163	0.133	0.000|
314311122 (0.069)	|0.026	0.028	0.013	0.002|
Multiallelic Dprime: 0.337
BLOCK 169.  MARKERS: 795 796 797 798 799
13144 (0.376)	|0.123	0.251	0.000|
11142 (0.371)	|0.335	0.025	0.006|
31422 (0.238)	|0.235	0.002	0.000|
11422 (0.011)	|0.000	0.000	0.010|
Multiallelic Dprime: 0.809
BLOCK 170.  MARKERS: 800 801 802
131 (0.696)	|0.250	0.215	0.123	0.104|
313 (0.278)	|0.154	0.061	0.033	0.031|
111 (0.016)	|0.007	0.000	0.000	0.007|
Multiallelic Dprime: 0.232
BLOCK 171.  MARKERS: 807 808 809 810
4331 (0.411)	|0.316	0.095|
2111 (0.281)	|0.212	0.070|
2333 (0.156)	|0.133	0.023|
2131 (0.145)	|0.112	0.033|
Multiallelic Dprime: 0.077
BLOCK 172.  MARKERS: 815 816
23 (0.777)	|0.366	0.270	0.141|
41 (0.223)	|0.072	0.049	0.097|
Multiallelic Dprime: 0.269
BLOCK 173.  MARKERS: 819 820 821 822
4223 (0.437)	|0.294	0.043	0.101|
2421 (0.319)	|0.152	0.130	0.037|
2243 (0.238)	|0.114	0.099	0.025|
Multiallelic Dprime: 0.273
BLOCK 174.  MARKERS: 825 826
33 (0.565)	|0.278	0.142	0.047	0.050	0.033|
13 (0.271)	|0.087	0.079	0.059	0.031	0.000|
31 (0.164)	|0.046	0.074	0.025	0.005	0.013|
Multiallelic Dprime: 0.220
BLOCK 175.  MARKERS: 831 832 833 834 835 836 837 838 839 840 841
23424313111 (0.411)	|0.411	0.000|
12122132311 (0.296)	|0.000	0.295|
23434312333 (0.130)	|0.130	0.000|
12122332311 (0.087)	|0.000	0.086|
23434312313 (0.046)	|0.046	0.000|
Multiallelic Dprime: 1.000
BLOCK 176.  MARKERS: 843 844
32 (0.617)	|0.283	0.231	0.103|
21 (0.383)	|0.236	0.096	0.051|
Multiallelic Dprime: 0.205
BLOCK 177.  MARKERS: 849 850
14 (0.519)	|0.262	0.142	0.112|
12 (0.327)	|0.102	0.162	0.063|
22 (0.154)	|0.068	0.077	0.010|
Multiallelic Dprime: 0.208
BLOCK 178.  MARKERS: 851 852
32 (0.433)	|0.190	0.002	0.240|
34 (0.381)	|0.303	0.075	0.002|
44 (0.184)	|0.005	0.180	0.000|
Multiallelic Dprime: 0.644
BLOCK 179.  MARKERS: 853 854
11 (0.498)	|0.282	0.020	0.002	0.194|
21 (0.259)	|0.006	0.026	0.219	0.008|
23 (0.243)	|0.002	0.233	0.001	0.006|
Multiallelic Dprime: 0.901
BLOCK 180.  MARKERS: 855 856 857
312 (0.290)	|0.100	0.155	0.015	0.020|
112 (0.278)	|0.224	0.033	0.018	0.003|
132 (0.223)	|0.085	0.123	0.014	0.000|
134 (0.209)	|0.096	0.055	0.052	0.005|
Multiallelic Dprime: 0.369
BLOCK 181.  MARKERS: 860 861 862
421 (0.505)	|0.298	0.135	0.071|
223 (0.364)	|0.204	0.099	0.058|
431 (0.100)	|0.052	0.037	0.011|
423 (0.027)	|0.020	0.006	0.000|
Multiallelic Dprime: 0.051
BLOCK 182.  MARKERS: 867 868 869
433 (0.575)	|0.460	0.034	0.034	0.039|
243 (0.279)	|0.046	0.191	0.027	0.014|
431 (0.143)	|0.018	0.002	0.115	0.007|
Multiallelic Dprime: 0.679
BLOCK 183.  MARKERS: 870 871 872 873
1344 (0.524)	|0.407	0.081	0.007	0.026	0.000|
2312 (0.229)	|0.000	0.003	0.181	0.034	0.001|
2144 (0.176)	|0.008	0.125	0.008	0.014	0.020|
2344 (0.061)	|0.026	0.000	0.001	0.026	0.000|
Multiallelic Dprime: 0.739
BLOCK 184.  MARKERS: 874 875 876 877 878 879 880 881
32424134 (0.442)	|0.252	0.192|
32424112 (0.213)	|0.125	0.087|
14241334 (0.200)	|0.140	0.059|
32441134 (0.102)	|0.034	0.068|
14424134 (0.023)	|0.009	0.014|
Multiallelic Dprime: 0.126
BLOCK 185.  MARKERS: 883 884
21 (0.561)	|0.307	0.149	0.102|
43 (0.437)	|0.216	0.205	0.011|
Multiallelic Dprime: 0.207
BLOCK 186.  MARKERS: 886 887 888
422 (0.524)	|0.114	0.284	0.097	0.029|
114 (0.355)	|0.185	0.019	0.143	0.007|
414 (0.114)	|0.044	0.001	0.014	0.055|
Multiallelic Dprime: 0.501
BLOCK 187.  MARKERS: 890 891 892
422 (0.345)	|0.227	0.068	0.046|
224 (0.309)	|0.219	0.044	0.041|
444 (0.254)	|0.110	0.091	0.051|
424 (0.092)	|0.042	0.018	0.032|
Multiallelic Dprime: 0.223
BLOCK 188.  MARKERS: 895 896 897 898
1113 (0.597)	|0.330	0.254	0.012|
3333 (0.219)	|0.157	0.058	0.001|
3331 (0.170)	|0.101	0.069	0.000|
Multiallelic Dprime: 0.178
BLOCK 189.  MARKERS: 900 901 902
243 (0.592)	|0.319	0.269	0.004|
322 (0.388)	|0.309	0.012	0.067|
223 (0.015)	|0.010	0.005	0.000|
Multiallelic Dprime: 0.581
BLOCK 190.  MARKERS: 904 905
41 (0.641)	|0.243	0.180	0.217|
23 (0.288)	|0.102	0.144	0.041|
43 (0.071)	|0.053	0.004	0.014|
Multiallelic Dprime: 0.235
BLOCK 191.  MARKERS: 908 909
34 (0.399)	|0.231	0.080	0.052	0.024	0.003|
14 (0.329)	|0.181	0.074	0.047	0.020	0.005|
12 (0.273)	|0.135	0.084	0.039	0.005	0.005|
Multiallelic Dprime: 0.080
BLOCK 192.  MARKERS: 914 915 916 917 918
41412 (0.547)	|0.306	0.147	0.095|
23212 (0.237)	|0.117	0.028	0.094|
43234 (0.138)	|0.086	0.035	0.018|
43232 (0.049)	|0.048	0.000	0.002|
41212 (0.012)	|0.005	0.002	0.005|
Multiallelic Dprime: 0.200
BLOCK 193.  MARKERS: 920 921
21 (0.566)	|0.340	0.226|
41 (0.217)	|0.184	0.033|
23 (0.217)	|0.023	0.192|
Multiallelic Dprime: 0.389
BLOCK 194.  MARKERS: 923 924
11 (0.547)	|0.190	0.048	0.121	0.116	0.070|
34 (0.450)	|0.091	0.201	0.087	0.054	0.018|
Multiallelic Dprime: 0.358
BLOCK 195.  MARKERS: 926 927 928 929 930 931
241111 (0.282)	|0.098	0.127	0.018	0.020	0.008	0.002|
122111 (0.249)	|0.132	0.081	0.011	0.003	0.003	0.012|
142133 (0.208)	|0.110	0.079	0.004	0.002	0.006	0.000|
141311 (0.170)	|0.046	0.109	0.000	0.002	0.003	0.000|
141111 (0.088)	|0.045	0.034	0.000	0.000	0.003	0.000|
Multiallelic Dprime: 0.226
BLOCK 196.  MARKERS: 934 935 936 937 938 939 940 941 942 943 944 945 946 947 948
212313143433113 (0.431)	|0.080	0.243	0.099	0.007	0.000|
433431221211331 (0.430)	|0.375	0.037	0.007	0.010	0.001|
432313243413113 (0.036)	|0.003	0.025	0.001	0.000	0.005|
433431143433113 (0.026)	|0.002	0.023	0.001	0.001	0.000|
433431221211333 (0.023)	|0.006	0.012	0.005	0.000	0.000|
432431221211333 (0.014)	|0.000	0.015	0.000	0.000	0.000|
Multiallelic Dprime: 0.662
BLOCK 197.  MARKERS: 949 950 951 952 953
21211 (0.477)	|0.416	0.050	0.008|
33234 (0.373)	|0.259	0.105	0.007|
33434 (0.117)	|0.028	0.003	0.080|
21234 (0.023)	|0.013	0.007	0.002|
21214 (0.011)	|0.000	0.010	0.000|
Multiallelic Dprime: 0.430
BLOCK 198.  MARKERS: 954 955 956 957 958 959
134231 (0.716)	|0.456	0.137	0.118|
144231 (0.176)	|0.081	0.072	0.018|
332313 (0.096)	|0.075	0.019	0.002|
Multiallelic Dprime: 0.193
BLOCK 199.  MARKERS: 962 963 964 965 966 967 968 969
41211424 (0.618)	|0.309	0.138	0.094	0.079|
23423341 (0.230)	|0.125	0.060	0.026	0.018|
41211341 (0.141)	|0.087	0.026	0.007	0.022|
Multiallelic Dprime: 0.119
BLOCK 200.  MARKERS: 974 975 976
422 (0.524)	|0.361	0.109	0.052|
444 (0.224)	|0.127	0.082	0.013|
244 (0.133)	|0.050	0.044	0.039|
442 (0.119)	|0.063	0.036	0.021|
Multiallelic Dprime: 0.195
BLOCK 201.  MARKERS: 980 981
31 (0.602)	|0.495	0.087	0.017|
34 (0.270)	|0.157	0.083	0.030|
44 (0.124)	|0.084	0.032	0.008|
Multiallelic Dprime: 0.273
BLOCK 202.  MARKERS: 984 985
42 (0.739)	|0.638	0.090	0.007	0.000|
24 (0.203)	|0.038	0.016	0.118	0.031|
44 (0.055)	|0.003	0.050	0.002	0.000|
Multiallelic Dprime: 0.724
BLOCK 203.  MARKERS: 986 987 988
134 (0.682)	|0.609	0.066	0.007|
334 (0.155)	|0.060	0.000	0.095|
312 (0.126)	|0.000	0.127	0.000|
332 (0.032)	|0.030	0.000	0.000|
Multiallelic Dprime: 0.690
BLOCK 204.  MARKERS: 989 990 991
332 (0.698)	|0.267	0.419	0.003	0.003|
324 (0.196)	|0.064	0.000	0.107	0.021|
132 (0.103)	|0.103	0.000	0.000	0.000|
Multiallelic Dprime: 0.690
BLOCK 205.  MARKERS: 992 993 994 995 996
12424 (0.435)	|0.362	0.063|
32424 (0.419)	|0.409	0.007|
14242 (0.110)	|0.016	0.092|
14244 (0.024)	|0.021	0.002|
Multiallelic Dprime: 0.540
BLOCK 206.  MARKERS: 997 998 999 1000
2324 (0.808)	|0.478	0.209	0.102	0.011|
4142 (0.175)	|0.090	0.042	0.035	0.002|
Multiallelic Dprime: 0.079
BLOCK 207.  MARKERS: 1002 1003 1004 1005 1006
11331 (0.573)	|0.180	0.343	0.051|
43212 (0.255)	|0.244	0.005	0.002|
13212 (0.140)	|0.121	0.015	0.002|
11312 (0.014)	|0.014	0.000	0.000|
Multiallelic Dprime: 0.866
BLOCK 208.  MARKERS: 1009 1010
12 (0.568)	|0.228	0.229	0.111|
21 (0.368)	|0.162	0.122	0.081|
22 (0.055)	|0.025	0.022	0.006|
Multiallelic Dprime: 0.068
BLOCK 209.  MARKERS: 1014 1015
24 (0.419)	|0.322	0.059	0.039|
42 (0.376)	|0.113	0.177	0.086|
44 (0.201)	|0.011	0.177	0.012|
Multiallelic Dprime: 0.497
BLOCK 210.  MARKERS: 1016 1017
43 (0.449)	|0.414	0.035|
13 (0.413)	|0.242	0.171|
11 (0.138)	|0.036	0.103|
Multiallelic Dprime: 0.520
BLOCK 211.  MARKERS: 1018 1019
11 (0.689)	|0.366	0.000	0.185	0.104	0.023	0.000|
34 (0.309)	|0.002	0.275	0.009	0.000	0.000	0.014|
Multiallelic Dprime: 0.965
BLOCK 212.  MARKERS: 1020 1021 1022 1023 1024 1025 1026 1027 1028
113434132 (0.366)	|0.000	0.233	0.000	0.127	0.004|
331312333 (0.276)	|0.270	0.000	0.002	0.000	0.000|
131312323 (0.193)	|0.000	0.001	0.190	0.000	0.000|
131312333 (0.104)	|0.103	0.000	0.000	0.000	0.000|
113332333 (0.022)	|0.000	0.000	0.000	0.000	0.022|
331312323 (0.015)	|0.000	0.000	0.015	0.000	0.000|
Multiallelic Dprime: 0.992
BLOCK 213.  MARKERS: 1029 1030 1031 1032
4133 (0.374)	|0.373	0.001|
2333 (0.245)	|0.243	0.002|
2313 (0.213)	|0.203	0.010|
2331 (0.130)	|0.002	0.128|
2133 (0.031)	|0.029	0.001|
Multiallelic Dprime: 0.897
BLOCK 214.  MARKERS: 1033 1034
11 (0.854)	|0.704	0.120	0.030|
33 (0.146)	|0.121	0.023	0.003|
Multiallelic Dprime: 0.016
BLOCK 215.  MARKERS: 1038 1039
11 (0.824)	|0.370	0.122	0.086	0.117	0.092	0.035|
33 (0.143)	|0.028	0.021	0.054	0.013	0.000	0.024|
13 (0.032)	|0.003	0.015	0.003	0.000	0.014	0.000|
Multiallelic Dprime: 0.389
BLOCK 216.  MARKERS: 1041 1042 1043 1044 1045 1046
123343 (0.401)	|0.390	0.000	0.011|
321321 (0.158)	|0.158	0.000	0.000|
321343 (0.144)	|0.080	0.064	0.000|
341343 (0.129)	|0.129	0.000	0.000|
321121 (0.106)	|0.106	0.000	0.000|
121343 (0.060)	|0.011	0.045	0.004|
Multiallelic Dprime: 0.825
BLOCK 217.  MARKERS: 1047 1048
24 (0.877)	|0.548	0.242	0.087|
42 (0.108)	|0.072	0.011	0.025|
22 (0.015)	|0.008	0.007	0.000|
Multiallelic Dprime: 0.181
BLOCK 218.  MARKERS: 1049 1050
21 (0.627)	|0.287	0.122	0.102	0.110|
41 (0.260)	|0.022	0.159	0.016	0.063|
43 (0.111)	|0.010	0.021	0.075	0.005|
Multiallelic Dprime: 0.440
BLOCK 219.  MARKERS: 1051 1052 1053
223 (0.320)	|0.006	0.089	0.225|
423 (0.301)	|0.231	0.041	0.026|
441 (0.194)	|0.195	0.000	0.000|
443 (0.178)	|0.000	0.180	0.000|
Multiallelic Dprime: 0.773
BLOCK 220.  MARKERS: 1054 1055
11 (0.438)	|0.305	0.076	0.056|
13 (0.311)	|0.161	0.031	0.119|
31 (0.251)	|0.075	0.166	0.010|
Multiallelic Dprime: 0.372
BLOCK 221.  MARKERS: 1057 1058
21 (0.541)	|0.430	0.089	0.014	0.006|
42 (0.273)	|0.170	0.069	0.012	0.020|
22 (0.185)	|0.136	0.036	0.009	0.003|
Multiallelic Dprime: 0.168
BLOCK 222.  MARKERS: 1060 1061 1062 1063 1064
24334 (0.734)	|0.373	0.361|
42212 (0.195)	|0.125	0.070|
22234 (0.035)	|0.024	0.011|
42234 (0.030)	|0.005	0.024|
Multiallelic Dprime: 0.176
BLOCK 223.  MARKERS: 1067 1068
43 (0.528)	|0.341	0.020	0.163	0.004|
24 (0.471)	|0.000	0.291	0.026	0.154|
Multiallelic Dprime: 0.901
BLOCK 224.  MARKERS: 1070 1071 1072 1073
4413 (0.340)	|0.166	0.087	0.088|
4313 (0.314)	|0.273	0.011	0.028|
4311 (0.188)	|0.167	0.016	0.006|
2333 (0.158)	|0.044	0.107	0.007|
Multiallelic Dprime: 0.505
BLOCK 225.  MARKERS: 1076 1077
14 (0.651)	|0.339	0.167	0.056	0.089|
34 (0.220)	|0.100	0.037	0.079	0.004|
32 (0.129)	|0.086	0.009	0.000	0.035|
Multiallelic Dprime: 0.225
BLOCK 226.  MARKERS: 1083 1084 1085
313 (0.525)	|0.415	0.104	0.003|
413 (0.213)	|0.175	0.037	0.001|
311 (0.135)	|0.102	0.024	0.009|
433 (0.127)	|0.070	0.051	0.004|
Multiallelic Dprime: 0.157
BLOCK 227.  MARKERS: 1087 1088
21 (0.762)	|0.365	0.212	0.185|
43 (0.216)	|0.088	0.087	0.042|
41 (0.017)	|0.003	0.010	0.004|
Multiallelic Dprime: 0.149
BLOCK 228.  MARKERS: 1091 1092
12 (0.458)	|0.107	0.147	0.119	0.048	0.013	0.011|
14 (0.311)	|0.180	0.051	0.030	0.011	0.009	0.025|
32 (0.231)	|0.065	0.091	0.032	0.015	0.022	0.003|
Multiallelic Dprime: 0.305
BLOCK 229.  MARKERS: 1094 1095 1096 1097 1098 1099 1100 1101 1102
334123344 (0.352)	|0.350	0.004	0.000|
233343122 (0.292)	|0.083	0.203	0.000|
213341122 (0.181)	|0.013	0.169	0.000|
333123344 (0.073)	|0.000	0.000	0.072|
334123342 (0.044)	|0.000	0.043	0.000|
333323122 (0.040)	|0.000	0.011	0.028|
Multiallelic Dprime: 0.806
BLOCK 230.  MARKERS: 1104 1105 1106
131 (0.455)	|0.229	0.222	0.002|
341 (0.434)	|0.270	0.156	0.006|
132 (0.101)	|0.066	0.012	0.023|
Multiallelic Dprime: 0.180
BLOCK 231.  MARKERS: 1107 1108
32 (0.574)	|0.548	0.022|
14 (0.389)	|0.108	0.280|
34 (0.032)	|0.030	0.003|
Multiallelic Dprime: 0.866
BLOCK 232.  MARKERS: 1109 1110 1111
123 (0.690)	|0.527	0.164|
212 (0.305)	|0.245	0.057|
Multiallelic Dprime: 0.146
BLOCK 233.  MARKERS: 1114 1115
12 (0.773)	|0.349	0.198	0.152	0.073|
34 (0.222)	|0.092	0.048	0.048	0.032|
Multiallelic Dprime: 0.070
BLOCK 234.  MARKERS: 1118 1119 1120
324 (0.445)	|0.345	0.038	0.039	0.017	0.006|
344 (0.247)	|0.133	0.049	0.021	0.017	0.027|
342 (0.201)	|0.114	0.009	0.077	0.001	0.000|
144 (0.105)	|0.018	0.048	0.003	0.034	0.001|
Multiallelic Dprime: 0.359
BLOCK 235.  MARKERS: 1121 1122 1123 1124 1125
33424 (0.611)	|0.384	0.227	0.000|
43322 (0.144)	|0.000	0.000	0.145|
31442 (0.138)	|0.055	0.074	0.010|
33422 (0.069)	|0.068	0.000	0.000|
33322 (0.034)	|0.000	0.000	0.034|
Multiallelic Dprime: 0.594
BLOCK 236.  MARKERS: 1126 1127 1128
234 (0.506)	|0.202	0.157	0.067	0.069	0.010|
232 (0.304)	|0.113	0.077	0.055	0.049	0.004|
414 (0.190)	|0.082	0.040	0.046	0.021	0.000|
Multiallelic Dprime: 0.088
BLOCK 237.  MARKERS: 1129 1130 1131 1132 1133 1134
432213 (0.394)	|0.301	0.082	0.008|
211431 (0.271)	|0.211	0.054	0.005|
412231 (0.167)	|0.123	0.029	0.008|
432231 (0.139)	|0.115	0.019	0.002|
411431 (0.013)	|0.013	0.000	0.000|
Multiallelic Dprime: 0.087
BLOCK 238.  MARKERS: 1136 1137 1138
141 (0.777)	|0.509	0.190	0.077|
323 (0.186)	|0.123	0.038	0.025|
123 (0.023)	|0.018	0.005	0.000|
Multiallelic Dprime: 0.067
BLOCK 239.  MARKERS: 1140 1141
22 (0.660)	|0.606	0.050	0.002|
21 (0.238)	|0.066	0.161	0.012|
31 (0.102)	|0.011	0.091	0.000|
Multiallelic Dprime: 0.720
BLOCK 240.  MARKERS: 1144 1145
11 (0.684)	|0.501	0.000	0.183|
34 (0.302)	|0.072	0.222	0.005|
31 (0.015)	|0.013	0.001	0.000|
Multiallelic Dprime: 0.721
BLOCK 241.  MARKERS: 1146 1147
23 (0.587)	|0.277	0.140	0.100	0.067|
43 (0.223)	|0.092	0.076	0.032	0.018|
22 (0.188)	|0.080	0.046	0.026	0.033|
Multiallelic Dprime: 0.081
BLOCK 242.  MARKERS: 1149 1150 1151 1152
1213 (0.447)	|0.221	0.102	0.127|
1131 (0.261)	|0.046	0.206	0.006|
3213 (0.159)	|0.120	0.028	0.010|
1233 (0.117)	|0.061	0.042	0.015|
Multiallelic Dprime: 0.411
BLOCK 243.  MARKERS: 1155 1156
14 (0.455)	|0.204	0.011	0.203	0.005	0.011	0.006|
12 (0.382)	|0.106	0.270	0.000	0.002	0.004	0.003|
34 (0.159)	|0.006	0.001	0.000	0.147	0.000	0.002|
Multiallelic Dprime: 0.749
BLOCK 244.  MARKERS: 1158 1159 1160 1161 1162
12231 (0.312)	|0.201	0.002	0.047	0.061|
12234 (0.287)	|0.037	0.192	0.055	0.000|
44434 (0.203)	|0.195	0.005	0.001	0.002|
12414 (0.153)	|0.151	0.000	0.003	0.000|
12434 (0.013)	|0.014	0.000	0.001	0.000|
14434 (0.011)	|0.011	0.000	0.000	0.000|
Multiallelic Dprime: 0.689
BLOCK 245.  MARKERS: 1164 1165 1166 1167
2111 (0.622)	|0.268	0.203	0.137	0.013|
1111 (0.198)	|0.072	0.094	0.027	0.003|
2243 (0.113)	|0.040	0.062	0.008	0.000|
2113 (0.061)	|0.026	0.027	0.010	0.000|
Multiallelic Dprime: 0.174
BLOCK 246.  MARKERS: 1170 1171 1172
121 (0.409)	|0.386	0.022|
311 (0.387)	|0.016	0.371|
123 (0.184)	|0.184	0.000|
111 (0.017)	|0.004	0.013|
Multiallelic Dprime: 0.910
BLOCK 247.  MARKERS: 1173 1174 1175
142 (0.594)	|0.541	0.045	0.000	0.008|
324 (0.406)	|0.011	0.117	0.157	0.121|
Multiallelic Dprime: 0.885
BLOCK 248.  MARKERS: 1176 1177 1178
414 (0.552)	|0.551	0.000|
434 (0.162)	|0.114	0.048|
214 (0.157)	|0.157	0.000|
411 (0.129)	|0.058	0.071|
Multiallelic Dprime: 0.825
BLOCK 249.  MARKERS: 1179 1180 1181
324 (0.881)	|0.696	0.127	0.045	0.014|
142 (0.119)	|0.117	0.000	0.000	0.000|
Multiallelic Dprime: 1.000
BLOCK 250.  MARKERS: 1182 1183 1184 1185 1186 1187
321341 (0.812)	|0.694	0.000	0.118|
143123 (0.128)	|0.000	0.127	0.000|
343121 (0.045)	|0.045	0.000	0.000|
343123 (0.014)	|0.000	0.014	0.000|
Multiallelic Dprime: 0.805
BLOCK 251.  MARKERS: 1188 1189
21 (0.738)	|0.681	0.010	0.048|
43 (0.142)	|0.004	0.113	0.024|
41 (0.120)	|0.002	0.116	0.003|
Multiallelic Dprime: 0.900
BLOCK 252.  MARKERS: 1190 1191 1192
241 (0.686)	|0.459	0.227|
423 (0.240)	|0.160	0.079|
223 (0.075)	|0.039	0.036|
Multiallelic Dprime: 0.048
BLOCK 253.  MARKERS: 1194 1195 1196
432 (0.659)	|0.354	0.208	0.095|
214 (0.341)	|0.190	0.111	0.040|
Multiallelic Dprime: 0.035
BLOCK 254.  MARKERS: 1199 1200
31 (0.544)	|0.313	0.195	0.023	0.013|
32 (0.318)	|0.286	0.020	0.013	0.000|
12 (0.135)	|0.027	0.003	0.101	0.000|
Multiallelic Dprime: 0.538
BLOCK 255.  MARKERS: 1202 1203 1204 1205
3313 (0.625)	|0.326	0.002	0.233	0.063|
3113 (0.221)	|0.004	0.217	0.000	0.000|
4331 (0.138)	|0.000	0.077	0.061	0.000|
3331 (0.013)	|0.000	0.009	0.002	0.001|
Multiallelic Dprime: 0.813
BLOCK 256.  MARKERS: 1206 1207 1208 1209
2432 (0.333)	|0.140	0.102	0.079	0.013|
4234 (0.306)	|0.132	0.102	0.063	0.007|
4214 (0.297)	|0.108	0.114	0.067	0.003|
4432 (0.064)	|0.031	0.014	0.016	0.003|
Multiallelic Dprime: 0.063
BLOCK 257.  MARKERS: 1212 1213 1214 1215 1216
21112 (0.412)	|0.220	0.037	0.155|
43334 (0.331)	|0.076	0.227	0.026|
21334 (0.222)	|0.171	0.042	0.009|
21114 (0.025)	|0.003	0.000	0.022|
Multiallelic Dprime: 0.498
BLOCK 258.  MARKERS: 1217 1218
24 (0.470)	|0.278	0.081	0.098	0.011|
21 (0.315)	|0.151	0.049	0.023	0.091|
44 (0.213)	|0.027	0.168	0.000	0.018|
Multiallelic Dprime: 0.441
BLOCK 259.  MARKERS: 1220 1221 1222
312 (0.457)	|0.433	0.003	0.015|
313 (0.299)	|0.299	0.000	0.000|
112 (0.121)	|0.000	0.122	0.000|
342 (0.119)	|0.001	0.025	0.099|
Multiallelic Dprime: 0.910
BLOCK 260.  MARKERS: 1224 1225
43 (0.735)	|0.333	0.303	0.100|
41 (0.147)	|0.111	0.025	0.011|
31 (0.115)	|0.057	0.056	0.002|
Multiallelic Dprime: 0.302
BLOCK 261.  MARKERS: 1226 1227
34 (0.500)	|0.291	0.183	0.025|
12 (0.384)	|0.259	0.108	0.016|
32 (0.114)	|0.047	0.048	0.019|
Multiallelic Dprime: 0.132
BLOCK 262.  MARKERS: 1229 1230
33 (0.599)	|0.114	0.301	0.185|
41 (0.340)	|0.276	0.059	0.005|
31 (0.061)	|0.034	0.017	0.010|
Multiallelic Dprime: 0.608
BLOCK 263.  MARKERS: 1234 1235
42 (0.422)	|0.306	0.056	0.056	0.002|
44 (0.378)	|0.084	0.231	0.063	0.000|
24 (0.200)	|0.089	0.063	0.013	0.035|
Multiallelic Dprime: 0.414
BLOCK 264.  MARKERS: 1236 1237 1238
221 (0.482)	|0.274	0.090	0.115|
111 (0.351)	|0.177	0.099	0.074|
223 (0.133)	|0.069	0.025	0.037|
211 (0.035)	|0.017	0.013	0.005|
Multiallelic Dprime: 0.087
BLOCK 265.  MARKERS: 1241 1242 1243 1244 1245
33231 (0.537)	|0.203	0.086	0.115	0.103	0.022|
13231 (0.230)	|0.117	0.049	0.026	0.022	0.006|
11142 (0.229)	|0.108	0.043	0.030	0.042	0.009|
Multiallelic Dprime: 0.151
BLOCK 266.  MARKERS: 1248 1249 1250 1251 1252 1253 1254 1255 1256
113321334 (0.428)	|0.390	0.038|
312121332 (0.181)	|0.152	0.029|
332143142 (0.170)	|0.140	0.031|
113121332 (0.168)	|0.149	0.018|
113121334 (0.038)	|0.033	0.006|
Multiallelic Dprime: 0.171
BLOCK 267.  MARKERS: 1260 1261
13 (0.873)	|0.376	0.354	0.122	0.015|
21 (0.127)	|0.058	0.043	0.025	0.002|
Multiallelic Dprime: 0.087
BLOCK 268.  MARKERS: 1268 1269 1270
143 (0.434)	|0.278	0.156|
333 (0.397)	|0.301	0.096|
141 (0.146)	|0.128	0.019|
343 (0.017)	|0.017	0.000|
Multiallelic Dprime: 0.247
BLOCK 269.  MARKERS: 1272 1273
31 (0.728)	|0.443	0.270	0.016|
13 (0.271)	|0.010	0.030	0.232|
Multiallelic Dprime: 0.833
BLOCK 270.  MARKERS: 1274 1275
22 (0.451)	|0.364	0.050	0.023	0.016|
24 (0.300)	|0.029	0.252	0.019	0.000|
44 (0.248)	|0.002	0.040	0.206	0.000|
Multiallelic Dprime: 0.773
BLOCK 271.  MARKERS: 1276 1277 1278
131 (0.394)	|0.295	0.099|
331 (0.340)	|0.264	0.076|
312 (0.248)	|0.211	0.036|
311 (0.016)	|0.016	0.000|
Multiallelic Dprime: 0.152
BLOCK 272.  MARKERS: 1279 1280
32 (0.788)	|0.380	0.303	0.105|
13 (0.211)	|0.068	0.110	0.032|
Multiallelic Dprime: 0.206
BLOCK 273.  MARKERS: 1282 1283
32 (0.449)	|0.411	0.028	0.006	0.001|
34 (0.413)	|0.160	0.206	0.046	0.001|
24 (0.138)	|0.011	0.036	0.037	0.054|
Multiallelic Dprime: 0.622
BLOCK 274.  MARKERS: 1284 1285 1286
412 (0.581)	|0.411	0.168|
233 (0.269)	|0.165	0.098|
232 (0.089)	|0.054	0.035|
212 (0.056)	|0.046	0.010|
Multiallelic Dprime: 0.105
BLOCK 275.  MARKERS: 1289 1290
32 (0.679)	|0.342	0.335|
23 (0.312)	|0.269	0.041|
Multiallelic Dprime: 0.650
BLOCK 276.  MARKERS: 1292 1293
34 (0.619)	|0.221	0.396|
12 (0.378)	|0.345	0.034|
Multiallelic Dprime: 0.795
BLOCK 277.  MARKERS: 1295 1296 1297 1298 1299
11241 (0.566)	|0.288	0.205	0.067|
33423 (0.431)	|0.239	0.118	0.074|
Multiallelic Dprime: 0.100
BLOCK 278.  MARKERS: 1309 1310 1311
142 (0.528)	|0.502	0.027|
122 (0.325)	|0.306	0.018|
344 (0.141)	|0.000	0.141|
Multiallelic Dprime: 0.760
BLOCK 279.  MARKERS: 1312 1313
41 (0.810)	|0.488	0.125	0.112	0.023	0.014	0.023	0.011|
24 (0.190)	|0.127	0.018	0.008	0.017	0.013	0.000	0.003|
Multiallelic Dprime: 0.270
BLOCK 280.  MARKERS: 1316 1317 1318 1319 1320 1321 1322 1323
22122142 (0.614)	|0.220	0.226	0.150	0.011|
43124222 (0.143)	|0.070	0.036	0.036	0.000|
43342143 (0.120)	|0.047	0.042	0.018	0.013|
42122142 (0.039)	|0.038	0.000	0.002	0.000|
43124142 (0.026)	|0.010	0.003	0.011	0.000|
43122142 (0.023)	|0.004	0.012	0.007	0.000|
43322143 (0.014)	|0.001	0.008	0.003	0.000|
Multiallelic Dprime: 0.184
BLOCK 281.  MARKERS: 1324 1325 1326 1327 1328
14121 (0.403)	|0.219	0.169	0.007	0.004|
31343 (0.332)	|0.308	0.009	0.010	0.002|
11141 (0.228)	|0.103	0.002	0.118	0.000|
14141 (0.024)	|0.000	0.000	0.025	0.000|
Multiallelic Dprime: 0.590
BLOCK 282.  MARKERS: 1329 1330 1331 1332
1441 (0.639)	|0.294	0.172	0.117	0.058|
1221 (0.180)	|0.062	0.066	0.018	0.032|
3443 (0.160)	|0.067	0.038	0.048	0.006|
1421 (0.010)	|0.004	0.002	0.001	0.002|
Multiallelic Dprime: 0.113
BLOCK 283.  MARKERS: 1334 1335 1336
322 (0.431)	|0.334	0.097|
344 (0.282)	|0.215	0.067|
122 (0.187)	|0.133	0.053|
342 (0.099)	|0.074	0.025|
Multiallelic Dprime: 0.050
BLOCK 284.  MARKERS: 1340 1341 1342
224 (0.756)	|0.469	0.186	0.100|
442 (0.244)	|0.170	0.051	0.022|
Multiallelic Dprime: 0.167
BLOCK 285.  MARKERS: 1343 1344
32 (0.639)	|0.546	0.026	0.068|
14 (0.237)	|0.219	0.000	0.016|
34 (0.122)	|0.038	0.072	0.010|
Multiallelic Dprime: 0.398
BLOCK 286.  MARKERS: 1346 1347
41 (0.804)	|0.657	0.148|
23 (0.099)	|0.073	0.026|
21 (0.094)	|0.068	0.027|
Multiallelic Dprime: 0.090
BLOCK 287.  MARKERS: 1353 1354 1355
243 (0.798)	|0.469	0.177	0.152|
422 (0.202)	|0.126	0.045	0.032|
Multiallelic Dprime: 0.064
BLOCK 288.  MARKERS: 1357 1358
34 (0.595)	|0.348	0.247|
12 (0.222)	|0.126	0.095|
32 (0.183)	|0.118	0.065|
Multiallelic Dprime: 0.048
BLOCK 289.  MARKERS: 1362 1363
32 (0.592)	|0.396	0.104	0.072|
11 (0.407)	|0.293	0.077	0.035|
Multiallelic Dprime: 0.071
BLOCK 290.  MARKERS: 1364 1365 1366 1367 1368 1369 1370 1371 1372 1373
2121141313 (0.691)	|0.276	0.367	0.046|
4443323121 (0.180)	|0.164	0.014	0.002|
4141323123 (0.107)	|0.085	0.019	0.003|
Multiallelic Dprime: 0.717
BLOCK 291.  MARKERS: 1376 1377
22 (0.537)	|0.400	0.137|
34 (0.409)	|0.291	0.118|
32 (0.053)	|0.045	0.009|
Multiallelic Dprime: 0.066
BLOCK 292.  MARKERS: 1381 1382
31 (0.737)	|0.476	0.252	0.007|
13 (0.263)	|0.138	0.116	0.010|
Multiallelic Dprime: 0.141
BLOCK 293.  MARKERS: 1384 1385
14 (0.614)	|0.557	0.044	0.013|
22 (0.368)	|0.075	0.288	0.000|
24 (0.016)	|0.005	0.000	0.010|
Multiallelic Dprime: 0.738
BLOCK 294.  MARKERS: 1386 1387
23 (0.638)	|0.340	0.219	0.079|
41 (0.333)	|0.195	0.102	0.037|
21 (0.023)	|0.017	0.006	0.000|
Multiallelic Dprime: 0.089
BLOCK 295.  MARKERS: 1389 1390
44 (0.554)	|0.101	0.283	0.170|
24 (0.329)	|0.300	0.023	0.005|
22 (0.117)	|0.011	0.091	0.015|
Multiallelic Dprime: 0.641
BLOCK 296.  MARKERS: 1391 1392
33 (0.412)	|0.396	0.007	0.009|
41 (0.397)	|0.270	0.126	0.001|
43 (0.189)	|0.013	0.039	0.137|
Multiallelic Dprime: 0.601
BLOCK 297.  MARKERS: 1394 1395
33 (0.679)	|0.389	0.208	0.082|
32 (0.173)	|0.054	0.007	0.109|
12 (0.147)	|0.142	0.000	0.005|
Multiallelic Dprime: 0.443
BLOCK 298.  MARKERS: 1396 1397 1398
243 (0.581)	|0.445	0.123	0.009|
344 (0.218)	|0.192	0.016	0.011|
223 (0.201)	|0.153	0.043	0.003|
Multiallelic Dprime: 0.206
BLOCK 299.  MARKERS: 1403 1404 1405 1406
2212 (0.791)	|0.433	0.282	0.076|
4124 (0.183)	|0.080	0.006	0.095|
4122 (0.022)	|0.006	0.000	0.017|
Multiallelic Dprime: 0.448
BLOCK 300.  MARKERS: 1408 1409 1410
122 (0.523)	|0.520	0.000	0.000	0.000|
322 (0.288)	|0.000	0.137	0.127	0.024|
344 (0.189)	|0.000	0.097	0.000	0.092|
Multiallelic Dprime: 0.903
BLOCK 301.  MARKERS: 1411 1412 1413
113 (0.519)	|0.322	0.190	0.004	0.002|
333 (0.234)	|0.109	0.009	0.095	0.015|
314 (0.128)	|0.053	0.071	0.003	0.000|
313 (0.115)	|0.102	0.010	0.001	0.002|
Multiallelic Dprime: 0.369
BLOCK 302.  MARKERS: 1415 1416 1417 1418 1419
24232 (0.587)	|0.259	0.102	0.179	0.025	0.006|
21411 (0.280)	|0.023	0.164	0.083	0.000	0.000|
11411 (0.103)	|0.051	0.009	0.000	0.031	0.012|
21232 (0.020)	|0.002	0.012	0.005	0.000	0.000|
Multiallelic Dprime: 0.415
BLOCK 303.  MARKERS: 1423 1424 1425 1426 1427 1428 1429
2233133 (0.339)	|0.147	0.147	0.004	0.039|
4433113 (0.292)	|0.211	0.069	0.009	0.002|
2211331 (0.266)	|0.033	0.003	0.208	0.017|
2233113 (0.057)	|0.007	0.024	0.000	0.026|
2231331 (0.020)	|0.002	0.000	0.016	0.002|
Multiallelic Dprime: 0.544
BLOCK 304.  MARKERS: 1430 1431 1432 1433 1434 1435
321122 (0.418)	|0.211	0.156	0.051|
321142 (0.248)	|0.156	0.066	0.025|
243324 (0.239)	|0.147	0.073	0.021|
243322 (0.088)	|0.053	0.021	0.014|
Multiallelic Dprime: 0.117
BLOCK 305.  MARKERS: 1437 1438
34 (0.571)	|0.425	0.089	0.056|
31 (0.318)	|0.256	0.028	0.032|
14 (0.111)	|0.090	0.009	0.011|
Multiallelic Dprime: 0.170
BLOCK 306.  MARKERS: 1440 1441 1442 1443 1444
41221 (0.771)	|0.722	0.028	0.019|
22243 (0.124)	|0.073	0.001	0.051|
22443 (0.099)	|0.000	0.098	0.000|
Multiallelic Dprime: 0.683
BLOCK 307.  MARKERS: 1445 1446
22 (0.800)	|0.628	0.121	0.051|
41 (0.127)	|0.084	0.030	0.014|
21 (0.073)	|0.044	0.024	0.005|
Multiallelic Dprime: 0.144
BLOCK 308.  MARKERS: 1447 1448
23 (0.756)	|0.587	0.169|
41 (0.174)	|0.167	0.007|
21 (0.070)	|0.046	0.023|
Multiallelic Dprime: 0.440
BLOCK 309.  MARKERS: 1451 1452
33 (0.802)	|0.571	0.179	0.048|
11 (0.198)	|0.139	0.056	0.002|
Multiallelic Dprime: 0.062
BLOCK 310.  MARKERS: 1457 1458
22 (0.709)	|0.463	0.239	0.008|
44 (0.234)	|0.122	0.104	0.008|
24 (0.050)	|0.045	0.005	0.000|
Multiallelic Dprime: 0.126
BLOCK 311.  MARKERS: 1461 1462
43 (0.632)	|0.362	0.118	0.148|
31 (0.351)	|0.144	0.123	0.085|
33 (0.017)	|0.014	0.000	0.003|
Multiallelic Dprime: 0.166
BLOCK 312.  MARKERS: 1465 1466 1467 1468 1469
21122 (0.519)	|0.446	0.066|
21124 (0.241)	|0.122	0.116|
43342 (0.237)	|0.202	0.034|
Multiallelic Dprime: 0.388
BLOCK 313.  MARKERS: 1471 1472
11 (0.774)	|0.332	0.215	0.178	0.049|
22 (0.216)	|0.052	0.109	0.037	0.014|
Multiallelic Dprime: 0.277
BLOCK 314.  MARKERS: 1473 1474 1475 1476
3434 (0.386)	|0.129	0.235	0.017	0.007|
2211 (0.328)	|0.196	0.113	0.019	0.001|
2234 (0.216)	|0.061	0.060	0.093	0.001|
2231 (0.064)	|0.053	0.007	0.000	0.001|
Multiallelic Dprime: 0.352
BLOCK 315.  MARKERS: 1480 1481 1482 1483 1484 1485
232234 (0.439)	|0.217	0.174	0.029	0.019|
232232 (0.412)	|0.223	0.132	0.029	0.027|
414424 (0.131)	|0.078	0.030	0.022	0.000|
234224 (0.011)	|0.004	0.006	0.000	0.000|
Multiallelic Dprime: 0.105
BLOCK 316.  MARKERS: 1493 1494 1495 1496
1414 (0.527)	|0.259	0.181	0.087|
3223 (0.343)	|0.155	0.154	0.031|
3423 (0.082)	|0.035	0.045	0.002|
1413 (0.047)	|0.006	0.036	0.005|
Multiallelic Dprime: 0.152
BLOCK 317.  MARKERS: 1497 1498 1499 1500
2114 (0.454)	|0.365	0.027	0.011	0.008	0.042	0.002|
4342 (0.419)	|0.032	0.216	0.031	0.120	0.006	0.013|
2112 (0.124)	|0.009	0.003	0.110	0.000	0.002	0.000|
Multiallelic Dprime: 0.798
BLOCK 318.  MARKERS: 1502 1503 1504 1505 1506 1507
433144 (0.410)	|0.161	0.134	0.053	0.057|
431322 (0.247)	|0.088	0.113	0.029	0.014|
231344 (0.153)	|0.041	0.099	0.000	0.012|
411344 (0.127)	|0.066	0.025	0.030	0.007|
431344 (0.050)	|0.038	0.009	0.002	0.000|
233344 (0.014)	|0.006	0.002	0.005	0.000|
Multiallelic Dprime: 0.218
BLOCK 319.  MARKERS: 1510 1511 1512 1513
2112 (0.401)	|0.161	0.107	0.133|
2324 (0.384)	|0.166	0.128	0.091|
1122 (0.119)	|0.056	0.044	0.019|
2122 (0.090)	|0.029	0.034	0.028|
Multiallelic Dprime: 0.097
BLOCK 320.  MARKERS: 1516 1517
23 (0.412)	|0.402	0.010	0.000|
43 (0.315)	|0.027	0.287	0.000|
21 (0.274)	|0.000	0.005	0.269|
Multiallelic Dprime: 0.944
BLOCK 321.  MARKERS: 1518 1519
24 (0.429)	|0.025	0.076	0.015	0.047	0.040	0.024	0.033	0.016	0.010	0.009	0.000	0.009	0.011	0.000	0.013	0.003	0.008	0.006|
22 (0.302)	|0.001	0.005	0.052	0.019	0.022	0.026	0.007	0.014	0.009	0.007	0.000	0.007	0.004	0.015	0.000	0.009	0.003	0.006|
44 (0.270)	|0.242	0.000	0.001	0.000	0.000	0.000	0.000	0.000	0.000	0.000	0.019	0.000	0.000	0.000	0.000	0.000	0.000	0.000|
Multiallelic Dprime: 0.718
BLOCK 322.  MARKERS: 1520 1521 1522 1523 1524 1525 1526 1527 1528 1529 1530 1531 1532 1533 1534 1535 1536 1537 1538 1539 1540 1541 1542 1543 1544 1545 1546 1547 1548 1549 1550 1551 1552 1553 1554 1555 1556 1557 1558 1559 1560 1561 1562 1563 1564 1565 1566 1567 1568 1569 1570 1571 1572 1573 1574 1575 1576 1577 1578 1579 1580 1581 1582 1583
4431413442131241441321333122432142313331232424144141241213224133 (0.269)	|0.000	0.267	0.001|
2213231224313423223141111242414321131112414242331223424434442311 (0.080)	|0.078	0.000	0.000|
2213213222313423223141111242414321131112414242331223424434442311 (0.069)	|0.072	0.000	0.000|
2213231222313423223141111242414321131112414242331223424434442311 (0.067)	|0.061	0.003	0.000|
2213231222313423223144111244114321131112414242331223424434442311 (0.063)	|0.062	0.000	0.000|
2213233224313423223141111242414321131112414242331223424434442311 (0.050)	|0.048	0.000	0.000|
2213233224313423223144111244114321131112414242331223424434442311 (0.042)	|0.040	0.000	0.000|
2213231222313423223141111242412321131112414242331223424434442311 (0.030)	|0.030	0.000	0.000|
2213231222313423223141111244114321131112414242331223424434442311 (0.018)	|0.020	0.000	0.000|
2213231222313423223144111242414321131112414242331223424434442311 (0.017)	|0.015	0.000	0.000|
4431413442131241441321333122432142313331232424144141241213442311 (0.017)	|0.019	0.000	0.000|
2213213222313423223141111244114321131112414242331223424434442311 (0.016)	|0.015	0.000	0.000|
2213213222313423223144111242414321131112414242331223424434442311 (0.015)	|0.015	0.000	0.000|
2213213222313423223141111242412321131112414242331223424434442311 (0.014)	|0.013	0.000	0.000|
2213231222313423223141111244112321131112414242331223424434442311 (0.014)	|0.013	0.000	0.000|
2213233224313423223141111242412321131112414242331223424434442311 (0.012)	|0.012	0.000	0.002|
2213213224313423223141111242412321131112414242331223424434442311 (0.012)	|0.011	0.000	0.000|
2213213222313423223144111244114321131112414242331223424434442311 (0.011)	|0.011	0.000	0.000|
Multiallelic Dprime: 0.984
BLOCK 323.  MARKERS: 1585 1586
43 (0.675)	|0.490	0.110	0.071	0.004|
22 (0.278)	|0.220	0.016	0.040	0.002|
23 (0.040)	|0.014	0.010	0.011	0.005|
Multiallelic Dprime: 0.159
BLOCK 324.  MARKERS: 1588 1589 1590 1591
4134 (0.726)	|0.227	0.256	0.110	0.117	0.011|
2322 (0.141)	|0.109	0.013	0.012	0.002	0.004|
2334 (0.122)	|0.021	0.061	0.022	0.010	0.004|
4334 (0.010)	|0.001	0.000	0.001	0.000	0.008|
Multiallelic Dprime: 0.318
BLOCK 325.  MARKERS: 1592 1593 1594 1595 1596
31143 (0.359)	|0.316	0.038	0.005|
31321 (0.333)	|0.054	0.275	0.004|
33143 (0.145)	|0.104	0.024	0.017|
13143 (0.130)	|0.035	0.006	0.088|
31323 (0.027)	|0.028	0.000	0.000|
Multiallelic Dprime: 0.684
BLOCK 326.  MARKERS: 1597 1598
43 (0.538)	|0.471	0.059	0.009|
23 (0.348)	|0.041	0.304	0.004|
24 (0.114)	|0.113	0.000	0.000|
Multiallelic Dprime: 0.754
BLOCK 327.  MARKERS: 1601 1602
22 (0.624)	|0.348	0.117	0.110	0.048|
44 (0.363)	|0.225	0.081	0.046	0.012|
42 (0.012)	|0.007	0.005	0.000	0.000|
Multiallelic Dprime: 0.127
BLOCK 328.  MARKERS: 1610 1611 1612 1613
1122 (0.580)	|0.561	0.019	0.000|
3444 (0.203)	|0.099	0.000	0.104|
3442 (0.156)	|0.000	0.156	0.000|
1422 (0.059)	|0.057	0.003	0.000|
Multiallelic Dprime: 0.823
BLOCK 329.  MARKERS: 1614 1615
13 (0.718)	|0.466	0.099	0.037	0.062	0.030	0.017|
12 (0.180)	|0.005	0.155	0.006	0.000	0.002	0.002|
32 (0.101)	|0.007	0.000	0.082	0.000	0.003	0.002|
Multiallelic Dprime: 0.770
BLOCK 330.  MARKERS: 1617 1618 1619 1620 1621 1622
221321 (0.478)	|0.291	0.188|
443443 (0.256)	|0.200	0.055|
223443 (0.125)	|0.099	0.027|
223423 (0.062)	|0.028	0.033|
243443 (0.035)	|0.016	0.019|
223421 (0.020)	|0.019	0.002|
Multiallelic Dprime: 0.272
BLOCK 331.  MARKERS: 1624 1625
11 (0.660)	|0.354	0.223	0.083|
32 (0.339)	|0.094	0.188	0.058|
Multiallelic Dprime: 0.287
BLOCK 332.  MARKERS: 1626 1627
12 (0.448)	|0.392	0.054	0.003|
32 (0.411)	|0.252	0.023	0.134|
34 (0.141)	|0.004	0.132	0.000|
Multiallelic Dprime: 0.559
BLOCK 333.  MARKERS: 1628 1629 1630
233 (0.647)	|0.187	0.103	0.018	0.123	0.106	0.101	0.005|
221 (0.209)	|0.003	0.062	0.125	0.014	0.000	0.000	0.003|
433 (0.137)	|0.000	0.020	0.032	0.012	0.038	0.006	0.023|
Multiallelic Dprime: 0.584
BLOCK 334.  MARKERS: 1631 1632 1633 1634 1635 1636 1637 1638 1639 1640 1641 1642 1643 1644
34134331313233 (0.190)	|0.189	0.001	0.001|
32134113334113 (0.185)	|0.003	0.005	0.176|
34134311314231 (0.180)	|0.049	0.129	0.004|
34134311314233 (0.149)	|0.123	0.013	0.012|
14344113434233 (0.144)	|0.022	0.060	0.062|
14341113334233 (0.108)	|0.004	0.103	0.001|
34134313314233 (0.031)	|0.000	0.030	0.000|
Multiallelic Dprime: 0.758
BLOCK 335.  MARKERS: 1645 1646 1647
412 (0.391)	|0.164	0.211	0.000	0.000	0.000	0.000|
212 (0.350)	|0.004	0.000	0.000	0.154	0.106	0.067|
241 (0.259)	|0.088	0.000	0.163	0.000	0.000	0.000|
Multiallelic Dprime: 0.872
BLOCK 336.  MARKERS: 1648 1649 1650 1651 1652 1653 1654 1655 1656 1657 1658
43433442211 (0.257)	|0.142	0.075	0.039|
43433412211 (0.211)	|0.119	0.060	0.031|
41433442211 (0.162)	|0.084	0.062	0.019|
11213244333 (0.154)	|0.091	0.030	0.031|
41431442213 (0.106)	|0.060	0.014	0.033|
11213444333 (0.067)	|0.038	0.009	0.021|
Multiallelic Dprime: 0.100
BLOCK 337.  MARKERS: 1666 1667
32 (0.553)	|0.244	0.309|
14 (0.261)	|0.184	0.077|
12 (0.186)	|0.087	0.099|
Multiallelic Dprime: 0.223
BLOCK 338.  MARKERS: 1671 1672
31 (0.516)	|0.444	0.072|
13 (0.484)	|0.356	0.129|
Multiallelic Dprime: 0.303
BLOCK 339.  MARKERS: 1674 1675
32 (0.798)	|0.394	0.385	0.020|
14 (0.202)	|0.082	0.025	0.094|
Multiallelic Dprime: 0.443
BLOCK 340.  MARKERS: 1676 1677
24 (0.476)	|0.455	0.018	0.002|
22 (0.410)	|0.055	0.353	0.003|
42 (0.114)	|0.010	0.002	0.100|
Multiallelic Dprime: 0.874
BLOCK 341.  MARKERS: 1678 1679
14 (0.521)	|0.372	0.057	0.092|
22 (0.373)	|0.143	0.208	0.022|
24 (0.103)	|0.015	0.057	0.032|
Multiallelic Dprime: 0.431
BLOCK 342.  MARKERS: 1681 1682
24 (0.530)	|0.310	0.148	0.072|
32 (0.320)	|0.184	0.092	0.044|
22 (0.149)	|0.089	0.047	0.014|
Multiallelic Dprime: 0.023
BLOCK 343.  MARKERS: 1689 1690 1691
341 (0.584)	|0.368	0.147	0.070|
343 (0.286)	|0.212	0.044	0.028|
133 (0.129)	|0.087	0.028	0.014|
Multiallelic Dprime: 0.168
BLOCK 344.  MARKERS: 1699 1700 1701
213 (0.663)	|0.427	0.120	0.086	0.026|
212 (0.220)	|0.163	0.028	0.026	0.003|
333 (0.117)	|0.091	0.016	0.007	0.001|
Multiallelic Dprime: 0.232
BLOCK 345.  MARKERS: 1703 1704 1705
211 (0.681)	|0.245	0.202	0.218	0.017|
231 (0.164)	|0.055	0.061	0.021	0.022|
312 (0.119)	|0.057	0.030	0.029	0.000|
311 (0.030)	|0.003	0.009	0.002	0.016|
Multiallelic Dprime: 0.178
BLOCK 346.  MARKERS: 1708 1709 1710
333 (0.361)	|0.227	0.124	0.010|
211 (0.301)	|0.204	0.096	0.001|
233 (0.276)	|0.174	0.097	0.006|
231 (0.058)	|0.042	0.016	0.000|
Multiallelic Dprime: 0.055
BLOCK 347.  MARKERS: 1718 1719
21 (0.652)	|0.354	0.251	0.047|
33 (0.332)	|0.221	0.007	0.103|
23 (0.016)	|0.015	0.002	0.000|
Multiallelic Dprime: 0.441
BLOCK 348.  MARKERS: 1720 1721
21 (0.590)	|0.295	0.208	0.071	0.015|
31 (0.260)	|0.108	0.098	0.050	0.005|
23 (0.149)	|0.101	0.044	0.004	0.000|
Multiallelic Dprime: 0.098
BLOCK 349.  MARKERS: 1727 1728 1729
443 (0.504)	|0.384	0.120|
213 (0.350)	|0.285	0.066|
241 (0.125)	|0.115	0.010|
243 (0.020)	|0.020	0.000|
Multiallelic Dprime: 0.221
BLOCK 350.  MARKERS: 1730 1731
22 (0.805)	|0.538	0.242	0.026|
44 (0.195)	|0.088	0.000	0.107|
Multiallelic Dprime: 0.515
BLOCK 351.  MARKERS: 1732 1733 1734
222 (0.626)	|0.461	0.161|
422 (0.242)	|0.182	0.060|
244 (0.132)	|0.094	0.038|
Multiallelic Dprime: 0.019
BLOCK 352.  MARKERS: 1739 1740 1741
422 (0.738)	|0.577	0.069	0.091|
244 (0.259)	|0.131	0.115	0.014|
Multiallelic Dprime: 0.347
BLOCK 353.  MARKERS: 1744 1745
42 (0.708)	|0.485	0.010	0.104	0.108	0.000|
14 (0.187)	|0.007	0.177	0.000	0.001	0.000|
12 (0.105)	|0.003	0.003	0.067	0.015	0.012|
Multiallelic Dprime: 0.783
BLOCK 354.  MARKERS: 1748 1749 1750 1751 1752
31242 (0.495)	|0.496	0.000	0.000|
33242 (0.190)	|0.000	0.189	0.000|
33144 (0.171)	|0.172	0.000	0.000|
13122 (0.125)	|0.000	0.000	0.125|
33122 (0.013)	|0.000	0.000	0.013|
Multiallelic Dprime: 1.000
BLOCK 355.  MARKERS: 1753 1754
41 (0.666)	|0.482	0.148	0.033|
23 (0.191)	|0.067	0.098	0.023|
43 (0.143)	|0.038	0.096	0.010|
Multiallelic Dprime: 0.415
BLOCK 356.  MARKERS: 1755 1756 1757
342 (0.587)	|0.364	0.175	0.040|
224 (0.341)	|0.078	0.150	0.103|
324 (0.066)	|0.021	0.007	0.037|
Multiallelic Dprime: 0.380
BLOCK 357.  MARKERS: 1758 1759 1760 1761
4222 (0.465)	|0.445	0.008	0.013|
2441 (0.334)	|0.069	0.256	0.007|
2221 (0.181)	|0.000	0.032	0.150|
Multiallelic Dprime: 0.821
BLOCK 358.  MARKERS: 1762 1763
42 (0.525)	|0.177	0.071	0.261	0.017|
23 (0.298)	|0.019	0.226	0.012	0.036|
43 (0.173)	|0.149	0.007	0.014	0.003|
Multiallelic Dprime: 0.597
BLOCK 359.  MARKERS: 1764 1765 1766 1767
3311 (0.346)	|0.158	0.119	0.068|
1131 (0.304)	|0.129	0.115	0.061|
3313 (0.288)	|0.123	0.097	0.070|
1311 (0.056)	|0.013	0.027	0.016|
Multiallelic Dprime: 0.055
BLOCK 360.  MARKERS: 1768 1769
12 (0.424)	|0.388	0.035	0.000|
23 (0.361)	|0.166	0.174	0.019|
22 (0.215)	|0.156	0.055	0.004|
Multiallelic Dprime: 0.488
BLOCK 361.  MARKERS: 1770 1771 1772
114 (0.710)	|0.515	0.016	0.101	0.039	0.000	0.017	0.000	0.011|
233 (0.264)	|0.005	0.198	0.000	0.002	0.045	0.001	0.011	0.000|
133 (0.024)	|0.000	0.003	0.000	0.017	0.000	0.000	0.000	0.000|
Multiallelic Dprime: 0.911
BLOCK 362.  MARKERS: 1773 1774 1775 1776 1777 1778 1779 1780 1781 1782
3433443434 (0.521)	|0.481	0.036	0.007	0.000|
3214221142 (0.216)	|0.001	0.067	0.137	0.000|
4214221142 (0.101)	|0.000	0.089	0.013	0.000|
3433443134 (0.059)	|0.000	0.000	0.000	0.058|
3233243132 (0.045)	|0.000	0.008	0.000	0.035|
3433443132 (0.020)	|0.008	0.000	0.000	0.009|
3214221434 (0.011)	|0.009	0.001	0.000	0.000|
4234221142 (0.011)	|0.000	0.011	0.000	0.000|
Multiallelic Dprime: 0.850
BLOCK 363.  MARKERS: 1783 1784 1785 1786 1787
43411 (0.502)	|0.500	0.001	0.000|
42233 (0.218)	|0.000	0.211	0.008|
42213 (0.160)	|0.002	0.008	0.150|
22233 (0.106)	|0.004	0.102	0.000|
Multiallelic Dprime: 0.967
BLOCK 364.  MARKERS: 1788 1789
12 (0.516)	|0.154	0.269	0.048	0.037|
42 (0.325)	|0.070	0.034	0.135	0.080|
43 (0.158)	|0.096	0.017	0.011	0.033|
Multiallelic Dprime: 0.452
BLOCK 365.  MARKERS: 1790 1791 1792 1793
1231 (0.321)	|0.000	0.252	0.006	0.060	0.001	0.002|
1133 (0.321)	|0.266	0.009	0.006	0.005	0.002	0.029|
1131 (0.194)	|0.002	0.006	0.009	0.061	0.091	0.017|
3121 (0.149)	|0.009	0.006	0.104	0.000	0.000	0.018|
Multiallelic Dprime: 0.823
BLOCK 366.  MARKERS: 1795 1796 1797 1798 1799 1800 1801
4341111 (0.280)	|0.180	0.016	0.036	0.022	0.023|
2142114 (0.274)	|0.099	0.130	0.009	0.028	0.000|
2122131 (0.127)	|0.034	0.013	0.036	0.034	0.004|
2142111 (0.126)	|0.046	0.015	0.047	0.012	0.004|
2142311 (0.102)	|0.033	0.010	0.016	0.036	0.006|
2141111 (0.068)	|0.033	0.000	0.027	0.006	0.001|
Multiallelic Dprime: 0.360
BLOCK 367.  MARKERS: 1804 1805 1806 1807 1808 1809
322334 (0.438)	|0.429	0.000	0.005|
141212 (0.189)	|0.000	0.188	0.000|
341212 (0.176)	|0.000	0.043	0.134|
321332 (0.139)	|0.139	0.000	0.002|
321212 (0.041)	|0.000	0.028	0.013|
Multiallelic Dprime: 0.926
BLOCK 368.  MARKERS: 1810 1811
41 (0.584)	|0.425	0.013	0.019	0.118	0.000|
23 (0.259)	|0.035	0.204	0.012	0.000	0.000|
43 (0.157)	|0.039	0.001	0.092	0.005	0.013|
Multiallelic Dprime: 0.745
BLOCK 369.  MARKERS: 1813 1814 1815 1816 1817
34413 (0.497)	|0.428	0.000	0.069|
34232 (0.219)	|0.000	0.218	0.000|
34433 (0.124)	|0.036	0.029	0.062|
12433 (0.123)	|0.000	0.123	0.000|
34432 (0.013)	|0.000	0.013	0.000|
Multiallelic Dprime: 0.821
BLOCK 370.  MARKERS: 1818 1819
42 (0.475)	|0.432	0.000	0.036	0.000|
24 (0.388)	|0.004	0.232	0.102	0.050|
44 (0.138)	|0.030	0.066	0.019	0.024|
Multiallelic Dprime: 0.749
BLOCK 371.  MARKERS: 1820 1821 1822 1823 1824
33114 (0.467)	|0.447	0.000	0.000	0.018	0.000|
21134 (0.298)	|0.000	0.291	0.000	0.000	0.000|
23312 (0.157)	|0.010	0.000	0.107	0.023	0.014|
23114 (0.073)	|0.020	0.000	0.000	0.053	0.000|
Multiallelic Dprime: 0.917
BLOCK 372.  MARKERS: 1825 1826 1827 1828 1829 1830 1831 1832 1833 1834 1835 1836
131344144213 (0.481)	|0.399	0.050	0.001	0.031|
231344144213 (0.294)	|0.011	0.253	0.029	0.000|
143121321331 (0.106)	|0.000	0.000	0.106	0.000|
131121321331 (0.096)	|0.000	0.000	0.093	0.000|
143344144213 (0.014)	|0.005	0.008	0.000	0.000|
Multiallelic Dprime: 0.867
BLOCK 373.  MARKERS: 1837 1838 1839 1840 1841
31312 (0.415)	|0.416	0.000	0.000	0.000|
11313 (0.313)	|0.000	0.312	0.000	0.000|
13133 (0.236)	|0.055	0.002	0.178	0.000|
31313 (0.032)	|0.002	0.004	0.000	0.026|
Multiallelic Dprime: 0.937
BLOCK 374.  MARKERS: 1844 1845 1846
343 (0.478)	|0.406	0.024	0.007	0.004	0.030	0.002|
311 (0.318)	|0.013	0.291	0.008	0.000	0.002	0.003|
243 (0.177)	|0.016	0.003	0.108	0.050	0.000	0.000|
313 (0.022)	|0.000	0.000	0.000	0.000	0.000	0.025|
Multiallelic Dprime: 0.871
BLOCK 375.  MARKERS: 1847 1848 1849 1850 1851 1852 1853
1342234 (0.437)	|0.358	0.048	0.000	0.023	0.000|
2413214 (0.322)	|0.000	0.278	0.000	0.000	0.037|
2412432 (0.124)	|0.000	0.000	0.124	0.000	0.000|
2412234 (0.054)	|0.055	0.000	0.000	0.000	0.000|
2442214 (0.032)	|0.000	0.000	0.000	0.028	0.000|
2442234 (0.030)	|0.000	0.000	0.000	0.030	0.000|
Multiallelic Dprime: 0.865
BLOCK 376.  MARKERS: 1855 1856 1857 1858 1859 1860 1861 1862
32221223 (0.416)	|0.238	0.133	0.047|
14211431 (0.325)	|0.286	0.036	0.003|
34423223 (0.126)	|0.097	0.026	0.003|
34223223 (0.079)	|0.054	0.012	0.013|
14211223 (0.037)	|0.032	0.003	0.002|
Multiallelic Dprime: 0.401
BLOCK 377.  MARKERS: 1863 1864
32 (0.720)	|0.451	0.132	0.010	0.094	0.021	0.010|
14 (0.212)	|0.006	0.007	0.165	0.030	0.001	0.000|
34 (0.068)	|0.000	0.068	0.000	0.000	0.000	0.001|
Multiallelic Dprime: 0.712
BLOCK 378.  MARKERS: 1865 1866 1867 1868 1869
31313 (0.457)	|0.390	0.041	0.022|
14412 (0.207)	|0.164	0.016	0.022|
34412 (0.175)	|0.135	0.026	0.011|
31432 (0.123)	|0.112	0.006	0.003|
31412 (0.023)	|0.016	0.006	0.000|
31312 (0.011)	|0.007	0.000	0.001|
Multiallelic Dprime: 0.155
BLOCK 379.  MARKERS: 1871 1872 1873 1874 1875
41123 (0.825)	|0.530	0.297|
24441 (0.095)	|0.068	0.023|
21441 (0.059)	|0.029	0.031|
Multiallelic Dprime: 0.047
BLOCK 380.  MARKERS: 1877 1878 1879
341 (0.628)	|0.467	0.019	0.109	0.032|
122 (0.364)	|0.103	0.217	0.024	0.006|
Multiallelic Dprime: 0.589
BLOCK 381.  MARKERS: 1880 1881 1882 1883 1884 1885 1886 1887 1888
143424121 (0.570)	|0.468	0.004	0.001	0.093|
123222122 (0.241)	|0.007	0.230	0.000	0.000|
441244441 (0.134)	|0.001	0.004	0.125	0.004|
441244141 (0.039)	|0.037	0.000	0.000	0.000|
Multiallelic Dprime: 0.905
BLOCK 382.  MARKERS: 1889 1890 1891 1892 1893 1894 1895
2333344 (0.519)	|0.295	0.121	0.066	0.039|
1311133 (0.243)	|0.050	0.136	0.008	0.050|
1111133 (0.130)	|0.008	0.011	0.100	0.011|
2311133 (0.098)	|0.084	0.014	0.000	0.000|
Multiallelic Dprime: 0.436
BLOCK 383.  MARKERS: 1899 1900 1901 1902
4222 (0.437)	|0.436	0.000|
2442 (0.282)	|0.278	0.005|
2444 (0.182)	|0.000	0.181|
2222 (0.099)	|0.068	0.032|
Multiallelic Dprime: 0.888
BLOCK 384.  MARKERS: 1903 1904
43 (0.780)	|0.417	0.266	0.098|
11 (0.218)	|0.099	0.066	0.054|
Multiallelic Dprime: 0.121
BLOCK 385.  MARKERS: 1909 1910
14 (0.516)	|0.174	0.239	0.103|
12 (0.333)	|0.299	0.000	0.034|
44 (0.151)	|0.000	0.148	0.003|
Multiallelic Dprime: 0.558
BLOCK 386.  MARKERS: 1911 1912
11 (0.473)	|0.458	0.012	0.002|
13 (0.386)	|0.036	0.186	0.161|
33 (0.141)	|0.051	0.077	0.013|
Multiallelic Dprime: 0.777
BLOCK 387.  MARKERS: 1913 1914
13 (0.545)	|0.530	0.000	0.005	0.000	0.008	0.002|
23 (0.276)	|0.031	0.000	0.108	0.102	0.020	0.013|
11 (0.176)	|0.009	0.150	0.000	0.009	0.000	0.000|
Multiallelic Dprime: 0.905
BLOCK 388.  MARKERS: 1915 1916 1917 1918 1919 1920 1921 1922 1923
122423121 (0.572)	|0.509	0.035	0.020	0.004|
124443133 (0.150)	|0.141	0.002	0.000	0.000|
122421323 (0.112)	|0.027	0.005	0.080	0.000|
442223133 (0.110)	|0.037	0.072	0.000	0.000|
122423123 (0.029)	|0.006	0.002	0.000	0.021|
122223133 (0.015)	|0.014	0.000	0.000	0.000|
Multiallelic Dprime: 0.663
BLOCK 389.  MARKERS: 1925 1926 1927 1928
1333 (0.740)	|0.369	0.310	0.058|
3311 (0.118)	|0.056	0.033	0.029|
3111 (0.103)	|0.031	0.017	0.056|
1311 (0.025)	|0.007	0.008	0.008|
Multiallelic Dprime: 0.293
BLOCK 390.  MARKERS: 1929 1930
21 (0.461)	|0.065	0.379	0.017|
23 (0.379)	|0.376	0.003	0.000|
41 (0.156)	|0.010	0.003	0.143|
Multiallelic Dprime: 0.893
BLOCK 391.  MARKERS: 1931 1932
22 (0.456)	|0.410	0.018	0.027|
12 (0.384)	|0.051	0.331	0.002|
14 (0.161)	|0.033	0.043	0.085|
Multiallelic Dprime: 0.743
BLOCK 392.  MARKERS: 1934 1935
13 (0.493)	|0.402	0.017	0.073|
23 (0.392)	|0.010	0.383	0.000|
14 (0.114)	|0.096	0.009	0.009|
Multiallelic Dprime: 0.829
BLOCK 393.  MARKERS: 1936 1937 1938
433 (0.508)	|0.290	0.158	0.050	0.004|
211 (0.409)	|0.235	0.085	0.077	0.008|
411 (0.081)	|0.030	0.011	0.036	0.004|
Multiallelic Dprime: 0.144
BLOCK 394.  MARKERS: 1941 1942 1943 1944 1945
34442 (0.555)	|0.274	0.110	0.171|
12223 (0.255)	|0.112	0.102	0.041|
14442 (0.162)	|0.088	0.037	0.036|
12222 (0.016)	|0.001	0.013	0.002|
Multiallelic Dprime: 0.166
BLOCK 395.  MARKERS: 1949 1950 1951 1952
1342 (0.477)	|0.152	0.219	0.077	0.019	0.012|
1344 (0.265)	|0.185	0.060	0.009	0.006	0.000|
2112 (0.258)	|0.009	0.023	0.110	0.115	0.000|
Multiallelic Dprime: 0.487
BLOCK 396.  MARKERS: 1953 1954 1955 1956 1957 1958 1959 1960 1961 1962 1963
13123413221 (0.349)	|0.336	0.001	0.006|
21432231431 (0.303)	|0.002	0.292	0.009|
21432231231 (0.196)	|0.001	0.018	0.177|
21432231233 (0.140)	|0.139	0.000	0.000|
21432233231 (0.011)	|0.011	0.000	0.000|
Multiallelic Dprime: 0.947
BLOCK 397.  MARKERS: 1964 1965
21 (0.490)	|0.301	0.076	0.112|
33 (0.310)	|0.296	0.012	0.004|
31 (0.196)	|0.034	0.161	0.000|
Multiallelic Dprime: 0.534
BLOCK 398.  MARKERS: 1966 1967
43 (0.638)	|0.251	0.093	0.084	0.140	0.070|
41 (0.245)	|0.076	0.013	0.093	0.001	0.063|
23 (0.117)	|0.010	0.099	0.003	0.004	0.000|
Multiallelic Dprime: 0.430
BLOCK 399.  MARKERS: 1968 1969 1970 1971
3334 (0.336)	|0.104	0.209	0.023|
1334 (0.205)	|0.165	0.027	0.005|
1134 (0.179)	|0.168	0.005	0.000|
3342 (0.146)	|0.133	0.002	0.008|
3332 (0.132)	|0.005	0.098	0.029|
Multiallelic Dprime: 0.658
BLOCK 400.  MARKERS: 1973 1974 1975
441 (0.576)	|0.374	0.103	0.090|
122 (0.342)	|0.213	0.066	0.061|
422 (0.066)	|0.036	0.015	0.013|
Multiallelic Dprime: 0.042
BLOCK 401.  MARKERS: 1977 1978 1979 1980
3411 (0.632)	|0.600	0.020	0.012|
1213 (0.187)	|0.179	0.005	0.002|
3431 (0.165)	|0.033	0.110	0.023|
Multiallelic Dprime: 0.729
BLOCK 402.  MARKERS: 1985 1986
23 (0.825)	|0.330	0.239	0.146	0.075	0.033|
41 (0.137)	|0.055	0.038	0.031	0.010	0.004|
21 (0.037)	|0.019	0.005	0.008	0.004	0.000|
Multiallelic Dprime: 0.088
BLOCK 403.  MARKERS: 1989 1990 1991 1992
3433 (0.403)	|0.092	0.019	0.195	0.069	0.005	0.015	0.001|
1231 (0.281)	|0.002	0.227	0.007	0.009	0.017	0.000	0.008|
3421 (0.188)	|0.173	0.000	0.003	0.001	0.000	0.000	0.000|
3431 (0.089)	|0.003	0.002	0.003	0.062	0.018	0.000	0.000|
1431 (0.037)	|0.006	0.004	0.007	0.000	0.018	0.000	0.001|
Multiallelic Dprime: 0.724
BLOCK 404.  MARKERS: 1993 1994 1995 1996 1997 1998 1999 2000
12342224 (0.278)	|0.000	0.263	0.002	0.005|
32422224 (0.254)	|0.000	0.000	0.249	0.000|
31344342 (0.214)	|0.211	0.000	0.000	0.003|
32344342 (0.144)	|0.142	0.000	0.000	0.001|
32342224 (0.059)	|0.003	0.029	0.025	0.000|
31342224 (0.017)	|0.000	0.017	0.000	0.000|
32442224 (0.011)	|0.000	0.001	0.010	0.000|
Multiallelic Dprime: 0.955
BLOCK 405.  MARKERS: 2001 2002 2003 2004
4422 (0.374)	|0.211	0.075	0.064	0.025|
4221 (0.311)	|0.167	0.053	0.043	0.049|
2441 (0.292)	|0.164	0.066	0.035	0.027|
4421 (0.010)	|0.006	0.001	0.003	0.000|
Multiallelic Dprime: 0.069
BLOCK 406.  MARKERS: 2007 2008 2009
332 (0.557)	|0.549	0.008|
334 (0.196)	|0.018	0.178|
312 (0.146)	|0.134	0.012|
232 (0.100)	|0.099	0.002|
Multiallelic Dprime: 0.866
BLOCK 407.  MARKERS: 2010 2011
33 (0.801)	|0.472	0.166	0.083	0.075|
11 (0.199)	|0.116	0.049	0.018	0.015|
Multiallelic Dprime: 0.038
BLOCK 408.  MARKERS: 2013 2014 2015
123 (0.588)	|0.411	0.140	0.037|
343 (0.216)	|0.088	0.126	0.000|
121 (0.099)	|0.000	0.000	0.100|
143 (0.089)	|0.020	0.070	0.000|
Multiallelic Dprime: 0.498
BLOCK 409.  MARKERS: 2017 2018 2019
342 (0.524)	|0.232	0.186	0.095	0.012|
313 (0.337)	|0.136	0.154	0.038	0.005|
442 (0.137)	|0.085	0.040	0.008	0.001|
Multiallelic Dprime: 0.134
BLOCK 410.  MARKERS: 2022 2023 2024
323 (0.452)	|0.154	0.124	0.107	0.067|
321 (0.380)	|0.228	0.081	0.030	0.038|
143 (0.141)	|0.044	0.045	0.014	0.037|
343 (0.018)	|0.003	0.013	0.000	0.000|
Multiallelic Dprime: 0.238
BLOCK 411.  MARKERS: 2025 2026 2027 2028
4122 (0.435)	|0.283	0.093	0.041	0.004	0.008|
4142 (0.263)	|0.186	0.041	0.023	0.006	0.002|
2224 (0.153)	|0.098	0.023	0.025	0.002	0.000|
2122 (0.142)	|0.096	0.029	0.012	0.004	0.000|
Multiallelic Dprime: 0.089
BLOCK 412.  MARKERS: 2029 2030 2031 2032 2033 2034 2035
3323131 (0.665)	|0.659	0.005|
1141313 (0.188)	|0.013	0.173|
1321313 (0.102)	|0.011	0.087|
3323111 (0.015)	|0.015	0.000|
3141313 (0.011)	|0.002	0.009|
Multiallelic Dprime: 0.945
BLOCK 413.  MARKERS: 2036 2037
32 (0.716)	|0.678	0.005	0.025|
14 (0.278)	|0.115	0.094	0.057|
Multiallelic Dprime: 0.769
BLOCK 414.  MARKERS: 2038 2039 2040 2041 2042 2043 2044
2333313 (0.799)	|0.652	0.137|
4111131 (0.101)	|0.090	0.008|
2311333 (0.079)	|0.064	0.017|
Multiallelic Dprime: 0.205
BLOCK 415.  MARKERS: 2049 2050 2051 2052
3211 (0.814)	|0.703	0.002	0.111|
1334 (0.165)	|0.016	0.149	0.000|
Multiallelic Dprime: 0.901
BLOCK 416.  MARKERS: 2054 2055 2056
233 (0.729)	|0.352	0.227	0.132	0.016|
213 (0.159)	|0.098	0.027	0.025	0.007|
411 (0.112)	|0.045	0.043	0.024	0.000|
Multiallelic Dprime: 0.114
BLOCK 417.  MARKERS: 2059 2060 2061
221 (0.494)	|0.414	0.055	0.026|
244 (0.298)	|0.248	0.050	0.000|
424 (0.181)	|0.047	0.131	0.002|
224 (0.023)	|0.005	0.018	0.000|
Multiallelic Dprime: 0.486
BLOCK 418.  MARKERS: 2064 2065
21 (0.718)	|0.501	0.167	0.044|
43 (0.254)	|0.229	0.015	0.009|
41 (0.028)	|0.011	0.016	0.001|
Multiallelic Dprime: 0.472
BLOCK 419.  MARKERS: 2066 2067 2068
442 (0.742)	|0.511	0.000	0.146	0.086|
333 (0.197)	|0.000	0.196	0.000	0.000|
433 (0.054)	|0.000	0.007	0.000	0.044|
Multiallelic Dprime: 0.906
BLOCK 420.  MARKERS: 2069 2070 2071 2072
2324 (0.515)	|0.326	0.104	0.071|
3334 (0.204)	|0.079	0.097	0.020|
2321 (0.147)	|0.031	0.112	0.005|
2134 (0.130)	|0.043	0.059	0.019|
Multiallelic Dprime: 0.344
BLOCK 421.  MARKERS: 2074 2075 2076 2077
1144 (0.482)	|0.379	0.000	0.011	0.065	0.029|
2221 (0.373)	|0.000	0.359	0.004	0.000	0.000|
2121 (0.117)	|0.002	0.003	0.109	0.003	0.000|
Multiallelic Dprime: 0.969
BLOCK 422.  MARKERS: 2078 2079 2080 2081
3422 (0.385)	|0.295	0.059	0.017	0.012|
4341 (0.364)	|0.198	0.105	0.042	0.015|
3442 (0.133)	|0.114	0.010	0.005	0.000|
3341 (0.078)	|0.050	0.004	0.013	0.004|
3441 (0.028)	|0.023	0.005	0.000	0.000|
Multiallelic Dprime: 0.303
BLOCK 423.  MARKERS: 2085 2086 2087 2088 2089
41222 (0.686)	|0.641	0.033	0.014|
22141 (0.189)	|0.000	0.188	0.000|
22142 (0.077)	|0.002	0.005	0.070|
22222 (0.030)	|0.025	0.001	0.004|
Multiallelic Dprime: 0.865
BLOCK 424.  MARKERS: 2091 2092
31 (0.673)	|0.608	0.039	0.023	0.003|
12 (0.228)	|0.116	0.105	0.006	0.000|
32 (0.099)	|0.018	0.001	0.071	0.009|
Multiallelic Dprime: 0.593
BLOCK 425.  MARKERS: 2093 2094 2095
222 (0.742)	|0.580	0.153	0.009|
144 (0.145)	|0.105	0.036	0.003|
224 (0.099)	|0.065	0.026	0.007|
124 (0.012)	|0.010	0.002	0.000|
Multiallelic Dprime: 0.080
BLOCK 426.  MARKERS: 2099 2100
41 (0.760)	|0.480	0.252	0.011	0.009|
23 (0.217)	|0.119	0.003	0.093	0.002|
21 (0.020)	|0.000	0.001	0.018	0.000|
Multiallelic Dprime: 0.452
BLOCK 427.  MARKERS: 2101 2102 2103
412 (0.598)	|0.481	0.114|
234 (0.256)	|0.197	0.056|
212 (0.122)	|0.083	0.036|
214 (0.015)	|0.015	0.000|
Multiallelic Dprime: 0.085
BLOCK 428.  MARKERS: 2105 2106
42 (0.785)	|0.384	0.280	0.121|
34 (0.206)	|0.197	0.009	0.000|
Multiallelic Dprime: 0.893
BLOCK 429.  MARKERS: 2107 2108
32 (0.589)	|0.360	0.097	0.085	0.042|
33 (0.290)	|0.161	0.052	0.040	0.034|
12 (0.121)	|0.065	0.021	0.024	0.010|
Multiallelic Dprime: 0.061
BLOCK 430.  MARKERS: 2113 2114 2115 2116 2117
41213 (0.583)	|0.266	0.173	0.082	0.064|
44213 (0.171)	|0.085	0.050	0.020	0.016|
31441 (0.149)	|0.070	0.041	0.015	0.022|
41441 (0.088)	|0.054	0.010	0.016	0.007|
Multiallelic Dprime: 0.085
BLOCK 431.  MARKERS: 2123 2124 2125
443 (0.478)	|0.130	0.347|
244 (0.277)	|0.250	0.026|
243 (0.136)	|0.134	0.003|
224 (0.109)	|0.106	0.003|
Multiallelic Dprime: 0.836
BLOCK 432.  MARKERS: 2127 2128
11 (0.621)	|0.369	0.050	0.202|
33 (0.379)	|0.121	0.248	0.010|
Multiallelic Dprime: 0.573
BLOCK 433.  MARKERS: 2129 2130
32 (0.491)	|0.311	0.102	0.075|
12 (0.298)	|0.172	0.095	0.028|
34 (0.212)	|0.144	0.031	0.035|
Multiallelic Dprime: 0.099
BLOCK 434.  MARKERS: 2133 2134 2135
112 (0.627)	|0.582	0.011	0.035|
431 (0.226)	|0.024	0.082	0.120|
131 (0.139)	|0.039	0.088	0.013|
Multiallelic Dprime: 0.738
BLOCK 435.  MARKERS: 2137 2138
42 (0.647)	|0.409	0.174	0.065|
22 (0.182)	|0.112	0.043	0.026|
44 (0.171)	|0.103	0.052	0.016|
Multiallelic Dprime: 0.031
BLOCK 436.  MARKERS: 2143 2144
12 (0.624)	|0.452	0.131	0.041|
31 (0.268)	|0.020	0.117	0.131|
32 (0.107)	|0.003	0.048	0.057|
Multiallelic Dprime: 0.627
BLOCK 437.  MARKERS: 2145 2146
31 (0.475)	|0.285	0.127	0.062|
33 (0.297)	|0.111	0.127	0.059|
13 (0.228)	|0.088	0.096	0.043|
Multiallelic Dprime: 0.190
BLOCK 438.  MARKERS: 2149 2150
42 (0.485)	|0.312	0.140	0.033|
41 (0.351)	|0.237	0.096	0.018|
31 (0.165)	|0.120	0.040	0.004|
Multiallelic Dprime: 0.073
BLOCK 439.  MARKERS: 2172 2173
12 (0.670)	|0.412	0.132	0.125|
24 (0.276)	|0.132	0.112	0.032|
14 (0.054)	|0.021	0.013	0.020|
Multiallelic Dprime: 0.190
BLOCK 440.  MARKERS: 2177 2178
42 (0.566)	|0.336	0.013	0.133	0.002	0.031	0.000	0.019	0.003	0.006|
32 (0.256)	|0.002	0.245	0.000	0.001	0.002	0.002	0.000	0.000	0.000|
44 (0.178)	|0.003	0.002	0.000	0.111	0.000	0.028	0.000	0.013	0.007|
Multiallelic Dprime: 0.950
BLOCK 441.  MARKERS: 2181 2182 2183 2184 2185 2186 2187 2188 2189 2190 2191 2192 2193 2194 2195 2196 2197 2198 2199
1311234311311322142 (0.338)	|0.311	0.020	0.010|
3233412131131214324 (0.258)	|0.256	0.002	0.000|
3333434332113214124 (0.134)	|0.005	0.128	0.000|
3333412131131214324 (0.115)	|0.100	0.015	0.000|
3311234311311322142 (0.034)	|0.027	0.005	0.000|
3333434331111214324 (0.030)	|0.002	0.028	0.000|
3333434311113214124 (0.020)	|0.001	0.018	0.000|
3333434331131214124 (0.016)	|0.000	0.016	0.000|
3333434331111214124 (0.013)	|0.004	0.008	0.000|
Multiallelic Dprime: 0.786
BLOCK 442.  MARKERS: 2200 2201 2202
341 (0.730)	|0.311	0.251	0.065	0.102|
123 (0.258)	|0.071	0.097	0.063	0.026|
323 (0.011)	|0.001	0.010	0.000	0.000|
Multiallelic Dprime: 0.211
BLOCK 443.  MARKERS: 2204 2205 2206 2207
2424 (0.382)	|0.324	0.028	0.031|
4442 (0.358)	|0.266	0.074	0.011|
4242 (0.130)	|0.079	0.023	0.026|
2442 (0.127)	|0.065	0.050	0.012|
Multiallelic Dprime: 0.250
BLOCK 444.  MARKERS: 2213 2214 2215 2216 2217 2218 2219
4421232 (0.733)	|0.387	0.200	0.089	0.049|
2233444 (0.177)	|0.077	0.062	0.011	0.016|
4421434 (0.081)	|0.053	0.021	0.003	0.003|
Multiallelic Dprime: 0.104
BLOCK 445.  MARKERS: 2226 2227 2228 2229 2230 2231 2232 2233 2234 2235 2236 2237
421311324313 (0.519)	|0.431	0.071|
421311324312 (0.290)	|0.285	0.005|
243133242243 (0.103)	|0.017	0.085|
421133242243 (0.069)	|0.001	0.067|
Multiallelic Dprime: 0.643
BLOCK 446.  MARKERS: 2239 2240 2241 2242 2243
21432 (0.743)	|0.607	0.099	0.036|
43214 (0.233)	|0.197	0.029	0.007|
Multiallelic Dprime: 0.122
BLOCK 447.  MARKERS: 2248 2249
41 (0.816)	|0.526	0.206	0.085|
23 (0.133)	|0.084	0.035	0.014|
43 (0.049)	|0.030	0.016	0.003|
Multiallelic Dprime: 0.030
BLOCK 448.  MARKERS: 2256 2257
32 (0.642)	|0.331	0.246	0.063|
31 (0.257)	|0.154	0.076	0.024|
11 (0.101)	|0.050	0.039	0.013|
Multiallelic Dprime: 0.099
BLOCK 449.  MARKERS: 2260 2261
44 (0.535)	|0.320	0.207	0.009|
22 (0.360)	|0.203	0.155	0.003|
42 (0.100)	|0.055	0.043	0.002|
Multiallelic Dprime: 0.043
BLOCK 450.  MARKERS: 2262 2263
43 (0.582)	|0.542	0.038|
22 (0.404)	|0.216	0.189|
23 (0.014)	|0.014	0.000|
Multiallelic Dprime: 0.716
BLOCK 451.  MARKERS: 2265 2266
14 (0.771)	|0.344	0.209	0.052	0.112	0.050|
32 (0.227)	|0.025	0.052	0.135	0.009	0.002|
Multiallelic Dprime: 0.537
BLOCK 452.  MARKERS: 2269 2270 2271 2272
4432 (0.371)	|0.207	0.157|
4433 (0.260)	|0.172	0.087|
4132 (0.186)	|0.105	0.081|
3412 (0.121)	|0.067	0.054|
3432 (0.053)	|0.032	0.018|
Multiallelic Dprime: 0.084
BLOCK 453.  MARKERS: 2279 2280 2281 2282
2133 (0.584)	|0.319	0.125	0.107	0.018	0.001|
4211 (0.400)	|0.195	0.082	0.097	0.006	0.011|
Multiallelic Dprime: 0.085
BLOCK 454.  MARKERS: 2286 2287 2288 2289 2290 2291 2292
3112411 (0.521)	|0.322	0.182	0.018|
3312234 (0.214)	|0.122	0.087	0.002|
2333434 (0.207)	|0.157	0.048	0.000|
3312434 (0.023)	|0.010	0.014	0.000|
3312231 (0.012)	|0.008	0.003	0.000|
Multiallelic Dprime: 0.142
BLOCK 455.  MARKERS: 2295 2296
42 (0.633)	|0.395	0.052	0.187|
14 (0.343)	|0.011	0.313	0.020|
12 (0.022)	|0.000	0.000	0.021|
Multiallelic Dprime: 0.809
BLOCK 456.  MARKERS: 2297 2298
14 (0.406)	|0.321	0.045	0.028	0.002|
34 (0.366)	|0.101	0.205	0.034	0.014|
31 (0.228)	|0.015	0.028	0.175	0.002|
Multiallelic Dprime: 0.612
BLOCK 457.  MARKERS: 2299 2300 2301 2302 2303 2304 2305
3124122 (0.437)	|0.312	0.073	0.051|
3114344 (0.278)	|0.201	0.048	0.029|
4312322 (0.237)	|0.183	0.030	0.023|
3114322 (0.017)	|0.016	0.001	0.000|
Multiallelic Dprime: 0.088
BLOCK 458.  MARKERS: 2309 2310 2311
322 (0.731)	|0.413	0.185	0.062	0.064|
443 (0.163)	|0.063	0.028	0.058	0.012|
323 (0.106)	|0.031	0.013	0.040	0.022|
Multiallelic Dprime: 0.313
BLOCK 459.  MARKERS: 2312 2313 2314 2315
1424 (0.508)	|0.494	0.007	0.007|
3242 (0.226)	|0.021	0.096	0.109|
3424 (0.160)	|0.159	0.001	0.000|
3244 (0.098)	|0.008	0.089	0.000|
Multiallelic Dprime: 0.888
BLOCK 460.  MARKERS: 2316 2317 2318 2319
1212 (0.686)	|0.432	0.161	0.093|
1431 (0.196)	|0.056	0.073	0.065|
3411 (0.116)	|0.016	0.091	0.008|
Multiallelic Dprime: 0.414
BLOCK 461.  MARKERS: 2321 2322
41 (0.504)	|0.329	0.175|
12 (0.326)	|0.160	0.167|
11 (0.165)	|0.095	0.069|
Multiallelic Dprime: 0.138
BLOCK 462.  MARKERS: 2323 2324
12 (0.586)	|0.458	0.099	0.027|
34 (0.413)	|0.316	0.070	0.028|
Multiallelic Dprime: 0.040
BLOCK 463.  MARKERS: 2336 2337
12 (0.774)	|0.762	0.007	0.005|
34 (0.168)	|0.071	0.099	0.000|
32 (0.055)	|0.003	0.009	0.042|
Multiallelic Dprime: 0.847
BLOCK 464.  MARKERS: 2338 2339
21 (0.838)	|0.687	0.116	0.035|
43 (0.114)	|0.066	0.043	0.006|
41 (0.048)	|0.037	0.003	0.007|
Multiallelic Dprime: 0.188
BLOCK 465.  MARKERS: 2341 2342
24 (0.790)	|0.519	0.255	0.010|
42 (0.163)	|0.098	0.062	0.001|
22 (0.048)	|0.027	0.019	0.000|
Multiallelic Dprime: 0.077
BLOCK 466.  MARKERS: 2344 2345
33 (0.645)	|0.324	0.254	0.067|
11 (0.335)	|0.181	0.127	0.027|
13 (0.011)	|0.001	0.010	0.000|
Multiallelic Dprime: 0.051
BLOCK 467.  MARKERS: 2349 2350 2351
123 (0.511)	|0.385	0.016	0.088	0.013	0.001|
341 (0.395)	|0.010	0.361	0.016	0.000	0.000|
121 (0.094)	|0.062	0.002	0.012	0.001	0.009|
Multiallelic Dprime: 0.797
BLOCK 468.  MARKERS: 2352 2353 2354 2355 2356 2357 2358
1231233 (0.459)	|0.390	0.069|
3434431 (0.379)	|0.034	0.344|
1214443 (0.115)	|0.103	0.013|
1231231 (0.016)	|0.011	0.003|
1234233 (0.011)	|0.004	0.006|
Multiallelic Dprime: 0.735
BLOCK 469.  MARKERS: 2359 2360
42 (0.549)	|0.249	0.238	0.051|
24 (0.447)	|0.352	0.094	0.001|
Multiallelic Dprime: 0.457
BLOCK 470.  MARKERS: 2361 2362 2363 2364
1214 (0.604)	|0.381	0.000	0.207	0.012|
2443 (0.334)	|0.016	0.295	0.011	0.000|
1213 (0.052)	|0.000	0.051	0.000	0.000|
Multiallelic Dprime: 0.911
BLOCK 471.  MARKERS: 2365 2366 2367 2368
3141 (0.398)	|0.286	0.081	0.017|
1423 (0.348)	|0.150	0.182	0.003|
3443 (0.222)	|0.053	0.158	0.004|
3143 (0.013)	|0.009	0.002	0.000|
Multiallelic Dprime: 0.387
BLOCK 472.  MARKERS: 2372 2373 2374 2375 2376 2377 2378 2379 2380 2381 2382 2383 2384 2385 2386 2387 2388 2389
321311433312123232 (0.502)	|0.196	0.077	0.228|
143223311134241414 (0.436)	|0.163	0.218	0.055|
143221313312123432 (0.026)	|0.002	0.021	0.002|
Multiallelic Dprime: 0.350
BLOCK 473.  MARKERS: 2390 2391
13 (0.383)	|0.265	0.118|
23 (0.323)	|0.273	0.049|
11 (0.294)	|0.286	0.008|
Multiallelic Dprime: 0.470
BLOCK 474.  MARKERS: 2393 2394
12 (0.825)	|0.478	0.258	0.003	0.086|
34 (0.175)	|0.000	0.003	0.154	0.017|
Multiallelic Dprime: 0.878
BLOCK 475.  MARKERS: 2395 2396 2397 2398
3334 (0.478)	|0.477	0.000	0.000|
3332 (0.261)	|0.000	0.242	0.019|
3342 (0.157)	|0.000	0.072	0.085|
1432 (0.104)	|0.019	0.085	0.000|
Multiallelic Dprime: 0.877
BLOCK 476.  MARKERS: 2399 2400
33 (0.496)	|0.352	0.126	0.016|
32 (0.399)	|0.245	0.129	0.024|
12 (0.104)	|0.083	0.018	0.004|
Multiallelic Dprime: 0.140
BLOCK 477.  MARKERS: 2401 2402
43 (0.680)	|0.666	0.010	0.004|
31 (0.274)	|0.146	0.109	0.019|
33 (0.045)	|0.008	0.000	0.037|
Multiallelic Dprime: 0.805
BLOCK 478.  MARKERS: 2404 2405
13 (0.821)	|0.397	0.247	0.124	0.054|
31 (0.119)	|0.040	0.044	0.029	0.005|
11 (0.059)	|0.025	0.019	0.013	0.001|
Multiallelic Dprime: 0.157
BLOCK 479.  MARKERS: 2408 2409 2410 2411
1213 (0.462)	|0.354	0.000	0.000	0.100	0.009	0.000|
3231 (0.310)	|0.000	0.298	0.000	0.000	0.006	0.000|
3431 (0.167)	|0.000	0.000	0.167	0.000	0.000	0.000|
1233 (0.059)	|0.000	0.000	0.000	0.000	0.036	0.018|
Multiallelic Dprime: 0.984
BLOCK 480.  MARKERS: 2412 2413 2414 2415 2416 2417 2418 2419 2420 2421
1212113212 (0.357)	|0.282	0.071|
2232113444 (0.299)	|0.224	0.068|
1114341242 (0.166)	|0.002	0.164|
1212113214 (0.100)	|0.000	0.100|
1212113242 (0.050)	|0.009	0.041|
1114343242 (0.018)	|0.000	0.018|
Multiallelic Dprime: 0.678
BLOCK 481.  MARKERS: 2422 2423
34 (0.521)	|0.404	0.021	0.033	0.039	0.000|
41 (0.465)	|0.051	0.230	0.136	0.034	0.010|
Multiallelic Dprime: 0.707
BLOCK 482.  MARKERS: 2425 2426 2427 2428 2429
11232 (0.459)	|0.179	0.183	0.055	0.034	0.007|
33214 (0.253)	|0.004	0.032	0.088	0.103	0.026|
33312 (0.172)	|0.090	0.037	0.039	0.004	0.002|
33212 (0.076)	|0.016	0.006	0.008	0.007	0.036|
33232 (0.010)	|0.002	0.003	0.000	0.004	0.000|
Multiallelic Dprime: 0.452
BLOCK 483.  MARKERS: 2430 2431 2432 2433 2434 2435
224133 (0.307)	|0.079	0.166	0.062|
433112 (0.266)	|0.157	0.081	0.026|
224333 (0.196)	|0.112	0.055	0.029|
423112 (0.156)	|0.078	0.053	0.025|
223113 (0.073)	|0.042	0.027	0.005|
Multiallelic Dprime: 0.227
BLOCK 484.  MARKERS: 2437 2438
44 (0.468)	|0.230	0.132	0.102|
21 (0.384)	|0.162	0.166	0.056|
41 (0.148)	|0.095	0.040	0.013|
Multiallelic Dprime: 0.152
BLOCK 485.  MARKERS: 2442 2443 2444
314 (0.488)	|0.217	0.086	0.041	0.079	0.063|
331 (0.337)	|0.006	0.147	0.128	0.049	0.008|
414 (0.170)	|0.075	0.009	0.061	0.000	0.028|
Multiallelic Dprime: 0.461
BLOCK 486.  MARKERS: 2445 2446 2447 2448
3313 (0.298)	|0.082	0.148	0.067|
3341 (0.240)	|0.209	0.028	0.004|
1313 (0.230)	|0.129	0.071	0.030|
3113 (0.131)	|0.003	0.021	0.107|
3343 (0.099)	|0.006	0.092	0.001|
Multiallelic Dprime: 0.497
BLOCK 487.  MARKERS: 2450 2451
41 (0.431)	|0.182	0.102	0.113	0.033|
21 (0.360)	|0.165	0.093	0.076	0.026|
23 (0.208)	|0.090	0.057	0.051	0.011|
Multiallelic Dprime: 0.046
BLOCK 488.  MARKERS: 2454 2455 2456
313 (0.437)	|0.208	0.170	0.059|
322 (0.252)	|0.131	0.087	0.033|
123 (0.240)	|0.109	0.060	0.070|
323 (0.070)	|0.013	0.050	0.007|
Multiallelic Dprime: 0.133
BLOCK 489.  MARKERS: 2458 2459
31 (0.462)	|0.218	0.116	0.083	0.036	0.006|
33 (0.368)	|0.147	0.139	0.041	0.036	0.006|
21 (0.169)	|0.098	0.026	0.034	0.007	0.004|
Multiallelic Dprime: 0.142
BLOCK 490.  MARKERS: 2461 2462 2463 2464 2465
21142 (0.461)	|0.169	0.175	0.121|
21132 (0.280)	|0.116	0.111	0.053|
43344 (0.159)	|0.066	0.057	0.035|
43142 (0.080)	|0.035	0.024	0.018|
21342 (0.017)	|0.004	0.008	0.003|
Multiallelic Dprime: 0.064
BLOCK 491.  MARKERS: 2467 2468
42 (0.393)	|0.184	0.148	0.055|
32 (0.376)	|0.192	0.130	0.054|
34 (0.231)	|0.101	0.090	0.041|
Multiallelic Dprime: 0.045
BLOCK 492.  MARKERS: 2470 2471
23 (0.477)	|0.349	0.040	0.085|
33 (0.368)	|0.171	0.099	0.092|
31 (0.149)	|0.024	0.119	0.006|
Multiallelic Dprime: 0.355
BLOCK 493.  MARKERS: 2474 2475 2476
232 (0.544)	|0.311	0.163	0.069|
432 (0.262)	|0.159	0.073	0.030|
214 (0.183)	|0.095	0.055	0.033|
Multiallelic Dprime: 0.042
BLOCK 494.  MARKERS: 2481 2482
32 (0.572)	|0.473	0.097|
31 (0.294)	|0.244	0.050|
22 (0.132)	|0.111	0.020|
Multiallelic Dprime: 0.025
BLOCK 495.  MARKERS: 2486 2487
11 (0.829)	|0.590	0.169	0.071|
23 (0.167)	|0.021	0.072	0.075|
Multiallelic Dprime: 0.609
BLOCK 496.  MARKERS: 2488 2489
23 (0.612)	|0.411	0.142	0.059|
22 (0.241)	|0.088	0.070	0.083|
42 (0.147)	|0.083	0.053	0.011|
Multiallelic Dprime: 0.229
BLOCK 497.  MARKERS: 2493 2494
11 (0.582)	|0.208	0.234	0.120	0.015|
14 (0.266)	|0.095	0.098	0.065	0.005|
21 (0.152)	|0.082	0.043	0.024	0.004|
Multiallelic Dprime: 0.092
BLOCK 498.  MARKERS: 2499 2500 2501
444 (0.385)	|0.141	0.042	0.111	0.091|
244 (0.375)	|0.085	0.205	0.037	0.047|
422 (0.209)	|0.123	0.056	0.030	0.000|
424 (0.023)	|0.002	0.000	0.019	0.001|
Multiallelic Dprime: 0.365
BLOCK 499.  MARKERS: 2503 2504 2505 2506 2507 2508
222142 (0.355)	|0.280	0.072|
244123 (0.302)	|0.239	0.064|
222343 (0.199)	|0.167	0.031|
422143 (0.141)	|0.122	0.016|
Multiallelic Dprime: 0.123
BLOCK 500.  MARKERS: 2509 2510
32 (0.806)	|0.546	0.240	0.019|
14 (0.183)	|0.052	0.002	0.129|
Multiallelic Dprime: 0.682
BLOCK 501.  MARKERS: 2511 2512 2513
432 (0.602)	|0.603	0.000|
314 (0.244)	|0.031	0.212|
312 (0.148)	|0.000	0.146|
Multiallelic Dprime: 0.951
BLOCK 502.  MARKERS: 2514 2515
33 (0.637)	|0.313	0.311	0.010|
11 (0.362)	|0.269	0.088	0.003|
Multiallelic Dprime: 0.389
BLOCK 503.  MARKERS: 2518 2519
21 (0.581)	|0.158	0.207	0.215|
33 (0.401)	|0.387	0.013	0.000|
23 (0.013)	|0.012	0.001	0.000|
Multiallelic Dprime: 0.920
BLOCK 504.  MARKERS: 2520 2521
13 (0.558)	|0.282	0.217	0.060|
33 (0.223)	|0.087	0.112	0.023|
31 (0.217)	|0.110	0.072	0.035|
Multiallelic Dprime: 0.093
BLOCK 505.  MARKERS: 2524 2525
31 (0.479)	|0.453	0.004	0.018|
11 (0.402)	|0.322	0.002	0.079|
12 (0.119)	|0.000	0.119	0.000|
Multiallelic Dprime: 0.603
BLOCK 506.  MARKERS: 2526 2527
31 (0.774)	|0.292	0.289	0.193|
21 (0.123)	|0.063	0.030	0.031|
23 (0.099)	|0.052	0.026	0.021|
Multiallelic Dprime: 0.185
BLOCK 507.  MARKERS: 2528 2529
21 (0.407)	|0.396	0.000	0.009	0.001|
43 (0.345)	|0.000	0.211	0.127	0.000|
41 (0.248)	|0.000	0.000	0.055	0.189|
Multiallelic Dprime: 0.910
BLOCK 508.  MARKERS: 2530 2531 2532 2533 2534
12133 (0.396)	|0.390	0.001	0.005|
32133 (0.209)	|0.005	0.003	0.200|
12221 (0.190)	|0.047	0.144	0.000|
14221 (0.190)	|0.002	0.183	0.000|
Multiallelic Dprime: 0.903
BLOCK 509.  MARKERS: 2535 2536 2537 2538 2539
44434 (0.448)	|0.272	0.127	0.044	0.005|
22233 (0.339)	|0.178	0.114	0.032	0.011|
22214 (0.207)	|0.126	0.064	0.011	0.005|
Multiallelic Dprime: 0.077
BLOCK 510.  MARKERS: 2541 2542 2543
333 (0.581)	|0.412	0.127	0.034	0.002	0.001|
112 (0.305)	|0.160	0.110	0.000	0.016	0.016|
312 (0.087)	|0.044	0.019	0.015	0.004	0.002|
313 (0.021)	|0.008	0.002	0.008	0.001	0.000|
Multiallelic Dprime: 0.223
BLOCK 511.  MARKERS: 2546 2547 2548 2549 2550
11221 (0.622)	|0.622	0.000	0.002|
33343 (0.261)	|0.000	0.261	0.000|
31221 (0.057)	|0.002	0.000	0.054|
13221 (0.023)	|0.022	0.000	0.000|
33341 (0.019)	|0.019	0.000	0.000|
Multiallelic Dprime: 0.992
BLOCK 512.  MARKERS: 2551 2552 2553 2554 2555 2556
112432 (0.666)	|0.418	0.104	0.145|
233224 (0.273)	|0.110	0.107	0.057|
232422 (0.057)	|0.006	0.049	0.002|
Multiallelic Dprime: 0.308
BLOCK 513.  MARKERS: 2557 2558
33 (0.533)	|0.237	0.240	0.057|
11 (0.261)	|0.148	0.070	0.044|
31 (0.206)	|0.072	0.104	0.030|
Multiallelic Dprime: 0.145
BLOCK 514.  MARKERS: 2561 2562 2563
341 (0.457)	|0.332	0.120|
223 (0.412)	|0.310	0.102|
323 (0.131)	|0.103	0.026|
Multiallelic Dprime: 0.055
BLOCK 515.  MARKERS: 2570 2571 2572 2573
2231 (0.746)	|0.285	0.329	0.105|
4423 (0.247)	|0.208	0.024	0.001|
Multiallelic Dprime: 0.772
BLOCK 516.  MARKERS: 2575 2576 2577 2578 2579 2580 2581 2582 2583 2584
3121442143 (0.497)	|0.263	0.095	0.029	0.066	0.022	0.005	0.005	0.000|
2143324223 (0.354)	|0.067	0.129	0.099	0.012	0.009	0.018	0.005	0.010|
2341422141 (0.107)	|0.014	0.020	0.002	0.047	0.015	0.004	0.000	0.001|
Multiallelic Dprime: 0.421
BLOCK 517.  MARKERS: 2587 2588 2589 2590 2591 2592 2593 2594 2595
423344413 (0.350)	|0.272	0.061	0.013|
423222242 (0.254)	|0.193	0.035	0.024|
423322243 (0.132)	|0.124	0.007	0.000|
244222243 (0.129)	|0.104	0.011	0.014|
423322213 (0.051)	|0.047	0.000	0.004|
423322242 (0.026)	|0.020	0.002	0.004|
423222243 (0.015)	|0.011	0.002	0.001|
423322413 (0.011)	|0.011	0.000	0.000|
Multiallelic Dprime: 0.217
BLOCK 518.  MARKERS: 2596 2597 2598
222 (0.805)	|0.334	0.398	0.075|
444 (0.120)	|0.053	0.014	0.053|
242 (0.069)	|0.061	0.008	0.000|
Multiallelic Dprime: 0.482
BLOCK 519.  MARKERS: 2599 2600 2601 2602
2321 (0.449)	|0.439	0.005	0.001|
2331 (0.420)	|0.351	0.005	0.063|
4133 (0.130)	|0.017	0.104	0.008|
Multiallelic Dprime: 0.632
BLOCK 520.  MARKERS: 2603 2604 2605 2606
1221 (0.808)	|0.693	0.107	0.009|
3342 (0.114)	|0.104	0.009	0.000|
1242 (0.071)	|0.068	0.002	0.001|
Multiallelic Dprime: 0.491
BLOCK 521.  MARKERS: 2609 2610
41 (0.871)	|0.428	0.342	0.101|
24 (0.118)	|0.060	0.044	0.015|
21 (0.011)	|0.006	0.005	0.000|
Multiallelic Dprime: 0.036
BLOCK 522.  MARKERS: 2613 2614
24 (0.494)	|0.418	0.070	0.006|
44 (0.391)	|0.181	0.184	0.026|
22 (0.116)	|0.012	0.000	0.104|
Multiallelic Dprime: 0.541
BLOCK 523.  MARKERS: 2616 2617
24 (0.615)	|0.469	0.125	0.006|
44 (0.255)	|0.098	0.148	0.008|
22 (0.130)	|0.084	0.046	0.000|
Multiallelic Dprime: 0.328
BLOCK 524.  MARKERS: 2619 2620 2621 2622
1224 (0.650)	|0.284	0.000	0.187	0.179	0.000|
2312 (0.320)	|0.000	0.266	0.041	0.000	0.013|
2314 (0.014)	|0.000	0.000	0.014	0.000	0.000|
Multiallelic Dprime: 0.849
BLOCK 525.  MARKERS: 2623 2624 2625 2626 2627
24223 (0.285)	|0.039	0.035	0.038	0.173|
22421 (0.271)	|0.033	0.236	0.000	0.003|
14223 (0.245)	|0.050	0.009	0.182	0.004|
24243 (0.181)	|0.174	0.000	0.004	0.002|
22423 (0.013)	|0.009	0.000	0.003	0.000|
Multiallelic Dprime: 0.743
BLOCK 526.  MARKERS: 2631 2632 2633 2634
2234 (0.302)	|0.039	0.023	0.173	0.057|
2232 (0.283)	|0.020	0.217	0.001	0.042|
2344 (0.232)	|0.226	0.000	0.004	0.000|
4234 (0.179)	|0.137	0.040	0.004	0.000|
Multiallelic Dprime: 0.760
BLOCK 527.  MARKERS: 2635 2636 2637 2638 2639
33231 (0.423)	|0.107	0.087	0.129	0.083	0.000	0.009|
34243 (0.280)	|0.098	0.126	0.006	0.013	0.028	0.003|
14243 (0.182)	|0.098	0.053	0.001	0.005	0.005	0.010|
33443 (0.099)	|0.058	0.033	0.000	0.000	0.002	0.005|
Multiallelic Dprime: 0.393
BLOCK 528.  MARKERS: 2640 2641 2642 2643 2644 2645 2646 2647 2648
411434143 (0.365)	|0.291	0.009	0.064|
413412143 (0.305)	|0.009	0.264	0.032|
433414323 (0.139)	|0.050	0.086	0.004|
211214142 (0.101)	|0.000	0.030	0.071|
411414142 (0.037)	|0.037	0.000	0.000|
411434142 (0.029)	|0.029	0.000	0.000|
Multiallelic Dprime: 0.670
BLOCK 529.  MARKERS: 2650 2651
41 (0.421)	|0.290	0.118	0.013|
44 (0.403)	|0.218	0.181	0.004|
24 (0.176)	|0.096	0.068	0.012|
Multiallelic Dprime: 0.162
BLOCK 530.  MARKERS: 2653 2654
43 (0.604)	|0.231	0.327	0.045|
22 (0.367)	|0.291	0.002	0.074|
23 (0.028)	|0.027	0.001	0.000|
Multiallelic Dprime: 0.681
BLOCK 531.  MARKERS: 2656 2657
41 (0.550)	|0.088	0.105	0.156	0.112	0.018	0.064|
43 (0.330)	|0.165	0.107	0.019	0.012	0.015	0.007|
21 (0.119)	|0.028	0.006	0.005	0.020	0.056	0.000|
Multiallelic Dprime: 0.476
BLOCK 532.  MARKERS: 2659 2660 2661 2662 2663 2664 2665 2666
22211341 (0.283)	|0.281	0.000|
32411321 (0.219)	|0.000	0.216|
32411342 (0.179)	|0.180	0.000|
23234141 (0.145)	|0.136	0.007|
32411341 (0.091)	|0.090	0.000|
22234341 (0.072)	|0.072	0.000|
Multiallelic Dprime: 0.968
BLOCK 533.  MARKERS: 2667 2668
12 (0.766)	|0.301	0.270	0.193|
34 (0.230)	|0.109	0.098	0.020|
Multiallelic Dprime: 0.208
BLOCK 534.  MARKERS: 2670 2671
12 (0.413)	|0.152	0.018	0.053	0.159	0.016	0.008|
14 (0.369)	|0.054	0.058	0.121	0.026	0.065	0.035|
34 (0.214)	|0.016	0.146	0.021	0.012	0.007	0.009|
Multiallelic Dprime: 0.526
BLOCK 535.  MARKERS: 2673 2674 2675 2676 2677 2678 2679 2680 2681 2682 2683 2684
343422134141 (0.223)	|0.000	0.000	0.000	0.150	0.000	0.069|
323144312422 (0.222)	|0.024	0.001	0.145	0.000	0.046	0.002|
342144134422 (0.200)	|0.156	0.002	0.040	0.000	0.000	0.001|
143144332422 (0.198)	|0.004	0.189	0.000	0.000	0.000	0.000|
342144332422 (0.088)	|0.088	0.000	0.000	0.000	0.000	0.000|
343144332422 (0.052)	|0.002	0.000	0.001	0.000	0.045	0.000|
Multiallelic Dprime: 0.875
BLOCK 536.  MARKERS: 2686 2687 2688 2689 2690 2691
322241 (0.277)	|0.082	0.148	0.017	0.030|
324221 (0.199)	|0.166	0.017	0.013	0.005|
322421 (0.187)	|0.015	0.019	0.076	0.076|
422243 (0.151)	|0.019	0.028	0.098	0.005|
342241 (0.095)	|0.008	0.017	0.007	0.063|
322243 (0.074)	|0.054	0.012	0.005	0.003|
Multiallelic Dprime: 0.548
BLOCK 537.  MARKERS: 2692 2693 2694
344 (0.341)	|0.134	0.173	0.036|
324 (0.254)	|0.141	0.060	0.052|
424 (0.219)	|0.092	0.080	0.043|
322 (0.185)	|0.065	0.052	0.068|
Multiallelic Dprime: 0.173
BLOCK 538.  MARKERS: 2697 2698
23 (0.432)	|0.387	0.006	0.034|
41 (0.365)	|0.022	0.336	0.004|
21 (0.199)	|0.001	0.002	0.190|
Multiallelic Dprime: 0.906
BLOCK 539.  MARKERS: 2699 2700 2701
242 (0.410)	|0.246	0.070	0.080	0.011|
443 (0.345)	|0.164	0.124	0.046	0.007|
222 (0.227)	|0.061	0.035	0.092	0.040|
Multiallelic Dprime: 0.259
BLOCK 540.  MARKERS: 2705 2706 2707
124 (0.477)	|0.203	0.224	0.046|
324 (0.234)	|0.038	0.023	0.173|
332 (0.224)	|0.180	0.037	0.007|
322 (0.057)	|0.040	0.015	0.002|
Multiallelic Dprime: 0.485
BLOCK 541.  MARKERS: 2708 2709 2710
133 (0.464)	|0.410	0.046	0.005	0.002	0.000|
311 (0.299)	|0.003	0.273	0.000	0.003	0.011|
333 (0.235)	|0.026	0.009	0.106	0.069	0.006|
Multiallelic Dprime: 0.856
BLOCK 542.  MARKERS: 2711 2712 2713 2714 2715 2716 2717 2718 2719 2720 2721 2722 2723 2724 2725
313413143432411 (0.443)	|0.000	0.437	0.000|
141331222232213 (0.328)	|0.326	0.000	0.000|
313331223414431 (0.111)	|0.083	0.012	0.017|
313331222232213 (0.074)	|0.073	0.000	0.000|
313331223414413 (0.018)	|0.000	0.000	0.018|
Multiallelic Dprime: 0.956
BLOCK 543.  MARKERS: 2726 2727
14 (0.494)	|0.394	0.046	0.055|
32 (0.460)	|0.336	0.065	0.059|
34 (0.039)	|0.021	0.015	0.003|
Multiallelic Dprime: 0.136
BLOCK 544.  MARKERS: 2728 2729
13 (0.756)	|0.757	0.000|
33 (0.126)	|0.006	0.120|
31 (0.117)	|0.116	0.000|
Multiallelic Dprime: 1.000
BLOCK 545.  MARKERS: 2730 2731
32 (0.878)	|0.412	0.155	0.169	0.142|
14 (0.120)	|0.003	0.112	0.001	0.004|
Multiallelic Dprime: 0.908
BLOCK 546.  MARKERS: 2732 2733 2734
123 (0.414)	|0.283	0.055	0.052	0.015|
143 (0.268)	|0.067	0.136	0.063	0.002|
141 (0.171)	|0.041	0.112	0.017	0.000|
243 (0.147)	|0.024	0.060	0.062	0.000|
Multiallelic Dprime: 0.418
BLOCK 547.  MARKERS: 2735 2736 2737 2738 2739 2740
432331 (0.415)	|0.177	0.139	0.036	0.033	0.008	0.008	0.008	0.001|
241123 (0.364)	|0.249	0.023	0.039	0.013	0.013	0.011	0.007	0.009|
241133 (0.193)	|0.089	0.023	0.029	0.023	0.021	0.003	0.000	0.004|
232333 (0.017)	|0.014	0.000	0.001	0.000	0.000	0.000	0.000	0.000|
Multiallelic Dprime: 0.301
BLOCK 548.  MARKERS: 2741 2742 2743 2744 2745 2746 2747 2748 2749
211333214 (0.536)	|0.401	0.125	0.009|
433112432 (0.187)	|0.003	0.069	0.115|
433113432 (0.106)	|0.038	0.064	0.000|
211113432 (0.070)	|0.061	0.006	0.001|
211313432 (0.042)	|0.006	0.002	0.034|
433333432 (0.023)	|0.002	0.020	0.000|
211333432 (0.016)	|0.016	0.000	0.000|
211333234 (0.015)	|0.015	0.000	0.000|
Multiallelic Dprime: 0.554
BLOCK 549.  MARKERS: 2750 2751
21 (0.546)	|0.540	0.000	0.000|
31 (0.288)	|0.002	0.203	0.085|
33 (0.163)	|0.049	0.000	0.112|
Multiallelic Dprime: 0.889
BLOCK 550.  MARKERS: 2752 2753
44 (0.596)	|0.485	0.110|
24 (0.203)	|0.195	0.008|
22 (0.196)	|0.197	0.000|
Multiallelic Dprime: 0.834
BLOCK 551.  MARKERS: 2755 2756
43 (0.881)	|0.758	0.114|
21 (0.117)	|0.104	0.013|
Multiallelic Dprime: 0.116
BLOCK 552.  MARKERS: 2760 2761 2762
141 (0.862)	|0.414	0.278	0.155|
214 (0.127)	|0.056	0.040	0.031|
Multiallelic Dprime: 0.064
BLOCK 553.  MARKERS: 2765 2766 2767
221 (0.476)	|0.416	0.042	0.018|
241 (0.320)	|0.105	0.196	0.019|
442 (0.186)	|0.025	0.009	0.153|
Multiallelic Dprime: 0.670
BLOCK 554.  MARKERS: 2768 2769
33 (0.557)	|0.541	0.006	0.009|
11 (0.244)	|0.016	0.228	0.000|
31 (0.197)	|0.007	0.000	0.190|
Multiallelic Dprime: 0.937
BLOCK 555.  MARKERS: 2770 2771
21 (0.564)	|0.485	0.051	0.009	0.000	0.000|
43 (0.236)	|0.005	0.153	0.056	0.000	0.015|
23 (0.200)	|0.021	0.004	0.140	0.019	0.003|
Multiallelic Dprime: 0.786
BLOCK 556.  MARKERS: 2772 2773 2774 2775 2776 2777
234214 (0.513)	|0.369	0.067	0.074	0.002|
132232 (0.208)	|0.002	0.128	0.067	0.009|
212412 (0.206)	|0.003	0.111	0.008	0.083|
232232 (0.019)	|0.000	0.018	0.000	0.000|
232212 (0.018)	|0.003	0.016	0.000	0.000|
Multiallelic Dprime: 0.690
BLOCK 557.  MARKERS: 2778 2779 2780 2781
4443 (0.394)	|0.024	0.196	0.169|
4233 (0.350)	|0.263	0.036	0.051|
1431 (0.153)	|0.143	0.006	0.004|
4433 (0.098)	|0.035	0.060	0.003|
Multiallelic Dprime: 0.630
BLOCK 558.  MARKERS: 2782 2783
22 (0.466)	|0.370	0.034	0.062|
43 (0.299)	|0.014	0.278	0.014|
23 (0.230)	|0.025	0.063	0.135|
Multiallelic Dprime: 0.713
BLOCK 559.  MARKERS: 2784 2785 2786
342 (0.412)	|0.343	0.023	0.046|
424 (0.377)	|0.024	0.294	0.058|
344 (0.211)	|0.200	0.001	0.010|
Multiallelic Dprime: 0.742
BLOCK 560.  MARKERS: 2787 2788
34 (0.567)	|0.283	0.194	0.079	0.005|
13 (0.318)	|0.059	0.162	0.025	0.072|
14 (0.114)	|0.072	0.000	0.016	0.023|
Multiallelic Dprime: 0.333
BLOCK 561.  MARKERS: 2789 2790 2791 2792
4311 (0.415)	|0.381	0.030	0.002|
4313 (0.356)	|0.039	0.317	0.000|
2143 (0.120)	|0.083	0.021	0.016|
2313 (0.100)	|0.095	0.000	0.005|
Multiallelic Dprime: 0.765
BLOCK 562.  MARKERS: 2793 2794
11 (0.603)	|0.285	0.194	0.124|
23 (0.371)	|0.143	0.168	0.059|
13 (0.026)	|0.012	0.008	0.006|
Multiallelic Dprime: 0.126
BLOCK 563.  MARKERS: 2796 2797
12 (0.441)	|0.190	0.161	0.089|
14 (0.370)	|0.182	0.125	0.060|
22 (0.189)	|0.104	0.049	0.036|
Multiallelic Dprime: 0.079
BLOCK 564.  MARKERS: 2801 2802
24 (0.477)	|0.321	0.145	0.000|
32 (0.335)	|0.110	0.208	0.009|
34 (0.185)	|0.075	0.100	0.002|
Multiallelic Dprime: 0.317
BLOCK 565.  MARKERS: 2804 2805 2806 2807 2808
33124 (0.505)	|0.206	0.180	0.114|
11342 (0.456)	|0.448	0.000	0.006|
11324 (0.011)	|0.000	0.009	0.000|
Multiallelic Dprime: 0.925
BLOCK 566.  MARKERS: 2809 2810
32 (0.680)	|0.386	0.074	0.173	0.045|
24 (0.189)	|0.021	0.118	0.014	0.034|
34 (0.124)	|0.018	0.006	0.002	0.098|
Multiallelic Dprime: 0.637
BLOCK 567.  MARKERS: 2811 2812 2813
443 (0.424)	|0.257	0.166|
121 (0.201)	|0.107	0.095|
421 (0.189)	|0.082	0.105|
423 (0.182)	|0.111	0.068|
Multiallelic Dprime: 0.122
BLOCK 568.  MARKERS: 2814 2815
31 (0.559)	|0.463	0.086	0.010|
23 (0.434)	|0.372	0.061	0.002|
Multiallelic Dprime: 0.100
BLOCK 569.  MARKERS: 2817 2818
41 (0.841)	|0.390	0.371	0.077|
22 (0.147)	|0.098	0.041	0.007|
21 (0.012)	|0.004	0.004	0.004|
Multiallelic Dprime: 0.307
BLOCK 570.  MARKERS: 2820 2821
41 (0.492)	|0.417	0.075|
24 (0.416)	|0.325	0.092|
21 (0.089)	|0.046	0.041|
Multiallelic Dprime: 0.183
BLOCK 571.  MARKERS: 2824 2825
22 (0.790)	|0.350	0.307	0.133|
43 (0.208)	|0.121	0.074	0.013|
Multiallelic Dprime: 0.208
BLOCK 572.  MARKERS: 2826 2827
42 (0.471)	|0.444	0.011	0.017|
32 (0.383)	|0.104	0.143	0.136|
33 (0.146)	|0.002	0.077	0.066|
Multiallelic Dprime: 0.683
BLOCK 573.  MARKERS: 2828 2829
32 (0.549)	|0.372	0.175|
13 (0.231)	|0.161	0.066|
33 (0.219)	|0.132	0.087|
Multiallelic Dprime: 0.066
BLOCK 574.  MARKERS: 2831 2832 2833
414 (0.665)	|0.467	0.195|
222 (0.327)	|0.032	0.292|
Multiallelic Dprime: 0.805
BLOCK 575.  MARKERS: 2835 2836 2837
314 (0.499)	|0.478	0.020|
222 (0.490)	|0.077	0.411|
Multiallelic Dprime: 0.906
BLOCK 576.  MARKERS: 2838 2839
23 (0.556)	|0.302	0.211	0.040|
41 (0.441)	|0.260	0.131	0.047|
Multiallelic Dprime: 0.097
BLOCK 577.  MARKERS: 2843 2844
31 (0.565)	|0.345	0.128	0.092|
13 (0.342)	|0.232	0.068	0.042|
11 (0.087)	|0.051	0.014	0.022|
Multiallelic Dprime: 0.098
BLOCK 578.  MARKERS: 2852 2853
24 (0.632)	|0.341	0.157	0.130|
44 (0.210)	|0.119	0.049	0.043|
22 (0.158)	|0.079	0.034	0.045|
Multiallelic Dprime: 0.045
BLOCK 579.  MARKERS: 2859 2860 2861
331 (0.540)	|0.265	0.158	0.117|
313 (0.239)	|0.115	0.080	0.045|
113 (0.218)	|0.101	0.057	0.061|
Multiallelic Dprime: 0.040
BLOCK 580.  MARKERS: 2866 2867
22 (0.481)	|0.195	0.170	0.116|
24 (0.296)	|0.093	0.117	0.086|
42 (0.223)	|0.095	0.086	0.041|
Multiallelic Dprime: 0.071
BLOCK 581.  MARKERS: 2870 2871
11 (0.384)	|0.285	0.061	0.038|
13 (0.373)	|0.241	0.087	0.045|
33 (0.243)	|0.155	0.070	0.015|
Multiallelic Dprime: 0.122
BLOCK 582.  MARKERS: 2876 2877
34 (0.681)	|0.502	0.178|
14 (0.218)	|0.046	0.172|
12 (0.097)	|0.044	0.053|
Multiallelic Dprime: 0.519
BLOCK 583.  MARKERS: 2878 2879
31 (0.596)	|0.575	0.021|
13 (0.403)	|0.297	0.106|
Multiallelic Dprime: 0.719
BLOCK 584.  MARKERS: 2881 2882
21 (0.872)	|0.558	0.205	0.109|
42 (0.128)	|0.067	0.039	0.021|
Multiallelic Dprime: 0.123
BLOCK 585.  MARKERS: 2884 2885
44 (0.625)	|0.367	0.211	0.035	0.013|
24 (0.244)	|0.118	0.112	0.010	0.000|
22 (0.130)	|0.028	0.099	0.002	0.002|
Multiallelic Dprime: 0.254
BLOCK 586.  MARKERS: 2886 2887 2888 2889 2890
12224 (0.511)	|0.245	0.175	0.092|
34412 (0.422)	|0.192	0.198	0.033|
34214 (0.046)	|0.024	0.018	0.004|
12214 (0.016)	|0.003	0.010	0.002|
Multiallelic Dprime: 0.125
BLOCK 587.  MARKERS: 2895 2896
23 (0.465)	|0.160	0.267	0.039|
24 (0.404)	|0.214	0.120	0.070|
33 (0.131)	|0.095	0.011	0.025|
Multiallelic Dprime: 0.298
BLOCK 588.  MARKERS: 2899 2900
31 (0.469)	|0.225	0.137	0.106|
33 (0.398)	|0.165	0.139	0.093|
11 (0.134)	|0.060	0.049	0.025|
Multiallelic Dprime: 0.060
BLOCK 589.  MARKERS: 2911 2912 2913
233 (0.450)	|0.271	0.094	0.084|
441 (0.326)	|0.140	0.149	0.037|
433 (0.224)	|0.121	0.073	0.029|
Multiallelic Dprime: 0.173
BLOCK 590.  MARKERS: 2916 2917
13 (0.533)	|0.427	0.095	0.006|
14 (0.316)	|0.266	0.039	0.011|
44 (0.151)	|0.120	0.029	0.000|
Multiallelic Dprime: 0.096
BLOCK 591.  MARKERS: 2922 2923 2924 2925
4233 (0.813)	|0.437	0.262	0.108|
2322 (0.162)	|0.140	0.010	0.012|
4232 (0.017)	|0.013	0.003	0.001|
Multiallelic Dprime: 0.640
BLOCK 592.  MARKERS: 2926 2927
23 (0.599)	|0.257	0.282	0.058|
41 (0.275)	|0.250	0.022	0.002|
43 (0.121)	|0.005	0.116	0.001|
Multiallelic Dprime: 0.495
BLOCK 593.  MARKERS: 2928 2929
21 (0.516)	|0.446	0.060|
43 (0.422)	|0.329	0.094|
41 (0.061)	|0.061	0.000|
Multiallelic Dprime: 0.317
BLOCK 594.  MARKERS: 2930 2931 2932 2933
1243 (0.836)	|0.557	0.128	0.073	0.039	0.028	0.010|
4121 (0.154)	|0.091	0.030	0.013	0.011	0.007	0.003|
Multiallelic Dprime: 0.087
BLOCK 595.  MARKERS: 2945 2946 2947 2948 2949
34234 (0.653)	|0.424	0.228|
42122 (0.160)	|0.099	0.061|
42234 (0.087)	|0.047	0.040|
42124 (0.050)	|0.031	0.020|
32234 (0.035)	|0.011	0.024|
32124 (0.014)	|0.011	0.002|
Multiallelic Dprime: 0.088
BLOCK 596.  MARKERS: 2956 2957
12 (0.626)	|0.374	0.198	0.051|
34 (0.374)	|0.168	0.148	0.058|
Multiallelic Dprime: 0.151
BLOCK 597.  MARKERS: 2960 2961 2962
244 (0.542)	|0.431	0.062	0.048|
242 (0.345)	|0.187	0.120	0.039|
324 (0.109)	|0.043	0.010	0.057|
Multiallelic Dprime: 0.346
BLOCK 598.  MARKERS: 2965 2966 2967
214 (0.661)	|0.420	0.230|
232 (0.191)	|0.047	0.144|
432 (0.148)	|0.068	0.080|
Multiallelic Dprime: 0.373
BLOCK 599.  MARKERS: 2970 2971
44 (0.535)	|0.447	0.088|
32 (0.455)	|0.297	0.158|
Multiallelic Dprime: 0.340
BLOCK 600.  MARKERS: 2974 2975
22 (0.754)	|0.501	0.161	0.091|
14 (0.246)	|0.137	0.050	0.059|
Multiallelic Dprime: 0.118
BLOCK 601.  MARKERS: 2978 2979
23 (0.639)	|0.401	0.152	0.086|
43 (0.211)	|0.105	0.048	0.058|
42 (0.150)	|0.074	0.034	0.042|
Multiallelic Dprime: 0.133
BLOCK 602.  MARKERS: 2980 2981
34 (0.581)	|0.502	0.029	0.042	0.006|
32 (0.233)	|0.008	0.174	0.026	0.026|
12 (0.186)	|0.031	0.119	0.014	0.016|
Multiallelic Dprime: 0.724
BLOCK 603.  MARKERS: 2982 2983 2984
421 (0.541)	|0.382	0.119	0.022	0.016|
243 (0.322)	|0.047	0.193	0.048	0.032|
441 (0.082)	|0.042	0.001	0.007	0.031|
443 (0.048)	|0.005	0.024	0.012	0.003|
Multiallelic Dprime: 0.494
BLOCK 604.  MARKERS: 2986 2987 2988
313 (0.483)	|0.160	0.172	0.144|
121 (0.337)	|0.124	0.101	0.112|
321 (0.089)	|0.018	0.034	0.036|
311 (0.082)	|0.033	0.023	0.026|
Multiallelic Dprime: 0.069
BLOCK 605.  MARKERS: 2995 2996
42 (0.340)	|0.336	0.000	0.000|
23 (0.331)	|0.320	0.000	0.010|
43 (0.323)	|0.037	0.152	0.139|
Multiallelic Dprime: 0.950
BLOCK 606.  MARKERS: 2997 2998
24 (0.699)	|0.410	0.285|
44 (0.152)	|0.088	0.064|
43 (0.149)	|0.088	0.061|
Multiallelic Dprime: 0.010
BLOCK 607.  MARKERS: 3000 3001
31 (0.586)	|0.247	0.300	0.039|
23 (0.411)	|0.218	0.164	0.029|
Multiallelic Dprime: 0.123
BLOCK 608.  MARKERS: 3004 3005
42 (0.468)	|0.351	0.038	0.079|
24 (0.464)	|0.202	0.204	0.058|
22 (0.068)	|0.034	0.010	0.024|
Multiallelic Dprime: 0.387
BLOCK 609.  MARKERS: 3007 3008
33 (0.586)	|0.286	0.137	0.088	0.074|
13 (0.252)	|0.141	0.047	0.040	0.025|
31 (0.161)	|0.073	0.033	0.036	0.019|
Multiallelic Dprime: 0.079
BLOCK 610.  MARKERS: 3017 3018 3019
423 (0.500)	|0.108	0.212	0.179|
123 (0.217)	|0.192	0.012	0.014|
444 (0.164)	|0.143	0.010	0.011|
443 (0.118)	|0.065	0.019	0.034|
Multiallelic Dprime: 0.600
BLOCK 611.  MARKERS: 3020 3021
22 (0.509)	|0.474	0.034|
42 (0.253)	|0.019	0.227|
24 (0.238)	|0.220	0.017|
Multiallelic Dprime: 0.788
BLOCK 612.  MARKERS: 3022 3023 3024
432 (0.713)	|0.273	0.236	0.204|
224 (0.279)	|0.109	0.090	0.079|
Multiallelic Dprime: 0.010
BLOCK 613.  MARKERS: 3029 3030
23 (0.384)	|0.246	0.104	0.031|
21 (0.327)	|0.181	0.117	0.024|
43 (0.289)	|0.128	0.138	0.023|
Multiallelic Dprime: 0.132
BLOCK 614.  MARKERS: 3031 3032
14 (0.555)	|0.377	0.097	0.081|
22 (0.359)	|0.224	0.078	0.058|
24 (0.078)	|0.025	0.020	0.034|
Multiallelic Dprime: 0.117
BLOCK 615.  MARKERS: 3035 3036
42 (0.627)	|0.395	0.143	0.083|
41 (0.200)	|0.137	0.040	0.022|
11 (0.173)	|0.097	0.034	0.037|
Multiallelic Dprime: 0.063
BLOCK 616.  MARKERS: 3042 3043 3044 3045 3046 3047
441223 (0.629)	|0.248	0.218	0.163|
323242 (0.217)	|0.083	0.092	0.042|
321442 (0.142)	|0.059	0.059	0.025|
Multiallelic Dprime: 0.080
BLOCK 617.  MARKERS: 3052 3053
13 (0.394)	|0.202	0.191|
31 (0.376)	|0.199	0.177|
33 (0.230)	|0.111	0.119|
Multiallelic Dprime: 0.028
BLOCK 618.  MARKERS: 3067 3068
33 (0.512)	|0.444	0.053	0.016|
14 (0.488)	|0.401	0.057	0.025|
Multiallelic Dprime: 0.118
BLOCK 619.  MARKERS: 3070 3071
33 (0.845)	|0.632	0.109	0.105|
11 (0.110)	|0.055	0.043	0.013|
13 (0.040)	|0.030	0.005	0.005|
Multiallelic Dprime: 0.195
BLOCK 620.  MARKERS: 3073 3074
21 (0.721)	|0.347	0.278	0.096|
43 (0.156)	|0.090	0.049	0.017|
23 (0.123)	|0.066	0.037	0.020|
Multiallelic Dprime: 0.118
BLOCK 621.  MARKERS: 3076 3077
13 (0.503)	|0.337	0.113	0.054|
11 (0.364)	|0.249	0.081	0.032|
23 (0.133)	|0.090	0.033	0.010|
Multiallelic Dprime: 0.031
BLOCK 622.  MARKERS: 3084 3085
42 (0.676)	|0.463	0.213|
21 (0.226)	|0.152	0.074|
22 (0.096)	|0.062	0.034|
Multiallelic Dprime: 0.020
BLOCK 623.  MARKERS: 3086 3087
14 (0.679)	|0.363	0.314|
32 (0.320)	|0.164	0.152|
Multiallelic Dprime: 0.022
BLOCK 624.  MARKERS: 3090 3091
41 (0.527)	|0.432	0.064	0.014	0.010|
23 (0.468)	|0.097	0.335	0.020	0.013|
Multiallelic Dprime: 0.635
BLOCK 625.  MARKERS: 3093 3094 3095
123 (0.532)	|0.433	0.098|
232 (0.399)	|0.334	0.066|
132 (0.036)	|0.031	0.005|
133 (0.024)	|0.024	0.000|
Multiallelic Dprime: 0.098
BLOCK 626.  MARKERS: 3097 3098
32 (0.829)	|0.336	0.302	0.190|
44 (0.171)	|0.078	0.075	0.019|
Multiallelic Dprime: 0.162
BLOCK 627.  MARKERS: 3102 3103
21 (0.414)	|0.263	0.108	0.044|
41 (0.376)	|0.190	0.137	0.049|
23 (0.209)	|0.129	0.073	0.008|
Multiallelic Dprime: 0.128
BLOCK 628.  MARKERS: 3105 3106
32 (0.581)	|0.234	0.112	0.122	0.114|
12 (0.318)	|0.141	0.072	0.053	0.051|
34 (0.101)	|0.048	0.014	0.021	0.017|
Multiallelic Dprime: 0.072
BLOCK 629.  MARKERS: 3110 3111 3112
313 (0.423)	|0.410	0.015|
311 (0.197)	|0.142	0.055|
113 (0.197)	|0.195	0.000|
323 (0.183)	|0.024	0.154|
Multiallelic Dprime: 0.718
BLOCK 630.  MARKERS: 3113 3114
12 (0.770)	|0.393	0.000	0.213	0.103	0.036	0.016|
34 (0.224)	|0.000	0.219	0.000	0.000	0.000	0.000|
Multiallelic Dprime: 1.000
BLOCK 631.  MARKERS: 3115 3116 3117 3118 3119 3120 3121
3334331 (0.393)	|0.322	0.004	0.003	0.000	0.069|
1112331 (0.220)	|0.000	0.000	0.217	0.003	0.000|
3314331 (0.213)	|0.000	0.204	0.002	0.001	0.001|
3334113 (0.103)	|0.000	0.000	0.000	0.101	0.000|
1314331 (0.040)	|0.000	0.026	0.012	0.000	0.000|
3334131 (0.016)	|0.000	0.000	0.000	0.015	0.000|
Multiallelic Dprime: 0.971
BLOCK 632.  MARKERS: 3123 3124 3125 3126
4434 (0.330)	|0.221	0.000	0.000	0.008	0.074	0.019	0.000|
4222 (0.239)	|0.228	0.002	0.000	0.000	0.000	0.000	0.000|
4432 (0.239)	|0.003	0.226	0.000	0.001	0.002	0.000	0.000|
1222 (0.121)	|0.000	0.000	0.109	0.000	0.000	0.000	0.012|
4232 (0.071)	|0.006	0.000	0.000	0.064	0.000	0.000	0.000|
Multiallelic Dprime: 0.882
BLOCK 633.  MARKERS: 3127 3128 3129 3130 3131 3132 3133 3134
34224123 (0.458)	|0.009	0.226	0.225|
32324141 (0.229)	|0.228	0.000	0.000|
14341323 (0.109)	|0.106	0.000	0.002|
34324123 (0.078)	|0.068	0.004	0.000|
34324143 (0.073)	|0.000	0.077	0.000|
34324141 (0.020)	|0.020	0.000	0.000|
14224123 (0.012)	|0.000	0.012	0.000|
Multiallelic Dprime: 0.893
BLOCK 634.  MARKERS: 3135 3136
11 (0.446)	|0.275	0.055	0.000	0.116|
41 (0.325)	|0.081	0.237	0.000	0.005|
13 (0.229)	|0.000	0.000	0.229	0.000|
Multiallelic Dprime: 0.763
BLOCK 635.  MARKERS: 3137 3138 3139
131 (0.355)	|0.310	0.042|
331 (0.292)	|0.150	0.145|
311 (0.230)	|0.224	0.006|
133 (0.121)	|0.116	0.005|
Multiallelic Dprime: 0.619
BLOCK 636.  MARKERS: 3140 3141 3142 3143
4323 (0.802)	|0.436	0.267	0.099|
2144 (0.198)	|0.109	0.062	0.028|
Multiallelic Dprime: 0.027
BLOCK 637.  MARKERS: 3146 3147
33 (0.545)	|0.302	0.097	0.071	0.069|
23 (0.329)	|0.204	0.061	0.030	0.034|
21 (0.126)	|0.087	0.016	0.013	0.010|
Multiallelic Dprime: 0.112
BLOCK 638.  MARKERS: 3153 3154 3155 3156
4311 (0.593)	|0.466	0.125	0.000|
4333 (0.174)	|0.152	0.021	0.000|
4331 (0.114)	|0.010	0.104	0.000|
1133 (0.113)	|0.102	0.000	0.011|
Multiallelic Dprime: 0.397
BLOCK 639.  MARKERS: 3157 3158
22 (0.733)	|0.318	0.254	0.139	0.012|
34 (0.251)	|0.098	0.098	0.050	0.002|
24 (0.011)	|0.005	0.007	0.000	0.000|
Multiallelic Dprime: 0.063
BLOCK 640.  MARKERS: 3160 3161 3162 3163 3164 3165 3166 3167
12434212 (0.423)	|0.258	0.122	0.042|
34232234 (0.358)	|0.225	0.081	0.052|
34212434 (0.192)	|0.148	0.028	0.016|
34212234 (0.014)	|0.008	0.003	0.003|
Multiallelic Dprime: 0.133
BLOCK 641.  MARKERS: 3168 3169
44 (0.641)	|0.394	0.143	0.091	0.010|
22 (0.234)	|0.137	0.052	0.046	0.000|
24 (0.118)	|0.071	0.028	0.018	0.000|
Multiallelic Dprime: 0.041
BLOCK 642.  MARKERS: 3173 3174 3175 3176 3177 3178
242322 (0.602)	|0.184	0.321	0.094|
232144 (0.223)	|0.215	0.002	0.006|
434142 (0.160)	|0.153	0.007	0.000|
442322 (0.010)	|0.000	0.010	0.000|
Multiallelic Dprime: 0.878
BLOCK 643.  MARKERS: 3179 3180
21 (0.557)	|0.229	0.217	0.080	0.027|
44 (0.341)	|0.143	0.128	0.045	0.019|
24 (0.100)	|0.046	0.031	0.021	0.000|
Multiallelic Dprime: 0.039
BLOCK 644.  MARKERS: 3182 3183 3184 3185 3186 3187
432133 (0.420)	|0.308	0.000	0.000	0.000	0.091	0.000	0.000	0.000	0.005|
214311 (0.376)	|0.000	0.219	0.115	0.000	0.000	0.017	0.001	0.011	0.006|
434311 (0.145)	|0.000	0.011	0.000	0.112	0.000	0.000	0.015	0.001	0.000|
414311 (0.047)	|0.000	0.044	0.000	0.000	0.000	0.002	0.000	0.000	0.000|
Multiallelic Dprime: 0.938
BLOCK 645.  MARKERS: 3188 3189 3190 3191 3192 3193 3194 3195 3196 3197 3198
42241442431 (0.308)	|0.254	0.023	0.030|
23123231131 (0.273)	|0.118	0.069	0.082|
23241442411 (0.120)	|0.017	0.101	0.002|
23123231432 (0.115)	|0.023	0.043	0.049|
22241442411 (0.091)	|0.028	0.003	0.059|
23123231132 (0.019)	|0.003	0.002	0.013|
23223231131 (0.016)	|0.011	0.004	0.002|
23123242431 (0.012)	|0.012	0.000	0.000|
22123231131 (0.011)	|0.009	0.000	0.002|
Multiallelic Dprime: 0.466
BLOCK 646.  MARKERS: 3202 3203 3204
333 (0.493)	|0.225	0.226	0.042|
111 (0.257)	|0.039	0.040	0.180|
133 (0.243)	|0.130	0.107	0.008|
Multiallelic Dprime: 0.386
BLOCK 647.  MARKERS: 3205 3206 3207
412 (0.394)
212 (0.376)
234 (0.230)
