# Supplementary material for: Genetic Structure of the Spanish Population
Source: BMC Genomics. 2010 May 25;11:326. doi: 10.1186/1471-2164-11-326 (PMC2887418; doi:10.1186/1471-2164-11-326)
Supplement: Additional file 1 — List of haplotype blocks across all autosomal chromosomes in the Spanish population. Each block is described by the SNPs that compose it, the major haplotypes with haplotypic frequencies, and the LD (D') among adjacent blocks. For each chromosome, the correspondence list between the SNP names and numbers is included in a separate table. [file 1471-2164-11-326-S1.ZIP › chr18.GABRIELblocks]

BLOCK 1.  MARKERS: 1 2 3
334 (0.631)	|0.237	0.214	0.156	0.027|
332 (0.214)	|0.084	0.050	0.068	0.009|
414 (0.152)	|0.059	0.050	0.040	0.001|
Multiallelic Dprime: 0.078
BLOCK 2.  MARKERS: 9 10 11
121 (0.380)	|0.164	0.085	0.047	0.083|
311 (0.315)	|0.162	0.061	0.059	0.028|
113 (0.264)	|0.178	0.041	0.026	0.019|
111 (0.039)	|0.028	0.010	0.000	0.000|
Multiallelic Dprime: 0.195
BLOCK 3.  MARKERS: 14 15 16 17
3223 (0.533)	|0.269	0.208	0.035	0.006	0.009|
3321 (0.199)	|0.005	0.008	0.128	0.049	0.009|
3221 (0.132)	|0.011	0.053	0.052	0.006	0.010|
1241 (0.131)	|0.072	0.011	0.043	0.000	0.001|
Multiallelic Dprime: 0.561
BLOCK 4.  MARKERS: 19 20 21 22 23
23344 (0.357)	|0.292	0.031	0.030|
43344 (0.279)	|0.050	0.020	0.211|
21122 (0.261)	|0.063	0.187	0.012|
21144 (0.062)	|0.018	0.042	0.003|
21124 (0.029)	|0.019	0.008	0.002|
Multiallelic Dprime: 0.644
BLOCK 5.  MARKERS: 25 26
41 (0.445)	|0.270	0.100	0.074|
23 (0.294)	|0.195	0.058	0.040|
21 (0.256)	|0.129	0.099	0.027|
Multiallelic Dprime: 0.125
BLOCK 6.  MARKERS: 29 30
33 (0.599)	|0.296	0.211	0.092|
11 (0.258)	|0.114	0.071	0.074|
31 (0.141)	|0.060	0.053	0.029|
Multiallelic Dprime: 0.104
BLOCK 7.  MARKERS: 32 33
43 (0.471)	|0.228	0.064	0.062	0.074	0.037	0.006|
23 (0.335)	|0.082	0.134	0.083	0.016	0.001	0.017|
44 (0.194)	|0.034	0.026	0.055	0.080	0.000	0.000|
Multiallelic Dprime: 0.366
BLOCK 8.  MARKERS: 34 35 36 37 38
12124 (0.343)	|0.215	0.042	0.087|
44214 (0.224)	|0.201	0.015	0.007|
14122 (0.199)	|0.094	0.075	0.030|
14124 (0.170)	|0.122	0.028	0.019|
14114 (0.038)	|0.017	0.012	0.009|
14214 (0.023)	|0.006	0.013	0.002|
Multiallelic Dprime: 0.313
BLOCK 9.  MARKERS: 42 43 44 45
3321 (0.655)	|0.290	0.152	0.146	0.064|
1141 (0.187)	|0.090	0.039	0.036	0.022|
3123 (0.155)	|0.062	0.043	0.028	0.018|
Multiallelic Dprime: 0.053
BLOCK 10.  MARKERS: 49 50 51 52 53 54
222311 (0.441)	|0.419	0.024|
222332 (0.237)	|0.000	0.235|
444111 (0.209)	|0.203	0.006|
244111 (0.105)	|0.010	0.093|
Multiallelic Dprime: 0.900
BLOCK 11.  MARKERS: 55 56
44 (0.635)	|0.186	0.190	0.076	0.183|
31 (0.363)	|0.122	0.063	0.165	0.013|
Multiallelic Dprime: 0.379
BLOCK 12.  MARKERS: 57 58 59 60 61
14224 (0.308)	|0.014	0.170	0.123|
32144 (0.253)	|0.244	0.003	0.006|
32124 (0.242)	|0.186	0.050	0.006|
32142 (0.196)	|0.186	0.009	0.001|
Multiallelic Dprime: 0.749
BLOCK 13.  MARKERS: 62 63
22 (0.633)	|0.232	0.158	0.113	0.067	0.060|
24 (0.231)	|0.084	0.057	0.030	0.022	0.037|
34 (0.136)	|0.036	0.062	0.018	0.015	0.002|
Multiallelic Dprime: 0.114
BLOCK 14.  MARKERS: 66 67 68 69 70 71
422143 (0.354)	|0.232	0.087	0.033|
244143 (0.274)	|0.158	0.104	0.011|
222343 (0.161)	|0.098	0.050	0.011|
422133 (0.104)	|0.054	0.038	0.011|
222341 (0.100)	|0.074	0.018	0.007|
Multiallelic Dprime: 0.123
BLOCK 15.  MARKERS: 73 74 75
221 (0.622)	|0.399	0.122	0.070	0.021	0.009|
434 (0.297)	|0.251	0.016	0.020	0.004	0.004|
234 (0.073)	|0.061	0.009	0.000	0.002	0.000|
Multiallelic Dprime: 0.465
BLOCK 16.  MARKERS: 79 80 81 82 83
13121 (0.716)	|0.714	0.004	0.000|
31413 (0.149)	|0.000	0.116	0.032|
31121 (0.091)	|0.000	0.000	0.090|
33121 (0.026)	|0.026	0.000	0.000|
31111 (0.014)	|0.000	0.014	0.000|
Multiallelic Dprime: 0.967
BLOCK 17.  MARKERS: 84 85
31 (0.739)	|0.486	0.112	0.081	0.060|
33 (0.136)	|0.087	0.017	0.014	0.018|
13 (0.123)	|0.079	0.023	0.013	0.009|
Multiallelic Dprime: 0.030
BLOCK 18.  MARKERS: 87 88 89 90
3212 (0.652)	|0.441	0.147	0.063|
1411 (0.152)	|0.051	0.089	0.012|
1431 (0.109)	|0.041	0.058	0.010|
3211 (0.087)	|0.012	0.038	0.038|
Multiallelic Dprime: 0.383
BLOCK 19.  MARKERS: 92 93
24 (0.544)	|0.127	0.416|
12 (0.332)	|0.313	0.019|
14 (0.124)	|0.111	0.013|
Multiallelic Dprime: 0.844
BLOCK 20.  MARKERS: 94 95
32 (0.551)	|0.263	0.181	0.095	0.014|
11 (0.448)	|0.154	0.237	0.032	0.025|
Multiallelic Dprime: 0.231
BLOCK 21.  MARKERS: 99 100 101 102
1122 (0.418)	|0.218	0.102	0.088	0.011|
3214 (0.417)	|0.173	0.167	0.023	0.050|
1224 (0.127)	|0.033	0.052	0.016	0.024|
1124 (0.039)	|0.007	0.013	0.012	0.004|
Multiallelic Dprime: 0.226
BLOCK 22.  MARKERS: 105 106 107 108 109 110 111 112 113
322131133 (0.431)	|0.209	0.095	0.081	0.033	0.004|
432112333 (0.333)	|0.156	0.048	0.082	0.036	0.008|
324211341 (0.139)	|0.016	0.022	0.011	0.087	0.000|
322112133 (0.090)	|0.007	0.050	0.018	0.010	0.000|
Multiallelic Dprime: 0.272
BLOCK 23.  MARKERS: 116 117 118 119 120 121 122 123
41413324 (0.392)	|0.381	0.000	0.011|
42213324 (0.217)	|0.210	0.000	0.006|
42232142 (0.193)	|0.000	0.190	0.003|
22213324 (0.168)	|0.109	0.000	0.059|
41413142 (0.013)	|0.000	0.013	0.000|
Multiallelic Dprime: 0.820
BLOCK 24.  MARKERS: 124 125 126
412 (0.707)	|0.601	0.106|
221 (0.212)	|0.201	0.012|
212 (0.081)	|0.081	0.000|
Multiallelic Dprime: 0.654
BLOCK 25.  MARKERS: 127 128
34 (0.884)	|0.575	0.160	0.143|
12 (0.116)	|0.087	0.025	0.006|
Multiallelic Dprime: 0.259
BLOCK 26.  MARKERS: 130 131
33 (0.662)	|0.474	0.169	0.020|
11 (0.185)	|0.181	0.005	0.000|
31 (0.148)	|0.056	0.091	0.000|
Multiallelic Dprime: 0.264
BLOCK 27.  MARKERS: 132 133 134
414 (0.715)	|0.566	0.149|
232 (0.264)	|0.162	0.103|
432 (0.020)	|0.017	0.002|
Multiallelic Dprime: 0.192
BLOCK 28.  MARKERS: 135 136
22 (0.746)	|0.204	0.315	0.220|
44 (0.254)	|0.211	0.026	0.015|
Multiallelic Dprime: 0.717
BLOCK 29.  MARKERS: 138 139
32 (0.412)	|0.289	0.049	0.074|
12 (0.345)	|0.286	0.018	0.041|
34 (0.238)	|0.098	0.126	0.014|
Multiallelic Dprime: 0.337
BLOCK 30.  MARKERS: 140 141
34 (0.678)	|0.462	0.135	0.072	0.010|
22 (0.194)	|0.092	0.097	0.005	0.000|
32 (0.128)	|0.023	0.010	0.093	0.000|
Multiallelic Dprime: 0.382
BLOCK 31.  MARKERS: 143 144 145
224 (0.576)	|0.371	0.008	0.189|
342 (0.243)	|0.088	0.154	0.000|
244 (0.171)	|0.011	0.151	0.001|
242 (0.011)	|0.011	0.000	0.000|
Multiallelic Dprime: 0.689
BLOCK 32.  MARKERS: 146 147 148 149
4424 (0.481)	|0.228	0.156	0.097|
4233 (0.311)	|0.124	0.145	0.044|
2424 (0.189)	|0.059	0.086	0.042|
Multiallelic Dprime: 0.134
BLOCK 33.  MARKERS: 151 152
12 (0.417)	|0.155	0.262	0.000|
14 (0.397)	|0.362	0.000	0.036|
22 (0.183)	|0.132	0.052	0.000|
Multiallelic Dprime: 0.631
BLOCK 34.  MARKERS: 153 154
13 (0.649)	|0.481	0.113	0.045|
21 (0.314)	|0.193	0.071	0.050|
11 (0.038)	|0.036	0.000	0.000|
Multiallelic Dprime: 0.168
BLOCK 35.  MARKERS: 156 157 158
312 (0.710)	|0.442	0.243	0.025|
124 (0.185)	|0.184	0.000	0.000|
322 (0.095)	|0.007	0.086	0.000|
Multiallelic Dprime: 0.366
BLOCK 36.  MARKERS: 159 160
32 (0.640)	|0.465	0.158	0.016|
14 (0.331)	|0.221	0.096	0.008|
34 (0.025)	|0.015	0.010	0.000|
Multiallelic Dprime: 0.064
BLOCK 37.  MARKERS: 163 164
33 (0.705)	|0.510	0.149	0.045|
11 (0.264)	|0.140	0.116	0.008|
31 (0.024)	|0.024	0.000	0.000|
Multiallelic Dprime: 0.221
BLOCK 38.  MARKERS: 169 170
12 (0.682)	|0.387	0.105	0.018	0.115	0.053|
34 (0.264)	|0.084	0.050	0.123	0.000	0.006|
14 (0.053)	|0.002	0.018	0.002	0.000	0.031|
Multiallelic Dprime: 0.482
BLOCK 39.  MARKERS: 171 172 173 174
3224 (0.473)	|0.410	0.053	0.010	0.001|
1314 (0.174)	|0.043	0.086	0.026	0.015|
3324 (0.142)	|0.098	0.028	0.015	0.001|
1312 (0.115)	|0.012	0.103	0.000	0.000|
3314 (0.090)	|0.010	0.049	0.009	0.023|
Multiallelic Dprime: 0.599
BLOCK 40.  MARKERS: 175 176 177 178
1413 (0.575)	|0.476	0.062	0.037|
2234 (0.319)	|0.074	0.241	0.002|
1414 (0.061)	|0.021	0.010	0.030|
1234 (0.040)	|0.000	0.040	0.000|
Multiallelic Dprime: 0.615
BLOCK 41.  MARKERS: 180 181
44 (0.574)	|0.190	0.343	0.042|
22 (0.353)	|0.246	0.090	0.013|
24 (0.071)	|0.039	0.029	0.002|
Multiallelic Dprime: 0.387
BLOCK 42.  MARKERS: 183 184
33 (0.476)	|0.285	0.153	0.037|
12 (0.461)	|0.289	0.118	0.049|
13 (0.059)	|0.037	0.015	0.007|
Multiallelic Dprime: 0.069
BLOCK 43.  MARKERS: 191 192 193
312 (0.614)	|0.437	0.096	0.081|
134 (0.288)	|0.134	0.069	0.084|
132 (0.093)	|0.080	0.013	0.000|
Multiallelic Dprime: 0.234
BLOCK 44.  MARKERS: 195 196
11 (0.654)	|0.290	0.231	0.133|
13 (0.181)	|0.093	0.067	0.021|
31 (0.165)	|0.053	0.090	0.021|
Multiallelic Dprime: 0.140
BLOCK 45.  MARKERS: 203 204
12 (0.436)	|0.151	0.225	0.013	0.000	0.047|
32 (0.389)	|0.232	0.002	0.011	0.138	0.002|
34 (0.175)	|0.000	0.012	0.158	0.000	0.000|
Multiallelic Dprime: 0.696
BLOCK 46.  MARKERS: 205 206 207 208 209
33211 (0.385)	|0.012	0.142	0.230|
33232 (0.237)	|0.207	0.027	0.002|
13212 (0.182)	|0.143	0.031	0.008|
31411 (0.137)	|0.038	0.098	0.000|
33212 (0.049)	|0.006	0.043	0.000|
Multiallelic Dprime: 0.669
BLOCK 47.  MARKERS: 210 211 212 213
1311 (0.412)	|0.214	0.003	0.015	0.049	0.080	0.039|
1123 (0.341)	|0.020	0.006	0.184	0.120	0.000	0.000|
3311 (0.242)	|0.006	0.217	0.007	0.002	0.005	0.001|
Multiallelic Dprime: 0.819
BLOCK 48.  MARKERS: 214 215 216 217 218 219
232321 (0.241)	|0.205	0.025	0.011|
432211 (0.227)	|0.022	0.043	0.162|
222221 (0.206)	|0.104	0.096	0.007|
224223 (0.173)	|0.132	0.030	0.012|
232211 (0.085)	|0.081	0.000	0.005|
232221 (0.042)	|0.029	0.014	0.000|
Multiallelic Dprime: 0.547
BLOCK 49.  MARKERS: 220 221
43 (0.583)	|0.330	0.253	0.000|
21 (0.215)	|0.082	0.024	0.109|
23 (0.201)	|0.185	0.017	0.000|
Multiallelic Dprime: 0.486
BLOCK 50.  MARKERS: 222 223
23 (0.598)	|0.198	0.169	0.141	0.065	0.015|
22 (0.295)	|0.142	0.038	0.053	0.007	0.047|
42 (0.107)	|0.087	0.006	0.000	0.008	0.002|
Multiallelic Dprime: 0.369
BLOCK 51.  MARKERS: 225 226 227 228 229 230 231 232 233 234 235
44432414141 (0.425)	|0.263	0.096	0.054	0.015|
14232234141 (0.213)	|0.133	0.054	0.019	0.007|
12414412333 (0.193)	|0.098	0.071	0.019	0.005|
12414412331 (0.080)	|0.040	0.020	0.014	0.006|
14432414141 (0.064)	|0.024	0.025	0.014	0.001|
Multiallelic Dprime: 0.125
BLOCK 52.  MARKERS: 244 245 246
142 (0.571)	|0.530	0.039	0.000	0.004|
441 (0.267)	|0.001	0.128	0.129	0.005|
121 (0.124)	|0.088	0.036	0.000	0.000|
141 (0.036)	|0.033	0.001	0.000	0.001|
Multiallelic Dprime: 0.746
BLOCK 53.  MARKERS: 247 248 249
242 (0.650)	|0.285	0.230	0.137|
232 (0.205)	|0.077	0.044	0.083|
344 (0.130)	|0.040	0.062	0.028|
244 (0.012)	|0.006	0.004	0.000|
Multiallelic Dprime: 0.147
BLOCK 54.  MARKERS: 250 251 252
111 (0.408)	|0.352	0.051	0.003|
332 (0.343)	|0.315	0.026	0.002|
112 (0.249)	|0.126	0.083	0.039|
Multiallelic Dprime: 0.465
BLOCK 55.  MARKERS: 254 255
31 (0.794)	|0.692	0.091	0.011|
13 (0.160)	|0.101	0.053	0.006|
33 (0.044)	|0.036	0.008	0.000|
Multiallelic Dprime: 0.233
BLOCK 56.  MARKERS: 256 257
22 (0.831)	|0.668	0.160|
33 (0.152)	|0.141	0.011|
32 (0.017)	|0.010	0.000|
Multiallelic Dprime: 0.593
BLOCK 57.  MARKERS: 259 260
14 (0.819)	|0.655	0.162	0.000|
32 (0.172)	|0.128	0.000	0.038|
Multiallelic Dprime: 0.230
BLOCK 58.  MARKERS: 261 262 263
333 (0.789)	|0.369	0.276	0.144|
141 (0.162)	|0.038	0.072	0.052|
341 (0.039)	|0.010	0.017	0.013|
Multiallelic Dprime: 0.258
BLOCK 59.  MARKERS: 265 266
33 (0.423)	|0.222	0.135	0.066|
13 (0.367)	|0.163	0.135	0.068|
34 (0.210)	|0.090	0.081	0.039|
Multiallelic Dprime: 0.072
BLOCK 60.  MARKERS: 273 274
21 (0.476)	|0.404	0.066|
41 (0.351)	|0.322	0.030|
23 (0.173)	|0.013	0.150|
Multiallelic Dprime: 0.593
BLOCK 61.  MARKERS: 275 276 277
221 (0.736)	|0.728	0.010|
142 (0.247)	|0.024	0.220|
Multiallelic Dprime: 0.940
BLOCK 62.  MARKERS: 278 279
32 (0.757)	|0.494	0.262|
14 (0.239)	|0.238	0.001|
Multiallelic Dprime: 0.982
BLOCK 63.  MARKERS: 282 283
31 (0.734)	|0.614	0.089	0.031|
13 (0.263)	|0.214	0.046	0.004|
Multiallelic Dprime: 0.066
BLOCK 64.  MARKERS: 286 287
14 (0.829)	|0.593	0.115	0.118|
42 (0.135)	|0.106	0.016	0.011|
12 (0.036)	|0.031	0.002	0.002|
Multiallelic Dprime: 0.304
BLOCK 65.  MARKERS: 290 291
31 (0.730)	|0.305	0.300	0.126|
13 (0.133)	|0.059	0.058	0.016|
33 (0.130)	|0.052	0.050	0.028|
Multiallelic Dprime: 0.025
BLOCK 66.  MARKERS: 295 296
32 (0.417)	|0.214	0.102	0.101|
12 (0.412)	|0.152	0.205	0.055|
31 (0.169)	|0.133	0.025	0.012|
Multiallelic Dprime: 0.276
BLOCK 67.  MARKERS: 298 299 300 301
4423 (0.500)	|0.276	0.167	0.056|
3334 (0.333)	|0.233	0.028	0.072|
3323 (0.167)	|0.027	0.122	0.020|
Multiallelic Dprime: 0.289
BLOCK 68.  MARKERS: 302 303
33 (0.536)	|0.133	0.146	0.116	0.099	0.004	0.032	0.003	0.000|
11 (0.317)	|0.174	0.031	0.029	0.032	0.000	0.039	0.007	0.001|
13 (0.147)	|0.005	0.007	0.001	0.001	0.096	0.006	0.021	0.010|
Multiallelic Dprime: 0.505
BLOCK 69.  MARKERS: 304 305 306 307 308 309
342144 (0.312)	|0.287	0.015	0.007	0.002|
342141 (0.184)	|0.132	0.017	0.003	0.031|
321124 (0.146)	|0.049	0.013	0.082	0.002|
341444 (0.131)	|0.052	0.017	0.004	0.060|
141144 (0.101)	|0.005	0.079	0.016	0.001|
341144 (0.075)	|0.024	0.041	0.008	0.000|
321144 (0.030)	|0.025	0.001	0.000	0.004|
142144 (0.011)	|0.009	0.000	0.001	0.000|
Multiallelic Dprime: 0.600
BLOCK 70.  MARKERS: 311 312 313
114 (0.586)	|0.257	0.204	0.124|
242 (0.185)	|0.084	0.064	0.036|
144 (0.129)	|0.067	0.040	0.019|
244 (0.098)	|0.062	0.028	0.007|
Multiallelic Dprime: 0.105
BLOCK 71.  MARKERS: 317 318 319
121 (0.472)	|0.241	0.143	0.085	0.003|
123 (0.337)	|0.239	0.026	0.044	0.029|
443 (0.186)	|0.135	0.010	0.009	0.033|
Multiallelic Dprime: 0.340
BLOCK 72.  MARKERS: 321 322 323
322 (0.619)	|0.558	0.060|
344 (0.177)	|0.132	0.045|
124 (0.140)	|0.102	0.037|
324 (0.064)	|0.056	0.008|
Multiallelic Dprime: 0.274
BLOCK 73.  MARKERS: 325 326
43 (0.849)	|0.607	0.233|
31 (0.151)	|0.051	0.101|
Multiallelic Dprime: 0.496
BLOCK 74.  MARKERS: 328 329
23 (0.657)	|0.545	0.104	0.005|
11 (0.334)	|0.210	0.012	0.109|
Multiallelic Dprime: 0.406
BLOCK 75.  MARKERS: 330 331
31 (0.764)	|0.524	0.171	0.066|
33 (0.117)	|0.095	0.014	0.006|
13 (0.114)	|0.088	0.021	0.005|
Multiallelic Dprime: 0.300
BLOCK 76.  MARKERS: 334 335 336
242 (0.711)	|0.646	0.053	0.011|
411 (0.208)	|0.059	0.147	0.000|
241 (0.077)	|0.061	0.014	0.000|
Multiallelic Dprime: 0.586
BLOCK 77.  MARKERS: 337 338 339
424 (0.770)	|0.446	0.266	0.052|
243 (0.213)	|0.124	0.072	0.016|
223 (0.011)	|0.006	0.004	0.001|
Multiallelic Dprime: 0.010
BLOCK 78.  MARKERS: 346 347
14 (0.580)	|0.564	0.000	0.017|
32 (0.343)	|0.028	0.311	0.000|
12 (0.070)	|0.000	0.069	0.000|
Multiallelic Dprime: 0.929
BLOCK 79.  MARKERS: 348 349
43 (0.593)	|0.558	0.003	0.031|
21 (0.381)	|0.049	0.297	0.034|
41 (0.021)	|0.000	0.004	0.017|
Multiallelic Dprime: 0.821
BLOCK 80.  MARKERS: 350 351
41 (0.612)	|0.299	0.055	0.255	0.003|
23 (0.304)	|0.011	0.269	0.024	0.000|
21 (0.083)	|0.050	0.011	0.014	0.007|
Multiallelic Dprime: 0.686
BLOCK 81.  MARKERS: 352 353 354
213 (0.362)	|0.206	0.125	0.030|
222 (0.335)	|0.185	0.103	0.046|
113 (0.293)	|0.174	0.085	0.033|
212 (0.010)	|0.009	0.001	0.000|
Multiallelic Dprime: 0.054
BLOCK 82.  MARKERS: 357 358 359
332 (0.575)	|0.360	0.212|
314 (0.314)	|0.194	0.120|
432 (0.109)	|0.093	0.016|
Multiallelic Dprime: 0.125
BLOCK 83.  MARKERS: 363 364
11 (0.647)	|0.325	0.233	0.091|
33 (0.349)	|0.212	0.112	0.025|
Multiallelic Dprime: 0.153
BLOCK 84.  MARKERS: 367 368
12 (0.537)	|0.278	0.099	0.000	0.102	0.002	0.039	0.000|
13 (0.346)	|0.000	0.143	0.192	0.000	0.000	0.000	0.001|
32 (0.115)	|0.046	0.008	0.000	0.000	0.049	0.000	0.012|
Multiallelic Dprime: 0.738
BLOCK 85.  MARKERS: 369 370 371 372 373 374 375 376 377 378 379
22421243233 (0.324)	|0.318	0.004	0.000|
22121243221 (0.249)	|0.159	0.074	0.015|
22121443233 (0.194)	|0.191	0.004	0.000|
43144231321 (0.103)	|0.102	0.000	0.000|
22121241221 (0.053)	|0.011	0.042	0.000|
22421243221 (0.039)	|0.035	0.003	0.001|
22121243233 (0.013)	|0.014	0.000	0.000|
Multiallelic Dprime: 0.770
BLOCK 86.  MARKERS: 380 381
42 (0.850)	|0.552	0.221	0.013	0.058|
14 (0.131)	|0.000	0.000	0.131	0.000|
44 (0.019)	|0.000	0.019	0.000	0.000|
Multiallelic Dprime: 0.881
BLOCK 87.  MARKERS: 382 383 384
443 (0.552)	|0.347	0.147	0.058|
442 (0.239)	|0.139	0.070	0.029|
122 (0.144)	|0.080	0.046	0.018|
422 (0.058)	|0.036	0.021	0.002|
Multiallelic Dprime: 0.057
BLOCK 88.  MARKERS: 387 388
22 (0.603)	|0.549	0.015	0.018	0.018	0.000|
23 (0.288)	|0.022	0.173	0.071	0.002	0.017|
12 (0.109)	|0.003	0.003	0.100	0.000	0.000|
Multiallelic Dprime: 0.837
BLOCK 89.  MARKERS: 389 390 391 392 393
21212 (0.574)	|0.541	0.034	0.000|
23214 (0.192)	|0.009	0.164	0.017|
43424 (0.189)	|0.178	0.009	0.000|
21214 (0.019)	|0.013	0.007	0.000|
23212 (0.017)	|0.017	0.000	0.000|
Multiallelic Dprime: 0.779
BLOCK 90.  MARKERS: 394 395 396
231 (0.761)	|0.658	0.097|
323 (0.216)	|0.191	0.024|
321 (0.017)	|0.015	0.002|
Multiallelic Dprime: 0.102
BLOCK 91.  MARKERS: 400 401
32 (0.869)	|0.468	0.189	0.212|
11 (0.123)	|0.029	0.084	0.010|
Multiallelic Dprime: 0.566
BLOCK 92.  MARKERS: 404 405
33 (0.500)	|0.257	0.118	0.083	0.017	0.016|
13 (0.278)	|0.141	0.064	0.041	0.021	0.011|
11 (0.222)	|0.128	0.040	0.034	0.008	0.008|
Multiallelic Dprime: 0.066
BLOCK 93.  MARKERS: 406 407 408 409 410
32111 (0.525)	|0.269	0.237	0.018|
12133 (0.221)	|0.173	0.004	0.045|
34333 (0.158)	|0.157	0.000	0.000|
32133 (0.047)	|0.005	0.000	0.043|
32333 (0.034)	|0.023	0.002	0.011|
Multiallelic Dprime: 0.622
BLOCK 94.  MARKERS: 413 414
44 (0.637)	|0.436	0.137	0.057	0.005|
42 (0.247)	|0.144	0.067	0.030	0.006|
24 (0.116)	|0.077	0.025	0.012	0.002|
Multiallelic Dprime: 0.081
BLOCK 95.  MARKERS: 420 421 422
214 (0.657)	|0.365	0.239	0.051|
442 (0.230)	|0.205	0.025	0.000|
242 (0.099)	|0.073	0.002	0.024|
244 (0.013)	|0.001	0.002	0.010|
Multiallelic Dprime: 0.543
BLOCK 96.  MARKERS: 424 425 426
144 (0.646)	|0.403	0.175	0.059	0.006|
323 (0.268)	|0.010	0.033	0.158	0.068|
343 (0.086)	|0.006	0.030	0.004	0.046|
Multiallelic Dprime: 0.676
BLOCK 97.  MARKERS: 427 428 429
121 (0.418)	|0.410	0.009|
131 (0.237)	|0.235	0.002|
333 (0.221)	|0.062	0.158|
331 (0.120)	|0.098	0.020|
Multiallelic Dprime: 0.795
BLOCK 98.  MARKERS: 430 431
13 (0.808)	|0.421	0.386|
31 (0.188)	|0.120	0.065|
Multiallelic Dprime: 0.226
BLOCK 99.  MARKERS: 433 434
11 (0.542)	|0.409	0.096	0.037|
33 (0.453)	|0.344	0.085	0.024|
Multiallelic Dprime: 0.020
BLOCK 100.  MARKERS: 441 442
33 (0.754)	|0.506	0.217	0.030|
11 (0.181)	|0.095	0.075	0.005|
13 (0.062)	|0.030	0.014	0.019|
Multiallelic Dprime: 0.164
BLOCK 101.  MARKERS: 443 444
43 (0.633)	|0.332	0.268	0.028|
11 (0.306)	|0.134	0.156	0.011|
13 (0.054)	|0.042	0.003	0.009|
Multiallelic Dprime: 0.105
BLOCK 102.  MARKERS: 446 447 448 449
4212 (0.509)	|0.231	0.192	0.086|
2434 (0.433)	|0.195	0.181	0.058|
2232 (0.048)	|0.029	0.013	0.005|
Multiallelic Dprime: 0.055
BLOCK 103.  MARKERS: 450 451
32 (0.460)	|0.265	0.111	0.084|
44 (0.390)	|0.277	0.073	0.040|
34 (0.151)	|0.063	0.058	0.030|
Multiallelic Dprime: 0.169
BLOCK 104.  MARKERS: 452 453
32 (0.605)	|0.370	0.196	0.038|
12 (0.242)	|0.203	0.032	0.007|
34 (0.154)	|0.136	0.016	0.002|
Multiallelic Dprime: 0.510
BLOCK 105.  MARKERS: 455 456
31 (0.710)	|0.305	0.402|
13 (0.243)	|0.237	0.007|
11 (0.047)	|0.042	0.003|
Multiallelic Dprime: 0.915
BLOCK 106.  MARKERS: 457 458 459 460 461 462 463 464
12234222 (0.586)	|0.223	0.295	0.066|
34412444 (0.411)	|0.242	0.166	0.005|
Multiallelic Dprime: 0.224
BLOCK 107.  MARKERS: 465 466 467
322 (0.465)	|0.368	0.058	0.038|
143 (0.461)	|0.350	0.059	0.052|
323 (0.072)	|0.051	0.013	0.007|
Multiallelic Dprime: 0.072
BLOCK 108.  MARKERS: 469 470
24 (0.769)	|0.629	0.080	0.042|
42 (0.129)	|0.101	0.019	0.005|
44 (0.098)	|0.055	0.038	0.005|
Multiallelic Dprime: 0.168
BLOCK 109.  MARKERS: 471 472 473 474 475 476 477 478
21124141 (0.787)	|0.325	0.401	0.063|
42341223 (0.137)	|0.133	0.005	0.000|
42344223 (0.052)	|0.007	0.018	0.027|
Multiallelic Dprime: 0.610
BLOCK 110.  MARKERS: 480 481 482 483 484 485
424333 (0.474)	|0.073	0.173	0.222|
211411 (0.429)	|0.322	0.078	0.030|
211413 (0.097)	|0.013	0.078	0.006|
Multiallelic Dprime: 0.553
BLOCK 111.  MARKERS: 486 487
33 (0.408)	|0.274	0.114	0.020|
32 (0.328)	|0.218	0.100	0.008|
42 (0.259)	|0.171	0.083	0.004|
Multiallelic Dprime: 0.029
BLOCK 112.  MARKERS: 489 490 491 492
3133 (0.665)	|0.415	0.152	0.098|
1211 (0.300)	|0.176	0.083	0.041|
1213 (0.032)	|0.020	0.003	0.009|
Multiallelic Dprime: 0.046
BLOCK 113.  MARKERS: 499 500
41 (0.614)	|0.388	0.219|
23 (0.238)	|0.113	0.123|
21 (0.148)	|0.050	0.096|
Multiallelic Dprime: 0.234
BLOCK 114.  MARKERS: 501 502
21 (0.550)	|0.550	0.000|
43 (0.438)	|0.230	0.208|
Multiallelic Dprime: 1.000
BLOCK 115.  MARKERS: 503 504
14 (0.784)	|0.325	0.243	0.205|
22 (0.216)	|0.109	0.077	0.024|
Multiallelic Dprime: 0.203
BLOCK 116.  MARKERS: 506 507 508
324 (0.435)	|0.245	0.128	0.063|
224 (0.319)	|0.145	0.094	0.075|
312 (0.229)	|0.089	0.112	0.026|
Multiallelic Dprime: 0.150
BLOCK 117.  MARKERS: 509 510 511
213 (0.486)	|0.435	0.033	0.011	0.004|
413 (0.342)	|0.018	0.287	0.033	0.004|
231 (0.166)	|0.007	0.005	0.146	0.005|
Multiallelic Dprime: 0.835
BLOCK 118.  MARKERS: 512 513 514 515 516
44344 (0.463)	|0.327	0.083	0.049|
21122 (0.327)	|0.227	0.048	0.051|
41124 (0.190)	|0.131	0.033	0.026|
41122 (0.013)	|0.006	0.004	0.002|
Multiallelic Dprime: 0.048
BLOCK 119.  MARKERS: 517 518
21 (0.697)	|0.552	0.144|
33 (0.170)	|0.166	0.004|
23 (0.130)	|0.106	0.024|
Multiallelic Dprime: 0.478
BLOCK 120.  MARKERS: 520 521
21 (0.828)	|0.764	0.059|
44 (0.172)	|0.045	0.125|
Multiallelic Dprime: 0.673
BLOCK 121.  MARKERS: 522 523
33 (0.809)	|0.256	0.202	0.219	0.107	0.013|
21 (0.184)	|0.051	0.061	0.039	0.025	0.003|
Multiallelic Dprime: 0.100
BLOCK 122.  MARKERS: 525 526 527 528 529 530
233323 (0.310)	|0.198	0.111|
214443 (0.264)	|0.181	0.083|
213343 (0.261)	|0.182	0.079|
114442 (0.132)	|0.076	0.057|
213323 (0.017)	|0.010	0.007|
Multiallelic Dprime: 0.081
BLOCK 123.  MARKERS: 535 536
12 (0.656)	|0.373	0.203	0.079|
34 (0.343)	|0.275	0.042	0.025|
Multiallelic Dprime: 0.437
BLOCK 124.  MARKERS: 538 539
34 (0.650)	|0.436	0.165	0.047|
24 (0.246)	|0.133	0.044	0.065|
22 (0.105)	|0.037	0.034	0.034|
Multiallelic Dprime: 0.211
BLOCK 125.  MARKERS: 540 541
23 (0.607)	|0.332	0.252	0.019|
22 (0.243)	|0.117	0.108	0.018|
42 (0.146)	|0.081	0.060	0.005|
Multiallelic Dprime: 0.052
BLOCK 126.  MARKERS: 544 545
33 (0.534)	|0.330	0.186	0.018|
11 (0.419)	|0.271	0.135	0.013|
13 (0.043)	|0.021	0.020	0.001|
Multiallelic Dprime: 0.045
BLOCK 127.  MARKERS: 552 553
14 (0.625)	|0.556	0.069	0.000|
22 (0.342)	|0.226	0.116	0.000|
24 (0.032)	|0.005	0.018	0.009|
Multiallelic Dprime: 0.437
BLOCK 128.  MARKERS: 554 555
31 (0.786)	|0.390	0.262	0.133|
43 (0.203)	|0.085	0.077	0.041|
41 (0.010)	|0.000	0.008	0.001|
Multiallelic Dprime: 0.113
BLOCK 129.  MARKERS: 556 557
32 (0.475)	|0.472	0.000	0.003|
11 (0.346)	|0.343	0.002	0.000|
31 (0.175)	|0.050	0.116	0.007|
Multiallelic Dprime: 0.954
BLOCK 130.  MARKERS: 559 560
13 (0.867)	|0.672	0.193|
21 (0.119)	|0.100	0.019|
23 (0.010)	|0.009	0.002|
Multiallelic Dprime: 0.267
BLOCK 131.  MARKERS: 564 565
41 (0.785)	|0.665	0.093	0.027|
33 (0.213)	|0.159	0.049	0.005|
Multiallelic Dprime: 0.135
BLOCK 132.  MARKERS: 569 570
14 (0.826)	|0.704	0.117|
21 (0.142)	|0.098	0.041|
24 (0.032)	|0.027	0.005|
Multiallelic Dprime: 0.131
BLOCK 133.  MARKERS: 576 577 578
214 (0.830)	|0.809	0.015	0.004|
332 (0.162)	|0.002	0.095	0.066|
Multiallelic Dprime: 0.965
BLOCK 134.  MARKERS: 579 580
32 (0.817)	|0.454	0.352|
14 (0.110)	|0.070	0.038|
12 (0.072)	|0.052	0.020|
Multiallelic Dprime: 0.223
BLOCK 135.  MARKERS: 582 583
33 (0.576)	|0.153	0.412	0.011|
11 (0.412)	|0.338	0.074	0.000|
Multiallelic Dprime: 0.644
BLOCK 136.  MARKERS: 585 586
41 (0.497)	|0.335	0.035	0.055	0.027	0.022	0.012|
23 (0.492)	|0.054	0.252	0.172	0.008	0.000	0.000|
21 (0.011)	|0.005	0.000	0.002	0.000	0.002	0.000|
Multiallelic Dprime: 0.680
BLOCK 137.  MARKERS: 588 589 590 591 592 593
343241 (0.392)	|0.289	0.087	0.011|
221122 (0.288)	|0.247	0.026	0.012|
221222 (0.228)	|0.104	0.098	0.026|
343242 (0.035)	|0.023	0.007	0.004|
321222 (0.024)	|0.007	0.016	0.000|
341222 (0.012)	|0.009	0.002	0.000|
Multiallelic Dprime: 0.321
BLOCK 138.  MARKERS: 595 596 597
432 (0.692)	|0.428	0.131	0.028	0.098	0.006|
244 (0.245)	|0.118	0.021	0.092	0.006	0.001|
232 (0.058)	|0.016	0.006	0.012	0.009	0.012|
Multiallelic Dprime: 0.347
BLOCK 139.  MARKERS: 598 599 600 601 602 603 604
1133432 (0.563)	|0.332	0.187	0.001	0.018	0.002	0.012	0.000|
4111234 (0.159)	|0.000	0.024	0.132	0.000	0.000	0.000	0.000|
4133412 (0.133)	|0.015	0.004	0.000	0.000	0.109	0.000	0.000|
4333432 (0.112)	|0.000	0.000	0.000	0.105	0.000	0.000	0.000|
4131434 (0.023)	|0.000	0.000	0.000	0.000	0.000	0.001	0.011|
Multiallelic Dprime: 0.867
BLOCK 140.  MARKERS: 605 606 607 608 609 610 611 612 613 614
4221431111 (0.344)	|0.125	0.088	0.075	0.053|
4421213233 (0.217)	|0.068	0.076	0.060	0.011|
4421233233 (0.136)	|0.055	0.026	0.048	0.007|
2241233233 (0.127)	|0.084	0.023	0.013	0.005|
4243233233 (0.114)	|0.019	0.054	0.008	0.032|
4221213233 (0.013)	|0.000	0.011	0.000	0.000|
4221233131 (0.012)	|0.000	0.000	0.010	0.000|
Multiallelic Dprime: 0.230
BLOCK 141.  MARKERS: 615 616 617
442 (0.360)	|0.024	0.152	0.175	0.007|
224 (0.289)	|0.269	0.021	0.000	0.000|
242 (0.225)	|0.145	0.009	0.002	0.070|
222 (0.116)	|0.113	0.000	0.003	0.000|
Multiallelic Dprime: 0.779
BLOCK 142.  MARKERS: 620 621 622 623 624
13322 (0.557)	|0.380	0.173|
31244 (0.181)	|0.090	0.088|
11242 (0.180)	|0.118	0.058|
31242 (0.079)	|0.047	0.031|
Multiallelic Dprime: 0.124
BLOCK 143.  MARKERS: 626 627
14 (0.637)	|0.362	0.201	0.074|
32 (0.351)	|0.272	0.042	0.037|
Multiallelic Dprime: 0.376
BLOCK 144.  MARKERS: 630 631
44 (0.637)	|0.630	0.004|
41 (0.250)	|0.244	0.004|
11 (0.111)	|0.000	0.106|
Multiallelic Dprime: 0.935
BLOCK 145.  MARKERS: 633 634
32 (0.876)	|0.484	0.238	0.155|
11 (0.114)	|0.031	0.049	0.033|
Multiallelic Dprime: 0.326
BLOCK 146.  MARKERS: 637 638
12 (0.522)	|0.187	0.151	0.182|
13 (0.288)	|0.209	0.043	0.034|
32 (0.189)	|0.062	0.083	0.043|
Multiallelic Dprime: 0.299
BLOCK 147.  MARKERS: 639 640
41 (0.459)	|0.247	0.134	0.078|
31 (0.276)	|0.183	0.066	0.028|
42 (0.260)	|0.182	0.062	0.014|
Multiallelic Dprime: 0.174
BLOCK 148.  MARKERS: 643 644 645 646 647 648
312412 (0.614)	|0.327	0.141	0.062	0.084|
312431 (0.263)	|0.104	0.054	0.090	0.014|
124212 (0.123)	|0.045	0.058	0.003	0.016|
Multiallelic Dprime: 0.230
BLOCK 149.  MARKERS: 649 650 651 652
2141 (0.478)	|0.327	0.043	0.105|
3321 (0.253)	|0.041	0.181	0.030|
2341 (0.156)	|0.041	0.088	0.027|
2143 (0.113)	|0.055	0.007	0.050|
Multiallelic Dprime: 0.454
BLOCK 150.  MARKERS: 653 654
11 (0.463)	|0.165	0.150	0.145|
31 (0.321)	|0.201	0.057	0.060|
33 (0.210)	|0.094	0.079	0.038|
Multiallelic Dprime: 0.218
BLOCK 151.  MARKERS: 657 658
12 (0.463)	|0.227	0.125	0.112|
13 (0.288)	|0.151	0.089	0.047|
32 (0.244)	|0.124	0.066	0.054|
Multiallelic Dprime: 0.053
BLOCK 152.  MARKERS: 662 663
12 (0.504)	|0.456	0.048|
23 (0.283)	|0.278	0.006|
22 (0.213)	|0.112	0.101|
Multiallelic Dprime: 0.556
BLOCK 153.  MARKERS: 664 665
23 (0.845)	|0.478	0.279	0.087|
44 (0.154)	|0.040	0.083	0.030|
Multiallelic Dprime: 0.374
BLOCK 154.  MARKERS: 666 667 668
211 (0.515)	|0.269	0.124	0.124|
233 (0.361)	|0.189	0.104	0.066|
411 (0.117)	|0.067	0.026	0.024|
Multiallelic Dprime: 0.058
BLOCK 155.  MARKERS: 671 672 673
314 (0.528)	|0.354	0.138	0.028|
122 (0.255)	|0.198	0.049	0.007|
112 (0.215)	|0.156	0.050	0.005|
Multiallelic Dprime: 0.151
BLOCK 156.  MARKERS: 675 676 677
121 (0.706)	|0.415	0.125	0.107	0.057|
342 (0.239)	|0.148	0.047	0.018	0.026|
341 (0.040)	|0.021	0.003	0.009	0.006|
Multiallelic Dprime: 0.082
BLOCK 157.  MARKERS: 680 681 682
114 (0.595)	|0.234	0.192	0.153	0.016|
122 (0.176)	|0.106	0.063	0.007	0.000|
324 (0.135)	|0.004	0.004	0.126	0.001|
124 (0.092)	|0.013	0.049	0.018	0.008|
Multiallelic Dprime: 0.314
BLOCK 158.  MARKERS: 683 684 685 686
2214 (0.356)	|0.006	0.335	0.009	0.001|
3414 (0.309)	|0.160	0.010	0.133	0.006|
3242 (0.305)	|0.251	0.014	0.036	0.005|
3214 (0.025)	|0.001	0.006	0.015	0.002|
Multiallelic Dprime: 0.719
BLOCK 159.  MARKERS: 687 688 689
342 (0.418)	|0.270	0.074	0.074|
121 (0.366)	|0.092	0.166	0.107|
321 (0.193)	|0.089	0.041	0.063|
322 (0.019)	|0.006	0.000	0.012|
Multiallelic Dprime: 0.295
BLOCK 160.  MARKERS: 691 692
11 (0.459)	|0.206	0.016	0.208	0.023|
41 (0.283)	|0.002	0.273	0.003	0.004|
13 (0.258)	|0.221	0.001	0.014	0.022|
Multiallelic Dprime: 0.695
BLOCK 161.  MARKERS: 694 695 696
312 (0.429)	|0.293	0.088	0.043	0.004|
111 (0.290)	|0.191	0.063	0.028	0.007|
342 (0.224)	|0.129	0.050	0.038	0.005|
311 (0.048)	|0.031	0.010	0.005	0.003|
Multiallelic Dprime: 0.075
BLOCK 162.  MARKERS: 705 706 707
321 (0.650)	|0.625	0.018	0.006|
313 (0.211)	|0.096	0.110	0.004|
123 (0.112)	|0.006	0.003	0.104|
323 (0.019)	|0.005	0.009	0.006|
Multiallelic Dprime: 0.780
BLOCK 163.  MARKERS: 708 709
31 (0.734)	|0.637	0.023	0.056	0.012|
21 (0.143)	|0.025	0.007	0.042	0.066|
24 (0.120)	|0.009	0.108	0.000	0.002|
Multiallelic Dprime: 0.758
BLOCK 164.  MARKERS: 710 711 712 713 714 715 716
1121324 (0.671)	|0.430	0.074	0.111	0.058|
4123344 (0.141)	|0.041	0.084	0.007	0.003|
4441122 (0.099)	|0.027	0.010	0.003	0.059|
4121324 (0.081)	|0.008	0.065	0.004	0.003|
Multiallelic Dprime: 0.537
BLOCK 165.  MARKERS: 717 718 719
222 (0.509)	|0.217	0.228	0.064|
423 (0.235)	|0.193	0.036	0.006|
223 (0.125)	|0.064	0.055	0.008|
243 (0.125)	|0.002	0.015	0.107|
Multiallelic Dprime: 0.401
BLOCK 166.  MARKERS: 721 722
32 (0.478)	|0.296	0.182|
24 (0.334)	|0.248	0.086|
22 (0.188)	|0.104	0.084|
Multiallelic Dprime: 0.152
BLOCK 167.  MARKERS: 724 725
13 (0.649)	|0.226	0.224	0.197|
31 (0.351)	|0.194	0.149	0.009|
Multiallelic Dprime: 0.304
BLOCK 168.  MARKERS: 727 728
34 (0.420)	|0.181	0.002	0.141	0.094	0.002|
32 (0.373)	|0.015	0.210	0.031	0.019	0.096|
12 (0.206)	|0.203	0.000	0.000	0.002	0.000|
Multiallelic Dprime: 0.726
BLOCK 169.  MARKERS: 729 730 731 732 733
22211 (0.396)	|0.203	0.127	0.021	0.005	0.040|
22411 (0.213)	|0.008	0.058	0.016	0.123	0.008|
12431 (0.172)	|0.020	0.002	0.120	0.022	0.007|
24413 (0.115)	|0.044	0.004	0.000	0.009	0.058|
24411 (0.098)	|0.092	0.003	0.000	0.001	0.002|
Multiallelic Dprime: 0.569
BLOCK 170.  MARKERS: 734 735 736 737 738
43421 (0.372)	|0.088	0.240	0.006	0.004	0.037|
33421 (0.193)	|0.183	0.002	0.005	0.000	0.000|
43241 (0.158)	|0.004	0.000	0.000	0.156	0.000|
41421 (0.158)	|0.007	0.000	0.150	0.000	0.002|
43443 (0.114)	|0.000	0.000	0.015	0.000	0.098|
Multiallelic Dprime: 0.821
BLOCK 171.  MARKERS: 739 740 741 742
4213 (0.282)	|0.099	0.182	0.001|
3213 (0.244)	|0.202	0.035	0.003|
3413 (0.174)	|0.047	0.116	0.012|
3221 (0.162)	|0.148	0.013	0.001|
3223 (0.137)	|0.063	0.032	0.042|
Multiallelic Dprime: 0.524
BLOCK 172.  MARKERS: 743 744
33 (0.560)	|0.325	0.104	0.101	0.026|
12 (0.379)	|0.173	0.120	0.061	0.025|
32 (0.060)	|0.031	0.010	0.018	0.001|
Multiallelic Dprime: 0.134
BLOCK 173.  MARKERS: 751 752 753 754
3441 (0.530)	|0.317	0.180	0.033|
1441 (0.234)	|0.136	0.086	0.009|
3223 (0.180)	|0.094	0.074	0.010|
3221 (0.052)	|0.024	0.021	0.007|
Multiallelic Dprime: 0.063
BLOCK 174.  MARKERS: 760 761 762
444 (0.570)	|0.504	0.045	0.019|
222 (0.364)	|0.309	0.052	0.000|
422 (0.061)	|0.059	0.000	0.001|
Multiallelic Dprime: 0.150
BLOCK 175.  MARKERS: 764 765 766
442 (0.878)	|0.404	0.315	0.155|
324 (0.097)	|0.090	0.002	0.005|
342 (0.021)	|0.019	0.000	0.001|
Multiallelic Dprime: 0.849
BLOCK 176.  MARKERS: 769 770
31 (0.518)	|0.362	0.118	0.035|
21 (0.317)	|0.205	0.072	0.038|
33 (0.161)	|0.125	0.031	0.005|
Multiallelic Dprime: 0.080
BLOCK 177.  MARKERS: 774 775
11 (0.696)	|0.416	0.226	0.054|
43 (0.221)	|0.110	0.086	0.025|
41 (0.077)	|0.045	0.033	0.000|
Multiallelic Dprime: 0.092
BLOCK 178.  MARKERS: 777 778
24 (0.573)	|0.468	0.105|
32 (0.347)	|0.279	0.067|
22 (0.080)	|0.068	0.012|
Multiallelic Dprime: 0.029
BLOCK 179.  MARKERS: 782 783
32 (0.815)	|0.392	0.230	0.193|
14 (0.184)	|0.086	0.043	0.055|
Multiallelic Dprime: 0.067
BLOCK 180.  MARKERS: 789 790
22 (0.478)	|0.321	0.071	0.054	0.012	0.018|
42 (0.274)	|0.044	0.150	0.035	0.044	0.000|
24 (0.248)	|0.035	0.111	0.037	0.023	0.041|
Multiallelic Dprime: 0.460
BLOCK 181.  MARKERS: 791 792 793 794 795 796
411211 (0.401)	|0.281	0.108	0.013|
411213 (0.329)	|0.202	0.125	0.003|
233421 (0.125)	|0.073	0.047	0.005|
431211 (0.077)	|0.061	0.016	0.000|
433421 (0.059)	|0.041	0.018	0.000|
Multiallelic Dprime: 0.132
BLOCK 182.  MARKERS: 799 800
23 (0.663)	|0.218	0.338	0.107|
41 (0.313)	|0.254	0.036	0.023|
43 (0.023)	|0.019	0.004	0.000|
Multiallelic Dprime: 0.633
BLOCK 183.  MARKERS: 801 802
42 (0.496)	|0.314	0.105	0.078|
44 (0.374)	|0.240	0.066	0.068|
22 (0.130)	|0.083	0.020	0.027|
Multiallelic Dprime: 0.039
BLOCK 184.  MARKERS: 805 806
32 (0.637)	|0.576	0.009	0.052|
12 (0.191)	|0.000	0.185	0.000|
34 (0.172)	|0.098	0.000	0.074|
Multiallelic Dprime: 0.701
BLOCK 185.  MARKERS: 807 808 809
331 (0.673)	|0.298	0.273	0.103|
113 (0.194)	|0.134	0.041	0.019|
333 (0.126)	|0.060	0.027	0.038|
Multiallelic Dprime: 0.265
BLOCK 186.  MARKERS: 811 812
44 (0.495)	|0.252	0.204	0.039|
34 (0.343)	|0.195	0.101	0.047|
41 (0.162)	|0.088	0.037	0.036|
Multiallelic Dprime: 0.125
BLOCK 187.  MARKERS: 813 814
12 (0.535)	|0.335	0.198|
34 (0.343)	|0.210	0.130|
32 (0.123)	|0.029	0.091|
Multiallelic Dprime: 0.167
BLOCK 188.  MARKERS: 818 819 820 821
2213 (0.574)	|0.246	0.173	0.135	0.020|
3421 (0.419)	|0.215	0.110	0.084	0.011|
Multiallelic Dprime: 0.090
BLOCK 189.  MARKERS: 828 829 830
432 (0.464)	|0.181	0.175	0.089	0.012|
434 (0.283)	|0.072	0.063	0.133	0.010|
312 (0.221)	|0.186	0.020	0.016	0.000|
412 (0.032)	|0.004	0.028	0.000	0.000|
Multiallelic Dprime: 0.369
BLOCK 190.  MARKERS: 831 832 833
334 (0.443)	|0.200	0.098	0.135	0.011|
431 (0.285)	|0.126	0.133	0.025	0.000|
411 (0.238)	|0.049	0.153	0.036	0.000|
434 (0.022)	|0.016	0.000	0.006	0.000|
Multiallelic Dprime: 0.311
BLOCK 191.  MARKERS: 835 836 837
222 (0.399)	|0.248	0.151|
422 (0.385)	|0.283	0.102|
241 (0.203)	|0.150	0.052|
242 (0.011)	|0.010	0.001|
Multiallelic Dprime: 0.154
BLOCK 192.  MARKERS: 839 840
11 (0.690)	|0.252	0.357	0.081|
33 (0.307)	|0.213	0.057	0.037|
Multiallelic Dprime: 0.428
BLOCK 193.  MARKERS: 843 844
41 (0.465)	|0.248	0.154	0.062|
13 (0.416)	|0.198	0.142	0.075|
43 (0.119)	|0.084	0.009	0.025|
Multiallelic Dprime: 0.117
BLOCK 194.  MARKERS: 849 850
22 (0.530)	|0.167	0.126	0.163	0.069	0.004|
44 (0.306)	|0.089	0.086	0.039	0.078	0.006|
42 (0.162)	|0.055	0.072	0.019	0.012	0.002|
Multiallelic Dprime: 0.190
BLOCK 195.  MARKERS: 851 852 853 854 855 856
224322 (0.311)	|0.179	0.087	0.031	0.004	0.008|
224343 (0.283)	|0.133	0.116	0.023	0.002	0.006|
411242 (0.220)	|0.119	0.044	0.038	0.013	0.002|
224242 (0.161)	|0.068	0.059	0.019	0.000	0.002|
211242 (0.012)	|0.007	0.000	0.002	0.002	0.000|
Multiallelic Dprime: 0.148
BLOCK 196.  MARKERS: 858 859 860 861 862 863 864 865 866 867
2424321113 (0.517)	|0.271	0.220	0.027|
4242243332 (0.308)	|0.194	0.103	0.008|
2422321332 (0.113)	|0.068	0.038	0.008|
4242343332 (0.021)	|0.011	0.010	0.000|
4242241332 (0.019)	|0.012	0.006	0.002|
Multiallelic Dprime: 0.128
BLOCK 197.  MARKERS: 870 871
31 (0.567)	|0.374	0.188|
14 (0.384)	|0.230	0.149|
34 (0.047)	|0.025	0.022|
Multiallelic Dprime: 0.073
BLOCK 198.  MARKERS: 876 877 878 879 880
24223 (0.632)	|0.438	0.184|
41432 (0.359)	|0.266	0.089|
Multiallelic Dprime: 0.104
BLOCK 199.  MARKERS: 881 882
42 (0.710)	|0.650	0.054	0.006|
24 (0.274)	|0.160	0.108	0.007|
Multiallelic Dprime: 0.522
BLOCK 200.  MARKERS: 885 886
31 (0.824)	|0.528	0.112	0.086	0.084	0.015|
12 (0.164)	|0.088	0.016	0.041	0.018	0.000|
11 (0.012)	|0.010	0.000	0.000	0.002	0.000|
Multiallelic Dprime: 0.152
BLOCK 201.  MARKERS: 889 890 891 892 893 894 895
3221313 (0.623)	|0.598	0.025|
1433113 (0.128)	|0.006	0.122|
3233134 (0.126)	|0.000	0.126|
3233313 (0.104)	|0.002	0.102|
3233113 (0.015)	|0.007	0.008|
Multiallelic Dprime: 0.933
BLOCK 202.  MARKERS: 896 897
24 (0.614)	|0.591	0.016	0.005|
42 (0.386)	|0.026	0.294	0.059|
Multiallelic Dprime: 0.908
BLOCK 203.  MARKERS: 898 899 900
214 (0.617)	|0.598	0.020|
142 (0.311)	|0.210	0.100|
244 (0.064)	|0.061	0.003|
Multiallelic Dprime: 0.725
BLOCK 204.  MARKERS: 902 903 904
111 (0.873)	|0.679	0.117	0.075|
333 (0.124)	|0.102	0.010	0.013|
Multiallelic Dprime: 0.167
BLOCK 205.  MARKERS: 909 910
44 (0.783)	|0.642	0.132	0.008|
22 (0.127)	|0.021	0.101	0.005|
24 (0.088)	|0.000	0.018	0.070|
Multiallelic Dprime: 0.743
BLOCK 206.  MARKERS: 911 912
33 (0.663)	|0.662	0.002	0.000|
21 (0.253)	|0.006	0.124	0.123|
23 (0.083)	|0.000	0.042	0.041|
Multiallelic Dprime: 0.943
BLOCK 207.  MARKERS: 913 914
13 (0.665)	|0.358	0.207	0.099|
33 (0.172)	|0.103	0.048	0.020|
31 (0.164)	|0.081	0.056	0.025|
Multiallelic Dprime: 0.046
BLOCK 208.  MARKERS: 920 921
12 (0.542)	|0.483	0.059|
23 (0.311)	|0.166	0.145|
13 (0.143)	|0.073	0.071|
Multiallelic Dprime: 0.471
BLOCK 209.  MARKERS: 922 923 924
114 (0.726)	|0.642	0.070	0.001	0.000|
332 (0.274)	|0.000	0.076	0.130	0.067|
Multiallelic Dprime: 0.900
BLOCK 210.  MARKERS: 925 926 927 928
1331 (0.642)	|0.395	0.246|
3213 (0.146)	|0.068	0.078|
3233 (0.131)	|0.080	0.049|
3231 (0.068)	|0.051	0.017|
Multiallelic Dprime: 0.091
BLOCK 211.  MARKERS: 932 933 934
311 (0.602)	|0.027	0.249	0.253	0.070|
143 (0.397)	|0.355	0.025	0.011	0.005|
Multiallelic Dprime: 0.852
BLOCK 212.  MARKERS: 935 936 937 938 939 940 941
4232213 (0.381)	|0.154	0.138	0.090|
4432213 (0.274)	|0.110	0.075	0.089|
2414441 (0.264)	|0.115	0.110	0.038|
2414241 (0.076)	|0.021	0.021	0.034|
Multiallelic Dprime: 0.102
BLOCK 213.  MARKERS: 943 944
12 (0.404)	|0.267	0.137|
14 (0.345)	|0.343	0.002|
34 (0.252)	|0.247	0.004|
Multiallelic Dprime: 0.929
BLOCK 214.  MARKERS: 945 946 947
314 (0.856)	|0.546	0.104	0.164	0.018	0.019|
132 (0.143)	|0.007	0.117	0.003	0.013	0.000|
Multiallelic Dprime: 0.868
BLOCK 215.  MARKERS: 948 949 950 951 952
23213 (0.553)	|0.284	0.102	0.131	0.021	0.013|
41223 (0.220)	|0.048	0.123	0.033	0.009	0.005|
23411 (0.166)	|0.045	0.012	0.031	0.078	0.000|
41213 (0.030)	|0.022	0.009	0.000	0.000	0.000|
23211 (0.019)	|0.000	0.013	0.005	0.000	0.000|
Multiallelic Dprime: 0.386
BLOCK 216.  MARKERS: 956 957 958 959
3421 (0.400)	|0.258	0.025	0.113	0.002|
1221 (0.262)	|0.083	0.177	0.000	0.002|
3241 (0.202)	|0.017	0.004	0.049	0.133|
3243 (0.115)	|0.000	0.114	0.000	0.000|
3221 (0.020)	|0.020	0.000	0.000	0.000|
Multiallelic Dprime: 0.686
BLOCK 217.  MARKERS: 960 961 962
333 (0.378)	|0.147	0.101	0.068	0.062|
113 (0.324)	|0.168	0.067	0.022	0.065|
131 (0.163)	|0.042	0.084	0.027	0.011|
133 (0.135)	|0.023	0.041	0.061	0.009|
Multiallelic Dprime: 0.215
BLOCK 218.  MARKERS: 965 966 967
431 (0.380)	|0.378	0.000	0.000|
421 (0.292)	|0.039	0.256	0.000|
423 (0.178)	|0.002	0.000	0.175|
323 (0.148)	|0.146	0.000	0.002|
Multiallelic Dprime: 0.954
BLOCK 219.  MARKERS: 968 969
32 (0.566)	|0.216	0.212	0.052	0.063	0.014	0.002|
12 (0.257)	|0.072	0.075	0.049	0.040	0.004	0.008|
13 (0.178)	|0.068	0.030	0.052	0.013	0.006	0.001|
Multiallelic Dprime: 0.184
BLOCK 220.  MARKERS: 972 973 974 975 976 977 978 979 980 981
1442323213 (0.356)	|0.291	0.062|
2432121411 (0.314)	|0.187	0.127|
2432121211 (0.153)	|0.124	0.022|
2234141231 (0.115)	|0.100	0.018|
2434141231 (0.024)	|0.023	0.000|
2432121231 (0.012)	|0.011	0.000|
Multiallelic Dprime: 0.340
BLOCK 221.  MARKERS: 982 983
22 (0.754)	|0.305	0.307	0.143|
44 (0.237)	|0.155	0.008	0.074|
Multiallelic Dprime: 0.480
BLOCK 222.  MARKERS: 984 985
32 (0.460)	|0.375	0.081	0.005|
14 (0.315)	|0.048	0.267	0.000|
12 (0.225)	|0.101	0.118	0.007|
Multiallelic Dprime: 0.535
BLOCK 223.  MARKERS: 986 987
12 (0.524)	|0.358	0.125	0.025	0.009	0.008|
34 (0.465)	|0.237	0.137	0.069	0.008	0.012|
32 (0.011)	|0.000	0.006	0.003	0.002	0.000|
Multiallelic Dprime: 0.205
BLOCK 224.  MARKERS: 990 991 992 993 994
11413 (0.596)	|0.329	0.265|
33231 (0.267)	|0.172	0.096|
31413 (0.097)	|0.046	0.050|
31231 (0.019)	|0.010	0.009|
33413 (0.019)	|0.014	0.007|
Multiallelic Dprime: 0.104
BLOCK 225.  MARKERS: 1000 1001
12 (0.574)	|0.556	0.017	0.000|
31 (0.426)	|0.038	0.357	0.029|
Multiallelic Dprime: 0.927
BLOCK 226.  MARKERS: 1002 1003 1004
443 (0.594)	|0.212	0.244	0.115	0.018|
224 (0.374)	|0.138	0.104	0.120	0.011|
223 (0.029)	|0.018	0.002	0.004	0.002|
Multiallelic Dprime: 0.151
BLOCK 227.  MARKERS: 1010 1011 1012 1013
2341 (0.367)	|0.239	0.011	0.116	0.000|
4342 (0.351)	|0.321	0.008	0.003	0.022|
2121 (0.242)	|0.006	0.229	0.007	0.000|
2342 (0.033)	|0.015	0.015	0.000	0.003|
Multiallelic Dprime: 0.705
BLOCK 228.  MARKERS: 1014 1015 1016
131 (0.579)	|0.316	0.153	0.111|
333 (0.268)	|0.141	0.067	0.060|
113 (0.127)	|0.067	0.033	0.026|
133 (0.026)	|0.006	0.017	0.003|
Multiallelic Dprime: 0.045
BLOCK 229.  MARKERS: 1020 1021
31 (0.531)	|0.075	0.350	0.081	0.015|
33 (0.270)	|0.227	0.000	0.043	0.000|
13 (0.200)	|0.200	0.000	0.000	0.000|
Multiallelic Dprime: 0.827
BLOCK 230.  MARKERS: 1022 1023 1024 1025 1026
23414 (0.502)	|0.359	0.135	0.008|
43432 (0.350)	|0.302	0.046	0.002|
24214 (0.124)	|0.121	0.001	0.001|
23214 (0.015)	|0.012	0.003	0.000|
Multiallelic Dprime: 0.450
BLOCK 231.  MARKERS: 1028 1029
42 (0.798)	|0.430	0.239	0.121|
34 (0.190)	|0.070	0.065	0.056|
32 (0.011)	|0.004	0.003	0.004|
Multiallelic Dprime: 0.184
BLOCK 232.  MARKERS: 1030 1031
21 (0.504)	|0.153	0.248	0.094	0.005|
12 (0.307)	|0.194	0.080	0.013	0.014|
22 (0.180)	|0.128	0.004	0.038	0.010|
Multiallelic Dprime: 0.408
BLOCK 233.  MARKERS: 1032 1033 1034 1035 1036 1037
333242 (0.480)	|0.477	0.002|
211442 (0.332)	|0.236	0.097|
213424 (0.147)	|0.000	0.146|
213442 (0.031)	|0.018	0.012|
Multiallelic Dprime: 0.650
BLOCK 234.  MARKERS: 1038 1039
33 (0.730)	|0.383	0.278	0.048	0.022|
21 (0.268)	|0.016	0.024	0.109	0.120|
Multiallelic Dprime: 0.757
BLOCK 235.  MARKERS: 1040 1041 1042 1043
1423 (0.398)	|0.188	0.100	0.110|
1243 (0.301)	|0.114	0.175	0.012|
3441 (0.157)	|0.066	0.017	0.070|
1443 (0.144)	|0.071	0.039	0.033|
Multiallelic Dprime: 0.229
BLOCK 236.  MARKERS: 1044 1045
22 (0.440)	|0.222	0.203	0.001	0.000	0.001	0.002|
21 (0.330)	|0.000	0.005	0.000	0.189	0.104	0.021|
31 (0.225)	|0.000	0.006	0.213	0.000	0.000	0.000|
Multiallelic Dprime: 0.974
BLOCK 237.  MARKERS: 1046 1047 1048 1049 1050 1051 1052 1053
33412143 (0.224)	|0.079	0.075	0.067|
32132124 (0.216)	|0.065	0.083	0.067|
13112124 (0.214)	|0.062	0.069	0.082|
32114244 (0.190)	|0.075	0.058	0.057|
32112244 (0.106)	|0.044	0.027	0.035|
33112124 (0.023)	|0.010	0.006	0.007|
Multiallelic Dprime: 0.075
BLOCK 238.  MARKERS: 1057 1058
23 (0.351)	|0.198	0.070	0.066	0.006|
22 (0.326)	|0.214	0.049	0.057	0.003|
13 (0.323)	|0.112	0.104	0.094	0.005|
Multiallelic Dprime: 0.215
BLOCK 239.  MARKERS: 1065 1066 1067 1068 1069
21331 (0.523)	|0.520	0.000	0.000	0.003|
21313 (0.223)	|0.068	0.000	0.151	0.005|
33431 (0.216)	|0.000	0.212	0.000	0.000|
33331 (0.015)	|0.007	0.006	0.000	0.000|
Multiallelic Dprime: 0.912
BLOCK 240.  MARKERS: 1070 1071 1072 1073 1074 1075 1076
2242314 (0.603)	|0.414	0.177	0.011|
4244132 (0.225)	|0.016	0.046	0.164|
2124134 (0.152)	|0.040	0.051	0.061|
2224134 (0.010)	|0.000	0.004	0.006|
Multiallelic Dprime: 0.547
BLOCK 241.  MARKERS: 1077 1078
32 (0.473)	|0.442	0.031	0.000|
44 (0.282)	|0.193	0.000	0.089|
34 (0.245)	|0.000	0.226	0.020|
Multiallelic Dprime: 0.727
BLOCK 242.  MARKERS: 1079 1080
24 (0.636)	|0.520	0.052	0.063|
41 (0.256)	|0.126	0.093	0.033|
21 (0.109)	|0.053	0.026	0.028|
Multiallelic Dprime: 0.345
BLOCK 243.  MARKERS: 1084 1085 1086
133 (0.699)	|0.580	0.075	0.044|
211 (0.170)	|0.018	0.115	0.038|
111 (0.124)	|0.018	0.098	0.008|
Multiallelic Dprime: 0.705
BLOCK 244.  MARKERS: 1088 1089
33 (0.619)	|0.356	0.185	0.046	0.028|
11 (0.290)	|0.141	0.061	0.071	0.017|
13 (0.092)	|0.014	0.066	0.012	0.000|
Multiallelic Dprime: 0.214
BLOCK 245.  MARKERS: 1092 1093 1094 1095
1224 (0.510)	|0.484	0.022	0.004|
2423 (0.312)	|0.029	0.271	0.012|
2443 (0.129)	|0.003	0.005	0.120|
2223 (0.045)	|0.003	0.042	0.000|
Multiallelic Dprime: 0.869
BLOCK 246.  MARKERS: 1096 1097
33 (0.523)	|0.365	0.153	0.005|
13 (0.341)	|0.037	0.269	0.035|
12 (0.136)	|0.110	0.026	0.000|
Multiallelic Dprime: 0.530
BLOCK 247.  MARKERS: 1098 1099
41 (0.511)	|0.246	0.123	0.073	0.046	0.007|
24 (0.449)	|0.232	0.116	0.051	0.031	0.004|
21 (0.039)	|0.015	0.006	0.015	0.003	0.000|
Multiallelic Dprime: 0.062
BLOCK 248.  MARKERS: 1103 1104 1105 1106 1107 1108 1109 1110 1111
331313143 (0.490)	|0.233	0.122	0.069	0.035	0.015|
113333212 (0.245)	|0.094	0.116	0.021	0.001	0.000|
331431143 (0.139)	|0.082	0.027	0.018	0.007	0.000|
113333142 (0.081)	|0.043	0.026	0.003	0.000	0.000|
113333242 (0.011)	|0.000	0.010	0.000	0.000	0.000|
Multiallelic Dprime: 0.205
BLOCK 249.  MARKERS: 1114 1115 1116 1117 1118 1119 1120 1121 1122
343131442 (0.463)	|0.115	0.284	0.065|
131121124 (0.304)	|0.221	0.053	0.030|
141222144 (0.126)	|0.096	0.004	0.026|
143121124 (0.045)	|0.043	0.000	0.000|
131121144 (0.016)	|0.011	0.003	0.002|
Multiallelic Dprime: 0.521
BLOCK 250.  MARKERS: 1123 1124
14 (0.503)	|0.454	0.000	0.000	0.020	0.011	0.001|
12 (0.364)	|0.182	0.159	0.002	0.000	0.000	0.000|
34 (0.133)	|0.001	0.000	0.104	0.015	0.000	0.009|
Multiallelic Dprime: 0.724
BLOCK 251.  MARKERS: 1126 1127 1128 1129 1130 1131 1132 1133 1134 1135 1136 1137 1138 1139 1140
142421212213432 (0.633)	|0.387	0.213	0.033	0.008|
313221233421314 (0.163)	|0.130	0.017	0.008	0.002|
142443413221312 (0.104)	|0.081	0.022	0.003	0.000|
143421233221312 (0.035)	|0.024	0.004	0.007	0.000|
142421212221312 (0.012)	|0.002	0.009	0.000	0.000|
142443412213432 (0.011)	|0.003	0.005	0.000	0.000|
Multiallelic Dprime: 0.346
BLOCK 252.  MARKERS: 1143 1144 1145
414 (0.655)	|0.389	0.230	0.036|
232 (0.274)	|0.151	0.015	0.110|
212 (0.057)	|0.030	0.023	0.003|
412 (0.012)	|0.004	0.008	0.000|
Multiallelic Dprime: 0.292
BLOCK 253.  MARKERS: 1146 1147
24 (0.574)	|0.387	0.048	0.094	0.045|
44 (0.277)	|0.015	0.253	0.005	0.000|
22 (0.149)	|0.013	0.001	0.135	0.000|
Multiallelic Dprime: 0.771
BLOCK 254.  MARKERS: 1148 1149 1150
334 (0.414)	|0.142	0.249	0.019|
132 (0.301)	|0.251	0.034	0.016|
314 (0.233)	|0.016	0.035	0.176|
332 (0.047)	|0.010	0.033	0.003|
Multiallelic Dprime: 0.590
BLOCK 255.  MARKERS: 1151 1152 1153 1154 1155 1156
322314 (0.419)	|0.223	0.177	0.019|
144131 (0.349)	|0.254	0.092	0.004|
144334 (0.217)	|0.178	0.031	0.007|
Multiallelic Dprime: 0.295
BLOCK 256.  MARKERS: 1158 1159
44 (0.660)	|0.647	0.012|
32 (0.309)	|0.011	0.297|
34 (0.031)	|0.000	0.031|
Multiallelic Dprime: 0.949
BLOCK 257.  MARKERS: 1160 1161
21 (0.657)	|0.639	0.011	0.004	0.002|
14 (0.340)	|0.020	0.201	0.089	0.029|
Multiallelic Dprime: 0.924
BLOCK 258.  MARKERS: 1163 1164 1165 1166
1122 (0.662)	|0.362	0.170	0.115	0.011|
4244 (0.212)	|0.116	0.049	0.041	0.004|
4242 (0.093)	|0.038	0.025	0.025	0.003|
4142 (0.030)	|0.012	0.011	0.008	0.000|
Multiallelic Dprime: 0.066
BLOCK 259.  MARKERS: 1178 1179 1180 1181
3141 (0.530)	|0.348	0.152	0.031|
1321 (0.254)	|0.166	0.072	0.017|
3323 (0.188)	|0.093	0.083	0.013|
3321 (0.017)	|0.008	0.006	0.002|
Multiallelic Dprime: 0.109
BLOCK 260.  MARKERS: 1184 1185
23 (0.618)	|0.456	0.030	0.132|
42 (0.317)	|0.022	0.295	0.000|
43 (0.065)	|0.059	0.004	0.001|
Multiallelic Dprime: 0.792
BLOCK 261.  MARKERS: 1186 1187
42 (0.536)	|0.391	0.064	0.073	0.009|
22 (0.330)	|0.215	0.068	0.036	0.007|
43 (0.134)	|0.095	0.023	0.014	0.002|
Multiallelic Dprime: 0.096
BLOCK 262.  MARKERS: 1190 1191 1192 1193
4242 (0.701)	|0.313	0.178	0.084	0.125|
3212 (0.155)	|0.087	0.000	0.066	0.000|
4344 (0.122)	|0.005	0.116	0.001	0.000|
4342 (0.017)	|0.001	0.012	0.003	0.000|
Multiallelic Dprime: 0.436
BLOCK 263.  MARKERS: 1194 1195 1196
123 (0.406)	|0.190	0.128	0.073	0.015|
323 (0.311)	|0.157	0.049	0.060	0.045|
324 (0.153)	|0.087	0.033	0.027	0.004|
343 (0.125)	|0.061	0.037	0.012	0.014|
Multiallelic Dprime: 0.130
BLOCK 264.  MARKERS: 1202 1203 1204
124 (0.498)	|0.199	0.049	0.193	0.029	0.015|
324 (0.247)	|0.146	0.012	0.062	0.014	0.000|
342 (0.172)	|0.027	0.138	0.003	0.003	0.000|
322 (0.078)	|0.005	0.069	0.002	0.000	0.000|
Multiallelic Dprime: 0.474
BLOCK 265.  MARKERS: 1206 1207 1208 1209 1210 1211 1212 1213 1214 1215 1216 1217 1218
2234413111443 (0.373)	|0.198	0.000	0.164	0.009	0.004|
2432333313414 (0.269)	|0.000	0.257	0.000	0.000	0.000|
4224431333243 (0.266)	|0.246	0.000	0.008	0.000	0.011|
2234413111413 (0.049)	|0.000	0.016	0.000	0.031	0.000|
2224431333243 (0.015)	|0.015	0.000	0.000	0.000	0.000|
Multiallelic Dprime: 0.769
BLOCK 266.  MARKERS: 1220 1221 1222 1223 1224 1225
211313 (0.464)	|0.431	0.014	0.001	0.009	0.000|
132131 (0.278)	|0.022	0.249	0.001	0.002	0.000|
231333 (0.180)	|0.002	0.001	0.159	0.000	0.011|
231313 (0.039)	|0.037	0.000	0.000	0.002	0.000|
211333 (0.014)	|0.000	0.000	0.013	0.000	0.000|
Multiallelic Dprime: 0.910
BLOCK 267.  MARKERS: 1226 1227 1228 1229 1230 1231 1232
2232143 (0.505)	|0.298	0.156	0.047	0.007|
3414143 (0.266)	|0.110	0.016	0.121	0.017|
2434424 (0.182)	|0.091	0.078	0.013	0.000|
3232143 (0.014)	|0.012	0.002	0.000	0.000|
2434423 (0.011)	|0.007	0.003	0.002	0.000|
Multiallelic Dprime: 0.285
BLOCK 268.  MARKERS: 1234 1235 1236
231 (0.526)	|0.223	0.103	0.093	0.106|
433 (0.254)	|0.062	0.142	0.032	0.017|
413 (0.194)	|0.005	0.037	0.129	0.023|
233 (0.023)	|0.018	0.003	0.002	0.000|
Multiallelic Dprime: 0.410
BLOCK 269.  MARKERS: 1240 1241 1242
422 (0.307)	|0.119	0.125	0.055	0.002	0.005|
224 (0.286)	|0.146	0.059	0.073	0.010	0.000|
432 (0.257)	|0.106	0.094	0.055	0.003	0.002|
222 (0.146)	|0.058	0.036	0.047	0.001	0.005|
Multiallelic Dprime: 0.139
BLOCK 270.  MARKERS: 1248 1249 1250 1251 1252
22441 (0.427)	|0.291	0.117	0.019|
43222 (0.313)	|0.219	0.085	0.006|
23222 (0.228)	|0.143	0.073	0.011|
22222 (0.016)	|0.010	0.005	0.000|
42222 (0.012)	|0.012	0.000	0.000|
Multiallelic Dprime: 0.062
BLOCK 271.  MARKERS: 1257 1258
24 (0.681)	|0.612	0.016	0.055|
41 (0.278)	|0.000	0.179	0.098|
44 (0.036)	|0.001	0.016	0.019|
Multiallelic Dprime: 0.875
BLOCK 272.  MARKERS: 1259 1260
24 (0.618)	|0.440	0.118	0.059|
42 (0.210)	|0.087	0.076	0.047|
22 (0.172)	|0.149	0.008	0.015|
Multiallelic Dprime: 0.240
BLOCK 273.  MARKERS: 1261 1262
11 (0.676)	|0.284	0.247	0.085	0.022	0.016|
21 (0.202)	|0.088	0.078	0.023	0.004	0.001|
24 (0.122)	|0.058	0.048	0.014	0.000	0.000|
Multiallelic Dprime: 0.059
BLOCK 274.  MARKERS: 1263 1264 1265 1266 1267
14341 (0.430)	|0.420	0.002|
12213 (0.372)	|0.031	0.342|
34341 (0.121)	|0.120	0.000|
14313 (0.026)	|0.000	0.025|
14343 (0.017)	|0.000	0.016|
Multiallelic Dprime: 0.941
BLOCK 275.  MARKERS: 1268 1269 1270 1271
3143 (0.591)	|0.470	0.017	0.083	0.021|
1221 (0.397)	|0.012	0.362	0.022	0.000|
Multiallelic Dprime: 0.888
BLOCK 276.  MARKERS: 1273 1274 1275
211 (0.482)	|0.411	0.019	0.049	0.002	0.001	0.000	0.000|
433 (0.382)	|0.021	0.310	0.002	0.035	0.000	0.004	0.001|
213 (0.113)	|0.010	0.017	0.005	0.000	0.036	0.032	0.011|
233 (0.021)	|0.010	0.000	0.008	0.003	0.000	0.000	0.000|
Multiallelic Dprime: 0.829
BLOCK 277.  MARKERS: 1278 1279 1280 1281 1282 1283 1284
4331421 (0.453)	|0.420	0.031	0.002|
3114243 (0.346)	|0.012	0.295	0.036|
4331423 (0.064)	|0.040	0.012	0.012|
4334223 (0.040)	|0.000	0.003	0.035|
3134223 (0.038)	|0.001	0.011	0.025|
3134243 (0.037)	|0.010	0.000	0.026|
3331423 (0.011)	|0.008	0.001	0.000|
Multiallelic Dprime: 0.781
BLOCK 278.  MARKERS: 1285 1286 1287
231 (0.498)	|0.124	0.208	0.126	0.007	0.010	0.011|
243 (0.355)	|0.174	0.069	0.052	0.038	0.016	0.002|
143 (0.139)	|0.007	0.016	0.092	0.014	0.000	0.000|
Multiallelic Dprime: 0.364
BLOCK 279.  MARKERS: 1288 1289 1290 1291 1292 1293 1294
1443223 (0.307)	|0.267	0.034	0.006|
2222441 (0.293)	|0.237	0.050	0.006|
1242441 (0.271)	|0.212	0.045	0.014|
1242421 (0.059)	|0.054	0.003	0.000|
1443221 (0.026)	|0.017	0.008	0.000|
1242443 (0.015)	|0.013	0.001	0.000|
Multiallelic Dprime: 0.174
BLOCK 280.  MARKERS: 1298 1299
13 (0.826)	|0.353	0.455	0.015	0.003|
31 (0.146)	|0.135	0.002	0.000	0.010|
33 (0.028)	|0.000	0.000	0.028	0.000|
Multiallelic Dprime: 0.780
BLOCK 281.  MARKERS: 1300 1301 1302
143 (0.489)	|0.330	0.115	0.044|
321 (0.457)	|0.062	0.256	0.135|
123 (0.042)	|0.038	0.001	0.002|
323 (0.013)	|0.013	0.000	0.000|
Multiallelic Dprime: 0.526
BLOCK 282.  MARKERS: 1305 1306
42 (0.445)	|0.034	0.312	0.098|
43 (0.370)	|0.351	0.000	0.019|
22 (0.181)	|0.003	0.004	0.176|
Multiallelic Dprime: 0.823
BLOCK 283.  MARKERS: 1307 1308
12 (0.392)	|0.301	0.089	0.003|
31 (0.315)	|0.104	0.212	0.000|
32 (0.293)	|0.193	0.090	0.008|
Multiallelic Dprime: 0.363
BLOCK 284.  MARKERS: 1309 1310
21 (0.597)	|0.329	0.062	0.107	0.002	0.082	0.005|
13 (0.391)	|0.054	0.198	0.032	0.099	0.000	0.000|
23 (0.011)	|0.000	0.000	0.001	0.000	0.000	0.006|
Multiallelic Dprime: 0.662
BLOCK 285.  MARKERS: 1311 1312 1313 1314 1315 1316 1317 1318
12341243 (0.384)	|0.151	0.124	0.108|
12434421 (0.262)	|0.142	0.058	0.063|
12434221 (0.142)	|0.069	0.039	0.033|
34434221 (0.102)	|0.035	0.034	0.033|
12434241 (0.082)	|0.041	0.020	0.020|
32434421 (0.012)	|0.008	0.004	0.000|
Multiallelic Dprime: 0.116
BLOCK 286.  MARKERS: 1323 1324
21 (0.455)	|0.139	0.238	0.067	0.002	0.005|
41 (0.283)	|0.126	0.151	0.000	0.000	0.002|
24 (0.262)	|0.178	0.039	0.005	0.036	0.002|
Multiallelic Dprime: 0.348
BLOCK 287.  MARKERS: 1325 1326 1327 1328 1329
23213 (0.441)	|0.346	0.094	0.002|
32332 (0.428)	|0.328	0.094	0.006|
22233 (0.072)	|0.067	0.003	0.001|
22213 (0.039)	|0.025	0.000	0.013|
22332 (0.010)	|0.008	0.002	0.000|
Multiallelic Dprime: 0.115
BLOCK 288.  MARKERS: 1330 1331
21 (0.785)	|0.726	0.058	0.000	0.000|
44 (0.193)	|0.000	0.066	0.104	0.020|
41 (0.023)	|0.000	0.000	0.000	0.022|
Multiallelic Dprime: 0.923
BLOCK 289.  MARKERS: 1332 1333 1334
122 (0.726)	|0.354	0.347	0.021|
142 (0.125)	|0.071	0.043	0.011|
341 (0.103)	|0.076	0.019	0.008|
342 (0.042)	|0.022	0.008	0.012|
Multiallelic Dprime: 0.289
BLOCK 290.  MARKERS: 1337 1338 1339 1340
1114 (0.523)	|0.505	0.011	0.008|
3332 (0.422)	|0.044	0.376	0.001|
1134 (0.052)	|0.024	0.000	0.027|
Multiallelic Dprime: 0.877
BLOCK 291.  MARKERS: 1341 1342
12 (0.573)	|0.446	0.118	0.008|
31 (0.391)	|0.012	0.276	0.103|
11 (0.036)	|0.035	0.001	0.000|
Multiallelic Dprime: 0.716
BLOCK 292.  MARKERS: 1343 1344
11 (0.494)	|0.276	0.071	0.061	0.038	0.032|
41 (0.394)	|0.198	0.068	0.060	0.026	0.025|
44 (0.111)	|0.049	0.029	0.014	0.008	0.008|
Multiallelic Dprime: 0.072
BLOCK 293.  MARKERS: 1348 1349 1350 1351 1352 1353
414231 (0.521)	|0.237	0.103	0.139	0.016	0.016	0.010|
412312 (0.168)	|0.003	0.012	0.026	0.099	0.027	0.000|
334231 (0.136)	|0.016	0.074	0.044	0.001	0.000	0.000|
414232 (0.071)	|0.011	0.027	0.010	0.005	0.004	0.014|
414212 (0.065)	|0.005	0.026	0.008	0.016	0.010	0.000|
Multiallelic Dprime: 0.484
BLOCK 294.  MARKERS: 1357 1358 1359 1360 1361
41331 (0.275)	|0.089	0.181	0.006|
41111 (0.258)	|0.181	0.005	0.072|
11111 (0.239)	|0.232	0.004	0.003|
43314 (0.137)	|0.128	0.009	0.001|
41311 (0.062)	|0.045	0.014	0.003|
41131 (0.026)	|0.005	0.000	0.021|
Multiallelic Dprime: 0.599
BLOCK 295.  MARKERS: 1362 1363
31 (0.680)	|0.244	0.190	0.113	0.084	0.025	0.009|
33 (0.212)	|0.076	0.050	0.039	0.035	0.002	0.007|
41 (0.107)	|0.026	0.022	0.027	0.005	0.008	0.016|
Multiallelic Dprime: 0.115
BLOCK 296.  MARKERS: 1365 1366 1367 1368 1369 1370 1371 1372 1373 1374 1375
13233424214 (0.346)	|0.076	0.158	0.051	0.035	0.026|
11211324224 (0.263)	|0.186	0.027	0.005	0.037	0.007|
43231411423 (0.178)	|0.117	0.010	0.019	0.027	0.003|
11411324224 (0.124)	|0.057	0.015	0.046	0.004	0.002|
11231424224 (0.035)	|0.006	0.006	0.023	0.000	0.000|
43231411224 (0.031)	|0.005	0.000	0.018	0.007	0.000|
Multiallelic Dprime: 0.431
BLOCK 297.  MARKERS: 1376 1377 1378 1379
4212 (0.452)	|0.340	0.056	0.056|
4234 (0.217)	|0.025	0.121	0.072|
2432 (0.167)	|0.053	0.114	0.000|
4432 (0.119)	|0.036	0.025	0.058|
4232 (0.042)	|0.019	0.013	0.010|
Multiallelic Dprime: 0.484
BLOCK 298.  MARKERS: 1380 1381
24 (0.475)	|0.410	0.000	0.060	0.002|
31 (0.328)	|0.000	0.318	0.000	0.004|
21 (0.197)	|0.000	0.031	0.155	0.010|
Multiallelic Dprime: 0.888
BLOCK 299.  MARKERS: 1382 1383 1384 1385 1386
31334 (0.410)	|0.250	0.138	0.021|
23334 (0.348)	|0.218	0.119	0.010|
21122 (0.216)	|0.139	0.073	0.002|
21334 (0.016)	|0.011	0.005	0.000|
Multiallelic Dprime: 0.034
BLOCK 300.  MARKERS: 1390 1391
13 (0.629)	|0.324	0.173	0.099	0.029|
32 (0.337)	|0.168	0.111	0.037	0.021|
33 (0.033)	|0.017	0.007	0.003	0.005|
Multiallelic Dprime: 0.069
BLOCK 301.  MARKERS: 1394 1395 1396 1397 1398 1399
334121 (0.509)	|0.323	0.134	0.051|
334413 (0.290)	|0.165	0.088	0.037|
212111 (0.138)	|0.074	0.042	0.022|
334111 (0.055)	|0.028	0.019	0.009|
Multiallelic Dprime: 0.077
BLOCK 302.  MARKERS: 1412 1413 1414 1415
1123 (0.594)	|0.297	0.099	0.115	0.028	0.007	0.013	0.012	0.011|
3411 (0.285)	|0.102	0.122	0.034	0.010	0.005	0.005	0.002	0.000|
1121 (0.118)	|0.027	0.036	0.012	0.015	0.020	0.000	0.005	0.000|
Multiallelic Dprime: 0.286
BLOCK 303.  MARKERS: 1419 1420 1421 1422 1423 1424 1425 1426 1427 1428 1429 1430 1431 1432 1433
131313233142231 (0.429)	|0.037	0.232	0.099	0.061|
211411231322231 (0.257)	|0.109	0.025	0.119	0.003|
234433341124413 (0.161)	|0.141	0.014	0.000	0.005|
131313231142231 (0.051)	|0.004	0.003	0.002	0.042|
231313231142231 (0.032)	|0.003	0.000	0.000	0.028|
231413341122233 (0.019)	|0.001	0.018	0.000	0.000|
131411231322231 (0.018)	|0.004	0.000	0.015	0.000|
131413231122231 (0.013)	|0.003	0.002	0.002	0.006|
Multiallelic Dprime: 0.551
BLOCK 304.  MARKERS: 1434 1435 1436
331 (0.307)	|0.280	0.020	0.006|
311 (0.300)	|0.048	0.249	0.003|
332 (0.244)	|0.072	0.000	0.173|
131 (0.146)	|0.137	0.000	0.009|
Multiallelic Dprime: 0.785
BLOCK 305.  MARKERS: 1437 1438
21 (0.545)	|0.302	0.122	0.061	0.054|
41 (0.261)	|0.110	0.108	0.024	0.012|
24 (0.195)	|0.035	0.032	0.086	0.035|
Multiallelic Dprime: 0.270
BLOCK 306.  MARKERS: 1439 1440 1441 1442 1443
24344 (0.447)	|0.441	0.005	0.000	0.001|
12122 (0.263)	|0.002	0.247	0.000	0.013|
24322 (0.172)	|0.000	0.002	0.165	0.000|
24342 (0.101)	|0.003	0.016	0.019	0.061|
Multiallelic Dprime: 0.925
BLOCK 307.  MARKERS: 1444 1445 1446 1447
1433 (0.458)	|0.410	0.022	0.018	0.006|
1411 (0.276)	|0.010	0.216	0.035	0.015|
3211 (0.186)	|0.004	0.005	0.174	0.001|
1413 (0.077)	|0.001	0.003	0.004	0.068|
Multiallelic Dprime: 0.843
BLOCK 308.  MARKERS: 1449 1450 1451
142 (0.425)	|0.323	0.080	0.017|
343 (0.246)	|0.205	0.023	0.017|
123 (0.235)	|0.116	0.054	0.065|
143 (0.095)	|0.076	0.015	0.004|
Multiallelic Dprime: 0.281
BLOCK 309.  MARKERS: 1455 1456 1457
343 (0.721)	|0.414	0.003	0.104	0.062	0.060	0.042	0.018|
121 (0.171)	|0.000	0.160	0.000	0.000	0.000	0.000	0.000|
123 (0.103)	|0.100	0.000	0.000	0.004	0.000	0.000	0.000|
Multiallelic Dprime: 0.704
BLOCK 310.  MARKERS: 1458 1459 1460 1461 1462 1463 1464 1465 1466 1467 1468 1469
312431311242 (0.519)	|0.519	0.000	0.000|
343213133313 (0.165)	|0.000	0.000	0.165|
113211133313 (0.103)	|0.000	0.102	0.002|
312431311313 (0.064)	|0.000	0.066	0.000|
313211133313 (0.060)	|0.000	0.060	0.000|
113411133313 (0.042)	|0.000	0.000	0.043|
312431111342 (0.018)	|0.018	0.000	0.000|
Multiallelic Dprime: 0.998
BLOCK 311.  MARKERS: 1470 1471
12 (0.550)	|0.412	0.056	0.028	0.043	0.003|
34 (0.230)	|0.023	0.154	0.028	0.001	0.016|
14 (0.220)	|0.062	0.011	0.133	0.002	0.000|
Multiallelic Dprime: 0.629
BLOCK 312.  MARKERS: 1473 1474 1475 1476 1477 1478 1479 1480 1481 1482 1483 1484
323422414211 (0.498)	|0.450	0.023	0.018	0.000	0.000|
143123424213 (0.222)	|0.003	0.000	0.117	0.099	0.004|
121442223431 (0.188)	|0.003	0.144	0.000	0.000	0.040|
121442223211 (0.046)	|0.046	0.000	0.000	0.000	0.000|
143123424211 (0.019)	|0.006	0.009	0.000	0.000	0.004|
Multiallelic Dprime: 0.875
BLOCK 313.  MARKERS: 1486 1487 1488 1489
1413 (0.517)	|0.478	0.039	0.000	0.002|
3213 (0.180)	|0.037	0.133	0.010	0.000|
3233 (0.137)	|0.130	0.002	0.006	0.000|
3231 (0.102)	|0.025	0.050	0.010	0.018|
3413 (0.053)	|0.046	0.002	0.005	0.000|
Multiallelic Dprime: 0.702
BLOCK 314.  MARKERS: 1492 1493 1494
344 (0.719)	|0.620	0.024	0.053	0.005	0.013	0.000|
122 (0.229)	|0.045	0.117	0.057	0.000	0.000	0.010|
124 (0.032)	|0.000	0.003	0.023	0.000	0.000	0.000|
324 (0.020)	|0.000	0.007	0.000	0.011	0.000	0.002|
Multiallelic Dprime: 0.716
BLOCK 315.  MARKERS: 1495 1496 1497 1498 1499
24311 (0.663)	|0.461	0.083	0.121|
42121 (0.151)	|0.051	0.101	0.000|
44123 (0.133)	|0.033	0.099	0.000|
44121 (0.017)	|0.005	0.012	0.000|
24321 (0.013)	|0.002	0.011	0.000|
42111 (0.012)	|0.004	0.007	0.000|
Multiallelic Dprime: 0.582
BLOCK 316.  MARKERS: 1501 1502
11 (0.559)	|0.523	0.024	0.012|
13 (0.318)	|0.172	0.113	0.033|
31 (0.123)	|0.118	0.004	0.000|
Multiallelic Dprime: 0.682
BLOCK 317.  MARKERS: 1503 1504 1505
123 (0.815)	|0.463	0.337	0.012|
342 (0.142)	|0.066	0.074	0.001|
343 (0.044)	|0.025	0.013	0.007|
Multiallelic Dprime: 0.110
BLOCK 318.  MARKERS: 1509 1510
31 (0.555)	|0.354	0.069	0.031	0.098|
14 (0.424)	|0.047	0.257	0.115	0.001|
11 (0.020)	|0.003	0.002	0.011	0.000|
Multiallelic Dprime: 0.693
BLOCK 319.  MARKERS: 1513 1514 1515 1516 1517 1518 1519 1520
32333233 (0.401)	|0.314	0.021	0.064|
13111411 (0.328)	|0.221	0.074	0.031|
32313233 (0.159)	|0.084	0.065	0.007|
32313433 (0.099)	|0.046	0.010	0.042|
Multiallelic Dprime: 0.252
BLOCK 320.  MARKERS: 1522 1523 1524 1525 1526 1527 1528 1529 1530
331121121 (0.668)	|0.434	0.234|
111121121 (0.170)	|0.089	0.079|
333313344 (0.146)	|0.090	0.057|
Multiallelic Dprime: 0.090
BLOCK 321.  MARKERS: 1531 1532
21 (0.624)	|0.181	0.270	0.153	0.014|
43 (0.376)	|0.272	0.064	0.039	0.001|
Multiallelic Dprime: 0.490
BLOCK 322.  MARKERS: 1533 1534 1535 1536
2123 (0.453)	|0.419	0.014	0.016	0.000|
2142 (0.335)	|0.312	0.016	0.001	0.001|
4342 (0.192)	|0.075	0.101	0.010	0.002|
2143 (0.015)	|0.003	0.003	0.000	0.009|
Multiallelic Dprime: 0.634
BLOCK 323.  MARKERS: 1537 1538 1539 1540
1122 (0.814)	|0.429	0.191	0.090	0.071	0.020|
3444 (0.134)	|0.034	0.047	0.034	0.015	0.001|
3122 (0.028)	|0.005	0.002	0.018	0.003	0.000|
3124 (0.012)	|0.000	0.008	0.000	0.000	0.000|
Multiallelic Dprime: 0.338
BLOCK 324.  MARKERS: 1543 1544 1545 1546 1547
21113 (0.470)	|0.461	0.005	0.003|
32431 (0.258)	|0.000	0.254	0.000|
21413 (0.143)	|0.001	0.000	0.141|
32433 (0.089)	|0.086	0.004	0.000|
32113 (0.020)	|0.021	0.000	0.000|
Multiallelic Dprime: 0.969
BLOCK 325.  MARKERS: 1548 1549
41 (0.578)	|0.300	0.242	0.014	0.002	0.000|
13 (0.270)	|0.037	0.000	0.201	0.000	0.017|
11 (0.150)	|0.002	0.002	0.000	0.145	0.000|
Multiallelic Dprime: 0.878
BLOCK 326.  MARKERS: 1551 1552 1553 1554 1555 1556 1557 1558 1559 1560 1561 1562
132441424421 (0.342)	|0.107	0.067	0.164|
344442222143 (0.246)	|0.101	0.110	0.035|
334222224141 (0.216)	|0.102	0.101	0.014|
344441434121 (0.146)	|0.063	0.076	0.007|
144441424441 (0.018)	|0.006	0.011	0.000|
Multiallelic Dprime: 0.286
BLOCK 327.  MARKERS: 1563 1564
12 (0.395)	|0.275	0.036	0.083|
22 (0.377)	|0.077	0.298	0.002|
14 (0.228)	|0.000	0.001	0.226|
Multiallelic Dprime: 0.726
BLOCK 328.  MARKERS: 1565 1566
22 (0.353)	|0.134	0.180	0.039|
24 (0.337)	|0.255	0.059	0.023|
44 (0.310)	|0.055	0.049	0.206|
Multiallelic Dprime: 0.489
BLOCK 329.  MARKERS: 1569 1570
34 (0.441)	|0.362	0.057	0.021|
32 (0.290)	|0.007	0.280	0.005|
14 (0.268)	|0.046	0.000	0.223|
Multiallelic Dprime: 0.808
BLOCK 330.  MARKERS: 1571 1572
13 (0.415)	|0.312	0.094	0.008|
33 (0.337)	|0.051	0.283	0.003|
11 (0.248)	|0.020	0.005	0.224|
Multiallelic Dprime: 0.732
BLOCK 331.  MARKERS: 1573 1574
23 (0.383)	|0.107	0.156	0.104	0.015|
21 (0.382)	|0.221	0.087	0.074	0.000|
41 (0.234)	|0.203	0.020	0.008	0.000|
Multiallelic Dprime: 0.371
BLOCK 332.  MARKERS: 1576 1577 1578
133 (0.531)	|0.528	0.000	0.002|
111 (0.262)	|0.121	0.005	0.134|
311 (0.187)	|0.017	0.172	0.000|
113 (0.016)	|0.000	0.000	0.015|
Multiallelic Dprime: 0.843
BLOCK 333.  MARKERS: 1579 1580 1581
131 (0.667)	|0.299	0.144	0.113	0.112|
121 (0.178)	|0.034	0.051	0.084	0.008|
333 (0.152)	|0.024	0.067	0.006	0.055|
Multiallelic Dprime: 0.319
BLOCK 334.  MARKERS: 1582 1583 1584
243 (0.357)	|0.306	0.013	0.038|
241 (0.264)	|0.083	0.166	0.015|
221 (0.204)	|0.049	0.104	0.050|
341 (0.175)	|0.166	0.003	0.006|
Multiallelic Dprime: 0.605
BLOCK 335.  MARKERS: 1585 1586 1587
243 (0.603)	|0.280	0.090	0.105	0.128|
241 (0.287)	|0.102	0.123	0.048	0.010|
433 (0.109)	|0.009	0.098	0.001	0.000|
Multiallelic Dprime: 0.402
BLOCK 336.  MARKERS: 1588 1589 1590
224 (0.392)	|0.112	0.282|
222 (0.312)	|0.225	0.086|
122 (0.154)	|0.152	0.004|
242 (0.137)	|0.130	0.007|
Multiallelic Dprime: 0.577
BLOCK 337.  MARKERS: 1591 1592
21 (0.620)	|0.074	0.140	0.159	0.133	0.093|
43 (0.380)	|0.219	0.082	0.001	0.016	0.043|
Multiallelic Dprime: 0.482
BLOCK 338.  MARKERS: 1595 1596 1597 1598 1599 1600 1601 1602 1603
421111323 (0.291)	|0.222	0.026	0.035	0.006|
421132141 (0.221)	|0.025	0.084	0.104	0.007|
221311323 (0.161)	|0.013	0.012	0.003	0.133|
423132141 (0.152)	|0.023	0.128	0.002	0.000|
231111323 (0.135)	|0.091	0.014	0.024	0.005|
Multiallelic Dprime: 0.634
BLOCK 339.  MARKERS: 1605 1606 1607 1608 1609
14341 (0.387)	|0.052	0.335	0.000|
12341 (0.278)	|0.273	0.000	0.004|
32313 (0.178)	|0.018	0.013	0.148|
12141 (0.157)	|0.157	0.000	0.000|
Multiallelic Dprime: 0.901
BLOCK 340.  MARKERS: 1611 1612
32 (0.499)	|0.493	0.004|
14 (0.349)	|0.330	0.019|
34 (0.151)	|0.068	0.080|
Multiallelic Dprime: 0.734
BLOCK 341.  MARKERS: 1613 1614
22 (0.891)	|0.421	0.203	0.150	0.111	0.004|
41 (0.104)	|0.000	0.007	0.000	0.000	0.094|
Multiallelic Dprime: 0.926
BLOCK 342.  MARKERS: 1615 1616 1617 1618 1619 1620 1621 1622
33432342 (0.421)	|0.322	0.091	0.008|
33434342 (0.209)	|0.171	0.031	0.006|
13432342 (0.150)	|0.114	0.031	0.005|
33432124 (0.112)	|0.098	0.014	0.000|
34212342 (0.102)	|0.084	0.018	0.000|
Multiallelic Dprime: 0.142
BLOCK 343.  MARKERS: 1625 1626
23 (0.796)	|0.594	0.202|
41 (0.183)	|0.014	0.169|
43 (0.019)	|0.019	0.000|
Multiallelic Dprime: 0.771
BLOCK 344.  MARKERS: 1628 1629 1630
411 (0.627)	|0.201	0.374	0.052|
344 (0.373)	|0.271	0.008	0.092|
Multiallelic Dprime: 0.654
BLOCK 345.  MARKERS: 1631 1632
22 (0.470)	|0.372	0.091	0.004|
24 (0.385)	|0.320	0.033	0.028|
32 (0.144)	|0.131	0.013	0.000|
Multiallelic Dprime: 0.222
BLOCK 346.  MARKERS: 1633 1634 1635 1636
2111 (0.822)	|0.372	0.279	0.133	0.027|
4434 (0.137)	|0.013	0.012	0.089	0.018|
4131 (0.032)	|0.008	0.019	0.004	0.000|
Multiallelic Dprime: 0.537
BLOCK 347.  MARKERS: 1637 1638 1639 1640 1641 1642
424132 (0.395)	|0.327	0.051	0.016|
441414 (0.310)	|0.084	0.224	0.000|
124132 (0.232)	|0.151	0.077	0.000|
441132 (0.046)	|0.028	0.018	0.000|
Multiallelic Dprime: 0.460
BLOCK 348.  MARKERS: 1644 1645
33 (0.601)	|0.353	0.203	0.029	0.006|
41 (0.376)	|0.114	0.224	0.025	0.009|
31 (0.016)	|0.013	0.003	0.000	0.000|
Multiallelic Dprime: 0.307
BLOCK 349.  MARKERS: 1648 1649 1650 1651 1652 1653 1654
1412141 (0.482)	|0.445	0.029|
3234223 (0.431)	|0.034	0.398|
1414141 (0.056)	|0.052	0.004|
1414143 (0.015)	|0.014	0.001|
Multiallelic Dprime: 0.858
BLOCK 350.  MARKERS: 1655 1656 1657 1658 1659 1660
334223 (0.549)	|0.246	0.053	0.126	0.050	0.036	0.029|
112441 (0.444)	|0.175	0.139	0.061	0.016	0.014	0.016|
Multiallelic Dprime: 0.231
BLOCK 351.  MARKERS: 1661 1662 1663 1664 1665 1666 1667 1668 1669 1670
4134243124 (0.421)	|0.381	0.022	0.012	0.002|
4311421312 (0.197)	|0.069	0.045	0.082	0.000|
4134243114 (0.187)	|0.183	0.004	0.001	0.002|
3134243124 (0.067)	|0.045	0.019	0.004	0.000|
3134243114 (0.050)	|0.026	0.002	0.000	0.019|
4311223114 (0.047)	|0.006	0.040	0.000	0.000|
Multiallelic Dprime: 0.634
BLOCK 352.  MARKERS: 1672 1673 1674 1675 1676 1677
324311 (0.729)	|0.300	0.292	0.136|
434133 (0.139)	|0.119	0.020	0.000|
323311 (0.102)	|0.096	0.005	0.000|
424131 (0.024)	|0.000	0.024	0.000|
Multiallelic Dprime: 0.659
BLOCK 353.  MARKERS: 1678 1679
31 (0.520)	|0.372	0.117	0.020	0.009|
33 (0.341)	|0.052	0.205	0.062	0.020|
13 (0.137)	|0.040	0.093	0.003	0.001|
Multiallelic Dprime: 0.512
BLOCK 354.  MARKERS: 1681 1682 1683
242 (0.465)	|0.347	0.111	0.009|
323 (0.414)	|0.219	0.179	0.013|
243 (0.084)	|0.014	0.069	0.000|
223 (0.030)	|0.012	0.017	0.002|
Multiallelic Dprime: 0.288
BLOCK 355.  MARKERS: 1686 1687
23 (0.591)	|0.422	0.058	0.077	0.032|
41 (0.380)	|0.058	0.290	0.022	0.004|
21 (0.024)	|0.000	0.016	0.005	0.004|
Multiallelic Dprime: 0.663
BLOCK 356.  MARKERS: 1690 1691 1692 1693 1694
22242 (0.484)	|0.408	0.051	0.023|
44424 (0.366)	|0.131	0.156	0.079|
22422 (0.104)	|0.098	0.000	0.006|
22222 (0.038)	|0.006	0.008	0.025|
Multiallelic Dprime: 0.561
BLOCK 357.  MARKERS: 1697 1698
23 (0.647)	|0.279	0.199	0.074	0.075	0.013	0.004|
22 (0.216)	|0.023	0.037	0.126	0.016	0.005	0.009|
32 (0.137)	|0.010	0.067	0.031	0.021	0.006	0.000|
Multiallelic Dprime: 0.390
BLOCK 358.  MARKERS: 1699 1700 1701 1702 1703
31113 (0.311)	|0.294	0.018|
31133 (0.303)	|0.239	0.064|
22313 (0.231)	|0.227	0.003|
22311 (0.112)	|0.112	0.000|
32313 (0.024)	|0.023	0.001|
31313 (0.013)	|0.000	0.013|
Multiallelic Dprime: 0.613
BLOCK 359.  MARKERS: 1704 1705
13 (0.900)	|0.395	0.215	0.122	0.085	0.074|
41 (0.100)	|0.001	0.098	0.002	0.000	0.000|
Multiallelic Dprime: 0.956
BLOCK 360.  MARKERS: 1706 1707 1708 1709 1710 1711 1712
1434122 (0.396)	|0.286	0.111|
3134322 (0.313)	|0.154	0.159|
3412144 (0.123)	|0.004	0.120|
3412142 (0.085)	|0.060	0.025|
3434122 (0.074)	|0.073	0.001|
Multiallelic Dprime: 0.398
BLOCK 361.  MARKERS: 1713 1714
24 (0.581)	|0.083	0.385	0.112|
33 (0.419)	|0.365	0.052	0.002|
Multiallelic Dprime: 0.765
BLOCK 362.  MARKERS: 1715 1716
22 (0.447)	|0.271	0.114	0.039	0.024|
34 (0.437)	|0.267	0.100	0.052	0.018|
24 (0.114)	|0.050	0.043	0.010	0.011|
Multiallelic Dprime: 0.081
BLOCK 363.  MARKERS: 1718 1719 1720
224 (0.588)	|0.390	0.102	0.092|
244 (0.256)	|0.002	0.227	0.027|
423 (0.102)	|0.000	0.004	0.098|
424 (0.054)	|0.021	0.013	0.020|
Multiallelic Dprime: 0.679
BLOCK 364.  MARKERS: 1721 1722
21 (0.413)	|0.313	0.097	0.000|
14 (0.345)	|0.229	0.051	0.063|
24 (0.238)	|0.070	0.160	0.004|
Multiallelic Dprime: 0.390
BLOCK 365.  MARKERS: 1724 1725
23 (0.617)	|0.492	0.053	0.073|
42 (0.308)	|0.002	0.303	0.003|
22 (0.067)	|0.000	0.067	0.000|
Multiallelic Dprime: 0.975
BLOCK 366.  MARKERS: 1726 1727
34 (0.499)	|0.452	0.023	0.024|
12 (0.423)	|0.147	0.138	0.138|
32 (0.078)	|0.065	0.009	0.004|
Multiallelic Dprime: 0.689
BLOCK 367.  MARKERS: 1728 1729
14 (0.664)	|0.641	0.019	0.004|
34 (0.169)	|0.064	0.046	0.061|
32 (0.166)	|0.080	0.082	0.002|
Multiallelic Dprime: 0.714
BLOCK 368.  MARKERS: 1730 1731 1732
123 (0.784)	|0.736	0.034	0.015|
344 (0.147)	|0.111	0.017	0.019|
144 (0.066)	|0.009	0.055	0.002|
Multiallelic Dprime: 0.515
BLOCK 369.  MARKERS: 1736 1737 1738
114 (0.858)	|0.484	0.284	0.091|
332 (0.106)	|0.046	0.017	0.043|
132 (0.035)	|0.019	0.008	0.009|
Multiallelic Dprime: 0.263
BLOCK 370.  MARKERS: 1741 1742
23 (0.549)	|0.251	0.143	0.098	0.022	0.014	0.016|
21 (0.308)	|0.109	0.074	0.094	0.023	0.001	0.000|
43 (0.143)	|0.074	0.040	0.019	0.003	0.001	0.000|
Multiallelic Dprime: 0.140
BLOCK 371.  MARKERS: 1746 1747 1748 1749 1750 1751 1752 1753 1754 1755 1756
44142421134 (0.432)	|0.316	0.108	0.004|
22314233312 (0.255)	|0.170	0.085	0.000|
22142421134 (0.210)	|0.133	0.073	0.002|
22312423334 (0.048)	|0.030	0.016	0.002|
22314233332 (0.017)	|0.007	0.009	0.000|
22314233334 (0.016)	|0.010	0.002	0.004|
Multiallelic Dprime: 0.112
BLOCK 372.  MARKERS: 1757 1758 1759 1760 1761 1762 1763 1764 1765 1766 1767 1768 1769 1770
11214114332122 (0.675)	|0.366	0.190	0.111|
33433332414244 (0.304)	|0.104	0.076	0.124|
33433334414244 (0.012)	|0.002	0.005	0.005|
Multiallelic Dprime: 0.243
BLOCK 373.  MARKERS: 1772 1773 1774
241 (0.473)	|0.411	0.057|
332 (0.274)	|0.244	0.028|
231 (0.244)	|0.214	0.029|
Multiallelic Dprime: 0.050
BLOCK 374.  MARKERS: 1780 1781 1782 1783 1784
23312 (0.875)	|0.615	0.243	0.017|
41134 (0.116)	|0.014	0.102	0.000|
Multiallelic Dprime: 0.811
BLOCK 375.  MARKERS: 1785 1786
34 (0.633)	|0.413	0.154	0.065|
12 (0.350)	|0.191	0.037	0.119|
32 (0.017)	|0.010	0.000	0.007|
Multiallelic Dprime: 0.241
BLOCK 376.  MARKERS: 1787 1788 1789 1790 1791 1792 1793 1794 1795 1796
2312222332 (0.613)	|0.223	0.292	0.099|
2113322314 (0.191)	|0.165	0.024	0.000|
4133314114 (0.190)	|0.145	0.033	0.011|
Multiallelic Dprime: 0.612
BLOCK 377.  MARKERS: 1797 1798 1799
241 (0.537)	|0.505	0.032|
132 (0.348)	|0.332	0.016|
232 (0.111)	|0.040	0.071|
Multiallelic Dprime: 0.554
BLOCK 378.  MARKERS: 1801 1802
34 (0.880)	|0.488	0.365	0.022	0.002|
22 (0.119)	|0.003	0.037	0.063	0.016|
Multiallelic Dprime: 0.638
BLOCK 379.  MARKERS: 1804 1805 1806 1807
3114 (0.492)	|0.471	0.021|
2332 (0.402)	|0.036	0.366|
2334 (0.084)	|0.000	0.084|
3334 (0.018)	|0.018	0.000|
Multiallelic Dprime: 0.888
BLOCK 380.  MARKERS: 1808 1809
11 (0.525)	|0.378	0.007	0.087	0.027	0.013|
23 (0.475)	|0.107	0.362	0.004	0.000	0.000|
Multiallelic Dprime: 0.752
BLOCK 381.  MARKERS: 1811 1812 1813 1814 1815
11444 (0.485)	|0.390	0.039	0.007	0.023	0.022|
43222 (0.369)	|0.041	0.322	0.006	0.000	0.000|
13424 (0.091)	|0.022	0.002	0.055	0.009	0.000|
43224 (0.026)	|0.025	0.000	0.000	0.000	0.000|
41444 (0.014)	|0.011	0.000	0.000	0.002	0.000|
Multiallelic Dprime: 0.743
BLOCK 382.  MARKERS: 1816 1817 1818 1819 1820 1821 1822
2313321 (0.499)	|0.483	0.003	0.011	0.000|
4122233 (0.365)	|0.013	0.348	0.000	0.001|
2122233 (0.072)	|0.002	0.000	0.071	0.000|
2113333 (0.035)	|0.000	0.000	0.036	0.000|
2313323 (0.022)	|0.003	0.000	0.002	0.018|
Multiallelic Dprime: 0.948
BLOCK 383.  MARKERS: 1823 1824 1825 1826 1827
24242 (0.506)	|0.470	0.001	0.035|
43232 (0.353)	|0.000	0.353	0.000|
23434 (0.120)	|0.000	0.000	0.118|
23232 (0.021)	|0.018	0.003	0.000|
Multiallelic Dprime: 0.940
BLOCK 384.  MARKERS: 1828 1829 1830
121 (0.490)	|0.236	0.219	0.028	0.003|
123 (0.353)	|0.202	0.000	0.150	0.003|
341 (0.154)	|0.070	0.003	0.010	0.071|
Multiallelic Dprime: 0.459
BLOCK 385.  MARKERS: 1831 1832 1833
432 (0.509)	|0.275	0.119	0.116|
443 (0.225)	|0.114	0.090	0.020|
232 (0.187)	|0.099	0.078	0.011|
433 (0.076)	|0.028	0.028	0.021|
Multiallelic Dprime: 0.161
BLOCK 386.  MARKERS: 1836 1837
23 (0.517)	|0.323	0.014	0.151	0.000	0.003	0.011	0.016|
41 (0.315)	|0.061	0.171	0.001	0.000	0.056	0.015	0.002|
43 (0.168)	|0.000	0.000	0.001	0.151	0.000	0.012	0.000|
Multiallelic Dprime: 0.811
BLOCK 387.  MARKERS: 1838 1839 1840 1841 1842 1843
113133 (0.384)	|0.273	0.112|
111311 (0.184)	|0.174	0.010|
111331 (0.154)	|0.020	0.133|
331333 (0.151)	|0.012	0.136|
113333 (0.059)	|0.004	0.056|
111333 (0.036)	|0.008	0.030|
113131 (0.018)	|0.002	0.014|
Multiallelic Dprime: 0.658
BLOCK 388.  MARKERS: 1845 1846
24 (0.504)	|0.296	0.190	0.018|
42 (0.492)	|0.342	0.125	0.025|
Multiallelic Dprime: 0.167
BLOCK 389.  MARKERS: 1849 1850
33 (0.642)	|0.302	0.041	0.197	0.093|
11 (0.316)	|0.015	0.229	0.024	0.044|
13 (0.043)	|0.010	0.000	0.033	0.000|
Multiallelic Dprime: 0.615
BLOCK 390.  MARKERS: 1851 1852 1853 1854 1855
34114 (0.328)	|0.274	0.043	0.009|
12334 (0.268)	|0.242	0.025	0.001|
34312 (0.256)	|0.241	0.012	0.003|
34314 (0.137)	|0.073	0.059	0.004|
Multiallelic Dprime: 0.322
BLOCK 391.  MARKERS: 1856 1857
31 (0.839)	|0.818	0.021|
13 (0.140)	|0.004	0.133|
33 (0.017)	|0.010	0.005|
Multiallelic Dprime: 0.892
BLOCK 392.  MARKERS: 1858 1859
21 (0.836)	|0.826	0.010|
33 (0.159)	|0.062	0.096|
Multiallelic Dprime: 0.890
BLOCK 393.  MARKERS: 1861 1862
42 (0.891)	|0.372	0.221	0.178	0.116|
24 (0.109)	|0.033	0.051	0.019	0.007|
Multiallelic Dprime: 0.263
BLOCK 394.  MARKERS: 1864 1865 1866 1867 1868
33223 (0.405)	|0.369	0.021	0.014|
24143 (0.273)	|0.012	0.161	0.100|
24223 (0.196)	|0.186	0.005	0.005|
33221 (0.123)	|0.123	0.000	0.000|
Multiallelic Dprime: 0.820
BLOCK 395.  MARKERS: 1870 1871 1872
424 (0.690)	|0.518	0.145	0.028|
422 (0.189)	|0.168	0.021	0.000|
242 (0.120)	|0.075	0.040	0.006|
Multiallelic Dprime: 0.192
BLOCK 396.  MARKERS: 1873 1874
11 (0.761)	|0.467	0.284	0.007|
33 (0.206)	|0.006	0.000	0.200|
13 (0.034)	|0.010	0.000	0.023|
Multiallelic Dprime: 0.919
BLOCK 397.  MARKERS: 1875 1876
42 (0.478)	|0.273	0.158	0.042	0.005|
43 (0.283)	|0.161	0.098	0.022	0.002|
22 (0.235)	|0.094	0.087	0.047	0.006|
Multiallelic Dprime: 0.106
BLOCK 398.  MARKERS: 1880 1881 1882 1883
4334 (0.530)	|0.346	0.119	0.065|
4324 (0.344)	|0.075	0.250	0.019|
1132 (0.113)	|0.005	0.071	0.038|
1334 (0.014)	|0.012	0.002	0.000|
Multiallelic Dprime: 0.494
BLOCK 399.  MARKERS: 1888 1889
21 (0.440)	|0.321	0.119|
23 (0.440)	|0.348	0.088|
41 (0.120)	|0.094	0.025|
Multiallelic Dprime: 0.126
BLOCK 400.  MARKERS: 1891 1892 1893
313 (0.764)	|0.546	0.051	0.168|
131 (0.232)	|0.056	0.168	0.007|
Multiallelic Dprime: 0.659
BLOCK 401.  MARKERS: 1894 1895
33 (0.602)	|0.511	0.024	0.049	0.008|
43 (0.223)	|0.058	0.067	0.095	0.001|
32 (0.175)	|0.016	0.152	0.007	0.003|
Multiallelic Dprime: 0.648
BLOCK 402.  MARKERS: 1896 1897 1898
244 (0.585)	|0.355	0.118	0.062	0.051|
432 (0.243)	|0.060	0.102	0.044	0.034|
242 (0.152)	|0.082	0.021	0.031	0.017|
232 (0.013)	|0.011	0.000	0.000	0.000|
Multiallelic Dprime: 0.253
BLOCK 403.  MARKERS: 1905 1906 1907
111 (0.513)	|0.198	0.207	0.108|
333 (0.241)	|0.128	0.089	0.021|
133 (0.138)	|0.096	0.016	0.023|
131 (0.102)	|0.029	0.042	0.031|
Multiallelic Dprime: 0.205
BLOCK 404.  MARKERS: 1914 1915 1916 1917
4342 (0.452)	|0.363	0.076	0.000	0.015|
2123 (0.353)	|0.064	0.291	0.000	0.000|
4343 (0.188)	|0.057	0.003	0.127	0.000|
Multiallelic Dprime: 0.675
BLOCK 405.  MARKERS: 1919 1920 1921 1922
4213 (0.485)	|0.365	0.114	0.007|
4421 (0.374)	|0.272	0.099	0.002|
3213 (0.127)	|0.108	0.015	0.003|
4211 (0.015)	|0.008	0.007	0.000|
Multiallelic Dprime: 0.088
BLOCK 406.  MARKERS: 1924 1925
22 (0.753)	|0.433	0.310	0.005|
44 (0.235)	|0.127	0.103	0.005|
24 (0.012)	|0.006	0.005	0.000|
Multiallelic Dprime: 0.047
BLOCK 407.  MARKERS: 1926 1927
11 (0.566)	|0.269	0.092	0.092	0.113|
34 (0.419)	|0.060	0.178	0.114	0.068|
14 (0.010)	|0.004	0.004	0.000	0.002|
Multiallelic Dprime: 0.365
BLOCK 408.  MARKERS: 1929 1930 1931
113 (0.333)	|0.331	0.000	0.000	0.000	0.000	0.001|
123 (0.274)	|0.247	0.006	0.002	0.000	0.010	0.008|
223 (0.210)	|0.000	0.000	0.154	0.053	0.000	0.000|
111 (0.183)	|0.000	0.179	0.000	0.000	0.000	0.000|
Multiallelic Dprime: 0.949
BLOCK 409.  MARKERS: 1932 1933 1934 1935 1936 1937 1938 1939
32442141 (0.578)	|0.536	0.000	0.044|
14211323 (0.187)	|0.109	0.000	0.079|
14412341 (0.156)	|0.002	0.154	0.000|
34442141 (0.054)	|0.000	0.053	0.000|
14442141 (0.011)	|0.010	0.000	0.000|
32412341 (0.011)	|0.008	0.002	0.000|
Multiallelic Dprime: 0.741
BLOCK 410.  MARKERS: 1940 1941
23 (0.667)	|0.370	0.162	0.136|
22 (0.208)	|0.084	0.108	0.014|
33 (0.125)	|0.062	0.012	0.051|
Multiallelic Dprime: 0.183
BLOCK 411.  MARKERS: 1942 1943
22 (0.516)	|0.389	0.064	0.064|
24 (0.281)	|0.133	0.084	0.065|
42 (0.201)	|0.026	0.137	0.038|
Multiallelic Dprime: 0.382
BLOCK 412.  MARKERS: 1944 1945
33 (0.548)	|0.387	0.076	0.086|
43 (0.284)	|0.075	0.199	0.011|
41 (0.166)	|0.033	0.128	0.006|
Multiallelic Dprime: 0.564
BLOCK 413.  MARKERS: 1947 1948
14 (0.494)	|0.059	0.199	0.206	0.031|
44 (0.402)	|0.270	0.083	0.046	0.003|
42 (0.103)	|0.024	0.006	0.016	0.057|
Multiallelic Dprime: 0.523
BLOCK 414.  MARKERS: 1950 1951 1952
224 (0.353)	|0.034	0.282	0.036|
422 (0.288)	|0.218	0.059	0.012|
442 (0.268)	|0.241	0.023	0.000|
222 (0.091)	|0.004	0.002	0.085|
Multiallelic Dprime: 0.694
BLOCK 415.  MARKERS: 1953 1954
42 (0.497)	|0.139	0.220	0.122	0.014|
41 (0.365)	|0.123	0.088	0.149	0.003|
11 (0.133)	|0.075	0.011	0.043	0.003|
Multiallelic Dprime: 0.232
BLOCK 416.  MARKERS: 1957 1958 1959 1960
3332 (0.337)	|0.277	0.050|
1332 (0.319)	|0.308	0.010|
3114 (0.317)	|0.237	0.077|
3334 (0.020)	|0.017	0.003|
Multiallelic Dprime: 0.375
BLOCK 417.  MARKERS: 1961 1962 1963 1964 1965
31231 (0.843)	|0.370	0.469|
23423 (0.140)	|0.134	0.006|
Multiallelic Dprime: 0.910
BLOCK 418.  MARKERS: 1966 1967
21 (0.503)	|0.040	0.283	0.172|
43 (0.493)	|0.415	0.048	0.011|
Multiallelic Dprime: 0.795
BLOCK 419.  MARKERS: 1969 1970 1971 1972 1973 1974 1975 1976
13324321 (0.454)	|0.449	0.005|
33121143 (0.332)	|0.323	0.007|
31144321 (0.183)	|0.063	0.120|
Multiallelic Dprime: 0.888
BLOCK 420.  MARKERS: 1977 1978
32 (0.856)	|0.376	0.242	0.043	0.113	0.033	0.012	0.011|
14 (0.135)	|0.003	0.000	0.127	0.000	0.000	0.000	0.000|
Multiallelic Dprime: 0.971
BLOCK 421.  MARKERS: 1980 1981 1982 1983 1984 1985 1986 1987 1988 1989 1990 1991 1992 1993 1994 1995 1996 1997 1998 1999 2000 2001 2002 2003
332222221221224222233234 (0.381)	|0.243	0.088	0.053|
332222221221224224233234 (0.243)	|0.152	0.076	0.014|
143413444421224222241234 (0.175)	|0.113	0.044	0.019|
132222221443142142443413 (0.113)	|0.081	0.015	0.018|
332222221221224222243234 (0.033)	|0.025	0.008	0.000|
333413444421224222241234 (0.012)	|0.003	0.007	0.002|
133222221443142142443413 (0.011)	|0.006	0.002	0.004|
Multiallelic Dprime: 0.090
BLOCK 422.  MARKERS: 2012 2013
44 (0.636)	|0.615	0.020|
31 (0.248)	|0.165	0.082|
41 (0.115)	|0.020	0.089|
Multiallelic Dprime: 0.681
BLOCK 423.  MARKERS: 2015 2016
41 (0.800)	|0.442	0.199	0.065	0.081|
33 (0.191)	|0.019	0.025	0.089	0.050|
Multiallelic Dprime: 0.572
BLOCK 424.  MARKERS: 2020 2021 2022 2023 2024 2025 2026 2027
44123122 (0.466)	|0.403	0.060	0.004|
44122322 (0.224)	|0.007	0.118	0.098|
24333344 (0.156)	|0.003	0.148	0.004|
42122322 (0.133)	|0.033	0.055	0.045|
Multiallelic Dprime: 0.689
BLOCK 425.  MARKERS: 2028 2029
13 (0.458)	|0.284	0.174|
31 (0.388)	|0.369	0.019|
33 (0.154)	|0.119	0.035|
Multiallelic Dprime: 0.561
BLOCK 426.  MARKERS: 2031 2032
13 (0.771)	|0.423	0.217	0.000	0.106	0.023	0.000|
21 (0.228)	|0.000	0.000	0.208	0.000	0.000	0.019|
Multiallelic Dprime: 1.000
BLOCK 427.  MARKERS: 2033 2034 2035 2036 2037 2038 2039
4213423 (0.423)	|0.233	0.054	0.107	0.024|
2233423 (0.217)	|0.035	0.151	0.016	0.014|
2414221 (0.207)	|0.085	0.009	0.017	0.096|
2214241 (0.105)	|0.073	0.010	0.018	0.000|
2213423 (0.023)	|0.006	0.017	0.000	0.000|
2414241 (0.019)	|0.016	0.000	0.000	0.003|
Multiallelic Dprime: 0.452
BLOCK 428.  MARKERS: 2042 2043 2044 2045 2046 2047 2048
2233213 (0.454)	|0.451	0.000	0.003	0.000|
2221431 (0.241)	|0.010	0.212	0.000	0.018|
4221431 (0.156)	|0.150	0.002	0.002	0.002|
2433213 (0.138)	|0.004	0.000	0.131	0.000|
Multiallelic Dprime: 0.959
BLOCK 429.  MARKERS: 2049 2050 2051 2052 2053
32432 (0.624)	|0.474	0.012	0.137|
14124 (0.215)	|0.058	0.152	0.004|
32434 (0.137)	|0.115	0.017	0.005|
14134 (0.022)	|0.006	0.013	0.003|
Multiallelic Dprime: 0.533
BLOCK 430.  MARKERS: 2054 2055
34 (0.657)	|0.233	0.424|
14 (0.194)	|0.188	0.005|
32 (0.149)	|0.101	0.047|
Multiallelic Dprime: 0.681
BLOCK 431.  MARKERS: 2056 2057
11 (0.522)	|0.084	0.209	0.151	0.078|
34 (0.476)	|0.256	0.131	0.079	0.010|
Multiallelic Dprime: 0.377
BLOCK 432.  MARKERS: 2060 2061 2062 2063 2064 2065
142344 (0.340)	|0.255	0.076	0.008|
133344 (0.339)	|0.178	0.065	0.096|
333122 (0.230)	|0.206	0.017	0.007|
333344 (0.088)	|0.067	0.002	0.019|
Multiallelic Dprime: 0.367
BLOCK 433.  MARKERS: 2067 2068 2069 2070
4212 (0.706)	|0.270	0.337	0.095	0.005|
4214 (0.161)	|0.153	0.002	0.002	0.003|
1432 (0.131)	|0.021	0.080	0.019	0.011|
Multiallelic Dprime: 0.427
BLOCK 434.  MARKERS: 2071 2072 2073
121 (0.443)	|0.440	0.004|
224 (0.420)	|0.073	0.348|
131 (0.116)	|0.087	0.029|
124 (0.020)	|0.014	0.006|
Multiallelic Dprime: 0.826
BLOCK 435.  MARKERS: 2074 2075
22 (0.614)	|0.107	0.283	0.190	0.025|
44 (0.386)	|0.268	0.026	0.058	0.032|
Multiallelic Dprime: 0.561
BLOCK 436.  MARKERS: 2076 2077 2078 2079 2080
34211 (0.377)	|0.077	0.126	0.163	0.010|
42233 (0.310)	|0.047	0.261	0.000	0.000|
34311 (0.248)	|0.227	0.001	0.017	0.000|
42211 (0.057)	|0.056	0.000	0.001	0.000|
Multiallelic Dprime: 0.669
BLOCK 437.  MARKERS: 2082 2083 2084 2085 2086
11143 (0.407)	|0.175	0.055	0.099	0.079|
42143 (0.397)	|0.184	0.065	0.094	0.055|
11411 (0.182)	|0.039	0.094	0.013	0.034|
11413 (0.010)	|0.006	0.000	0.003	0.000|
Multiallelic Dprime: 0.191
BLOCK 438.  MARKERS: 2089 2090 2091 2092 2093 2094
434413 (0.402)	|0.373	0.030	0.002|
413221 (0.215)	|0.109	0.000	0.106|
213211 (0.211)	|0.203	0.006	0.000|
413211 (0.168)	|0.093	0.076	0.000|
Multiallelic Dprime: 0.617
BLOCK 439.  MARKERS: 2095 2096
13 (0.780)	|0.436	0.251	0.021	0.071|
33 (0.112)	|0.069	0.013	0.006	0.023|
31 (0.108)	|0.009	0.002	0.097	0.000|
Multiallelic Dprime: 0.494
BLOCK 440.  MARKERS: 2097 2098 2099 2100 2101 2102
121421 (0.514)	|0.445	0.063	0.003	0.002|
123122 (0.265)	|0.007	0.216	0.000	0.042|
343142 (0.126)	|0.003	0.000	0.122	0.000|
123421 (0.094)	|0.005	0.029	0.000	0.061|
Multiallelic Dprime: 0.824
BLOCK 441.  MARKERS: 2104 2105 2106 2107 2108 2109 2110
4132222 (0.460)	|0.128	0.098	0.120	0.085	0.013|
4122123 (0.308)	|0.154	0.061	0.022	0.023	0.045|
4231242 (0.127)	|0.113	0.007	0.002	0.000	0.004|
2131242 (0.105)	|0.041	0.042	0.017	0.003	0.002|
Multiallelic Dprime: 0.360
BLOCK 442.  MARKERS: 2112 2113 2114 2115 2116
33121 (0.435)	|0.422	0.003	0.003	0.000|
34123 (0.210)	|0.002	0.164	0.039	0.003|
13421 (0.162)	|0.011	0.000	0.151	0.000|
34133 (0.111)	|0.000	0.001	0.000	0.108|
33123 (0.065)	|0.000	0.063	0.002	0.000|
Multiallelic Dprime: 0.911
BLOCK 443.  MARKERS: 2117 2118 2119 2120 2121 2122 2123
3112113 (0.437)	|0.414	0.018	0.007|
3332113 (0.234)	|0.087	0.147	0.000|
1334331 (0.206)	|0.177	0.020	0.006|
3334331 (0.112)	|0.009	0.009	0.094|
Multiallelic Dprime: 0.712
BLOCK 444.  MARKERS: 2124 2125 2126
424 (0.692)	|0.269	0.236	0.047	0.118	0.007	0.002|
222 (0.192)	|0.003	0.003	0.171	0.000	0.000	0.013|
442 (0.111)	|0.004	0.005	0.002	0.000	0.100	0.000|
Multiallelic Dprime: 0.882
BLOCK 445.  MARKERS: 2128 2129 2130 2131 2132
44123 (0.275)	|0.155	0.119|
14123 (0.245)	|0.235	0.011|
41341 (0.218)	|0.057	0.160|
44141 (0.118)	|0.001	0.118|
44121 (0.109)	|0.110	0.000|
41343 (0.016)	|0.000	0.016|
Multiallelic Dprime: 0.591
BLOCK 446.  MARKERS: 2133 2134
23 (0.570)	|0.453	0.117	0.000|
42 (0.426)	|0.011	0.180	0.236|
Multiallelic Dprime: 0.769
BLOCK 447.  MARKERS: 2135 2136
42 (0.464)	|0.149	0.311	0.002	0.001|
44 (0.298)	|0.254	0.037	0.007	0.000|
14 (0.238)	|0.005	0.004	0.118	0.110|
Multiallelic Dprime: 0.725
BLOCK 448.  MARKERS: 2137 2138 2139 2140 2141
14331 (0.409)	|0.305	0.100	0.003|
24331 (0.351)	|0.299	0.045	0.009|
12331 (0.127)	|0.123	0.005	0.000|
14123 (0.112)	|0.020	0.000	0.092|
Multiallelic Dprime: 0.409
BLOCK 449.  MARKERS: 2142 2143
34 (0.746)	|0.353	0.102	0.000	0.110	0.093	0.061	0.024|
14 (0.149)	|0.000	0.001	0.130	0.000	0.006	0.005	0.003|
12 (0.103)	|0.003	0.100	0.000	0.000	0.000	0.000	0.001|
Multiallelic Dprime: 0.821
BLOCK 450.  MARKERS: 2144 2145 2146 2147 2148 2149
131122 (0.355)	|0.114	0.201	0.036	0.003|
131323 (0.203)	|0.133	0.038	0.025	0.005|
111143 (0.132)	|0.085	0.041	0.000	0.005|
331123 (0.111)	|0.075	0.018	0.017	0.000|
132123 (0.098)	|0.076	0.006	0.012	0.004|
111123 (0.065)	|0.050	0.005	0.009	0.001|
131123 (0.028)	|0.019	0.004	0.006	0.000|
Multiallelic Dprime: 0.360
BLOCK 451.  MARKERS: 2150 2151 2152 2153 2154
44332 (0.559)	|0.016	0.321	0.050	0.111	0.006	0.028	0.017|
23114 (0.313)	|0.301	0.003	0.000	0.000	0.003	0.000	0.000|
44114 (0.105)	|0.006	0.005	0.066	0.000	0.028	0.000	0.000|
43114 (0.019)	|0.014	0.004	0.000	0.000	0.001	0.000	0.000|
Multiallelic Dprime: 0.878
BLOCK 452.  MARKERS: 2156 2157 2158 2159 2160 2161 2162 2163 2164 2165 2166 2167
313334321124 (0.338)	|0.012	0.321	0.004	0.000|
134132442324 (0.333)	|0.274	0.006	0.048	0.000|
334134341142 (0.117)	|0.003	0.000	0.111	0.000|
134112442324 (0.114)	|0.000	0.000	0.112	0.000|
134132341124 (0.038)	|0.037	0.000	0.000	0.000|
334132341124 (0.028)	|0.010	0.017	0.001	0.000|
334134341122 (0.018)	|0.000	0.001	0.000	0.015|
Multiallelic Dprime: 0.867
BLOCK 453.  MARKERS: 2168 2169 2170 2171
2411 (0.348)	|0.173	0.160	0.014|
2211 (0.346)	|0.018	0.157	0.167|
1433 (0.277)	|0.243	0.022	0.010|
2433 (0.020)	|0.019	0.000	0.000|
Multiallelic Dprime: 0.546
BLOCK 454.  MARKERS: 2172 2173 2174 2175 2176 2177
341313 (0.454)	|0.014	0.245	0.031	0.133	0.005	0.012|
341333 (0.342)	|0.278	0.012	0.013	0.017	0.014	0.000|
224111 (0.192)	|0.006	0.005	0.159	0.009	0.010	0.000|
Multiallelic Dprime: 0.815
BLOCK 455.  MARKERS: 2178 2179 2180 2181 2182 2183 2184
2142224 (0.300)	|0.230	0.017	0.054|
2141442 (0.265)	|0.211	0.034	0.019|
1112442 (0.206)	|0.122	0.011	0.074|
2341442 (0.160)	|0.038	0.115	0.006|
2142442 (0.030)	|0.020	0.000	0.010|
2142444 (0.013)	|0.013	0.000	0.000|
Multiallelic Dprime: 0.401
BLOCK 456.  MARKERS: 2185 2186
41 (0.649)	|0.349	0.189	0.111|
31 (0.183)	|0.087	0.044	0.052|
34 (0.168)	|0.106	0.030	0.032|
Multiallelic Dprime: 0.108
BLOCK 457.  MARKERS: 2189 2190
12 (0.542)	|0.337	0.036	0.031	0.118	0.009|
14 (0.263)	|0.025	0.162	0.038	0.006	0.027|
32 (0.195)	|0.022	0.012	0.096	0.013	0.051|
Multiallelic Dprime: 0.660
BLOCK 458.  MARKERS: 2192 2193 2194 2195 2196 2197
132314 (0.384)	|0.180	0.124	0.043	0.032|
112434 (0.210)	|0.069	0.075	0.013	0.051|
211412 (0.165)	|0.032	0.071	0.043	0.019|
212412 (0.136)	|0.035	0.013	0.082	0.005|
132414 (0.087)	|0.038	0.029	0.010	0.011|
Multiallelic Dprime: 0.244
BLOCK 459.  MARKERS: 2202 2203 2204 2205 2206
44322 (0.354)	|0.340	0.014	0.000|
14342 (0.320)	|0.135	0.179	0.006|
44144 (0.195)	|0.002	0.000	0.192|
13342 (0.122)	|0.029	0.091	0.002|
Multiallelic Dprime: 0.730
BLOCK 460.  MARKERS: 2207 2208
21 (0.521)	|0.476	0.000	0.008	0.023	0.002	0.000|
24 (0.287)	|0.030	0.000	0.150	0.050	0.057	0.000|
11 (0.193)	|0.000	0.182	0.000	0.000	0.000	0.018|
Multiallelic Dprime: 0.893
BLOCK 461.  MARKERS: 2209 2210 2211 2212 2213 2214
314433 (0.507)	|0.358	0.081	0.045	0.014|
121423 (0.182)	|0.029	0.117	0.004	0.026|
314131 (0.157)	|0.041	0.067	0.039	0.006|
321423 (0.073)	|0.059	0.004	0.000	0.003|
321433 (0.058)	|0.010	0.006	0.037	0.008|
114433 (0.016)	|0.011	0.005	0.000	0.001|
Multiallelic Dprime: 0.479
BLOCK 462.  MARKERS: 2218 2219 2220 2221 2222 2223
112244 (0.510)	|0.278	0.021	0.152	0.016	0.005	0.010	0.003	0.000	0.002|
334422 (0.280)	|0.009	0.147	0.002	0.001	0.055	0.056	0.000	0.000	0.000|
334442 (0.128)	|0.008	0.000	0.002	0.067	0.000	0.000	0.020	0.016	0.008|
134242 (0.059)	|0.000	0.000	0.000	0.056	0.002	0.000	0.000	0.000	0.000|
Multiallelic Dprime: 0.860
BLOCK 463.  MARKERS: 2224 2225 2226 2227 2228 2229 2230 2231 2232 2233 2234 2235 2236 2237 2238 2239 2240 2241 2242 2243 2244 2245 2246 2247
131431434342211343233313 (0.305)	|0.114	0.063	0.009	0.062	0.017	0.023	0.016|
331431434342211343233311 (0.168)	|0.081	0.060	0.013	0.003	0.009	0.000	0.000|
112113312224432224131321 (0.160)	|0.009	0.137	0.003	0.000	0.004	0.000	0.000|
112113312224432224111111 (0.142)	|0.136	0.002	0.000	0.000	0.002	0.000	0.000|
131431434342211343231311 (0.070)	|0.000	0.019	0.045	0.002	0.000	0.004	0.000|
131431434342211343233311 (0.068)	|0.008	0.012	0.041	0.001	0.003	0.000	0.000|
112113312224432224133311 (0.024)	|0.000	0.001	0.001	0.014	0.004	0.000	0.000|
112131434342211343233313 (0.016)	|0.000	0.004	0.013	0.000	0.000	0.000	0.000|
112113434342211343233313 (0.011)	|0.000	0.009	0.001	0.000	0.000	0.000	0.000|
Multiallelic Dprime: 0.554
BLOCK 464.  MARKERS: 2249 2250 2251 2252 2253 2254 2255 2256
33133123 (0.365)	|0.131	0.079	0.141	0.013|
11411343 (0.316)	|0.134	0.119	0.041	0.021|
11411341 (0.130)	|0.045	0.040	0.022	0.023|
11133123 (0.086)	|0.046	0.014	0.023	0.002|
13133323 (0.045)	|0.010	0.022	0.005	0.008|
11133323 (0.029)	|0.017	0.003	0.005	0.005|
11111323 (0.018)	|0.015	0.000	0.000	0.001|
Multiallelic Dprime: 0.231
BLOCK 465.  MARKERS: 2261 2262 2263 2264
3442 (0.401)	|0.048	0.350	0.002	0.000|
1134 (0.281)	|0.032	0.000	0.247	0.000|
3132 (0.239)	|0.230	0.005	0.003	0.000|
3134 (0.079)	|0.045	0.000	0.023	0.010|
Multiallelic Dprime: 0.851
BLOCK 466.  MARKERS: 2265 2266 2267
231 (0.361)	|0.045	0.090	0.223|
211 (0.348)	|0.141	0.209	0.001|
433 (0.276)	|0.276	0.000	0.000|
233 (0.011)	|0.011	0.000	0.000|
Multiallelic Dprime: 0.671
BLOCK 467.  MARKERS: 2268 2269
11 (0.476)	|0.367	0.094	0.009|
31 (0.300)	|0.226	0.070	0.004|
13 (0.224)	|0.129	0.092	0.002|
Multiallelic Dprime: 0.173
BLOCK 468.  MARKERS: 2274 2275 2276
424 (0.721)	|0.477	0.186	0.054|
342 (0.256)	|0.164	0.055	0.030|
444 (0.014)	|0.004	0.010	0.000|
Multiallelic Dprime: 0.051
BLOCK 469.  MARKERS: 2278 2279 2280 2281
2341 (0.651)	|0.622	0.030|
4123 (0.252)	|0.002	0.242|
4143 (0.086)	|0.086	0.000|
Multiallelic Dprime: 0.886
BLOCK 470.  MARKERS: 2282 2283
11 (0.717)	|0.619	0.000	0.098|
23 (0.276)	|0.003	0.205	0.068|
Multiallelic Dprime: 0.853
BLOCK 471.  MARKERS: 2284 2285
24 (0.623)	|0.414	0.024	0.143	0.034	0.006|
44 (0.206)	|0.031	0.141	0.006	0.005	0.022|
22 (0.171)	|0.045	0.000	0.012	0.099	0.010|
Multiallelic Dprime: 0.653
BLOCK 472.  MARKERS: 2286 2287 2288 2289 2290 2291 2292
2144333 (0.488)	|0.182	0.229	0.064	0.005	0.000|
3312113 (0.165)	|0.062	0.026	0.011	0.064	0.000|
3112111 (0.161)	|0.136	0.015	0.004	0.002	0.000|
3144333 (0.138)	|0.032	0.000	0.073	0.016	0.011|
3112113 (0.038)	|0.006	0.004	0.000	0.028	0.000|
Multiallelic Dprime: 0.472
BLOCK 473.  MARKERS: 2295 2296 2297 2298 2299 2300
214411 (0.422)	|0.386	0.036	0.002|
414431 (0.277)	|0.268	0.009	0.001|
214431 (0.154)	|0.068	0.082	0.001|
232233 (0.118)	|0.044	0.068	0.003|
214231 (0.011)	|0.003	0.000	0.009|
Multiallelic Dprime: 0.623
BLOCK 474.  MARKERS: 2302 2303
33 (0.780)	|0.583	0.167	0.028|
12 (0.199)	|0.054	0.143	0.000|
32 (0.017)	|0.002	0.015	0.000|
Multiallelic Dprime: 0.612
BLOCK 475.  MARKERS: 2304 2305
42 (0.641)	|0.224	0.303	0.102	0.013|
24 (0.326)	|0.244	0.032	0.038	0.002|
22 (0.030)	|0.004	0.007	0.018	0.000|
Multiallelic Dprime: 0.499
BLOCK 476.  MARKERS: 2307 2308 2309 2310 2311
42343 (0.477)	|0.278	0.194|
14213 (0.342)	|0.240	0.096|
42341 (0.157)	|0.109	0.047|
12213 (0.015)	|0.013	0.001|
Multiallelic Dprime: 0.175
BLOCK 477.  MARKERS: 2312 2313 2314 2315 2316
14133 (0.646)	|0.463	0.097	0.060	0.015	0.007|
33314 (0.343)	|0.222	0.070	0.037	0.006	0.005|
Multiallelic Dprime: 0.086
BLOCK 478.  MARKERS: 2318 2319 2320 2321
2123 (0.693)	|0.589	0.066	0.006	0.010|
2321 (0.170)	|0.012	0.156	0.000	0.000|
4343 (0.098)	|0.019	0.000	0.073	0.004|
4323 (0.022)	|0.022	0.000	0.000	0.000|
2323 (0.012)	|0.007	0.005	0.000	0.000|
Multiallelic Dprime: 0.731
BLOCK 479.  MARKERS: 2322 2323 2324 2325 2326 2327 2328 2329 2330 2331
1123334441 (0.648)	|0.338	0.141	0.168|
3443111212 (0.230)	|0.067	0.150	0.012|
1141334412 (0.080)	|0.066	0.006	0.007|
1141334442 (0.014)	|0.014	0.000	0.000|
Multiallelic Dprime: 0.368
BLOCK 480.  MARKERS: 2332 2333 2334 2335 2336 2337 2338 2339 2340 2341
2314341312 (0.490)	|0.323	0.160	0.007|
4314321312 (0.311)	|0.034	0.116	0.162|
2121122134 (0.191)	|0.053	0.121	0.016|
Multiallelic Dprime: 0.467
BLOCK 481.  MARKERS: 2342 2343
22 (0.410)	|0.282	0.081	0.032	0.015	0.000|
42 (0.399)	|0.141	0.136	0.079	0.020	0.022|
24 (0.190)	|0.158	0.020	0.007	0.004	0.000|
Multiallelic Dprime: 0.371
BLOCK 482.  MARKERS: 2345 2346 2347 2348 2349
32322 (0.581)	|0.562	0.000	0.000	0.000	0.000	0.001	0.014|
14114 (0.237)	|0.000	0.187	0.000	0.025	0.000	0.000	0.000|
12112 (0.118)	|0.002	0.000	0.106	0.001	0.000	0.000	0.000|
12322 (0.039)	|0.022	0.000	0.000	0.000	0.000	0.016	0.000|
32112 (0.023)	|0.000	0.000	0.007	0.000	0.016	0.000	0.000|
Multiallelic Dprime: 0.945
BLOCK 483.  MARKERS: 2350 2351 2352 2353 2354 2355 2356 2357 2358 2359
3233221131 (0.586)	|0.571	0.012	0.003	0.000|
1214242111 (0.193)	|0.004	0.142	0.000	0.037|
1433421333 (0.113)	|0.000	0.000	0.106	0.000|
1233221131 (0.023)	|0.022	0.000	0.001	0.000|
1433421331 (0.016)	|0.016	0.000	0.000	0.000|
3433221131 (0.015)	|0.002	0.000	0.000	0.012|
1233421133 (0.014)	|0.000	0.000	0.014	0.000|
Multiallelic Dprime: 0.940
BLOCK 484.  MARKERS: 2360 2361 2362 2363 2364 2365 2366 2367
41334213 (0.624)	|0.550	0.063	0.002	0.005	0.000|
23123331 (0.158)	|0.000	0.126	0.000	0.032	0.000|
43324233 (0.140)	|0.016	0.000	0.124	0.000	0.000|
23123333 (0.059)	|0.002	0.030	0.000	0.006	0.018|
Multiallelic Dprime: 0.855
BLOCK 485.  MARKERS: 2368 2369 2370 2371
2214 (0.579)	|0.292	0.125	0.153	0.010|
3132 (0.220)	|0.011	0.020	0.051	0.140|
2234 (0.133)	|0.020	0.102	0.011	0.000|
3134 (0.044)	|0.042	0.000	0.002	0.000|
2134 (0.019)	|0.018	0.002	0.000	0.000|
Multiallelic Dprime: 0.522
BLOCK 486.  MARKERS: 2372 2373 2374
141 (0.383)	|0.320	0.061	0.003|
121 (0.246)	|0.000	0.019	0.226|
143 (0.218)	|0.189	0.029	0.000|
321 (0.152)	|0.000	0.153	0.000|
Multiallelic Dprime: 0.790
BLOCK 487.  MARKERS: 2375 2376
13 (0.509)	|0.457	0.029	0.018	0.002|
12 (0.262)	|0.073	0.165	0.002	0.019|
32 (0.229)	|0.181	0.018	0.030	0.001|
Multiallelic Dprime: 0.586
BLOCK 488.  MARKERS: 2378 2379 2380
321 (0.712)	|0.517	0.194|
133 (0.211)	|0.152	0.060|
123 (0.050)	|0.019	0.031|
323 (0.023)	|0.004	0.019|
Multiallelic Dprime: 0.138
BLOCK 489.  MARKERS: 2381 2382 2383
141 (0.696)	|0.686	0.002	0.007|
224 (0.302)	|0.066	0.132	0.102|
Multiallelic Dprime: 0.948
BLOCK 490.  MARKERS: 2384 2385
24 (0.753)	|0.609	0.002	0.135	0.007|
23 (0.135)	|0.023	0.093	0.000	0.018|
43 (0.109)	|0.007	0.102	0.000	0.000|
Multiallelic Dprime: 0.852
BLOCK 491.  MARKERS: 2386 2387 2388
334 (0.643)	|0.548	0.095|
134 (0.197)	|0.167	0.030|
312 (0.135)	|0.113	0.022|
314 (0.025)	|0.022	0.003|
Multiallelic Dprime: 0.018
BLOCK 492.  MARKERS: 2389 2390
34 (0.850)	|0.622	0.109	0.119|
21 (0.150)	|0.133	0.017	0.000|
Multiallelic Dprime: 0.531
BLOCK 493.  MARKERS: 2393 2394
44 (0.754)	|0.576	0.140	0.011	0.013	0.012|
14 (0.126)	|0.028	0.064	0.030	0.000	0.003|
12 (0.119)	|0.017	0.098	0.000	0.003	0.000|
Multiallelic Dprime: 0.634
BLOCK 494.  MARKERS: 2397 2398 2399 2400 2401
44123 (0.621)	|0.616	0.006	0.000|
22341 (0.302)	|0.011	0.209	0.082|
44143 (0.040)	|0.000	0.000	0.041|
42341 (0.016)	|0.000	0.000	0.016|
44121 (0.015)	|0.011	0.004	0.000|
Multiallelic Dprime: 0.934
BLOCK 495.  MARKERS: 2402 2403
33 (0.638)	|0.637	0.000	0.000|
11 (0.218)	|0.082	0.139	0.000|
13 (0.144)	|0.113	0.008	0.018|
Multiallelic Dprime: 0.839
BLOCK 496.  MARKERS: 2404 2405
22 (0.831)	|0.532	0.294|
34 (0.147)	|0.004	0.144|
24 (0.018)	|0.005	0.014|
Multiallelic Dprime: 0.908
BLOCK 497.  MARKERS: 2410 2411
41 (0.540)	|0.469	0.071|
23 (0.455)	|0.202	0.246|
Multiallelic Dprime: 0.591
BLOCK 498.  MARKERS: 2413 2414
32 (0.676)	|0.346	0.143	0.075	0.106	0.008|
11 (0.317)	|0.069	0.067	0.102	0.065	0.013|
Multiallelic Dprime: 0.292
BLOCK 499.  MARKERS: 2417 2418 2419 2420 2421 2422 2423 2424 2425
431311132 (0.414)	|0.095	0.302	0.017|
133333312 (0.216)	|0.208	0.007	0.001|
411131132 (0.177)	|0.174	0.002	0.001|
131333314 (0.170)	|0.022	0.007	0.142|
431331132 (0.021)	|0.020	0.002	0.000|
Multiallelic Dprime: 0.814
BLOCK 500.  MARKERS: 2426 2427
13 (0.518)	|0.109	0.411|
11 (0.321)	|0.320	0.000|
33 (0.161)	|0.155	0.005|
Multiallelic Dprime: 0.974
BLOCK 501.  MARKERS: 2429 2430
34 (0.582)	|0.340	0.243|
12 (0.418)	|0.183	0.234|
Multiallelic Dprime: 0.160
BLOCK 502.  MARKERS: 2432 2433
11 (0.522)	|0.277	0.245	0.000	0.000	0.000|
34 (0.476)	|0.000	0.031	0.217	0.160	0.064|
Multiallelic Dprime: 0.935
BLOCK 503.  MARKERS: 2434 2435 2436 2437 2438
14122 (0.280)	|0.034	0.217	0.026|
11122 (0.275)	|0.187	0.055	0.035|
44322 (0.216)	|0.162	0.044	0.008|
14134 (0.160)	|0.005	0.007	0.149|
44122 (0.065)	|0.004	0.003	0.057|
Multiallelic Dprime: 0.648
BLOCK 504.  MARKERS: 2439 2440 2441
211 (0.394)	|0.043	0.002	0.180	0.164|
231 (0.326)	|0.260	0.001	0.063	0.000|
133 (0.276)	|0.002	0.261	0.013	0.000|
Multiallelic Dprime: 0.800
BLOCK 505.  MARKERS: 2442 2443 2444 2445 2446 2447
131243 (0.305)	|0.143	0.116	0.045|
111223 (0.268)	|0.009	0.252	0.005|
433241 (0.256)	|0.231	0.023	0.002|
431343 (0.165)	|0.047	0.015	0.102|
Multiallelic Dprime: 0.571
BLOCK 506.  MARKERS: 2448 2449 2450 2451 2452 2453 2454 2455
13422432 (0.437)	|0.146	0.285	0.000|
21221212 (0.406)	|0.403	0.004	0.000|
21242211 (0.153)	|0.000	0.000	0.151|
Multiallelic Dprime: 0.839
BLOCK 507.  MARKERS: 2457 2458 2459 2460
2313 (0.551)	|0.041	0.303	0.149	0.056|
2132 (0.286)	|0.270	0.004	0.011	0.000|
1132 (0.154)	|0.056	0.018	0.076	0.003|
Multiallelic Dprime: 0.690
BLOCK 508.  MARKERS: 2461 2462 2463 2464
3431 (0.371)	|0.234	0.033	0.067	0.036|
2212 (0.327)	|0.112	0.139	0.059	0.011|
3231 (0.237)	|0.036	0.108	0.048	0.042|
3232 (0.059)	|0.009	0.015	0.034	0.000|
Multiallelic Dprime: 0.325
BLOCK 509.  MARKERS: 2466 2467 2468 2469 2470
31331 (0.389)	|0.187	0.203|
12113 (0.298)	|0.263	0.035|
31333 (0.208)	|0.122	0.085|
32113 (0.090)	|0.024	0.066|
Multiallelic Dprime: 0.351
BLOCK 510.  MARKERS: 2471 2472 2473
312 (0.601)	|0.302	0.249	0.009	0.008	0.003	0.016|
131 (0.397)	|0.018	0.018	0.187	0.093	0.065	0.000|
Multiallelic Dprime: 0.872
BLOCK 511.  MARKERS: 2474 2475 2476 2477 2478 2479 2480 2481
13124213 (0.321)	|0.111	0.000	0.208|
32144433 (0.269)	|0.001	0.263	0.004|
33341433 (0.199)	|0.183	0.000	0.015|
33341432 (0.099)	|0.098	0.000	0.000|
13144433 (0.067)	|0.000	0.065	0.000|
13124233 (0.015)	|0.007	0.009	0.000|
Multiallelic Dprime: 0.829
BLOCK 512.  MARKERS: 2482 2483
42 (0.428)	|0.276	0.043	0.107|
22 (0.345)	|0.281	0.064	0.000|
41 (0.228)	|0.213	0.016	0.000|
Multiallelic Dprime: 0.442
BLOCK 513.  MARKERS: 2485 2486
12 (0.769)	|0.432	0.262	0.072|
32 (0.123)	|0.014	0.037	0.073|
34 (0.107)	|0.012	0.003	0.090|
Multiallelic Dprime: 0.624
BLOCK 514.  MARKERS: 2488 2489 2490
414 (0.459)	|0.328	0.000	0.000	0.000	0.110	0.020	0.000|
412 (0.302)	|0.004	0.000	0.135	0.126	0.000	0.011	0.014|
242 (0.235)	|0.000	0.232	0.000	0.000	0.000	0.000	0.000|
Multiallelic Dprime: 0.975
BLOCK 515.  MARKERS: 2491 2492 2493 2494 2495 2496
212232 (0.334)	|0.256	0.018	0.035	0.024|
432232 (0.235)	|0.175	0.017	0.025	0.017|
214412 (0.136)	|0.035	0.042	0.060	0.000|
214212 (0.124)	|0.069	0.046	0.010	0.000|
212234 (0.111)	|0.108	0.005	0.000	0.000|
212212 (0.032)	|0.014	0.013	0.004	0.000|
214432 (0.013)	|0.012	0.000	0.000	0.000|
Multiallelic Dprime: 0.401
BLOCK 516.  MARKERS: 2501 2502 2503 2504 2505 2506 2507 2508
21211213 (0.679)	|0.650	0.000	0.000	0.024	0.000|
23422213 (0.141)	|0.000	0.139	0.000	0.000	0.000|
33221141 (0.137)	|0.000	0.000	0.112	0.000	0.022|
23411213 (0.042)	|0.000	0.000	0.000	0.042	0.000|
Multiallelic Dprime: 0.977
BLOCK 517.  MARKERS: 2509 2510 2511 2512 2513 2514
111133 (0.651)	|0.350	0.145	0.155|
243314 (0.140)	|0.090	0.024	0.026|
243334 (0.114)	|0.036	0.061	0.017|
211134 (0.066)	|0.020	0.019	0.027|
241134 (0.023)	|0.008	0.011	0.003|
Multiallelic Dprime: 0.180
BLOCK 518.  MARKERS: 2517 2518
23 (0.509)	|0.266	0.225	0.017|
22 (0.260)	|0.085	0.087	0.088|
42 (0.229)	|0.144	0.040	0.045|
Multiallelic Dprime: 0.263
BLOCK 519.  MARKERS: 2520 2521
31 (0.498)	|0.312	0.100	0.069	0.013	0.000	0.002|
33 (0.352)	|0.074	0.155	0.010	0.110	0.000	0.000|
13 (0.150)	|0.021	0.022	0.067	0.000	0.020	0.008|
Multiallelic Dprime: 0.498
BLOCK 520.  MARKERS: 2523 2524 2525 2526 2527 2528
132143 (0.404)	|0.269	0.104	0.014	0.007|
132343 (0.273)	|0.114	0.064	0.087	0.000|
313313 (0.143)	|0.118	0.017	0.002	0.000|
313314 (0.124)	|0.086	0.025	0.000	0.003|
332313 (0.020)	|0.012	0.000	0.008	0.000|
132313 (0.010)	|0.004	0.005	0.001	0.000|
Multiallelic Dprime: 0.306
BLOCK 521.  MARKERS: 2533 2534 2535 2536 2537 2538 2539 2540
44233121 (0.622)	|0.499	0.080	0.039|
24231224 (0.220)	|0.006	0.194	0.023|
42123141 (0.114)	|0.108	0.000	0.007|
24231221 (0.011)	|0.011	0.000	0.000|
Multiallelic Dprime: 0.602
BLOCK 522.  MARKERS: 2541 2542
12 (0.646)	|0.353	0.016	0.276	0.000|
34 (0.281)	|0.002	0.278	0.000	0.001|
32 (0.068)	|0.008	0.000	0.019	0.040|
Multiallelic Dprime: 0.898
BLOCK 523.  MARKERS: 2543 2544 2545 2546
2242 (0.364)	|0.333	0.028|
4224 (0.301)	|0.246	0.054|
2442 (0.295)	|0.283	0.012|
4222 (0.041)	|0.033	0.008|
Multiallelic Dprime: 0.370
BLOCK 524.  MARKERS: 2547 2548
24 (0.893)	|0.362	0.206	0.182	0.135|
12 (0.102)	|0.042	0.017	0.031	0.009|
Multiallelic Dprime: 0.149
BLOCK 525.  MARKERS: 2551 2552 2553 2554 2555 2556
344341 (0.403)	|0.287	0.098	0.019|
322321 (0.222)	|0.220	0.000	0.002|
444141 (0.214)	|0.124	0.003	0.087|
444143 (0.146)	|0.002	0.145	0.000|
Multiallelic Dprime: 0.525
BLOCK 526.  MARKERS: 2557 2558
32 (0.640)	|0.480	0.001	0.144	0.003	0.000|
34 (0.252)	|0.002	0.153	0.000	0.081	0.011|
14 (0.108)	|0.002	0.105	0.000	0.000	0.000|
Multiallelic Dprime: 0.950
BLOCK 527.  MARKERS: 2559 2560 2561 2562 2563 2564 2565
1131332 (0.482)	|0.368	0.115|
4311314 (0.258)	|0.172	0.086|
4314114 (0.143)	|0.144	0.000|
1111334 (0.083)	|0.000	0.083|
1111314 (0.012)	|0.012	0.000|
Multiallelic Dprime: 0.350
BLOCK 528.  MARKERS: 2566 2567
31 (0.706)	|0.681	0.023|
13 (0.294)	|0.094	0.198|
Multiallelic Dprime: 0.855
BLOCK 529.  MARKERS: 2568 2569 2570
112 (0.775)	|0.638	0.120	0.018|
233 (0.221)	|0.197	0.011	0.010|
Multiallelic Dprime: 0.436
BLOCK 530.  MARKERS: 2574 2575 2576
314 (0.837)	|0.634	0.177	0.023|
432 (0.130)	|0.003	0.000	0.127|
312 (0.027)	|0.017	0.009	0.002|
Multiallelic Dprime: 0.796
BLOCK 531.  MARKERS: 2577 2578
12 (0.654)	|0.558	0.087	0.007|
44 (0.188)	|0.115	0.048	0.025|
42 (0.155)	|0.025	0.123	0.005|
Multiallelic Dprime: 0.474
BLOCK 532.  MARKERS: 2580 2581
44 (0.701)	|0.393	0.288	0.021|
22 (0.259)	|0.113	0.144	0.002|
42 (0.037)	|0.014	0.020	0.003|
Multiallelic Dprime: 0.186
BLOCK 533.  MARKERS: 2583 2584
11 (0.520)	|0.476	0.040	0.003|
24 (0.455)	|0.000	0.344	0.108|
21 (0.025)	|0.000	0.012	0.012|
Multiallelic Dprime: 0.890
BLOCK 534.  MARKERS: 2585 2586
24 (0.476)	|0.427	0.048	0.000|
43 (0.396)	|0.065	0.154	0.179|
44 (0.122)	|0.109	0.000	0.013|
Multiallelic Dprime: 0.744
BLOCK 535.  MARKERS: 2588 2589
42 (0.604)	|0.576	0.017	0.012|
34 (0.202)	|0.202	0.000	0.000|
44 (0.191)	|0.014	0.176	0.001|
Multiallelic Dprime: 0.852
BLOCK 536.  MARKERS: 2590 2591
34 (0.794)	|0.201	0.325	0.266|
22 (0.193)	|0.183	0.000	0.009|
24 (0.013)	|0.000	0.000	0.014|
Multiallelic Dprime: 0.844
BLOCK 537.  MARKERS: 2592 2593
41 (0.384)	|0.376	0.000	0.009|
13 (0.325)	|0.099	0.222	0.004|
43 (0.289)	|0.261	0.027	0.000|
Multiallelic Dprime: 0.802
BLOCK 538.  MARKERS: 2594 2595
44 (0.738)	|0.598	0.130|
32 (0.249)	|0.158	0.091|
34 (0.013)	|0.009	0.004|
Multiallelic Dprime: 0.210
BLOCK 539.  MARKERS: 2597 2598
21 (0.765)	|0.651	0.114	0.000|
12 (0.225)	|0.142	0.000	0.082|
Multiallelic Dprime: 0.399
BLOCK 540.  MARKERS: 2601 2602
44 (0.803)	|0.437	0.350	0.016|
23 (0.114)	|0.004	0.002	0.107|
43 (0.083)	|0.011	0.021	0.050|
Multiallelic Dprime: 0.778
BLOCK 541.  MARKERS: 2603 2604
34 (0.453)	|0.415	0.038|
33 (0.373)	|0.132	0.240|
43 (0.173)	|0.163	0.010|
Multiallelic Dprime: 0.736
BLOCK 542.  MARKERS: 2605 2606 2607
232 (0.712)	|0.311	0.243	0.158|
414 (0.287)	|0.105	0.140	0.041|
Multiallelic Dprime: 0.172
BLOCK 543.  MARKERS: 2609 2610 2611 2612 2613 2614 2615 2616
32342244 (0.414)	|0.297	0.089	0.028|
32344244 (0.382)	|0.125	0.255	0.002|
41422422 (0.199)	|0.164	0.010	0.026|
Multiallelic Dprime: 0.464
BLOCK 544.  MARKERS: 2617 2618
34 (0.586)	|0.190	0.290	0.105|
12 (0.359)	|0.336	0.023	0.000|
32 (0.056)	|0.056	0.000	0.000|
Multiallelic Dprime: 0.868
BLOCK 545.  MARKERS: 2619 2620
21 (0.582)	|0.000	0.323	0.256|
22 (0.314)	|0.289	0.024	0.000|
12 (0.105)	|0.104	0.000	0.000|
Multiallelic Dprime: 0.926
BLOCK 546.  MARKERS: 2621 2622 2623
231 (0.393)	|0.247	0.118	0.018|
443 (0.347)	|0.073	0.238	0.034|
243 (0.257)	|0.166	0.051	0.039|
Multiallelic Dprime: 0.385
BLOCK 547.  MARKERS: 2625 2626 2627
412 (0.486)	|0.478	0.001	0.000	0.002|
234 (0.408)	|0.000	0.322	0.079	0.000|
232 (0.095)	|0.009	0.000	0.001	0.077|
Multiallelic Dprime: 0.982
BLOCK 548.  MARKERS: 2628 2629 2630 2631 2632 2633 2634
3413224 (0.488)	|0.369	0.047	0.072|
1131442 (0.331)	|0.177	0.138	0.016|
1433224 (0.080)	|0.058	0.009	0.014|
1133424 (0.079)	|0.026	0.023	0.030|
Multiallelic Dprime: 0.322
BLOCK 549.  MARKERS: 2637 2638
21 (0.649)	|0.563	0.013	0.070|
43 (0.221)	|0.003	0.218	0.000|
23 (0.131)	|0.000	0.073	0.058|
Multiallelic Dprime: 0.872
BLOCK 550.  MARKERS: 2640 2641
11 (0.567)	|0.463	0.104|
21 (0.303)	|0.285	0.018|
23 (0.127)	|0.111	0.016|
Multiallelic Dprime: 0.431
BLOCK 551.  MARKERS: 2643 2644
43 (0.861)	|0.409	0.396	0.054|
32 (0.139)	|0.039	0.011	0.088|
Multiallelic Dprime: 0.579
BLOCK 552.  MARKERS: 2645 2646 2647
143 (0.448)	|0.410	0.021	0.009	0.000|
331 (0.407)	|0.078	0.186	0.135	0.000|
131 (0.142)	|0.023	0.007	0.002	0.103|
Multiallelic Dprime: 0.796
BLOCK 553.  MARKERS: 2648 2649 2650 2651 2652 2653 2654
3433334 (0.513)	|0.265	0.132	0.115|
3411112 (0.214)	|0.129	0.049	0.036|
3233334 (0.146)	|0.079	0.034	0.032|
1233334 (0.104)	|0.050	0.026	0.028|
Multiallelic Dprime: 0.066
BLOCK 554.  MARKERS: 2655 2656 2657
232 (0.536)	|0.384	0.152|
432 (0.246)	|0.161	0.084|
241 (0.218)	|0.164	0.054|
Multiallelic Dprime: 0.063
BLOCK 555.  MARKERS: 2661 2662
14 (0.708)	|0.479	0.218	0.012|
32 (0.292)	|0.075	0.196	0.020|
Multiallelic Dprime: 0.495
BLOCK 556.  MARKERS: 2664 2665 2666
242 (0.555)	|0.203	0.062	0.154	0.136|
421 (0.414)	|0.286	0.114	0.012	0.002|
422 (0.031)	|0.019	0.003	0.009	0.000|
Multiallelic Dprime: 0.517
BLOCK 557.  MARKERS: 2668 2669 2670
323 (0.509)	|0.464	0.045|
221 (0.178)	|0.153	0.024|
223 (0.175)	|0.151	0.023|
313 (0.139)	|0.097	0.041|
Multiallelic Dprime: 0.202
BLOCK 558.  MARKERS: 2672 2673 2674
111 (0.865)	|0.380	0.339	0.047	0.095|
334 (0.134)	|0.005	0.040	0.083	0.006|
Multiallelic Dprime: 0.566
BLOCK 559.  MARKERS: 2675 2676 2677
132 (0.387)	|0.195	0.123	0.068|
331 (0.379)	|0.220	0.095	0.065|
131 (0.130)	|0.066	0.035	0.029|
111 (0.101)	|0.059	0.032	0.011|
Multiallelic Dprime: 0.074
BLOCK 560.  MARKERS: 2681 2682
43 (0.541)	|0.539	0.002	0.000|
23 (0.286)	|0.002	0.180	0.105|
21 (0.173)	|0.000	0.060	0.113|
Multiallelic Dprime: 0.871
BLOCK 561.  MARKERS: 2683 2684
34 (0.540)	|0.442	0.011	0.074	0.003|
32 (0.241)	|0.026	0.027	0.118	0.064|
12 (0.219)	|0.022	0.187	0.007	0.000|
Multiallelic Dprime: 0.734
BLOCK 562.  MARKERS: 2686 2687 2688 2689 2690 2691
331122 (0.490)	|0.481	0.008	0.000	0.000|
113321 (0.225)	|0.007	0.211	0.000	0.007|
113331 (0.198)	|0.003	0.162	0.006	0.027|
133322 (0.067)	|0.002	0.000	0.056	0.009|
Multiallelic Dprime: 0.919
BLOCK 563.  MARKERS: 2692 2693 2694
111 (0.497)	|0.439	0.029	0.029	0.000|
333 (0.391)	|0.043	0.336	0.000	0.007|
133 (0.069)	|0.063	0.000	0.000	0.003|
131 (0.043)	|0.040	0.000	0.002	0.001|
Multiallelic Dprime: 0.810
BLOCK 564.  MARKERS: 2695 2696 2697 2698 2699
44212 (0.584)	|0.117	0.427	0.023	0.016|
23433 (0.365)	|0.345	0.019	0.001	0.000|
43433 (0.030)	|0.030	0.000	0.000	0.000|
43212 (0.011)	|0.007	0.003	0.000	0.000|
Multiallelic Dprime: 0.884
BLOCK 565.  MARKERS: 2700 2701 2702
423 (0.504)	|0.446	0.057	0.001|
311 (0.451)	|0.079	0.372	0.000|
313 (0.024)	|0.002	0.005	0.017|
323 (0.018)	|0.001	0.000	0.016|
Multiallelic Dprime: 0.736
BLOCK 566.  MARKERS: 2703 2704
42 (0.529)	|0.008	0.251	0.239	0.026|
33 (0.435)	|0.428	0.005	0.001	0.002|
43 (0.036)	|0.000	0.017	0.015	0.000|
Multiallelic Dprime: 0.919
BLOCK 567.  MARKERS: 2705 2706 2707 2708
1331 (0.437)	|0.026	0.316	0.095|
1311 (0.271)	|0.254	0.000	0.017|
3233 (0.254)	|0.253	0.000	0.000|
3331 (0.028)	|0.000	0.007	0.021|
Multiallelic Dprime: 0.894
BLOCK 568.  MARKERS: 2709 2710
14 (0.541)	|0.486	0.050|
32 (0.326)	|0.311	0.009|
12 (0.134)	|0.088	0.045|
Multiallelic Dprime: 0.346
BLOCK 569.  MARKERS: 2715 2716 2717
121 (0.884)	|0.768	0.112|
333 (0.104)	|0.088	0.016|
Multiallelic Dprime: 0.029
BLOCK 570.  MARKERS: 2719 2720 2721
232 (0.866)	|0.456	0.219	0.191|
111 (0.130)	|0.000	0.122	0.008|
Multiallelic Dprime: 0.906
BLOCK 571.  MARKERS: 2722 2723
21 (0.456)	|0.317	0.101	0.030	0.008|
11 (0.342)	|0.138	0.071	0.119	0.013|
13 (0.200)	|0.169	0.017	0.012	0.000|
Multiallelic Dprime: 0.348
BLOCK 572.  MARKERS: 2725 2726 2727
332 (0.624)	|0.440	0.153	0.031|
313 (0.190)	|0.112	0.072	0.006|
132 (0.163)	|0.072	0.086	0.006|
333 (0.021)	|0.015	0.006	0.000|
Multiallelic Dprime: 0.195
BLOCK 573.  MARKERS: 2730 2731
41 (0.640)	|0.345	0.272	0.004	0.009|
22 (0.317)	|0.139	0.161	0.000	0.008|
42 (0.043)	|0.008	0.015	0.018	0.000|
Multiallelic Dprime: 0.149
BLOCK 574.  MARKERS: 2733 2734 2735 2736 2737 2738 2739 2740 2741 2742 2743 2744 2745 2746
12222112212421 (0.492)	|0.223	0.233	0.035|
34414334434213 (0.450)	|0.259	0.172	0.016|
12222112212423 (0.022)	|0.000	0.021	0.000|
12424132412213 (0.016)	|0.015	0.002	0.000|
Multiallelic Dprime: 0.156
BLOCK 575.  MARKERS: 2747 2748
23 (0.505)	|0.349	0.131	0.025|
42 (0.440)	|0.240	0.134	0.066|
43 (0.055)	|0.031	0.014	0.010|
Multiallelic Dprime: 0.166
BLOCK 576.  MARKERS: 2749 2750
23 (0.621)	|0.323	0.171	0.127|
22 (0.278)	|0.048	0.170	0.060|
43 (0.101)	|0.058	0.008	0.035|
Multiallelic Dprime: 0.304
BLOCK 577.  MARKERS: 2752 2753
41 (0.429)	|0.213	0.204	0.012|
31 (0.348)	|0.216	0.129	0.004|
32 (0.222)	|0.176	0.046	0.000|
Multiallelic Dprime: 0.207
BLOCK 578.  MARKERS: 2756 2757
21 (0.605)	|0.369	0.082	0.056	0.097|
13 (0.379)	|0.103	0.108	0.111	0.058|
11 (0.016)	|0.000	0.000	0.007	0.007|
Multiallelic Dprime: 0.352
BLOCK 579.  MARKERS: 2759 2760 2761
322 (0.472)	|0.238	0.187	0.047|
132 (0.190)	|0.071	0.046	0.074|
134 (0.173)	|0.086	0.078	0.008|
122 (0.161)	|0.065	0.064	0.031|
Multiallelic Dprime: 0.155
BLOCK 580.  MARKERS: 2763 2764
24 (0.465)	|0.232	0.134	0.096|
21 (0.375)	|0.182	0.103	0.089|
34 (0.160)	|0.082	0.030	0.048|
Multiallelic Dprime: 0.047
BLOCK 581.  MARKERS: 2768 2769
22 (0.497)	|0.108	0.219	0.016	0.148|
42 (0.267)	|0.174	0.058	0.018	0.014|
24 (0.234)	|0.005	0.009	0.188	0.032|
Multiallelic Dprime: 0.576
BLOCK 582.  MARKERS: 2770 2771 2772 2773
2233 (0.289)	|0.237	0.051|
4414 (0.287)	|0.132	0.154|
4413 (0.222)	|0.189	0.033|
4213 (0.195)	|0.154	0.038|
Multiallelic Dprime: 0.378
BLOCK 583.  MARKERS: 2774 2775
21 (0.715)	|0.373	0.181	0.149	0.012|
34 (0.278)	|0.189	0.079	0.011	0.000|
Multiallelic Dprime: 0.288
BLOCK 584.  MARKERS: 2776 2777 2778
413 (0.563)	|0.525	0.027	0.007|
221 (0.260)	|0.120	0.079	0.060|
223 (0.165)	|0.144	0.007	0.015|
423 (0.012)	|0.012	0.000	0.000|
Multiallelic Dprime: 0.616
BLOCK 585.  MARKERS: 2779 2780
22 (0.802)	|0.648	0.115	0.038|
44 (0.113)	|0.026	0.054	0.032|
42 (0.082)	|0.034	0.044	0.004|
Multiallelic Dprime: 0.507
BLOCK 586.  MARKERS: 2781 2782
14 (0.708)	|0.429	0.164	0.117|
33 (0.215)	|0.134	0.030	0.051|
13 (0.076)	|0.036	0.028	0.012|
Multiallelic Dprime: 0.080
BLOCK 587.  MARKERS: 2789 2790
32 (0.599)	|0.251	0.152	0.104	0.092|
12 (0.222)	|0.123	0.030	0.062	0.008|
31 (0.179)	|0.055	0.054	0.051	0.018|
Multiallelic Dprime: 0.177
BLOCK 588.  MARKERS: 2792 2793 2794
212 (0.428)	|0.196	0.139	0.094|
232 (0.235)	|0.079	0.099	0.057|
233 (0.217)	|0.116	0.060	0.039|
412 (0.118)	|0.045	0.058	0.014|
Multiallelic Dprime: 0.126
BLOCK 589.  MARKERS: 2802 2803
11 (0.436)	|0.325	0.058	0.051|
31 (0.357)	|0.280	0.041	0.036|
14 (0.204)	|0.162	0.024	0.018|
Multiallelic Dprime: 0.072
BLOCK 590.  MARKERS: 2810 2811
23 (0.770)	|0.448	0.165	0.089	0.053|
33 (0.124)	|0.008	0.117	0.000	0.000|
31 (0.106)	|0.000	0.002	0.100	0.000|
Multiallelic Dprime: 0.721
BLOCK 591.  MARKERS: 2813 2814 2815 2816 2817
11424 (0.455)	|0.432	0.004	0.003	0.017|
11124 (0.283)	|0.026	0.112	0.139	0.003|
33142 (0.188)	|0.000	0.184	0.000	0.000|
33124 (0.056)	|0.001	0.000	0.000	0.050|
Multiallelic Dprime: 0.843
BLOCK 592.  MARKERS: 2819 2820 2821 2822 2823
33224 (0.468)	|0.362	0.067	0.033|
31412 (0.302)	|0.102	0.201	0.000|
13224 (0.142)	|0.004	0.137	0.005|
33222 (0.076)	|0.038	0.019	0.018|
Multiallelic Dprime: 0.543
BLOCK 593.  MARKERS: 2824 2825 2826
332 (0.513)	|0.391	0.104	0.019|
111 (0.429)	|0.241	0.081	0.105|
331 (0.058)	|0.039	0.008	0.011|
Multiallelic Dprime: 0.262
BLOCK 594.  MARKERS: 2830 2831
14 (0.671)	|0.346	0.124	0.085	0.061	0.045|
11 (0.193)	|0.141	0.018	0.005	0.020	0.004|
41 (0.135)	|0.044	0.008	0.057	0.017	0.008|
Multiallelic Dprime: 0.243
BLOCK 595.  MARKERS: 2837 2838 2839 2840 2841 2842 2843 2844
14411123 (0.529)	|0.499	0.003	0.000	0.020|
12132341 (0.149)	|0.000	0.000	0.141	0.004|
34132341 (0.147)	|0.001	0.142	0.001	0.000|
14111123 (0.099)	|0.059	0.000	0.000	0.040|
14132341 (0.056)	|0.010	0.043	0.000	0.000|
Multiallelic Dprime: 0.857
BLOCK 596.  MARKERS: 2845 2846 2847 2848 2849
21343 (0.578)	|0.323	0.132	0.028	0.021	0.073|
21421 (0.193)	|0.048	0.027	0.104	0.009	0.003|
43421 (0.146)	|0.055	0.010	0.005	0.074	0.002|
21321 (0.068)	|0.052	0.009	0.004	0.003	0.000|
Multiallelic Dprime: 0.442
BLOCK 597.  MARKERS: 2850 2851 2852 2853
2122 (0.481)	|0.322	0.111	0.047|
1142 (0.182)	|0.097	0.038	0.046|
1144 (0.141)	|0.114	0.017	0.010|
1342 (0.107)	|0.038	0.043	0.026|
2142 (0.082)	|0.070	0.003	0.009|
Multiallelic Dprime: 0.226
BLOCK 598.  MARKERS: 2856 2857
23 (0.646)	|0.334	0.237	0.056	0.015|
43 (0.214)	|0.048	0.090	0.076	0.000|
24 (0.140)	|0.062	0.024	0.021	0.032|
Multiallelic Dprime: 0.272
BLOCK 599.  MARKERS: 2859 2860 2861 2862 2863 2864 2865
4412413 (0.442)	|0.426	0.011	0.003|
4414413 (0.351)	|0.057	0.293	0.000|
3232134 (0.153)	|0.006	0.018	0.122|
4432113 (0.048)	|0.000	0.000	0.047|
Multiallelic Dprime: 0.869
BLOCK 600.  MARKERS: 2866 2867 2868 2869
3331 (0.489)	|0.078	0.208	0.126	0.073	0.005|
1331 (0.324)	|0.212	0.050	0.000	0.044	0.018|
3413 (0.176)	|0.035	0.065	0.026	0.004	0.046|
Multiallelic Dprime: 0.442
BLOCK 601.  MARKERS: 2870 2871 2872 2873 2874
33124 (0.333)	|0.322	0.009	0.000|
13324 (0.326)	|0.242	0.083	0.000|
31124 (0.152)	|0.152	0.000	0.000|
13312 (0.120)	|0.013	0.105	0.003|
33324 (0.069)	|0.006	0.000	0.064|
Multiallelic Dprime: 0.651
BLOCK 602.  MARKERS: 2875 2876
41 (0.735)	|0.390	0.259	0.035	0.002	0.037	0.001|
23 (0.198)	|0.071	0.000	0.082	0.000	0.028	0.009|
21 (0.067)	|0.000	0.000	0.001	0.064	0.000	0.000|
Multiallelic Dprime: 0.624
BLOCK 603.  MARKERS: 2877 2878 2879 2880 2881 2882 2883 2884 2885
144142342 (0.462)	|0.275	0.184|
322334132 (0.260)	|0.186	0.075|
342332133 (0.118)	|0.014	0.102|
344132342 (0.066)	|0.061	0.005|
322332132 (0.066)	|0.053	0.013|
142334132 (0.011)	|0.003	0.009|
Multiallelic Dprime: 0.268
BLOCK 604.  MARKERS: 2887 2888 2889
111 (0.601)	|0.217	0.145	0.077	0.105	0.049|
334 (0.395)	|0.112	0.078	0.116	0.072	0.005|
Multiallelic Dprime: 0.186
BLOCK 605.  MARKERS: 2892 2893 2894 2895 2896 2897 2898 2899
34222314 (0.327)	|0.019	0.308	0.000|
34411131 (0.223)	|0.004	0.000	0.219|
22411134 (0.193)	|0.189	0.000	0.003|
34411134 (0.180)	|0.085	0.002	0.093|
34411314 (0.054)	|0.052	0.001	0.000|
Multiallelic Dprime: 0.867
BLOCK 606.  MARKERS: 2900 2901
44 (0.351)	|0.272	0.048	0.009	0.014	0.005	0.003|
23 (0.327)	|0.159	0.043	0.086	0.037	0.000	0.000|
24 (0.322)	|0.128	0.066	0.038	0.053	0.020	0.015|
Multiallelic Dprime: 0.321
BLOCK 607.  MARKERS: 2904 2905 2906 2907 2908 2909
414113 (0.559)	|0.553	0.001	0.002|
232111 (0.158)	|0.033	0.008	0.118|
212233 (0.133)	|0.000	0.133	0.000|
212213 (0.103)	|0.104	0.000	0.000|
232113 (0.025)	|0.018	0.000	0.006|
412113 (0.018)	|0.018	0.000	0.000|
Multiallelic Dprime: 0.928
BLOCK 608.  MARKERS: 2910 2911 2912 2913
1134 (0.727)	|0.330	0.254	0.029	0.114|
2312 (0.142)	|0.032	0.011	0.100	0.000|
1114 (0.130)	|0.065	0.004	0.060	0.000|
Multiallelic Dprime: 0.550
BLOCK 609.  MARKERS: 2915 2916 2917 2918
3411 (0.427)	|0.427	0.000|
2433 (0.268)	|0.046	0.222|
2233 (0.190)	|0.170	0.019|
2411 (0.114)	|0.114	0.000|
Multiallelic Dprime: 0.892
BLOCK 610.  MARKERS: 2919 2920 2921
323 (0.757)	|0.429	0.277	0.000	0.044|
141 (0.243)	|0.000	0.020	0.211	0.005|
Multiallelic Dprime: 0.894
BLOCK 611.  MARKERS: 2922 2923 2924 2925
4333 (0.428)	|0.192	0.170	0.066|
2113 (0.297)	|0.126	0.126	0.045|
2311 (0.211)	|0.093	0.076	0.042|
2313 (0.049)	|0.016	0.024	0.009|
Multiallelic Dprime: 0.045
BLOCK 612.  MARKERS: 2928 2929
32 (0.434)	|0.267	0.136	0.033	0.000|
14 (0.400)	|0.246	0.126	0.023	0.004|
34 (0.164)	|0.080	0.028	0.038	0.018|
Multiallelic Dprime: 0.121
BLOCK 613.  MARKERS: 2932 2933 2934
121 (0.591)	|0.239	0.260	0.093|
343 (0.290)	|0.185	0.086	0.019|
141 (0.094)	|0.064	0.022	0.008|
143 (0.022)	|0.011	0.011	0.000|
Multiallelic Dprime: 0.284
BLOCK 614.  MARKERS: 2938 2939
22 (0.500)	|0.037	0.279	0.169|
14 (0.380)	|0.300	0.051	0.021|
12 (0.121)	|0.077	0.010	0.031|
Multiallelic Dprime: 0.652
BLOCK 615.  MARKERS: 2942 2943 2944 2945 2946
41443 (0.414)	|0.371	0.016	0.027|
23232 (0.339)	|0.031	0.295	0.014|
23233 (0.221)	|0.010	0.061	0.150|
Multiallelic Dprime: 0.766
BLOCK 616.  MARKERS: 2947 2948
41 (0.410)	|0.074	0.203	0.086	0.049|
22 (0.380)	|0.295	0.020	0.038	0.028|
21 (0.210)	|0.032	0.041	0.117	0.019|
Multiallelic Dprime: 0.504
BLOCK 617.  MARKERS: 2949 2950 2951
344 (0.401)	|0.175	0.187	0.033	0.003|
222 (0.264)	|0.151	0.052	0.038	0.020|
322 (0.240)	|0.126	0.080	0.027	0.004|
324 (0.095)	|0.035	0.038	0.022	0.001|
Multiallelic Dprime: 0.182
BLOCK 618.  MARKERS: 2953 2954 2955 2956 2957
12231 (0.484)	|0.437	0.042	0.000	0.007|
14413 (0.358)	|0.081	0.269	0.003	0.005|
32433 (0.120)	|0.001	0.000	0.112	0.002|
12433 (0.029)	|0.000	0.000	0.027	0.000|
Multiallelic Dprime: 0.778
BLOCK 619.  MARKERS: 2959 2960 2961 2962 2963
32422 (0.522)	|0.306	0.116	0.091	0.004|
32244 (0.315)	|0.165	0.132	0.007	0.000|
13422 (0.142)	|0.012	0.028	0.090	0.013|
33422 (0.014)	|0.000	0.004	0.009	0.001|
Multiallelic Dprime: 0.306
BLOCK 620.  MARKERS: 2965 2966 2967 2968 2969 2970 2971
3221142 (0.483)	|0.326	0.151|
2443224 (0.282)	|0.202	0.076|
3221124 (0.199)	|0.151	0.047|
3221224 (0.017)	|0.008	0.010|
Multiallelic Dprime: 0.102
BLOCK 621.  MARKERS: 2974 2975
44 (0.697)	|0.563	0.057	0.021	0.052|
22 (0.293)	|0.097	0.143	0.043	0.008|
Multiallelic Dprime: 0.527
BLOCK 622.  MARKERS: 2976 2977 2978 2979 2980
23122 (0.669)	|0.563	0.067	0.025	0.013|
32331 (0.200)	|0.162	0.031	0.005	0.000|
23332 (0.064)	|0.053	0.009	0.000	0.002|
32332 (0.059)	|0.052	0.004	0.000	0.001|
Multiallelic Dprime: 0.070
BLOCK 623.  MARKERS: 2986 2987 2988 2989 2990
32341 (0.835)	|0.365	0.361	0.107|
24213 (0.111)	|0.079	0.020	0.013|
32311 (0.031)	|0.010	0.015	0.006|
24311 (0.016)	|0.008	0.008	0.000|
Multiallelic Dprime: 0.287
BLOCK 624.  MARKERS: 3001 3002
23 (0.468)	|0.319	0.029	0.126|
13 (0.401)	|0.119	0.183	0.091|
11 (0.127)	|0.117	0.011	0.000|
Multiallelic Dprime: 0.437
BLOCK 625.  MARKERS: 3003 3004 3005
331 (0.555)	|0.354	0.107	0.077	0.007|
323 (0.224)	|0.156	0.032	0.032	0.002|
131 (0.218)	|0.148	0.036	0.030	0.000|
Multiallelic Dprime: 0.082
BLOCK 626.  MARKERS: 3006 3007 3008 3009 3010 3011
423121 (0.662)	|0.284	0.147	0.176	0.000	0.008	0.044|
443221 (0.175)	|0.001	0.123	0.000	0.000	0.043	0.000|
242244 (0.138)	|0.000	0.000	0.000	0.138	0.000	0.000|
423221 (0.011)	|0.000	0.001	0.000	0.000	0.000	0.000|
Multiallelic Dprime: 0.815
BLOCK 627.  MARKERS: 3013 3014 3015 3016 3017 3018 3019 3020 3021
334213313 (0.285)	|0.258	0.009	0.007	0.003	0.007|
322232332 (0.276)	|0.139	0.108	0.008	0.006	0.009|
132432332 (0.180)	|0.063	0.015	0.092	0.000	0.007|
332432132 (0.146)	|0.038	0.001	0.004	0.098	0.002|
332432332 (0.051)	|0.043	0.000	0.001	0.001	0.004|
334213332 (0.043)	|0.009	0.012	0.000	0.001	0.022|
Multiallelic Dprime: 0.583
BLOCK 628.  MARKERS: 3023 3024 3025 3026 3027 3028 3029 3030
41244111 (0.559)	|0.276	0.143	0.140|
24444111 (0.150)	|0.039	0.094	0.016|
41222111 (0.113)	|0.075	0.012	0.026|
41222233 (0.110)	|0.007	0.044	0.060|
41222231 (0.053)	|0.015	0.008	0.030|
Multiallelic Dprime: 0.298
BLOCK 629.  MARKERS: 3031 3032
14 (0.416)	|0.351	0.061	0.005|
24 (0.305)	|0.092	0.189	0.023|
22 (0.280)	|0.150	0.076	0.048|
Multiallelic Dprime: 0.426
BLOCK 630.  MARKERS: 3034 3035
12 (0.592)	|0.359	0.059	0.111	0.054	0.005|
31 (0.326)	|0.022	0.221	0.024	0.059	0.000|
11 (0.076)	|0.025	0.002	0.001	0.018	0.029|
Multiallelic Dprime: 0.624
BLOCK 631.  MARKERS: 3037 3038 3039 3040 3041 3042
424421 (0.405)	|0.354	0.004	0.044	0.000	0.000|
423212 (0.282)	|0.000	0.267	0.014	0.000	0.000|
344222 (0.136)	|0.002	0.000	0.000	0.122	0.011|
424222 (0.134)	|0.000	0.000	0.132	0.000	0.000|
424221 (0.034)	|0.000	0.000	0.030	0.000	0.004|
Multiallelic Dprime: 0.929
BLOCK 632.  MARKERS: 3045 3046 3047 3048
2232 (0.359)	|0.181	0.098	0.079|
4412 (0.273)	|0.177	0.051	0.043|
4232 (0.225)	|0.089	0.087	0.049|
4214 (0.125)	|0.040	0.031	0.051|
4212 (0.017)	|0.001	0.003	0.012|
Multiallelic Dprime: 0.173
BLOCK 633.  MARKERS: 3051 3052 3053 3054 3055
11114 (0.487)	|0.463	0.008	0.018|
33242 (0.269)	|0.049	0.131	0.090|
33142 (0.234)	|0.100	0.130	0.004|
Multiallelic Dprime: 0.678
BLOCK 634.  MARKERS: 3056 3057
11 (0.616)	|0.371	0.211	0.033|
12 (0.270)	|0.002	0.065	0.203|
41 (0.114)	|0.031	0.066	0.017|
Multiallelic Dprime: 0.546
BLOCK 635.  MARKERS: 3060 3061 3062
234 (0.404)	|0.354	0.004	0.040|
112 (0.342)	|0.012	0.273	0.055|
232 (0.253)	|0.141	0.007	0.097|
Multiallelic Dprime: 0.682
BLOCK 636.  MARKERS: 3064 3065 3066 3067 3068 3069 3070
3124411 (0.507)	|0.332	0.174|
1231333 (0.284)	|0.130	0.156|
3124413 (0.192)	|0.100	0.090|
Multiallelic Dprime: 0.177
BLOCK 637.  MARKERS: 3071 3072 3073
443 (0.574)	|0.428	0.007	0.136|
321 (0.425)	|0.043	0.263	0.121|
Multiallelic Dprime: 0.649
BLOCK 638.  MARKERS: 3074 3075 3076 3077 3078
31133 (0.472)	|0.377	0.000	0.091	0.001	0.002|
13321 (0.269)	|0.004	0.251	0.000	0.011	0.003|
13131 (0.256)	|0.082	0.009	0.035	0.099	0.032|
Multiallelic Dprime: 0.737
BLOCK 639.  MARKERS: 3079 3080 3081 3082 3083 3084
244344 (0.464)	|0.382	0.057	0.023|
224313 (0.263)	|0.009	0.194	0.056|
242314 (0.127)	|0.021	0.017	0.089|
344444 (0.111)	|0.006	0.099	0.006|
244314 (0.035)	|0.003	0.004	0.029|
Multiallelic Dprime: 0.708
BLOCK 640.  MARKERS: 3085 3086 3087
333 (0.423)	|0.388	0.000	0.000	0.022	0.003	0.000	0.000|
321 (0.371)	|0.024	0.248	0.094	0.000	0.004	0.001	0.000|
233 (0.203)	|0.006	0.001	0.005	0.064	0.063	0.032	0.029|
Multiallelic Dprime: 0.901
BLOCK 641.  MARKERS: 3088 3089 3090 3091 3092 3093 3094 3095 3096
442314323 (0.420)	|0.412	0.007|
344132132 (0.252)	|0.000	0.251|
324132132 (0.100)	|0.000	0.100|
442314322 (0.088)	|0.039	0.050|
442114332 (0.070)	|0.059	0.004|
442334332 (0.031)	|0.001	0.029|
442114322 (0.030)	|0.000	0.027|
Multiallelic Dprime: 0.897
BLOCK 642.  MARKERS: 3097 3098
14 (0.518)	|0.048	0.407	0.064|
31 (0.474)	|0.436	0.004	0.034|
Multiallelic Dprime: 0.843
BLOCK 643.  MARKERS: 3101 3102
31 (0.485)	|0.375	0.010	0.097|
11 (0.414)	|0.000	0.408	0.002|
33 (0.101)	|0.091	0.000	0.008|
Multiallelic Dprime: 0.877
BLOCK 644.  MARKERS: 3103 3104 3105 3106
4423 (0.466)	|0.026	0.256	0.102	0.044	0.029|
2431 (0.416)	|0.385	0.023	0.000	0.000	0.000|
4231 (0.106)	|0.095	0.000	0.000	0.000	0.003|
Multiallelic Dprime: 0.895
BLOCK 645.  MARKERS: 3107 3108 3109 3110 3111 3112 3113 3114 3115
123413442 (0.512)	|0.429	0.000	0.075	0.007|
341242312 (0.281)	|0.000	0.262	0.000	0.016|
341242343 (0.104)	|0.000	0.000	0.011	0.093|
341242442 (0.045)	|0.000	0.000	0.040	0.003|
341243442 (0.033)	|0.027	0.000	0.002	0.002|
Multiallelic Dprime: 0.856
BLOCK 646.  MARKERS: 3117 3118 3119
342 (0.461)	|0.232	0.134	0.096|
224 (0.264)	|0.148	0.087	0.030|
242 (0.137)	|0.046	0.056	0.035|
222 (0.135)	|0.030	0.031	0.073|
Multiallelic Dprime: 0.175
BLOCK 647.  MARKERS: 3122 3123
24 (0.455)	|0.010	0.419	0.023|
42 (0.310)	|0.282	0.027	0.000|
44 (0.235)	|0.215	0.012	0.000|
Multiallelic Dprime: 0.880
BLOCK 648.  MARKERS: 3124 3125 3126
242 (0.507)	|0.006	0.295	0.206|
423 (0.457)	|0.383	0.025	0.049|
442 (0.023)	|0.000	0.023	0.000|
Multiallelic Dprime: 0.809
BLOCK 649.  MARKERS: 3127 3128
34 (0.394)	|0.137	0.124	0.084	0.035|
32 (0.352)	|0.109	0.124	0.080	0.033|
12 (0.255)	|0.091	0.068	0.047	0.040|
Multiallelic Dprime: 0.065
BLOCK 650.  MARKERS: 3130 3131 3132 3133 3134 3135
341134 (0.336)	|0.000	0.147	0.081	0.000	0.042	0.060	0.002|
334334 (0.316)	|0.285	0.010	0.008	0.000	0.005	0.000	0.004|
131312 (0.212)	|0.004	0.100	0.000	0.068	0.000	0.013	0.024|
331314 (0.108)	|0.004	0.006	0.073	0.000	0.028	0.000	0.000|
Multiallelic Dprime: 0.747
BLOCK 651.  MARKERS: 3138 3139 3140 3141 3142 3143 3144
1211243 (0.302)	|0.250	0.034	0.000	0.000	0.006	0.000	0.000|
1211231 (0.266)	|0.012	0.090	0.063	0.082	0.003	0.000	0.016|
1224131 (0.164)	|0.003	0.078	0.078	0.004	0.000	0.000	0.000|
3111231 (0.080)	|0.000	0.002	0.004	0.007	0.068	0.000	0.000|
1111231 (0.077)	|0.038	0.002	0.001	0.001	0.002	0.025	0.000|
3211231 (0.077)	|0.000	0.000	0.069	0.000	0.003	0.000	0.001|
1221231 (0.030)	|0.001	0.025	0.002	0.000	0.001	0.000	0.000|
Multiallelic Dprime: 0.696
BLOCK 652.  MARKERS: 3146 3147 3148 3149 3150 3151 3152 3153 3154 3155 3156 3157 3158 3159 3160 3161 3162
12443311142224332 (0.306)	|0.009	0.294	0.002	0.000|
12443311142224344 (0.236)	|0.210	0.002	0.007	0.018|
14241433324341144 (0.216)	|0.104	0.002	0.053	0.058|
12413311142224344 (0.096)	|0.084	0.004	0.005	0.000|
32443311142224344 (0.085)	|0.005	0.000	0.075	0.004|
32413311142224344 (0.024)	|0.025	0.001	0.000	0.000|
12443311144224344 (0.018)	|0.016	0.000	0.000	0.000|
Multiallelic Dprime: 0.768
BLOCK 653.  MARKERS: 3164 3165 3166 3167 3168
11311 (0.462)	|0.094	0.303	0.066|
33421 (0.307)	|0.289	0.014	0.003|
11312 (0.142)	|0.002	0.002	0.137|
31421 (0.082)	|0.079	0.003	0.000|
Multiallelic Dprime: 0.779
BLOCK 654.  MARKERS: 3169 3170
23 (0.469)	|0.463	0.000	0.005|
41 (0.321)	|0.003	0.317	0.000|
21 (0.210)	|0.050	0.001	0.160|
Multiallelic Dprime: 0.933
BLOCK 655.  MARKERS: 3171 3172
12 (0.515)	|0.176	0.144	0.146	0.041|
14 (0.319)	|0.214	0.047	0.016	0.033|
32 (0.165)	|0.023	0.102	0.039	0.000|
Multiallelic Dprime: 0.340
BLOCK 656.  MARKERS: 3174 3175 3176 3177 3178 3179 3180 3181 3182 3183
2121243342 (0.413)	|0.400	0.010|
3141323142 (0.292)	|0.092	0.201|
2243341321 (0.200)	|0.201	0.000|
2243343321 (0.073)	|0.011	0.063|
Multiallelic Dprime: 0.833
BLOCK 657.  MARKERS: 3184 3185 3186 3187
2141 (0.709)	|0.468	0.083	0.111	0.031	0.017|
4222 (0.286)	|0.103	0.171	0.007	0.003	0.002|
Multiallelic Dprime: 0.481
BLOCK 658.  MARKERS: 3191 3192 3193 3194 3195
41424 (0.571)	|0.499	0.026	0.035	0.002	0.000|
23222 (0.253)	|0.114	0.032	0.104	0.003	0.000|
41444 (0.119)	|0.007	0.110	0.000	0.002	0.000|
21224 (0.034)	|0.000	0.000	0.001	0.005	0.022|
21222 (0.019)	|0.000	0.002	0.002	0.014	0.000|
Multiallelic Dprime: 0.644
BLOCK 659.  MARKERS: 3198 3199 3200 3201 3202 3203 3204
3123423 (0.623)	|0.596	0.003	0.020	0.004|
2313444 (0.170)	|0.015	0.000	0.061	0.094|
2111243 (0.147)	|0.021	0.124	0.000	0.000|
2123423 (0.026)	|0.005	0.000	0.015	0.007|
2113443 (0.022)	|0.000	0.000	0.021	0.000|
Multiallelic Dprime: 0.861
BLOCK 660.  MARKERS: 3206 3207 3208
214 (0.636)	|0.558	0.031	0.038	0.007|
233 (0.129)	|0.013	0.005	0.105	0.005|
234 (0.120)	|0.022	0.065	0.006	0.024|
434 (0.113)	|0.019	0.086	0.000	0.000|
Multiallelic Dprime: 0.731
BLOCK 661.  MARKERS: 3212 3213 3214 3215 3216 3217 3218 3219 3220 3221
2422434232 (0.612)	|0.446	0.105	0.062|
2444414232 (0.187)	|0.062	0.098	0.023|
4242332344 (0.151)	|0.018	0.030	0.103|
2422414232 (0.036)	|0.004	0.006	0.027|
Multiallelic Dprime: 0.501
BLOCK 662.  MARKERS: 3222 3223
44 (0.536)	|0.203	0.244	0.035	0.031	0.010	0.011|
42 (0.243)	|0.045	0.007	0.175	0.002	0.003	0.003|
24 (0.217)	|0.124	0.029	0.024	0.023	0.017	0.000|
Multiallelic Dprime: 0.471
BLOCK 663.  MARKERS: 3228 3229 3230 3231 3232
21313 (0.373)	|0.212	0.162|
21331 (0.280)	|0.141	0.139|
43131 (0.234)	|0.187	0.047|
21311 (0.056)	|0.031	0.025|
23131 (0.030)	|0.011	0.018|
41331 (0.014)	|0.006	0.008|
Multiallelic Dprime: 0.200
BLOCK 664.  MARKERS: 3235 3236
31 (0.596)	|0.185	0.305	0.002	0.105|
12 (0.402)	|0.243	0.000	0.160	0.000|
Multiallelic Dprime: 0.700
BLOCK 665.  MARKERS: 3237 3238 3239
241 (0.428)	|0.182	0.194	0.032	0.020|
223 (0.306)	|0.105	0.103	0.062	0.036|
123 (0.162)	|0.131	0.015	0.015	0.000|
243 (0.105)	|0.030	0.017	0.057	0.002|
Multiallelic Dprime: 0.292
BLOCK 666.  MARKERS: 3241 3242 3243
241 (0.447)	|0.423	0.013	0.008|
223 (0.329)	|0.028	0.288	0.011|
423 (0.165)	|0.083	0.002	0.079|
221 (0.058)	|0.003	0.011	0.042|
Multiallelic Dprime: 0.788
BLOCK 667.  MARKERS: 3245 3246 3247 3248
4444 (0.536)	|0.371	0.077	0.018	0.070|
3144 (0.314)	|0.052	0.241	0.016	0.004|
3422 (0.140)	|0.016	0.069	0.049	0.006|
Multiallelic Dprime: 0.615
BLOCK 668.  MARKERS: 3250 3251 3252
224 (0.440)	|0.417	0.022|
442 (0.393)	|0.363	0.020|
242 (0.086)	|0.086	0.000|
222 (0.080)	|0.017	0.063|
Multiallelic Dprime: 0.580
BLOCK 669.  MARKERS: 3254 3255
24 (0.885)	|0.307	0.176	0.171	0.035	0.110	0.054	0.013|
42 (0.105)	|0.017	0.000	0.000	0.085	0.000	0.000	0.000|
Multiallelic Dprime: 0.812
BLOCK 670.  MARKERS: 3257 3258 3259 3260 3261 3262 3263 3264 3265
124311234 (0.323)	|0.298	0.006	0.019|
222312234 (0.177)	|0.014	0.006	0.156|
224132412 (0.171)	|0.010	0.146	0.015|
224332412 (0.120)	|0.063	0.052	0.002|
244332412 (0.120)	|0.109	0.011	0.000|
224332234 (0.055)	|0.054	0.000	0.000|
122312234 (0.013)	|0.000	0.000	0.013|
Multiallelic Dprime: 0.769
BLOCK 671.  MARKERS: 3267 3268
43 (0.565)	|0.191	0.147	0.158	0.068|
33 (0.225)	|0.157	0.022	0.022	0.026|
41 (0.209)	|0.152	0.031	0.020	0.006|
Multiallelic Dprime: 0.422
BLOCK 672.  MARKERS: 3272 3273 3274
242 (0.500)	|0.261	0.136	0.104|
432 (0.200)	|0.063	0.125	0.011|
232 (0.199)	|0.178	0.002	0.019|
241 (0.101)	|0.006	0.094	0.000|
Multiallelic Dprime: 0.417
BLOCK 673.  MARKERS: 3275 3276
22 (0.506)	|0.205	0.128	0.056	0.068	0.039	0.006|
32 (0.356)	|0.112	0.075	0.026	0.048	0.059	0.029|
24 (0.136)	|0.026	0.006	0.077	0.002	0.003	0.022|
Multiallelic Dprime: 0.269
BLOCK 674.  MARKERS: 3280 3281 3282 3283 3284 3285
113124 (0.340)	|0.075	0.166	0.098|
311124 (0.207)	|0.203	0.006	0.000|
111124 (0.159)	|0.143	0.014	0.002|
113342 (0.120)	|0.120	0.000	0.000|
133324 (0.101)	|0.099	0.000	0.002|
113324 (0.058)	|0.055	0.003	0.000|
Multiallelic Dprime: 0.862
BLOCK 675.  MARKERS: 3287 3288
41 (0.704)	|0.483	0.175	0.038|
11 (0.189)	|0.140	0.042	0.004|
13 (0.106)	|0.078	0.021	0.006|
Multiallelic Dprime: 0.128
BLOCK 676.  MARKERS: 3289 3290 3291
231 (0.703)	|0.442	0.129	0.132|
412 (0.238)	|0.092	0.107	0.038|
211 (0.049)	|0.011	0.038	0.000|
Multiallelic Dprime: 0.322
BLOCK 677.  MARKERS: 3293 3294
41 (0.550)	|0.350	0.184	0.016|
21 (0.279)	|0.252	0.025	0.002|
23 (0.171)	|0.108	0.062	0.001|
Multiallelic Dprime: 0.377
BLOCK 678.  MARKERS: 3295 3296 3297
323 (0.710)	|0.494	0.175	0.041|
114 (0.271)	|0.217	0.052	0.002|
123 (0.019)	|0.015	0.003	0.000|
Multiallelic Dprime: 0.277
BLOCK 679.  MARKERS: 3299 3300 3301
212 (0.726)	|0.375	0.234	0.062	0.010	0.014	0.014	0.003|
434 (0.233)	|0.074	0.101	0.017	0.025	0.001	0.000	0.006|
232 (0.041)	|0.034	0.000	0.003	0.000	0.000	0.000	0.002|
Multiallelic Dprime: 0.219
BLOCK 680.  MARKERS: 3302 3303 3304 3305 3306 3307 3308 3309 3310
311143221 (0.482)	|0.289	0.080	0.066	0.033	0.011|
233432112 (0.337)	|0.055	0.201	0.038	0.013	0.024|
231432112 (0.081)	|0.017	0.020	0.041	0.000	0.003|
233432212 (0.034)	|0.000	0.012	0.018	0.000	0.002|
333432112 (0.016)	|0.000	0.014	0.000	0.000	0.000|
311142112 (0.013)	|0.003	0.010	0.000	0.000	0.001|
233432222 (0.011)	|0.000	0.000	0.000	0.007	0.002|
Multiallelic Dprime: 0.473
BLOCK 681.  MARKERS: 3314 3315 3316 3317 3318 3319 3320
4334222 (0.374)	|0.046	0.325	0.000|
2134222 (0.341)	|0.333	0.007	0.000|
4112414 (0.172)	|0.172	0.000	0.000|
4134222 (0.055)	|0.050	0.005	0.000|
4112422 (0.048)	|0.018	0.000	0.028|
Multiallelic Dprime: 0.898
BLOCK 682.  MARKERS: 3321 3322 3323
142 (0.621)	|0.270	0.351|
314 (0.345)	|0.282	0.060|
144 (0.029)	|0.011	0.018|
Multiallelic Dprime: 0.539
BLOCK 683.  MARKERS: 3324 3325
44 (0.563)	|0.136	0.116	0.101	0.086	0.058	0.038	0.007|
11 (0.434)	|0.114	0.076	0.076	0.064	0.067	0.012	0.003|
Multiallelic Dprime: 0.082
BLOCK 684.  MARKERS: 3326 3327 3328 3329 3330 3331 3332 3333 3334 3335
3223143344 (0.251)	|0.211	0.033	0.006|
3223143324 (0.192)	|0.133	0.045	0.013|
3223123324 (0.176)	|0.170	0.003	0.002|
1431341424 (0.150)	|0.076	0.004	0.071|
3223143341 (0.125)	|0.100	0.024	0.000|
3423143344 (0.051)	|0.020	0.030	0.000|
3223143321 (0.010)	|0.010	0.000	0.000|
Multiallelic Dprime: 0.423
BLOCK 685.  MARKERS: 3338 3339
32 (0.738)	|0.389	0.310	0.030	0.003|
34 (0.158)	|0.015	0.046	0.036	0.061|
14 (0.101)	|0.002	0.000	0.099	0.000|
Multiallelic Dprime: 0.698
BLOCK 686.  MARKERS: 3341 3342 3343 3344 3345 3346 3347
1231332 (0.410)	|0.270	0.072	0.049	0.018|
1231132 (0.357)	|0.082	0.089	0.181	0.004|
3313314 (0.164)	|0.003	0.138	0.009	0.016|
1233332 (0.064)	|0.027	0.011	0.023	0.002|
Multiallelic Dprime: 0.483
BLOCK 687.  MARKERS: 3349 3350 3351 3352
4433 (0.383)	|0.305	0.027	0.003	0.000	0.050	0.000|
4432 (0.314)	|0.000	0.000	0.183	0.117	0.000	0.011|
2213 (0.261)	|0.006	0.241	0.006	0.009	0.000	0.000|
4413 (0.040)	|0.017	0.005	0.000	0.018	0.000	0.000|
Multiallelic Dprime: 0.892
BLOCK 688.  MARKERS: 3353 3354 3355 3356 3357
13232 (0.329)	|0.091	0.235	0.003|
33232 (0.271)	|0.252	0.003	0.013|
33414 (0.192)	|0.189	0.002	0.001|
31232 (0.144)	|0.021	0.002	0.121|
33234 (0.049)	|0.023	0.026	0.000|
33432 (0.013)	|0.002	0.010	0.000|
Multiallelic Dprime: 0.775
BLOCK 689.  MARKERS: 3358 3359 3360 3361
2322 (0.582)	|0.157	0.217	0.192	0.016|
2324 (0.275)	|0.192	0.029	0.052	0.000|
1142 (0.139)	|0.018	0.079	0.040	0.003|
Multiallelic Dprime: 0.336
BLOCK 690.  MARKERS: 3364 3365 3366
411 (0.368)	|0.178	0.183	0.003	0.002|
133 (0.326)	|0.288	0.036	0.001	0.000|
131 (0.286)	|0.216	0.040	0.025	0.004|
431 (0.019)	|0.007	0.000	0.000	0.012|
Multiallelic Dprime: 0.464
BLOCK 691.  MARKERS: 3369 3370 3371
121 (0.689)	|0.406	0.234	0.000	0.000	0.025	0.019|
343 (0.259)	|0.002	0.007	0.205	0.038	0.001	0.000|
143 (0.029)	|0.000	0.025	0.000	0.000	0.000	0.000|
141 (0.019)	|0.004	0.013	0.000	0.000	0.000	0.000|
Multiallelic Dprime: 0.861
BLOCK 692.  MARKERS: 3372 3373 3374 3375 3376
44124 (0.410)	|0.401	0.008|
44422 (0.281)	|0.283	0.000|
21414 (0.206)	|0.000	0.207|
24424 (0.037)	|0.011	0.026|
44424 (0.025)	|0.023	0.002|
44122 (0.020)	|0.020	0.000|
Multiallelic Dprime: 0.946
BLOCK 693.  MARKERS: 3377 3378
32 (0.747)	|0.652	0.097|
13 (0.251)	|0.231	0.020|
Multiallelic Dprime: 0.316
BLOCK 694.  MARKERS: 3380 3381 3382
344 (0.880)	|0.512	0.345	0.023|
121 (0.117)	|0.008	0.011	0.097|
Multiallelic Dprime: 0.813
BLOCK 695.  MARKERS: 3383 3384
21 (0.524)	|0.363	0.155	0.006|
41 (0.356)	|0.222	0.125	0.006|
43 (0.120)	|0.090	0.026	0.004|
Multiallelic Dprime: 0.085
BLOCK 696.  MARKERS: 3387 3388 3389
441 (0.676)	|0.452	0.215	0.003|
323 (0.305)	|0.005	0.127	0.174|
443 (0.015)	|0.002	0.008	0.005|
Multiallelic Dprime: 0.653
BLOCK 697.  MARKERS: 3390 3391 3392
241 (0.457)	|0.447	0.012|
411 (0.353)	|0.212	0.140|
213 (0.183)	|0.014	0.168|
Multiallelic Dprime: 0.633
BLOCK 698.  MARKERS: 3393 3394
33 (0.679)	|0.451	0.162	0.037	0.030|
14 (0.321)	|0.036	0.051	0.118	0.115|
Multiallelic Dprime: 0.629
BLOCK 699.  MARKERS: 3396 3397 3398
433 (0.486)	|0.249	0.146	0.092|
413 (0.213)	|0.134	0.048	0.028|
411 (0.156)	|0.115	0.019	0.019|
233 (0.145)	|0.079	0.042	0.024|
Multiallelic Dprime: 0.175
BLOCK 700.  MARKERS: 3401 3402 3403
123 (0.578)	|0.191	0.207	0.071	0.081	0.021|
443 (0.254)	|0.083	0.016	0.116	0.034	0.002|
121 (0.162)	|0.052	0.020	0.011	0.009	0.068|
Multiallelic Dprime: 0.343
BLOCK 701.  MARKERS: 3406 3407 3408 3409 3410 3411
112341 (0.326)	|0.128	0.041	0.110	0.029	0.004	0.011|
323313 (0.247)	|0.027	0.050	0.064	0.094	0.002	0.006|
322413 (0.198)	|0.132	0.049	0.009	0.005	0.002	0.001|
322313 (0.125)	|0.052	0.029	0.015	0.005	0.020	0.001|
112343 (0.092)	|0.007	0.074	0.004	0.000	0.000	0.001|
Multiallelic Dprime: 0.401
BLOCK 702.  MARKERS: 3413 3414 3415 3416 3417 3418
411311 (0.349)	|0.144	0.099	0.107|
412332 (0.246)	|0.075	0.091	0.080|
412111 (0.205)	|0.101	0.061	0.044|
321311 (0.138)	|0.070	0.048	0.021|
421311 (0.028)	|0.015	0.005	0.007|
412311 (0.020)	|0.005	0.004	0.011|
Multiallelic Dprime: 0.126
BLOCK 703.  MARKERS: 3421 3422 3423
311 (0.413)	|0.293	0.119	0.000|
333 (0.311)	|0.101	0.018	0.193|
133 (0.277)	|0.003	0.183	0.092|
Multiallelic Dprime: 0.528
BLOCK 704.  MARKERS: 3424 3425
21 (0.398)	|0.155	0.114	0.094	0.031|
11 (0.318)	|0.124	0.099	0.053	0.043|
24 (0.284)	|0.123	0.097	0.036	0.027|
Multiallelic Dprime: 0.078
BLOCK 705.  MARKERS: 3427 3428 3429 3430
1414 (0.403)	|0.304	0.089	0.010|
1134 (0.310)	|0.224	0.071	0.015|
3414 (0.183)	|0.180	0.003	0.000|
3412 (0.101)	|0.078	0.021	0.002|
Multiallelic Dprime: 0.261
BLOCK 706.  MARKERS: 3432 3433
44 (0.790)	|0.415	0.350	0.026|
32 (0.184)	|0.108	0.076	0.000|
42 (0.026)	|0.020	0.005	0.000|
Multiallelic Dprime: 0.149
BLOCK 707.  MARKERS: 3435 3436
24 (0.542)	|0.409	0.067	0.066|
42 (0.431)	|0.331	0.051	0.048|
22 (0.026)	|0.021	0.004	0.002|
Multiallelic Dprime: 0.035
BLOCK 708.  MARKERS: 3441 3442 3443
311 (0.760)	|0.320	0.244	0.135	0.045|
331 (0.122)	|0.015	0.074	0.004	0.027|
233 (0.115)	|0.055	0.027	0.007	0.026|
Multiallelic Dprime: 0.318
BLOCK 709.  MARKERS: 3444 3445 3446 3447 3448 3449
311323 (0.390)	|0.275	0.108	0.004|
311143 (0.346)	|0.247	0.097	0.002|
121141 (0.146)	|0.111	0.032	0.002|
322143 (0.098)	|0.068	0.028	0.002|
Multiallelic Dprime: 0.041
BLOCK 710.  MARKERS: 3451 3452
41 (0.712)	|0.626	0.084|
23 (0.274)	|0.007	0.265|
43 (0.011)	|0.011	0.000|
Multiallelic Dprime: 0.916
BLOCK 711.  MARKERS: 3453 3454
12 (0.646)	|0.330	0.077	0.149	0.057	0.013	0.004|
23 (0.350)	|0.129	0.126	0.040	0.039	0.003	0.006|
Multiallelic Dprime: 0.280
BLOCK 712.  MARKERS: 3458 3459 3460 3461 3462 3463 3464
4111124 (0.464)	|0.271	0.101	0.090|
3121124 (0.203)	|0.004	0.199	0.001|
4323321 (0.189)	|0.180	0.005	0.005|
4121114 (0.097)	|0.002	0.004	0.091|
4121124 (0.015)	|0.003	0.008	0.003|
4121121 (0.010)	|0.006	0.004	0.000|
Multiallelic Dprime: 0.575
BLOCK 713.  MARKERS: 3465 3466
21 (0.474)	|0.461	0.000	0.002	0.011|
43 (0.333)	|0.015	0.314	0.000	0.004|
23 (0.193)	|0.002	0.001	0.188	0.000|
Multiallelic Dprime: 0.959
BLOCK 714.  MARKERS: 3467 3468 3469
421 (0.477)	|0.385	0.061	0.031|
443 (0.315)	|0.226	0.086	0.003|
343 (0.190)	|0.178	0.010	0.002|
423 (0.015)	|0.012	0.002	0.002|
Multiallelic Dprime: 0.241
BLOCK 715.  MARKERS: 3471 3472
13 (0.802)	|0.289	0.272	0.168	0.074|
21 (0.159)	|0.003	0.001	0.070	0.084|
11 (0.039)	|0.008	0.002	0.027	0.002|
Multiallelic Dprime: 0.656
BLOCK 716.  MARKERS: 3473 3474 3475 3476
2324 (0.300)	|0.196	0.067	0.024	0.012|
2322 (0.275)	|0.138	0.083	0.028	0.025|
3124 (0.265)	|0.183	0.021	0.024	0.038|
3144 (0.160)	|0.048	0.014	0.057	0.041|
Multiallelic Dprime: 0.278
BLOCK 717.  MARKERS: 3478 3479 3480
222 (0.565)	|0.196	0.255	0.114|
224 (0.185)	|0.061	0.060	0.064|
242 (0.133)	|0.077	0.024	0.032|
442 (0.116)	|0.048	0.029	0.039|
Multiallelic Dprime: 0.192
BLOCK 718.  MARKERS: 3483 3484
34 (0.382)	|0.270	0.064	0.048|
32 (0.368)	|0.238	0.100	0.031|
14 (0.249)	|0.161	0.064	0.024|
Multiallelic Dprime: 0.093
BLOCK 719.  MARKERS: 3491 3492
13 (0.669)	|0.458	0.109	0.064	0.014	0.021|
33 (0.228)	|0.168	0.044	0.004	0.012	0.000|
34 (0.103)	|0.034	0.009	0.051	0.002	0.005|
Multiallelic Dprime: 0.175
BLOCK 720.  MARKERS: 3494 3495 3496 3497
3113 (0.660)	|0.330	0.246	0.085|
1113 (0.163)	|0.098	0.027	0.038|
1332 (0.119)	|0.059	0.023	0.037|
1133 (0.027)	|0.002	0.011	0.014|
1333 (0.027)	|0.019	0.007	0.000|
Multiallelic Dprime: 0.209
BLOCK 721.  MARKERS: 3499 3500
21 (0.509)	|0.480	0.008	0.020|
31 (0.314)	|0.022	0.291	0.001|
23 (0.175)	|0.000	0.141	0.030|
Multiallelic Dprime: 0.879
BLOCK 722.  MARKERS: 3501 3502
21 (0.502)	|0.185	0.163	0.024	0.082	0.044|
43 (0.441)	|0.205	0.067	0.095	0.018	0.055|
23 (0.052)	|0.013	0.002	0.032	0.005	0.000|
Multiallelic Dprime: 0.300
BLOCK 723.  MARKERS: 3505 3506 3507 3508
3311 (0.404)	|0.162	0.100	0.074	0.069|
1131 (0.235)	|0.130	0.044	0.018	0.044|
3111 (0.152)	|0.055	0.044	0.012	0.040|
3314 (0.105)	|0.014	0.023	0.068	0.000|
3131 (0.099)	|0.028	0.004	0.036	0.031|
Multiallelic Dprime: 0.214
BLOCK 724.  MARKERS: 3509 3510 3511
123 (0.389)	|0.181	0.112	0.096|
143 (0.218)	|0.112	0.051	0.054|
323 (0.209)	|0.150	0.019	0.041|
124 (0.183)	|0.102	0.059	0.022|
Multiallelic Dprime: 0.163
BLOCK 725.  MARKERS: 3513 3514
24 (0.546)	|0.254	0.191	0.094	0.004|
33 (0.242)	|0.091	0.115	0.024	0.009|
23 (0.213)	|0.074	0.092	0.042	0.004|
Multiallelic Dprime: 0.131
BLOCK 726.  MARKERS: 3519 3520 3521 3522
4333 (0.419)	|0.197	0.216	0.006|
2332 (0.397)	|0.226	0.057	0.114|
4112 (0.159)	|0.123	0.016	0.020|
4332 (0.017)	|0.005	0.000	0.009|
Multiallelic Dprime: 0.353
BLOCK 727.  MARKERS: 3524 3525
22 (0.554)	|0.129	0.088	0.092	0.057	0.047	0.046	0.043	0.016	0.010	0.008|
24 (0.294)	|0.094	0.035	0.014	0.023	0.040	0.050	0.015	0.007	0.005	0.002|
12 (0.150)	|0.036	0.019	0.018	0.027	0.020	0.009	0.012	0.003	0.000	0.003|
Multiallelic Dprime: 0.181
BLOCK 728.  MARKERS: 3527 3528 3529 3530 3531 3532 3533 3534 3535 3536
1224141311 (0.259)	|0.019	0.237|
1414243313 (0.143)	|0.135	0.007|
1413223313 (0.124)	|0.104	0.017|
1214243143 (0.107)	|0.104	0.005|
1214243313 (0.106)	|0.039	0.066|
2214243313 (0.106)	|0.081	0.023|
1214243113 (0.070)	|0.032	0.037|
1224141313 (0.027)	|0.022	0.002|
1414243311 (0.015)	|0.005	0.009|
1413243313 (0.014)	|0.013	0.000|
Multiallelic Dprime: 0.693
BLOCK 729.  MARKERS: 3539 3540 3541 3542
3333 (0.571)	|0.545	0.016	0.010|
1112 (0.413)	|0.010	0.276	0.128|
Multiallelic Dprime: 0.930
BLOCK 730.  MARKERS: 3543 3544
11 (0.564)	|0.264	0.167	0.133|
13 (0.295)	|0.110	0.091	0.095|
31 (0.140)	|0.069	0.028	0.044|
Multiallelic Dprime: 0.098
BLOCK 731.  MARKERS: 3545 3546 3547
432 (0.442)	|0.089	0.000	0.234	0.115	0.000	0.000|
232 (0.286)	|0.241	0.000	0.000	0.000	0.043	0.000|
214 (0.272)	|0.000	0.251	0.000	0.000	0.000	0.019|
Multiallelic Dprime: 0.889
BLOCK 732.  MARKERS: 3548 3549 3550 3551 3552 3553
312342 (0.329)	|0.103	0.213	0.014|
342314 (0.251)	|0.029	0.063	0.158|
212114 (0.234)	|0.143	0.059	0.027|
214114 (0.115)	|0.086	0.018	0.010|
212314 (0.044)	|0.024	0.000	0.022|
312112 (0.019)	|0.001	0.000	0.019|
Multiallelic Dprime: 0.480
BLOCK 733.  MARKERS: 3555 3556 3557 3558
3122 (0.389)	|0.247	0.100	0.029	0.013|
3134 (0.355)	|0.187	0.147	0.016	0.002|
1322 (0.252)	|0.109	0.099	0.035	0.009|
Multiallelic Dprime: 0.161
BLOCK 734.  MARKERS: 3559 3560 3561 3562
3413 (0.545)	|0.277	0.266|
1234 (0.346)	|0.273	0.070|
3414 (0.082)	|0.063	0.020|
3234 (0.024)	|0.022	0.002|
Multiallelic Dprime: 0.433
BLOCK 735.  MARKERS: 3564 3565
23 (0.636)	|0.284	0.275	0.047	0.026|
11 (0.358)	|0.284	0.062	0.006	0.005|
Multiallelic Dprime: 0.517
BLOCK 736.  MARKERS: 3566 3567 3568
124 (0.572)	|0.187	0.188	0.198|
343 (0.337)	|0.125	0.128	0.084|
324 (0.054)	|0.022	0.007	0.025|
344 (0.031)	|0.008	0.014	0.009|
Multiallelic Dprime: 0.095
BLOCK 737.  MARKERS: 3569 3570 3571
142 (0.346)	|0.230	0.080	0.037|
424 (0.338)	|0.096	0.082	0.160|
124 (0.316)	|0.171	0.092	0.052|
Multiallelic Dprime: 0.274
BLOCK 738.  MARKERS: 3574 3575
22 (0.495)	|0.198	0.143	0.155|
24 (0.254)	|0.086	0.082	0.086|
42 (0.250)	|0.079	0.103	0.068|
Multiallelic Dprime: 0.081
BLOCK 739.  MARKERS: 3579 3580
24 (0.363)	|0.242	0.103	0.018|
22 (0.327)	|0.101	0.123	0.103|
12 (0.309)	|0.101	0.192	0.016|
Multiallelic Dprime: 0.340
BLOCK 740.  MARKERS: 3581 3582
22 (0.444)	|0.006	0.242	0.196|
32 (0.418)	|0.407	0.005	0.000|
31 (0.137)	|0.011	0.128	0.000|
Multiallelic Dprime: 0.860
BLOCK 741.  MARKERS: 3583 3584 3585
232 (0.424)	|0.124	0.209	0.091|
134 (0.375)	|0.244	0.005	0.127|
144 (0.197)	|0.190	0.006	0.000|
Multiallelic Dprime: 0.533
BLOCK 742.  MARKERS: 3587 3588
22 (0.560)	|0.355	0.119	0.041	0.039|
24 (0.220)	|0.125	0.048	0.022	0.021|
42 (0.219)	|0.131	0.041	0.028	0.017|
Multiallelic Dprime: 0.058
BLOCK 743.  MARKERS: 3596 3597 3598 3599 3600 3601 3602
2434323 (0.610)	|0.239	0.362	0.009|
4212111 (0.207)	|0.142	0.066	0.000|
4234111 (0.092)	|0.068	0.023	0.000|
2434123 (0.075)	|0.059	0.016	0.001|
Multiallelic Dprime: 0.415
BLOCK 744.  MARKERS: 3603 3604
42 (0.515)	|0.287	0.228|
24 (0.474)	|0.452	0.023|
22 (0.011)	|0.011	0.000|
Multiallelic Dprime: 0.814
BLOCK 745.  MARKERS: 3605 3606
34 (0.750)	|0.604	0.051	0.086	0.005|
42 (0.250)	|0.096	0.115	0.034	0.006|
Multiallelic Dprime: 0.424
BLOCK 746.  MARKERS: 3608 3609 3610
131 (0.698)	|0.403	0.165	0.128|
341 (0.169)	|0.103	0.035	0.031|
133 (0.123)	|0.068	0.028	0.027|
331 (0.011)	|0.008	0.000	0.002|
Multiallelic Dprime: 0.049
BLOCK 747.  MARKERS: 3612 3613
14 (0.583)	|0.170	0.222	0.074	0.040	0.060|
12 (0.228)	|0.172	0.013	0.033	0.004	0.001|
44 (0.188)	|0.025	0.014	0.104	0.040	0.003|
Multiallelic Dprime: 0.503
BLOCK 748.  MARKERS: 3618 3619 3620 3621 3622 3623
243213 (0.366)	|0.093	0.185	0.085	0.001|
441111 (0.246)	|0.207	0.028	0.012	0.000|
413121 (0.211)	|0.042	0.106	0.036	0.026|
243113 (0.083)	|0.060	0.001	0.019	0.002|
243111 (0.065)	|0.046	0.018	0.001	0.000|
Multiallelic Dprime: 0.482
BLOCK 749.  MARKERS: 3624 3625 3626 3627 3628
11414 (0.455)	|0.001	0.451	0.000	0.000|
11412 (0.352)	|0.337	0.000	0.000	0.016|
43322 (0.154)	|0.113	0.005	0.035	0.000|
13322 (0.033)	|0.030	0.000	0.002	0.000|
Multiallelic Dprime: 0.936
BLOCK 750.  MARKERS: 3629 3630 3631 3632 3633
31221 (0.487)	|0.000	0.394	0.048	0.000	0.017	0.000	0.000	0.013	0.000|
23313 (0.456)	|0.424	0.000	0.000	0.000	0.000	0.018	0.000	0.000	0.000|
21213 (0.037)	|0.000	0.000	0.000	0.017	0.000	0.000	0.000	0.000	0.013|
31223 (0.016)	|0.000	0.000	0.000	0.000	0.000	0.000	0.016	0.000	0.000|
Multiallelic Dprime: 1.000
BLOCK 751.  MARKERS: 3634 3635 3636 3637 3638 3639 3640 3641 3642 3643 3644 3645 3646 3647 3648
331323142212442 (0.427)	|0.142	0.258	0.012	0.001	0.009|
113241323133224 (0.394)	|0.330	0.054	0.000	0.003	0.000|
313241323133224 (0.048)	|0.042	0.004	0.000	0.000	0.000|
331341142232244 (0.018)	|0.003	0.000	0.006	0.000	0.000|
313241323112442 (0.017)	|0.002	0.015	0.000	0.000	0.000|
331323143133224 (0.016)	|0.016	0.001	0.000	0.000	0.000|
313241123133224 (0.016)	|0.000	0.011	0.000	0.005	0.000|
113241322232244 (0.013)	|0.000	0.000	0.013	0.000	0.000|
333241142232244 (0.013)	|0.009	0.002	0.000	0.000	0.000|
Multiallelic Dprime: 0.596
BLOCK 752.  MARKERS: 3651 3652 3653 3654 3655
41112 (0.561)	|0.533	0.028|
22334 (0.359)	|0.119	0.242|
42132 (0.038)	|0.005	0.033|
41132 (0.013)	|0.000	0.013|
22112 (0.011)	|0.011	0.000|
Multiallelic Dprime: 0.768
BLOCK 753.  MARKERS: 3656 3657
32 (0.678)	|0.498	0.000	0.099	0.035	0.009	0.029	0.000|
14 (0.322)	|0.002	0.226	0.000	0.027	0.040	0.000	0.020|
Multiallelic Dprime: 0.929
BLOCK 754.  MARKERS: 3658 3659 3660 3661 3662 3663
241233 (0.499)	|0.130	0.150	0.114	0.090	0.013|
121414 (0.225)	|0.034	0.085	0.041	0.057	0.005|
243233 (0.099)	|0.068	0.012	0.011	0.006	0.002|
221433 (0.062)	|0.034	0.003	0.005	0.017	0.003|
221233 (0.048)	|0.021	0.010	0.010	0.006	0.000|
221414 (0.030)	|0.000	0.000	0.023	0.006	0.002|
221413 (0.021)	|0.004	0.009	0.007	0.000	0.000|
Multiallelic Dprime: 0.227
BLOCK 755.  MARKERS: 3664 3665 3666 3667 3668 3669 3670 3671 3672
234144111 (0.298)	|0.236	0.011	0.004	0.044|
413244322 (0.275)	|0.006	0.130	0.137	0.000|
234124111 (0.214)	|0.088	0.009	0.120	0.000|
234143111 (0.184)	|0.052	0.128	0.002	0.002|
213144122 (0.024)	|0.000	0.008	0.000	0.018|
Multiallelic Dprime: 0.615
BLOCK 756.  MARKERS: 3673 3674 3675
232 (0.381)	|0.276	0.092	0.011|
234 (0.289)	|0.058	0.219	0.012|
412 (0.265)	|0.177	0.008	0.075|
432 (0.065)	|0.020	0.038	0.006|
Multiallelic Dprime: 0.511
BLOCK 757.  MARKERS: 3678 3679 3680
434 (0.532)	|0.311	0.162	0.059|
232 (0.356)	|0.180	0.109	0.067|
222 (0.104)	|0.051	0.032	0.021|
Multiallelic Dprime: 0.074
BLOCK 758.  MARKERS: 3687 3688
42 (0.545)	|0.280	0.177	0.089|
24 (0.306)	|0.193	0.064	0.049|
44 (0.149)	|0.085	0.035	0.028|
Multiallelic Dprime: 0.129
BLOCK 759.  MARKERS: 3692 3693
41 (0.559)	|0.016	0.239	0.189	0.076	0.000	0.012	0.010|
43 (0.276)	|0.083	0.000	0.011	0.132	0.046	0.000	0.000|
23 (0.166)	|0.142	0.001	0.010	0.002	0.002	0.002	0.000|
Multiallelic Dprime: 0.747
BLOCK 760.  MARKERS: 3695 3696 3697 3698 3699 3700 3701 3702 3703 3704
4114421313 (0.241)	|0.084	0.157	0.000|
4134421313 (0.241)	|0.239	0.000	0.000|
2112223433 (0.210)	|0.209	0.000	0.000|
4312243414 (0.209)	|0.208	0.000	0.000|
4312223413 (0.049)	|0.000	0.000	0.049|
2112223413 (0.014)	|0.001	0.008	0.005|
4134423313 (0.010)	|0.010	0.000	0.000|
Multiallelic Dprime: 0.922
BLOCK 761.  MARKERS: 3705 3706
41 (0.776)	|0.214	0.247	0.207	0.021	0.083|
23 (0.166)	|0.000	0.000	0.010	0.156	0.000|
21 (0.057)	|0.056	0.000	0.000	0.000	0.000|
Multiallelic Dprime: 0.736
BLOCK 762.  MARKERS: 3707 3708 3709 3710
4143 (0.266)	|0.135	0.077	0.028	0.028	0.000|
2323 (0.249)	|0.119	0.088	0.027	0.004	0.009|
2144 (0.215)	|0.086	0.029	0.083	0.013	0.007|
2143 (0.183)	|0.093	0.060	0.016	0.013	0.000|
2123 (0.083)	|0.066	0.005	0.012	0.000	0.000|
Multiallelic Dprime: 0.205
BLOCK 763.  MARKERS: 3713 3714 3715 3716 3717
42142 (0.500)	|0.226	0.168	0.059	0.047|
24122 (0.258)	|0.111	0.091	0.035	0.021|
42324 (0.166)	|0.029	0.074	0.051	0.012|
42122 (0.059)	|0.027	0.022	0.007	0.003|
24142 (0.015)	|0.005	0.010	0.000	0.000|
Multiallelic Dprime: 0.144
BLOCK 764.  MARKERS: 3718 3719 3720
343 (0.399)	|0.016	0.345	0.030	0.008|
344 (0.366)	|0.358	0.002	0.000	0.000|
123 (0.152)	|0.126	0.022	0.000	0.002|
323 (0.084)	|0.048	0.033	0.001	0.000|
Multiallelic Dprime: 0.809
BLOCK 765.  MARKERS: 3721 3722 3723
124 (0.548)	|0.242	0.187	0.119|
242 (0.402)	|0.272	0.100	0.030|
244 (0.031)	|0.010	0.021	0.000|
222 (0.010)	|0.005	0.003	0.002|
Multiallelic Dprime: 0.278
BLOCK 766.  MARKERS: 3726 3727
11 (0.532)	|0.232	0.131	0.165|
13 (0.315)	|0.122	0.135	0.058|
31 (0.153)	|0.127	0.006	0.020|
Multiallelic Dprime: 0.252
BLOCK 767.  MARKERS: 3728 3729
23 (0.480)	|0.199	0.017	0.213	0.014	0.003	0.013|
41 (0.273)	|0.009	0.126	0.000	0.129	0.000	0.000|
21 (0.244)	|0.081	0.087	0.000	0.008	0.048	0.000|
Multiallelic Dprime: 0.691
BLOCK 768.  MARKERS: 3731 3732 3733 3734 3735 3736 3737 3738 3739 3740 3741 3742 3743 3744 3745
211323442311222 (0.285)	|0.279	0.004	0.004|
211323442211222 (0.237)	|0.136	0.072	0.026|
343241224234442 (0.215)	|0.000	0.000	0.213|
211323442211221 (0.152)	|0.000	0.152	0.000|
211343442211222 (0.050)	|0.000	0.050	0.000|
343241224211222 (0.014)	|0.014	0.000	0.000|
Multiallelic Dprime: 0.802
BLOCK 769.  MARKERS: 3746 3747 3748 3749
2343 (0.436)	|0.426	0.002	0.003|
2313 (0.293)	|0.265	0.021	0.004|
1211 (0.261)	|0.025	0.225	0.010|
Multiallelic Dprime: 0.852
BLOCK 770.  MARKERS: 3750 3751
23 (0.726)	|0.283	0.259	0.001	0.067	0.038	0.020	0.018|
12 (0.248)	|0.004	0.002	0.229	0.000	0.000	0.000	0.000|
13 (0.018)	|0.005	0.004	0.004	0.001	0.000	0.000	0.000|
Multiallelic Dprime: 0.928
BLOCK 771.  MARKERS: 3752 3753 3754 3755 3756 3757 3758 3759 3760 3761 3762 3763 3764 3765 3766 3767 3768 3769
113241244144443444 (0.296)	|0.000	0.295	0.000	0.000|
311223241342213244 (0.266)	|0.262	0.000	0.000	0.000|
333321424122211221 (0.240)	|0.000	0.000	0.238	0.000|
113241244144443244 (0.068)	|0.000	0.000	0.000	0.072|
311223241342211244 (0.038)	|0.000	0.000	0.000	0.041|
313241244122211244 (0.021)	|0.021	0.000	0.000	0.000|
113241244144441244 (0.018)	|0.002	0.000	0.000	0.013|
Multiallelic Dprime: 0.998
BLOCK 772.  MARKERS: 3770 3771 3772
232 (0.309)	|0.104	0.075	0.130|
212 (0.305)	|0.194	0.051	0.060|
134 (0.247)	|0.180	0.040	0.027|
132 (0.139)	|0.075	0.060	0.004|
Multiallelic Dprime: 0.290
BLOCK 773.  MARKERS: 3779 3780
42 (0.555)	|0.303	0.173	0.072|
22 (0.226)	|0.124	0.063	0.035|
41 (0.219)	|0.031	0.169	0.019|
Multiallelic Dprime: 0.302
BLOCK 774.  MARKERS: 3781 3782 3783
433 (0.457)	|0.296	0.038	0.051	0.070|
133 (0.405)	|0.095	0.298	0.003	0.003|
411 (0.126)	|0.078	0.000	0.043	0.003|
Multiallelic Dprime: 0.581
BLOCK 775.  MARKERS: 3784 3785 3786 3787 3788
21142 (0.478)	|0.018	0.222	0.152	0.043	0.037|
21124 (0.336)	|0.265	0.037	0.006	0.017	0.010|
33342 (0.098)	|0.000	0.004	0.006	0.060	0.027|
21342 (0.075)	|0.009	0.002	0.064	0.000	0.000|
Multiallelic Dprime: 0.668
BLOCK 776.  MARKERS: 3789 3790 3791 3792
4244 (0.298)	|0.252	0.020	0.026|
2441 (0.269)	|0.235	0.017	0.016|
4434 (0.231)	|0.176	0.036	0.019|
4444 (0.121)	|0.086	0.031	0.004|
2444 (0.074)	|0.047	0.027	0.000|
Multiallelic Dprime: 0.229
BLOCK 777.  MARKERS: 3793 3794
14 (0.803)	|0.738	0.061|
32 (0.131)	|0.118	0.012|
34 (0.066)	|0.018	0.047|
Multiallelic Dprime: 0.372
BLOCK 778.  MARKERS: 3796 3797 3798 3799 3800
44323 (0.874)	|0.368	0.296	0.097	0.096	0.015|
22114 (0.119)	|0.036	0.000	0.007	0.004	0.063|
Multiallelic Dprime: 0.556
BLOCK 779.  MARKERS: 3801 3802 3803 3804 3805 3806
444121 (0.406)	|0.230	0.115	0.059|
221343 (0.296)	|0.180	0.091	0.025|
244121 (0.105)	|0.055	0.045	0.005|
221323 (0.101)	|0.069	0.021	0.010|
221321 (0.080)	|0.040	0.033	0.007|
Multiallelic Dprime: 0.101
BLOCK 780.  MARKERS: 3812 3813
31 (0.586)	|0.441	0.130	0.016|
33 (0.305)	|0.223	0.069	0.013|
11 (0.109)	|0.049	0.051	0.008|
Multiallelic Dprime: 0.137
BLOCK 781.  MARKERS: 3815 3816 3817
344 (0.713)	|0.357	0.288	0.069|
122 (0.250)	|0.115	0.099	0.034|
322 (0.036)	|0.013	0.019	0.004|
Multiallelic Dprime: 0.056
BLOCK 782.  MARKERS: 3822 3823
32 (0.485)	|0.393	0.074	0.015	0.002|
42 (0.406)	|0.039	0.154	0.185	0.030|
31 (0.107)	|0.002	0.006	0.027	0.071|
Multiallelic Dprime: 0.681
BLOCK 783.  MARKERS: 3824 3825 3826
424 (0.434)	|0.319	0.071	0.021	0.023|
224 (0.235)	|0.079	0.094	0.046	0.014|
222 (0.228)	|0.091	0.090	0.036	0.011|
244 (0.104)	|0.026	0.013	0.060	0.005|
Multiallelic Dprime: 0.345
BLOCK 784.  MARKERS: 3828 3829 3830 3831
2211 (0.516)	|0.499	0.006	0.010|
4323 (0.267)	|0.058	0.187	0.022|
2223 (0.162)	|0.017	0.010	0.134|
2213 (0.053)	|0.005	0.045	0.002|
Multiallelic Dprime: 0.817
BLOCK 785.  MARKERS: 3832 3833 3834
114 (0.579)	|0.276	0.139	0.102	0.025	0.020|
234 (0.248)	|0.051	0.137	0.016	0.034	0.000|
232 (0.167)	|0.056	0.043	0.039	0.008	0.012|
Multiallelic Dprime: 0.298
BLOCK 786.  MARKERS: 3837 3838 3839 3840 3841 3842 3843 3844 3845 3846 3847 3848
224332224212 (0.387)	|0.376	0.009	0.000|
442314411432 (0.318)	|0.048	0.261	0.006|
222132424411 (0.157)	|0.158	0.000	0.000|
222132424412 (0.068)	|0.011	0.004	0.051|
222334424432 (0.033)	|0.000	0.000	0.032|
Multiallelic Dprime: 0.893
BLOCK 787.  MARKERS: 3849 3850
23 (0.614)	|0.320	0.137	0.099	0.036	0.010	0.009|
41 (0.278)	|0.099	0.038	0.079	0.031	0.024	0.004|
21 (0.105)	|0.038	0.021	0.010	0.024	0.005	0.005|
Multiallelic Dprime: 0.228
BLOCK 788.  MARKERS: 3854 3855 3856 3857 3858 3859 3860 3861
34212311 (0.459)	|0.445	0.012|
34212333 (0.196)	|0.196	0.002|
12434211 (0.188)	|0.035	0.152|
34212331 (0.092)	|0.004	0.085|
12434311 (0.037)	|0.002	0.036|
34212313 (0.018)	|0.018	0.000|
Multiallelic Dprime: 0.891
BLOCK 789.  MARKERS: 3862 3863 3864
422 (0.702)	|0.415	0.282|
144 (0.296)	|0.281	0.012|
Multiallelic Dprime: 0.864
BLOCK 790.  MARKERS: 3866 3867
23 (0.697)	|0.448	0.068	0.157	0.009	0.005|
11 (0.294)	|0.067	0.168	0.022	0.022	0.014|
Multiallelic Dprime: 0.576
BLOCK 791.  MARKERS: 3870 3871 3872 3873 3874 3875 3876 3877 3878
444111444 (0.518)	|0.476	0.042	0.000|
221442114 (0.237)	|0.008	0.230	0.000|
444111441 (0.182)	|0.182	0.001	0.000|
424442114 (0.033)	|0.000	0.005	0.028|
224111444 (0.019)	|0.019	0.000	0.000|
Multiallelic Dprime: 0.844
BLOCK 792.  MARKERS: 3879 3880 3881
431 (0.686)	|0.672	0.007	0.008|
113 (0.287)	|0.022	0.213	0.052|
111 (0.028)	|0.003	0.024	0.000|
Multiallelic Dprime: 0.911
BLOCK 793.  MARKERS: 3882 3883 3884 3885
1343 (0.695)	|0.343	0.176	0.100	0.076|
2222 (0.245)	|0.160	0.051	0.019	0.013|
2223 (0.060)	|0.020	0.008	0.017	0.012|
Multiallelic Dprime: 0.194
BLOCK 794.  MARKERS: 3886 3887 3888 3889 3890
12412 (0.520)	|0.325	0.055	0.129	0.000	0.000	0.000|
42412 (0.237)	|0.002	0.218	0.012	0.000	0.000	0.000|
14211 (0.139)	|0.000	0.000	0.000	0.123	0.000	0.014|
12432 (0.102)	|0.000	0.000	0.000	0.000	0.098	0.000|
Multiallelic Dprime: 0.911
BLOCK 795.  MARKERS: 3891 3892 3893 3894 3895 3896 3897 3898 3899 3900 3901 3902
314441414434 (0.322)	|0.322	0.000	0.000|
314441414234 (0.277)	|0.277	0.000	0.001|
314441414222 (0.140)	|0.000	0.140	0.000|
322222231232 (0.124)	|0.000	0.000	0.123|
122222214232 (0.098)	|0.000	0.096	0.001|
322222214234 (0.013)	|0.012	0.000	0.000|
Multiallelic Dprime: 0.995
BLOCK 796.  MARKERS: 3903 3904
41 (0.614)	|0.248	0.084	0.083	0.103	0.084|
21 (0.250)	|0.055	0.064	0.052	0.029	0.046|
43 (0.135)	|0.046	0.023	0.023	0.023	0.017|
Multiallelic Dprime: 0.172
BLOCK 797.  MARKERS: 3905 3906 3907 3908 3909 3910
423324 (0.348)	|0.141	0.170	0.036|
343344 (0.170)	|0.090	0.067	0.013|
343342 (0.157)	|0.040	0.051	0.065|
442124 (0.155)	|0.081	0.048	0.024|
443324 (0.147)	|0.082	0.051	0.013|
Multiallelic Dprime: 0.187
BLOCK 798.  MARKERS: 3912 3913 3914
213 (0.454)	|0.407	0.003	0.044|
324 (0.390)	|0.390	0.000	0.000|
313 (0.153)	|0.041	0.111	0.000|
Multiallelic Dprime: 0.705
BLOCK 799.  MARKERS: 3915 3916
24 (0.841)	|0.449	0.387|
41 (0.114)	|0.087	0.027|
44 (0.045)	|0.015	0.030|
Multiallelic Dprime: 0.234
BLOCK 800.  MARKERS: 3919 3920
22 (0.551)	|0.284	0.215	0.052|
44 (0.444)	|0.217	0.165	0.063|
Multiallelic Dprime: 0.047
BLOCK 801.  MARKERS: 3925 3926 3927
122 (0.504)	|0.466	0.023	0.015|
342 (0.381)	|0.068	0.276	0.037|
143 (0.115)	|0.028	0.000	0.086|
Multiallelic Dprime: 0.761
BLOCK 802.  MARKERS: 3930 3931
22 (0.562)	|0.296	0.219	0.045|
24 (0.299)	|0.103	0.176	0.020|
42 (0.139)	|0.099	0.040	0.000|
Multiallelic Dprime: 0.198
BLOCK 803.  MARKERS: 3934 3935 3936 3937
2423 (0.498)	|0.000	0.337	0.116	0.002	0.031|
4241 (0.434)	|0.371	0.009	0.000	0.045	0.000|
2241 (0.065)	|0.063	0.000	0.000	0.003	0.000|
Multiallelic Dprime: 0.928
BLOCK 804.  MARKERS: 3938 3939 3940 3941 3942 3943 3944
4332233 (0.435)	|0.012	0.337	0.035	0.049|
4124231 (0.349)	|0.344	0.004	0.001	0.001|
2332313 (0.116)	|0.000	0.023	0.091	0.000|
4334231 (0.047)	|0.043	0.000	0.002	0.003|
2332233 (0.031)	|0.004	0.002	0.000	0.025|
Multiallelic Dprime: 0.852
BLOCK 805.  MARKERS: 3945 3946 3947 3948 3949
21114 (0.406)	|0.370	0.026	0.000	0.004	0.000	0.000	0.000|
42322 (0.372)	|0.000	0.233	0.000	0.049	0.062	0.018	0.009|
42314 (0.138)	|0.000	0.003	0.112	0.001	0.014	0.000	0.007|
42324 (0.082)	|0.000	0.038	0.000	0.044	0.000	0.000	0.000|
Multiallelic Dprime: 0.847
BLOCK 806.  MARKERS: 3950 3951 3952 3953 3954 3955 3956 3957 3958 3959
3343344111 (0.370)	|0.367	0.003	0.000	0.000	0.000|
1133122113 (0.300)	|0.000	0.242	0.035	0.023	0.000|
1344342233 (0.113)	|0.000	0.000	0.114	0.000	0.000|
1143142113 (0.099)	|0.000	0.000	0.000	0.056	0.042|
1343342233 (0.075)	|0.000	0.000	0.072	0.000	0.000|
1133344111 (0.018)	|0.018	0.000	0.000	0.000	0.000|
1343344111 (0.018)	|0.018	0.000	0.000	0.000	0.000|
Multiallelic Dprime: 0.934
BLOCK 807.  MARKERS: 3960 3961 3962 3963 3964
44331 (0.406)	|0.206	0.181	0.014	0.003|
44333 (0.246)	|0.116	0.106	0.021	0.002|
22413 (0.223)	|0.116	0.087	0.010	0.005|
24413 (0.081)	|0.051	0.022	0.005	0.002|
24313 (0.040)	|0.019	0.017	0.000	0.004|
Multiallelic Dprime: 0.075
BLOCK 808.  MARKERS: 3966 3967 3968
133 (0.510)	|0.448	0.040	0.023|
314 (0.415)	|0.338	0.069	0.007|
334 (0.050)	|0.048	0.002	0.000|
134 (0.016)	|0.016	0.000	0.000|
Multiallelic Dprime: 0.234
BLOCK 809.  MARKERS: 3970 3971
13 (0.856)	|0.474	0.372	0.009|
32 (0.113)	|0.063	0.050	0.000|
33 (0.031)	|0.018	0.010	0.002|
Multiallelic Dprime: 0.035
BLOCK 810.  MARKERS: 3972 3973
24 (0.556)	|0.531	0.002	0.015	0.006|
12 (0.432)	|0.000	0.243	0.186	0.003|
14 (0.011)	|0.000	0.001	0.002	0.008|
Multiallelic Dprime: 0.955
BLOCK 811.  MARKERS: 3974 3975 3976
212 (0.531)	|0.133	0.385	0.011|
322 (0.247)	|0.153	0.008	0.087|
323 (0.202)	|0.169	0.007	0.026|
222 (0.018)	|0.004	0.002	0.006|
Multiallelic Dprime: 0.661
BLOCK 812.  MARKERS: 3977 3978
12 (0.461)	|0.273	0.104	0.063	0.010|
41 (0.403)	|0.156	0.091	0.141	0.002|
42 (0.130)	|0.054	0.025	0.007	0.036|
Multiallelic Dprime: 0.235
BLOCK 813.  MARKERS: 3982 3983 3984 3985 3986 3987 3988 3989
42413322 (0.489)	|0.369	0.058	0.060|
12233324 (0.221)	|0.108	0.060	0.052|
44411142 (0.215)	|0.147	0.065	0.003|
42411142 (0.048)	|0.023	0.018	0.007|
Multiallelic Dprime: 0.235
BLOCK 814.  MARKERS: 3993 3994
12 (0.660)	|0.238	0.286	0.112	0.011	0.010|
32 (0.212)	|0.102	0.072	0.027	0.009	0.000|
14 (0.127)	|0.077	0.033	0.016	0.000	0.002|
Multiallelic Dprime: 0.202
BLOCK 815.  MARKERS: 3995 3996 3997 3998 3999 4000 4001 4002 4003 4004
2433331431 (0.418)	|0.328	0.089|
1241123133 (0.389)	|0.301	0.091|
1241323143 (0.155)	|0.133	0.023|
2443323133 (0.021)	|0.013	0.007|
1241323133 (0.013)	|0.013	0.000|
Multiallelic Dprime: 0.093
BLOCK 816.  MARKERS: 4005 4006
11 (0.788)	|0.767	0.020|
43 (0.212)	|0.104	0.108|
Multiallelic Dprime: 0.801
BLOCK 817.  MARKERS: 4008 4009
43 (0.872)	|0.653	0.130	0.005	0.058	0.021|
21 (0.128)	|0.000	0.000	0.125	0.001	0.000|
Multiallelic Dprime: 0.989
BLOCK 818.  MARKERS: 4010 4011 4012 4013 4014 4015 4016
3431332 (0.654)	|0.332	0.275	0.040|
1431311 (0.130)	|0.001	0.000	0.116|
1213132 (0.130)	|0.003	0.001	0.121|
1431332 (0.060)	|0.055	0.003	0.000|
1211332 (0.020)	|0.018	0.000	0.000|
Multiallelic Dprime: 0.772
BLOCK 819.  MARKERS: 4017 4018 4019 4020 4021 4022 4023 4024 4025
333114222 (0.412)	|0.335	0.073|
323114222 (0.281)	|0.082	0.200|
131241344 (0.280)	|0.200	0.071|
Multiallelic Dprime: 0.448
BLOCK 820.  MARKERS: 4026 4027
31 (0.636)	|0.574	0.000	0.051|
13 (0.349)	|0.014	0.328	0.000|
Multiallelic Dprime: 0.958
BLOCK 821.  MARKERS: 4028 4029 4030 4031
1214 (0.591)	|0.532	0.061	0.000|
3132 (0.337)	|0.073	0.233	0.031|
1132 (0.054)	|0.028	0.020	0.006|
Multiallelic Dprime: 0.661
BLOCK 822.  MARKERS: 4034 4035
22 (0.644)	|0.221	0.204	0.213|
34 (0.316)	|0.240	0.049	0.027|
32 (0.038)	|0.008	0.021	0.009|
Multiallelic Dprime: 0.463
BLOCK 823.  MARKERS: 4036 4037
32 (0.469)	|0.163	0.268	0.013	0.025|
14 (0.273)	|0.016	0.005	0.115	0.136|
34 (0.250)	|0.142	0.025	0.078	0.005|
Multiallelic Dprime: 0.598
BLOCK 824.  MARKERS: 4039 4040 4041 4042
2332 (0.320)	|0.123	0.196	0.002|
2322 (0.299)	|0.215	0.081	0.000|
4121 (0.211)	|0.114	0.092	0.003|
4322 (0.169)	|0.127	0.036	0.005|
Multiallelic Dprime: 0.300
BLOCK 825.  MARKERS: 4044 4045 4046 4047 4048 4049 4050 4051 4052 4053
3333124234 (0.579)	|0.313	0.031	0.219	0.001	0.006	0.000	0.000|
4241242311 (0.406)	|0.025	0.196	0.008	0.082	0.040	0.038	0.015|
4333124234 (0.011)	|0.000	0.000	0.000	0.000	0.003	0.000	0.000|
Multiallelic Dprime: 0.849
BLOCK 826.  MARKERS: 4054 4055 4056 4057 4058 4059 4060 4061 4062 4063
3441423221 (0.339)	|0.338	0.000	0.000	0.000|
3243241443 (0.228)	|0.000	0.224	0.000	0.000|
1221423221 (0.227)	|0.226	0.000	0.000	0.000|
3243423223 (0.083)	|0.000	0.000	0.075	0.008|
3243221223 (0.051)	|0.000	0.000	0.035	0.015|
3243221221 (0.040)	|0.037	0.000	0.000	0.000|
3443423223 (0.015)	|0.000	0.000	0.015	0.000|
Multiallelic Dprime: 0.995
BLOCK 827.  MARKERS: 4064 4065 4066 4067
3134 (0.615)	|0.293	0.084	0.239|
1414 (0.224)	|0.035	0.182	0.007|
1431 (0.125)	|0.125	0.000	0.000|
1434 (0.027)	|0.013	0.008	0.007|
Multiallelic Dprime: 0.524
BLOCK 828.  MARKERS: 4069 4070
12 (0.473)	|0.047	0.128	0.295|
33 (0.274)	|0.247	0.001	0.026|
32 (0.253)	|0.053	0.197	0.002|
Multiallelic Dprime: 0.675
BLOCK 829.  MARKERS: 4071 4072 4073
331 (0.348)	|0.104	0.193	0.021	0.027|
134 (0.327)	|0.013	0.007	0.172	0.136|
311 (0.322)	|0.291	0.015	0.005	0.011|
Multiallelic Dprime: 0.731
BLOCK 830.  MARKERS: 4074 4075 4076
324 (0.408)	|0.174	0.066	0.112	0.055|
122 (0.216)	|0.047	0.142	0.017	0.011|
342 (0.198)	|0.059	0.030	0.092	0.015|
322 (0.174)	|0.029	0.020	0.020	0.105|
Multiallelic Dprime: 0.369
BLOCK 831.  MARKERS: 4078 4079 4080 4081
4134 (0.309)	|0.090	0.006	0.197	0.001|
1321 (0.263)	|0.237	0.000	0.016	0.000|
1334 (0.240)	|0.001	0.217	0.001	0.000|
1324 (0.185)	|0.004	0.029	0.000	0.136|
Multiallelic Dprime: 0.823
BLOCK 832.  MARKERS: 4082 4083 4084 4085 4086 4087 4088 4089 4090
334223122 (0.330)	|0.136	0.130	0.030	0.027	0.000|
223441242 (0.254)	|0.069	0.065	0.101	0.009	0.000|
334223124 (0.218)	|0.088	0.070	0.017	0.030	0.000|
333223122 (0.138)	|0.070	0.048	0.012	0.000	0.003|
Multiallelic Dprime: 0.206
BLOCK 833.  MARKERS: 4093 4094 4095 4096 4097 4098 4099 4100
14114221 (0.378)	|0.274	0.000	0.102	0.000|
31332422 (0.336)	|0.010	0.320	0.003	0.004|
31114432 (0.164)	|0.164	0.000	0.001	0.000|
31114422 (0.075)	|0.062	0.003	0.002	0.009|
31112222 (0.012)	|0.000	0.000	0.000	0.010|
Multiallelic Dprime: 0.835
BLOCK 834.  MARKERS: 4101 4102 4103
321 (0.529)	|0.279	0.233	0.017|
113 (0.325)	|0.119	0.005	0.202|
121 (0.122)	|0.004	0.119	0.000|
123 (0.023)	|0.008	0.009	0.007|
Multiallelic Dprime: 0.526
BLOCK 835.  MARKERS: 4104 4105
42 (0.409)	|0.333	0.000	0.075|
22 (0.365)	|0.307	0.002	0.058|
24 (0.226)	|0.000	0.219	0.006|
Multiallelic Dprime: 0.660
BLOCK 836.  MARKERS: 4106 4107
34 (0.640)	|0.604	0.037	0.000|
22 (0.220)	|0.000	0.219	0.000|
24 (0.140)	|0.034	0.038	0.066|
Multiallelic Dprime: 0.829
BLOCK 837.  MARKERS: 4108 4109
21 (0.638)	|0.613	0.025	0.000|
43 (0.295)	|0.025	0.252	0.018|
23 (0.066)	|0.055	0.012	0.000|
Multiallelic Dprime: 0.840
BLOCK 838.  MARKERS: 4110 4111
31 (0.692)	|0.519	0.158	0.015|
13 (0.289)	|0.093	0.197	0.000|
11 (0.018)	|0.018	0.000	0.000|
Multiallelic Dprime: 0.470
BLOCK 839.  MARKERS: 4112 4113
23 (0.629)	|0.329	0.115	0.151	0.014	0.011|
11 (0.355)	|0.063	0.257	0.012	0.024	0.000|
13 (0.015)	|0.000	0.015	0.000	0.000	0.000|
Multiallelic Dprime: 0.607
BLOCK 840.  MARKERS: 4115 4116 4117 4118 4119
44243 (0.393)	|0.373	0.021|
43444 (0.382)	|0.324	0.059|
13223 (0.161)	|0.146	0.016|
43243 (0.038)	|0.031	0.007|
13243 (0.010)	|0.010	0.000|
Multiallelic Dprime: 0.337
BLOCK 841.  MARKERS: 4122 4123 4124
333 (0.895)	|0.363	0.311	0.216|
241 (0.105)	|0.031	0.019	0.055|
Multiallelic Dprime: 0.347
BLOCK 842.  MARKERS: 4125 4126
34 (0.394)	|0.049	0.310	0.000	0.001	0.033|
12 (0.330)	|0.334	0.000	0.000	0.000	0.000|
14 (0.271)	|0.002	0.008	0.160	0.099	0.000|
Multiallelic Dprime: 0.934
BLOCK 843.  MARKERS: 4128 4129 4130 4131 4132
33121 (0.388)	|0.322	0.044	0.025|
33123 (0.317)	|0.239	0.031	0.043|
11311 (0.160)	|0.125	0.023	0.008|
31311 (0.100)	|0.079	0.019	0.002|
33111 (0.034)	|0.033	0.000	0.002|
Multiallelic Dprime: 0.119
BLOCK 844.  MARKERS: 4133 4134
33 (0.798)	|0.243	0.203	0.101	0.103	0.093	0.015	0.004	0.010|
11 (0.116)	|0.033	0.025	0.016	0.029	0.004	0.002	0.003	0.001|
13 (0.080)	|0.016	0.019	0.021	0.003	0.006	0.000	0.010	0.000|
Multiallelic Dprime: 0.172
BLOCK 845.  MARKERS: 4135 4136 4137 4138 4139 4140 4141 4142 4143 4144
2332342444 (0.292)	|0.266	0.010	0.016|
2334324341 (0.248)	|0.002	0.008	0.237|
2134342344 (0.138)	|0.002	0.130	0.007|
2332342424 (0.136)	|0.134	0.002	0.000|
3312142344 (0.104)	|0.002	0.102	0.000|
2332342344 (0.018)	|0.004	0.011	0.003|
2134344344 (0.017)	|0.002	0.015	0.000|
2334322344 (0.011)	|0.004	0.008	0.000|
Multiallelic Dprime: 0.900
BLOCK 846.  MARKERS: 4146 4147 4148 4149 4150 4151
442312 (0.428)	|0.168	0.204	0.055|
444132 (0.293)	|0.087	0.123	0.084|
212134 (0.278)	|0.194	0.069	0.017|
Multiallelic Dprime: 0.251
BLOCK 847.  MARKERS: 4153 4154
24 (0.449)	|0.239	0.144	0.045	0.019|
34 (0.395)	|0.241	0.121	0.005	0.027|
32 (0.156)	|0.070	0.043	0.039	0.003|
Multiallelic Dprime: 0.116
BLOCK 848.  MARKERS: 4156 4157 4158 4159
2144 (0.549)	|0.276	0.115	0.134	0.022|
4322 (0.309)	|0.088	0.032	0.079	0.108|
4344 (0.090)	|0.020	0.061	0.008	0.002|
4342 (0.049)	|0.009	0.027	0.003	0.006|
Multiallelic Dprime: 0.340
BLOCK 849.  MARKERS: 4160 4161 4162 4163 4164 4165
241424 (0.393)	|0.388	0.005	0.000|
223421 (0.234)	|0.000	0.089	0.145|
223221 (0.224)	|0.000	0.224	0.000|
441444 (0.139)	|0.000	0.000	0.139|
Multiallelic Dprime: 0.890
BLOCK 850.  MARKERS: 4166 4167
41 (0.391)	|0.152	0.145	0.094|
42 (0.321)	|0.135	0.098	0.087|
22 (0.288)	|0.124	0.092	0.068|
Multiallelic Dprime: 0.050
BLOCK 851.  MARKERS: 4170 4171
21 (0.411)	|0.200	0.086	0.094	0.030|
41 (0.335)	|0.265	0.046	0.020	0.003|
23 (0.249)	|0.210	0.012	0.016	0.009|
Multiallelic Dprime: 0.428
BLOCK 852.  MARKERS: 4172 4173 4174 4175 4176
24243 (0.680)	|0.644	0.032|
24443 (0.145)	|0.003	0.142|
32434 (0.129)	|0.035	0.094|
34444 (0.042)	|0.003	0.039|
Multiallelic Dprime: 0.837
BLOCK 853.  MARKERS: 4177 4178
33 (0.686)	|0.650	0.000	0.037|
14 (0.310)	|0.088	0.143	0.079|
Multiallelic Dprime: 0.794
BLOCK 854.  MARKERS: 4179 4180
12 (0.743)	|0.566	0.142	0.028|
34 (0.143)	|0.035	0.091	0.016|
32 (0.114)	|0.004	0.015	0.098|
Multiallelic Dprime: 0.625
BLOCK 855.  MARKERS: 4182 4183 4184 4185 4186
42211 (0.606)	|0.507	0.096	0.000	0.001	0.000|
22231 (0.249)	|0.004	0.003	0.146	0.094	0.002|
21333 (0.142)	|0.000	0.070	0.000	0.037	0.036|
Multiallelic Dprime: 0.843
BLOCK 856.  MARKERS: 4187 4188 4189 4190
3242 (0.512)	|0.512	0.000	0.000	0.000|
3224 (0.171)	|0.000	0.048	0.112	0.009|
1324 (0.145)	|0.000	0.069	0.000	0.076|
3222 (0.133)	|0.004	0.108	0.000	0.022|
1224 (0.039)	|0.001	0.037	0.000	0.000|
Multiallelic Dprime: 0.888
BLOCK 857.  MARKERS: 4191 4192 4193
232 (0.518)	|0.169	0.327	0.023|
234 (0.260)	|0.183	0.024	0.053|
214 (0.114)	|0.095	0.015	0.004|
434 (0.108)	|0.013	0.005	0.089|
Multiallelic Dprime: 0.575
BLOCK 858.  MARKERS: 4194 4195
13 (0.459)	|0.179	0.174	0.106|
12 (0.371)	|0.169	0.181	0.021|
43 (0.170)	|0.120	0.016	0.034|
Multiallelic Dprime: 0.219
BLOCK 859.  MARKERS: 4197 4198
21 (0.468)	|0.188	0.171	0.094|
24 (0.371)	|0.282	0.065	0.020|
41 (0.161)	|0.035	0.076	0.047|
Multiallelic Dprime: 0.347
BLOCK 860.  MARKERS: 4203 4204 4205 4206 4207
33431 (0.504)	|0.487	0.016	0.002|
11213 (0.313)	|0.008	0.305	0.000|
33433 (0.162)	|0.004	0.062	0.094|
Multiallelic Dprime: 0.887
BLOCK 861.  MARKERS: 4211 4212
13 (0.507)	|0.418	0.080	0.003|
11 (0.388)	|0.057	0.322	0.002|
31 (0.103)	|0.007	0.067	0.028|
Multiallelic Dprime: 0.693
BLOCK 862.  MARKERS: 4214 4215 4216 4217
2232 (0.482)	|0.354	0.072	0.057|
4414 (0.468)	|0.376	0.046	0.041|
4212 (0.033)	|0.028	0.000	0.005|
Multiallelic Dprime: 0.182
BLOCK 863.  MARKERS: 4218 4219
13 (0.769)	|0.351	0.128	0.124	0.102	0.061|
32 (0.122)	|0.001	0.066	0.044	0.008	0.000|
33 (0.104)	|0.039	0.016	0.015	0.032	0.002|
Multiallelic Dprime: 0.371
BLOCK 864.  MARKERS: 4221 4222 4223 4224 4225 4226 4227
3343221 (0.392)	|0.216	0.155	0.017|
4321441 (0.209)	|0.204	0.000	0.004|
4343221 (0.184)	|0.003	0.177	0.005|
4143223 (0.143)	|0.000	0.000	0.143|
4343223 (0.062)	|0.000	0.000	0.058|
Multiallelic Dprime: 0.712
BLOCK 865.  MARKERS: 4228 4229 4230
223 (0.425)	|0.221	0.090	0.053	0.037	0.025|
241 (0.333)	|0.067	0.122	0.045	0.064	0.034|
421 (0.233)	|0.041	0.027	0.125	0.023	0.017|
Multiallelic Dprime: 0.347
BLOCK 866.  MARKERS: 4231 4232 4233 4234
1411 (0.330)	|0.149	0.085	0.051	0.022	0.005	0.007	0.010|
1412 (0.240)	|0.056	0.051	0.094	0.020	0.012	0.003	0.000|
3331 (0.226)	|0.058	0.135	0.015	0.004	0.010	0.003	0.000|
1431 (0.125)	|0.051	0.017	0.040	0.008	0.000	0.003	0.000|
3431 (0.079)	|0.021	0.020	0.026	0.004	0.007	0.001	0.000|
Multiallelic Dprime: 0.291
BLOCK 867.  MARKERS: 4237 4238 4239 4240 4241
33423 (0.334)	|0.327	0.007	0.000|
21444 (0.307)	|0.256	0.046	0.004|
21323 (0.226)	|0.167	0.039	0.020|
21423 (0.058)	|0.038	0.020	0.000|
23423 (0.035)	|0.020	0.014	0.000|
21443 (0.016)	|0.010	0.006	0.000|
33323 (0.011)	|0.009	0.000	0.002|
Multiallelic Dprime: 0.380
BLOCK 868.  MARKERS: 4244 4245
13 (0.832)	|0.471	0.190	0.174|
34 (0.139)	|0.098	0.026	0.014|
33 (0.027)	|0.022	0.004	0.002|
Multiallelic Dprime: 0.329
BLOCK 869.  MARKERS: 4251 4252
21 (0.590)	|0.216	0.352	0.014	0.010|
41 (0.220)	|0.198	0.015	0.007	0.000|
22 (0.190)	|0.007	0.006	0.176	0.000|
Multiallelic Dprime: 0.688
BLOCK 870.  MARKERS: 4253 4254 4255
422 (0.421)	|0.130	0.287	0.000|
142 (0.372)	|0.364	0.004	0.000|
124 (0.196)	|0.160	0.016	0.021|
122 (0.011)	|0.002	0.009	0.000|
Multiallelic Dprime: 0.806
BLOCK 871.  MARKERS: 4257 4258 4259
121 (0.656)	|0.341	0.099	0.132	0.019	0.028	0.009	0.010|
343 (0.315)	|0.146	0.088	0.050	0.010	0.003	0.002	0.002|
323 (0.021)	|0.007	0.004	0.002	0.006	0.001	0.000	0.000|
Multiallelic Dprime: 0.149
BLOCK 872.  MARKERS: 4261 4262 4263 4264 4265 4266 4267 4268 4269 4270 4271 4272
121133331113 (0.496)	|0.421	0.029	0.049|
342133143331 (0.194)	|0.173	0.008	0.012|
322341143333 (0.183)	|0.129	0.039	0.015|
322133143333 (0.036)	|0.018	0.018	0.000|
121133143333 (0.033)	|0.029	0.001	0.003|
342133143333 (0.011)	|0.010	0.000	0.000|
342343143333 (0.011)	|0.005	0.006	0.000|
Multiallelic Dprime: 0.261
BLOCK 873.  MARKERS: 4274 4275
23 (0.807)	|0.354	0.260	0.151	0.041|
42 (0.106)	|0.011	0.025	0.063	0.003|
43 (0.082)	|0.047	0.018	0.014	0.004|
Multiallelic Dprime: 0.270
BLOCK 874.  MARKERS: 4278 4279 4280 4281 4282
12124 (0.412)	|0.171	0.174	0.013	0.038	0.010	0.000|
24343 (0.305)	|0.177	0.039	0.035	0.031	0.010	0.002|
14124 (0.229)	|0.049	0.100	0.052	0.015	0.000	0.009|
14344 (0.049)	|0.037	0.004	0.006	0.000	0.000	0.000|
Multiallelic Dprime: 0.303
BLOCK 875.  MARKERS: 4284 4285 4286 4287 4288 4289 4290
3331131 (0.435)	|0.306	0.014	0.109	0.006|
1133111 (0.320)	|0.024	0.289	0.008	0.000|
1131433 (0.107)	|0.105	0.000	0.000	0.000|
1121431 (0.084)	|0.011	0.000	0.000	0.073|
1121433 (0.021)	|0.000	0.000	0.000	0.021|
1131431 (0.010)	|0.000	0.007	0.002	0.000|
Multiallelic Dprime: 0.803
BLOCK 876.  MARKERS: 4291 4292 4293
123 (0.447)	|0.283	0.031	0.123|
243 (0.314)	|0.009	0.288	0.010|
141 (0.126)	|0.018	0.012	0.095|
143 (0.114)	|0.028	0.003	0.083|
Multiallelic Dprime: 0.681
BLOCK 877.  MARKERS: 4294 4295 4296
421 (0.337)	|0.000	0.319	0.017	0.000|
221 (0.332)	|0.333	0.000	0.000	0.000|
243 (0.311)	|0.000	0.000	0.175	0.137|
Multiallelic Dprime: 0.975
BLOCK 878.  MARKERS: 4297 4298 4299
111 (0.341)	|0.255	0.055	0.030|
331 (0.327)	|0.191	0.071	0.066|
313 (0.193)	|0.136	0.031	0.027|
311 (0.138)	|0.071	0.022	0.046|
Multiallelic Dprime: 0.182
BLOCK 879.  MARKERS: 4300 4301
14 (0.653)	|0.356	0.150	0.146|
33 (0.179)	|0.102	0.022	0.054|
34 (0.169)	|0.042	0.111	0.016|
Multiallelic Dprime: 0.233
BLOCK 880.  MARKERS: 4304 4305
11 (0.500)	|0.365	0.021	0.007	0.093	0.014|
13 (0.283)	|0.098	0.097	0.074	0.008	0.000|
33 (0.217)	|0.002	0.150	0.062	0.000	0.003|
Multiallelic Dprime: 0.605
BLOCK 881.  MARKERS: 4306 4307 4308 4309
1312 (0.466)	|0.435	0.002	0.004	0.023|
3412 (0.267)	|0.006	0.095	0.166	0.000|
3312 (0.142)	|0.011	0.087	0.011	0.034|
3324 (0.103)	|0.000	0.000	0.000	0.103|
3322 (0.017)	|0.015	0.001	0.000	0.000|
Multiallelic Dprime: 0.842
BLOCK 882.  MARKERS: 4310 4311 4312
211 (0.468)	|0.180	0.099	0.110	0.073|
312 (0.185)	|0.044	0.069	0.049	0.018|
322 (0.183)	|0.064	0.063	0.028	0.022|
311 (0.161)	|0.030	0.031	0.024	0.072|
Multiallelic Dprime: 0.203
BLOCK 883.  MARKERS: 4315 4316 4317 4318
3143 (0.317)	|0.063	0.000	0.253	0.000|
1344 (0.260)	|0.000	0.260	0.000	0.000|
1343 (0.211)	|0.204	0.000	0.007	0.000|
1113 (0.189)	|0.000	0.000	0.000	0.189|
Multiallelic Dprime: 0.923
BLOCK 884.  MARKERS: 4319 4320 4321
122 (0.271)	|0.212	0.018	0.041|
442 (0.269)	|0.264	0.005	0.000|
422 (0.265)	|0.036	0.223	0.006|
424 (0.195)	|0.042	0.153	0.000|
Multiallelic Dprime: 0.757
BLOCK 885.  MARKERS: 4322 4323
12 (0.553)	|0.176	0.267	0.109|
34 (0.397)	|0.264	0.089	0.044|
32 (0.048)	|0.002	0.041	0.005|
Multiallelic Dprime: 0.349
BLOCK 886.  MARKERS: 4324 4325 4326
231 (0.443)	|0.322	0.082	0.040|
431 (0.396)	|0.252	0.063	0.079|
443 (0.159)	|0.075	0.071	0.013|
Multiallelic Dprime: 0.188
BLOCK 887.  MARKERS: 4329 4330 4331 4332
3231 (0.647)	|0.281	0.305	0.051	0.010|
2411 (0.217)	|0.164	0.051	0.003	0.000|
3233 (0.133)	|0.079	0.052	0.003	0.000|
Multiallelic Dprime: 0.348
BLOCK 888.  MARKERS: 4333 4334
14 (0.523)	|0.082	0.287	0.154|
41 (0.408)	|0.390	0.011	0.007|
11 (0.058)	|0.032	0.000	0.027|
44 (0.011)	|0.002	0.003	0.006|
Multiallelic Dprime: 0.805
BLOCK 889.  MARKERS: 4336 4337
12 (0.506)	|0.168	0.336|
14 (0.300)	|0.246	0.054|
44 (0.194)	|0.187	0.007|
Multiallelic Dprime: 0.689
BLOCK 890.  MARKERS: 4338 4339
13 (0.601)	|0.519	0.070	0.012|
31 (0.397)	|0.320	0.043	0.031|
Multiallelic Dprime: 0.141
BLOCK 891.  MARKERS: 4342 4343
44 (0.839)	|0.442	0.088	0.167	0.128	0.011|
32 (0.113)	|0.020	0.068	0.004	0.020	0.002|
42 (0.045)	|0.014	0.024	0.000	0.001	0.006|
Multiallelic Dprime: 0.528
BLOCK 892.  MARKERS: 4345 4346 4347 4348
2322 (0.478)	|0.399	0.058	0.016|
2344 (0.181)	|0.020	0.063	0.098|
4142 (0.171)	|0.012	0.123	0.037|
2142 (0.149)	|0.051	0.058	0.041|
2342 (0.018)	|0.013	0.006	0.000|
Multiallelic Dprime: 0.562
BLOCK 893.  MARKERS: 4350 4351
11 (0.494)	|0.429	0.053	0.014|
31 (0.309)	|0.047	0.259	0.000|
33 (0.191)	|0.147	0.046	0.000|
Multiallelic Dprime: 0.638
BLOCK 894.  MARKERS: 4352 4353
23 (0.626)	|0.475	0.137	0.014|
42 (0.360)	|0.305	0.051	0.000|
22 (0.014)	|0.012	0.003	0.000|
Multiallelic Dprime: 0.290
BLOCK 895.  MARKERS: 4355 4356
41 (0.791)	|0.688	0.039	0.065|
23 (0.191)	|0.074	0.110	0.007|
21 (0.014)	|0.014	0.000	0.000|
Multiallelic Dprime: 0.504
BLOCK 896.  MARKERS: 4357 4358 4359
433 (0.775)	|0.661	0.102	0.013|
211 (0.152)	|0.111	0.026	0.014|
431 (0.073)	|0.060	0.009	0.003|
Multiallelic Dprime: 0.108
BLOCK 897.  MARKERS: 4362 4363 4364
132 (0.832)	|0.591	0.201	0.040|
314 (0.137)	|0.107	0.027	0.003|
312 (0.030)	|0.027	0.003	0.000|
Multiallelic Dprime: 0.285
BLOCK 898.  MARKERS: 4368 4369
12 (0.724)	|0.346	0.258	0.119|
33 (0.233)	|0.169	0.034	0.029|
32 (0.043)	|0.042	0.001	0.000|
Multiallelic Dprime: 0.469
BLOCK 899.  MARKERS: 4371 4372
24 (0.558)	|0.546	0.009	0.004|
22 (0.293)	|0.066	0.215	0.008|
34 (0.148)	|0.131	0.000	0.016|
Multiallelic Dprime: 0.854
BLOCK 900.  MARKERS: 4373 4374 4375 4376
4422 (0.741)	|0.285	0.255	0.155	0.042|
2231 (0.224)	|0.075	0.076	0.057	0.016|
4231 (0.028)	|0.008	0.014	0.005	0.000|
Multiallelic Dprime: 0.063
BLOCK 901.  MARKERS: 4379 4380 4381
244 (0.372)	|0.286	0.054	0.015	0.017|
442 (0.349)	|0.182	0.137	0.024	0.006|
422 (0.218)	|0.084	0.055	0.075	0.004|
444 (0.058)	|0.029	0.029	0.000	0.000|
Multiallelic Dprime: 0.322
BLOCK 902.  MARKERS: 4383 4384 4385 4386
3131 (0.582)	|0.444	0.104	0.032|
3133 (0.277)	|0.237	0.020	0.017|
1311 (0.114)	|0.100	0.007	0.007|
1111 (0.027)	|0.019	0.004	0.003|
Multiallelic Dprime: 0.305
BLOCK 903.  MARKERS: 4389 4390 4391
132 (0.801)	|0.637	0.148	0.016|
444 (0.136)	|0.124	0.005	0.006|
144 (0.059)	|0.020	0.013	0.027|
Multiallelic Dprime: 0.233
BLOCK 904.  MARKERS: 4394 4395
13 (0.784)	|0.586	0.111	0.087|
31 (0.167)	|0.155	0.007	0.005|
33 (0.049)	|0.003	0.037	0.009|
Multiallelic Dprime: 0.207
BLOCK 905.  MARKERS: 4396 4397
33 (0.745)	|0.681	0.063|
43 (0.154)	|0.099	0.055|
41 (0.101)	|0.098	0.003|
Multiallelic Dprime: 0.355
BLOCK 906.  MARKERS: 4399 4400
12 (0.879)	|0.348	0.307	0.191	0.020|
34 (0.121)	|0.037	0.006	0.000	0.078|
Multiallelic Dprime: 0.624
BLOCK 907.  MARKERS: 4402 4403 4404 4405 4406
42121 (0.385)	|0.296	0.030	0.062|
24221 (0.313)	|0.132	0.129	0.052|
42144 (0.192)	|0.139	0.008	0.045|
24121 (0.098)	|0.054	0.020	0.025|
Multiallelic Dprime: 0.318
BLOCK 908.  MARKERS: 4411 4412
14 (0.622)	|0.557	0.064|
12 (0.192)	|0.026	0.166|
34 (0.185)	|0.159	0.020|
Multiallelic Dprime: 0.629
BLOCK 909.  MARKERS: 4414 4415
13 (0.742)	|0.625	0.000	0.118|
21 (0.250)	|0.048	0.183	0.018|
Multiallelic Dprime: 0.737
BLOCK 910.  MARKERS: 4416 4417 4418 4419
3442 (0.679)	|0.485	0.194|
4124 (0.184)	|0.172	0.012|
3124 (0.135)	|0.121	0.015|
Multiallelic Dprime: 0.623
BLOCK 911.  MARKERS: 4420 4421
12 (0.777)	|0.268	0.299	0.208|
23 (0.222)	|0.138	0.032	0.052|
Multiallelic Dprime: 0.361
BLOCK 912.  MARKERS: 4423 4424
22 (0.405)	|0.148	0.084	0.143	0.016	0.012|
42 (0.332)	|0.118	0.189	0.017	0.000	0.000|
21 (0.261)	|0.152	0.050	0.040	0.010	0.005|
Multiallelic Dprime: 0.330
BLOCK 913.  MARKERS: 4425 4426 4427 4428 4429
24234 (0.420)	|0.247	0.000	0.000	0.147	0.000	0.022	0.002|
24134 (0.322)	|0.146	0.000	0.169	0.000	0.000	0.000	0.003|
13122 (0.200)	|0.000	0.186	0.000	0.000	0.000	0.000	0.001|
24122 (0.026)	|0.000	0.000	0.000	0.000	0.022	0.000	0.000|
23124 (0.016)	|0.012	0.000	0.000	0.000	0.000	0.000	0.004|
Multiallelic Dprime: 0.734
BLOCK 914.  MARKERS: 4430 4431 4432 4433 4434 4435 4436 4437 4438
223431112 (0.413)	|0.389	0.000	0.000	0.020|
322411411 (0.187)	|0.009	0.176	0.000	0.000|
223233132 (0.172)	|0.167	0.002	0.000	0.000|
243431112 (0.147)	|0.143	0.000	0.000	0.000|
223211112 (0.027)	|0.000	0.000	0.025	0.000|
223433132 (0.021)	|0.021	0.000	0.000	0.000|
222431112 (0.010)	|0.006	0.000	0.000	0.003|
Multiallelic Dprime: 0.906
BLOCK 915.  MARKERS: 4439 4440 4441 4442
3433 (0.752)	|0.338	0.164	0.111	0.127|
1211 (0.180)	|0.078	0.061	0.034	0.003|
1231 (0.031)	|0.016	0.009	0.003	0.002|
3231 (0.022)	|0.006	0.005	0.006	0.005|
Multiallelic Dprime: 0.154
BLOCK 916.  MARKERS: 4444 4445 4446 4447 4448 4449 4450
4314433 (0.440)	|0.202	0.239	0.000	0.000	0.000	0.000|
3324221 (0.247)	|0.000	0.008	0.000	0.117	0.101	0.022|
4114433 (0.155)	|0.006	0.000	0.143	0.000	0.000	0.000|
4312433 (0.138)	|0.128	0.000	0.009	0.000	0.000	0.000|
Multiallelic Dprime: 0.849
BLOCK 917.  MARKERS: 4451 4452 4453 4454 4455
32411 (0.336)	|0.210	0.000	0.128	0.002|
34411 (0.260)	|0.258	0.000	0.000	0.000|
12444 (0.154)	|0.132	0.002	0.000	0.023|
12214 (0.118)	|0.000	0.116	0.000	0.000|
12411 (0.105)	|0.000	0.102	0.000	0.000|
12414 (0.025)	|0.001	0.023	0.000	0.000|
Multiallelic Dprime: 0.758
BLOCK 918.  MARKERS: 4456 4457 4458 4459 4460
41443 (0.603)	|0.107	0.104	0.103	0.110	0.105	0.042	0.007	0.015|
12422 (0.244)	|0.086	0.029	0.070	0.041	0.004	0.007	0.002	0.000|
42222 (0.126)	|0.009	0.074	0.017	0.012	0.005	0.004	0.000	0.000|
42422 (0.026)	|0.007	0.003	0.000	0.004	0.003	0.000	0.008	0.000|
Multiallelic Dprime: 0.305
BLOCK 919.  MARKERS: 4462 4463 4464 4465 4466 4467 4468 4469 4470 4471 4472 4473
342211114331 (0.210)	|0.134	0.055	0.021|
422441432131 (0.209)	|0.127	0.063	0.018|
421413432113 (0.191)	|0.124	0.048	0.019|
322441432331 (0.169)	|0.094	0.047	0.027|
342411134331 (0.118)	|0.072	0.035	0.010|
322441432131 (0.054)	|0.031	0.017	0.006|
422441432331 (0.018)	|0.007	0.004	0.006|
322441132331 (0.015)	|0.009	0.002	0.004|
Multiallelic Dprime: 0.070
BLOCK 920.  MARKERS: 4483 4484
34 (0.608)	|0.262	0.197	0.130	0.020|
42 (0.278)	|0.120	0.088	0.063	0.007|
32 (0.114)	|0.056	0.025	0.031	0.000|
Multiallelic Dprime: 0.053
BLOCK 921.  MARKERS: 4486 4487 4488 4489
3341 (0.437)	|0.285	0.129	0.017	0.002|
4423 (0.309)	|0.011	0.022	0.265	0.009|
3321 (0.224)	|0.017	0.168	0.040	0.000|
4323 (0.027)	|0.016	0.004	0.001	0.000|
Multiallelic Dprime: 0.667
BLOCK 922.  MARKERS: 4491 4492 4493 4494 4495
21332 (0.329)	|0.037	0.281	0.006|
41132 (0.325)	|0.094	0.004	0.227|
44111 (0.323)	|0.310	0.010	0.004|
44112 (0.012)	|0.000	0.001	0.011|
Multiallelic Dprime: 0.811
BLOCK 923.  MARKERS: 4496 4497 4498
221 (0.442)	|0.098	0.296	0.046|
243 (0.301)	|0.300	0.000	0.000|
441 (0.250)	|0.000	0.004	0.246|
Multiallelic Dprime: 0.845
BLOCK 924.  MARKERS: 4500 4501
34 (0.403)	|0.257	0.044	0.102|
12 (0.301)	|0.300	0.000	0.000|
14 (0.293)	|0.026	0.241	0.026|
Multiallelic Dprime: 0.659
BLOCK 925.  MARKERS: 4502 4503
13 (0.586)	|0.439	0.145	0.002|
31 (0.286)	|0.279	0.005	0.000|
33 (0.128)	|0.005	0.006	0.110|
Multiallelic Dprime: 0.551
BLOCK 926.  MARKERS: 4505 4506 4507 4508
2323 (0.723)	|0.362	0.234	0.121	0.007|
4431 (0.155)	|0.051	0.067	0.031	0.005|
4321 (0.113)	|0.045	0.045	0.011	0.010|
Multiallelic Dprime: 0.164
BLOCK 927.  MARKERS: 4511 4512 4513
414 (0.464)	|0.371	0.003	0.013	0.068|
432 (0.345)	|0.226	0.022	0.091	0.000|
114 (0.165)	|0.047	0.100	0.003	0.010|
412 (0.023)	|0.015	0.001	0.005	0.000|
Multiallelic Dprime: 0.447
BLOCK 928.  MARKERS: 4516 4517 4518 4519 4520 4521 4522 4523
22113124 (0.661)	|0.628	0.007	0.014	0.011|
41232312 (0.127)	|0.005	0.120	0.002	0.000|
21113114 (0.115)	|0.011	0.003	0.034	0.066|
21232314 (0.078)	|0.005	0.001	0.071	0.001|
Multiallelic Dprime: 0.878
BLOCK 929.  MARKERS: 4524 4525 4526 4527
3332 (0.655)	|0.513	0.131	0.011|
1114 (0.133)	|0.005	0.108	0.021|
3114 (0.124)	|0.012	0.046	0.067|
3112 (0.079)	|0.003	0.075	0.002|
Multiallelic Dprime: 0.729
BLOCK 930.  MARKERS: 4528 4529
13 (0.532)	|0.291	0.152	0.060	0.019	0.007|
43 (0.367)	|0.168	0.108	0.054	0.023	0.008|
41 (0.100)	|0.066	0.021	0.003	0.009	0.002|
Multiallelic Dprime: 0.097
BLOCK 931.  MARKERS: 4531 4532 4533 4534 4535
13232 (0.524)	|0.407	0.035	0.083|
11224 (0.281)	|0.208	0.059	0.013|
31432 (0.118)	|0.044	0.049	0.024|
11234 (0.050)	|0.013	0.036	0.002|
13222 (0.017)	|0.016	0.000	0.001|
Multiallelic Dprime: 0.325
BLOCK 932.  MARKERS: 4537 4538
44 (0.694)	|0.472	0.222|
14 (0.181)	|0.153	0.028|
12 (0.124)	|0.098	0.026|
Multiallelic Dprime: 0.361
BLOCK 933.  MARKERS: 4542 4543 4544
432 (0.724)	|0.262	0.347	0.103|
314 (0.276)	|0.178	0.057	0.041|
Multiallelic Dprime: 0.365
BLOCK 934.  MARKERS: 4545 4546 4547 4548 4549
31144 (0.440)	|0.110	0.180	0.121	0.030|
13232 (0.404)	|0.220	0.068	0.028	0.089|
31134 (0.144)	|0.017	0.039	0.032	0.057|
Multiallelic Dprime: 0.377
BLOCK 935.  MARKERS: 4553 4554 4555 4556
4411 (0.350)	|0.273	0.077|
4331 (0.289)	|0.227	0.059|
4414 (0.183)	|0.159	0.024|
2331 (0.177)	|0.148	0.030|
Multiallelic Dprime: 0.119
BLOCK 936.  MARKERS: 4559 4560
33 (0.807)	|0.494	0.215	0.099|
21 (0.188)	|0.086	0.034	0.069|
Multiallelic Dprime: 0.242
BLOCK 937.  MARKERS: 4562 4563
13 (0.583)	|0.373	0.114	0.096|
11 (0.249)	|0.083	0.093	0.074|
31 (0.168)	|0.078	0.065	0.026|
Multiallelic Dprime: 0.242
BLOCK 938.  MARKERS: 4564 4565
33 (0.532)	|0.109	0.219	0.045	0.124	0.019	0.004	0.000	0.012|
13 (0.271)	|0.069	0.039	0.122	0.017	0.001	0.011	0.011	0.000|
12 (0.197)	|0.161	0.010	0.009	0.005	0.007	0.002	0.000	0.000|
Multiallelic Dprime: 0.556
BLOCK 939.  MARKERS: 4570 4571 4572 4573 4574 4575
414113 (0.339)	|0.337	0.001	0.000|
412232 (0.266)	|0.000	0.004	0.262|
112233 (0.176)	|0.000	0.176	0.000|
442233 (0.145)	|0.002	0.137	0.004|
412113 (0.027)	|0.026	0.000	0.000|
412233 (0.017)	|0.000	0.012	0.000|
414232 (0.013)	|0.000	0.000	0.012|
444113 (0.012)	|0.012	0.000	0.000|
Multiallelic Dprime: 0.984
BLOCK 940.  MARKERS: 4576 4577 4578
122 (0.381)	|0.020	0.340	0.013	0.006|
342 (0.334)	|0.170	0.031	0.125	0.008|
344 (0.281)	|0.247	0.022	0.007	0.005|
Multiallelic Dprime: 0.697
BLOCK 941.  MARKERS: 4580 4581 4582
113 (0.438)	|0.392	0.040	0.004|
313 (0.393)	|0.040	0.320	0.034|
131 (0.145)	|0.141	0.004	0.000|
133 (0.023)	|0.005	0.011	0.007|
Multiallelic Dprime: 0.791
BLOCK 942.  MARKERS: 4583 4584
33 (0.578)	|0.340	0.185	0.053|
21 (0.375)	|0.136	0.175	0.065|
31 (0.045)	|0.016	0.003	0.026|
Multiallelic Dprime: 0.232
BLOCK 943.  MARKERS: 4586 4587 4588
224 (0.493)	|0.187	0.150	0.111	0.036|
221 (0.363)	|0.114	0.090	0.097	0.054|
131 (0.145)	|0.052	0.032	0.045	0.011|
Multiallelic Dprime: 0.107
BLOCK 944.  MARKERS: 4591 4592 4593 4594 4595
44223 (0.354)	|0.225	0.053	0.036	0.039|
24223 (0.271)	|0.186	0.055	0.018	0.011|
24241 (0.252)	|0.092	0.129	0.014	0.015|
21443 (0.101)	|0.022	0.030	0.037	0.011|
Multiallelic Dprime: 0.308
BLOCK 945.  MARKERS: 4598 4599 4600 4601 4602
44442 (0.531)	|0.414	0.117	0.000|
23314 (0.278)	|0.232	0.000	0.046|
43314 (0.112)	|0.093	0.000	0.019|
43342 (0.076)	|0.000	0.075	0.000|
Multiallelic Dprime: 0.375
BLOCK 946.  MARKERS: 4603 4604 4605
323 (0.739)	|0.411	0.293	0.002	0.034	0.000|
131 (0.193)	|0.000	0.000	0.175	0.000	0.018|
321 (0.065)	|0.022	0.000	0.043	0.000	0.000|
Multiallelic Dprime: 0.903
BLOCK 947.  MARKERS: 4606 4607 4608 4609 4610
23121 (0.432)	|0.123	0.085	0.115	0.107|
43342 (0.293)	|0.193	0.049	0.024	0.022|
41322 (0.223)	|0.057	0.091	0.050	0.020|
43322 (0.034)	|0.009	0.008	0.014	0.003|
23122 (0.018)	|0.004	0.014	0.000	0.000|
Multiallelic Dprime: 0.334
BLOCK 948.  MARKERS: 4612 4613 4614 4615 4616 4617
211243 (0.386)	|0.293	0.021	0.055	0.016|
411243 (0.247)	|0.120	0.072	0.053	0.000|
213231 (0.203)	|0.152	0.021	0.019	0.012|
241443 (0.152)	|0.058	0.056	0.032	0.005|
Multiallelic Dprime: 0.317
BLOCK 949.  MARKERS: 4618 4619 4620 4621 4622
21322 (0.625)	|0.499	0.118|
43144 (0.173)	|0.149	0.024|
21344 (0.163)	|0.131	0.033|
21144 (0.035)	|0.031	0.003|
Multiallelic Dprime: 0.126
BLOCK 950.  MARKERS: 4623 4624
43 (0.815)	|0.751	0.006	0.023	0.020	0.007|
24 (0.179)	|0.020	0.090	0.051	0.014	0.003|
Multiallelic Dprime: 0.818
BLOCK 951.  MARKERS: 4625 4626 4627 4628 4629
13111 (0.774)	|0.698	0.077|
21333 (0.096)	|0.068	0.028|
13333 (0.075)	|0.051	0.021|
13133 (0.035)	|0.018	0.009|
21133 (0.010)	|0.002	0.007|
Multiallelic Dprime: 0.289
BLOCK 952.  MARKERS: 4631 4632 4633
222 (0.848)	|0.688	0.130	0.025|
441 (0.141)	|0.087	0.043	0.011|
Multiallelic Dprime: 0.202
BLOCK 953.  MARKERS: 4636 4637 4638
324 (0.781)	|0.196	0.255	0.238	0.093|
242 (0.175)	|0.111	0.028	0.016	0.020|
244 (0.040)	|0.020	0.020	0.000	0.000|
Multiallelic Dprime: 0.435
BLOCK 954.  MARKERS: 4640 4641 4642 4643
1342 (0.329)	|0.123	0.082	0.035	0.066	0.019|
1322 (0.304)	|0.116	0.051	0.060	0.034	0.039|
3143 (0.254)	|0.079	0.064	0.028	0.030	0.053|
3142 (0.112)	|0.038	0.012	0.049	0.008	0.006|
Multiallelic Dprime: 0.174
BLOCK 955.  MARKERS: 4648 4649 4650 4651 4652 4653 4654 4655
24112331 (0.356)	|0.165	0.125	0.039	0.027|
24134112 (0.208)	|0.159	0.007	0.038	0.005|
44334331 (0.173)	|0.038	0.009	0.103	0.022|
22334332 (0.139)	|0.051	0.006	0.008	0.073|
24134312 (0.117)	|0.027	0.072	0.011	0.008|
Multiallelic Dprime: 0.415
BLOCK 956.  MARKERS: 4657 4658 4659
241 (0.440)	|0.311	0.043	0.063	0.017	0.000|
141 (0.218)	|0.014	0.103	0.023	0.077	0.000|
243 (0.204)	|0.017	0.103	0.060	0.004	0.020|
223 (0.139)	|0.005	0.005	0.055	0.070	0.000|
Multiallelic Dprime: 0.606
BLOCK 957.  MARKERS: 4663 4664 4665 4666
1112 (0.345)	|0.169	0.165	0.004	0.000|
3312 (0.255)	|0.221	0.015	0.017	0.000|
1114 (0.201)	|0.081	0.016	0.093	0.014|
1122 (0.167)	|0.018	0.141	0.008	0.000|
3112 (0.021)	|0.022	0.000	0.000	0.000|
Multiallelic Dprime: 0.518
BLOCK 958.  MARKERS: 4667 4668 4669 4670
3431 (0.512)	|0.425	0.070	0.018|
1231 (0.338)	|0.290	0.044	0.004|
3413 (0.123)	|0.098	0.025	0.000|
3433 (0.015)	|0.014	0.000	0.000|
Multiallelic Dprime: 0.103
BLOCK 959.  MARKERS: 4672 4673
32 (0.831)	|0.403	0.222	0.203|
14 (0.145)	|0.001	0.132	0.011|
12 (0.021)	|0.000	0.000	0.022|
Multiallelic Dprime: 0.715
BLOCK 960.  MARKERS: 4674 4675
44 (0.404)	|0.385	0.015|
12 (0.357)	|0.076	0.277|
42 (0.236)	|0.222	0.014|
Multiallelic Dprime: 0.852
BLOCK 961.  MARKERS: 4676 4677 4678
321 (0.687)	|0.421	0.087	0.180|
144 (0.306)	|0.031	0.265	0.010|
Multiallelic Dprime: 0.790
BLOCK 962.  MARKERS: 4680 4681
42 (0.456)	|0.145	0.161	0.150|
22 (0.350)	|0.148	0.098	0.104|
41 (0.193)	|0.058	0.073	0.063|
Multiallelic Dprime: 0.082
BLOCK 963.  MARKERS: 4686 4687
13 (0.352)	|0.189	0.125	0.032	0.002|
23 (0.331)	|0.158	0.124	0.040	0.007|
24 (0.317)	|0.182	0.089	0.035	0.008|
Multiallelic Dprime: 0.080
BLOCK 964.  MARKERS: 4690 4691 4692
241 (0.529)	|0.274	0.103	0.048	0.103|
343 (0.339)	|0.194	0.047	0.079	0.019|
221 (0.107)	|0.063	0.014	0.022	0.007|
243 (0.018)	|0.006	0.009	0.000	0.003|
Multiallelic Dprime: 0.191
BLOCK 965.  MARKERS: 4694 4695 4696
324 (0.542)	|0.319	0.100	0.125|
124 (0.174)	|0.084	0.052	0.036|
322 (0.149)	|0.098	0.037	0.014|
344 (0.135)	|0.074	0.030	0.028|
Multiallelic Dprime: 0.100
BLOCK 966.  MARKERS: 4697 4698 4699 4700
4223 (0.573)	|0.417	0.152	0.005|
2442 (0.217)	|0.013	0.011	0.192|
2222 (0.203)	|0.007	0.195	0.000|
Multiallelic Dprime: 0.778
BLOCK 967.  MARKERS: 4702 4703
22 (0.440)	|0.218	0.112	0.107|
42 (0.359)	|0.183	0.140	0.036|
44 (0.201)	|0.078	0.100	0.023|
Multiallelic Dprime: 0.163
BLOCK 968.  MARKERS: 4710 4711
33 (0.479)	|0.422	0.057|
31 (0.353)	|0.297	0.056|
11 (0.166)	|0.146	0.020|
Multiallelic Dprime: 0.105
BLOCK 969.  MARKERS: 4713 4714 4715
412 (0.868)	|0.710	0.039	0.117|
331 (0.132)	|0.016	0.114	0.003|
Multiallelic Dprime: 0.834
BLOCK 970.  MARKERS: 4717 4718
23 (0.726)	|0.565	0.142	0.000	0.008	0.012|
43 (0.153)	|0.006	0.142	0.000	0.003	0.003|
41 (0.119)	|0.000	0.005	0.101	0.008	0.000|
Multiallelic Dprime: 0.812
BLOCK 971.  MARKERS: 4720 4721 4722 4723 4724
13121 (0.570)	|0.422	0.142	0.006|
13113 (0.288)	|0.265	0.024	0.000|
31313 (0.102)	|0.074	0.008	0.020|
11313 (0.019)	|0.018	0.000	0.001|
13111 (0.014)	|0.012	0.002	0.000|
Multiallelic Dprime: 0.439
BLOCK 972.  MARKERS: 4728 4729
21 (0.795)	|0.712	0.059	0.024|
33 (0.178)	|0.050	0.127	0.000|
23 (0.028)	|0.000	0.000	0.028|
Multiallelic Dprime: 0.659
BLOCK 973.  MARKERS: 4730 4731
23 (0.762)	|0.478	0.215	0.070|
41 (0.186)	|0.097	0.074	0.014|
43 (0.052)	|0.030	0.018	0.005|
Multiallelic Dprime: 0.114
BLOCK 974.  MARKERS: 4732 4733
21 (0.605)	|0.000	0.336	0.257	0.004|
13 (0.306)	|0.300	0.003	0.000	0.003|
23 (0.089)	|0.055	0.012	0.000	0.022|
Multiallelic Dprime: 0.932
BLOCK 975.  MARKERS: 4735 4736 4737
324 (0.354)	|0.202	0.089	0.063|
342 (0.351)	|0.152	0.140	0.057|
122 (0.257)	|0.064	0.042	0.150|
322 (0.029)	|0.018	0.011	0.000|
Multiallelic Dprime: 0.272
BLOCK 976.  MARKERS: 4742 4743
13 (0.439)	|0.426	0.012	0.001|
21 (0.281)	|0.080	0.148	0.053|
11 (0.276)	|0.266	0.008	0.002|
Multiallelic Dprime: 0.856
BLOCK 977.  MARKERS: 4744 4745
12 (0.776)	|0.568	0.192	0.012|
34 (0.168)	|0.132	0.036	0.000|
14 (0.056)	|0.035	0.019	0.002|
Multiallelic Dprime: 0.066
BLOCK 978.  MARKERS: 4752 4753
11 (0.736)	|0.625	0.099	0.011|
23 (0.247)	|0.174	0.005	0.069|
13 (0.014)	|0.006	0.002	0.007|
Multiallelic Dprime: 0.324
BLOCK 979.  MARKERS: 4755 4756
13 (0.806)	|0.348	0.258	0.161	0.011|
34 (0.108)	|0.030	0.010	0.005	0.060|
33 (0.086)	|0.044	0.005	0.002	0.030|
Multiallelic Dprime: 0.481
BLOCK 980.  MARKERS: 4758 4759 4760 4761 4762 4763 4764 4765
11242343 (0.421)	|0.320	0.040	0.058|
13314141 (0.275)	|0.062	0.202	0.005|
11242323 (0.170)	|0.162	0.002	0.005|
31242343 (0.102)	|0.024	0.005	0.073|
Multiallelic Dprime: 0.605
BLOCK 981.  MARKERS: 4769 4770 4771 4772
2421 (0.587)	|0.554	0.002	0.024	0.000|
4421 (0.262)	|0.244	0.016	0.000	0.000|
2233 (0.144)	|0.000	0.109	0.000	0.022|
Multiallelic Dprime: 0.778
BLOCK 982.  MARKERS: 4774 4775 4776 4777 4778
12434 (0.800)	|0.486	0.198	0.118|
34112 (0.130)	|0.057	0.043	0.031|
12114 (0.025)	|0.015	0.004	0.006|
14112 (0.022)	|0.015	0.004	0.002|
Multiallelic Dprime: 0.131
BLOCK 983.  MARKERS: 4780 4781
23 (0.586)	|0.541	0.000	0.014	0.029|
22 (0.251)	|0.000	0.248	0.000	0.000|
43 (0.163)	|0.003	0.000	0.113	0.048|
Multiallelic Dprime: 0.942
BLOCK 984.  MARKERS: 4782 4783 4784
421 (0.544)	|0.425	0.074	0.041|
243 (0.247)	|0.118	0.087	0.042|
223 (0.128)	|0.095	0.017	0.017|
423 (0.077)	|0.056	0.005	0.016|
Multiallelic Dprime: 0.267
BLOCK 985.  MARKERS: 4785 4786 4787 4788 4789
13314 (0.694)	|0.390	0.217	0.088|
13322 (0.184)	|0.108	0.040	0.036|
31122 (0.117)	|0.063	0.018	0.036|
Multiallelic Dprime: 0.125
BLOCK 986.  MARKERS: 4793 4794
12 (0.566)	|0.318	0.227	0.014|
32 (0.275)	|0.168	0.055	0.052|
34 (0.159)	|0.015	0.083	0.061|
Multiallelic Dprime: 0.302
BLOCK 987.  MARKERS: 4795 4796
22 (0.500)	|0.418	0.024	0.032	0.023|
34 (0.365)	|0.030	0.303	0.026	0.005|
24 (0.128)	|0.000	0.011	0.104	0.000|
Multiallelic Dprime: 0.809
BLOCK 988.  MARKERS: 4797 4798 4799 4800 4801
14344 (0.453)	|0.260	0.105	0.088|
12122 (0.339)	|0.128	0.176	0.034|
32342 (0.161)	|0.127	0.029	0.005|
12342 (0.029)	|0.017	0.009	0.003|
Multiallelic Dprime: 0.280
BLOCK 989.  MARKERS: 4805 4806
31 (0.539)	|0.249	0.207	0.083|
32 (0.329)	|0.133	0.091	0.105|
11 (0.132)	|0.021	0.019	0.092|
Multiallelic Dprime: 0.243
BLOCK 990.  MARKERS: 4808 4809
32 (0.403)	|0.231	0.103	0.069|
12 (0.318)	|0.126	0.120	0.063|
14 (0.279)	|0.227	0.008	0.045|
Multiallelic Dprime: 0.250
BLOCK 991.  MARKERS: 4812 4813 4814
242 (0.583)	|0.520	0.064|
232 (0.230)	|0.098	0.132|
331 (0.177)	|0.152	0.023|
Multiallelic Dprime: 0.482
BLOCK 992.  MARKERS: 4817 4818
44 (0.780)	|0.566	0.136	0.077|
22 (0.218)	|0.115	0.084	0.020|
Multiallelic Dprime: 0.209
BLOCK 993.  MARKERS: 4820 4821
42 (0.680)	|0.332	0.319	0.026|
14 (0.219)	|0.086	0.128	0.004|
44 (0.097)	|0.067	0.026	0.005|
Multiallelic Dprime: 0.098
BLOCK 994.  MARKERS: 4822 4823
12 (0.487)	|0.232	0.226	0.027|
44 (0.474)	|0.352	0.099	0.021|
14 (0.035)	|0.009	0.024	0.000|
Multiallelic Dprime: 0.335
BLOCK 995.  MARKERS: 4824 4825 4826
124 (0.595)	|0.556	0.026	0.010|
342 (0.349)	|0.111	0.191	0.038|
142 (0.048)	|0.026	0.000	0.025|
Multiallelic Dprime: 0.736
BLOCK 996.  MARKERS: 4827 4828 4829 4830 4831
12221 (0.697)	|0.336	0.340	0.023|
34333 (0.217)	|0.128	0.081	0.007|
34223 (0.076)	|0.034	0.034	0.007|
Multiallelic Dprime: 0.129
BLOCK 997.  MARKERS: 4834 4835
42 (0.500)	|0.174	0.257	0.050	0.020|
24 (0.464)	|0.189	0.035	0.149	0.091|
22 (0.036)	|0.009	0.007	0.020	0.000|
Multiallelic Dprime: 0.424
BLOCK 998.  MARKERS: 4840 4841 4842
143 (0.372)	|0.104	0.005	0.161	0.101|
141 (0.296)	|0.002	0.281	0.001	0.009|
343 (0.218)	|0.211	0.001	0.004	0.002|
121 (0.112)	|0.088	0.000	0.002	0.018|
Multiallelic Dprime: 0.810
BLOCK 999.  MARKERS: 4843 4844 4845
132 (0.404)	|0.004	0.311	0.000	0.089|
312 (0.288)	|0.286	0.000	0.000	0.001|
112 (0.170)	|0.156	0.002	0.000	0.012|
134 (0.129)	|0.014	0.001	0.115	0.000|
Multiallelic Dprime: 0.940
BLOCK 1000.  MARKERS: 4846 4847 4848
124 (0.461)	|0.294	0.105	0.059	0.001|
122 (0.313)	|0.141	0.147	0.012	0.008|
132 (0.120)	|0.043	0.037	0.033	0.007|
332 (0.104)	|0.011	0.015	0.077	0.000|
Multiallelic Dprime: 0.307
BLOCK 1001.  MARKERS: 4851 4852 4853 4854
4122 (0.488)	|0.489	0.000	0.000|
2324 (0.304)	|0.000	0.305	0.000|
2144 (0.181)	|0.105	0.000	0.075|
4124 (0.016)	|0.000	0.000	0.015|
Multiallelic Dprime: 0.891
BLOCK 1002.  MARKERS: 4855 4856
11 (0.600)	|0.540	0.049	0.008|
33 (0.307)	|0.212	0.078	0.017|
31 (0.092)	|0.017	0.074	0.000|
Multiallelic Dprime: 0.467
BLOCK 1003.  MARKERS: 4857 4858 4859
141 (0.768)	|0.459	0.100	0.209|
323 (0.202)	|0.053	0.135	0.013|
343 (0.025)	|0.000	0.023	0.001|
Multiallelic Dprime: 0.593
BLOCK 1004.  MARKERS: 4860 4861
42 (0.516)	|0.234	0.282	0.000|
43 (0.259)	|0.068	0.018	0.170|
23 (0.225)	|0.214	0.009	0.001|
Multiallelic Dprime: 0.631
BLOCK 1005.  MARKERS: 4862 4863
13 (0.517)	|0.117	0.232	0.173|
11 (0.308)	|0.296	0.007	0.000|
33 (0.172)	|0.168	0.001	0.002|
Multiallelic Dprime: 0.946
BLOCK 1006.  MARKERS: 4864 4865
34 (0.584)	|0.143	0.185	0.167	0.079	0.005|
14 (0.241)	|0.142	0.066	0.007	0.019	0.004|
32 (0.175)	|0.106	0.027	0.005	0.034	0.003|
Multiallelic Dprime: 0.369
BLOCK 1007.  MARKERS: 4867 4868 4869 4870
3143 (0.391)	|0.389	0.000	0.000|
1123 (0.278)	|0.000	0.278	0.002|
3321 (0.180)	|0.000	0.009	0.172|
3121 (0.131)	|0.084	0.048	0.000|
3123 (0.012)	|0.000	0.011	0.000|
Multiallelic Dprime: 0.898
BLOCK 1008.  MARKERS: 4871 4872
41 (0.479)	|0.317	0.088	0.074|
43 (0.344)	|0.134	0.035	0.175|
23 (0.177)	|0.019	0.156	0.000|
Multiallelic Dprime: 0.461
BLOCK 1009.  MARKERS: 4873 4874 4875
324 (0.470)	|0.395	0.057	0.017|
342 (0.278)	|0.243	0.015	0.017|
122 (0.250)	|0.210	0.036	0.004|
Multiallelic Dprime: 0.110
BLOCK 1010.  MARKERS: 4879 4880 4881 4882
3323 (0.848)	|0.464	0.379|
1141 (0.109)	|0.061	0.047|
3141 (0.038)	|0.024	0.014|
Multiallelic Dprime: 0.061
BLOCK 1011.  MARKERS: 4887 4888 4889
232 (0.552)	|0.309	0.125	0.114|
413 (0.442)	|0.263	0.107	0.070|
Multiallelic Dprime: 0.059
BLOCK 1012.  MARKERS: 4895 4896
31 (0.578)	|0.364	0.214|
33 (0.233)	|0.073	0.159|
23 (0.185)	|0.120	0.065|
Multiallelic Dprime: 0.239
BLOCK 1013.  MARKERS: 4897 4898
11 (0.559)	|0.277	0.155	0.111	0.013|
33 (0.441)	|0.220	0.124	0.090	0.008|
Multiallelic Dprime: 0.006
BLOCK 1014.  MARKERS: 4901 4902 4903
312 (0.498)	|0.417	0.080|
132 (0.279)	|0.137	0.139|
314 (0.201)	|0.143	0.056|
112 (0.021)	|0.019	0.002|
Multiallelic Dprime: 0.314
BLOCK 1015.  MARKERS: 4904 4905
24 (0.716)	|0.291	0.181	0.133	0.109|
42 (0.279)	|0.227	0.004	0.048	0.001|
Multiallelic Dprime: 0.605
BLOCK 1016.  MARKERS: 4907 4908 4909
332 (0.519)	|0.515	0.004	0.000|
132 (0.185)	|0.000	0.000	0.184|
334 (0.182)	|0.000	0.184	0.000|
314 (0.112)	|0.110	0.000	0.000|
Multiallelic Dprime: 0.990
BLOCK 1017.  MARKERS: 4910 4911
23 (0.626)	|0.403	0.214|
43 (0.188)	|0.101	0.084|
42 (0.186)	|0.125	0.061|
Multiallelic Dprime: 0.073
BLOCK 1018.  MARKERS: 4914 4915
23 (0.628)	|0.489	0.081	0.059|
44 (0.359)	|0.133	0.218	0.007|
Multiallelic Dprime: 0.480
BLOCK 1019.  MARKERS: 4916 4917
42 (0.623)	|0.314	0.265	0.044|
24 (0.305)	|0.068	0.073	0.164|
44 (0.071)	|0.062	0.004	0.005|
Multiallelic Dprime: 0.433
BLOCK 1020.  MARKERS: 4918 4919
21 (0.446)	|0.298	0.001	0.000	0.125	0.019	0.000|
23 (0.343)	|0.055	0.264	0.000	0.003	0.000	0.017|
41 (0.212)	|0.000	0.000	0.203	0.002	0.000	0.000|
Multiallelic Dprime: 0.888
BLOCK 1021.  MARKERS: 4920 4921 4922 4923 4924
21334 (0.352)	|0.237	0.052	0.061	0.000	0.000|
22212 (0.266)	|0.000	0.241	0.000	0.016	0.007|
41314 (0.202)	|0.203	0.000	0.000	0.000	0.000|
21314 (0.130)	|0.111	0.000	0.011	0.000	0.005|
22314 (0.019)	|0.001	0.000	0.017	0.000	0.000|
21212 (0.016)	|0.000	0.016	0.000	0.000	0.000|
Multiallelic Dprime: 0.735
BLOCK 1022.  MARKERS: 4925 4926 4927 4928
1222 (0.558)	|0.207	0.271	0.080|
4443 (0.316)	|0.235	0.065	0.016|
4422 (0.093)	|0.054	0.011	0.028|
1422 (0.016)	|0.007	0.005	0.004|
4442 (0.013)	|0.004	0.001	0.008|
Multiallelic Dprime: 0.393
BLOCK 1023.  MARKERS: 4930 4931
23 (0.509)	|0.178	0.181	0.151|
21 (0.355)	|0.124	0.122	0.110|
43 (0.136)	|0.053	0.051	0.031|
Multiallelic Dprime: 0.028
BLOCK 1024.  MARKERS: 4940 4941 4942
421 (0.355)	|0.238	0.104	0.011|
221 (0.353)	|0.293	0.058	0.001|
413 (0.292)	|0.247	0.030	0.012|
Multiallelic Dprime: 0.281
BLOCK 1025.  MARKERS: 4944 4945
13 (0.778)	|0.360	0.150	0.087	0.087	0.070	0.020|
31 (0.193)	|0.115	0.009	0.024	0.012	0.000	0.031|
33 (0.024)	|0.004	0.001	0.008	0.002	0.001	0.006|
Multiallelic Dprime: 0.339
BLOCK 1026.  MARKERS: 4949 4950 4951 4952 4953 4954 4955 4956
31344342 (0.485)	|0.400	0.038	0.045|
41244124 (0.160)	|0.086	0.044	0.029|
42224142 (0.119)	|0.097	0.018	0.004|
31342342 (0.100)	|0.048	0.024	0.028|
41344122 (0.073)	|0.049	0.015	0.010|
41244122 (0.057)	|0.029	0.020	0.008|
Multiallelic Dprime: 0.316
BLOCK 1027.  MARKERS: 4959 4960
31 (0.711)	|0.395	0.279	0.032|
33 (0.160)	|0.087	0.066	0.005|
13 (0.125)	|0.070	0.048	0.006|
Multiallelic Dprime: 0.016
BLOCK 1028.  MARKERS: 4965 4966
14 (0.555)	|0.286	0.255	0.014|
32 (0.395)	|0.327	0.067	0.001|
34 (0.043)	|0.020	0.006	0.017|
Multiallelic Dprime: 0.471
BLOCK 1029.  MARKERS: 4969 4970
32 (0.639)	|0.393	0.001	0.121	0.112	0.006|
14 (0.328)	|0.004	0.320	0.000	0.004	0.000|
12 (0.033)	|0.000	0.000	0.000	0.000	0.033|
Multiallelic Dprime: 0.971
BLOCK 1030.  MARKERS: 4971 4972 4973 4974 4975 4976
114232 (0.396)	|0.322	0.016	0.058|
314232 (0.321)	|0.014	0.302	0.005|
124232 (0.122)	|0.106	0.002	0.014|
122314 (0.116)	|0.110	0.005	0.001|
122312 (0.039)	|0.031	0.000	0.008|
Multiallelic Dprime: 0.769
BLOCK 1031.  MARKERS: 4977 4978
13 (0.591)	|0.404	0.186|
31 (0.323)	|0.224	0.099|
33 (0.086)	|0.059	0.027|
Multiallelic Dprime: 0.015
BLOCK 1032.  MARKERS: 4984 4985
23 (0.687)	|0.375	0.201	0.000	0.069	0.015	0.002	0.008|
44 (0.313)	|0.003	0.130	0.151	0.000	0.001	0.014	0.005|
Multiallelic Dprime: 0.676
BLOCK 1033.  MARKERS: 4986 4987 4988 4989 4990 4991 4992
3223221 (0.378)	|0.340	0.005	0.000	0.032|
3224123 (0.331)	|0.006	0.180	0.120	0.025|
1444143 (0.151)	|0.002	0.023	0.010	0.115|
3223123 (0.069)	|0.009	0.006	0.050	0.003|
3224143 (0.017)	|0.000	0.000	0.000	0.016|
3224221 (0.016)	|0.002	0.000	0.014	0.000|
3224121 (0.013)	|0.011	0.000	0.000	0.001|
Multiallelic Dprime: 0.776
BLOCK 1034.  MARKERS: 4993 4994 4995 4996 4997 4998 4999
4134241 (0.374)	|0.194	0.093	0.037	0.014	0.033|
1134241 (0.224)	|0.125	0.021	0.054	0.014	0.007|
4331423 (0.202)	|0.135	0.023	0.021	0.021	0.001|
4321423 (0.199)	|0.114	0.033	0.033	0.006	0.011|
Multiallelic Dprime: 0.167
BLOCK 1035.  MARKERS: 5000 5001 5002 5003 5004 5005 5006 5007 5008 5009
2124141344 (0.567)	|0.538	0.029	0.000|
4332344122 (0.169)	|0.006	0.150	0.013|
2124134322 (0.147)	|0.007	0.129	0.007|
2132344322 (0.055)	|0.001	0.053	0.001|
2124144322 (0.053)	|0.002	0.050	0.000|
Multiallelic Dprime: 0.900
BLOCK 1036.  MARKERS: 5012 5013
42 (0.553)	|0.280	0.273|
24 (0.417)	|0.260	0.155|
22 (0.022)	|0.019	0.003|
Multiallelic Dprime: 0.172
BLOCK 1037.  MARKERS: 5015 5016
44 (0.561)	|0.123	0.433|
32 (0.436)	|0.395	0.042|
Multiallelic Dprime: 0.798
BLOCK 1038.  MARKERS: 5017 5018
14 (0.518)	|0.265	0.216	0.033|
33 (0.474)	|0.260	0.182	0.029|
Multiallelic Dprime: 0.041
BLOCK 1039.  MARKERS: 5026 5027 5028
232 (0.526)	|0.463	0.001	0.063|
444 (0.402)	|0.017	0.384	0.000|
234 (0.062)	|0.000	0.060	0.002|
Multiallelic Dprime: 0.942
BLOCK 1040.  MARKERS: 5029 5030 5031
321 (0.482)	|0.133	0.349|
144 (0.452)	|0.444	0.007|
324 (0.064)	|0.064	0.000|
Multiallelic Dprime: 0.961
BLOCK 1041.  MARKERS: 5033 5034
23 (0.641)	|0.547	0.095|
32 (0.359)	|0.256	0.103|
Multiallelic Dprime: 0.253
BLOCK 1042.  MARKERS: 5035 5036
21 (0.804)	|0.430	0.234	0.120	0.011|
43 (0.196)	|0.150	0.040	0.003	0.002|
Multiallelic Dprime: 0.441
BLOCK 1043.  MARKERS: 5039 5040 5041 5042 5043 5044 5045
1323112 (0.580)	|0.475	0.029	0.071	0.004|
3141332 (0.274)	|0.021	0.236	0.004	0.012|
1323134 (0.123)	|0.002	0.000	0.119	0.000|
1323132 (0.013)	|0.007	0.000	0.000	0.004|
Multiallelic Dprime: 0.803
BLOCK 1044.  MARKERS: 5046 5047 5048 5049
3412 (0.506)	|0.370	0.082	0.048|
4414 (0.269)	|0.172	0.056	0.042|
4222 (0.200)	|0.141	0.019	0.040|
4412 (0.024)	|0.023	0.000	0.000|
Multiallelic Dprime: 0.126
BLOCK 1045.  MARKERS: 5050 5051 5052
234 (0.705)	|0.361	0.257	0.086|
214 (0.159)	|0.078	0.062	0.020|
431 (0.129)	|0.071	0.038	0.020|
Multiallelic Dprime: 0.037
BLOCK 1046.  MARKERS: 5060 5061
42 (0.516)	|0.247	0.113	0.155|
23 (0.358)	|0.109	0.177	0.072|
22 (0.127)	|0.072	0.015	0.040|
Multiallelic Dprime: 0.238
BLOCK 1047.  MARKERS: 5062 5063
43 (0.428)	|0.341	0.046	0.040|
23 (0.306)	|0.075	0.165	0.066|
21 (0.266)	|0.154	0.040	0.073|
Multiallelic Dprime: 0.409
BLOCK 1048.  MARKERS: 5064 5065
32 (0.569)	|0.278	0.148	0.143|
12 (0.251)	|0.100	0.098	0.053|
34 (0.179)	|0.103	0.044	0.033|
Multiallelic Dprime: 0.106
BLOCK 1049.  MARKERS: 5069 5070
21 (0.480)	|0.345	0.134|
23 (0.291)	|0.130	0.161|
43 (0.229)	|0.150	0.079|
Multiallelic Dprime: 0.222
BLOCK 1050.  MARKERS: 5072 5073
42 (0.626)	|0.430	0.123	0.073|
21 (0.374)	|0.205	0.073	0.095|
Multiallelic Dprime: 0.141
BLOCK 1051.  MARKERS: 5075 5076 5077
111 (0.635)	|0.538	0.059	0.035|
332 (0.196)	|0.112	0.021	0.064|
311 (0.167)	|0.049	0.091	0.028|
Multiallelic Dprime: 0.449
BLOCK 1052.  MARKERS: 5079 5080 5081
233 (0.699)	|0.385	0.185	0.054	0.071|
333 (0.171)	|0.098	0.046	0.025	0.002|
311 (0.128)	|0.081	0.021	0.019	0.006|
Multiallelic Dprime: 0.143
BLOCK 1053.  MARKERS: 5084 5085 5086 5087 5088
23114 (0.562)	|0.096	0.462	0.005|
24132 (0.252)	|0.239	0.012	0.000|
43332 (0.098)	|0.079	0.009	0.009|
43132 (0.079)	|0.077	0.001	0.001|
Multiallelic Dprime: 0.866
BLOCK 1054.  MARKERS: 5092 5093
33 (0.499)	|0.203	0.115	0.095	0.063	0.021|
11 (0.484)	|0.202	0.096	0.084	0.078	0.023|
31 (0.017)	|0.009	0.004	0.001	0.000	0.002|
Multiallelic Dprime: 0.052
BLOCK 1055.  MARKERS: 5099 5100 5101 5102
2221 (0.415)	|0.242	0.088	0.046	0.040|
4243 (0.215)	|0.126	0.048	0.025	0.016|
4221 (0.181)	|0.095	0.045	0.027	0.015|
4423 (0.141)	|0.030	0.039	0.067	0.005|
4223 (0.046)	|0.025	0.012	0.003	0.006|
Multiallelic Dprime: 0.167
BLOCK 1056.  MARKERS: 5105 5106 5107
324 (0.518)	|0.279	0.113	0.127|
124 (0.234)	|0.193	0.027	0.014|
342 (0.167)	|0.077	0.081	0.008|
322 (0.081)	|0.062	0.011	0.008|
Multiallelic Dprime: 0.333
BLOCK 1057.  MARKERS: 5108 5109
13 (0.611)	|0.347	0.181	0.083|
23 (0.231)	|0.043	0.023	0.165|
22 (0.158)	|0.051	0.093	0.014|
Multiallelic Dprime: 0.407
BLOCK 1058.  MARKERS: 5110 5111
21 (0.442)	|0.279	0.009	0.026	0.034	0.082	0.004	0.000|
13 (0.292)	|0.021	0.149	0.002	0.114	0.000	0.003	0.002|
11 (0.266)	|0.037	0.019	0.145	0.007	0.013	0.015	0.014|
Multiallelic Dprime: 0.718
BLOCK 1059.  MARKERS: 5112 5113 5114 5115 5116 5117 5118 5119 5120 5121 5122
34211333343 (0.338)	|0.319	0.003	0.000	0.010	0.003|
32413311322 (0.176)	|0.003	0.171	0.000	0.000	0.000|
34211133143 (0.174)	|0.002	0.001	0.164	0.005	0.000|
14231133123 (0.156)	|0.041	0.017	0.000	0.097	0.000|
34211133123 (0.095)	|0.000	0.000	0.000	0.018	0.076|
34213311323 (0.021)	|0.000	0.000	0.000	0.000	0.021|
32413311323 (0.016)	|0.000	0.000	0.000	0.000	0.015|
Multiallelic Dprime: 0.878
BLOCK 1060.  MARKERS: 5124 5125 5126 5127 5128 5129 5130 5131
23321141 (0.372)	|0.369	0.002	0.000|
43121141 (0.200)	|0.197	0.003	0.000|
43314341 (0.171)	|0.006	0.164	0.000|
23321123 (0.137)	|0.009	0.016	0.111|
21321141 (0.118)	|0.117	0.000	0.000|
Multiallelic Dprime: 0.950
BLOCK 1061.  MARKERS: 5132 5133 5134 5135
3113 (0.699)	|0.387	0.007	0.166	0.007	0.111	0.003|
4333 (0.186)	|0.005	0.165	0.000	0.002	0.004	0.009|
3111 (0.114)	|0.000	0.001	0.000	0.107	0.000	0.000|
Multiallelic Dprime: 0.946
BLOCK 1062.  MARKERS: 5136 5137 5138 5139 5140 5141 5142
2221113 (0.393)
2221133 (0.174)
2323333 (0.166)
2231133 (0.117)
3221134 (0.114)
2221134 (0.013)
