# Supplementary material for: Genetic Structure of the Spanish Population
Source: BMC Genomics. 2010 May 25;11:326. doi: 10.1186/1471-2164-11-326 (PMC2887418; doi:10.1186/1471-2164-11-326)
Supplement: Additional file 1 — List of haplotype blocks across all autosomal chromosomes in the Spanish population. Each block is described by the SNPs that compose it, the major haplotypes with haplotypic frequencies, and the LD (D') among adjacent blocks. For each chromosome, the correspondence list between the SNP names and numbers is included in a separate table. [file 1471-2164-11-326-S1.ZIP › chr19.GABRIELblocks]

BLOCK 1.  MARKERS: 12 13
11 (0.515)	|0.360	0.090	0.063|
33 (0.422)	|0.282	0.073	0.064|
31 (0.064)	|0.046	0.013	0.004|
Multiallelic Dprime: 0.047
BLOCK 2.  MARKERS: 18 19
22 (0.688)	|0.534	0.097	0.058|
42 (0.176)	|0.123	0.023	0.030|
44 (0.131)	|0.104	0.013	0.013|
Multiallelic Dprime: 0.081
BLOCK 3.  MARKERS: 22 23
22 (0.765)	|0.494	0.154	0.116|
44 (0.133)	|0.078	0.032	0.021|
24 (0.101)	|0.049	0.033	0.019|
Multiallelic Dprime: 0.100
BLOCK 4.  MARKERS: 30 31 32
442 (0.619)	|0.533	0.058	0.027|
224 (0.220)	|0.192	0.025	0.003|
424 (0.155)	|0.129	0.019	0.006|
Multiallelic Dprime: 0.046
BLOCK 5.  MARKERS: 33 34 35
311 (0.855)	|0.420	0.228	0.207|
233 (0.102)	|0.055	0.025	0.023|
331 (0.038)	|0.023	0.007	0.008|
Multiallelic Dprime: 0.110
BLOCK 6.  MARKERS: 43 44
23 (0.501)	|0.200	0.218	0.070|
42 (0.260)	|0.116	0.099	0.045|
22 (0.238)	|0.114	0.082	0.041|
Multiallelic Dprime: 0.075
BLOCK 7.  MARKERS: 45 46 47
112 (0.430)	|0.292	0.138|
234 (0.398)	|0.284	0.107|
132 (0.155)	|0.097	0.055|
Multiallelic Dprime: 0.070
BLOCK 8.  MARKERS: 50 51
24 (0.684)	|0.252	0.255	0.176|
42 (0.306)	|0.119	0.100	0.086|
Multiallelic Dprime: 0.048
BLOCK 9.  MARKERS: 57 58
12 (0.375)	|0.261	0.114|
34 (0.359)	|0.246	0.112|
14 (0.263)	|0.168	0.096|
Multiallelic Dprime: 0.048
BLOCK 10.  MARKERS: 59 60 61
223 (0.677)	|0.411	0.266|
411 (0.322)	|0.200	0.122|
Multiallelic Dprime: 0.026
BLOCK 11.  MARKERS: 70 71
44 (0.611)	|0.393	0.214|
33 (0.389)	|0.232	0.153|
Multiallelic Dprime: 0.046
BLOCK 12.  MARKERS: 76 77
33 (0.625)	|0.276	0.200	0.149|
11 (0.367)	|0.153	0.132	0.083|
Multiallelic Dprime: 0.038
BLOCK 13.  MARKERS: 80 81
31 (0.431)	|0.373	0.058|
41 (0.333)	|0.320	0.014|
33 (0.235)	|0.146	0.089|
Multiallelic Dprime: 0.415
BLOCK 14.  MARKERS: 82 83
11 (0.838)	|0.721	0.118|
34 (0.160)	|0.129	0.032|
Multiallelic Dprime: 0.059
BLOCK 15.  MARKERS: 88 89
23 (0.850)	|0.650	0.176	0.016|
41 (0.150)	|0.122	0.028	0.000|
Multiallelic Dprime: 0.157
BLOCK 16.  MARKERS: 91 92 93
334 (0.772)	|0.575	0.194|
112 (0.204)	|0.147	0.057|
132 (0.016)	|0.013	0.003|
Multiallelic Dprime: 0.027
BLOCK 17.  MARKERS: 94 95 96 97
2443 (0.739)	|0.380	0.260	0.096|
4222 (0.255)	|0.071	0.062	0.119|
Multiallelic Dprime: 0.344
BLOCK 18.  MARKERS: 98 99 100 101 102 103
424444 (0.453)	|0.276	0.137	0.040|
244322 (0.322)	|0.209	0.083	0.030|
422442 (0.217)	|0.151	0.039	0.027|
Multiallelic Dprime: 0.089
BLOCK 19.  MARKERS: 105 106 107 108
1122 (0.639)	|0.633	0.003	0.000|
2214 (0.263)	|0.000	0.223	0.040|
1214 (0.097)	|0.000	0.024	0.071|
Multiallelic Dprime: 0.934
BLOCK 20.  MARKERS: 109 110
34 (0.635)	|0.364	0.189	0.082|
14 (0.249)	|0.100	0.090	0.059|
12 (0.112)	|0.013	0.087	0.013|
Multiallelic Dprime: 0.267
BLOCK 21.  MARKERS: 112 113 114
413 (0.479)	|0.285	0.113	0.081|
233 (0.365)	|0.257	0.041	0.066|
411 (0.155)	|0.095	0.053	0.008|
Multiallelic Dprime: 0.162
BLOCK 22.  MARKERS: 115 116 117
312 (0.637)	|0.256	0.212	0.168|
314 (0.208)	|0.062	0.096	0.050|
132 (0.155)	|0.049	0.049	0.058|
Multiallelic Dprime: 0.117
BLOCK 23.  MARKERS: 118 119
43 (0.367)	|0.237	0.058	0.072|
23 (0.357)	|0.202	0.022	0.130|
21 (0.276)	|0.068	0.169	0.038|
Multiallelic Dprime: 0.355
BLOCK 24.  MARKERS: 120 121
32 (0.512)	|0.140	0.258	0.109|
33 (0.246)	|0.233	0.010	0.002|
42 (0.240)	|0.061	0.163	0.017|
Multiallelic Dprime: 0.498
BLOCK 25.  MARKERS: 123 124 125
141 (0.434)	|0.289	0.082	0.064|
333 (0.432)	|0.296	0.076	0.059|
343 (0.128)	|0.088	0.018	0.022|
Multiallelic Dprime: 0.035
BLOCK 26.  MARKERS: 131 132
31 (0.677)	|0.320	0.225	0.131|
43 (0.177)	|0.085	0.060	0.032|
33 (0.146)	|0.072	0.053	0.021|
Multiallelic Dprime: 0.033
BLOCK 27.  MARKERS: 140 141
33 (0.477)	|0.336	0.135|
23 (0.338)	|0.252	0.086|
31 (0.185)	|0.138	0.047|
Multiallelic Dprime: 0.054
BLOCK 28.  MARKERS: 147 148
31 (0.726)	|0.526	0.191|
13 (0.268)	|0.256	0.012|
Multiallelic Dprime: 0.786
BLOCK 29.  MARKERS: 149 150
41 (0.787)	|0.476	0.223	0.088|
33 (0.204)	|0.122	0.060	0.022|
Multiallelic Dprime: 0.011
BLOCK 30.  MARKERS: 152 153
21 (0.605)	|0.336	0.255	0.011|
41 (0.284)	|0.180	0.098	0.005|
44 (0.110)	|0.059	0.047	0.004|
Multiallelic Dprime: 0.092
BLOCK 31.  MARKERS: 163 164 165 166 167 168 169 170
31433312 (0.575)	|0.511	0.023	0.041|
13211134 (0.401)	|0.266	0.105	0.029|
31213134 (0.020)	|0.016	0.001	0.003|
Multiallelic Dprime: 0.436
BLOCK 32.  MARKERS: 171 172 173
212 (0.792)	|0.340	0.225	0.225|
131 (0.132)	|0.055	0.040	0.036|
211 (0.075)	|0.031	0.029	0.015|
Multiallelic Dprime: 0.057
BLOCK 33.  MARKERS: 181 182
23 (0.426)	|0.203	0.212	0.008|
42 (0.294)	|0.233	0.056	0.004|
43 (0.277)	|0.117	0.126	0.034|
Multiallelic Dprime: 0.293
BLOCK 34.  MARKERS: 183 184 185 186
2333 (0.555)	|0.296	0.168	0.091|
4221 (0.394)	|0.207	0.117	0.065|
2233 (0.046)	|0.037	0.005	0.004|
Multiallelic Dprime: 0.053
BLOCK 35.  MARKERS: 194 195 196
312 (0.543)	|0.358	0.182|
134 (0.291)	|0.284	0.007|
334 (0.159)	|0.013	0.148|
Multiallelic Dprime: 0.419
BLOCK 36.  MARKERS: 197 198
21 (0.659)	|0.411	0.247|
33 (0.338)	|0.179	0.157|
Multiallelic Dprime: 0.103
BLOCK 37.  MARKERS: 201 202 203
432 (0.592)	|0.517	0.059	0.017|
213 (0.404)	|0.076	0.209	0.119|
Multiallelic Dprime: 0.686
BLOCK 38.  MARKERS: 204 205
44 (0.595)	|0.488	0.107|
24 (0.269)	|0.246	0.023|
23 (0.136)	|0.122	0.014|
Multiallelic Dprime: 0.366
BLOCK 39.  MARKERS: 206 207
12 (0.857)	|0.726	0.082	0.046|
34 (0.143)	|0.018	0.068	0.055|
Multiallelic Dprime: 0.727
BLOCK 40.  MARKERS: 209 210 211 212
2132 (0.745)	|0.692	0.003	0.048|
2134 (0.151)	|0.010	0.139	0.000|
4314 (0.101)	|0.003	0.005	0.094|
Multiallelic Dprime: 0.887
BLOCK 41.  MARKERS: 213 214
21 (0.708)	|0.301	0.195	0.156	0.038|
43 (0.150)	|0.069	0.044	0.036	0.000|
23 (0.142)	|0.076	0.021	0.031	0.010|
Multiallelic Dprime: 0.106
BLOCK 42.  MARKERS: 218 219 220 221 222 223 224 225
43334443 (0.447)	|0.377	0.071|
21432442 (0.260)	|0.195	0.065|
41412232 (0.224)	|0.175	0.047|
43332443 (0.048)	|0.042	0.006|
Multiallelic Dprime: 0.135
BLOCK 43.  MARKERS: 230 231
23 (0.804)	|0.382	0.350	0.072|
42 (0.194)	|0.087	0.091	0.016|
Multiallelic Dprime: 0.048
BLOCK 44.  MARKERS: 237 238
22 (0.470)	|0.274	0.105	0.092|
44 (0.442)	|0.270	0.112	0.060|
24 (0.088)	|0.055	0.023	0.009|
Multiallelic Dprime: 0.067
BLOCK 45.  MARKERS: 245 246
11 (0.598)	|0.259	0.185	0.154|
32 (0.240)	|0.117	0.071	0.052|
12 (0.161)	|0.060	0.044	0.057|
Multiallelic Dprime: 0.057
BLOCK 46.  MARKERS: 250 251
42 (0.437)	|0.342	0.091|
41 (0.300)	|0.209	0.090|
22 (0.263)	|0.159	0.100|
Multiallelic Dprime: 0.158
BLOCK 47.  MARKERS: 252 253
11 (0.710)	|0.269	0.188	0.164	0.078	0.011|
23 (0.281)	|0.099	0.089	0.066	0.027	0.002|
Multiallelic Dprime: 0.053
BLOCK 48.  MARKERS: 262 263 264 265 266 267
211232 (0.370)	|0.220	0.096	0.032	0.019|
441411 (0.280)	|0.033	0.040	0.189	0.010|
444431 (0.233)	|0.010	0.029	0.011	0.182|
441232 (0.105)	|0.016	0.076	0.002	0.010|
441431 (0.013)	|0.003	0.000	0.002	0.003|
Multiallelic Dprime: 0.615
BLOCK 49.  MARKERS: 268 269 270 271 272
41242 (0.282)	|0.281	0.002	0.000|
22444 (0.240)	|0.078	0.162	0.000|
21212 (0.237)	|0.235	0.000	0.000|
21242 (0.222)	|0.006	0.213	0.005|
Multiallelic Dprime: 0.853
BLOCK 50.  MARKERS: 273 274
31 (0.600)	|0.338	0.141	0.122|
13 (0.388)	|0.158	0.116	0.114|
11 (0.011)	|0.006	0.002	0.003|
Multiallelic Dprime: 0.152
BLOCK 51.  MARKERS: 275 276
21 (0.501)	|0.277	0.108	0.097	0.017|
31 (0.259)	|0.152	0.049	0.053	0.001|
33 (0.239)	|0.087	0.109	0.036	0.004|
Multiallelic Dprime: 0.164
BLOCK 52.  MARKERS: 277 278 279
441 (0.516)	|0.093	0.021	0.181	0.162	0.055	0.001|
142 (0.269)	|0.007	0.211	0.027	0.000	0.001	0.020|
421 (0.186)	|0.176	0.003	0.003	0.002	0.000	0.000|
442 (0.022)	|0.000	0.001	0.016	0.004	0.000	0.000|
Multiallelic Dprime: 0.763
BLOCK 53.  MARKERS: 280 281 282 283 284 285
422423 (0.285)	|0.199	0.000	0.086|
244121 (0.240)	|0.000	0.239	0.000|
424423 (0.226)	|0.228	0.000	0.000|
422443 (0.164)	|0.166	0.000	0.000|
424123 (0.056)	|0.000	0.000	0.055|
424121 (0.022)	|0.000	0.021	0.000|
Multiallelic Dprime: 0.851
BLOCK 54.  MARKERS: 286 287 288
433 (0.595)	|0.179	0.213	0.199|
443 (0.261)	|0.163	0.084	0.014|
131 (0.144)	|0.058	0.078	0.008|
Multiallelic Dprime: 0.304
BLOCK 55.  MARKERS: 289 290
23 (0.400)	|0.176	0.130	0.092|
21 (0.375)	|0.148	0.122	0.105|
43 (0.221)	|0.112	0.087	0.022|
Multiallelic Dprime: 0.091
BLOCK 56.  MARKERS: 291 292
23 (0.436)	|0.283	0.133	0.020|
33 (0.341)	|0.165	0.067	0.108|
21 (0.222)	|0.161	0.043	0.018|
Multiallelic Dprime: 0.244
BLOCK 57.  MARKERS: 295 296
42 (0.610)	|0.379	0.160	0.071|
44 (0.243)	|0.108	0.104	0.031|
24 (0.146)	|0.041	0.000	0.105|
Multiallelic Dprime: 0.294
BLOCK 58.  MARKERS: 297 298
21 (0.529)	|0.257	0.239	0.034|
41 (0.264)	|0.153	0.102	0.008|
23 (0.208)	|0.066	0.039	0.102|
Multiallelic Dprime: 0.238
BLOCK 59.  MARKERS: 299 300
33 (0.475)	|0.276	0.073	0.069	0.057|
31 (0.380)	|0.236	0.047	0.042	0.054|
41 (0.144)	|0.105	0.016	0.016	0.007|
Multiallelic Dprime: 0.103
BLOCK 60.  MARKERS: 304 305 306 307 308
43143 (0.618)	|0.585	0.016	0.017|
41133 (0.136)	|0.018	0.118	0.000|
23443 (0.127)	|0.126	0.002	0.000|
23441 (0.118)	|0.000	0.000	0.117|
Multiallelic Dprime: 0.852
BLOCK 61.  MARKERS: 309 310
24 (0.727)	|0.406	0.126	0.196|
43 (0.138)	|0.057	0.068	0.013|
23 (0.135)	|0.064	0.064	0.007|
Multiallelic Dprime: 0.307
BLOCK 62.  MARKERS: 311 312
43 (0.527)	|0.267	0.260|
23 (0.257)	|0.140	0.117|
41 (0.216)	|0.126	0.090|
Multiallelic Dprime: 0.062
BLOCK 63.  MARKERS: 317 318
23 (0.533)	|0.516	0.007	0.001|
31 (0.467)	|0.091	0.364	0.012|
Multiallelic Dprime: 0.959
BLOCK 64.  MARKERS: 320 321
33 (0.607)	|0.160	0.131	0.135	0.116	0.049	0.002	0.014|
11 (0.371)	|0.137	0.094	0.031	0.039	0.026	0.031	0.008|
13 (0.013)	|0.007	0.006	0.000	0.000	0.000	0.000	0.000|
Multiallelic Dprime: 0.240
BLOCK 65.  MARKERS: 322 323 324 325 326 327 328
4241142 (0.307)	|0.304	0.003	0.000	0.000|
1441112 (0.237)	|0.000	0.235	0.000	0.000|
4243244 (0.167)	|0.008	0.000	0.000	0.159|
4221112 (0.154)	|0.001	0.001	0.152	0.000|
4241112 (0.076)	|0.001	0.021	0.053	0.000|
4241242 (0.033)	|0.000	0.000	0.033	0.000|
4243242 (0.021)	|0.000	0.019	0.000	0.000|
Multiallelic Dprime: 0.956
BLOCK 66.  MARKERS: 329 330 331 332 333 334 335
2214142 (0.317)	|0.088	0.229	0.000|
4214142 (0.284)	|0.267	0.016	0.000|
2232324 (0.240)	|0.210	0.029	0.000|
2332142 (0.159)	|0.000	0.000	0.154|
Multiallelic Dprime: 0.785
BLOCK 67.  MARKERS: 336 337 338 339
3333 (0.568)	|0.147	0.195	0.132	0.089|
3332 (0.273)	|0.196	0.048	0.005	0.025|
1222 (0.152)	|0.115	0.016	0.014	0.006|
Multiallelic Dprime: 0.502
BLOCK 68.  MARKERS: 343 344 345
343 (0.464)	|0.285	0.170	0.010|
332 (0.261)	|0.139	0.111	0.010|
133 (0.151)	|0.095	0.054	0.002|
333 (0.119)	|0.081	0.033	0.004|
Multiallelic Dprime: 0.075
BLOCK 69.  MARKERS: 351 352
24 (0.601)	|0.419	0.123	0.058|
42 (0.371)	|0.237	0.093	0.040|
44 (0.027)	|0.016	0.008	0.003|
Multiallelic Dprime: 0.070
BLOCK 70.  MARKERS: 357 358
33 (0.673)	|0.485	0.091	0.097|
21 (0.226)	|0.163	0.031	0.033|
23 (0.101)	|0.079	0.016	0.006|
Multiallelic Dprime: 0.060
BLOCK 71.  MARKERS: 362 363
23 (0.727)	|0.623	0.103|
41 (0.137)	|0.085	0.052|
43 (0.136)	|0.090	0.047|
Multiallelic Dprime: 0.268
BLOCK 72.  MARKERS: 365 366
14 (0.798)	|0.625	0.158	0.014|
32 (0.202)	|0.157	0.040	0.004|
Multiallelic Dprime: 0.004
BLOCK 73.  MARKERS: 370 371
31 (0.783)	|0.482	0.238	0.062|
14 (0.199)	|0.121	0.061	0.016|
11 (0.019)	|0.012	0.007	0.000|
Multiallelic Dprime: 0.012
BLOCK 74.  MARKERS: 386 387
14 (0.615)	|0.371	0.122	0.082	0.013	0.012	0.008|
42 (0.306)	|0.177	0.067	0.039	0.008	0.002	0.005|
44 (0.078)	|0.052	0.016	0.010	0.000	0.000	0.000|
Multiallelic Dprime: 0.036
BLOCK 75.  MARKERS: 404 405 406 407 408
21331 (0.600)	|0.312	0.286|
43443 (0.205)	|0.128	0.076|
23443 (0.131)	|0.075	0.057|
21343 (0.022)	|0.010	0.011|
21341 (0.015)	|0.007	0.007|
41443 (0.014)	|0.004	0.010|
Multiallelic Dprime: 0.105
BLOCK 76.  MARKERS: 414 415
41 (0.544)	|0.185	0.127	0.166	0.025	0.021	0.000|
23 (0.453)	|0.207	0.069	0.014	0.121	0.016	0.013|
Multiallelic Dprime: 0.375
BLOCK 77.  MARKERS: 417 418 419 420 421 422
211134 (0.392)	|0.344	0.042	0.005|
233134 (0.196)	|0.078	0.116	0.002|
411134 (0.181)	|0.176	0.005	0.000|
233242 (0.147)	|0.000	0.000	0.145|
231134 (0.036)	|0.035	0.002	0.000|
233234 (0.013)	|0.013	0.000	0.000|
Multiallelic Dprime: 0.733
BLOCK 78.  MARKERS: 423 424
33 (0.657)	|0.528	0.129	0.000|
21 (0.178)	|0.144	0.031	0.003|
31 (0.165)	|0.151	0.007	0.007|
Multiallelic Dprime: 0.245
BLOCK 79.  MARKERS: 426 427 428
334 (0.824)	|0.397	0.312	0.114|
212 (0.165)	|0.095	0.056	0.015|
234 (0.011)	|0.003	0.008	0.000|
Multiallelic Dprime: 0.124
BLOCK 80.  MARKERS: 431 432
43 (0.494)	|0.417	0.078|
23 (0.375)	|0.233	0.141|
41 (0.129)	|0.090	0.039|
Multiallelic Dprime: 0.305
BLOCK 81.  MARKERS: 433 434
44 (0.740)	|0.523	0.215|
31 (0.259)	|0.192	0.067|
Multiallelic Dprime: 0.088
BLOCK 82.  MARKERS: 440 441 442
222 (0.713)	|0.510	0.024	0.177|
411 (0.282)	|0.027	0.252	0.001|
Multiallelic Dprime: 0.865
BLOCK 83.  MARKERS: 443 444
11 (0.539)	|0.252	0.106	0.121	0.060|
32 (0.279)	|0.101	0.110	0.057	0.011|
12 (0.179)	|0.073	0.007	0.022	0.077|
Multiallelic Dprime: 0.206
BLOCK 84.  MARKERS: 448 449 450 451 452
12341 (0.426)	|0.424	0.000	0.000|
34133 (0.225)	|0.000	0.225	0.000|
14333 (0.201)	|0.034	0.098	0.069|
12331 (0.148)	|0.000	0.000	0.147|
Multiallelic Dprime: 0.880
BLOCK 85.  MARKERS: 453 454 455
313 (0.459)	|0.404	0.003	0.052|
314 (0.322)	|0.010	0.097	0.215|
233 (0.215)	|0.007	0.202	0.000|
Multiallelic Dprime: 0.786
BLOCK 86.  MARKERS: 456 457
34 (0.421)	|0.275	0.037	0.089	0.002	0.007|
44 (0.303)	|0.103	0.120	0.052	0.006	0.004|
31 (0.271)	|0.149	0.039	0.037	0.019	0.006|
Multiallelic Dprime: 0.266
BLOCK 87.  MARKERS: 459 460 461 462 463 464 465 466 467 468
1312333232 (0.534)	|0.451	0.019	0.040	0.007	0.017|
1332333232 (0.195)	|0.041	0.008	0.114	0.030	0.000|
2134141314 (0.178)	|0.016	0.157	0.000	0.001	0.000|
1332341314 (0.026)	|0.001	0.000	0.009	0.016	0.000|
2132141314 (0.016)	|0.003	0.011	0.000	0.000	0.000|
Multiallelic Dprime: 0.741
BLOCK 88.  MARKERS: 469 470 471 472 473 474 475
2111142 (0.525)	|0.276	0.026	0.200	0.000	0.009|
4133142 (0.223)	|0.002	0.218	0.002	0.000	0.000|
2413324 (0.163)	|0.000	0.000	0.000	0.158	0.000|
2413342 (0.057)	|0.030	0.014	0.009	0.000	0.000|
2111124 (0.017)	|0.000	0.000	0.000	0.017	0.000|
Multiallelic Dprime: 0.882
BLOCK 89.  MARKERS: 476 477 478 479 480 481 482 483 484 485
3113433221 (0.308)	|0.068	0.034	0.201	0.004|
1313213234 (0.267)	|0.016	0.225	0.020	0.002|
3113431134 (0.213)	|0.189	0.014	0.007	0.004|
3131431234 (0.175)	|0.122	0.030	0.020	0.002|
3113431234 (0.010)	|0.000	0.010	0.000	0.000|
Multiallelic Dprime: 0.680
BLOCK 90.  MARKERS: 488 489 490
222 (0.405)	|0.280	0.100	0.025|
323 (0.321)	|0.168	0.066	0.088|
243 (0.253)	|0.161	0.045	0.048|
223 (0.012)	|0.008	0.002	0.001|
Multiallelic Dprime: 0.170
BLOCK 91.  MARKERS: 492 493
33 (0.621)	|0.266	0.240	0.107|
31 (0.217)	|0.080	0.086	0.050|
11 (0.162)	|0.066	0.064	0.033|
Multiallelic Dprime: 0.045
BLOCK 92.  MARKERS: 497 498
21 (0.412)	|0.272	0.035	0.009	0.090|
43 (0.390)	|0.165	0.152	0.054	0.016|
41 (0.189)	|0.015	0.091	0.067	0.014|
Multiallelic Dprime: 0.413
BLOCK 93.  MARKERS: 501 502 503 504 505
21423 (0.461)	|0.374	0.064	0.009	0.000	0.000	0.000	0.013|
21221 (0.278)	|0.000	0.000	0.185	0.000	0.060	0.021	0.010|
13211 (0.130)	|0.000	0.121	0.001	0.000	0.002	0.000	0.000|
21211 (0.120)	|0.000	0.013	0.005	0.086	0.000	0.001	0.000|
Multiallelic Dprime: 0.878
BLOCK 94.  MARKERS: 506 507 508 509 510 511
314114 (0.377)	|0.025	0.350|
131333 (0.205)	|0.192	0.013|
311113 (0.202)	|0.170	0.032|
331333 (0.087)	|0.080	0.007|
311114 (0.064)	|0.011	0.053|
311333 (0.024)	|0.024	0.000|
314113 (0.023)	|0.023	0.000|
Multiallelic Dprime: 0.815
BLOCK 95.  MARKERS: 513 514
22 (0.530)	|0.162	0.361|
33 (0.470)	|0.449	0.020|
Multiallelic Dprime: 0.887
BLOCK 96.  MARKERS: 516 517 518
423 (0.612)	|0.426	0.079	0.079	0.023|
241 (0.381)	|0.268	0.060	0.043	0.004|
Multiallelic Dprime: 0.060
BLOCK 97.  MARKERS: 524 525 526 527 528 529
342343 (0.700)	|0.535	0.168|
312343 (0.140)	|0.044	0.094|
141121 (0.125)	|0.039	0.082|
342341 (0.027)	|0.002	0.025|
Multiallelic Dprime: 0.526
BLOCK 98.  MARKERS: 532 533
34 (0.623)	|0.493	0.067	0.059|
42 (0.374)	|0.129	0.187	0.057|
Multiallelic Dprime: 0.453
BLOCK 99.  MARKERS: 534 535
42 (0.625)	|0.460	0.160	0.005|
31 (0.255)	|0.065	0.055	0.135|
32 (0.117)	|0.002	0.115	0.000|
Multiallelic Dprime: 0.595
BLOCK 100.  MARKERS: 536 537
12 (0.529)	|0.221	0.091	0.079	0.065	0.033	0.013	0.013|
43 (0.329)	|0.154	0.088	0.030	0.030	0.010	0.004	0.002|
13 (0.142)	|0.089	0.028	0.000	0.007	0.003	0.012	0.000|
Multiallelic Dprime: 0.192
BLOCK 101.  MARKERS: 538 539 540 541 542 543 544 545 546
113244222 (0.463)	|0.428	0.036	0.000|
311312324 (0.207)	|0.008	0.139	0.060|
333244322 (0.109)	|0.002	0.108	0.000|
113244212 (0.103)	|0.103	0.000	0.000|
313314324 (0.045)	|0.001	0.000	0.044|
313244322 (0.029)	|0.026	0.003	0.000|
311314324 (0.015)	|0.000	0.000	0.015|
Multiallelic Dprime: 0.847
BLOCK 102.  MARKERS: 547 548 549 550
4444 (0.574)	|0.516	0.061|
4424 (0.297)	|0.124	0.168|
2122 (0.127)	|0.124	0.003|
Multiallelic Dprime: 0.610
BLOCK 103.  MARKERS: 551 552
22 (0.767)	|0.609	0.121	0.037|
11 (0.232)	|0.194	0.039	0.000|
Multiallelic Dprime: 0.162
BLOCK 104.  MARKERS: 554 555
34 (0.802)	|0.351	0.268	0.170	0.000	0.012|
12 (0.161)	|0.000	0.000	0.023	0.123	0.014|
32 (0.037)	|0.037	0.000	0.000	0.000	0.000|
Multiallelic Dprime: 0.718
BLOCK 105.  MARKERS: 556 557 558 559 560
31134 (0.388)	|0.295	0.038	0.003	0.017	0.011	0.014	0.000|
31334 (0.268)	|0.202	0.034	0.000	0.001	0.021	0.004	0.001|
33114 (0.194)	|0.011	0.022	0.110	0.044	0.002	0.001	0.000|
11132 (0.120)	|0.002	0.102	0.002	0.000	0.000	0.000	0.013|
31132 (0.028)	|0.000	0.027	0.000	0.000	0.000	0.000	0.000|
Multiallelic Dprime: 0.669
BLOCK 106.  MARKERS: 561 562 563 564 565 566 567 568 569 570 571 572 573 574
11214222444312 (0.513)	|0.311	0.016	0.137	0.008	0.004	0.005	0.015	0.000	0.009|
23112444331312 (0.224)	|0.010	0.068	0.001	0.126	0.001	0.014	0.000	0.000	0.000|
11234222444133 (0.116)	|0.002	0.048	0.001	0.003	0.057	0.001	0.000	0.000	0.001|
11234222444113 (0.062)	|0.003	0.001	0.031	0.005	0.007	0.000	0.000	0.015	0.000|
11214222441312 (0.034)	|0.002	0.030	0.000	0.000	0.000	0.000	0.000	0.000	0.000|
11234222444313 (0.019)	|0.002	0.015	0.000	0.000	0.001	0.000	0.000	0.000	0.000|
11234222441312 (0.015)	|0.001	0.000	0.000	0.008	0.000	0.000	0.000	0.000	0.000|
Multiallelic Dprime: 0.789
BLOCK 107.  MARKERS: 576 577 578 579 580 581 582 583 584 585 586 587
322314122113 (0.334)	|0.151	0.067	0.039	0.047	0.013	0.013	0.002|
144331344343 (0.186)	|0.087	0.002	0.004	0.083	0.000	0.000	0.000|
322114122341 (0.175)	|0.013	0.011	0.087	0.013	0.031	0.019	0.000|
322114122343 (0.155)	|0.023	0.107	0.009	0.015	0.000	0.000	0.000|
322314122341 (0.071)	|0.001	0.047	0.017	0.004	0.001	0.000	0.000|
322314122343 (0.019)	|0.000	0.002	0.001	0.002	0.000	0.000	0.013|
322314122111 (0.016)	|0.000	0.015	0.000	0.000	0.000	0.000	0.000|
322314122313 (0.014)	|0.014	0.000	0.000	0.000	0.000	0.000	0.000|
344331344343 (0.010)	|0.007	0.001	0.000	0.000	0.000	0.000	0.000|
Multiallelic Dprime: 0.508
BLOCK 108.  MARKERS: 589 590 591 592 593 594 595 596 597
442444313 (0.303)	|0.165	0.000	0.137	0.000|
242244143 (0.251)	|0.221	0.006	0.025	0.000|
244244114 (0.168)	|0.004	0.000	0.000	0.164|
222221113 (0.167)	|0.000	0.167	0.000	0.000|
242244113 (0.046)	|0.047	0.000	0.000	0.000|
244244113 (0.034)	|0.032	0.000	0.000	0.000|
222244143 (0.017)	|0.017	0.000	0.000	0.000|
Multiallelic Dprime: 0.786
BLOCK 109.  MARKERS: 598 599 600
313 (0.485)	|0.141	0.322	0.020|
333 (0.176)	|0.166	0.000	0.006|
113 (0.172)	|0.058	0.027	0.081|
311 (0.167)	|0.151	0.003	0.012|
Multiallelic Dprime: 0.676
BLOCK 110.  MARKERS: 601 602 603 604
3134 (0.516)	|0.321	0.083	0.112|
1312 (0.352)	|0.209	0.091	0.052|
1132 (0.119)	|0.104	0.003	0.012|
Multiallelic Dprime: 0.174
BLOCK 111.  MARKERS: 606 607
14 (0.641)	|0.338	0.225	0.069	0.010|
12 (0.183)	|0.061	0.089	0.024	0.007|
34 (0.176)	|0.114	0.060	0.004	0.000|
Multiallelic Dprime: 0.140
BLOCK 112.  MARKERS: 608 609 610
232 (0.513)	|0.495	0.015	0.000|
413 (0.374)	|0.025	0.347	0.003|
213 (0.097)	|0.084	0.000	0.012|
212 (0.017)	|0.000	0.000	0.016|
Multiallelic Dprime: 0.906
BLOCK 113.  MARKERS: 611 612
43 (0.602)	|0.367	0.134	0.100|
22 (0.361)	|0.057	0.245	0.060|
23 (0.031)	|0.003	0.013	0.015|
Multiallelic Dprime: 0.459
BLOCK 114.  MARKERS: 613 614
14 (0.427)	|0.420	0.008|
34 (0.396)	|0.169	0.226|
33 (0.175)	|0.160	0.015|
Multiallelic Dprime: 0.850
BLOCK 115.  MARKERS: 616 617
34 (0.750)	|0.205	0.271	0.203	0.068|
22 (0.248)	|0.141	0.063	0.036	0.005|
Multiallelic Dprime: 0.350
BLOCK 116.  MARKERS: 619 620 621
234 (0.347)	|0.345	0.002|
214 (0.332)	|0.317	0.015|
432 (0.240)	|0.005	0.234|
232 (0.073)	|0.005	0.067|
Multiallelic Dprime: 0.929
BLOCK 117.  MARKERS: 622 623 624
342 (0.678)	|0.368	0.303	0.000	0.000	0.004|
224 (0.322)	|0.001	0.007	0.128	0.120	0.062|
Multiallelic Dprime: 0.968
BLOCK 118.  MARKERS: 625 626 627 628 629 630 631 632
11224232 (0.369)	|0.126	0.172	0.071|
14334334 (0.309)	|0.147	0.094	0.069|
21224212 (0.128)	|0.033	0.037	0.059|
21223212 (0.121)	|0.059	0.018	0.044|
14324232 (0.066)	|0.051	0.003	0.012|
Multiallelic Dprime: 0.222
BLOCK 119.  MARKERS: 634 635
21 (0.421)	|0.418	0.002|
33 (0.322)	|0.303	0.017|
23 (0.257)	|0.166	0.088|
Multiallelic Dprime: 0.769
BLOCK 120.  MARKERS: 637 638 639 640
2111 (0.887)	|0.409	0.247	0.222	0.002|
4333 (0.106)	|0.001	0.070	0.004	0.031|
Multiallelic Dprime: 0.783
BLOCK 121.  MARKERS: 641 642 643 644
2311 (0.411)	|0.300	0.021	0.053	0.002	0.017	0.002	0.003	0.011	0.002|
4111 (0.320)	|0.077	0.073	0.100	0.038	0.000	0.004	0.003	0.006	0.010|
2333 (0.228)	|0.017	0.100	0.003	0.030	0.034	0.038	0.003	0.000	0.000|
2331 (0.033)	|0.005	0.004	0.002	0.001	0.001	0.000	0.013	0.001	0.006|
Multiallelic Dprime: 0.534
BLOCK 122.  MARKERS: 645 646 647 648 649 650 651 652 653 654
3311134123 (0.401)	|0.377	0.000	0.018|
2141134122 (0.197)	|0.000	0.176	0.020|
2144312343 (0.159)	|0.006	0.000	0.153|
2144334343 (0.073)	|0.008	0.063	0.000|
2141134123 (0.052)	|0.051	0.001	0.000|
2144334123 (0.043)	|0.039	0.003	0.002|
2144332343 (0.021)	|0.000	0.019	0.002|
2311134123 (0.018)	|0.018	0.000	0.000|
2111134123 (0.018)	|0.017	0.000	0.000|
Multiallelic Dprime: 0.899
BLOCK 123.  MARKERS: 655 656 657 658
3221 (0.523)	|0.390	0.089	0.046|
1423 (0.271)	|0.110	0.091	0.070|
3241 (0.200)	|0.045	0.156	0.000|
Multiallelic Dprime: 0.414
BLOCK 124.  MARKERS: 659 660 661
114 (0.548)	|0.033	0.357	0.152|
322 (0.336)	|0.272	0.016	0.049|
112 (0.116)	|0.082	0.000	0.033|
Multiallelic Dprime: 0.696
BLOCK 125.  MARKERS: 663 664
44 (0.387)	|0.095	0.292|
32 (0.374)	|0.373	0.002|
42 (0.233)	|0.058	0.172|
Multiallelic Dprime: 0.704
BLOCK 126.  MARKERS: 665 666
31 (0.529)	|0.275	0.210	0.040|
23 (0.469)	|0.285	0.097	0.087|
Multiallelic Dprime: 0.211
BLOCK 127.  MARKERS: 668 669 670 671 672
21422 (0.561)	|0.251	0.208	0.057	0.042|
43341 (0.309)	|0.204	0.059	0.028	0.018|
23422 (0.127)	|0.052	0.055	0.000	0.021|
Multiallelic Dprime: 0.225
BLOCK 128.  MARKERS: 677 678 679
441 (0.506)	|0.230	0.227	0.050|
223 (0.322)	|0.131	0.147	0.044|
421 (0.085)	|0.036	0.043	0.006|
423 (0.081)	|0.050	0.024	0.007|
Multiallelic Dprime: 0.065
BLOCK 129.  MARKERS: 682 683 684 685
2131 (0.451)	|0.274	0.102	0.026	0.041|
2314 (0.441)	|0.106	0.182	0.046	0.099|
1314 (0.108)	|0.014	0.000	0.087	0.003|
Multiallelic Dprime: 0.433
BLOCK 130.  MARKERS: 687 688 689 690 691
24234 (0.393)	|0.261	0.117	0.001|
12442 (0.283)	|0.139	0.135	0.000|
22442 (0.158)	|0.094	0.059	0.002|
22234 (0.142)	|0.105	0.028	0.005|
Multiallelic Dprime: 0.183
BLOCK 131.  MARKERS: 692 693 694 695 696 697 698 699 700 701 702 703 704 705
12333344114141 (0.610)	|0.277	0.199	0.130|
34112121223313 (0.342)	|0.291	0.032	0.018|
12333344113141 (0.013)	|0.011	0.001	0.000|
Multiallelic Dprime: 0.634
BLOCK 132.  MARKERS: 706 707
13 (0.604)	|0.311	0.109	0.178|
33 (0.240)	|0.037	0.131	0.072|
11 (0.155)	|0.132	0.018	0.006|
Multiallelic Dprime: 0.336
BLOCK 133.  MARKERS: 710 711
44 (0.480)	|0.220	0.140	0.107	0.013|
24 (0.259)	|0.185	0.050	0.017	0.006|
22 (0.256)	|0.202	0.028	0.009	0.017|
Multiallelic Dprime: 0.383
BLOCK 134.  MARKERS: 712 713 714
134 (0.610)	|0.225	0.264	0.045	0.075|
332 (0.219)	|0.069	0.068	0.054	0.025|
114 (0.135)	|0.104	0.016	0.009	0.005|
334 (0.036)	|0.012	0.003	0.014	0.007|
Multiallelic Dprime: 0.278
BLOCK 135.  MARKERS: 716 717 718
213 (0.409)	|0.258	0.087	0.047	0.016|
411 (0.352)	|0.225	0.071	0.040	0.010|
231 (0.122)	|0.086	0.019	0.014	0.002|
211 (0.113)	|0.073	0.021	0.009	0.010|
Multiallelic Dprime: 0.049
BLOCK 136.  MARKERS: 723 724 725 726
2342 (0.642)	|0.281	0.246	0.118|
2312 (0.201)	|0.057	0.098	0.042|
1141 (0.109)	|0.051	0.027	0.031|
1342 (0.040)	|0.011	0.017	0.009|
Multiallelic Dprime: 0.125
BLOCK 137.  MARKERS: 727 728 729
342 (0.407)	|0.326	0.076|
123 (0.390)	|0.338	0.047|
323 (0.203)	|0.146	0.059|
Multiallelic Dprime: 0.167
BLOCK 138.  MARKERS: 732 733 734
422 (0.810)	|0.518	0.094	0.198|
244 (0.182)	|0.063	0.109	0.010|
Multiallelic Dprime: 0.494
BLOCK 139.  MARKERS: 735 736
12 (0.583)	|0.240	0.163	0.176|
14 (0.209)	|0.163	0.027	0.017|
32 (0.208)	|0.005	0.203	0.002|
Multiallelic Dprime: 0.487
BLOCK 140.  MARKERS: 737 738
12 (0.409)	|0.253	0.119	0.035|
22 (0.394)	|0.188	0.196	0.010|
14 (0.195)	|0.048	0.141	0.007|
Multiallelic Dprime: 0.252
BLOCK 141.  MARKERS: 740 741
11 (0.489)	|0.379	0.087	0.024|
43 (0.456)	|0.376	0.034	0.047|
13 (0.053)	|0.049	0.002	0.002|
Multiallelic Dprime: 0.199
BLOCK 142.  MARKERS: 744 745
41 (0.804)	|0.452	0.233	0.118|
23 (0.122)	|0.052	0.046	0.023|
43 (0.074)	|0.051	0.020	0.003|
Multiallelic Dprime: 0.087
BLOCK 143.  MARKERS: 747 748
12 (0.555)	|0.492	0.017	0.033	0.002	0.010|
14 (0.300)	|0.283	0.002	0.001	0.012	0.000|
32 (0.144)	|0.005	0.133	0.002	0.000	0.002|
Multiallelic Dprime: 0.676
BLOCK 144.  MARKERS: 749 750 751 752
3411 (0.778)	|0.583	0.179	0.016|
1244 (0.152)	|0.026	0.089	0.035|
3241 (0.036)	|0.017	0.019	0.000|
3441 (0.014)	|0.014	0.000	0.000|
3244 (0.013)	|0.007	0.003	0.003|
Multiallelic Dprime: 0.500
BLOCK 145.  MARKERS: 753 754
42 (0.650)	|0.324	0.212	0.114|
23 (0.292)	|0.150	0.110	0.032|
43 (0.055)	|0.044	0.005	0.005|
Multiallelic Dprime: 0.112
BLOCK 146.  MARKERS: 756 757
22 (0.519)	|0.261	0.160	0.095|
42 (0.330)	|0.157	0.063	0.111|
24 (0.151)	|0.076	0.045	0.028|
Multiallelic Dprime: 0.115
BLOCK 147.  MARKERS: 762 763 764 765
2411 (0.494)	|0.231	0.081	0.046	0.136|
2433 (0.267)	|0.064	0.121	0.068	0.014|
1333 (0.235)	|0.094	0.048	0.083	0.009|
Multiallelic Dprime: 0.337
BLOCK 148.  MARKERS: 768 769 770
341 (0.392)	|0.369	0.022|
141 (0.250)	|0.231	0.018|
321 (0.197)	|0.166	0.030|
343 (0.161)	|0.121	0.040|
Multiallelic Dprime: 0.338
BLOCK 149.  MARKERS: 771 772
22 (0.886)	|0.372	0.268	0.203	0.018	0.016|
43 (0.110)	|0.055	0.031	0.018	0.005	0.000|
Multiallelic Dprime: 0.157
BLOCK 150.  MARKERS: 776 777 778 779 780
42434 (0.428)	|0.245	0.171	0.010|
22434 (0.302)	|0.299	0.006	0.000|
44312 (0.221)	|0.214	0.005	0.004|
42432 (0.024)	|0.017	0.006	0.000|
44314 (0.016)	|0.005	0.011	0.000|
Multiallelic Dprime: 0.793
BLOCK 151.  MARKERS: 782 783
42 (0.786)	|0.524	0.243	0.015|
34 (0.199)	|0.118	0.077	0.003|
32 (0.015)	|0.013	0.002	0.000|
Multiallelic Dprime: 0.082
BLOCK 152.  MARKERS: 784 785 786
243 (0.654)	|0.266	0.200	0.066	0.046	0.029	0.021|
421 (0.322)	|0.147	0.095	0.035	0.007	0.013	0.004|
221 (0.019)	|0.014	0.003	0.000	0.000	0.000	0.001|
Multiallelic Dprime: 0.107
BLOCK 153.  MARKERS: 791 792 793 794 795 796 797 798 799
134421143 (0.430)	|0.272	0.145	0.010|
142143342 (0.298)	|0.048	0.001	0.248|
334421123 (0.103)	|0.005	0.097	0.000|
134421123 (0.053)	|0.000	0.053	0.000|
334421143 (0.042)	|0.031	0.010	0.000|
134421343 (0.027)	|0.024	0.004	0.000|
Multiallelic Dprime: 0.663
BLOCK 154.  MARKERS: 800 801 802
224 (0.396)	|0.249	0.133	0.014|
212 (0.319)	|0.114	0.164	0.031|
412 (0.283)	|0.205	0.045	0.027|
Multiallelic Dprime: 0.266
BLOCK 155.  MARKERS: 803 804 805 806 807 808
334211 (0.568)	|0.467	0.017	0.081|
121133 (0.342)	|0.009	0.300	0.033|
324133 (0.074)	|0.010	0.002	0.062|
Multiallelic Dprime: 0.805
BLOCK 156.  MARKERS: 809 810 811
231 (0.486)	|0.442	0.046|
233 (0.331)	|0.109	0.220|
123 (0.178)	|0.120	0.059|
Multiallelic Dprime: 0.522
BLOCK 157.  MARKERS: 812 813
23 (0.676)	|0.522	0.129	0.024|
41 (0.324)	|0.126	0.197	0.001|
Multiallelic Dprime: 0.417
BLOCK 158.  MARKERS: 814 815
24 (0.648)	|0.378	0.182	0.087|
42 (0.326)	|0.231	0.084	0.011|
44 (0.025)	|0.006	0.014	0.003|
Multiallelic Dprime: 0.196
BLOCK 159.  MARKERS: 816 817 818 819
1244 (0.614)	|0.530	0.076	0.008|
4244 (0.282)	|0.261	0.018	0.003|
1122 (0.101)	|0.063	0.025	0.012|
Multiallelic Dprime: 0.195
BLOCK 160.  MARKERS: 821 822
21 (0.857)	|0.483	0.259	0.115|
43 (0.119)	|0.067	0.041	0.011|
41 (0.023)	|0.021	0.002	0.000|
Multiallelic Dprime: 0.128
BLOCK 161.  MARKERS: 824 825
13 (0.572)	|0.243	0.269	0.037	0.016|
33 (0.302)	|0.250	0.038	0.009	0.005|
31 (0.126)	|0.059	0.040	0.025	0.000|
Multiallelic Dprime: 0.432
BLOCK 162.  MARKERS: 828 829 830 831 832 833 834 835
11244314 (0.552)	|0.499	0.036	0.007	0.000|
33422132 (0.344)	|0.082	0.189	0.047	0.024|
11244332 (0.072)	|0.006	0.061	0.001	0.000|
11244132 (0.020)	|0.000	0.010	0.010	0.000|
Multiallelic Dprime: 0.720
BLOCK 163.  MARKERS: 836 837 838 839 840 841
331434 (0.598)	|0.337	0.175	0.086|
144211 (0.297)	|0.136	0.135	0.027|
344234 (0.065)	|0.037	0.018	0.009|
344211 (0.025)	|0.016	0.009	0.000|
Multiallelic Dprime: 0.142
BLOCK 164.  MARKERS: 842 843
34 (0.534)	|0.196	0.188	0.146|
14 (0.342)	|0.203	0.094	0.045|
11 (0.122)	|0.006	0.036	0.077|
Multiallelic Dprime: 0.215
BLOCK 165.  MARKERS: 847 848
12 (0.405)	|0.361	0.032	0.013|
32 (0.321)	|0.290	0.007	0.024|
31 (0.268)	|0.114	0.153	0.000|
Multiallelic Dprime: 0.582
BLOCK 166.  MARKERS: 850 851
24 (0.767)	|0.471	0.172	0.101	0.024|
32 (0.196)	|0.103	0.093	0.000	0.000|
34 (0.037)	|0.023	0.000	0.011	0.003|
Multiallelic Dprime: 0.207
BLOCK 167.  MARKERS: 852 853 854
423 (0.597)	|0.263	0.192	0.128|
321 (0.264)	|0.117	0.073	0.069|
443 (0.112)	|0.046	0.043	0.022|
323 (0.027)	|0.012	0.001	0.012|
Multiallelic Dprime: 0.059
BLOCK 168.  MARKERS: 866 867 868 869 870
44343 (0.437)	|0.245	0.165	0.028|
44323 (0.309)	|0.150	0.115	0.045|
22221 (0.231)	|0.093	0.062	0.075|
Multiallelic Dprime: 0.140
BLOCK 169.  MARKERS: 873 874
32 (0.502)	|0.496	0.007|
34 (0.349)	|0.193	0.148|
14 (0.148)	|0.148	0.000|
Multiallelic Dprime: 0.928
BLOCK 170.  MARKERS: 875 876
23 (0.838)	|0.199	0.167	0.164	0.156	0.005	0.072	0.071|
41 (0.156)	|0.003	0.009	0.008	0.000	0.131	0.002	0.000|
Multiallelic Dprime: 0.849
BLOCK 171.  MARKERS: 877 878 879 880 881 882 883 884
22444333 (0.200)	|0.093	0.087	0.020|
22242333 (0.177)	|0.115	0.053	0.009|
22244211 (0.174)	|0.073	0.032	0.068|
44434333 (0.156)	|0.128	0.022	0.006|
42244333 (0.142)	|0.105	0.025	0.012|
22244233 (0.074)	|0.028	0.045	0.000|
22244213 (0.072)	|0.028	0.025	0.017|
Multiallelic Dprime: 0.325
BLOCK 172.  MARKERS: 888 889 890 891
4314 (0.574)	|0.230	0.229	0.061	0.054|
2232 (0.290)	|0.114	0.114	0.038	0.024|
4312 (0.134)	|0.066	0.044	0.010	0.013|
Multiallelic Dprime: 0.050
BLOCK 173.  MARKERS: 898 899 900
321 (0.410)	|0.184	0.204	0.022|
241 (0.389)	|0.225	0.123	0.041|
243 (0.110)	|0.025	0.029	0.055|
221 (0.091)	|0.025	0.066	0.000|
Multiallelic Dprime: 0.234
BLOCK 174.  MARKERS: 902 903
43 (0.459)	|0.200	0.191	0.067|
33 (0.423)	|0.196	0.163	0.064|
31 (0.118)	|0.038	0.059	0.021|
Multiallelic Dprime: 0.049
BLOCK 175.  MARKERS: 911 912
13 (0.434)	|0.215	0.077	0.072	0.063|
31 (0.412)	|0.203	0.090	0.053	0.066|
33 (0.153)	|0.083	0.019	0.027	0.023|
Multiallelic Dprime: 0.056
BLOCK 176.  MARKERS: 916 917 918 919
3344 (0.499)	|0.224	0.191	0.086|
1344 (0.185)	|0.092	0.055	0.038|
3123 (0.154)	|0.055	0.059	0.040|
3143 (0.151)	|0.083	0.041	0.028|
Multiallelic Dprime: 0.096
BLOCK 177.  MARKERS: 922 923
32 (0.460)	|0.138	0.286	0.029	0.005|
12 (0.346)	|0.225	0.040	0.023	0.052|
34 (0.195)	|0.087	0.045	0.059	0.000|
Multiallelic Dprime: 0.443
BLOCK 178.  MARKERS: 924 925 926 927 928
22323 (0.450)	|0.174	0.173	0.073	0.020	0.009|
24141 (0.370)	|0.170	0.112	0.062	0.015	0.007|
42323 (0.113)	|0.025	0.029	0.052	0.006	0.000|
22321 (0.058)	|0.023	0.021	0.011	0.001	0.000|
Multiallelic Dprime: 0.127
BLOCK 179.  MARKERS: 929 930 931 932 933 934
421223 (0.398)	|0.320	0.074	0.003|
241141 (0.341)	|0.115	0.221	0.005|
243121 (0.199)	|0.172	0.020	0.006|
441121 (0.042)	|0.032	0.011	0.000|
421221 (0.018)	|0.004	0.014	0.000|
Multiallelic Dprime: 0.493
BLOCK 180.  MARKERS: 935 936
24 (0.644)	|0.530	0.113	0.000|
13 (0.341)	|0.314	0.019	0.008|
23 (0.014)	|0.009	0.003	0.002|
Multiallelic Dprime: 0.430
BLOCK 181.  MARKERS: 939 940 941
422 (0.855)	|0.509	0.347|
244 (0.135)	|0.033	0.101|
424 (0.010)	|0.000	0.009|
Multiallelic Dprime: 0.574
BLOCK 182.  MARKERS: 942 943 944
132 (0.542)	|0.314	0.191	0.038|
314 (0.456)	|0.217	0.170	0.070|
Multiallelic Dprime: 0.103
BLOCK 183.  MARKERS: 945 946
24 (0.532)	|0.372	0.040	0.069	0.045	0.000|
44 (0.361)	|0.004	0.299	0.056	0.001	0.000|
22 (0.107)	|0.000	0.000	0.000	0.081	0.029|
Multiallelic Dprime: 0.777
BLOCK 184.  MARKERS: 947 948 949 950
2433 (0.373)	|0.081	0.292|
3431 (0.337)	|0.305	0.033|
2231 (0.127)	|0.122	0.005|
2441 (0.127)	|0.119	0.008|
2431 (0.031)	|0.031	0.000|
Multiallelic Dprime: 0.784
BLOCK 185.  MARKERS: 951 952
34 (0.662)	|0.540	0.121|
12 (0.338)	|0.327	0.012|
Multiallelic Dprime: 0.740
BLOCK 186.  MARKERS: 954 955
22 (0.867)	|0.485	0.256	0.104|
41 (0.133)	|0.073	0.049	0.008|
Multiallelic Dprime: 0.090
BLOCK 187.  MARKERS: 959 960 961 962
1343 (0.558)	|0.540	0.019|
2122 (0.305)	|0.080	0.225|
1323 (0.111)	|0.109	0.001|
Multiallelic Dprime: 0.879
BLOCK 188.  MARKERS: 963 964
23 (0.740)	|0.282	0.227	0.230|
31 (0.260)	|0.082	0.095	0.083|
Multiallelic Dprime: 0.072
BLOCK 189.  MARKERS: 968 969
42 (0.365)	|0.154	0.136	0.075|
22 (0.322)	|0.193	0.054	0.075|
41 (0.313)	|0.152	0.067	0.094|
Multiallelic Dprime: 0.158
BLOCK 190.  MARKERS: 975 976
24 (0.499)	|0.334	0.094	0.071|
42 (0.257)	|0.117	0.114	0.026|
44 (0.244)	|0.163	0.036	0.044|
Multiallelic Dprime: 0.190
BLOCK 191.  MARKERS: 980 981
32 (0.614)	|0.341	0.189	0.083|
42 (0.245)	|0.112	0.100	0.033|
34 (0.142)	|0.077	0.047	0.018|
Multiallelic Dprime: 0.075
BLOCK 192.  MARKERS: 988 989 990
211 (0.529)	|0.193	0.150	0.129	0.057|
433 (0.337)	|0.079	0.095	0.126	0.035|
233 (0.134)	|0.042	0.054	0.032	0.002|
Multiallelic Dprime: 0.145
BLOCK 193.  MARKERS: 996 997 998 999 1000 1001 1002
3313222 (0.312)	|0.305	0.006|
3131444 (0.301)	|0.296	0.004|
1313222 (0.287)	|0.116	0.173|
3131442 (0.094)	|0.007	0.087|
Multiallelic Dprime: 0.808
BLOCK 194.  MARKERS: 1004 1005
22 (0.728)	|0.311	0.233	0.121	0.063|
14 (0.272)	|0.176	0.091	0.002	0.001|
Multiallelic Dprime: 0.335
BLOCK 195.  MARKERS: 1008 1009 1010 1011 1012
24344 (0.486)	|0.331	0.001	0.003	0.145|
22122 (0.323)	|0.008	0.305	0.001	0.001|
44122 (0.124)	|0.003	0.000	0.109	0.009|
24122 (0.065)	|0.000	0.001	0.062	0.000|
Multiallelic Dprime: 0.947
BLOCK 196.  MARKERS: 1013 1014 1015 1016 1017
42214 (0.341)	|0.136	0.010	0.158	0.006	0.000	0.023	0.002|
24144 (0.307)	|0.254	0.004	0.014	0.000	0.026	0.000	0.007|
42144 (0.175)	|0.010	0.160	0.000	0.000	0.002	0.000	0.000|
42212 (0.158)	|0.004	0.010	0.004	0.126	0.003	0.002	0.000|
Multiallelic Dprime: 0.728
BLOCK 197.  MARKERS: 1018 1019 1020 1021 1022 1023 1024 1025
43332424 (0.407)	|0.243	0.088	0.016	0.002	0.002	0.000	0.034	0.000	0.009|
21334224 (0.182)	|0.000	0.000	0.021	0.110	0.035	0.005	0.000	0.000	0.000|
43332214 (0.179)	|0.013	0.003	0.143	0.000	0.000	0.000	0.000	0.015	0.000|
43412221 (0.133)	|0.002	0.097	0.001	0.022	0.000	0.002	0.001	0.000	0.001|
43332224 (0.040)	|0.000	0.000	0.000	0.003	0.001	0.031	0.000	0.000	0.000|
43312221 (0.027)	|0.000	0.026	0.000	0.000	0.000	0.000	0.000	0.000	0.000|
21332424 (0.010)	|0.007	0.001	0.000	0.000	0.000	0.000	0.000	0.000	0.000|
Multiallelic Dprime: 0.764
BLOCK 198.  MARKERS: 1026 1027 1028 1029 1030 1031 1032 1033 1034 1035 1036 1037 1038 1039 1040 1041
3113332223323142 (0.271)	|0.097	0.131	0.043|
1113332241324342 (0.216)	|0.113	0.085	0.018|
3213331241124342 (0.190)	|0.074	0.085	0.030|
3131242441143311 (0.139)	|0.063	0.058	0.017|
3113242441143311 (0.040)	|0.016	0.008	0.013|
3113332241143342 (0.037)	|0.023	0.009	0.007|
3113332241324342 (0.037)	|0.015	0.016	0.006|
3213332223323142 (0.016)	|0.006	0.006	0.002|
3113332223323342 (0.011)	|0.000	0.010	0.000|
Multiallelic Dprime: 0.124
BLOCK 199.  MARKERS: 1046 1047
43 (0.431)	|0.226	0.164	0.041|
23 (0.424)	|0.202	0.178	0.045|
21 (0.143)	|0.066	0.061	0.016|
Multiallelic Dprime: 0.047
BLOCK 200.  MARKERS: 1054 1055
12 (0.495)	|0.282	0.212	0.000|
44 (0.404)	|0.393	0.003	0.008|
42 (0.101)	|0.027	0.000	0.074|
Multiallelic Dprime: 0.735
BLOCK 201.  MARKERS: 1056 1057
21 (0.702)	|0.256	0.223	0.210|
43 (0.215)	|0.084	0.068	0.061|
23 (0.083)	|0.043	0.032	0.007|
Multiallelic Dprime: 0.088
BLOCK 202.  MARKERS: 1062 1063 1064 1065
3313 (0.384)	|0.108	0.085	0.079	0.066	0.031	0.011|
3312 (0.324)	|0.099	0.094	0.050	0.029	0.035	0.008|
4142 (0.279)	|0.082	0.070	0.042	0.050	0.029	0.003|
Multiallelic Dprime: 0.091
BLOCK 203.  MARKERS: 1075 1076 1077 1078 1079 1080
244224 (0.292)	|0.112	0.181|
444144 (0.254)	|0.233	0.023|
242124 (0.170)	|0.126	0.044|
214123 (0.148)	|0.062	0.086|
244124 (0.098)	|0.086	0.012|
244144 (0.022)	|0.021	0.000|
Multiallelic Dprime: 0.499
BLOCK 204.  MARKERS: 1081 1082
12 (0.649)	|0.138	0.167	0.125	0.157	0.018	0.043|
41 (0.349)	|0.133	0.022	0.059	0.017	0.097	0.017|
Multiallelic Dprime: 0.426
BLOCK 205.  MARKERS: 1083 1084 1085 1086 1087
44241 (0.273)	|0.156	0.091	0.025|
22241 (0.189)	|0.063	0.063	0.063|
22441 (0.184)	|0.058	0.103	0.023|
22442 (0.174)	|0.111	0.035	0.027|
22412 (0.116)	|0.014	0.033	0.068|
24241 (0.061)	|0.019	0.009	0.033|
Multiallelic Dprime: 0.300
BLOCK 206.  MARKERS: 1088 1089
22 (0.420)	|0.299	0.116|
44 (0.334)	|0.321	0.014|
24 (0.242)	|0.126	0.116|
Multiallelic Dprime: 0.395
BLOCK 207.  MARKERS: 1091 1092
31 (0.749)	|0.546	0.203|
13 (0.246)	|0.238	0.008|
Multiallelic Dprime: 0.845
BLOCK 208.  MARKERS: 1095 1096 1097
441 (0.788)	|0.480	0.305|
323 (0.212)	|0.122	0.089|
Multiallelic Dprime: 0.045
BLOCK 209.  MARKERS: 1102 1103
21 (0.602)	|0.255	0.187	0.160|
43 (0.394)	|0.148	0.149	0.098|
Multiallelic Dprime: 0.067
BLOCK 210.  MARKERS: 1109 1110
32 (0.404)	|0.185	0.121	0.098|
12 (0.338)	|0.172	0.104	0.063|
14 (0.258)	|0.109	0.092	0.057|
Multiallelic Dprime: 0.059
BLOCK 211.  MARKERS: 1121 1122
32 (0.465)	|0.266	0.141	0.035	0.016|
14 (0.316)	|0.087	0.156	0.061	0.008|
12 (0.218)	|0.162	0.036	0.018	0.000|
Multiallelic Dprime: 0.287
BLOCK 212.  MARKERS: 1123 1124 1125 1126 1127 1128 1129
1441144 (0.516)	|0.352	0.105	0.059|
3223331 (0.332)	|0.232	0.072	0.027|
1441134 (0.113)	|0.073	0.019	0.020|
3223334 (0.025)	|0.013	0.002	0.005|
Multiallelic Dprime: 0.042
BLOCK 213.  MARKERS: 1134 1135 1136 1137
4411 (0.678)	|0.279	0.122	0.139	0.133|
3411 (0.201)	|0.043	0.081	0.030	0.046|
3243 (0.115)	|0.036	0.032	0.027	0.021|
Multiallelic Dprime: 0.192
BLOCK 214.  MARKERS: 1140 1141 1142
314 (0.359)	|0.199	0.113	0.045|
232 (0.236)	|0.121	0.084	0.031|
212 (0.202)	|0.124	0.038	0.037|
312 (0.199)	|0.097	0.063	0.040|
Multiallelic Dprime: 0.095
BLOCK 215.  MARKERS: 1148 1149 1150
232 (0.543)	|0.402	0.122	0.017|
233 (0.299)	|0.194	0.086	0.018|
412 (0.152)	|0.123	0.020	0.008|
Multiallelic Dprime: 0.119
BLOCK 216.  MARKERS: 1153 1154
41 (0.721)	|0.388	0.205	0.112	0.015|
23 (0.231)	|0.080	0.109	0.024	0.018|
21 (0.043)	|0.020	0.019	0.005	0.000|
Multiallelic Dprime: 0.243
BLOCK 217.  MARKERS: 1155 1156 1157
421 (0.491)	|0.257	0.147	0.043	0.000	0.020	0.018|
241 (0.335)	|0.044	0.025	0.121	0.121	0.016	0.002|
223 (0.141)	|0.018	0.005	0.004	0.000	0.110	0.003|
221 (0.033)	|0.000	0.000	0.001	0.028	0.000	0.000|
Multiallelic Dprime: 0.674
BLOCK 218.  MARKERS: 1160 1161 1162 1163 1164 1165 1166 1167 1168 1169 1170
11114221342 (0.318)	|0.282	0.023	0.012|
11414221342 (0.178)	|0.087	0.005	0.089|
11432433123 (0.170)	|0.106	0.029	0.034|
31432433123 (0.151)	|0.069	0.075	0.005|
13432433123 (0.147)	|0.056	0.079	0.012|
11132433123 (0.024)	|0.006	0.003	0.015|
Multiallelic Dprime: 0.443
BLOCK 219.  MARKERS: 1172 1173
21 (0.614)	|0.472	0.029	0.111|
32 (0.216)	|0.004	0.209	0.002|
31 (0.170)	|0.031	0.115	0.024|
Multiallelic Dprime: 0.777
BLOCK 220.  MARKERS: 1174 1175
44 (0.506)	|0.488	0.010	0.008|
42 (0.354)	|0.083	0.269	0.000|
14 (0.139)	|0.124	0.001	0.013|
Multiallelic Dprime: 0.857
BLOCK 221.  MARKERS: 1176 1177 1178 1179 1180 1181
144133 (0.695)	|0.607	0.051	0.017|
321411 (0.281)	|0.043	0.122	0.106|
324411 (0.023)	|0.004	0.013	0.000|
Multiallelic Dprime: 0.734
BLOCK 222.  MARKERS: 1182 1183 1184 1185 1186 1187 1188 1189
11121132 (0.653)	|0.310	0.257	0.072	0.004	0.001|
21321132 (0.186)	|0.095	0.025	0.036	0.019	0.009|
23343314 (0.124)	|0.092	0.015	0.012	0.000	0.000|
Multiallelic Dprime: 0.331
BLOCK 223.  MARKERS: 1192 1193 1194 1195 1196 1197 1198
2244412 (0.509)	|0.122	0.389	0.000|
3242212 (0.311)	|0.306	0.007	0.000|
3412234 (0.126)	|0.000	0.000	0.125|
3244212 (0.025)	|0.026	0.000	0.000|
3442234 (0.010)	|0.000	0.010	0.000|
Multiallelic Dprime: 0.844
BLOCK 224.  MARKERS: 1199 1200
43 (0.458)	|0.136	0.293	0.028|
23 (0.405)	|0.390	0.003	0.014|
44 (0.135)	|0.001	0.008	0.127|
Multiallelic Dprime: 0.781
BLOCK 225.  MARKERS: 1201 1202
13 (0.528)	|0.308	0.120	0.015	0.078|
33 (0.302)	|0.047	0.204	0.015	0.035|
31 (0.170)	|0.029	0.048	0.090	0.002|
Multiallelic Dprime: 0.495
BLOCK 226.  MARKERS: 1203 1204 1205 1206
2334 (0.383)	|0.215	0.091	0.041	0.039|
2322 (0.373)	|0.044	0.165	0.090	0.074|
4322 (0.120)	|0.032	0.052	0.023	0.014|
2134 (0.115)	|0.077	0.015	0.009	0.013|
Multiallelic Dprime: 0.350
BLOCK 227.  MARKERS: 1208 1209 1210 1211
4134 (0.372)	|0.042	0.281	0.046|
4114 (0.325)	|0.229	0.020	0.073|
4312 (0.164)	|0.081	0.023	0.061|
2312 (0.139)	|0.074	0.020	0.046|
Multiallelic Dprime: 0.498
BLOCK 228.  MARKERS: 1215 1216
32 (0.426)	|0.276	0.102	0.026	0.019|
22 (0.344)	|0.184	0.103	0.043	0.012|
24 (0.226)	|0.105	0.063	0.036	0.022|
Multiallelic Dprime: 0.140
BLOCK 229.  MARKERS: 1220 1221 1222 1223 1224
11132 (0.563)	|0.256	0.112	0.082	0.075	0.035|
11112 (0.268)	|0.125	0.063	0.052	0.021	0.004|
23311 (0.106)	|0.062	0.014	0.015	0.005	0.007|
23112 (0.056)	|0.028	0.002	0.005	0.014	0.003|
Multiallelic Dprime: 0.120
BLOCK 230.  MARKERS: 1225 1226 1227 1228 1229 1230
331432 (0.477)	|0.250	0.157	0.068|
443214 (0.192)	|0.166	0.011	0.017|
331232 (0.154)	|0.114	0.026	0.014|
341212 (0.114)	|0.030	0.039	0.046|
443212 (0.050)	|0.028	0.016	0.006|
Multiallelic Dprime: 0.319
BLOCK 231.  MARKERS: 1231 1232
31 (0.590)	|0.343	0.198	0.048|
13 (0.251)	|0.122	0.099	0.029|
33 (0.154)	|0.073	0.063	0.017|
Multiallelic Dprime: 0.095
BLOCK 232.  MARKERS: 1235 1236
43 (0.540)	|0.360	0.173	0.001|
21 (0.362)	|0.238	0.107	0.016|
41 (0.096)	|0.068	0.027	0.001|
Multiallelic Dprime: 0.045
BLOCK 233.  MARKERS: 1241 1242
43 (0.666)	|0.434	0.227|
11 (0.308)	|0.229	0.079|
41 (0.018)	|0.018	0.000|
Multiallelic Dprime: 0.220
BLOCK 234.  MARKERS: 1246 1247
41 (0.689)	|0.328	0.182	0.180|
24 (0.306)	|0.123	0.098	0.085|
Multiallelic Dprime: 0.074
BLOCK 235.  MARKERS: 1258 1259 1260
141 (0.452)	|0.249	0.109	0.089|
322 (0.282)	|0.167	0.069	0.043|
341 (0.266)	|0.131	0.101	0.032|
Multiallelic Dprime: 0.098
BLOCK 236.  MARKERS: 1267 1268 1269
432 (0.547)	|0.192	0.223	0.132|
213 (0.279)	|0.115	0.104	0.060|
212 (0.164)	|0.074	0.049	0.040|
Multiallelic Dprime: 0.075
BLOCK 237.  MARKERS: 1276 1277
31 (0.384)	|0.313	0.072|
21 (0.380)	|0.293	0.087|
33 (0.235)	|0.164	0.069|
Multiallelic Dprime: 0.092
BLOCK 238.  MARKERS: 1280 1281
12 (0.771)	|0.357	0.326	0.062	0.016|
34 (0.228)	|0.094	0.038	0.091	0.002|
Multiallelic Dprime: 0.322
BLOCK 239.  MARKERS: 1282 1283 1284
112 (0.452)	|0.260	0.120	0.072|
222 (0.365)	|0.202	0.106	0.057|
114 (0.154)	|0.085	0.045	0.023|
122 (0.018)	|0.016	0.002	0.000|
Multiallelic Dprime: 0.035
BLOCK 240.  MARKERS: 1290 1291
33 (0.567)	|0.275	0.129	0.115	0.033	0.008|
31 (0.279)	|0.132	0.123	0.004	0.005	0.015|
13 (0.154)	|0.070	0.033	0.009	0.041	0.000|
Multiallelic Dprime: 0.220
BLOCK 241.  MARKERS: 1292 1293 1294 1295
3332 (0.477)	|0.385	0.063	0.029|
2121 (0.284)	|0.237	0.022	0.025|
3131 (0.129)	|0.112	0.012	0.006|
3331 (0.078)	|0.063	0.013	0.002|
3121 (0.023)	|0.018	0.002	0.003|
Multiallelic Dprime: 0.107
BLOCK 242.  MARKERS: 1299 1300
21 (0.822)	|0.437	0.361	0.002	0.022|
43 (0.113)	|0.009	0.001	0.100	0.001|
23 (0.065)	|0.000	0.004	0.008	0.052|
Multiallelic Dprime: 0.885
BLOCK 243.  MARKERS: 1301 1302 1303 1304
2243 (0.446)	|0.297	0.104	0.044|
4222 (0.365)	|0.191	0.167	0.005|
4442 (0.110)	|0.041	0.023	0.047|
4242 (0.075)	|0.016	0.043	0.012|
Multiallelic Dprime: 0.259
BLOCK 244.  MARKERS: 1305 1306 1307 1308 1309 1310 1311 1312
44331342 (0.546)	|0.486	0.059|
22133221 (0.341)	|0.230	0.111|
24113221 (0.108)	|0.096	0.011|
Multiallelic Dprime: 0.414
BLOCK 245.  MARKERS: 1314 1315
13 (0.815)	|0.402	0.343	0.049	0.018|
31 (0.182)	|0.032	0.009	0.141	0.000|
Multiallelic Dprime: 0.724
BLOCK 246.  MARKERS: 1316 1317 1318 1319 1320
21213 (0.435)	|0.355	0.080|
21331 (0.354)	|0.306	0.048|
43213 (0.189)	|0.152	0.037|
21333 (0.018)	|0.008	0.010|
Multiallelic Dprime: 0.110
BLOCK 247.  MARKERS: 1324 1325
21 (0.825)	|0.640	0.185|
44 (0.175)	|0.130	0.045|
Multiallelic Dprime: 0.037
BLOCK 248.  MARKERS: 1332 1333
33 (0.770)	|0.429	0.238	0.104|
11 (0.230)	|0.128	0.057	0.044|
Multiallelic Dprime: 0.064
BLOCK 249.  MARKERS: 1349 1350
32 (0.558)	|0.339	0.152	0.067|
12 (0.294)	|0.155	0.080	0.060|
14 (0.148)	|0.096	0.025	0.028|
Multiallelic Dprime: 0.098
BLOCK 250.  MARKERS: 1351 1352
24 (0.589)	|0.524	0.061|
22 (0.256)	|0.227	0.029|
44 (0.155)	|0.133	0.020|
Multiallelic Dprime: 0.041
BLOCK 251.  MARKERS: 1357 1358 1359 1360 1361
11144 (0.887)	|0.473	0.313	0.089|
33322 (0.107)	|0.042	0.044	0.023|
Multiallelic Dprime: 0.177
BLOCK 252.  MARKERS: 1362 1363 1364 1365
3312 (0.520)	|0.243	0.183	0.090|
1114 (0.360)	|0.168	0.141	0.052|
1332 (0.112)	|0.045	0.052	0.016|
Multiallelic Dprime: 0.052
BLOCK 253.  MARKERS: 1369 1370
22 (0.460)	|0.216	0.123	0.117|
34 (0.377)	|0.136	0.162	0.080|
32 (0.159)	|0.081	0.057	0.020|
Multiallelic Dprime: 0.141
BLOCK 254.  MARKERS: 1372 1373
43 (0.432)	|0.326	0.063	0.042|
23 (0.343)	|0.155	0.186	0.002|
41 (0.221)	|0.134	0.000	0.087|
Multiallelic Dprime: 0.385
BLOCK 255.  MARKERS: 1374 1375
43 (0.618)	|0.250	0.207	0.162|
42 (0.249)	|0.111	0.063	0.072|
33 (0.132)	|0.067	0.026	0.038|
Multiallelic Dprime: 0.102
BLOCK 256.  MARKERS: 1376 1377
22 (0.428)	|0.246	0.179|
14 (0.296)	|0.229	0.066|
24 (0.273)	|0.089	0.180|
Multiallelic Dprime: 0.265
BLOCK 257.  MARKERS: 1378 1379 1380
121 (0.568)	|0.211	0.144	0.110	0.096|
233 (0.424)	|0.180	0.102	0.077	0.064|
Multiallelic Dprime: 0.051
BLOCK 258.  MARKERS: 1389 1390 1391 1392
1141 (0.391)	|0.046	0.151	0.193|
4132 (0.247)	|0.171	0.069	0.007|
1232 (0.192)	|0.147	0.001	0.042|
1132 (0.162)	|0.054	0.100	0.009|
Multiallelic Dprime: 0.501
BLOCK 259.  MARKERS: 1393 1394
21 (0.417)	|0.181	0.212	0.025|
22 (0.322)	|0.219	0.091	0.012|
31 (0.259)	|0.180	0.055	0.025|
Multiallelic Dprime: 0.266
BLOCK 260.  MARKERS: 1396 1397
32 (0.580)	|0.370	0.162	0.047|
14 (0.359)	|0.183	0.096	0.080|
34 (0.061)	|0.036	0.017	0.008|
Multiallelic Dprime: 0.125
BLOCK 261.  MARKERS: 1399 1400
23 (0.590)	|0.475	0.007	0.104|
21 (0.275)	|0.149	0.117	0.009|
43 (0.135)	|0.135	0.000	0.000|
Multiallelic Dprime: 0.476
BLOCK 262.  MARKERS: 1401 1402 1403
334 (0.758)	|0.539	0.182	0.040|
132 (0.123)	|0.091	0.028	0.004|
344 (0.113)	|0.078	0.033	0.002|
Multiallelic Dprime: 0.046
BLOCK 263.  MARKERS: 1407 1408
21 (0.709)	|0.375	0.233	0.093|
43 (0.244)	|0.183	0.030	0.031|
23 (0.047)	|0.023	0.007	0.015|
Multiallelic Dprime: 0.339
BLOCK 264.  MARKERS: 1411 1412 1413
431 (0.580)	|0.531	0.004	0.045|
433 (0.271)	|0.142	0.072	0.057|
213 (0.140)	|0.036	0.098	0.007|
Multiallelic Dprime: 0.573
BLOCK 265.  MARKERS: 1414 1415 1416
244 (0.718)	|0.631	0.086|
223 (0.173)	|0.145	0.027|
144 (0.109)	|0.102	0.007|
Multiallelic Dprime: 0.065
BLOCK 266.  MARKERS: 1421 1422
21 (0.877)	|0.766	0.097	0.015|
43 (0.121)	|0.113	0.007	0.000|
Multiallelic Dprime: 0.532
BLOCK 267.  MARKERS: 1423 1424
14 (0.879)	|0.590	0.175	0.115|
32 (0.104)	|0.044	0.055	0.006|
34 (0.015)	|0.006	0.003	0.006|
Multiallelic Dprime: 0.336
BLOCK 268.  MARKERS: 1425 1426
32 (0.640)	|0.378	0.263|
33 (0.233)	|0.144	0.089|
12 (0.127)	|0.053	0.073|
Multiallelic Dprime: 0.087
BLOCK 269.  MARKERS: 1430 1431
34 (0.575)	|0.183	0.134	0.140	0.105	0.009|
11 (0.425)	|0.145	0.115	0.078	0.075	0.004|
Multiallelic Dprime: 0.071
BLOCK 270.  MARKERS: 1436 1437 1438 1439 1440
31213 (0.328)	|0.177	0.126	0.026|
13122 (0.249)	|0.125	0.099	0.025|
33223 (0.218)	|0.108	0.082	0.027|
33122 (0.180)	|0.082	0.078	0.020|
31222 (0.013)	|0.007	0.004	0.001|
Multiallelic Dprime: 0.048
BLOCK 271.  MARKERS: 1444 1445
32 (0.506)	|0.322	0.177|
33 (0.392)	|0.242	0.145|
13 (0.101)	|0.051	0.050|
Multiallelic Dprime: 0.051
BLOCK 272.  MARKERS: 1453 1454
42 (0.615)	|0.385	0.145	0.085|
14 (0.373)	|0.208	0.105	0.061|
Multiallelic Dprime: 0.069
BLOCK 273.  MARKERS: 1460 1461
23 (0.596)	|0.231	0.228	0.137|
43 (0.258)	|0.104	0.095	0.058|
21 (0.146)	|0.053	0.040	0.053|
Multiallelic Dprime: 0.060
BLOCK 274.  MARKERS: 1463 1464 1465
321 (0.389)	|0.075	0.299	0.013|
143 (0.363)	|0.298	0.004	0.058|
121 (0.248)	|0.042	0.002	0.205|
Multiallelic Dprime: 0.742
BLOCK 275.  MARKERS: 1466 1467 1468
114 (0.415)	|0.167	0.124	0.080	0.044|
132 (0.303)	|0.123	0.088	0.047	0.045|
332 (0.277)	|0.106	0.049	0.065	0.057|
Multiallelic Dprime: 0.086
BLOCK 276.  MARKERS: 1475 1476 1477 1478
2243 (0.399)	|0.184	0.143	0.072|
2443 (0.262)	|0.142	0.116	0.004|
2241 (0.192)	|0.107	0.062	0.022|
4223 (0.147)	|0.074	0.055	0.017|
Multiallelic Dprime: 0.110
BLOCK 277.  MARKERS: 1485 1486
33 (0.507)	|0.209	0.153	0.142|
34 (0.376)	|0.179	0.082	0.115|
23 (0.116)	|0.041	0.051	0.025|
Multiallelic Dprime: 0.085
BLOCK 278.  MARKERS: 1487 1488
22 (0.428)	|0.236	0.142	0.051|
24 (0.286)	|0.168	0.090	0.028|
12 (0.282)	|0.163	0.088	0.031|
Multiallelic Dprime: 0.032
BLOCK 279.  MARKERS: 1498 1499
14 (0.568)	|0.245	0.207	0.116|
12 (0.321)	|0.146	0.092	0.083|
34 (0.110)	|0.054	0.036	0.020|
Multiallelic Dprime: 0.071
BLOCK 280.  MARKERS: 1507 1508 1509
242 (0.444)	|0.264	0.176	0.004|
442 (0.335)	|0.197	0.127	0.012|
424 (0.218)	|0.123	0.086	0.009|
Multiallelic Dprime: 0.029
BLOCK 281.  MARKERS: 1512 1513
42 (0.587)	|0.319	0.264|
23 (0.389)	|0.212	0.174|
22 (0.024)	|0.012	0.012|
Multiallelic Dprime: 0.004
BLOCK 282.  MARKERS: 1517 1518
22 (0.544)	|0.362	0.109	0.073|
43 (0.450)	|0.102	0.207	0.142|
Multiallelic Dprime: 0.439
BLOCK 283.  MARKERS: 1519 1520
12 (0.464)	|0.282	0.162	0.020|
11 (0.320)	|0.136	0.133	0.051|
31 (0.216)	|0.111	0.080	0.025|
Multiallelic Dprime: 0.132
BLOCK 284.  MARKERS: 1521 1522
11 (0.529)	|0.392	0.137|
34 (0.375)	|0.244	0.131|
14 (0.096)	|0.080	0.016|
Multiallelic Dprime: 0.139
BLOCK 285.  MARKERS: 1524 1525
22 (0.716)	|0.537	0.163	0.015|
44 (0.283)	|0.221	0.057	0.005|
Multiallelic Dprime: 0.085
BLOCK 286.  MARKERS: 1528 1529
24 (0.760)	|0.367	0.158	0.100	0.128|
13 (0.220)	|0.116	0.041	0.050	0.009|
23 (0.020)	|0.013	0.002	0.004	0.000|
Multiallelic Dprime: 0.187
BLOCK 287.  MARKERS: 1531 1532 1533 1534 1535 1536 1537
3233313 (0.497)	|0.406	0.092|
1433313 (0.201)	|0.164	0.037|
1233313 (0.155)	|0.121	0.034|
3211141 (0.136)	|0.105	0.031|
Multiallelic Dprime: 0.050
BLOCK 288.  MARKERS: 1539 1540 1541
134 (0.806)	|0.553	0.134	0.119|
412 (0.194)	|0.136	0.028	0.029|
Multiallelic Dprime: 0.047
BLOCK 289.  MARKERS: 1547 1548
33 (0.689)	|0.574	0.081	0.029|
31 (0.163)	|0.050	0.106	0.005|
21 (0.149)	|0.066	0.075	0.007|
Multiallelic Dprime: 0.466
BLOCK 290.  MARKERS: 1550 1551 1552
332 (0.691)	|0.408	0.157	0.125|
114 (0.262)	|0.191	0.049	0.022|
132 (0.040)	|0.030	0.008	0.003|
Multiallelic Dprime: 0.260
BLOCK 291.  MARKERS: 1555 1556 1557 1558
4424 (0.632)	|0.528	0.071	0.033|
2424 (0.217)	|0.182	0.026	0.009|
2231 (0.151)	|0.108	0.020	0.024|
Multiallelic Dprime: 0.109
BLOCK 292.  MARKERS: 1560 1561 1562
243 (0.818)	|0.346	0.310	0.141	0.010|
122 (0.116)	|0.040	0.054	0.021	0.002|
242 (0.066)	|0.032	0.012	0.020	0.002|
Multiallelic Dprime: 0.081
BLOCK 293.  MARKERS: 1565 1566 1567 1568 1569
23133 (0.418)	|0.256	0.099	0.063|
43132 (0.376)	|0.109	0.257	0.010|
41313 (0.182)	|0.059	0.040	0.084|
43133 (0.013)	|0.004	0.008	0.001|
Multiallelic Dprime: 0.382
BLOCK 294.  MARKERS: 1570 1571
22 (0.431)	|0.203	0.097	0.069	0.062|
42 (0.409)	|0.127	0.217	0.032	0.031|
24 (0.159)	|0.143	0.004	0.003	0.009|
Multiallelic Dprime: 0.350
BLOCK 295.  MARKERS: 1573 1574 1575
323 (0.472)	|0.326	0.125	0.015|
123 (0.319)	|0.244	0.064	0.011|
321 (0.104)	|0.071	0.029	0.004|
343 (0.103)	|0.082	0.015	0.005|
Multiallelic Dprime: 0.127
BLOCK 296.  MARKERS: 1588 1589
11 (0.725)	|0.450	0.233	0.009	0.025|
32 (0.234)	|0.009	0.214	0.006	0.005|
12 (0.035)	|0.000	0.006	0.029	0.000|
Multiallelic Dprime: 0.800
BLOCK 297.  MARKERS: 1590 1591 1592 1593 1594
14221 (0.465)	|0.030	0.299	0.136|
32343 (0.453)	|0.427	0.009	0.016|
32341 (0.044)	|0.000	0.040	0.003|
32321 (0.029)	|0.007	0.006	0.016|
Multiallelic Dprime: 0.818
BLOCK 298.  MARKERS: 1596 1597 1598
442 (0.472)	|0.000	0.203	0.269|
424 (0.354)	|0.352	0.000	0.000|
224 (0.174)	|0.000	0.149	0.026|
Multiallelic Dprime: 0.803
BLOCK 299.  MARKERS: 1599 1600
13 (0.352)	|0.128	0.047	0.177|
42 (0.351)	|0.305	0.011	0.036|
43 (0.296)	|0.056	0.203	0.037|
Multiallelic Dprime: 0.576
BLOCK 300.  MARKERS: 1602 1603
31 (0.488)	|0.273	0.000	0.213|
33 (0.261)	|0.235	0.026	0.000|
11 (0.250)	|0.003	0.247	0.000|
Multiallelic Dprime: 0.717
BLOCK 301.  MARKERS: 1604 1605 1606
223 (0.513)	|0.393	0.095	0.024|
221 (0.274)	|0.030	0.035	0.209|
441 (0.212)	|0.008	0.198	0.006|
Multiallelic Dprime: 0.744
BLOCK 302.  MARKERS: 1607 1608
24 (0.433)	|0.239	0.146	0.045|
33 (0.330)	|0.205	0.082	0.042|
23 (0.237)	|0.115	0.096	0.026|
Multiallelic Dprime: 0.093
BLOCK 303.  MARKERS: 1611 1612 1613 1614
4333 (0.559)	|0.237	0.181	0.139|
2111 (0.323)	|0.210	0.073	0.042|
4311 (0.113)	|0.032	0.038	0.043|
Multiallelic Dprime: 0.212
BLOCK 304.  MARKERS: 1615 1616 1617
441 (0.479)	|0.238	0.169	0.072|
223 (0.294)	|0.198	0.018	0.079|
243 (0.224)	|0.139	0.027	0.057|
Multiallelic Dprime: 0.266
BLOCK 305.  MARKERS: 1619 1620 1621
313 (0.576)	|0.398	0.177|
113 (0.214)	|0.148	0.064|
131 (0.208)	|0.130	0.077|
Multiallelic Dprime: 0.050
BLOCK 306.  MARKERS: 1622 1623 1624
432 (0.677)	|0.382	0.217	0.058	0.021|
213 (0.318)	|0.162	0.072	0.047	0.038|
Multiallelic Dprime: 0.151
BLOCK 307.  MARKERS: 1625 1626 1627 1628
2313 (0.544)	|0.315	0.188	0.023	0.011	0.006|
2113 (0.292)	|0.142	0.115	0.016	0.008	0.004|
4131 (0.105)	|0.056	0.037	0.005	0.000	0.001|
4113 (0.059)	|0.029	0.025	0.003	0.000	0.001|
Multiallelic Dprime: 0.072
BLOCK 308.  MARKERS: 1633 1634 1635 1636
2223 (0.542)	|0.244	0.167	0.131|
3441 (0.366)	|0.142	0.107	0.114|
2243 (0.046)	|0.028	0.005	0.015|
2443 (0.020)	|0.010	0.003	0.007|
2441 (0.012)	|0.003	0.002	0.007|
Multiallelic Dprime: 0.093
BLOCK 309.  MARKERS: 1637 1638
24 (0.432)	|0.215	0.208	0.009|
12 (0.290)	|0.281	0.008	0.000|
22 (0.275)	|0.020	0.253	0.003|
Multiallelic Dprime: 0.523
BLOCK 310.  MARKERS: 1639 1640
43 (0.517)	|0.370	0.020	0.127|
21 (0.471)	|0.264	0.208	0.000|
23 (0.012)	|0.000	0.002	0.007|
Multiallelic Dprime: 0.448
BLOCK 311.  MARKERS: 1641 1642
33 (0.632)	|0.315	0.170	0.107	0.040|
23 (0.232)	|0.111	0.067	0.024	0.029|
31 (0.136)	|0.058	0.064	0.002	0.013|
Multiallelic Dprime: 0.135
BLOCK 312.  MARKERS: 1645 1646 1647
341 (0.484)	|0.314	0.081	0.057	0.032|
334 (0.301)	|0.162	0.095	0.034	0.010|
244 (0.132)	|0.079	0.022	0.015	0.017|
344 (0.082)	|0.051	0.022	0.010	0.000|
Multiallelic Dprime: 0.121
BLOCK 313.  MARKERS: 1653 1654 1655 1656 1657
12432 (0.606)	|0.252	0.143	0.195	0.010|
43314 (0.219)	|0.220	0.000	0.000	0.003|
43312 (0.117)	|0.007	0.002	0.004	0.100|
43432 (0.059)	|0.003	0.056	0.000	0.000|
Multiallelic Dprime: 0.636
BLOCK 314.  MARKERS: 1659 1660 1661 1662
4114 (0.482)	|0.164	0.215	0.103|
4111 (0.201)	|0.163	0.033	0.005|
4334 (0.198)	|0.081	0.080	0.037|
2334 (0.114)	|0.033	0.058	0.023|
Multiallelic Dprime: 0.267
BLOCK 315.  MARKERS: 1665 1666
13 (0.439)	|0.369	0.069|
31 (0.392)	|0.169	0.218|
33 (0.168)	|0.054	0.113|
Multiallelic Dprime: 0.451
BLOCK 316.  MARKERS: 1668 1669
32 (0.594)	|0.350	0.161	0.033	0.014|
23 (0.401)	|0.095	0.078	0.108	0.105|
Multiallelic Dprime: 0.468
BLOCK 317.  MARKERS: 1672 1673 1674 1675 1676
41313 (0.446)	|0.440	0.007|
33312 (0.243)	|0.241	0.000|
33133 (0.142)	|0.000	0.141|
33313 (0.119)	|0.017	0.104|
Multiallelic Dprime: 0.950
BLOCK 318.  MARKERS: 1677 1678 1679
423 (0.723)	|0.432	0.185	0.106|
341 (0.272)	|0.158	0.066	0.047|
Multiallelic Dprime: 0.028
BLOCK 319.  MARKERS: 1682 1683 1684
344 (0.591)	|0.429	0.161	0.000|
342 (0.250)	|0.031	0.219	0.000|
124 (0.156)	|0.000	0.000	0.156|
Multiallelic Dprime: 0.744
BLOCK 320.  MARKERS: 1685 1686 1687
312 (0.460)	|0.053	0.280	0.128|
314 (0.381)	|0.344	0.004	0.032|
132 (0.155)	|0.005	0.031	0.120|
Multiallelic Dprime: 0.676
BLOCK 321.  MARKERS: 1688 1689
13 (0.405)	|0.313	0.092|
33 (0.316)	|0.201	0.110|
31 (0.279)	|0.139	0.140|
Multiallelic Dprime: 0.210
BLOCK 322.  MARKERS: 1691 1692 1693
443 (0.654)	|0.379	0.134	0.134|
311 (0.342)	|0.155	0.100	0.085|
Multiallelic Dprime: 0.129
BLOCK 323.  MARKERS: 1696 1697 1698
424 (0.534)
442 (0.237)
242 (0.218)
