# Supplementary material for: Genetic Structure of the Spanish Population
Source: BMC Genomics. 2010 May 25;11:326. doi: 10.1186/1471-2164-11-326 (PMC2887418; doi:10.1186/1471-2164-11-326)
Supplement: Additional file 1 — List of haplotype blocks across all autosomal chromosomes in the Spanish population. Each block is described by the SNPs that compose it, the major haplotypes with haplotypic frequencies, and the LD (D') among adjacent blocks. For each chromosome, the correspondence list between the SNP names and numbers is included in a separate table. [file 1471-2164-11-326-S1.ZIP › chr1p.GABRIELblocks]

BLOCK 1.  MARKERS: 6 7
43 (0.643)	|0.213	0.169	0.132	0.124|
23 (0.243)	|0.091	0.058	0.045	0.049|
41 (0.114)	|0.055	0.023	0.023	0.014|
Multiallelic Dprime: 0.080
BLOCK 2.  MARKERS: 10 11 12
334 (0.358)	|0.233	0.118	0.006|
332 (0.249)	|0.153	0.093	0.003|
114 (0.199)	|0.129	0.063	0.006|
314 (0.186)	|0.134	0.049	0.003|
Multiallelic Dprime: 0.059
BLOCK 3.  MARKERS: 15 16
32 (0.656)	|0.451	0.160	0.045|
14 (0.325)	|0.044	0.257	0.024|
34 (0.019)	|0.014	0.002	0.003|
Multiallelic Dprime: 0.603
BLOCK 4.  MARKERS: 17 18
41 (0.509)	|0.409	0.099|
23 (0.419)	|0.246	0.174|
43 (0.072)	|0.044	0.028|
Multiallelic Dprime: 0.302
BLOCK 5.  MARKERS: 21 22
22 (0.698)	|0.555	0.136|
44 (0.300)	|0.256	0.044|
Multiallelic Dprime: 0.198
BLOCK 6.  MARKERS: 25 26 27
221 (0.812)	|0.591	0.220|
413 (0.179)	|0.121	0.059|
Multiallelic Dprime: 0.065
BLOCK 7.  MARKERS: 28 29
13 (0.718)	|0.413	0.228	0.077|
22 (0.282)	|0.155	0.095	0.032|
Multiallelic Dprime: 0.025
BLOCK 8.  MARKERS: 34 35
32 (0.569)	|0.256	0.240	0.072|
34 (0.323)	|0.158	0.132	0.032|
12 (0.108)	|0.049	0.050	0.009|
Multiallelic Dprime: 0.042
BLOCK 9.  MARKERS: 42 43
12 (0.463)	|0.451	0.003	0.000	0.009|
13 (0.422)	|0.003	0.228	0.114	0.074|
33 (0.113)	|0.000	0.024	0.086	0.000|
Multiallelic Dprime: 0.864
BLOCK 10.  MARKERS: 44 45 46
213 (0.456)	|0.382	0.074|
233 (0.255)	|0.205	0.050|
331 (0.199)	|0.170	0.030|
231 (0.082)	|0.073	0.010|
Multiallelic Dprime: 0.063
BLOCK 11.  MARKERS: 55 56
42 (0.834)	|0.374	0.298	0.117	0.045|
14 (0.166)	|0.086	0.057	0.019	0.006|
Multiallelic Dprime: 0.101
BLOCK 12.  MARKERS: 62 63 64
431 (0.460)	|0.182	0.221	0.057|
133 (0.354)	|0.092	0.062	0.200|
413 (0.135)	|0.108	0.010	0.018|
433 (0.051)	|0.029	0.005	0.017|
Multiallelic Dprime: 0.411
BLOCK 13.  MARKERS: 65 66
13 (0.412)	|0.188	0.082	0.054	0.034	0.046	0.007|
33 (0.295)	|0.128	0.053	0.055	0.035	0.016	0.006|
11 (0.291)	|0.162	0.072	0.029	0.014	0.009	0.000|
Multiallelic Dprime: 0.132
BLOCK 14.  MARKERS: 71 72 73 74 75 76
123322 (0.476)	|0.470	0.005|
333322 (0.206)	|0.206	0.000|
331144 (0.137)	|0.004	0.133|
333142 (0.083)	|0.007	0.076|
333144 (0.071)	|0.071	0.000|
323322 (0.013)	|0.013	0.000|
Multiallelic Dprime: 0.961
BLOCK 15.  MARKERS: 77 78
42 (0.784)	|0.657	0.102	0.026|
24 (0.216)	|0.118	0.064	0.034|
Multiallelic Dprime: 0.292
BLOCK 16.  MARKERS: 80 81 82
223 (0.775)	|0.281	0.188	0.124	0.095	0.081|
444 (0.165)	|0.027	0.036	0.041	0.052	0.005|
243 (0.060)	|0.031	0.013	0.002	0.014	0.000|
Multiallelic Dprime: 0.230
BLOCK 17.  MARKERS: 87 88 89 90
1423 (0.338)	|0.080	0.130	0.128|
3241 (0.237)	|0.065	0.094	0.077|
1221 (0.166)	|0.145	0.011	0.009|
1223 (0.160)	|0.061	0.059	0.040|
1241 (0.086)	|0.034	0.036	0.017|
Multiallelic Dprime: 0.273
BLOCK 18.  MARKERS: 91 92
33 (0.388)	|0.166	0.095	0.127|
13 (0.337)	|0.126	0.124	0.087|
11 (0.273)	|0.114	0.079	0.079|
Multiallelic Dprime: 0.076
BLOCK 19.  MARKERS: 98 99
33 (0.406)	|0.357	0.049	0.000|
34 (0.301)	|0.260	0.028	0.012|
24 (0.293)	|0.212	0.054	0.027|
Multiallelic Dprime: 0.263
BLOCK 20.  MARKERS: 102 103
31 (0.829)	|0.330	0.244	0.146	0.099|
44 (0.131)	|0.030	0.056	0.014	0.025|
34 (0.039)	|0.005	0.006	0.002	0.025|
Multiallelic Dprime: 0.289
BLOCK 21.  MARKERS: 106 107 108 109 110 111
214223 (0.367)	|0.335	0.030|
214243 (0.304)	|0.295	0.010|
212441 (0.162)	|0.162	0.000|
124241 (0.149)	|0.010	0.137|
Multiallelic Dprime: 0.762
BLOCK 22.  MARKERS: 113 114
32 (0.812)	|0.466	0.249	0.062	0.016	0.011|
11 (0.184)	|0.104	0.068	0.011	0.001	0.000|
Multiallelic Dprime: 0.067
BLOCK 23.  MARKERS: 118 119 120 121
4323 (0.574)	|0.239	0.129	0.118	0.044	0.012	0.025|
2141 (0.317)	|0.097	0.076	0.057	0.056	0.016	0.005|
2143 (0.073)	|0.042	0.013	0.009	0.000	0.005	0.001|
2123 (0.017)	|0.000	0.010	0.003	0.003	0.000	0.001|
4123 (0.011)	|0.010	0.000	0.000	0.001	0.000	0.000|
Multiallelic Dprime: 0.165
BLOCK 24.  MARKERS: 123 124 125 126 127 128
232322 (0.385)	|0.119	0.252	0.000	0.001	0.001	0.000|
232134 (0.232)	|0.000	0.002	0.211	0.000	0.016	0.002|
234334 (0.188)	|0.182	0.000	0.003	0.000	0.000	0.000|
412322 (0.106)	|0.001	0.001	0.000	0.103	0.000	0.000|
232332 (0.034)	|0.002	0.000	0.000	0.000	0.030	0.000|
212322 (0.033)	|0.001	0.030	0.000	0.001	0.000	0.000|
Multiallelic Dprime: 0.826
BLOCK 25.  MARKERS: 129 130 131 132 133 134
413442 (0.310)	|0.273	0.037|
412442 (0.285)	|0.220	0.065|
232222 (0.218)	|0.189	0.030|
412444 (0.107)	|0.094	0.013|
232442 (0.049)	|0.044	0.005|
232242 (0.011)	|0.010	0.001|
Multiallelic Dprime: 0.196
BLOCK 26.  MARKERS: 138 139
34 (0.846)	|0.381	0.204	0.208	0.047|
12 (0.154)	|0.015	0.064	0.008	0.067|
Multiallelic Dprime: 0.579
BLOCK 27.  MARKERS: 142 143 144 145
1421 (0.394)	|0.048	0.013	0.180	0.116	0.038|
3443 (0.269)	|0.133	0.077	0.013	0.023	0.022|
3221 (0.216)	|0.049	0.130	0.011	0.006	0.020|
3421 (0.113)	|0.048	0.017	0.014	0.004	0.028|
Multiallelic Dprime: 0.498
BLOCK 28.  MARKERS: 146 147 148 149
3112 (0.284)	|0.088	0.187	0.007	0.000|
1132 (0.236)	|0.175	0.052	0.009	0.000|
1332 (0.217)	|0.113	0.046	0.049	0.010|
3114 (0.148)	|0.079	0.057	0.013	0.000|
3132 (0.107)	|0.024	0.039	0.042	0.000|
Multiallelic Dprime: 0.351
BLOCK 29.  MARKERS: 151 152 153
144 (0.479)	|0.175	0.151	0.148|
323 (0.383)	|0.165	0.116	0.094|
123 (0.121)	|0.050	0.033	0.036|
143 (0.011)	|0.007	0.001	0.002|
Multiallelic Dprime: 0.069
BLOCK 30.  MARKERS: 154 155 156
233 (0.397)	|0.049	0.282	0.059	0.006|
211 (0.306)	|0.293	0.011	0.000	0.000|
413 (0.280)	|0.005	0.005	0.192	0.068|
Multiallelic Dprime: 0.817
BLOCK 31.  MARKERS: 157 158 159 160 161
21341 (0.353)	|0.208	0.145|
23123 (0.299)	|0.175	0.126|
13143 (0.258)	|0.102	0.156|
23143 (0.074)	|0.022	0.052|
Multiallelic Dprime: 0.188
BLOCK 32.  MARKERS: 162 163 164 165 166
21434 (0.519)	|0.465	0.054|
42212 (0.479)	|0.151	0.329|
Multiallelic Dprime: 0.729
BLOCK 33.  MARKERS: 167 168 169
213 (0.617)	|0.334	0.280|
441 (0.383)	|0.233	0.150|
Multiallelic Dprime: 0.092
BLOCK 34.  MARKERS: 173 174
14 (0.567)	|0.344	0.106	0.059	0.058|
32 (0.429)	|0.262	0.072	0.064	0.031|
Multiallelic Dprime: 0.051
BLOCK 35.  MARKERS: 177 178 179
321 (0.610)	|0.299	0.237	0.073|
323 (0.179)	|0.087	0.052	0.040|
141 (0.123)	|0.044	0.063	0.016|
121 (0.088)	|0.037	0.033	0.018|
Multiallelic Dprime: 0.099
BLOCK 36.  MARKERS: 181 182 183
442 (0.466)	|0.313	0.150	0.004|
234 (0.383)	|0.197	0.182	0.005|
444 (0.147)	|0.047	0.075	0.026|
Multiallelic Dprime: 0.211
BLOCK 37.  MARKERS: 186 187
14 (0.559)	|0.323	0.166	0.070|
43 (0.406)	|0.151	0.072	0.181|
13 (0.035)	|0.004	0.030	0.001|
Multiallelic Dprime: 0.324
BLOCK 38.  MARKERS: 188 189
21 (0.478)	|0.297	0.181|
41 (0.269)	|0.140	0.130|
23 (0.252)	|0.180	0.073|
Multiallelic Dprime: 0.112
BLOCK 39.  MARKERS: 191 192
33 (0.616)	|0.330	0.214	0.071|
11 (0.384)	|0.163	0.192	0.027|
Multiallelic Dprime: 0.161
BLOCK 40.  MARKERS: 194 195
41 (0.493)	|0.307	0.083	0.100|
43 (0.406)	|0.260	0.091	0.055|
13 (0.097)	|0.060	0.011	0.026|
Multiallelic Dprime: 0.067
BLOCK 41.  MARKERS: 201 202
22 (0.628)	|0.360	0.256	0.003	0.002|
24 (0.187)	|0.000	0.002	0.181	0.001|
14 (0.183)	|0.000	0.013	0.003	0.165|
Multiallelic Dprime: 0.950
BLOCK 42.  MARKERS: 203 204 205 206 207 208 209 210
43413321 (0.361)	|0.128	0.110	0.069	0.039	0.012|
23413321 (0.273)	|0.106	0.081	0.056	0.024	0.005|
21213321 (0.187)	|0.094	0.044	0.036	0.008	0.001|
23431213 (0.170)	|0.063	0.057	0.030	0.013	0.005|
Multiallelic Dprime: 0.076
BLOCK 43.  MARKERS: 222 223 224 225 226
42222 (0.392)	|0.383	0.008	0.000|
12344 (0.296)	|0.003	0.293	0.002|
14344 (0.194)	|0.007	0.007	0.178|
42322 (0.085)	|0.069	0.014	0.001|
12222 (0.022)	|0.022	0.000	0.000|
Multiallelic Dprime: 0.931
BLOCK 44.  MARKERS: 227 228
44 (0.486)	|0.352	0.098	0.036|
42 (0.325)	|0.091	0.193	0.038|
22 (0.186)	|0.147	0.018	0.018|
Multiallelic Dprime: 0.403
BLOCK 45.  MARKERS: 229 230 231
433 (0.591)	|0.297	0.000	0.045	0.140	0.000	0.103|
212 (0.311)	|0.000	0.158	0.015	0.000	0.133	0.000|
232 (0.092)	|0.000	0.000	0.091	0.000	0.000	0.000|
Multiallelic Dprime: 0.939
BLOCK 46.  MARKERS: 232 233 234 235 236 237 238 239
23211222 (0.299)	|0.149	0.038	0.093	0.020|
43413422 (0.156)	|0.092	0.033	0.019	0.012|
23213244 (0.154)	|0.058	0.051	0.015	0.030|
23213222 (0.141)	|0.023	0.025	0.048	0.046|
43433422 (0.134)	|0.127	0.003	0.000	0.001|
24211222 (0.102)	|0.008	0.091	0.002	0.002|
Multiallelic Dprime: 0.425
BLOCK 47.  MARKERS: 240 241 242
434 (0.461)	|0.192	0.140	0.128|
212 (0.241)	|0.044	0.187	0.012|
214 (0.177)	|0.117	0.055	0.005|
234 (0.115)	|0.075	0.036	0.002|
Multiallelic Dprime: 0.378
BLOCK 48.  MARKERS: 243 244 245
433 (0.430)	|0.174	0.112	0.124	0.017	0.004|
233 (0.419)	|0.216	0.079	0.100	0.024	0.000|
411 (0.147)	|0.026	0.108	0.004	0.002	0.007|
Multiallelic Dprime: 0.232
BLOCK 49.  MARKERS: 246 247 248
232 (0.416)	|0.273	0.004	0.138|
214 (0.301)	|0.029	0.269	0.004|
414 (0.229)	|0.224	0.004	0.000|
234 (0.043)	|0.039	0.005	0.000|
212 (0.011)	|0.011	0.000	0.000|
Multiallelic Dprime: 0.739
BLOCK 50.  MARKERS: 249 250
23 (0.589)	|0.309	0.270	0.008|
43 (0.269)	|0.146	0.117	0.005|
41 (0.142)	|0.067	0.066	0.008|
Multiallelic Dprime: 0.032
BLOCK 51.  MARKERS: 252 253 254 255
3342 (0.522)	|0.498	0.024	0.000|
2424 (0.453)	|0.064	0.383	0.005|
3344 (0.022)	|0.011	0.004	0.007|
Multiallelic Dprime: 0.861
BLOCK 52.  MARKERS: 256 257
22 (0.574)	|0.457	0.020	0.075	0.018|
14 (0.413)	|0.188	0.217	0.007	0.000|
12 (0.013)	|0.003	0.000	0.005	0.005|
Multiallelic Dprime: 0.557
BLOCK 53.  MARKERS: 258 259 260
212 (0.648)	|0.316	0.156	0.174|
433 (0.237)	|0.156	0.050	0.031|
232 (0.087)	|0.071	0.006	0.010|
432 (0.023)	|0.021	0.001	0.000|
Multiallelic Dprime: 0.341
BLOCK 54.  MARKERS: 261 262
23 (0.566)	|0.304	0.133	0.045	0.078	0.003|
24 (0.216)	|0.084	0.096	0.017	0.008	0.010|
44 (0.216)	|0.053	0.090	0.062	0.006	0.003|
Multiallelic Dprime: 0.312
BLOCK 55.  MARKERS: 264 265 266 267
2341 (0.442)	|0.224	0.194	0.024|
2344 (0.318)	|0.222	0.086	0.007|
1121 (0.125)	|0.052	0.074	0.000|
1321 (0.091)	|0.074	0.016	0.000|
2321 (0.016)	|0.011	0.005	0.000|
Multiallelic Dprime: 0.261
BLOCK 56.  MARKERS: 268 269
12 (0.585)	|0.252	0.220	0.110|
34 (0.382)	|0.191	0.144	0.047|
32 (0.031)	|0.024	0.005	0.000|
Multiallelic Dprime: 0.103
BLOCK 57.  MARKERS: 271 272
31 (0.467)	|0.337	0.109	0.015|
13 (0.370)	|0.080	0.276	0.015|
33 (0.157)	|0.113	0.034	0.008|
Multiallelic Dprime: 0.473
BLOCK 58.  MARKERS: 273 274
13 (0.535)	|0.386	0.117	0.032|
31 (0.419)	|0.269	0.103	0.048|
33 (0.038)	|0.030	0.005	0.004|
Multiallelic Dprime: 0.114
BLOCK 59.  MARKERS: 278 279
23 (0.692)	|0.091	0.122	0.129	0.077	0.103	0.067	0.048	0.032	0.010|
31 (0.225)	|0.118	0.026	0.008	0.016	0.014	0.038	0.000	0.004	0.000|
33 (0.084)	|0.006	0.026	0.006	0.035	0.000	0.006	0.000	0.002	0.000|
Multiallelic Dprime: 0.409
BLOCK 60.  MARKERS: 283 284 285 286 287 288 289 290 291 292 293 294
444233221322 (0.215)	|0.009	0.007	0.190	0.001	0.000|
432414243312 (0.174)	|0.029	0.092	0.002	0.020	0.030|
432414443322 (0.142)	|0.131	0.005	0.004	0.000	0.000|
442233221324 (0.128)	|0.008	0.005	0.000	0.067	0.048|
242233221322 (0.117)	|0.016	0.092	0.002	0.006	0.000|
442233221124 (0.111)	|0.012	0.009	0.001	0.084	0.005|
442233221122 (0.047)	|0.022	0.003	0.015	0.009	0.000|
442234241322 (0.037)	|0.037	0.000	0.000	0.000	0.000|
432413221124 (0.011)	|0.000	0.000	0.000	0.010	0.001|
Multiallelic Dprime: 0.742
BLOCK 61.  MARKERS: 296 297 298 299 300
41121 (0.268)	|0.085	0.059	0.123|
42123 (0.218)	|0.142	0.067	0.009|
42321 (0.216)	|0.045	0.155	0.016|
32113 (0.196)	|0.138	0.047	0.011|
42121 (0.091)	|0.014	0.064	0.013|
Multiallelic Dprime: 0.449
BLOCK 62.  MARKERS: 304 305 306
214 (0.435)	|0.415	0.013	0.006|
414 (0.393)	|0.057	0.326	0.010|
223 (0.173)	|0.008	0.005	0.160|
Multiallelic Dprime: 0.870
BLOCK 63.  MARKERS: 307 308
13 (0.480)	|0.395	0.080	0.003|
11 (0.344)	|0.250	0.087	0.007|
33 (0.176)	|0.082	0.091	0.001|
Multiallelic Dprime: 0.239
BLOCK 64.  MARKERS: 310 311
41 (0.727)	|0.234	0.187	0.094	0.142	0.036	0.011|
33 (0.258)	|0.034	0.038	0.122	0.030	0.020	0.002|
43 (0.011)	|0.001	0.002	0.004	0.003	0.000	0.000|
Multiallelic Dprime: 0.387
BLOCK 65.  MARKERS: 313 314 315 316 317 318 319 320 321 322
4422313223 (0.269)	|0.000	0.265|
1244311443 (0.225)	|0.225	0.000|
4444331443 (0.219)	|0.218	0.001|
4444113422 (0.177)	|0.000	0.176|
4444311443 (0.056)	|0.055	0.000|
4444113223 (0.016)	|0.000	0.014|
Multiallelic Dprime: 0.997
BLOCK 66.  MARKERS: 323 324
24 (0.522)	|0.016	0.255	0.209	0.007	0.016	0.013|
32 (0.470)	|0.281	0.002	0.028	0.153	0.002	0.000|
Multiallelic Dprime: 0.888
BLOCK 67.  MARKERS: 326 327 328 329 330 331 332 333
33234323 (0.303)	|0.260	0.028	0.013|
13314221 (0.256)	|0.044	0.197	0.014|
13311223 (0.238)	|0.214	0.018	0.006|
11334343 (0.162)	|0.015	0.010	0.137|
13234323 (0.018)	|0.017	0.001	0.000|
13314223 (0.013)	|0.010	0.001	0.000|
Multiallelic Dprime: 0.732
BLOCK 68.  MARKERS: 334 335 336
321 (0.563)	|0.336	0.205	0.017|
121 (0.256)	|0.192	0.061	0.004|
143 (0.175)	|0.101	0.067	0.007|
Multiallelic Dprime: 0.159
BLOCK 69.  MARKERS: 341 342
23 (0.630)	|0.294	0.214	0.123|
41 (0.337)	|0.152	0.140	0.046|
21 (0.028)	|0.000	0.013	0.016|
Multiallelic Dprime: 0.092
BLOCK 70.  MARKERS: 346 347 348
214 (0.449)	|0.071	0.364	0.014|
432 (0.365)	|0.361	0.002	0.000|
212 (0.186)	|0.011	0.069	0.105|
Multiallelic Dprime: 0.770
BLOCK 71.  MARKERS: 349 350 351
334 (0.443)	|0.232	0.203	0.008|
424 (0.434)	|0.218	0.207	0.004|
422 (0.121)	|0.081	0.040	0.000|
Multiallelic Dprime: 0.068
BLOCK 72.  MARKERS: 369 370
32 (0.532)	|0.433	0.010	0.080	0.004	0.000|
13 (0.452)	|0.034	0.293	0.051	0.030	0.028|
12 (0.011)	|0.004	0.000	0.000	0.000	0.000|
Multiallelic Dprime: 0.776
BLOCK 73.  MARKERS: 371 372 373 374 375 376 377 378 379 380 381 382 383 384
33141441414341 (0.473)	|0.368	0.044	0.037	0.015|
21443233223411 (0.307)	|0.056	0.205	0.043	0.003|
33121431414314 (0.132)	|0.019	0.006	0.104	0.002|
21443233213411 (0.034)	|0.012	0.009	0.012	0.000|
21443431414411 (0.028)	|0.004	0.024	0.000	0.000|
Multiallelic Dprime: 0.607
BLOCK 74.  MARKERS: 385 386 387 388
4133 (0.466)	|0.343	0.005	0.029	0.088|
2311 (0.294)	|0.006	0.286	0.003	0.000|
2333 (0.203)	|0.021	0.016	0.162	0.006|
2313 (0.027)	|0.000	0.019	0.006	0.002|
Multiallelic Dprime: 0.857
BLOCK 75.  MARKERS: 391 392 393 394 395
34132 (0.371)	|0.275	0.096|
34332 (0.333)	|0.252	0.079|
12313 (0.199)	|0.140	0.060|
34333 (0.096)	|0.072	0.024|
Multiallelic Dprime: 0.042
BLOCK 76.  MARKERS: 401 402
34 (0.739)	|0.545	0.175	0.018|
12 (0.259)	|0.181	0.070	0.008|
Multiallelic Dprime: 0.041
BLOCK 77.  MARKERS: 409 410 411 412 413
43144 (0.727)	|0.401	0.325|
24322 (0.245)	|0.164	0.077|
43142 (0.026)	|0.020	0.003|
Multiallelic Dprime: 0.255
BLOCK 78.  MARKERS: 414 415
23 (0.585)	|0.385	0.149	0.048|
41 (0.407)	|0.244	0.132	0.027|
Multiallelic Dprime: 0.078
BLOCK 79.  MARKERS: 420 421
13 (0.634)	|0.299	0.208	0.127|
31 (0.283)	|0.125	0.105	0.052|
11 (0.077)	|0.033	0.016	0.028|
Multiallelic Dprime: 0.053
BLOCK 80.  MARKERS: 424 425
32 (0.457)	|0.209	0.131	0.114|
14 (0.334)	|0.267	0.011	0.053|
12 (0.208)	|0.123	0.055	0.029|
Multiallelic Dprime: 0.326
BLOCK 81.  MARKERS: 426 427 428
111 (0.598)	|0.400	0.144	0.055|
233 (0.197)	|0.127	0.046	0.025|
213 (0.196)	|0.145	0.023	0.028|
Multiallelic Dprime: 0.104
BLOCK 82.  MARKERS: 431 432
42 (0.680)	|0.437	0.162	0.046	0.031|
12 (0.212)	|0.131	0.055	0.013	0.010|
44 (0.107)	|0.054	0.039	0.010	0.004|
Multiallelic Dprime: 0.062
BLOCK 83.  MARKERS: 437 438 439 440
1414 (0.622)	|0.443	0.106	0.073|
3231 (0.256)	|0.179	0.046	0.031|
3211 (0.069)	|0.045	0.011	0.013|
1411 (0.046)	|0.030	0.010	0.005|
Multiallelic Dprime: 0.028
BLOCK 84.  MARKERS: 445 446
33 (0.705)	|0.450	0.232	0.020|
11 (0.172)	|0.124	0.049	0.000|
13 (0.122)	|0.078	0.040	0.002|
Multiallelic Dprime: 0.102
BLOCK 85.  MARKERS: 448 449
33 (0.653)	|0.327	0.169	0.142	0.012|
14 (0.321)	|0.161	0.075	0.078	0.006|
13 (0.022)	|0.003	0.005	0.013	0.001|
Multiallelic Dprime: 0.054
BLOCK 86.  MARKERS: 453 454 455
312 (0.492)	|0.140	0.056	0.296	0.000|
432 (0.252)	|0.007	0.232	0.000	0.000|
314 (0.234)	|0.213	0.000	0.000	0.022|
412 (0.019)	|0.002	0.015	0.000	0.000|
Multiallelic Dprime: 0.774
BLOCK 87.  MARKERS: 457 458 459 460
1313 (0.362)	|0.158	0.020	0.183|
4133 (0.304)	|0.076	0.213	0.015|
1311 (0.296)	|0.294	0.002	0.000|
4313 (0.022)	|0.000	0.000	0.021|
Multiallelic Dprime: 0.689
BLOCK 88.  MARKERS: 462 463 464 465
2331 (0.529)	|0.486	0.039	0.001|
2333 (0.246)	|0.226	0.017	0.001|
4123 (0.223)	|0.132	0.083	0.008|
Multiallelic Dprime: 0.495
BLOCK 89.  MARKERS: 466 467
34 (0.844)	|0.393	0.321	0.127|
23 (0.141)	|0.079	0.045	0.018|
33 (0.010)	|0.006	0.004	0.000|
Multiallelic Dprime: 0.155
BLOCK 90.  MARKERS: 470 471 472
433 (0.481)	|0.229	0.247|
233 (0.371)	|0.199	0.171|
211 (0.145)	|0.099	0.044|
Multiallelic Dprime: 0.103
BLOCK 91.  MARKERS: 474 475
21 (0.531)	|0.185	0.342|
43 (0.461)	|0.315	0.144|
Multiallelic Dprime: 0.362
BLOCK 92.  MARKERS: 476 477 478 479
2312 (0.502)	|0.368	0.066	0.069|
4134 (0.486)	|0.303	0.113	0.072|
Multiallelic Dprime: 0.169
BLOCK 93.  MARKERS: 484 485 486 487 488 489 490 491
42233233 (0.676)	|0.338	0.235	0.107|
42213233 (0.182)	|0.113	0.021	0.045|
24334411 (0.141)	|0.051	0.087	0.001|
Multiallelic Dprime: 0.145
BLOCK 94.  MARKERS: 492 493
12 (0.502)	|0.233	0.174	0.095|
34 (0.342)	|0.164	0.121	0.057|
14 (0.156)	|0.080	0.050	0.026|
Multiallelic Dprime: 0.030
BLOCK 95.  MARKERS: 494 495
33 (0.477)	|0.380	0.097|
13 (0.345)	|0.267	0.078|
34 (0.178)	|0.169	0.009|
Multiallelic Dprime: 0.220
BLOCK 96.  MARKERS: 496 497
31 (0.817)	|0.302	0.192	0.151	0.126	0.030|
14 (0.183)	|0.132	0.032	0.007	0.005	0.007|
Multiallelic Dprime: 0.505
BLOCK 97.  MARKERS: 499 500 501 502 503 504 505
1431223 (0.434)	|0.254	0.108	0.071|
2343421 (0.224)	|0.070	0.085	0.069|
2343423 (0.157)	|0.075	0.074	0.007|
2343433 (0.131)	|0.081	0.040	0.011|
2343221 (0.036)	|0.002	0.027	0.008|
Multiallelic Dprime: 0.227
BLOCK 98.  MARKERS: 506 507
33 (0.493)	|0.440	0.051	0.002|
13 (0.336)	|0.000	0.194	0.142|
32 (0.170)	|0.168	0.000	0.000|
Multiallelic Dprime: 0.838
BLOCK 99.  MARKERS: 508 509
31 (0.607)	|0.133	0.120	0.168	0.088	0.044	0.020	0.018	0.009|
11 (0.246)	|0.091	0.072	0.011	0.046	0.006	0.007	0.002	0.004|
14 (0.144)	|0.061	0.025	0.020	0.011	0.005	0.008	0.004	0.000|
Multiallelic Dprime: 0.268
BLOCK 100.  MARKERS: 513 514 515 516 517 518 519 520 521
224212241 (0.286)	|0.160	0.093	0.033|
224214133 (0.219)	|0.097	0.116	0.005|
242442241 (0.199)	|0.180	0.017	0.002|
424212241 (0.146)	|0.037	0.107	0.002|
222442241 (0.055)	|0.046	0.007	0.002|
224214131 (0.035)	|0.030	0.005	0.000|
224214241 (0.026)	|0.005	0.020	0.000|
224212243 (0.015)	|0.005	0.007	0.001|
Multiallelic Dprime: 0.406
BLOCK 101.  MARKERS: 522 523 524
132 (0.577)	|0.041	0.378	0.159|
413 (0.374)	|0.344	0.014	0.017|
133 (0.048)	|0.044	0.004	0.000|
Multiallelic Dprime: 0.857
BLOCK 102.  MARKERS: 525 526
42 (0.428)	|0.296	0.103	0.024|
21 (0.396)	|0.100	0.289	0.006|
22 (0.176)	|0.129	0.045	0.001|
Multiallelic Dprime: 0.458
BLOCK 103.  MARKERS: 527 528
24 (0.525)	|0.229	0.174	0.122|
12 (0.437)	|0.251	0.109	0.075|
22 (0.031)	|0.009	0.018	0.004|
Multiallelic Dprime: 0.153
BLOCK 104.  MARKERS: 529 530
13 (0.495)	|0.383	0.037	0.069|
33 (0.302)	|0.250	0.010	0.040|
11 (0.201)	|0.031	0.166	0.003|
Multiallelic Dprime: 0.511
BLOCK 105.  MARKERS: 531 532 533
321 (0.664)	|0.302	0.175	0.133	0.046|
143 (0.213)	|0.110	0.037	0.049	0.017|
141 (0.114)	|0.054	0.030	0.026	0.004|
Multiallelic Dprime: 0.084
BLOCK 106.  MARKERS: 534 535 536
423 (0.471)	|0.282	0.143	0.047|
221 (0.244)	|0.098	0.081	0.065|
443 (0.211)	|0.124	0.064	0.023|
223 (0.067)	|0.057	0.008	0.002|
Multiallelic Dprime: 0.152
BLOCK 107.  MARKERS: 539 540
41 (0.567)	|0.424	0.130	0.013|
21 (0.296)	|0.120	0.091	0.085|
42 (0.136)	|0.096	0.003	0.033|
Multiallelic Dprime: 0.322
BLOCK 108.  MARKERS: 543 544 545
422 (0.640)	|0.234	0.190	0.136	0.081|
424 (0.224)	|0.125	0.043	0.033	0.024|
144 (0.129)	|0.062	0.029	0.010	0.028|
Multiallelic Dprime: 0.208
BLOCK 109.  MARKERS: 548 549 550
232 (0.421)	|0.255	0.087	0.049	0.027|
214 (0.263)	|0.184	0.022	0.029	0.029|
234 (0.180)	|0.113	0.026	0.020	0.021|
432 (0.136)	|0.096	0.013	0.017	0.010|
Multiallelic Dprime: 0.127
BLOCK 110.  MARKERS: 551 552 553
333 (0.649)	|0.505	0.115	0.029|
211 (0.147)	|0.109	0.029	0.010|
231 (0.116)	|0.096	0.017	0.003|
331 (0.086)	|0.068	0.016	0.002|
Multiallelic Dprime: 0.042
BLOCK 111.  MARKERS: 555 556
24 (0.780)	|0.529	0.132	0.094	0.018	0.007|
42 (0.177)	|0.064	0.075	0.022	0.005	0.009|
22 (0.043)	|0.006	0.000	0.000	0.037	0.000|
Multiallelic Dprime: 0.393
BLOCK 112.  MARKERS: 557 558 559 560 561
24333 (0.600)	|0.389	0.211	0.000|
42113 (0.207)	|0.000	0.001	0.206|
42112 (0.115)	|0.000	0.115	0.000|
24113 (0.060)	|0.000	0.003	0.057|
42333 (0.017)	|0.014	0.002	0.000|
Multiallelic Dprime: 0.785
BLOCK 113.  MARKERS: 562 563
11 (0.402)	|0.268	0.122	0.013|
31 (0.337)	|0.224	0.025	0.088|
33 (0.261)	|0.120	0.138	0.003|
Multiallelic Dprime: 0.284
BLOCK 114.  MARKERS: 565 566
42 (0.611)	|0.414	0.195|
41 (0.285)	|0.159	0.125|
22 (0.104)	|0.042	0.061|
Multiallelic Dprime: 0.161
BLOCK 115.  MARKERS: 567 568
13 (0.615)	|0.542	0.070	0.003|
31 (0.381)	|0.001	0.364	0.015|
Multiallelic Dprime: 0.959
BLOCK 116.  MARKERS: 569 570
22 (0.542)	|0.393	0.131	0.017|
44 (0.439)	|0.315	0.107	0.013|
24 (0.018)	|0.008	0.009	0.001|
Multiallelic Dprime: 0.024
BLOCK 117.  MARKERS: 571 572
21 (0.716)	|0.543	0.140	0.026|
43 (0.247)	|0.022	0.219	0.007|
23 (0.031)	|0.003	0.027	0.000|
Multiallelic Dprime: 0.812
BLOCK 118.  MARKERS: 573 574 575
344 (0.572)	|0.269	0.128	0.078	0.098|
423 (0.386)	|0.212	0.082	0.058	0.034|
443 (0.034)	|0.019	0.000	0.011	0.004|
Multiallelic Dprime: 0.120
BLOCK 119.  MARKERS: 577 578 579
222 (0.502)	|0.287	0.105	0.112|
224 (0.212)	|0.117	0.052	0.043|
212 (0.148)	|0.087	0.040	0.022|
412 (0.135)	|0.101	0.026	0.010|
Multiallelic Dprime: 0.110
BLOCK 120.  MARKERS: 580 581
24 (0.591)	|0.338	0.214	0.032	0.003	0.002|
22 (0.223)	|0.009	0.000	0.182	0.001	0.022|
42 (0.186)	|0.110	0.002	0.000	0.078	0.000|
Multiallelic Dprime: 0.694
BLOCK 121.  MARKERS: 582 583 584 585 586 587 588 589
24414134 (0.458)	|0.387	0.020	0.033	0.000	0.000	0.013|
42232432 (0.215)	|0.003	0.190	0.010	0.001	0.000	0.000|
22232412 (0.215)	|0.003	0.005	0.125	0.046	0.026	0.000|
22232432 (0.082)	|0.000	0.078	0.000	0.000	0.000	0.000|
24414434 (0.024)	|0.002	0.000	0.019	0.000	0.000	0.000|
Multiallelic Dprime: 0.888
BLOCK 122.  MARKERS: 591 592 593 594 595 596 597 598
21121333 (0.396)	|0.164	0.134	0.094|
31123233 (0.295)	|0.159	0.063	0.071|
33343221 (0.189)	|0.102	0.034	0.053|
31343231 (0.051)	|0.013	0.023	0.015|
33343233 (0.026)	|0.006	0.003	0.017|
21123233 (0.014)	|0.003	0.010	0.000|
Multiallelic Dprime: 0.162
BLOCK 123.  MARKERS: 602 603
42 (0.463)	|0.460	0.004	0.000|
24 (0.273)	|0.005	0.269	0.002|
44 (0.259)	|0.109	0.036	0.109|
Multiallelic Dprime: 0.834
BLOCK 124.  MARKERS: 605 606
43 (0.576)	|0.374	0.095	0.103|
41 (0.311)	|0.219	0.064	0.022|
33 (0.112)	|0.072	0.034	0.004|
Multiallelic Dprime: 0.154
BLOCK 125.  MARKERS: 609 610 611 612 613
41424 (0.665)	|0.568	0.097|
12232 (0.194)	|0.022	0.171|
42234 (0.129)	|0.099	0.028|
Multiallelic Dprime: 0.546
BLOCK 126.  MARKERS: 614 615
32 (0.698)	|0.312	0.163	0.074	0.056	0.036	0.023	0.014|
11 (0.298)	|0.180	0.049	0.013	0.015	0.009	0.013	0.008|
Multiallelic Dprime: 0.252
BLOCK 127.  MARKERS: 618 619 620 621 622 623 624 625
23132443 (0.496)	|0.417	0.075	0.004|
31314221 (0.213)	|0.038	0.169	0.006|
31114221 (0.089)	|0.006	0.079	0.003|
31134441 (0.071)	|0.070	0.000	0.000|
31132443 (0.045)	|0.041	0.002	0.000|
31134221 (0.037)	|0.003	0.033	0.000|
31132221 (0.022)	|0.000	0.022	0.000|
Multiallelic Dprime: 0.706
BLOCK 128.  MARKERS: 626 627 628 629
3313 (0.598)	|0.363	0.089	0.067	0.073|
1134 (0.386)	|0.080	0.116	0.128	0.063|
1114 (0.013)	|0.000	0.003	0.007	0.003|
Multiallelic Dprime: 0.406
BLOCK 129.  MARKERS: 631 632 633
114 (0.443)	|0.437	0.006|
231 (0.210)	|0.100	0.100|
234 (0.201)	|0.100	0.102|
214 (0.139)	|0.134	0.004|
Multiallelic Dprime: 0.695
BLOCK 130.  MARKERS: 634 635 636 637
2333 (0.774)	|0.507	0.252|
1141 (0.216)	|0.148	0.069|
Multiallelic Dprime: 0.036
BLOCK 131.  MARKERS: 638 639 640
233 (0.660)	|0.268	0.247	0.143|
112 (0.321)	|0.136	0.129	0.056|
Multiallelic Dprime: 0.049
BLOCK 132.  MARKERS: 646 647
43 (0.411)	|0.161	0.107	0.141|
41 (0.381)	|0.147	0.121	0.113|
21 (0.205)	|0.081	0.076	0.047|
Multiallelic Dprime: 0.060
BLOCK 133.  MARKERS: 651 652 653 654
4343 (0.390)	|0.173	0.149	0.068|
2122 (0.305)	|0.132	0.134	0.039|
2323 (0.300)	|0.137	0.122	0.042|
Multiallelic Dprime: 0.040
BLOCK 134.  MARKERS: 662 663
22 (0.444)	|0.159	0.193	0.062	0.011	0.008	0.011|
42 (0.406)	|0.265	0.014	0.038	0.063	0.014	0.009|
44 (0.150)	|0.018	0.019	0.095	0.013	0.004	0.002|
Multiallelic Dprime: 0.460
BLOCK 135.  MARKERS: 665 666 667 668 669 670
342133 (0.442)	|0.334	0.102|
124113 (0.226)	|0.153	0.072|
342311 (0.194)	|0.147	0.047|
342113 (0.086)	|0.074	0.012|
342313 (0.026)	|0.022	0.005|
142113 (0.022)	|0.020	0.002|
Multiallelic Dprime: 0.100
BLOCK 136.  MARKERS: 671 672
32 (0.753)	|0.478	0.000	0.133	0.067	0.068	0.000|
14 (0.240)	|0.000	0.214	0.000	0.000	0.000	0.025|
Multiallelic Dprime: 1.000
BLOCK 137.  MARKERS: 673 674 675 676 677 678 679 680
22221221 (0.475)	|0.296	0.134	0.042|
42242221 (0.214)	|0.165	0.025	0.023|
24122443 (0.132)	|0.050	0.066	0.017|
22222421 (0.072)	|0.020	0.039	0.012|
22222423 (0.069)	|0.047	0.019	0.003|
42221221 (0.027)	|0.014	0.003	0.008|
Multiallelic Dprime: 0.219
BLOCK 138.  MARKERS: 685 686 687
422 (0.601)	|0.515	0.087|
342 (0.289)	|0.250	0.038|
421 (0.107)	|0.086	0.021|
Multiallelic Dprime: 0.045
BLOCK 139.  MARKERS: 691 692
33 (0.855)	|0.619	0.232|
11 (0.145)	|0.144	0.002|
Multiallelic Dprime: 0.948
BLOCK 140.  MARKERS: 693 694
12 (0.762)	|0.334	0.276	0.151|
24 (0.234)	|0.112	0.073	0.048|
Multiallelic Dprime: 0.067
BLOCK 141.  MARKERS: 696 697
23 (0.450)	|0.274	0.064	0.111|
13 (0.349)	|0.322	0.009	0.019|
22 (0.200)	|0.070	0.107	0.022|
Multiallelic Dprime: 0.450
BLOCK 142.  MARKERS: 699 700 701
223 (0.665)	|0.346	0.205	0.114|
231 (0.183)	|0.102	0.068	0.012|
323 (0.153)	|0.098	0.039	0.016|
Multiallelic Dprime: 0.135
BLOCK 143.  MARKERS: 704 705
33 (0.546)	|0.226	0.195	0.126|
31 (0.312)	|0.159	0.076	0.077|
13 (0.142)	|0.103	0.026	0.013|
Multiallelic Dprime: 0.191
BLOCK 144.  MARKERS: 709 710
23 (0.488)	|0.107	0.216	0.165|
21 (0.296)	|0.184	0.044	0.068|
43 (0.215)	|0.059	0.068	0.089|
Multiallelic Dprime: 0.276
BLOCK 145.  MARKERS: 711 712
23 (0.350)	|0.182	0.167|
21 (0.327)	|0.180	0.144|
41 (0.323)	|0.185	0.138|
Multiallelic Dprime: 0.039
BLOCK 146.  MARKERS: 716 717
22 (0.547)	|0.212	0.208	0.128|
44 (0.449)	|0.191	0.160	0.096|
Multiallelic Dprime: 0.041
BLOCK 147.  MARKERS: 720 721
43 (0.402)	|0.148	0.148	0.107|
23 (0.370)	|0.106	0.135	0.129|
41 (0.224)	|0.145	0.061	0.018|
Multiallelic Dprime: 0.181
BLOCK 148.  MARKERS: 725 726
31 (0.398)	|0.184	0.144	0.040	0.028|
33 (0.347)	|0.145	0.094	0.058	0.048|
11 (0.253)	|0.113	0.082	0.026	0.033|
Multiallelic Dprime: 0.088
BLOCK 149.  MARKERS: 730 731 732 733
4122 (0.442)	|0.425	0.002	0.015|
4114 (0.321)	|0.000	0.322	0.000|
4112 (0.124)	|0.000	0.001	0.122|
2312 (0.109)	|0.000	0.035	0.074|
Multiallelic Dprime: 0.936
BLOCK 150.  MARKERS: 734 735
21 (0.428)	|0.037	0.333	0.052	0.002|
43 (0.360)	|0.320	0.019	0.003	0.018|
23 (0.212)	|0.115	0.038	0.046	0.000|
Multiallelic Dprime: 0.685
BLOCK 151.  MARKERS: 737 738 739 740 741 742 743 744
31441121 (0.471)	|0.339	0.132	0.000|
13232341 (0.391)	|0.242	0.148	0.000|
31441123 (0.101)	|0.062	0.020	0.019|
33441123 (0.020)	|0.017	0.002	0.000|
Multiallelic Dprime: 0.154
BLOCK 152.  MARKERS: 747 748
13 (0.669)	|0.290	0.082	0.158	0.127	0.007|
31 (0.313)	|0.049	0.162	0.078	0.018	0.002|
33 (0.019)	|0.004	0.000	0.000	0.000	0.013|
Multiallelic Dprime: 0.419
BLOCK 153.  MARKERS: 750 751 752 753
1324 (0.342)	|0.324	0.005	0.007	0.006|
2324 (0.245)	|0.049	0.196	0.000	0.000|
1112 (0.236)	|0.218	0.000	0.000	0.017|
1314 (0.145)	|0.008	0.000	0.135	0.000|
1312 (0.022)	|0.000	0.013	0.008	0.000|
Multiallelic Dprime: 0.853
BLOCK 154.  MARKERS: 754 755 756 757 758
11114 (0.598)	|0.339	0.256|
13333 (0.216)	|0.137	0.079|
31114 (0.157)	|0.113	0.045|
13133 (0.026)	|0.006	0.020|
Multiallelic Dprime: 0.146
BLOCK 155.  MARKERS: 761 762
12 (0.598)	|0.378	0.130	0.070	0.017|
24 (0.400)	|0.245	0.074	0.050	0.028|
Multiallelic Dprime: 0.052
BLOCK 156.  MARKERS: 764 765 766 767 768
12321 (0.622)	|0.345	0.146	0.080	0.052|
22122 (0.205)	|0.081	0.066	0.033	0.025|
14341 (0.120)	|0.059	0.020	0.027	0.014|
22321 (0.045)	|0.025	0.009	0.004	0.006|
Multiallelic Dprime: 0.120
BLOCK 157.  MARKERS: 769 770 771
114 (0.511)	|0.162	0.121	0.079	0.091	0.045	0.005|
133 (0.243)	|0.075	0.064	0.042	0.027	0.022	0.005|
113 (0.145)	|0.044	0.022	0.034	0.024	0.013	0.008|
333 (0.099)	|0.031	0.020	0.004	0.018	0.018	0.008|
Multiallelic Dprime: 0.088
BLOCK 158.  MARKERS: 773 774 775 776 777
44122 (0.313)	|0.172	0.142	0.000|
24222 (0.226)	|0.171	0.051	0.003|
24123 (0.161)	|0.126	0.033	0.003|
41122 (0.160)	|0.003	0.000	0.156|
24142 (0.100)	|0.005	0.088	0.007|
24122 (0.025)	|0.013	0.013	0.000|
Multiallelic Dprime: 0.548
BLOCK 159.  MARKERS: 780 781
12 (0.490)	|0.258	0.170	0.040	0.023|
11 (0.334)	|0.125	0.066	0.067	0.076|
22 (0.176)	|0.090	0.015	0.054	0.017|
Multiallelic Dprime: 0.262
BLOCK 160.  MARKERS: 782 783 784
242 (0.473)	|0.187	0.139	0.100	0.047|
442 (0.252)	|0.108	0.047	0.065	0.031|
212 (0.160)	|0.055	0.047	0.026	0.032|
444 (0.115)	|0.033	0.020	0.042	0.020|
Multiallelic Dprime: 0.124
BLOCK 161.  MARKERS: 789 790 791
441 (0.383)	|0.350	0.029|
223 (0.253)	|0.237	0.014|
443 (0.233)	|0.168	0.062|
243 (0.131)	|0.071	0.059|
Multiallelic Dprime: 0.460
BLOCK 162.  MARKERS: 794 795
23 (0.825)	|0.524	0.301|
41 (0.165)	|0.105	0.060|
Multiallelic Dprime: 0.001
BLOCK 163.  MARKERS: 799 800 801
221 (0.636)	|0.196	0.150	0.151	0.133|
443 (0.364)	|0.164	0.077	0.070	0.051|
Multiallelic Dprime: 0.142
BLOCK 164.  MARKERS: 804 805 806 807
1213 (0.359)	|0.260	0.100|
3211 (0.227)	|0.188	0.038|
3213 (0.221)	|0.193	0.026|
3431 (0.185)	|0.140	0.044|
Multiallelic Dprime: 0.216
BLOCK 165.  MARKERS: 808 809 810
143 (0.790)	|0.576	0.175	0.039|
224 (0.207)	|0.020	0.044	0.143|
Multiallelic Dprime: 0.640
BLOCK 166.  MARKERS: 811 812
41 (0.594)	|0.242	0.290	0.064|
23 (0.216)	|0.120	0.036	0.060|
21 (0.187)	|0.110	0.063	0.014|
Multiallelic Dprime: 0.270
BLOCK 167.  MARKERS: 814 815
24 (0.474)	|0.385	0.000	0.089|
42 (0.389)	|0.000	0.387	0.000|
22 (0.138)	|0.118	0.000	0.019|
Multiallelic Dprime: 0.858
BLOCK 168.  MARKERS: 816 817 818
312 (0.502)	|0.135	0.213	0.100	0.005	0.048|
132 (0.387)	|0.237	0.012	0.011	0.123	0.002|
314 (0.108)	|0.019	0.000	0.081	0.005	0.004|
Multiallelic Dprime: 0.585
BLOCK 169.  MARKERS: 820 821 822 823 824 825
141421 (0.393)	|0.241	0.075	0.078|
141423 (0.223)	|0.141	0.050	0.031|
222413 (0.191)	|0.100	0.074	0.016|
141123 (0.132)	|0.084	0.020	0.029|
222423 (0.053)	|0.025	0.005	0.024|
Multiallelic Dprime: 0.126
BLOCK 170.  MARKERS: 827 828
22 (0.596)	|0.399	0.162	0.036|
24 (0.226)	|0.025	0.094	0.106|
44 (0.178)	|0.055	0.116	0.007|
Multiallelic Dprime: 0.469
BLOCK 171.  MARKERS: 829 830
34 (0.479)	|0.063	0.374	0.022	0.000	0.000	0.000|
22 (0.372)	|0.274	0.009	0.061	0.000	0.002	0.013|
32 (0.149)	|0.077	0.013	0.001	0.027	0.023	0.000|
Multiallelic Dprime: 0.729
BLOCK 172.  MARKERS: 831 832 833 834 835 836 837 838 839 840 841 842
314241423222 (0.413)	|0.339	0.069|
132414211214 (0.398)	|0.299	0.098|
314241413424 (0.086)	|0.065	0.018|
112441413224 (0.027)	|0.017	0.010|
132444411214 (0.024)	|0.022	0.001|
314241413414 (0.013)	|0.013	0.000|
Multiallelic Dprime: 0.173
BLOCK 173.  MARKERS: 850 851
24 (0.788)	|0.577	0.212|
42 (0.203)	|0.006	0.196|
Multiallelic Dprime: 0.947
BLOCK 174.  MARKERS: 852 853
33 (0.584)	|0.300	0.267	0.016|
11 (0.416)	|0.230	0.077	0.110|
Multiallelic Dprime: 0.282
BLOCK 175.  MARKERS: 854 855 856
121 (0.531)	|0.161	0.185	0.138	0.039|
241 (0.344)	|0.272	0.050	0.013	0.009|
122 (0.125)	|0.022	0.020	0.031	0.054|
Multiallelic Dprime: 0.466
BLOCK 176.  MARKERS: 858 859 860
232 (0.456)	|0.264	0.180	0.011|
234 (0.254)	|0.119	0.044	0.092|
412 (0.181)	|0.078	0.037	0.066|
212 (0.102)	|0.033	0.066	0.004|
Multiallelic Dprime: 0.286
BLOCK 177.  MARKERS: 861 862
13 (0.500)	|0.332	0.082	0.084|
11 (0.327)	|0.236	0.048	0.043|
33 (0.173)	|0.103	0.037	0.033|
Multiallelic Dprime: 0.077
BLOCK 178.  MARKERS: 868 869 870 871
3312 (0.670)	|0.260	0.250	0.161|
2312 (0.167)	|0.039	0.077	0.050|
3134 (0.160)	|0.080	0.032	0.048|
Multiallelic Dprime: 0.116
BLOCK 179.  MARKERS: 873 874
23 (0.381)	|0.355	0.026	0.000|
21 (0.359)	|0.300	0.057	0.000|
13 (0.260)	|0.143	0.099	0.016|
Multiallelic Dprime: 0.432
BLOCK 180.  MARKERS: 875 876
42 (0.798)	|0.512	0.229	0.052|
24 (0.182)	|0.119	0.001	0.061|
22 (0.017)	|0.015	0.002	0.000|
Multiallelic Dprime: 0.314
BLOCK 181.  MARKERS: 878 879
12 (0.648)	|0.479	0.160	0.009|
24 (0.232)	|0.223	0.008	0.001|
14 (0.115)	|0.076	0.038	0.000|
Multiallelic Dprime: 0.452
BLOCK 182.  MARKERS: 880 881
34 (0.783)	|0.221	0.320	0.242|
12 (0.206)	|0.176	0.018	0.013|
32 (0.010)	|0.004	0.006	0.000|
Multiallelic Dprime: 0.721
BLOCK 183.  MARKERS: 882 883
31 (0.401)	|0.175	0.117	0.071	0.035|
21 (0.344)	|0.131	0.145	0.058	0.009|
33 (0.255)	|0.192	0.026	0.005	0.033|
Multiallelic Dprime: 0.274
BLOCK 184.  MARKERS: 885 886 887
221 (0.498)	|0.189	0.176	0.120|
421 (0.288)	|0.090	0.121	0.072|
243 (0.133)	|0.075	0.034	0.018|
241 (0.078)	|0.025	0.032	0.019|
Multiallelic Dprime: 0.094
BLOCK 185.  MARKERS: 888 889 890 891 892 893 894 895 896
444443331 (0.382)	|0.176	0.152	0.050|
441443134 (0.364)	|0.203	0.123	0.039|
231121114 (0.229)	|0.134	0.083	0.013|
Multiallelic Dprime: 0.090
BLOCK 186.  MARKERS: 900 901
14 (0.519)	|0.260	0.101	0.080	0.076|
32 (0.370)	|0.207	0.048	0.067	0.048|
12 (0.105)	|0.058	0.014	0.015	0.018|
Multiallelic Dprime: 0.085
BLOCK 187.  MARKERS: 910 911 912 913
1434 (0.528)	|0.332	0.197	0.000	0.000	0.000|
1242 (0.165)	|0.000	0.000	0.159	0.001	0.004|
2434 (0.162)	|0.161	0.000	0.000	0.001	0.000|
1444 (0.143)	|0.005	0.000	0.025	0.099	0.010|
Multiallelic Dprime: 0.773
BLOCK 188.  MARKERS: 914 915 916 917 918
41423 (0.497)	|0.434	0.063|
21223 (0.197)	|0.152	0.046|
22221 (0.186)	|0.163	0.023|
41413 (0.102)	|0.067	0.035|
22223 (0.014)	|0.012	0.002|
Multiallelic Dprime: 0.217
BLOCK 189.  MARKERS: 923 924
23 (0.831)	|0.606	0.219|
42 (0.169)	|0.115	0.049|
Multiallelic Dprime: 0.037
BLOCK 190.  MARKERS: 926 927
12 (0.721)	|0.368	0.290	0.060|
34 (0.268)	|0.110	0.092	0.066|
Multiallelic Dprime: 0.164
BLOCK 191.  MARKERS: 928 929 930
411 (0.484)	|0.207	0.206	0.069|
313 (0.381)	|0.183	0.130	0.061|
331 (0.131)	|0.074	0.055	0.003|
Multiallelic Dprime: 0.098
BLOCK 192.  MARKERS: 932 933 934 935 936
13344 (0.464)	|0.183	0.146	0.124	0.008|
41412 (0.393)	|0.171	0.138	0.074	0.009|
41442 (0.134)	|0.055	0.044	0.031	0.004|
Multiallelic Dprime: 0.063
BLOCK 193.  MARKERS: 940 941 942
321 (0.415)	|0.368	0.019	0.023|
343 (0.328)	|0.222	0.027	0.079|
123 (0.231)	|0.087	0.133	0.011|
323 (0.021)	|0.004	0.000	0.018|
Multiallelic Dprime: 0.469
BLOCK 194.  MARKERS: 944 945
22 (0.686)	|0.502	0.031	0.128	0.023|
42 (0.179)	|0.006	0.169	0.002	0.000|
44 (0.131)	|0.024	0.060	0.009	0.037|
Multiallelic Dprime: 0.780
BLOCK 195.  MARKERS: 946 947 948
331 (0.533)	|0.347	0.186|
323 (0.260)	|0.155	0.106|
133 (0.141)	|0.090	0.050|
333 (0.064)	|0.048	0.015|
Multiallelic Dprime: 0.054
BLOCK 196.  MARKERS: 952 953
43 (0.638)	|0.350	0.243	0.027	0.000	0.000	0.012|
22 (0.359)	|0.018	0.003	0.207	0.113	0.014	0.003|
Multiallelic Dprime: 0.891
BLOCK 197.  MARKERS: 954 955 956 957 958 959
343333 (0.370)	|0.322	0.036	0.004|
243313 (0.246)	|0.122	0.116	0.006|
323333 (0.235)	|0.044	0.187	0.003|
241431 (0.113)	|0.021	0.091	0.000|
241433 (0.015)	|0.000	0.003	0.011|
243333 (0.015)	|0.003	0.002	0.009|
Multiallelic Dprime: 0.544
BLOCK 198.  MARKERS: 961 962 963
121 (0.516)	|0.241	0.152	0.110	0.008|
313 (0.440)	|0.199	0.102	0.128	0.009|
113 (0.034)	|0.014	0.005	0.012	0.003|
Multiallelic Dprime: 0.083
BLOCK 199.  MARKERS: 967 968 969 970
3131 (0.461)	|0.113	0.090	0.150	0.095|
3333 (0.263)	|0.063	0.121	0.038	0.039|
4343 (0.248)	|0.154	0.077	0.008	0.007|
3133 (0.019)	|0.008	0.007	0.000	0.002|
Multiallelic Dprime: 0.349
BLOCK 200.  MARKERS: 972 973 974 975 976
31333 (0.339)	|0.313	0.020	0.007|
33142 (0.298)	|0.183	0.101	0.012|
33333 (0.195)	|0.185	0.007	0.003|
13333 (0.148)	|0.133	0.014	0.000|
Multiallelic Dprime: 0.560
BLOCK 201.  MARKERS: 977 978
41 (0.824)	|0.580	0.245|
23 (0.147)	|0.026	0.119|
21 (0.024)	|0.007	0.017|
Multiallelic Dprime: 0.686
BLOCK 202.  MARKERS: 979 980 981
232 (0.612)	|0.324	0.286	0.000|
414 (0.385)	|0.188	0.179	0.018|
Multiallelic Dprime: 0.046
BLOCK 203.  MARKERS: 982 983
14 (0.514)	|0.195	0.220	0.099|
22 (0.467)	|0.220	0.174	0.072|
24 (0.018)	|0.014	0.003	0.001|
Multiallelic Dprime: 0.102
BLOCK 204.  MARKERS: 986 987
33 (0.429)	|0.398	0.008	0.021|
43 (0.398)	|0.014	0.374	0.009|
44 (0.173)	|0.000	0.009	0.165|
Multiallelic Dprime: 0.917
BLOCK 205.  MARKERS: 988 989
33 (0.411)	|0.266	0.058	0.016	0.068|
13 (0.391)	|0.143	0.188	0.049	0.005|
11 (0.195)	|0.039	0.007	0.149	0.000|
Multiallelic Dprime: 0.502
BLOCK 206.  MARKERS: 990 991 992 993 994
22133 (0.446)	|0.183	0.150	0.109|
12312 (0.253)	|0.112	0.077	0.065|
21312 (0.217)	|0.107	0.070	0.040|
22312 (0.073)	|0.022	0.007	0.046|
Multiallelic Dprime: 0.097
BLOCK 207.  MARKERS: 996 997
13 (0.426)	|0.313	0.110|
33 (0.307)	|0.230	0.076|
11 (0.262)	|0.213	0.048|
Multiallelic Dprime: 0.098
BLOCK 208.  MARKERS: 1000 1001
22 (0.760)	|0.367	0.295	0.098|
44 (0.236)	|0.115	0.103	0.017|
Multiallelic Dprime: 0.071
BLOCK 209.  MARKERS: 1003 1004
23 (0.485)	|0.267	0.218|
44 (0.397)	|0.382	0.014|
24 (0.116)	|0.110	0.007|
Multiallelic Dprime: 0.829
BLOCK 210.  MARKERS: 1005 1006 1007
223 (0.759)	|0.491	0.170	0.056	0.013	0.018|
141 (0.240)	|0.139	0.001	0.088	0.005	0.000|
Multiallelic Dprime: 0.308
BLOCK 211.  MARKERS: 1009 1010 1011 1012 1013
13332 (0.629)	|0.447	0.067	0.112|
13133 (0.172)	|0.055	0.107	0.006|
24322 (0.144)	|0.091	0.003	0.049|
13333 (0.018)	|0.009	0.008	0.001|
13322 (0.018)	|0.018	0.000	0.000|
Multiallelic Dprime: 0.301
BLOCK 212.  MARKERS: 1015 1016 1017 1018 1019
13444 (0.630)	|0.421	0.210|
32242 (0.187)	|0.125	0.062|
13434 (0.172)	|0.128	0.040|
Multiallelic Dprime: 0.106
BLOCK 213.  MARKERS: 1034 1035
13 (0.682)	|0.387	0.150	0.119	0.019|
31 (0.314)	|0.200	0.074	0.037	0.000|
Multiallelic Dprime: 0.133
BLOCK 214.  MARKERS: 1039 1040 1041 1042 1043
42211 (0.588)	|0.402	0.007	0.179|
21433 (0.227)	|0.007	0.218	0.002|
22433 (0.156)	|0.054	0.048	0.054|
22431 (0.019)	|0.007	0.012	0.000|
Multiallelic Dprime: 0.659
BLOCK 215.  MARKERS: 1045 1046
23 (0.469)	|0.369	0.093	0.007|
21 (0.295)	|0.246	0.014	0.035|
13 (0.236)	|0.117	0.112	0.007|
Multiallelic Dprime: 0.315
BLOCK 216.  MARKERS: 1047 1048
43 (0.731)	|0.480	0.198	0.037	0.011|
21 (0.219)	|0.132	0.080	0.005	0.001|
23 (0.049)	|0.029	0.016	0.002	0.000|
Multiallelic Dprime: 0.094
BLOCK 217.  MARKERS: 1056 1057 1058 1059
2443 (0.641)	|0.370	0.152	0.120|
1321 (0.295)	|0.069	0.212	0.015|
2321 (0.045)	|0.004	0.036	0.004|
2421 (0.013)	|0.002	0.010	0.000|
Multiallelic Dprime: 0.544
BLOCK 218.  MARKERS: 1060 1061
12 (0.448)	|0.166	0.174	0.020	0.013	0.042	0.008	0.007	0.002|
32 (0.411)	|0.177	0.089	0.046	0.039	0.020	0.018	0.006	0.001|
14 (0.140)	|0.009	0.038	0.037	0.041	0.004	0.002	0.000	0.008|
Multiallelic Dprime: 0.261
BLOCK 219.  MARKERS: 1063 1064 1065 1066 1067 1068 1069 1070 1071
311414324 (0.354)	|0.151	0.139	0.062|
111412324 (0.301)	|0.149	0.099	0.055|
333234344 (0.103)	|0.043	0.047	0.013|
333234223 (0.093)	|0.046	0.033	0.013|
333214324 (0.066)	|0.029	0.019	0.017|
333234324 (0.027)	|0.018	0.009	0.000|
311412324 (0.013)	|0.011	0.002	0.000|
333234224 (0.011)	|0.006	0.004	0.001|
Multiallelic Dprime: 0.094
BLOCK 220.  MARKERS: 1075 1076
24 (0.467)	|0.296	0.171|
22 (0.365)	|0.269	0.096|
34 (0.168)	|0.126	0.042|
Multiallelic Dprime: 0.162
BLOCK 221.  MARKERS: 1079 1080
11 (0.692)	|0.368	0.296	0.000	0.000	0.024|
22 (0.308)	|0.000	0.000	0.186	0.110	0.000|
Multiallelic Dprime: 1.000
BLOCK 222.  MARKERS: 1081 1082 1083 1084 1085 1086
431234 (0.368)	|0.152	0.146	0.056	0.011|
431232 (0.297)	|0.145	0.107	0.035	0.009|
212312 (0.186)	|0.073	0.083	0.030	0.000|
412312 (0.110)	|0.069	0.029	0.009	0.003|
432212 (0.024)	|0.016	0.007	0.000	0.000|
Multiallelic Dprime: 0.120
BLOCK 223.  MARKERS: 1087 1088 1089
233 (0.460)	|0.042	0.196	0.168	0.026	0.020|
243 (0.377)	|0.315	0.033	0.003	0.019	0.002|
431 (0.132)	|0.011	0.002	0.006	0.112	0.000|
433 (0.027)	|0.004	0.002	0.021	0.000	0.000|
Multiallelic Dprime: 0.748
BLOCK 224.  MARKERS: 1092 1093 1094 1095 1096 1097
331433 (0.373)	|0.197	0.109	0.067|
321423 (0.233)	|0.100	0.113	0.022|
321221 (0.198)	|0.102	0.077	0.018|
123423 (0.159)	|0.077	0.045	0.034|
321421 (0.021)	|0.016	0.001	0.003|
Multiallelic Dprime: 0.132
BLOCK 225.  MARKERS: 1099 1100 1101
422 (0.497)	|0.181	0.166	0.067	0.060	0.024|
244 (0.349)	|0.146	0.096	0.059	0.017	0.031|
242 (0.152)	|0.083	0.043	0.016	0.003	0.005|
Multiallelic Dprime: 0.137
BLOCK 226.  MARKERS: 1105 1106 1107 1108 1109 1110
241242 (0.411)	|0.069	0.226	0.115	0.003|
221242 (0.305)	|0.288	0.015	0.000	0.000|
323313 (0.140)	|0.058	0.072	0.002	0.001|
321242 (0.081)	|0.000	0.071	0.004	0.006|
321313 (0.060)	|0.060	0.000	0.000	0.000|
Multiallelic Dprime: 0.668
BLOCK 227.  MARKERS: 1111 1112 1113 1114
3323 (0.475)	|0.396	0.078|
1143 (0.386)	|0.340	0.045|
1121 (0.120)	|0.057	0.064|
1123 (0.010)	|0.008	0.002|
Multiallelic Dprime: 0.267
BLOCK 228.  MARKERS: 1115 1116
23 (0.808)	|0.682	0.127|
41 (0.192)	|0.160	0.032|
Multiallelic Dprime: 0.011
BLOCK 229.  MARKERS: 1120 1121
33 (0.839)	|0.354	0.300	0.184|
11 (0.159)	|0.133	0.005	0.020|
Multiallelic Dprime: 0.697
BLOCK 230.  MARKERS: 1122 1123
24 (0.491)	|0.479	0.014|
22 (0.303)	|0.003	0.297|
44 (0.203)	|0.202	0.001|
Multiallelic Dprime: 0.946
BLOCK 231.  MARKERS: 1125 1126 1127 1128
2432 (0.687)	|0.587	0.098|
4111 (0.313)	|0.304	0.009|
Multiallelic Dprime: 0.744
BLOCK 232.  MARKERS: 1129 1130
31 (0.891)	|0.349	0.324	0.218|
13 (0.106)	|0.059	0.034	0.013|
Multiallelic Dprime: 0.246
BLOCK 233.  MARKERS: 1131 1132
43 (0.408)	|0.185	0.166	0.058|
23 (0.359)	|0.331	0.009	0.016|
41 (0.232)	|0.038	0.191	0.002|
Multiallelic Dprime: 0.543
BLOCK 234.  MARKERS: 1133 1134 1135 1136 1137
41432 (0.554)	|0.387	0.146	0.021|
23223 (0.367)	|0.000	0.149	0.217|
41433 (0.076)	|0.003	0.062	0.011|
Multiallelic Dprime: 0.667
BLOCK 235.  MARKERS: 1138 1139
22 (0.391)	|0.365	0.021	0.005|
24 (0.356)	|0.264	0.076	0.013|
44 (0.253)	|0.223	0.020	0.010|
Multiallelic Dprime: 0.406
BLOCK 236.  MARKERS: 1140 1141 1142
434 (0.852)	|0.372	0.277	0.202|
111 (0.117)	|0.035	0.047	0.035|
134 (0.028)	|0.010	0.016	0.002|
Multiallelic Dprime: 0.162
BLOCK 237.  MARKERS: 1143 1144
23 (0.418)	|0.323	0.050	0.045|
42 (0.339)	|0.289	0.036	0.010|
43 (0.243)	|0.191	0.026	0.026|
Multiallelic Dprime: 0.159
BLOCK 238.  MARKERS: 1146 1147
31 (0.802)	|0.453	0.196	0.154|
12 (0.111)	|0.066	0.029	0.016|
32 (0.082)	|0.049	0.014	0.019|
Multiallelic Dprime: 0.072
BLOCK 239.  MARKERS: 1152 1153
31 (0.568)	|0.456	0.037	0.037	0.039|
14 (0.241)	|0.077	0.146	0.001	0.017|
34 (0.191)	|0.017	0.005	0.135	0.034|
Multiallelic Dprime: 0.611
BLOCK 240.  MARKERS: 1155 1156 1157
343 (0.550)	|0.163	0.107	0.279|
331 (0.187)	|0.016	0.157	0.011|
133 (0.172)	|0.168	0.002	0.004|
333 (0.091)	|0.004	0.080	0.002|
Multiallelic Dprime: 0.646
BLOCK 241.  MARKERS: 1158 1159
13 (0.351)	|0.152	0.000	0.176	0.022|
31 (0.347)	|0.089	0.257	0.000	0.000|
11 (0.296)	|0.288	0.008	0.000	0.000|
Multiallelic Dprime: 0.736
BLOCK 242.  MARKERS: 1160 1161 1162
114 (0.533)	|0.187	0.235	0.107|
232 (0.264)	|0.172	0.044	0.047|
214 (0.178)	|0.130	0.016	0.033|
234 (0.022)	|0.008	0.005	0.009|
Multiallelic Dprime: 0.347
BLOCK 243.  MARKERS: 1164 1165 1166
421 (0.497)	|0.321	0.135	0.041|
244 (0.302)	|0.195	0.075	0.032|
221 (0.198)	|0.120	0.043	0.035|
Multiallelic Dprime: 0.052
BLOCK 244.  MARKERS: 1168 1169
43 (0.639)	|0.252	0.206	0.120	0.050	0.003	0.006|
13 (0.253)	|0.117	0.053	0.042	0.023	0.010	0.004|
11 (0.107)	|0.032	0.032	0.031	0.010	0.001	0.002|
Multiallelic Dprime: 0.111
BLOCK 245.  MARKERS: 1174 1175 1176 1177 1178
43134 (0.399)	|0.400	0.001	0.000|
23323 (0.291)	|0.003	0.284	0.005|
21324 (0.193)	|0.002	0.058	0.133|
23134 (0.083)	|0.083	0.000	0.000|
23324 (0.014)	|0.000	0.000	0.014|
43124 (0.012)	|0.012	0.000	0.000|
Multiallelic Dprime: 0.921
BLOCK 246.  MARKERS: 1179 1180
11 (0.500)	|0.492	0.003	0.003|
12 (0.346)	|0.231	0.111	0.002|
32 (0.154)	|0.135	0.002	0.014|
Multiallelic Dprime: 0.777
BLOCK 247.  MARKERS: 1181 1182 1183 1184
2414 (0.858)	|0.662	0.169	0.029|
4232 (0.116)	|0.103	0.011	0.001|
2232 (0.018)	|0.006	0.010	0.000|
Multiallelic Dprime: 0.269
BLOCK 248.  MARKERS: 1187 1188 1189
344 (0.772)	|0.538	0.147	0.007	0.054	0.008|
122 (0.193)	|0.014	0.023	0.135	0.001	0.002|
324 (0.031)	|0.030	0.000	0.000	0.000	0.000|
Multiallelic Dprime: 0.677
BLOCK 249.  MARKERS: 1190 1191 1192 1193 1194 1195 1196 1197 1198 1199 1200 1201 1202 1203 1204 1205
3231441414122244 (0.581)	|0.523	0.057|
1413423134332222 (0.172)	|0.072	0.098|
3411241132124422 (0.144)	|0.122	0.021|
3231441414122222 (0.054)	|0.008	0.046|
3411441132122422 (0.011)	|0.001	0.010|
Multiallelic Dprime: 0.552
BLOCK 250.  MARKERS: 1206 1207
33 (0.749)	|0.477	0.200	0.067	0.004|
41 (0.250)	|0.050	0.159	0.018	0.013|
Multiallelic Dprime: 0.520
BLOCK 251.  MARKERS: 1209 1210 1211 1212 1213
42132 (0.526)	|0.371	0.128	0.026|
24314 (0.358)	|0.128	0.190	0.040|
24134 (0.084)	|0.058	0.023	0.002|
24332 (0.017)	|0.008	0.006	0.003|
Multiallelic Dprime: 0.317
BLOCK 252.  MARKERS: 1215 1216 1217
221 (0.572)	|0.347	0.118	0.106|
432 (0.353)	|0.147	0.125	0.082|
421 (0.072)	|0.034	0.024	0.014|
Multiallelic Dprime: 0.173
BLOCK 253.  MARKERS: 1220 1221
22 (0.529)	|0.418	0.110|
24 (0.269)	|0.224	0.045|
42 (0.202)	|0.159	0.044|
Multiallelic Dprime: 0.076
BLOCK 254.  MARKERS: 1228 1229
33 (0.801)	|0.253	0.257	0.172	0.108|
21 (0.199)	|0.072	0.036	0.081	0.006|
Multiallelic Dprime: 0.273
BLOCK 255.  MARKERS: 1234 1235 1236 1237 1238 1239 1240
3132331 (0.326)	|0.162	0.051	0.088	0.024|
3332331 (0.292)	|0.147	0.048	0.040	0.056|
4312113 (0.252)	|0.103	0.086	0.044	0.015|
3334331 (0.113)	|0.070	0.012	0.026	0.003|
Multiallelic Dprime: 0.166
BLOCK 256.  MARKERS: 1241 1242 1243 1244 1245
33413 (0.490)	|0.421	0.060	0.007|
33411 (0.203)	|0.099	0.089	0.012|
11333 (0.202)	|0.198	0.002	0.001|
33433 (0.098)	|0.090	0.007	0.000|
Multiallelic Dprime: 0.454
BLOCK 257.  MARKERS: 1246 1247 1248
412 (0.815)	|0.688	0.120|
234 (0.158)	|0.122	0.037|
434 (0.021)	|0.018	0.002|
Multiallelic Dprime: 0.082
BLOCK 258.  MARKERS: 1250 1251
22 (0.830)	|0.656	0.164|
41 (0.161)	|0.125	0.034|
Multiallelic Dprime: 0.014
BLOCK 259.  MARKERS: 1255 1256
43 (0.786)	|0.416	0.250	0.050	0.037	0.034|
22 (0.200)	|0.080	0.063	0.020	0.024	0.012|
Multiallelic Dprime: 0.127
BLOCK 260.  MARKERS: 1259 1260 1261 1262 1263 1264 1265 1266
42433231 (0.501)	|0.442	0.005	0.049|
24211413 (0.314)	|0.079	0.228	0.003|
22433233 (0.070)	|0.000	0.000	0.069|
42433433 (0.063)	|0.002	0.000	0.061|
42433233 (0.046)	|0.009	0.000	0.035|
Multiallelic Dprime: 0.781
BLOCK 261.  MARKERS: 1267 1268 1269
131 (0.532)	|0.365	0.099	0.067|
324 (0.235)	|0.160	0.029	0.043|
331 (0.216)	|0.167	0.030	0.019|
Multiallelic Dprime: 0.114
BLOCK 262.  MARKERS: 1271 1272
44 (0.701)	|0.446	0.141	0.066	0.038	0.010|
22 (0.161)	|0.112	0.031	0.013	0.000	0.004|
42 (0.134)	|0.067	0.055	0.011	0.000	0.000|
Multiallelic Dprime: 0.132
BLOCK 263.  MARKERS: 1277 1278 1279 1280 1281
13421 (0.627)	|0.346	0.281|
32243 (0.228)	|0.152	0.076|
33421 (0.090)	|0.054	0.034|
33443 (0.038)	|0.023	0.013|
33243 (0.013)	|0.010	0.003|
Multiallelic Dprime: 0.158
BLOCK 264.  MARKERS: 1282 1283
11 (0.589)	|0.357	0.170	0.062|
43 (0.407)	|0.217	0.149	0.041|
Multiallelic Dprime: 0.078
BLOCK 265.  MARKERS: 1284 1285
31 (0.577)	|0.248	0.128	0.147	0.019	0.018	0.015|
11 (0.321)	|0.236	0.031	0.048	0.004	0.000	0.000|
33 (0.103)	|0.056	0.037	0.000	0.000	0.004	0.004|
Multiallelic Dprime: 0.361
BLOCK 266.  MARKERS: 1286 1287 1288 1289 1290 1291 1292 1293 1294
242442313 (0.541)	|0.376	0.073	0.042	0.008	0.021	0.014|
212442313 (0.196)	|0.017	0.009	0.149	0.001	0.001	0.000|
444221232 (0.195)	|0.037	0.128	0.000	0.027	0.000	0.000|
442442313 (0.023)	|0.014	0.002	0.003	0.001	0.001	0.000|
244242313 (0.021)	|0.001	0.007	0.000	0.011	0.000	0.000|
444242313 (0.019)	|0.009	0.000	0.002	0.008	0.000	0.000|
Multiallelic Dprime: 0.630
BLOCK 267.  MARKERS: 1296 1297 1298 1299 1300 1301 1302 1303 1304
431232311 (0.457)	|0.389	0.003	0.009	0.057	0.000|
213211422 (0.220)	|0.125	0.003	0.082	0.008	0.000|
433432311 (0.198)	|0.003	0.193	0.000	0.000	0.000|
413211422 (0.056)	|0.002	0.000	0.053	0.000	0.000|
431212311 (0.022)	|0.021	0.000	0.000	0.003	0.000|
413231421 (0.013)	|0.000	0.000	0.000	0.000	0.014|
Multiallelic Dprime: 0.723
BLOCK 268.  MARKERS: 1305 1306 1307 1308
1223 (0.547)	|0.297	0.135	0.115|
3434 (0.210)	|0.109	0.050	0.051|
1434 (0.145)	|0.059	0.032	0.053|
1224 (0.075)	|0.038	0.020	0.018|
1424 (0.017)	|0.004	0.006	0.007|
Multiallelic Dprime: 0.079
BLOCK 269.  MARKERS: 1313 1314
43 (0.509)	|0.200	0.180	0.093	0.037|
23 (0.247)	|0.096	0.063	0.052	0.036|
21 (0.244)	|0.152	0.053	0.006	0.030|
Multiallelic Dprime: 0.211
BLOCK 270.  MARKERS: 1315 1316 1317
322 (0.448)	|0.285	0.129	0.031|
442 (0.295)	|0.110	0.179	0.004|
424 (0.152)	|0.084	0.063	0.004|
422 (0.103)	|0.037	0.065	0.001|
Multiallelic Dprime: 0.273
BLOCK 271.  MARKERS: 1320 1321
11 (0.519)	|0.338	0.157	0.023|
42 (0.435)	|0.157	0.115	0.163|
41 (0.041)	|0.018	0.013	0.008|
Multiallelic Dprime: 0.308
BLOCK 272.  MARKERS: 1323 1324
13 (0.515)	|0.449	0.064|
11 (0.288)	|0.205	0.075|
43 (0.196)	|0.029	0.164|
Multiallelic Dprime: 0.499
BLOCK 273.  MARKERS: 1326 1327 1328 1329 1330
13434 (0.684)	|0.515	0.162	0.007|
32242 (0.302)	|0.223	0.076	0.004|
Multiallelic Dprime: 0.021
BLOCK 274.  MARKERS: 1331 1332
31 (0.748)	|0.617	0.079	0.044|
13 (0.240)	|0.201	0.023	0.015|
33 (0.012)	|0.012	0.000	0.000|
Multiallelic Dprime: 0.072
BLOCK 275.  MARKERS: 1337 1338 1339 1340 1341 1342 1343
3223242 (0.830)	|0.484	0.245	0.088	0.013|
1142424 (0.102)	|0.036	0.021	0.044	0.000|
1223242 (0.059)	|0.033	0.023	0.003	0.000|
Multiallelic Dprime: 0.201
BLOCK 276.  MARKERS: 1348 1349 1350
143 (0.557)	|0.283	0.136	0.139|
343 (0.291)	|0.098	0.132	0.060|
122 (0.138)	|0.069	0.054	0.016|
142 (0.014)	|0.009	0.004	0.002|
Multiallelic Dprime: 0.186
BLOCK 277.  MARKERS: 1352 1353
32 (0.458)	|0.225	0.126	0.107|
34 (0.325)	|0.094	0.156	0.075|
12 (0.217)	|0.073	0.051	0.093|
Multiallelic Dprime: 0.202
BLOCK 278.  MARKERS: 1355 1356
31 (0.392)	|0.237	0.077	0.078|
14 (0.334)	|0.226	0.064	0.044|
11 (0.275)	|0.159	0.080	0.035|
Multiallelic Dprime: 0.104
BLOCK 279.  MARKERS: 1360 1361
23 (0.623)	|0.572	0.002	0.025	0.021|
21 (0.221)	|0.017	0.118	0.083	0.000|
43 (0.156)	|0.068	0.000	0.002	0.083|
Multiallelic Dprime: 0.758
BLOCK 280.  MARKERS: 1362 1363 1364 1365
2133 (0.658)	|0.657	0.001|
3111 (0.120)	|0.003	0.118|
2111 (0.109)	|0.000	0.109|
2313 (0.104)	|0.013	0.091|
Multiallelic Dprime: 0.973
BLOCK 281.  MARKERS: 1366 1367
34 (0.676)	|0.475	0.083	0.102	0.013|
22 (0.324)	|0.082	0.224	0.010	0.002|
Multiallelic Dprime: 0.581
BLOCK 282.  MARKERS: 1368 1369 1370
414 (0.557)	|0.531	0.027|
234 (0.307)	|0.194	0.113|
412 (0.113)	|0.112	0.000|
434 (0.015)	|0.007	0.007|
Multiallelic Dprime: 0.707
BLOCK 283.  MARKERS: 1371 1372
32 (0.853)	|0.749	0.100|
41 (0.147)	|0.128	0.016|
Multiallelic Dprime: 0.038
BLOCK 284.  MARKERS: 1375 1376 1377
242 (0.877)	|0.820	0.030	0.028|
424 (0.117)	|0.027	0.086	0.000|
Multiallelic Dprime: 0.729
BLOCK 285.  MARKERS: 1378 1379 1380 1381 1382
41123 (0.848)	|0.380	0.344	0.122|
23344 (0.119)	|0.112	0.003	0.004|
41143 (0.028)	|0.000	0.027	0.000|
Multiallelic Dprime: 0.595
BLOCK 286.  MARKERS: 1383 1384
14 (0.497)	|0.299	0.123	0.075|
34 (0.376)	|0.194	0.140	0.042|
11 (0.126)	|0.058	0.053	0.014|
Multiallelic Dprime: 0.128
BLOCK 287.  MARKERS: 1388 1389
14 (0.551)	|0.355	0.138	0.058|
13 (0.318)	|0.054	0.195	0.068|
34 (0.132)	|0.038	0.084	0.009|
Multiallelic Dprime: 0.437
BLOCK 288.  MARKERS: 1391 1392
24 (0.447)	|0.297	0.063	0.087|
14 (0.417)	|0.232	0.141	0.044|
12 (0.135)	|0.060	0.062	0.013|
Multiallelic Dprime: 0.211
BLOCK 289.  MARKERS: 1393 1394 1395
221 (0.588)	|0.246	0.095	0.246|
233 (0.268)	|0.072	0.182	0.010|
421 (0.144)	|0.112	0.020	0.008|
Multiallelic Dprime: 0.461
BLOCK 290.  MARKERS: 1397 1398 1399 1400 1401
34244 (0.430)	|0.365	0.039	0.027|
13442 (0.296)	|0.260	0.034	0.002|
33232 (0.264)	|0.110	0.119	0.036|
Multiallelic Dprime: 0.457
BLOCK 291.  MARKERS: 1402 1403
13 (0.740)	|0.520	0.197	0.022|
34 (0.192)	|0.185	0.005	0.002|
33 (0.068)	|0.038	0.027	0.002|
Multiallelic Dprime: 0.515
BLOCK 292.  MARKERS: 1405 1406 1407
332 (0.742)	|0.338	0.152	0.144	0.105|
114 (0.229)	|0.074	0.104	0.047	0.005|
134 (0.026)	|0.004	0.010	0.012	0.000|
Multiallelic Dprime: 0.280
BLOCK 293.  MARKERS: 1414 1415 1416 1417
3333 (0.415)	|0.293	0.064	0.020	0.036|
3113 (0.268)	|0.153	0.065	0.034	0.012|
1112 (0.202)	|0.077	0.023	0.038	0.062|
3313 (0.110)	|0.048	0.012	0.043	0.008|
Multiallelic Dprime: 0.254
BLOCK 294.  MARKERS: 1419 1420 1421 1422
1424 (0.572)	|0.277	0.215	0.080|
1221 (0.167)	|0.056	0.072	0.038|
3241 (0.134)	|0.066	0.055	0.013|
3221 (0.118)	|0.060	0.045	0.013|
Multiallelic Dprime: 0.078
BLOCK 295.  MARKERS: 1425 1426
43 (0.459)	|0.222	0.106	0.068	0.062|
23 (0.393)	|0.207	0.099	0.045	0.043|
22 (0.148)	|0.076	0.038	0.022	0.011|
Multiallelic Dprime: 0.057
BLOCK 296.  MARKERS: 1434 1435 1436
323 (0.506)	|0.329	0.111	0.065|
123 (0.243)	|0.123	0.009	0.111|
321 (0.134)	|0.003	0.096	0.035|
143 (0.117)	|0.005	0.108	0.004|
Multiallelic Dprime: 0.482
BLOCK 297.  MARKERS: 1437 1438
23 (0.459)	|0.328	0.031	0.098|
13 (0.325)	|0.151	0.156	0.016|
21 (0.215)	|0.103	0.045	0.065|
Multiallelic Dprime: 0.329
BLOCK 298.  MARKERS: 1439 1440 1441
213 (0.582)	|0.206	0.377|
433 (0.233)	|0.229	0.003|
432 (0.181)	|0.176	0.006|
Multiallelic Dprime: 0.945
BLOCK 299.  MARKERS: 1442 1443 1444
324 (0.611)	|0.552	0.057|
131 (0.389)	|0.338	0.052|
Multiallelic Dprime: 0.146
BLOCK 300.  MARKERS: 1447 1448
21 (0.890)	|0.430	0.410	0.046|
43 (0.109)	|0.041	0.057	0.010|
Multiallelic Dprime: 0.150
BLOCK 301.  MARKERS: 1451 1452 1453
443 (0.471)	|0.262	0.134	0.076|
232 (0.469)	|0.204	0.249	0.012|
442 (0.056)	|0.053	0.000	0.003|
Multiallelic Dprime: 0.277
BLOCK 302.  MARKERS: 1455 1456
32 (0.522)	|0.304	0.101	0.117|
13 (0.383)	|0.314	0.049	0.019|
33 (0.091)	|0.084	0.001	0.005|
Multiallelic Dprime: 0.463
BLOCK 303.  MARKERS: 1459 1460
42 (0.707)	|0.463	0.226	0.017|
44 (0.152)	|0.089	0.063	0.000|
34 (0.141)	|0.037	0.104	0.000|
Multiallelic Dprime: 0.289
BLOCK 304.  MARKERS: 1462 1463
13 (0.590)	|0.242	0.290	0.057|
22 (0.393)	|0.149	0.021	0.223|
23 (0.018)	|0.015	0.000	0.002|
Multiallelic Dprime: 0.464
BLOCK 305.  MARKERS: 1464 1465
12 (0.406)	|0.146	0.129	0.103	0.029|
32 (0.311)	|0.151	0.115	0.026	0.018|
13 (0.282)	|0.118	0.119	0.036	0.009|
Multiallelic Dprime: 0.141
BLOCK 306.  MARKERS: 1468 1469 1470 1471 1472 1473 1474
3213213 (0.415)	|0.298	0.063	0.039	0.015|
3421421 (0.362)	|0.269	0.044	0.037	0.013|
1411411 (0.167)	|0.102	0.041	0.007	0.016|
3411411 (0.055)	|0.030	0.007	0.017	0.002|
Multiallelic Dprime: 0.120
BLOCK 307.  MARKERS: 1477 1478 1479 1480 1481
31432 (0.701)	|0.344	0.265	0.092|
13224 (0.155)	|0.090	0.059	0.005|
31434 (0.099)	|0.049	0.038	0.012|
13424 (0.045)	|0.009	0.028	0.008|
Multiallelic Dprime: 0.089
BLOCK 308.  MARKERS: 1486 1487
24 (0.493)	|0.444	0.016	0.033|
42 (0.392)	|0.249	0.095	0.048|
22 (0.116)	|0.111	0.004	0.000|
Multiallelic Dprime: 0.554
BLOCK 309.  MARKERS: 1490 1491
23 (0.804)	|0.475	0.316|
41 (0.115)	|0.069	0.046|
43 (0.081)	|0.044	0.036|
Multiallelic Dprime: 0.026
BLOCK 310.  MARKERS: 1493 1494 1495
322 (0.589)	|0.543	0.044	0.000|
414 (0.397)	|0.057	0.285	0.052|
Multiallelic Dprime: 0.805
BLOCK 311.  MARKERS: 1497 1498
21 (0.610)	|0.409	0.113	0.028	0.044|
42 (0.332)	|0.204	0.034	0.053	0.033|
41 (0.053)	|0.034	0.015	0.001	0.002|
Multiallelic Dprime: 0.133
BLOCK 312.  MARKERS: 1500 1501 1502 1503 1504 1505 1506 1507 1508 1509
3344434423 (0.646)	|0.273	0.275	0.098|
1122311231 (0.167)	|0.069	0.062	0.036|
3142311231 (0.081)	|0.044	0.027	0.008|
3144434421 (0.079)	|0.042	0.033	0.003|
Multiallelic Dprime: 0.092
BLOCK 313.  MARKERS: 1515 1516
12 (0.443)	|0.263	0.108	0.068|
22 (0.408)	|0.291	0.066	0.049|
14 (0.147)	|0.068	0.010	0.065|
Multiallelic Dprime: 0.197
BLOCK 314.  MARKERS: 1519 1520 1521 1522
2133 (0.625)	|0.443	0.148	0.021	0.013|
3342 (0.183)	|0.092	0.027	0.063	0.002|
3143 (0.182)	|0.108	0.054	0.018	0.002|
Multiallelic Dprime: 0.193
BLOCK 315.  MARKERS: 1526 1527 1528 1529 1530
32322 (0.653)	|0.375	0.080	0.197|
32141 (0.228)	|0.000	0.228	0.000|
11322 (0.102)	|0.034	0.066	0.002|
12322 (0.018)	|0.013	0.000	0.005|
Multiallelic Dprime: 0.775
BLOCK 316.  MARKERS: 1531 1532
21 (0.422)	|0.320	0.103|
23 (0.375)	|0.218	0.154|
43 (0.203)	|0.082	0.119|
Multiallelic Dprime: 0.243
BLOCK 317.  MARKERS: 1533 1534
42 (0.619)	|0.239	0.156	0.138	0.072	0.010|
14 (0.376)	|0.110	0.105	0.062	0.094	0.003|
Multiallelic Dprime: 0.161
BLOCK 318.  MARKERS: 1538 1539 1540 1541 1542
34232 (0.348)	|0.149	0.083	0.115|
12411 (0.263)	|0.046	0.165	0.048|
34231 (0.199)	|0.118	0.045	0.035|
12231 (0.167)	|0.067	0.021	0.080|
34411 (0.013)	|0.000	0.002	0.011|
Multiallelic Dprime: 0.295
BLOCK 319.  MARKERS: 1543 1544 1545
323 (0.385)	|0.058	0.180	0.010	0.003	0.083	0.032	0.011|
321 (0.319)	|0.028	0.015	0.016	0.121	0.012	0.059	0.063|
143 (0.292)	|0.133	0.017	0.119	0.002	0.006	0.003	0.009|
Multiallelic Dprime: 0.666
BLOCK 320.  MARKERS: 1546 1547 1548 1549 1550 1551 1552 1553 1554 1555
3241221224 (0.221)	|0.185	0.005	0.032|
3233221224 (0.212)	|0.205	0.006	0.002|
3243221224 (0.145)	|0.110	0.030	0.007|
2443123423 (0.129)	|0.007	0.119	0.003|
3443241243 (0.102)	|0.039	0.058	0.002|
3443221423 (0.094)	|0.027	0.008	0.059|
2443121423 (0.081)	|0.074	0.005	0.003|
Multiallelic Dprime: 0.639
BLOCK 321.  MARKERS: 1557 1558
14 (0.656)	|0.179	0.162	0.155	0.155|
43 (0.237)	|0.101	0.088	0.034	0.014|
13 (0.107)	|0.032	0.033	0.011	0.031|
Multiallelic Dprime: 0.224
BLOCK 322.  MARKERS: 1560 1561 1562 1563
3244 (0.312)	|0.095	0.214|
1434 (0.284)	|0.229	0.054|
3434 (0.201)	|0.136	0.065|
3432 (0.200)	|0.155	0.045|
Multiallelic Dprime: 0.411
BLOCK 323.  MARKERS: 1564 1565
31 (0.615)	|0.389	0.097	0.095	0.027|
12 (0.380)	|0.186	0.115	0.043	0.034|
Multiallelic Dprime: 0.190
BLOCK 324.  MARKERS: 1568 1569 1570 1571
2314 (0.578)	|0.286	0.202	0.090|
4131 (0.211)	|0.208	0.000	0.003|
2131 (0.139)	|0.135	0.003	0.002|
2334 (0.061)	|0.049	0.002	0.010|
Multiallelic Dprime: 0.850
BLOCK 325.  MARKERS: 1573 1574
32 (0.679)	|0.242	0.301	0.136|
34 (0.213)	|0.129	0.069	0.015|
12 (0.108)	|0.071	0.037	0.000|
Multiallelic Dprime: 0.325
BLOCK 326.  MARKERS: 1576 1577
22 (0.442)	|0.290	0.086	0.067|
42 (0.407)	|0.105	0.160	0.138|
44 (0.151)	|0.041	0.105	0.005|
Multiallelic Dprime: 0.373
BLOCK 327.  MARKERS: 1579 1580
22 (0.437)	|0.372	0.051	0.012|
42 (0.350)	|0.009	0.343	0.000|
24 (0.211)	|0.202	0.006	0.004|
Multiallelic Dprime: 0.822
BLOCK 328.  MARKERS: 1581 1582 1583
424 (0.583)	|0.157	0.296	0.076	0.055|
242 (0.399)	|0.284	0.064	0.036	0.011|
224 (0.016)	|0.002	0.000	0.002	0.012|
Multiallelic Dprime: 0.474
BLOCK 329.  MARKERS: 1585 1586 1587 1588
4233 (0.441)	|0.423	0.015	0.001|
2433 (0.362)	|0.098	0.256	0.003|
4212 (0.115)	|0.009	0.006	0.092|
4433 (0.077)	|0.024	0.000	0.050|
Multiallelic Dprime: 0.797
BLOCK 330.  MARKERS: 1589 1590 1591 1592 1593
21332 (0.553)	|0.325	0.162	0.068|
43212 (0.279)	|0.238	0.034	0.007|
23234 (0.151)	|0.015	0.040	0.096|
Multiallelic Dprime: 0.342
BLOCK 331.  MARKERS: 1595 1596 1597
213 (0.585)	|0.291	0.211	0.034	0.041	0.009|
413 (0.242)	|0.007	0.026	0.125	0.005	0.072|
231 (0.170)	|0.022	0.000	0.060	0.086	0.002|
Multiallelic Dprime: 0.698
BLOCK 332.  MARKERS: 1598 1599 1600 1601 1602 1603 1604 1605 1606
311332313 (0.321)	|0.077	0.121	0.119|
311333313 (0.237)	|0.179	0.031	0.031|
333212232 (0.221)	|0.094	0.110	0.018|
211332333 (0.131)	|0.056	0.061	0.015|
311332333 (0.084)	|0.059	0.015	0.007|
Multiallelic Dprime: 0.349
BLOCK 333.  MARKERS: 1608 1609 1610
332 (0.469)	|0.002	0.252	0.042	0.169	0.000|
132 (0.339)	|0.332	0.002	0.001	0.002	0.000|
314 (0.190)	|0.000	0.000	0.155	0.013	0.023|
Multiallelic Dprime: 0.912
BLOCK 334.  MARKERS: 1611 1612 1613 1614 1615 1616 1617 1618 1619 1620
4132144341 (0.332)	|0.206	0.122|
4134144341 (0.251)	|0.164	0.087|
3434112341 (0.199)	|0.120	0.079|
4414214123 (0.184)	|0.112	0.070|
3434112321 (0.022)	|0.016	0.005|
Multiallelic Dprime: 0.037
BLOCK 335.  MARKERS: 1629 1630
22 (0.625)	|0.451	0.159	0.014|
44 (0.364)	|0.274	0.075	0.014|
Multiallelic Dprime: 0.090
BLOCK 336.  MARKERS: 1632 1633
12 (0.735)	|0.397	0.291	0.048|
33 (0.235)	|0.095	0.095	0.046|
13 (0.028)	|0.016	0.003	0.009|
Multiallelic Dprime: 0.147
BLOCK 337.  MARKERS: 1635 1636
34 (0.509)	|0.265	0.237	0.007|
24 (0.388)	|0.319	0.065	0.004|
31 (0.103)	|0.095	0.006	0.001|
Multiallelic Dprime: 0.512
BLOCK 338.  MARKERS: 1641 1642
42 (0.679)	|0.313	0.069	0.220	0.019	0.027	0.016|
24 (0.308)	|0.005	0.196	0.013	0.082	0.000	0.000|
22 (0.013)	|0.000	0.000	0.000	0.011	0.000	0.000|
Multiallelic Dprime: 0.807
BLOCK 339.  MARKERS: 1643 1644 1645 1646 1647 1648 1649 1650
33324333 (0.315)	|0.004	0.307	0.000	0.000	0.000|
13322342 (0.263)	|0.257	0.002	0.003	0.000	0.001|
34144142 (0.234)	|0.003	0.010	0.096	0.059	0.062|
33322342 (0.113)	|0.086	0.003	0.001	0.017	0.000|
33324332 (0.027)	|0.022	0.000	0.002	0.002	0.000|
33324142 (0.015)	|0.000	0.000	0.015	0.000	0.000|
Multiallelic Dprime: 0.923
BLOCK 340.  MARKERS: 1651 1652 1653 1654 1655
33331 (0.386)	|0.009	0.377	0.000|
21431 (0.328)	|0.319	0.010	0.000|
31313 (0.123)	|0.000	0.000	0.125|
31311 (0.083)	|0.083	0.000	0.000|
31331 (0.065)	|0.062	0.002	0.001|
Multiallelic Dprime: 0.960
BLOCK 341.  MARKERS: 1656 1657
21 (0.476)	|0.003	0.313	0.000	0.091	0.030	0.027|
44 (0.393)	|0.378	0.002	0.001	0.000	0.000	0.000|
24 (0.132)	|0.001	0.000	0.115	0.000	0.000	0.000|
Multiallelic Dprime: 0.988
BLOCK 342.  MARKERS: 1658 1659 1660 1661 1662 1663 1664 1665 1666
334212421 (0.381)	|0.157	0.091	0.111	0.021|
322212421 (0.317)	|0.043	0.173	0.054	0.045|
222133213 (0.117)	|0.034	0.034	0.021	0.029|
322233213 (0.091)	|0.051	0.008	0.005	0.027|
322232421 (0.029)	|0.023	0.003	0.002	0.002|
322212423 (0.028)	|0.020	0.006	0.001	0.000|
Multiallelic Dprime: 0.326
BLOCK 343.  MARKERS: 1667 1668 1669
122 (0.351)	|0.095	0.087	0.119	0.029	0.009	0.006|
222 (0.317)	|0.105	0.124	0.044	0.035	0.005	0.000|
113 (0.197)	|0.136	0.016	0.036	0.003	0.000	0.001|
123 (0.131)	|0.059	0.022	0.041	0.001	0.002	0.004|
Multiallelic Dprime: 0.284
BLOCK 344.  MARKERS: 1673 1674 1675 1676 1677
41411 (0.397)	|0.396	0.000	0.000|
33424 (0.250)	|0.000	0.246	0.005|
33211 (0.240)	|0.240	0.000	0.000|
33421 (0.069)	|0.002	0.014	0.053|
33411 (0.016)	|0.016	0.000	0.000|
41211 (0.012)	|0.012	0.000	0.000|
Multiallelic Dprime: 0.977
BLOCK 345.  MARKERS: 1678 1679
21 (0.668)	|0.401	0.155	0.112|
43 (0.268)	|0.172	0.056	0.038|
41 (0.058)	|0.038	0.011	0.010|
Multiallelic Dprime: 0.080
BLOCK 346.  MARKERS: 1688 1689
22 (0.614)	|0.356	0.147	0.108|
24 (0.224)	|0.152	0.046	0.026|
42 (0.160)	|0.087	0.058	0.016|
Multiallelic Dprime: 0.124
BLOCK 347.  MARKERS: 1691 1692
43 (0.596)	|0.440	0.043	0.104|
11 (0.250)	|0.206	0.010	0.026|
41 (0.149)	|0.041	0.105	0.003|
Multiallelic Dprime: 0.379
BLOCK 348.  MARKERS: 1694 1695 1696 1697
2111 (0.690)	|0.609	0.081	0.000|
4233 (0.158)	|0.158	0.000	0.000|
4111 (0.134)	|0.003	0.131	0.000|
Multiallelic Dprime: 0.614
BLOCK 349.  MARKERS: 1698 1699
32 (0.775)	|0.595	0.165|
14 (0.213)	|0.122	0.089|
12 (0.012)	|0.006	0.006|
Multiallelic Dprime: 0.219
BLOCK 350.  MARKERS: 1704 1705 1706 1707 1708 1709 1710
1322332 (0.725)	|0.434	0.281	0.006|
3113213 (0.259)	|0.008	0.012	0.231|
Multiallelic Dprime: 0.911
BLOCK 351.  MARKERS: 1711 1712 1713 1714
1223 (0.451)	|0.328	0.001	0.018	0.036	0.002	0.034|
3413 (0.296)	|0.009	0.003	0.095	0.073	0.090	0.012|
3224 (0.240)	|0.092	0.129	0.000	0.000	0.004	0.000|
Multiallelic Dprime: 0.685
BLOCK 352.  MARKERS: 1715 1716 1717 1718 1719 1720 1721 1722 1723 1724 1725 1726 1727 1728 1729 1730 1731 1732 1733 1734 1735 1736 1737 1738 1739 1740 1741 1742 1743 1744
423322331324421121222224231323 (0.432)	|0.090	0.214	0.124|
442142333341422342414312411411 (0.135)	|0.090	0.035	0.008|
423323111141241121422224212321 (0.117)	|0.007	0.010	0.099|
142142333341422342414312411411 (0.111)	|0.086	0.018	0.007|
423323111141241121422214212321 (0.097)	|0.044	0.009	0.042|
423322111141241121422214212321 (0.048)	|0.006	0.024	0.019|
Multiallelic Dprime: 0.444
BLOCK 353.  MARKERS: 1747 1748 1749 1750
1141 (0.352)	|0.260	0.084	0.009|
1143 (0.329)	|0.269	0.045	0.015|
3233 (0.314)	|0.296	0.015	0.004|
Multiallelic Dprime: 0.326
BLOCK 354.  MARKERS: 1751 1752
33 (0.828)	|0.470	0.227	0.130|
41 (0.145)	|0.022	0.076	0.046|
31 (0.027)	|0.019	0.002	0.006|
Multiallelic Dprime: 0.381
BLOCK 355.  MARKERS: 1755 1756 1757
122 (0.510)	|0.391	0.060	0.045	0.014|
344 (0.304)	|0.077	0.165	0.037	0.026|
142 (0.182)	|0.043	0.021	0.107	0.009|
Multiallelic Dprime: 0.502
BLOCK 356.  MARKERS: 1758 1759 1760 1761
4424 (0.511)	|0.411	0.089	0.004	0.007|
2422 (0.246)	|0.205	0.032	0.009	0.000|
2244 (0.190)	|0.146	0.037	0.002	0.005|
2424 (0.049)	|0.035	0.010	0.003	0.000|
Multiallelic Dprime: 0.077
BLOCK 357.  MARKERS: 1763 1764 1765
142 (0.799)	|0.607	0.159	0.023	0.008|
324 (0.168)	|0.049	0.096	0.022	0.000|
322 (0.019)	|0.013	0.006	0.000	0.000|
122 (0.013)	|0.003	0.000	0.000	0.011|
Multiallelic Dprime: 0.475
BLOCK 358.  MARKERS: 1768 1769 1770 1771 1772
22114 (0.670)	|0.313	0.246	0.092	0.008	0.004|
41321 (0.262)	|0.147	0.063	0.036	0.006	0.009|
21321 (0.046)	|0.017	0.019	0.011	0.000	0.000|
22121 (0.019)	|0.012	0.004	0.000	0.000	0.000|
Multiallelic Dprime: 0.151
BLOCK 359.  MARKERS: 1775 1776 1777 1778 1779 1780 1781
4333222 (0.493)	|0.262	0.158	0.067|
2241444 (0.331)	|0.209	0.087	0.029|
2331242 (0.140)	|0.050	0.054	0.032|
4333242 (0.015)	|0.005	0.000	0.010|
2331222 (0.013)	|0.013	0.000	0.000|
Multiallelic Dprime: 0.144
BLOCK 360.  MARKERS: 1786 1787 1788
141 (0.543)	|0.434	0.062	0.046|
343 (0.299)	|0.267	0.018	0.014|
323 (0.142)	|0.114	0.015	0.014|
Multiallelic Dprime: 0.230
BLOCK 361.  MARKERS: 1790 1791
11 (0.823)	|0.282	0.253	0.151	0.087	0.016|
33 (0.102)	|0.037	0.032	0.029	0.002	0.000|
13 (0.073)	|0.016	0.026	0.021	0.003	0.000|
Multiallelic Dprime: 0.158
BLOCK 362.  MARKERS: 1793 1794 1795 1796 1797 1798 1799
2324222 (0.335)	|0.000	0.292	0.000	0.038	0.003|
2422441 (0.313)	|0.310	0.000	0.000	0.000	0.000|
4444421 (0.203)	|0.000	0.000	0.204	0.000	0.000|
2424421 (0.091)	|0.000	0.000	0.073	0.000	0.017|
2424222 (0.016)	|0.000	0.013	0.000	0.003	0.000|
Multiallelic Dprime: 0.979
BLOCK 363.  MARKERS: 1800 1801 1802 1803 1804 1805
442322 (0.328)	|0.306	0.011	0.011|
414143 (0.311)	|0.276	0.006	0.026|
214343 (0.293)	|0.047	0.208	0.026|
414343 (0.041)	|0.006	0.000	0.034|
444343 (0.022)	|0.015	0.002	0.004|
Multiallelic Dprime: 0.728
BLOCK 364.  MARKERS: 1806 1807 1808 1809
2244 (0.651)	|0.265	0.277	0.110|
4122 (0.231)	|0.077	0.067	0.086|
4124 (0.105)	|0.050	0.022	0.033|
Multiallelic Dprime: 0.191
BLOCK 365.  MARKERS: 1811 1812
34 (0.402)	|0.211	0.085	0.104|
12 (0.367)	|0.122	0.201	0.043|
32 (0.231)	|0.049	0.043	0.136|
Multiallelic Dprime: 0.324
BLOCK 366.  MARKERS: 1814 1815
13 (0.383)	|0.101	0.252	0.029|
31 (0.330)	|0.188	0.055	0.087|
33 (0.282)	|0.165	0.038	0.078|
Multiallelic Dprime: 0.398
BLOCK 367.  MARKERS: 1817 1818
11 (0.458)	|0.329	0.007	0.005	0.110	0.002	0.001|
32 (0.347)	|0.004	0.197	0.137	0.007	0.000	0.001|
12 (0.195)	|0.011	0.000	0.002	0.021	0.116	0.039|
Multiallelic Dprime: 0.891
BLOCK 368.  MARKERS: 1819 1820 1821 1822 1823
34441 (0.344)	|0.019	0.111	0.190	0.002	0.017	0.003|
33134 (0.204)	|0.200	0.001	0.000	0.000	0.000	0.000|
33144 (0.143)	|0.044	0.098	0.000	0.000	0.000	0.000|
34144 (0.139)	|0.019	0.001	0.006	0.108	0.002	0.003|
13134 (0.119)	|0.113	0.000	0.001	0.003	0.000	0.000|
34141 (0.042)	|0.001	0.039	0.001	0.000	0.000	0.000|
Multiallelic Dprime: 0.791
BLOCK 369.  MARKERS: 1826 1827 1828 1829 1830
13433 (0.402)	|0.377	0.021	0.002|
11433 (0.251)	|0.101	0.044	0.108|
31113 (0.197)	|0.060	0.135	0.002|
31412 (0.116)	|0.025	0.073	0.017|
31413 (0.019)	|0.014	0.003	0.001|
31433 (0.011)	|0.006	0.000	0.004|
Multiallelic Dprime: 0.627
BLOCK 370.  MARKERS: 1831 1832
23 (0.587)	|0.331	0.100	0.056	0.078	0.022|
41 (0.279)	|0.143	0.021	0.061	0.029	0.024|
43 (0.134)	|0.084	0.027	0.010	0.004	0.007|
Multiallelic Dprime: 0.148
BLOCK 371.  MARKERS: 1836 1837 1838 1839
3312 (0.558)	|0.343	0.179	0.036|
3322 (0.148)	|0.095	0.053	0.000|
1112 (0.128)	|0.083	0.038	0.007|
1311 (0.110)	|0.065	0.038	0.006|
1312 (0.052)	|0.028	0.021	0.004|
Multiallelic Dprime: 0.053
BLOCK 372.  MARKERS: 1843 1844
34 (0.615)	|0.525	0.070	0.016|
12 (0.331)	|0.278	0.033	0.017|
32 (0.053)	|0.040	0.008	0.005|
Multiallelic Dprime: 0.053
BLOCK 373.  MARKERS: 1849 1850 1851
143 (0.843)	|0.555	0.181	0.100	0.000	0.003|
311 (0.111)	|0.033	0.000	0.010	0.066	0.000|
141 (0.038)	|0.010	0.000	0.000	0.000	0.026|
Multiallelic Dprime: 0.632
BLOCK 374.  MARKERS: 1853 1854 1855 1856 1857 1858 1859 1860
23112223 (0.605)	|0.602	0.000	0.003|
11334141 (0.182)	|0.000	0.178	0.000|
11334143 (0.110)	|0.000	0.110	0.000|
13334123 (0.066)	|0.000	0.000	0.066|
23132223 (0.029)	|0.000	0.029	0.000|
Multiallelic Dprime: 0.998
BLOCK 375.  MARKERS: 1861 1862
14 (0.602)	|0.551	0.003	0.000	0.000	0.016	0.000	0.013|
42 (0.324)	|0.006	0.176	0.088	0.002	0.025	0.016	0.000|
12 (0.068)	|0.000	0.002	0.000	0.055	0.000	0.000	0.000|
Multiallelic Dprime: 0.950
BLOCK 376.  MARKERS: 1865 1866 1867 1868 1869 1870 1871 1872 1873 1874 1875 1876 1877 1878 1879 1880 1881 1882 1883
3124244232432342324 (0.563)	|0.544	0.001	0.018|
4343432412214121142 (0.181)	|0.004	0.176	0.000|
3343434432214121122 (0.086)	|0.005	0.001	0.080|
3124444234414121324 (0.057)	|0.057	0.000	0.000|
3124244234414322324 (0.040)	|0.037	0.001	0.000|
3324444232414121322 (0.016)	|0.016	0.000	0.000|
3124244232432342342 (0.013)	|0.000	0.013	0.000|
Multiallelic Dprime: 0.915
BLOCK 377.  MARKERS: 1884 1885 1886
213 (0.684)	|0.576	0.039	0.069|
421 (0.200)	|0.046	0.148	0.006|
223 (0.114)	|0.102	0.003	0.009|
Multiallelic Dprime: 0.535
BLOCK 378.  MARKERS: 1887 1888
23 (0.725)	|0.447	0.276|
41 (0.189)	|0.048	0.139|
43 (0.084)	|0.033	0.051|
Multiallelic Dprime: 0.436
BLOCK 379.  MARKERS: 1891 1892
24 (0.528)	|0.091	0.302	0.039	0.050	0.005	0.019	0.020|
32 (0.466)	|0.301	0.026	0.056	0.029	0.029	0.006	0.001|
Multiallelic Dprime: 0.607
BLOCK 380.  MARKERS: 1894 1895 1896 1897 1898 1899
223421 (0.393)	|0.377	0.017|
142123 (0.329)	|0.330	0.000|
143131 (0.097)	|0.002	0.094|
143121 (0.078)	|0.019	0.059|
143421 (0.034)	|0.034	0.000|
142121 (0.025)	|0.022	0.004|
143123 (0.021)	|0.021	0.000|
Multiallelic Dprime: 0.853
BLOCK 381.  MARKERS: 1900 1901
34 (0.818)	|0.364	0.325	0.094	0.000	0.030|
11 (0.180)	|0.000	0.002	0.032	0.097	0.051|
Multiallelic Dprime: 0.840
BLOCK 382.  MARKERS: 1902 1903 1904 1905
1224 (0.364)	|0.338	0.002	0.002	0.021|
3322 (0.327)	|0.014	0.312	0.000	0.000|
1244 (0.126)	|0.119	0.000	0.004	0.002|
1324 (0.098)	|0.002	0.000	0.096	0.001|
3324 (0.080)	|0.004	0.023	0.005	0.048|
Multiallelic Dprime: 0.880
BLOCK 383.  MARKERS: 1906 1907 1908
333 (0.479)	|0.282	0.127	0.051	0.014|
111 (0.343)	|0.227	0.048	0.045	0.016|
331 (0.106)	|0.027	0.060	0.010	0.007|
131 (0.072)	|0.047	0.013	0.007	0.006|
Multiallelic Dprime: 0.164
BLOCK 384.  MARKERS: 1913 1914 1915 1916 1917
14232 (0.584)	|0.520	0.050	0.014|
33432 (0.248)	|0.185	0.052	0.012|
13224 (0.113)	|0.072	0.041	0.000|
13232 (0.042)	|0.036	0.007	0.000|
Multiallelic Dprime: 0.298
BLOCK 385.  MARKERS: 1918 1919
23 (0.821)	|0.552	0.191	0.073|
31 (0.153)	|0.004	0.068	0.081|
21 (0.026)	|0.000	0.025	0.000|
Multiallelic Dprime: 0.700
BLOCK 386.  MARKERS: 1920 1921 1922 1923
3221 (0.556)	|0.317	0.187	0.022	0.029|
3243 (0.284)	|0.123	0.011	0.142	0.007|
2343 (0.154)	|0.012	0.005	0.011	0.125|
Multiallelic Dprime: 0.566
BLOCK 387.  MARKERS: 1924 1925 1926
141 (0.454)	|0.167	0.151	0.138|
343 (0.203)	|0.053	0.070	0.080|
143 (0.174)	|0.067	0.052	0.056|
121 (0.163)	|0.062	0.063	0.038|
Multiallelic Dprime: 0.071
BLOCK 388.  MARKERS: 1927 1928 1929
234 (0.349)	|0.023	0.326	0.000|
212 (0.340)	|0.300	0.016	0.023|
412 (0.310)	|0.163	0.140	0.003|
Multiallelic Dprime: 0.618
BLOCK 389.  MARKERS: 1930 1931 1932
342 (0.484)	|0.085	0.394|
124 (0.481)	|0.462	0.020|
322 (0.027)	|0.000	0.027|
Multiallelic Dprime: 0.855
BLOCK 390.  MARKERS: 1933 1934
14 (0.552)	|0.538	0.000	0.002	0.011|
32 (0.440)	|0.006	0.340	0.086	0.000|
Multiallelic Dprime: 0.983
BLOCK 391.  MARKERS: 1935 1936 1937 1938
1244 (0.543)	|0.506	0.037|
3422 (0.340)	|0.320	0.021|
1424 (0.093)	|0.022	0.071|
1422 (0.013)	|0.007	0.006|
Multiallelic Dprime: 0.539
BLOCK 392.  MARKERS: 1939 1940
31 (0.863)	|0.408	0.199	0.126	0.113	0.013|
14 (0.137)	|0.080	0.021	0.027	0.007	0.002|
Multiallelic Dprime: 0.239
BLOCK 393.  MARKERS: 1942 1943 1944 1945
1333 (0.488)	|0.353	0.135|
3131 (0.220)	|0.110	0.111|
3333 (0.153)	|0.126	0.027|
1313 (0.120)	|0.101	0.019|
3133 (0.014)	|0.011	0.004|
Multiallelic Dprime: 0.217
BLOCK 394.  MARKERS: 1946 1947
32 (0.702)	|0.438	0.005	0.249	0.010|
24 (0.298)	|0.002	0.276	0.020	0.000|
Multiallelic Dprime: 0.919
BLOCK 395.  MARKERS: 1948 1949 1950
232 (0.440)	|0.298	0.112	0.029|
213 (0.281)	|0.147	0.121	0.013|
133 (0.269)	|0.165	0.099	0.003|
233 (0.010)	|0.003	0.002	0.004|
Multiallelic Dprime: 0.145
BLOCK 396.  MARKERS: 1952 1953 1954 1955
3314 (0.614)	|0.403	0.040	0.170|
1132 (0.334)	|0.023	0.308	0.004|
3334 (0.050)	|0.033	0.000	0.017|
Multiallelic Dprime: 0.775
BLOCK 397.  MARKERS: 1956 1957
42 (0.461)	|0.282	0.104	0.066	0.008|
22 (0.348)	|0.140	0.129	0.040	0.032|
44 (0.190)	|0.032	0.136	0.018	0.005|
Multiallelic Dprime: 0.283
BLOCK 398.  MARKERS: 1960 1961 1962 1963
3411 (0.454)	|0.408	0.012	0.033|
4213 (0.369)	|0.215	0.120	0.035|
3223 (0.124)	|0.036	0.001	0.085|
3213 (0.046)	|0.023	0.021	0.002|
Multiallelic Dprime: 0.519
BLOCK 399.  MARKERS: 1965 1966 1967
242 (0.687)	|0.479	0.113	0.075	0.007|
213 (0.155)	|0.085	0.044	0.014	0.009|
413 (0.155)	|0.104	0.027	0.016	0.000|
Multiallelic Dprime: 0.096
BLOCK 400.  MARKERS: 1968 1969 1970 1971 1972
43112 (0.671)	|0.476	0.131	0.033	0.027|
21334 (0.184)	|0.043	0.122	0.004	0.014|
23312 (0.104)	|0.020	0.008	0.075	0.002|
23112 (0.016)	|0.015	0.000	0.002	0.000|
Multiallelic Dprime: 0.509
BLOCK 401.  MARKERS: 1973 1974 1975
134 (0.560)	|0.386	0.084	0.074	0.016|
322 (0.272)	|0.182	0.067	0.022	0.000|
334 (0.117)	|0.058	0.026	0.031	0.003|
324 (0.046)	|0.038	0.007	0.000	0.000|
Multiallelic Dprime: 0.128
BLOCK 402.  MARKERS: 1977 1978 1979 1980
2111 (0.664)	|0.600	0.057	0.008|
2333 (0.188)	|0.135	0.004	0.048|
3111 (0.129)	|0.051	0.076	0.001|
2331 (0.019)	|0.018	0.000	0.001|
Multiallelic Dprime: 0.460
BLOCK 403.  MARKERS: 1981 1982 1983
232 (0.804)	|0.325	0.257	0.219|
114 (0.137)	|0.045	0.043	0.049|
214 (0.059)	|0.026	0.012	0.020|
Multiallelic Dprime: 0.096
BLOCK 404.  MARKERS: 1994 1995
31 (0.396)	|0.282	0.089	0.024|
43 (0.313)	|0.119	0.167	0.026|
33 (0.288)	|0.081	0.151	0.056|
Multiallelic Dprime: 0.335
BLOCK 405.  MARKERS: 1997 1998
42 (0.485)	|0.449	0.026	0.009|
21 (0.407)	|0.323	0.062	0.022|
22 (0.106)	|0.065	0.020	0.021|
Multiallelic Dprime: 0.371
BLOCK 406.  MARKERS: 2000 2001
31 (0.839)	|0.444	0.187	0.209|
13 (0.109)	|0.000	0.108	0.000|
33 (0.052)	|0.048	0.000	0.000|
Multiallelic Dprime: 0.631
BLOCK 407.  MARKERS: 2002 2003
22 (0.489)	|0.212	0.194	0.083|
24 (0.298)	|0.129	0.116	0.054|
42 (0.212)	|0.116	0.072	0.024|
Multiallelic Dprime: 0.070
BLOCK 408.  MARKERS: 2009 2010 2011
113 (0.457)	|0.324	0.031	0.099|
132 (0.381)	|0.153	0.199	0.029|
332 (0.161)	|0.128	0.031	0.000|
Multiallelic Dprime: 0.438
BLOCK 409.  MARKERS: 2012 2013
33 (0.605)	|0.468	0.135|
23 (0.261)	|0.125	0.135|
24 (0.129)	|0.036	0.092|
Multiallelic Dprime: 0.372
BLOCK 410.  MARKERS: 2014 2015
22 (0.629)	|0.467	0.010	0.124	0.012	0.009|
14 (0.366)	|0.040	0.295	0.016	0.002	0.002|
Multiallelic Dprime: 0.815
BLOCK 411.  MARKERS: 2016 2017 2018 2019 2020 2021
343314 (0.509)	|0.235	0.151	0.125|
121122 (0.308)	|0.205	0.053	0.050|
341122 (0.139)	|0.018	0.065	0.057|
341114 (0.014)	|0.001	0.009	0.004|
343322 (0.011)	|0.003	0.006	0.003|
Multiallelic Dprime: 0.202
BLOCK 412.  MARKERS: 2023 2024
23 (0.468)	|0.111	0.137	0.215|
42 (0.288)	|0.097	0.125	0.062|
43 (0.244)	|0.132	0.074	0.037|
Multiallelic Dprime: 0.248
BLOCK 413.  MARKERS: 2025 2026 2027 2028
3341 (0.339)	|0.195	0.120	0.025|
3343 (0.336)	|0.287	0.035	0.015|
2121 (0.314)	|0.230	0.068	0.010|
Multiallelic Dprime: 0.284
BLOCK 414.  MARKERS: 2030 2031
13 (0.719)	|0.565	0.123	0.028|
31 (0.223)	|0.181	0.035	0.007|
11 (0.052)	|0.047	0.004	0.000|
Multiallelic Dprime: 0.158
BLOCK 415.  MARKERS: 2035 2036 2037 2038 2039 2040
333123 (0.797)	|0.442	0.260	0.095|
111241 (0.164)	|0.111	0.038	0.015|
331123 (0.034)	|0.013	0.017	0.004|
Multiallelic Dprime: 0.154
BLOCK 416.  MARKERS: 2042 2043
44 (0.569)	|0.308	0.261|
24 (0.316)	|0.153	0.162|
22 (0.115)	|0.094	0.021|
Multiallelic Dprime: 0.132
BLOCK 417.  MARKERS: 2044 2045
43 (0.556)	|0.441	0.114|
21 (0.444)	|0.404	0.040|
Multiallelic Dprime: 0.412
BLOCK 418.  MARKERS: 2046 2047
41 (0.845)	|0.446	0.325	0.073|
23 (0.155)	|0.101	0.000	0.050|
Multiallelic Dprime: 0.509
BLOCK 419.  MARKERS: 2049 2050
31 (0.545)	|0.444	0.101|
33 (0.326)	|0.325	0.002|
11 (0.126)	|0.126	0.000|
Multiallelic Dprime: 0.949
BLOCK 420.  MARKERS: 2053 2054
34 (0.897)	|0.509	0.251	0.136|
42 (0.103)	|0.006	0.095	0.003|
Multiallelic Dprime: 0.875
BLOCK 421.  MARKERS: 2056 2057
22 (0.515)	|0.465	0.000	0.005	0.015	0.001|
42 (0.346)	|0.026	0.172	0.004	0.069	0.048|
44 (0.139)	|0.003	0.003	0.107	0.019	0.000|
Multiallelic Dprime: 0.877
BLOCK 422.  MARKERS: 2058 2059 2060 2061 2062 2063 2064 2065 2066 2067 2068 2069 2070
1213331331432 (0.494)	|0.489	0.003	0.001|
3411122122232 (0.174)	|0.003	0.000	0.171|
1423322122224 (0.117)	|0.000	0.115	0.001|
1413322322232 (0.103)	|0.013	0.087	0.002|
1413322122224 (0.050)	|0.000	0.050	0.000|
Multiallelic Dprime: 0.963
BLOCK 423.  MARKERS: 2071 2072
34 (0.539)	|0.149	0.266	0.066	0.052|
32 (0.270)	|0.081	0.010	0.108	0.071|
14 (0.191)	|0.109	0.036	0.039	0.003|
Multiallelic Dprime: 0.402
BLOCK 424.  MARKERS: 2075 2076 2077
214 (0.340)	|0.017	0.092	0.146	0.081	0.009|
432 (0.312)	|0.303	0.007	0.000	0.002	0.001|
232 (0.213)	|0.029	0.132	0.013	0.036	0.001|
234 (0.126)	|0.092	0.003	0.007	0.013	0.008|
Multiallelic Dprime: 0.702
BLOCK 425.  MARKERS: 2078 2079 2080 2081 2082
33233 (0.442)	|0.111	0.325	0.006|
13233 (0.238)	|0.229	0.002	0.007|
33333 (0.167)	|0.004	0.017	0.146|
31341 (0.131)	|0.129	0.000	0.003|
31343 (0.019)	|0.020	0.000	0.000|
Multiallelic Dprime: 0.821
BLOCK 426.  MARKERS: 2083 2084 2085
213 (0.495)	|0.044	0.350	0.096|
123 (0.344)	|0.332	0.005	0.007|
212 (0.160)	|0.000	0.000	0.161|
Multiallelic Dprime: 0.836
BLOCK 427.  MARKERS: 2086 2087 2088
123 (0.376)	|0.336	0.028	0.012|
313 (0.354)	|0.062	0.098	0.196|
312 (0.265)	|0.003	0.249	0.012|
Multiallelic Dprime: 0.734
BLOCK 428.  MARKERS: 2090 2091
14 (0.405)	|0.317	0.044	0.026	0.017|
31 (0.375)	|0.133	0.142	0.055	0.045|
34 (0.220)	|0.069	0.022	0.100	0.030|
Multiallelic Dprime: 0.430
BLOCK 429.  MARKERS: 2095 2096 2097
313 (0.519)	|0.504	0.006	0.008|
324 (0.208)	|0.015	0.188	0.003|
123 (0.181)	|0.142	0.000	0.037|
323 (0.092)	|0.061	0.002	0.030|
Multiallelic Dprime: 0.755
BLOCK 430.  MARKERS: 2098 2099 2100
142 (0.721)	|0.576	0.100	0.046|
324 (0.197)	|0.097	0.085	0.016|
322 (0.078)	|0.033	0.016	0.030|
Multiallelic Dprime: 0.318
BLOCK 431.  MARKERS: 2102 2103
32 (0.706)	|0.662	0.043|
44 (0.201)	|0.002	0.192|
34 (0.094)	|0.057	0.037|
Multiallelic Dprime: 0.759
BLOCK 432.  MARKERS: 2104 2105 2106 2107 2108
34442 (0.721)	|0.497	0.194	0.027|
12321 (0.273)	|0.008	0.264	0.000|
Multiallelic Dprime: 0.945
BLOCK 433.  MARKERS: 2110 2111 2112
213 (0.506)	|0.023	0.341	0.089	0.019	0.013	0.000|
321 (0.465)	|0.306	0.001	0.139	0.003	0.000	0.004|
221 (0.027)	|0.018	0.000	0.001	0.000	0.000	0.007|
Multiallelic Dprime: 0.743
BLOCK 434.  MARKERS: 2113 2114 2115 2116 2117 2118
424413 (0.347)	|0.109	0.227	0.007	0.000|
342311 (0.344)	|0.345	0.000	0.000	0.000|
322433 (0.229)	|0.004	0.032	0.163	0.023|
322413 (0.022)	|0.000	0.020	0.000	0.000|
324413 (0.014)	|0.001	0.012	0.000	0.000|
424433 (0.012)	|0.000	0.000	0.004	0.000|
Multiallelic Dprime: 0.796
BLOCK 435.  MARKERS: 2119 2120 2121 2122 2123 2124 2125 2126
21311133 (0.474)	|0.357	0.003	0.000	0.100	0.000	0.012|
41433311 (0.302)	|0.000	0.260	0.000	0.005	0.025	0.007|
43433333 (0.176)	|0.000	0.000	0.175	0.000	0.000	0.000|
41433333 (0.032)	|0.000	0.031	0.000	0.000	0.000	0.000|
Multiallelic Dprime: 0.961
BLOCK 436.  MARKERS: 2127 2128 2129 2130 2131 2132
214214 (0.363)	|0.351	0.011	0.000|
211214 (0.296)	|0.049	0.249	0.000|
431234 (0.174)	|0.000	0.000	0.172|
211412 (0.106)	|0.104	0.000	0.000|
411214 (0.028)	|0.026	0.002	0.000|
211234 (0.019)	|0.000	0.000	0.019|
Multiallelic Dprime: 0.917
BLOCK 437.  MARKERS: 2133 2134
13 (0.544)	|0.424	0.007	0.106|
33 (0.264)	|0.002	0.260	0.009|
11 (0.190)	|0.191	0.000	0.000|
Multiallelic Dprime: 0.786
BLOCK 438.  MARKERS: 2135 2136
31 (0.617)	|0.276	0.088	0.252|
33 (0.269)	|0.018	0.227	0.021|
11 (0.114)	|0.046	0.018	0.047|
Multiallelic Dprime: 0.552
BLOCK 439.  MARKERS: 2138 2139
31 (0.341)	|0.180	0.083	0.077|
34 (0.332)	|0.195	0.081	0.053|
11 (0.320)	|0.147	0.087	0.085|
Multiallelic Dprime: 0.084
BLOCK 440.  MARKERS: 2144 2145
11 (0.525)	|0.265	0.171	0.089|
31 (0.255)	|0.155	0.069	0.031|
32 (0.216)	|0.150	0.055	0.011|
Multiallelic Dprime: 0.177
BLOCK 441.  MARKERS: 2147 2148
42 (0.571)	|0.547	0.023	0.000|
44 (0.298)	|0.071	0.135	0.093|
22 (0.131)	|0.036	0.094	0.000|
Multiallelic Dprime: 0.765
BLOCK 442.  MARKERS: 2150 2151 2152
233 (0.654)	|0.359	0.180	0.055	0.014	0.019	0.017|
421 (0.251)	|0.105	0.091	0.033	0.010	0.007	0.002|
221 (0.094)	|0.029	0.036	0.019	0.008	0.001	0.001|
Multiallelic Dprime: 0.178
BLOCK 443.  MARKERS: 2157 2158 2159 2160 2161 2162 2163
2221413 (0.494)	|0.213	0.117	0.058	0.061	0.040|
4223232 (0.308)	|0.071	0.072	0.085	0.056	0.024|
4143232 (0.107)	|0.033	0.018	0.034	0.017	0.005|
2221212 (0.032)	|0.014	0.009	0.004	0.005	0.000|
4123212 (0.028)	|0.009	0.006	0.002	0.003	0.007|
2223212 (0.021)	|0.013	0.002	0.003	0.002	0.000|
Multiallelic Dprime: 0.192
BLOCK 444.  MARKERS: 2165 2166 2167 2168
4223 (0.356)	|0.332	0.017	0.007|
2222 (0.227)	|0.075	0.088	0.063|
2443 (0.187)	|0.018	0.147	0.019|
2223 (0.145)	|0.033	0.094	0.020|
2423 (0.076)	|0.058	0.018	0.000|
Multiallelic Dprime: 0.600
BLOCK 445.  MARKERS: 2170 2171
31 (0.518)	|0.216	0.256	0.046|
11 (0.370)	|0.264	0.031	0.076|
12 (0.110)	|0.099	0.007	0.004|
Multiallelic Dprime: 0.503
BLOCK 446.  MARKERS: 2172 2173
23 (0.583)	|0.197	0.125	0.174	0.082|
43 (0.292)	|0.064	0.117	0.070	0.041|
21 (0.125)	|0.043	0.036	0.031	0.016|
Multiallelic Dprime: 0.146
BLOCK 447.  MARKERS: 2174 2175 2176
142 (0.305)	|0.091	0.119	0.048	0.047|
324 (0.277)	|0.132	0.080	0.041	0.023|
124 (0.275)	|0.093	0.100	0.056	0.023|
144 (0.139)	|0.053	0.052	0.024	0.009|
Multiallelic Dprime: 0.113
BLOCK 448.  MARKERS: 2177 2178 2179
412 (0.369)	|0.336	0.000	0.012	0.021|
222 (0.353)	|0.000	0.352	0.000	0.000|
212 (0.171)	|0.038	0.000	0.122	0.008|
414 (0.103)	|0.103	0.000	0.000	0.000|
Multiallelic Dprime: 0.908
BLOCK 449.  MARKERS: 2180 2181 2182
144 (0.481)	|0.378	0.059	0.036	0.011|
124 (0.353)	|0.034	0.185	0.120	0.002|
442 (0.134)	|0.111	0.006	0.003	0.013|
142 (0.030)	|0.021	0.005	0.002	0.000|
Multiallelic Dprime: 0.613
BLOCK 450.  MARKERS: 2183 2184 2185 2186 2187 2188
134121 (0.546)	|0.288	0.169	0.091|
314343 (0.254)	|0.073	0.055	0.125|
132121 (0.161)	|0.007	0.144	0.008|
134343 (0.028)	|0.021	0.008	0.000|
Multiallelic Dprime: 0.409
BLOCK 451.  MARKERS: 2189 2190
41 (0.389)	|0.296	0.093|
31 (0.377)	|0.327	0.050|
43 (0.230)	|0.206	0.024|
Multiallelic Dprime: 0.274
BLOCK 452.  MARKERS: 2192 2193
11 (0.833)	|0.298	0.230	0.188	0.113|
33 (0.167)	|0.028	0.062	0.011	0.064|
Multiallelic Dprime: 0.371
BLOCK 453.  MARKERS: 2197 2198 2199
124 (0.326)	|0.320	0.004	0.002|
322 (0.292)	|0.086	0.160	0.046|
122 (0.199)	|0.191	0.009	0.000|
312 (0.177)	|0.133	0.014	0.029|
Multiallelic Dprime: 0.708
BLOCK 454.  MARKERS: 2201 2202 2203
421 (0.735)	|0.570	0.153	0.006|
343 (0.189)	|0.160	0.029	0.000|
423 (0.076)	|0.063	0.007	0.006|
Multiallelic Dprime: 0.234
BLOCK 455.  MARKERS: 2204 2205 2206 2207
4321 (0.794)	|0.394	0.400|
2434 (0.189)	|0.160	0.029|
4331 (0.012)	|0.010	0.000|
Multiallelic Dprime: 0.663
BLOCK 456.  MARKERS: 2208 2209
33 (0.567)	|0.082	0.209	0.114	0.107	0.043|
11 (0.430)	|0.265	0.117	0.024	0.016	0.002|
Multiallelic Dprime: 0.476
BLOCK 457.  MARKERS: 2212 2213 2214 2215 2216
32242 (0.347)	|0.342	0.005|
14421 (0.326)	|0.029	0.299|
12242 (0.138)	|0.111	0.025|
14442 (0.124)	|0.039	0.086|
12442 (0.046)	|0.044	0.001|
Multiallelic Dprime: 0.804
BLOCK 458.  MARKERS: 2217 2218
23 (0.566)	|0.411	0.000	0.146	0.003|
41 (0.428)	|0.000	0.354	0.035	0.037|
Multiallelic Dprime: 0.913
BLOCK 459.  MARKERS: 2219 2220 2221 2222
3232 (0.415)	|0.413	0.000	0.000|
1314 (0.354)	|0.000	0.118	0.236|
3214 (0.182)	|0.000	0.179	0.000|
3234 (0.041)	|0.039	0.000	0.004|
Multiallelic Dprime: 0.890
BLOCK 460.  MARKERS: 2223 2224
43 (0.459)	|0.221	0.177	0.040	0.019|
11 (0.298)	|0.078	0.154	0.060	0.006|
41 (0.244)	|0.139	0.065	0.036	0.004|
Multiallelic Dprime: 0.197
BLOCK 461.  MARKERS: 2227 2228 2229 2230
1331 (0.437)	|0.000	0.289	0.010	0.107	0.000	0.014|
3332 (0.395)	|0.365	0.000	0.000	0.000	0.000	0.000|
3112 (0.136)	|0.029	0.002	0.101	0.000	0.000	0.000|
1332 (0.029)	|0.001	0.000	0.000	0.001	0.016	0.000|
Multiallelic Dprime: 0.950
BLOCK 462.  MARKERS: 2231 2232 2233 2234 2235 2236 2237 2238 2239 2240 2241 2242 2243 2244 2245 2246
3221431442124334 (0.398)	|0.329	0.059	0.004	0.004|
1141211431341334 (0.290)	|0.233	0.053	0.002	0.003|
1143211241144334 (0.109)	|0.063	0.044	0.000	0.000|
1141212231341112 (0.108)	|0.073	0.029	0.004	0.000|
1221431441144334 (0.016)	|0.013	0.003	0.000	0.000|
1141211431344334 (0.015)	|0.011	0.000	0.004	0.000|
Multiallelic Dprime: 0.193
BLOCK 463.  MARKERS: 2250 2251 2252 2253 2254 2255
144112 (0.759)	|0.485	0.241	0.027|
321224 (0.206)	|0.075	0.032	0.097|
321212 (0.020)	|0.007	0.003	0.008|
124112 (0.010)	|0.006	0.003	0.001|
Multiallelic Dprime: 0.419
BLOCK 464.  MARKERS: 2257 2258 2259
411 (0.573)	|0.207	0.324	0.042|
133 (0.279)	|0.160	0.088	0.031|
433 (0.135)	|0.062	0.008	0.065|
Multiallelic Dprime: 0.327
BLOCK 465.  MARKERS: 2260 2261
33 (0.438)	|0.233	0.205|
31 (0.424)	|0.295	0.129|
43 (0.138)	|0.101	0.036|
Multiallelic Dprime: 0.205
BLOCK 466.  MARKERS: 2263 2264
31 (0.630)	|0.312	0.116	0.118	0.058	0.011|
13 (0.370)	|0.141	0.050	0.023	0.058	0.096|
Multiallelic Dprime: 0.306
BLOCK 467.  MARKERS: 2265 2266 2267 2268 2269 2270 2271 2272
31332222 (0.453)	|0.337	0.012	0.089	0.012|
33312424 (0.165)	|0.040	0.115	0.006	0.004|
33312444 (0.142)	|0.021	0.002	0.011	0.107|
33113424 (0.117)	|0.037	0.003	0.068	0.009|
11332424 (0.107)	|0.003	0.098	0.003	0.000|
Multiallelic Dprime: 0.635
BLOCK 468.  MARKERS: 2273 2274 2275 2276 2277
11112 (0.445)	|0.286	0.037	0.014	0.110|
11312 (0.234)	|0.035	0.003	0.182	0.013|
14312 (0.181)	|0.034	0.136	0.010	0.002|
34321 (0.135)	|0.065	0.057	0.008	0.004|
Multiallelic Dprime: 0.615
BLOCK 469.  MARKERS: 2278 2279 2280
342 (0.420)	|0.232	0.077	0.115|
322 (0.234)	|0.014	0.205	0.012|
344 (0.215)	|0.067	0.015	0.132|
142 (0.131)	|0.130	0.000	0.000|
Multiallelic Dprime: 0.516
BLOCK 470.  MARKERS: 2282 2283 2284
441 (0.441)	|0.223	0.161	0.056|
421 (0.296)	|0.175	0.094	0.018|
243 (0.260)	|0.142	0.094	0.024|
Multiallelic Dprime: 0.075
BLOCK 471.  MARKERS: 2285 2286 2287
234 (0.542)	|0.474	0.065	0.000|
422 (0.349)	|0.000	0.350	0.000|
222 (0.097)	|0.000	0.034	0.063|
Multiallelic Dprime: 0.901
BLOCK 472.  MARKERS: 2288 2289 2290
113 (0.481)	|0.043	0.417	0.021|
442 (0.451)	|0.422	0.016	0.012|
143 (0.064)	|0.000	0.006	0.059|
Multiallelic Dprime: 0.856
BLOCK 473.  MARKERS: 2293 2294
22 (0.466)	|0.183	0.280|
44 (0.440)	|0.290	0.147|
42 (0.095)	|0.080	0.009|
Multiallelic Dprime: 0.327
BLOCK 474.  MARKERS: 2295 2296 2297 2298
4432 (0.552)	|0.420	0.133|
1241 (0.435)	|0.395	0.039|
Multiallelic Dprime: 0.489
BLOCK 475.  MARKERS: 2299 2300 2301
342 (0.818)	|0.487	0.185	0.146|
424 (0.179)	|0.130	0.030	0.019|
Multiallelic Dprime: 0.284
BLOCK 476.  MARKERS: 2302 2303
14 (0.620)	|0.508	0.028	0.083|
34 (0.214)	|0.186	0.008	0.021|
32 (0.166)	|0.012	0.154	0.000|
Multiallelic Dprime: 0.559
BLOCK 477.  MARKERS: 2306 2307
41 (0.707)	|0.486	0.046	0.000	0.133	0.026	0.015|
42 (0.190)	|0.015	0.015	0.148	0.005	0.002	0.000|
22 (0.102)	|0.005	0.089	0.000	0.003	0.000	0.000|
Multiallelic Dprime: 0.830
BLOCK 478.  MARKERS: 2308 2309 2310 2311 2312 2313 2314 2315
24332222 (0.504)	|0.347	0.077	0.081|
24332122 (0.150)	|0.052	0.072	0.026|
44124113 (0.148)	|0.065	0.073	0.006|
22332222 (0.140)	|0.128	0.008	0.002|
24322122 (0.028)	|0.017	0.001	0.008|
24322222 (0.016)	|0.015	0.000	0.000|
Multiallelic Dprime: 0.351
BLOCK 479.  MARKERS: 2317 2318 2319
111 (0.627)	|0.375	0.161	0.092|
334 (0.241)	|0.106	0.105	0.030|
134 (0.124)	|0.070	0.040	0.015|
Multiallelic Dprime: 0.137
BLOCK 480.  MARKERS: 2323 2324
33 (0.555)	|0.281	0.186	0.088|
13 (0.307)	|0.137	0.160	0.009|
11 (0.138)	|0.074	0.050	0.014|
Multiallelic Dprime: 0.152
BLOCK 481.  MARKERS: 2327 2328
42 (0.493)	|0.470	0.023	0.000|
44 (0.396)	|0.368	0.028	0.000|
22 (0.111)	|0.009	0.069	0.033|
Multiallelic Dprime: 0.652
BLOCK 482.  MARKERS: 2329 2330
33 (0.846)	|0.431	0.304	0.111|
11 (0.120)	|0.076	0.030	0.014|
13 (0.034)	|0.028	0.003	0.004|
Multiallelic Dprime: 0.297
BLOCK 483.  MARKERS: 2331 2332
43 (0.534)	|0.307	0.133	0.052	0.016	0.021	0.002|
23 (0.338)	|0.148	0.039	0.098	0.013	0.018	0.014|
21 (0.128)	|0.003	0.006	0.018	0.072	0.025	0.002|
Multiallelic Dprime: 0.379
BLOCK 484.  MARKERS: 2334 2335 2336 2337 2338 2339 2340 2341 2342 2343 2344 2345
243111321233 (0.459)	|0.301	0.123	0.030	0.003|
233111321233 (0.178)	|0.036	0.005	0.135	0.003|
332111321311 (0.168)	|0.042	0.004	0.028	0.092|
332223143333 (0.101)	|0.032	0.055	0.013	0.001|
343111321233 (0.063)	|0.000	0.048	0.000	0.015|
332111321333 (0.019)	|0.019	0.000	0.000	0.000|
Multiallelic Dprime: 0.547
BLOCK 485.  MARKERS: 2346 2347 2348
133 (0.437)	|0.143	0.268	0.023|
343 (0.240)	|0.225	0.007	0.008|
131 (0.209)	|0.105	0.096	0.008|
333 (0.112)	|0.003	0.005	0.107|
Multiallelic Dprime: 0.540
BLOCK 486.  MARKERS: 2350 2351
44 (0.478)	|0.001	0.311	0.149	0.000	0.000|
42 (0.377)	|0.333	0.000	0.027	0.000	0.012|
24 (0.145)	|0.000	0.000	0.000	0.143	0.000|
Multiallelic Dprime: 0.946
BLOCK 487.  MARKERS: 2352 2353 2354 2355 2356 2357 2358 2359 2360 2361 2362
42333111133 (0.334)	|0.019	0.294	0.022|
42433111114 (0.312)	|0.291	0.007	0.014|
44441331134 (0.176)	|0.006	0.000	0.170|
22433333333 (0.142)	|0.138	0.005	0.001|
42333131133 (0.012)	|0.000	0.012	0.000|
Multiallelic Dprime: 0.887
BLOCK 488.  MARKERS: 2364 2365
32 (0.462)	|0.117	0.165	0.167	0.011|
34 (0.328)	|0.155	0.099	0.073	0.000|
22 (0.210)	|0.086	0.066	0.054	0.002|
Multiallelic Dprime: 0.168
BLOCK 489.  MARKERS: 2371 2372 2373
233 (0.359)	|0.271	0.073	0.016|
223 (0.330)	|0.247	0.072	0.012|
421 (0.293)	|0.257	0.028	0.007|
221 (0.013)	|0.011	0.000	0.003|
Multiallelic Dprime: 0.200
BLOCK 490.  MARKERS: 2375 2376
23 (0.787)	|0.549	0.011	0.093	0.092	0.032|
14 (0.175)	|0.009	0.155	0.007	0.000	0.000|
13 (0.038)	|0.001	0.003	0.026	0.000	0.000|
Multiallelic Dprime: 0.831
BLOCK 491.  MARKERS: 2377 2378 2379 2380 2381
24121 (0.559)	|0.261	0.144	0.090	0.053	0.008|
41244 (0.170)	|0.071	0.040	0.035	0.020	0.004|
21124 (0.124)	|0.038	0.024	0.032	0.023	0.004|
21121 (0.093)	|0.048	0.016	0.019	0.006	0.001|
21144 (0.033)	|0.018	0.009	0.000	0.005	0.000|
Multiallelic Dprime: 0.112
BLOCK 492.  MARKERS: 2383 2384 2385 2386 2387
11141 (0.441)	|0.178	0.211	0.047|
31323 (0.243)	|0.184	0.031	0.026|
33323 (0.178)	|0.099	0.055	0.025|
11341 (0.111)	|0.058	0.015	0.037|
11323 (0.018)	|0.004	0.000	0.015|
Multiallelic Dprime: 0.302
BLOCK 493.  MARKERS: 2389 2390
21 (0.526)	|0.383	0.137	0.006|
43 (0.317)	|0.283	0.025	0.009|
23 (0.149)	|0.099	0.018	0.031|
Multiallelic Dprime: 0.348
BLOCK 494.  MARKERS: 2392 2393
31 (0.771)	|0.576	0.088	0.108|
13 (0.182)	|0.013	0.168	0.000|
33 (0.047)	|0.039	0.006	0.002|
Multiallelic Dprime: 0.711
BLOCK 495.  MARKERS: 2394 2395
12 (0.627)	|0.353	0.180	0.095|
14 (0.263)	|0.228	0.030	0.003|
34 (0.110)	|0.095	0.006	0.009|
Multiallelic Dprime: 0.595
BLOCK 496.  MARKERS: 2397 2398
32 (0.675)	|0.504	0.090	0.073	0.008|
12 (0.217)	|0.068	0.126	0.022	0.000|
34 (0.108)	|0.093	0.006	0.002	0.006|
Multiallelic Dprime: 0.364
BLOCK 497.  MARKERS: 2399 2400 2401 2402 2403
34343 (0.664)	|0.591	0.032	0.041|
11211 (0.223)	|0.026	0.176	0.020|
34313 (0.097)	|0.052	0.004	0.041|
34311 (0.013)	|0.007	0.005	0.002|
Multiallelic Dprime: 0.639
BLOCK 498.  MARKERS: 2406 2407
31 (0.674)	|0.440	0.234|
13 (0.217)	|0.150	0.068|
11 (0.107)	|0.043	0.064|
Multiallelic Dprime: 0.115
BLOCK 499.  MARKERS: 2410 2411
13 (0.633)	|0.190	0.241	0.182	0.009|
31 (0.367)	|0.302	0.036	0.019	0.002|
Multiallelic Dprime: 0.684
BLOCK 500.  MARKERS: 2412 2413 2414 2415
2312 (0.492)	|0.291	0.121	0.060	0.015|
4134 (0.277)	|0.138	0.129	0.005	0.001|
4132 (0.200)	|0.047	0.109	0.042	0.002|
4312 (0.011)	|0.007	0.000	0.004	0.000|
Multiallelic Dprime: 0.261
BLOCK 501.  MARKERS: 2418 2419 2420 2421 2422 2423
424341 (0.489)	|0.216	0.181	0.051	0.037|
444341 (0.368)	|0.200	0.096	0.056	0.016|
242123 (0.114)	|0.064	0.029	0.018	0.003|
444321 (0.019)	|0.014	0.004	0.002	0.000|
Multiallelic Dprime: 0.148
BLOCK 502.  MARKERS: 2429 2430 2431
322 (0.495)	|0.288	0.120	0.081	0.003|
342 (0.313)	|0.228	0.055	0.026	0.003|
144 (0.127)	|0.011	0.000	0.004	0.112|
142 (0.056)	|0.011	0.032	0.013	0.000|
Multiallelic Dprime: 0.392
BLOCK 503.  MARKERS: 2432 2433 2434
131 (0.543)	|0.384	0.057	0.098|
333 (0.208)	|0.092	0.074	0.035|
331 (0.127)	|0.097	0.019	0.008|
311 (0.118)	|0.084	0.022	0.012|
Multiallelic Dprime: 0.220
BLOCK 504.  MARKERS: 2435 2436 2437 2438
3223 (0.656)	|0.480	0.156	0.016|
1143 (0.175)	|0.162	0.003	0.007|
3221 (0.154)	|0.068	0.084	0.000|
Multiallelic Dprime: 0.228
BLOCK 505.  MARKERS: 2442 2443
11 (0.721)	|0.299	0.236	0.186|
33 (0.248)	|0.134	0.102	0.011|
13 (0.023)	|0.010	0.013	0.000|
Multiallelic Dprime: 0.268
BLOCK 506.  MARKERS: 2446 2447 2448
144 (0.446)	|0.103	0.197	0.026	0.103	0.015|
122 (0.357)	|0.302	0.037	0.002	0.013	0.003|
344 (0.197)	|0.026	0.000	0.167	0.001	0.000|
Multiallelic Dprime: 0.695
BLOCK 507.  MARKERS: 2449 2450 2451 2452 2453
21411 (0.431)	|0.206	0.221	0.000	0.000	0.001|
21231 (0.233)	|0.024	0.000	0.207	0.000	0.000|
11433 (0.195)	|0.000	0.000	0.000	0.195	0.000|
23431 (0.116)	|0.003	0.000	0.005	0.000	0.108|
21431 (0.018)	|0.002	0.000	0.000	0.016	0.000|
Multiallelic Dprime: 0.940
BLOCK 508.  MARKERS: 2455 2456 2457 2458
1344 (0.234)	|0.033	0.130	0.037	0.006	0.029	0.000|
3314 (0.224)	|0.010	0.029	0.179	0.004	0.002	0.000|
3344 (0.216)	|0.014	0.070	0.014	0.089	0.002	0.029|
3342 (0.215)	|0.192	0.003	0.008	0.003	0.008	0.000|
3242 (0.110)	|0.048	0.008	0.001	0.029	0.022	0.000|
Multiallelic Dprime: 0.650
BLOCK 509.  MARKERS: 2459 2460 2461 2462 2463
11133 (0.301)	|0.014	0.269	0.006	0.007|
32114 (0.240)	|0.210	0.012	0.008	0.008|
12133 (0.234)	|0.021	0.004	0.211	0.004|
12313 (0.131)	|0.032	0.006	0.002	0.091|
12114 (0.062)	|0.051	0.000	0.009	0.002|
12113 (0.029)	|0.000	0.001	0.000	0.028|
Multiallelic Dprime: 0.819
BLOCK 510.  MARKERS: 2464 2465 2466 2467 2468
11412 (0.330)	|0.076	0.155	0.017	0.046	0.007	0.017	0.001|
31414 (0.294)	|0.202	0.016	0.024	0.036	0.013	0.000	0.000|
31214 (0.235)	|0.014	0.018	0.155	0.032	0.007	0.000	0.010|
33434 (0.140)	|0.053	0.028	0.008	0.020	0.003	0.011	0.014|
Multiallelic Dprime: 0.484
BLOCK 511.  MARKERS: 2469 2470 2471 2472 2473 2474 2475 2476
13112333 (0.344)	|0.237	0.032	0.071	0.004|
34143133 (0.216)	|0.076	0.092	0.045	0.002|
13113341 (0.204)	|0.156	0.024	0.026	0.000|
34413133 (0.133)	|0.049	0.027	0.055	0.002|
13113333 (0.031)	|0.012	0.010	0.008	0.002|
34113133 (0.029)	|0.015	0.011	0.003	0.000|
13113133 (0.026)	|0.011	0.015	0.000	0.000|
Multiallelic Dprime: 0.314
BLOCK 512.  MARKERS: 2477 2478 2479 2480
2241 (0.563)	|0.312	0.103	0.102	0.041|
3421 (0.214)	|0.037	0.105	0.030	0.041|
2243 (0.211)	|0.040	0.168	0.003	0.001|
2221 (0.010)	|0.004	0.007	0.000	0.000|
Multiallelic Dprime: 0.485
BLOCK 513.  MARKERS: 2481 2482 2483 2484
1141 (0.393)	|0.367	0.025	0.000|
1323 (0.383)	|0.035	0.346	0.002|
3341 (0.135)	|0.106	0.029	0.000|
1341 (0.084)	|0.025	0.031	0.028|
Multiallelic Dprime: 0.760
BLOCK 514.  MARKERS: 2485 2486
32 (0.534)	|0.046	0.464	0.021|
24 (0.432)	|0.409	0.011	0.012|
22 (0.034)	|0.034	0.000	0.000|
Multiallelic Dprime: 0.903
BLOCK 515.  MARKERS: 2487 2488 2489
234 (0.489)	|0.362	0.126|
412 (0.475)	|0.173	0.302|
232 (0.033)	|0.027	0.004|
Multiallelic Dprime: 0.422
BLOCK 516.  MARKERS: 2490 2491
33 (0.563)	|0.458	0.098|
11 (0.434)	|0.408	0.026|
Multiallelic Dprime: 0.523
BLOCK 517.  MARKERS: 2495 2496 2497 2498
2231 (0.867)	|0.441	0.209	0.142	0.075|
4113 (0.124)	|0.038	0.049	0.027	0.010|
Multiallelic Dprime: 0.241
BLOCK 518.  MARKERS: 2501 2502 2503
222 (0.480)	|0.329	0.138	0.012|
122 (0.259)	|0.152	0.103	0.004|
131 (0.172)	|0.076	0.096	0.000|
132 (0.086)	|0.068	0.016	0.000|
Multiallelic Dprime: 0.196
BLOCK 519.  MARKERS: 2505 2506
41 (0.628)	|0.372	0.129	0.070	0.056|
23 (0.355)	|0.202	0.074	0.062	0.014|
21 (0.017)	|0.009	0.006	0.001	0.000|
Multiallelic Dprime: 0.072
BLOCK 520.  MARKERS: 2514 2515 2516
234 (0.582)	|0.354	0.223	0.002	0.003|
214 (0.209)	|0.100	0.003	0.010	0.095|
412 (0.133)	|0.016	0.000	0.116	0.000|
414 (0.071)	|0.060	0.003	0.003	0.005|
Multiallelic Dprime: 0.578
BLOCK 521.  MARKERS: 2517 2518 2519
343 (0.530)	|0.311	0.149	0.069|
341 (0.230)	|0.153	0.003	0.074|
123 (0.134)	|0.000	0.133	0.000|
143 (0.102)	|0.003	0.090	0.010|
Multiallelic Dprime: 0.486
BLOCK 522.  MARKERS: 2520 2521
21 (0.468)	|0.220	0.145	0.103|
44 (0.377)	|0.170	0.136	0.071|
24 (0.153)	|0.093	0.035	0.025|
Multiallelic Dprime: 0.082
BLOCK 523.  MARKERS: 2524 2525
22 (0.483)	|0.429	0.052|
12 (0.318)	|0.219	0.096|
14 (0.199)	|0.163	0.033|
Multiallelic Dprime: 0.308
BLOCK 524.  MARKERS: 2526 2527
32 (0.810)	|0.516	0.125	0.085	0.084|
14 (0.182)	|0.128	0.011	0.027	0.016|
Multiallelic Dprime: 0.194
BLOCK 525.  MARKERS: 2529 2530 2531
312 (0.646)	|0.366	0.064	0.199	0.013|
134 (0.140)	|0.069	0.067	0.002	0.002|
334 (0.114)	|0.020	0.084	0.001	0.005|
332 (0.100)	|0.079	0.005	0.017	0.000|
Multiallelic Dprime: 0.404
BLOCK 526.  MARKERS: 2532 2533 2534
134 (0.535)	|0.417	0.116|
333 (0.220)	|0.144	0.074|
313 (0.219)	|0.165	0.054|
334 (0.020)	|0.019	0.002|
Multiallelic Dprime: 0.109
BLOCK 527.  MARKERS: 2537 2538
43 (0.748)	|0.287	0.217	0.121	0.123|
21 (0.248)	|0.077	0.110	0.047	0.015|
Multiallelic Dprime: 0.195
BLOCK 528.  MARKERS: 2541 2542 2543
112 (0.364)	|0.333	0.022	0.009	0.000|
132 (0.329)	|0.080	0.049	0.149	0.038|
332 (0.170)	|0.007	0.159	0.000	0.003|
134 (0.137)	|0.005	0.063	0.065	0.000|
Multiallelic Dprime: 0.705
BLOCK 529.  MARKERS: 2544 2545 2546 2547 2548
23313 (0.424)	|0.171	0.187	0.066|
23333 (0.292)	|0.157	0.088	0.044|
41131 (0.222)	|0.098	0.084	0.040|
23133 (0.042)	|0.016	0.020	0.005|
Multiallelic Dprime: 0.103
BLOCK 530.  MARKERS: 2549 2550 2551
141 (0.444)	|0.310	0.076	0.059|
331 (0.388)	|0.258	0.100	0.030|
333 (0.159)	|0.124	0.024	0.010|
Multiallelic Dprime: 0.116
BLOCK 531.  MARKERS: 2552 2553 2554
244 (0.698)	|0.602	0.094	0.000|
444 (0.203)	|0.002	0.075	0.123|
422 (0.100)	|0.099	0.000	0.000|
Multiallelic Dprime: 0.652
BLOCK 532.  MARKERS: 2555 2556
21 (0.711)	|0.309	0.283	0.103	0.010	0.005|
13 (0.169)	|0.096	0.045	0.019	0.004	0.002|
23 (0.116)	|0.039	0.044	0.020	0.007	0.003|
Multiallelic Dprime: 0.123
BLOCK 533.  MARKERS: 2557 2558 2559 2560
1421 (0.444)	|0.277	0.143	0.025|
3123 (0.371)	|0.120	0.112	0.139|
3143 (0.141)	|0.110	0.004	0.028|
3423 (0.020)	|0.018	0.002	0.001|
3421 (0.010)	|0.006	0.004	0.000|
Multiallelic Dprime: 0.347
BLOCK 534.  MARKERS: 2565 2566
14 (0.533)	|0.150	0.322	0.061|
34 (0.271)	|0.243	0.013	0.014|
12 (0.194)	|0.012	0.013	0.169|
Multiallelic Dprime: 0.681
BLOCK 535.  MARKERS: 2567 2568
11 (0.409)	|0.389	0.002	0.003	0.010	0.002|
31 (0.347)	|0.015	0.208	0.076	0.002	0.042|
13 (0.242)	|0.055	0.014	0.125	0.044	0.003|
Multiallelic Dprime: 0.769
BLOCK 536.  MARKERS: 2569 2570 2571 2572 2573 2574
233322 (0.458)	|0.303	0.155|
211144 (0.223)	|0.115	0.108|
433324 (0.204)	|0.171	0.033|
233324 (0.056)	|0.036	0.020|
211124 (0.047)	|0.027	0.020|
Multiallelic Dprime: 0.168
BLOCK 537.  MARKERS: 2577 2578
24 (0.658)	|0.133	0.292	0.225|
42 (0.341)	|0.308	0.016	0.015|
Multiallelic Dprime: 0.834
BLOCK 538.  MARKERS: 2581 2582 2583
431 (0.443)	|0.204	0.177	0.043	0.008	0.005|
243 (0.308)	|0.132	0.120	0.046	0.008	0.001|
233 (0.240)	|0.115	0.092	0.019	0.004	0.004|
Multiallelic Dprime: 0.046
BLOCK 539.  MARKERS: 2588 2589 2590 2591 2592 2593 2594
1123341 (0.454)	|0.331	0.117	0.005|
1123343 (0.391)	|0.241	0.136	0.005|
3314123 (0.109)	|0.104	0.004	0.000|
1314143 (0.021)	|0.017	0.002	0.000|
1123123 (0.011)	|0.009	0.000	0.000|
Multiallelic Dprime: 0.215
BLOCK 540.  MARKERS: 2595 2596 2597 2598 2599 2600 2601 2602 2603
332432321 (0.707)	|0.405	0.189	0.023	0.060	0.019	0.006|
113324442 (0.267)	|0.043	0.072	0.101	0.036	0.001	0.006|
132432321 (0.012)	|0.007	0.000	0.000	0.003	0.000	0.000|
Multiallelic Dprime: 0.423
BLOCK 541.  MARKERS: 2604 2605 2606 2607 2608 2609 2610 2611 2612 2613 2614 2615 2616 2617 2618 2619
2243241211211142 (0.462)	|0.404	0.055	0.003|
2343213333131311 (0.263)	|0.256	0.008	0.000|
4221413213114341 (0.127)	|0.050	0.068	0.009|
2343213333111311 (0.099)	|0.002	0.097	0.001|
2243213333131311 (0.020)	|0.020	0.000	0.000|
2343241211211142 (0.011)	|0.010	0.002	0.000|
Multiallelic Dprime: 0.648
BLOCK 542.  MARKERS: 2620 2621
43 (0.750)	|0.407	0.253	0.069	0.018|
24 (0.233)	|0.176	0.023	0.032	0.001|
23 (0.013)	|0.006	0.007	0.000	0.000|
Multiallelic Dprime: 0.417
BLOCK 543.  MARKERS: 2622 2623 2624
431 (0.588)	|0.437	0.151|
233 (0.282)	|0.003	0.279|
213 (0.100)	|0.099	0.001|
433 (0.022)	|0.005	0.017|
Multiallelic Dprime: 0.697
BLOCK 544.  MARKERS: 2625 2626 2627 2628
1332 (0.548)	|0.395	0.151	0.001|
3414 (0.451)	|0.403	0.004	0.045|
Multiallelic Dprime: 0.557
BLOCK 545.  MARKERS: 2629 2630
44 (0.799)	|0.478	0.321|
12 (0.155)	|0.141	0.014|
42 (0.046)	|0.007	0.040|
Multiallelic Dprime: 0.382
BLOCK 546.  MARKERS: 2631 2632
14 (0.626)	|0.298	0.144	0.142	0.037|
21 (0.374)	|0.185	0.117	0.051	0.015|
Multiallelic Dprime: 0.115
BLOCK 547.  MARKERS: 2634 2635 2636
324 (0.483)	|0.186	0.119	0.044	0.085	0.036	0.015|
124 (0.261)	|0.057	0.043	0.091	0.014	0.039	0.018|
131 (0.193)	|0.133	0.024	0.006	0.026	0.004	0.001|
121 (0.052)	|0.028	0.000	0.003	0.022	0.000	0.000|
Multiallelic Dprime: 0.313
BLOCK 548.  MARKERS: 2639 2640 2641 2642 2643 2644
434232 (0.409)	|0.095	0.180	0.134|
142414 (0.185)	|0.107	0.066	0.014|
434234 (0.147)	|0.124	0.010	0.012|
144414 (0.146)	|0.087	0.043	0.015|
434414 (0.079)	|0.047	0.018	0.014|
434434 (0.034)	|0.017	0.010	0.007|
Multiallelic Dprime: 0.370
BLOCK 549.  MARKERS: 2649 2650
11 (0.479)	|0.346	0.054	0.079|
33 (0.325)	|0.054	0.156	0.116|
31 (0.196)	|0.086	0.066	0.044|
Multiallelic Dprime: 0.389
BLOCK 550.  MARKERS: 2651 2652
33 (0.485)	|0.180	0.155	0.088	0.060|
13 (0.275)	|0.154	0.052	0.029	0.037|
31 (0.240)	|0.069	0.097	0.035	0.034|
Multiallelic Dprime: 0.155
BLOCK 551.  MARKERS: 2659 2660 2661 2662 2663
43113 (0.401)	|0.098	0.050	0.069	0.045	0.050	0.029	0.021	0.016	0.005|
44131 (0.303)	|0.030	0.045	0.028	0.073	0.031	0.053	0.023	0.006	0.009|
24333 (0.151)	|0.015	0.023	0.024	0.010	0.033	0.009	0.025	0.004	0.000|
44133 (0.130)	|0.024	0.027	0.024	0.013	0.016	0.011	0.011	0.000	0.000|
Multiallelic Dprime: 0.221
BLOCK 552.  MARKERS: 2666 2667 2668 2669 2670 2671 2672 2673 2674 2675 2676 2677 2678 2679 2680 2681 2682 2683 2684 2685 2686
131443323132424314344 (0.169)	|0.131	0.037|
313243341234443132144 (0.147)	|0.118	0.028|
313243341234423132144 (0.144)	|0.116	0.027|
331443323132424314344 (0.143)	|0.123	0.020|
311443323134424314144 (0.135)	|0.109	0.025|
313221423224123314122 (0.103)	|0.087	0.017|
313221423224123314124 (0.082)	|0.073	0.008|
111443323134424314144 (0.026)	|0.026	0.000|
313221423224123312144 (0.015)	|0.013	0.001|
Multiallelic Dprime: 0.124
BLOCK 553.  MARKERS: 2688 2689
13 (0.829)	|0.516	0.137	0.154	0.022|
32 (0.168)	|0.032	0.125	0.010	0.000|
Multiallelic Dprime: 0.657
BLOCK 554.  MARKERS: 2691 2692 2693
441 (0.552)	|0.429	0.032	0.091|
433 (0.262)	|0.135	0.110	0.018|
233 (0.164)	|0.133	0.018	0.013|
431 (0.022)	|0.020	0.002	0.000|
Multiallelic Dprime: 0.334
BLOCK 555.  MARKERS: 2696 2697
21 (0.717)	|0.691	0.025	0.000|
43 (0.162)	|0.010	0.153	0.000|
23 (0.121)	|0.002	0.087	0.031|
Multiallelic Dprime: 0.916
BLOCK 556.  MARKERS: 2698 2699 2700
441 (0.704)	|0.664	0.022	0.006|
223 (0.265)	|0.052	0.134	0.076|
221 (0.031)	|0.001	0.000	0.026|
Multiallelic Dprime: 0.820
BLOCK 557.  MARKERS: 2701 2702 2703 2704 2705 2706 2707
1443321 (0.715)	|0.509	0.147	0.058|
1321342 (0.155)	|0.068	0.067	0.020|
3343221 (0.108)	|0.065	0.037	0.006|
Multiallelic Dprime: 0.207
BLOCK 558.  MARKERS: 2709 2710 2711
234 (0.652)	|0.274	0.233	0.071	0.069|
312 (0.255)	|0.081	0.103	0.044	0.026|
212 (0.092)	|0.032	0.028	0.006	0.023|
Multiallelic Dprime: 0.110
BLOCK 559.  MARKERS: 2712 2713 2714 2715 2716 2717 2718 2719 2720 2721
1241231312 (0.387)	|0.194	0.079	0.046	0.048	0.019|
1241231314 (0.364)	|0.102	0.100	0.029	0.055	0.075|
1422313132 (0.122)	|0.044	0.017	0.038	0.003	0.021|
3422313132 (0.118)	|0.018	0.030	0.047	0.019	0.005|
Multiallelic Dprime: 0.254
BLOCK 560.  MARKERS: 2723 2724 2725 2726
3432 (0.357)	|0.097	0.121	0.073	0.035	0.033|
3433 (0.232)	|0.175	0.023	0.021	0.004	0.009|
3213 (0.161)	|0.018	0.070	0.059	0.004	0.010|
3233 (0.128)	|0.005	0.024	0.066	0.006	0.027|
1233 (0.120)	|0.009	0.006	0.008	0.085	0.010|
Multiallelic Dprime: 0.419
BLOCK 561.  MARKERS: 2727 2728 2729 2730
1231 (0.305)	|0.197	0.046	0.063|
3131 (0.245)	|0.039	0.129	0.077|
1131 (0.228)	|0.089	0.058	0.081|
1213 (0.134)	|0.086	0.041	0.005|
1211 (0.088)	|0.011	0.018	0.059|
Multiallelic Dprime: 0.334
BLOCK 562.  MARKERS: 2733 2734
32 (0.422)	|0.196	0.225|
13 (0.292)	|0.244	0.048|
33 (0.285)	|0.093	0.192|
Multiallelic Dprime: 0.355
BLOCK 563.  MARKERS: 2736 2737
11 (0.532)	|0.374	0.007	0.111	0.006	0.014	0.015	0.000|
43 (0.468)	|0.050	0.210	0.100	0.091	0.001	0.000	0.013|
Multiallelic Dprime: 0.653
BLOCK 564.  MARKERS: 2740 2741 2742 2743 2744
32132 (0.425)	|0.422	0.005	0.001	0.000|
22314 (0.217)	|0.021	0.022	0.166	0.010|
24334 (0.210)	|0.039	0.164	0.000	0.008|
22332 (0.097)	|0.000	0.006	0.000	0.090|
32332 (0.016)	|0.013	0.000	0.002	0.000|
24134 (0.015)	|0.000	0.014	0.000	0.000|
24332 (0.014)	|0.012	0.000	0.000	0.003|
Multiallelic Dprime: 0.859
BLOCK 565.  MARKERS: 2745 2746 2747 2748 2749
21313 (0.507)	|0.446	0.003	0.000	0.000	0.052|
42134 (0.211)	|0.003	0.197	0.000	0.000	0.004|
21334 (0.167)	|0.000	0.000	0.163	0.000	0.001|
21314 (0.115)	|0.000	0.000	0.001	0.100	0.000|
Multiallelic Dprime: 0.978
BLOCK 566.  MARKERS: 2750 2751 2752 2753 2754 2755 2756 2757
33422123 (0.451)	|0.448	0.000|
33442143 (0.201)	|0.200	0.000|
23422124 (0.164)	|0.165	0.000|
32223323 (0.100)	|0.002	0.096|
33442123 (0.058)	|0.058	0.000|
Multiallelic Dprime: 1.000
BLOCK 567.  MARKERS: 2758 2759
42 (0.887)	|0.510	0.191	0.135	0.052|
21 (0.104)	|0.026	0.042	0.031	0.005|
Multiallelic Dprime: 0.376
BLOCK 568.  MARKERS: 2760 2761 2762
213 (0.536)	|0.458	0.057	0.021|
233 (0.241)	|0.203	0.028	0.010|
334 (0.167)	|0.134	0.028	0.004|
333 (0.057)	|0.052	0.003	0.002|
Multiallelic Dprime: 0.068
BLOCK 569.  MARKERS: 2765 2766
23 (0.847)	|0.591	0.129	0.080	0.047|
11 (0.115)	|0.083	0.005	0.010	0.017|
13 (0.038)	|0.022	0.010	0.004	0.002|
Multiallelic Dprime: 0.083
BLOCK 570.  MARKERS: 2768 2769 2770
423 (0.697)	|0.487	0.142	0.034	0.030|
241 (0.143)	|0.038	0.008	0.083	0.010|
223 (0.094)	|0.085	0.001	0.003	0.000|
221 (0.066)	|0.017	0.000	0.005	0.044|
Multiallelic Dprime: 0.481
BLOCK 571.  MARKERS: 2773 2774 2775 2776 2777 2778 2779 2780 2781
244113323 (0.629)	|0.439	0.186	0.002|
243113323 (0.150)	|0.082	0.063	0.006|
414331111 (0.125)	|0.081	0.044	0.001|
244113321 (0.083)	|0.055	0.029	0.000|
Multiallelic Dprime: 0.101
BLOCK 572.  MARKERS: 2783 2784
41 (0.661)	|0.650	0.009|
22 (0.329)	|0.208	0.117|
21 (0.010)	|0.010	0.000|
Multiallelic Dprime: 0.898
BLOCK 573.  MARKERS: 2785 2786
14 (0.868)	|0.707	0.164|
22 (0.126)	|0.000	0.125|
Multiallelic Dprime: 1.000
BLOCK 574.  MARKERS: 2788 2789
43 (0.708)	|0.593	0.115	0.002|
21 (0.291)	|0.112	0.052	0.127|
Multiallelic Dprime: 0.452
BLOCK 575.  MARKERS: 2790 2791 2792 2793
4234 (0.705)	|0.663	0.037	0.004|
4414 (0.167)	|0.047	0.076	0.044|
3413 (0.128)	|0.100	0.000	0.029|
Multiallelic Dprime: 0.614
BLOCK 576.  MARKERS: 2794 2795
23 (0.810)	|0.725	0.085	0.000|
12 (0.113)	|0.011	0.000	0.102|
13 (0.078)	|0.020	0.051	0.007|
Multiallelic Dprime: 0.743
BLOCK 577.  MARKERS: 2796 2797
11 (0.755)	|0.715	0.007	0.010	0.017|
13 (0.135)	|0.036	0.088	0.004	0.007|
33 (0.110)	|0.006	0.008	0.065	0.029|
Multiallelic Dprime: 0.786
BLOCK 578.  MARKERS: 2799 2800 2801
444 (0.758)	|0.513	0.113	0.068	0.062|
222 (0.104)	|0.033	0.036	0.022	0.013|
244 (0.079)	|0.026	0.000	0.047	0.005|
224 (0.053)	|0.008	0.006	0.008	0.032|
Multiallelic Dprime: 0.406
BLOCK 579.  MARKERS: 2804 2805 2806
341 (0.581)	|0.444	0.120	0.014|
321 (0.156)	|0.071	0.071	0.009|
121 (0.146)	|0.084	0.005	0.058|
123 (0.113)	|0.045	0.055	0.011|
Multiallelic Dprime: 0.330
BLOCK 580.  MARKERS: 2807 2808 2809
134 (0.645)	|0.571	0.068|
441 (0.253)	|0.109	0.143|
144 (0.093)	|0.035	0.058|
Multiallelic Dprime: 0.546
BLOCK 581.  MARKERS: 2810 2811
42 (0.723)	|0.404	0.188	0.116	0.008|
21 (0.270)	|0.170	0.058	0.035	0.003|
Multiallelic Dprime: 0.131
BLOCK 582.  MARKERS: 2813 2814 2815 2816
4121 (0.577)	|0.527	0.048|
1332 (0.247)	|0.010	0.232|
1122 (0.154)	|0.107	0.045|
4122 (0.011)	|0.006	0.006|
Multiallelic Dprime: 0.694
BLOCK 583.  MARKERS: 2817 2818
22 (0.656)	|0.102	0.260	0.140	0.104	0.031	0.010|
44 (0.335)	|0.276	0.036	0.015	0.002	0.001	0.000|
Multiallelic Dprime: 0.730
BLOCK 584.  MARKERS: 2820 2821 2822 2823 2824
14334 (0.388)	|0.176	0.136	0.075|
32114 (0.295)	|0.075	0.152	0.070|
32132 (0.155)	|0.072	0.051	0.029|
32134 (0.105)	|0.089	0.013	0.004|
32334 (0.033)	|0.009	0.022	0.001|
32314 (0.011)	|0.000	0.011	0.000|
Multiallelic Dprime: 0.229
BLOCK 585.  MARKERS: 2825 2826
24 (0.428)	|0.414	0.008	0.000	0.006|
13 (0.389)	|0.008	0.244	0.078	0.060|
23 (0.181)	|0.035	0.024	0.104	0.020|
Multiallelic Dprime: 0.773
BLOCK 586.  MARKERS: 2827 2828 2829
431 (0.457)	|0.454	0.000	0.000|
313 (0.276)	|0.000	0.229	0.048|
411 (0.181)	|0.000	0.008	0.172|
311 (0.086)	|0.010	0.069	0.002|
Multiallelic Dprime: 0.902
BLOCK 587.  MARKERS: 2830 2831 2832 2833 2834
31413 (0.464)	|0.313	0.000	0.123	0.000	0.019|
13413 (0.306)	|0.009	0.212	0.008	0.068	0.000|
13234 (0.222)	|0.209	0.009	0.000	0.000	0.000|
Multiallelic Dprime: 0.773
BLOCK 588.  MARKERS: 2835 2836 2837 2838 2839 2840 2841 2842
41211442 (0.533)	|0.229	0.185	0.006	0.080	0.004	0.011|
23423234 (0.222)	|0.002	0.000	0.015	0.057	0.143	0.000|
41221442 (0.132)	|0.006	0.005	0.118	0.000	0.000	0.000|
43221442 (0.073)	|0.043	0.000	0.009	0.013	0.000	0.008|
23221234 (0.019)	|0.002	0.000	0.016	0.001	0.000	0.000|
Multiallelic Dprime: 0.722
BLOCK 589.  MARKERS: 2843 2844 2845 2846 2847 2848 2849 2850 2851 2852 2853 2854 2855 2856
24431221311112 (0.286)	|0.030	0.157	0.098|
22141442133134 (0.191)	|0.161	0.012	0.020|
24431221331112 (0.165)	|0.135	0.010	0.017|
14431221311112 (0.159)	|0.018	0.114	0.026|
24433441131214 (0.150)	|0.129	0.009	0.011|
24441441131214 (0.024)	|0.016	0.008	0.000|
Multiallelic Dprime: 0.629
BLOCK 590.  MARKERS: 2858 2859
11 (0.494)	|0.470	0.019	0.006|
33 (0.319)	|0.072	0.095	0.152|
31 (0.182)	|0.040	0.130	0.012|
Multiallelic Dprime: 0.720
BLOCK 591.  MARKERS: 2860 2861
34 (0.587)	|0.396	0.019	0.133	0.035|
14 (0.243)	|0.169	0.003	0.012	0.059|
32 (0.170)	|0.018	0.144	0.000	0.007|
Multiallelic Dprime: 0.501
BLOCK 592.  MARKERS: 2862 2863 2864 2865 2866
24444 (0.583)	|0.314	0.190	0.080|
32423 (0.166)	|0.048	0.042	0.076|
24123 (0.145)	|0.105	0.020	0.019|
24423 (0.102)	|0.044	0.016	0.042|
Multiallelic Dprime: 0.256
BLOCK 593.  MARKERS: 2874 2875
32 (0.513)	|0.503	0.007	0.003|
12 (0.269)	|0.048	0.200	0.022|
13 (0.218)	|0.129	0.013	0.075|
Multiallelic Dprime: 0.745
BLOCK 594.  MARKERS: 2876 2877
24 (0.681)	|0.576	0.015	0.001	0.082	0.003|
14 (0.218)	|0.000	0.218	0.000	0.000	0.000|
12 (0.101)	|0.003	0.000	0.082	0.000	0.012|
Multiallelic Dprime: 0.972
BLOCK 595.  MARKERS: 2878 2879 2880 2881 2882 2883
111212 (0.580)	|0.489	0.020	0.038	0.023|
343144 (0.232)	|0.019	0.151	0.056	0.000|
311242 (0.083)	|0.002	0.079	0.000	0.000|
111242 (0.082)	|0.013	0.007	0.062	0.000|
341242 (0.014)	|0.001	0.003	0.008	0.000|
Multiallelic Dprime: 0.773
BLOCK 596.  MARKERS: 2884 2885 2886 2887 2888 2889 2890 2891 2892 2893 2894 2895 2896
4243244324334 (0.527)	|0.253	0.064	0.196	0.010|
2422124333334 (0.263)	|0.066	0.171	0.026	0.000|
4422222124142 (0.166)	|0.029	0.076	0.055	0.009|
4243244333334 (0.022)	|0.003	0.020	0.000	0.000|
Multiallelic Dprime: 0.439
BLOCK 597.  MARKERS: 2899 2900 2901 2902 2903
12321 (0.354)	|0.171	0.165	0.008	0.007|
12121 (0.335)	|0.238	0.026	0.037	0.036|
34143 (0.291)	|0.091	0.021	0.140	0.038|
14143 (0.020)	|0.000	0.000	0.000	0.017|
Multiallelic Dprime: 0.436
BLOCK 598.  MARKERS: 2904 2905 2906 2907
3324 (0.502)	|0.243	0.237	0.015|
1122 (0.210)	|0.119	0.087	0.004|
1114 (0.184)	|0.087	0.080	0.014|
1124 (0.099)	|0.026	0.025	0.047|
Multiallelic Dprime: 0.131
BLOCK 599.  MARKERS: 2909 2910 2911
333 (0.477)	|0.271	0.206|
111 (0.430)	|0.295	0.136|
131 (0.081)	|0.060	0.022|
Multiallelic Dprime: 0.162
BLOCK 600.  MARKERS: 2913 2914
22 (0.636)	|0.582	0.054	0.000|
44 (0.364)	|0.157	0.183	0.024|
Multiallelic Dprime: 0.677
BLOCK 601.  MARKERS: 2915 2916
22 (0.738)	|0.555	0.172	0.011|
44 (0.237)	|0.110	0.028	0.098|
24 (0.024)	|0.009	0.005	0.010|
Multiallelic Dprime: 0.396
BLOCK 602.  MARKERS: 2918 2919
33 (0.675)	|0.395	0.029	0.110	0.025	0.100	0.014|
43 (0.206)	|0.036	0.044	0.006	0.081	0.003	0.036|
31 (0.119)	|0.012	0.096	0.002	0.004	0.000	0.005|
Multiallelic Dprime: 0.693
BLOCK 603.  MARKERS: 2920 2921 2922 2923 2924 2925 2926
3311422 (0.441)	|0.112	0.141	0.039	0.010	0.034	0.086	0.013|
3333421 (0.169)	|0.003	0.038	0.105	0.003	0.007	0.001	0.003|
3331122 (0.118)	|0.003	0.004	0.005	0.100	0.001	0.002	0.000|
2111422 (0.111)	|0.074	0.001	0.016	0.004	0.001	0.005	0.000|
3331142 (0.103)	|0.028	0.002	0.007	0.000	0.049	0.001	0.010|
3333422 (0.055)	|0.012	0.010	0.000	0.001	0.024	0.003	0.005|
Multiallelic Dprime: 0.544
BLOCK 604.  MARKERS: 2929 2930 2931 2932 2933 2934 2935 2936 2937
443423412 (0.232)	|0.091	0.136	0.004|
443443434 (0.198)	|0.192	0.005	0.000|
443443432 (0.172)	|0.165	0.003	0.005|
244321432 (0.120)	|0.001	0.118	0.000|
413423432 (0.117)	|0.004	0.006	0.106|
413423132 (0.098)	|0.083	0.000	0.015|
413421432 (0.032)	|0.000	0.031	0.000|
Multiallelic Dprime: 0.781
BLOCK 605.  MARKERS: 2938 2939 2940
432 (0.559)	|0.195	0.141	0.000	0.000	0.100	0.094	0.000	0.000	0.000|
332 (0.303)	|0.001	0.005	0.124	0.000	0.000	0.000	0.094	0.025	0.016|
324 (0.133)	|0.003	0.000	0.000	0.107	0.000	0.000	0.000	0.000	0.000|
Multiallelic Dprime: 0.976
BLOCK 606.  MARKERS: 2941 2942 2943 2944 2945 2946 2947 2948 2949 2950 2951 2952 2953 2954 2955 2956 2957 2958 2959 2960 2961 2962 2963
23323344211322423211134 (0.199)	|0.010	0.006	0.181	0.001|
14243122233322423433334 (0.146)	|0.132	0.007	0.007	0.002|
23223122231322423233134 (0.127)	|0.004	0.000	0.000	0.124|
23221142431344423233134 (0.105)	|0.089	0.003	0.000	0.014|
23323344211322323211132 (0.101)	|0.000	0.095	0.005	0.000|
23323344211322423211132 (0.096)	|0.007	0.086	0.003	0.000|
14243122231222441433114 (0.093)	|0.091	0.001	0.002	0.000|
14243122231222441433134 (0.025)	|0.026	0.000	0.000	0.000|
23223122231322423233334 (0.015)	|0.014	0.000	0.000	0.000|
Multiallelic Dprime: 0.882
BLOCK 607.  MARKERS: 2964 2965 2966
243 (0.418)	|0.281	0.000	0.000	0.001	0.099	0.036	0.000|
441 (0.229)	|0.000	0.219	0.003	0.000	0.000	0.000	0.000|
421 (0.206)	|0.000	0.002	0.195	0.000	0.000	0.000	0.016|
241 (0.146)	|0.000	0.000	0.000	0.143	0.000	0.000	0.000|
Multiallelic Dprime: 0.992
BLOCK 608.  MARKERS: 2967 2968 2969 2970 2971 2972 2973 2974
21411421 (0.278)	|0.156	0.120	0.000|
23133424 (0.221)	|0.211	0.009	0.000|
23133224 (0.197)	|0.195	0.001	0.001|
23131414 (0.146)	|0.110	0.008	0.026|
43411424 (0.099)	|0.093	0.002	0.002|
21411424 (0.036)	|0.035	0.000	0.000|
23133221 (0.015)	|0.015	0.000	0.000|
Multiallelic Dprime: 0.677
BLOCK 609.  MARKERS: 2975 2976 2977 2978 2979
12242 (0.819)	|0.704	0.105	0.011|
23424 (0.143)	|0.119	0.023	0.000|
23242 (0.032)	|0.027	0.004	0.000|
Multiallelic Dprime: 0.032
BLOCK 610.  MARKERS: 2984 2985
33 (0.855)	|0.543	0.151	0.056	0.057	0.034|
42 (0.133)	|0.083	0.025	0.018	0.000	0.003|
43 (0.011)	|0.005	0.006	0.000	0.000	0.000|
Multiallelic Dprime: 0.104
BLOCK 611.  MARKERS: 2986 2987 2988 2989 2990 2991 2992 2993 2994 2995 2996 2997
142142333341 (0.631)	|0.546	0.066	0.018|
314324121333 (0.182)	|0.016	0.165	0.000|
344324121333 (0.074)	|0.003	0.000	0.071|
342142333133 (0.057)	|0.057	0.000	0.000|
142142333133 (0.038)	|0.004	0.034	0.000|
Multiallelic Dprime: 0.736
BLOCK 612.  MARKERS: 2998 2999
21 (0.643)	|0.523	0.026	0.052	0.019	0.016|
43 (0.268)	|0.077	0.116	0.050	0.014	0.003|
23 (0.089)	|0.023	0.002	0.004	0.061	0.000|
Multiallelic Dprime: 0.552
BLOCK 613.  MARKERS: 3001 3002 3003 3004 3005 3006 3007
2344314 (0.622)	|0.576	0.036	0.009|
3121142 (0.143)	|0.028	0.116	0.000|
2124144 (0.106)	|0.096	0.010	0.000|
2344114 (0.095)	|0.071	0.002	0.023|
2344144 (0.020)	|0.009	0.005	0.006|
Multiallelic Dprime: 0.607
BLOCK 614.  MARKERS: 3009 3010
14 (0.789)	|0.413	0.304	0.002	0.053	0.003|
33 (0.173)	|0.002	0.009	0.157	0.000	0.000|
34 (0.037)	|0.001	0.000	0.002	0.000	0.034|
Multiallelic Dprime: 0.929
BLOCK 615.  MARKERS: 3011 3012 3013 3014 3015
23414 (0.416)	|0.061	0.231	0.031	0.081	0.011|
41212 (0.314)	|0.203	0.043	0.005	0.004	0.060|
43232 (0.161)	|0.054	0.000	0.075	0.014	0.014|
23412 (0.054)	|0.038	0.011	0.005	0.000	0.000|
43212 (0.036)	|0.008	0.002	0.000	0.011	0.014|
Multiallelic Dprime: 0.554
BLOCK 616.  MARKERS: 3018 3019 3020 3021
3132 (0.372)	|0.178	0.056	0.094	0.044|
1332 (0.296)	|0.180	0.051	0.040	0.027|
1112 (0.117)	|0.059	0.034	0.017	0.007|
1132 (0.111)	|0.052	0.023	0.015	0.019|
1131 (0.103)	|0.058	0.022	0.013	0.010|
Multiallelic Dprime: 0.137
BLOCK 617.  MARKERS: 3024 3025 3026 3027
4344 (0.527)	|0.526	0.000	0.000|
4322 (0.186)	|0.000	0.185	0.000|
2342 (0.179)	|0.000	0.179	0.000|
4142 (0.108)	|0.000	0.094	0.013|
Multiallelic Dprime: 0.989
BLOCK 618.  MARKERS: 3028 3029 3030
222 (0.526)	|0.333	0.078	0.112|
443 (0.461)	|0.304	0.128	0.024|
243 (0.013)	|0.007	0.005	0.001|
Multiallelic Dprime: 0.173
BLOCK 619.  MARKERS: 3036 3037 3038
221 (0.643)	|0.307	0.208	0.127|
312 (0.211)	|0.126	0.033	0.052|
321 (0.137)	|0.091	0.041	0.006|
Multiallelic Dprime: 0.217
BLOCK 620.  MARKERS: 3039 3040 3041
324 (0.527)	|0.375	0.049	0.102|
121 (0.281)	|0.134	0.122	0.025|
344 (0.188)	|0.132	0.026	0.030|
Multiallelic Dprime: 0.267
BLOCK 621.  MARKERS: 3043 3044 3045
134 (0.637)	|0.408	0.108	0.124|
334 (0.198)	|0.068	0.059	0.070|
312 (0.158)	|0.009	0.123	0.027|
Multiallelic Dprime: 0.415
BLOCK 622.  MARKERS: 3046 3047 3048 3049
2444 (0.487)	|0.461	0.004	0.003	0.013	0.005|
1222 (0.291)	|0.004	0.004	0.201	0.067	0.010|
1224 (0.222)	|0.006	0.210	0.002	0.001	0.000|
Multiallelic Dprime: 0.936
BLOCK 623.  MARKERS: 3050 3051 3052 3053
3342 (0.470)	|0.054	0.231	0.165	0.015	0.002|
4224 (0.218)	|0.172	0.012	0.030	0.000	0.000|
3224 (0.206)	|0.107	0.014	0.062	0.013	0.004|
3324 (0.081)	|0.028	0.033	0.009	0.004	0.007|
3344 (0.015)	|0.013	0.003	0.000	0.000	0.000|
Multiallelic Dprime: 0.506
BLOCK 624.  MARKERS: 3054 3055 3056 3057 3058 3059 3060 3061 3062 3063 3064 3065
412322223132 (0.375)	|0.307	0.018	0.000	0.051|
232312221112 (0.295)	|0.000	0.003	0.292	0.000|
413124443334 (0.272)	|0.000	0.267	0.005	0.000|
413124443332 (0.033)	|0.030	0.002	0.000	0.000|
412122223132 (0.011)	|0.000	0.011	0.000	0.000|
Multiallelic Dprime: 0.950
BLOCK 625.  MARKERS: 3066 3067 3068
214 (0.339)	|0.144	0.114	0.061	0.017|
311 (0.304)	|0.145	0.093	0.058	0.010|
331 (0.302)	|0.155	0.088	0.054	0.005|
211 (0.054)	|0.026	0.018	0.004	0.005|
Multiallelic Dprime: 0.063
BLOCK 626.  MARKERS: 3076 3077 3078 3079
1223 (0.469)	|0.287	0.179|
3413 (0.314)	|0.233	0.081|
1221 (0.178)	|0.075	0.103|
3213 (0.036)	|0.026	0.011|
Multiallelic Dprime: 0.173
BLOCK 627.  MARKERS: 3081 3082
31 (0.622)	|0.323	0.189	0.110|
13 (0.375)	|0.249	0.082	0.043|
Multiallelic Dprime: 0.214
BLOCK 628.  MARKERS: 3085 3086
13 (0.576)	|0.346	0.208	0.021|
31 (0.272)	|0.114	0.077	0.081|
11 (0.153)	|0.011	0.024	0.118|
Multiallelic Dprime: 0.386
BLOCK 629.  MARKERS: 3088 3089
34 (0.470)	|0.296	0.170|
32 (0.311)	|0.239	0.070|
12 (0.220)	|0.154	0.065|
Multiallelic Dprime: 0.165
BLOCK 630.  MARKERS: 3090 3091 3092
132 (0.687)	|0.515	0.065	0.019	0.046	0.029|
314 (0.305)	|0.082	0.091	0.114	0.008	0.000|
Multiallelic Dprime: 0.571
BLOCK 631.  MARKERS: 3095 3096 3097 3098 3099 3100 3101 3102
31122143 (0.596)	|0.330	0.210	0.055|
13434244 (0.160)	|0.102	0.050	0.007|
13434224 (0.133)	|0.021	0.039	0.075|
31122144 (0.055)	|0.034	0.002	0.020|
11124244 (0.030)	|0.005	0.024	0.000|
Multiallelic Dprime: 0.263
BLOCK 632.  MARKERS: 3105 3106 3107
114 (0.503)	|0.496	0.008	0.000|
334 (0.334)	|0.155	0.174	0.005|
332 (0.163)	|0.032	0.002	0.128|
Multiallelic Dprime: 0.782
BLOCK 633.  MARKERS: 3108 3109
43 (0.684)	|0.300	0.261	0.122|
33 (0.183)	|0.053	0.074	0.056|
31 (0.133)	|0.057	0.058	0.017|
Multiallelic Dprime: 0.109
BLOCK 634.  MARKERS: 3114 3115
33 (0.410)	|0.279	0.095	0.033|
13 (0.393)	|0.219	0.131	0.037|
12 (0.195)	|0.163	0.016	0.016|
Multiallelic Dprime: 0.199
BLOCK 635.  MARKERS: 3120 3121 3122
212 (0.660)	|0.653	0.005	0.000|
331 (0.244)	|0.000	0.164	0.080|
312 (0.086)	|0.085	0.001	0.000|
Multiallelic Dprime: 0.973
BLOCK 636.  MARKERS: 3123 3124 3125 3126
4344 (0.737)	|0.590	0.146|
3232 (0.171)	|0.042	0.128|
3334 (0.079)	|0.008	0.070|
Multiallelic Dprime: 0.691
BLOCK 637.  MARKERS: 3127 3128 3129
234 (0.650)	|0.377	0.179	0.040	0.047|
412 (0.348)	|0.121	0.126	0.093	0.006|
Multiallelic Dprime: 0.293
BLOCK 638.  MARKERS: 3130 3131 3132 3133 3134 3135
113332 (0.501)	|0.499	0.002|
334114 (0.305)	|0.124	0.181|
113334 (0.134)	|0.125	0.009|
114114 (0.053)	|0.050	0.003|
Multiallelic Dprime: 0.904
BLOCK 639.  MARKERS: 3136 3137
44 (0.806)	|0.244	0.156	0.171	0.132	0.096|
13 (0.194)	|0.040	0.094	0.013	0.021	0.019|
Multiallelic Dprime: 0.336
BLOCK 640.  MARKERS: 3141 3142 3143 3144 3145
41242 (0.284)	|0.122	0.153|
43124 (0.249)	|0.246	0.003|
41224 (0.185)	|0.087	0.098|
41244 (0.152)	|0.145	0.008|
11244 (0.115)	|0.114	0.001|
Multiallelic Dprime: 0.667
BLOCK 641.  MARKERS: 3147 3148
33 (0.726)	|0.311	0.142	0.012	0.087	0.100	0.042|
21 (0.267)	|0.017	0.008	0.137	0.040	0.003	0.053|
Multiallelic Dprime: 0.690
BLOCK 642.  MARKERS: 3149 3150 3151 3152 3153 3154 3155 3156 3157 3158 3159 3160 3161 3162
12133132341134 (0.333)	|0.011	0.271	0.051	0.003|
14224331313311 (0.149)	|0.149	0.000	0.000	0.000|
22133132141134 (0.148)	|0.118	0.002	0.029	0.000|
22133112141134 (0.130)	|0.077	0.000	0.002	0.050|
22133132343314 (0.103)	|0.000	0.000	0.102	0.000|
22133132341134 (0.095)	|0.055	0.037	0.000	0.001|
Multiallelic Dprime: 0.752
BLOCK 643.  MARKERS: 3163 3164 3165 3166
1323 (0.427)	|0.103	0.247	0.077|
3343 (0.321)	|0.297	0.025	0.000|
1422 (0.189)	|0.145	0.005	0.039|
1423 (0.059)	|0.020	0.000	0.037|
Multiallelic Dprime: 0.645
BLOCK 644.  MARKERS: 3167 3168
11 (0.568)	|0.448	0.120	0.000|
13 (0.279)	|0.002	0.269	0.003|
43 (0.153)	|0.000	0.000	0.154|
Multiallelic Dprime: 0.870
BLOCK 645.  MARKERS: 3169 3170 3171
322 (0.450)	|0.176	0.103	0.074	0.045	0.017	0.011	0.013	0.002|
133 (0.390)	|0.121	0.152	0.029	0.035	0.025	0.007	0.004	0.010|
323 (0.157)	|0.062	0.051	0.007	0.020	0.006	0.002	0.000	0.000|
Multiallelic Dprime: 0.181
BLOCK 646.  MARKERS: 3175 3176 3177 3178 3179 3180 3181 3182 3183
443233313 (0.356)	|0.305	0.042	0.010|
221421133 (0.308)	|0.241	0.001	0.062|
443233311 (0.113)	|0.022	0.089	0.003|
421421133 (0.102)	|0.097	0.002	0.001|
441431333 (0.046)	|0.008	0.000	0.037|
443421133 (0.020)	|0.019	0.001	0.000|
443231333 (0.018)	|0.012	0.002	0.006|
243233313 (0.014)	|0.013	0.002	0.000|
Multiallelic Dprime: 0.510
BLOCK 647.  MARKERS: 3184 3185
34 (0.732)	|0.729	0.004	0.000|
14 (0.138)	|0.000	0.118	0.019|
11 (0.125)	|0.000	0.125	0.000|
Multiallelic Dprime: 0.990
BLOCK 648.  MARKERS: 3186 3187
23 (0.734)	|0.535	0.102	0.097|
41 (0.247)	|0.043	0.200	0.004|
43 (0.019)	|0.017	0.000	0.000|
Multiallelic Dprime: 0.674
BLOCK 649.  MARKERS: 3189 3190
33 (0.597)	|0.104	0.298	0.163	0.000	0.006	0.018|
31 (0.301)	|0.249	0.000	0.013	0.002	0.039	0.000|
11 (0.102)	|0.000	0.000	0.000	0.096	0.000	0.000|
Multiallelic Dprime: 0.821
BLOCK 650.  MARKERS: 3191 3192 3193 3194 3195
41433 (0.352)	|0.278	0.073	0.003|
41223 (0.297)	|0.186	0.107	0.005|
41431 (0.176)	|0.127	0.043	0.004|
33433 (0.099)	|0.077	0.022	0.000|
41423 (0.046)	|0.035	0.012	0.000|
41233 (0.018)	|0.016	0.000	0.000|
Multiallelic Dprime: 0.167
BLOCK 651.  MARKERS: 3198 3199
31 (0.724)	|0.386	0.212	0.127|
12 (0.264)	|0.150	0.069	0.044|
32 (0.012)	|0.008	0.002	0.002|
Multiallelic Dprime: 0.065
BLOCK 652.  MARKERS: 3201 3202 3203
311 (0.543)	|0.407	0.133	0.001	0.000|
141 (0.283)	|0.005	0.002	0.256	0.021|
143 (0.174)	|0.013	0.152	0.006	0.000|
Multiallelic Dprime: 0.805
BLOCK 653.  MARKERS: 3204 3205 3206 3207 3208
31313 (0.425)	|0.008	0.416	0.000|
13133 (0.288)	|0.131	0.000	0.155|
31314 (0.263)	|0.262	0.000	0.000|
31134 (0.021)	|0.021	0.000	0.000|
Multiallelic Dprime: 0.877
BLOCK 654.  MARKERS: 3209 3210 3211
242 (0.426)	|0.144	0.240	0.042|
142 (0.417)	|0.307	0.064	0.046|
124 (0.154)	|0.036	0.077	0.041|
Multiallelic Dprime: 0.393
BLOCK 655.  MARKERS: 3215 3216 3217
324 (0.491)	|0.199	0.250	0.041|
342 (0.382)	|0.258	0.101	0.023|
144 (0.128)	|0.023	0.018	0.088|
Multiallelic Dprime: 0.362
BLOCK 656.  MARKERS: 3219 3220
22 (0.479)	|0.177	0.120	0.092	0.027	0.053	0.003|
44 (0.369)	|0.170	0.083	0.018	0.051	0.039	0.004|
24 (0.152)	|0.056	0.012	0.019	0.034	0.006	0.022|
Multiallelic Dprime: 0.206
BLOCK 657.  MARKERS: 3225 3226 3227 3228 3229 3230 3231 3232
11413233 (0.402)	|0.399	0.000	0.000	0.000	0.000|
32213334 (0.215)	|0.193	0.000	0.022	0.000	0.000|
32211333 (0.129)	|0.003	0.126	0.000	0.000	0.000|
31413233 (0.114)	|0.009	0.094	0.000	0.000	0.010|
32433213 (0.097)	|0.000	0.002	0.095	0.000	0.000|
32433333 (0.029)	|0.000	0.000	0.000	0.029	0.000|
Multiallelic Dprime: 0.922
BLOCK 658.  MARKERS: 3233 3234 3235
121 (0.609)	|0.369	0.009	0.000	0.000	0.096	0.058	0.044	0.022|
144 (0.225)	|0.007	0.089	0.117	0.000	0.000	0.000	0.000	0.000|
344 (0.125)	|0.011	0.000	0.002	0.103	0.004	0.000	0.000	0.000|
124 (0.030)	|0.000	0.029	0.000	0.000	0.000	0.000	0.000	0.000|
141 (0.010)	|0.000	0.000	0.000	0.000	0.000	0.000	0.010	0.000|
Multiallelic Dprime: 0.903
BLOCK 659.  MARKERS: 3236 3237 3238 3239 3240 3241 3242 3243 3244 3245 3246 3247
411213232314 (0.387)	|0.387	0.000|
411411234114 (0.127)	|0.000	0.126|
423433214314 (0.118)	|0.000	0.118|
211413234312 (0.105)	|0.000	0.105|
411413434334 (0.101)	|0.094	0.007|
411413234114 (0.057)	|0.000	0.054|
411413232314 (0.054)	|0.054	0.000|
411213234114 (0.022)	|0.000	0.023|
Multiallelic Dprime: 0.984
BLOCK 660.  MARKERS: 3250 3251
24 (0.549)	|0.439	0.034	0.002	0.067|
41 (0.447)	|0.025	0.206	0.214	0.000|
Multiallelic Dprime: 0.877
BLOCK 661.  MARKERS: 3252 3253 3254 3255 3256 3257
442213 (0.464)	|0.356	0.072	0.029	0.006|
244431 (0.240)	|0.121	0.018	0.097	0.004|
434411 (0.219)	|0.086	0.128	0.005	0.002|
442411 (0.067)	|0.059	0.005	0.000	0.000|
Multiallelic Dprime: 0.420
BLOCK 662.  MARKERS: 3259 3260 3261
433 (0.627)	|0.526	0.096	0.000|
411 (0.225)	|0.039	0.178	0.008|
233 (0.130)	|0.129	0.002	0.000|
431 (0.013)	|0.000	0.000	0.014|
Multiallelic Dprime: 0.610
BLOCK 663.  MARKERS: 3262 3263 3264
141 (0.698)	|0.539	0.148	0.010|
324 (0.275)	|0.032	0.237	0.006|
121 (0.022)	|0.016	0.004	0.002|
Multiallelic Dprime: 0.718
BLOCK 664.  MARKERS: 3266 3267
31 (0.589)	|0.526	0.010	0.053|
12 (0.392)	|0.086	0.306	0.000|
32 (0.019)	|0.003	0.000	0.017|
Multiallelic Dprime: 0.774
BLOCK 665.  MARKERS: 3268 3269
11 (0.614)	|0.519	0.089|
42 (0.316)	|0.316	0.000|
12 (0.070)	|0.042	0.028|
Multiallelic Dprime: 0.574
BLOCK 666.  MARKERS: 3271 3272 3273 3274
2142 (0.877)	|0.517	0.298	0.033	0.030|
1224 (0.118)	|0.000	0.030	0.087	0.000|
Multiallelic Dprime: 0.711
BLOCK 667.  MARKERS: 3275 3276 3277
134 (0.523)	|0.357	0.104	0.062|
112 (0.328)	|0.149	0.070	0.109|
414 (0.120)	|0.049	0.051	0.020|
114 (0.030)	|0.025	0.000	0.005|
Multiallelic Dprime: 0.243
BLOCK 668.  MARKERS: 3279 3280
43 (0.580)	|0.570	0.004	0.000	0.009|
23 (0.224)	|0.000	0.174	0.037	0.005|
44 (0.196)	|0.000	0.078	0.115	0.000|
Multiallelic Dprime: 0.890
BLOCK 669.  MARKERS: 3281 3282 3283 3284 3285
11434 (0.569)	|0.569	0.000|
11232 (0.257)	|0.177	0.078|
42412 (0.151)	|0.114	0.037|
11432 (0.014)	|0.008	0.005|
Multiallelic Dprime: 0.745
BLOCK 670.  MARKERS: 3286 3287
21 (0.876)	|0.576	0.132	0.160	0.007|
43 (0.119)	|0.000	0.045	0.000	0.072|
Multiallelic Dprime: 0.859
BLOCK 671.  MARKERS: 3288 3289 3290 3291 3292 3293
422331 (0.575)	|0.140	0.198	0.111	0.106	0.020|
422321 (0.178)	|0.095	0.039	0.007	0.002	0.036|
244423 (0.162)	|0.096	0.037	0.026	0.001	0.000|
442423 (0.081)	|0.008	0.021	0.021	0.021	0.008|
Multiallelic Dprime: 0.346
BLOCK 672.  MARKERS: 3294 3295 3296 3297
4331 (0.339)	|0.247	0.079	0.013|
4411 (0.296)	|0.161	0.106	0.030|
4413 (0.166)	|0.034	0.126	0.004|
2331 (0.130)	|0.123	0.007	0.000|
4311 (0.065)	|0.050	0.014	0.000|
Multiallelic Dprime: 0.377
BLOCK 673.  MARKERS: 3301 3302 3303
123 (0.616)	|0.585	0.000	0.026|
341 (0.335)	|0.071	0.172	0.093|
323 (0.049)	|0.001	0.000	0.049|
Multiallelic Dprime: 0.814
BLOCK 674.  MARKERS: 3304 3305 3306
223 (0.658)	|0.517	0.129|
341 (0.172)	|0.041	0.130|
243 (0.168)	|0.140	0.018|
Multiallelic Dprime: 0.410
BLOCK 675.  MARKERS: 3308 3309 3310
112 (0.700)	|0.466	0.177	0.034|
441 (0.277)	|0.240	0.028	0.000|
Multiallelic Dprime: 0.587
BLOCK 676.  MARKERS: 3311 3312 3313 3314 3315 3316 3317 3318
13134323 (0.718)	|0.402	0.229	0.030	0.013	0.019	0.012|
21442442 (0.209)	|0.035	0.155	0.013	0.004	0.000	0.000|
13134342 (0.035)	|0.001	0.032	0.000	0.000	0.000	0.000|
Multiallelic Dprime: 0.622
BLOCK 677.  MARKERS: 3322 3323 3324 3325 3326 3327 3328
2221331 (0.453)	|0.452	0.000|
4443112 (0.425)	|0.004	0.422|
4241331 (0.047)	|0.002	0.045|
4243112 (0.026)	|0.007	0.019|
4441331 (0.019)	|0.019	0.000|
4221331 (0.012)	|0.012	0.000|
Multiallelic Dprime: 0.975
BLOCK 678.  MARKERS: 3329 3330
41 (0.503)	|0.447	0.000	0.000	0.008	0.029	0.014|
23 (0.497)	|0.000	0.423	0.043	0.022	0.000	0.000|
Multiallelic Dprime: 0.984
BLOCK 679.  MARKERS: 3331 3332 3333 3334 3335 3336 3337
2212313 (0.446)	|0.018	0.141	0.108	0.076	0.056	0.004	0.002	0.013|
4123121 (0.424)	|0.405	0.000	0.003	0.002	0.001	0.000	0.009	0.000|
2123121 (0.042)	|0.003	0.000	0.000	0.000	0.000	0.023	0.005	0.000|
2123123 (0.030)	|0.000	0.000	0.024	0.000	0.000	0.000	0.001	0.000|
2212311 (0.030)	|0.024	0.000	0.000	0.000	0.000	0.000	0.000	0.000|
2212123 (0.014)	|0.000	0.013	0.000	0.000	0.000	0.000	0.000	0.000|
Multiallelic Dprime: 0.903
BLOCK 680.  MARKERS: 3339 3340 3341 3342 3343 3344 3345 3346 3347 3348 3349 3350 3351 3352 3353 3354 3355 3356 3357 3358 3359 3360 3361 3362 3363
3243133323134122311212124 (0.451)	|0.443	0.000	0.005	0.000	0.002|
2421314141313343123134342 (0.157)	|0.000	0.157	0.000	0.000	0.000|
2421314121313343323134344 (0.137)	|0.041	0.000	0.095	0.000	0.000|
3443133323133143311232124 (0.079)	|0.000	0.079	0.000	0.000	0.000|
2421314121313343311232344 (0.059)	|0.000	0.000	0.000	0.059	0.000|
2441314141313343123134344 (0.028)	|0.001	0.000	0.000	0.000	0.026|
3243134121313343323134344 (0.020)	|0.004	0.000	0.015	0.000	0.000|
2421314141313343311212124 (0.015)	|0.015	0.000	0.000	0.000	0.000|
Multiallelic Dprime: 0.930
BLOCK 681.  MARKERS: 3364 3365 3366 3367 3368 3369 3370 3371 3372 3373
2322131412 (0.516)	|0.214	0.196	0.107|
1343434231 (0.252)	|0.076	0.021	0.155|
1142411412 (0.131)	|0.094	0.023	0.014|
1342131412 (0.067)	|0.013	0.055	0.000|
1322131412 (0.028)	|0.025	0.003	0.000|
Multiallelic Dprime: 0.344
BLOCK 682.  MARKERS: 3376 3377
22 (0.424)	|0.352	0.010	0.061|
24 (0.298)	|0.273	0.019	0.006|
42 (0.277)	|0.194	0.078	0.006|
Multiallelic Dprime: 0.330
BLOCK 683.  MARKERS: 3378 3379
31 (0.818)	|0.285	0.363	0.164|
23 (0.107)	|0.079	0.015	0.013|
21 (0.073)	|0.054	0.015	0.004|
Multiallelic Dprime: 0.550
BLOCK 684.  MARKERS: 3380 3381 3382
242 (0.418)	|0.260	0.014	0.125	0.020|
324 (0.394)	|0.042	0.239	0.053	0.061|
344 (0.182)	|0.059	0.000	0.074	0.049|
Multiallelic Dprime: 0.536
BLOCK 685.  MARKERS: 3383 3384 3385
432 (0.365)	|0.184	0.103	0.050	0.029|
212 (0.254)	|0.130	0.100	0.020	0.004|
411 (0.251)	|0.081	0.117	0.045	0.008|
412 (0.129)	|0.067	0.018	0.020	0.024|
Multiallelic Dprime: 0.181
BLOCK 686.  MARKERS: 3387 3388 3389
112 (0.462)	|0.414	0.040	0.005	0.000|
334 (0.338)	|0.004	0.319	0.010	0.000|
114 (0.135)	|0.008	0.027	0.085	0.015|
314 (0.065)	|0.053	0.006	0.005	0.000|
Multiallelic Dprime: 0.827
BLOCK 687.  MARKERS: 3390 3391 3392 3393
1342 (0.479)	|0.320	0.083	0.036	0.041|
1321 (0.392)	|0.107	0.231	0.052	0.003|
3442 (0.105)	|0.038	0.054	0.014	0.000|
3342 (0.015)	|0.000	0.012	0.002	0.000|
Multiallelic Dprime: 0.413
BLOCK 688.  MARKERS: 3395 3396 3397 3398 3399 3400
324124 (0.472)	|0.247	0.209	0.016|
324324 (0.381)	|0.254	0.115	0.009|
142142 (0.102)	|0.075	0.025	0.000|
324122 (0.043)	|0.007	0.037	0.000|
Multiallelic Dprime: 0.217
BLOCK 689.  MARKERS: 3405 3406 3407 3408
1444 (0.582)	|0.376	0.168	0.040|
3322 (0.387)	|0.171	0.152	0.064|
3444 (0.027)	|0.012	0.008	0.007|
Multiallelic Dprime: 0.198
BLOCK 690.  MARKERS: 3409 3410
11 (0.558)	|0.544	0.015	0.000|
41 (0.329)	|0.015	0.308	0.005|
44 (0.113)	|0.009	0.000	0.104|
Multiallelic Dprime: 0.928
BLOCK 691.  MARKERS: 3411 3412
22 (0.569)	|0.551	0.013	0.003|
23 (0.320)	|0.052	0.245	0.018|
13 (0.111)	|0.003	0.000	0.107|
Multiallelic Dprime: 0.876
BLOCK 692.  MARKERS: 3414 3415 3416
142 (0.606)	|0.375	0.199	0.029|
324 (0.258)	|0.115	0.095	0.046|
322 (0.129)	|0.059	0.048	0.022|
Multiallelic Dprime: 0.157
BLOCK 693.  MARKERS: 3419 3420 3421 3422
3321 (0.551)	|0.254	0.167	0.128|
2144 (0.342)	|0.156	0.120	0.066|
3341 (0.101)	|0.027	0.057	0.016|
Multiallelic Dprime: 0.097
BLOCK 694.  MARKERS: 3425 3426 3427 3428
4211 (0.439)	|0.270	0.008	0.023	0.035	0.079	0.012|
3111 (0.347)	|0.030	0.005	0.160	0.137	0.011	0.000|
4233 (0.212)	|0.004	0.197	0.000	0.000	0.000	0.000|
Multiallelic Dprime: 0.811
BLOCK 695.  MARKERS: 3431 3432 3433 3434 3435 3436 3437 3438
44133133 (0.305)	|0.173	0.007	0.127|
42133243 (0.213)	|0.148	0.054	0.010|
44331243 (0.184)	|0.054	0.125	0.006|
24123143 (0.174)	|0.036	0.122	0.014|
44133241 (0.088)	|0.043	0.039	0.005|
44133243 (0.013)	|0.005	0.007	0.000|
Multiallelic Dprime: 0.473
BLOCK 696.  MARKERS: 3440 3441 3442
143 (0.473)	|0.421	0.046|
131 (0.361)	|0.197	0.155|
343 (0.166)	|0.140	0.026|
Multiallelic Dprime: 0.507
BLOCK 697.  MARKERS: 3443 3444 3445 3446
1342 (0.757)	|0.364	0.218	0.000	0.133	0.000	0.015	0.012|
3124 (0.227)	|0.000	0.000	0.144	0.000	0.058	0.000	0.000|
Multiallelic Dprime: 1.000
BLOCK 698.  MARKERS: 3447 3448 3449 3450 3451 3452 3453 3454 3455 3456 3457 3458
344421333441 (0.363)	|0.195	0.003	0.115	0.020	0.025|
324421333223 (0.224)	|0.166	0.037	0.014	0.003	0.000|
123243123223 (0.149)	|0.012	0.135	0.004	0.000	0.000|
324421331223 (0.134)	|0.111	0.004	0.008	0.007	0.000|
324221321223 (0.058)	|0.002	0.000	0.001	0.048	0.000|
324421333441 (0.017)	|0.007	0.000	0.008	0.001	0.000|
344421333223 (0.012)	|0.012	0.001	0.000	0.000	0.000|
Multiallelic Dprime: 0.546
BLOCK 699.  MARKERS: 3459 3460 3461 3462 3463 3464
224212 (0.522)	|0.245	0.204	0.074|
224114 (0.187)	|0.166	0.016	0.004|
112234 (0.157)	|0.130	0.016	0.012|
214214 (0.092)	|0.023	0.000	0.068|
212234 (0.025)	|0.024	0.000	0.001|
Multiallelic Dprime: 0.536
BLOCK 700.  MARKERS: 3466 3467
32 (0.599)	|0.265	0.124	0.204|
12 (0.236)	|0.112	0.114	0.009|
34 (0.165)	|0.016	0.144	0.006|
Multiallelic Dprime: 0.461
BLOCK 701.  MARKERS: 3469 3470 3471
323 (0.393)	|0.116	0.200	0.017	0.045	0.016|
143 (0.381)	|0.201	0.076	0.076	0.003	0.025|
141 (0.219)	|0.022	0.023	0.172	0.000	0.002|
Multiallelic Dprime: 0.465
BLOCK 702.  MARKERS: 3472 3473 3474 3475 3476 3477
322314 (0.340)	|0.327	0.002	0.000	0.000	0.000|
342314 (0.303)	|0.003	0.296	0.000	0.000	0.000|
124131 (0.265)	|0.000	0.000	0.262	0.000	0.000|
122331 (0.049)	|0.001	0.000	0.000	0.044	0.000|
124331 (0.043)	|0.000	0.000	0.000	0.000	0.043|
Multiallelic Dprime: 0.993
BLOCK 703.  MARKERS: 3478 3479 3480 3481 3482 3483 3484 3485 3486 3487 3488 3489
341343332412 (0.330)	|0.327	0.000	0.000|
343221132424 (0.299)	|0.003	0.257	0.037|
433243314224 (0.262)	|0.001	0.063	0.198|
343223332224 (0.044)	|0.044	0.000	0.000|
341343332224 (0.043)	|0.040	0.000	0.002|
Multiallelic Dprime: 0.855
BLOCK 704.  MARKERS: 3491 3492
33 (0.421)	|0.327	0.002	0.000	0.043	0.047	0.000|
34 (0.328)	|0.000	0.008	0.241	0.059	0.000	0.009|
14 (0.244)	|0.000	0.235	0.002	0.002	0.000	0.000|
Multiallelic Dprime: 0.918
BLOCK 705.  MARKERS: 3493 3494 3495 3496 3497 3498 3499 3500
11143222 (0.333)	|0.186	0.077	0.034	0.032	0.002|
13311244 (0.247)	|0.067	0.129	0.017	0.024	0.010|
23141324 (0.244)	|0.061	0.031	0.083	0.063	0.001|
13341324 (0.106)	|0.031	0.018	0.025	0.028	0.000|
13341224 (0.047)	|0.006	0.000	0.019	0.020	0.000|
23141344 (0.010)	|0.000	0.008	0.000	0.001	0.000|
Multiallelic Dprime: 0.342
BLOCK 706.  MARKERS: 3503 3504 3505 3506 3507
33121 (0.356)	|0.347	0.003	0.000	0.006|
33143 (0.267)	|0.008	0.255	0.000	0.000|
13121 (0.181)	|0.174	0.000	0.000	0.007|
31421 (0.178)	|0.016	0.000	0.153	0.000|
31441 (0.013)	|0.000	0.000	0.013	0.000|
Multiallelic Dprime: 0.943
BLOCK 707.  MARKERS: 3508 3509 3510 3511 3512
22434 (0.542)	|0.007	0.267	0.004	0.175	0.080|
22214 (0.262)	|0.256	0.000	0.000	0.000	0.000|
31211 (0.167)	|0.000	0.000	0.166	0.000	0.000|
22431 (0.014)	|0.000	0.000	0.009	0.000	0.000|
Multiallelic Dprime: 0.989
BLOCK 708.  MARKERS: 3513 3514 3515 3516 3517 3518 3519
1443424 (0.272)	|0.268	0.003|
3443423 (0.269)	|0.267	0.000|
3144444 (0.184)	|0.051	0.134|
1433244 (0.176)	|0.000	0.176|
3443424 (0.081)	|0.077	0.001|
Multiallelic Dprime: 0.910
BLOCK 709.  MARKERS: 3520 3521
32 (0.677)	|0.259	0.363	0.023	0.032|
14 (0.318)	|0.132	0.003	0.182	0.000|
Multiallelic Dprime: 0.577
BLOCK 710.  MARKERS: 3523 3524 3525
332 (0.392)	|0.258	0.124	0.010|
222 (0.369)	|0.331	0.023	0.015|
324 (0.207)	|0.199	0.000	0.007|
322 (0.032)	|0.016	0.000	0.016|
Multiallelic Dprime: 0.562
BLOCK 711.  MARKERS: 3526 3527
33 (0.805)	|0.541	0.117	0.131|
11 (0.148)	|0.043	0.079	0.025|
13 (0.047)	|0.007	0.006	0.029|
Multiallelic Dprime: 0.436
BLOCK 712.  MARKERS: 3529 3530 3531 3532 3533 3534 3535
1231111 (0.589)	|0.560	0.022	0.007|
1414324 (0.203)	|0.122	0.033	0.047|
3211111 (0.185)	|0.016	0.168	0.002|
Multiallelic Dprime: 0.714
BLOCK 713.  MARKERS: 3536 3537
21 (0.705)	|0.236	0.199	0.179	0.091|
44 (0.233)	|0.107	0.048	0.039	0.040|
24 (0.058)	|0.015	0.016	0.015	0.012|
Multiallelic Dprime: 0.153
BLOCK 714.  MARKERS: 3544 3545 3546 3547
3223 (0.358)	|0.265	0.050	0.043|
3141 (0.264)	|0.211	0.035	0.018|
1121 (0.235)	|0.154	0.044	0.033|
3121 (0.143)	|0.107	0.022	0.014|
Multiallelic Dprime: 0.094
BLOCK 715.  MARKERS: 3550 3551
24 (0.737)	|0.627	0.106|
42 (0.151)	|0.133	0.017|
22 (0.108)	|0.095	0.013|
Multiallelic Dprime: 0.155
BLOCK 716.  MARKERS: 3554 3555 3556
144 (0.861)	|0.691	0.073	0.086	0.006|
322 (0.136)	|0.013	0.116	0.000	0.006|
Multiallelic Dprime: 0.865
BLOCK 717.  MARKERS: 3558 3559 3560
422 (0.708)	|0.528	0.075	0.092	0.010|
314 (0.188)	|0.000	0.186	0.000	0.000|
414 (0.087)	|0.000	0.003	0.012	0.072|
424 (0.011)	|0.000	0.002	0.002	0.006|
Multiallelic Dprime: 0.861
BLOCK 718.  MARKERS: 3561 3562 3563 3564 3565
31122 (0.532)	|0.330	0.097	0.086	0.013|
33344 (0.267)	|0.216	0.017	0.033	0.000|
11124 (0.107)	|0.021	0.063	0.022	0.000|
31124 (0.087)	|0.016	0.070	0.000	0.000|
Multiallelic Dprime: 0.349
BLOCK 719.  MARKERS: 3567 3568 3569 3570 3571 3572 3573 3574 3575 3576 3577 3578
132123342234 (0.587)	|0.415	0.121	0.051|
321311124413 (0.245)	|0.171	0.015	0.058|
121123342234 (0.145)	|0.135	0.002	0.007|
132123342213 (0.013)	|0.012	0.000	0.000|
Multiallelic Dprime: 0.326
BLOCK 720.  MARKERS: 3581 3582
44 (0.744)	|0.744	0.000|
43 (0.138)	|0.032	0.105|
23 (0.116)	|0.115	0.000|
Multiallelic Dprime: 1.000
BLOCK 721.  MARKERS: 3583 3584
43 (0.894)	|0.403	0.269	0.151	0.069|
24 (0.106)	|0.063	0.019	0.006	0.015|
Multiallelic Dprime: 0.340
BLOCK 722.  MARKERS: 3585 3586 3587
244 (0.466)	|0.349	0.109	0.008|
342 (0.287)	|0.137	0.015	0.135|
322 (0.158)	|0.097	0.060	0.000|
344 (0.084)	|0.003	0.060	0.021|
Multiallelic Dprime: 0.407
BLOCK 723.  MARKERS: 3588 3589 3590
432 (0.586)	|0.552	0.009	0.022|
434 (0.245)	|0.057	0.136	0.052|
214 (0.167)	|0.167	0.000	0.000|
Multiallelic Dprime: 0.811
BLOCK 724.  MARKERS: 3591 3592
14 (0.775)	|0.344	0.228	0.154	0.050|
21 (0.145)	|0.095	0.035	0.009	0.005|
24 (0.076)	|0.028	0.028	0.005	0.012|
Multiallelic Dprime: 0.217
BLOCK 725.  MARKERS: 3593 3594 3595 3596 3597
42132 (0.466)	|0.299	0.031	0.085	0.024	0.014	0.003|
44332 (0.289)	|0.038	0.239	0.002	0.000	0.000	0.005|
24324 (0.172)	|0.089	0.069	0.004	0.002	0.000	0.004|
44334 (0.068)	|0.040	0.008	0.005	0.001	0.011	0.000|
Multiallelic Dprime: 0.545
BLOCK 726.  MARKERS: 3599 3600 3601 3602 3603 3604 3605 3606 3607
321332334 (0.466)	|0.080	0.292	0.013	0.082|
144114144 (0.349)	|0.294	0.033	0.005	0.017|
324114331 (0.098)	|0.016	0.004	0.077	0.000|
344114334 (0.029)	|0.004	0.000	0.025	0.000|
324114144 (0.025)	|0.025	0.000	0.000	0.000|
141332334 (0.012)	|0.000	0.009	0.000	0.003|
Multiallelic Dprime: 0.715
BLOCK 727.  MARKERS: 3609 3610 3611 3612
1224 (0.421)	|0.391	0.011	0.020|
3224 (0.343)	|0.164	0.165	0.008|
1243 (0.130)	|0.069	0.004	0.057|
1444 (0.105)	|0.040	0.003	0.062|
Multiallelic Dprime: 0.588
BLOCK 728.  MARKERS: 3613 3614
31 (0.665)	|0.294	0.200	0.100	0.060|
32 (0.182)	|0.043	0.097	0.028	0.013|
12 (0.150)	|0.042	0.030	0.050	0.025|
Multiallelic Dprime: 0.225
BLOCK 729.  MARKERS: 3616 3617 3618 3619 3620 3621
321424 (0.379)	|0.078	0.108	0.013	0.108	0.025	0.004	0.022|
321242 (0.331)	|0.086	0.074	0.119	0.011	0.011	0.010	0.016|
143444 (0.177)	|0.035	0.012	0.011	0.022	0.091	0.000	0.003|
321444 (0.098)	|0.054	0.003	0.004	0.003	0.000	0.030	0.000|
Multiallelic Dprime: 0.441
BLOCK 730.  MARKERS: 3623 3624 3625 3626 3627 3628 3629 3630 3631
222434412 (0.258)	|0.082	0.160	0.015|
144214422 (0.198)	|0.130	0.068	0.000|
222411412 (0.150)	|0.034	0.000	0.116|
222434212 (0.145)	|0.136	0.006	0.002|
222414414 (0.129)	|0.005	0.007	0.118|
222214412 (0.043)	|0.003	0.037	0.003|
222414412 (0.040)	|0.013	0.002	0.024|
Multiallelic Dprime: 0.637
BLOCK 731.  MARKERS: 3633 3634
33 (0.415)	|0.264	0.138	0.012|
12 (0.299)	|0.234	0.050	0.016|
32 (0.286)	|0.238	0.043	0.005|
Multiallelic Dprime: 0.273
BLOCK 732.  MARKERS: 3636 3637
14 (0.735)	|0.577	0.011	0.147	0.000|
32 (0.231)	|0.049	0.183	0.000	0.000|
12 (0.034)	|0.018	0.000	0.002	0.014|
Multiallelic Dprime: 0.727
BLOCK 733.  MARKERS: 3640 3641 3642
324 (0.643)	|0.450	0.182	0.011|
341 (0.194)	|0.095	0.100	0.000|
124 (0.149)	|0.132	0.016	0.000|
344 (0.014)	|0.014	0.000	0.000|
Multiallelic Dprime: 0.199
BLOCK 734.  MARKERS: 3643 3644
12 (0.690)	|0.475	0.004	0.133	0.050	0.029|
33 (0.297)	|0.000	0.258	0.020	0.000	0.012|
13 (0.012)	|0.000	0.011	0.000	0.000	0.001|
Multiallelic Dprime: 0.881
BLOCK 735.  MARKERS: 3645 3646 3647 3648 3649 3650
132122 (0.475)	|0.424	0.025	0.018	0.000|
324144 (0.273)	|0.046	0.132	0.067	0.023|
132322 (0.153)	|0.147	0.002	0.003	0.000|
134142 (0.050)	|0.047	0.001	0.000	0.000|
124144 (0.042)	|0.015	0.024	0.004	0.000|
Multiallelic Dprime: 0.734
BLOCK 736.  MARKERS: 3651 3652 3653 3654 3655
23311 (0.684)	|0.314	0.217	0.125	0.015	0.009|
23314 (0.185)	|0.151	0.025	0.002	0.005	0.000|
41131 (0.092)	|0.047	0.002	0.023	0.016	0.000|
43311 (0.023)	|0.022	0.000	0.000	0.000	0.000|
Multiallelic Dprime: 0.516
BLOCK 737.  MARKERS: 3656 3657 3658 3659 3660 3661
442332 (0.540)	|0.339	0.183	0.007	0.000	0.002|
234114 (0.242)	|0.002	0.028	0.186	0.024	0.004|
432332 (0.160)	|0.000	0.043	0.009	0.065	0.040|
232332 (0.037)	|0.002	0.010	0.000	0.003	0.022|
242332 (0.011)	|0.011	0.000	0.000	0.000	0.000|
Multiallelic Dprime: 0.735
BLOCK 738.  MARKERS: 3665 3666 3667 3668
3313 (0.357)	|0.259	0.091	0.009|
1313 (0.265)	|0.192	0.048	0.024|
1241 (0.206)	|0.040	0.159	0.008|
1243 (0.093)	|0.027	0.059	0.007|
1343 (0.067)	|0.023	0.043	0.001|
Multiallelic Dprime: 0.455
BLOCK 739.  MARKERS: 3670 3671 3672
442 (0.542)	|0.346	0.189	0.006	0.000|
321 (0.403)	|0.076	0.080	0.245	0.004|
341 (0.050)	|0.000	0.002	0.000	0.048|
Multiallelic Dprime: 0.640
BLOCK 740.  MARKERS: 3673 3674 3675
334 (0.424)	|0.330	0.074	0.021	0.000|
221 (0.268)	|0.021	0.234	0.000	0.015|
231 (0.252)	|0.002	0.006	0.151	0.092|
331 (0.053)	|0.000	0.002	0.000	0.051|
Multiallelic Dprime: 0.795
BLOCK 741.  MARKERS: 3676 3677 3678
421 (0.356)	|0.219	0.058	0.074	0.003|
441 (0.315)	|0.220	0.030	0.065	0.000|
444 (0.171)	|0.026	0.128	0.002	0.012|
141 (0.158)	|0.130	0.000	0.024	0.000|
Multiallelic Dprime: 0.360
BLOCK 742.  MARKERS: 3679 3680 3681 3682 3683 3684
122321 (0.593)	|0.476	0.094	0.020|
214114 (0.216)	|0.120	0.092	0.004|
122324 (0.164)	|0.155	0.009	0.000|
122121 (0.014)	|0.007	0.007	0.000|
Multiallelic Dprime: 0.303
BLOCK 743.  MARKERS: 3686 3687
23 (0.769)	|0.731	0.007	0.030|
31 (0.203)	|0.012	0.116	0.073|
21 (0.024)	|0.012	0.005	0.001|
Multiallelic Dprime: 0.837
BLOCK 744.  MARKERS: 3688 3689 3690 3691
1443 (0.756)	|0.234	0.249	0.200	0.066|
3221 (0.129)	|0.055	0.029	0.017	0.026|
1423 (0.108)	|0.045	0.016	0.026	0.020|
Multiallelic Dprime: 0.238
BLOCK 745.  MARKERS: 3692 3693 3694 3695
1343 (0.335)	|0.077	0.186	0.051	0.014|
1341 (0.294)	|0.104	0.069	0.081	0.032|
3123 (0.248)	|0.137	0.041	0.034	0.032|
1323 (0.112)	|0.023	0.006	0.050	0.029|
Multiallelic Dprime: 0.304
BLOCK 746.  MARKERS: 3696 3697 3698 3699 3700
12333 (0.342)	|0.283	0.000	0.000	0.044	0.005	0.006|
32311 (0.311)	|0.000	0.161	0.125	0.007	0.000	0.000|
32331 (0.217)	|0.007	0.000	0.039	0.090	0.062	0.014|
34131 (0.108)	|0.000	0.104	0.000	0.000	0.000	0.000|
Multiallelic Dprime: 0.798
BLOCK 747.  MARKERS: 3701 3702 3703 3704 3705 3706 3707 3708 3709 3710 3711
33424131224 (0.296)	|0.281	0.011	0.004|
21212311324 (0.274)	|0.076	0.195	0.002|
23424131344 (0.166)	|0.054	0.000	0.112|
33424133342 (0.148)	|0.140	0.000	0.007|
33424131344 (0.071)	|0.018	0.004	0.049|
31212311324 (0.017)	|0.005	0.012	0.000|
Multiallelic Dprime: 0.750
BLOCK 748.  MARKERS: 3712 3713
43 (0.588)	|0.269	0.126	0.138	0.056|
23 (0.226)	|0.070	0.069	0.050	0.037|
41 (0.185)	|0.035	0.070	0.030	0.048|
Multiallelic Dprime: 0.215
BLOCK 749.  MARKERS: 3715 3716 3717
141 (0.375)	|0.077	0.292	0.004|
143 (0.265)	|0.234	0.020	0.013|
113 (0.218)	|0.113	0.000	0.104|
443 (0.141)	|0.138	0.002	0.000|
Multiallelic Dprime: 0.707
BLOCK 750.  MARKERS: 3718 3719
24 (0.562)	|0.331	0.009	0.121	0.076	0.025|
23 (0.316)	|0.027	0.286	0.000	0.000	0.000|
34 (0.123)	|0.085	0.006	0.001	0.000	0.029|
Multiallelic Dprime: 0.746
BLOCK 751.  MARKERS: 3721 3722 3723 3724
2143 (0.443)	|0.234	0.068	0.043	0.047	0.021	0.020	0.008|
2113 (0.301)	|0.182	0.050	0.032	0.021	0.009	0.002	0.000|
4441 (0.124)	|0.074	0.032	0.009	0.003	0.001	0.003	0.000|
4141 (0.076)	|0.020	0.009	0.017	0.004	0.006	0.011	0.002|
4143 (0.055)	|0.025	0.011	0.005	0.007	0.003	0.002	0.002|
Multiallelic Dprime: 0.145
BLOCK 752.  MARKERS: 3730 3731 3732 3733 3734 3735 3736 3737 3738 3739 3740 3741 3742 3743 3744 3745
2324333141341222 (0.539)	|0.294	0.110	0.089	0.025|
1344332144341412 (0.171)	|0.114	0.009	0.038	0.004|
2442132321223221 (0.106)	|0.063	0.019	0.013	0.009|
2344312321223222 (0.080)	|0.021	0.026	0.021	0.011|
2344312321223221 (0.040)	|0.015	0.008	0.013	0.004|
1324333141341222 (0.038)	|0.023	0.013	0.000	0.001|
2344332144341412 (0.012)	|0.004	0.007	0.000	0.000|
Multiallelic Dprime: 0.158
BLOCK 753.  MARKERS: 3747 3748 3749 3750 3751 3752
341322 (0.549)	|0.448	0.091	0.004	0.000|
111344 (0.185)	|0.011	0.168	0.001	0.000|
142144 (0.175)	|0.027	0.146	0.000	0.002|
141144 (0.058)	|0.000	0.006	0.033	0.016|
Multiallelic Dprime: 0.766
BLOCK 754.  MARKERS: 3754 3755 3756 3757 3758 3759 3760
3311321 (0.495)	|0.473	0.013	0.003	0.001|
1123143 (0.426)	|0.021	0.285	0.107	0.009|
3311323 (0.045)	|0.003	0.008	0.000	0.032|
3121323 (0.018)	|0.000	0.002	0.001	0.015|
Multiallelic Dprime: 0.896
BLOCK 755.  MARKERS: 3764 3765 3766 3767 3768
14111 (0.501)	|0.422	0.052	0.027|
34231 (0.313)	|0.072	0.119	0.123|
32234 (0.116)	|0.028	0.062	0.025|
34234 (0.059)	|0.022	0.029	0.008|
Multiallelic Dprime: 0.544
BLOCK 756.  MARKERS: 3769 3770
23 (0.551)	|0.229	0.116	0.163	0.021	0.019|
21 (0.265)	|0.118	0.055	0.005	0.075	0.011|
41 (0.185)	|0.009	0.008	0.002	0.059	0.106|
Multiallelic Dprime: 0.498
BLOCK 757.  MARKERS: 3771 3772 3773 3774
3343 (0.355)	|0.292	0.058	0.003|
2341 (0.180)	|0.033	0.135	0.013|
3443 (0.170)	|0.156	0.005	0.003|
2313 (0.155)	|0.014	0.119	0.022|
2343 (0.137)	|0.018	0.008	0.107|
Multiallelic Dprime: 0.698
BLOCK 758.  MARKERS: 3776 3777 3778
144 (0.516)	|0.482	0.024	0.000|
324 (0.326)	|0.026	0.244	0.056|
321 (0.149)	|0.000	0.148	0.000|
Multiallelic Dprime: 0.861
BLOCK 759.  MARKERS: 3779 3780 3781 3782 3783
21431 (0.514)	|0.379	0.032	0.036	0.033	0.014	0.016|
42112 (0.419)	|0.053	0.171	0.090	0.060	0.017	0.018|
21112 (0.057)	|0.015	0.000	0.003	0.017	0.020	0.000|
Multiallelic Dprime: 0.590
BLOCK 760.  MARKERS: 3784 3785 3786 3787 3788 3789 3790 3791 3792 3793
1441231231 (0.453)	|0.231	0.224|
2211111412 (0.203)	|0.203	0.000|
2213111412 (0.129)	|0.127	0.000|
2211213232 (0.110)	|0.040	0.070|
2411211231 (0.050)	|0.002	0.048|
2411231232 (0.033)	|0.027	0.001|
Multiallelic Dprime: 0.624
BLOCK 761.  MARKERS: 3794 3795
33 (0.639)	|0.569	0.007	0.061	0.001|
11 (0.352)	|0.004	0.300	0.039	0.009|
Multiallelic Dprime: 0.879
BLOCK 762.  MARKERS: 3796 3797 3798
113 (0.573)	|0.543	0.000	0.000	0.000	0.012	0.000|
311 (0.316)	|0.000	0.223	0.000	0.046	0.000	0.010|
331 (0.101)	|0.000	0.000	0.089	0.000	0.000	0.000|
111 (0.010)	|0.000	0.000	0.000	0.000	0.000	0.000|
Multiallelic Dprime: 1.000
BLOCK 763.  MARKERS: 3799 3800 3801 3802 3803 3804 3805 3806 3807 3808 3809 3810 3811 3812 3813
443323123113444 (0.545)	|0.545	0.000|
424141241141412 (0.222)	|0.000	0.224|
224341243213212 (0.089)	|0.000	0.090|
424341243113242 (0.046)	|0.000	0.047|
443323123113442 (0.013)	|0.000	0.011|
424141241113444 (0.011)	|0.010	0.000|
Multiallelic Dprime: 1.000
BLOCK 764.  MARKERS: 3814 3815
24 (0.574)	|0.214	0.359	0.002|
42 (0.426)	|0.244	0.015	0.163|
Multiallelic Dprime: 0.604
BLOCK 765.  MARKERS: 3816 3817
22 (0.455)	|0.122	0.288	0.019	0.022|
24 (0.375)	|0.362	0.010	0.001	0.001|
14 (0.165)	|0.140	0.018	0.004	0.001|
Multiallelic Dprime: 0.822
BLOCK 766.  MARKERS: 3818 3819 3820 3821 3822 3823
232142 (0.625)	|0.454	0.165	0.006|
421324 (0.318)	|0.003	0.315	0.000|
232342 (0.025)	|0.000	0.000	0.025|
422324 (0.024)	|0.024	0.000	0.000|
Multiallelic Dprime: 0.858
BLOCK 767.  MARKERS: 3824 3825
14 (0.486)	|0.264	0.115	0.021	0.010	0.058|
33 (0.482)	|0.079	0.139	0.154	0.090	0.007|
13 (0.032)	|0.019	0.001	0.005	0.005	0.000|
Multiallelic Dprime: 0.488
BLOCK 768.  MARKERS: 3827 3828 3829 3830 3831 3832 3833 3834 3835 3836 3837
44322112322 (0.366)	|0.366	0.000	0.000|
22221331134 (0.257)	|0.000	0.239	0.011|
44341312322 (0.179)	|0.179	0.000	0.000|
44321331134 (0.102)	|0.000	0.008	0.094|
44321312322 (0.065)	|0.066	0.000	0.000|
Multiallelic Dprime: 0.978
BLOCK 769.  MARKERS: 3838 3839 3840
444 (0.627)	|0.491	0.136|
314 (0.258)	|0.243	0.016|
342 (0.107)	|0.083	0.024|
Multiallelic Dprime: 0.421
BLOCK 770.  MARKERS: 3844 3845
42 (0.820)	|0.445	0.211	0.163|
14 (0.180)	|0.000	0.180	0.000|
Multiallelic Dprime: 1.000
BLOCK 771.  MARKERS: 3846 3847
22 (0.446)	|0.320	0.065	0.049|
42 (0.391)	|0.211	0.045	0.129|
41 (0.163)	|0.049	0.102	0.011|
Multiallelic Dprime: 0.338
BLOCK 772.  MARKERS: 3850 3851 3852 3853 3854 3855
223244 (0.579)	|0.313	0.115	0.091	0.061|
223242 (0.213)	|0.086	0.081	0.013	0.034|
441324 (0.189)	|0.052	0.091	0.031	0.013|
Multiallelic Dprime: 0.242
BLOCK 773.  MARKERS: 3860 3861 3862
321 (0.456)	|0.235	0.198	0.017|
141 (0.295)	|0.288	0.005	0.002|
143 (0.137)	|0.135	0.000	0.001|
341 (0.109)	|0.082	0.006	0.021|
Multiallelic Dprime: 0.764
BLOCK 774.  MARKERS: 3864 3865
21 (0.744)	|0.593	0.147|
13 (0.209)	|0.208	0.000|
23 (0.040)	|0.037	0.003|
Multiallelic Dprime: 0.915
BLOCK 775.  MARKERS: 3866 3867
14 (0.842)	|0.489	0.153	0.076	0.054	0.026	0.022|
21 (0.152)	|0.074	0.039	0.019	0.008	0.001	0.002|
Multiallelic Dprime: 0.133
BLOCK 776.  MARKERS: 3869 3870 3871 3872 3873 3874 3875 3876
43111442 (0.566)	|0.490	0.062	0.012|
22332221 (0.191)	|0.024	0.101	0.067|
22132222 (0.097)	|0.045	0.026	0.026|
42111442 (0.062)	|0.061	0.001	0.000|
23111442 (0.028)	|0.019	0.009	0.000|
22111442 (0.025)	|0.011	0.014	0.000|
Multiallelic Dprime: 0.587
BLOCK 777.  MARKERS: 3878 3879
22 (0.662)	|0.211	0.184	0.156	0.111|
32 (0.224)	|0.054	0.070	0.058	0.041|
33 (0.114)	|0.018	0.025	0.058	0.013|
Multiallelic Dprime: 0.127
BLOCK 778.  MARKERS: 3880 3881 3882
114 (0.284)	|0.232	0.007	0.044	0.000|
314 (0.278)	|0.211	0.015	0.020	0.023|
311 (0.272)	|0.009	0.257	0.002	0.000|
334 (0.166)	|0.028	0.025	0.108	0.002|
Multiallelic Dprime: 0.721
BLOCK 779.  MARKERS: 3884 3885 3886 3887 3888
41311 (0.480)	|0.272	0.053	0.154	0.000|
43133 (0.304)	|0.267	0.012	0.015	0.010|
23331 (0.175)	|0.000	0.159	0.013	0.003|
43331 (0.024)	|0.000	0.024	0.000	0.000|
Multiallelic Dprime: 0.568
BLOCK 780.  MARKERS: 3889 3890 3891
221 (0.544)	|0.344	0.042	0.159|
241 (0.257)	|0.037	0.211	0.006|
443 (0.183)	|0.094	0.087	0.000|
243 (0.014)	|0.010	0.005	0.000|
Multiallelic Dprime: 0.570
BLOCK 781.  MARKERS: 3893 3894
22 (0.485)	|0.481	0.000	0.000	0.005|
43 (0.346)	|0.000	0.097	0.183	0.067|
23 (0.165)	|0.000	0.157	0.003	0.003|
Multiallelic Dprime: 0.896
BLOCK 782.  MARKERS: 3895 3896 3897
133 (0.485)	|0.474	0.008|
323 (0.254)	|0.012	0.242|
122 (0.186)	|0.089	0.095|
123 (0.075)	|0.070	0.005|
Multiallelic Dprime: 0.807
BLOCK 783.  MARKERS: 3898 3899
11 (0.644)	|0.267	0.274	0.103|
23 (0.349)	|0.325	0.021	0.003|
Multiallelic Dprime: 0.828
BLOCK 784.  MARKERS: 3901 3902
23 (0.593)	|0.263	0.327	0.000|
31 (0.298)	|0.264	0.018	0.016|
33 (0.109)	|0.102	0.002	0.005|
Multiallelic Dprime: 0.774
BLOCK 785.  MARKERS: 3903 3904
31 (0.629)	|0.002	0.224	0.206	0.197|
13 (0.346)	|0.272	0.037	0.031	0.007|
33 (0.021)	|0.000	0.004	0.017	0.000|
Multiallelic Dprime: 0.751
BLOCK 786.  MARKERS: 3905 3906 3907
241 (0.274)	|0.082	0.051	0.074	0.041	0.014	0.012|
221 (0.267)	|0.077	0.080	0.046	0.020	0.019	0.024|
223 (0.255)	|0.077	0.062	0.055	0.027	0.022	0.008|
121 (0.204)	|0.085	0.043	0.028	0.023	0.008	0.012|
Multiallelic Dprime: 0.127
BLOCK 787.  MARKERS: 3910 3911 3912 3913 3914 3915 3916 3917
13342141 (0.323)	|0.219	0.051	0.052|
14124323 (0.237)	|0.090	0.100	0.045|
13142141 (0.203)	|0.117	0.082	0.002|
34124341 (0.110)	|0.070	0.022	0.019|
14124141 (0.063)	|0.052	0.009	0.004|
14124341 (0.057)	|0.051	0.006	0.000|
Multiallelic Dprime: 0.279
BLOCK 788.  MARKERS: 3921 3922
31 (0.602)	|0.414	0.072	0.116|
13 (0.271)	|0.117	0.101	0.053|
33 (0.124)	|0.029	0.075	0.020|
Multiallelic Dprime: 0.304
BLOCK 789.  MARKERS: 3923 3924 3925 3926
1333 (0.563)	|0.339	0.182	0.042|
1111 (0.248)	|0.064	0.172	0.011|
3111 (0.190)	|0.083	0.051	0.056|
Multiallelic Dprime: 0.314
BLOCK 790.  MARKERS: 3927 3928
44 (0.485)	|0.441	0.022	0.022|
42 (0.406)	|0.236	0.086	0.084|
24 (0.108)	|0.098	0.004	0.006|
Multiallelic Dprime: 0.593
BLOCK 791.  MARKERS: 3931 3932
43 (0.776)	|0.336	0.210	0.117	0.113|
24 (0.112)	|0.025	0.059	0.027	0.001|
23 (0.112)	|0.020	0.055	0.022	0.015|
Multiallelic Dprime: 0.343
BLOCK 792.  MARKERS: 3933 3934 3935
111 (0.381)	|0.020	0.281	0.000	0.000	0.051	0.003	0.015|
423 (0.324)	|0.259	0.000	0.000	0.001	0.000	0.044	0.000|
123 (0.166)	|0.000	0.000	0.147	0.004	0.000	0.004	0.000|
113 (0.129)	|0.000	0.000	0.000	0.118	0.000	0.000	0.001|
Multiallelic Dprime: 0.950
BLOCK 793.  MARKERS: 3936 3937 3938 3939 3940 3941 3942 3943 3944 3945 3946
42432233332 (0.280)	|0.116	0.127	0.036|
44134234412 (0.279)	|0.159	0.075	0.046|
34124433334 (0.146)	|0.047	0.067	0.034|
34134413332 (0.123)	|0.043	0.063	0.017|
44134234332 (0.052)	|0.021	0.019	0.010|
44134413332 (0.052)	|0.018	0.025	0.009|
44134233332 (0.017)	|0.013	0.004	0.000|
Multiallelic Dprime: 0.167
BLOCK 794.  MARKERS: 3950 3951
32 (0.438)	|0.188	0.138	0.112|
34 (0.400)	|0.303	0.045	0.052|
12 (0.161)	|0.129	0.026	0.005|
Multiallelic Dprime: 0.396
BLOCK 795.  MARKERS: 3954 3955
14 (0.619)	|0.204	0.284	0.000	0.084	0.039|
32 (0.210)	|0.207	0.000	0.002	0.000	0.000|
12 (0.168)	|0.000	0.044	0.110	0.015	0.000|
Multiallelic Dprime: 0.640
BLOCK 796.  MARKERS: 3956 3957 3958 3959 3960
31241 (0.413)	|0.000	0.204	0.150	0.000	0.000	0.000	0.039	0.011|
23421 (0.330)	|0.310	0.000	0.000	0.000	0.006	0.003	0.000	0.002|
31242 (0.112)	|0.000	0.000	0.000	0.106	0.000	0.000	0.000	0.000|
33421 (0.098)	|0.000	0.000	0.000	0.000	0.097	0.000	0.000	0.000|
31221 (0.040)	|0.000	0.000	0.000	0.000	0.000	0.038	0.000	0.000|
Multiallelic Dprime: 0.989
BLOCK 797.  MARKERS: 3962 3963 3964 3965 3966 3967 3968 3969 3970
424432233 (0.310)	|0.124	0.082	0.042	0.031	0.026|
221432211 (0.210)	|0.044	0.087	0.017	0.035	0.024|
421433211 (0.149)	|0.075	0.015	0.021	0.021	0.014|
434412233 (0.106)	|0.026	0.026	0.017	0.022	0.016|
424332133 (0.104)	|0.032	0.033	0.017	0.007	0.011|
424412233 (0.041)	|0.007	0.000	0.026	0.007	0.001|
421433213 (0.039)	|0.010	0.019	0.009	0.000	0.000|
424432211 (0.013)	|0.000	0.004	0.004	0.002	0.000|
Multiallelic Dprime: 0.211
BLOCK 798.  MARKERS: 3971 3972 3973 3974 3975 3976 3977
1443333 (0.325)	|0.206	0.020	0.087	0.004	0.004|
4244111 (0.268)	|0.044	0.213	0.003	0.000	0.000|
4443333 (0.162)	|0.093	0.007	0.002	0.002	0.056|
4413333 (0.132)	|0.113	0.000	0.000	0.002	0.014|
4243333 (0.096)	|0.010	0.000	0.001	0.082	0.000|
Multiallelic Dprime: 0.677
BLOCK 799.  MARKERS: 3980 3981 3982 3983 3984 3985 3986
1432131 (0.467)	|0.166	0.216	0.087|
3241313 (0.243)	|0.168	0.066	0.010|
3432131 (0.100)	|0.051	0.032	0.016|
3241333 (0.093)	|0.044	0.042	0.007|
3431333 (0.078)	|0.004	0.075	0.000|
Multiallelic Dprime: 0.288
BLOCK 800.  MARKERS: 3989 3990 3991
222 (0.443)	|0.152	0.162	0.128	0.000|
223 (0.435)	|0.138	0.139	0.151	0.008|
433 (0.121)	|0.061	0.020	0.038	0.003|
Multiallelic Dprime: 0.093
BLOCK 801.  MARKERS: 3996 3997 3998
124 (0.350)	|0.029	0.319	0.000|
142 (0.321)	|0.286	0.000	0.034|
342 (0.317)	|0.047	0.030	0.242|
122 (0.011)	|0.009	0.000	0.000|
Multiallelic Dprime: 0.807
BLOCK 802.  MARKERS: 3999 4000 4001 4002
3113 (0.371)	|0.167	0.176	0.011	0.010|
1241 (0.350)	|0.142	0.085	0.078	0.041|
3241 (0.276)	|0.114	0.116	0.028	0.015|
Multiallelic Dprime: 0.182
BLOCK 803.  MARKERS: 4003 4004 4005 4006 4007 4008 4009 4010
31121234 (0.425)	|0.258	0.078	0.039	0.040	0.011|
14243212 (0.377)	|0.133	0.173	0.019	0.014	0.035|
11221412 (0.118)	|0.009	0.006	0.090	0.005	0.007|
11121234 (0.067)	|0.045	0.005	0.001	0.015	0.000|
Multiallelic Dprime: 0.407
BLOCK 804.  MARKERS: 4014 4015 4016 4017 4018 4019 4020 4021 4022
124134233 (0.450)	|0.140	0.071	0.124	0.060	0.042	0.002|
113334121 (0.266)	|0.042	0.145	0.014	0.031	0.006	0.019|
424131233 (0.149)	|0.065	0.015	0.024	0.024	0.018	0.001|
124314133 (0.074)	|0.008	0.011	0.004	0.009	0.038	0.000|
114314133 (0.055)	|0.008	0.010	0.004	0.025	0.000	0.002|
Multiallelic Dprime: 0.355
BLOCK 805.  MARKERS: 4023 4024 4025 4026 4027 4028 4029 4030 4031 4032 4033 4034 4035 4036 4037 4038 4039 4040 4041 4042 4043 4044 4045 4046 4047 4048 4049 4050 4051 4052 4053
4142333431324123234442441332432 (0.261)	|0.225	0.015	0.009	0.003	0.010|
4323211214312242232113421122432 (0.254)	|0.141	0.064	0.038	0.005	0.007|
2142333431124142234112442321214 (0.174)	|0.017	0.143	0.003	0.003	0.000|
4323211234312242414112321122432 (0.148)	|0.083	0.005	0.054	0.004	0.000|
2142333431124142234112441322214 (0.105)	|0.044	0.008	0.009	0.043	0.000|
4142333431324142234113441332432 (0.026)	|0.000	0.014	0.010	0.002	0.000|
Multiallelic Dprime: 0.479
BLOCK 806.  MARKERS: 4055 4056 4057 4058
2132 (0.526)	|0.316	0.134	0.060	0.015|
4311 (0.256)	|0.094	0.129	0.023	0.005|
2311 (0.128)	|0.083	0.032	0.009	0.002|
2331 (0.062)	|0.053	0.007	0.003	0.000|
2131 (0.018)	|0.008	0.009	0.002	0.000|
Multiallelic Dprime: 0.221
BLOCK 807.  MARKERS: 4061 4062 4063 4064 4065
13431 (0.555)	|0.407	0.008	0.122	0.012	0.003|
11244 (0.314)	|0.006	0.293	0.000	0.000	0.000|
33231 (0.097)	|0.061	0.000	0.003	0.024	0.007|
13231 (0.024)	|0.013	0.000	0.000	0.011	0.000|
Multiallelic Dprime: 0.802
BLOCK 808.  MARKERS: 4066 4067 4068 4069 4070 4071 4072
2233113 (0.499)	|0.231	0.137	0.091	0.039|
4421311 (0.301)	|0.128	0.085	0.030	0.056|
2233123 (0.124)	|0.038	0.035	0.042	0.008|
2221313 (0.047)	|0.007	0.025	0.005	0.010|
2433113 (0.011)	|0.007	0.003	0.002	0.000|
Multiallelic Dprime: 0.141
BLOCK 809.  MARKERS: 4075 4076 4077 4078 4079
12142 (0.415)	|0.171	0.084	0.143	0.003	0.007|
14142 (0.290)	|0.167	0.104	0.015	0.002	0.000|
32142 (0.176)	|0.004	0.002	0.012	0.154	0.000|
14224 (0.115)	|0.000	0.001	0.000	0.000	0.108|
Multiallelic Dprime: 0.624
BLOCK 810.  MARKERS: 4080 4081 4082 4083 4084 4085 4086 4087 4088 4089 4090 4091 4092
4312243322224 (0.342)	|0.251	0.064	0.027|
3112241342434 (0.192)	|0.140	0.034	0.017|
4322243322224 (0.170)	|0.148	0.005	0.016|
3113223421222 (0.160)	|0.126	0.024	0.010|
3112143322234 (0.121)	|0.097	0.019	0.004|
Multiallelic Dprime: 0.155
BLOCK 811.  MARKERS: 4097 4098
22 (0.774)	|0.366	0.189	0.183	0.027|
33 (0.149)	|0.060	0.049	0.038	0.000|
23 (0.077)	|0.038	0.027	0.011	0.000|
Multiallelic Dprime: 0.110
BLOCK 812.  MARKERS: 4102 4103 4104
411 (0.463)	|0.426	0.034	0.003|
233 (0.266)	|0.266	0.000	0.000|
211 (0.231)	|0.005	0.164	0.059|
231 (0.027)	|0.026	0.001	0.000|
Multiallelic Dprime: 0.837
BLOCK 813.  MARKERS: 4105 4106
41 (0.735)	|0.183	0.165	0.127	0.106	0.073	0.030	0.018	0.014|
23 (0.199)	|0.087	0.024	0.026	0.022	0.003	0.005	0.016	0.008|
21 (0.063)	|0.022	0.009	0.002	0.008	0.017	0.001	0.000	0.000|
Multiallelic Dprime: 0.260
BLOCK 814.  MARKERS: 4109 4110 4111 4112 4113 4114 4115 4116 4117 4118 4119
11314133214 (0.294)	|0.214	0.038	0.012	0.014	0.004	0.001|
43333333232 (0.197)	|0.008	0.157	0.005	0.005	0.003	0.004|
43433113214 (0.154)	|0.027	0.004	0.000	0.005	0.114	0.000|
43333131214 (0.136)	|0.003	0.002	0.125	0.004	0.000	0.000|
43333333432 (0.094)	|0.001	0.000	0.000	0.083	0.001	0.003|
43333133432 (0.037)	|0.000	0.000	0.000	0.036	0.000	0.000|
43333133214 (0.036)	|0.029	0.000	0.000	0.000	0.002	0.003|
11334133214 (0.023)	|0.021	0.000	0.000	0.000	0.000	0.000|
Multiallelic Dprime: 0.794
BLOCK 815.  MARKERS: 4121 4122 4123 4124 4125 4126 4127 4128 4129 4130 4131 4132 4133 4134 4135
443211123121121 (0.314)	|0.312	0.002	0.000|
143321343121121 (0.206)	|0.172	0.031	0.000|
143321141321141 (0.154)	|0.005	0.147	0.000|
423214143121121 (0.152)	|0.003	0.149	0.000|
422211343112324 (0.126)	|0.000	0.000	0.125|
443211143121121 (0.017)	|0.018	0.000	0.000|
Multiallelic Dprime: 0.913
BLOCK 816.  MARKERS: 4136 4137
42 (0.533)	|0.311	0.065	0.047	0.077	0.019	0.006|
22 (0.334)	|0.026	0.147	0.125	0.010	0.001	0.006|
41 (0.133)	|0.088	0.034	0.004	0.005	0.000	0.000|
Multiallelic Dprime: 0.527
BLOCK 817.  MARKERS: 4140 4141 4142 4143 4144 4145 4146
4142342 (0.426)	|0.418	0.000	0.007|
2443121 (0.246)	|0.000	0.246	0.000|
2432122 (0.176)	|0.071	0.004	0.100|
4142122 (0.092)	|0.002	0.000	0.091|
4442122 (0.021)	|0.000	0.000	0.021|
2443342 (0.011)	|0.013	0.000	0.000|
Multiallelic Dprime: 0.881
BLOCK 818.  MARKERS: 4147 4148 4149
244 (0.509)	|0.436	0.053	0.004	0.015|
423 (0.263)	|0.022	0.063	0.158	0.021|
443 (0.228)	|0.021	0.110	0.057	0.033|
Multiallelic Dprime: 0.650
BLOCK 819.  MARKERS: 4151 4152 4153 4154 4155 4156 4157
2221114 (0.479)	|0.475	0.002	0.001|
4431312 (0.227)	|0.000	0.224	0.003|
2423332 (0.219)	|0.011	0.000	0.208|
2421114 (0.070)	|0.068	0.000	0.000|
Multiallelic Dprime: 0.977
BLOCK 820.  MARKERS: 4159 4160
31 (0.558)	|0.448	0.026	0.082|
14 (0.231)	|0.168	0.021	0.038|
34 (0.209)	|0.046	0.149	0.017|
Multiallelic Dprime: 0.443
BLOCK 821.  MARKERS: 4161 4162 4163
321 (0.665)	|0.563	0.086	0.017|
322 (0.196)	|0.154	0.040	0.002|
131 (0.137)	|0.124	0.014	0.000|
Multiallelic Dprime: 0.102
BLOCK 822.  MARKERS: 4166 4167
31 (0.842)	|0.364	0.366	0.111|
14 (0.140)	|0.036	0.013	0.090|
34 (0.018)	|0.006	0.004	0.009|
Multiallelic Dprime: 0.524
BLOCK 823.  MARKERS: 4171 4172
31 (0.406)	|0.065	0.309	0.019	0.013|
11 (0.383)	|0.224	0.155	0.000	0.005|
33 (0.209)	|0.197	0.012	0.000	0.000|
Multiallelic Dprime: 0.507
BLOCK 824.  MARKERS: 4177 4178 4179 4180
4331 (0.486)	|0.474	0.000	0.001	0.000|
2113 (0.477)	|0.000	0.317	0.132	0.020|
2311 (0.019)	|0.000	0.000	0.016	0.000|
4311 (0.018)	|0.001	0.000	0.017	0.000|
Multiallelic Dprime: 0.965
BLOCK 825.  MARKERS: 4181 4182 4183 4184 4185
13241 (0.475)	|0.378	0.047	0.048	0.002|
31244 (0.317)	|0.262	0.020	0.032	0.002|
13421 (0.165)	|0.045	0.075	0.034	0.008|
31241 (0.020)	|0.012	0.007	0.000	0.000|
Multiallelic Dprime: 0.358
BLOCK 826.  MARKERS: 4187 4188 4189
321 (0.704)	|0.594	0.018	0.094|
443 (0.161)	|0.021	0.139	0.000|
323 (0.119)	|0.010	0.084	0.026|
423 (0.012)	|0.000	0.013	0.000|
Multiallelic Dprime: 0.783
BLOCK 827.  MARKERS: 4191 4192
22 (0.626)	|0.491	0.064	0.048	0.023|
31 (0.252)	|0.112	0.021	0.095	0.020|
21 (0.120)	|0.019	0.087	0.007	0.005|
Multiallelic Dprime: 0.437
BLOCK 828.  MARKERS: 4193 4194 4195 4196
1221 (0.622)	|0.616	0.004	0.003|
1442 (0.173)	|0.005	0.167	0.000|
2241 (0.150)	|0.015	0.003	0.132|
1241 (0.049)	|0.046	0.000	0.002|
Multiallelic Dprime: 0.944
BLOCK 829.  MARKERS: 4198 4199
43 (0.687)	|0.292	0.229	0.166|
41 (0.175)	|0.081	0.024	0.069|
23 (0.139)	|0.040	0.045	0.054|
Multiallelic Dprime: 0.171
BLOCK 830.  MARKERS: 4201 4202
12 (0.413)	|0.120	0.195	0.099|
11 (0.298)	|0.214	0.027	0.056|
32 (0.289)	|0.140	0.065	0.084|
Multiallelic Dprime: 0.295
BLOCK 831.  MARKERS: 4206 4207
14 (0.474)	|0.308	0.089	0.077|
12 (0.287)	|0.149	0.074	0.061|
34 (0.239)	|0.167	0.027	0.044|
Multiallelic Dprime: 0.119
BLOCK 832.  MARKERS: 4214 4215
42 (0.624)	|0.361	0.208	0.055|
44 (0.189)	|0.073	0.110	0.006|
24 (0.182)	|0.079	0.097	0.006|
Multiallelic Dprime: 0.242
BLOCK 833.  MARKERS: 4216 4217
32 (0.516)	|0.418	0.098|
24 (0.417)	|0.269	0.148|
22 (0.067)	|0.026	0.041|
Multiallelic Dprime: 0.276
BLOCK 834.  MARKERS: 4218 4219 4220 4221 4222 4223
444434 (0.713)	|0.565	0.000	0.130	0.000	0.015|
212142 (0.287)	|0.000	0.231	0.000	0.048	0.000|
Multiallelic Dprime: 1.000
BLOCK 835.  MARKERS: 4224 4225 4226 4227 4228 4229
412332 (0.564)	|0.223	0.203	0.121	0.018|
242331 (0.232)	|0.085	0.048	0.088	0.008|
244111 (0.130)	|0.042	0.044	0.040	0.004|
242111 (0.048)	|0.011	0.015	0.022	0.000|
412331 (0.015)	|0.002	0.005	0.007	0.002|
Multiallelic Dprime: 0.153
BLOCK 836.  MARKERS: 4234 4235 4236
421 (0.369)	|0.081	0.064	0.173	0.022	0.028	0.000|
433 (0.315)	|0.238	0.056	0.008	0.003	0.000	0.011|
321 (0.281)	|0.014	0.136	0.041	0.088	0.002	0.000|
431 (0.032)	|0.001	0.029	0.000	0.000	0.000	0.000|
Multiallelic Dprime: 0.568
BLOCK 837.  MARKERS: 4237 4238 4239 4240 4241 4242
341123 (0.334)	|0.013	0.279	0.005	0.000	0.034	0.000|
141123 (0.286)	|0.272	0.000	0.011	0.000	0.001	0.000|
323331 (0.222)	|0.009	0.000	0.213	0.000	0.000	0.000|
323323 (0.115)	|0.003	0.000	0.002	0.110	0.000	0.000|
323123 (0.031)	|0.002	0.000	0.000	0.000	0.000	0.028|
341131 (0.011)	|0.008	0.000	0.004	0.000	0.000	0.000|
Multiallelic Dprime: 0.939
BLOCK 838.  MARKERS: 4244 4245 4246 4247 4248
22333 (0.311)	|0.073	0.070	0.077	0.057	0.029|
42333 (0.278)	|0.114	0.075	0.026	0.028	0.036|
24311 (0.236)	|0.104	0.065	0.029	0.011	0.028|
22133 (0.109)	|0.063	0.030	0.000	0.009	0.007|
22313 (0.035)	|0.019	0.009	0.000	0.003	0.004|
22311 (0.028)	|0.004	0.005	0.011	0.007	0.001|
Multiallelic Dprime: 0.201
BLOCK 839.  MARKERS: 4250 4251 4252 4253
4334 (0.379)	|0.338	0.041|
2344 (0.253)	|0.233	0.020|
4332 (0.144)	|0.061	0.083|
4244 (0.114)	|0.111	0.002|
4344 (0.106)	|0.084	0.023|
Multiallelic Dprime: 0.449
BLOCK 840.  MARKERS: 4254 4255
12 (0.826)	|0.250	0.229	0.109	0.102	0.050	0.035	0.025|
34 (0.172)	|0.072	0.035	0.027	0.008	0.016	0.007	0.000|
Multiallelic Dprime: 0.216
BLOCK 841.  MARKERS: 4261 4262 4263 4264 4265 4266 4267 4268 4269
242331134 (0.323)	|0.041	0.192	0.032	0.036	0.010	0.001|
424131234 (0.263)	|0.175	0.017	0.029	0.036	0.006	0.000|
442333213 (0.135)	|0.036	0.037	0.016	0.039	0.000	0.002|
424111234 (0.110)	|0.010	0.004	0.010	0.000	0.085	0.002|
442131234 (0.065)	|0.010	0.005	0.006	0.001	0.001	0.043|
444131234 (0.042)	|0.005	0.005	0.023	0.002	0.000	0.002|
442333134 (0.026)	|0.001	0.000	0.013	0.000	0.006	0.000|
Multiallelic Dprime: 0.523
BLOCK 842.  MARKERS: 4271 4272 4273 4274 4275 4276 4277 4278
14224323 (0.279)	|0.277	0.000	0.001	0.000	0.000|
34224143 (0.267)	|0.000	0.266	0.000	0.000	0.000|
14223123 (0.133)	|0.000	0.000	0.130	0.000	0.002|
14224121 (0.130)	|0.000	0.000	0.000	0.130	0.000|
12434123 (0.110)	|0.000	0.000	0.092	0.000	0.018|
14223323 (0.052)	|0.050	0.000	0.000	0.000	0.000|
Multiallelic Dprime: 0.990
BLOCK 843.  MARKERS: 4279 4280 4281 4282 4283 4284
143112 (0.330)	|0.114	0.172	0.045|
341113 (0.273)	|0.206	0.049	0.018|
321333 (0.235)	|0.153	0.054	0.028|
143113 (0.133)	|0.107	0.015	0.011|
321133 (0.020)	|0.003	0.017	0.001|
Multiallelic Dprime: 0.360
BLOCK 844.  MARKERS: 4286 4287
41 (0.589)	|0.376	0.053	0.157|
13 (0.309)	|0.289	0.020	0.000|
11 (0.103)	|0.000	0.098	0.001|
Multiallelic Dprime: 0.535
BLOCK 845.  MARKERS: 4288 4289 4290
232 (0.664)	|0.516	0.011	0.138|
444 (0.172)	|0.052	0.119	0.000|
234 (0.159)	|0.001	0.155	0.002|
Multiallelic Dprime: 0.797
BLOCK 846.  MARKERS: 4291 4292
21 (0.570)	|0.362	0.103	0.105|
41 (0.288)	|0.137	0.123	0.027|
23 (0.143)	|0.114	0.008	0.020|
Multiallelic Dprime: 0.223
BLOCK 847.  MARKERS: 4297 4298
34 (0.612)	|0.586	0.023	0.000	0.000|
12 (0.235)	|0.075	0.146	0.002	0.011|
14 (0.152)	|0.046	0.002	0.105	0.000|
Multiallelic Dprime: 0.786
BLOCK 848.  MARKERS: 4299 4300 4301 4302 4303 4304
411321 (0.705)	|0.464	0.198	0.045|
224421 (0.170)	|0.091	0.064	0.014|
424443 (0.108)	|0.052	0.018	0.036|
411421 (0.011)	|0.010	0.000	0.002|
Multiallelic Dprime: 0.149
BLOCK 849.  MARKERS: 4305 4306
21 (0.618)	|0.118	0.286	0.214|
43 (0.282)	|0.168	0.021	0.093|
23 (0.098)	|0.069	0.017	0.012|
Multiallelic Dprime: 0.430
BLOCK 850.  MARKERS: 4307 4308
13 (0.356)	|0.029	0.289	0.001	0.000	0.035|
11 (0.325)	|0.021	0.006	0.230	0.060	0.000|
31 (0.318)	|0.291	0.002	0.022	0.002	0.001|
Multiallelic Dprime: 0.884
BLOCK 851.  MARKERS: 4309 4310 4311 4312 4313 4314 4315
1144424 (0.341)	|0.227	0.089	0.027|
3422424 (0.296)	|0.166	0.074	0.055|
3442212 (0.254)	|0.036	0.209	0.009|
3442214 (0.062)	|0.041	0.008	0.013|
3444424 (0.037)	|0.010	0.001	0.025|
Multiallelic Dprime: 0.422
BLOCK 852.  MARKERS: 4317 4318
31 (0.481)	|0.335	0.057	0.089|
44 (0.381)	|0.213	0.110	0.058|
41 (0.138)	|0.045	0.049	0.044|
Multiallelic Dprime: 0.212
BLOCK 853.  MARKERS: 4319 4320
23 (0.593)	|0.407	0.064	0.050	0.071|
43 (0.216)	|0.021	0.173	0.020	0.000|
41 (0.191)	|0.027	0.032	0.132	0.000|
Multiallelic Dprime: 0.685
BLOCK 854.  MARKERS: 4322 4323 4324 4325 4326
42113 (0.454)	|0.330	0.087	0.027	0.007|
24231 (0.270)	|0.160	0.009	0.083	0.019|
44133 (0.202)	|0.058	0.029	0.028	0.086|
44113 (0.071)	|0.004	0.061	0.008	0.000|
Multiallelic Dprime: 0.406
BLOCK 855.  MARKERS: 4328 4329 4330
132 (0.552)	|0.415	0.088	0.026	0.010	0.007|
134 (0.186)	|0.095	0.015	0.032	0.034	0.009|
124 (0.146)	|0.049	0.039	0.050	0.008	0.000|
334 (0.111)	|0.044	0.009	0.036	0.005	0.016|
Multiallelic Dprime: 0.353
BLOCK 856.  MARKERS: 4334 4335 4336 4337
2123 (0.607)	|0.526	0.003	0.002	0.040	0.028|
3123 (0.150)	|0.133	0.000	0.001	0.008	0.002|
3242 (0.143)	|0.053	0.055	0.009	0.009	0.001|
3142 (0.058)	|0.000	0.005	0.043	0.000	0.000|
3122 (0.032)	|0.000	0.013	0.017	0.000	0.000|
Multiallelic Dprime: 0.594
BLOCK 857.  MARKERS: 4339 4340 4341 4342 4343 4344 4345 4346 4347 4348 4349 4350
244332142322 (0.716)	|0.390	0.323|
422114333134 (0.077)	|0.035	0.041|
422114332134 (0.076)	|0.020	0.056|
244332142324 (0.058)	|0.024	0.035|
222114333134 (0.032)	|0.021	0.011|
Multiallelic Dprime: 0.219
BLOCK 858.  MARKERS: 4353 4354
21 (0.510)	|0.396	0.114|
42 (0.483)	|0.326	0.156|
Multiallelic Dprime: 0.180
BLOCK 859.  MARKERS: 4355 4356
22 (0.725)	|0.248	0.193	0.140	0.098	0.035|
44 (0.272)	|0.060	0.038	0.079	0.019	0.064|
Multiallelic Dprime: 0.306
BLOCK 860.  MARKERS: 4357 4358 4359 4360 4361 4362 4363
4222311 (0.306)	|0.298	0.000	0.010|
4233131 (0.230)	|0.231	0.000	0.000|
1233331 (0.219)	|0.004	0.141	0.074|
4233332 (0.117)	|0.000	0.117	0.000|
1433331 (0.100)	|0.000	0.098	0.000|
Multiallelic Dprime: 0.925
BLOCK 861.  MARKERS: 4364 4365 4366
421 (0.546)	|0.315	0.191	0.027	0.000	0.013|
312 (0.367)	|0.110	0.116	0.119	0.022	0.000|
412 (0.084)	|0.013	0.055	0.014	0.003	0.000|
Multiallelic Dprime: 0.336
BLOCK 862.  MARKERS: 4367 4368 4369 4370 4371 4372 4373
3132323 (0.440)	|0.211	0.131	0.098|
1331123 (0.360)	|0.130	0.172	0.058|
3311114 (0.160)	|0.078	0.058	0.025|
3331124 (0.026)	|0.011	0.010	0.005|
3331114 (0.014)	|0.005	0.004	0.005|
Multiallelic Dprime: 0.138
BLOCK 863.  MARKERS: 4374 4375
11 (0.435)	|0.356	0.077	0.000|
14 (0.375)	|0.375	0.000	0.000|
31 (0.191)	|0.002	0.140	0.047|
Multiallelic Dprime: 0.693
BLOCK 864.  MARKERS: 4377 4378
32 (0.733)	|0.383	0.226	0.119|
14 (0.218)	|0.038	0.074	0.105|
12 (0.047)	|0.017	0.031	0.000|
Multiallelic Dprime: 0.340
BLOCK 865.  MARKERS: 4380 4381 4382
111 (0.437)	|0.425	0.010	0.001|
313 (0.332)	|0.000	0.326	0.006|
133 (0.226)	|0.087	0.004	0.135|
Multiallelic Dprime: 0.874
BLOCK 866.  MARKERS: 4383 4384 4385
342 (0.476)	|0.210	0.125	0.066	0.052	0.008|
142 (0.379)	|0.256	0.070	0.029	0.011	0.000|
114 (0.141)	|0.011	0.118	0.005	0.000	0.002|
Multiallelic Dprime: 0.357
BLOCK 867.  MARKERS: 4386 4387 4388 4389 4390 4391
123123 (0.479)	|0.384	0.092|
342343 (0.313)	|0.281	0.032|
322341 (0.100)	|0.091	0.009|
123343 (0.064)	|0.065	0.000|
342123 (0.011)	|0.007	0.004|
Multiallelic Dprime: 0.370
BLOCK 868.  MARKERS: 4394 4395
24 (0.858)	|0.495	0.264	0.100|
12 (0.138)	|0.031	0.107	0.000|
Multiallelic Dprime: 0.644
BLOCK 869.  MARKERS: 4397 4398
32 (0.526)	|0.392	0.128	0.007|
44 (0.373)	|0.293	0.075	0.004|
34 (0.100)	|0.078	0.021	0.000|
Multiallelic Dprime: 0.095
BLOCK 870.  MARKERS: 4399 4400
21 (0.764)	|0.541	0.090	0.133|
13 (0.225)	|0.032	0.189	0.003|
11 (0.011)	|0.004	0.001	0.007|
Multiallelic Dprime: 0.738
BLOCK 871.  MARKERS: 4403 4404
21 (0.577)	|0.423	0.091	0.029	0.008	0.017|
23 (0.281)	|0.013	0.131	0.114	0.019	0.000|
13 (0.143)	|0.059	0.008	0.001	0.074	0.000|
Multiallelic Dprime: 0.615
BLOCK 872.  MARKERS: 4405 4406 4407 4408 4409 4410 4411
3334122 (0.495)	|0.287	0.142	0.062|
3334132 (0.229)	|0.107	0.080	0.041|
3134131 (0.141)	|0.079	0.052	0.010|
1312331 (0.100)	|0.057	0.030	0.012|
3312331 (0.017)	|0.003	0.009	0.004|
Multiallelic Dprime: 0.097
BLOCK 873.  MARKERS: 4414 4415 4416
323 (0.539)	|0.473	0.052	0.014|
321 (0.323)	|0.133	0.176	0.014|
143 (0.128)	|0.054	0.052	0.022|
Multiallelic Dprime: 0.512
BLOCK 874.  MARKERS: 4417 4418
34 (0.667)	|0.487	0.010	0.171|
12 (0.283)	|0.001	0.274	0.007|
32 (0.050)	|0.049	0.000	0.000|
Multiallelic Dprime: 0.861
BLOCK 875.  MARKERS: 4419 4420
11 (0.537)	|0.419	0.095	0.023|
13 (0.284)	|0.218	0.061	0.003|
31 (0.179)	|0.164	0.006	0.008|
Multiallelic Dprime: 0.205
BLOCK 876.  MARKERS: 4422 4423
32 (0.801)	|0.363	0.426	0.006|
23 (0.161)	|0.115	0.035	0.009|
33 (0.035)	|0.026	0.008	0.000|
Multiallelic Dprime: 0.489
BLOCK 877.  MARKERS: 4425 4426 4427
443 (0.506)	|0.198	0.218	0.090|
221 (0.470)	|0.397	0.041	0.030|
421 (0.015)	|0.015	0.000	0.000|
Multiallelic Dprime: 0.615
BLOCK 878.  MARKERS: 4428 4429
22 (0.615)	|0.371	0.234	0.004|
14 (0.262)	|0.145	0.095	0.021|
12 (0.120)	|0.061	0.056	0.002|
Multiallelic Dprime: 0.078
BLOCK 879.  MARKERS: 4432 4433
41 (0.580)	|0.481	0.098|
24 (0.384)	|0.345	0.039|
21 (0.027)	|0.027	0.000|
Multiallelic Dprime: 0.318
BLOCK 880.  MARKERS: 4437 4438
22 (0.862)	|0.652	0.069	0.142|
11 (0.137)	|0.007	0.129	0.000|
Multiallelic Dprime: 0.933
BLOCK 881.  MARKERS: 4439 4440
22 (0.659)	|0.601	0.000	0.000	0.027	0.024|
43 (0.199)	|0.012	0.124	0.054	0.003	0.000|
42 (0.142)	|0.100	0.000	0.011	0.032	0.000|
Multiallelic Dprime: 0.704
BLOCK 882.  MARKERS: 4443 4444 4445 4446 4447 4448
422413 (0.715)	|0.696	0.006	0.012|
214232 (0.122)	|0.002	0.091	0.030|
424213 (0.066)	|0.013	0.007	0.046|
424233 (0.062)	|0.002	0.036	0.023|
422213 (0.024)	|0.024	0.000	0.000|
Multiallelic Dprime: 0.878
BLOCK 883.  MARKERS: 4450 4451 4452 4453 4454
34423 (0.743)	|0.434	0.178	0.129|
11241 (0.142)	|0.031	0.089	0.022|
34441 (0.115)	|0.088	0.021	0.005|
Multiallelic Dprime: 0.269
BLOCK 884.  MARKERS: 4456 4457 4458 4459
4114 (0.551)	|0.545	0.006|
2232 (0.288)	|0.194	0.094|
4112 (0.157)	|0.149	0.007|
Multiallelic Dprime: 0.820
BLOCK 885.  MARKERS: 4461 4462
32 (0.892)	|0.368	0.280	0.162	0.025	0.026	0.026|
21 (0.108)	|0.005	0.034	0.051	0.019	0.000	0.000|
Multiallelic Dprime: 0.467
BLOCK 886.  MARKERS: 4464 4465 4466 4467 4468 4469 4470 4471
13114122 (0.372)	|0.343	0.019	0.002	0.001	0.000|
33322441 (0.314)	|0.029	0.142	0.125	0.001	0.003|
31112441 (0.212)	|0.017	0.108	0.066	0.005	0.014|
33114122 (0.044)	|0.028	0.008	0.004	0.005	0.000|
33114142 (0.026)	|0.001	0.011	0.014	0.000	0.000|
33112141 (0.026)	|0.000	0.000	0.002	0.023	0.000|
Multiallelic Dprime: 0.670
BLOCK 887.  MARKERS: 4472 4473 4474 4475 4476 4477
341144 (0.420)	|0.039	0.373	0.004|
122321 (0.290)	|0.235	0.015	0.037|
122324 (0.213)	|0.180	0.025	0.005|
341324 (0.037)	|0.000	0.000	0.034|
121324 (0.018)	|0.000	0.000	0.017|
Multiallelic Dprime: 0.773
BLOCK 888.  MARKERS: 4478 4479 4480 4481 4482 4483
233332 (0.463)	|0.285	0.098	0.079|
232313 (0.423)	|0.127	0.236	0.060|
413113 (0.105)	|0.030	0.016	0.059|
Multiallelic Dprime: 0.349
BLOCK 889.  MARKERS: 4484 4485 4486
423 (0.447)	|0.405	0.027	0.008	0.003	0.000|
243 (0.351)	|0.042	0.264	0.011	0.027	0.003|
422 (0.199)	|0.013	0.013	0.126	0.015	0.027|
Multiallelic Dprime: 0.799
BLOCK 890.  MARKERS: 4489 4490 4491 4492 4493 4494 4495 4496
32134434 (0.461)	|0.357	0.104|
14312212 (0.305)	|0.188	0.118|
32132434 (0.148)	|0.102	0.045|
14312214 (0.043)	|0.024	0.021|
12332234 (0.032)	|0.024	0.007|
Multiallelic Dprime: 0.174
BLOCK 891.  MARKERS: 4498 4499
43 (0.705)	|0.261	0.237	0.177	0.025|
22 (0.295)	|0.200	0.027	0.052	0.010|
Multiallelic Dprime: 0.424
BLOCK 892.  MARKERS: 4501 4502 4503 4504
3223 (0.461)	|0.154	0.000	0.201	0.038	0.028	0.026|
3242 (0.264)	|0.000	0.253	0.000	0.000	0.000	0.000|
1423 (0.229)	|0.216	0.000	0.008	0.002	0.001	0.000|
3243 (0.035)	|0.022	0.000	0.003	0.000	0.006	0.002|
Multiallelic Dprime: 0.787
BLOCK 893.  MARKERS: 4505 4506 4507 4508 4509 4510 4511 4512
44242444 (0.392)	|0.391	0.002|
21214424 (0.263)	|0.001	0.262|
24442222 (0.212)	|0.212	0.000|
44244424 (0.041)	|0.040	0.000|
44242424 (0.037)	|0.011	0.025|
24244424 (0.029)	|0.029	0.000|
Multiallelic Dprime: 0.976
BLOCK 894.  MARKERS: 4513 4514 4515 4516
3321 (0.710)	|0.299	0.279	0.130|
1242 (0.290)	|0.218	0.032	0.041|
Multiallelic Dprime: 0.481
BLOCK 895.  MARKERS: 4518 4519 4520
321 (0.516)	|0.371	0.122	0.023|
421 (0.311)	|0.027	0.274	0.002|
443 (0.171)	|0.101	0.002	0.068|
Multiallelic Dprime: 0.584
BLOCK 896.  MARKERS: 4521 4522 4523 4524
2424 (0.500)	|0.459	0.010	0.015	0.016|
4232 (0.399)	|0.010	0.280	0.104	0.000|
2232 (0.093)	|0.000	0.005	0.085	0.002|
Multiallelic Dprime: 0.866
BLOCK 897.  MARKERS: 4525 4526 4527 4528 4529
31322 (0.478)	|0.382	0.036	0.032	0.009	0.015|
13144 (0.293)	|0.020	0.260	0.004	0.000	0.000|
31324 (0.205)	|0.044	0.010	0.141	0.005	0.000|
33144 (0.018)	|0.004	0.002	0.011	0.000	0.000|
Multiallelic Dprime: 0.746
BLOCK 898.  MARKERS: 4530 4531 4532 4533 4534 4535 4536
3433223 (0.452)	|0.343	0.061	0.047|
2111411 (0.309)	|0.206	0.059	0.042|
3111223 (0.192)	|0.131	0.039	0.020|
3113223 (0.015)	|0.014	0.000	0.002|
3433411 (0.015)	|0.010	0.003	0.002|
Multiallelic Dprime: 0.115
BLOCK 899.  MARKERS: 4540 4541 4542
432 (0.709)	|0.221	0.199	0.148	0.139|
234 (0.167)	|0.065	0.047	0.029	0.026|
212 (0.117)	|0.039	0.033	0.030	0.016|
Multiallelic Dprime: 0.063
BLOCK 900.  MARKERS: 4546 4547 4548
442 (0.327)	|0.254	0.067	0.000|
424 (0.280)	|0.222	0.053	0.004|
422 (0.207)	|0.169	0.026	0.012|
322 (0.184)	|0.150	0.022	0.009|
Multiallelic Dprime: 0.086
BLOCK 901.  MARKERS: 4549 4550 4551
434 (0.795)	|0.311	0.284	0.197|
342 (0.168)	|0.073	0.064	0.031|
442 (0.025)	|0.012	0.000	0.012|
Multiallelic Dprime: 0.084
BLOCK 902.  MARKERS: 4553 4554
43 (0.399)	|0.039	0.110	0.149	0.072	0.012	0.010|
41 (0.355)	|0.333	0.005	0.007	0.006	0.000	0.000|
23 (0.242)	|0.067	0.124	0.029	0.018	0.001	0.000|
Multiallelic Dprime: 0.642
BLOCK 903.  MARKERS: 4556 4557 4558 4559 4560 4561
243132 (0.445)	|0.290	0.039	0.046	0.051	0.001	0.010|
243133 (0.238)	|0.049	0.088	0.082	0.003	0.006	0.000|
313313 (0.186)	|0.136	0.021	0.006	0.002	0.012	0.002|
211313 (0.097)	|0.066	0.005	0.008	0.000	0.016	0.000|
213132 (0.012)	|0.011	0.000	0.000	0.000	0.000	0.000|
211113 (0.011)	|0.010	0.000	0.000	0.000	0.000	0.000|
Multiallelic Dprime: 0.428
BLOCK 904.  MARKERS: 4564 4565 4566 4567 4568 4569 4570
1414331 (0.566)	|0.285	0.199	0.081|
1212312 (0.153)	|0.053	0.094	0.005|
3434131 (0.146)	|0.071	0.070	0.005|
1414312 (0.056)	|0.005	0.043	0.007|
3414131 (0.034)	|0.026	0.004	0.003|
1414311 (0.013)	|0.000	0.011	0.000|
Multiallelic Dprime: 0.268
BLOCK 905.  MARKERS: 4572 4573
31 (0.457)	|0.149	0.139	0.068	0.057	0.041|
32 (0.436)	|0.202	0.155	0.037	0.020	0.023|
12 (0.106)	|0.037	0.020	0.031	0.009	0.009|
Multiallelic Dprime: 0.166
BLOCK 906.  MARKERS: 4577 4578 4579 4580 4581 4582 4583
1121211 (0.388)	|0.335	0.023	0.022	0.007|
3333434 (0.314)	|0.047	0.117	0.148	0.002|
3321211 (0.137)	|0.031	0.015	0.021	0.069|
3333431 (0.085)	|0.012	0.013	0.033	0.027|
3333211 (0.072)	|0.005	0.062	0.005	0.000|
Multiallelic Dprime: 0.634
BLOCK 907.  MARKERS: 4585 4586 4587 4588
3421 (0.431)	|0.368	0.058|
3231 (0.233)	|0.233	0.000|
3221 (0.229)	|0.044	0.185|
1223 (0.105)	|0.012	0.093|
Multiallelic Dprime: 0.742
BLOCK 908.  MARKERS: 4589 4590
41 (0.657)	|0.228	0.117	0.083	0.119	0.076	0.026|
23 (0.338)	|0.080	0.103	0.090	0.021	0.031	0.010|
Multiallelic Dprime: 0.268
BLOCK 909.  MARKERS: 4594 4595 4596 4597 4598 4599 4600 4601 4602 4603
2312122121 (0.308)	|0.308	0.000|
2313112143 (0.220)	|0.222	0.002|
2143114121 (0.173)	|0.136	0.038|
4313112343 (0.142)	|0.006	0.139|
4313212343 (0.108)	|0.079	0.026|
2313114121 (0.035)	|0.035	0.000|
Multiallelic Dprime: 0.712
BLOCK 910.  MARKERS: 4604 4605
13 (0.792)	|0.546	0.087	0.146	0.013|
31 (0.208)	|0.017	0.131	0.032	0.024|
Multiallelic Dprime: 0.646
BLOCK 911.  MARKERS: 4606 4607 4608 4609
2131 (0.560)	|0.217	0.138	0.095	0.080	0.015|
4343 (0.218)	|0.055	0.042	0.076	0.029	0.009|
2343 (0.178)	|0.052	0.075	0.020	0.017	0.007|
2331 (0.038)	|0.017	0.011	0.006	0.000	0.003|
Multiallelic Dprime: 0.176
BLOCK 912.  MARKERS: 4615 4616 4617 4618 4619
43141 (0.343)	|0.149	0.126	0.050	0.017|
33123 (0.268)	|0.206	0.032	0.021	0.010|
41243 (0.199)	|0.125	0.014	0.056	0.005|
33143 (0.126)	|0.078	0.010	0.027	0.011|
43143 (0.034)	|0.024	0.002	0.009	0.000|
Multiallelic Dprime: 0.292
BLOCK 913.  MARKERS: 4626 4627 4628
422 (0.602)	|0.190	0.256	0.156|
424 (0.187)	|0.150	0.010	0.027|
242 (0.166)	|0.114	0.046	0.006|
442 (0.046)	|0.002	0.039	0.004|
Multiallelic Dprime: 0.461
BLOCK 914.  MARKERS: 4630 4631
33 (0.456)	|0.173	0.213	0.070|
13 (0.350)	|0.151	0.117	0.083|
31 (0.192)	|0.079	0.050	0.062|
Multiallelic Dprime: 0.129
BLOCK 915.  MARKERS: 4634 4635
11 (0.403)	|0.314	0.073	0.020|
13 (0.380)	|0.277	0.009	0.092|
41 (0.216)	|0.009	0.204	0.000|
Multiallelic Dprime: 0.580
BLOCK 916.  MARKERS: 4636 4637
33 (0.597)	|0.226	0.147	0.112	0.108|
32 (0.291)	|0.160	0.091	0.017	0.022|
13 (0.113)	|0.026	0.004	0.068	0.015|
Multiallelic Dprime: 0.217
BLOCK 917.  MARKERS: 4638 4639 4640 4641 4642
32134 (0.413)	|0.164	0.078	0.171|
32132 (0.242)	|0.080	0.155	0.007|
12134 (0.197)	|0.181	0.010	0.000|
34412 (0.144)	|0.002	0.143	0.000|
Multiallelic Dprime: 0.586
BLOCK 918.  MARKERS: 4643 4644
21 (0.429)	|0.196	0.232|
11 (0.388)	|0.319	0.070|
13 (0.178)	|0.163	0.014|
Multiallelic Dprime: 0.532
BLOCK 919.  MARKERS: 4645 4646
22 (0.683)	|0.425	0.033	0.227|
43 (0.316)	|0.031	0.267	0.017|
Multiallelic Dprime: 0.798
BLOCK 920.  MARKERS: 4647 4648
33 (0.456)	|0.057	0.297	0.102|
43 (0.300)	|0.293	0.005	0.003|
32 (0.244)	|0.223	0.002	0.019|
Multiallelic Dprime: 0.878
BLOCK 921.  MARKERS: 4649 4650
42 (0.572)	|0.464	0.008	0.006	0.093|
12 (0.304)	|0.006	0.294	0.000	0.000|
44 (0.124)	|0.027	0.005	0.089	0.000|
Multiallelic Dprime: 0.899
BLOCK 922.  MARKERS: 4651 4652 4653
424 (0.497)	|0.276	0.173	0.013	0.027|
243 (0.306)	|0.221	0.065	0.019	0.000|
223 (0.095)	|0.032	0.024	0.039	0.000|
423 (0.093)	|0.082	0.004	0.003	0.000|
Multiallelic Dprime: 0.320
BLOCK 923.  MARKERS: 4654 4655 4656 4657
2234 (0.614)	|0.005	0.236	0.164	0.199	0.004|
4321 (0.269)	|0.258	0.005	0.000	0.001	0.000|
4334 (0.074)	|0.000	0.004	0.046	0.000	0.023|
4324 (0.026)	|0.016	0.008	0.000	0.001	0.000|
Multiallelic Dprime: 0.845
BLOCK 924.  MARKERS: 4658 4659 4660 4661 4662 4663
433123 (0.282)	|0.128	0.008	0.144|
131341 (0.258)	|0.250	0.000	0.008|
113343 (0.216)	|0.003	0.186	0.026|
133341 (0.205)	|0.187	0.007	0.012|
133343 (0.028)	|0.025	0.000	0.002|
Multiallelic Dprime: 0.736
BLOCK 925.  MARKERS: 4664 4665 4666 4667 4668
21134 (0.599)	|0.555	0.005	0.000	0.020|
13442 (0.205)	|0.000	0.098	0.097	0.000|
13134 (0.193)	|0.003	0.180	0.000	0.000|
Multiallelic Dprime: 0.942
BLOCK 926.  MARKERS: 4669 4670 4671 4672 4673 4674 4675 4676 4677 4678 4679 4680 4681
3332134411431 (0.563)	|0.340	0.031	0.154	0.000	0.006	0.022	0.000|
4222211431431 (0.285)	|0.027	0.227	0.005	0.000	0.024	0.000	0.000|
3324131213212 (0.097)	|0.000	0.000	0.000	0.096	0.000	0.000	0.000|
3322131411412 (0.020)	|0.000	0.000	0.000	0.000	0.000	0.002	0.017|
Multiallelic Dprime: 0.863
BLOCK 927.  MARKERS: 4683 4684 4685 4686 4687 4688 4689 4690 4691
344331421 (0.370)	|0.207	0.058	0.087	0.019|
121113243 (0.269)	|0.099	0.088	0.048	0.034|
344333423 (0.160)	|0.091	0.058	0.002	0.011|
124113243 (0.107)	|0.032	0.010	0.005	0.060|
321113243 (0.034)	|0.003	0.000	0.029	0.000|
344333421 (0.024)	|0.008	0.014	0.000	0.002|
144133423 (0.020)	|0.007	0.003	0.000	0.009|
Multiallelic Dprime: 0.304
BLOCK 928.  MARKERS: 4694 4695 4696 4697 4698 4699
412134 (0.447)	|0.345	0.050	0.036	0.012	0.001	0.000|
121112 (0.238)	|0.122	0.034	0.071	0.000	0.007	0.002|
422134 (0.172)	|0.063	0.066	0.021	0.002	0.004	0.010|
121314 (0.140)	|0.121	0.003	0.012	0.001	0.000	0.000|
Multiallelic Dprime: 0.369
BLOCK 929.  MARKERS: 4700 4701 4702 4703 4704 4705 4706 4707 4708 4709 4710 4711
221324332434 (0.651)	|0.558	0.093|
443442111411 (0.154)	|0.026	0.128|
243324331231 (0.139)	|0.005	0.134|
221324332431 (0.015)	|0.005	0.010|
243442111411 (0.012)	|0.000	0.012|
443442131411 (0.011)	|0.002	0.009|
Multiallelic Dprime: 0.813
BLOCK 930.  MARKERS: 4712 4713 4714
322 (0.597)	|0.497	0.100|
134 (0.400)	|0.275	0.125|
Multiallelic Dprime: 0.259
BLOCK 931.  MARKERS: 4715 4716
13 (0.776)	|0.418	0.229	0.129|
31 (0.224)	|0.087	0.119	0.019|
Multiallelic Dprime: 0.282
BLOCK 932.  MARKERS: 4718 4719
34 (0.504)	|0.430	0.070	0.004|
14 (0.348)	|0.050	0.186	0.112|
32 (0.147)	|0.023	0.058	0.061|
Multiallelic Dprime: 0.613
BLOCK 933.  MARKERS: 4721 4722 4723 4724
2132 (0.502)	|0.490	0.013	0.000|
4134 (0.315)	|0.000	0.315	0.000|
2314 (0.177)	|0.079	0.066	0.033|
Multiallelic Dprime: 0.825
BLOCK 934.  MARKERS: 4725 4726
24 (0.573)	|0.256	0.004	0.291	0.022|
42 (0.395)	|0.064	0.325	0.005	0.000|
22 (0.033)	|0.033	0.000	0.000	0.000|
Multiallelic Dprime: 0.789
BLOCK 935.  MARKERS: 4727 4728 4729 4730
3224 (0.352)	|0.094	0.249	0.007|
1411 (0.328)	|0.265	0.044	0.012|
1414 (0.296)	|0.244	0.047	0.004|
1424 (0.022)	|0.001	0.004	0.017|
Multiallelic Dprime: 0.559
BLOCK 936.  MARKERS: 4731 4732 4733 4734 4735 4736 4737 4738
41222243 (0.605)	|0.439	0.090	0.050	0.025|
23444421 (0.346)	|0.203	0.064	0.076	0.002|
23222243 (0.038)	|0.030	0.008	0.000	0.000|
Multiallelic Dprime: 0.190
BLOCK 937.  MARKERS: 4739 4740 4741 4742
2331 (0.683)	|0.389	0.184	0.106|
2333 (0.162)	|0.099	0.035	0.028|
4143 (0.126)	|0.105	0.016	0.006|
2143 (0.027)	|0.004	0.005	0.019|
Multiallelic Dprime: 0.205
BLOCK 938.  MARKERS: 4749 4750
23 (0.598)	|0.240	0.298	0.061|
33 (0.239)	|0.056	0.029	0.154|
34 (0.160)	|0.089	0.019	0.051|
Multiallelic Dprime: 0.429
BLOCK 939.  MARKERS: 4751 4752 4753
243 (0.386)	|0.252	0.065	0.031	0.034|
222 (0.345)	|0.129	0.165	0.036	0.016|
443 (0.267)	|0.123	0.091	0.031	0.020|
Multiallelic Dprime: 0.233
BLOCK 940.  MARKERS: 4757 4758 4759
212 (0.504)	|0.001	0.308	0.195|
434 (0.321)	|0.322	0.000	0.000|
412 (0.097)	|0.052	0.004	0.041|
432 (0.069)	|0.001	0.067	0.000|
Multiallelic Dprime: 0.829
BLOCK 941.  MARKERS: 4760 4761
32 (0.384)	|0.299	0.002	0.069	0.011|
33 (0.379)	|0.019	0.260	0.086	0.009|
13 (0.237)	|0.027	0.054	0.154	0.000|
Multiallelic Dprime: 0.628
BLOCK 942.  MARKERS: 4762 4763 4764 4765 4766
33124 (0.345)	|0.051	0.247	0.046|
12242 (0.317)	|0.240	0.034	0.044|
33242 (0.309)	|0.177	0.115	0.018|
13242 (0.020)	|0.003	0.015	0.001|
Multiallelic Dprime: 0.447
BLOCK 943.  MARKERS: 4770 4771
13 (0.480)	|0.422	0.039	0.018|
31 (0.411)	|0.339	0.048	0.024|
33 (0.109)	|0.075	0.013	0.021|
Multiallelic Dprime: 0.170
BLOCK 944.  MARKERS: 4772 4773
43 (0.836)	|0.494	0.198	0.139|
21 (0.100)	|0.072	0.012	0.015|
23 (0.063)	|0.049	0.000	0.013|
Multiallelic Dprime: 0.361
BLOCK 945.  MARKERS: 4776 4777
32 (0.616)	|0.245	0.372	0.000|
33 (0.211)	|0.175	0.015	0.019|
13 (0.167)	|0.000	0.000	0.168|
Multiallelic Dprime: 0.671
BLOCK 946.  MARKERS: 4778 4779
33 (0.421)	|0.178	0.173	0.069|
13 (0.391)	|0.203	0.140	0.047|
14 (0.187)	|0.135	0.027	0.023|
Multiallelic Dprime: 0.165
BLOCK 947.  MARKERS: 4781 4782 4783 4784 4785 4786 4787
2441421 (0.517)	|0.281	0.216	0.016|
4243213 (0.339)	|0.153	0.153	0.034|
4223213 (0.139)	|0.099	0.033	0.006|
Multiallelic Dprime: 0.130
BLOCK 948.  MARKERS: 4790 4791
33 (0.533)	|0.095	0.270	0.149	0.014	0.000|
22 (0.403)	|0.356	0.022	0.005	0.000	0.013|
23 (0.060)	|0.004	0.045	0.003	0.001	0.000|
Multiallelic Dprime: 0.738
BLOCK 949.  MARKERS: 4792 4793 4794 4795
1142 (0.460)	|0.229	0.096	0.090	0.029	0.010	0.003|
3424 (0.337)	|0.206	0.047	0.032	0.034	0.010	0.007|
1444 (0.157)	|0.115	0.016	0.014	0.004	0.009	0.000|
1424 (0.015)	|0.005	0.004	0.006	0.000	0.000	0.000|
1144 (0.014)	|0.006	0.004	0.001	0.003	0.000	0.000|
Multiallelic Dprime: 0.215
BLOCK 950.  MARKERS: 4796 4797 4798 4799 4800
23332 (0.572)	|0.339	0.114	0.114	0.004|
31132 (0.166)	|0.092	0.051	0.016	0.008|
23314 (0.145)	|0.121	0.010	0.010	0.004|
23334 (0.073)	|0.015	0.049	0.008	0.000|
33132 (0.029)	|0.018	0.005	0.006	0.000|
23312 (0.011)	|0.007	0.003	0.001	0.000|
Multiallelic Dprime: 0.218
BLOCK 951.  MARKERS: 4802 4803 4804 4805
3442 (0.592)	|0.266	0.100	0.165	0.054	0.006|
1124 (0.233)	|0.058	0.047	0.008	0.037	0.079|
3124 (0.156)	|0.041	0.029	0.005	0.075	0.004|
3422 (0.016)	|0.003	0.008	0.000	0.004	0.000|
Multiallelic Dprime: 0.417
BLOCK 952.  MARKERS: 4807 4808 4809 4810 4811
34231 (0.369)	|0.353	0.001	0.000	0.008	0.004	0.000|
42234 (0.185)	|0.000	0.035	0.150	0.000	0.000	0.000|
42211 (0.177)	|0.000	0.177	0.000	0.000	0.000	0.000|
42431 (0.170)	|0.002	0.000	0.000	0.082	0.048	0.039|
42231 (0.089)	|0.000	0.088	0.000	0.002	0.000	0.000|
Multiallelic Dprime: 0.943
BLOCK 953.  MARKERS: 4812 4813 4814 4815 4816 4817 4818
3333113 (0.360)	|0.360	0.000|
3333231 (0.303)	|0.000	0.301|
3112211 (0.152)	|0.152	0.000|
2333231 (0.091)	|0.000	0.092|
2333211 (0.053)	|0.053	0.000|
3113211 (0.039)	|0.000	0.039|
Multiallelic Dprime: 1.000
BLOCK 954.  MARKERS: 4819 4820
21 (0.567)	|0.248	0.157	0.104	0.047|
13 (0.432)	|0.231	0.068	0.114	0.016|
Multiallelic Dprime: 0.182
BLOCK 955.  MARKERS: 4822 4823 4824 4825 4826
11342 (0.480)	|0.158	0.231	0.021	0.039	0.005	0.010|
31244 (0.225)	|0.163	0.019	0.004	0.022	0.007	0.000|
13324 (0.218)	|0.037	0.037	0.083	0.045	0.011	0.000|
11344 (0.063)	|0.054	0.001	0.003	0.002	0.001	0.000|
Multiallelic Dprime: 0.493
BLOCK 956.  MARKERS: 4828 4829 4830 4831 4832 4833 4834
3212432 (0.417)	|0.395	0.017	0.003	0.003	0.000|
1132433 (0.293)	|0.002	0.290	0.000	0.000	0.000|
1112432 (0.116)	|0.008	0.037	0.000	0.057	0.013|
1114212 (0.108)	|0.001	0.000	0.106	0.000	0.000|
1114432 (0.024)	|0.000	0.024	0.000	0.000	0.000|
1132432 (0.011)	|0.000	0.007	0.003	0.000	0.000|
Multiallelic Dprime: 0.913
BLOCK 957.  MARKERS: 4836 4837 4838 4839 4840
42231 (0.409)	|0.384	0.008	0.013	0.004	0.000|
22231 (0.388)	|0.142	0.131	0.005	0.109	0.000|
44422 (0.122)	|0.020	0.018	0.076	0.009	0.000|
44421 (0.060)	|0.004	0.000	0.045	0.006	0.006|
42421 (0.021)	|0.005	0.000	0.009	0.000	0.006|
Multiallelic Dprime: 0.693
BLOCK 958.  MARKERS: 4842 4843 4844 4845 4846
33313 (0.555)	|0.372	0.102	0.004	0.052	0.025|
13313 (0.156)	|0.154	0.000	0.000	0.000	0.000|
31331 (0.148)	|0.002	0.085	0.000	0.059	0.000|
33113 (0.128)	|0.000	0.000	0.128	0.000	0.000|
31313 (0.013)	|0.000	0.000	0.010	0.000	0.000|
Multiallelic Dprime: 0.618
BLOCK 959.  MARKERS: 4847 4848 4849 4850 4851 4852 4853 4854 4855
331123224 (0.525)	|0.392	0.019	0.113|
311114223 (0.186)	|0.028	0.157	0.000|
211114223 (0.143)	|0.127	0.012	0.002|
333323443 (0.109)	|0.000	0.110	0.000|
331123443 (0.026)	|0.000	0.025	0.000|
Multiallelic Dprime: 0.737
BLOCK 960.  MARKERS: 4856 4857
31 (0.555)	|0.295	0.137	0.092	0.025|
11 (0.328)	|0.118	0.048	0.077	0.084|
13 (0.117)	|0.104	0.003	0.005	0.003|
Multiallelic Dprime: 0.287
BLOCK 961.  MARKERS: 4862 4863 4864 4865 4866
33114 (0.517)	|0.192	0.145	0.180|
31122 (0.186)	|0.055	0.123	0.008|
23114 (0.174)	|0.094	0.079	0.000|
33412 (0.112)	|0.104	0.007	0.001|
Multiallelic Dprime: 0.416
BLOCK 962.  MARKERS: 4867 4868
22 (0.449)	|0.270	0.175|
21 (0.351)	|0.209	0.140|
41 (0.198)	|0.081	0.118|
Multiallelic Dprime: 0.128
BLOCK 963.  MARKERS: 4871 4872
12 (0.559)	|0.277	0.168	0.111|
34 (0.432)	|0.231	0.084	0.118|
Multiallelic Dprime: 0.115
BLOCK 964.  MARKERS: 4874 4875
13 (0.513)	|0.166	0.173	0.033	0.079	0.026	0.002|
41 (0.252)	|0.059	0.007	0.169	0.003	0.000	0.000|
43 (0.231)	|0.085	0.040	0.014	0.077	0.000	0.013|
Multiallelic Dprime: 0.424
BLOCK 965.  MARKERS: 4877 4878 4879 4880 4881 4882 4883 4884 4885 4886 4887 4888
342111343323 (0.310)	|0.301	0.008|
332333313341 (0.219)	|0.189	0.031|
141113211323 (0.219)	|0.006	0.212|
342111313123 (0.158)	|0.001	0.157|
341113211323 (0.026)	|0.000	0.020|
142111343323 (0.016)	|0.014	0.001|
Multiallelic Dprime: 0.892
BLOCK 966.  MARKERS: 4889 4890
12 (0.542)	|0.371	0.000	0.127	0.000	0.026|
44 (0.451)	|0.078	0.262	0.002	0.081	0.017|
Multiallelic Dprime: 0.780
BLOCK 967.  MARKERS: 4891 4892 4893 4894 4895 4896 4897 4898
14344121 (0.449)	|0.060	0.316	0.071|
32144331 (0.264)	|0.259	0.000	0.000|
14322334 (0.128)	|0.123	0.000	0.000|
14342331 (0.087)	|0.000	0.001	0.087|
12144331 (0.044)	|0.043	0.000	0.000|
Multiallelic Dprime: 0.861
BLOCK 968.  MARKERS: 4900 4901 4902 4903
4442 (0.507)	|0.001	0.376	0.128|
2434 (0.321)	|0.302	0.003	0.016|
2242 (0.164)	|0.159	0.004	0.000|
Multiallelic Dprime: 0.930
BLOCK 969.  MARKERS: 4904 4905
24 (0.468)	|0.198	0.195	0.056	0.018|
22 (0.385)	|0.219	0.073	0.089	0.004|
42 (0.144)	|0.073	0.058	0.009	0.004|
Multiallelic Dprime: 0.218
BLOCK 970.  MARKERS: 4906 4907 4908
431 (0.490)	|0.370	0.051	0.071|
211 (0.329)	|0.005	0.313	0.009|
413 (0.155)	|0.009	0.006	0.138|
411 (0.027)	|0.009	0.000	0.017|
Multiallelic Dprime: 0.800
BLOCK 971.  MARKERS: 4910 4911
34 (0.393)	|0.338	0.053	0.001	0.000	0.000	0.000|
44 (0.372)	|0.371	0.000	0.000	0.000	0.000	0.000|
32 (0.233)	|0.004	0.067	0.099	0.029	0.014	0.013|
Multiallelic Dprime: 0.791
BLOCK 972.  MARKERS: 4912 4913 4914 4915 4916 4917 4918 4919 4920 4921
4244224422 (0.712)	|0.692	0.019	0.004|
2412443144 (0.120)	|0.007	0.107	0.007|
2212424422 (0.102)	|0.078	0.001	0.024|
2242424444 (0.030)	|0.002	0.000	0.027|
2242424422 (0.015)	|0.009	0.000	0.005|
2212443144 (0.013)	|0.000	0.013	0.000|
Multiallelic Dprime: 0.778
BLOCK 973.  MARKERS: 4922 4923 4924
331 (0.786)	|0.311	0.257	0.186	0.015	0.007|
143 (0.141)	|0.004	0.032	0.000	0.037	0.056|
333 (0.073)	|0.026	0.000	0.000	0.032	0.000|
Multiallelic Dprime: 0.641
BLOCK 974.  MARKERS: 4925 4926 4927 4928 4929 4930 4931
2113232 (0.339)	|0.259	0.003	0.020	0.050|
2222414 (0.290)	|0.002	0.277	0.011	0.000|
4123432 (0.187)	|0.007	0.001	0.177	0.000|
2113432 (0.081)	|0.000	0.004	0.001	0.077|
2222432 (0.062)	|0.057	0.000	0.000	0.000|
Multiallelic Dprime: 0.858
BLOCK 975.  MARKERS: 4932 4933 4934 4935 4936
33243 (0.330)	|0.018	0.143	0.020	0.021	0.080	0.030|
32222 (0.289)	|0.240	0.024	0.010	0.004	0.001	0.003|
32223 (0.221)	|0.038	0.047	0.114	0.006	0.007	0.003|
42423 (0.143)	|0.004	0.067	0.004	0.060	0.002	0.005|
Multiallelic Dprime: 0.619
BLOCK 976.  MARKERS: 4937 4938 4939 4940 4941 4942 4943 4944 4945 4946 4947 4948 4949 4950 4951 4952 4953
34144122214142221 (0.306)	|0.043	0.257	0.005	0.000|
43141221443142321 (0.285)	|0.119	0.007	0.102	0.059|
44141221443142321 (0.147)	|0.029	0.002	0.114	0.003|
44334242443324243 (0.094)	|0.002	0.000	0.015	0.076|
44334242443344243 (0.093)	|0.092	0.000	0.000	0.000|
44144122214142221 (0.041)	|0.014	0.026	0.000	0.000|
Multiallelic Dprime: 0.669
BLOCK 977.  MARKERS: 4954 4955 4956 4957
2422 (0.314)	|0.239	0.063	0.012|
3444 (0.304)	|0.197	0.104	0.004|
3442 (0.240)	|0.208	0.033	0.000|
2222 (0.141)	|0.132	0.009	0.000|
Multiallelic Dprime: 0.285
BLOCK 978.  MARKERS: 4962 4963 4964
212 (0.776)	|0.629	0.146|
444 (0.208)	|0.176	0.032|
412 (0.016)	|0.016	0.000|
Multiallelic Dprime: 0.200
BLOCK 979.  MARKERS: 4967 4968 4969
131 (0.821)	|0.407	0.363	0.051|
313 (0.178)	|0.046	0.060	0.071|
Multiallelic Dprime: 0.340
BLOCK 980.  MARKERS: 4970 4971
31 (0.453)	|0.154	0.157	0.142|
33 (0.426)	|0.174	0.116	0.135|
23 (0.122)	|0.042	0.058	0.022|
Multiallelic Dprime: 0.094
BLOCK 981.  MARKERS: 4972 4973
21 (0.370)	|0.208	0.093	0.064	0.004|
23 (0.331)	|0.243	0.044	0.014	0.026|
11 (0.299)	|0.011	0.141	0.144	0.000|
Multiallelic Dprime: 0.459
BLOCK 982.  MARKERS: 4976 4977 4978 4979 4980
21212 (0.462)	|0.140	0.325	0.000|
23212 (0.279)	|0.278	0.000	0.000|
43431 (0.221)	|0.138	0.000	0.084|
43211 (0.030)	|0.000	0.000	0.029|
Multiallelic Dprime: 0.758
BLOCK 983.  MARKERS: 4981 4982
23 (0.558)	|0.422	0.125	0.012|
22 (0.325)	|0.325	0.000	0.000|
43 (0.117)	|0.081	0.035	0.000|
Multiallelic Dprime: 0.646
BLOCK 984.  MARKERS: 4983 4984
33 (0.828)	|0.441	0.269	0.097	0.012|
11 (0.159)	|0.028	0.115	0.017	0.000|
31 (0.012)	|0.001	0.002	0.002	0.006|
Multiallelic Dprime: 0.509
BLOCK 985.  MARKERS: 4985 4986 4987 4988
2231 (0.470)	|0.179	0.162	0.130|
2223 (0.387)	|0.170	0.180	0.039|
4133 (0.116)	|0.053	0.045	0.016|
4233 (0.018)	|0.011	0.003	0.004|
Multiallelic Dprime: 0.152
BLOCK 986.  MARKERS: 4989 4990
33 (0.414)	|0.406	0.006|
13 (0.391)	|0.387	0.002|
34 (0.195)	|0.038	0.152|
Multiallelic Dprime: 0.934
BLOCK 987.  MARKERS: 4991 4992
12 (0.831)	|0.673	0.097	0.058|
24 (0.161)	|0.139	0.018	0.005|
Multiallelic Dprime: 0.223
BLOCK 988.  MARKERS: 4996 4997 4998 4999
3411 (0.816)	|0.775	0.013	0.000	0.002	0.013|
4243 (0.117)	|0.000	0.109	0.000	0.000	0.000|
4213 (0.063)	|0.019	0.003	0.021	0.016	0.000|
Multiallelic Dprime: 0.868
BLOCK 989.  MARKERS: 5000 5001 5002 5003 5004 5005 5006 5007 5008 5009 5010 5011 5012
1142231311323 (0.797)	|0.301	0.212	0.102	0.073	0.091|
2224413133441 (0.125)	|0.021	0.000	0.083	0.014	0.000|
1244431311341 (0.021)	|0.000	0.000	0.000	0.018	0.000|
1244431311323 (0.020)	|0.000	0.015	0.000	0.003	0.002|
1142231311341 (0.012)	|0.004	0.000	0.000	0.008	0.000|
Multiallelic Dprime: 0.559
BLOCK 990.  MARKERS: 5015 5016 5017 5018 5019 5020 5021
2343312 (0.332)	|0.205	0.083	0.044|
2311121 (0.230)	|0.116	0.013	0.101|
2143111 (0.193)	|0.029	0.154	0.011|
2341121 (0.119)	|0.026	0.047	0.046|
4341121 (0.098)	|0.014	0.071	0.013|
Multiallelic Dprime: 0.451
BLOCK 991.  MARKERS: 5023 5024
42 (0.407)	|0.211	0.096	0.100|
24 (0.376)	|0.197	0.101	0.078|
22 (0.218)	|0.105	0.050	0.062|
Multiallelic Dprime: 0.043
BLOCK 992.  MARKERS: 5028 5029
32 (0.512)	|0.320	0.072	0.121|
12 (0.247)	|0.124	0.114	0.008|
34 (0.240)	|0.102	0.126	0.013|
Multiallelic Dprime: 0.314
BLOCK 993.  MARKERS: 5031 5032
42 (0.546)	|0.460	0.086|
32 (0.311)	|0.259	0.053|
44 (0.142)	|0.134	0.008|
Multiallelic Dprime: 0.155
BLOCK 994.  MARKERS: 5035 5036
21 (0.853)	|0.682	0.071	0.099|
33 (0.147)	|0.052	0.087	0.008|
Multiallelic Dprime: 0.516
BLOCK 995.  MARKERS: 5037 5038 5039 5040 5041 5042
223333 (0.736)	|0.262	0.160	0.199	0.083	0.015|
434113 (0.157)	|0.024	0.091	0.021	0.012	0.007|
223331 (0.107)	|0.030	0.034	0.022	0.010	0.008|
Multiallelic Dprime: 0.307
BLOCK 996.  MARKERS: 5043 5044 5045 5046 5047 5048 5049 5050 5051
241231223 (0.315)	|0.043	0.000	0.181	0.075	0.011	0.003|
423442343 (0.284)	|0.260	0.002	0.000	0.015	0.000	0.003|
241231221 (0.242)	|0.001	0.236	0.002	0.002	0.000	0.000|
241242223 (0.105)	|0.008	0.000	0.003	0.093	0.000	0.000|
241242323 (0.030)	|0.025	0.000	0.001	0.003	0.000	0.000|
Multiallelic Dprime: 0.840
BLOCK 997.  MARKERS: 5052 5053 5054 5055 5056 5057 5058 5059 5060 5061 5062
33333244432 (0.341)	|0.289	0.009	0.008	0.000	0.029	0.000	0.001|
13311244434 (0.241)	|0.005	0.018	0.166	0.000	0.029	0.021	0.000|
11113244214 (0.191)	|0.000	0.177	0.001	0.009	0.003	0.000	0.000|
11111421434 (0.189)	|0.017	0.005	0.003	0.148	0.002	0.000	0.010|
11113244212 (0.012)	|0.012	0.000	0.000	0.000	0.000	0.000	0.000|
11113421434 (0.012)	|0.000	0.009	0.000	0.000	0.001	0.000	0.000|
Multiallelic Dprime: 0.856
BLOCK 998.  MARKERS: 5064 5065 5066 5067 5068 5069 5070 5071 5072 5073 5074
33343331143 (0.324)	|0.271	0.033	0.000	0.019|
11141331223 (0.219)	|0.142	0.075	0.000	0.000|
13121121221 (0.180)	|0.001	0.000	0.173	0.000|
11141333223 (0.162)	|0.116	0.042	0.002	0.000|
13141131143 (0.064)	|0.004	0.060	0.000	0.000|
13121121223 (0.023)	|0.015	0.006	0.000	0.000|
13141331223 (0.011)	|0.000	0.011	0.000	0.000|
Multiallelic Dprime: 0.633
BLOCK 999.  MARKERS: 5075 5076 5077 5078
3423 (0.555)	|0.320	0.141	0.092	0.000|
1211 (0.228)	|0.107	0.116	0.006	0.001|
1411 (0.186)	|0.075	0.111	0.000	0.000|
3413 (0.019)	|0.000	0.000	0.000	0.019|
Multiallelic Dprime: 0.310
BLOCK 1000.  MARKERS: 5080 5081 5082
413 (0.505)	|0.310	0.089	0.062	0.025	0.009|
134 (0.372)	|0.270	0.044	0.012	0.034	0.007|
114 (0.101)	|0.062	0.003	0.026	0.006	0.000|
414 (0.018)	|0.009	0.000	0.000	0.009	0.000|
Multiallelic Dprime: 0.205
BLOCK 1001.  MARKERS: 5084 5085 5086 5087 5088 5089 5090 5091 5092 5093
1143423232 (0.648)	|0.417	0.141	0.094|
2421331321 (0.136)	|0.032	0.083	0.021|
1141423331 (0.101)	|0.025	0.051	0.026|
1141331331 (0.074)	|0.016	0.056	0.003|
2421331331 (0.016)	|0.003	0.013	0.000|
Multiallelic Dprime: 0.427
BLOCK 1002.  MARKERS: 5095 5096
41 (0.502)	|0.451	0.028	0.013	0.008|
23 (0.351)	|0.100	0.101	0.142	0.002|
43 (0.146)	|0.055	0.071	0.000	0.014|
Multiallelic Dprime: 0.632
BLOCK 1003.  MARKERS: 5098 5099 5100 5101 5102
12132 (0.608)	|0.597	0.006	0.000|
12111 (0.200)	|0.060	0.137	0.000|
34331 (0.153)	|0.003	0.000	0.152|
12131 (0.023)	|0.000	0.018	0.004|
Multiallelic Dprime: 0.906
BLOCK 1004.  MARKERS: 5103 5104 5105 5106 5107 5108
423341 (0.678)	|0.421	0.215	0.017	0.007	0.011|
414341 (0.160)	|0.079	0.040	0.019	0.019	0.006|
224122 (0.155)	|0.037	0.109	0.000	0.008	0.001|
Multiallelic Dprime: 0.306
BLOCK 1005.  MARKERS: 5114 5115 5116 5117 5118
13224 (0.541)	|0.454	0.066	0.022|
32442 (0.365)	|0.313	0.015	0.037|
33244 (0.036)	|0.023	0.010	0.003|
32444 (0.034)	|0.034	0.000	0.000|
33224 (0.019)	|0.004	0.010	0.005|
Multiallelic Dprime: 0.175
BLOCK 1006.  MARKERS: 5120 5121
31 (0.830)	|0.564	0.054	0.108	0.067	0.038|
13 (0.103)	|0.046	0.047	0.002	0.005	0.003|
33 (0.066)	|0.038	0.012	0.001	0.000	0.014|
Multiallelic Dprime: 0.341
BLOCK 1007.  MARKERS: 5124 5125 5126 5127 5128
11224 (0.645)	|0.374	0.177	0.051	0.017	0.002	0.018|
12332 (0.113)	|0.007	0.104	0.000	0.000	0.000	0.000|
31224 (0.113)	|0.041	0.004	0.064	0.000	0.000	0.002|
12234 (0.073)	|0.039	0.001	0.003	0.003	0.027	0.000|
12232 (0.055)	|0.018	0.003	0.005	0.026	0.002	0.000|
Multiallelic Dprime: 0.419
BLOCK 1008.  MARKERS: 5129 5130 5131 5132 5133 5134 5135 5136 5137 5138 5139
44123123443 (0.478)	|0.237	0.240|
22311341121 (0.290)	|0.158	0.133|
44313123443 (0.126)	|0.086	0.039|
44313343443 (0.046)	|0.019	0.027|
44313143443 (0.030)	|0.006	0.024|
44123143443 (0.020)	|0.006	0.014|
Multiallelic Dprime: 0.118
BLOCK 1009.  MARKERS: 5142 5143
41 (0.514)	|0.273	0.143	0.054	0.043	0.000|
33 (0.486)	|0.378	0.040	0.043	0.007	0.014|
Multiallelic Dprime: 0.406
BLOCK 1010.  MARKERS: 5146 5147 5148 5149 5150 5151 5152 5153 5154 5155 5156
33233413343 (0.652)	|0.649	0.000|
13411222221 (0.182)	|0.000	0.183|
11411223221 (0.096)	|0.000	0.096|
13411223221 (0.050)	|0.013	0.037|
33233413341 (0.014)	|0.000	0.014|
Multiallelic Dprime: 0.981
BLOCK 1011.  MARKERS: 5157 5158
23 (0.667)	|0.614	0.019	0.024	0.011|
44 (0.331)	|0.026	0.169	0.111	0.026|
Multiallelic Dprime: 0.842
BLOCK 1012.  MARKERS: 5159 5160 5161
312 (0.640)	|0.380	0.153	0.087	0.003	0.008	0.000	0.000|
232 (0.188)	|0.000	0.153	0.029	0.000	0.000	0.000	0.000|
334 (0.135)	|0.045	0.004	0.022	0.053	0.000	0.000	0.000|
332 (0.037)	|0.000	0.000	0.003	0.000	0.008	0.013	0.011|
Multiallelic Dprime: 0.545
BLOCK 1013.  MARKERS: 5162 5163 5164 5165 5166 5167 5168 5169
14224211 (0.425)	|0.400	0.020	0.006|
32442133 (0.309)	|0.040	0.269	0.000|
34444211 (0.141)	|0.005	0.002	0.133|
14444211 (0.056)	|0.019	0.037	0.001|
34444131 (0.016)	|0.013	0.002	0.000|
34244233 (0.013)	|0.000	0.013	0.000|
34244211 (0.011)	|0.011	0.000	0.000|
Multiallelic Dprime: 0.838
BLOCK 1014.  MARKERS: 5170 5171
42 (0.506)	|0.424	0.067	0.011|
34 (0.353)	|0.312	0.041	0.000|
32 (0.141)	|0.132	0.005	0.000|
Multiallelic Dprime: 0.252
BLOCK 1015.  MARKERS: 5174 5175 5176 5177 5178 5179 5180
3321122 (0.866)	|0.781	0.046	0.029	0.004|
4143343 (0.113)	|0.033	0.076	0.000	0.000|
4141142 (0.011)	|0.002	0.000	0.000	0.008|
Multiallelic Dprime: 0.654
BLOCK 1016.  MARKERS: 5181 5182 5183 5184 5185
31132 (0.820)	|0.630	0.190|
13321 (0.127)	|0.108	0.018|
31122 (0.029)	|0.026	0.002|
11132 (0.012)	|0.008	0.004|
Multiallelic Dprime: 0.333
BLOCK 1017.  MARKERS: 5186 5187
41 (0.783)	|0.370	0.248	0.149	0.002	0.009|
23 (0.216)	|0.052	0.120	0.020	0.019	0.004|
Multiallelic Dprime: 0.391
BLOCK 1018.  MARKERS: 5189 5190 5191 5192
4423 (0.423)	|0.319	0.045	0.019	0.039|
1423 (0.368)	|0.043	0.266	0.043	0.015|
1244 (0.169)	|0.041	0.035	0.075	0.018|
1443 (0.021)	|0.012	0.005	0.000	0.002|
1444 (0.012)	|0.002	0.000	0.006	0.001|
Multiallelic Dprime: 0.562
BLOCK 1019.  MARKERS: 5194 5195 5196 5197 5198 5199 5200
2444211 (0.416)	|0.369	0.011	0.008	0.029|
1324211 (0.355)	|0.008	0.048	0.186	0.111|
1322433 (0.145)	|0.001	0.133	0.004	0.002|
1322431 (0.076)	|0.002	0.072	0.000	0.002|
Multiallelic Dprime: 0.845
BLOCK 1020.  MARKERS: 5201 5202 5203 5204
3434 (0.381)	|0.152	0.164	0.058	0.006|
1132 (0.265)	|0.099	0.096	0.052	0.010|
1112 (0.197)	|0.095	0.065	0.031	0.004|
3432 (0.153)	|0.045	0.062	0.029	0.005|
Multiallelic Dprime: 0.083
BLOCK 1021.  MARKERS: 5207 5208 5209 5210 5211 5212
244212 (0.392)	|0.296	0.007	0.000	0.001	0.077	0.001	0.000|
423434 (0.391)	|0.004	0.203	0.162	0.002	0.001	0.000	0.014|
244434 (0.171)	|0.000	0.004	0.000	0.150	0.000	0.016	0.000|
223434 (0.025)	|0.000	0.025	0.000	0.000	0.000	0.000	0.000|
Multiallelic Dprime: 0.949
BLOCK 1022.  MARKERS: 5213 5214 5215 5216 5217 5218 5219 5220
14112211 (0.302)	|0.216	0.067	0.008	0.002	0.000	0.007|
12412211 (0.247)	|0.120	0.117	0.002	0.000	0.000	0.003|
12132311 (0.164)	|0.012	0.012	0.002	0.104	0.031	0.000|
32414233 (0.157)	|0.002	0.019	0.124	0.000	0.011	0.000|
14412211 (0.078)	|0.071	0.003	0.001	0.000	0.000	0.002|
32412211 (0.018)	|0.013	0.003	0.000	0.000	0.000	0.002|
12132211 (0.015)	|0.000	0.012	0.000	0.000	0.000	0.000|
Multiallelic Dprime: 0.622
BLOCK 1023.  MARKERS: 5222 5223 5224 5225 5226 5227
133311 (0.445)	|0.286	0.157|
333311 (0.235)	|0.190	0.044|
113312 (0.140)	|0.107	0.031|
111122 (0.108)	|0.024	0.083|
113311 (0.040)	|0.036	0.004|
133312 (0.014)	|0.013	0.000|
Multiallelic Dprime: 0.294
BLOCK 1024.  MARKERS: 5229 5230 5231 5232
3322 (0.667)	|0.392	0.152	0.125|
1111 (0.326)	|0.193	0.054	0.079|
Multiallelic Dprime: 0.066
BLOCK 1025.  MARKERS: 5233 5234
11 (0.586)	|0.383	0.137	0.067|
31 (0.207)	|0.190	0.013	0.004|
13 (0.207)	|0.022	0.152	0.033|
Multiallelic Dprime: 0.406
BLOCK 1026.  MARKERS: 5237 5238
42 (0.595)	|0.199	0.216	0.118	0.057	0.003|
44 (0.301)	|0.244	0.008	0.011	0.031	0.007|
12 (0.104)	|0.096	0.005	0.002	0.000	0.000|
Multiallelic Dprime: 0.674
BLOCK 1027.  MARKERS: 5239 5240 5241 5242
1322 (0.539)	|0.134	0.185	0.106	0.075	0.000	0.009|
3221 (0.228)	|0.115	0.019	0.059	0.028	0.003	0.000|
3311 (0.130)	|0.064	0.025	0.017	0.011	0.007	0.000|
3321 (0.089)	|0.028	0.006	0.023	0.024	0.002	0.000|
1321 (0.010)	|0.002	0.001	0.004	0.002	0.000	0.000|
Multiallelic Dprime: 0.277
BLOCK 1028.  MARKERS: 5244 5245 5246 5247 5248 5249
123124 (0.343)	|0.310	0.000	0.032	0.000	0.000|
341424 (0.236)	|0.004	0.231	0.000	0.000	0.002|
323124 (0.213)	|0.085	0.000	0.128	0.000	0.000|
323142 (0.140)	|0.000	0.000	0.000	0.107	0.034|
121424 (0.012)	|0.000	0.012	0.000	0.000	0.000|
323144 (0.010)	|0.000	0.007	0.003	0.000	0.000|
Multiallelic Dprime: 0.831
BLOCK 1029.  MARKERS: 5250 5251 5252 5253
2321 (0.410)	|0.391	0.018	0.000|
4314 (0.267)	|0.264	0.001	0.001|
2324 (0.171)	|0.097	0.007	0.067|
2424 (0.110)	|0.055	0.056	0.000|
4324 (0.041)	|0.001	0.039	0.000|
Multiallelic Dprime: 0.719
BLOCK 1030.  MARKERS: 5255 5256 5257
134 (0.810)	|0.439	0.351	0.016|
312 (0.122)	|0.081	0.035	0.003|
334 (0.068)	|0.038	0.026	0.005|
Multiallelic Dprime: 0.186
BLOCK 1031.  MARKERS: 5259 5260
41 (0.558)	|0.264	0.238	0.056|
23 (0.412)	|0.246	0.123	0.043|
21 (0.023)	|0.017	0.002	0.005|
Multiallelic Dprime: 0.166
BLOCK 1032.  MARKERS: 5262 5263
21 (0.530)	|0.481	0.047|
43 (0.363)	|0.363	0.000|
23 (0.107)	|0.034	0.074|
Multiallelic Dprime: 0.569
BLOCK 1033.  MARKERS: 5264 5265 5266
323 (0.879)	|0.472	0.211	0.196|
144 (0.121)	|0.102	0.017	0.002|
Multiallelic Dprime: 0.632
BLOCK 1034.  MARKERS: 5267 5268
43 (0.574)	|0.413	0.107	0.050|
33 (0.228)	|0.106	0.025	0.096|
31 (0.198)	|0.150	0.031	0.017|
Multiallelic Dprime: 0.253
BLOCK 1035.  MARKERS: 5270 5271 5272
141 (0.670)	|0.292	0.215	0.143	0.018|
241 (0.163)	|0.073	0.044	0.037	0.009|
233 (0.163)	|0.049	0.030	0.055	0.029|
Multiallelic Dprime: 0.161
BLOCK 1036.  MARKERS: 5275 5276 5277
232 (0.417)	|0.384	0.026	0.002	0.003|
412 (0.291)	|0.004	0.273	0.000	0.011|
433 (0.235)	|0.149	0.009	0.051	0.024|
432 (0.056)	|0.003	0.000	0.046	0.004|
Multiallelic Dprime: 0.773
BLOCK 1037.  MARKERS: 5278 5279 5280 5281
2432 (0.540)	|0.298	0.215	0.029|
4134 (0.306)	|0.177	0.128	0.002|
4414 (0.098)	|0.069	0.029	0.000|
4434 (0.043)	|0.037	0.005	0.000|
Multiallelic Dprime: 0.135
BLOCK 1038.  MARKERS: 5282 5283 5284
113 (0.585)	|0.304	0.178	0.076	0.027|
331 (0.382)	|0.188	0.120	0.035	0.039|
313 (0.031)	|0.009	0.015	0.008	0.000|
Multiallelic Dprime: 0.076
BLOCK 1039.  MARKERS: 5287 5288 5289 5290
1344 (0.501)	|0.072	0.216	0.013	0.171	0.000	0.013|
3141 (0.314)	|0.255	0.013	0.040	0.000	0.000	0.007|
1331 (0.119)	|0.006	0.000	0.112	0.000	0.000	0.002|
1141 (0.066)	|0.009	0.001	0.025	0.003	0.028	0.000|
Multiallelic Dprime: 0.761
BLOCK 1040.  MARKERS: 5291 5292 5293 5294 5295
24412 (0.344)	|0.300	0.005	0.005	0.000	0.029|
24222 (0.230)	|0.011	0.211	0.003	0.000	0.000|
22414 (0.191)	|0.002	0.001	0.063	0.093	0.024|
42412 (0.175)	|0.003	0.020	0.141	0.003	0.000|
24212 (0.026)	|0.000	0.026	0.000	0.000	0.000|
22412 (0.022)	|0.000	0.000	0.014	0.000	0.003|
Multiallelic Dprime: 0.855
BLOCK 1041.  MARKERS: 5298 5299 5300 5301 5302 5303
132114 (0.317)	|0.081	0.214	0.023|
214122 (0.270)	|0.260	0.000	0.007|
132412 (0.227)	|0.006	0.000	0.221|
134112 (0.102)	|0.002	0.058	0.043|
132112 (0.059)	|0.021	0.030	0.008|
Multiallelic Dprime: 0.736
BLOCK 1042.  MARKERS: 5304 5305 5306
342 (0.375)	|0.210	0.070	0.069	0.023|
124 (0.316)	|0.164	0.065	0.082	0.005|
122 (0.305)	|0.032	0.200	0.067	0.008|
Multiallelic Dprime: 0.337
BLOCK 1043.  MARKERS: 5307 5308 5309 5310
2133 (0.406)	|0.222	0.133	0.003	0.037|
3122 (0.335)	|0.249	0.016	0.057	0.004|
2233 (0.218)	|0.194	0.012	0.002	0.005|
2122 (0.039)	|0.007	0.000	0.010	0.021|
Multiallelic Dprime: 0.478
BLOCK 1044.  MARKERS: 5311 5312 5313 5314 5315 5316
142414 (0.676)	|0.670	0.003|
424232 (0.161)	|0.158	0.000|
422434 (0.071)	|0.010	0.061|
424234 (0.068)	|0.001	0.066|
Multiallelic Dprime: 0.967
BLOCK 1045.  MARKERS: 5317 5318 5319 5320 5321 5322 5323
1123222 (0.861)	|0.529	0.141	0.119	0.072|
2312443 (0.134)	|0.047	0.041	0.034	0.010|
Multiallelic Dprime: 0.278
BLOCK 1046.  MARKERS: 5328 5329 5330 5331
2111 (0.581)	|0.564	0.017|
4131 (0.183)	|0.009	0.174|
4314 (0.153)	|0.064	0.089|
4114 (0.082)	|0.037	0.036|
Multiallelic Dprime: 0.782
BLOCK 1047.  MARKERS: 5333 5334
44 (0.674)	|0.471	0.196	0.007|
12 (0.318)	|0.124	0.135	0.059|
Multiallelic Dprime: 0.311
BLOCK 1048.  MARKERS: 5335 5336
23 (0.595)	|0.577	0.007	0.011|
44 (0.339)	|0.058	0.239	0.043|
24 (0.066)	|0.056	0.008	0.000|
Multiallelic Dprime: 0.871
BLOCK 1049.  MARKERS: 5337 5338
11 (0.691)	|0.666	0.006	0.019|
23 (0.254)	|0.005	0.248	0.001|
21 (0.055)	|0.000	0.055	0.000|
Multiallelic Dprime: 0.973
BLOCK 1050.  MARKERS: 5341 5342
12 (0.670)	|0.442	0.039	0.067	0.069	0.005	0.032	0.008	0.007|
31 (0.309)	|0.033	0.107	0.046	0.032	0.073	0.000	0.008	0.003|
11 (0.020)	|0.001	0.016	0.001	0.000	0.001	0.000	0.000	0.000|
Multiallelic Dprime: 0.600
BLOCK 1051.  MARKERS: 5344 5345 5346 5347 5348 5349 5350 5351 5352
311321433 (0.474)	|0.301	0.165|
312144221 (0.160)	|0.090	0.071|
241324223 (0.115)	|0.090	0.025|
312144223 (0.102)	|0.059	0.041|
311321423 (0.079)	|0.045	0.034|
211324223 (0.032)	|0.020	0.012|
311324223 (0.018)	|0.007	0.010|
211321433 (0.010)	|0.009	0.001|
Multiallelic Dprime: 0.112
BLOCK 1052.  MARKERS: 5357 5358 5359 5360
1124 (0.629)	|0.258	0.365|
2432 (0.361)	|0.297	0.056|
Multiallelic Dprime: 0.631
BLOCK 1053.  MARKERS: 5361 5362
32 (0.562)	|0.041	0.255	0.223	0.032|
13 (0.426)	|0.332	0.004	0.022	0.064|
Multiallelic Dprime: 0.805
BLOCK 1054.  MARKERS: 5363 5364 5365 5366 5367
34431 (0.378)	|0.062	0.153	0.165	0.000|
41242 (0.259)	|0.172	0.065	0.005	0.015|
31242 (0.250)	|0.228	0.007	0.006	0.004|
34442 (0.096)	|0.065	0.022	0.000	0.008|
Multiallelic Dprime: 0.591
BLOCK 1055.  MARKERS: 5369 5370 5371
244 (0.526)	|0.319	0.032	0.138	0.037|
222 (0.254)	|0.154	0.033	0.006	0.065|
422 (0.178)	|0.006	0.140	0.018	0.010|
242 (0.033)	|0.007	0.000	0.000	0.026|
Multiallelic Dprime: 0.495
BLOCK 1056.  MARKERS: 5373 5374 5375 5376 5377 5378
313413 (0.492)	|0.043	0.400	0.049|
313414 (0.205)	|0.183	0.019	0.005|
113413 (0.162)	|0.154	0.006	0.002|
322133 (0.138)	|0.123	0.015	0.000|
Multiallelic Dprime: 0.820
BLOCK 1057.  MARKERS: 5379 5380
33 (0.505)	|0.256	0.245|
11 (0.440)	|0.205	0.232|
31 (0.055)	|0.048	0.004|
Multiallelic Dprime: 0.087
BLOCK 1058.  MARKERS: 5382 5383 5384 5385 5386
31321 (0.508)	|0.098	0.339	0.073|
24243 (0.480)	|0.356	0.115	0.009|
Multiallelic Dprime: 0.549
BLOCK 1059.  MARKERS: 5387 5388
14 (0.458)	|0.320	0.012	0.123|
32 (0.458)	|0.118	0.301	0.038|
12 (0.083)	|0.083	0.000	0.000|
Multiallelic Dprime: 0.640
BLOCK 1060.  MARKERS: 5389 5390 5391
223 (0.521)	|0.232	0.011	0.197	0.081|
221 (0.314)	|0.013	0.238	0.011	0.051|
413 (0.162)	|0.138	0.013	0.006	0.003|
Multiallelic Dprime: 0.631
BLOCK 1061.  MARKERS: 5393 5394 5395
233 (0.383)	|0.347	0.003	0.028	0.005|
213 (0.267)	|0.051	0.006	0.209	0.002|
433 (0.215)	|0.012	0.144	0.008	0.051|
431 (0.135)	|0.008	0.111	0.013	0.000|
Multiallelic Dprime: 0.784
BLOCK 1062.  MARKERS: 5396 5397 5398 5399 5400
12113 (0.419)	|0.278	0.082	0.058|
31333 (0.263)	|0.103	0.092	0.069|
31331 (0.257)	|0.141	0.092	0.022|
31113 (0.058)	|0.024	0.030	0.005|
Multiallelic Dprime: 0.211
BLOCK 1063.  MARKERS: 5401 5402 5403 5404
3123 (0.546)	|0.208	0.313	0.025|
3311 (0.298)	|0.181	0.000	0.117|
4313 (0.153)	|0.143	0.009	0.000|
Multiallelic Dprime: 0.622
BLOCK 1064.  MARKERS: 5405 5406
33 (0.532)	|0.003	0.369	0.161|
14 (0.322)	|0.321	0.000	0.000|
34 (0.144)	|0.102	0.039	0.000|
Multiallelic Dprime: 0.883
BLOCK 1065.  MARKERS: 5407 5408 5409
432 (0.429)	|0.228	0.129	0.045	0.022|
214 (0.407)	|0.234	0.108	0.030	0.026|
414 (0.161)	|0.110	0.020	0.023	0.004|
Multiallelic Dprime: 0.109
BLOCK 1066.  MARKERS: 5416 5417 5418 5419 5420 5421
331211 (0.578)	|0.571	0.006	0.000|
333123 (0.259)	|0.002	0.252	0.004|
113123 (0.098)	|0.001	0.000	0.097|
331121 (0.051)	|0.001	0.000	0.051|
Multiallelic Dprime: 0.977
BLOCK 1067.  MARKERS: 5422 5423
21 (0.575)	|0.555	0.011	0.010|
24 (0.262)	|0.005	0.254	0.004|
41 (0.162)	|0.005	0.155	0.000|
Multiallelic Dprime: 0.947
BLOCK 1068.  MARKERS: 5424 5425
31 (0.565)	|0.545	0.011	0.007	0.000|
14 (0.420)	|0.021	0.285	0.107	0.004|
34 (0.014)	|0.001	0.003	0.000	0.011|
Multiallelic Dprime: 0.913
BLOCK 1069.  MARKERS: 5426 5427 5428
411 (0.569)	|0.570	0.000	0.000|
233 (0.300)	|0.225	0.036	0.040|
231 (0.113)	|0.005	0.108	0.000|
431 (0.015)	|0.015	0.000	0.000|
Multiallelic Dprime: 0.752
BLOCK 1070.  MARKERS: 5429 5430
24 (0.814)	|0.473	0.328	0.013|
32 (0.144)	|0.088	0.053	0.003|
22 (0.042)	|0.015	0.026	0.000|
Multiallelic Dprime: 0.058
BLOCK 1071.  MARKERS: 5432 5433
21 (0.576)	|0.346	0.105	0.109	0.009|
33 (0.408)	|0.093	0.283	0.017	0.014|
23 (0.016)	|0.007	0.004	0.002	0.002|
Multiallelic Dprime: 0.513
BLOCK 1072.  MARKERS: 5434 5435 5436 5437 5438 5439
243332 (0.446)	|0.099	0.318	0.012	0.004	0.002|
411114 (0.392)	|0.364	0.004	0.000	0.018	0.000|
211112 (0.128)	|0.000	0.000	0.116	0.000	0.011|
411112 (0.025)	|0.000	0.000	0.024	0.000	0.000|
Multiallelic Dprime: 0.847
BLOCK 1073.  MARKERS: 5440 5441 5442 5443 5444 5445 5446 5447 5448 5449 5450 5451 5452
1112343432324 (0.472)	|0.420	0.039	0.011|
3123121214442 (0.322)	|0.123	0.078	0.121|
1223121214442 (0.150)	|0.012	0.140	0.000|
1123121214442 (0.022)	|0.000	0.013	0.009|
1212343232444 (0.013)	|0.000	0.000	0.013|
Multiallelic Dprime: 0.636
BLOCK 1074.  MARKERS: 5453 5454 5455
221 (0.566)	|0.466	0.023	0.028	0.031	0.014|
243 (0.274)	|0.026	0.204	0.005	0.019	0.018|
441 (0.157)	|0.075	0.009	0.054	0.013	0.005|
Multiallelic Dprime: 0.599
BLOCK 1075.  MARKERS: 5456 5457 5458 5459 5460 5461 5462 5463 5464 5465
2144113123 (0.565)	|0.345	0.216	0.002|
2342331311 (0.237)	|0.102	0.125	0.007|
2344113123 (0.088)	|0.027	0.061	0.000|
4312331311 (0.064)	|0.023	0.038	0.003|
4312331321 (0.037)	|0.021	0.017	0.000|
Multiallelic Dprime: 0.221
BLOCK 1076.  MARKERS: 5466 5467 5468 5469
2342 (0.521)	|0.433	0.015	0.073|
4124 (0.456)	|0.016	0.425	0.015|
4322 (0.013)	|0.000	0.000	0.012|
Multiallelic Dprime: 0.893
BLOCK 1077.  MARKERS: 5470 5471 5472
113 (0.451)	|0.355	0.068	0.023|
213 (0.445)	|0.105	0.257	0.083|
241 (0.099)	|0.089	0.008	0.000|
Multiallelic Dprime: 0.589
BLOCK 1078.  MARKERS: 5474 5475
11 (0.550)	|0.520	0.027	0.003|
43 (0.337)	|0.058	0.247	0.023|
41 (0.107)	|0.063	0.044	0.000|
Multiallelic Dprime: 0.723
BLOCK 1079.  MARKERS: 5477 5478 5479
314 (0.645)	|0.467	0.164	0.014|
432 (0.321)	|0.033	0.224	0.062|
312 (0.025)	|0.002	0.023	0.000|
Multiallelic Dprime: 0.677
BLOCK 1080.  MARKERS: 5481 5482
41 (0.501)	|0.455	0.043|
33 (0.420)	|0.370	0.048|
43 (0.076)	|0.056	0.020|
Multiallelic Dprime: 0.132
BLOCK 1081.  MARKERS: 5486 5487 5488 5489
2212 (0.882)	|0.850	0.031|
4334 (0.112)	|0.041	0.067|
Multiallelic Dprime: 0.643
BLOCK 1082.  MARKERS: 5490 5491 5492
314 (0.894)	|0.419	0.319	0.156|
142 (0.100)	|0.050	0.030	0.020|
Multiallelic Dprime: 0.074
BLOCK 1083.  MARKERS: 5494 5495
13 (0.469)	|0.148	0.293	0.008	0.020|
11 (0.354)	|0.302	0.005	0.015	0.033|
31 (0.177)	|0.007	0.003	0.166	0.000|
Multiallelic Dprime: 0.731
BLOCK 1084.  MARKERS: 5496 5497 5498 5499 5500
12111 (0.458)	|0.241	0.217	0.000|
34323 (0.300)	|0.239	0.061	0.000|
14323 (0.189)	|0.187	0.002	0.000|
12323 (0.053)	|0.012	0.013	0.029|
Multiallelic Dprime: 0.532
BLOCK 1085.  MARKERS: 5503 5504
33 (0.677)	|0.285	0.282	0.109|
11 (0.293)	|0.167	0.125	0.002|
13 (0.030)	|0.027	0.003	0.000|
Multiallelic Dprime: 0.240
BLOCK 1086.  MARKERS: 5508 5509
43 (0.479)	|0.134	0.193	0.138	0.006	0.000|
23 (0.409)	|0.386	0.010	0.012	0.002	0.000|
21 (0.111)	|0.003	0.000	0.003	0.093	0.012|
Multiallelic Dprime: 0.779
BLOCK 1087.  MARKERS: 5510 5511 5512 5513 5514
21331 (0.524)	|0.261	0.253	0.010|
44121 (0.203)	|0.040	0.024	0.139|
21333 (0.152)	|0.124	0.022	0.006|
24121 (0.101)	|0.083	0.004	0.014|
24321 (0.013)	|0.012	0.001	0.000|
Multiallelic Dprime: 0.499
BLOCK 1088.  MARKERS: 5516 5517
41 (0.525)	|0.294	0.000	0.000	0.114	0.107	0.000|
43 (0.306)	|0.002	0.252	0.000	0.003	0.000	0.048|
21 (0.169)	|0.000	0.000	0.155	0.010	0.000	0.000|
Multiallelic Dprime: 0.969
BLOCK 1089.  MARKERS: 5518 5519 5520 5521 5522 5523 5524 5525 5526 5527
1314323234 (0.294)	|0.211	0.063	0.022|
1312322224 (0.251)	|0.155	0.039	0.058|
4142322432 (0.155)	|0.079	0.049	0.027|
1314322234 (0.126)	|0.094	0.020	0.012|
1312142432 (0.108)	|0.073	0.011	0.025|
1312322222 (0.047)	|0.040	0.004	0.003|
Multiallelic Dprime: 0.183
BLOCK 1090.  MARKERS: 5529 5530
11 (0.661)	|0.429	0.188	0.036|
31 (0.191)	|0.116	0.006	0.068|
13 (0.148)	|0.094	0.006	0.048|
Multiallelic Dprime: 0.269
BLOCK 1091.  MARKERS: 5533 5534 5535
233 (0.639)	|0.302	0.335|
212 (0.200)	|0.181	0.019|
332 (0.152)	|0.020	0.132|
Multiallelic Dprime: 0.359
BLOCK 1092.  MARKERS: 5536 5537
22 (0.509)	|0.021	0.285	0.197|
41 (0.486)	|0.456	0.023	0.005|
Multiallelic Dprime: 0.902
BLOCK 1093.  MARKERS: 5538 5539 5540 5541
1223 (0.479)	|0.308	0.164	0.008|
3222 (0.306)	|0.260	0.016	0.030|
1443 (0.201)	|0.048	0.012	0.141|
Multiallelic Dprime: 0.481
BLOCK 1094.  MARKERS: 5542 5543
21 (0.627)	|0.427	0.198	0.001|
43 (0.193)	|0.008	0.003	0.181|
41 (0.180)	|0.180	0.001	0.000|
Multiallelic Dprime: 0.661
BLOCK 1095.  MARKERS: 5544 5545
31 (0.616)	|0.328	0.286|
21 (0.202)	|0.136	0.066|
32 (0.182)	|0.107	0.076|
Multiallelic Dprime: 0.138
BLOCK 1096.  MARKERS: 5549 5550
34 (0.571)	|0.295	0.171	0.087	0.007	0.007|
42 (0.427)	|0.217	0.108	0.073	0.009	0.006|
Multiallelic Dprime: 0.040
BLOCK 1097.  MARKERS: 5553 5554 5555 5556 5557 5558 5559 5560
43334223 (0.512)	|0.426	0.000	0.001	0.083	0.000|
21122243 (0.279)	|0.000	0.278	0.000	0.000	0.001|
23122441 (0.159)	|0.000	0.000	0.156	0.003	0.000|
23324223 (0.016)	|0.000	0.000	0.000	0.000	0.016|
23134223 (0.013)	|0.011	0.000	0.000	0.000	0.000|
Multiallelic Dprime: 0.980
BLOCK 1098.  MARKERS: 5561 5562 5563 5564
1421 (0.440)	|0.195	0.107	0.095	0.044|
3423 (0.284)	|0.114	0.073	0.056	0.041|
3241 (0.159)	|0.070	0.039	0.041	0.010|
3221 (0.091)	|0.027	0.030	0.025	0.009|
3421 (0.019)	|0.005	0.003	0.010	0.001|
Multiallelic Dprime: 0.075
BLOCK 1099.  MARKERS: 5568 5569 5570
332 (0.413)	|0.239	0.122	0.023	0.019	0.009|
312 (0.254)	|0.102	0.026	0.017	0.103	0.007|
412 (0.228)	|0.040	0.044	0.119	0.021	0.002|
333 (0.105)	|0.052	0.031	0.019	0.000	0.001|
Multiallelic Dprime: 0.376
BLOCK 1100.  MARKERS: 5571 5572 5573 5574 5575
44333 (0.433)	|0.383	0.052	0.001|
42133 (0.221)	|0.004	0.178	0.040|
44313 (0.177)	|0.000	0.000	0.175|
24331 (0.143)	|0.000	0.142	0.000|
42333 (0.019)	|0.002	0.004	0.012|
Multiallelic Dprime: 0.862
BLOCK 1101.  MARKERS: 5576 5577
11 (0.388)	|0.229	0.138	0.000	0.000	0.022	0.000|
13 (0.379)	|0.012	0.052	0.000	0.143	0.066	0.107|
33 (0.233)	|0.014	0.019	0.165	0.000	0.027	0.005|
Multiallelic Dprime: 0.754
BLOCK 1102.  MARKERS: 5580 5581 5582 5583 5584
43333 (0.255)	|0.255	0.000	0.000|
43143 (0.209)	|0.047	0.155	0.004|
41343 (0.166)	|0.164	0.000	0.002|
23343 (0.143)	|0.143	0.000	0.000|
43343 (0.114)	|0.087	0.022	0.005|
43334 (0.111)	|0.012	0.000	0.099|
Multiallelic Dprime: 0.830
BLOCK 1103.  MARKERS: 5585 5586
43 (0.706)	|0.500	0.127	0.081|
33 (0.180)	|0.169	0.004	0.006|
41 (0.113)	|0.103	0.009	0.000|
Multiallelic Dprime: 0.715
BLOCK 1104.  MARKERS: 5587 5588 5589
314 (0.772)	|0.170	0.207	0.120	0.120	0.101	0.028	0.021|
132 (0.141)	|0.062	0.005	0.055	0.001	0.010	0.002	0.004|
334 (0.087)	|0.005	0.005	0.015	0.000	0.000	0.050	0.010|
Multiallelic Dprime: 0.487
BLOCK 1105.  MARKERS: 5592 5593 5594 5595 5596 5597 5598
2433432 (0.238)	|0.149	0.079	0.009|
4433214 (0.216)	|0.183	0.015	0.018|
2411232 (0.191)	|0.093	0.088	0.009|
2133232 (0.121)	|0.109	0.008	0.003|
2433214 (0.110)	|0.089	0.000	0.021|
2433232 (0.081)	|0.076	0.004	0.002|
2413232 (0.035)	|0.020	0.005	0.010|
Multiallelic Dprime: 0.402
BLOCK 1106.  MARKERS: 5601 5602
12 (0.725)	|0.358	0.225	0.067	0.045	0.002	0.014|
41 (0.203)	|0.126	0.026	0.045	0.001	0.002	0.000|
42 (0.072)	|0.012	0.036	0.000	0.000	0.025	0.000|
Multiallelic Dprime: 0.246
BLOCK 1107.  MARKERS: 5603 5604 5605 5606 5607
41123 (0.495)	|0.237	0.158	0.088	0.010|
21123 (0.287)	|0.136	0.092	0.055	0.001|
23331 (0.112)	|0.033	0.048	0.027	0.004|
23333 (0.046)	|0.014	0.020	0.012	0.000|
23133 (0.029)	|0.013	0.016	0.000	0.000|
23323 (0.014)	|0.002	0.010	0.002	0.000|
Multiallelic Dprime: 0.113
BLOCK 1108.  MARKERS: 5608 5609 5610 5611
1323 (0.436)	|0.382	0.036	0.015|
2141 (0.352)	|0.061	0.275	0.015|
2143 (0.190)	|0.023	0.015	0.153|
2323 (0.016)	|0.016	0.000	0.000|
Multiallelic Dprime: 0.749
BLOCK 1109.  MARKERS: 5613 5614 5615 5616
2233 (0.484)	|0.471	0.010	0.001|
1331 (0.331)	|0.077	0.211	0.044|
1213 (0.183)	|0.027	0.000	0.155|
Multiallelic Dprime: 0.813
BLOCK 1110.  MARKERS: 5617 5618 5619 5620
4414 (0.575)	|0.495	0.080	0.000|
3414 (0.222)	|0.000	0.223	0.000|
4122 (0.201)	|0.142	0.014	0.044|
Multiallelic Dprime: 0.661
BLOCK 1111.  MARKERS: 5621 5622 5623 5624
1314 (0.640)	|0.251	0.387|
3132 (0.316)	|0.221	0.095|
1332 (0.044)	|0.046	0.000|
Multiallelic Dprime: 0.454
BLOCK 1112.  MARKERS: 5625 5626 5627
424 (0.517)	|0.300	0.176	0.034|
342 (0.483)	|0.312	0.137	0.028|
Multiallelic Dprime: 0.091
BLOCK 1113.  MARKERS: 5633 5634 5635
232 (0.612)	|0.251	0.183	0.131	0.040|
414 (0.313)	|0.156	0.072	0.057	0.026|
214 (0.062)	|0.023	0.010	0.014	0.014|
Multiallelic Dprime: 0.118
BLOCK 1114.  MARKERS: 5638 5639 5640 5641 5642 5643 5644 5645 5646 5647 5648 5649
122143221242 (0.433)	|0.249	0.117	0.068|
143224433433 (0.274)	|0.188	0.040	0.045|
322143221433 (0.204)	|0.071	0.081	0.053|
122143221432 (0.080)	|0.036	0.013	0.031|
Multiallelic Dprime: 0.196
BLOCK 1115.  MARKERS: 5652 5653
14 (0.548)	|0.493	0.045	0.009|
12 (0.255)	|0.011	0.050	0.192|
34 (0.197)	|0.010	0.187	0.002|
Multiallelic Dprime: 0.838
BLOCK 1116.  MARKERS: 5654 5655
44 (0.513)	|0.449	0.055	0.011|
32 (0.281)	|0.231	0.046	0.004|
42 (0.204)	|0.138	0.022	0.043|
Multiallelic Dprime: 0.217
BLOCK 1117.  MARKERS: 5656 5657
42 (0.818)	|0.576	0.231	0.011|
34 (0.124)	|0.095	0.027	0.001|
32 (0.058)	|0.038	0.018	0.000|
Multiallelic Dprime: 0.119
BLOCK 1118.  MARKERS: 5660 5661 5662
234 (0.709)	|0.379	0.163	0.089	0.065	0.008|
412 (0.278)	|0.120	0.052	0.062	0.038	0.002|
434 (0.012)	|0.008	0.004	0.000	0.000	0.000|
Multiallelic Dprime: 0.137
BLOCK 1119.  MARKERS: 5665 5666 5667 5668 5669 5670
233132 (0.506)	|0.401	0.064	0.038	0.003|
213132 (0.220)	|0.047	0.159	0.008	0.003|
112312 (0.153)	|0.049	0.017	0.083	0.004|
112314 (0.102)	|0.008	0.002	0.042	0.050|
212132 (0.010)	|0.000	0.000	0.009	0.000|
Multiallelic Dprime: 0.592
BLOCK 1120.  MARKERS: 5672 5673 5674
442 (0.507)	|0.403	0.102|
124 (0.246)	|0.193	0.053|
424 (0.180)	|0.141	0.039|
422 (0.063)	|0.054	0.007|
Multiallelic Dprime: 0.035
BLOCK 1121.  MARKERS: 5677 5678 5679
223 (0.788)	|0.286	0.263	0.243|
441 (0.204)	|0.064	0.075	0.066|
Multiallelic Dprime: 0.057
BLOCK 1122.  MARKERS: 5681 5682
21 (0.350)	|0.209	0.088	0.053|
13 (0.339)	|0.178	0.065	0.096|
23 (0.311)	|0.203	0.055	0.049|
Multiallelic Dprime: 0.122
BLOCK 1123.  MARKERS: 5683 5684
32 (0.590)	|0.224	0.144	0.142	0.080|
44 (0.208)	|0.137	0.021	0.030	0.020|
34 (0.198)	|0.074	0.043	0.037	0.044|
Multiallelic Dprime: 0.207
BLOCK 1124.  MARKERS: 5685 5686 5687
343 (0.437)	|0.398	0.039|
321 (0.210)	|0.072	0.139|
123 (0.208)	|0.122	0.086|
323 (0.145)	|0.095	0.049|
Multiallelic Dprime: 0.456
BLOCK 1125.  MARKERS: 5689 5690
14 (0.688)	|0.324	0.289	0.073|
32 (0.312)	|0.181	0.098	0.032|
Multiallelic Dprime: 0.154
BLOCK 1126.  MARKERS: 5695 5696 5697
132 (0.505)	|0.272	0.136	0.096|
324 (0.388)	|0.191	0.109	0.082|
334 (0.105)	|0.036	0.047	0.020|
Multiallelic Dprime: 0.070
BLOCK 1127.  MARKERS: 5701 5702 5703 5704 5705
21334 (0.498)	|0.334	0.090	0.043	0.032|
44122 (0.294)	|0.006	0.286	0.000	0.000|
44124 (0.200)	|0.049	0.000	0.079	0.070|
Multiallelic Dprime: 0.698
BLOCK 1128.  MARKERS: 5706 5707 5708
214 (0.389)	|0.275	0.009	0.063	0.002	0.040|
314 (0.383)	|0.000	0.280	0.090	0.000	0.013|
232 (0.122)	|0.098	0.000	0.000	0.024	0.000|
234 (0.102)	|0.004	0.002	0.000	0.092	0.000|
Multiallelic Dprime: 0.760
BLOCK 1129.  MARKERS: 5709 5710 5711 5712
2112 (0.378)	|0.137	0.112	0.112	0.014	0.004|
4334 (0.287)	|0.072	0.092	0.107	0.007	0.009|
4132 (0.153)	|0.073	0.041	0.028	0.008	0.003|
2132 (0.119)	|0.042	0.040	0.026	0.010	0.000|
4332 (0.055)	|0.016	0.018	0.019	0.000	0.000|
Multiallelic Dprime: 0.112
BLOCK 1130.  MARKERS: 5716 5717 5718 5719 5720
31123 (0.340)	|0.147	0.005	0.167	0.021	0.001|
33311 (0.309)	|0.011	0.211	0.034	0.051	0.000|
11123 (0.291)	|0.152	0.004	0.005	0.125	0.000|
31121 (0.040)	|0.000	0.003	0.008	0.002	0.026|
33321 (0.017)	|0.000	0.017	0.000	0.000	0.000|
Multiallelic Dprime: 0.636
BLOCK 1131.  MARKERS: 5721 5722 5723 5724
1332 (0.310)	|0.262	0.041	0.008|
4131 (0.241)	|0.204	0.028	0.009|
1331 (0.215)	|0.173	0.037	0.006|
1311 (0.199)	|0.159	0.039	0.000|
4331 (0.030)	|0.030	0.000	0.000|
Multiallelic Dprime: 0.101
BLOCK 1132.  MARKERS: 5728 5729
24 (0.828)	|0.532	0.276	0.021|
42 (0.149)	|0.126	0.018	0.004|
22 (0.022)	|0.019	0.003	0.000|
Multiallelic Dprime: 0.545
BLOCK 1133.  MARKERS: 5732 5733
42 (0.679)	|0.283	0.279	0.003	0.107|
23 (0.297)	|0.098	0.010	0.181	0.002|
43 (0.025)	|0.000	0.000	0.025	0.000|
Multiallelic Dprime: 0.637
BLOCK 1134.  MARKERS: 5734 5735 5736 5737 5738
42431 (0.381)	|0.381	0.000|
44431 (0.288)	|0.255	0.033|
22214 (0.209)	|0.001	0.208|
42231 (0.108)	|0.109	0.000|
Multiallelic Dprime: 0.861
BLOCK 1135.  MARKERS: 5739 5740 5741
122 (0.756)	|0.361	0.216	0.000	0.108	0.067	0.000|
344 (0.244)	|0.000	0.035	0.187	0.000	0.000	0.012|
Multiallelic Dprime: 0.850
BLOCK 1136.  MARKERS: 5742 5743 5744 5745 5746 5747 5748
1132411 (0.362)	|0.150	0.212|
2132411 (0.250)	|0.198	0.054|
2114221 (0.187)	|0.184	0.002|
1232413 (0.108)	|0.081	0.027|
1232411 (0.067)	|0.067	0.000|
2232411 (0.012)	|0.010	0.001|
Multiallelic Dprime: 0.552
BLOCK 1137.  MARKERS: 5749 5750 5751 5752 5753 5754 5755 5756
14424124 (0.702)	|0.334	0.276	0.056	0.030|
42212312 (0.296)	|0.049	0.050	0.171	0.025|
Multiallelic Dprime: 0.540
BLOCK 1138.  MARKERS: 5762 5763 5764
233 (0.384)	|0.206	0.155	0.019|
443 (0.327)	|0.146	0.140	0.035|
442 (0.227)	|0.145	0.079	0.000|
433 (0.055)	|0.031	0.021	0.003|
Multiallelic Dprime: 0.105
BLOCK 1139.  MARKERS: 5765 5766 5767
311 (0.532)	|0.516	0.005	0.012|
133 (0.398)	|0.286	0.110	0.002|
333 (0.057)	|0.006	0.000	0.050|
Multiallelic Dprime: 0.685
BLOCK 1140.  MARKERS: 5769 5770
12 (0.817)	|0.561	0.234	0.020|
41 (0.118)	|0.030	0.088	0.000|
42 (0.064)	|0.000	0.064	0.000|
Multiallelic Dprime: 0.731
BLOCK 1141.  MARKERS: 5771 5772
23 (0.592)	|0.588	0.000	0.002|
41 (0.385)	|0.141	0.222	0.022|
21 (0.020)	|0.002	0.018	0.000|
Multiallelic Dprime: 0.941
BLOCK 1142.  MARKERS: 5773 5774
13 (0.734)	|0.437	0.254	0.043|
31 (0.241)	|0.170	0.067	0.004|
33 (0.023)	|0.008	0.013	0.002|
Multiallelic Dprime: 0.180
BLOCK 1143.  MARKERS: 5777 5778 5779
313 (0.618)	|0.146	0.144	0.176	0.148|
131 (0.333)	|0.193	0.072	0.029	0.040|
113 (0.049)	|0.001	0.024	0.014	0.011|
Multiallelic Dprime: 0.315
BLOCK 1144.  MARKERS: 5781 5782 5783 5784 5785
33322 (0.342)	|0.047	0.292|
33312 (0.239)	|0.067	0.172|
11222 (0.218)	|0.217	0.000|
33323 (0.199)	|0.199	0.000|
Multiallelic Dprime: 0.784
BLOCK 1145.  MARKERS: 5786 5787
33 (0.530)	|0.231	0.124	0.027	0.091	0.059|
41 (0.466)	|0.233	0.043	0.104	0.034	0.052|
Multiallelic Dprime: 0.238
BLOCK 1146.  MARKERS: 5789 5790 5791 5792 5793 5794 5795
2342124 (0.464)	|0.452	0.008	0.004|
1342444 (0.168)	|0.000	0.168	0.000|
2342444 (0.132)	|0.001	0.130	0.001|
2344121 (0.125)	|0.066	0.060	0.000|
2422124 (0.110)	|0.001	0.000	0.109|
Multiallelic Dprime: 0.867
BLOCK 1147.  MARKERS: 5796 5797
14 (0.521)	|0.188	0.324|
24 (0.365)	|0.292	0.068|
12 (0.114)	|0.021	0.093|
Multiallelic Dprime: 0.459
BLOCK 1148.  MARKERS: 5799 5800
13 (0.501)	|0.285	0.216|
34 (0.485)	|0.469	0.016|
Multiallelic Dprime: 0.857
BLOCK 1149.  MARKERS: 5803 5804
43 (0.762)	|0.410	0.216	0.136|
21 (0.238)	|0.142	0.092	0.005|
Multiallelic Dprime: 0.206
BLOCK 1150.  MARKERS: 5805 5806
21 (0.552)	|0.306	0.212	0.031|
23 (0.308)	|0.227	0.007	0.071|
43 (0.140)	|0.024	0.111	0.005|
Multiallelic Dprime: 0.350
BLOCK 1151.  MARKERS: 5807 5808 5809
214 (0.557)	|0.444	0.079	0.034|
232 (0.329)	|0.290	0.024	0.016|
414 (0.107)	|0.081	0.014	0.011|
Multiallelic Dprime: 0.212
BLOCK 1152.  MARKERS: 5820 5821
34 (0.820)	|0.522	0.245	0.044|
22 (0.117)	|0.089	0.025	0.003|
32 (0.063)	|0.028	0.031	0.003|
Multiallelic Dprime: 0.080
BLOCK 1153.  MARKERS: 5826 5827
44 (0.639)	|0.368	0.201	0.070|
23 (0.301)	|0.185	0.071	0.044|
24 (0.051)	|0.009	0.015	0.027|
Multiallelic Dprime: 0.119
BLOCK 1154.  MARKERS: 5830 5831
12 (0.569)	|0.321	0.228	0.021|
14 (0.290)	|0.125	0.155	0.009|
42 (0.141)	|0.066	0.076	0.000|
Multiallelic Dprime: 0.144
BLOCK 1155.  MARKERS: 5838 5839
34 (0.511)	|0.010	0.248	0.247	0.000|
12 (0.459)	|0.368	0.059	0.017	0.011|
32 (0.030)	|0.000	0.000	0.028	0.000|
Multiallelic Dprime: 0.796
BLOCK 1156.  MARKERS: 5840 5841 5842 5843 5844
31331 (0.377)	|0.000	0.314	0.064|
11323 (0.306)	|0.292	0.000	0.013|
13233 (0.292)	|0.265	0.007	0.017|
31323 (0.011)	|0.010	0.001	0.000|
Multiallelic Dprime: 0.884
BLOCK 1157.  MARKERS: 5845 5846
11 (0.571)	|0.333	0.239|
32 (0.327)	|0.246	0.081|
31 (0.097)	|0.022	0.073|
Multiallelic Dprime: 0.227
BLOCK 1158.  MARKERS: 5848 5849
22 (0.606)	|0.168	0.191	0.169	0.068|
34 (0.392)	|0.170	0.111	0.050	0.051|
Multiallelic Dprime: 0.182
BLOCK 1159.  MARKERS: 5850 5851 5852 5853 5854 5855
211121 (0.338)	|0.086	0.243	0.010|
111121 (0.302)	|0.285	0.011	0.005|
122343 (0.220)	|0.218	0.003	0.000|
122321 (0.120)	|0.113	0.002	0.000|
Multiallelic Dprime: 0.888
BLOCK 1160.  MARKERS: 5856 5857
12 (0.707)	|0.512	0.191	0.003|
24 (0.265)	|0.209	0.045	0.010|
22 (0.021)	|0.020	0.001	0.000|
Multiallelic Dprime: 0.245
BLOCK 1161.  MARKERS: 5859 5860
21 (0.747)	|0.570	0.109	0.068|
43 (0.238)	|0.120	0.081	0.038|
41 (0.015)	|0.010	0.005	0.000|
Multiallelic Dprime: 0.250
BLOCK 1162.  MARKERS: 5863 5864
33 (0.700)	|0.487	0.131	0.078|
31 (0.194)	|0.127	0.031	0.034|
21 (0.106)	|0.051	0.047	0.008|
Multiallelic Dprime: 0.118
BLOCK 1163.  MARKERS: 5865 5866 5867 5868
3322 (0.666)	|0.579	0.070	0.018|
4111 (0.209)	|0.159	0.030	0.019|
4112 (0.120)	|0.072	0.027	0.021|
Multiallelic Dprime: 0.238
BLOCK 1164.  MARKERS: 5869 5870 5871
134 (0.813)	|0.440	0.194	0.151	0.011|
322 (0.128)	|0.068	0.026	0.024	0.007|
124 (0.059)	|0.018	0.000	0.034	0.007|
Multiallelic Dprime: 0.198
BLOCK 1165.  MARKERS: 5872 5873 5874 5875 5876 5877 5878 5879 5880
111441441 (0.527)	|0.476	0.049	0.000|
132233223 (0.221)	|0.084	0.001	0.136|
311443441 (0.208)	|0.002	0.206	0.000|
111443441 (0.026)	|0.000	0.006	0.019|
Multiallelic Dprime: 0.780
BLOCK 1166.  MARKERS: 5881 5882
22 (0.576)	|0.342	0.226	0.007|
23 (0.266)	|0.160	0.097	0.010|
43 (0.158)	|0.092	0.066	0.000|
Multiallelic Dprime: 0.025
BLOCK 1167.  MARKERS: 5890 5891
23 (0.594)	|0.455	0.137	0.002|
41 (0.389)	|0.385	0.000	0.004|
43 (0.017)	|0.000	0.001	0.016|
Multiallelic Dprime: 0.806
BLOCK 1168.  MARKERS: 5892 5893
41 (0.840)	|0.453	0.260	0.127|
23 (0.138)	|0.064	0.037	0.037|
43 (0.023)	|0.016	0.002	0.004|
Multiallelic Dprime: 0.115
BLOCK 1169.  MARKERS: 5899 5900
43 (0.533)	|0.358	0.049	0.123|
23 (0.299)	|0.263	0.006	0.030|
42 (0.168)	|0.015	0.135	0.020|
Multiallelic Dprime: 0.451
BLOCK 1170.  MARKERS: 5901 5902
11 (0.636)	|0.496	0.035	0.068	0.033|
31 (0.189)	|0.002	0.000	0.097	0.091|
33 (0.173)	|0.005	0.157	0.003	0.007|
Multiallelic Dprime: 0.804
BLOCK 1171.  MARKERS: 5903 5904 5905 5906 5907
32224 (0.505)	|0.218	0.191	0.061	0.019	0.005|
34244 (0.191)	|0.020	0.030	0.042	0.084	0.006|
34224 (0.168)	|0.072	0.018	0.023	0.005	0.045|
14122 (0.130)	|0.007	0.012	0.092	0.008	0.000|
Multiallelic Dprime: 0.490
BLOCK 1172.  MARKERS: 5909 5910 5911 5912 5913 5914 5915 5916 5917 5918 5919 5920 5921 5922 5923 5924
2412333211414242 (0.319)	|0.317	0.000	0.000|
2414331211114424 (0.252)	|0.252	0.000	0.000|
4232331312133222 (0.217)	|0.008	0.023	0.182|
2414111241113222 (0.117)	|0.000	0.119	0.000|
2414331211113222 (0.056)	|0.000	0.057	0.000|
Multiallelic Dprime: 0.967
BLOCK 1173.  MARKERS: 5925 5926
32 (0.594)	|0.154	0.271	0.155	0.013|
33 (0.213)	|0.128	0.056	0.022	0.006|
23 (0.189)	|0.091	0.038	0.053	0.002|
Multiallelic Dprime: 0.302
BLOCK 1174.  MARKERS: 5930 5931 5932
113 (0.372)	|0.262	0.033	0.077|
323 (0.367)	|0.295	0.033	0.038|
111 (0.231)	|0.135	0.084	0.012|
123 (0.021)	|0.016	0.001	0.004|
Multiallelic Dprime: 0.232
BLOCK 1175.  MARKERS: 5933 5934
21 (0.715)	|0.596	0.008	0.111|
43 (0.151)	|0.015	0.134	0.002|
23 (0.131)	|0.123	0.004	0.004|
Multiallelic Dprime: 0.595
BLOCK 1176.  MARKERS: 5936 5937
42 (0.737)	|0.568	0.167|
23 (0.145)	|0.093	0.053|
43 (0.117)	|0.103	0.014|
Multiallelic Dprime: 0.104
BLOCK 1177.  MARKERS: 5940 5941
22 (0.763)	|0.672	0.088|
44 (0.234)	|0.205	0.027|
Multiallelic Dprime: 0.002
BLOCK 1178.  MARKERS: 5942 5943
22 (0.877)	|0.350	0.397	0.132|
44 (0.114)	|0.111	0.003	0.000|
Multiallelic Dprime: 0.948
BLOCK 1179.  MARKERS: 5944 5945
12 (0.462)	|0.430	0.020	0.012|
22 (0.407)	|0.148	0.140	0.119|
24 (0.131)	|0.011	0.116	0.004|
Multiallelic Dprime: 0.649
BLOCK 1180.  MARKERS: 5946 5947
41 (0.590)	|0.582	0.008|
43 (0.274)	|0.268	0.007|
23 (0.136)	|0.021	0.114|
Multiallelic Dprime: 0.863
BLOCK 1181.  MARKERS: 5948 5949 5950
221 (0.872)	|0.674	0.116	0.071|
143 (0.128)	|0.084	0.006	0.035|
Multiallelic Dprime: 0.197
BLOCK 1182.  MARKERS: 5953 5954 5955 5956
1242 (0.758)	|0.264	0.229	0.179	0.087|
1444 (0.123)	|0.033	0.036	0.028	0.025|
3424 (0.106)	|0.023	0.045	0.022	0.016|
Multiallelic Dprime: 0.127
BLOCK 1183.  MARKERS: 5959 5960 5961
231 (0.326)	|0.141	0.127	0.057|
324 (0.313)	|0.149	0.135	0.028|
224 (0.231)	|0.100	0.115	0.016|
234 (0.130)	|0.064	0.057	0.009|
Multiallelic Dprime: 0.080
BLOCK 1184.  MARKERS: 5967 5968
14 (0.453)	|0.225	0.210	0.000	0.000	0.000	0.000	0.000	0.012|
32 (0.433)	|0.010	0.000	0.177	0.146	0.018	0.058	0.015	0.000|
34 (0.111)	|0.002	0.000	0.000	0.000	0.104	0.000	0.000	0.000|
Multiallelic Dprime: 0.957
BLOCK 1185.  MARKERS: 5969 5970 5971 5972 5973 5974 5975 5976 5977 5978 5979 5980 5981
2432112443123 (0.238)	|0.238	0.000	0.000	0.000	0.000|
2222134322312 (0.211)	|0.000	0.000	0.210	0.000	0.000|
1234234322312 (0.178)	|0.000	0.175	0.002	0.000	0.000|
2432112442123 (0.148)	|0.006	0.000	0.000	0.142	0.000|
2232114442312 (0.122)	|0.003	0.000	0.000	0.000	0.120|
2432112442122 (0.058)	|0.000	0.059	0.000	0.000	0.000|
2432112442313 (0.016)	|0.000	0.000	0.000	0.000	0.016|
2222134442123 (0.011)	|0.000	0.000	0.000	0.011	0.000|
Multiallelic Dprime: 0.987
BLOCK 1186.  MARKERS: 5982 5983 5984 5985 5986
32243 (0.261)	|0.018	0.001	0.223	0.000	0.014|
14143 (0.234)	|0.009	0.219	0.000	0.002	0.002|
12143 (0.218)	|0.207	0.003	0.002	0.000	0.000|
32213 (0.154)	|0.000	0.028	0.000	0.058	0.065|
32241 (0.134)	|0.110	0.005	0.000	0.020	0.000|
Multiallelic Dprime: 0.877
BLOCK 1187.  MARKERS: 5987 5988 5989 5990 5991 5992 5993
3432222 (0.345)	|0.327	0.018|
3221212 (0.256)	|0.242	0.014|
1222421 (0.228)	|0.022	0.206|
3222222 (0.079)	|0.026	0.053|
1222422 (0.079)	|0.010	0.069|
Multiallelic Dprime: 0.819
BLOCK 1188.  MARKERS: 5994 5995
14 (0.637)	|0.371	0.207	0.057|
32 (0.363)	|0.223	0.131	0.008|
Multiallelic Dprime: 0.085
BLOCK 1189.  MARKERS: 5998 5999
33 (0.594)	|0.404	0.005	0.172	0.008|
21 (0.338)	|0.004	0.325	0.004	0.000|
23 (0.066)	|0.000	0.003	0.041	0.022|
Multiallelic Dprime: 0.892
BLOCK 1190.  MARKERS: 6001 6002 6003 6004
1444 (0.411)	|0.293	0.111	0.008|
3424 (0.332)	|0.243	0.074	0.015|
1222 (0.217)	|0.088	0.127	0.001|
1424 (0.028)	|0.005	0.016	0.008|
Multiallelic Dprime: 0.283
BLOCK 1191.  MARKERS: 6007 6008
43 (0.637)	|0.526	0.044	0.064|
11 (0.331)	|0.164	0.096	0.069|
41 (0.032)	|0.023	0.005	0.003|
Multiallelic Dprime: 0.382
BLOCK 1192.  MARKERS: 6011 6012
43 (0.713)	|0.640	0.045	0.030|
23 (0.147)	|0.065	0.072	0.008|
21 (0.136)	|0.131	0.003	0.003|
Multiallelic Dprime: 0.422
BLOCK 1193.  MARKERS: 6013 6014
41 (0.840)	|0.468	0.259	0.055	0.044	0.010|
23 (0.119)	|0.031	0.003	0.044	0.042	0.000|
21 (0.041)	|0.009	0.004	0.002	0.011	0.015|
Multiallelic Dprime: 0.574
BLOCK 1194.  MARKERS: 6015 6016 6017 6018 6019
33112 (0.509)	|0.367	0.092	0.051|
13231 (0.265)	|0.178	0.058	0.030|
32212 (0.101)	|0.049	0.023	0.030|
13232 (0.097)	|0.060	0.013	0.023|
13212 (0.025)	|0.011	0.008	0.006|
Multiallelic Dprime: 0.135
BLOCK 1195.  MARKERS: 6023 6024
43 (0.664)	|0.561	0.009	0.086	0.000	0.004	0.002	0.000|
13 (0.193)	|0.084	0.002	0.002	0.053	0.029	0.009	0.010|
11 (0.141)	|0.010	0.088	0.001	0.001	0.013	0.022	0.000|
Multiallelic Dprime: 0.662
BLOCK 1196.  MARKERS: 6025 6026 6027 6028 6029 6030 6031 6032 6033 6034
2144123121 (0.656)	|0.356	0.183	0.113|
4421341343 (0.098)	|0.054	0.027	0.017|
2144123123 (0.091)	|0.058	0.031	0.001|
2421321323 (0.054)	|0.033	0.012	0.010|
2444123121 (0.046)	|0.020	0.007	0.018|
2444123323 (0.033)	|0.022	0.007	0.003|
2421323121 (0.010)	|0.008	0.000	0.001|
Multiallelic Dprime: 0.108
BLOCK 1197.  MARKERS: 6036 6037
33 (0.557)	|0.470	0.047	0.040|
31 (0.272)	|0.037	0.235	0.000|
11 (0.166)	|0.065	0.086	0.015|
Multiallelic Dprime: 0.637
BLOCK 1198.  MARKERS: 6039 6040
11 (0.577)	|0.393	0.169	0.014|
24 (0.368)	|0.093	0.162	0.113|
21 (0.056)	|0.053	0.000	0.002|
Multiallelic Dprime: 0.412
BLOCK 1199.  MARKERS: 6041 6042
11 (0.540)	|0.441	0.082	0.018|
31 (0.331)	|0.075	0.045	0.210|
13 (0.129)	|0.006	0.123	0.000|
Multiallelic Dprime: 0.668
BLOCK 1200.  MARKERS: 6044 6045
23 (0.522)	|0.484	0.038|
24 (0.251)	|0.247	0.003|
34 (0.227)	|0.012	0.216|
Multiallelic Dprime: 0.822
BLOCK 1201.  MARKERS: 6046 6047
34 (0.742)	|0.474	0.226	0.041|
43 (0.258)	|0.111	0.143	0.003|
Multiallelic Dprime: 0.297
BLOCK 1202.  MARKERS: 6048 6049
21 (0.585)	|0.489	0.070	0.017	0.007|
43 (0.368)	|0.161	0.118	0.083	0.006|
23 (0.044)	|0.021	0.005	0.000	0.018|
Multiallelic Dprime: 0.480
BLOCK 1203.  MARKERS: 6050 6051 6052
423 (0.674)	|0.365	0.139	0.071	0.018	0.027	0.017	0.004|
243 (0.192)	|0.038	0.127	0.003	0.002	0.006	0.000	0.004|
241 (0.100)	|0.014	0.033	0.037	0.000	0.000	0.001	0.004|
443 (0.032)	|0.002	0.001	0.000	0.024	0.001	0.000	0.000|
Multiallelic Dprime: 0.472
BLOCK 1204.  MARKERS: 6054 6055 6056 6057 6058 6059 6060 6061 6062
434342413 (0.421)	|0.417	0.003|
413113231 (0.303)	|0.026	0.277|
234342413 (0.110)	|0.111	0.001|
433342213 (0.042)	|0.001	0.042|
433112213 (0.035)	|0.002	0.033|
233342413 (0.019)	|0.000	0.019|
413113413 (0.012)	|0.012	0.000|
Multiallelic Dprime: 0.938
BLOCK 1205.  MARKERS: 6063 6064
14 (0.590)	|0.193	0.148	0.136	0.036	0.026	0.010	0.013|
32 (0.408)	|0.194	0.082	0.063	0.020	0.023	0.006	0.000|
Multiallelic Dprime: 0.169
BLOCK 1206.  MARKERS: 6068 6069 6070 6071 6072 6073 6074 6075 6076 6077
3124323341 (0.389)	|0.379	0.006	0.003|
4144343441 (0.228)	|0.216	0.000	0.008|
4342144423 (0.198)	|0.000	0.196	0.000|
4342143441 (0.056)	|0.056	0.000	0.000|
4144323341 (0.049)	|0.048	0.000	0.000|
4342143421 (0.016)	|0.016	0.000	0.000|
3144343441 (0.013)	|0.013	0.000	0.000|
Multiallelic Dprime: 0.931
BLOCK 1207.  MARKERS: 6078 6079 6080
312 (0.761)	|0.506	0.151	0.103|
234 (0.214)	|0.141	0.041	0.032|
332 (0.014)	|0.009	0.003	0.003|
Multiallelic Dprime: 0.016
BLOCK 1208.  MARKERS: 6085 6086
34 (0.662)	|0.374	0.288|
14 (0.195)	|0.132	0.062|
12 (0.143)	|0.135	0.008|
Multiallelic Dprime: 0.421
BLOCK 1209.  MARKERS: 6087 6088
41 (0.642)	|0.403	0.201	0.037|
23 (0.358)	|0.059	0.067	0.231|
Multiallelic Dprime: 0.588
BLOCK 1210.  MARKERS: 6090 6091
22 (0.462)	|0.353	0.105|
21 (0.268)	|0.206	0.060|
32 (0.267)	|0.245	0.022|
Multiallelic Dprime: 0.257
BLOCK 1211.  MARKERS: 6092 6093
41 (0.806)	|0.603	0.192	0.012|
13 (0.187)	|0.173	0.000	0.014|
Multiallelic Dprime: 0.720
BLOCK 1212.  MARKERS: 6094 6095
21 (0.783)	|0.407	0.208	0.168|
44 (0.192)	|0.115	0.045	0.031|
24 (0.026)	|0.013	0.011	0.002|
Multiallelic Dprime: 0.119
BLOCK 1213.  MARKERS: 6098 6099
43 (0.534)	|0.398	0.087	0.049|
23 (0.264)	|0.130	0.076	0.058|
21 (0.202)	|0.122	0.064	0.015|
Multiallelic Dprime: 0.223
BLOCK 1214.  MARKERS: 6100 6101
32 (0.650)	|0.360	0.229	0.041	0.018|
21 (0.227)	|0.141	0.058	0.022	0.005|
31 (0.123)	|0.065	0.039	0.013	0.000|
Multiallelic Dprime: 0.111
BLOCK 1215.  MARKERS: 6104 6105 6106
441 (0.566)	|0.365	0.076	0.123|
233 (0.326)	|0.258	0.055	0.013|
231 (0.075)	|0.041	0.021	0.012|
241 (0.023)	|0.023	0.000	0.000|
Multiallelic Dprime: 0.294
BLOCK 1216.  MARKERS: 6109 6110 6111 6112
1142 (0.693)	|0.239	0.183	0.140	0.107	0.019	0.000	0.002	0.000|
4122 (0.156)	|0.023	0.002	0.000	0.002	0.000	0.105	0.000	0.011|
1223 (0.147)	|0.002	0.045	0.000	0.000	0.089	0.000	0.013	0.000|
Multiallelic Dprime: 0.738
BLOCK 1217.  MARKERS: 6114 6115 6116 6117 6118 6119 6120 6121 6122 6123
3411214242 (0.263)	|0.000	0.000	0.263|
3431234244 (0.229)	|0.000	0.228	0.000|
3411234244 (0.140)	|0.140	0.000	0.000|
3412411244 (0.111)	|0.111	0.000	0.000|
3411214244 (0.107)	|0.106	0.000	0.000|
1212214124 (0.106)	|0.000	0.106	0.000|
3412214124 (0.014)	|0.000	0.014	0.000|
1211214244 (0.012)	|0.002	0.000	0.010|
Multiallelic Dprime: 0.997
BLOCK 1218.  MARKERS: 6124 6125
14 (0.362)	|0.118	0.105	0.101	0.026	0.009	0.002|
34 (0.361)	|0.158	0.091	0.050	0.025	0.019	0.009|
11 (0.277)	|0.140	0.088	0.037	0.006	0.003	0.004|
Multiallelic Dprime: 0.159
BLOCK 1219.  MARKERS: 6127 6128 6129 6130 6131 6132 6133
1323424 (0.417)	|0.116	0.222	0.068	0.000	0.006|
3123442 (0.281)	|0.204	0.023	0.043	0.004	0.007|
3341224 (0.188)	|0.007	0.017	0.163	0.001	0.000|
3343224 (0.055)	|0.024	0.016	0.003	0.014	0.000|
3323442 (0.031)	|0.000	0.003	0.004	0.012	0.010|
3123424 (0.013)	|0.000	0.012	0.002	0.000	0.000|
Multiallelic Dprime: 0.546
BLOCK 1220.  MARKERS: 6136 6137 6138 6139 6140
22331 (0.357)	|0.355	0.000	0.002|
44311 (0.296)	|0.000	0.290	0.000|
22113 (0.284)	|0.239	0.000	0.045|
22111 (0.033)	|0.022	0.007	0.000|
42311 (0.024)	|0.022	0.002	0.000|
Multiallelic Dprime: 0.884
BLOCK 1221.  MARKERS: 6141 6142 6143 6144
3332 (0.643)	|0.223	0.299	0.120|
1124 (0.302)	|0.196	0.087	0.018|
3124 (0.047)	|0.016	0.030	0.000|
Multiallelic Dprime: 0.332
BLOCK 1222.  MARKERS: 6145 6146 6147
321 (0.437)	|0.022	0.388	0.009	0.001	0.000	0.010|
423 (0.423)	|0.366	0.007	0.006	0.021	0.015	0.000|
443 (0.137)	|0.035	0.000	0.096	0.002	0.000	0.000|
Multiallelic Dprime: 0.868
BLOCK 1223.  MARKERS: 6148 6149 6150 6151 6152
33323 (0.424)	|0.256	0.087	0.067	0.012|
11141 (0.395)	|0.036	0.291	0.045	0.022|
13123 (0.110)	|0.095	0.001	0.000	0.015|
13143 (0.024)	|0.002	0.001	0.018	0.002|
33343 (0.015)	|0.012	0.000	0.000	0.001|
11123 (0.010)	|0.008	0.001	0.000	0.000|
Multiallelic Dprime: 0.532
BLOCK 1224.  MARKERS: 6156 6157 6158 6159
1221 (0.420)	|0.157	0.186	0.028	0.050|
1443 (0.390)	|0.026	0.024	0.203	0.138|
3221 (0.131)	|0.057	0.056	0.000	0.018|
1223 (0.054)	|0.031	0.000	0.001	0.021|
Multiallelic Dprime: 0.561
BLOCK 1225.  MARKERS: 6161 6162 6163
131 (0.272)	|0.161	0.041	0.053	0.011|
331 (0.266)	|0.120	0.081	0.066	0.000|
321 (0.231)	|0.104	0.049	0.062	0.016|
324 (0.229)	|0.141	0.043	0.032	0.005|
Multiallelic Dprime: 0.163
BLOCK 1226.  MARKERS: 6164 6165 6166 6167
2423 (0.526)	|0.428	0.025	0.052	0.016	0.002|
2444 (0.215)	|0.009	0.002	0.104	0.092	0.009|
1223 (0.212)	|0.031	0.142	0.010	0.028	0.000|
2223 (0.032)	|0.006	0.016	0.011	0.000	0.000|
Multiallelic Dprime: 0.708
BLOCK 1227.  MARKERS: 6168 6169 6170 6171
4114 (0.478)	|0.340	0.104	0.031|
2232 (0.189)	|0.061	0.036	0.092|
4214 (0.183)	|0.089	0.049	0.044|
2214 (0.136)	|0.032	0.095	0.011|
2234 (0.012)	|0.002	0.009	0.000|
Multiallelic Dprime: 0.365
BLOCK 1228.  MARKERS: 6172 6173
14 (0.522)	|0.492	0.016	0.000	0.016|
23 (0.298)	|0.000	0.090	0.206	0.000|
13 (0.178)	|0.000	0.177	0.000	0.000|
Multiallelic Dprime: 0.902
BLOCK 1229.  MARKERS: 6174 6175 6176 6177 6178 6179 6180 6181 6182 6183
1443233332 (0.492)	|0.362	0.069	0.018	0.003	0.012	0.026|
3321422114 (0.284)	|0.025	0.172	0.010	0.013	0.057	0.000|
1423233334 (0.206)	|0.013	0.034	0.097	0.058	0.001	0.000|
1443222114 (0.016)	|0.000	0.000	0.000	0.014	0.000	0.000|
Multiallelic Dprime: 0.698
BLOCK 1230.  MARKERS: 6186 6187 6188 6189 6190 6191 6192
3124122 (0.399)	|0.390	0.007	0.004|
1342142 (0.275)	|0.272	0.003	0.000|
3124343 (0.126)	|0.008	0.118	0.002|
3344142 (0.090)	|0.054	0.000	0.035|
3124143 (0.071)	|0.010	0.000	0.060|
3124142 (0.026)	|0.028	0.000	0.000|
Multiallelic Dprime: 0.858
BLOCK 1231.  MARKERS: 6194 6195 6196
334 (0.768)	|0.394	0.163	0.120	0.075	0.014|
332 (0.132)	|0.038	0.014	0.025	0.053	0.001|
244 (0.100)	|0.050	0.012	0.010	0.025	0.002|
Multiallelic Dprime: 0.246
BLOCK 1232.  MARKERS: 6198 6199 6200 6201 6202
43412 (0.482)	|0.336	0.146|
23232 (0.189)	|0.183	0.006|
43414 (0.154)	|0.155	0.000|
41414 (0.154)	|0.000	0.153|
23432 (0.017)	|0.018	0.000|
Multiallelic Dprime: 0.502
BLOCK 1233.  MARKERS: 6204 6205
42 (0.696)	|0.303	0.290	0.083	0.018|
13 (0.304)	|0.071	0.005	0.083	0.144|
Multiallelic Dprime: 0.604
BLOCK 1234.  MARKERS: 6207 6208 6209 6210 6211
11311 (0.374)	|0.375	0.000|
11343 (0.295)	|0.154	0.141|
11313 (0.166)	|0.021	0.144|
34113 (0.163)	|0.000	0.163|
Multiallelic Dprime: 0.682
BLOCK 1235.  MARKERS: 6212 6213
31 (0.551)	|0.347	0.183	0.020|
14 (0.448)	|0.070	0.230	0.149|
Multiallelic Dprime: 0.476
BLOCK 1236.  MARKERS: 6214 6215
44 (0.416)	|0.212	0.125	0.037	0.042|
21 (0.409)	|0.117	0.159	0.085	0.049|
24 (0.174)	|0.076	0.030	0.056	0.010|
Multiallelic Dprime: 0.199
BLOCK 1237.  MARKERS: 6218 6219 6220
134 (0.406)	|0.233	0.132	0.039|
114 (0.313)	|0.252	0.036	0.025|
112 (0.177)	|0.155	0.022	0.001|
234 (0.102)	|0.063	0.035	0.003|
Multiallelic Dprime: 0.348
BLOCK 1238.  MARKERS: 6223 6224
14 (0.703)	|0.628	0.073|
41 (0.225)	|0.209	0.011|
44 (0.070)	|0.021	0.048|
Multiallelic Dprime: 0.340
BLOCK 1239.  MARKERS: 6225 6226 6227
311 (0.856)	|0.433	0.281	0.139|
143 (0.133)	|0.035	0.011	0.087|
Multiallelic Dprime: 0.546
BLOCK 1240.  MARKERS: 6228 6229
12 (0.470)	|0.385	0.038	0.047|
14 (0.296)	|0.036	0.242	0.018|
42 (0.230)	|0.195	0.024	0.012|
Multiallelic Dprime: 0.626
BLOCK 1241.  MARKERS: 6230 6231
11 (0.616)	|0.604	0.007	0.000|
33 (0.308)	|0.029	0.277	0.000|
31 (0.076)	|0.000	0.059	0.013|
Multiallelic Dprime: 0.928
BLOCK 1242.  MARKERS: 6233 6234 6235 6236 6237
41223 (0.633)	|0.278	0.250	0.105|
23142 (0.342)	|0.200	0.119	0.024|
23143 (0.013)	|0.003	0.010	0.000|
Multiallelic Dprime: 0.180
BLOCK 1243.  MARKERS: 6238 6239
13 (0.488)	|0.261	0.147	0.070	0.010|
33 (0.383)	|0.185	0.159	0.037	0.002|
31 (0.129)	|0.078	0.043	0.007	0.000|
Multiallelic Dprime: 0.110
BLOCK 1244.  MARKERS: 6241 6242 6243
214 (0.524)	|0.246	0.017	0.180	0.082|
432 (0.350)	|0.095	0.253	0.000	0.002|
212 (0.114)	|0.034	0.006	0.000	0.073|
232 (0.012)	|0.000	0.012	0.000	0.000|
Multiallelic Dprime: 0.594
BLOCK 1245.  MARKERS: 6244 6245 6246 6247
1413 (0.376)	|0.010	0.109	0.256|
1411 (0.287)	|0.288	0.000	0.000|
3433 (0.180)	|0.153	0.028	0.000|
1213 (0.157)	|0.000	0.154	0.001|
Multiallelic Dprime: 0.827
BLOCK 1246.  MARKERS: 6248 6249
14 (0.451)	|0.186	0.123	0.131	0.011|
34 (0.292)	|0.146	0.097	0.025	0.024|
32 (0.257)	|0.198	0.018	0.032	0.010|
Multiallelic Dprime: 0.299
BLOCK 1247.  MARKERS: 6253 6254 6255
242 (0.529)	|0.510	0.013	0.005|
131 (0.238)	|0.024	0.208	0.006|
232 (0.188)	|0.081	0.106	0.000|
231 (0.045)	|0.026	0.019	0.000|
Multiallelic Dprime: 0.744
BLOCK 1248.  MARKERS: 6256 6257
44 (0.640)	|0.392	0.245|
12 (0.348)	|0.225	0.123|
14 (0.010)	|0.004	0.006|
Multiallelic Dprime: 0.054
BLOCK 1249.  MARKERS: 6263 6264 6265
342 (0.622)
424 (0.375)
