# Supplementary material for: Genetic Structure of the Spanish Population
Source: BMC Genomics. 2010 May 25;11:326. doi: 10.1186/1471-2164-11-326 (PMC2887418; doi:10.1186/1471-2164-11-326)
Supplement: Additional file 1 — List of haplotype blocks across all autosomal chromosomes in the Spanish population. Each block is described by the SNPs that compose it, the major haplotypes with haplotypic frequencies, and the LD (D') among adjacent blocks. For each chromosome, the correspondence list between the SNP names and numbers is included in a separate table. [file 1471-2164-11-326-S1.ZIP › chr1q.GABRIELblocks]

BLOCK 1.  MARKERS: 4 5 6 7 8 9 10
4323431 (0.457)	|0.270	0.133	0.053|
2331233 (0.327)	|0.203	0.095	0.030|
2233411 (0.200)	|0.136	0.041	0.022|
Multiallelic Dprime: 0.072
BLOCK 2.  MARKERS: 12 13
34 (0.619)	|0.156	0.290	0.170|
32 (0.275)	|0.256	0.020	0.001|
14 (0.106)	|0.103	0.004	0.000|
Multiallelic Dprime: 0.865
BLOCK 3.  MARKERS: 14 15
32 (0.516)	|0.091	0.267	0.134	0.023|
34 (0.314)	|0.314	0.000	0.000	0.000|
22 (0.170)	|0.055	0.006	0.107	0.000|
Multiallelic Dprime: 0.706
BLOCK 4.  MARKERS: 16 17 18
223 (0.460)	|0.323	0.059	0.078|
241 (0.275)	|0.256	0.007	0.008|
441 (0.240)	|0.050	0.181	0.009|
243 (0.023)	|0.023	0.000	0.000|
Multiallelic Dprime: 0.541
BLOCK 5.  MARKERS: 20 21 22 23
1143 (0.652)	|0.606	0.045|
3221 (0.247)	|0.247	0.000|
3141 (0.097)	|0.000	0.097|
Multiallelic Dprime: 0.685
BLOCK 6.  MARKERS: 24 25 26
324 (0.856)	|0.261	0.246	0.215	0.007	0.084	0.000	0.021	0.013|
142 (0.142)	|0.000	0.000	0.000	0.104	0.000	0.030	0.008	0.000|
Multiallelic Dprime: 0.967
BLOCK 7.  MARKERS: 27 28 29 30 31 32 33 34 35 36 37
41333231114 (0.260)	|0.000	0.263	0.000	0.000	0.000	0.000	0.000|
41313431114 (0.250)	|0.231	0.008	0.000	0.000	0.006	0.000	0.000|
21331214312 (0.215)	|0.001	0.022	0.175	0.000	0.000	0.000	0.017|
23133231134 (0.109)	|0.000	0.000	0.003	0.107	0.000	0.000	0.000|
21313431114 (0.084)	|0.080	0.000	0.000	0.000	0.002	0.002	0.000|
21333214314 (0.031)	|0.000	0.000	0.000	0.000	0.032	0.000	0.000|
21333231114 (0.029)	|0.000	0.005	0.000	0.004	0.000	0.016	0.000|
21331214314 (0.013)	|0.001	0.011	0.000	0.000	0.000	0.000	0.000|
Multiallelic Dprime: 0.938
BLOCK 8.  MARKERS: 38 39 40 41 42 43
121244 (0.315)	|0.024	0.192	0.078	0.003	0.011	0.000|
144244 (0.308)	|0.237	0.013	0.022	0.003	0.012	0.007|
244244 (0.183)	|0.136	0.007	0.020	0.004	0.008	0.005|
244112 (0.113)	|0.057	0.000	0.000	0.052	0.000	0.000|
124244 (0.045)	|0.002	0.004	0.033	0.000	0.000	0.000|
244242 (0.020)	|0.006	0.000	0.000	0.000	0.000	0.000|
224244 (0.015)	|0.012	0.001	0.004	0.000	0.000	0.000|
Multiallelic Dprime: 0.643
BLOCK 9.  MARKERS: 44 45 46 47 48 49 50 51 52 53 54 55 56 57
22213131244422 (0.471)	|0.164	0.179	0.128|
31431343422324 (0.217)	|0.128	0.043	0.045|
31431343422322 (0.158)	|0.047	0.056	0.051|
21433343422312 (0.063)	|0.037	0.013	0.013|
22433343422312 (0.033)	|0.023	0.006	0.004|
22433343422322 (0.013)	|0.013	0.000	0.000|
Multiallelic Dprime: 0.223
BLOCK 10.  MARKERS: 62 63
34 (0.426)	|0.424	0.000	0.001|
12 (0.317)	|0.273	0.044	0.000|
32 (0.253)	|0.118	0.124	0.010|
Multiallelic Dprime: 0.661
BLOCK 11.  MARKERS: 64 65
23 (0.819)	|0.395	0.308	0.106|
42 (0.167)	|0.066	0.085	0.017|
22 (0.011)	|0.008	0.003	0.000|
Multiallelic Dprime: 0.160
BLOCK 12.  MARKERS: 67 68
32 (0.469)	|0.037	0.273	0.144	0.015|
11 (0.398)	|0.355	0.012	0.010	0.020|
31 (0.123)	|0.025	0.001	0.001	0.097|
Multiallelic Dprime: 0.821
BLOCK 13.  MARKERS: 69 70 71
324 (0.416)	|0.395	0.008	0.015|
343 (0.293)	|0.059	0.233	0.000|
224 (0.159)	|0.007	0.150	0.000|
323 (0.132)	|0.022	0.005	0.106|
Multiallelic Dprime: 0.817
BLOCK 14.  MARKERS: 73 74
11 (0.485)	|0.277	0.073	0.064	0.047	0.018|
12 (0.394)	|0.245	0.068	0.042	0.021	0.013|
31 (0.121)	|0.077	0.020	0.007	0.010	0.004|
Multiallelic Dprime: 0.091
BLOCK 15.  MARKERS: 77 78 79 80 81
11311 (0.595)	|0.498	0.089	0.010|
22113 (0.161)	|0.134	0.026	0.000|
11331 (0.118)	|0.098	0.019	0.000|
21311 (0.080)	|0.069	0.011	0.000|
22313 (0.036)	|0.032	0.004	0.000|
Multiallelic Dprime: 0.054
BLOCK 16.  MARKERS: 85 86
13 (0.837)	|0.365	0.221	0.158	0.019	0.062|
31 (0.152)	|0.021	0.000	0.024	0.101	0.003|
33 (0.011)	|0.002	0.003	0.001	0.004	0.000|
Multiallelic Dprime: 0.639
BLOCK 17.  MARKERS: 90 91 92 93 94 95 96 97
21312231 (0.386)	|0.187	0.161	0.013	0.024|
23412232 (0.226)	|0.125	0.014	0.016	0.070|
21412232 (0.183)	|0.037	0.043	0.087	0.013|
41433422 (0.124)	|0.055	0.014	0.052	0.003|
21433422 (0.064)	|0.002	0.043	0.018	0.000|
Multiallelic Dprime: 0.403
BLOCK 18.  MARKERS: 98 99 100
223 (0.411)	|0.002	0.357	0.000	0.030	0.011|
243 (0.283)	|0.266	0.000	0.009	0.000	0.000|
244 (0.190)	|0.005	0.000	0.178	0.000	0.000|
144 (0.112)	|0.107	0.000	0.000	0.000	0.000|
Multiallelic Dprime: 0.977
BLOCK 19.  MARKERS: 102 103 104 105 106 107 108 109 110 111
1222421432 (0.382)	|0.307	0.074	0.000|
1443314214 (0.358)	|0.168	0.187	0.004|
3222421432 (0.187)	|0.126	0.055	0.005|
1443314432 (0.030)	|0.026	0.004	0.000|
1443314232 (0.011)	|0.006	0.005	0.000|
Multiallelic Dprime: 0.329
BLOCK 20.  MARKERS: 115 116
32 (0.655)	|0.292	0.172	0.122	0.070|
23 (0.331)	|0.154	0.064	0.062	0.050|
22 (0.010)	|0.003	0.001	0.002	0.004|
Multiallelic Dprime: 0.075
BLOCK 21.  MARKERS: 121 122 123
331 (0.450)	|0.348	0.093|
323 (0.239)	|0.166	0.074|
333 (0.186)	|0.142	0.043|
133 (0.125)	|0.045	0.080|
Multiallelic Dprime: 0.229
BLOCK 22.  MARKERS: 124 125
34 (0.700)	|0.331	0.150	0.100	0.115|
12 (0.290)	|0.175	0.027	0.052	0.031|
Multiallelic Dprime: 0.240
BLOCK 23.  MARKERS: 128 129 130 131
4431 (0.504)	|0.363	0.084	0.024	0.036|
2233 (0.179)	|0.021	0.154	0.002	0.000|
2231 (0.157)	|0.143	0.008	0.002	0.003|
2411 (0.147)	|0.067	0.035	0.042	0.000|
Multiallelic Dprime: 0.490
BLOCK 24.  MARKERS: 134 135 136 137
1411 (0.597)	|0.112	0.293	0.177	0.013|
2133 (0.285)	|0.262	0.014	0.007	0.003|
1433 (0.070)	|0.053	0.005	0.013	0.000|
1133 (0.042)	|0.015	0.013	0.011	0.000|
Multiallelic Dprime: 0.710
BLOCK 25.  MARKERS: 138 139 140 141
3123 (0.440)	|0.331	0.112|
1321 (0.326)	|0.281	0.041|
1341 (0.210)	|0.178	0.031|
3121 (0.016)	|0.013	0.002|
Multiallelic Dprime: 0.280
BLOCK 26.  MARKERS: 142 143 144 145
1333 (0.805)	|0.504	0.147	0.032	0.068	0.038|
2241 (0.188)	|0.050	0.021	0.103	0.005	0.000|
Multiallelic Dprime: 0.533
BLOCK 27.  MARKERS: 148 149 150 151 152 153 154
3111311 (0.556)	|0.225	0.210	0.116|
1423132 (0.171)	|0.079	0.046	0.040|
3423132 (0.137)	|0.044	0.062	0.028|
3111132 (0.072)	|0.012	0.024	0.035|
3123132 (0.037)	|0.006	0.024	0.007|
Multiallelic Dprime: 0.124
BLOCK 28.  MARKERS: 158 159 160 161 162 163 164 165 166 167
2243114431 (0.377)	|0.020	0.284	0.060	0.007|
4411231214 (0.376)	|0.252	0.083	0.034	0.003|
2241134214 (0.228)	|0.172	0.030	0.024	0.002|
Multiallelic Dprime: 0.543
BLOCK 29.  MARKERS: 169 170 171 172
1212 (0.450)	|0.435	0.002	0.010	0.005|
1334 (0.404)	|0.005	0.399	0.000	0.000|
3332 (0.121)	|0.000	0.000	0.110	0.008|
1232 (0.014)	|0.003	0.000	0.000	0.011|
Multiallelic Dprime: 0.963
BLOCK 30.  MARKERS: 173 174 175
311 (0.447)	|0.261	0.165	0.011	0.010|
313 (0.403)	|0.156	0.210	0.017	0.018|
133 (0.123)	|0.041	0.050	0.028	0.000|
333 (0.025)	|0.010	0.007	0.009	0.000|
Multiallelic Dprime: 0.201
BLOCK 31.  MARKERS: 178 179 180 181 182 183 184 185
12112123 (0.465)	|0.232	0.137	0.097|
33341211 (0.432)	|0.263	0.097	0.070|
33311213 (0.064)	|0.037	0.013	0.014|
33312123 (0.027)	|0.010	0.005	0.013|
Multiallelic Dprime: 0.123
BLOCK 32.  MARKERS: 187 188
33 (0.548)	|0.189	0.128	0.156	0.009	0.039	0.004	0.011|
31 (0.253)	|0.040	0.081	0.020	0.052	0.003	0.031	0.019|
43 (0.198)	|0.125	0.012	0.015	0.036	0.003	0.004	0.001|
Multiallelic Dprime: 0.390
BLOCK 33.  MARKERS: 190 191 192 193 194 195 196 197 198 199
1442121342 (0.354)	|0.182	0.136	0.036|
3122121242 (0.223)	|0.093	0.102	0.028|
3122121342 (0.191)	|0.131	0.036	0.022|
3141343324 (0.097)	|0.072	0.022	0.004|
3141323324 (0.043)	|0.034	0.009	0.000|
1422121342 (0.038)	|0.006	0.027	0.006|
3141323322 (0.031)	|0.023	0.002	0.005|
Multiallelic Dprime: 0.237
BLOCK 34.  MARKERS: 201 202 203
222 (0.550)	|0.336	0.214|
422 (0.342)	|0.201	0.141|
244 (0.105)	|0.064	0.041|
Multiallelic Dprime: 0.022
BLOCK 35.  MARKERS: 205 206
24 (0.600)	|0.109	0.174	0.136	0.157	0.014|
42 (0.400)	|0.198	0.082	0.064	0.041	0.005|
Multiallelic Dprime: 0.322
BLOCK 36.  MARKERS: 209 210 211 212 213 214 215
4211211 (0.307)	|0.188	0.067	0.014	0.035	0.000|
1443423 (0.257)	|0.173	0.041	0.023	0.019	0.000|
1211213 (0.200)	|0.074	0.049	0.056	0.014	0.006|
1211211 (0.199)	|0.078	0.013	0.037	0.063	0.004|
1443413 (0.019)	|0.007	0.003	0.007	0.000	0.000|
Multiallelic Dprime: 0.284
BLOCK 37.  MARKERS: 218 219 220 221
4412 (0.525)	|0.400	0.124|
2232 (0.177)	|0.156	0.020|
4232 (0.144)	|0.137	0.008|
4414 (0.134)	|0.126	0.007|
4212 (0.011)	|0.011	0.000|
Multiallelic Dprime: 0.527
BLOCK 38.  MARKERS: 223 224 225 226
1244 (0.838)	|0.443	0.286	0.097|
2423 (0.161)	|0.068	0.006	0.083|
Multiallelic Dprime: 0.422
BLOCK 39.  MARKERS: 227 228 229 230
1111 (0.512)	|0.418	0.093|
3331 (0.292)	|0.278	0.015|
1332 (0.179)	|0.173	0.005|
Multiallelic Dprime: 0.643
BLOCK 40.  MARKERS: 233 234
44 (0.882)	|0.404	0.168	0.143	0.100	0.067|
22 (0.115)	|0.031	0.022	0.022	0.023	0.014|
Multiallelic Dprime: 0.184
BLOCK 41.  MARKERS: 235 236 237 238
3321 (0.435)	|0.277	0.090	0.069|
3324 (0.191)	|0.122	0.050	0.019|
1244 (0.166)	|0.123	0.014	0.030|
3224 (0.123)	|0.072	0.035	0.016|
3244 (0.082)	|0.053	0.022	0.007|
Multiallelic Dprime: 0.096
BLOCK 42.  MARKERS: 240 241
14 (0.646)	|0.487	0.100	0.054|
24 (0.214)	|0.125	0.067	0.019|
13 (0.140)	|0.080	0.048	0.009|
Multiallelic Dprime: 0.184
BLOCK 43.  MARKERS: 243 244 245
223 (0.691)	|0.290	0.401	0.000|
441 (0.215)	|0.203	0.011	0.000|
243 (0.082)	|0.052	0.000	0.031|
Multiallelic Dprime: 0.788
BLOCK 44.  MARKERS: 246 247
13 (0.553)	|0.362	0.128	0.062|
34 (0.412)	|0.244	0.100	0.068|
33 (0.035)	|0.013	0.014	0.009|
Multiallelic Dprime: 0.084
BLOCK 45.  MARKERS: 261 262
42 (0.619)	|0.315	0.134	0.170|
44 (0.242)	|0.108	0.109	0.025|
22 (0.139)	|0.066	0.019	0.054|
Multiallelic Dprime: 0.162
BLOCK 46.  MARKERS: 264 265
31 (0.489)	|0.012	0.239	0.235	0.003|
11 (0.262)	|0.012	0.006	0.000	0.241|
13 (0.249)	|0.238	0.002	0.010	0.000|
Multiallelic Dprime: 0.931
BLOCK 47.  MARKERS: 266 267 268 269
2231 (0.263)	|0.156	0.085	0.022|
2433 (0.248)	|0.142	0.057	0.048|
2423 (0.244)	|0.170	0.035	0.039|
4231 (0.244)	|0.190	0.042	0.013|
Multiallelic Dprime: 0.189
BLOCK 48.  MARKERS: 271 272
14 (0.659)	|0.368	0.134	0.128	0.014|
12 (0.219)	|0.125	0.048	0.036	0.003|
34 (0.122)	|0.074	0.027	0.018	0.000|
Multiallelic Dprime: 0.068
BLOCK 49.  MARKERS: 279 280 281 282 283 284 285
1414124 (0.566)	|0.361	0.120	0.083|
1434132 (0.208)	|0.189	0.003	0.017|
2312324 (0.181)	|0.146	0.028	0.007|
1412124 (0.017)	|0.003	0.003	0.011|
Multiallelic Dprime: 0.443
BLOCK 50.  MARKERS: 288 289 290
321 (0.715)	|0.553	0.163|
231 (0.162)	|0.135	0.027|
233 (0.119)	|0.092	0.026|
Multiallelic Dprime: 0.127
BLOCK 51.  MARKERS: 295 296
11 (0.782)	|0.263	0.169	0.160	0.121	0.060|
33 (0.218)	|0.060	0.056	0.051	0.030	0.019|
Multiallelic Dprime: 0.081
BLOCK 52.  MARKERS: 305 306 307 308 309 310 311 312 313
244232124 (0.321)	|0.311	0.002	0.009	0.001|
244424442 (0.227)	|0.005	0.189	0.023	0.000|
442232124 (0.210)	|0.007	0.008	0.191	0.006|
234232124 (0.151)	|0.010	0.123	0.011	0.004|
444232124 (0.079)	|0.060	0.012	0.002	0.000|
Multiallelic Dprime: 0.850
BLOCK 53.  MARKERS: 315 316 317 318
4241 (0.399)	|0.000	0.392	0.000	0.002|
1442 (0.336)	|0.327	0.000	0.000	0.009|
4221 (0.237)	|0.184	0.029	0.023	0.000|
4442 (0.012)	|0.012	0.000	0.000	0.000|
Multiallelic Dprime: 0.893
BLOCK 54.  MARKERS: 319 320 321 322
3244 (0.532)	|0.024	0.228	0.179	0.090	0.000	0.000|
1432 (0.426)	|0.390	0.000	0.000	0.000	0.028	0.001|
3432 (0.024)	|0.013	0.000	0.000	0.000	0.004	0.000|
3234 (0.011)	|0.000	0.000	0.000	0.000	0.000	0.011|
Multiallelic Dprime: 0.943
BLOCK 55.  MARKERS: 323 324 325 326 327 328
144213 (0.429)	|0.371	0.015	0.005	0.018	0.005	0.013|
343112 (0.229)	|0.046	0.035	0.130	0.000	0.007	0.006|
123133 (0.182)	|0.018	0.142	0.013	0.000	0.002	0.000|
343113 (0.093)	|0.052	0.002	0.004	0.023	0.011	0.000|
123113 (0.032)	|0.003	0.016	0.013	0.000	0.000	0.000|
143213 (0.013)	|0.000	0.000	0.003	0.000	0.008	0.003|
Multiallelic Dprime: 0.671
BLOCK 56.  MARKERS: 332 333 334 335 336 337 338
1213214 (0.494)	|0.288	0.150	0.057|
3412432 (0.217)	|0.101	0.108	0.006|
1423432 (0.173)	|0.112	0.026	0.034|
1213234 (0.041)	|0.003	0.001	0.036|
1413434 (0.036)	|0.028	0.002	0.006|
1412432 (0.022)	|0.003	0.015	0.005|
Multiallelic Dprime: 0.224
BLOCK 57.  MARKERS: 339 340 341
333 (0.548)	|0.378	0.168|
331 (0.306)	|0.203	0.101|
113 (0.147)	|0.132	0.012|
Multiallelic Dprime: 0.182
BLOCK 58.  MARKERS: 343 344
14 (0.713)	|0.586	0.098	0.029|
42 (0.282)	|0.257	0.015	0.010|
Multiallelic Dprime: 0.409
BLOCK 59.  MARKERS: 346 347 348
343 (0.843)	|0.730	0.106|
424 (0.116)	|0.059	0.058|
344 (0.041)	|0.012	0.026|
Multiallelic Dprime: 0.435
BLOCK 60.  MARKERS: 349 350 351 352 353
32442 (0.801)	|0.303	0.258	0.122	0.033	0.027	0.014	0.011|
11224 (0.190)	|0.098	0.056	0.021	0.004	0.000	0.004	0.002|
Multiallelic Dprime: 0.196
BLOCK 61.  MARKERS: 358 359 360 361 362 363 364 365 366
233331311 (0.402)	|0.358	0.042|
211113412 (0.318)	|0.116	0.203|
413331332 (0.146)	|0.031	0.116|
213331332 (0.036)	|0.013	0.024|
233331312 (0.028)	|0.020	0.008|
211113411 (0.018)	|0.014	0.004|
211113432 (0.012)	|0.002	0.010|
Multiallelic Dprime: 0.576
BLOCK 62.  MARKERS: 368 369 370
124 (0.571)	|0.445	0.053	0.072|
341 (0.427)	|0.241	0.138	0.049|
Multiallelic Dprime: 0.311
BLOCK 63.  MARKERS: 372 373
14 (0.689)	|0.441	0.246|
12 (0.191)	|0.056	0.131|
22 (0.120)	|0.064	0.057|
Multiallelic Dprime: 0.310
BLOCK 64.  MARKERS: 374 375 376
121 (0.560)	|0.371	0.150	0.000	0.000	0.002	0.001	0.012|
244 (0.433)	|0.051	0.064	0.099	0.089	0.087	0.022	0.000|
Multiallelic Dprime: 0.715
BLOCK 65.  MARKERS: 377 378 379 380 381 382 383 384 385 386 387 388 389 390 391 392 393
22311412234423321 (0.424)	|0.382	0.002	0.035|
11343244412141241 (0.213)	|0.005	0.000	0.210|
12143212412121223 (0.099)	|0.000	0.100	0.000|
12143212412121221 (0.090)	|0.006	0.083	0.000|
12313212234423321 (0.089)	|0.004	0.087	0.000|
12143212412121241 (0.024)	|0.000	0.000	0.023|
12343212412121221 (0.014)	|0.002	0.012	0.000|
Multiallelic Dprime: 0.922
BLOCK 66.  MARKERS: 394 395 396
214 (0.418)	|0.093	0.321|
434 (0.295)	|0.225	0.066|
231 (0.284)	|0.257	0.027|
Multiallelic Dprime: 0.614
BLOCK 67.  MARKERS: 399 400 401 402
1411 (0.578)	|0.017	0.255	0.196	0.094	0.011|
3232 (0.414)	|0.385	0.008	0.016	0.003	0.000|
Multiallelic Dprime: 0.906
BLOCK 68.  MARKERS: 403 404 405 406
2313 (0.406)	|0.076	0.154	0.130	0.038	0.006|
4313 (0.264)	|0.160	0.056	0.028	0.013	0.006|
4431 (0.212)	|0.049	0.044	0.024	0.083	0.013|
4331 (0.097)	|0.009	0.038	0.042	0.008	0.000|
4311 (0.011)	|0.011	0.000	0.000	0.000	0.000|
Multiallelic Dprime: 0.371
BLOCK 69.  MARKERS: 408 409 410 411 412
33443 (0.306)	|0.235	0.064	0.007|
13421 (0.291)	|0.020	0.204	0.064|
31423 (0.225)	|0.074	0.140	0.011|
33221 (0.147)	|0.092	0.003	0.052|
33421 (0.026)	|0.025	0.001	0.000|
Multiallelic Dprime: 0.549
BLOCK 70.  MARKERS: 413 414
33 (0.450)	|0.165	0.106	0.175|
31 (0.411)	|0.233	0.146	0.033|
13 (0.136)	|0.068	0.059	0.007|
Multiallelic Dprime: 0.283
BLOCK 71.  MARKERS: 417 418 419 420
4242 (0.466)	|0.177	0.248	0.032	0.001|
2242 (0.314)	|0.110	0.007	0.184	0.012|
2423 (0.217)	|0.165	0.007	0.041	0.000|
Multiallelic Dprime: 0.530
BLOCK 72.  MARKERS: 421 422 423 424 425 426
341132 (0.455)	|0.385	0.048	0.018|
141332 (0.262)	|0.232	0.018	0.014|
323141 (0.259)	|0.223	0.030	0.003|
323142 (0.014)	|0.008	0.004	0.001|
Multiallelic Dprime: 0.085
BLOCK 73.  MARKERS: 428 429 430
344 (0.854)	|0.306	0.218	0.183	0.143|
123 (0.102)	|0.036	0.012	0.036	0.016|
124 (0.037)	|0.012	0.004	0.004	0.017|
Multiallelic Dprime: 0.168
BLOCK 74.  MARKERS: 434 435 436 437
1224 (0.357)	|0.309	0.008	0.040|
3414 (0.234)	|0.170	0.012	0.051|
1221 (0.223)	|0.004	0.215	0.004|
3424 (0.176)	|0.166	0.005	0.005|
Multiallelic Dprime: 0.675
BLOCK 75.  MARKERS: 438 439 440
242 (0.657)	|0.213	0.246	0.181	0.008	0.011|
222 (0.242)	|0.151	0.001	0.004	0.083	0.000|
444 (0.100)	|0.033	0.000	0.030	0.009	0.028|
Multiallelic Dprime: 0.583
BLOCK 76.  MARKERS: 442 443 444 445 446 447
142121 (0.402)	|0.366	0.002	0.025	0.000|
142141 (0.245)	|0.218	0.025	0.003	0.000|
322121 (0.214)	|0.010	0.160	0.003	0.041|
324323 (0.100)	|0.099	0.000	0.000	0.000|
342121 (0.037)	|0.000	0.000	0.043	0.000|
Multiallelic Dprime: 0.797
BLOCK 77.  MARKERS: 448 449 450 451 452 453
421331 (0.697)	|0.402	0.192	0.086	0.018|
242113 (0.186)	|0.015	0.034	0.064	0.073|
421333 (0.075)	|0.019	0.007	0.045	0.004|
422133 (0.042)	|0.007	0.001	0.002	0.031|
Multiallelic Dprime: 0.564
BLOCK 78.  MARKERS: 454 455 456 457
4233 (0.442)	|0.267	0.000	0.176	0.000|
1233 (0.235)	|0.070	0.000	0.000	0.167|
1133 (0.196)	|0.003	0.190	0.000	0.002|
1211 (0.125)	|0.123	0.000	0.000	0.002|
Multiallelic Dprime: 0.769
BLOCK 79.  MARKERS: 458 459 460 461
4321 (0.461)	|0.148	0.162	0.111	0.039|
4141 (0.190)	|0.039	0.093	0.037	0.021|
4323 (0.176)	|0.124	0.024	0.014	0.014|
2321 (0.173)	|0.023	0.049	0.091	0.010|
Multiallelic Dprime: 0.234
BLOCK 80.  MARKERS: 465 466 467
242 (0.333)	|0.202	0.074	0.057|
224 (0.328)	|0.131	0.139	0.058|
422 (0.254)	|0.183	0.033	0.039|
222 (0.084)	|0.029	0.028	0.028|
Multiallelic Dprime: 0.238
BLOCK 81.  MARKERS: 469 470
32 (0.545)	|0.410	0.078	0.057|
21 (0.274)	|0.205	0.036	0.032|
31 (0.181)	|0.140	0.030	0.009|
Multiallelic Dprime: 0.046
BLOCK 82.  MARKERS: 471 472
31 (0.754)	|0.383	0.265	0.106|
21 (0.144)	|0.044	0.069	0.031|
23 (0.099)	|0.047	0.044	0.008|
Multiallelic Dprime: 0.163
BLOCK 83.  MARKERS: 473 474
32 (0.476)	|0.287	0.126	0.063|
34 (0.379)	|0.242	0.100	0.038|
12 (0.145)	|0.076	0.040	0.029|
Multiallelic Dprime: 0.049
BLOCK 84.  MARKERS: 477 478
21 (0.604)	|0.364	0.126	0.114|
23 (0.266)	|0.131	0.079	0.056|
43 (0.129)	|0.105	0.016	0.008|
Multiallelic Dprime: 0.128
BLOCK 85.  MARKERS: 483 484
31 (0.601)	|0.334	0.194	0.073|
33 (0.222)	|0.105	0.043	0.073|
11 (0.178)	|0.055	0.110	0.011|
Multiallelic Dprime: 0.216
BLOCK 86.  MARKERS: 487 488 489
312 (0.494)	|0.357	0.091	0.045|
134 (0.348)	|0.263	0.044	0.039|
334 (0.157)	|0.132	0.023	0.003|
Multiallelic Dprime: 0.135
BLOCK 87.  MARKERS: 495 496
22 (0.751)	|0.373	0.276	0.059	0.017	0.010|
44 (0.160)	|0.099	0.032	0.023	0.001	0.004|
24 (0.088)	|0.046	0.023	0.013	0.000	0.002|
Multiallelic Dprime: 0.222
BLOCK 88.  MARKERS: 499 500 501 502 503 504 505
1434142 (0.518)	|0.375	0.003	0.143|
1134143 (0.331)	|0.023	0.304	0.000|
3412323 (0.094)	|0.022	0.012	0.061|
3434143 (0.019)	|0.000	0.001	0.017|
3432323 (0.015)	|0.000	0.000	0.015|
Multiallelic Dprime: 0.756
BLOCK 89.  MARKERS: 507 508
21 (0.425)	|0.424	0.000	0.000|
42 (0.328)	|0.012	0.311	0.004|
41 (0.248)	|0.102	0.067	0.080|
Multiallelic Dprime: 0.805
BLOCK 90.  MARKERS: 509 510
13 (0.537)	|0.194	0.170	0.142	0.027|
31 (0.378)	|0.132	0.106	0.126	0.012|
33 (0.084)	|0.032	0.030	0.018	0.004|
Multiallelic Dprime: 0.062
BLOCK 91.  MARKERS: 513 514 515
244 (0.358)	|0.226	0.075	0.057|
422 (0.306)	|0.169	0.080	0.056|
444 (0.286)	|0.136	0.073	0.077|
424 (0.043)	|0.023	0.016	0.006|
Multiallelic Dprime: 0.108
BLOCK 92.  MARKERS: 517 518
24 (0.556)	|0.058	0.279	0.213|
22 (0.247)	|0.209	0.016	0.022|
44 (0.197)	|0.182	0.014	0.007|
Multiallelic Dprime: 0.765
BLOCK 93.  MARKERS: 520 521
12 (0.449)	|0.279	0.155	0.014|
32 (0.308)	|0.143	0.156	0.007|
14 (0.242)	|0.221	0.022	0.000|
Multiallelic Dprime: 0.288
BLOCK 94.  MARKERS: 524 525
24 (0.643)	|0.543	0.100|
43 (0.332)	|0.005	0.327|
44 (0.021)	|0.016	0.006|
Multiallelic Dprime: 0.912
BLOCK 95.  MARKERS: 526 527
31 (0.564)	|0.210	0.225	0.127|
13 (0.436)	|0.297	0.029	0.110|
Multiallelic Dprime: 0.379
BLOCK 96.  MARKERS: 529 530
22 (0.509)	|0.490	0.010|
21 (0.252)	|0.006	0.254|
41 (0.236)	|0.019	0.217|
Multiallelic Dprime: 0.930
BLOCK 97.  MARKERS: 531 532
42 (0.516)	|0.315	0.201|
23 (0.484)	|0.279	0.204|
Multiallelic Dprime: 0.040
BLOCK 98.  MARKERS: 534 535
31 (0.595)	|0.394	0.095	0.094	0.010|
13 (0.405)	|0.286	0.057	0.056	0.006|
Multiallelic Dprime: 0.081
BLOCK 99.  MARKERS: 538 539 540
214 (0.680)	|0.438	0.164	0.065|
234 (0.152)	|0.078	0.046	0.028|
412 (0.149)	|0.065	0.074	0.009|
414 (0.016)	|0.005	0.010	0.000|
Multiallelic Dprime: 0.193
BLOCK 100.  MARKERS: 543 544 545
234 (0.586)	|0.239	0.208	0.054	0.010	0.050	0.014	0.008|
414 (0.295)	|0.087	0.014	0.073	0.068	0.000	0.040	0.010|
232 (0.104)	|0.002	0.023	0.002	0.046	0.032	0.002	0.000|
Multiallelic Dprime: 0.470
BLOCK 101.  MARKERS: 551 552 553 554 555 556 557 558 559 560 561
14232212122 (0.327)	|0.224	0.099|
14422212121 (0.256)	|0.198	0.056|
14424334321 (0.131)	|0.093	0.034|
42424334341 (0.123)	|0.091	0.029|
14432212121 (0.081)	|0.056	0.024|
14422212122 (0.055)	|0.038	0.015|
14232212121 (0.019)	|0.009	0.009|
Multiallelic Dprime: 0.094
BLOCK 102.  MARKERS: 565 566 567 568
2111 (0.714)	|0.607	0.087	0.005	0.004|
1333 (0.267)	|0.018	0.222	0.018	0.008|
Multiallelic Dprime: 0.842
BLOCK 103.  MARKERS: 569 570 571 572 573
13143 (0.627)	|0.501	0.066	0.037	0.023|
31321 (0.315)	|0.105	0.122	0.078	0.007|
11343 (0.024)	|0.006	0.001	0.001	0.015|
33143 (0.014)	|0.005	0.008	0.000	0.000|
Multiallelic Dprime: 0.472
BLOCK 104.  MARKERS: 576 577 578
241 (0.628)	|0.486	0.002	0.073	0.036	0.031|
443 (0.201)	|0.001	0.197	0.001	0.001	0.000|
233 (0.120)	|0.015	0.000	0.092	0.011	0.002|
243 (0.046)	|0.000	0.037	0.005	0.000	0.005|
Multiallelic Dprime: 0.822
BLOCK 105.  MARKERS: 579 580 581 582
3124 (0.507)	|0.463	0.000	0.040	0.004|
1422 (0.235)	|0.022	0.168	0.038	0.008|
3444 (0.171)	|0.045	0.000	0.072	0.054|
1424 (0.050)	|0.048	0.000	0.002	0.000|
3424 (0.037)	|0.003	0.001	0.002	0.030|
Multiallelic Dprime: 0.745
BLOCK 106.  MARKERS: 583 584 585 586
4114 (0.581)	|0.565	0.012	0.003|
4314 (0.170)	|0.011	0.151	0.007|
2132 (0.153)	|0.059	0.090	0.004|
2114 (0.096)	|0.094	0.000	0.000|
Multiallelic Dprime: 0.844
BLOCK 107.  MARKERS: 587 588
24 (0.731)	|0.449	0.205	0.031	0.037|
32 (0.252)	|0.110	0.061	0.075	0.005|
22 (0.014)	|0.008	0.000	0.006	0.000|
Multiallelic Dprime: 0.261
BLOCK 108.  MARKERS: 592 593 594 595 596
12341 (0.567)	|0.240	0.174	0.149|
34123 (0.267)	|0.120	0.057	0.091|
14141 (0.112)	|0.051	0.040	0.020|
12141 (0.042)	|0.022	0.017	0.004|
Multiallelic Dprime: 0.081
BLOCK 109.  MARKERS: 598 599 600
222 (0.440)	|0.229	0.013	0.152	0.046|
224 (0.292)	|0.255	0.003	0.006	0.026|
442 (0.264)	|0.029	0.150	0.008	0.076|
Multiallelic Dprime: 0.559
BLOCK 110.  MARKERS: 602 603 604 605 606 607
333323 (0.516)	|0.340	0.174|
333123 (0.167)	|0.100	0.067|
212341 (0.166)	|0.079	0.087|
333321 (0.150)	|0.071	0.078|
Multiallelic Dprime: 0.152
BLOCK 111.  MARKERS: 608 609
34 (0.588)	|0.122	0.222	0.166	0.075|
11 (0.407)	|0.376	0.020	0.000	0.012|
Multiallelic Dprime: 0.842
BLOCK 112.  MARKERS: 610 611 612 613
3311 (0.502)	|0.298	0.084	0.121|
3131 (0.242)	|0.019	0.210	0.011|
4313 (0.166)	|0.151	0.012	0.003|
4311 (0.086)	|0.081	0.003	0.002|
Multiallelic Dprime: 0.558
BLOCK 113.  MARKERS: 614 615
22 (0.549)	|0.264	0.074	0.113	0.099|
32 (0.313)	|0.162	0.010	0.093	0.044|
21 (0.136)	|0.008	0.125	0.000	0.000|
Multiallelic Dprime: 0.312
BLOCK 114.  MARKERS: 616 617 618 619 620
42334 (0.430)	|0.417	0.001	0.008|
21334 (0.208)	|0.128	0.025	0.056|
42134 (0.208)	|0.206	0.003	0.000|
42313 (0.145)	|0.003	0.094	0.048|
Multiallelic Dprime: 0.759
BLOCK 115.  MARKERS: 621 622
11 (0.757)	|0.734	0.023|
33 (0.122)	|0.095	0.027|
31 (0.116)	|0.049	0.067|
Multiallelic Dprime: 0.642
BLOCK 116.  MARKERS: 623 624
23 (0.884)	|0.772	0.015	0.068	0.028|
11 (0.116)	|0.001	0.089	0.000	0.027|
Multiallelic Dprime: 0.940
BLOCK 117.  MARKERS: 625 626 627
131 (0.773)	|0.596	0.177|
443 (0.104)	|0.081	0.023|
141 (0.068)	|0.062	0.006|
143 (0.054)	|0.041	0.014|
Multiallelic Dprime: 0.157
BLOCK 118.  MARKERS: 632 633
23 (0.778)	|0.396	0.297	0.008	0.077|
42 (0.222)	|0.041	0.005	0.145	0.030|
Multiallelic Dprime: 0.680
BLOCK 119.  MARKERS: 634 635 636
332 (0.438)	|0.384	0.004	0.039	0.010|
312 (0.302)	|0.016	0.281	0.000	0.004|
134 (0.154)	|0.004	0.026	0.117	0.006|
334 (0.107)	|0.006	0.018	0.000	0.083|
Multiallelic Dprime: 0.825
BLOCK 120.  MARKERS: 638 639 640
334 (0.411)	|0.197	0.092	0.069	0.028	0.021|
312 (0.329)	|0.015	0.147	0.121	0.028	0.013|
314 (0.157)	|0.047	0.011	0.031	0.050	0.016|
114 (0.103)	|0.031	0.012	0.030	0.005	0.025|
Multiallelic Dprime: 0.357
BLOCK 121.  MARKERS: 644 645 646 647 648 649
114212 (0.290)	|0.230	0.057	0.002|
132434 (0.261)	|0.045	0.214	0.002|
132212 (0.252)	|0.163	0.041	0.049|
312212 (0.111)	|0.101	0.006	0.004|
112212 (0.074)	|0.044	0.029	0.000|
Multiallelic Dprime: 0.512
BLOCK 122.  MARKERS: 650 651 652
314 (0.587)	|0.348	0.194	0.046|
222 (0.356)	|0.280	0.052	0.023|
214 (0.057)	|0.010	0.000	0.047|
Multiallelic Dprime: 0.352
BLOCK 123.  MARKERS: 653 654
33 (0.638)	|0.413	0.146	0.079|
31 (0.246)	|0.079	0.081	0.086|
13 (0.116)	|0.055	0.050	0.012|
Multiallelic Dprime: 0.274
BLOCK 124.  MARKERS: 655 656
42 (0.547)	|0.179	0.368	0.001|
44 (0.277)	|0.147	0.027	0.103|
12 (0.176)	|0.161	0.002	0.013|
Multiallelic Dprime: 0.613
BLOCK 125.  MARKERS: 659 660
42 (0.487)	|0.315	0.076	0.000	0.003	0.092|
44 (0.396)	|0.083	0.000	0.165	0.148	0.000|
32 (0.116)	|0.000	0.116	0.000	0.000	0.000|
Multiallelic Dprime: 0.757
BLOCK 126.  MARKERS: 661 662 663 664 665 666 667 668
42424241 (0.398)	|0.125	0.104	0.082	0.033	0.053|
32424221 (0.191)	|0.062	0.022	0.014	0.054	0.036|
34342422 (0.164)	|0.045	0.041	0.033	0.022	0.023|
32342422 (0.150)	|0.032	0.033	0.045	0.025	0.015|
32322422 (0.092)	|0.022	0.012	0.008	0.036	0.015|
Multiallelic Dprime: 0.176
BLOCK 127.  MARKERS: 669 670 671 672 673
43442 (0.286)	|0.260	0.028	0.000|
21242 (0.212)	|0.008	0.203	0.000|
21444 (0.182)	|0.054	0.130	0.000|
21442 (0.170)	|0.165	0.005	0.001|
21422 (0.145)	|0.000	0.013	0.129|
Multiallelic Dprime: 0.820
BLOCK 128.  MARKERS: 674 675 676 677
1313 (0.487)	|0.225	0.194	0.000	0.040	0.023	0.000	0.004	0.000|
1312 (0.379)	|0.016	0.002	0.211	0.111	0.001	0.000	0.013	0.013|
2133 (0.132)	|0.029	0.015	0.000	0.009	0.034	0.044	0.002	0.000|
Multiallelic Dprime: 0.758
BLOCK 129.  MARKERS: 678 679 680 681 682 683 684 685
33423231 (0.269)	|0.029	0.203	0.021	0.003	0.002|
33423213 (0.211)	|0.036	0.060	0.007	0.101	0.008|
11424213 (0.211)	|0.203	0.000	0.001	0.005	0.000|
33243413 (0.160)	|0.009	0.011	0.121	0.015	0.001|
33423413 (0.058)	|0.030	0.002	0.007	0.001	0.019|
33443413 (0.044)	|0.023	0.017	0.000	0.002	0.000|
33424213 (0.020)	|0.016	0.000	0.002	0.002	0.000|
11423213 (0.014)	|0.011	0.000	0.000	0.002	0.000|
Multiallelic Dprime: 0.682
BLOCK 130.  MARKERS: 686 687 688 689 690 691 692 693 694 695
1431231233 (0.364)	|0.362	0.000|
3221333131 (0.293)	|0.292	0.000|
1222221211 (0.163)	|0.000	0.160|
1431231231 (0.129)	|0.129	0.000|
3221331131 (0.035)	|0.029	0.000|
Multiallelic Dprime: 1.000
BLOCK 131.  MARKERS: 697 698
23 (0.823)	|0.656	0.146	0.022|
41 (0.165)	|0.158	0.000	0.007|
Multiallelic Dprime: 0.766
BLOCK 132.  MARKERS: 699 700
32 (0.825)	|0.337	0.280	0.090	0.065	0.046|
14 (0.146)	|0.051	0.043	0.030	0.018	0.003|
12 (0.029)	|0.012	0.008	0.006	0.000	0.003|
Multiallelic Dprime: 0.123
BLOCK 133.  MARKERS: 701 702 703 704 705 706
431133 (0.398)	|0.002	0.393	0.004|
223211 (0.330)	|0.319	0.011	0.000|
431233 (0.126)	|0.120	0.001	0.005|
221231 (0.083)	|0.001	0.000	0.082|
221233 (0.053)	|0.000	0.000	0.051|
Multiallelic Dprime: 0.957
BLOCK 134.  MARKERS: 707 708 709
213 (0.451)	|0.400	0.051|
414 (0.405)	|0.402	0.003|
234 (0.142)	|0.055	0.087|
Multiallelic Dprime: 0.552
BLOCK 135.  MARKERS: 711 712 713 714 715
44311 (0.857)	|0.309	0.298	0.125	0.124|
22122 (0.143)	|0.098	0.024	0.021	0.000|
Multiallelic Dprime: 0.471
BLOCK 136.  MARKERS: 716 717 718
133 (0.407)	|0.144	0.172	0.038	0.038	0.006|
333 (0.322)	|0.170	0.092	0.031	0.031	0.000|
113 (0.147)	|0.070	0.044	0.019	0.011	0.002|
134 (0.123)	|0.049	0.041	0.011	0.018	0.004|
Multiallelic Dprime: 0.134
BLOCK 137.  MARKERS: 722 723 724 725 726 727
441124 (0.433)	|0.016	0.409	0.009|
222341 (0.349)	|0.306	0.039	0.003|
421324 (0.098)	|0.084	0.013	0.001|
421124 (0.097)	|0.078	0.015	0.002|
441341 (0.012)	|0.012	0.000	0.000|
Multiallelic Dprime: 0.806
BLOCK 138.  MARKERS: 728 729
31 (0.500)	|0.034	0.257	0.203	0.002|
12 (0.481)	|0.389	0.015	0.055	0.020|
32 (0.016)	|0.012	0.000	0.001	0.003|
Multiallelic Dprime: 0.767
BLOCK 139.  MARKERS: 730 731 732 733 734 735
113132 (0.436)	|0.125	0.105	0.099	0.060	0.044|
131313 (0.275)	|0.058	0.064	0.051	0.046	0.053|
313132 (0.259)	|0.070	0.053	0.061	0.044	0.030|
131333 (0.025)	|0.012	0.002	0.006	0.000	0.006|
Multiallelic Dprime: 0.093
BLOCK 140.  MARKERS: 736 737 738 739 740
23323 (0.267)	|0.266	0.000	0.000|
23324 (0.223)	|0.157	0.064	0.002|
21324 (0.221)	|0.138	0.081	0.002|
13324 (0.151)	|0.054	0.097	0.000|
23143 (0.133)	|0.002	0.001	0.129|
Multiallelic Dprime: 0.578
BLOCK 141.  MARKERS: 741 742 743
331 (0.618)	|0.500	0.057	0.062|
111 (0.245)	|0.136	0.103	0.006|
113 (0.137)	|0.049	0.080	0.008|
Multiallelic Dprime: 0.403
BLOCK 142.  MARKERS: 744 745
33 (0.685)	|0.390	0.292|
11 (0.240)	|0.205	0.035|
31 (0.076)	|0.000	0.076|
Multiallelic Dprime: 0.319
BLOCK 143.  MARKERS: 746 747
34 (0.595)	|0.301	0.271	0.006	0.004	0.010|
12 (0.402)	|0.163	0.161	0.054	0.016	0.004|
Multiallelic Dprime: 0.159
BLOCK 144.  MARKERS: 750 751 752 753 754
11314 (0.468)	|0.074	0.394|
33131 (0.432)	|0.412	0.020|
11334 (0.061)	|0.051	0.010|
11311 (0.020)	|0.020	0.000|
13131 (0.014)	|0.014	0.000|
Multiallelic Dprime: 0.867
BLOCK 145.  MARKERS: 756 757
12 (0.577)	|0.479	0.070	0.027|
31 (0.423)	|0.159	0.263	0.002|
Multiallelic Dprime: 0.578
BLOCK 146.  MARKERS: 758 759
12 (0.638)	|0.334	0.108	0.195|
33 (0.332)	|0.043	0.234	0.047|
32 (0.030)	|0.000	0.004	0.026|
Multiallelic Dprime: 0.536
BLOCK 147.  MARKERS: 761 762 763
411 (0.377)	|0.052	0.320	0.000	0.000|
231 (0.346)	|0.293	0.038	0.002	0.003|
233 (0.268)	|0.104	0.007	0.096	0.050|
Multiallelic Dprime: 0.718
BLOCK 148.  MARKERS: 766 767 768 769 770 771
412121 (0.451)	|0.173	0.179	0.078	0.017|
414343 (0.375)	|0.154	0.150	0.033	0.036|
232121 (0.097)	|0.038	0.036	0.014	0.007|
212121 (0.055)	|0.025	0.013	0.014	0.001|
Multiallelic Dprime: 0.084
BLOCK 149.  MARKERS: 773 774 775
424 (0.400)	|0.342	0.057|
223 (0.386)	|0.254	0.130|
243 (0.142)	|0.101	0.041|
423 (0.064)	|0.050	0.015|
Multiallelic Dprime: 0.277
BLOCK 150.  MARKERS: 778 779
44 (0.752)	|0.259	0.277	0.216|
32 (0.243)	|0.111	0.077	0.056|
Multiallelic Dprime: 0.131
BLOCK 151.  MARKERS: 781 782
33 (0.369)	|0.172	0.012	0.177|
32 (0.357)	|0.357	0.000	0.000|
13 (0.273)	|0.003	0.252	0.027|
Multiallelic Dprime: 0.767
BLOCK 152.  MARKERS: 783 784
44 (0.528)	|0.294	0.193	0.035|
34 (0.268)	|0.117	0.143	0.007|
42 (0.203)	|0.108	0.053	0.042|
Multiallelic Dprime: 0.143
BLOCK 153.  MARKERS: 785 786
21 (0.519)	|0.340	0.089	0.091|
13 (0.390)	|0.262	0.087	0.042|
11 (0.084)	|0.050	0.023	0.010|
Multiallelic Dprime: 0.075
BLOCK 154.  MARKERS: 791 792
33 (0.659)	|0.298	0.211	0.131	0.019|
11 (0.198)	|0.107	0.041	0.037	0.006|
31 (0.143)	|0.048	0.030	0.054	0.012|
Multiallelic Dprime: 0.146
BLOCK 155.  MARKERS: 796 797 798
413 (0.452)	|0.211	0.002	0.237|
441 (0.281)	|0.000	0.254	0.020|
213 (0.222)	|0.153	0.042	0.029|
443 (0.036)	|0.015	0.002	0.020|
Multiallelic Dprime: 0.626
BLOCK 156.  MARKERS: 799 800
42 (0.380)	|0.286	0.089	0.003|
24 (0.310)	|0.123	0.183	0.000|
44 (0.304)	|0.277	0.019	0.008|
Multiallelic Dprime: 0.441
BLOCK 157.  MARKERS: 801 802 803
442 (0.689)	|0.418	0.085	0.140	0.044|
214 (0.295)	|0.017	0.171	0.080	0.027|
444 (0.010)	|0.000	0.006	0.004	0.000|
Multiallelic Dprime: 0.551
BLOCK 158.  MARKERS: 805 806 807
424 (0.437)	|0.375	0.028	0.034|
244 (0.261)	|0.034	0.054	0.175|
222 (0.224)	|0.041	0.164	0.019|
224 (0.076)	|0.025	0.022	0.028|
Multiallelic Dprime: 0.624
BLOCK 159.  MARKERS: 810 811
33 (0.475)	|0.473	0.003	0.000|
41 (0.269)	|0.258	0.011	0.000|
43 (0.257)	|0.018	0.217	0.019|
Multiallelic Dprime: 0.928
BLOCK 160.  MARKERS: 812 813
11 (0.748)	|0.501	0.171	0.077|
34 (0.231)	|0.092	0.132	0.006|
31 (0.019)	|0.005	0.012	0.002|
Multiallelic Dprime: 0.383
BLOCK 161.  MARKERS: 814 815
24 (0.598)	|0.251	0.334	0.012|
42 (0.316)	|0.196	0.116	0.002|
22 (0.086)	|0.058	0.028	0.000|
Multiallelic Dprime: 0.258
BLOCK 162.  MARKERS: 818 819 820
414 (0.504)	|0.321	0.178|
232 (0.479)	|0.263	0.215|
432 (0.014)	|0.003	0.011|
Multiallelic Dprime: 0.120
BLOCK 163.  MARKERS: 822 823
23 (0.587)	|0.037	0.287	0.263|
41 (0.407)	|0.386	0.013	0.005|
Multiallelic Dprime: 0.925
BLOCK 164.  MARKERS: 824 825
41 (0.425)	|0.346	0.037	0.041|
44 (0.303)	|0.060	0.207	0.025|
34 (0.268)	|0.056	0.054	0.157|
Multiallelic Dprime: 0.591
BLOCK 165.  MARKERS: 828 829 830
423 (0.465)	|0.214	0.047	0.203|
441 (0.300)	|0.209	0.089	0.004|
241 (0.223)	|0.000	0.217	0.004|
Multiallelic Dprime: 0.587
BLOCK 166.  MARKERS: 833 834
14 (0.431)	|0.238	0.123	0.070|
34 (0.354)	|0.154	0.163	0.037|
11 (0.215)	|0.105	0.090	0.019|
Multiallelic Dprime: 0.140
BLOCK 167.  MARKERS: 837 838
31 (0.497)	|0.486	0.006|
32 (0.376)	|0.162	0.214|
11 (0.126)	|0.124	0.000|
Multiallelic Dprime: 0.956
BLOCK 168.  MARKERS: 839 840
24 (0.772)	|0.577	0.071	0.123|
32 (0.221)	|0.034	0.161	0.022|
Multiallelic Dprime: 0.662
BLOCK 169.  MARKERS: 841 842 843 844 845 846
434232 (0.614)	|0.306	0.115	0.010	0.136	0.021	0.019	0.001|
124431 (0.232)	|0.034	0.009	0.162	0.006	0.000	0.000	0.011|
132411 (0.146)	|0.028	0.063	0.002	0.003	0.049	0.000	0.000|
Multiallelic Dprime: 0.614
BLOCK 170.  MARKERS: 847 848 849 850 851 852 853 854 855
341233122 (0.367)	|0.273	0.076	0.020|
321231142 (0.188)	|0.099	0.045	0.043|
121233142 (0.176)	|0.166	0.008	0.002|
324413321 (0.145)	|0.061	0.057	0.027|
321233142 (0.070)	|0.053	0.010	0.008|
324233122 (0.018)	|0.015	0.004	0.000|
141233122 (0.012)	|0.011	0.000	0.000|
Multiallelic Dprime: 0.328
BLOCK 171.  MARKERS: 856 857
33 (0.692)	|0.311	0.254	0.109	0.017|
12 (0.207)	|0.005	0.021	0.074	0.107|
13 (0.101)	|0.033	0.049	0.019	0.000|
Multiallelic Dprime: 0.489
BLOCK 172.  MARKERS: 859 860 861
241 (0.349)	|0.339	0.009	0.000|
224 (0.324)	|0.084	0.212	0.026|
424 (0.203)	|0.003	0.046	0.154|
221 (0.124)	|0.124	0.000	0.000|
Multiallelic Dprime: 0.788
BLOCK 173.  MARKERS: 862 863
13 (0.549)	|0.335	0.161	0.016	0.024	0.012|
33 (0.267)	|0.197	0.008	0.002	0.060	0.000|
31 (0.180)	|0.019	0.003	0.134	0.023	0.000|
Multiallelic Dprime: 0.520
BLOCK 174.  MARKERS: 864 865 866 867
1312 (0.551)	|0.293	0.170	0.080	0.004|
3334 (0.172)	|0.023	0.020	0.118	0.005|
1214 (0.155)	|0.049	0.088	0.017	0.000|
1314 (0.107)	|0.012	0.038	0.055	0.000|
3314 (0.012)	|0.000	0.012	0.000	0.000|
Multiallelic Dprime: 0.405
BLOCK 175.  MARKERS: 868 869 870 871 872 873
114232 (0.378)	|0.322	0.047	0.006|
332434 (0.328)	|0.287	0.038	0.003|
314214 (0.271)	|0.223	0.042	0.005|
314234 (0.012)	|0.007	0.004	0.000|
Multiallelic Dprime: 0.091
BLOCK 176.  MARKERS: 877 878 879 880 881
13314 (0.853)	|0.510	0.329|
31432 (0.130)	|0.128	0.003|
13332 (0.014)	|0.015	0.000|
Multiallelic Dprime: 0.945
BLOCK 177.  MARKERS: 882 883 884 885
1231 (0.655)	|0.334	0.242	0.079|
4313 (0.334)	|0.252	0.051	0.031|
Multiallelic Dprime: 0.398
BLOCK 178.  MARKERS: 888 889
24 (0.591)	|0.324	0.248	0.014|
44 (0.299)	|0.201	0.096	0.001|
42 (0.110)	|0.067	0.030	0.013|
Multiallelic Dprime: 0.170
BLOCK 179.  MARKERS: 891 892
11 (0.593)	|0.245	0.202	0.146|
33 (0.373)	|0.153	0.131	0.089|
31 (0.028)	|0.002	0.003	0.023|
Multiallelic Dprime: 0.055
BLOCK 180.  MARKERS: 894 895
34 (0.403)	|0.375	0.022	0.000|
13 (0.336)	|0.276	0.020	0.040|
33 (0.261)	|0.041	0.207	0.000|
Multiallelic Dprime: 0.701
BLOCK 181.  MARKERS: 896 897 898
131 (0.692)	|0.306	0.277	0.092|
313 (0.248)	|0.129	0.093	0.019|
311 (0.040)	|0.005	0.034	0.002|
Multiallelic Dprime: 0.123
BLOCK 182.  MARKERS: 901 902 903 904 905
42433 (0.451)	|0.000	0.293	0.159|
24411 (0.407)	|0.407	0.000	0.000|
22233 (0.114)	|0.000	0.000	0.115|
Multiallelic Dprime: 0.898
BLOCK 183.  MARKERS: 906 907
31 (0.410)	|0.324	0.055	0.030|
34 (0.299)	|0.176	0.085	0.039|
24 (0.291)	|0.088	0.152	0.051|
Multiallelic Dprime: 0.323
BLOCK 184.  MARKERS: 910 911
14 (0.587)	|0.548	0.032	0.006|
12 (0.293)	|0.149	0.139	0.004|
34 (0.120)	|0.047	0.005	0.066|
Multiallelic Dprime: 0.643
BLOCK 185.  MARKERS: 912 913 914 915
3331 (0.744)	|0.719	0.009|
1423 (0.176)	|0.042	0.132|
3431 (0.075)	|0.004	0.069|
Multiallelic Dprime: 0.899
BLOCK 186.  MARKERS: 917 918 919
213 (0.769)	|0.594	0.068	0.107|
331 (0.211)	|0.110	0.095	0.007|
Multiallelic Dprime: 0.360
BLOCK 187.  MARKERS: 923 924
23 (0.718)	|0.540	0.178|
21 (0.166)	|0.123	0.042|
41 (0.115)	|0.092	0.024|
Multiallelic Dprime: 0.049
BLOCK 188.  MARKERS: 925 926
14 (0.756)	|0.295	0.023	0.240	0.179|
32 (0.244)	|0.005	0.233	0.000	0.004|
Multiallelic Dprime: 0.953
BLOCK 189.  MARKERS: 927 928 929 930 931 932 933 934
11133112 (0.300)	|0.017	0.236	0.046|
23211134 (0.256)	|0.231	0.013	0.012|
13133134 (0.241)	|0.187	0.050	0.003|
13133334 (0.181)	|0.030	0.011	0.142|
Multiallelic Dprime: 0.701
BLOCK 190.  MARKERS: 935 936 937 938
1141 (0.469)	|0.263	0.140	0.066|
3333 (0.325)	|0.194	0.097	0.033|
1333 (0.206)	|0.085	0.081	0.040|
Multiallelic Dprime: 0.096
BLOCK 191.  MARKERS: 939 940
21 (0.542)	|0.339	0.001	0.117	0.007	0.030	0.021	0.003	0.015|
23 (0.318)	|0.000	0.314	0.000	0.000	0.000	0.002	0.000	0.000|
43 (0.140)	|0.035	0.005	0.000	0.080	0.000	0.003	0.013	0.000|
Multiallelic Dprime: 0.893
BLOCK 192.  MARKERS: 941 942 943 944 945 946 947 948
21413144 (0.377)	|0.000	0.375|
41211324 (0.322)	|0.322	0.000|
43433322 (0.118)	|0.118	0.000|
21433324 (0.086)	|0.086	0.000|
41433324 (0.030)	|0.030	0.000|
41413144 (0.025)	|0.000	0.024|
41413324 (0.016)	|0.016	0.000|
21413324 (0.015)	|0.016	0.000|
Multiallelic Dprime: 1.000
BLOCK 193.  MARKERS: 949 950
14 (0.593)	|0.000	0.122	0.184	0.167	0.111|
32 (0.406)	|0.328	0.075	0.000	0.000	0.000|
Multiallelic Dprime: 0.814
BLOCK 194.  MARKERS: 951 952 953 954 955 956
242321 (0.331)	|0.301	0.025	0.001|
242433 (0.193)	|0.005	0.189	0.000|
222431 (0.184)	|0.167	0.017	0.000|
441321 (0.166)	|0.166	0.000	0.000|
242431 (0.114)	|0.076	0.000	0.034|
Multiallelic Dprime: 0.755
BLOCK 195.  MARKERS: 957 958 959
323 (0.720)	|0.250	0.211	0.019	0.124	0.059	0.019	0.014|
432 (0.235)	|0.010	0.008	0.172	0.002	0.033	0.000	0.000|
332 (0.039)	|0.022	0.000	0.000	0.000	0.015	0.000	0.000|
Multiallelic Dprime: 0.744
BLOCK 196.  MARKERS: 961 962 963 964 965 966 967 968 969 970
1213341442 (0.285)	|0.239	0.029	0.014	0.003	0.000	0.000|
1233421244 (0.219)	|0.027	0.004	0.054	0.114	0.000	0.010|
1431421242 (0.193)	|0.048	0.132	0.000	0.000	0.007	0.000|
3233421222 (0.127)	|0.115	0.007	0.003	0.000	0.001	0.000|
1233323442 (0.106)	|0.011	0.002	0.082	0.012	0.000	0.000|
1233421242 (0.020)	|0.010	0.006	0.002	0.000	0.000	0.000|
3233421422 (0.015)	|0.009	0.000	0.000	0.000	0.007	0.000|
Multiallelic Dprime: 0.699
BLOCK 197.  MARKERS: 972 973 974 975 976
13221 (0.474)	|0.452	0.022	0.000|
13423 (0.186)	|0.163	0.000	0.024|
13421 (0.164)	|0.148	0.002	0.009|
41411 (0.134)	|0.004	0.129	0.000|
11411 (0.017)	|0.001	0.016	0.000|
41421 (0.010)	|0.001	0.000	0.009|
Multiallelic Dprime: 0.741
BLOCK 198.  MARKERS: 977 978 979 980 981 982
231344 (0.771)	|0.556	0.190	0.022|
423122 (0.174)	|0.056	0.000	0.118|
423124 (0.049)	|0.000	0.022	0.026|
Multiallelic Dprime: 0.625
BLOCK 199.  MARKERS: 983 984
14 (0.615)	|0.270	0.172	0.173|
42 (0.214)	|0.130	0.049	0.034|
44 (0.168)	|0.043	0.066	0.058|
Multiallelic Dprime: 0.133
BLOCK 200.  MARKERS: 986 987
23 (0.443)	|0.156	0.286|
41 (0.286)	|0.268	0.019|
21 (0.268)	|0.200	0.068|
Multiallelic Dprime: 0.584
BLOCK 201.  MARKERS: 988 989 990
123 (0.626)	|0.236	0.197	0.184	0.007|
242 (0.374)	|0.146	0.148	0.066	0.011|
Multiallelic Dprime: 0.117
BLOCK 202.  MARKERS: 992 993 994
224 (0.382)	|0.288	0.016	0.075	0.002|
422 (0.345)	|0.023	0.156	0.013	0.153|
214 (0.250)	|0.035	0.081	0.120	0.015|
222 (0.018)	|0.000	0.000	0.000	0.018|
Multiallelic Dprime: 0.626
BLOCK 203.  MARKERS: 995 996 997
333 (0.346)	|0.004	0.315	0.022	0.003|
133 (0.254)	|0.094	0.000	0.159	0.000|
313 (0.208)	|0.079	0.000	0.000	0.130|
131 (0.192)	|0.191	0.000	0.000	0.000|
Multiallelic Dprime: 0.793
BLOCK 204.  MARKERS: 998 999 1000 1001 1002
14423 (0.368)	|0.128	0.166	0.074|
31241 (0.318)	|0.219	0.067	0.032|
34241 (0.178)	|0.156	0.022	0.000|
34223 (0.132)	|0.084	0.047	0.002|
Multiallelic Dprime: 0.368
BLOCK 205.  MARKERS: 1004 1005
34 (0.587)	|0.253	0.165	0.132	0.011	0.011	0.009|
32 (0.304)	|0.115	0.120	0.048	0.008	0.006	0.000|
12 (0.109)	|0.055	0.034	0.013	0.003	0.002	0.002|
Multiallelic Dprime: 0.115
BLOCK 206.  MARKERS: 1008 1009 1010 1011 1012 1013 1014 1015 1016 1017 1018
14442314444 (0.425)	|0.326	0.073	0.017	0.004|
32224413224 (0.318)	|0.111	0.164	0.034	0.009|
14224424442 (0.192)	|0.077	0.065	0.048	0.002|
12424414224 (0.021)	|0.008	0.005	0.000	0.008|
34442314444 (0.019)	|0.017	0.000	0.000	0.000|
14424414444 (0.011)	|0.006	0.004	0.000	0.000|
Multiallelic Dprime: 0.383
BLOCK 207.  MARKERS: 1020 1021 1022
134 (0.551)	|0.300	0.244	0.008|
331 (0.319)	|0.194	0.111	0.013|
114 (0.099)	|0.070	0.024	0.005|
334 (0.024)	|0.005	0.005	0.014|
Multiallelic Dprime: 0.154
BLOCK 208.  MARKERS: 1024 1025
23 (0.572)	|0.380	0.081	0.059	0.051|
41 (0.388)	|0.240	0.060	0.058	0.031|
43 (0.040)	|0.025	0.010	0.001	0.004|
Multiallelic Dprime: 0.066
BLOCK 209.  MARKERS: 1026 1027 1028
343 (0.645)	|0.495	0.119	0.009	0.022|
221 (0.151)	|0.006	0.001	0.136	0.007|
341 (0.119)	|0.026	0.000	0.000	0.092|
241 (0.086)	|0.005	0.078	0.001	0.001|
Multiallelic Dprime: 0.724
BLOCK 210.  MARKERS: 1029 1030 1031
322 (0.535)	|0.200	0.213	0.114|
342 (0.196)	|0.087	0.072	0.036|
242 (0.146)	|0.084	0.049	0.012|
344 (0.123)	|0.047	0.058	0.015|
Multiallelic Dprime: 0.116
BLOCK 211.  MARKERS: 1032 1033 1034
433 (0.416)	|0.178	0.238|
414 (0.392)	|0.390	0.002|
233 (0.177)	|0.128	0.049|
Multiallelic Dprime: 0.695
BLOCK 212.  MARKERS: 1036 1037
11 (0.709)	|0.518	0.170	0.021|
43 (0.289)	|0.007	0.078	0.204|
Multiallelic Dprime: 0.707
BLOCK 213.  MARKERS: 1038 1039
11 (0.525)	|0.277	0.185	0.042	0.021|
21 (0.248)	|0.050	0.013	0.129	0.056|
13 (0.227)	|0.105	0.100	0.013	0.007|
Multiallelic Dprime: 0.383
BLOCK 214.  MARKERS: 1041 1042 1043 1044
3341 (0.433)	|0.231	0.090	0.045	0.033	0.017|
4113 (0.296)	|0.194	0.055	0.019	0.013	0.011|
3311 (0.183)	|0.074	0.046	0.033	0.011	0.018|
4111 (0.086)	|0.053	0.017	0.008	0.004	0.000|
Multiallelic Dprime: 0.132
BLOCK 215.  MARKERS: 1047 1048 1049 1050 1051 1052
111334 (0.553)	|0.385	0.028	0.141|
311114 (0.209)	|0.081	0.127	0.001|
333132 (0.107)	|0.090	0.018	0.000|
311134 (0.062)	|0.028	0.031	0.002|
331134 (0.047)	|0.047	0.000	0.000|
Multiallelic Dprime: 0.460
BLOCK 216.  MARKERS: 1054 1055 1056
432 (0.651)	|0.401	0.196	0.026	0.015|
232 (0.205)	|0.152	0.033	0.012	0.006|
424 (0.144)	|0.056	0.019	0.066	0.003|
Multiallelic Dprime: 0.252
BLOCK 217.  MARKERS: 1059 1060 1061 1062
2124 (0.610)	|0.453	0.107	0.015	0.027|
1321 (0.248)	|0.117	0.093	0.002	0.037|
2344 (0.104)	|0.014	0.007	0.077	0.003|
2324 (0.025)	|0.000	0.020	0.000	0.003|
Multiallelic Dprime: 0.421
BLOCK 218.  MARKERS: 1067 1068 1069 1070
4342 (0.587)	|0.308	0.201	0.079|
1324 (0.232)	|0.134	0.064	0.033|
1144 (0.096)	|0.068	0.016	0.013|
4344 (0.072)	|0.021	0.048	0.003|
Multiallelic Dprime: 0.123
BLOCK 219.  MARKERS: 1071 1072
41 (0.542)	|0.327	0.127	0.087|
23 (0.330)	|0.192	0.071	0.067|
21 (0.129)	|0.085	0.021	0.022|
Multiallelic Dprime: 0.051
BLOCK 220.  MARKERS: 1079 1080
12 (0.605)	|0.355	0.120	0.105	0.010	0.010|
34 (0.219)	|0.135	0.045	0.039	0.000	0.000|
14 (0.176)	|0.110	0.029	0.031	0.002	0.000|
Multiallelic Dprime: 0.059
BLOCK 221.  MARKERS: 1083 1084 1085 1086 1087 1088
233113 (0.598)	|0.507	0.079	0.013|
443323 (0.193)	|0.082	0.000	0.111|
441124 (0.175)	|0.016	0.157	0.003|
443113 (0.012)	|0.011	0.000	0.000|
243323 (0.011)	|0.003	0.008	0.000|
Multiallelic Dprime: 0.636
BLOCK 222.  MARKERS: 1089 1090 1091
333 (0.623)	|0.507	0.115|
111 (0.243)	|0.058	0.184|
313 (0.133)	|0.120	0.013|
Multiallelic Dprime: 0.505
BLOCK 223.  MARKERS: 1094 1095
14 (0.685)	|0.449	0.107	0.126|
21 (0.314)	|0.058	0.146	0.109|
Multiallelic Dprime: 0.472
BLOCK 224.  MARKERS: 1096 1097
21 (0.509)	|0.457	0.021	0.031	0.000|
31 (0.254)	|0.042	0.202	0.000	0.009|
23 (0.235)	|0.102	0.130	0.002	0.002|
Multiallelic Dprime: 0.663
BLOCK 225.  MARKERS: 1098 1099
11 (0.601)	|0.388	0.155	0.032	0.003	0.008|
43 (0.355)	|0.015	0.048	0.153	0.111	0.027|
13 (0.033)	|0.014	0.000	0.001	0.018	0.000|
41 (0.011)	|0.010	0.000	0.000	0.000	0.000|
Multiallelic Dprime: 0.708
BLOCK 226.  MARKERS: 1100 1101 1102 1103 1104
22124 (0.425)	|0.241	0.125	0.060|
22322 (0.204)	|0.013	0.191	0.000|
34344 (0.186)	|0.164	0.009	0.013|
32324 (0.133)	|0.079	0.009	0.046|
22324 (0.035)	|0.003	0.006	0.027|
Multiallelic Dprime: 0.462
BLOCK 227.  MARKERS: 1105 1106
42 (0.499)	|0.198	0.234	0.054	0.003	0.003|
22 (0.344)	|0.164	0.014	0.022	0.118	0.020|
23 (0.154)	|0.013	0.003	0.061	0.000	0.077|
Multiallelic Dprime: 0.541
BLOCK 228.  MARKERS: 1107 1108 1109 1110 1111 1112
414433 (0.376)	|0.267	0.110	0.000|
432211 (0.251)	|0.237	0.012	0.003|
114431 (0.138)	|0.038	0.073	0.023|
412231 (0.121)	|0.110	0.011	0.000|
414431 (0.101)	|0.031	0.067	0.000|
Multiallelic Dprime: 0.446
BLOCK 229.  MARKERS: 1113 1114 1115
312 (0.693)	|0.277	0.128	0.181	0.096	0.003|
134 (0.274)	|0.158	0.092	0.021	0.000	0.001|
334 (0.026)	|0.002	0.001	0.000	0.005	0.017|
Multiallelic Dprime: 0.376
BLOCK 230.  MARKERS: 1116 1117 1118 1119 1120 1121
141434 (0.437)	|0.328	0.060	0.050|
121211 (0.225)	|0.090	0.020	0.115|
121214 (0.203)	|0.048	0.120	0.035|
223434 (0.103)	|0.056	0.025	0.023|
121414 (0.022)	|0.004	0.017	0.001|
Multiallelic Dprime: 0.401
BLOCK 231.  MARKERS: 1123 1124
12 (0.531)	|0.032	0.410	0.089|
34 (0.241)	|0.223	0.018	0.000|
32 (0.228)	|0.218	0.008	0.002|
Multiallelic Dprime: 0.885
BLOCK 232.  MARKERS: 1126 1127
31 (0.471)	|0.302	0.116	0.022	0.031|
23 (0.435)	|0.317	0.030	0.082	0.004|
21 (0.092)	|0.035	0.041	0.015	0.002|
Multiallelic Dprime: 0.266
BLOCK 233.  MARKERS: 1128 1129 1130
421 (0.655)	|0.265	0.371	0.021|
411 (0.186)	|0.007	0.019	0.155|
112 (0.120)	|0.116	0.004	0.000|
111 (0.037)	|0.018	0.011	0.000|
Multiallelic Dprime: 0.589
BLOCK 234.  MARKERS: 1132 1133 1134
341 (0.405)	|0.159	0.223	0.025|
343 (0.405)	|0.268	0.133	0.000|
233 (0.176)	|0.044	0.006	0.126|
Multiallelic Dprime: 0.398
BLOCK 235.  MARKERS: 1135 1136
31 (0.476)	|0.070	0.239	0.169|
34 (0.375)	|0.351	0.011	0.013|
14 (0.145)	|0.139	0.004	0.002|
Multiallelic Dprime: 0.870
BLOCK 236.  MARKERS: 1138 1139
31 (0.560)	|0.372	0.146	0.042|
33 (0.257)	|0.035	0.208	0.013|
13 (0.183)	|0.007	0.005	0.170|
Multiallelic Dprime: 0.666
BLOCK 237.  MARKERS: 1140 1141
24 (0.415)	|0.369	0.046|
44 (0.355)	|0.222	0.134|
41 (0.229)	|0.213	0.014|
Multiallelic Dprime: 0.518
BLOCK 238.  MARKERS: 1142 1143 1144 1145
3213 (0.804)	|0.403	0.194	0.001	0.090	0.115|
1431 (0.196)	|0.003	0.006	0.147	0.037	0.003|
Multiallelic Dprime: 0.823
BLOCK 239.  MARKERS: 1146 1147 1148 1149 1150 1151
131134 (0.406)	|0.257	0.026	0.066	0.055|
333334 (0.202)	|0.136	0.022	0.022	0.018|
111134 (0.148)	|0.127	0.010	0.007	0.004|
131313 (0.127)	|0.054	0.033	0.021	0.019|
131334 (0.117)	|0.052	0.046	0.014	0.003|
Multiallelic Dprime: 0.239
BLOCK 240.  MARKERS: 1153 1154 1155 1156 1157 1158
314444 (0.630)	|0.259	0.293	0.064	0.012|
112344 (0.136)	|0.027	0.004	0.106	0.000|
344432 (0.128)	|0.088	0.005	0.033	0.004|
312444 (0.098)	|0.061	0.004	0.005	0.029|
Multiallelic Dprime: 0.500
BLOCK 241.  MARKERS: 1159 1160 1161
331 (0.434)	|0.378	0.037	0.019|
133 (0.306)	|0.088	0.207	0.010|
313 (0.212)	|0.076	0.018	0.117|
333 (0.049)	|0.006	0.039	0.004|
Multiallelic Dprime: 0.619
BLOCK 242.  MARKERS: 1163 1164
22 (0.548)	|0.294	0.197	0.020	0.011	0.011|
42 (0.301)	|0.148	0.111	0.014	0.012	0.008|
24 (0.149)	|0.093	0.027	0.025	0.002	0.000|
Multiallelic Dprime: 0.107
BLOCK 243.  MARKERS: 1166 1167 1168 1169 1170 1171 1172 1173 1174 1175 1176 1177 1178 1179 1180 1181 1182 1183
442323234411244234 (0.536)	|0.082	0.380	0.073|
224141422132122412 (0.334)	|0.330	0.005	0.000|
444141422432222434 (0.061)	|0.000	0.000	0.062|
442323234411144234 (0.023)	|0.023	0.000	0.000|
444141422431222434 (0.020)	|0.000	0.019	0.000|
Multiallelic Dprime: 0.801
BLOCK 244.  MARKERS: 1184 1185
41 (0.442)	|0.311	0.001	0.133	0.000	0.002	0.000	0.000|
11 (0.418)	|0.031	0.260	0.009	0.025	0.062	0.000	0.018|
14 (0.140)	|0.000	0.000	0.000	0.076	0.000	0.061	0.000|
Multiallelic Dprime: 0.891
BLOCK 245.  MARKERS: 1187 1188 1189 1190 1191 1192 1193 1194 1195
242141222 (0.342)	|0.292	0.009	0.036	0.000|
224213244 (0.260)	|0.087	0.155	0.005	0.010|
242141224 (0.142)	|0.106	0.022	0.006	0.003|
442141424 (0.101)	|0.034	0.015	0.050	0.000|
224213224 (0.064)	|0.055	0.007	0.000	0.000|
224143224 (0.062)	|0.023	0.005	0.000	0.031|
224143244 (0.019)	|0.016	0.002	0.000	0.000|
Multiallelic Dprime: 0.551
BLOCK 246.  MARKERS: 1196 1197 1198 1199 1200
23223 (0.619)	|0.270	0.138	0.119	0.068	0.016|
41242 (0.216)	|0.105	0.050	0.024	0.023	0.008|
23423 (0.103)	|0.019	0.037	0.038	0.007	0.000|
41243 (0.047)	|0.016	0.006	0.017	0.006	0.001|
Multiallelic Dprime: 0.123
BLOCK 247.  MARKERS: 1201 1202 1203 1204 1205 1206 1207 1208 1209
223232233 (0.414)	|0.401	0.013	0.000|
243114423 (0.232)	|0.000	0.230	0.000|
441232221 (0.205)	|0.169	0.033	0.000|
243232223 (0.106)	|0.000	0.009	0.096|
441232223 (0.027)	|0.006	0.017	0.000|
Multiallelic Dprime: 0.867
BLOCK 248.  MARKERS: 1212 1213
31 (0.586)	|0.370	0.171	0.046|
12 (0.308)	|0.218	0.073	0.016|
32 (0.097)	|0.068	0.027	0.003|
Multiallelic Dprime: 0.132
BLOCK 249.  MARKERS: 1215 1216
24 (0.662)	|0.260	0.033	0.143	0.107	0.081	0.004	0.024|
12 (0.271)	|0.002	0.230	0.027	0.000	0.008	0.001	0.000|
22 (0.067)	|0.000	0.001	0.003	0.000	0.002	0.060	0.000|
Multiallelic Dprime: 0.821
BLOCK 250.  MARKERS: 1217 1218 1219 1220 1221 1222 1223 1224 1225 1226 1227 1228 1229 1230 1231
424221211241444 (0.263)	|0.006	0.250	0.007|
424243211233444 (0.263)	|0.264	0.000	0.000|
424241211233444 (0.173)	|0.169	0.004	0.000|
332141213233122 (0.108)	|0.098	0.000	0.009|
424141431333444 (0.093)	|0.004	0.000	0.089|
424141411333444 (0.063)	|0.002	0.000	0.061|
424241211243444 (0.024)	|0.000	0.000	0.023|
Multiallelic Dprime: 0.948
BLOCK 251.  MARKERS: 1232 1233
24 (0.552)	|0.285	0.018	0.144	0.095	0.001|
22 (0.259)	|0.005	0.249	0.003	0.000	0.000|
42 (0.188)	|0.061	0.025	0.015	0.001	0.088|
Multiallelic Dprime: 0.762
BLOCK 252.  MARKERS: 1234 1235 1236 1237 1238 1239
434323 (0.350)	|0.272	0.003	0.008	0.020	0.002	0.044|
412124 (0.291)	|0.009	0.240	0.004	0.003	0.006	0.029|
234343 (0.162)	|0.002	0.007	0.153	0.000	0.000	0.000|
414123 (0.096)	|0.002	0.000	0.000	0.000	0.094	0.000|
414323 (0.089)	|0.000	0.000	0.000	0.086	0.000	0.003|
Multiallelic Dprime: 0.881
BLOCK 253.  MARKERS: 1240 1241 1242 1243 1244 1245 1246
4424123 (0.284)	|0.038	0.245	0.003	0.000|
4444321 (0.251)	|0.238	0.006	0.003	0.004|
4422141 (0.167)	|0.003	0.014	0.001	0.145|
4424121 (0.116)	|0.003	0.004	0.108	0.000|
2124121 (0.102)	|0.003	0.000	0.099	0.000|
4424321 (0.077)	|0.021	0.009	0.004	0.043|
Multiallelic Dprime: 0.848
BLOCK 254.  MARKERS: 1247 1248 1249 1250 1251 1252
322321 (0.308)	|0.025	0.273	0.009|
324121 (0.278)	|0.172	0.003	0.103|
324321 (0.217)	|0.195	0.004	0.018|
144313 (0.194)	|0.042	0.151	0.002|
Multiallelic Dprime: 0.726
BLOCK 255.  MARKERS: 1253 1254
21 (0.435)	|0.103	0.174	0.158|
24 (0.433)	|0.203	0.198	0.029|
11 (0.131)	|0.100	0.025	0.005|
Multiallelic Dprime: 0.308
BLOCK 256.  MARKERS: 1257 1258
24 (0.406)	|0.166	0.236|
14 (0.398)	|0.300	0.098|
22 (0.192)	|0.111	0.073|
Multiallelic Dprime: 0.292
BLOCK 257.  MARKERS: 1260 1261
21 (0.581)	|0.361	0.058	0.164|
13 (0.408)	|0.048	0.254	0.105|
Multiallelic Dprime: 0.524
BLOCK 258.  MARKERS: 1262 1263
42 (0.415)	|0.348	0.047	0.014	0.000|
22 (0.316)	|0.074	0.171	0.070	0.002|
43 (0.268)	|0.013	0.060	0.188	0.009|
Multiallelic Dprime: 0.590
BLOCK 259.  MARKERS: 1265 1266 1267
322 (0.434)	|0.039	0.185	0.138	0.002	0.059	0.000|
144 (0.278)	|0.094	0.005	0.000	0.127	0.000	0.038|
122 (0.273)	|0.241	0.004	0.003	0.003	0.018	0.000|
142 (0.010)	|0.000	0.010	0.000	0.000	0.000	0.000|
Multiallelic Dprime: 0.774
BLOCK 260.  MARKERS: 1268 1269 1270 1271 1272 1273 1274 1275
31341434 (0.376)	|0.005	0.361	0.005|
41441434 (0.208)	|0.176	0.015	0.012|
33431234 (0.141)	|0.037	0.009	0.094|
31442211 (0.133)	|0.127	0.002	0.003|
31441434 (0.077)	|0.046	0.023	0.004|
31441211 (0.038)	|0.038	0.000	0.000|
Multiallelic Dprime: 0.818
BLOCK 261.  MARKERS: 1277 1278 1279 1280
2244 (0.434)	|0.147	0.259	0.029|
2421 (0.420)	|0.392	0.027	0.002|
4441 (0.131)	|0.121	0.000	0.010|
Multiallelic Dprime: 0.793
BLOCK 262.  MARKERS: 1281 1282
34 (0.672)	|0.383	0.289|
12 (0.287)	|0.167	0.116|
32 (0.041)	|0.031	0.010|
Multiallelic Dprime: 0.068
BLOCK 263.  MARKERS: 1284 1285
23 (0.580)	|0.401	0.161	0.016|
11 (0.414)	|0.271	0.142	0.000|
Multiallelic Dprime: 0.076
BLOCK 264.  MARKERS: 1287 1288
21 (0.675)	|0.358	0.175	0.085	0.049	0.003|
43 (0.306)	|0.121	0.137	0.010	0.017	0.020|
23 (0.017)	|0.000	0.016	0.000	0.000	0.000|
Multiallelic Dprime: 0.275
BLOCK 265.  MARKERS: 1291 1292 1293 1294 1295 1296 1297 1298 1299 1300
4311441341 (0.478)	|0.471	0.000|
3144241341 (0.326)	|0.323	0.000|
3144223234 (0.097)	|0.000	0.097|
3311441341 (0.065)	|0.066	0.000|
4144241341 (0.022)	|0.023	0.000|
Multiallelic Dprime: 1.000
BLOCK 266.  MARKERS: 1301 1302
21 (0.890)	|0.770	0.119|
43 (0.100)	|0.093	0.007|
Multiallelic Dprime: 0.429
BLOCK 267.  MARKERS: 1303 1304
34 (0.872)	|0.681	0.158	0.034|
12 (0.128)	|0.113	0.014	0.000|
Multiallelic Dprime: 0.480
BLOCK 268.  MARKERS: 1309 1310
12 (0.795)	|0.533	0.257	0.005|
31 (0.172)	|0.019	0.025	0.128|
32 (0.034)	|0.000	0.034	0.000|
Multiallelic Dprime: 0.649
BLOCK 269.  MARKERS: 1311 1312 1313 1314
4332 (0.553)	|0.458	0.065	0.023	0.006|
2322 (0.315)	|0.100	0.065	0.074	0.077|
2121 (0.132)	|0.109	0.015	0.000	0.007|
Multiallelic Dprime: 0.499
BLOCK 270.  MARKERS: 1315 1316 1317
341 (0.668)	|0.601	0.000	0.066|
112 (0.144)	|0.000	0.089	0.055|
312 (0.097)	|0.000	0.083	0.014|
311 (0.090)	|0.000	0.090	0.000|
Multiallelic Dprime: 0.883
BLOCK 271.  MARKERS: 1319 1320
21 (0.602)	|0.531	0.065|
22 (0.263)	|0.211	0.046|
42 (0.135)	|0.121	0.014|
Multiallelic Dprime: 0.148
BLOCK 272.  MARKERS: 1323 1324 1325
344 (0.863)	|0.536	0.311	0.009|
121 (0.125)	|0.022	0.101	0.000|
Multiallelic Dprime: 0.696
BLOCK 273.  MARKERS: 1328 1329 1330
243 (0.560)	|0.481	0.023	0.055|
424 (0.419)	|0.269	0.124	0.025|
423 (0.010)	|0.010	0.000	0.000|
Multiallelic Dprime: 0.440
BLOCK 274.  MARKERS: 1332 1333
14 (0.768)	|0.169	0.138	0.109	0.125	0.115	0.101	0.008|
43 (0.149)	|0.025	0.021	0.046	0.009	0.022	0.022	0.002|
13 (0.081)	|0.009	0.019	0.020	0.019	0.008	0.002	0.000|
Multiallelic Dprime: 0.171
BLOCK 275.  MARKERS: 1335 1336 1337 1338 1339 1340 1341 1342 1343 1344
4342223233 (0.202)	|0.201	0.001	0.000|
4344441412 (0.178)	|0.006	0.172	0.000|
4322241412 (0.175)	|0.174	0.000	0.000|
4342241412 (0.153)	|0.149	0.000	0.004|
4142241412 (0.147)	|0.148	0.000	0.000|
3342241412 (0.126)	|0.118	0.002	0.006|
3142241412 (0.011)	|0.011	0.000	0.000|
Multiallelic Dprime: 0.931
BLOCK 276.  MARKERS: 1345 1346
42 (0.813)	|0.408	0.250	0.156|
34 (0.177)	|0.158	0.009	0.010|
32 (0.010)	|0.010	0.000	0.000|
Multiallelic Dprime: 0.765
BLOCK 277.  MARKERS: 1347 1348
43 (0.576)	|0.295	0.150	0.069	0.048|
23 (0.258)	|0.204	0.044	0.005	0.003|
41 (0.166)	|0.142	0.016	0.000	0.003|
Multiallelic Dprime: 0.510
BLOCK 278.  MARKERS: 1349 1350 1351 1352 1353 1354 1355 1356 1357 1358 1359 1360 1361
4122134333223 (0.641)	|0.399	0.084	0.154|
2344213211331 (0.209)	|0.105	0.100	0.000|
4122114333221 (0.073)	|0.009	0.064	0.000|
4122113313221 (0.053)	|0.000	0.052	0.000|
Multiallelic Dprime: 0.516
BLOCK 279.  MARKERS: 1363 1364 1365 1366 1367 1368 1369 1370 1371 1372
1312424142 (0.520)	|0.356	0.155	0.003|
2334243224 (0.309)	|0.017	0.120	0.167|
1134243224 (0.155)	|0.046	0.107	0.002|
Multiallelic Dprime: 0.541
BLOCK 280.  MARKERS: 1373 1374 1375 1376 1377 1378 1379 1380
23314233 (0.425)	|0.011	0.321	0.090|
31122233 (0.384)	|0.295	0.007	0.085|
33114414 (0.173)	|0.165	0.004	0.005|
Multiallelic Dprime: 0.738
BLOCK 281.  MARKERS: 1383 1384
42 (0.472)	|0.283	0.182	0.005|
22 (0.339)	|0.301	0.029	0.000|
41 (0.187)	|0.172	0.006	0.005|
Multiallelic Dprime: 0.665
BLOCK 282.  MARKERS: 1387 1388 1389
123 (0.760)	|0.365	0.304	0.028	0.064|
331 (0.217)	|0.037	0.034	0.118	0.028|
133 (0.012)	|0.000	0.000	0.012	0.000|
Multiallelic Dprime: 0.569
BLOCK 283.  MARKERS: 1390 1391 1392
421 (0.403)	|0.274	0.097	0.012	0.004	0.001	0.002	0.012|
313 (0.341)	|0.053	0.062	0.156	0.021	0.031	0.010	0.000|
413 (0.162)	|0.025	0.054	0.017	0.046	0.007	0.004	0.000|
423 (0.094)	|0.026	0.038	0.015	0.008	0.000	0.005	0.000|
Multiallelic Dprime: 0.473
BLOCK 284.  MARKERS: 1394 1395 1396 1397 1398 1399 1400 1401 1402 1403
2343221113 (0.377)	|0.236	0.102	0.037	0.001|
2343221132 (0.251)	|0.110	0.044	0.092	0.003|
4124343332 (0.200)	|0.135	0.034	0.025	0.007|
2343221133 (0.079)	|0.069	0.004	0.005	0.000|
2343343332 (0.040)	|0.028	0.007	0.005	0.000|
2343221332 (0.021)	|0.000	0.020	0.000	0.000|
2343221112 (0.012)	|0.008	0.002	0.001	0.000|
Multiallelic Dprime: 0.261
BLOCK 285.  MARKERS: 1404 1405 1406 1407 1408
24114 (0.594)	|0.396	0.197	0.000|
14134 (0.212)	|0.042	0.087	0.086|
13432 (0.177)	|0.143	0.005	0.027|
14114 (0.013)	|0.011	0.000	0.000|
Multiallelic Dprime: 0.397
BLOCK 286.  MARKERS: 1409 1410
42 (0.597)	|0.499	0.008	0.087|
22 (0.288)	|0.237	0.050	0.001|
44 (0.116)	|0.014	0.101	0.000|
Multiallelic Dprime: 0.482
BLOCK 287.  MARKERS: 1411 1412 1413 1414 1415
34134 (0.750)	|0.409	0.296	0.001	0.044|
42342 (0.158)	|0.008	0.000	0.148	0.002|
34132 (0.088)	|0.000	0.000	0.085	0.001|
Multiallelic Dprime: 0.948
BLOCK 288.  MARKERS: 1416 1417 1418 1419
2214 (0.416)	|0.206	0.085	0.049	0.078|
2213 (0.298)	|0.122	0.122	0.028	0.027|
4133 (0.233)	|0.104	0.045	0.073	0.011|
2133 (0.049)	|0.030	0.002	0.015	0.003|
Multiallelic Dprime: 0.205
BLOCK 289.  MARKERS: 1420 1421 1422 1423
1114 (0.463)	|0.223	0.112	0.128|
1142 (0.254)	|0.025	0.200	0.030|
2314 (0.163)	|0.103	0.024	0.034|
1314 (0.120)	|0.010	0.010	0.101|
Multiallelic Dprime: 0.440
BLOCK 290.  MARKERS: 1426 1427
43 (0.359)	|0.105	0.149	0.103|
24 (0.345)	|0.195	0.088	0.060|
23 (0.293)	|0.154	0.068	0.070|
Multiallelic Dprime: 0.202
BLOCK 291.  MARKERS: 1432 1433 1434 1435
4444 (0.454)	|0.345	0.093|
4222 (0.306)	|0.108	0.183|
2244 (0.233)	|0.104	0.126|
Multiallelic Dprime: 0.389
BLOCK 292.  MARKERS: 1437 1438 1439 1440 1441
21423 (0.557)	|0.195	0.238	0.113	0.003	0.004|
32242 (0.404)	|0.160	0.095	0.128	0.009	0.013|
Multiallelic Dprime: 0.195
BLOCK 293.  MARKERS: 1442 1443 1444 1445 1446
44332 (0.365)	|0.332	0.032	0.001|
22114 (0.342)	|0.142	0.079	0.122|
42334 (0.249)	|0.236	0.007	0.007|
22334 (0.021)	|0.016	0.005	0.000|
44314 (0.018)	|0.000	0.017	0.000|
Multiallelic Dprime: 0.674
BLOCK 294.  MARKERS: 1449 1450
13 (0.727)	|0.482	0.131	0.115|
14 (0.143)	|0.079	0.041	0.023|
24 (0.130)	|0.071	0.053	0.006|
Multiallelic Dprime: 0.164
BLOCK 295.  MARKERS: 1451 1452 1453
423 (0.631)	|0.593	0.041	0.000|
123 (0.225)	|0.004	0.218	0.000|
444 (0.144)	|0.001	0.064	0.077|
Multiallelic Dprime: 0.907
BLOCK 296.  MARKERS: 1454 1455
31 (0.597)	|0.246	0.135	0.149	0.058	0.006|
43 (0.325)	|0.137	0.100	0.070	0.013	0.002|
41 (0.078)	|0.037	0.011	0.016	0.010	0.005|
Multiallelic Dprime: 0.095
BLOCK 297.  MARKERS: 1460 1461 1462 1463 1464
14221 (0.419)	|0.263	0.071	0.076	0.003|
22343 (0.246)	|0.145	0.022	0.069	0.006|
14321 (0.235)	|0.147	0.061	0.020	0.002|
22323 (0.080)	|0.049	0.031	0.000	0.000|
22321 (0.013)	|0.003	0.007	0.000	0.000|
Multiallelic Dprime: 0.129
BLOCK 298.  MARKERS: 1466 1467 1468 1469 1470 1471 1472 1473
24214422 (0.612)	|0.531	0.077|
24232214 (0.191)	|0.150	0.042|
42134422 (0.165)	|0.017	0.147|
44214422 (0.010)	|0.010	0.000|
Multiallelic Dprime: 0.529
BLOCK 299.  MARKERS: 1475 1476
43 (0.712)	|0.576	0.097	0.008	0.020|
14 (0.285)	|0.053	0.030	0.103	0.086|
Multiallelic Dprime: 0.654
BLOCK 300.  MARKERS: 1481 1482 1483 1484 1485 1486 1487
1413222 (0.634)	|0.478	0.118	0.000	0.000	0.000	0.024|
3433212 (0.126)	|0.002	0.095	0.000	0.000	0.026	0.000|
3411223 (0.110)	|0.000	0.000	0.094	0.000	0.000	0.000|
3213422 (0.107)	|0.003	0.029	0.000	0.069	0.000	0.000|
Multiallelic Dprime: 0.824
BLOCK 301.  MARKERS: 1488 1489 1490 1491 1492 1493 1494 1495 1496 1497 1498 1499 1500 1501 1502 1503 1504 1505
332411343343134141 (0.491)	|0.205	0.277	0.000	0.001	0.000	0.000|
324133114131312321 (0.243)	|0.000	0.000	0.225	0.000	0.000	0.010|
132413313341334123 (0.096)	|0.094	0.003	0.000	0.000	0.000	0.000|
332413343341134121 (0.070)	|0.000	0.000	0.000	0.071	0.000	0.000|
322413313341334121 (0.032)	|0.003	0.000	0.000	0.000	0.026	0.000|
332411343341134121 (0.025)	|0.000	0.000	0.000	0.025	0.000	0.000|
Multiallelic Dprime: 0.878
BLOCK 302.  MARKERS: 1507 1508 1509 1510 1511 1512 1513 1514 1515 1516 1517
24413213321 (0.318)	|0.089	0.053	0.129	0.042|
24413213323 (0.285)	|0.233	0.036	0.011	0.004|
42234332221 (0.243)	|0.138	0.074	0.026	0.004|
24413213331 (0.100)	|0.009	0.082	0.005	0.004|
24413212321 (0.022)	|0.002	0.003	0.000	0.019|
42234232221 (0.012)	|0.006	0.001	0.000	0.005|
Multiallelic Dprime: 0.485
BLOCK 303.  MARKERS: 1519 1520 1521 1522
2432 (0.483)	|0.165	0.161	0.090	0.064|
2213 (0.260)	|0.137	0.035	0.053	0.033|
4413 (0.171)	|0.103	0.041	0.014	0.014|
2413 (0.080)	|0.038	0.026	0.009	0.007|
Multiallelic Dprime: 0.213
BLOCK 304.  MARKERS: 1529 1530 1531
112 (0.445)	|0.221	0.173	0.028	0.024|
124 (0.263)	|0.123	0.017	0.102	0.021|
322 (0.165)	|0.095	0.025	0.014	0.030|
122 (0.120)	|0.076	0.031	0.009	0.004|
Multiallelic Dprime: 0.268
BLOCK 305.  MARKERS: 1532 1533 1534
233 (0.516)	|0.308	0.212|
213 (0.247)	|0.241	0.003|
431 (0.157)	|0.151	0.006|
433 (0.080)	|0.007	0.072|
Multiallelic Dprime: 0.662
BLOCK 306.  MARKERS: 1535 1536
12 (0.705)	|0.479	0.005	0.170	0.052|
33 (0.293)	|0.041	0.244	0.003	0.000|
Multiallelic Dprime: 0.841
BLOCK 307.  MARKERS: 1537 1538 1539 1540
3142 (0.519)	|0.258	0.260|
1244 (0.250)	|0.096	0.154|
3224 (0.174)	|0.143	0.031|
3242 (0.052)	|0.027	0.025|
Multiallelic Dprime: 0.214
BLOCK 308.  MARKERS: 1542 1543 1544
412 (0.525)	|0.002	0.157	0.214	0.086	0.000	0.060|
134 (0.472)	|0.229	0.072	0.000	0.037	0.103	0.025|
Multiallelic Dprime: 0.709
BLOCK 309.  MARKERS: 1545 1546 1547 1548 1549 1550 1551
2213133 (0.230)	|0.131	0.046	0.055|
1142313 (0.230)	|0.155	0.035	0.040|
2212312 (0.215)	|0.125	0.045	0.042|
2212313 (0.123)	|0.057	0.055	0.011|
2213313 (0.102)	|0.060	0.039	0.004|
1112313 (0.086)	|0.032	0.022	0.034|
Multiallelic Dprime: 0.164
BLOCK 310.  MARKERS: 1552 1553
33 (0.566)	|0.562	0.000	0.000	0.000|
31 (0.244)	|0.007	0.093	0.086	0.059|
11 (0.188)	|0.000	0.180	0.000	0.004|
Multiallelic Dprime: 0.928
BLOCK 311.  MARKERS: 1554 1555 1556
221 (0.570)	|0.246	0.184	0.137|
433 (0.273)	|0.119	0.093	0.061|
421 (0.086)	|0.036	0.032	0.018|
431 (0.063)	|0.020	0.025	0.019|
Multiallelic Dprime: 0.041
BLOCK 312.  MARKERS: 1558 1559
43 (0.425)	|0.388	0.018	0.018|
41 (0.334)	|0.017	0.193	0.125|
31 (0.238)	|0.014	0.188	0.037|
Multiallelic Dprime: 0.717
BLOCK 313.  MARKERS: 1561 1562 1563
333 (0.419)	|0.097	0.294	0.027|
441 (0.401)	|0.401	0.002	0.000|
431 (0.179)	|0.149	0.007	0.023|
Multiallelic Dprime: 0.863
BLOCK 314.  MARKERS: 1564 1565
13 (0.648)	|0.532	0.091	0.023|
31 (0.302)	|0.286	0.014	0.000|
33 (0.051)	|0.043	0.000	0.004|
Multiallelic Dprime: 0.623
BLOCK 315.  MARKERS: 1566 1567 1568 1569
3123 (0.862)	|0.857	0.005|
2311 (0.104)	|0.000	0.104|
2323 (0.026)	|0.026	0.000|
Multiallelic Dprime: 0.954
BLOCK 316.  MARKERS: 1570 1571
31 (0.886)	|0.549	0.337|
13 (0.114)	|0.078	0.036|
Multiallelic Dprime: 0.156
BLOCK 317.  MARKERS: 1573 1574
41 (0.628)	|0.331	0.139	0.157|
23 (0.372)	|0.181	0.151	0.040|
Multiallelic Dprime: 0.184
BLOCK 318.  MARKERS: 1575 1576
23 (0.512)	|0.005	0.364	0.136	0.000|
21 (0.291)	|0.281	0.000	0.000	0.000|
41 (0.197)	|0.180	0.000	0.000	0.017|
Multiallelic Dprime: 0.980
BLOCK 319.  MARKERS: 1577 1578 1579 1580
1343 (0.464)	|0.295	0.170|
2121 (0.363)	|0.083	0.279|
2141 (0.135)	|0.107	0.030|
1141 (0.017)	|0.018	0.000|
Multiallelic Dprime: 0.418
BLOCK 320.  MARKERS: 1581 1582
23 (0.512)	|0.369	0.138	0.005|
41 (0.488)	|0.352	0.126	0.009|
Multiallelic Dprime: 0.012
BLOCK 321.  MARKERS: 1586 1587
32 (0.721)	|0.375	0.205	0.059	0.032	0.023	0.015|
14 (0.265)	|0.052	0.073	0.069	0.038	0.019	0.012|
12 (0.014)	|0.008	0.005	0.000	0.002	0.000	0.000|
Multiallelic Dprime: 0.327
BLOCK 322.  MARKERS: 1589 1590 1591 1592 1593 1594 1595 1596 1597 1598 1599 1600
241433434312 (0.434)	|0.430	0.000	0.000|
241431234234 (0.284)	|0.000	0.282	0.002|
423241443312 (0.128)	|0.000	0.025	0.102|
241441434312 (0.071)	|0.004	0.000	0.067|
421241444312 (0.042)	|0.015	0.026	0.000|
241431234232 (0.027)	|0.026	0.000	0.000|
Multiallelic Dprime: 0.937
BLOCK 323.  MARKERS: 1601 1602 1603 1604 1605 1606
213421 (0.481)	|0.341	0.089	0.048|
431111 (0.339)	|0.223	0.086	0.031|
431113 (0.174)	|0.129	0.029	0.017|
Multiallelic Dprime: 0.079
BLOCK 324.  MARKERS: 1608 1609
32 (0.696)	|0.687	0.002	0.005|
14 (0.207)	|0.003	0.062	0.137|
12 (0.095)	|0.000	0.091	0.000|
Multiallelic Dprime: 0.959
BLOCK 325.  MARKERS: 1610 1611 1612
412 (0.688)	|0.566	0.056	0.067|
111 (0.157)	|0.055	0.037	0.064|
431 (0.144)	|0.039	0.081	0.024|
Multiallelic Dprime: 0.484
BLOCK 326.  MARKERS: 1613 1614
21 (0.669)	|0.536	0.060	0.069	0.004|
24 (0.175)	|0.009	0.147	0.008	0.009|
44 (0.156)	|0.000	0.033	0.123	0.000|
Multiallelic Dprime: 0.782
BLOCK 327.  MARKERS: 1615 1616 1617 1618
2213 (0.544)	|0.296	0.061	0.064	0.029	0.054	0.037|
1434 (0.240)	|0.044	0.121	0.021	0.006	0.039	0.002|
2233 (0.199)	|0.035	0.019	0.057	0.079	0.002	0.008|
2433 (0.014)	|0.005	0.000	0.001	0.002	0.000	0.004|
Multiallelic Dprime: 0.451
BLOCK 328.  MARKERS: 1623 1624 1625 1626 1627 1628 1629 1630 1631
311213342 (0.380)	|0.341	0.010	0.025	0.005|
311323223 (0.201)	|0.002	0.197	0.000	0.002|
311223222 (0.145)	|0.037	0.013	0.094	0.000|
311221222 (0.118)	|0.026	0.000	0.000	0.090|
133223222 (0.096)	|0.092	0.002	0.000	0.002|
311223223 (0.052)	|0.005	0.010	0.034	0.002|
Multiallelic Dprime: 0.796
BLOCK 329.  MARKERS: 1632 1633 1634
213 (0.509)	|0.476	0.023	0.004	0.005|
212 (0.234)	|0.016	0.208	0.000	0.009|
232 (0.155)	|0.116	0.001	0.002	0.037|
412 (0.102)	|0.006	0.000	0.094	0.000|
Multiallelic Dprime: 0.808
BLOCK 330.  MARKERS: 1635 1636 1637 1638 1639
24342 (0.612)	|0.453	0.149	0.013|
24322 (0.232)	|0.027	0.201	0.004|
42144 (0.101)	|0.008	0.004	0.089|
24344 (0.051)	|0.013	0.033	0.006|
Multiallelic Dprime: 0.670
BLOCK 331.  MARKERS: 1641 1642 1643
334 (0.501)	|0.444	0.018	0.017	0.009|
122 (0.389)	|0.012	0.360	0.002	0.000|
322 (0.110)	|0.004	0.002	0.100	0.003|
Multiallelic Dprime: 0.913
BLOCK 332.  MARKERS: 1644 1645 1646 1647 1648 1649 1650 1651 1652 1653
2211422133 (0.461)	|0.225	0.216	0.020|
3433414413 (0.379)	|0.231	0.145	0.000|
2233214411 (0.118)	|0.072	0.044	0.002|
2211414413 (0.011)	|0.002	0.009	0.000|
Multiallelic Dprime: 0.137
BLOCK 333.  MARKERS: 1654 1655 1656 1657
3314 (0.548)	|0.195	0.213	0.139|
1132 (0.427)	|0.175	0.131	0.122|
1134 (0.022)	|0.005	0.016	0.000|
Multiallelic Dprime: 0.090
BLOCK 334.  MARKERS: 1658 1659 1660
324 (0.379)	|0.277	0.022	0.077|
312 (0.359)	|0.047	0.136	0.175|
112 (0.262)	|0.028	0.185	0.050|
Multiallelic Dprime: 0.501
BLOCK 335.  MARKERS: 1662 1663
13 (0.352)	|0.299	0.047	0.006|
31 (0.342)	|0.134	0.196	0.012|
33 (0.303)	|0.133	0.009	0.159|
Multiallelic Dprime: 0.550
BLOCK 336.  MARKERS: 1666 1667 1668
443 (0.567)	|0.358	0.196	0.013|
444 (0.254)	|0.128	0.123	0.003|
224 (0.177)	|0.076	0.100	0.000|
Multiallelic Dprime: 0.169
BLOCK 337.  MARKERS: 1671 1672
13 (0.562)	|0.368	0.155	0.039|
21 (0.418)	|0.020	0.185	0.213|
23 (0.018)	|0.000	0.002	0.016|
Multiallelic Dprime: 0.603
BLOCK 338.  MARKERS: 1674 1675 1676
114 (0.387)	|0.354	0.008	0.000	0.026|
333 (0.342)	|0.168	0.008	0.044	0.121|
113 (0.271)	|0.008	0.145	0.116	0.002|
Multiallelic Dprime: 0.662
BLOCK 339.  MARKERS: 1678 1679 1680
434 (0.530)	|0.359	0.112	0.058|
234 (0.161)	|0.043	0.109	0.010|
432 (0.160)	|0.043	0.020	0.097|
414 (0.149)	|0.032	0.111	0.004|
Multiallelic Dprime: 0.482
BLOCK 340.  MARKERS: 1683 1684
24 (0.477)	|0.175	0.156	0.051	0.043	0.045|
44 (0.354)	|0.125	0.107	0.071	0.019	0.027|
22 (0.169)	|0.084	0.038	0.010	0.023	0.012|
Multiallelic Dprime: 0.121
BLOCK 341.  MARKERS: 1688 1689 1690 1691 1692
11213 (0.384)	|0.354	0.017	0.006|
11211 (0.302)	|0.214	0.013	0.075|
33433 (0.132)	|0.020	0.111	0.000|
11413 (0.085)	|0.076	0.009	0.000|
31413 (0.084)	|0.083	0.000	0.002|
Multiallelic Dprime: 0.604
BLOCK 342.  MARKERS: 1696 1697
11 (0.759)	|0.465	0.139	0.155|
33 (0.153)	|0.044	0.071	0.038|
31 (0.082)	|0.039	0.031	0.012|
Multiallelic Dprime: 0.268
BLOCK 343.  MARKERS: 1701 1702
11 (0.551)	|0.526	0.026	0.000|
31 (0.243)	|0.184	0.042	0.013|
12 (0.207)	|0.038	0.168	0.000|
Multiallelic Dprime: 0.639
BLOCK 344.  MARKERS: 1703 1704 1705
122 (0.748)	|0.338	0.346	0.067|
314 (0.236)	|0.148	0.073	0.012|
322 (0.013)	|0.003	0.009	0.002|
Multiallelic Dprime: 0.251
BLOCK 345.  MARKERS: 1716 1717
32 (0.487)	|0.396	0.000	0.080	0.000|
24 (0.429)	|0.011	0.312	0.063	0.023|
34 (0.081)	|0.000	0.004	0.002	0.072|
Multiallelic Dprime: 0.815
BLOCK 346.  MARKERS: 1718 1719 1720 1721 1722
34221 (0.406)	|0.360	0.004	0.041|
32132 (0.316)	|0.003	0.307	0.002|
34121 (0.145)	|0.102	0.007	0.037|
14121 (0.097)	|0.018	0.001	0.078|
Multiallelic Dprime: 0.797
BLOCK 347.  MARKERS: 1724 1725 1726
443 (0.496)	|0.334	0.083	0.080|
123 (0.334)	|0.053	0.268	0.013|
122 (0.166)	|0.147	0.012	0.007|
Multiallelic Dprime: 0.563
BLOCK 348.  MARKERS: 1728 1729
44 (0.538)	|0.410	0.096	0.029|
21 (0.362)	|0.002	0.257	0.102|
41 (0.100)	|0.004	0.015	0.077|
Multiallelic Dprime: 0.717
BLOCK 349.  MARKERS: 1730 1731 1732
134 (0.415)	|0.352	0.036	0.020	0.008|
344 (0.368)	|0.075	0.227	0.006	0.058|
142 (0.208)	|0.014	0.016	0.120	0.056|
Multiallelic Dprime: 0.678
BLOCK 350.  MARKERS: 1734 1735 1736 1737
3444 (0.442)	|0.184	0.137	0.121|
1422 (0.282)	|0.119	0.070	0.093|
3244 (0.146)	|0.054	0.059	0.033|
1424 (0.125)	|0.056	0.033	0.036|
Multiallelic Dprime: 0.060
BLOCK 351.  MARKERS: 1739 1740
32 (0.413)	|0.304	0.005	0.092	0.000|
12 (0.304)	|0.187	0.086	0.002	0.026|
14 (0.283)	|0.019	0.258	0.002	0.000|
Multiallelic Dprime: 0.637
BLOCK 352.  MARKERS: 1742 1743 1744 1745 1746 1747
234343 (0.508)	|0.505	0.002	0.002|
312311 (0.349)	|0.006	0.273	0.069|
232211 (0.096)	|0.091	0.000	0.006|
232313 (0.026)	|0.000	0.000	0.025|
Multiallelic Dprime: 0.949
BLOCK 353.  MARKERS: 1749 1750
12 (0.611)	|0.000	0.179	0.236	0.192	0.000|
32 (0.279)	|0.276	0.000	0.000	0.000	0.003|
34 (0.105)	|0.000	0.075	0.000	0.000	0.031|
Multiallelic Dprime: 0.868
BLOCK 354.  MARKERS: 1751 1752 1753 1754 1755 1756
233313 (0.276)	|0.073	0.000	0.179	0.002	0.018	0.000|
221331 (0.255)	|0.220	0.000	0.010	0.021	0.000	0.000|
233233 (0.235)	|0.000	0.214	0.000	0.000	0.000	0.012|
431333 (0.192)	|0.018	0.000	0.007	0.168	0.000	0.000|
233333 (0.034)	|0.003	0.000	0.000	0.000	0.030	0.000|
Multiallelic Dprime: 0.824
BLOCK 355.  MARKERS: 1757 1758 1759 1760 1761 1762 1763 1764 1765 1766
3233123221 (0.317)	|0.228	0.015	0.074|
1413323221 (0.214)	|0.094	0.121	0.000|
3413323221 (0.196)	|0.041	0.155	0.000|
3212344332 (0.191)	|0.186	0.003	0.002|
3212344322 (0.049)	|0.042	0.003	0.004|
1233123221 (0.010)	|0.009	0.000	0.001|
Multiallelic Dprime: 0.606
BLOCK 356.  MARKERS: 1767 1768
31 (0.620)	|0.161	0.220	0.238|
13 (0.296)	|0.264	0.017	0.016|
33 (0.083)	|0.005	0.062	0.016|
Multiallelic Dprime: 0.595
BLOCK 357.  MARKERS: 1770 1771
43 (0.430)	|0.031	0.353	0.033	0.000	0.013|
23 (0.299)	|0.295	0.002	0.001	0.000	0.000|
42 (0.269)	|0.216	0.026	0.000	0.026	0.000|
Multiallelic Dprime: 0.852
BLOCK 358.  MARKERS: 1772 1773 1774 1775 1776 1777
213323 (0.542)	|0.374	0.168|
431142 (0.382)	|0.333	0.049|
413322 (0.035)	|0.034	0.001|
413323 (0.026)	|0.026	0.000|
433322 (0.013)	|0.013	0.000|
Multiallelic Dprime: 0.492
BLOCK 359.  MARKERS: 1778 1779 1780
241 (0.780)	|0.234	0.286	0.259|
422 (0.220)	|0.213	0.000	0.008|
Multiallelic Dprime: 0.934
BLOCK 360.  MARKERS: 1781 1782
22 (0.447)	|0.247	0.091	0.109|
23 (0.286)	|0.071	0.136	0.077|
43 (0.267)	|0.170	0.039	0.059|
Multiallelic Dprime: 0.227
BLOCK 361.  MARKERS: 1783 1784
42 (0.487)	|0.397	0.018	0.072|
43 (0.266)	|0.159	0.105	0.002|
23 (0.245)	|0.069	0.123	0.053|
Multiallelic Dprime: 0.432
BLOCK 362.  MARKERS: 1785 1786
11 (0.626)	|0.598	0.000	0.028|
33 (0.246)	|0.006	0.189	0.044|
13 (0.128)	|0.000	0.027	0.100|
Multiallelic Dprime: 0.872
BLOCK 363.  MARKERS: 1787 1788
11 (0.606)	|0.540	0.037	0.028|
23 (0.217)	|0.006	0.206	0.000|
13 (0.171)	|0.052	0.118	0.002|
Multiallelic Dprime: 0.771
BLOCK 364.  MARKERS: 1789 1790
31 (0.604)	|0.531	0.006	0.067|
12 (0.360)	|0.107	0.181	0.072|
32 (0.030)	|0.014	0.002	0.014|
Multiallelic Dprime: 0.619
BLOCK 365.  MARKERS: 1791 1792
21 (0.655)	|0.546	0.067	0.022	0.002	0.016	0.005|
41 (0.189)	|0.045	0.046	0.088	0.004	0.002	0.000|
43 (0.154)	|0.016	0.108	0.007	0.012	0.000	0.009|
Multiallelic Dprime: 0.643
BLOCK 366.  MARKERS: 1794 1795 1796 1797 1798
13332 (0.607)	|0.598	0.003	0.000|
13114 (0.221)	|0.006	0.179	0.037|
22134 (0.116)	|0.003	0.113	0.000|
12134 (0.019)	|0.000	0.018	0.000|
13334 (0.018)	|0.000	0.019	0.000|
13112 (0.013)	|0.011	0.002	0.000|
Multiallelic Dprime: 0.954
BLOCK 367.  MARKERS: 1800 1801
34 (0.622)	|0.551	0.021	0.036	0.014|
12 (0.334)	|0.176	0.079	0.045	0.028|
14 (0.038)	|0.014	0.021	0.001	0.001|
Multiallelic Dprime: 0.502
BLOCK 368.  MARKERS: 1803 1804 1805
141 (0.746)	|0.406	0.126	0.087	0.059	0.058	0.001|
223 (0.121)	|0.039	0.028	0.032	0.012	0.006	0.001|
221 (0.083)	|0.033	0.006	0.020	0.011	0.009	0.003|
121 (0.045)	|0.023	0.004	0.006	0.004	0.005	0.001|
Multiallelic Dprime: 0.184
BLOCK 369.  MARKERS: 1810 1811 1812 1813 1814 1815 1816
2233444 (0.504)	|0.482	0.009	0.013|
4413424 (0.164)	|0.006	0.159	0.000|
4212142 (0.145)	|0.063	0.071	0.011|
4233444 (0.086)	|0.086	0.000	0.000|
4213442 (0.078)	|0.074	0.003	0.000|
4213444 (0.011)	|0.011	0.000	0.000|
Multiallelic Dprime: 0.807
BLOCK 370.  MARKERS: 1818 1819
23 (0.727)	|0.409	0.235	0.079|
12 (0.249)	|0.037	0.047	0.165|
22 (0.024)	|0.000	0.012	0.012|
Multiallelic Dprime: 0.543
BLOCK 371.  MARKERS: 1821 1822 1823
142 (0.446)	|0.218	0.047	0.067	0.030	0.050	0.012	0.002|
312 (0.293)	|0.101	0.103	0.025	0.033	0.017	0.007	0.001|
314 (0.257)	|0.075	0.033	0.073	0.032	0.027	0.000	0.013|
Multiallelic Dprime: 0.252
BLOCK 372.  MARKERS: 1825 1826 1827 1828 1829 1830 1831 1832 1833 1834
3431112132 (0.393)	|0.170	0.070	0.099	0.054|
3411332214 (0.184)	|0.059	0.030	0.044	0.052|
1332331214 (0.167)	|0.022	0.096	0.030	0.018|
3332331214 (0.093)	|0.012	0.046	0.019	0.018|
3431312114 (0.093)	|0.018	0.018	0.038	0.020|
3331331214 (0.020)	|0.001	0.004	0.003	0.011|
1331331214 (0.016)	|0.002	0.015	0.000	0.000|
Multiallelic Dprime: 0.280
BLOCK 373.  MARKERS: 1835 1836 1837
423 (0.291)	|0.088	0.075	0.026	0.093|
213 (0.284)	|0.254	0.011	0.005	0.007|
221 (0.249)	|0.007	0.152	0.079	0.010|
223 (0.176)	|0.014	0.064	0.091	0.006|
Multiallelic Dprime: 0.565
BLOCK 374.  MARKERS: 1839 1840 1841 1842 1843 1844 1845 1846 1847 1848 1849
43421422131 (0.361)	|0.259	0.082	0.019|
31212244313 (0.303)	|0.075	0.209	0.016|
43421444333 (0.202)	|0.152	0.038	0.011|
33211444333 (0.117)	|0.038	0.079	0.000|
Multiallelic Dprime: 0.452
BLOCK 375.  MARKERS: 1850 1851
43 (0.532)	|0.002	0.373	0.158|
21 (0.417)	|0.417	0.000	0.000|
23 (0.046)	|0.000	0.011	0.034|
Multiallelic Dprime: 0.931
BLOCK 376.  MARKERS: 1852 1853 1854
221 (0.423)	|0.310	0.109|
231 (0.385)	|0.284	0.099|
433 (0.192)	|0.122	0.068|
Multiallelic Dprime: 0.075
BLOCK 377.  MARKERS: 1856 1857
24 (0.716)	|0.456	0.182	0.072	0.004|
12 (0.277)	|0.041	0.096	0.119	0.017|
Multiallelic Dprime: 0.491
BLOCK 378.  MARKERS: 1860 1861 1862 1863
3341 (0.498)	|0.388	0.006	0.106|
3143 (0.279)	|0.160	0.119	0.000|
1313 (0.195)	|0.076	0.119	0.000|
3343 (0.022)	|0.017	0.005	0.000|
Multiallelic Dprime: 0.465
BLOCK 379.  MARKERS: 1865 1866 1867
322 (0.646)	|0.356	0.218	0.071|
341 (0.249)	|0.166	0.067	0.017|
122 (0.106)	|0.054	0.039	0.013|
Multiallelic Dprime: 0.127
BLOCK 380.  MARKERS: 1869 1870
34 (0.576)	|0.196	0.320	0.060|
32 (0.324)	|0.226	0.087	0.011|
44 (0.100)	|0.013	0.017	0.069|
Multiallelic Dprime: 0.396
BLOCK 381.  MARKERS: 1871 1872
14 (0.435)	|0.060	0.375|
12 (0.424)	|0.415	0.009|
32 (0.140)	|0.127	0.013|
Multiallelic Dprime: 0.902
BLOCK 382.  MARKERS: 1873 1874
44 (0.602)	|0.449	0.011	0.142|
22 (0.398)	|0.034	0.353	0.011|
Multiallelic Dprime: 0.868
BLOCK 383.  MARKERS: 1875 1876
13 (0.485)	|0.385	0.055	0.041|
33 (0.361)	|0.231	0.082	0.044|
31 (0.154)	|0.084	0.014	0.057|
Multiallelic Dprime: 0.249
BLOCK 384.  MARKERS: 1877 1878 1879
212 (0.699)	|0.372	0.155	0.053	0.095	0.029|
434 (0.151)	|0.017	0.004	0.114	0.010	0.005|
234 (0.142)	|0.044	0.045	0.021	0.024	0.007|
Multiallelic Dprime: 0.410
BLOCK 385.  MARKERS: 1880 1881 1882 1883
4244 (0.428)	|0.239	0.122	0.066	0.002|
4221 (0.208)	|0.088	0.068	0.046	0.003|
4424 (0.188)	|0.094	0.052	0.038	0.004|
3221 (0.128)	|0.078	0.034	0.015	0.000|
4224 (0.043)	|0.012	0.017	0.011	0.000|
Multiallelic Dprime: 0.107
BLOCK 386.  MARKERS: 1889 1890 1891 1892
1222 (0.510)	|0.396	0.104	0.003	0.006|
1221 (0.292)	|0.044	0.016	0.115	0.119|
4331 (0.178)	|0.000	0.149	0.024	0.005|
4231 (0.011)	|0.000	0.008	0.000	0.003|
Multiallelic Dprime: 0.720
BLOCK 387.  MARKERS: 1894 1895 1896
133 (0.441)	|0.147	0.241	0.042	0.007|
113 (0.280)	|0.083	0.047	0.123	0.025|
314 (0.146)	|0.090	0.012	0.041	0.002|
114 (0.131)	|0.088	0.029	0.014	0.000|
Multiallelic Dprime: 0.403
BLOCK 388.  MARKERS: 1898 1899 1900 1901 1902 1903
142131 (0.410)	|0.204	0.134	0.060|
144131 (0.330)	|0.259	0.050	0.013|
224313 (0.220)	|0.170	0.031	0.018|
144113 (0.033)	|0.012	0.000	0.021|
Multiallelic Dprime: 0.364
BLOCK 389.  MARKERS: 1906 1907 1908 1909 1910
41413 (0.646)	|0.298	0.308	0.028|
21413 (0.217)	|0.170	0.041	0.004|
43231 (0.115)	|0.102	0.013	0.000|
Multiallelic Dprime: 0.572
BLOCK 390.  MARKERS: 1911 1912 1913
123 (0.587)	|0.152	0.315	0.120|
411 (0.365)	|0.312	0.036	0.018|
413 (0.033)	|0.008	0.003	0.022|
Multiallelic Dprime: 0.655
BLOCK 391.  MARKERS: 1916 1917 1918
233 (0.480)	|0.258	0.015	0.198	0.009|
443 (0.361)	|0.026	0.261	0.070	0.004|
231 (0.159)	|0.142	0.008	0.004	0.005|
Multiallelic Dprime: 0.613
BLOCK 392.  MARKERS: 1919 1920 1921
232 (0.426)	|0.125	0.165	0.065	0.060|
414 (0.283)	|0.117	0.098	0.057	0.009|
434 (0.273)	|0.116	0.095	0.037	0.024|
234 (0.018)	|0.011	0.000	0.001	0.006|
Multiallelic Dprime: 0.126
BLOCK 393.  MARKERS: 1925 1926 1927 1928 1929
22121 (0.369)	|0.023	0.289	0.057|
24324 (0.358)	|0.273	0.025	0.060|
12121 (0.160)	|0.074	0.015	0.070|
24314 (0.100)	|0.090	0.010	0.000|
Multiallelic Dprime: 0.596
BLOCK 394.  MARKERS: 1931 1932 1933
422 (0.466)	|0.192	0.082	0.107	0.073|
322 (0.341)	|0.256	0.032	0.022	0.027|
444 (0.190)	|0.053	0.077	0.038	0.020|
Multiallelic Dprime: 0.323
BLOCK 395.  MARKERS: 1935 1936 1937 1938 1939 1940
214233 (0.504)	|0.469	0.017	0.003	0.001|
414213 (0.191)	|0.018	0.016	0.152	0.009|
214213 (0.167)	|0.024	0.025	0.014	0.108|
241111 (0.119)	|0.001	0.115	0.003	0.000|
Multiallelic Dprime: 0.835
BLOCK 396.  MARKERS: 1941 1942 1943 1944
3221 (0.523)	|0.268	0.253|
1221 (0.176)	|0.085	0.089|
1421 (0.175)	|0.095	0.080|
1242 (0.118)	|0.061	0.056|
Multiallelic Dprime: 0.021
BLOCK 397.  MARKERS: 1955 1956
41 (0.509)	|0.000	0.246	0.118	0.110	0.000	0.015|
12 (0.486)	|0.428	0.000	0.000	0.000	0.036	0.000|
Multiallelic Dprime: 1.000
BLOCK 398.  MARKERS: 1957 1958 1959 1960 1961 1962 1963 1964 1965 1966 1967 1968 1969 1970 1971 1972
2421134324431444 (0.437)	|0.391	0.038	0.006|
2123312344233223 (0.246)	|0.045	0.195	0.006|
2123312344433223 (0.118)	|0.060	0.051	0.007|
1133312121413223 (0.110)	|0.006	0.102	0.001|
2421134324433223 (0.035)	|0.035	0.000	0.000|
2123312324433223 (0.015)	|0.003	0.012	0.000|
Multiallelic Dprime: 0.671
BLOCK 399.  MARKERS: 1973 1974 1975
341 (0.565)	|0.528	0.035|
213 (0.406)	|0.301	0.105|
211 (0.029)	|0.025	0.003|
Multiallelic Dprime: 0.557
BLOCK 400.  MARKERS: 1976 1977 1978
322 (0.854)	|0.408	0.285	0.118	0.012|
244 (0.142)	|0.061	0.027	0.049	0.002|
Multiallelic Dprime: 0.219
BLOCK 401.  MARKERS: 1980 1981 1982 1983 1984
33123 (0.469)	|0.316	0.120	0.030|
11341 (0.312)	|0.045	0.256	0.011|
13323 (0.168)	|0.064	0.017	0.086|
33323 (0.016)	|0.004	0.010	0.001|
Multiallelic Dprime: 0.528
BLOCK 402.  MARKERS: 1986 1987 1988
442 (0.436)	|0.257	0.125	0.054|
424 (0.424)	|0.179	0.218	0.028|
224 (0.134)	|0.102	0.030	0.000|
Multiallelic Dprime: 0.248
BLOCK 403.  MARKERS: 1989 1990
42 (0.542)	|0.441	0.013	0.031	0.029	0.025|
24 (0.373)	|0.003	0.365	0.000	0.000	0.000|
22 (0.082)	|0.015	0.065	0.000	0.000	0.000|
Multiallelic Dprime: 0.930
BLOCK 404.  MARKERS: 1991 1992 1993 1994 1995 1996
313423 (0.460)	|0.178	0.058	0.098	0.064	0.040	0.007	0.003|
132131 (0.444)	|0.171	0.108	0.031	0.064	0.042	0.013	0.008|
312131 (0.030)	|0.001	0.008	0.009	0.004	0.004	0.000	0.003|
332131 (0.029)	|0.016	0.004	0.003	0.002	0.003	0.000	0.000|
313421 (0.026)	|0.004	0.005	0.010	0.002	0.002	0.001	0.000|
Multiallelic Dprime: 0.168
BLOCK 405.  MARKERS: 1998 1999 2000 2001 2002 2003 2004 2005 2006 2007 2008
32332432242 (0.372)	|0.189	0.140	0.042|
34332411444 (0.182)	|0.062	0.121	0.000|
22121232244 (0.156)	|0.087	0.056	0.013|
32332431212 (0.139)	|0.107	0.026	0.006|
32332431242 (0.093)	|0.021	0.071	0.000|
32332432212 (0.020)	|0.015	0.006	0.001|
34332411442 (0.015)	|0.002	0.011	0.001|
Multiallelic Dprime: 0.288
BLOCK 406.  MARKERS: 2009 2010
12 (0.499)	|0.399	0.036	0.059|
34 (0.437)	|0.204	0.145	0.086|
32 (0.064)	|0.013	0.040	0.010|
Multiallelic Dprime: 0.418
BLOCK 407.  MARKERS: 2012 2013 2014
123 (0.616)	|0.410	0.205|
342 (0.220)	|0.098	0.120|
142 (0.155)	|0.120	0.034|
Multiallelic Dprime: 0.179
BLOCK 408.  MARKERS: 2015 2016 2017
223 (0.634)	|0.394	0.158	0.082|
442 (0.364)	|0.355	0.008	0.000|
Multiallelic Dprime: 0.912
BLOCK 409.  MARKERS: 2018 2019 2020
332 (0.752)	|0.619	0.078	0.055|
113 (0.166)	|0.128	0.029	0.008|
333 (0.082)	|0.073	0.006	0.004|
Multiallelic Dprime: 0.072
BLOCK 410.  MARKERS: 2023 2024
12 (0.821)	|0.439	0.368	0.011|
44 (0.113)	|0.007	0.010	0.095|
42 (0.067)	|0.004	0.000	0.063|
Multiallelic Dprime: 0.864
BLOCK 411.  MARKERS: 2025 2026
24 (0.449)	|0.118	0.313	0.000	0.000	0.000	0.000|
14 (0.379)	|0.309	0.023	0.000	0.040	0.000	0.000|
22 (0.171)	|0.000	0.001	0.131	0.000	0.016	0.011|
Multiallelic Dprime: 0.781
BLOCK 412.  MARKERS: 2029 2030 2031 2032 2033 2034 2035 2036
32244343 (0.430)	|0.376	0.050|
12432143 (0.338)	|0.116	0.220|
11232321 (0.133)	|0.011	0.123|
12432343 (0.040)	|0.020	0.020|
11232143 (0.017)	|0.016	0.000|
11232343 (0.012)	|0.011	0.000|
Multiallelic Dprime: 0.611
BLOCK 413.  MARKERS: 2037 2038
13 (0.562)	|0.520	0.010	0.028	0.003|
32 (0.429)	|0.218	0.117	0.044	0.041|
Multiallelic Dprime: 0.700
BLOCK 414.  MARKERS: 2040 2041 2042 2043 2044
44314 (0.740)	|0.717	0.021	0.003|
22132 (0.131)	|0.005	0.122	0.003|
44312 (0.072)	|0.047	0.018	0.005|
24312 (0.043)	|0.043	0.000	0.000|
Multiallelic Dprime: 0.797
BLOCK 415.  MARKERS: 2045 2046
42 (0.821)	|0.539	0.063	0.102	0.035	0.078|
14 (0.163)	|0.025	0.079	0.000	0.060	0.000|
12 (0.012)	|0.008	0.000	0.000	0.004	0.000|
Multiallelic Dprime: 0.698
BLOCK 416.  MARKERS: 2048 2049 2050 2051 2052
32423 (0.572)	|0.519	0.013	0.022	0.014|
32121 (0.141)	|0.062	0.011	0.065	0.000|
24411 (0.102)	|0.004	0.095	0.002	0.000|
32421 (0.101)	|0.029	0.007	0.059	0.000|
32411 (0.077)	|0.006	0.070	0.000	0.000|
Multiallelic Dprime: 0.729
BLOCK 417.  MARKERS: 2053 2054 2055 2056 2057 2058
311411 (0.624)	|0.350	0.233	0.043|
412213 (0.198)	|0.107	0.060	0.032|
341421 (0.148)	|0.094	0.054	0.000|
311211 (0.016)	|0.014	0.000	0.001|
Multiallelic Dprime: 0.106
BLOCK 418.  MARKERS: 2060 2061
23 (0.570)	|0.429	0.138	0.004|
11 (0.346)	|0.090	0.253	0.003|
21 (0.082)	|0.013	0.003	0.065|
Multiallelic Dprime: 0.550
BLOCK 419.  MARKERS: 2064 2065
31 (0.534)	|0.268	0.261|
12 (0.393)	|0.234	0.157|
32 (0.073)	|0.010	0.061|
Multiallelic Dprime: 0.133
BLOCK 420.  MARKERS: 2067 2068
42 (0.511)	|0.403	0.108|
23 (0.479)	|0.254	0.224|
Multiallelic Dprime: 0.371
BLOCK 421.  MARKERS: 2069 2070
22 (0.657)	|0.533	0.013	0.106|
41 (0.341)	|0.006	0.312	0.005|
Multiallelic Dprime: 0.950
BLOCK 422.  MARKERS: 2072 2073 2074 2075
2132 (0.538)	|0.125	0.334	0.078|
4314 (0.326)	|0.311	0.008	0.007|
2134 (0.112)	|0.084	0.007	0.022|
Multiallelic Dprime: 0.796
BLOCK 423.  MARKERS: 2076 2077
14 (0.531)	|0.280	0.057	0.195|
12 (0.360)	|0.092	0.225	0.036|
34 (0.109)	|0.007	0.091	0.011|
Multiallelic Dprime: 0.537
BLOCK 424.  MARKERS: 2079 2080
31 (0.378)	|0.079	0.299|
23 (0.373)	|0.367	0.006|
21 (0.243)	|0.232	0.011|
Multiallelic Dprime: 0.912
BLOCK 425.  MARKERS: 2081 2082
23 (0.683)	|0.375	0.304|
41 (0.317)	|0.287	0.030|
Multiallelic Dprime: 0.719
BLOCK 426.  MARKERS: 2084 2085
33 (0.662)	|0.324	0.324	0.013|
24 (0.334)	|0.167	0.159	0.008|
Multiallelic Dprime: 0.015
BLOCK 427.  MARKERS: 2087 2088
42 (0.491)	|0.248	0.200	0.039|
34 (0.488)	|0.301	0.138	0.037|
32 (0.021)	|0.005	0.013	0.002|
Multiallelic Dprime: 0.147
BLOCK 428.  MARKERS: 2091 2092 2093 2094 2095 2096 2097 2098 2099 2100 2101
21311211321 (0.553)	|0.491	0.033	0.031|
32144433143 (0.351)	|0.111	0.192	0.050|
31341211323 (0.077)	|0.072	0.004	0.001|
Multiallelic Dprime: 0.656
BLOCK 429.  MARKERS: 2104 2105
21 (0.678)	|0.646	0.021	0.007|
43 (0.237)	|0.015	0.212	0.001|
23 (0.085)	|0.072	0.008	0.005|
Multiallelic Dprime: 0.819
BLOCK 430.  MARKERS: 2106 2107 2108 2109
4223 (0.732)	|0.285	0.444|
3441 (0.241)	|0.216	0.022|
3243 (0.014)	|0.007	0.007|
Multiallelic Dprime: 0.758
BLOCK 431.  MARKERS: 2111 2112 2113 2114
4431 (0.514)	|0.072	0.215	0.203	0.013|
3213 (0.479)	|0.402	0.044	0.018	0.001|
Multiallelic Dprime: 0.733
BLOCK 432.  MARKERS: 2115 2116 2117 2118 2119 2120 2121 2122 2123 2124
2133243322 (0.476)	|0.471	0.005	0.000|
1321222141 (0.261)	|0.124	0.104	0.032|
1321422141 (0.224)	|0.048	0.150	0.020|
1121222141 (0.015)	|0.015	0.000	0.000|
Multiallelic Dprime: 0.706
BLOCK 433.  MARKERS: 2126 2127 2128
231 (0.681)	|0.289	0.216	0.177|
113 (0.260)	|0.194	0.027	0.038|
133 (0.053)	|0.033	0.003	0.016|
Multiallelic Dprime: 0.439
BLOCK 434.  MARKERS: 2130 2131
31 (0.522)	|0.371	0.143	0.005|
33 (0.246)	|0.013	0.001	0.232|
11 (0.232)	|0.004	0.212	0.017|
Multiallelic Dprime: 0.783
BLOCK 435.  MARKERS: 2132 2133
21 (0.386)	|0.121	0.089	0.100	0.062|
41 (0.359)	|0.139	0.139	0.048	0.026|
43 (0.251)	|0.139	0.021	0.017	0.072|
Multiallelic Dprime: 0.247
BLOCK 436.  MARKERS: 2135 2136 2137 2138 2139 2140 2141 2142 2143 2144 2145 2146 2147
4333313432323 (0.399)	|0.061	0.202	0.107	0.030|
4343313432311 (0.251)	|0.163	0.082	0.004	0.002|
4131131314111 (0.167)	|0.013	0.044	0.031	0.077|
2333313432323 (0.160)	|0.139	0.016	0.002	0.005|
Multiallelic Dprime: 0.507
BLOCK 437.  MARKERS: 2148 2149 2150 2151 2152 2153 2154 2155 2156
323211342 (0.384)	|0.000	0.193	0.171	0.014	0.002	0.000|
443211333 (0.350)	|0.337	0.001	0.000	0.000	0.000	0.004|
323211343 (0.144)	|0.002	0.004	0.000	0.114	0.000	0.022|
321324143 (0.119)	|0.000	0.011	0.000	0.000	0.104	0.000|
Multiallelic Dprime: 0.945
BLOCK 438.  MARKERS: 2157 2158 2159 2160 2161 2162 2163 2164 2165 2166 2167 2168 2169 2170 2171 2172
1221411231221232 (0.334)	|0.255	0.065	0.002	0.001	0.000	0.000	0.012|
2221411231221232 (0.206)	|0.193	0.022	0.000	0.000	0.000	0.000	0.000|
2141233443431232 (0.171)	|0.000	0.000	0.168	0.000	0.000	0.000	0.000|
2243413431224411 (0.127)	|0.000	0.100	0.000	0.000	0.027	0.000	0.000|
2221413231221232 (0.116)	|0.020	0.000	0.000	0.083	0.000	0.005	0.000|
1221413231221232 (0.024)	|0.000	0.000	0.000	0.002	0.000	0.023	0.000|
Multiallelic Dprime: 0.781
BLOCK 439.  MARKERS: 2173 2174 2175 2176 2177 2178 2179 2180
14331121 (0.473)	|0.264	0.184	0.027|
14333121 (0.191)	|0.069	0.087	0.033|
33131333 (0.175)	|0.108	0.048	0.019|
14311121 (0.086)	|0.039	0.033	0.013|
13331133 (0.033)	|0.016	0.010	0.007|
14311123 (0.028)	|0.013	0.006	0.007|
14331333 (0.013)	|0.012	0.001	0.000|
Multiallelic Dprime: 0.152
BLOCK 440.  MARKERS: 2182 2183
33 (0.524)	|0.180	0.133	0.179	0.032|
13 (0.368)	|0.286	0.033	0.044	0.006|
31 (0.108)	|0.027	0.071	0.008	0.000|
Multiallelic Dprime: 0.435
BLOCK 441.  MARKERS: 2184 2185 2186 2187 2188
13121 (0.492)	|0.493	0.000	0.000|
21241 (0.237)	|0.000	0.235	0.003|
21243 (0.233)	|0.231	0.000	0.001|
11221 (0.038)	|0.000	0.000	0.037|
Multiallelic Dprime: 0.993
BLOCK 442.  MARKERS: 2189 2190
13 (0.726)	|0.351	0.098	0.125	0.118	0.033|
21 (0.236)	|0.093	0.075	0.034	0.025	0.006|
23 (0.039)	|0.015	0.003	0.009	0.011	0.000|
Multiallelic Dprime: 0.165
BLOCK 443.  MARKERS: 2193 2194 2195 2196 2197 2198
111414 (0.458)	|0.173	0.272	0.000	0.013|
111331 (0.177)	|0.172	0.000	0.000	0.003|
224431 (0.168)	|0.036	0.006	0.000	0.125|
221431 (0.154)	|0.002	0.000	0.148	0.000|
111431 (0.038)	|0.033	0.006	0.000	0.000|
Multiallelic Dprime: 0.739
BLOCK 444.  MARKERS: 2199 2200 2201 2202 2203
31342 (0.420)	|0.422	0.000|
31242 (0.286)	|0.285	0.000|
41342 (0.145)	|0.144	0.000|
34324 (0.142)	|0.000	0.139|
Multiallelic Dprime: 1.000
BLOCK 445.  MARKERS: 2204 2205
34 (0.855)	|0.272	0.326	0.122	0.133|
22 (0.140)	|0.083	0.021	0.026	0.009|
Multiallelic Dprime: 0.421
BLOCK 446.  MARKERS: 2207 2208 2209 2210
3342 (0.358)	|0.238	0.000	0.002	0.001	0.107	0.001	0.000	0.000|
4142 (0.347)	|0.025	0.165	0.111	0.002	0.000	0.004	0.032	0.001|
3322 (0.148)	|0.001	0.000	0.000	0.004	0.004	0.102	0.001	0.027|
3324 (0.142)	|0.000	0.000	0.015	0.120	0.000	0.000	0.000	0.000|
Multiallelic Dprime: 0.905
BLOCK 447.  MARKERS: 2211 2212 2213 2214 2215 2216 2217 2218 2219 2220 2221
23323313312 (0.267)	|0.016	0.245	0.002|
41321234112 (0.169)	|0.139	0.020	0.009|
23323314143 (0.129)	|0.002	0.001	0.126|
23323314112 (0.128)	|0.119	0.007	0.002|
41341234112 (0.110)	|0.000	0.106	0.003|
23123314112 (0.109)	|0.066	0.003	0.039|
23323334112 (0.032)	|0.032	0.000	0.000|
23323314142 (0.029)	|0.028	0.000	0.000|
Multiallelic Dprime: 0.842
BLOCK 448.  MARKERS: 2223 2224
12 (0.424)	|0.293	0.125|
14 (0.390)	|0.341	0.048|
32 (0.183)	|0.045	0.141|
Multiallelic Dprime: 0.383
BLOCK 449.  MARKERS: 2226 2227
14 (0.682)	|0.299	0.000	0.204	0.118	0.016	0.024	0.008|
33 (0.314)	|0.000	0.264	0.024	0.000	0.015	0.000	0.001|
Multiallelic Dprime: 0.895
BLOCK 450.  MARKERS: 2228 2229 2230 2231 2232 2233 2234 2235 2236 2237 2238
32331412422 (0.300)	|0.219	0.015	0.028	0.021	0.012	0.006|
33231412422 (0.265)	|0.055	0.037	0.157	0.012	0.002	0.000|
32314434124 (0.227)	|0.012	0.110	0.011	0.067	0.013	0.008|
22311212112 (0.118)	|0.023	0.066	0.000	0.023	0.001	0.002|
32314412422 (0.031)	|0.012	0.017	0.002	0.000	0.000	0.000|
32311212112 (0.024)	|0.000	0.018	0.005	0.000	0.000	0.000|
32311412422 (0.010)	|0.000	0.002	0.003	0.002	0.004	0.000|
Multiallelic Dprime: 0.564
BLOCK 451.  MARKERS: 2241 2242 2243 2244 2245 2246
331143 (0.325)	|0.082	0.091	0.151|
111133 (0.271)	|0.184	0.070	0.018|
313231 (0.207)	|0.143	0.058	0.008|
313233 (0.129)	|0.039	0.087	0.002|
311133 (0.037)	|0.012	0.018	0.005|
313243 (0.017)	|0.006	0.010	0.000|
Multiallelic Dprime: 0.412
BLOCK 452.  MARKERS: 2247 2248
14 (0.471)	|0.115	0.144	0.122	0.054	0.032	0.003|
11 (0.336)	|0.053	0.074	0.058	0.034	0.084	0.029|
34 (0.192)	|0.094	0.025	0.015	0.043	0.010	0.005|
Multiallelic Dprime: 0.280
BLOCK 453.  MARKERS: 2249 2250 2251 2252 2253
32422 (0.263)	|0.248	0.016|
32342 (0.243)	|0.227	0.016|
24322 (0.196)	|0.032	0.164|
32344 (0.131)	|0.084	0.047|
34322 (0.127)	|0.076	0.051|
32322 (0.039)	|0.010	0.029|
Multiallelic Dprime: 0.602
BLOCK 454.  MARKERS: 2255 2256
13 (0.677)	|0.335	0.163	0.166	0.000|
21 (0.323)	|0.000	0.159	0.006	0.151|
Multiallelic Dprime: 0.736
BLOCK 455.  MARKERS: 2257 2258 2259 2260 2261 2262 2263 2264 2265 2266
1333343332 (0.335)	|0.335	0.000	0.000|
1133343414 (0.323)	|0.002	0.145	0.174|
3141311332 (0.176)	|0.168	0.005	0.000|
3141111332 (0.146)	|0.000	0.151	0.000|
Multiallelic Dprime: 0.911
BLOCK 456.  MARKERS: 2267 2268 2269
331 (0.525)	|0.483	0.032	0.008|
431 (0.295)	|0.154	0.139	0.004|
313 (0.178)	|0.059	0.007	0.112|
Multiallelic Dprime: 0.624
BLOCK 457.  MARKERS: 2270 2271
23 (0.698)	|0.485	0.109	0.102|
33 (0.178)	|0.006	0.168	0.003|
21 (0.124)	|0.002	0.005	0.117|
Multiallelic Dprime: 0.747
BLOCK 458.  MARKERS: 2272 2273
11 (0.494)	|0.243	0.234	0.017|
41 (0.282)	|0.163	0.112	0.007|
13 (0.222)	|0.117	0.074	0.031|
Multiallelic Dprime: 0.111
BLOCK 459.  MARKERS: 2274 2275
41 (0.522)	|0.417	0.003	0.001	0.073	0.019|
23 (0.422)	|0.000	0.147	0.143	0.060	0.072|
21 (0.055)	|0.052	0.000	0.000	0.000	0.000|
Multiallelic Dprime: 0.783
BLOCK 460.  MARKERS: 2276 2277 2278 2279 2280 2281 2282
1221122 (0.467)	|0.157	0.119	0.104	0.062	0.009|
3423124 (0.149)	|0.061	0.027	0.048	0.009	0.003|
3443124 (0.145)	|0.071	0.007	0.013	0.014	0.032|
3443244 (0.131)	|0.037	0.046	0.015	0.030	0.000|
3421124 (0.091)	|0.042	0.015	0.020	0.012	0.000|
Multiallelic Dprime: 0.202
BLOCK 461.  MARKERS: 2284 2285 2286 2287 2288 2289
334121 (0.372)	|0.304	0.064	0.003|
344141 (0.218)	|0.135	0.083	0.000|
141442 (0.203)	|0.126	0.074	0.001|
144141 (0.136)	|0.065	0.065	0.006|
144441 (0.046)	|0.046	0.000	0.000|
Multiallelic Dprime: 0.297
BLOCK 462.  MARKERS: 2290 2291
32 (0.696)	|0.260	0.249	0.096	0.087	0.005|
14 (0.291)	|0.005	0.005	0.084	0.078	0.114|
12 (0.012)	|0.000	0.004	0.004	0.001	0.000|
Multiallelic Dprime: 0.683
BLOCK 463.  MARKERS: 2293 2294 2295 2296 2297 2298 2299 2300 2301
212432443 (0.264)	|0.014	0.077	0.167	0.004	0.002|
132431432 (0.255)	|0.234	0.001	0.003	0.001	0.012|
234442443 (0.183)	|0.000	0.012	0.002	0.151	0.018|
232242443 (0.166)	|0.000	0.147	0.016	0.000	0.000|
132431232 (0.125)	|0.000	0.000	0.000	0.000	0.117|
Multiallelic Dprime: 0.833
BLOCK 464.  MARKERS: 2302 2303 2304 2305 2306 2307 2308 2309 2310 2311 2312 2313 2314 2315
24344332314244 (0.250)	|0.238	0.005	0.003	0.000|
22324331314324 (0.240)	|0.234	0.006	0.000	0.000|
22344411312321 (0.188)	|0.012	0.171	0.004	0.001|
24344331314224 (0.159)	|0.015	0.020	0.109	0.016|
12443331134324 (0.150)	|0.139	0.010	0.000	0.000|
Multiallelic Dprime: 0.870
BLOCK 465.  MARKERS: 2316 2317 2318
331 (0.649)	|0.546	0.104|
311 (0.213)	|0.035	0.176|
133 (0.117)	|0.072	0.045|
131 (0.016)	|0.000	0.015|
Multiallelic Dprime: 0.530
BLOCK 466.  MARKERS: 2321 2322 2323
222 (0.655)	|0.360	0.149	0.003	0.006	0.106	0.000	0.020|
444 (0.343)	|0.054	0.001	0.130	0.121	0.000	0.023	0.002|
Multiallelic Dprime: 0.815
BLOCK 467.  MARKERS: 2324 2325 2326 2327 2328 2329 2330 2331 2332 2333 2334 2335 2336 2337 2338 2339 2340 2341
331333211134222422 (0.413)	|0.361	0.009	0.021	0.003	0.000	0.000|
134411424313222442 (0.148)	|0.007	0.081	0.003	0.000	0.055	0.000|
321333214134231444 (0.134)	|0.001	0.016	0.000	0.090	0.001	0.025|
334411424313222442 (0.127)	|0.000	0.121	0.000	0.000	0.000	0.000|
134311414333122342 (0.108)	|0.000	0.000	0.104	0.000	0.002	0.000|
331333214333221444 (0.024)	|0.000	0.000	0.000	0.000	0.000	0.023|
134311414333222342 (0.022)	|0.000	0.000	0.022	0.000	0.000	0.000|
Multiallelic Dprime: 0.900
BLOCK 468.  MARKERS: 2342 2343 2344 2345 2346 2347 2348 2349 2350
141411233 (0.380)	|0.140	0.106	0.078	0.057|
321433311 (0.233)	|0.096	0.078	0.024	0.035|
322113311 (0.156)	|0.056	0.042	0.031	0.027|
322413311 (0.097)	|0.024	0.040	0.018	0.015|
321413311 (0.057)	|0.018	0.024	0.014	0.001|
322433311 (0.048)	|0.021	0.011	0.011	0.004|
Multiallelic Dprime: 0.097
BLOCK 469.  MARKERS: 2354 2355 2356 2357
4222 (0.360)	|0.226	0.103	0.031|
4442 (0.315)	|0.186	0.115	0.014|
4443 (0.183)	|0.040	0.137	0.006|
2222 (0.142)	|0.044	0.071	0.028|
Multiallelic Dprime: 0.298
BLOCK 470.  MARKERS: 2359 2360 2361
234 (0.495)	|0.273	0.218|
443 (0.426)	|0.250	0.176|
233 (0.078)	|0.043	0.035|
Multiallelic Dprime: 0.036
BLOCK 471.  MARKERS: 2362 2363
31 (0.567)	|0.491	0.004	0.029	0.019	0.010|
13 (0.430)	|0.000	0.401	0.000	0.000	0.000|
Multiallelic Dprime: 1.000
BLOCK 472.  MARKERS: 2364 2365 2366 2367 2368 2369 2370 2371 2372 2373 2374 2375 2376 2377
14121231121311 (0.494)	|0.467	0.017	0.001	0.004	0.000|
32344113243233 (0.403)	|0.044	0.336	0.008	0.008	0.010|
14144113243233 (0.030)	|0.000	0.029	0.000	0.000	0.000|
14121113243233 (0.019)	|0.000	0.018	0.000	0.000	0.000|
14121231141311 (0.010)	|0.010	0.000	0.000	0.000	0.000|
Multiallelic Dprime: 0.848
BLOCK 473.  MARKERS: 2378 2379 2380 2381 2382
21144 (0.534)	|0.480	0.000	0.053|
13322 (0.417)	|0.000	0.415	0.000|
11322 (0.026)	|0.000	0.001	0.021|
21322 (0.012)	|0.000	0.012	0.000|
13144 (0.010)	|0.010	0.000	0.000|
Multiallelic Dprime: 0.962
BLOCK 474.  MARKERS: 2383 2384 2385 2386
3223 (0.490)	|0.448	0.016	0.004|
4441 (0.426)	|0.013	0.389	0.014|
3423 (0.076)	|0.003	0.000	0.071|
Multiallelic Dprime: 0.919
BLOCK 475.  MARKERS: 2388 2389 2390 2391 2392
24314 (0.466)	|0.114	0.325	0.001	0.008|
43233 (0.407)	|0.338	0.047	0.000	0.011|
23214 (0.093)	|0.060	0.004	0.020	0.000|
Multiallelic Dprime: 0.667
BLOCK 476.  MARKERS: 2395 2396 2397 2398 2399 2400 2401 2402 2403 2404 2405 2406 2407 2408 2409 2410 2411
31322431111233142 (0.532)	|0.415	0.066	0.046|
12141243334411334 (0.389)	|0.316	0.032	0.042|
32322433111211342 (0.021)	|0.018	0.003	0.000|
31122431111233142 (0.020)	|0.014	0.003	0.003|
Multiallelic Dprime: 0.083
BLOCK 477.  MARKERS: 2413 2414 2415 2416 2417 2418 2419 2420 2421 2422 2423
14214433122 (0.787)	|0.631	0.128	0.015	0.011|
32342211343 (0.112)	|0.073	0.033	0.002	0.005|
14214413143 (0.097)	|0.055	0.037	0.002	0.000|
Multiallelic Dprime: 0.187
BLOCK 478.  MARKERS: 2425 2426 2427 2428
4144 (0.759)	|0.317	0.266	0.177|
1322 (0.200)	|0.051	0.093	0.055|
4342 (0.019)	|0.012	0.005	0.003|
4344 (0.016)	|0.005	0.011	0.000|
Multiallelic Dprime: 0.175
BLOCK 479.  MARKERS: 2432 2433
13 (0.388)	|0.381	0.000	0.000	0.000	0.000	0.000	0.000|
33 (0.375)	|0.000	0.279	0.000	0.088	0.000	0.000	0.000|
32 (0.237)	|0.000	0.000	0.130	0.000	0.061	0.020	0.019|
Multiallelic Dprime: 1.000
BLOCK 480.  MARKERS: 2434 2435 2436 2437 2438 2439 2440 2441 2442 2443 2444 2445 2446 2447 2448 2449 2450
13413134431421412 (0.380)	|0.241	0.102	0.014	0.025|
31331112213241222 (0.279)	|0.099	0.172	0.009	0.000|
31331312211243214 (0.130)	|0.071	0.059	0.000	0.000|
31331112213241214 (0.089)	|0.064	0.008	0.015	0.000|
33413134431421412 (0.061)	|0.059	0.001	0.000	0.000|
31331312211243212 (0.020)	|0.006	0.006	0.007	0.000|
31331312211243222 (0.019)	|0.004	0.004	0.010	0.000|
Multiallelic Dprime: 0.349
BLOCK 481.  MARKERS: 2452 2453 2454 2455
1113 (0.556)	|0.482	0.063	0.000	0.000	0.001	0.000|
4221 (0.357)	|0.003	0.059	0.140	0.111	0.001	0.039|
1121 (0.056)	|0.000	0.000	0.000	0.000	0.055	0.000|
1221 (0.027)	|0.000	0.025	0.000	0.001	0.000	0.000|
Multiallelic Dprime: 0.876
BLOCK 482.  MARKERS: 2456 2457 2458 2459 2460 2461 2462 2463 2464 2465 2466
33343111113 (0.489)	|0.266	0.075	0.142	0.000	0.000|
23141433333 (0.145)	|0.000	0.003	0.000	0.143	0.000|
21141433314 (0.142)	|0.000	0.000	0.000	0.000	0.137|
21141433313 (0.112)	|0.111	0.000	0.000	0.000	0.000|
33321431313 (0.059)	|0.000	0.057	0.000	0.000	0.000|
23321431313 (0.038)	|0.000	0.037	0.000	0.000	0.000|
Multiallelic Dprime: 0.808
BLOCK 483.  MARKERS: 2467 2468 2469 2470 2471 2472 2473
3113212 (0.381)	|0.344	0.029	0.007|
4313212 (0.178)	|0.011	0.162	0.006|
3112212 (0.150)	|0.009	0.142	0.000|
4313412 (0.144)	|0.115	0.027	0.002|
4333221 (0.137)	|0.007	0.005	0.124|
Multiallelic Dprime: 0.817
BLOCK 484.  MARKERS: 2474 2475
22 (0.491)	|0.483	0.008	0.000|
42 (0.366)	|0.078	0.284	0.003|
41 (0.143)	|0.003	0.006	0.134|
Multiallelic Dprime: 0.885
BLOCK 485.  MARKERS: 2476 2477 2478
241 (0.564)	|0.353	0.026	0.000	0.126	0.019	0.018	0.008	0.000|
223 (0.297)	|0.045	0.004	0.138	0.000	0.087	0.000	0.003	0.011|
143 (0.137)	|0.000	0.128	0.000	0.000	0.001	0.000	0.004	0.000|
Multiallelic Dprime: 0.817
BLOCK 486.  MARKERS: 2480 2481 2482 2483 2484 2485 2486
3244343 (0.400)	|0.395	0.002	0.002	0.000|
3444323 (0.158)	|0.001	0.002	0.155	0.000|
1444323 (0.140)	|0.001	0.000	0.002	0.135|
3234343 (0.126)	|0.023	0.102	0.001	0.000|
3442124 (0.107)	|0.000	0.107	0.000	0.000|
3244323 (0.019)	|0.000	0.001	0.003	0.014|
3444343 (0.017)	|0.012	0.004	0.000	0.000|
3444123 (0.011)	|0.000	0.000	0.011	0.000|
Multiallelic Dprime: 0.943
BLOCK 487.  MARKERS: 2487 2488 2489
332 (0.438)	|0.247	0.155	0.003	0.007	0.000	0.000	0.023	0.000	0.000	0.000|
132 (0.237)	|0.095	0.009	0.002	0.120	0.000	0.009	0.000	0.000	0.000	0.000|
142 (0.175)	|0.000	0.000	0.000	0.000	0.116	0.015	0.000	0.017	0.012	0.010|
134 (0.150)	|0.010	0.005	0.129	0.001	0.000	0.002	0.000	0.000	0.000	0.000|
Multiallelic Dprime: 0.776
BLOCK 488.  MARKERS: 2490 2491 2492 2493 2494 2495 2496 2497 2498 2499 2500 2501
133224211232 (0.350)	|0.313	0.007	0.004	0.017	0.013|
131231213242 (0.169)	|0.026	0.122	0.005	0.006	0.011|
113234233232 (0.134)	|0.107	0.021	0.003	0.001	0.000|
133234213234 (0.129)	|0.021	0.000	0.104	0.003	0.000|
433434413132 (0.118)	|0.011	0.002	0.001	0.077	0.025|
133234213232 (0.027)	|0.006	0.010	0.001	0.002	0.007|
133234233232 (0.023)	|0.022	0.000	0.000	0.000	0.000|
433234213232 (0.016)	|0.002	0.000	0.000	0.000	0.014|
433434233232 (0.012)	|0.011	0.000	0.000	0.000	0.000|
433224211232 (0.011)	|0.006	0.000	0.001	0.000	0.002|
Multiallelic Dprime: 0.725
BLOCK 489.  MARKERS: 2504 2505 2506 2507
3412 (0.530)	|0.522	0.002	0.003	0.003|
3232 (0.164)	|0.010	0.000	0.154	0.000|
3234 (0.126)	|0.003	0.014	0.000	0.102|
1234 (0.106)	|0.000	0.109	0.000	0.000|
3432 (0.072)	|0.001	0.067	0.000	0.003|
Multiallelic Dprime: 0.951
BLOCK 490.  MARKERS: 2508 2509 2510
124 (0.536)	|0.343	0.011	0.155	0.001	0.006	0.000	0.000|
342 (0.192)	|0.024	0.000	0.003	0.095	0.009	0.043	0.000|
142 (0.157)	|0.004	0.109	0.000	0.001	0.038	0.002	0.000|
122 (0.109)	|0.006	0.069	0.000	0.003	0.004	0.000	0.021|
Multiallelic Dprime: 0.847
BLOCK 491.  MARKERS: 2511 2512 2513 2514 2515 2516 2517 2518 2519 2520 2521 2522 2523 2524 2525
333234144421321 (0.384)	|0.381	0.000	0.000	0.000	0.000	0.000|
331112422224121 (0.190)	|0.000	0.109	0.006	0.000	0.052	0.023|
333234144241142 (0.159)	|0.000	0.000	0.158	0.000	0.000	0.000|
143112422224121 (0.102)	|0.000	0.101	0.000	0.000	0.000	0.000|
331112422221121 (0.055)	|0.000	0.000	0.000	0.055	0.000	0.000|
333112422221121 (0.046)	|0.000	0.000	0.000	0.045	0.000	0.000|
131112422224121 (0.022)	|0.000	0.020	0.000	0.000	0.003	0.000|
Multiallelic Dprime: 0.965
BLOCK 492.  MARKERS: 2526 2527 2528 2529 2530 2531 2532 2533 2534 2535 2536 2537 2538 2539
33441143133333 (0.390)	|0.297	0.000	0.081	0.000	0.000	0.000|
21441141311331 (0.237)	|0.000	0.214	0.000	0.000	0.000	0.021|
23122121313111 (0.172)	|0.000	0.000	0.000	0.166	0.000	0.000|
23441341313331 (0.112)	|0.000	0.000	0.108	0.000	0.000	0.000|
23441141313311 (0.056)	|0.000	0.000	0.000	0.000	0.055	0.000|
33441141313311 (0.022)	|0.000	0.000	0.000	0.000	0.022	0.000|
Multiallelic Dprime: 0.929
BLOCK 493.  MARKERS: 2540 2541 2542 2543 2544 2545 2546 2547 2548 2549 2550 2551 2552 2553
32333413243314 (0.303)	|0.279	0.012	0.012|
11334411443314 (0.215)	|0.214	0.000	0.000|
11334431241142 (0.188)	|0.013	0.175	0.000|
11224313213114 (0.167)	|0.000	0.164	0.001|
11334413243314 (0.077)	|0.003	0.000	0.075|
11334313213114 (0.021)	|0.000	0.021	0.000|
Multiallelic Dprime: 0.921
BLOCK 494.  MARKERS: 2554 2555 2556
321 (0.517)	|0.256	0.261|
433 (0.390)	|0.206	0.184|
331 (0.093)	|0.082	0.011|
Multiallelic Dprime: 0.141
BLOCK 495.  MARKERS: 2558 2559 2560
113 (0.544)	|0.000	0.237	0.169	0.000	0.117	0.000|
331 (0.456)	|0.253	0.000	0.036	0.143	0.000	0.009|
Multiallelic Dprime: 0.919
BLOCK 496.  MARKERS: 2561 2562 2563 2564 2565 2566 2567 2568 2569 2570 2571 2572 2573 2574 2575 2576 2577 2578
214143412134342324 (0.252)	|0.035	0.214	0.003|
421333234414122324 (0.238)	|0.223	0.013	0.004|
214143414134343242 (0.204)	|0.197	0.006	0.002|
214141414132342324 (0.143)	|0.074	0.068	0.002|
421333234434122324 (0.116)	|0.059	0.006	0.049|
214143412134343322 (0.010)	|0.000	0.008	0.003|
Multiallelic Dprime: 0.689
BLOCK 497.  MARKERS: 2579 2580
22 (0.605)	|0.377	0.153	0.063	0.012|
34 (0.327)	|0.252	0.035	0.039	0.000|
32 (0.068)	|0.035	0.023	0.006	0.003|
Multiallelic Dprime: 0.252
BLOCK 498.  MARKERS: 2581 2582 2583 2584
4222 (0.665)	|0.151	0.362	0.154	0.000|
4223 (0.210)	|0.210	0.000	0.000	0.000|
1442 (0.108)	|0.002	0.000	0.042	0.064|
4442 (0.015)	|0.003	0.000	0.010	0.003|
Multiallelic Dprime: 0.734
BLOCK 499.  MARKERS: 2586 2587 2588 2589
3213 (0.366)	|0.010	0.193	0.000	0.073	0.061	0.003|
3234 (0.361)	|0.248	0.010	0.047	0.002	0.015	0.029|
4413 (0.206)	|0.003	0.022	0.116	0.017	0.038	0.007|
3214 (0.068)	|0.000	0.001	0.001	0.057	0.000	0.002|
Multiallelic Dprime: 0.709
BLOCK 500.  MARKERS: 2590 2591 2592 2593 2594 2595 2596 2597 2598 2599 2600 2601 2602 2603 2604 2605 2606 2607 2608 2609 2610 2611 2612
11111323212244232114313 (0.261)	|0.115	0.145|
13131113313243212114434 (0.228)	|0.155	0.074|
23133113213223334231434 (0.162)	|0.067	0.097|
13231114243343212114434 (0.149)	|0.075	0.073|
13131123212243212114434 (0.113)	|0.077	0.037|
13131113213243212114434 (0.040)	|0.000	0.040|
Multiallelic Dprime: 0.236
BLOCK 501.  MARKERS: 2614 2615
11 (0.501)	|0.009	0.185	0.159	0.118	0.000	0.012	0.000|
44 (0.499)	|0.287	0.003	0.001	0.005	0.072	0.052	0.029|
Multiallelic Dprime: 0.935
BLOCK 502.  MARKERS: 2616 2617 2618 2619 2620 2621 2622 2623 2624 2625 2626 2627 2628 2629 2630 2631 2632 2633
421133131243341422 (0.297)	|0.099	0.144	0.000	0.010	0.041	0.000|
243411333314123234 (0.191)	|0.152	0.007	0.008	0.018	0.002	0.000|
241411333313123234 (0.159)	|0.014	0.012	0.116	0.006	0.002	0.000|
243411333313123234 (0.123)	|0.104	0.005	0.008	0.000	0.002	0.000|
421131133313341422 (0.070)	|0.044	0.022	0.004	0.000	0.000	0.000|
221133141243341422 (0.065)	|0.022	0.000	0.001	0.038	0.001	0.000|
421133141243341422 (0.028)	|0.024	0.000	0.002	0.000	0.002	0.000|
Multiallelic Dprime: 0.616
BLOCK 503.  MARKERS: 2636 2637 2638 2639 2640 2641 2642 2643 2644 2645 2646 2647 2648 2649 2650
342343332141333 (0.481)	|0.318	0.119	0.039|
133343314113333 (0.198)	|0.146	0.042	0.011|
133114412413112 (0.142)	|0.086	0.045	0.012|
133114412413312 (0.078)	|0.047	0.030	0.000|
133343332141333 (0.052)	|0.051	0.000	0.000|
132343312113333 (0.011)	|0.003	0.007	0.000|
Multiallelic Dprime: 0.147
BLOCK 504.  MARKERS: 2652 2653
31 (0.681)	|0.615	0.060	0.007|
14 (0.254)	|0.009	0.104	0.140|
11 (0.065)	|0.040	0.005	0.020|
Multiallelic Dprime: 0.734
BLOCK 505.  MARKERS: 2655 2656
24 (0.666)	|0.513	0.109	0.039|
22 (0.169)	|0.129	0.036	0.003|
44 (0.164)	|0.078	0.053	0.033|
Multiallelic Dprime: 0.204
BLOCK 506.  MARKERS: 2657 2658
12 (0.721)	|0.391	0.230	0.002	0.084	0.000|
34 (0.199)	|0.028	0.000	0.111	0.000	0.058|
32 (0.075)	|0.069	0.000	0.000	0.003	0.001|
Multiallelic Dprime: 0.691
BLOCK 507.  MARKERS: 2659 2660 2661 2662 2663 2664
413313 (0.486)	|0.259	0.151	0.054	0.018|
213313 (0.230)	|0.138	0.049	0.024	0.011|
424132 (0.116)	|0.061	0.026	0.018	0.009|
423333 (0.088)	|0.034	0.038	0.010	0.006|
423132 (0.059)	|0.019	0.020	0.009	0.011|
Multiallelic Dprime: 0.114
BLOCK 508.  MARKERS: 2666 2667 2668 2669 2670
42133 (0.514)	|0.203	0.283	0.027|
24112 (0.293)	|0.222	0.064	0.005|
24312 (0.120)	|0.061	0.058	0.002|
42132 (0.057)	|0.008	0.029	0.020|
Multiallelic Dprime: 0.315
BLOCK 509.  MARKERS: 2671 2672
12 (0.496)	|0.073	0.398	0.024|
34 (0.447)	|0.375	0.043	0.024|
14 (0.055)	|0.037	0.019	0.000|
Multiallelic Dprime: 0.676
BLOCK 510.  MARKERS: 2673 2674
43 (0.485)	|0.442	0.030|
21 (0.461)	|0.012	0.438|
23 (0.048)	|0.047	0.000|
Multiallelic Dprime: 0.910
BLOCK 511.  MARKERS: 2675 2676 2677 2678 2679 2680 2681 2682 2683 2684 2685 2686
331444211221 (0.502)	|0.218	0.153	0.130|
123122433342 (0.475)	|0.186	0.215	0.073|
Multiallelic Dprime: 0.149
BLOCK 512.  MARKERS: 2688 2689 2690 2691 2692
14212 (0.409)	|0.196	0.199	0.014|
34212 (0.378)	|0.207	0.050	0.122|
12433 (0.208)	|0.160	0.048	0.001|
Multiallelic Dprime: 0.341
BLOCK 513.  MARKERS: 2695 2696 2697 2698
1331 (0.564)	|0.347	0.056	0.127	0.002	0.021|
2331 (0.298)	|0.026	0.192	0.069	0.004	0.000|
1213 (0.139)	|0.051	0.015	0.006	0.057	0.000|
Multiallelic Dprime: 0.540
BLOCK 514.  MARKERS: 2701 2702 2703 2704 2705 2706 2707 2708 2709
211214142 (0.423)	|0.401	0.000	0.015|
241214142 (0.264)	|0.259	0.000	0.002|
413422424 (0.202)	|0.000	0.144	0.049|
411414142 (0.063)	|0.004	0.000	0.059|
413424142 (0.021)	|0.021	0.000	0.000|
Multiallelic Dprime: 0.912
BLOCK 515.  MARKERS: 2710 2711 2712 2713
3223 (0.692)	|0.583	0.110|
1212 (0.148)	|0.114	0.034|
1123 (0.140)	|0.125	0.014|
Multiallelic Dprime: 0.077
BLOCK 516.  MARKERS: 2715 2716
22 (0.842)	|0.263	0.189	0.219	0.162|
44 (0.158)	|0.031	0.092	0.009	0.023|
Multiallelic Dprime: 0.434
BLOCK 517.  MARKERS: 2718 2719 2720 2721
2333 (0.294)	|0.131	0.128	0.035|
4111 (0.281)	|0.134	0.127	0.021|
4331 (0.229)	|0.116	0.083	0.030|
2331 (0.185)	|0.061	0.070	0.053|
Multiallelic Dprime: 0.104
BLOCK 518.  MARKERS: 2724 2725
12 (0.450)	|0.175	0.091	0.112	0.072|
32 (0.412)	|0.275	0.034	0.051	0.050|
34 (0.138)	|0.075	0.052	0.009	0.002|
Multiallelic Dprime: 0.275
BLOCK 519.  MARKERS: 2726 2727 2728
134 (0.524)	|0.516	0.000	0.000	0.010|
114 (0.177)	|0.000	0.001	0.174	0.000|
334 (0.172)	|0.000	0.170	0.000	0.000|
332 (0.125)	|0.000	0.005	0.002	0.118|
Multiallelic Dprime: 0.981
BLOCK 520.  MARKERS: 2729 2730 2731 2732
2312 (0.512)	|0.511	0.000	0.000|
4334 (0.175)	|0.002	0.173	0.000|
2234 (0.175)	|0.001	0.171	0.003|
2334 (0.129)	|0.000	0.014	0.112|
Multiallelic Dprime: 0.977
BLOCK 521.  MARKERS: 2733 2734 2735 2736
1414 (0.525)	|0.401	0.101	0.000	0.004	0.000	0.005|
1214 (0.352)	|0.067	0.046	0.128	0.094	0.000	0.006|
2232 (0.114)	|0.002	0.008	0.000	0.004	0.100	0.000|
Multiallelic Dprime: 0.711
BLOCK 522.  MARKERS: 2737 2738 2739 2740 2741 2742 2743
4124144 (0.477)	|0.315	0.093	0.059|
4134124 (0.157)	|0.027	0.112	0.016|
2134322 (0.126)	|0.030	0.072	0.023|
4133124 (0.102)	|0.062	0.005	0.033|
4234124 (0.101)	|0.058	0.032	0.011|
4124124 (0.012)	|0.001	0.002	0.007|
Multiallelic Dprime: 0.371
BLOCK 523.  MARKERS: 2744 2745 2746 2747 2748 2749 2750
4424434 (0.501)	|0.377	0.007	0.114|
4424443 (0.325)	|0.042	0.273	0.003|
2242243 (0.156)	|0.134	0.007	0.015|
Multiallelic Dprime: 0.703
BLOCK 524.  MARKERS: 2751 2752 2753 2754
1113 (0.564)	|0.493	0.057	0.010|
3412 (0.287)	|0.233	0.049	0.003|
1433 (0.135)	|0.065	0.015	0.055|
Multiallelic Dprime: 0.304
BLOCK 525.  MARKERS: 2756 2757 2758 2759
1223 (0.803)	|0.557	0.127	0.049	0.039	0.018	0.004|
3411 (0.120)	|0.053	0.034	0.002	0.005	0.014	0.006|
3221 (0.069)	|0.010	0.001	0.049	0.003	0.003	0.000|
Multiallelic Dprime: 0.374
BLOCK 526.  MARKERS: 2760 2761 2762 2763 2764 2765 2766
1311422 (0.622)	|0.621	0.000|
3132244 (0.164)	|0.000	0.163|
3132442 (0.102)	|0.000	0.101|
3112442 (0.047)	|0.000	0.047|
3132242 (0.038)	|0.032	0.006|
3132222 (0.012)	|0.011	0.000|
Multiallelic Dprime: 0.982
BLOCK 527.  MARKERS: 2767 2768
34 (0.676)	|0.609	0.055	0.012|
12 (0.320)	|0.220	0.100	0.000|
Multiallelic Dprime: 0.427
BLOCK 528.  MARKERS: 2772 2773
43 (0.831)	|0.646	0.093	0.039	0.043|
21 (0.154)	|0.030	0.040	0.065	0.008|
23 (0.012)	|0.011	0.000	0.000	0.000|
Multiallelic Dprime: 0.536
BLOCK 529.  MARKERS: 2775 2776 2777 2778 2779 2780 2781 2782 2783 2784 2785 2786 2787 2788 2789
322222434233133 (0.691)	|0.663	0.021|
144214213423313 (0.132)	|0.112	0.021|
144112213421314 (0.103)	|0.078	0.024|
144212213421314 (0.051)	|0.009	0.042|
Multiallelic Dprime: 0.580
BLOCK 530.  MARKERS: 2790 2791
21 (0.881)	|0.258	0.195	0.126	0.160	0.070	0.059|
43 (0.109)	|0.025	0.008	0.054	0.005	0.005	0.008|
Multiallelic Dprime: 0.414
BLOCK 531.  MARKERS: 2795 2796 2797 2798 2799 2800 2801 2802 2803 2804 2805
14442222123 (0.284)	|0.195	0.088	0.001|
24412424121 (0.204)	|0.181	0.020	0.003|
22411244333 (0.182)	|0.121	0.005	0.055|
14242222123 (0.165)	|0.020	0.138	0.005|
24412222123 (0.075)	|0.065	0.002	0.008|
24411244333 (0.074)	|0.032	0.004	0.039|
Multiallelic Dprime: 0.493
BLOCK 532.  MARKERS: 2806 2807 2808
313 (0.619)	|0.530	0.017	0.071|
131 (0.263)	|0.012	0.244	0.007|
331 (0.116)	|0.005	0.000	0.111|
Multiallelic Dprime: 0.852
BLOCK 533.  MARKERS: 2809 2810 2811
411 (0.550)	|0.278	0.125	0.086	0.017	0.046|
132 (0.261)	|0.246	0.009	0.003	0.004	0.000|
412 (0.188)	|0.018	0.088	0.012	0.068	0.000|
Multiallelic Dprime: 0.481
BLOCK 534.  MARKERS: 2812 2813 2814 2815
1123 (0.541)	|0.277	0.178	0.011	0.055	0.004	0.000	0.002|
3322 (0.220)	|0.024	0.008	0.131	0.006	0.015	0.014	0.010|
3342 (0.100)	|0.000	0.000	0.002	0.090	0.001	0.001	0.000|
1122 (0.090)	|0.021	0.003	0.001	0.000	0.062	0.000	0.000|
1322 (0.047)	|0.000	0.000	0.041	0.000	0.000	0.002	0.000|
Multiallelic Dprime: 0.746
BLOCK 535.  MARKERS: 2816 2817 2818 2819 2820 2821 2822 2823 2824 2825 2826 2827 2828 2829 2830 2831 2832 2833 2834 2835 2836 2837 2838 2839 2840 2841 2842 2843
4321311122224224311143122111 (0.320)	|0.128	0.008	0.000	0.168	0.005	0.003|
2121331344212432123321314323 (0.192)	|0.011	0.001	0.164	0.000	0.002	0.008|
2124331144212432123321314321 (0.187)	|0.010	0.170	0.004	0.000	0.000	0.001|
2121333144212432123321314323 (0.151)	|0.005	0.006	0.000	0.004	0.136	0.000|
2131431124422222121143122111 (0.084)	|0.073	0.002	0.003	0.000	0.003	0.000|
2131431124422232121143122111 (0.016)	|0.014	0.000	0.000	0.000	0.000	0.000|
2124331144212432123321314323 (0.013)	|0.000	0.000	0.012	0.000	0.000	0.000|
Multiallelic Dprime: 0.851
BLOCK 536.  MARKERS: 2845 2846 2847 2848 2849 2850 2851 2852 2853 2854 2855 2856 2857 2858 2859
344241313421324 (0.252)	|0.045	0.086	0.022	0.080	0.016|
344241312424442 (0.198)	|0.101	0.062	0.016	0.009	0.008|
344241312441322 (0.189)	|0.119	0.010	0.030	0.011	0.017|
122122132241322 (0.181)	|0.063	0.020	0.070	0.020	0.007|
122122312441322 (0.146)	|0.031	0.076	0.015	0.022	0.002|
322122132241322 (0.012)	|0.004	0.001	0.007	0.000	0.000|
Multiallelic Dprime: 0.356
BLOCK 537.  MARKERS: 2862 2863 2864 2865 2866
13331 (0.367)	|0.217	0.077	0.023	0.051|
11331 (0.260)	|0.201	0.032	0.004	0.022|
31331 (0.172)	|0.023	0.106	0.027	0.013|
11113 (0.143)	|0.059	0.015	0.058	0.011|
11133 (0.053)	|0.043	0.003	0.000	0.007|
Multiallelic Dprime: 0.366
BLOCK 538.  MARKERS: 2867 2868 2869
143 (0.545)	|0.546	0.006	0.005|
343 (0.234)	|0.001	0.231	0.000|
132 (0.115)	|0.000	0.000	0.115|
133 (0.104)	|0.003	0.086	0.005|
Multiallelic Dprime: 0.970
BLOCK 539.  MARKERS: 2871 2872 2873
444 (0.562)	|0.264	0.284	0.005|
224 (0.324)	|0.290	0.035	0.000|
442 (0.113)	|0.011	0.020	0.090|
Multiallelic Dprime: 0.581
BLOCK 540.  MARKERS: 2874 2875
31 (0.565)	|0.455	0.058	0.041	0.013|
13 (0.340)	|0.047	0.135	0.157	0.000|
11 (0.094)	|0.004	0.087	0.004	0.000|
Multiallelic Dprime: 0.680
BLOCK 541.  MARKERS: 2877 2878 2879 2880
1232 (0.505)	|0.487	0.000	0.004	0.013|
1224 (0.281)	|0.000	0.281	0.000	0.000|
2434 (0.202)	|0.000	0.012	0.190	0.000|
1234 (0.013)	|0.001	0.000	0.011	0.000|
Multiallelic Dprime: 0.979
BLOCK 542.  MARKERS: 2881 2882 2883 2884
3241 (0.489)	|0.217	0.164	0.107|
1241 (0.293)	|0.074	0.119	0.100|
3123 (0.205)	|0.057	0.041	0.107|
3223 (0.012)	|0.000	0.009	0.003|
Multiallelic Dprime: 0.205
BLOCK 543.  MARKERS: 2886 2887
33 (0.349)	|0.080	0.227	0.034	0.003|
13 (0.333)	|0.261	0.065	0.000	0.003|
34 (0.318)	|0.166	0.052	0.082	0.007|
Multiallelic Dprime: 0.446
BLOCK 544.  MARKERS: 2888 2889 2890 2891 2892
23143 (0.507)	|0.381	0.084	0.012	0.010|
21321 (0.344)	|0.047	0.283	0.000	0.000|
43343 (0.116)	|0.026	0.002	0.088	0.000|
23343 (0.013)	|0.003	0.000	0.003	0.000|
Multiallelic Dprime: 0.693
BLOCK 545.  MARKERS: 2894 2895 2896 2897 2898 2899 2900 2901 2902 2903 2904 2905
124322134434 (0.471)	|0.251	0.182	0.029	0.010|
342244312211 (0.370)	|0.005	0.118	0.242	0.004|
124322114434 (0.104)	|0.095	0.004	0.003	0.000|
124344312211 (0.011)	|0.000	0.010	0.001	0.000|
Multiallelic Dprime: 0.559
BLOCK 546.  MARKERS: 2907 2908 2909
121 (0.362)	|0.185	0.058	0.024	0.096|
341 (0.337)	|0.180	0.127	0.013	0.016|
123 (0.285)	|0.053	0.029	0.179	0.021|
321 (0.016)	|0.006	0.008	0.000	0.002|
Multiallelic Dprime: 0.442
BLOCK 547.  MARKERS: 2910 2911 2912 2913 2914 2915
341331 (0.427)	|0.372	0.004	0.049|
113114 (0.221)	|0.130	0.004	0.086|
141331 (0.216)	|0.006	0.208	0.002|
111334 (0.134)	|0.130	0.005	0.000|
Multiallelic Dprime: 0.680
BLOCK 548.  MARKERS: 2916 2917
32 (0.639)	|0.236	0.101	0.105	0.114	0.084|
33 (0.224)	|0.022	0.113	0.038	0.034	0.017|
22 (0.137)	|0.038	0.037	0.053	0.004	0.004|
Multiallelic Dprime: 0.334
BLOCK 549.  MARKERS: 2918 2919 2920 2921 2922 2923 2924
2213222 (0.296)	|0.169	0.091	0.036|
2441421 (0.250)	|0.203	0.026	0.013|
2411422 (0.196)	|0.119	0.049	0.025|
3211212 (0.151)	|0.074	0.073	0.005|
2441422 (0.105)	|0.045	0.039	0.021|
Multiallelic Dprime: 0.237
BLOCK 550.  MARKERS: 2927 2928 2929
344 (0.611)	|0.203	0.205	0.125	0.081|
343 (0.281)	|0.211	0.020	0.048	0.002|
124 (0.099)	|0.051	0.023	0.023	0.000|
Multiallelic Dprime: 0.427
BLOCK 551.  MARKERS: 2931 2932 2933
141 (0.466)	|0.034	0.404	0.027|
411 (0.248)	|0.241	0.005	0.002|
443 (0.202)	|0.164	0.007	0.031|
441 (0.083)	|0.014	0.003	0.068|
Multiallelic Dprime: 0.830
BLOCK 552.  MARKERS: 2934 2935
21 (0.455)	|0.232	0.120	0.072	0.026|
23 (0.419)	|0.232	0.140	0.027	0.017|
41 (0.126)	|0.079	0.029	0.017	0.002|
Multiallelic Dprime: 0.113
BLOCK 553.  MARKERS: 2937 2938 2939 2940 2941
42232 (0.543)	|0.187	0.194	0.138	0.023|
42234 (0.289)	|0.165	0.083	0.028	0.012|
23414 (0.115)	|0.045	0.032	0.037	0.002|
23434 (0.045)	|0.000	0.024	0.021	0.000|
Multiallelic Dprime: 0.194
BLOCK 554.  MARKERS: 2945 2946 2947
323 (0.402)	|0.000	0.199	0.002	0.131	0.064	0.000|
114 (0.335)	|0.324	0.000	0.000	0.000	0.000	0.000|
324 (0.226)	|0.000	0.000	0.170	0.003	0.000	0.047|
314 (0.037)	|0.037	0.000	0.000	0.000	0.000	0.000|
Multiallelic Dprime: 0.992
BLOCK 555.  MARKERS: 2948 2949 2950 2951 2952 2953 2954 2955 2956 2957 2958
11141342441 (0.362)	|0.336	0.018	0.003	0.003|
31141442441 (0.200)	|0.001	0.000	0.197	0.001|
33444342441 (0.172)	|0.011	0.158	0.006	0.000|
31421324223 (0.135)	|0.000	0.002	0.001	0.131|
31424342441 (0.064)	|0.000	0.055	0.009	0.000|
33441342441 (0.046)	|0.041	0.000	0.002	0.000|
Multiallelic Dprime: 0.914
BLOCK 556.  MARKERS: 2959 2960 2961
224 (0.394)	|0.003	0.391|
324 (0.238)	|0.201	0.038|
322 (0.226)	|0.222	0.004|
344 (0.140)	|0.124	0.017|
Multiallelic Dprime: 0.864
BLOCK 557.  MARKERS: 2963 2964
24 (0.549)	|0.373	0.027	0.143|
42 (0.451)	|0.157	0.283	0.009|
Multiallelic Dprime: 0.580
BLOCK 558.  MARKERS: 2965 2966 2967 2968
1443 (0.530)	|0.216	0.018	0.206	0.091|
3443 (0.309)	|0.039	0.263	0.005	0.003|
3221 (0.152)	|0.140	0.002	0.006	0.003|
Multiallelic Dprime: 0.680
BLOCK 559.  MARKERS: 2969 2970 2971 2972
3234 (0.395)	|0.204	0.099	0.093|
3322 (0.286)	|0.141	0.099	0.047|
1324 (0.220)	|0.059	0.116	0.043|
3324 (0.097)	|0.061	0.022	0.014|
Multiallelic Dprime: 0.171
BLOCK 560.  MARKERS: 2976 2977
42 (0.466)	|0.440	0.000	0.000	0.000	0.000	0.001|
44 (0.338)	|0.002	0.205	0.000	0.102	0.000	0.000|
12 (0.197)	|0.007	0.000	0.106	0.000	0.048	0.023|
Multiallelic Dprime: 0.988
BLOCK 561.  MARKERS: 2978 2979 2980 2981 2982 2983 2984 2985 2986
343244421 (0.447)	|0.448	0.000|
143441421 (0.205)	|0.200	0.000|
321224234 (0.107)	|0.000	0.107|
143244421 (0.102)	|0.102	0.000|
323224234 (0.049)	|0.000	0.048|
323224231 (0.025)	|0.025	0.000|
Multiallelic Dprime: 1.000
BLOCK 562.  MARKERS: 2987 2988
13 (0.823)	|0.529	0.111	0.183|
32 (0.170)	|0.018	0.152	0.000|
Multiallelic Dprime: 0.853
BLOCK 563.  MARKERS: 2989 2990
14 (0.547)	|0.515	0.018	0.014|
12 (0.263)	|0.180	0.028	0.054|
32 (0.190)	|0.025	0.152	0.014|
Multiallelic Dprime: 0.620
BLOCK 564.  MARKERS: 2991 2992
21 (0.720)	|0.295	0.278	0.146|
44 (0.197)	|0.084	0.060	0.054|
41 (0.083)	|0.031	0.033	0.020|
Multiallelic Dprime: 0.065
BLOCK 565.  MARKERS: 2996 2997
41 (0.409)	|0.308	0.036	0.026	0.037|
12 (0.371)	|0.241	0.070	0.051	0.009|
42 (0.220)	|0.151	0.015	0.023	0.030|
Multiallelic Dprime: 0.171
BLOCK 566.  MARKERS: 2999 3000 3001 3002 3003
42342 (0.701)	|0.431	0.097	0.118	0.023	0.018	0.016|
22342 (0.120)	|0.075	0.036	0.003	0.003	0.000	0.000|
44113 (0.101)	|0.033	0.057	0.010	0.000	0.000	0.001|
42343 (0.075)	|0.046	0.000	0.026	0.001	0.001	0.000|
Multiallelic Dprime: 0.228
BLOCK 567.  MARKERS: 3006 3007 3008 3009 3010 3011
311124 (0.583)	|0.583	0.000	0.000|
313422 (0.192)	|0.001	0.065	0.126|
133442 (0.159)	|0.000	0.123	0.036|
313424 (0.027)	|0.027	0.000	0.000|
313124 (0.019)	|0.019	0.000	0.000|
311122 (0.017)	|0.000	0.002	0.015|
Multiallelic Dprime: 0.919
BLOCK 568.  MARKERS: 3012 3013
21 (0.632)	|0.631	0.000|
23 (0.192)	|0.085	0.107|
43 (0.176)	|0.176	0.000|
Multiallelic Dprime: 1.000
BLOCK 569.  MARKERS: 3014 3015
43 (0.892)	|0.503	0.177	0.122	0.087	0.003|
22 (0.108)	|0.027	0.000	0.000	0.002	0.079|
Multiallelic Dprime: 0.729
BLOCK 570.  MARKERS: 3017 3018 3019 3020 3021 3022
344421 (0.530)	|0.516	0.010	0.007|
122141 (0.177)	|0.004	0.076	0.096|
344424 (0.122)	|0.117	0.002	0.000|
122421 (0.089)	|0.006	0.082	0.000|
342421 (0.082)	|0.047	0.001	0.034|
Multiallelic Dprime: 0.842
BLOCK 571.  MARKERS: 3023 3024 3025
211 (0.690)	|0.627	0.062|
432 (0.173)	|0.083	0.090|
212 (0.138)	|0.052	0.086|
Multiallelic Dprime: 0.562
BLOCK 572.  MARKERS: 3026 3027
31 (0.762)	|0.715	0.037	0.005|
13 (0.238)	|0.000	0.143	0.091|
Multiallelic Dprime: 0.945
BLOCK 573.  MARKERS: 3028 3029 3030
141 (0.716)	|0.416	0.297|
313 (0.179)	|0.144	0.036|
341 (0.096)	|0.063	0.034|
Multiallelic Dprime: 0.322
BLOCK 574.  MARKERS: 3032 3033
13 (0.627)	|0.515	0.085	0.027|
31 (0.371)	|0.352	0.019	0.000|
Multiallelic Dprime: 0.615
BLOCK 575.  MARKERS: 3035 3036
42 (0.869)	|0.342	0.224	0.197	0.104|
24 (0.104)	|0.035	0.063	0.001	0.005|
22 (0.027)	|0.002	0.003	0.022	0.000|
Multiallelic Dprime: 0.331
BLOCK 576.  MARKERS: 3037 3038 3039 3040
4433 (0.379)	|0.066	0.294	0.019|
2233 (0.291)	|0.246	0.011	0.030|
4423 (0.221)	|0.121	0.013	0.086|
2231 (0.108)	|0.018	0.006	0.088|
Multiallelic Dprime: 0.657
BLOCK 577.  MARKERS: 3042 3043
31 (0.452)	|0.055	0.245	0.153|
11 (0.323)	|0.321	0.000	0.002|
34 (0.225)	|0.218	0.000	0.006|
Multiallelic Dprime: 0.961
BLOCK 578.  MARKERS: 3045 3046
23 (0.594)	|0.321	0.159	0.055	0.019	0.019|
13 (0.244)	|0.024	0.145	0.054	0.003	0.000|
21 (0.161)	|0.094	0.014	0.043	0.000	0.000|
Multiallelic Dprime: 0.389
BLOCK 579.  MARKERS: 3051 3052 3053 3054 3055 3056 3057 3058 3059
232244233 (0.439)	|0.290	0.136	0.012|
413222413 (0.321)	|0.124	0.156	0.038|
412422411 (0.153)	|0.086	0.066	0.000|
432222413 (0.022)	|0.020	0.000	0.002|
432244233 (0.020)	|0.018	0.002	0.000|
Multiallelic Dprime: 0.243
BLOCK 580.  MARKERS: 3061 3062
14 (0.561)	|0.210	0.219	0.114	0.017|
31 (0.383)	|0.133	0.127	0.083	0.035|
34 (0.056)	|0.029	0.014	0.011	0.002|
Multiallelic Dprime: 0.081
BLOCK 581.  MARKERS: 3065 3066 3067
221 (0.372)	|0.023	0.161	0.029	0.103	0.056|
421 (0.361)	|0.264	0.032	0.007	0.005	0.053|
243 (0.207)	|0.087	0.001	0.118	0.001	0.000|
241 (0.053)	|0.000	0.000	0.036	0.009	0.000|
Multiallelic Dprime: 0.642
BLOCK 582.  MARKERS: 3070 3071 3072 3073 3074
12221 (0.378)	|0.366	0.000	0.000	0.012|
32241 (0.195)	|0.000	0.193	0.000	0.000|
32343 (0.191)	|0.015	0.035	0.138	0.003|
34341 (0.118)	|0.118	0.000	0.000	0.000|
32341 (0.110)	|0.110	0.000	0.000	0.000|
Multiallelic Dprime: 0.926
BLOCK 583.  MARKERS: 3075 3076 3077 3078
4322 (0.619)	|0.421	0.189	0.000	0.008|
2322 (0.228)	|0.002	0.191	0.000	0.036|
4144 (0.138)	|0.000	0.000	0.138	0.000|
4122 (0.014)	|0.000	0.000	0.000	0.014|
Multiallelic Dprime: 0.770
BLOCK 584.  MARKERS: 3079 3080 3081
414 (0.422)	|0.402	0.021	0.000|
212 (0.380)	|0.022	0.358	0.000|
242 (0.138)	|0.000	0.000	0.138|
412 (0.058)	|0.007	0.037	0.014|
Multiallelic Dprime: 0.896
BLOCK 585.  MARKERS: 3082 3083
41 (0.433)	|0.026	0.406	0.000|
43 (0.414)	|0.413	0.003	0.000|
23 (0.153)	|0.000	0.000	0.148|
Multiallelic Dprime: 0.967
BLOCK 586.  MARKERS: 3084 3085
33 (0.435)	|0.026	0.207	0.161	0.000	0.035	0.000|
13 (0.413)	|0.390	0.001	0.001	0.000	0.007	0.000|
11 (0.147)	|0.000	0.000	0.000	0.135	0.000	0.012|
Multiallelic Dprime: 0.949
BLOCK 587.  MARKERS: 3086 3087 3088 3089 3090 3091 3092 3093
43411331 (0.417)	|0.329	0.052	0.032	0.001|
41211332 (0.209)	|0.014	0.166	0.027	0.000|
41432112 (0.162)	|0.012	0.000	0.149	0.000|
21411332 (0.138)	|0.009	0.013	0.000	0.114|
41411332 (0.043)	|0.014	0.008	0.020	0.000|
21211332 (0.012)	|0.002	0.000	0.010	0.000|
Multiallelic Dprime: 0.744
BLOCK 588.  MARKERS: 3095 3096 3097 3098
3222 (0.389)	|0.382	0.007	0.000|
3231 (0.246)	|0.003	0.238	0.002|
3232 (0.239)	|0.045	0.008	0.187|
2132 (0.121)	|0.112	0.000	0.012|
Multiallelic Dprime: 0.896
BLOCK 589.  MARKERS: 3099 3100
34 (0.543)	|0.394	0.040	0.059	0.022	0.022	0.003|
31 (0.255)	|0.182	0.022	0.040	0.005	0.002	0.003|
14 (0.202)	|0.099	0.077	0.012	0.001	0.003	0.005|
Multiallelic Dprime: 0.223
BLOCK 590.  MARKERS: 3103 3104 3105 3106 3107 3108 3109 3110 3111 3112
3413221111 (0.674)	|0.674	0.000	0.004|
3413211113 (0.139)	|0.000	0.139	0.000|
1231323321 (0.110)	|0.058	0.000	0.052|
1233221111 (0.028)	|0.029	0.000	0.000|
3413221113 (0.027)	|0.000	0.027	0.000|
3413211111 (0.011)	|0.012	0.000	0.000|
Multiallelic Dprime: 0.923
BLOCK 591.  MARKERS: 3113 3114
13 (0.771)	|0.354	0.354	0.064|
42 (0.167)	|0.054	0.023	0.090|
43 (0.061)	|0.004	0.027	0.030|
Multiallelic Dprime: 0.441
BLOCK 592.  MARKERS: 3115 3116
21 (0.412)	|0.175	0.143	0.026	0.058|
43 (0.403)	|0.255	0.098	0.044	0.003|
23 (0.184)	|0.053	0.089	0.035	0.001|
Multiallelic Dprime: 0.252
BLOCK 593.  MARKERS: 3119 3120 3121 3122 3123
14213 (0.483)	|0.240	0.191	0.051	0.003|
32431 (0.333)	|0.143	0.101	0.084	0.004|
14431 (0.107)	|0.085	0.010	0.005	0.006|
34431 (0.061)	|0.005	0.035	0.005	0.016|
Multiallelic Dprime: 0.225
BLOCK 594.  MARKERS: 3126 3127 3128
342 (0.485)	|0.231	0.199	0.055|
321 (0.339)	|0.102	0.154	0.083|
221 (0.147)	|0.080	0.043	0.024|
341 (0.029)	|0.024	0.005	0.000|
Multiallelic Dprime: 0.167
BLOCK 595.  MARKERS: 3130 3131
33 (0.436)	|0.067	0.191	0.142	0.007	0.014|
13 (0.403)	|0.297	0.092	0.005	0.003	0.009|
14 (0.161)	|0.046	0.009	0.000	0.102	0.000|
Multiallelic Dprime: 0.590
BLOCK 596.  MARKERS: 3132 3133 3134 3135 3136 3137 3138 3139
31113441 (0.413)	|0.375	0.037|
13333142 (0.290)	|0.203	0.085|
13333131 (0.146)	|0.018	0.128|
13331141 (0.113)	|0.099	0.011|
13333141 (0.023)	|0.002	0.022|
Multiallelic Dprime: 0.510
BLOCK 597.  MARKERS: 3140 3141 3142
213 (0.702)	|0.398	0.290	0.014|
431 (0.291)	|0.179	0.113	0.000|
Multiallelic Dprime: 0.078
BLOCK 598.  MARKERS: 3144 3145
23 (0.582)	|0.250	0.255	0.050	0.025|
41 (0.403)	|0.388	0.013	0.000	0.002|
43 (0.014)	|0.014	0.000	0.000	0.000|
Multiallelic Dprime: 0.896
BLOCK 599.  MARKERS: 3146 3147 3148
242 (0.653)	|0.330	0.209	0.114|
424 (0.268)	|0.183	0.066	0.020|
222 (0.050)	|0.045	0.004	0.000|
224 (0.027)	|0.025	0.002	0.000|
Multiallelic Dprime: 0.360
BLOCK 600.  MARKERS: 3149 3150
11 (0.585)	|0.386	0.200|
31 (0.281)	|0.244	0.035|
33 (0.134)	|0.031	0.104|
Multiallelic Dprime: 0.269
BLOCK 601.  MARKERS: 3153 3154
24 (0.661)	|0.471	0.056	0.132|
12 (0.339)	|0.164	0.164	0.000|
Multiallelic Dprime: 0.414
BLOCK 602.  MARKERS: 3157 3158 3159 3160
1141 (0.635)	|0.365	0.019	0.191	0.003	0.035	0.007	0.011|
3223 (0.220)	|0.031	0.108	0.002	0.058	0.002	0.015	0.001|
3143 (0.132)	|0.009	0.120	0.002	0.000	0.000	0.000	0.000|
Multiallelic Dprime: 0.792
BLOCK 603.  MARKERS: 3161 3162 3163 3164 3165 3166 3167 3168 3169 3170
3114344432 (0.404)	|0.351	0.051|
1332442312 (0.247)	|0.201	0.046|
3114324433 (0.196)	|0.006	0.191|
1334344432 (0.062)	|0.008	0.054|
3114324432 (0.040)	|0.003	0.035|
3132442312 (0.023)	|0.022	0.001|
1314344432 (0.012)	|0.012	0.000|
Multiallelic Dprime: 0.713
BLOCK 604.  MARKERS: 3172 3173
13 (0.610)	|0.329	0.259	0.023|
31 (0.386)	|0.266	0.107	0.012|
Multiallelic Dprime: 0.229
BLOCK 605.  MARKERS: 3178 3179
21 (0.596)	|0.399	0.003	0.073	0.098	0.004	0.018|
42 (0.369)	|0.001	0.281	0.005	0.000	0.074	0.000|
22 (0.035)	|0.000	0.000	0.034	0.000	0.000	0.000|
Multiallelic Dprime: 0.922
BLOCK 606.  MARKERS: 3181 3182 3183 3184 3185
31444 (0.399)	|0.208	0.176	0.014|
14242 (0.284)	|0.238	0.026	0.020|
14244 (0.112)	|0.072	0.032	0.006|
34224 (0.098)	|0.066	0.003	0.029|
34444 (0.078)	|0.056	0.020	0.002|
14444 (0.017)	|0.014	0.003	0.000|
Multiallelic Dprime: 0.347
BLOCK 607.  MARKERS: 3187 3188
32 (0.662)	|0.305	0.005	0.170	0.150	0.012	0.000	0.011|
23 (0.259)	|0.000	0.232	0.000	0.003	0.000	0.012	0.002|
22 (0.075)	|0.007	0.002	0.000	0.014	0.043	0.000	0.000|
Multiallelic Dprime: 0.899
BLOCK 608.  MARKERS: 3189 3190 3191 3192 3193
33113 (0.315)	|0.132	0.144	0.039|
31131 (0.242)	|0.129	0.081	0.032|
13313 (0.170)	|0.077	0.074	0.018|
33133 (0.168)	|0.080	0.067	0.019|
13113 (0.055)	|0.017	0.034	0.004|
31133 (0.012)	|0.009	0.003	0.000|
33131 (0.012)	|0.005	0.003	0.004|
Multiallelic Dprime: 0.100
BLOCK 609.  MARKERS: 3199 3200
13 (0.460)	|0.221	0.114	0.057	0.038	0.025|
33 (0.413)	|0.132	0.052	0.113	0.032	0.071|
34 (0.126)	|0.029	0.049	0.008	0.034	0.005|
Multiallelic Dprime: 0.286
BLOCK 610.  MARKERS: 3201 3202 3203 3204 3205 3206
324443 (0.383)	|0.348	0.014	0.021|
322223 (0.215)	|0.115	0.003	0.097|
342421 (0.178)	|0.020	0.156	0.000|
124443 (0.104)	|0.095	0.004	0.004|
324423 (0.101)	|0.073	0.025	0.002|
Multiallelic Dprime: 0.636
BLOCK 611.  MARKERS: 3209 3210 3211
242 (0.657)	|0.550	0.011	0.088|
443 (0.210)	|0.032	0.166	0.007|
222 (0.131)	|0.048	0.009	0.074|
Multiallelic Dprime: 0.628
BLOCK 612.  MARKERS: 3216 3217 3218
244 (0.631)	|0.436	0.195|
424 (0.187)	|0.115	0.072|
241 (0.170)	|0.108	0.061|
Multiallelic Dprime: 0.067
BLOCK 613.  MARKERS: 3220 3221
32 (0.670)	|0.422	0.193	0.052|
14 (0.330)	|0.050	0.229	0.051|
Multiallelic Dprime: 0.546
BLOCK 614.  MARKERS: 3222 3223
13 (0.472)	|0.389	0.078	0.006|
33 (0.422)	|0.151	0.253	0.015|
31 (0.103)	|0.066	0.021	0.015|
Multiallelic Dprime: 0.479
BLOCK 615.  MARKERS: 3224 3225 3226
412 (0.608)	|0.496	0.064	0.042|
231 (0.351)	|0.042	0.173	0.136|
232 (0.036)	|0.011	0.018	0.006|
Multiallelic Dprime: 0.671
BLOCK 616.  MARKERS: 3230 3231
34 (0.552)	|0.253	0.220	0.070	0.009|
12 (0.256)	|0.118	0.106	0.019	0.010|
14 (0.185)	|0.072	0.084	0.017	0.011|
Multiallelic Dprime: 0.071
BLOCK 617.  MARKERS: 3237 3238 3239
141 (0.449)	|0.390	0.038	0.020|
221 (0.411)	|0.049	0.348	0.015|
123 (0.106)	|0.089	0.017	0.000|
121 (0.030)	|0.005	0.014	0.012|
Multiallelic Dprime: 0.710
BLOCK 618.  MARKERS: 3240 3241
23 (0.535)	|0.261	0.108	0.166|
31 (0.417)	|0.113	0.205	0.099|
33 (0.048)	|0.037	0.008	0.003|
Multiallelic Dprime: 0.287
BLOCK 619.  MARKERS: 3243 3244
44 (0.409)	|0.188	0.184	0.037|
24 (0.323)	|0.168	0.128	0.025|
22 (0.268)	|0.092	0.135	0.039|
Multiallelic Dprime: 0.096
BLOCK 620.  MARKERS: 3248 3249
23 (0.448)	|0.311	0.125	0.013|
21 (0.448)	|0.325	0.119	0.001|
43 (0.102)	|0.087	0.014	0.000|
Multiallelic Dprime: 0.108
BLOCK 621.  MARKERS: 3250 3251
12 (0.722)	|0.320	0.284	0.097	0.020|
44 (0.260)	|0.148	0.080	0.025	0.007|
14 (0.014)	|0.011	0.000	0.004	0.000|
Multiallelic Dprime: 0.191
BLOCK 622.  MARKERS: 3254 3255 3256
413 (0.483)	|0.040	0.266	0.072	0.101|
321 (0.365)	|0.294	0.042	0.024	0.006|
323 (0.124)	|0.012	0.013	0.096	0.000|
313 (0.027)	|0.000	0.014	0.009	0.002|
Multiallelic Dprime: 0.666
BLOCK 623.  MARKERS: 3258 3259 3260 3261 3262 3263
441443 (0.348)	|0.012	0.193	0.142|
433231 (0.336)	|0.270	0.060	0.003|
441433 (0.203)	|0.128	0.074	0.002|
233231 (0.110)	|0.096	0.014	0.000|
Multiallelic Dprime: 0.597
BLOCK 624.  MARKERS: 3264 3265
13 (0.510)	|0.491	0.018|
23 (0.342)	|0.109	0.233|
24 (0.145)	|0.004	0.142|
Multiallelic Dprime: 0.767
BLOCK 625.  MARKERS: 3266 3267
33 (0.604)	|0.386	0.202	0.010|
41 (0.396)	|0.276	0.095	0.024|
Multiallelic Dprime: 0.138
BLOCK 626.  MARKERS: 3269 3270
41 (0.662)	|0.213	0.199	0.132	0.119|
13 (0.298)	|0.146	0.109	0.023	0.019|
43 (0.034)	|0.008	0.021	0.003	0.000|
Multiallelic Dprime: 0.258
BLOCK 627.  MARKERS: 3271 3272 3273 3274
4233 (0.369)	|0.166	0.097	0.106|
2441 (0.332)	|0.310	0.018	0.004|
2443 (0.157)	|0.140	0.011	0.005|
4443 (0.138)	|0.009	0.129	0.000|
Multiallelic Dprime: 0.621
BLOCK 628.  MARKERS: 3279 3280
21 (0.625)	|0.292	0.249	0.084|
31 (0.258)	|0.091	0.114	0.052|
23 (0.117)	|0.047	0.057	0.013|
Multiallelic Dprime: 0.107
BLOCK 629.  MARKERS: 3282 3283
13 (0.430)	|0.162	0.122	0.070	0.028	0.038	0.001	0.005|
11 (0.420)	|0.085	0.066	0.046	0.113	0.084	0.017	0.006|
33 (0.149)	|0.038	0.016	0.076	0.000	0.018	0.000	0.000|
Multiallelic Dprime: 0.345
BLOCK 630.  MARKERS: 3285 3286 3287 3288 3289 3290
314122 (0.286)	|0.164	0.081	0.040|
314121 (0.202)	|0.082	0.068	0.049|
142341 (0.191)	|0.098	0.066	0.027|
312121 (0.142)	|0.048	0.064	0.030|
312341 (0.140)	|0.073	0.040	0.028|
142121 (0.018)	|0.014	0.004	0.000|
312342 (0.011)	|0.007	0.004	0.000|
Multiallelic Dprime: 0.136
BLOCK 631.  MARKERS: 3294 3295
24 (0.494)	|0.493	0.000|
21 (0.327)	|0.250	0.076|
31 (0.176)	|0.036	0.137|
Multiallelic Dprime: 0.639
BLOCK 632.  MARKERS: 3296 3297
21 (0.783)	|0.358	0.325	0.094|
33 (0.214)	|0.104	0.090	0.016|
Multiallelic Dprime: 0.064
BLOCK 633.  MARKERS: 3299 3300
24 (0.465)	|0.309	0.105	0.050|
41 (0.415)	|0.271	0.097	0.047|
44 (0.112)	|0.086	0.011	0.014|
Multiallelic Dprime: 0.067
BLOCK 634.  MARKERS: 3305 3306
14 (0.672)	|0.489	0.115	0.065	0.003|
42 (0.216)	|0.166	0.000	0.031	0.020|
44 (0.112)	|0.089	0.000	0.000	0.023|
Multiallelic Dprime: 0.257
BLOCK 635.  MARKERS: 3307 3308 3309
123 (0.743)	|0.261	0.173	0.147	0.080	0.055	0.013|
342 (0.115)	|0.039	0.031	0.019	0.013	0.013	0.000|
322 (0.096)	|0.040	0.012	0.025	0.008	0.008	0.003|
323 (0.046)	|0.017	0.013	0.006	0.006	0.000	0.000|
Multiallelic Dprime: 0.065
BLOCK 636.  MARKERS: 3313 3314 3315 3316 3317
31421 (0.357)	|0.352	0.005	0.000	0.000|
23213 (0.229)	|0.072	0.153	0.001	0.002|
31423 (0.198)	|0.002	0.173	0.018	0.006|
33423 (0.107)	|0.000	0.007	0.093	0.003|
33413 (0.077)	|0.000	0.031	0.000	0.046|
33213 (0.017)	|0.001	0.013	0.000	0.000|
Multiallelic Dprime: 0.777
BLOCK 637.  MARKERS: 3319 3320 3321 3322
1444 (0.439)	|0.158	0.261	0.021|
3234 (0.385)	|0.269	0.094	0.021|
1231 (0.112)	|0.013	0.028	0.071|
1234 (0.058)	|0.001	0.012	0.046|
Multiallelic Dprime: 0.442
BLOCK 638.  MARKERS: 3323 3324
43 (0.441)	|0.233	0.153	0.052|
11 (0.395)	|0.181	0.136	0.079|
41 (0.164)	|0.086	0.065	0.013|
Multiallelic Dprime: 0.082
BLOCK 639.  MARKERS: 3330 3331
13 (0.500)	|0.488	0.013|
33 (0.353)	|0.103	0.249|
11 (0.144)	|0.143	0.000|
Multiallelic Dprime: 0.921
BLOCK 640.  MARKERS: 3333 3334
44 (0.733)	|0.400	0.265	0.067|
22 (0.265)	|0.121	0.087	0.057|
Multiallelic Dprime: 0.124
BLOCK 641.  MARKERS: 3336 3337
13 (0.522)	|0.146	0.336	0.037|
31 (0.352)	|0.333	0.012	0.002|
33 (0.124)	|0.004	0.009	0.111|
Multiallelic Dprime: 0.754
BLOCK 642.  MARKERS: 3339 3340 3341
243 (0.479)	|0.006	0.333	0.143|
421 (0.358)	|0.347	0.008	0.003|
443 (0.155)	|0.002	0.004	0.139|
Multiallelic Dprime: 0.819
BLOCK 643.  MARKERS: 3342 3343 3344
221 (0.362)	|0.129	0.155	0.045	0.023	0.006|
433 (0.346)	|0.224	0.059	0.051	0.005	0.006|
231 (0.285)	|0.103	0.062	0.062	0.023	0.033|
Multiallelic Dprime: 0.281
BLOCK 644.  MARKERS: 3345 3346 3347 3348 3349 3350 3351 3352 3353 3354
1333113334 (0.459)	|0.281	0.175	0.006|
1133113432 (0.277)	|0.170	0.101	0.005|
3111331312 (0.160)	|0.103	0.054	0.003|
1111331312 (0.051)	|0.041	0.009	0.002|
1133113332 (0.047)	|0.026	0.022	0.000|
Multiallelic Dprime: 0.062
BLOCK 645.  MARKERS: 3357 3358
31 (0.622)	|0.405	0.057	0.158	0.002	0.000|
22 (0.361)	|0.012	0.272	0.023	0.028	0.013|
32 (0.016)	|0.013	0.003	0.000	0.000	0.000|
Multiallelic Dprime: 0.783
BLOCK 646.  MARKERS: 3361 3362 3363 3364 3365
41422 (0.430)	|0.390	0.036|
23232 (0.331)	|0.025	0.303|
21224 (0.181)	|0.142	0.039|
21232 (0.029)	|0.018	0.012|
23222 (0.013)	|0.001	0.012|
Multiallelic Dprime: 0.740
BLOCK 647.  MARKERS: 3366 3367 3368 3369
2232 (0.586)	|0.342	0.079	0.093	0.070|
4414 (0.408)	|0.238	0.105	0.036	0.025|
Multiallelic Dprime: 0.128
BLOCK 648.  MARKERS: 3374 3375 3376
123 (0.586)	|0.583	0.000|
343 (0.184)	|0.175	0.006|
141 (0.129)	|0.003	0.125|
143 (0.095)	|0.095	0.000|
Multiallelic Dprime: 0.954
BLOCK 649.  MARKERS: 3377 3378
31 (0.858)	|0.848	0.007|
14 (0.134)	|0.045	0.085|
Multiallelic Dprime: 0.917
BLOCK 650.  MARKERS: 3379 3380 3381 3382 3383 3384 3385
1331243 (0.892)	|0.748	0.141|
3113421 (0.097)	|0.064	0.031|
Multiallelic Dprime: 0.188
BLOCK 651.  MARKERS: 3386 3387 3388
434 (0.814)	|0.690	0.033	0.090|
212 (0.177)	|0.053	0.090	0.032|
Multiallelic Dprime: 0.546
BLOCK 652.  MARKERS: 3389 3390 3391 3392 3393 3394
324444 (0.745)	|0.517	0.207	0.022|
324442 (0.124)	|0.116	0.004	0.001|
142222 (0.123)	|0.105	0.006	0.007|
Multiallelic Dprime: 0.708
BLOCK 653.  MARKERS: 3396 3397 3398 3399 3400
11343 (0.744)	|0.497	0.154	0.083	0.011|
33124 (0.217)	|0.109	0.026	0.081	0.000|
31343 (0.031)	|0.017	0.003	0.008	0.001|
Multiallelic Dprime: 0.251
BLOCK 654.  MARKERS: 3405 3406 3407 3408
3233 (0.627)	|0.476	0.050	0.103|
1411 (0.182)	|0.000	0.182	0.000|
3213 (0.175)	|0.000	0.174	0.000|
3411 (0.013)	|0.000	0.013	0.000|
Multiallelic Dprime: 1.000
BLOCK 655.  MARKERS: 3410 3411
33 (0.476)	|0.474	0.002	0.000|
32 (0.419)	|0.197	0.181	0.040|
13 (0.104)	|0.103	0.001	0.000|
Multiallelic Dprime: 0.976
BLOCK 656.  MARKERS: 3412 3413
32 (0.774)	|0.410	0.061	0.201	0.103|
13 (0.183)	|0.000	0.167	0.017	0.000|
33 (0.041)	|0.000	0.000	0.000	0.039|
Multiallelic Dprime: 0.760
BLOCK 657.  MARKERS: 3414 3415 3416
142 (0.411)	|0.203	0.162	0.047|
221 (0.229)	|0.146	0.025	0.058|
122 (0.217)	|0.152	0.059	0.006|
121 (0.143)	|0.049	0.011	0.083|
Multiallelic Dprime: 0.303
BLOCK 658.  MARKERS: 3417 3418
34 (0.549)	|0.420	0.129|
32 (0.256)	|0.186	0.070|
14 (0.194)	|0.148	0.047|
Multiallelic Dprime: 0.040
BLOCK 659.  MARKERS: 3422 3423
33 (0.754)	|0.520	0.160	0.075|
24 (0.245)	|0.197	0.023	0.026|
Multiallelic Dprime: 0.305
BLOCK 660.  MARKERS: 3424 3425
34 (0.717)	|0.459	0.258|
32 (0.182)	|0.112	0.067|
12 (0.101)	|0.066	0.034|
Multiallelic Dprime: 0.011
BLOCK 661.  MARKERS: 3426 3427
32 (0.637)	|0.473	0.049	0.115|
14 (0.358)	|0.167	0.157	0.034|
Multiallelic Dprime: 0.364
BLOCK 662.  MARKERS: 3428 3429
13 (0.643)	|0.471	0.131	0.042|
23 (0.208)	|0.170	0.020	0.018|
11 (0.149)	|0.029	0.049	0.071|
Multiallelic Dprime: 0.304
BLOCK 663.  MARKERS: 3430 3431
44 (0.670)	|0.326	0.200	0.144|
42 (0.200)	|0.063	0.091	0.046|
12 (0.130)	|0.012	0.095	0.023|
Multiallelic Dprime: 0.294
BLOCK 664.  MARKERS: 3433 3434
34 (0.400)	|0.240	0.153	0.007|
32 (0.387)	|0.228	0.151	0.007|
42 (0.212)	|0.126	0.080	0.006|
Multiallelic Dprime: 0.013
BLOCK 665.  MARKERS: 3443 3444
22 (0.594)	|0.437	0.004	0.153|
43 (0.384)	|0.206	0.174	0.005|
23 (0.021)	|0.016	0.005	0.000|
Multiallelic Dprime: 0.467
BLOCK 666.  MARKERS: 3445 3446
22 (0.659)	|0.341	0.216	0.100|
24 (0.183)	|0.147	0.027	0.010|
42 (0.157)	|0.025	0.014	0.118|
Multiallelic Dprime: 0.363
BLOCK 667.  MARKERS: 3450 3451 3452
131 (0.512)	|0.393	0.118|
331 (0.256)	|0.200	0.056|
314 (0.227)	|0.205	0.020|
Multiallelic Dprime: 0.230
BLOCK 668.  MARKERS: 3458 3459
12 (0.800)	|0.443	0.353|
24 (0.196)	|0.153	0.041|
Multiallelic Dprime: 0.465
BLOCK 669.  MARKERS: 3462 3463 3464
211 (0.601)	|0.452	0.149|
432 (0.394)	|0.210	0.184|
Multiallelic Dprime: 0.259
BLOCK 670.  MARKERS: 3466 3467
13 (0.665)	|0.440	0.015	0.170	0.022	0.000	0.000|
34 (0.335)	|0.005	0.256	0.021	0.000	0.023	0.020|
Multiallelic Dprime: 0.899
BLOCK 671.  MARKERS: 3469 3470 3471 3472 3473 3474 3475 3476 3477 3478 3479 3480 3481 3482 3483 3484 3485 3486
241343342122443332 (0.444)	|0.163	0.169	0.007	0.061	0.043|
214323124242124124 (0.272)	|0.200	0.069	0.002	0.000	0.000|
441222322144423332 (0.193)	|0.105	0.005	0.079	0.000	0.003|
241343342122423332 (0.022)	|0.007	0.010	0.000	0.004	0.001|
214222322144423332 (0.021)	|0.003	0.000	0.019	0.000	0.000|
214323322142423332 (0.020)	|0.011	0.000	0.000	0.009	0.000|
Multiallelic Dprime: 0.455
BLOCK 672.  MARKERS: 3487 3488 3489 3490 3491 3492 3493 3494
11134333 (0.497)	|0.278	0.130	0.072	0.001	0.012|
22412221 (0.259)	|0.221	0.018	0.012	0.000	0.000|
11132333 (0.111)	|0.022	0.009	0.063	0.016	0.003|
21132333 (0.077)	|0.054	0.011	0.008	0.000	0.000|
21134333 (0.048)	|0.024	0.016	0.007	0.000	0.000|
Multiallelic Dprime: 0.382
BLOCK 673.  MARKERS: 3498 3499 3500 3501 3502 3503 3504 3505
22114112 (0.602)	|0.325	0.264	0.006	0.000|
42332334 (0.186)	|0.065	0.069	0.040	0.009|
24114114 (0.164)	|0.123	0.012	0.017	0.004|
22112114 (0.020)	|0.000	0.000	0.000	0.020|
24114112 (0.015)	|0.001	0.009	0.004	0.000|
Multiallelic Dprime: 0.316
BLOCK 674.  MARKERS: 3506 3507 3508 3509 3510 3511
414241 (0.519)	|0.172	0.320	0.014	0.007|
232324 (0.357)	|0.261	0.083	0.004	0.006|
232221 (0.067)	|0.053	0.013	0.001	0.000|
212221 (0.032)	|0.000	0.003	0.028	0.000|
Multiallelic Dprime: 0.471
BLOCK 675.  MARKERS: 3512 3513 3514
343 (0.498)	|0.273	0.000	0.123	0.006	0.087	0.004|
411 (0.430)	|0.075	0.188	0.020	0.099	0.030	0.005|
341 (0.050)	|0.004	0.000	0.002	0.039	0.002	0.000|
311 (0.015)	|0.004	0.003	0.003	0.000	0.002	0.001|
Multiallelic Dprime: 0.648
BLOCK 676.  MARKERS: 3516 3517 3518 3519 3520 3521
212424 (0.357)	|0.322	0.013	0.022|
431242 (0.192)	|0.002	0.003	0.188|
212422 (0.151)	|0.102	0.045	0.004|
231222 (0.144)	|0.094	0.048	0.002|
212222 (0.125)	|0.003	0.122	0.001|
431222 (0.013)	|0.000	0.010	0.003|
Multiallelic Dprime: 0.721
BLOCK 677.  MARKERS: 3522 3523
11 (0.529)	|0.318	0.118	0.093|
13 (0.243)	|0.089	0.124	0.031|
33 (0.227)	|0.055	0.154	0.018|
Multiallelic Dprime: 0.347
BLOCK 678.  MARKERS: 3526 3527 3528
131 (0.462)	|0.150	0.306	0.006|
311 (0.397)	|0.384	0.009	0.000|
313 (0.141)	|0.094	0.007	0.040|
Multiallelic Dprime: 0.782
BLOCK 679.  MARKERS: 3530 3531 3532 3533 3534 3535
312114 (0.629)	|0.367	0.142	0.120|
134332 (0.321)	|0.214	0.061	0.048|
332114 (0.046)	|0.033	0.007	0.006|
Multiallelic Dprime: 0.145
BLOCK 680.  MARKERS: 3539 3540
13 (0.616)	|0.468	0.062	0.004	0.066	0.017|
14 (0.209)	|0.004	0.155	0.004	0.047	0.000|
33 (0.174)	|0.000	0.003	0.147	0.022	0.000|
Multiallelic Dprime: 0.788
BLOCK 681.  MARKERS: 3541 3542 3543 3544 3545
31131 (0.473)	|0.459	0.009	0.003|
31413 (0.220)	|0.023	0.181	0.015|
11133 (0.156)	|0.063	0.022	0.071|
32433 (0.134)	|0.038	0.083	0.011|
31133 (0.017)	|0.017	0.000	0.000|
Multiallelic Dprime: 0.753
BLOCK 682.  MARKERS: 3547 3548
22 (0.600)	|0.268	0.226	0.079	0.024|
44 (0.296)	|0.115	0.101	0.063	0.016|
42 (0.102)	|0.042	0.018	0.030	0.010|
Multiallelic Dprime: 0.119
BLOCK 683.  MARKERS: 3552 3553 3554 3555 3556 3557 3558
3322433 (0.425)	|0.325	0.084	0.018|
3144211 (0.345)	|0.301	0.036	0.009|
1124233 (0.172)	|0.111	0.046	0.015|
3324433 (0.050)	|0.028	0.020	0.002|
Multiallelic Dprime: 0.200
BLOCK 684.  MARKERS: 3563 3564 3565
422 (0.764)	|0.365	0.318	0.081|
244 (0.188)	|0.090	0.076	0.022|
444 (0.045)	|0.023	0.017	0.004|
Multiallelic Dprime: 0.020
BLOCK 685.  MARKERS: 3566 3567
34 (0.481)	|0.482	0.003	0.003|
33 (0.412)	|0.003	0.402	0.002|
13 (0.107)	|0.000	0.005	0.100|
Multiallelic Dprime: 0.978
BLOCK 686.  MARKERS: 3568 3569
24 (0.484)	|0.166	0.294	0.019	0.005|
22 (0.409)	|0.359	0.037	0.007	0.007|
14 (0.106)	|0.075	0.031	0.000	0.000|
Multiallelic Dprime: 0.610
BLOCK 687.  MARKERS: 3570 3571 3572
342 (0.599)	|0.346	0.177	0.070|
123 (0.361)	|0.205	0.067	0.089|
323 (0.027)	|0.027	0.000	0.000|
322 (0.013)	|0.013	0.000	0.000|
Multiallelic Dprime: 0.174
BLOCK 688.  MARKERS: 3573 3574 3575
133 (0.590)	|0.339	0.215	0.033	0.005|
313 (0.244)	|0.018	0.041	0.181	0.000|
132 (0.159)	|0.045	0.080	0.004	0.028|
Multiallelic Dprime: 0.520
BLOCK 689.  MARKERS: 3577 3578 3579
224 (0.407)	|0.266	0.075	0.066|
242 (0.339)	|0.191	0.117	0.031|
142 (0.219)	|0.115	0.079	0.025|
222 (0.035)	|0.025	0.009	0.000|
Multiallelic Dprime: 0.154
BLOCK 690.  MARKERS: 3583 3584
23 (0.597)	|0.458	0.091	0.048|
43 (0.280)	|0.138	0.091	0.053|
21 (0.122)	|0.083	0.033	0.006|
Multiallelic Dprime: 0.247
BLOCK 691.  MARKERS: 3585 3586 3587
343 (0.678)	|0.571	0.103	0.000	0.004|
124 (0.214)	|0.004	0.096	0.110	0.000|
344 (0.107)	|0.000	0.001	0.042	0.062|
Multiallelic Dprime: 0.827
BLOCK 692.  MARKERS: 3588 3589 3590 3591
3222 (0.575)	|0.243	0.272	0.060|
3223 (0.200)	|0.096	0.088	0.017|
1313 (0.152)	|0.061	0.073	0.017|
1223 (0.066)	|0.047	0.011	0.009|
Multiallelic Dprime: 0.093
BLOCK 693.  MARKERS: 3597 3598
31 (0.452)	|0.264	0.087	0.071	0.026|
11 (0.444)	|0.243	0.078	0.086	0.037|
34 (0.104)	|0.049	0.019	0.019	0.017|
Multiallelic Dprime: 0.066
BLOCK 694.  MARKERS: 3601 3602 3603 3604
1323 (0.555)	|0.348	0.175	0.014	0.018|
1142 (0.184)	|0.033	0.018	0.131	0.000|
3322 (0.176)	|0.055	0.114	0.007	0.000|
1322 (0.080)	|0.053	0.024	0.002	0.000|
Multiallelic Dprime: 0.427
BLOCK 695.  MARKERS: 3605 3606 3607
334 (0.492)	|0.321	0.156	0.016|
312 (0.334)	|0.101	0.200	0.032|
232 (0.153)	|0.011	0.064	0.078|
332 (0.018)	|0.003	0.013	0.002|
Multiallelic Dprime: 0.387
BLOCK 696.  MARKERS: 3609 3610
42 (0.435)	|0.292	0.127	0.010|
22 (0.433)	|0.100	0.251	0.077|
21 (0.130)	|0.092	0.032	0.003|
Multiallelic Dprime: 0.419
BLOCK 697.  MARKERS: 3612 3613 3614 3615
1434 (0.486)	|0.251	0.107	0.128|
3312 (0.411)	|0.149	0.170	0.092|
3412 (0.091)	|0.052	0.024	0.015|
Multiallelic Dprime: 0.180
BLOCK 698.  MARKERS: 3618 3619
33 (0.457)	|0.426	0.026	0.006|
13 (0.304)	|0.304	0.000	0.000|
31 (0.238)	|0.014	0.170	0.055|
Multiallelic Dprime: 0.852
BLOCK 699.  MARKERS: 3622 3623
21 (0.744)	|0.452	0.289|
44 (0.195)	|0.117	0.077|
24 (0.061)	|0.032	0.029|
Multiallelic Dprime: 0.033
BLOCK 700.  MARKERS: 3626 3627
23 (0.600)	|0.436	0.115	0.040	0.000	0.003|
41 (0.394)	|0.088	0.123	0.109	0.044	0.012|
Multiallelic Dprime: 0.500
BLOCK 701.  MARKERS: 3628 3629 3630 3631 3632 3633 3634 3635 3636 3637 3638 3639 3640 3641 3642
212332222121222 (0.529)	|0.246	0.158	0.106	0.013|
212332222121422 (0.238)	|0.117	0.076	0.040	0.003|
424123341332244 (0.151)	|0.079	0.054	0.013	0.000|
424123341332224 (0.044)	|0.022	0.014	0.007	0.000|
424123341121224 (0.017)	|0.010	0.005	0.002	0.000|
Multiallelic Dprime: 0.080
BLOCK 702.  MARKERS: 3643 3644 3645 3646 3647
23422 (0.484)	|0.245	0.137	0.098	0.002|
43442 (0.313)	|0.204	0.064	0.017	0.029|
21124 (0.174)	|0.135	0.008	0.025	0.006|
23442 (0.016)	|0.014	0.002	0.000	0.000|
Multiallelic Dprime: 0.294
BLOCK 703.  MARKERS: 3649 3650 3651
432 (0.605)	|0.460	0.145	0.000|
212 (0.215)	|0.208	0.007	0.000|
214 (0.141)	|0.000	0.006	0.135|
232 (0.038)	|0.033	0.000	0.004|
Multiallelic Dprime: 0.592
BLOCK 704.  MARKERS: 3652 3653
13 (0.700)	|0.422	0.204	0.019	0.044|
14 (0.158)	|0.071	0.072	0.007	0.004|
43 (0.142)	|0.010	0.009	0.114	0.007|
Multiallelic Dprime: 0.422
BLOCK 705.  MARKERS: 3654 3655 3656 3657 3658
31333 (0.503)	|0.419	0.085|
13131 (0.286)	|0.228	0.057|
11313 (0.140)	|0.109	0.032|
11333 (0.054)	|0.043	0.010|
Multiallelic Dprime: 0.068
BLOCK 706.  MARKERS: 3662 3663
11 (0.813)	|0.775	0.037|
33 (0.185)	|0.009	0.175|
Multiallelic Dprime: 0.937
BLOCK 707.  MARKERS: 3664 3665
42 (0.786)	|0.419	0.252	0.113|
23 (0.213)	|0.053	0.122	0.037|
Multiallelic Dprime: 0.350
BLOCK 708.  MARKERS: 3666 3667
22 (0.472)	|0.446	0.021	0.005	0.000|
12 (0.375)	|0.006	0.184	0.175	0.012|
13 (0.152)	|0.141	0.010	0.000	0.000|
Multiallelic Dprime: 0.882
BLOCK 709.  MARKERS: 3668 3669 3670 3671
3243 (0.592)	|0.364	0.192	0.012	0.014|
3421 (0.215)	|0.172	0.015	0.016	0.005|
1243 (0.181)	|0.038	0.058	0.081	0.000|
3423 (0.012)	|0.003	0.002	0.002	0.000|
Multiallelic Dprime: 0.356
BLOCK 710.  MARKERS: 3673 3674 3675 3676 3677 3678 3679 3680 3681 3682 3683 3684 3685 3686 3687
222134113333124 (0.579)	|0.158	0.197	0.223|
421312331411322 (0.265)	|0.207	0.059	0.000|
441312131411142 (0.112)	|0.106	0.006	0.000|
221114111433122 (0.018)	|0.000	0.000	0.018|
Multiallelic Dprime: 0.630
BLOCK 711.  MARKERS: 3688 3689
41 (0.476)	|0.153	0.204	0.003	0.108	0.004|
23 (0.275)	|0.263	0.000	0.000	0.000	0.013|
21 (0.248)	|0.027	0.032	0.185	0.000	0.003|
Multiallelic Dprime: 0.734
BLOCK 712.  MARKERS: 3690 3691 3692 3693
3121 (0.443)	|0.228	0.160	0.055|
3322 (0.235)	|0.040	0.054	0.142|
3141 (0.187)	|0.077	0.081	0.030|
1122 (0.107)	|0.040	0.036	0.032|
3122 (0.020)	|0.011	0.003	0.006|
Multiallelic Dprime: 0.265
BLOCK 713.  MARKERS: 3697 3698
23 (0.397)	|0.258	0.028	0.109|
33 (0.335)	|0.333	0.003	0.000|
22 (0.268)	|0.026	0.239	0.004|
Multiallelic Dprime: 0.700
BLOCK 714.  MARKERS: 3699 3700
23 (0.617)	|0.356	0.165	0.096|
21 (0.270)	|0.191	0.044	0.035|
41 (0.113)	|0.031	0.079	0.004|
Multiallelic Dprime: 0.182
BLOCK 715.  MARKERS: 3703 3704
43 (0.577)	|0.432	0.111	0.031|
41 (0.289)	|0.000	0.184	0.103|
21 (0.135)	|0.000	0.134	0.000|
Multiallelic Dprime: 0.771
BLOCK 716.  MARKERS: 3705 3706 3707
124 (0.433)	|0.133	0.079	0.218	0.001|
321 (0.429)	|0.248	0.176	0.005	0.000|
141 (0.134)	|0.002	0.000	0.000	0.131|
Multiallelic Dprime: 0.609
BLOCK 717.  MARKERS: 3708 3709 3710
324 (0.381)	|0.181	0.066	0.135|
144 (0.255)	|0.114	0.109	0.032|
122 (0.223)	|0.017	0.183	0.023|
124 (0.140)	|0.123	0.010	0.006|
Multiallelic Dprime: 0.423
BLOCK 718.  MARKERS: 3712 3713 3714
442 (0.437)	|0.217	0.184	0.034|
242 (0.369)	|0.185	0.020	0.163|
213 (0.194)	|0.093	0.099	0.004|
Multiallelic Dprime: 0.297
BLOCK 719.  MARKERS: 3715 3716
44 (0.495)	|0.279	0.086	0.131|
24 (0.301)	|0.082	0.211	0.009|
22 (0.204)	|0.172	0.024	0.007|
Multiallelic Dprime: 0.451
BLOCK 720.  MARKERS: 3719 3720
23 (0.532)	|0.302	0.122	0.109|
43 (0.320)	|0.093	0.141	0.086|
41 (0.147)	|0.051	0.038	0.058|
Multiallelic Dprime: 0.239
BLOCK 721.  MARKERS: 3721 3722
43 (0.446)	|0.255	0.123	0.067|
41 (0.301)	|0.165	0.082	0.054|
21 (0.253)	|0.125	0.103	0.022|
Multiallelic Dprime: 0.084
BLOCK 722.  MARKERS: 3725 3726
44 (0.546)	|0.105	0.273	0.056	0.112|
24 (0.308)	|0.268	0.007	0.003	0.030|
42 (0.143)	|0.029	0.002	0.113	0.000|
Multiallelic Dprime: 0.687
BLOCK 723.  MARKERS: 3727 3728 3729
241 (0.404)	|0.204	0.158	0.042|
423 (0.280)	|0.116	0.117	0.047|
223 (0.172)	|0.078	0.069	0.025|
243 (0.142)	|0.055	0.039	0.047|
Multiallelic Dprime: 0.095
BLOCK 724.  MARKERS: 3731 3732
14 (0.455)	|0.002	0.239	0.001	0.130	0.074	0.003|
12 (0.383)	|0.356	0.011	0.006	0.000	0.000	0.009|
34 (0.162)	|0.002	0.000	0.157	0.000	0.000	0.000|
Multiallelic Dprime: 0.962
BLOCK 725.  MARKERS: 3733 3734 3735 3736 3737
21411 (0.359)	|0.282	0.054	0.023|
43213 (0.249)	|0.117	0.001	0.131|
23421 (0.164)	|0.162	0.002	0.000|
43413 (0.130)	|0.084	0.046	0.003|
43411 (0.075)	|0.013	0.062	0.000|
21421 (0.011)	|0.008	0.004	0.000|
Multiallelic Dprime: 0.500
BLOCK 726.  MARKERS: 3738 3739
42 (0.671)	|0.399	0.245	0.022|
22 (0.170)	|0.087	0.074	0.006|
24 (0.159)	|0.083	0.064	0.009|
Multiallelic Dprime: 0.078
BLOCK 727.  MARKERS: 3744 3745 3746
124 (0.568)	|0.125	0.303	0.128	0.000	0.013|
332 (0.383)	|0.304	0.000	0.003	0.077	0.000|
322 (0.038)	|0.038	0.000	0.000	0.000	0.000|
Multiallelic Dprime: 0.826
BLOCK 728.  MARKERS: 3748 3749 3750 3751
3222 (0.471)	|0.157	0.067	0.114	0.079	0.054|
2242 (0.302)	|0.154	0.055	0.030	0.058	0.006|
3321 (0.131)	|0.047	0.058	0.017	0.009	0.000|
2222 (0.078)	|0.059	0.004	0.007	0.004	0.004|
3221 (0.018)	|0.002	0.000	0.014	0.000	0.002|
Multiallelic Dprime: 0.279
BLOCK 729.  MARKERS: 3754 3755 3756 3757
3134 (0.418)	|0.275	0.039	0.006	0.097|
2314 (0.184)	|0.000	0.147	0.031	0.006|
2332 (0.181)	|0.000	0.010	0.169	0.000|
2334 (0.151)	|0.042	0.042	0.066	0.001|
2134 (0.066)	|0.000	0.064	0.000	0.002|
Multiallelic Dprime: 0.729
BLOCK 730.  MARKERS: 3758 3759 3760
121 (0.314)	|0.237	0.037	0.040|
321 (0.311)	|0.154	0.121	0.029|
323 (0.271)	|0.131	0.069	0.071|
341 (0.102)	|0.056	0.020	0.026|
Multiallelic Dprime: 0.243
BLOCK 731.  MARKERS: 3762 3763
34 (0.580)	|0.112	0.189	0.161	0.109|
44 (0.248)	|0.220	0.006	0.012	0.009|
42 (0.167)	|0.131	0.004	0.005	0.026|
Multiallelic Dprime: 0.717
BLOCK 732.  MARKERS: 3764 3765 3766 3767 3768 3769
433333 (0.469)	|0.260	0.092	0.103	0.013|
231133 (0.200)	|0.193	0.001	0.007	0.000|
211133 (0.178)	|0.174	0.000	0.002	0.000|
233111 (0.142)	|0.000	0.141	0.001	0.000|
Multiallelic Dprime: 0.625
BLOCK 733.  MARKERS: 3770 3771 3772
233 (0.637)	|0.413	0.207	0.015|
413 (0.237)	|0.094	0.043	0.100|
211 (0.113)	|0.012	0.042	0.059|
213 (0.013)	|0.001	0.000	0.012|
Multiallelic Dprime: 0.430
BLOCK 734.  MARKERS: 3773 3774
11 (0.520)	|0.500	0.019|
13 (0.292)	|0.253	0.038|
33 (0.188)	|0.099	0.088|
Multiallelic Dprime: 0.513
BLOCK 735.  MARKERS: 3776 3777
12 (0.851)	|0.446	0.326	0.079|
34 (0.145)	|0.036	0.083	0.026|
Multiallelic Dprime: 0.366
BLOCK 736.  MARKERS: 3779 3780
21 (0.481)	|0.131	0.219	0.131|
11 (0.413)	|0.339	0.067	0.006|
23 (0.105)	|0.059	0.046	0.000|
Multiallelic Dprime: 0.527
BLOCK 737.  MARKERS: 3782 3783
32 (0.530)	|0.152	0.180	0.115	0.078|
12 (0.332)	|0.147	0.103	0.038	0.043|
33 (0.136)	|0.086	0.027	0.019	0.003|
Multiallelic Dprime: 0.200
BLOCK 738.  MARKERS: 3786 3787 3788 3789 3790
13212 (0.383)	|0.265	0.079	0.028	0.009|
24411 (0.310)	|0.121	0.075	0.084	0.031|
14411 (0.172)	|0.088	0.032	0.024	0.028|
14431 (0.125)	|0.021	0.025	0.037	0.042|
Multiallelic Dprime: 0.274
BLOCK 739.  MARKERS: 3794 3795 3796
322 (0.500)	|0.207	0.216	0.077|
342 (0.212)	|0.071	0.082	0.058|
144 (0.174)	|0.072	0.065	0.037|
344 (0.110)	|0.066	0.034	0.011|
Multiallelic Dprime: 0.100
BLOCK 740.  MARKERS: 3798 3799
34 (0.419)	|0.106	0.181	0.133|
33 (0.398)	|0.373	0.019	0.006|
14 (0.183)	|0.177	0.002	0.004|
Multiallelic Dprime: 0.845
BLOCK 741.  MARKERS: 3804 3805
32 (0.657)	|0.331	0.245	0.049	0.027|
31 (0.201)	|0.079	0.042	0.044	0.035|
11 (0.142)	|0.096	0.009	0.008	0.027|
Multiallelic Dprime: 0.270
BLOCK 742.  MARKERS: 3806 3807 3808
234 (0.506)	|0.157	0.198	0.149|
311 (0.296)	|0.223	0.066	0.005|
314 (0.102)	|0.095	0.007	0.000|
334 (0.088)	|0.083	0.005	0.000|
Multiallelic Dprime: 0.608
BLOCK 743.  MARKERS: 3809 3810
23 (0.568)	|0.297	0.098	0.161|
11 (0.276)	|0.115	0.132	0.028|
13 (0.152)	|0.132	0.003	0.017|
Multiallelic Dprime: 0.314
BLOCK 744.  MARKERS: 3812 3813 3814 3815
3121 (0.546)	|0.230	0.268	0.049|
1121 (0.234)	|0.157	0.068	0.009|
3313 (0.207)	|0.120	0.043	0.045|
Multiallelic Dprime: 0.281
BLOCK 745.  MARKERS: 3818 3819
22 (0.510)	|0.220	0.112	0.136	0.039|
32 (0.387)	|0.202	0.128	0.037	0.017|
23 (0.103)	|0.018	0.014	0.005	0.063|
Multiallelic Dprime: 0.256
BLOCK 746.  MARKERS: 3820 3821 3822 3823 3824
32411 (0.440)	|0.264	0.155	0.010	0.006|
11211 (0.254)	|0.180	0.006	0.066	0.000|
31211 (0.178)	|0.068	0.075	0.034	0.000|
31234 (0.119)	|0.049	0.000	0.000	0.072|
Multiallelic Dprime: 0.401
BLOCK 747.  MARKERS: 3825 3826 3827 3828
1323 (0.563)	|0.186	0.205	0.000	0.124	0.022	0.018	0.000	0.000|
2323 (0.239)	|0.218	0.006	0.000	0.000	0.016	0.000	0.000	0.000|
1141 (0.109)	|0.000	0.000	0.073	0.000	0.000	0.000	0.016	0.009|
1121 (0.079)	|0.000	0.000	0.077	0.000	0.000	0.000	0.000	0.000|
Multiallelic Dprime: 0.743
BLOCK 748.  MARKERS: 3829 3830 3831 3832 3833 3834 3835 3836 3837 3838 3839 3840
232212134241 (0.404)	|0.299	0.098	0.008|
211212144233 (0.212)	|0.002	0.205	0.000|
131334334441 (0.154)	|0.073	0.000	0.080|
211212142233 (0.125)	|0.004	0.000	0.123|
232212134243 (0.038)	|0.007	0.030	0.000|
211212144231 (0.018)	|0.019	0.000	0.000|
231212144233 (0.016)	|0.000	0.001	0.015|
231212144243 (0.013)	|0.000	0.000	0.014|
Multiallelic Dprime: 0.714
BLOCK 749.  MARKERS: 3842 3843
41 (0.409)	|0.215	0.144	0.037|
22 (0.338)	|0.198	0.101	0.031|
42 (0.251)	|0.164	0.053	0.027|
Multiallelic Dprime: 0.097
BLOCK 750.  MARKERS: 3847 3848 3849 3850 3851 3852 3853 3854
22312121 (0.581)	|0.376	0.085	0.118|
31131343 (0.297)	|0.174	0.057	0.067|
31311141 (0.094)	|0.019	0.065	0.011|
Multiallelic Dprime: 0.168
BLOCK 751.  MARKERS: 3856 3857
41 (0.580)	|0.414	0.149	0.017|
43 (0.221)	|0.142	0.080	0.000|
13 (0.197)	|0.139	0.054	0.004|
Multiallelic Dprime: 0.075
BLOCK 752.  MARKERS: 3863 3864
34 (0.696)	|0.661	0.023	0.010|
12 (0.283)	|0.014	0.268	0.000|
32 (0.021)	|0.019	0.000	0.002|
Multiallelic Dprime: 0.870
BLOCK 753.  MARKERS: 3865 3866
31 (0.694)	|0.396	0.236	0.045|
23 (0.291)	|0.193	0.033	0.062|
21 (0.012)	|0.012	0.000	0.000|
Multiallelic Dprime: 0.316
BLOCK 754.  MARKERS: 3868 3869 3870 3871
3142 (0.601)	|0.293	0.174	0.074	0.062|
1324 (0.270)	|0.156	0.055	0.036	0.022|
3144 (0.108)	|0.049	0.029	0.016	0.016|
Multiallelic Dprime: 0.099
BLOCK 755.  MARKERS: 3874 3875 3876
321 (0.499)	|0.239	0.090	0.168|
343 (0.264)	|0.178	0.063	0.020|
123 (0.130)	|0.063	0.049	0.017|
323 (0.107)	|0.027	0.063	0.012|
Multiallelic Dprime: 0.281
BLOCK 756.  MARKERS: 3877 3878 3879
142 (0.508)	|0.305	0.000	0.188	0.000	0.008	0.000|
322 (0.266)	|0.000	0.256	0.004	0.000	0.000	0.000|
323 (0.217)	|0.000	0.000	0.000	0.183	0.008	0.009|
Multiallelic Dprime: 0.982
BLOCK 757.  MARKERS: 3880 3881 3882 3883 3884 3885 3886 3887 3888 3889
1241212113 (0.306)	|0.174	0.065	0.063|
3423434313 (0.257)	|0.163	0.080	0.013|
1243212331 (0.192)	|0.160	0.019	0.012|
3241212113 (0.184)	|0.129	0.045	0.009|
1243212313 (0.016)	|0.009	0.005	0.002|
3243212113 (0.013)	|0.008	0.005	0.000|
Multiallelic Dprime: 0.209
BLOCK 758.  MARKERS: 3891 3892
44 (0.660)	|0.311	0.279	0.037	0.026|
24 (0.234)	|0.064	0.066	0.057	0.043|
22 (0.101)	|0.016	0.039	0.044	0.000|
Multiallelic Dprime: 0.330
BLOCK 759.  MARKERS: 3895 3896 3897 3898 3899 3900 3901
2241443 (0.393)	|0.266	0.075	0.052|
4333231 (0.384)	|0.270	0.072	0.040|
2243243 (0.140)	|0.099	0.021	0.020|
4343243 (0.069)	|0.040	0.019	0.009|
Multiallelic Dprime: 0.054
BLOCK 760.  MARKERS: 3905 3906 3907 3908
3413 (0.688)	|0.654	0.030|
3412 (0.188)	|0.090	0.094|
1132 (0.123)	|0.083	0.039|
Multiallelic Dprime: 0.616
BLOCK 761.  MARKERS: 3909 3910 3911
111 (0.828)	|0.401	0.330	0.098|
342 (0.164)	|0.077	0.070	0.017|
Multiallelic Dprime: 0.038
BLOCK 762.  MARKERS: 3912 3913
43 (0.481)	|0.192	0.269	0.018|
41 (0.403)	|0.213	0.033	0.157|
11 (0.117)	|0.012	0.023	0.082|
Multiallelic Dprime: 0.455
BLOCK 763.  MARKERS: 3914 3915 3916 3917
1331 (0.416)	|0.156	0.136	0.093	0.025|
1131 (0.324)	|0.158	0.099	0.055	0.009|
4113 (0.258)	|0.132	0.081	0.037	0.006|
Multiallelic Dprime: 0.106
BLOCK 764.  MARKERS: 3920 3921 3922 3923 3924 3925
423341 (0.446)	|0.220	0.121	0.105|
213341 (0.317)	|0.159	0.068	0.090|
211122 (0.184)	|0.108	0.054	0.021|
223341 (0.040)	|0.028	0.006	0.005|
Multiallelic Dprime: 0.104
BLOCK 765.  MARKERS: 3927 3928
42 (0.521)	|0.507	0.000	0.014|
22 (0.253)	|0.252	0.001	0.000|
41 (0.227)	|0.082	0.144	0.000|
Multiallelic Dprime: 0.891
BLOCK 766.  MARKERS: 3929 3930
22 (0.840)	|0.524	0.259	0.058|
34 (0.146)	|0.028	0.101	0.016|
32 (0.014)	|0.011	0.000	0.004|
Multiallelic Dprime: 0.497
BLOCK 767.  MARKERS: 3936 3937
43 (0.563)	|0.471	0.087	0.004|
21 (0.359)	|0.092	0.190	0.078|
41 (0.078)	|0.027	0.017	0.033|
Multiallelic Dprime: 0.557
BLOCK 768.  MARKERS: 3938 3939 3940 3941 3942 3943
342112 (0.590)	|0.437	0.131	0.012	0.010|
223334 (0.295)	|0.080	0.206	0.006	0.000|
223314 (0.114)	|0.040	0.011	0.060	0.002|
Multiallelic Dprime: 0.488
BLOCK 769.  MARKERS: 3944 3945 3946 3947
4314 (0.557)	|0.209	0.224	0.125|
2123 (0.347)	|0.139	0.136	0.073|
4324 (0.079)	|0.043	0.022	0.014|
2324 (0.012)	|0.003	0.006	0.003|
Multiallelic Dprime: 0.052
BLOCK 770.  MARKERS: 3950 3951
32 (0.395)	|0.079	0.201	0.115|
12 (0.388)	|0.352	0.026	0.010|
33 (0.217)	|0.110	0.020	0.087|
Multiallelic Dprime: 0.583
BLOCK 771.  MARKERS: 3952 3953
11 (0.540)	|0.381	0.076	0.010	0.017	0.030	0.018|
31 (0.248)	|0.023	0.221	0.000	0.004	0.000	0.000|
13 (0.212)	|0.008	0.008	0.180	0.013	0.000	0.000|
Multiallelic Dprime: 0.797
BLOCK 772.  MARKERS: 3955 3956 3957 3958 3959 3960 3961 3962 3963
111341342 (0.412)	|0.323	0.072	0.015|
333112342 (0.304)	|0.056	0.129	0.111|
333142121 (0.190)	|0.182	0.005	0.003|
333142342 (0.033)	|0.024	0.009	0.000|
311341342 (0.030)	|0.028	0.000	0.002|
133112342 (0.018)	|0.000	0.000	0.017|
Multiallelic Dprime: 0.600
BLOCK 773.  MARKERS: 3965 3966 3967
234 (0.626)	|0.219	0.372	0.036|
114 (0.217)	|0.093	0.009	0.115|
112 (0.149)	|0.138	0.008	0.003|
Multiallelic Dprime: 0.606
BLOCK 774.  MARKERS: 3968 3969
41 (0.455)	|0.008	0.237	0.187	0.004	0.001	0.000|
43 (0.390)	|0.369	0.005	0.003	0.000	0.009	0.000|
21 (0.155)	|0.000	0.004	0.000	0.086	0.048	0.015|
Multiallelic Dprime: 0.944
BLOCK 775.  MARKERS: 3971 3972 3973 3974 3975 3976 3977 3978 3979 3980 3981 3982 3983
1424433132421 (0.378)	|0.361	0.014	0.005|
3213211414243 (0.248)	|0.064	0.007	0.170|
1423433132421 (0.191)	|0.014	0.168	0.004|
3213233432241 (0.091)	|0.004	0.075	0.011|
3213233432441 (0.058)	|0.005	0.004	0.042|
1213233432441 (0.014)	|0.012	0.000	0.000|
Multiallelic Dprime: 0.808
BLOCK 776.  MARKERS: 3986 3987 3988 3989 3990 3991 3992 3993 3994 3995
3314134212 (0.460)	|0.293	0.023	0.145|
3122332214 (0.271)	|0.209	0.061	0.000|
4122144424 (0.243)	|0.019	0.222	0.002|
Multiallelic Dprime: 0.610
BLOCK 777.  MARKERS: 3997 3998
11 (0.538)	|0.173	0.108	0.112	0.127	0.009|
41 (0.312)	|0.111	0.085	0.072	0.042	0.003|
13 (0.150)	|0.079	0.034	0.024	0.007	0.005|
Multiallelic Dprime: 0.145
BLOCK 778.  MARKERS: 4001 4002 4003 4004 4005 4006 4007 4008
22213223 (0.362)	|0.080	0.259	0.024|
24113221 (0.226)	|0.197	0.016	0.013|
32121443 (0.208)	|0.115	0.063	0.031|
22121443 (0.176)	|0.053	0.007	0.116|
22113221 (0.017)	|0.000	0.000	0.016|
Multiallelic Dprime: 0.544
BLOCK 779.  MARKERS: 4013 4014
31 (0.445)	|0.236	0.208	0.001	0.000|
11 (0.345)	|0.342	0.003	0.000	0.000|
32 (0.210)	|0.035	0.007	0.136	0.032|
Multiallelic Dprime: 0.713
BLOCK 780.  MARKERS: 4015 4016 4017 4018
4222 (0.613)	|0.328	0.195	0.087|
1444 (0.217)	|0.110	0.085	0.024|
4422 (0.137)	|0.070	0.063	0.004|
4424 (0.032)	|0.013	0.014	0.006|
Multiallelic Dprime: 0.097
BLOCK 781.  MARKERS: 4020 4021 4022
321 (0.520)	|0.041	0.312	0.113	0.044|
121 (0.357)	|0.343	0.005	0.003	0.004|
334 (0.121)	|0.077	0.010	0.035	0.000|
Multiallelic Dprime: 0.806
BLOCK 782.  MARKERS: 4023 4024 4025
144 (0.463)	|0.180	0.162	0.116|
142 (0.326)	|0.294	0.016	0.019|
324 (0.151)	|0.058	0.074	0.019|
124 (0.048)	|0.009	0.027	0.012|
Multiallelic Dprime: 0.464
BLOCK 783.  MARKERS: 4030 4031 4032
343 (0.544)	|0.151	0.138	0.152	0.056	0.041|
333 (0.282)	|0.034	0.073	0.033	0.066	0.071|
134 (0.169)	|0.058	0.018	0.041	0.041	0.000|
Multiallelic Dprime: 0.272
BLOCK 784.  MARKERS: 4038 4039 4040 4041 4042 4043 4044
4321133 (0.247)	|0.115	0.083	0.049|
4421133 (0.229)	|0.094	0.079	0.055|
2421334 (0.225)	|0.148	0.052	0.025|
4433123 (0.165)	|0.061	0.075	0.029|
2421134 (0.112)	|0.055	0.036	0.020|
Multiallelic Dprime: 0.141
BLOCK 785.  MARKERS: 4049 4050
14 (0.482)	|0.282	0.200|
33 (0.332)	|0.295	0.037|
34 (0.186)	|0.013	0.173|
Multiallelic Dprime: 0.411
BLOCK 786.  MARKERS: 4054 4055
21 (0.591)	|0.558	0.025	0.007|
43 (0.409)	|0.020	0.228	0.161|
Multiallelic Dprime: 0.896
BLOCK 787.  MARKERS: 4056 4057 4058
431 (0.577)	|0.269	0.285	0.003	0.017|
213 (0.253)	|0.001	0.000	0.247	0.000|
433 (0.169)	|0.079	0.000	0.002	0.085|
Multiallelic Dprime: 0.812
BLOCK 788.  MARKERS: 4059 4060 4061 4062
4232 (0.348)	|0.179	0.085	0.066	0.014|
4234 (0.287)	|0.116	0.084	0.081	0.004|
3212 (0.252)	|0.113	0.075	0.058	0.002|
4412 (0.102)	|0.045	0.036	0.018	0.003|
Multiallelic Dprime: 0.092
BLOCK 789.  MARKERS: 4068 4069 4070 4071
3343 (0.458)	|0.212	0.182	0.064|
3121 (0.284)	|0.179	0.081	0.023|
2123 (0.223)	|0.124	0.076	0.023|
3123 (0.025)	|0.018	0.004	0.003|
Multiallelic Dprime: 0.140
BLOCK 790.  MARKERS: 4074 4075
31 (0.536)	|0.472	0.003	0.059	0.000|
43 (0.348)	|0.000	0.243	0.104	0.000|
41 (0.116)	|0.003	0.000	0.011	0.102|
Multiallelic Dprime: 0.882
BLOCK 791.  MARKERS: 4076 4077 4078 4079 4080 4081
311324 (0.476)	|0.169	0.171	0.045	0.082	0.006|
433443 (0.245)	|0.113	0.011	0.095	0.024	0.000|
311323 (0.174)	|0.062	0.014	0.066	0.031	0.000|
413443 (0.103)	|0.040	0.022	0.013	0.024	0.005|
Multiallelic Dprime: 0.279
BLOCK 792.  MARKERS: 4083 4084 4085 4086 4087 4088
312143 (0.385)	|0.336	0.022	0.010	0.016|
332131 (0.221)	|0.005	0.009	0.204	0.003|
111333 (0.218)	|0.013	0.190	0.008	0.007|
312133 (0.162)	|0.020	0.028	0.002	0.111|
312131 (0.011)	|0.000	0.000	0.009	0.000|
Multiallelic Dprime: 0.813
BLOCK 793.  MARKERS: 4089 4090 4091 4092 4093 4094 4095
2224414 (0.373)	|0.176	0.038	0.080	0.079|
1421234 (0.252)	|0.045	0.194	0.010	0.002|
2424431 (0.234)	|0.031	0.015	0.152	0.036|
2444414 (0.137)	|0.067	0.018	0.022	0.030|
Multiallelic Dprime: 0.473
BLOCK 794.  MARKERS: 4096 4097 4098
221 (0.322)	|0.169	0.000	0.153	0.000|
321 (0.268)	|0.000	0.260	0.000	0.000|
223 (0.263)	|0.202	0.000	0.055	0.006|
211 (0.147)	|0.000	0.000	0.000	0.147|
Multiallelic Dprime: 0.783
BLOCK 795.  MARKERS: 4099 4100 4101 4102 4103
22343 (0.374)	|0.139	0.000	0.200	0.019	0.011	0.000|
42441 (0.261)	|0.000	0.257	0.000	0.000	0.000	0.000|
21321 (0.207)	|0.060	0.000	0.002	0.128	0.017	0.000|
22341 (0.151)	|0.126	0.000	0.000	0.000	0.000	0.016|
Multiallelic Dprime: 0.773
BLOCK 796.  MARKERS: 4104 4105 4106 4107 4108
44324 (0.328)	|0.082	0.102	0.141|
24224 (0.262)	|0.206	0.053	0.000|
41324 (0.202)	|0.195	0.001	0.002|
44312 (0.147)	|0.143	0.004	0.000|
44314 (0.028)	|0.011	0.018	0.000|
44322 (0.016)	|0.017	0.000	0.000|
Multiallelic Dprime: 0.687
BLOCK 797.  MARKERS: 4109 4110 4111 4112
4322 (0.660)	|0.313	0.203	0.145|
4324 (0.178)	|0.096	0.069	0.014|
1112 (0.150)	|0.096	0.036	0.019|
Multiallelic Dprime: 0.175
BLOCK 798.  MARKERS: 4115 4116
11 (0.508)	|0.437	0.044	0.020	0.003|
13 (0.307)	|0.170	0.040	0.084	0.011|
31 (0.184)	|0.012	0.161	0.009	0.000|
Multiallelic Dprime: 0.566
BLOCK 799.  MARKERS: 4117 4118 4119 4120 4121
24211 (0.618)	|0.446	0.000	0.148	0.002	0.016	0.000|
22431 (0.244)	|0.000	0.231	0.000	0.000	0.000	0.010|
42213 (0.113)	|0.065	0.000	0.000	0.047	0.000	0.000|
22231 (0.013)	|0.000	0.012	0.000	0.000	0.000	0.000|
Multiallelic Dprime: 0.831
BLOCK 800.  MARKERS: 4122 4123 4124 4125 4126 4127 4128 4129 4130
141211341 (0.521)	|0.317	0.104	0.087	0.011|
431211341 (0.244)	|0.034	0.077	0.026	0.107|
143433423 (0.148)	|0.148	0.000	0.000	0.000|
141433341 (0.049)	|0.048	0.000	0.001	0.000|
143433421 (0.017)	|0.018	0.000	0.000	0.000|
131211341 (0.010)	|0.002	0.002	0.007	0.000|
Multiallelic Dprime: 0.483
BLOCK 801.  MARKERS: 4131 4132 4133
424 (0.577)	|0.345	0.136	0.097|
422 (0.184)	|0.041	0.139	0.004|
224 (0.121)	|0.074	0.027	0.020|
442 (0.118)	|0.024	0.083	0.011|
Multiallelic Dprime: 0.409
BLOCK 802.  MARKERS: 4134 4135
34 (0.484)	|0.164	0.235	0.039	0.042|
14 (0.383)	|0.201	0.067	0.073	0.041|
32 (0.133)	|0.047	0.032	0.019	0.035|
Multiallelic Dprime: 0.278
BLOCK 803.  MARKERS: 4137 4138 4139 4140
4411 (0.412)	|0.226	0.060	0.053	0.046	0.021	0.001|
4234 (0.334)	|0.128	0.112	0.048	0.034	0.006	0.003|
3411 (0.130)	|0.033	0.037	0.025	0.005	0.019	0.007|
4414 (0.117)	|0.043	0.023	0.010	0.027	0.006	0.002|
Multiallelic Dprime: 0.196
BLOCK 804.  MARKERS: 4141 4142 4143 4144 4145 4146 4147 4148 4149 4150 4151
11333241412 (0.432)	|0.244	0.110	0.033	0.017	0.026|
11333213434 (0.229)	|0.092	0.133	0.002	0.003	0.000|
13112213334 (0.137)	|0.000	0.003	0.129	0.000	0.003|
33133413434 (0.110)	|0.005	0.000	0.003	0.103	0.000|
13133413434 (0.052)	|0.000	0.006	0.003	0.040	0.000|
13133213334 (0.013)	|0.003	0.000	0.001	0.000	0.007|
Multiallelic Dprime: 0.593
BLOCK 805.  MARKERS: 4152 4153 4154 4155
3322 (0.346)	|0.309	0.001	0.004	0.010	0.016|
3324 (0.254)	|0.000	0.247	0.000	0.000	0.000|
4342 (0.177)	|0.018	0.000	0.152	0.007	0.000|
4422 (0.171)	|0.000	0.000	0.015	0.152	0.001|
4322 (0.044)	|0.008	0.000	0.000	0.000	0.032|
Multiallelic Dprime: 0.895
BLOCK 806.  MARKERS: 4156 4157 4158 4159 4160 4161 4162 4163 4164 4165
2331214312 (0.336)	|0.158	0.120	0.018	0.039|
2211233334 (0.250)	|0.065	0.044	0.128	0.013|
2213334312 (0.172)	|0.080	0.041	0.009	0.037|
4311234112 (0.171)	|0.091	0.066	0.005	0.009|
2311214312 (0.048)	|0.035	0.012	0.000	0.001|
Multiallelic Dprime: 0.294
BLOCK 807.  MARKERS: 4166 4167 4168
114 (0.444)	|0.374	0.070|
144 (0.286)	|0.220	0.065|
242 (0.163)	|0.148	0.014|
142 (0.100)	|0.080	0.021|
Multiallelic Dprime: 0.159
BLOCK 808.  MARKERS: 4169 4170
43 (0.828)	|0.485	0.216	0.127|
21 (0.170)	|0.036	0.031	0.104|
Multiallelic Dprime: 0.491
BLOCK 809.  MARKERS: 4172 4173
13 (0.520)	|0.387	0.046	0.087|
43 (0.248)	|0.199	0.002	0.046|
11 (0.232)	|0.088	0.134	0.008|
Multiallelic Dprime: 0.370
BLOCK 810.  MARKERS: 4175 4176
12 (0.674)	|0.268	0.236	0.171|
22 (0.182)	|0.071	0.050	0.061|
24 (0.142)	|0.039	0.027	0.073|
Multiallelic Dprime: 0.167
BLOCK 811.  MARKERS: 4178 4179
31 (0.378)	|0.320	0.057|
33 (0.314)	|0.263	0.046|
13 (0.304)	|0.296	0.005|
Multiallelic Dprime: 0.400
BLOCK 812.  MARKERS: 4180 4181
11 (0.882)	|0.585	0.165	0.030	0.103|
43 (0.107)	|0.003	0.000	0.103	0.001|
Multiallelic Dprime: 0.951
BLOCK 813.  MARKERS: 4182 4183 4184
223 (0.588)	|0.280	0.273	0.030|
311 (0.164)	|0.009	0.002	0.153|
213 (0.139)	|0.074	0.022	0.042|
211 (0.109)	|0.085	0.005	0.017|
Multiallelic Dprime: 0.525
BLOCK 814.  MARKERS: 4186 4187 4188
321 (0.448)	|0.001	0.244	0.000	0.105	0.082	0.000	0.010|
323 (0.303)	|0.278	0.001	0.002	0.000	0.001	0.017	0.002|
141 (0.244)	|0.078	0.000	0.148	0.000	0.015	0.002	0.000|
Multiallelic Dprime: 0.865
BLOCK 815.  MARKERS: 4189 4190 4191 4192 4193 4194 4195 4196
43434213 (0.358)	|0.187	0.171|
31234413 (0.244)	|0.194	0.047|
43434211 (0.149)	|0.136	0.013|
43414213 (0.107)	|0.098	0.008|
43433433 (0.099)	|0.093	0.001|
43434233 (0.019)	|0.016	0.003|
43433413 (0.012)	|0.012	0.000|
Multiallelic Dprime: 0.529
BLOCK 816.  MARKERS: 4198 4199 4200
423 (0.746)	|0.388	0.223	0.119	0.009|
241 (0.249)	|0.074	0.123	0.045	0.007|
Multiallelic Dprime: 0.255
BLOCK 817.  MARKERS: 4202 4203 4204
131 (0.464)	|0.144	0.207	0.094	0.017|
123 (0.346)	|0.156	0.119	0.056	0.010|
433 (0.165)	|0.100	0.034	0.019	0.008|
133 (0.019)	|0.010	0.003	0.006	0.000|
Multiallelic Dprime: 0.184
BLOCK 818.  MARKERS: 4208 4209 4210 4211
2444 (0.413)	|0.061	0.340	0.010|
2244 (0.367)	|0.353	0.007	0.008|
4232 (0.176)	|0.006	0.018	0.151|
2232 (0.034)	|0.000	0.000	0.034|
Multiallelic Dprime: 0.853
BLOCK 819.  MARKERS: 4212 4213
31 (0.420)	|0.277	0.108	0.035|
11 (0.368)	|0.058	0.302	0.000|
13 (0.210)	|0.153	0.052	0.006|
Multiallelic Dprime: 0.522
BLOCK 820.  MARKERS: 4214 4215
32 (0.488)	|0.156	0.311	0.021|
24 (0.461)	|0.286	0.007	0.168|
34 (0.042)	|0.042	0.000	0.000|
Multiallelic Dprime: 0.620
BLOCK 821.  MARKERS: 4217 4218
44 (0.486)	|0.201	0.000	0.176	0.111|
42 (0.325)	|0.320	0.000	0.000	0.000|
22 (0.189)	|0.000	0.189	0.000	0.000|
Multiallelic Dprime: 0.801
BLOCK 822.  MARKERS: 4219 4220 4221
244 (0.518)	|0.145	0.254	0.057	0.033	0.026|
424 (0.191)	|0.014	0.012	0.130	0.031	0.000|
443 (0.176)	|0.092	0.002	0.078	0.002	0.003|
444 (0.113)	|0.082	0.015	0.012	0.000	0.003|
Multiallelic Dprime: 0.534
BLOCK 823.  MARKERS: 4223 4224 4225 4226 4227
14344 (0.334)	|0.158	0.125	0.052|
32344 (0.284)	|0.201	0.083	0.001|
14431 (0.276)	|0.240	0.032	0.005|
14341 (0.066)	|0.056	0.009	0.001|
12344 (0.032)	|0.015	0.014	0.003|
Multiallelic Dprime: 0.352
BLOCK 824.  MARKERS: 4228 4229
32 (0.675)	|0.442	0.230|
24 (0.263)	|0.263	0.000|
22 (0.062)	|0.058	0.001|
Multiallelic Dprime: 0.984
BLOCK 825.  MARKERS: 4231 4232 4233
223 (0.763)	|0.385	0.069	0.236	0.073|
141 (0.231)	|0.004	0.195	0.033	0.000|
Multiallelic Dprime: 0.786
BLOCK 826.  MARKERS: 4234 4235 4236 4237
4331 (0.388)	|0.010	0.344	0.034|
4113 (0.270)	|0.221	0.000	0.042|
2331 (0.269)	|0.269	0.000	0.000|
4313 (0.073)	|0.000	0.000	0.073|
Multiallelic Dprime: 0.874
BLOCK 827.  MARKERS: 4238 4239 4240 4241
1414 (0.499)	|0.179	0.316	0.005|
4332 (0.343)	|0.246	0.053	0.044|
1332 (0.150)	|0.046	0.037	0.066|
Multiallelic Dprime: 0.451
BLOCK 828.  MARKERS: 4242 4243
21 (0.473)	|0.229	0.244|
24 (0.411)	|0.189	0.222|
14 (0.115)	|0.101	0.014|
Multiallelic Dprime: 0.164
BLOCK 829.  MARKERS: 4246 4247
22 (0.519)	|0.163	0.073	0.074	0.094	0.061	0.049|
44 (0.481)	|0.099	0.177	0.061	0.031	0.052	0.055|
Multiallelic Dprime: 0.253
BLOCK 830.  MARKERS: 4249 4250 4251 4252 4253 4254
423431 (0.263)	|0.175	0.087	0.002|
421234 (0.250)	|0.192	0.058	0.000|
423231 (0.135)	|0.074	0.055	0.006|
443214 (0.124)	|0.078	0.045	0.000|
423234 (0.114)	|0.067	0.044	0.004|
223431 (0.103)	|0.082	0.020	0.000|
Multiallelic Dprime: 0.167
BLOCK 831.  MARKERS: 4259 4260 4261
232 (0.676)	|0.523	0.000	0.144	0.003	0.000|
414 (0.312)	|0.000	0.152	0.011	0.130	0.020|
234 (0.013)	|0.000	0.013	0.000	0.000	0.000|
Multiallelic Dprime: 0.957
BLOCK 832.  MARKERS: 4262 4263 4264 4265
1142 (0.522)	|0.321	0.033	0.119	0.050|
3144 (0.165)	|0.031	0.060	0.029	0.045|
3224 (0.157)	|0.033	0.083	0.009	0.032|
3124 (0.131)	|0.074	0.023	0.005	0.029|
3142 (0.020)	|0.016	0.000	0.001	0.002|
Multiallelic Dprime: 0.397
BLOCK 833.  MARKERS: 4267 4268 4269 4270 4271
22414 (0.477)	|0.155	0.117	0.202|
13112 (0.198)	|0.084	0.094	0.020|
23114 (0.164)	|0.077	0.076	0.010|
23134 (0.158)	|0.100	0.032	0.025|
Multiallelic Dprime: 0.309
BLOCK 834.  MARKERS: 4274 4275 4276
323 (0.416)	|0.183	0.157	0.075|
123 (0.319)	|0.211	0.042	0.064|
131 (0.256)	|0.090	0.117	0.050|
Multiallelic Dprime: 0.212
BLOCK 835.  MARKERS: 4277 4278 4279
142 (0.486)	|0.157	0.233	0.055	0.028|
414 (0.319)	|0.249	0.054	0.007	0.000|
112 (0.193)	|0.089	0.038	0.027	0.030|
Multiallelic Dprime: 0.403
BLOCK 836.  MARKERS: 4286 4287 4288 4289 4290 4291 4292 4293 4294
412113114 (0.497)	|0.221	0.244	0.034|
334331331 (0.326)	|0.146	0.068	0.113|
312331334 (0.091)	|0.047	0.017	0.027|
312313134 (0.058)	|0.035	0.019	0.005|
Multiallelic Dprime: 0.258
BLOCK 837.  MARKERS: 4297 4298
32 (0.464)	|0.404	0.048	0.012|
44 (0.352)	|0.038	0.257	0.058|
42 (0.184)	|0.140	0.023	0.021|
Multiallelic Dprime: 0.663
BLOCK 838.  MARKERS: 4299 4300 4301
131 (0.581)	|0.574	0.002	0.000	0.000	0.000|
344 (0.328)	|0.000	0.205	0.062	0.018	0.040|
331 (0.091)	|0.000	0.000	0.030	0.059	0.000|
Multiallelic Dprime: 0.957
BLOCK 839.  MARKERS: 4302 4303 4304 4305 4306 4307 4308
2332424 (0.573)	|0.268	0.250	0.044	0.003|
4234212 (0.205)	|0.158	0.023	0.020	0.002|
4212222 (0.091)	|0.025	0.012	0.036	0.017|
4232422 (0.076)	|0.010	0.030	0.007	0.026|
4212212 (0.040)	|0.019	0.014	0.003	0.000|
Multiallelic Dprime: 0.347
BLOCK 840.  MARKERS: 4310 4311 4312 4313 4314 4315
213443 (0.487)	|0.439	0.000	0.000	0.000	0.040	0.002|
343421 (0.336)	|0.000	0.184	0.140	0.000	0.000	0.000|
211343 (0.113)	|0.000	0.000	0.000	0.109	0.000	0.000|
211443 (0.048)	|0.022	0.000	0.000	0.000	0.000	0.025|
Multiallelic Dprime: 0.952
BLOCK 841.  MARKERS: 4316 4317 4318 4319 4320 4321 4322 4323 4324 4325
3321223343 (0.459)	|0.035	0.317	0.081	0.021	0.002|
1124444321 (0.189)	|0.163	0.012	0.015	0.000	0.000|
3331423141 (0.139)	|0.136	0.000	0.004	0.000	0.000|
3331223141 (0.111)	|0.003	0.000	0.097	0.000	0.010|
3321223341 (0.040)	|0.037	0.000	0.002	0.000	0.000|
3321223141 (0.026)	|0.000	0.000	0.026	0.000	0.000|
Multiallelic Dprime: 0.804
BLOCK 842.  MARKERS: 4326 4327 4328 4329 4330
23232 (0.381)	|0.139	0.223	0.013	0.007|
41443 (0.338)	|0.308	0.009	0.014	0.008|
23233 (0.241)	|0.020	0.033	0.103	0.084|
43233 (0.021)	|0.000	0.015	0.001	0.000|
21443 (0.014)	|0.014	0.000	0.000	0.000|
Multiallelic Dprime: 0.674
BLOCK 843.  MARKERS: 4331 4332 4333 4334
1243 (0.482)	|0.323	0.000	0.157	0.000|
3221 (0.277)	|0.000	0.284	0.001	0.000|
3223 (0.137)	|0.098	0.008	0.004	0.016|
1443 (0.100)	|0.000	0.000	0.000	0.098|
Multiallelic Dprime: 0.852
BLOCK 844.  MARKERS: 4335 4336 4337
231 (0.419)	|0.153	0.236	0.031|
213 (0.298)	|0.225	0.046	0.029|
233 (0.161)	|0.023	0.010	0.128|
433 (0.115)	|0.016	0.021	0.078|
Multiallelic Dprime: 0.535
BLOCK 845.  MARKERS: 4339 4340
21 (0.419)	|0.046	0.247	0.007	0.088	0.010|
43 (0.314)	|0.223	0.035	0.040	0.000	0.010|
41 (0.267)	|0.196	0.008	0.050	0.001	0.005|
Multiallelic Dprime: 0.656
BLOCK 846.  MARKERS: 4341 4342 4343 4344 4345 4346 4347
4311213 (0.466)	|0.013	0.268	0.185|
2133341 (0.289)	|0.253	0.028	0.005|
2133241 (0.098)	|0.087	0.009	0.001|
4111243 (0.090)	|0.022	0.056	0.012|
4111213 (0.024)	|0.000	0.006	0.019|
Multiallelic Dprime: 0.717
BLOCK 847.  MARKERS: 4348 4349
14 (0.382)	|0.065	0.312|
31 (0.376)	|0.367	0.009|
34 (0.239)	|0.236	0.000|
Multiallelic Dprime: 0.956
BLOCK 848.  MARKERS: 4350 4351
33 (0.670)	|0.350	0.013	0.242	0.059|
11 (0.321)	|0.040	0.280	0.002	0.000|
Multiallelic Dprime: 0.851
BLOCK 849.  MARKERS: 4352 4353 4354 4355
2122 (0.395)	|0.296	0.060	0.040|
1333 (0.298)	|0.167	0.059	0.073|
1332 (0.243)	|0.159	0.067	0.017|
1132 (0.058)	|0.058	0.000	0.000|
Multiallelic Dprime: 0.221
BLOCK 850.  MARKERS: 4357 4358 4359 4360
4441 (0.680)	|0.625	0.047	0.007|
4223 (0.190)	|0.026	0.012	0.154|
2223 (0.130)	|0.001	0.126	0.000|
Multiallelic Dprime: 0.847
BLOCK 851.  MARKERS: 4363 4364 4365
244 (0.651)	|0.653	0.000	0.000|
111 (0.191)	|0.000	0.132	0.057|
211 (0.156)	|0.000	0.111	0.045|
Multiallelic Dprime: 0.946
BLOCK 852.  MARKERS: 4366 4367
11 (0.655)	|0.511	0.039	0.102|
33 (0.243)	|0.058	0.185	0.000|
13 (0.102)	|0.002	0.101	0.000|
Multiallelic Dprime: 0.758
BLOCK 853.  MARKERS: 4369 4370 4371
311 (0.571)	|0.489	0.018	0.063|
343 (0.325)	|0.013	0.302	0.003|
111 (0.102)	|0.020	0.083	0.000|
Multiallelic Dprime: 0.871
BLOCK 854.  MARKERS: 4372 4373
11 (0.522)	|0.354	0.074	0.094|
34 (0.405)	|0.208	0.105	0.092|
14 (0.067)	|0.048	0.014	0.005|
Multiallelic Dprime: 0.179
BLOCK 855.  MARKERS: 4375 4376
11 (0.614)	|0.318	0.285	0.005|
31 (0.194)	|0.020	0.007	0.165|
13 (0.192)	|0.113	0.079	0.000|
Multiallelic Dprime: 0.482
BLOCK 856.  MARKERS: 4377 4378 4379 4380 4381 4382
343314 (0.450)	|0.313	0.015	0.008	0.056	0.041	0.009|
421234 (0.370)	|0.237	0.001	0.128	0.000	0.000	0.002|
421232 (0.170)	|0.002	0.159	0.000	0.003	0.000	0.000|
Multiallelic Dprime: 0.608
BLOCK 857.  MARKERS: 4383 4384 4385 4386 4387 4388 4389 4390 4391 4392 4393 4394 4395
2241112134421 (0.560)	|0.475	0.057	0.010|
4423434322241 (0.175)	|0.072	0.017	0.087|
2241112134423 (0.137)	|0.006	0.132	0.000|
4241112134421 (0.060)	|0.058	0.002	0.000|
4243132334421 (0.041)	|0.038	0.003	0.000|
4423434324221 (0.011)	|0.005	0.007	0.000|
Multiallelic Dprime: 0.665
BLOCK 858.  MARKERS: 4399 4400 4401 4402 4403
24422 (0.660)	|0.398	0.182	0.079|
32234 (0.225)	|0.055	0.160	0.010|
32434 (0.097)	|0.007	0.078	0.012|
Multiallelic Dprime: 0.547
BLOCK 859.  MARKERS: 4404 4405 4406
212 (0.469)	|0.366	0.072	0.031|
214 (0.424)	|0.351	0.042	0.032|
434 (0.107)	|0.077	0.023	0.007|
Multiallelic Dprime: 0.112
BLOCK 860.  MARKERS: 4409 4410
11 (0.793)	|0.664	0.074	0.033	0.011|
23 (0.137)	|0.010	0.120	0.007	0.000|
13 (0.070)	|0.010	0.011	0.045	0.000|
Multiallelic Dprime: 0.772
BLOCK 861.  MARKERS: 4411 4412 4413 4414
2342 (0.684)	|0.652	0.002	0.033|
3124 (0.206)	|0.111	0.086	0.008|
3122 (0.085)	|0.038	0.028	0.019|
2322 (0.011)	|0.009	0.000	0.002|
Multiallelic Dprime: 0.628
BLOCK 862.  MARKERS: 4415 4416
42 (0.816)	|0.446	0.262	0.107|
24 (0.120)	|0.064	0.034	0.022|
44 (0.063)	|0.046	0.006	0.011|
Multiallelic Dprime: 0.150
BLOCK 863.  MARKERS: 4422 4423
21 (0.557)	|0.066	0.311	0.179|
22 (0.303)	|0.263	0.038	0.003|
42 (0.140)	|0.129	0.011	0.000|
Multiallelic Dprime: 0.783
BLOCK 864.  MARKERS: 4425 4426
23 (0.456)	|0.346	0.002	0.013	0.091|
21 (0.361)	|0.162	0.191	0.006	0.000|
33 (0.183)	|0.002	0.006	0.171	0.000|
Multiallelic Dprime: 0.685
BLOCK 865.  MARKERS: 4427 4428 4429 4430 4431
12342 (0.510)	|0.167	0.204	0.137	0.000|
34112 (0.199)	|0.125	0.041	0.015	0.014|
12113 (0.189)	|0.169	0.005	0.013	0.002|
12142 (0.092)	|0.076	0.004	0.011	0.000|
Multiallelic Dprime: 0.545
BLOCK 866.  MARKERS: 4433 4434 4435 4436 4437 4438
341224 (0.542)	|0.256	0.200	0.086|
423242 (0.257)	|0.141	0.070	0.047|
423442 (0.176)	|0.152	0.023	0.000|
323244 (0.018)	|0.004	0.009	0.005|
Multiallelic Dprime: 0.272
BLOCK 867.  MARKERS: 4439 4440
14 (0.557)	|0.185	0.295	0.078|
32 (0.302)	|0.294	0.000	0.007|
12 (0.141)	|0.037	0.002	0.103|
Multiallelic Dprime: 0.708
BLOCK 868.  MARKERS: 4441 4442
13 (0.513)	|0.404	0.038	0.064|
32 (0.298)	|0.010	0.267	0.017|
33 (0.189)	|0.149	0.014	0.024|
Multiallelic Dprime: 0.655
BLOCK 869.  MARKERS: 4443 4444 4445 4446 4447 4448 4449 4450
23311214 (0.563)	|0.551	0.004	0.003|
11343414 (0.318)	|0.041	0.268	0.007|
13111231 (0.105)	|0.000	0.000	0.104|
Multiallelic Dprime: 0.931
BLOCK 870.  MARKERS: 4451 4452 4453 4454
4112 (0.599)	|0.576	0.021	0.002|
1113 (0.280)	|0.029	0.134	0.116|
1423 (0.113)	|0.042	0.072	0.000|
Multiallelic Dprime: 0.810
BLOCK 871.  MARKERS: 4455 4456
33 (0.652)	|0.588	0.012	0.052|
13 (0.230)	|0.010	0.218	0.001|
11 (0.118)	|0.057	0.060	0.000|
Multiallelic Dprime: 0.767
BLOCK 872.  MARKERS: 4457 4458 4459
241 (0.654)	|0.229	0.333	0.083	0.003|
334 (0.290)	|0.162	0.048	0.070	0.006|
244 (0.053)	|0.034	0.010	0.006	0.003|
Multiallelic Dprime: 0.375
BLOCK 873.  MARKERS: 4461 4462 4463
331 (0.427)	|0.247	0.067	0.075	0.031|
313 (0.395)	|0.112	0.171	0.035	0.073|
133 (0.158)	|0.071	0.076	0.006	0.004|
333 (0.011)	|0.004	0.006	0.000	0.001|
Multiallelic Dprime: 0.323
BLOCK 874.  MARKERS: 4465 4466 4467 4468
3141 (0.437)	|0.271	0.048	0.067	0.019	0.028	0.001|
3311 (0.322)	|0.072	0.205	0.034	0.008	0.000	0.003|
3111 (0.121)	|0.004	0.015	0.093	0.003	0.000	0.006|
1143 (0.109)	|0.003	0.021	0.077	0.009	0.000	0.000|
Multiallelic Dprime: 0.571
BLOCK 875.  MARKERS: 4469 4470 4471 4472 4473
11142 (0.354)	|0.279	0.009	0.066|
12224 (0.289)	|0.263	0.024	0.000|
31224 (0.270)	|0.020	0.247	0.004|
11224 (0.042)	|0.000	0.042	0.000|
11122 (0.029)	|0.000	0.029	0.000|
11144 (0.015)	|0.000	0.015	0.000|
Multiallelic Dprime: 0.798
BLOCK 876.  MARKERS: 4474 4475
22 (0.562)	|0.225	0.293	0.039	0.003|
43 (0.366)	|0.122	0.011	0.217	0.015|
23 (0.070)	|0.002	0.040	0.000	0.028|
Multiallelic Dprime: 0.540
BLOCK 877.  MARKERS: 4477 4478 4479 4480 4481 4482
332431 (0.351)	|0.312	0.038|
314313 (0.345)	|0.266	0.078|
132431 (0.255)	|0.252	0.003|
334413 (0.046)	|0.017	0.029|
Multiallelic Dprime: 0.451
BLOCK 878.  MARKERS: 4483 4484 4485
223 (0.849)	|0.572	0.164	0.103	0.009|
341 (0.149)	|0.122	0.016	0.007	0.003|
Multiallelic Dprime: 0.414
BLOCK 879.  MARKERS: 4490 4491 4492 4493
2424 (0.695)	|0.285	0.247	0.131	0.007	0.020|
2224 (0.181)	|0.107	0.018	0.052	0.000	0.001|
4242 (0.111)	|0.011	0.000	0.000	0.096	0.000|
4222 (0.012)	|0.000	0.000	0.000	0.011	0.000|
Multiallelic Dprime: 0.434
BLOCK 880.  MARKERS: 4495 4496 4497 4498 4499 4500 4501
3443232 (0.403)	|0.158	0.212	0.003	0.024	0.000|
3441434 (0.265)	|0.042	0.004	0.194	0.002	0.019|
3233212 (0.181)	|0.084	0.006	0.005	0.084	0.000|
1443232 (0.113)	|0.045	0.060	0.001	0.005	0.000|
3443212 (0.021)	|0.000	0.000	0.000	0.018	0.000|
Multiallelic Dprime: 0.608
BLOCK 881.  MARKERS: 4503 4504 4505 4506 4507 4508 4509 4510
11143231 (0.331)	|0.007	0.323	0.000|
11244431 (0.285)	|0.166	0.005	0.115|
21124211 (0.208)	|0.206	0.000	0.000|
13244433 (0.139)	|0.132	0.000	0.007|
21124231 (0.021)	|0.000	0.020	0.000|
Multiallelic Dprime: 0.834
BLOCK 882.  MARKERS: 4511 4512
34 (0.519)	|0.387	0.030	0.102|
44 (0.355)	|0.018	0.293	0.045|
32 (0.125)	|0.124	0.001	0.000|
Multiallelic Dprime: 0.692
BLOCK 883.  MARKERS: 4513 4514
21 (0.530)	|0.037	0.196	0.231	0.066|
41 (0.324)	|0.251	0.039	0.012	0.016|
22 (0.146)	|0.020	0.028	0.002	0.095|
Multiallelic Dprime: 0.646
BLOCK 884.  MARKERS: 4517 4518 4519
334 (0.308)	|0.114	0.018	0.174	0.002|
114 (0.264)	|0.234	0.028	0.000	0.002|
132 (0.245)	|0.110	0.131	0.003	0.000|
134 (0.177)	|0.140	0.023	0.003	0.009|
Multiallelic Dprime: 0.567
BLOCK 885.  MARKERS: 4520 4521 4522 4523 4524
34232 (0.606)	|0.220	0.174	0.169	0.019	0.013|
12214 (0.199)	|0.066	0.080	0.022	0.032	0.000|
32334 (0.180)	|0.121	0.021	0.031	0.007	0.000|
34234 (0.013)	|0.002	0.004	0.000	0.002	0.000|
Multiallelic Dprime: 0.261
BLOCK 886.  MARKERS: 4527 4528 4529 4530 4531 4532
114323 (0.411)	|0.087	0.277	0.048|
334323 (0.278)	|0.074	0.021	0.184|
332114 (0.221)	|0.177	0.010	0.034|
332113 (0.060)	|0.038	0.021	0.001|
334324 (0.014)	|0.003	0.005	0.005|
Multiallelic Dprime: 0.570
BLOCK 887.  MARKERS: 4533 4534 4535
422 (0.384)	|0.088	0.238	0.053|
222 (0.334)	|0.258	0.019	0.054|
444 (0.281)	|0.073	0.103	0.102|
Multiallelic Dprime: 0.434
BLOCK 888.  MARKERS: 4537 4538 4539 4540 4541
13432 (0.419)	|0.092	0.326	0.000|
33344 (0.360)	|0.350	0.006	0.005|
11434 (0.210)	|0.010	0.004	0.195|
Multiallelic Dprime: 0.864
BLOCK 889.  MARKERS: 4543 4544
43 (0.456)	|0.348	0.062	0.044|
22 (0.340)	|0.221	0.082	0.038|
42 (0.205)	|0.140	0.043	0.022|
Multiallelic Dprime: 0.131
BLOCK 890.  MARKERS: 4555 4556
33 (0.709)	|0.443	0.236	0.000	0.029|
44 (0.187)	|0.044	0.000	0.141	0.002|
34 (0.103)	|0.023	0.000	0.000	0.080|
Multiallelic Dprime: 0.733
BLOCK 891.  MARKERS: 4557 4558 4559
221 (0.509)	|0.126	0.073	0.056	0.090	0.060	0.035	0.064|
222 (0.236)	|0.036	0.039	0.043	0.007	0.040	0.053	0.015|
241 (0.142)	|0.039	0.031	0.018	0.013	0.012	0.011	0.018|
321 (0.111)	|0.019	0.020	0.020	0.013	0.006	0.016	0.015|
Multiallelic Dprime: 0.201
BLOCK 892.  MARKERS: 4564 4565 4566 4567 4568 4569 4570
1114341 (0.220)	|0.213	0.006|
1314144 (0.164)	|0.140	0.021|
1314341 (0.137)	|0.061	0.076|
1314344 (0.122)	|0.025	0.094|
1312344 (0.117)	|0.017	0.099|
3324341 (0.115)	|0.107	0.009|
1314324 (0.112)	|0.025	0.086|
Multiallelic Dprime: 0.693
BLOCK 893.  MARKERS: 4574 4575
42 (0.593)	|0.373	0.220|
23 (0.399)	|0.230	0.169|
Multiallelic Dprime: 0.055
BLOCK 894.  MARKERS: 4577 4578
23 (0.609)	|0.318	0.161	0.128|
42 (0.391)	|0.096	0.230	0.065|
Multiallelic Dprime: 0.324
BLOCK 895.  MARKERS: 4580 4581 4582
133 (0.413)	|0.375	0.016	0.022|
223 (0.391)	|0.111	0.269	0.009|
121 (0.193)	|0.061	0.003	0.124|
Multiallelic Dprime: 0.708
BLOCK 896.  MARKERS: 4583 4584 4585 4586
3231 (0.549)	|0.492	0.058|
1413 (0.287)	|0.071	0.216|
3213 (0.156)	|0.122	0.034|
Multiallelic Dprime: 0.596
BLOCK 897.  MARKERS: 4587 4588
43 (0.689)	|0.384	0.303|
24 (0.311)	|0.151	0.158|
Multiallelic Dprime: 0.091
BLOCK 898.  MARKERS: 4589 4590
32 (0.534)	|0.304	0.225	0.005|
13 (0.461)	|0.244	0.208	0.009|
Multiallelic Dprime: 0.041
BLOCK 899.  MARKERS: 4591 4592
12 (0.548)	|0.498	0.022	0.023|
34 (0.438)	|0.306	0.079	0.051|
32 (0.014)	|0.004	0.007	0.000|
Multiallelic Dprime: 0.524
BLOCK 900.  MARKERS: 4598 4599 4600 4601 4602
42342 (0.807)	|0.352	0.173	0.171	0.094|
24114 (0.109)	|0.035	0.029	0.014	0.028|
22144 (0.074)	|0.047	0.006	0.013	0.007|
Multiallelic Dprime: 0.130
BLOCK 901.  MARKERS: 4605 4606 4607 4608 4609 4610 4611 4612 4613 4614 4615
44221434212 (0.436)	|0.396	0.032	0.008|
24441112434 (0.212)	|0.029	0.176	0.007|
24444112434 (0.197)	|0.057	0.141	0.000|
22241112434 (0.130)	|0.012	0.118	0.000|
Multiallelic Dprime: 0.718
BLOCK 902.  MARKERS: 4617 4618
41 (0.511)	|0.130	0.159	0.084	0.069	0.065	0.000|
23 (0.471)	|0.146	0.072	0.110	0.077	0.056	0.009|
43 (0.019)	|0.005	0.003	0.002	0.002	0.000	0.006|
Multiallelic Dprime: 0.168
BLOCK 903.  MARKERS: 4621 4622 4623 4624 4625 4626 4627
2312233 (0.281)	|0.220	0.004	0.056|
4114333 (0.234)	|0.012	0.221	0.000|
2312213 (0.196)	|0.191	0.002	0.000|
2322233 (0.148)	|0.145	0.003	0.000|
2312231 (0.120)	|0.003	0.000	0.111|
2114333 (0.014)	|0.001	0.000	0.006|
Multiallelic Dprime: 0.826
BLOCK 904.  MARKERS: 4628 4629 4630 4631 4632 4633
113333 (0.577)	|0.270	0.238	0.066|
413333 (0.227)	|0.212	0.012	0.002|
141111 (0.179)	|0.035	0.009	0.134|
Multiallelic Dprime: 0.559
BLOCK 905.  MARKERS: 4634 4635 4636
212 (0.523)	|0.321	0.020	0.132	0.020	0.013|
232 (0.263)	|0.099	0.155	0.009	0.000	0.000|
133 (0.205)	|0.146	0.008	0.011	0.025	0.001|
Multiallelic Dprime: 0.443
BLOCK 906.  MARKERS: 4639 4640 4641 4642 4643 4644 4645 4646 4647 4648 4649 4650 4651 4652
43221413412414 (0.569)	|0.380	0.143	0.047|
32133413411332 (0.183)	|0.005	0.175	0.000|
32123231221334 (0.153)	|0.020	0.037	0.097|
32123233411314 (0.044)	|0.006	0.039	0.000|
43221413412314 (0.014)	|0.004	0.010	0.000|
Multiallelic Dprime: 0.662
BLOCK 907.  MARKERS: 4653 4654
43 (0.419)	|0.401	0.006	0.012|
41 (0.415)	|0.002	0.224	0.189|
23 (0.163)	|0.008	0.156	0.000|
Multiallelic Dprime: 0.835
BLOCK 908.  MARKERS: 4656 4657
41 (0.411)	|0.256	0.114	0.040|
42 (0.388)	|0.162	0.168	0.048|
22 (0.201)	|0.067	0.088	0.045|
Multiallelic Dprime: 0.197
BLOCK 909.  MARKERS: 4661 4662 4663 4664 4665 4666 4667
3232133 (0.483)	|0.476	0.000	0.002	0.003	0.001|
3232113 (0.369)	|0.265	0.095	0.002	0.000	0.005|
1444331 (0.132)	|0.004	0.000	0.066	0.050	0.010|
Multiallelic Dprime: 0.706
BLOCK 910.  MARKERS: 4668 4669 4670 4671 4672 4673 4674 4675 4676
212121341 (0.750)	|0.420	0.161	0.169|
334343123 (0.096)	|0.005	0.092	0.000|
232123141 (0.069)	|0.062	0.002	0.006|
232143341 (0.058)	|0.021	0.030	0.006|
234343123 (0.015)	|0.002	0.013	0.000|
Multiallelic Dprime: 0.470
BLOCK 911.  MARKERS: 4678 4679
13 (0.512)	|0.376	0.093	0.044|
32 (0.302)	|0.154	0.138	0.009|
33 (0.186)	|0.099	0.081	0.005|
Multiallelic Dprime: 0.270
BLOCK 912.  MARKERS: 4680 4681
33 (0.629)	|0.210	0.038	0.152	0.097	0.121	0.004|
11 (0.312)	|0.034	0.194	0.035	0.024	0.004	0.010|
31 (0.058)	|0.006	0.006	0.005	0.026	0.001	0.014|
Multiallelic Dprime: 0.566
BLOCK 913.  MARKERS: 4683 4684 4685 4686 4687 4688 4689
3442441 (0.251)	|0.213	0.038|
3212223 (0.239)	|0.121	0.117|
3442241 (0.192)	|0.137	0.054|
1442241 (0.148)	|0.080	0.067|
3443441 (0.126)	|0.119	0.007|
3212243 (0.026)	|0.010	0.017|
Multiallelic Dprime: 0.358
BLOCK 914.  MARKERS: 4691 4692
11 (0.694)	|0.685	0.004|
33 (0.304)	|0.188	0.115|
Multiallelic Dprime: 0.954
BLOCK 915.  MARKERS: 4694 4695
44 (0.875)	|0.263	0.313	0.220	0.074|
32 (0.119)	|0.070	0.014	0.008	0.027|
Multiallelic Dprime: 0.520
BLOCK 916.  MARKERS: 4697 4698 4699
121 (0.339)	|0.159	0.111	0.051	0.015|
341 (0.327)	|0.165	0.076	0.070	0.014|
141 (0.229)	|0.122	0.044	0.062	0.000|
122 (0.101)	|0.042	0.041	0.018	0.000|
Multiallelic Dprime: 0.118
BLOCK 917.  MARKERS: 4704 4705 4706
431 (0.488)	|0.185	0.169	0.134|
241 (0.274)	|0.232	0.009	0.034|
433 (0.202)	|0.180	0.016	0.005|
231 (0.030)	|0.018	0.010	0.001|
Multiallelic Dprime: 0.616
BLOCK 918.  MARKERS: 4710 4711
34 (0.619)	|0.192	0.049	0.123	0.066	0.097	0.079|
41 (0.205)	|0.025	0.104	0.043	0.014	0.011	0.006|
44 (0.176)	|0.023	0.030	0.008	0.078	0.029	0.000|
Multiallelic Dprime: 0.424
BLOCK 919.  MARKERS: 4713 4714 4715 4716 4717 4718 4719 4720 4721 4722 4723
42411412214 (0.239)	|0.034	0.161	0.045	0.002|
42211412214 (0.183)	|0.132	0.035	0.009	0.004|
22213212214 (0.174)	|0.107	0.063	0.002	0.002|
24211414432 (0.159)	|0.088	0.069	0.000	0.002|
22231434232 (0.137)	|0.122	0.010	0.000	0.004|
22211412214 (0.086)	|0.006	0.010	0.068	0.000|
Multiallelic Dprime: 0.484
BLOCK 920.  MARKERS: 4725 4726 4727 4728 4729
24243 (0.494)	|0.463	0.032|
12123 (0.358)	|0.273	0.079|
12121 (0.125)	|0.110	0.013|
22123 (0.017)	|0.017	0.000|
Multiallelic Dprime: 0.431
BLOCK 921.  MARKERS: 4734 4735
12 (0.866)	|0.491	0.339	0.028	0.009|
24 (0.126)	|0.091	0.032	0.001	0.002|
Multiallelic Dprime: 0.327
BLOCK 922.  MARKERS: 4736 4737 4738
132 (0.587)	|0.432	0.000	0.154|
313 (0.372)	|0.002	0.288	0.082|
133 (0.030)	|0.008	0.024	0.001|
312 (0.010)	|0.008	0.000	0.002|
Multiallelic Dprime: 0.741
BLOCK 923.  MARKERS: 4739 4740
12 (0.450)	|0.261	0.056	0.132|
13 (0.311)	|0.157	0.092	0.063|
32 (0.239)	|0.095	0.096	0.048|
Multiallelic Dprime: 0.177
BLOCK 924.  MARKERS: 4743 4744
22 (0.512)	|0.215	0.116	0.182|
24 (0.244)	|0.219	0.013	0.012|
14 (0.244)	|0.149	0.092	0.004|
Multiallelic Dprime: 0.461
BLOCK 925.  MARKERS: 4747 4748
22 (0.582)	|0.286	0.087	0.038	0.132	0.038|
24 (0.220)	|0.040	0.103	0.022	0.021	0.034|
42 (0.197)	|0.002	0.079	0.107	0.000	0.004|
Multiallelic Dprime: 0.542
BLOCK 926.  MARKERS: 4749 4750 4751 4752
1443 (0.328)	|0.201	0.057	0.031	0.039|
1243 (0.268)	|0.081	0.146	0.041	0.002|
1223 (0.166)	|0.127	0.025	0.010	0.004|
3241 (0.153)	|0.039	0.020	0.093	0.000|
3243 (0.076)	|0.014	0.051	0.012	0.000|
Multiallelic Dprime: 0.434
BLOCK 927.  MARKERS: 4753 4754 4755 4756
2223 (0.464)	|0.454	0.005	0.004|
2242 (0.304)	|0.000	0.239	0.065|
4442 (0.186)	|0.004	0.183	0.000|
2222 (0.045)	|0.000	0.000	0.044|
Multiallelic Dprime: 0.911
BLOCK 928.  MARKERS: 4757 4758
32 (0.461)	|0.033	0.087	0.171	0.141	0.000	0.005	0.013	0.000|
12 (0.426)	|0.183	0.003	0.005	0.008	0.100	0.086	0.021	0.019|
14 (0.114)	|0.002	0.106	0.000	0.000	0.000	0.000	0.000	0.000|
Multiallelic Dprime: 0.790
BLOCK 929.  MARKERS: 4762 4763 4764 4765 4766 4767 4768 4769 4770 4771 4772 4773 4774 4775 4776 4777 4778 4779 4780 4781 4782 4783 4784 4785
313114443232213142241413 (0.217)	|0.016	0.097	0.101|
111134443232211142241433 (0.195)	|0.191	0.004	0.000|
111114243232221142241433 (0.174)	|0.005	0.167	0.003|
113314244424311122123411 (0.149)	|0.109	0.006	0.034|
113114423232211142241413 (0.100)	|0.001	0.078	0.020|
133312244424311324123213 (0.093)	|0.068	0.012	0.002|
133312244424311322123213 (0.033)	|0.000	0.042	0.001|
113112244424311324123213 (0.019)	|0.018	0.000	0.000|
Multiallelic Dprime: 0.742
BLOCK 930.  MARKERS: 4788 4789 4790 4791
4244 (0.418)	|0.283	0.132	0.002|
2414 (0.418)	|0.271	0.142	0.004|
2412 (0.161)	|0.009	0.006	0.146|
Multiallelic Dprime: 0.403
BLOCK 931.  MARKERS: 4792 4793 4794
144 (0.562)	|0.282	0.055	0.043	0.107	0.022	0.028|
124 (0.283)	|0.086	0.016	0.108	0.009	0.032	0.019|
342 (0.155)	|0.032	0.101	0.003	0.002	0.000	0.008|
Multiallelic Dprime: 0.455
BLOCK 932.  MARKERS: 4797 4798 4799 4800 4801 4802 4803 4804 4805 4806 4807 4808 4809 4810
33322132343432 (0.398)	|0.003	0.378	0.001	0.017|
33324132141332 (0.171)	|0.153	0.019	0.000	0.000|
21242122323434 (0.152)	|0.153	0.000	0.000	0.000|
21342324343432 (0.118)	|0.000	0.000	0.117	0.000|
21342324343424 (0.055)	|0.055	0.000	0.000	0.000|
21342324343422 (0.053)	|0.049	0.000	0.003	0.000|
Multiallelic Dprime: 0.941
BLOCK 933.  MARKERS: 4811 4812 4813
321 (0.446)	|0.083	0.134	0.095	0.122|
123 (0.409)	|0.351	0.013	0.034	0.006|
341 (0.129)	|0.091	0.030	0.006	0.000|
323 (0.016)	|0.000	0.002	0.013	0.000|
Multiallelic Dprime: 0.642
BLOCK 934.  MARKERS: 4814 4815 4816 4817
3112 (0.527)	|0.496	0.029	0.002|
1312 (0.179)	|0.179	0.001	0.000|
1332 (0.148)	|0.005	0.101	0.041|
1314 (0.129)	|0.130	0.000	0.000|
Multiallelic Dprime: 0.807
BLOCK 935.  MARKERS: 4818 4819
21 (0.827)	|0.286	0.242	0.225	0.029	0.013	0.006|
33 (0.131)	|0.030	0.057	0.033	0.004	0.000	0.000|
23 (0.041)	|0.013	0.008	0.008	0.002	0.000	0.004|
Multiallelic Dprime: 0.155
BLOCK 936.  MARKERS: 4823 4824 4825 4826 4827 4828 4829 4830 4831 4832 4833
22143411114 (0.330)	|0.317	0.009	0.000	0.002	0.000|
43422232333 (0.307)	|0.000	0.151	0.145	0.008	0.000|
22143411113 (0.266)	|0.000	0.118	0.002	0.137	0.008|
43123232333 (0.036)	|0.003	0.000	0.031	0.000	0.000|
22443411114 (0.014)	|0.013	0.000	0.000	0.000	0.000|
23123232333 (0.010)	|0.000	0.005	0.005	0.000	0.000|
Multiallelic Dprime: 0.811
BLOCK 937.  MARKERS: 4834 4835 4836 4837 4838 4839
221113 (0.340)	|0.189	0.137	0.011|
443233 (0.287)	|0.101	0.166	0.018|
443113 (0.192)	|0.082	0.086	0.021|
443231 (0.152)	|0.024	0.008	0.122|
423131 (0.011)	|0.002	0.003	0.007|
Multiallelic Dprime: 0.322
BLOCK 938.  MARKERS: 4841 4842 4843 4844
4412 (0.406)	|0.124	0.266	0.015|
1213 (0.404)	|0.302	0.093	0.007|
4432 (0.183)	|0.086	0.016	0.079|
Multiallelic Dprime: 0.465
BLOCK 939.  MARKERS: 4845 4846
41 (0.516)	|0.307	0.068	0.072	0.060	0.008|
24 (0.376)	|0.218	0.066	0.048	0.035	0.008|
44 (0.102)	|0.049	0.017	0.018	0.017	0.000|
Multiallelic Dprime: 0.058
BLOCK 940.  MARKERS: 4857 4858 4859 4860
2132 (0.576)	|0.438	0.121	0.000	0.016|
4332 (0.152)	|0.006	0.145	0.001	0.000|
2312 (0.140)	|0.013	0.009	0.117	0.000|
2314 (0.112)	|0.108	0.002	0.000	0.003|
2332 (0.016)	|0.002	0.007	0.000	0.007|
Multiallelic Dprime: 0.638
BLOCK 941.  MARKERS: 4861 4862 4863
112 (0.569)	|0.181	0.253	0.126	0.005|
342 (0.283)	|0.167	0.052	0.062	0.003|
314 (0.121)	|0.075	0.042	0.003	0.001|
312 (0.026)	|0.004	0.012	0.002	0.009|
Multiallelic Dprime: 0.296
BLOCK 942.  MARKERS: 4865 4866 4867 4868
3422 (0.428)	|0.380	0.022	0.020|
3244 (0.358)	|0.037	0.162	0.157|
2422 (0.192)	|0.005	0.186	0.005|
3242 (0.018)	|0.002	0.011	0.005|
Multiallelic Dprime: 0.723
BLOCK 943.  MARKERS: 4869 4870 4871
123 (0.423)	|0.055	0.253	0.113|
311 (0.384)	|0.179	0.098	0.107|
113 (0.189)	|0.170	0.017	0.001|
Multiallelic Dprime: 0.436
BLOCK 944.  MARKERS: 4874 4875 4876
113 (0.406)	|0.180	0.158	0.050	0.018|
124 (0.369)	|0.164	0.137	0.013	0.056|
213 (0.221)	|0.091	0.079	0.043	0.007|
Multiallelic Dprime: 0.098
BLOCK 945.  MARKERS: 4879 4880 4881 4882 4883 4884 4885 4886
11111312 (0.435)	|0.283	0.089	0.047	0.003	0.007|
13311312 (0.377)	|0.229	0.077	0.032	0.027	0.006|
33323143 (0.105)	|0.063	0.012	0.022	0.004	0.002|
33313143 (0.081)	|0.058	0.006	0.014	0.000	0.002|
Multiallelic Dprime: 0.110
BLOCK 946.  MARKERS: 4890 4891 4892 4893 4894
21324 (0.634)	|0.635	0.000|
41442 (0.184)	|0.004	0.181|
23324 (0.115)	|0.115	0.000|
21322 (0.034)	|0.000	0.033|
41342 (0.017)	|0.016	0.000|
Multiallelic Dprime: 0.995
BLOCK 947.  MARKERS: 4895 4896
21 (0.776)	|0.739	0.012	0.020|
13 (0.220)	|0.019	0.195	0.004|
Multiallelic Dprime: 0.880
BLOCK 948.  MARKERS: 4898 4899 4900
332 (0.758)	|0.342	0.351	0.064|
123 (0.207)	|0.134	0.065	0.008|
322 (0.024)	|0.016	0.004	0.005|
Multiallelic Dprime: 0.298
BLOCK 949.  MARKERS: 4902 4903 4904
434 (0.496)	|0.074	0.421	0.000|
342 (0.427)	|0.401	0.021	0.005|
332 (0.078)	|0.001	0.000	0.076|
Multiallelic Dprime: 0.855
BLOCK 950.  MARKERS: 4905 4906 4907
321 (0.476)	|0.231	0.242|
113 (0.443)	|0.400	0.043|
313 (0.082)	|0.026	0.055|
Multiallelic Dprime: 0.574
BLOCK 951.  MARKERS: 4909 4910
33 (0.658)	|0.340	0.307	0.008|
21 (0.340)	|0.212	0.124	0.004|
Multiallelic Dprime: 0.153
BLOCK 952.  MARKERS: 4912 4913 4914 4915
2222 (0.552)	|0.410	0.143|
4344 (0.431)	|0.400	0.031|
4242 (0.012)	|0.009	0.003|
Multiallelic Dprime: 0.571
BLOCK 953.  MARKERS: 4918 4919
24 (0.820)	|0.270	0.221	0.162	0.162|
32 (0.180)	|0.060	0.043	0.041	0.035|
Multiallelic Dprime: 0.037
BLOCK 954.  MARKERS: 4922 4923 4924 4925 4926
32342 (0.329)	|0.174	0.036	0.119|
42342 (0.265)	|0.128	0.109	0.029|
43144 (0.203)	|0.143	0.030	0.031|
43122 (0.197)	|0.149	0.037	0.012|
Multiallelic Dprime: 0.287
BLOCK 955.  MARKERS: 4927 4928
24 (0.596)	|0.368	0.204	0.014|
23 (0.215)	|0.203	0.007	0.005|
44 (0.189)	|0.033	0.019	0.137|
Multiallelic Dprime: 0.516
BLOCK 956.  MARKERS: 4929 4930 4931 4932 4933 4934
421141 (0.603)	|0.418	0.070	0.081	0.035|
233421 (0.229)	|0.085	0.108	0.033	0.003|
233423 (0.157)	|0.082	0.061	0.010	0.004|
Multiallelic Dprime: 0.303
BLOCK 957.  MARKERS: 4936 4937 4938
341 (0.590)	|0.328	0.262|
423 (0.241)	|0.127	0.114|
421 (0.123)	|0.091	0.031|
441 (0.043)	|0.034	0.009|
Multiallelic Dprime: 0.148
BLOCK 958.  MARKERS: 4942 4943
13 (0.580)	|0.386	0.183	0.012|
31 (0.419)	|0.259	0.155	0.005|
Multiallelic Dprime: 0.064
BLOCK 959.  MARKERS: 4945 4946
12 (0.645)	|0.255	0.032	0.273	0.085|
33 (0.338)	|0.064	0.262	0.006	0.006|
32 (0.017)	|0.014	0.000	0.000	0.003|
Multiallelic Dprime: 0.704
BLOCK 960.  MARKERS: 4949 4950 4951
112 (0.333)	|0.202	0.038	0.046	0.031	0.007|
144 (0.294)	|0.166	0.062	0.035	0.020	0.005|
312 (0.279)	|0.151	0.050	0.037	0.029	0.003|
142 (0.094)	|0.047	0.010	0.016	0.014	0.002|
Multiallelic Dprime: 0.081
BLOCK 961.  MARKERS: 4954 4955 4956 4957 4958
31212 (0.566)	|0.356	0.081	0.085	0.044|
13333 (0.160)	|0.110	0.023	0.012	0.015|
33213 (0.133)	|0.037	0.040	0.055	0.002|
33313 (0.094)	|0.038	0.050	0.002	0.004|
33333 (0.017)	|0.017	0.000	0.000	0.000|
Multiallelic Dprime: 0.257
BLOCK 962.  MARKERS: 4961 4962 4963 4964
2242 (0.582)	|0.291	0.227	0.061|
2244 (0.197)	|0.096	0.043	0.055|
4322 (0.155)	|0.085	0.041	0.030|
2322 (0.066)	|0.049	0.009	0.008|
Multiallelic Dprime: 0.180
BLOCK 963.  MARKERS: 4967 4968
32 (0.521)	|0.358	0.004	0.159|
14 (0.319)	|0.065	0.242	0.013|
12 (0.154)	|0.109	0.003	0.043|
Multiallelic Dprime: 0.578
BLOCK 964.  MARKERS: 4970 4971
32 (0.533)	|0.435	0.054	0.045|
12 (0.254)	|0.000	0.005	0.248|
14 (0.213)	|0.001	0.213	0.000|
Multiallelic Dprime: 0.892
BLOCK 965.  MARKERS: 4972 4973
33 (0.436)	|0.241	0.120	0.075|
32 (0.286)	|0.150	0.058	0.076|
22 (0.278)	|0.240	0.026	0.015|
Multiallelic Dprime: 0.281
BLOCK 966.  MARKERS: 4975 4976
23 (0.630)	|0.264	0.140	0.043	0.076	0.061	0.019|
43 (0.203)	|0.039	0.013	0.115	0.020	0.007	0.000|
21 (0.166)	|0.024	0.003	0.000	0.056	0.080	0.000|
Multiallelic Dprime: 0.517
BLOCK 967.  MARKERS: 4977 4978 4979 4980 4981 4982 4983 4984 4985 4986 4987 4988 4989
4331243121413 (0.328)	|0.313	0.014	0.000|
4331243121411 (0.158)	|0.017	0.136	0.004|
1111124343411 (0.157)	|0.036	0.002	0.120|
4133244121231 (0.153)	|0.063	0.089	0.000|
1111124321411 (0.149)	|0.144	0.000	0.003|
4331244121413 (0.017)	|0.013	0.005	0.000|
Multiallelic Dprime: 0.783
BLOCK 968.  MARKERS: 4990 4991
31 (0.602)	|0.411	0.191|
33 (0.260)	|0.218	0.042|
21 (0.139)	|0.111	0.027|
Multiallelic Dprime: 0.333
BLOCK 969.  MARKERS: 4995 4996
44 (0.741)	|0.427	0.306	0.008|
23 (0.259)	|0.137	0.118	0.004|
Multiallelic Dprime: 0.059
BLOCK 970.  MARKERS: 5002 5003
31 (0.564)	|0.249	0.312|
12 (0.424)	|0.367	0.057|
32 (0.012)	|0.007	0.004|
Multiallelic Dprime: 0.622
BLOCK 971.  MARKERS: 5004 5005
41 (0.623)	|0.522	0.046	0.055|
23 (0.374)	|0.046	0.236	0.089|
Multiallelic Dprime: 0.713
BLOCK 972.  MARKERS: 5008 5009 5010
213 (0.568)	|0.390	0.110	0.056	0.002	0.002	0.002	0.000|
133 (0.282)	|0.213	0.023	0.013	0.014	0.002	0.002	0.006|
214 (0.145)	|0.084	0.026	0.009	0.000	0.010	0.010	0.004|
Multiallelic Dprime: 0.196
BLOCK 973.  MARKERS: 5016 5017 5018 5019 5020 5021
341333 (0.691)	|0.343	0.248	0.101|
123121 (0.159)	|0.053	0.069	0.037|
341331 (0.077)	|0.022	0.052	0.004|
123131 (0.017)	|0.005	0.005	0.007|
321131 (0.015)	|0.004	0.009	0.003|
321133 (0.015)	|0.001	0.009	0.004|
121131 (0.012)	|0.004	0.004	0.004|
Multiallelic Dprime: 0.233
BLOCK 974.  MARKERS: 5023 5024
34 (0.435)	|0.216	0.107	0.083	0.011	0.007	0.003	0.005|
12 (0.403)	|0.110	0.106	0.056	0.080	0.023	0.013	0.009|
14 (0.162)	|0.022	0.057	0.055	0.008	0.004	0.006	0.000|
Multiallelic Dprime: 0.266
BLOCK 975.  MARKERS: 5025 5026 5027 5028 5029 5030 5031 5032 5033
122321414 (0.350)	|0.134	0.150	0.030	0.025	0.005|
322321414 (0.270)	|0.064	0.067	0.044	0.083	0.015|
341323214 (0.194)	|0.127	0.037	0.022	0.002	0.003|
322143422 (0.099)	|0.004	0.014	0.080	0.000	0.000|
122323414 (0.033)	|0.008	0.022	0.005	0.000	0.000|
322323414 (0.021)	|0.016	0.002	0.000	0.000	0.000|
322323422 (0.015)	|0.003	0.009	0.002	0.000	0.000|
Multiallelic Dprime: 0.379
BLOCK 976.  MARKERS: 5035 5036 5037 5038 5039 5040 5041
4143234 (0.359)	|0.185	0.021	0.067	0.083|
4143432 (0.303)	|0.184	0.057	0.040	0.017|
4143434 (0.193)	|0.057	0.093	0.033	0.010|
2321214 (0.111)	|0.042	0.036	0.031	0.002|
4143232 (0.023)	|0.022	0.001	0.000	0.000|
Multiallelic Dprime: 0.282
BLOCK 977.  MARKERS: 5043 5044 5045 5046 5047 5048
213424 (0.496)	|0.352	0.116	0.030|
421224 (0.210)	|0.161	0.025	0.025|
221242 (0.172)	|0.119	0.030	0.023|
221222 (0.112)	|0.091	0.013	0.008|
Multiallelic Dprime: 0.147
BLOCK 978.  MARKERS: 5049 5050
43 (0.726)	|0.646	0.030	0.036	0.001|
21 (0.187)	|0.003	0.130	0.039	0.011|
41 (0.087)	|0.000	0.085	0.000	0.000|
Multiallelic Dprime: 0.895
BLOCK 979.  MARKERS: 5051 5052 5053 5054 5055
32344 (0.647)	|0.342	0.232	0.074|
13122 (0.246)	|0.172	0.034	0.040|
33144 (0.075)	|0.050	0.003	0.022|
12144 (0.012)	|0.008	0.002	0.003|
Multiallelic Dprime: 0.328
BLOCK 980.  MARKERS: 5056 5057
34 (0.580)	|0.227	0.236	0.116|
44 (0.280)	|0.239	0.034	0.007|
32 (0.139)	|0.084	0.003	0.052|
Multiallelic Dprime: 0.523
BLOCK 981.  MARKERS: 5059 5060
11 (0.551)	|0.486	0.061	0.003	0.002|
31 (0.274)	|0.002	0.167	0.101	0.004|
13 (0.175)	|0.008	0.140	0.000	0.019|
Multiallelic Dprime: 0.825
BLOCK 982.  MARKERS: 5061 5062 5063
134 (0.495)	|0.354	0.005	0.000	0.135|
331 (0.366)	|0.000	0.170	0.194	0.001|
311 (0.105)	|0.004	0.094	0.007	0.000|
334 (0.025)	|0.021	0.004	0.000	0.000|
Multiallelic Dprime: 0.883
BLOCK 983.  MARKERS: 5064 5065 5066 5067 5068
12133 (0.384)	|0.062	0.302	0.017|
14133 (0.266)	|0.210	0.019	0.039|
44223 (0.202)	|0.021	0.004	0.178|
14131 (0.139)	|0.134	0.003	0.000|
Multiallelic Dprime: 0.762
BLOCK 984.  MARKERS: 5070 5071
14 (0.430)	|0.383	0.046|
32 (0.324)	|0.243	0.082|
34 (0.244)	|0.224	0.019|
Multiallelic Dprime: 0.343
BLOCK 985.  MARKERS: 5074 5075
32 (0.852)	|0.324	0.303	0.223|
14 (0.148)	|0.039	0.052	0.057|
Multiallelic Dprime: 0.144
BLOCK 986.  MARKERS: 5081 5082
31 (0.364)	|0.301	0.021	0.039|
41 (0.355)	|0.051	0.292	0.010|
44 (0.279)	|0.008	0.037	0.234|
Multiallelic Dprime: 0.748
BLOCK 987.  MARKERS: 5083 5084
22 (0.361)	|0.126	0.174	0.004	0.048	0.006|
42 (0.349)	|0.075	0.117	0.099	0.019	0.037|
43 (0.285)	|0.177	0.087	0.007	0.008	0.003|
Multiallelic Dprime: 0.333
BLOCK 988.  MARKERS: 5086 5087 5088 5089
2334 (0.383)	|0.332	0.031	0.020|
4314 (0.379)	|0.327	0.034	0.019|
4113 (0.109)	|0.015	0.095	0.001|
4114 (0.076)	|0.061	0.012	0.000|
4334 (0.047)	|0.047	0.000	0.000|
Multiallelic Dprime: 0.444
BLOCK 989.  MARKERS: 5092 5093 5094
224 (0.787)	|0.768	0.002	0.000|
341 (0.173)	|0.006	0.161	0.000|
221 (0.040)	|0.007	0.000	0.031|
Multiallelic Dprime: 0.977
BLOCK 990.  MARKERS: 5095 5096 5097 5098 5099 5100 5101 5102 5103
432131243 (0.781)	|0.552	0.187	0.037|
221313411 (0.163)	|0.109	0.048	0.002|
431313411 (0.032)	|0.023	0.007	0.002|
Multiallelic Dprime: 0.055
BLOCK 991.  MARKERS: 5104 5105
14 (0.698)	|0.592	0.106	0.000|
43 (0.253)	|0.213	0.031	0.009|
44 (0.043)	|0.033	0.009	0.000|
Multiallelic Dprime: 0.043
BLOCK 992.  MARKERS: 5107 5108
11 (0.841)	|0.572	0.126	0.097	0.042|
33 (0.146)	|0.091	0.017	0.034	0.002|
13 (0.010)	|0.008	0.000	0.000	0.001|
Multiallelic Dprime: 0.112
BLOCK 993.  MARKERS: 5110 5111 5112 5113
1444 (0.671)	|0.437	0.161	0.074|
3221 (0.141)	|0.102	0.039	0.000|
3444 (0.131)	|0.084	0.043	0.004|
3424 (0.046)	|0.024	0.021	0.000|
Multiallelic Dprime: 0.126
BLOCK 994.  MARKERS: 5118 5119 5120
333 (0.656)	|0.321	0.215	0.118|
111 (0.265)	|0.070	0.140	0.053|
313 (0.079)	|0.008	0.012	0.058|
Multiallelic Dprime: 0.297
BLOCK 995.  MARKERS: 5122 5123 5124
413 (0.399)	|0.371	0.016	0.011|
213 (0.366)	|0.235	0.114	0.018|
241 (0.230)	|0.026	0.066	0.138|
Multiallelic Dprime: 0.554
BLOCK 996.  MARKERS: 5125 5126
24 (0.632)	|0.461	0.106	0.066|
32 (0.200)	|0.106	0.068	0.025|
34 (0.168)	|0.111	0.020	0.037|
Multiallelic Dprime: 0.153
BLOCK 997.  MARKERS: 5128 5129
21 (0.678)	|0.389	0.236	0.035	0.018|
22 (0.195)	|0.101	0.028	0.065	0.000|
42 (0.127)	|0.012	0.077	0.036	0.002|
Multiallelic Dprime: 0.305
BLOCK 998.  MARKERS: 5130 5131 5132 5133
4111 (0.502)	|0.415	0.078	0.008|
2111 (0.341)	|0.272	0.037	0.033|
2333 (0.135)	|0.099	0.020	0.015|
2311 (0.019)	|0.014	0.001	0.004|
Multiallelic Dprime: 0.117
BLOCK 999.  MARKERS: 5136 5137
44 (0.800)	|0.468	0.207	0.125|
22 (0.137)	|0.100	0.026	0.012|
42 (0.061)	|0.037	0.020	0.004|
Multiallelic Dprime: 0.216
BLOCK 1000.  MARKERS: 5139 5140
21 (0.605)	|0.534	0.044	0.013|
12 (0.252)	|0.074	0.171	0.000|
22 (0.142)	|0.033	0.008	0.098|
Multiallelic Dprime: 0.691
BLOCK 1001.  MARKERS: 5141 5142 5143 5144 5145
33221 (0.639)	|0.266	0.191	0.161	0.016|
14412 (0.224)	|0.146	0.036	0.039	0.003|
34412 (0.110)	|0.039	0.043	0.027	0.001|
Multiallelic Dprime: 0.208
BLOCK 1002.  MARKERS: 5148 5149 5150 5151 5152 5153 5154
1114213 (0.466)	|0.152	0.229	0.088|
3114213 (0.275)	|0.217	0.051	0.000|
1332131 (0.234)	|0.232	0.000	0.000|
1332133 (0.020)	|0.006	0.013	0.001|
Multiallelic Dprime: 0.703
BLOCK 1003.  MARKERS: 5155 5156 5157
321 (0.609)	|0.196	0.225	0.094	0.094|
143 (0.294)	|0.128	0.084	0.077	0.006|
121 (0.090)	|0.081	0.003	0.001	0.004|
Multiallelic Dprime: 0.298
BLOCK 1004.  MARKERS: 5158 5159 5160 5161
2121 (0.410)	|0.140	0.151	0.115|
4311 (0.312)	|0.297	0.012	0.003|
2123 (0.174)	|0.038	0.136	0.002|
2311 (0.103)	|0.004	0.099	0.000|
Multiallelic Dprime: 0.603
BLOCK 1005.  MARKERS: 5162 5163
22 (0.477)	|0.225	0.136	0.114|
24 (0.401)	|0.264	0.091	0.046|
44 (0.119)	|0.043	0.051	0.024|
Multiallelic Dprime: 0.192
BLOCK 1006.  MARKERS: 5166 5167
13 (0.533)	|0.474	0.025	0.034|
33 (0.279)	|0.012	0.228	0.039|
31 (0.186)	|0.044	0.048	0.094|
Multiallelic Dprime: 0.693
BLOCK 1007.  MARKERS: 5169 5170
24 (0.530)	|0.394	0.120	0.017|
22 (0.302)	|0.227	0.075	0.000|
42 (0.168)	|0.130	0.036	0.002|
Multiallelic Dprime: 0.053
BLOCK 1008.  MARKERS: 5172 5173 5174 5175
1112 (0.750)	|0.437	0.314|
4331 (0.230)	|0.080	0.150|
4332 (0.020)	|0.017	0.003|
Multiallelic Dprime: 0.299
BLOCK 1009.  MARKERS: 5179 5180
13 (0.533)	|0.078	0.265	0.018	0.166|
31 (0.467)	|0.293	0.003	0.157	0.004|
Multiallelic Dprime: 0.803
BLOCK 1010.  MARKERS: 5181 5182 5183 5184 5185 5186
143121 (0.370)	|0.265	0.105|
143343 (0.267)	|0.148	0.118|
141121 (0.175)	|0.139	0.036|
311121 (0.169)	|0.164	0.005|
Multiallelic Dprime: 0.272
BLOCK 1011.  MARKERS: 5187 5188
13 (0.731)	|0.407	0.073	0.102	0.089	0.054|
31 (0.269)	|0.024	0.196	0.020	0.017	0.009|
Multiallelic Dprime: 0.638
BLOCK 1012.  MARKERS: 5190 5191 5192 5193
4231 (0.432)	|0.234	0.090	0.107|
4413 (0.269)	|0.036	0.215	0.018|
3233 (0.123)	|0.051	0.056	0.015|
4433 (0.107)	|0.069	0.019	0.018|
4233 (0.063)	|0.033	0.002	0.028|
Multiallelic Dprime: 0.406
BLOCK 1013.  MARKERS: 5195 5196
12 (0.428)	|0.309	0.119|
24 (0.386)	|0.329	0.057|
22 (0.186)	|0.144	0.042|
Multiallelic Dprime: 0.216
BLOCK 1014.  MARKERS: 5198 5199 5200 5201
3421 (0.784)	|0.425	0.358|
1343 (0.216)	|0.113	0.104|
Multiallelic Dprime: 0.034
BLOCK 1015.  MARKERS: 5204 5205
32 (0.538)	|0.475	0.060	0.000|
14 (0.462)	|0.002	0.415	0.046|
Multiallelic Dprime: 0.902
BLOCK 1016.  MARKERS: 5206 5207
14 (0.478)	|0.012	0.250	0.213	0.003|
32 (0.474)	|0.254	0.011	0.041	0.159|
34 (0.046)	|0.039	0.003	0.000	0.003|
Multiallelic Dprime: 0.818
BLOCK 1017.  MARKERS: 5208 5209 5210 5211
3433 (0.306)	|0.226	0.035	0.045|
4433 (0.264)	|0.094	0.118	0.052|
4413 (0.255)	|0.161	0.092	0.002|
3231 (0.165)	|0.107	0.021	0.037|
Multiallelic Dprime: 0.297
BLOCK 1018.  MARKERS: 5213 5214
44 (0.594)	|0.251	0.203	0.139|
24 (0.268)	|0.074	0.060	0.134|
22 (0.139)	|0.047	0.059	0.033|
Multiallelic Dprime: 0.199
BLOCK 1019.  MARKERS: 5215 5216
13 (0.373)	|0.279	0.060	0.034|
31 (0.321)	|0.179	0.086	0.057|
33 (0.306)	|0.185	0.106	0.015|
Multiallelic Dprime: 0.192
BLOCK 1020.  MARKERS: 5221 5222
42 (0.643)	|0.323	0.217	0.077	0.021|
44 (0.251)	|0.129	0.097	0.021	0.001|
22 (0.106)	|0.047	0.025	0.032	0.001|
Multiallelic Dprime: 0.069
BLOCK 1021.  MARKERS: 5227 5228 5229 5230
2111 (0.499)	|0.445	0.049	0.000|
3343 (0.338)	|0.000	0.335	0.002|
3143 (0.131)	|0.000	0.002	0.128|
2113 (0.023)	|0.002	0.022	0.000|
Multiallelic Dprime: 0.940
BLOCK 1022.  MARKERS: 5231 5232 5233
334 (0.459)	|0.268	0.143	0.045|
114 (0.405)	|0.227	0.115	0.063|
332 (0.129)	|0.040	0.086	0.003|
Multiallelic Dprime: 0.158
BLOCK 1023.  MARKERS: 5236 5237 5238
234 (0.539)	|0.258	0.268	0.011|
222 (0.343)	|0.177	0.148	0.018|
324 (0.114)	|0.045	0.054	0.015|
Multiallelic Dprime: 0.069
BLOCK 1024.  MARKERS: 5241 5242
41 (0.480)	|0.297	0.138	0.045|
23 (0.474)	|0.330	0.093	0.050|
21 (0.044)	|0.026	0.006	0.012|
Multiallelic Dprime: 0.126
BLOCK 1025.  MARKERS: 5249 5250
13 (0.655)	|0.463	0.192|
21 (0.239)	|0.029	0.209|
23 (0.107)	|0.096	0.011|
Multiallelic Dprime: 0.522
BLOCK 1026.  MARKERS: 5252 5253
31 (0.588)	|0.224	0.248	0.116|
13 (0.412)	|0.320	0.080	0.012|
Multiallelic Dprime: 0.509
BLOCK 1027.  MARKERS: 5254 5255
21 (0.544)	|0.314	0.140	0.090|
22 (0.328)	|0.188	0.097	0.043|
31 (0.128)	|0.031	0.089	0.008|
Multiallelic Dprime: 0.180
BLOCK 1028.  MARKERS: 5257 5258
43 (0.533)	|0.260	0.168	0.105|
41 (0.326)	|0.121	0.139	0.065|
23 (0.141)	|0.061	0.046	0.034|
Multiallelic Dprime: 0.094
BLOCK 1029.  MARKERS: 5262 5263
21 (0.442)	|0.382	0.055	0.004|
43 (0.353)	|0.315	0.034	0.003|
23 (0.204)	|0.178	0.016	0.010|
Multiallelic Dprime: 0.094
BLOCK 1030.  MARKERS: 5264 5265 5266
123 (0.874)	|0.546	0.219	0.109|
444 (0.106)	|0.057	0.023	0.027|
144 (0.018)	|0.011	0.001	0.005|
Multiallelic Dprime: 0.137
BLOCK 1031.  MARKERS: 5268 5269
23 (0.613)	|0.359	0.174	0.067|
21 (0.245)	|0.139	0.063	0.038|
33 (0.142)	|0.073	0.056	0.010|
Multiallelic Dprime: 0.059
BLOCK 1032.  MARKERS: 5275 5276 5277 5278 5279 5280 5281 5282 5283
311341322 (0.569)	|0.356	0.056	0.158|
133142314 (0.292)	|0.058	0.229	0.005|
331322112 (0.116)	|0.098	0.018	0.000|
Multiallelic Dprime: 0.581
BLOCK 1033.  MARKERS: 5285 5286
33 (0.532)	|0.375	0.010	0.080	0.040	0.002	0.009|
31 (0.306)	|0.012	0.271	0.002	0.000	0.015	0.000|
43 (0.162)	|0.108	0.003	0.041	0.000	0.000	0.008|
Multiallelic Dprime: 0.695
BLOCK 1034.  MARKERS: 5287 5288 5289 5290 5291
43422 (0.494)	|0.439	0.025	0.027|
22123 (0.284)	|0.025	0.256	0.003|
23142 (0.122)	|0.039	0.009	0.074|
23123 (0.041)	|0.029	0.000	0.010|
22122 (0.018)	|0.017	0.000	0.000|
23422 (0.017)	|0.014	0.003	0.000|
Multiallelic Dprime: 0.749
BLOCK 1035.  MARKERS: 5292 5293 5294 5295
4111 (0.578)	|0.316	0.257	0.005|
2333 (0.294)	|0.136	0.151	0.003|
4333 (0.121)	|0.072	0.046	0.004|
Multiallelic Dprime: 0.078
BLOCK 1036.  MARKERS: 5299 5300
12 (0.526)	|0.401	0.019	0.106|
44 (0.458)	|0.019	0.338	0.096|
42 (0.013)	|0.011	0.000	0.000|
Multiallelic Dprime: 0.714
BLOCK 1037.  MARKERS: 5301 5302 5303 5304 5305 5306 5307 5308
41122441 (0.432)	|0.358	0.051	0.017	0.004|
24342441 (0.357)	|0.062	0.248	0.004	0.043|
24344223 (0.201)	|0.091	0.006	0.099	0.005|
Multiallelic Dprime: 0.635
BLOCK 1038.  MARKERS: 5309 5310 5311
331 (0.512)	|0.502	0.007|
313 (0.306)	|0.303	0.001|
431 (0.124)	|0.005	0.119|
311 (0.051)	|0.019	0.032|
Multiallelic Dprime: 0.916
BLOCK 1039.  MARKERS: 5312 5313
12 (0.836)	|0.372	0.324	0.141|
34 (0.159)	|0.091	0.046	0.022|
Multiallelic Dprime: 0.198
BLOCK 1040.  MARKERS: 5322 5323
21 (0.467)	|0.282	0.172	0.008	0.001|
41 (0.370)	|0.175	0.170	0.018	0.005|
23 (0.163)	|0.120	0.027	0.007	0.007|
Multiallelic Dprime: 0.164
BLOCK 1041.  MARKERS: 5328 5329 5330 5331 5332 5333 5334
3321143 (0.577)	|0.370	0.068	0.042	0.064	0.018	0.003|
1243221 (0.368)	|0.018	0.209	0.086	0.028	0.014	0.010|
1243223 (0.034)	|0.018	0.000	0.008	0.005	0.001	0.000|
1343223 (0.012)	|0.005	0.000	0.005	0.000	0.000	0.000|
Multiallelic Dprime: 0.598
BLOCK 1042.  MARKERS: 5336 5337 5338 5339 5340 5341 5342 5343
44231314 (0.416)	|0.295	0.001	0.014	0.034	0.052	0.015	0.000|
24233134 (0.279)	|0.034	0.219	0.003	0.012	0.001	0.000	0.000|
22111311 (0.141)	|0.000	0.000	0.133	0.000	0.000	0.000	0.008|
24231314 (0.097)	|0.025	0.000	0.000	0.064	0.004	0.001	0.000|
42231314 (0.034)	|0.031	0.003	0.000	0.000	0.000	0.000	0.000|
22111314 (0.015)	|0.011	0.000	0.001	0.000	0.000	0.000	0.003|
Multiallelic Dprime: 0.765
BLOCK 1043.  MARKERS: 5344 5345 5346 5347 5348
34342 (0.397)	|0.344	0.041	0.012|
12324 (0.232)	|0.131	0.070	0.031|
32342 (0.153)	|0.138	0.010	0.005|
34142 (0.112)	|0.107	0.004	0.003|
32322 (0.061)	|0.062	0.000	0.000|
34322 (0.014)	|0.013	0.000	0.000|
32324 (0.013)	|0.002	0.005	0.006|
Multiallelic Dprime: 0.454
BLOCK 1044.  MARKERS: 5350 5351
11 (0.810)	|0.529	0.191	0.091	0.000|
34 (0.133)	|0.078	0.035	0.000	0.019|
14 (0.058)	|0.009	0.036	0.002	0.009|
Multiallelic Dprime: 0.303
BLOCK 1045.  MARKERS: 5352 5353 5354 5355 5356
43244 (0.616)	|0.218	0.225	0.173|
21431 (0.262)	|0.117	0.087	0.058|
43431 (0.093)	|0.027	0.027	0.039|
41431 (0.028)	|0.009	0.013	0.006|
Multiallelic Dprime: 0.083
BLOCK 1046.  MARKERS: 5362 5363
32 (0.371)	|0.221	0.102	0.018	0.009	0.008|
34 (0.353)	|0.212	0.085	0.019	0.017	0.013|
14 (0.276)	|0.179	0.058	0.009	0.010	0.009|
Multiallelic Dprime: 0.069
BLOCK 1047.  MARKERS: 5365 5366 5367 5368 5369 5370 5371 5372 5373 5374 5375
32442243232 (0.613)	|0.578	0.025	0.009|
11224331314 (0.245)	|0.025	0.149	0.071|
12224243214 (0.046)	|0.029	0.003	0.013|
11224333314 (0.036)	|0.027	0.007	0.002|
32442243214 (0.031)	|0.003	0.004	0.024|
Multiallelic Dprime: 0.755
BLOCK 1048.  MARKERS: 5378 5379 5380
313 (0.670)	|0.560	0.080	0.031|
213 (0.199)	|0.042	0.154	0.003|
331 (0.132)	|0.000	0.054	0.077|
Multiallelic Dprime: 0.706
BLOCK 1049.  MARKERS: 5381 5382 5383 5384 5385 5386
231121 (0.601)	|0.587	0.014|
233121 (0.288)	|0.199	0.090|
113344 (0.111)	|0.059	0.051|
Multiallelic Dprime: 0.670
BLOCK 1050.  MARKERS: 5387 5388
22 (0.845)	|0.546	0.234	0.059|
14 (0.155)	|0.000	0.072	0.083|
Multiallelic Dprime: 0.692
BLOCK 1051.  MARKERS: 5389 5390
21 (0.547)	|0.449	0.053	0.038	0.007|
43 (0.305)	|0.140	0.082	0.059	0.025|
23 (0.140)	|0.032	0.063	0.037	0.005|
Multiallelic Dprime: 0.428
BLOCK 1052.  MARKERS: 5393 5394 5395
214 (0.622)	|0.231	0.249	0.077	0.027	0.006	0.016	0.008	0.001|
442 (0.203)	|0.146	0.039	0.010	0.000	0.001	0.001	0.000	0.002|
414 (0.134)	|0.025	0.032	0.049	0.000	0.004	0.000	0.002	0.009|
444 (0.037)	|0.011	0.004	0.004	0.000	0.012	0.000	0.003	0.002|
Multiallelic Dprime: 0.352
BLOCK 1053.  MARKERS: 5398 5399 5400 5401 5402 5403 5404 5405 5406 5407
3422424311 (0.412)	|0.148	0.169	0.095|
4332422142 (0.327)	|0.142	0.111	0.075|
4431342142 (0.140)	|0.061	0.049	0.029|
4332422342 (0.027)	|0.009	0.011	0.007|
4432342142 (0.023)	|0.011	0.005	0.006|
4422424311 (0.018)	|0.010	0.003	0.005|
4432422342 (0.013)	|0.006	0.002	0.005|
4432424342 (0.013)	|0.006	0.000	0.006|
Multiallelic Dprime: 0.083
BLOCK 1054.  MARKERS: 5414 5415
24 (0.404)	|0.268	0.117	0.015|
22 (0.359)	|0.094	0.264	0.000|
44 (0.237)	|0.100	0.000	0.140|
Multiallelic Dprime: 0.495
BLOCK 1055.  MARKERS: 5416 5417
22 (0.462)	|0.311	0.051	0.099|
42 (0.381)	|0.236	0.102	0.041|
24 (0.154)	|0.099	0.051	0.004|
Multiallelic Dprime: 0.159
BLOCK 1056.  MARKERS: 5418 5419
34 (0.649)	|0.366	0.201	0.053	0.021|
32 (0.205)	|0.098	0.078	0.016	0.009|
12 (0.143)	|0.065	0.048	0.020	0.005|
Multiallelic Dprime: 0.093
BLOCK 1057.  MARKERS: 5426 5427 5428 5429
4214 (0.530)	|0.241	0.233	0.043	0.011	0.000	0.002|
3432 (0.325)	|0.169	0.104	0.022	0.016	0.005	0.009|
4434 (0.089)	|0.043	0.046	0.000	0.000	0.001	0.000|
3434 (0.035)	|0.008	0.015	0.002	0.000	0.007	0.000|
Multiallelic Dprime: 0.131
BLOCK 1058.  MARKERS: 5431 5432 5433 5434 5435
23414 (0.469)	|0.469	0.000	0.000|
11131 (0.399)	|0.005	0.395	0.000|
21414 (0.073)	|0.073	0.000	0.000|
21131 (0.026)	|0.000	0.026	0.000|
21411 (0.015)	|0.000	0.000	0.015|
11414 (0.011)	|0.011	0.000	0.000|
Multiallelic Dprime: 0.992
BLOCK 1059.  MARKERS: 5436 5437
21 (0.557)	|0.225	0.091	0.241|
32 (0.426)	|0.131	0.225	0.070|
31 (0.017)	|0.007	0.004	0.007|
Multiallelic Dprime: 0.354
BLOCK 1060.  MARKERS: 5440 5441
14 (0.363)	|0.174	0.158	0.031|
42 (0.319)	|0.198	0.089	0.031|
44 (0.317)	|0.097	0.169	0.052|
Multiallelic Dprime: 0.195
BLOCK 1061.  MARKERS: 5443 5444
21 (0.469)	|0.368	0.048	0.054|
23 (0.415)	|0.336	0.064	0.007|
41 (0.115)	|0.064	0.040	0.009|
Multiallelic Dprime: 0.177
BLOCK 1062.  MARKERS: 5447 5448 5449 5450
3422 (0.768)	|0.431	0.224	0.113|
2331 (0.152)	|0.076	0.051	0.025|
2421 (0.070)	|0.030	0.024	0.016|
Multiallelic Dprime: 0.085
BLOCK 1063.  MARKERS: 5453 5454
41 (0.543)	|0.435	0.010	0.088|
42 (0.301)	|0.064	0.216	0.029|
21 (0.155)	|0.140	0.003	0.013|
Multiallelic Dprime: 0.625
BLOCK 1064.  MARKERS: 5455 5456
32 (0.639)	|0.371	0.085	0.102	0.053	0.023|
14 (0.229)	|0.031	0.143	0.038	0.006	0.002|
12 (0.130)	|0.075	0.012	0.036	0.002	0.003|
Multiallelic Dprime: 0.396
BLOCK 1065.  MARKERS: 5457 5458 5459 5460 5461 5462 5463 5464
21234322 (0.477)	|0.250	0.177	0.050|
31112133 (0.241)	|0.093	0.102	0.046|
33112333 (0.175)	|0.050	0.050	0.075|
21212333 (0.060)	|0.050	0.003	0.008|
31112333 (0.029)	|0.021	0.003	0.005|
Multiallelic Dprime: 0.217
BLOCK 1066.  MARKERS: 5465 5466
31 (0.469)	|0.361	0.000	0.000	0.078	0.022|
11 (0.342)	|0.003	0.239	0.056	0.036	0.000|
33 (0.189)	|0.000	0.024	0.151	0.011	0.000|
Multiallelic Dprime: 0.801
BLOCK 1067.  MARKERS: 5467 5468 5469 5470 5471
43123 (0.362)	|0.154	0.054	0.150	0.005|
21342 (0.263)	|0.176	0.062	0.022	0.004|
23142 (0.207)	|0.071	0.123	0.011	0.001|
23123 (0.124)	|0.005	0.032	0.069	0.020|
21122 (0.022)	|0.000	0.002	0.020	0.000|
Multiallelic Dprime: 0.382
BLOCK 1068.  MARKERS: 5476 5477 5478 5479
3123 (0.419)	|0.219	0.000	0.201|
1123 (0.274)	|0.274	0.000	0.000|
3341 (0.273)	|0.000	0.274	0.000|
3323 (0.031)	|0.023	0.000	0.009|
Multiallelic Dprime: 0.764
BLOCK 1069.  MARKERS: 5480 5481
12 (0.516)	|0.283	0.216	0.015|
14 (0.274)	|0.250	0.000	0.024|
32 (0.210)	|0.000	0.197	0.006|
Multiallelic Dprime: 0.452
BLOCK 1070.  MARKERS: 5482 5483 5484
313 (0.534)	|0.373	0.096	0.035	0.017	0.005|
131 (0.413)	|0.281	0.086	0.024	0.014	0.006|
133 (0.045)	|0.035	0.007	0.002	0.000	0.000|
Multiallelic Dprime: 0.054
BLOCK 1071.  MARKERS: 5485 5486 5487 5488 5489
34432 (0.697)	|0.482	0.211|
22223 (0.189)	|0.113	0.074|
34433 (0.061)	|0.053	0.007|
22423 (0.031)	|0.029	0.002|
22433 (0.011)	|0.003	0.008|
Multiallelic Dprime: 0.102
BLOCK 1072.  MARKERS: 5490 5491
14 (0.682)	|0.262	0.217	0.201|
33 (0.308)	|0.126	0.094	0.088|
Multiallelic Dprime: 0.027
BLOCK 1073.  MARKERS: 5499 5500 5501
234 (0.391)	|0.298	0.084|
134 (0.314)	|0.255	0.058|
212 (0.293)	|0.292	0.001|
Multiallelic Dprime: 0.453
BLOCK 1074.  MARKERS: 5503 5504 5505
441 (0.846)	|0.694	0.015	0.113|
213 (0.142)	|0.000	0.142	0.000|
Multiallelic Dprime: 1.000
BLOCK 1075.  MARKERS: 5506 5507 5508 5509 5510 5511 5512 5513 5514
332434441 (0.700)	|0.373	0.325|
132434441 (0.164)	|0.146	0.018|
311342224 (0.112)	|0.029	0.084|
Multiallelic Dprime: 0.304
BLOCK 1076.  MARKERS: 5515 5516 5517
221 (0.563)	|0.059	0.190	0.190	0.108	0.013|
112 (0.437)	|0.271	0.081	0.014	0.056	0.013|
Multiallelic Dprime: 0.525
BLOCK 1077.  MARKERS: 5519 5520 5521 5522 5523 5524
122233 (0.330)	|0.277	0.003	0.050|
321442 (0.270)	|0.166	0.103	0.002|
132233 (0.204)	|0.202	0.002	0.000|
322442 (0.163)	|0.128	0.036	0.000|
322233 (0.026)	|0.025	0.000	0.000|
Multiallelic Dprime: 0.460
BLOCK 1078.  MARKERS: 5525 5526 5527 5528
2134 (0.803)	|0.456	0.153	0.170	0.001	0.017|
4312 (0.145)	|0.001	0.106	0.000	0.034	0.000|
4112 (0.052)	|0.042	0.008	0.000	0.000	0.000|
Multiallelic Dprime: 0.662
BLOCK 1079.  MARKERS: 5529 5530 5531 5532 5533
21113 (0.500)	|0.391	0.093	0.016|
31131 (0.265)	|0.021	0.056	0.188|
33331 (0.170)	|0.006	0.160	0.004|
33131 (0.035)	|0.000	0.034	0.001|
21111 (0.017)	|0.000	0.011	0.006|
Multiallelic Dprime: 0.750
BLOCK 1080.  MARKERS: 5535 5536 5537
222 (0.417)	|0.187	0.191	0.037	0.003|
144 (0.356)	|0.201	0.128	0.015	0.012|
224 (0.218)	|0.106	0.103	0.006	0.000|
Multiallelic Dprime: 0.122
BLOCK 1081.  MARKERS: 5543 5544 5545 5546
2243 (0.499)	|0.275	0.098	0.080	0.035	0.004|
4421 (0.422)	|0.154	0.106	0.104	0.047	0.008|
2443 (0.061)	|0.029	0.000	0.015	0.015	0.002|
2421 (0.015)	|0.000	0.003	0.002	0.010	0.000|
Multiallelic Dprime: 0.190
BLOCK 1082.  MARKERS: 5549 5550 5551 5552 5553
21434 (0.456)	|0.193	0.211	0.053|
42212 (0.209)	|0.164	0.021	0.024|
22434 (0.201)	|0.085	0.075	0.041|
42232 (0.109)	|0.054	0.043	0.012|
21432 (0.014)	|0.012	0.002	0.000|
Multiallelic Dprime: 0.249
BLOCK 1083.  MARKERS: 5554 5555
14 (0.514)	|0.258	0.186	0.069	0.002|
34 (0.351)	|0.172	0.143	0.027	0.008|
12 (0.134)	|0.072	0.043	0.018	0.000|
Multiallelic Dprime: 0.062
BLOCK 1084.  MARKERS: 5558 5559 5560
444 (0.502)	|0.332	0.170|
124 (0.371)	|0.314	0.056|
442 (0.114)	|0.108	0.006|
424 (0.010)	|0.003	0.007|
Multiallelic Dprime: 0.441
BLOCK 1085.  MARKERS: 5562 5563
33 (0.760)	|0.228	0.219	0.019	0.193	0.038	0.031|
41 (0.238)	|0.026	0.001	0.199	0.002	0.000	0.000|
Multiallelic Dprime: 0.847
BLOCK 1086.  MARKERS: 5564 5565 5566 5567 5568 5569 5570 5571 5572
131441241 (0.255)	|0.034	0.208	0.000	0.001	0.003	0.000	0.005|
131441122 (0.220)	|0.000	0.000	0.001	0.172	0.031	0.013	0.000|
213211121 (0.218)	|0.193	0.000	0.004	0.000	0.015	0.000	0.005|
131443121 (0.192)	|0.000	0.000	0.184	0.000	0.000	0.000	0.000|
131411121 (0.038)	|0.012	0.000	0.000	0.000	0.025	0.000	0.000|
131241121 (0.031)	|0.000	0.000	0.000	0.000	0.028	0.000	0.000|
Multiallelic Dprime: 0.891
BLOCK 1087.  MARKERS: 5574 5575 5576 5577 5578 5579 5580 5581 5582
412232334 (0.249)	|0.248	0.001	0.000|
312332334 (0.210)	|0.206	0.000	0.000|
414213134 (0.195)	|0.000	0.134	0.062|
422213134 (0.182)	|0.000	0.182	0.000|
412233342 (0.105)	|0.090	0.015	0.000|
422232334 (0.014)	|0.014	0.000	0.000|
412213134 (0.013)	|0.000	0.004	0.008|
Multiallelic Dprime: 0.918
BLOCK 1088.  MARKERS: 5583 5584
23 (0.580)	|0.289	0.290|
11 (0.342)	|0.320	0.021|
13 (0.073)	|0.068	0.005|
Multiallelic Dprime: 0.806
BLOCK 1089.  MARKERS: 5585 5586 5587
412 (0.682)	|0.326	0.305	0.051|
234 (0.316)	|0.066	0.079	0.171|
Multiallelic Dprime: 0.466
BLOCK 1090.  MARKERS: 5588 5589
24 (0.392)	|0.023	0.349	0.017|
22 (0.386)	|0.345	0.021	0.016|
42 (0.222)	|0.000	0.000	0.217|
Multiallelic Dprime: 0.894
BLOCK 1091.  MARKERS: 5590 5591 5592
313 (0.369)	|0.200	0.015	0.155|
332 (0.369)	|0.025	0.257	0.087|
113 (0.250)	|0.231	0.002	0.015|
Multiallelic Dprime: 0.620
BLOCK 1092.  MARKERS: 5593 5594 5595 5596
4333 (0.460)	|0.166	0.120	0.093	0.081|
4243 (0.277)	|0.090	0.134	0.033	0.019|
1231 (0.263)	|0.114	0.108	0.032	0.008|
Multiallelic Dprime: 0.195
BLOCK 1093.  MARKERS: 5599 5600 5601
133 (0.371)	|0.345	0.015	0.010|
121 (0.361)	|0.166	0.171	0.024|
331 (0.159)	|0.003	0.002	0.148|
131 (0.107)	|0.014	0.093	0.000|
Multiallelic Dprime: 0.665
BLOCK 1094.  MARKERS: 5605 5606 5607
113 (0.531)	|0.477	0.004	0.000	0.038|
111 (0.281)	|0.010	0.168	0.104	0.000|
431 (0.183)	|0.000	0.172	0.002	0.000|
Multiallelic Dprime: 0.906
BLOCK 1095.  MARKERS: 5608 5609 5610 5611 5612 5613
111444 (0.491)	|0.281	0.189	0.008	0.005	0.003|
114444 (0.346)	|0.187	0.060	0.035	0.040	0.018|
334122 (0.105)	|0.012	0.004	0.084	0.005	0.000|
134122 (0.039)	|0.001	0.000	0.038	0.000	0.000|
Multiallelic Dprime: 0.421
BLOCK 1096.  MARKERS: 5614 5615 5616 5617
2314 (0.491)	|0.466	0.000	0.000	0.002	0.009|
3312 (0.254)	|0.005	0.015	0.231	0.000	0.000|
3134 (0.173)	|0.001	0.170	0.000	0.000	0.000|
3314 (0.050)	|0.000	0.049	0.001	0.000	0.000|
3114 (0.024)	|0.000	0.000	0.000	0.023	0.000|
Multiallelic Dprime: 0.968
BLOCK 1097.  MARKERS: 5618 5619 5620 5621 5622 5623 5624
4241211 (0.474)	|0.464	0.010	0.000|
1223433 (0.237)	|0.103	0.133	0.000|
4321211 (0.235)	|0.231	0.004	0.000|
1221211 (0.025)	|0.020	0.005	0.000|
1221411 (0.012)	|0.013	0.000	0.000|
Multiallelic Dprime: 0.849
BLOCK 1098.  MARKERS: 5625 5626
33 (0.837)	|0.648	0.175	0.015|
11 (0.153)	|0.119	0.034	0.000|
13 (0.010)	|0.000	0.009	0.001|
Multiallelic Dprime: 0.066
BLOCK 1099.  MARKERS: 5628 5629 5630
212 (0.767)	|0.317	0.259	0.191|
434 (0.217)	|0.091	0.088	0.038|
232 (0.016)	|0.012	0.000	0.004|
Multiallelic Dprime: 0.091
BLOCK 1100.  MARKERS: 5635 5636
13 (0.420)	|0.150	0.137	0.063	0.069|
11 (0.347)	|0.199	0.080	0.035	0.030|
33 (0.233)	|0.141	0.045	0.030	0.016|
Multiallelic Dprime: 0.208
BLOCK 1101.  MARKERS: 5637 5638 5639 5640
2311 (0.489)	|0.333	0.094	0.062|
4111 (0.263)	|0.195	0.048	0.020|
2313 (0.128)	|0.081	0.035	0.013|
2333 (0.115)	|0.064	0.032	0.020|
Multiallelic Dprime: 0.100
BLOCK 1102.  MARKERS: 5642 5643 5644
232 (0.677)	|0.602	0.050	0.000	0.016|
112 (0.208)	|0.000	0.010	0.154	0.027|
114 (0.114)	|0.009	0.105	0.000	0.000|
Multiallelic Dprime: 0.888
BLOCK 1103.  MARKERS: 5645 5646 5647 5648 5649 5650
134121 (0.610)	|0.493	0.114|
132134 (0.166)	|0.123	0.041|
214421 (0.154)	|0.150	0.005|
114421 (0.044)	|0.037	0.007|
Multiallelic Dprime: 0.246
BLOCK 1104.  MARKERS: 5654 5655
33 (0.820)	|0.371	0.415	0.020	0.011|
12 (0.172)	|0.159	0.011	0.000	0.000|
Multiallelic Dprime: 0.855
BLOCK 1105.  MARKERS: 5656 5657 5658
412 (0.537)	|0.139	0.320	0.078|
241 (0.426)	|0.289	0.061	0.076|
212 (0.020)	|0.000	0.003	0.017|
242 (0.011)	|0.000	0.000	0.010|
Multiallelic Dprime: 0.458
BLOCK 1106.  MARKERS: 5659 5660
14 (0.431)	|0.200	0.075	0.132	0.020|
32 (0.386)	|0.075	0.217	0.088	0.006|
34 (0.183)	|0.071	0.050	0.031	0.024|
Multiallelic Dprime: 0.302
BLOCK 1107.  MARKERS: 5662 5663 5664 5665
3422 (0.345)	|0.048	0.294|
3244 (0.342)	|0.339	0.002|
1422 (0.251)	|0.111	0.139|
3444 (0.051)	|0.004	0.046|
Multiallelic Dprime: 0.670
BLOCK 1108.  MARKERS: 5666 5667
11 (0.504)	|0.457	0.000	0.044	0.004|
32 (0.489)	|0.000	0.441	0.005	0.044|
Multiallelic Dprime: 0.982
BLOCK 1109.  MARKERS: 5668 5669 5670
441 (0.456)	|0.360	0.060	0.024	0.010|
313 (0.443)	|0.339	0.046	0.052	0.005|
343 (0.051)	|0.034	0.003	0.014	0.000|
443 (0.049)	|0.026	0.021	0.003	0.000|
Multiallelic Dprime: 0.122
BLOCK 1110.  MARKERS: 5673 5674 5675 5676 5677
13233 (0.759)	|0.415	0.309	0.024	0.002|
31414 (0.129)	|0.118	0.011	0.000	0.000|
31213 (0.092)	|0.000	0.014	0.077	0.000|
33233 (0.015)	|0.000	0.004	0.000	0.013|
Multiallelic Dprime: 0.458
BLOCK 1111.  MARKERS: 5678 5679 5680 5681 5682
11312 (0.534)	|0.292	0.205	0.037|
33124 (0.340)	|0.097	0.129	0.115|
11322 (0.103)	|0.053	0.041	0.009|
33322 (0.015)	|0.013	0.001	0.001|
Multiallelic Dprime: 0.227
BLOCK 1112.  MARKERS: 5684 5685
24 (0.456)	|0.351	0.105|
22 (0.382)	|0.229	0.150|
42 (0.162)	|0.039	0.123|
Multiallelic Dprime: 0.288
BLOCK 1113.  MARKERS: 5686 5687
23 (0.619)	|0.434	0.081	0.104|
12 (0.378)	|0.012	0.362	0.004|
Multiallelic Dprime: 0.925
BLOCK 1114.  MARKERS: 5688 5689
32 (0.446)	|0.408	0.031	0.008|
31 (0.446)	|0.103	0.244	0.096|
12 (0.107)	|0.102	0.005	0.000|
Multiallelic Dprime: 0.796
BLOCK 1115.  MARKERS: 5690 5691 5692
122 (0.614)	|0.335	0.174	0.104|
144 (0.279)	|0.168	0.047	0.065|
342 (0.104)	|0.039	0.058	0.005|
Multiallelic Dprime: 0.106
BLOCK 1116.  MARKERS: 5693 5694
12 (0.543)	|0.266	0.247	0.029|
34 (0.279)	|0.155	0.050	0.071|
14 (0.174)	|0.072	0.077	0.025|
Multiallelic Dprime: 0.204
BLOCK 1117.  MARKERS: 5695 5696
44 (0.493)	|0.132	0.086	0.108	0.073	0.088|
41 (0.374)	|0.111	0.071	0.055	0.086	0.044|
21 (0.129)	|0.015	0.062	0.016	0.012	0.020|
Multiallelic Dprime: 0.174
BLOCK 1118.  MARKERS: 5699 5700 5701 5702 5703 5704 5705
3324311 (0.257)	|0.090	0.163|
3324411 (0.218)	|0.140	0.078|
3324342 (0.181)	|0.177	0.004|
3322311 (0.173)	|0.172	0.006|
1134411 (0.152)	|0.144	0.008|
Multiallelic Dprime: 0.611
BLOCK 1119.  MARKERS: 5708 5709
21 (0.739)	|0.260	0.215	0.240	0.026|
43 (0.261)	|0.035	0.045	0.004	0.176|
Multiallelic Dprime: 0.642
BLOCK 1120.  MARKERS: 5710 5711 5712
222 (0.295)	|0.197	0.094	0.004|
224 (0.260)	|0.184	0.069	0.006|
212 (0.244)	|0.114	0.126	0.000|
424 (0.202)	|0.121	0.074	0.003|
Multiallelic Dprime: 0.167
BLOCK 1121.  MARKERS: 5714 5715 5716
231 (0.616)	|0.310	0.226	0.079|
423 (0.363)	|0.205	0.105	0.049|
221 (0.013)	|0.007	0.000	0.006|
Multiallelic Dprime: 0.102
BLOCK 1122.  MARKERS: 5718 5719
31 (0.526)	|0.269	0.148	0.107|
12 (0.333)	|0.067	0.123	0.143|
32 (0.135)	|0.033	0.056	0.045|
Multiallelic Dprime: 0.271
BLOCK 1123.  MARKERS: 5725 5726 5727
114 (0.370)	|0.000	0.370	0.000|
342 (0.331)	|0.162	0.000	0.170|
142 (0.295)	|0.290	0.002	0.002|
Multiallelic Dprime: 0.850
BLOCK 1124.  MARKERS: 5729 5730
11 (0.453)	|0.040	0.229	0.181|
31 (0.375)	|0.340	0.014	0.020|
13 (0.173)	|0.125	0.039	0.007|
Multiallelic Dprime: 0.730
BLOCK 1125.  MARKERS: 5732 5733 5734 5735
1412 (0.506)	|0.496	0.010|
2444 (0.282)	|0.089	0.192|
2112 (0.207)	|0.121	0.083|
Multiallelic Dprime: 0.666
BLOCK 1126.  MARKERS: 5737 5738
21 (0.709)	|0.634	0.031	0.045|
43 (0.287)	|0.015	0.212	0.059|
Multiallelic Dprime: 0.843
BLOCK 1127.  MARKERS: 5739 5740
21 (0.648)	|0.417	0.177	0.054|
43 (0.246)	|0.062	0.153	0.031|
41 (0.104)	|0.049	0.028	0.027|
Multiallelic Dprime: 0.339
BLOCK 1128.  MARKERS: 5742 5743
12 (0.528)	|0.260	0.169	0.098|
42 (0.359)	|0.179	0.115	0.063|
44 (0.113)	|0.063	0.036	0.014|
Multiallelic Dprime: 0.026
BLOCK 1129.  MARKERS: 5747 5748 5749 5750 5751
44312 (0.501)	|0.172	0.032	0.290|
44112 (0.321)	|0.027	0.297	0.003|
32333 (0.174)	|0.164	0.007	0.003|
Multiallelic Dprime: 0.727
BLOCK 1130.  MARKERS: 5752 5753
14 (0.368)	|0.179	0.144	0.045|
34 (0.337)	|0.145	0.106	0.085|
32 (0.296)	|0.171	0.086	0.038|
Multiallelic Dprime: 0.123
BLOCK 1131.  MARKERS: 5754 5755
11 (0.496)	|0.351	0.145	0.000|
13 (0.336)	|0.063	0.243	0.031|
31 (0.168)	|0.073	0.095	0.000|
Multiallelic Dprime: 0.430
BLOCK 1132.  MARKERS: 5756 5757
11 (0.487)	|0.179	0.172	0.135|
33 (0.482)	|0.209	0.131	0.143|
31 (0.031)	|0.012	0.006	0.013|
Multiallelic Dprime: 0.082
BLOCK 1133.  MARKERS: 5758 5759
31 (0.401)	|0.222	0.158	0.021|
13 (0.308)	|0.191	0.103	0.014|
33 (0.291)	|0.174	0.110	0.007|
Multiallelic Dprime: 0.059
BLOCK 1134.  MARKERS: 5762 5763
32 (0.587)	|0.300	0.137	0.130	0.015|
11 (0.371)	|0.177	0.109	0.079	0.004|
12 (0.043)	|0.023	0.008	0.011	0.000|
Multiallelic Dprime: 0.058
BLOCK 1135.  MARKERS: 5769 5770 5771 5772 5773 5774
124422 (0.499)	|0.475	0.010	0.013|
342344 (0.253)	|0.124	0.007	0.117|
124344 (0.221)	|0.084	0.132	0.004|
142344 (0.019)	|0.017	0.001	0.001|
Multiallelic Dprime: 0.675
BLOCK 1136.  MARKERS: 5776 5777 5778
441 (0.701)	|0.614	0.084|
241 (0.151)	|0.112	0.039|
223 (0.136)	|0.016	0.119|
Multiallelic Dprime: 0.479
BLOCK 1137.  MARKERS: 5779 5780 5781
214 (0.751)	|0.326	0.339	0.083|
342 (0.246)	|0.188	0.049	0.009|
Multiallelic Dprime: 0.513
BLOCK 1138.  MARKERS: 5782 5783 5784
411 (0.516)	|0.377	0.134|
233 (0.389)	|0.367	0.021|
213 (0.091)	|0.090	0.000|
Multiallelic Dprime: 0.721
BLOCK 1139.  MARKERS: 5785 5786
44 (0.836)	|0.347	0.267	0.221|
21 (0.154)	|0.070	0.059	0.024|
Multiallelic Dprime: 0.144
BLOCK 1140.  MARKERS: 5789 5790
21 (0.420)	|0.406	0.012|
43 (0.330)	|0.322	0.009|
41 (0.247)	|0.119	0.129|
Multiallelic Dprime: 0.815
BLOCK 1141.  MARKERS: 5792 5793 5794
242 (0.847)	|0.426	0.237	0.184|
334 (0.151)	|0.115	0.019	0.017|
Multiallelic Dprime: 0.484
BLOCK 1142.  MARKERS: 5796 5797
41 (0.541)	|0.240	0.204	0.092|
43 (0.256)	|0.154	0.045	0.057|
23 (0.200)	|0.087	0.034	0.079|
Multiallelic Dprime: 0.216
BLOCK 1143.  MARKERS: 5801 5802
23 (0.481)	|0.241	0.018	0.182	0.003	0.022|
22 (0.284)	|0.049	0.109	0.000	0.125	0.000|
43 (0.231)	|0.121	0.109	0.000	0.003	0.000|
Multiallelic Dprime: 0.593
BLOCK 1144.  MARKERS: 5804 5805 5806 5807 5808 5809 5810
2224323 (0.411)	|0.130	0.148	0.003	0.000	0.126|
2422331 (0.238)	|0.000	0.105	0.000	0.131	0.000|
4424323 (0.182)	|0.002	0.000	0.155	0.022	0.004|
2244123 (0.131)	|0.124	0.003	0.000	0.003	0.000|
4224323 (0.022)	|0.022	0.000	0.000	0.000	0.000|
Multiallelic Dprime: 0.715
BLOCK 1145.  MARKERS: 5812 5813 5814 5815
4322 (0.283)	|0.064	0.075	0.130	0.008|
2322 (0.257)	|0.152	0.092	0.011	0.000|
2121 (0.162)	|0.000	0.161	0.000	0.000|
2342 (0.157)	|0.143	0.013	0.001	0.000|
2122 (0.131)	|0.124	0.004	0.003	0.001|
Multiallelic Dprime: 0.608
BLOCK 1146.  MARKERS: 5816 5817 5818
212 (0.484)	|0.359	0.104	0.012|
422 (0.350)	|0.285	0.062	0.004|
414 (0.144)	|0.114	0.029	0.001|
412 (0.010)	|0.010	0.000	0.000|
Multiallelic Dprime: 0.123
BLOCK 1147.  MARKERS: 5819 5820 5821 5822
2213 (0.778)	|0.620	0.148	0.010|
4421 (0.196)	|0.186	0.005	0.005|
2421 (0.016)	|0.014	0.002	0.000|
Multiallelic Dprime: 0.694
BLOCK 1148.  MARKERS: 5824 5825
23 (0.822)	|0.555	0.246	0.013|
41 (0.164)	|0.010	0.012	0.142|
43 (0.014)	|0.003	0.000	0.011|
Multiallelic Dprime: 0.840
BLOCK 1149.  MARKERS: 5826 5827
43 (0.568)	|0.486	0.081	0.000|
22 (0.259)	|0.092	0.162	0.005|
42 (0.166)	|0.011	0.016	0.140|
Multiallelic Dprime: 0.640
BLOCK 1150.  MARKERS: 5828 5829
32 (0.597)	|0.359	0.114	0.115	0.009|
34 (0.259)	|0.047	0.141	0.064	0.008|
14 (0.144)	|0.090	0.052	0.002	0.000|
Multiallelic Dprime: 0.339
BLOCK 1151.  MARKERS: 5830 5831 5832
133 (0.496)	|0.405	0.085|
331 (0.307)	|0.235	0.072|
341 (0.180)	|0.179	0.000|
131 (0.017)	|0.017	0.000|
Multiallelic Dprime: 0.312
BLOCK 1152.  MARKERS: 5834 5835 5836 5837 5838 5839
343212 (0.836)	|0.460	0.243	0.134|
121434 (0.156)	|0.068	0.039	0.048|
Multiallelic Dprime: 0.155
BLOCK 1153.  MARKERS: 5840 5841
31 (0.534)	|0.234	0.278	0.003	0.002	0.011|
43 (0.284)	|0.228	0.023	0.014	0.016	0.001|
41 (0.182)	|0.161	0.005	0.009	0.004	0.000|
Multiallelic Dprime: 0.650
BLOCK 1154.  MARKERS: 5845 5846 5847 5848 5849 5850
412343 (0.621)	|0.526	0.096|
334421 (0.306)	|0.116	0.191|
414441 (0.025)	|0.016	0.009|
434421 (0.023)	|0.000	0.022|
314421 (0.012)	|0.004	0.008|
Multiallelic Dprime: 0.501
BLOCK 1155.  MARKERS: 5853 5854 5855 5856 5857 5858
421332 (0.672)	|0.325	0.227	0.116|
344114 (0.326)	|0.147	0.087	0.093|
Multiallelic Dprime: 0.111
BLOCK 1156.  MARKERS: 5859 5860 5861
443 (0.471)	|0.215	0.147	0.111|
221 (0.314)	|0.074	0.134	0.105|
243 (0.208)	|0.094	0.095	0.021|
Multiallelic Dprime: 0.181
BLOCK 1157.  MARKERS: 5863 5864
33 (0.385)	|0.242	0.090	0.049|
13 (0.379)	|0.237	0.078	0.064|
11 (0.236)	|0.139	0.064	0.031|
Multiallelic Dprime: 0.046
BLOCK 1158.  MARKERS: 5869 5870
22 (0.619)	|0.227	0.201	0.137	0.037	0.013|
24 (0.232)	|0.127	0.029	0.004	0.071	0.000|
44 (0.145)	|0.063	0.038	0.004	0.036	0.003|
Multiallelic Dprime: 0.358
BLOCK 1159.  MARKERS: 5872 5873 5874 5875 5876
24342 (0.421)	|0.260	0.159	0.000	0.002|
21141 (0.268)	|0.000	0.000	0.269	0.000|
41342 (0.146)	|0.013	0.133	0.000	0.000|
24322 (0.144)	|0.085	0.048	0.000	0.010|
21142 (0.016)	|0.011	0.003	0.000	0.000|
Multiallelic Dprime: 0.673
BLOCK 1160.  MARKERS: 5877 5878 5879 5880
4113 (0.367)	|0.202	0.078	0.086|
4111 (0.347)	|0.164	0.100	0.082|
2221 (0.272)	|0.159	0.078	0.037|
4221 (0.013)	|0.007	0.003	0.004|
Multiallelic Dprime: 0.099
BLOCK 1161.  MARKERS: 5881 5882
22 (0.532)	|0.067	0.217	0.247|
42 (0.260)	|0.246	0.010	0.003|
43 (0.209)	|0.147	0.061	0.001|
Multiallelic Dprime: 0.708
BLOCK 1162.  MARKERS: 5884 5885
32 (0.460)	|0.276	0.096	0.087|
12 (0.289)	|0.127	0.104	0.058|
14 (0.251)	|0.140	0.052	0.059|
Multiallelic Dprime: 0.121
BLOCK 1163.  MARKERS: 5887 5888
23 (0.543)	|0.182	0.176	0.182|
43 (0.253)	|0.082	0.090	0.078|
41 (0.204)	|0.084	0.077	0.043|
Multiallelic Dprime: 0.076
BLOCK 1164.  MARKERS: 5890 5891
13 (0.349)	|0.107	0.199	0.038|
33 (0.343)	|0.132	0.077	0.134|
31 (0.302)	|0.165	0.074	0.064|
Multiallelic Dprime: 0.273
BLOCK 1165.  MARKERS: 5896 5897
21 (0.404)	|0.076	0.322|
41 (0.350)	|0.346	0.006|
23 (0.241)	|0.244	0.002|
Multiallelic Dprime: 0.960
BLOCK 1166.  MARKERS: 5898 5899
22 (0.670)	|0.144	0.292	0.233|
44 (0.330)	|0.305	0.017	0.008|
Multiallelic Dprime: 0.859
BLOCK 1167.  MARKERS: 5900 5901
31 (0.449)	|0.304	0.145	0.000|
32 (0.310)	|0.163	0.145	0.003|
12 (0.242)	|0.006	0.000	0.235|
Multiallelic Dprime: 0.546
BLOCK 1168.  MARKERS: 5902 5903
32 (0.471)	|0.302	0.026	0.005	0.136|
22 (0.291)	|0.044	0.215	0.000	0.030|
33 (0.238)	|0.019	0.002	0.209	0.001|
Multiallelic Dprime: 0.772
BLOCK 1169.  MARKERS: 5904 5905 5906 5907 5908
44442 (0.364)	|0.282	0.049	0.034|
42223 (0.244)	|0.187	0.039	0.018|
24442 (0.215)	|0.140	0.043	0.030|
42442 (0.166)	|0.131	0.020	0.014|
Multiallelic Dprime: 0.109
BLOCK 1170.  MARKERS: 5915 5916 5917
443 (0.751)	|0.664	0.064	0.022|
221 (0.152)	|0.146	0.001	0.005|
241 (0.097)	|0.039	0.057	0.000|
Multiallelic Dprime: 0.347
BLOCK 1171.  MARKERS: 5920 5921
43 (0.849)	|0.290	0.366	0.193|
21 (0.122)	|0.090	0.031	0.000|
23 (0.026)	|0.023	0.004	0.000|
Multiallelic Dprime: 0.605
BLOCK 1172.  MARKERS: 5925 5926
33 (0.403)	|0.177	0.120	0.103|
13 (0.401)	|0.183	0.165	0.051|
34 (0.196)	|0.117	0.045	0.031|
Multiallelic Dprime: 0.148
BLOCK 1173.  MARKERS: 5931 5932 5933
321 (0.477)	|0.208	0.023	0.213	0.031|
124 (0.330)	|0.008	0.299	0.023	0.000|
344 (0.185)	|0.172	0.006	0.008	0.000|
Multiallelic Dprime: 0.713
BLOCK 1174.  MARKERS: 5934 5935 5936 5937
3342 (0.386)	|0.321	0.035	0.030|
3344 (0.330)	|0.101	0.163	0.065|
1122 (0.249)	|0.177	0.010	0.061|
3322 (0.033)	|0.021	0.007	0.005|
Multiallelic Dprime: 0.459
BLOCK 1175.  MARKERS: 5938 5939
33 (0.621)	|0.338	0.222	0.061|
31 (0.215)	|0.115	0.060	0.039|
13 (0.164)	|0.079	0.076	0.009|
Multiallelic Dprime: 0.068
BLOCK 1176.  MARKERS: 5940 5941
11 (0.532)	|0.178	0.184	0.152	0.014|
21 (0.358)	|0.270	0.047	0.041	0.000|
23 (0.110)	|0.073	0.007	0.026	0.004|
Multiallelic Dprime: 0.444
BLOCK 1177.  MARKERS: 5942 5943 5944
411 (0.525)	|0.171	0.077	0.152	0.118|
431 (0.235)	|0.019	0.191	0.030	0.002|
214 (0.220)	|0.111	0.009	0.060	0.041|
414 (0.018)	|0.002	0.000	0.015	0.001|
Multiallelic Dprime: 0.399
BLOCK 1178.  MARKERS: 5945 5946 5947
133 (0.303)	|0.005	0.268	0.031|
332 (0.279)	|0.279	0.000	0.000|
333 (0.256)	|0.196	0.029	0.029|
313 (0.162)	|0.162	0.000	0.000|
Multiallelic Dprime: 0.825
BLOCK 1179.  MARKERS: 5948 5949 5950
442 (0.643)	|0.337	0.067	0.239|
221 (0.297)	|0.026	0.267	0.004|
441 (0.060)	|0.005	0.000	0.055|
Multiallelic Dprime: 0.720
BLOCK 1180.  MARKERS: 5951 5952
43 (0.368)	|0.161	0.123	0.081|
41 (0.334)	|0.238	0.057	0.035|
23 (0.298)	|0.255	0.022	0.016|
Multiallelic Dprime: 0.382
BLOCK 1181.  MARKERS: 5954 5955 5956
311 (0.654)	|0.637	0.014	0.004|
231 (0.203)	|0.058	0.030	0.114|
232 (0.132)	|0.017	0.114	0.002|
Multiallelic Dprime: 0.825
BLOCK 1182.  MARKERS: 5957 5958
24 (0.722)	|0.347	0.287	0.088|
44 (0.160)	|0.049	0.103	0.007|
42 (0.119)	|0.068	0.041	0.010|
Multiallelic Dprime: 0.194
BLOCK 1183.  MARKERS: 5961 5962
43 (0.464)	|0.299	0.097	0.067|
41 (0.431)	|0.145	0.215	0.072|
23 (0.105)	|0.010	0.057	0.038|
Multiallelic Dprime: 0.315
BLOCK 1184.  MARKERS: 5963 5964
13 (0.454)	|0.285	0.116	0.054|
31 (0.368)	|0.206	0.110	0.054|
33 (0.176)	|0.076	0.059	0.041|
Multiallelic Dprime: 0.102
BLOCK 1185.  MARKERS: 5970 5971
24 (0.567)	|0.501	0.062|
32 (0.284)	|0.092	0.191|
22 (0.150)	|0.026	0.124|
Multiallelic Dprime: 0.644
BLOCK 1186.  MARKERS: 5975 5976
32 (0.619)	|0.475	0.050	0.034	0.041	0.009|
14 (0.378)	|0.198	0.088	0.076	0.008	0.001|
Multiallelic Dprime: 0.355
BLOCK 1187.  MARKERS: 5979 5980 5981 5982 5983 5984 5985
1443123 (0.674)	|0.486	0.176	0.011|
3241323 (0.139)	|0.049	0.066	0.024|
3221331 (0.112)	|0.029	0.076	0.005|
3243323 (0.049)	|0.013	0.032	0.004|
1443323 (0.011)	|0.003	0.007	0.000|
Multiallelic Dprime: 0.439
BLOCK 1188.  MARKERS: 5986 5987 5988
121 (0.595)	|0.343	0.150	0.103|
243 (0.359)	|0.196	0.089	0.072|
123 (0.044)	|0.026	0.010	0.008|
Multiallelic Dprime: 0.028
BLOCK 1189.  MARKERS: 5991 5992
31 (0.566)	|0.499	0.066|
41 (0.250)	|0.179	0.072|
33 (0.183)	|0.178	0.006|
Multiallelic Dprime: 0.337
BLOCK 1190.  MARKERS: 5995 5996
23 (0.856)	|0.549	0.156	0.151|
41 (0.144)	|0.057	0.075	0.011|
Multiallelic Dprime: 0.382
BLOCK 1191.  MARKERS: 5997 5998
13 (0.605)	|0.347	0.153	0.087	0.020|
33 (0.232)	|0.120	0.071	0.035	0.001|
11 (0.162)	|0.094	0.038	0.027	0.000|
Multiallelic Dprime: 0.059
BLOCK 1192.  MARKERS: 6002 6003 6004
112 (0.561)	|0.543	0.008	0.007|
132 (0.261)	|0.012	0.246	0.001|
314 (0.149)	|0.091	0.002	0.054|
312 (0.024)	|0.024	0.000	0.000|
Multiallelic Dprime: 0.840
BLOCK 1193.  MARKERS: 6005 6006
32 (0.671)	|0.345	0.210	0.113|
24 (0.255)	|0.144	0.080	0.029|
34 (0.067)	|0.033	0.018	0.016|
Multiallelic Dprime: 0.065
BLOCK 1194.  MARKERS: 6008 6009
31 (0.522)	|0.425	0.095	0.001|
33 (0.309)	|0.280	0.021	0.007|
23 (0.163)	|0.128	0.032	0.004|
Multiallelic Dprime: 0.244
BLOCK 1195.  MARKERS: 6011 6012
44 (0.838)	|0.523	0.293	0.019|
32 (0.148)	|0.040	0.108	0.000|
42 (0.012)	|0.005	0.007	0.000|
Multiallelic Dprime: 0.521
BLOCK 1196.  MARKERS: 6014 6015
31 (0.568)	|0.397	0.154	0.015|
13 (0.411)	|0.210	0.192	0.007|
11 (0.019)	|0.016	0.000	0.003|
Multiallelic Dprime: 0.224
BLOCK 1197.  MARKERS: 6016 6017 6018 6019
1432 (0.626)	|0.389	0.178	0.054|
2214 (0.345)	|0.211	0.064	0.065|
1414 (0.025)	|0.016	0.002	0.006|
Multiallelic Dprime: 0.109
BLOCK 1198.  MARKERS: 6023 6024 6025
422 (0.617)	|0.319	0.298|
233 (0.244)	|0.153	0.092|
432 (0.126)	|0.055	0.070|
Multiallelic Dprime: 0.107
BLOCK 1199.  MARKERS: 6027 6028
22 (0.535)	|0.262	0.097	0.107	0.068|
33 (0.464)	|0.197	0.161	0.059	0.047|
Multiallelic Dprime: 0.165
BLOCK 1200.  MARKERS: 6029 6030 6031
131 (0.459)	|0.277	0.072	0.075	0.009	0.005	0.010|
323 (0.258)	|0.205	0.027	0.015	0.005	0.006	0.000|
321 (0.166)	|0.114	0.020	0.018	0.003	0.004	0.004|
331 (0.117)	|0.063	0.030	0.014	0.007	0.002	0.000|
Multiallelic Dprime: 0.206
BLOCK 1201.  MARKERS: 6037 6038 6039 6040 6041
12121 (0.660)	|0.505	0.153|
32311 (0.148)	|0.121	0.027|
34313 (0.121)	|0.091	0.030|
34311 (0.024)	|0.017	0.006|
12311 (0.016)	|0.010	0.006|
14311 (0.014)	|0.012	0.001|
Multiallelic Dprime: 0.074
BLOCK 1202.  MARKERS: 6048 6049
43 (0.772)	|0.418	0.209	0.087	0.049|
31 (0.225)	|0.121	0.072	0.023	0.009|
Multiallelic Dprime: 0.050
BLOCK 1203.  MARKERS: 6052 6053 6054 6055
2113 (0.541)	|0.420	0.039	0.062	0.006	0.009|
4311 (0.281)	|0.019	0.258	0.003	0.000	0.001|
2333 (0.110)	|0.000	0.108	0.000	0.002	0.000|
4313 (0.058)	|0.000	0.001	0.000	0.051	0.004|
Multiallelic Dprime: 0.876
BLOCK 1204.  MARKERS: 6056 6057 6058 6059
3124 (0.440)	|0.272	0.124	0.044|
4242 (0.405)	|0.244	0.106	0.056|
3242 (0.069)	|0.040	0.022	0.008|
3142 (0.064)	|0.035	0.022	0.007|
3122 (0.013)	|0.009	0.000	0.004|
Multiallelic Dprime: 0.049
BLOCK 1205.  MARKERS: 6065 6066
34 (0.605)	|0.165	0.434	0.004|
21 (0.276)	|0.257	0.016	0.002|
31 (0.119)	|0.100	0.012	0.008|
Multiallelic Dprime: 0.816
BLOCK 1206.  MARKERS: 6068 6069 6070
114 (0.521)	|0.368	0.078	0.076|
232 (0.462)	|0.358	0.074	0.025|
214 (0.015)	|0.011	0.001	0.003|
Multiallelic Dprime: 0.169
BLOCK 1207.  MARKERS: 6072 6073
21 (0.739)	|0.514	0.214	0.011|
41 (0.153)	|0.123	0.027	0.002|
43 (0.103)	|0.046	0.055	0.003|
Multiallelic Dprime: 0.123
BLOCK 1208.  MARKERS: 6079 6080
33 (0.685)	|0.510	0.140	0.035|
11 (0.298)	|0.179	0.119	0.000|
31 (0.016)	|0.007	0.009	0.000|
Multiallelic Dprime: 0.206
BLOCK 1209.  MARKERS: 6083 6084
31 (0.697)	|0.453	0.239|
13 (0.268)	|0.161	0.108|
33 (0.035)	|0.018	0.017|
Multiallelic Dprime: 0.073
BLOCK 1210.  MARKERS: 6088 6089
12 (0.631)	|0.303	0.064	0.167	0.097|
24 (0.364)	|0.036	0.235	0.058	0.036|
Multiallelic Dprime: 0.543
BLOCK 1211.  MARKERS: 6091 6092 6093
443 (0.340)	|0.140	0.199|
223 (0.298)	|0.231	0.066|
243 (0.226)	|0.144	0.083|
241 (0.134)	|0.120	0.014|
Multiallelic Dprime: 0.332
BLOCK 1212.  MARKERS: 6094 6095
33 (0.637)	|0.474	0.026	0.137|
11 (0.363)	|0.065	0.290	0.006|
Multiallelic Dprime: 0.763
BLOCK 1213.  MARKERS: 6096 6097 6098
134 (0.540)	|0.367	0.156	0.016|
122 (0.316)	|0.146	0.154	0.015|
234 (0.141)	|0.102	0.036	0.003|
Multiallelic Dprime: 0.202
BLOCK 1214.  MARKERS: 6101 6102
14 (0.615)	|0.555	0.059|
32 (0.349)	|0.286	0.062|
12 (0.035)	|0.033	0.002|
Multiallelic Dprime: 0.240
BLOCK 1215.  MARKERS: 6111 6112
12 (0.875)	|0.672	0.186	0.011|
34 (0.122)	|0.102	0.019	0.000|
Multiallelic Dprime: 0.269
BLOCK 1216.  MARKERS: 6114 6115 6116
144 (0.776)	|0.554	0.164	0.058|
322 (0.205)	|0.142	0.040	0.023|
122 (0.011)	|0.006	0.003	0.002|
Multiallelic Dprime: 0.042
BLOCK 1217.  MARKERS: 6119 6120
42 (0.707)	|0.537	0.137	0.030	0.003|
33 (0.208)	|0.059	0.044	0.098	0.008|
32 (0.085)	|0.071	0.006	0.008	0.000|
Multiallelic Dprime: 0.387
BLOCK 1218.  MARKERS: 6121 6122 6123
431 (0.667)	|0.625	0.004	0.015	0.020	0.000|
433 (0.186)	|0.002	0.156	0.000	0.004	0.019|
213 (0.135)	|0.000	0.003	0.130	0.001	0.000|
413 (0.011)	|0.000	0.000	0.011	0.000	0.000|
Multiallelic Dprime: 0.952
BLOCK 1219.  MARKERS: 6125 6126 6127 6128
2214 (0.624)	|0.588	0.034	0.005|
4422 (0.163)	|0.009	0.054	0.100|
4224 (0.155)	|0.025	0.128	0.003|
4214 (0.026)	|0.008	0.018	0.000|
4424 (0.020)	|0.007	0.013	0.000|
Multiallelic Dprime: 0.784
BLOCK 1220.  MARKERS: 6130 6131
31 (0.630)	|0.569	0.039	0.021|
33 (0.259)	|0.187	0.064	0.007|
13 (0.111)	|0.068	0.034	0.008|
Multiallelic Dprime: 0.369
BLOCK 1221.  MARKERS: 6132 6133 6134 6135
4143 (0.824)	|0.663	0.134	0.027|
2321 (0.137)	|0.014	0.039	0.084|
2143 (0.037)	|0.028	0.002	0.002|
Multiallelic Dprime: 0.579
BLOCK 1222.  MARKERS: 6138 6139
23 (0.707)	|0.257	0.256	0.173	0.010|
43 (0.175)	|0.090	0.043	0.037	0.004|
41 (0.114)	|0.046	0.038	0.028	0.002|
Multiallelic Dprime: 0.128
BLOCK 1223.  MARKERS: 6142 6143 6144 6145
3343 (0.393)	|0.350	0.004	0.035	0.000|
3221 (0.340)	|0.019	0.204	0.095	0.014|
1221 (0.238)	|0.016	0.106	0.112	0.001|
3243 (0.016)	|0.014	0.000	0.000	0.000|
Multiallelic Dprime: 0.650
BLOCK 1224.  MARKERS: 6147 6148 6149 6150 6151 6152
224431 (0.403)	|0.187	0.211	0.005|
443214 (0.320)	|0.288	0.033	0.000|
424431 (0.247)	|0.116	0.127	0.004|
423214 (0.015)	|0.010	0.001	0.004|
Multiallelic Dprime: 0.409
BLOCK 1225.  MARKERS: 6153 6154
23 (0.610)	|0.279	0.331|
31 (0.373)	|0.244	0.128|
21 (0.017)	|0.016	0.000|
Multiallelic Dprime: 0.283
BLOCK 1226.  MARKERS: 6155 6156
33 (0.538)	|0.341	0.164	0.026	0.000|
11 (0.459)	|0.188	0.254	0.000	0.018|
Multiallelic Dprime: 0.282
BLOCK 1227.  MARKERS: 6161 6162 6163 6164 6165
33132 (0.532)	|0.230	0.299|
11313 (0.418)	|0.373	0.044|
31312 (0.026)	|0.026	0.000|
31132 (0.018)	|0.015	0.003|
Multiallelic Dprime: 0.709
BLOCK 1228.  MARKERS: 6168 6169 6170 6171
1222 (0.650)	|0.328	0.188	0.134|
3434 (0.346)	|0.137	0.153	0.056|
Multiallelic Dprime: 0.153
BLOCK 1229.  MARKERS: 6174 6175
24 (0.468)	|0.416	0.027	0.025|
22 (0.342)	|0.052	0.273	0.017|
42 (0.189)	|0.014	0.018	0.157|
Multiallelic Dprime: 0.768
BLOCK 1230.  MARKERS: 6176 6177 6178 6179
2141 (0.483)	|0.365	0.092	0.025|
1321 (0.317)	|0.135	0.174	0.008|
1323 (0.199)	|0.105	0.086	0.008|
Multiallelic Dprime: 0.316
BLOCK 1231.  MARKERS: 6181 6182
13 (0.605)	|0.440	0.004	0.153	0.007|
32 (0.353)	|0.014	0.205	0.004	0.129|
33 (0.042)	|0.002	0.000	0.039	0.000|
Multiallelic Dprime: 0.873
BLOCK 1232.  MARKERS: 6183 6184 6185 6186
3314 (0.455)	|0.363	0.082	0.010|
1132 (0.209)	|0.133	0.016	0.060|
3114 (0.196)	|0.055	0.105	0.037|
3132 (0.136)	|0.052	0.073	0.011|
Multiallelic Dprime: 0.421
BLOCK 1233.  MARKERS: 6187 6188
14 (0.606)	|0.595	0.011	0.000|
32 (0.277)	|0.058	0.213	0.000|
34 (0.117)	|0.000	0.000	0.115|
Multiallelic Dprime: 0.904
BLOCK 1234.  MARKERS: 6189 6190 6191
423 (0.651)	|0.393	0.138	0.105	0.016|
424 (0.224)	|0.101	0.055	0.063	0.006|
244 (0.116)	|0.064	0.037	0.009	0.004|
Multiallelic Dprime: 0.125
BLOCK 1235.  MARKERS: 6193 6194 6195
424 (0.563)	|0.275	0.211	0.052	0.016	0.004|
442 (0.228)	|0.026	0.037	0.156	0.008	0.000|
124 (0.179)	|0.025	0.022	0.024	0.106	0.000|
444 (0.028)	|0.008	0.004	0.002	0.002	0.010|
Multiallelic Dprime: 0.579
BLOCK 1236.  MARKERS: 6197 6198 6199 6200 6201 6202
311332 (0.335)	|0.309	0.020	0.006|
311212 (0.275)	|0.099	0.075	0.101|
413214 (0.234)	|0.082	0.148	0.004|
331212 (0.134)	|0.042	0.091	0.002|
311312 (0.014)	|0.000	0.009	0.006|
Multiallelic Dprime: 0.559
BLOCK 1237.  MARKERS: 6203 6204
14 (0.532)	|0.369	0.082	0.080|
34 (0.341)	|0.231	0.070	0.040|
32 (0.127)	|0.044	0.038	0.045|
Multiallelic Dprime: 0.159
BLOCK 1238.  MARKERS: 6205 6206
32 (0.645)	|0.527	0.118|
12 (0.189)	|0.154	0.035|
14 (0.165)	|0.148	0.017|
Multiallelic Dprime: 0.153
BLOCK 1239.  MARKERS: 6213 6214
23 (0.830)	|0.504	0.229	0.094|
41 (0.170)	|0.065	0.092	0.013|
Multiallelic Dprime: 0.323
BLOCK 1240.  MARKERS: 6217 6218 6219
213 (0.568)	|0.317	0.189	0.061|
134 (0.321)	|0.165	0.156	0.000|
214 (0.107)	|0.103	0.002	0.000|
Multiallelic Dprime: 0.244
BLOCK 1241.  MARKERS: 6220 6221
33 (0.585)	|0.505	0.064	0.014|
11 (0.351)	|0.315	0.028	0.007|
31 (0.061)	|0.052	0.008	0.000|
Multiallelic Dprime: 0.147
BLOCK 1242.  MARKERS: 6226 6227
12 (0.873)	|0.818	0.000	0.055|
33 (0.101)	|0.000	0.102	0.000|
13 (0.021)	|0.017	0.000	0.004|
Multiallelic Dprime: 0.833
BLOCK 1243.  MARKERS: 6228 6229
14 (0.836)	|0.663	0.168	0.005|
23 (0.106)	|0.100	0.000	0.005|
13 (0.058)	|0.002	0.003	0.054|
Multiallelic Dprime: 0.435
BLOCK 1244.  MARKERS: 6231 6232 6233
421 (0.764)	|0.661	0.100|
243 (0.170)	|0.024	0.147|
441 (0.065)	|0.014	0.050|
Multiallelic Dprime: 0.768
BLOCK 1245.  MARKERS: 6235 6236
43 (0.699)	|0.556	0.138|
11 (0.298)	|0.250	0.046|
Multiallelic Dprime: 0.160
BLOCK 1246.  MARKERS: 6243 6244
32 (0.809)	|0.560	0.157	0.065	0.025|
13 (0.185)	|0.104	0.033	0.021	0.025|
Multiallelic Dprime: 0.142
BLOCK 1247.  MARKERS: 6245 6246 6247
421 (0.669)	|0.635	0.008	0.025|
143 (0.190)	|0.000	0.187	0.004|
141 (0.087)	|0.007	0.002	0.077|
121 (0.050)	|0.008	0.000	0.043|
Multiallelic Dprime: 0.910
BLOCK 1248.  MARKERS: 6248 6249
13 (0.655)	|0.544	0.078	0.006	0.003	0.013|
33 (0.197)	|0.007	0.165	0.016	0.002	0.000|
11 (0.149)	|0.013	0.002	0.091	0.029	0.007|
Multiallelic Dprime: 0.803
BLOCK 1249.  MARKERS: 6250 6251 6252 6253 6254 6255 6256
1114211 (0.564)	|0.482	0.003	0.006	0.037	0.009	0.018|
3242441 (0.244)	|0.006	0.221	0.000	0.000	0.000	0.001|
1114413 (0.113)	|0.003	0.000	0.091	0.003	0.013	0.000|
1114411 (0.033)	|0.001	0.000	0.000	0.023	0.000	0.000|
1112441 (0.020)	|0.000	0.017	0.000	0.000	0.000	0.000|
Multiallelic Dprime: 0.906
BLOCK 1250.  MARKERS: 6257 6258 6259 6260 6261 6262 6263 6264 6265 6266 6267 6268 6269 6270
22331211241343 (0.511)	|0.437	0.063	0.008|
44113324221323 (0.241)	|0.003	0.177	0.062|
22331214442141 (0.104)	|0.000	0.005	0.102|
22331214221323 (0.064)	|0.000	0.006	0.056|
22331214441343 (0.021)	|0.021	0.000	0.000|
22331211241323 (0.020)	|0.003	0.013	0.002|
Multiallelic Dprime: 0.782
BLOCK 1251.  MARKERS: 6271 6272
14 (0.491)	|0.423	0.065	0.004|
22 (0.268)	|0.223	0.037	0.008|
24 (0.240)	|0.205	0.033	0.002|
Multiallelic Dprime: 0.045
BLOCK 1252.  MARKERS: 6274 6275
34 (0.850)
22 (0.134)
24 (0.014)
