# Supplementary material for: Genetic Structure of the Spanish Population
Source: BMC Genomics. 2010 May 25;11:326. doi: 10.1186/1471-2164-11-326 (PMC2887418; doi:10.1186/1471-2164-11-326)
Supplement: Additional file 1 — List of haplotype blocks across all autosomal chromosomes in the Spanish population. Each block is described by the SNPs that compose it, the major haplotypes with haplotypic frequencies, and the LD (D') among adjacent blocks. For each chromosome, the correspondence list between the SNP names and numbers is included in a separate table. [file 1471-2164-11-326-S1.ZIP › chr20.GABRIELblocks]

BLOCK 1.  MARKERS: 2 3 4 5 6 7 8 9 10 11
3211123441 (0.486)	|0.458	0.027|
4433344224 (0.303)	|0.023	0.279|
3211123444 (0.195)	|0.052	0.141|
Multiallelic Dprime: 0.796
BLOCK 2.  MARKERS: 12 13
21 (0.541)	|0.456	0.084|
43 (0.456)	|0.119	0.336|
Multiallelic Dprime: 0.630
BLOCK 3.  MARKERS: 14 15
23 (0.578)	|0.434	0.121	0.023|
41 (0.421)	|0.076	0.337	0.001|
Multiallelic Dprime: 0.654
BLOCK 4.  MARKERS: 16 17
34 (0.509)	|0.498	0.010|
11 (0.459)	|0.151	0.307|
31 (0.024)	|0.003	0.020|
Multiallelic Dprime: 0.888
BLOCK 5.  MARKERS: 18 19
44 (0.657)	|0.253	0.214	0.191|
21 (0.340)	|0.152	0.102	0.087|
Multiallelic Dprime: 0.069
BLOCK 6.  MARKERS: 21 22
43 (0.407)	|0.249	0.142	0.016|
21 (0.315)	|0.209	0.096	0.008|
41 (0.277)	|0.182	0.087	0.006|
Multiallelic Dprime: 0.061
BLOCK 7.  MARKERS: 24 25
34 (0.640)	|0.231	0.186	0.076	0.103	0.041|
12 (0.326)	|0.119	0.072	0.067	0.043	0.017|
32 (0.029)	|0.004	0.011	0.008	0.007	0.000|
Multiallelic Dprime: 0.108
BLOCK 8.  MARKERS: 28 29 30 31 32 33
234214 (0.355)	|0.311	0.040	0.004|
443412 (0.268)	|0.228	0.027	0.014|
234234 (0.153)	|0.128	0.022	0.004|
233212 (0.151)	|0.126	0.021	0.005|
443212 (0.058)	|0.054	0.004	0.000|
Multiallelic Dprime: 0.102
BLOCK 9.  MARKERS: 39 40
31 (0.857)	|0.387	0.385	0.084|
22 (0.116)	|0.056	0.044	0.016|
32 (0.027)	|0.015	0.009	0.003|
Multiallelic Dprime: 0.103
BLOCK 10.  MARKERS: 45 46
12 (0.458)	|0.359	0.079	0.021|
32 (0.438)	|0.335	0.091	0.012|
34 (0.104)	|0.071	0.023	0.009|
Multiallelic Dprime: 0.059
BLOCK 11.  MARKERS: 58 59
21 (0.766)	|0.387	0.191	0.149	0.030|
33 (0.193)	|0.073	0.061	0.046	0.012|
23 (0.041)	|0.023	0.010	0.008	0.000|
Multiallelic Dprime: 0.112
BLOCK 12.  MARKERS: 62 63 64 65 66 67
313342 (0.483)	|0.149	0.185	0.148|
211424 (0.262)	|0.236	0.022	0.004|
333342 (0.204)	|0.024	0.163	0.016|
211422 (0.042)	|0.030	0.010	0.001|
Multiallelic Dprime: 0.507
BLOCK 13.  MARKERS: 68 69
11 (0.448)	|0.357	0.089	0.001|
14 (0.382)	|0.214	0.134	0.034|
34 (0.170)	|0.070	0.097	0.003|
Multiallelic Dprime: 0.312
BLOCK 14.  MARKERS: 70 71
14 (0.642)	|0.390	0.163	0.089|
32 (0.321)	|0.188	0.082	0.046|
12 (0.038)	|0.031	0.004	0.003|
Multiallelic Dprime: 0.040
BLOCK 15.  MARKERS: 79 80
34 (0.610)	|0.191	0.221	0.051	0.043	0.089	0.010|
32 (0.249)	|0.043	0.024	0.110	0.035	0.035	0.001|
22 (0.138)	|0.052	0.008	0.008	0.061	0.006	0.000|
Multiallelic Dprime: 0.409
BLOCK 16.  MARKERS: 83 84 85 86 87 88
231112 (0.286)	|0.061	0.123	0.003	0.001	0.098	0.000|
341314 (0.256)	|0.133	0.003	0.000	0.109	0.000	0.008|
241342 (0.167)	|0.128	0.003	0.000	0.003	0.000	0.033|
341312 (0.138)	|0.007	0.008	0.117	0.004	0.000	0.000|
233112 (0.131)	|0.002	0.110	0.004	0.000	0.005	0.000|
241312 (0.012)	|0.000	0.000	0.011	0.000	0.000	0.000|
Multiallelic Dprime: 0.736
BLOCK 17.  MARKERS: 90 91 92 93 94 95 96
2414413 (0.337)	|0.319	0.017	0.000|
4212413 (0.252)	|0.214	0.036	0.001|
4432213 (0.136)	|0.029	0.107	0.000|
2414433 (0.116)	|0.115	0.002	0.000|
4212411 (0.106)	|0.000	0.001	0.105|
2412413 (0.041)	|0.006	0.035	0.000|
Multiallelic Dprime: 0.769
BLOCK 18.  MARKERS: 97 98
43 (0.694)	|0.205	0.127	0.097	0.088	0.120	0.049|
23 (0.197)	|0.015	0.059	0.053	0.010	0.013	0.043|
22 (0.108)	|0.019	0.005	0.016	0.054	0.012	0.001|
Multiallelic Dprime: 0.325
BLOCK 19.  MARKERS: 99 100 101 102 103
24212 (0.237)	|0.123	0.074	0.015	0.025	0.000|
24242 (0.193)	|0.069	0.029	0.012	0.063	0.011|
24142 (0.166)	|0.108	0.003	0.016	0.036	0.000|
14242 (0.151)	|0.018	0.072	0.046	0.015	0.000|
22243 (0.144)	|0.055	0.019	0.059	0.008	0.000|
24243 (0.094)	|0.057	0.024	0.007	0.005	0.000|
Multiallelic Dprime: 0.349
BLOCK 20.  MARKERS: 106 107 108 109 110 111
223233 (0.442)	|0.376	0.065|
241431 (0.221)	|0.053	0.169|
223213 (0.158)	|0.154	0.005|
423213 (0.152)	|0.150	0.002|
223231 (0.013)	|0.011	0.001|
Multiallelic Dprime: 0.625
BLOCK 21.  MARKERS: 112 113
32 (0.755)	|0.445	0.301	0.004|
14 (0.245)	|0.133	0.006	0.106|
Multiallelic Dprime: 0.430
BLOCK 22.  MARKERS: 114 115 116 117 118
14413 (0.578)	|0.283	0.078	0.213|
32413 (0.307)	|0.074	0.178	0.055|
32131 (0.109)	|0.008	0.055	0.045|
Multiallelic Dprime: 0.414
BLOCK 23.  MARKERS: 120 121 122 123 124
31232 (0.364)	|0.149	0.160	0.057|
31412 (0.318)	|0.166	0.100	0.052|
12434 (0.312)	|0.154	0.130	0.028|
Multiallelic Dprime: 0.106
BLOCK 24.  MARKERS: 128 129
14 (0.470)	|0.395	0.058	0.013|
34 (0.392)	|0.194	0.186	0.008|
32 (0.137)	|0.031	0.015	0.086|
Multiallelic Dprime: 0.509
BLOCK 25.  MARKERS: 132 133 134 135 136
33321 (0.620)	|0.458	0.158	0.008|
21341 (0.258)	|0.190	0.061	0.007|
21123 (0.106)	|0.080	0.024	0.002|
Multiallelic Dprime: 0.029
BLOCK 26.  MARKERS: 140 141
43 (0.738)	|0.525	0.146	0.066|
22 (0.243)	|0.104	0.086	0.053|
23 (0.019)	|0.012	0.007	0.000|
Multiallelic Dprime: 0.273
BLOCK 27.  MARKERS: 143 144
11 (0.641)	|0.565	0.037	0.037|
14 (0.240)	|0.157	0.073	0.010|
24 (0.120)	|0.035	0.085	0.000|
Multiallelic Dprime: 0.466
BLOCK 28.  MARKERS: 146 147
21 (0.757)	|0.699	0.053	0.007|
13 (0.194)	|0.012	0.147	0.036|
23 (0.047)	|0.009	0.034	0.004|
Multiallelic Dprime: 0.829
BLOCK 29.  MARKERS: 149 150
32 (0.719)	|0.712	0.006	0.000|
23 (0.233)	|0.036	0.188	0.006|
22 (0.047)	|0.010	0.011	0.027|
Multiallelic Dprime: 0.908
BLOCK 30.  MARKERS: 152 153 154
112 (0.757)	|0.300	0.223	0.157	0.077|
334 (0.204)	|0.049	0.039	0.045	0.072|
332 (0.034)	|0.003	0.021	0.005	0.006|
Multiallelic Dprime: 0.238
BLOCK 31.  MARKERS: 157 158 159
434 (0.352)	|0.283	0.043	0.026|
234 (0.283)	|0.180	0.097	0.006|
432 (0.208)	|0.036	0.064	0.108|
414 (0.155)	|0.034	0.100	0.022|
Multiallelic Dprime: 0.453
BLOCK 32.  MARKERS: 160 161
12 (0.534)	|0.371	0.127	0.029|
11 (0.305)	|0.214	0.067	0.020|
21 (0.161)	|0.098	0.052	0.010|
Multiallelic Dprime: 0.060
BLOCK 33.  MARKERS: 165 166 167
433 (0.684)	|0.300	0.214	0.170|
212 (0.245)	|0.109	0.072	0.062|
213 (0.059)	|0.022	0.031	0.007|
Multiallelic Dprime: 0.046
BLOCK 34.  MARKERS: 168 169 170 171
4424 (0.432)	|0.284	0.147	0.000	0.000|
4221 (0.321)	|0.303	0.000	0.018	0.000|
1241 (0.244)	|0.003	0.000	0.120	0.115|
Multiallelic Dprime: 0.726
BLOCK 35.  MARKERS: 172 173 174 175 176
22411 (0.592)	|0.345	0.147	0.101|
23233 (0.148)	|0.071	0.060	0.015|
22413 (0.138)	|0.079	0.029	0.032|
33433 (0.115)	|0.079	0.029	0.006|
Multiallelic Dprime: 0.102
BLOCK 36.  MARKERS: 178 179 180
341 (0.571)	|0.335	0.230|
323 (0.269)	|0.094	0.174|
141 (0.155)	|0.106	0.045|
Multiallelic Dprime: 0.220
BLOCK 37.  MARKERS: 183 184
41 (0.538)	|0.402	0.134|
33 (0.451)	|0.252	0.196|
Multiallelic Dprime: 0.255
BLOCK 38.  MARKERS: 186 187
41 (0.664)	|0.561	0.103|
23 (0.331)	|0.232	0.100|
Multiallelic Dprime: 0.239
BLOCK 39.  MARKERS: 191 192
34 (0.797)	|0.478	0.224	0.008	0.078|
12 (0.203)	|0.022	0.003	0.171	0.002|
Multiallelic Dprime: 0.855
BLOCK 40.  MARKERS: 193 194 195 196 197 198
143423 (0.499)	|0.218	0.159	0.123|
341242 (0.227)	|0.100	0.050	0.078|
323243 (0.178)	|0.084	0.054	0.040|
343423 (0.081)	|0.033	0.019	0.028|
Multiallelic Dprime: 0.078
BLOCK 41.  MARKERS: 206 207
11 (0.441)	|0.008	0.327	0.106|
33 (0.282)	|0.276	0.004	0.001|
13 (0.277)	|0.259	0.004	0.013|
Multiallelic Dprime: 0.926
BLOCK 42.  MARKERS: 210 211
44 (0.543)	|0.333	0.168	0.042|
24 (0.335)	|0.205	0.096	0.033|
23 (0.120)	|0.070	0.039	0.011|
Multiallelic Dprime: 0.026
BLOCK 43.  MARKERS: 213 214
11 (0.607)	|0.113	0.200	0.151	0.124	0.005|
33 (0.304)	|0.241	0.027	0.019	0.010	0.006|
31 (0.086)	|0.015	0.013	0.035	0.010	0.010|
Multiallelic Dprime: 0.548
BLOCK 44.  MARKERS: 215 216 217 218 219 220 221 222 223
122232334 (0.371)	|0.270	0.060	0.012	0.009|
132332114 (0.239)	|0.213	0.017	0.005	0.000|
324214333 (0.205)	|0.065	0.114	0.013	0.007|
122232134 (0.146)	|0.047	0.029	0.063	0.000|
122212334 (0.021)	|0.014	0.002	0.002	0.000|
Multiallelic Dprime: 0.482
BLOCK 45.  MARKERS: 225 226 227 228 229 230 231
4133144 (0.619)	|0.295	0.311	0.014|
2111424 (0.225)	|0.007	0.011	0.204|
4311422 (0.096)	|0.071	0.026	0.000|
2133144 (0.016)	|0.013	0.003	0.000|
Multiallelic Dprime: 0.658
BLOCK 46.  MARKERS: 233 234 235
212 (0.404)	|0.226	0.095	0.072|
411 (0.361)	|0.170	0.092	0.097|
431 (0.228)	|0.146	0.047	0.033|
Multiallelic Dprime: 0.114
BLOCK 47.  MARKERS: 238 239 240
323 (0.548)	|0.210	0.150	0.130	0.046	0.015|
441 (0.235)	|0.104	0.061	0.047	0.015	0.005|
443 (0.202)	|0.092	0.052	0.031	0.022	0.002|
Multiallelic Dprime: 0.080
BLOCK 48.  MARKERS: 243 244 245 246 247 248
332432 (0.408)	|0.240	0.005	0.126	0.032	0.005|
114332 (0.269)	|0.142	0.015	0.022	0.085	0.004|
332424 (0.209)	|0.017	0.187	0.007	0.000	0.000|
332332 (0.085)	|0.039	0.004	0.026	0.000	0.019|
132432 (0.020)	|0.016	0.000	0.000	0.003	0.001|
Multiallelic Dprime: 0.524
BLOCK 49.  MARKERS: 250 251 252 253 254
22321 (0.453)	|0.210	0.129	0.114|
42321 (0.214)	|0.097	0.076	0.042|
22322 (0.180)	|0.080	0.064	0.034|
24131 (0.125)	|0.065	0.031	0.028|
22131 (0.028)	|0.013	0.006	0.009|
Multiallelic Dprime: 0.065
BLOCK 50.  MARKERS: 261 262
41 (0.466)	|0.342	0.063	0.022	0.037|
43 (0.304)	|0.019	0.006	0.171	0.105|
33 (0.229)	|0.005	0.214	0.003	0.002|
Multiallelic Dprime: 0.788
BLOCK 51.  MARKERS: 263 264 265 266
2334 (0.365)	|0.274	0.028	0.063|
1214 (0.287)	|0.033	0.248	0.006|
1332 (0.197)	|0.190	0.005	0.002|
1334 (0.143)	|0.120	0.022	0.001|
Multiallelic Dprime: 0.679
BLOCK 52.  MARKERS: 270 271 272 273
3212 (0.625)	|0.373	0.093	0.159|
1334 (0.304)	|0.038	0.240	0.026|
3312 (0.071)	|0.015	0.047	0.009|
Multiallelic Dprime: 0.622
BLOCK 53.  MARKERS: 274 275
31 (0.426)	|0.284	0.064	0.027	0.044|
32 (0.380)	|0.226	0.043	0.069	0.032|
42 (0.194)	|0.145	0.026	0.009	0.010|
Multiallelic Dprime: 0.148
BLOCK 54.  MARKERS: 279 280 281 282 283 284
421242 (0.651)	|0.556	0.097|
241222 (0.132)	|0.132	0.000|
422444 (0.107)	|0.043	0.063|
221222 (0.084)	|0.000	0.083|
Multiallelic Dprime: 0.542
BLOCK 55.  MARKERS: 285 286
33 (0.742)	|0.282	0.231	0.231|
24 (0.257)	|0.107	0.122	0.027|
Multiallelic Dprime: 0.237
BLOCK 56.  MARKERS: 289 290
12 (0.389)	|0.142	0.091	0.082	0.051	0.012	0.011|
42 (0.354)	|0.125	0.099	0.067	0.043	0.008	0.004|
44 (0.257)	|0.095	0.068	0.042	0.037	0.007	0.003|
Multiallelic Dprime: 0.047
BLOCK 57.  MARKERS: 294 295 296 297 298 299 300 301
21332342 (0.364)	|0.000	0.364|
44112322 (0.258)	|0.258	0.000|
44133244 (0.191)	|0.191	0.000|
24132322 (0.129)	|0.129	0.000|
41332342 (0.026)	|0.000	0.026|
24132342 (0.017)	|0.000	0.017|
Multiallelic Dprime: 1.000
BLOCK 58.  MARKERS: 302 303 304
133 (0.591)	|0.147	0.196	0.124	0.123|
321 (0.409)	|0.377	0.030	0.002	0.000|
Multiallelic Dprime: 0.835
BLOCK 59.  MARKERS: 305 306 307
233 (0.524)	|0.270	0.167	0.087|
433 (0.227)	|0.119	0.060	0.047|
234 (0.126)	|0.061	0.041	0.023|
214 (0.123)	|0.053	0.048	0.023|
Multiallelic Dprime: 0.050
BLOCK 60.  MARKERS: 318 319
31 (0.504)	|0.120	0.372	0.010|
33 (0.316)	|0.258	0.055	0.000|
13 (0.180)	|0.175	0.004	0.001|
Multiallelic Dprime: 0.724
BLOCK 61.  MARKERS: 320 321 322
323 (0.553)	|0.284	0.158	0.095	0.007|
142 (0.431)	|0.233	0.148	0.037	0.011|
322 (0.011)	|0.009	0.003	0.000	0.000|
Multiallelic Dprime: 0.097
BLOCK 62.  MARKERS: 326 327 328 329 330
33133 (0.527)	|0.244	0.206	0.077|
11334 (0.311)	|0.209	0.087	0.014|
11314 (0.131)	|0.082	0.046	0.004|
31334 (0.018)	|0.008	0.008	0.001|
Multiallelic Dprime: 0.229
BLOCK 63.  MARKERS: 333 334
23 (0.549)	|0.293	0.155	0.101|
43 (0.350)	|0.178	0.075	0.097|
41 (0.101)	|0.039	0.026	0.036|
Multiallelic Dprime: 0.102
BLOCK 64.  MARKERS: 335 336
23 (0.509)	|0.445	0.051	0.009|
41 (0.256)	|0.015	0.238	0.001|
21 (0.234)	|0.010	0.005	0.216|
Multiallelic Dprime: 0.872
BLOCK 65.  MARKERS: 338 339 340 341 342 343
222413 (0.471)	|0.263	0.208|
441233 (0.293)	|0.144	0.149|
441211 (0.224)	|0.135	0.090|
Multiallelic Dprime: 0.067
BLOCK 66.  MARKERS: 351 352
33 (0.552)	|0.187	0.343	0.021|
21 (0.448)	|0.325	0.074	0.048|
Multiallelic Dprime: 0.509
BLOCK 67.  MARKERS: 354 355
42 (0.512)	|0.338	0.155	0.018|
24 (0.417)	|0.404	0.005	0.008|
44 (0.069)	|0.028	0.004	0.037|
Multiallelic Dprime: 0.688
BLOCK 68.  MARKERS: 356 357
31 (0.771)	|0.667	0.099|
13 (0.165)	|0.153	0.012|
11 (0.062)	|0.057	0.005|
Multiallelic Dprime: 0.349
BLOCK 69.  MARKERS: 361 362
12 (0.879)	|0.458	0.237	0.185|
44 (0.116)	|0.066	0.041	0.010|
Multiallelic Dprime: 0.183
BLOCK 70.  MARKERS: 366 367
34 (0.526)	|0.194	0.160	0.137	0.032|
32 (0.277)	|0.090	0.092	0.075	0.018|
14 (0.197)	|0.067	0.052	0.063	0.014|
Multiallelic Dprime: 0.046
BLOCK 71.  MARKERS: 374 375 376
424 (0.350)	|0.267	0.067	0.011|
423 (0.305)	|0.275	0.020	0.010|
243 (0.275)	|0.237	0.033	0.005|
443 (0.064)	|0.009	0.004	0.050|
Multiallelic Dprime: 0.343
BLOCK 72.  MARKERS: 377 378
34 (0.796)	|0.510	0.240	0.046	0.002|
12 (0.125)	|0.044	0.001	0.068	0.010|
14 (0.075)	|0.068	0.007	0.000	0.000|
Multiallelic Dprime: 0.395
BLOCK 73.  MARKERS: 380 381 382 383
1243 (0.622)	|0.358	0.224	0.040|
1423 (0.245)	|0.166	0.078	0.002|
3242 (0.118)	|0.086	0.019	0.012|
1242 (0.012)	|0.008	0.003	0.000|
Multiallelic Dprime: 0.200
BLOCK 74.  MARKERS: 385 386
42 (0.619)	|0.404	0.201	0.012|
24 (0.327)	|0.151	0.129	0.047|
22 (0.054)	|0.042	0.007	0.005|
Multiallelic Dprime: 0.185
BLOCK 75.  MARKERS: 389 390
22 (0.596)	|0.257	0.263	0.074|
41 (0.337)	|0.200	0.058	0.079|
42 (0.064)	|0.042	0.016	0.006|
Multiallelic Dprime: 0.294
BLOCK 76.  MARKERS: 391 392
23 (0.499)	|0.381	0.110|
43 (0.339)	|0.239	0.097|
21 (0.159)	|0.094	0.065|
Multiallelic Dprime: 0.130
BLOCK 77.  MARKERS: 393 394
31 (0.713)	|0.531	0.126	0.056|
12 (0.273)	|0.248	0.011	0.015|
Multiallelic Dprime: 0.563
BLOCK 78.  MARKERS: 396 397
21 (0.787)	|0.319	0.228	0.204	0.034	0.003|
43 (0.139)	|0.016	0.050	0.064	0.000	0.005|
23 (0.074)	|0.018	0.018	0.012	0.000	0.025|
Multiallelic Dprime: 0.310
BLOCK 79.  MARKERS: 400 401 402 403
1122 (0.353)	|0.346	0.000	0.000|
2244 (0.295)	|0.000	0.044	0.238|
1144 (0.280)	|0.005	0.272	0.000|
1244 (0.035)	|0.025	0.004	0.000|
1124 (0.033)	|0.000	0.000	0.032|
Multiallelic Dprime: 0.926
BLOCK 80.  MARKERS: 404 405 406 407 408 409 410 411 412
323233312 (0.381)	|0.283	0.063	0.024|
423233112 (0.321)	|0.170	0.147	0.001|
441111334 (0.271)	|0.071	0.196	0.000|
Multiallelic Dprime: 0.380
BLOCK 81.  MARKERS: 415 416 417 418 419 420
413242 (0.541)	|0.525	0.013|
231421 (0.412)	|0.212	0.201|
433422 (0.029)	|0.027	0.002|
Multiallelic Dprime: 0.886
BLOCK 82.  MARKERS: 421 422
43 (0.772)	|0.360	0.104	0.148	0.160|
21 (0.223)	|0.022	0.182	0.017	0.003|
Multiallelic Dprime: 0.739
BLOCK 83.  MARKERS: 424 425 426
434 (0.382)	|0.230	0.120	0.032|
334 (0.288)	|0.159	0.084	0.044|
314 (0.168)	|0.092	0.055	0.020|
332 (0.162)	|0.090	0.045	0.027|
Multiallelic Dprime: 0.060
BLOCK 84.  MARKERS: 433 434
12 (0.572)	|0.277	0.168	0.124|
32 (0.305)	|0.145	0.090	0.067|
33 (0.123)	|0.066	0.030	0.027|
Multiallelic Dprime: 0.022
BLOCK 85.  MARKERS: 442 443
43 (0.488)	|0.421	0.056	0.011|
21 (0.288)	|0.105	0.136	0.047|
41 (0.218)	|0.021	0.087	0.109|
Multiallelic Dprime: 0.549
BLOCK 86.  MARKERS: 444 445 446
123 (0.548)	|0.429	0.120|
121 (0.282)	|0.136	0.145|
441 (0.169)	|0.068	0.100|
Multiallelic Dprime: 0.349
BLOCK 87.  MARKERS: 448 449
43 (0.633)	|0.440	0.138	0.056|
21 (0.365)	|0.248	0.092	0.024|
Multiallelic Dprime: 0.038
BLOCK 88.  MARKERS: 454 455 456
121 (0.689)	|0.439	0.179	0.033	0.015	0.010|
343 (0.230)	|0.021	0.201	0.003	0.002	0.001|
323 (0.080)	|0.015	0.055	0.003	0.000	0.004|
Multiallelic Dprime: 0.718
BLOCK 89.  MARKERS: 460 461 462 463 464 465
132131 (0.475)	|0.239	0.183	0.020	0.011	0.006	0.007|
224313 (0.436)	|0.218	0.183	0.013	0.007	0.005	0.004|
232313 (0.038)	|0.021	0.007	0.006	0.001	0.000	0.000|
134313 (0.018)	|0.009	0.009	0.000	0.000	0.000	0.000|
132111 (0.014)	|0.006	0.006	0.002	0.000	0.000	0.000|
Multiallelic Dprime: 0.045
BLOCK 90.  MARKERS: 467 468 469 470 471 472 473 474 475 476
4344141413 (0.498)	|0.498	0.000	0.000|
2132223234 (0.396)	|0.003	0.379	0.017|
4344143234 (0.042)	|0.008	0.035	0.000|
4344141434 (0.020)	|0.002	0.016	0.001|
4344143434 (0.012)	|0.000	0.013	0.000|
2144143234 (0.012)	|0.011	0.000	0.000|
Multiallelic Dprime: 0.961
BLOCK 91.  MARKERS: 477 478 479 480
1123 (0.536)	|0.250	0.148	0.138|
2311 (0.446)	|0.392	0.047	0.006|
1311 (0.019)	|0.017	0.000	0.002|
Multiallelic Dprime: 0.649
BLOCK 92.  MARKERS: 482 483
21 (0.659)	|0.652	0.006	0.004|
23 (0.196)	|0.014	0.176	0.002|
41 (0.146)	|0.131	0.005	0.005|
Multiallelic Dprime: 0.885
BLOCK 93.  MARKERS: 486 487
33 (0.800)	|0.582	0.209	0.008|
11 (0.187)	|0.007	0.002	0.178|
13 (0.011)	|0.005	0.004	0.000|
Multiallelic Dprime: 0.901
BLOCK 94.  MARKERS: 488 489 490
423 (0.595)	|0.486	0.068	0.040|
141 (0.215)	|0.076	0.014	0.125|
441 (0.187)	|0.010	0.168	0.009|
Multiallelic Dprime: 0.635
BLOCK 95.  MARKERS: 492 493
24 (0.574)	|0.205	0.200	0.070	0.094|
22 (0.251)	|0.105	0.054	0.058	0.031|
32 (0.174)	|0.101	0.050	0.009	0.009|
Multiallelic Dprime: 0.186
BLOCK 96.  MARKERS: 497 498 499 500 501 502 503 504
11331132 (0.413)	|0.048	0.176	0.077	0.096	0.010|
11411132 (0.305)	|0.246	0.008	0.002	0.044	0.007|
11333412 (0.137)	|0.000	0.010	0.099	0.009	0.015|
34411134 (0.133)	|0.002	0.001	0.001	0.013	0.099|
Multiallelic Dprime: 0.646
BLOCK 97.  MARKERS: 505 506 507 508 509 510 511
1424221 (0.300)	|0.059	0.187	0.007	0.045|
2224223 (0.194)	|0.141	0.024	0.023	0.004|
2224243 (0.182)	|0.022	0.014	0.136	0.008|
2224221 (0.163)	|0.121	0.016	0.018	0.011|
2242121 (0.134)	|0.003	0.008	0.034	0.086|
Multiallelic Dprime: 0.596
BLOCK 98.  MARKERS: 512 513 514 515 516 517 518 519 520
423441242 (0.358)	|0.240	0.069	0.046|
421222242 (0.254)	|0.165	0.048	0.039|
241442224 (0.227)	|0.157	0.037	0.028|
423442442 (0.156)	|0.103	0.034	0.014|
Multiallelic Dprime: 0.039
BLOCK 99.  MARKERS: 523 524 525 526 527 528
343323 (0.670)	|0.398	0.196	0.051|
324323 (0.189)	|0.055	0.120	0.007|
144144 (0.127)	|0.065	0.056	0.005|
Multiallelic Dprime: 0.297
BLOCK 100.  MARKERS: 530 531 532 533
1412 (0.523)	|0.285	0.166	0.074|
3134 (0.383)	|0.153	0.155	0.074|
3432 (0.063)	|0.027	0.024	0.011|
Multiallelic Dprime: 0.130
BLOCK 101.  MARKERS: 537 538
21 (0.481)	|0.300	0.123	0.057|
24 (0.357)	|0.197	0.103	0.057|
11 (0.162)	|0.053	0.094	0.015|
Multiallelic Dprime: 0.161
BLOCK 102.  MARKERS: 542 543
33 (0.550)	|0.113	0.252	0.054	0.127|
13 (0.321)	|0.283	0.014	0.000	0.021|
14 (0.130)	|0.000	0.010	0.114	0.002|
Multiallelic Dprime: 0.697
BLOCK 103.  MARKERS: 546 547 548
111 (0.397)	|0.000	0.158	0.240|
132 (0.278)	|0.263	0.009	0.000|
212 (0.167)	|0.018	0.150	0.000|
112 (0.151)	|0.132	0.019	0.000|
Multiallelic Dprime: 0.802
BLOCK 104.  MARKERS: 549 550
44 (0.416)	|0.412	0.000	0.006|
42 (0.337)	|0.000	0.156	0.180|
22 (0.241)	|0.000	0.242	0.000|
Multiallelic Dprime: 0.871
BLOCK 105.  MARKERS: 551 552
13 (0.416)	|0.137	0.194	0.086|
11 (0.399)	|0.258	0.095	0.046|
41 (0.185)	|0.079	0.030	0.075|
Multiallelic Dprime: 0.283
BLOCK 106.  MARKERS: 556 557 558
324 (0.472)	|0.323	0.132	0.017|
214 (0.318)	|0.213	0.020	0.084|
322 (0.206)	|0.065	0.136	0.000|
Multiallelic Dprime: 0.333
BLOCK 107.  MARKERS: 559 560 561
444 (0.602)	|0.314	0.125	0.142	0.016|
114 (0.288)	|0.139	0.111	0.026	0.010|
442 (0.103)	|0.052	0.042	0.008	0.002|
Multiallelic Dprime: 0.178
BLOCK 108.  MARKERS: 565 566 567
233 (0.506)	|0.282	0.149	0.023	0.042|
443 (0.282)	|0.136	0.124	0.022	0.000|
242 (0.174)	|0.108	0.008	0.052	0.005|
243 (0.028)	|0.020	0.006	0.001	0.000|
Multiallelic Dprime: 0.196
BLOCK 109.  MARKERS: 573 574 575 576
2232 (0.554)	|0.368	0.158	0.029|
4213 (0.285)	|0.198	0.072	0.015|
4313 (0.102)	|0.055	0.023	0.024|
2212 (0.048)	|0.041	0.003	0.003|
Multiallelic Dprime: 0.104
BLOCK 110.  MARKERS: 578 579
43 (0.671)	|0.365	0.068	0.238|
21 (0.257)	|0.145	0.110	0.001|
23 (0.072)	|0.001	0.069	0.002|
Multiallelic Dprime: 0.457
BLOCK 111.  MARKERS: 581 582
33 (0.511)	|0.328	0.180|
31 (0.247)	|0.168	0.079|
13 (0.241)	|0.152	0.088|
Multiallelic Dprime: 0.034
BLOCK 112.  MARKERS: 586 587
44 (0.648)	|0.497	0.149|
21 (0.348)	|0.296	0.051|
Multiallelic Dprime: 0.266
BLOCK 113.  MARKERS: 590 591 592
433 (0.795)	|0.617	0.065	0.088	0.025|
214 (0.202)	|0.070	0.044	0.014	0.074|
Multiallelic Dprime: 0.472
BLOCK 114.  MARKERS: 593 594 595
234 (0.688)	|0.206	0.216	0.136	0.080	0.013	0.012	0.013	0.006|
214 (0.110)	|0.018	0.011	0.031	0.007	0.027	0.012	0.000	0.000|
312 (0.103)	|0.005	0.022	0.028	0.005	0.019	0.004	0.006	0.011|
212 (0.098)	|0.074	0.011	0.008	0.001	0.002	0.001	0.000	0.000|
Multiallelic Dprime: 0.320
BLOCK 115.  MARKERS: 597 598 599 600 601 602 603 604 605 606 607
11341144223 (0.304)	|0.303	0.000|
34113321244 (0.259)	|0.261	0.000|
31143121423 (0.203)	|0.000	0.204|
31113321243 (0.094)	|0.094	0.000|
11143121423 (0.062)	|0.000	0.061|
11143141423 (0.030)	|0.000	0.029|
31143321223 (0.020)	|0.000	0.020|
11143321223 (0.018)	|0.000	0.018|
Multiallelic Dprime: 1.000
BLOCK 116.  MARKERS: 608 609
13 (0.662)	|0.261	0.126	0.092	0.102	0.035	0.007	0.010	0.005	0.008|
31 (0.338)	|0.017	0.134	0.068	0.040	0.025	0.020	0.011	0.013	0.008|
Multiallelic Dprime: 0.393
BLOCK 117.  MARKERS: 611 612 613 614 615 616 617 618 619 620 621 622 623 624 625 626 627 628 629 630
34444324112312344244 (0.277)	|0.266	0.012	0.000|
12231132113134122423 (0.260)	|0.001	0.001	0.254|
12231132322312344243 (0.160)	|0.027	0.133	0.000|
12231132112312344243 (0.143)	|0.031	0.110	0.000|
34444322112312344244 (0.060)	|0.058	0.002	0.000|
12231132113134124244 (0.027)	|0.027	0.000	0.000|
12231132113134124423 (0.020)	|0.000	0.000	0.021|
12231132113134124243 (0.018)	|0.000	0.016	0.001|
12231132122312344243 (0.016)	|0.002	0.014	0.000|
Multiallelic Dprime: 0.882
BLOCK 118.  MARKERS: 632 633
41 (0.429)	|0.400	0.003	0.025|
44 (0.290)	|0.013	0.278	0.000|
21 (0.277)	|0.258	0.018	0.000|
Multiallelic Dprime: 0.864
BLOCK 119.  MARKERS: 634 635
41 (0.672)	|0.258	0.344	0.012	0.047|
23 (0.303)	|0.119	0.040	0.144	0.000|
43 (0.025)	|0.023	0.002	0.000	0.000|
Multiallelic Dprime: 0.475
BLOCK 120.  MARKERS: 636 637 638 639
4344 (0.400)	|0.288	0.000	0.096	0.015|
3422 (0.387)	|0.385	0.000	0.000	0.000|
3322 (0.155)	|0.000	0.156	0.000	0.000|
4342 (0.047)	|0.002	0.043	0.000	0.000|
Multiallelic Dprime: 0.753
BLOCK 121.  MARKERS: 640 641 642
223 (0.681)	|0.394	0.228	0.057|
423 (0.200)	|0.178	0.017	0.005|
231 (0.099)	|0.000	0.005	0.092|
233 (0.015)	|0.016	0.000	0.000|
Multiallelic Dprime: 0.455
BLOCK 122.  MARKERS: 644 645
24 (0.590)	|0.175	0.200	0.215|
44 (0.250)	|0.195	0.032	0.022|
22 (0.158)	|0.028	0.097	0.032|
Multiallelic Dprime: 0.377
BLOCK 123.  MARKERS: 647 648 649
322 (0.399)	|0.053	0.199	0.102	0.032	0.008|
324 (0.327)	|0.105	0.053	0.039	0.082	0.050|
114 (0.269)	|0.188	0.022	0.029	0.021	0.009|
Multiallelic Dprime: 0.453
BLOCK 124.  MARKERS: 650 651 652 653 654 655
122122 (0.346)	|0.176	0.004	0.165|
123444 (0.274)	|0.040	0.235	0.000|
342444 (0.170)	|0.142	0.028	0.000|
122444 (0.137)	|0.061	0.075	0.000|
122442 (0.066)	|0.057	0.010	0.000|
Multiallelic Dprime: 0.608
BLOCK 125.  MARKERS: 656 657
43 (0.480)	|0.388	0.078	0.014|
42 (0.351)	|0.027	0.323	0.000|
23 (0.167)	|0.166	0.000	0.000|
Multiallelic Dprime: 0.747
BLOCK 126.  MARKERS: 658 659
23 (0.581)	|0.481	0.097|
42 (0.404)	|0.354	0.050|
43 (0.014)	|0.012	0.000|
Multiallelic Dprime: 0.192
BLOCK 127.  MARKERS: 660 661 662
234 (0.848)	|0.503	0.175	0.148	0.019|
412 (0.147)	|0.045	0.006	0.002	0.090|
Multiallelic Dprime: 0.605
BLOCK 128.  MARKERS: 664 665 666 667
4112 (0.554)	|0.551	0.000	0.004|
4233 (0.182)	|0.150	0.005	0.025|
3233 (0.151)	|0.003	0.146	0.000|
4212 (0.109)	|0.002	0.000	0.108|
Multiallelic Dprime: 0.878
BLOCK 129.  MARKERS: 668 669 670 671 672
34243 (0.710)	|0.604	0.101|
13223 (0.152)	|0.095	0.052|
34444 (0.134)	|0.116	0.020|
Multiallelic Dprime: 0.186
BLOCK 130.  MARKERS: 675 676
21 (0.819)	|0.479	0.242	0.055	0.030|
43 (0.174)	|0.129	0.005	0.037	0.000|
Multiallelic Dprime: 0.491
BLOCK 131.  MARKERS: 677 678 679 680
3241 (0.613)	|0.534	0.077|
1323 (0.248)	|0.173	0.073|
3323 (0.093)	|0.068	0.025|
3321 (0.032)	|0.029	0.003|
Multiallelic Dprime: 0.267
BLOCK 132.  MARKERS: 681 682
33 (0.816)	|0.484	0.109	0.129	0.094|
41 (0.179)	|0.079	0.057	0.028	0.014|
Multiallelic Dprime: 0.187
BLOCK 133.  MARKERS: 685 686 687
431 (0.565)	|0.449	0.098	0.018|
411 (0.170)	|0.083	0.075	0.013|
413 (0.157)	|0.090	0.041	0.026|
211 (0.108)	|0.018	0.020	0.070|
Multiallelic Dprime: 0.366
BLOCK 134.  MARKERS: 688 689
13 (0.640)	|0.436	0.120	0.074|
33 (0.233)	|0.158	0.036	0.035|
31 (0.126)	|0.095	0.016	0.011|
Multiallelic Dprime: 0.093
BLOCK 135.  MARKERS: 691 692 693 694 695
33123 (0.689)	|0.364	0.142	0.131	0.047|
33141 (0.172)	|0.112	0.023	0.018	0.018|
11341 (0.121)	|0.080	0.015	0.006	0.020|
Multiallelic Dprime: 0.261
BLOCK 136.  MARKERS: 698 699 700 701
2433 (0.565)	|0.204	0.172	0.147	0.042|
2412 (0.182)	|0.180	0.000	0.000	0.000|
3233 (0.158)	|0.155	0.002	0.000	0.000|
3433 (0.086)	|0.032	0.033	0.021	0.000|
Multiallelic Dprime: 0.756
BLOCK 137.  MARKERS: 702 703 704 705
3143 (0.577)	|0.180	0.368	0.029|
4222 (0.207)	|0.004	0.000	0.203|
3242 (0.168)	|0.160	0.000	0.000|
3243 (0.046)	|0.045	0.000	0.000|
Multiallelic Dprime: 0.783
BLOCK 138.  MARKERS: 706 707 708 709
2132 (0.388)	|0.351	0.030	0.000	0.001|
2111 (0.370)	|0.004	0.188	0.000	0.179|
4331 (0.235)	|0.000	0.004	0.224	0.000|
Multiallelic Dprime: 0.936
BLOCK 139.  MARKERS: 710 711 712 713 714
11322 (0.356)	|0.183	0.093	0.080|
12442 (0.223)	|0.124	0.034	0.065|
32442 (0.223)	|0.126	0.067	0.030|
12323 (0.182)	|0.137	0.020	0.027|
Multiallelic Dprime: 0.160
BLOCK 140.  MARKERS: 717 718 719
331 (0.578)	|0.289	0.171	0.097	0.017|
333 (0.218)	|0.130	0.037	0.040	0.011|
111 (0.203)	|0.110	0.059	0.023	0.012|
Multiallelic Dprime: 0.115
BLOCK 141.  MARKERS: 723 724 725
233 (0.529)	|0.315	0.193	0.021|
432 (0.266)	|0.091	0.094	0.080|
412 (0.160)	|0.027	0.018	0.114|
433 (0.040)	|0.000	0.030	0.010|
Multiallelic Dprime: 0.375
BLOCK 142.  MARKERS: 727 728
42 (0.434)	|0.234	0.104	0.066	0.029|
22 (0.338)	|0.120	0.095	0.077	0.046|
24 (0.226)	|0.068	0.106	0.045	0.008|
Multiallelic Dprime: 0.193
BLOCK 143.  MARKERS: 732 733 734
314 (0.423)	|0.134	0.154	0.130|
311 (0.304)	|0.196	0.046	0.063|
134 (0.188)	|0.080	0.050	0.055|
334 (0.082)	|0.030	0.035	0.019|
Multiallelic Dprime: 0.223
BLOCK 144.  MARKERS: 735 736 737
423 (0.438)	|0.323	0.058	0.057|
221 (0.284)	|0.176	0.072	0.037|
231 (0.268)	|0.170	0.057	0.042|
Multiallelic Dprime: 0.125
BLOCK 145.  MARKERS: 740 741
12 (0.676)	|0.268	0.267	0.142|
32 (0.187)	|0.162	0.022	0.002|
14 (0.137)	|0.009	0.127	0.000|
Multiallelic Dprime: 0.428
BLOCK 146.  MARKERS: 744 745
11 (0.437)	|0.240	0.109	0.077	0.003|
13 (0.417)	|0.244	0.089	0.065	0.007|
31 (0.146)	|0.084	0.040	0.018	0.000|
Multiallelic Dprime: 0.055
BLOCK 147.  MARKERS: 746 747 748 749 750 751
312213 (0.566)	|0.316	0.192	0.047|
144434 (0.238)	|0.146	0.071	0.017|
114233 (0.161)	|0.101	0.046	0.007|
114213 (0.010)	|0.004	0.005	0.000|
Multiallelic Dprime: 0.098
BLOCK 148.  MARKERS: 753 754 755 756
4324 (0.584)	|0.004	0.319	0.262|
2212 (0.317)	|0.269	0.003	0.045|
4212 (0.075)	|0.069	0.002	0.004|
Multiallelic Dprime: 0.829
BLOCK 149.  MARKERS: 758 759
33 (0.360)	|0.251	0.078	0.032|
31 (0.326)	|0.061	0.017	0.247|
13 (0.314)	|0.066	0.239	0.007|
Multiallelic Dprime: 0.614
BLOCK 150.  MARKERS: 760 761
22 (0.378)	|0.298	0.038	0.041|
13 (0.333)	|0.186	0.135	0.011|
23 (0.288)	|0.282	0.005	0.000|
Multiallelic Dprime: 0.496
BLOCK 151.  MARKERS: 763 764 765
223 (0.766)	|0.509	0.220	0.037|
442 (0.178)	|0.106	0.061	0.011|
222 (0.052)	|0.033	0.017	0.002|
Multiallelic Dprime: 0.069
BLOCK 152.  MARKERS: 767 768
14 (0.652)	|0.196	0.211	0.098	0.138|
32 (0.298)	|0.118	0.057	0.073	0.048|
12 (0.049)	|0.024	0.005	0.018	0.003|
Multiallelic Dprime: 0.213
BLOCK 153.  MARKERS: 770 771 772 773
2421 (0.339)	|0.036	0.140	0.163	0.000|
3121 (0.272)	|0.134	0.078	0.029	0.032|
3141 (0.189)	|0.106	0.051	0.031	0.000|
2422 (0.188)	|0.079	0.061	0.045	0.004|
Multiallelic Dprime: 0.316
BLOCK 154.  MARKERS: 775 776 777 778
3411 (0.356)	|0.339	0.001	0.015|
4243 (0.331)	|0.255	0.073	0.003|
3413 (0.271)	|0.258	0.014	0.000|
4443 (0.041)	|0.000	0.041	0.000|
Multiallelic Dprime: 0.573
BLOCK 155.  MARKERS: 779 780
31 (0.853)	|0.605	0.242	0.000|
43 (0.128)	|0.000	0.006	0.120|
33 (0.019)	|0.016	0.000	0.001|
Multiallelic Dprime: 0.860
BLOCK 156.  MARKERS: 781 782 783 784 785 786 787
1212214 (0.621)	|0.398	0.212	0.010|
1232314 (0.248)	|0.061	0.175	0.004|
4414222 (0.122)	|0.007	0.072	0.043|
Multiallelic Dprime: 0.516
BLOCK 157.  MARKERS: 788 789 790
314 (0.471)	|0.265	0.094	0.108|
132 (0.463)	|0.300	0.134	0.017|
334 (0.058)	|0.027	0.024	0.006|
Multiallelic Dprime: 0.210
BLOCK 158.  MARKERS: 791 792 793 794 795 796
343121 (0.597)	|0.214	0.385|
121244 (0.256)	|0.249	0.003|
121221 (0.131)	|0.130	0.000|
Multiallelic Dprime: 0.980
BLOCK 159.  MARKERS: 798 799
42 (0.602)	|0.472	0.122	0.009|
24 (0.391)	|0.222	0.151	0.017|
Multiallelic Dprime: 0.281
BLOCK 160.  MARKERS: 802 803
31 (0.694)	|0.405	0.159	0.123	0.005|
13 (0.278)	|0.025	0.235	0.006	0.005|
33 (0.026)	|0.004	0.020	0.002	0.000|
Multiallelic Dprime: 0.765
BLOCK 161.  MARKERS: 805 806 807 808 809 810
413142 (0.434)	|0.183	0.109	0.141|
334324 (0.411)	|0.178	0.138	0.096|
333324 (0.132)	|0.052	0.059	0.021|
333322 (0.010)	|0.002	0.007	0.002|
Multiallelic Dprime: 0.101
BLOCK 162.  MARKERS: 815 816
12 (0.419)	|0.101	0.134	0.176	0.005|
14 (0.313)	|0.162	0.115	0.023	0.008|
32 (0.267)	|0.198	0.046	0.015	0.008|
Multiallelic Dprime: 0.382
BLOCK 163.  MARKERS: 817 818 819
331 (0.460)	|0.234	0.163	0.063|
132 (0.296)	|0.143	0.074	0.078|
311 (0.214)	|0.131	0.065	0.015|
332 (0.020)	|0.006	0.004	0.010|
Multiallelic Dprime: 0.132
BLOCK 164.  MARKERS: 821 822
44 (0.520)	|0.259	0.222	0.040|
22 (0.306)	|0.136	0.032	0.137|
24 (0.169)	|0.126	0.031	0.012|
Multiallelic Dprime: 0.351
BLOCK 165.  MARKERS: 824 825
32 (0.522)	|0.237	0.066	0.024	0.089	0.087	0.016|
12 (0.284)	|0.052	0.178	0.032	0.009	0.004	0.000|
14 (0.192)	|0.006	0.021	0.153	0.007	0.001	0.000|
Multiallelic Dprime: 0.640
BLOCK 166.  MARKERS: 827 828 829 830 831 832
431413 (0.295)	|0.084	0.071	0.067	0.044	0.022|
234314 (0.263)	|0.056	0.078	0.075	0.038	0.013|
411314 (0.211)	|0.049	0.049	0.067	0.036	0.005|
431333 (0.106)	|0.040	0.028	0.017	0.010	0.009|
231314 (0.092)	|0.031	0.031	0.015	0.009	0.004|
431314 (0.017)	|0.007	0.005	0.002	0.004	0.000|
Multiallelic Dprime: 0.113
BLOCK 167.  MARKERS: 834 835 836 837 838 839 840
3241411 (0.268)	|0.000	0.253	0.016|
3442232 (0.266)	|0.265	0.000	0.000|
1222431 (0.249)	|0.246	0.003	0.000|
3242231 (0.141)	|0.039	0.000	0.101|
3222431 (0.057)	|0.057	0.000	0.000|
Multiallelic Dprime: 0.931
BLOCK 168.  MARKERS: 842 843
44 (0.613)	|0.340	0.095	0.101	0.075|
42 (0.262)	|0.061	0.145	0.034	0.019|
24 (0.125)	|0.030	0.058	0.028	0.005|
Multiallelic Dprime: 0.368
BLOCK 169.  MARKERS: 844 845 846 847 848
13111 (0.431)	|0.374	0.043	0.015|
21111 (0.299)	|0.173	0.107	0.009|
21231 (0.164)	|0.067	0.056	0.038|
21113 (0.099)	|0.057	0.027	0.012|
Multiallelic Dprime: 0.375
BLOCK 170.  MARKERS: 849 850 851 852 853 854
141132 (0.676)	|0.299	0.157	0.137	0.063	0.013	0.004|
423414 (0.237)	|0.098	0.053	0.047	0.028	0.000	0.007|
143114 (0.076)	|0.037	0.021	0.011	0.006	0.000	0.000|
Multiallelic Dprime: 0.056
BLOCK 171.  MARKERS: 856 857 858 859 860 861
311114 (0.434)	|0.102	0.229	0.051	0.037	0.009|
141132 (0.234)	|0.162	0.009	0.039	0.010	0.000|
112132 (0.197)	|0.072	0.020	0.062	0.040	0.001|
111332 (0.102)	|0.089	0.001	0.000	0.006	0.000|
111132 (0.012)	|0.000	0.000	0.004	0.000	0.006|
111134 (0.012)	|0.009	0.000	0.000	0.000	0.000|
Multiallelic Dprime: 0.512
BLOCK 172.  MARKERS: 863 864 865 866 867 868 869 870 871
242121123 (0.441)	|0.166	0.058	0.055	0.052	0.046	0.037	0.014	0.006|
421242311 (0.257)	|0.062	0.043	0.042	0.032	0.039	0.021	0.013	0.003|
421142313 (0.157)	|0.059	0.030	0.005	0.023	0.014	0.019	0.004	0.000|
421242313 (0.094)	|0.034	0.009	0.014	0.007	0.008	0.013	0.004	0.000|
442121123 (0.016)	|0.007	0.003	0.001	0.002	0.001	0.000	0.001	0.000|
Multiallelic Dprime: 0.126
BLOCK 173.  MARKERS: 874 875 876 877 878 879 880 881 882 883
3111324341 (0.336)	|0.242	0.007	0.001	0.084	0.000|
2133124143 (0.145)	|0.007	0.072	0.061	0.002	0.000|
3233124143 (0.124)	|0.000	0.005	0.115	0.000	0.000|
3131142341 (0.122)	|0.008	0.005	0.000	0.067	0.039|
3131142321 (0.111)	|0.007	0.092	0.000	0.013	0.000|
3131324341 (0.094)	|0.087	0.006	0.000	0.000	0.000|
2131124343 (0.039)	|0.036	0.001	0.000	0.000	0.001|
3231124343 (0.011)	|0.000	0.010	0.000	0.000	0.000|
Multiallelic Dprime: 0.765
BLOCK 174.  MARKERS: 884 885 886 887 888 889
443134 (0.389)	|0.379	0.005	0.002	0.004|
433134 (0.209)	|0.006	0.019	0.088	0.086|
231312 (0.184)	|0.016	0.167	0.000	0.002|
431312 (0.166)	|0.027	0.057	0.082	0.000|
431314 (0.042)	|0.042	0.000	0.000	0.000|
Multiallelic Dprime: 0.823
BLOCK 175.  MARKERS: 890 891 892 893 894 895 896
2312133 (0.472)	|0.331	0.141	0.000|
2312131 (0.250)	|0.000	0.000	0.248|
4141313 (0.174)	|0.087	0.085	0.000|
4141333 (0.093)	|0.003	0.091	0.000|
Multiallelic Dprime: 0.662
BLOCK 176.  MARKERS: 897 898 899
123 (0.422)	|0.182	0.153	0.084|
323 (0.325)	|0.155	0.088	0.083|
342 (0.250)	|0.039	0.092	0.119|
Multiallelic Dprime: 0.194
BLOCK 177.  MARKERS: 901 902
14 (0.375)	|0.204	0.154	0.017|
34 (0.334)	|0.052	0.094	0.183|
32 (0.287)	|0.275	0.011	0.005|
Multiallelic Dprime: 0.541
BLOCK 178.  MARKERS: 904 905
41 (0.536)	|0.457	0.008	0.029	0.031	0.005|
21 (0.259)	|0.106	0.005	0.077	0.047	0.016|
24 (0.205)	|0.037	0.157	0.006	0.003	0.002|
Multiallelic Dprime: 0.619
BLOCK 179.  MARKERS: 906 907 908 909 910 911
124434 (0.600)	|0.371	0.212	0.017|
224434 (0.171)	|0.143	0.029	0.000|
213212 (0.112)	|0.004	0.107	0.001|
223212 (0.081)	|0.019	0.008	0.055|
224412 (0.023)	|0.000	0.000	0.023|
Multiallelic Dprime: 0.407
BLOCK 180.  MARKERS: 912 913
34 (0.539)	|0.526	0.009	0.004|
22 (0.364)	|0.069	0.296	0.000|
32 (0.096)	|0.042	0.007	0.048|
Multiallelic Dprime: 0.838
BLOCK 181.  MARKERS: 915 916 917
121 (0.637)	|0.265	0.268	0.101|
243 (0.312)	|0.096	0.058	0.157|
123 (0.051)	|0.006	0.014	0.031|
Multiallelic Dprime: 0.347
BLOCK 182.  MARKERS: 919 920
44 (0.367)	|0.338	0.005	0.016	0.004|
41 (0.339)	|0.029	0.292	0.007	0.003|
21 (0.291)	|0.055	0.034	0.162	0.026|
Multiallelic Dprime: 0.790
BLOCK 183.  MARKERS: 921 922 923 924 925
42232 (0.426)	|0.102	0.319	0.002	0.001|
21232 (0.331)	|0.313	0.014	0.000	0.005|
22414 (0.185)	|0.048	0.012	0.125	0.000|
22432 (0.033)	|0.005	0.020	0.000	0.008|
Multiallelic Dprime: 0.744
BLOCK 184.  MARKERS: 926 927 928 929
4314 (0.481)	|0.475	0.007|
2334 (0.365)	|0.349	0.015|
2212 (0.137)	|0.029	0.109|
2314 (0.015)	|0.000	0.014|
Multiallelic Dprime: 0.815
BLOCK 185.  MARKERS: 930 931
42 (0.855)	|0.544	0.131	0.132	0.042|
24 (0.145)	|0.101	0.033	0.010	0.000|
Multiallelic Dprime: 0.230
BLOCK 186.  MARKERS: 932 933 934 935 936 937
113234 (0.645)	|0.330	0.152	0.157	0.000|
113232 (0.164)	|0.014	0.127	0.019	0.002|
331422 (0.142)	|0.040	0.051	0.027	0.024|
313232 (0.042)	|0.001	0.009	0.029	0.003|
Multiallelic Dprime: 0.413
BLOCK 187.  MARKERS: 939 940 941 942
3142 (0.387)	|0.343	0.044|
1121 (0.340)	|0.263	0.077|
1442 (0.236)	|0.230	0.006|
1142 (0.030)	|0.030	0.000|
Multiallelic Dprime: 0.398
BLOCK 188.  MARKERS: 943 944 945
232 (0.870)	|0.448	0.218	0.141	0.060|
413 (0.130)	|0.082	0.014	0.018	0.016|
Multiallelic Dprime: 0.271
BLOCK 189.  MARKERS: 950 951 952 953
1334 (0.531)	|0.208	0.172	0.151|
3112 (0.232)	|0.129	0.021	0.082|
1332 (0.159)	|0.063	0.065	0.030|
3332 (0.076)	|0.046	0.027	0.004|
Multiallelic Dprime: 0.192
BLOCK 190.  MARKERS: 954 955 956
241 (0.449)	|0.235	0.158	0.047	0.010|
423 (0.285)	|0.206	0.029	0.043	0.006|
223 (0.266)	|0.068	0.088	0.109	0.001|
Multiallelic Dprime: 0.302
BLOCK 191.  MARKERS: 959 960 961 962 963 964
124141 (0.508)	|0.142	0.193	0.168|
424141 (0.275)	|0.114	0.086	0.070|
443323 (0.200)	|0.175	0.017	0.005|
443321 (0.017)	|0.003	0.001	0.012|
Multiallelic Dprime: 0.344
BLOCK 192.  MARKERS: 966 967 968
422 (0.432)	|0.198	0.075	0.031	0.070	0.041	0.008|
214 (0.296)	|0.057	0.073	0.110	0.006	0.038	0.008|
224 (0.256)	|0.162	0.023	0.021	0.042	0.002	0.000|
Multiallelic Dprime: 0.335
BLOCK 193.  MARKERS: 969 970 971 972 973 974
132432 (0.415)	|0.413	0.003|
332432 (0.174)	|0.174	0.000|
114314 (0.163)	|0.162	0.000|
112434 (0.119)	|0.000	0.120|
132434 (0.084)	|0.001	0.081|
112314 (0.018)	|0.018	0.000|
Multiallelic Dprime: 0.984
BLOCK 194.  MARKERS: 975 976
22 (0.795)	|0.607	0.189|
11 (0.203)	|0.079	0.125|
Multiallelic Dprime: 0.435
BLOCK 195.  MARKERS: 977 978
22 (0.686)	|0.348	0.144	0.151	0.041|
43 (0.313)	|0.105	0.142	0.036	0.029|
Multiallelic Dprime: 0.276
BLOCK 196.  MARKERS: 979 980 981 982 983 984
334243 (0.454)	|0.412	0.032	0.010|
314243 (0.284)	|0.279	0.003	0.002|
131421 (0.185)	|0.159	0.027	0.000|
331421 (0.069)	|0.015	0.055	0.000|
Multiallelic Dprime: 0.447
BLOCK 197.  MARKERS: 985 986
31 (0.870)	|0.592	0.239	0.040|
22 (0.118)	|0.071	0.008	0.039|
21 (0.012)	|0.005	0.007	0.000|
Multiallelic Dprime: 0.261
BLOCK 198.  MARKERS: 989 990
33 (0.667)	|0.496	0.130	0.036|
11 (0.254)	|0.147	0.092	0.011|
13 (0.079)	|0.045	0.034	0.000|
Multiallelic Dprime: 0.190
BLOCK 199.  MARKERS: 992 993 994
323 (0.688)	|0.355	0.203	0.131|
141 (0.255)	|0.184	0.032	0.039|
143 (0.047)	|0.021	0.021	0.004|
Multiallelic Dprime: 0.289
BLOCK 200.  MARKERS: 995 996
33 (0.565)	|0.269	0.217	0.080|
31 (0.258)	|0.130	0.096	0.032|
21 (0.175)	|0.079	0.072	0.024|
Multiallelic Dprime: 0.027
BLOCK 201.  MARKERS: 998 999
13 (0.477)	|0.050	0.229	0.199|
11 (0.386)	|0.369	0.016	0.002|
31 (0.136)	|0.056	0.080	0.000|
Multiallelic Dprime: 0.745
BLOCK 202.  MARKERS: 1001 1002
32 (0.477)	|0.321	0.076	0.076|
31 (0.324)	|0.227	0.055	0.038|
22 (0.199)	|0.126	0.039	0.034|
Multiallelic Dprime: 0.051
BLOCK 203.  MARKERS: 1005 1006 1007
413 (0.675)	|0.336	0.224	0.006	0.001	0.093|
423 (0.171)	|0.003	0.063	0.001	0.098	0.004|
322 (0.148)	|0.001	0.000	0.139	0.002	0.000|
Multiallelic Dprime: 0.780
BLOCK 204.  MARKERS: 1008 1009 1010 1011 1012 1013 1014
4241243 (0.342)	|0.228	0.018	0.034	0.053|
2243243 (0.290)	|0.179	0.014	0.038	0.058|
2343423 (0.149)	|0.060	0.087	0.000	0.002|
2221243 (0.100)	|0.055	0.038	0.005	0.003|
4241241 (0.098)	|0.008	0.006	0.076	0.008|
Multiallelic Dprime: 0.376
BLOCK 205.  MARKERS: 1015 1016 1017 1018 1019
14422 (0.541)	|0.430	0.109	0.003|
14222 (0.170)	|0.000	0.169	0.000|
14242 (0.155)	|0.027	0.128	0.000|
32224 (0.127)	|0.000	0.000	0.127|
Multiallelic Dprime: 0.809
BLOCK 206.  MARKERS: 1020 1021
23 (0.459)	|0.290	0.169|
33 (0.411)	|0.266	0.144|
31 (0.130)	|0.099	0.031|
Multiallelic Dprime: 0.072
BLOCK 207.  MARKERS: 1022 1023
14 (0.655)	|0.432	0.175	0.047|
42 (0.345)	|0.147	0.128	0.070|
Multiallelic Dprime: 0.235
BLOCK 208.  MARKERS: 1024 1025
41 (0.579)	|0.264	0.105	0.130	0.079|
43 (0.303)	|0.089	0.205	0.000	0.005|
11 (0.117)	|0.008	0.002	0.103	0.005|
Multiallelic Dprime: 0.456
BLOCK 209.  MARKERS: 1026 1027 1028
423 (0.361)	|0.277	0.063	0.022|
241 (0.312)	|0.157	0.043	0.112|
421 (0.233)	|0.074	0.110	0.049|
441 (0.089)	|0.046	0.034	0.010|
Multiallelic Dprime: 0.337
BLOCK 210.  MARKERS: 1032 1033
41 (0.557)	|0.401	0.006	0.149|
21 (0.249)	|0.236	0.011	0.002|
23 (0.194)	|0.008	0.185	0.000|
Multiallelic Dprime: 0.659
BLOCK 211.  MARKERS: 1034 1035 1036
443 (0.646)	|0.380	0.178	0.089|
111 (0.202)	|0.198	0.003	0.001|
113 (0.151)	|0.086	0.000	0.066|
Multiallelic Dprime: 0.539
BLOCK 212.  MARKERS: 1037 1038 1039
412 (0.665)	|0.298	0.345	0.021|
234 (0.180)	|0.118	0.011	0.051|
212 (0.155)	|0.001	0.000	0.154|
Multiallelic Dprime: 0.625
BLOCK 213.  MARKERS: 1040 1041 1042
431 (0.418)	|0.294	0.113	0.000	0.000	0.000|
212 (0.356)	|0.000	0.111	0.205	0.000	0.035|
232 (0.225)	|0.030	0.007	0.001	0.124	0.063|
Multiallelic Dprime: 0.740
BLOCK 214.  MARKERS: 1043 1044 1045 1046 1047 1048 1049 1050
34142112 (0.326)	|0.164	0.155	0.006|
14344334 (0.229)	|0.088	0.123	0.014|
14324332 (0.205)	|0.118	0.065	0.023|
14344332 (0.125)	|0.099	0.021	0.005|
12344334 (0.099)	|0.046	0.054	0.000|
Multiallelic Dprime: 0.210
BLOCK 215.  MARKERS: 1051 1052
14 (0.518)	|0.138	0.221	0.071	0.058	0.029|
22 (0.429)	|0.233	0.066	0.116	0.008	0.003|
24 (0.048)	|0.009	0.003	0.002	0.034	0.000|
Multiallelic Dprime: 0.404
BLOCK 216.  MARKERS: 1055 1056 1057 1058 1059
13142 (0.379)	|0.292	0.028	0.056|
14143 (0.292)	|0.244	0.036	0.011|
14142 (0.191)	|0.143	0.032	0.014|
24433 (0.100)	|0.079	0.018	0.004|
14133 (0.032)	|0.022	0.009	0.001|
Multiallelic Dprime: 0.136
BLOCK 217.  MARKERS: 1061 1062 1063
212 (0.782)	|0.604	0.121	0.041	0.017|
331 (0.123)	|0.085	0.017	0.018	0.001|
231 (0.087)	|0.077	0.007	0.000	0.002|
Multiallelic Dprime: 0.104
BLOCK 218.  MARKERS: 1066 1067 1068
314 (0.774)	|0.394	0.261	0.119|
432 (0.145)	|0.021	0.115	0.009|
312 (0.061)	|0.019	0.016	0.026|
332 (0.021)	|0.020	0.001	0.000|
Multiallelic Dprime: 0.375
BLOCK 219.  MARKERS: 1070 1071
32 (0.454)	|0.373	0.057	0.024|
12 (0.391)	|0.333	0.039	0.019|
34 (0.154)	|0.126	0.021	0.007|
Multiallelic Dprime: 0.074
BLOCK 220.  MARKERS: 1073 1074
41 (0.833)	|0.262	0.263	0.198	0.059	0.009	0.012	0.006|
23 (0.117)	|0.038	0.001	0.026	0.000	0.004	0.037	0.004|
43 (0.049)	|0.002	0.000	0.001	0.000	0.041	0.000	0.000|
Multiallelic Dprime: 0.531
BLOCK 221.  MARKERS: 1077 1078 1079 1080 1081 1082 1083 1084 1085 1086 1087 1088
124241412121 (0.302)	|0.269	0.009	0.002	0.002	0.015|
341422431131 (0.265)	|0.121	0.015	0.118	0.001	0.005|
124422312233 (0.225)	|0.048	0.167	0.014	0.000	0.000|
124441412133 (0.058)	|0.000	0.000	0.000	0.056	0.000|
124442312133 (0.053)	|0.043	0.005	0.000	0.003	0.000|
124441412121 (0.050)	|0.048	0.000	0.000	0.000	0.000|
341422411131 (0.010)	|0.003	0.000	0.007	0.000	0.000|
Multiallelic Dprime: 0.691
BLOCK 222.  MARKERS: 1091 1092 1093 1094
4424 (0.547)	|0.204	0.170	0.124	0.032	0.016|
3332 (0.202)	|0.102	0.041	0.036	0.011	0.005|
3334 (0.147)	|0.037	0.055	0.034	0.016	0.005|
4324 (0.065)	|0.011	0.020	0.008	0.026	0.000|
3324 (0.024)	|0.012	0.004	0.006	0.001	0.000|
Multiallelic Dprime: 0.141
BLOCK 223.  MARKERS: 1096 1097 1098 1099 1100
34343 (0.370)	|0.157	0.077	0.107	0.029|
32343 (0.292)	|0.086	0.091	0.041	0.072|
12121 (0.211)	|0.177	0.005	0.009	0.021|
12323 (0.089)	|0.046	0.035	0.005	0.003|
12343 (0.028)	|0.007	0.004	0.013	0.003|
Multiallelic Dprime: 0.343
BLOCK 224.  MARKERS: 1104 1105 1106 1107 1108
33334 (0.475)	|0.377	0.024	0.055	0.019|
31332 (0.219)	|0.100	0.019	0.095	0.004|
31134 (0.177)	|0.015	0.135	0.006	0.020|
43324 (0.128)	|0.121	0.002	0.006	0.000|
Multiallelic Dprime: 0.548
BLOCK 225.  MARKERS: 1110 1111 1112 1113
2312 (0.612)	|0.379	0.152	0.041	0.038|
3134 (0.182)	|0.018	0.037	0.118	0.004|
3312 (0.161)	|0.075	0.004	0.003	0.079|
3334 (0.043)	|0.018	0.003	0.016	0.000|
Multiallelic Dprime: 0.477
BLOCK 226.  MARKERS: 1116 1117 1118 1119 1120
14111 (0.487)	|0.029	0.419	0.039|
34111 (0.196)	|0.190	0.007	0.000|
12333 (0.178)	|0.181	0.000	0.000|
12311 (0.121)	|0.114	0.000	0.007|
Multiallelic Dprime: 0.942
BLOCK 227.  MARKERS: 1122 1123
24 (0.519)	|0.157	0.053	0.127	0.128	0.033	0.021|
42 (0.428)	|0.042	0.133	0.040	0.032	0.118	0.063|
44 (0.053)	|0.001	0.014	0.009	0.005	0.005	0.018|
Multiallelic Dprime: 0.497
BLOCK 228.  MARKERS: 1129 1130 1131 1132 1133
42222 (0.200)	|0.129	0.048	0.024|
22422 (0.199)	|0.176	0.019	0.001|
44422 (0.176)	|0.097	0.067	0.011|
42442 (0.164)	|0.064	0.099	0.003|
42423 (0.156)	|0.043	0.019	0.094|
42422 (0.102)	|0.028	0.062	0.012|
Multiallelic Dprime: 0.417
BLOCK 229.  MARKERS: 1135 1136
23 (0.536)	|0.045	0.213	0.175	0.089	0.012|
43 (0.314)	|0.277	0.006	0.002	0.008	0.022|
42 (0.145)	|0.084	0.000	0.000	0.028	0.034|
Multiallelic Dprime: 0.761
BLOCK 230.  MARKERS: 1140 1141 1142 1143
3143 (0.404)	|0.333	0.041	0.030|
3241 (0.219)	|0.006	0.007	0.206|
1143 (0.177)	|0.019	0.156	0.001|
3221 (0.129)	|0.016	0.093	0.017|
3141 (0.068)	|0.003	0.056	0.009|
Multiallelic Dprime: 0.777
BLOCK 231.  MARKERS: 1145 1146
42 (0.377)	|0.182	0.012	0.030	0.033	0.094	0.019	0.001|
14 (0.355)	|0.022	0.010	0.118	0.064	0.025	0.080	0.013|
12 (0.266)	|0.006	0.153	0.014	0.041	0.020	0.022	0.000|
Multiallelic Dprime: 0.595
BLOCK 232.  MARKERS: 1149 1150 1151 1152 1153 1154 1155 1156 1157 1158 1159 1160 1161 1162 1163 1164 1165 1166 1167
2224412211311231214 (0.212)	|0.162	0.000	0.000	0.047	0.000|
2224412423231244212 (0.177)	|0.000	0.000	0.142	0.000	0.033|
2112214213331231214 (0.163)	|0.006	0.153	0.000	0.002	0.000|
2214412223231431434 (0.140)	|0.069	0.005	0.000	0.065	0.000|
2224412213333231214 (0.137)	|0.138	0.000	0.000	0.000	0.000|
4212222213331231214 (0.121)	|0.118	0.001	0.000	0.000	0.000|
2112214213231231214 (0.015)	|0.015	0.000	0.000	0.000	0.000|
Multiallelic Dprime: 0.826
BLOCK 233.  MARKERS: 1169 1170 1171 1172
3213 (0.528)	|0.338	0.189	0.003|
3212 (0.171)	|0.000	0.000	0.171|
4413 (0.146)	|0.000	0.148	0.000|
3233 (0.120)	|0.120	0.000	0.000|
4213 (0.034)	|0.028	0.004	0.000|
Multiallelic Dprime: 0.654
BLOCK 234.  MARKERS: 1173 1174
24 (0.485)	|0.281	0.044	0.099	0.058|
41 (0.343)	|0.139	0.109	0.034	0.061|
21 (0.172)	|0.135	0.010	0.021	0.007|
Multiallelic Dprime: 0.271
BLOCK 235.  MARKERS: 1177 1178 1179
321 (0.555)	|0.336	0.056	0.163	0.000|
311 (0.163)	|0.003	0.000	0.000	0.160|
122 (0.154)	|0.004	0.151	0.000	0.000|
322 (0.125)	|0.084	0.007	0.032	0.000|
Multiallelic Dprime: 0.722
BLOCK 236.  MARKERS: 1182 1183 1184
134 (0.427)	|0.241	0.145	0.041|
234 (0.215)	|0.094	0.101	0.021|
132 (0.194)	|0.102	0.023	0.070|
112 (0.163)	|0.024	0.023	0.116|
Multiallelic Dprime: 0.324
BLOCK 237.  MARKERS: 1185 1186
11 (0.462)	|0.113	0.110	0.103	0.043	0.057	0.029	0.005|
31 (0.291)	|0.157	0.032	0.018	0.049	0.013	0.004	0.013|
12 (0.247)	|0.049	0.120	0.013	0.040	0.011	0.011	0.000|
Multiallelic Dprime: 0.338
BLOCK 238.  MARKERS: 1188 1189 1190 1191 1192 1193 1194 1195 1196 1197
4323231433 (0.321)	|0.251	0.068|
3123431121 (0.263)	|0.263	0.000|
4132443123 (0.133)	|0.028	0.106|
4323433123 (0.131)	|0.002	0.130|
4123433123 (0.081)	|0.005	0.075|
3123433123 (0.045)	|0.022	0.022|
4323233123 (0.018)	|0.000	0.018|
Multiallelic Dprime: 0.739
BLOCK 239.  MARKERS: 1199 1200 1201 1202 1203
13442 (0.578)	|0.206	0.224	0.092	0.020	0.019	0.011|
22324 (0.419)	|0.181	0.059	0.093	0.068	0.014	0.000|
Multiallelic Dprime: 0.269
BLOCK 240.  MARKERS: 1205 1206 1207 1208 1209 1210 1211 1212 1213 1214
2141132232 (0.388)	|0.196	0.169	0.022|
1121132232 (0.283)	|0.163	0.098	0.021|
1342311332 (0.182)	|0.084	0.054	0.044|
1342311311 (0.093)	|0.021	0.065	0.006|
1141132232 (0.034)	|0.017	0.007	0.009|
1141132211 (0.010)	|0.006	0.004	0.000|
Multiallelic Dprime: 0.168
BLOCK 241.  MARKERS: 1216 1217
41 (0.490)	|0.302	0.017	0.167	0.005|
21 (0.401)	|0.094	0.159	0.002	0.145|
24 (0.105)	|0.101	0.003	0.000	0.000|
Multiallelic Dprime: 0.666
BLOCK 242.  MARKERS: 1219 1220 1221
144 (0.500)	|0.226	0.168	0.107|
112 (0.179)	|0.000	0.179	0.000|
344 (0.169)	|0.170	0.000	0.000|
142 (0.149)	|0.000	0.002	0.146|
Multiallelic Dprime: 0.551
BLOCK 243.  MARKERS: 1222 1223 1224 1225
1141 (0.396)	|0.218	0.101	0.070	0.007|
3423 (0.351)	|0.206	0.092	0.043	0.006|
1123 (0.253)	|0.126	0.084	0.041	0.002|
Multiallelic Dprime: 0.070
BLOCK 244.  MARKERS: 1231 1232 1233
133 (0.550)	|0.361	0.097	0.044	0.011	0.021	0.013|
343 (0.276)	|0.195	0.008	0.008	0.046	0.008	0.004|
341 (0.154)	|0.079	0.010	0.054	0.008	0.002	0.000|
333 (0.014)	|0.007	0.007	0.000	0.000	0.000	0.000|
Multiallelic Dprime: 0.242
BLOCK 245.  MARKERS: 1237 1238 1239 1240 1241 1242
234323 (0.642)	|0.369	0.196	0.061	0.012|
234141 (0.122)	|0.072	0.041	0.004	0.005|
111321 (0.107)	|0.049	0.042	0.011	0.003|
234321 (0.070)	|0.034	0.016	0.013	0.005|
231321 (0.031)	|0.017	0.010	0.004	0.000|
214321 (0.017)	|0.006	0.008	0.000	0.002|
Multiallelic Dprime: 0.083
BLOCK 246.  MARKERS: 1245 1246 1247
234 (0.547)	|0.516	0.031	0.000|
232 (0.320)	|0.058	0.153	0.109|
112 (0.098)	|0.000	0.097	0.000|
212 (0.026)	|0.000	0.026	0.000|
Multiallelic Dprime: 0.793
BLOCK 247.  MARKERS: 1248 1249
12 (0.577)	|0.451	0.090	0.026	0.006|
13 (0.311)	|0.224	0.071	0.007	0.004|
33 (0.110)	|0.084	0.020	0.006	0.000|
Multiallelic Dprime: 0.087
BLOCK 248.  MARKERS: 1254 1255 1256 1257
4423 (0.762)	|0.619	0.112	0.026|
2142 (0.183)	|0.120	0.045	0.018|
4142 (0.039)	|0.033	0.006	0.000|
4422 (0.010)	|0.009	0.001	0.000|
Multiallelic Dprime: 0.149
BLOCK 249.  MARKERS: 1259 1260
24 (0.787)	|0.477	0.152	0.139	0.016|
42 (0.165)	|0.063	0.043	0.039	0.018|
44 (0.045)	|0.026	0.007	0.006	0.006|
Multiallelic Dprime: 0.184
BLOCK 250.  MARKERS: 1263 1264 1265
424 (0.570)	|0.565	0.002|
432 (0.202)	|0.197	0.005|
222 (0.184)	|0.009	0.176|
422 (0.040)	|0.021	0.010|
Multiallelic Dprime: 0.929
BLOCK 251.  MARKERS: 1267 1268
24 (0.796)	|0.482	0.194	0.122|
12 (0.192)	|0.103	0.031	0.058|
Multiallelic Dprime: 0.150
BLOCK 252.  MARKERS: 1271 1272 1273
142 (0.585)	|0.525	0.008	0.049	0.000|
323 (0.225)	|0.040	0.142	0.039	0.000|
342 (0.187)	|0.151	0.003	0.003	0.019|
Multiallelic Dprime: 0.652
BLOCK 253.  MARKERS: 1274 1275 1276 1277 1278
42143 (0.712)	|0.694	0.016	0.001|
34113 (0.154)	|0.003	0.113	0.037|
32311 (0.093)	|0.050	0.003	0.040|
32113 (0.018)	|0.003	0.000	0.017|
Multiallelic Dprime: 0.842
BLOCK 254.  MARKERS: 1279 1280
24 (0.765)	|0.716	0.046	0.002|
13 (0.133)	|0.001	0.133	0.000|
14 (0.102)	|0.000	0.066	0.033|
Multiallelic Dprime: 0.944
BLOCK 255.  MARKERS: 1281 1282
41 (0.717)	|0.313	0.273	0.131|
32 (0.245)	|0.127	0.047	0.072|
42 (0.035)	|0.006	0.029	0.000|
Multiallelic Dprime: 0.172
BLOCK 256.  MARKERS: 1283 1284
32 (0.448)	|0.259	0.095	0.094|
31 (0.348)	|0.161	0.182	0.004|
11 (0.204)	|0.174	0.006	0.022|
Multiallelic Dprime: 0.336
BLOCK 257.  MARKERS: 1286 1287
11 (0.595)	|0.389	0.051	0.155|
33 (0.283)	|0.084	0.176	0.023|
13 (0.122)	|0.092	0.016	0.013|
Multiallelic Dprime: 0.436
BLOCK 258.  MARKERS: 1288 1289
13 (0.565)	|0.282	0.009	0.168	0.004	0.076	0.020|
14 (0.243)	|0.012	0.174	0.010	0.007	0.019	0.016|
33 (0.192)	|0.016	0.003	0.002	0.163	0.006	0.000|
Multiallelic Dprime: 0.792
BLOCK 259.  MARKERS: 1290 1291 1292 1293 1294 1295
212343 (0.309)	|0.201	0.067	0.042|
234123 (0.186)	|0.119	0.048	0.018|
212321 (0.180)	|0.029	0.139	0.012|
412323 (0.176)	|0.035	0.116	0.025|
212323 (0.099)	|0.023	0.020	0.054|
232123 (0.038)	|0.005	0.008	0.024|
Multiallelic Dprime: 0.454
BLOCK 260.  MARKERS: 1296 1297
33 (0.421)	|0.023	0.398	0.000|
34 (0.398)	|0.273	0.032	0.093|
14 (0.177)	|0.153	0.000	0.024|
Multiallelic Dprime: 0.769
BLOCK 261.  MARKERS: 1298 1299
34 (0.450)	|0.180	0.135	0.135|
32 (0.432)	|0.373	0.044	0.016|
14 (0.117)	|0.037	0.075	0.005|
Multiallelic Dprime: 0.517
BLOCK 262.  MARKERS: 1301 1302
21 (0.590)	|0.289	0.185	0.085	0.014	0.016|
24 (0.255)	|0.070	0.114	0.038	0.015	0.013|
14 (0.156)	|0.050	0.090	0.014	0.000	0.000|
Multiallelic Dprime: 0.223
BLOCK 263.  MARKERS: 1307 1308 1309 1310 1311 1312 1313 1314
21233224 (0.407)	|0.162	0.123	0.085	0.037|
21412234 (0.390)	|0.136	0.103	0.120	0.031|
43212122 (0.138)	|0.102	0.019	0.013	0.003|
21213224 (0.029)	|0.002	0.026	0.000	0.000|
21212234 (0.029)	|0.017	0.011	0.000	0.000|
Multiallelic Dprime: 0.203
BLOCK 264.  MARKERS: 1317 1318 1319
414 (0.423)	|0.152	0.269	0.002|
234 (0.283)	|0.148	0.125	0.010|
231 (0.218)	|0.210	0.009	0.000|
214 (0.073)	|0.019	0.006	0.048|
Multiallelic Dprime: 0.430
BLOCK 265.  MARKERS: 1320 1321
34 (0.530)	|0.313	0.126	0.050	0.030	0.010|
12 (0.410)	|0.243	0.047	0.064	0.057	0.000|
14 (0.060)	|0.004	0.043	0.011	0.000	0.002|
Multiallelic Dprime: 0.203
BLOCK 266.  MARKERS: 1322 1323 1324 1325 1326
41211 (0.560)	|0.481	0.077	0.003	0.000|
23443 (0.216)	|0.049	0.152	0.001	0.010|
41213 (0.124)	|0.064	0.009	0.051	0.000|
41243 (0.087)	|0.001	0.003	0.051	0.030|
41241 (0.013)	|0.004	0.009	0.000	0.000|
Multiallelic Dprime: 0.622
BLOCK 267.  MARKERS: 1327 1328 1329
442 (0.597)	|0.414	0.160	0.023|
444 (0.249)	|0.135	0.019	0.095|
224 (0.106)	|0.067	0.040	0.000|
244 (0.041)	|0.001	0.002	0.038|
Multiallelic Dprime: 0.318
BLOCK 268.  MARKERS: 1330 1331
12 (0.620)	|0.217	0.388|
14 (0.225)	|0.208	0.016|
22 (0.156)	|0.115	0.041|
Multiallelic Dprime: 0.667
BLOCK 269.  MARKERS: 1332 1333
22 (0.540)	|0.002	0.204	0.210	0.125|
43 (0.445)	|0.376	0.048	0.016	0.004|
Multiallelic Dprime: 0.844
BLOCK 270.  MARKERS: 1334 1335 1336
121 (0.383)	|0.240	0.042	0.035	0.016	0.037	0.003	0.000	0.009|
141 (0.255)	|0.086	0.033	0.013	0.075	0.041	0.004	0.003	0.000|
341 (0.233)	|0.043	0.040	0.101	0.007	0.015	0.012	0.014	0.000|
342 (0.129)	|0.027	0.073	0.002	0.009	0.015	0.003	0.000	0.000|
Multiallelic Dprime: 0.408
BLOCK 271.  MARKERS: 1337 1338 1339 1340 1341 1342 1343 1344 1345
221131221 (0.397)	|0.268	0.082	0.027	0.018|
421131221 (0.186)	|0.052	0.105	0.019	0.013|
243313443 (0.151)	|0.056	0.005	0.090	0.000|
243313241 (0.107)	|0.084	0.001	0.004	0.015|
241131221 (0.106)	|0.045	0.050	0.002	0.010|
241113241 (0.022)	|0.008	0.005	0.003	0.006|
441131221 (0.019)	|0.015	0.002	0.000	0.000|
243313441 (0.010)	|0.010	0.000	0.000	0.000|
Multiallelic Dprime: 0.411
BLOCK 272.  MARKERS: 1348 1349 1350
212 (0.537)	|0.197	0.118	0.086	0.112	0.022|
422 (0.252)	|0.167	0.067	0.014	0.003	0.001|
214 (0.146)	|0.080	0.039	0.015	0.012	0.000|
412 (0.062)	|0.011	0.000	0.037	0.006	0.008|
Multiallelic Dprime: 0.289
BLOCK 273.  MARKERS: 1351 1352 1353 1354 1355
44313 (0.456)	|0.455	0.001|
24313 (0.225)	|0.177	0.046|
24321 (0.152)	|0.140	0.012|
22121 (0.133)	|0.017	0.114|
24323 (0.032)	|0.032	0.000|
Multiallelic Dprime: 0.692
BLOCK 274.  MARKERS: 1356 1357 1358
411 (0.821)	|0.629	0.191|
133 (0.173)	|0.018	0.155|
Multiallelic Dprime: 0.841
BLOCK 275.  MARKERS: 1359 1360
13 (0.651)	|0.401	0.000	0.193	0.057|
31 (0.348)	|0.134	0.214	0.000	0.000|
Multiallelic Dprime: 0.614
BLOCK 276.  MARKERS: 1361 1362 1363
334 (0.537)	|0.315	0.167	0.055|
332 (0.214)	|0.107	0.091	0.013|
112 (0.193)	|0.113	0.032	0.047|
132 (0.057)	|0.032	0.014	0.011|
Multiallelic Dprime: 0.109
BLOCK 277.  MARKERS: 1364 1365
22 (0.568)	|0.195	0.258	0.111|
42 (0.304)	|0.055	0.052	0.196|
41 (0.126)	|0.099	0.017	0.009|
Multiallelic Dprime: 0.402
BLOCK 278.  MARKERS: 1366 1367 1368
124 (0.351)	|0.195	0.051	0.048	0.019	0.015	0.011	0.006|
123 (0.328)	|0.172	0.058	0.039	0.020	0.014	0.008	0.009|
443 (0.316)	|0.188	0.058	0.020	0.021	0.007	0.009	0.003|
Multiallelic Dprime: 0.082
BLOCK 279.  MARKERS: 1374 1375 1376 1377 1378 1379 1380 1381 1382
321344431 (0.554)	|0.519	0.012	0.023|
143131323 (0.169)	|0.000	0.000	0.169|
143344333 (0.108)	|0.000	0.107	0.000|
321344333 (0.060)	|0.000	0.060	0.000|
143144333 (0.036)	|0.000	0.036	0.000|
143131333 (0.028)	|0.000	0.000	0.027|
143344433 (0.017)	|0.016	0.001	0.000|
Multiallelic Dprime: 0.939
BLOCK 280.  MARKERS: 1383 1384
42 (0.526)	|0.288	0.211	0.027|
44 (0.242)	|0.155	0.062	0.024|
22 (0.232)	|0.092	0.077	0.064|
Multiallelic Dprime: 0.175
BLOCK 281.  MARKERS: 1386 1387
11 (0.534)	|0.295	0.101	0.138|
14 (0.351)	|0.057	0.288	0.005|
34 (0.115)	|0.073	0.030	0.012|
Multiallelic Dprime: 0.548
BLOCK 282.  MARKERS: 1388 1389
21 (0.425)	|0.363	0.004	0.000	0.003	0.000	0.056|
23 (0.419)	|0.090	0.098	0.134	0.003	0.093	0.000|
41 (0.156)	|0.002	0.039	0.002	0.109	0.000	0.000|
Multiallelic Dprime: 0.790
BLOCK 283.  MARKERS: 1391 1392 1393 1394 1395 1396
422423 (0.453)	|0.225	0.079	0.090	0.017	0.011	0.020	0.004|
424423 (0.140)	|0.018	0.005	0.006	0.033	0.054	0.006	0.009|
232441 (0.138)	|0.030	0.079	0.002	0.002	0.009	0.013	0.000|
424223 (0.117)	|0.088	0.002	0.000	0.021	0.002	0.002	0.000|
432441 (0.093)	|0.021	0.062	0.001	0.002	0.001	0.002	0.000|
432423 (0.056)	|0.004	0.003	0.020	0.005	0.001	0.021	0.000|
Multiallelic Dprime: 0.490
BLOCK 284.  MARKERS: 1397 1398 1399 1400 1401 1402 1403 1404 1405 1406 1407 1408 1409 1410 1411 1412
1441213312334423 (0.385)	|0.384	0.000	0.000	0.000|
3423332123124233 (0.232)	|0.226	0.005	0.000	0.000|
1141213312334221 (0.119)	|0.004	0.001	0.113	0.000|
3441213312332223 (0.081)	|0.005	0.075	0.000	0.000|
1441213312332233 (0.079)	|0.007	0.000	0.000	0.072|
1441213312334223 (0.064)	|0.021	0.041	0.000	0.001|
1141213312334223 (0.014)	|0.003	0.004	0.000	0.008|
Multiallelic Dprime: 0.934
BLOCK 285.  MARKERS: 1413 1414 1415 1416 1417 1418 1419 1420
22422341 (0.681)	|0.636	0.023	0.006|
44342233 (0.129)	|0.085	0.043	0.000|
22421341 (0.104)	|0.000	0.000	0.115|
44422341 (0.086)	|0.001	0.084	0.000|
Multiallelic Dprime: 0.791
BLOCK 286.  MARKERS: 1422 1423 1424
442 (0.722)	|0.294	0.157	0.184	0.054	0.017	0.016|
324 (0.152)	|0.032	0.082	0.006	0.016	0.005	0.004|
342 (0.121)	|0.046	0.020	0.031	0.024	0.000	0.000|
Multiallelic Dprime: 0.263
BLOCK 287.  MARKERS: 1428 1429 1430 1431 1432 1433
143323 (0.369)	|0.131	0.194	0.011	0.010	0.020|
141331 (0.261)	|0.011	0.006	0.201	0.002	0.042|
223123 (0.224)	|0.142	0.032	0.013	0.022	0.014|
143321 (0.093)	|0.006	0.009	0.002	0.071	0.003|
223323 (0.022)	|0.016	0.000	0.005	0.000	0.001|
143123 (0.019)	|0.002	0.002	0.000	0.000	0.015|
Multiallelic Dprime: 0.614
BLOCK 288.  MARKERS: 1434 1435 1436 1437
3311 (0.311)	|0.295	0.005	0.000	0.011|
3333 (0.243)	|0.110	0.116	0.014	0.003|
3131 (0.238)	|0.035	0.065	0.135	0.000|
1331 (0.106)	|0.009	0.010	0.000	0.086|
3331 (0.097)	|0.062	0.001	0.000	0.035|
Multiallelic Dprime: 0.658
BLOCK 289.  MARKERS: 1439 1440 1441
324 (0.512)	|0.385	0.050	0.004	0.052	0.000	0.017	0.001|
322 (0.199)	|0.005	0.048	0.103	0.000	0.017	0.000	0.010|
344 (0.151)	|0.001	0.139	0.002	0.000	0.000	0.000	0.000|
124 (0.136)	|0.003	0.104	0.003	0.000	0.022	0.000	0.000|
Multiallelic Dprime: 0.838
BLOCK 290.  MARKERS: 1443 1444 1445 1446 1447 1448 1449 1450
42124311 (0.395)	|0.236	0.117	0.039|
21342333 (0.344)	|0.202	0.078	0.060|
42142133 (0.113)	|0.066	0.025	0.021|
22342333 (0.054)	|0.034	0.014	0.004|
42142331 (0.040)	|0.025	0.009	0.006|
42144333 (0.017)	|0.012	0.003	0.002|
42142333 (0.011)	|0.007	0.002	0.002|
Multiallelic Dprime: 0.070
BLOCK 291.  MARKERS: 1463 1464
33 (0.593)	|0.165	0.152	0.143	0.130|
11 (0.258)	|0.067	0.064	0.066	0.060|
13 (0.142)	|0.045	0.032	0.032	0.033|
Multiallelic Dprime: 0.028
BLOCK 292.  MARKERS: 1469 1470 1471 1472 1473 1474
221141 (0.279)	|0.092	0.112	0.046	0.027|
241144 (0.250)	|0.097	0.089	0.026	0.038|
422321 (0.242)	|0.112	0.088	0.017	0.024|
222321 (0.224)	|0.105	0.077	0.025	0.016|
Multiallelic Dprime: 0.096
BLOCK 293.  MARKERS: 1481 1482 1483 1484
3411 (0.409)	|0.262	0.144	0.004|
3214 (0.369)	|0.064	0.001	0.305|
3221 (0.115)	|0.034	0.082	0.000|
1411 (0.104)	|0.000	0.104	0.000|
Multiallelic Dprime: 0.680
BLOCK 294.  MARKERS: 1485 1486
42 (0.359)	|0.228	0.069	0.011	0.018	0.013	0.003	0.007|
22 (0.332)	|0.208	0.070	0.004	0.029	0.006	0.006	0.001|
44 (0.309)	|0.105	0.116	0.070	0.006	0.001	0.001	0.002|
Multiallelic Dprime: 0.300
BLOCK 295.  MARKERS: 1487 1488 1489 1490 1491 1492
342213 (0.540)	|0.319	0.118	0.103|
124131 (0.255)	|0.239	0.013	0.003|
322113 (0.086)	|0.051	0.035	0.000|
324113 (0.053)	|0.012	0.019	0.023|
322213 (0.020)	|0.014	0.002	0.003|
344131 (0.011)	|0.011	0.000	0.000|
344113 (0.010)	|0.003	0.007	0.000|
Multiallelic Dprime: 0.442
BLOCK 296.  MARKERS: 1494 1495
21 (0.666)	|0.350	0.287	0.029|
22 (0.202)	|0.079	0.002	0.118|
42 (0.132)	|0.131	0.000	0.000|
Multiallelic Dprime: 0.566
BLOCK 297.  MARKERS: 1496 1497
43 (0.560)	|0.287	0.132	0.000	0.002	0.051	0.076	0.007|
22 (0.290)	|0.105	0.001	0.122	0.001	0.044	0.006	0.000|
23 (0.146)	|0.034	0.000	0.000	0.096	0.004	0.000	0.003|
Multiallelic Dprime: 0.561
BLOCK 298.  MARKERS: 1498 1499 1500 1501 1502 1503 1504 1505 1506
114121112 (0.430)	|0.384	0.014	0.030	0.001|
114341114 (0.133)	|0.003	0.005	0.000	0.125|
334341132 (0.127)	|0.000	0.126	0.000	0.000|
112342332 (0.099)	|0.027	0.000	0.072	0.000|
114341112 (0.097)	|0.000	0.074	0.021	0.003|
114341132 (0.082)	|0.003	0.071	0.008	0.000|
112341112 (0.011)	|0.000	0.003	0.006	0.000|
Multiallelic Dprime: 0.842
BLOCK 299.  MARKERS: 1507 1508 1509
311 (0.423)	|0.321	0.073	0.000	0.013	0.002	0.000	0.000|
113 (0.305)	|0.000	0.156	0.003	0.092	0.004	0.043	0.000|
313 (0.141)	|0.005	0.020	0.000	0.002	0.092	0.000	0.015|
133 (0.131)	|0.000	0.000	0.125	0.000	0.000	0.000	0.000|
Multiallelic Dprime: 0.821
BLOCK 300.  MARKERS: 1510 1511 1512 1513 1514 1515 1516 1517 1518
231224233 (0.325)	|0.319	0.003	0.000	0.000	0.000	0.000	0.000|
232224233 (0.250)	|0.060	0.164	0.000	0.000	0.006	0.000	0.014|
411241233 (0.129)	|0.000	0.000	0.127	0.000	0.000	0.000	0.000|
232224211 (0.107)	|0.000	0.095	0.000	0.000	0.008	0.000	0.000|
211441433 (0.098)	|0.000	0.003	0.000	0.094	0.000	0.000	0.000|
232224231 (0.043)	|0.000	0.018	0.023	0.000	0.000	0.000	0.000|
211441233 (0.016)	|0.000	0.002	0.000	0.000	0.000	0.014	0.000|
Multiallelic Dprime: 0.871
BLOCK 301.  MARKERS: 1519 1520 1521 1522 1523 1524 1525 1526 1527 1528 1529 1530 1531 1532 1533 1534 1535 1536
441313244314333111 (0.384)	|0.285	0.087	0.012|
223114423232112133 (0.295)	|0.022	0.137	0.137|
241313223234112333 (0.154)	|0.146	0.001	0.007|
221144423234112133 (0.100)	|0.090	0.009	0.001|
241313244314333111 (0.016)	|0.014	0.002	0.000|
241313243314133133 (0.016)	|0.016	0.000	0.000|
241313243314112133 (0.015)	|0.014	0.002	0.000|
Multiallelic Dprime: 0.617
BLOCK 302.  MARKERS: 1539 1540 1541 1542
1122 (0.594)	|0.204	0.144	0.140	0.050	0.045	0.011|
4122 (0.238)	|0.095	0.052	0.035	0.037	0.011	0.002|
1241 (0.165)	|0.042	0.016	0.009	0.051	0.045	0.000|
Multiallelic Dprime: 0.227
BLOCK 303.  MARKERS: 1544 1545 1546 1547 1548 1549
241341 (0.341)	|0.089	0.248	0.000	0.000|
243123 (0.214)	|0.213	0.000	0.000	0.000|
223121 (0.185)	|0.000	0.001	0.183	0.000|
443121 (0.138)	|0.137	0.001	0.000	0.000|
243121 (0.102)	|0.032	0.043	0.000	0.021|
241141 (0.013)	|0.011	0.002	0.000	0.000|
Multiallelic Dprime: 0.820
BLOCK 304.  MARKERS: 1550 1551 1552 1553
3112 (0.487)	|0.287	0.148	0.053|
1124 (0.296)	|0.165	0.095	0.037|
3312 (0.185)	|0.114	0.056	0.015|
3122 (0.021)	|0.012	0.009	0.000|
Multiallelic Dprime: 0.039
BLOCK 305.  MARKERS: 1558 1559
34 (0.581)	|0.308	0.085	0.186|
31 (0.314)	|0.121	0.171	0.020|
14 (0.105)	|0.042	0.042	0.021|
Multiallelic Dprime: 0.341
BLOCK 306.  MARKERS: 1561 1562 1563 1564
2134 (0.471)	|0.438	0.028	0.005|
2131 (0.298)	|0.281	0.017	0.001|
3311 (0.227)	|0.012	0.175	0.039|
Multiallelic Dprime: 0.779
BLOCK 307.  MARKERS: 1566 1567 1568
421 (0.731)	|0.401	0.189	0.094	0.047|
143 (0.220)	|0.137	0.050	0.025	0.008|
443 (0.048)	|0.039	0.003	0.005	0.002|
Multiallelic Dprime: 0.185
BLOCK 308.  MARKERS: 1572 1573 1574
322 (0.578)	|0.382	0.151	0.002	0.015	0.016|
422 (0.241)	|0.056	0.166	0.000	0.000	0.000|
344 (0.124)	|0.084	0.009	0.025	0.001	0.000|
324 (0.057)	|0.005	0.050	0.000	0.000	0.000|
Multiallelic Dprime: 0.465
BLOCK 309.  MARKERS: 1576 1577 1578 1579 1580 1581 1582 1583
42243131 (0.527)	|0.495	0.029	0.002|
14424342 (0.376)	|0.000	0.370	0.006|
42244342 (0.027)	|0.000	0.027	0.000|
42224342 (0.017)	|0.000	0.016	0.000|
42223142 (0.016)	|0.000	0.016	0.000|
Multiallelic Dprime: 0.985
BLOCK 310.  MARKERS: 1584 1585
24 (0.522)	|0.454	0.058	0.012|
41 (0.457)	|0.012	0.402	0.042|
21 (0.019)	|0.003	0.005	0.011|
Multiallelic Dprime: 0.828
BLOCK 311.  MARKERS: 1587 1588 1589
413 (0.467)	|0.334	0.119	0.011|
231 (0.467)	|0.162	0.302	0.001|
211 (0.064)	|0.047	0.016	0.001|
Multiallelic Dprime: 0.404
BLOCK 312.  MARKERS: 1590 1591
13 (0.542)	|0.324	0.137	0.055	0.018|
24 (0.438)	|0.267	0.090	0.066	0.011|
23 (0.014)	|0.007	0.002	0.000	0.005|
Multiallelic Dprime: 0.061
BLOCK 313.  MARKERS: 1593 1594 1595 1596 1597 1598
342143 (0.604)	|0.583	0.002	0.000	0.019|
332343 (0.230)	|0.057	0.000	0.090	0.080|
144121 (0.122)	|0.003	0.119	0.000	0.000|
342123 (0.034)	|0.007	0.010	0.011	0.000|
Multiallelic Dprime: 0.856
BLOCK 314.  MARKERS: 1599 1600 1601 1602 1603 1604
112131 (0.649)	|0.492	0.159	0.000|
112332 (0.137)	|0.023	0.115	0.000|
312332 (0.105)	|0.005	0.088	0.011|
124312 (0.100)	|0.000	0.000	0.098|
Multiallelic Dprime: 0.732
BLOCK 315.  MARKERS: 1606 1607
11 (0.524)	|0.435	0.089|
13 (0.363)	|0.248	0.115|
33 (0.111)	|0.039	0.069|
Multiallelic Dprime: 0.287
BLOCK 316.  MARKERS: 1608 1609
22 (0.724)	|0.444	0.196	0.066	0.017|
44 (0.272)	|0.073	0.132	0.064	0.004|
Multiallelic Dprime: 0.373
BLOCK 317.  MARKERS: 1611 1612 1613
413 (0.517)	|0.175	0.203	0.139|
433 (0.329)	|0.118	0.121	0.091|
211 (0.132)	|0.074	0.036	0.022|
411 (0.021)	|0.009	0.002	0.010|
Multiallelic Dprime: 0.097
BLOCK 318.  MARKERS: 1614 1615
21 (0.376)	|0.363	0.013|
33 (0.362)	|0.281	0.081|
23 (0.262)	|0.101	0.159|
Multiallelic Dprime: 0.496
BLOCK 319.  MARKERS: 1617 1618
12 (0.744)	|0.505	0.036	0.102	0.004	0.048	0.040|
24 (0.254)	|0.002	0.146	0.008	0.093	0.001	0.003|
Multiallelic Dprime: 0.894
BLOCK 320.  MARKERS: 1619 1620 1621 1622 1623 1624 1625 1626
23422224 (0.507)	|0.236	0.106	0.095	0.052	0.016|
44141422 (0.183)	|0.110	0.009	0.006	0.013	0.045|
23421224 (0.111)	|0.052	0.030	0.016	0.011	0.002|
24141412 (0.097)	|0.014	0.014	0.012	0.048	0.006|
24141212 (0.050)	|0.010	0.027	0.004	0.007	0.002|
24421224 (0.043)	|0.022	0.011	0.004	0.005	0.002|
Multiallelic Dprime: 0.257
BLOCK 321.  MARKERS: 1627 1628 1629 1630
4311 (0.446)	|0.368	0.027	0.049|
2321 (0.200)	|0.179	0.019	0.002|
4322 (0.139)	|0.021	0.101	0.018|
4422 (0.137)	|0.115	0.017	0.004|
4321 (0.073)	|0.067	0.002	0.004|
Multiallelic Dprime: 0.474
BLOCK 322.  MARKERS: 1633 1634 1635
223 (0.756)	|0.325	0.303	0.127|
441 (0.166)	|0.091	0.047	0.028|
443 (0.077)	|0.028	0.030	0.020|
Multiallelic Dprime: 0.118
BLOCK 323.  MARKERS: 1639 1640
22 (0.444)	|0.154	0.140	0.102	0.047|
14 (0.382)	|0.102	0.102	0.135	0.039|
24 (0.175)	|0.045	0.055	0.054	0.017|
Multiallelic Dprime: 0.101
BLOCK 324.  MARKERS: 1643 1644 1645 1646 1647
32211 (0.300)	|0.135	0.120	0.043|
14413 (0.297)	|0.148	0.124	0.022|
14433 (0.291)	|0.132	0.086	0.072|
32213 (0.101)	|0.016	0.055	0.027|
Multiallelic Dprime: 0.143
BLOCK 325.  MARKERS: 1650 1651 1652 1653 1654
33312 (0.431)	|0.371	0.009	0.042	0.006|
11144 (0.389)	|0.017	0.207	0.048	0.119|
11314 (0.169)	|0.014	0.053	0.096	0.006|
Multiallelic Dprime: 0.724
BLOCK 326.  MARKERS: 1656 1657 1658
431 (0.404)	|0.320	0.038	0.046|
243 (0.274)	|0.036	0.151	0.087|
233 (0.186)	|0.061	0.041	0.084|
433 (0.130)	|0.102	0.015	0.012|
Multiallelic Dprime: 0.503
BLOCK 327.  MARKERS: 1660 1661
43 (0.520)	|0.152	0.240	0.109	0.019|
41 (0.250)	|0.062	0.023	0.071	0.093|
23 (0.230)	|0.200	0.004	0.018	0.009|
Multiallelic Dprime: 0.513
BLOCK 328.  MARKERS: 1662 1663 1664
224 (0.413)	|0.237	0.165	0.009|
222 (0.267)	|0.161	0.101	0.004|
242 (0.199)	|0.120	0.077	0.002|
424 (0.121)	|0.068	0.052	0.000|
Multiallelic Dprime: 0.032
BLOCK 329.  MARKERS: 1671 1672
43 (0.585)	|0.362	0.131	0.092|
24 (0.394)	|0.251	0.085	0.058|
23 (0.016)	|0.006	0.005	0.005|
Multiallelic Dprime: 0.027
BLOCK 330.  MARKERS: 1678 1679
41 (0.623)	|0.149	0.190	0.157	0.084	0.004	0.003	0.014	0.015|
21 (0.220)	|0.090	0.039	0.015	0.036	0.019	0.002	0.002	0.000|
23 (0.156)	|0.021	0.013	0.004	0.004	0.088	0.024	0.000	0.000|
Multiallelic Dprime: 0.446
BLOCK 331.  MARKERS: 1681 1682 1683 1684 1685 1686 1687 1688
34343241 (0.259)	|0.206	0.018	0.035|
33121323 (0.242)	|0.066	0.063	0.114|
34323221 (0.175)	|0.087	0.070	0.019|
14323221 (0.124)	|0.009	0.111	0.002|
33121321 (0.111)	|0.037	0.066	0.008|
33123221 (0.028)	|0.003	0.000	0.026|
34323241 (0.016)	|0.012	0.003	0.000|
34343221 (0.015)	|0.014	0.001	0.000|
Multiallelic Dprime: 0.488
BLOCK 332.  MARKERS: 1689 1690
13 (0.452)	|0.443	0.009|
11 (0.337)	|0.104	0.232|
43 (0.211)	|0.211	0.000|
Multiallelic Dprime: 0.943
BLOCK 333.  MARKERS: 1691 1692
21 (0.759)	|0.346	0.181	0.231|
44 (0.241)	|0.145	0.077	0.020|
Multiallelic Dprime: 0.292
BLOCK 334.  MARKERS: 1696 1697
43 (0.491)	|0.480	0.000	0.000	0.002	0.009|
21 (0.257)	|0.094	0.158	0.000	0.000	0.000|
23 (0.251)	|0.183	0.000	0.042	0.024	0.003|
Multiallelic Dprime: 0.685
BLOCK 335.  MARKERS: 1698 1699 1700 1701 1702
32141 (0.756)	|0.528	0.151	0.059|
14313 (0.158)	|0.081	0.011	0.063|
32143 (0.043)	|0.032	0.000	0.008|
32113 (0.026)	|0.026	0.000	0.000|
34143 (0.012)	|0.007	0.004	0.000|
Multiallelic Dprime: 0.272
BLOCK 336.  MARKERS: 1708 1709 1710 1711 1712 1713 1714 1715 1716
412123223 (0.676)	|0.494	0.151	0.032|
223342131 (0.169)	|0.036	0.018	0.114|
213322133 (0.132)	|0.060	0.049	0.025|
Multiallelic Dprime: 0.418
BLOCK 337.  MARKERS: 1720 1721
14 (0.596)	|0.528	0.022	0.036	0.010|
24 (0.225)	|0.052	0.019	0.069	0.084|
21 (0.175)	|0.049	0.126	0.000	0.001|
Multiallelic Dprime: 0.672
BLOCK 338.  MARKERS: 1722 1723 1724
134 (0.633)	|0.611	0.012|
334 (0.167)	|0.095	0.066|
322 (0.105)	|0.001	0.095|
324 (0.095)	|0.030	0.060|
Multiallelic Dprime: 0.779
BLOCK 339.  MARKERS: 1725 1726 1727 1728 1729 1730
421241 (0.736)	|0.484	0.186	0.065|
233423 (0.233)	|0.085	0.118	0.030|
Multiallelic Dprime: 0.320
BLOCK 340.  MARKERS: 1732 1733
21 (0.583)	|0.476	0.064	0.042|
44 (0.313)	|0.021	0.289	0.000|
24 (0.104)	|0.003	0.093	0.000|
Multiallelic Dprime: 0.893
BLOCK 341.  MARKERS: 1734 1735 1736 1737 1738 1739 1740 1741 1742 1743 1744
42213442442 (0.497)	|0.454	0.040	0.003|
21431314224 (0.444)	|0.032	0.360	0.043|
42213314224 (0.042)	|0.000	0.026	0.015|
Multiallelic Dprime: 0.805
BLOCK 342.  MARKERS: 1745 1746 1747 1748
2133 (0.493)	|0.471	0.000	0.019|
4312 (0.431)	|0.041	0.391	0.000|
4133 (0.061)	|0.003	0.000	0.057|
Multiallelic Dprime: 0.916
BLOCK 343.  MARKERS: 1749 1750 1751 1752
1233 (0.516)	|0.438	0.050	0.029	0.000|
4411 (0.392)	|0.018	0.352	0.000	0.023|
4433 (0.080)	|0.004	0.041	0.035	0.000|
Multiallelic Dprime: 0.806
BLOCK 344.  MARKERS: 1753 1754 1755
322 (0.459)	|0.426	0.000	0.027	0.000|
144 (0.450)	|0.002	0.383	0.048	0.017|
122 (0.068)	|0.002	0.000	0.064	0.000|
142 (0.024)	|0.023	0.000	0.000	0.000|
Multiallelic Dprime: 0.896
BLOCK 345.  MARKERS: 1756 1757 1758 1759 1760
14133 (0.452)	|0.052	0.377	0.017	0.004|
32431 (0.383)	|0.352	0.009	0.010	0.009|
14113 (0.137)	|0.005	0.003	0.079	0.050|
32433 (0.018)	|0.004	0.010	0.004	0.000|
Multiallelic Dprime: 0.831
BLOCK 346.  MARKERS: 1761 1762 1763 1764 1765 1766 1767 1768
33223233 (0.421)	|0.360	0.048	0.013|
33321211 (0.401)	|0.363	0.038	0.000|
11211433 (0.109)	|0.069	0.040	0.001|
11221233 (0.062)	|0.035	0.029	0.000|
Multiallelic Dprime: 0.303
BLOCK 347.  MARKERS: 1771 1772
31 (0.832)	|0.691	0.106	0.033|
13 (0.154)	|0.061	0.070	0.018|
33 (0.014)	|0.014	0.000	0.000|
Multiallelic Dprime: 0.395
BLOCK 348.  MARKERS: 1774 1775 1776 1777
4311 (0.767)	|0.259	0.251	0.199	0.032	0.015	0.006|
3133 (0.176)	|0.067	0.048	0.042	0.007	0.006	0.005|
4131 (0.051)	|0.019	0.016	0.010	0.002	0.002	0.000|
Multiallelic Dprime: 0.082
BLOCK 349.  MARKERS: 1782 1783 1784 1785 1786 1787 1788 1789 1790
313112411 (0.345)	|0.238	0.063	0.041|
313212433 (0.317)	|0.179	0.040	0.092|
132234331 (0.253)	|0.107	0.115	0.027|
313214331 (0.039)	|0.032	0.008	0.000|
313212331 (0.022)	|0.017	0.000	0.005|
133234331 (0.012)	|0.004	0.008	0.000|
Multiallelic Dprime: 0.265
BLOCK 350.  MARKERS: 1794 1795 1796 1797 1798
22342 (0.583)	|0.419	0.081	0.079|
22314 (0.234)	|0.180	0.031	0.023|
44142 (0.166)	|0.138	0.014	0.011|
Multiallelic Dprime: 0.188
BLOCK 351.  MARKERS: 1800 1801 1802
134 (0.749)	|0.692	0.056|
322 (0.130)	|0.009	0.117|
122 (0.112)	|0.025	0.082|
Multiallelic Dprime: 0.806
BLOCK 352.  MARKERS: 1803 1804
33 (0.729)	|0.537	0.175	0.017|
11 (0.257)	|0.214	0.039	0.000|
Multiallelic Dprime: 0.340
BLOCK 353.  MARKERS: 1806 1807 1808
112 (0.756)	|0.282	0.305	0.088	0.083|
234 (0.222)	|0.128	0.064	0.013	0.016|
232 (0.017)	|0.000	0.016	0.000	0.000|
Multiallelic Dprime: 0.242
BLOCK 354.  MARKERS: 1812 1813 1814 1815
4113 (0.412)	|0.380	0.027	0.006|
1313 (0.385)	|0.034	0.335	0.017|
1333 (0.102)	|0.092	0.000	0.010|
1331 (0.099)	|0.032	0.026	0.040|
Multiallelic Dprime: 0.764
BLOCK 355.  MARKERS: 1816 1817 1818 1819 1820
14213 (0.537)	|0.274	0.149	0.068	0.035	0.011|
22431 (0.387)	|0.240	0.058	0.059	0.026	0.000|
12231 (0.074)	|0.053	0.012	0.004	0.000	0.000|
Multiallelic Dprime: 0.201
BLOCK 356.  MARKERS: 1822 1823 1824 1825 1826
13323 (0.567)	|0.553	0.000	0.011	0.001|
11144 (0.219)	|0.000	0.219	0.000	0.000|
23323 (0.131)	|0.070	0.000	0.001	0.060|
13343 (0.060)	|0.000	0.000	0.061	0.000|
13344 (0.011)	|0.000	0.011	0.000	0.000|
Multiallelic Dprime: 0.892
BLOCK 357.  MARKERS: 1827 1828 1829
414 (0.627)	|0.459	0.146	0.022|
233 (0.234)	|0.106	0.040	0.084|
214 (0.078)	|0.013	0.054	0.012|
213 (0.061)	|0.048	0.007	0.006|
Multiallelic Dprime: 0.324
BLOCK 358.  MARKERS: 1830 1831 1832
112 (0.625)	|0.466	0.135	0.021|
134 (0.247)	|0.127	0.101	0.018|
234 (0.124)	|0.071	0.047	0.005|
Multiallelic Dprime: 0.221
BLOCK 359.  MARKERS: 1834 1835
24 (0.669)	|0.380	0.196	0.088|
42 (0.285)	|0.120	0.102	0.062|
44 (0.044)	|0.029	0.007	0.007|
Multiallelic Dprime: 0.136
BLOCK 360.  MARKERS: 1837 1838 1839 1840
2132 (0.528)	|0.259	0.187	0.063	0.012	0.000|
3122 (0.305)	|0.193	0.085	0.014	0.005	0.008|
2334 (0.156)	|0.064	0.056	0.030	0.000	0.005|
Multiallelic Dprime: 0.153
BLOCK 361.  MARKERS: 1842 1843 1844 1845 1846 1847 1848 1849 1850
344334333 (0.523)	|0.365	0.070	0.065	0.020	0.000|
133112421 (0.327)	|0.022	0.252	0.033	0.000	0.021|
344334433 (0.108)	|0.033	0.068	0.007	0.000	0.000|
334334333 (0.019)	|0.010	0.001	0.008	0.000	0.000|
133334333 (0.013)	|0.000	0.012	0.000	0.000	0.000|
Multiallelic Dprime: 0.616
BLOCK 362.  MARKERS: 1853 1854 1855 1856 1857
12313 (0.430)	|0.362	0.069|
14131 (0.410)	|0.086	0.323|
34131 (0.115)	|0.103	0.011|
12333 (0.022)	|0.020	0.002|
12331 (0.022)	|0.000	0.022|
Multiallelic Dprime: 0.658
BLOCK 363.  MARKERS: 1860 1861
13 (0.573)	|0.250	0.153	0.153|
31 (0.425)	|0.339	0.059	0.020|
Multiallelic Dprime: 0.518
BLOCK 364.  MARKERS: 1862 1863 1864 1865 1866
33334 (0.590)	|0.241	0.213	0.029	0.023	0.046	0.033	0.003|
11243 (0.214)	|0.128	0.031	0.016	0.010	0.003	0.011	0.007|
13334 (0.174)	|0.051	0.023	0.071	0.024	0.000	0.004	0.000|
Multiallelic Dprime: 0.350
BLOCK 365.  MARKERS: 1869 1870 1871 1872 1873 1874 1875 1876
21212323 (0.422)	|0.349	0.059	0.014|
22214143 (0.275)	|0.077	0.189	0.009|
42332121 (0.116)	|0.035	0.022	0.059|
22332123 (0.061)	|0.041	0.006	0.014|
22212123 (0.053)	|0.047	0.006	0.000|
22214123 (0.051)	|0.014	0.028	0.009|
22332121 (0.010)	|0.000	0.008	0.002|
Multiallelic Dprime: 0.553
BLOCK 366.  MARKERS: 1877 1878
42 (0.565)	|0.293	0.138	0.029	0.074	0.011	0.007	0.008|
12 (0.320)	|0.084	0.061	0.132	0.008	0.012	0.014	0.004|
44 (0.115)	|0.019	0.013	0.004	0.078	0.000	0.000	0.000|
Multiallelic Dprime: 0.412
BLOCK 367.  MARKERS: 1880 1881 1882 1883 1884 1885
322341 (0.396)	|0.355	0.036|
212341 (0.212)	|0.202	0.007|
211241 (0.165)	|0.156	0.010|
212323 (0.161)	|0.110	0.048|
212343 (0.022)	|0.013	0.009|
222341 (0.021)	|0.010	0.011|
312341 (0.011)	|0.009	0.001|
Multiallelic Dprime: 0.414
BLOCK 368.  MARKERS: 1888 1889 1890 1891
4224 (0.861)	|0.448	0.316	0.078	0.010	0.004|
2412 (0.127)	|0.048	0.059	0.011	0.002	0.004|
Multiallelic Dprime: 0.186
BLOCK 369.  MARKERS: 1895 1896 1897 1898 1899 1900 1901 1902
34143233 (0.498)	|0.451	0.040	0.000|
42312411 (0.383)	|0.030	0.336	0.012|
34142233 (0.089)	|0.041	0.017	0.031|
42143233 (0.012)	|0.010	0.002	0.000|
44142411 (0.010)	|0.000	0.007	0.003|
Multiallelic Dprime: 0.771
BLOCK 370.  MARKERS: 1904 1905 1906 1907 1908 1909 1910 1911
34231144 (0.534)	|0.155	0.239	0.045	0.063	0.009	0.017|
12343322 (0.408)	|0.138	0.052	0.128	0.045	0.039	0.001|
12343324 (0.047)	|0.004	0.003	0.033	0.006	0.000	0.000|
Multiallelic Dprime: 0.363
BLOCK 371.  MARKERS: 1913 1914 1915 1916 1917 1918
133414 (0.299)	|0.288	0.000	0.011|
134412 (0.294)	|0.292	0.000	0.000|
313232 (0.211)	|0.000	0.207	0.000|
133412 (0.116)	|0.112	0.000	0.000|
313412 (0.051)	|0.049	0.000	0.000|
133232 (0.018)	|0.000	0.018	0.000|
Multiallelic Dprime: 0.966
BLOCK 372.  MARKERS: 1919 1920 1921 1922
2142 (0.748)	|0.465	0.278|
1324 (0.229)	|0.209	0.021|
2124 (0.010)	|0.011	0.000|
Multiallelic Dprime: 0.716
BLOCK 373.  MARKERS: 1923 1924
13 (0.694)	|0.004	0.276	0.263	0.150|
31 (0.301)	|0.287	0.004	0.007	0.002|
Multiallelic Dprime: 0.953
BLOCK 374.  MARKERS: 1925 1926 1927 1928
4134 (0.294)	|0.282	0.007	0.005|
4334 (0.281)	|0.206	0.054	0.021|
2312 (0.271)	|0.041	0.225	0.001|
2332 (0.151)	|0.118	0.033	0.000|
Multiallelic Dprime: 0.609
BLOCK 375.  MARKERS: 1929 1930 1931
133 (0.650)	|0.465	0.165	0.020|
441 (0.320)	|0.186	0.120	0.014|
141 (0.027)	|0.026	0.000	0.001|
Multiallelic Dprime: 0.144
BLOCK 376.  MARKERS: 1933 1934
14 (0.678)	|0.241	0.173	0.143	0.090	0.029|
42 (0.287)	|0.048	0.043	0.046	0.075	0.068|
12 (0.035)	|0.021	0.004	0.002	0.000	0.007|
Multiallelic Dprime: 0.319
BLOCK 377.  MARKERS: 1935 1936 1937 1938 1939 1940
114242 (0.308)	|0.191	0.059	0.058|
114244 (0.219)	|0.098	0.090	0.032|
123422 (0.191)	|0.120	0.028	0.044|
314242 (0.165)	|0.094	0.039	0.032|
113242 (0.104)	|0.060	0.038	0.005|
Multiallelic Dprime: 0.150
BLOCK 378.  MARKERS: 1944 1945
34 (0.566)	|0.086	0.184	0.211	0.052	0.030|
12 (0.256)	|0.133	0.064	0.041	0.008	0.000|
32 (0.174)	|0.093	0.022	0.016	0.038	0.000|
Multiallelic Dprime: 0.401
BLOCK 379.  MARKERS: 1946 1947 1948 1949 1950 1951
114441 (0.313)	|0.313	0.000	0.000|
134441 (0.271)	|0.268	0.000	0.000|
332223 (0.269)	|0.006	0.262	0.000|
132443 (0.099)	|0.000	0.003	0.096|
134443 (0.029)	|0.020	0.007	0.004|
Multiallelic Dprime: 0.961
BLOCK 380.  MARKERS: 1952 1953
22 (0.622)	|0.364	0.082	0.130	0.028	0.015|
44 (0.277)	|0.021	0.245	0.003	0.000	0.000|
24 (0.102)	|0.080	0.014	0.004	0.000	0.000|
Multiallelic Dprime: 0.662
BLOCK 381.  MARKERS: 1954 1955 1956 1957 1958 1959
311233 (0.463)	|0.209	0.088	0.151	0.016|
432423 (0.339)	|0.150	0.117	0.015	0.058|
311231 (0.136)	|0.078	0.012	0.043	0.004|
311223 (0.029)	|0.018	0.007	0.002	0.002|
332423 (0.015)	|0.014	0.000	0.000	0.000|
Multiallelic Dprime: 0.273
BLOCK 382.  MARKERS: 1967 1968 1969
233 (0.473)	|0.314	0.137	0.022|
331 (0.230)	|0.111	0.037	0.082|
213 (0.216)	|0.212	0.004	0.000|
333 (0.082)	|0.082	0.000	0.000|
Multiallelic Dprime: 0.494
BLOCK 383.  MARKERS: 1971 1972
22 (0.719)	|0.416	0.272	0.031|
34 (0.177)	|0.014	0.067	0.096|
32 (0.104)	|0.075	0.019	0.011|
Multiallelic Dprime: 0.381
BLOCK 384.  MARKERS: 1976 1977
31 (0.505)	|0.399	0.009	0.007	0.043	0.033|
11 (0.357)	|0.042	0.214	0.057	0.006	0.010|
13 (0.138)	|0.012	0.019	0.094	0.002	0.000|
Multiallelic Dprime: 0.727
BLOCK 385.  MARKERS: 1978 1979 1980 1981 1982 1983 1984 1985 1986 1987 1988 1989 1990 1991 1992 1993 1994 1995 1996 1997 1998
242224212231421431323 (0.453)	|0.250	0.047	0.064	0.083|
421442434113233313113 (0.243)	|0.115	0.060	0.027	0.035|
421442234113233313111 (0.156)	|0.034	0.086	0.031	0.007|
242224212231421431113 (0.049)	|0.035	0.003	0.003	0.007|
422224212231421431323 (0.043)	|0.012	0.002	0.022	0.005|
Multiallelic Dprime: 0.250
BLOCK 386.  MARKERS: 2006 2007 2008 2009 2010 2011 2012 2013
11134234 (0.464)	|0.386	0.078	0.002|
13232432 (0.220)	|0.087	0.131	0.000|
13242412 (0.154)	|0.126	0.027	0.000|
33234412 (0.143)	|0.111	0.026	0.005|
Multiallelic Dprime: 0.368
BLOCK 387.  MARKERS: 2018 2019
32 (0.723)	|0.494	0.183	0.046|
13 (0.264)	|0.131	0.114	0.020|
33 (0.011)	|0.003	0.004	0.003|
Multiallelic Dprime: 0.203
BLOCK 388.  MARKERS: 2023 2024
23 (0.629)	|0.143	0.305	0.140	0.012|
44 (0.302)	|0.267	0.001	0.001	0.007|
24 (0.070)	|0.040	0.003	0.019	0.000|
Multiallelic Dprime: 0.835
BLOCK 389.  MARKERS: 2025 2026 2027 2028 2029 2030 2031 2032 2033 2034 2035 2036 2037 2038 2039
144213121143113 (0.450)	|0.407	0.040	0.003|
234231113321331 (0.309)	|0.158	0.132	0.016|
141413311123133 (0.160)	|0.139	0.009	0.011|
234213311123133 (0.020)	|0.012	0.005	0.003|
Multiallelic Dprime: 0.542
BLOCK 390.  MARKERS: 2041 2042
14 (0.756)	|0.610	0.146|
22 (0.205)	|0.115	0.082|
12 (0.036)	|0.027	0.009|
Multiallelic Dprime: 0.200
BLOCK 391.  MARKERS: 2043 2044 2045 2046
3134 (0.754)	|0.452	0.059	0.120	0.106	0.014|
1442 (0.238)	|0.040	0.170	0.019	0.000	0.000|
Multiallelic Dprime: 0.662
BLOCK 392.  MARKERS: 2049 2050 2051 2052 2053
21233 (0.493)	|0.468	0.011	0.007	0.008|
43213 (0.232)	|0.010	0.177	0.000	0.046|
43411 (0.140)	|0.006	0.003	0.131	0.000|
23213 (0.105)	|0.004	0.089	0.000	0.011|
41213 (0.016)	|0.000	0.002	0.000	0.014|
Multiallelic Dprime: 0.881
BLOCK 393.  MARKERS: 2054 2055 2056
121 (0.497)	|0.455	0.011	0.030|
323 (0.282)	|0.004	0.239	0.040|
343 (0.140)	|0.004	0.016	0.121|
123 (0.079)	|0.000	0.079	0.000|
Multiallelic Dprime: 0.860
BLOCK 394.  MARKERS: 2057 2058
24 (0.466)	|0.177	0.248	0.041|
21 (0.344)	|0.067	0.052	0.226|
41 (0.190)	|0.155	0.024	0.011|
Multiallelic Dprime: 0.512
BLOCK 395.  MARKERS: 2059 2060
44 (0.398)	|0.199	0.124	0.073|
24 (0.324)	|0.200	0.090	0.032|
42 (0.278)	|0.086	0.159	0.029|
Multiallelic Dprime: 0.217
BLOCK 396.  MARKERS: 2061 2062
21 (0.486)	|0.232	0.014	0.241|
43 (0.373)	|0.049	0.321	0.003|
23 (0.134)	|0.116	0.006	0.012|
Multiallelic Dprime: 0.718
BLOCK 397.  MARKERS: 2063 2064
42 (0.401)	|0.286	0.084	0.031|
22 (0.343)	|0.204	0.080	0.059|
44 (0.256)	|0.150	0.088	0.018|
Multiallelic Dprime: 0.145
BLOCK 398.  MARKERS: 2067 2068 2069
432 (0.639)	|0.354	0.145	0.141|
314 (0.252)	|0.174	0.060	0.018|
332 (0.108)	|0.042	0.050	0.015|
Multiallelic Dprime: 0.198
BLOCK 399.  MARKERS: 2072 2073
34 (0.570)	|0.305	0.147	0.117|
32 (0.255)	|0.119	0.075	0.061|
14 (0.174)	|0.114	0.027	0.033|
Multiallelic Dprime: 0.082
BLOCK 400.  MARKERS: 2074 2075
34 (0.539)	|0.343	0.130	0.067|
14 (0.248)	|0.131	0.084	0.033|
32 (0.211)	|0.122	0.068	0.022|
Multiallelic Dprime: 0.090
BLOCK 401.  MARKERS: 2081 2082 2083 2084
4131 (0.597)	|0.493	0.005	0.080	0.004|
1322 (0.282)	|0.021	0.234	0.000	0.028|
4121 (0.121)	|0.098	0.000	0.023	0.000|
Multiallelic Dprime: 0.736
BLOCK 402.  MARKERS: 2086 2087 2088 2089 2090
44112 (0.612)	|0.413	0.137	0.060	0.003|
22332 (0.238)	|0.022	0.205	0.010	0.001|
44114 (0.103)	|0.033	0.005	0.022	0.039|
22312 (0.032)	|0.003	0.001	0.027	0.000|
Multiallelic Dprime: 0.590
BLOCK 403.  MARKERS: 2091 2092 2093 2094 2095 2096
414414 (0.474)	|0.415	0.058|
232224 (0.353)	|0.003	0.350|
232222 (0.120)	|0.093	0.027|
414424 (0.046)	|0.044	0.000|
Multiallelic Dprime: 0.797
BLOCK 404.  MARKERS: 2099 2100 2101
421 (0.560)	|0.441	0.025	0.094|
243 (0.434)	|0.007	0.418	0.010|
Multiallelic Dprime: 0.931
BLOCK 405.  MARKERS: 2102 2103
24 (0.454)	|0.010	0.336	0.000	0.050	0.043|
44 (0.443)	|0.429	0.003	0.000	0.000	0.000|
43 (0.103)	|0.000	0.000	0.098	0.000	0.000|
Multiallelic Dprime: 0.983
BLOCK 406.  MARKERS: 2105 2106 2107 2108 2109 2110 2111 2112 2113
243333224 (0.440)	|0.430	0.000	0.001	0.000	0.000|
243112143 (0.339)	|0.001	0.155	0.152	0.018	0.000|
421312243 (0.097)	|0.013	0.058	0.005	0.000	0.016|
243312243 (0.049)	|0.000	0.000	0.000	0.046	0.000|
243112243 (0.043)	|0.000	0.005	0.030	0.002	0.000|
Multiallelic Dprime: 0.882
BLOCK 407.  MARKERS: 2114 2115 2116 2117 2118 2119 2120 2121 2122 2123
3113132321 (0.466)	|0.460	0.000|
1131121241 (0.222)	|0.002	0.217|
3213232323 (0.190)	|0.160	0.033|
3113122241 (0.068)	|0.068	0.000|
1133132321 (0.016)	|0.017	0.000|
Multiallelic Dprime: 0.865
BLOCK 408.  MARKERS: 2124 2125
23 (0.736)	|0.462	0.111	0.131	0.033|
42 (0.257)	|0.146	0.079	0.010	0.021|
Multiallelic Dprime: 0.195
BLOCK 409.  MARKERS: 2129 2130 2131 2132 2133 2134
314412 (0.609)	|0.568	0.040	0.004|
132132 (0.195)	|0.087	0.074	0.033|
132134 (0.140)	|0.037	0.079	0.025|
332132 (0.053)	|0.019	0.024	0.011|
Multiallelic Dprime: 0.626
BLOCK 410.  MARKERS: 2135 2136 2137 2138 2139 2140
211221 (0.711)	|0.676	0.019	0.009	0.000|
433343 (0.216)	|0.115	0.088	0.007	0.001|
433243 (0.073)	|0.003	0.004	0.031	0.027|
Multiallelic Dprime: 0.714
BLOCK 411.  MARKERS: 2144 2145 2146 2147 2148 2149 2150 2151 2152 2153 2154
23341414112 (0.794)	|0.675	0.103	0.016|
41133231334 (0.111)	|0.012	0.072	0.027|
23341211332 (0.048)	|0.017	0.000	0.029|
23333211332 (0.028)	|0.004	0.018	0.007|
Multiallelic Dprime: 0.677
BLOCK 412.  MARKERS: 2156 2157
11 (0.719)	|0.260	0.226	0.233|
43 (0.199)	|0.083	0.065	0.051|
13 (0.082)	|0.055	0.015	0.012|
Multiallelic Dprime: 0.161
BLOCK 413.  MARKERS: 2159 2160
22 (0.398)	|0.151	0.110	0.052	0.072	0.012|
42 (0.306)	|0.134	0.047	0.047	0.061	0.017|
21 (0.296)	|0.085	0.106	0.072	0.020	0.011|
Multiallelic Dprime: 0.163
BLOCK 414.  MARKERS: 2164 2165 2166 2167 2168 2169 2170 2171 2172 2173
1323441412 (0.369)	|0.262	0.102|
1333241412 (0.261)	|0.173	0.089|
3333241412 (0.168)	|0.116	0.053|
1231423344 (0.152)	|0.124	0.027|
1333421414 (0.039)	|0.026	0.014|
Multiallelic Dprime: 0.099
BLOCK 415.  MARKERS: 2177 2178
34 (0.708)	|0.575	0.127|
43 (0.286)	|0.116	0.168|
Multiallelic Dprime: 0.416
BLOCK 416.  MARKERS: 2179 2180 2181
144 (0.696)	|0.390	0.219	0.083|
312 (0.296)	|0.053	0.141	0.099|
Multiallelic Dprime: 0.400
BLOCK 417.  MARKERS: 2183 2184 2185 2186 2187 2188 2189
3312321 (0.445)	|0.066	0.129	0.115	0.043	0.075|
1124131 (0.361)	|0.281	0.033	0.005	0.036	0.003|
3322324 (0.186)	|0.053	0.063	0.030	0.035	0.004|
Multiallelic Dprime: 0.496
BLOCK 418.  MARKERS: 2191 2192 2193 2194 2195 2196 2197 2198 2199 2200 2201 2202 2203 2204 2205 2206
4332334233133441 (0.404)	|0.401	0.000	0.000	0.000	0.000|
4312334233233243 (0.225)	|0.000	0.214	0.000	0.007	0.000|
2134412444111223 (0.150)	|0.000	0.000	0.139	0.000	0.008|
2112334233233243 (0.116)	|0.000	0.109	0.000	0.004	0.000|
4332334233133243 (0.079)	|0.000	0.000	0.075	0.000	0.005|
Multiallelic Dprime: 0.987
BLOCK 419.  MARKERS: 2208 2209 2210 2211 2212
23122 (0.405)	|0.332	0.071|
23342 (0.330)	|0.254	0.074|
41324 (0.223)	|0.147	0.077|
23142 (0.013)	|0.012	0.002|
41124 (0.012)	|0.008	0.002|
Multiallelic Dprime: 0.146
BLOCK 420.  MARKERS: 2214 2215
12 (0.764)	|0.486	0.273|
34 (0.230)	|0.211	0.017|
Multiallelic Dprime: 0.745
BLOCK 421.  MARKERS: 2216 2217
43 (0.703)	|0.587	0.097	0.019|
11 (0.291)	|0.235	0.040	0.016|
Multiallelic Dprime: 0.049
BLOCK 422.  MARKERS: 2224 2225
23 (0.828)	|0.505	0.283	0.032|
41 (0.137)	|0.107	0.030	0.000|
21 (0.035)	|0.032	0.003	0.000|
Multiallelic Dprime: 0.449
BLOCK 423.  MARKERS: 2227 2228
43 (0.642)	|0.502	0.137|
31 (0.317)	|0.235	0.082|
41 (0.032)	|0.024	0.009|
Multiallelic Dprime: 0.063
BLOCK 424.  MARKERS: 2234 2235
21 (0.769)	|0.738	0.003	0.007	0.023|
43 (0.228)	|0.028	0.159	0.038	0.003|
Multiallelic Dprime: 0.853
BLOCK 425.  MARKERS: 2236 2237 2238 2239
4123 (0.766)	|0.443	0.200	0.124|
3442 (0.164)	|0.090	0.037	0.036|
3142 (0.044)	|0.016	0.023	0.006|
4143 (0.026)	|0.007	0.007	0.012|
Multiallelic Dprime: 0.105
BLOCK 426.  MARKERS: 2242 2243 2244
324 (0.555)	|0.404	0.125	0.025|
122 (0.268)	|0.094	0.170	0.004|
342 (0.177)	|0.054	0.088	0.030|
Multiallelic Dprime: 0.387
BLOCK 427.  MARKERS: 2245 2246 2247
122 (0.552)	|0.414	0.101	0.035|
334 (0.382)	|0.213	0.062	0.108|
134 (0.059)	|0.015	0.042	0.002|
Multiallelic Dprime: 0.295
BLOCK 428.  MARKERS: 2248 2249
22 (0.645)	|0.525	0.050	0.064	0.000|
42 (0.208)	|0.112	0.000	0.076	0.015|
24 (0.147)	|0.009	0.127	0.000	0.002|
Multiallelic Dprime: 0.513
BLOCK 429.  MARKERS: 2250 2251 2252 2253 2254
21414 (0.643)	|0.639	0.000	0.000|
42234 (0.177)	|0.000	0.177	0.000|
22433 (0.140)	|0.000	0.000	0.140|
22234 (0.017)	|0.000	0.017	0.000|
Multiallelic Dprime: 1.000
BLOCK 430.  MARKERS: 2255 2256 2257 2258
4234 (0.650)	|0.517	0.004	0.014	0.096	0.016|
3412 (0.198)	|0.005	0.184	0.000	0.007	0.002|
4412 (0.147)	|0.018	0.000	0.127	0.001	0.000|
Multiallelic Dprime: 0.884
BLOCK 431.  MARKERS: 2259 2260 2261 2262 2263
11111 (0.546)	|0.356	0.187|
33311 (0.189)	|0.043	0.146|
13311 (0.140)	|0.114	0.023|
33333 (0.104)	|0.018	0.084|
31111 (0.018)	|0.015	0.002|
Multiallelic Dprime: 0.408
BLOCK 432.  MARKERS: 2266 2267
42 (0.547)	|0.341	0.062	0.032	0.043	0.042	0.003|
33 (0.444)	|0.137	0.097	0.091	0.057	0.030	0.007|
Multiallelic Dprime: 0.332
BLOCK 433.  MARKERS: 2271 2272 2273 2274 2275 2276 2277 2278 2279 2280 2281 2282 2283 2284
24341343411124 (0.483)	|0.420	0.045	0.019|
43124144112122 (0.158)	|0.005	0.152	0.003|
43124143112122 (0.125)	|0.003	0.028	0.093|
23344133132244 (0.102)	|0.002	0.030	0.067|
24344143112244 (0.073)	|0.003	0.070	0.000|
23344143112122 (0.011)	|0.001	0.000	0.010|
Multiallelic Dprime: 0.814
BLOCK 434.  MARKERS: 2285 2286
13 (0.449)	|0.434	0.007	0.003|
31 (0.348)	|0.034	0.264	0.049|
33 (0.201)	|0.116	0.030	0.055|
Multiallelic Dprime: 0.729
BLOCK 435.  MARKERS: 2287 2288 2289
114 (0.582)	|0.512	0.048	0.004	0.018|
313 (0.302)	|0.086	0.193	0.012	0.012|
343 (0.109)	|0.045	0.032	0.026	0.006|
Multiallelic Dprime: 0.577
BLOCK 436.  MARKERS: 2290 2291 2292
412 (0.646)	|0.510	0.017	0.067	0.026|
324 (0.274)	|0.050	0.197	0.018	0.001|
322 (0.042)	|0.002	0.027	0.000	0.000|
422 (0.036)	|0.000	0.004	0.005	0.014|
Multiallelic Dprime: 0.694
BLOCK 437.  MARKERS: 2294 2295 2296 2297 2298 2299 2300 2301 2302 2303 2304 2305 2306 2307
23212212323131 (0.563)	|0.233	0.222	0.107|
42431434131231 (0.247)	|0.148	0.079	0.020|
22211212333113 (0.094)	|0.061	0.028	0.005|
42411234131231 (0.040)	|0.029	0.009	0.002|
Multiallelic Dprime: 0.249
BLOCK 438.  MARKERS: 2318 2319
24 (0.501)	|0.225	0.113	0.163|
44 (0.358)	|0.267	0.078	0.013|
22 (0.141)	|0.070	0.065	0.006|
Multiallelic Dprime: 0.348
BLOCK 439.  MARKERS: 2320 2321
31 (0.562)	|0.549	0.000	0.000	0.000|
11 (0.256)	|0.000	0.094	0.158	0.003|
33 (0.182)	|0.000	0.091	0.000	0.089|
Multiallelic Dprime: 0.944
BLOCK 440.  MARKERS: 2322 2323 2324 2325 2326
11431 (0.549)	|0.392	0.075	0.057	0.016|
31334 (0.185)	|0.139	0.021	0.005	0.021|
34314 (0.159)	|0.126	0.012	0.006	0.015|
34334 (0.090)	|0.069	0.006	0.005	0.009|
Multiallelic Dprime: 0.160
BLOCK 441.  MARKERS: 2328 2329 2330 2331 2332
23311 (0.739)	|0.464	0.241	0.003	0.009	0.013|
41432 (0.114)	|0.000	0.001	0.109	0.000	0.000|
23411 (0.074)	|0.068	0.001	0.002	0.000	0.000|
23432 (0.062)	|0.000	0.001	0.009	0.043	0.000|
Multiallelic Dprime: 0.739
BLOCK 442.  MARKERS: 2333 2334 2335 2336 2337 2338 2339 2340
14422213 (0.531)	|0.507	0.017	0.006|
32214433 (0.245)	|0.142	0.101	0.003|
32212414 (0.125)	|0.109	0.014	0.002|
32212213 (0.058)	|0.051	0.005	0.004|
14422433 (0.013)	|0.013	0.000	0.000|
Multiallelic Dprime: 0.584
BLOCK 443.  MARKERS: 2342 2343
31 (0.846)	|0.519	0.144	0.159	0.022|
13 (0.139)	|0.089	0.038	0.011	0.000|
33 (0.015)	|0.003	0.011	0.001	0.000|
Multiallelic Dprime: 0.171
BLOCK 444.  MARKERS: 2344 2345 2346
222 (0.611)	|0.454	0.139	0.017|
242 (0.194)	|0.000	0.000	0.193|
444 (0.172)	|0.000	0.170	0.000|
442 (0.022)	|0.011	0.000	0.012|
Multiallelic Dprime: 0.813
BLOCK 445.  MARKERS: 2347 2348
13 (0.464)	|0.131	0.099	0.073	0.071	0.043	0.028	0.006|
33 (0.315)	|0.091	0.033	0.047	0.043	0.049	0.041	0.009|
34 (0.220)	|0.045	0.060	0.048	0.023	0.020	0.012	0.008|
Multiallelic Dprime: 0.144
BLOCK 446.  MARKERS: 2349 2350 2351 2352 2353 2354 2355 2356
23421344 (0.268)	|0.194	0.072|
41231322 (0.194)	|0.185	0.009|
23231324 (0.168)	|0.153	0.011|
41234324 (0.137)	|0.131	0.007|
21231124 (0.113)	|0.107	0.006|
21231324 (0.081)	|0.077	0.003|
41231324 (0.023)	|0.019	0.002|
Multiallelic Dprime: 0.518
BLOCK 447.  MARKERS: 2357 2358 2359 2360 2361 2362 2363
4122321 (0.882)	|0.848	0.020	0.013|
1334133 (0.113)	|0.009	0.103	0.001|
Multiallelic Dprime: 0.897
BLOCK 448.  MARKERS: 2364 2365 2366
414 (0.858)	|0.644	0.206	0.008|
232 (0.125)	|0.067	0.005	0.053|
234 (0.014)	|0.000	0.013	0.000|
Multiallelic Dprime: 0.387
BLOCK 449.  MARKERS: 2369 2370 2371 2372
2332 (0.710)	|0.443	0.217	0.043	0.004|
4114 (0.224)	|0.166	0.042	0.004	0.008|
2334 (0.064)	|0.057	0.003	0.001	0.002|
Multiallelic Dprime: 0.383
BLOCK 450.  MARKERS: 2374 2375 2376
113 (0.666)	|0.605	0.051	0.007|
321 (0.262)	|0.187	0.064	0.010|
121 (0.047)	|0.034	0.012	0.001|
111 (0.014)	|0.014	0.000	0.000|
Multiallelic Dprime: 0.386
BLOCK 451.  MARKERS: 2380 2381
44 (0.848)	|0.421	0.351	0.076|
13 (0.127)	|0.071	0.004	0.052|
14 (0.019)	|0.007	0.007	0.005|
Multiallelic Dprime: 0.372
BLOCK 452.  MARKERS: 2383 2384
22 (0.500)	|0.319	0.130	0.047|
41 (0.362)	|0.246	0.078	0.031|
42 (0.138)	|0.088	0.031	0.017|
Multiallelic Dprime: 0.067
BLOCK 453.  MARKERS: 2389 2390 2391 2392
4334 (0.650)	|0.301	0.100	0.109	0.062	0.051	0.012	0.007|
4312 (0.241)	|0.086	0.068	0.030	0.020	0.028	0.002	0.003|
2112 (0.095)	|0.027	0.025	0.010	0.014	0.010	0.007	0.000|
Multiallelic Dprime: 0.176
BLOCK 454.  MARKERS: 2395 2396 2397 2398 2399 2400 2401
2144342 (0.415)	|0.348	0.035	0.025	0.002	0.000|
2122124 (0.196)	|0.038	0.128	0.006	0.015	0.007|
4322124 (0.154)	|0.031	0.033	0.084	0.005	0.002|
2124342 (0.097)	|0.028	0.062	0.000	0.006	0.000|
2122342 (0.093)	|0.055	0.032	0.000	0.004	0.000|
2322124 (0.022)	|0.000	0.006	0.016	0.000	0.000|
4122124 (0.011)	|0.000	0.007	0.004	0.000	0.001|
Multiallelic Dprime: 0.584
BLOCK 455.  MARKERS: 2403 2404 2405 2406 2407
22213 (0.500)	|0.498	0.000	0.000|
44411 (0.307)	|0.105	0.037	0.164|
22233 (0.136)	|0.002	0.134	0.000|
42213 (0.032)	|0.000	0.032	0.000|
44413 (0.010)	|0.000	0.000	0.000|
Multiallelic Dprime: 0.852
BLOCK 456.  MARKERS: 2409 2410 2411 2412
1121 (0.613)	|0.492	0.085	0.037|
2342 (0.207)	|0.170	0.034	0.003|
2341 (0.169)	|0.107	0.050	0.012|
Multiallelic Dprime: 0.151
BLOCK 457.  MARKERS: 2413 2414
43 (0.774)	|0.351	0.243	0.080	0.101|
24 (0.174)	|0.015	0.027	0.105	0.027|
44 (0.052)	|0.006	0.016	0.012	0.017|
Multiallelic Dprime: 0.481
BLOCK 458.  MARKERS: 2417 2418 2419
143 (0.371)	|0.251	0.096	0.023|
323 (0.286)	|0.063	0.206	0.018|
141 (0.196)	|0.127	0.034	0.035|
123 (0.144)	|0.034	0.022	0.088|
Multiallelic Dprime: 0.449
BLOCK 459.  MARKERS: 2421 2422
42 (0.478)	|0.168	0.145	0.022	0.144|
41 (0.358)	|0.092	0.126	0.118	0.022|
22 (0.164)	|0.044	0.028	0.075	0.018|
Multiallelic Dprime: 0.300
BLOCK 460.  MARKERS: 2423 2424 2425
424 (0.303)	|0.257	0.036	0.010|
131 (0.298)	|0.082	0.206	0.009|
121 (0.214)	|0.090	0.032	0.093|
421 (0.183)	|0.055	0.118	0.010|
Multiallelic Dprime: 0.524
BLOCK 461.  MARKERS: 2427 2428
22 (0.484)	|0.164	0.113	0.083	0.059	0.052	0.010|
42 (0.391)	|0.135	0.082	0.059	0.054	0.042	0.018|
41 (0.125)	|0.023	0.033	0.024	0.035	0.009	0.000|
Multiallelic Dprime: 0.090
BLOCK 462.  MARKERS: 2429 2430 2431 2432 2433
24213 (0.322)	|0.272	0.004	0.022	0.007	0.012	0.001|
42113 (0.230)	|0.002	0.216	0.000	0.000	0.000	0.010|
22231 (0.166)	|0.018	0.000	0.145	0.001	0.000	0.000|
22213 (0.148)	|0.018	0.001	0.012	0.097	0.016	0.000|
22113 (0.102)	|0.000	0.035	0.000	0.065	0.000	0.000|
22233 (0.028)	|0.028	0.000	0.000	0.000	0.000	0.000|
Multiallelic Dprime: 0.828
BLOCK 463.  MARKERS: 2434 2435 2436 2437 2438
23343 (0.338)	|0.272	0.034	0.034|
41233 (0.257)	|0.201	0.042	0.014|
23341 (0.180)	|0.090	0.081	0.006|
23333 (0.169)	|0.107	0.059	0.003|
23233 (0.032)	|0.021	0.011	0.000|
41343 (0.012)	|0.012	0.000	0.000|
Multiallelic Dprime: 0.286
BLOCK 464.  MARKERS: 2442 2443
43 (0.708)	|0.161	0.238	0.153	0.135|
21 (0.229)	|0.211	0.009	0.000	0.000|
41 (0.059)	|0.019	0.004	0.025	0.000|
Multiallelic Dprime: 0.785
BLOCK 465.  MARKERS: 2444 2445 2446 2447 2448 2449 2450 2451 2452 2453 2454 2455 2456 2457
11223332421243 (0.391)	|0.157	0.051	0.015	0.141	0.010	0.020|
33213331242243 (0.252)	|0.066	0.053	0.022	0.010	0.101	0.000|
33121441421441 (0.180)	|0.047	0.036	0.049	0.000	0.024	0.023|
33213331242223 (0.134)	|0.044	0.010	0.063	0.003	0.009	0.004|
Multiallelic Dprime: 0.405
BLOCK 466.  MARKERS: 2458 2459 2460 2461 2462
23234 (0.334)	|0.214	0.099	0.022|
23132 (0.156)	|0.076	0.052	0.028|
23214 (0.155)	|0.081	0.044	0.030|
21214 (0.152)	|0.106	0.042	0.003|
43234 (0.144)	|0.064	0.049	0.030|
23232 (0.050)	|0.026	0.021	0.001|
Multiallelic Dprime: 0.161
BLOCK 467.  MARKERS: 2465 2466
34 (0.570)	|0.330	0.130	0.111|
31 (0.312)	|0.108	0.188	0.016|
14 (0.117)	|0.080	0.035	0.002|
Multiallelic Dprime: 0.327
BLOCK 468.  MARKERS: 2468 2469
22 (0.518)	|0.324	0.104	0.090|
42 (0.353)	|0.210	0.077	0.066|
24 (0.128)	|0.100	0.022	0.006|
Multiallelic Dprime: 0.088
BLOCK 469.  MARKERS: 2472 2473
31 (0.633)	|0.526	0.078	0.030|
11 (0.203)	|0.157	0.040	0.006|
12 (0.162)	|0.147	0.015	0.000|
Multiallelic Dprime: 0.116
BLOCK 470.  MARKERS: 2474 2475
43 (0.832)	|0.497	0.090	0.123	0.031	0.063	0.013|
21 (0.132)	|0.013	0.045	0.001	0.069	0.004	0.000|
23 (0.036)	|0.002	0.016	0.007	0.000	0.007	0.000|
Multiallelic Dprime: 0.654
BLOCK 471.  MARKERS: 2476 2477 2478 2479 2480 2481
412322 (0.512)	|0.338	0.174	0.000|
232322 (0.151)	|0.039	0.104	0.009|
234143 (0.131)	|0.003	0.012	0.115|
234322 (0.100)	|0.067	0.031	0.002|
234142 (0.076)	|0.063	0.001	0.013|
232142 (0.012)	|0.010	0.002	0.000|
Multiallelic Dprime: 0.442
BLOCK 472.  MARKERS: 2484 2485
41 (0.523)	|0.521	0.000|
21 (0.334)	|0.000	0.329|
44 (0.142)	|0.109	0.034|
Multiallelic Dprime: 0.907
BLOCK 473.  MARKERS: 2486 2487
44 (0.630)	|0.365	0.213	0.051|
22 (0.364)	|0.114	0.229	0.022|
Multiallelic Dprime: 0.330
BLOCK 474.  MARKERS: 2488 2489
34 (0.481)	|0.252	0.221	0.008|
12 (0.445)	|0.375	0.023	0.047|
32 (0.074)	|0.042	0.000	0.032|
Multiallelic Dprime: 0.535
BLOCK 475.  MARKERS: 2491 2492
42 (0.669)	|0.500	0.158	0.000	0.000	0.002	0.004|
34 (0.245)	|0.000	0.000	0.151	0.083	0.001	0.000|
44 (0.087)	|0.000	0.000	0.000	0.055	0.026	0.007|
Multiallelic Dprime: 0.969
BLOCK 476.  MARKERS: 2493 2494 2495 2496 2497 2498 2499 2500
32241241 (0.502)	|0.487	0.003	0.011|
32244241 (0.158)	|0.158	0.000	0.000|
34421423 (0.150)	|0.000	0.144	0.002|
12421441 (0.137)	|0.027	0.002	0.110|
32221241 (0.030)	|0.002	0.024	0.004|
32221223 (0.011)	|0.000	0.002	0.008|
Multiallelic Dprime: 0.912
BLOCK 477.  MARKERS: 2502 2503
23 (0.674)	|0.398	0.143	0.067	0.061|
41 (0.180)	|0.133	0.019	0.005	0.020|
21 (0.139)	|0.123	0.000	0.017	0.000|
Multiallelic Dprime: 0.442
BLOCK 478.  MARKERS: 2504 2505 2506
213 (0.661)	|0.617	0.005	0.039|
441 (0.162)	|0.000	0.160	0.001|
211 (0.089)	|0.004	0.085	0.000|
411 (0.081)	|0.075	0.006	0.000|
Multiallelic Dprime: 0.859
BLOCK 479.  MARKERS: 2507 2508
21 (0.702)	|0.462	0.239|
43 (0.257)	|0.190	0.058|
23 (0.041)	|0.036	0.004|
Multiallelic Dprime: 0.288
BLOCK 480.  MARKERS: 2509 2510
23 (0.688)	|0.254	0.250	0.120	0.038	0.014|
42 (0.302)	|0.155	0.107	0.031	0.004	0.000|
Multiallelic Dprime: 0.176
BLOCK 481.  MARKERS: 2512 2513 2514 2515 2516
41213 (0.413)	|0.095	0.278	0.043|
41211 (0.358)	|0.260	0.077	0.019|
13133 (0.150)	|0.040	0.038	0.072|
41233 (0.042)	|0.009	0.031	0.004|
43233 (0.014)	|0.012	0.001	0.000|
Multiallelic Dprime: 0.465
BLOCK 482.  MARKERS: 2517 2518
22 (0.430)	|0.020	0.283	0.123|
24 (0.428)	|0.383	0.029	0.019|
12 (0.142)	|0.011	0.012	0.120|
Multiallelic Dprime: 0.744
BLOCK 483.  MARKERS: 2519 2520
33 (0.415)	|0.410	0.005|
14 (0.324)	|0.231	0.091|
34 (0.261)	|0.256	0.000|
Multiallelic Dprime: 0.924
BLOCK 484.  MARKERS: 2526 2527
34 (0.897)	|0.626	0.255	0.014|
11 (0.096)	|0.068	0.026	0.002|
Multiallelic Dprime: 0.026
BLOCK 485.  MARKERS: 2529 2530
42 (0.701)	|0.510	0.116	0.075|
34 (0.281)	|0.180	0.050	0.051|
44 (0.016)	|0.004	0.011	0.002|
Multiallelic Dprime: 0.107
BLOCK 486.  MARKERS: 2534 2535
34 (0.694)	|0.435	0.054	0.119	0.085|
13 (0.178)	|0.070	0.092	0.002	0.010|
33 (0.128)	|0.110	0.003	0.000	0.007|
Multiallelic Dprime: 0.349
BLOCK 487.  MARKERS: 2536 2537 2538 2539 2540 2541
222214 (0.616)	|0.614	0.000	0.000|
442322 (0.148)	|0.147	0.000	0.000|
222212 (0.121)	|0.001	0.098	0.020|
224214 (0.101)	|0.101	0.000	0.000|
Multiallelic Dprime: 1.000
BLOCK 488.  MARKERS: 2542 2543 2544 2545
3321 (0.873)	|0.464	0.395	0.016|
1113 (0.101)	|0.007	0.000	0.094|
1321 (0.021)	|0.018	0.003	0.000|
Multiallelic Dprime: 0.773
BLOCK 489.  MARKERS: 2546 2547
13 (0.489)	|0.157	0.245	0.084|
11 (0.396)	|0.259	0.111	0.025|
33 (0.112)	|0.047	0.021	0.041|
Multiallelic Dprime: 0.307
BLOCK 490.  MARKERS: 2548 2549 2550
222 (0.466)	|0.356	0.086	0.021|
344 (0.378)	|0.128	0.191	0.059|
244 (0.150)	|0.104	0.044	0.002|
Multiallelic Dprime: 0.398
BLOCK 491.  MARKERS: 2551 2552
33 (0.590)	|0.472	0.087	0.029|
11 (0.322)	|0.000	0.322	0.000|
13 (0.084)	|0.049	0.030	0.001|
Multiallelic Dprime: 0.799
BLOCK 492.  MARKERS: 2553 2554
41 (0.524)	|0.408	0.109	0.007|
23 (0.441)	|0.315	0.105	0.022|
21 (0.030)	|0.030	0.000	0.000|
Multiallelic Dprime: 0.142
BLOCK 493.  MARKERS: 2558 2559
34 (0.757)	|0.325	0.120	0.191	0.118|
12 (0.215)	|0.047	0.107	0.009	0.052|
32 (0.028)	|0.005	0.017	0.000	0.003|
Multiallelic Dprime: 0.434
BLOCK 494.  MARKERS: 2561 2562 2563 2564
2442 (0.375)	|0.337	0.021	0.018|
4344 (0.244)	|0.220	0.018	0.007|
2444 (0.201)	|0.023	0.169	0.009|
4314 (0.174)	|0.016	0.002	0.156|
Multiallelic Dprime: 0.777
BLOCK 495.  MARKERS: 2565 2566
14 (0.599)	|0.465	0.098	0.036|
12 (0.211)	|0.175	0.024	0.012|
32 (0.190)	|0.131	0.044	0.015|
Multiallelic Dprime: 0.087
BLOCK 496.  MARKERS: 2572 2573
34 (0.771)	|0.754	0.018	0.000	0.001|
12 (0.166)	|0.002	0.111	0.045	0.000|
32 (0.063)	|0.016	0.000	0.009	0.035|
Multiallelic Dprime: 0.889
BLOCK 497.  MARKERS: 2574 2575 2576 2577
4414 (0.770)	|0.770	0.000	0.000|
2332 (0.131)	|0.074	0.057	0.000|
2432 (0.054)	|0.000	0.055	0.000|
2414 (0.037)	|0.001	0.000	0.036|
Multiallelic Dprime: 0.916
BLOCK 498.  MARKERS: 2578 2579
14 (0.846)	|0.723	0.122|
31 (0.119)	|0.102	0.017|
11 (0.035)	|0.024	0.011|
Multiallelic Dprime: 0.044
BLOCK 499.  MARKERS: 2584 2585
33 (0.850)	|0.508	0.208	0.133|
12 (0.150)	|0.035	0.048	0.067|
Multiallelic Dprime: 0.391
BLOCK 500.  MARKERS: 2587 2588
31 (0.544)	|0.390	0.150|
32 (0.256)	|0.212	0.044|
12 (0.200)	|0.135	0.065|
Multiallelic Dprime: 0.150
BLOCK 501.  MARKERS: 2589 2590
43 (0.737)	|0.536	0.195|
21 (0.259)	|0.201	0.057|
Multiallelic Dprime: 0.135
BLOCK 502.  MARKERS: 2591 2592
11 (0.739)	|0.640	0.041	0.017	0.022|
23 (0.254)	|0.056	0.176	0.012	0.000|
Multiallelic Dprime: 0.690
BLOCK 503.  MARKERS: 2594 2595 2596 2597 2598
43332 (0.701)	|0.336	0.188	0.178|
21114 (0.219)	|0.125	0.048	0.044|
41314 (0.029)	|0.017	0.004	0.008|
41334 (0.022)	|0.004	0.013	0.004|
Multiallelic Dprime: 0.122
BLOCK 504.  MARKERS: 2601 2602
31 (0.500)	|0.306	0.065	0.001	0.007	0.113|
42 (0.261)	|0.000	0.100	0.120	0.040	0.000|
41 (0.236)	|0.004	0.140	0.011	0.076	0.000|
Multiallelic Dprime: 0.741
BLOCK 505.  MARKERS: 2603 2604 2605 2606 2607 2608
421431 (0.306)	|0.175	0.112	0.014|
243432 (0.302)	|0.066	0.110	0.124|
243422 (0.137)	|0.100	0.008	0.026|
421432 (0.131)	|0.019	0.049	0.059|
421332 (0.113)	|0.096	0.000	0.015|
Multiallelic Dprime: 0.428
BLOCK 506.  MARKERS: 2610 2611 2612 2613
4124 (0.467)	|0.304	0.018	0.011	0.129	0.007|
4142 (0.277)	|0.029	0.056	0.177	0.014	0.000|
2324 (0.239)	|0.044	0.135	0.006	0.038	0.017|
Multiallelic Dprime: 0.625
BLOCK 507.  MARKERS: 2614 2615 2616 2617
4431 (0.380)	|0.217	0.073	0.090|
2431 (0.209)	|0.088	0.054	0.067|
2111 (0.199)	|0.028	0.111	0.059|
2132 (0.187)	|0.062	0.109	0.017|
2131 (0.025)	|0.022	0.002	0.001|
Multiallelic Dprime: 0.293
BLOCK 508.  MARKERS: 2619 2620
32 (0.417)	|0.178	0.156	0.078|
22 (0.350)	|0.186	0.110	0.052|
34 (0.233)	|0.113	0.080	0.040|
Multiallelic Dprime: 0.073
BLOCK 509.  MARKERS: 2628 2629 2630
314 (0.477)	|0.241	0.201	0.029|
321 (0.345)	|0.317	0.026	0.003|
414 (0.170)	|0.058	0.101	0.003|
Multiallelic Dprime: 0.488
BLOCK 510.  MARKERS: 2631 2632 2633
111 (0.624)	|0.124	0.299	0.199|
333 (0.327)	|0.321	0.002	0.003|
113 (0.035)	|0.034	0.001	0.000|
Multiallelic Dprime: 0.965
BLOCK 511.  MARKERS: 2634 2635
31 (0.486)	|0.200	0.166	0.071	0.045	0.006|
13 (0.302)	|0.125	0.105	0.042	0.026	0.002|
33 (0.208)	|0.049	0.066	0.026	0.062	0.003|
Multiallelic Dprime: 0.110
BLOCK 512.  MARKERS: 2637 2638 2639 2640 2641
21133 (0.375)	|0.300	0.022	0.028	0.015	0.008|
23113 (0.337)	|0.198	0.125	0.004	0.000	0.004|
23231 (0.140)	|0.132	0.005	0.003	0.000	0.000|
41133 (0.134)	|0.114	0.016	0.001	0.000	0.002|
23133 (0.011)	|0.005	0.004	0.002	0.000	0.000|
Multiallelic Dprime: 0.413
BLOCK 513.  MARKERS: 2642 2643 2644 2645 2646 2647
123224 (0.751)	|0.488	0.202	0.047|
341442 (0.173)	|0.099	0.034	0.036|
141442 (0.039)	|0.021	0.011	0.005|
123222 (0.015)	|0.004	0.010	0.000|
121224 (0.013)	|0.010	0.000	0.000|
Multiallelic Dprime: 0.139
BLOCK 514.  MARKERS: 2651 2652 2653 2654 2655 2656 2657
3413241 (0.628)	|0.279	0.233	0.078	0.028|
1321123 (0.258)	|0.086	0.091	0.052	0.025|
3313221 (0.091)	|0.058	0.011	0.015	0.005|
Multiallelic Dprime: 0.147
BLOCK 515.  MARKERS: 2659 2660 2661 2662
1114 (0.433)	|0.361	0.001	0.002	0.000	0.046	0.015	0.000	0.000|
3332 (0.343)	|0.000	0.326	0.000	0.000	0.000	0.000	0.000	0.000|
1134 (0.151)	|0.000	0.003	0.113	0.002	0.000	0.000	0.013	0.012|
3334 (0.058)	|0.000	0.000	0.002	0.049	0.000	0.000	0.000	0.000|
Multiallelic Dprime: 0.989
BLOCK 516.  MARKERS: 2663 2664 2665 2666 2667 2668 2669 2670 2671 2672 2673 2674 2675 2676 2677 2678 2679 2680
322431444434443113 (0.363)	|0.336	0.012	0.008	0.004|
244213123133241113 (0.338)	|0.051	0.275	0.008	0.004|
224213123134231431 (0.117)	|0.109	0.006	0.001	0.000|
224213143114443113 (0.051)	|0.010	0.000	0.002	0.036|
324213143114443113 (0.045)	|0.001	0.000	0.036	0.005|
322431444434441113 (0.016)	|0.001	0.014	0.002	0.000|
224213143134241113 (0.014)	|0.014	0.000	0.000	0.000|
244213143114443113 (0.013)	|0.006	0.000	0.004	0.002|
Multiallelic Dprime: 0.813
BLOCK 517.  MARKERS: 2681 2682 2683 2684 2685 2686 2687 2688 2689
424332221 (0.559)	|0.455	0.102	0.004|
243214443 (0.314)	|0.031	0.278	0.008|
243214441 (0.062)	|0.004	0.000	0.057|
243214421 (0.055)	|0.013	0.000	0.042|
Multiallelic Dprime: 0.747
BLOCK 518.  MARKERS: 2691 2692
33 (0.502)	|0.366	0.115	0.020|
14 (0.384)	|0.177	0.133	0.070|
13 (0.114)	|0.049	0.035	0.030|
Multiallelic Dprime: 0.271
BLOCK 519.  MARKERS: 2695 2696 2697
243 (0.590)	|0.479	0.098	0.013|
423 (0.282)	|0.263	0.005	0.014|
421 (0.121)	|0.111	0.007	0.002|
Multiallelic Dprime: 0.521
BLOCK 520.  MARKERS: 2700 2701 2702
144 (0.861)	|0.761	0.079	0.020|
332 (0.110)	|0.054	0.057	0.000|
344 (0.029)	|0.015	0.006	0.008|
Multiallelic Dprime: 0.395
BLOCK 521.  MARKERS: 2703 2704
21 (0.830)	|0.401	0.427|
43 (0.142)	|0.082	0.060|
23 (0.029)	|0.020	0.009|
Multiallelic Dprime: 0.185
BLOCK 522.  MARKERS: 2705 2706
21 (0.502)	|0.187	0.247	0.069|
34 (0.496)	|0.255	0.150	0.091|
Multiallelic Dprime: 0.189
BLOCK 523.  MARKERS: 2707 2708
41 (0.443)	|0.274	0.070	0.049	0.046	0.002	0.000|
21 (0.398)	|0.225	0.078	0.049	0.026	0.013	0.005|
23 (0.160)	|0.118	0.017	0.010	0.009	0.000	0.005|
Multiallelic Dprime: 0.126
BLOCK 524.  MARKERS: 2710 2711 2712 2713 2714 2715 2716 2717
41112332 (0.616)	|0.614	0.000	0.003|
41334312 (0.163)	|0.000	0.164	0.000|
23112414 (0.108)	|0.000	0.011	0.096|
41332312 (0.083)	|0.000	0.082	0.000|
41112414 (0.015)	|0.000	0.000	0.015|
41334332 (0.011)	|0.011	0.000	0.000|
Multiallelic Dprime: 0.981
BLOCK 525.  MARKERS: 2718 2719
21 (0.624)	|0.571	0.012	0.033	0.009|
41 (0.261)	|0.023	0.179	0.044	0.008|
23 (0.115)	|0.004	0.002	0.028	0.078|
Multiallelic Dprime: 0.822
BLOCK 526.  MARKERS: 2720 2721 2722 2723
2234 (0.600)	|0.306	0.124	0.171|
2231 (0.192)	|0.043	0.105	0.042|
4411 (0.105)	|0.050	0.033	0.022|
4211 (0.094)	|0.072	0.012	0.011|
Multiallelic Dprime: 0.238
BLOCK 527.  MARKERS: 2724 2725
41 (0.471)	|0.303	0.069	0.053	0.035	0.003|
31 (0.273)	|0.212	0.023	0.006	0.028	0.003|
34 (0.254)	|0.034	0.123	0.069	0.020	0.007|
Multiallelic Dprime: 0.398
BLOCK 528.  MARKERS: 2726 2727 2728 2729 2730 2731
232312 (0.548)	|0.227	0.175	0.094	0.026	0.015	0.006|
414124 (0.215)	|0.093	0.069	0.046	0.002	0.000	0.001|
412312 (0.128)	|0.057	0.035	0.024	0.003	0.000	0.003|
432312 (0.083)	|0.025	0.027	0.017	0.006	0.006	0.001|
212312 (0.012)	|0.000	0.009	0.003	0.000	0.000	0.000|
Multiallelic Dprime: 0.076
BLOCK 529.  MARKERS: 2732 2733 2734 2735 2736
34311 (0.404)	|0.193	0.164	0.044|
21233 (0.320)	|0.171	0.096	0.054|
31233 (0.188)	|0.061	0.114	0.011|
31231 (0.038)	|0.021	0.007	0.010|
31311 (0.021)	|0.007	0.015	0.000|
34233 (0.012)	|0.007	0.002	0.002|
Multiallelic Dprime: 0.163
BLOCK 530.  MARKERS: 2737 2738
33 (0.459)	|0.267	0.088	0.085	0.018|
42 (0.403)	|0.301	0.042	0.056	0.005|
32 (0.134)	|0.063	0.051	0.019	0.001|
Multiallelic Dprime: 0.210
BLOCK 531.  MARKERS: 2741 2742 2743
141 (0.633)	|0.478	0.011	0.138|
343 (0.182)	|0.170	0.006	0.000|
321 (0.160)	|0.012	0.144	0.000|
341 (0.024)	|0.023	0.000	0.000|
Multiallelic Dprime: 0.608
BLOCK 532.  MARKERS: 2744 2745 2746 2747 2748 2749
133323 (0.684)	|0.309	0.267	0.034	0.038	0.030|
311141 (0.161)	|0.011	0.025	0.003	0.055	0.064|
111141 (0.139)	|0.008	0.039	0.084	0.003	0.004|
Multiallelic Dprime: 0.582
BLOCK 533.  MARKERS: 2750 2751 2752 2753 2754
22323 (0.332)	|0.081	0.244	0.000|
42323 (0.331)	|0.317	0.013	0.003|
42334 (0.127)	|0.026	0.101	0.000|
44334 (0.101)	|0.074	0.004	0.022|
42124 (0.100)	|0.079	0.020	0.000|
Multiallelic Dprime: 0.693
BLOCK 534.  MARKERS: 2756 2757
12 (0.581)	|0.070	0.390	0.081	0.021	0.011|
34 (0.388)	|0.359	0.018	0.002	0.000	0.000|
32 (0.027)	|0.002	0.004	0.021	0.000	0.000|
Multiallelic Dprime: 0.843
BLOCK 535.  MARKERS: 2758 2759 2760 2761 2762 2763
123324 (0.436)	|0.202	0.098	0.137|
334242 (0.412)	|0.223	0.109	0.079|
123322 (0.105)	|0.019	0.076	0.009|
323222 (0.021)	|0.003	0.014	0.004|
123222 (0.011)	|0.002	0.004	0.004|
Multiallelic Dprime: 0.212
BLOCK 536.  MARKERS: 2764 2765
14 (0.460)	|0.359	0.069	0.027|
12 (0.304)	|0.145	0.114	0.043|
42 (0.237)	|0.128	0.072	0.035|
Multiallelic Dprime: 0.290
BLOCK 537.  MARKERS: 2767 2768 2769
443 (0.632)	|0.439	0.155	0.038|
122 (0.256)	|0.153	0.036	0.067|
143 (0.106)	|0.068	0.023	0.015|
Multiallelic Dprime: 0.163
BLOCK 538.  MARKERS: 2774 2775 2776
222 (0.667)	|0.592	0.075|
142 (0.213)	|0.205	0.009|
224 (0.121)	|0.009	0.112|
Multiallelic Dprime: 0.562
BLOCK 539.  MARKERS: 2778 2779 2780
222 (0.805)	|0.404	0.398	0.000|
444 (0.195)	|0.113	0.064	0.016|
Multiallelic Dprime: 0.217
BLOCK 540.  MARKERS: 2781 2782
33 (0.517)	|0.156	0.313	0.047|
11 (0.462)	|0.265	0.064	0.131|
13 (0.016)	|0.000	0.016	0.000|
Multiallelic Dprime: 0.467
BLOCK 541.  MARKERS: 2784 2785 2786
444 (0.420)	|0.386	0.032	0.002|
442 (0.394)	|0.039	0.349	0.006|
222 (0.180)	|0.081	0.093	0.006|
Multiallelic Dprime: 0.683
BLOCK 542.  MARKERS: 2789 2790 2791
112 (0.506)	|0.232	0.168	0.106|
234 (0.480)	|0.226	0.165	0.088|
232 (0.014)	|0.005	0.005	0.004|
Multiallelic Dprime: 0.026
BLOCK 543.  MARKERS: 2796 2797
12 (0.463)	|0.285	0.103	0.075|
22 (0.338)	|0.221	0.079	0.038|
24 (0.199)	|0.083	0.107	0.008|
Multiallelic Dprime: 0.187
BLOCK 544.  MARKERS: 2800 2801
43 (0.589)	|0.228	0.097	0.081	0.066	0.057	0.035	0.010|
11 (0.288)	|0.127	0.053	0.033	0.021	0.028	0.014	0.007|
13 (0.121)	|0.057	0.021	0.012	0.012	0.010	0.003	0.003|
Multiallelic Dprime: 0.085
BLOCK 545.  MARKERS: 2806 2807 2808 2809 2810 2811 2812 2813 2814
141124442 (0.411)	|0.193	0.189	0.026	0.008|
141324442 (0.172)	|0.052	0.040	0.066	0.012|
323322244 (0.126)	|0.054	0.007	0.056	0.009|
123342222 (0.099)	|0.023	0.000	0.005	0.070|
123324242 (0.094)	|0.061	0.020	0.004	0.009|
323322242 (0.052)	|0.001	0.000	0.002	0.046|
123322242 (0.020)	|0.002	0.001	0.014	0.002|
Multiallelic Dprime: 0.454
BLOCK 546.  MARKERS: 2817 2818 2819
323 (0.392)	|0.241	0.131	0.019|
321 (0.261)	|0.129	0.123	0.005|
343 (0.184)	|0.120	0.055	0.007|
123 (0.159)	|0.099	0.060	0.000|
Multiallelic Dprime: 0.119
BLOCK 547.  MARKERS: 2821 2822 2823
144 (0.587)	|0.350	0.129	0.013	0.021	0.026	0.025	0.014|
322 (0.372)	|0.007	0.149	0.123	0.046	0.033	0.002	0.001|
142 (0.031)	|0.000	0.007	0.017	0.000	0.005	0.001	0.000|
Multiallelic Dprime: 0.631
BLOCK 548.  MARKERS: 2825 2826 2827 2828 2829
11242 (0.359)	|0.164	0.153	0.043|
33433 (0.287)	|0.140	0.081	0.059|
33232 (0.152)	|0.110	0.027	0.015|
31242 (0.070)	|0.012	0.017	0.042|
33233 (0.065)	|0.025	0.032	0.007|
33242 (0.029)	|0.019	0.005	0.005|
31232 (0.015)	|0.010	0.001	0.002|
Multiallelic Dprime: 0.215
BLOCK 549.  MARKERS: 2832 2833 2834
433 (0.492)	|0.076	0.249	0.016	0.151	0.000|
421 (0.324)	|0.004	0.000	0.233	0.000	0.083|
221 (0.175)	|0.172	0.000	0.000	0.000	0.003|
Multiallelic Dprime: 0.891
BLOCK 550.  MARKERS: 2835 2836 2837 2838 2839 2840
422242 (0.253)	|0.149	0.104|
142422 (0.252)	|0.158	0.091|
424444 (0.248)	|0.183	0.065|
122442 (0.151)	|0.109	0.040|
422442 (0.093)	|0.052	0.040|
Multiallelic Dprime: 0.140
BLOCK 551.  MARKERS: 2846 2847
31 (0.652)	|0.446	0.062	0.146|
14 (0.341)	|0.029	0.313	0.000|
Multiallelic Dprime: 0.863
BLOCK 552.  MARKERS: 2848 2849 2850
242 (0.477)	|0.369	0.081	0.024|
223 (0.376)	|0.198	0.130	0.048|
442 (0.147)	|0.120	0.021	0.006|
Multiallelic Dprime: 0.315
BLOCK 553.  MARKERS: 2853 2854 2855
221 (0.686)	|0.517	0.164	0.005|
433 (0.232)	|0.145	0.083	0.005|
423 (0.078)	|0.044	0.031	0.003|
Multiallelic Dprime: 0.149
BLOCK 554.  MARKERS: 2856 2857
44 (0.707)	|0.499	0.173	0.035|
12 (0.279)	|0.014	0.098	0.166|
14 (0.013)	|0.000	0.011	0.003|
Multiallelic Dprime: 0.653
BLOCK 555.  MARKERS: 2859 2860
41 (0.514)	|0.277	0.190	0.044|
44 (0.282)	|0.135	0.112	0.031|
14 (0.204)	|0.080	0.094	0.028|
Multiallelic Dprime: 0.083
BLOCK 556.  MARKERS: 2862 2863 2864
123 (0.493)	|0.491	0.001	0.000	0.000|
323 (0.396)	|0.104	0.194	0.000	0.099|
341 (0.102)	|0.001	0.004	0.094	0.003|
Multiallelic Dprime: 0.878
BLOCK 557.  MARKERS: 2865 2866 2867
132 (0.593)	|0.464	0.130	0.001	0.000	0.000|
134 (0.202)	|0.004	0.009	0.025	0.087	0.072|
114 (0.103)	|0.004	0.004	0.089	0.006	0.000|
332 (0.102)	|0.000	0.098	0.002	0.000	0.000|
Multiallelic Dprime: 0.799
BLOCK 558.  MARKERS: 2870 2871 2872 2873 2874
31231 (0.470)	|0.313	0.047	0.090	0.015	0.004|
33131 (0.241)	|0.141	0.060	0.001	0.022	0.011|
23242 (0.117)	|0.103	0.007	0.005	0.001	0.000|
23231 (0.094)	|0.089	0.000	0.002	0.002	0.000|
23241 (0.073)	|0.063	0.002	0.006	0.000	0.000|
Multiallelic Dprime: 0.369
BLOCK 559.  MARKERS: 2879 2880 2881 2882 2883 2884
422113 (0.712)	|0.529	0.054	0.109	0.016|
242112 (0.117)	|0.037	0.076	0.004	0.000|
244343 (0.104)	|0.019	0.078	0.000	0.007|
244113 (0.042)	|0.040	0.000	0.002	0.000|
242113 (0.016)	|0.013	0.000	0.003	0.000|
Multiallelic Dprime: 0.534
BLOCK 560.  MARKERS: 2885 2886 2887
223 (0.642)	|0.332	0.003	0.153	0.133	0.004	0.000	0.000	0.014|
221 (0.214)	|0.015	0.173	0.000	0.000	0.002	0.000	0.018	0.000|
343 (0.119)	|0.056	0.004	0.000	0.000	0.052	0.000	0.000	0.000|
323 (0.024)	|0.003	0.000	0.001	0.000	0.001	0.019	0.000	0.000|
Multiallelic Dprime: 0.781
BLOCK 561.  MARKERS: 2888 2889 2890 2891 2892 2893 2894 2895 2896 2897 2898 2899 2900 2901 2902 2903
3323312121433124 (0.408)	|0.404	0.002	0.000|
1323333333411324 (0.179)	|0.176	0.000	0.004|
1121112133231143 (0.152)	|0.001	0.152	0.000|
1111112133431144 (0.132)	|0.065	0.013	0.055|
1323333333431324 (0.058)	|0.058	0.000	0.000|
1323333333433124 (0.020)	|0.019	0.000	0.001|
3323333121433124 (0.019)	|0.010	0.009	0.000|
1323112133431144 (0.014)	|0.000	0.013	0.000|
Multiallelic Dprime: 0.877
BLOCK 562.  MARKERS: 2906 2907
13 (0.739)	|0.490	0.077	0.172|
34 (0.193)	|0.000	0.193	0.000|
33 (0.067)	|0.060	0.008	0.000|
Multiallelic Dprime: 0.748
BLOCK 563.  MARKERS: 2908 2909 2910
434 (0.549)	|0.303	0.071	0.085	0.083|
221 (0.278)	|0.162	0.052	0.025	0.037|
234 (0.173)	|0.077	0.044	0.030	0.019|
Multiallelic Dprime: 0.102
BLOCK 564.  MARKERS: 2917 2918 2919 2920 2921
11121 (0.542)	|0.207	0.181	0.153|
42143 (0.167)	|0.070	0.058	0.039|
12143 (0.140)	|0.051	0.042	0.046|
12343 (0.139)	|0.069	0.044	0.027|
Multiallelic Dprime: 0.068
BLOCK 565.  MARKERS: 2924 2925
33 (0.401)	|0.379	0.021	0.001|
11 (0.328)	|0.271	0.026	0.028|
13 (0.271)	|0.100	0.157	0.012|
Multiallelic Dprime: 0.596
BLOCK 566.  MARKERS: 2927 2928
24 (0.750)	|0.342	0.402|
32 (0.204)	|0.130	0.074|
22 (0.041)	|0.030	0.011|
Multiallelic Dprime: 0.293
BLOCK 567.  MARKERS: 2930 2931
13 (0.507)	|0.192	0.293	0.014|
31 (0.488)	|0.463	0.018	0.006|
Multiallelic Dprime: 0.853
BLOCK 568.  MARKERS: 2932 2933
23 (0.656)	|0.371	0.257	0.029|
41 (0.317)	|0.110	0.202	0.004|
43 (0.020)	|0.004	0.015	0.000|
Multiallelic Dprime: 0.327
BLOCK 569.  MARKERS: 2936 2937
21 (0.485)	|0.411	0.068	0.006|
13 (0.480)	|0.381	0.083	0.014|
23 (0.032)	|0.028	0.000	0.004|
Multiallelic Dprime: 0.147
BLOCK 570.  MARKERS: 2940 2941
34 (0.823)	|0.336	0.229	0.253|
12 (0.151)	|0.045	0.102	0.004|
14 (0.024)	|0.007	0.017	0.000|
Multiallelic Dprime: 0.507
BLOCK 571.  MARKERS: 2943 2944
43 (0.389)	|0.284	0.091	0.013|
23 (0.348)	|0.142	0.202	0.004|
21 (0.259)	|0.078	0.035	0.147|
Multiallelic Dprime: 0.454
BLOCK 572.  MARKERS: 2945 2946
23 (0.507)	|0.057	0.348	0.081	0.000	0.002	0.007	0.000|
13 (0.329)	|0.231	0.008	0.056	0.002	0.012	0.006	0.009|
11 (0.165)	|0.127	0.011	0.004	0.013	0.000	0.000	0.002|
Multiallelic Dprime: 0.678
BLOCK 573.  MARKERS: 2947 2948 2949 2950 2951
24331 (0.415)	|0.306	0.095	0.014|
31212 (0.366)	|0.257	0.090	0.017|
24212 (0.142)	|0.110	0.027	0.004|
21212 (0.015)	|0.014	0.001	0.000|
34312 (0.014)	|0.009	0.002	0.003|
24312 (0.013)	|0.011	0.000	0.001|
34212 (0.011)	|0.008	0.002	0.002|
Multiallelic Dprime: 0.078
BLOCK 574.  MARKERS: 2957 2958
32 (0.732)	|0.605	0.117	0.009|
23 (0.220)	|0.185	0.029	0.005|
33 (0.043)	|0.035	0.008	0.000|
Multiallelic Dprime: 0.061
BLOCK 575.  MARKERS: 2962 2963
14 (0.829)	|0.436	0.250	0.142|
21 (0.154)	|0.094	0.047	0.013|
24 (0.014)	|0.005	0.001	0.007|
Multiallelic Dprime: 0.132
BLOCK 576.  MARKERS: 2964 2965 2966
313 (0.537)	|0.258	0.251	0.017	0.008|
331 (0.299)	|0.179	0.114	0.004	0.001|
413 (0.162)	|0.102	0.043	0.016	0.001|
Multiallelic Dprime: 0.165
BLOCK 577.  MARKERS: 2967 2968 2969
423 (0.539)	|0.249	0.208	0.033	0.047	0.000|
241 (0.411)	|0.186	0.036	0.179	0.002	0.009|
421 (0.037)	|0.029	0.000	0.008	0.000	0.000|
441 (0.010)	|0.002	0.000	0.007	0.000	0.001|
Multiallelic Dprime: 0.395
BLOCK 578.  MARKERS: 2970 2971 2972 2973 2974
44234 (0.464)	|0.254	0.064	0.101	0.035|
42212 (0.244)	|0.049	0.063	0.061	0.067|
24434 (0.227)	|0.044	0.158	0.011	0.013|
42234 (0.049)	|0.015	0.022	0.008	0.003|
44434 (0.011)	|0.002	0.000	0.000	0.007|
Multiallelic Dprime: 0.412
BLOCK 579.  MARKERS: 2975 2976 2977 2978 2979
33431 (0.367)	|0.160	0.095	0.111|
33313 (0.309)	|0.127	0.119	0.063|
31311 (0.182)	|0.106	0.056	0.021|
23311 (0.125)	|0.044	0.055	0.027|
Multiallelic Dprime: 0.138
BLOCK 580.  MARKERS: 2983 2984
21 (0.443)	|0.205	0.085	0.071	0.083|
41 (0.333)	|0.172	0.060	0.061	0.040|
42 (0.224)	|0.120	0.038	0.031	0.034|
Multiallelic Dprime: 0.070
BLOCK 581.  MARKERS: 2987 2988 2989 2990
3211 (0.499)	|0.219	0.279|
3243 (0.182)	|0.075	0.107|
3443 (0.162)	|0.127	0.035|
1243 (0.157)	|0.084	0.073|
Multiallelic Dprime: 0.199
BLOCK 582.  MARKERS: 2992 2993
14 (0.504)	|0.241	0.169	0.045	0.044|
32 (0.495)	|0.287	0.104	0.071	0.031|
Multiallelic Dprime: 0.161
BLOCK 583.  MARKERS: 2998 2999 3000
312 (0.528)	|0.492	0.016	0.020|
134 (0.272)	|0.002	0.270	0.002|
132 (0.116)	|0.039	0.007	0.068|
332 (0.075)	|0.019	0.000	0.057|
Multiallelic Dprime: 0.835
BLOCK 584.  MARKERS: 3001 3002 3003 3004
2321 (0.556)	|0.225	0.286	0.043|
4141 (0.297)	|0.272	0.023	0.002|
4123 (0.147)	|0.022	0.011	0.115|
Multiallelic Dprime: 0.620
BLOCK 585.  MARKERS: 3008 3009
33 (0.517)	|0.310	0.100	0.107|
13 (0.320)	|0.267	0.029	0.023|
32 (0.162)	|0.078	0.047	0.037|
Multiallelic Dprime: 0.292
BLOCK 586.  MARKERS: 3012 3013
33 (0.656)	|0.237	0.152	0.147	0.115|
23 (0.176)	|0.083	0.053	0.028	0.011|
21 (0.167)	|0.080	0.030	0.022	0.036|
Multiallelic Dprime: 0.155
BLOCK 587.  MARKERS: 3015 3016 3017 3018
1223 (0.402)	|0.216	0.006	0.174	0.003|
1413 (0.234)	|0.010	0.222	0.000	0.002|
2423 (0.196)	|0.193	0.002	0.000	0.000|
1421 (0.163)	|0.024	0.000	0.002	0.136|
Multiallelic Dprime: 0.796
BLOCK 588.  MARKERS: 3019 3020 3021
242 (0.444)	|0.125	0.150	0.169|
244 (0.229)	|0.119	0.072	0.038|
144 (0.179)	|0.118	0.024	0.036|
114 (0.141)	|0.079	0.039	0.024|
Multiallelic Dprime: 0.271
BLOCK 589.  MARKERS: 3022 3023
13 (0.443)	|0.151	0.057	0.070	0.108	0.038	0.010|
33 (0.287)	|0.112	0.056	0.037	0.007	0.061	0.000|
31 (0.270)	|0.096	0.088	0.037	0.014	0.025	0.000|
Multiallelic Dprime: 0.216
BLOCK 590.  MARKERS: 3026 3027 3028 3029 3030 3031 3032 3033
34132421 (0.360)	|0.226	0.099	0.032	0.000|
34132441 (0.200)	|0.039	0.151	0.011	0.000|
32132421 (0.146)	|0.053	0.085	0.000	0.007|
14131242 (0.128)	|0.004	0.017	0.107	0.000|
34212441 (0.124)	|0.092	0.029	0.002	0.000|
34131242 (0.011)	|0.000	0.000	0.010	0.000|
Multiallelic Dprime: 0.497
BLOCK 591.  MARKERS: 3035 3036 3037
142 (0.422)	|0.303	0.088	0.031|
244 (0.396)	|0.197	0.169	0.029|
234 (0.169)	|0.105	0.054	0.011|
242 (0.011)	|0.004	0.006	0.000|
Multiallelic Dprime: 0.202
BLOCK 592.  MARKERS: 3042 3043
32 (0.608)	|0.207	0.003	0.189	0.107	0.009	0.065|
24 (0.319)	|0.001	0.200	0.000	0.000	0.113	0.000|
34 (0.071)	|0.000	0.000	0.001	0.066	0.002	0.000|
Multiallelic Dprime: 0.870
BLOCK 593.  MARKERS: 3044 3045 3046 3047 3048 3049 3050
3232143 (0.210)	|0.206	0.000	0.000	0.004|
2114323 (0.203)	|0.000	0.185	0.011	0.000|
2232141 (0.191)	|0.190	0.000	0.000	0.000|
2232143 (0.174)	|0.091	0.008	0.000	0.071|
2114143 (0.124)	|0.115	0.000	0.000	0.007|
2114343 (0.065)	|0.000	0.000	0.064	0.000|
Multiallelic Dprime: 0.850
BLOCK 594.  MARKERS: 3051 3052 3053 3054 3055 3056 3057 3058
44444313 (0.616)	|0.416	0.189|
32313131 (0.195)	|0.003	0.191|
32343331 (0.085)	|0.084	0.000|
34343131 (0.082)	|0.078	0.002|
Multiallelic Dprime: 0.508
BLOCK 595.  MARKERS: 3059 3060 3061 3062
3211 (0.603)	|0.581	0.000	0.000	0.022|
1143 (0.383)	|0.088	0.186	0.108	0.000|
Multiallelic Dprime: 0.923
BLOCK 596.  MARKERS: 3063 3064 3065 3066
1213 (0.672)	|0.516	0.000	0.060	0.089|
4431 (0.185)	|0.000	0.189	0.000	0.000|
1431 (0.116)	|0.004	0.000	0.105	0.000|
1211 (0.022)	|0.000	0.003	0.000	0.016|
Multiallelic Dprime: 0.886
BLOCK 597.  MARKERS: 3067 3068 3069 3070 3071 3072 3073 3074
42214112 (0.521)	|0.490	0.029|
33422334 (0.193)	|0.011	0.183|
42214134 (0.166)	|0.129	0.036|
33422134 (0.105)	|0.005	0.099|
Multiallelic Dprime: 0.788
BLOCK 598.  MARKERS: 3077 3078
23 (0.646)	|0.554	0.082	0.007	0.000|
42 (0.347)	|0.020	0.214	0.079	0.025|
Multiallelic Dprime: 0.802
BLOCK 599.  MARKERS: 3080 3081 3082 3083
3343 (0.574)	|0.397	0.099	0.077|
4421 (0.296)	|0.250	0.028	0.016|
4343 (0.091)	|0.051	0.032	0.008|
4321 (0.025)	|0.011	0.013	0.001|
Multiallelic Dprime: 0.253
BLOCK 600.  MARKERS: 3084 3085 3086
432 (0.718)	|0.439	0.207	0.070|
342 (0.174)	|0.118	0.032	0.023|
344 (0.102)	|0.088	0.007	0.008|
Multiallelic Dprime: 0.292
BLOCK 601.  MARKERS: 3088 3089
12 (0.651)	|0.454	0.177	0.018|
24 (0.246)	|0.033	0.203	0.009|
22 (0.102)	|0.093	0.003	0.003|
Multiallelic Dprime: 0.496
BLOCK 602.  MARKERS: 3091 3092 3093
423 (0.580)	|0.534	0.010	0.039|
231 (0.385)	|0.035	0.197	0.153|
223 (0.030)	|0.024	0.000	0.003|
Multiallelic Dprime: 0.804
BLOCK 603.  MARKERS: 3094 3095 3096 3097
4222 (0.598)	|0.312	0.196	0.089|
3412 (0.208)	|0.136	0.059	0.013|
4224 (0.190)	|0.091	0.063	0.036|
Multiallelic Dprime: 0.105
BLOCK 604.  MARKERS: 3103 3104
31 (0.541)	|0.305	0.213	0.016	0.004|
33 (0.318)	|0.223	0.004	0.092	0.000|
11 (0.139)	|0.120	0.000	0.001	0.016|
Multiallelic Dprime: 0.497
BLOCK 605.  MARKERS: 3105 3106 3107
311 (0.651)	|0.375	0.183	0.092|
431 (0.218)	|0.210	0.004	0.004|
313 (0.109)	|0.003	0.105	0.000|
411 (0.020)	|0.010	0.003	0.006|
Multiallelic Dprime: 0.408
BLOCK 606.  MARKERS: 3109 3110
21 (0.601)	|0.321	0.197	0.083|
41 (0.296)	|0.253	0.029	0.013|
43 (0.103)	|0.069	0.026	0.008|
Multiallelic Dprime: 0.461
BLOCK 607.  MARKERS: 3111 3112
31 (0.643)	|0.562	0.079|
13 (0.253)	|0.233	0.021|
33 (0.104)	|0.095	0.009|
Multiallelic Dprime: 0.228
BLOCK 608.  MARKERS: 3116 3117
31 (0.889)	|0.453	0.287	0.147|
12 (0.109)	|0.036	0.052	0.021|
Multiallelic Dprime: 0.240
BLOCK 609.  MARKERS: 3120 3121
34 (0.489)	|0.355	0.059	0.030	0.026	0.007	0.005|
14 (0.340)	|0.113	0.066	0.064	0.068	0.025	0.003|
12 (0.168)	|0.076	0.048	0.020	0.014	0.001	0.008|
Multiallelic Dprime: 0.349
BLOCK 610.  MARKERS: 3124 3125 3126 3127 3128
21242 (0.543)	|0.231	0.203	0.053	0.053|
33422 (0.174)	|0.074	0.038	0.024	0.037|
23242 (0.116)	|0.065	0.030	0.016	0.006|
33244 (0.107)	|0.034	0.017	0.051	0.004|
33242 (0.034)	|0.001	0.007	0.000	0.020|
33442 (0.017)	|0.004	0.002	0.000	0.011|
Multiallelic Dprime: 0.223
BLOCK 611.  MARKERS: 3131 3132 3133 3134 3135 3136
222212 (0.412)	|0.369	0.043|
112212 (0.296)	|0.216	0.080|
224134 (0.147)	|0.133	0.006|
212212 (0.134)	|0.058	0.076|
Multiallelic Dprime: 0.424
BLOCK 612.  MARKERS: 3138 3139
23 (0.779)	|0.610	0.169|
41 (0.212)	|0.129	0.082|
Multiallelic Dprime: 0.182
BLOCK 613.  MARKERS: 3141 3142
13 (0.745)	|0.577	0.087	0.082|
32 (0.254)	|0.168	0.077	0.009|
Multiallelic Dprime: 0.185
BLOCK 614.  MARKERS: 3144 3145 3146
121 (0.744)	|0.293	0.223	0.188	0.040|
443 (0.163)	|0.090	0.062	0.011	0.000|
421 (0.091)	|0.061	0.019	0.012	0.000|
Multiallelic Dprime: 0.301
BLOCK 615.  MARKERS: 3149 3150 3151
312 (0.444)	|0.376	0.055	0.013|
334 (0.305)	|0.270	0.034	0.002|
214 (0.211)	|0.174	0.027	0.010|
314 (0.040)	|0.031	0.009	0.000|
Multiallelic Dprime: 0.094
BLOCK 616.  MARKERS: 3156 3157
24 (0.851)	|0.502	0.185	0.134	0.023|
42 (0.125)	|0.076	0.025	0.016	0.006|
22 (0.025)	|0.018	0.004	0.000	0.001|
Multiallelic Dprime: 0.128
BLOCK 617.  MARKERS: 3163 3164 3165 3166
3214 (0.596)	|0.330	0.237	0.022	0.008|
1232 (0.213)	|0.122	0.077	0.010	0.003|
3312 (0.150)	|0.012	0.008	0.116	0.014|
3212 (0.031)	|0.025	0.004	0.000	0.002|
Multiallelic Dprime: 0.382
BLOCK 618.  MARKERS: 3168 3169 3170
143 (0.498)	|0.483	0.014|
243 (0.327)	|0.300	0.027|
121 (0.147)	|0.061	0.086|
123 (0.026)	|0.025	0.002|
Multiallelic Dprime: 0.606
BLOCK 619.  MARKERS: 3171 3172 3173 3174
3241 (0.871)	|0.558	0.155	0.157|
1123 (0.129)	|0.023	0.087	0.019|
Multiallelic Dprime: 0.572
BLOCK 620.  MARKERS: 3177 3178
34 (0.581)	|0.154	0.252	0.164	0.012|
22 (0.242)	|0.121	0.032	0.063	0.026|
32 (0.176)	|0.098	0.036	0.029	0.012|
Multiallelic Dprime: 0.319
BLOCK 621.  MARKERS: 3180 3181 3182 3183 3184
31132 (0.373)	|0.349	0.025|
33314 (0.319)	|0.182	0.137|
11132 (0.257)	|0.200	0.055|
31314 (0.049)	|0.050	0.000|
Multiallelic Dprime: 0.455
BLOCK 622.  MARKERS: 3185 3186
14 (0.779)	|0.476	0.058	0.135	0.109|
42 (0.218)	|0.090	0.106	0.008	0.008|
Multiallelic Dprime: 0.424
BLOCK 623.  MARKERS: 3187 3188 3189 3190 3191
13334 (0.568)	|0.395	0.117	0.057|
11332 (0.164)	|0.000	0.163	0.000|
23134 (0.143)	|0.000	0.000	0.144|
13314 (0.117)	|0.044	0.000	0.073|
Multiallelic Dprime: 0.703
BLOCK 624.  MARKERS: 3192 3193
14 (0.444)	|0.441	0.000	0.000|
12 (0.283)	|0.164	0.004	0.110|
32 (0.274)	|0.058	0.214	0.000|
Multiallelic Dprime: 0.770
BLOCK 625.  MARKERS: 3194 3195
14 (0.663)	|0.432	0.186	0.045|
32 (0.224)	|0.054	0.134	0.035|
12 (0.104)	|0.066	0.016	0.024|
Multiallelic Dprime: 0.328
BLOCK 626.  MARKERS: 3196 3197
31 (0.554)	|0.508	0.030	0.017|
34 (0.342)	|0.081	0.191	0.069|
24 (0.104)	|0.022	0.042	0.038|
Multiallelic Dprime: 0.678
BLOCK 627.  MARKERS: 3198 3199 3200
334 (0.609)	|0.267	0.294	0.044|
422 (0.263)	|0.135	0.108	0.018|
434 (0.124)	|0.062	0.046	0.014|
Multiallelic Dprime: 0.096
BLOCK 628.  MARKERS: 3201 3202
31 (0.465)	|0.440	0.018	0.007|
13 (0.450)	|0.105	0.210	0.130|
11 (0.076)	|0.004	0.000	0.073|
Multiallelic Dprime: 0.754
BLOCK 629.  MARKERS: 3203 3204
21 (0.552)	|0.241	0.184	0.125|
23 (0.226)	|0.157	0.040	0.027|
11 (0.219)	|0.147	0.030	0.041|
Multiallelic Dprime: 0.305
BLOCK 630.  MARKERS: 3207 3208
31 (0.545)	|0.523	0.000	0.019	0.000|
13 (0.255)	|0.231	0.002	0.012	0.004|
33 (0.194)	|0.061	0.113	0.005	0.009|
Multiallelic Dprime: 0.726
BLOCK 631.  MARKERS: 3210 3211 3212 3213 3214
21143 (0.818)	|0.562	0.197	0.059|
43324 (0.115)	|0.060	0.026	0.030|
21144 (0.036)	|0.020	0.008	0.008|
23124 (0.013)	|0.003	0.007	0.003|
Multiallelic Dprime: 0.186
BLOCK 632.  MARKERS: 3219 3220
21 (0.656)	|0.555	0.101|
41 (0.242)	|0.121	0.120|
43 (0.100)	|0.095	0.004|
Multiallelic Dprime: 0.384
BLOCK 633.  MARKERS: 3221 3222
23 (0.773)	|0.363	0.291	0.121|
41 (0.225)	|0.098	0.048	0.079|
Multiallelic Dprime: 0.194
BLOCK 634.  MARKERS: 3223 3224
14 (0.461)	|0.191	0.194	0.076|
34 (0.338)	|0.162	0.133	0.043|
32 (0.201)	|0.088	0.092	0.019|
Multiallelic Dprime: 0.061
BLOCK 635.  MARKERS: 3228 3229 3230
214 (0.441)	|0.261	0.076	0.106	0.000|
232 (0.419)	|0.107	0.190	0.109	0.011|
114 (0.138)	|0.087	0.024	0.023	0.000|
Multiallelic Dprime: 0.302
BLOCK 636.  MARKERS: 3231 3232 3233 3234 3235 3236
112244 (0.454)	|0.342	0.088	0.010	0.009|
342423 (0.290)	|0.006	0.217	0.006	0.057|
341444 (0.237)	|0.002	0.002	0.191	0.036|
342424 (0.010)	|0.000	0.000	0.000	0.008|
Multiallelic Dprime: 0.783
BLOCK 637.  MARKERS: 3237 3238 3239 3240 3241 3242
414344 (0.352)	|0.337	0.002	0.002	0.008|
412344 (0.308)	|0.166	0.008	0.115	0.010|
232342 (0.209)	|0.007	0.195	0.006	0.000|
412122 (0.110)	|0.009	0.000	0.000	0.101|
Multiallelic Dprime: 0.764
BLOCK 638.  MARKERS: 3243 3244 3245 3246 3247
44431 (0.527)	|0.424	0.105|
24231 (0.210)	|0.088	0.123|
24431 (0.125)	|0.122	0.002|
42412 (0.123)	|0.078	0.045|
Multiallelic Dprime: 0.377
BLOCK 639.  MARKERS: 3248 3249
32 (0.720)	|0.494	0.106	0.102|
14 (0.280)	|0.242	0.024	0.009|
Multiallelic Dprime: 0.517
BLOCK 640.  MARKERS: 3250 3251 3252 3253 3254 3255 3256 3257
24112322 (0.735)	|0.667	0.059	0.006|
24214142 (0.130)	|0.021	0.097	0.013|
42132324 (0.111)	|0.005	0.105	0.001|
Multiallelic Dprime: 0.827
BLOCK 641.  MARKERS: 3259 3260
14 (0.704)	|0.433	0.205	0.025	0.023|
32 (0.270)	|0.070	0.131	0.036	0.026|
34 (0.024)	|0.009	0.011	0.000	0.000|
Multiallelic Dprime: 0.374
BLOCK 642.  MARKERS: 3263 3264 3265 3266 3267
41241 (0.512)	|0.454	0.042	0.008	0.006|
24423 (0.345)	|0.282	0.045	0.012	0.004|
21241 (0.061)	|0.058	0.000	0.000	0.000|
24421 (0.049)	|0.039	0.008	0.001	0.000|
Multiallelic Dprime: 0.225
BLOCK 643.  MARKERS: 3269 3270 3271 3272 3273 3274 3275
3313341 (0.857)	|0.533	0.246	0.062	0.013|
1131113 (0.099)	|0.053	0.035	0.011	0.000|
1111111 (0.024)	|0.008	0.008	0.008	0.000|
3331341 (0.010)	|0.005	0.005	0.000	0.000|
Multiallelic Dprime: 0.161
BLOCK 644.  MARKERS: 3276 3277 3278 3279
4111 (0.602)	|0.516	0.084|
2342 (0.300)	|0.275	0.026|
2312 (0.083)	|0.077	0.006|
2111 (0.012)	|0.009	0.004|
Multiallelic Dprime: 0.268
BLOCK 645.  MARKERS: 3283 3284
32 (0.879)	|0.608	0.162	0.089	0.020|
14 (0.119)	|0.058	0.038	0.018	0.005|
Multiallelic Dprime: 0.220
BLOCK 646.  MARKERS: 3286 3287 3288 3289
3244 (0.663)	|0.454	0.196	0.000	0.000	0.000	0.012|
1431 (0.199)	|0.000	0.000	0.113	0.000	0.084	0.000|
3431 (0.106)	|0.000	0.015	0.000	0.088	0.000	0.000|
3241 (0.025)	|0.004	0.002	0.000	0.013	0.006	0.000|
Multiallelic Dprime: 0.930
BLOCK 647.  MARKERS: 3290 3291 3292 3293 3294
33114 (0.460)	|0.333	0.078	0.049|
33412 (0.214)	|0.009	0.019	0.186|
44412 (0.114)	|0.006	0.068	0.041|
33132 (0.101)	|0.007	0.084	0.011|
43412 (0.090)	|0.025	0.064	0.001|
33112 (0.013)	|0.002	0.002	0.009|
Multiallelic Dprime: 0.658
BLOCK 648.  MARKERS: 3295 3296 3297 3298 3299
11333 (0.386)	|0.231	0.115	0.031	0.006	0.000|
33231 (0.317)	|0.147	0.066	0.042	0.051	0.009|
11341 (0.294)	|0.123	0.111	0.052	0.009	0.002|
Multiallelic Dprime: 0.194
BLOCK 649.  MARKERS: 3301 3302 3303 3304 3305
12114 (0.501)	|0.344	0.156|
34432 (0.291)	|0.200	0.089|
14432 (0.125)	|0.083	0.043|
12432 (0.067)	|0.056	0.010|
14114 (0.011)	|0.007	0.004|
Multiallelic Dprime: 0.055
BLOCK 650.  MARKERS: 3309 3310
11 (0.693)	|0.392	0.059	0.187	0.006	0.027	0.003	0.011|
33 (0.305)	|0.032	0.176	0.004	0.065	0.007	0.011	0.000|
Multiallelic Dprime: 0.756
BLOCK 651.  MARKERS: 3313 3314 3315 3316 3317 3318 3319 3320 3321
232411414 (0.423)	|0.419	0.001|
113233224 (0.236)	|0.055	0.178|
233233223 (0.192)	|0.000	0.190|
232233223 (0.071)	|0.000	0.071|
233233224 (0.034)	|0.019	0.016|
133233214 (0.015)	|0.000	0.012|
232411413 (0.012)	|0.000	0.010|
Multiallelic Dprime: 0.852
BLOCK 652.  MARKERS: 3322 3323
14 (0.499)	|0.229	0.018	0.122	0.047	0.004	0.012	0.018	0.017	0.000	0.009|
32 (0.491)	|0.072	0.178	0.016	0.067	0.061	0.038	0.005	0.006	0.020	0.001|
Multiallelic Dprime: 0.613
BLOCK 653.  MARKERS: 3325 3326 3327 3328 3329 3330 3331 3332 3333 3334 3335
12411343314 (0.303)	|0.231	0.065	0.008|
24232442332 (0.197)	|0.156	0.039	0.002|
22232412234 (0.138)	|0.109	0.030	0.000|
22232413334 (0.114)	|0.108	0.008	0.000|
12412343334 (0.064)	|0.043	0.022	0.000|
22232343334 (0.050)	|0.025	0.024	0.000|
12232343334 (0.025)	|0.019	0.004	0.000|
12411343334 (0.023)	|0.019	0.003	0.000|
24232343334 (0.020)	|0.018	0.000	0.000|
22232412332 (0.011)	|0.010	0.000	0.000|
Multiallelic Dprime: 0.186
BLOCK 654.  MARKERS: 3341 3342 3343 3344
4123 (0.773)	|0.582	0.158	0.032|
3331 (0.211)	|0.079	0.113	0.020|
3323 (0.016)	|0.007	0.009	0.000|
Multiallelic Dprime: 0.402
BLOCK 655.  MARKERS: 3346 3347 3348
321 (0.668)	|0.216	0.131	0.153	0.165|
143 (0.281)	|0.087	0.125	0.050	0.019|
123 (0.051)	|0.009	0.015	0.028	0.000|
Multiallelic Dprime: 0.241
BLOCK 656.  MARKERS: 3349 3350 3351
324 (0.312)	|0.205	0.026	0.030	0.017	0.019|
314 (0.271)	|0.247	0.021	0.000	0.003	0.000|
322 (0.231)	|0.095	0.121	0.003	0.003	0.003|
414 (0.184)	|0.149	0.034	0.000	0.000	0.000|
Multiallelic Dprime: 0.420
BLOCK 657.  MARKERS: 3353 3354 3355 3356 3357 3358
212411 (0.695)	|0.690	0.005|
124234 (0.201)	|0.003	0.199|
214211 (0.034)	|0.034	0.000|
214234 (0.023)	|0.000	0.023|
224234 (0.022)	|0.000	0.022|
Multiallelic Dprime: 0.977
BLOCK 658.  MARKERS: 3359 3360
44 (0.738)	|0.407	0.322|
22 (0.262)	|0.156	0.106|
Multiallelic Dprime: 0.065
BLOCK 659.  MARKERS: 3364 3365
33 (0.563)	|0.403	0.112	0.046|
11 (0.427)	|0.307	0.070	0.051|
Multiallelic Dprime: 0.037
BLOCK 660.  MARKERS: 3372 3373
22 (0.716)	|0.549	0.162|
24 (0.184)	|0.127	0.053|
44 (0.099)	|0.045	0.053|
Multiallelic Dprime: 0.157
BLOCK 661.  MARKERS: 3374 3375
13 (0.721)	|0.516	0.177	0.026|
31 (0.272)	|0.241	0.015	0.013|
Multiallelic Dprime: 0.569
BLOCK 662.  MARKERS: 3376 3377
12 (0.763)	|0.296	0.232	0.126	0.076	0.031|
24 (0.192)	|0.054	0.071	0.016	0.050	0.000|
22 (0.038)	|0.022	0.012	0.003	0.000	0.001|
Multiallelic Dprime: 0.202
BLOCK 663.  MARKERS: 3378 3379 3380 3381
4323 (0.375)	|0.155	0.130	0.056	0.032|
4321 (0.318)	|0.114	0.109	0.062	0.033|
4343 (0.146)	|0.076	0.033	0.022	0.015|
1123 (0.126)	|0.037	0.046	0.020	0.022|
1323 (0.032)	|0.011	0.003	0.000	0.019|
Multiallelic Dprime: 0.119
BLOCK 664.  MARKERS: 3385 3386 3387
212 (0.393)	|0.003	0.285	0.105	0.000|
234 (0.321)	|0.319	0.000	0.000	0.004|
214 (0.162)	|0.000	0.000	0.000	0.161|
412 (0.122)	|0.002	0.000	0.119	0.000|
Multiallelic Dprime: 0.911
BLOCK 665.  MARKERS: 3388 3389 3390
212 (0.324)	|0.277	0.042	0.005|
412 (0.285)	|0.237	0.033	0.011|
232 (0.224)	|0.192	0.026	0.007|
414 (0.167)	|0.128	0.036	0.002|
Multiallelic Dprime: 0.092
BLOCK 666.  MARKERS: 3393 3394
11 (0.834)	|0.490	0.232	0.109|
22 (0.137)	|0.076	0.045	0.014|
12 (0.024)	|0.016	0.006	0.002|
Multiallelic Dprime: 0.056
BLOCK 667.  MARKERS: 3395 3396 3397
112 (0.587)	|0.476	0.042	0.069|
134 (0.283)	|0.217	0.065	0.001|
334 (0.125)	|0.120	0.001	0.003|
Multiallelic Dprime: 0.245
BLOCK 668.  MARKERS: 3398 3399
22 (0.816)	|0.388	0.257	0.170|
44 (0.108)	|0.062	0.046	0.000|
24 (0.076)	|0.029	0.028	0.018|
Multiallelic Dprime: 0.162
BLOCK 669.  MARKERS: 3403 3404 3405
332 (0.480)	|0.305	0.141	0.031|
412 (0.330)	|0.149	0.149	0.033|
334 (0.187)	|0.099	0.081	0.008|
Multiallelic Dprime: 0.162
BLOCK 670.  MARKERS: 3411 3412 3413
444 (0.556)	|0.256	0.286	0.014|
222 (0.370)	|0.288	0.078	0.004|
442 (0.071)	|0.024	0.047	0.000|
Multiallelic Dprime: 0.386
BLOCK 671.  MARKERS: 3415 3416
21 (0.571)	|0.499	0.036	0.024	0.012|
43 (0.411)	|0.087	0.312	0.003	0.001|
41 (0.018)	|0.016	0.001	0.000	0.000|
Multiallelic Dprime: 0.736
BLOCK 672.  MARKERS: 3417 3418 3419
221 (0.602)	|0.000	0.314	0.288|
443 (0.349)	|0.346	0.000	0.003|
223 (0.027)	|0.028	0.000	0.000|
243 (0.013)	|0.013	0.000	0.000|
Multiallelic Dprime: 0.992
BLOCK 673.  MARKERS: 3420 3421
33 (0.390)	|0.005	0.383|
11 (0.320)	|0.311	0.002|
13 (0.291)	|0.204	0.085|
Multiallelic Dprime: 0.805
BLOCK 674.  MARKERS: 3423 3424
13 (0.521)	|0.240	0.258	0.020|
21 (0.469)	|0.238	0.208	0.024|
Multiallelic Dprime: 0.056
BLOCK 675.  MARKERS: 3430 3431
31 (0.481)	|0.164	0.157	0.160|
23 (0.471)	|0.356	0.109	0.006|
33 (0.044)	|0.037	0.007	0.000|
Multiallelic Dprime: 0.464
BLOCK 676.  MARKERS: 3432 3433
41 (0.558)	|0.352	0.199	0.007|
42 (0.276)	|0.179	0.084	0.013|
11 (0.166)	|0.081	0.083	0.002|
Multiallelic Dprime: 0.096
BLOCK 677.  MARKERS: 3435 3436
42 (0.612)	|0.429	0.152	0.027|
34 (0.366)	|0.268	0.079	0.017|
32 (0.022)	|0.015	0.004	0.004|
Multiallelic Dprime: 0.071
BLOCK 678.  MARKERS: 3446 3447
33 (0.711)	|0.501	0.136	0.073|
41 (0.235)	|0.072	0.152	0.012|
43 (0.047)	|0.039	0.008	0.000|
Multiallelic Dprime: 0.418
BLOCK 679.  MARKERS: 3448 3449
23 (0.615)	|0.613	0.002	0.000|
31 (0.300)	|0.032	0.107	0.162|
33 (0.086)	|0.000	0.084	0.000|
Multiallelic Dprime: 0.926
BLOCK 680.  MARKERS: 3450 3451
43 (0.645)	|0.380	0.124	0.086	0.035	0.019|
23 (0.192)	|0.138	0.029	0.013	0.008	0.004|
21 (0.162)	|0.087	0.028	0.038	0.003	0.006|
Multiallelic Dprime: 0.132
BLOCK 681.  MARKERS: 3454 3455 3456 3457 3458
34241 (0.605)	|0.308	0.180	0.058	0.037	0.021|
32441 (0.181)	|0.096	0.040	0.021	0.012	0.010|
12223 (0.137)	|0.075	0.026	0.025	0.009	0.000|
32241 (0.046)	|0.020	0.007	0.009	0.009	0.000|
12221 (0.029)	|0.017	0.004	0.002	0.000	0.004|
Multiallelic Dprime: 0.114
BLOCK 682.  MARKERS: 3461 3462 3463 3464
1234 (0.516)	|0.270	0.211	0.035|
3232 (0.258)	|0.106	0.126	0.026|
1144 (0.116)	|0.040	0.070	0.006|
1134 (0.068)	|0.022	0.034	0.013|
1232 (0.037)	|0.026	0.008	0.003|
Multiallelic Dprime: 0.149
BLOCK 683.  MARKERS: 3466 3467
24 (0.467)	|0.333	0.109	0.025|
42 (0.448)	|0.260	0.153	0.036|
22 (0.082)	|0.017	0.062	0.003|
Multiallelic Dprime: 0.205
BLOCK 684.  MARKERS: 3470 3471
42 (0.610)	|0.386	0.109	0.032	0.016	0.020	0.016	0.005	0.005|
21 (0.324)	|0.133	0.096	0.014	0.029	0.012	0.007	0.013	0.011|
22 (0.064)	|0.035	0.014	0.004	0.006	0.001	0.000	0.000	0.000|
Multiallelic Dprime: 0.216
BLOCK 685.  MARKERS: 3475 3476 3477 3478 3479 3480 3481 3482 3483
212142431 (0.556)	|0.331	0.226|
433321212 (0.219)	|0.122	0.097|
233121212 (0.051)	|0.017	0.033|
233121231 (0.050)	|0.017	0.035|
212142231 (0.034)	|0.025	0.008|
232142431 (0.024)	|0.010	0.014|
213321212 (0.019)	|0.005	0.014|
432142212 (0.016)	|0.007	0.009|
Multiallelic Dprime: 0.140
BLOCK 686.  MARKERS: 3484 3485
32 (0.546)	|0.005	0.219	0.132	0.130	0.001	0.050|
11 (0.454)	|0.326	0.023	0.002	0.000	0.094	0.002|
Multiallelic Dprime: 0.927
BLOCK 687.  MARKERS: 3486 3487 3488 3489 3490 3491 3492 3493
21434423 (0.331)	|0.221	0.100	0.008|
21134223 (0.242)	|0.133	0.080	0.021|
21134424 (0.134)	|0.110	0.017	0.005|
13112444 (0.130)	|0.068	0.059	0.004|
23112444 (0.094)	|0.050	0.041	0.003|
13112424 (0.052)	|0.019	0.031	0.000|
Multiallelic Dprime: 0.200
BLOCK 688.  MARKERS: 3495 3496 3497
142 (0.610)	|0.535	0.073|
324 (0.336)	|0.270	0.066|
124 (0.041)	|0.037	0.005|
Multiallelic Dprime: 0.182
BLOCK 689.  MARKERS: 3499 3500 3501
324 (0.851)	|0.530	0.194	0.127|
141 (0.146)	|0.096	0.022	0.028|
Multiallelic Dprime: 0.128
BLOCK 690.  MARKERS: 3503 3504
13 (0.628)	|0.330	0.215	0.084|
11 (0.215)	|0.104	0.082	0.029|
33 (0.157)	|0.082	0.058	0.016|
Multiallelic Dprime: 0.039
BLOCK 691.  MARKERS: 3506 3507 3508
243 (0.514)	|0.356	0.058	0.100|
343 (0.354)	|0.109	0.185	0.060|
324 (0.130)	|0.097	0.016	0.017|
Multiallelic Dprime: 0.369
BLOCK 692.  MARKERS: 3511 3512
33 (0.562)	|0.427	0.077	0.057|
41 (0.259)	|0.204	0.028	0.027|
31 (0.178)	|0.157	0.009	0.012|
Multiallelic Dprime: 0.184
BLOCK 693.  MARKERS: 3518 3519
13 (0.787)	|0.446	0.339|
32 (0.114)	|0.102	0.012|
33 (0.097)	|0.021	0.075|
Multiallelic Dprime: 0.170
BLOCK 694.  MARKERS: 3520 3521 3522
312 (0.569)	|0.275	0.170	0.104	0.020|
134 (0.427)	|0.196	0.138	0.044	0.049|
Multiallelic Dprime: 0.104
BLOCK 695.  MARKERS: 3529 3530 3531
321 (0.474)	|0.318	0.149	0.005|
123 (0.308)	|0.243	0.056	0.010|
341 (0.149)	|0.123	0.022	0.001|
323 (0.068)	|0.040	0.023	0.005|
Multiallelic Dprime: 0.240
BLOCK 696.  MARKERS: 3534 3535
12 (0.724)	|0.514	0.185	0.026|
34 (0.250)	|0.199	0.040	0.009|
14 (0.021)	|0.012	0.008	0.000|
Multiallelic Dprime: 0.219
BLOCK 697.  MARKERS: 3537 3538
42 (0.730)	|0.606	0.123|
24 (0.233)	|0.145	0.088|
22 (0.036)	|0.026	0.009|
Multiallelic Dprime: 0.224
BLOCK 698.  MARKERS: 3539 3540
32 (0.779)	|0.514	0.146	0.104	0.014|
44 (0.221)	|0.152	0.028	0.020	0.020|
Multiallelic Dprime: 0.137
BLOCK 699.  MARKERS: 3541 3542 3543
441 (0.666)	|0.455	0.158	0.053|
241 (0.174)	|0.105	0.053	0.016|
223 (0.124)	|0.061	0.025	0.037|
243 (0.034)	|0.022	0.012	0.000|
Multiallelic Dprime: 0.122
BLOCK 700.  MARKERS: 3547 3548
23 (0.645)	|0.327	0.292	0.024|
33 (0.248)	|0.120	0.118	0.010|
21 (0.107)	|0.058	0.042	0.006|
Multiallelic Dprime: 0.026
BLOCK 701.  MARKERS: 3558 3559
32 (0.506)	|0.349	0.112	0.043|
13 (0.453)	|0.304	0.102	0.047|
33 (0.040)	|0.023	0.014	0.002|
Multiallelic Dprime: 0.039
BLOCK 702.  MARKERS: 3563 3564
21 (0.676)	|0.323	0.185	0.167|
13 (0.227)	|0.129	0.049	0.048|
23 (0.092)	|0.058	0.018	0.017|
Multiallelic Dprime: 0.149
BLOCK 703.  MARKERS: 3568 3569
44 (0.511)	|0.210	0.167	0.082	0.051|
24 (0.254)	|0.073	0.140	0.019	0.022|
22 (0.235)	|0.081	0.048	0.076	0.030|
Multiallelic Dprime: 0.179
BLOCK 704.  MARKERS: 3570 3571 3572
334 (0.364)	|0.180	0.172	0.009|
134 (0.356)	|0.194	0.134	0.026|
314 (0.177)	|0.064	0.104	0.008|
332 (0.103)	|0.053	0.030	0.021|
Multiallelic Dprime: 0.135
BLOCK 705.  MARKERS: 3575 3576 3577
232 (0.490)	|0.392	0.087	0.011|
314 (0.438)	|0.330	0.086	0.022|
214 (0.063)	|0.057	0.006	0.000|
Multiallelic Dprime: 0.119
BLOCK 706.  MARKERS: 3581 3582 3583
223 (0.781)	|0.767	0.009	0.002	0.006	0.000|
441 (0.185)	|0.015	0.095	0.059	0.000	0.011|
241 (0.034)	|0.000	0.005	0.000	0.027	0.000|
Multiallelic Dprime: 0.908
BLOCK 707.  MARKERS: 3584 3585 3586 3587 3588 3589 3590
2434132 (0.782)	|0.664	0.081	0.035|
4223314 (0.108)	|0.068	0.039	0.000|
4223312 (0.061)	|0.055	0.005	0.000|
2423312 (0.033)	|0.015	0.011	0.007|
2233132 (0.011)	|0.005	0.003	0.003|
Multiallelic Dprime: 0.236
BLOCK 708.  MARKERS: 3592 3593 3594
434 (0.807)	|0.598	0.205	0.003|
142 (0.142)	|0.139	0.000	0.000|
132 (0.045)	|0.009	0.000	0.035|
Multiallelic Dprime: 0.511
BLOCK 709.  MARKERS: 3595 3596
42 (0.750)	|0.515	0.182	0.049|
34 (0.208)	|0.043	0.164	0.000|
32 (0.038)	|0.000	0.031	0.000|
Multiallelic Dprime: 0.710
BLOCK 710.  MARKERS: 3597 3598 3599
131 (0.559)	|0.466	0.088	0.006|
224 (0.381)	|0.314	0.063	0.003|
134 (0.049)	|0.030	0.017	0.001|
Multiallelic Dprime: 0.067
BLOCK 711.  MARKERS: 3602 3603
32 (0.816)	|0.369	0.252	0.190|
44 (0.172)	|0.170	0.002	0.000|
34 (0.010)	|0.000	0.000	0.009|
Multiallelic Dprime: 0.883
BLOCK 712.  MARKERS: 3604 3605 3606 3607
1232 (0.538)	|0.171	0.280	0.089|
1212 (0.256)	|0.021	0.029	0.206|
3434 (0.201)	|0.168	0.021	0.012|
Multiallelic Dprime: 0.557
BLOCK 713.  MARKERS: 3609 3610
42 (0.362)	|0.193	0.168|
44 (0.329)	|0.178	0.151|
22 (0.309)	|0.176	0.134|
Multiallelic Dprime: 0.026
BLOCK 714.  MARKERS: 3612 3613
12 (0.547)	|0.444	0.097|
34 (0.453)	|0.445	0.007|
Multiallelic Dprime: 0.860
BLOCK 715.  MARKERS: 3614 3615 3616 3617 3618
23312 (0.888)	|0.469	0.188	0.145	0.016	0.071|
41441 (0.103)	|0.007	0.000	0.003	0.092	0.002|
Multiallelic Dprime: 0.869
BLOCK 716.  MARKERS: 3619 3620 3621 3622 3623 3624 3625 3626
12333141 (0.477)	|0.406	0.036	0.034|
12311323 (0.187)	|0.186	0.002	0.000|
44333141 (0.152)	|0.006	0.143	0.003|
12411323 (0.109)	|0.103	0.003	0.002|
12331343 (0.072)	|0.006	0.000	0.067|
Multiallelic Dprime: 0.716
BLOCK 717.  MARKERS: 3628 3629
23 (0.708)	|0.330	0.233	0.145|
21 (0.186)	|0.070	0.022	0.093|
41 (0.107)	|0.031	0.053	0.022|
Multiallelic Dprime: 0.226
BLOCK 718.  MARKERS: 3631 3632
34 (0.431)	|0.396	0.036	0.000|
44 (0.308)	|0.002	0.095	0.210|
42 (0.260)	|0.021	0.237	0.000|
Multiallelic Dprime: 0.816
BLOCK 719.  MARKERS: 3633 3634 3635
113 (0.418)	|0.291	0.073	0.054|
111 (0.370)	|0.271	0.044	0.054|
431 (0.210)	|0.154	0.039	0.017|
Multiallelic Dprime: 0.076
BLOCK 720.  MARKERS: 3637 3638
41 (0.719)	|0.581	0.107	0.031|
33 (0.156)	|0.119	0.037	0.000|
31 (0.125)	|0.123	0.000	0.002|
Multiallelic Dprime: 0.283
BLOCK 721.  MARKERS: 3639 3640
23 (0.823)	|0.561	0.206	0.053|
44 (0.143)	|0.089	0.049	0.004|
43 (0.034)	|0.023	0.006	0.005|
Multiallelic Dprime: 0.073
BLOCK 722.  MARKERS: 3641 3642
32 (0.673)	|0.278	0.247	0.065	0.071	0.016|
23 (0.261)	|0.177	0.016	0.061	0.000	0.000|
22 (0.062)	|0.044	0.007	0.008	0.000	0.003|
Multiallelic Dprime: 0.518
BLOCK 723.  MARKERS: 3643 3644 3645 3646 3647
23311 (0.498)	|0.257	0.191	0.043|
41132 (0.270)	|0.155	0.092	0.017|
41111 (0.135)	|0.067	0.049	0.019|
21111 (0.071)	|0.033	0.031	0.008|
41112 (0.018)	|0.010	0.006	0.000|
Multiallelic Dprime: 0.064
BLOCK 724.  MARKERS: 3650 3651 3652
243 (0.525)	|0.001	0.253	0.225	0.047|
321 (0.373)	|0.357	0.011	0.005	0.000|
241 (0.087)	|0.086	0.000	0.000	0.000|
Multiallelic Dprime: 0.951
BLOCK 725.  MARKERS: 3653 3654 3655 3656
3444 (0.449)	|0.117	0.119	0.071	0.066	0.040	0.038|
1212 (0.267)	|0.092	0.051	0.073	0.023	0.012	0.016|
1412 (0.232)	|0.102	0.019	0.025	0.019	0.038	0.027|
1442 (0.047)	|0.015	0.018	0.007	0.005	0.000	0.002|
Multiallelic Dprime: 0.199
BLOCK 726.  MARKERS: 3659 3660 3661 3662 3663
31311 (0.327)	|0.012	0.178	0.049	0.089|
32213 (0.206)	|0.010	0.012	0.185	0.000|
22231 (0.176)	|0.172	0.001	0.000	0.002|
32311 (0.113)	|0.111	0.001	0.000	0.000|
22211 (0.091)	|0.003	0.083	0.000	0.006|
32211 (0.083)	|0.069	0.003	0.011	0.000|
Multiallelic Dprime: 0.813
BLOCK 727.  MARKERS: 3665 3666 3667
113 (0.379)	|0.176	0.120	0.081|
123 (0.275)	|0.143	0.068	0.065|
111 (0.245)	|0.124	0.071	0.049|
223 (0.100)	|0.031	0.024	0.044|
Multiallelic Dprime: 0.088
BLOCK 728.  MARKERS: 3669 3670 3671
223 (0.473)	|0.322	0.064	0.076	0.009	0.003|
423 (0.283)	|0.163	0.065	0.044	0.002	0.005|
414 (0.237)	|0.159	0.036	0.031	0.005	0.003|
Multiallelic Dprime: 0.098
BLOCK 729.  MARKERS: 3672 3673 3674 3675 3676
22413 (0.643)	|0.227	0.233	0.183|
12231 (0.169)	|0.064	0.054	0.052|
24231 (0.150)	|0.105	0.027	0.018|
22233 (0.015)	|0.008	0.003	0.003|
22431 (0.011)	|0.009	0.000	0.002|
Multiallelic Dprime: 0.234
BLOCK 730.  MARKERS: 3682 3683
44 (0.418)	|0.198	0.077	0.143|
42 (0.319)	|0.128	0.156	0.033|
22 (0.261)	|0.210	0.040	0.011|
Multiallelic Dprime: 0.363
BLOCK 731.  MARKERS: 3684 3685 3686 3687
1331 (0.539)	|0.445	0.072	0.022|
1332 (0.274)	|0.251	0.011	0.012|
3211 (0.187)	|0.153	0.023	0.011|
Multiallelic Dprime: 0.234
BLOCK 732.  MARKERS: 3692 3693
33 (0.849)	|0.378	0.192	0.154	0.099	0.025|
21 (0.106)	|0.054	0.019	0.015	0.014	0.003|
31 (0.045)	|0.026	0.013	0.004	0.003	0.000|
Multiallelic Dprime: 0.138
BLOCK 733.  MARKERS: 3699 3700 3701 3702
4311 (0.457)	|0.148	0.200	0.110|
3333 (0.223)	|0.114	0.071	0.039|
3111 (0.173)	|0.048	0.078	0.047|
3311 (0.116)	|0.071	0.015	0.029|
3313 (0.028)	|0.014	0.010	0.003|
Multiallelic Dprime: 0.184
BLOCK 734.  MARKERS: 3703 3704
24 (0.396)	|0.237	0.134	0.018|
22 (0.374)	|0.222	0.128	0.024|
42 (0.230)	|0.153	0.076	0.001|
Multiallelic Dprime: 0.048
BLOCK 735.  MARKERS: 3711 3712 3713
113 (0.610)	|0.378	0.138	0.047	0.023	0.012|
341 (0.337)	|0.193	0.089	0.028	0.017	0.001|
141 (0.043)	|0.025	0.009	0.004	0.003	0.001|
Multiallelic Dprime: 0.057
BLOCK 736.  MARKERS: 3718 3719 3720 3721
1343 (0.604)	|0.199	0.132	0.116	0.135	0.015|
3121 (0.236)	|0.061	0.084	0.036	0.047	0.003|
3323 (0.079)	|0.015	0.031	0.027	0.003	0.002|
3321 (0.044)	|0.016	0.009	0.009	0.009	0.000|
3343 (0.015)	|0.000	0.003	0.009	0.002	0.000|
Multiallelic Dprime: 0.166
BLOCK 737.  MARKERS: 3725 3726 3727 3728 3729
33441 (0.296)	|0.196	0.055	0.045|
12323 (0.264)	|0.218	0.033	0.017|
12321 (0.202)	|0.099	0.077	0.025|
33421 (0.201)	|0.129	0.058	0.015|
13323 (0.020)	|0.018	0.000	0.000|
Multiallelic Dprime: 0.221
BLOCK 738.  MARKERS: 3730 3731 3732
441 (0.665)	|0.232	0.204	0.132	0.096|
443 (0.230)	|0.108	0.051	0.034	0.037|
121 (0.103)	|0.049	0.026	0.019	0.009|
Multiallelic Dprime: 0.139
BLOCK 739.  MARKERS: 3735 3736 3737 3738
4122 (0.391)	|0.264	0.128|
4343 (0.280)	|0.266	0.015|
4143 (0.185)	|0.120	0.065|
2122 (0.142)	|0.124	0.018|
Multiallelic Dprime: 0.420
BLOCK 740.  MARKERS: 3740 3741
22 (0.776)	|0.440	0.184	0.145|
34 (0.224)	|0.133	0.050	0.040|
Multiallelic Dprime: 0.042
BLOCK 741.  MARKERS: 3746 3747 3748 3749
3413 (0.573)	|0.270	0.227	0.076|
1332 (0.233)	|0.125	0.069	0.038|
1313 (0.184)	|0.103	0.059	0.022|
Multiallelic Dprime: 0.105
BLOCK 742.  MARKERS: 3753 3754
33 (0.498)	|0.299	0.141	0.057|
31 (0.362)	|0.197	0.106	0.057|
13 (0.139)	|0.089	0.044	0.006|
Multiallelic Dprime: 0.063
BLOCK 743.  MARKERS: 3762 3763
11 (0.587)	|0.482	0.042	0.061|
32 (0.290)	|0.187	0.073	0.030|
31 (0.120)	|0.110	0.000	0.010|
Multiallelic Dprime: 0.268
BLOCK 744.  MARKERS: 3764 3765 3766 3767
3232 (0.783)	|0.384	0.208	0.149	0.041|
4432 (0.115)	|0.035	0.033	0.030	0.018|
4424 (0.101)	|0.065	0.013	0.020	0.002|
Multiallelic Dprime: 0.120
BLOCK 745.  MARKERS: 3769 3770 3771 3772
4243 (0.484)
3423 (0.254)
3421 (0.200)
4423 (0.061)
