# Supplementary material for: Genetic Structure of the Spanish Population
Source: BMC Genomics. 2010 May 25;11:326. doi: 10.1186/1471-2164-11-326 (PMC2887418; doi:10.1186/1471-2164-11-326)
Supplement: Additional file 1 — List of haplotype blocks across all autosomal chromosomes in the Spanish population. Each block is described by the SNPs that compose it, the major haplotypes with haplotypic frequencies, and the LD (D') among adjacent blocks. For each chromosome, the correspondence list between the SNP names and numbers is included in a separate table. [file 1471-2164-11-326-S1.ZIP › chr21.GABRIELblocks]

BLOCK 1.  MARKERS: 2 3
44 (0.449)	|0.208	0.162	0.079|
42 (0.448)	|0.201	0.156	0.088|
22 (0.101)	|0.039	0.048	0.013|
Multiallelic Dprime: 0.042
BLOCK 2.  MARKERS: 9 10
31 (0.447)	|0.227	0.117	0.093	0.007|
11 (0.367)	|0.136	0.196	0.035	0.000|
14 (0.181)	|0.106	0.040	0.031	0.004|
Multiallelic Dprime: 0.224
BLOCK 3.  MARKERS: 12 13 14
212 (0.469)	|0.434	0.021	0.014	0.000|
221 (0.353)	|0.062	0.288	0.000	0.000|
312 (0.164)	|0.000	0.000	0.141	0.020|
211 (0.011)	|0.002	0.009	0.000	0.000|
Multiallelic Dprime: 0.844
BLOCK 4.  MARKERS: 15 16 17
334 (0.498)	|0.194	0.099	0.107	0.031	0.062|
314 (0.322)	|0.132	0.065	0.047	0.075	0.003|
133 (0.155)	|0.060	0.040	0.037	0.011	0.005|
134 (0.021)	|0.013	0.000	0.005	0.000	0.002|
Multiallelic Dprime: 0.159
BLOCK 5.  MARKERS: 19 20 21 22 23 24 25 26 27 28
2242212212 (0.403)	|0.191	0.196	0.017|
2314133444 (0.206)	|0.113	0.063	0.029|
3242212212 (0.196)	|0.175	0.021	0.000|
2242132212 (0.118)	|0.055	0.063	0.000|
2242133444 (0.072)	|0.072	0.000	0.000|
Multiallelic Dprime: 0.372
BLOCK 6.  MARKERS: 29 30
31 (0.610)	|0.405	0.173	0.032|
13 (0.344)	|0.169	0.100	0.074|
33 (0.046)	|0.002	0.004	0.041|
Multiallelic Dprime: 0.232
BLOCK 7.  MARKERS: 32 33 34
434 (0.577)	|0.357	0.213	0.000	0.004|
213 (0.277)	|0.000	0.040	0.092	0.142|
433 (0.147)	|0.016	0.049	0.076	0.003|
Multiallelic Dprime: 0.705
BLOCK 8.  MARKERS: 36 37 38 39
3434 (0.373)	|0.168	0.138	0.064	0.003|
3432 (0.301)	|0.163	0.045	0.058	0.034|
1212 (0.168)	|0.120	0.024	0.008	0.013|
3232 (0.148)	|0.058	0.068	0.001	0.020|
Multiallelic Dprime: 0.263
BLOCK 9.  MARKERS: 41 42 43
412 (0.515)	|0.275	0.236	0.005|
214 (0.275)	|0.123	0.148	0.004|
434 (0.132)	|0.066	0.064	0.002|
414 (0.075)	|0.042	0.028	0.005|
Multiallelic Dprime: 0.073
BLOCK 10.  MARKERS: 46 47
44 (0.506)	|0.221	0.270	0.007	0.008|
31 (0.476)	|0.217	0.026	0.142	0.093|
34 (0.016)	|0.005	0.010	0.000	0.001|
Multiallelic Dprime: 0.471
BLOCK 11.  MARKERS: 48 49 50 51 52
23123 (0.442)	|0.072	0.251	0.091	0.014	0.007|
31143 (0.306)	|0.248	0.006	0.041	0.000	0.008|
23121 (0.150)	|0.048	0.000	0.099	0.000	0.000|
23423 (0.102)	|0.086	0.007	0.008	0.001	0.000|
Multiallelic Dprime: 0.625
BLOCK 12.  MARKERS: 53 54 55 56 57 58 59
2424112 (0.455)	|0.422	0.015	0.019|
4222334 (0.265)	|0.018	0.224	0.023|
2232314 (0.240)	|0.013	0.059	0.168|
2224114 (0.015)	|0.000	0.000	0.015|
2224112 (0.014)	|0.001	0.001	0.012|
Multiallelic Dprime: 0.780
BLOCK 13.  MARKERS: 60 61
24 (0.455)	|0.270	0.175	0.009|
44 (0.302)	|0.198	0.103	0.002|
22 (0.242)	|0.175	0.055	0.013|
Multiallelic Dprime: 0.129
BLOCK 14.  MARKERS: 63 64
31 (0.643)	|0.515	0.112	0.013|
13 (0.333)	|0.289	0.045	0.000|
11 (0.024)	|0.005	0.018	0.000|
Multiallelic Dprime: 0.156
BLOCK 15.  MARKERS: 65 66 67 68
4331 (0.809)	|0.517	0.179	0.016	0.090|
2413 (0.175)	|0.025	0.001	0.119	0.029|
2331 (0.013)	|0.013	0.000	0.000	0.000|
Multiallelic Dprime: 0.676
BLOCK 16.  MARKERS: 69 70 71
122 (0.555)	|0.336	0.131	0.088|
444 (0.180)	|0.057	0.105	0.017|
424 (0.135)	|0.020	0.054	0.061|
124 (0.123)	|0.050	0.022	0.051|
Multiallelic Dprime: 0.337
BLOCK 17.  MARKERS: 74 75
24 (0.464)	|0.410	0.023	0.034|
44 (0.317)	|0.113	0.200	0.002|
22 (0.219)	|0.137	0.000	0.081|
Multiallelic Dprime: 0.560
BLOCK 18.  MARKERS: 76 77
23 (0.662)	|0.263	0.212	0.029	0.108	0.045	0.000|
21 (0.222)	|0.013	0.035	0.149	0.006	0.005	0.009|
43 (0.117)	|0.043	0.066	0.000	0.003	0.002	0.002|
Multiallelic Dprime: 0.493
BLOCK 19.  MARKERS: 78 79 80 81 82 83 84
4411142 (0.319)	|0.152	0.128	0.037|
4443324 (0.313)	|0.182	0.086	0.046|
4211142 (0.179)	|0.102	0.055	0.022|
2411142 (0.117)	|0.071	0.021	0.023|
4411324 (0.052)	|0.035	0.011	0.006|
4243324 (0.011)	|0.004	0.004	0.002|
Multiallelic Dprime: 0.116
BLOCK 20.  MARKERS: 87 88
43 (0.552)	|0.261	0.136	0.090	0.065|
44 (0.307)	|0.140	0.064	0.064	0.038|
23 (0.138)	|0.059	0.027	0.034	0.017|
Multiallelic Dprime: 0.056
BLOCK 21.  MARKERS: 92 93 94 95
1331 (0.461)	|0.334	0.105	0.020|
1332 (0.228)	|0.226	0.003	0.000|
3342 (0.189)	|0.089	0.002	0.099|
1131 (0.120)	|0.042	0.072	0.006|
Multiallelic Dprime: 0.467
BLOCK 22.  MARKERS: 97 98 99
332 (0.689)	|0.433	0.254	0.003|
124 (0.182)	|0.142	0.031	0.008|
334 (0.124)	|0.022	0.101	0.000|
Multiallelic Dprime: 0.247
BLOCK 23.  MARKERS: 100 101
43 (0.601)	|0.491	0.107|
21 (0.386)	|0.332	0.051|
23 (0.012)	|0.007	0.005|
Multiallelic Dprime: 0.163
BLOCK 24.  MARKERS: 104 105
23 (0.831)	|0.674	0.116	0.033|
12 (0.162)	|0.016	0.143	0.003|
Multiallelic Dprime: 0.840
BLOCK 25.  MARKERS: 106 107 108
431 (0.691)	|0.321	0.363	0.006|
214 (0.262)	|0.190	0.045	0.027|
211 (0.037)	|0.003	0.034	0.000|
Multiallelic Dprime: 0.409
BLOCK 26.  MARKERS: 110 111 112 113 114
24313 (0.521)	|0.127	0.200	0.104	0.065	0.023|
42121 (0.441)	|0.368	0.012	0.005	0.052	0.004|
42313 (0.036)	|0.006	0.005	0.023	0.002	0.000|
Multiallelic Dprime: 0.610
BLOCK 27.  MARKERS: 117 118 119 120
3431 (0.503)	|0.380	0.092	0.031|
1231 (0.217)	|0.082	0.128	0.007|
3212 (0.132)	|0.009	0.055	0.068|
3232 (0.120)	|0.072	0.040	0.008|
3231 (0.027)	|0.002	0.024	0.000|
Multiallelic Dprime: 0.428
BLOCK 28.  MARKERS: 124 125
43 (0.546)	|0.359	0.187|
42 (0.339)	|0.269	0.070|
23 (0.115)	|0.097	0.017|
Multiallelic Dprime: 0.297
BLOCK 29.  MARKERS: 128 129
43 (0.725)	|0.504	0.219|
21 (0.274)	|0.038	0.237|
Multiallelic Dprime: 0.747
BLOCK 30.  MARKERS: 131 132 133
443 (0.543)	|0.228	0.105	0.106	0.100|
221 (0.456)	|0.149	0.105	0.096	0.089|
Multiallelic Dprime: 0.082
BLOCK 31.  MARKERS: 138 139 140 141 142
11214 (0.375)	|0.359	0.014|
11114 (0.210)	|0.189	0.012|
13142 (0.202)	|0.023	0.178|
31114 (0.191)	|0.181	0.011|
Multiallelic Dprime: 0.796
BLOCK 32.  MARKERS: 143 144 145 146
1114 (0.765)	|0.431	0.269	0.065|
3433 (0.223)	|0.166	0.025	0.031|
Multiallelic Dprime: 0.416
BLOCK 33.  MARKERS: 147 148
23 (0.602)	|0.555	0.023	0.022|
21 (0.295)	|0.087	0.206	0.001|
11 (0.101)	|0.096	0.000	0.000|
Multiallelic Dprime: 0.776
BLOCK 34.  MARKERS: 149 150
31 (0.740)	|0.609	0.125|
13 (0.228)	|0.198	0.031|
11 (0.024)	|0.015	0.009|
Multiallelic Dprime: 0.092
BLOCK 35.  MARKERS: 152 153
21 (0.825)	|0.808	0.017	0.000|
42 (0.167)	|0.032	0.119	0.016|
Multiallelic Dprime: 0.866
BLOCK 36.  MARKERS: 154 155
12 (0.843)	|0.777	0.045	0.022|
24 (0.140)	|0.072	0.060	0.008|
14 (0.016)	|0.004	0.012	0.000|
Multiallelic Dprime: 0.460
BLOCK 37.  MARKERS: 159 160
11 (0.852)	|0.496	0.288	0.069|
43 (0.117)	|0.077	0.029	0.010|
13 (0.030)	|0.017	0.010	0.003|
Multiallelic Dprime: 0.146
BLOCK 38.  MARKERS: 163 164 165 166
3332 (0.590)	|0.571	0.013|
1114 (0.326)	|0.139	0.182|
1332 (0.082)	|0.082	0.000|
Multiallelic Dprime: 0.900
BLOCK 39.  MARKERS: 167 168 169 170
1241 (0.794)	|0.518	0.102	0.175|
4422 (0.195)	|0.012	0.130	0.053|
Multiallelic Dprime: 0.619
BLOCK 40.  MARKERS: 171 172
11 (0.528)	|0.438	0.079	0.011|
41 (0.239)	|0.071	0.159	0.008|
13 (0.233)	|0.049	0.083	0.101|
Multiallelic Dprime: 0.553
BLOCK 41.  MARKERS: 173 174
33 (0.558)	|0.332	0.168	0.034	0.020|
31 (0.322)	|0.133	0.158	0.028	0.001|
11 (0.120)	|0.070	0.048	0.000	0.000|
Multiallelic Dprime: 0.186
BLOCK 42.  MARKERS: 180 181 182 183
3232 (0.536)	|0.507	0.019	0.009|
1411 (0.373)	|0.039	0.332	0.003|
3212 (0.063)	|0.012	0.000	0.053|
3411 (0.021)	|0.003	0.018	0.000|
Multiallelic Dprime: 0.854
BLOCK 43.  MARKERS: 184 185
43 (0.561)	|0.455	0.096|
11 (0.376)	|0.041	0.329|
13 (0.063)	|0.054	0.006|
Multiallelic Dprime: 0.691
BLOCK 44.  MARKERS: 186 187 188 189 190 191 192
1214113 (0.551)	|0.252	0.198	0.102|
2332441 (0.430)	|0.239	0.133	0.059|
Multiallelic Dprime: 0.110
BLOCK 45.  MARKERS: 193 194 195
114 (0.495)	|0.481	0.005|
111 (0.338)	|0.003	0.335|
231 (0.168)	|0.138	0.030|
Multiallelic Dprime: 0.899
BLOCK 46.  MARKERS: 196 197
13 (0.622)	|0.258	0.205	0.122	0.028|
32 (0.370)	|0.146	0.104	0.095	0.015|
Multiallelic Dprime: 0.065
BLOCK 47.  MARKERS: 201 202 203 204 205
21124 (0.409)	|0.051	0.165	0.071	0.042	0.076|
43144 (0.312)	|0.133	0.025	0.103	0.042	0.008|
23221 (0.217)	|0.028	0.037	0.034	0.112	0.004|
23124 (0.043)	|0.019	0.003	0.007	0.012	0.000|
Multiallelic Dprime: 0.438
BLOCK 48.  MARKERS: 206 207 208 209 210 211
222442 (0.237)	|0.134	0.047	0.023	0.017	0.006	0.007	0.002|
422214 (0.235)	|0.105	0.061	0.034	0.014	0.008	0.006	0.002|
432414 (0.216)	|0.111	0.062	0.021	0.006	0.005	0.005	0.000|
424442 (0.212)	|0.135	0.045	0.011	0.014	0.001	0.001	0.004|
422414 (0.089)	|0.045	0.029	0.004	0.001	0.006	0.003	0.000|
Multiallelic Dprime: 0.129
BLOCK 49.  MARKERS: 216 217 218 219 220
41242 (0.536)	|0.484	0.053|
23323 (0.243)	|0.112	0.132|
41243 (0.092)	|0.028	0.065|
21243 (0.054)	|0.052	0.002|
23223 (0.028)	|0.004	0.023|
21323 (0.024)	|0.012	0.011|
41223 (0.011)	|0.009	0.002|
Multiallelic Dprime: 0.581
BLOCK 50.  MARKERS: 221 222
12 (0.709)	|0.564	0.012	0.060	0.029	0.019	0.012|
31 (0.289)	|0.046	0.233	0.000	0.004	0.000	0.000|
Multiallelic Dprime: 0.807
BLOCK 51.  MARKERS: 223 224 225 226 227
22133 (0.608)	|0.448	0.007	0.152	0.000|
43214 (0.246)	|0.009	0.227	0.000	0.009|
22234 (0.061)	|0.008	0.000	0.040	0.012|
43234 (0.035)	|0.000	0.000	0.000	0.035|
23234 (0.019)	|0.000	0.018	0.000	0.000|
22134 (0.012)	|0.010	0.000	0.001	0.000|
Multiallelic Dprime: 0.833
BLOCK 52.  MARKERS: 228 229 230 231
2441 (0.487)	|0.254	0.165	0.069|
2244 (0.255)	|0.168	0.045	0.043|
4411 (0.195)	|0.086	0.075	0.031|
2241 (0.061)	|0.018	0.019	0.023|
Multiallelic Dprime: 0.142
BLOCK 53.  MARKERS: 234 235 236
423 (0.528)	|0.281	0.019	0.225|
441 (0.302)	|0.015	0.279	0.005|
223 (0.167)	|0.166	0.000	0.003|
Multiallelic Dprime: 0.735
BLOCK 54.  MARKERS: 237 238
43 (0.464)	|0.334	0.064	0.014	0.053|
22 (0.297)	|0.037	0.239	0.019	0.002|
42 (0.234)	|0.011	0.009	0.161	0.053|
Multiallelic Dprime: 0.698
BLOCK 55.  MARKERS: 239 240 241 242
4124 (0.381)	|0.042	0.181	0.026	0.132|
4432 (0.313)	|0.085	0.052	0.170	0.005|
1122 (0.194)	|0.131	0.046	0.013	0.002|
4122 (0.113)	|0.054	0.006	0.044	0.007|
Multiallelic Dprime: 0.526
BLOCK 56.  MARKERS: 244 245 246
334 (0.312)	|0.038	0.257	0.018|
132 (0.285)	|0.025	0.026	0.235|
134 (0.254)	|0.217	0.024	0.013|
112 (0.146)	|0.135	0.006	0.004|
Multiallelic Dprime: 0.771
BLOCK 57.  MARKERS: 247 248 249 250
4432 (0.413)	|0.307	0.080	0.026|
4434 (0.316)	|0.247	0.033	0.036|
2212 (0.271)	|0.188	0.062	0.021|
Multiallelic Dprime: 0.099
BLOCK 58.  MARKERS: 253 254
44 (0.742)	|0.374	0.254	0.112|
22 (0.174)	|0.100	0.045	0.029|
24 (0.084)	|0.037	0.028	0.018|
Multiallelic Dprime: 0.083
BLOCK 59.  MARKERS: 258 259
14 (0.511)	|0.212	0.141	0.133	0.024|
32 (0.327)	|0.137	0.112	0.058	0.012|
12 (0.159)	|0.079	0.035	0.039	0.004|
Multiallelic Dprime: 0.087
BLOCK 60.  MARKERS: 262 263 264
313 (0.428)	|0.265	0.077	0.057	0.027|
131 (0.288)	|0.203	0.049	0.026	0.009|
331 (0.230)	|0.149	0.029	0.038	0.004|
333 (0.041)	|0.018	0.002	0.013	0.007|
Multiallelic Dprime: 0.122
BLOCK 61.  MARKERS: 268 269 270 271 272 273 274
3143222 (0.640)	|0.431	0.125	0.084|
1143322 (0.160)	|0.065	0.046	0.049|
3331241 (0.136)	|0.078	0.037	0.016|
1143222 (0.052)	|0.032	0.011	0.005|
Multiallelic Dprime: 0.161
BLOCK 62.  MARKERS: 279 280
32 (0.610)	|0.549	0.061|
14 (0.224)	|0.198	0.025|
12 (0.160)	|0.136	0.023|
Multiallelic Dprime: 0.070
BLOCK 63.  MARKERS: 283 284
23 (0.891)	|0.378	0.202	0.207	0.073	0.017|
41 (0.109)	|0.037	0.027	0.024	0.008	0.004|
Multiallelic Dprime: 0.075
BLOCK 64.  MARKERS: 286 287 288 289 290 291 292 293 294 295 296
21342334341 (0.411)	|0.152	0.247	0.009	0.004|
43324132141 (0.229)	|0.187	0.023	0.013	0.003|
21142314323 (0.229)	|0.094	0.022	0.097	0.016|
21342334321 (0.082)	|0.026	0.050	0.002	0.003|
21342314323 (0.022)	|0.016	0.000	0.005	0.000|
Multiallelic Dprime: 0.489
BLOCK 65.  MARKERS: 297 298 299
334 (0.498)	|0.469	0.027|
233 (0.345)	|0.009	0.332|
314 (0.126)	|0.125	0.000|
333 (0.031)	|0.006	0.022|
Multiallelic Dprime: 0.904
BLOCK 66.  MARKERS: 300 301
43 (0.609)	|0.296	0.303	0.010|
21 (0.380)	|0.124	0.007	0.248|
Multiallelic Dprime: 0.637
BLOCK 67.  MARKERS: 302 303
23 (0.422)	|0.071	0.273	0.079|
21 (0.316)	|0.267	0.037	0.013|
43 (0.262)	|0.105	0.072	0.082|
Multiallelic Dprime: 0.480
BLOCK 68.  MARKERS: 304 305
14 (0.443)	|0.007	0.271	0.021	0.104	0.026	0.002	0.000|
34 (0.381)	|0.295	0.012	0.007	0.006	0.043	0.000	0.009|
11 (0.173)	|0.000	0.004	0.158	0.000	0.002	0.008	0.000|
Multiallelic Dprime: 0.868
BLOCK 69.  MARKERS: 306 307 308 309 310 311
111134 (0.301)	|0.173	0.129|
333144 (0.284)	|0.213	0.070|
311134 (0.189)	|0.072	0.114|
311333 (0.113)	|0.045	0.068|
313134 (0.071)	|0.009	0.059|
313144 (0.012)	|0.003	0.009|
133144 (0.011)	|0.008	0.003|
Multiallelic Dprime: 0.307
BLOCK 70.  MARKERS: 313 314
21 (0.525)	|0.206	0.174	0.110	0.021	0.014|
43 (0.462)	|0.141	0.164	0.115	0.017	0.025|
Multiallelic Dprime: 0.091
BLOCK 71.  MARKERS: 315 316 317 318 319
23243 (0.350)	|0.342	0.008|
22342 (0.338)	|0.242	0.087|
42322 (0.233)	|0.207	0.022|
22322 (0.040)	|0.038	0.000|
22343 (0.039)	|0.039	0.000|
Multiallelic Dprime: 0.611
BLOCK 72.  MARKERS: 322 323 324 325 326
12233 (0.865)	|0.604	0.196	0.062|
33411 (0.117)	|0.095	0.023	0.000|
Multiallelic Dprime: 0.327
BLOCK 73.  MARKERS: 327 328
22 (0.715)	|0.455	0.260|
44 (0.219)	|0.109	0.110|
42 (0.063)	|0.049	0.014|
Multiallelic Dprime: 0.133
BLOCK 74.  MARKERS: 329 330
44 (0.616)	|0.496	0.059	0.048	0.009|
12 (0.384)	|0.294	0.048	0.033	0.004|
Multiallelic Dprime: 0.071
BLOCK 75.  MARKERS: 333 334 335 336 337
42141 (0.790)	|0.281	0.303	0.203|
21323 (0.107)	|0.063	0.035	0.010|
21321 (0.081)	|0.059	0.021	0.000|
22321 (0.013)	|0.002	0.010	0.001|
Multiallelic Dprime: 0.366
BLOCK 76.  MARKERS: 338 339
44 (0.415)	|0.380	0.004	0.021|
42 (0.367)	|0.339	0.000	0.027|
24 (0.214)	|0.000	0.203	0.000|
Multiallelic Dprime: 0.813
BLOCK 77.  MARKERS: 340 341 342 343 344 345 346 347 348
232111441 (0.723)	|0.371	0.229	0.120|
444333223 (0.208)	|0.095	0.069	0.044|
232111223 (0.048)	|0.024	0.012	0.013|
Multiallelic Dprime: 0.057
BLOCK 78.  MARKERS: 349 350
12 (0.500)	|0.198	0.200	0.101|
42 (0.317)	|0.109	0.112	0.097|
44 (0.183)	|0.116	0.045	0.022|
Multiallelic Dprime: 0.150
BLOCK 79.  MARKERS: 352 353 354
343 (0.423)	|0.371	0.035	0.015|
344 (0.357)	|0.221	0.091	0.038|
124 (0.220)	|0.164	0.046	0.005|
Multiallelic Dprime: 0.337
BLOCK 80.  MARKERS: 356 357 358 359 360 361 362 363 364
133244213 (0.754)	|0.287	0.244	0.134	0.026	0.020	0.016	0.016|
314422432 (0.172)	|0.053	0.035	0.074	0.000	0.001	0.003	0.000|
314422433 (0.057)	|0.007	0.002	0.043	0.000	0.000	0.001	0.000|
Multiallelic Dprime: 0.367
BLOCK 81.  MARKERS: 367 368 369 370 371 372 373 374 375 376 377 378 379
2412333313133 (0.354)	|0.104	0.115	0.118	0.001	0.004	0.003|
2412313333131 (0.282)	|0.133	0.079	0.035	0.020	0.006	0.000|
4121132131313 (0.256)	|0.079	0.058	0.071	0.023	0.014	0.005|
2412313333331 (0.026)	|0.019	0.003	0.003	0.000	0.001	0.000|
2121133333333 (0.021)	|0.002	0.000	0.006	0.006	0.000	0.004|
2412333313131 (0.021)	|0.003	0.002	0.015	0.002	0.000	0.000|
2412313333133 (0.017)	|0.001	0.008	0.006	0.000	0.000	0.000|
Multiallelic Dprime: 0.227
BLOCK 82.  MARKERS: 380 381 382 383 384 385 386 387 388 389
3314314334 (0.348)	|0.307	0.030	0.000	0.010|
3142114334 (0.269)	|0.008	0.225	0.003	0.033|
2342331112 (0.258)	|0.006	0.001	0.247	0.002|
3342331112 (0.054)	|0.001	0.000	0.010	0.044|
3342331334 (0.025)	|0.022	0.004	0.000	0.000|
3344314334 (0.016)	|0.000	0.000	0.006	0.010|
Multiallelic Dprime: 0.848
BLOCK 83.  MARKERS: 390 391 392
221 (0.350)	|0.164	0.175	0.012|
431 (0.270)	|0.217	0.045	0.010|
423 (0.267)	|0.110	0.070	0.087|
421 (0.110)	|0.031	0.061	0.017|
Multiallelic Dprime: 0.348
BLOCK 84.  MARKERS: 393 394 395
131 (0.523)	|0.170	0.218	0.084	0.034	0.016|
323 (0.351)	|0.167	0.121	0.047	0.006	0.007|
321 (0.126)	|0.040	0.020	0.011	0.026	0.029|
Multiallelic Dprime: 0.188
BLOCK 85.  MARKERS: 397 398 399 400 401 402
114141 (0.377)	|0.322	0.026	0.025	0.004	0.000|
112313 (0.358)	|0.069	0.244	0.016	0.026	0.001|
234141 (0.142)	|0.032	0.009	0.100	0.000	0.000|
112343 (0.067)	|0.034	0.017	0.000	0.000	0.009|
214141 (0.053)	|0.020	0.022	0.006	0.005	0.000|
Multiallelic Dprime: 0.623
BLOCK 86.  MARKERS: 403 404 405 406
3442 (0.478)	|0.073	0.316	0.088|
3424 (0.321)	|0.233	0.038	0.045|
1222 (0.147)	|0.132	0.007	0.008|
3422 (0.035)	|0.013	0.000	0.022|
1422 (0.011)	|0.009	0.000	0.002|
Multiallelic Dprime: 0.604
BLOCK 87.  MARKERS: 408 409 410 411 412
21442 (0.465)	|0.204	0.023	0.138	0.101|
21444 (0.362)	|0.086	0.246	0.022	0.006|
14222 (0.168)	|0.125	0.006	0.018	0.018|
Multiallelic Dprime: 0.529
BLOCK 88.  MARKERS: 415 416 417 418
3132 (0.418)	|0.114	0.166	0.067	0.063|
3343 (0.275)	|0.153	0.046	0.065	0.012|
3332 (0.177)	|0.031	0.015	0.043	0.089|
1332 (0.125)	|0.095	0.004	0.010	0.013|
Multiallelic Dprime: 0.372
BLOCK 89.  MARKERS: 419 420 421 422 423
21413 (0.394)	|0.224	0.001	0.000	0.002	0.144	0.000	0.011|
12413 (0.233)	|0.000	0.197	0.000	0.000	0.000	0.027	0.005|
11241 (0.186)	|0.000	0.011	0.171	0.000	0.000	0.000	0.004|
11443 (0.178)	|0.000	0.009	0.002	0.168	0.000	0.000	0.000|
Multiallelic Dprime: 0.953
BLOCK 90.  MARKERS: 424 425 426 427 428 429 430 431
22411111 (0.226)	|0.147	0.052	0.027|
12142311 (0.220)	|0.108	0.088	0.026|
12441331 (0.174)	|0.105	0.055	0.014|
12441311 (0.170)	|0.073	0.081	0.015|
14441113 (0.145)	|0.097	0.025	0.022|
12411111 (0.028)	|0.016	0.009	0.002|
12441111 (0.019)	|0.012	0.005	0.002|
Multiallelic Dprime: 0.175
BLOCK 91.  MARKERS: 434 435
23 (0.567)	|0.073	0.157	0.237	0.068	0.013|
21 (0.321)	|0.231	0.046	0.018	0.003	0.000|
13 (0.112)	|0.015	0.075	0.010	0.003	0.000|
Multiallelic Dprime: 0.561
BLOCK 92.  MARKERS: 436 437 438 439 440 441 442 443 444 445
4441123414 (0.318)	|0.316	0.000|
4432322212 (0.276)	|0.277	0.000|
3132312242 (0.265)	|0.000	0.261|
3432322212 (0.075)	|0.075	0.000|
4432322214 (0.013)	|0.014	0.000|
Multiallelic Dprime: 1.000
BLOCK 93.  MARKERS: 446 447
21 (0.721)	|0.363	0.352|
42 (0.275)	|0.265	0.008|
Multiallelic Dprime: 0.922
BLOCK 94.  MARKERS: 448 449 450
123 (0.630)	|0.360	0.149	0.122|
231 (0.361)	|0.229	0.057	0.075|
Multiallelic Dprime: 0.115
BLOCK 95.  MARKERS: 452 453
21 (0.592)	|0.250	0.175	0.057	0.106|
23 (0.212)	|0.065	0.022	0.089	0.036|
11 (0.196)	|0.144	0.013	0.026	0.014|
Multiallelic Dprime: 0.335
BLOCK 96.  MARKERS: 457 458 459
331 (0.459)	|0.451	0.005	0.004|
111 (0.210)	|0.200	0.005	0.005|
132 (0.172)	|0.050	0.122	0.000|
131 (0.155)	|0.089	0.053	0.012|
Multiallelic Dprime: 0.731
BLOCK 97.  MARKERS: 460 461 462
221 (0.790)	|0.389	0.307	0.039	0.055|
443 (0.188)	|0.151	0.007	0.030	0.001|
223 (0.022)	|0.006	0.002	0.013	0.000|
Multiallelic Dprime: 0.609
BLOCK 98.  MARKERS: 464 465 466 467
3232 (0.546)	|0.114	0.225	0.131	0.073|
1111 (0.316)	|0.211	0.064	0.027	0.011|
3132 (0.082)	|0.005	0.053	0.011	0.012|
3111 (0.056)	|0.045	0.003	0.005	0.003|
Multiallelic Dprime: 0.436
BLOCK 99.  MARKERS: 468 469 470
441 (0.376)	|0.282	0.079	0.017|
421 (0.344)	|0.277	0.044	0.024|
221 (0.172)	|0.129	0.037	0.007|
423 (0.099)	|0.070	0.013	0.016|
Multiallelic Dprime: 0.109
BLOCK 100.  MARKERS: 472 473
12 (0.762)	|0.251	0.245	0.163	0.105|
34 (0.172)	|0.077	0.052	0.011	0.032|
32 (0.065)	|0.031	0.006	0.013	0.015|
Multiallelic Dprime: 0.213
BLOCK 101.  MARKERS: 478 479 480
112 (0.359)	|0.333	0.027|
322 (0.301)	|0.000	0.302|
124 (0.187)	|0.090	0.098|
122 (0.152)	|0.150	0.001|
Multiallelic Dprime: 0.777
BLOCK 102.  MARKERS: 481 482
14 (0.572)	|0.189	0.368	0.015|
41 (0.428)	|0.289	0.027	0.113|
Multiallelic Dprime: 0.613
BLOCK 103.  MARKERS: 483 484
23 (0.480)	|0.377	0.016	0.077	0.006|
21 (0.392)	|0.152	0.161	0.057	0.021|
43 (0.128)	|0.014	0.003	0.018	0.091|
Multiallelic Dprime: 0.504
BLOCK 104.  MARKERS: 486 487 488 489
1231 (0.543)	|0.362	0.129	0.052|
2231 (0.180)	|0.003	0.176	0.000|
1431 (0.153)	|0.000	0.063	0.089|
1414 (0.117)	|0.016	0.000	0.101|
Multiallelic Dprime: 0.693
BLOCK 105.  MARKERS: 490 491
42 (0.384)	|0.157	0.200	0.025|
24 (0.369)	|0.322	0.017	0.028|
22 (0.247)	|0.169	0.046	0.032|
Multiallelic Dprime: 0.453
BLOCK 106.  MARKERS: 492 493
31 (0.648)	|0.600	0.021	0.007	0.015|
13 (0.263)	|0.083	0.081	0.084	0.014|
33 (0.086)	|0.015	0.016	0.009	0.045|
Multiallelic Dprime: 0.700
BLOCK 107.  MARKERS: 494 495 496 497
2233 (0.697)	|0.608	0.090|
4111 (0.119)	|0.113	0.007|
4213 (0.100)	|0.092	0.007|
4113 (0.075)	|0.071	0.003|
Multiallelic Dprime: 0.455
BLOCK 108.  MARKERS: 501 502 503 504
2232 (0.889)	|0.774	0.115|
1114 (0.108)	|0.001	0.106|
Multiallelic Dprime: 0.983
BLOCK 109.  MARKERS: 506 507
11 (0.779)	|0.469	0.279	0.032|
23 (0.221)	|0.063	0.030	0.127|
Multiallelic Dprime: 0.536
BLOCK 110.  MARKERS: 509 510
33 (0.532)	|0.258	0.264	0.010|
31 (0.308)	|0.146	0.148	0.012|
41 (0.160)	|0.112	0.036	0.006|
Multiallelic Dprime: 0.149
BLOCK 111.  MARKERS: 515 516 517 518
3341 (0.515)	|0.290	0.131	0.033	0.058|
1124 (0.448)	|0.344	0.028	0.074	0.003|
1341 (0.027)	|0.013	0.000	0.010	0.005|
Multiallelic Dprime: 0.397
BLOCK 112.  MARKERS: 520 521 522
111 (0.657)	|0.638	0.003	0.018|
431 (0.159)	|0.043	0.108	0.008|
114 (0.117)	|0.020	0.001	0.096|
411 (0.066)	|0.000	0.064	0.000|
Multiallelic Dprime: 0.844
BLOCK 113.  MARKERS: 523 524
33 (0.701)	|0.485	0.208	0.005|
14 (0.175)	|0.112	0.062	0.000|
13 (0.124)	|0.077	0.038	0.006|
Multiallelic Dprime: 0.057
BLOCK 114.  MARKERS: 526 527 528
333 (0.673)	|0.243	0.191	0.155	0.076|
412 (0.308)	|0.101	0.079	0.086	0.040|
313 (0.011)	|0.006	0.000	0.001	0.002|
Multiallelic Dprime: 0.068
BLOCK 115.  MARKERS: 536 537 538 539 540 541
143443 (0.353)	|0.202	0.136	0.015|
343221 (0.271)	|0.131	0.122	0.012|
143423 (0.244)	|0.156	0.077	0.010|
322423 (0.119)	|0.022	0.093	0.004|
Multiallelic Dprime: 0.189
BLOCK 116.  MARKERS: 544 545
33 (0.520)	|0.421	0.057	0.038|
41 (0.431)	|0.316	0.087	0.027|
31 (0.041)	|0.023	0.006	0.012|
Multiallelic Dprime: 0.179
BLOCK 117.  MARKERS: 550 551 552 553
4341 (0.767)	|0.741	0.001	0.025|
2113 (0.152)	|0.015	0.135	0.000|
2341 (0.077)	|0.077	0.000	0.000|
Multiallelic Dprime: 0.846
BLOCK 118.  MARKERS: 554 555 556 557
4133 (0.838)	|0.638	0.098	0.097|
1221 (0.135)	|0.114	0.011	0.011|
4121 (0.025)	|0.022	0.003	0.000|
Multiallelic Dprime: 0.300
BLOCK 119.  MARKERS: 560 561 562 563
4342 (0.775)	|0.447	0.305	0.017	0.000|
2124 (0.111)	|0.000	0.000	0.109	0.000|
4344 (0.110)	|0.028	0.000	0.000	0.074|
Multiallelic Dprime: 0.852
BLOCK 120.  MARKERS: 564 565 566 567 568 569
323122 (0.475)	|0.153	0.120	0.121	0.062	0.012|
323121 (0.307)	|0.126	0.074	0.068	0.027	0.009|
144442 (0.127)	|0.065	0.026	0.013	0.019	0.003|
124122 (0.074)	|0.027	0.024	0.019	0.002	0.000|
Multiallelic Dprime: 0.114
BLOCK 121.  MARKERS: 576 577 578 579 580
34443 (0.377)	|0.180	0.167	0.032|
34422 (0.247)	|0.177	0.065	0.005|
34122 (0.227)	|0.098	0.115	0.015|
41122 (0.112)	|0.048	0.064	0.000|
34423 (0.026)	|0.026	0.000	0.000|
Multiallelic Dprime: 0.231
BLOCK 122.  MARKERS: 582 583 584
444 (0.534)	|0.519	0.005	0.009	0.001|
212 (0.414)	|0.018	0.243	0.140	0.011|
214 (0.051)	|0.013	0.000	0.038	0.000|
Multiallelic Dprime: 0.894
BLOCK 123.  MARKERS: 585 586 587
341 (0.551)	|0.433	0.109	0.009|
121 (0.247)	|0.210	0.034	0.002|
343 (0.186)	|0.115	0.071	0.000|
141 (0.012)	|0.009	0.003	0.000|
Multiallelic Dprime: 0.175
BLOCK 124.  MARKERS: 588 589
34 (0.769)	|0.722	0.012	0.036|
22 (0.218)	|0.058	0.145	0.015|
32 (0.011)	|0.002	0.000	0.008|
Multiallelic Dprime: 0.707
BLOCK 125.  MARKERS: 590 591
13 (0.784)	|0.528	0.242	0.014|
31 (0.157)	|0.107	0.043	0.005|
33 (0.059)	|0.034	0.026	0.000|
Multiallelic Dprime: 0.037
BLOCK 126.  MARKERS: 593 594
24 (0.668)	|0.215	0.112	0.197	0.096	0.009	0.020	0.008|
12 (0.311)	|0.064	0.103	0.018	0.106	0.012	0.000	0.003|
22 (0.018)	|0.002	0.010	0.001	0.004	0.000	0.000	0.000|
Multiallelic Dprime: 0.392
BLOCK 127.  MARKERS: 597 598 599 600 601 602 603 604 605 606
1313344441 (0.282)	|0.241	0.040|
1331433121 (0.227)	|0.215	0.012|
3113344444 (0.217)	|0.151	0.067|
1313344444 (0.207)	|0.005	0.202|
1311333121 (0.022)	|0.022	0.000|
3313344444 (0.020)	|0.001	0.018|
1311344444 (0.010)	|0.000	0.010|
Multiallelic Dprime: 0.649
BLOCK 128.  MARKERS: 607 608 609 610
1232 (0.645)	|0.398	0.241	0.004|
3414 (0.355)	|0.060	0.065	0.231|
Multiallelic Dprime: 0.642
BLOCK 129.  MARKERS: 611 612
33 (0.458)	|0.318	0.121	0.017|
22 (0.307)	|0.071	0.101	0.135|
32 (0.236)	|0.110	0.110	0.016|
Multiallelic Dprime: 0.348
BLOCK 130.  MARKERS: 613 614
23 (0.500)	|0.291	0.002	0.207|
21 (0.332)	|0.111	0.221	0.000|
41 (0.168)	|0.167	0.001	0.000|
Multiallelic Dprime: 0.607
BLOCK 131.  MARKERS: 615 616
12 (0.571)	|0.218	0.250	0.102|
22 (0.222)	|0.090	0.069	0.063|
23 (0.207)	|0.086	0.068	0.053|
Multiallelic Dprime: 0.108
BLOCK 132.  MARKERS: 618 619
31 (0.394)	|0.081	0.113	0.200|
23 (0.388)	|0.322	0.046	0.021|
21 (0.218)	|0.027	0.165	0.026|
Multiallelic Dprime: 0.581
BLOCK 133.  MARKERS: 620 621
42 (0.430)	|0.419	0.011	0.000|
23 (0.323)	|0.240	0.002	0.080|
43 (0.247)	|0.066	0.170	0.010|
Multiallelic Dprime: 0.652
BLOCK 134.  MARKERS: 622 623 624
134 (0.723)	|0.536	0.136	0.053|
313 (0.182)	|0.070	0.007	0.106|
314 (0.091)	|0.001	0.082	0.007|
Multiallelic Dprime: 0.522
BLOCK 135.  MARKERS: 626 627
13 (0.608)	|0.544	0.062|
14 (0.224)	|0.004	0.218|
24 (0.168)	|0.010	0.157|
Multiallelic Dprime: 0.936
BLOCK 136.  MARKERS: 628 629 630 631
2311 (0.558)	|0.264	0.244	0.050|
4133 (0.436)	|0.340	0.084	0.009|
Multiallelic Dprime: 0.449
BLOCK 137.  MARKERS: 632 633
21 (0.603)	|0.327	0.275|
43 (0.329)	|0.302	0.028|
23 (0.061)	|0.059	0.002|
Multiallelic Dprime: 0.750
BLOCK 138.  MARKERS: 634 635 636 637 638
24412 (0.692)	|0.432	0.178	0.000	0.078	0.000	0.000|
42244 (0.306)	|0.012	0.000	0.153	0.000	0.069	0.066|
Multiallelic Dprime: 0.960
BLOCK 139.  MARKERS: 639 640 641 642 643 644 645
1213141 (0.445)	|0.215	0.023	0.074	0.067	0.048	0.006	0.009|
1213143 (0.176)	|0.011	0.033	0.064	0.027	0.029	0.007	0.000|
3431333 (0.153)	|0.009	0.094	0.019	0.011	0.006	0.010	0.000|
1213343 (0.080)	|0.029	0.003	0.008	0.023	0.008	0.002	0.000|
3213143 (0.070)	|0.004	0.006	0.004	0.003	0.004	0.046	0.000|
3433333 (0.066)	|0.004	0.039	0.000	0.008	0.005	0.003	0.003|
Multiallelic Dprime: 0.442
BLOCK 140.  MARKERS: 647 648 649 650 651 652 653 654 655 656
4441411242 (0.274)	|0.177	0.077	0.022|
4241441242 (0.203)	|0.125	0.048	0.030|
4243414444 (0.169)	|0.095	0.043	0.030|
4241214424 (0.140)	|0.110	0.026	0.005|
3221414244 (0.102)	|0.069	0.019	0.014|
4241414424 (0.074)	|0.054	0.011	0.009|
4441411244 (0.013)	|0.003	0.003	0.008|
Multiallelic Dprime: 0.132
BLOCK 141.  MARKERS: 657 658
13 (0.645)	|0.616	0.004	0.000	0.026|
33 (0.234)	|0.030	0.203	0.000	0.000|
14 (0.121)	|0.000	0.000	0.121	0.000|
Multiallelic Dprime: 0.911
BLOCK 142.  MARKERS: 659 660 661
132 (0.647)	|0.320	0.169	0.158|
322 (0.207)	|0.095	0.056	0.056|
133 (0.121)	|0.055	0.030	0.035|
332 (0.026)	|0.019	0.003	0.004|
Multiallelic Dprime: 0.044
BLOCK 143.  MARKERS: 663 664 665 666 667
13432 (0.488)	|0.276	0.137	0.062	0.014|
21422 (0.257)	|0.126	0.060	0.068	0.003|
13234 (0.254)	|0.127	0.096	0.019	0.011|
Multiallelic Dprime: 0.113
BLOCK 144.  MARKERS: 671 672 673
211 (0.529)	|0.330	0.164	0.035|
213 (0.292)	|0.211	0.058	0.023|
431 (0.150)	|0.054	0.014	0.083|
231 (0.028)	|0.017	0.011	0.000|
Multiallelic Dprime: 0.248
BLOCK 145.  MARKERS: 674 675
24 (0.614)	|0.220	0.280	0.082	0.024|
44 (0.247)	|0.153	0.025	0.058	0.004|
22 (0.139)	|0.031	0.003	0.084	0.023|
Multiallelic Dprime: 0.429
BLOCK 146.  MARKERS: 679 680 681 682 683
33232 (0.402)	|0.208	0.105	0.062	0.027|
31434 (0.307)	|0.164	0.076	0.045	0.020|
11414 (0.224)	|0.048	0.064	0.081	0.031|
11434 (0.051)	|0.023	0.021	0.007	0.000|
Multiallelic Dprime: 0.179
BLOCK 147.  MARKERS: 684 685 686
121 (0.450)	|0.401	0.039	0.010|
341 (0.274)	|0.046	0.215	0.013|
143 (0.196)	|0.037	0.011	0.148|
141 (0.078)	|0.028	0.046	0.005|
Multiallelic Dprime: 0.712
BLOCK 148.  MARKERS: 689 690
41 (0.516)	|0.443	0.067|
42 (0.307)	|0.041	0.258|
22 (0.177)	|0.108	0.064|
Multiallelic Dprime: 0.592
BLOCK 149.  MARKERS: 691 692 693 694 695
33211 (0.589)	|0.011	0.355	0.224|
42432 (0.389)	|0.374	0.002	0.013|
Multiallelic Dprime: 0.943
BLOCK 150.  MARKERS: 696 697
12 (0.394)	|0.137	0.084	0.168|
33 (0.365)	|0.157	0.185	0.021|
32 (0.238)	|0.211	0.016	0.009|
Multiallelic Dprime: 0.467
BLOCK 151.  MARKERS: 702 703 704 705 706 707
232212 (0.505)	|0.505	0.000|
444424 (0.286)	|0.064	0.222|
232214 (0.197)	|0.175	0.016|
Multiallelic Dprime: 0.908
BLOCK 152.  MARKERS: 708 709
44 (0.752)	|0.391	0.098	0.258|
22 (0.240)	|0.008	0.205	0.027|
Multiallelic Dprime: 0.794
BLOCK 153.  MARKERS: 711 712
24 (0.398)	|0.312	0.080|
14 (0.309)	|0.197	0.109|
13 (0.288)	|0.100	0.181|
Multiallelic Dprime: 0.326
BLOCK 154.  MARKERS: 714 715 716 717
3141 (0.608)	|0.467	0.134|
1323 (0.374)	|0.273	0.101|
Multiallelic Dprime: 0.074
BLOCK 155.  MARKERS: 720 721 722
424 (0.753)	|0.380	0.173	0.125	0.055	0.009|
112 (0.241)	|0.033	0.193	0.005	0.006	0.000|
Multiallelic Dprime: 0.701
BLOCK 156.  MARKERS: 724 725 726 727 728 729 730 731 732 733
2121124414 (0.411)	|0.073	0.263	0.061	0.001|
2114324212 (0.369)	|0.319	0.026	0.000	0.018|
4314143422 (0.131)	|0.122	0.003	0.006	0.000|
2114143422 (0.063)	|0.000	0.003	0.057	0.000|
2121123414 (0.010)	|0.002	0.006	0.000	0.000|
Multiallelic Dprime: 0.739
BLOCK 157.  MARKERS: 735 736 737 738 739 740 741 742
41211134 (0.524)	|0.250	0.158	0.074	0.029|
13433322 (0.305)	|0.251	0.013	0.035	0.003|
13233324 (0.129)	|0.041	0.015	0.062	0.001|
13233322 (0.020)	|0.012	0.001	0.006	0.000|
Multiallelic Dprime: 0.429
BLOCK 158.  MARKERS: 744 745 746 747 748 749
111232 (0.568)	|0.391	0.098	0.016	0.037	0.003	0.018|
233314 (0.193)	|0.030	0.008	0.087	0.011	0.052	0.002|
211232 (0.181)	|0.044	0.059	0.006	0.033	0.004	0.034|
211312 (0.032)	|0.000	0.010	0.000	0.017	0.002	0.005|
Multiallelic Dprime: 0.539
BLOCK 159.  MARKERS: 751 752 753 754 755 756 757 758 759
142231312 (0.481)	|0.446	0.027	0.007	0.002	0.000	0.000|
242231312 (0.174)	|0.025	0.001	0.111	0.035	0.000	0.000|
242231114 (0.113)	|0.000	0.109	0.000	0.004	0.000	0.000|
221423332 (0.101)	|0.000	0.000	0.000	0.000	0.095	0.005|
242231314 (0.061)	|0.000	0.000	0.000	0.060	0.000	0.000|
241433332 (0.059)	|0.050	0.000	0.000	0.000	0.000	0.008|
Multiallelic Dprime: 0.866
BLOCK 160.  MARKERS: 761 762 763 764 765 766
213114 (0.520)	|0.520	0.000|
231132 (0.139)	|0.139	0.000|
231232 (0.119)	|0.000	0.119|
231114 (0.102)	|0.103	0.000|
413114 (0.101)	|0.101	0.000|
213112 (0.016)	|0.017	0.000|
Multiallelic Dprime: 1.000
BLOCK 161.  MARKERS: 767 768 769
244 (0.880)	|0.665	0.137	0.074|
422 (0.119)	|0.000	0.097	0.021|
Multiallelic Dprime: 0.861
BLOCK 162.  MARKERS: 770 771
24 (0.667)	|0.406	0.138	0.097	0.025|
12 (0.234)	|0.118	0.006	0.012	0.098|
22 (0.095)	|0.048	0.004	0.032	0.011|
Multiallelic Dprime: 0.306
BLOCK 163.  MARKERS: 772 773 774
122 (0.572)	|0.395	0.131	0.031	0.013|
124 (0.149)	|0.029	0.026	0.016	0.079|
324 (0.144)	|0.027	0.008	0.108	0.002|
142 (0.133)	|0.051	0.077	0.006	0.000|
Multiallelic Dprime: 0.489
BLOCK 164.  MARKERS: 777 778 779
134 (0.501)	|0.159	0.111	0.129	0.099|
112 (0.240)	|0.065	0.053	0.095	0.028|
332 (0.162)	|0.042	0.068	0.023	0.029|
132 (0.095)	|0.021	0.056	0.007	0.012|
Multiallelic Dprime: 0.183
BLOCK 165.  MARKERS: 783 784 785
214 (0.287)	|0.279	0.004	0.000|
314 (0.286)	|0.038	0.238	0.010|
212 (0.254)	|0.232	0.021	0.000|
344 (0.168)	|0.167	0.000	0.000|
Multiallelic Dprime: 0.871
BLOCK 166.  MARKERS: 786 787 788 789
3121 (0.721)	|0.368	0.223	0.127|
1343 (0.263)	|0.214	0.041	0.009|
1143 (0.011)	|0.000	0.010	0.000|
Multiallelic Dprime: 0.492
BLOCK 167.  MARKERS: 790 791 792
323 (0.587)	|0.415	0.002	0.170	0.000|
332 (0.274)	|0.007	0.216	0.005	0.038|
132 (0.137)	|0.006	0.001	0.000	0.126|
Multiallelic Dprime: 0.908
BLOCK 168.  MARKERS: 793 794 795 796
2422 (0.436)	|0.198	0.056	0.155	0.023|
2442 (0.215)	|0.004	0.200	0.011	0.000|
2421 (0.175)	|0.172	0.000	0.000	0.002|
3122 (0.166)	|0.005	0.003	0.081	0.079|
Multiallelic Dprime: 0.639
BLOCK 169.  MARKERS: 798 799 800
121 (0.385)	|0.250	0.003	0.052	0.057	0.006	0.004|
422 (0.260)	|0.001	0.230	0.001	0.002	0.001	0.000|
122 (0.249)	|0.006	0.000	0.163	0.062	0.008	0.006|
141 (0.106)	|0.000	0.002	0.014	0.005	0.075	0.000|
Multiallelic Dprime: 0.781
BLOCK 170.  MARKERS: 801 802 803 804 805 806
423232 (0.259)	|0.257	0.000	0.000	0.003	0.000|
121414 (0.240)	|0.000	0.230	0.001	0.004	0.000|
411234 (0.230)	|0.000	0.001	0.214	0.015	0.000|
421414 (0.127)	|0.000	0.012	0.000	0.067	0.047|
421234 (0.088)	|0.015	0.000	0.002	0.063	0.005|
413234 (0.011)	|0.000	0.000	0.011	0.000	0.000|
Multiallelic Dprime: 0.915
BLOCK 171.  MARKERS: 807 808 809 810 811
12331 (0.288)	|0.278	0.000	0.008	0.000|
32113 (0.251)	|0.000	0.240	0.004	0.008|
11331 (0.236)	|0.149	0.084	0.000	0.003|
12333 (0.165)	|0.081	0.000	0.084	0.000|
12113 (0.056)	|0.004	0.000	0.045	0.004|
Multiallelic Dprime: 0.703
BLOCK 172.  MARKERS: 812 813 814
112 (0.516)	|0.448	0.057|
332 (0.323)	|0.295	0.028|
113 (0.139)	|0.019	0.114|
312 (0.015)	|0.012	0.000|
Multiallelic Dprime: 0.546
BLOCK 173.  MARKERS: 817 818 819
244 (0.775)	|0.503	0.213	0.052	0.005|
422 (0.201)	|0.001	0.003	0.140	0.055|
Multiallelic Dprime: 0.903
BLOCK 174.  MARKERS: 820 821 822 823 824
22124 (0.513)	|0.245	0.194	0.077|
22122 (0.217)	|0.109	0.064	0.044|
44342 (0.195)	|0.117	0.058	0.022|
42322 (0.061)	|0.026	0.033	0.002|
Multiallelic Dprime: 0.101
BLOCK 175.  MARKERS: 827 828
21 (0.503)	|0.309	0.104	0.090|
33 (0.352)	|0.308	0.043	0.002|
31 (0.145)	|0.037	0.106	0.001|
Multiallelic Dprime: 0.421
BLOCK 176.  MARKERS: 829 830 831
212 (0.653)	|0.393	0.250	0.005|
433 (0.254)	|0.000	0.004	0.247|
413 (0.093)	|0.084	0.004	0.001|
Multiallelic Dprime: 0.803
BLOCK 177.  MARKERS: 832 833 834 835 836
13411 (0.478)	|0.408	0.020	0.047	0.000|
21411 (0.258)	|0.122	0.104	0.005	0.027|
21233 (0.254)	|0.020	0.165	0.069	0.000|
Multiallelic Dprime: 0.578
BLOCK 178.  MARKERS: 837 838 839
111 (0.552)	|0.546	0.004	0.002|
324 (0.291)	|0.163	0.128	0.000|
314 (0.126)	|0.054	0.064	0.008|
114 (0.027)	|0.027	0.000	0.000|
Multiallelic Dprime: 0.749
BLOCK 179.  MARKERS: 840 841
14 (0.794)	|0.730	0.062|
32 (0.196)	|0.124	0.066|
34 (0.010)	|0.002	0.007|
Multiallelic Dprime: 0.417
BLOCK 180.  MARKERS: 842 843
22 (0.856)	|0.703	0.130	0.011|
14 (0.136)	|0.116	0.011	0.000|
Multiallelic Dprime: 0.435
BLOCK 181.  MARKERS: 844 845 846 847 848 849
133222 (0.826)	|0.720	0.093	0.015|
211113 (0.141)	|0.119	0.002	0.019|
233222 (0.012)	|0.002	0.009	0.000|
Multiallelic Dprime: 0.123
BLOCK 182.  MARKERS: 850 851
23 (0.856)	|0.856	0.000|
11 (0.108)	|0.002	0.102|
21 (0.036)	|0.000	0.036|
Multiallelic Dprime: 0.998
BLOCK 183.  MARKERS: 852 853
41 (0.858)	|0.427	0.231	0.176	0.013|
12 (0.138)	|0.057	0.035	0.042	0.003|
Multiallelic Dprime: 0.113
BLOCK 184.  MARKERS: 856 857 858 859 860 861 862 863 864 865 866 867 868 869 870
334211144313113 (0.488)	|0.139	0.298	0.042	0.003|
123232334244411 (0.267)	|0.227	0.020	0.000	0.017|
334311142313133 (0.221)	|0.029	0.002	0.182	0.003|
123232334214411 (0.014)	|0.011	0.000	0.000	0.003|
Multiallelic Dprime: 0.691
BLOCK 185.  MARKERS: 871 872 873 874 875 876 877
1223134 (0.411)	|0.206	0.088	0.109|
3343113 (0.324)	|0.013	0.295	0.016|
1222334 (0.226)	|0.210	0.014	0.000|
1243113 (0.026)	|0.006	0.016	0.004|
Multiallelic Dprime: 0.637
BLOCK 186.  MARKERS: 878 879
44 (0.440)	|0.007	0.427|
21 (0.422)	|0.391	0.026|
24 (0.133)	|0.095	0.039|
Multiallelic Dprime: 0.854
BLOCK 187.  MARKERS: 880 881
11 (0.499)	|0.006	0.386	0.106|
34 (0.492)	|0.481	0.011	0.000|
Multiallelic Dprime: 0.966
BLOCK 188.  MARKERS: 882 883 884
233 (0.492)	|0.358	0.114	0.012|
321 (0.401)	|0.304	0.089	0.009|
323 (0.106)	|0.092	0.012	0.002|
Multiallelic Dprime: 0.090
BLOCK 189.  MARKERS: 886 887
41 (0.754)	|0.569	0.159	0.014	0.002|
23 (0.216)	|0.002	0.006	0.155	0.054|
43 (0.022)	|0.000	0.013	0.008	0.001|
Multiallelic Dprime: 0.895
BLOCK 190.  MARKERS: 888 889 890
114 (0.577)	|0.172	0.097	0.119	0.063	0.043	0.049	0.005|
241 (0.180)	|0.025	0.045	0.018	0.011	0.041	0.024	0.009|
211 (0.176)	|0.015	0.054	0.016	0.064	0.009	0.007	0.003|
214 (0.057)	|0.020	0.003	0.003	0.004	0.003	0.018	0.003|
Multiallelic Dprime: 0.324
BLOCK 191.  MARKERS: 891 892 893 894 895 896 897 898 899 900 901 902 903
3223211323433 (0.237)	|0.000	0.000	0.236|
3222413321414 (0.199)	|0.020	0.178	0.000|
4243213341214 (0.157)	|0.113	0.044	0.000|
3423213321414 (0.144)	|0.135	0.009	0.000|
3223213323414 (0.097)	|0.010	0.067	0.021|
3223231123414 (0.097)	|0.096	0.002	0.000|
3223213341414 (0.021)	|0.019	0.001	0.000|
Multiallelic Dprime: 0.821
BLOCK 192.  MARKERS: 904 905 906 907
4233 (0.414)	|0.388	0.003	0.016	0.000|
1233 (0.316)	|0.000	0.301	0.000	0.015|
4424 (0.270)	|0.031	0.000	0.240	0.000|
Multiallelic Dprime: 0.927
BLOCK 193.  MARKERS: 909 910 911 912
3311 (0.419)	|0.366	0.032	0.021|
1433 (0.303)	|0.129	0.091	0.082|
3333 (0.255)	|0.172	0.043	0.040|
3313 (0.016)	|0.007	0.000	0.008|
Multiallelic Dprime: 0.375
BLOCK 194.  MARKERS: 919 920 921
311 (0.676)	|0.428	0.191	0.057|
411 (0.167)	|0.105	0.029	0.034|
334 (0.152)	|0.110	0.027	0.016|
Multiallelic Dprime: 0.147
BLOCK 195.  MARKERS: 924 925
11 (0.643)	|0.582	0.004	0.056	0.000|
31 (0.250)	|0.007	0.233	0.004	0.000|
34 (0.108)	|0.000	0.039	0.054	0.014|
Multiallelic Dprime: 0.878
BLOCK 196.  MARKERS: 926 927 928
233 (0.589)	|0.320	0.218	0.048|
413 (0.276)	|0.108	0.146	0.020|
211 (0.113)	|0.040	0.052	0.021|
213 (0.014)	|0.003	0.011	0.000|
Multiallelic Dprime: 0.179
BLOCK 197.  MARKERS: 929 930 931 932 933
22222 (0.477)	|0.378	0.038	0.061|
41344 (0.428)	|0.055	0.225	0.149|
21222 (0.091)	|0.043	0.027	0.020|
Multiallelic Dprime: 0.555
BLOCK 198.  MARKERS: 935 936
21 (0.478)	|0.457	0.023	0.000|
41 (0.291)	|0.014	0.079	0.196|
23 (0.230)	|0.062	0.167	0.000|
Multiallelic Dprime: 0.774
BLOCK 199.  MARKERS: 937 938
22 (0.534)	|0.304	0.208	0.021|
24 (0.269)	|0.133	0.070	0.064|
44 (0.195)	|0.094	0.097	0.003|
Multiallelic Dprime: 0.151
BLOCK 200.  MARKERS: 940 941 942
232 (0.531)	|0.238	0.215	0.076|
414 (0.375)	|0.212	0.106	0.059|
434 (0.087)	|0.041	0.036	0.010|
Multiallelic Dprime: 0.121
BLOCK 201.  MARKERS: 946 947
33 (0.492)	|0.410	0.083|
13 (0.361)	|0.340	0.017|
14 (0.145)	|0.056	0.085|
Multiallelic Dprime: 0.392
BLOCK 202.  MARKERS: 948 949
23 (0.808)	|0.374	0.434|
42 (0.184)	|0.178	0.005|
Multiallelic Dprime: 0.938
BLOCK 203.  MARKERS: 951 952
12 (0.557)	|0.296	0.083	0.177|
33 (0.441)	|0.269	0.149	0.024|
Multiallelic Dprime: 0.286
BLOCK 204.  MARKERS: 953 954
41 (0.566)	|0.533	0.033|
43 (0.231)	|0.231	0.000|
21 (0.200)	|0.075	0.126|
Multiallelic Dprime: 0.740
BLOCK 205.  MARKERS: 955 956
14 (0.842)	|0.602	0.233	0.007|
21 (0.158)	|0.009	0.087	0.063|
Multiallelic Dprime: 0.724
BLOCK 206.  MARKERS: 957 958
33 (0.610)	|0.586	0.021	0.001|
12 (0.321)	|0.140	0.170	0.001|
13 (0.069)	|0.012	0.012	0.043|
Multiallelic Dprime: 0.762
BLOCK 207.  MARKERS: 959 960 961 962 963
24331 (0.737)	|0.390	0.268	0.077|
41123 (0.202)	|0.120	0.050	0.027|
21123 (0.045)	|0.029	0.014	0.001|
Multiallelic Dprime: 0.163
BLOCK 208.  MARKERS: 966 967
34 (0.540)	|0.523	0.000	0.015	0.000	0.004	0.000|
12 (0.347)	|0.006	0.205	0.080	0.031	0.002	0.011|
32 (0.105)	|0.064	0.014	0.011	0.001	0.012	0.002|
Multiallelic Dprime: 0.828
BLOCK 209.  MARKERS: 968 969 970 971 972 973
431334 (0.603)	|0.502	0.099	0.001|
211314 (0.218)	|0.087	0.120	0.008|
433112 (0.105)	|0.007	0.040	0.057|
431314 (0.031)	|0.000	0.030	0.000|
411314 (0.019)	|0.005	0.007	0.007|
231334 (0.013)	|0.012	0.000	0.000|
Multiallelic Dprime: 0.543
BLOCK 210.  MARKERS: 975 976 977 978 979 980
333144 (0.617)	|0.562	0.052|
114331 (0.301)	|0.255	0.040|
113144 (0.074)	|0.067	0.008|
Multiallelic Dprime: 0.144
BLOCK 211.  MARKERS: 982 983
34 (0.886)	|0.759	0.092	0.000	0.020|
12 (0.105)	|0.015	0.000	0.059	0.027|
Multiallelic Dprime: 0.825
BLOCK 212.  MARKERS: 984 985 986 987 988 989 990
3211111 (0.771)	|0.719	0.042|
4443243 (0.092)	|0.003	0.089|
4243243 (0.061)	|0.012	0.048|
4241111 (0.053)	|0.005	0.047|
Multiallelic Dprime: 0.873
BLOCK 213.  MARKERS: 991 992 993 994
4322 (0.752)	|0.707	0.043|
2144 (0.233)	|0.117	0.113|
Multiallelic Dprime: 0.638
BLOCK 214.  MARKERS: 997 998
23 (0.833)	|0.513	0.195	0.117|
41 (0.164)	|0.066	0.032	0.065|
Multiallelic Dprime: 0.262
BLOCK 215.  MARKERS: 999 1000 1001
144 (0.581)	|0.393	0.190|
122 (0.227)	|0.209	0.018|
222 (0.183)	|0.107	0.072|
Multiallelic Dprime: 0.324
BLOCK 216.  MARKERS: 1004 1005
32 (0.712)	|0.233	0.335	0.103	0.021	0.018|
14 (0.283)	|0.213	0.015	0.047	0.002	0.000|
Multiallelic Dprime: 0.601
BLOCK 217.  MARKERS: 1006 1007 1008 1009 1010 1011
131121 (0.452)	|0.137	0.189	0.126|
241121 (0.350)	|0.186	0.086	0.078|
143344 (0.150)	|0.020	0.055	0.074|
143141 (0.023)	|0.002	0.005	0.016|
231121 (0.018)	|0.000	0.004	0.013|
Multiallelic Dprime: 0.234
BLOCK 218.  MARKERS: 1013 1014
32 (0.349)	|0.049	0.265	0.009	0.006|
42 (0.341)	|0.290	0.003	0.039	0.006|
33 (0.310)	|0.144	0.005	0.057	0.078|
Multiallelic Dprime: 0.646
BLOCK 219.  MARKERS: 1015 1016 1017 1018 1019 1020 1021 1022 1023
334224324 (0.482)	|0.414	0.067|
132441114 (0.272)	|0.176	0.094|
322224122 (0.105)	|0.088	0.015|
332441114 (0.090)	|0.067	0.019|
Multiallelic Dprime: 0.279
BLOCK 220.  MARKERS: 1027 1028 1029
423 (0.790)	|0.396	0.173	0.120	0.076	0.019|
241 (0.202)	|0.014	0.122	0.011	0.054	0.001|
Multiallelic Dprime: 0.604
BLOCK 221.  MARKERS: 1031 1032 1033 1034 1035 1036
131334 (0.412)	|0.221	0.144	0.047|
111334 (0.295)	|0.172	0.106	0.017|
111114 (0.133)	|0.081	0.050	0.003|
333332 (0.132)	|0.083	0.034	0.016|
331332 (0.022)	|0.005	0.016	0.000|
Multiallelic Dprime: 0.090
BLOCK 222.  MARKERS: 1039 1040
34 (0.562)	|0.299	0.169	0.095|
12 (0.355)	|0.189	0.082	0.083|
32 (0.083)	|0.032	0.026	0.026|
Multiallelic Dprime: 0.086
BLOCK 223.  MARKERS: 1043 1044
12 (0.519)	|0.346	0.143	0.030|
22 (0.277)	|0.161	0.096	0.019|
23 (0.204)	|0.095	0.096	0.013|
Multiallelic Dprime: 0.135
BLOCK 224.  MARKERS: 1045 1046
31 (0.602)	|0.022	0.313	0.166	0.102|
13 (0.335)	|0.326	0.000	0.000	0.009|
33 (0.062)	|0.024	0.000	0.005	0.033|
Multiallelic Dprime: 0.858
BLOCK 225.  MARKERS: 1048 1049 1050
143 (0.371)	|0.228	0.110	0.031|
343 (0.314)	|0.173	0.082	0.059|
144 (0.170)	|0.110	0.049	0.011|
123 (0.144)	|0.085	0.039	0.018|
Multiallelic Dprime: 0.082
BLOCK 226.  MARKERS: 1051 1052
23 (0.597)	|0.415	0.183|
11 (0.279)	|0.195	0.084|
13 (0.118)	|0.058	0.061|
Multiallelic Dprime: 0.099
BLOCK 227.  MARKERS: 1054 1055
12 (0.672)	|0.256	0.160	0.144	0.092	0.003|
33 (0.328)	|0.078	0.099	0.083	0.046	0.013|
Multiallelic Dprime: 0.146
BLOCK 228.  MARKERS: 1058 1059 1060 1061 1062 1063 1064 1065 1066 1067 1068
42411413134 (0.336)	|0.336	0.000|
42211113312 (0.261)	|0.260	0.000|
42211113114 (0.225)	|0.000	0.224|
11433132114 (0.139)	|0.069	0.070|
42411113114 (0.016)	|0.000	0.016|
Multiallelic Dprime: 0.897
BLOCK 229.  MARKERS: 1069 1070
43 (0.687)	|0.419	0.260	0.000	0.008|
31 (0.311)	|0.018	0.000	0.227	0.065|
Multiallelic Dprime: 0.930
BLOCK 230.  MARKERS: 1071 1072 1073
443 (0.437)	|0.345	0.020	0.000	0.071|
141 (0.261)	|0.000	0.000	0.256	0.000|
121 (0.228)	|0.000	0.221	0.000	0.003|
143 (0.074)	|0.000	0.071	0.003	0.000|
Multiallelic Dprime: 0.969
BLOCK 231.  MARKERS: 1074 1075 1076 1077
3143 (0.345)	|0.304	0.042|
3243 (0.312)	|0.268	0.045|
1211 (0.257)	|0.232	0.025|
3213 (0.075)	|0.070	0.005|
Multiallelic Dprime: 0.115
BLOCK 232.  MARKERS: 1079 1080
33 (0.884)	|0.440	0.256	0.136	0.037|
11 (0.116)	|0.113	0.000	0.000	0.000|
Multiallelic Dprime: 1.000
BLOCK 233.  MARKERS: 1081 1082 1083 1084 1085
24244 (0.553)	|0.191	0.148	0.128	0.077|
22444 (0.255)	|0.066	0.092	0.057	0.035|
44422 (0.136)	|0.038	0.048	0.026	0.019|
24424 (0.037)	|0.008	0.010	0.007	0.011|
Multiallelic Dprime: 0.097
BLOCK 234.  MARKERS: 1092 1093 1094 1095 1096
21333 (0.307)	|0.296	0.002	0.000	0.003	0.000|
43343 (0.305)	|0.003	0.000	0.142	0.149	0.008|
43341 (0.219)	|0.000	0.218	0.000	0.000	0.000|
21143 (0.147)	|0.000	0.016	0.049	0.028	0.045|
Multiallelic Dprime: 0.878
BLOCK 235.  MARKERS: 1099 1100 1101 1102 1103 1104 1105 1106
33431441 (0.304)	|0.284	0.000	0.017	0.000|
31231222 (0.240)	|0.239	0.000	0.002	0.001|
43412222 (0.192)	|0.013	0.178	0.000	0.000|
43431222 (0.186)	|0.005	0.000	0.116	0.063|
43431242 (0.054)	|0.056	0.000	0.000	0.000|
Multiallelic Dprime: 0.924
BLOCK 236.  MARKERS: 1108 1109 1110
243 (0.608)	|0.221	0.344	0.043|
324 (0.185)	|0.018	0.014	0.153|
343 (0.137)	|0.093	0.009	0.035|
344 (0.066)	|0.057	0.009	0.000|
Multiallelic Dprime: 0.559
BLOCK 237.  MARKERS: 1111 1112
31 (0.394)	|0.160	0.228	0.006|
23 (0.375)	|0.235	0.012	0.127|
21 (0.231)	|0.041	0.190	0.000|
Multiallelic Dprime: 0.513
BLOCK 238.  MARKERS: 1113 1114
21 (0.435)	|0.231	0.121	0.084|
23 (0.431)	|0.236	0.104	0.090|
11 (0.134)	|0.074	0.022	0.037|
Multiallelic Dprime: 0.045
BLOCK 239.  MARKERS: 1120 1121 1122
332 (0.540)	|0.014	0.157	0.137	0.081	0.077	0.047	0.014|
142 (0.247)	|0.234	0.006	0.000	0.001	0.000	0.000	0.000|
333 (0.211)	|0.062	0.139	0.000	0.000	0.000	0.000	0.000|
Multiallelic Dprime: 0.718
BLOCK 240.  MARKERS: 1124 1125 1126 1127 1128 1129 1130 1131 1132 1133 1134
31321232212 (0.310)	|0.040	0.016	0.198	0.050|
13324232212 (0.302)	|0.293	0.005	0.004	0.000|
33141114131 (0.139)	|0.050	0.077	0.012	0.000|
33121232131 (0.082)	|0.005	0.076	0.000	0.000|
33321232211 (0.077)	|0.002	0.074	0.000	0.000|
33321232212 (0.048)	|0.000	0.031	0.012	0.004|
33121114131 (0.014)	|0.000	0.014	0.000	0.000|
Multiallelic Dprime: 0.786
BLOCK 241.  MARKERS: 1135 1136 1137
314 (0.408)	|0.395	0.013|
332 (0.298)	|0.171	0.127|
232 (0.232)	|0.232	0.000|
334 (0.056)	|0.053	0.003|
Multiallelic Dprime: 0.834
BLOCK 242.  MARKERS: 1140 1141 1142
141 (0.854)	|0.478	0.357	0.012	0.006|
323 (0.146)	|0.078	0.059	0.004	0.005|
Multiallelic Dprime: 0.036
BLOCK 243.  MARKERS: 1148 1149 1150
144 (0.556)	|0.375	0.123	0.058|
322 (0.416)	|0.277	0.038	0.102|
342 (0.016)	|0.016	0.000	0.000|
344 (0.011)	|0.011	0.000	0.000|
Multiallelic Dprime: 0.170
BLOCK 244.  MARKERS: 1151 1152
42 (0.679)	|0.279	0.163	0.108	0.090	0.026	0.011|
13 (0.161)	|0.080	0.013	0.049	0.010	0.007	0.000|
43 (0.160)	|0.079	0.039	0.020	0.011	0.011	0.000|
Multiallelic Dprime: 0.190
BLOCK 245.  MARKERS: 1155 1156 1157 1158 1159 1160 1161 1162 1163 1164 1165 1166
432311412123 (0.439)	|0.321	0.048	0.007	0.003	0.044	0.002|
223233233141 (0.215)	|0.003	0.152	0.052	0.000	0.000	0.000|
432233233241 (0.176)	|0.035	0.022	0.032	0.083	0.000	0.004|
432211412123 (0.112)	|0.003	0.001	0.105	0.000	0.002	0.000|
432233233141 (0.043)	|0.013	0.008	0.005	0.010	0.000	0.009|
432233432141 (0.011)	|0.000	0.006	0.004	0.000	0.000	0.000|
Multiallelic Dprime: 0.692
BLOCK 246.  MARKERS: 1168 1169 1170 1171 1172 1173 1174
1222221 (0.376)	|0.297	0.077	0.002|
1212221 (0.238)	|0.223	0.014	0.002|
3114441 (0.205)	|0.085	0.000	0.120|
3212423 (0.097)	|0.005	0.092	0.000|
3212421 (0.045)	|0.046	0.000	0.000|
3212221 (0.016)	|0.015	0.000	0.000|
Multiallelic Dprime: 0.608
BLOCK 247.  MARKERS: 1175 1176 1177
221 (0.686)	|0.390	0.215	0.081|
111 (0.188)	|0.141	0.028	0.018|
223 (0.127)	|0.093	0.020	0.014|
Multiallelic Dprime: 0.325
BLOCK 248.  MARKERS: 1184 1185
23 (0.624)	|0.366	0.250	0.007|
41 (0.264)	|0.227	0.037	0.000|
21 (0.112)	|0.062	0.009	0.041|
Multiallelic Dprime: 0.465
BLOCK 249.  MARKERS: 1186 1187
34 (0.655)	|0.013	0.205	0.160	0.152	0.103	0.000|
12 (0.296)	|0.250	0.003	0.006	0.004	0.010	0.013|
14 (0.049)	|0.046	0.000	0.002	0.000	0.000	0.000|
Multiallelic Dprime: 0.892
BLOCK 250.  MARKERS: 1188 1189 1190 1191 1192 1193 1194 1195 1196 1197
1334412132 (0.310)	|0.158	0.054	0.064	0.023	0.009|
1324432132 (0.206)	|0.080	0.032	0.038	0.050	0.003|
1324433344 (0.167)	|0.072	0.044	0.005	0.047	0.000|
1324433342 (0.156)	|0.086	0.017	0.034	0.006	0.010|
2132213132 (0.113)	|0.055	0.046	0.005	0.007	0.000|
1334433342 (0.012)	|0.001	0.000	0.000	0.006	0.005|
Multiallelic Dprime: 0.219
BLOCK 251.  MARKERS: 1198 1199 1200 1201 1202
24331 (0.462)	|0.398	0.064	0.000|
22111 (0.197)	|0.019	0.000	0.178|
24333 (0.149)	|0.144	0.005	0.000|
14331 (0.146)	|0.000	0.143	0.003|
22331 (0.030)	|0.006	0.024	0.000|
Multiallelic Dprime: 0.802
BLOCK 252.  MARKERS: 1203 1204
23 (0.571)	|0.174	0.366	0.006	0.001	0.014|
41 (0.236)	|0.222	0.011	0.003	0.000	0.000|
43 (0.191)	|0.004	0.005	0.146	0.021	0.000|
Multiallelic Dprime: 0.758
BLOCK 253.  MARKERS: 1205 1206 1207 1208 1209 1210 1211
2121133 (0.400)	|0.294	0.106|
4342132 (0.381)	|0.279	0.101|
2121213 (0.154)	|0.102	0.053|
4142133 (0.023)	|0.018	0.004|
4342133 (0.014)	|0.008	0.006|
Multiallelic Dprime: 0.063
BLOCK 254.  MARKERS: 1218 1219 1220
412 (0.722)	|0.369	0.328	0.025|
241 (0.276)	|0.180	0.092	0.004|
Multiallelic Dprime: 0.227
BLOCK 255.  MARKERS: 1221 1222
31 (0.549)	|0.388	0.000	0.129	0.000	0.028|
23 (0.421)	|0.000	0.343	0.000	0.078	0.000|
33 (0.029)	|0.000	0.027	0.000	0.000	0.000|
Multiallelic Dprime: 0.980
BLOCK 256.  MARKERS: 1223 1224 1225 1226 1227 1228
332322 (0.387)	|0.231	0.061	0.090|
111242 (0.370)	|0.112	0.206	0.048|
111244 (0.128)	|0.060	0.052	0.014|
112322 (0.079)	|0.060	0.014	0.005|
331322 (0.029)	|0.023	0.001	0.004|
Multiallelic Dprime: 0.336
BLOCK 257.  MARKERS: 1229 1230 1231 1232
3233 (0.494)	|0.339	0.099	0.059|
1233 (0.335)	|0.134	0.196	0.004|
3311 (0.160)	|0.010	0.008	0.140|
Multiallelic Dprime: 0.475
BLOCK 258.  MARKERS: 1234 1235 1236
223 (0.482)	|0.439	0.021	0.004	0.007	0.002	0.000|
221 (0.305)	|0.002	0.006	0.200	0.040	0.032	0.011|
313 (0.213)	|0.004	0.204	0.000	0.000	0.000	0.000|
Multiallelic Dprime: 0.939
BLOCK 259.  MARKERS: 1237 1238 1239 1240 1241 1242 1243 1244 1245 1246 1247 1248 1249 1250 1251 1252 1253 1254
243122212331231322 (0.448)	|0.394	0.016	0.006	0.000	0.009	0.007|
431341434213423134 (0.230)	|0.102	0.026	0.090	0.000	0.003	0.000|
433321434213423134 (0.204)	|0.055	0.102	0.036	0.001	0.002	0.005|
433321434231431134 (0.047)	|0.001	0.001	0.000	0.042	0.000	0.000|
433121212331421132 (0.034)	|0.007	0.000	0.002	0.000	0.024	0.000|
433321434231231322 (0.011)	|0.011	0.000	0.000	0.000	0.000	0.000|
Multiallelic Dprime: 0.629
BLOCK 260.  MARKERS: 1255 1256 1257 1258 1259 1260 1261 1262 1263 1264 1265 1266 1267 1268 1269
334133342434221 (0.588)	|0.464	0.026	0.033	0.047	0.007	0.005|
334133342411433 (0.149)	|0.060	0.068	0.000	0.004	0.003	0.010|
112411124234421 (0.137)	|0.095	0.012	0.009	0.001	0.012	0.000|
132133122434421 (0.043)	|0.017	0.000	0.023	0.000	0.000	0.000|
334133322414421 (0.040)	|0.021	0.001	0.000	0.000	0.015	0.000|
334133342434421 (0.012)	|0.005	0.003	0.001	0.000	0.002	0.000|
Multiallelic Dprime: 0.382
BLOCK 261.  MARKERS: 1272 1273 1274 1275 1276 1277 1278
3134321 (0.673)	|0.342	0.330|
1323444 (0.122)	|0.099	0.022|
1323441 (0.070)	|0.049	0.021|
1323421 (0.054)	|0.044	0.010|
1133421 (0.044)	|0.038	0.006|
1323321 (0.017)	|0.005	0.012|
Multiallelic Dprime: 0.454
BLOCK 262.  MARKERS: 1282 1283 1284
242 (0.591)	|0.258	0.145	0.101	0.071	0.010|
413 (0.408)	|0.244	0.070	0.030	0.033	0.017|
Multiallelic Dprime: 0.246
BLOCK 263.  MARKERS: 1287 1288 1289 1290 1291 1292 1293 1294 1295 1296 1297 1298 1299 1300 1301 1302 1303
33112223131311234 (0.501)	|0.500	0.000	0.000|
33112224322222411 (0.214)	|0.000	0.212	0.001|
31334344322222411 (0.131)	|0.045	0.004	0.083|
13112224322222411 (0.105)	|0.000	0.106	0.000|
33112223121311234 (0.026)	|0.027	0.000	0.000|
Multiallelic Dprime: 0.948
BLOCK 264.  MARKERS: 1304 1305
12 (0.589)	|0.548	0.000	0.039|
34 (0.324)	|0.166	0.158	0.000|
14 (0.086)	|0.086	0.000	0.000|
Multiallelic Dprime: 0.765
BLOCK 265.  MARKERS: 1306 1307 1308 1309 1310
41122 (0.800)	|0.619	0.180	0.000|
22343 (0.158)	|0.000	0.000	0.159|
22323 (0.039)	|0.039	0.000	0.000|
Multiallelic Dprime: 0.841
BLOCK 266.  MARKERS: 1311 1312 1313
332 (0.661)	|0.552	0.108	0.000|
124 (0.180)	|0.001	0.114	0.065|
322 (0.159)	|0.002	0.144	0.013|
Multiallelic Dprime: 0.836
BLOCK 267.  MARKERS: 1315 1316 1317
441 (0.555)	|0.499	0.018	0.023	0.013|
322 (0.366)	|0.020	0.182	0.074	0.089|
421 (0.079)	|0.025	0.034	0.018	0.000|
Multiallelic Dprime: 0.759
BLOCK 268.  MARKERS: 1321 1322 1323 1324 1325 1326
332242 (0.545)	|0.403	0.140	0.002|
331444 (0.233)	|0.051	0.167	0.014|
332244 (0.114)	|0.028	0.000	0.086|
112224 (0.102)	|0.101	0.000	0.000|
Multiallelic Dprime: 0.530
BLOCK 269.  MARKERS: 1327 1328 1329 1330
4234 (0.584)	|0.452	0.132|
4414 (0.310)	|0.257	0.053|
2233 (0.101)	|0.101	0.000|
Multiallelic Dprime: 0.304
BLOCK 270.  MARKERS: 1331 1332
22 (0.814)	|0.446	0.258	0.103|
44 (0.186)	|0.030	0.003	0.155|
Multiallelic Dprime: 0.768
BLOCK 271.  MARKERS: 1333 1334
12 (0.475)	|0.309	0.003	0.000	0.143	0.002|
22 (0.261)	|0.001	0.234	0.000	0.000	0.008|
24 (0.257)	|0.000	0.002	0.155	0.000	0.096|
Multiallelic Dprime: 0.977
BLOCK 272.  MARKERS: 1335 1336 1337 1338 1339 1340 1341 1342 1343 1344 1345 1346 1347
2444142321332 (0.310)	|0.301	0.000	0.006	0.000|
4234324421332 (0.236)	|0.236	0.000	0.000	0.000|
4244122321232 (0.157)	|0.044	0.000	0.110	0.000|
4434324323334 (0.145)	|0.000	0.138	0.000	0.000|
4231124311312 (0.110)	|0.000	0.000	0.000	0.110|
Multiallelic Dprime: 0.936
BLOCK 273.  MARKERS: 1348 1349 1350 1351
1233 (0.596)	|0.263	0.310	0.006	0.011|
3211 (0.150)	|0.140	0.005	0.002	0.000|
3333 (0.123)	|0.111	0.008	0.000	0.000|
3233 (0.120)	|0.013	0.003	0.099	0.000|
Multiallelic Dprime: 0.695
BLOCK 274.  MARKERS: 1353 1354 1355 1356 1357 1358
133314 (0.536)	|0.413	0.120|
311132 (0.326)	|0.322	0.004|
331132 (0.109)	|0.102	0.007|
313332 (0.010)	|0.011	0.000|
Multiallelic Dprime: 0.823
BLOCK 275.  MARKERS: 1359 1360
33 (0.864)	|0.504	0.224	0.098	0.014	0.011	0.010|
11 (0.132)	|0.082	0.045	0.003	0.002	0.000	0.000|
Multiallelic Dprime: 0.173
BLOCK 276.  MARKERS: 1362 1363 1364 1365 1366 1367
233323 (0.588)	|0.576	0.002	0.000	0.006	0.000|
342241 (0.271)	|0.020	0.074	0.114	0.049	0.012|
342221 (0.102)	|0.012	0.039	0.005	0.045	0.000|
342321 (0.015)	|0.000	0.016	0.000	0.000	0.000|
343323 (0.011)	|0.010	0.000	0.000	0.000	0.000|
232323 (0.010)	|0.010	0.000	0.000	0.000	0.000|
Multiallelic Dprime: 0.881
BLOCK 277.  MARKERS: 1369 1370 1371 1372
3344 (0.631)	|0.478	0.117	0.031|
1144 (0.133)	|0.025	0.055	0.053|
1142 (0.120)	|0.013	0.035	0.072|
1114 (0.099)	|0.008	0.088	0.003|
1344 (0.014)	|0.013	0.000	0.000|
Multiallelic Dprime: 0.600
BLOCK 278.  MARKERS: 1373 1374 1375 1376 1377
11423 (0.537)	|0.454	0.081|
33423 (0.297)	|0.293	0.001|
33144 (0.160)	|0.002	0.158|
Multiallelic Dprime: 0.654
BLOCK 279.  MARKERS: 1378 1379
14 (0.754)	|0.374	0.251	0.109	0.020|
32 (0.241)	|0.071	0.115	0.047	0.008|
Multiallelic Dprime: 0.229
BLOCK 280.  MARKERS: 1380 1381 1382
311 (0.448)	|0.290	0.135	0.023|
144 (0.366)	|0.319	0.020	0.028|
341 (0.157)	|0.087	0.068	0.003|
344 (0.028)	|0.003	0.025	0.000|
Multiallelic Dprime: 0.347
BLOCK 281.  MARKERS: 1383 1384 1385 1386
4122 (0.698)	|0.686	0.011|
2244 (0.248)	|0.129	0.119|
4142 (0.054)	|0.042	0.012|
Multiallelic Dprime: 0.819
BLOCK 282.  MARKERS: 1387 1388 1389
323 (0.856)	|0.621	0.063	0.173|
131 (0.142)	|0.008	0.134	0.001|
Multiallelic Dprime: 0.924
BLOCK 283.  MARKERS: 1390 1391
24 (0.629)	|0.532	0.034	0.013	0.029	0.013|
23 (0.197)	|0.079	0.102	0.001	0.002	0.001|
43 (0.174)	|0.091	0.004	0.062	0.006	0.007|
Multiallelic Dprime: 0.487
BLOCK 284.  MARKERS: 1392 1393 1394 1395 1396 1397 1398 1399 1400 1401 1402 1403 1404 1405
14134111141231 (0.702)	|0.447	0.168	0.067	0.019|
22312331123313 (0.140)	|0.087	0.033	0.020	0.000|
14134333321313 (0.076)	|0.053	0.016	0.008	0.000|
14134333321311 (0.038)	|0.034	0.002	0.003	0.000|
14134331123313 (0.021)	|0.015	0.002	0.003	0.000|
Multiallelic Dprime: 0.140
BLOCK 285.  MARKERS: 1408 1409 1410
424 (0.648)	|0.611	0.038|
134 (0.223)	|0.026	0.197|
132 (0.107)	|0.011	0.096|
124 (0.019)	|0.019	0.000|
Multiallelic Dprime: 0.831
BLOCK 286.  MARKERS: 1411 1412 1413
212 (0.667)	|0.581	0.064	0.013	0.006|
444 (0.333)	|0.259	0.062	0.004	0.008|
Multiallelic Dprime: 0.218
BLOCK 287.  MARKERS: 1414 1415 1416 1417 1418 1419
142343 (0.840)	|0.357	0.176	0.106	0.055	0.041	0.057	0.027|
324422 (0.125)	|0.029	0.019	0.000	0.042	0.023	0.000	0.006|
342342 (0.017)	|0.009	0.004	0.000	0.001	0.000	0.000	0.000|
322442 (0.014)	|0.009	0.003	0.001	0.000	0.000	0.000	0.000|
Multiallelic Dprime: 0.358
BLOCK 288.  MARKERS: 1420 1421 1422 1423 1424 1425 1426 1427 1428 1429 1430
22121344233 (0.405)	|0.388	0.000	0.000	0.014	0.004|
22344424231 (0.200)	|0.000	0.202	0.000	0.000	0.000|
22121343233 (0.109)	|0.056	0.000	0.000	0.051	0.000|
13121443413 (0.099)	|0.001	0.000	0.098	0.000	0.000|
22121444233 (0.065)	|0.002	0.000	0.000	0.000	0.065|
22141443233 (0.057)	|0.000	0.000	0.000	0.043	0.014|
22121443413 (0.034)	|0.000	0.000	0.034	0.000	0.000|
Multiallelic Dprime: 0.904
BLOCK 289.  MARKERS: 1431 1432 1433 1434
2113 (0.450)	|0.260	0.114	0.034	0.010	0.014	0.010|
2314 (0.212)	|0.133	0.062	0.001	0.012	0.000	0.000|
4343 (0.133)	|0.087	0.025	0.013	0.000	0.001	0.002|
2313 (0.114)	|0.053	0.047	0.007	0.000	0.000	0.000|
2343 (0.089)	|0.060	0.023	0.000	0.000	0.002	0.000|
Multiallelic Dprime: 0.147
BLOCK 290.  MARKERS: 1436 1437 1438 1439 1440 1441 1442 1443 1444 1445 1446 1447 1448 1449 1450
131121114211313 (0.594)	|0.571	0.021	0.000|
343443322133131 (0.272)	|0.006	0.264	0.000|
343443322131133 (0.059)	|0.001	0.000	0.058|
343443322131313 (0.025)	|0.024	0.000	0.000|
343443322131113 (0.018)	|0.018	0.000	0.000|
343443322211313 (0.011)	|0.010	0.000	0.000|
Multiallelic Dprime: 0.930
BLOCK 291.  MARKERS: 1452 1453
43 (0.639)	|0.556	0.079|
21 (0.290)	|0.045	0.232|
41 (0.071)	|0.018	0.052|
Multiallelic Dprime: 0.713
BLOCK 292.  MARKERS: 1454 1455 1456 1457 1458 1459 1460 1461 1462
314132124 (0.622)	|0.373	0.058	0.192|
132414243 (0.363)	|0.042	0.306	0.012|
Multiallelic Dprime: 0.762
BLOCK 293.  MARKERS: 1465 1466 1467
423 (0.421)	|0.177	0.145	0.094|
114 (0.366)	|0.121	0.100	0.145|
424 (0.212)	|0.079	0.078	0.056|
Multiallelic Dprime: 0.121
BLOCK 294.  MARKERS: 1471 1472
32 (0.379)	|0.272	0.101|
12 (0.322)	|0.258	0.065|
33 (0.294)	|0.238	0.057|
Multiallelic Dprime: 0.123
BLOCK 295.  MARKERS: 1474 1475 1476 1477 1478
21224 (0.772)	|0.695	0.067	0.010|
43142 (0.223)	|0.183	0.034	0.006|
Multiallelic Dprime: 0.152
BLOCK 296.  MARKERS: 1480 1481
22 (0.882)	|0.847	0.032|
14 (0.102)	|0.007	0.093|
24 (0.015)	|0.004	0.007|
Multiallelic Dprime: 0.886
BLOCK 297.  MARKERS: 1482 1483 1484 1485
1221 (0.860)	|0.435	0.143	0.146	0.132|
3443 (0.130)	|0.032	0.053	0.024	0.024|
Multiallelic Dprime: 0.284
BLOCK 298.  MARKERS: 1486 1487 1488 1489 1490
31321 (0.468)	|0.067	0.312	0.002	0.087|
31341 (0.196)	|0.177	0.015	0.003	0.001|
13121 (0.174)	|0.163	0.009	0.000	0.000|
31323 (0.158)	|0.009	0.008	0.140	0.000|
Multiallelic Dprime: 0.834
BLOCK 299.  MARKERS: 1492 1493 1494
432 (0.420)	|0.165	0.158	0.098|
434 (0.341)	|0.265	0.057	0.019|
212 (0.144)	|0.122	0.019	0.002|
412 (0.088)	|0.011	0.077	0.000|
Multiallelic Dprime: 0.461
BLOCK 300.  MARKERS: 1495 1496
33 (0.569)	|0.352	0.110	0.075	0.032|
14 (0.311)	|0.165	0.086	0.032	0.029|
13 (0.119)	|0.070	0.037	0.007	0.006|
Multiallelic Dprime: 0.111
BLOCK 301.  MARKERS: 1498 1499 1500
332 (0.587)	|0.330	0.232	0.000	0.001	0.000	0.014|
442 (0.232)	|0.000	0.000	0.214	0.000	0.016	0.000|
334 (0.114)	|0.000	0.005	0.001	0.102	0.000	0.000|
432 (0.067)	|0.000	0.000	0.000	0.003	0.062	0.000|
Multiallelic Dprime: 0.967
BLOCK 302.  MARKERS: 1501 1502 1503 1504 1505 1506 1507 1508 1509 1510
3221344224 (0.333)	|0.284	0.014	0.036|
3143324422 (0.237)	|0.082	0.144	0.011|
3223222414 (0.215)	|0.176	0.038	0.002|
2223222424 (0.105)	|0.048	0.007	0.050|
3223222422 (0.079)	|0.065	0.014	0.000|
3143324424 (0.015)	|0.008	0.003	0.003|
Multiallelic Dprime: 0.488
BLOCK 303.  MARKERS: 1512 1513
14 (0.674)	|0.322	0.218	0.133|
34 (0.222)	|0.182	0.002	0.038|
32 (0.104)	|0.102	0.002	0.000|
Multiallelic Dprime: 0.673
BLOCK 304.  MARKERS: 1514 1515
21 (0.605)	|0.190	0.179	0.146	0.092|
23 (0.223)	|0.214	0.007	0.000	0.000|
41 (0.172)	|0.000	0.167	0.003	0.000|
Multiallelic Dprime: 0.613
BLOCK 305.  MARKERS: 1517 1518 1519
231 (0.404)	|0.271	0.031	0.102|
411 (0.352)	|0.023	0.258	0.071|
213 (0.150)	|0.138	0.000	0.012|
211 (0.092)	|0.050	0.000	0.042|
Multiallelic Dprime: 0.570
BLOCK 306.  MARKERS: 1520 1521
32 (0.481)	|0.295	0.167	0.019|
33 (0.291)	|0.234	0.031	0.025|
22 (0.228)	|0.096	0.042	0.090|
Multiallelic Dprime: 0.320
BLOCK 307.  MARKERS: 1525 1526 1527
314 (0.625)	|0.329	0.094	0.203|
312 (0.240)	|0.006	0.230	0.001|
232 (0.135)	|0.000	0.009	0.125|
Multiallelic Dprime: 0.670
BLOCK 308.  MARKERS: 1528 1529 1530 1531
1321 (0.335)	|0.312	0.024|
1113 (0.332)	|0.315	0.017|
3113 (0.329)	|0.207	0.122|
Multiallelic Dprime: 0.628
BLOCK 309.  MARKERS: 1532 1533 1534
323 (0.837)	|0.474	0.359|
141 (0.163)	|0.071	0.090|
Multiallelic Dprime: 0.195
BLOCK 310.  MARKERS: 1535 1536 1537
234 (0.543)	|0.361	0.086	0.048	0.043|
413 (0.449)	|0.226	0.067	0.095	0.059|
Multiallelic Dprime: 0.195
BLOCK 311.  MARKERS: 1538 1539 1540 1541
1443 (0.593)	|0.506	0.088	0.000|
4243 (0.153)	|0.022	0.101	0.029|
1221 (0.144)	|0.000	0.001	0.141|
1223 (0.102)	|0.027	0.073	0.000|
Multiallelic Dprime: 0.730
BLOCK 312.  MARKERS: 1544 1545
21 (0.556)	|0.256	0.220	0.081|
23 (0.264)	|0.104	0.092	0.068|
13 (0.177)	|0.093	0.050	0.031|
Multiallelic Dprime: 0.099
BLOCK 313.  MARKERS: 1547 1548
24 (0.454)	|0.241	0.000	0.213|
22 (0.363)	|0.093	0.268	0.001|
44 (0.180)	|0.178	0.000	0.002|
Multiallelic Dprime: 0.672
BLOCK 314.  MARKERS: 1549 1550
32 (0.512)	|0.108	0.188	0.157	0.059|
44 (0.270)	|0.262	0.002	0.006	0.000|
34 (0.216)	|0.215	0.000	0.000	0.000|
Multiallelic Dprime: 0.961
BLOCK 315.  MARKERS: 1551 1552 1553
124 (0.585)	|0.271	0.158	0.098	0.058|
324 (0.190)	|0.078	0.061	0.014	0.036|
142 (0.162)	|0.113	0.035	0.009	0.005|
144 (0.059)	|0.020	0.014	0.009	0.016|
Multiallelic Dprime: 0.169
BLOCK 316.  MARKERS: 1554 1555 1556 1557 1558
41332 (0.483)	|0.154	0.282	0.047|
21332 (0.267)	|0.091	0.023	0.154|
41132 (0.130)	|0.107	0.006	0.017|
22324 (0.117)	|0.069	0.021	0.028|
Multiallelic Dprime: 0.481
BLOCK 317.  MARKERS: 1559 1560 1561
332 (0.422)	|0.270	0.102	0.014	0.036|
314 (0.331)	|0.121	0.079	0.104	0.026|
132 (0.247)	|0.156	0.075	0.014	0.002|
Multiallelic Dprime: 0.260
BLOCK 318.  MARKERS: 1562 1563 1564
111 (0.547)	|0.270	0.078	0.090	0.082	0.025|
113 (0.255)	|0.116	0.079	0.033	0.013	0.012|
331 (0.132)	|0.047	0.029	0.028	0.015	0.013|
311 (0.065)	|0.042	0.000	0.009	0.009	0.005|
Multiallelic Dprime: 0.151
BLOCK 319.  MARKERS: 1567 1568 1569 1570
3142 (0.476)	|0.447	0.029|
1324 (0.186)	|0.177	0.009|
1344 (0.159)	|0.135	0.024|
1342 (0.119)	|0.063	0.056|
3342 (0.054)	|0.054	0.000|
Multiallelic Dprime: 0.455
BLOCK 320.  MARKERS: 1572 1573
23 (0.880)	|0.569	0.222	0.089|
42 (0.119)	|0.048	0.042	0.028|
Multiallelic Dprime: 0.263
BLOCK 321.  MARKERS: 1575 1576
42 (0.617)	|0.571	0.035	0.011|
44 (0.265)	|0.013	0.161	0.092|
24 (0.117)	|0.004	0.110	0.003|
Multiallelic Dprime: 0.852
BLOCK 322.  MARKERS: 1578 1579
42 (0.587)	|0.561	0.015	0.012|
22 (0.306)	|0.123	0.183	0.000|
24 (0.105)	|0.003	0.102	0.000|
Multiallelic Dprime: 0.746
BLOCK 323.  MARKERS: 1580 1581
31 (0.687)	|0.654	0.032|
13 (0.301)	|0.142	0.159|
33 (0.012)	|0.010	0.001|
Multiallelic Dprime: 0.753
BLOCK 324.  MARKERS: 1583 1584 1585
243 (0.805)	|0.795	0.011|
331 (0.193)	|0.032	0.161|
Multiallelic Dprime: 0.921
BLOCK 325.  MARKERS: 1586 1587
14 (0.827)	|0.453	0.093	0.203	0.059	0.018|
32 (0.173)	|0.015	0.151	0.002	0.004	0.000|
Multiallelic Dprime: 0.845
BLOCK 326.  MARKERS: 1588 1589 1590 1591 1592
44313 (0.467)	|0.455	0.010	0.002|
12132 (0.244)	|0.243	0.001	0.000|
12133 (0.204)	|0.007	0.100	0.097|
12113 (0.062)	|0.001	0.053	0.007|
14313 (0.018)	|0.018	0.000	0.000|
Multiallelic Dprime: 0.917
BLOCK 327.  MARKERS: 1595 1596
42 (0.724)	|0.241	0.349	0.022	0.111|
32 (0.170)	|0.149	0.009	0.010	0.000|
34 (0.106)	|0.001	0.019	0.087	0.000|
Multiallelic Dprime: 0.640
BLOCK 328.  MARKERS: 1597 1598 1599 1600 1601 1602
322232 (0.390)	|0.002	0.234	0.134	0.001	0.010|
342414 (0.377)	|0.278	0.019	0.000	0.067	0.000|
122232 (0.120)	|0.060	0.002	0.054	0.000	0.000|
324232 (0.112)	|0.083	0.000	0.025	0.001	0.000|
Multiallelic Dprime: 0.731
BLOCK 329.  MARKERS: 1603 1604 1605 1606 1607 1608 1609 1610 1611 1612
1243221333 (0.425)	|0.235	0.073	0.115|
3421444111 (0.254)	|0.117	0.066	0.068|
3421421333 (0.213)	|0.071	0.110	0.031|
1421421333 (0.069)	|0.056	0.010	0.004|
3421421331 (0.011)	|0.003	0.008	0.000|
Multiallelic Dprime: 0.224
BLOCK 330.  MARKERS: 1613 1614
44 (0.493)	|0.189	0.289	0.009|
34 (0.280)	|0.024	0.068	0.188|
42 (0.223)	|0.222	0.000	0.000|
Multiallelic Dprime: 0.637
BLOCK 331.  MARKERS: 1616 1617
12 (0.439)	|0.250	0.163	0.024|
33 (0.356)	|0.195	0.155	0.004|
32 (0.197)	|0.120	0.071	0.006|
Multiallelic Dprime: 0.059
BLOCK 332.  MARKERS: 1621 1622 1623
112 (0.564)	|0.348	0.074	0.142|
334 (0.396)	|0.150	0.187	0.059|
332 (0.034)	|0.023	0.011	0.000|
Multiallelic Dprime: 0.331
BLOCK 333.  MARKERS: 1625 1626
23 (0.523)	|0.319	0.142	0.062|
21 (0.274)	|0.167	0.069	0.037|
43 (0.204)	|0.137	0.038	0.029|
Multiallelic Dprime: 0.063
BLOCK 334.  MARKERS: 1631 1632
14 (0.622)	|0.263	0.181	0.142	0.028|
34 (0.249)	|0.173	0.018	0.032	0.017|
32 (0.129)	|0.047	0.079	0.003	0.000|
Multiallelic Dprime: 0.306
BLOCK 335.  MARKERS: 1633 1634 1635 1636 1637
11131 (0.485)	|0.270	0.148	0.051	0.007|
31313 (0.276)	|0.136	0.130	0.006	0.002|
32131 (0.176)	|0.100	0.050	0.024	0.002|
31333 (0.046)	|0.028	0.013	0.004	0.001|
Multiallelic Dprime: 0.121
BLOCK 336.  MARKERS: 1638 1639 1640 1641
2423 (0.542)	|0.057	0.133	0.147	0.133	0.045	0.005	0.012|
4241 (0.346)	|0.189	0.104	0.018	0.003	0.015	0.012	0.000|
4243 (0.089)	|0.015	0.004	0.003	0.015	0.046	0.000	0.000|
2243 (0.011)	|0.000	0.001	0.000	0.004	0.005	0.000	0.000|
Multiallelic Dprime: 0.494
BLOCK 337.  MARKERS: 1643 1644 1645 1646 1647 1648
314441 (0.271)	|0.220	0.042	0.010|
341124 (0.247)	|0.078	0.059	0.110|
111441 (0.169)	|0.052	0.113	0.003|
311141 (0.158)	|0.066	0.069	0.024|
311441 (0.109)	|0.026	0.052	0.031|
341441 (0.017)	|0.011	0.006	0.000|
311121 (0.012)	|0.004	0.000	0.008|
Multiallelic Dprime: 0.418
BLOCK 338.  MARKERS: 1649 1650
42 (0.459)	|0.240	0.174	0.045|
31 (0.346)	|0.040	0.123	0.183|
32 (0.195)	|0.101	0.081	0.013|
Multiallelic Dprime: 0.329
BLOCK 339.  MARKERS: 1653 1654
14 (0.380)	|0.271	0.067	0.043|
12 (0.379)	|0.115	0.248	0.014|
22 (0.241)	|0.055	0.026	0.161|
Multiallelic Dprime: 0.518
BLOCK 340.  MARKERS: 1657 1658
14 (0.440)	|0.180	0.113	0.145|
12 (0.343)	|0.154	0.142	0.046|
32 (0.218)	|0.074	0.067	0.077|
Multiallelic Dprime: 0.149
BLOCK 341.  MARKERS: 1659 1660
13 (0.408)	|0.275	0.045	0.087|
33 (0.322)	|0.100	0.063	0.158|
31 (0.269)	|0.009	0.200	0.059|
Multiallelic Dprime: 0.459
BLOCK 342.  MARKERS: 1663 1664
44 (0.385)	|0.050	0.328	0.007|
22 (0.311)	|0.245	0.000	0.066|
42 (0.304)	|0.199	0.016	0.088|
Multiallelic Dprime: 0.674
BLOCK 343.  MARKERS: 1665 1666
32 (0.494)	|0.141	0.353|
44 (0.336)	|0.291	0.046|
34 (0.169)	|0.128	0.041|
Multiallelic Dprime: 0.612
BLOCK 344.  MARKERS: 1669 1670
13 (0.560)	|0.418	0.093	0.050|
32 (0.439)	|0.242	0.123	0.074|
Multiallelic Dprime: 0.250
BLOCK 345.  MARKERS: 1674 1675
11 (0.660)	|0.467	0.193|
14 (0.215)	|0.144	0.063|
44 (0.125)	|0.081	0.040|
Multiallelic Dprime: 0.024
BLOCK 346.  MARKERS: 1678 1679
12 (0.691)	|0.240	0.223	0.135	0.089|
34 (0.297)	|0.101	0.109	0.028	0.056|
Multiallelic Dprime: 0.110
BLOCK 347.  MARKERS: 1680 1681 1682 1683 1684 1685 1686
4212233 (0.341)	|0.211	0.020	0.110|
4212234 (0.335)	|0.097	0.225	0.008|
4212333 (0.164)	|0.005	0.012	0.146|
2424214 (0.154)	|0.041	0.097	0.016|
Multiallelic Dprime: 0.536
BLOCK 348.  MARKERS: 1687 1688
42 (0.365)	|0.178	0.186|
41 (0.349)	|0.195	0.154|
21 (0.280)	|0.159	0.121|
Multiallelic Dprime: 0.069
BLOCK 349.  MARKERS: 1692 1693
31 (0.539)	|0.487	0.036	0.017|
13 (0.461)	|0.185	0.182	0.094|
Multiallelic Dprime: 0.704
BLOCK 350.  MARKERS: 1694 1695 1696
244 (0.672)	|0.552	0.084	0.033|
222 (0.218)	|0.178	0.030	0.008|
422 (0.111)	|0.097	0.013	0.000|
Multiallelic Dprime: 0.091
BLOCK 351.  MARKERS: 1700 1701
31 (0.827)	|0.409	0.409|
42 (0.128)	|0.062	0.066|
32 (0.041)	|0.038	0.003|
Multiallelic Dprime: 0.178
BLOCK 352.  MARKERS: 1702 1703
33 (0.509)	|0.439	0.045	0.025|
14 (0.482)	|0.403	0.067	0.013|
Multiallelic Dprime: 0.110
BLOCK 353.  MARKERS: 1705 1706
43 (0.850)	|0.413	0.312	0.125|
21 (0.112)	|0.060	0.039	0.014|
23 (0.038)	|0.032	0.005	0.000|
Multiallelic Dprime: 0.222
BLOCK 354.  MARKERS: 1708 1709 1710
431 (0.505)	|0.433	0.057	0.013|
213 (0.356)	|0.318	0.032	0.006|
231 (0.138)	|0.101	0.029	0.006|
Multiallelic Dprime: 0.129
BLOCK 355.  MARKERS: 1713 1714
32 (0.852)	|0.622	0.228|
23 (0.118)	|0.116	0.003|
33 (0.024)	|0.024	0.000|
Multiallelic Dprime: 0.916
BLOCK 356.  MARKERS: 1715 1716
14 (0.767)	|0.615	0.153|
32 (0.230)	|0.148	0.082|
Multiallelic Dprime: 0.158
BLOCK 357.  MARKERS: 1718 1719 1720
432 (0.766)	|0.728	0.037|
243 (0.234)	|0.152	0.076|
Multiallelic Dprime: 0.576
BLOCK 358.  MARKERS: 1722 1723
43 (0.879)	|0.745	0.076	0.059|
22 (0.113)	|0.006	0.080	0.027|
Multiallelic Dprime: 0.826
BLOCK 359.  MARKERS: 1724 1725
42 (0.753)	|0.687	0.065|
24 (0.161)	|0.022	0.137|
44 (0.087)	|0.022	0.064|
Multiallelic Dprime: 0.759
BLOCK 360.  MARKERS: 1728 1729
34 (0.730)	|0.302	0.246	0.170|
12 (0.266)	|0.162	0.032	0.074|
Multiallelic Dprime: 0.294
BLOCK 361.  MARKERS: 1731 1732 1733 1734 1735
14321 (0.465)	|0.265	0.199|
22343 (0.278)	|0.172	0.106|
14121 (0.244)	|0.117	0.126|
Multiallelic Dprime: 0.081
BLOCK 362.  MARKERS: 1736 1737 1738
214 (0.560)	|0.355	0.184	0.007	0.000	0.009	0.003|
332 (0.438)	|0.012	0.146	0.141	0.082	0.048	0.010|
Multiallelic Dprime: 0.607
BLOCK 363.  MARKERS: 1739 1740 1741 1742 1743
24242 (0.367)	|0.277	0.068	0.014	0.006|
44242 (0.331)	|0.125	0.184	0.016	0.003|
42314 (0.149)	|0.018	0.121	0.007	0.003|
44342 (0.081)	|0.007	0.013	0.061	0.002|
44344 (0.058)	|0.008	0.005	0.044	0.000|
42344 (0.015)	|0.008	0.000	0.007	0.000|
Multiallelic Dprime: 0.514
BLOCK 364.  MARKERS: 1744 1745 1746
131 (0.443)	|0.144	0.122	0.168	0.008|
313 (0.389)	|0.168	0.140	0.082	0.000|
331 (0.150)	|0.050	0.049	0.037	0.016|
311 (0.014)	|0.003	0.004	0.007	0.000|
Multiallelic Dprime: 0.157
BLOCK 365.  MARKERS: 1747 1748 1749
123 (0.368)	|0.292	0.032	0.028	0.016|
421 (0.314)	|0.019	0.062	0.110	0.121|
441 (0.293)	|0.015	0.196	0.045	0.037|
423 (0.024)	|0.007	0.016	0.000	0.001|
Multiallelic Dprime: 0.608
BLOCK 366.  MARKERS: 1750 1751 1752
412 (0.330)	|0.104	0.225|
212 (0.306)	|0.205	0.101|
214 (0.182)	|0.119	0.063|
432 (0.180)	|0.117	0.064|
Multiallelic Dprime: 0.307
BLOCK 367.  MARKERS: 1754 1755
13 (0.546)	|0.003	0.357	0.150	0.032	0.001|
31 (0.454)	|0.386	0.002	0.047	0.000	0.013|
Multiallelic Dprime: 0.882
BLOCK 368.  MARKERS: 1757 1758 1759 1760 1761 1762 1763 1764 1765 1766
1134414123 (0.390)	|0.000	0.299	0.000	0.000	0.054	0.000	0.000	0.000	0.000|
1334424113 (0.358)	|0.332	0.000	0.000	0.000	0.000	0.000	0.000	0.012	0.000|
3312211321 (0.196)	|0.000	0.000	0.110	0.054	0.000	0.000	0.015	0.000	0.000|
3312411321 (0.033)	|0.000	0.000	0.000	0.000	0.000	0.030	0.000	0.000	0.000|
1134411321 (0.014)	|0.000	0.000	0.000	0.000	0.000	0.000	0.000	0.000	0.012|
Multiallelic Dprime: 1.000
BLOCK 369.  MARKERS: 1767 1768 1769 1770 1771 1772 1773 1774 1775 1776 1777 1778 1779 1780 1781 1782
3121131412323412 (0.330)	|0.280	0.029	0.023	0.000|
1122113212341412 (0.303)	|0.212	0.028	0.061	0.003|
1342231234223234 (0.110)	|0.024	0.084	0.000	0.000|
1342231234223232 (0.055)	|0.022	0.032	0.001	0.000|
1122131412323412 (0.053)	|0.031	0.019	0.001	0.002|
1122131214223412 (0.030)	|0.017	0.001	0.013	0.000|
1342231234223212 (0.015)	|0.000	0.013	0.002	0.000|
3121113212341412 (0.013)	|0.010	0.001	0.001	0.000|
1122131212323212 (0.012)	|0.000	0.013	0.000	0.000|
Multiallelic Dprime: 0.464
BLOCK 370.  MARKERS: 1787 1788 1789
421 (0.644)	|0.610	0.022	0.006|
423 (0.241)	|0.046	0.088	0.101|
343 (0.102)	|0.103	0.000	0.000|
323 (0.011)	|0.004	0.005	0.002|
Multiallelic Dprime: 0.818
BLOCK 371.  MARKERS: 1791 1792 1793
331 (0.761)	|0.376	0.252	0.102	0.025|
113 (0.115)	|0.025	0.052	0.035	0.000|
111 (0.110)	|0.037	0.041	0.029	0.003|
Multiallelic Dprime: 0.249
BLOCK 372.  MARKERS: 1794 1795 1796 1797 1798
31322 (0.439)	|0.226	0.020	0.157	0.036|
13344 (0.350)	|0.066	0.148	0.011	0.125|
13122 (0.173)	|0.164	0.003	0.005	0.001|
13322 (0.027)	|0.002	0.023	0.001	0.000|
Multiallelic Dprime: 0.597
BLOCK 373.  MARKERS: 1799 1800 1801
224 (0.465)	|0.215	0.224	0.022|
244 (0.193)	|0.056	0.137	0.000|
424 (0.179)	|0.108	0.000	0.070|
243 (0.163)	|0.003	0.004	0.153|
Multiallelic Dprime: 0.530
BLOCK 374.  MARKERS: 1803 1804 1805
222 (0.382)	|0.256	0.001	0.006	0.000	0.054	0.053	0.008|
442 (0.366)	|0.039	0.004	0.189	0.123	0.004	0.000	0.003|
221 (0.246)	|0.009	0.236	0.000	0.000	0.000	0.000	0.000|
Multiallelic Dprime: 0.892
BLOCK 375.  MARKERS: 1806 1807 1808 1809 1810 1811
241333 (0.303)	|0.118	0.041	0.055	0.079	0.002|
223412 (0.245)	|0.048	0.062	0.098	0.036	0.000|
221412 (0.198)	|0.062	0.065	0.029	0.024	0.016|
421412 (0.122)	|0.058	0.043	0.002	0.017	0.001|
221333 (0.059)	|0.015	0.029	0.003	0.011	0.000|
221432 (0.052)	|0.004	0.036	0.010	0.001	0.000|
241332 (0.011)	|0.004	0.003	0.004	0.000	0.000|
Multiallelic Dprime: 0.265
BLOCK 376.  MARKERS: 1817 1818 1819 1820
3422 (0.313)	|0.313	0.000	0.000|
3224 (0.281)	|0.007	0.084	0.190|
4224 (0.204)	|0.192	0.010	0.003|
3244 (0.169)	|0.034	0.135	0.000|
3424 (0.020)	|0.000	0.004	0.018|
Multiallelic Dprime: 0.848
BLOCK 377.  MARKERS: 1821 1822
13 (0.555)	|0.436	0.118|
11 (0.235)	|0.172	0.063|
41 (0.210)	|0.161	0.048|
Multiallelic Dprime: 0.053
BLOCK 378.  MARKERS: 1827 1828
33 (0.770)	|0.491	0.203	0.075|
14 (0.230)	|0.131	0.065	0.035|
Multiallelic Dprime: 0.072
BLOCK 379.  MARKERS: 1830 1831
31 (0.621)	|0.571	0.038	0.003|
22 (0.267)	|0.038	0.172	0.046|
21 (0.110)	|0.003	0.019	0.087|
Multiallelic Dprime: 0.770
BLOCK 380.  MARKERS: 1832 1833 1834 1835 1836 1837 1838 1839 1840 1841 1842
21121332243 (0.610)	|0.275	0.173	0.161|
21123114431 (0.228)	|0.085	0.059	0.085|
33243114431 (0.136)	|0.037	0.059	0.039|
Multiallelic Dprime: 0.126
BLOCK 381.  MARKERS: 1843 1844 1845 1846
3431 (0.406)	|0.229	0.143	0.032|
3433 (0.300)	|0.194	0.098	0.004|
1211 (0.290)	|0.130	0.137	0.024|
Multiallelic Dprime: 0.138
BLOCK 382.  MARKERS: 1848 1849
32 (0.556)	|0.238	0.152	0.144	0.022|
44 (0.380)	|0.134	0.112	0.119	0.014|
42 (0.059)	|0.012	0.036	0.011	0.000|
Multiallelic Dprime: 0.107
BLOCK 383.  MARKERS: 1851 1852 1853
434 (0.388)	|0.151	0.231	0.007|
432 (0.302)	|0.160	0.072	0.070|
214 (0.274)	|0.253	0.019	0.000|
234 (0.036)	|0.015	0.018	0.000|
Multiallelic Dprime: 0.466
BLOCK 384.  MARKERS: 1854 1855
11 (0.579)	|0.342	0.097	0.095	0.045|
33 (0.340)	|0.185	0.056	0.056	0.044|
31 (0.078)	|0.048	0.013	0.014	0.003|
Multiallelic Dprime: 0.049
BLOCK 385.  MARKERS: 1857 1858 1859
142 (0.574)	|0.470	0.059	0.045|
244 (0.167)	|0.030	0.002	0.135|
214 (0.166)	|0.018	0.142	0.007|
144 (0.093)	|0.037	0.023	0.032|
Multiallelic Dprime: 0.634
BLOCK 386.  MARKERS: 1861 1862
14 (0.555)	|0.516	0.015	0.025|
32 (0.226)	|0.003	0.221	0.002|
34 (0.219)	|0.009	0.092	0.119|
Multiallelic Dprime: 0.861
BLOCK 387.  MARKERS: 1863 1864
31 (0.528)	|0.382	0.116	0.023	0.006|
33 (0.327)	|0.226	0.077	0.021	0.004|
13 (0.146)	|0.069	0.075	0.000	0.000|
Multiallelic Dprime: 0.152
BLOCK 388.  MARKERS: 1865 1866 1867 1868
4222 (0.677)	|0.300	0.249	0.093	0.008	0.006|
3134 (0.269)	|0.129	0.093	0.020	0.005	0.006|
4224 (0.043)	|0.026	0.008	0.001	0.005	0.000|
4134 (0.010)	|0.000	0.006	0.001	0.000	0.000|
Multiallelic Dprime: 0.120
BLOCK 389.  MARKERS: 1869 1870 1871 1872 1873 1874 1875 1876 1877 1878 1879 1880 1881 1882 1883 1884
1144344144143412 (0.460)	|0.029	0.225	0.137	0.005	0.036	0.000	0.011|
1323141332123232 (0.355)	|0.203	0.010	0.000	0.130	0.000	0.008	0.000|
3323121132324234 (0.116)	|0.105	0.000	0.000	0.000	0.000	0.005	0.000|
1144344142123412 (0.016)	|0.010	0.000	0.000	0.000	0.006	0.000	0.000|
1323141332143412 (0.011)	|0.000	0.010	0.001	0.000	0.000	0.000	0.000|
Multiallelic Dprime: 0.817
BLOCK 390.  MARKERS: 1885 1886 1887 1888 1889 1890 1891 1892
12423312 (0.360)	|0.174	0.072	0.057	0.043	0.006|
34141332 (0.249)	|0.136	0.047	0.042	0.012	0.006|
14423131 (0.147)	|0.090	0.035	0.011	0.008	0.000|
34143332 (0.140)	|0.055	0.012	0.022	0.047	0.000|
14423132 (0.051)	|0.038	0.002	0.006	0.003	0.000|
12423332 (0.015)	|0.008	0.006	0.000	0.000	0.000|
34141312 (0.011)	|0.002	0.006	0.003	0.000	0.000|
Multiallelic Dprime: 0.170
BLOCK 391.  MARKERS: 1895 1896 1897 1898 1899 1900 1901 1902 1903
423323242 (0.511)	|0.362	0.011	0.135|
323123224 (0.183)	|0.023	0.144	0.018|
423341442 (0.147)	|0.142	0.001	0.003|
441323224 (0.120)	|0.000	0.116	0.003|
323123244 (0.013)	|0.000	0.000	0.012|
Multiallelic Dprime: 0.697
BLOCK 392.  MARKERS: 1904 1905
12 (0.541)	|0.177	0.171	0.188|
22 (0.286)	|0.129	0.087	0.069|
13 (0.173)	|0.090	0.041	0.041|
Multiallelic Dprime: 0.143
BLOCK 393.  MARKERS: 1907 1908 1909
314 (0.396)	|0.335	0.047	0.013|
134 (0.299)	|0.015	0.273	0.010|
312 (0.299)	|0.050	0.056	0.189|
Multiallelic Dprime: 0.738
BLOCK 394.  MARKERS: 1913 1914
23 (0.403)	|0.211	0.153	0.026	0.012|
21 (0.379)	|0.210	0.062	0.068	0.036|
41 (0.213)	|0.139	0.066	0.004	0.004|
Multiallelic Dprime: 0.194
BLOCK 395.  MARKERS: 1916 1917 1918 1919
1213 (0.564)	|0.496	0.047	0.019|
1231 (0.280)	|0.027	0.253	0.000|
3413 (0.097)	|0.006	0.089	0.002|
1413 (0.052)	|0.050	0.000	0.002|
Multiallelic Dprime: 0.790
BLOCK 396.  MARKERS: 1920 1921
22 (0.582)	|0.249	0.167	0.098	0.068|
44 (0.390)	|0.284	0.072	0.020	0.012|
42 (0.023)	|0.008	0.000	0.001	0.014|
Multiallelic Dprime: 0.385
BLOCK 397.  MARKERS: 1923 1924 1925 1926
4132 (0.544)	|0.396	0.140	0.010|
2314 (0.238)	|0.003	0.072	0.163|
2332 (0.120)	|0.027	0.088	0.004|
2312 (0.095)	|0.000	0.015	0.079|
Multiallelic Dprime: 0.646
BLOCK 398.  MARKERS: 1927 1928
13 (0.422)	|0.000	0.361	0.002	0.062|
23 (0.319)	|0.304	0.005	0.003	0.001|
21 (0.259)	|0.085	0.003	0.169	0.001|
Multiallelic Dprime: 0.884
BLOCK 399.  MARKERS: 1929 1930 1931
442 (0.389)	|0.223	0.019	0.144|
124 (0.368)	|0.034	0.334	0.000|
142 (0.174)	|0.163	0.004	0.007|
122 (0.065)	|0.001	0.062	0.002|
Multiallelic Dprime: 0.768
BLOCK 400.  MARKERS: 1934 1935 1936
233 (0.425)	|0.376	0.047	0.000|
231 (0.419)	|0.100	0.295	0.025|
413 (0.152)	|0.029	0.122	0.002|
Multiallelic Dprime: 0.634
BLOCK 401.  MARKERS: 1939 1940
43 (0.507)	|0.019	0.249	0.240|
21 (0.466)	|0.448	0.015	0.003|
23 (0.027)	|0.018	0.007	0.001|
Multiallelic Dprime: 0.902
BLOCK 402.  MARKERS: 1941 1942 1943
111 (0.485)	|0.250	0.137	0.098|
313 (0.271)	|0.107	0.090	0.073|
341 (0.244)	|0.120	0.077	0.047|
Multiallelic Dprime: 0.078
BLOCK 403.  MARKERS: 1944 1945
41 (0.478)	|0.219	0.116	0.089	0.016	0.011	0.012	0.005|
31 (0.305)	|0.117	0.065	0.071	0.013	0.006	0.012	0.005|
34 (0.217)	|0.071	0.062	0.045	0.009	0.016	0.005	0.002|
Multiallelic Dprime: 0.094
BLOCK 404.  MARKERS: 1948 1949 1950 1951 1952 1953 1954 1955 1956 1957 1958
33322323413 (0.407)	|0.380	0.023	0.002	0.000|
11244244232 (0.243)	|0.019	0.182	0.040	0.000|
11224244232 (0.206)	|0.041	0.014	0.148	0.001|
11222323232 (0.038)	|0.037	0.000	0.000	0.000|
13322323413 (0.033)	|0.000	0.031	0.000	0.000|
11224223233 (0.029)	|0.002	0.000	0.027	0.000|
13322243232 (0.012)	|0.000	0.000	0.006	0.006|
Multiallelic Dprime: 0.785
BLOCK 405.  MARKERS: 1962 1963 1964 1965 1966 1967
322433 (0.503)	|0.294	0.188	0.022|
121412 (0.250)	|0.159	0.065	0.026|
342233 (0.227)	|0.133	0.079	0.013|
322413 (0.015)	|0.008	0.002	0.003|
Multiallelic Dprime: 0.088
BLOCK 406.  MARKERS: 1969 1970
21 (0.597)	|0.328	0.177	0.067	0.014|
14 (0.335)	|0.192	0.110	0.031	0.002|
24 (0.067)	|0.047	0.018	0.003	0.000|
Multiallelic Dprime: 0.066
BLOCK 407.  MARKERS: 1976 1977 1978 1979 1980
32421 (0.567)	|0.182	0.324	0.061|
32422 (0.305)	|0.260	0.040	0.005|
24141 (0.101)	|0.006	0.005	0.090|
24121 (0.016)	|0.006	0.007	0.004|
Multiallelic Dprime: 0.582
BLOCK 408.  MARKERS: 1983 1984
41 (0.455)	|0.414	0.000	0.000	0.039|
23 (0.376)	|0.188	0.159	0.022	0.002|
21 (0.168)	|0.008	0.003	0.108	0.056|
Multiallelic Dprime: 0.662
BLOCK 409.  MARKERS: 1985 1986 1987 1988 1989
41313 (0.610)	|0.441	0.135	0.019	0.011|
22313 (0.162)	|0.037	0.030	0.090	0.000|
22121 (0.130)	|0.063	0.064	0.000	0.002|
22113 (0.096)	|0.014	0.077	0.005	0.000|
Multiallelic Dprime: 0.463
BLOCK 410.  MARKERS: 1990 1991 1992 1993 1994
24111 (0.557)	|0.321	0.191	0.046|
22343 (0.307)	|0.149	0.108	0.050|
12313 (0.114)	|0.063	0.031	0.020|
24113 (0.013)	|0.004	0.002	0.007|
Multiallelic Dprime: 0.094
BLOCK 411.  MARKERS: 1995 1996 1997
222 (0.541)	|0.268	0.232	0.025	0.008|
221 (0.336)	|0.234	0.020	0.069	0.008|
441 (0.123)	|0.004	0.006	0.112	0.000|
Multiallelic Dprime: 0.453
BLOCK 412.  MARKERS: 1999 2000 2001 2002 2003
11222 (0.506)	|0.471	0.027	0.009|
21344 (0.258)	|0.003	0.244	0.005|
13224 (0.205)	|0.004	0.002	0.199|
11324 (0.016)	|0.012	0.000	0.004|
Multiallelic Dprime: 0.915
BLOCK 413.  MARKERS: 2004 2005
33 (0.497)	|0.217	0.154	0.124|
24 (0.275)	|0.084	0.091	0.100|
34 (0.223)	|0.067	0.090	0.065|
Multiallelic Dprime: 0.119
BLOCK 414.  MARKERS: 2008 2009
32 (0.370)	|0.199	0.058	0.049	0.053	0.001	0.000|
12 (0.339)	|0.086	0.152	0.061	0.011	0.014	0.012|
34 (0.289)	|0.048	0.077	0.151	0.007	0.003	0.000|
Multiallelic Dprime: 0.381
BLOCK 415.  MARKERS: 2012 2013 2014 2015 2016 2017 2018 2019 2020 2021 2022 2023 2024 2025
14321123242314 (0.332)	|0.000	0.332|
22143322142314 (0.285)	|0.285	0.000|
14321143234132 (0.264)	|0.264	0.000|
14321122142314 (0.071)	|0.071	0.000|
24321122142314 (0.018)	|0.018	0.000|
22143323242314 (0.012)	|0.000	0.012|
Multiallelic Dprime: 1.000
BLOCK 416.  MARKERS: 2026 2027
22 (0.655)	|0.376	0.203	0.077|
44 (0.344)	|0.259	0.045	0.038|
Multiallelic Dprime: 0.329
BLOCK 417.  MARKERS: 2030 2031
33 (0.636)	|0.387	0.121	0.127|
13 (0.249)	|0.140	0.055	0.054|
31 (0.115)	|0.078	0.020	0.016|
Multiallelic Dprime: 0.048
BLOCK 418.  MARKERS: 2037 2038 2039
324 (0.604)	|0.223	0.376	0.002|
342 (0.197)	|0.167	0.010	0.021|
142 (0.196)	|0.055	0.004	0.136|
Multiallelic Dprime: 0.641
BLOCK 419.  MARKERS: 2040 2041
34 (0.449)	|0.336	0.064	0.039	0.004|
33 (0.390)	|0.291	0.048	0.027	0.016|
14 (0.157)	|0.110	0.030	0.014	0.004|
Multiallelic Dprime: 0.062
BLOCK 420.  MARKERS: 2043 2044 2045 2046 2047 2048
113332 (0.741)	|0.426	0.316|
341223 (0.142)	|0.107	0.035|
141222 (0.079)	|0.075	0.004|
341222 (0.025)	|0.013	0.012|
Multiallelic Dprime: 0.455
BLOCK 421.  MARKERS: 2049 2050
31 (0.629)	|0.072	0.440	0.116|
13 (0.371)	|0.370	0.000	0.000|
Multiallelic Dprime: 1.000
BLOCK 422.  MARKERS: 2052 2053 2054 2055 2056
41243 (0.443)	|0.003	0.204	0.127	0.000	0.068	0.023	0.000|
13423 (0.440)	|0.415	0.000	0.000	0.000	0.000	0.000	0.017|
13422 (0.116)	|0.000	0.000	0.000	0.107	0.000	0.000	0.000|
Multiallelic Dprime: 0.994
BLOCK 423.  MARKERS: 2057 2058 2059 2060 2061 2062 2063 2064 2065 2066 2067 2068 2069
4422323313431 (0.418)	|0.381	0.037|
2434241121221 (0.204)	|0.163	0.041|
2434241121223 (0.126)	|0.014	0.114|
2232323313231 (0.108)	|0.023	0.084|
2432323121231 (0.068)	|0.054	0.014|
2434241121231 (0.022)	|0.023	0.000|
4422323313231 (0.017)	|0.017	0.000|
Multiallelic Dprime: 0.626
BLOCK 424.  MARKERS: 2072 2073 2074
341 (0.691)	|0.545	0.128	0.016|
123 (0.307)	|0.010	0.087	0.200|
Multiallelic Dprime: 0.757
BLOCK 425.  MARKERS: 2075 2076 2077
423 (0.558)	|0.254	0.123	0.099	0.038	0.011	0.011|
221 (0.214)	|0.021	0.027	0.098	0.018	0.043	0.003|
443 (0.213)	|0.016	0.126	0.015	0.049	0.002	0.002|
Multiallelic Dprime: 0.463
BLOCK 426.  MARKERS: 2079 2080 2081 2082 2083 2084 2085 2086 2087 2088 2089
14243214243 (0.292)	|0.214	0.056	0.022|
32423214242 (0.285)	|0.022	0.003	0.260|
32421442423 (0.214)	|0.005	0.205	0.004|
32423214243 (0.107)	|0.056	0.049	0.002|
32421244243 (0.056)	|0.056	0.000	0.000|
12423214243 (0.016)	|0.015	0.000	0.000|
Multiallelic Dprime: 0.757
BLOCK 427.  MARKERS: 2090 2091
23 (0.378)	|0.262	0.101	0.015|
24 (0.321)	|0.206	0.047	0.064|
44 (0.301)	|0.164	0.105	0.029|
Multiallelic Dprime: 0.165
BLOCK 428.  MARKERS: 2093 2094
44 (0.633)	|0.313	0.290	0.030|
22 (0.253)	|0.123	0.099	0.031|
24 (0.108)	|0.046	0.048	0.010|
Multiallelic Dprime: 0.067
BLOCK 429.  MARKERS: 2098 2099
12 (0.486)	|0.088	0.394|
34 (0.440)	|0.414	0.025|
32 (0.071)	|0.020	0.049|
Multiallelic Dprime: 0.757
BLOCK 430.  MARKERS: 2100 2101
24 (0.525)	|0.267	0.164	0.094|
42 (0.468)	|0.273	0.113	0.082|
Multiallelic Dprime: 0.086
BLOCK 431.  MARKERS: 2103 2104
24 (0.544)	|0.522	0.022|
44 (0.278)	|0.002	0.276|
22 (0.179)	|0.099	0.079|
Multiallelic Dprime: 0.779
BLOCK 432.  MARKERS: 2105 2106
33 (0.623)	|0.416	0.176	0.005	0.016|
11 (0.377)	|0.285	0.008	0.081	0.000|
Multiallelic Dprime: 0.389
BLOCK 433.  MARKERS: 2107 2108 2109 2110 2111 2112
243114 (0.700)	|0.315	0.284	0.000	0.004	0.090|
132331 (0.184)	|0.000	0.001	0.176	0.001	0.000|
242314 (0.086)	|0.000	0.001	0.000	0.079	0.004|
132314 (0.016)	|0.000	0.000	0.003	0.013	0.000|
Multiallelic Dprime: 0.966
BLOCK 434.  MARKERS: 2114 2115 2116 2117 2118 2119 2120
3144131 (0.318)	|0.236	0.048	0.035|
1142312 (0.290)	|0.106	0.058	0.125|
1322332 (0.182)	|0.022	0.153	0.007|
1142332 (0.102)	|0.017	0.033	0.052|
1142331 (0.096)	|0.022	0.071	0.003|
Multiallelic Dprime: 0.499
BLOCK 435.  MARKERS: 2124 2125
21 (0.405)	|0.135	0.198	0.072|
43 (0.371)	|0.213	0.121	0.037|
23 (0.224)	|0.084	0.052	0.088|
Multiallelic Dprime: 0.228
BLOCK 436.  MARKERS: 2126 2127
21 (0.432)	|0.338	0.089|
41 (0.371)	|0.354	0.016|
23 (0.196)	|0.194	0.002|
Multiallelic Dprime: 0.708
BLOCK 437.  MARKERS: 2128 2129 2130 2131
4122 (0.886)	|0.560	0.227	0.095|
2311 (0.106)	|0.068	0.022	0.017|
Multiallelic Dprime: 0.058
BLOCK 438.  MARKERS: 2133 2134 2135
122 (0.631)	|0.387	0.144	0.101|
322 (0.251)	|0.134	0.083	0.035|
144 (0.112)	|0.060	0.030	0.021|
Multiallelic Dprime: 0.084
BLOCK 439.  MARKERS: 2137 2138
23 (0.587)	|0.370	0.156	0.058|
41 (0.257)	|0.123	0.096	0.037|
43 (0.156)	|0.109	0.035	0.012|
Multiallelic Dprime: 0.125
BLOCK 440.  MARKERS: 2139 2140
14 (0.603)	|0.541	0.002	0.053	0.000|
11 (0.287)	|0.011	0.164	0.004	0.109|
31 (0.107)	|0.009	0.006	0.088	0.002|
Multiallelic Dprime: 0.875
BLOCK 441.  MARKERS: 2141 2142 2143 2144
3214 (0.563)	|0.286	0.278|
3324 (0.172)	|0.110	0.063|
3312 (0.147)	|0.130	0.016|
1214 (0.111)	|0.107	0.004|
Multiallelic Dprime: 0.467
BLOCK 442.  MARKERS: 2145 2146
34 (0.636)	|0.275	0.140	0.162	0.061|
12 (0.364)	|0.098	0.093	0.051	0.119|
Multiallelic Dprime: 0.271
BLOCK 443.  MARKERS: 2147 2148 2149
334 (0.372)	|0.237	0.013	0.003	0.121|
332 (0.233)	|0.004	0.212	0.000	0.013|
134 (0.213)	|0.000	0.000	0.213	0.000|
314 (0.180)	|0.176	0.002	0.000	0.002|
Multiallelic Dprime: 0.848
BLOCK 444.  MARKERS: 2150 2151 2152
132 (0.421)	|0.276	0.140	0.004|
112 (0.225)	|0.098	0.127	0.000|
232 (0.215)	|0.205	0.008	0.003|
134 (0.136)	|0.100	0.012	0.023|
Multiallelic Dprime: 0.358
BLOCK 445.  MARKERS: 2153 2154
42 (0.680)	|0.545	0.005	0.126|
24 (0.290)	|0.000	0.287	0.000|
44 (0.030)	|0.030	0.000	0.000|
Multiallelic Dprime: 0.931
BLOCK 446.  MARKERS: 2155 2156 2157
112 (0.575)	|0.494	0.082	0.000|
212 (0.292)	|0.246	0.045	0.000|
231 (0.126)	|0.000	0.008	0.115|
Multiallelic Dprime: 0.500
BLOCK 447.  MARKERS: 2158 2159
32 (0.739)	|0.317	0.165	0.157	0.064	0.022|
12 (0.136)	|0.035	0.004	0.018	0.044	0.035|
11 (0.120)	|0.018	0.060	0.037	0.002	0.002|
Multiallelic Dprime: 0.295
BLOCK 448.  MARKERS: 2162 2163 2164 2165 2166
24131 (0.372)	|0.186	0.139	0.046|
32112 (0.229)	|0.128	0.066	0.036|
22112 (0.215)	|0.114	0.099	0.003|
32312 (0.109)	|0.038	0.043	0.027|
24112 (0.059)	|0.042	0.017	0.000|
Multiallelic Dprime: 0.123
BLOCK 449.  MARKERS: 2171 2172
12 (0.514)	|0.244	0.172	0.098|
32 (0.372)	|0.355	0.007	0.009|
14 (0.112)	|0.106	0.002	0.000|
Multiallelic Dprime: 0.869
BLOCK 450.  MARKERS: 2173 2174
14 (0.707)	|0.503	0.181	0.016|
22 (0.182)	|0.067	0.115	0.000|
24 (0.107)	|0.083	0.020	0.004|
Multiallelic Dprime: 0.278
BLOCK 451.  MARKERS: 2175 2176 2177 2178
2114 (0.654)	|0.451	0.187	0.013|
4332 (0.317)	|0.090	0.224	0.000|
2334 (0.021)	|0.002	0.019	0.000|
Multiallelic Dprime: 0.509
BLOCK 452.  MARKERS: 2179 2180 2181 2182
2213 (0.544)	|0.413	0.084	0.008	0.015	0.000	0.013|
4431 (0.438)	|0.098	0.294	0.007	0.012	0.018	0.000|
2233 (0.013)	|0.000	0.000	0.012	0.000	0.000	0.000|
Multiallelic Dprime: 0.583
BLOCK 453.  MARKERS: 2186 2187 2188 2189 2190 2191 2192 2193 2194 2195
4314433433 (0.514)	|0.497	0.010	0.003	0.003|
2132214214 (0.382)	|0.072	0.287	0.006	0.002|
2132213214 (0.028)	|0.020	0.006	0.000	0.000|
2132213433 (0.026)	|0.004	0.000	0.018	0.004|
4314233433 (0.018)	|0.020	0.000	0.000	0.000|
4314433413 (0.013)	|0.013	0.000	0.000	0.000|
Multiallelic Dprime: 0.858
BLOCK 454.  MARKERS: 2196 2197 2198
231 (0.634)	|0.258	0.204	0.082	0.075	0.016|
113 (0.311)	|0.159	0.105	0.022	0.016	0.007|
233 (0.029)	|0.005	0.012	0.011	0.000	0.000|
213 (0.011)	|0.006	0.001	0.001	0.000	0.002|
Multiallelic Dprime: 0.141
BLOCK 455.  MARKERS: 2200 2201 2202 2203
4321 (0.438)	|0.437	0.000|
1123 (0.328)	|0.009	0.318|
1343 (0.116)	|0.114	0.000|
4323 (0.090)	|0.003	0.086|
1323 (0.026)	|0.025	0.000|
Multiallelic Dprime: 0.980
BLOCK 456.  MARKERS: 2205 2206
33 (0.587)	|0.401	0.034	0.090	0.062|
12 (0.406)	|0.049	0.346	0.003	0.002|
Multiallelic Dprime: 0.808
BLOCK 457.  MARKERS: 2207 2208 2209 2210 2211 2212 2213
1411431 (0.450)	|0.303	0.147|
2223213 (0.384)	|0.298	0.087|
1421433 (0.094)	|0.074	0.019|
1421233 (0.064)	|0.053	0.011|
Multiallelic Dprime: 0.188
BLOCK 458.  MARKERS: 2216 2217
14 (0.732)	|0.238	0.319	0.124	0.046|
31 (0.266)	|0.127	0.038	0.032	0.069|
Multiallelic Dprime: 0.371
BLOCK 459.  MARKERS: 2219 2220 2221 2222
1332 (0.364)	|0.344	0.003	0.016|
1114 (0.357)	|0.090	0.264	0.005|
3332 (0.157)	|0.009	0.000	0.150|
1132 (0.116)	|0.108	0.007	0.000|
Multiallelic Dprime: 0.830
BLOCK 460.  MARKERS: 2226 2227
42 (0.554)	|0.532	0.003	0.019	0.000|
43 (0.278)	|0.245	0.003	0.030	0.000|
22 (0.167)	|0.053	0.094	0.007	0.014|
Multiallelic Dprime: 0.638
BLOCK 461.  MARKERS: 2229 2230 2231
242 (0.829)	|0.797	0.032|
433 (0.099)	|0.002	0.096|
232 (0.055)	|0.003	0.053|
432 (0.014)	|0.000	0.014|
Multiallelic Dprime: 0.966
BLOCK 462.  MARKERS: 2234 2235
23 (0.802)	|0.364	0.377	0.055|
41 (0.196)	|0.135	0.058	0.003|
Multiallelic Dprime: 0.374
BLOCK 463.  MARKERS: 2236 2237 2238
312 (0.500)	|0.476	0.018	0.007|
224 (0.436)	|0.185	0.194	0.057|
324 (0.058)	|0.003	0.053	0.003|
Multiallelic Dprime: 0.729
BLOCK 464.  MARKERS: 2240 2241
33 (0.666)	|0.274	0.217	0.087	0.060	0.022|
12 (0.265)	|0.145	0.059	0.024	0.034	0.000|
13 (0.069)	|0.032	0.012	0.013	0.009	0.003|
Multiallelic Dprime: 0.188
BLOCK 465.  MARKERS: 2245 2246 2247 2248 2249 2250
143221 (0.452)	|0.314	0.138|
123223 (0.288)	|0.201	0.087|
321421 (0.124)	|0.098	0.026|
123233 (0.104)	|0.086	0.018|
123221 (0.025)	|0.018	0.007|
Multiallelic Dprime: 0.117
BLOCK 466.  MARKERS: 2252 2253 2254
332 (0.721)	|0.395	0.110	0.101	0.067	0.044|
223 (0.279)	|0.173	0.010	0.011	0.035	0.034|
Multiallelic Dprime: 0.292
BLOCK 467.  MARKERS: 2256 2257 2258 2259 2260 2261
123342 (0.567)	|0.327	0.178	0.055|
311113 (0.119)	|0.080	0.023	0.015|
123313 (0.112)	|0.058	0.037	0.016|
111313 (0.101)	|0.069	0.025	0.006|
311313 (0.078)	|0.051	0.022	0.007|
Multiallelic Dprime: 0.114
BLOCK 468.  MARKERS: 2264 2265 2266
232 (0.596)	|0.311	0.160	0.125|
414 (0.291)	|0.123	0.133	0.034|
214 (0.102)	|0.022	0.062	0.018|
Multiallelic Dprime: 0.222
BLOCK 469.  MARKERS: 2270 2271
12 (0.464)	|0.330	0.015	0.021	0.091	0.000	0.003|
31 (0.359)	|0.016	0.138	0.124	0.051	0.023	0.007|
32 (0.177)	|0.094	0.069	0.007	0.004	0.000	0.003|
Multiallelic Dprime: 0.576
BLOCK 470.  MARKERS: 2273 2274 2275 2276 2277
13233 (0.440)	|0.208	0.141	0.090|
11221 (0.222)	|0.116	0.065	0.042|
33221 (0.152)	|0.044	0.095	0.012|
11121 (0.146)	|0.068	0.035	0.043|
11233 (0.023)	|0.023	0.000	0.000|
13231 (0.013)	|0.013	0.000	0.000|
Multiallelic Dprime: 0.155
BLOCK 471.  MARKERS: 2278 2279
12 (0.474)	|0.197	0.069	0.208|
14 (0.339)	|0.090	0.177	0.073|
32 (0.186)	|0.104	0.059	0.022|
Multiallelic Dprime: 0.310
BLOCK 472.  MARKERS: 2281 2282 2283
333 (0.391)	|0.261	0.081	0.049|
223 (0.306)	|0.165	0.094	0.047|
221 (0.303)	|0.211	0.012	0.079|
Multiallelic Dprime: 0.187
BLOCK 473.  MARKERS: 2286 2287
44 (0.637)	|0.407	0.094	0.053	0.078|
34 (0.187)	|0.101	0.036	0.030	0.014|
42 (0.175)	|0.101	0.022	0.033	0.015|
Multiallelic Dprime: 0.108
BLOCK 474.  MARKERS: 2289 2290 2291 2292
2411 (0.608)	|0.321	0.137	0.082	0.062|
3331 (0.153)	|0.025	0.046	0.072	0.009|
3411 (0.117)	|0.033	0.060	0.023	0.002|
3333 (0.107)	|0.038	0.057	0.006	0.006|
Multiallelic Dprime: 0.335
BLOCK 475.  MARKERS: 2293 2294 2295
121 (0.419)	|0.274	0.095	0.050|
323 (0.309)	|0.249	0.029	0.030|
113 (0.186)	|0.116	0.032	0.033|
123 (0.078)	|0.026	0.041	0.011|
Multiallelic Dprime: 0.199
BLOCK 476.  MARKERS: 2296 2297
23 (0.672)	|0.306	0.279	0.073	0.013|
41 (0.196)	|0.070	0.101	0.021	0.005|
21 (0.125)	|0.064	0.048	0.013	0.000|
Multiallelic Dprime: 0.084
BLOCK 477.  MARKERS: 2300 2301 2302
444 (0.443)	|0.242	0.177	0.025|
222 (0.431)	|0.246	0.117	0.068|
424 (0.107)	|0.071	0.026	0.011|
224 (0.019)	|0.013	0.006	0.000|
Multiallelic Dprime: 0.126
BLOCK 478.  MARKERS: 2307 2308
22 (0.571)	|0.368	0.104	0.066	0.033|
23 (0.325)	|0.213	0.043	0.042	0.024|
42 (0.104)	|0.064	0.022	0.014	0.003|
Multiallelic Dprime: 0.050
BLOCK 479.  MARKERS: 2313 2314 2315
142 (0.645)	|0.322	0.310	0.011|
244 (0.170)	|0.078	0.090	0.003|
222 (0.122)	|0.054	0.061	0.003|
242 (0.059)	|0.038	0.018	0.003|
Multiallelic Dprime: 0.051
BLOCK 480.  MARKERS: 2317 2318
32 (0.496)	|0.265	0.125	0.043	0.060|
13 (0.479)	|0.268	0.114	0.072	0.018|
33 (0.021)	|0.011	0.003	0.001	0.004|
Multiallelic Dprime: 0.098
BLOCK 481.  MARKERS: 2323 2324 2325 2326
1123 (0.546)	|0.392	0.127	0.029|
3321 (0.242)	|0.121	0.014	0.108|
1133 (0.116)	|0.057	0.051	0.007|
3323 (0.082)	|0.081	0.000	0.001|
Multiallelic Dprime: 0.351
BLOCK 482.  MARKERS: 2328 2329
23 (0.661)	|0.287	0.232	0.139|
43 (0.192)	|0.080	0.072	0.040|
21 (0.147)	|0.074	0.043	0.030|
Multiallelic Dprime: 0.038
BLOCK 483.  MARKERS: 2336 2337
31 (0.440)	|0.237	0.167	0.034|
11 (0.347)	|0.177	0.122	0.049|
12 (0.209)	|0.114	0.042	0.053|
Multiallelic Dprime: 0.097
BLOCK 484.  MARKERS: 2340 2341
32 (0.531)	|0.478	0.027	0.025|
12 (0.331)	|0.072	0.252	0.008|
34 (0.136)	|0.014	0.053	0.070|
Multiallelic Dprime: 0.700
BLOCK 485.  MARKERS: 2342 2343
23 (0.564)	|0.432	0.058	0.074|
24 (0.331)	|0.171	0.114	0.046|
33 (0.105)	|0.089	0.009	0.007|
Multiallelic Dprime: 0.286
BLOCK 486.  MARKERS: 2345 2346
42 (0.692)	|0.413	0.252	0.027|
22 (0.181)	|0.023	0.112	0.046|
44 (0.127)	|0.063	0.054	0.011|
Multiallelic Dprime: 0.344
BLOCK 487.  MARKERS: 2349 2350 2351
234 (0.499)	|0.189	0.182	0.097	0.032|
422 (0.417)	|0.151	0.154	0.084	0.029|
222 (0.084)	|0.048	0.023	0.005	0.008|
Multiallelic Dprime: 0.060
BLOCK 488.  MARKERS: 2353 2354 2355
231 (0.387)	|0.177	0.164	0.046|
133 (0.359)	|0.159	0.130	0.070|
213 (0.185)	|0.088	0.059	0.037|
233 (0.069)	|0.025	0.025	0.020|
Multiallelic Dprime: 0.073
BLOCK 489.  MARKERS: 2358 2359
44 (0.449)	|0.350	0.065	0.032|
43 (0.378)	|0.132	0.235	0.004|
34 (0.173)	|0.122	0.013	0.038|
Multiallelic Dprime: 0.464
BLOCK 490.  MARKERS: 2360 2361 2362
231 (0.604)	|0.526	0.078|
412 (0.312)	|0.276	0.036|
432 (0.074)	|0.069	0.005|
Multiallelic Dprime: 0.120
BLOCK 491.  MARKERS: 2368 2369
11 (0.881)	|0.538	0.259	0.051	0.030|
33 (0.119)	|0.014	0.015	0.090	0.000|
Multiallelic Dprime: 0.717
BLOCK 492.  MARKERS: 2370 2371 2372
234 (0.552)	|0.355	0.182	0.014|
432 (0.274)	|0.206	0.067	0.002|
442 (0.140)	|0.077	0.064	0.000|
232 (0.030)	|0.020	0.010	0.000|
Multiallelic Dprime: 0.132
BLOCK 493.  MARKERS: 2376 2377
32 (0.657)	|0.260	0.153	0.244|
14 (0.328)	|0.165	0.130	0.029|
12 (0.016)	|0.012	0.003	0.000|
Multiallelic Dprime: 0.306
BLOCK 494.  MARKERS: 2380 2381
24 (0.436)	|0.344	0.087	0.005|
14 (0.287)	|0.151	0.106	0.029|
13 (0.274)	|0.202	0.061	0.008|
Multiallelic Dprime: 0.238
BLOCK 495.  MARKERS: 2382 2383
14 (0.701)	|0.489	0.142	0.070|
32 (0.254)	|0.161	0.059	0.034|
34 (0.043)	|0.011	0.029	0.003|
Multiallelic Dprime: 0.118
BLOCK 496.  MARKERS: 2385 2386
23 (0.661)	|0.426	0.165	0.053	0.017|
43 (0.231)	|0.012	0.096	0.058	0.061|
42 (0.108)	|0.025	0.072	0.004	0.005|
Multiallelic Dprime: 0.537
BLOCK 497.  MARKERS: 2387 2388 2389 2390
2234 (0.463)	|0.187	0.086	0.191|
2422 (0.334)	|0.135	0.168	0.032|
4222 (0.115)	|0.050	0.042	0.023|
2232 (0.083)	|0.035	0.040	0.008|
Multiallelic Dprime: 0.249
BLOCK 498.  MARKERS: 2392 2393
32 (0.407)	|0.280	0.127|
34 (0.338)	|0.022	0.317|
12 (0.255)	|0.254	0.000|
Multiallelic Dprime: 0.675
BLOCK 499.  MARKERS: 2394 2395
44 (0.555)	|0.471	0.007	0.007	0.015	0.042|
23 (0.445)	|0.040	0.165	0.120	0.105	0.003|
Multiallelic Dprime: 0.846
BLOCK 500.  MARKERS: 2396 2397 2398 2399 2400
43213 (0.514)	|0.193	0.311	0.000|
41413 (0.171)	|0.000	0.000	0.170|
23231 (0.127)	|0.127	0.000	0.000|
43211 (0.118)	|0.117	0.000	0.000|
43413 (0.044)	|0.000	0.000	0.044|
Multiallelic Dprime: 0.800
BLOCK 501.  MARKERS: 2401 2402 2403 2404 2405 2406 2407 2408 2409
342223311 (0.447)	|0.186	0.255|
342323211 (0.316)	|0.194	0.121|
121232332 (0.225)	|0.116	0.108|
Multiallelic Dprime: 0.152
BLOCK 502.  MARKERS: 2412 2413
14 (0.505)	|0.269	0.146	0.091|
32 (0.487)	|0.261	0.150	0.076|
Multiallelic Dprime: 0.024
BLOCK 503.  MARKERS: 2416 2417
11 (0.533)	|0.389	0.103	0.041|
13 (0.299)	|0.260	0.020	0.019|
21 (0.168)	|0.097	0.055	0.016|
Multiallelic Dprime: 0.216
BLOCK 504.  MARKERS: 2418 2419
33 (0.746)	|0.370	0.301	0.073|
14 (0.179)	|0.091	0.066	0.022|
34 (0.076)	|0.035	0.035	0.006|
Multiallelic Dprime: 0.022
BLOCK 505.  MARKERS: 2420 2421
43 (0.496)	|0.335	0.154	0.006|
41 (0.402)	|0.381	0.021	0.000|
23 (0.101)	|0.093	0.002	0.005|
Multiallelic Dprime: 0.709
BLOCK 506.  MARKERS: 2422 2423
13 (0.808)	|0.454	0.243	0.084	0.003	0.021|
44 (0.178)	|0.064	0.070	0.000	0.040	0.002|
14 (0.011)	|0.006	0.005	0.000	0.000	0.000|
Multiallelic Dprime: 0.330
BLOCK 507.  MARKERS: 2426 2427 2428 2429 2430 2431
332221 (0.524)	|0.501	0.023	0.002|
144433 (0.318)	|0.026	0.291	0.000|
344433 (0.083)	|0.000	0.083	0.000|
332421 (0.044)	|0.043	0.000	0.000|
332223 (0.023)	|0.004	0.002	0.016|
Multiallelic Dprime: 0.890
BLOCK 508.  MARKERS: 2433 2434
41 (0.577)	|0.346	0.130	0.101|
23 (0.404)	|0.237	0.106	0.061|
21 (0.019)	|0.006	0.005	0.008|
Multiallelic Dprime: 0.042
BLOCK 509.  MARKERS: 2439 2440
12 (0.590)	|0.508	0.080|
14 (0.240)	|0.195	0.045|
34 (0.170)	|0.150	0.021|
Multiallelic Dprime: 0.086
BLOCK 510.  MARKERS: 2450 2451
34 (0.853)	|0.288	0.241	0.156	0.161|
42 (0.146)	|0.036	0.053	0.035	0.021|
Multiallelic Dprime: 0.158
BLOCK 511.  MARKERS: 2456 2457 2458 2459
4212 (0.325)	|0.147	0.112	0.066|
3414 (0.294)	|0.105	0.086	0.102|
3212 (0.190)	|0.136	0.043	0.012|
3234 (0.182)	|0.025	0.143	0.015|
Multiallelic Dprime: 0.304
BLOCK 512.  MARKERS: 2460 2461
23 (0.421)	|0.267	0.121	0.033|
43 (0.383)	|0.242	0.090	0.052|
21 (0.196)	|0.133	0.037	0.026|
Multiallelic Dprime: 0.070
BLOCK 513.  MARKERS: 2464 2465 2466
234 (0.641)	|0.398	0.147	0.096|
244 (0.249)	|0.160	0.055	0.033|
432 (0.111)	|0.069	0.035	0.006|
Multiallelic Dprime: 0.055
BLOCK 514.  MARKERS: 2470 2471
31 (0.627)	|0.472	0.089	0.041	0.023|
33 (0.237)	|0.121	0.064	0.037	0.013|
43 (0.136)	|0.079	0.003	0.046	0.008|
Multiallelic Dprime: 0.241
BLOCK 515.  MARKERS: 2473 2474 2475 2476
4221 (0.673)	|0.324	0.341	0.003|
2223 (0.155)	|0.123	0.018	0.014|
2443 (0.126)	|0.099	0.005	0.022|
2423 (0.043)	|0.004	0.007	0.032|
Multiallelic Dprime: 0.555
BLOCK 516.  MARKERS: 2477 2478
14 (0.552)	|0.030	0.245	0.271|
42 (0.376)	|0.342	0.024	0.009|
44 (0.068)	|0.048	0.022	0.003|
Multiallelic Dprime: 0.801
BLOCK 517.  MARKERS: 2479 2480
11 (0.422)	|0.373	0.033	0.012	0.005|
13 (0.292)	|0.249	0.031	0.000	0.006|
23 (0.282)	|0.037	0.240	0.000	0.000|
Multiallelic Dprime: 0.695
BLOCK 518.  MARKERS: 2483 2484 2485 2486 2487 2488 2489 2490
13111313 (0.661)	|0.419	0.133	0.110|
34333232 (0.304)	|0.178	0.074	0.054|
33331333 (0.012)	|0.003	0.007	0.002|
13111333 (0.011)	|0.004	0.005	0.003|
Multiallelic Dprime: 0.070
BLOCK 519.  MARKERS: 2492 2493
42 (0.606)	|0.311	0.285	0.009|
44 (0.221)	|0.119	0.099	0.000|
22 (0.173)	|0.073	0.096	0.000|
Multiallelic Dprime: 0.068
BLOCK 520.  MARKERS: 2496 2497
34 (0.502)	|0.152	0.133	0.096	0.048	0.050|
12 (0.480)	|0.103	0.112	0.104	0.075	0.055|
32 (0.010)	|0.005	0.003	0.000	0.000	0.000|
Multiallelic Dprime: 0.119
BLOCK 521.  MARKERS: 2501 2502 2503 2504 2505 2506 2507 2508 2509 2510 2511 2512 2513 2514
33211144133111 (0.259)	|0.009	0.196	0.003	0.000	0.045	0.000|
11421144113111 (0.250)	|0.229	0.003	0.000	0.009	0.005	0.001|
13223124331331 (0.202)	|0.000	0.026	0.172	0.000	0.000	0.001|
33211242133311 (0.123)	|0.002	0.000	0.004	0.111	0.000	0.000|
11421144113112 (0.106)	|0.091	0.008	0.000	0.000	0.000	0.000|
Multiallelic Dprime: 0.887
BLOCK 522.  MARKERS: 2515 2516 2517 2518 2519 2520 2521 2522
43213223 (0.339)	|0.127	0.107	0.056	0.024	0.017	0.007|
41213242 (0.247)	|0.105	0.079	0.020	0.017	0.020	0.006|
43414442 (0.187)	|0.060	0.081	0.024	0.012	0.007	0.004|
33233242 (0.131)	|0.047	0.052	0.016	0.004	0.008	0.003|
43213242 (0.057)	|0.026	0.013	0.006	0.009	0.002	0.000|
43233242 (0.017)	|0.004	0.004	0.004	0.000	0.002	0.001|
Multiallelic Dprime: 0.105
BLOCK 523.  MARKERS: 2526 2527 2528 2529 2530 2531
443344 (0.372)	|0.119	0.246	0.001	0.000	0.004|
241222 (0.342)	|0.306	0.029	0.004	0.001	0.000|
423344 (0.131)	|0.038	0.000	0.090	0.000	0.000|
441224 (0.068)	|0.060	0.000	0.002	0.002	0.004|
241224 (0.057)	|0.014	0.000	0.000	0.043	0.002|
241244 (0.022)	|0.002	0.000	0.000	0.000	0.020|
Multiallelic Dprime: 0.707
BLOCK 524.  MARKERS: 2533 2534 2535 2536
2312 (0.539)	|0.282	0.033	0.084	0.077	0.052	0.001	0.003|
4312 (0.281)	|0.010	0.189	0.074	0.001	0.007	0.000	0.000|
2134 (0.099)	|0.000	0.007	0.000	0.072	0.000	0.000	0.016|
2314 (0.047)	|0.000	0.000	0.000	0.000	0.046	0.000	0.000|
2334 (0.031)	|0.000	0.000	0.000	0.000	0.004	0.028	0.000|
Multiallelic Dprime: 0.650
BLOCK 525.  MARKERS: 2538 2539 2540 2541 2542 2543 2544 2545
23214424 (0.294)	|0.254	0.039|
43234443 (0.227)	|0.137	0.090|
43232144 (0.160)	|0.124	0.036|
41434424 (0.150)	|0.145	0.003|
43234424 (0.109)	|0.064	0.045|
43234124 (0.028)	|0.029	0.000|
41234424 (0.019)	|0.018	0.000|
Multiallelic Dprime: 0.386
BLOCK 526.  MARKERS: 2549 2550
31 (0.781)
13 (0.216)
