# Supplementary material for: Genetic Structure of the Spanish Population
Source: BMC Genomics. 2010 May 25;11:326. doi: 10.1186/1471-2164-11-326 (PMC2887418; doi:10.1186/1471-2164-11-326)
Supplement: Additional file 1 — List of haplotype blocks across all autosomal chromosomes in the Spanish population. Each block is described by the SNPs that compose it, the major haplotypes with haplotypic frequencies, and the LD (D') among adjacent blocks. For each chromosome, the correspondence list between the SNP names and numbers is included in a separate table. [file 1471-2164-11-326-S1.ZIP › chr22.GABRIELblocks]

BLOCK 1.  MARKERS: 4 5 6
222 (0.413)	|0.198	0.131	0.022	0.056|
422 (0.281)	|0.170	0.067	0.016	0.026|
242 (0.185)	|0.094	0.030	0.051	0.011|
224 (0.115)	|0.039	0.026	0.029	0.020|
Multiallelic Dprime: 0.182
BLOCK 2.  MARKERS: 8 9 10
211 (0.500)	|0.500	0.000	0.000|
213 (0.256)	|0.020	0.236	0.000|
333 (0.122)	|0.111	0.000	0.008|
233 (0.112)	|0.001	0.003	0.110|
Multiallelic Dprime: 0.952
BLOCK 3.  MARKERS: 11 12 13 14
3113 (0.639)	|0.451	0.184	0.004|
3231 (0.238)	|0.022	0.006	0.210|
1211 (0.118)	|0.078	0.040	0.000|
Multiallelic Dprime: 0.630
BLOCK 4.  MARKERS: 15 16
32 (0.555)	|0.247	0.210	0.097|
12 (0.230)	|0.110	0.113	0.009|
34 (0.213)	|0.105	0.096	0.014|
Multiallelic Dprime: 0.124
BLOCK 5.  MARKERS: 18 19
22 (0.463)	|0.159	0.182	0.122|
23 (0.418)	|0.229	0.122	0.066|
42 (0.118)	|0.049	0.019	0.050|
Multiallelic Dprime: 0.194
BLOCK 6.  MARKERS: 20 21
41 (0.438)	|0.189	0.118	0.055	0.071|
21 (0.322)	|0.190	0.042	0.059	0.021|
43 (0.239)	|0.120	0.064	0.038	0.014|
Multiallelic Dprime: 0.174
BLOCK 7.  MARKERS: 23 24 25 26
3424 (0.499)	|0.282	0.134	0.082|
2414 (0.223)	|0.107	0.097	0.020|
2423 (0.152)	|0.089	0.042	0.022|
2223 (0.106)	|0.047	0.043	0.015|
Multiallelic Dprime: 0.125
BLOCK 8.  MARKERS: 30 31
34 (0.534)	|0.361	0.127	0.046|
32 (0.321)	|0.094	0.066	0.157|
14 (0.143)	|0.022	0.119	0.001|
Multiallelic Dprime: 0.472
BLOCK 9.  MARKERS: 32 33 34
143 (0.477)	|0.252	0.142	0.083|
142 (0.314)	|0.178	0.086	0.050|
333 (0.204)	|0.104	0.052	0.048|
Multiallelic Dprime: 0.049
BLOCK 10.  MARKERS: 42 43
42 (0.537)	|0.358	0.082	0.097|
22 (0.280)	|0.144	0.125	0.012|
44 (0.182)	|0.162	0.015	0.005|
Multiallelic Dprime: 0.289
BLOCK 11.  MARKERS: 44 45
44 (0.665)	|0.311	0.210	0.144|
32 (0.222)	|0.122	0.055	0.046|
34 (0.113)	|0.040	0.048	0.025|
Multiallelic Dprime: 0.062
BLOCK 12.  MARKERS: 47 48
43 (0.472)	|0.470	0.000|
21 (0.313)	|0.016	0.297|
23 (0.215)	|0.092	0.123|
Multiallelic Dprime: 0.814
BLOCK 13.  MARKERS: 49 50
12 (0.577)	|0.253	0.263	0.056	0.004|
44 (0.421)	|0.235	0.091	0.088	0.008|
Multiallelic Dprime: 0.256
BLOCK 14.  MARKERS: 52 53 54
334 (0.488)	|0.349	0.134	0.006|
122 (0.354)	|0.345	0.006	0.003|
124 (0.146)	|0.126	0.020	0.000|
324 (0.012)	|0.004	0.002	0.006|
Multiallelic Dprime: 0.640
BLOCK 15.  MARKERS: 56 57
31 (0.824)	|0.565	0.258|
22 (0.162)	|0.095	0.063|
32 (0.014)	|0.006	0.009|
Multiallelic Dprime: 0.127
BLOCK 16.  MARKERS: 60 61 62 63 64
32332 (0.666)	|0.405	0.215	0.034	0.013|
41114 (0.329)	|0.103	0.003	0.125	0.097|
Multiallelic Dprime: 0.608
BLOCK 17.  MARKERS: 66 67 68 69
2332 (0.510)	|0.392	0.116|
3233 (0.217)	|0.037	0.179|
2312 (0.160)	|0.041	0.119|
3332 (0.111)	|0.038	0.073|
Multiallelic Dprime: 0.534
BLOCK 18.  MARKERS: 71 72
32 (0.507)	|0.317	0.175	0.014|
24 (0.491)	|0.291	0.185	0.014|
Multiallelic Dprime: 0.040
BLOCK 19.  MARKERS: 75 76
13 (0.610)	|0.317	0.197	0.060	0.025|
31 (0.360)	|0.280	0.041	0.038	0.000|
33 (0.028)	|0.022	0.003	0.003	0.000|
Multiallelic Dprime: 0.418
BLOCK 20.  MARKERS: 78 79 80 81 82
22224 (0.619)	|0.162	0.263	0.193|
33242 (0.240)	|0.225	0.012	0.003|
33444 (0.101)	|0.099	0.000	0.002|
32224 (0.025)	|0.000	0.023	0.002|
Multiallelic Dprime: 0.818
BLOCK 21.  MARKERS: 83 84
32 (0.496)	|0.139	0.352	0.005|
24 (0.298)	|0.275	0.000	0.023|
22 (0.206)	|0.204	0.001	0.000|
Multiallelic Dprime: 0.910
BLOCK 22.  MARKERS: 85 86
32 (0.619)	|0.359	0.105	0.098	0.056|
11 (0.353)	|0.208	0.063	0.038	0.044|
12 (0.028)	|0.018	0.003	0.007	0.000|
Multiallelic Dprime: 0.058
BLOCK 23.  MARKERS: 93 94 95
223 (0.585)	|0.337	0.141	0.107|
441 (0.171)	|0.114	0.038	0.019|
241 (0.143)	|0.079	0.038	0.026|
221 (0.100)	|0.057	0.013	0.030|
Multiallelic Dprime: 0.076
BLOCK 24.  MARKERS: 97 98
12 (0.587)	|0.427	0.064	0.096|
31 (0.230)	|0.154	0.058	0.019|
32 (0.182)	|0.116	0.039	0.026|
Multiallelic Dprime: 0.128
BLOCK 25.  MARKERS: 100 101
22 (0.696)	|0.503	0.093	0.056	0.037|
42 (0.160)	|0.016	0.005	0.110	0.018|
44 (0.141)	|0.034	0.096	0.003	0.010|
Multiallelic Dprime: 0.594
BLOCK 26.  MARKERS: 103 104 105 106 107 108 109
2132321 (0.553)	|0.405	0.110	0.038|
2134143 (0.193)	|0.139	0.039	0.016|
4312143 (0.168)	|0.126	0.036	0.007|
2132323 (0.064)	|0.054	0.006	0.004|
Multiallelic Dprime: 0.060
BLOCK 27.  MARKERS: 110 111
33 (0.741)	|0.395	0.218	0.128|
41 (0.195)	|0.086	0.085	0.024|
43 (0.064)	|0.016	0.033	0.015|
Multiallelic Dprime: 0.187
BLOCK 28.  MARKERS: 115 116
12 (0.497)	|0.452	0.041	0.005|
11 (0.336)	|0.019	0.261	0.055|
21 (0.167)	|0.003	0.165	0.000|
Multiallelic Dprime: 0.842
BLOCK 29.  MARKERS: 119 120
32 (0.474)	|0.452	0.017	0.000|
11 (0.467)	|0.368	0.088	0.011|
12 (0.060)	|0.042	0.011	0.006|
Multiallelic Dprime: 0.593
BLOCK 30.  MARKERS: 121 122
11 (0.862)	|0.517	0.345|
33 (0.117)	|0.002	0.115|
31 (0.017)	|0.005	0.012|
Multiallelic Dprime: 0.903
BLOCK 31.  MARKERS: 123 124
22 (0.524)	|0.296	0.144	0.079|
14 (0.476)	|0.263	0.144	0.067|
Multiallelic Dprime: 0.027
BLOCK 32.  MARKERS: 126 127 128 129
4423 (0.559)	|0.127	0.192	0.144	0.095|
2242 (0.288)	|0.109	0.063	0.073	0.043|
2222 (0.146)	|0.093	0.014	0.020	0.019|
Multiallelic Dprime: 0.226
BLOCK 33.  MARKERS: 131 132 133
233 (0.333)	|0.226	0.100	0.007|
231 (0.271)	|0.161	0.084	0.023|
431 (0.238)	|0.149	0.075	0.014|
213 (0.158)	|0.101	0.050	0.007|
Multiallelic Dprime: 0.057
BLOCK 34.  MARKERS: 135 136
31 (0.636)	|0.424	0.171	0.042|
12 (0.309)	|0.221	0.031	0.057|
11 (0.050)	|0.013	0.029	0.007|
Multiallelic Dprime: 0.184
BLOCK 35.  MARKERS: 139 140
23 (0.659)	|0.475	0.116	0.068|
43 (0.235)	|0.143	0.090	0.002|
21 (0.106)	|0.099	0.004	0.004|
Multiallelic Dprime: 0.199
BLOCK 36.  MARKERS: 141 142
11 (0.717)	|0.384	0.267	0.066|
33 (0.209)	|0.160	0.034	0.015|
13 (0.074)	|0.038	0.012	0.024|
Multiallelic Dprime: 0.349
BLOCK 37.  MARKERS: 144 145
31 (0.582)	|0.238	0.216	0.125|
11 (0.313)	|0.135	0.098	0.079|
33 (0.105)	|0.042	0.031	0.033|
Multiallelic Dprime: 0.064
BLOCK 38.  MARKERS: 148 149 150 151
4312 (0.415)	|0.388	0.003	0.018|
2222 (0.344)	|0.140	0.000	0.201|
4311 (0.236)	|0.003	0.233	0.005|
Multiallelic Dprime: 0.791
BLOCK 39.  MARKERS: 152 153
22 (0.530)	|0.132	0.118	0.085	0.075	0.051	0.040	0.023|
44 (0.241)	|0.064	0.051	0.036	0.035	0.021	0.023	0.004|
42 (0.224)	|0.050	0.047	0.037	0.031	0.027	0.017	0.014|
Multiallelic Dprime: 0.038
BLOCK 40.  MARKERS: 159 160 161 162 163 164 165 166 167 168
3124132211 (0.244)	|0.115	0.087	0.038	0.002|
4312333413 (0.218)	|0.084	0.101	0.031	0.002|
4312343413 (0.159)	|0.052	0.064	0.041	0.003|
4312343433 (0.142)	|0.067	0.049	0.021	0.002|
3124132213 (0.102)	|0.038	0.046	0.016	0.000|
4114132213 (0.079)	|0.031	0.029	0.017	0.002|
3112332213 (0.041)	|0.016	0.016	0.009	0.000|
Multiallelic Dprime: 0.102
BLOCK 41.  MARKERS: 182 183 184 185 186
11421 (0.408)	|0.136	0.076	0.081	0.072	0.016	0.007	0.008|
23223 (0.396)	|0.127	0.105	0.068	0.063	0.017	0.005	0.004|
23213 (0.177)	|0.063	0.034	0.030	0.037	0.001	0.004	0.002|
11423 (0.012)	|0.004	0.002	0.005	0.001	0.000	0.000	0.000|
Multiallelic Dprime: 0.079
BLOCK 42.  MARKERS: 189 190 191 192 193 194 195 196 197 198 199 200 201
1433412142112 (0.331)	|0.311	0.018	0.002|
1231234122312 (0.219)	|0.041	0.125	0.051|
3413412144112 (0.188)	|0.181	0.003	0.002|
1433432342131 (0.176)	|0.039	0.138	0.000|
1433432342112 (0.035)	|0.021	0.007	0.007|
1231232122112 (0.016)	|0.000	0.000	0.017|
1433434122312 (0.012)	|0.003	0.010	0.000|
Multiallelic Dprime: 0.749
BLOCK 43.  MARKERS: 203 204
34 (0.615)	|0.401	0.099	0.115|
12 (0.303)	|0.193	0.071	0.040|
32 (0.080)	|0.023	0.027	0.030|
Multiallelic Dprime: 0.120
BLOCK 44.  MARKERS: 206 207
22 (0.617)	|0.520	0.065	0.032|
34 (0.197)	|0.166	0.017	0.014|
24 (0.186)	|0.161	0.020	0.004|
Multiallelic Dprime: 0.062
BLOCK 45.  MARKERS: 210 211 212 213
3311 (0.849)	|0.295	0.252	0.208	0.093|
1133 (0.101)	|0.029	0.038	0.027	0.009|
1111 (0.050)	|0.011	0.013	0.015	0.011|
Multiallelic Dprime: 0.106
BLOCK 46.  MARKERS: 215 216 217
124 (0.335)	|0.174	0.103	0.057|
322 (0.303)	|0.203	0.056	0.045|
142 (0.250)	|0.152	0.041	0.055|
122 (0.113)	|0.065	0.020	0.026|
Multiallelic Dprime: 0.127
BLOCK 47.  MARKERS: 220 221 222
313 (0.592)	|0.482	0.077	0.034|
132 (0.221)	|0.130	0.082	0.002|
113 (0.183)	|0.088	0.095	0.000|
Multiallelic Dprime: 0.351
BLOCK 48.  MARKERS: 227 228
34 (0.703)	|0.576	0.114	0.012|
12 (0.254)	|0.023	0.231	0.000|
32 (0.036)	|0.033	0.003	0.000|
Multiallelic Dprime: 0.745
BLOCK 49.  MARKERS: 229 230
21 (0.639)	|0.410	0.195	0.034|
33 (0.350)	|0.232	0.108	0.009|
31 (0.012)	|0.008	0.004	0.000|
Multiallelic Dprime: 0.047
BLOCK 50.  MARKERS: 232 233
33 (0.649)	|0.228	0.252	0.157	0.010|
11 (0.308)	|0.199	0.053	0.054	0.002|
13 (0.044)	|0.010	0.019	0.007	0.005|
Multiallelic Dprime: 0.316
BLOCK 51.  MARKERS: 234 235 236 237 238
33422 (0.437)	|0.435	0.002	0.001|
13224 (0.324)	|0.000	0.324	0.000|
11242 (0.217)	|0.000	0.110	0.107|
33222 (0.017)	|0.000	0.000	0.016|
Multiallelic Dprime: 0.908
BLOCK 52.  MARKERS: 239 240
21 (0.438)	|0.358	0.010	0.070|
23 (0.434)	|0.211	0.174	0.049|
43 (0.129)	|0.050	0.031	0.049|
Multiallelic Dprime: 0.423
BLOCK 53.  MARKERS: 241 242
22 (0.618)	|0.327	0.174	0.117|
21 (0.215)	|0.104	0.074	0.037|
12 (0.167)	|0.083	0.065	0.019|
Multiallelic Dprime: 0.079
BLOCK 54.  MARKERS: 245 246
21 (0.514)	|0.262	0.168	0.084|
23 (0.313)	|0.155	0.116	0.042|
41 (0.173)	|0.097	0.047	0.029|
Multiallelic Dprime: 0.047
BLOCK 55.  MARKERS: 252 253
21 (0.514)	|0.221	0.123	0.122	0.039	0.000|
43 (0.331)	|0.100	0.116	0.062	0.038	0.008|
23 (0.155)	|0.079	0.018	0.017	0.031	0.006|
Multiallelic Dprime: 0.178
BLOCK 56.  MARKERS: 258 259 260 261 262 263 264 265 266
312434343 (0.398)	|0.213	0.164	0.022|
132412121 (0.258)	|0.121	0.006	0.131|
313212121 (0.201)	|0.189	0.007	0.003|
312412121 (0.108)	|0.099	0.000	0.010|
312414121 (0.014)	|0.013	0.001	0.000|
Multiallelic Dprime: 0.557
BLOCK 57.  MARKERS: 267 268
32 (0.648)	|0.287	0.359|
12 (0.184)	|0.088	0.096|
31 (0.167)	|0.135	0.032|
Multiallelic Dprime: 0.277
BLOCK 58.  MARKERS: 269 270
22 (0.511)	|0.064	0.447|
14 (0.487)	|0.463	0.023|
Multiallelic Dprime: 0.898
BLOCK 59.  MARKERS: 271 272
11 (0.529)	|0.210	0.183	0.133|
24 (0.470)	|0.208	0.140	0.119|
Multiallelic Dprime: 0.048
BLOCK 60.  MARKERS: 276 277
13 (0.418)	|0.136	0.245	0.037|
22 (0.323)	|0.253	0.032	0.037|
23 (0.254)	|0.186	0.026	0.042|
Multiallelic Dprime: 0.473
BLOCK 61.  MARKERS: 278 279
33 (0.579)	|0.315	0.148	0.112|
31 (0.303)	|0.182	0.078	0.041|
13 (0.118)	|0.064	0.031	0.023|
Multiallelic Dprime: 0.064
BLOCK 62.  MARKERS: 283 284
24 (0.561)	|0.493	0.067|
42 (0.257)	|0.187	0.066|
44 (0.176)	|0.100	0.074|
Multiallelic Dprime: 0.313
BLOCK 63.  MARKERS: 287 288
24 (0.785)	|0.459	0.215	0.111|
42 (0.210)	|0.120	0.063	0.026|
Multiallelic Dprime: 0.030
BLOCK 64.  MARKERS: 290 291
14 (0.581)	|0.036	0.234	0.217	0.010	0.061	0.000|
12 (0.281)	|0.264	0.008	0.000	0.000	0.002	0.014|
34 (0.137)	|0.004	0.021	0.014	0.100	0.000	0.000|
Multiallelic Dprime: 0.833
BLOCK 65.  MARKERS: 292 293 294 295 296
22113 (0.303)	|0.153	0.107	0.043|
14113 (0.262)	|0.136	0.091	0.037|
12131 (0.231)	|0.128	0.071	0.034|
12333 (0.110)	|0.057	0.031	0.021|
12133 (0.063)	|0.031	0.021	0.010|
24113 (0.014)	|0.005	0.007	0.002|
Multiallelic Dprime: 0.042
BLOCK 66.  MARKERS: 300 301
24 (0.516)	|0.419	0.076	0.019|
42 (0.335)	|0.321	0.011	0.004|
22 (0.148)	|0.126	0.015	0.008|
Multiallelic Dprime: 0.450
BLOCK 67.  MARKERS: 306 307
24 (0.866)	|0.517	0.314	0.000	0.032|
42 (0.101)	|0.000	0.000	0.099	0.000|
44 (0.031)	|0.019	0.009	0.000	0.003|
Multiallelic Dprime: 0.774
BLOCK 68.  MARKERS: 308 309 310 311
3334 (0.535)	|0.536	0.000	0.000|
2313 (0.321)	|0.040	0.278	0.004|
2233 (0.103)	|0.000	0.003	0.099|
2334 (0.036)	|0.007	0.028	0.000|
Multiallelic Dprime: 0.928
BLOCK 69.  MARKERS: 312 313 314
321 (0.583)	|0.436	0.148|
241 (0.313)	|0.226	0.087|
243 (0.105)	|0.088	0.016|
Multiallelic Dprime: 0.064
BLOCK 70.  MARKERS: 319 320
11 (0.745)	|0.280	0.189	0.142	0.131|
23 (0.255)	|0.102	0.076	0.032	0.029|
Multiallelic Dprime: 0.126
BLOCK 71.  MARKERS: 323 324 325 326 327
12322 (0.381)	|0.219	0.066	0.096|
12142 (0.265)	|0.235	0.024	0.007|
24124 (0.174)	|0.044	0.123	0.006|
12122 (0.160)	|0.092	0.058	0.010|
Multiallelic Dprime: 0.400
BLOCK 72.  MARKERS: 330 331
31 (0.598)	|0.361	0.226	0.007|
21 (0.281)	|0.171	0.105	0.003|
32 (0.122)	|0.052	0.064	0.002|
Multiallelic Dprime: 0.073
BLOCK 73.  MARKERS: 332 333
13 (0.584)	|0.278	0.175	0.131|
41 (0.395)	|0.172	0.157	0.063|
43 (0.012)	|0.005	0.004	0.003|
Multiallelic Dprime: 0.099
BLOCK 74.  MARKERS: 334 335
43 (0.460)	|0.177	0.137	0.092	0.051|
21 (0.340)	|0.139	0.111	0.051	0.039|
41 (0.198)	|0.082	0.056	0.031	0.029|
Multiallelic Dprime: 0.051
BLOCK 75.  MARKERS: 339 340 341
214 (0.399)	|0.243	0.075	0.081|
212 (0.305)	|0.165	0.078	0.062|
412 (0.174)	|0.094	0.044	0.036|
232 (0.120)	|0.067	0.030	0.023|
Multiallelic Dprime: 0.061
BLOCK 76.  MARKERS: 350 351
34 (0.571)	|0.315	0.203	0.053|
31 (0.228)	|0.193	0.020	0.015|
11 (0.202)	|0.052	0.116	0.034|
Multiallelic Dprime: 0.264
BLOCK 77.  MARKERS: 353 354
31 (0.561)	|0.404	0.069	0.086|
13 (0.338)	|0.147	0.170	0.022|
33 (0.101)	|0.077	0.022	0.002|
Multiallelic Dprime: 0.358
BLOCK 78.  MARKERS: 355 356
11 (0.628)	|0.315	0.232	0.081|
33 (0.260)	|0.227	0.020	0.015|
13 (0.111)	|0.028	0.001	0.080|
Multiallelic Dprime: 0.503
BLOCK 79.  MARKERS: 357 358 359
134 (0.571)	|0.189	0.269	0.112|
112 (0.253)	|0.114	0.067	0.073|
334 (0.176)	|0.089	0.049	0.039|
Multiallelic Dprime: 0.193
BLOCK 80.  MARKERS: 360 361
11 (0.392)	|0.187	0.100	0.045	0.054	0.006|
34 (0.385)	|0.198	0.073	0.067	0.041	0.004|
14 (0.223)	|0.105	0.060	0.024	0.034	0.000|
Multiallelic Dprime: 0.083
BLOCK 81.  MARKERS: 365 366 367 368
3134 (0.491)	|0.372	0.003	0.078	0.040|
3114 (0.233)	|0.106	0.124	0.000	0.000|
1114 (0.136)	|0.119	0.014	0.004	0.000|
3212 (0.129)	|0.039	0.029	0.055	0.004|
3112 (0.011)	|0.000	0.009	0.000	0.001|
Multiallelic Dprime: 0.471
BLOCK 82.  MARKERS: 370 371 372
114 (0.634)	|0.208	0.153	0.081	0.095	0.092|
332 (0.180)	|0.050	0.069	0.027	0.020	0.015|
112 (0.137)	|0.031	0.042	0.046	0.015	0.003|
132 (0.046)	|0.003	0.004	0.013	0.010	0.015|
Multiallelic Dprime: 0.198
BLOCK 83.  MARKERS: 374 375 376 377
2112 (0.293)	|0.125	0.106	0.061|
2342 (0.268)	|0.107	0.114	0.047|
2142 (0.166)	|0.087	0.047	0.031|
4142 (0.142)	|0.049	0.069	0.020|
2144 (0.125)	|0.077	0.020	0.027|
Multiallelic Dprime: 0.134
BLOCK 84.  MARKERS: 378 379 380 381 382
41312 (0.449)	|0.304	0.144|
22144 (0.359)	|0.277	0.084|
41314 (0.185)	|0.128	0.054|
Multiallelic Dprime: 0.119
BLOCK 85.  MARKERS: 385 386
43 (0.715)	|0.567	0.149|
21 (0.282)	|0.234	0.047|
Multiallelic Dprime: 0.143
BLOCK 86.  MARKERS: 388 389
42 (0.804)	|0.289	0.247	0.207	0.035	0.011|
24 (0.196)	|0.071	0.030	0.070	0.021	0.000|
Multiallelic Dprime: 0.187
BLOCK 87.  MARKERS: 391 392 393 394 395 396 397
3213214 (0.359)	|0.234	0.072	0.054|
3413243 (0.277)	|0.176	0.065	0.035|
1241343 (0.277)	|0.169	0.058	0.050|
3243243 (0.056)	|0.041	0.010	0.005|
3213213 (0.011)	|0.003	0.006	0.002|
Multiallelic Dprime: 0.056
BLOCK 88.  MARKERS: 399 400 401
113 (0.630)	|0.532	0.083	0.015|
321 (0.214)	|0.134	0.081	0.000|
123 (0.156)	|0.074	0.081	0.000|
Multiallelic Dprime: 0.362
BLOCK 89.  MARKERS: 402 403 404
113 (0.740)	|0.601	0.000	0.139|
334 (0.245)	|0.000	0.227	0.018|
134 (0.015)	|0.000	0.014	0.000|
Multiallelic Dprime: 0.926
BLOCK 90.  MARKERS: 405 406
11 (0.601)	|0.416	0.158	0.027|
12 (0.242)	|0.121	0.011	0.110|
32 (0.157)	|0.148	0.002	0.007|
Multiallelic Dprime: 0.380
BLOCK 91.  MARKERS: 409 410
33 (0.685)	|0.503	0.177	0.004|
13 (0.171)	|0.153	0.017	0.002|
31 (0.144)	|0.111	0.029	0.004|
Multiallelic Dprime: 0.307
BLOCK 92.  MARKERS: 415 416
13 (0.767)	|0.367	0.109	0.124	0.070	0.097|
21 (0.223)	|0.120	0.033	0.011	0.056	0.002|
11 (0.011)	|0.009	0.002	0.000	0.000	0.000|
Multiallelic Dprime: 0.275
BLOCK 93.  MARKERS: 417 418 419 420 421 422
241121 (0.496)	|0.312	0.184|
221121 (0.143)	|0.121	0.022|
421123 (0.134)	|0.112	0.022|
422313 (0.125)	|0.092	0.033|
422323 (0.098)	|0.071	0.028|
Multiallelic Dprime: 0.276
BLOCK 94.  MARKERS: 425 426
24 (0.708)	|0.227	0.107	0.186	0.151	0.024|
42 (0.292)	|0.103	0.096	0.004	0.000	0.089|
Multiallelic Dprime: 0.474
BLOCK 95.  MARKERS: 427 428 429 430
1214 (0.331)	|0.139	0.173	0.020|
1432 (0.203)	|0.111	0.087	0.002|
3414 (0.190)	|0.099	0.079	0.012|
1414 (0.151)	|0.073	0.074	0.004|
1434 (0.111)	|0.072	0.036	0.004|
Multiallelic Dprime: 0.125
BLOCK 96.  MARKERS: 436 437
31 (0.501)	|0.343	0.123	0.035|
13 (0.454)	|0.276	0.174	0.005|
11 (0.044)	|0.028	0.014	0.002|
Multiallelic Dprime: 0.151
BLOCK 97.  MARKERS: 441 442
33 (0.648)	|0.520	0.128|
14 (0.311)	|0.232	0.079|
34 (0.041)	|0.033	0.008|
Multiallelic Dprime: 0.080
BLOCK 98.  MARKERS: 446 447
24 (0.785)	|0.301	0.252	0.178	0.054|
42 (0.215)	|0.109	0.053	0.054	0.000|
Multiallelic Dprime: 0.184
BLOCK 99.  MARKERS: 450 451 452
122 (0.409)	|0.361	0.047|
224 (0.305)	|0.224	0.079|
142 (0.231)	|0.212	0.020|
222 (0.054)	|0.052	0.002|
Multiallelic Dprime: 0.331
BLOCK 100.  MARKERS: 453 454 455
311 (0.849)	|0.707	0.142|
134 (0.148)	|0.104	0.044|
Multiallelic Dprime: 0.136
BLOCK 101.  MARKERS: 460 461
41 (0.813)	|0.396	0.222	0.194|
23 (0.187)	|0.117	0.028	0.042|
Multiallelic Dprime: 0.230
BLOCK 102.  MARKERS: 465 466
32 (0.513)	|0.375	0.050	0.039	0.049|
12 (0.250)	|0.015	0.188	0.013	0.035|
14 (0.236)	|0.009	0.012	0.187	0.026|
Multiallelic Dprime: 0.698
BLOCK 103.  MARKERS: 467 468 469
122 (0.399)	|0.016	0.337	0.046|
322 (0.248)	|0.071	0.024	0.154|
342 (0.241)	|0.218	0.015	0.008|
324 (0.109)	|0.108	0.000	0.002|
Multiallelic Dprime: 0.758
BLOCK 104.  MARKERS: 471 472
23 (0.415)	|0.253	0.114	0.040|
13 (0.377)	|0.337	0.019	0.021|
22 (0.208)	|0.032	0.133	0.044|
Multiallelic Dprime: 0.415
BLOCK 105.  MARKERS: 473 474
34 (0.621)	|0.365	0.105	0.073	0.075|
11 (0.266)	|0.150	0.057	0.037	0.023|
31 (0.105)	|0.054	0.017	0.017	0.016|
Multiallelic Dprime: 0.061
BLOCK 106.  MARKERS: 479 480 481 482
2142 (0.574)	|0.286	0.006	0.118	0.116	0.003	0.037|
2242 (0.180)	|0.138	0.017	0.000	0.000	0.023	0.000|
2244 (0.128)	|0.005	0.118	0.002	0.002	0.000	0.000|
4224 (0.114)	|0.000	0.030	0.000	0.000	0.081	0.000|
Multiallelic Dprime: 0.687
BLOCK 107.  MARKERS: 485 486 487 488 489
43132 (0.430)	|0.036	0.194	0.153	0.045|
23132 (0.174)	|0.002	0.063	0.065	0.045|
21312 (0.123)	|0.114	0.002	0.002	0.006|
21313 (0.118)	|0.116	0.000	0.000	0.002|
23332 (0.109)	|0.104	0.000	0.000	0.006|
23312 (0.037)	|0.027	0.006	0.003	0.000|
Multiallelic Dprime: 0.679
BLOCK 108.  MARKERS: 491 492 493
423 (0.407)	|0.052	0.206	0.000	0.123	0.001	0.008	0.004	0.000|
442 (0.265)	|0.227	0.010	0.010	0.004	0.011	0.000	0.001	0.000|
222 (0.224)	|0.040	0.002	0.092	0.000	0.035	0.021	0.010	0.012|
422 (0.103)	|0.033	0.000	0.042	0.000	0.003	0.004	0.000	0.000|
Multiallelic Dprime: 0.749
BLOCK 109.  MARKERS: 494 495 496 497 498 499 500 501 502
411122432 (0.351)	|0.159	0.115	0.023	0.040	0.006	0.005|
411122434 (0.214)	|0.166	0.009	0.020	0.008	0.011	0.000|
411122232 (0.143)	|0.084	0.029	0.018	0.000	0.007	0.003|
333344212 (0.130)	|0.069	0.038	0.009	0.000	0.007	0.006|
411144232 (0.049)	|0.014	0.028	0.005	0.002	0.000	0.000|
413344232 (0.033)	|0.023	0.003	0.004	0.001	0.000	0.000|
413344212 (0.015)	|0.008	0.005	0.000	0.001	0.001	0.000|
433344232 (0.012)	|0.002	0.004	0.006	0.001	0.000	0.000|
Multiallelic Dprime: 0.292
BLOCK 110.  MARKERS: 505 506 507 508 509 510
122111 (0.553)	|0.328	0.153	0.072|
314433 (0.236)	|0.150	0.038	0.050|
322131 (0.093)	|0.068	0.014	0.011|
312131 (0.061)	|0.027	0.030	0.004|
314431 (0.032)	|0.012	0.015	0.005|
322111 (0.015)	|0.015	0.000	0.000|
Multiallelic Dprime: 0.147
BLOCK 111.  MARKERS: 513 514
21 (0.604)	|0.083	0.214	0.171	0.137|
23 (0.250)	|0.236	0.000	0.014	0.000|
43 (0.146)	|0.137	0.009	0.000	0.000|
Multiallelic Dprime: 0.893
BLOCK 112.  MARKERS: 517 518 519
442 (0.455)	|0.402	0.025	0.026|
232 (0.223)	|0.139	0.076	0.005|
244 (0.185)	|0.116	0.031	0.037|
242 (0.137)	|0.039	0.026	0.071|
Multiallelic Dprime: 0.418
BLOCK 113.  MARKERS: 521 522 523 524
1212 (0.696)	|0.349	0.129	0.168	0.000	0.041|
2131 (0.158)	|0.039	0.109	0.003	0.000	0.006|
1112 (0.140)	|0.003	0.001	0.003	0.125	0.000|
Multiallelic Dprime: 0.663
BLOCK 114.  MARKERS: 525 526 527 528 529 530 531
2334442 (0.393)	|0.346	0.000	0.000	0.012	0.000	0.000	0.014|
2332422 (0.242)	|0.000	0.011	0.154	0.000	0.068	0.002	0.000|
2312223 (0.174)	|0.000	0.169	0.002	0.000	0.000	0.002	0.000|
3134442 (0.128)	|0.027	0.000	0.000	0.099	0.000	0.000	0.000|
2332423 (0.048)	|0.000	0.002	0.000	0.000	0.000	0.045	0.000|
Multiallelic Dprime: 0.918
BLOCK 115.  MARKERS: 532 533 534 535 536 537 538 539
22213431 (0.374)	|0.216	0.031	0.045	0.011	0.006	0.030	0.013	0.010	0.001	0.004|
44332333 (0.183)	|0.015	0.135	0.003	0.003	0.001	0.011	0.000	0.006	0.002	0.001|
44332331 (0.163)	|0.006	0.050	0.077	0.015	0.004	0.000	0.000	0.002	0.003	0.000|
22213411 (0.114)	|0.010	0.012	0.003	0.044	0.040	0.002	0.000	0.000	0.000	0.001|
44333431 (0.069)	|0.003	0.008	0.003	0.021	0.023	0.003	0.001	0.000	0.000	0.002|
44213431 (0.051)	|0.008	0.011	0.004	0.002	0.001	0.020	0.000	0.000	0.000	0.000|
22332331 (0.014)	|0.000	0.000	0.011	0.000	0.000	0.000	0.000	0.000	0.000	0.000|
Multiallelic Dprime: 0.590
BLOCK 116.  MARKERS: 540 541 542 543 544 545 546 547 548 549 550 551 552
2441133341432 (0.264)	|0.169	0.045	0.053|
4111123143214 (0.245)	|0.147	0.016	0.081|
4111123123214 (0.147)	|0.087	0.028	0.030|
2413432341414 (0.105)	|0.067	0.032	0.004|
2111133341432 (0.076)	|0.023	0.048	0.006|
2111133341434 (0.069)	|0.040	0.018	0.011|
2111123341432 (0.020)	|0.017	0.003	0.000|
4111133341434 (0.017)	|0.014	0.003	0.000|
4111123343214 (0.014)	|0.004	0.010	0.000|
2111123143214 (0.010)	|0.004	0.004	0.002|
Multiallelic Dprime: 0.196
BLOCK 117.  MARKERS: 555 556
41 (0.592)	|0.302	0.069	0.151	0.010	0.061|
23 (0.217)	|0.071	0.106	0.009	0.022	0.006|
21 (0.189)	|0.027	0.012	0.017	0.121	0.012|
Multiallelic Dprime: 0.507
BLOCK 118.  MARKERS: 557 558 559 560
1423 (0.400)	|0.307	0.085	0.007|
1443 (0.188)	|0.161	0.017	0.010|
1223 (0.176)	|0.164	0.005	0.006|
4422 (0.152)	|0.068	0.084	0.000|
1422 (0.079)	|0.068	0.009	0.003|
Multiallelic Dprime: 0.311
BLOCK 119.  MARKERS: 564 565
33 (0.773)	|0.370	0.140	0.154	0.109|
14 (0.201)	|0.088	0.056	0.007	0.050|
13 (0.027)	|0.010	0.005	0.007	0.004|
Multiallelic Dprime: 0.186
BLOCK 120.  MARKERS: 566 567 568
214 (0.468)	|0.264	0.063	0.141|
234 (0.200)	|0.087	0.104	0.010|
414 (0.168)	|0.149	0.016	0.004|
212 (0.164)	|0.134	0.016	0.014|
Multiallelic Dprime: 0.412
BLOCK 121.  MARKERS: 572 573
13 (0.633)	|0.352	0.271	0.008|
33 (0.199)	|0.133	0.063	0.002|
14 (0.169)	|0.017	0.000	0.151|
Multiallelic Dprime: 0.474
BLOCK 122.  MARKERS: 576 577
42 (0.503)	|0.276	0.100	0.061	0.030	0.035|
44 (0.334)	|0.086	0.086	0.125	0.032	0.005|
22 (0.162)	|0.075	0.077	0.009	0.000	0.000|
Multiallelic Dprime: 0.304
BLOCK 123.  MARKERS: 579 580 581 582
2221 (0.438)	|0.059	0.130	0.107	0.054	0.079|
3242 (0.263)	|0.117	0.032	0.045	0.038	0.029|
3421 (0.196)	|0.074	0.048	0.027	0.035	0.010|
3221 (0.062)	|0.003	0.008	0.037	0.008	0.007|
3241 (0.041)	|0.010	0.011	0.005	0.006	0.009|
Multiallelic Dprime: 0.260
BLOCK 124.  MARKERS: 589 590 591 592 593 594
113144 (0.262)	|0.251	0.002	0.009|
113142 (0.228)	|0.210	0.008	0.010|
134142 (0.221)	|0.203	0.005	0.013|
113322 (0.141)	|0.028	0.043	0.070|
213322 (0.135)	|0.050	0.066	0.018|
Multiallelic Dprime: 0.681
BLOCK 125.  MARKERS: 598 599
11 (0.752)	|0.422	0.122	0.131	0.075|
21 (0.128)	|0.044	0.020	0.004	0.059|
24 (0.120)	|0.011	0.074	0.021	0.013|
Multiallelic Dprime: 0.422
BLOCK 126.  MARKERS: 601 602 603
141 (0.477)	|0.345	0.134|
143 (0.216)	|0.072	0.144|
123 (0.157)	|0.049	0.107|
343 (0.148)	|0.047	0.102|
Multiallelic Dprime: 0.397
BLOCK 127.  MARKERS: 606 607
11 (0.513)	|0.483	0.028|
42 (0.487)	|0.287	0.200|
Multiallelic Dprime: 0.758
BLOCK 128.  MARKERS: 608 609
41 (0.770)	|0.513	0.031	0.210	0.016|
23 (0.228)	|0.013	0.200	0.012	0.000|
Multiallelic Dprime: 0.857
BLOCK 129.  MARKERS: 610 611 612 613
3313 (0.526)	|0.420	0.059	0.047|
3113 (0.232)	|0.166	0.031	0.035|
1131 (0.222)	|0.119	0.053	0.050|
1133 (0.016)	|0.011	0.003	0.002|
Multiallelic Dprime: 0.208
BLOCK 130.  MARKERS: 615 616
12 (0.715)	|0.358	0.248	0.109|
32 (0.148)	|0.083	0.039	0.026|
34 (0.137)	|0.066	0.035	0.036|
Multiallelic Dprime: 0.102
BLOCK 131.  MARKERS: 623 624
12 (0.506)	|0.299	0.130	0.057	0.015|
32 (0.321)	|0.196	0.098	0.017	0.010|
11 (0.172)	|0.039	0.020	0.079	0.036|
Multiallelic Dprime: 0.247
BLOCK 132.  MARKERS: 626 627 628
122 (0.534)	|0.454	0.080	0.000|
321 (0.249)	|0.000	0.249	0.000|
131 (0.152)	|0.000	0.000	0.152|
121 (0.061)	|0.003	0.000	0.059|
Multiallelic Dprime: 0.912
BLOCK 133.  MARKERS: 629 630 631
424 (0.461)	|0.180	0.131	0.086	0.028	0.031|
222 (0.330)	|0.073	0.091	0.104	0.044	0.018|
444 (0.209)	|0.065	0.074	0.026	0.014	0.032|
Multiallelic Dprime: 0.170
BLOCK 134.  MARKERS: 632 633 634 635
4223 (0.318)	|0.186	0.110	0.023|
2321 (0.296)	|0.213	0.079	0.002|
2343 (0.215)	|0.165	0.049	0.002|
2323 (0.086)	|0.060	0.023	0.003|
4323 (0.081)	|0.058	0.020	0.001|
Multiallelic Dprime: 0.154
BLOCK 135.  MARKERS: 636 637 638
332 (0.686)	|0.338	0.244	0.100|
214 (0.280)	|0.092	0.090	0.099|
334 (0.031)	|0.007	0.010	0.014|
Multiallelic Dprime: 0.210
BLOCK 136.  MARKERS: 640 641
41 (0.436)	|0.213	0.139	0.033	0.046|
42 (0.346)	|0.091	0.176	0.053	0.026|
21 (0.214)	|0.138	0.057	0.011	0.007|
Multiallelic Dprime: 0.241
BLOCK 137.  MARKERS: 645 646 647
122 (0.444)	|0.347	0.072	0.025|
142 (0.374)	|0.310	0.064	0.000|
224 (0.097)	|0.095	0.002	0.000|
124 (0.079)	|0.067	0.000	0.012|
Multiallelic Dprime: 0.223
BLOCK 138.  MARKERS: 649 650 651
342 (0.823)	|0.510	0.308|
221 (0.140)	|0.066	0.073|
341 (0.037)	|0.022	0.011|
Multiallelic Dprime: 0.162
BLOCK 139.  MARKERS: 652 653 654
131 (0.598)	|0.266	0.214	0.070	0.050|
423 (0.392)	|0.244	0.024	0.117	0.005|
Multiallelic Dprime: 0.411
BLOCK 140.  MARKERS: 657 658 659 660
4132 (0.517)	|0.352	0.029	0.135|
2332 (0.239)	|0.013	0.212	0.008|
4114 (0.187)	|0.155	0.013	0.020|
4112 (0.056)	|0.005	0.015	0.035|
Multiallelic Dprime: 0.594
BLOCK 141.  MARKERS: 664 665 666
334 (0.524)	|0.371	0.068	0.084|
311 (0.269)	|0.035	0.206	0.028|
411 (0.197)	|0.074	0.013	0.111|
Multiallelic Dprime: 0.521
BLOCK 142.  MARKERS: 668 669
34 (0.481)	|0.257	0.003	0.075	0.130	0.014|
32 (0.295)	|0.048	0.229	0.014	0.005	0.000|
14 (0.223)	|0.004	0.049	0.161	0.000	0.007|
Multiallelic Dprime: 0.695
BLOCK 143.  MARKERS: 670 671 672 673
3433 (0.308)	|0.010	0.297	0.003|
4213 (0.282)	|0.281	0.000	0.002|
4433 (0.250)	|0.004	0.099	0.147|
4431 (0.135)	|0.135	0.000	0.000|
4413 (0.021)	|0.021	0.000	0.000|
Multiallelic Dprime: 0.871
BLOCK 144.  MARKERS: 674 675
43 (0.451)	|0.355	0.079	0.014|
21 (0.397)	|0.033	0.360	0.005|
23 (0.151)	|0.088	0.003	0.057|
Multiallelic Dprime: 0.689
BLOCK 145.  MARKERS: 676 677 678
231 (0.476)	|0.371	0.105|
423 (0.442)	|0.395	0.047|
421 (0.077)	|0.052	0.024|
Multiallelic Dprime: 0.298
BLOCK 146.  MARKERS: 679 680
13 (0.824)	|0.480	0.256	0.078|
31 (0.176)	|0.103	0.052	0.019|
Multiallelic Dprime: 0.020
BLOCK 147.  MARKERS: 683 684 685 686 687
13321 (0.585)	|0.518	0.056	0.011|
31213 (0.307)	|0.300	0.006	0.001|
13213 (0.097)	|0.030	0.066	0.000|
Multiallelic Dprime: 0.446
BLOCK 148.  MARKERS: 688 689
32 (0.861)	|0.408	0.212	0.241|
14 (0.127)	|0.050	0.053	0.024|
34 (0.012)	|0.008	0.002	0.002|
Multiallelic Dprime: 0.180
BLOCK 149.  MARKERS: 693 694
33 (0.466)	|0.340	0.023	0.052	0.025	0.023|
31 (0.267)	|0.252	0.002	0.003	0.003	0.003|
11 (0.267)	|0.007	0.241	0.010	0.000	0.003|
Multiallelic Dprime: 0.707
BLOCK 150.  MARKERS: 695 696 697 698
4213 (0.599)	|0.460	0.138|
1331 (0.266)	|0.232	0.034|
4331 (0.065)	|0.016	0.049|
4313 (0.029)	|0.022	0.007|
4333 (0.028)	|0.020	0.009|
Multiallelic Dprime: 0.197
BLOCK 151.  MARKERS: 699 700
41 (0.758)	|0.457	0.182	0.115|
14 (0.239)	|0.131	0.044	0.063|
Multiallelic Dprime: 0.110
BLOCK 152.  MARKERS: 703 704 705
132 (0.588)	|0.222	0.333	0.033|
124 (0.228)	|0.183	0.046	0.000|
332 (0.179)	|0.143	0.034	0.001|
Multiallelic Dprime: 0.558
BLOCK 153.  MARKERS: 706 707 708
242 (0.549)	|0.079	0.330	0.136|
411 (0.414)	|0.393	0.009	0.012|
441 (0.037)	|0.036	0.000	0.000|
Multiallelic Dprime: 0.904
BLOCK 154.  MARKERS: 709 710
31 (0.508)	|0.145	0.329	0.033|
13 (0.340)	|0.336	0.002	0.002|
33 (0.149)	|0.077	0.005	0.059|
Multiallelic Dprime: 0.764
BLOCK 155.  MARKERS: 711 712
31 (0.558)	|0.383	0.059	0.097	0.019|
13 (0.339)	|0.287	0.033	0.013	0.007|
11 (0.094)	|0.046	0.027	0.008	0.013|
Multiallelic Dprime: 0.300
BLOCK 156.  MARKERS: 713 714 715
323 (0.722)	|0.457	0.242	0.005|
331 (0.120)	|0.105	0.006	0.009|
121 (0.118)	|0.057	0.046	0.011|
321 (0.039)	|0.000	0.020	0.018|
Multiallelic Dprime: 0.230
BLOCK 157.  MARKERS: 717 718 719 720 721 722
213431 (0.621)	|0.338	0.206	0.077|
432213 (0.313)	|0.191	0.072	0.048|
432233 (0.043)	|0.017	0.022	0.002|
Multiallelic Dprime: 0.119
BLOCK 158.  MARKERS: 723 724
24 (0.560)	|0.268	0.169	0.083	0.037|
44 (0.304)	|0.133	0.135	0.034	0.003|
41 (0.133)	|0.066	0.039	0.027	0.000|
Multiallelic Dprime: 0.116
BLOCK 159.  MARKERS: 725 726 727
114 (0.467)	|0.022	0.020	0.177	0.114	0.060	0.030	0.034|
134 (0.345)	|0.125	0.187	0.006	0.010	0.006	0.008	0.001|
432 (0.145)	|0.081	0.012	0.002	0.002	0.000	0.040	0.000|
434 (0.039)	|0.000	0.000	0.006	0.000	0.028	0.000	0.000|
Multiallelic Dprime: 0.714
BLOCK 160.  MARKERS: 728 729 730 731 732 733 734 735 736 737 738 739
321323223233 (0.226)	|0.180	0.000	0.003	0.046|
343143223234 (0.220)	|0.000	0.000	0.220	0.000|
323122243313 (0.191)	|0.191	0.000	0.000	0.000|
121323421233 (0.126)	|0.000	0.126	0.000	0.000|
343143223233 (0.096)	|0.095	0.000	0.000	0.000|
323123243333 (0.081)	|0.000	0.080	0.000	0.000|
323122243233 (0.036)	|0.000	0.036	0.000	0.000|
Multiallelic Dprime: 0.952
BLOCK 161.  MARKERS: 740 741 742
222 (0.471)	|0.191	0.065	0.162	0.051|
444 (0.249)	|0.099	0.081	0.004	0.066|
224 (0.229)	|0.069	0.149	0.008	0.005|
244 (0.046)	|0.021	0.021	0.004	0.000|
Multiallelic Dprime: 0.354
BLOCK 162.  MARKERS: 745 746 747 748
4312 (0.379)	|0.104	0.175	0.102|
4332 (0.323)	|0.153	0.118	0.051|
2412 (0.177)	|0.098	0.061	0.018|
4314 (0.121)	|0.057	0.016	0.048|
Multiallelic Dprime: 0.203
BLOCK 163.  MARKERS: 753 754
33 (0.412)	|0.401	0.002	0.008|
32 (0.370)	|0.006	0.341	0.024|
43 (0.219)	|0.000	0.005	0.213|
Multiallelic Dprime: 0.945
BLOCK 164.  MARKERS: 755 756
44 (0.406)	|0.205	0.141	0.060|
24 (0.347)	|0.195	0.106	0.044|
22 (0.247)	|0.146	0.057	0.043|
Multiallelic Dprime: 0.077
BLOCK 165.  MARKERS: 757 758
14 (0.546)	|0.482	0.062|
24 (0.304)	|0.116	0.184|
12 (0.147)	|0.089	0.058|
Multiallelic Dprime: 0.498
BLOCK 166.  MARKERS: 759 760
43 (0.688)	|0.275	0.225	0.110	0.076|
21 (0.303)	|0.052	0.058	0.147	0.046|
Multiallelic Dprime: 0.367
BLOCK 167.  MARKERS: 762 763 764
224 (0.329)	|0.131	0.081	0.046	0.031	0.026	0.005|
444 (0.287)	|0.077	0.051	0.072	0.028	0.033	0.020|
241 (0.259)	|0.075	0.074	0.035	0.042	0.027	0.003|
244 (0.123)	|0.036	0.021	0.025	0.008	0.020	0.000|
Multiallelic Dprime: 0.153
BLOCK 168.  MARKERS: 769 770 771 772 773 774 775 776 777 778 779
33412341432 (0.321)	|0.316	0.002|
34434143212 (0.228)	|0.000	0.227|
33132331432 (0.179)	|0.000	0.180|
13132341432 (0.109)	|0.107	0.000|
13132341434 (0.104)	|0.105	0.000|
13412341432 (0.028)	|0.028	0.000|
Multiallelic Dprime: 0.995
BLOCK 169.  MARKERS: 780 781
31 (0.566)	|0.099	0.224	0.241	0.002|
13 (0.431)	|0.261	0.116	0.019	0.034|
Multiallelic Dprime: 0.508
BLOCK 170.  MARKERS: 782 783 784 785 786
23224 (0.360)	|0.052	0.304	0.000|
21444 (0.341)	|0.340	0.000	0.000|
43223 (0.262)	|0.018	0.000	0.244|
21244 (0.036)	|0.002	0.000	0.034|
Multiallelic Dprime: 0.919
BLOCK 171.  MARKERS: 787 788
23 (0.414)	|0.365	0.026	0.024|
43 (0.305)	|0.003	0.301	0.000|
21 (0.278)	|0.000	0.000	0.278|
Multiallelic Dprime: 0.944
BLOCK 172.  MARKERS: 790 791
24 (0.366)	|0.036	0.319	0.010|
32 (0.328)	|0.328	0.000	0.000|
34 (0.305)	|0.000	0.023	0.282|
Multiallelic Dprime: 0.912
BLOCK 173.  MARKERS: 792 793
33 (0.365)	|0.000	0.047	0.201	0.000	0.107	0.010|
31 (0.341)	|0.000	0.153	0.000	0.159	0.027	0.000|
13 (0.291)	|0.283	0.011	0.000	0.000	0.000	0.000|
Multiallelic Dprime: 0.869
BLOCK 174.  MARKERS: 794 795 796 797 798 799 800
1441423 (0.290)	|0.000	0.288	0.000	0.000|
4431241 (0.212)	|0.161	0.000	0.038	0.011|
4231241 (0.199)	|0.198	0.000	0.000	0.000|
1442423 (0.150)	|0.000	0.153	0.000	0.000|
1442421 (0.135)	|0.135	0.000	0.000	0.000|
1441241 (0.010)	|0.010	0.000	0.000	0.000|
Multiallelic Dprime: 0.950
BLOCK 175.  MARKERS: 801 802 803 804 805 806
334342 (0.504)	|0.480	0.025|
423414 (0.442)	|0.346	0.096|
334344 (0.038)	|0.006	0.032|
323414 (0.011)	|0.002	0.010|
Multiallelic Dprime: 0.507
BLOCK 176.  MARKERS: 808 809
23 (0.837)	|0.664	0.109	0.062|
34 (0.163)	|0.126	0.039	0.000|
Multiallelic Dprime: 0.106
BLOCK 177.  MARKERS: 810 811
41 (0.790)	|0.634	0.152|
22 (0.148)	|0.142	0.006|
42 (0.061)	|0.032	0.027|
Multiallelic Dprime: 0.249
BLOCK 178.  MARKERS: 812 813
23 (0.808)	|0.367	0.305	0.000	0.074	0.020|
41 (0.185)	|0.000	0.000	0.174	0.000	0.000|
Multiallelic Dprime: 1.000
BLOCK 179.  MARKERS: 814 815 816 817 818 819 820 821 822 823 824 825 826 827
24412341233132 (0.366)	|0.275	0.068	0.022|
24413143233132 (0.306)	|0.248	0.054	0.004|
41212321421334 (0.178)	|0.051	0.123	0.004|
44432341223312 (0.074)	|0.051	0.018	0.005|
44432341223314 (0.019)	|0.005	0.015	0.001|
Multiallelic Dprime: 0.383
BLOCK 180.  MARKERS: 828 829 830
413 (0.662)	|0.648	0.007	0.000	0.001|
231 (0.296)	|0.035	0.240	0.000	0.011|
213 (0.037)	|0.004	0.000	0.029	0.000|
Multiallelic Dprime: 0.929
BLOCK 181.  MARKERS: 832 833 834 835 836 837 838 839 840
314432142 (0.688)	|0.274	0.216	0.163	0.020	0.013|
133113331 (0.249)	|0.113	0.032	0.031	0.072	0.000|
114412342 (0.030)	|0.015	0.000	0.015	0.000	0.000|
133113332 (0.013)	|0.000	0.000	0.003	0.010	0.000|
Multiallelic Dprime: 0.319
BLOCK 182.  MARKERS: 843 844 845 846
4143 (0.403)	|0.274	0.119	0.013|
3333 (0.250)	|0.000	0.002	0.249|
3131 (0.216)	|0.004	0.213	0.000|
3143 (0.112)	|0.109	0.002	0.000|
3133 (0.013)	|0.010	0.000	0.003|
Multiallelic Dprime: 0.766
BLOCK 183.  MARKERS: 848 849
33 (0.396)	|0.122	0.236	0.014	0.025|
13 (0.336)	|0.139	0.086	0.091	0.020|
31 (0.267)	|0.146	0.053	0.066	0.002|
Multiallelic Dprime: 0.306
BLOCK 184.  MARKERS: 852 853 854 855
1313 (0.407)	|0.293	0.047	0.063|
1131 (0.375)	|0.108	0.147	0.119|
3313 (0.171)	|0.161	0.005	0.004|
1331 (0.047)	|0.004	0.020	0.023|
Multiallelic Dprime: 0.496
BLOCK 185.  MARKERS: 857 858
43 (0.566)	|0.179	0.172	0.081	0.077	0.049|
23 (0.220)	|0.066	0.097	0.035	0.016	0.004|
21 (0.209)	|0.077	0.058	0.026	0.023	0.017|
Multiallelic Dprime: 0.108
BLOCK 186.  MARKERS: 861 862 863 864 865 866 867
3123223 (0.327)	|0.000	0.284	0.043|
2341321 (0.327)	|0.326	0.001	0.000|
3341341 (0.143)	|0.053	0.088	0.003|
3323321 (0.116)	|0.116	0.000	0.000|
3323223 (0.070)	|0.000	0.002	0.068|
Multiallelic Dprime: 0.841
BLOCK 187.  MARKERS: 868 869
11 (0.507)	|0.505	0.000	0.000|
43 (0.377)	|0.000	0.286	0.091|
41 (0.116)	|0.071	0.040	0.006|
Multiallelic Dprime: 0.867
BLOCK 188.  MARKERS: 870 871
41 (0.576)	|0.332	0.242	0.002|
23 (0.326)	|0.002	0.000	0.324|
21 (0.097)	|0.006	0.089	0.002|
Multiallelic Dprime: 0.851
BLOCK 189.  MARKERS: 872 873
24 (0.344)	|0.336	0.000|
44 (0.327)	|0.263	0.065|
21 (0.326)	|0.013	0.309|
Multiallelic Dprime: 0.806
BLOCK 190.  MARKERS: 874 875 876
422 (0.612)	|0.446	0.159|
334 (0.376)	|0.308	0.067|
Multiallelic Dprime: 0.221
BLOCK 191.  MARKERS: 878 879 880 881 882 883
114111 (0.761)	|0.676	0.073	0.013|
322332 (0.231)	|0.030	0.097	0.105|
Multiallelic Dprime: 0.758
BLOCK 192.  MARKERS: 884 885 886 887
4142 (0.713)	|0.593	0.106	0.012|
2122 (0.169)	|0.033	0.118	0.016|
2324 (0.118)	|0.039	0.076	0.000|
Multiallelic Dprime: 0.594
BLOCK 193.  MARKERS: 888 889 890 891 892 893
121211 (0.663)	|0.310	0.225	0.129|
333433 (0.300)	|0.119	0.152	0.029|
333213 (0.029)	|0.010	0.019	0.000|
Multiallelic Dprime: 0.202
BLOCK 194.  MARKERS: 894 895
33 (0.443)	|0.227	0.126	0.073	0.009	0.001|
31 (0.399)	|0.234	0.084	0.068	0.006	0.008|
41 (0.159)	|0.058	0.052	0.028	0.016	0.002|
Multiallelic Dprime: 0.108
BLOCK 195.  MARKERS: 896 897 898 899
3312 (0.519)	|0.188	0.173	0.159|
2132 (0.262)	|0.151	0.066	0.045|
3333 (0.169)	|0.089	0.046	0.034|
2332 (0.031)	|0.010	0.015	0.006|
3332 (0.012)	|0.005	0.004	0.003|
Multiallelic Dprime: 0.189
BLOCK 196.  MARKERS: 904 905
23 (0.443)	|0.393	0.050|
21 (0.308)	|0.270	0.037|
31 (0.249)	|0.219	0.030|
Multiallelic Dprime: 0.019
BLOCK 197.  MARKERS: 910 911
33 (0.882)	|0.341	0.169	0.107	0.115	0.148|
21 (0.117)	|0.010	0.002	0.056	0.042	0.003|
Multiallelic Dprime: 0.649
BLOCK 198.  MARKERS: 912 913 914 915 916
23312 (0.349)	|0.226	0.122|
43332 (0.171)	|0.153	0.018|
43312 (0.163)	|0.154	0.006|
41432 (0.157)	|0.118	0.039|
43334 (0.150)	|0.150	0.000|
Multiallelic Dprime: 0.534
BLOCK 199.  MARKERS: 917 918
13 (0.809)	|0.522	0.245	0.041|
32 (0.185)	|0.106	0.069	0.010|
Multiallelic Dprime: 0.088
BLOCK 200.  MARKERS: 925 926
14 (0.632)	|0.615	0.018|
31 (0.316)	|0.006	0.311|
11 (0.052)	|0.051	0.000|
Multiallelic Dprime: 0.938
BLOCK 201.  MARKERS: 927 928
12 (0.672)	|0.394	0.167	0.111|
23 (0.328)	|0.165	0.136	0.027|
Multiallelic Dprime: 0.167
BLOCK 202.  MARKERS: 930 931
43 (0.559)	|0.386	0.099	0.074|
11 (0.303)	|0.173	0.081	0.049|
13 (0.138)	|0.075	0.062	0.000|
Multiallelic Dprime: 0.163
BLOCK 203.  MARKERS: 937 938
41 (0.635)	|0.462	0.173|
21 (0.243)	|0.167	0.074|
23 (0.123)	|0.079	0.044|
Multiallelic Dprime: 0.057
BLOCK 204.  MARKERS: 940 941
33 (0.708)	|0.487	0.212|
11 (0.291)	|0.223	0.065|
Multiallelic Dprime: 0.194
BLOCK 205.  MARKERS: 943 944 945
423 (0.711)	|0.615	0.096|
242 (0.277)	|0.239	0.036|
Multiallelic Dprime: 0.029
BLOCK 206.  MARKERS: 949 950
32 (0.863)	|0.719	0.140|
13 (0.134)	|0.111	0.022|
Multiallelic Dprime: 0.005
BLOCK 207.  MARKERS: 951 952
31 (0.831)	|0.419	0.345	0.067|
13 (0.163)	|0.089	0.067	0.007|
Multiallelic Dprime: 0.075
BLOCK 208.  MARKERS: 959 960
32 (0.509)	|0.451	0.052	0.002|
14 (0.416)	|0.020	0.313	0.081|
12 (0.075)	|0.006	0.020	0.044|
Multiallelic Dprime: 0.781
BLOCK 209.  MARKERS: 961 962 963
343 (0.477)	|0.277	0.107	0.093|
321 (0.386)	|0.227	0.089	0.070|
121 (0.127)	|0.086	0.029	0.012|
Multiallelic Dprime: 0.049
BLOCK 210.  MARKERS: 966 967 968
312 (0.599)	|0.206	0.272	0.078	0.042|
331 (0.227)	|0.126	0.009	0.007	0.083|
112 (0.175)	|0.004	0.035	0.136	0.000|
Multiallelic Dprime: 0.488
BLOCK 211.  MARKERS: 969 970 971 972 973
42323 (0.336)	|0.016	0.317	0.002|
24123 (0.316)	|0.282	0.034	0.000|
22312 (0.221)	|0.207	0.014	0.000|
22323 (0.126)	|0.000	0.096	0.031|
Multiallelic Dprime: 0.843
BLOCK 212.  MARKERS: 974 975
13 (0.507)	|0.234	0.211	0.062|
31 (0.460)	|0.349	0.091	0.020|
33 (0.033)	|0.000	0.005	0.028|
Multiallelic Dprime: 0.374
BLOCK 213.  MARKERS: 976 977
22 (0.584)	|0.248	0.198	0.137|
44 (0.306)	|0.117	0.111	0.078|
24 (0.110)	|0.040	0.034	0.036|
Multiallelic Dprime: 0.049
BLOCK 214.  MARKERS: 981 982
33 (0.405)	|0.221	0.096	0.088|
43 (0.343)	|0.245	0.018	0.079|
41 (0.251)	|0.136	0.096	0.019|
Multiallelic Dprime: 0.218
BLOCK 215.  MARKERS: 984 985
21 (0.603)	|0.281	0.188	0.134|
22 (0.210)	|0.080	0.075	0.054|
41 (0.185)	|0.071	0.053	0.061|
Multiallelic Dprime: 0.087
BLOCK 216.  MARKERS: 986 987
42 (0.431)	|0.152	0.144	0.132|
14 (0.317)	|0.116	0.120	0.080|
44 (0.251)	|0.094	0.072	0.073|
Multiallelic Dprime: 0.048
BLOCK 217.  MARKERS: 988 989 990
322 (0.362)	|0.218	0.143|
444 (0.335)	|0.208	0.127|
324 (0.286)	|0.166	0.118|
Multiallelic Dprime: 0.025
BLOCK 218.  MARKERS: 995 996
43 (0.603)	|0.283	0.171	0.149|
21 (0.394)	|0.139	0.200	0.046|
Multiallelic Dprime: 0.236
BLOCK 219.  MARKERS: 998 999
21 (0.422)	|0.252	0.061	0.039	0.035	0.012	0.012	0.001|
33 (0.373)	|0.219	0.059	0.049	0.020	0.009	0.005	0.011|
23 (0.196)	|0.105	0.033	0.026	0.015	0.005	0.003	0.006|
Multiallelic Dprime: 0.070
BLOCK 220.  MARKERS: 1006 1007 1008 1009 1010 1011 1012 1013 1014
333332144 (0.584)	|0.299	0.151	0.033	0.095|
321313322 (0.154)	|0.029	0.076	0.029	0.019|
121113322 (0.113)	|0.006	0.045	0.057	0.004|
321332144 (0.070)	|0.008	0.037	0.024	0.001|
321332124 (0.026)	|0.000	0.009	0.015	0.000|
321333144 (0.020)	|0.000	0.006	0.013	0.000|
331332144 (0.018)	|0.001	0.003	0.013	0.000|
Multiallelic Dprime: 0.471
BLOCK 221.  MARKERS: 1015 1016 1017
233 (0.345)	|0.086	0.257|
331 (0.338)	|0.282	0.048|
311 (0.184)	|0.147	0.035|
333 (0.124)	|0.104	0.019|
Multiallelic Dprime: 0.577
BLOCK 222.  MARKERS: 1019 1020
42 (0.628)	|0.380	0.168	0.079|
24 (0.359)	|0.189	0.123	0.047|
Multiallelic Dprime: 0.079
BLOCK 223.  MARKERS: 1024 1025
14 (0.579)	|0.406	0.174|
32 (0.292)	|0.243	0.049|
12 (0.129)	|0.082	0.047|
Multiallelic Dprime: 0.216
BLOCK 224.  MARKERS: 1028 1029
21 (0.731)	|0.438	0.292|
14 (0.269)	|0.172	0.097|
Multiallelic Dprime: 0.074
BLOCK 225.  MARKERS: 1032 1033
22 (0.610)	|0.427	0.184|
44 (0.390)	|0.196	0.194|
Multiallelic Dprime: 0.202
BLOCK 226.  MARKERS: 1036 1037
33 (0.622)	|0.263	0.132	0.103	0.112|
44 (0.378)	|0.159	0.101	0.071	0.041|
Multiallelic Dprime: 0.077
BLOCK 227.  MARKERS: 1040 1041 1042 1043 1044
34334 (0.422)	|0.191	0.124	0.098	0.009|
32112 (0.233)	|0.134	0.066	0.030	0.000|
32114 (0.174)	|0.075	0.047	0.046	0.001|
12112 (0.152)	|0.055	0.048	0.045	0.001|
Multiallelic Dprime: 0.094
BLOCK 228.  MARKERS: 1049 1050 1051 1052 1053 1054 1055 1056 1057
121131133 (0.467)	|0.312	0.137	0.019|
143432321 (0.289)	|0.041	0.131	0.118|
341412321 (0.222)	|0.057	0.129	0.036|
141412321 (0.012)	|0.005	0.005	0.002|
Multiallelic Dprime: 0.407
BLOCK 229.  MARKERS: 1059 1060
21 (0.419)	|0.093	0.278	0.006	0.023	0.012	0.000|
13 (0.402)	|0.286	0.042	0.022	0.029	0.002	0.010|
23 (0.179)	|0.021	0.060	0.083	0.005	0.000	0.001|
Multiallelic Dprime: 0.537
BLOCK 230.  MARKERS: 1062 1063 1064 1065 1066 1067 1068
4324111 (0.401)	|0.080	0.132	0.190|
2324133 (0.381)	|0.248	0.112	0.019|
2142311 (0.112)	|0.026	0.064	0.021|
2324311 (0.058)	|0.023	0.020	0.013|
2324111 (0.015)	|0.002	0.002	0.011|
2322111 (0.012)	|0.000	0.003	0.008|
Multiallelic Dprime: 0.373
BLOCK 231.  MARKERS: 1070 1071 1072 1073
1422 (0.389)	|0.194	0.148	0.038|
1234 (0.339)	|0.231	0.093	0.011|
2422 (0.267)	|0.051	0.035	0.181|
Multiallelic Dprime: 0.390
BLOCK 232.  MARKERS: 1074 1075 1076 1077
1341 (0.477)	|0.460	0.015|
1141 (0.275)	|0.266	0.011|
3323 (0.229)	|0.054	0.175|
Multiallelic Dprime: 0.834
BLOCK 233.  MARKERS: 1080 1081
33 (0.790)	|0.637	0.001	0.125	0.029|
11 (0.206)	|0.013	0.183	0.009	0.000|
Multiallelic Dprime: 0.890
BLOCK 234.  MARKERS: 1082 1083 1084
223 (0.652)	|0.287	0.207	0.152|
423 (0.183)	|0.101	0.060	0.018|
231 (0.133)	|0.050	0.012	0.071|
221 (0.028)	|0.024	0.005	0.000|
Multiallelic Dprime: 0.189
BLOCK 235.  MARKERS: 1086 1087 1088 1089
3113 (0.460)	|0.402	0.028	0.002	0.002	0.023|
1343 (0.285)	|0.023	0.002	0.177	0.083	0.000|
1141 (0.243)	|0.003	0.215	0.004	0.019	0.002|
Multiallelic Dprime: 0.868
BLOCK 236.  MARKERS: 1091 1092 1093 1094 1095
21334 (0.429)	|0.254	0.173|
32312 (0.249)	|0.065	0.184|
22232 (0.184)	|0.109	0.075|
22312 (0.105)	|0.067	0.029|
22332 (0.030)	|0.008	0.022|
Multiallelic Dprime: 0.282
BLOCK 237.  MARKERS: 1097 1098
34 (0.503)	|0.196	0.154	0.055	0.048	0.022	0.015|
12 (0.484)	|0.178	0.172	0.052	0.038	0.011	0.009|
Multiallelic Dprime: 0.062
BLOCK 238.  MARKERS: 1107 1108 1109 1110 1111 1112 1113 1114 1115 1116 1117 1118 1119 1120 1121
212112243231421 (0.374)	|0.293	0.081|
434334321414244 (0.330)	|0.106	0.225|
434334341414244 (0.108)	|0.063	0.046|
212134341434424 (0.087)	|0.008	0.079|
434334341434424 (0.034)	|0.007	0.027|
412334341434244 (0.023)	|0.012	0.012|
Multiallelic Dprime: 0.459
BLOCK 239.  MARKERS: 1123 1124
41 (0.505)	|0.360	0.056	0.047	0.031|
33 (0.495)	|0.271	0.105	0.093	0.006|
Multiallelic Dprime: 0.273
BLOCK 240.  MARKERS: 1125 1126 1127 1128 1129
42322 (0.631)	|0.311	0.077	0.074	0.067	0.081	0.008|
23132 (0.161)	|0.083	0.031	0.025	0.014	0.006	0.000|
42334 (0.139)	|0.072	0.031	0.012	0.016	0.006	0.000|
42132 (0.037)	|0.011	0.007	0.002	0.006	0.006	0.001|
Multiallelic Dprime: 0.113
BLOCK 241.  MARKERS: 1138 1139 1140 1141 1142
22114 (0.499)	|0.214	0.182	0.004	0.010	0.001	0.001	0.002	0.041	0.000	0.016	0.000|
24312 (0.151)	|0.000	0.003	0.139	0.000	0.002	0.000	0.005	0.002	0.000	0.000	0.000|
22314 (0.115)	|0.001	0.000	0.000	0.000	0.049	0.000	0.035	0.000	0.021	0.000	0.000|
12134 (0.106)	|0.000	0.008	0.000	0.069	0.026	0.000	0.000	0.000	0.000	0.000	0.000|
22312 (0.099)	|0.000	0.000	0.000	0.008	0.000	0.069	0.003	0.000	0.000	0.002	0.010|
24314 (0.011)	|0.000	0.000	0.000	0.000	0.004	0.000	0.000	0.000	0.000	0.000	0.000|
Multiallelic Dprime: 0.908
BLOCK 242.  MARKERS: 1143 1144 1145 1146 1147 1148 1149 1150 1151 1152 1153 1154 1155 1156 1157 1158 1159 1160 1161 1162 1163 1164
4133413334133314311113 (0.214)	|0.081	0.004	0.007	0.112	0.002	0.000	0.000|
4121233414133334323311 (0.193)	|0.007	0.005	0.166	0.015	0.004	0.000	0.000|
4131233412113334323311 (0.145)	|0.001	0.131	0.003	0.003	0.003	0.002	0.000|
2131213414133234123113 (0.098)	|0.054	0.013	0.001	0.002	0.013	0.004	0.010|
2331211414434232123123 (0.083)	|0.003	0.009	0.007	0.002	0.061	0.000	0.000|
4131233414133334323113 (0.068)	|0.063	0.000	0.000	0.004	0.000	0.000	0.000|
4133213414133314313113 (0.047)	|0.004	0.000	0.000	0.036	0.000	0.004	0.000|
4131233414113334323311 (0.044)	|0.000	0.040	0.000	0.002	0.003	0.000	0.000|
2331211414434232323123 (0.022)	|0.000	0.000	0.000	0.000	0.016	0.000	0.000|
4131213414133234123113 (0.018)	|0.014	0.000	0.000	0.000	0.003	0.000	0.000|
4131233414133334323313 (0.012)	|0.000	0.001	0.000	0.000	0.000	0.011	0.000|
Multiallelic Dprime: 0.769
BLOCK 243.  MARKERS: 1166 1167 1168 1169 1170 1171 1172 1173 1174 1175 1176 1177 1178
1344313143232 (0.234)	|0.180	0.048	0.003|
1332333321214 (0.216)	|0.179	0.032	0.003|
1132133143234 (0.192)	|0.157	0.032	0.002|
1332331343134 (0.187)	|0.151	0.035	0.000|
3332133143234 (0.115)	|0.094	0.018	0.003|
1332133143234 (0.027)	|0.019	0.008	0.000|
1344313143234 (0.012)	|0.010	0.002	0.000|
Multiallelic Dprime: 0.072
BLOCK 244.  MARKERS: 1180 1181
31 (0.808)	|0.377	0.361	0.070|
13 (0.177)	|0.010	0.011	0.155|
33 (0.012)	|0.001	0.005	0.006|
Multiallelic Dprime: 0.807
BLOCK 245.  MARKERS: 1182 1183
32 (0.391)	|0.226	0.138	0.026|
22 (0.378)	|0.254	0.096	0.027|
34 (0.231)	|0.142	0.084	0.006|
Multiallelic Dprime: 0.102
BLOCK 246.  MARKERS: 1191 1192
34 (0.621)	|0.243	0.253	0.122|
12 (0.317)	|0.172	0.096	0.049|
32 (0.059)	|0.016	0.037	0.006|
Multiallelic Dprime: 0.157
BLOCK 247.  MARKERS: 1196 1197 1198
142 (0.430)	|0.427	0.000|
322 (0.388)	|0.382	0.000|
324 (0.177)	|0.071	0.102|
Multiallelic Dprime: 1.000
BLOCK 248.  MARKERS: 1200 1201 1202
324 (0.882)	|0.379	0.328	0.173|
113 (0.106)	|0.042	0.044	0.021|
Multiallelic Dprime: 0.061
BLOCK 249.  MARKERS: 1205 1206
34 (0.427)	|0.419	0.008	0.000|
14 (0.379)	|0.002	0.377	0.000|
32 (0.194)	|0.005	0.024	0.166|
Multiallelic Dprime: 0.956
BLOCK 250.  MARKERS: 1207 1208
43 (0.426)	|0.003	0.256	0.000	0.165	0.000|
23 (0.408)	|0.165	0.003	0.215	0.000	0.026|
41 (0.166)	|0.165	0.002	0.000	0.000	0.000|
Multiallelic Dprime: 0.872
BLOCK 251.  MARKERS: 1209 1210 1211 1212
4443 (0.334)	|0.200	0.133|
2443 (0.260)	|0.196	0.064|
2213 (0.216)	|0.149	0.067|
2441 (0.165)	|0.149	0.016|
2243 (0.026)	|0.010	0.015|
Multiallelic Dprime: 0.230
BLOCK 252.  MARKERS: 1213 1214
14 (0.704)	|0.316	0.344	0.031|
21 (0.292)	|0.151	0.111	0.020|
Multiallelic Dprime: 0.131
BLOCK 253.  MARKERS: 1215 1216 1217 1218 1219 1220 1221
4312142 (0.466)	|0.156	0.290	0.021|
2134224 (0.457)	|0.314	0.057	0.085|
4332142 (0.051)	|0.043	0.008	0.000|
Multiallelic Dprime: 0.502
BLOCK 254.  MARKERS: 1223 1224 1225
111 (0.531)	|0.409	0.041	0.041	0.041|
313 (0.363)	|0.019	0.237	0.105	0.000|
333 (0.105)	|0.011	0.002	0.092	0.000|
Multiallelic Dprime: 0.749
BLOCK 255.  MARKERS: 1226 1227 1228
311 (0.437)	|0.157	0.257	0.024|
133 (0.279)	|0.149	0.092	0.037|
333 (0.238)	|0.145	0.078	0.015|
331 (0.042)	|0.028	0.010	0.004|
Multiallelic Dprime: 0.241
BLOCK 256.  MARKERS: 1230 1231
44 (0.482)	|0.395	0.083|
22 (0.436)	|0.368	0.067|
42 (0.081)	|0.070	0.009|
Multiallelic Dprime: 0.075
BLOCK 257.  MARKERS: 1237 1238 1239
221 (0.832)	|0.357	0.291	0.182|
443 (0.159)	|0.076	0.043	0.041|
Multiallelic Dprime: 0.109
BLOCK 258.  MARKERS: 1247 1248 1249
324 (0.436)	|0.193	0.137	0.043	0.047	0.012|
114 (0.337)	|0.142	0.114	0.032	0.035	0.008|
322 (0.223)	|0.091	0.077	0.031	0.018	0.001|
Multiallelic Dprime: 0.044
BLOCK 259.  MARKERS: 1256 1257 1258 1259 1260 1261 1262 1263 1264 1265 1266
42141431313 (0.429)	|0.308	0.117	0.007|
44133213311 (0.327)	|0.266	0.056	0.005|
24333233131 (0.106)	|0.070	0.035	0.001|
42133213311 (0.099)	|0.062	0.029	0.009|
42141431311 (0.022)	|0.018	0.004	0.000|
Multiallelic Dprime: 0.161
BLOCK 260.  MARKERS: 1267 1268
32 (0.732)	|0.545	0.187|
24 (0.244)	|0.003	0.241|
22 (0.024)	|0.019	0.005|
Multiallelic Dprime: 0.878
BLOCK 261.  MARKERS: 1269 1270
24 (0.566)	|0.284	0.194	0.089|
41 (0.434)	|0.253	0.113	0.067|
Multiallelic Dprime: 0.102
BLOCK 262.  MARKERS: 1276 1277
43 (0.537)	|0.139	0.278	0.110	0.004|
23 (0.307)	|0.286	0.009	0.000	0.008|
41 (0.156)	|0.005	0.145	0.001	0.005|
Multiallelic Dprime: 0.630
BLOCK 263.  MARKERS: 1280 1281 1282 1283
3232 (0.430)	|0.360	0.054|
3242 (0.430)	|0.358	0.066|
2144 (0.111)	|0.096	0.014|
3244 (0.018)	|0.014	0.002|
Multiallelic Dprime: 0.078
BLOCK 264.  MARKERS: 1293 1294 1295 1296 1297 1298 1299 1300
13231434 (0.839)	|0.575	0.152	0.110|
41413221 (0.137)	|0.086	0.034	0.020|
Multiallelic Dprime: 0.077
BLOCK 265.  MARKERS: 1305 1306
14 (0.676)	|0.365	0.173	0.077	0.060|
32 (0.187)	|0.116	0.030	0.021	0.020|
34 (0.134)	|0.077	0.030	0.009	0.014|
Multiallelic Dprime: 0.126
BLOCK 266.  MARKERS: 1316 1317 1318 1319 1320 1321
332313 (0.561)	|0.484	0.075|
111131 (0.233)	|0.015	0.219|
111311 (0.107)	|0.002	0.103|
132313 (0.093)	|0.081	0.012|
Multiallelic Dprime: 0.757
BLOCK 267.  MARKERS: 1322 1323
21 (0.583)	|0.486	0.074	0.010	0.011|
43 (0.413)	|0.213	0.163	0.029	0.007|
Multiallelic Dprime: 0.449
BLOCK 268.  MARKERS: 1325 1326 1327 1328
3242 (0.703)	|0.277	0.280	0.138|
4414 (0.237)	|0.071	0.039	0.129|
4212 (0.040)	|0.019	0.016	0.004|
4412 (0.019)	|0.008	0.003	0.007|
Multiallelic Dprime: 0.297
BLOCK 269.  MARKERS: 1329 1330 1331 1332
2412 (0.374)	|0.261	0.057	0.040	0.000	0.004|
3212 (0.336)	|0.240	0.056	0.020	0.011	0.003|
3234 (0.276)	|0.121	0.136	0.007	0.002	0.005|
Multiallelic Dprime: 0.291
BLOCK 270.  MARKERS: 1336 1337 1338 1339 1340 1341 1342
4244441 (0.625)	|0.376	0.202	0.043	0.004|
2421223 (0.257)	|0.159	0.042	0.043	0.015|
2441423 (0.070)	|0.043	0.004	0.019	0.001|
2421441 (0.013)	|0.002	0.010	0.000	0.000|
2441223 (0.012)	|0.004	0.006	0.002	0.000|
Multiallelic Dprime: 0.177
BLOCK 271.  MARKERS: 1343 1344 1345
431 (0.597)	|0.242	0.244	0.107|
213 (0.270)	|0.072	0.060	0.137|
233 (0.108)	|0.068	0.022	0.018|
433 (0.020)	|0.011	0.005	0.004|
Multiallelic Dprime: 0.268
BLOCK 272.  MARKERS: 1346 1347
33 (0.396)	|0.174	0.117	0.089	0.012|
31 (0.330)	|0.138	0.116	0.058	0.017|
13 (0.269)	|0.113	0.076	0.058	0.022|
Multiallelic Dprime: 0.057
BLOCK 273.  MARKERS: 1350 1351 1352 1353
2343 (0.428)	|0.216	0.127	0.085|
4142 (0.308)	|0.106	0.179	0.025|
2123 (0.204)	|0.083	0.065	0.057|
4143 (0.051)	|0.015	0.020	0.016|
Multiallelic Dprime: 0.200
BLOCK 274.  MARKERS: 1355 1356 1357
212 (0.423)	|0.252	0.161	0.007|
222 (0.392)	|0.265	0.123	0.005|
313 (0.185)	|0.131	0.054	0.000|
Multiallelic Dprime: 0.102
BLOCK 275.  MARKERS: 1365 1366
24 (0.648)	|0.071	0.265	0.209	0.099|
43 (0.338)	|0.287	0.021	0.012	0.019|
23 (0.012)	|0.002	0.000	0.000	0.010|
Multiallelic Dprime: 0.739
BLOCK 276.  MARKERS: 1368 1369 1370
232 (0.362)	|0.288	0.074|
422 (0.285)	|0.270	0.016|
234 (0.221)	|0.191	0.030|
222 (0.127)	|0.118	0.009|
Multiallelic Dprime: 0.348
BLOCK 277.  MARKERS: 1371 1372
21 (0.869)	|0.415	0.383	0.071|
43 (0.131)	|0.057	0.053	0.021|
Multiallelic Dprime: 0.078
BLOCK 278.  MARKERS: 1374 1375
22 (0.472)	|0.418	0.036	0.018|
44 (0.436)	|0.165	0.130	0.141|
24 (0.092)	|0.082	0.006	0.004|
Multiallelic Dprime: 0.659
BLOCK 279.  MARKERS: 1376 1377 1378
431 (0.665)	|0.338	0.289	0.030	0.000	0.000|
223 (0.172)	|0.019	0.003	0.102	0.047	0.001|
231 (0.163)	|0.080	0.049	0.003	0.012	0.020|
Multiallelic Dprime: 0.511
BLOCK 280.  MARKERS: 1380 1381 1382 1383
1424 (0.437)	|0.146	0.196	0.079	0.009|
3242 (0.341)	|0.250	0.042	0.042	0.005|
3244 (0.135)	|0.123	0.011	0.000	0.002|
3424 (0.059)	|0.049	0.002	0.008	0.000|
3224 (0.021)	|0.021	0.000	0.000	0.000|
Multiallelic Dprime: 0.499
BLOCK 281.  MARKERS: 1385 1386 1387
323 (0.595)	|0.317	0.198	0.080|
344 (0.251)	|0.087	0.145	0.019|
123 (0.129)	|0.042	0.060	0.027|
324 (0.016)	|0.008	0.007	0.000|
Multiallelic Dprime: 0.223
BLOCK 282.  MARKERS: 1389 1390
22 (0.458)	|0.276	0.048	0.121|
23 (0.416)	|0.408	0.000	0.000|
32 (0.125)	|0.022	0.105	0.001|
Multiallelic Dprime: 0.692
BLOCK 283.  MARKERS: 1391 1392 1393 1394 1395
14232 (0.706)	|0.336	0.360	0.011|
14432 (0.152)	|0.027	0.007	0.119|
32414 (0.122)	|0.119	0.003	0.000|
Multiallelic Dprime: 0.597
BLOCK 284.  MARKERS: 1396 1397
12 (0.490)	|0.221	0.144	0.125|
14 (0.378)	|0.174	0.118	0.085|
42 (0.132)	|0.072	0.032	0.028|
Multiallelic Dprime: 0.047
BLOCK 285.  MARKERS: 1398 1399
31 (0.467)	|0.147	0.144	0.137	0.038|
33 (0.294)	|0.150	0.043	0.041	0.061|
11 (0.239)	|0.038	0.094	0.057	0.049|
Multiallelic Dprime: 0.234
BLOCK 286.  MARKERS: 1402 1403 1404 1405
3212 (0.335)	|0.324	0.010|
3214 (0.280)	|0.249	0.031|
1432 (0.236)	|0.194	0.039|
3232 (0.149)	|0.081	0.067|
Multiallelic Dprime: 0.403
BLOCK 287.  MARKERS: 1408 1409
24 (0.848)	|0.725	0.120|
42 (0.147)	|0.090	0.058|
Multiallelic Dprime: 0.259
BLOCK 288.  MARKERS: 1410 1411
31 (0.819)	|0.470	0.162	0.096	0.092|
13 (0.178)	|0.102	0.058	0.007	0.011|
Multiallelic Dprime: 0.137
BLOCK 289.  MARKERS: 1412 1413 1414
332 (0.575)	|0.562	0.003	0.009|
314 (0.219)	|0.003	0.217	0.000|
134 (0.103)	|0.103	0.000	0.000|
334 (0.103)	|0.064	0.006	0.033|
Multiallelic Dprime: 0.879
BLOCK 290.  MARKERS: 1415 1416
33 (0.732)	|0.559	0.168	0.003|
11 (0.225)	|0.002	0.198	0.024|
13 (0.042)	|0.008	0.034	0.000|
Multiallelic Dprime: 0.871
BLOCK 291.  MARKERS: 1417 1418
33 (0.570)	|0.478	0.089|
11 (0.399)	|0.335	0.064|
31 (0.028)	|0.023	0.004|
Multiallelic Dprime: 0.009
BLOCK 292.  MARKERS: 1425 1426
33 (0.839)	|0.676	0.070	0.093|
11 (0.158)	|0.084	0.051	0.023|
Multiallelic Dprime: 0.273
BLOCK 293.  MARKERS: 1427 1428
31 (0.763)	|0.693	0.064	0.006|
32 (0.121)	|0.018	0.006	0.099|
42 (0.115)	|0.021	0.091	0.004|
Multiallelic Dprime: 0.751
BLOCK 294.  MARKERS: 1429 1430
24 (0.730)	|0.563	0.161|
22 (0.160)	|0.121	0.038|
32 (0.108)	|0.093	0.015|
Multiallelic Dprime: 0.106
BLOCK 295.  MARKERS: 1432 1433
13 (0.778)	|0.413	0.311	0.055|
34 (0.214)	|0.078	0.088	0.048|
Multiallelic Dprime: 0.172
BLOCK 296.  MARKERS: 1436 1437
12 (0.491)	|0.411	0.058	0.022|
13 (0.399)	|0.338	0.046	0.016|
33 (0.110)	|0.088	0.017	0.005|
Multiallelic Dprime: 0.035
BLOCK 297.  MARKERS: 1442 1443
42 (0.836)	|0.826	0.010|
23 (0.121)	|0.007	0.109|
43 (0.043)	|0.006	0.035|
Multiallelic Dprime: 0.919
BLOCK 298.  MARKERS: 1444 1445 1446
221 (0.837)	|0.426	0.275	0.137|
443 (0.155)	|0.090	0.033	0.032|
Multiallelic Dprime: 0.168
BLOCK 299.  MARKERS: 1447 1448
43 (0.522)	|0.195	0.196	0.122	0.007|
33 (0.308)	|0.130	0.099	0.071	0.006|
42 (0.169)	|0.049	0.062	0.055	0.002|
Multiallelic Dprime: 0.065
BLOCK 300.  MARKERS: 1453 1454 1455
443 (0.374)	|0.192	0.097	0.086|
441 (0.357)	|0.153	0.124	0.081|
223 (0.248)	|0.122	0.063	0.063|
423 (0.014)	|0.006	0.007	0.002|
Multiallelic Dprime: 0.076
BLOCK 301.  MARKERS: 1457 1458
22 (0.472)	|0.439	0.004	0.029|
42 (0.292)	|0.217	0.004	0.075|
44 (0.236)	|0.020	0.209	0.002|
Multiallelic Dprime: 0.688
BLOCK 302.  MARKERS: 1459 1460
22 (0.674)	|0.356	0.195	0.122|
21 (0.219)	|0.150	0.062	0.006|
41 (0.107)	|0.068	0.024	0.015|
Multiallelic Dprime: 0.227
BLOCK 303.  MARKERS: 1462 1463
22 (0.575)	|0.173	0.187	0.155	0.052|
42 (0.281)	|0.134	0.104	0.036	0.006|
44 (0.144)	|0.132	0.011	0.000	0.000|
Multiallelic Dprime: 0.360
BLOCK 304.  MARKERS: 1464 1465 1466 1467 1468
12443 (0.441)	|0.165	0.197	0.079|
33241 (0.300)	|0.138	0.126	0.036|
33223 (0.193)	|0.098	0.075	0.019|
12243 (0.058)	|0.027	0.016	0.015|
Multiallelic Dprime: 0.100
BLOCK 305.  MARKERS: 1471 1472
21 (0.430)	|0.186	0.129	0.112|
23 (0.417)	|0.185	0.130	0.102|
41 (0.151)	|0.048	0.065	0.038|
Multiallelic Dprime: 0.059
BLOCK 306.  MARKERS: 1475 1476
43 (0.419)	|0.168	0.197	0.052|
33 (0.325)	|0.137	0.015	0.173|
32 (0.254)	|0.170	0.047	0.033|
Multiallelic Dprime: 0.383
BLOCK 307.  MARKERS: 1477 1478
22 (0.478)	|0.212	0.086	0.152	0.014	0.012|
14 (0.260)	|0.117	0.142	0.002	0.000	0.000|
12 (0.256)	|0.160	0.093	0.000	0.000	0.000|
Multiallelic Dprime: 0.351
BLOCK 308.  MARKERS: 1479 1480 1481 1482 1483 1484
242333 (0.492)	|0.424	0.062	0.004|
224133 (0.320)	|0.025	0.295	0.000|
424124 (0.156)	|0.000	0.003	0.152|
424133 (0.016)	|0.015	0.000	0.000|
424123 (0.012)	|0.010	0.000	0.001|
Multiallelic Dprime: 0.838
BLOCK 309.  MARKERS: 1485 1486
13 (0.484)	|0.204	0.179	0.098|
33 (0.354)	|0.184	0.111	0.059|
31 (0.161)	|0.068	0.053	0.039|
Multiallelic Dprime: 0.082
BLOCK 310.  MARKERS: 1489 1490 1491
134 (0.459)	|0.353	0.099	0.008|
312 (0.342)	|0.309	0.030	0.003|
334 (0.196)	|0.156	0.032	0.007|
Multiallelic Dprime: 0.279
BLOCK 311.  MARKERS: 1497 1498
11 (0.819)	|0.502	0.308|
32 (0.162)	|0.135	0.026|
31 (0.018)	|0.018	0.000|
Multiallelic Dprime: 0.570
BLOCK 312.  MARKERS: 1501 1502 1503
342 (0.654)	|0.291	0.253	0.110|
224 (0.334)	|0.115	0.145	0.073|
Multiallelic Dprime: 0.106
BLOCK 313.  MARKERS: 1505 1506
34 (0.412)	|0.195	0.155	0.061|
32 (0.402)	|0.149	0.185	0.067|
44 (0.185)	|0.077	0.075	0.033|
Multiallelic Dprime: 0.075
BLOCK 314.  MARKERS: 1508 1509
23 (0.422)	|0.264	0.100	0.058|
21 (0.414)	|0.230	0.109	0.076|
43 (0.161)	|0.104	0.028	0.030|
Multiallelic Dprime: 0.083
BLOCK 315.  MARKERS: 1514 1515
24 (0.599)	|0.369	0.079	0.073	0.078|
22 (0.237)	|0.144	0.032	0.044	0.017|
32 (0.164)	|0.085	0.034	0.023	0.023|
Multiallelic Dprime: 0.082
BLOCK 316.  MARKERS: 1518 1519 1520
314 (0.598)	|0.278	0.146	0.174|
414 (0.145)	|0.138	0.000	0.005|
312 (0.140)	|0.000	0.139	0.001|
434 (0.117)	|0.115	0.000	0.000|
Multiallelic Dprime: 0.582
BLOCK 317.  MARKERS: 1522 1523
32 (0.525)	|0.391	0.018	0.105	0.016|
12 (0.291)	|0.139	0.136	0.003	0.008|
13 (0.181)	|0.177	0.004	0.000	0.000|
Multiallelic Dprime: 0.457
BLOCK 318.  MARKERS: 1524 1525 1526
434 (0.710)	|0.320	0.298	0.089|
324 (0.158)	|0.085	0.051	0.022|
332 (0.108)	|0.045	0.036	0.027|
334 (0.024)	|0.014	0.007	0.003|
Multiallelic Dprime: 0.118
BLOCK 319.  MARKERS: 1530 1531
41 (0.463)	|0.168	0.180	0.116|
31 (0.392)	|0.191	0.079	0.122|
43 (0.142)	|0.013	0.073	0.055|
Multiallelic Dprime: 0.192
BLOCK 320.  MARKERS: 1533 1534 1535
241 (0.373)	|0.138	0.111	0.123|
243 (0.334)	|0.126	0.095	0.113|
413 (0.293)	|0.093	0.117	0.080|
Multiallelic Dprime: 0.071
BLOCK 321.  MARKERS: 1537 1538
44 (0.357)	|0.312	0.024	0.020|
24 (0.323)	|0.140	0.032	0.147|
22 (0.316)	|0.110	0.190	0.013|
Multiallelic Dprime: 0.555
BLOCK 322.  MARKERS: 1540 1541 1542 1543
3232 (0.562)	|0.321	0.230	0.012|
2232 (0.250)	|0.114	0.132	0.003|
2313 (0.182)	|0.143	0.036	0.002|
Multiallelic Dprime: 0.168
BLOCK 323.  MARKERS: 1545 1546 1547
244 (0.580)	|0.564	0.006	0.011|
422 (0.400)	|0.040	0.344	0.009|
242 (0.018)	|0.017	0.000	0.000|
Multiallelic Dprime: 0.923
BLOCK 324.  MARKERS: 1548 1549
13 (0.621)	|0.530	0.090|
34 (0.350)	|0.311	0.035|
14 (0.021)	|0.020	0.000|
Multiallelic Dprime: 0.242
BLOCK 325.  MARKERS: 1550 1551
22 (0.868)	|0.613	0.256|
44 (0.127)	|0.120	0.006|
Multiallelic Dprime: 0.832
BLOCK 326.  MARKERS: 1553 1554
33 (0.736)	|0.512	0.073	0.088	0.061|
11 (0.263)	|0.127	0.109	0.026	0.002|
Multiallelic Dprime: 0.315
BLOCK 327.  MARKERS: 1556 1557 1558 1559 1560
14441 (0.638)	|0.534	0.106|
32232 (0.182)	|0.131	0.051|
32242 (0.114)	|0.091	0.022|
34242 (0.062)	|0.041	0.022|
Multiallelic Dprime: 0.148
BLOCK 328.  MARKERS: 1563 1564
21 (0.798)	|0.204	0.214	0.195	0.141	0.011|
43 (0.202)	|0.071	0.050	0.044	0.028	0.000|
Multiallelic Dprime: 0.114
BLOCK 329.  MARKERS: 1568 1569 1570 1571 1572 1573 1574 1575 1576 1577 1578
31411341133 (0.277)	|0.166	0.097	0.010	0.002|
31311342132 (0.264)	|0.180	0.081	0.000	0.003|
12333221122 (0.238)	|0.149	0.084	0.002	0.003|
31311342333 (0.169)	|0.111	0.053	0.006	0.001|
31311342322 (0.011)	|0.009	0.001	0.000	0.000|
Multiallelic Dprime: 0.073
BLOCK 330.  MARKERS: 1581 1582 1583
122 (0.635)
343 (0.328)
323 (0.026)
123 (0.011)
