# Supplementary material for: Genetic Structure of the Spanish Population
Source: BMC Genomics. 2010 May 25;11:326. doi: 10.1186/1471-2164-11-326 (PMC2887418; doi:10.1186/1471-2164-11-326)
Supplement: Additional file 1 — List of haplotype blocks across all autosomal chromosomes in the Spanish population. Each block is described by the SNPs that compose it, the major haplotypes with haplotypic frequencies, and the LD (D') among adjacent blocks. For each chromosome, the correspondence list between the SNP names and numbers is included in a separate table. [file 1471-2164-11-326-S1.ZIP › chr2p.GABRIELblocks]

BLOCK 1.  MARKERS: 1 2 3 4 5 6 7
3422223 (0.319)	|0.319	0.000|
3222223 (0.299)	|0.299	0.000|
4431444 (0.202)	|0.199	0.003|
3422224 (0.165)	|0.009	0.156|
Multiallelic Dprime: 0.976
BLOCK 2.  MARKERS: 9 10
21 (0.835)	|0.319	0.253	0.218	0.000	0.000	0.000	0.016|
43 (0.159)	|0.000	0.000	0.000	0.103	0.025	0.018	0.000|
Multiallelic Dprime: 1.000
BLOCK 3.  MARKERS: 11 12 13 14 15 16 17 18 19 20 21 22 23 24
42134322241242 (0.316)	|0.000	0.319	0.000|
42124423141323 (0.254)	|0.000	0.000	0.252|
42121443121323 (0.219)	|0.215	0.004	0.000|
24321443123323 (0.104)	|0.103	0.000	0.000|
24321443121323 (0.025)	|0.026	0.000	0.000|
22124423141323 (0.018)	|0.000	0.000	0.018|
42121443141323 (0.016)	|0.000	0.016	0.000|
Multiallelic Dprime: 0.994
BLOCK 4.  MARKERS: 25 26
34 (0.359)	|0.194	0.102	0.063|
33 (0.351)	|0.140	0.109	0.102|
13 (0.290)	|0.135	0.090	0.065|
Multiallelic Dprime: 0.090
BLOCK 5.  MARKERS: 29 30
11 (0.469)	|0.299	0.131	0.037|
23 (0.301)	|0.207	0.084	0.009|
13 (0.230)	|0.182	0.022	0.023|
Multiallelic Dprime: 0.180
BLOCK 6.  MARKERS: 31 32
14 (0.688)	|0.366	0.221	0.101|
32 (0.237)	|0.128	0.011	0.098|
34 (0.069)	|0.051	0.014	0.004|
Multiallelic Dprime: 0.278
BLOCK 7.  MARKERS: 35 36
32 (0.547)	|0.304	0.063	0.128	0.020	0.010	0.011|
12 (0.248)	|0.025	0.092	0.011	0.078	0.035	0.000|
34 (0.205)	|0.050	0.127	0.010	0.006	0.002	0.002|
Multiallelic Dprime: 0.568
BLOCK 8.  MARKERS: 38 39 40 41 42
43114 (0.380)	|0.005	0.373	0.000	0.000|
22131 (0.282)	|0.215	0.017	0.051	0.000|
22334 (0.147)	|0.122	0.002	0.025	0.000|
23134 (0.104)	|0.086	0.003	0.000	0.012|
22134 (0.048)	|0.014	0.033	0.000	0.000|
43134 (0.012)	|0.000	0.011	0.000	0.002|
Multiallelic Dprime: 0.824
BLOCK 9.  MARKERS: 45 46 47
434 (0.453)	|0.175	0.159	0.117|
212 (0.450)	|0.296	0.094	0.060|
432 (0.079)	|0.003	0.066	0.009|
232 (0.013)	|0.004	0.007	0.002|
Multiallelic Dprime: 0.296
BLOCK 10.  MARKERS: 48 49
41 (0.478)	|0.267	0.181	0.004	0.017	0.002|
43 (0.330)	|0.162	0.012	0.007	0.133	0.012|
33 (0.190)	|0.008	0.001	0.161	0.005	0.000|
Multiallelic Dprime: 0.613
BLOCK 11.  MARKERS: 50 51 52 53 54 55 56 57 58 59 60 61 62 63
42232434241131 (0.434)	|0.243	0.082	0.113|
22232434441131 (0.198)	|0.174	0.017	0.007|
22421212413324 (0.170)	|0.023	0.143	0.006|
24232434441131 (0.156)	|0.007	0.034	0.113|
22232434241131 (0.015)	|0.010	0.002	0.002|
Multiallelic Dprime: 0.481
BLOCK 12.  MARKERS: 64 65
43 (0.464)	|0.233	0.134	0.097|
13 (0.289)	|0.107	0.171	0.010|
11 (0.247)	|0.197	0.022	0.029|
Multiallelic Dprime: 0.315
BLOCK 13.  MARKERS: 68 69
41 (0.537)	|0.210	0.113	0.209|
31 (0.327)	|0.165	0.143	0.019|
33 (0.136)	|0.018	0.110	0.008|
Multiallelic Dprime: 0.369
BLOCK 14.  MARKERS: 70 71 72
143 (0.393)	|0.352	0.030	0.010|
142 (0.366)	|0.258	0.104	0.000|
323 (0.236)	|0.186	0.049	0.001|
Multiallelic Dprime: 0.310
BLOCK 15.  MARKERS: 73 74
24 (0.798)	|0.320	0.304	0.174|
42 (0.185)	|0.064	0.034	0.087|
22 (0.012)	|0.004	0.004	0.003|
Multiallelic Dprime: 0.264
BLOCK 16.  MARKERS: 79 80
23 (0.394)	|0.175	0.172	0.034	0.013|
13 (0.342)	|0.107	0.078	0.151	0.007|
11 (0.264)	|0.011	0.008	0.066	0.178|
Multiallelic Dprime: 0.495
BLOCK 17.  MARKERS: 81 82 83
243 (0.293)	|0.169	0.097	0.023	0.001|
241 (0.258)	|0.207	0.034	0.004	0.011|
231 (0.251)	|0.069	0.032	0.149	0.000|
443 (0.199)	|0.012	0.178	0.006	0.000|
Multiallelic Dprime: 0.552
BLOCK 18.  MARKERS: 85 86 87 88 89 90
141231 (0.456)	|0.404	0.030	0.022|
323233 (0.341)	|0.006	0.332	0.000|
323411 (0.183)	|0.000	0.000	0.181|
323213 (0.012)	|0.000	0.012	0.000|
Multiallelic Dprime: 0.933
BLOCK 19.  MARKERS: 91 92
13 (0.410)	|0.389	0.021|
23 (0.378)	|0.370	0.007|
11 (0.209)	|0.119	0.090|
Multiallelic Dprime: 0.695
BLOCK 20.  MARKERS: 93 94
42 (0.882)	|0.564	0.216	0.098|
24 (0.118)	|0.004	0.017	0.098|
Multiallelic Dprime: 0.778
BLOCK 21.  MARKERS: 95 96
13 (0.568)	|0.280	0.254	0.033|
23 (0.234)	|0.008	0.023	0.203|
21 (0.196)	|0.190	0.003	0.003|
Multiallelic Dprime: 0.616
BLOCK 22.  MARKERS: 97 98
22 (0.481)	|0.436	0.035	0.010|
44 (0.281)	|0.005	0.273	0.000|
42 (0.238)	|0.075	0.032	0.133|
Multiallelic Dprime: 0.789
BLOCK 23.  MARKERS: 99 100
11 (0.517)	|0.428	0.089|
42 (0.339)	|0.190	0.148|
12 (0.143)	|0.111	0.032|
Multiallelic Dprime: 0.320
BLOCK 24.  MARKERS: 105 106
41 (0.730)	|0.306	0.193	0.205	0.005	0.011	0.008|
23 (0.270)	|0.061	0.068	0.004	0.103	0.024	0.004|
Multiallelic Dprime: 0.463
BLOCK 25.  MARKERS: 107 108 109 110 111
22311 (0.367)	|0.200	0.103	0.063|
24234 (0.262)	|0.118	0.135	0.005|
22334 (0.209)	|0.127	0.075	0.005|
42331 (0.108)	|0.033	0.075	0.000|
22331 (0.035)	|0.022	0.006	0.006|
24231 (0.012)	|0.000	0.012	0.000|
Multiallelic Dprime: 0.257
BLOCK 26.  MARKERS: 114 115 116
413 (0.502)	|0.473	0.008	0.021|
231 (0.410)	|0.014	0.390	0.006|
233 (0.082)	|0.000	0.044	0.038|
Multiallelic Dprime: 0.888
BLOCK 27.  MARKERS: 117 118
34 (0.486)	|0.296	0.145	0.044|
12 (0.444)	|0.210	0.221	0.012|
32 (0.070)	|0.042	0.024	0.004|
Multiallelic Dprime: 0.188
BLOCK 28.  MARKERS: 120 121
11 (0.547)	|0.433	0.114	0.002|
33 (0.390)	|0.371	0.008	0.011|
31 (0.061)	|0.061	0.000	0.000|
Multiallelic Dprime: 0.717
BLOCK 29.  MARKERS: 123 124
11 (0.865)	|0.468	0.212	0.118	0.061|
33 (0.121)	|0.052	0.037	0.025	0.007|
13 (0.013)	|0.006	0.003	0.003	0.000|
Multiallelic Dprime: 0.136
BLOCK 30.  MARKERS: 132 133 134 135
3111 (0.526)	|0.498	0.027	0.000|
1313 (0.252)	|0.158	0.095	0.000|
1323 (0.146)	|0.124	0.002	0.020|
1311 (0.069)	|0.011	0.003	0.054|
Multiallelic Dprime: 0.592
BLOCK 31.  MARKERS: 137 138 139
433 (0.797)	|0.712	0.021	0.065|
211 (0.128)	|0.037	0.088	0.002|
231 (0.074)	|0.014	0.021	0.039|
Multiallelic Dprime: 0.641
BLOCK 32.  MARKERS: 141 142 143
342 (0.763)	|0.669	0.090	0.004|
222 (0.130)	|0.098	0.032	0.000|
344 (0.107)	|0.009	0.080	0.018|
Multiallelic Dprime: 0.441
BLOCK 33.  MARKERS: 144 145
33 (0.776)	|0.331	0.271	0.141	0.015	0.013|
11 (0.203)	|0.009	0.067	0.006	0.108	0.011|
13 (0.021)	|0.020	0.000	0.000	0.000	0.000|
Multiallelic Dprime: 0.523
BLOCK 34.  MARKERS: 146 147 148 149 150 151
222421 (0.360)	|0.189	0.170|
222342 (0.338)	|0.178	0.158|
421342 (0.146)	|0.079	0.067|
242441 (0.124)	|0.066	0.057|
222341 (0.023)	|0.010	0.011|
Multiallelic Dprime: 0.012
BLOCK 35.  MARKERS: 156 157
33 (0.528)	|0.226	0.182	0.012	0.105|
11 (0.467)	|0.224	0.071	0.140	0.026|
Multiallelic Dprime: 0.337
BLOCK 36.  MARKERS: 158 159 160 161 162
21334 (0.450)	|0.324	0.110	0.005	0.011|
23324 (0.256)	|0.197	0.034	0.019	0.003|
43124 (0.152)	|0.104	0.045	0.002	0.000|
23322 (0.132)	|0.114	0.014	0.003	0.000|
Multiallelic Dprime: 0.189
BLOCK 37.  MARKERS: 163 164 165 166
2444 (0.743)	|0.600	0.037	0.093	0.015|
4322 (0.204)	|0.014	0.186	0.004	0.000|
4442 (0.029)	|0.005	0.022	0.002	0.000|
4342 (0.017)	|0.001	0.009	0.000	0.007|
Multiallelic Dprime: 0.835
BLOCK 38.  MARKERS: 167 168 169
131 (0.619)	|0.554	0.044	0.011	0.010|
113 (0.255)	|0.048	0.185	0.001	0.020|
313 (0.101)	|0.006	0.029	0.054	0.008|
133 (0.025)	|0.002	0.001	0.022	0.000|
Multiallelic Dprime: 0.723
BLOCK 39.  MARKERS: 171 172 173
233 (0.610)	|0.494	0.103	0.014|
412 (0.260)	|0.044	0.145	0.071|
413 (0.089)	|0.008	0.053	0.029|
213 (0.038)	|0.004	0.025	0.009|
Multiallelic Dprime: 0.627
BLOCK 40.  MARKERS: 174 175
34 (0.555)	|0.495	0.060|
44 (0.324)	|0.227	0.096|
31 (0.121)	|0.103	0.016|
Multiallelic Dprime: 0.347
BLOCK 41.  MARKERS: 176 177 178 179 180
44231 (0.825)	|0.770	0.050	0.004|
21313 (0.173)	|0.074	0.084	0.015|
Multiallelic Dprime: 0.572
BLOCK 42.  MARKERS: 184 185 186
413 (0.846)	|0.424	0.198	0.221|
232 (0.134)	|0.063	0.048	0.022|
432 (0.020)	|0.015	0.002	0.003|
Multiallelic Dprime: 0.133
BLOCK 43.  MARKERS: 191 192
42 (0.503)	|0.236	0.162	0.105|
44 (0.249)	|0.102	0.050	0.095|
22 (0.245)	|0.157	0.045	0.042|
Multiallelic Dprime: 0.183
BLOCK 44.  MARKERS: 194 195
33 (0.495)	|0.155	0.321	0.000	0.010|
12 (0.259)	|0.005	0.000	0.251	0.000|
32 (0.242)	|0.220	0.015	0.000	0.000|
Multiallelic Dprime: 0.796
BLOCK 45.  MARKERS: 196 197 198 199 200 201 202 203 204 205
2212324323 (0.379)	|0.375	0.000	0.000|
4234132343 (0.337)	|0.000	0.116	0.221|
2334132144 (0.253)	|0.000	0.229	0.022|
2212322323 (0.011)	|0.000	0.002	0.008|
Multiallelic Dprime: 0.827
BLOCK 46.  MARKERS: 206 207 208 209
1421 (0.378)	|0.134	0.219	0.025|
2241 (0.358)	|0.240	0.038	0.078|
2243 (0.255)	|0.231	0.001	0.023|
Multiallelic Dprime: 0.502
BLOCK 47.  MARKERS: 210 211
33 (0.612)	|0.343	0.129	0.132	0.006|
34 (0.261)	|0.148	0.057	0.042	0.008|
13 (0.126)	|0.076	0.025	0.024	0.000|
Multiallelic Dprime: 0.059
BLOCK 48.  MARKERS: 218 219 220 221 222 223 224
1332332 (0.564)	|0.400	0.138	0.025|
3111121 (0.211)	|0.197	0.008	0.006|
3111122 (0.198)	|0.091	0.029	0.078|
1312332 (0.014)	|0.011	0.002	0.000|
Multiallelic Dprime: 0.332
BLOCK 49.  MARKERS: 226 227 228
132 (0.708)	|0.271	0.230	0.095	0.109|
131 (0.179)	|0.145	0.006	0.024	0.004|
412 (0.112)	|0.046	0.014	0.043	0.008|
Multiallelic Dprime: 0.477
BLOCK 50.  MARKERS: 230 231 232
234 (0.462)	|0.264	0.122	0.026	0.034	0.015|
331 (0.251)	|0.117	0.073	0.006	0.045	0.009|
244 (0.162)	|0.052	0.035	0.070	0.004	0.002|
231 (0.122)	|0.051	0.031	0.014	0.021	0.006|
Multiallelic Dprime: 0.189
BLOCK 51.  MARKERS: 233 234 235 236 237 238
224422 (0.486)	|0.359	0.129|
344244 (0.261)	|0.197	0.063|
344422 (0.116)	|0.096	0.020|
342222 (0.103)	|0.072	0.032|
344222 (0.032)	|0.024	0.008|
Multiallelic Dprime: 0.079
BLOCK 52.  MARKERS: 240 241
44 (0.747)	|0.437	0.263	0.038|
22 (0.253)	|0.079	0.135	0.038|
Multiallelic Dprime: 0.325
BLOCK 53.  MARKERS: 242 243 244 245 246 247 248
3244124 (0.517)	|0.425	0.084	0.007|
1423342 (0.397)	|0.380	0.018	0.000|
1424142 (0.075)	|0.023	0.011	0.042|
Multiallelic Dprime: 0.419
BLOCK 54.  MARKERS: 250 251
43 (0.836)	|0.501	0.184	0.147|
21 (0.115)	|0.046	0.055	0.013|
41 (0.049)	|0.010	0.039	0.000|
Multiallelic Dprime: 0.408
BLOCK 55.  MARKERS: 254 255
41 (0.557)	|0.532	0.018	0.008|
21 (0.278)	|0.050	0.221	0.003|
23 (0.160)	|0.140	0.002	0.017|
Multiallelic Dprime: 0.789
BLOCK 56.  MARKERS: 257 258
43 (0.726)	|0.521	0.103	0.090|
21 (0.241)	|0.148	0.056	0.033|
23 (0.028)	|0.022	0.000	0.007|
Multiallelic Dprime: 0.099
BLOCK 57.  MARKERS: 263 264 265 266
2234 (0.695)	|0.389	0.183	0.081	0.030|
4444 (0.160)	|0.050	0.089	0.017	0.004|
4442 (0.129)	|0.049	0.027	0.045	0.004|
Multiallelic Dprime: 0.261
BLOCK 58.  MARKERS: 269 270 271 272
1314 (0.491)	|0.209	0.119	0.114	0.039	0.003|
1212 (0.309)	|0.071	0.078	0.084	0.062	0.014|
3232 (0.145)	|0.025	0.053	0.047	0.017	0.004|
1312 (0.038)	|0.013	0.011	0.010	0.004	0.000|
Multiallelic Dprime: 0.191
BLOCK 59.  MARKERS: 275 276 277 278
4232 (0.327)	|0.121	0.023	0.178|
4224 (0.261)	|0.166	0.082	0.008|
4434 (0.260)	|0.022	0.232	0.005|
2232 (0.125)	|0.122	0.002	0.000|
4234 (0.020)	|0.012	0.005	0.001|
Multiallelic Dprime: 0.620
BLOCK 60.  MARKERS: 280 281 282
213 (0.448)	|0.175	0.227	0.045|
133 (0.347)	|0.232	0.064	0.052|
211 (0.192)	|0.124	0.061	0.008|
Multiallelic Dprime: 0.291
BLOCK 61.  MARKERS: 284 285 286
332 (0.537)	|0.301	0.007	0.165	0.002	0.002	0.060|
114 (0.357)	|0.014	0.132	0.006	0.107	0.090	0.006|
334 (0.105)	|0.000	0.104	0.002	0.000	0.000	0.000|
Multiallelic Dprime: 0.864
BLOCK 62.  MARKERS: 287 288 289 290 291
14234 (0.316)	|0.162	0.112	0.037|
14232 (0.242)	|0.120	0.097	0.022|
32234 (0.171)	|0.085	0.035	0.050|
14414 (0.109)	|0.042	0.051	0.016|
12234 (0.093)	|0.026	0.042	0.025|
14214 (0.067)	|0.016	0.045	0.004|
Multiallelic Dprime: 0.177
BLOCK 63.  MARKERS: 292 293
12 (0.454)	|0.178	0.173	0.102|
34 (0.384)	|0.133	0.084	0.163|
32 (0.154)	|0.037	0.073	0.044|
Multiallelic Dprime: 0.180
BLOCK 64.  MARKERS: 294 295 296 297
3121 (0.351)	|0.209	0.074	0.067|
1342 (0.332)	|0.217	0.041	0.070|
1121 (0.313)	|0.178	0.098	0.036|
Multiallelic Dprime: 0.117
BLOCK 65.  MARKERS: 299 300
22 (0.604)	|0.456	0.082	0.055	0.004|
43 (0.217)	|0.002	0.185	0.012	0.016|
42 (0.173)	|0.062	0.001	0.075	0.034|
Multiallelic Dprime: 0.637
BLOCK 66.  MARKERS: 301 302 303 304
4221 (0.520)	|0.417	0.047	0.056|
2443 (0.273)	|0.004	0.257	0.012|
2441 (0.142)	|0.011	0.044	0.087|
2421 (0.054)	|0.037	0.017	0.000|
Multiallelic Dprime: 0.713
BLOCK 67.  MARKERS: 305 306
24 (0.471)	|0.471	0.000	0.000	0.000	0.000|
42 (0.374)	|0.000	0.194	0.076	0.097	0.000|
44 (0.155)	|0.023	0.019	0.028	0.000	0.084|
Multiallelic Dprime: 0.916
BLOCK 68.  MARKERS: 307 308 309 310 311
42423 (0.493)	|0.164	0.175	0.155|
21243 (0.213)	|0.073	0.074	0.067|
42421 (0.105)	|0.060	0.021	0.025|
22443 (0.097)	|0.045	0.037	0.013|
22243 (0.084)	|0.034	0.029	0.021|
Multiallelic Dprime: 0.115
BLOCK 69.  MARKERS: 312 313
11 (0.377)	|0.292	0.024	0.059	0.000|
13 (0.339)	|0.158	0.005	0.163	0.012|
31 (0.284)	|0.017	0.253	0.014	0.000|
Multiallelic Dprime: 0.599
BLOCK 70.  MARKERS: 314 315 316
142 (0.467)	|0.256	0.166	0.046|
322 (0.283)	|0.101	0.178	0.003|
321 (0.236)	|0.039	0.034	0.163|
342 (0.012)	|0.000	0.010	0.001|
Multiallelic Dprime: 0.402
BLOCK 71.  MARKERS: 317 318
14 (0.396)	|0.365	0.031|
13 (0.389)	|0.336	0.052|
34 (0.215)	|0.130	0.083|
Multiallelic Dprime: 0.364
BLOCK 72.  MARKERS: 319 320 321
134 (0.831)	|0.640	0.097	0.094|
322 (0.166)	|0.131	0.025	0.009|
Multiallelic Dprime: 0.119
BLOCK 73.  MARKERS: 324 325
11 (0.773)	|0.333	0.330	0.110|
31 (0.123)	|0.054	0.058	0.012|
33 (0.104)	|0.061	0.023	0.021|
Multiallelic Dprime: 0.123
BLOCK 74.  MARKERS: 328 329
34 (0.448)	|0.045	0.261	0.143|
32 (0.410)	|0.397	0.013	0.000|
44 (0.142)	|0.009	0.114	0.020|
Multiallelic Dprime: 0.767
BLOCK 75.  MARKERS: 333 334
34 (0.451)	|0.202	0.152	0.096|
14 (0.387)	|0.175	0.094	0.119|
32 (0.163)	|0.040	0.064	0.058|
Multiallelic Dprime: 0.133
BLOCK 76.  MARKERS: 336 337
31 (0.417)	|0.184	0.124	0.108|
13 (0.310)	|0.121	0.089	0.100|
33 (0.273)	|0.147	0.066	0.060|
Multiallelic Dprime: 0.085
BLOCK 77.  MARKERS: 343 344
32 (0.452)	|0.415	0.037|
31 (0.279)	|0.254	0.025|
22 (0.268)	|0.106	0.162|
Multiallelic Dprime: 0.623
BLOCK 78.  MARKERS: 345 346
41 (0.776)	|0.315	0.175	0.106	0.121	0.010	0.018	0.012|
13 (0.224)	|0.051	0.068	0.064	0.003	0.030	0.004	0.000|
Multiallelic Dprime: 0.356
BLOCK 79.  MARKERS: 347 348 349 350 351 352 353 354 355 356 357 358 359
1421213222334 (0.367)	|0.297	0.042	0.006	0.020|
3443214122334 (0.242)	|0.212	0.003	0.017	0.010|
3243343122334 (0.170)	|0.141	0.007	0.018	0.005|
3443213244212 (0.124)	|0.045	0.041	0.035	0.002|
3243213142334 (0.040)	|0.040	0.000	0.000	0.000|
3243213242334 (0.022)	|0.018	0.003	0.001	0.000|
3421213222334 (0.012)	|0.003	0.000	0.000	0.008|
Multiallelic Dprime: 0.348
BLOCK 80.  MARKERS: 362 363 364
333 (0.766)	|0.574	0.176	0.004	0.009	0.001|
411 (0.102)	|0.007	0.000	0.000	0.089	0.006|
431 (0.083)	|0.002	0.003	0.076	0.000	0.002|
331 (0.047)	|0.009	0.000	0.034	0.002	0.002|
Multiallelic Dprime: 0.886
BLOCK 81.  MARKERS: 365 366 367 368
2422 (0.594)	|0.516	0.074|
4221 (0.178)	|0.157	0.019|
2241 (0.114)	|0.056	0.058|
2421 (0.100)	|0.049	0.052|
2221 (0.012)	|0.009	0.001|
Multiallelic Dprime: 0.402
BLOCK 82.  MARKERS: 369 370
24 (0.789)	|0.750	0.039	0.000|
32 (0.203)	|0.000	0.152	0.052|
Multiallelic Dprime: 0.950
BLOCK 83.  MARKERS: 371 372
31 (0.751)	|0.274	0.209	0.142	0.125|
44 (0.199)	|0.086	0.046	0.038	0.029|
34 (0.051)	|0.016	0.022	0.003	0.009|
Multiallelic Dprime: 0.070
BLOCK 84.  MARKERS: 373 374 375 376 377
43334 (0.376)	|0.243	0.000	0.000	0.000	0.090	0.000	0.000	0.000	0.016	0.000	0.000|
21332 (0.277)	|0.000	0.163	0.000	0.000	0.000	0.032	0.031	0.022	0.000	0.000	0.012|
23132 (0.185)	|0.000	0.000	0.164	0.000	0.000	0.000	0.000	0.000	0.000	0.017	0.000|
21312 (0.163)	|0.000	0.000	0.000	0.156	0.000	0.000	0.000	0.000	0.000	0.000	0.000|
Multiallelic Dprime: 1.000
BLOCK 85.  MARKERS: 379 380 381 382 383 384 385 386 387 388 389 390 391
2111331112141 (0.243)	|0.240	0.000	0.005	0.000|
2233113332344 (0.166)	|0.161	0.003	0.000	0.000|
4213113111324 (0.164)	|0.000	0.160	0.000	0.002|
2213313112144 (0.156)	|0.000	0.000	0.144	0.000|
2111311112141 (0.090)	|0.089	0.000	0.000	0.000|
2213313132344 (0.031)	|0.032	0.000	0.001	0.000|
2213313112344 (0.031)	|0.000	0.000	0.000	0.031|
2211311112141 (0.021)	|0.021	0.000	0.000	0.000|
2111311112144 (0.016)	|0.002	0.000	0.014	0.000|
4213113111344 (0.016)	|0.001	0.011	0.000	0.000|
2213113111324 (0.011)	|0.000	0.012	0.000	0.000|
Multiallelic Dprime: 0.969
BLOCK 86.  MARKERS: 393 394 395 396 397 398 399 400
22243442 (0.572)	|0.368	0.095	0.109|
42423124 (0.198)	|0.188	0.011	0.000|
44224422 (0.176)	|0.016	0.160	0.000|
42423122 (0.036)	|0.036	0.000	0.000|
Multiallelic Dprime: 0.516
BLOCK 87.  MARKERS: 402 403
32 (0.620)	|0.214	0.209	0.198|
12 (0.271)	|0.164	0.103	0.003|
14 (0.109)	|0.089	0.020	0.000|
Multiallelic Dprime: 0.393
BLOCK 88.  MARKERS: 404 405
11 (0.467)	|0.228	0.094	0.145|
41 (0.332)	|0.230	0.076	0.027|
44 (0.201)	|0.192	0.008	0.000|
Multiallelic Dprime: 0.430
BLOCK 89.  MARKERS: 406 407
31 (0.651)	|0.331	0.177	0.097	0.031	0.010|
44 (0.177)	|0.082	0.053	0.024	0.013	0.002|
41 (0.171)	|0.073	0.043	0.038	0.008	0.010|
Multiallelic Dprime: 0.074
BLOCK 90.  MARKERS: 408 409 410 411 412
11124 (0.484)	|0.049	0.202	0.235|
11144 (0.272)	|0.176	0.059	0.037|
33321 (0.158)	|0.127	0.028	0.004|
33324 (0.052)	|0.049	0.003	0.000|
33124 (0.022)	|0.016	0.006	0.000|
Multiallelic Dprime: 0.578
BLOCK 91.  MARKERS: 416 417
23 (0.427)	|0.258	0.159	0.011|
21 (0.297)	|0.207	0.090	0.000|
43 (0.276)	|0.169	0.104	0.000|
Multiallelic Dprime: 0.089
BLOCK 92.  MARKERS: 421 422
11 (0.634)	|0.421	0.154	0.042	0.011	0.003|
43 (0.353)	|0.183	0.094	0.049	0.008	0.010|
41 (0.011)	|0.006	0.000	0.001	0.000	0.000|
Multiallelic Dprime: 0.135
BLOCK 93.  MARKERS: 426 427 428 429 430 431 432
1324222 (0.608)	|0.605	0.000	0.000|
3112444 (0.249)	|0.074	0.170	0.005|
1112444 (0.090)	|0.011	0.031	0.050|
1112422 (0.021)	|0.021	0.000	0.000|
1324244 (0.013)	|0.000	0.013	0.000|
Multiallelic Dprime: 0.875
BLOCK 94.  MARKERS: 433 434
32 (0.720)	|0.521	0.042	0.157|
13 (0.221)	|0.010	0.171	0.039|
12 (0.056)	|0.053	0.003	0.000|
Multiallelic Dprime: 0.621
BLOCK 95.  MARKERS: 435 436
44 (0.587)	|0.239	0.339	0.011|
42 (0.216)	|0.000	0.021	0.195|
34 (0.196)	|0.160	0.034	0.000|
Multiallelic Dprime: 0.600
BLOCK 96.  MARKERS: 437 438
32 (0.400)	|0.206	0.115	0.079|
34 (0.392)	|0.252	0.061	0.079|
44 (0.207)	|0.129	0.041	0.037|
Multiallelic Dprime: 0.124
BLOCK 97.  MARKERS: 439 440 441
111 (0.588)	|0.145	0.226	0.217|
334 (0.218)	|0.185	0.024	0.009|
134 (0.194)	|0.121	0.045	0.028|
Multiallelic Dprime: 0.530
BLOCK 98.  MARKERS: 443 444
34 (0.451)	|0.210	0.172	0.067|
22 (0.295)	|0.140	0.084	0.071|
32 (0.254)	|0.127	0.072	0.055|
Multiallelic Dprime: 0.082
BLOCK 99.  MARKERS: 445 446
43 (0.477)	|0.184	0.173	0.085	0.031|
21 (0.328)	|0.129	0.113	0.049	0.028|
23 (0.192)	|0.080	0.072	0.015	0.018|
Multiallelic Dprime: 0.051
BLOCK 100.  MARKERS: 447 448 449 450 451
32143 (0.394)	|0.347	0.029	0.016|
32421 (0.359)	|0.300	0.052	0.009|
11143 (0.150)	|0.126	0.022	0.000|
32141 (0.076)	|0.073	0.005	0.000|
Multiallelic Dprime: 0.174
BLOCK 101.  MARKERS: 454 455 456
131 (0.863)	|0.470	0.263	0.111	0.011	0.006|
322 (0.108)	|0.018	0.001	0.000	0.088	0.000|
132 (0.026)	|0.002	0.000	0.000	0.002	0.022|
Multiallelic Dprime: 0.814
BLOCK 102.  MARKERS: 457 458 459 460
2333 (0.491)	|0.268	0.118	0.083	0.019|
2311 (0.265)	|0.138	0.072	0.044	0.011|
3313 (0.112)	|0.060	0.021	0.014	0.016|
2113 (0.101)	|0.053	0.023	0.022	0.002|
2313 (0.029)	|0.010	0.008	0.009	0.000|
Multiallelic Dprime: 0.054
BLOCK 103.  MARKERS: 461 462 463
323 (0.529)	|0.363	0.091	0.074|
423 (0.242)	|0.217	0.015	0.010|
441 (0.174)	|0.126	0.044	0.004|
443 (0.050)	|0.035	0.008	0.006|
Multiallelic Dprime: 0.306
BLOCK 104.  MARKERS: 464 465 466
313 (0.746)	|0.392	0.316	0.027	0.009|
431 (0.157)	|0.125	0.022	0.007	0.003|
433 (0.095)	|0.034	0.030	0.006	0.023|
Multiallelic Dprime: 0.332
BLOCK 105.  MARKERS: 467 468 469 470
1112 (0.552)	|0.329	0.118	0.089	0.015|
3321 (0.367)	|0.199	0.100	0.030	0.038|
3322 (0.040)	|0.032	0.000	0.006	0.002|
3112 (0.035)	|0.031	0.004	0.000	0.000|
Multiallelic Dprime: 0.152
BLOCK 106.  MARKERS: 473 474 475 476
2443 (0.589)	|0.298	0.281|
4141 (0.223)	|0.207	0.010|
2121 (0.126)	|0.094	0.030|
2141 (0.060)	|0.053	0.007|
Multiallelic Dprime: 0.648
BLOCK 107.  MARKERS: 479 480 481 482
2314 (0.654)	|0.564	0.082	0.008|
4123 (0.329)	|0.111	0.092	0.124|
Multiallelic Dprime: 0.559
BLOCK 108.  MARKERS: 486 487
21 (0.690)	|0.240	0.317	0.134|
22 (0.176)	|0.093	0.060	0.023|
42 (0.132)	|0.101	0.012	0.019|
Multiallelic Dprime: 0.343
BLOCK 109.  MARKERS: 491 492
21 (0.435)	|0.008	0.386	0.041|
33 (0.390)	|0.341	0.010	0.039|
23 (0.175)	|0.095	0.026	0.054|
Multiallelic Dprime: 0.729
BLOCK 110.  MARKERS: 493 494
11 (0.444)	|0.099	0.280	0.059	0.006|
43 (0.421)	|0.305	0.049	0.037	0.031|
41 (0.135)	|0.076	0.026	0.029	0.004|
Multiallelic Dprime: 0.486
BLOCK 111.  MARKERS: 496 497 498
311 (0.481)	|0.055	0.402	0.024|
133 (0.354)	|0.346	0.004	0.004|
113 (0.125)	|0.125	0.000	0.000|
313 (0.040)	|0.039	0.001	0.000|
Multiallelic Dprime: 0.956
BLOCK 112.  MARKERS: 500 501
14 (0.564)	|0.331	0.115	0.118|
32 (0.408)	|0.264	0.116	0.028|
12 (0.028)	|0.016	0.000	0.012|
Multiallelic Dprime: 0.164
BLOCK 113.  MARKERS: 502 503
11 (0.611)	|0.348	0.264	0.000|
13 (0.231)	|0.000	0.000	0.231|
31 (0.158)	|0.079	0.078	0.000|
Multiallelic Dprime: 0.653
BLOCK 114.  MARKERS: 504 505
42 (0.426)	|0.229	0.083	0.114|
12 (0.341)	|0.150	0.129	0.062|
14 (0.233)	|0.172	0.029	0.031|
Multiallelic Dprime: 0.214
BLOCK 115.  MARKERS: 506 507
23 (0.550)	|0.518	0.031	0.000|
43 (0.241)	|0.180	0.004	0.056|
41 (0.207)	|0.008	0.198	0.002|
Multiallelic Dprime: 0.728
BLOCK 116.  MARKERS: 508 509
43 (0.705)	|0.664	0.040	0.001|
21 (0.236)	|0.019	0.184	0.033|
23 (0.059)	|0.007	0.051	0.001|
Multiallelic Dprime: 0.844
BLOCK 117.  MARKERS: 510 511 512
311 (0.690)	|0.537	0.089	0.064|
133 (0.275)	|0.020	0.194	0.061|
111 (0.035)	|0.000	0.000	0.035|
Multiallelic Dprime: 0.713
BLOCK 118.  MARKERS: 513 514
23 (0.557)	|0.406	0.147|
21 (0.283)	|0.240	0.039|
41 (0.160)	|0.121	0.036|
Multiallelic Dprime: 0.238
BLOCK 119.  MARKERS: 518 519 520
313 (0.767)	|0.414	0.060	0.131	0.111	0.026	0.020|
132 (0.222)	|0.012	0.118	0.035	0.051	0.000	0.002|
Multiallelic Dprime: 0.552
BLOCK 120.  MARKERS: 521 522 523 524 525 526
113121 (0.433)	|0.416	0.005	0.002	0.007|
313141 (0.182)	|0.164	0.007	0.004	0.002|
333141 (0.166)	|0.008	0.154	0.000	0.000|
311343 (0.161)	|0.009	0.000	0.100	0.052|
113141 (0.026)	|0.016	0.008	0.000	0.002|
313121 (0.022)	|0.021	0.000	0.000	0.000|
Multiallelic Dprime: 0.877
BLOCK 121.  MARKERS: 527 528 529 530 531
14214 (0.638)	|0.250	0.150	0.102	0.047	0.041	0.042|
31432 (0.174)	|0.037	0.072	0.019	0.030	0.014	0.002|
14212 (0.109)	|0.044	0.035	0.018	0.000	0.009	0.002|
34432 (0.067)	|0.008	0.031	0.012	0.009	0.002	0.004|
Multiallelic Dprime: 0.224
BLOCK 122.  MARKERS: 536 537 538 539 540 541
343112 (0.345)	|0.323	0.022	0.000|
313312 (0.288)	|0.101	0.187	0.000|
142334 (0.154)	|0.000	0.000	0.154|
342312 (0.090)	|0.088	0.000	0.001|
343312 (0.067)	|0.064	0.004	0.000|
142312 (0.051)	|0.051	0.000	0.000|
Multiallelic Dprime: 0.814
BLOCK 123.  MARKERS: 542 543
22 (0.634)	|0.422	0.210|
42 (0.209)	|0.136	0.073|
24 (0.157)	|0.084	0.073|
Multiallelic Dprime: 0.074
BLOCK 124.  MARKERS: 546 547
41 (0.642)	|0.438	0.104	0.100|
23 (0.356)	|0.046	0.294	0.017|
Multiallelic Dprime: 0.708
BLOCK 125.  MARKERS: 548 549
24 (0.484)	|0.458	0.026	0.000|
42 (0.399)	|0.020	0.194	0.182|
22 (0.118)	|0.112	0.004	0.002|
Multiallelic Dprime: 0.884
BLOCK 126.  MARKERS: 550 551
14 (0.589)	|0.414	0.139	0.036|
13 (0.223)	|0.144	0.039	0.038|
43 (0.184)	|0.044	0.029	0.111|
Multiallelic Dprime: 0.308
BLOCK 127.  MARKERS: 552 553
12 (0.606)	|0.305	0.146	0.104	0.052|
34 (0.206)	|0.054	0.021	0.051	0.081|
32 (0.187)	|0.088	0.043	0.042	0.014|
Multiallelic Dprime: 0.229
BLOCK 128.  MARKERS: 554 555 556 557
4113 (0.447)	|0.286	0.028	0.134|
2313 (0.210)	|0.045	0.137	0.028|
2343 (0.196)	|0.008	0.152	0.036|
2311 (0.147)	|0.095	0.047	0.004|
Multiallelic Dprime: 0.521
BLOCK 129.  MARKERS: 560 561
21 (0.435)	|0.245	0.118	0.071|
23 (0.362)	|0.242	0.084	0.036|
33 (0.202)	|0.155	0.029	0.017|
Multiallelic Dprime: 0.172
BLOCK 130.  MARKERS: 563 564 565
431 (0.642)	|0.269	0.222	0.151|
221 (0.230)	|0.079	0.097	0.055|
223 (0.125)	|0.055	0.040	0.029|
Multiallelic Dprime: 0.057
BLOCK 131.  MARKERS: 569 570
22 (0.403)	|0.327	0.076|
24 (0.361)	|0.284	0.072|
42 (0.236)	|0.197	0.039|
Multiallelic Dprime: 0.044
BLOCK 132.  MARKERS: 575 576 577
411 (0.808)	|0.254	0.226	0.214	0.091	0.018|
233 (0.188)	|0.079	0.052	0.031	0.017	0.008|
Multiallelic Dprime: 0.148
BLOCK 133.  MARKERS: 578 579 580 581 582
44113 (0.334)	|0.101	0.095	0.062	0.057	0.013	0.004|
22313 (0.281)	|0.088	0.086	0.043	0.047	0.007	0.006|
22141 (0.245)	|0.067	0.072	0.050	0.039	0.011	0.005|
22113 (0.107)	|0.026	0.021	0.029	0.029	0.002	0.000|
24113 (0.026)	|0.008	0.009	0.005	0.003	0.000	0.000|
Multiallelic Dprime: 0.067
BLOCK 134.  MARKERS: 584 585 586 587 588
43134 (0.291)	|0.000	0.292	0.000	0.000|
21342 (0.283)	|0.274	0.000	0.000	0.009|
41142 (0.190)	|0.011	0.000	0.007	0.172|
43142 (0.180)	|0.000	0.000	0.176	0.003|
21142 (0.034)	|0.002	0.000	0.029	0.002|
43342 (0.015)	|0.015	0.000	0.000	0.000|
Multiallelic Dprime: 0.956
BLOCK 135.  MARKERS: 589 590 591 592
4131 (0.304)	|0.300	0.003	0.000	0.000|
4423 (0.298)	|0.297	0.000	0.000	0.000|
2123 (0.213)	|0.000	0.200	0.000	0.012|
4133 (0.185)	|0.000	0.088	0.082	0.013|
Multiallelic Dprime: 0.943
BLOCK 136.  MARKERS: 593 594 595 596
2333 (0.596)	|0.304	0.235	0.002	0.053	0.002|
4111 (0.292)	|0.198	0.001	0.086	0.002	0.003|
4131 (0.082)	|0.009	0.000	0.028	0.000	0.045|
4133 (0.026)	|0.011	0.004	0.000	0.011	0.000|
Multiallelic Dprime: 0.513
BLOCK 137.  MARKERS: 598 599 600 601
2132 (0.521)	|0.378	0.044	0.082	0.011|
3414 (0.240)	|0.007	0.165	0.059	0.010|
3112 (0.118)	|0.014	0.068	0.002	0.035|
3412 (0.066)	|0.006	0.002	0.004	0.055|
3132 (0.052)	|0.045	0.006	0.000	0.001|
Multiallelic Dprime: 0.648
BLOCK 138.  MARKERS: 603 604 605
332 (0.446)	|0.329	0.106	0.009|
434 (0.285)	|0.081	0.197	0.005|
412 (0.149)	|0.114	0.029	0.005|
432 (0.112)	|0.066	0.044	0.000|
Multiallelic Dprime: 0.376
BLOCK 139.  MARKERS: 606 607
23 (0.593)	|0.466	0.121	0.006|
41 (0.381)	|0.375	0.000	0.006|
43 (0.019)	|0.011	0.007	0.001|
Multiallelic Dprime: 0.794
BLOCK 140.  MARKERS: 608 609 610
333 (0.856)	|0.333	0.213	0.086	0.147	0.075|
111 (0.129)	|0.031	0.001	0.097	0.000	0.000|
331 (0.015)	|0.006	0.000	0.004	0.004	0.000|
Multiallelic Dprime: 0.639
BLOCK 141.  MARKERS: 611 612 613 614 615 616
313322 (0.370)	|0.166	0.120	0.084|
313122 (0.214)	|0.090	0.073	0.049|
131312 (0.186)	|0.056	0.081	0.048|
313323 (0.151)	|0.036	0.044	0.072|
113322 (0.075)	|0.019	0.037	0.020|
Multiallelic Dprime: 0.146
BLOCK 142.  MARKERS: 619 620 621
333 (0.365)	|0.015	0.176	0.035	0.005	0.098	0.007	0.014	0.000|
223 (0.356)	|0.193	0.012	0.003	0.078	0.030	0.021	0.000	0.009|
224 (0.276)	|0.003	0.015	0.152	0.071	0.022	0.004	0.003	0.000|
Multiallelic Dprime: 0.684
BLOCK 143.  MARKERS: 625 626 627 628 629 630
211342 (0.212)	|0.155	0.059|
433142 (0.202)	|0.045	0.157|
411342 (0.193)	|0.134	0.058|
431144 (0.155)	|0.138	0.018|
411122 (0.149)	|0.013	0.138|
431142 (0.033)	|0.008	0.025|
411142 (0.016)	|0.017	0.000|
431344 (0.011)	|0.000	0.010|
Multiallelic Dprime: 0.580
BLOCK 144.  MARKERS: 632 633 634
322 (0.522)	|0.060	0.282	0.174|
114 (0.474)	|0.367	0.071	0.033|
Multiallelic Dprime: 0.664
BLOCK 145.  MARKERS: 636 637 638
134 (0.427)	|0.226	0.120	0.079|
312 (0.353)	|0.157	0.115	0.078|
314 (0.207)	|0.115	0.066	0.024|
Multiallelic Dprime: 0.080
BLOCK 146.  MARKERS: 639 640 641 642
4142 (0.503)	|0.353	0.150|
4324 (0.306)	|0.234	0.071|
2142 (0.184)	|0.138	0.046|
Multiallelic Dprime: 0.109
BLOCK 147.  MARKERS: 646 647 648 649
2232 (0.731)	|0.712	0.019|
4411 (0.267)	|0.107	0.160|
Multiallelic Dprime: 0.855
BLOCK 148.  MARKERS: 650 651 652
214 (0.821)	|0.416	0.197	0.139	0.036	0.015|
132 (0.179)	|0.041	0.107	0.019	0.007	0.000|
Multiallelic Dprime: 0.439
BLOCK 149.  MARKERS: 655 656 657 658 659 660 661 662 663 664 665 666 667
4321423211131 (0.458)	|0.333	0.053	0.073|
2143241433313 (0.305)	|0.174	0.090	0.041|
4321423211133 (0.158)	|0.117	0.022	0.018|
4323241433313 (0.044)	|0.035	0.004	0.005|
4143241433313 (0.015)	|0.008	0.002	0.004|
Multiallelic Dprime: 0.184
BLOCK 150.  MARKERS: 670 671
11 (0.680)	|0.535	0.075	0.066|
33 (0.175)	|0.068	0.024	0.083|
13 (0.146)	|0.031	0.098	0.016|
Multiallelic Dprime: 0.479
BLOCK 151.  MARKERS: 672 673 674
231 (0.635)	|0.468	0.107	0.054	0.006|
213 (0.197)	|0.149	0.014	0.030	0.004|
413 (0.166)	|0.132	0.020	0.009	0.005|
Multiallelic Dprime: 0.137
BLOCK 152.  MARKERS: 676 677 678 679
1334 (0.750)	|0.504	0.231	0.014	0.000|
3112 (0.140)	|0.026	0.009	0.096	0.000|
3334 (0.095)	|0.010	0.080	0.002	0.000|
3312 (0.015)	|0.000	0.003	0.000	0.012|
Multiallelic Dprime: 0.586
BLOCK 153.  MARKERS: 681 682 683 684 685
13411 (0.539)	|0.531	0.003	0.009|
11332 (0.325)	|0.019	0.304	0.000|
31331 (0.111)	|0.009	0.000	0.103|
13331 (0.013)	|0.011	0.000	0.002|
Multiallelic Dprime: 0.937
BLOCK 154.  MARKERS: 686 687
11 (0.579)	|0.437	0.079	0.062|
31 (0.308)	|0.143	0.091	0.072|
33 (0.114)	|0.060	0.034	0.020|
Multiallelic Dprime: 0.278
BLOCK 155.  MARKERS: 691 692
22 (0.640)	|0.258	0.213	0.082	0.075	0.005|
32 (0.204)	|0.062	0.072	0.045	0.021	0.003|
34 (0.154)	|0.049	0.028	0.022	0.039	0.012|
Multiallelic Dprime: 0.157
BLOCK 156.  MARKERS: 697 698 699 700 701 702 703
4143311 (0.370)	|0.151	0.108	0.107|
4121433 (0.313)	|0.183	0.069	0.058|
4321433 (0.150)	|0.064	0.050	0.036|
3143311 (0.136)	|0.038	0.035	0.061|
4321431 (0.022)	|0.007	0.014	0.000|
Multiallelic Dprime: 0.160
BLOCK 157.  MARKERS: 706 707 708
231 (0.449)	|0.306	0.071	0.072|
413 (0.277)	|0.206	0.040	0.031|
233 (0.263)	|0.190	0.041	0.032|
Multiallelic Dprime: 0.081
BLOCK 158.  MARKERS: 712 713
23 (0.704)	|0.682	0.019	0.003|
21 (0.157)	|0.025	0.103	0.028|
33 (0.139)	|0.138	0.000	0.000|
Multiallelic Dprime: 0.825
BLOCK 159.  MARKERS: 714 715
24 (0.845)	|0.370	0.222	0.125	0.117|
41 (0.122)	|0.039	0.030	0.024	0.027|
21 (0.032)	|0.010	0.008	0.006	0.004|
Multiallelic Dprime: 0.129
BLOCK 160.  MARKERS: 718 719 720 721 722
22333 (0.417)	|0.110	0.291	0.000	0.015|
24321 (0.261)	|0.234	0.025	0.000	0.000|
42133 (0.156)	|0.000	0.001	0.147	0.002|
22323 (0.148)	|0.136	0.009	0.000	0.004|
Multiallelic Dprime: 0.778
BLOCK 161.  MARKERS: 724 725 726
123 (0.496)	|0.045	0.317	0.124|
113 (0.324)	|0.322	0.014	0.000|
311 (0.145)	|0.145	0.001	0.000|
111 (0.025)	|0.022	0.000	0.000|
Multiallelic Dprime: 0.937
BLOCK 162.  MARKERS: 727 728
33 (0.540)	|0.354	0.127	0.059|
11 (0.336)	|0.004	0.194	0.137|
13 (0.124)	|0.002	0.002	0.120|
Multiallelic Dprime: 0.643
BLOCK 163.  MARKERS: 729 730 731
321 (0.360)	|0.199	0.156	0.004|
144 (0.322)	|0.180	0.139	0.003|
341 (0.317)	|0.174	0.132	0.010|
Multiallelic Dprime: 0.016
BLOCK 164.  MARKERS: 736 737
23 (0.552)	|0.356	0.186	0.009|
31 (0.428)	|0.286	0.126	0.009|
33 (0.017)	|0.009	0.008	0.000|
Multiallelic Dprime: 0.059
BLOCK 165.  MARKERS: 739 740
12 (0.653)	|0.532	0.121|
23 (0.320)	|0.238	0.082|
22 (0.019)	|0.016	0.003|
Multiallelic Dprime: 0.111
BLOCK 166.  MARKERS: 744 745 746
142 (0.795)	|0.424	0.362|
334 (0.205)	|0.124	0.079|
Multiallelic Dprime: 0.125
BLOCK 167.  MARKERS: 754 755
13 (0.548)	|0.290	0.193	0.065|
31 (0.441)	|0.206	0.187	0.047|
Multiallelic Dprime: 0.072
BLOCK 168.  MARKERS: 757 758
34 (0.501)	|0.437	0.027	0.038|
31 (0.383)	|0.169	0.153	0.061|
11 (0.115)	|0.101	0.012	0.003|
Multiallelic Dprime: 0.560
BLOCK 169.  MARKERS: 762 763
13 (0.707)	|0.332	0.206	0.142	0.022|
14 (0.192)	|0.096	0.050	0.040	0.006|
34 (0.101)	|0.055	0.028	0.018	0.000|
Multiallelic Dprime: 0.062
BLOCK 170.  MARKERS: 768 769 770
222 (0.483)	|0.469	0.000	0.012	0.000|
244 (0.284)	|0.001	0.248	0.006	0.021|
444 (0.201)	|0.000	0.002	0.200	0.000|
224 (0.027)	|0.003	0.025	0.000	0.000|
Multiallelic Dprime: 0.959
BLOCK 171.  MARKERS: 771 772 773
442 (0.474)	|0.397	0.074	0.003|
423 (0.276)	|0.009	0.261	0.006|
242 (0.222)	|0.207	0.011	0.001|
422 (0.021)	|0.005	0.009	0.006|
Multiallelic Dprime: 0.725
BLOCK 172.  MARKERS: 774 775 776 777 778
11143 (0.622)	|0.306	0.299	0.013|
34321 (0.359)	|0.285	0.068	0.008|
34143 (0.016)	|0.007	0.009	0.000|
Multiallelic Dprime: 0.446
BLOCK 173.  MARKERS: 780 781
44 (0.600)	|0.307	0.014	0.207	0.000	0.059|
23 (0.376)	|0.016	0.259	0.002	0.083	0.014|
24 (0.021)	|0.011	0.002	0.005	0.000	0.002|
Multiallelic Dprime: 0.853
BLOCK 174.  MARKERS: 782 783 784 785 786 787 788
4431414 (0.335)	|0.320	0.011	0.003|
4243231 (0.274)	|0.275	0.000	0.000|
2431414 (0.214)	|0.002	0.214	0.000|
4243214 (0.082)	|0.000	0.000	0.082|
4231414 (0.076)	|0.001	0.002	0.073|
Multiallelic Dprime: 0.957
BLOCK 175.  MARKERS: 789 790
41 (0.607)	|0.304	0.235	0.064|
43 (0.231)	|0.052	0.042	0.136|
21 (0.163)	|0.138	0.017	0.008|
Multiallelic Dprime: 0.386
BLOCK 176.  MARKERS: 791 792
14 (0.494)	|0.238	0.126	0.099	0.018	0.011|
12 (0.295)	|0.160	0.061	0.046	0.021	0.003|
34 (0.208)	|0.121	0.035	0.035	0.010	0.004|
Multiallelic Dprime: 0.108
BLOCK 177.  MARKERS: 799 800 801 802 803
24243 (0.520)	|0.209	0.169	0.139|
22421 (0.221)	|0.106	0.058	0.057|
42243 (0.181)	|0.072	0.049	0.057|
22243 (0.049)	|0.026	0.015	0.007|
24421 (0.019)	|0.010	0.006	0.003|
Multiallelic Dprime: 0.074
BLOCK 178.  MARKERS: 808 809 810
434 (0.427)	|0.130	0.287	0.000|
432 (0.300)	|0.275	0.017	0.000|
124 (0.266)	|0.000	0.000	0.261|
Multiallelic Dprime: 0.823
BLOCK 179.  MARKERS: 811 812 813 814 815 816 817 818 819 820 821 822
132424433111 (0.406)	|0.332	0.076|
121112211233 (0.307)	|0.238	0.067|
321124433113 (0.263)	|0.185	0.080|
Multiallelic Dprime: 0.119
BLOCK 180.  MARKERS: 825 826
32 (0.774)	|0.591	0.181|
44 (0.226)	|0.080	0.146|
Multiallelic Dprime: 0.471
BLOCK 181.  MARKERS: 827 828
42 (0.671)	|0.501	0.168|
24 (0.326)	|0.302	0.025|
Multiallelic Dprime: 0.609
BLOCK 182.  MARKERS: 830 831
33 (0.805)	|0.494	0.167	0.145|
12 (0.193)	|0.156	0.034	0.003|
Multiallelic Dprime: 0.459
BLOCK 183.  MARKERS: 832 833
22 (0.652)	|0.355	0.233	0.055	0.009|
43 (0.201)	|0.146	0.019	0.016	0.017|
23 (0.147)	|0.122	0.019	0.006	0.000|
Multiallelic Dprime: 0.444
BLOCK 184.  MARKERS: 834 835 836 837
2234 (0.623)	|0.241	0.167	0.053	0.071	0.093|
1412 (0.271)	|0.078	0.040	0.074	0.066	0.014|
1212 (0.076)	|0.022	0.002	0.035	0.004	0.014|
2212 (0.026)	|0.004	0.017	0.003	0.001	0.000|
Multiallelic Dprime: 0.307
BLOCK 185.  MARKERS: 838 839 840 841
3333 (0.344)	|0.228	0.116|
1333 (0.224)	|0.142	0.083|
1311 (0.164)	|0.113	0.051|
1313 (0.145)	|0.095	0.048|
1133 (0.122)	|0.082	0.040|
Multiallelic Dprime: 0.031
BLOCK 186.  MARKERS: 847 848
22 (0.660)	|0.318	0.308	0.034|
44 (0.338)	|0.196	0.101	0.041|
Multiallelic Dprime: 0.203
BLOCK 187.  MARKERS: 849 850
34 (0.516)	|0.249	0.195	0.042	0.030|
42 (0.409)	|0.278	0.047	0.084	0.000|
44 (0.075)	|0.024	0.048	0.002	0.001|
Multiallelic Dprime: 0.341
BLOCK 188.  MARKERS: 851 852 853 854 855 856 857 858 859 860 861
33414423434 (0.552)	|0.381	0.170	0.001|
21232242422 (0.289)	|0.244	0.038	0.006|
33414423222 (0.128)	|0.114	0.002	0.013|
23232242422 (0.031)	|0.029	0.003	0.000|
Multiallelic Dprime: 0.444
BLOCK 189.  MARKERS: 863 864
32 (0.767)	|0.269	0.248	0.156	0.090|
24 (0.213)	|0.121	0.057	0.025	0.007|
22 (0.020)	|0.008	0.007	0.004	0.000|
Multiallelic Dprime: 0.272
BLOCK 190.  MARKERS: 865 866 867 868 869 870 871 872 873 874
2414343433 (0.398)	|0.256	0.047	0.044	0.033	0.018|
1331444223 (0.312)	|0.190	0.040	0.038	0.023	0.021|
1331424222 (0.185)	|0.134	0.020	0.018	0.009	0.005|
1331444222 (0.097)	|0.069	0.006	0.011	0.001	0.010|
Multiallelic Dprime: 0.094
BLOCK 191.  MARKERS: 877 878 879 880
2312 (0.656)	|0.456	0.199|
4432 (0.113)	|0.087	0.026|
2413 (0.112)	|0.099	0.013|
2432 (0.066)	|0.042	0.024|
2412 (0.054)	|0.030	0.022|
Multiallelic Dprime: 0.195
BLOCK 192.  MARKERS: 884 885
14 (0.714)	|0.283	0.254	0.175|
32 (0.284)	|0.085	0.113	0.080|
Multiallelic Dprime: 0.099
BLOCK 193.  MARKERS: 890 891 892 893
1144 (0.369)	|0.214	0.044	0.012	0.098|
2344 (0.367)	|0.146	0.106	0.083	0.028|
1111 (0.257)	|0.203	0.006	0.040	0.007|
Multiallelic Dprime: 0.363
BLOCK 194.  MARKERS: 898 899 900
312 (0.571)	|0.285	0.150	0.099	0.017	0.009|
344 (0.155)	|0.100	0.029	0.017	0.004	0.002|
112 (0.135)	|0.053	0.047	0.023	0.008	0.000|
314 (0.133)	|0.076	0.036	0.020	0.000	0.002|
Multiallelic Dprime: 0.108
BLOCK 195.  MARKERS: 902 903 904 905 906 907 908
4341132 (0.515)	|0.349	0.168|
2222241 (0.266)	|0.136	0.131|
2322241 (0.161)	|0.090	0.071|
2342141 (0.029)	|0.007	0.022|
2322141 (0.013)	|0.013	0.000|
Multiallelic Dprime: 0.179
BLOCK 196.  MARKERS: 915 916
33 (0.600)	|0.228	0.232	0.140|
24 (0.400)	|0.155	0.144	0.101|
Multiallelic Dprime: 0.028
BLOCK 197.  MARKERS: 918 919
14 (0.384)	|0.007	0.364	0.013|
12 (0.375)	|0.361	0.014	0.000|
34 (0.241)	|0.238	0.003	0.000|
Multiallelic Dprime: 0.939
BLOCK 198.  MARKERS: 920 921
32 (0.605)	|0.507	0.099|
13 (0.381)	|0.348	0.033|
12 (0.013)	|0.006	0.007|
Multiallelic Dprime: 0.310
BLOCK 199.  MARKERS: 922 923
24 (0.861)	|0.459	0.402|
42 (0.139)	|0.041	0.097|
Multiallelic Dprime: 0.404
BLOCK 200.  MARKERS: 924 925
44 (0.501)	|0.294	0.122	0.085|
32 (0.499)	|0.287	0.105	0.105|
Multiallelic Dprime: 0.044
BLOCK 201.  MARKERS: 926 927
24 (0.582)	|0.290	0.190	0.102|
22 (0.227)	|0.112	0.070	0.045|
44 (0.190)	|0.097	0.065	0.027|
Multiallelic Dprime: 0.019
BLOCK 202.  MARKERS: 931 932
34 (0.499)	|0.476	0.000	0.001	0.000	0.023|
32 (0.325)	|0.003	0.201	0.004	0.111	0.002|
42 (0.176)	|0.000	0.000	0.157	0.018	0.001|
Multiallelic Dprime: 0.955
BLOCK 203.  MARKERS: 933 934 935 936 937
21114 (0.480)	|0.407	0.053	0.020|
43314 (0.201)	|0.028	0.049	0.122|
23131 (0.162)	|0.007	0.140	0.016|
23114 (0.129)	|0.023	0.089	0.017|
23314 (0.026)	|0.003	0.016	0.007|
Multiallelic Dprime: 0.670
BLOCK 204.  MARKERS: 938 939
34 (0.467)	|0.326	0.134	0.007|
14 (0.349)	|0.058	0.106	0.184|
13 (0.182)	|0.067	0.090	0.026|
Multiallelic Dprime: 0.427
BLOCK 205.  MARKERS: 940 941 942
334 (0.450)	|0.178	0.159	0.113|
111 (0.331)	|0.149	0.097	0.084|
331 (0.217)	|0.097	0.071	0.050|
Multiallelic Dprime: 0.051
BLOCK 206.  MARKERS: 945 946
31 (0.424)	|0.306	0.108	0.009|
11 (0.327)	|0.072	0.253	0.002|
32 (0.248)	|0.102	0.035	0.112|
Multiallelic Dprime: 0.511
BLOCK 207.  MARKERS: 947 948
24 (0.480)	|0.026	0.239	0.180	0.034|
23 (0.396)	|0.357	0.023	0.004	0.007|
43 (0.124)	|0.002	0.058	0.063	0.000|
Multiallelic Dprime: 0.723
BLOCK 208.  MARKERS: 949 950 951
333 (0.385)	|0.361	0.005	0.015	0.004|
113 (0.321)	|0.049	0.134	0.097	0.040|
112 (0.247)	|0.008	0.203	0.000	0.038|
133 (0.041)	|0.004	0.033	0.003	0.001|
Multiallelic Dprime: 0.703
BLOCK 209.  MARKERS: 952 953 954
343 (0.422)	|0.175	0.174	0.063	0.009|
321 (0.377)	|0.095	0.053	0.080	0.151|
121 (0.117)	|0.044	0.070	0.000	0.003|
323 (0.084)	|0.024	0.027	0.029	0.004|
Multiallelic Dprime: 0.359
BLOCK 210.  MARKERS: 957 958 959
221 (0.337)	|0.000	0.328	0.010|
141 (0.323)	|0.324	0.000	0.000|
241 (0.171)	|0.031	0.040	0.098|
243 (0.167)	|0.168	0.000	0.000|
Multiallelic Dprime: 0.910
BLOCK 211.  MARKERS: 960 961
44 (0.522)	|0.162	0.359	0.002|
42 (0.369)	|0.328	0.002	0.039|
24 (0.109)	|0.000	0.108	0.000|
Multiallelic Dprime: 0.679
BLOCK 212.  MARKERS: 962 963
42 (0.490)	|0.291	0.000	0.187	0.004	0.000|
23 (0.468)	|0.002	0.253	0.030	0.122	0.048|
22 (0.042)	|0.003	0.002	0.000	0.000	0.037|
Multiallelic Dprime: 0.885
BLOCK 213.  MARKERS: 964 965 966 967 968
44133 (0.296)	|0.039	0.092	0.148	0.017|
42231 (0.255)	|0.218	0.016	0.011	0.009|
22123 (0.217)	|0.011	0.126	0.005	0.075|
42133 (0.126)	|0.078	0.005	0.036	0.007|
42233 (0.084)	|0.010	0.034	0.011	0.030|
Multiallelic Dprime: 0.590
BLOCK 214.  MARKERS: 969 970 971
133 (0.365)	|0.236	0.127	0.002|
131 (0.276)	|0.249	0.027	0.000|
313 (0.210)	|0.158	0.037	0.015|
333 (0.141)	|0.053	0.088	0.000|
Multiallelic Dprime: 0.352
BLOCK 215.  MARKERS: 972 973
21 (0.700)	|0.537	0.163|
43 (0.282)	|0.202	0.077|
41 (0.018)	|0.016	0.002|
Multiallelic Dprime: 0.054
BLOCK 216.  MARKERS: 974 975
21 (0.755)	|0.327	0.262	0.003	0.160|
42 (0.242)	|0.006	0.000	0.200	0.035|
Multiallelic Dprime: 0.827
BLOCK 217.  MARKERS: 976 977 978
334 (0.333)	|0.254	0.080|
134 (0.263)	|0.245	0.019|
332 (0.203)	|0.155	0.047|
324 (0.197)	|0.150	0.047|
Multiallelic Dprime: 0.227
BLOCK 218.  MARKERS: 979 980
43 (0.805)	|0.276	0.427	0.047	0.041|
21 (0.194)	|0.182	0.003	0.000	0.000|
Multiallelic Dprime: 0.965
BLOCK 219.  MARKERS: 981 982 983 984 985
31313 (0.460)	|0.104	0.354	0.003|
43131 (0.431)	|0.348	0.002	0.080|
33113 (0.046)	|0.002	0.002	0.045|
33313 (0.041)	|0.000	0.040	0.000|
Multiallelic Dprime: 0.734
BLOCK 220.  MARKERS: 987 988
12 (0.465)	|0.299	0.165	0.000|
32 (0.406)	|0.265	0.050	0.088|
34 (0.128)	|0.002	0.046	0.079|
Multiallelic Dprime: 0.368
BLOCK 221.  MARKERS: 989 990 991
133 (0.564)	|0.449	0.058	0.047	0.010|
131 (0.261)	|0.094	0.065	0.091	0.010|
211 (0.169)	|0.081	0.088	0.000	0.000|
Multiallelic Dprime: 0.416
BLOCK 222.  MARKERS: 992 993 994
412 (0.623)	|0.344	0.164	0.041	0.073|
234 (0.210)	|0.088	0.101	0.019	0.002|
212 (0.140)	|0.022	0.005	0.085	0.027|
232 (0.026)	|0.011	0.012	0.003	0.000|
Multiallelic Dprime: 0.321
BLOCK 223.  MARKERS: 995 996 997 998
4341 (0.467)	|0.247	0.178	0.044|
2243 (0.282)	|0.208	0.053	0.021|
4243 (0.147)	|0.086	0.017	0.044|
4321 (0.103)	|0.080	0.009	0.013|
Multiallelic Dprime: 0.293
BLOCK 224.  MARKERS: 1001 1002 1003
341 (0.621)	|0.424	0.076	0.118|
124 (0.256)	|0.039	0.161	0.056|
141 (0.122)	|0.017	0.051	0.054|
Multiallelic Dprime: 0.513
BLOCK 225.  MARKERS: 1005 1006
11 (0.480)	|0.283	0.098	0.099|
13 (0.290)	|0.041	0.104	0.145|
23 (0.228)	|0.055	0.122	0.052|
Multiallelic Dprime: 0.365
BLOCK 226.  MARKERS: 1010 1011 1012
342 (0.380)	|0.177	0.163	0.040|
344 (0.322)	|0.157	0.127	0.039|
124 (0.298)	|0.131	0.133	0.031|
Multiallelic Dprime: 0.035
BLOCK 227.  MARKERS: 1016 1017
22 (0.464)	|0.251	0.119	0.093|
23 (0.424)	|0.099	0.154	0.171|
42 (0.110)	|0.060	0.034	0.016|
Multiallelic Dprime: 0.270
BLOCK 228.  MARKERS: 1019 1020
33 (0.411)	|0.259	0.089	0.057	0.002|
11 (0.307)	|0.183	0.058	0.058	0.006|
31 (0.282)	|0.188	0.040	0.046	0.007|
Multiallelic Dprime: 0.070
BLOCK 229.  MARKERS: 1023 1024 1025 1026
1311 (0.630)	|0.371	0.186	0.072|
3313 (0.186)	|0.125	0.026	0.036|
1433 (0.160)	|0.060	0.009	0.093|
1413 (0.015)	|0.000	0.015	0.000|
Multiallelic Dprime: 0.291
BLOCK 230.  MARKERS: 1028 1029 1030
414 (0.559)	|0.411	0.115	0.029|
242 (0.236)	|0.034	0.200	0.001|
212 (0.203)	|0.033	0.074	0.091|
Multiallelic Dprime: 0.592
BLOCK 231.  MARKERS: 1032 1033 1034 1035
1421 (0.479)	|0.077	0.215	0.187	0.000	0.000|
2142 (0.390)	|0.220	0.123	0.018	0.022	0.008|
2422 (0.121)	|0.092	0.007	0.019	0.000	0.003|
Multiallelic Dprime: 0.463
BLOCK 232.  MARKERS: 1036 1037 1038
222 (0.389)	|0.107	0.104	0.103	0.063|
244 (0.348)	|0.328	0.000	0.017	0.002|
422 (0.231)	|0.004	0.225	0.003	0.000|
242 (0.022)	|0.022	0.000	0.000	0.000|
224 (0.010)	|0.010	0.000	0.000	0.000|
Multiallelic Dprime: 0.727
BLOCK 233.  MARKERS: 1039 1040 1041 1042
3134 (0.471)	|0.093	0.336	0.040|
3312 (0.330)	|0.326	0.004	0.000|
1134 (0.122)	|0.020	0.007	0.098|
3132 (0.065)	|0.061	0.000	0.000|
Multiallelic Dprime: 0.814
BLOCK 234.  MARKERS: 1043 1044
23 (0.503)	|0.181	0.170	0.074	0.053	0.027|
44 (0.356)	|0.118	0.118	0.074	0.031	0.014|
24 (0.138)	|0.038	0.039	0.031	0.022	0.009|
Multiallelic Dprime: 0.071
BLOCK 235.  MARKERS: 1046 1047 1048 1049
2311 (0.338)	|0.084	0.146	0.105|
2321 (0.327)	|0.095	0.133	0.097|
4323 (0.179)	|0.108	0.030	0.040|
2111 (0.106)	|0.047	0.003	0.056|
4321 (0.050)	|0.009	0.027	0.014|
Multiallelic Dprime: 0.219
BLOCK 236.  MARKERS: 1051 1052
33 (0.345)	|0.283	0.038	0.021|
32 (0.338)	|0.263	0.067	0.007|
12 (0.312)	|0.237	0.061	0.010|
Multiallelic Dprime: 0.107
BLOCK 237.  MARKERS: 1053 1054
42 (0.789)	|0.558	0.106	0.092	0.023|
13 (0.166)	|0.158	0.003	0.005	0.000|
43 (0.038)	|0.025	0.000	0.011	0.000|
Multiallelic Dprime: 0.629
BLOCK 238.  MARKERS: 1056 1057 1058 1059
2421 (0.746)	|0.502	0.030	0.215	0.000|
4234 (0.111)	|0.000	0.106	0.000	0.000|
4434 (0.108)	|0.025	0.084	0.000	0.000|
4421 (0.023)	|0.000	0.000	0.000	0.021|
Multiallelic Dprime: 0.858
BLOCK 239.  MARKERS: 1061 1062 1063 1064 1065
42142 (0.532)	|0.318	0.069	0.130	0.006	0.009|
24322 (0.223)	|0.005	0.005	0.002	0.110	0.098|
42144 (0.214)	|0.023	0.169	0.018	0.000	0.000|
22122 (0.022)	|0.011	0.000	0.006	0.003	0.001|
Multiallelic Dprime: 0.751
BLOCK 240.  MARKERS: 1066 1067 1068 1069 1070 1071 1072
3131243 (0.357)	|0.348	0.012|
1131243 (0.249)	|0.244	0.005|
1411133 (0.157)	|0.130	0.027|
1432243 (0.123)	|0.089	0.033|
1432242 (0.110)	|0.082	0.027|
Multiallelic Dprime: 0.515
BLOCK 241.  MARKERS: 1074 1075
12 (0.893)	|0.701	0.184|
44 (0.104)	|0.091	0.013|
Multiallelic Dprime: 0.357
BLOCK 242.  MARKERS: 1077 1078
33 (0.793)	|0.512	0.187	0.086|
12 (0.197)	|0.137	0.035	0.025|
Multiallelic Dprime: 0.117
BLOCK 243.  MARKERS: 1079 1080 1081
432 (0.652)	|0.428	0.145	0.044	0.024|
414 (0.229)	|0.017	0.076	0.127	0.000|
114 (0.111)	|0.065	0.046	0.000	0.000|
Multiallelic Dprime: 0.479
BLOCK 244.  MARKERS: 1082 1083 1084 1085 1086 1087 1088 1089
13211334 (0.515)	|0.455	0.029	0.009	0.021|
31433221 (0.266)	|0.191	0.051	0.022	0.003|
33433231 (0.172)	|0.113	0.053	0.006	0.000|
13213234 (0.024)	|0.018	0.002	0.003	0.001|
Multiallelic Dprime: 0.332
BLOCK 245.  MARKERS: 1091 1092 1093
413 (0.793)	|0.782	0.003	0.008|
331 (0.137)	|0.019	0.098	0.020|
431 (0.041)	|0.038	0.002	0.000|
411 (0.027)	|0.025	0.002	0.000|
Multiallelic Dprime: 0.871
BLOCK 246.  MARKERS: 1095 1096
31 (0.863)	|0.595	0.218	0.045|
13 (0.104)	|0.032	0.070	0.001|
33 (0.031)	|0.018	0.009	0.004|
Multiallelic Dprime: 0.415
BLOCK 247.  MARKERS: 1100 1101
22 (0.647)	|0.370	0.103	0.119	0.032	0.017|
14 (0.298)	|0.141	0.065	0.005	0.080	0.000|
12 (0.051)	|0.040	0.000	0.006	0.004	0.000|
Multiallelic Dprime: 0.262
BLOCK 248.  MARKERS: 1102 1103 1104 1105 1106
24132 (0.553)	|0.392	0.160|
42132 (0.169)	|0.144	0.025|
22132 (0.130)	|0.121	0.009|
24313 (0.118)	|0.058	0.060|
24332 (0.017)	|0.010	0.007|
Multiallelic Dprime: 0.285
BLOCK 249.  MARKERS: 1109 1110
41 (0.740)	|0.311	0.227	0.200|
23 (0.260)	|0.084	0.092	0.086|
Multiallelic Dprime: 0.107
BLOCK 250.  MARKERS: 1112 1113
21 (0.394)	|0.352	0.041	0.001|
43 (0.319)	|0.052	0.096	0.171|
23 (0.287)	|0.159	0.118	0.004|
Multiallelic Dprime: 0.554
BLOCK 251.  MARKERS: 1114 1115 1116 1117
2134 (0.565)	|0.480	0.000	0.085|
2131 (0.253)	|0.000	0.253	0.000|
4414 (0.176)	|0.158	0.000	0.018|
Multiallelic Dprime: 0.773
BLOCK 252.  MARKERS: 1119 1120
12 (0.643)	|0.482	0.091	0.068|
14 (0.252)	|0.116	0.130	0.006|
32 (0.105)	|0.048	0.016	0.041|
Multiallelic Dprime: 0.319
BLOCK 253.  MARKERS: 1121 1122 1123 1124
1224 (0.646)	|0.339	0.265	0.013	0.026|
4122 (0.236)	|0.054	0.154	0.023	0.006|
4142 (0.114)	|0.065	0.036	0.007	0.003|
Multiallelic Dprime: 0.277
BLOCK 254.  MARKERS: 1125 1126 1127 1128 1129 1130 1131 1132 1133 1134
2133123441 (0.461)	|0.092	0.368|
4311441233 (0.455)	|0.419	0.036|
2333123443 (0.043)	|0.043	0.000|
2333123441 (0.034)	|0.034	0.000|
Multiallelic Dprime: 0.834
BLOCK 255.  MARKERS: 1136 1137
33 (0.591)	|0.482	0.032	0.050	0.020|
22 (0.409)	|0.033	0.244	0.131	0.003|
Multiallelic Dprime: 0.771
BLOCK 256.  MARKERS: 1138 1139 1140 1141
4233 (0.515)	|0.485	0.009	0.022|
3342 (0.276)	|0.004	0.257	0.015|
3233 (0.180)	|0.032	0.000	0.150|
3232 (0.023)	|0.000	0.001	0.022|
Multiallelic Dprime: 0.870
BLOCK 257.  MARKERS: 1142 1143
21 (0.520)	|0.455	0.065	0.000|
22 (0.269)	|0.028	0.237	0.002|
42 (0.212)	|0.199	0.003	0.010|
Multiallelic Dprime: 0.721
BLOCK 258.  MARKERS: 1145 1146 1147
334 (0.684)	|0.396	0.139	0.080	0.038	0.029|
412 (0.305)	|0.100	0.203	0.001	0.000	0.000|
312 (0.011)	|0.000	0.011	0.000	0.000	0.000|
Multiallelic Dprime: 0.503
BLOCK 259.  MARKERS: 1148 1149 1150 1151 1152 1153
124213 (0.497)	|0.255	0.169	0.072|
312321 (0.352)	|0.137	0.113	0.104|
112321 (0.081)	|0.051	0.026	0.004|
124221 (0.038)	|0.014	0.025	0.000|
112221 (0.029)	|0.010	0.012	0.006|
Multiallelic Dprime: 0.152
BLOCK 260.  MARKERS: 1155 1156
31 (0.466)	|0.108	0.358	0.000|
33 (0.345)	|0.297	0.029	0.019|
43 (0.189)	|0.180	0.009	0.000|
Multiallelic Dprime: 0.780
BLOCK 261.  MARKERS: 1158 1159
32 (0.585)	|0.501	0.081|
44 (0.396)	|0.366	0.021|
42 (0.019)	|0.017	0.001|
Multiallelic Dprime: 0.471
BLOCK 262.  MARKERS: 1161 1162
44 (0.883)	|0.538	0.199	0.146|
23 (0.104)	|0.100	0.004	0.000|
Multiallelic Dprime: 0.888
BLOCK 263.  MARKERS: 1163 1164 1165
442 (0.648)	|0.463	0.182|
444 (0.206)	|0.098	0.102|
212 (0.146)	|0.119	0.026|
Multiallelic Dprime: 0.186
BLOCK 264.  MARKERS: 1167 1168
41 (0.680)	|0.551	0.028	0.066	0.025|
22 (0.310)	|0.030	0.221	0.056	0.002|
Multiallelic Dprime: 0.757
BLOCK 265.  MARKERS: 1170 1171 1172 1173 1174
23112 (0.583)	|0.565	0.012	0.006|
14313 (0.258)	|0.013	0.238	0.005|
23323 (0.122)	|0.011	0.003	0.109|
24313 (0.027)	|0.001	0.002	0.023|
Multiallelic Dprime: 0.910
BLOCK 266.  MARKERS: 1175 1176
32 (0.598)	|0.357	0.103	0.070	0.065|
24 (0.256)	|0.081	0.080	0.086	0.009|
22 (0.144)	|0.022	0.044	0.051	0.028|
Multiallelic Dprime: 0.345
BLOCK 267.  MARKERS: 1179 1180 1181 1182
1114 (0.461)	|0.343	0.111|
1312 (0.227)	|0.197	0.027|
1112 (0.206)	|0.139	0.066|
3132 (0.102)	|0.060	0.040|
Multiallelic Dprime: 0.165
BLOCK 268.  MARKERS: 1185 1186 1187 1188 1189 1190
132331 (0.742)	|0.387	0.238	0.062	0.036	0.018|
311213 (0.243)	|0.215	0.027	0.000	0.000	0.000|
Multiallelic Dprime: 0.711
BLOCK 269.  MARKERS: 1192 1193 1194 1195 1196 1197 1198 1199 1200
341433443 (0.607)	|0.372	0.117	0.056	0.051	0.012|
233214222 (0.272)	|0.134	0.067	0.044	0.020	0.006|
343414222 (0.062)	|0.025	0.024	0.005	0.006	0.002|
333214222 (0.037)	|0.007	0.028	0.000	0.001	0.000|
341433243 (0.018)	|0.018	0.000	0.000	0.000	0.000|
Multiallelic Dprime: 0.177
BLOCK 270.  MARKERS: 1206 1207 1208 1209
2313 (0.557)	|0.556	0.000	0.002|
4333 (0.237)	|0.000	0.205	0.032|
2131 (0.106)	|0.004	0.000	0.101|
2133 (0.079)	|0.077	0.003	0.000|
2333 (0.020)	|0.012	0.006	0.002|
Multiallelic Dprime: 0.930
BLOCK 271.  MARKERS: 1210 1211
12 (0.649)	|0.633	0.016	0.000|
24 (0.214)	|0.174	0.000	0.040|
22 (0.137)	|0.036	0.102	0.000|
Multiallelic Dprime: 0.692
BLOCK 272.  MARKERS: 1212 1213
14 (0.843)	|0.530	0.160	0.106	0.022	0.015	0.001|
32 (0.117)	|0.009	0.029	0.018	0.042	0.001	0.011|
12 (0.040)	|0.000	0.000	0.037	0.000	0.000	0.000|
Multiallelic Dprime: 0.602
BLOCK 273.  MARKERS: 1214 1215 1216 1217 1218 1219
341234 (0.537)	|0.447	0.056	0.026	0.000	0.000|
141112 (0.187)	|0.050	0.100	0.000	0.034	0.000|
323112 (0.160)	|0.132	0.005	0.011	0.000	0.008|
341112 (0.064)	|0.043	0.015	0.004	0.000	0.000|
343112 (0.017)	|0.013	0.000	0.000	0.000	0.000|
341232 (0.012)	|0.011	0.000	0.000	0.000	0.000|
Multiallelic Dprime: 0.483
BLOCK 274.  MARKERS: 1220 1221 1222 1223 1224 1225 1226 1227 1228 1229 1230 1231 1232 1233 1234 1235 1236
33111322122142424 (0.705)	|0.351	0.265	0.089|
11333134334314242 (0.179)	|0.055	0.076	0.048|
11133134334314242 (0.042)	|0.029	0.014	0.000|
11333334334314242 (0.036)	|0.002	0.030	0.004|
31133134334314242 (0.010)	|0.000	0.010	0.000|
Multiallelic Dprime: 0.233
BLOCK 275.  MARKERS: 1237 1238
14 (0.447)	|0.398	0.006	0.044|
13 (0.406)	|0.137	0.267	0.001|
23 (0.147)	|0.000	0.005	0.142|
Multiallelic Dprime: 0.742
BLOCK 276.  MARKERS: 1239 1240
22 (0.531)	|0.510	0.018	0.005|
42 (0.280)	|0.089	0.187	0.002|
24 (0.189)	|0.017	0.004	0.163|
Multiallelic Dprime: 0.814
BLOCK 277.  MARKERS: 1241 1242 1243
343 (0.615)	|0.565	0.050|
342 (0.212)	|0.034	0.178|
223 (0.172)	|0.128	0.044|
Multiallelic Dprime: 0.608
BLOCK 278.  MARKERS: 1244 1245
11 (0.727)	|0.521	0.199|
44 (0.273)	|0.213	0.059|
Multiallelic Dprime: 0.163
BLOCK 279.  MARKERS: 1248 1249 1250 1251
2132 (0.735)	|0.348	0.215	0.127	0.044|
1314 (0.258)	|0.118	0.029	0.039	0.071|
Multiallelic Dprime: 0.218
BLOCK 280.  MARKERS: 1253 1254 1255
433 (0.467)	|0.163	0.127	0.081	0.067	0.028|
213 (0.251)	|0.087	0.069	0.026	0.049	0.015|
212 (0.166)	|0.070	0.035	0.026	0.025	0.006|
233 (0.115)	|0.038	0.042	0.021	0.004	0.009|
Multiallelic Dprime: 0.079
BLOCK 281.  MARKERS: 1262 1263 1264 1265 1266
11331 (0.357)	|0.348	0.006	0.003|
13311 (0.272)	|0.008	0.265	0.000|
13233 (0.154)	|0.153	0.000	0.000|
41331 (0.146)	|0.000	0.000	0.147|
13331 (0.057)	|0.039	0.018	0.000|
Multiallelic Dprime: 0.929
BLOCK 282.  MARKERS: 1268 1269
22 (0.567)	|0.273	0.176	0.119|
24 (0.283)	|0.152	0.084	0.047|
42 (0.149)	|0.054	0.066	0.029|
Multiallelic Dprime: 0.078
BLOCK 283.  MARKERS: 1274 1275
12 (0.479)	|0.133	0.178	0.127	0.021|
32 (0.326)	|0.288	0.030	0.004	0.004|
14 (0.194)	|0.184	0.009	0.001	0.000|
Multiallelic Dprime: 0.758
BLOCK 284.  MARKERS: 1277 1278 1279 1280 1281
41112 (0.606)	|0.456	0.085	0.063|
43313 (0.216)	|0.164	0.033	0.018|
21122 (0.131)	|0.098	0.018	0.015|
43312 (0.025)	|0.018	0.003	0.004|
Multiallelic Dprime: 0.020
BLOCK 285.  MARKERS: 1282 1283
42 (0.752)	|0.585	0.090	0.031	0.023	0.007|
32 (0.142)	|0.026	0.030	0.062	0.007	0.011|
34 (0.104)	|0.023	0.080	0.002	0.000	0.000|
Multiallelic Dprime: 0.597
BLOCK 286.  MARKERS: 1287 1288 1289 1290 1291 1292
412113 (0.638)	|0.602	0.034	0.000|
243222 (0.200)	|0.028	0.156	0.012|
412123 (0.094)	|0.089	0.004	0.000|
412223 (0.028)	|0.000	0.029	0.000|
443222 (0.018)	|0.012	0.005	0.000|
Multiallelic Dprime: 0.788
BLOCK 287.  MARKERS: 1293 1294 1295 1296
3343 (0.738)	|0.531	0.118	0.082|
2221 (0.240)	|0.079	0.136	0.026|
2223 (0.016)	|0.010	0.004	0.001|
Multiallelic Dprime: 0.386
BLOCK 288.  MARKERS: 1297 1298 1299
241 (0.622)	|0.426	0.195|
421 (0.262)	|0.145	0.117|
423 (0.109)	|0.090	0.018|
Multiallelic Dprime: 0.136
BLOCK 289.  MARKERS: 1300 1301
24 (0.665)	|0.319	0.290	0.055|
43 (0.333)	|0.115	0.141	0.076|
Multiallelic Dprime: 0.145
BLOCK 290.  MARKERS: 1304 1305 1306
411 (0.436)	|0.276	0.115	0.045|
211 (0.430)	|0.158	0.264	0.005|
222 (0.131)	|0.120	0.010	0.000|
Multiallelic Dprime: 0.395
BLOCK 291.  MARKERS: 1307 1308 1309
432 (0.557)	|0.425	0.133|
213 (0.389)	|0.281	0.108|
212 (0.050)	|0.044	0.005|
Multiallelic Dprime: 0.081
BLOCK 292.  MARKERS: 1311 1312 1313 1314 1315 1316 1317 1318
22433412 (0.750)	|0.373	0.316	0.040	0.021|
14211244 (0.246)	|0.098	0.134	0.006	0.007|
Multiallelic Dprime: 0.177
BLOCK 293.  MARKERS: 1320 1321 1322
434 (0.474)	|0.379	0.079	0.016|
212 (0.450)	|0.219	0.195	0.036|
432 (0.045)	|0.040	0.006	0.000|
232 (0.029)	|0.006	0.023	0.000|
Multiallelic Dprime: 0.423
BLOCK 294.  MARKERS: 1324 1325
12 (0.646)	|0.395	0.103	0.096	0.053|
33 (0.303)	|0.150	0.095	0.048	0.009|
32 (0.051)	|0.025	0.009	0.008	0.008|
Multiallelic Dprime: 0.151
BLOCK 295.  MARKERS: 1326 1327 1328
244 (0.570)	|0.202	0.232	0.133|
424 (0.207)	|0.155	0.010	0.042|
442 (0.152)	|0.128	0.018	0.006|
444 (0.069)	|0.003	0.004	0.064|
Multiallelic Dprime: 0.484
BLOCK 296.  MARKERS: 1330 1331 1332
312 (0.489)	|0.260	0.188	0.020	0.019|
134 (0.264)	|0.045	0.022	0.079	0.116|
334 (0.246)	|0.149	0.026	0.058	0.007|
Multiallelic Dprime: 0.474
BLOCK 297.  MARKERS: 1334 1335 1336 1337 1338 1339
212224 (0.452)	|0.440	0.014|
212212 (0.236)	|0.011	0.225|
411322 (0.157)	|0.155	0.001|
231322 (0.143)	|0.010	0.133|
Multiallelic Dprime: 0.926
BLOCK 298.  MARKERS: 1340 1341 1342
442 (0.621)	|0.392	0.021	0.193	0.006|
224 (0.379)	|0.021	0.212	0.023	0.120|
Multiallelic Dprime: 0.842
BLOCK 299.  MARKERS: 1343 1344 1345 1346 1347 1348 1349 1350
24442312 (0.413)	|0.315	0.096|
44414134 (0.232)	|0.079	0.154|
24444312 (0.215)	|0.188	0.023|
22142312 (0.126)	|0.073	0.054|
Multiallelic Dprime: 0.402
BLOCK 300.  MARKERS: 1351 1352
11 (0.661)	|0.093	0.286	0.248	0.019	0.015|
33 (0.328)	|0.258	0.059	0.000	0.006	0.000|
Multiallelic Dprime: 0.687
BLOCK 301.  MARKERS: 1353 1354 1355 1356 1357
14323 (0.351)	|0.003	0.281	0.016	0.055|
14341 (0.349)	|0.343	0.000	0.000	0.000|
31123 (0.251)	|0.000	0.017	0.232	0.000|
14321 (0.026)	|0.010	0.000	0.014	0.000|
14343 (0.015)	|0.000	0.000	0.004	0.011|
Multiallelic Dprime: 0.926
BLOCK 302.  MARKERS: 1358 1359 1360 1361 1362 1363
341312 (0.358)	|0.284	0.020	0.006	0.043	0.000|
113234 (0.297)	|0.004	0.228	0.029	0.009	0.028|
343312 (0.271)	|0.084	0.000	0.169	0.012	0.003|
313214 (0.067)	|0.005	0.005	0.002	0.055	0.000|
Multiallelic Dprime: 0.705
BLOCK 303.  MARKERS: 1365 1366 1367 1368 1369 1370 1371 1372 1373
321334113 (0.375)	|0.252	0.105	0.018|
133113113 (0.261)	|0.165	0.080	0.016|
133113111 (0.206)	|0.036	0.121	0.047|
133133333 (0.119)	|0.016	0.091	0.013|
133134113 (0.031)	|0.005	0.014	0.013|
Multiallelic Dprime: 0.397
BLOCK 304.  MARKERS: 1378 1379
12 (0.475)	|0.341	0.080	0.053|
42 (0.411)	|0.174	0.215	0.020|
44 (0.111)	|0.028	0.004	0.079|
Multiallelic Dprime: 0.412
BLOCK 305.  MARKERS: 1380 1381 1382
434 (0.543)	|0.413	0.109	0.021|
432 (0.299)	|0.286	0.006	0.006|
242 (0.153)	|0.091	0.002	0.060|
Multiallelic Dprime: 0.459
BLOCK 306.  MARKERS: 1383 1384
31 (0.793)	|0.406	0.271	0.006	0.110|
14 (0.117)	|0.000	0.000	0.118	0.000|
34 (0.090)	|0.006	0.071	0.013	0.000|
Multiallelic Dprime: 0.674
BLOCK 307.  MARKERS: 1385 1386 1387 1388
1424 (0.412)	|0.074	0.129	0.097	0.090	0.023|
3432 (0.341)	|0.234	0.037	0.027	0.023	0.020|
3424 (0.135)	|0.025	0.028	0.038	0.027	0.018|
3124 (0.112)	|0.026	0.004	0.025	0.007	0.049|
Multiallelic Dprime: 0.413
BLOCK 308.  MARKERS: 1393 1394 1395 1396
4144 (0.358)	|0.132	0.165	0.054	0.000|
2122 (0.198)	|0.076	0.058	0.063	0.000|
2322 (0.188)	|0.118	0.026	0.033	0.000|
2124 (0.147)	|0.039	0.028	0.003	0.072|
2144 (0.109)	|0.056	0.023	0.026	0.004|
Multiallelic Dprime: 0.299
BLOCK 309.  MARKERS: 1397 1398 1399 1400 1401
22324 (0.421)	|0.356	0.061|
23442 (0.299)	|0.262	0.036|
13442 (0.178)	|0.151	0.027|
22442 (0.077)	|0.073	0.004|
Multiallelic Dprime: 0.114
BLOCK 310.  MARKERS: 1407 1408
42 (0.863)	|0.415	0.306	0.101	0.026|
14 (0.131)	|0.068	0.019	0.028	0.013|
Multiallelic Dprime: 0.242
BLOCK 311.  MARKERS: 1411 1412 1413 1414 1415 1416 1417 1418 1419 1420 1421 1422 1423 1424
31241443323341 (0.488)	|0.439	0.048|
31241443323343 (0.325)	|0.293	0.032|
12123221441423 (0.131)	|0.108	0.022|
12123221341423 (0.040)	|0.041	0.000|
Multiallelic Dprime: 0.096
BLOCK 312.  MARKERS: 1428 1429
31 (0.898)	|0.547	0.149	0.115	0.049	0.035|
23 (0.102)	|0.057	0.019	0.005	0.020	0.002|
Multiallelic Dprime: 0.157
BLOCK 313.  MARKERS: 1431 1432 1433 1434
3421 (0.604)	|0.296	0.018	0.108	0.125	0.038	0.003	0.009|
3423 (0.168)	|0.000	0.152	0.004	0.006	0.000	0.000	0.000|
2243 (0.120)	|0.003	0.001	0.054	0.032	0.005	0.021	0.000|
2223 (0.069)	|0.015	0.001	0.036	0.009	0.004	0.000	0.000|
3223 (0.037)	|0.007	0.029	0.000	0.000	0.000	0.000	0.000|
Multiallelic Dprime: 0.635
BLOCK 314.  MARKERS: 1437 1438 1439 1440 1441 1442 1443 1444
33231411 (0.323)	|0.219	0.091	0.014|
12411413 (0.202)	|0.183	0.011	0.008|
32413233 (0.202)	|0.079	0.031	0.090|
32231413 (0.171)	|0.081	0.057	0.031|
32231411 (0.048)	|0.042	0.003	0.002|
32211413 (0.025)	|0.020	0.005	0.000|
33413233 (0.010)	|0.001	0.009	0.000|
Multiallelic Dprime: 0.388
BLOCK 315.  MARKERS: 1447 1448
32 (0.642)	|0.441	0.117	0.064	0.015|
12 (0.211)	|0.113	0.055	0.025	0.011|
14 (0.147)	|0.067	0.050	0.024	0.001|
Multiallelic Dprime: 0.167
BLOCK 316.  MARKERS: 1452 1453 1454 1455 1456
43131 (0.621)	|0.591	0.023	0.007|
43413 (0.220)	|0.037	0.176	0.004|
32431 (0.112)	|0.106	0.004	0.002|
42431 (0.027)	|0.026	0.000	0.000|
Multiallelic Dprime: 0.786
BLOCK 317.  MARKERS: 1457 1458
22 (0.770)	|0.682	0.066	0.014|
34 (0.210)	|0.147	0.030	0.029|
24 (0.014)	|0.006	0.008	0.000|
Multiallelic Dprime: 0.292
BLOCK 318.  MARKERS: 1459 1460 1461 1462
4141 (0.841)	|0.542	0.250	0.050|
2324 (0.103)	|0.050	0.050	0.003|
4324 (0.044)	|0.012	0.029	0.000|
Multiallelic Dprime: 0.326
BLOCK 319.  MARKERS: 1464 1465 1466
234 (0.607)	|0.384	0.194	0.027|
412 (0.336)	|0.007	0.170	0.161|
432 (0.054)	|0.000	0.000	0.053|
Multiallelic Dprime: 0.624
BLOCK 320.  MARKERS: 1468 1469 1470
444 (0.390)	|0.370	0.013	0.007	0.000|
443 (0.365)	|0.241	0.121	0.000	0.001|
213 (0.243)	|0.037	0.047	0.144	0.015|
Multiallelic Dprime: 0.595
BLOCK 321.  MARKERS: 1472 1473 1474 1475 1476 1477 1478
3341232 (0.650)	|0.351	0.139	0.153|
3242233 (0.182)	|0.072	0.019	0.086|
2321413 (0.150)	|0.001	0.119	0.031|
3242232 (0.015)	|0.016	0.000	0.000|
Multiallelic Dprime: 0.364
BLOCK 322.  MARKERS: 1479 1480 1481 1482
4422 (0.439)	|0.248	0.010	0.168	0.007|
2241 (0.280)	|0.065	0.198	0.013	0.001|
4442 (0.270)	|0.213	0.022	0.009	0.024|
Multiallelic Dprime: 0.552
BLOCK 323.  MARKERS: 1483 1484 1485 1486 1487 1488 1489
4342413 (0.529)	|0.461	0.041	0.029|
4442413 (0.236)	|0.221	0.004	0.010|
2423222 (0.192)	|0.051	0.142	0.000|
2423213 (0.033)	|0.030	0.001	0.001|
Multiallelic Dprime: 0.575
BLOCK 324.  MARKERS: 1491 1492
23 (0.770)	|0.651	0.096	0.023|
14 (0.189)	|0.033	0.157	0.000|
24 (0.041)	|0.024	0.016	0.000|
Multiallelic Dprime: 0.661
BLOCK 325.  MARKERS: 1495 1496
34 (0.708)	|0.191	0.247	0.182	0.083|
12 (0.269)	|0.110	0.050	0.047	0.059|
14 (0.023)	|0.007	0.006	0.006	0.004|
Multiallelic Dprime: 0.239
BLOCK 326.  MARKERS: 1499 1500 1501 1502 1503
24433 (0.309)	|0.174	0.135	0.002|
32241 (0.303)	|0.268	0.023	0.009|
24243 (0.234)	|0.059	0.095	0.080|
32243 (0.146)	|0.007	0.038	0.102|
Multiallelic Dprime: 0.506
BLOCK 327.  MARKERS: 1504 1505 1506 1507
1333 (0.510)	|0.449	0.060	0.000|
2133 (0.296)	|0.003	0.287	0.005|
2311 (0.192)	|0.000	0.089	0.103|
Multiallelic Dprime: 0.839
BLOCK 328.  MARKERS: 1509 1510
23 (0.454)	|0.312	0.039	0.023	0.029	0.038|
22 (0.436)	|0.159	0.093	0.078	0.075	0.018|
42 (0.110)	|0.050	0.007	0.013	0.001	0.035|
Multiallelic Dprime: 0.360
BLOCK 329.  MARKERS: 1512 1513 1514 1515 1516 1517 1518 1519
21214324 (0.521)	|0.521	0.000|
13124431 (0.140)	|0.000	0.139|
13221434 (0.115)	|0.003	0.112|
11214324 (0.105)	|0.105	0.000|
13214434 (0.091)	|0.056	0.036|
Multiallelic Dprime: 0.915
BLOCK 330.  MARKERS: 1520 1521
11 (0.696)	|0.638	0.000	0.059	0.000|
33 (0.304)	|0.000	0.240	0.000	0.058|
Multiallelic Dprime: 1.000
BLOCK 331.  MARKERS: 1523 1524 1525 1526 1527
13314 (0.637)	|0.542	0.053	0.043|
31242 (0.241)	|0.044	0.106	0.090|
13342 (0.060)	|0.057	0.002	0.000|
11242 (0.058)	|0.041	0.000	0.017|
Multiallelic Dprime: 0.559
BLOCK 332.  MARKERS: 1529 1530
34 (0.687)	|0.616	0.000	0.071|
44 (0.161)	|0.161	0.000	0.000|
32 (0.152)	|0.024	0.126	0.002|
Multiallelic Dprime: 0.684
BLOCK 333.  MARKERS: 1531 1532
12 (0.801)	|0.398	0.298	0.100|
34 (0.127)	|0.059	0.059	0.004|
32 (0.073)	|0.025	0.046	0.000|
Multiallelic Dprime: 0.229
BLOCK 334.  MARKERS: 1536 1537 1538
231 (0.482)	|0.455	0.023|
413 (0.403)	|0.104	0.295|
433 (0.104)	|0.093	0.008|
Multiallelic Dprime: 0.841
BLOCK 335.  MARKERS: 1539 1540
12 (0.658)	|0.239	0.251	0.124	0.045|
33 (0.328)	|0.137	0.094	0.081	0.017|
Multiallelic Dprime: 0.116
BLOCK 336.  MARKERS: 1541 1542 1543
433 (0.387)	|0.343	0.028	0.015|
313 (0.345)	|0.109	0.171	0.065|
431 (0.207)	|0.105	0.047	0.054|
333 (0.062)	|0.015	0.016	0.030|
Multiallelic Dprime: 0.470
BLOCK 337.  MARKERS: 1544 1545
12 (0.573)	|0.473	0.067	0.033|
32 (0.262)	|0.136	0.075	0.051|
34 (0.165)	|0.151	0.005	0.009|
Multiallelic Dprime: 0.359
BLOCK 338.  MARKERS: 1549 1550 1551
233 (0.759)	|0.390	0.303	0.056	0.008|
441 (0.146)	|0.037	0.037	0.046	0.025|
443 (0.094)	|0.052	0.013	0.004	0.024|
Multiallelic Dprime: 0.341
BLOCK 339.  MARKERS: 1552 1553 1554
222 (0.477)	|0.353	0.122|
444 (0.353)	|0.067	0.286|
244 (0.106)	|0.085	0.022|
242 (0.057)	|0.056	0.001|
Multiallelic Dprime: 0.542
BLOCK 340.  MARKERS: 1555 1556
24 (0.564)	|0.165	0.237	0.120	0.042|
42 (0.433)	|0.214	0.125	0.074	0.017|
Multiallelic Dprime: 0.204
BLOCK 341.  MARKERS: 1559 1560 1561
133 (0.378)	|0.188	0.109	0.049	0.031|
113 (0.363)	|0.163	0.106	0.053	0.039|
211 (0.195)	|0.097	0.053	0.028	0.018|
213 (0.059)	|0.025	0.013	0.010	0.007|
Multiallelic Dprime: 0.045
BLOCK 342.  MARKERS: 1566 1567 1568
324 (0.472)	|0.178	0.114	0.107	0.072|
322 (0.286)	|0.110	0.050	0.064	0.061|
144 (0.141)	|0.074	0.041	0.014	0.014|
124 (0.097)	|0.035	0.018	0.019	0.022|
Multiallelic Dprime: 0.108
BLOCK 343.  MARKERS: 1570 1571 1572
232 (0.397)	|0.370	0.021	0.006|
434 (0.223)	|0.218	0.005	0.000|
212 (0.208)	|0.021	0.123	0.063|
234 (0.168)	|0.131	0.028	0.009|
Multiallelic Dprime: 0.690
BLOCK 344.  MARKERS: 1573 1574
41 (0.743)	|0.474	0.163	0.106|
23 (0.178)	|0.069	0.029	0.079|
21 (0.079)	|0.056	0.022	0.001|
Multiallelic Dprime: 0.211
BLOCK 345.  MARKERS: 1577 1578 1579 1580
3411 (0.599)	|0.535	0.000	0.063|
3433 (0.213)	|0.092	0.025	0.097|
1331 (0.185)	|0.000	0.185	0.000|
Multiallelic Dprime: 0.694
BLOCK 346.  MARKERS: 1581 1582
42 (0.625)	|0.328	0.294|
44 (0.214)	|0.110	0.105|
24 (0.161)	|0.124	0.037|
Multiallelic Dprime: 0.180
BLOCK 347.  MARKERS: 1583 1584
11 (0.562)	|0.237	0.192	0.089	0.024	0.011|
32 (0.435)	|0.127	0.109	0.125	0.067	0.003|
Multiallelic Dprime: 0.242
BLOCK 348.  MARKERS: 1587 1588 1589 1590 1591 1592 1593 1594 1595 1596
2134123141 (0.363)	|0.228	0.117	0.019|
1314323141 (0.302)	|0.162	0.103	0.039|
2111141222 (0.213)	|0.167	0.026	0.020|
2114123141 (0.093)	|0.026	0.011	0.055|
1314123141 (0.016)	|0.009	0.000	0.005|
Multiallelic Dprime: 0.249
BLOCK 349.  MARKERS: 1601 1602
31 (0.593)	|0.594	0.000	0.000|
32 (0.265)	|0.001	0.234	0.030|
41 (0.140)	|0.140	0.000	0.000|
Multiallelic Dprime: 1.000
BLOCK 350.  MARKERS: 1604 1605
32 (0.735)	|0.470	0.252	0.008|
44 (0.234)	|0.158	0.071	0.006|
42 (0.031)	|0.016	0.016	0.000|
Multiallelic Dprime: 0.051
BLOCK 351.  MARKERS: 1609 1610
24 (0.643)	|0.356	0.221	0.067|
42 (0.338)	|0.237	0.070	0.032|
22 (0.014)	|0.011	0.000	0.002|
Multiallelic Dprime: 0.251
BLOCK 352.  MARKERS: 1613 1614
31 (0.608)	|0.432	0.105	0.053	0.009|
11 (0.291)	|0.064	0.211	0.007	0.000|
33 (0.101)	|0.043	0.039	0.017	0.001|
Multiallelic Dprime: 0.482
BLOCK 353.  MARKERS: 1616 1617 1618 1619 1620 1621 1622
2342314 (0.539)	|0.285	0.247|
4123432 (0.354)	|0.210	0.143|
4122432 (0.076)	|0.042	0.034|
2342432 (0.011)	|0.003	0.008|
Multiallelic Dprime: 0.069
BLOCK 354.  MARKERS: 1624 1625
22 (0.546)	|0.379	0.075	0.092|
44 (0.444)	|0.408	0.030	0.007|
Multiallelic Dprime: 0.597
BLOCK 355.  MARKERS: 1629 1630
14 (0.794)	|0.784	0.003|
22 (0.105)	|0.021	0.082|
12 (0.101)	|0.000	0.099|
Multiallelic Dprime: 0.957
BLOCK 356.  MARKERS: 1631 1632
43 (0.804)	|0.518	0.282|
21 (0.185)	|0.041	0.144|
Multiallelic Dprime: 0.608
BLOCK 357.  MARKERS: 1634 1635
42 (0.561)	|0.491	0.018	0.002	0.028	0.016	0.000|
13 (0.433)	|0.026	0.329	0.057	0.000	0.000	0.010|
Multiallelic Dprime: 0.903
BLOCK 358.  MARKERS: 1636 1637 1638 1639 1640 1641 1642 1643 1644 1645
4132334333 (0.519)	|0.401	0.118|
3311212111 (0.350)	|0.076	0.274|
3311212113 (0.059)	|0.009	0.046|
3112214113 (0.028)	|0.017	0.011|
3112314113 (0.016)	|0.003	0.012|
3311334133 (0.010)	|0.010	0.000|
Multiallelic Dprime: 0.553
BLOCK 359.  MARKERS: 1647 1648
11 (0.522)	|0.508	0.007	0.004|
33 (0.473)	|0.184	0.277	0.011|
Multiallelic Dprime: 0.928
BLOCK 360.  MARKERS: 1649 1650
32 (0.695)	|0.556	0.019	0.120|
14 (0.286)	|0.051	0.235	0.000|
34 (0.015)	|0.004	0.011	0.000|
Multiallelic Dprime: 0.784
BLOCK 361.  MARKERS: 1651 1652
34 (0.616)	|0.474	0.060	0.080|
24 (0.264)	|0.011	0.252	0.002|
32 (0.120)	|0.003	0.000	0.118|
Multiallelic Dprime: 0.814
BLOCK 362.  MARKERS: 1654 1655
33 (0.489)	|0.439	0.024	0.024|
31 (0.309)	|0.075	0.201	0.036|
11 (0.202)	|0.093	0.044	0.065|
Multiallelic Dprime: 0.585
BLOCK 363.  MARKERS: 1656 1657
43 (0.606)	|0.506	0.042	0.052|
11 (0.269)	|0.010	0.233	0.027|
41 (0.125)	|0.000	0.023	0.101|
Multiallelic Dprime: 0.808
BLOCK 364.  MARKERS: 1658 1659 1660
331 (0.516)	|0.327	0.153	0.035|
131 (0.299)	|0.065	0.185	0.049|
112 (0.180)	|0.016	0.047	0.118|
Multiallelic Dprime: 0.457
BLOCK 365.  MARKERS: 1661 1662
21 (0.410)	|0.122	0.196	0.048	0.040|
33 (0.384)	|0.220	0.093	0.030	0.041|
23 (0.205)	|0.102	0.039	0.051	0.013|
Multiallelic Dprime: 0.253
BLOCK 366.  MARKERS: 1664 1665 1666
322 (0.445)	|0.162	0.152	0.125|
142 (0.328)	|0.146	0.100	0.081|
344 (0.129)	|0.042	0.035	0.052|
342 (0.094)	|0.030	0.030	0.027|
Multiallelic Dprime: 0.077
BLOCK 367.  MARKERS: 1672 1673 1674 1675
2232 (0.382)	|0.212	0.096	0.075|
3414 (0.318)	|0.188	0.105	0.025|
3412 (0.287)	|0.178	0.036	0.073|
Multiallelic Dprime: 0.125
BLOCK 368.  MARKERS: 1677 1678
31 (0.583)	|0.456	0.083	0.046|
11 (0.242)	|0.012	0.228	0.001|
33 (0.175)	|0.014	0.000	0.160|
Multiallelic Dprime: 0.797
BLOCK 369.  MARKERS: 1679 1680
32 (0.482)	|0.192	0.191	0.099|
14 (0.311)	|0.172	0.087	0.051|
12 (0.207)	|0.086	0.046	0.074|
Multiallelic Dprime: 0.162
BLOCK 370.  MARKERS: 1690 1691 1692
134 (0.449)	|0.182	0.184	0.057	0.020|
324 (0.325)	|0.121	0.062	0.123	0.013|
322 (0.223)	|0.097	0.027	0.081	0.015|
Multiallelic Dprime: 0.222
BLOCK 371.  MARKERS: 1694 1695 1696
243 (0.405)	|0.235	0.109	0.058|
241 (0.273)	|0.270	0.006	0.000|
423 (0.261)	|0.010	0.251	0.000|
443 (0.048)	|0.047	0.001	0.000|
Multiallelic Dprime: 0.634
BLOCK 372.  MARKERS: 1697 1698
11 (0.566)	|0.244	0.182	0.134	0.006|
33 (0.374)	|0.133	0.116	0.122	0.004|
31 (0.060)	|0.004	0.029	0.025	0.000|
Multiallelic Dprime: 0.120
BLOCK 373.  MARKERS: 1703 1704 1705
331 (0.381)	|0.188	0.078	0.053	0.036	0.021|
321 (0.328)	|0.152	0.067	0.062	0.021	0.021|
224 (0.280)	|0.156	0.065	0.025	0.017	0.017|
324 (0.011)	|0.004	0.000	0.003	0.004	0.000|
Multiallelic Dprime: 0.078
BLOCK 374.  MARKERS: 1709 1710 1711 1712 1713
32332 (0.501)	|0.420	0.042	0.003	0.001	0.036|
13111 (0.211)	|0.000	0.188	0.001	0.003	0.018|
13331 (0.143)	|0.000	0.002	0.141	0.000	0.000|
33332 (0.078)	|0.000	0.020	0.001	0.056	0.000|
13332 (0.059)	|0.000	0.000	0.000	0.058	0.000|
Multiallelic Dprime: 0.888
BLOCK 375.  MARKERS: 1714 1715 1716 1717 1718 1719
121113 (0.419)	|0.354	0.016	0.037	0.011|
121313 (0.253)	|0.061	0.013	0.087	0.094|
343331 (0.147)	|0.024	0.123	0.000	0.000|
321313 (0.116)	|0.016	0.061	0.037	0.002|
323311 (0.054)	|0.042	0.000	0.011	0.000|
Multiallelic Dprime: 0.659
BLOCK 376.  MARKERS: 1720 1721 1722 1723
2413 (0.502)	|0.330	0.173|
2432 (0.216)	|0.050	0.165|
2433 (0.174)	|0.129	0.045|
3333 (0.108)	|0.049	0.059|
Multiallelic Dprime: 0.330
BLOCK 377.  MARKERS: 1727 1728
13 (0.559)	|0.313	0.104	0.141|
21 (0.441)	|0.269	0.118	0.055|
Multiallelic Dprime: 0.144
BLOCK 378.  MARKERS: 1730 1731
32 (0.582)	|0.340	0.227	0.010|
14 (0.223)	|0.041	0.156	0.023|
12 (0.196)	|0.177	0.019	0.000|
Multiallelic Dprime: 0.325
BLOCK 379.  MARKERS: 1737 1738 1739 1740
4314 (0.556)	|0.275	0.139	0.142|
2122 (0.401)	|0.186	0.123	0.090|
4122 (0.033)	|0.022	0.007	0.004|
Multiallelic Dprime: 0.065
BLOCK 380.  MARKERS: 1748 1749
31 (0.484)	|0.406	0.007	0.007	0.064|
33 (0.274)	|0.050	0.216	0.006	0.000|
21 (0.240)	|0.121	0.004	0.109	0.006|
Multiallelic Dprime: 0.677
BLOCK 381.  MARKERS: 1750 1751 1752
142 (0.578)	|0.222	0.292	0.060	0.001|
342 (0.228)	|0.191	0.020	0.009	0.005|
134 (0.124)	|0.010	0.008	0.098	0.005|
132 (0.070)	|0.016	0.021	0.019	0.014|
Multiallelic Dprime: 0.511
BLOCK 382.  MARKERS: 1754 1755 1756 1757 1758 1759
312433 (0.439)	|0.216	0.076	0.077	0.053	0.012	0.003	0.001|
112433 (0.342)	|0.204	0.071	0.034	0.021	0.001	0.006	0.005|
334241 (0.187)	|0.082	0.021	0.052	0.007	0.006	0.010	0.010|
334433 (0.025)	|0.009	0.011	0.000	0.005	0.000	0.000	0.000|
Multiallelic Dprime: 0.171
BLOCK 383.  MARKERS: 1762 1763 1764 1765 1766 1767 1768 1769 1770 1771 1772 1773 1774
4124211243442 (0.515)	|0.402	0.107|
1342432421342 (0.178)	|0.131	0.040|
4124211243424 (0.165)	|0.112	0.047|
4344432421342 (0.087)	|0.069	0.019|
4124432223342 (0.020)	|0.010	0.011|
1124211243442 (0.019)	|0.019	0.000|
4342432421342 (0.016)	|0.010	0.007|
Multiallelic Dprime: 0.106
BLOCK 384.  MARKERS: 1775 1776 1777 1778 1779
21231 (0.753)	|0.378	0.293	0.085|
44412 (0.231)	|0.116	0.074	0.039|
Multiallelic Dprime: 0.066
BLOCK 385.  MARKERS: 1785 1786
43 (0.498)	|0.295	0.202|
41 (0.372)	|0.203	0.168|
21 (0.128)	|0.077	0.051|
Multiallelic Dprime: 0.046
BLOCK 386.  MARKERS: 1787 1788 1789
243 (0.575)	|0.470	0.106|
431 (0.424)	|0.188	0.231|
Multiallelic Dprime: 0.458
BLOCK 387.  MARKERS: 1791 1792 1793
134 (0.659)	|0.350	0.306|
312 (0.337)	|0.240	0.098|
Multiallelic Dprime: 0.286
BLOCK 388.  MARKERS: 1799 1800
12 (0.589)	|0.522	0.065|
33 (0.408)	|0.046	0.347|
Multiallelic Dprime: 0.799
BLOCK 389.  MARKERS: 1801 1802 1803 1804 1805 1806
211123 (0.569)	|0.418	0.108	0.027	0.014|
433341 (0.412)	|0.265	0.121	0.014	0.003|
Multiallelic Dprime: 0.142
BLOCK 390.  MARKERS: 1810 1811 1812 1813 1814 1815 1816 1817
42213242 (0.695)	|0.692	0.003|
33431421 (0.230)	|0.036	0.195|
42211242 (0.042)	|0.008	0.034|
43411242 (0.017)	|0.004	0.013|
Multiallelic Dprime: 0.922
BLOCK 391.  MARKERS: 1818 1819
32 (0.740)	|0.456	0.144	0.140|
44 (0.260)	|0.063	0.193	0.001|
Multiallelic Dprime: 0.626
BLOCK 392.  MARKERS: 1821 1822
31 (0.519)	|0.406	0.109|
21 (0.337)	|0.309	0.024|
33 (0.142)	|0.036	0.104|
Multiallelic Dprime: 0.392
BLOCK 393.  MARKERS: 1826 1827
21 (0.750)	|0.518	0.207	0.005	0.021|
13 (0.240)	|0.059	0.000	0.156	0.018|
Multiallelic Dprime: 0.710
BLOCK 394.  MARKERS: 1828 1829 1830 1831 1832
22331 (0.579)	|0.388	0.177	0.012|
22311 (0.207)	|0.022	0.183	0.001|
44233 (0.161)	|0.157	0.003	0.001|
22333 (0.039)	|0.034	0.006	0.000|
Multiallelic Dprime: 0.450
BLOCK 395.  MARKERS: 1833 1834
23 (0.604)	|0.417	0.179|
41 (0.378)	|0.291	0.080|
21 (0.019)	|0.019	0.000|
Multiallelic Dprime: 0.217
BLOCK 396.  MARKERS: 1836 1837
12 (0.727)	|0.335	0.000	0.201	0.097	0.074	0.017|
34 (0.259)	|0.000	0.229	0.028	0.000	0.000	0.000|
Multiallelic Dprime: 0.893
BLOCK 397.  MARKERS: 1839 1840 1841 1842 1843
21211 (0.338)	|0.334	0.003|
43232 (0.234)	|0.231	0.004|
21411 (0.229)	|0.072	0.156|
21231 (0.099)	|0.079	0.020|
21232 (0.074)	|0.067	0.007|
21412 (0.017)	|0.018	0.000|
Multiallelic Dprime: 0.776
BLOCK 398.  MARKERS: 1844 1845
34 (0.808)	|0.471	0.155	0.124	0.040	0.019|
12 (0.190)	|0.113	0.038	0.025	0.009	0.004|
Multiallelic Dprime: 0.041
BLOCK 399.  MARKERS: 1848 1849 1850 1851 1852 1853
122423 (0.584)	|0.304	0.123	0.122	0.030|
322241 (0.193)	|0.104	0.030	0.020	0.037|
331443 (0.149)	|0.020	0.077	0.009	0.041|
322243 (0.048)	|0.007	0.011	0.027	0.003|
332443 (0.023)	|0.008	0.004	0.000	0.010|
Multiallelic Dprime: 0.315
BLOCK 400.  MARKERS: 1855 1856 1857
122 (0.444)	|0.196	0.208	0.034|
342 (0.251)	|0.147	0.089	0.014|
324 (0.181)	|0.105	0.057	0.017|
322 (0.120)	|0.070	0.039	0.010|
Multiallelic Dprime: 0.140
BLOCK 401.  MARKERS: 1865 1866 1867 1868
4141 (0.517)	|0.453	0.048	0.010	0.000|
2223 (0.393)	|0.029	0.154	0.198	0.009|
2243 (0.077)	|0.002	0.067	0.000	0.003|
Multiallelic Dprime: 0.782
BLOCK 402.  MARKERS: 1869 1870 1871 1872 1873 1874 1875 1876 1877
241143233 (0.497)	|0.240	0.138	0.115|
242323411 (0.267)	|0.113	0.071	0.078|
421141231 (0.210)	|0.090	0.068	0.051|
242343411 (0.013)	|0.000	0.011	0.002|
Multiallelic Dprime: 0.071
BLOCK 403.  MARKERS: 1883 1884 1885
321 (0.448)	|0.380	0.016	0.053|
343 (0.295)	|0.217	0.027	0.051|
143 (0.247)	|0.007	0.240	0.000|
Multiallelic Dprime: 0.649
BLOCK 404.  MARKERS: 1886 1887
11 (0.611)	|0.277	0.141	0.188|
13 (0.283)	|0.051	0.225	0.007|
31 (0.106)	|0.096	0.009	0.001|
Multiallelic Dprime: 0.504
BLOCK 405.  MARKERS: 1889 1890
32 (0.423)	|0.304	0.094	0.021|
34 (0.376)	|0.260	0.064	0.052|
24 (0.196)	|0.117	0.055	0.023|
Multiallelic Dprime: 0.109
BLOCK 406.  MARKERS: 1896 1897
13 (0.684)	|0.619	0.042	0.021|
41 (0.215)	|0.049	0.136	0.031|
11 (0.096)	|0.042	0.004	0.048|
Multiallelic Dprime: 0.643
BLOCK 407.  MARKERS: 1898 1899 1900
231 (0.708)	|0.366	0.223	0.120|
223 (0.187)	|0.104	0.065	0.015|
431 (0.101)	|0.062	0.014	0.025|
Multiallelic Dprime: 0.124
BLOCK 408.  MARKERS: 1904 1905
41 (0.535)	|0.124	0.186	0.127	0.090	0.004|
21 (0.302)	|0.214	0.042	0.010	0.030	0.005|
24 (0.160)	|0.084	0.063	0.003	0.004	0.006|
Multiallelic Dprime: 0.437
BLOCK 409.  MARKERS: 1908 1909 1910 1911
2324 (0.424)	|0.236	0.101	0.087|
2344 (0.290)	|0.043	0.213	0.034|
3124 (0.141)	|0.070	0.007	0.064|
2322 (0.125)	|0.111	0.013	0.000|
3324 (0.015)	|0.014	0.000	0.000|
Multiallelic Dprime: 0.419
BLOCK 410.  MARKERS: 1914 1915
33 (0.474)	|0.338	0.094	0.017	0.004|
34 (0.340)	|0.217	0.105	0.004	0.012|
13 (0.186)	|0.157	0.023	0.002	0.002|
Multiallelic Dprime: 0.195
BLOCK 411.  MARKERS: 1916 1917 1918 1919 1920 1921 1922 1923 1924
122411144 (0.713)	|0.695	0.015|
344232433 (0.223)	|0.105	0.116|
324232133 (0.022)	|0.022	0.000|
124232433 (0.018)	|0.017	0.000|
Multiallelic Dprime: 0.848
BLOCK 412.  MARKERS: 1925 1926
21 (0.858)	|0.817	0.000	0.034	0.001|
43 (0.139)	|0.000	0.114	0.000	0.015|
Multiallelic Dprime: 0.999
BLOCK 413.  MARKERS: 1927 1928 1929 1930 1931 1932
213212 (0.816)	|0.425	0.375	0.017|
331434 (0.113)	|0.058	0.055	0.000|
333412 (0.034)	|0.014	0.018	0.002|
313212 (0.019)	|0.010	0.008	0.000|
Multiallelic Dprime: 0.052
BLOCK 414.  MARKERS: 1943 1944
14 (0.513)	|0.268	0.139	0.085	0.021|
32 (0.465)	|0.210	0.135	0.105	0.015|
34 (0.020)	|0.011	0.005	0.004	0.000|
Multiallelic Dprime: 0.078
BLOCK 415.  MARKERS: 1946 1947 1948
433 (0.491)	|0.489	0.002	0.000|
133 (0.279)	|0.002	0.060	0.218|
114 (0.194)	|0.000	0.192	0.002|
113 (0.036)	|0.034	0.002	0.000|
Multiallelic Dprime: 0.927
BLOCK 416.  MARKERS: 1949 1950
43 (0.525)	|0.396	0.036	0.093|
33 (0.255)	|0.124	0.097	0.034|
32 (0.220)	|0.210	0.003	0.007|
Multiallelic Dprime: 0.360
BLOCK 417.  MARKERS: 1951 1952
23 (0.730)	|0.288	0.000	0.122	0.091	0.002	0.085	0.053	0.045|
21 (0.137)	|0.006	0.010	0.000	0.018	0.096	0.000	0.000	0.000|
41 (0.133)	|0.000	0.126	0.000	0.000	0.000	0.000	0.003	0.000|
Multiallelic Dprime: 0.884
BLOCK 418.  MARKERS: 1954 1955 1956 1957 1958 1959 1960 1961 1962 1963 1964 1965 1966 1967 1968 1969 1970 1971 1972 1973 1974 1975 1976 1977 1978 1979 1980 1981 1982
34341313143243312433411113233 (0.296)	|0.273	0.014|
34431313121143233423133333213 (0.136)	|0.127	0.009|
34331313143143312433411133231 (0.123)	|0.111	0.011|
12334213343121312233411113233 (0.108)	|0.040	0.071|
12334333143143213421411132433 (0.098)	|0.042	0.056|
34331311143143312433411133233 (0.084)	|0.080	0.005|
34431313121143213423411133233 (0.057)	|0.051	0.005|
34331311143143312433411133231 (0.045)	|0.044	0.001|
Multiallelic Dprime: 0.630
BLOCK 419.  MARKERS: 1984 1985
33 (0.801)	|0.366	0.187	0.249|
14 (0.191)	|0.037	0.118	0.035|
Multiallelic Dprime: 0.451
BLOCK 420.  MARKERS: 1986 1987
23 (0.410)	|0.406	0.005	0.000|
11 (0.305)	|0.232	0.006	0.067|
13 (0.285)	|0.087	0.193	0.004|
Multiallelic Dprime: 0.690
BLOCK 421.  MARKERS: 1988 1989
14 (0.725)	|0.298	0.264	0.158|
22 (0.203)	|0.180	0.002	0.021|
12 (0.071)	|0.001	0.043	0.027|
Multiallelic Dprime: 0.456
BLOCK 422.  MARKERS: 1990 1991
32 (0.480)	|0.326	0.149|
11 (0.309)	|0.299	0.004|
12 (0.207)	|0.204	0.002|
Multiallelic Dprime: 0.929
BLOCK 423.  MARKERS: 1992 1993
41 (0.833)	|0.588	0.228	0.010|
23 (0.154)	|0.075	0.076	0.001|
Multiallelic Dprime: 0.278
BLOCK 424.  MARKERS: 1996 1997
14 (0.674)	|0.337	0.227	0.082	0.021|
32 (0.305)	|0.195	0.074	0.032	0.000|
12 (0.011)	|0.005	0.000	0.006	0.000|
Multiallelic Dprime: 0.211
BLOCK 425.  MARKERS: 1999 2000 2001 2002 2003 2004 2005 2006
34241222 (0.541)	|0.104	0.238	0.089	0.096	0.010|
11223244 (0.305)	|0.213	0.045	0.025	0.014	0.007|
34441424 (0.122)	|0.026	0.035	0.043	0.015	0.000|
34241244 (0.021)	|0.007	0.000	0.003	0.009	0.001|
Multiallelic Dprime: 0.402
BLOCK 426.  MARKERS: 2008 2009 2010 2011
3333 (0.354)	|0.235	0.058	0.061|
3133 (0.324)	|0.099	0.213	0.014|
1313 (0.161)	|0.108	0.015	0.038|
1311 (0.134)	|0.010	0.105	0.020|
3313 (0.020)	|0.005	0.004	0.011|
Multiallelic Dprime: 0.467
BLOCK 427.  MARKERS: 2013 2014
33 (0.459)	|0.330	0.060	0.068|
13 (0.396)	|0.251	0.128	0.016|
31 (0.145)	|0.040	0.105	0.000|
Multiallelic Dprime: 0.296
BLOCK 428.  MARKERS: 2016 2017 2018
414 (0.621)	|0.384	0.171	0.046|
233 (0.294)	|0.079	0.184	0.022|
234 (0.084)	|0.016	0.061	0.002|
Multiallelic Dprime: 0.428
BLOCK 429.  MARKERS: 2019 2020 2021 2022 2023 2024 2025 2026 2027
414141132 (0.477)	|0.477	0.000	0.000|
332233313 (0.417)	|0.000	0.301	0.114|
334133313 (0.069)	|0.000	0.010	0.059|
Multiallelic Dprime: 0.933
BLOCK 430.  MARKERS: 2029 2030
13 (0.489)	|0.371	0.098	0.019|
31 (0.315)	|0.195	0.097	0.020|
33 (0.196)	|0.120	0.064	0.007|
Multiallelic Dprime: 0.161
BLOCK 431.  MARKERS: 2031 2032 2033
433 (0.687)	|0.367	0.144	0.098	0.072|
222 (0.258)	|0.126	0.031	0.042	0.055|
223 (0.045)	|0.015	0.002	0.017	0.011|
Multiallelic Dprime: 0.162
BLOCK 432.  MARKERS: 2035 2036 2037 2038 2039
41113 (0.516)	|0.275	0.124	0.089	0.026|
41131 (0.176)	|0.115	0.016	0.037	0.006|
24233 (0.157)	|0.090	0.027	0.015	0.024|
41133 (0.138)	|0.097	0.007	0.011	0.024|
Multiallelic Dprime: 0.216
BLOCK 433.  MARKERS: 2042 2043 2044
231 (0.584)	|0.199	0.144	0.184	0.052|
111 (0.178)	|0.054	0.044	0.067	0.014|
132 (0.153)	|0.045	0.074	0.023	0.009|
131 (0.081)	|0.016	0.040	0.017	0.008|
Multiallelic Dprime: 0.164
BLOCK 434.  MARKERS: 2047 2048 2049
214 (0.314)	|0.033	0.277	0.003|
112 (0.306)	|0.256	0.000	0.046|
232 (0.291)	|0.291	0.000	0.000|
212 (0.083)	|0.046	0.000	0.037|
Multiallelic Dprime: 0.815
BLOCK 435.  MARKERS: 2050 2051
34 (0.629)	|0.178	0.374	0.053	0.011|
12 (0.279)	|0.205	0.024	0.038	0.007|
32 (0.087)	|0.033	0.010	0.035	0.003|
Multiallelic Dprime: 0.544
BLOCK 436.  MARKERS: 2052 2053 2054 2055 2056 2057
144443 (0.416)	|0.034	0.269	0.001	0.111|
144423 (0.412)	|0.386	0.012	0.003	0.007|
222121 (0.125)	|0.001	0.000	0.117	0.000|
142123 (0.020)	|0.014	0.000	0.000	0.000|
Multiallelic Dprime: 0.904
BLOCK 437.  MARKERS: 2060 2061 2062 2063 2064
22313 (0.440)	|0.432	0.005|
22342 (0.288)	|0.059	0.229|
44142 (0.134)	|0.000	0.135|
22312 (0.120)	|0.003	0.120|
Multiallelic Dprime: 0.864
BLOCK 438.  MARKERS: 2066 2067
23 (0.502)	|0.348	0.074	0.081|
41 (0.498)	|0.280	0.162	0.056|
Multiallelic Dprime: 0.223
BLOCK 439.  MARKERS: 2075 2076
31 (0.628)	|0.454	0.158	0.014|
32 (0.235)	|0.027	0.027	0.179|
11 (0.137)	|0.012	0.125	0.000|
Multiallelic Dprime: 0.687
BLOCK 440.  MARKERS: 2078 2079
31 (0.493)	|0.349	0.020	0.012	0.095	0.000	0.003	0.000|
33 (0.309)	|0.001	0.000	0.156	0.003	0.096	0.023	0.022|
23 (0.195)	|0.003	0.190	0.000	0.000	0.000	0.000	0.000|
Multiallelic Dprime: 0.942
BLOCK 441.  MARKERS: 2080 2081 2082 2083 2084 2085 2086
1114233 (0.353)	|0.002	0.349	0.000	0.000	0.000|
1114232 (0.212)	|0.198	0.000	0.006	0.007	0.000|
1214232 (0.169)	|0.032	0.000	0.134	0.000	0.000|
1134432 (0.100)	|0.058	0.001	0.014	0.027	0.000|
3112212 (0.097)	|0.036	0.000	0.000	0.059	0.001|
1114212 (0.025)	|0.000	0.000	0.000	0.005	0.020|
1112212 (0.022)	|0.020	0.000	0.000	0.004	0.000|
Multiallelic Dprime: 0.844
BLOCK 442.  MARKERS: 2087 2088 2089 2090
1213 (0.358)	|0.216	0.101	0.040|
1333 (0.357)	|0.356	0.000	0.001|
3213 (0.156)	|0.125	0.029	0.000|
1212 (0.103)	|0.006	0.023	0.073|
1233 (0.023)	|0.023	0.000	0.000|
Multiallelic Dprime: 0.604
BLOCK 443.  MARKERS: 2091 2092
31 (0.728)	|0.343	0.254	0.129|
43 (0.155)	|0.061	0.047	0.047|
41 (0.114)	|0.054	0.022	0.038|
Multiallelic Dprime: 0.137
BLOCK 444.  MARKERS: 2097 2098
32 (0.459)	|0.015	0.231	0.213|
14 (0.326)	|0.323	0.003	0.000|
34 (0.214)	|0.159	0.051	0.000|
Multiallelic Dprime: 0.831
BLOCK 445.  MARKERS: 2099 2100
12 (0.498)	|0.327	0.115	0.049	0.004|
32 (0.284)	|0.094	0.148	0.019	0.020|
34 (0.214)	|0.014	0.035	0.166	0.000|
Multiallelic Dprime: 0.484
BLOCK 446.  MARKERS: 2102 2103 2104
324 (0.438)	|0.061	0.235	0.081	0.048	0.005|
144 (0.300)	|0.129	0.021	0.150	0.002	0.000|
142 (0.233)	|0.223	0.006	0.005	0.000	0.000|
344 (0.024)	|0.009	0.000	0.002	0.000	0.013|
Multiallelic Dprime: 0.607
BLOCK 447.  MARKERS: 2105 2106 2107 2108 2109
33444 (0.421)	|0.220	0.201|
22222 (0.263)	|0.256	0.007|
33442 (0.241)	|0.085	0.157|
22422 (0.050)	|0.000	0.050|
32442 (0.017)	|0.000	0.017|
Multiallelic Dprime: 0.440
BLOCK 448.  MARKERS: 2110 2111
32 (0.562)	|0.436	0.079	0.002	0.043|
44 (0.438)	|0.017	0.139	0.189	0.091|
Multiallelic Dprime: 0.740
BLOCK 449.  MARKERS: 2115 2116 2117
343 (0.453)	|0.168	0.220	0.066|
323 (0.219)	|0.104	0.101	0.007|
243 (0.191)	|0.110	0.010	0.072|
322 (0.134)	|0.055	0.011	0.068|
Multiallelic Dprime: 0.317
BLOCK 450.  MARKERS: 2119 2120
31 (0.436)	|0.135	0.067	0.071	0.069	0.054	0.020	0.000|
14 (0.344)	|0.077	0.118	0.085	0.027	0.004	0.001	0.014|
34 (0.213)	|0.080	0.060	0.020	0.038	0.004	0.000	0.000|
Multiallelic Dprime: 0.259
BLOCK 451.  MARKERS: 2121 2122 2123 2124 2125 2126 2127 2128 2129
433341113 (0.291)	|0.166	0.012	0.048	0.002	0.038	0.008	0.000	0.000|
411422334 (0.246)	|0.061	0.072	0.068	0.002	0.001	0.032	0.000	0.001|
211422334 (0.180)	|0.067	0.047	0.058	0.000	0.003	0.000	0.000	0.000|
413341113 (0.136)	|0.005	0.110	0.006	0.007	0.001	0.000	0.000	0.000|
413442313 (0.064)	|0.003	0.001	0.027	0.029	0.000	0.000	0.001	0.000|
413441313 (0.022)	|0.000	0.000	0.000	0.021	0.000	0.000	0.000	0.000|
413422334 (0.014)	|0.013	0.000	0.000	0.000	0.000	0.000	0.000	0.000|
Multiallelic Dprime: 0.462
BLOCK 452.  MARKERS: 2131 2132 2133 2134 2135 2136 2137 2138
13134444 (0.327)	|0.000	0.325	0.000|
31341222 (0.252)	|0.226	0.025	0.001|
33141242 (0.212)	|0.000	0.000	0.210|
33131244 (0.064)	|0.058	0.000	0.006|
33341222 (0.045)	|0.042	0.000	0.003|
13131244 (0.041)	|0.041	0.000	0.000|
33134444 (0.011)	|0.000	0.011	0.000|
33341242 (0.010)	|0.000	0.000	0.010|
Multiallelic Dprime: 0.940
BLOCK 453.  MARKERS: 2139 2140
31 (0.386)	|0.193	0.137	0.056|
11 (0.370)	|0.183	0.147	0.041|
34 (0.244)	|0.116	0.094	0.035|
Multiallelic Dprime: 0.033
BLOCK 454.  MARKERS: 2141 2142
22 (0.491)	|0.239	0.171	0.079|
23 (0.377)	|0.146	0.220	0.012|
32 (0.131)	|0.076	0.039	0.015|
Multiallelic Dprime: 0.210
BLOCK 455.  MARKERS: 2143 2144
34 (0.461)	|0.217	0.113	0.061	0.042	0.023|
31 (0.430)	|0.176	0.101	0.052	0.052	0.037|
11 (0.106)	|0.048	0.025	0.011	0.009	0.009|
Multiallelic Dprime: 0.064
BLOCK 456.  MARKERS: 2150 2151 2152 2153 2154 2155
111322 (0.442)	|0.179	0.158	0.080	0.019	0.005|
211322 (0.239)	|0.050	0.057	0.124	0.005	0.001|
113142 (0.124)	|0.089	0.030	0.003	0.000	0.000|
131341 (0.102)	|0.009	0.031	0.058	0.000	0.004|
111341 (0.069)	|0.021	0.030	0.017	0.000	0.000|
Multiallelic Dprime: 0.304
BLOCK 457.  MARKERS: 2160 2161 2162 2163 2164
44123 (0.357)	|0.338	0.008	0.007	0.004|
24123 (0.321)	|0.167	0.025	0.112	0.017|
22341 (0.283)	|0.020	0.243	0.017	0.002|
22343 (0.024)	|0.003	0.005	0.000	0.015|
24323 (0.011)	|0.000	0.000	0.003	0.007|
Multiallelic Dprime: 0.678
BLOCK 458.  MARKERS: 2166 2167 2168
223 (0.527)	|0.522	0.000	0.006|
233 (0.284)	|0.000	0.283	0.000|
421 (0.138)	|0.000	0.000	0.139|
221 (0.046)	|0.021	0.000	0.025|
Multiallelic Dprime: 0.961
BLOCK 459.  MARKERS: 2170 2171
41 (0.565)	|0.419	0.026	0.107|
43 (0.275)	|0.068	0.212	0.000|
21 (0.160)	|0.006	0.161	0.000|
Multiallelic Dprime: 0.760
BLOCK 460.  MARKERS: 2172 2173
23 (0.493)	|0.102	0.299	0.093|
11 (0.399)	|0.287	0.037	0.068|
21 (0.107)	|0.019	0.030	0.058|
Multiallelic Dprime: 0.496
BLOCK 461.  MARKERS: 2175 2176
44 (0.410)	|0.306	0.074	0.027|
31 (0.366)	|0.265	0.085	0.013|
34 (0.218)	|0.165	0.034	0.018|
Multiallelic Dprime: 0.061
BLOCK 462.  MARKERS: 2178 2179
32 (0.741)	|0.465	0.245	0.030|
21 (0.195)	|0.122	0.042	0.031|
31 (0.059)	|0.018	0.008	0.032|
Multiallelic Dprime: 0.209
BLOCK 463.  MARKERS: 2181 2182
11 (0.607)	|0.520	0.007	0.079|
32 (0.296)	|0.000	0.293	0.002|
31 (0.095)	|0.028	0.002	0.065|
Multiallelic Dprime: 0.831
BLOCK 464.  MARKERS: 2183 2184
12 (0.549)	|0.109	0.369	0.071|
22 (0.304)	|0.273	0.014	0.017|
21 (0.146)	|0.078	0.007	0.062|
Multiallelic Dprime: 0.663
BLOCK 465.  MARKERS: 2185 2186
21 (0.460)	|0.028	0.290	0.043	0.063	0.011	0.015	0.002|
23 (0.390)	|0.344	0.009	0.008	0.010	0.004	0.000	0.009|
41 (0.150)	|0.000	0.058	0.059	0.000	0.022	0.000	0.000|
Multiallelic Dprime: 0.736
BLOCK 466.  MARKERS: 2187 2188 2189 2190 2191 2192 2193
2413224 (0.374)	|0.013	0.291	0.000	0.039	0.026|
2234221 (0.355)	|0.336	0.010	0.000	0.002	0.000|
3214441 (0.110)	|0.000	0.000	0.109	0.000	0.000|
2214221 (0.072)	|0.000	0.041	0.000	0.025	0.000|
3214421 (0.039)	|0.034	0.000	0.000	0.000	0.000|
2234224 (0.017)	|0.002	0.000	0.000	0.013	0.000|
2213224 (0.010)	|0.000	0.009	0.000	0.000	0.000|
Multiallelic Dprime: 0.878
BLOCK 467.  MARKERS: 2194 2195 2196 2197 2198 2199 2200 2201 2202
234344142 (0.390)	|0.005	0.321	0.066|
232413321 (0.358)	|0.357	0.000	0.000|
424344142 (0.112)	|0.000	0.010	0.103|
232413322 (0.080)	|0.000	0.076	0.004|
232413341 (0.026)	|0.026	0.000	0.000|
Multiallelic Dprime: 0.854
BLOCK 468.  MARKERS: 2203 2204 2205
222 (0.413)	|0.051	0.359|
241 (0.409)	|0.344	0.066|
341 (0.178)	|0.115	0.058|
Multiallelic Dprime: 0.643
BLOCK 469.  MARKERS: 2207 2208
12 (0.510)	|0.315	0.081	0.107|
34 (0.483)	|0.240	0.166	0.076|
Multiallelic Dprime: 0.198
BLOCK 470.  MARKERS: 2209 2210 2211
244 (0.560)	|0.185	0.159	0.130	0.072|
234 (0.248)	|0.082	0.073	0.069	0.023|
443 (0.183)	|0.085	0.065	0.016	0.018|
Multiallelic Dprime: 0.105
BLOCK 471.  MARKERS: 2214 2215 2216 2217
2413 (0.356)	|0.154	0.201|
2313 (0.300)	|0.269	0.032|
4311 (0.216)	|0.048	0.162|
2341 (0.114)	|0.043	0.070|
Multiallelic Dprime: 0.456
BLOCK 472.  MARKERS: 2218 2219
23 (0.514)	|0.482	0.000	0.000	0.000	0.001	0.010|
41 (0.478)	|0.010	0.191	0.117	0.067	0.059	0.000|
Multiallelic Dprime: 0.976
BLOCK 473.  MARKERS: 2220 2221 2222 2223 2224 2225 2226 2227 2228 2229 2230 2231
234111422331 (0.491)	|0.211	0.139	0.137|
314143232233 (0.192)	|0.081	0.092	0.020|
232241424221 (0.119)	|0.018	0.060	0.039|
234141422321 (0.067)	|0.048	0.005	0.014|
234141422331 (0.061)	|0.019	0.005	0.035|
214143232331 (0.010)	|0.003	0.007	0.000|
Multiallelic Dprime: 0.217
BLOCK 474.  MARKERS: 2235 2236
22 (0.391)	|0.361	0.008	0.022|
43 (0.324)	|0.010	0.308	0.006|
42 (0.280)	|0.089	0.031	0.156|
Multiallelic Dprime: 0.787
BLOCK 475.  MARKERS: 2238 2239 2240
232 (0.465)	|0.149	0.079	0.234	0.000|
231 (0.348)	|0.215	0.080	0.038	0.015|
412 (0.184)	|0.022	0.139	0.019	0.004|
Multiallelic Dprime: 0.452
BLOCK 476.  MARKERS: 2241 2242 2243
431 (0.389)	|0.277	0.092	0.020|
321 (0.298)	|0.170	0.011	0.116|
324 (0.290)	|0.039	0.244	0.008|
421 (0.019)	|0.000	0.016	0.002|
Multiallelic Dprime: 0.557
BLOCK 477.  MARKERS: 2244 2245 2246
332 (0.487)	|0.345	0.133	0.008|
232 (0.366)	|0.257	0.102	0.004|
211 (0.145)	|0.111	0.032	0.003|
Multiallelic Dprime: 0.043
BLOCK 478.  MARKERS: 2250 2251
23 (0.715)	|0.065	0.272	0.191	0.133	0.049|
32 (0.268)	|0.248	0.018	0.000	0.000	0.000|
33 (0.015)	|0.001	0.008	0.004	0.000	0.001|
Multiallelic Dprime: 0.848
BLOCK 479.  MARKERS: 2253 2254 2255 2256 2257
32133 (0.316)	|0.209	0.032	0.039	0.034|
22313 (0.298)	|0.083	0.196	0.016	0.002|
33131 (0.195)	|0.035	0.022	0.030	0.108|
33133 (0.133)	|0.010	0.052	0.051	0.019|
32333 (0.051)	|0.003	0.003	0.044	0.002|
Multiallelic Dprime: 0.495
BLOCK 480.  MARKERS: 2258 2259 2260
143 (0.341)	|0.341	0.000	0.000|
113 (0.306)	|0.235	0.073	0.000|
313 (0.180)	|0.084	0.093	0.000|
314 (0.167)	|0.000	0.001	0.167|
Multiallelic Dprime: 0.711
BLOCK 481.  MARKERS: 2261 2262
14 (0.659)	|0.393	0.266	0.002	0.001|
32 (0.171)	|0.000	0.002	0.166	0.001|
12 (0.170)	|0.009	0.000	0.000	0.159|
Multiallelic Dprime: 0.962
BLOCK 482.  MARKERS: 2263 2264 2265
411 (0.400)	|0.326	0.067	0.006|
423 (0.273)	|0.002	0.255	0.005|
413 (0.168)	|0.163	0.000	0.006|
223 (0.157)	|0.014	0.001	0.147|
Multiallelic Dprime: 0.809
BLOCK 483.  MARKERS: 2267 2268
24 (0.506)	|0.434	0.000	0.016	0.013	0.036	0.004|
44 (0.326)	|0.042	0.003	0.135	0.133	0.002	0.006|
22 (0.165)	|0.002	0.156	0.000	0.000	0.000	0.000|
Multiallelic Dprime: 0.849
BLOCK 484.  MARKERS: 2269 2270 2271 2272 2273
12344 (0.477)	|0.390	0.077	0.009|
34322 (0.160)	|0.152	0.008	0.001|
34222 (0.156)	|0.148	0.006	0.003|
14322 (0.147)	|0.095	0.006	0.045|
12322 (0.037)	|0.023	0.008	0.006|
14344 (0.011)	|0.007	0.004	0.000|
Multiallelic Dprime: 0.333
BLOCK 485.  MARKERS: 2275 2276
33 (0.824)	|0.532	0.261	0.014|
14 (0.109)	|0.027	0.002	0.080|
13 (0.068)	|0.012	0.027	0.028|
Multiallelic Dprime: 0.600
BLOCK 486.  MARKERS: 2278 2279 2280 2281
4132 (0.570)	|0.234	0.149	0.181|
2414 (0.289)	|0.168	0.087	0.034|
2412 (0.120)	|0.060	0.038	0.022|
Multiallelic Dprime: 0.196
BLOCK 487.  MARKERS: 2284 2285
11 (0.469)	|0.461	0.000	0.006	0.000|
13 (0.283)	|0.002	0.010	0.192	0.075|
33 (0.241)	|0.007	0.234	0.000	0.001|
Multiallelic Dprime: 0.961
BLOCK 488.  MARKERS: 2287 2288 2289
232 (0.479)	|0.291	0.000	0.000	0.152	0.002|
222 (0.240)	|0.000	0.001	0.154	0.000	0.080|
324 (0.199)	|0.000	0.168	0.012	0.000	0.000|
322 (0.076)	|0.000	0.034	0.035	0.000	0.002|
Multiallelic Dprime: 0.939
BLOCK 489.  MARKERS: 2291 2292 2293 2294 2295 2296 2297 2298 2299 2300 2301 2302 2303 2304
43432441331323 (0.291)	|0.103	0.089	0.042	0.030	0.021	0.000|
42214233413121 (0.204)	|0.087	0.056	0.038	0.014	0.005	0.003|
42214231333343 (0.204)	|0.068	0.061	0.025	0.029	0.008	0.008|
23432441331323 (0.151)	|0.044	0.080	0.017	0.007	0.001	0.000|
42214231331323 (0.083)	|0.046	0.020	0.011	0.004	0.003	0.000|
Multiallelic Dprime: 0.152
BLOCK 490.  MARKERS: 2306 2307 2308 2309 2310 2311 2312
3324332 (0.367)	|0.330	0.015	0.020|
3344332 (0.325)	|0.018	0.310	0.000|
1322311 (0.143)	|0.127	0.003	0.014|
3122132 (0.088)	|0.062	0.004	0.022|
3322311 (0.039)	|0.038	0.000	0.000|
3322132 (0.013)	|0.013	0.000	0.000|
Multiallelic Dprime: 0.798
BLOCK 491.  MARKERS: 2313 2314
34 (0.596)	|0.248	0.230	0.108	0.010|
11 (0.338)	|0.285	0.008	0.019	0.025|
31 (0.067)	|0.039	0.017	0.006	0.004|
Multiallelic Dprime: 0.590
BLOCK 492.  MARKERS: 2315 2316 2317 2318 2319
23343 (0.574)	|0.573	0.000|
23123 (0.255)	|0.155	0.099|
14124 (0.131)	|0.133	0.000|
23323 (0.040)	|0.001	0.036|
Multiallelic Dprime: 0.907
BLOCK 493.  MARKERS: 2320 2321
14 (0.862)	|0.558	0.141	0.131	0.027|
41 (0.136)	|0.000	0.038	0.000	0.096|
Multiallelic Dprime: 0.811
BLOCK 494.  MARKERS: 2322 2323 2324 2325
2312 (0.561)	|0.424	0.073	0.044	0.002|
4132 (0.179)	|0.070	0.023	0.083	0.000|
4131 (0.130)	|0.070	0.017	0.027	0.015|
2132 (0.124)	|0.040	0.078	0.003	0.000|
Multiallelic Dprime: 0.395
BLOCK 495.  MARKERS: 2327 2328 2329 2330 2331 2332 2333 2334 2335 2336 2337 2338 2339
1411344224322 (0.606)	|0.327	0.234	0.041|
3233212442141 (0.192)	|0.170	0.004	0.012|
1433214442141 (0.160)	|0.077	0.032	0.051|
1433214442142 (0.018)	|0.015	0.002	0.000|
Multiallelic Dprime: 0.445
BLOCK 496.  MARKERS: 2340 2341 2342
131 (0.608)	|0.440	0.118	0.041|
213 (0.278)	|0.040	0.224	0.002|
113 (0.105)	|0.044	0.049	0.006|
Multiallelic Dprime: 0.575
BLOCK 497.  MARKERS: 2344 2345 2346 2347
2112 (0.528)	|0.026	0.297	0.197|
3324 (0.394)	|0.380	0.004	0.003|
2314 (0.049)	|0.001	0.000	0.049|
Multiallelic Dprime: 0.888
BLOCK 498.  MARKERS: 2348 2349 2350 2351 2352
12243 (0.418)	|0.373	0.032	0.014|
34442 (0.315)	|0.214	0.000	0.099|
12232 (0.253)	|0.116	0.122	0.008|
Multiallelic Dprime: 0.470
BLOCK 499.  MARKERS: 2354 2355 2356
423 (0.713)	|0.306	0.399|
212 (0.156)	|0.155	0.000|
213 (0.122)	|0.052	0.068|
Multiallelic Dprime: 0.527
BLOCK 500.  MARKERS: 2357 2358
11 (0.521)	|0.380	0.098	0.043|
34 (0.470)	|0.285	0.089	0.097|
Multiallelic Dprime: 0.178
BLOCK 501.  MARKERS: 2361 2362
44 (0.667)	|0.541	0.024	0.037	0.051|
42 (0.191)	|0.010	0.179	0.000	0.000|
22 (0.142)	|0.002	0.000	0.130	0.008|
Multiallelic Dprime: 0.872
BLOCK 502.  MARKERS: 2364 2365 2366 2367 2368 2369 2370 2371
14134412 (0.553)	|0.432	0.114	0.003|
31432241 (0.204)	|0.024	0.175	0.005|
34114412 (0.167)	|0.146	0.018	0.003|
31134212 (0.060)	|0.011	0.049	0.000|
Multiallelic Dprime: 0.566
BLOCK 503.  MARKERS: 2372 2373
12 (0.615)	|0.422	0.008	0.134	0.026	0.023|
31 (0.361)	|0.084	0.212	0.001	0.063	0.001|
32 (0.019)	|0.009	0.003	0.000	0.002	0.006|
Multiallelic Dprime: 0.678
BLOCK 504.  MARKERS: 2374 2375 2376 2377
3441 (0.514)	|0.270	0.225	0.017|
1431 (0.227)	|0.112	0.107	0.009|
1243 (0.136)	|0.084	0.049	0.002|
1241 (0.090)	|0.054	0.027	0.010|
1441 (0.031)	|0.026	0.003	0.002|
Multiallelic Dprime: 0.112
BLOCK 505.  MARKERS: 2380 2381
42 (0.545)	|0.489	0.022	0.026	0.009|
31 (0.412)	|0.040	0.275	0.096	0.002|
32 (0.039)	|0.000	0.035	0.004	0.000|
Multiallelic Dprime: 0.793
BLOCK 506.  MARKERS: 2383 2384 2385
243 (0.530)	|0.509	0.018|
241 (0.333)	|0.130	0.195|
123 (0.126)	|0.125	0.001|
223 (0.011)	|0.010	0.000|
Multiallelic Dprime: 0.865
BLOCK 507.  MARKERS: 2387 2388
23 (0.773)	|0.662	0.109|
41 (0.214)	|0.087	0.127|
Multiallelic Dprime: 0.464
BLOCK 508.  MARKERS: 2390 2391
44 (0.755)	|0.645	0.107|
32 (0.242)	|0.239	0.000|
Multiallelic Dprime: 1.000
BLOCK 509.  MARKERS: 2392 2393
11 (0.884)	|0.536	0.258	0.090|
33 (0.108)	|0.006	0.008	0.094|
Multiallelic Dprime: 0.836
BLOCK 510.  MARKERS: 2394 2395
13 (0.543)	|0.335	0.190	0.015|
32 (0.266)	|0.165	0.099	0.001|
33 (0.190)	|0.106	0.083	0.001|
Multiallelic Dprime: 0.056
BLOCK 511.  MARKERS: 2398 2399
31 (0.606)	|0.425	0.179|
23 (0.372)	|0.307	0.064|
33 (0.018)	|0.002	0.016|
Multiallelic Dprime: 0.270
BLOCK 512.  MARKERS: 2402 2403
33 (0.738)	|0.318	0.103	0.174	0.072	0.057	0.000|
21 (0.260)	|0.015	0.129	0.005	0.081	0.000	0.018|
Multiallelic Dprime: 0.676
BLOCK 513.  MARKERS: 2404 2405 2406 2407 2408 2409 2410 2411
43132134 (0.333)	|0.308	0.011	0.014|
31312112 (0.233)	|0.029	0.201	0.003|
33134112 (0.180)	|0.148	0.026	0.006|
31312312 (0.154)	|0.016	0.020	0.116|
33312312 (0.057)	|0.007	0.049	0.002|
31312114 (0.019)	|0.018	0.002	0.000|
Multiallelic Dprime: 0.767
BLOCK 514.  MARKERS: 2412 2413
21 (0.539)	|0.003	0.280	0.235	0.017|
23 (0.317)	|0.268	0.020	0.022	0.006|
11 (0.144)	|0.127	0.000	0.014	0.001|
Multiallelic Dprime: 0.817
BLOCK 515.  MARKERS: 2414 2415 2416
334 (0.397)	|0.000	0.369	0.029|
214 (0.300)	|0.300	0.000	0.000|
332 (0.274)	|0.253	0.001	0.016|
314 (0.024)	|0.002	0.004	0.018|
Multiallelic Dprime: 0.927
BLOCK 516.  MARKERS: 2417 2418
32 (0.560)	|0.331	0.147	0.082|
24 (0.374)	|0.110	0.119	0.142|
22 (0.063)	|0.018	0.045	0.000|
Multiallelic Dprime: 0.303
BLOCK 517.  MARKERS: 2420 2421
42 (0.460)	|0.213	0.126	0.117	0.000|
23 (0.313)	|0.135	0.124	0.034	0.018|
43 (0.225)	|0.050	0.134	0.029	0.009|
Multiallelic Dprime: 0.239
BLOCK 518.  MARKERS: 2424 2425 2426
211 (0.399)	|0.321	0.064	0.011	0.000	0.000|
222 (0.384)	|0.010	0.210	0.130	0.033	0.000|
322 (0.180)	|0.003	0.015	0.146	0.000	0.016|
221 (0.028)	|0.017	0.002	0.000	0.008	0.000|
Multiallelic Dprime: 0.695
BLOCK 519.  MARKERS: 2428 2429 2430 2431 2432
41222 (0.355)	|0.345	0.006	0.000|
23431 (0.292)	|0.125	0.000	0.166|
23432 (0.285)	|0.014	0.264	0.007|
21222 (0.042)	|0.040	0.001	0.000|
23422 (0.016)	|0.016	0.000	0.000|
Multiallelic Dprime: 0.830
BLOCK 520.  MARKERS: 2433 2434 2435 2436 2437 2438
433132 (0.545)	|0.291	0.078	0.115	0.061|
211414 (0.274)	|0.077	0.173	0.003	0.019|
231414 (0.174)	|0.021	0.108	0.023	0.023|
Multiallelic Dprime: 0.461
BLOCK 521.  MARKERS: 2440 2441 2442
432 (0.391)	|0.198	0.122	0.072|
434 (0.358)	|0.156	0.180	0.022|
112 (0.140)	|0.056	0.079	0.004|
132 (0.104)	|0.052	0.027	0.025|
Multiallelic Dprime: 0.183
BLOCK 522.  MARKERS: 2443 2444
13 (0.464)	|0.297	0.122	0.036|
14 (0.412)	|0.123	0.278	0.010|
33 (0.124)	|0.013	0.002	0.109|
Multiallelic Dprime: 0.482
BLOCK 523.  MARKERS: 2445 2446
13 (0.434)	|0.372	0.040	0.022|
32 (0.403)	|0.258	0.066	0.078|
12 (0.154)	|0.055	0.096	0.003|
Multiallelic Dprime: 0.387
BLOCK 524.  MARKERS: 2449 2450
22 (0.693)	|0.405	0.231	0.033	0.020|
42 (0.202)	|0.003	0.074	0.126	0.000|
44 (0.103)	|0.000	0.000	0.000	0.103|
Multiallelic Dprime: 0.702
BLOCK 525.  MARKERS: 2451 2452 2453
444 (0.408)	|0.261	0.122	0.027|
212 (0.304)	|0.168	0.105	0.031|
242 (0.159)	|0.048	0.090	0.021|
442 (0.124)	|0.070	0.031	0.024|
Multiallelic Dprime: 0.158
BLOCK 526.  MARKERS: 2455 2456
41 (0.547)	|0.393	0.120	0.024|
32 (0.350)	|0.058	0.206	0.086|
42 (0.103)	|0.037	0.061	0.005|
Multiallelic Dprime: 0.503
BLOCK 527.  MARKERS: 2459 2460
32 (0.489)	|0.449	0.042|
11 (0.387)	|0.053	0.335|
31 (0.115)	|0.103	0.005|
Multiallelic Dprime: 0.797
BLOCK 528.  MARKERS: 2461 2462
23 (0.612)	|0.315	0.113	0.103	0.068	0.007|
44 (0.381)	|0.142	0.070	0.068	0.096	0.005|
Multiallelic Dprime: 0.149
BLOCK 529.  MARKERS: 2467 2468 2469 2470
4441 (0.461)	|0.199	0.059	0.062	0.072	0.022	0.036|
2421 (0.184)	|0.017	0.113	0.022	0.012	0.014	0.003|
2321 (0.171)	|0.027	0.006	0.043	0.027	0.008	0.056|
2423 (0.165)	|0.061	0.009	0.010	0.003	0.061	0.010|
2441 (0.014)	|0.002	0.004	0.003	0.000	0.000	0.003|
Multiallelic Dprime: 0.402
BLOCK 530.  MARKERS: 2474 2475 2476 2477 2478 2479 2480 2481 2482 2483
2333222111 (0.303)	|0.248	0.018	0.039	0.000|
4213242323 (0.192)	|0.133	0.056	0.004	0.000|
2311444111 (0.140)	|0.069	0.041	0.025	0.005|
2313222111 (0.116)	|0.095	0.011	0.006	0.002|
4213242313 (0.108)	|0.084	0.014	0.008	0.000|
2213242111 (0.106)	|0.055	0.022	0.027	0.002|
Multiallelic Dprime: 0.299
BLOCK 531.  MARKERS: 2487 2488 2489
244 (0.698)	|0.408	0.181	0.109|
424 (0.173)	|0.083	0.044	0.045|
243 (0.113)	|0.049	0.019	0.045|
444 (0.011)	|0.002	0.009	0.000|
Multiallelic Dprime: 0.155
BLOCK 532.  MARKERS: 2490 2491
12 (0.545)	|0.119	0.375	0.005	0.046|
32 (0.253)	|0.165	0.056	0.031	0.000|
34 (0.202)	|0.167	0.010	0.019	0.000|
Multiallelic Dprime: 0.616
BLOCK 533.  MARKERS: 2492 2493 2494 2495
4311 (0.449)	|0.430	0.000	0.017|
1133 (0.440)	|0.005	0.319	0.111|
1113 (0.053)	|0.044	0.000	0.011|
4313 (0.046)	|0.000	0.000	0.045|
Multiallelic Dprime: 0.880
BLOCK 534.  MARKERS: 2497 2498
32 (0.481)	|0.213	0.090	0.178|
14 (0.325)	|0.112	0.199	0.015|
12 (0.186)	|0.043	0.022	0.115|
Multiallelic Dprime: 0.353
BLOCK 535.  MARKERS: 2501 2502 2503
422 (0.374)	|0.149	0.204	0.018|
423 (0.311)	|0.195	0.102	0.015|
342 (0.308)	|0.155	0.135	0.019|
Multiallelic Dprime: 0.152
BLOCK 536.  MARKERS: 2504 2505
23 (0.503)	|0.493	0.011|
41 (0.441)	|0.396	0.038|
43 (0.053)	|0.000	0.052|
Multiallelic Dprime: 0.519
BLOCK 537.  MARKERS: 2506 2507
22 (0.892)	|0.744	0.144	0.003|
44 (0.101)	|0.032	0.061	0.008|
Multiallelic Dprime: 0.580
BLOCK 538.  MARKERS: 2509 2510 2511 2512
2322 (0.777)	|0.380	0.323	0.071	0.003|
1234 (0.209)	|0.010	0.023	0.173	0.004|
1232 (0.011)	|0.000	0.000	0.000	0.010|
Multiallelic Dprime: 0.777
BLOCK 539.  MARKERS: 2513 2514 2515 2516
1322 (0.389)	|0.364	0.011	0.011|
1324 (0.347)	|0.133	0.104	0.103|
3134 (0.246)	|0.228	0.012	0.004|
3324 (0.018)	|0.004	0.014	0.000|
Multiallelic Dprime: 0.738
BLOCK 540.  MARKERS: 2518 2519 2520 2521 2522 2523 2524
4333443 (0.730)	|0.654	0.076|
2221343 (0.142)	|0.113	0.029|
2233412 (0.119)	|0.103	0.016|
Multiallelic Dprime: 0.126
BLOCK 541.  MARKERS: 2526 2527 2528 2529
1344 (0.877)	|0.462	0.272	0.139|
3422 (0.122)	|0.076	0.039	0.008|
Multiallelic Dprime: 0.178
BLOCK 542.  MARKERS: 2531 2532
41 (0.539)	|0.363	0.119	0.055|
23 (0.311)	|0.049	0.202	0.060|
21 (0.147)	|0.128	0.013	0.005|
Multiallelic Dprime: 0.447
BLOCK 543.  MARKERS: 2534 2535
43 (0.542)	|0.159	0.383|
21 (0.333)	|0.311	0.023|
23 (0.120)	|0.097	0.023|
Multiallelic Dprime: 0.764
BLOCK 544.  MARKERS: 2537 2538
23 (0.570)	|0.230	0.180	0.133	0.011|
41 (0.430)	|0.412	0.005	0.008	0.000|
Multiallelic Dprime: 0.911
BLOCK 545.  MARKERS: 2539 2540 2541 2542 2543 2544 2545
3311124 (0.642)	|0.408	0.126	0.041	0.049	0.010	0.000|
3333344 (0.184)	|0.052	0.023	0.068	0.032	0.000	0.000|
1131121 (0.140)	|0.026	0.086	0.011	0.007	0.002	0.005|
3331124 (0.012)	|0.010	0.001	0.001	0.000	0.000	0.000|
Multiallelic Dprime: 0.418
BLOCK 546.  MARKERS: 2549 2550 2551 2552 2553
41224 (0.505)	|0.291	0.186	0.027	0.004|
32222 (0.242)	|0.073	0.039	0.072	0.057|
31414 (0.125)	|0.011	0.113	0.000	0.002|
32224 (0.088)	|0.004	0.024	0.051	0.009|
31224 (0.012)	|0.004	0.006	0.000	0.000|
31214 (0.011)	|0.000	0.000	0.000	0.010|
Multiallelic Dprime: 0.460
BLOCK 547.  MARKERS: 2554 2555 2556
233 (0.384)	|0.168	0.199	0.016|
323 (0.375)	|0.170	0.004	0.201|
332 (0.153)	|0.095	0.056	0.002|
333 (0.084)	|0.058	0.011	0.015|
Multiallelic Dprime: 0.427
BLOCK 548.  MARKERS: 2558 2559
22 (0.494)	|0.294	0.029	0.169|
23 (0.270)	|0.236	0.015	0.020|
42 (0.236)	|0.003	0.216	0.016|
Multiallelic Dprime: 0.608
BLOCK 549.  MARKERS: 2562 2563
41 (0.534)	|0.460	0.034	0.040|
42 (0.263)	|0.076	0.173	0.004|
22 (0.202)	|0.173	0.005	0.026|
Multiallelic Dprime: 0.554
BLOCK 550.  MARKERS: 2568 2569
33 (0.710)	|0.538	0.141	0.031|
41 (0.212)	|0.201	0.000	0.010|
31 (0.070)	|0.034	0.027	0.010|
Multiallelic Dprime: 0.389
BLOCK 551.  MARKERS: 2571 2572
21 (0.780)	|0.330	0.233	0.210	0.002|
13 (0.169)	|0.079	0.057	0.011	0.021|
23 (0.051)	|0.002	0.004	0.017	0.026|
Multiallelic Dprime: 0.240
BLOCK 552.  MARKERS: 2575 2576 2577
444 (0.412)	|0.288	0.021	0.030	0.074|
121 (0.293)	|0.275	0.012	0.003	0.002|
424 (0.237)	|0.060	0.129	0.044	0.004|
124 (0.049)	|0.027	0.000	0.023	0.000|
Multiallelic Dprime: 0.532
BLOCK 553.  MARKERS: 2580 2581 2582
243 (0.655)	|0.654	0.000	0.000	0.000|
222 (0.162)	|0.000	0.163	0.000	0.000|
342 (0.100)	|0.026	0.000	0.059	0.016|
242 (0.083)	|0.002	0.002	0.079	0.000|
Multiallelic Dprime: 0.963
BLOCK 554.  MARKERS: 2583 2584 2585
414 (0.682)	|0.577	0.083	0.022|
212 (0.165)	|0.012	0.000	0.153|
234 (0.137)	|0.005	0.131	0.001|
214 (0.016)	|0.000	0.007	0.008|
Multiallelic Dprime: 0.832
BLOCK 555.  MARKERS: 2587 2588
22 (0.595)	|0.391	0.159	0.032	0.009|
24 (0.221)	|0.192	0.023	0.004	0.000|
42 (0.184)	|0.015	0.158	0.008	0.003|
Multiallelic Dprime: 0.406
BLOCK 556.  MARKERS: 2590 2591 2592
124 (0.598)	|0.575	0.003	0.020|
242 (0.340)	|0.013	0.326	0.000|
142 (0.044)	|0.009	0.030	0.000|
122 (0.011)	|0.002	0.009	0.000|
Multiallelic Dprime: 0.922
BLOCK 557.  MARKERS: 2594 2595
21 (0.603)	|0.299	0.235	0.026	0.039|
43 (0.370)	|0.207	0.088	0.045	0.028|
23 (0.021)	|0.005	0.014	0.001	0.000|
Multiallelic Dprime: 0.166
BLOCK 558.  MARKERS: 2599 2600 2601 2602
2211 (0.513)	|0.443	0.067|
4444 (0.337)	|0.336	0.001|
2411 (0.075)	|0.072	0.003|
2444 (0.067)	|0.006	0.058|
Multiallelic Dprime: 0.444
BLOCK 559.  MARKERS: 2603 2604
41 (0.859)	|0.618	0.232|
33 (0.134)	|0.104	0.029|
Multiallelic Dprime: 0.182
BLOCK 560.  MARKERS: 2605 2606
12 (0.727)	|0.282	0.285	0.122	0.038|
33 (0.261)	|0.227	0.021	0.011	0.002|
Multiallelic Dprime: 0.729
BLOCK 561.  MARKERS: 2607 2608 2609
334 (0.511)	|0.498	0.000	0.013|
331 (0.316)	|0.316	0.000	0.000|
111 (0.133)	|0.000	0.133	0.000|
131 (0.040)	|0.040	0.000	0.000|
Multiallelic Dprime: 0.926
BLOCK 562.  MARKERS: 2610 2611 2612
132 (0.851)	|0.595	0.214	0.040|
224 (0.132)	|0.085	0.016	0.031|
232 (0.013)	|0.002	0.011	0.000|
Multiallelic Dprime: 0.180
BLOCK 563.  MARKERS: 2615 2616
34 (0.685)	|0.626	0.047	0.007|
42 (0.241)	|0.026	0.207	0.007|
44 (0.071)	|0.017	0.054	0.000|
Multiallelic Dprime: 0.784
BLOCK 564.  MARKERS: 2617 2618 2619 2620
3132 (0.667)	|0.550	0.085	0.026|
1324 (0.310)	|0.303	0.006	0.000|
3122 (0.013)	|0.014	0.000	0.000|
Multiallelic Dprime: 0.837
BLOCK 565.  MARKERS: 2626 2627 2628 2629 2630
31421 (0.869)	|0.447	0.286	0.039	0.069	0.000	0.000	0.013|
12133 (0.098)	|0.013	0.000	0.055	0.000	0.020	0.000	0.000|
31433 (0.026)	|0.003	0.000	0.000	0.000	0.001	0.020	0.000|
Multiallelic Dprime: 0.812
BLOCK 566.  MARKERS: 2631 2632 2633 2634 2635 2636 2637 2638
34323331 (0.467)	|0.234	0.187	0.045|
14323231 (0.287)	|0.233	0.048	0.006|
12411212 (0.095)	|0.024	0.065	0.006|
34323231 (0.069)	|0.047	0.017	0.004|
14423211 (0.024)	|0.011	0.004	0.009|
14423231 (0.021)	|0.000	0.020	0.000|
12423212 (0.013)	|0.008	0.004	0.000|
Multiallelic Dprime: 0.338
BLOCK 567.  MARKERS: 2642 2643
23 (0.571)	|0.426	0.145|
11 (0.354)	|0.127	0.227|
13 (0.075)	|0.018	0.057|
Multiallelic Dprime: 0.408
BLOCK 568.  MARKERS: 2646 2647
14 (0.570)	|0.552	0.011	0.005|
32 (0.430)	|0.022	0.385	0.022|
Multiallelic Dprime: 0.933
BLOCK 569.  MARKERS: 2648 2649
13 (0.574)	|0.499	0.071|
22 (0.397)	|0.109	0.286|
23 (0.027)	|0.022	0.003|
Multiallelic Dprime: 0.656
BLOCK 570.  MARKERS: 2654 2655
43 (0.632)	|0.276	0.237	0.117|
21 (0.360)	|0.278	0.056	0.026|
Multiallelic Dprime: 0.483
BLOCK 571.  MARKERS: 2657 2658
34 (0.557)	|0.532	0.025|
23 (0.293)	|0.219	0.072|
33 (0.148)	|0.132	0.015|
Multiallelic Dprime: 0.498
BLOCK 572.  MARKERS: 2659 2660
41 (0.887)	|0.672	0.192	0.023|
23 (0.112)	|0.017	0.000	0.095|
Multiallelic Dprime: 0.831
BLOCK 573.  MARKERS: 2661 2662
32 (0.690)	|0.630	0.057	0.000|
33 (0.191)	|0.189	0.000	0.002|
13 (0.119)	|0.006	0.094	0.017|
Multiallelic Dprime: 0.644
BLOCK 574.  MARKERS: 2667 2668 2669 2670 2671
13231 (0.825)	|0.468	0.177	0.180|
32323 (0.150)	|0.084	0.040	0.026|
32331 (0.019)	|0.005	0.012	0.001|
Multiallelic Dprime: 0.104
BLOCK 575.  MARKERS: 2678 2679
23 (0.558)	|0.507	0.033	0.009	0.002|
43 (0.233)	|0.090	0.086	0.042	0.012|
24 (0.209)	|0.045	0.024	0.052	0.089|
Multiallelic Dprime: 0.648
BLOCK 576.  MARKERS: 2681 2682 2683 2684 2685 2686 2687 2688 2689
113123234 (0.640)	|0.609	0.028	0.003|
113123232 (0.146)	|0.009	0.124	0.014|
333421214 (0.103)	|0.009	0.005	0.089|
111143112 (0.102)	|0.004	0.098	0.000|
Multiallelic Dprime: 0.877
BLOCK 577.  MARKERS: 2692 2693
32 (0.631)	|0.579	0.050|
34 (0.258)	|0.237	0.021|
14 (0.110)	|0.039	0.066|
Multiallelic Dprime: 0.438
BLOCK 578.  MARKERS: 2699 2700
13 (0.855)	|0.475	0.258	0.061	0.048|
21 (0.138)	|0.078	0.023	0.015	0.021|
Multiallelic Dprime: 0.146
BLOCK 579.  MARKERS: 2704 2705 2706
133 (0.557)	|0.535	0.000	0.020|
321 (0.282)	|0.000	0.279	0.003|
121 (0.075)	|0.000	0.002	0.075|
123 (0.071)	|0.052	0.002	0.016|
Multiallelic Dprime: 0.908
BLOCK 580.  MARKERS: 2707 2708
43 (0.596)	|0.538	0.009	0.049|
24 (0.288)	|0.005	0.283	0.000|
23 (0.113)	|0.113	0.000	0.000|
Multiallelic Dprime: 0.873
BLOCK 581.  MARKERS: 2710 2711
24 (0.656)	|0.413	0.101	0.142|
31 (0.295)	|0.163	0.099	0.032|
34 (0.049)	|0.009	0.038	0.003|
Multiallelic Dprime: 0.236
BLOCK 582.  MARKERS: 2716 2717
12 (0.585)	|0.500	0.031	0.027	0.025|
22 (0.240)	|0.044	0.032	0.161	0.001|
21 (0.175)	|0.020	0.152	0.004	0.000|
Multiallelic Dprime: 0.734
BLOCK 583.  MARKERS: 2718 2719 2720
322 (0.563)	|0.238	0.167	0.158|
324 (0.215)	|0.085	0.093	0.034|
114 (0.192)	|0.110	0.060	0.021|
124 (0.025)	|0.010	0.009	0.006|
Multiallelic Dprime: 0.159
BLOCK 584.  MARKERS: 2721 2722
43 (0.443)	|0.227	0.171	0.015	0.003	0.000	0.000	0.004	0.022|
42 (0.333)	|0.013	0.155	0.115	0.007	0.006	0.033	0.001	0.001|
22 (0.218)	|0.107	0.003	0.002	0.040	0.035	0.000	0.026	0.001|
Multiallelic Dprime: 0.549
BLOCK 585.  MARKERS: 2730 2731 2732 2733 2734 2735 2736 2737
34343122 (0.349)	|0.002	0.346	0.000|
12221234 (0.329)	|0.329	0.000	0.000|
12321234 (0.131)	|0.132	0.000	0.000|
12321222 (0.050)	|0.000	0.000	0.050|
12321122 (0.040)	|0.000	0.040	0.000|
12321232 (0.034)	|0.034	0.000	0.000|
14343122 (0.032)	|0.031	0.000	0.000|
12221232 (0.024)	|0.024	0.000	0.000|
Multiallelic Dprime: 0.997
BLOCK 586.  MARKERS: 2738 2739
33 (0.553)	|0.513	0.005	0.035|
21 (0.397)	|0.041	0.350	0.001|
31 (0.050)	|0.050	0.000	0.000|
Multiallelic Dprime: 0.887
BLOCK 587.  MARKERS: 2740 2741
14 (0.603)	|0.506	0.020	0.067	0.004|
32 (0.356)	|0.010	0.239	0.017	0.083|
12 (0.036)	|0.000	0.002	0.031	0.000|
Multiallelic Dprime: 0.847
BLOCK 588.  MARKERS: 2742 2743 2744 2745
2233 (0.519)	|0.228	0.185	0.090	0.015|
4421 (0.261)	|0.166	0.066	0.013	0.012|
4231 (0.115)	|0.066	0.043	0.000	0.006|
2231 (0.088)	|0.053	0.027	0.000	0.009|
Multiallelic Dprime: 0.231
BLOCK 589.  MARKERS: 2746 2747 2748
333 (0.521)	|0.445	0.000	0.039	0.002	0.000	0.012	0.000|
131 (0.322)	|0.000	0.286	0.000	0.009	0.010	0.000	0.000|
323 (0.106)	|0.007	0.000	0.080	0.000	0.000	0.000	0.012|
331 (0.046)	|0.000	0.003	0.000	0.020	0.020	0.000	0.000|
Multiallelic Dprime: 0.913
BLOCK 590.  MARKERS: 2749 2750 2751 2752 2753 2754 2755 2756 2757
223331333 (0.454)	|0.294	0.103	0.055	0.002|
241114242 (0.288)	|0.069	0.197	0.009	0.013|
423331333 (0.121)	|0.016	0.028	0.046	0.030|
221314243 (0.032)	|0.024	0.003	0.005	0.000|
241114243 (0.031)	|0.019	0.005	0.007	0.000|
221114242 (0.013)	|0.000	0.014	0.000	0.000|
423131333 (0.012)	|0.003	0.001	0.007	0.000|
Multiallelic Dprime: 0.451
BLOCK 591.  MARKERS: 2758 2759 2760
442 (0.455)	|0.429	0.015	0.000	0.011|
423 (0.360)	|0.359	0.000	0.000	0.002|
243 (0.137)	|0.000	0.134	0.000	0.000|
443 (0.048)	|0.001	0.000	0.044	0.000|
Multiallelic Dprime: 0.871
BLOCK 592.  MARKERS: 2761 2762 2763
344 (0.787)	|0.249	0.298	0.242|
122 (0.148)	|0.145	0.001	0.003|
142 (0.044)	|0.040	0.000	0.004|
342 (0.014)	|0.005	0.007	0.002|
Multiallelic Dprime: 0.865
BLOCK 593.  MARKERS: 2765 2766
22 (0.444)	|0.210	0.032	0.203|
42 (0.305)	|0.291	0.008	0.006|
23 (0.250)	|0.002	0.248	0.000|
Multiallelic Dprime: 0.721
BLOCK 594.  MARKERS: 2767 2768
21 (0.502)	|0.289	0.122	0.076|
31 (0.289)	|0.019	0.252	0.015|
22 (0.209)	|0.140	0.066	0.000|
Multiallelic Dprime: 0.511
BLOCK 595.  MARKERS: 2769 2770 2771 2772 2773 2774
231211 (0.449)	|0.429	0.019	0.000	0.000|
413433 (0.439)	|0.017	0.367	0.044	0.000|
231233 (0.093)	|0.027	0.045	0.000	0.018|
Multiallelic Dprime: 0.828
BLOCK 596.  MARKERS: 2775 2776 2777 2778
4311 (0.481)	|0.236	0.103	0.105	0.026	0.000|
2133 (0.436)	|0.134	0.152	0.079	0.046	0.012|
4113 (0.044)	|0.026	0.006	0.009	0.002	0.000|
4133 (0.018)	|0.010	0.002	0.004	0.000	0.000|
Multiallelic Dprime: 0.216
BLOCK 597.  MARKERS: 2782 2783 2784 2785 2786 2787 2788 2789
34144411 (0.414)	|0.070	0.314	0.026	0.002|
12322213 (0.264)	|0.262	0.000	0.000	0.000|
34144421 (0.205)	|0.000	0.007	0.174	0.017|
34122211 (0.077)	|0.076	0.000	0.000	0.000|
32322213 (0.014)	|0.014	0.000	0.000	0.000|
Multiallelic Dprime: 0.878
BLOCK 598.  MARKERS: 2791 2792 2793 2794 2795
23343 (0.437)	|0.002	0.322	0.092	0.017|
44124 (0.326)	|0.320	0.000	0.000	0.000|
43324 (0.200)	|0.199	0.000	0.000	0.000|
43343 (0.021)	|0.000	0.019	0.002	0.000|
Multiallelic Dprime: 0.978
BLOCK 599.  MARKERS: 2796 2797 2798
331 (0.528)	|0.300	0.171	0.049|
423 (0.342)	|0.309	0.019	0.013|
321 (0.096)	|0.052	0.008	0.035|
421 (0.020)	|0.006	0.003	0.011|
Multiallelic Dprime: 0.508
BLOCK 600.  MARKERS: 2801 2802 2803
123 (0.680)	|0.216	0.299	0.033	0.016	0.015	0.015	0.015	0.003	0.002|
223 (0.200)	|0.083	0.007	0.063	0.005	0.000	0.000	0.000	0.010	0.010|
112 (0.109)	|0.010	0.000	0.078	0.000	0.002	0.000	0.000	0.000	0.000|
Multiallelic Dprime: 0.557
BLOCK 601.  MARKERS: 2804 2805 2806 2807 2808 2809 2810 2811 2812 2813 2814 2815 2816 2817 2818 2819 2820 2821 2822 2823 2824 2825 2826 2827 2828 2829 2830 2831 2832 2833 2834 2835 2836 2837 2838
21413123323421112421343233112124412 (0.313)	|0.288	0.002	0.000	0.020	0.000	0.001	0.000|
12134441411233334243214111134144232 (0.305)	|0.000	0.281	0.000	0.002	0.000	0.007	0.010|
21413123323421112421343233312343214 (0.178)	|0.000	0.001	0.174	0.000	0.000	0.000	0.000|
21413123323421112421343211114124412 (0.022)	|0.022	0.000	0.000	0.000	0.000	0.000	0.000|
21433123323421112421343233114124412 (0.017)	|0.017	0.000	0.000	0.000	0.000	0.000	0.000|
12134441411233334243244111134144232 (0.016)	|0.000	0.014	0.000	0.000	0.000	0.000	0.000|
22413441411233334243214111134144232 (0.016)	|0.000	0.015	0.000	0.000	0.000	0.000	0.000|
21413123323421112421343211134144232 (0.014)	|0.000	0.012	0.000	0.000	0.000	0.000	0.000|
21413123323421112421343233312124412 (0.012)	|0.012	0.000	0.000	0.000	0.000	0.000	0.000|
Multiallelic Dprime: 0.962
BLOCK 602.  MARKERS: 2839 2840 2841 2842 2843
13414 (0.371)	|0.090	0.256	0.024|
43432 (0.365)	|0.222	0.054	0.087|
41212 (0.187)	|0.109	0.049	0.028|
13432 (0.026)	|0.002	0.006	0.018|
43412 (0.016)	|0.007	0.008	0.001|
13412 (0.014)	|0.014	0.000	0.000|
43212 (0.010)	|0.010	0.000	0.000|
Multiallelic Dprime: 0.427
BLOCK 603.  MARKERS: 2846 2847 2848
443 (0.460)	|0.271	0.096	0.074	0.000	0.014|
233 (0.377)	|0.047	0.258	0.073	0.000	0.000|
232 (0.160)	|0.143	0.000	0.000	0.017	0.000|
Multiallelic Dprime: 0.514
BLOCK 604.  MARKERS: 2849 2850 2851 2852
4444 (0.462)	|0.148	0.278	0.037|
2224 (0.355)	|0.296	0.058	0.000|
4442 (0.146)	|0.000	0.003	0.143|
4224 (0.016)	|0.016	0.000	0.000|
4424 (0.014)	|0.000	0.014	0.000|
Multiallelic Dprime: 0.635
BLOCK 605.  MARKERS: 2853 2854
31 (0.460)	|0.446	0.012	0.000	0.000	0.000|
21 (0.355)	|0.003	0.304	0.006	0.028	0.013|
22 (0.186)	|0.015	0.036	0.126	0.003	0.003|
Multiallelic Dprime: 0.879
BLOCK 606.  MARKERS: 2855 2856 2857 2858 2859 2860
141233 (0.464)	|0.070	0.228	0.125	0.002	0.032|
321323 (0.350)	|0.271	0.004	0.045	0.006	0.021|
323331 (0.131)	|0.006	0.000	0.003	0.119	0.000|
321233 (0.031)	|0.000	0.004	0.015	0.012	0.001|
323333 (0.016)	|0.000	0.000	0.013	0.002	0.000|
Multiallelic Dprime: 0.688
BLOCK 607.  MARKERS: 2862 2863 2864 2865 2866
24113 (0.349)	|0.145	0.119	0.040	0.034|
34111 (0.236)	|0.128	0.037	0.036	0.026|
24133 (0.205)	|0.067	0.070	0.024	0.032|
22413 (0.144)	|0.043	0.041	0.030	0.025|
24111 (0.056)	|0.027	0.018	0.000	0.003|
Multiallelic Dprime: 0.157
BLOCK 608.  MARKERS: 2868 2869 2870 2871 2872 2873 2874 2875
13324441 (0.414)	|0.241	0.141	0.031|
11242313 (0.291)	|0.172	0.101	0.012|
13322311 (0.131)	|0.088	0.038	0.006|
31322311 (0.122)	|0.059	0.057	0.006|
Multiallelic Dprime: 0.076
BLOCK 609.  MARKERS: 2882 2883
12 (0.587)	|0.082	0.233	0.205	0.061|
23 (0.348)	|0.244	0.078	0.014	0.008|
13 (0.059)	|0.041	0.003	0.015	0.000|
Multiallelic Dprime: 0.554
BLOCK 610.  MARKERS: 2884 2885 2886 2887
2142 (0.373)	|0.036	0.231	0.105|
4221 (0.314)	|0.182	0.043	0.089|
2121 (0.234)	|0.123	0.077	0.033|
2141 (0.069)	|0.053	0.003	0.013|
Multiallelic Dprime: 0.390
BLOCK 611.  MARKERS: 2890 2891
23 (0.398)	|0.396	0.000	0.000|
22 (0.355)	|0.334	0.014	0.000|
43 (0.247)	|0.000	0.225	0.022|
Multiallelic Dprime: 0.943
BLOCK 612.  MARKERS: 2892 2893
21 (0.731)	|0.305	0.215	0.210|
43 (0.239)	|0.056	0.128	0.055|
41 (0.023)	|0.011	0.004	0.008|
Multiallelic Dprime: 0.249
BLOCK 613.  MARKERS: 2900 2901 2902
144 (0.375)	|0.185	0.097	0.092|
344 (0.352)	|0.164	0.107	0.081|
122 (0.272)	|0.158	0.072	0.041|
Multiallelic Dprime: 0.085
BLOCK 614.  MARKERS: 2906 2907
31 (0.509)	|0.237	0.094	0.178|
11 (0.276)	|0.013	0.256	0.007|
33 (0.213)	|0.212	0.000	0.002|
Multiallelic Dprime: 0.628
BLOCK 615.  MARKERS: 2908 2909
22 (0.464)	|0.255	0.118	0.011	0.015	0.025	0.014	0.009|
32 (0.350)	|0.126	0.044	0.093	0.065	0.000	0.006	0.003|
23 (0.186)	|0.036	0.127	0.011	0.006	0.000	0.001	0.000|
Multiallelic Dprime: 0.406
BLOCK 616.  MARKERS: 2910 2911 2912 2913 2914 2915 2916 2917 2918
231231124 (0.418)	|0.004	0.272	0.013	0.127|
341231132 (0.290)	|0.284	0.000	0.002	0.006|
243444324 (0.114)	|0.000	0.002	0.113	0.000|
241431124 (0.086)	|0.000	0.000	0.082	0.003|
341231122 (0.026)	|0.023	0.000	0.000	0.000|
241231124 (0.020)	|0.000	0.003	0.004	0.013|
231431124 (0.011)	|0.000	0.000	0.014	0.000|
Multiallelic Dprime: 0.933
BLOCK 617.  MARKERS: 2921 2922 2923
121 (0.316)	|0.092	0.177	0.048|
323 (0.278)	|0.229	0.041	0.007|
123 (0.250)	|0.126	0.076	0.047|
343 (0.150)	|0.112	0.007	0.030|
Multiallelic Dprime: 0.393
BLOCK 618.  MARKERS: 2925 2926
32 (0.559)	|0.353	0.194	0.011|
33 (0.304)	|0.010	0.052	0.240|
13 (0.133)	|0.004	0.080	0.048|
Multiallelic Dprime: 0.645
BLOCK 619.  MARKERS: 2929 2930 2931 2932
1244 (0.366)	|0.007	0.234	0.001	0.124|
1344 (0.325)	|0.110	0.063	0.148	0.003|
3322 (0.301)	|0.241	0.045	0.000	0.012|
Multiallelic Dprime: 0.647
BLOCK 620.  MARKERS: 2935 2936 2937 2938 2939 2940
212214 (0.364)	|0.134	0.226|
432123 (0.342)	|0.334	0.008|
434123 (0.150)	|0.144	0.007|
212213 (0.139)	|0.126	0.012|
Multiallelic Dprime: 0.832
BLOCK 621.  MARKERS: 2942 2943 2944 2945
2114 (0.739)	|0.237	0.251	0.251|
4332 (0.257)	|0.233	0.019	0.005|
Multiallelic Dprime: 0.819
BLOCK 622.  MARKERS: 2947 2948
11 (0.471)	|0.061	0.191	0.217|
13 (0.270)	|0.224	0.044	0.002|
31 (0.258)	|0.115	0.135	0.006|
Multiallelic Dprime: 0.520
BLOCK 623.  MARKERS: 2950 2951
23 (0.403)	|0.132	0.010	0.097	0.145|
22 (0.371)	|0.283	0.000	0.080	0.002|
33 (0.223)	|0.000	0.225	0.000	0.000|
Multiallelic Dprime: 0.674
BLOCK 624.  MARKERS: 2952 2953 2954 2955 2956 2957
243222 (0.418)	|0.158	0.114	0.120	0.026|
211114 (0.236)	|0.035	0.126	0.067	0.006|
341124 (0.177)	|0.084	0.028	0.060	0.004|
243122 (0.147)	|0.083	0.027	0.033	0.005|
Multiallelic Dprime: 0.194
BLOCK 625.  MARKERS: 2959 2960 2961
222 (0.370)	|0.163	0.163	0.045|
234 (0.298)	|0.142	0.072	0.081|
422 (0.287)	|0.137	0.066	0.084|
232 (0.043)	|0.012	0.021	0.010|
Multiallelic Dprime: 0.157
BLOCK 626.  MARKERS: 2966 2967
32 (0.454)	|0.329	0.047	0.071|
31 (0.323)	|0.271	0.041	0.010|
21 (0.220)	|0.057	0.153	0.006|
Multiallelic Dprime: 0.458
BLOCK 627.  MARKERS: 2969 2970 2971 2972 2973
34124 (0.660)	|0.456	0.158	0.043|
12242 (0.241)	|0.171	0.058	0.011|
32124 (0.087)	|0.075	0.006	0.005|
Multiallelic Dprime: 0.142
BLOCK 628.  MARKERS: 2977 2978 2979
341 (0.711)	|0.226	0.409	0.076|
113 (0.228)	|0.222	0.007	0.000|
311 (0.059)	|0.001	0.002	0.056|
Multiallelic Dprime: 0.758
BLOCK 629.  MARKERS: 2980 2981
23 (0.449)	|0.271	0.109	0.041	0.019|
24 (0.418)	|0.253	0.090	0.044	0.018|
43 (0.131)	|0.073	0.027	0.015	0.014|
Multiallelic Dprime: 0.044
BLOCK 630.  MARKERS: 2985 2986 2987 2988 2989 2990 2991
1332413 (0.598)	|0.490	0.106	0.001|
1332411 (0.228)	|0.009	0.217	0.000|
3414133 (0.101)	|0.019	0.000	0.080|
1334133 (0.050)	|0.000	0.000	0.048|
Multiallelic Dprime: 0.807
BLOCK 631.  MARKERS: 2992 2993
22 (0.519)	|0.258	0.226	0.007	0.002	0.013	0.000|
42 (0.335)	|0.102	0.010	0.214	0.002	0.000	0.000|
43 (0.144)	|0.000	0.048	0.000	0.083	0.002	0.010|
Multiallelic Dprime: 0.649
BLOCK 632.  MARKERS: 2994 2995 2996 2997 2998 2999 3000
4321434 (0.361)	|0.354	0.007	0.000|
4323214 (0.285)	|0.284	0.000	0.000|
1141431 (0.220)	|0.000	0.202	0.017|
4141431 (0.088)	|0.084	0.003	0.000|
4323211 (0.014)	|0.003	0.000	0.012|
4143214 (0.010)	|0.010	0.000	0.000|
Multiallelic Dprime: 0.946
BLOCK 633.  MARKERS: 3001 3002
33 (0.742)	|0.390	0.303	0.022	0.000	0.005	0.007|
21 (0.219)	|0.000	0.010	0.181	0.026	0.002	0.000|
23 (0.039)	|0.000	0.004	0.004	0.000	0.017	0.014|
Multiallelic Dprime: 0.899
BLOCK 634.  MARKERS: 3003 3004 3005 3006 3007
23134 (0.392)	|0.111	0.281	0.000|
41312 (0.315)	|0.233	0.000	0.083|
41134 (0.207)	|0.198	0.007	0.002|
41332 (0.026)	|0.000	0.000	0.026|
21134 (0.023)	|0.013	0.011	0.000|
43134 (0.021)	|0.000	0.021	0.000|
Multiallelic Dprime: 0.699
BLOCK 635.  MARKERS: 3008 3009
11 (0.562)	|0.232	0.106	0.223|
31 (0.323)	|0.052	0.234	0.037|
12 (0.115)	|0.108	0.001	0.006|
Multiallelic Dprime: 0.487
BLOCK 636.  MARKERS: 3012 3013
32 (0.393)	|0.139	0.071	0.166	0.012|
42 (0.341)	|0.257	0.059	0.007	0.010|
31 (0.266)	|0.028	0.193	0.003	0.045|
Multiallelic Dprime: 0.559
BLOCK 637.  MARKERS: 3014 3015 3016 3017 3018 3019
423224 (0.424)	|0.238	0.185	0.001|
121232 (0.323)	|0.306	0.015	0.001|
131434 (0.176)	|0.001	0.000	0.175|
121234 (0.067)	|0.051	0.014	0.002|
Multiallelic Dprime: 0.655
BLOCK 638.  MARKERS: 3020 3021
33 (0.597)	|0.384	0.212|
31 (0.217)	|0.217	0.000|
23 (0.186)	|0.157	0.027|
Multiallelic Dprime: 0.721
BLOCK 639.  MARKERS: 3022 3023
44 (0.758)	|0.729	0.029|
22 (0.239)	|0.056	0.183|
Multiallelic Dprime: 0.819
BLOCK 640.  MARKERS: 3024 3025
31 (0.787)	|0.399	0.155	0.074	0.094	0.006	0.046|
13 (0.213)	|0.028	0.000	0.071	0.010	0.089	0.000|
Multiallelic Dprime: 0.704
BLOCK 641.  MARKERS: 3026 3027 3028 3029 3030 3031
412434 (0.426)	|0.401	0.010	0.000	0.010|
434422 (0.155)	|0.004	0.138	0.010	0.000|
212434 (0.146)	|0.135	0.000	0.009	0.000|
412424 (0.104)	|0.000	0.032	0.063	0.000|
212234 (0.096)	|0.096	0.000	0.000	0.000|
434424 (0.046)	|0.001	0.003	0.042	0.000|
Multiallelic Dprime: 0.874
BLOCK 642.  MARKERS: 3032 3033 3034 3035 3036 3037
423423 (0.649)	|0.393	0.255|
113423 (0.189)	|0.135	0.054|
111231 (0.135)	|0.094	0.040|
123223 (0.011)	|0.011	0.000|
Multiallelic Dprime: 0.209
BLOCK 643.  MARKERS: 3040 3041
14 (0.643)	|0.272	0.261	0.080	0.011	0.010|
42 (0.352)	|0.154	0.109	0.075	0.005	0.005|
Multiallelic Dprime: 0.102
BLOCK 644.  MARKERS: 3042 3043 3044 3045
2422 (0.429)	|0.368	0.000	0.000	0.000	0.054	0.000|
4434 (0.371)	|0.004	0.092	0.176	0.092	0.000	0.000|
4234 (0.155)	|0.000	0.130	0.000	0.000	0.000	0.025|
2424 (0.016)	|0.000	0.008	0.005	0.000	0.000	0.000|
2434 (0.015)	|0.000	0.010	0.003	0.000	0.000	0.000|
Multiallelic Dprime: 0.879
BLOCK 645.  MARKERS: 3046 3047 3048 3049 3050 3051 3052
2233314 (0.378)	|0.344	0.000	0.006	0.000	0.011	0.013|
2123122 (0.242)	|0.001	0.234	0.000	0.004	0.000	0.000|
4222122 (0.184)	|0.000	0.000	0.179	0.000	0.005	0.000|
2223122 (0.094)	|0.007	0.002	0.000	0.086	0.000	0.000|
2233322 (0.054)	|0.000	0.002	0.000	0.052	0.000	0.000|
2122122 (0.025)	|0.000	0.000	0.026	0.000	0.000	0.000|
Multiallelic Dprime: 0.963
BLOCK 646.  MARKERS: 3053 3054 3055 3056 3057 3058
132143 (0.357)	|0.002	0.331	0.015	0.000	0.000|
314322 (0.242)	|0.225	0.012	0.000	0.000	0.000|
132322 (0.215)	|0.203	0.002	0.002	0.000	0.006|
332322 (0.144)	|0.004	0.008	0.046	0.084	0.000|
114322 (0.017)	|0.005	0.000	0.000	0.000	0.010|
132142 (0.017)	|0.000	0.000	0.017	0.000	0.000|
Multiallelic Dprime: 0.909
BLOCK 647.  MARKERS: 3059 3060 3061 3062
4114 (0.440)	|0.268	0.083	0.084|
2341 (0.355)	|0.211	0.121	0.023|
2344 (0.085)	|0.018	0.043	0.022|
4344 (0.083)	|0.022	0.009	0.053|
4314 (0.018)	|0.014	0.000	0.004|
Multiallelic Dprime: 0.247
BLOCK 648.  MARKERS: 3063 3064 3065 3066
3213 (0.541)	|0.427	0.012	0.102|
1211 (0.256)	|0.013	0.224	0.020|
3331 (0.191)	|0.189	0.001	0.001|
Multiallelic Dprime: 0.716
BLOCK 649.  MARKERS: 3067 3068
31 (0.630)	|0.180	0.305	0.148|
21 (0.247)	|0.113	0.053	0.077|
34 (0.123)	|0.101	0.011	0.008|
Multiallelic Dprime: 0.348
BLOCK 650.  MARKERS: 3069 3070
43 (0.393)	|0.312	0.080|
24 (0.371)	|0.331	0.039|
23 (0.234)	|0.161	0.070|
Multiallelic Dprime: 0.227
BLOCK 651.  MARKERS: 3073 3074
33 (0.807)	|0.332	0.264	0.040	0.050	0.046	0.010|
11 (0.188)	|0.041	0.009	0.073	0.051	0.000	0.000|
Multiallelic Dprime: 0.593
BLOCK 652.  MARKERS: 3080 3081 3082 3083 3084 3085 3086 3087 3088 3089 3090 3091 3092 3093 3094 3095 3096 3097 3098 3099 3100
121312214233333134323 (0.376)	|0.213	0.011	0.079	0.052	0.002	0.000	0.000|
121312214233333132323 (0.275)	|0.214	0.015	0.003	0.005	0.002	0.026	0.006|
344134421324114314444 (0.112)	|0.015	0.086	0.000	0.002	0.000	0.000	0.000|
344134221323114314444 (0.100)	|0.007	0.091	0.000	0.000	0.000	0.000	0.000|
344134221323334334323 (0.046)	|0.000	0.003	0.001	0.000	0.036	0.000	0.003|
121312214323334334323 (0.010)	|0.000	0.000	0.000	0.000	0.010	0.000	0.000|
Multiallelic Dprime: 0.671
BLOCK 653.  MARKERS: 3103 3104 3105 3106 3107 3108 3109 3110 3111 3112 3113 3114 3115 3116 3117 3118 3119 3120
221433143234424142 (0.478)	|0.429	0.043	0.000|
343211312411213321 (0.225)	|0.018	0.202	0.002|
221433143234414142 (0.085)	|0.019	0.001	0.065|
341413312411213321 (0.067)	|0.064	0.002	0.000|
341413143234414142 (0.056)	|0.000	0.000	0.055|
221433143234424342 (0.028)	|0.000	0.030	0.000|
343413143234414142 (0.011)	|0.000	0.000	0.012|
Multiallelic Dprime: 0.836
BLOCK 654.  MARKERS: 3121 3122
41 (0.564)	|0.114	0.226	0.104	0.100	0.009	0.000|
42 (0.299)	|0.187	0.045	0.010	0.033	0.015	0.002|
31 (0.137)	|0.056	0.012	0.034	0.010	0.003	0.022|
Multiallelic Dprime: 0.436
BLOCK 655.  MARKERS: 3124 3125 3126 3127 3128 3129 3130
3314244 (0.356)	|0.141	0.145	0.065	0.004|
2314244 (0.283)	|0.191	0.059	0.014	0.012|
3314444 (0.149)	|0.035	0.082	0.027	0.001|
3132222 (0.143)	|0.055	0.013	0.035	0.042|
3132242 (0.026)	|0.002	0.015	0.009	0.000|
3334242 (0.024)	|0.005	0.003	0.015	0.000|
Multiallelic Dprime: 0.320
BLOCK 656.  MARKERS: 3133 3134 3135 3136 3137
23314 (0.431)	|0.331	0.071	0.031|
41433 (0.324)	|0.248	0.053	0.021|
41333 (0.174)	|0.109	0.031	0.035|
41334 (0.061)	|0.037	0.008	0.015|
Multiallelic Dprime: 0.133
BLOCK 657.  MARKERS: 3141 3142
32 (0.731)	|0.398	0.326|
13 (0.164)	|0.083	0.081|
12 (0.104)	|0.065	0.036|
Multiallelic Dprime: 0.043
BLOCK 658.  MARKERS: 3150 3151
22 (0.546)	|0.275	0.228	0.043|
43 (0.445)	|0.216	0.214	0.015|
Multiallelic Dprime: 0.062
BLOCK 659.  MARKERS: 3152 3153
14 (0.496)	|0.227	0.137	0.130|
21 (0.442)	|0.182	0.217	0.043|
24 (0.063)	|0.029	0.018	0.016|
Multiallelic Dprime: 0.195
BLOCK 660.  MARKERS: 3154 3155
44 (0.437)	|0.414	0.017	0.007|
43 (0.372)	|0.212	0.147	0.013|
24 (0.189)	|0.094	0.095	0.000|
Multiallelic Dprime: 0.533
BLOCK 661.  MARKERS: 3157 3158
22 (0.720)	|0.465	0.143	0.112|
44 (0.260)	|0.199	0.039	0.022|
24 (0.020)	|0.011	0.001	0.008|
Multiallelic Dprime: 0.248
BLOCK 662.  MARKERS: 3165 3166
13 (0.676)	|0.243	0.246	0.187|
11 (0.183)	|0.100	0.055	0.029|
21 (0.141)	|0.043	0.059	0.039|
Multiallelic Dprime: 0.124
BLOCK 663.  MARKERS: 3167 3168
44 (0.386)	|0.367	0.003	0.003	0.007	0.003	0.000|
22 (0.360)	|0.015	0.140	0.136	0.009	0.000	0.053|
42 (0.255)	|0.038	0.022	0.000	0.101	0.086	0.000|
Multiallelic Dprime: 0.863
BLOCK 664.  MARKERS: 3171 3172 3173 3174 3175 3176 3177 3178 3179 3180
2233144433 (0.420)	|0.411	0.008	0.000	0.000	0.000|
4413112234 (0.166)	|0.000	0.000	0.157	0.000	0.005|
2233144233 (0.141)	|0.010	0.129	0.000	0.000	0.000|
2232344223 (0.116)	|0.039	0.000	0.000	0.070	0.000|
2213142233 (0.088)	|0.000	0.088	0.000	0.000	0.000|
4413112233 (0.053)	|0.000	0.000	0.044	0.000	0.004|
Multiallelic Dprime: 0.927
BLOCK 665.  MARKERS: 3182 3183 3184 3185 3186 3187
414213 (0.462)	|0.455	0.000	0.000	0.000|
424133 (0.229)	|0.000	0.227	0.000	0.003|
221234 (0.205)	|0.000	0.000	0.201	0.002|
424234 (0.069)	|0.000	0.000	0.000	0.070|
411234 (0.011)	|0.000	0.000	0.010	0.000|
Multiallelic Dprime: 0.995
BLOCK 666.  MARKERS: 3189 3190 3191 3192
2113 (0.462)	|0.271	0.102	0.088|
3323 (0.237)	|0.144	0.035	0.058|
2324 (0.217)	|0.131	0.044	0.042|
2323 (0.077)	|0.046	0.024	0.005|
Multiallelic Dprime: 0.052
BLOCK 667.  MARKERS: 3199 3200
31 (0.594)	|0.137	0.243	0.170	0.043|
33 (0.205)	|0.153	0.006	0.044	0.002|
11 (0.199)	|0.060	0.068	0.009	0.059|
Multiallelic Dprime: 0.408
BLOCK 668.  MARKERS: 3202 3203 3204
343 (0.353)	|0.025	0.316	0.009|
243 (0.317)	|0.298	0.012	0.011|
323 (0.223)	|0.007	0.009	0.204|
321 (0.103)	|0.103	0.000	0.000|
Multiallelic Dprime: 0.892
BLOCK 669.  MARKERS: 3205 3206
31 (0.437)	|0.149	0.175	0.113|
13 (0.335)	|0.129	0.100	0.103|
33 (0.228)	|0.094	0.076	0.059|
Multiallelic Dprime: 0.079
BLOCK 670.  MARKERS: 3208 3209
21 (0.373)	|0.165	0.149	0.058|
23 (0.351)	|0.133	0.156	0.059|
41 (0.275)	|0.122	0.112	0.039|
Multiallelic Dprime: 0.049
BLOCK 671.  MARKERS: 3211 3212
32 (0.420)	|0.225	0.120	0.065	0.007	0.002|
14 (0.420)	|0.151	0.194	0.050	0.008	0.010|
12 (0.156)	|0.028	0.027	0.052	0.035	0.012|
Multiallelic Dprime: 0.258
BLOCK 672.  MARKERS: 3217 3218 3219 3220
4232 (0.404)	|0.237	0.165|
2312 (0.342)	|0.318	0.026|
4334 (0.169)	|0.150	0.019|
4332 (0.051)	|0.049	0.001|
2332 (0.024)	|0.017	0.007|
Multiallelic Dprime: 0.597
BLOCK 673.  MARKERS: 3223 3224
23 (0.777)	|0.560	0.217|
31 (0.222)	|0.202	0.020|
Multiallelic Dprime: 0.622
BLOCK 674.  MARKERS: 3225 3226
34 (0.763)	|0.398	0.330	0.035|
22 (0.237)	|0.084	0.006	0.147|
Multiallelic Dprime: 0.574
BLOCK 675.  MARKERS: 3229 3230
32 (0.483)	|0.299	0.107	0.077|
34 (0.335)	|0.235	0.042	0.058|
12 (0.182)	|0.114	0.034	0.035|
Multiallelic Dprime: 0.105
BLOCK 676.  MARKERS: 3233 3234
42 (0.648)	|0.476	0.161	0.012|
32 (0.183)	|0.005	0.102	0.076|
33 (0.169)	|0.004	0.058	0.106|
Multiallelic Dprime: 0.670
BLOCK 677.  MARKERS: 3235 3236
21 (0.485)	|0.413	0.029	0.043|
23 (0.321)	|0.139	0.148	0.034|
43 (0.194)	|0.067	0.065	0.062|
Multiallelic Dprime: 0.467
BLOCK 678.  MARKERS: 3237 3238
12 (0.619)	|0.272	0.226	0.106	0.017	0.000|
22 (0.242)	|0.023	0.105	0.101	0.007	0.002|
24 (0.139)	|0.075	0.010	0.029	0.016	0.008|
Multiallelic Dprime: 0.299
BLOCK 679.  MARKERS: 3244 3245 3246 3247 3248
12412 (0.370)	|0.182	0.171	0.018|
41232 (0.340)	|0.190	0.120	0.031|
11414 (0.235)	|0.093	0.097	0.045|
11232 (0.040)	|0.021	0.010	0.010|
11212 (0.010)	|0.009	0.000	0.001|
Multiallelic Dprime: 0.127
BLOCK 680.  MARKERS: 3249 3250
14 (0.497)	|0.293	0.138	0.066|
12 (0.399)	|0.242	0.094	0.061|
34 (0.105)	|0.066	0.034	0.005|
Multiallelic Dprime: 0.054
BLOCK 681.  MARKERS: 3251 3252
31 (0.601)	|0.244	0.192	0.159|
11 (0.266)	|0.137	0.079	0.050|
33 (0.132)	|0.046	0.050	0.036|
Multiallelic Dprime: 0.088
BLOCK 682.  MARKERS: 3255 3256
22 (0.427)	|0.208	0.214	0.006	0.000|
44 (0.321)	|0.233	0.057	0.007	0.023|
24 (0.246)	|0.112	0.122	0.012	0.000|
Multiallelic Dprime: 0.276
BLOCK 683.  MARKERS: 3258 3259 3260
341 (0.553)	|0.524	0.023	0.006|
123 (0.398)	|0.077	0.271	0.050|
323 (0.024)	|0.012	0.009	0.003|
321 (0.023)	|0.023	0.000	0.000|
Multiallelic Dprime: 0.826
BLOCK 684.  MARKERS: 3263 3264
21 (0.637)	|0.486	0.128	0.019	0.004|
13 (0.303)	|0.058	0.234	0.005	0.007|
23 (0.059)	|0.012	0.044	0.003	0.000|
Multiallelic Dprime: 0.620
BLOCK 685.  MARKERS: 3265 3266
24 (0.557)	|0.552	0.000	0.004	0.000|
32 (0.406)	|0.000	0.285	0.104	0.016|
22 (0.027)	|0.005	0.023	0.000	0.000|
34 (0.010)	|0.011	0.000	0.000	0.000|
Multiallelic Dprime: 0.964
BLOCK 686.  MARKERS: 3267 3268 3269
244 (0.568)	|0.471	0.044	0.053|
323 (0.308)	|0.092	0.214	0.002|
344 (0.108)	|0.083	0.023	0.001|
324 (0.017)	|0.000	0.003	0.014|
Multiallelic Dprime: 0.560
BLOCK 687.  MARKERS: 3270 3271
24 (0.647)	|0.334	0.305	0.004|
32 (0.283)	|0.018	0.044	0.209|
22 (0.069)	|0.064	0.000	0.002|
Multiallelic Dprime: 0.681
BLOCK 688.  MARKERS: 3273 3274 3275 3276
3111 (0.414)	|0.291	0.068	0.053	0.002|
3331 (0.350)	|0.048	0.097	0.185	0.021|
2134 (0.214)	|0.010	0.134	0.060	0.005|
Multiallelic Dprime: 0.499
BLOCK 689.  MARKERS: 3278 3279 3280
113 (0.353)	|0.002	0.348	0.002|
342 (0.310)	|0.307	0.000	0.003|
313 (0.301)	|0.158	0.043	0.100|
343 (0.030)	|0.017	0.005	0.007|
Multiallelic Dprime: 0.784
BLOCK 690.  MARKERS: 3281 3282
43 (0.489)	|0.454	0.012	0.024|
41 (0.397)	|0.017	0.283	0.095|
13 (0.111)	|0.047	0.006	0.059|
Multiallelic Dprime: 0.775
BLOCK 691.  MARKERS: 3284 3285
34 (0.517)	|0.206	0.140	0.118	0.052|
21 (0.305)	|0.129	0.086	0.058	0.030|
31 (0.178)	|0.057	0.031	0.061	0.028|
Multiallelic Dprime: 0.082
BLOCK 692.  MARKERS: 3286 3287 3288
332 (0.391)	|0.121	0.206	0.063|
324 (0.258)	|0.118	0.047	0.093|
132 (0.238)	|0.104	0.067	0.068|
322 (0.110)	|0.033	0.037	0.041|
Multiallelic Dprime: 0.220
BLOCK 693.  MARKERS: 3289 3290
33 (0.376)	|0.315	0.039	0.015	0.003|
13 (0.357)	|0.094	0.221	0.028	0.006|
31 (0.267)	|0.045	0.015	0.206	0.002|
Multiallelic Dprime: 0.659
BLOCK 694.  MARKERS: 3292 3293 3294 3295
2443 (0.453)	|0.219	0.181	0.053|
2124 (0.274)	|0.131	0.123	0.021|
4443 (0.247)	|0.186	0.024	0.038|
2423 (0.012)	|0.004	0.003	0.003|
Multiallelic Dprime: 0.228
BLOCK 695.  MARKERS: 3297 3298
24 (0.544)	|0.273	0.136	0.131|
22 (0.336)	|0.157	0.097	0.079|
32 (0.120)	|0.077	0.025	0.018|
Multiallelic Dprime: 0.068
BLOCK 696.  MARKERS: 3301 3302
33 (0.507)	|0.358	0.107	0.042|
32 (0.258)	|0.094	0.085	0.079|
12 (0.228)	|0.101	0.120	0.008|
Multiallelic Dprime: 0.310
BLOCK 697.  MARKERS: 3304 3305
13 (0.556)	|0.413	0.082	0.045	0.016|
33 (0.314)	|0.048	0.113	0.076	0.077|
34 (0.130)	|0.090	0.002	0.039	0.000|
Multiallelic Dprime: 0.485
BLOCK 698.  MARKERS: 3307 3308 3309
142 (0.548)	|0.318	0.176	0.054|
144 (0.196)	|0.128	0.036	0.033|
322 (0.159)	|0.106	0.042	0.011|
122 (0.097)	|0.060	0.018	0.018|
Multiallelic Dprime: 0.142
BLOCK 699.  MARKERS: 3313 3314
24 (0.613)	|0.315	0.165	0.133|
22 (0.272)	|0.135	0.086	0.048|
44 (0.116)	|0.060	0.037	0.017|
Multiallelic Dprime: 0.052
BLOCK 700.  MARKERS: 3319 3320
13 (0.510)	|0.362	0.122	0.024|
34 (0.288)	|0.187	0.067	0.033|
33 (0.200)	|0.108	0.076	0.012|
Multiallelic Dprime: 0.127
BLOCK 701.  MARKERS: 3321 3322 3323
434 (0.657)	|0.308	0.239	0.110|
212 (0.264)	|0.131	0.094	0.040|
412 (0.071)	|0.024	0.041	0.007|
Multiallelic Dprime: 0.063
BLOCK 702.  MARKERS: 3328 3329
13 (0.469)	|0.209	0.260|
12 (0.374)	|0.365	0.009|
42 (0.157)	|0.106	0.051|
Multiallelic Dprime: 0.648
BLOCK 703.  MARKERS: 3332 3333
42 (0.680)	|0.218	0.024	0.152	0.103	0.097	0.012	0.018	0.014	0.003|
24 (0.320)	|0.041	0.206	0.009	0.012	0.002	0.021	0.002	0.000	0.009|
Multiallelic Dprime: 0.719
BLOCK 704.  MARKERS: 3334 3335 3336 3337 3338 3339 3340 3341 3342 3343 3344 3345 3346 3347
34443322422212 (0.256)	|0.255	0.001	0.000	0.001|
22221341343223 (0.228)	|0.001	0.221	0.000	0.003|
34443322422422 (0.161)	|0.097	0.063	0.000	0.000|
22443421322222 (0.114)	|0.001	0.000	0.107	0.000|
32443322422212 (0.099)	|0.094	0.000	0.000	0.000|
22221341343222 (0.033)	|0.006	0.024	0.003	0.000|
34443322422222 (0.021)	|0.012	0.001	0.000	0.000|
32443322422222 (0.013)	|0.006	0.001	0.000	0.006|
22221322422212 (0.011)	|0.012	0.000	0.000	0.000|
Multiallelic Dprime: 0.829
BLOCK 705.  MARKERS: 3348 3349 3350 3351 3352 3353
213433 (0.510)	|0.417	0.094|
311223 (0.330)	|0.330	0.001|
223221 (0.119)	|0.113	0.007|
313433 (0.011)	|0.011	0.000|
Multiallelic Dprime: 0.836
BLOCK 706.  MARKERS: 3355 3356
12 (0.896)	|0.538	0.073	0.148	0.107	0.019|
33 (0.103)	|0.000	0.097	0.000	0.000	0.000|
Multiallelic Dprime: 1.000
BLOCK 707.  MARKERS: 3357 3358 3359 3360 3361
33244 (0.538)	|0.361	0.162	0.014|
11424 (0.170)	|0.148	0.016	0.007|
13244 (0.148)	|0.070	0.075	0.004|
11422 (0.108)	|0.025	0.003	0.079|
33224 (0.019)	|0.019	0.000	0.000|
Multiallelic Dprime: 0.364
BLOCK 708.  MARKERS: 3365 3366
13 (0.641)	|0.432	0.209|
44 (0.256)	|0.236	0.018|
43 (0.103)	|0.088	0.015|
Multiallelic Dprime: 0.619
BLOCK 709.  MARKERS: 3368 3369
41 (0.756)	|0.503	0.023	0.101	0.050	0.054	0.000|
23 (0.242)	|0.063	0.109	0.013	0.011	0.006	0.032|
Multiallelic Dprime: 0.571
BLOCK 710.  MARKERS: 3371 3372 3373 3374 3375 3376 3377
3322233 (0.568)	|0.175	0.182	0.210|
1334411 (0.132)	|0.100	0.019	0.013|
1122431 (0.115)	|0.066	0.037	0.010|
3322433 (0.062)	|0.047	0.010	0.004|
1322433 (0.059)	|0.036	0.008	0.016|
1334431 (0.034)	|0.020	0.010	0.003|
Multiallelic Dprime: 0.407
BLOCK 711.  MARKERS: 3379 3380
13 (0.465)	|0.275	0.115	0.076|
11 (0.273)	|0.163	0.107	0.003|
33 (0.261)	|0.230	0.004	0.027|
Multiallelic Dprime: 0.325
BLOCK 712.  MARKERS: 3382 3383
34 (0.668)	|0.449	0.123	0.088|
33 (0.226)	|0.168	0.033	0.025|
14 (0.106)	|0.067	0.035	0.002|
Multiallelic Dprime: 0.114
BLOCK 713.  MARKERS: 3387 3388 3389
241 (0.683)	|0.434	0.067	0.101	0.065|
221 (0.191)	|0.108	0.038	0.009	0.026|
444 (0.116)	|0.074	0.026	0.005	0.008|
Multiallelic Dprime: 0.139
BLOCK 714.  MARKERS: 3392 3393 3394 3395 3396 3397 3398 3399
43233314 (0.621)	|0.369	0.097	0.153|
43311133 (0.134)	|0.017	0.111	0.006|
14211133 (0.115)	|0.012	0.098	0.003|
44211133 (0.100)	|0.019	0.081	0.002|
Multiallelic Dprime: 0.718
BLOCK 715.  MARKERS: 3400 3401
32 (0.431)	|0.125	0.304	0.003|
31 (0.400)	|0.345	0.035	0.018|
12 (0.168)	|0.005	0.007	0.153|
Multiallelic Dprime: 0.721
BLOCK 716.  MARKERS: 3402 3403
23 (0.476)	|0.359	0.013	0.052	0.021	0.000	0.012|
21 (0.346)	|0.020	0.316	0.007	0.000	0.000	0.000|
43 (0.176)	|0.002	0.002	0.157	0.000	0.011	0.000|
Multiallelic Dprime: 0.866
BLOCK 717.  MARKERS: 3405 3406 3407 3408 3409 3410
122121 (0.379)	|0.361	0.000	0.000	0.000	0.000	0.000|
314243 (0.334)	|0.104	0.002	0.162	0.000	0.039	0.013|
324241 (0.216)	|0.000	0.168	0.000	0.048	0.000	0.000|
322221 (0.021)	|0.002	0.011	0.000	0.000	0.001	0.000|
324221 (0.013)	|0.000	0.000	0.009	0.000	0.000	0.000|
322241 (0.012)	|0.000	0.001	0.000	0.002	0.002	0.000|
Multiallelic Dprime: 0.868
BLOCK 718.  MARKERS: 3413 3414 3415 3416 3417 3418 3419 3420 3421
123322424 (0.491)	|0.422	0.036	0.033	0.000|
411322444 (0.182)	|0.005	0.042	0.135	0.000|
413111221 (0.173)	|0.003	0.155	0.002	0.008|
111322424 (0.050)	|0.048	0.000	0.002	0.000|
413322424 (0.042)	|0.003	0.039	0.000	0.000|
413112424 (0.011)	|0.011	0.000	0.000	0.000|
Multiallelic Dprime: 0.769
BLOCK 719.  MARKERS: 3425 3426 3427
114 (0.510)	|0.465	0.009	0.000	0.004	0.019	0.001|
242 (0.288)	|0.004	0.231	0.023	0.022	0.000	0.000|
214 (0.182)	|0.076	0.002	0.094	0.000	0.000	0.000|
244 (0.010)	|0.000	0.000	0.000	0.000	0.000	0.009|
Multiallelic Dprime: 0.820
BLOCK 720.  MARKERS: 3429 3430 3431 3432 3433 3434 3435
1434243 (0.551)	|0.469	0.081	0.000|
2412421 (0.242)	|0.000	0.244	0.000|
1232423 (0.119)	|0.000	0.000	0.116|
1432423 (0.028)	|0.000	0.026	0.002|
1432443 (0.020)	|0.020	0.000	0.000|
2434243 (0.012)	|0.012	0.000	0.000|
Multiallelic Dprime: 0.870
BLOCK 721.  MARKERS: 3436 3437
23 (0.505)	|0.374	0.080	0.052|
43 (0.357)	|0.263	0.052	0.042|
41 (0.137)	|0.113	0.010	0.015|
Multiallelic Dprime: 0.074
BLOCK 722.  MARKERS: 3442 3443
14 (0.750)	|0.526	0.224|
11 (0.142)	|0.035	0.104|
31 (0.108)	|0.108	0.000|
Multiallelic Dprime: 0.300
BLOCK 723.  MARKERS: 3444 3445
14 (0.667)	|0.457	0.013	0.197|
32 (0.329)	|0.014	0.279	0.030|
Multiallelic Dprime: 0.843
BLOCK 724.  MARKERS: 3446 3447
33 (0.471)	|0.444	0.025|
11 (0.282)	|0.196	0.088|
31 (0.241)	|0.062	0.177|
Multiallelic Dprime: 0.547
BLOCK 725.  MARKERS: 3449 3450
24 (0.707)	|0.365	0.232	0.111|
12 (0.289)	|0.082	0.126	0.080|
Multiallelic Dprime: 0.244
BLOCK 726.  MARKERS: 3455 3456
12 (0.447)	|0.331	0.090	0.021|
32 (0.358)	|0.052	0.269	0.036|
14 (0.193)	|0.155	0.005	0.033|
Multiallelic Dprime: 0.558
BLOCK 727.  MARKERS: 3457 3458
21 (0.538)	|0.387	0.000	0.130	0.004	0.002	0.000	0.013	0.000|
33 (0.367)	|0.012	0.309	0.000	0.002	0.022	0.018	0.000	0.000|
31 (0.089)	|0.010	0.002	0.000	0.067	0.002	0.000	0.000	0.010|
Multiallelic Dprime: 0.936
BLOCK 728.  MARKERS: 3459 3460 3461 3462 3463
34343 (0.410)	|0.080	0.305	0.023|
13311 (0.316)	|0.302	0.014	0.000|
14443 (0.130)	|0.036	0.000	0.094|
14343 (0.072)	|0.052	0.015	0.004|
13313 (0.025)	|0.018	0.002	0.005|
34313 (0.018)	|0.000	0.018	0.000|
13343 (0.014)	|0.014	0.000	0.000|
14313 (0.011)	|0.001	0.000	0.009|
Multiallelic Dprime: 0.739
BLOCK 729.  MARKERS: 3465 3466
44 (0.505)	|0.386	0.079	0.040|
24 (0.357)	|0.122	0.123	0.112|
42 (0.135)	|0.085	0.009	0.041|
Multiallelic Dprime: 0.383
BLOCK 730.  MARKERS: 3470 3471
24 (0.596)	|0.012	0.182	0.004	0.166	0.118	0.089	0.006	0.002|
22 (0.211)	|0.171	0.001	0.000	0.004	0.000	0.010	0.000	0.016|
44 (0.193)	|0.000	0.000	0.179	0.000	0.000	0.000	0.013	0.000|
Multiallelic Dprime: 0.929
BLOCK 731.  MARKERS: 3472 3473 3474 3475 3476 3477 3478 3479 3480
423313241 (0.184)	|0.057	0.126|
424313211 (0.184)	|0.186	0.000|
224313241 (0.178)	|0.150	0.026|
424313244 (0.170)	|0.172	0.000|
443132441 (0.118)	|0.000	0.115|
424313241 (0.102)	|0.033	0.064|
224313211 (0.020)	|0.019	0.000|
423132441 (0.019)	|0.000	0.019|
Multiallelic Dprime: 0.780
BLOCK 732.  MARKERS: 3481 3482
33 (0.635)	|0.138	0.149	0.142	0.138	0.017	0.037|
11 (0.360)	|0.212	0.013	0.019	0.012	0.068	0.027|
Multiallelic Dprime: 0.564
BLOCK 733.  MARKERS: 3483 3484 3485 3486 3487 3488 3489 3490 3491 3492 3493
22312331231 (0.354)	|0.149	0.005	0.006	0.127	0.008	0.049	0.000|
24112112243 (0.162)	|0.108	0.010	0.019	0.000	0.008	0.000	0.000|
24312331331 (0.161)	|0.001	0.001	0.136	0.021	0.000	0.000	0.000|
44121112233 (0.149)	|0.008	0.065	0.000	0.000	0.070	0.001	0.000|
24112112233 (0.086)	|0.010	0.058	0.001	0.000	0.000	0.000	0.011|
22312331233 (0.064)	|0.028	0.028	0.000	0.000	0.005	0.001	0.000|
Multiallelic Dprime: 0.697
BLOCK 734.  MARKERS: 3496 3497 3498 3499 3500 3501 3502 3503 3504 3505 3506 3507 3508 3509
24432244224234 (0.314)	|0.088	0.221	0.000	0.000	0.000	0.000|
42432214224232 (0.171)	|0.000	0.004	0.067	0.000	0.094	0.003|
22324413132212 (0.164)	|0.160	0.000	0.000	0.000	0.000	0.000|
22324413132312 (0.150)	|0.000	0.001	0.000	0.145	0.000	0.000|
42432414224232 (0.091)	|0.000	0.000	0.089	0.000	0.001	0.000|
24432414224232 (0.057)	|0.000	0.000	0.041	0.000	0.000	0.015|
42432213134232 (0.011)	|0.010	0.000	0.000	0.001	0.000	0.000|
Multiallelic Dprime: 0.864
BLOCK 735.  MARKERS: 3510 3511 3512 3513 3514 3515 3516
2342122 (0.270)	|0.134	0.004	0.131|
2342121 (0.229)	|0.016	0.203	0.009|
2314122 (0.201)	|0.188	0.005	0.005|
2412332 (0.156)	|0.144	0.000	0.012|
4342122 (0.104)	|0.102	0.000	0.000|
2312122 (0.022)	|0.017	0.000	0.004|
Multiallelic Dprime: 0.749
BLOCK 736.  MARKERS: 3519 3520 3521
222 (0.611)	|0.043	0.157	0.163	0.140	0.102|
444 (0.221)	|0.209	0.009	0.002	0.000	0.000|
244 (0.162)	|0.156	0.004	0.000	0.002	0.000|
Multiallelic Dprime: 0.928
BLOCK 737.  MARKERS: 3522 3523 3524 3525 3526 3527 3528 3529 3530 3531
3422231122 (0.408)	|0.399	0.001	0.008|
3242423321 (0.171)	|0.001	0.000	0.170|
3424231122 (0.166)	|0.020	0.146	0.000|
3442231141 (0.142)	|0.000	0.140	0.000|
2422231122 (0.103)	|0.101	0.000	0.000|
Multiallelic Dprime: 0.949
BLOCK 738.  MARKERS: 3533 3534
44 (0.527)	|0.374	0.023	0.100	0.016	0.011|
43 (0.292)	|0.093	0.129	0.045	0.022	0.000|
24 (0.178)	|0.052	0.015	0.002	0.106	0.000|
Multiallelic Dprime: 0.488
BLOCK 739.  MARKERS: 3536 3537 3538 3539 3540
14321 (0.519)	|0.443	0.052	0.018|
24323 (0.170)	|0.002	0.005	0.157|
14121 (0.147)	|0.036	0.107	0.002|
12333 (0.143)	|0.040	0.100	0.000|
12331 (0.010)	|0.002	0.007	0.000|
Multiallelic Dprime: 0.722
BLOCK 740.  MARKERS: 3542 3543 3544 3545 3546 3547 3548
3114234 (0.526)	|0.521	0.000	0.003|
1331432 (0.275)	|0.003	0.222	0.048|
1331422 (0.181)	|0.080	0.039	0.062|
Multiallelic Dprime: 0.815
BLOCK 741.  MARKERS: 3550 3551 3552
343 (0.611)	|0.353	0.151	0.103|
422 (0.267)	|0.094	0.145	0.026|
443 (0.116)	|0.025	0.064	0.024|
Multiallelic Dprime: 0.308
BLOCK 742.  MARKERS: 3554 3555 3556
142 (0.471)	|0.367	0.019	0.083|
334 (0.362)	|0.009	0.280	0.074|
144 (0.155)	|0.136	0.007	0.011|
Multiallelic Dprime: 0.672
BLOCK 743.  MARKERS: 3558 3559
22 (0.517)	|0.159	0.119	0.121	0.103|
24 (0.312)	|0.119	0.075	0.067	0.039|
12 (0.169)	|0.059	0.049	0.043	0.015|
Multiallelic Dprime: 0.088
BLOCK 744.  MARKERS: 3564 3565 3566 3567 3568
11123 (0.337)	|0.221	0.089	0.027|
11323 (0.242)	|0.190	0.046	0.007|
32144 (0.232)	|0.127	0.081	0.025|
11144 (0.159)	|0.064	0.056	0.038|
Multiallelic Dprime: 0.209
BLOCK 745.  MARKERS: 3571 3572 3573 3574
1133 (0.617)	|0.336	0.247	0.021	0.017|
1131 (0.278)	|0.143	0.000	0.133	0.000|
3313 (0.100)	|0.000	0.003	0.000	0.095|
Multiallelic Dprime: 0.583
BLOCK 746.  MARKERS: 3576 3577 3578
221 (0.481)	|0.348	0.048	0.082|
222 (0.251)	|0.234	0.010	0.006|
211 (0.155)	|0.013	0.143	0.002|
321 (0.114)	|0.104	0.010	0.000|
Multiallelic Dprime: 0.537
BLOCK 747.  MARKERS: 3581 3582
24 (0.699)	|0.305	0.270	0.078	0.012	0.014	0.012|
12 (0.211)	|0.139	0.000	0.003	0.069	0.000	0.000|
22 (0.090)	|0.082	0.000	0.004	0.000	0.002	0.002|
Multiallelic Dprime: 0.652
BLOCK 748.  MARKERS: 3583 3584 3585 3586 3587
14134 (0.527)	|0.202	0.317	0.008|
42312 (0.270)	|0.146	0.046	0.079|
12312 (0.085)	|0.036	0.003	0.044|
12134 (0.080)	|0.068	0.013	0.000|
14312 (0.016)	|0.000	0.011	0.005|
12132 (0.014)	|0.000	0.014	0.000|
Multiallelic Dprime: 0.440
BLOCK 749.  MARKERS: 3588 3589
11 (0.454)	|0.271	0.183	0.000|
31 (0.407)	|0.087	0.090	0.229|
13 (0.137)	|0.137	0.000	0.000|
Multiallelic Dprime: 0.567
BLOCK 750.  MARKERS: 3591 3592
33 (0.497)	|0.310	0.065	0.113|
13 (0.273)	|0.125	0.146	0.000|
31 (0.229)	|0.015	0.214	0.002|
Multiallelic Dprime: 0.547
BLOCK 751.  MARKERS: 3594 3595
24 (0.450)	|0.447	0.000	0.001|
12 (0.428)	|0.200	0.219	0.008|
14 (0.115)	|0.002	0.018	0.092|
Multiallelic Dprime: 0.788
BLOCK 752.  MARKERS: 3596 3597 3598 3599
2222 (0.654)	|0.233	0.138	0.102	0.092	0.014	0.011	0.014	0.017	0.017|
2444 (0.237)	|0.034	0.067	0.016	0.028	0.070	0.007	0.006	0.001	0.000|
4222 (0.101)	|0.002	0.020	0.049	0.011	0.008	0.003	0.000	0.000	0.000|
Multiallelic Dprime: 0.348
BLOCK 753.  MARKERS: 3602 3603 3604 3605 3606 3607 3608 3609 3610 3611 3612
14412134332 (0.271)	|0.053	0.216	0.000|
34432143214 (0.224)	|0.219	0.000	0.002|
31334134332 (0.166)	|0.128	0.002	0.038|
34432344332 (0.130)	|0.127	0.000	0.002|
34432134332 (0.094)	|0.082	0.008	0.003|
34432144332 (0.021)	|0.009	0.000	0.013|
34432334332 (0.020)	|0.014	0.001	0.006|
14432134332 (0.019)	|0.000	0.018	0.000|
34412134332 (0.018)	|0.002	0.016	0.000|
Multiallelic Dprime: 0.759
BLOCK 754.  MARKERS: 3614 3615
14 (0.660)	|0.321	0.217	0.077	0.043|
32 (0.265)	|0.045	0.036	0.166	0.017|
34 (0.072)	|0.008	0.008	0.004	0.052|
Multiallelic Dprime: 0.535
BLOCK 755.  MARKERS: 3618 3619 3620
433 (0.377)	|0.358	0.001	0.008	0.000	0.009|
233 (0.262)	|0.001	0.261	0.001	0.000	0.000|
423 (0.247)	|0.002	0.000	0.245	0.000	0.000|
431 (0.112)	|0.000	0.000	0.000	0.107	0.000|
Multiallelic Dprime: 0.983
BLOCK 756.  MARKERS: 3622 3623 3624 3625 3626
14122 (0.360)	|0.091	0.038	0.147	0.040	0.029	0.000	0.010	0.002|
22124 (0.263)	|0.238	0.009	0.004	0.006	0.002	0.000	0.000	0.000|
24122 (0.254)	|0.011	0.181	0.027	0.006	0.000	0.010	0.008	0.011|
24312 (0.106)	|0.002	0.002	0.004	0.096	0.000	0.002	0.000	0.000|
24112 (0.010)	|0.000	0.000	0.000	0.000	0.000	0.010	0.000	0.000|
Multiallelic Dprime: 0.686
BLOCK 757.  MARKERS: 3628 3629 3630 3631 3632 3633
212121 (0.343)	|0.284	0.048	0.010|
433213 (0.229)	|0.204	0.018	0.005|
413221 (0.184)	|0.152	0.031	0.000|
433223 (0.151)	|0.095	0.054	0.000|
412121 (0.032)	|0.011	0.010	0.010|
433221 (0.022)	|0.019	0.002	0.000|
413223 (0.019)	|0.015	0.004	0.000|
433211 (0.014)	|0.012	0.000	0.000|
Multiallelic Dprime: 0.254
BLOCK 758.  MARKERS: 3638 3639
42 (0.801)	|0.495	0.250	0.044|
34 (0.167)	|0.054	0.110	0.003|
32 (0.025)	|0.010	0.015	0.000|
Multiallelic Dprime: 0.438
BLOCK 759.  MARKERS: 3642 3643 3644
221 (0.563)	|0.067	0.266	0.065	0.077	0.058	0.000	0.007|
443 (0.377)	|0.291	0.002	0.055	0.011	0.005	0.000	0.004|
241 (0.046)	|0.000	0.000	0.023	0.000	0.000	0.023	0.000|
Multiallelic Dprime: 0.704
BLOCK 760.  MARKERS: 3645 3646 3647 3648 3649 3650 3651 3652 3653 3654 3655
42123411433 (0.365)	|0.337	0.028	0.000	0.000|
22122411433 (0.273)	|0.257	0.005	0.000	0.011|
23343132321 (0.142)	|0.014	0.129	0.000	0.000|
22323411433 (0.088)	|0.090	0.000	0.000	0.000|
22122411423 (0.062)	|0.059	0.000	0.003	0.000|
22343111323 (0.023)	|0.000	0.000	0.022	0.000|
23343132333 (0.011)	|0.011	0.000	0.000	0.000|
Multiallelic Dprime: 0.759
BLOCK 761.  MARKERS: 3656 3657 3658
212 (0.786)	|0.559	0.082	0.147|
124 (0.168)	|0.000	0.166	0.002|
214 (0.030)	|0.030	0.000	0.000|
224 (0.014)	|0.013	0.000	0.000|
Multiallelic Dprime: 0.773
BLOCK 762.  MARKERS: 3659 3660
11 (0.599)	|0.522	0.024	0.057|
41 (0.250)	|0.013	0.235	0.000|
13 (0.151)	|0.003	0.002	0.144|
Multiallelic Dprime: 0.870
BLOCK 763.  MARKERS: 3661 3662
33 (0.538)	|0.418	0.111	0.009|
41 (0.261)	|0.174	0.079	0.008|
31 (0.201)	|0.178	0.019	0.002|
Multiallelic Dprime: 0.164
BLOCK 764.  MARKERS: 3663 3664
41 (0.770)	|0.403	0.183	0.184|
22 (0.210)	|0.179	0.027	0.004|
21 (0.019)	|0.006	0.000	0.013|
Multiallelic Dprime: 0.558
BLOCK 765.  MARKERS: 3666 3667
32 (0.589)	|0.196	0.093	0.188	0.053	0.049	0.009|
42 (0.210)	|0.048	0.047	0.010	0.056	0.041	0.000|
34 (0.201)	|0.033	0.115	0.005	0.011	0.025	0.005|
Multiallelic Dprime: 0.401
BLOCK 766.  MARKERS: 3668 3669 3670 3671 3672 3673
224231 (0.275)	|0.219	0.013	0.012	0.003	0.027|
224214 (0.255)	|0.109	0.022	0.121	0.001	0.000|
331211 (0.202)	|0.025	0.160	0.011	0.005	0.000|
224211 (0.121)	|0.038	0.071	0.002	0.005	0.003|
224411 (0.116)	|0.095	0.004	0.000	0.014	0.000|
334211 (0.014)	|0.005	0.002	0.000	0.007	0.000|
Multiallelic Dprime: 0.610
BLOCK 767.  MARKERS: 3675 3676 3677 3678 3679 3680
422223 (0.500)	|0.278	0.211	0.000	0.001	0.000|
441431 (0.279)	|0.000	0.000	0.201	0.000	0.072|
122223 (0.148)	|0.000	0.008	0.000	0.131	0.000|
421421 (0.035)	|0.034	0.000	0.000	0.000	0.000|
441421 (0.033)	|0.029	0.000	0.002	0.000	0.000|
Multiallelic Dprime: 0.911
BLOCK 768.  MARKERS: 3681 3682 3683 3684 3685 3686 3687 3688 3689
324414423 (0.342)	|0.240	0.104|
312213243 (0.220)	|0.191	0.031|
112213241 (0.202)	|0.127	0.078|
312233243 (0.132)	|0.065	0.067|
112213243 (0.072)	|0.066	0.005|
Multiallelic Dprime: 0.250
BLOCK 769.  MARKERS: 3692 3693
22 (0.709)	|0.513	0.108	0.081|
44 (0.291)	|0.196	0.072	0.024|
Multiallelic Dprime: 0.093
BLOCK 770.  MARKERS: 3694 3695
23 (0.709)	|0.379	0.183	0.110	0.011	0.009	0.001|
41 (0.180)	|0.007	0.034	0.018	0.054	0.042	0.023|
21 (0.105)	|0.009	0.035	0.058	0.000	0.002	0.000|
Multiallelic Dprime: 0.538
BLOCK 771.  MARKERS: 3699 3700 3701 3702 3703 3704 3705
3413414 (0.394)	|0.394	0.000	0.000|
3131212 (0.251)	|0.000	0.224	0.028|
1413434 (0.185)	|0.185	0.000	0.000|
3413412 (0.071)	|0.000	0.000	0.071|
1413414 (0.053)	|0.052	0.000	0.000|
3433212 (0.026)	|0.025	0.000	0.000|
Multiallelic Dprime: 0.975
BLOCK 772.  MARKERS: 3706 3707
34 (0.668)	|0.463	0.022	0.183|
12 (0.227)	|0.010	0.191	0.026|
14 (0.103)	|0.055	0.032	0.016|
Multiallelic Dprime: 0.620
BLOCK 773.  MARKERS: 3709 3710
41 (0.528)	|0.340	0.126	0.006	0.055|
23 (0.246)	|0.018	0.139	0.000	0.090|
21 (0.226)	|0.003	0.029	0.190	0.000|
Multiallelic Dprime: 0.673
BLOCK 774.  MARKERS: 3711 3712 3713 3714
1421 (0.364)	|0.344	0.013	0.004|
1233 (0.295)	|0.004	0.037	0.254|
3423 (0.195)	|0.000	0.188	0.007|
1423 (0.143)	|0.000	0.095	0.048|
Multiallelic Dprime: 0.843
BLOCK 775.  MARKERS: 3715 3716 3717
221 (0.353)	|0.255	0.084	0.014|
413 (0.337)	|0.211	0.079	0.044|
223 (0.310)	|0.068	0.210	0.033|
Multiallelic Dprime: 0.389
BLOCK 776.  MARKERS: 3718 3719
21 (0.534)	|0.265	0.005	0.000	0.135	0.123	0.000	0.001|
13 (0.373)	|0.029	0.146	0.168	0.014	0.000	0.001	0.000|
23 (0.091)	|0.002	0.036	0.000	0.002	0.000	0.037	0.010|
Multiallelic Dprime: 0.850
BLOCK 777.  MARKERS: 3720 3721 3722 3723 3724 3725 3726
2122342 (0.295)	|0.242	0.053|
1124142 (0.191)	|0.177	0.012|
1124124 (0.167)	|0.134	0.031|
1324142 (0.150)	|0.002	0.151|
1344142 (0.124)	|0.000	0.125|
2124142 (0.038)	|0.004	0.034|
2324142 (0.011)	|0.000	0.012|
Multiallelic Dprime: 0.758
BLOCK 778.  MARKERS: 3728 3729
31 (0.582)	|0.121	0.267	0.100	0.080|
13 (0.418)	|0.277	0.109	0.024	0.005|
Multiallelic Dprime: 0.455
BLOCK 779.  MARKERS: 3730 3731 3732 3733 3734 3735
123413 (0.398)	|0.324	0.029	0.002	0.038	0.000	0.000	0.000|
143423 (0.375)	|0.008	0.219	0.039	0.003	0.054	0.051	0.000|
441121 (0.124)	|0.043	0.018	0.000	0.046	0.001	0.000	0.014|
143413 (0.085)	|0.002	0.005	0.079	0.000	0.000	0.000	0.000|
Multiallelic Dprime: 0.735
BLOCK 780.  MARKERS: 3741 3742 3743 3744 3745 3746 3747 3748 3749 3750 3751 3752 3753
4334222432243 (0.385)	|0.357	0.007	0.001	0.000	0.009|
2134222432243 (0.276)	|0.068	0.187	0.000	0.003	0.014|
4332222432243 (0.118)	|0.001	0.000	0.118	0.000	0.000|
2124444121132 (0.085)	|0.003	0.002	0.000	0.011	0.068|
2124444421132 (0.054)	|0.000	0.003	0.000	0.048	0.002|
2134422432243 (0.051)	|0.000	0.000	0.000	0.050	0.000|
2124444121232 (0.015)	|0.000	0.000	0.000	0.000	0.015|
Multiallelic Dprime: 0.854
BLOCK 781.  MARKERS: 3754 3755 3756 3757 3758 3759
313231 (0.436)	|0.433	0.000	0.000|
311233 (0.198)	|0.004	0.190	0.002|
221411 (0.120)	|0.113	0.000	0.008|
311431 (0.116)	|0.079	0.038	0.000|
311231 (0.109)	|0.107	0.000	0.002|
Multiallelic Dprime: 0.852
BLOCK 782.  MARKERS: 3760 3761
33 (0.746)	|0.603	0.000	0.143|
21 (0.236)	|0.000	0.236	0.000|
31 (0.016)	|0.003	0.011	0.002|
Multiallelic Dprime: 0.978
BLOCK 783.  MARKERS: 3762 3763
12 (0.609)	|0.390	0.009	0.036	0.088	0.009	0.041	0.009|
11 (0.247)	|0.000	0.195	0.000	0.000	0.041	0.000	0.002|
32 (0.144)	|0.000	0.000	0.134	0.000	0.000	0.000	0.002|
Multiallelic Dprime: 0.927
BLOCK 784.  MARKERS: 3764 3765 3766 3767 3768 3769 3770 3771 3772 3773 3774 3775
223312141241 (0.390)	|0.381	0.004	0.000	0.001	0.000|
223312344411 (0.204)	|0.003	0.176	0.000	0.000	0.009|
441131311241 (0.171)	|0.150	0.000	0.000	0.019	0.002|
423312141243 (0.088)	|0.000	0.027	0.062	0.000	0.000|
421131311241 (0.050)	|0.003	0.000	0.000	0.039	0.000|
423312341243 (0.041)	|0.000	0.003	0.038	0.000	0.000|
423312141241 (0.014)	|0.009	0.000	0.000	0.001	0.000|
Multiallelic Dprime: 0.901
BLOCK 785.  MARKERS: 3777 3778 3779 3780 3781
12213 (0.555)	|0.522	0.009	0.022|
34323 (0.221)	|0.199	0.022	0.000|
34324 (0.116)	|0.003	0.112	0.002|
12313 (0.062)	|0.024	0.002	0.036|
32323 (0.013)	|0.014	0.000	0.000|
Multiallelic Dprime: 0.707
BLOCK 786.  MARKERS: 3783 3784
11 (0.786)	|0.535	0.242	0.010|
33 (0.150)	|0.009	0.003	0.137|
31 (0.060)	|0.003	0.054	0.004|
Multiallelic Dprime: 0.707
BLOCK 787.  MARKERS: 3785 3786
41 (0.548)	|0.399	0.070	0.050	0.020|
43 (0.301)	|0.170	0.067	0.050	0.003|
23 (0.152)	|0.086	0.054	0.010	0.000|
Multiallelic Dprime: 0.205
BLOCK 788.  MARKERS: 3792 3793 3794 3795 3796
24443 (0.654)	|0.239	0.257	0.094	0.050|
23232 (0.191)	|0.146	0.019	0.003	0.016|
43443 (0.109)	|0.014	0.042	0.015	0.034|
23233 (0.023)	|0.016	0.000	0.000	0.004|
Multiallelic Dprime: 0.402
BLOCK 789.  MARKERS: 3798 3799 3800 3801 3802 3803 3804
1323121 (0.431)	|0.388	0.037	0.005|
1323321 (0.327)	|0.248	0.076	0.002|
3141113 (0.114)	|0.077	0.035	0.001|
3141111 (0.105)	|0.042	0.062	0.002|
Multiallelic Dprime: 0.332
BLOCK 790.  MARKERS: 3807 3808
31 (0.773)	|0.348	0.273	0.150|
13 (0.215)	|0.087	0.067	0.060|
33 (0.010)	|0.002	0.007	0.002|
Multiallelic Dprime: 0.086
BLOCK 791.  MARKERS: 3809 3810
22 (0.436)	|0.349	0.003	0.005	0.077|
24 (0.347)	|0.000	0.245	0.099	0.000|
34 (0.213)	|0.000	0.099	0.114	0.000|
Multiallelic Dprime: 0.784
BLOCK 792.  MARKERS: 3811 3812 3813 3814
1432 (0.352)	|0.351	0.000	0.000|
1232 (0.347)	|0.045	0.210	0.089|
3214 (0.218)	|0.133	0.001	0.081|
1214 (0.077)	|0.060	0.000	0.016|
Multiallelic Dprime: 0.707
BLOCK 793.  MARKERS: 3815 3816 3817
331 (0.590)	|0.110	0.326	0.054	0.081|
323 (0.211)	|0.202	0.000	0.005	0.000|
233 (0.189)	|0.047	0.005	0.100	0.028|
Multiallelic Dprime: 0.682
BLOCK 794.  MARKERS: 3818 3819 3820 3821 3822 3823
332111 (0.363)	|0.217	0.100	0.048|
114123 (0.330)	|0.085	0.131	0.115|
332311 (0.161)	|0.059	0.036	0.064|
134123 (0.113)	|0.046	0.054	0.010|
Multiallelic Dprime: 0.262
BLOCK 795.  MARKERS: 3824 3825
13 (0.420)	|0.265	0.026	0.095	0.016	0.012	0.001|
11 (0.330)	|0.011	0.306	0.002	0.000	0.000	0.009|
43 (0.246)	|0.194	0.000	0.029	0.009	0.000	0.001|
Multiallelic Dprime: 0.699
BLOCK 796.  MARKERS: 3826 3827 3828 3829 3830 3831 3832 3833 3834
213133311 (0.471)	|0.201	0.057	0.179	0.005	0.029|
321311133 (0.335)	|0.110	0.200	0.002	0.014	0.002|
323113113 (0.125)	|0.000	0.016	0.028	0.078	0.000|
323133113 (0.024)	|0.001	0.001	0.002	0.013	0.000|
213131133 (0.012)	|0.011	0.000	0.000	0.000	0.000|
323133311 (0.012)	|0.007	0.000	0.006	0.000	0.000|
Multiallelic Dprime: 0.534
BLOCK 797.  MARKERS: 3836 3837 3838 3839 3840 3841 3842 3843
44124422 (0.333)	|0.230	0.010	0.092|
22312414 (0.279)	|0.186	0.084	0.007|
22312214 (0.219)	|0.178	0.014	0.028|
22322414 (0.120)	|0.063	0.047	0.010|
44124414 (0.033)	|0.011	0.022	0.000|
Multiallelic Dprime: 0.272
BLOCK 798.  MARKERS: 3845 3846
34 (0.684)	|0.223	0.169	0.158	0.086	0.041|
24 (0.177)	|0.070	0.050	0.040	0.007	0.009|
22 (0.137)	|0.071	0.019	0.032	0.008	0.005|
Multiallelic Dprime: 0.146
BLOCK 799.  MARKERS: 3850 3851 3852 3853 3854
23322 (0.365)	|0.291	0.067	0.007|
21234 (0.238)	|0.148	0.085	0.004|
21322 (0.231)	|0.095	0.101	0.034|
41322 (0.101)	|0.025	0.053	0.024|
21222 (0.056)	|0.021	0.030	0.004|
Multiallelic Dprime: 0.337
BLOCK 800.  MARKERS: 3858 3859
44 (0.586)	|0.578	0.006	0.003	0.000|
21 (0.339)	|0.008	0.109	0.152	0.069|
41 (0.075)	|0.003	0.059	0.000	0.012|
Multiallelic Dprime: 0.918
BLOCK 801.  MARKERS: 3865 3866 3867
331 (0.589)	|0.583	0.007	0.000|
112 (0.173)	|0.173	0.000	0.000|
131 (0.155)	|0.004	0.146	0.005|
111 (0.081)	|0.000	0.074	0.005|
Multiallelic Dprime: 0.960
BLOCK 802.  MARKERS: 3868 3869
43 (0.763)	|0.584	0.103	0.075|
32 (0.226)	|0.000	0.140	0.085|
33 (0.011)	|0.000	0.007	0.003|
Multiallelic Dprime: 0.776
BLOCK 803.  MARKERS: 3870 3871
12 (0.584)	|0.579	0.003|
34 (0.251)	|0.066	0.185|
14 (0.162)	|0.105	0.048|
Multiallelic Dprime: 0.774
BLOCK 804.  MARKERS: 3873 3874
31 (0.753)	|0.654	0.037	0.063|
13 (0.237)	|0.012	0.222	0.000|
Multiallelic Dprime: 0.932
BLOCK 805.  MARKERS: 3876 3877 3878
423 (0.667)	|0.604	0.005	0.043	0.000	0.012|
141 (0.265)	|0.006	0.180	0.061	0.000	0.017|
143 (0.063)	|0.002	0.003	0.024	0.033	0.000|
Multiallelic Dprime: 0.876
BLOCK 806.  MARKERS: 3880 3881 3882 3883
4211 (0.609)	|0.471	0.019	0.062	0.053|
2411 (0.188)	|0.034	0.089	0.065	0.002|
4243 (0.129)	|0.022	0.106	0.001	0.000|
4241 (0.033)	|0.003	0.000	0.027	0.002|
2211 (0.032)	|0.000	0.018	0.013	0.000|
Multiallelic Dprime: 0.680
BLOCK 807.  MARKERS: 3884 3885 3886 3887
3133 (0.528)	|0.439	0.079	0.008|
1112 (0.237)	|0.047	0.185	0.003|
1312 (0.168)	|0.096	0.070	0.000|
1133 (0.057)	|0.054	0.003	0.000|
Multiallelic Dprime: 0.520
BLOCK 808.  MARKERS: 3888 3889 3890
322 (0.639)	|0.188	0.333	0.119|
434 (0.341)	|0.291	0.042	0.008|
334 (0.012)	|0.010	0.000	0.002|
Multiallelic Dprime: 0.710
BLOCK 809.  MARKERS: 3891 3892
33 (0.494)	|0.170	0.324|
12 (0.375)	|0.328	0.047|
32 (0.130)	|0.019	0.112|
Multiallelic Dprime: 0.544
BLOCK 810.  MARKERS: 3893 3894
32 (0.517)	|0.493	0.017	0.003|
14 (0.483)	|0.019	0.228	0.238|
Multiallelic Dprime: 0.923
BLOCK 811.  MARKERS: 3895 3896
43 (0.512)	|0.011	0.342	0.158|
23 (0.244)	|0.188	0.040	0.016|
21 (0.241)	|0.241	0.000	0.000|
Multiallelic Dprime: 0.829
BLOCK 812.  MARKERS: 3897 3898
33 (0.443)	|0.104	0.063	0.133	0.095	0.039|
34 (0.382)	|0.251	0.044	0.038	0.036	0.009|
13 (0.175)	|0.023	0.104	0.017	0.028	0.000|
Multiallelic Dprime: 0.429
BLOCK 813.  MARKERS: 3902 3903 3904 3905 3906 3907
422424 (0.378)	|0.189	0.056	0.056	0.072	0.000	0.005|
321324 (0.210)	|0.044	0.013	0.131	0.010	0.003	0.003|
341424 (0.190)	|0.013	0.134	0.019	0.009	0.014	0.000|
321342 (0.160)	|0.055	0.017	0.010	0.042	0.013	0.018|
321424 (0.048)	|0.032	0.001	0.006	0.003	0.000	0.004|
Multiallelic Dprime: 0.459
BLOCK 814.  MARKERS: 3908 3909 3910 3911 3912
42112 (0.339)	|0.130	0.181	0.005	0.010	0.012	0.000|
41112 (0.228)	|0.009	0.010	0.176	0.006	0.000	0.017|
41131 (0.221)	|0.160	0.031	0.003	0.000	0.018	0.000|
11331 (0.141)	|0.000	0.007	0.003	0.121	0.000	0.000|
41132 (0.030)	|0.003	0.025	0.000	0.000	0.000	0.000|
41331 (0.030)	|0.019	0.001	0.004	0.007	0.000	0.000|
Multiallelic Dprime: 0.692
BLOCK 815.  MARKERS: 3914 3915 3916 3917 3918 3919 3920 3921 3922 3923 3924
23432122211 (0.327)	|0.322	0.003|
44211324244 (0.256)	|0.250	0.006|
23432122214 (0.192)	|0.176	0.016|
23432112314 (0.144)	|0.006	0.139|
43232122214 (0.031)	|0.000	0.031|
43432122214 (0.018)	|0.018	0.000|
Multiallelic Dprime: 0.862
BLOCK 816.  MARKERS: 3925 3926
31 (0.779)	|0.478	0.251	0.000	0.037	0.000	0.000|
22 (0.217)	|0.000	0.000	0.150	0.000	0.029	0.010|
Multiallelic Dprime: 1.000
BLOCK 817.  MARKERS: 3927 3928 3929 3930 3931 3932 3933
2334333 (0.476)	|0.261	0.206	0.011|
2134433 (0.253)	|0.055	0.089	0.108|
1322311 (0.151)	|0.135	0.013	0.002|
2334433 (0.037)	|0.002	0.035	0.000|
2322331 (0.032)	|0.000	0.007	0.025|
2334331 (0.010)	|0.002	0.008	0.000|
Multiallelic Dprime: 0.420
BLOCK 818.  MARKERS: 3937 3938
42 (0.463)	|0.029	0.237	0.194	0.005	0.001|
44 (0.388)	|0.179	0.029	0.009	0.144	0.024|
24 (0.149)	|0.142	0.004	0.000	0.003	0.000|
Multiallelic Dprime: 0.768
BLOCK 819.  MARKERS: 3943 3944 3945 3946
2243 (0.349)	|0.160	0.027	0.064	0.029	0.049	0.015|
2223 (0.270)	|0.078	0.133	0.017	0.021	0.012	0.004|
4243 (0.203)	|0.039	0.109	0.048	0.001	0.003	0.003|
2344 (0.152)	|0.112	0.014	0.010	0.015	0.000	0.002|
2343 (0.025)	|0.018	0.005	0.002	0.000	0.001	0.000|
Multiallelic Dprime: 0.400
BLOCK 820.  MARKERS: 3947 3948 3949 3950 3951
13241 (0.408)	|0.393	0.011	0.000|
41332 (0.286)	|0.036	0.250	0.002|
43232 (0.141)	|0.132	0.008	0.000|
43241 (0.066)	|0.001	0.056	0.009|
43242 (0.065)	|0.037	0.027	0.000|
41342 (0.023)	|0.002	0.021	0.000|
Multiallelic Dprime: 0.817
BLOCK 821.  MARKERS: 3954 3955
11 (0.612)	|0.494	0.109|
33 (0.375)	|0.131	0.242|
31 (0.011)	|0.010	0.001|
Multiallelic Dprime: 0.495
BLOCK 822.  MARKERS: 3959 3960 3961
213 (0.638)	|0.316	0.042	0.107	0.095	0.005	0.024	0.013	0.010|
141 (0.353)	|0.066	0.208	0.005	0.008	0.057	0.000	0.000	0.000|
Multiallelic Dprime: 0.694
BLOCK 823.  MARKERS: 3963 3964 3965 3966 3967 3968 3969 3970 3971 3972 3973
41141312224 (0.389)	|0.146	0.232	0.003|
23141314242 (0.252)	|0.236	0.010	0.002|
43333232222 (0.113)	|0.110	0.001	0.003|
23141314442 (0.104)	|0.075	0.026	0.002|
43141312244 (0.063)	|0.053	0.008	0.002|
43141312242 (0.025)	|0.023	0.001	0.000|
43141312442 (0.012)	|0.010	0.002	0.000|
41141314442 (0.010)	|0.006	0.004	0.000|
Multiallelic Dprime: 0.667
BLOCK 824.  MARKERS: 3976 3977 3978
414 (0.686)	|0.218	0.465|
231 (0.291)	|0.274	0.017|
411 (0.012)	|0.005	0.007|
Multiallelic Dprime: 0.843
BLOCK 825.  MARKERS: 3979 3980
13 (0.503)	|0.455	0.035	0.011|
31 (0.493)	|0.285	0.112	0.095|
Multiallelic Dprime: 0.640
BLOCK 826.  MARKERS: 3981 3982
11 (0.745)	|0.480	0.231	0.034|
31 (0.147)	|0.065	0.026	0.056|
34 (0.106)	|0.047	0.021	0.037|
Multiallelic Dprime: 0.315
BLOCK 827.  MARKERS: 3983 3984
32 (0.593)	|0.548	0.035	0.000	0.000|
12 (0.279)	|0.000	0.278	0.000	0.000|
34 (0.127)	|0.002	0.000	0.084	0.043|
Multiallelic Dprime: 0.961
BLOCK 828.  MARKERS: 3985 3986 3987 3988 3989 3990 3991
2333223 (0.549)	|0.422	0.081	0.045|
1111411 (0.312)	|0.223	0.057	0.033|
1111223 (0.084)	|0.051	0.007	0.024|
1133223 (0.043)	|0.034	0.009	0.000|
Multiallelic Dprime: 0.110
BLOCK 829.  MARKERS: 3992 3993 3994
344 (0.737)	|0.472	0.027	0.130	0.102	0.000|
124 (0.155)	|0.012	0.097	0.000	0.000	0.047|
121 (0.103)	|0.019	0.079	0.000	0.002	0.000|
Multiallelic Dprime: 0.821
BLOCK 830.  MARKERS: 3995 3996 3997 3998 3999 4000 4001 4002
32122244 (0.507)	|0.500	0.006	0.000|
33322422 (0.202)	|0.115	0.087	0.000|
32344444 (0.131)	|0.004	0.090	0.033|
12122244 (0.104)	|0.104	0.000	0.000|
32322444 (0.048)	|0.041	0.007	0.000|
Multiallelic Dprime: 0.785
BLOCK 831.  MARKERS: 4003 4004
14 (0.767)	|0.315	0.278	0.113	0.060|
23 (0.194)	|0.084	0.058	0.006	0.046|
24 (0.036)	|0.004	0.003	0.027	0.002|
Multiallelic Dprime: 0.164
BLOCK 832.  MARKERS: 4010 4011 4012
244 (0.405)	|0.398	0.002	0.015|
442 (0.339)	|0.316	0.022	0.000|
242 (0.148)	|0.011	0.127	0.000|
412 (0.108)	|0.108	0.000	0.000|
Multiallelic Dprime: 0.766
BLOCK 833.  MARKERS: 4013 4014
21 (0.834)	|0.707	0.125|
33 (0.151)	|0.151	0.000|
31 (0.016)	|0.009	0.007|
Multiallelic Dprime: 0.734
BLOCK 834.  MARKERS: 4015 4016
41 (0.867)	|0.404	0.256	0.207|
13 (0.131)	|0.052	0.066	0.013|
Multiallelic Dprime: 0.267
BLOCK 835.  MARKERS: 4017 4018 4019 4020
4443 (0.455)	|0.444	0.012	0.000|
2211 (0.322)	|0.118	0.196	0.008|
4411 (0.223)	|0.019	0.015	0.188|
Multiallelic Dprime: 0.795
BLOCK 836.  MARKERS: 4021 4022
33 (0.580)	|0.497	0.028	0.055|
43 (0.224)	|0.137	0.085	0.002|
32 (0.196)	|0.181	0.012	0.003|
Multiallelic Dprime: 0.380
BLOCK 837.  MARKERS: 4023 4024
14 (0.815)	|0.358	0.280	0.176|
22 (0.124)	|0.004	0.013	0.107|
24 (0.061)	|0.039	0.009	0.012|
Multiallelic Dprime: 0.529
BLOCK 838.  MARKERS: 4025 4026
32 (0.401)	|0.313	0.007	0.081|
34 (0.302)	|0.246	0.035	0.021|
12 (0.295)	|0.168	0.120	0.009|
Multiallelic Dprime: 0.344
BLOCK 839.  MARKERS: 4029 4030
32 (0.727)	|0.371	0.202	0.086	0.063|
12 (0.163)	|0.041	0.006	0.115	0.000|
14 (0.110)	|0.002	0.105	0.002	0.001|
Multiallelic Dprime: 0.528
BLOCK 840.  MARKERS: 4033 4034 4035 4036
4331 (0.414)	|0.130	0.271	0.013	0.000|
2332 (0.312)	|0.176	0.000	0.132	0.000|
2141 (0.203)	|0.199	0.000	0.003	0.002|
2331 (0.065)	|0.011	0.027	0.000	0.026|
Multiallelic Dprime: 0.646
BLOCK 841.  MARKERS: 4038 4039 4040 4041
2132 (0.519)	|0.427	0.091|
2112 (0.299)	|0.253	0.047|
1234 (0.149)	|0.083	0.066|
2232 (0.027)	|0.026	0.000|
Multiallelic Dprime: 0.220
BLOCK 842.  MARKERS: 4042 4043
11 (0.795)	|0.440	0.295	0.058|
44 (0.204)	|0.006	0.002	0.196|
Multiallelic Dprime: 0.947
BLOCK 843.  MARKERS: 4044 4045
23 (0.447)	|0.187	0.201	0.059|
43 (0.296)	|0.180	0.041	0.075|
44 (0.254)	|0.194	0.022	0.038|
Multiallelic Dprime: 0.336
BLOCK 844.  MARKERS: 4046 4047
13 (0.561)	|0.439	0.103	0.020|
33 (0.263)	|0.256	0.006	0.002|
12 (0.176)	|0.007	0.168	0.000|
Multiallelic Dprime: 0.573
BLOCK 845.  MARKERS: 4049 4050
33 (0.702)	|0.339	0.192	0.072	0.040	0.047	0.011|
11 (0.277)	|0.147	0.025	0.032	0.055	0.013	0.002|
13 (0.021)	|0.003	0.010	0.002	0.002	0.003	0.002|
Multiallelic Dprime: 0.201
BLOCK 846.  MARKERS: 4053 4054 4055 4056 4057 4058
242141 (0.489)	|0.319	0.104	0.048	0.018|
442141 (0.228)	|0.179	0.004	0.045	0.000|
242122 (0.107)	|0.101	0.000	0.006	0.000|
223321 (0.096)	|0.085	0.011	0.000	0.000|
242121 (0.063)	|0.056	0.005	0.002	0.000|
243321 (0.015)	|0.013	0.002	0.000	0.000|
Multiallelic Dprime: 0.434
BLOCK 847.  MARKERS: 4060 4061 4062 4063
2334 (0.756)	|0.331	0.227	0.139	0.015	0.004|
4332 (0.125)	|0.027	0.067	0.024	0.000	0.001|
2214 (0.101)	|0.046	0.041	0.009	0.000	0.004|
2234 (0.018)	|0.014	0.003	0.000	0.000	0.000|
Multiallelic Dprime: 0.221
BLOCK 848.  MARKERS: 4065 4066 4067 4068 4069 4070 4071 4072
41231213 (0.417)	|0.365	0.003	0.050	0.000	0.000|
13413323 (0.338)	|0.000	0.324	0.000	0.000	0.013|
13413321 (0.171)	|0.060	0.095	0.000	0.014	0.000|
41431323 (0.015)	|0.015	0.000	0.000	0.000	0.000|
41213213 (0.010)	|0.010	0.000	0.000	0.000	0.000|
Multiallelic Dprime: 0.811
BLOCK 849.  MARKERS: 4074 4075 4076 4077 4078 4079
431113 (0.472)	|0.080	0.389	0.004|
113434 (0.437)	|0.416	0.019	0.003|
111434 (0.052)	|0.000	0.000	0.050|
413113 (0.014)	|0.000	0.014	0.000|
113433 (0.012)	|0.000	0.000	0.013|
Multiallelic Dprime: 0.839
BLOCK 850.  MARKERS: 4081 4082
13 (0.500)	|0.000	0.000	0.165	0.117	0.086	0.072	0.014	0.000|
31 (0.426)	|0.193	0.202	0.011	0.000	0.001	0.000	0.000	0.000|
11 (0.074)	|0.040	0.000	0.000	0.000	0.000	0.000	0.000	0.012|
Multiallelic Dprime: 0.934
BLOCK 851.  MARKERS: 4083 4084 4085 4086 4087 4088 4089 4090 4091 4092 4093 4094 4095 4096 4097 4098 4099 4100 4101 4102 4103 4104
3211344133313313142221 (0.233)	|0.180	0.032	0.019|
2211344133313313142221 (0.202)	|0.137	0.054	0.011|
3242243332434132413443 (0.175)	|0.029	0.132	0.016|
3242243312414332113443 (0.118)	|0.012	0.069	0.036|
3142233332414332112443 (0.087)	|0.050	0.036	0.000|
3142233332414332113443 (0.074)	|0.003	0.059	0.012|
3242243333313313142221 (0.014)	|0.012	0.000	0.002|
3211244133313313142221 (0.012)	|0.010	0.000	0.000|
Multiallelic Dprime: 0.511
BLOCK 852.  MARKERS: 4106 4107
14 (0.460)	|0.423	0.022	0.004	0.010|
13 (0.430)	|0.077	0.177	0.146	0.029|
33 (0.109)	|0.014	0.010	0.000	0.082|
Multiallelic Dprime: 0.764
BLOCK 853.  MARKERS: 4108 4109 4110
322 (0.518)	|0.289	0.088	0.098	0.005|
122 (0.210)	|0.036	0.155	0.004	0.000|
321 (0.148)	|0.001	0.011	0.003	0.131|
142 (0.121)	|0.000	0.007	0.107	0.000|
Multiallelic Dprime: 0.667
BLOCK 854.  MARKERS: 4114 4115 4116 4117 4118 4119 4120 4121 4122 4123 4124 4125
333123134334 (0.325)	|0.018	0.293	0.014|
313323144314 (0.258)	|0.257	0.000	0.001|
411322144314 (0.211)	|0.005	0.038	0.170|
313133241412 (0.138)	|0.139	0.000	0.000|
Multiallelic Dprime: 0.894
BLOCK 855.  MARKERS: 4126 4127
22 (0.444)	|0.157	0.140	0.031	0.064	0.033	0.011|
12 (0.350)	|0.102	0.059	0.097	0.014	0.044	0.032|
23 (0.205)	|0.030	0.060	0.020	0.065	0.025	0.005|
Multiallelic Dprime: 0.266
BLOCK 856.  MARKERS: 4132 4133 4134 4135 4136 4137
221433 (0.290)	|0.026	0.187	0.002	0.073|
224232 (0.258)	|0.235	0.012	0.002	0.007|
444433 (0.147)	|0.021	0.093	0.029	0.003|
224433 (0.143)	|0.054	0.063	0.003	0.015|
224413 (0.104)	|0.003	0.011	0.084	0.003|
224233 (0.047)	|0.035	0.000	0.013	0.000|
Multiallelic Dprime: 0.638
BLOCK 857.  MARKERS: 4138 4139 4140 4141
1134 (0.382)	|0.384	0.000	0.000|
2332 (0.367)	|0.099	0.200	0.069|
2312 (0.134)	|0.134	0.000	0.000|
1132 (0.104)	|0.047	0.013	0.042|
Multiallelic Dprime: 0.832
BLOCK 858.  MARKERS: 4142 4143
41 (0.671)	|0.362	0.235	0.000	0.074	0.000|
21 (0.215)	|0.000	0.000	0.193	0.000	0.021|
43 (0.114)	|0.009	0.068	0.000	0.038	0.000|
Multiallelic Dprime: 0.731
BLOCK 859.  MARKERS: 4144 4145 4146 4147
1132 (0.371)	|0.348	0.019|
1144 (0.305)	|0.137	0.164|
3244 (0.193)	|0.046	0.147|
1142 (0.112)	|0.033	0.079|
3144 (0.019)	|0.006	0.012|
Multiallelic Dprime: 0.565
BLOCK 860.  MARKERS: 4148 4149
14 (0.569)	|0.446	0.123|
42 (0.423)	|0.382	0.040|
Multiallelic Dprime: 0.423
BLOCK 861.  MARKERS: 4151 4152
21 (0.834)	|0.394	0.146	0.135	0.044	0.031	0.062|
32 (0.166)	|0.000	0.000	0.000	0.076	0.084	0.000|
Multiallelic Dprime: 0.908
BLOCK 862.  MARKERS: 4153 4154 4155 4156 4157 4158 4159 4160 4161 4162 4163
42113114321 (0.394)	|0.385	0.001	0.003|
32113314321 (0.145)	|0.005	0.000	0.136|
44222312123 (0.135)	|0.000	0.134	0.000|
42223312323 (0.122)	|0.081	0.040	0.000|
42113334313 (0.115)	|0.113	0.000	0.002|
42113314321 (0.062)	|0.001	0.052	0.004|
Multiallelic Dprime: 0.879
BLOCK 863.  MARKERS: 4164 4165 4166
413 (0.595)	|0.260	0.099	0.114	0.051	0.009	0.007	0.006	0.007|
223 (0.237)	|0.063	0.088	0.004	0.042	0.007	0.000	0.003	0.003|
422 (0.147)	|0.022	0.054	0.005	0.004	0.043	0.006	0.002	0.000|
Multiallelic Dprime: 0.406
BLOCK 864.  MARKERS: 4168 4169 4170 4171 4172 4173 4174 4175 4176 4177 4178 4179 4180 4181 4182 4183 4184 4185 4186 4187 4188 4189 4190
32114321113133312211422 (0.353)	|0.329	0.015	0.005|
13312243234423341422244 (0.250)	|0.002	0.247	0.000|
32124321114121142412422 (0.122)	|0.037	0.000	0.090|
32114321114121142412422 (0.101)	|0.002	0.000	0.098|
13312243114423341422244 (0.061)	|0.000	0.060	0.000|
32124321114423341422244 (0.015)	|0.000	0.015	0.000|
32114321113133312212422 (0.011)	|0.010	0.000	0.002|
33312243234123341422244 (0.011)	|0.000	0.000	0.009|
Multiallelic Dprime: 0.904
BLOCK 865.  MARKERS: 4192 4193
12 (0.404)	|0.068	0.331	0.005|
34 (0.365)	|0.324	0.024	0.017|
32 (0.227)	|0.180	0.021	0.026|
Multiallelic Dprime: 0.712
BLOCK 866.  MARKERS: 4194 4195
22 (0.572)	|0.323	0.158	0.091|
44 (0.379)	|0.377	0.000	0.000|
24 (0.047)	|0.005	0.041	0.000|
Multiallelic Dprime: 0.804
BLOCK 867.  MARKERS: 4197 4198 4199
243 (0.704)	|0.425	0.268	0.010|
421 (0.199)	|0.136	0.022	0.041|
423 (0.091)	|0.091	0.000	0.000|
Multiallelic Dprime: 0.499
BLOCK 868.  MARKERS: 4202 4203
22 (0.656)	|0.543	0.082	0.028|
14 (0.289)	|0.273	0.016	0.000|
12 (0.052)	|0.010	0.042	0.000|
Multiallelic Dprime: 0.267
BLOCK 869.  MARKERS: 4205 4206 4207
213 (0.828)	|0.321	0.315	0.187|
332 (0.141)	|0.133	0.006	0.002|
313 (0.028)	|0.001	0.027	0.000|
Multiallelic Dprime: 0.667
BLOCK 870.  MARKERS: 4209 4210
21 (0.458)	|0.402	0.036	0.011	0.000	0.000|
23 (0.347)	|0.002	0.231	0.115	0.003	0.000|
13 (0.189)	|0.000	0.003	0.004	0.118	0.060|
Multiallelic Dprime: 0.910
BLOCK 871.  MARKERS: 4211 4212 4213 4214 4215
32131 (0.406)	|0.399	0.006	0.000|
32331 (0.267)	|0.089	0.155	0.023|
32311 (0.130)	|0.125	0.003	0.000|
14133 (0.121)	|0.038	0.002	0.083|
14131 (0.060)	|0.025	0.036	0.000|
Multiallelic Dprime: 0.764
BLOCK 872.  MARKERS: 4218 4219 4220
211 (0.686)	|0.316	0.207	0.154	0.002	0.000	0.003|
423 (0.203)	|0.002	0.006	0.051	0.112	0.023	0.009|
411 (0.108)	|0.105	0.000	0.003	0.000	0.000	0.000|
Multiallelic Dprime: 0.572
BLOCK 873.  MARKERS: 4223 4224 4225 4226 4227
41324 (0.423)	|0.118	0.118	0.058	0.010	0.094	0.023	0.002|
23334 (0.213)	|0.114	0.010	0.024	0.048	0.006	0.000	0.008|
41134 (0.210)	|0.112	0.046	0.029	0.007	0.002	0.003	0.002|
41332 (0.115)	|0.021	0.000	0.017	0.055	0.020	0.000	0.000|
43334 (0.024)	|0.017	0.001	0.000	0.002	0.000	0.002	0.000|
41334 (0.012)	|0.004	0.000	0.000	0.000	0.000	0.000	0.000|
Multiallelic Dprime: 0.408
BLOCK 874.  MARKERS: 4230 4231 4232 4233 4234 4235 4236 4237 4238
341344234 (0.384)	|0.348	0.036	0.002|
133324232 (0.174)	|0.004	0.017	0.153|
333324234 (0.134)	|0.007	0.126	0.000|
333322232 (0.123)	|0.123	0.000	0.000|
331124412 (0.121)	|0.000	0.122	0.000|
333324232 (0.029)	|0.006	0.004	0.020|
341344232 (0.014)	|0.002	0.000	0.010|
Multiallelic Dprime: 0.871
BLOCK 875.  MARKERS: 4239 4240
13 (0.494)	|0.141	0.353	0.000|
33 (0.319)	|0.307	0.012	0.000|
31 (0.187)	|0.165	0.006	0.015|
Multiallelic Dprime: 0.859
BLOCK 876.  MARKERS: 4241 4242
32 (0.614)	|0.006	0.316	0.206	0.083|
14 (0.371)	|0.359	0.004	0.001	0.005|
34 (0.015)	|0.000	0.015	0.000	0.000|
Multiallelic Dprime: 0.943
BLOCK 877.  MARKERS: 4243 4244 4245
224 (0.365)	|0.328	0.033	0.004|
114 (0.333)	|0.189	0.133	0.012|
213 (0.208)	|0.098	0.109	0.000|
214 (0.088)	|0.058	0.026	0.004|
Multiallelic Dprime: 0.377
BLOCK 878.  MARKERS: 4247 4248
43 (0.678)	|0.295	0.270	0.108|
32 (0.302)	|0.139	0.126	0.037|
33 (0.020)	|0.002	0.008	0.011|
Multiallelic Dprime: 0.036
BLOCK 879.  MARKERS: 4253 4254 4255
223 (0.436)	|0.291	0.114	0.002	0.000	0.000	0.025|
441 (0.403)	|0.000	0.001	0.163	0.121	0.117	0.000|
221 (0.157)	|0.000	0.156	0.000	0.000	0.000	0.000|
Multiallelic Dprime: 0.881
BLOCK 880.  MARKERS: 4257 4258 4259 4260 4261 4262 4263 4264
34421334 (0.291)	|0.254	0.038|
32221334 (0.276)	|0.254	0.019|
22221334 (0.165)	|0.160	0.006|
22243423 (0.121)	|0.108	0.010|
24221334 (0.117)	|0.082	0.033|
34221334 (0.024)	|0.024	0.000|
Multiallelic Dprime: 0.313
BLOCK 881.  MARKERS: 4269 4270
34 (0.888)	|0.559	0.295	0.031|
22 (0.105)	|0.072	0.028	0.000|
Multiallelic Dprime: 0.216
BLOCK 882.  MARKERS: 4272 4273 4274
214 (0.634)	|0.417	0.196|
331 (0.327)	|0.202	0.124|
234 (0.031)	|0.028	0.003|
Multiallelic Dprime: 0.072
BLOCK 883.  MARKERS: 4277 4278 4279 4280 4281
12332 (0.652)	|0.447	0.075	0.133|
31124 (0.324)	|0.178	0.144	0.003|
Multiallelic Dprime: 0.330
BLOCK 884.  MARKERS: 4283 4284
22 (0.632)	|0.316	0.188	0.003	0.091	0.000	0.014	0.012|
32 (0.224)	|0.028	0.174	0.000	0.003	0.016	0.000	0.000|
23 (0.144)	|0.023	0.000	0.108	0.000	0.006	0.000	0.000|
Multiallelic Dprime: 0.621
BLOCK 885.  MARKERS: 4285 4286 4287 4288 4289 4290
233111 (0.366)	|0.027	0.341	0.000|
213312 (0.362)	|0.184	0.004	0.177|
431141 (0.112)	|0.106	0.000	0.005|
213311 (0.094)	|0.073	0.020	0.000|
231141 (0.022)	|0.022	0.000	0.000|
213111 (0.014)	|0.000	0.014	0.000|
233311 (0.013)	|0.000	0.013	0.000|
Multiallelic Dprime: 0.772
BLOCK 886.  MARKERS: 4291 4292
44 (0.418)	|0.162	0.138	0.117|
24 (0.393)	|0.317	0.054	0.020|
42 (0.189)	|0.182	0.000	0.006|
Multiallelic Dprime: 0.586
BLOCK 887.  MARKERS: 4293 4294
22 (0.663)	|0.388	0.199	0.075|
32 (0.193)	|0.072	0.019	0.103|
24 (0.144)	|0.031	0.053	0.060|
Multiallelic Dprime: 0.372
BLOCK 888.  MARKERS: 4296 4297
34 (0.492)	|0.465	0.015	0.011|
22 (0.271)	|0.084	0.159	0.026|
24 (0.236)	|0.031	0.073	0.119|
Multiallelic Dprime: 0.696
BLOCK 889.  MARKERS: 4298 4299 4300 4301 4302
31233 (0.580)	|0.395	0.185|
32412 (0.246)	|0.044	0.203|
21233 (0.154)	|0.135	0.020|
Multiallelic Dprime: 0.426
BLOCK 890.  MARKERS: 4303 4304
43 (0.577)	|0.148	0.306	0.120|
21 (0.423)	|0.347	0.066	0.003|
Multiallelic Dprime: 0.667
BLOCK 891.  MARKERS: 4305 4306 4307
444 (0.496)	|0.268	0.165	0.062|
342 (0.371)	|0.317	0.016	0.039|
422 (0.124)	|0.048	0.003	0.072|
Multiallelic Dprime: 0.470
BLOCK 892.  MARKERS: 4308 4309 4310 4311
2231 (0.640)	|0.374	0.236	0.028|
2214 (0.184)	|0.071	0.095	0.016|
4131 (0.175)	|0.114	0.060	0.000|
Multiallelic Dprime: 0.130
BLOCK 893.  MARKERS: 4312 4313 4314
132 (0.559)	|0.517	0.000	0.016	0.002	0.000	0.014	0.000|
314 (0.391)	|0.027	0.173	0.145	0.019	0.003	0.003	0.015|
332 (0.043)	|0.007	0.000	0.003	0.004	0.024	0.000	0.000|
Multiallelic Dprime: 0.873
BLOCK 894.  MARKERS: 4315 4316 4317 4318 4319 4320 4321 4322
22322333 (0.555)	|0.461	0.055	0.032|
41111124 (0.175)	|0.024	0.150	0.000|
41322133 (0.166)	|0.115	0.042	0.007|
41322333 (0.028)	|0.028	0.000	0.000|
41312133 (0.026)	|0.005	0.022	0.000|
22322133 (0.017)	|0.015	0.002	0.000|
41112133 (0.015)	|0.004	0.009	0.000|
Multiallelic Dprime: 0.543
BLOCK 895.  MARKERS: 4323 4324
22 (0.660)	|0.253	0.247	0.156|
44 (0.296)	|0.110	0.127	0.060|
24 (0.039)	|0.034	0.003	0.001|
Multiallelic Dprime: 0.095
BLOCK 896.  MARKERS: 4330 4331
23 (0.400)	|0.184	0.021	0.130	0.055	0.000|
44 (0.377)	|0.325	0.015	0.010	0.020	0.002|
43 (0.218)	|0.037	0.114	0.004	0.028	0.031|
Multiallelic Dprime: 0.565
BLOCK 897.  MARKERS: 4335 4336 4337 4338 4339 4340 4341
4121323 (0.552)	|0.389	0.083	0.081|
4141122 (0.150)	|0.007	0.131	0.014|
4321323 (0.144)	|0.017	0.068	0.057|
2324343 (0.103)	|0.005	0.008	0.091|
4121122 (0.032)	|0.026	0.004	0.000|
Multiallelic Dprime: 0.627
BLOCK 898.  MARKERS: 4342 4343
43 (0.444)	|0.294	0.143	0.007|
41 (0.304)	|0.186	0.015	0.104|
21 (0.252)	|0.197	0.014	0.041|
Multiallelic Dprime: 0.293
BLOCK 899.  MARKERS: 4344 4345
21 (0.677)	|0.399	0.190	0.080|
23 (0.171)	|0.002	0.151	0.018|
41 (0.152)	|0.052	0.058	0.042|
Multiallelic Dprime: 0.483
BLOCK 900.  MARKERS: 4346 4347
34 (0.453)	|0.422	0.002	0.029	0.000|
21 (0.399)	|0.014	0.346	0.028	0.011|
24 (0.140)	|0.135	0.005	0.000	0.000|
Multiallelic Dprime: 0.880
BLOCK 901.  MARKERS: 4349 4350
43 (0.571)	|0.027	0.050	0.187	0.189	0.059	0.035	0.015|
21 (0.361)	|0.204	0.153	0.000	0.000	0.000	0.000	0.000|
41 (0.057)	|0.030	0.026	0.000	0.000	0.000	0.000	0.000|
23 (0.011)	|0.000	0.000	0.010	0.000	0.000	0.000	0.000|
Multiallelic Dprime: 0.812
BLOCK 902.  MARKERS: 4351 4352 4353 4354 4355
21232 (0.262)	|0.258	0.000	0.002|
41232 (0.229)	|0.196	0.033	0.000|
43232 (0.196)	|0.028	0.170	0.000|
43144 (0.190)	|0.000	0.190	0.000|
43134 (0.059)	|0.002	0.000	0.057|
43132 (0.035)	|0.000	0.000	0.034|
23232 (0.015)	|0.000	0.002	0.007|
Multiallelic Dprime: 0.877
BLOCK 903.  MARKERS: 4357 4358
22 (0.486)	|0.388	0.077	0.020|
41 (0.398)	|0.264	0.001	0.132|
21 (0.107)	|0.004	0.097	0.006|
Multiallelic Dprime: 0.414
BLOCK 904.  MARKERS: 4359 4360
11 (0.665)	|0.436	0.226	0.003|
32 (0.172)	|0.128	0.041	0.004|
12 (0.161)	|0.112	0.045	0.004|
Multiallelic Dprime: 0.153
BLOCK 905.  MARKERS: 4362 4363
23 (0.677)	|0.582	0.057	0.032|
44 (0.313)	|0.230	0.070	0.013|
24 (0.011)	|0.003	0.008	0.000|
Multiallelic Dprime: 0.261
BLOCK 906.  MARKERS: 4365 4366 4367 4368
2314 (0.816)	|0.379	0.368	0.068|
4432 (0.134)	|0.097	0.031	0.006|
2432 (0.044)	|0.021	0.008	0.016|
Multiallelic Dprime: 0.366
BLOCK 907.  MARKERS: 4371 4372
42 (0.497)	|0.465	0.032	0.002|
31 (0.413)	|0.003	0.403	0.006|
41 (0.089)	|0.065	0.000	0.025|
Multiallelic Dprime: 0.883
BLOCK 908.  MARKERS: 4373 4374
23 (0.531)	|0.020	0.410	0.097|
41 (0.435)	|0.406	0.016	0.005|
43 (0.034)	|0.004	0.005	0.024|
Multiallelic Dprime: 0.874
BLOCK 909.  MARKERS: 4375 4376 4377
412 (0.430)	|0.254	0.091	0.046	0.039|
234 (0.430)	|0.145	0.177	0.087	0.022|
232 (0.126)	|0.038	0.032	0.011	0.042|
Multiallelic Dprime: 0.273
BLOCK 910.  MARKERS: 4380 4381 4382
243 (0.443)	|0.142	0.202	0.100|
423 (0.304)	|0.195	0.062	0.046|
421 (0.146)	|0.073	0.015	0.058|
223 (0.104)	|0.013	0.048	0.044|
Multiallelic Dprime: 0.311
BLOCK 911.  MARKERS: 4385 4386 4387
223 (0.424)	|0.004	0.267	0.153|
434 (0.327)	|0.318	0.000	0.010|
433 (0.249)	|0.214	0.005	0.030|
Multiallelic Dprime: 0.869
BLOCK 912.  MARKERS: 4389 4390
23 (0.536)	|0.235	0.246	0.050|
21 (0.272)	|0.021	0.050	0.201|
13 (0.192)	|0.145	0.046	0.002|
Multiallelic Dprime: 0.479
BLOCK 913.  MARKERS: 4392 4393
22 (0.400)	|0.247	0.154|
42 (0.342)	|0.250	0.092|
43 (0.254)	|0.152	0.099|
Multiallelic Dprime: 0.125
BLOCK 914.  MARKERS: 4398 4399
31 (0.650)	|0.212	0.207	0.202	0.028|
13 (0.346)	|0.199	0.032	0.006	0.108|
Multiallelic Dprime: 0.547
BLOCK 915.  MARKERS: 4400 4401 4402
412 (0.414)	|0.239	0.172|
212 (0.240)	|0.170	0.069|
414 (0.208)	|0.158	0.050|
434 (0.137)	|0.087	0.049|
Multiallelic Dprime: 0.167
BLOCK 916.  MARKERS: 4403 4404
42 (0.652)	|0.494	0.157	0.000|
24 (0.342)	|0.004	0.106	0.233|
Multiallelic Dprime: 0.746
BLOCK 917.  MARKERS: 4405 4406
34 (0.503)	|0.217	0.095	0.143	0.033	0.004|
32 (0.262)	|0.080	0.041	0.026	0.107	0.005|
14 (0.232)	|0.091	0.085	0.041	0.004	0.012|
Multiallelic Dprime: 0.272
BLOCK 918.  MARKERS: 4412 4413 4414 4415 4416 4417
344121 (0.390)	|0.363	0.021	0.006|
144121 (0.221)	|0.209	0.008	0.004|
313342 (0.210)	|0.011	0.197	0.000|
313322 (0.144)	|0.005	0.138	0.001|
313321 (0.020)	|0.020	0.000	0.000|
Multiallelic Dprime: 0.872
BLOCK 919.  MARKERS: 4418 4419
12 (0.618)	|0.416	0.041	0.158|
24 (0.368)	|0.006	0.318	0.041|
14 (0.011)	|0.007	0.002	0.002|
Multiallelic Dprime: 0.786
BLOCK 920.  MARKERS: 4420 4421
22 (0.429)	|0.312	0.000	0.000	0.001	0.097	0.000	0.000	0.010|
41 (0.363)	|0.000	0.179	0.000	0.138	0.020	0.000	0.024	0.000|
42 (0.203)	|0.000	0.003	0.165	0.000	0.000	0.026	0.000	0.000|
Multiallelic Dprime: 0.958
BLOCK 921.  MARKERS: 4423 4424 4425 4426 4427 4428 4429 4430 4431
123131132 (0.314)	|0.000	0.314	0.000|
321332122 (0.185)	|0.185	0.000	0.000|
131331121 (0.166)	|0.165	0.000	0.000|
321331122 (0.140)	|0.002	0.000	0.138|
123111232 (0.115)	|0.002	0.000	0.114|
121331121 (0.027)	|0.027	0.000	0.000|
123331132 (0.022)	|0.021	0.002	0.000|
323131132 (0.011)	|0.000	0.011	0.000|
Multiallelic Dprime: 0.992
BLOCK 922.  MARKERS: 4432 4433
42 (0.411)	|0.025	0.183	0.143	0.036	0.000	0.012|
22 (0.329)	|0.318	0.000	0.003	0.000	0.013	0.000|
44 (0.260)	|0.117	0.138	0.000	0.000	0.003	0.000|
Multiallelic Dprime: 0.683
BLOCK 923.  MARKERS: 4434 4435 4436 4437 4438 4439 4440 4441
13234332 (0.460)	|0.241	0.133	0.065	0.015|
21414234 (0.322)	|0.276	0.014	0.019	0.012|
13412312 (0.146)	|0.067	0.025	0.007	0.042|
13412332 (0.036)	|0.008	0.018	0.009	0.000|
13234334 (0.015)	|0.014	0.000	0.000	0.000|
13412234 (0.012)	|0.012	0.000	0.000	0.000|
Multiallelic Dprime: 0.433
BLOCK 924.  MARKERS: 4444 4445 4446 4447 4448
31243 (0.621)	|0.519	0.005	0.099|
12424 (0.194)	|0.055	0.138	0.000|
12444 (0.103)	|0.099	0.003	0.001|
31443 (0.072)	|0.071	0.002	0.000|
Multiallelic Dprime: 0.596
BLOCK 925.  MARKERS: 4449 4450
32 (0.750)	|0.551	0.161	0.010	0.014|
13 (0.149)	|0.058	0.086	0.002	0.002|
33 (0.101)	|0.034	0.049	0.017	0.000|
Multiallelic Dprime: 0.410
BLOCK 926.  MARKERS: 4453 4454 4455 4456 4457
24241 (0.642)	|0.478	0.132	0.025|
42423 (0.294)	|0.217	0.072	0.005|
42223 (0.030)	|0.024	0.005	0.001|
44241 (0.017)	|0.016	0.002	0.000|
Multiallelic Dprime: 0.046
BLOCK 927.  MARKERS: 4461 4462 4463
113 (0.746)	|0.335	0.258	0.128	0.022|
331 (0.216)	|0.077	0.034	0.070	0.036|
333 (0.031)	|0.011	0.015	0.000	0.005|
Multiallelic Dprime: 0.256
BLOCK 928.  MARKERS: 4465 4466 4467
242 (0.424)	|0.266	0.064	0.030	0.064|
122 (0.307)	|0.157	0.104	0.024	0.021|
224 (0.199)	|0.085	0.019	0.084	0.012|
222 (0.065)	|0.047	0.002	0.008	0.009|
Multiallelic Dprime: 0.263
BLOCK 929.  MARKERS: 4469 4470 4471
223 (0.558)	|0.487	0.041	0.032|
233 (0.188)	|0.030	0.008	0.149|
431 (0.145)	|0.011	0.129	0.005|
231 (0.106)	|0.008	0.097	0.000|
Multiallelic Dprime: 0.782
BLOCK 930.  MARKERS: 4473 4474
33 (0.536)	|0.255	0.268	0.013|
31 (0.277)	|0.162	0.032	0.082|
11 (0.187)	|0.170	0.005	0.012|
Multiallelic Dprime: 0.482
BLOCK 931.  MARKERS: 4476 4477
42 (0.588)	|0.582	0.004|
44 (0.305)	|0.052	0.252|
22 (0.107)	|0.015	0.091|
Multiallelic Dprime: 0.885
BLOCK 932.  MARKERS: 4480 4481 4482
222 (0.650)	|0.630	0.020|
444 (0.347)	|0.016	0.332|
Multiallelic Dprime: 0.929
BLOCK 933.  MARKERS: 4483 4484
22 (0.649)	|0.556	0.033	0.036	0.017|
44 (0.351)	|0.065	0.279	0.000	0.006|
Multiallelic Dprime: 0.747
BLOCK 934.  MARKERS: 4485 4486 4487 4488
2244 (0.621)	|0.318	0.201	0.000	0.000	0.075	0.000	0.001	0.014|
4422 (0.311)	|0.000	0.000	0.157	0.102	0.000	0.028	0.013	0.000|
2242 (0.036)	|0.035	0.000	0.000	0.000	0.000	0.000	0.000	0.000|
2222 (0.023)	|0.000	0.000	0.018	0.000	0.000	0.000	0.000	0.000|
Multiallelic Dprime: 0.927
BLOCK 935.  MARKERS: 4489 4490 4491 4492 4493 4494 4495 4496 4497
124244424 (0.353)	|0.086	0.265	0.005|
143244424 (0.200)	|0.193	0.004	0.001|
343422244 (0.177)	|0.126	0.029	0.021|
343424422 (0.105)	|0.104	0.000	0.000|
144244424 (0.076)	|0.072	0.002	0.000|
343422444 (0.029)	|0.029	0.000	0.000|
343422224 (0.014)	|0.006	0.008	0.000|
123244424 (0.014)	|0.013	0.000	0.000|
Multiallelic Dprime: 0.735
BLOCK 936.  MARKERS: 4501 4502
33 (0.657)	|0.360	0.141	0.000	0.116	0.000	0.000	0.000	0.000	0.016|
12 (0.313)	|0.000	0.000	0.121	0.000	0.114	0.027	0.003	0.016	0.000|
32 (0.030)	|0.003	0.002	0.000	0.000	0.000	0.000	0.020	0.000	0.000|
Multiallelic Dprime: 0.980
BLOCK 937.  MARKERS: 4503 4504 4505 4506 4507 4508 4509 4510 4511 4512 4513 4514 4515 4516 4517 4518 4519 4520 4521 4522 4523 4524 4525 4526
121123212243424441134312 (0.359)	|0.117	0.010	0.108	0.124|
121123212243424441134341 (0.145)	|0.000	0.145	0.000	0.000|
213314423421244322342212 (0.123)	|0.091	0.009	0.015	0.009|
121123213243424441134312 (0.116)	|0.065	0.000	0.041	0.010|
213314423421242322342212 (0.110)	|0.053	0.015	0.000	0.037|
213314423421244342342212 (0.028)	|0.026	0.000	0.003	0.000|
223314423421242322342212 (0.027)	|0.024	0.000	0.000	0.004|
213314423243424441134312 (0.016)	|0.006	0.000	0.012	0.000|
121123213243424441134341 (0.015)	|0.000	0.017	0.000	0.000|
Multiallelic Dprime: 0.563
BLOCK 938.  MARKERS: 4527 4528 4529
341 (0.414)	|0.244	0.152	0.007	0.000	0.008	0.000|
321 (0.207)	|0.016	0.022	0.000	0.168	0.001	0.000|
343 (0.191)	|0.019	0.000	0.166	0.000	0.000	0.003|
121 (0.186)	|0.000	0.101	0.000	0.000	0.041	0.044|
Multiallelic Dprime: 0.773
BLOCK 939.  MARKERS: 4530 4531 4532 4533 4534
43414 (0.277)	|0.039	0.231	0.000	0.000	0.005|
41214 (0.276)	|0.143	0.021	0.002	0.001	0.103|
41232 (0.173)	|0.000	0.000	0.169	0.000	0.000|
11214 (0.170)	|0.003	0.000	0.000	0.165	0.000|
43214 (0.051)	|0.042	0.005	0.000	0.000	0.000|
41234 (0.047)	|0.043	0.000	0.000	0.000	0.002|
Multiallelic Dprime: 0.852
BLOCK 940.  MARKERS: 4535 4536 4537 4538 4539
32341 (0.271)	|0.136	0.124	0.011|
32333 (0.260)	|0.216	0.042	0.002|
24341 (0.178)	|0.145	0.031	0.000|
32141 (0.166)	|0.018	0.145	0.004|
22341 (0.106)	|0.014	0.062	0.033|
Multiallelic Dprime: 0.493
BLOCK 941.  MARKERS: 4541 4542
23 (0.544)	|0.198	0.198	0.064	0.066	0.011|
11 (0.405)	|0.114	0.046	0.115	0.112	0.006|
13 (0.051)	|0.032	0.000	0.014	0.000	0.000|
Multiallelic Dprime: 0.333
BLOCK 942.  MARKERS: 4546 4547 4548 4549 4550 4551
411342 (0.342)	|0.189	0.081	0.071|
413124 (0.243)	|0.060	0.042	0.141|
241342 (0.193)	|0.082	0.079	0.032|
441342 (0.178)	|0.036	0.101	0.041|
413142 (0.016)	|0.003	0.010	0.003|
Multiallelic Dprime: 0.314
BLOCK 943.  MARKERS: 4552 4553 4554 4555
1423 (0.377)	|0.009	0.241	0.003	0.002	0.109|
4341 (0.322)	|0.269	0.000	0.034	0.001	0.008|
1443 (0.296)	|0.000	0.012	0.125	0.148	0.003|
Multiallelic Dprime: 0.886
BLOCK 944.  MARKERS: 4556 4557 4558 4559 4560 4561 4562
1113422 (0.278)	|0.248	0.005	0.022|
1133221 (0.255)	|0.026	0.228	0.000|
3111442 (0.162)	|0.086	0.000	0.077|
1333222 (0.152)	|0.150	0.000	0.000|
1133222 (0.121)	|0.037	0.083	0.000|
Multiallelic Dprime: 0.743
BLOCK 945.  MARKERS: 4563 4564
42 (0.568)	|0.432	0.129	0.007|
24 (0.323)	|0.223	0.100	0.001|
22 (0.105)	|0.026	0.000	0.078|
Multiallelic Dprime: 0.259
BLOCK 946.  MARKERS: 4565 4566
24 (0.685)	|0.461	0.209	0.002	0.000	0.000	0.011|
32 (0.226)	|0.027	0.001	0.130	0.001	0.068	0.000|
22 (0.089)	|0.005	0.000	0.003	0.078	0.000	0.000|
Multiallelic Dprime: 0.884
BLOCK 947.  MARKERS: 4567 4568 4569 4570 4571
12433 (0.494)	|0.389	0.104|
32213 (0.207)	|0.132	0.075|
33214 (0.135)	|0.122	0.013|
32433 (0.080)	|0.062	0.018|
32214 (0.071)	|0.067	0.004|
12413 (0.012)	|0.012	0.000|
Multiallelic Dprime: 0.189
BLOCK 948.  MARKERS: 4573 4574
32 (0.784)	|0.417	0.367|
14 (0.213)	|0.119	0.094|
Multiallelic Dprime: 0.046
BLOCK 949.  MARKERS: 4576 4577 4578 4579
2333 (0.539)	|0.509	0.019	0.006|
4111 (0.461)	|0.058	0.343	0.050|
Multiallelic Dprime: 0.888
BLOCK 950.  MARKERS: 4580 4581 4582 4583
1114 (0.567)	|0.267	0.157	0.143|
3332 (0.362)	|0.194	0.096	0.072|
1132 (0.056)	|0.031	0.006	0.019|
Multiallelic Dprime: 0.087
BLOCK 951.  MARKERS: 4585 4586
41 (0.504)	|0.372	0.035	0.096|
42 (0.261)	|0.200	0.052	0.005|
12 (0.235)	|0.008	0.221	0.005|
Multiallelic Dprime: 0.613
BLOCK 952.  MARKERS: 4588 4589
23 (0.580)	|0.328	0.250|
42 (0.307)	|0.159	0.148|
22 (0.107)	|0.049	0.057|
Multiallelic Dprime: 0.070
BLOCK 953.  MARKERS: 4594 4595
21 (0.539)	|0.485	0.055|
43 (0.459)	|0.384	0.072|
Multiallelic Dprime: 0.202
BLOCK 954.  MARKERS: 4597 4598 4599
133 (0.871)	|0.842	0.023|
314 (0.127)	|0.009	0.118|
Multiallelic Dprime: 0.918
BLOCK 955.  MARKERS: 4600 4601
21 (0.851)	|0.333	0.299	0.217|
32 (0.142)	|0.056	0.050	0.036|
Multiallelic Dprime: 0.006
BLOCK 956.  MARKERS: 4602 4603
12 (0.390)	|0.356	0.032	0.002|
22 (0.351)	|0.259	0.059	0.032|
24 (0.257)	|0.048	0.107	0.103|
Multiallelic Dprime: 0.535
BLOCK 957.  MARKERS: 4605 4606
11 (0.666)	|0.660	0.000	0.004|
32 (0.198)	|0.000	0.154	0.044|
31 (0.135)	|0.000	0.015	0.122|
Multiallelic Dprime: 0.943
BLOCK 958.  MARKERS: 4607 4608
33 (0.658)	|0.653	0.001	0.004|
32 (0.174)	|0.007	0.150	0.006|
12 (0.168)	|0.045	0.006	0.125|
Multiallelic Dprime: 0.914
BLOCK 959.  MARKERS: 4609 4610 4611
112 (0.705)	|0.482	0.223|
332 (0.159)	|0.123	0.035|
333 (0.133)	|0.112	0.020|
Multiallelic Dprime: 0.322
BLOCK 960.  MARKERS: 4612 4613 4614
213 (0.717)	|0.264	0.304	0.149|
434 (0.282)	|0.152	0.007	0.123|
Multiallelic Dprime: 0.439
BLOCK 961.  MARKERS: 4615 4616
23 (0.417)	|0.230	0.073	0.015	0.048	0.045	0.001|
41 (0.311)	|0.081	0.176	0.022	0.012	0.008	0.010|
43 (0.272)	|0.110	0.056	0.067	0.003	0.006	0.024|
Multiallelic Dprime: 0.360
BLOCK 962.  MARKERS: 4618 4619 4620 4621 4622 4623 4624 4625
44134344 (0.420)	|0.236	0.147	0.038|
22311111 (0.306)	|0.148	0.135	0.021|
44111114 (0.105)	|0.064	0.035	0.005|
44131114 (0.063)	|0.028	0.035	0.000|
42111114 (0.060)	|0.033	0.017	0.008|
44134144 (0.035)	|0.010	0.020	0.005|
Multiallelic Dprime: 0.123
BLOCK 963.  MARKERS: 4630 4631 4632
413 (0.528)	|0.235	0.194	0.100|
222 (0.390)	|0.214	0.146	0.031|
423 (0.079)	|0.021	0.054	0.004|
Multiallelic Dprime: 0.156
BLOCK 964.  MARKERS: 4637 4638
44 (0.471)	|0.219	0.164	0.047	0.042|
14 (0.394)	|0.183	0.129	0.053	0.029|
43 (0.134)	|0.058	0.040	0.034	0.002|
Multiallelic Dprime: 0.052
BLOCK 965.  MARKERS: 4639 4640 4641
333 (0.460)	|0.372	0.078	0.000	0.004|
324 (0.334)	|0.022	0.288	0.002	0.019|
223 (0.134)	|0.000	0.000	0.131	0.002|
323 (0.072)	|0.004	0.000	0.014	0.052|
Multiallelic Dprime: 0.806
BLOCK 966.  MARKERS: 4643 4644 4645 4646
1232 (0.399)	|0.280	0.048	0.041	0.022	0.001|
3412 (0.367)	|0.096	0.190	0.072	0.005	0.001|
3211 (0.146)	|0.081	0.024	0.038	0.000	0.002|
3232 (0.076)	|0.012	0.041	0.002	0.007	0.010|
Multiallelic Dprime: 0.429
BLOCK 967.  MARKERS: 4648 4649 4650 4651 4652 4653
244232 (0.471)	|0.255	0.138	0.069	0.009|
444232 (0.308)	|0.116	0.091	0.090	0.008|
222411 (0.155)	|0.033	0.056	0.058	0.007|
224231 (0.034)	|0.021	0.006	0.005	0.000|
244231 (0.015)	|0.007	0.006	0.000	0.000|
Multiallelic Dprime: 0.190
BLOCK 968.  MARKERS: 4656 4657 4658 4659 4660
33311 (0.442)	|0.429	0.013|
11113 (0.299)	|0.294	0.004|
13333 (0.224)	|0.026	0.191|
33313 (0.029)	|0.027	0.002|
Multiallelic Dprime: 0.886
BLOCK 969.  MARKERS: 4661 4662
41 (0.780)	|0.624	0.144	0.004	0.002|
23 (0.212)	|0.035	0.000	0.129	0.047|
Multiallelic Dprime: 0.827
BLOCK 970.  MARKERS: 4663 4664 4665
232 (0.664)	|0.621	0.034|
414 (0.146)	|0.113	0.034|
214 (0.134)	|0.084	0.049|
234 (0.049)	|0.050	0.000|
Multiallelic Dprime: 0.496
BLOCK 971.  MARKERS: 4666 4667
24 (0.871)	|0.708	0.043	0.120|
32 (0.119)	|0.000	0.113	0.007|
Multiallelic Dprime: 0.935
BLOCK 972.  MARKERS: 4668 4669
31 (0.707)	|0.690	0.006	0.000	0.010|
23 (0.166)	|0.000	0.165	0.000	0.000|
33 (0.127)	|0.007	0.109	0.013	0.000|
Multiallelic Dprime: 0.964
BLOCK 973.  MARKERS: 4671 4672 4673
432 (0.696)	|0.246	0.398	0.053|
214 (0.279)	|0.211	0.015	0.052|
232 (0.013)	|0.007	0.000	0.000|
434 (0.010)	|0.010	0.000	0.000|
Multiallelic Dprime: 0.665
BLOCK 974.  MARKERS: 4676 4677 4678 4679
3233 (0.474)	|0.004	0.361	0.105|
4433 (0.414)	|0.398	0.015	0.002|
3222 (0.105)	|0.102	0.003	0.000|
Multiallelic Dprime: 0.936
BLOCK 975.  MARKERS: 4680 4681
41 (0.505)	|0.222	0.235	0.049|
44 (0.386)	|0.294	0.065	0.017|
24 (0.108)	|0.043	0.004	0.060|
Multiallelic Dprime: 0.429
BLOCK 976.  MARKERS: 4684 4685 4686 4687 4688
42214 (0.557)	|0.551	0.005|
42232 (0.304)	|0.054	0.250|
11412 (0.126)	|0.126	0.000|
Multiallelic Dprime: 0.974
BLOCK 977.  MARKERS: 4689 4690 4691 4692 4693 4694 4695 4696
31133234 (0.733)	|0.438	0.161	0.133|
14211112 (0.258)	|0.246	0.008	0.003|
Multiallelic Dprime: 0.861
BLOCK 978.  MARKERS: 4697 4698
33 (0.688)	|0.532	0.129	0.009	0.008|
23 (0.172)	|0.094	0.071	0.000	0.002|
21 (0.140)	|0.097	0.040	0.003	0.000|
Multiallelic Dprime: 0.188
BLOCK 979.  MARKERS: 4703 4704 4705 4706
1233 (0.722)	|0.446	0.251	0.025|
2412 (0.241)	|0.182	0.059	0.000|
2213 (0.012)	|0.006	0.006	0.000|
2212 (0.010)	|0.010	0.000	0.000|
Multiallelic Dprime: 0.294
BLOCK 980.  MARKERS: 4708 4709 4710
221 (0.649)	|0.187	0.196	0.217	0.046|
332 (0.326)	|0.117	0.114	0.076	0.018|
322 (0.025)	|0.012	0.007	0.005	0.000|
Multiallelic Dprime: 0.123
BLOCK 981.  MARKERS: 4713 4714 4715 4716 4717 4718
222224 (0.316)	|0.178	0.059	0.039	0.019	0.019|
212224 (0.315)	|0.143	0.061	0.054	0.043	0.008|
424442 (0.297)	|0.193	0.031	0.034	0.035	0.000|
424222 (0.063)	|0.022	0.015	0.018	0.000	0.007|
Multiallelic Dprime: 0.181
BLOCK 982.  MARKERS: 4721 4722 4723 4724 4725 4726 4727
3111411 (0.537)	|0.141	0.318	0.075	0.004|
3111414 (0.165)	|0.150	0.013	0.002	0.000|
1132231 (0.147)	|0.125	0.013	0.009	0.000|
3311411 (0.101)	|0.084	0.004	0.011	0.002|
1132211 (0.035)	|0.006	0.023	0.004	0.004|
Multiallelic Dprime: 0.663
BLOCK 983.  MARKERS: 4729 4730 4731
432 (0.514)	|0.205	0.226	0.059	0.022|
114 (0.374)	|0.195	0.147	0.020	0.012|
434 (0.103)	|0.039	0.052	0.006	0.006|
414 (0.010)	|0.003	0.008	0.000	0.000|
Multiallelic Dprime: 0.117
BLOCK 984.  MARKERS: 4734 4735 4736
313 (0.441)	|0.184	0.256|
131 (0.432)	|0.274	0.156|
333 (0.086)	|0.082	0.004|
133 (0.040)	|0.032	0.008|
Multiallelic Dprime: 0.290
BLOCK 985.  MARKERS: 4740 4741
11 (0.574)	|0.262	0.135	0.167|
33 (0.424)	|0.157	0.168	0.094|
Multiallelic Dprime: 0.161
BLOCK 986.  MARKERS: 4743 4744 4745
211 (0.419)	|0.000	0.151	0.198	0.003	0.004	0.036	0.001	0.015|
433 (0.303)	|0.261	0.010	0.000	0.000	0.019	0.000	0.000	0.000|
231 (0.260)	|0.000	0.040	0.001	0.108	0.076	0.001	0.032	0.000|
Multiallelic Dprime: 0.864
BLOCK 987.  MARKERS: 4746 4747 4748 4749 4750 4751 4752 4753
12331322 (0.272)	|0.267	0.006|
12331222 (0.203)	|0.202	0.000|
31443232 (0.200)	|0.199	0.001|
32333222 (0.114)	|0.008	0.106|
12331224 (0.100)	|0.098	0.000|
32331222 (0.039)	|0.000	0.038|
31343222 (0.033)	|0.034	0.000|
12331232 (0.015)	|0.015	0.000|
Multiallelic Dprime: 0.947
BLOCK 988.  MARKERS: 4755 4756
11 (0.845)	|0.372	0.285	0.081	0.098|
32 (0.154)	|0.005	0.000	0.111	0.036|
Multiallelic Dprime: 0.788
BLOCK 989.  MARKERS: 4757 4758 4759 4760
4131 (0.376)	|0.156	0.073	0.068	0.079|
2114 (0.285)	|0.088	0.115	0.054	0.027|
4334 (0.192)	|0.088	0.024	0.051	0.027|
4134 (0.135)	|0.031	0.025	0.035	0.042|
Multiallelic Dprime: 0.189
BLOCK 990.  MARKERS: 4763 4764 4765 4766 4767
33332 (0.366)	|0.230	0.041	0.068	0.000	0.006	0.004	0.016|
31314 (0.236)	|0.045	0.076	0.025	0.060	0.006	0.023	0.000|
33314 (0.212)	|0.012	0.003	0.066	0.041	0.086	0.003	0.000|
13132 (0.181)	|0.036	0.103	0.006	0.033	0.002	0.000	0.000|
Multiallelic Dprime: 0.524
BLOCK 991.  MARKERS: 4769 4770 4771 4772 4773
11343 (0.325)	|0.053	0.254	0.015	0.003|
22343 (0.224)	|0.119	0.041	0.040	0.023|
11321 (0.167)	|0.099	0.017	0.051	0.000|
11143 (0.136)	|0.122	0.013	0.002	0.000|
21343 (0.101)	|0.021	0.075	0.005	0.000|
11323 (0.029)	|0.022	0.005	0.001	0.000|
11341 (0.017)	|0.011	0.006	0.000	0.000|
Multiallelic Dprime: 0.554
BLOCK 992.  MARKERS: 4779 4780 4781 4782
1133 (0.446)	|0.153	0.079	0.114	0.063	0.034|
3312 (0.410)	|0.111	0.105	0.064	0.063	0.067|
3313 (0.114)	|0.086	0.008	0.007	0.006	0.008|
3333 (0.027)	|0.018	0.000	0.003	0.006	0.001|
Multiallelic Dprime: 0.234
BLOCK 993.  MARKERS: 4784 4785 4786 4787
4332 (0.367)	|0.156	0.054	0.071	0.088|
4112 (0.192)	|0.008	0.179	0.004	0.000|
4334 (0.187)	|0.180	0.001	0.004	0.000|
4132 (0.139)	|0.096	0.012	0.024	0.007|
2332 (0.111)	|0.070	0.014	0.019	0.008|
Multiallelic Dprime: 0.563
BLOCK 994.  MARKERS: 4790 4791 4792
112 (0.515)	|0.365	0.129	0.010	0.005|
312 (0.259)	|0.014	0.006	0.213	0.024|
114 (0.122)	|0.006	0.044	0.002	0.071|
134 (0.103)	|0.006	0.090	0.002	0.002|
Multiallelic Dprime: 0.721
BLOCK 995.  MARKERS: 4794 4795 4796 4797 4798
34114 (0.388)	|0.257	0.039	0.091|
24114 (0.269)	|0.099	0.008	0.158|
32314 (0.230)	|0.033	0.193	0.003|
34142 (0.102)	|0.000	0.103	0.000|
Multiallelic Dprime: 0.580
BLOCK 996.  MARKERS: 4799 4800 4801 4802 4803
12423 (0.392)	|0.025	0.085	0.068	0.103	0.055	0.014	0.016	0.014|
34223 (0.345)	|0.174	0.028	0.094	0.013	0.021	0.003	0.007	0.000|
12411 (0.257)	|0.009	0.073	0.018	0.062	0.022	0.060	0.002	0.000|
Multiallelic Dprime: 0.456
BLOCK 997.  MARKERS: 4804 4805 4806 4807 4808 4809 4810 4811 4812 4813
4414134214 (0.207)	|0.087	0.117	0.004|
2413133234 (0.184)	|0.168	0.011	0.004|
2233343214 (0.181)	|0.015	0.044	0.121|
2413133434 (0.177)	|0.026	0.149	0.003|
2414133211 (0.099)	|0.089	0.007	0.003|
2433333214 (0.079)	|0.076	0.003	0.000|
2414134214 (0.025)	|0.016	0.008	0.000|
2414133214 (0.014)	|0.012	0.003	0.000|
Multiallelic Dprime: 0.661
BLOCK 998.  MARKERS: 4814 4815
34 (0.516)	|0.086	0.254	0.021	0.135	0.012|
32 (0.350)	|0.306	0.036	0.005	0.000	0.002|
44 (0.134)	|0.003	0.000	0.139	0.000	0.000|
Multiallelic Dprime: 0.777
BLOCK 999.  MARKERS: 4816 4817 4818 4819
4422 (0.394)	|0.136	0.109	0.079	0.004	0.037	0.017	0.002|
4232 (0.290)	|0.208	0.034	0.034	0.002	0.002	0.002	0.006|
1422 (0.166)	|0.019	0.075	0.025	0.036	0.002	0.000	0.001|
4224 (0.135)	|0.064	0.051	0.007	0.004	0.000	0.000	0.003|
4222 (0.015)	|0.006	0.006	0.000	0.000	0.000	0.000	0.001|
Multiallelic Dprime: 0.358
BLOCK 1000.  MARKERS: 4820 4821 4822 4823 4824 4825 4826 4827 4828
342144132 (0.433)	|0.404	0.029	0.000|
342342334 (0.275)	|0.007	0.214	0.054|
231322314 (0.146)	|0.000	0.000	0.142|
341342334 (0.046)	|0.012	0.033	0.000|
241342334 (0.041)	|0.000	0.000	0.039|
231342334 (0.020)	|0.000	0.003	0.017|
342142334 (0.014)	|0.000	0.012	0.003|
Multiallelic Dprime: 0.838
BLOCK 1001.  MARKERS: 4830 4831
31 (0.436)	|0.201	0.132	0.103|
33 (0.295)	|0.107	0.100	0.086|
13 (0.264)	|0.141	0.080	0.038|
Multiallelic Dprime: 0.091
BLOCK 1002.  MARKERS: 4833 4834 4835
122 (0.449)	|0.106	0.300	0.037	0.000	0.000|
134 (0.314)	|0.000	0.000	0.142	0.159	0.012|
222 (0.230)	|0.227	0.002	0.000	0.000	0.000|
Multiallelic Dprime: 0.832
BLOCK 1003.  MARKERS: 4836 4837 4838 4839
4433 (0.334)	|0.188	0.094	0.052|
4233 (0.302)	|0.148	0.098	0.054|
3421 (0.178)	|0.081	0.058	0.039|
3433 (0.159)	|0.068	0.052	0.039|
3431 (0.017)	|0.008	0.003	0.005|
Multiallelic Dprime: 0.079
BLOCK 1004.  MARKERS: 4845 4846
33 (0.496)	|0.140	0.227	0.003	0.106	0.000	0.005	0.009|
12 (0.310)	|0.193	0.003	0.002	0.001	0.091	0.019	0.000|
32 (0.190)	|0.004	0.000	0.147	0.008	0.013	0.003	0.016|
Multiallelic Dprime: 0.723
BLOCK 1005.  MARKERS: 4847 4848 4849 4850 4851 4852 4853 4854 4855
241322142 (0.337)	|0.206	0.102	0.025|
242124342 (0.231)	|0.121	0.101	0.008|
121312322 (0.152)	|0.089	0.048	0.014|
121312342 (0.118)	|0.061	0.051	0.006|
241322344 (0.104)	|0.044	0.059	0.001|
241322342 (0.027)	|0.008	0.015	0.003|
241324342 (0.024)	|0.012	0.007	0.005|
Multiallelic Dprime: 0.152
BLOCK 1006.  MARKERS: 4859 4860 4861
141 (0.548)	|0.179	0.262	0.083	0.020|
323 (0.384)	|0.222	0.041	0.115	0.000|
321 (0.063)	|0.024	0.031	0.008	0.000|
Multiallelic Dprime: 0.375
BLOCK 1007.  MARKERS: 4864 4865 4866 4867 4868 4869
123311 (0.427)	|0.009	0.418|
342333 (0.333)	|0.333	0.000|
143211 (0.205)	|0.204	0.002|
323311 (0.020)	|0.000	0.020|
Multiallelic Dprime: 0.978
BLOCK 1008.  MARKERS: 4871 4872
32 (0.553)	|0.137	0.282	0.089	0.042	0.003|
14 (0.447)	|0.279	0.013	0.128	0.008	0.019|
Multiallelic Dprime: 0.538
BLOCK 1009.  MARKERS: 4873 4874 4875 4876
3341 (0.417)	|0.263	0.148	0.002|
1121 (0.295)	|0.258	0.028	0.009|
3343 (0.217)	|0.173	0.035	0.009|
1321 (0.050)	|0.046	0.000	0.005|
3321 (0.022)	|0.012	0.010	0.000|
Multiallelic Dprime: 0.385
BLOCK 1010.  MARKERS: 4878 4879
13 (0.751)	|0.557	0.095	0.097|
21 (0.221)	|0.022	0.198	0.000|
23 (0.024)	|0.020	0.000	0.004|
Multiallelic Dprime: 0.757
BLOCK 1011.  MARKERS: 4880 4881
44 (0.598)	|0.584	0.007	0.008|
42 (0.297)	|0.000	0.292	0.004|
22 (0.102)	|0.000	0.013	0.090|
Multiallelic Dprime: 0.966
BLOCK 1012.  MARKERS: 4883 4884
32 (0.588)	|0.304	0.277	0.000	0.003	0.000	0.000|
13 (0.310)	|0.000	0.000	0.259	0.006	0.023	0.019|
33 (0.101)	|0.000	0.000	0.002	0.094	0.001	0.004|
Multiallelic Dprime: 0.982
BLOCK 1013.  MARKERS: 4885 4886 4887 4888 4889
12243 (0.303)	|0.273	0.030|
32433 (0.275)	|0.246	0.028|
34231 (0.261)	|0.246	0.016|
32233 (0.104)	|0.074	0.024|
32243 (0.025)	|0.019	0.005|
34233 (0.023)	|0.019	0.004|
Multiallelic Dprime: 0.185
BLOCK 1014.  MARKERS: 4890 4891 4892 4893 4894
21343 (0.884)	|0.420	0.223	0.121	0.087	0.013	0.016|
33121 (0.107)	|0.042	0.037	0.006	0.012	0.010	0.000|
Multiallelic Dprime: 0.201
BLOCK 1015.  MARKERS: 4896 4897 4898 4899 4900
14114 (0.471)	|0.218	0.174	0.080|
11332 (0.260)	|0.115	0.089	0.056|
34114 (0.126)	|0.085	0.021	0.020|
11114 (0.098)	|0.052	0.016	0.030|
11112 (0.023)	|0.006	0.005	0.013|
11334 (0.016)	|0.011	0.005	0.000|
Multiallelic Dprime: 0.154
BLOCK 1016.  MARKERS: 4902 4903
34 (0.488)	|0.360	0.065	0.061|
33 (0.310)	|0.050	0.259	0.001|
14 (0.202)	|0.086	0.028	0.088|
Multiallelic Dprime: 0.540
BLOCK 1017.  MARKERS: 4906 4907
14 (0.496)	|0.067	0.414	0.013|
24 (0.351)	|0.324	0.025	0.002|
12 (0.151)	|0.141	0.008	0.000|
Multiallelic Dprime: 0.854
BLOCK 1018.  MARKERS: 4908 4909 4910
423 (0.534)	|0.226	0.183	0.126|
241 (0.446)	|0.313	0.059	0.074|
223 (0.015)	|0.000	0.015	0.000|
Multiallelic Dprime: 0.334
BLOCK 1019.  MARKERS: 4913 4914
21 (0.542)	|0.458	0.081|
31 (0.257)	|0.225	0.030|
23 (0.202)	|0.174	0.026|
Multiallelic Dprime: 0.098
BLOCK 1020.  MARKERS: 4918 4919 4920
311 (0.857)	|0.761	0.093|
133 (0.138)	|0.066	0.072|
Multiallelic Dprime: 0.427
BLOCK 1021.  MARKERS: 4921 4922
44 (0.826)	|0.447	0.370|
22 (0.170)	|0.119	0.051|
Multiallelic Dprime: 0.297
BLOCK 1022.  MARKERS: 4927 4928
33 (0.569)	|0.248	0.304	0.011|
21 (0.422)	|0.284	0.084	0.053|
Multiallelic Dprime: 0.398
BLOCK 1023.  MARKERS: 4929 4930
32 (0.535)	|0.245	0.163	0.126|
44 (0.395)	|0.161	0.214	0.019|
42 (0.064)	|0.035	0.028	0.001|
Multiallelic Dprime: 0.226
BLOCK 1024.  MARKERS: 4932 4933 4934
133 (0.444)	|0.093	0.300	0.044|
311 (0.407)	|0.320	0.072	0.012|
333 (0.146)	|0.016	0.024	0.103|
Multiallelic Dprime: 0.583
BLOCK 1025.  MARKERS: 4937 4938 4939 4940 4941 4942 4943
4311141 (0.429)	|0.007	0.378	0.003	0.018	0.017|
3143323 (0.395)	|0.384	0.003	0.000	0.000	0.000|
3141321 (0.158)	|0.001	0.000	0.153	0.000	0.000|
Multiallelic Dprime: 0.981
BLOCK 1026.  MARKERS: 4944 4945 4946 4947 4948
14311 (0.399)	|0.050	0.348	0.000|
32133 (0.385)	|0.353	0.013	0.019|
32333 (0.160)	|0.003	0.005	0.152|
32131 (0.018)	|0.003	0.015	0.000|
34311 (0.018)	|0.000	0.018	0.000|
Multiallelic Dprime: 0.842
BLOCK 1027.  MARKERS: 4949 4950
24 (0.419)	|0.215	0.114	0.071	0.004|
22 (0.405)	|0.233	0.085	0.078	0.007|
42 (0.175)	|0.103	0.054	0.014	0.001|
Multiallelic Dprime: 0.086
BLOCK 1028.  MARKERS: 4959 4960 4961 4962 4963 4964
144414 (0.550)	|0.369	0.147	0.030|
141232 (0.253)	|0.075	0.117	0.058|
321212 (0.162)	|0.019	0.139	0.005|
141414 (0.013)	|0.008	0.000	0.002|
Multiallelic Dprime: 0.449
BLOCK 1029.  MARKERS: 4965 4966 4967 4968 4969
12331 (0.475)	|0.459	0.018|
12333 (0.418)	|0.255	0.160|
34213 (0.099)	|0.093	0.004|
Multiallelic Dprime: 0.791
BLOCK 1030.  MARKERS: 4970 4971
23 (0.813)	|0.533	0.184	0.093|
41 (0.183)	|0.003	0.172	0.007|
Multiallelic Dprime: 0.912
BLOCK 1031.  MARKERS: 4972 4973 4974
432 (0.536)	|0.233	0.162	0.129	0.014|
232 (0.357)	|0.123	0.139	0.094	0.000|
414 (0.101)	|0.041	0.049	0.010	0.000|
Multiallelic Dprime: 0.122
BLOCK 1032.  MARKERS: 4977 4978 4979
123 (0.397)	|0.388	0.009|
341 (0.349)	|0.261	0.089|
321 (0.238)	|0.234	0.004|
121 (0.014)	|0.014	0.000|
Multiallelic Dprime: 0.809
BLOCK 1033.  MARKERS: 4980 4981
41 (0.899)	|0.449	0.329	0.121|
33 (0.101)	|0.004	0.004	0.093|
Multiallelic Dprime: 0.902
BLOCK 1034.  MARKERS: 4982 4983
33 (0.453)	|0.430	0.000	0.000	0.000	0.000	0.000	0.014|
13 (0.333)	|0.000	0.242	0.085	0.000	0.000	0.001	0.000|
12 (0.215)	|0.000	0.000	0.052	0.101	0.038	0.018	0.000|
Multiallelic Dprime: 0.948
BLOCK 1035.  MARKERS: 4984 4985 4986 4987 4988 4989 4990
4124112 (0.434)	|0.427	0.003|
2132332 (0.239)	|0.234	0.006|
2134132 (0.136)	|0.135	0.002|
2434134 (0.101)	|0.006	0.094|
2134112 (0.038)	|0.038	0.000|
2132132 (0.019)	|0.018	0.000|
4132132 (0.014)	|0.013	0.001|
Multiallelic Dprime: 0.881
BLOCK 1036.  MARKERS: 4992 4993
22 (0.886)	|0.414	0.265	0.208|
44 (0.110)	|0.047	0.045	0.018|
Multiallelic Dprime: 0.139
BLOCK 1037.  MARKERS: 4997 4998
13 (0.463)	|0.441	0.015	0.006|
12 (0.310)	|0.000	0.214	0.096|
23 (0.227)	|0.126	0.073	0.028|
Multiallelic Dprime: 0.675
BLOCK 1038.  MARKERS: 4999 5000
31 (0.566)	|0.279	0.192	0.092|
33 (0.304)	|0.096	0.179	0.028|
23 (0.130)	|0.070	0.061	0.000|
Multiallelic Dprime: 0.234
BLOCK 1039.  MARKERS: 5003 5004 5005 5006
1111 (0.445)	|0.266	0.130	0.049|
3433 (0.431)	|0.273	0.138	0.020|
3431 (0.119)	|0.020	0.013	0.086|
Multiallelic Dprime: 0.225
BLOCK 1040.  MARKERS: 5008 5009
43 (0.560)	|0.199	0.304	0.044	0.005|
41 (0.284)	|0.027	0.034	0.198	0.026|
23 (0.155)	|0.124	0.006	0.024	0.000|
Multiallelic Dprime: 0.570
BLOCK 1041.  MARKERS: 5011 5012 5013
141 (0.350)	|0.030	0.155	0.128	0.022	0.006|
144 (0.344)	|0.306	0.016	0.010	0.003	0.001|
321 (0.267)	|0.060	0.022	0.041	0.118	0.022|
341 (0.030)	|0.014	0.002	0.014	0.000	0.000|
Multiallelic Dprime: 0.671
BLOCK 1042.  MARKERS: 5015 5016 5017 5018 5019 5020 5021 5022 5023 5024
3331421234 (0.410)	|0.154	0.109	0.086	0.063|
1121221432 (0.196)	|0.059	0.069	0.025	0.041|
1122241212 (0.195)	|0.083	0.046	0.041	0.026|
3321223212 (0.145)	|0.047	0.030	0.041	0.026|
1121221212 (0.028)	|0.019	0.004	0.000	0.005|
Multiallelic Dprime: 0.099
BLOCK 1043.  MARKERS: 5028 5029 5030
311 (0.369)	|0.233	0.126	0.010|
313 (0.265)	|0.185	0.069	0.010|
331 (0.198)	|0.142	0.052	0.003|
411 (0.165)	|0.128	0.031	0.006|
Multiallelic Dprime: 0.118
BLOCK 1044.  MARKERS: 5032 5033
41 (0.691)	|0.317	0.105	0.162	0.104|
22 (0.280)	|0.011	0.202	0.042	0.024|
21 (0.029)	|0.003	0.016	0.000	0.011|
Multiallelic Dprime: 0.573
BLOCK 1045.  MARKERS: 5034 5035 5036
421 (0.331)	|0.273	0.017	0.010	0.011	0.011	0.010|
143 (0.322)	|0.085	0.028	0.102	0.078	0.029	0.001|
441 (0.204)	|0.082	0.097	0.008	0.008	0.005	0.003|
443 (0.138)	|0.022	0.016	0.005	0.023	0.062	0.009|
Multiallelic Dprime: 0.528
BLOCK 1046.  MARKERS: 5040 5041 5042 5043 5044 5045 5046 5047
34312244 (0.465)	|0.438	0.004	0.000	0.000	0.022|
34333444 (0.157)	|0.027	0.089	0.000	0.000	0.041|
12133244 (0.125)	|0.120	0.003	0.000	0.000	0.000|
34312224 (0.121)	|0.000	0.000	0.120	0.000	0.000|
34332242 (0.107)	|0.000	0.000	0.000	0.106	0.000|
34312242 (0.023)	|0.000	0.021	0.000	0.000	0.002|
Multiallelic Dprime: 0.892
BLOCK 1047.  MARKERS: 5048 5049 5050 5051
1444 (0.587)	|0.345	0.141	0.101|
1424 (0.123)	|0.077	0.028	0.017|
3224 (0.121)	|0.056	0.036	0.029|
1422 (0.103)	|0.054	0.029	0.021|
3424 (0.064)	|0.046	0.009	0.009|
Multiallelic Dprime: 0.075
BLOCK 1048.  MARKERS: 5059 5060
24 (0.580)	|0.401	0.154	0.017	0.008|
34 (0.243)	|0.100	0.103	0.033	0.004|
23 (0.177)	|0.120	0.051	0.006	0.000|
Multiallelic Dprime: 0.204
BLOCK 1049.  MARKERS: 5061 5062 5063
342 (0.622)	|0.550	0.062	0.010|
124 (0.308)	|0.287	0.015	0.006|
122 (0.056)	|0.034	0.021	0.000|
142 (0.013)	|0.013	0.000	0.000|
Multiallelic Dprime: 0.161
BLOCK 1050.  MARKERS: 5066 5067 5068
242 (0.884)	|0.715	0.150	0.016|
424 (0.100)	|0.075	0.020	0.004|
442 (0.016)	|0.010	0.006	0.000|
Multiallelic Dprime: 0.079
BLOCK 1051.  MARKERS: 5072 5073
12 (0.801)	|0.708	0.001	0.094|
23 (0.176)	|0.000	0.176	0.000|
22 (0.021)	|0.012	0.001	0.007|
Multiallelic Dprime: 0.904
BLOCK 1052.  MARKERS: 5074 5075
44 (0.719)	|0.632	0.001	0.023	0.059|
22 (0.178)	|0.030	0.149	0.000	0.000|
24 (0.102)	|0.001	0.000	0.099	0.001|
Multiallelic Dprime: 0.859
BLOCK 1053.  MARKERS: 5076 5077 5078 5079 5080 5081
212131 (0.664)	|0.581	0.058	0.011|
442343 (0.151)	|0.040	0.002	0.107|
443141 (0.122)	|0.033	0.077	0.000|
212141 (0.059)	|0.050	0.004	0.002|
Multiallelic Dprime: 0.625
BLOCK 1054.  MARKERS: 5083 5084 5085 5086 5087 5088 5089 5090 5091 5092 5093
43141122432 (0.708)	|0.652	0.048	0.004|
43121112432 (0.142)	|0.005	0.135	0.004|
22443323224 (0.122)	|0.015	0.004	0.103|
Multiallelic Dprime: 0.860
BLOCK 1055.  MARKERS: 5095 5096 5097 5098
3141 (0.684)	|0.680	0.003|
1142 (0.194)	|0.194	0.000|
3321 (0.120)	|0.000	0.118|
Multiallelic Dprime: 0.974
BLOCK 1056.  MARKERS: 5099 5100
22 (0.875)	|0.477	0.288	0.110|
44 (0.121)	|0.050	0.057	0.014|
Multiallelic Dprime: 0.188
BLOCK 1057.  MARKERS: 5104 5105
24 (0.529)	|0.332	0.110	0.057	0.009|
22 (0.347)	|0.233	0.075	0.028	0.008|
14 (0.124)	|0.101	0.010	0.006	0.003|
Multiallelic Dprime: 0.134
BLOCK 1058.  MARKERS: 5110 5111 5112 5113 5114 5115 5116 5117 5118 5119
1434222224 (0.669)	|0.652	0.010	0.006|
3212144443 (0.194)	|0.023	0.164	0.008|
1414142243 (0.091)	|0.003	0.082	0.004|
1234222224 (0.019)	|0.019	0.000	0.000|
Multiallelic Dprime: 0.898
BLOCK 1059.  MARKERS: 5120 5121
42 (0.716)	|0.491	0.133	0.090|
24 (0.262)	|0.162	0.055	0.045|
44 (0.022)	|0.013	0.000	0.006|
Multiallelic Dprime: 0.070
BLOCK 1060.  MARKERS: 5125 5126 5127
232 (0.665)	|0.445	0.201	0.017|
314 (0.189)	|0.132	0.046	0.009|
214 (0.141)	|0.092	0.043	0.005|
Multiallelic Dprime: 0.057
BLOCK 1061.  MARKERS: 5131 5132
21 (0.671)	|0.655	0.007	0.000|
43 (0.289)	|0.003	0.276	0.003|
23 (0.034)	|0.007	0.002	0.025|
Multiallelic Dprime: 0.960
BLOCK 1062.  MARKERS: 5133 5134 5135 5136
1113 (0.667)	|0.538	0.116	0.007	0.011|
3322 (0.288)	|0.023	0.261	0.004	0.000|
3312 (0.028)	|0.000	0.025	0.004	0.000|
Multiallelic Dprime: 0.848
BLOCK 1063.  MARKERS: 5137 5138
21 (0.562)	|0.257	0.251	0.054|
43 (0.412)	|0.210	0.127	0.076|
23 (0.016)	|0.009	0.003	0.004|
41 (0.010)	|0.006	0.003	0.001|
Multiallelic Dprime: 0.147
BLOCK 1064.  MARKERS: 5139 5140
24 (0.481)	|0.435	0.040|
21 (0.384)	|0.349	0.034|
31 (0.135)	|0.079	0.053|
Multiallelic Dprime: 0.326
BLOCK 1065.  MARKERS: 5143 5144 5145 5146 5147
12221 (0.863)	|0.789	0.065|
34333 (0.127)	|0.062	0.062|
Multiallelic Dprime: 0.427
BLOCK 1066.  MARKERS: 5150 5151 5152
413 (0.856)	|0.555	0.298|
224 (0.128)	|0.068	0.058|
Multiallelic Dprime: 0.146
BLOCK 1067.  MARKERS: 5158 5159
31 (0.638)	|0.447	0.184|
13 (0.356)	|0.106	0.249|
Multiallelic Dprime: 0.469
BLOCK 1068.  MARKERS: 5161 5162 5163 5164 5165
34114 (0.554)	|0.254	0.072	0.163	0.063|
11322 (0.434)	|0.053	0.226	0.112	0.038|
Multiallelic Dprime: 0.397
BLOCK 1069.  MARKERS: 5166 5167 5168
411 (0.309)	|0.265	0.045	0.000|
432 (0.302)	|0.198	0.088	0.015|
412 (0.280)	|0.268	0.011	0.001|
212 (0.102)	|0.100	0.002	0.000|
Multiallelic Dprime: 0.479
BLOCK 1070.  MARKERS: 5170 5171
32 (0.838)	|0.709	0.129|
14 (0.146)	|0.099	0.046|
12 (0.016)	|0.014	0.002|
Multiallelic Dprime: 0.153
BLOCK 1071.  MARKERS: 5172 5173
44 (0.823)	|0.432	0.363	0.027|
22 (0.177)	|0.018	0.021	0.131|
Multiallelic Dprime: 0.734
BLOCK 1072.  MARKERS: 5175 5176 5177
431 (0.451)	|0.199	0.195	0.057|
411 (0.384)	|0.273	0.082	0.029|
333 (0.159)	|0.048	0.033	0.077|
Multiallelic Dprime: 0.312
BLOCK 1073.  MARKERS: 5180 5181 5182
424 (0.525)	|0.298	0.101	0.077	0.018	0.006	0.008|
423 (0.311)	|0.129	0.053	0.105	0.002	0.007	0.000|
213 (0.164)	|0.053	0.069	0.034	0.000	0.000	0.003|
Multiallelic Dprime: 0.227
BLOCK 1074.  MARKERS: 5185 5186 5187 5188 5189 5190 5191 5192 5193 5194
4111121133 (0.479)	|0.338	0.132	0.009|
2411232331 (0.223)	|0.137	0.071	0.010|
4133232111 (0.214)	|0.126	0.087	0.002|
4111231131 (0.020)	|0.012	0.008	0.000|
4111221133 (0.013)	|0.008	0.004	0.000|
4111121131 (0.010)	|0.008	0.000	0.002|
Multiallelic Dprime: 0.114
BLOCK 1075.  MARKERS: 5200 5201 5202 5203
2443 (0.647)	|0.267	0.369	0.010|
4214 (0.315)	|0.224	0.085	0.003|
2444 (0.024)	|0.011	0.011	0.003|
Multiallelic Dprime: 0.388
BLOCK 1076.  MARKERS: 5205 5206
32 (0.508)	|0.149	0.109	0.075	0.064	0.052	0.020	0.013	0.012|
24 (0.469)	|0.150	0.079	0.067	0.063	0.058	0.029	0.005	0.005|
34 (0.018)	|0.006	0.004	0.002	0.003	0.000	0.000	0.000	0.000|
Multiallelic Dprime: 0.082
BLOCK 1077.  MARKERS: 5208 5209 5210 5211 5212 5213 5214 5215 5216
341231243 (0.306)	|0.307	0.000	0.000|
321234443 (0.194)	|0.194	0.000	0.000|
321331241 (0.144)	|0.000	0.144	0.000|
321231241 (0.130)	|0.004	0.094	0.032|
123211223 (0.111)	|0.111	0.000	0.000|
321231243 (0.049)	|0.048	0.000	0.000|
341231241 (0.018)	|0.000	0.018	0.000|
323211223 (0.017)	|0.017	0.000	0.000|
Multiallelic Dprime: 0.983
BLOCK 1078.  MARKERS: 5217 5218 5219
213 (0.704)	|0.671	0.000	0.033|
431 (0.264)	|0.111	0.153	0.000|
231 (0.031)	|0.030	0.000	0.001|
Multiallelic Dprime: 0.796
BLOCK 1079.  MARKERS: 5220 5221
44 (0.813)	|0.316	0.135	0.208	0.105	0.040|
22 (0.153)	|0.005	0.143	0.000	0.000	0.003|
24 (0.034)	|0.034	0.000	0.000	0.000	0.000|
Multiallelic Dprime: 0.729
BLOCK 1080.  MARKERS: 5222 5223 5224 5225
1123 (0.355)	|0.350	0.000	0.003|
1243 (0.277)	|0.138	0.137	0.002|
1242 (0.208)	|0.208	0.000	0.000|
4143 (0.105)	|0.000	0.000	0.106|
1143 (0.043)	|0.040	0.000	0.003|
Multiallelic Dprime: 0.845
BLOCK 1081.  MARKERS: 5226 5227
41 (0.743)	|0.400	0.328	0.015|
22 (0.137)	|0.008	0.007	0.120|
21 (0.118)	|0.040	0.075	0.003|
Multiallelic Dprime: 0.510
BLOCK 1082.  MARKERS: 5229 5230
13 (0.449)	|0.164	0.123	0.102	0.061	0.001|
34 (0.413)	|0.115	0.107	0.119	0.059	0.012|
33 (0.138)	|0.061	0.031	0.027	0.015	0.000|
Multiallelic Dprime: 0.095
BLOCK 1083.  MARKERS: 5234 5235 5236 5237 5238 5239
443112 (0.340)	|0.162	0.082	0.056	0.034	0.000	0.000|
423124 (0.260)	|0.123	0.020	0.043	0.060	0.005	0.006|
423112 (0.248)	|0.124	0.030	0.033	0.042	0.006	0.005|
324414 (0.134)	|0.075	0.025	0.025	0.002	0.003	0.002|
424414 (0.013)	|0.007	0.002	0.000	0.002	0.000	0.000|
Multiallelic Dprime: 0.141
BLOCK 1084.  MARKERS: 5244 5245 5246 5247 5248 5249
312222 (0.495)	|0.226	0.128	0.121	0.018|
112222 (0.159)	|0.069	0.013	0.076	0.000|
333422 (0.157)	|0.013	0.094	0.049	0.002|
313244 (0.140)	|0.108	0.011	0.003	0.017|
312244 (0.014)	|0.012	0.001	0.000	0.000|
333222 (0.014)	|0.005	0.009	0.000	0.000|
Multiallelic Dprime: 0.266
BLOCK 1085.  MARKERS: 5252 5253 5254
411 (0.439)	|0.125	0.147	0.004	0.163|
414 (0.262)	|0.164	0.100	0.000	0.000|
331 (0.257)	|0.018	0.005	0.232	0.002|
311 (0.039)	|0.000	0.036	0.001	0.002|
Multiallelic Dprime: 0.616
BLOCK 1086.  MARKERS: 5255 5256 5257 5258
4143 (0.306)	|0.007	0.253	0.046|
4223 (0.290)	|0.098	0.055	0.137|
1223 (0.238)	|0.233	0.003	0.001|
4221 (0.166)	|0.145	0.016	0.004|
Multiallelic Dprime: 0.699
BLOCK 1087.  MARKERS: 5259 5260 5261
124 (0.483)	|0.376	0.106	0.000|
342 (0.327)	|0.012	0.214	0.096|
322 (0.188)	|0.158	0.001	0.031|
Multiallelic Dprime: 0.622
BLOCK 1088.  MARKERS: 5262 5263 5264
423 (0.548)	|0.324	0.010	0.153	0.055	0.002	0.000|
432 (0.321)	|0.003	0.206	0.006	0.003	0.088	0.010|
323 (0.127)	|0.033	0.001	0.003	0.080	0.010	0.000|
Multiallelic Dprime: 0.799
BLOCK 1089.  MARKERS: 5266 5267 5268 5269 5270 5271 5272
3311232 (0.362)	|0.330	0.021	0.010|
1333412 (0.219)	|0.124	0.080	0.016|
3311434 (0.161)	|0.004	0.004	0.155|
3311432 (0.140)	|0.101	0.025	0.012|
3111432 (0.100)	|0.014	0.087	0.000|
3111434 (0.012)	|0.000	0.000	0.011|
Multiallelic Dprime: 0.629
BLOCK 1090.  MARKERS: 5274 5275
34 (0.571)	|0.229	0.222	0.084	0.015	0.018|
33 (0.220)	|0.080	0.009	0.009	0.105	0.003|
13 (0.210)	|0.160	0.010	0.030	0.002	0.003|
Multiallelic Dprime: 0.484
BLOCK 1091.  MARKERS: 5277 5278 5279 5280 5281 5282
411312 (0.468)	|0.143	0.149	0.176|
113123 (0.240)	|0.198	0.028	0.013|
113312 (0.124)	|0.107	0.009	0.008|
423312 (0.122)	|0.026	0.067	0.029|
113323 (0.024)	|0.018	0.005	0.000|
Multiallelic Dprime: 0.495
BLOCK 1092.  MARKERS: 5284 5285
42 (0.502)	|0.041	0.181	0.190	0.015	0.040	0.013	0.014|
12 (0.263)	|0.081	0.078	0.032	0.071	0.000	0.000	0.000|
41 (0.235)	|0.198	0.013	0.010	0.007	0.003	0.001	0.000|
Multiallelic Dprime: 0.560
BLOCK 1093.  MARKERS: 5287 5288 5289 5290 5291 5292 5293 5294 5295 5296 5297
14311144141 (0.319)	|0.000	0.317|
11143111313 (0.272)	|0.271	0.000|
21113341313 (0.236)	|0.236	0.000|
14311144313 (0.093)	|0.092	0.000|
11113111313 (0.043)	|0.043	0.000|
11113141313 (0.014)	|0.014	0.000|
11113144141 (0.014)	|0.000	0.012|
Multiallelic Dprime: 1.000
BLOCK 1094.  MARKERS: 5299 5300
11 (0.666)	|0.425	0.008	0.233|
33 (0.331)	|0.000	0.329	0.002|
Multiallelic Dprime: 0.991
BLOCK 1095.  MARKERS: 5301 5302
24 (0.425)	|0.322	0.100|
21 (0.341)	|0.336	0.005|
41 (0.232)	|0.004	0.228|
Multiallelic Dprime: 0.677
BLOCK 1096.  MARKERS: 5303 5304
41 (0.662)	|0.397	0.066	0.198|
23 (0.336)	|0.103	0.198	0.033|
Multiallelic Dprime: 0.493
BLOCK 1097.  MARKERS: 5305 5306
11 (0.500)	|0.362	0.000	0.035	0.089	0.010|
23 (0.266)	|0.000	0.227	0.004	0.031	0.002|
13 (0.232)	|0.000	0.010	0.172	0.047	0.000|
Multiallelic Dprime: 0.784
BLOCK 1098.  MARKERS: 5307 5308 5309 5310
1143 (0.362)	|0.345	0.005	0.002|
4323 (0.236)	|0.008	0.220	0.008|
4144 (0.211)	|0.000	0.040	0.164|
4143 (0.169)	|0.006	0.054	0.109|
4123 (0.012)	|0.000	0.011	0.000|
Multiallelic Dprime: 0.818
BLOCK 1099.  MARKERS: 5311 5312 5313
234 (0.366)	|0.153	0.134	0.074|
434 (0.329)	|0.223	0.080	0.028|
412 (0.288)	|0.185	0.074	0.029|
Multiallelic Dprime: 0.214
BLOCK 1100.  MARKERS: 5315 5316
23 (0.569)	|0.182	0.364	0.022|
24 (0.296)	|0.206	0.002	0.089|
34 (0.133)	|0.041	0.027	0.066|
Multiallelic Dprime: 0.568
BLOCK 1101.  MARKERS: 5318 5319
13 (0.429)	|0.230	0.027	0.128	0.043|
33 (0.395)	|0.278	0.000	0.003	0.112|
11 (0.176)	|0.000	0.140	0.036	0.000|
Multiallelic Dprime: 0.509
BLOCK 1102.  MARKERS: 5321 5322 5323
134 (0.509)	|0.259	0.231	0.003	0.000	0.000	0.011|
112 (0.168)	|0.000	0.000	0.140	0.000	0.024	0.000|
114 (0.166)	|0.053	0.000	0.024	0.090	0.000	0.000|
214 (0.155)	|0.151	0.000	0.000	0.000	0.000	0.000|
Multiallelic Dprime: 0.698
BLOCK 1103.  MARKERS: 5324 5325 5326 5327 5328 5329 5330
3141343 (0.463)	|0.268	0.163	0.030|
1231141 (0.232)	|0.148	0.053	0.029|
3143321 (0.165)	|0.070	0.050	0.045|
3141341 (0.090)	|0.051	0.002	0.035|
3231141 (0.025)	|0.018	0.006	0.001|
3141323 (0.013)	|0.011	0.001	0.000|
Multiallelic Dprime: 0.182
BLOCK 1104.  MARKERS: 5335 5336 5337
431 (0.567)	|0.474	0.071	0.020|
433 (0.283)	|0.198	0.071	0.015|
143 (0.143)	|0.056	0.061	0.026|
Multiallelic Dprime: 0.303
BLOCK 1105.  MARKERS: 5338 5339
22 (0.732)	|0.356	0.332	0.034	0.009|
11 (0.205)	|0.108	0.091	0.005	0.000|
12 (0.061)	|0.027	0.031	0.000	0.001|
Multiallelic Dprime: 0.058
BLOCK 1106.  MARKERS: 5341 5342 5343
424 (0.494)	|0.282	0.156	0.034	0.024|
241 (0.454)	|0.292	0.092	0.032	0.037|
224 (0.039)	|0.032	0.000	0.006	0.002|
221 (0.010)	|0.000	0.009	0.000	0.000|
Multiallelic Dprime: 0.157
BLOCK 1107.  MARKERS: 5345 5346 5347
322 (0.606)	|0.355	0.250|
244 (0.257)	|0.176	0.080|
324 (0.073)	|0.034	0.038|
344 (0.062)	|0.047	0.015|
Multiallelic Dprime: 0.158
BLOCK 1108.  MARKERS: 5349 5350
14 (0.614)	|0.398	0.190	0.009	0.014|
31 (0.382)	|0.114	0.019	0.173	0.070|
Multiallelic Dprime: 0.608
BLOCK 1109.  MARKERS: 5353 5354 5355 5356 5357 5358
412422 (0.513)	|0.499	0.000	0.000	0.000	0.000	0.000|
233232 (0.210)	|0.000	0.149	0.000	0.000	0.040	0.011|
413424 (0.183)	|0.030	0.000	0.144	0.000	0.000	0.000|
413422 (0.084)	|0.003	0.000	0.000	0.060	0.000	0.000|
Multiallelic Dprime: 0.966
BLOCK 1110.  MARKERS: 5359 5360 5361 5362 5363 5364 5365 5366 5367 5368 5369 5370 5371 5372 5373 5374
2314132322241133 (0.537)	|0.377	0.160|
4344214133441313 (0.150)	|0.088	0.061|
2112214333432132 (0.142)	|0.096	0.049|
2344214133441313 (0.062)	|0.039	0.022|
4344214133441333 (0.040)	|0.033	0.008|
4314232133241133 (0.011)	|0.008	0.003|
Multiallelic Dprime: 0.088
BLOCK 1111.  MARKERS: 5383 5384
24 (0.676)	|0.374	0.215	0.081|
11 (0.321)	|0.141	0.089	0.092|
Multiallelic Dprime: 0.166
BLOCK 1112.  MARKERS: 5388 5389
11 (0.516)	|0.148	0.138	0.123	0.104|
33 (0.305)	|0.084	0.093	0.069	0.058|
31 (0.173)	|0.053	0.027	0.068	0.022|
Multiallelic Dprime: 0.085
BLOCK 1113.  MARKERS: 5390 5391 5392
321 (0.286)	|0.250	0.031	0.004	0.003|
134 (0.261)	|0.005	0.000	0.251	0.004|
121 (0.260)	|0.031	0.226	0.000	0.002|
131 (0.184)	|0.084	0.014	0.006	0.079|
Multiallelic Dprime: 0.800
BLOCK 1114.  MARKERS: 5395 5396 5397 5398 5399 5400
222122 (0.374)	|0.211	0.081	0.071|
211324 (0.270)	|0.046	0.218	0.006|
111344 (0.264)	|0.050	0.037	0.174|
211344 (0.088)	|0.065	0.020	0.003|
Multiallelic Dprime: 0.512
BLOCK 1115.  MARKERS: 5401 5402 5403 5404
1243 (0.372)	|0.045	0.281	0.047|
3121 (0.357)	|0.251	0.032	0.074|
1143 (0.254)	|0.081	0.010	0.163|
Multiallelic Dprime: 0.575
BLOCK 1116.  MARKERS: 5406 5407
41 (0.387)	|0.157	0.215	0.014|
44 (0.324)	|0.170	0.146	0.008|
21 (0.289)	|0.155	0.119	0.010|
Multiallelic Dprime: 0.119
BLOCK 1117.  MARKERS: 5412 5413 5414
233 (0.482)	|0.287	0.091	0.069	0.011	0.011|
412 (0.479)	|0.258	0.087	0.104	0.017	0.005|
433 (0.032)	|0.009	0.012	0.004	0.003	0.002|
Multiallelic Dprime: 0.105
BLOCK 1118.  MARKERS: 5417 5418 5419 5420 5421 5422
111324 (0.556)	|0.483	0.015	0.059|
333222 (0.191)	|0.049	0.029	0.111|
333244 (0.179)	|0.005	0.168	0.004|
131224 (0.031)	|0.028	0.000	0.003|
131324 (0.017)	|0.017	0.000	0.000|
Multiallelic Dprime: 0.696
BLOCK 1119.  MARKERS: 5428 5429 5430
113 (0.601)	|0.576	0.025|
311 (0.214)	|0.174	0.040|
143 (0.180)	|0.132	0.044|
Multiallelic Dprime: 0.466
BLOCK 1120.  MARKERS: 5433 5434
11 (0.889)	|0.477	0.230	0.122	0.058|
43 (0.109)	|0.018	0.090	0.000	0.000|
Multiallelic Dprime: 0.756
BLOCK 1121.  MARKERS: 5437 5438 5439 5440 5441
32132 (0.493)	|0.075	0.197	0.042	0.123	0.037	0.003|
32332 (0.323)	|0.259	0.026	0.024	0.007	0.003	0.000|
14114 (0.121)	|0.006	0.004	0.098	0.000	0.000	0.011|
14132 (0.059)	|0.000	0.053	0.002	0.000	0.000	0.000|
Multiallelic Dprime: 0.672
BLOCK 1122.  MARKERS: 5443 5444 5445 5446 5447 5448 5449 5450 5451 5452 5453 5454 5455 5456 5457 5458 5459 5460 5461 5462 5463
421132224142133433433 (0.339)	|0.333	0.006	0.000|
442344424314131433311 (0.275)	|0.002	0.244	0.032|
122144213314341231411 (0.168)	|0.059	0.002	0.105|
122144213314341241411 (0.131)	|0.000	0.000	0.131|
122142224342131433431 (0.040)	|0.003	0.038	0.000|
142344424314131433311 (0.013)	|0.000	0.013	0.000|
Multiallelic Dprime: 0.846
BLOCK 1123.  MARKERS: 5465 5466 5467
313 (0.405)	|0.133	0.226	0.046|
233 (0.324)	|0.112	0.120	0.093|
314 (0.271)	|0.211	0.042	0.017|
Multiallelic Dprime: 0.341
BLOCK 1124.  MARKERS: 5469 5470
33 (0.456)	|0.003	0.304	0.000	0.091	0.021	0.000|
43 (0.388)	|0.371	0.002	0.000	0.000	0.000	0.000|
41 (0.155)	|0.000	0.000	0.136	0.000	0.000	0.013|
Multiallelic Dprime: 0.992
BLOCK 1125.  MARKERS: 5471 5472 5473 5474 5475 5476 5477 5478 5479 5480 5481 5482 5483
3423113233314 (0.370)	|0.186	0.141	0.041	0.005|
3231133233312 (0.308)	|0.144	0.108	0.042	0.011|
2221114241244 (0.136)	|0.048	0.070	0.015	0.002|
3221413333314 (0.091)	|0.036	0.032	0.019	0.004|
3223113233314 (0.021)	|0.012	0.009	0.000	0.000|
2221413333314 (0.014)	|0.010	0.002	0.002	0.000|
Multiallelic Dprime: 0.099
BLOCK 1126.  MARKERS: 5488 5489 5490 5491
1331 (0.456)	|0.211	0.115	0.085	0.043|
1113 (0.375)	|0.175	0.091	0.084	0.024|
4113 (0.134)	|0.076	0.034	0.017	0.007|
1131 (0.028)	|0.014	0.000	0.011	0.003|
Multiallelic Dprime: 0.073
BLOCK 1127.  MARKERS: 5493 5494 5495
232 (0.478)	|0.394	0.023	0.000	0.040	0.000	0.019|
233 (0.243)	|0.000	0.207	0.008	0.025	0.000	0.000|
342 (0.198)	|0.000	0.000	0.160	0.001	0.032	0.000|
242 (0.077)	|0.073	0.000	0.000	0.000	0.000	0.000|
Multiallelic Dprime: 0.849
BLOCK 1128.  MARKERS: 5496 5497 5498 5499 5500 5501 5502 5503 5504 5505 5506 5507 5508 5509
32343134121222 (0.469)	|0.248	0.079	0.112	0.030|
24121342323442 (0.231)	|0.058	0.128	0.026	0.018|
24121334343224 (0.169)	|0.006	0.018	0.017	0.128|
24121334121222 (0.068)	|0.004	0.027	0.033	0.003|
24121334323224 (0.033)	|0.002	0.000	0.004	0.027|
32343334121222 (0.019)	|0.002	0.001	0.015	0.001|
Multiallelic Dprime: 0.500
BLOCK 1129.  MARKERS: 5510 5511 5512
422 (0.323)	|0.019	0.300	0.004|
444 (0.257)	|0.160	0.032	0.064|
424 (0.213)	|0.161	0.016	0.036|
244 (0.207)	|0.137	0.010	0.059|
Multiallelic Dprime: 0.609
BLOCK 1130.  MARKERS: 5513 5514
34 (0.477)	|0.026	0.269	0.185|
31 (0.359)	|0.343	0.015	0.000|
14 (0.163)	|0.161	0.000	0.000|
Multiallelic Dprime: 0.939
BLOCK 1131.  MARKERS: 5515 5516
31 (0.532)	|0.333	0.084	0.047	0.028	0.023	0.014|
11 (0.283)	|0.145	0.045	0.041	0.042	0.008	0.000|
13 (0.185)	|0.117	0.038	0.020	0.002	0.004	0.004|
Multiallelic Dprime: 0.132
BLOCK 1132.  MARKERS: 5517 5518 5519 5520 5521 5522
324133 (0.594)	|0.305	0.122	0.021	0.117	0.021|
344131 (0.167)	|0.008	0.008	0.145	0.004	0.000|
122243 (0.108)	|0.054	0.028	0.000	0.023	0.000|
324143 (0.072)	|0.000	0.067	0.001	0.002	0.000|
344133 (0.035)	|0.007	0.013	0.010	0.003	0.000|
324131 (0.019)	|0.000	0.001	0.014	0.002	0.000|
Multiallelic Dprime: 0.565
BLOCK 1133.  MARKERS: 5524 5525 5526 5527 5528
12231 (0.376)	|0.260	0.015	0.101|
24423 (0.243)	|0.163	0.030	0.050|
12423 (0.193)	|0.099	0.094	0.000|
12233 (0.152)	|0.066	0.082	0.004|
12223 (0.021)	|0.011	0.004	0.006|
Multiallelic Dprime: 0.330
BLOCK 1134.  MARKERS: 5529 5530
32 (0.607)	|0.153	0.243	0.211|
43 (0.228)	|0.148	0.027	0.053|
33 (0.165)	|0.118	0.032	0.015|
Multiallelic Dprime: 0.442
BLOCK 1135.  MARKERS: 5531 5532
43 (0.417)	|0.216	0.111	0.087|
13 (0.304)	|0.272	0.026	0.006|
41 (0.279)	|0.009	0.265	0.006|
Multiallelic Dprime: 0.595
BLOCK 1136.  MARKERS: 5533 5534
32 (0.496)	|0.256	0.000	0.063	0.114	0.061|
13 (0.401)	|0.000	0.315	0.078	0.004	0.001|
33 (0.100)	|0.097	0.000	0.002	0.000	0.002|
Multiallelic Dprime: 0.778
BLOCK 1137.  MARKERS: 5535 5536 5537 5538 5539
33342 (0.354)	|0.236	0.009	0.110	0.000|
34122 (0.315)	|0.006	0.258	0.014	0.038|
43344 (0.144)	|0.142	0.000	0.000	0.000|
43342 (0.119)	|0.000	0.004	0.113	0.000|
33322 (0.065)	|0.003	0.028	0.032	0.000|
Multiallelic Dprime: 0.751
BLOCK 1138.  MARKERS: 5540 5541 5542 5543
3332 (0.389)	|0.179	0.124	0.073	0.010	0.000|
3312 (0.301)	|0.044	0.116	0.092	0.012	0.022|
1434 (0.268)	|0.099	0.054	0.045	0.055	0.002|
3434 (0.039)	|0.011	0.012	0.013	0.000	0.000|
Multiallelic Dprime: 0.252
BLOCK 1139.  MARKERS: 5547 5548 5549 5550 5551 5552 5553 5554 5555 5556
1212144234 (0.333)	|0.243	0.022	0.057	0.012|
3444142232 (0.304)	|0.100	0.127	0.019	0.058|
3412224412 (0.223)	|0.168	0.041	0.014	0.000|
3212124232 (0.076)	|0.012	0.059	0.006	0.000|
1212124232 (0.026)	|0.007	0.001	0.013	0.006|
Multiallelic Dprime: 0.466
BLOCK 1140.  MARKERS: 5559 5560 5561
121 (0.552)	|0.394	0.153|
143 (0.256)	|0.222	0.032|
441 (0.113)	|0.068	0.044|
141 (0.079)	|0.023	0.057|
Multiallelic Dprime: 0.225
BLOCK 1141.  MARKERS: 5563 5564
32 (0.706)	|0.378	0.318	0.010|
13 (0.285)	|0.075	0.006	0.203|
Multiallelic Dprime: 0.701
BLOCK 1142.  MARKERS: 5565 5566
42 (0.453)	|0.248	0.151	0.051|
12 (0.332)	|0.185	0.115	0.032|
14 (0.216)	|0.116	0.065	0.035|
Multiallelic Dprime: 0.029
BLOCK 1143.  MARKERS: 5567 5568 5569
432 (0.549)	|0.416	0.119	0.011|
342 (0.332)	|0.279	0.048	0.003|
341 (0.117)	|0.053	0.052	0.010|
Multiallelic Dprime: 0.183
BLOCK 1144.  MARKERS: 5574 5575
12 (0.748)	|0.401	0.287	0.059|
34 (0.221)	|0.091	0.045	0.085|
32 (0.025)	|0.019	0.003	0.002|
Multiallelic Dprime: 0.287
BLOCK 1145.  MARKERS: 5578 5579
42 (0.517)	|0.184	0.249	0.082|
32 (0.339)	|0.220	0.096	0.023|
44 (0.145)	|0.087	0.014	0.042|
Multiallelic Dprime: 0.308
BLOCK 1146.  MARKERS: 5580 5581
42 (0.490)	|0.216	0.273|
22 (0.360)	|0.253	0.107|
44 (0.146)	|0.092	0.054|
Multiallelic Dprime: 0.270
BLOCK 1147.  MARKERS: 5586 5587 5588 5589
1311 (0.565)	|0.255	0.195	0.113|
3244 (0.435)	|0.124	0.160	0.150|
Multiallelic Dprime: 0.167
BLOCK 1148.  MARKERS: 5595 5596
13 (0.380)	|0.211	0.051	0.077	0.018	0.017	0.001|
11 (0.355)	|0.151	0.111	0.037	0.035	0.002	0.011|
23 (0.263)	|0.160	0.040	0.026	0.032	0.000	0.000|
Multiallelic Dprime: 0.223
BLOCK 1149.  MARKERS: 5600 5601 5602 5603 5604 5605 5606 5607
11113142 (0.526)	|0.304	0.216|
34331342 (0.204)	|0.127	0.076|
31113321 (0.139)	|0.053	0.084|
31113342 (0.084)	|0.061	0.022|
31113142 (0.018)	|0.009	0.010|
34333342 (0.013)	|0.010	0.002|
Multiallelic Dprime: 0.119
BLOCK 1150.  MARKERS: 5613 5614
44 (0.573)	|0.448	0.119	0.002|
21 (0.419)	|0.055	0.329	0.035|
Multiallelic Dprime: 0.687
BLOCK 1151.  MARKERS: 5616 5617 5618
431 (0.502)	|0.342	0.148	0.013|
343 (0.453)	|0.186	0.189	0.078|
333 (0.040)	|0.007	0.032	0.001|
Multiallelic Dprime: 0.288
BLOCK 1152.  MARKERS: 5621 5622
13 (0.536)	|0.383	0.093	0.034	0.016|
31 (0.371)	|0.301	0.056	0.008	0.002|
11 (0.093)	|0.074	0.005	0.013	0.000|
Multiallelic Dprime: 0.212
BLOCK 1153.  MARKERS: 5624 5625 5626 5627 5628 5629
131433 (0.756)	|0.556	0.179	0.013|
212241 (0.154)	|0.113	0.034	0.004|
132231 (0.055)	|0.011	0.037	0.000|
132233 (0.019)	|0.004	0.014	0.000|
Multiallelic Dprime: 0.195
BLOCK 1154.  MARKERS: 5631 5632 5633 5634
2333 (0.691)	|0.296	0.227	0.168|
3111 (0.266)	|0.116	0.095	0.056|
3311 (0.017)	|0.005	0.010	0.002|
Multiallelic Dprime: 0.048
BLOCK 1155.  MARKERS: 5636 5637
44 (0.426)	|0.393	0.025	0.003	0.006|
23 (0.341)	|0.005	0.320	0.011	0.007|
43 (0.231)	|0.027	0.011	0.187	0.005|
Multiallelic Dprime: 0.863
BLOCK 1156.  MARKERS: 5638 5639 5640 5641
2222 (0.426)	|0.121	0.263	0.040|
2432 (0.357)	|0.261	0.082	0.012|
1224 (0.200)	|0.059	0.061	0.081|
1222 (0.017)	|0.000	0.004	0.013|
Multiallelic Dprime: 0.417
BLOCK 1157.  MARKERS: 5644 5645 5646
233 (0.441)	|0.008	0.339	0.080	0.000	0.000|
213 (0.411)	|0.380	0.004	0.007	0.004	0.011|
414 (0.148)	|0.000	0.010	0.106	0.027	0.000|
Multiallelic Dprime: 0.857
BLOCK 1158.  MARKERS: 5648 5649 5650 5651 5652 5653
334331 (0.386)	|0.376	0.011|
122113 (0.352)	|0.017	0.337|
134313 (0.191)	|0.064	0.127|
124113 (0.033)	|0.030	0.003|
322331 (0.012)	|0.012	0.000|
Multiallelic Dprime: 0.810
BLOCK 1159.  MARKERS: 5654 5655 5656
411 (0.504)	|0.231	0.164	0.109|
233 (0.494)	|0.329	0.126	0.038|
Multiallelic Dprime: 0.239
BLOCK 1160.  MARKERS: 5658 5659
14 (0.561)	|0.429	0.070	0.023	0.040|
12 (0.290)	|0.020	0.261	0.004	0.004|
34 (0.148)	|0.009	0.029	0.107	0.003|
Multiallelic Dprime: 0.770
BLOCK 1161.  MARKERS: 5662 5663 5664 5665 5666 5667
441423 (0.458)	|0.288	0.039	0.068	0.017	0.022	0.001	0.006|
341243 (0.361)	|0.101	0.144	0.047	0.038	0.016	0.000	0.005|
323424 (0.134)	|0.010	0.014	0.024	0.044	0.002	0.031	0.003|
341423 (0.047)	|0.013	0.010	0.004	0.000	0.013	0.000	0.005|
Multiallelic Dprime: 0.401
BLOCK 1162.  MARKERS: 5668 5669 5670 5671 5672 5673 5674 5675 5676 5677
1143222241 (0.414)	|0.299	0.064	0.014	0.032|
2121223441 (0.208)	|0.006	0.199	0.001	0.000|
1121222241 (0.142)	|0.013	0.006	0.118	0.004|
1223442223 (0.099)	|0.000	0.002	0.000	0.097|
1123222241 (0.053)	|0.000	0.000	0.047	0.004|
1223422241 (0.031)	|0.022	0.005	0.000	0.004|
1121223441 (0.019)	|0.000	0.019	0.000	0.000|
Multiallelic Dprime: 0.788
BLOCK 1163.  MARKERS: 5679 5680 5681 5682
4422 (0.344)	|0.000	0.344	0.000	0.000|
2243 (0.311)	|0.295	0.000	0.011	0.003|
4243 (0.190)	|0.084	0.000	0.000	0.106|
4443 (0.151)	|0.002	0.000	0.144	0.005|
Multiallelic Dprime: 0.901
BLOCK 1164.  MARKERS: 5683 5684 5685 5686
1233 (0.380)	|0.098	0.277	0.004	0.002|
1231 (0.349)	|0.187	0.005	0.152	0.004|
3433 (0.155)	|0.147	0.006	0.000	0.003|
3423 (0.114)	|0.009	0.007	0.000	0.097|
Multiallelic Dprime: 0.712
BLOCK 1165.  MARKERS: 5687 5688 5689
231 (0.439)	|0.216	0.159	0.065|
232 (0.296)	|0.169	0.111	0.016|
311 (0.157)	|0.078	0.071	0.008|
331 (0.106)	|0.054	0.029	0.022|
Multiallelic Dprime: 0.096
BLOCK 1166.  MARKERS: 5691 5692
12 (0.518)	|0.409	0.110|
32 (0.371)	|0.290	0.081|
13 (0.111)	|0.104	0.006|
Multiallelic Dprime: 0.142
BLOCK 1167.  MARKERS: 5694 5695 5696
112 (0.802)	|0.520	0.142	0.113	0.000	0.000	0.000|
334 (0.198)	|0.000	0.000	0.000	0.107	0.066	0.016|
Multiallelic Dprime: 1.000
BLOCK 1168.  MARKERS: 5697 5698 5699 5700 5701 5702 5703 5704 5705 5706 5707 5708 5709
2213311434322 (0.520)	|0.508	0.000	0.000	0.013	0.000|
2211311424322 (0.143)	|0.142	0.000	0.000	0.000	0.000|
4213311432224 (0.113)	|0.000	0.001	0.106	0.000	0.000|
4443233232314 (0.107)	|0.000	0.071	0.030	0.000	0.004|
4443233232324 (0.066)	|0.002	0.065	0.000	0.000	0.000|
4443233232322 (0.016)	|0.016	0.000	0.000	0.000	0.000|
Multiallelic Dprime: 0.947
BLOCK 1169.  MARKERS: 5710 5711 5712 5713 5714
32112 (0.691)	|0.401	0.209	0.035	0.033	0.000	0.004|
14322 (0.137)	|0.041	0.044	0.029	0.006	0.014	0.000|
12324 (0.136)	|0.005	0.124	0.000	0.000	0.000	0.000|
32122 (0.014)	|0.006	0.001	0.000	0.000	0.001	0.006|
12322 (0.011)	|0.000	0.002	0.002	0.000	0.000	0.002|
Multiallelic Dprime: 0.517
BLOCK 1170.  MARKERS: 5716 5717 5718 5719 5720 5721 5722 5723 5724 5725
3112121341 (0.452)	|0.364	0.000	0.089	0.000	0.000|
1334343133 (0.384)	|0.002	0.177	0.002	0.135	0.066|
1332143133 (0.074)	|0.000	0.003	0.071	0.000	0.000|
3112121333 (0.040)	|0.000	0.000	0.020	0.000	0.020|
3132141141 (0.015)	|0.000	0.000	0.000	0.000	0.014|
3132141133 (0.011)	|0.000	0.000	0.000	0.000	0.011|
Multiallelic Dprime: 0.869
BLOCK 1171.  MARKERS: 5726 5727 5728 5729 5730 5731 5732 5733 5734 5735 5736
12344231113 (0.375)	|0.349	0.012	0.002	0.000	0.001	0.000	0.000|
12321413334 (0.183)	|0.017	0.135	0.002	0.002	0.000	0.028	0.000|
42321433314 (0.183)	|0.009	0.001	0.162	0.005	0.003	0.002	0.000|
44121433314 (0.136)	|0.001	0.027	0.000	0.009	0.070	0.000	0.029|
42121433314 (0.115)	|0.000	0.000	0.001	0.089	0.007	0.012	0.003|
Multiallelic Dprime: 0.863
BLOCK 1172.  MARKERS: 5738 5739 5740 5741 5742 5743 5744 5745 5746 5747 5748 5749
122214423312 (0.378)	|0.162	0.215|
334221241122 (0.178)	|0.090	0.088|
324321241121 (0.166)	|0.127	0.039|
324221241122 (0.109)	|0.083	0.025|
324321241122 (0.082)	|0.080	0.004|
324221241121 (0.041)	|0.042	0.000|
324321241312 (0.033)	|0.004	0.029|
Multiallelic Dprime: 0.397
BLOCK 1173.  MARKERS: 5752 5753
21 (0.596)	|0.175	0.306	0.114|
43 (0.404)	|0.314	0.080	0.011|
Multiallelic Dprime: 0.562
BLOCK 1174.  MARKERS: 5754 5755 5756 5757
3344 (0.489)	|0.282	0.197	0.004	0.000|
1121 (0.385)	|0.006	0.030	0.148	0.188|
3144 (0.125)	|0.005	0.040	0.050	0.000|
Multiallelic Dprime: 0.791
BLOCK 1175.  MARKERS: 5758 5759 5760 5761 5762 5763 5764
2312232 (0.296)	|0.273	0.002	0.006	0.006|
2331414 (0.268)	|0.000	0.266	0.000	0.000|
2112212 (0.203)	|0.000	0.000	0.201	0.000|
4312232 (0.187)	|0.006	0.000	0.000	0.168|
Multiallelic Dprime: 0.973
BLOCK 1176.  MARKERS: 5765 5766 5767 5768 5769 5770
212132 (0.293)	|0.275	0.019	0.000|
332224 (0.268)	|0.000	0.268	0.000|
212224 (0.234)	|0.000	0.000	0.235|
214234 (0.177)	|0.177	0.000	0.000|
Multiallelic Dprime: 0.964
BLOCK 1177.  MARKERS: 5771 5772 5773
143 (0.470)	|0.368	0.006	0.010	0.035	0.035|
314 (0.289)	|0.073	0.102	0.087	0.014	0.010|
113 (0.237)	|0.190	0.014	0.006	0.016	0.004|
Multiallelic Dprime: 0.543
BLOCK 1178.  MARKERS: 5778 5779 5780 5781 5782 5783 5784 5785
13332144 (0.632)	|0.609	0.006	0.006|
33411232 (0.123)	|0.019	0.100	0.000|
32411232 (0.103)	|0.018	0.083	0.001|
33432242 (0.066)	|0.000	0.000	0.063|
13432144 (0.050)	|0.001	0.001	0.045|
Multiallelic Dprime: 0.907
BLOCK 1179.  MARKERS: 5786 5787 5788 5789 5790 5791
314222 (0.655)	|0.555	0.078	0.003	0.011|
223434 (0.197)	|0.082	0.026	0.068	0.022|
213434 (0.118)	|0.023	0.055	0.034	0.004|
Multiallelic Dprime: 0.518
BLOCK 1180.  MARKERS: 5792 5793 5794 5795 5796
23243 (0.687)	|0.508	0.092	0.058	0.008	0.012|
33423 (0.160)	|0.048	0.053	0.009	0.048	0.002|
31221 (0.105)	|0.003	0.010	0.057	0.000	0.034|
33243 (0.038)	|0.031	0.001	0.003	0.000	0.001|
Multiallelic Dprime: 0.517
BLOCK 1181.  MARKERS: 5797 5798 5799 5800 5801 5802 5803 5804
42134131 (0.591)	|0.568	0.022|
42132333 (0.164)	|0.163	0.000|
24312111 (0.127)	|0.001	0.126|
22112131 (0.057)	|0.004	0.053|
24312131 (0.050)	|0.051	0.000|
Multiallelic Dprime: 0.883
BLOCK 1182.  MARKERS: 5805 5806
43 (0.798)	|0.726	0.063|
31 (0.202)	|0.134	0.068|
Multiallelic Dprime: 0.398
BLOCK 1183.  MARKERS: 5808 5809 5810 5811
2122 (0.859)	|0.402	0.393	0.013	0.028	0.011|
3334 (0.131)	|0.017	0.005	0.098	0.003	0.000|
Multiallelic Dprime: 0.782
BLOCK 1184.  MARKERS: 5813 5814 5815 5816 5817 5818 5819 5820 5821
114413344 (0.420)	|0.000	0.416	0.004|
114413342 (0.399)	|0.397	0.000	0.000|
432331124 (0.113)	|0.065	0.007	0.041|
114413144 (0.030)	|0.000	0.031	0.000|
114413142 (0.011)	|0.010	0.000	0.000|
Multiallelic Dprime: 0.938
BLOCK 1185.  MARKERS: 5822 5823
21 (0.479)	|0.000	0.377	0.065	0.000	0.028	0.000|
34 (0.471)	|0.405	0.006	0.000	0.040	0.000	0.010|
24 (0.046)	|0.000	0.002	0.043	0.000	0.000	0.000|
Multiallelic Dprime: 0.943
BLOCK 1186.  MARKERS: 5824 5825 5826 5827 5828 5829 5830 5831 5832 5833 5834
44124143224 (0.406)	|0.040	0.364|
22343222132 (0.388)	|0.378	0.010|
24344243234 (0.107)	|0.056	0.052|
24124143224 (0.040)	|0.032	0.006|
22343223224 (0.027)	|0.026	0.000|
44144143224 (0.010)	|0.000	0.010|
Multiallelic Dprime: 0.784
BLOCK 1187.  MARKERS: 5835 5836 5837
223 (0.547)	|0.003	0.390	0.082	0.065|
142 (0.448)	|0.425	0.018	0.000	0.000|
Multiallelic Dprime: 0.955
BLOCK 1188.  MARKERS: 5838 5839 5840 5841
2231 (0.429)	|0.217	0.106	0.086	0.017|
3322 (0.407)	|0.226	0.130	0.039	0.000|
3331 (0.083)	|0.045	0.014	0.021	0.002|
2331 (0.065)	|0.018	0.023	0.020	0.002|
Multiallelic Dprime: 0.144
BLOCK 1189.  MARKERS: 5842 5843 5844 5845 5846
24311 (0.511)	|0.165	0.348|
22413 (0.281)	|0.271	0.011|
44433 (0.169)	|0.169	0.000|
24313 (0.021)	|0.022	0.000|
Multiallelic Dprime: 0.938
BLOCK 1190.  MARKERS: 5849 5850
22 (0.638)	|0.430	0.160	0.024	0.023|
44 (0.361)	|0.323	0.038	0.000	0.000|
Multiallelic Dprime: 0.575
BLOCK 1191.  MARKERS: 5851 5852 5853 5854 5855 5856
143214 (0.754)	|0.711	0.027	0.004	0.000|
322133 (0.197)	|0.000	0.157	0.000	0.035|
142133 (0.025)	|0.000	0.000	0.022	0.000|
142114 (0.023)	|0.005	0.000	0.018	0.000|
Multiallelic Dprime: 0.940
BLOCK 1192.  MARKERS: 5857 5858 5859 5860 5861 5862 5863
1413234 (0.718)	|0.386	0.181	0.018	0.109	0.006|
4234322 (0.185)	|0.033	0.000	0.125	0.003	0.022|
1413224 (0.044)	|0.023	0.002	0.012	0.000	0.006|
4234324 (0.036)	|0.032	0.000	0.000	0.003	0.000|
Multiallelic Dprime: 0.621
BLOCK 1193.  MARKERS: 5865 5866 5867 5868 5869 5870 5871 5872 5873
314312321 (0.488)	|0.431	0.059	0.000|
314312322 (0.186)	|0.003	0.178	0.000|
324312321 (0.152)	|0.152	0.000	0.000|
122131141 (0.117)	|0.064	0.003	0.050|
314312121 (0.035)	|0.035	0.000	0.000|
Multiallelic Dprime: 0.724
BLOCK 1194.  MARKERS: 5874 5875
42 (0.697)	|0.286	0.312	0.096|
24 (0.247)	|0.240	0.005	0.002|
44 (0.051)	|0.022	0.030	0.000|
Multiallelic Dprime: 0.759
BLOCK 1195.  MARKERS: 5876 5877
31 (0.550)	|0.163	0.135	0.127	0.077	0.039|
14 (0.349)	|0.086	0.107	0.059	0.060	0.037|
34 (0.098)	|0.018	0.017	0.047	0.008	0.007|
Multiallelic Dprime: 0.120
BLOCK 1196.  MARKERS: 5879 5880 5881 5882 5883
21231 (0.265)	|0.249	0.001	0.013	0.000|
21211 (0.260)	|0.257	0.003	0.000	0.000|
23213 (0.233)	|0.011	0.174	0.009	0.018|
41411 (0.144)	|0.142	0.000	0.000	0.000|
41211 (0.085)	|0.081	0.000	0.001	0.000|
Multiallelic Dprime: 0.905
BLOCK 1197.  MARKERS: 5884 5885 5886 5887 5888 5889 5890 5891 5892 5893 5894 5895 5896
1142332233423 (0.749)	|0.389	0.253	0.106|
3321114421212 (0.183)	|0.156	0.019	0.007|
1142332233422 (0.027)	|0.023	0.003	0.001|
3341114421212 (0.018)	|0.017	0.001	0.000|
Multiallelic Dprime: 0.655
BLOCK 1198.  MARKERS: 5900 5901
11 (0.603)	|0.501	0.100|
41 (0.280)	|0.264	0.008|
13 (0.117)	|0.114	0.003|
Multiallelic Dprime: 0.761
BLOCK 1199.  MARKERS: 5906 5907
13 (0.877)	|0.758	0.119|
31 (0.111)	|0.054	0.057|
Multiallelic Dprime: 0.404
BLOCK 1200.  MARKERS: 5909 5910
33 (0.826)	|0.480	0.200	0.144|
11 (0.174)	|0.106	0.033	0.036|
Multiallelic Dprime: 0.075
BLOCK 1201.  MARKERS: 5912 5913 5914
324 (0.587)	|0.325	0.216	0.046|
322 (0.233)	|0.117	0.091	0.026|
444 (0.180)	|0.128	0.035	0.017|
Multiallelic Dprime: 0.130
BLOCK 1202.  MARKERS: 5915 5916
14 (0.570)	|0.121	0.205	0.123	0.114	0.003|
33 (0.342)	|0.333	0.004	0.000	0.003	0.000|
13 (0.088)	|0.002	0.000	0.000	0.002	0.084|
Multiallelic Dprime: 0.863
BLOCK 1203.  MARKERS: 5917 5918 5919 5920 5921 5922 5923
3232141 (0.454)	|0.187	0.162	0.048	0.054|
1412124 (0.209)	|0.089	0.063	0.044	0.011|
1412341 (0.124)	|0.091	0.023	0.004	0.005|
1411341 (0.120)	|0.057	0.042	0.012	0.006|
1212341 (0.087)	|0.026	0.049	0.001	0.010|
Multiallelic Dprime: 0.174
BLOCK 1204.  MARKERS: 5925 5926 5927 5928
2213 (0.453)	|0.421	0.031|
4422 (0.341)	|0.034	0.308|
4213 (0.108)	|0.011	0.091|
4413 (0.086)	|0.086	0.000|
Multiallelic Dprime: 0.846
BLOCK 1205.  MARKERS: 5929 5930
31 (0.554)	|0.256	0.097	0.201|
13 (0.436)	|0.122	0.272	0.042|
Multiallelic Dprime: 0.449
BLOCK 1206.  MARKERS: 5934 5935
32 (0.385)	|0.266	0.047	0.072|
24 (0.370)	|0.176	0.173	0.021|
34 (0.244)	|0.137	0.046	0.061|
Multiallelic Dprime: 0.272
BLOCK 1207.  MARKERS: 5938 5939
21 (0.578)	|0.205	0.164	0.133	0.074|
23 (0.266)	|0.103	0.089	0.045	0.028|
33 (0.155)	|0.055	0.042	0.036	0.023|
Multiallelic Dprime: 0.059
BLOCK 1208.  MARKERS: 5945 5946 5947 5948 5949
23111 (0.360)	|0.000	0.261	0.005	0.092	0.002|
23123 (0.295)	|0.291	0.000	0.000	0.001	0.000|
41323 (0.213)	|0.208	0.000	0.000	0.000	0.000|
21323 (0.125)	|0.001	0.000	0.092	0.000	0.030|
Multiallelic Dprime: 0.988
BLOCK 1209.  MARKERS: 5950 5951 5952 5953 5954 5955
144211 (0.502)	|0.346	0.010	0.147|
322123 (0.262)	|0.084	0.172	0.007|
324211 (0.098)	|0.006	0.053	0.037|
344211 (0.095)	|0.092	0.000	0.003|
324213 (0.033)	|0.000	0.032	0.001|
Multiallelic Dprime: 0.589
BLOCK 1210.  MARKERS: 5956 5957 5958
313 (0.529)	|0.457	0.064	0.007|
131 (0.273)	|0.068	0.204	0.000|
113 (0.195)	|0.056	0.000	0.140|
Multiallelic Dprime: 0.679
BLOCK 1211.  MARKERS: 5959 5960
43 (0.580)	|0.477	0.017	0.077|
41 (0.268)	|0.019	0.232	0.017|
13 (0.150)	|0.004	0.091	0.052|
Multiallelic Dprime: 0.766
BLOCK 1212.  MARKERS: 5961 5962 5963 5964 5965 5966
234114 (0.500)	|0.010	0.482|
234423 (0.342)	|0.341	0.001|
412423 (0.147)	|0.138	0.008|
Multiallelic Dprime: 0.961
BLOCK 1213.  MARKERS: 5967 5968
31 (0.499)	|0.349	0.015	0.059	0.042	0.028|
13 (0.491)	|0.095	0.386	0.010	0.000	0.000|
Multiallelic Dprime: 0.755
BLOCK 1214.  MARKERS: 5969 5970 5971 5972 5973 5974
141421 (0.443)	|0.088	0.340	0.016|
323213 (0.409)	|0.264	0.036	0.109|
143221 (0.069)	|0.030	0.006	0.034|
343213 (0.042)	|0.010	0.001	0.029|
143223 (0.029)	|0.027	0.003	0.000|
Multiallelic Dprime: 0.597
BLOCK 1215.  MARKERS: 5975 5976
11 (0.419)	|0.124	0.249	0.044|
13 (0.388)	|0.357	0.021	0.008|
23 (0.190)	|0.075	0.004	0.110|
Multiallelic Dprime: 0.654
BLOCK 1216.  MARKERS: 5977 5978 5979 5980 5981
44231 (0.559)	|0.404	0.086	0.038	0.030|
21441 (0.274)	|0.049	0.222	0.004	0.000|
44234 (0.162)	|0.014	0.019	0.126	0.002|
Multiallelic Dprime: 0.668
BLOCK 1217.  MARKERS: 5983 5984 5985
134 (0.467)	|0.368	0.080	0.020|
322 (0.331)	|0.170	0.128	0.032|
122 (0.169)	|0.083	0.032	0.054|
132 (0.032)	|0.026	0.004	0.001|
Multiallelic Dprime: 0.313
BLOCK 1218.  MARKERS: 5986 5987
32 (0.649)	|0.484	0.162|
12 (0.244)	|0.208	0.037|
14 (0.107)	|0.025	0.082|
Multiallelic Dprime: 0.257
BLOCK 1219.  MARKERS: 5989 5990
14 (0.717)	|0.503	0.169	0.045|
42 (0.281)	|0.192	0.078	0.011|
Multiallelic Dprime: 0.041
BLOCK 1220.  MARKERS: 5993 5994
22 (0.697)	|0.443	0.072	0.182|
34 (0.247)	|0.047	0.188	0.011|
24 (0.056)	|0.013	0.043	0.000|
Multiallelic Dprime: 0.661
BLOCK 1221.  MARKERS: 5995 5996
12 (0.503)	|0.484	0.021|
14 (0.304)	|0.212	0.089|
32 (0.193)	|0.187	0.000|
Multiallelic Dprime: 0.729
BLOCK 1222.  MARKERS: 5998 5999
23 (0.881)	|0.705	0.052	0.125|
11 (0.110)	|0.014	0.094	0.002|
Multiallelic Dprime: 0.837
BLOCK 1223.  MARKERS: 6000 6001
21 (0.723)	|0.555	0.075	0.073	0.012|
42 (0.149)	|0.040	0.044	0.047	0.016|
22 (0.126)	|0.074	0.030	0.010	0.009|
Multiallelic Dprime: 0.347
BLOCK 1224.  MARKERS: 6002 6003 6004 6005 6006 6007
414121 (0.670)	|0.321	0.189	0.092	0.068|
214121 (0.149)	|0.021	0.091	0.027	0.009|
232343 (0.131)	|0.033	0.040	0.007	0.049|
234323 (0.038)	|0.003	0.009	0.021	0.006|
Multiallelic Dprime: 0.333
BLOCK 1225.  MARKERS: 6010 6011 6012
222 (0.380)
344 (0.334)
242 (0.149)
244 (0.132)
