# Supplementary material for: Genetic Structure of the Spanish Population
Source: BMC Genomics. 2010 May 25;11:326. doi: 10.1186/1471-2164-11-326 (PMC2887418; doi:10.1186/1471-2164-11-326)
Supplement: Additional file 1 — List of haplotype blocks across all autosomal chromosomes in the Spanish population. Each block is described by the SNPs that compose it, the major haplotypes with haplotypic frequencies, and the LD (D') among adjacent blocks. For each chromosome, the correspondence list between the SNP names and numbers is included in a separate table. [file 1471-2164-11-326-S1.ZIP › chr2q.GABRIELblocks]

BLOCK 1.  MARKERS: 10 11
42 (0.680)	|0.275	0.276	0.057	0.054	0.013	0.002|
24 (0.276)	|0.045	0.030	0.188	0.000	0.000	0.010|
22 (0.044)	|0.020	0.023	0.000	0.001	0.000	0.000|
Multiallelic Dprime: 0.562
BLOCK 2.  MARKERS: 18 19 20 21 22 23
311423 (0.339)	|0.309	0.020	0.011|
333243 (0.329)	|0.255	0.054	0.017|
133241 (0.245)	|0.207	0.023	0.015|
311223 (0.055)	|0.052	0.003	0.000|
333223 (0.013)	|0.013	0.000	0.000|
133243 (0.011)	|0.009	0.002	0.000|
Multiallelic Dprime: 0.269
BLOCK 3.  MARKERS: 27 28
31 (0.851)	|0.686	0.155	0.007|
24 (0.101)	|0.024	0.000	0.077|
21 (0.043)	|0.044	0.000	0.000|
Multiallelic Dprime: 0.567
BLOCK 4.  MARKERS: 30 31 32 33
1143 (0.756)	|0.609	0.114	0.029|
3321 (0.156)	|0.040	0.022	0.094|
3323 (0.085)	|0.015	0.064	0.006|
Multiallelic Dprime: 0.589
BLOCK 5.  MARKERS: 37 38
41 (0.663)	|0.337	0.200	0.000	0.110	0.000	0.000	0.000|
23 (0.202)	|0.006	0.000	0.195	0.000	0.000	0.000	0.000|
43 (0.132)	|0.000	0.003	0.004	0.000	0.074	0.035	0.013|
Multiallelic Dprime: 0.970
BLOCK 6.  MARKERS: 39 40 41 42 43 44 45 46 47 48
1412123433 (0.346)	|0.250	0.046	0.052	0.000|
3224133233 (0.204)	|0.081	0.049	0.071	0.000|
3222134212 (0.198)	|0.108	0.034	0.047	0.010|
3224333233 (0.109)	|0.011	0.089	0.010	0.000|
1412123233 (0.074)	|0.015	0.045	0.011	0.002|
1222133233 (0.036)	|0.013	0.021	0.003	0.000|
3222133212 (0.013)	|0.013	0.000	0.000	0.000|
Multiallelic Dprime: 0.379
BLOCK 7.  MARKERS: 50 51 52
442 (0.496)	|0.007	0.376	0.113|
432 (0.290)	|0.290	0.000	0.000|
233 (0.199)	|0.148	0.051	0.000|
433 (0.014)	|0.014	0.000	0.000|
Multiallelic Dprime: 0.847
BLOCK 8.  MARKERS: 53 54
33 (0.458)	|0.194	0.156	0.108|
13 (0.427)	|0.202	0.213	0.012|
31 (0.114)	|0.044	0.016	0.054|
Multiallelic Dprime: 0.204
BLOCK 9.  MARKERS: 60 61
22 (0.441)	|0.209	0.064	0.120	0.037	0.003|
24 (0.384)	|0.141	0.126	0.064	0.039	0.001|
34 (0.174)	|0.088	0.035	0.020	0.016	0.010|
Multiallelic Dprime: 0.186
BLOCK 10.  MARKERS: 63 64 65 66 67 68 69 70 71 72 73 74
131113342314 (0.437)	|0.416	0.015	0.007|
131113344312 (0.225)	|0.060	0.161	0.002|
313231122144 (0.204)	|0.190	0.002	0.011|
113231122144 (0.092)	|0.092	0.000	0.000|
313233342314 (0.014)	|0.014	0.000	0.000|
Multiallelic Dprime: 0.777
BLOCK 11.  MARKERS: 79 80
12 (0.782)	|0.414	0.217	0.102	0.021	0.020|
34 (0.195)	|0.052	0.011	0.101	0.015	0.013|
32 (0.022)	|0.009	0.009	0.001	0.000	0.002|
Multiallelic Dprime: 0.446
BLOCK 12.  MARKERS: 84 85 86 87 88 89 90 91 92
232144244 (0.475)	|0.248	0.083	0.144	0.000	0.000|
424323321 (0.236)	|0.000	0.209	0.027	0.000	0.000|
232344244 (0.205)	|0.199	0.000	0.005	0.000	0.000|
422344341 (0.039)	|0.000	0.000	0.000	0.026	0.013|
424324321 (0.036)	|0.000	0.036	0.000	0.000	0.000|
Multiallelic Dprime: 0.650
BLOCK 13.  MARKERS: 93 94 95 96 97 98 99 100
31331313 (0.447)	|0.194	0.251	0.002|
13113341 (0.335)	|0.222	0.011	0.102|
31331113 (0.176)	|0.006	0.168	0.002|
33331313 (0.030)	|0.030	0.000	0.000|
33311311 (0.012)	|0.000	0.013	0.000|
Multiallelic Dprime: 0.530
BLOCK 14.  MARKERS: 102 103
41 (0.452)	|0.018	0.435	0.000	0.000|
13 (0.443)	|0.425	0.004	0.000	0.013|
11 (0.104)	|0.000	0.000	0.102	0.000|
Multiallelic Dprime: 0.962
BLOCK 15.  MARKERS: 104 105 106 107 108
21331 (0.441)	|0.000	0.441|
21411 (0.440)	|0.437	0.000|
42312 (0.103)	|0.100	0.003|
21312 (0.013)	|0.013	0.000|
Multiallelic Dprime: 0.993
BLOCK 16.  MARKERS: 109 110 111 112 113
14122 (0.552)	|0.237	0.208	0.090|
32314 (0.446)	|0.246	0.096	0.094|
Multiallelic Dprime: 0.179
BLOCK 17.  MARKERS: 116 117 118 119 120 121 122
3242312 (0.483)	|0.143	0.239	0.011	0.076|
3242212 (0.303)	|0.257	0.007	0.000	0.031|
1323234 (0.185)	|0.026	0.011	0.121	0.013|
Multiallelic Dprime: 0.638
BLOCK 18.  MARKERS: 124 125 126 127 128 129 130
3323444 (0.430)	|0.411	0.000	0.000	0.013|
2323444 (0.274)	|0.273	0.000	0.000	0.000|
3141222 (0.136)	|0.001	0.134	0.000	0.000|
3323244 (0.123)	|0.001	0.000	0.121	0.000|
Multiallelic Dprime: 0.962
BLOCK 19.  MARKERS: 131 132 133 134 135 136
133341 (0.700)	|0.511	0.114	0.069|
111141 (0.142)	|0.134	0.002	0.007|
433123 (0.132)	|0.119	0.003	0.006|
133123 (0.013)	|0.013	0.000	0.001|
Multiallelic Dprime: 0.677
BLOCK 20.  MARKERS: 143 144 145
311 (0.783)	|0.519	0.252	0.000|
133 (0.120)	|0.000	0.116	0.004|
333 (0.089)	|0.077	0.000	0.011|
Multiallelic Dprime: 0.477
BLOCK 21.  MARKERS: 146 147 148 149 150 151
224211 (0.596)	|0.470	0.122	0.004|
412433 (0.369)	|0.009	0.238	0.121|
224233 (0.023)	|0.012	0.000	0.011|
Multiallelic Dprime: 0.735
BLOCK 22.  MARKERS: 152 153
32 (0.500)	|0.150	0.206	0.122	0.004	0.008|
14 (0.360)	|0.281	0.035	0.029	0.008	0.003|
12 (0.136)	|0.022	0.085	0.018	0.006	0.000|
Multiallelic Dprime: 0.460
BLOCK 23.  MARKERS: 160 161 162 163 164 165 166
1133221 (0.455)	|0.334	0.119|
3321433 (0.326)	|0.326	0.002|
1121433 (0.169)	|0.167	0.004|
3323223 (0.018)	|0.000	0.019|
1131433 (0.011)	|0.004	0.007|
Multiallelic Dprime: 0.777
BLOCK 24.  MARKERS: 168 169
13 (0.836)	|0.611	0.174	0.048|
22 (0.163)	|0.144	0.011	0.005|
Multiallelic Dprime: 0.570
BLOCK 25.  MARKERS: 170 171 172 173 174 175 176
3321142 (0.755)	|0.574	0.000	0.183|
1144324 (0.186)	|0.000	0.185	0.000|
3124142 (0.054)	|0.053	0.000	0.000|
Multiallelic Dprime: 0.831
BLOCK 26.  MARKERS: 177 178
43 (0.627)	|0.605	0.000	0.000	0.000|
21 (0.188)	|0.000	0.000	0.170	0.014|
23 (0.185)	|0.000	0.181	0.000	0.000|
Multiallelic Dprime: 1.000
BLOCK 27.  MARKERS: 179 180 181 182 183 184 185 186 187 188
4131212133 (0.604)	|0.255	0.283	0.065|
1313434313 (0.181)	|0.168	0.007	0.006|
1131212134 (0.172)	|0.119	0.031	0.021|
1131434313 (0.014)	|0.003	0.000	0.010|
Multiallelic Dprime: 0.552
BLOCK 28.  MARKERS: 190 191
33 (0.559)	|0.146	0.247	0.058	0.077	0.001	0.011	0.007|
11 (0.328)	|0.178	0.074	0.032	0.018	0.012	0.000	0.004|
13 (0.113)	|0.033	0.031	0.033	0.012	0.002	0.002	0.000|
Multiallelic Dprime: 0.301
BLOCK 29.  MARKERS: 192 193 194 195 196 197
112313 (0.357)	|0.352	0.004|
132144 (0.350)	|0.244	0.103|
132143 (0.124)	|0.109	0.013|
314113 (0.107)	|0.108	0.000|
132313 (0.015)	|0.013	0.002|
112344 (0.013)	|0.000	0.012|
114113 (0.011)	|0.011	0.000|
Multiallelic Dprime: 0.730
BLOCK 30.  MARKERS: 200 201 202
322 (0.854)	|0.398	0.260	0.191|
111 (0.140)	|0.126	0.003	0.011|
Multiallelic Dprime: 0.782
BLOCK 31.  MARKERS: 203 204 205 206
2142 (0.525)	|0.239	0.193	0.080	0.011|
1314 (0.266)	|0.105	0.119	0.038	0.000|
1312 (0.203)	|0.087	0.074	0.040	0.000|
Multiallelic Dprime: 0.072
BLOCK 32.  MARKERS: 207 208 209
431 (0.434)	|0.007	0.257	0.160	0.000	0.004|
231 (0.385)	|0.340	0.019	0.003	0.013	0.003|
214 (0.163)	|0.006	0.002	0.000	0.124	0.031|
211 (0.012)	|0.000	0.000	0.011	0.000	0.000|
Multiallelic Dprime: 0.902
BLOCK 33.  MARKERS: 210 211 212 213
1144 (0.348)	|0.204	0.011	0.103	0.007	0.027|
1142 (0.286)	|0.097	0.181	0.000	0.002	0.005|
3144 (0.175)	|0.175	0.000	0.000	0.000	0.000|
1324 (0.136)	|0.031	0.020	0.073	0.007	0.005|
1124 (0.041)	|0.003	0.001	0.003	0.025	0.000|
Multiallelic Dprime: 0.565
BLOCK 34.  MARKERS: 214 215 216 217 218
41442 (0.508)	|0.231	0.179	0.013	0.083|
41444 (0.214)	|0.003	0.029	0.183	0.002|
14222 (0.188)	|0.037	0.071	0.006	0.075|
41222 (0.043)	|0.043	0.000	0.000	0.001|
11222 (0.039)	|0.012	0.007	0.000	0.020|
Multiallelic Dprime: 0.513
BLOCK 35.  MARKERS: 219 220 221
314 (0.326)	|0.106	0.167	0.052|
312 (0.286)	|0.135	0.122	0.027|
322 (0.208)	|0.118	0.064	0.025|
112 (0.181)	|0.074	0.068	0.039|
Multiallelic Dprime: 0.150
BLOCK 36.  MARKERS: 222 223
22 (0.434)	|0.017	0.300	0.117|
34 (0.420)	|0.404	0.009	0.008|
32 (0.143)	|0.071	0.015	0.057|
Multiallelic Dprime: 0.777
BLOCK 37.  MARKERS: 224 225
12 (0.492)	|0.229	0.058	0.022	0.126	0.011	0.038	0.000|
14 (0.325)	|0.082	0.130	0.077	0.009	0.017	0.004	0.001|
42 (0.183)	|0.009	0.029	0.043	0.005	0.076	0.003	0.009|
Multiallelic Dprime: 0.526
BLOCK 38.  MARKERS: 226 227 228 229 230 231 232 233
21314221 (0.321)	|0.043	0.276	0.002|
31314241 (0.217)	|0.211	0.006	0.000|
21424221 (0.141)	|0.101	0.009	0.032|
21312221 (0.140)	|0.124	0.011	0.002|
23324123 (0.105)	|0.018	0.003	0.083|
31314221 (0.046)	|0.003	0.042	0.000|
23324121 (0.010)	|0.012	0.000	0.000|
Multiallelic Dprime: 0.789
BLOCK 39.  MARKERS: 235 236
22 (0.522)	|0.397	0.075	0.044|
43 (0.350)	|0.258	0.034	0.057|
23 (0.128)	|0.110	0.008	0.008|
Multiallelic Dprime: 0.130
BLOCK 40.  MARKERS: 241 242 243
134 (0.763)	|0.412	0.347	0.000	0.000	0.000	0.004|
114 (0.118)	|0.000	0.000	0.100	0.016	0.000	0.003|
332 (0.111)	|0.000	0.000	0.000	0.074	0.025	0.012|
Multiallelic Dprime: 0.981
BLOCK 41.  MARKERS: 244 245 246 247 248
13121 (0.412)	|0.290	0.072	0.051|
13141 (0.346)	|0.070	0.239	0.035|
21343 (0.104)	|0.048	0.046	0.010|
21341 (0.093)	|0.035	0.024	0.035|
23341 (0.025)	|0.011	0.013	0.000|
23121 (0.019)	|0.008	0.004	0.006|
Multiallelic Dprime: 0.398
BLOCK 42.  MARKERS: 249 250 251 252
3122 (0.462)	|0.155	0.152	0.074	0.079|
3121 (0.396)	|0.201	0.077	0.072	0.045|
1342 (0.138)	|0.051	0.042	0.023	0.021|
Multiallelic Dprime: 0.154
BLOCK 43.  MARKERS: 257 258 259 260 261
24422 (0.405)	|0.319	0.005	0.041	0.019	0.020|
22422 (0.269)	|0.004	0.254	0.004	0.000	0.000|
44222 (0.170)	|0.164	0.000	0.000	0.000	0.000|
24241 (0.145)	|0.000	0.000	0.143	0.003	0.000|
Multiallelic Dprime: 0.850
BLOCK 44.  MARKERS: 262 263 264 265 266
23141 (0.486)	|0.236	0.249	0.000|
11322 (0.258)	|0.000	0.000	0.257|
11141 (0.195)	|0.134	0.060	0.000|
11142 (0.023)	|0.000	0.012	0.011|
11122 (0.021)	|0.000	0.001	0.020|
Multiallelic Dprime: 0.682
BLOCK 45.  MARKERS: 267 268
12 (0.373)	|0.310	0.031	0.032|
22 (0.329)	|0.114	0.083	0.131|
21 (0.298)	|0.061	0.204	0.033|
Multiallelic Dprime: 0.511
BLOCK 46.  MARKERS: 272 273
43 (0.486)	|0.172	0.108	0.170	0.026	0.004|
21 (0.318)	|0.071	0.151	0.039	0.048	0.002|
23 (0.196)	|0.094	0.048	0.036	0.008	0.009|
Multiallelic Dprime: 0.279
BLOCK 47.  MARKERS: 275 276 277 278
4113 (0.337)	|0.090	0.244	0.001|
2113 (0.307)	|0.292	0.015	0.000|
4232 (0.245)	|0.142	0.000	0.103|
4132 (0.082)	|0.009	0.000	0.071|
4133 (0.016)	|0.014	0.000	0.000|
Multiallelic Dprime: 0.698
BLOCK 48.  MARKERS: 279 280 281
332 (0.560)	|0.153	0.278	0.115|
132 (0.260)	|0.217	0.034	0.008|
314 (0.177)	|0.153	0.006	0.016|
Multiallelic Dprime: 0.685
BLOCK 49.  MARKERS: 283 284 285 286 287 288
233423 (0.528)	|0.040	0.167	0.082	0.134	0.069	0.036|
114321 (0.317)	|0.158	0.035	0.098	0.009	0.011	0.001|
233413 (0.139)	|0.068	0.053	0.013	0.000	0.002	0.001|
Multiallelic Dprime: 0.513
BLOCK 50.  MARKERS: 291 292 293 294 295 296 297
1233114 (0.273)	|0.267	0.000	0.001	0.000|
1233124 (0.254)	|0.000	0.000	0.251	0.000|
2121122 (0.194)	|0.000	0.193	0.000	0.000|
2121322 (0.147)	|0.000	0.000	0.000	0.147|
1121122 (0.083)	|0.000	0.080	0.000	0.003|
1121322 (0.042)	|0.000	0.000	0.000	0.041|
Multiallelic Dprime: 0.995
BLOCK 51.  MARKERS: 299 300 301 302
2434 (0.276)	|0.248	0.015	0.007	0.006|
2414 (0.268)	|0.104	0.014	0.085	0.066|
4432 (0.253)	|0.045	0.197	0.003	0.005|
2114 (0.195)	|0.181	0.006	0.001	0.006|
Multiallelic Dprime: 0.705
BLOCK 52.  MARKERS: 305 306 307 308 309 310 311
2133331 (0.578)	|0.374	0.203	0.002|
4211143 (0.239)	|0.148	0.027	0.064|
4211343 (0.097)	|0.007	0.085	0.006|
2233343 (0.082)	|0.063	0.000	0.019|
Multiallelic Dprime: 0.323
BLOCK 53.  MARKERS: 312 313
22 (0.592)	|0.299	0.213	0.077|
43 (0.318)	|0.072	0.147	0.099|
23 (0.091)	|0.057	0.025	0.008|
Multiallelic Dprime: 0.244
BLOCK 54.  MARKERS: 314 315
43 (0.427)	|0.214	0.186	0.025|
42 (0.386)	|0.223	0.124	0.038|
22 (0.185)	|0.096	0.050	0.038|
Multiallelic Dprime: 0.115
BLOCK 55.  MARKERS: 319 320 321 322 323 324 325
4132321 (0.529)	|0.319	0.074	0.140|
2313143 (0.363)	|0.157	0.167	0.038|
4112121 (0.102)	|0.089	0.000	0.013|
Multiallelic Dprime: 0.320
BLOCK 56.  MARKERS: 327 328
22 (0.567)	|0.242	0.062	0.023	0.143	0.086|
24 (0.243)	|0.005	0.006	0.202	0.030	0.000|
42 (0.191)	|0.005	0.176	0.003	0.006	0.000|
Multiallelic Dprime: 0.788
BLOCK 57.  MARKERS: 329 330 331 332 333
33221 (0.251)	|0.081	0.139	0.032|
33111 (0.243)	|0.142	0.062	0.039|
33123 (0.228)	|0.171	0.037	0.020|
21123 (0.179)	|0.064	0.112	0.003|
31123 (0.086)	|0.041	0.031	0.014|
Multiallelic Dprime: 0.320
BLOCK 58.  MARKERS: 335 336
34 (0.500)	|0.198	0.102	0.081	0.078	0.029	0.002|
32 (0.386)	|0.154	0.119	0.055	0.013	0.024	0.010|
22 (0.114)	|0.017	0.038	0.016	0.010	0.016	0.008|
Multiallelic Dprime: 0.174
BLOCK 59.  MARKERS: 338 339 340 341 342 343 344 345 346 347 348 349 350
2122232213133 (0.369)	|0.367	0.000	0.001|
4132412431213 (0.259)	|0.258	0.000	0.002|
2122234213131 (0.150)	|0.001	0.150	0.000|
2423232213133 (0.099)	|0.100	0.000	0.000|
2122234213133 (0.070)	|0.068	0.001	0.000|
4132432433213 (0.019)	|0.002	0.000	0.018|
Multiallelic Dprime: 0.967
BLOCK 60.  MARKERS: 351 352
42 (0.816)	|0.406	0.200	0.143	0.025	0.012	0.018|
34 (0.158)	|0.062	0.035	0.017	0.035	0.002	0.005|
32 (0.026)	|0.003	0.000	0.002	0.002	0.013	0.000|
Multiallelic Dprime: 0.246
BLOCK 61.  MARKERS: 353 354 355 356 357 358 359
3341242 (0.469)	|0.455	0.003	0.000	0.000|
1132424 (0.235)	|0.012	0.220	0.000	0.000|
1132224 (0.163)	|0.002	0.149	0.000	0.010|
1142242 (0.061)	|0.000	0.005	0.040	0.000|
3342242 (0.027)	|0.018	0.000	0.007	0.000|
1141242 (0.023)	|0.024	0.000	0.000	0.000|
Multiallelic Dprime: 0.946
BLOCK 62.  MARKERS: 360 361 362 363 364 365 366 367 368 369 370
11333241334 (0.511)	|0.442	0.006	0.010	0.028	0.007	0.000	0.014	0.001|
34221423112 (0.396)	|0.035	0.162	0.097	0.072	0.015	0.004	0.000	0.008|
34221241334 (0.047)	|0.025	0.000	0.013	0.002	0.000	0.004	0.000	0.000|
34221423134 (0.014)	|0.005	0.000	0.000	0.000	0.000	0.008	0.000	0.000|
Multiallelic Dprime: 0.744
BLOCK 63.  MARKERS: 371 372 373 374 375 376
433322 (0.508)	|0.478	0.024	0.008|
211341 (0.171)	|0.093	0.000	0.078|
233322 (0.136)	|0.051	0.071	0.014|
433222 (0.106)	|0.034	0.063	0.009|
211322 (0.025)	|0.000	0.022	0.003|
211321 (0.019)	|0.007	0.009	0.004|
231321 (0.015)	|0.002	0.001	0.012|
431322 (0.011)	|0.000	0.011	0.000|
Multiallelic Dprime: 0.643
BLOCK 64.  MARKERS: 377 378
41 (0.666)	|0.502	0.161	0.003|
42 (0.204)	|0.078	0.118	0.008|
22 (0.130)	|0.002	0.001	0.126|
Multiallelic Dprime: 0.552
BLOCK 65.  MARKERS: 379 380
31 (0.582)	|0.378	0.063	0.036	0.083	0.011	0.011|
43 (0.280)	|0.142	0.059	0.065	0.013	0.001	0.000|
33 (0.138)	|0.043	0.032	0.036	0.023	0.000	0.000|
Multiallelic Dprime: 0.275
BLOCK 66.  MARKERS: 383 384 385 386 387 388 389 390 391
211124313 (0.561)	|0.475	0.028	0.057|
213232131 (0.154)	|0.077	0.058	0.016|
213124313 (0.137)	|0.071	0.046	0.021|
441124313 (0.119)	|0.104	0.010	0.004|
211232131 (0.012)	|0.000	0.012	0.000|
241124313 (0.012)	|0.008	0.001	0.003|
Multiallelic Dprime: 0.391
BLOCK 67.  MARKERS: 393 394 395 396
3233 (0.738)	|0.610	0.129|
3333 (0.154)	|0.130	0.023|
2321 (0.104)	|0.071	0.030|
Multiallelic Dprime: 0.079
BLOCK 68.  MARKERS: 398 399 400
343 (0.809)	|0.753	0.000	0.046	0.000	0.000|
112 (0.182)	|0.033	0.108	0.000	0.022	0.015|
Multiallelic Dprime: 0.816
BLOCK 69.  MARKERS: 401 402 403 404 405 406 407
4223143 (0.792)	|0.438	0.219	0.102	0.010	0.011|
2444331 (0.107)	|0.076	0.019	0.013	0.000	0.000|
4243143 (0.047)	|0.026	0.010	0.008	0.002	0.000|
2444333 (0.022)	|0.015	0.005	0.001	0.000	0.000|
2444143 (0.015)	|0.007	0.007	0.001	0.000	0.000|
Multiallelic Dprime: 0.191
BLOCK 70.  MARKERS: 410 411 412 413 414
21221 (0.573)	|0.385	0.146	0.022	0.021|
43421 (0.263)	|0.159	0.085	0.011	0.006|
21244 (0.127)	|0.090	0.025	0.009	0.000|
41221 (0.015)	|0.006	0.004	0.001	0.003|
23421 (0.011)	|0.008	0.003	0.000	0.000|
Multiallelic Dprime: 0.087
BLOCK 71.  MARKERS: 419 420 421
322 (0.656)	|0.210	0.308	0.127|
144 (0.265)	|0.182	0.063	0.017|
324 (0.043)	|0.021	0.007	0.014|
344 (0.031)	|0.010	0.011	0.004|
Multiallelic Dprime: 0.391
BLOCK 72.  MARKERS: 422 423 424 425 426 427
333332 (0.422)	|0.392	0.020	0.009|
331234 (0.391)	|0.144	0.247	0.002|
111312 (0.163)	|0.024	0.010	0.127|
Multiallelic Dprime: 0.724
BLOCK 73.  MARKERS: 429 430
24 (0.565)	|0.328	0.201	0.036|
41 (0.283)	|0.136	0.133	0.016|
21 (0.145)	|0.130	0.012	0.003|
Multiallelic Dprime: 0.192
BLOCK 74.  MARKERS: 433 434
21 (0.596)	|0.003	0.284	0.308|
13 (0.346)	|0.339	0.007	0.000|
11 (0.058)	|0.005	0.053	0.000|
Multiallelic Dprime: 0.890
BLOCK 75.  MARKERS: 435 436
13 (0.347)	|0.083	0.254	0.011|
41 (0.344)	|0.260	0.079	0.001|
11 (0.309)	|0.000	0.004	0.304|
Multiallelic Dprime: 0.732
BLOCK 76.  MARKERS: 437 438 439 440 441
22342 (0.343)	|0.251	0.004	0.089|
44442 (0.338)	|0.172	0.012	0.154|
44424 (0.316)	|0.038	0.256	0.022|
Multiallelic Dprime: 0.547
BLOCK 77.  MARKERS: 442 443
31 (0.463)	|0.230	0.126	0.088	0.007|
34 (0.272)	|0.092	0.097	0.077	0.003|
14 (0.265)	|0.162	0.050	0.053	0.000|
Multiallelic Dprime: 0.142
BLOCK 78.  MARKERS: 445 446 447 448
1432 (0.484)	|0.182	0.120	0.138	0.039|
3114 (0.273)	|0.067	0.115	0.051	0.039|
3132 (0.218)	|0.081	0.064	0.049	0.022|
1132 (0.010)	|0.004	0.002	0.004	0.000|
Multiallelic Dprime: 0.152
BLOCK 79.  MARKERS: 453 454 455 456
4431 (0.336)	|0.092	0.175	0.072	0.000|
4433 (0.302)	|0.002	0.102	0.006	0.187|
4121 (0.246)	|0.194	0.005	0.043	0.000|
2431 (0.106)	|0.024	0.009	0.073	0.000|
Multiallelic Dprime: 0.575
BLOCK 80.  MARKERS: 457 458 459 460
1431 (0.312)	|0.180	0.102	0.029|
1231 (0.296)	|0.185	0.019	0.092|
1212 (0.195)	|0.036	0.094	0.065|
3212 (0.194)	|0.010	0.168	0.016|
Multiallelic Dprime: 0.457
BLOCK 81.  MARKERS: 461 462
23 (0.412)	|0.204	0.139	0.069|
43 (0.385)	|0.216	0.087	0.082|
21 (0.202)	|0.110	0.050	0.043|
Multiallelic Dprime: 0.091
BLOCK 82.  MARKERS: 468 469
34 (0.530)	|0.000	0.258	0.131	0.000	0.125|
12 (0.275)	|0.272	0.000	0.000	0.000	0.000|
32 (0.195)	|0.002	0.000	0.054	0.137	0.000|
Multiallelic Dprime: 0.905
BLOCK 83.  MARKERS: 471 472 473 474 475 476 477 478
32133341 (0.273)	|0.257	0.005	0.012|
33143323 (0.260)	|0.244	0.003	0.013|
32132423 (0.187)	|0.051	0.099	0.036|
22132323 (0.137)	|0.076	0.004	0.058|
32333323 (0.126)	|0.040	0.079	0.006|
Multiallelic Dprime: 0.652
BLOCK 84.  MARKERS: 480 481
22 (0.676)	|0.422	0.223	0.030	0.000|
24 (0.195)	|0.096	0.000	0.100	0.000|
44 (0.130)	|0.000	0.000	0.001	0.128|
Multiallelic Dprime: 0.666
BLOCK 85.  MARKERS: 482 483 484
232 (0.517)	|0.237	0.212	0.068|
244 (0.223)	|0.122	0.087	0.014|
242 (0.132)	|0.068	0.042	0.021|
432 (0.128)	|0.109	0.018	0.001|
Multiallelic Dprime: 0.206
BLOCK 86.  MARKERS: 486 487
21 (0.536)	|0.028	0.278	0.204	0.025|
23 (0.359)	|0.353	0.006	0.000	0.000|
41 (0.106)	|0.021	0.000	0.002	0.081|
Multiallelic Dprime: 0.899
BLOCK 87.  MARKERS: 489 490 491 492
3411 (0.404)	|0.233	0.144	0.026|
3431 (0.284)	|0.193	0.037	0.054|
4431 (0.206)	|0.157	0.029	0.021|
3333 (0.106)	|0.080	0.013	0.013|
Multiallelic Dprime: 0.235
BLOCK 88.  MARKERS: 494 495 496
231 (0.663)	|0.312	0.198	0.154|
313 (0.223)	|0.206	0.012	0.004|
311 (0.115)	|0.087	0.019	0.008|
Multiallelic Dprime: 0.675
BLOCK 89.  MARKERS: 498 499
13 (0.605)	|0.310	0.067	0.171	0.026	0.024|
12 (0.228)	|0.007	0.212	0.006	0.002	0.002|
33 (0.166)	|0.139	0.020	0.006	0.000	0.000|
Multiallelic Dprime: 0.613
BLOCK 90.  MARKERS: 501 502 503 504
3322 (0.456)	|0.105	0.249	0.102|
2122 (0.298)	|0.298	0.000	0.000|
3331 (0.183)	|0.169	0.013	0.000|
2322 (0.028)	|0.023	0.005	0.000|
3321 (0.026)	|0.026	0.000	0.000|
Multiallelic Dprime: 0.913
BLOCK 91.  MARKERS: 506 507
31 (0.629)	|0.108	0.296	0.212|
11 (0.269)	|0.263	0.002	0.003|
13 (0.102)	|0.078	0.023	0.001|
Multiallelic Dprime: 0.854
BLOCK 92.  MARKERS: 508 509 510 511
3214 (0.450)	|0.081	0.294	0.074|
3212 (0.322)	|0.320	0.000	0.002|
1434 (0.216)	|0.024	0.039	0.152|
Multiallelic Dprime: 0.722
BLOCK 93.  MARKERS: 513 514
23 (0.429)	|0.189	0.109	0.102	0.024|
21 (0.336)	|0.141	0.134	0.032	0.025|
13 (0.235)	|0.076	0.083	0.047	0.024|
Multiallelic Dprime: 0.140
BLOCK 94.  MARKERS: 519 520 521 522 523 524 525 526 527
422221231 (0.406)	|0.350	0.019	0.037|
422243412 (0.326)	|0.028	0.283	0.014|
244443432 (0.181)	|0.072	0.036	0.072|
222243432 (0.073)	|0.004	0.066	0.003|
Multiallelic Dprime: 0.688
BLOCK 95.  MARKERS: 528 529 530
211 (0.465)	|0.244	0.139	0.065	0.009|
231 (0.408)	|0.214	0.095	0.090	0.008|
433 (0.127)	|0.078	0.023	0.007	0.019|
Multiallelic Dprime: 0.116
BLOCK 96.  MARKERS: 532 533 534
241 (0.536)	|0.415	0.121|
213 (0.258)	|0.201	0.056|
343 (0.162)	|0.131	0.031|
243 (0.035)	|0.010	0.026|
Multiallelic Dprime: 0.097
BLOCK 97.  MARKERS: 538 539
32 (0.766)	|0.270	0.294	0.200|
14 (0.234)	|0.159	0.075	0.000|
Multiallelic Dprime: 0.440
BLOCK 98.  MARKERS: 541 542
41 (0.429)	|0.240	0.189|
43 (0.369)	|0.138	0.227|
21 (0.200)	|0.167	0.033|
Multiallelic Dprime: 0.252
BLOCK 99.  MARKERS: 544 545
42 (0.546)	|0.261	0.215	0.018	0.048|
14 (0.449)	|0.190	0.072	0.166	0.018|
Multiallelic Dprime: 0.337
BLOCK 100.  MARKERS: 546 547 548
421 (0.451)	|0.323	0.013	0.115|
221 (0.287)	|0.163	0.103	0.021|
243 (0.186)	|0.150	0.022	0.014|
223 (0.069)	|0.025	0.042	0.002|
Multiallelic Dprime: 0.340
BLOCK 101.  MARKERS: 549 550
14 (0.666)	|0.267	0.171	0.107	0.122|
12 (0.182)	|0.065	0.041	0.058	0.018|
42 (0.152)	|0.050	0.043	0.029	0.030|
Multiallelic Dprime: 0.106
BLOCK 102.  MARKERS: 552 553 554 555 556 557
243142 (0.382)	|0.226	0.111	0.012	0.033|
124412 (0.254)	|0.242	0.001	0.011	0.000|
243412 (0.194)	|0.087	0.014	0.084	0.009|
243414 (0.169)	|0.159	0.004	0.000	0.005|
Multiallelic Dprime: 0.573
BLOCK 103.  MARKERS: 560 561 562
312 (0.715)	|0.369	0.296	0.050|
332 (0.130)	|0.057	0.070	0.003|
111 (0.107)	|0.020	0.041	0.045|
311 (0.047)	|0.004	0.034	0.009|
Multiallelic Dprime: 0.270
BLOCK 104.  MARKERS: 564 565
42 (0.450)	|0.438	0.003	0.010|
24 (0.440)	|0.363	0.072	0.000|
22 (0.108)	|0.065	0.042	0.001|
Multiallelic Dprime: 0.497
BLOCK 105.  MARKERS: 566 567
23 (0.866)	|0.437	0.263	0.146	0.003	0.014	0.003|
41 (0.117)	|0.008	0.003	0.000	0.103	0.000	0.000|
21 (0.012)	|0.003	0.000	0.000	0.000	0.000	0.008|
Multiallelic Dprime: 0.879
BLOCK 106.  MARKERS: 568 569 570 571 572 573 574
2324331 (0.447)	|0.401	0.041	0.006|
2324333 (0.269)	|0.093	0.149	0.027|
4142411 (0.147)	|0.004	0.081	0.063|
2322411 (0.107)	|0.061	0.008	0.038|
2142411 (0.014)	|0.007	0.006	0.000|
2324431 (0.011)	|0.004	0.000	0.008|
Multiallelic Dprime: 0.581
BLOCK 107.  MARKERS: 576 577
13 (0.572)	|0.144	0.416	0.012|
23 (0.286)	|0.268	0.012	0.006|
11 (0.142)	|0.014	0.004	0.124|
Multiallelic Dprime: 0.771
BLOCK 108.  MARKERS: 578 579
32 (0.431)	|0.018	0.379	0.024|
31 (0.426)	|0.415	0.021	0.000|
22 (0.143)	|0.069	0.072	0.000|
Multiallelic Dprime: 0.769
BLOCK 109.  MARKERS: 580 581
43 (0.502)	|0.102	0.396	0.005|
21 (0.472)	|0.381	0.021	0.068|
23 (0.024)	|0.001	0.020	0.002|
Multiallelic Dprime: 0.732
BLOCK 110.  MARKERS: 582 583
42 (0.485)	|0.431	0.000	0.000	0.000	0.049	0.000	0.000|
13 (0.437)	|0.000	0.253	0.145	0.000	0.000	0.036	0.003|
12 (0.075)	|0.003	0.000	0.001	0.065	0.000	0.000	0.007|
Multiallelic Dprime: 0.988
BLOCK 111.  MARKERS: 584 585 586 587 588 589 590 591
14334321 (0.434)	|0.334	0.015	0.080|
44332321 (0.255)	|0.034	0.178	0.039|
43114144 (0.147)	|0.138	0.000	0.008|
44334324 (0.065)	|0.061	0.002	0.002|
14332321 (0.049)	|0.041	0.006	0.002|
44134144 (0.035)	|0.035	0.000	0.001|
44334321 (0.011)	|0.011	0.000	0.000|
Multiallelic Dprime: 0.617
BLOCK 112.  MARKERS: 592 593 594 595 596 597
424444 (0.658)	|0.279	0.266	0.110|
343234 (0.201)	|0.094	0.071	0.037|
344232 (0.133)	|0.097	0.018	0.017|
Multiallelic Dprime: 0.193
BLOCK 113.  MARKERS: 599 600
23 (0.474)	|0.350	0.009	0.007	0.104	0.000|
21 (0.355)	|0.049	0.307	0.000	0.000	0.000|
13 (0.167)	|0.004	0.000	0.122	0.000	0.038|
Multiallelic Dprime: 0.875
BLOCK 114.  MARKERS: 601 602 603 604 605
44344 (0.403)	|0.343	0.054	0.007	0.000|
32322 (0.321)	|0.002	0.141	0.174	0.002|
34144 (0.129)	|0.000	0.003	0.000	0.125|
34322 (0.102)	|0.003	0.095	0.004	0.000|
34344 (0.039)	|0.000	0.033	0.000	0.006|
Multiallelic Dprime: 0.817
BLOCK 115.  MARKERS: 606 607 608
441 (0.345)	|0.330	0.006	0.007|
421 (0.326)	|0.155	0.022	0.143|
241 (0.193)	|0.004	0.188	0.000|
422 (0.135)	|0.089	0.045	0.001|
Multiallelic Dprime: 0.680
BLOCK 116.  MARKERS: 612 613 614 615
3231 (0.583)	|0.395	0.111	0.069	0.009|
1231 (0.256)	|0.124	0.091	0.034	0.003|
3324 (0.151)	|0.028	0.098	0.023	0.003|
Multiallelic Dprime: 0.281
BLOCK 117.  MARKERS: 616 617 618 619
4241 (0.546)	|0.421	0.070	0.042|
4321 (0.308)	|0.151	0.122	0.011|
2322 (0.127)	|0.101	0.022	0.000|
4322 (0.014)	|0.000	0.003	0.011|
Multiallelic Dprime: 0.321
BLOCK 118.  MARKERS: 620 621 622 623 624 625 626 627 628 629 630
32324232231 (0.676)	|0.260	0.140	0.275|
44132414413 (0.215)	|0.037	0.172	0.005|
44332414413 (0.065)	|0.057	0.007	0.000|
Multiallelic Dprime: 0.543
BLOCK 119.  MARKERS: 632 633
13 (0.384)	|0.238	0.059	0.044	0.037|
33 (0.326)	|0.272	0.038	0.014	0.003|
11 (0.288)	|0.191	0.089	0.001	0.004|
Multiallelic Dprime: 0.274
BLOCK 120.  MARKERS: 636 637 638 639 640
41242 (0.702)	|0.429	0.118	0.155|
22424 (0.186)	|0.043	0.141	0.002|
42244 (0.059)	|0.040	0.019	0.000|
42242 (0.044)	|0.041	0.002	0.000|
Multiallelic Dprime: 0.462
BLOCK 121.  MARKERS: 641 642
33 (0.559)	|0.470	0.087|
13 (0.284)	|0.219	0.061|
31 (0.157)	|0.105	0.052|
Multiallelic Dprime: 0.160
BLOCK 122.  MARKERS: 643 644 645 646
1324 (0.796)	|0.271	0.227	0.172	0.085	0.034|
2242 (0.198)	|0.076	0.037	0.030	0.037	0.015|
Multiallelic Dprime: 0.169
BLOCK 123.  MARKERS: 648 649 650 651 652
23231 (0.346)	|0.144	0.162	0.012	0.017	0.011|
13113 (0.270)	|0.192	0.044	0.030	0.003	0.000|
13233 (0.202)	|0.078	0.035	0.085	0.004	0.000|
11113 (0.123)	|0.034	0.010	0.003	0.076	0.000|
13133 (0.049)	|0.004	0.043	0.002	0.000	0.000|
Multiallelic Dprime: 0.418
BLOCK 124.  MARKERS: 655 656 657 658 659 660
113323 (0.459)	|0.354	0.063	0.018	0.012	0.009|
313323 (0.296)	|0.093	0.173	0.018	0.000	0.000|
111112 (0.134)	|0.090	0.033	0.003	0.003	0.000|
141112 (0.101)	|0.009	0.080	0.003	0.006	0.000|
113112 (0.011)	|0.002	0.000	0.008	0.000	0.000|
Multiallelic Dprime: 0.487
BLOCK 125.  MARKERS: 661 662 663 664 665 666 667
3132311 (0.548)	|0.269	0.240	0.008	0.000	0.022	0.000|
1411134 (0.350)	|0.010	0.000	0.223	0.113	0.000	0.000|
3112311 (0.052)	|0.012	0.038	0.000	0.002	0.000	0.000|
3111314 (0.021)	|0.000	0.000	0.000	0.000	0.000	0.018|
3132111 (0.011)	|0.005	0.005	0.000	0.000	0.000	0.000|
Multiallelic Dprime: 0.858
BLOCK 126.  MARKERS: 668 669 670 671 672 673 674 675 676 677 678
22233312241 (0.298)	|0.292	0.003	0.005|
24413412241 (0.291)	|0.011	0.278	0.000|
42231434422 (0.231)	|0.045	0.007	0.180|
42233312241 (0.120)	|0.111	0.002	0.007|
24433412241 (0.023)	|0.000	0.023	0.000|
22413412241 (0.019)	|0.020	0.000	0.000|
Multiallelic Dprime: 0.894
BLOCK 127.  MARKERS: 679 680
14 (0.484)	|0.254	0.185	0.049|
24 (0.316)	|0.110	0.188	0.016|
11 (0.198)	|0.053	0.007	0.134|
Multiallelic Dprime: 0.327
BLOCK 128.  MARKERS: 681 682 683
431 (0.419)	|0.192	0.174	0.040	0.014	0.000|
411 (0.379)	|0.155	0.122	0.077	0.019	0.007|
232 (0.199)	|0.091	0.072	0.016	0.013	0.008|
Multiallelic Dprime: 0.112
BLOCK 129.  MARKERS: 687 688 689 690 691
24144 (0.438)	|0.283	0.108	0.048|
22343 (0.367)	|0.210	0.115	0.042|
44123 (0.134)	|0.053	0.010	0.069|
22143 (0.047)	|0.028	0.017	0.002|
24143 (0.014)	|0.000	0.012	0.002|
Multiallelic Dprime: 0.181
BLOCK 130.  MARKERS: 692 693
42 (0.574)	|0.507	0.064|
44 (0.263)	|0.218	0.044|
24 (0.163)	|0.155	0.008|
Multiallelic Dprime: 0.159
BLOCK 131.  MARKERS: 696 697
42 (0.881)	|0.494	0.291	0.096|
24 (0.116)	|0.095	0.008	0.014|
Multiallelic Dprime: 0.559
BLOCK 132.  MARKERS: 698 699
12 (0.592)	|0.311	0.179	0.040	0.014	0.018	0.022|
24 (0.299)	|0.028	0.017	0.101	0.140	0.001	0.002|
14 (0.109)	|0.007	0.000	0.052	0.024	0.018	0.000|
Multiallelic Dprime: 0.700
BLOCK 133.  MARKERS: 702 703 704 705 706 707 708 709
43311334 (0.345)	|0.193	0.075	0.025	0.043|
43311312 (0.196)	|0.052	0.034	0.103	0.005|
21111332 (0.193)	|0.037	0.105	0.039	0.009|
23333112 (0.178)	|0.040	0.036	0.060	0.038|
43311332 (0.038)	|0.013	0.016	0.009	0.000|
23311332 (0.024)	|0.000	0.021	0.001	0.000|
Multiallelic Dprime: 0.362
BLOCK 134.  MARKERS: 711 712 713 714 715
42421 (0.337)	|0.084	0.247	0.006|
42443 (0.298)	|0.279	0.018	0.000|
21243 (0.249)	|0.052	0.080	0.114|
42423 (0.100)	|0.089	0.000	0.010|
Multiallelic Dprime: 0.658
BLOCK 135.  MARKERS: 716 717 718
223 (0.509)	|0.177	0.332|
221 (0.356)	|0.344	0.012|
143 (0.130)	|0.015	0.116|
Multiallelic Dprime: 0.657
BLOCK 136.  MARKERS: 719 720 721
212 (0.539)	|0.148	0.383|
424 (0.460)	|0.361	0.098|
Multiallelic Dprime: 0.562
BLOCK 137.  MARKERS: 723 724 725
414 (0.509)	|0.300	0.181	0.030|
132 (0.480)	|0.308	0.151	0.023|
Multiallelic Dprime: 0.069
BLOCK 138.  MARKERS: 729 730
24 (0.610)	|0.228	0.179	0.110	0.093|
42 (0.336)	|0.103	0.112	0.065	0.056|
22 (0.054)	|0.008	0.032	0.009	0.004|
Multiallelic Dprime: 0.093
BLOCK 139.  MARKERS: 732 733 734
213 (0.338)	|0.320	0.000	0.019|
231 (0.324)	|0.324	0.000	0.000|
211 (0.185)	|0.000	0.185	0.000|
413 (0.153)	|0.000	0.153	0.000|
Multiallelic Dprime: 0.966
BLOCK 140.  MARKERS: 735 736
32 (0.644)	|0.369	0.003	0.240	0.026	0.000	0.000|
14 (0.338)	|0.014	0.307	0.000	0.000	0.015	0.001|
34 (0.019)	|0.000	0.003	0.000	0.000	0.002	0.014|
Multiallelic Dprime: 0.950
BLOCK 141.  MARKERS: 737 738 739 740 741 742 743
1344331 (0.382)	|0.261	0.106	0.013	0.002|
1331113 (0.312)	|0.150	0.117	0.039	0.007|
3131113 (0.240)	|0.025	0.172	0.041	0.000|
3331113 (0.026)	|0.006	0.018	0.001	0.000|
1131113 (0.017)	|0.003	0.007	0.002	0.005|
1341131 (0.015)	|0.003	0.012	0.000	0.000|
Multiallelic Dprime: 0.369
BLOCK 142.  MARKERS: 745 746 747 748
1223 (0.449)	|0.011	0.231	0.157	0.033	0.018|
1323 (0.435)	|0.284	0.011	0.029	0.019	0.092|
2241 (0.099)	|0.000	0.000	0.000	0.093	0.006|
2243 (0.015)	|0.012	0.000	0.003	0.000	0.000|
Multiallelic Dprime: 0.798
BLOCK 143.  MARKERS: 749 750 751 752
3111 (0.306)	|0.251	0.029	0.020	0.007|
1311 (0.242)	|0.225	0.012	0.000	0.005|
3113 (0.188)	|0.012	0.034	0.088	0.053|
1131 (0.147)	|0.111	0.030	0.003	0.002|
1111 (0.117)	|0.026	0.069	0.003	0.019|
Multiallelic Dprime: 0.611
BLOCK 144.  MARKERS: 753 754 755 756
2314 (0.625)	|0.284	0.257	0.084|
2334 (0.174)	|0.081	0.054	0.038|
4132 (0.114)	|0.068	0.025	0.020|
2332 (0.086)	|0.052	0.026	0.008|
Multiallelic Dprime: 0.156
BLOCK 145.  MARKERS: 757 758
12 (0.486)	|0.234	0.130	0.062	0.060|
44 (0.362)	|0.157	0.099	0.050	0.053|
42 (0.150)	|0.057	0.050	0.022	0.021|
Multiallelic Dprime: 0.054
BLOCK 146.  MARKERS: 763 764 765
311 (0.447)	|0.153	0.146	0.071	0.035	0.017	0.008	0.004|
313 (0.279)	|0.102	0.119	0.027	0.011	0.005	0.000	0.002|
133 (0.137)	|0.048	0.037	0.027	0.003	0.015	0.001	0.003|
113 (0.135)	|0.048	0.039	0.025	0.005	0.004	0.002	0.002|
Multiallelic Dprime: 0.112
BLOCK 147.  MARKERS: 771 772 773 774 775 776 777 778 779 780 781 782
143132222321 (0.353)	|0.148	0.162	0.037	0.000|
311211234343 (0.342)	|0.340	0.000	0.000	0.000|
311231432421 (0.151)	|0.002	0.003	0.138	0.004|
311231232423 (0.054)	|0.053	0.002	0.000	0.000|
311231232321 (0.041)	|0.034	0.000	0.001	0.006|
311211232321 (0.011)	|0.001	0.010	0.000	0.000|
311231234343 (0.010)	|0.010	0.000	0.000	0.000|
Multiallelic Dprime: 0.769
BLOCK 148.  MARKERS: 783 784 785
232 (0.611)	|0.312	0.142	0.103	0.047	0.000|
234 (0.185)	|0.031	0.127	0.018	0.004	0.004|
314 (0.179)	|0.051	0.019	0.082	0.013	0.015|
334 (0.016)	|0.003	0.006	0.002	0.005	0.000|
Multiallelic Dprime: 0.375
BLOCK 149.  MARKERS: 789 790 791 792
1341 (0.397)	|0.345	0.030	0.022|
3323 (0.297)	|0.165	0.107	0.025|
3243 (0.209)	|0.099	0.026	0.084|
3343 (0.069)	|0.023	0.041	0.006|
3341 (0.019)	|0.011	0.005	0.003|
Multiallelic Dprime: 0.420
BLOCK 150.  MARKERS: 796 797 798
211 (0.648)	|0.485	0.082	0.081|
311 (0.210)	|0.067	0.141	0.002|
332 (0.142)	|0.054	0.084	0.004|
Multiallelic Dprime: 0.502
BLOCK 151.  MARKERS: 799 800
41 (0.606)	|0.506	0.078	0.023|
23 (0.307)	|0.062	0.122	0.124|
21 (0.086)	|0.027	0.059	0.000|
Multiallelic Dprime: 0.593
BLOCK 152.  MARKERS: 801 802
12 (0.595)	|0.241	0.163	0.181	0.010|
32 (0.259)	|0.134	0.073	0.041	0.012|
14 (0.146)	|0.078	0.034	0.032	0.002|
Multiallelic Dprime: 0.150
BLOCK 153.  MARKERS: 805 806 807 808
2111 (0.452)	|0.006	0.292	0.154|
2243 (0.270)	|0.267	0.002	0.000|
4113 (0.254)	|0.211	0.039	0.005|
2113 (0.024)	|0.024	0.000	0.000|
Multiallelic Dprime: 0.862
BLOCK 154.  MARKERS: 809 810
24 (0.508)	|0.260	0.157	0.092|
44 (0.332)	|0.304	0.020	0.008|
23 (0.158)	|0.144	0.008	0.006|
Multiallelic Dprime: 0.703
BLOCK 155.  MARKERS: 814 815
14 (0.709)	|0.487	0.211	0.009	0.003|
32 (0.185)	|0.005	0.000	0.175	0.004|
12 (0.107)	|0.000	0.000	0.009	0.092|
Multiallelic Dprime: 0.954
BLOCK 156.  MARKERS: 817 818 819 820 821 822
422232 (0.490)	|0.209	0.200	0.040	0.005	0.017	0.013|
422243 (0.214)	|0.172	0.024	0.006	0.007	0.000	0.001|
244233 (0.190)	|0.030	0.067	0.059	0.029	0.003	0.000|
422432 (0.100)	|0.095	0.002	0.000	0.000	0.000	0.003|
Multiallelic Dprime: 0.456
BLOCK 157.  MARKERS: 826 827 828 829 830 831
344114 (0.508)	|0.187	0.108	0.211|
222134 (0.295)	|0.151	0.132	0.012|
344212 (0.107)	|0.095	0.004	0.006|
344214 (0.043)	|0.005	0.038	0.000|
222114 (0.020)	|0.002	0.017	0.001|
322134 (0.016)	|0.002	0.014	0.000|
Multiallelic Dprime: 0.438
BLOCK 158.  MARKERS: 832 833 834 835 836
31244 (0.444)	|0.444	0.000	0.000	0.000	0.000|
13322 (0.315)	|0.000	0.003	0.166	0.112	0.035|
31322 (0.238)	|0.000	0.224	0.000	0.000	0.014|
Multiallelic Dprime: 0.978
BLOCK 159.  MARKERS: 839 840 841 842 843
11112 (0.446)	|0.279	0.064	0.104|
31232 (0.234)	|0.146	0.049	0.039|
31233 (0.160)	|0.099	0.038	0.023|
32232 (0.111)	|0.066	0.030	0.015|
11232 (0.049)	|0.025	0.014	0.009|
Multiallelic Dprime: 0.080
BLOCK 160.  MARKERS: 852 853
12 (0.615)	|0.202	0.412|
42 (0.195)	|0.158	0.035|
14 (0.190)	|0.164	0.027|
Multiallelic Dprime: 0.660
BLOCK 161.  MARKERS: 855 856
32 (0.523)	|0.175	0.107	0.111	0.082	0.030	0.012|
14 (0.474)	|0.091	0.101	0.096	0.100	0.040	0.045|
Multiallelic Dprime: 0.159
BLOCK 162.  MARKERS: 857 858 859 860 861 862 863
3123211 (0.266)	|0.266	0.000	0.000|
2331123 (0.208)	|0.209	0.000	0.000|
2333123 (0.207)	|0.209	0.000	0.000|
2323213 (0.183)	|0.023	0.031	0.128|
3323213 (0.070)	|0.000	0.071	0.000|
3123213 (0.057)	|0.000	0.056	0.000|
Multiallelic Dprime: 0.948
BLOCK 163.  MARKERS: 864 865
11 (0.715)	|0.633	0.082|
31 (0.155)	|0.154	0.001|
12 (0.130)	|0.014	0.116|
Multiallelic Dprime: 0.564
BLOCK 164.  MARKERS: 866 867
33 (0.802)	|0.544	0.123	0.120	0.013|
14 (0.198)	|0.026	0.080	0.059	0.033|
Multiallelic Dprime: 0.549
BLOCK 165.  MARKERS: 868 869 870
232 (0.570)	|0.543	0.001	0.000	0.003	0.000	0.000	0.010|
412 (0.203)	|0.004	0.020	0.115	0.041	0.002	0.016	0.000|
411 (0.180)	|0.000	0.153	0.000	0.000	0.017	0.000	0.000|
432 (0.045)	|0.043	0.000	0.001	0.000	0.000	0.000	0.000|
Multiallelic Dprime: 0.938
BLOCK 166.  MARKERS: 871 872 873 874 875 876 877 878
34433412 (0.588)	|0.433	0.005	0.140	0.005	0.001|
14131232 (0.177)	|0.000	0.162	0.003	0.007	0.000|
12111214 (0.117)	|0.007	0.011	0.000	0.097	0.002|
34133412 (0.045)	|0.043	0.000	0.000	0.000	0.000|
14433412 (0.020)	|0.008	0.000	0.011	0.000	0.000|
14133412 (0.016)	|0.015	0.000	0.000	0.000	0.000|
34131232 (0.010)	|0.000	0.009	0.000	0.000	0.000|
Multiallelic Dprime: 0.803
BLOCK 167.  MARKERS: 879 880 881 882
4233 (0.515)	|0.500	0.008	0.005|
4431 (0.195)	|0.024	0.158	0.013|
2211 (0.157)	|0.004	0.153	0.000|
4231 (0.113)	|0.091	0.019	0.002|
2231 (0.012)	|0.005	0.005	0.002|
Multiallelic Dprime: 0.846
BLOCK 168.  MARKERS: 883 884
23 (0.630)	|0.586	0.019	0.006	0.014|
14 (0.343)	|0.039	0.259	0.041	0.001|
24 (0.022)	|0.007	0.010	0.002	0.002|
Multiallelic Dprime: 0.824
BLOCK 169.  MARKERS: 886 887 888 889
2313 (0.637)	|0.570	0.062	0.005|
3231 (0.288)	|0.168	0.120	0.000|
2311 (0.050)	|0.008	0.042	0.000|
2231 (0.017)	|0.002	0.004	0.011|
Multiallelic Dprime: 0.506
BLOCK 170.  MARKERS: 891 892 893
432 (0.754)	|0.740	0.003	0.010|
211 (0.230)	|0.005	0.168	0.050|
431 (0.016)	|0.000	0.011	0.005|
Multiallelic Dprime: 0.956
BLOCK 171.  MARKERS: 894 895 896
132 (0.748)	|0.498	0.166	0.057	0.010|
414 (0.182)	|0.065	0.059	0.060	0.000|
134 (0.063)	|0.023	0.023	0.014	0.000|
Multiallelic Dprime: 0.331
BLOCK 172.  MARKERS: 897 898 899 900
2423 (0.586)	|0.508	0.069	0.004	0.010|
2241 (0.255)	|0.079	0.146	0.029	0.000|
3241 (0.130)	|0.012	0.118	0.002	0.000|
2441 (0.010)	|0.009	0.000	0.000	0.000|
Multiallelic Dprime: 0.630
BLOCK 173.  MARKERS: 902 903
11 (0.614)	|0.270	0.178	0.164|
33 (0.338)	|0.147	0.113	0.078|
31 (0.037)	|0.004	0.025	0.008|
13 (0.010)	|0.008	0.000	0.003|
Multiallelic Dprime: 0.078
BLOCK 174.  MARKERS: 905 906 907
314 (0.429)	|0.279	0.091	0.049	0.010|
232 (0.316)	|0.046	0.133	0.099	0.027|
312 (0.253)	|0.026	0.110	0.018	0.097|
Multiallelic Dprime: 0.465
BLOCK 175.  MARKERS: 908 909 910 911
3443 (0.353)	|0.131	0.112	0.084	0.025|
3423 (0.335)	|0.122	0.092	0.090	0.033|
3222 (0.166)	|0.065	0.058	0.032	0.010|
1423 (0.134)	|0.063	0.044	0.021	0.005|
Multiallelic Dprime: 0.077
BLOCK 176.  MARKERS: 921 922 923
341 (0.382)	|0.256	0.016	0.053	0.057	0.001|
323 (0.315)	|0.127	0.086	0.033	0.059	0.011|
441 (0.226)	|0.027	0.166	0.018	0.014	0.002|
321 (0.074)	|0.005	0.016	0.038	0.014	0.001|
Multiallelic Dprime: 0.376
BLOCK 177.  MARKERS: 924 925 926 927 928 929 930
2221411 (0.415)	|0.373	0.000	0.000	0.041|
2421411 (0.286)	|0.000	0.275	0.012	0.000|
2222211 (0.142)	|0.000	0.000	0.142	0.000|
4211433 (0.142)	|0.000	0.000	0.064	0.079|
2222411 (0.015)	|0.000	0.000	0.000	0.014|
Multiallelic Dprime: 0.916
BLOCK 178.  MARKERS: 931 932 933 934
3323 (0.376)	|0.137	0.214	0.000	0.016	0.000|
3143 (0.276)	|0.255	0.002	0.002	0.010	0.007|
3343 (0.215)	|0.024	0.003	0.114	0.067	0.005|
1324 (0.133)	|0.004	0.068	0.000	0.000	0.059|
Multiallelic Dprime: 0.691
BLOCK 179.  MARKERS: 936 937 938 939 940
41321 (0.421)	|0.351	0.006	0.064|
43343 (0.286)	|0.028	0.201	0.057|
31221 (0.115)	|0.106	0.005	0.004|
41323 (0.093)	|0.020	0.004	0.069|
41343 (0.070)	|0.043	0.018	0.009|
Multiallelic Dprime: 0.629
BLOCK 180.  MARKERS: 941 942
13 (0.556)	|0.467	0.000	0.072	0.011	0.000|
31 (0.237)	|0.022	0.211	0.002	0.002	0.000|
11 (0.205)	|0.000	0.000	0.135	0.044	0.027|
Multiallelic Dprime: 0.841
BLOCK 181.  MARKERS: 943 944 945 946
2223 (0.489)	|0.485	0.004|
4411 (0.211)	|0.018	0.192|
4423 (0.208)	|0.136	0.073|
4223 (0.056)	|0.055	0.000|
4413 (0.027)	|0.027	0.000|
Multiallelic Dprime: 0.771
BLOCK 182.  MARKERS: 947 948
31 (0.724)	|0.537	0.000	0.145	0.002	0.027|
14 (0.276)	|0.000	0.203	0.000	0.070	0.000|
Multiallelic Dprime: 0.997
BLOCK 183.  MARKERS: 950 951 952 953 954 955 956 957
43211233 (0.536)	|0.529	0.008	0.000|
11333412 (0.203)	|0.073	0.027	0.103|
41211233 (0.146)	|0.003	0.141	0.003|
11333413 (0.072)	|0.002	0.070	0.000|
41313413 (0.026)	|0.000	0.026	0.000|
Multiallelic Dprime: 0.865
BLOCK 184.  MARKERS: 959 960
21 (0.620)	|0.619	0.000	0.000|
41 (0.274)	|0.005	0.261	0.008|
42 (0.106)	|0.058	0.000	0.048|
Multiallelic Dprime: 0.928
BLOCK 185.  MARKERS: 961 962
42 (0.682)	|0.675	0.000	0.000|
21 (0.261)	|0.001	0.176	0.076|
22 (0.057)	|0.000	0.000	0.054|
Multiallelic Dprime: 0.980
BLOCK 186.  MARKERS: 963 964 965 966 967
23341 (0.678)	|0.639	0.037|
43121 (0.176)	|0.016	0.159|
21343 (0.129)	|0.129	0.000|
Multiallelic Dprime: 0.791
BLOCK 187.  MARKERS: 969 970
11 (0.800)	|0.571	0.112	0.114|
33 (0.199)	|0.130	0.051	0.018|
Multiallelic Dprime: 0.116
BLOCK 188.  MARKERS: 971 972 973 974
1421 (0.703)	|0.390	0.252	0.003	0.002	0.015	0.011|
2224 (0.163)	|0.048	0.000	0.006	0.100	0.000	0.000|
2244 (0.132)	|0.000	0.007	0.115	0.000	0.000	0.000|
Multiallelic Dprime: 0.788
BLOCK 189.  MARKERS: 975 976 977 978 979 980 981 982 983 984 985 986 987 988
22242431124432 (0.435)	|0.415	0.000	0.002	0.002	0.000|
42144233124112 (0.262)	|0.000	0.142	0.014	0.000	0.102|
24144213323114 (0.124)	|0.000	0.002	0.121	0.000	0.001|
22124213144112 (0.102)	|0.000	0.000	0.000	0.098	0.000|
22242433124112 (0.015)	|0.000	0.014	0.002	0.000	0.000|
42142431124432 (0.011)	|0.011	0.000	0.000	0.000	0.000|
Multiallelic Dprime: 0.962
BLOCK 190.  MARKERS: 990 991 992 993 994
14414 (0.435)	|0.275	0.099	0.015	0.044|
34434 (0.167)	|0.093	0.026	0.038	0.006|
34414 (0.161)	|0.069	0.070	0.009	0.012|
32234 (0.113)	|0.070	0.036	0.000	0.005|
34432 (0.108)	|0.045	0.022	0.034	0.003|
Multiallelic Dprime: 0.215
BLOCK 191.  MARKERS: 998 999 1000 1001 1002
12344 (0.557)	|0.400	0.085	0.052	0.006	0.004|
33344 (0.259)	|0.037	0.167	0.035	0.009	0.011|
33122 (0.099)	|0.046	0.011	0.004	0.036	0.003|
13344 (0.071)	|0.008	0.010	0.036	0.015	0.000|
Multiallelic Dprime: 0.513
BLOCK 192.  MARKERS: 1006 1007 1008 1009 1010
41344 (0.503)	|0.368	0.000	0.133	0.000|
23121 (0.276)	|0.000	0.275	0.000	0.000|
23124 (0.127)	|0.119	0.000	0.009	0.000|
41324 (0.064)	|0.047	0.000	0.002	0.015|
43324 (0.019)	|0.003	0.000	0.017	0.000|
Multiallelic Dprime: 0.766
BLOCK 193.  MARKERS: 1011 1012 1013 1014
1331 (0.537)	|0.462	0.069|
1141 (0.283)	|0.016	0.264|
3142 (0.160)	|0.129	0.030|
3141 (0.018)	|0.017	0.001|
Multiallelic Dprime: 0.699
BLOCK 194.  MARKERS: 1015 1016 1017 1018
2131 (0.625)	|0.348	0.000	0.118	0.117	0.024	0.000|
1343 (0.364)	|0.000	0.348	0.000	0.000	0.000	0.011|
Multiallelic Dprime: 1.000
BLOCK 195.  MARKERS: 1019 1020 1021 1022 1023 1024 1025 1026 1027 1028 1029
31322132223 (0.352)	|0.344	0.000	0.000	0.001|
31324142211 (0.350)	|0.003	0.298	0.030	0.018|
22134344123 (0.119)	|0.000	0.000	0.119	0.000|
31322142223 (0.119)	|0.000	0.000	0.000	0.117|
31322142211 (0.024)	|0.000	0.005	0.019	0.000|
31324144123 (0.011)	|0.000	0.000	0.011	0.000|
Multiallelic Dprime: 0.936
BLOCK 196.  MARKERS: 1030 1031 1032
344 (0.358)	|0.021	0.328	0.007|
322 (0.307)	|0.282	0.005	0.018|
324 (0.181)	|0.003	0.001	0.183|
124 (0.149)	|0.138	0.004	0.003|
Multiallelic Dprime: 0.906
BLOCK 197.  MARKERS: 1033 1034 1035
221 (0.445)	|0.261	0.175	0.000|
413 (0.338)	|0.138	0.190	0.008|
213 (0.211)	|0.103	0.102	0.005|
Multiallelic Dprime: 0.151
BLOCK 198.  MARKERS: 1037 1038 1039 1040
1121 (0.503)	|0.452	0.052|
2343 (0.468)	|0.178	0.283|
1323 (0.013)	|0.005	0.008|
Multiallelic Dprime: 0.687
BLOCK 199.  MARKERS: 1041 1042
11 (0.641)	|0.617	0.000	0.000	0.000	0.012	0.008|
33 (0.351)	|0.000	0.174	0.157	0.014	0.000	0.004|
Multiallelic Dprime: 0.988
BLOCK 200.  MARKERS: 1043 1044 1045 1046 1047 1048 1049 1050
33222331 (0.618)	|0.598	0.010	0.011|
42434144 (0.181)	|0.010	0.168	0.000|
32434144 (0.159)	|0.003	0.131	0.026|
32432331 (0.014)	|0.010	0.000	0.004|
33224144 (0.012)	|0.001	0.011	0.000|
32432144 (0.011)	|0.000	0.001	0.011|
Multiallelic Dprime: 0.896
BLOCK 201.  MARKERS: 1051 1052
41 (0.623)	|0.235	0.245	0.078	0.025	0.020|
23 (0.321)	|0.136	0.102	0.037	0.016	0.002|
43 (0.056)	|0.016	0.010	0.003	0.011	0.005|
Multiallelic Dprime: 0.108
BLOCK 202.  MARKERS: 1060 1061 1062 1063 1064 1065 1066 1067 1068 1069 1070 1071 1072 1073 1074 1075
4333332212433134 (0.386)	|0.289	0.011	0.083|
4333332212433131 (0.357)	|0.353	0.002	0.004|
2122144134221314 (0.118)	|0.001	0.117	0.000|
4322144134221314 (0.052)	|0.016	0.037	0.000|
4133334134221314 (0.026)	|0.007	0.018	0.000|
Multiallelic Dprime: 0.688
BLOCK 203.  MARKERS: 1076 1077
32 (0.693)	|0.633	0.017	0.001	0.040	0.000|
34 (0.202)	|0.011	0.174	0.000	0.004	0.011|
44 (0.102)	|0.007	0.008	0.079	0.007	0.000|
Multiallelic Dprime: 0.873
BLOCK 204.  MARKERS: 1078 1079 1080 1081 1082 1083
422234 (0.654)	|0.453	0.166	0.036|
241321 (0.200)	|0.106	0.071	0.022|
442234 (0.081)	|0.013	0.032	0.036|
242234 (0.051)	|0.023	0.028	0.000|
241324 (0.011)	|0.000	0.009	0.001|
Multiallelic Dprime: 0.269
BLOCK 205.  MARKERS: 1086 1087
12 (0.596)	|0.597	0.000	0.000|
32 (0.304)	|0.204	0.052	0.042|
34 (0.100)	|0.035	0.063	0.000|
Multiallelic Dprime: 0.788
BLOCK 206.  MARKERS: 1088 1089 1090 1091 1092 1093
212333 (0.836)	|0.615	0.161	0.020	0.033|
334114 (0.114)	|0.059	0.000	0.055	0.000|
234114 (0.043)	|0.016	0.000	0.024	0.000|
Multiallelic Dprime: 0.484
BLOCK 207.  MARKERS: 1094 1095 1096 1097 1098
24121 (0.695)	|0.533	0.070	0.089|
24141 (0.161)	|0.003	0.156	0.004|
43323 (0.103)	|0.005	0.014	0.085|
43321 (0.032)	|0.000	0.000	0.032|
Multiallelic Dprime: 0.788
BLOCK 208.  MARKERS: 1101 1102
23 (0.541)	|0.311	0.163	0.046	0.012	0.004	0.002|
31 (0.243)	|0.081	0.061	0.044	0.044	0.004	0.000|
33 (0.216)	|0.077	0.054	0.047	0.006	0.006	0.011|
Multiallelic Dprime: 0.235
BLOCK 209.  MARKERS: 1103 1104 1105 1106 1107 1108 1109 1110
24313222 (0.471)	|0.307	0.032	0.007	0.058	0.001	0.036	0.006	0.002	0.013|
21141444 (0.279)	|0.029	0.194	0.023	0.001	0.000	0.004	0.013	0.013	0.000|
44343224 (0.138)	|0.011	0.003	0.061	0.000	0.059	0.003	0.000	0.000	0.000|
24343224 (0.062)	|0.052	0.004	0.000	0.000	0.000	0.002	0.000	0.000	0.000|
24311424 (0.014)	|0.000	0.003	0.011	0.000	0.000	0.000	0.000	0.000	0.000|
21341444 (0.013)	|0.000	0.000	0.000	0.000	0.000	0.013	0.000	0.000	0.000|
Multiallelic Dprime: 0.721
BLOCK 210.  MARKERS: 1111 1112 1113 1114 1115 1116 1117 1118 1119
144213234 (0.404)	|0.249	0.144	0.010|
321432414 (0.241)	|0.089	0.140	0.013|
321432433 (0.103)	|0.047	0.037	0.018|
324413434 (0.067)	|0.048	0.014	0.005|
321433434 (0.062)	|0.047	0.012	0.002|
324413234 (0.060)	|0.009	0.026	0.025|
321432434 (0.020)	|0.015	0.004	0.000|
121432414 (0.016)	|0.001	0.015	0.000|
324413214 (0.014)	|0.000	0.013	0.000|
Multiallelic Dprime: 0.295
BLOCK 211.  MARKERS: 1121 1122
34 (0.514)	|0.410	0.092	0.012|
11 (0.409)	|0.354	0.038	0.018|
31 (0.074)	|0.029	0.020	0.024|
Multiallelic Dprime: 0.207
BLOCK 212.  MARKERS: 1129 1130
11 (0.796)	|0.730	0.045	0.020|
23 (0.150)	|0.019	0.124	0.006|
13 (0.054)	|0.053	0.000	0.000|
Multiallelic Dprime: 0.635
BLOCK 213.  MARKERS: 1131 1132
21 (0.803)	|0.545	0.243	0.010|
34 (0.170)	|0.002	0.003	0.162|
24 (0.026)	|0.000	0.002	0.024|
Multiallelic Dprime: 0.959
BLOCK 214.  MARKERS: 1134 1135 1136 1137
1122 (0.548)	|0.222	0.271	0.056|
1133 (0.247)	|0.100	0.027	0.121|
3322 (0.197)	|0.150	0.015	0.031|
Multiallelic Dprime: 0.427
BLOCK 215.  MARKERS: 1139 1140
31 (0.476)	|0.104	0.002	0.161	0.072	0.111	0.014|
11 (0.314)	|0.185	0.000	0.012	0.043	0.000	0.073|
33 (0.210)	|0.007	0.184	0.002	0.000	0.000	0.016|
Multiallelic Dprime: 0.688
BLOCK 216.  MARKERS: 1142 1143 1144 1145 1146 1147
223214 (0.295)	|0.220	0.029	0.047|
423214 (0.186)	|0.083	0.000	0.103|
223212 (0.174)	|0.172	0.000	0.002|
243212 (0.115)	|0.111	0.000	0.004|
223424 (0.113)	|0.002	0.111	0.000|
222414 (0.101)	|0.000	0.098	0.004|
Multiallelic Dprime: 0.686
BLOCK 217.  MARKERS: 1148 1149
12 (0.590)	|0.544	0.039	0.007	0.000|
22 (0.249)	|0.099	0.034	0.111	0.001|
11 (0.161)	|0.024	0.120	0.007	0.011|
Multiallelic Dprime: 0.682
BLOCK 218.  MARKERS: 1151 1152 1153
144 (0.667)	|0.359	0.034	0.029	0.155	0.088|
322 (0.192)	|0.005	0.136	0.023	0.000	0.028|
344 (0.124)	|0.002	0.004	0.111	0.000	0.008|
324 (0.012)	|0.008	0.002	0.002	0.000	0.000|
Multiallelic Dprime: 0.749
BLOCK 219.  MARKERS: 1154 1155 1156 1157
1213 (0.373)	|0.023	0.166	0.072	0.087	0.019|
3211 (0.180)	|0.103	0.029	0.026	0.017	0.002|
3213 (0.164)	|0.038	0.018	0.105	0.001	0.000|
3123 (0.155)	|0.121	0.000	0.020	0.008	0.001|
3113 (0.124)	|0.009	0.080	0.027	0.007	0.000|
Multiallelic Dprime: 0.510
BLOCK 220.  MARKERS: 1158 1159 1160 1161 1162 1163 1164
4231444 (0.295)	|0.224	0.029	0.042|
2131324 (0.294)	|0.194	0.076	0.023|
4231324 (0.250)	|0.051	0.193	0.006|
4213322 (0.120)	|0.040	0.034	0.047|
4213324 (0.025)	|0.009	0.007	0.009|
Multiallelic Dprime: 0.449
BLOCK 221.  MARKERS: 1167 1168
22 (0.524)	|0.253	0.226	0.045|
24 (0.345)	|0.243	0.067	0.035|
32 (0.130)	|0.036	0.038	0.056|
Multiallelic Dprime: 0.288
BLOCK 222.  MARKERS: 1169 1170 1171 1172
2243 (0.532)	|0.395	0.040	0.098|
2241 (0.331)	|0.329	0.000	0.000|
4413 (0.136)	|0.005	0.129	0.002|
Multiallelic Dprime: 0.575
BLOCK 223.  MARKERS: 1173 1174
32 (0.732)	|0.521	0.137	0.073|
12 (0.165)	|0.044	0.021	0.102|
14 (0.099)	|0.057	0.032	0.011|
Multiallelic Dprime: 0.347
BLOCK 224.  MARKERS: 1176 1177
33 (0.623)	|0.542	0.065	0.007	0.006|
23 (0.191)	|0.164	0.015	0.006	0.006|
22 (0.185)	|0.156	0.026	0.002	0.000|
Multiallelic Dprime: 0.057
BLOCK 225.  MARKERS: 1179 1180 1181
234 (0.861)	|0.500	0.342	0.020|
412 (0.106)	|0.019	0.000	0.087|
414 (0.016)	|0.000	0.000	0.016|
434 (0.012)	|0.002	0.000	0.010|
Multiallelic Dprime: 0.824
BLOCK 226.  MARKERS: 1182 1183
22 (0.520)	|0.254	0.031	0.235|
44 (0.343)	|0.003	0.335	0.000|
42 (0.136)	|0.128	0.000	0.009|
Multiallelic Dprime: 0.797
BLOCK 227.  MARKERS: 1184 1185
13 (0.383)	|0.144	0.213	0.025|
23 (0.367)	|0.216	0.151	0.000|
11 (0.244)	|0.018	0.000	0.227|
Multiallelic Dprime: 0.492
BLOCK 228.  MARKERS: 1186 1187
21 (0.378)	|0.108	0.262	0.008|
43 (0.364)	|0.236	0.049	0.079|
23 (0.258)	|0.190	0.036	0.032|
Multiallelic Dprime: 0.471
BLOCK 229.  MARKERS: 1188 1189
14 (0.535)	|0.360	0.028	0.147|
32 (0.347)	|0.131	0.201	0.015|
34 (0.118)	|0.064	0.053	0.000|
Multiallelic Dprime: 0.457
BLOCK 230.  MARKERS: 1190 1191
42 (0.556)	|0.202	0.208	0.114	0.031|
22 (0.282)	|0.114	0.074	0.074	0.017|
41 (0.162)	|0.056	0.053	0.034	0.020|
Multiallelic Dprime: 0.090
BLOCK 231.  MARKERS: 1195 1196 1197
332 (0.373)	|0.068	0.284	0.015|
131 (0.334)	|0.200	0.110	0.023|
311 (0.222)	|0.193	0.022	0.008|
331 (0.068)	|0.027	0.008	0.033|
Multiallelic Dprime: 0.491
BLOCK 232.  MARKERS: 1198 1199
11 (0.488)	|0.059	0.232	0.192	0.003|
33 (0.424)	|0.412	0.005	0.005	0.003|
13 (0.081)	|0.025	0.003	0.002	0.051|
Multiallelic Dprime: 0.868
BLOCK 233.  MARKERS: 1200 1201 1202
111 (0.504)	|0.467	0.009	0.026|
132 (0.239)	|0.006	0.230	0.000|
331 (0.199)	|0.195	0.004	0.000|
131 (0.057)	|0.048	0.007	0.000|
Multiallelic Dprime: 0.851
BLOCK 234.  MARKERS: 1203 1204
32 (0.715)	|0.576	0.134	0.005|
14 (0.251)	|0.244	0.004	0.002|
12 (0.026)	|0.026	0.000	0.000|
Multiallelic Dprime: 0.866
BLOCK 235.  MARKERS: 1205 1206 1207
431 (0.850)	|0.427	0.239	0.185|
213 (0.137)	|0.018	0.095	0.025|
231 (0.010)	|0.008	0.002	0.000|
Multiallelic Dprime: 0.495
BLOCK 236.  MARKERS: 1209 1210
21 (0.451)	|0.250	0.118	0.061	0.009	0.011|
22 (0.336)	|0.210	0.076	0.036	0.005	0.007|
41 (0.213)	|0.098	0.057	0.027	0.018	0.012|
Multiallelic Dprime: 0.096
BLOCK 237.  MARKERS: 1214 1215 1216 1217
4434 (0.558)	|0.349	0.062	0.010	0.121	0.002	0.000	0.000|
4213 (0.251)	|0.004	0.003	0.140	0.000	0.050	0.044	0.008|
2434 (0.124)	|0.017	0.102	0.000	0.000	0.000	0.000	0.000|
4414 (0.033)	|0.002	0.000	0.004	0.000	0.021	0.006	0.002|
4214 (0.029)	|0.002	0.000	0.003	0.000	0.003	0.016	0.001|
Multiallelic Dprime: 0.820
BLOCK 238.  MARKERS: 1218 1219 1220 1221 1222 1223 1224 1225
33433211 (0.376)	|0.298	0.079|
33233211 (0.169)	|0.164	0.000|
31442423 (0.159)	|0.024	0.134|
23433211 (0.123)	|0.121	0.002|
31433211 (0.076)	|0.072	0.004|
31443421 (0.067)	|0.060	0.007|
31442421 (0.011)	|0.012	0.000|
Multiallelic Dprime: 0.562
BLOCK 239.  MARKERS: 1226 1227 1228 1229 1230
32231 (0.755)	|0.672	0.083|
11312 (0.238)	|0.212	0.026|
Multiallelic Dprime: 0.008
BLOCK 240.  MARKERS: 1235 1236 1237
312 (0.891)	|0.411	0.344	0.134|
134 (0.109)	|0.053	0.046	0.009|
Multiallelic Dprime: 0.104
BLOCK 241.  MARKERS: 1240 1241
13 (0.464)	|0.356	0.109|
12 (0.390)	|0.332	0.056|
32 (0.144)	|0.126	0.016|
Multiallelic Dprime: 0.253
BLOCK 242.  MARKERS: 1246 1247 1248
233 (0.814)	|0.265	0.302	0.249|
142 (0.183)	|0.137	0.030	0.016|
Multiallelic Dprime: 0.577
BLOCK 243.  MARKERS: 1249 1250
11 (0.401)	|0.289	0.108|
21 (0.333)	|0.234	0.098|
24 (0.267)	|0.097	0.170|
Multiallelic Dprime: 0.295
BLOCK 244.  MARKERS: 1251 1252 1253 1254
3212 (0.621)	|0.440	0.164	0.007|
1424 (0.375)	|0.282	0.083	0.006|
Multiallelic Dprime: 0.097
BLOCK 245.  MARKERS: 1261 1262 1263
132 (0.727)	|0.569	0.125	0.019	0.013|
313 (0.249)	|0.178	0.045	0.018	0.006|
332 (0.012)	|0.002	0.011	0.000	0.000|
Multiallelic Dprime: 0.098
BLOCK 246.  MARKERS: 1264 1265 1266
332 (0.755)	|0.719	0.033	0.004|
124 (0.182)	|0.022	0.160	0.000|
322 (0.039)	|0.010	0.000	0.028|
122 (0.020)	|0.005	0.004	0.011|
Multiallelic Dprime: 0.802
BLOCK 247.  MARKERS: 1267 1268
42 (0.759)	|0.337	0.320	0.102|
23 (0.198)	|0.077	0.085	0.036|
22 (0.044)	|0.016	0.018	0.010|
Multiallelic Dprime: 0.061
BLOCK 248.  MARKERS: 1275 1276
32 (0.429)	|0.410	0.019|
41 (0.423)	|0.388	0.035|
42 (0.148)	|0.092	0.055|
Multiallelic Dprime: 0.422
BLOCK 249.  MARKERS: 1278 1279 1280 1281 1282
32234 (0.891)	|0.645	0.246|
11412 (0.109)	|0.101	0.008|
Multiallelic Dprime: 0.698
BLOCK 250.  MARKERS: 1285 1286 1287
322 (0.746)	|0.514	0.178	0.000	0.001	0.026	0.000	0.011|
144 (0.254)	|0.000	0.000	0.149	0.086	0.004	0.013	0.000|
Multiallelic Dprime: 0.982
BLOCK 251.  MARKERS: 1288 1289 1290 1291 1292
13314 (0.513)	|0.280	0.220	0.007|
34334 (0.180)	|0.165	0.001	0.004|
34133 (0.149)	|0.148	0.000	0.000|
33334 (0.088)	|0.002	0.000	0.084|
33314 (0.030)	|0.000	0.030	0.000|
34134 (0.012)	|0.008	0.004	0.000|
13334 (0.011)	|0.004	0.000	0.007|
Multiallelic Dprime: 0.665
BLOCK 252.  MARKERS: 1293 1294 1295 1296
4321 (0.625)	|0.315	0.182	0.127|
2421 (0.255)	|0.057	0.183	0.016|
4343 (0.102)	|0.078	0.024	0.000|
Multiallelic Dprime: 0.388
BLOCK 253.  MARKERS: 1298 1299
24 (0.463)	|0.010	0.185	0.133	0.106	0.004|
22 (0.394)	|0.272	0.012	0.091	0.007	0.003|
44 (0.144)	|0.007	0.034	0.000	0.000	0.102|
Multiallelic Dprime: 0.693
BLOCK 254.  MARKERS: 1301 1302 1303 1304 1305 1306 1307 1308
44122322 (0.289)	|0.232	0.038	0.020	0.000|
42222122 (0.232)	|0.039	0.120	0.041	0.032|
44222122 (0.223)	|0.089	0.039	0.092	0.003|
24224131 (0.113)	|0.015	0.043	0.055	0.000|
44142322 (0.110)	|0.051	0.054	0.005	0.000|
Multiallelic Dprime: 0.446
BLOCK 255.  MARKERS: 1310 1311 1312
431 (0.441)	|0.200	0.227	0.015|
133 (0.301)	|0.091	0.025	0.186|
113 (0.222)	|0.108	0.099	0.015|
131 (0.035)	|0.002	0.000	0.033|
Multiallelic Dprime: 0.424
BLOCK 256.  MARKERS: 1313 1314
21 (0.400)	|0.300	0.011	0.089|
42 (0.351)	|0.216	0.128	0.003|
22 (0.250)	|0.220	0.000	0.029|
Multiallelic Dprime: 0.367
BLOCK 257.  MARKERS: 1316 1317
44 (0.737)	|0.653	0.072	0.010|
11 (0.138)	|0.129	0.009	0.000|
41 (0.122)	|0.103	0.018	0.001|
Multiallelic Dprime: 0.092
BLOCK 258.  MARKERS: 1318 1319
24 (0.887)	|0.530	0.243	0.049	0.031	0.015|
42 (0.099)	|0.061	0.037	0.000	0.000	0.000|
22 (0.012)	|0.003	0.002	0.000	0.000	0.002|
Multiallelic Dprime: 0.123
BLOCK 259.  MARKERS: 1320 1321 1322 1323 1324 1325 1326 1327 1328
412111224 (0.593)	|0.585	0.008	0.000	0.000|
233334142 (0.281)	|0.004	0.176	0.095	0.001|
412131122 (0.050)	|0.000	0.000	0.000	0.050|
212134142 (0.032)	|0.000	0.018	0.010	0.000|
412111222 (0.016)	|0.014	0.000	0.002	0.000|
Multiallelic Dprime: 0.948
BLOCK 260.  MARKERS: 1329 1330 1331
443 (0.611)	|0.564	0.047|
413 (0.204)	|0.138	0.067|
311 (0.117)	|0.107	0.009|
313 (0.060)	|0.009	0.051|
Multiallelic Dprime: 0.506
BLOCK 261.  MARKERS: 1332 1333
42 (0.825)	|0.698	0.062	0.065|
24 (0.174)	|0.106	0.058	0.009|
Multiallelic Dprime: 0.258
BLOCK 262.  MARKERS: 1335 1336
34 (0.806)	|0.758	0.000	0.014	0.027	0.000	0.000|
41 (0.120)	|0.000	0.103	0.000	0.000	0.013	0.000|
44 (0.074)	|0.004	0.000	0.055	0.000	0.000	0.011|
Multiallelic Dprime: 0.963
BLOCK 263.  MARKERS: 1338 1339 1340 1341 1342 1343
222413 (0.762)	|0.728	0.000	0.000	0.036|
433231 (0.104)	|0.000	0.103	0.000	0.000|
222411 (0.069)	|0.002	0.001	0.066	0.000|
232411 (0.028)	|0.000	0.000	0.027	0.000|
432411 (0.013)	|0.000	0.000	0.013	0.000|
232211 (0.011)	|0.011	0.000	0.000	0.000|
Multiallelic Dprime: 0.953
BLOCK 264.  MARKERS: 1344 1345 1346 1347 1348
33134 (0.747)	|0.518	0.128	0.080	0.019|
13322 (0.110)	|0.056	0.016	0.035	0.003|
34134 (0.106)	|0.069	0.011	0.021	0.004|
33132 (0.036)	|0.031	0.000	0.005	0.000|
Multiallelic Dprime: 0.160
BLOCK 265.  MARKERS: 1349 1350 1351
143 (0.671)	|0.492	0.102	0.030	0.025	0.009	0.006|
333 (0.154)	|0.073	0.062	0.005	0.000	0.011	0.003|
334 (0.140)	|0.005	0.003	0.127	0.000	0.000	0.000|
343 (0.028)	|0.019	0.005	0.000	0.000	0.003	0.001|
Multiallelic Dprime: 0.512
BLOCK 266.  MARKERS: 1352 1353 1354 1355 1356
21121 (0.593)	|0.442	0.003	0.007	0.081	0.045	0.000	0.000|
24111 (0.172)	|0.005	0.162	0.000	0.002	0.000	0.000	0.000|
44313 (0.164)	|0.002	0.000	0.131	0.000	0.000	0.018	0.009|
21111 (0.025)	|0.001	0.023	0.000	0.000	0.000	0.000	0.000|
24121 (0.023)	|0.005	0.000	0.000	0.002	0.004	0.000	0.000|
24313 (0.010)	|0.000	0.000	0.006	0.000	0.000	0.002	0.003|
Multiallelic Dprime: 0.932
BLOCK 267.  MARKERS: 1358 1359 1360 1361 1362 1363 1364 1365 1366 1367 1368 1369 1370 1371 1372
233131333222222 (0.459)	|0.195	0.122	0.091	0.049|
113233311214444 (0.188)	|0.066	0.024	0.082	0.017|
111213113414244 (0.153)	|0.057	0.031	0.018	0.046|
233133313224222 (0.087)	|0.026	0.031	0.024	0.005|
111213313414244 (0.047)	|0.014	0.028	0.005	0.000|
133233313214244 (0.021)	|0.004	0.000	0.006	0.009|
111233313224222 (0.013)	|0.000	0.011	0.000	0.000|
Multiallelic Dprime: 0.198
BLOCK 268.  MARKERS: 1373 1374 1375 1376
2321 (0.370)	|0.262	0.052	0.057|
4311 (0.254)	|0.070	0.178	0.006|
2323 (0.238)	|0.058	0.172	0.007|
2123 (0.134)	|0.084	0.048	0.003|
Multiallelic Dprime: 0.486
BLOCK 269.  MARKERS: 1378 1379
11 (0.476)	|0.440	0.000	0.025	0.010|
33 (0.451)	|0.229	0.163	0.058	0.000|
31 (0.072)	|0.008	0.054	0.007	0.000|
Multiallelic Dprime: 0.639
BLOCK 270.  MARKERS: 1381 1382 1383 1384 1385
14411 (0.677)	|0.472	0.053	0.153|
32223 (0.217)	|0.011	0.204	0.001|
14223 (0.090)	|0.010	0.000	0.080|
12223 (0.011)	|0.000	0.008	0.003|
Multiallelic Dprime: 0.714
BLOCK 271.  MARKERS: 1386 1387
23 (0.499)	|0.012	0.255	0.202	0.010	0.000|
34 (0.265)	|0.222	0.004	0.025	0.001	0.011|
33 (0.236)	|0.104	0.062	0.012	0.043	0.011|
Multiallelic Dprime: 0.663
BLOCK 272.  MARKERS: 1389 1390 1391 1392 1393 1394 1395 1396 1397 1398 1399 1400 1401 1402 1403
243332322214334 (0.339)	|0.160	0.089	0.029	0.055|
321134144132213 (0.323)	|0.161	0.061	0.065	0.029|
343144144234313 (0.240)	|0.181	0.035	0.014	0.005|
323134144132313 (0.054)	|0.023	0.017	0.004	0.006|
243332322214333 (0.022)	|0.016	0.005	0.000	0.000|
Multiallelic Dprime: 0.242
BLOCK 273.  MARKERS: 1404 1405 1406 1407 1408 1409 1410 1411 1412 1413 1414 1415 1416 1417 1418 1419 1420 1421
442411432224141133 (0.550)	|0.288	0.120	0.111	0.022	0.003|
221133214342313311 (0.213)	|0.000	0.023	0.074	0.115	0.001|
221133214342313313 (0.111)	|0.000	0.091	0.008	0.000	0.011|
221131234342311133 (0.101)	|0.000	0.000	0.012	0.000	0.087|
Multiallelic Dprime: 0.626
BLOCK 274.  MARKERS: 1423 1424 1425 1426 1427
42422 (0.291)	|0.013	0.277|
42232 (0.239)	|0.213	0.028|
24222 (0.217)	|0.074	0.142|
42234 (0.140)	|0.138	0.001|
22222 (0.103)	|0.087	0.016|
Multiallelic Dprime: 0.736
BLOCK 275.  MARKERS: 1429 1430
23 (0.534)	|0.378	0.004	0.152|
42 (0.466)	|0.027	0.347	0.092|
Multiallelic Dprime: 0.738
BLOCK 276.  MARKERS: 1432 1433
34 (0.405)	|0.385	0.001	0.000	0.012	0.002|
22 (0.351)	|0.004	0.261	0.081	0.000	0.005|
32 (0.244)	|0.010	0.001	0.070	0.084	0.074|
Multiallelic Dprime: 0.882
BLOCK 277.  MARKERS: 1434 1435 1436 1437 1438 1439
332333 (0.398)	|0.385	0.013|
341344 (0.263)	|0.259	0.004|
341333 (0.151)	|0.136	0.015|
142133 (0.097)	|0.025	0.073|
342133 (0.080)	|0.007	0.065|
Multiallelic Dprime: 0.770
BLOCK 278.  MARKERS: 1442 1443
34 (0.819)	|0.352	0.233	0.172	0.025	0.014|
12 (0.173)	|0.031	0.073	0.013	0.049	0.000|
Multiallelic Dprime: 0.442
BLOCK 279.  MARKERS: 1447 1448 1449 1450 1451 1452 1453 1454 1455 1456 1457
34141214112 (0.383)	|0.140	0.109	0.075	0.059|
11214422333 (0.307)	|0.130	0.074	0.050	0.051|
31214422333 (0.189)	|0.097	0.042	0.027	0.022|
31141214333 (0.075)	|0.013	0.034	0.008	0.021|
34141214333 (0.013)	|0.000	0.007	0.003	0.002|
Multiallelic Dprime: 0.119
BLOCK 280.  MARKERS: 1458 1459 1460
314 (0.390)	|0.224	0.117	0.025	0.011	0.005	0.003	0.002|
312 (0.281)	|0.060	0.051	0.009	0.010	0.099	0.036	0.016|
322 (0.171)	|0.009	0.060	0.094	0.003	0.002	0.000	0.000|
112 (0.159)	|0.019	0.012	0.018	0.093	0.007	0.008	0.001|
Multiallelic Dprime: 0.547
BLOCK 281.  MARKERS: 1464 1465 1466 1467 1468 1469 1470 1471
11214311 (0.312)	|0.015	0.295	0.004	0.000|
33444241 (0.241)	|0.218	0.019	0.002	0.000|
13212213 (0.146)	|0.019	0.003	0.121	0.000|
13444241 (0.117)	|0.098	0.016	0.002	0.000|
13244241 (0.114)	|0.105	0.003	0.001	0.000|
13214211 (0.047)	|0.043	0.003	0.000	0.000|
13214311 (0.019)	|0.001	0.005	0.000	0.012|
Multiallelic Dprime: 0.844
BLOCK 282.  MARKERS: 1472 1473 1474 1475 1476 1477
321213 (0.504)	|0.088	0.139	0.139	0.086	0.034	0.000	0.000|
311131 (0.345)	|0.104	0.111	0.068	0.000	0.049	0.000	0.009|
224213 (0.129)	|0.090	0.000	0.019	0.009	0.008	0.000	0.002|
321131 (0.012)	|0.000	0.000	0.000	0.000	0.000	0.012	0.000|
Multiallelic Dprime: 0.328
BLOCK 283.  MARKERS: 1478 1479 1480 1481 1482 1483 1484 1485 1486 1487 1488
22224142344 (0.283)	|0.260	0.012	0.000	0.010|
41313222414 (0.249)	|0.044	0.200	0.003	0.002|
22214143342 (0.224)	|0.009	0.000	0.214	0.001|
22214142344 (0.102)	|0.000	0.002	0.000	0.099|
22214122414 (0.091)	|0.002	0.089	0.000	0.000|
21214222344 (0.012)	|0.000	0.000	0.000	0.011|
22213222414 (0.011)	|0.003	0.008	0.000	0.000|
Multiallelic Dprime: 0.872
BLOCK 284.  MARKERS: 1489 1490 1491
334 (0.328)	|0.232	0.055	0.041|
312 (0.317)	|0.207	0.073	0.038|
132 (0.221)	|0.120	0.066	0.035|
332 (0.132)	|0.019	0.051	0.062|
Multiallelic Dprime: 0.245
BLOCK 285.  MARKERS: 1495 1496
42 (0.578)	|0.526	0.053|
22 (0.245)	|0.218	0.028|
24 (0.177)	|0.092	0.085|
Multiallelic Dprime: 0.410
BLOCK 286.  MARKERS: 1497 1498
31 (0.835)	|0.540	0.145	0.133	0.016|
13 (0.165)	|0.121	0.026	0.018	0.000|
Multiallelic Dprime: 0.223
BLOCK 287.  MARKERS: 1501 1502 1503 1504
2113 (0.661)	|0.603	0.058|
4311 (0.171)	|0.015	0.156|
4333 (0.151)	|0.004	0.147|
4313 (0.016)	|0.000	0.017|
Multiallelic Dprime: 0.912
BLOCK 288.  MARKERS: 1505 1506
13 (0.623)	|0.449	0.165	0.006|
21 (0.377)	|0.146	0.056	0.174|
Multiallelic Dprime: 0.454
BLOCK 289.  MARKERS: 1507 1508
44 (0.594)	|0.278	0.316|
34 (0.221)	|0.160	0.061|
32 (0.180)	|0.064	0.116|
Multiallelic Dprime: 0.216
BLOCK 290.  MARKERS: 1510 1511
22 (0.506)	|0.059	0.445	0.002|
33 (0.494)	|0.444	0.023	0.028|
Multiallelic Dprime: 0.846
BLOCK 291.  MARKERS: 1512 1513
23 (0.502)	|0.439	0.012	0.050|
42 (0.468)	|0.029	0.261	0.178|
22 (0.029)	|0.026	0.000	0.003|
Multiallelic Dprime: 0.790
BLOCK 292.  MARKERS: 1514 1515 1516
411 (0.493)	|0.335	0.159	0.000|
443 (0.273)	|0.043	0.227	0.003|
241 (0.231)	|0.182	0.016	0.034|
Multiallelic Dprime: 0.481
BLOCK 293.  MARKERS: 1517 1518
42 (0.558)	|0.298	0.123	0.135|
23 (0.405)	|0.144	0.198	0.062|
22 (0.037)	|0.028	0.007	0.002|
Multiallelic Dprime: 0.266
BLOCK 294.  MARKERS: 1520 1521 1522 1523
4131 (0.469)	|0.345	0.028	0.087|
4113 (0.327)	|0.239	0.086	0.002|
2331 (0.199)	|0.138	0.024	0.038|
Multiallelic Dprime: 0.161
BLOCK 295.  MARKERS: 1525 1526 1527 1528 1529 1530
231211 (0.723)	|0.470	0.233	0.020|
213433 (0.139)	|0.024	0.019	0.096|
431211 (0.127)	|0.077	0.047	0.003|
Multiallelic Dprime: 0.366
BLOCK 296.  MARKERS: 1531 1532 1533
314 (0.570)	|0.272	0.095	0.081	0.088	0.016	0.008|
332 (0.304)	|0.085	0.151	0.053	0.005	0.003	0.001|
132 (0.119)	|0.019	0.061	0.032	0.003	0.000	0.003|
Multiallelic Dprime: 0.369
BLOCK 297.  MARKERS: 1534 1535 1536 1537 1538 1539 1540 1541 1542 1543 1544 1545
223222212441 (0.379)	|0.078	0.281	0.017|
241214414133 (0.304)	|0.253	0.044	0.006|
241214434133 (0.168)	|0.138	0.011	0.021|
341414214131 (0.096)	|0.010	0.007	0.079|
243222212441 (0.019)	|0.000	0.018	0.000|
241414214131 (0.011)	|0.000	0.003	0.009|
Multiallelic Dprime: 0.661
BLOCK 298.  MARKERS: 1547 1548
24 (0.496)	|0.377	0.103	0.006|
42 (0.367)	|0.106	0.256	0.005|
44 (0.134)	|0.007	0.022	0.113|
Multiallelic Dprime: 0.571
BLOCK 299.  MARKERS: 1550 1551
31 (0.494)	|0.003	0.368	0.122|
23 (0.382)	|0.324	0.048	0.011|
21 (0.124)	|0.123	0.001	0.000|
Multiallelic Dprime: 0.831
BLOCK 300.  MARKERS: 1554 1555
21 (0.450)	|0.209	0.000	0.001	0.000	0.112	0.097	0.000	0.019	0.000|
41 (0.417)	|0.014	0.215	0.135	0.000	0.001	0.000	0.041	0.000	0.000|
24 (0.133)	|0.000	0.000	0.000	0.114	0.000	0.000	0.000	0.000	0.010|
Multiallelic Dprime: 0.969
BLOCK 301.  MARKERS: 1556 1557 1558 1559 1560 1561 1562 1563 1564 1565 1566 1567 1568 1569 1570
333231343332231 (0.222)	|0.189	0.011	0.021|
323111343214433 (0.214)	|0.013	0.191	0.010|
323131343214433 (0.136)	|0.092	0.008	0.035|
331232321332231 (0.114)	|0.008	0.000	0.105|
423131343214231 (0.113)	|0.005	0.104	0.002|
333231121332211 (0.098)	|0.092	0.007	0.000|
323131343214431 (0.042)	|0.005	0.006	0.031|
323131343234231 (0.020)	|0.017	0.002	0.000|
331232321332233 (0.011)	|0.009	0.001	0.000|
Multiallelic Dprime: 0.778
BLOCK 302.  MARKERS: 1571 1572 1573 1574 1575
41221 (0.433)	|0.370	0.021	0.007	0.006	0.004	0.010|
13443 (0.344)	|0.005	0.175	0.012	0.128	0.013	0.000|
13243 (0.213)	|0.030	0.000	0.171	0.003	0.005	0.000|
Multiallelic Dprime: 0.849
BLOCK 303.  MARKERS: 1577 1578 1579 1580 1581 1582 1583 1584 1585
131411232 (0.410)	|0.317	0.087	0.005|
333332342 (0.195)	|0.008	0.184	0.000|
111412231 (0.192)	|0.162	0.012	0.016|
133332332 (0.137)	|0.012	0.125	0.000|
133332342 (0.022)	|0.005	0.017	0.000|
131412332 (0.011)	|0.002	0.004	0.000|
Multiallelic Dprime: 0.699
BLOCK 304.  MARKERS: 1588 1589 1590
221 (0.527)	|0.280	0.113	0.008	0.108	0.003	0.010|
344 (0.437)	|0.247	0.005	0.112	0.005	0.058	0.000|
224 (0.022)	|0.018	0.001	0.002	0.000	0.000	0.000|
Multiallelic Dprime: 0.427
BLOCK 305.  MARKERS: 1593 1594 1595 1596 1597 1598 1599
2122334 (0.548)	|0.239	0.119	0.165	0.021|
1122334 (0.128)	|0.053	0.017	0.038	0.015|
2442232 (0.122)	|0.007	0.037	0.011	0.064|
1123344 (0.117)	|0.014	0.063	0.038	0.001|
2122232 (0.062)	|0.009	0.022	0.002	0.027|
2123344 (0.011)	|0.000	0.002	0.006	0.002|
Multiallelic Dprime: 0.364
BLOCK 306.  MARKERS: 1602 1603 1604 1605
3123 (0.326)	|0.249	0.055	0.009	0.007	0.004|
4143 (0.264)	|0.187	0.047	0.012	0.006	0.010|
4141 (0.263)	|0.083	0.079	0.009	0.088	0.001|
4323 (0.135)	|0.014	0.005	0.113	0.000	0.000|
Multiallelic Dprime: 0.509
BLOCK 307.  MARKERS: 1606 1607 1608 1609 1610 1611
443434 (0.537)	|0.494	0.025	0.003	0.010	0.004|
143212 (0.189)	|0.025	0.000	0.001	0.091	0.072|
113232 (0.143)	|0.013	0.017	0.106	0.005	0.002|
141232 (0.104)	|0.010	0.085	0.006	0.002	0.001|
143232 (0.016)	|0.014	0.000	0.000	0.001	0.001|
Multiallelic Dprime: 0.803
BLOCK 308.  MARKERS: 1612 1613 1614 1615 1616
22412 (0.560)	|0.501	0.033	0.016|
21314 (0.131)	|0.052	0.075	0.004|
22432 (0.118)	|0.020	0.001	0.087|
42414 (0.111)	|0.105	0.003	0.002|
22414 (0.080)	|0.077	0.001	0.002|
Multiallelic Dprime: 0.661
BLOCK 309.  MARKERS: 1622 1623 1624 1625 1626 1627 1628
3133131 (0.754)	|0.756	0.000	0.000|
3213411 (0.113)	|0.034	0.000	0.079|
1131133 (0.110)	|0.000	0.109	0.000|
Multiallelic Dprime: 0.966
BLOCK 310.  MARKERS: 1629 1630 1631 1632 1633
21241 (0.794)	|0.337	0.281	0.139	0.035|
43423 (0.126)	|0.010	0.004	0.000	0.107|
41423 (0.078)	|0.077	0.000	0.001	0.000|
Multiallelic Dprime: 0.590
BLOCK 311.  MARKERS: 1634 1635 1636 1637 1638
23131 (0.425)	|0.403	0.021|
43131 (0.286)	|0.260	0.025|
21111 (0.142)	|0.048	0.093|
21334 (0.142)	|0.070	0.073|
Multiallelic Dprime: 0.629
BLOCK 312.  MARKERS: 1639 1640 1641
213 (0.789)	|0.752	0.035	0.000|
431 (0.211)	|0.047	0.080	0.085|
Multiallelic Dprime: 0.776
BLOCK 313.  MARKERS: 1642 1643
22 (0.798)	|0.475	0.184	0.139|
44 (0.116)	|0.075	0.027	0.013|
24 (0.084)	|0.057	0.023	0.005|
Multiallelic Dprime: 0.147
BLOCK 314.  MARKERS: 1648 1649 1650
223 (0.606)	|0.229	0.237	0.139|
423 (0.235)	|0.104	0.038	0.093|
241 (0.158)	|0.067	0.043	0.047|
Multiallelic Dprime: 0.177
BLOCK 315.  MARKERS: 1652 1653
21 (0.402)	|0.255	0.147|
44 (0.319)	|0.141	0.169|
24 (0.279)	|0.156	0.122|
Multiallelic Dprime: 0.130
BLOCK 316.  MARKERS: 1656 1657
11 (0.551)	|0.432	0.069	0.051|
33 (0.437)	|0.368	0.048	0.016|
Multiallelic Dprime: 0.210
BLOCK 317.  MARKERS: 1659 1660 1661
214 (0.811)	|0.498	0.187	0.062	0.042	0.017|
432 (0.117)	|0.057	0.016	0.029	0.000	0.011|
232 (0.067)	|0.031	0.022	0.004	0.000	0.000|
Multiallelic Dprime: 0.172
BLOCK 318.  MARKERS: 1662 1663 1664 1665 1666 1667 1668 1669 1670
211322443 (0.587)	|0.361	0.131	0.095|
211322322 (0.230)	|0.161	0.044	0.025|
332134322 (0.093)	|0.069	0.018	0.007|
332132322 (0.041)	|0.024	0.012	0.005|
211322442 (0.028)	|0.019	0.005	0.002|
Multiallelic Dprime: 0.149
BLOCK 319.  MARKERS: 1672 1673
32 (0.651)	|0.208	0.218	0.134	0.089|
12 (0.212)	|0.074	0.044	0.069	0.024|
31 (0.137)	|0.068	0.031	0.018	0.019|
Multiallelic Dprime: 0.148
BLOCK 320.  MARKERS: 1675 1676 1677 1678
1442 (0.349)	|0.143	0.151	0.056|
3222 (0.293)	|0.152	0.110	0.030|
1224 (0.221)	|0.177	0.020	0.023|
1222 (0.132)	|0.100	0.031	0.000|
Multiallelic Dprime: 0.295
BLOCK 321.  MARKERS: 1679 1680
22 (0.576)	|0.410	0.029	0.135|
42 (0.315)	|0.021	0.290	0.000|
24 (0.109)	|0.004	0.002	0.103|
Multiallelic Dprime: 0.763
BLOCK 322.  MARKERS: 1681 1682
12 (0.435)	|0.259	0.005	0.038	0.095	0.026	0.001|
34 (0.316)	|0.029	0.219	0.039	0.007	0.015	0.002|
14 (0.242)	|0.018	0.015	0.147	0.000	0.050	0.008|
Multiallelic Dprime: 0.707
BLOCK 323.  MARKERS: 1683 1684 1685 1686 1687 1688 1689
3114142 (0.307)	|0.302	0.000	0.000	0.000|
1122343 (0.236)	|0.014	0.089	0.130	0.000|
3312123 (0.222)	|0.211	0.001	0.000	0.006|
3114143 (0.105)	|0.020	0.071	0.009	0.000|
3312143 (0.090)	|0.038	0.036	0.012	0.003|
3312122 (0.011)	|0.012	0.000	0.000	0.000|
Multiallelic Dprime: 0.822
BLOCK 324.  MARKERS: 1690 1691 1692
331 (0.617)	|0.447	0.000	0.147	0.019|
433 (0.202)	|0.155	0.005	0.001	0.041|
413 (0.159)	|0.000	0.149	0.000	0.002|
333 (0.015)	|0.007	0.001	0.000	0.006|
Multiallelic Dprime: 0.598
BLOCK 325.  MARKERS: 1693 1694 1695 1696 1697 1698 1699
2231423 (0.616)	|0.525	0.091	0.000|
4432233 (0.154)	|0.022	0.000	0.134|
2411221 (0.148)	|0.004	0.144	0.000|
2431423 (0.068)	|0.005	0.063	0.000|
Multiallelic Dprime: 0.823
BLOCK 326.  MARKERS: 1700 1701
11 (0.560)	|0.397	0.096	0.065	0.002|
12 (0.300)	|0.235	0.033	0.025	0.006|
31 (0.140)	|0.109	0.013	0.016	0.003|
Multiallelic Dprime: 0.173
BLOCK 327.  MARKERS: 1711 1712 1713 1714 1715 1716 1717 1718 1719
413344442 (0.740)	|0.404	0.086	0.161	0.083	0.002|
331123224 (0.142)	|0.036	0.087	0.008	0.000	0.007|
413323224 (0.106)	|0.020	0.005	0.006	0.074	0.000|
431124444 (0.011)	|0.004	0.003	0.003	0.000	0.000|
Multiallelic Dprime: 0.499
BLOCK 328.  MARKERS: 1721 1722 1723 1724 1725
12232 (0.464)	|0.458	0.006|
11212 (0.182)	|0.182	0.000|
32214 (0.178)	|0.008	0.168|
12414 (0.158)	|0.155	0.000|
12214 (0.011)	|0.001	0.010|
Multiallelic Dprime: 0.958
BLOCK 329.  MARKERS: 1726 1727 1728
341 (0.811)	|0.544	0.155	0.110|
123 (0.184)	|0.145	0.028	0.012|
Multiallelic Dprime: 0.292
BLOCK 330.  MARKERS: 1731 1732 1733
142 (0.690)	|0.628	0.000	0.063|
114 (0.185)	|0.000	0.176	0.006|
344 (0.121)	|0.018	0.000	0.103|
Multiallelic Dprime: 0.869
BLOCK 331.  MARKERS: 1734 1735
22 (0.647)	|0.465	0.072	0.050	0.047	0.004|
14 (0.176)	|0.128	0.019	0.013	0.012	0.002|
24 (0.174)	|0.114	0.021	0.017	0.015	0.004|
Multiallelic Dprime: 0.047
BLOCK 332.  MARKERS: 1739 1740 1741 1742 1743 1744 1745 1746 1747 1748 1749 1750
112321331234 (0.706)	|0.412	0.161	0.096	0.023	0.009|
444433212342 (0.113)	|0.068	0.009	0.028	0.003	0.005|
112321212234 (0.080)	|0.069	0.004	0.003	0.003	0.000|
444433212332 (0.075)	|0.063	0.003	0.008	0.001	0.000|
444433232334 (0.010)	|0.009	0.000	0.000	0.000	0.001|
Multiallelic Dprime: 0.368
BLOCK 333.  MARKERS: 1753 1754 1755 1756 1757
31122 (0.624)	|0.464	0.048	0.112|
43242 (0.183)	|0.026	0.138	0.017|
31241 (0.137)	|0.003	0.130	0.004|
31142 (0.031)	|0.027	0.005	0.000|
31242 (0.017)	|0.005	0.010	0.002|
Multiallelic Dprime: 0.715
BLOCK 334.  MARKERS: 1759 1760 1761 1762 1763
34242 (0.528)	|0.443	0.017	0.068	0.000|
14242 (0.335)	|0.044	0.178	0.104	0.009|
32424 (0.135)	|0.014	0.003	0.000	0.118|
Multiallelic Dprime: 0.734
BLOCK 335.  MARKERS: 1765 1766 1767
232 (0.499)	|0.203	0.193	0.088	0.004|
432 (0.197)	|0.020	0.166	0.000	0.011|
242 (0.173)	|0.137	0.019	0.016	0.000|
234 (0.129)	|0.110	0.003	0.014	0.002|
Multiallelic Dprime: 0.427
BLOCK 336.  MARKERS: 1768 1769 1770 1771
3444 (0.468)	|0.448	0.021|
1424 (0.382)	|0.006	0.377|
3342 (0.120)	|0.085	0.035|
3424 (0.018)	|0.000	0.017|
Multiallelic Dprime: 0.865
BLOCK 337.  MARKERS: 1772 1773 1774 1775
2112 (0.544)	|0.381	0.164|
4424 (0.456)	|0.310	0.145|
Multiallelic Dprime: 0.027
BLOCK 338.  MARKERS: 1778 1779 1780
343 (0.690)	|0.528	0.125	0.039|
122 (0.310)	|0.292	0.017	0.000|
Multiallelic Dprime: 0.700
BLOCK 339.  MARKERS: 1781 1782
21 (0.820)	|0.559	0.246	0.009	0.000|
34 (0.142)	|0.005	0.000	0.104	0.033|
31 (0.038)	|0.003	0.000	0.033	0.002|
Multiallelic Dprime: 0.940
BLOCK 340.  MARKERS: 1783 1784 1785 1786 1787 1788 1789 1790
13411111 (0.567)	|0.432	0.126	0.004|
34333333 (0.246)	|0.052	0.185	0.009|
34331333 (0.146)	|0.039	0.102	0.004|
34411111 (0.036)	|0.002	0.033	0.000|
Multiallelic Dprime: 0.567
BLOCK 341.  MARKERS: 1791 1792
14 (0.527)	|0.359	0.158	0.010|
33 (0.449)	|0.225	0.118	0.106|
34 (0.017)	|0.008	0.003	0.006|
Multiallelic Dprime: 0.240
BLOCK 342.  MARKERS: 1794 1795
21 (0.597)	|0.463	0.119	0.007|
41 (0.280)	|0.072	0.201	0.000|
22 (0.122)	|0.114	0.004	0.005|
Multiallelic Dprime: 0.494
BLOCK 343.  MARKERS: 1796 1797 1798 1799 1800
44331 (0.650)	|0.592	0.059|
22113 (0.324)	|0.039	0.285|
44313 (0.012)	|0.000	0.011|
Multiallelic Dprime: 0.818
BLOCK 344.  MARKERS: 1801 1802
42 (0.638)	|0.506	0.132|
31 (0.362)	|0.348	0.014|
Multiallelic Dprime: 0.728
BLOCK 345.  MARKERS: 1804 1805
23 (0.855)	|0.545	0.239	0.070|
31 (0.145)	|0.009	0.020	0.117|
Multiallelic Dprime: 0.758
BLOCK 346.  MARKERS: 1806 1807
32 (0.554)	|0.431	0.082	0.014	0.006	0.017	0.002|
34 (0.259)	|0.026	0.227	0.000	0.000	0.000	0.003|
12 (0.187)	|0.050	0.018	0.083	0.021	0.000	0.006|
Multiallelic Dprime: 0.679
BLOCK 347.  MARKERS: 1808 1809 1810 1811 1812 1813
331241 (0.507)	|0.157	0.346	0.003|
423221 (0.327)	|0.300	0.003	0.025|
423324 (0.096)	|0.026	0.003	0.067|
423321 (0.028)	|0.021	0.007	0.000|
331221 (0.015)	|0.015	0.000	0.000|
423241 (0.012)	|0.001	0.011	0.000|
Multiallelic Dprime: 0.723
BLOCK 348.  MARKERS: 1814 1815
22 (0.519)	|0.150	0.360	0.010|
11 (0.376)	|0.369	0.004	0.002|
21 (0.105)	|0.005	0.000	0.100|
Multiallelic Dprime: 0.840
BLOCK 349.  MARKERS: 1816 1817
22 (0.525)	|0.383	0.134	0.005|
44 (0.365)	|0.218	0.146	0.002|
24 (0.109)	|0.059	0.045	0.003|
Multiallelic Dprime: 0.173
BLOCK 350.  MARKERS: 1818 1819 1820
114 (0.660)	|0.482	0.030	0.101	0.047|
332 (0.325)	|0.085	0.228	0.006	0.001|
334 (0.011)	|0.006	0.000	0.002	0.003|
Multiallelic Dprime: 0.647
BLOCK 351.  MARKERS: 1822 1823 1824
311 (0.577)	|0.551	0.026|
213 (0.258)	|0.202	0.056|
333 (0.109)	|0.093	0.016|
313 (0.051)	|0.025	0.027|
Multiallelic Dprime: 0.461
BLOCK 352.  MARKERS: 1826 1827 1828
411 (0.873)	|0.749	0.095	0.029|
233 (0.127)	|0.015	0.061	0.050|
Multiallelic Dprime: 0.751
BLOCK 353.  MARKERS: 1829 1830
23 (0.764)	|0.496	0.263	0.005|
42 (0.156)	|0.082	0.072	0.002|
43 (0.079)	|0.034	0.042	0.004|
Multiallelic Dprime: 0.189
BLOCK 354.  MARKERS: 1833 1834
33 (0.611)	|0.395	0.106	0.103	0.006|
11 (0.376)	|0.229	0.072	0.063	0.006|
13 (0.011)	|0.007	0.000	0.004	0.000|
Multiallelic Dprime: 0.032
BLOCK 355.  MARKERS: 1839 1840 1841 1842
3211 (0.631)	|0.286	0.146	0.099	0.083	0.013|
1431 (0.178)	|0.107	0.030	0.025	0.010	0.003|
3233 (0.171)	|0.086	0.053	0.013	0.014	0.004|
3231 (0.011)	|0.006	0.006	0.000	0.000	0.000|
Multiallelic Dprime: 0.163
BLOCK 356.  MARKERS: 1847 1848 1849 1850 1851
22334 (0.483)	|0.471	0.011	0.000|
24113 (0.233)	|0.044	0.190	0.000|
22314 (0.142)	|0.080	0.024	0.037|
12334 (0.111)	|0.083	0.026	0.000|
24134 (0.021)	|0.020	0.000	0.000|
Multiallelic Dprime: 0.705
BLOCK 357.  MARKERS: 1852 1853 1854 1855
3332 (0.700)	|0.478	0.216|
1144 (0.253)	|0.159	0.095|
3132 (0.042)	|0.014	0.028|
Multiallelic Dprime: 0.112
BLOCK 358.  MARKERS: 1858 1859
13 (0.654)	|0.298	0.212	0.146|
21 (0.339)	|0.280	0.032	0.027|
Multiallelic Dprime: 0.584
BLOCK 359.  MARKERS: 1860 1861
42 (0.579)	|0.275	0.249	0.055|
44 (0.246)	|0.115	0.078	0.050|
22 (0.175)	|0.077	0.077	0.021|
Multiallelic Dprime: 0.082
BLOCK 360.  MARKERS: 1864 1865 1866
313 (0.467)	|0.180	0.159	0.068	0.050	0.011|
113 (0.404)	|0.156	0.111	0.047	0.065	0.011|
121 (0.126)	|0.038	0.044	0.022	0.017	0.005|
Multiallelic Dprime: 0.076
BLOCK 361.  MARKERS: 1868 1869 1870 1871 1872 1873
111432 (0.372)	|0.229	0.140	0.005|
411432 (0.315)	|0.155	0.160	0.000|
432411 (0.136)	|0.071	0.064	0.000|
411232 (0.133)	|0.054	0.077	0.002|
432412 (0.027)	|0.010	0.012	0.005|
Multiallelic Dprime: 0.136
BLOCK 362.  MARKERS: 1875 1876 1877 1878 1879 1880
414144 (0.519)	|0.423	0.094|
322232 (0.466)	|0.424	0.041|
322244 (0.013)	|0.008	0.005|
Multiallelic Dprime: 0.345
BLOCK 363.  MARKERS: 1883 1884
23 (0.855)	|0.464	0.238	0.154|
41 (0.139)	|0.066	0.058	0.015|
Multiallelic Dprime: 0.166
BLOCK 364.  MARKERS: 1885 1886
34 (0.535)	|0.296	0.175	0.062|
14 (0.296)	|0.157	0.121	0.017|
32 (0.169)	|0.030	0.127	0.011|
Multiallelic Dprime: 0.236
BLOCK 365.  MARKERS: 1890 1891 1892 1893 1894
13244 (0.482)	|0.068	0.263	0.139	0.007|
34312 (0.424)	|0.312	0.017	0.086	0.009|
13212 (0.090)	|0.006	0.009	0.000	0.074|
Multiallelic Dprime: 0.635
BLOCK 366.  MARKERS: 1895 1896 1897
131 (0.388)	|0.267	0.114	0.006|
132 (0.291)	|0.028	0.001	0.262|
321 (0.225)	|0.032	0.188	0.005|
331 (0.090)	|0.038	0.050	0.002|
Multiallelic Dprime: 0.668
BLOCK 367.  MARKERS: 1898 1899
44 (0.365)	|0.296	0.032	0.012	0.019|
41 (0.361)	|0.098	0.056	0.100	0.106|
21 (0.274)	|0.133	0.091	0.025	0.008|
Multiallelic Dprime: 0.464
BLOCK 368.  MARKERS: 1900 1901 1902 1903 1904
43223 (0.527)	|0.334	0.135	0.057|
21111 (0.178)	|0.051	0.115	0.012|
23223 (0.136)	|0.082	0.041	0.014|
23221 (0.133)	|0.099	0.019	0.015|
Multiallelic Dprime: 0.229
BLOCK 369.  MARKERS: 1906 1907 1908
242 (0.573)	|0.225	0.140	0.147	0.054|
424 (0.321)	|0.124	0.105	0.071	0.022|
222 (0.105)	|0.043	0.024	0.032	0.004|
Multiallelic Dprime: 0.069
BLOCK 370.  MARKERS: 1910 1911 1912 1913
1443 (0.390)	|0.163	0.153	0.075|
3141 (0.269)	|0.132	0.084	0.054|
1423 (0.252)	|0.125	0.118	0.009|
3443 (0.080)	|0.064	0.013	0.004|
Multiallelic Dprime: 0.161
BLOCK 371.  MARKERS: 1914 1915 1916
134 (0.482)	|0.135	0.345|
122 (0.374)	|0.319	0.055|
422 (0.143)	|0.132	0.011|
Multiallelic Dprime: 0.692
BLOCK 372.  MARKERS: 1917 1918
11 (0.587)	|0.440	0.097	0.046|
33 (0.410)	|0.021	0.193	0.196|
Multiallelic Dprime: 0.703
BLOCK 373.  MARKERS: 1920 1921
21 (0.461)	|0.292	0.170	0.000|
43 (0.290)	|0.002	0.087	0.202|
41 (0.246)	|0.219	0.026	0.000|
Multiallelic Dprime: 0.585
BLOCK 374.  MARKERS: 1922 1923
11 (0.513)	|0.446	0.041	0.027|
21 (0.283)	|0.024	0.258	0.000|
13 (0.204)	|0.072	0.006	0.127|
Multiallelic Dprime: 0.733
BLOCK 375.  MARKERS: 1924 1925 1926
142 (0.541)	|0.521	0.020	0.000|
342 (0.304)	|0.278	0.024	0.004|
314 (0.155)	|0.024	0.064	0.066|
Multiallelic Dprime: 0.702
BLOCK 376.  MARKERS: 1928 1929
34 (0.823)	|0.569	0.213	0.003	0.005	0.024|
22 (0.107)	|0.003	0.000	0.104	0.000	0.000|
32 (0.070)	|0.004	0.000	0.000	0.066	0.000|
Multiallelic Dprime: 0.957
BLOCK 377.  MARKERS: 1930 1931 1932 1933 1934 1935
421242 (0.574)	|0.491	0.073	0.010|
423412 (0.214)	|0.197	0.017	0.000|
243211 (0.107)	|0.090	0.016	0.000|
423242 (0.070)	|0.055	0.016	0.000|
423211 (0.024)	|0.016	0.006	0.002|
Multiallelic Dprime: 0.134
BLOCK 378.  MARKERS: 1937 1938
23 (0.856)	|0.688	0.027	0.142|
41 (0.127)	|0.000	0.125	0.000|
43 (0.011)	|0.008	0.004	0.000|
Multiallelic Dprime: 0.929
BLOCK 379.  MARKERS: 1939 1940
11 (0.698)	|0.532	0.048	0.093	0.023|
43 (0.158)	|0.101	0.010	0.041	0.005|
13 (0.145)	|0.022	0.121	0.000	0.002|
Multiallelic Dprime: 0.396
BLOCK 380.  MARKERS: 1941 1942 1943
212 (0.656)	|0.403	0.092	0.128	0.003	0.009|
412 (0.179)	|0.158	0.004	0.012	0.000	0.000|
234 (0.134)	|0.025	0.107	0.000	0.000	0.000|
232 (0.029)	|0.008	0.005	0.000	0.014	0.001|
Multiallelic Dprime: 0.414
BLOCK 381.  MARKERS: 1945 1946 1947 1948 1949 1950 1951 1952
42211132 (0.596)	|0.348	0.196	0.051|
43433313 (0.208)	|0.099	0.102	0.007|
22211132 (0.142)	|0.075	0.066	0.002|
42233133 (0.017)	|0.007	0.007	0.002|
42433313 (0.011)	|0.005	0.005	0.000|
Multiallelic Dprime: 0.146
BLOCK 382.  MARKERS: 1954 1955
33 (0.546)	|0.318	0.117	0.113|
41 (0.389)	|0.085	0.203	0.096|
43 (0.064)	|0.008	0.055	0.000|
Multiallelic Dprime: 0.377
BLOCK 383.  MARKERS: 1956 1957
23 (0.410)	|0.347	0.048	0.002	0.008|
41 (0.374)	|0.109	0.261	0.000	0.002|
43 (0.210)	|0.119	0.012	0.043	0.035|
Multiallelic Dprime: 0.574
BLOCK 384.  MARKERS: 1958 1959 1960 1961 1962
24133 (0.577)	|0.278	0.074	0.009	0.116	0.096|
42211 (0.323)	|0.109	0.093	0.096	0.015	0.005|
22213 (0.047)	|0.009	0.007	0.028	0.000	0.000|
42213 (0.045)	|0.004	0.039	0.000	0.000	0.000|
Multiallelic Dprime: 0.477
BLOCK 385.  MARKERS: 1964 1965 1966 1967 1968 1969
424324 (0.399)	|0.202	0.105	0.070	0.021|
224124 (0.216)	|0.105	0.052	0.039	0.018|
423344 (0.134)	|0.060	0.023	0.019	0.032|
444323 (0.134)	|0.062	0.040	0.020	0.012|
444324 (0.104)	|0.055	0.024	0.020	0.006|
Multiallelic Dprime: 0.073
BLOCK 386.  MARKERS: 1972 1973 1974
444 (0.487)	|0.126	0.206	0.019	0.007	0.101	0.020|
242 (0.246)	|0.185	0.002	0.037	0.018	0.000	0.000|
424 (0.173)	|0.027	0.001	0.139	0.000	0.002	0.000|
442 (0.091)	|0.009	0.002	0.000	0.079	0.000	0.000|
Multiallelic Dprime: 0.696
BLOCK 387.  MARKERS: 1976 1977 1978 1979 1980 1981 1982 1983 1984 1985
1224121333 (0.348)	|0.331	0.003	0.003	0.006|
1214322133 (0.213)	|0.023	0.185	0.003	0.002|
1211141312 (0.195)	|0.030	0.011	0.152	0.000|
1214121333 (0.103)	|0.100	0.000	0.000	0.004|
2114122133 (0.103)	|0.000	0.000	0.000	0.104|
2114322133 (0.020)	|0.000	0.019	0.000	0.000|
Multiallelic Dprime: 0.885
BLOCK 388.  MARKERS: 1986 1987 1988 1989 1990 1991
144233 (0.495)	|0.355	0.050	0.029	0.029	0.026|
343233 (0.221)	|0.056	0.115	0.041	0.007	0.000|
144211 (0.161)	|0.066	0.011	0.068	0.005	0.010|
124433 (0.118)	|0.003	0.002	0.002	0.089	0.022|
Multiallelic Dprime: 0.503
BLOCK 389.  MARKERS: 1993 1994 1995 1996 1997 1998
231113 (0.483)	|0.256	0.129	0.098|
231133 (0.179)	|0.125	0.037	0.016|
231331 (0.141)	|0.085	0.011	0.045|
412331 (0.133)	|0.063	0.021	0.048|
212331 (0.058)	|0.027	0.031	0.000|
Multiallelic Dprime: 0.177
BLOCK 390.  MARKERS: 1999 2000
24 (0.557)	|0.160	0.355	0.041|
22 (0.230)	|0.137	0.022	0.071|
14 (0.212)	|0.131	0.030	0.051|
Multiallelic Dprime: 0.493
BLOCK 391.  MARKERS: 2001 2002
43 (0.428)	|0.002	0.228	0.192|
34 (0.407)	|0.393	0.008	0.005|
33 (0.165)	|0.153	0.002	0.008|
Multiallelic Dprime: 0.932
BLOCK 392.  MARKERS: 2003 2004 2005
133 (0.549)	|0.365	0.096	0.088|
313 (0.236)	|0.154	0.058	0.025|
331 (0.204)	|0.106	0.090	0.009|
Multiallelic Dprime: 0.162
BLOCK 393.  MARKERS: 2007 2008
34 (0.630)	|0.327	0.179	0.003	0.121|
22 (0.245)	|0.009	0.075	0.150	0.010|
24 (0.126)	|0.123	0.003	0.000	0.000|
Multiallelic Dprime: 0.538
BLOCK 394.  MARKERS: 2009 2010 2011
241 (0.459)	|0.350	0.066	0.042	0.000|
243 (0.257)	|0.116	0.024	0.106	0.011|
223 (0.153)	|0.083	0.058	0.005	0.002|
343 (0.131)	|0.108	0.020	0.003	0.001|
Multiallelic Dprime: 0.343
BLOCK 395.  MARKERS: 2014 2015 2016
434 (0.656)	|0.586	0.009	0.061|
414 (0.168)	|0.025	0.061	0.082|
211 (0.157)	|0.028	0.129	0.000|
214 (0.014)	|0.012	0.002	0.000|
Multiallelic Dprime: 0.699
BLOCK 396.  MARKERS: 2017 2018
11 (0.650)	|0.329	0.134	0.160	0.027|
13 (0.207)	|0.108	0.061	0.015	0.023|
33 (0.143)	|0.038	0.064	0.037	0.004|
Multiallelic Dprime: 0.211
BLOCK 397.  MARKERS: 2020 2021 2022
321 (0.475)	|0.341	0.059	0.075|
323 (0.260)	|0.149	0.090	0.017|
131 (0.212)	|0.165	0.009	0.035|
121 (0.054)	|0.041	0.004	0.005|
Multiallelic Dprime: 0.202
BLOCK 398.  MARKERS: 2026 2027 2028
421 (0.695)	|0.423	0.164	0.107|
444 (0.162)	|0.007	0.009	0.146|
221 (0.132)	|0.009	0.122	0.003|
Multiallelic Dprime: 0.649
BLOCK 399.  MARKERS: 2029 2030
33 (0.439)	|0.388	0.046|
13 (0.300)	|0.234	0.064|
12 (0.260)	|0.251	0.007|
Multiallelic Dprime: 0.350
BLOCK 400.  MARKERS: 2031 2032 2033
114 (0.873)	|0.602	0.152	0.066	0.025	0.015	0.013|
332 (0.117)	|0.030	0.014	0.068	0.002	0.002	0.000|
Multiallelic Dprime: 0.527
BLOCK 401.  MARKERS: 2035 2036 2037 2038 2039
34423 (0.637)	|0.636	0.000	0.003	0.000|
34224 (0.169)	|0.000	0.169	0.000	0.000|
11213 (0.135)	|0.024	0.000	0.109	0.001|
34223 (0.027)	|0.023	0.000	0.002	0.000|
11223 (0.017)	|0.000	0.000	0.001	0.016|
34424 (0.013)	|0.009	0.004	0.000	0.000|
Multiallelic Dprime: 0.945
BLOCK 402.  MARKERS: 2040 2041 2042
211 (0.690)	|0.497	0.194|
433 (0.172)	|0.021	0.151|
231 (0.117)	|0.009	0.108|
431 (0.019)	|0.009	0.010|
Multiallelic Dprime: 0.765
BLOCK 403.  MARKERS: 2046 2047
43 (0.535)	|0.256	0.157	0.123|
21 (0.462)	|0.153	0.171	0.139|
Multiallelic Dprime: 0.147
BLOCK 404.  MARKERS: 2054 2055
32 (0.410)	|0.398	0.003	0.008|
12 (0.329)	|0.029	0.293	0.007|
14 (0.261)	|0.001	0.037	0.223|
Multiallelic Dprime: 0.882
BLOCK 405.  MARKERS: 2056 2057
21 (0.429)	|0.187	0.240|
23 (0.332)	|0.276	0.055|
43 (0.238)	|0.223	0.014|
Multiallelic Dprime: 0.607
BLOCK 406.  MARKERS: 2058 2059
32 (0.687)	|0.475	0.211|
13 (0.309)	|0.292	0.017|
Multiallelic Dprime: 0.756
BLOCK 407.  MARKERS: 2062 2063
43 (0.767)	|0.346	0.288	0.099	0.027|
21 (0.231)	|0.017	0.045	0.157	0.009|
Multiallelic Dprime: 0.581
BLOCK 408.  MARKERS: 2064 2065 2066 2067 2068 2069 2070 2071 2072
413133333 (0.363)	|0.303	0.018	0.009	0.019	0.006	0.009|
231214311 (0.332)	|0.126	0.108	0.061	0.010	0.009	0.001|
231214211 (0.257)	|0.105	0.103	0.037	0.002	0.001	0.002|
431214311 (0.037)	|0.013	0.006	0.004	0.011	0.002	0.000|
Multiallelic Dprime: 0.418
BLOCK 409.  MARKERS: 2073 2074 2075 2076 2077 2078 2079 2080 2081 2082 2083 2084 2085 2086 2087
321121132241421 (0.552)	|0.528	0.011	0.004|
141121132241421 (0.235)	|0.005	0.206	0.024|
323343313413243 (0.111)	|0.004	0.029	0.079|
343341132241421 (0.040)	|0.000	0.002	0.037|
323341313441241 (0.019)	|0.002	0.002	0.015|
321121132211421 (0.013)	|0.012	0.000	0.000|
Multiallelic Dprime: 0.874
BLOCK 410.  MARKERS: 2089 2090 2091
444 (0.560)	|0.488	0.004	0.028	0.000	0.019	0.000	0.010|
222 (0.254)	|0.003	0.221	0.000	0.005	0.002	0.012	0.000|
422 (0.178)	|0.006	0.013	0.082	0.035	0.016	0.000	0.000|
Multiallelic Dprime: 0.883
BLOCK 411.  MARKERS: 2093 2094 2095 2096 2097 2098 2099 2100 2101 2102 2103 2104
322211114241 (0.505)	|0.414	0.065	0.012	0.011|
244213322423 (0.239)	|0.006	0.178	0.041	0.014|
322433314243 (0.110)	|0.016	0.086	0.004	0.006|
322413314243 (0.040)	|0.000	0.017	0.010	0.013|
322213314243 (0.037)	|0.000	0.010	0.014	0.012|
244213322223 (0.012)	|0.000	0.010	0.002	0.000|
322211114243 (0.010)	|0.003	0.006	0.001	0.000|
Multiallelic Dprime: 0.712
BLOCK 412.  MARKERS: 2107 2108 2109
442 (0.451)	|0.220	0.025	0.144	0.022	0.014	0.013	0.000	0.008|
224 (0.385)	|0.042	0.135	0.023	0.093	0.049	0.025	0.012	0.003|
222 (0.100)	|0.012	0.035	0.007	0.014	0.028	0.002	0.000	0.000|
422 (0.064)	|0.028	0.001	0.000	0.008	0.023	0.002	0.000	0.000|
Multiallelic Dprime: 0.549
BLOCK 413.  MARKERS: 2111 2112 2113 2114 2115 2116 2117
1242311 (0.303)	|0.283	0.017|
1412313 (0.194)	|0.167	0.027|
2244313 (0.177)	|0.155	0.021|
1442333 (0.138)	|0.116	0.023|
1412113 (0.114)	|0.075	0.039|
1242313 (0.041)	|0.028	0.013|
1442313 (0.014)	|0.005	0.008|
1444313 (0.011)	|0.004	0.007|
Multiallelic Dprime: 0.306
BLOCK 414.  MARKERS: 2119 2120 2121
123 (0.840)	|0.351	0.199	0.173	0.098	0.012|
331 (0.157)	|0.050	0.044	0.062	0.000	0.001|
Multiallelic Dprime: 0.251
BLOCK 415.  MARKERS: 2122 2123 2124 2125 2126
42321 (0.403)	|0.178	0.223|
12321 (0.244)	|0.225	0.019|
44141 (0.235)	|0.209	0.024|
12324 (0.098)	|0.093	0.006|
44341 (0.013)	|0.003	0.011|
Multiallelic Dprime: 0.680
BLOCK 416.  MARKERS: 2127 2128
22 (0.714)	|0.501	0.171	0.042|
34 (0.285)	|0.215	0.006	0.064|
Multiallelic Dprime: 0.296
BLOCK 417.  MARKERS: 2129 2130
33 (0.715)	|0.368	0.189	0.025	0.052	0.058	0.017	0.008|
13 (0.179)	|0.030	0.026	0.082	0.037	0.003	0.000	0.000|
11 (0.106)	|0.046	0.038	0.003	0.002	0.003	0.011	0.003|
Multiallelic Dprime: 0.375
BLOCK 418.  MARKERS: 2135 2136 2137 2138 2139
33334 (0.444)	|0.443	0.002	0.000|
14334 (0.254)	|0.068	0.095	0.091|
14142 (0.110)	|0.109	0.000	0.000|
14342 (0.091)	|0.023	0.069	0.000|
34334 (0.064)	|0.003	0.061	0.000|
14332 (0.028)	|0.011	0.016	0.000|
13334 (0.011)	|0.000	0.000	0.010|
Multiallelic Dprime: 0.825
BLOCK 419.  MARKERS: 2142 2143
44 (0.656)	|0.443	0.207|
43 (0.242)	|0.082	0.158|
23 (0.102)	|0.102	0.000|
Multiallelic Dprime: 0.311
BLOCK 420.  MARKERS: 2146 2147
22 (0.627)	|0.393	0.123	0.111|
14 (0.366)	|0.221	0.094	0.051|
Multiallelic Dprime: 0.061
BLOCK 421.  MARKERS: 2148 2149
13 (0.620)	|0.451	0.002	0.111	0.057|
43 (0.219)	|0.170	0.047	0.000	0.000|
11 (0.162)	|0.050	0.095	0.016	0.000|
Multiallelic Dprime: 0.425
BLOCK 422.  MARKERS: 2151 2152 2153
144 (0.671)	|0.370	0.063	0.064	0.088	0.043	0.011	0.004	0.012|
142 (0.144)	|0.000	0.081	0.051	0.001	0.004	0.000	0.000	0.000|
324 (0.127)	|0.083	0.007	0.004	0.006	0.012	0.000	0.013	0.000|
124 (0.057)	|0.006	0.012	0.030	0.000	0.000	0.002	0.000	0.000|
Multiallelic Dprime: 0.501
BLOCK 423.  MARKERS: 2154 2155 2156 2157 2158 2159 2160 2161 2162 2163 2164 2165 2166 2167
14321323323241 (0.460)	|0.372	0.053	0.034|
14313141144423 (0.162)	|0.142	0.020	0.002|
14313341143423 (0.152)	|0.046	0.100	0.003|
32113141143423 (0.094)	|0.032	0.013	0.048|
14313141143423 (0.060)	|0.003	0.050	0.008|
14313143323241 (0.014)	|0.008	0.005	0.001|
32313341143423 (0.013)	|0.016	0.000	0.001|
34311321143423 (0.013)	|0.012	0.000	0.000|
Multiallelic Dprime: 0.530
BLOCK 424.  MARKERS: 2168 2169
23 (0.650)	|0.622	0.026	0.000|
33 (0.249)	|0.031	0.214	0.003|
31 (0.101)	|0.085	0.006	0.009|
Multiallelic Dprime: 0.806
BLOCK 425.  MARKERS: 2171 2172
22 (0.739)	|0.583	0.155|
34 (0.247)	|0.187	0.057|
24 (0.012)	|0.008	0.004|
Multiallelic Dprime: 0.032
BLOCK 426.  MARKERS: 2173 2174
41 (0.781)	|0.352	0.269	0.094	0.027	0.017	0.009	0.005|
24 (0.216)	|0.084	0.011	0.086	0.021	0.004	0.002	0.005|
Multiallelic Dprime: 0.363
BLOCK 427.  MARKERS: 2176 2177 2178 2179 2180 2181 2182 2183 2184 2185
4113143422 (0.436)	|0.000	0.425	0.013|
1221321344 (0.280)	|0.279	0.000	0.000|
4221323344 (0.183)	|0.168	0.015	0.000|
4113143424 (0.048)	|0.014	0.034	0.000|
1221323344 (0.021)	|0.020	0.000	0.000|
4223143422 (0.011)	|0.000	0.006	0.005|
4221321344 (0.010)	|0.010	0.000	0.000|
Multiallelic Dprime: 0.921
BLOCK 428.  MARKERS: 2186 2187
42 (0.491)	|0.000	0.289	0.202|
24 (0.490)	|0.490	0.000	0.000|
22 (0.019)	|0.002	0.009	0.007|
Multiallelic Dprime: 0.976
BLOCK 429.  MARKERS: 2188 2189
23 (0.491)	|0.205	0.154	0.071	0.058|
41 (0.299)	|0.241	0.029	0.027	0.001|
21 (0.210)	|0.050	0.128	0.015	0.017|
Multiallelic Dprime: 0.351
BLOCK 430.  MARKERS: 2190 2191 2192
114 (0.497)	|0.349	0.130	0.016|
112 (0.311)	|0.254	0.045	0.012|
334 (0.114)	|0.056	0.030	0.027|
134 (0.076)	|0.040	0.031	0.005|
Multiallelic Dprime: 0.194
BLOCK 431.  MARKERS: 2194 2195
11 (0.701)	|0.502	0.014	0.129	0.053|
33 (0.236)	|0.037	0.168	0.014	0.015|
13 (0.061)	|0.018	0.001	0.000	0.041|
Multiallelic Dprime: 0.674
BLOCK 432.  MARKERS: 2198 2199 2200 2201 2202
11413 (0.561)	|0.534	0.006	0.018|
13431 (0.182)	|0.002	0.000	0.181|
23131 (0.143)	|0.008	0.127	0.001|
13411 (0.110)	|0.013	0.083	0.007|
Multiallelic Dprime: 0.901
BLOCK 433.  MARKERS: 2203 2204 2205 2206 2207
32234 (0.562)	|0.555	0.000	0.000	0.000|
32343 (0.217)	|0.000	0.051	0.104	0.058|
24234 (0.208)	|0.000	0.204	0.002	0.000|
Multiallelic Dprime: 0.945
BLOCK 434.  MARKERS: 2208 2209 2210 2211 2212 2213 2214 2215
24343444 (0.556)	|0.359	0.070	0.048	0.080|
32133222 (0.261)	|0.041	0.094	0.091	0.034|
32131444 (0.105)	|0.008	0.097	0.000	0.000|
34343444 (0.058)	|0.043	0.011	0.002	0.000|
Multiallelic Dprime: 0.516
BLOCK 435.  MARKERS: 2217 2218 2219
414 (0.462)	|0.318	0.128	0.016|
422 (0.279)	|0.220	0.053	0.007|
424 (0.142)	|0.116	0.016	0.008|
214 (0.115)	|0.070	0.043	0.002|
Multiallelic Dprime: 0.191
BLOCK 436.  MARKERS: 2220 2221 2222
241 (0.723)	|0.685	0.034|
323 (0.240)	|0.021	0.219|
321 (0.034)	|0.013	0.020|
Multiallelic Dprime: 0.830
BLOCK 437.  MARKERS: 2226 2227
21 (0.721)	|0.177	0.268	0.168	0.102|
43 (0.273)	|0.144	0.013	0.076	0.040|
Multiallelic Dprime: 0.348
BLOCK 438.  MARKERS: 2228 2229 2230 2231 2232 2233 2234
4241121 (0.322)	|0.133	0.124	0.056	0.006|
2241121 (0.280)	|0.145	0.109	0.025	0.000|
2321312 (0.246)	|0.074	0.117	0.036	0.018|
4242121 (0.143)	|0.080	0.048	0.007	0.004|
Multiallelic Dprime: 0.151
BLOCK 439.  MARKERS: 2236 2237 2238 2239
4411 (0.438)	|0.427	0.013|
2111 (0.402)	|0.339	0.062|
4433 (0.124)	|0.071	0.051|
2411 (0.028)	|0.028	0.000|
Multiallelic Dprime: 0.473
BLOCK 440.  MARKERS: 2241 2242
22 (0.869)	|0.701	0.167|
41 (0.129)	|0.088	0.040|
Multiallelic Dprime: 0.133
BLOCK 441.  MARKERS: 2247 2248 2249
433 (0.789)	|0.486	0.284	0.015|
211 (0.208)	|0.173	0.030	0.001|
Multiallelic Dprime: 0.537
BLOCK 442.  MARKERS: 2250 2251 2252 2253
3122 (0.661)	|0.365	0.131	0.130	0.034|
1344 (0.315)	|0.213	0.059	0.017	0.028|
3124 (0.016)	|0.008	0.003	0.005	0.000|
Multiallelic Dprime: 0.222
BLOCK 443.  MARKERS: 2256 2257 2258 2259
3241 (0.588)	|0.566	0.023|
1221 (0.194)	|0.068	0.126|
1443 (0.154)	|0.010	0.144|
1241 (0.064)	|0.001	0.062|
Multiallelic Dprime: 0.813
BLOCK 444.  MARKERS: 2260 2261
14 (0.645)	|0.311	0.253	0.074|
32 (0.355)	|0.146	0.158	0.052|
Multiallelic Dprime: 0.082
BLOCK 445.  MARKERS: 2265 2266
44 (0.456)	|0.314	0.106	0.036	0.000|
11 (0.410)	|0.291	0.099	0.009	0.009|
41 (0.126)	|0.087	0.037	0.001	0.001|
Multiallelic Dprime: 0.069
BLOCK 446.  MARKERS: 2268 2269 2270
111 (0.692)	|0.150	0.238	0.210	0.088|
443 (0.249)	|0.170	0.066	0.002	0.010|
113 (0.046)	|0.044	0.002	0.000	0.000|
143 (0.010)	|0.010	0.000	0.000	0.000|
Multiallelic Dprime: 0.576
BLOCK 447.  MARKERS: 2271 2272 2273 2274 2275
44444 (0.375)	|0.362	0.011	0.000|
14424 (0.307)	|0.049	0.258	0.000|
11224 (0.211)	|0.068	0.144	0.000|
14423 (0.099)	|0.000	0.000	0.099|
Multiallelic Dprime: 0.775
BLOCK 448.  MARKERS: 2276 2277
33 (0.486)	|0.359	0.000	0.126|
13 (0.413)	|0.000	0.409	0.000|
31 (0.101)	|0.096	0.000	0.000|
Multiallelic Dprime: 0.907
BLOCK 449.  MARKERS: 2279 2280 2281 2282 2283
23241 (0.456)	|0.139	0.081	0.081	0.068	0.058	0.010	0.009|
42432 (0.409)	|0.117	0.139	0.049	0.025	0.042	0.031	0.003|
23432 (0.125)	|0.042	0.040	0.014	0.016	0.007	0.003	0.000|
Multiallelic Dprime: 0.187
BLOCK 450.  MARKERS: 2285 2286 2287 2288 2289 2290 2291 2292 2293 2294 2295 2296
122323122113 (0.297)	|0.199	0.037	0.029	0.005	0.003	0.023|
144423344312 (0.266)	|0.058	0.044	0.136	0.004	0.002	0.002|
342342344132 (0.144)	|0.011	0.108	0.012	0.005	0.002	0.002|
142323344312 (0.111)	|0.011	0.090	0.007	0.000	0.000	0.001|
142323344112 (0.109)	|0.071	0.016	0.003	0.000	0.017	0.000|
142343344132 (0.044)	|0.000	0.004	0.000	0.035	0.002	0.000|
122323344113 (0.013)	|0.006	0.001	0.000	0.000	0.004	0.000|
Multiallelic Dprime: 0.590
BLOCK 451.  MARKERS: 2299 2300 2301 2302 2303 2304 2305 2306 2307 2308 2309 2310 2311 2312 2313 2314 2315 2316
314312231222232243 (0.360)	|0.299	0.046	0.016|
241332231222232211 (0.302)	|0.130	0.098	0.073|
244134443143114411 (0.192)	|0.165	0.004	0.022|
244332231222132211 (0.048)	|0.020	0.004	0.024|
244332231222232211 (0.033)	|0.012	0.018	0.002|
214312231222232243 (0.028)	|0.025	0.000	0.003|
Multiallelic Dprime: 0.458
BLOCK 452.  MARKERS: 2317 2318 2319
434 (0.678)	|0.348	0.233	0.098|
214 (0.172)	|0.122	0.044	0.006|
412 (0.145)	|0.010	0.135	0.000|
Multiallelic Dprime: 0.378
BLOCK 453.  MARKERS: 2320 2321
42 (0.480)	|0.063	0.207	0.191	0.019|
43 (0.416)	|0.329	0.011	0.002	0.074|
22 (0.104)	|0.091	0.010	0.003	0.000|
Multiallelic Dprime: 0.761
BLOCK 454.  MARKERS: 2322 2323 2324
421 (0.483)	|0.038	0.219	0.057	0.106	0.055|
324 (0.227)	|0.196	0.019	0.003	0.004	0.001|
411 (0.196)	|0.016	0.002	0.134	0.030	0.005|
424 (0.093)	|0.000	0.000	0.003	0.039	0.047|
Multiallelic Dprime: 0.631
BLOCK 455.  MARKERS: 2326 2327 2328 2329 2330 2331 2332 2333 2334
443111231 (0.251)	|0.006	0.221	0.003	0.000	0.000	0.000	0.012	0.000|
141331113 (0.240)	|0.195	0.000	0.000	0.027	0.014	0.000	0.000	0.000|
421332111 (0.197)	|0.000	0.000	0.170	0.010	0.009	0.000	0.000	0.000|
441332111 (0.178)	|0.002	0.025	0.020	0.070	0.043	0.002	0.000	0.011|
441331111 (0.110)	|0.052	0.000	0.015	0.000	0.000	0.041	0.000	0.000|
Multiallelic Dprime: 0.798
BLOCK 456.  MARKERS: 2335 2336 2337 2338 2339 2340 2341 2342 2343 2344 2345
11124431222 (0.256)	|0.142	0.036	0.071	0.006|
34442334442 (0.253)	|0.024	0.212	0.012	0.008|
14442411443 (0.213)	|0.092	0.035	0.017	0.067|
14442411442 (0.107)	|0.001	0.004	0.100	0.002|
34442331442 (0.065)	|0.025	0.002	0.012	0.026|
11142431222 (0.044)	|0.005	0.004	0.030	0.005|
34444334442 (0.013)	|0.006	0.006	0.000	0.000|
14444431222 (0.011)	|0.009	0.000	0.000	0.000|
Multiallelic Dprime: 0.571
BLOCK 457.  MARKERS: 2347 2348 2349 2350
2234 (0.316)	|0.312	0.005|
2332 (0.308)	|0.307	0.000|
2312 (0.253)	|0.247	0.004|
4312 (0.117)	|0.023	0.095|
Multiallelic Dprime: 0.901
BLOCK 458.  MARKERS: 2351 2352
33 (0.892)	|0.367	0.332	0.176	0.016|
14 (0.106)	|0.006	0.004	0.000	0.095|
Multiallelic Dprime: 0.895
BLOCK 459.  MARKERS: 2353 2354 2355
432 (0.375)	|0.125	0.249	0.000|
434 (0.336)	|0.252	0.085	0.000|
232 (0.176)	|0.158	0.004	0.014|
412 (0.110)	|0.089	0.010	0.011|
Multiallelic Dprime: 0.504
BLOCK 460.  MARKERS: 2357 2358
22 (0.626)	|0.376	0.066	0.185|
44 (0.349)	|0.150	0.188	0.010|
42 (0.024)	|0.011	0.005	0.009|
Multiallelic Dprime: 0.413
BLOCK 461.  MARKERS: 2360 2361
14 (0.538)	|0.398	0.140|
32 (0.259)	|0.254	0.003|
12 (0.203)	|0.195	0.009|
Multiallelic Dprime: 0.827
BLOCK 462.  MARKERS: 2363 2364
21 (0.846)	|0.518	0.248	0.007	0.033	0.019	0.000|
43 (0.152)	|0.008	0.004	0.127	0.000	0.000	0.011|
Multiallelic Dprime: 0.912
BLOCK 463.  MARKERS: 2365 2366 2367 2368 2369
33341 (0.526)	|0.133	0.392|
33343 (0.253)	|0.250	0.003|
11121 (0.136)	|0.135	0.000|
31341 (0.033)	|0.003	0.032|
31141 (0.018)	|0.018	0.000|
11141 (0.011)	|0.011	0.000|
Multiallelic Dprime: 0.894
BLOCK 464.  MARKERS: 2372 2373
31 (0.566)	|0.515	0.048	0.001|
13 (0.432)	|0.022	0.372	0.030|
Multiallelic Dprime: 0.860
BLOCK 465.  MARKERS: 2374 2375 2376
122 (0.538)	|0.073	0.162	0.188	0.116|
344 (0.422)	|0.279	0.057	0.023	0.064|
324 (0.031)	|0.013	0.000	0.000	0.018|
Multiallelic Dprime: 0.511
BLOCK 466.  MARKERS: 2378 2379 2380
333 (0.365)	|0.124	0.128	0.113|
231 (0.219)	|0.098	0.058	0.063|
213 (0.211)	|0.087	0.075	0.049|
233 (0.205)	|0.055	0.088	0.062|
Multiallelic Dprime: 0.091
BLOCK 467.  MARKERS: 2382 2383
12 (0.364)	|0.309	0.000	0.050	0.006|
24 (0.350)	|0.035	0.310	0.000	0.004|
22 (0.286)	|0.011	0.000	0.189	0.086|
Multiallelic Dprime: 0.844
BLOCK 468.  MARKERS: 2384 2385 2386
323 (0.355)	|0.353	0.000	0.000|
213 (0.312)	|0.000	0.302	0.005|
324 (0.239)	|0.193	0.002	0.044|
313 (0.094)	|0.089	0.004	0.002|
Multiallelic Dprime: 0.889
BLOCK 469.  MARKERS: 2387 2388
42 (0.636)	|0.432	0.000	0.189	0.004	0.010|
24 (0.304)	|0.008	0.295	0.000	0.000	0.000|
22 (0.055)	|0.002	0.005	0.007	0.035	0.003|
Multiallelic Dprime: 0.937
BLOCK 470.  MARKERS: 2389 2390 2391 2392
3344 (0.441)	|0.153	0.154	0.132|
1122 (0.305)	|0.292	0.012	0.001|
3122 (0.194)	|0.189	0.000	0.006|
3142 (0.040)	|0.035	0.004	0.002|
3144 (0.013)	|0.008	0.004	0.000|
Multiallelic Dprime: 0.840
BLOCK 471.  MARKERS: 2395 2396 2397 2398
1222 (0.683)	|0.496	0.139	0.029	0.019|
3324 (0.174)	|0.009	0.007	0.155	0.000|
1232 (0.141)	|0.046	0.088	0.005	0.000|
Multiallelic Dprime: 0.623
BLOCK 472.  MARKERS: 2399 2400 2401
322 (0.553)	|0.427	0.101	0.025|
412 (0.237)	|0.052	0.169	0.011|
324 (0.189)	|0.005	0.182	0.001|
422 (0.019)	|0.016	0.000	0.003|
Multiallelic Dprime: 0.663
BLOCK 473.  MARKERS: 2403 2404 2405
444 (0.500)	|0.195	0.189	0.117|
222 (0.455)	|0.243	0.116	0.097|
244 (0.040)	|0.006	0.025	0.009|
Multiallelic Dprime: 0.148
BLOCK 474.  MARKERS: 2407 2408
43 (0.444)	|0.235	0.209	0.000|
21 (0.334)	|0.334	0.000	0.000|
23 (0.222)	|0.000	0.100	0.120|
Multiallelic Dprime: 0.632
BLOCK 475.  MARKERS: 2410 2411
11 (0.568)	|0.290	0.132	0.051	0.075	0.013|
12 (0.312)	|0.190	0.011	0.061	0.014	0.034|
42 (0.118)	|0.077	0.004	0.032	0.000	0.002|
Multiallelic Dprime: 0.320
BLOCK 476.  MARKERS: 2413 2414 2415 2416 2417
14242 (0.556)	|0.409	0.141	0.000|
32442 (0.148)	|0.012	0.134	0.000|
34424 (0.143)	|0.068	0.076	0.000|
34442 (0.091)	|0.024	0.068	0.000|
34242 (0.049)	|0.019	0.013	0.017|
Multiallelic Dprime: 0.474
BLOCK 477.  MARKERS: 2420 2421 2422
222 (0.541)	|0.501	0.017	0.010	0.013|
413 (0.434)	|0.137	0.112	0.095	0.087|
213 (0.018)	|0.003	0.000	0.015	0.000|
Multiallelic Dprime: 0.760
BLOCK 478.  MARKERS: 2423 2424 2425 2426 2427
34134 (0.648)	|0.625	0.017|
14134 (0.131)	|0.008	0.123|
14422 (0.121)	|0.084	0.037|
11134 (0.100)	|0.051	0.049|
Multiallelic Dprime: 0.737
BLOCK 479.  MARKERS: 2429 2430
34 (0.769)	|0.492	0.148	0.129|
12 (0.227)	|0.162	0.024	0.041|
Multiallelic Dprime: 0.179
BLOCK 480.  MARKERS: 2432 2433
31 (0.658)	|0.597	0.001	0.022	0.025	0.011|
23 (0.172)	|0.001	0.165	0.003	0.000	0.000|
21 (0.170)	|0.085	0.002	0.080	0.000	0.004|
Multiallelic Dprime: 0.738
BLOCK 481.  MARKERS: 2436 2437 2438 2439
2324 (0.682)	|0.539	0.068	0.076|
4112 (0.166)	|0.005	0.165	0.000|
2112 (0.108)	|0.004	0.002	0.098|
2322 (0.025)	|0.005	0.000	0.020|
2122 (0.015)	|0.015	0.000	0.000|
Multiallelic Dprime: 0.772
BLOCK 482.  MARKERS: 2440 2441
12 (0.569)	|0.474	0.072	0.022|
41 (0.235)	|0.206	0.025	0.004|
11 (0.196)	|0.034	0.087	0.074|
Multiallelic Dprime: 0.502
BLOCK 483.  MARKERS: 2444 2445
11 (0.713)	|0.439	0.185	0.084|
13 (0.185)	|0.101	0.049	0.032|
23 (0.099)	|0.068	0.015	0.017|
Multiallelic Dprime: 0.075
BLOCK 484.  MARKERS: 2446 2447
43 (0.611)	|0.528	0.017	0.000	0.062|
21 (0.249)	|0.024	0.208	0.000	0.016|
41 (0.133)	|0.000	0.002	0.106	0.024|
Multiallelic Dprime: 0.819
BLOCK 485.  MARKERS: 2448 2449 2450
311 (0.558)	|0.461	0.084	0.012|
323 (0.226)	|0.023	0.197	0.006|
121 (0.108)	|0.079	0.027	0.003|
321 (0.102)	|0.058	0.013	0.032|
Multiallelic Dprime: 0.546
BLOCK 486.  MARKERS: 2451 2452
21 (0.621)	|0.194	0.350	0.077|
32 (0.325)	|0.212	0.030	0.082|
22 (0.054)	|0.036	0.014	0.005|
Multiallelic Dprime: 0.490
BLOCK 487.  MARKERS: 2454 2455
13 (0.442)	|0.174	0.176	0.061	0.014	0.009|
12 (0.393)	|0.272	0.048	0.039	0.028	0.002|
23 (0.164)	|0.139	0.015	0.003	0.003	0.002|
Multiallelic Dprime: 0.400
BLOCK 488.  MARKERS: 2459 2460 2461 2462 2463
24111 (0.586)	|0.292	0.187	0.040	0.065|
42321 (0.239)	|0.050	0.111	0.051	0.026|
42322 (0.103)	|0.020	0.077	0.002	0.006|
44311 (0.045)	|0.032	0.013	0.000	0.000|
24311 (0.013)	|0.005	0.000	0.007	0.000|
Multiallelic Dprime: 0.316
BLOCK 489.  MARKERS: 2465 2466 2467 2468 2469 2470
422143 (0.404)	|0.405	0.000	0.000|
222143 (0.394)	|0.081	0.312	0.000|
243223 (0.101)	|0.000	0.102	0.000|
243221 (0.097)	|0.000	0.000	0.097|
Multiallelic Dprime: 0.861
BLOCK 490.  MARKERS: 2471 2472
13 (0.488)	|0.014	0.392	0.080	0.000|
32 (0.414)	|0.311	0.000	0.073	0.030|
12 (0.098)	|0.097	0.000	0.000	0.003|
Multiallelic Dprime: 0.777
BLOCK 491.  MARKERS: 2473 2474 2475
111 (0.422)	|0.396	0.010	0.000	0.000	0.017|
333 (0.392)	|0.017	0.371	0.002	0.000	0.002|
331 (0.154)	|0.003	0.000	0.146	0.000	0.000|
131 (0.033)	|0.006	0.000	0.002	0.028	0.000|
Multiallelic Dprime: 0.932
BLOCK 492.  MARKERS: 2477 2478 2479 2480 2481
22344 (0.422)	|0.007	0.318	0.096|
34112 (0.381)	|0.378	0.003	0.000|
24114 (0.150)	|0.026	0.083	0.041|
22314 (0.028)	|0.000	0.019	0.009|
22342 (0.018)	|0.018	0.000	0.000|
Multiallelic Dprime: 0.772
BLOCK 493.  MARKERS: 2482 2483 2484 2485
3134 (0.429)	|0.429	0.000	0.000|
3334 (0.423)	|0.127	0.291	0.004|
1342 (0.148)	|0.051	0.000	0.097|
Multiallelic Dprime: 0.834
BLOCK 494.  MARKERS: 2487 2488
11 (0.607)	|0.485	0.117|
31 (0.292)	|0.278	0.014|
12 (0.101)	|0.040	0.061|
Multiallelic Dprime: 0.279
BLOCK 495.  MARKERS: 2489 2490 2491
321 (0.803)	|0.454	0.285	0.063|
213 (0.193)	|0.005	0.160	0.026|
Multiallelic Dprime: 0.767
BLOCK 496.  MARKERS: 2492 2493
24 (0.459)	|0.281	0.155	0.022|
42 (0.445)	|0.284	0.091	0.069|
22 (0.094)	|0.048	0.012	0.034|
Multiallelic Dprime: 0.144
BLOCK 497.  MARKERS: 2496 2497
23 (0.613)	|0.613	0.000	0.001|
13 (0.258)	|0.145	0.110	0.002|
11 (0.128)	|0.030	0.002	0.093|
Multiallelic Dprime: 0.831
BLOCK 498.  MARKERS: 2498 2499 2500 2501
2141 (0.787)	|0.513	0.154	0.119|
1343 (0.111)	|0.056	0.039	0.016|
1323 (0.098)	|0.031	0.041	0.025|
Multiallelic Dprime: 0.241
BLOCK 499.  MARKERS: 2504 2505
24 (0.605)	|0.366	0.219	0.005	0.002	0.015|
34 (0.233)	|0.087	0.001	0.046	0.099	0.000|
22 (0.161)	|0.000	0.000	0.161	0.000	0.000|
Multiallelic Dprime: 0.723
BLOCK 500.  MARKERS: 2506 2507 2508 2509 2510
33231 (0.453)	|0.015	0.052	0.178	0.141	0.007	0.014	0.015	0.000	0.010|
11411 (0.220)	|0.036	0.157	0.001	0.000	0.008	0.001	0.001	0.000	0.000|
13231 (0.211)	|0.184	0.001	0.005	0.000	0.000	0.000	0.000	0.000	0.000|
13213 (0.102)	|0.015	0.000	0.000	0.000	0.079	0.003	0.000	0.000	0.000|
31231 (0.014)	|0.000	0.000	0.000	0.000	0.000	0.000	0.000	0.012	0.000|
Multiallelic Dprime: 0.816
BLOCK 501.  MARKERS: 2511 2512 2513 2514 2515 2516 2517 2518 2519
242432434 (0.249)	|0.137	0.094	0.017|
441232232 (0.210)	|0.165	0.024	0.022|
442434434 (0.186)	|0.038	0.081	0.066|
432442414 (0.143)	|0.042	0.066	0.031|
442432434 (0.097)	|0.057	0.038	0.003|
442442414 (0.018)	|0.011	0.009	0.000|
441232434 (0.016)	|0.001	0.016	0.000|
442232432 (0.014)	|0.013	0.000	0.000|
442232232 (0.011)	|0.010	0.000	0.000|
Multiallelic Dprime: 0.353
BLOCK 502.  MARKERS: 2524 2525 2526 2527
2231 (0.496)	|0.003	0.443	0.038	0.013|
4412 (0.352)	|0.340	0.011	0.000	0.000|
4431 (0.144)	|0.145	0.000	0.000	0.000|
Multiallelic Dprime: 0.963
BLOCK 503.  MARKERS: 2529 2530 2531
212 (0.491)	|0.373	0.000	0.100	0.000	0.000|
434 (0.457)	|0.000	0.362	0.000	0.081	0.000|
232 (0.039)	|0.001	0.000	0.000	0.000	0.036|
432 (0.013)	|0.000	0.000	0.000	0.000	0.011|
Multiallelic Dprime: 0.998
BLOCK 504.  MARKERS: 2532 2533 2534 2535 2536 2537 2538 2539 2540 2541 2542 2543
242121414424 (0.376)	|0.164	0.106	0.052	0.025	0.015	0.002	0.001|
212121412414 (0.363)	|0.195	0.074	0.045	0.025	0.014	0.005	0.002|
414334142324 (0.101)	|0.056	0.009	0.005	0.005	0.017	0.001	0.007|
212121412412 (0.085)	|0.048	0.025	0.000	0.006	0.002	0.003	0.000|
242121412412 (0.043)	|0.032	0.005	0.005	0.000	0.000	0.000	0.000|
Multiallelic Dprime: 0.161
BLOCK 505.  MARKERS: 2545 2546 2547 2548 2549 2550
224332 (0.502)	|0.423	0.075	0.003|
432112 (0.225)	|0.056	0.170	0.000|
432334 (0.115)	|0.013	0.103	0.000|
422332 (0.064)	|0.000	0.046	0.016|
222332 (0.050)	|0.019	0.032	0.000|
432332 (0.013)	|0.000	0.013	0.000|
432132 (0.010)	|0.000	0.010	0.000|
Multiallelic Dprime: 0.653
BLOCK 506.  MARKERS: 2554 2555
21 (0.514)	|0.434	0.061	0.008	0.007	0.000|
44 (0.467)	|0.020	0.210	0.178	0.033	0.026|
24 (0.019)	|0.000	0.017	0.002	0.000	0.000|
Multiallelic Dprime: 0.796
BLOCK 507.  MARKERS: 2556 2557 2558 2559
3132 (0.455)	|0.444	0.011|
3134 (0.288)	|0.088	0.201|
1314 (0.187)	|0.182	0.005|
3114 (0.041)	|0.041	0.000|
3314 (0.026)	|0.000	0.026|
Multiallelic Dprime: 0.864
BLOCK 508.  MARKERS: 2560 2561
43 (0.757)	|0.330	0.342	0.061	0.011	0.005|
12 (0.243)	|0.165	0.018	0.050	0.000	0.005|
Multiallelic Dprime: 0.528
BLOCK 509.  MARKERS: 2562 2563 2564 2565 2566 2567
244132 (0.492)	|0.117	0.325	0.053|
442344 (0.360)	|0.359	0.000	0.000|
224332 (0.111)	|0.062	0.002	0.048|
444132 (0.011)	|0.000	0.011	0.000|
244144 (0.011)	|0.009	0.000	0.000|
Multiallelic Dprime: 0.791
BLOCK 510.  MARKERS: 2569 2570
34 (0.552)	|0.363	0.089	0.099|
32 (0.345)	|0.085	0.220	0.040|
22 (0.103)	|0.010	0.092	0.001|
Multiallelic Dprime: 0.514
BLOCK 511.  MARKERS: 2571 2572
33 (0.457)	|0.367	0.049	0.020	0.010|
31 (0.402)	|0.314	0.055	0.008	0.019|
11 (0.141)	|0.102	0.037	0.000	0.000|
Multiallelic Dprime: 0.103
BLOCK 512.  MARKERS: 2573 2574 2575 2576 2577 2578 2579
1322431 (0.781)	|0.504	0.263	0.014|
3114223 (0.140)	|0.020	0.080	0.036|
3324231 (0.029)	|0.002	0.004	0.023|
3314223 (0.028)	|0.000	0.004	0.023|
Multiallelic Dprime: 0.574
BLOCK 513.  MARKERS: 2580 2581 2582
113 (0.536)	|0.510	0.023|
413 (0.361)	|0.250	0.109|
432 (0.097)	|0.059	0.038|
Multiallelic Dprime: 0.586
BLOCK 514.  MARKERS: 2583 2584 2585 2586 2587 2588 2589 2590
21141134 (0.819)	|0.548	0.202	0.069|
13323321 (0.174)	|0.090	0.023	0.061|
Multiallelic Dprime: 0.267
BLOCK 515.  MARKERS: 2596 2597
23 (0.644)	|0.540	0.103	0.001|
24 (0.225)	|0.224	0.002	0.000|
14 (0.130)	|0.093	0.000	0.037|
Multiallelic Dprime: 0.460
BLOCK 516.  MARKERS: 2598 2599
31 (0.856)	|0.496	0.151	0.114	0.062|
43 (0.104)	|0.037	0.026	0.026	0.007|
33 (0.039)	|0.011	0.028	0.000	0.000|
Multiallelic Dprime: 0.297
BLOCK 517.  MARKERS: 2601 2602 2603 2604 2605 2606 2607 2608 2609 2610 2611 2612
212123423433 (0.545)	|0.513	0.021	0.008|
212123423432 (0.205)	|0.091	0.110	0.006|
421211241213 (0.140)	|0.007	0.003	0.129|
212123423413 (0.069)	|0.001	0.065	0.002|
Multiallelic Dprime: 0.773
BLOCK 518.  MARKERS: 2613 2614
21 (0.637)	|0.302	0.209	0.096	0.027|
41 (0.206)	|0.044	0.132	0.027	0.002|
42 (0.155)	|0.086	0.064	0.007	0.000|
Multiallelic Dprime: 0.262
BLOCK 519.  MARKERS: 2617 2618 2619
143 (0.434)	|0.080	0.234	0.120|
121 (0.405)	|0.245	0.048	0.112|
243 (0.131)	|0.061	0.028	0.042|
123 (0.029)	|0.004	0.000	0.025|
Multiallelic Dprime: 0.365
BLOCK 520.  MARKERS: 2620 2621
32 (0.390)	|0.191	0.047	0.021	0.120	0.004|
14 (0.313)	|0.041	0.133	0.098	0.022	0.006|
12 (0.298)	|0.029	0.050	0.111	0.049	0.047|
Multiallelic Dprime: 0.465
BLOCK 521.  MARKERS: 2624 2625 2626 2627 2628 2629 2630 2631 2632 2633 2634 2635
221311432312 (0.260)	|0.208	0.013	0.027	0.012|
241213232342 (0.232)	|0.077	0.126	0.006	0.021|
324311434114 (0.230)	|0.106	0.062	0.015	0.046|
321341412112 (0.191)	|0.020	0.116	0.051	0.003|
241313232342 (0.056)	|0.037	0.000	0.003	0.015|
Multiallelic Dprime: 0.432
BLOCK 522.  MARKERS: 2637 2638 2639
122 (0.460)	|0.149	0.308	0.000|
123 (0.326)	|0.306	0.009	0.011|
322 (0.107)	|0.043	0.064	0.000|
142 (0.106)	|0.107	0.000	0.000|
Multiallelic Dprime: 0.716
BLOCK 523.  MARKERS: 2641 2642
11 (0.605)	|0.436	0.019	0.151|
33 (0.381)	|0.021	0.359	0.002|
13 (0.011)	|0.011	0.000	0.000|
Multiallelic Dprime: 0.895
BLOCK 524.  MARKERS: 2643 2644
13 (0.467)	|0.294	0.152	0.019|
43 (0.380)	|0.237	0.143	0.001|
11 (0.153)	|0.095	0.045	0.013|
Multiallelic Dprime: 0.044
BLOCK 525.  MARKERS: 2645 2646 2647 2648 2649
23344 (0.626)	|0.395	0.034	0.193|
41422 (0.339)	|0.132	0.208	0.000|
21422 (0.033)	|0.032	0.000	0.000|
Multiallelic Dprime: 0.539
BLOCK 526.  MARKERS: 2650 2651
44 (0.559)	|0.338	0.054	0.168|
14 (0.241)	|0.084	0.154	0.004|
12 (0.194)	|0.191	0.002	0.000|
Multiallelic Dprime: 0.496
BLOCK 527.  MARKERS: 2652 2653
13 (0.618)	|0.380	0.125	0.078	0.027|
23 (0.209)	|0.138	0.030	0.026	0.009|
14 (0.173)	|0.110	0.032	0.023	0.002|
Multiallelic Dprime: 0.088
BLOCK 528.  MARKERS: 2662 2663 2664 2665 2666 2667 2668
2424322 (0.628)	|0.441	0.050	0.130	0.006|
2142224 (0.186)	|0.115	0.040	0.026	0.000|
4424332 (0.126)	|0.028	0.087	0.008	0.003|
4424322 (0.039)	|0.005	0.033	0.000	0.000|
Multiallelic Dprime: 0.377
BLOCK 529.  MARKERS: 2672 2673 2674 2675
4412 (0.606)	|0.260	0.184	0.085	0.063	0.009|
3414 (0.213)	|0.034	0.099	0.054	0.021	0.003|
3142 (0.165)	|0.060	0.018	0.031	0.051	0.002|
3412 (0.012)	|0.001	0.006	0.001	0.001	0.000|
Multiallelic Dprime: 0.229
BLOCK 530.  MARKERS: 2676 2677 2678 2679 2680
34422 (0.354)	|0.114	0.078	0.115	0.036	0.008	0.002|
14112 (0.313)	|0.141	0.098	0.037	0.015	0.011	0.000|
32122 (0.171)	|0.037	0.033	0.063	0.003	0.029	0.000|
34114 (0.137)	|0.045	0.047	0.034	0.007	0.002	0.002|
34122 (0.016)	|0.000	0.006	0.003	0.000	0.000	0.005|
Multiallelic Dprime: 0.217
BLOCK 531.  MARKERS: 2687 2688 2689 2690 2691 2692 2693 2694
42412224 (0.339)	|0.067	0.256	0.005	0.006	0.000|
24412222 (0.266)	|0.192	0.004	0.028	0.010	0.032|
24223444 (0.250)	|0.242	0.006	0.002	0.000	0.000|
22412224 (0.061)	|0.005	0.056	0.000	0.000	0.000|
22412222 (0.052)	|0.023	0.002	0.003	0.024	0.000|
24212222 (0.011)	|0.003	0.000	0.007	0.000	0.000|
Multiallelic Dprime: 0.713
BLOCK 532.  MARKERS: 2695 2696 2697 2698 2699 2700
114132 (0.538)	|0.307	0.000	0.231|
332324 (0.334)	|0.019	0.313	0.000|
334122 (0.047)	|0.044	0.000	0.004|
334132 (0.042)	|0.018	0.000	0.024|
332124 (0.034)	|0.000	0.000	0.034|
Multiallelic Dprime: 0.781
BLOCK 533.  MARKERS: 2701 2702 2703 2704
1143 (0.390)	|0.092	0.230	0.058	0.005|
3343 (0.314)	|0.171	0.098	0.031	0.010|
1122 (0.293)	|0.184	0.090	0.015	0.005|
Multiallelic Dprime: 0.303
BLOCK 534.  MARKERS: 2710 2711 2712 2713 2714 2715 2716 2717
32413441 (0.446)	|0.294	0.142	0.010|
32221144 (0.422)	|0.182	0.222	0.011|
14221424 (0.103)	|0.052	0.051	0.000|
32221141 (0.019)	|0.013	0.005	0.001|
Multiallelic Dprime: 0.211
BLOCK 535.  MARKERS: 2721 2722 2723
423 (0.542)	|0.332	0.210|
211 (0.427)	|0.268	0.158|
421 (0.023)	|0.018	0.005|
Multiallelic Dprime: 0.036
BLOCK 536.  MARKERS: 2728 2729
42 (0.622)	|0.569	0.017	0.028|
24 (0.376)	|0.024	0.303	0.049|
Multiallelic Dprime: 0.864
BLOCK 537.  MARKERS: 2730 2731 2732 2733
1324 (0.594)	|0.501	0.094|
4142 (0.320)	|0.319	0.001|
4344 (0.076)	|0.000	0.076|
Multiallelic Dprime: 0.445
BLOCK 538.  MARKERS: 2734 2735
32 (0.821)	|0.282	0.343	0.184	0.007|
14 (0.179)	|0.112	0.032	0.025	0.003|
Multiallelic Dprime: 0.430
BLOCK 539.  MARKERS: 2737 2738 2739 2740 2741
22332 (0.394)	|0.348	0.033	0.000	0.007	0.000	0.001|
42132 (0.375)	|0.090	0.211	0.008	0.045	0.010	0.003|
44114 (0.208)	|0.016	0.073	0.079	0.027	0.002	0.006|
42134 (0.010)	|0.000	0.000	0.009	0.000	0.000	0.000|
Multiallelic Dprime: 0.622
BLOCK 540.  MARKERS: 2742 2743 2744 2745 2746
23144 (0.459)	|0.460	0.000	0.000|
23342 (0.321)	|0.006	0.315	0.000|
41112 (0.096)	|0.006	0.000	0.090|
23142 (0.083)	|0.077	0.007	0.000|
21112 (0.013)	|0.002	0.000	0.011|
41142 (0.011)	|0.006	0.005	0.000|
Multiallelic Dprime: 0.957
BLOCK 541.  MARKERS: 2747 2748
21 (0.558)	|0.517	0.041|
23 (0.328)	|0.155	0.173|
11 (0.114)	|0.020	0.094|
Multiallelic Dprime: 0.625
BLOCK 542.  MARKERS: 2749 2750
23 (0.692)	|0.458	0.055	0.134	0.031	0.010|
41 (0.307)	|0.017	0.270	0.008	0.005	0.002|
Multiallelic Dprime: 0.842
BLOCK 543.  MARKERS: 2751 2752 2753 2754
2434 (0.475)	|0.281	0.177	0.015|
4214 (0.324)	|0.130	0.185	0.009|
2211 (0.141)	|0.087	0.050	0.002|
2214 (0.037)	|0.023	0.007	0.008|
2234 (0.012)	|0.006	0.006	0.000|
Multiallelic Dprime: 0.182
BLOCK 544.  MARKERS: 2757 2758 2759 2760
4111 (0.529)	|0.367	0.052	0.110|
2333 (0.427)	|0.225	0.150	0.052|
2133 (0.034)	|0.016	0.012	0.006|
Multiallelic Dprime: 0.271
BLOCK 545.  MARKERS: 2762 2763
42 (0.613)	|0.605	0.007|
24 (0.218)	|0.035	0.182|
22 (0.169)	|0.148	0.017|
Multiallelic Dprime: 0.853
BLOCK 546.  MARKERS: 2764 2765 2766 2767
2313 (0.789)	|0.463	0.214	0.114|
1131 (0.206)	|0.107	0.094	0.004|
Multiallelic Dprime: 0.216
BLOCK 547.  MARKERS: 2769 2770 2771
444 (0.569)	|0.487	0.077	0.005|
413 (0.311)	|0.042	0.133	0.137|
244 (0.118)	|0.117	0.001	0.000|
Multiallelic Dprime: 0.682
BLOCK 548.  MARKERS: 2772 2773
24 (0.645)	|0.579	0.061|
22 (0.213)	|0.179	0.033|
42 (0.142)	|0.089	0.052|
Multiallelic Dprime: 0.266
BLOCK 549.  MARKERS: 2775 2776
14 (0.847)	|0.723	0.090	0.029|
22 (0.145)	|0.038	0.029	0.078|
Multiallelic Dprime: 0.597
BLOCK 550.  MARKERS: 2777 2778 2779 2780
3241 (0.769)	|0.365	0.340	0.060|
1332 (0.118)	|0.053	0.046	0.020|
1341 (0.108)	|0.059	0.037	0.012|
Multiallelic Dprime: 0.094
BLOCK 551.  MARKERS: 2783 2784
21 (0.478)	|0.462	0.003	0.008	0.003|
33 (0.427)	|0.016	0.261	0.146	0.001|
23 (0.092)	|0.000	0.005	0.061	0.025|
Multiallelic Dprime: 0.885
BLOCK 552.  MARKERS: 2785 2786 2787 2788
3321 (0.480)	|0.201	0.243	0.035|
1113 (0.270)	|0.212	0.055	0.005|
1313 (0.214)	|0.157	0.038	0.016|
3313 (0.029)	|0.016	0.013	0.000|
Multiallelic Dprime: 0.405
BLOCK 553.  MARKERS: 2790 2791
24 (0.588)	|0.477	0.066	0.045|
32 (0.350)	|0.004	0.341	0.003|
34 (0.057)	|0.000	0.003	0.055|
Multiallelic Dprime: 0.869
BLOCK 554.  MARKERS: 2792 2793
21 (0.486)	|0.249	0.062	0.147	0.026|
43 (0.408)	|0.041	0.222	0.088	0.058|
23 (0.106)	|0.027	0.018	0.004	0.055|
Multiallelic Dprime: 0.461
BLOCK 555.  MARKERS: 2795 2796 2797 2798 2799 2800
114131 (0.317)	|0.250	0.004	0.003	0.000	0.003	0.044	0.000	0.000	0.000|
314312 (0.302)	|0.004	0.257	0.000	0.006	0.000	0.003	0.026	0.000	0.000|
332131 (0.239)	|0.042	0.016	0.089	0.072	0.000	0.000	0.000	0.000	0.011|
314131 (0.140)	|0.022	0.004	0.024	0.000	0.050	0.002	0.002	0.020	0.000|
Multiallelic Dprime: 0.815
BLOCK 556.  MARKERS: 2802 2803 2804 2805 2806 2807 2808 2809 2810 2811 2812 2813 2814 2815 2816 2817 2818 2819 2820 2821 2822
114132211131432123111 (0.318)	|0.140	0.156	0.020|
334314133413214344313 (0.283)	|0.060	0.082	0.139|
313114111131232323141 (0.116)	|0.094	0.011	0.010|
313114111133214344313 (0.077)	|0.021	0.005	0.052|
314114111131212344313 (0.054)	|0.049	0.000	0.004|
114132111131432123111 (0.048)	|0.032	0.007	0.010|
314114111131432323111 (0.028)	|0.008	0.016	0.005|
314132111131432123111 (0.020)	|0.004	0.008	0.008|
313114111131432123111 (0.012)	|0.000	0.011	0.000|
Multiallelic Dprime: 0.425
BLOCK 557.  MARKERS: 2823 2824 2825 2826
2311 (0.420)	|0.003	0.001	0.192	0.166	0.056|
4143 (0.316)	|0.280	0.026	0.000	0.009	0.000|
2313 (0.255)	|0.015	0.231	0.007	0.003	0.000|
Multiallelic Dprime: 0.905
BLOCK 558.  MARKERS: 2827 2828 2829 2830
1131 (0.298)	|0.198	0.066	0.015	0.013	0.005|
1132 (0.260)	|0.200	0.031	0.011	0.016	0.001|
1111 (0.202)	|0.153	0.016	0.022	0.009	0.002|
3232 (0.182)	|0.126	0.028	0.009	0.014	0.004|
1232 (0.057)	|0.040	0.003	0.004	0.008	0.000|
Multiallelic Dprime: 0.137
BLOCK 559.  MARKERS: 2833 2834 2835 2836 2837 2838 2839
1242321 (0.720)	|0.333	0.257	0.129|
3434143 (0.144)	|0.078	0.051	0.015|
3242321 (0.061)	|0.041	0.009	0.012|
3244321 (0.061)	|0.029	0.019	0.013|
3244343 (0.013)	|0.008	0.003	0.003|
Multiallelic Dprime: 0.147
BLOCK 560.  MARKERS: 2844 2845
23 (0.490)	|0.130	0.244	0.003	0.110|
22 (0.339)	|0.082	0.103	0.150	0.004|
43 (0.172)	|0.170	0.000	0.000	0.000|
Multiallelic Dprime: 0.572
BLOCK 561.  MARKERS: 2846 2847 2848
421 (0.382)	|0.168	0.171	0.043|
321 (0.347)	|0.126	0.137	0.084|
323 (0.153)	|0.065	0.070	0.017|
311 (0.114)	|0.075	0.035	0.004|
Multiallelic Dprime: 0.131
BLOCK 562.  MARKERS: 2849 2850 2851
214 (0.434)	|0.221	0.214|
132 (0.415)	|0.279	0.136|
232 (0.148)	|0.129	0.019|
Multiallelic Dprime: 0.254
BLOCK 563.  MARKERS: 2854 2855
42 (0.631)	|0.013	0.191	0.152	0.143	0.052	0.068	0.005|
23 (0.369)	|0.268	0.000	0.004	0.000	0.077	0.000	0.009|
Multiallelic Dprime: 0.877
BLOCK 564.  MARKERS: 2856 2857 2858 2859 2860 2861 2862 2863 2864 2865
3242413421 (0.280)	|0.142	0.093	0.044|
2123231142 (0.191)	|0.054	0.124	0.014|
3242213122 (0.155)	|0.071	0.053	0.032|
2123233122 (0.143)	|0.100	0.028	0.015|
3242213421 (0.129)	|0.095	0.030	0.003|
3242213121 (0.069)	|0.017	0.047	0.005|
3242211142 (0.014)	|0.009	0.004	0.000|
Multiallelic Dprime: 0.283
BLOCK 565.  MARKERS: 2869 2870
13 (0.501)	|0.444	0.056|
12 (0.383)	|0.268	0.115|
43 (0.114)	|0.080	0.034|
Multiallelic Dprime: 0.350
BLOCK 566.  MARKERS: 2872 2873 2874
232 (0.795)	|0.634	0.112	0.049|
314 (0.205)	|0.144	0.000	0.061|
Multiallelic Dprime: 0.238
BLOCK 567.  MARKERS: 2877 2878
13 (0.778)	|0.737	0.000	0.003	0.000	0.023|
31 (0.112)	|0.001	0.103	0.000	0.003	0.000|
33 (0.110)	|0.002	0.000	0.078	0.022	0.000|
Multiallelic Dprime: 0.979
BLOCK 568.  MARKERS: 2879 2880 2881 2882 2883 2884 2885 2886
31112314 (0.743)	|0.292	0.203	0.139	0.101|
43222132 (0.104)	|0.062	0.025	0.012	0.004|
43223132 (0.080)	|0.055	0.012	0.010	0.000|
41223132 (0.027)	|0.008	0.002	0.010	0.006|
31212312 (0.023)	|0.006	0.018	0.000	0.000|
Multiallelic Dprime: 0.271
BLOCK 569.  MARKERS: 2888 2889 2890 2891 2892
32112 (0.436)	|0.209	0.009	0.196	0.011|
32111 (0.264)	|0.011	0.248	0.002	0.001|
32122 (0.175)	|0.170	0.000	0.000	0.000|
24312 (0.111)	|0.019	0.000	0.006	0.085|
Multiallelic Dprime: 0.765
BLOCK 570.  MARKERS: 2894 2895 2896 2897 2898 2899 2900 2901
44142231 (0.418)	|0.379	0.038|
12313231 (0.260)	|0.166	0.093|
12342412 (0.205)	|0.199	0.006|
12342231 (0.098)	|0.098	0.000|
Multiallelic Dprime: 0.563
BLOCK 571.  MARKERS: 2902 2903
23 (0.854)	|0.344	0.279	0.196	0.035|
44 (0.146)	|0.015	0.022	0.079	0.030|
Multiallelic Dprime: 0.533
BLOCK 572.  MARKERS: 2904 2905 2906
432 (0.359)	|0.000	0.347	0.008|
433 (0.301)	|0.301	0.001	0.000|
143 (0.275)	|0.042	0.000	0.232|
443 (0.065)	|0.063	0.000	0.002|
Multiallelic Dprime: 0.940
BLOCK 573.  MARKERS: 2907 2908
41 (0.406)	|0.003	0.358	0.044	0.000|
21 (0.350)	|0.346	0.003	0.000	0.000|
23 (0.242)	|0.002	0.000	0.219	0.024|
Multiallelic Dprime: 0.935
BLOCK 574.  MARKERS: 2909 2910 2911
411 (0.357)	|0.158	0.065	0.078	0.039	0.011|
413 (0.355)	|0.197	0.070	0.028	0.022	0.031|
233 (0.264)	|0.110	0.095	0.035	0.020	0.000|
213 (0.024)	|0.013	0.008	0.000	0.001	0.002|
Multiallelic Dprime: 0.189
BLOCK 575.  MARKERS: 2914 2915 2916 2917 2918
31134 (0.479)	|0.479	0.000	0.000|
31323 (0.238)	|0.000	0.063	0.175|
23333 (0.141)	|0.005	0.135	0.000|
31333 (0.081)	|0.000	0.079	0.002|
31133 (0.044)	|0.000	0.039	0.005|
Multiallelic Dprime: 0.917
BLOCK 576.  MARKERS: 2919 2920
42 (0.501)	|0.177	0.194	0.116	0.012|
43 (0.316)	|0.246	0.048	0.004	0.007|
13 (0.184)	|0.147	0.031	0.003	0.000|
Multiallelic Dprime: 0.546
BLOCK 577.  MARKERS: 2923 2924 2925 2926 2927
14443 (0.570)	|0.381	0.140	0.016	0.031|
34211 (0.274)	|0.080	0.156	0.005	0.033|
32211 (0.123)	|0.017	0.022	0.083	0.000|
14241 (0.019)	|0.000	0.014	0.000	0.000|
Multiallelic Dprime: 0.467
BLOCK 578.  MARKERS: 2928 2929 2930
411 (0.480)	|0.439	0.024	0.016|
213 (0.343)	|0.004	0.335	0.003|
433 (0.106)	|0.001	0.001	0.102|
413 (0.067)	|0.045	0.005	0.018|
Multiallelic Dprime: 0.870
BLOCK 579.  MARKERS: 2931 2932
43 (0.492)	|0.213	0.150	0.064	0.061|
41 (0.367)	|0.183	0.094	0.043	0.043|
13 (0.140)	|0.053	0.030	0.027	0.030|
Multiallelic Dprime: 0.086
BLOCK 580.  MARKERS: 2935 2936 2937 2938
3414 (0.450)	|0.273	0.137	0.040|
3142 (0.273)	|0.177	0.077	0.020|
1142 (0.135)	|0.100	0.024	0.010|
3442 (0.133)	|0.038	0.027	0.067|
Multiallelic Dprime: 0.193
BLOCK 581.  MARKERS: 2940 2941
21 (0.596)	|0.421	0.079	0.097|
23 (0.267)	|0.059	0.203	0.004|
41 (0.137)	|0.134	0.003	0.000|
Multiallelic Dprime: 0.538
BLOCK 582.  MARKERS: 2942 2943
11 (0.614)	|0.410	0.205|
31 (0.285)	|0.201	0.083|
12 (0.101)	|0.073	0.028|
Multiallelic Dprime: 0.088
BLOCK 583.  MARKERS: 2945 2946
41 (0.683)	|0.307	0.277	0.072|
13 (0.315)	|0.265	0.018	0.029|
Multiallelic Dprime: 0.634
BLOCK 584.  MARKERS: 2948 2949 2950 2951 2952 2953 2954 2955
31341234 (0.575)	|0.473	0.054	0.047|
11341234 (0.295)	|0.233	0.000	0.063|
32433412 (0.101)	|0.031	0.069	0.000|
Multiallelic Dprime: 0.305
BLOCK 585.  MARKERS: 2956 2957 2958
322 (0.743)	|0.418	0.178	0.148|
134 (0.133)	|0.077	0.020	0.036|
324 (0.117)	|0.068	0.024	0.024|
Multiallelic Dprime: 0.079
BLOCK 586.  MARKERS: 2959 2960
24 (0.568)	|0.344	0.094	0.130	0.003|
23 (0.223)	|0.124	0.003	0.000	0.096|
44 (0.209)	|0.000	0.206	0.000	0.000|
Multiallelic Dprime: 0.648
BLOCK 587.  MARKERS: 2961 2962 2963
441 (0.468)	|0.124	0.342	0.001|
443 (0.302)	|0.199	0.000	0.103|
243 (0.130)	|0.130	0.000	0.000|
423 (0.100)	|0.099	0.000	0.000|
Multiallelic Dprime: 0.758
BLOCK 588.  MARKERS: 2964 2965
23 (0.552)	|0.298	0.167	0.086|
41 (0.342)	|0.080	0.177	0.084|
43 (0.105)	|0.074	0.019	0.011|
Multiallelic Dprime: 0.273
BLOCK 589.  MARKERS: 2967 2968
11 (0.453)	|0.355	0.098|
13 (0.365)	|0.285	0.080|
33 (0.182)	|0.177	0.004|
Multiallelic Dprime: 0.268
BLOCK 590.  MARKERS: 2970 2971
13 (0.818)	|0.287	0.247	0.094	0.146	0.033	0.007|
31 (0.182)	|0.027	0.008	0.100	0.039	0.000	0.006|
Multiallelic Dprime: 0.510
BLOCK 591.  MARKERS: 2972 2973 2974 2975 2976
42314 (0.314)	|0.003	0.000	0.151	0.150	0.002	0.000|
13132 (0.255)	|0.219	0.012	0.020	0.000	0.000	0.004|
43314 (0.195)	|0.093	0.002	0.006	0.000	0.059	0.032|
43332 (0.186)	|0.001	0.164	0.008	0.000	0.001	0.000|
13332 (0.033)	|0.006	0.011	0.000	0.000	0.000	0.006|
43312 (0.013)	|0.001	0.000	0.000	0.000	0.011	0.000|
Multiallelic Dprime: 0.832
BLOCK 592.  MARKERS: 2977 2978 2979 2980 2981 2982 2983 2984 2985
311233214 (0.326)	|0.248	0.053	0.025	0.000|
333213414 (0.191)	|0.117	0.053	0.005	0.015|
333414432 (0.186)	|0.051	0.120	0.016	0.001|
233414432 (0.150)	|0.041	0.000	0.102	0.005|
333214434 (0.074)	|0.032	0.007	0.014	0.021|
333214432 (0.041)	|0.005	0.028	0.004	0.003|
Multiallelic Dprime: 0.466
BLOCK 593.  MARKERS: 2986 2987 2988
444 (0.511)	|0.405	0.074	0.001	0.028|
414 (0.264)	|0.022	0.238	0.001	0.005|
213 (0.170)	|0.002	0.030	0.134	0.002|
413 (0.052)	|0.015	0.011	0.018	0.008|
Multiallelic Dprime: 0.752
BLOCK 594.  MARKERS: 2990 2991 2992
133 (0.443)	|0.326	0.031	0.013	0.074|
332 (0.353)	|0.051	0.250	0.023	0.032|
312 (0.156)	|0.023	0.004	0.127	0.000|
333 (0.042)	|0.003	0.005	0.003	0.032|
Multiallelic Dprime: 0.669
BLOCK 595.  MARKERS: 2993 2994 2995 2996 2997 2998 2999
1213414 (0.404)	|0.181	0.121	0.086	0.006	0.008|
3431114 (0.289)	|0.045	0.079	0.113	0.044	0.010|
3411414 (0.165)	|0.080	0.056	0.024	0.003	0.005|
3411442 (0.141)	|0.066	0.020	0.048	0.003	0.002|
Multiallelic Dprime: 0.240
BLOCK 596.  MARKERS: 3000 3001 3002 3003 3004
42233 (0.372)	|0.368	0.000	0.000	0.003	0.000|
24144 (0.275)	|0.000	0.000	0.254	0.000	0.017|
24143 (0.270)	|0.000	0.247	0.000	0.000	0.000|
22233 (0.054)	|0.000	0.055	0.000	0.000	0.000|
44143 (0.025)	|0.000	0.000	0.000	0.023	0.003|
Multiallelic Dprime: 0.995
BLOCK 597.  MARKERS: 3005 3006 3007 3008 3009 3010
313432 (0.371)	|0.000	0.076	0.278	0.015|
213214 (0.304)	|0.304	0.000	0.000	0.000|
321432 (0.255)	|0.016	0.233	0.003	0.001|
313214 (0.027)	|0.027	0.000	0.000	0.000|
313232 (0.020)	|0.000	0.000	0.002	0.017|
Multiallelic Dprime: 0.875
BLOCK 598.  MARKERS: 3011 3012 3013
211 (0.362)	|0.292	0.066|
131 (0.311)	|0.273	0.036|
113 (0.288)	|0.250	0.038|
111 (0.037)	|0.031	0.003|
Multiallelic Dprime: 0.152
BLOCK 599.  MARKERS: 3015 3016 3017 3018
3441 (0.845)	|0.531	0.304|
1222 (0.143)	|0.037	0.103|
Multiallelic Dprime: 0.544
BLOCK 600.  MARKERS: 3023 3024
12 (0.570)	|0.481	0.022	0.068|
33 (0.416)	|0.038	0.362	0.009|
Multiallelic Dprime: 0.846
BLOCK 601.  MARKERS: 3025 3026
43 (0.524)	|0.430	0.008	0.077	0.008|
22 (0.389)	|0.082	0.225	0.074	0.006|
42 (0.079)	|0.012	0.027	0.024	0.015|
Multiallelic Dprime: 0.578
BLOCK 602.  MARKERS: 3030 3031 3032
212 (0.530)	|0.445	0.011	0.000	0.055	0.000|
412 (0.261)	|0.010	0.235	0.000	0.000	0.014|
234 (0.177)	|0.000	0.000	0.169	0.000	0.000|
214 (0.029)	|0.000	0.017	0.004	0.000	0.000|
Multiallelic Dprime: 0.952
BLOCK 603.  MARKERS: 3034 3035 3036 3037 3038 3039 3040
1323111 (0.461)	|0.426	0.021	0.004	0.005	0.003|
4341433 (0.261)	|0.235	0.000	0.002	0.004	0.024|
4143113 (0.176)	|0.038	0.090	0.005	0.041	0.000|
4341413 (0.057)	|0.000	0.000	0.054	0.000	0.000|
4341431 (0.014)	|0.013	0.000	0.000	0.000	0.000|
Multiallelic Dprime: 0.721
BLOCK 604.  MARKERS: 3041 3042 3043 3044
2121 (0.726)	|0.436	0.264	0.019|
4342 (0.115)	|0.029	0.007	0.078|
2322 (0.066)	|0.004	0.048	0.014|
2122 (0.061)	|0.003	0.058	0.000|
2342 (0.032)	|0.023	0.009	0.000|
Multiallelic Dprime: 0.481
BLOCK 605.  MARKERS: 3049 3050 3051
213 (0.495)	|0.185	0.153	0.149	0.002|
233 (0.387)	|0.154	0.182	0.007	0.046|
412 (0.111)	|0.053	0.036	0.021	0.002|
Multiallelic Dprime: 0.243
BLOCK 606.  MARKERS: 3053 3054 3055
232 (0.391)	|0.389	0.000	0.001|
214 (0.373)	|0.000	0.236	0.137|
332 (0.176)	|0.176	0.000	0.000|
212 (0.053)	|0.002	0.002	0.048|
Multiallelic Dprime: 0.961
BLOCK 607.  MARKERS: 3056 3057
14 (0.571)	|0.546	0.022|
34 (0.240)	|0.083	0.157|
32 (0.186)	|0.174	0.012|
Multiallelic Dprime: 0.765
BLOCK 608.  MARKERS: 3058 3059 3060 3061
3233 (0.804)	|0.528	0.260	0.015|
2321 (0.190)	|0.093	0.094	0.004|
Multiallelic Dprime: 0.214
BLOCK 609.  MARKERS: 3063 3064
11 (0.627)	|0.324	0.240	0.003	0.046	0.003	0.009|
22 (0.353)	|0.021	0.008	0.182	0.077	0.058	0.005|
21 (0.019)	|0.000	0.000	0.000	0.000	0.015	0.003|
Multiallelic Dprime: 0.818
BLOCK 610.  MARKERS: 3066 3067 3068 3069 3070 3071
414133 (0.343)	|0.238	0.031	0.077|
214113 (0.248)	|0.223	0.020	0.005|
414112 (0.184)	|0.023	0.155	0.007|
422213 (0.124)	|0.075	0.003	0.048|
414213 (0.076)	|0.013	0.000	0.061|
414113 (0.017)	|0.013	0.000	0.005|
Multiallelic Dprime: 0.527
BLOCK 611.  MARKERS: 3072 3073
13 (0.585)	|0.331	0.228	0.005	0.007|
11 (0.210)	|0.022	0.002	0.182	0.002|
33 (0.206)	|0.009	0.009	0.008	0.173|
Multiallelic Dprime: 0.868
BLOCK 612.  MARKERS: 3075 3076 3077 3078 3079
42131 (0.362)	|0.339	0.014	0.004	0.003|
44431 (0.239)	|0.039	0.072	0.121	0.006|
24431 (0.196)	|0.005	0.182	0.007	0.000|
24413 (0.181)	|0.047	0.037	0.098	0.000|
Multiallelic Dprime: 0.679
BLOCK 613.  MARKERS: 3081 3082 3083 3084
1433 (0.436)	|0.301	0.129	0.006|
3242 (0.311)	|0.100	0.195	0.016|
1242 (0.238)	|0.070	0.078	0.088|
1243 (0.011)	|0.005	0.006	0.000|
Multiallelic Dprime: 0.376
BLOCK 614.  MARKERS: 3087 3088
23 (0.477)	|0.211	0.114	0.140|
21 (0.408)	|0.178	0.121	0.105|
41 (0.113)	|0.062	0.030	0.019|
Multiallelic Dprime: 0.071
BLOCK 615.  MARKERS: 3091 3092 3093
223 (0.454)	|0.004	0.302	0.000	0.148|
221 (0.265)	|0.111	0.000	0.153	0.000|
431 (0.264)	|0.257	0.000	0.008	0.000|
Multiallelic Dprime: 0.885
BLOCK 616.  MARKERS: 3094 3095 3096
133 (0.385)	|0.020	0.109	0.138	0.113|
333 (0.305)	|0.198	0.072	0.006	0.026|
331 (0.160)	|0.149	0.003	0.001	0.003|
313 (0.150)	|0.007	0.139	0.001	0.004|
Multiallelic Dprime: 0.644
BLOCK 617.  MARKERS: 3097 3098 3099 3100 3101 3102
133123 (0.373)	|0.116	0.134	0.077	0.042|
433123 (0.326)	|0.098	0.101	0.098	0.026|
143412 (0.146)	|0.045	0.094	0.005	0.002|
132113 (0.146)	|0.116	0.016	0.010	0.000|
Multiallelic Dprime: 0.268
BLOCK 618.  MARKERS: 3105 3106 3107
211 (0.381)	|0.223	0.074	0.020	0.051	0.014|
112 (0.350)	|0.122	0.095	0.091	0.010	0.032|
221 (0.191)	|0.148	0.002	0.017	0.008	0.011|
212 (0.070)	|0.052	0.002	0.009	0.003	0.000|
Multiallelic Dprime: 0.354
BLOCK 619.  MARKERS: 3109 3110 3111 3112 3113
34241 (0.547)	|0.303	0.123	0.088	0.019	0.008|
42232 (0.175)	|0.123	0.034	0.013	0.000	0.005|
34441 (0.138)	|0.057	0.023	0.039	0.009	0.006|
34232 (0.071)	|0.037	0.002	0.008	0.021	0.003|
32232 (0.057)	|0.025	0.016	0.009	0.006	0.002|
Multiallelic Dprime: 0.150
BLOCK 620.  MARKERS: 3116 3117 3118 3119
1221 (0.549)	|0.545	0.000	0.003|
3111 (0.203)	|0.012	0.001	0.190|
3222 (0.159)	|0.000	0.159	0.000|
3121 (0.055)	|0.000	0.056	0.000|
3221 (0.023)	|0.021	0.000	0.003|
Multiallelic Dprime: 0.972
BLOCK 621.  MARKERS: 3120 3121
21 (0.581)	|0.358	0.043	0.127	0.052|
43 (0.220)	|0.100	0.070	0.028	0.022|
23 (0.199)	|0.050	0.095	0.019	0.035|
Multiallelic Dprime: 0.327
BLOCK 622.  MARKERS: 3123 3124 3125
322 (0.509)	|0.173	0.317	0.000	0.019|
342 (0.208)	|0.009	0.000	0.199	0.000|
321 (0.174)	|0.165	0.000	0.000	0.008|
122 (0.110)	|0.110	0.000	0.000	0.000|
Multiallelic Dprime: 0.799
BLOCK 623.  MARKERS: 3126 3127 3128
322 (0.456)	|0.226	0.032	0.197|
224 (0.317)	|0.313	0.004	0.000|
312 (0.199)	|0.008	0.184	0.007|
222 (0.027)	|0.025	0.000	0.003|
Multiallelic Dprime: 0.703
BLOCK 624.  MARKERS: 3129 3130
23 (0.569)	|0.258	0.145	0.166|
21 (0.222)	|0.185	0.034	0.003|
43 (0.209)	|0.042	0.154	0.013|
Multiallelic Dprime: 0.425
BLOCK 625.  MARKERS: 3131 3132
33 (0.485)	|0.282	0.189	0.013|
32 (0.333)	|0.055	0.155	0.122|
23 (0.183)	|0.182	0.000	0.000|
Multiallelic Dprime: 0.467
BLOCK 626.  MARKERS: 3133 3134 3135
221 (0.518)	|0.484	0.002	0.032|
223 (0.344)	|0.000	0.258	0.086|
441 (0.134)	|0.134	0.000	0.002|
Multiallelic Dprime: 0.886
BLOCK 627.  MARKERS: 3136 3137
23 (0.619)	|0.325	0.010	0.079	0.104	0.039	0.040	0.014	0.000|
21 (0.260)	|0.009	0.233	0.000	0.000	0.002	0.005	0.000	0.008|
13 (0.121)	|0.029	0.003	0.080	0.000	0.006	0.000	0.000	0.000|
Multiallelic Dprime: 0.760
BLOCK 628.  MARKERS: 3138 3139 3140 3141 3142 3143 3144 3145
32341242 (0.362)	|0.286	0.006	0.068	0.000|
32411311 (0.244)	|0.048	0.192	0.003	0.001|
32414311 (0.157)	|0.148	0.006	0.002	0.000|
11341341 (0.106)	|0.041	0.035	0.000	0.028|
32341341 (0.048)	|0.013	0.002	0.032	0.000|
31341341 (0.046)	|0.035	0.010	0.000	0.000|
12341341 (0.014)	|0.003	0.000	0.009	0.000|
32411242 (0.013)	|0.010	0.000	0.000	0.000|
Multiallelic Dprime: 0.652
BLOCK 629.  MARKERS: 3147 3148 3149 3150
4233 (0.595)	|0.327	0.000	0.221	0.048	0.000|
4331 (0.252)	|0.000	0.253	0.000	0.000	0.000|
2313 (0.119)	|0.000	0.000	0.005	0.082	0.031|
2333 (0.030)	|0.000	0.000	0.000	0.000	0.030|
Multiallelic Dprime: 0.930
BLOCK 630.  MARKERS: 3152 3153 3154 3155
4121 (0.327)	|0.328	0.000	0.000|
4241 (0.252)	|0.224	0.000	0.029|
2123 (0.232)	|0.000	0.222	0.004|
2121 (0.127)	|0.004	0.002	0.126|
4221 (0.062)	|0.000	0.000	0.061|
Multiallelic Dprime: 0.923
BLOCK 631.  MARKERS: 3156 3157
23 (0.554)	|0.553	0.000	0.002|
42 (0.225)	|0.000	0.224	0.001|
43 (0.221)	|0.000	0.103	0.117|
Multiallelic Dprime: 0.939
BLOCK 632.  MARKERS: 3159 3160
13 (0.553)	|0.322	0.219	0.000	0.000	0.000	0.000|
31 (0.326)	|0.000	0.000	0.218	0.037	0.061	0.000|
11 (0.120)	|0.000	0.000	0.000	0.088	0.000	0.028|
Multiallelic Dprime: 0.958
BLOCK 633.  MARKERS: 3161 3162 3163 3164 3165 3166 3167 3168 3169 3170 3171 3172 3173 3174
43234221442423 (0.321)	|0.155	0.104	0.041	0.015|
43213221434144 (0.221)	|0.079	0.080	0.052	0.009|
21313414234423 (0.217)	|0.111	0.076	0.018	0.010|
43233421434423 (0.125)	|0.048	0.064	0.010	0.003|
43233421234423 (0.060)	|0.032	0.019	0.005	0.002|
43233421434123 (0.028)	|0.012	0.007	0.005	0.003|
Multiallelic Dprime: 0.125
BLOCK 634.  MARKERS: 3182 3183 3184
222 (0.442)	|0.333	0.102	0.006|
442 (0.367)	|0.244	0.112	0.011|
224 (0.137)	|0.036	0.006	0.096|
242 (0.044)	|0.040	0.002	0.002|
Multiallelic Dprime: 0.311
BLOCK 635.  MARKERS: 3192 3193
31 (0.658)	|0.453	0.190	0.016|
42 (0.225)	|0.025	0.108	0.092|
32 (0.115)	|0.017	0.096	0.002|
Multiallelic Dprime: 0.593
BLOCK 636.  MARKERS: 3194 3195
33 (0.495)	|0.271	0.175	0.048|
11 (0.395)	|0.211	0.141	0.043|
13 (0.110)	|0.065	0.037	0.008|
Multiallelic Dprime: 0.022
BLOCK 637.  MARKERS: 3198 3199
21 (0.548)	|0.490	0.033	0.023|
13 (0.354)	|0.033	0.311	0.002|
23 (0.099)	|0.011	0.020	0.068|
Multiallelic Dprime: 0.798
BLOCK 638.  MARKERS: 3200 3201
12 (0.535)	|0.222	0.265	0.047|
33 (0.364)	|0.338	0.016	0.010|
13 (0.093)	|0.065	0.009	0.020|
Multiallelic Dprime: 0.689
BLOCK 639.  MARKERS: 3202 3203
13 (0.626)	|0.252	0.184	0.098	0.092|
24 (0.297)	|0.134	0.094	0.033	0.033|
14 (0.077)	|0.011	0.011	0.033	0.022|
Multiallelic Dprime: 0.093
BLOCK 640.  MARKERS: 3204 3205 3206 3207 3208
11444 (0.396)	|0.250	0.019	0.067	0.046	0.001|
21443 (0.289)	|0.115	0.127	0.028	0.006	0.010|
21444 (0.165)	|0.045	0.049	0.060	0.001	0.000|
23314 (0.146)	|0.084	0.019	0.033	0.002	0.003|
Multiallelic Dprime: 0.350
BLOCK 641.  MARKERS: 3209 3210 3211 3212 3213 3214 3215
3331443 (0.495)	|0.226	0.217	0.000	0.007	0.003	0.017	0.005|
3341221 (0.214)	|0.000	0.000	0.193	0.000	0.000	0.000	0.000|
1144243 (0.189)	|0.000	0.004	0.000	0.154	0.000	0.003	0.006|
3341243 (0.056)	|0.000	0.000	0.000	0.000	0.046	0.000	0.006|
3334243 (0.014)	|0.000	0.000	0.000	0.014	0.000	0.000	0.000|
Multiallelic Dprime: 0.959
BLOCK 642.  MARKERS: 3217 3218 3219 3220 3221 3222 3223 3224 3225 3226 3227 3228 3229 3230 3231 3232 3233 3234 3235
3433142242443322333 (0.231)	|0.231	0.000	0.000|
3133423343441324114 (0.224)	|0.223	0.000	0.000|
1123142223341344113 (0.196)	|0.000	0.195	0.000|
3432142243421424113 (0.191)	|0.000	0.000	0.192|
3133142243441324113 (0.052)	|0.053	0.000	0.000|
3133423343443324114 (0.022)	|0.021	0.000	0.000|
3123142223341344113 (0.017)	|0.004	0.013	0.000|
Multiallelic Dprime: 0.995
BLOCK 643.  MARKERS: 3236 3237
22 (0.561)	|0.467	0.095|
42 (0.222)	|0.021	0.202|
24 (0.216)	|0.136	0.076|
Multiallelic Dprime: 0.508
BLOCK 644.  MARKERS: 3238 3239
41 (0.623)	|0.000	0.160	0.143	0.000	0.131	0.094	0.052	0.002	0.018|
23 (0.373)	|0.185	0.000	0.000	0.138	0.000	0.000	0.000	0.033	0.000|
Multiallelic Dprime: 0.997
BLOCK 645.  MARKERS: 3240 3241 3242 3243 3244 3245 3246 3247 3248 3249 3250 3251 3252 3253 3254 3255 3256 3257 3258
1331314323121243223 (0.185)	|0.013	0.014	0.157	0.000	0.000|
1113334121142422112 (0.161)	|0.117	0.011	0.026	0.006	0.001|
4133334131142422123 (0.147)	|0.011	0.130	0.000	0.006	0.000|
1333331121142422113 (0.139)	|0.111	0.025	0.000	0.000	0.000|
4133334131442422123 (0.131)	|0.010	0.112	0.003	0.006	0.000|
1133134121142422113 (0.095)	|0.064	0.024	0.003	0.002	0.000|
1133334121142422113 (0.052)	|0.006	0.000	0.000	0.000	0.044|
1133334131142422123 (0.035)	|0.002	0.002	0.000	0.032	0.000|
4133334131142422113 (0.018)	|0.012	0.000	0.000	0.000	0.002|
Multiallelic Dprime: 0.735
BLOCK 646.  MARKERS: 3261 3262 3263 3264 3265 3266 3267
4432141 (0.364)	|0.214	0.100	0.049|
2111143 (0.328)	|0.311	0.009	0.005|
2431323 (0.195)	|0.192	0.000	0.003|
2411143 (0.057)	|0.000	0.012	0.047|
4411143 (0.049)	|0.003	0.046	0.000|
Multiallelic Dprime: 0.662
BLOCK 647.  MARKERS: 3269 3270
13 (0.726)	|0.313	0.227	0.015	0.123	0.036	0.003	0.000	0.000|
21 (0.168)	|0.000	0.004	0.137	0.001	0.000	0.000	0.013	0.011|
23 (0.107)	|0.003	0.072	0.009	0.001	0.000	0.022	0.000	0.000|
Multiallelic Dprime: 0.727
BLOCK 648.  MARKERS: 3271 3272 3273 3274 3275 3276
424343 (0.313)	|0.150	0.065	0.077	0.019|
444142 (0.301)	|0.039	0.178	0.045	0.042|
341312 (0.163)	|0.023	0.017	0.110	0.012|
441312 (0.125)	|0.095	0.014	0.011	0.005|
424342 (0.037)	|0.024	0.000	0.004	0.007|
444343 (0.026)	|0.016	0.008	0.000	0.000|
444342 (0.013)	|0.000	0.002	0.000	0.012|
344142 (0.011)	|0.000	0.006	0.000	0.002|
Multiallelic Dprime: 0.439
BLOCK 649.  MARKERS: 3278 3279 3280 3281
1444 (0.351)	|0.011	0.129	0.026	0.150	0.033|
1422 (0.291)	|0.123	0.003	0.152	0.011	0.000|
3244 (0.252)	|0.250	0.000	0.000	0.002	0.000|
1442 (0.102)	|0.002	0.053	0.000	0.000	0.044|
Multiallelic Dprime: 0.747
BLOCK 650.  MARKERS: 3282 3283 3284 3285
1124 (0.385)	|0.349	0.024	0.012	0.000|
3424 (0.188)	|0.073	0.058	0.053	0.002|
1134 (0.181)	|0.117	0.051	0.012	0.002|
3123 (0.163)	|0.066	0.047	0.036	0.014|
3124 (0.081)	|0.070	0.007	0.006	0.000|
Multiallelic Dprime: 0.462
BLOCK 651.  MARKERS: 3286 3287 3288 3289 3290 3291
133214 (0.675)	|0.259	0.413	0.004|
331433 (0.187)	|0.136	0.045	0.004|
311433 (0.117)	|0.099	0.018	0.000|
331234 (0.018)	|0.018	0.000	0.000|
Multiallelic Dprime: 0.576
BLOCK 652.  MARKERS: 3294 3295
11 (0.512)	|0.264	0.147	0.081	0.007|
33 (0.476)	|0.204	0.176	0.084	0.009|
31 (0.011)	|0.003	0.004	0.004	0.000|
Multiallelic Dprime: 0.098
BLOCK 653.  MARKERS: 3300 3301 3302 3303 3304
12433 (0.471)	|0.374	0.094	0.003	0.000|
34214 (0.327)	|0.230	0.023	0.000	0.074|
34433 (0.169)	|0.002	0.078	0.087	0.003|
14433 (0.016)	|0.014	0.002	0.000	0.000|
Multiallelic Dprime: 0.507
BLOCK 654.  MARKERS: 3305 3306 3307
324 (0.625)	|0.453	0.150	0.014|
142 (0.198)	|0.166	0.031	0.002|
344 (0.099)	|0.019	0.000	0.080|
342 (0.079)	|0.076	0.000	0.002|
Multiallelic Dprime: 0.365
BLOCK 655.  MARKERS: 3309 3310 3311 3312
3342 (0.713)	|0.193	0.243	0.170	0.060	0.003	0.013|
2124 (0.180)	|0.097	0.012	0.031	0.030	0.011	0.000|
3124 (0.100)	|0.009	0.024	0.000	0.065	0.000	0.000|
Multiallelic Dprime: 0.409
BLOCK 656.  MARKERS: 3315 3316 3317 3318 3319 3320 3321 3322 3323
434321131 (0.300)	|0.220	0.008	0.037	0.032|
231211321 (0.278)	|0.097	0.043	0.137	0.000|
424224134 (0.203)	|0.003	0.188	0.012	0.000|
434221131 (0.155)	|0.035	0.074	0.021	0.023|
434321134 (0.014)	|0.000	0.014	0.000	0.000|
424224131 (0.013)	|0.000	0.005	0.002	0.006|
Multiallelic Dprime: 0.572
BLOCK 657.  MARKERS: 3326 3327 3328
212 (0.372)	|0.163	0.074	0.086	0.043|
412 (0.336)	|0.146	0.120	0.049	0.021|
244 (0.226)	|0.110	0.069	0.013	0.032|
242 (0.062)	|0.015	0.032	0.002	0.012|
Multiallelic Dprime: 0.148
BLOCK 658.  MARKERS: 3329 3330 3331
322 (0.435)	|0.101	0.334|
244 (0.295)	|0.223	0.072|
242 (0.151)	|0.140	0.009|
342 (0.111)	|0.101	0.008|
Multiallelic Dprime: 0.624
BLOCK 659.  MARKERS: 3333 3334
13 (0.571)	|0.435	0.100	0.026	0.009|
31 (0.424)	|0.343	0.055	0.018	0.000|
Multiallelic Dprime: 0.169
BLOCK 660.  MARKERS: 3336 3337 3338 3339
1424 (0.779)	|0.495	0.247	0.039|
3241 (0.154)	|0.082	0.001	0.071|
3244 (0.045)	|0.008	0.001	0.035|
3224 (0.011)	|0.000	0.000	0.011|
Multiallelic Dprime: 0.499
BLOCK 661.  MARKERS: 3340 3341
31 (0.593)	|0.555	0.033	0.004|
23 (0.253)	|0.094	0.159	0.000|
21 (0.152)	|0.123	0.016	0.015|
Multiallelic Dprime: 0.618
BLOCK 662.  MARKERS: 3342 3343
11 (0.773)	|0.644	0.109	0.015|
33 (0.207)	|0.188	0.018	0.002|
31 (0.020)	|0.002	0.017	0.000|
Multiallelic Dprime: 0.114
BLOCK 663.  MARKERS: 3349 3350 3351
212 (0.834)	|0.731	0.094|
434 (0.144)	|0.136	0.007|
432 (0.016)	|0.015	0.001|
Multiallelic Dprime: 0.499
BLOCK 664.  MARKERS: 3352 3353 3354
333 (0.887)	|0.821	0.066|
111 (0.102)	|0.053	0.049|
Multiallelic Dprime: 0.410
BLOCK 665.  MARKERS: 3356 3357
24 (0.879)	|0.678	0.092	0.105|
42 (0.118)	|0.058	0.059	0.000|
Multiallelic Dprime: 0.413
BLOCK 666.  MARKERS: 3358 3359 3360 3361
1142 (0.739)	|0.584	0.129	0.023|
4142 (0.152)	|0.120	0.032	0.000|
4323 (0.105)	|0.084	0.018	0.004|
Multiallelic Dprime: 0.023
BLOCK 667.  MARKERS: 3368 3369
33 (0.791)	|0.335	0.322	0.131|
14 (0.180)	|0.101	0.059	0.019|
34 (0.026)	|0.002	0.012	0.012|
Multiallelic Dprime: 0.137
BLOCK 668.  MARKERS: 3372 3373
44 (0.441)	|0.322	0.110	0.009|
34 (0.393)	|0.264	0.124	0.005|
31 (0.163)	|0.102	0.060	0.000|
Multiallelic Dprime: 0.096
BLOCK 669.  MARKERS: 3378 3379
43 (0.691)	|0.316	0.232	0.074	0.060	0.010|
21 (0.294)	|0.034	0.036	0.108	0.103	0.008|
23 (0.015)	|0.004	0.000	0.008	0.002	0.000|
Multiallelic Dprime: 0.544
BLOCK 670.  MARKERS: 3381 3382 3383 3384 3385
32223 (0.354)	|0.336	0.003	0.016	0.000|
24241 (0.268)	|0.267	0.000	0.000	0.000|
32243 (0.190)	|0.024	0.102	0.032	0.030|
34341 (0.165)	|0.000	0.126	0.016	0.022|
34243 (0.018)	|0.001	0.000	0.017	0.000|
Multiallelic Dprime: 0.848
BLOCK 671.  MARKERS: 3387 3388 3389
234 (0.630)	|0.286	0.315	0.019	0.010|
412 (0.231)	|0.084	0.015	0.121	0.011|
434 (0.081)	|0.005	0.017	0.013	0.046|
414 (0.054)	|0.001	0.011	0.000	0.043|
Multiallelic Dprime: 0.571
BLOCK 672.  MARKERS: 3390 3391 3392 3393
3211 (0.379)	|0.001	0.308	0.000	0.064	0.000	0.000|
1413 (0.357)	|0.339	0.000	0.005	0.000	0.000	0.000|
1231 (0.152)	|0.031	0.003	0.115	0.002	0.003	0.000|
1211 (0.110)	|0.005	0.001	0.002	0.002	0.056	0.026|
Multiallelic Dprime: 0.932
BLOCK 673.  MARKERS: 3394 3395 3396 3397 3398 3399 3400 3401 3402 3403 3404 3405
222423412123 (0.378)	|0.379	0.000	0.000|
424411213142 (0.311)	|0.000	0.308	0.004|
444211243142 (0.122)	|0.000	0.002	0.121|
424211243342 (0.067)	|0.000	0.066	0.000|
422423412143 (0.060)	|0.060	0.000	0.000|
444211243342 (0.028)	|0.028	0.000	0.000|
Multiallelic Dprime: 0.991
BLOCK 674.  MARKERS: 3406 3407
13 (0.486)	|0.469	0.004	0.007|
31 (0.382)	|0.069	0.239	0.074|
33 (0.131)	|0.126	0.003	0.000|
Multiallelic Dprime: 0.930
BLOCK 675.  MARKERS: 3408 3409 3410 3411
4112 (0.664)	|0.660	0.000|
2334 (0.247)	|0.000	0.247|
2332 (0.080)	|0.079	0.000|
Multiallelic Dprime: 1.000
BLOCK 676.  MARKERS: 3412 3413
11 (0.739)	|0.365	0.301	0.073|
23 (0.255)	|0.182	0.038	0.035|
Multiallelic Dprime: 0.399
BLOCK 677.  MARKERS: 3414 3415
14 (0.548)	|0.505	0.042|
22 (0.341)	|0.078	0.263|
12 (0.111)	|0.105	0.006|
Multiallelic Dprime: 0.768
BLOCK 678.  MARKERS: 3416 3417
34 (0.688)	|0.338	0.189	0.162|
22 (0.311)	|0.300	0.003	0.008|
Multiallelic Dprime: 0.902
BLOCK 679.  MARKERS: 3418 3419
43 (0.637)	|0.378	0.248	0.011|
41 (0.192)	|0.061	0.121	0.009|
23 (0.171)	|0.002	0.017	0.151|
Multiallelic Dprime: 0.496
BLOCK 680.  MARKERS: 3420 3421
33 (0.441)	|0.287	0.077	0.043	0.033|
31 (0.384)	|0.264	0.080	0.035	0.002|
13 (0.170)	|0.119	0.011	0.037	0.003|
Multiallelic Dprime: 0.122
BLOCK 681.  MARKERS: 3424 3425 3426 3427 3428
23214 (0.672)	|0.342	0.087	0.243|
41414 (0.168)	|0.005	0.121	0.038|
23431 (0.118)	|0.005	0.097	0.017|
43414 (0.038)	|0.002	0.015	0.021|
Multiallelic Dprime: 0.611
BLOCK 682.  MARKERS: 3429 3430 3431 3432
1142 (0.354)	|0.293	0.044	0.013|
1124 (0.324)	|0.048	0.215	0.060|
3342 (0.318)	|0.013	0.084	0.219|
Multiallelic Dprime: 0.610
BLOCK 683.  MARKERS: 3433 3434 3435
214 (0.360)	|0.280	0.041	0.024	0.010	0.001|
324 (0.342)	|0.136	0.125	0.034	0.016	0.014|
323 (0.292)	|0.101	0.143	0.009	0.031	0.007|
Multiallelic Dprime: 0.356
BLOCK 684.  MARKERS: 3437 3438 3439 3440 3441 3442 3443 3444 3445 3446
4231141222 (0.519)	|0.440	0.058	0.019|
2413323443 (0.309)	|0.053	0.147	0.109|
2231123443 (0.067)	|0.032	0.033	0.001|
4431123443 (0.058)	|0.041	0.003	0.015|
2411123443 (0.021)	|0.007	0.000	0.015|
Multiallelic Dprime: 0.594
BLOCK 685.  MARKERS: 3447 3448 3449
212 (0.581)	|0.500	0.065	0.017|
213 (0.248)	|0.136	0.106	0.003|
132 (0.160)	|0.123	0.021	0.016|
Multiallelic Dprime: 0.328
BLOCK 686.  MARKERS: 3450 3451 3452 3453
2431 (0.764)	|0.457	0.231	0.074|
3213 (0.198)	|0.002	0.064	0.132|
3233 (0.036)	|0.019	0.000	0.017|
Multiallelic Dprime: 0.550
BLOCK 687.  MARKERS: 3454 3455 3456
421 (0.475)	|0.441	0.000	0.035|
343 (0.296)	|0.002	0.203	0.087|
423 (0.225)	|0.006	0.214	0.003|
Multiallelic Dprime: 0.857
BLOCK 688.  MARKERS: 3457 3458
42 (0.449)	|0.145	0.224	0.081|
24 (0.419)	|0.203	0.039	0.178|
44 (0.126)	|0.067	0.027	0.031|
Multiallelic Dprime: 0.341
BLOCK 689.  MARKERS: 3460 3461
44 (0.417)	|0.030	0.193	0.011	0.004	0.000	0.073	0.042	0.028	0.015	0.013|
23 (0.292)	|0.277	0.008	0.002	0.000	0.001	0.000	0.000	0.000	0.000	0.001|
24 (0.291)	|0.035	0.005	0.081	0.086	0.076	0.000	0.000	0.001	0.000	0.000|
Multiallelic Dprime: 0.874
BLOCK 690.  MARKERS: 3462 3463 3464 3465 3466 3467 3468 3469 3470 3471 3472 3473 3474 3475
21431441431131 (0.337)	|0.340	0.000	0.000|
22213243212313 (0.203)	|0.191	0.010	0.000|
22413223411313 (0.094)	|0.000	0.006	0.085|
21411441431313 (0.092)	|0.000	0.086	0.005|
21431441431133 (0.078)	|0.078	0.000	0.000|
12213243212313 (0.072)	|0.076	0.000	0.000|
12413223411313 (0.041)	|0.001	0.019	0.019|
21413441431313 (0.029)	|0.000	0.029	0.000|
12213243211313 (0.015)	|0.000	0.001	0.013|
22213243211313 (0.014)	|0.000	0.014	0.001|
Multiallelic Dprime: 0.943
BLOCK 691.  MARKERS: 3477 3478
32 (0.702)	|0.466	0.208	0.028|
24 (0.166)	|0.013	0.122	0.032|
34 (0.125)	|0.017	0.107	0.002|
Multiallelic Dprime: 0.693
BLOCK 692.  MARKERS: 3480 3481
42 (0.499)	|0.434	0.018	0.000	0.003	0.001	0.028	0.000	0.000|
33 (0.440)	|0.018	0.140	0.154	0.073	0.031	0.000	0.001	0.000|
43 (0.061)	|0.000	0.000	0.000	0.001	0.004	0.000	0.025	0.026|
Multiallelic Dprime: 0.911
BLOCK 693.  MARKERS: 3482 3483 3484 3485 3486 3487 3488 3489 3490 3491 3492 3493
132323241341 (0.453)	|0.417	0.033	0.000	0.000|
132144344123 (0.158)	|0.000	0.000	0.158	0.000|
214123221141 (0.154)	|0.015	0.139	0.000	0.000|
132123221141 (0.078)	|0.000	0.075	0.000	0.000|
132144344121 (0.037)	|0.031	0.005	0.000	0.001|
132323241141 (0.028)	|0.027	0.000	0.000	0.000|
132124344141 (0.026)	|0.002	0.001	0.000	0.022|
132124344123 (0.026)	|0.000	0.000	0.024	0.000|
Multiallelic Dprime: 0.890
BLOCK 694.  MARKERS: 3494 3495 3496 3497 3498 3499
312314 (0.510)	|0.064	0.362	0.084|
112213 (0.260)	|0.160	0.015	0.085|
333333 (0.193)	|0.178	0.006	0.010|
312313 (0.023)	|0.024	0.000	0.000|
Multiallelic Dprime: 0.675
BLOCK 695.  MARKERS: 3501 3502
21 (0.428)	|0.021	0.123	0.237	0.044|
13 (0.389)	|0.263	0.013	0.006	0.106|
11 (0.183)	|0.047	0.124	0.005	0.003|
Multiallelic Dprime: 0.653
BLOCK 696.  MARKERS: 3503 3504 3505 3506 3507
23222 (0.331)	|0.000	0.322	0.000	0.000|
43422 (0.260)	|0.141	0.000	0.116	0.000|
41422 (0.248)	|0.087	0.000	0.160	0.000|
43444 (0.153)	|0.135	0.000	0.000	0.016|
Multiallelic Dprime: 0.740
BLOCK 697.  MARKERS: 3508 3509 3510 3511 3512
22334 (0.368)	|0.318	0.041|
24413 (0.324)	|0.323	0.000|
42333 (0.277)	|0.005	0.273|
22314 (0.016)	|0.016	0.000|
Multiallelic Dprime: 0.862
BLOCK 698.  MARKERS: 3513 3514 3515 3516
1112 (0.674)	|0.342	0.201	0.129|
3324 (0.317)	|0.298	0.000	0.020|
Multiallelic Dprime: 0.822
BLOCK 699.  MARKERS: 3517 3518
24 (0.649)	|0.050	0.196	0.184	0.111	0.036	0.026	0.016|
44 (0.201)	|0.177	0.009	0.003	0.006	0.003	0.000	0.001|
42 (0.149)	|0.038	0.010	0.019	0.009	0.064	0.004	0.000|
Multiallelic Dprime: 0.678
BLOCK 700.  MARKERS: 3522 3523 3524 3525 3526 3527 3528 3529 3530 3531 3532 3533
342143221312 (0.263)	|0.258	0.000	0.002|
134311343234 (0.216)	|0.019	0.193	0.003|
142343221312 (0.205)	|0.015	0.001	0.188|
142341323314 (0.125)	|0.070	0.052	0.003|
142341243312 (0.103)	|0.097	0.006	0.000|
342343221312 (0.030)	|0.030	0.000	0.000|
134311343212 (0.017)	|0.001	0.000	0.016|
Multiallelic Dprime: 0.835
BLOCK 701.  MARKERS: 3536 3537
42 (0.511)	|0.381	0.043	0.087|
44 (0.275)	|0.180	0.082	0.013|
24 (0.210)	|0.094	0.115	0.001|
Multiallelic Dprime: 0.311
BLOCK 702.  MARKERS: 3540 3541
22 (0.658)	|0.093	0.130	0.113	0.107	0.104	0.049	0.021	0.010|
33 (0.240)	|0.107	0.020	0.021	0.023	0.017	0.005	0.011	0.018|
32 (0.102)	|0.052	0.003	0.011	0.009	0.014	0.005	0.001	0.000|
Multiallelic Dprime: 0.395
BLOCK 703.  MARKERS: 3544 3545 3546 3547 3548 3549 3550 3551 3552 3553 3554 3555 3556 3557 3558 3559 3560 3561 3562
1131324443332411331 (0.251)	|0.248	0.004	0.001|
1131324442332431331 (0.153)	|0.151	0.000	0.003|
1314242443131133413 (0.145)	|0.005	0.140	0.000|
3314222333312433311 (0.139)	|0.019	0.000	0.118|
1314222333312433311 (0.134)	|0.003	0.076	0.057|
1131324443332431331 (0.058)	|0.035	0.004	0.020|
1334222333312433311 (0.034)	|0.033	0.000	0.000|
1314242443132133413 (0.027)	|0.004	0.023	0.000|
Multiallelic Dprime: 0.851
BLOCK 704.  MARKERS: 3564 3565
44 (0.520)	|0.348	0.066	0.068	0.018	0.009	0.001|
22 (0.262)	|0.135	0.015	0.100	0.000	0.007	0.000|
24 (0.218)	|0.085	0.117	0.004	0.000	0.000	0.012|
Multiallelic Dprime: 0.336
BLOCK 705.  MARKERS: 3567 3568 3569 3570 3571
21211 (0.567)	|0.238	0.281	0.049|
42233 (0.197)	|0.134	0.060	0.003|
42133 (0.173)	|0.044	0.046	0.083|
42131 (0.021)	|0.018	0.000	0.003|
42231 (0.014)	|0.009	0.005	0.000|
41211 (0.013)	|0.000	0.013	0.000|
Multiallelic Dprime: 0.306
BLOCK 706.  MARKERS: 3572 3573 3574
214 (0.449)	|0.279	0.139	0.016	0.008|
212 (0.405)	|0.348	0.008	0.035	0.007|
332 (0.144)	|0.014	0.016	0.103	0.000|
Multiallelic Dprime: 0.490
BLOCK 707.  MARKERS: 3575 3576 3577 3578 3579 3580 3581 3582
42424334 (0.643)	|0.335	0.291	0.009	0.000|
22442332 (0.163)	|0.000	0.000	0.160	0.003|
41344112 (0.152)	|0.102	0.006	0.000	0.041|
42424332 (0.015)	|0.002	0.005	0.002	0.000|
Multiallelic Dprime: 0.692
BLOCK 708.  MARKERS: 3584 3585 3586 3587 3588
21132 (0.459)	|0.142	0.280	0.018	0.022	0.000|
32132 (0.306)	|0.162	0.042	0.089	0.006	0.009|
31311 (0.174)	|0.050	0.016	0.017	0.090	0.000|
31131 (0.046)	|0.003	0.000	0.039	0.002	0.002|
Multiallelic Dprime: 0.501
BLOCK 709.  MARKERS: 3591 3592 3593 3594 3595
23413 (0.360)	|0.065	0.281	0.005	0.005	0.005|
23411 (0.342)	|0.320	0.011	0.002	0.004	0.000|
42443 (0.167)	|0.054	0.002	0.078	0.017	0.008|
42143 (0.121)	|0.036	0.004	0.013	0.067	0.000|
23443 (0.011)	|0.002	0.008	0.000	0.000	0.000|
Multiallelic Dprime: 0.735
BLOCK 710.  MARKERS: 3597 3598 3599 3600 3601 3602 3603 3604
13442131 (0.478)	|0.286	0.169	0.023|
11442131 (0.306)	|0.289	0.009	0.007|
23221113 (0.097)	|0.005	0.012	0.080|
23442331 (0.093)	|0.020	0.054	0.021|
23442131 (0.015)	|0.002	0.013	0.000|
Multiallelic Dprime: 0.498
BLOCK 711.  MARKERS: 3607 3608
43 (0.597)	|0.194	0.203	0.164	0.017	0.010|
42 (0.257)	|0.131	0.064	0.027	0.023	0.004|
13 (0.145)	|0.021	0.035	0.070	0.011	0.003|
Multiallelic Dprime: 0.207
BLOCK 712.  MARKERS: 3613 3614 3615 3616 3617 3618 3619 3620
34341343 (0.345)	|0.236	0.108|
32323221 (0.301)	|0.140	0.162|
24243343 (0.263)	|0.192	0.071|
34343323 (0.051)	|0.034	0.018|
34323323 (0.017)	|0.013	0.004|
Multiallelic Dprime: 0.219
BLOCK 713.  MARKERS: 3621 3622
41 (0.630)	|0.527	0.073	0.016|
13 (0.370)	|0.310	0.045	0.006|
Multiallelic Dprime: 0.019
BLOCK 714.  MARKERS: 3627 3628 3629 3630 3631 3632 3633 3634
42312143 (0.835)	|0.571	0.264|
34144322 (0.118)	|0.092	0.027|
32114122 (0.022)	|0.015	0.007|
Multiallelic Dprime: 0.217
BLOCK 715.  MARKERS: 3635 3636
41 (0.692)	|0.537	0.127	0.003	0.000	0.000	0.010	0.005|
22 (0.308)	|0.010	0.033	0.121	0.058	0.053	0.016	0.008|
Multiallelic Dprime: 0.829
BLOCK 716.  MARKERS: 3637 3638 3639 3640 3641 3642 3643 3644 3645
114233123 (0.547)	|0.489	0.018	0.036|
322311341 (0.160)	|0.157	0.003	0.000|
322333123 (0.125)	|0.019	0.105	0.002|
322331321 (0.058)	|0.046	0.012	0.000|
322231123 (0.053)	|0.022	0.002	0.030|
322311321 (0.025)	|0.022	0.002	0.000|
124233123 (0.012)	|0.000	0.010	0.002|
Multiallelic Dprime: 0.629
BLOCK 717.  MARKERS: 3647 3648
24 (0.775)	|0.352	0.242	0.158	0.004	0.010|
42 (0.152)	|0.010	0.047	0.095	0.000	0.000|
22 (0.072)	|0.012	0.000	0.003	0.040	0.002|
Multiallelic Dprime: 0.489
BLOCK 718.  MARKERS: 3649 3650 3651 3652 3653 3654
321343 (0.372)	|0.252	0.115	0.006|
143143 (0.289)	|0.179	0.103	0.007|
341321 (0.256)	|0.157	0.099	0.000|
341323 (0.045)	|0.040	0.005	0.000|
323143 (0.012)	|0.007	0.005	0.000|
Multiallelic Dprime: 0.096
BLOCK 719.  MARKERS: 3658 3659
11 (0.650)	|0.480	0.013	0.053	0.036	0.027	0.020|
33 (0.336)	|0.010	0.312	0.000	0.000	0.000	0.000|
13 (0.014)	|0.000	0.013	0.000	0.000	0.000	0.000|
Multiallelic Dprime: 0.952
BLOCK 720.  MARKERS: 3660 3661 3662 3663 3664 3665 3666
3223313 (0.491)	|0.396	0.065	0.030|
2442131 (0.338)	|0.139	0.191	0.007|
3222331 (0.054)	|0.020	0.002	0.033|
3223311 (0.036)	|0.011	0.004	0.020|
3222131 (0.027)	|0.016	0.009	0.002|
2242131 (0.021)	|0.007	0.002	0.013|
Multiallelic Dprime: 0.472
BLOCK 721.  MARKERS: 3668 3669
24 (0.607)	|0.442	0.129	0.035|
44 (0.287)	|0.190	0.045	0.052|
23 (0.106)	|0.061	0.017	0.028|
Multiallelic Dprime: 0.148
BLOCK 722.  MARKERS: 3672 3673
13 (0.694)	|0.454	0.217	0.023|
33 (0.191)	|0.141	0.043	0.006|
32 (0.115)	|0.090	0.019	0.005|
Multiallelic Dprime: 0.237
BLOCK 723.  MARKERS: 3678 3679
21 (0.685)	|0.643	0.024	0.006	0.012|
13 (0.280)	|0.069	0.198	0.009	0.001|
23 (0.034)	|0.000	0.016	0.014	0.003|
Multiallelic Dprime: 0.754
BLOCK 724.  MARKERS: 3680 3681 3682
243 (0.713)	|0.379	0.330|
421 (0.237)	|0.236	0.000|
221 (0.030)	|0.021	0.007|
223 (0.017)	|0.006	0.010|
Multiallelic Dprime: 0.847
BLOCK 725.  MARKERS: 3684 3685
11 (0.642)	|0.056	0.319	0.249	0.015|
33 (0.349)	|0.311	0.005	0.023	0.000|
Multiallelic Dprime: 0.866
BLOCK 726.  MARKERS: 3686 3687 3688 3689 3690
43434 (0.370)	|0.246	0.020	0.033	0.014	0.044	0.006|
11212 (0.326)	|0.107	0.136	0.007	0.003	0.061	0.004|
41214 (0.274)	|0.046	0.018	0.080	0.109	0.009	0.002|
11214 (0.015)	|0.001	0.004	0.006	0.002	0.000	0.000|
Multiallelic Dprime: 0.510
BLOCK 727.  MARKERS: 3696 3697 3698 3699 3700 3701 3702 3703 3704 3705 3706 3707 3708
3132313432441 (0.407)	|0.399	0.004	0.002|
3214313432444 (0.182)	|0.000	0.180	0.000|
3132313432444 (0.128)	|0.002	0.113	0.008|
4232131114414 (0.128)	|0.010	0.000	0.118|
3132313432341 (0.117)	|0.114	0.000	0.003|
3132131114414 (0.011)	|0.001	0.000	0.009|
Multiallelic Dprime: 0.951
BLOCK 728.  MARKERS: 3712 3713 3714
333 (0.543)	|0.507	0.031|
131 (0.302)	|0.014	0.287|
313 (0.149)	|0.011	0.138|
Multiallelic Dprime: 0.895
BLOCK 729.  MARKERS: 3715 3716
34 (0.532)	|0.475	0.050	0.007|
12 (0.462)	|0.171	0.149	0.142|
Multiallelic Dprime: 0.692
BLOCK 730.  MARKERS: 3717 3718
13 (0.649)	|0.608	0.028	0.015|
11 (0.201)	|0.104	0.090	0.004|
43 (0.150)	|0.146	0.001	0.000|
Multiallelic Dprime: 0.610
BLOCK 731.  MARKERS: 3719 3720
23 (0.857)	|0.512	0.274	0.070|
11 (0.118)	|0.020	0.020	0.079|
21 (0.022)	|0.013	0.005	0.004|
Multiallelic Dprime: 0.523
BLOCK 732.  MARKERS: 3722 3723 3724 3725
3133 (0.544)	|0.218	0.103	0.133	0.050	0.022	0.012	0.005|
1312 (0.301)	|0.079	0.075	0.060	0.051	0.017	0.009	0.005|
3132 (0.153)	|0.043	0.041	0.020	0.026	0.003	0.010	0.008|
Multiallelic Dprime: 0.176
BLOCK 733.  MARKERS: 3729 3730 3731 3732 3733 3734 3735 3736
32113443 (0.340)	|0.328	0.008	0.000	0.000	0.004|
24322243 (0.220)	|0.005	0.214	0.000	0.000	0.002|
32123441 (0.215)	|0.000	0.009	0.063	0.141	0.002|
32123431 (0.127)	|0.000	0.000	0.123	0.003	0.000|
32123433 (0.042)	|0.002	0.039	0.000	0.000	0.001|
32123443 (0.031)	|0.018	0.010	0.000	0.000	0.003|
32113441 (0.018)	|0.000	0.000	0.016	0.001	0.000|
Multiallelic Dprime: 0.897
BLOCK 734.  MARKERS: 3737 3738 3739 3740
2331 (0.357)	|0.072	0.263	0.021	0.000|
2341 (0.283)	|0.096	0.073	0.111	0.005|
4343 (0.202)	|0.127	0.027	0.040	0.009|
2241 (0.144)	|0.129	0.009	0.007	0.000|
2343 (0.010)	|0.007	0.000	0.000	0.004|
Multiallelic Dprime: 0.498
BLOCK 735.  MARKERS: 3742 3743 3744
443 (0.431)	|0.188	0.051	0.191|
423 (0.371)	|0.101	0.261	0.007|
321 (0.181)	|0.174	0.007	0.000|
323 (0.018)	|0.002	0.006	0.010|
Multiallelic Dprime: 0.579
BLOCK 736.  MARKERS: 3745 3746
43 (0.466)	|0.241	0.170	0.054|
23 (0.322)	|0.175	0.085	0.063|
21 (0.210)	|0.147	0.046	0.018|
Multiallelic Dprime: 0.152
BLOCK 737.  MARKERS: 3748 3749
21 (0.563)	|0.258	0.136	0.135	0.026|
22 (0.302)	|0.161	0.085	0.053	0.000|
41 (0.135)	|0.038	0.063	0.021	0.010|
Multiallelic Dprime: 0.140
BLOCK 738.  MARKERS: 3751 3752 3753 3754
4214 (0.456)	|0.268	0.158	0.031|
4244 (0.284)	|0.143	0.073	0.067|
2311 (0.209)	|0.040	0.167	0.002|
2314 (0.038)	|0.003	0.023	0.011|
Multiallelic Dprime: 0.342
BLOCK 739.  MARKERS: 3755 3756 3757 3758
1231 (0.460)	|0.182	0.197	0.080|
1221 (0.422)	|0.295	0.073	0.055|
3432 (0.116)	|0.028	0.082	0.006|
Multiallelic Dprime: 0.320
BLOCK 740.  MARKERS: 3761 3762
34 (0.508)	|0.393	0.108	0.005|
32 (0.352)	|0.133	0.023	0.196|
14 (0.140)	|0.003	0.137	0.000|
Multiallelic Dprime: 0.597
BLOCK 741.  MARKERS: 3763 3764
13 (0.528)	|0.245	0.135	0.127	0.016|
33 (0.269)	|0.077	0.111	0.081	0.000|
11 (0.201)	|0.136	0.030	0.036	0.000|
Multiallelic Dprime: 0.175
BLOCK 742.  MARKERS: 3766 3767 3768 3769
1131 (0.458)	|0.203	0.127	0.126|
1331 (0.276)	|0.255	0.000	0.021|
3123 (0.245)	|0.018	0.226	0.002|
3131 (0.016)	|0.016	0.000	0.000|
Multiallelic Dprime: 0.576
BLOCK 743.  MARKERS: 3770 3771
13 (0.496)	|0.200	0.005	0.288|
12 (0.355)	|0.030	0.325	0.000|
33 (0.148)	|0.141	0.007	0.000|
Multiallelic Dprime: 0.777
BLOCK 744.  MARKERS: 3772 3773 3774 3775
3412 (0.372)	|0.055	0.213	0.103|
3331 (0.338)	|0.335	0.002	0.002|
2412 (0.287)	|0.182	0.051	0.055|
Multiallelic Dprime: 0.636
BLOCK 745.  MARKERS: 3776 3777
11 (0.577)	|0.375	0.186	0.015|
21 (0.263)	|0.204	0.020	0.040|
13 (0.158)	|0.134	0.006	0.016|
Multiallelic Dprime: 0.409
BLOCK 746.  MARKERS: 3778 3779
41 (0.713)	|0.275	0.261	0.071	0.077	0.025|
23 (0.211)	|0.036	0.029	0.117	0.026	0.003|
21 (0.072)	|0.034	0.016	0.004	0.017	0.000|
Multiallelic Dprime: 0.390
BLOCK 747.  MARKERS: 3780 3781 3782 3783
4213 (0.347)	|0.004	0.343	0.000|
2431 (0.307)	|0.296	0.007	0.001|
2413 (0.191)	|0.013	0.013	0.167|
2213 (0.121)	|0.114	0.006	0.000|
2433 (0.028)	|0.000	0.029	0.000|
Multiallelic Dprime: 0.943
BLOCK 748.  MARKERS: 3784 3785
31 (0.436)	|0.133	0.294	0.005|
11 (0.395)	|0.218	0.155	0.015|
33 (0.169)	|0.138	0.029	0.001|
Multiallelic Dprime: 0.340
BLOCK 749.  MARKERS: 3790 3791 3792 3793 3794
31222 (0.490)	|0.041	0.219	0.013	0.090	0.078	0.030	0.016|
12444 (0.479)	|0.239	0.049	0.128	0.011	0.022	0.005	0.021|
31224 (0.022)	|0.009	0.003	0.004	0.002	0.000	0.002	0.000|
Multiallelic Dprime: 0.657
BLOCK 750.  MARKERS: 3796 3797 3798 3799 3800 3801 3802 3803
34223222 (0.290)	|0.186	0.007	0.049	0.037	0.005	0.006|
34243223 (0.273)	|0.014	0.241	0.002	0.000	0.015	0.000|
31443222 (0.143)	|0.130	0.000	0.003	0.003	0.000	0.005|
34243342 (0.105)	|0.003	0.012	0.077	0.003	0.006	0.000|
11244222 (0.101)	|0.021	0.022	0.000	0.057	0.000	0.000|
34243222 (0.043)	|0.040	0.001	0.000	0.000	0.000	0.000|
34223223 (0.036)	|0.000	0.030	0.002	0.000	0.003	0.000|
Multiallelic Dprime: 0.721
BLOCK 751.  MARKERS: 3805 3806 3807 3808 3809 3810 3811 3812 3813
423434234 (0.392)	|0.278	0.003	0.043	0.001	0.000	0.057|
241234414 (0.316)	|0.000	0.186	0.003	0.000	0.115	0.009|
241212232 (0.133)	|0.000	0.004	0.000	0.125	0.000	0.000|
423234234 (0.101)	|0.002	0.000	0.095	0.000	0.000	0.000|
241234234 (0.029)	|0.015	0.000	0.010	0.000	0.000	0.001|
423434414 (0.013)	|0.000	0.004	0.000	0.000	0.006	0.003|
Multiallelic Dprime: 0.890
BLOCK 752.  MARKERS: 3815 3816 3817 3818 3819 3820 3821 3822
44122424 (0.299)	|0.036	0.246	0.007	0.000	0.000|
44142414 (0.202)	|0.125	0.008	0.071	0.000	0.000|
22142414 (0.149)	|0.133	0.003	0.013	0.000	0.000|
44344114 (0.131)	|0.008	0.016	0.105	0.000	0.000|
44142412 (0.123)	|0.000	0.000	0.000	0.107	0.009|
44122414 (0.068)	|0.019	0.005	0.044	0.000	0.000|
Multiallelic Dprime: 0.752
BLOCK 753.  MARKERS: 3823 3824 3825 3826 3827 3828
332113 (0.326)	|0.316	0.006	0.000|
332123 (0.281)	|0.200	0.034	0.028|
332321 (0.246)	|0.191	0.054	0.000|
124123 (0.110)	|0.108	0.000	0.001|
132123 (0.016)	|0.005	0.009	0.000|
Multiallelic Dprime: 0.544
BLOCK 754.  MARKERS: 3830 3831 3832 3833 3834 3835 3836 3837
13123311 (0.839)	|0.556	0.282|
31444123 (0.104)	|0.075	0.029|
33444123 (0.030)	|0.011	0.019|
Multiallelic Dprime: 0.059
BLOCK 755.  MARKERS: 3839 3840
21 (0.662)	|0.269	0.297	0.050	0.042|
13 (0.338)	|0.229	0.012	0.089	0.008|
Multiallelic Dprime: 0.544
BLOCK 756.  MARKERS: 3841 3842 3843 3844
3141 (0.498)	|0.337	0.009	0.148|
2443 (0.309)	|0.000	0.242	0.066|
2113 (0.139)	|0.137	0.002	0.000|
2143 (0.051)	|0.047	0.000	0.002|
Multiallelic Dprime: 0.668
BLOCK 757.  MARKERS: 3845 3846 3847
432 (0.524)	|0.109	0.250	0.104	0.062|
433 (0.251)	|0.169	0.005	0.018	0.055|
313 (0.215)	|0.127	0.043	0.033	0.010|
Multiallelic Dprime: 0.460
BLOCK 758.  MARKERS: 3848 3849 3850 3851
3433 (0.413)	|0.264	0.067	0.028	0.016	0.031	0.003|
1433 (0.297)	|0.059	0.177	0.032	0.021	0.009	0.003|
3423 (0.155)	|0.054	0.042	0.047	0.008	0.000	0.008|
3131 (0.128)	|0.043	0.013	0.019	0.052	0.000	0.000|
Multiallelic Dprime: 0.396
BLOCK 759.  MARKERS: 3852 3853 3854 3855 3856 3857
224443 (0.423)	|0.286	0.038	0.011	0.080	0.011|
443221 (0.298)	|0.238	0.022	0.015	0.025	0.000|
223443 (0.125)	|0.062	0.043	0.016	0.004	0.000|
223421 (0.099)	|0.014	0.008	0.074	0.003	0.000|
223221 (0.041)	|0.028	0.006	0.003	0.005	0.000|
243443 (0.014)	|0.000	0.012	0.000	0.000	0.000|
Multiallelic Dprime: 0.373
BLOCK 760.  MARKERS: 3858 3859 3860 3861 3862 3863
344244 (0.627)	|0.592	0.002	0.002	0.031|
314442 (0.128)	|0.010	0.000	0.117	0.000|
311222 (0.118)	|0.000	0.113	0.000	0.000|
144244 (0.116)	|0.000	0.116	0.000	0.000|
344442 (0.011)	|0.000	0.000	0.011	0.000|
Multiallelic Dprime: 0.968
BLOCK 761.  MARKERS: 3865 3866 3867 3868
2122 (0.602)	|0.361	0.142	0.026	0.043	0.022|
3121 (0.230)	|0.094	0.042	0.092	0.003	0.000|
2342 (0.129)	|0.078	0.041	0.008	0.000	0.000|
2121 (0.031)	|0.000	0.000	0.031	0.000	0.000|
Multiallelic Dprime: 0.318
BLOCK 762.  MARKERS: 3872 3873 3874 3875 3876 3877 3878 3879
11332231 (0.536)	|0.485	0.050	0.000|
43214413 (0.226)	|0.153	0.051	0.020|
11332431 (0.161)	|0.160	0.000	0.000|
11332413 (0.045)	|0.046	0.000	0.000|
43314413 (0.023)	|0.023	0.000	0.000|
Multiallelic Dprime: 0.467
BLOCK 763.  MARKERS: 3880 3881
21 (0.875)	|0.500	0.319	0.058|
33 (0.102)	|0.079	0.001	0.022|
23 (0.020)	|0.000	0.000	0.020|
Multiallelic Dprime: 0.466
BLOCK 764.  MARKERS: 3882 3883
42 (0.581)	|0.552	0.025	0.000	0.002|
24 (0.319)	|0.221	0.075	0.017	0.004|
22 (0.101)	|0.058	0.000	0.024	0.019|
Multiallelic Dprime: 0.588
BLOCK 765.  MARKERS: 3885 3886 3887 3888
4313 (0.831)	|0.778	0.051	0.002|
1241 (0.100)	|0.007	0.090	0.003|
4213 (0.041)	|0.000	0.031	0.009|
4243 (0.024)	|0.001	0.023	0.000|
Multiallelic Dprime: 0.918
BLOCK 766.  MARKERS: 3889 3890
22 (0.785)	|0.718	0.017	0.050|
44 (0.199)	|0.007	0.182	0.003|
42 (0.014)	|0.012	0.002	0.000|
Multiallelic Dprime: 0.875
BLOCK 767.  MARKERS: 3891 3892
41 (0.737)	|0.474	0.235	0.021|
24 (0.202)	|0.076	0.127	0.000|
44 (0.054)	|0.041	0.012	0.000|
Multiallelic Dprime: 0.301
BLOCK 768.  MARKERS: 3894 3895
43 (0.595)	|0.475	0.063	0.057|
31 (0.375)	|0.294	0.044	0.037|
41 (0.021)	|0.015	0.005	0.000|
Multiallelic Dprime: 0.029
BLOCK 769.  MARKERS: 3897 3898
31 (0.792)	|0.541	0.131	0.117|
23 (0.111)	|0.080	0.014	0.016|
33 (0.095)	|0.077	0.004	0.012|
Multiallelic Dprime: 0.240
BLOCK 770.  MARKERS: 3907 3908
33 (0.699)	|0.536	0.096	0.067|
13 (0.149)	|0.071	0.074	0.004|
11 (0.146)	|0.037	0.006	0.103|
Multiallelic Dprime: 0.436
BLOCK 771.  MARKERS: 3911 3912 3913
313 (0.650)	|0.607	0.034|
312 (0.176)	|0.089	0.085|
433 (0.174)	|0.168	0.007|
Multiallelic Dprime: 0.606
BLOCK 772.  MARKERS: 3914 3915 3916 3917
3232 (0.864)	|0.771	0.080	0.010|
1111 (0.127)	|0.053	0.074	0.000|
Multiallelic Dprime: 0.502
BLOCK 773.  MARKERS: 3918 3919
12 (0.831)	|0.458	0.259	0.115|
34 (0.155)	|0.020	0.080	0.056|
14 (0.010)	|0.005	0.005	0.000|
Multiallelic Dprime: 0.459
BLOCK 774.  MARKERS: 3921 3922
42 (0.482)	|0.270	0.182	0.007	0.010	0.009	0.003	0.000|
24 (0.344)	|0.008	0.079	0.226	0.001	0.000	0.007	0.010|
44 (0.174)	|0.000	0.003	0.000	0.164	0.005	0.000	0.000|
Multiallelic Dprime: 0.786
BLOCK 775.  MARKERS: 3923 3924 3925 3926 3927 3928 3929 3930 3931 3932 3933
12433224244 (0.279)	|0.175	0.014	0.086|
11322112424 (0.264)	|0.042	0.118	0.095|
41322122424 (0.235)	|0.070	0.137	0.023|
11323122222 (0.176)	|0.127	0.013	0.033|
11323122244 (0.014)	|0.003	0.008	0.002|
41322112424 (0.010)	|0.001	0.005	0.005|
11333222244 (0.010)	|0.010	0.000	0.000|
Multiallelic Dprime: 0.439
BLOCK 776.  MARKERS: 3934 3935 3936 3937
2223 (0.433)	|0.395	0.009	0.026|
1422 (0.297)	|0.205	0.020	0.071|
1412 (0.254)	|0.081	0.169	0.004|
Multiallelic Dprime: 0.543
BLOCK 777.  MARKERS: 3939 3940 3941
133 (0.687)	|0.361	0.225	0.000	0.003	0.041	0.019	0.000	0.017|
111 (0.207)	|0.000	0.003	0.194	0.000	0.000	0.000	0.000	0.000|
311 (0.102)	|0.000	0.000	0.000	0.063	0.000	0.009	0.026	0.000|
Multiallelic Dprime: 0.964
BLOCK 778.  MARKERS: 3942 3943 3944 3945 3946 3947 3948 3949 3950 3951 3952
12441221242 (0.361)	|0.358	0.000	0.000|
12441331222 (0.230)	|0.000	0.231	0.000|
34124232444 (0.194)	|0.000	0.000	0.189|
14441232242 (0.066)	|0.064	0.000	0.000|
12441331242 (0.041)	|0.041	0.000	0.000|
14424232244 (0.029)	|0.000	0.028	0.001|
14441232244 (0.026)	|0.000	0.001	0.025|
12441221222 (0.017)	|0.000	0.017	0.000|
Multiallelic Dprime: 0.997
BLOCK 779.  MARKERS: 3953 3954 3955
123 (0.473)	|0.262	0.091	0.120|
343 (0.290)	|0.107	0.111	0.072|
341 (0.231)	|0.134	0.052	0.042|
Multiallelic Dprime: 0.156
BLOCK 780.  MARKERS: 3960 3961 3962 3963
3334 (0.507)	|0.300	0.150	0.055|
1334 (0.254)	|0.198	0.017	0.038|
3412 (0.236)	|0.091	0.079	0.066|
Multiallelic Dprime: 0.236
BLOCK 781.  MARKERS: 3965 3966
11 (0.591)	|0.397	0.185	0.003	0.005|
22 (0.247)	|0.103	0.000	0.062	0.081|
12 (0.158)	|0.042	0.002	0.112	0.000|
Multiallelic Dprime: 0.577
BLOCK 782.  MARKERS: 3967 3968 3969 3970
1311 (0.545)	|0.333	0.131	0.081|
3133 (0.187)	|0.020	0.133	0.034|
1313 (0.177)	|0.071	0.014	0.092|
1113 (0.085)	|0.055	0.027	0.003|
Multiallelic Dprime: 0.365
BLOCK 783.  MARKERS: 3972 3973
41 (0.478)	|0.470	0.000	0.008|
21 (0.311)	|0.300	0.001	0.010|
23 (0.211)	|0.000	0.211	0.000|
Multiallelic Dprime: 0.924
BLOCK 784.  MARKERS: 3974 3975
12 (0.769)	|0.608	0.154|
23 (0.213)	|0.199	0.012|
22 (0.018)	|0.015	0.002|
Multiallelic Dprime: 0.621
BLOCK 785.  MARKERS: 3978 3979 3980
432 (0.823)	|0.394	0.326	0.102|
211 (0.169)	|0.095	0.064	0.009|
Multiallelic Dprime: 0.135
BLOCK 786.  MARKERS: 3985 3986
43 (0.490)	|0.211	0.228	0.049|
23 (0.397)	|0.232	0.102	0.059|
24 (0.113)	|0.043	0.014	0.056|
Multiallelic Dprime: 0.240
BLOCK 787.  MARKERS: 3988 3989 3990
433 (0.486)	|0.188	0.177	0.094	0.004	0.012|
431 (0.344)	|0.228	0.084	0.008	0.018	0.007|
243 (0.164)	|0.090	0.066	0.007	0.000	0.000|
Multiallelic Dprime: 0.276
BLOCK 788.  MARKERS: 3992 3993 3994 3995 3996 3997
334133 (0.508)	|0.297	0.183	0.028|
334241 (0.326)	|0.184	0.139	0.003|
142133 (0.109)	|0.051	0.056	0.003|
334141 (0.022)	|0.022	0.000	0.000|
334233 (0.019)	|0.007	0.011	0.000|
Multiallelic Dprime: 0.106
BLOCK 789.  MARKERS: 4000 4001 4002
441 (0.566)	|0.406	0.148	0.010|
223 (0.398)	|0.303	0.081	0.014|
221 (0.036)	|0.015	0.002	0.019|
Multiallelic Dprime: 0.118
BLOCK 790.  MARKERS: 4006 4007
32 (0.724)	|0.686	0.039	0.000|
44 (0.231)	|0.039	0.177	0.015|
42 (0.043)	|0.003	0.040	0.001|
Multiallelic Dprime: 0.793
BLOCK 791.  MARKERS: 4008 4009 4010 4011
2114 (0.727)	|0.448	0.279|
3332 (0.257)	|0.111	0.146|
2332 (0.016)	|0.000	0.016|
Multiallelic Dprime: 0.274
BLOCK 792.  MARKERS: 4012 4013
33 (0.559)	|0.527	0.031|
14 (0.441)	|0.243	0.198|
Multiallelic Dprime: 0.755
BLOCK 793.  MARKERS: 4014 4015
42 (0.770)	|0.524	0.184	0.063|
23 (0.230)	|0.207	0.022	0.000|
Multiallelic Dprime: 0.639
BLOCK 794.  MARKERS: 4018 4019
21 (0.731)	|0.489	0.145	0.018	0.060	0.000	0.010|
34 (0.206)	|0.004	0.129	0.061	0.000	0.012	0.001|
31 (0.063)	|0.000	0.000	0.056	0.000	0.000	0.000|
Multiallelic Dprime: 0.767
BLOCK 795.  MARKERS: 4020 4021 4022 4023 4024
34411 (0.493)	|0.486	0.004	0.000	0.000|
11223 (0.274)	|0.012	0.260	0.001	0.000|
14411 (0.135)	|0.001	0.123	0.012	0.000|
11411 (0.060)	|0.005	0.055	0.000	0.000|
11221 (0.012)	|0.011	0.000	0.000	0.000|
14213 (0.010)	|0.000	0.001	0.000	0.011|
Multiallelic Dprime: 0.944
BLOCK 796.  MARKERS: 4025 4026 4027
323 (0.515)	|0.264	0.122	0.120|
141 (0.453)	|0.230	0.103	0.104|
123 (0.016)	|0.004	0.008	0.004|
121 (0.013)	|0.011	0.000	0.001|
Multiallelic Dprime: 0.021
BLOCK 797.  MARKERS: 4030 4031 4032 4033
4331 (0.508)	|0.247	0.156	0.105|
4313 (0.232)	|0.048	0.077	0.107|
2111 (0.232)	|0.101	0.063	0.068|
Multiallelic Dprime: 0.169
BLOCK 798.  MARKERS: 4034 4035
41 (0.406)	|0.178	0.096	0.065	0.035	0.009	0.012|
22 (0.309)	|0.128	0.084	0.044	0.041	0.007	0.004|
21 (0.285)	|0.111	0.073	0.045	0.025	0.012	0.006|
Multiallelic Dprime: 0.060
BLOCK 799.  MARKERS: 4040 4041 4042 4043 4044 4045 4046 4047 4048 4049 4050 4051 4052 4053 4054
322243111412233 (0.418)	|0.414	0.002|
144241433234213 (0.253)	|0.116	0.136|
144241413234213 (0.154)	|0.147	0.005|
144423411432334 (0.100)	|0.100	0.000|
122243111412233 (0.029)	|0.028	0.000|
122243111432233 (0.022)	|0.022	0.000|
Multiallelic Dprime: 0.934
BLOCK 800.  MARKERS: 4055 4056
34 (0.844)	|0.754	0.090|
23 (0.150)	|0.013	0.137|
Multiallelic Dprime: 0.888
BLOCK 801.  MARKERS: 4058 4059
23 (0.773)	|0.624	0.144|
44 (0.227)	|0.061	0.166|
Multiallelic Dprime: 0.612
BLOCK 802.  MARKERS: 4060 4061 4062
323 (0.685)	|0.464	0.220	0.000|
241 (0.310)	|0.140	0.004	0.161|
Multiallelic Dprime: 0.528
BLOCK 803.  MARKERS: 4063 4064
34 (0.607)	|0.343	0.173	0.027	0.057|
32 (0.224)	|0.053	0.078	0.088	0.002|
22 (0.163)	|0.149	0.004	0.000	0.005|
Multiallelic Dprime: 0.364
BLOCK 804.  MARKERS: 4066 4067 4068 4069
1423 (0.544)	|0.542	0.000	0.000|
3343 (0.257)	|0.000	0.220	0.036|
3341 (0.118)	|0.000	0.000	0.115|
3443 (0.067)	|0.000	0.000	0.066|
Multiallelic Dprime: 0.964
BLOCK 805.  MARKERS: 4070 4071 4072
133 (0.553)	|0.282	0.111	0.145	0.015|
131 (0.223)	|0.107	0.089	0.014	0.015|
321 (0.218)	|0.123	0.022	0.049	0.021|
Multiallelic Dprime: 0.166
BLOCK 806.  MARKERS: 4074 4075 4076 4077 4078
22212 (0.516)	|0.307	0.141	0.052	0.006|
21234 (0.222)	|0.084	0.050	0.073	0.006|
42434 (0.209)	|0.008	0.201	0.000	0.000|
22434 (0.051)	|0.024	0.005	0.000	0.020|
Multiallelic Dprime: 0.472
BLOCK 807.  MARKERS: 4079 4080 4081 4082
2321 (0.424)	|0.065	0.354	0.000|
1143 (0.396)	|0.378	0.013	0.006|
1321 (0.126)	|0.092	0.034	0.001|
1343 (0.033)	|0.024	0.010	0.000|
Multiallelic Dprime: 0.742
BLOCK 808.  MARKERS: 4083 4084
13 (0.569)	|0.231	0.155	0.103	0.080|
31 (0.411)	|0.193	0.111	0.065	0.042|
11 (0.014)	|0.008	0.000	0.004	0.000|
Multiallelic Dprime: 0.072
BLOCK 809.  MARKERS: 4092 4093 4094
321 (0.436)	|0.278	0.016	0.037	0.107|
323 (0.269)	|0.020	0.234	0.012	0.002|
421 (0.171)	|0.049	0.011	0.110	0.000|
441 (0.124)	|0.109	0.012	0.000	0.002|
Multiallelic Dprime: 0.666
BLOCK 810.  MARKERS: 4096 4097 4098 4099 4100
14144 (0.456)	|0.257	0.198|
14322 (0.273)	|0.159	0.113|
32122 (0.160)	|0.085	0.075|
14142 (0.111)	|0.074	0.037|
Multiallelic Dprime: 0.052
BLOCK 811.  MARKERS: 4105 4106 4107
434 (0.574)	|0.198	0.197	0.165|
213 (0.426)	|0.176	0.134	0.109|
Multiallelic Dprime: 0.067
BLOCK 812.  MARKERS: 4113 4114 4115 4116 4117 4118 4119 4120 4121
332312122 (0.373)	|0.337	0.021	0.015|
114134142 (0.329)	|0.149	0.178	0.006|
114134344 (0.274)	|0.229	0.037	0.008|
Multiallelic Dprime: 0.546
BLOCK 813.  MARKERS: 4122 4123
12 (0.722)	|0.284	0.311	0.127|
33 (0.242)	|0.120	0.077	0.044|
32 (0.036)	|0.003	0.015	0.018|
Multiallelic Dprime: 0.130
BLOCK 814.  MARKERS: 4124 4125
33 (0.407)	|0.114	0.268	0.007	0.003	0.000|
32 (0.404)	|0.311	0.019	0.037	0.009	0.000|
42 (0.189)	|0.108	0.007	0.050	0.000	0.010|
Multiallelic Dprime: 0.585
BLOCK 815.  MARKERS: 4129 4130 4131 4132 4133 4134 4135 4136 4137 4138 4139 4140 4141 4142 4143
143331122122234 (0.534)	|0.184	0.156	0.092	0.039	0.027	0.016	0.013|
322114333342412 (0.295)	|0.088	0.087	0.025	0.063	0.021	0.002	0.006|
123114132344434 (0.094)	|0.027	0.026	0.005	0.007	0.011	0.014	0.003|
143131132122434 (0.012)	|0.009	0.000	0.000	0.001	0.000	0.000	0.000|
143114122122234 (0.011)	|0.004	0.000	0.002	0.003	0.000	0.000	0.000|
Multiallelic Dprime: 0.166
BLOCK 816.  MARKERS: 4149 4150 4151 4152 4153 4154 4155 4156 4157 4158
1123222311 (0.325)	|0.323	0.002	0.000	0.000|
1323242311 (0.285)	|0.002	0.199	0.001	0.084|
1341444123 (0.136)	|0.000	0.000	0.137	0.000|
2323242311 (0.117)	|0.098	0.019	0.000	0.000|
2323222311 (0.061)	|0.061	0.000	0.000	0.000|
1321442313 (0.037)	|0.000	0.000	0.000	0.037|
1321444123 (0.025)	|0.000	0.000	0.025	0.000|
Multiallelic Dprime: 0.932
BLOCK 817.  MARKERS: 4159 4160 4161
231 (0.486)	|0.186	0.151	0.151|
211 (0.224)	|0.174	0.018	0.030|
232 (0.169)	|0.026	0.128	0.013|
332 (0.122)	|0.010	0.006	0.103|
Multiallelic Dprime: 0.367
BLOCK 818.  MARKERS: 4163 4164
31 (0.396)	|0.325	0.069|
23 (0.305)	|0.235	0.069|
33 (0.297)	|0.206	0.091|
Multiallelic Dprime: 0.142
BLOCK 819.  MARKERS: 4167 4168
43 (0.768)	|0.287	0.217	0.176	0.066	0.003|
21 (0.229)	|0.034	0.087	0.048	0.045	0.011|
Multiallelic Dprime: 0.263
BLOCK 820.  MARKERS: 4169 4170 4171 4172 4173 4174 4175 4176 4177
432244212 (0.320)	|0.285	0.000	0.037|
113242232 (0.306)	|0.005	0.296	0.000|
432144412 (0.225)	|0.209	0.004	0.005|
412232214 (0.112)	|0.000	0.111	0.000|
412242214 (0.014)	|0.000	0.000	0.013|
Multiallelic Dprime: 0.922
BLOCK 821.  MARKERS: 4179 4180 4181
114 (0.510)	|0.324	0.098	0.087|
333 (0.417)	|0.266	0.077	0.071|
314 (0.056)	|0.045	0.006	0.005|
Multiallelic Dprime: 0.050
BLOCK 822.  MARKERS: 4184 4185 4186
234 (0.649)	|0.626	0.021	0.000|
312 (0.184)	|0.033	0.132	0.019|
314 (0.163)	|0.097	0.063	0.002|
Multiallelic Dprime: 0.735
BLOCK 823.  MARKERS: 4188 4189 4190 4191
3421 (0.757)	|0.472	0.283|
1313 (0.217)	|0.164	0.053|
1421 (0.021)	|0.007	0.014|
Multiallelic Dprime: 0.230
BLOCK 824.  MARKERS: 4196 4197
12 (0.647)	|0.482	0.101	0.061|
33 (0.351)	|0.077	0.174	0.096|
Multiallelic Dprime: 0.527
BLOCK 825.  MARKERS: 4199 4200
12 (0.558)	|0.404	0.080	0.074|
31 (0.276)	|0.174	0.066	0.036|
11 (0.158)	|0.102	0.051	0.005|
Multiallelic Dprime: 0.136
BLOCK 826.  MARKERS: 4201 4202
24 (0.685)	|0.424	0.233	0.017	0.001|
22 (0.200)	|0.000	0.005	0.097	0.098|
44 (0.115)	|0.000	0.001	0.110	0.007|
Multiallelic Dprime: 0.920
BLOCK 827.  MARKERS: 4203 4204 4205
421 (0.424)	|0.284	0.070	0.042	0.021	0.008|
131 (0.240)	|0.152	0.060	0.024	0.003	0.000|
121 (0.223)	|0.167	0.029	0.025	0.002	0.000|
132 (0.106)	|0.026	0.013	0.051	0.003	0.016|
Multiallelic Dprime: 0.213
BLOCK 828.  MARKERS: 4211 4212 4213 4214 4215 4216 4217
3333143 (0.632)	|0.600	0.022	0.003|
1122143 (0.170)	|0.143	0.028	0.000|
3333321 (0.141)	|0.043	0.098	0.000|
3333323 (0.030)	|0.003	0.027	0.000|
3323143 (0.025)	|0.009	0.002	0.014|
Multiallelic Dprime: 0.655
BLOCK 829.  MARKERS: 4219 4220 4221 4222
4333 (0.799)	|0.244	0.210	0.128	0.094	0.090	0.012|
2111 (0.178)	|0.031	0.047	0.023	0.041	0.029	0.000|
2333 (0.017)	|0.003	0.009	0.000	0.003	0.001	0.001|
Multiallelic Dprime: 0.192
BLOCK 830.  MARKERS: 4225 4226 4227 4228 4229 4230 4231 4232 4233 4234 4235 4236
131432144113 (0.278)	|0.000	0.278	0.000|
314434442323 (0.270)	|0.267	0.002	0.000|
314432442323 (0.152)	|0.152	0.000	0.000|
314432442313 (0.137)	|0.121	0.001	0.015|
131212422312 (0.122)	|0.038	0.000	0.084|
314434442313 (0.013)	|0.013	0.000	0.000|
Multiallelic Dprime: 0.911
BLOCK 831.  MARKERS: 4237 4238
13 (0.617)	|0.281	0.212	0.093	0.027|
23 (0.282)	|0.145	0.117	0.014	0.003|
21 (0.100)	|0.059	0.030	0.010	0.001|
Multiallelic Dprime: 0.149
BLOCK 832.  MARKERS: 4240 4241 4242
412 (0.485)	|0.243	0.025	0.148	0.012	0.051|
333 (0.359)	|0.083	0.241	0.018	0.018	0.000|
432 (0.118)	|0.034	0.006	0.044	0.027	0.008|
332 (0.031)	|0.005	0.000	0.004	0.018	0.003|
Multiallelic Dprime: 0.548
BLOCK 833.  MARKERS: 4244 4245 4246 4247 4248 4249
323421 (0.365)	|0.166	0.094	0.105|
323243 (0.276)	|0.109	0.075	0.093|
131441 (0.213)	|0.101	0.072	0.040|
323241 (0.076)	|0.035	0.029	0.013|
321441 (0.061)	|0.026	0.023	0.008|
Multiallelic Dprime: 0.098
BLOCK 834.  MARKERS: 4253 4254
21 (0.438)	|0.110	0.268	0.017	0.024	0.000	0.006	0.001	0.000|
23 (0.294)	|0.264	0.000	0.000	0.002	0.000	0.000	0.011	0.011|
41 (0.263)	|0.001	0.021	0.142	0.034	0.041	0.019	0.000	0.000|
Multiallelic Dprime: 0.762
BLOCK 835.  MARKERS: 4255 4256 4257 4258 4259 4260 4261
2343112 (0.381)	|0.316	0.050	0.004	0.011|
2121331 (0.290)	|0.284	0.004	0.000	0.001|
4121112 (0.160)	|0.128	0.019	0.012	0.000|
2121112 (0.060)	|0.012	0.048	0.001	0.000|
2321112 (0.042)	|0.010	0.004	0.027	0.000|
2123112 (0.025)	|0.009	0.016	0.000	0.000|
2341331 (0.012)	|0.012	0.000	0.000	0.000|
2323312 (0.011)	|0.011	0.000	0.000	0.000|
Multiallelic Dprime: 0.462
BLOCK 836.  MARKERS: 4264 4265 4266
123 (0.799)	|0.482	0.192	0.124|
331 (0.143)	|0.082	0.046	0.015|
333 (0.046)	|0.026	0.008	0.011|
323 (0.013)	|0.007	0.004	0.000|
Multiallelic Dprime: 0.066
BLOCK 837.  MARKERS: 4269 4270
11 (0.595)	|0.458	0.047	0.025	0.041	0.017|
31 (0.252)	|0.026	0.226	0.000	0.000	0.000|
13 (0.152)	|0.006	0.018	0.124	0.005	0.000|
Multiallelic Dprime: 0.804
BLOCK 838.  MARKERS: 4271 4272 4273 4274
2231 (0.489)	|0.291	0.143	0.050|
4213 (0.291)	|0.173	0.089	0.025|
4331 (0.150)	|0.116	0.020	0.014|
4231 (0.045)	|0.025	0.013	0.007|
4233 (0.017)	|0.008	0.003	0.007|
Multiallelic Dprime: 0.116
BLOCK 839.  MARKERS: 4276 4277 4278 4279 4280 4281
112211 (0.617)	|0.346	0.222	0.041	0.008|
441332 (0.273)	|0.169	0.076	0.026	0.001|
412211 (0.103)	|0.053	0.041	0.009	0.000|
Multiallelic Dprime: 0.093
BLOCK 840.  MARKERS: 4283 4284
31 (0.575)	|0.365	0.157	0.053|
44 (0.339)	|0.249	0.043	0.047|
41 (0.076)	|0.058	0.000	0.018|
34 (0.010)	|0.008	0.000	0.002|
Multiallelic Dprime: 0.247
BLOCK 841.  MARKERS: 4287 4288
13 (0.680)	|0.223	0.457|
11 (0.200)	|0.192	0.009|
23 (0.120)	|0.087	0.033|
Multiallelic Dprime: 0.742
BLOCK 842.  MARKERS: 4289 4290
13 (0.502)	|0.298	0.092	0.066	0.045|
41 (0.498)	|0.310	0.062	0.060	0.063|
Multiallelic Dprime: 0.078
BLOCK 843.  MARKERS: 4297 4298 4299
413 (0.607)	|0.546	0.048	0.010|
313 (0.155)	|0.118	0.035	0.002|
331 (0.126)	|0.080	0.017	0.028|
333 (0.109)	|0.100	0.007	0.002|
Multiallelic Dprime: 0.321
BLOCK 844.  MARKERS: 4300 4301
23 (0.846)	|0.818	0.025|
41 (0.108)	|0.024	0.079|
43 (0.041)	|0.041	0.000|
Multiallelic Dprime: 0.731
BLOCK 845.  MARKERS: 4302 4303
22 (0.884)	|0.491	0.279	0.115|
34 (0.109)	|0.074	0.016	0.019|
Multiallelic Dprime: 0.306
BLOCK 846.  MARKERS: 4307 4308
32 (0.570)	|0.187	0.132	0.140	0.062	0.040|
34 (0.295)	|0.079	0.089	0.076	0.023	0.025|
12 (0.135)	|0.044	0.038	0.023	0.017	0.010|
Multiallelic Dprime: 0.084
BLOCK 847.  MARKERS: 4320 4321 4322 4323 4324 4325 4326 4327 4328 4329 4330
31141441313 (0.311)	|0.076	0.231	0.003|
33121233333 (0.260)	|0.221	0.035	0.004|
13121233333 (0.238)	|0.174	0.063	0.001|
31342441414 (0.103)	|0.077	0.026	0.000|
33141441313 (0.075)	|0.055	0.017	0.002|
Multiallelic Dprime: 0.485
BLOCK 848.  MARKERS: 4332 4333
21 (0.608)	|0.563	0.012	0.030|
42 (0.380)	|0.031	0.209	0.133|
22 (0.012)	|0.013	0.000	0.000|
Multiallelic Dprime: 0.833
BLOCK 849.  MARKERS: 4335 4336 4337
433 (0.607)	|0.237	0.229	0.128	0.014|
111 (0.222)	|0.168	0.037	0.014	0.003|
411 (0.163)	|0.095	0.043	0.021	0.003|
Multiallelic Dprime: 0.364
BLOCK 850.  MARKERS: 4341 4342 4343
414 (0.502)	|0.241	0.047	0.214|
212 (0.312)	|0.138	0.155	0.019|
432 (0.165)	|0.027	0.129	0.008|
412 (0.020)	|0.000	0.020	0.000|
Multiallelic Dprime: 0.479
BLOCK 851.  MARKERS: 4344 4345
24 (0.406)	|0.384	0.018|
22 (0.352)	|0.337	0.013|
42 (0.242)	|0.005	0.235|
Multiallelic Dprime: 0.878
BLOCK 852.  MARKERS: 4346 4347 4348
432 (0.725)	|0.235	0.213	0.190	0.025	0.031	0.005	0.011|
214 (0.266)	|0.070	0.076	0.092	0.009	0.005	0.006	0.000|
Multiallelic Dprime: 0.108
BLOCK 853.  MARKERS: 4353 4354 4355 4356 4357 4358 4359 4360 4361 4362 4363
33313314114 (0.307)	|0.307	0.000	0.000|
12134232343 (0.291)	|0.002	0.288	0.000|
12134232313 (0.283)	|0.142	0.004	0.136|
13133312313 (0.037)	|0.036	0.000	0.000|
33313314314 (0.037)	|0.037	0.000	0.000|
33313314143 (0.012)	|0.000	0.012	0.000|
33313314313 (0.012)	|0.010	0.000	0.001|
Multiallelic Dprime: 0.844
BLOCK 854.  MARKERS: 4364 4365
33 (0.548)	|0.401	0.074	0.067	0.001|
34 (0.306)	|0.246	0.035	0.019	0.007|
13 (0.145)	|0.120	0.006	0.012	0.006|
Multiallelic Dprime: 0.198
BLOCK 855.  MARKERS: 4367 4368 4369 4370 4371
42312 (0.767)	|0.668	0.091	0.004|
14224 (0.113)	|0.008	0.100	0.006|
12312 (0.098)	|0.087	0.009	0.003|
12314 (0.015)	|0.000	0.000	0.014|
Multiallelic Dprime: 0.515
BLOCK 856.  MARKERS: 4372 4373 4374
121 (0.768)	|0.702	0.004	0.046	0.004|
343 (0.201)	|0.053	0.102	0.042	0.003|
141 (0.028)	|0.019	0.000	0.000	0.009|
Multiallelic Dprime: 0.652
BLOCK 857.  MARKERS: 4375 4376 4377 4378
4321 (0.777)	|0.738	0.020	0.008	0.011|
2134 (0.105)	|0.004	0.100	0.000	0.000|
4331 (0.088)	|0.002	0.000	0.079	0.000|
4131 (0.017)	|0.001	0.000	0.013	0.000|
Multiallelic Dprime: 0.935
BLOCK 858.  MARKERS: 4379 4380 4381 4382
4413 (0.749)	|0.694	0.054	0.002|
2131 (0.129)	|0.128	0.000	0.000|
2433 (0.100)	|0.009	0.081	0.010|
4433 (0.011)	|0.000	0.000	0.010|
Multiallelic Dprime: 0.628
BLOCK 859.  MARKERS: 4383 4384 4385
233 (0.839)	|0.678	0.132	0.000	0.014	0.000|
111 (0.136)	|0.000	0.000	0.116	0.000	0.000|
113 (0.024)	|0.002	0.003	0.000	0.000	0.010|
Multiallelic Dprime: 0.959
BLOCK 860.  MARKERS: 4386 4387 4388 4389 4390 4391 4392 4393 4394 4395 4396 4397
112224312222 (0.679)	|0.516	0.148	0.009|
332342223434 (0.134)	|0.014	0.111	0.008|
134324223432 (0.117)	|0.007	0.048	0.061|
112224313432 (0.014)	|0.001	0.010	0.002|
132322223432 (0.010)	|0.002	0.007	0.001|
Multiallelic Dprime: 0.705
BLOCK 861.  MARKERS: 4398 4399
11 (0.560)	|0.533	0.026|
33 (0.341)	|0.073	0.261|
31 (0.091)	|0.087	0.002|
Multiallelic Dprime: 0.853
BLOCK 862.  MARKERS: 4400 4401
12 (0.692)	|0.691	0.000	0.002|
34 (0.297)	|0.006	0.265	0.026|
Multiallelic Dprime: 0.991
BLOCK 863.  MARKERS: 4402 4403
34 (0.699)	|0.437	0.062	0.200|
22 (0.265)	|0.001	0.257	0.006|
24 (0.036)	|0.004	0.025	0.008|
Multiallelic Dprime: 0.904
BLOCK 864.  MARKERS: 4404 4405 4406
424 (0.441)	|0.377	0.002	0.000	0.059|
222 (0.345)	|0.004	0.102	0.198	0.042|
434 (0.213)	|0.000	0.210	0.001	0.004|
Multiallelic Dprime: 0.811
BLOCK 865.  MARKERS: 4407 4408 4409 4410
3134 (0.381)	|0.283	0.080	0.019|
4342 (0.313)	|0.076	0.214	0.024|
3342 (0.200)	|0.037	0.073	0.090|
3142 (0.105)	|0.059	0.017	0.028|
Multiallelic Dprime: 0.461
BLOCK 866.  MARKERS: 4413 4414
22 (0.455)	|0.112	0.343	0.000|
42 (0.384)	|0.354	0.020	0.006|
44 (0.158)	|0.026	0.004	0.132|
Multiallelic Dprime: 0.786
BLOCK 867.  MARKERS: 4415 4416
31 (0.492)	|0.090	0.206	0.179	0.011|
13 (0.370)	|0.258	0.034	0.008	0.058|
33 (0.136)	|0.014	0.115	0.007	0.000|
Multiallelic Dprime: 0.590
BLOCK 868.  MARKERS: 4420 4421 4422 4423 4424 4425 4426
3411341 (0.363)	|0.170	0.099	0.071	0.021|
1333333 (0.355)	|0.141	0.097	0.066	0.047|
3413133 (0.194)	|0.101	0.038	0.024	0.029|
3433333 (0.069)	|0.029	0.024	0.010	0.006|
Multiallelic Dprime: 0.104
BLOCK 869.  MARKERS: 4432 4433 4434 4435 4436
12111 (0.451)	|0.435	0.012	0.000|
34331 (0.262)	|0.032	0.225	0.003|
34333 (0.176)	|0.000	0.000	0.176|
12311 (0.105)	|0.004	0.053	0.051|
Multiallelic Dprime: 0.882
BLOCK 870.  MARKERS: 4438 4439 4440
321 (0.471)	|0.141	0.141	0.107	0.063	0.018|
123 (0.290)	|0.134	0.057	0.051	0.039	0.009|
113 (0.233)	|0.061	0.044	0.052	0.049	0.026|
Multiallelic Dprime: 0.160
BLOCK 871.  MARKERS: 4444 4445 4446 4447
2332 (0.334)	|0.173	0.152	0.005|
2311 (0.246)	|0.204	0.035	0.003|
4432 (0.212)	|0.194	0.017	0.002|
2331 (0.151)	|0.031	0.008	0.111|
2432 (0.053)	|0.045	0.008	0.000|
Multiallelic Dprime: 0.553
BLOCK 872.  MARKERS: 4449 4450 4451 4452 4453 4454 4455 4456
24143111 (0.651)	|0.324	0.211	0.031	0.045	0.032|
21431243 (0.221)	|0.093	0.014	0.105	0.005	0.003|
34143111 (0.120)	|0.047	0.016	0.013	0.044	0.000|
Multiallelic Dprime: 0.376
BLOCK 873.  MARKERS: 4458 4459 4460 4461 4462
44232 (0.463)	|0.004	0.177	0.285|
44114 (0.246)	|0.222	0.003	0.016|
21232 (0.154)	|0.007	0.140	0.004|
44214 (0.094)	|0.088	0.000	0.007|
44234 (0.036)	|0.033	0.000	0.000|
Multiallelic Dprime: 0.783
BLOCK 874.  MARKERS: 4463 4464
42 (0.360)	|0.156	0.136	0.068|
34 (0.326)	|0.143	0.118	0.065|
32 (0.309)	|0.163	0.094	0.053|
Multiallelic Dprime: 0.066
BLOCK 875.  MARKERS: 4471 4472
41 (0.462)	|0.390	0.072|
43 (0.351)	|0.155	0.191|
13 (0.188)	|0.091	0.095|
Multiallelic Dprime: 0.413
BLOCK 876.  MARKERS: 4474 4475
41 (0.635)	|0.361	0.213	0.057|
23 (0.358)	|0.256	0.025	0.077|
Multiallelic Dprime: 0.369
BLOCK 877.  MARKERS: 4478 4479 4480
212 (0.620)	|0.374	0.212	0.033|
233 (0.240)	|0.124	0.071	0.046|
312 (0.136)	|0.047	0.026	0.064|
Multiallelic Dprime: 0.215
BLOCK 878.  MARKERS: 4482 4483
41 (0.548)	|0.314	0.213	0.015|
11 (0.308)	|0.134	0.155	0.018|
43 (0.144)	|0.114	0.025	0.002|
Multiallelic Dprime: 0.160
BLOCK 879.  MARKERS: 4490 4491
12 (0.563)	|0.072	0.340	0.073	0.038	0.023	0.018|
31 (0.392)	|0.377	0.005	0.005	0.000	0.000	0.003|
32 (0.036)	|0.008	0.004	0.023	0.000	0.000	0.000|
Multiallelic Dprime: 0.858
BLOCK 880.  MARKERS: 4494 4495 4496 4497 4498 4499 4500
1122344 (0.461)	|0.460	0.000|
3322324 (0.349)	|0.003	0.348|
3314122 (0.101)	|0.101	0.000|
3314324 (0.039)	|0.000	0.039|
3322344 (0.024)	|0.024	0.000|
1322324 (0.023)	|0.016	0.007|
Multiallelic Dprime: 0.978
BLOCK 881.  MARKERS: 4502 4503
13 (0.606)	|0.484	0.000	0.116	0.001|
32 (0.394)	|0.000	0.350	0.000	0.044|
Multiallelic Dprime: 0.998
BLOCK 882.  MARKERS: 4504 4505 4506 4507 4508
43224 (0.483)	|0.232	0.145	0.032	0.052	0.004	0.010|
23312 (0.349)	|0.241	0.042	0.046	0.010	0.011	0.000|
21312 (0.117)	|0.056	0.014	0.018	0.026	0.000	0.000|
23224 (0.046)	|0.035	0.003	0.006	0.002	0.000	0.000|
Multiallelic Dprime: 0.298
BLOCK 883.  MARKERS: 4514 4515 4516 4517 4518 4519 4520
3242111 (0.567)	|0.196	0.248	0.123|
1122111 (0.203)	|0.178	0.011	0.015|
1124323 (0.103)	|0.071	0.004	0.027|
1124321 (0.091)	|0.085	0.004	0.002|
1142111 (0.015)	|0.002	0.000	0.013|
3224111 (0.010)	|0.000	0.010	0.000|
Multiallelic Dprime: 0.617
BLOCK 884.  MARKERS: 4524 4525
31 (0.541)	|0.397	0.116	0.011|
23 (0.278)	|0.230	0.041	0.007|
33 (0.181)	|0.122	0.052	0.000|
Multiallelic Dprime: 0.120
BLOCK 885.  MARKERS: 4526 4527 4528 4529 4530 4531 4532
1121321 (0.749)	|0.481	0.148	0.019	0.073	0.018|
3342443 (0.210)	|0.088	0.002	0.111	0.002	0.000|
1122341 (0.018)	|0.001	0.000	0.000	0.006	0.000|
Multiallelic Dprime: 0.507
BLOCK 886.  MARKERS: 4533 4534 4535 4536 4537 4538 4539
1311333 (0.584)	|0.580	0.000	0.000	0.005	0.000|
3211133 (0.151)	|0.000	0.039	0.110	0.000	0.000|
3233112 (0.136)	|0.000	0.125	0.000	0.000	0.011|
3211333 (0.082)	|0.073	0.000	0.001	0.008	0.000|
1211333 (0.019)	|0.018	0.000	0.000	0.000	0.000|
Multiallelic Dprime: 0.936
BLOCK 887.  MARKERS: 4541 4542 4543 4544 4545 4546 4547 4548
44211212 (0.682)	|0.645	0.027	0.010|
33443424 (0.165)	|0.000	0.163	0.000|
34241212 (0.115)	|0.000	0.001	0.113|
34211212 (0.014)	|0.005	0.000	0.009|
33443412 (0.011)	|0.009	0.002	0.000|
Multiallelic Dprime: 0.918
BLOCK 888.  MARKERS: 4549 4550 4551 4552
2411 (0.661)	|0.609	0.028	0.023|
4233 (0.195)	|0.035	0.135	0.025|
2431 (0.140)	|0.018	0.003	0.119|
Multiallelic Dprime: 0.753
BLOCK 889.  MARKERS: 4554 4555 4556
232 (0.662)	|0.642	0.019	0.001|
422 (0.168)	|0.144	0.020	0.003|
224 (0.168)	|0.075	0.075	0.015|
Multiallelic Dprime: 0.618
BLOCK 890.  MARKERS: 4557 4558
13 (0.861)	|0.648	0.185	0.027|
21 (0.114)	|0.054	0.047	0.012|
23 (0.020)	|0.003	0.009	0.008|
Multiallelic Dprime: 0.357
BLOCK 891.  MARKERS: 4562 4563
33 (0.706)	|0.322	0.249	0.116	0.014|
11 (0.244)	|0.118	0.023	0.021	0.080|
13 (0.047)	|0.021	0.002	0.017	0.006|
Multiallelic Dprime: 0.316
BLOCK 892.  MARKERS: 4565 4566 4567 4568 4569 4570 4571
1232111 (0.460)	|0.068	0.327	0.000	0.068|
3434133 (0.274)	|0.267	0.005	0.000	0.002|
1232113 (0.156)	|0.033	0.000	0.123	0.000|
3424333 (0.100)	|0.095	0.000	0.000	0.000|
Multiallelic Dprime: 0.879
BLOCK 893.  MARKERS: 4573 4574 4575 4576
2221 (0.465)	|0.007	0.292	0.163	0.000	0.005|
4413 (0.334)	|0.328	0.000	0.001	0.000	0.000|
4423 (0.125)	|0.000	0.000	0.000	0.123	0.001|
2223 (0.073)	|0.000	0.002	0.000	0.000	0.068|
Multiallelic Dprime: 0.980
BLOCK 894.  MARKERS: 4577 4578 4579 4580 4581 4582 4583 4584 4585 4586
3423331232 (0.336)	|0.088	0.229	0.020|
1321124441 (0.297)	|0.236	0.046	0.016|
3333331231 (0.163)	|0.152	0.010	0.002|
3323324441 (0.123)	|0.038	0.085	0.000|
3321124441 (0.074)	|0.006	0.003	0.065|
Multiallelic Dprime: 0.603
BLOCK 895.  MARKERS: 4588 4589
13 (0.525)	|0.312	0.027	0.072	0.111|
31 (0.373)	|0.030	0.194	0.114	0.031|
11 (0.102)	|0.002	0.040	0.043	0.019|
Multiallelic Dprime: 0.581
BLOCK 896.  MARKERS: 4591 4592 4593 4594
1331 (0.344)	|0.160	0.173	0.012|
3113 (0.261)	|0.232	0.012	0.017|
3333 (0.227)	|0.072	0.141	0.015|
3331 (0.162)	|0.048	0.012	0.101|
Multiallelic Dprime: 0.477
BLOCK 897.  MARKERS: 4598 4599
12 (0.518)	|0.385	0.039	0.039	0.053|
32 (0.337)	|0.007	0.264	0.010	0.058|
11 (0.145)	|0.003	0.006	0.136	0.000|
Multiallelic Dprime: 0.779
BLOCK 898.  MARKERS: 4600 4601 4602
144 (0.395)	|0.180	0.165	0.034	0.016|
344 (0.310)	|0.200	0.024	0.074	0.005|
324 (0.184)	|0.041	0.103	0.020	0.017|
142 (0.110)	|0.008	0.000	0.099	0.000|
Multiallelic Dprime: 0.406
BLOCK 899.  MARKERS: 4604 4605 4606 4607 4608
32431 (0.430)	|0.163	0.109	0.044	0.085	0.026	0.000|
14213 (0.292)	|0.080	0.090	0.066	0.049	0.000	0.002|
34213 (0.227)	|0.060	0.087	0.054	0.014	0.002	0.008|
32433 (0.039)	|0.024	0.007	0.006	0.001	0.000	0.000|
Multiallelic Dprime: 0.209
BLOCK 900.  MARKERS: 4610 4611 4612 4613 4614
31123 (0.332)	|0.094	0.190	0.049|
32123 (0.294)	|0.276	0.015	0.005|
21123 (0.172)	|0.090	0.083	0.000|
31342 (0.154)	|0.002	0.000	0.154|
31323 (0.028)	|0.003	0.021	0.003|
31142 (0.011)	|0.000	0.000	0.011|
Multiallelic Dprime: 0.633
BLOCK 901.  MARKERS: 4616 4617
11 (0.467)	|0.016	0.294	0.156|
13 (0.310)	|0.270	0.012	0.027|
23 (0.223)	|0.140	0.072	0.009|
Multiallelic Dprime: 0.667
BLOCK 902.  MARKERS: 4619 4620
41 (0.426)	|0.281	0.105	0.040|
21 (0.378)	|0.292	0.070	0.015|
23 (0.193)	|0.103	0.043	0.047|
Multiallelic Dprime: 0.172
BLOCK 903.  MARKERS: 4626 4627
42 (0.679)	|0.587	0.033	0.058|
22 (0.219)	|0.027	0.186	0.006|
43 (0.102)	|0.004	0.096	0.003|
Multiallelic Dprime: 0.826
BLOCK 904.  MARKERS: 4628 4629
23 (0.618)	|0.402	0.210	0.005|
12 (0.315)	|0.005	0.058	0.251|
13 (0.067)	|0.000	0.067	0.000|
Multiallelic Dprime: 0.720
BLOCK 905.  MARKERS: 4630 4631
21 (0.415)	|0.401	0.005|
23 (0.334)	|0.210	0.124|
11 (0.247)	|0.004	0.252|
Multiallelic Dprime: 0.656
BLOCK 906.  MARKERS: 4632 4633
21 (0.616)	|0.239	0.213	0.165|
13 (0.381)	|0.160	0.111	0.111|
Multiallelic Dprime: 0.055
BLOCK 907.  MARKERS: 4637 4638
14 (0.401)	|0.259	0.139|
34 (0.323)	|0.215	0.108|
12 (0.276)	|0.243	0.034|
Multiallelic Dprime: 0.251
BLOCK 908.  MARKERS: 4639 4640 4641
324 (0.715)	|0.267	0.283	0.050	0.105|
112 (0.281)	|0.135	0.064	0.080	0.000|
Multiallelic Dprime: 0.342
BLOCK 909.  MARKERS: 4643 4644 4645 4646
3242 (0.404)	|0.334	0.061|
1242 (0.350)	|0.194	0.155|
3342 (0.130)	|0.094	0.035|
3324 (0.105)	|0.092	0.014|
Multiallelic Dprime: 0.356
BLOCK 910.  MARKERS: 4647 4648
41 (0.725)	|0.370	0.216	0.080	0.049	0.013|
33 (0.265)	|0.130	0.091	0.030	0.013	0.000|
Multiallelic Dprime: 0.054
BLOCK 911.  MARKERS: 4652 4653 4654 4655 4656 4657 4658
2233413 (0.506)	|0.246	0.000	0.174	0.084|
2432411 (0.306)	|0.097	0.209	0.000	0.000|
1212143 (0.112)	|0.112	0.000	0.000	0.000|
2232413 (0.062)	|0.000	0.000	0.000	0.061|
2232143 (0.012)	|0.001	0.000	0.011	0.000|
Multiallelic Dprime: 0.609
BLOCK 912.  MARKERS: 4659 4660 4661
243 (0.457)	|0.298	0.114	0.037	0.008|
411 (0.211)	|0.083	0.009	0.118	0.000|
443 (0.185)	|0.017	0.165	0.001	0.002|
441 (0.144)	|0.008	0.064	0.000	0.073|
Multiallelic Dprime: 0.560
BLOCK 913.  MARKERS: 4662 4663 4664
211 (0.411)	|0.406	0.001	0.003	0.000|
234 (0.351)	|0.023	0.175	0.106	0.044|
431 (0.156)	|0.000	0.154	0.000	0.000|
231 (0.082)	|0.080	0.002	0.000	0.000|
Multiallelic Dprime: 0.876
BLOCK 914.  MARKERS: 4666 4667 4668
414 (0.510)	|0.218	0.133	0.132	0.026|
331 (0.333)	|0.138	0.062	0.033	0.101|
434 (0.108)	|0.056	0.032	0.021	0.000|
431 (0.045)	|0.006	0.032	0.007	0.000|
Multiallelic Dprime: 0.218
BLOCK 915.  MARKERS: 4674 4675 4676
314 (0.418)	|0.238	0.128	0.037	0.004|
414 (0.259)	|0.161	0.039	0.043	0.016|
334 (0.193)	|0.133	0.046	0.012	0.003|
332 (0.129)	|0.070	0.046	0.011	0.003|
Multiallelic Dprime: 0.137
BLOCK 916.  MARKERS: 4677 4678 4679 4680 4681
11111 (0.598)	|0.333	0.204	0.048	0.014|
34433 (0.258)	|0.125	0.084	0.044	0.006|
14411 (0.101)	|0.041	0.037	0.014	0.008|
34431 (0.025)	|0.020	0.004	0.002	0.000|
Multiallelic Dprime: 0.105
BLOCK 917.  MARKERS: 4687 4688 4689 4690
3124 (0.528)	|0.393	0.015	0.090	0.029|
4432 (0.329)	|0.020	0.173	0.136	0.000|
3122 (0.113)	|0.000	0.099	0.010	0.000|
3432 (0.028)	|0.009	0.000	0.001	0.013|
Multiallelic Dprime: 0.692
BLOCK 918.  MARKERS: 4691 4692 4693 4694 4695
24113 (0.423)	|0.027	0.387	0.009|
42331 (0.288)	|0.208	0.004	0.076|
24131 (0.236)	|0.143	0.000	0.093|
24331 (0.042)	|0.018	0.000	0.024|
Multiallelic Dprime: 0.732
BLOCK 919.  MARKERS: 4696 4697
12 (0.402)	|0.317	0.045	0.039|
13 (0.393)	|0.028	0.329	0.037|
32 (0.204)	|0.094	0.005	0.104|
Multiallelic Dprime: 0.642
BLOCK 920.  MARKERS: 4698 4699
43 (0.437)	|0.258	0.016	0.135	0.029|
23 (0.381)	|0.368	0.009	0.000	0.000|
41 (0.181)	|0.010	0.170	0.001	0.000|
Multiallelic Dprime: 0.693
BLOCK 921.  MARKERS: 4700 4701 4702
122 (0.635)	|0.396	0.055	0.091	0.091|
333 (0.195)	|0.009	0.153	0.010	0.020|
123 (0.137)	|0.061	0.001	0.070	0.006|
133 (0.028)	|0.005	0.006	0.012	0.004|
Multiallelic Dprime: 0.513
BLOCK 922.  MARKERS: 4704 4705 4706 4707 4708 4709 4710
2341211 (0.470)	|0.304	0.013	0.011	0.061	0.039	0.020	0.000	0.000|
2343231 (0.217)	|0.011	0.177	0.007	0.000	0.001	0.000	0.014	0.000|
2341231 (0.186)	|0.012	0.035	0.075	0.035	0.007	0.000	0.000	0.012|
4423433 (0.120)	|0.007	0.003	0.104	0.000	0.001	0.001	0.000	0.000|
Multiallelic Dprime: 0.758
BLOCK 923.  MARKERS: 4711 4712 4713 4714 4715 4716 4717 4718 4719
343334441 (0.334)	|0.329	0.000	0.003	0.000|
243332233 (0.228)	|0.000	0.128	0.100	0.000|
241134433 (0.199)	|0.199	0.000	0.000	0.000|
233312433 (0.095)	|0.000	0.093	0.000	0.000|
243334433 (0.047)	|0.006	0.000	0.042	0.000|
343334433 (0.021)	|0.000	0.000	0.021	0.000|
243312433 (0.014)	|0.000	0.000	0.014	0.000|
333332433 (0.013)	|0.000	0.000	0.000	0.012|
Multiallelic Dprime: 0.928
BLOCK 924.  MARKERS: 4722 4723 4724 4725
2332 (0.554)	|0.282	0.096	0.168	0.008|
4114 (0.231)	|0.059	0.115	0.055	0.002|
2132 (0.201)	|0.019	0.094	0.075	0.013|
2114 (0.014)	|0.009	0.000	0.004	0.000|
Multiallelic Dprime: 0.324
BLOCK 925.  MARKERS: 4727 4728 4729 4730 4731
43311 (0.369)	|0.358	0.003	0.002	0.002	0.000|
11133 (0.304)	|0.001	0.217	0.000	0.001	0.077|
13311 (0.302)	|0.009	0.021	0.170	0.099	0.000|
13313 (0.023)	|0.000	0.001	0.008	0.012	0.001|
Multiallelic Dprime: 0.924
BLOCK 926.  MARKERS: 4732 4733 4734 4735 4736 4737
111331 (0.370)	|0.358	0.009	0.000	0.001|
334131 (0.244)	|0.014	0.229	0.001	0.000|
114312 (0.180)	|0.175	0.000	0.000	0.005|
114331 (0.113)	|0.002	0.104	0.003	0.005|
314331 (0.078)	|0.008	0.015	0.055	0.000|
Multiallelic Dprime: 0.908
BLOCK 927.  MARKERS: 4738 4739 4740 4741
2412 (0.567)	|0.275	0.071	0.196	0.025|
1333 (0.360)	|0.094	0.241	0.026	0.000|
1332 (0.062)	|0.002	0.001	0.059	0.000|
1412 (0.011)	|0.000	0.000	0.005	0.004|
Multiallelic Dprime: 0.512
BLOCK 928.  MARKERS: 4743 4744 4745 4746
2241 (0.370)	|0.294	0.074	0.002|
4123 (0.313)	|0.250	0.054	0.009|
2223 (0.285)	|0.205	0.080	0.000|
2243 (0.030)	|0.030	0.000	0.000|
Multiallelic Dprime: 0.124
BLOCK 929.  MARKERS: 4752 4753
33 (0.782)	|0.774	0.008|
14 (0.208)	|0.068	0.140|
13 (0.011)	|0.011	0.000|
Multiallelic Dprime: 0.931
BLOCK 930.  MARKERS: 4755 4756
11 (0.851)	|0.306	0.292	0.219	0.025|
33 (0.148)	|0.033	0.028	0.074	0.012|
Multiallelic Dprime: 0.342
BLOCK 931.  MARKERS: 4760 4761 4762 4763 4764 4765 4766 4767 4768 4769 4770
32221323131 (0.341)	|0.290	0.005	0.030	0.000	0.002|
42221321131 (0.320)	|0.008	0.003	0.183	0.119	0.007|
44413231413 (0.293)	|0.040	0.242	0.006	0.000	0.000|
42221321133 (0.037)	|0.014	0.005	0.001	0.014	0.001|
Multiallelic Dprime: 0.825
BLOCK 932.  MARKERS: 4771 4772 4773 4774 4775
24124 (0.356)	|0.348	0.001	0.001	0.000|
24122 (0.257)	|0.002	0.003	0.242	0.001|
42324 (0.223)	|0.003	0.218	0.000	0.001|
42344 (0.134)	|0.002	0.018	0.000	0.113|
44124 (0.012)	|0.010	0.000	0.000	0.000|
Multiallelic Dprime: 0.962
BLOCK 933.  MARKERS: 4778 4779 4780 4781 4782 4783 4784
3424242 (0.371)	|0.312	0.019	0.009	0.000	0.014	0.000	0.010	0.002|
3223222 (0.248)	|0.158	0.005	0.018	0.049	0.003	0.000	0.001	0.005|
2243424 (0.246)	|0.012	0.189	0.014	0.000	0.000	0.010	0.000	0.001|
2223222 (0.118)	|0.010	0.000	0.101	0.001	0.003	0.000	0.000	0.003|
Multiallelic Dprime: 0.723
BLOCK 934.  MARKERS: 4786 4787 4788 4789 4790 4791 4792 4793
13113241 (0.498)	|0.490	0.000	0.000	0.000	0.000	0.000|
24342423 (0.213)	|0.002	0.175	0.020	0.000	0.000	0.013|
14342441 (0.147)	|0.000	0.000	0.125	0.003	0.013	0.000|
14342421 (0.050)	|0.000	0.000	0.000	0.050	0.000	0.000|
13342441 (0.020)	|0.000	0.000	0.018	0.000	0.001	0.000|
23342423 (0.013)	|0.000	0.013	0.000	0.000	0.000	0.000|
13113441 (0.012)	|0.000	0.000	0.012	0.000	0.000	0.000|
14113241 (0.011)	|0.008	0.000	0.002	0.000	0.000	0.000|
Multiallelic Dprime: 0.960
BLOCK 935.  MARKERS: 4794 4795 4796 4797 4798 4799 4800
2144213 (0.522)	|0.221	0.295|
3422431 (0.199)	|0.196	0.000|
3422433 (0.178)	|0.158	0.022|
2422433 (0.056)	|0.051	0.003|
2424213 (0.015)	|0.015	0.000|
3144213 (0.013)	|0.012	0.001|
Multiallelic Dprime: 0.822
BLOCK 936.  MARKERS: 4801 4802 4803
132 (0.669)	|0.530	0.073	0.054	0.011|
214 (0.324)	|0.217	0.055	0.047	0.002|
Multiallelic Dprime: 0.164
BLOCK 937.  MARKERS: 4805 4806 4807
443 (0.755)	|0.560	0.195|
441 (0.128)	|0.124	0.004|
121 (0.101)	|0.101	0.000|
421 (0.013)	|0.013	0.000|
Multiallelic Dprime: 0.919
BLOCK 938.  MARKERS: 4808 4809
31 (0.801)	|0.527	0.176	0.086|
13 (0.199)	|0.067	0.129	0.000|
Multiallelic Dprime: 0.506
BLOCK 939.  MARKERS: 4810 4811 4812 4813
2242 (0.594)	|0.349	0.233	0.013|
3123 (0.305)	|0.288	0.005	0.010|
2243 (0.086)	|0.000	0.086	0.000|
Multiallelic Dprime: 0.519
BLOCK 940.  MARKERS: 4814 4815
34 (0.643)	|0.614	0.029|
21 (0.330)	|0.186	0.143|
24 (0.023)	|0.023	0.000|
Multiallelic Dprime: 0.749
BLOCK 941.  MARKERS: 4816 4817
43 (0.826)	|0.394	0.367	0.055	0.010|
21 (0.172)	|0.067	0.015	0.068	0.023|
Multiallelic Dprime: 0.447
BLOCK 942.  MARKERS: 4819 4820 4821
442 (0.460)	|0.239	0.129	0.092|
422 (0.383)	|0.126	0.162	0.096|
243 (0.123)	|0.034	0.036	0.053|
443 (0.033)	|0.012	0.012	0.009|
Multiallelic Dprime: 0.176
BLOCK 943.  MARKERS: 4823 4824
11 (0.412)	|0.113	0.000	0.299|
31 (0.338)	|0.000	0.337	0.000|
12 (0.250)	|0.246	0.000	0.005|
Multiallelic Dprime: 0.876
BLOCK 944.  MARKERS: 4825 4826
13 (0.359)	|0.311	0.013	0.019	0.015|
11 (0.337)	|0.328	0.003	0.000	0.004|
33 (0.304)	|0.122	0.148	0.017	0.010|
Multiallelic Dprime: 0.679
BLOCK 945.  MARKERS: 4828 4829 4830 4831 4832 4833 4834
1421444 (0.757)	|0.373	0.158	0.183	0.041|
4143222 (0.164)	|0.022	0.055	0.010	0.077|
4143442 (0.036)	|0.032	0.003	0.000	0.000|
1441444 (0.029)	|0.015	0.010	0.003	0.000|
Multiallelic Dprime: 0.420
BLOCK 946.  MARKERS: 4835 4836 4837 4838 4839
33423 (0.445)	|0.166	0.037	0.243|
13423 (0.235)	|0.063	0.164	0.008|
13241 (0.198)	|0.135	0.004	0.060|
14423 (0.119)	|0.011	0.104	0.003|
Multiallelic Dprime: 0.512
BLOCK 947.  MARKERS: 4840 4841
32 (0.375)	|0.000	0.007	0.173	0.129	0.050	0.000	0.001|
12 (0.315)	|0.003	0.266	0.022	0.000	0.000	0.000	0.000|
14 (0.311)	|0.276	0.000	0.002	0.000	0.001	0.019	0.010|
Multiallelic Dprime: 0.941
BLOCK 948.  MARKERS: 4842 4843 4844 4845 4846 4847 4848 4849
31442231 (0.279)	|0.020	0.188	0.020	0.034	0.005	0.002|
33414213 (0.273)	|0.044	0.007	0.138	0.072	0.000	0.004|
33242213 (0.197)	|0.069	0.036	0.055	0.014	0.011	0.003|
11442413 (0.130)	|0.100	0.005	0.015	0.009	0.000	0.000|
31442413 (0.052)	|0.016	0.003	0.006	0.024	0.000	0.000|
31442233 (0.019)	|0.000	0.000	0.003	0.016	0.000	0.000|
31442213 (0.011)	|0.003	0.000	0.000	0.003	0.001	0.001|
Multiallelic Dprime: 0.514
BLOCK 949.  MARKERS: 4852 4853 4854 4855 4856 4857 4858 4859 4860 4861
2222111142 (0.255)	|0.000	0.088	0.010	0.136	0.000	0.012	0.000	0.000	0.000|
4422132122 (0.250)	|0.138	0.097	0.000	0.001	0.002	0.000	0.000	0.000	0.005|
2222132122 (0.244)	|0.199	0.004	0.000	0.000	0.031	0.000	0.000	0.000	0.006|
2214231424 (0.174)	|0.000	0.000	0.149	0.000	0.000	0.009	0.000	0.012	0.000|
2214231422 (0.020)	|0.012	0.000	0.000	0.000	0.000	0.000	0.000	0.000	0.000|
2422131122 (0.013)	|0.000	0.000	0.000	0.000	0.000	0.000	0.011	0.000	0.000|
Multiallelic Dprime: 0.793
BLOCK 950.  MARKERS: 4862 4863 4864 4865 4866 4867 4868 4869 4870 4871 4872 4873 4874 4875 4876 4877
3414141212414122 (0.352)	|0.347	0.004	0.000	0.001	0.000	0.000|
4414123414414222 (0.194)	|0.001	0.190	0.000	0.000	0.000	0.000|
4132323412222144 (0.164)	|0.000	0.000	0.131	0.000	0.031	0.001|
4414123434414222 (0.148)	|0.005	0.141	0.000	0.000	0.000	0.000|
4434143412414122 (0.038)	|0.001	0.000	0.000	0.037	0.000	0.000|
4414141212414122 (0.024)	|0.016	0.009	0.000	0.000	0.000	0.000|
4432123412212124 (0.017)	|0.000	0.000	0.000	0.000	0.000	0.017|
4132323412222142 (0.012)	|0.001	0.012	0.000	0.000	0.000	0.000|
4414123414414224 (0.011)	|0.000	0.000	0.011	0.000	0.000	0.000|
Multiallelic Dprime: 0.959
BLOCK 951.  MARKERS: 4878 4879 4880 4881 4882 4883
422131 (0.375)	|0.176	0.023	0.175|
122141 (0.375)	|0.052	0.306	0.017|
443343 (0.150)	|0.136	0.007	0.007|
422141 (0.040)	|0.003	0.006	0.032|
442141 (0.034)	|0.002	0.000	0.033|
442343 (0.021)	|0.006	0.002	0.013|
Multiallelic Dprime: 0.655
BLOCK 952.  MARKERS: 4884 4885
22 (0.379)	|0.358	0.021|
43 (0.344)	|0.326	0.019|
42 (0.276)	|0.016	0.256|
Multiallelic Dprime: 0.843
BLOCK 953.  MARKERS: 4886 4887
12 (0.700)	|0.343	0.340	0.014|
33 (0.296)	|0.017	0.019	0.257|
Multiallelic Dprime: 0.856
BLOCK 954.  MARKERS: 4888 4889
41 (0.361)	|0.359	0.000	0.001|
43 (0.359)	|0.000	0.357	0.003|
23 (0.275)	|0.003	0.008	0.264|
Multiallelic Dprime: 0.982
BLOCK 955.  MARKERS: 4890 4891
11 (0.368)	|0.356	0.010|
22 (0.365)	|0.343	0.022|
12 (0.268)	|0.174	0.094|
Multiallelic Dprime: 0.658
BLOCK 956.  MARKERS: 4895 4896
33 (0.873)	|0.554	0.258	0.056|
21 (0.125)	|0.038	0.005	0.083|
Multiallelic Dprime: 0.604
BLOCK 957.  MARKERS: 4897 4898 4899 4900
2134 (0.594)	|0.511	0.068	0.016|
4332 (0.264)	|0.047	0.215	0.000|
2114 (0.138)	|0.122	0.014	0.003|
Multiallelic Dprime: 0.627
BLOCK 958.  MARKERS: 4901 4902
14 (0.680)	|0.375	0.102	0.103	0.096|
43 (0.299)	|0.202	0.050	0.027	0.019|
13 (0.019)	|0.012	0.000	0.002	0.004|
Multiallelic Dprime: 0.215
BLOCK 959.  MARKERS: 4911 4912 4913 4914 4915
24232 (0.590)	|0.492	0.000	0.097|
24234 (0.151)	|0.151	0.000	0.000|
42212 (0.132)	|0.000	0.132	0.000|
24432 (0.120)	|0.060	0.059	0.001|
Multiallelic Dprime: 0.685
BLOCK 960.  MARKERS: 4916 4917
31 (0.705)	|0.388	0.054	0.093	0.171|
13 (0.195)	|0.009	0.152	0.028	0.006|
33 (0.099)	|0.016	0.012	0.070	0.001|
Multiallelic Dprime: 0.686
BLOCK 961.  MARKERS: 4919 4920 4921
113 (0.413)	|0.238	0.104	0.043	0.021	0.000|
311 (0.218)	|0.152	0.029	0.031	0.002	0.004|
333 (0.191)	|0.078	0.048	0.051	0.003	0.008|
313 (0.179)	|0.084	0.038	0.043	0.008	0.001|
Multiallelic Dprime: 0.189
BLOCK 962.  MARKERS: 4924 4925 4926 4927 4928 4929 4930
2321232 (0.553)	|0.152	0.294	0.106|
2321432 (0.218)	|0.206	0.009	0.004|
3143214 (0.168)	|0.100	0.024	0.044|
2323232 (0.034)	|0.023	0.010	0.001|
2323214 (0.014)	|0.010	0.003	0.000|
Multiallelic Dprime: 0.584
BLOCK 963.  MARKERS: 4932 4933
31 (0.497)	|0.168	0.166	0.165|
11 (0.345)	|0.344	0.000	0.000|
33 (0.157)	|0.005	0.105	0.048|
Multiallelic Dprime: 0.632
BLOCK 964.  MARKERS: 4934 4935
33 (0.516)	|0.219	0.142	0.066	0.040	0.047|
34 (0.271)	|0.093	0.048	0.052	0.049	0.029|
14 (0.214)	|0.056	0.027	0.068	0.041	0.020|
Multiallelic Dprime: 0.201
BLOCK 965.  MARKERS: 4936 4937 4938 4939
4342 (0.368)	|0.053	0.126	0.080	0.066	0.033	0.011|
2214 (0.216)	|0.101	0.028	0.032	0.043	0.007	0.004|
2212 (0.186)	|0.044	0.024	0.072	0.011	0.018	0.015|
2242 (0.129)	|0.044	0.034	0.028	0.008	0.010	0.003|
2342 (0.095)	|0.007	0.027	0.011	0.021	0.009	0.018|
Multiallelic Dprime: 0.263
BLOCK 966.  MARKERS: 4940 4941 4942 4943 4944
43132 (0.249)	|0.044	0.205|
43412 (0.243)	|0.064	0.180|
41411 (0.226)	|0.204	0.022|
21411 (0.149)	|0.130	0.019|
41412 (0.077)	|0.016	0.061|
43112 (0.052)	|0.046	0.006|
Multiallelic Dprime: 0.658
BLOCK 967.  MARKERS: 4945 4946 4947
232 (0.504)	|0.468	0.032|
411 (0.494)	|0.368	0.125|
Multiallelic Dprime: 0.598
BLOCK 968.  MARKERS: 4950 4951
14 (0.834)	|0.469	0.239	0.126|
42 (0.157)	|0.156	0.001	0.000|
Multiallelic Dprime: 0.981
BLOCK 969.  MARKERS: 4952 4953
42 (0.631)	|0.377	0.032	0.132	0.084|
22 (0.242)	|0.008	0.232	0.000	0.000|
24 (0.128)	|0.034	0.093	0.000	0.000|
Multiallelic Dprime: 0.829
BLOCK 970.  MARKERS: 4954 4955 4956 4957
3331 (0.418)	|0.038	0.240	0.040	0.101|
3333 (0.358)	|0.344	0.009	0.003	0.003|
1411 (0.133)	|0.083	0.005	0.044	0.000|
1431 (0.084)	|0.003	0.004	0.076	0.002|
Multiallelic Dprime: 0.800
BLOCK 971.  MARKERS: 4959 4960 4961
421 (0.472)	|0.274	0.161	0.037|
444 (0.257)	|0.109	0.142	0.002|
424 (0.166)	|0.101	0.003	0.062|
221 (0.104)	|0.102	0.000	0.002|
Multiallelic Dprime: 0.285
BLOCK 972.  MARKERS: 4962 4963 4964 4965
4344 (0.588)	|0.393	0.068	0.014	0.086	0.022|
2121 (0.305)	|0.000	0.153	0.117	0.033	0.000|
4321 (0.104)	|0.000	0.003	0.092	0.009	0.000|
Multiallelic Dprime: 0.730
BLOCK 973.  MARKERS: 4966 4967 4968 4969 4970
21311 (0.394)	|0.329	0.022	0.001	0.002	0.007	0.018|
33134 (0.227)	|0.005	0.127	0.010	0.001	0.080	0.000|
33111 (0.219)	|0.010	0.002	0.104	0.094	0.000	0.000|
33311 (0.131)	|0.103	0.000	0.016	0.000	0.003	0.000|
21111 (0.021)	|0.000	0.000	0.018	0.003	0.000	0.000|
Multiallelic Dprime: 0.824
BLOCK 974.  MARKERS: 4972 4973 4974 4975 4976 4977 4978 4979 4980 4981 4982 4983 4984 4985 4986
242324341223143 (0.447)	|0.446	0.000	0.000|
222142324441423 (0.158)	|0.158	0.000	0.000|
443324141223121 (0.150)	|0.000	0.146	0.000|
222322321223123 (0.100)	|0.000	0.101	0.000|
223324141223121 (0.090)	|0.000	0.091	0.000|
242324341223123 (0.019)	|0.000	0.019	0.000|
Multiallelic Dprime: 1.000
BLOCK 975.  MARKERS: 4987 4988 4989 4990 4991
13421 (0.609)	|0.402	0.013	0.172	0.012|
32112 (0.374)	|0.046	0.179	0.005	0.132|
13121 (0.012)	|0.000	0.008	0.000	0.002|
Multiallelic Dprime: 0.812
BLOCK 976.  MARKERS: 4992 4993 4994 4995 4996 4997 4998
3131124 (0.450)	|0.151	0.111	0.084	0.074	0.010	0.012	0.002	0.003|
3123122 (0.198)	|0.058	0.062	0.053	0.012	0.002	0.008	0.001	0.003|
1123122 (0.180)	|0.027	0.039	0.077	0.017	0.003	0.000	0.007	0.008|
3323442 (0.146)	|0.054	0.024	0.028	0.020	0.011	0.003	0.005	0.000|
Multiallelic Dprime: 0.186
BLOCK 977.  MARKERS: 5002 5003 5004 5005 5006 5007 5008 5009
12223221 (0.294)	|0.127	0.012	0.151	0.004	0.000|
12433241 (0.247)	|0.013	0.223	0.003	0.008	0.000|
24433221 (0.246)	|0.218	0.009	0.004	0.000	0.015|
14431322 (0.126)	|0.010	0.011	0.004	0.101	0.000|
12423221 (0.026)	|0.024	0.000	0.000	0.000	0.001|
12433221 (0.024)	|0.007	0.011	0.000	0.006	0.000|
14431222 (0.016)	|0.001	0.000	0.000	0.014	0.000|
24433241 (0.015)	|0.000	0.015	0.000	0.000	0.000|
Multiallelic Dprime: 0.754
BLOCK 978.  MARKERS: 5010 5011 5012 5013 5014
42443 (0.403)	|0.080	0.154	0.148	0.003	0.002	0.002|
13443 (0.283)	|0.206	0.044	0.000	0.000	0.004	0.016|
12211 (0.165)	|0.084	0.002	0.016	0.000	0.060	0.000|
12443 (0.133)	|0.000	0.003	0.004	0.113	0.000	0.000|
43443 (0.015)	|0.015	0.002	0.000	0.000	0.000	0.000|
Multiallelic Dprime: 0.675
BLOCK 979.  MARKERS: 5015 5016 5017 5018 5019 5020 5021 5022 5023 5024 5025 5026 5027 5028
34142131333433 (0.385)	|0.341	0.022	0.019|
34142131332243 (0.207)	|0.045	0.026	0.134|
31324243122444 (0.168)	|0.070	0.094	0.000|
14142131333443 (0.116)	|0.084	0.026	0.005|
31344143132443 (0.068)	|0.019	0.046	0.002|
34142131333443 (0.018)	|0.014	0.003	0.000|
Multiallelic Dprime: 0.594
BLOCK 980.  MARKERS: 5033 5034 5035 5036 5037
34121 (0.586)	|0.285	0.154	0.149|
42441 (0.236)	|0.094	0.139	0.003|
32143 (0.165)	|0.161	0.005	0.000|
Multiallelic Dprime: 0.429
BLOCK 981.  MARKERS: 5039 5040
34 (0.546)	|0.207	0.335	0.002|
32 (0.298)	|0.273	0.026	0.000|
14 (0.156)	|0.000	0.000	0.154|
Multiallelic Dprime: 0.716
BLOCK 982.  MARKERS: 5041 5042 5043
144 (0.481)	|0.301	0.066	0.012	0.016	0.079|
422 (0.363)	|0.031	0.158	0.008	0.149	0.009|
122 (0.155)	|0.001	0.002	0.147	0.001	0.003|
Multiallelic Dprime: 0.755
BLOCK 983.  MARKERS: 5044 5045 5046 5047 5048 5049 5050 5051 5052 5053
1241311143 (0.333)	|0.237	0.096|
3331414141 (0.226)	|0.120	0.106|
3333421431 (0.169)	|0.128	0.041|
3241311143 (0.165)	|0.115	0.051|
3331311143 (0.091)	|0.044	0.047|
Multiallelic Dprime: 0.192
BLOCK 984.  MARKERS: 5055 5056
32 (0.653)	|0.227	0.427	0.000|
14 (0.347)	|0.208	0.000	0.138|
Multiallelic Dprime: 0.693
BLOCK 985.  MARKERS: 5057 5058
32 (0.435)	|0.007	0.210	0.201	0.000	0.000	0.000	0.000|
12 (0.427)	|0.280	0.026	0.009	0.028	0.060	0.001	0.010|
11 (0.138)	|0.025	0.002	0.000	0.059	0.001	0.044	0.000|
Multiallelic Dprime: 0.837
BLOCK 986.  MARKERS: 5061 5062 5063 5064 5065 5066 5067 5068 5069 5070 5071 5072 5073 5074 5075 5076 5077 5078 5079 5080 5081 5082 5083 5084 5085 5086
42141112444423424242141243 (0.311)	|0.250	0.003	0.003	0.053|
42143131322211244434323221 (0.235)	|0.206	0.027	0.001	0.000|
24421331324211243434323121 (0.211)	|0.111	0.070	0.024	0.004|
42141112444423424242121221 (0.088)	|0.019	0.017	0.046	0.001|
42141112444423424434323121 (0.060)	|0.012	0.000	0.045	0.000|
44121131324211243434323121 (0.046)	|0.024	0.021	0.000	0.000|
42143131424211244234323123 (0.010)	|0.010	0.000	0.000	0.000|
Multiallelic Dprime: 0.529
BLOCK 987.  MARKERS: 5087 5088 5089 5090 5091 5092
223442 (0.650)	|0.643	0.000	0.000	0.000	0.000|
111233 (0.143)	|0.000	0.139	0.000	0.000	0.000|
113443 (0.126)	|0.000	0.000	0.095	0.000	0.031|
123442 (0.064)	|0.012	0.000	0.000	0.051	0.000|
Multiallelic Dprime: 0.988
BLOCK 988.  MARKERS: 5093 5094 5095 5096 5097 5098 5099 5100 5101 5102
2341314344 (0.659)	|0.296	0.223	0.029	0.000	0.088	0.000	0.012|
4441314334 (0.141)	|0.000	0.000	0.135	0.000	0.000	0.000	0.000|
4322143131 (0.105)	|0.000	0.000	0.000	0.103	0.000	0.000	0.000|
4321143131 (0.052)	|0.000	0.000	0.000	0.000	0.000	0.049	0.000|
4322143134 (0.031)	|0.000	0.029	0.000	0.000	0.000	0.000	0.000|
Multiallelic Dprime: 0.908
BLOCK 989.  MARKERS: 5104 5105 5106 5107 5108 5109 5110 5111 5112 5113 5114 5115 5116 5117 5118 5119 5120 5121 5122 5123 5124 5125 5126 5127 5128 5129 5130 5131 5132 5133 5134
2113112232242413231323112243411 (0.301)	|0.000	0.301	0.000	0.000|
2113112232244221231123112243443 (0.253)	|0.250	0.000	0.000	0.000|
2113112342242221433142434332211 (0.167)	|0.000	0.000	0.168	0.000|
4331331334322221413142434332211 (0.105)	|0.001	0.000	0.061	0.044|
2113112232242221231123112243443 (0.089)	|0.090	0.000	0.000	0.000|
4113112332242223231123114243411 (0.049)	|0.000	0.049	0.000	0.000|
2113112232342221231123112243443 (0.013)	|0.012	0.000	0.000	0.000|
Multiallelic Dprime: 0.985
BLOCK 990.  MARKERS: 5135 5136 5137
121 (0.353)	|0.346	0.007|
141 (0.352)	|0.337	0.015|
323 (0.233)	|0.019	0.214|
321 (0.059)	|0.050	0.008|
Multiallelic Dprime: 0.850
BLOCK 991.  MARKERS: 5138 5139
43 (0.754)	|0.370	0.234	0.089	0.061|
21 (0.244)	|0.010	0.050	0.182	0.002|
Multiallelic Dprime: 0.650
BLOCK 992.  MARKERS: 5140 5141 5142
313 (0.381)	|0.262	0.029	0.086	0.005|
213 (0.284)	|0.036	0.202	0.031	0.014|
331 (0.271)	|0.105	0.061	0.077	0.023|
333 (0.064)	|0.027	0.004	0.014	0.019|
Multiallelic Dprime: 0.406
BLOCK 993.  MARKERS: 5147 5148 5149 5150 5151
44112 (0.427)	|0.389	0.026	0.015|
14112 (0.295)	|0.088	0.185	0.018|
42324 (0.206)	|0.149	0.017	0.041|
44122 (0.060)	|0.003	0.004	0.053|
Multiallelic Dprime: 0.606
BLOCK 994.  MARKERS: 5153 5154
34 (0.634)	|0.356	0.273	0.000	0.000	0.000	0.000	0.000|
21 (0.234)	|0.000	0.000	0.184	0.000	0.021	0.012	0.000|
24 (0.129)	|0.000	0.024	0.000	0.088	0.000	0.000	0.012|
Multiallelic Dprime: 0.930
BLOCK 995.  MARKERS: 5156 5157 5158 5159 5160 5161 5162 5163 5164 5165 5166 5167 5168 5169
22131141212411 (0.358)	|0.320	0.003	0.000	0.000	0.000	0.020	0.012|
22133322331234 (0.298)	|0.003	0.289	0.004	0.000	0.000	0.000	0.000|
41313322331234 (0.188)	|0.000	0.001	0.178	0.000	0.000	0.000	0.000|
22131141331434 (0.089)	|0.000	0.000	0.000	0.089	0.000	0.000	0.000|
22333322331434 (0.022)	|0.000	0.000	0.000	0.000	0.022	0.000	0.000|
22333322331414 (0.012)	|0.000	0.000	0.000	0.000	0.010	0.000	0.000|
22131122331414 (0.011)	|0.001	0.001	0.000	0.000	0.006	0.000	0.000|
Multiallelic Dprime: 0.981
BLOCK 996.  MARKERS: 5171 5172 5173 5174 5175 5176 5177 5178 5179
412231223 (0.324)	|0.168	0.155|
432131241 (0.302)	|0.144	0.158|
432112341 (0.181)	|0.127	0.049|
111131241 (0.099)	|0.041	0.056|
132131241 (0.039)	|0.018	0.021|
412231221 (0.020)	|0.014	0.006|
412231243 (0.012)	|0.011	0.000|
Multiallelic Dprime: 0.167
BLOCK 997.  MARKERS: 5183 5184
14 (0.534)	|0.338	0.048	0.027	0.091	0.002	0.008|
32 (0.457)	|0.133	0.128	0.115	0.018	0.023	0.014|
Multiallelic Dprime: 0.486
BLOCK 998.  MARKERS: 5186 5187 5188 5189 5190 5191 5192 5193
43124113 (0.478)	|0.365	0.083	0.030|
14142133 (0.176)	|0.073	0.100	0.003|
43324433 (0.143)	|0.019	0.019	0.104|
43124431 (0.109)	|0.028	0.075	0.007|
14144133 (0.025)	|0.017	0.007	0.000|
13144133 (0.023)	|0.003	0.018	0.001|
Multiallelic Dprime: 0.507
BLOCK 999.  MARKERS: 5194 5195
14 (0.524)	|0.400	0.113	0.011|
34 (0.325)	|0.078	0.178	0.069|
33 (0.151)	|0.052	0.081	0.018|
Multiallelic Dprime: 0.450
BLOCK 1000.  MARKERS: 5199 5200
23 (0.531)	|0.530	0.003	0.000	0.000|
42 (0.371)	|0.230	0.124	0.016	0.000|
43 (0.098)	|0.070	0.015	0.000	0.012|
Multiallelic Dprime: 0.804
BLOCK 1001.  MARKERS: 5201 5202 5203 5204
3212 (0.831)	|0.495	0.294	0.017	0.017	0.000	0.000|
2344 (0.141)	|0.021	0.001	0.106	0.002	0.000	0.011|
3214 (0.016)	|0.015	0.000	0.000	0.000	0.000	0.000|
2314 (0.012)	|0.000	0.001	0.000	0.000	0.011	0.000|
Multiallelic Dprime: 0.756
BLOCK 1002.  MARKERS: 5206 5207 5208 5209 5210
23424 (0.530)	|0.516	0.009|
23444 (0.296)	|0.194	0.102|
41242 (0.123)	|0.115	0.009|
21244 (0.019)	|0.019	0.000|
23244 (0.012)	|0.012	0.000|
43242 (0.011)	|0.011	0.000|
Multiallelic Dprime: 0.793
BLOCK 1003.  MARKERS: 5213 5214
14 (0.877)	|0.696	0.146	0.025|
31 (0.119)	|0.014	0.002	0.100|
Multiallelic Dprime: 0.840
BLOCK 1004.  MARKERS: 5215 5216 5217 5218
1444 (0.715)	|0.697	0.000	0.001	0.013	0.000|
4222 (0.150)	|0.000	0.136	0.003	0.008	0.000|
4224 (0.123)	|0.007	0.000	0.100	0.001	0.018|
Multiallelic Dprime: 0.951
BLOCK 1005.  MARKERS: 5219 5220 5221 5222 5223 5224
212443 (0.716)	|0.623	0.092|
412421 (0.136)	|0.129	0.007|
431223 (0.105)	|0.025	0.080|
412423 (0.022)	|0.010	0.012|
411223 (0.018)	|0.003	0.015|
Multiallelic Dprime: 0.472
BLOCK 1006.  MARKERS: 5227 5228
24 (0.794)	|0.634	0.001	0.159|
41 (0.205)	|0.024	0.171	0.011|
Multiallelic Dprime: 0.829
BLOCK 1007.  MARKERS: 5229 5230
21 (0.659)	|0.466	0.186|
41 (0.171)	|0.026	0.143|
23 (0.170)	|0.052	0.116|
Multiallelic Dprime: 0.579
BLOCK 1008.  MARKERS: 5231 5232
14 (0.544)	|0.458	0.036	0.048	0.003|
32 (0.445)	|0.306	0.078	0.051	0.009|
Multiallelic Dprime: 0.302
BLOCK 1009.  MARKERS: 5234 5235 5236 5237 5238
22141 (0.767)	|0.766	0.001	0.000|
24443 (0.119)	|0.002	0.116	0.000|
14423 (0.100)	|0.000	0.022	0.079|
22121 (0.014)	|0.013	0.000	0.000|
Multiallelic Dprime: 0.980
BLOCK 1010.  MARKERS: 5239 5240
33 (0.781)	|0.648	0.082	0.022	0.012	0.010|
41 (0.139)	|0.009	0.100	0.002	0.022	0.000|
31 (0.080)	|0.016	0.000	0.037	0.023	0.003|
Multiallelic Dprime: 0.729
BLOCK 1011.  MARKERS: 5242 5243 5244 5245 5246 5247 5248 5249 5250 5251
4233112443 (0.674)	|0.592	0.077	0.006|
2441333231 (0.183)	|0.163	0.019	0.000|
2443333231 (0.061)	|0.061	0.000	0.001|
2443133231 (0.058)	|0.049	0.003	0.005|
4443333231 (0.013)	|0.011	0.000	0.001|
Multiallelic Dprime: 0.203
BLOCK 1012.  MARKERS: 5252 5253
34 (0.884)	|0.534	0.200	0.145	0.005|
23 (0.101)	|0.033	0.034	0.029	0.006|
24 (0.013)	|0.006	0.000	0.000	0.006|
Multiallelic Dprime: 0.285
BLOCK 1013.  MARKERS: 5255 5256 5257
241 (0.572)	|0.393	0.124	0.024	0.033|
223 (0.236)	|0.186	0.015	0.027	0.005|
143 (0.174)	|0.149	0.013	0.008	0.005|
243 (0.016)	|0.004	0.002	0.009	0.001|
Multiallelic Dprime: 0.339
BLOCK 1014.  MARKERS: 5261 5262 5263 5264 5265 5266 5267
1223114 (0.729)	|0.715	0.011|
3441333 (0.152)	|0.152	0.000|
3223314 (0.069)	|0.008	0.059|
3241333 (0.045)	|0.008	0.035|
Multiallelic Dprime: 0.878
BLOCK 1015.  MARKERS: 5268 5269
14 (0.886)	|0.701	0.147	0.028|
32 (0.106)	|0.052	0.012	0.041|
Multiallelic Dprime: 0.357
BLOCK 1016.  MARKERS: 5272 5273 5274 5275 5276
41434 (0.759)	|0.331	0.284	0.145|
33141 (0.161)	|0.061	0.073	0.028|
33441 (0.068)	|0.020	0.029	0.018|
Multiallelic Dprime: 0.105
BLOCK 1017.  MARKERS: 5279 5280
22 (0.413)	|0.286	0.093	0.027|
42 (0.392)	|0.214	0.093	0.077|
24 (0.194)	|0.101	0.054	0.039|
Multiallelic Dprime: 0.158
BLOCK 1018.  MARKERS: 5284 5285 5286 5287 5288 5289
243132 (0.601)	|0.535	0.063|
421312 (0.240)	|0.007	0.233|
243314 (0.143)	|0.137	0.005|
Multiallelic Dprime: 0.764
BLOCK 1019.  MARKERS: 5290 5291
31 (0.681)	|0.411	0.098	0.169|
13 (0.313)	|0.072	0.190	0.050|
Multiallelic Dprime: 0.463
BLOCK 1020.  MARKERS: 5293 5294
41 (0.488)	|0.483	0.000	0.004|
43 (0.289)	|0.002	0.264	0.024|
31 (0.220)	|0.005	0.000	0.215|
Multiallelic Dprime: 0.960
BLOCK 1021.  MARKERS: 5295 5296
32 (0.490)	|0.302	0.000	0.000	0.172	0.000|
34 (0.264)	|0.000	0.000	0.174	0.000	0.083|
12 (0.246)	|0.000	0.237	0.000	0.000	0.004|
Multiallelic Dprime: 0.994
BLOCK 1022.  MARKERS: 5297 5298 5299 5300 5301 5302 5303 5304 5305 5306 5307 5308 5309
2222232221223 (0.302)	|0.172	0.032	0.067	0.018	0.012|
2234431321241 (0.237)	|0.017	0.044	0.067	0.107	0.002|
3322212241241 (0.172)	|0.032	0.118	0.012	0.005	0.006|
2322212223441 (0.172)	|0.026	0.045	0.090	0.002	0.009|
3322232223241 (0.087)	|0.015	0.017	0.008	0.006	0.042|
Multiallelic Dprime: 0.452
BLOCK 1023.  MARKERS: 5311 5312 5313 5314
3122 (0.271)	|0.264	0.008|
1144 (0.259)	|0.005	0.251|
1122 (0.257)	|0.255	0.003|
1344 (0.141)	|0.141	0.000|
1142 (0.072)	|0.030	0.043|
Multiallelic Dprime: 0.915
BLOCK 1024.  MARKERS: 5315 5316
34 (0.696)	|0.256	0.005	0.218	0.122	0.081	0.000|
12 (0.304)	|0.005	0.234	0.006	0.046	0.001	0.011|
Multiallelic Dprime: 0.801
BLOCK 1025.  MARKERS: 5317 5318 5319 5320 5321 5322
314321 (0.261)	|0.252	0.009|
232143 (0.239)	|0.035	0.203|
232123 (0.223)	|0.206	0.015|
334321 (0.167)	|0.163	0.004|
234321 (0.083)	|0.078	0.004|
232141 (0.011)	|0.011	0.000|
Multiallelic Dprime: 0.816
BLOCK 1026.  MARKERS: 5326 5327
33 (0.760)	|0.690	0.067	0.003|
11 (0.237)	|0.071	0.151	0.015|
Multiallelic Dprime: 0.611
BLOCK 1027.  MARKERS: 5329 5330
41 (0.762)	|0.475	0.244	0.028|
22 (0.221)	|0.085	0.132	0.002|
42 (0.017)	|0.018	0.000	0.000|
Multiallelic Dprime: 0.312
BLOCK 1028.  MARKERS: 5335 5336 5337 5338 5339
33211 (0.578)	|0.376	0.202|
11133 (0.375)	|0.202	0.173|
33213 (0.030)	|0.014	0.016|
Multiallelic Dprime: 0.119
BLOCK 1029.  MARKERS: 5343 5344
22 (0.598)	|0.519	0.075|
41 (0.402)	|0.026	0.372|
Multiallelic Dprime: 0.883
BLOCK 1030.  MARKERS: 5345 5346 5347 5348
3441 (0.544)	|0.371	0.139	0.032|
2223 (0.447)	|0.307	0.104	0.032|
Multiallelic Dprime: 0.026
BLOCK 1031.  MARKERS: 5349 5350
44 (0.681)	|0.362	0.244	0.075|
22 (0.246)	|0.096	0.096	0.054|
24 (0.067)	|0.024	0.041	0.002|
Multiallelic Dprime: 0.165
BLOCK 1032.  MARKERS: 5352 5353
13 (0.482)	|0.316	0.046	0.120|
43 (0.386)	|0.151	0.235	0.000|
11 (0.131)	|0.009	0.122	0.000|
Multiallelic Dprime: 0.537
BLOCK 1033.  MARKERS: 5354 5355
42 (0.476)	|0.313	0.114	0.031	0.011|
44 (0.403)	|0.260	0.094	0.036	0.013|
22 (0.120)	|0.063	0.046	0.011	0.000|
Multiallelic Dprime: 0.075
BLOCK 1034.  MARKERS: 5356 5357 5358 5359
2133 (0.636)	|0.632	0.003|
4311 (0.256)	|0.000	0.254|
4133 (0.078)	|0.000	0.078|
4313 (0.024)	|0.026	0.000|
Multiallelic Dprime: 0.991
BLOCK 1035.  MARKERS: 5360 5361
22 (0.660)	|0.433	0.073	0.125	0.024|
43 (0.340)	|0.217	0.080	0.013	0.025|
Multiallelic Dprime: 0.166
BLOCK 1036.  MARKERS: 5362 5363 5364 5365 5366 5367 5368
3233233 (0.652)	|0.458	0.146	0.047|
3233431 (0.152)	|0.122	0.016	0.015|
4311211 (0.137)	|0.086	0.041	0.012|
3333231 (0.049)	|0.031	0.003	0.014|
Multiallelic Dprime: 0.108
BLOCK 1037.  MARKERS: 5372 5373
43 (0.706)	|0.484	0.190	0.020|
21 (0.206)	|0.161	0.034	0.011|
23 (0.088)	|0.054	0.033	0.000|
Multiallelic Dprime: 0.137
BLOCK 1038.  MARKERS: 5376 5377 5378
444 (0.700)	|0.353	0.101	0.112	0.107	0.023	0.000|
232 (0.258)	|0.114	0.070	0.016	0.021	0.024	0.010|
244 (0.031)	|0.022	0.003	0.003	0.000	0.002	0.000|
Multiallelic Dprime: 0.218
BLOCK 1039.  MARKERS: 5381 5382 5383 5384 5385 5386
233311 (0.489)	|0.275	0.136	0.048	0.011	0.004|
411131 (0.175)	|0.101	0.043	0.014	0.012	0.000|
431111 (0.135)	|0.075	0.031	0.017	0.009	0.002|
411133 (0.129)	|0.074	0.036	0.007	0.008	0.002|
411111 (0.052)	|0.028	0.011	0.007	0.000	0.003|
413311 (0.010)	|0.008	0.000	0.000	0.000	0.000|
Multiallelic Dprime: 0.065
BLOCK 1040.  MARKERS: 5390 5391 5392 5393 5394
23334 (0.568)	|0.444	0.059	0.054|
12134 (0.259)	|0.150	0.085	0.021|
12112 (0.095)	|0.044	0.015	0.035|
22334 (0.041)	|0.014	0.028	0.000|
23314 (0.010)	|0.009	0.000	0.000|
Multiallelic Dprime: 0.316
BLOCK 1041.  MARKERS: 5399 5400 5401 5402 5403 5404 5405 5406 5407
124212121 (0.676)	|0.647	0.028|
324212121 (0.192)	|0.145	0.047|
132433213 (0.115)	|0.075	0.037|
Multiallelic Dprime: 0.523
BLOCK 1042.  MARKERS: 5409 5410
41 (0.883)	|0.488	0.219	0.178|
12 (0.111)	|0.042	0.049	0.020|
Multiallelic Dprime: 0.239
BLOCK 1043.  MARKERS: 5413 5414
34 (0.530)	|0.273	0.255|
32 (0.271)	|0.072	0.199|
24 (0.200)	|0.171	0.026|
Multiallelic Dprime: 0.277
BLOCK 1044.  MARKERS: 5415 5416 5417
332 (0.516)	|0.130	0.191	0.183|
124 (0.480)	|0.415	0.026	0.022|
Multiallelic Dprime: 0.762
BLOCK 1045.  MARKERS: 5418 5419 5420 5421 5422 5423 5424 5425 5426 5427 5428 5429 5430
4242234211214 (0.548)	|0.505	0.035	0.005|
2122313422442 (0.216)	|0.000	0.204	0.010|
2124313422442 (0.207)	|0.076	0.107	0.023|
Multiallelic Dprime: 0.741
BLOCK 1046.  MARKERS: 5432 5433 5434
212 (0.600)	|0.418	0.181	0.000|
331 (0.353)	|0.065	0.287	0.000|
312 (0.041)	|0.012	0.019	0.010|
Multiallelic Dprime: 0.592
BLOCK 1047.  MARKERS: 5435 5436 5437 5438 5439 5440
412112 (0.497)	|0.466	0.019	0.000|
234324 (0.490)	|0.019	0.444	0.020|
234322 (0.011)	|0.011	0.000	0.000|
Multiallelic Dprime: 0.922
BLOCK 1048.  MARKERS: 5441 5442 5443 5444 5445 5446
141444 (0.497)	|0.322	0.163|
423112 (0.463)	|0.206	0.248|
421444 (0.020)	|0.008	0.011|
Multiallelic Dprime: 0.226
BLOCK 1049.  MARKERS: 5447 5448 5449 5450
4221 (0.544)	|0.259	0.281	0.002|
2443 (0.432)	|0.381	0.042	0.007|
Multiallelic Dprime: 0.681
BLOCK 1050.  MARKERS: 5451 5452 5453 5454 5455 5456 5457
2212312 (0.656)	|0.511	0.145|
1434133 (0.327)	|0.060	0.268|
2232332 (0.012)	|0.001	0.011|
Multiallelic Dprime: 0.689
BLOCK 1051.  MARKERS: 5458 5459 5460
433 (0.571)	|0.544	0.016	0.002	0.002|
111 (0.429)	|0.006	0.303	0.085	0.029|
Multiallelic Dprime: 0.951
BLOCK 1052.  MARKERS: 5461 5462 5463 5464 5465 5466 5467 5468
34121414 (0.551)	|0.460	0.090|
12312132 (0.319)	|0.281	0.037|
12322434 (0.087)	|0.033	0.053|
12321414 (0.030)	|0.029	0.000|
Multiallelic Dprime: 0.252
BLOCK 1053.  MARKERS: 5469 5470
11 (0.811)	|0.597	0.201	0.004|
23 (0.186)	|0.107	0.042	0.032|
Multiallelic Dprime: 0.173
BLOCK 1054.  MARKERS: 5472 5473 5474 5475
2422 (0.706)	|0.525	0.166	0.016|
3243 (0.243)	|0.204	0.035	0.001|
3443 (0.037)	|0.021	0.016	0.000|
Multiallelic Dprime: 0.244
BLOCK 1055.  MARKERS: 5479 5480
11 (0.757)	|0.515	0.113	0.109	0.005|
33 (0.224)	|0.190	0.003	0.000	0.027|
31 (0.017)	|0.016	0.000	0.000	0.000|
Multiallelic Dprime: 0.629
BLOCK 1056.  MARKERS: 5482 5483 5484 5485 5486 5487 5488
1432333 (0.719)	|0.711	0.010	0.000|
3332333 (0.117)	|0.029	0.086	0.002|
1414411 (0.109)	|0.000	0.107	0.000|
1414331 (0.032)	|0.000	0.000	0.031|
Multiallelic Dprime: 0.920
BLOCK 1057.  MARKERS: 5489 5490
21 (0.744)	|0.422	0.088	0.100	0.070	0.022	0.020	0.012|
13 (0.217)	|0.091	0.041	0.027	0.039	0.011	0.005	0.000|
23 (0.036)	|0.019	0.011	0.004	0.000	0.001	0.000	0.000|
Multiallelic Dprime: 0.168
BLOCK 1058.  MARKERS: 5494 5495 5496 5497 5498 5499 5500 5501 5502
443331222 (0.532)	|0.530	0.001|
213113424 (0.140)	|0.141	0.000|
211113444 (0.131)	|0.130	0.001|
443331422 (0.110)	|0.004	0.107|
211133424 (0.034)	|0.032	0.000|
213331424 (0.024)	|0.000	0.024|
243331222 (0.012)	|0.012	0.000|
Multiallelic Dprime: 0.976
BLOCK 1059.  MARKERS: 5503 5504 5505
121 (0.862)	|0.511	0.274	0.077|
343 (0.136)	|0.044	0.041	0.048|
Multiallelic Dprime: 0.272
BLOCK 1060.  MARKERS: 5508 5509
23 (0.557)	|0.348	0.152	0.044	0.009	0.002|
21 (0.316)	|0.163	0.011	0.094	0.027	0.019|
43 (0.125)	|0.097	0.005	0.007	0.016	0.000|
Multiallelic Dprime: 0.323
BLOCK 1061.  MARKERS: 5510 5511 5512 5513 5514 5515 5516
2114132 (0.610)	|0.592	0.003	0.004	0.005	0.000|
2134132 (0.169)	|0.165	0.000	0.002	0.000	0.000|
4213314 (0.145)	|0.000	0.103	0.000	0.028	0.011|
4113334 (0.051)	|0.003	0.000	0.048	0.000	0.000|
4114334 (0.021)	|0.000	0.000	0.022	0.000	0.000|
Multiallelic Dprime: 0.937
BLOCK 1062.  MARKERS: 5518 5519 5520 5521 5522
14113 (0.764)	|0.494	0.180	0.064	0.025|
31332 (0.107)	|0.018	0.035	0.048	0.008|
34113 (0.076)	|0.025	0.032	0.010	0.006|
34313 (0.033)	|0.018	0.001	0.009	0.005|
31313 (0.011)	|0.011	0.000	0.000	0.000|
Multiallelic Dprime: 0.351
BLOCK 1063.  MARKERS: 5523 5524 5525 5526
1233 (0.565)	|0.557	0.004	0.000|
1212 (0.250)	|0.061	0.191	0.002|
3112 (0.134)	|0.002	0.006	0.126|
3212 (0.044)	|0.002	0.006	0.034|
Multiallelic Dprime: 0.902
BLOCK 1064.  MARKERS: 5528 5529
32 (0.627)	|0.528	0.088	0.006|
14 (0.206)	|0.172	0.029	0.004|
12 (0.167)	|0.102	0.062	0.004|
Multiallelic Dprime: 0.215
BLOCK 1065.  MARKERS: 5531 5532 5533
344 (0.801)	|0.515	0.164	0.008	0.089	0.015|
222 (0.178)	|0.013	0.000	0.121	0.038	0.002|
322 (0.014)	|0.013	0.000	0.000	0.000	0.000|
Multiallelic Dprime: 0.741
BLOCK 1066.  MARKERS: 5535 5536 5537 5538 5539 5540 5541
4114242 (0.547)	|0.519	0.022|
4313444 (0.165)	|0.165	0.000|
4333444 (0.129)	|0.129	0.000|
2114222 (0.126)	|0.001	0.125|
4114244 (0.017)	|0.015	0.000|
Multiallelic Dprime: 0.849
BLOCK 1067.  MARKERS: 5543 5544 5545 5546 5547
22311 (0.843)	|0.589	0.161	0.083	0.000|
13133 (0.147)	|0.002	0.088	0.031	0.021|
Multiallelic Dprime: 0.758
BLOCK 1068.  MARKERS: 5550 5551 5552 5553 5554 5555 5556
2211312 (0.593)	|0.388	0.172	0.030|
4434132 (0.250)	|0.152	0.069	0.028|
4434314 (0.114)	|0.096	0.010	0.007|
4414312 (0.021)	|0.007	0.013	0.001|
Multiallelic Dprime: 0.130
BLOCK 1069.  MARKERS: 5558 5559
22 (0.650)	|0.528	0.105	0.017|
33 (0.270)	|0.054	0.140	0.075|
23 (0.074)	|0.024	0.031	0.019|
Multiallelic Dprime: 0.563
BLOCK 1070.  MARKERS: 5560 5561
34 (0.612)	|0.440	0.143	0.026|
32 (0.277)	|0.193	0.045	0.038|
14 (0.111)	|0.028	0.026	0.058|
Multiallelic Dprime: 0.228
BLOCK 1071.  MARKERS: 5562 5563
42 (0.661)	|0.637	0.020	0.003	0.000|
24 (0.214)	|0.026	0.187	0.000	0.001|
44 (0.122)	|0.004	0.002	0.100	0.018|
Multiallelic Dprime: 0.892
BLOCK 1072.  MARKERS: 5564 5565 5566
113 (0.670)	|0.621	0.040	0.001	0.000|
331 (0.208)	|0.000	0.209	0.000	0.000|
111 (0.102)	|0.000	0.000	0.078	0.024|
311 (0.019)	|0.000	0.020	0.000	0.000|
Multiallelic Dprime: 0.959
BLOCK 1073.  MARKERS: 5567 5568 5569 5570
4123 (0.621)	|0.612	0.010|
3341 (0.269)	|0.108	0.156|
4341 (0.079)	|0.074	0.005|
4321 (0.023)	|0.000	0.022|
Multiallelic Dprime: 0.852
BLOCK 1074.  MARKERS: 5571 5572 5573 5574 5575
13244 (0.795)	|0.455	0.133	0.171	0.035|
31322 (0.193)	|0.018	0.126	0.000	0.050|
Multiallelic Dprime: 0.741
BLOCK 1075.  MARKERS: 5578 5579 5580
234 (0.476)	|0.373	0.065	0.032|
132 (0.267)	|0.171	0.071	0.021|
214 (0.170)	|0.144	0.006	0.018|
134 (0.085)	|0.041	0.010	0.035|
Multiallelic Dprime: 0.248
BLOCK 1076.  MARKERS: 5581 5582 5583 5584 5585 5586
342343 (0.728)	|0.728	0.000	0.000|
322343 (0.154)	|0.063	0.091	0.000|
121221 (0.106)	|0.000	0.082	0.024|
Multiallelic Dprime: 0.918
BLOCK 1077.  MARKERS: 5587 5588
22 (0.803)	|0.713	0.005	0.066	0.016|
44 (0.173)	|0.026	0.142	0.000	0.000|
24 (0.024)	|0.004	0.012	0.005	0.000|
Multiallelic Dprime: 0.808
BLOCK 1078.  MARKERS: 5589 5590 5591 5592 5593
41442 (0.745)	|0.644	0.017	0.081|
23224 (0.158)	|0.009	0.132	0.014|
41242 (0.070)	|0.015	0.001	0.055|
41424 (0.016)	|0.000	0.017	0.000|
Multiallelic Dprime: 0.775
BLOCK 1079.  MARKERS: 5594 5595 5596
212 (0.674)	|0.674	0.000|
434 (0.172)	|0.068	0.105|
214 (0.150)	|0.118	0.033|
Multiallelic Dprime: 0.815
BLOCK 1080.  MARKERS: 5597 5598
43 (0.863)	|0.682	0.175|
21 (0.137)	|0.000	0.137|
Multiallelic Dprime: 1.000
BLOCK 1081.  MARKERS: 5601 5602
44 (0.682)	|0.661	0.005	0.013|
32 (0.312)	|0.135	0.117	0.061|
Multiallelic Dprime: 0.868
BLOCK 1082.  MARKERS: 5603 5604
41 (0.803)	|0.565	0.126	0.111|
23 (0.121)	|0.032	0.067	0.022|
21 (0.074)	|0.050	0.020	0.003|
Multiallelic Dprime: 0.310
BLOCK 1083.  MARKERS: 5607 5608
33 (0.650)	|0.639	0.009	0.004|
31 (0.213)	|0.048	0.149	0.014|
13 (0.137)	|0.010	0.050	0.073|
Multiallelic Dprime: 0.845
BLOCK 1084.  MARKERS: 5609 5610
34 (0.696)	|0.536	0.092	0.047	0.021|
12 (0.208)	|0.082	0.107	0.013	0.005|
14 (0.092)	|0.079	0.013	0.000	0.000|
Multiallelic Dprime: 0.319
BLOCK 1085.  MARKERS: 5613 5614 5615
443 (0.699)	|0.315	0.110	0.145	0.085	0.019	0.008|
222 (0.214)	|0.039	0.106	0.031	0.024	0.004	0.009|
243 (0.060)	|0.020	0.026	0.005	0.006	0.002	0.000|
242 (0.027)	|0.001	0.018	0.000	0.000	0.000	0.000|
Multiallelic Dprime: 0.371
BLOCK 1086.  MARKERS: 5619 5620 5621 5622 5623 5624 5625 5626
44343441 (0.375)	|0.167	0.134	0.066	0.005|
44323223 (0.260)	|0.174	0.035	0.044	0.005|
24324223 (0.181)	|0.057	0.030	0.088	0.003|
42123223 (0.115)	|0.083	0.017	0.013	0.003|
24323223 (0.025)	|0.021	0.004	0.000	0.002|
44324223 (0.018)	|0.009	0.004	0.004	0.000|
Multiallelic Dprime: 0.294
BLOCK 1087.  MARKERS: 5630 5631 5632 5633
2144 (0.521)	|0.471	0.029	0.008	0.000|
2343 (0.228)	|0.015	0.003	0.185	0.000|
3323 (0.222)	|0.019	0.181	0.002	0.002|
2323 (0.019)	|0.003	0.000	0.000	0.010|
Multiallelic Dprime: 0.853
BLOCK 1088.  MARKERS: 5634 5635 5636 5637 5638 5639 5640 5641 5642 5643 5644 5645 5646 5647 5648 5649 5650 5651 5652 5653 5654 5655 5656 5657
342142342413341211211242 (0.519)	|0.486	0.000	0.000	0.030|
442223343113323442114222 (0.218)	|0.000	0.209	0.000	0.000|
424223413441123242234424 (0.194)	|0.000	0.000	0.191	0.000|
442223343113323442211242 (0.011)	|0.011	0.000	0.000	0.000|
Multiallelic Dprime: 0.986
BLOCK 1089.  MARKERS: 5658 5659 5660 5661 5662 5663 5664
4143144 (0.526)	|0.070	0.178	0.098	0.148	0.028|
1322142 (0.220)	|0.118	0.042	0.019	0.026	0.015|
1123312 (0.200)	|0.039	0.012	0.089	0.010	0.049|
4143142 (0.040)	|0.005	0.002	0.016	0.003	0.012|
Multiallelic Dprime: 0.423
BLOCK 1090.  MARKERS: 5667 5668 5669 5670 5671
42233 (0.238)	|0.112	0.005	0.120|
42413 (0.236)	|0.008	0.228	0.000|
22233 (0.222)	|0.217	0.005	0.000|
44233 (0.189)	|0.125	0.065	0.000|
42231 (0.106)	|0.102	0.000	0.004|
Multiallelic Dprime: 0.705
BLOCK 1091.  MARKERS: 5672 5673
31 (0.564)	|0.382	0.106	0.068|
21 (0.310)	|0.180	0.111	0.017|
33 (0.124)	|0.053	0.019	0.049|
Multiallelic Dprime: 0.187
BLOCK 1092.  MARKERS: 5676 5677 5678 5679 5680
32132 (0.613)	|0.482	0.131|
32341 (0.235)	|0.179	0.055|
14332 (0.136)	|0.127	0.009|
Multiallelic Dprime: 0.186
BLOCK 1093.  MARKERS: 5684 5685
22 (0.797)	|0.381	0.159	0.257|
44 (0.200)	|0.009	0.191	0.000|
Multiallelic Dprime: 0.932
BLOCK 1094.  MARKERS: 5687 5688
21 (0.391)	|0.346	0.010	0.000	0.014	0.003	0.000|
22 (0.352)	|0.046	0.182	0.017	0.006	0.057	0.040|
41 (0.257)	|0.009	0.011	0.171	0.065	0.000	0.000|
Multiallelic Dprime: 0.835
BLOCK 1095.  MARKERS: 5690 5691 5692 5693 5694
41423 (0.401)	|0.385	0.011	0.006|
24421 (0.203)	|0.000	0.002	0.201|
21243 (0.187)	|0.000	0.183	0.005|
21423 (0.087)	|0.080	0.003	0.004|
24423 (0.059)	|0.002	0.058	0.000|
21223 (0.041)	|0.000	0.041	0.000|
Multiallelic Dprime: 0.941
BLOCK 1096.  MARKERS: 5695 5696
11 (0.465)	|0.306	0.108	0.049|
13 (0.316)	|0.119	0.152	0.045|
43 (0.219)	|0.035	0.027	0.154|
Multiallelic Dprime: 0.397
BLOCK 1097.  MARKERS: 5698 5699 5700
331 (0.459)	|0.266	0.168	0.020|
111 (0.286)	|0.156	0.116	0.015|
333 (0.248)	|0.148	0.093	0.007|
Multiallelic Dprime: 0.037
BLOCK 1098.  MARKERS: 5702 5703
42 (0.571)	|0.245	0.187	0.108	0.031|
23 (0.380)	|0.081	0.113	0.173	0.012|
43 (0.042)	|0.006	0.007	0.028	0.000|
Multiallelic Dprime: 0.277
BLOCK 1099.  MARKERS: 5704 5705 5706
223 (0.336)	|0.317	0.002	0.000	0.000	0.000	0.000	0.010|
213 (0.311)	|0.068	0.213	0.011	0.005	0.002	0.003	0.001|
311 (0.309)	|0.000	0.004	0.176	0.122	0.000	0.000	0.000|
313 (0.043)	|0.000	0.000	0.002	0.000	0.029	0.010	0.000|
Multiallelic Dprime: 0.880
BLOCK 1100.  MARKERS: 5707 5708 5709 5710 5711 5712 5713 5714
11243231 (0.388)	|0.254	0.130	0.001|
23431421 (0.218)	|0.210	0.008	0.000|
13243233 (0.193)	|0.007	0.186	0.000|
13243231 (0.128)	|0.012	0.099	0.013|
23233221 (0.029)	|0.013	0.015	0.000|
23243231 (0.012)	|0.010	0.002	0.000|
11243233 (0.011)	|0.000	0.010	0.000|
Multiallelic Dprime: 0.621
BLOCK 1101.  MARKERS: 5715 5716 5717 5718
1441 (0.522)	|0.515	0.007|
4123 (0.455)	|0.277	0.174|
1443 (0.015)	|0.015	0.000|
Multiallelic Dprime: 0.927
BLOCK 1102.  MARKERS: 5719 5720
31 (0.811)	|0.447	0.173	0.127	0.000	0.052	0.010|
13 (0.185)	|0.005	0.078	0.000	0.099	0.000	0.000|
Multiallelic Dprime: 0.782
BLOCK 1103.  MARKERS: 5722 5723 5724 5725 5726 5727 5728
1423322 (0.451)	|0.274	0.065	0.034	0.075|
1443322 (0.253)	|0.042	0.080	0.126	0.005|
3423244 (0.126)	|0.004	0.107	0.009	0.006|
3221224 (0.099)	|0.019	0.008	0.004	0.068|
1423324 (0.052)	|0.002	0.046	0.002	0.000|
1423244 (0.010)	|0.001	0.008	0.000	0.001|
Multiallelic Dprime: 0.553
BLOCK 1104.  MARKERS: 5729 5730 5731 5732 5733
13314 (0.343)	|0.284	0.021	0.035	0.001|
33114 (0.315)	|0.220	0.065	0.019	0.009|
34332 (0.175)	|0.078	0.010	0.081	0.006|
33314 (0.164)	|0.057	0.100	0.000	0.008|
Multiallelic Dprime: 0.400
BLOCK 1105.  MARKERS: 5734 5735 5736
111 (0.639)	|0.410	0.208	0.022|
133 (0.198)	|0.142	0.055	0.000|
413 (0.135)	|0.020	0.114	0.000|
113 (0.024)	|0.008	0.013	0.004|
Multiallelic Dprime: 0.303
BLOCK 1106.  MARKERS: 5740 5741
24 (0.581)	|0.168	0.401	0.004|
42 (0.392)	|0.345	0.030	0.017|
44 (0.027)	|0.003	0.023	0.000|
Multiallelic Dprime: 0.727
BLOCK 1107.  MARKERS: 5742 5743
12 (0.516)	|0.247	0.128	0.000	0.083	0.038	0.008	0.002|
34 (0.455)	|0.245	0.010	0.136	0.007	0.005	0.023	0.018|
14 (0.021)	|0.011	0.000	0.002	0.006	0.002	0.000	0.000|
Multiallelic Dprime: 0.437
BLOCK 1108.  MARKERS: 5745 5746 5747 5748 5749 5750 5751 5752 5753 5754 5755 5756 5757 5758 5759
331242341324433 (0.507)	|0.351	0.000	0.154	0.000	0.000|
413224221331221 (0.140)	|0.000	0.139	0.000	0.000	0.000|
311124242221223 (0.139)	|0.141	0.000	0.000	0.000	0.000|
313224221331221 (0.096)	|0.000	0.096	0.000	0.000	0.000|
311222341321423 (0.045)	|0.001	0.001	0.004	0.039	0.000|
311242341321423 (0.032)	|0.030	0.000	0.000	0.000	0.000|
311124242221421 (0.019)	|0.000	0.000	0.000	0.000	0.020|
Multiallelic Dprime: 0.808
BLOCK 1109.  MARKERS: 5761 5762 5763 5764 5765
42341 (0.534)	|0.182	0.154	0.032	0.007	0.127	0.028|
22123 (0.241)	|0.014	0.066	0.145	0.001	0.007	0.004|
43341 (0.158)	|0.009	0.006	0.015	0.126	0.000	0.000|
22323 (0.039)	|0.029	0.005	0.000	0.005	0.000	0.000|
22341 (0.026)	|0.000	0.000	0.000	0.024	0.000	0.000|
Multiallelic Dprime: 0.650
BLOCK 1110.  MARKERS: 5769 5770 5771 5772 5773
21134 (0.234)	|0.019	0.072	0.145|
22413 (0.233)	|0.230	0.003	0.000|
41134 (0.192)	|0.053	0.139	0.000|
22134 (0.164)	|0.141	0.023	0.000|
22414 (0.136)	|0.136	0.000	0.000|
22434 (0.033)	|0.031	0.002	0.000|
Multiallelic Dprime: 0.785
BLOCK 1111.  MARKERS: 5775 5776
24 (0.614)	|0.244	0.178	0.003	0.000	0.000	0.079	0.058	0.038	0.013|
22 (0.239)	|0.022	0.000	0.134	0.007	0.074	0.003	0.000	0.000	0.000|
12 (0.146)	|0.000	0.000	0.002	0.123	0.019	0.000	0.000	0.000	0.000|
Multiallelic Dprime: 0.901
BLOCK 1112.  MARKERS: 5778 5779 5780 5781 5782 5783 5784 5785 5786 5787 5788
21131222322 (0.265)	|0.000	0.265	0.000|
43311442342 (0.177)	|0.178	0.000	0.000|
41333422244 (0.138)	|0.000	0.000	0.137|
43311422342 (0.132)	|0.132	0.000	0.000|
41311422342 (0.094)	|0.021	0.051	0.022|
21131221322 (0.083)	|0.000	0.000	0.081|
21131221342 (0.056)	|0.058	0.000	0.000|
21131222342 (0.038)	|0.036	0.000	0.000|
43311442322 (0.015)	|0.000	0.000	0.014|
Multiallelic Dprime: 0.938
BLOCK 1113.  MARKERS: 5789 5790 5791
443 (0.425)	|0.423	0.000	0.003	0.000|
214 (0.316)	|0.001	0.313	0.002	0.000|
413 (0.257)	|0.008	0.000	0.139	0.112|
Multiallelic Dprime: 0.983
BLOCK 1114.  MARKERS: 5793 5794 5795 5796
3134 (0.430)	|0.344	0.081	0.007	0.000|
1142 (0.314)	|0.063	0.217	0.002	0.033|
1332 (0.143)	|0.002	0.005	0.135	0.000|
1132 (0.113)	|0.065	0.046	0.000	0.000|
Multiallelic Dprime: 0.631
BLOCK 1115.  MARKERS: 5798 5799 5800 5801
2123 (0.474)	|0.105	0.369	0.000|
4321 (0.349)	|0.337	0.011	0.000|
4313 (0.143)	|0.002	0.000	0.141|
4323 (0.034)	|0.000	0.034	0.000|
Multiallelic Dprime: 0.832
BLOCK 1116.  MARKERS: 5802 5803
22 (0.454)	|0.137	0.275	0.034|
21 (0.411)	|0.349	0.055	0.008|
42 (0.135)	|0.005	0.130	0.000|
Multiallelic Dprime: 0.573
BLOCK 1117.  MARKERS: 5806 5807 5808 5809
4432 (0.491)	|0.331	0.064	0.097|
2211 (0.459)	|0.094	0.275	0.091|
2232 (0.042)	|0.032	0.010	0.000|
Multiallelic Dprime: 0.460
BLOCK 1118.  MARKERS: 5811 5812
23 (0.462)	|0.051	0.105	0.101	0.114	0.058	0.027|
43 (0.351)	|0.235	0.042	0.041	0.011	0.017	0.003|
21 (0.187)	|0.022	0.085	0.029	0.008	0.044	0.000|
Multiallelic Dprime: 0.452
BLOCK 1119.  MARKERS: 5814 5815 5816 5817 5818 5819 5820 5821 5822 5823 5824 5825 5826 5827
41312222223332 (0.308)	|0.000	0.306	0.000|
24332244421232 (0.232)	|0.230	0.000	0.000|
44312222241234 (0.169)	|0.123	0.047	0.000|
44111322221232 (0.132)	|0.000	0.000	0.132|
24312222221212 (0.119)	|0.000	0.000	0.118|
24111322221232 (0.029)	|0.000	0.000	0.030|
Multiallelic Dprime: 0.925
BLOCK 1120.  MARKERS: 5828 5829 5830 5831
1324 (0.360)	|0.234	0.082	0.044|
3442 (0.354)	|0.236	0.076	0.043|
3324 (0.284)	|0.173	0.080	0.032|
Multiallelic Dprime: 0.049
BLOCK 1121.  MARKERS: 5835 5836 5837
431 (0.643)	|0.475	0.146	0.005	0.014|
231 (0.238)	|0.161	0.053	0.022	0.000|
223 (0.119)	|0.108	0.009	0.001	0.000|
Multiallelic Dprime: 0.168
BLOCK 1122.  MARKERS: 5840 5841 5842 5843
2313 (0.744)	|0.739	0.005|
4131 (0.208)	|0.021	0.188|
2333 (0.029)	|0.002	0.028|
2331 (0.014)	|0.000	0.014|
Multiallelic Dprime: 0.948
BLOCK 1123.  MARKERS: 5844 5845
21 (0.766)	|0.305	0.454	0.005|
44 (0.234)	|0.189	0.018	0.027|
Multiallelic Dprime: 0.727
BLOCK 1124.  MARKERS: 5846 5847
43 (0.494)	|0.259	0.033	0.087	0.083	0.018	0.005	0.000|
21 (0.473)	|0.172	0.243	0.003	0.016	0.023	0.004	0.011|
41 (0.032)	|0.010	0.000	0.017	0.000	0.003	0.002	0.000|
Multiallelic Dprime: 0.470
BLOCK 1125.  MARKERS: 5850 5851 5852 5853 5854
33113 (0.441)	|0.436	0.005	0.000|
13333 (0.275)	|0.102	0.172	0.000|
33111 (0.107)	|0.082	0.002	0.024|
31333 (0.097)	|0.004	0.093	0.000|
33313 (0.045)	|0.030	0.015	0.000|
33333 (0.012)	|0.002	0.009	0.000|
13113 (0.011)	|0.005	0.005	0.000|
Multiallelic Dprime: 0.720
BLOCK 1126.  MARKERS: 5855 5856
12 (0.672)	|0.444	0.225|
34 (0.303)	|0.219	0.084|
32 (0.025)	|0.020	0.003|
Multiallelic Dprime: 0.143
BLOCK 1127.  MARKERS: 5857 5858 5859
422 (0.683)	|0.249	0.420	0.000	0.012|
144 (0.312)	|0.215	0.011	0.062	0.018|
Multiallelic Dprime: 0.683
BLOCK 1128.  MARKERS: 5860 5861 5862
243 (0.467)	|0.413	0.055|
421 (0.432)	|0.397	0.035|
441 (0.062)	|0.057	0.005|
241 (0.031)	|0.026	0.005|
Multiallelic Dprime: 0.166
BLOCK 1129.  MARKERS: 5867 5868
22 (0.899)	|0.647	0.123	0.127|
44 (0.101)	|0.000	0.101	0.000|
Multiallelic Dprime: 1.000
BLOCK 1130.  MARKERS: 5870 5871
42 (0.647)	|0.637	0.011|
22 (0.223)	|0.118	0.103|
24 (0.127)	|0.008	0.119|
Multiallelic Dprime: 0.789
BLOCK 1131.  MARKERS: 5873 5874
14 (0.766)	|0.326	0.224	0.198	0.013|
33 (0.232)	|0.091	0.073	0.064	0.002|
Multiallelic Dprime: 0.044
BLOCK 1132.  MARKERS: 5878 5879 5880 5881
4322 (0.418)	|0.032	0.004	0.196	0.175	0.000|
4324 (0.297)	|0.004	0.260	0.003	0.003	0.027|
2112 (0.261)	|0.215	0.005	0.038	0.001	0.001|
4112 (0.015)	|0.015	0.000	0.000	0.000	0.000|
Multiallelic Dprime: 0.850
BLOCK 1133.  MARKERS: 5882 5883 5884 5885
3331 (0.272)	|0.105	0.166|
3133 (0.271)	|0.260	0.011|
3321 (0.239)	|0.093	0.146|
1331 (0.177)	|0.075	0.101|
3131 (0.028)	|0.011	0.017|
Multiallelic Dprime: 0.453
BLOCK 1134.  MARKERS: 5887 5888
44 (0.555)	|0.513	0.019	0.025|
32 (0.443)	|0.075	0.237	0.130|
Multiallelic Dprime: 0.811
BLOCK 1135.  MARKERS: 5889 5890
23 (0.604)	|0.165	0.200	0.118	0.108|
21 (0.241)	|0.204	0.016	0.008	0.017|
33 (0.155)	|0.024	0.119	0.005	0.007|
Multiallelic Dprime: 0.453
BLOCK 1136.  MARKERS: 5895 5896 5897 5898
1314 (0.393)	|0.244	0.139	0.007|
1414 (0.335)	|0.167	0.160	0.004|
3334 (0.132)	|0.095	0.031	0.005|
1411 (0.132)	|0.128	0.005	0.000|
Multiallelic Dprime: 0.241
BLOCK 1137.  MARKERS: 5902 5903
42 (0.642)	|0.335	0.223	0.073|
34 (0.336)	|0.194	0.021	0.121|
32 (0.016)	|0.012	0.002	0.001|
Multiallelic Dprime: 0.311
BLOCK 1138.  MARKERS: 5906 5907 5908
122 (0.544)	|0.358	0.179	0.000	0.004	0.002|
442 (0.246)	|0.006	0.061	0.000	0.079	0.097|
423 (0.199)	|0.014	0.000	0.149	0.029	0.000|
Multiallelic Dprime: 0.777
BLOCK 1139.  MARKERS: 5909 5910 5911 5912 5913 5914 5915 5916
44342134 (0.378)	|0.360	0.011	0.000|
44342132 (0.240)	|0.213	0.024	0.000|
12142334 (0.148)	|0.004	0.144	0.000|
44324334 (0.115)	|0.004	0.072	0.035|
44324324 (0.100)	|0.012	0.000	0.088|
Multiallelic Dprime: 0.857
BLOCK 1140.  MARKERS: 5919 5920 5921 5922
2211 (0.597)	|0.387	0.203	0.009|
2233 (0.260)	|0.006	0.138	0.115|
4333 (0.130)	|0.003	0.034	0.092|
Multiallelic Dprime: 0.604
BLOCK 1141.  MARKERS: 5924 5925
43 (0.405)	|0.382	0.023|
23 (0.378)	|0.349	0.029|
42 (0.216)	|0.114	0.100|
Multiallelic Dprime: 0.566
BLOCK 1142.  MARKERS: 5926 5927
22 (0.845)	|0.542	0.211	0.000	0.087|
14 (0.152)	|0.000	0.000	0.148	0.000|
Multiallelic Dprime: 1.000
BLOCK 1143.  MARKERS: 5928 5929 5930 5931
3133 (0.545)	|0.469	0.061	0.012	0.000|
3131 (0.211)	|0.102	0.008	0.093	0.000|
2341 (0.148)	|0.025	0.100	0.001	0.020|
3341 (0.089)	|0.086	0.001	0.000	0.002|
Multiallelic Dprime: 0.592
BLOCK 1144.  MARKERS: 5932 5933 5934 5935 5936
12244 (0.690)	|0.547	0.000	0.129	0.016|
34334 (0.171)	|0.000	0.168	0.000	0.000|
12242 (0.106)	|0.003	0.000	0.027	0.075|
34244 (0.023)	|0.023	0.000	0.000	0.000|
Multiallelic Dprime: 0.839
BLOCK 1145.  MARKERS: 5938 5939 5940 5941
4242 (0.574)	|0.414	0.159|
2322 (0.178)	|0.071	0.108|
4244 (0.155)	|0.054	0.101|
4222 (0.091)	|0.069	0.022|
Multiallelic Dprime: 0.329
BLOCK 1146.  MARKERS: 5942 5943
21 (0.609)	|0.529	0.002	0.077|
13 (0.391)	|0.055	0.228	0.107|
Multiallelic Dprime: 0.729
BLOCK 1147.  MARKERS: 5944 5945 5946
234 (0.583)	|0.201	0.351	0.031|
212 (0.230)	|0.217	0.003	0.010|
434 (0.185)	|0.028	0.024	0.133|
Multiallelic Dprime: 0.652
BLOCK 1148.  MARKERS: 5947 5948
41 (0.445)	|0.248	0.125	0.060	0.009|
43 (0.377)	|0.251	0.063	0.036	0.019|
33 (0.175)	|0.100	0.056	0.014	0.005|
Multiallelic Dprime: 0.153
BLOCK 1149.  MARKERS: 5950 5951 5952 5953 5954 5955
432121 (0.596)	|0.464	0.029	0.101|
414342 (0.247)	|0.066	0.172	0.008|
214341 (0.111)	|0.107	0.002	0.001|
414341 (0.033)	|0.033	0.000	0.000|
Multiallelic Dprime: 0.575
BLOCK 1150.  MARKERS: 5957 5958 5959
443 (0.676)	|0.473	0.166	0.034|
433 (0.206)	|0.173	0.018	0.016|
241 (0.116)	|0.040	0.005	0.073|
Multiallelic Dprime: 0.318
BLOCK 1151.  MARKERS: 5960 5961
43 (0.687)	|0.453	0.187	0.043|
23 (0.189)	|0.138	0.029	0.022|
21 (0.124)	|0.061	0.047	0.016|
Multiallelic Dprime: 0.116
BLOCK 1152.  MARKERS: 5964 5965
24 (0.652)	|0.412	0.183	0.055|
12 (0.263)	|0.226	0.037	0.000|
22 (0.080)	|0.058	0.006	0.015|
Multiallelic Dprime: 0.440
BLOCK 1153.  MARKERS: 5967 5968
11 (0.700)	|0.489	0.017	0.185|
23 (0.227)	|0.007	0.194	0.024|
21 (0.070)	|0.055	0.007	0.007|
Multiallelic Dprime: 0.691
BLOCK 1154.  MARKERS: 5970 5971 5972
222 (0.551)	|0.292	0.259|
242 (0.222)	|0.064	0.158|
424 (0.215)	|0.185	0.031|
Multiallelic Dprime: 0.280
BLOCK 1155.  MARKERS: 5974 5975
34 (0.550)	|0.328	0.053	0.117	0.052|
11 (0.449)	|0.081	0.341	0.000	0.027|
Multiallelic Dprime: 0.661
BLOCK 1156.  MARKERS: 5976 5977 5978
422 (0.409)	|0.332	0.011	0.058|
232 (0.393)	|0.071	0.264	0.059|
423 (0.117)	|0.099	0.001	0.017|
222 (0.081)	|0.032	0.000	0.049|
Multiallelic Dprime: 0.633
BLOCK 1157.  MARKERS: 5981 5982
31 (0.529)	|0.383	0.098	0.048|
33 (0.280)	|0.216	0.036	0.026|
11 (0.187)	|0.134	0.025	0.028|
Multiallelic Dprime: 0.095
BLOCK 1158.  MARKERS: 5983 5984
44 (0.736)	|0.404	0.325	0.007|
14 (0.159)	|0.090	0.005	0.062|
13 (0.103)	|0.089	0.015	0.000|
Multiallelic Dprime: 0.483
BLOCK 1159.  MARKERS: 5986 5987 5988
133 (0.585)	|0.461	0.070	0.036	0.019|
311 (0.344)	|0.259	0.059	0.020	0.006|
313 (0.069)	|0.059	0.005	0.005	0.000|
Multiallelic Dprime: 0.081
BLOCK 1160.  MARKERS: 5991 5992 5993
333 (0.780)	|0.670	0.105|
111 (0.134)	|0.075	0.057|
131 (0.061)	|0.038	0.023|
331 (0.025)	|0.023	0.001|
Multiallelic Dprime: 0.291
BLOCK 1161.  MARKERS: 5994 5995
24 (0.805)	|0.228	0.270	0.185	0.122|
32 (0.187)	|0.104	0.044	0.020	0.018|
Multiallelic Dprime: 0.334
BLOCK 1162.  MARKERS: 6007 6008 6009
143 (0.335)	|0.001	0.224	0.011	0.096	0.000|
123 (0.316)	|0.231	0.001	0.038	0.000	0.046|
141 (0.206)	|0.000	0.037	0.166	0.000	0.002|
343 (0.142)	|0.131	0.005	0.003	0.004	0.002|
Multiallelic Dprime: 0.802
BLOCK 1163.  MARKERS: 6010 6011 6012 6013
2344 (0.364)	|0.238	0.115	0.011|
4143 (0.266)	|0.042	0.060	0.164|
2143 (0.218)	|0.013	0.155	0.050|
2113 (0.101)	|0.086	0.006	0.009|
2343 (0.051)	|0.031	0.018	0.002|
Multiallelic Dprime: 0.502
BLOCK 1164.  MARKERS: 6016 6017
32 (0.411)	|0.303	0.009	0.000	0.083	0.013|
33 (0.353)	|0.012	0.215	0.001	0.124	0.000|
12 (0.236)	|0.006	0.011	0.215	0.000	0.000|
Multiallelic Dprime: 0.807
BLOCK 1165.  MARKERS: 6019 6020 6021 6022 6023 6024
433122 (0.320)	|0.320	0.001|
431122 (0.233)	|0.233	0.000|
111122 (0.216)	|0.217	0.000|
431411 (0.208)	|0.000	0.205|
433411 (0.014)	|0.000	0.012|
Multiallelic Dprime: 0.994
BLOCK 1166.  MARKERS: 6025 6026
42 (0.777)	|0.441	0.310	0.023|
24 (0.219)	|0.082	0.040	0.097|
Multiallelic Dprime: 0.412
BLOCK 1167.  MARKERS: 6028 6029
23 (0.525)	|0.472	0.021	0.029|
43 (0.350)	|0.163	0.115	0.070|
41 (0.122)	|0.115	0.005	0.002|
Multiallelic Dprime: 0.636
BLOCK 1168.  MARKERS: 6031 6032
11 (0.754)	|0.650	0.042	0.029	0.019	0.008|
43 (0.142)	|0.022	0.113	0.002	0.005	0.000|
13 (0.101)	|0.003	0.011	0.068	0.015	0.003|
Multiallelic Dprime: 0.768
BLOCK 1169.  MARKERS: 6033 6034 6035 6036 6037 6038
221122 (0.677)	|0.679	0.000	0.000|
443343 (0.168)	|0.013	0.155	0.000|
423343 (0.097)	|0.000	0.018	0.080|
423323 (0.039)	|0.000	0.003	0.037|
223323 (0.011)	|0.000	0.000	0.011|
Multiallelic Dprime: 0.962
BLOCK 1170.  MARKERS: 6039 6040
24 (0.692)	|0.690	0.000	0.000	0.000|
23 (0.178)	|0.000	0.143	0.036	0.000|
14 (0.130)	|0.000	0.014	0.080	0.036|
Multiallelic Dprime: 0.960
BLOCK 1171.  MARKERS: 6041 6042 6043 6044 6045
31311 (0.689)	|0.418	0.247	0.004	0.008|
13133 (0.157)	|0.117	0.024	0.007	0.004|
13131 (0.116)	|0.071	0.042	0.001	0.000|
11311 (0.037)	|0.025	0.010	0.001	0.000|
Multiallelic Dprime: 0.213
BLOCK 1172.  MARKERS: 6049 6050 6051 6052
1233 (0.631)	|0.621	0.007	0.000|
3411 (0.322)	|0.037	0.256	0.028|
1211 (0.013)	|0.009	0.004	0.000|
1213 (0.013)	|0.009	0.000	0.000|
Multiallelic Dprime: 0.947
BLOCK 1173.  MARKERS: 6053 6054
12 (0.689)	|0.330	0.233	0.047	0.032	0.020	0.016|
44 (0.275)	|0.091	0.133	0.025	0.005	0.014	0.007|
42 (0.028)	|0.007	0.017	0.002	0.000	0.002	0.000|
Multiallelic Dprime: 0.214
BLOCK 1174.  MARKERS: 6061 6062 6063 6064 6065
14441 (0.426)	|0.389	0.037|
32224 (0.384)	|0.040	0.342|
12441 (0.079)	|0.067	0.009|
32421 (0.038)	|0.033	0.005|
12421 (0.035)	|0.035	0.000|
32221 (0.023)	|0.003	0.019|
Multiallelic Dprime: 0.799
BLOCK 1175.  MARKERS: 6067 6068
11 (0.571)	|0.207	0.361|
33 (0.421)	|0.323	0.090|
Multiallelic Dprime: 0.526
BLOCK 1176.  MARKERS: 6071 6072 6073
322 (0.530)	|0.334	0.094	0.097|
144 (0.459)	|0.300	0.104	0.056|
Multiallelic Dprime: 0.072
BLOCK 1177.  MARKERS: 6079 6080
23 (0.642)	|0.340	0.230	0.073|
22 (0.199)	|0.060	0.113	0.025|
32 (0.155)	|0.069	0.043	0.041|
Multiallelic Dprime: 0.190
BLOCK 1178.  MARKERS: 6083 6084
13 (0.472)	|0.464	0.004	0.002|
11 (0.385)	|0.000	0.332	0.053|
23 (0.140)	|0.010	0.128	0.000|
Multiallelic Dprime: 0.922
BLOCK 1179.  MARKERS: 6085 6086
21 (0.475)	|0.078	0.295	0.101|
33 (0.467)	|0.449	0.018	0.000|
31 (0.055)	|0.052	0.003	0.000|
Multiallelic Dprime: 0.904
BLOCK 1180.  MARKERS: 6087 6088
32 (0.584)	|0.313	0.163	0.108|
34 (0.314)	|0.191	0.048	0.075|
14 (0.102)	|0.075	0.011	0.016|
Multiallelic Dprime: 0.182
BLOCK 1181.  MARKERS: 6090 6091
31 (0.579)	|0.570	0.000	0.009|
33 (0.222)	|0.206	0.009	0.005|
13 (0.199)	|0.002	0.194	0.000|
Multiallelic Dprime: 0.898
BLOCK 1182.  MARKERS: 6092 6093
32 (0.778)	|0.232	0.202	0.173	0.094	0.058|
14 (0.203)	|0.064	0.053	0.057	0.015	0.010|
12 (0.014)	|0.004	0.000	0.006	0.000	0.001|
Multiallelic Dprime: 0.093
BLOCK 1183.  MARKERS: 6098 6099 6100 6101 6102 6103 6104 6105 6106
244242431 (0.304)	|0.089	0.115	0.077	0.017	0.004|
212244412 (0.254)	|0.062	0.089	0.032	0.068	0.000|
342422232 (0.237)	|0.196	0.012	0.019	0.004	0.005|
242242432 (0.111)	|0.035	0.015	0.057	0.002	0.002|
242422432 (0.071)	|0.017	0.027	0.020	0.007	0.000|
Multiallelic Dprime: 0.401
BLOCK 1184.  MARKERS: 6112 6113 6114 6115
3341 (0.403)	|0.202	0.086	0.093	0.022|
1124 (0.266)	|0.158	0.038	0.057	0.012|
1121 (0.212)	|0.069	0.048	0.010	0.084|
3321 (0.102)	|0.077	0.019	0.005	0.002|
3121 (0.011)	|0.010	0.000	0.000	0.000|
Multiallelic Dprime: 0.263
BLOCK 1185.  MARKERS: 6117 6118 6119 6120
2411 (0.517)	|0.313	0.000	0.005	0.129	0.000	0.071|
2412 (0.192)	|0.022	0.000	0.144	0.000	0.015	0.011|
2212 (0.166)	|0.000	0.163	0.000	0.000	0.000	0.000|
4431 (0.122)	|0.006	0.000	0.004	0.000	0.113	0.000|
Multiallelic Dprime: 0.892
BLOCK 1186.  MARKERS: 6121 6122 6123 6124 6125
43313 (0.339)	|0.331	0.001	0.003|
23313 (0.162)	|0.158	0.003	0.000|
42321 (0.151)	|0.002	0.003	0.132|
43323 (0.130)	|0.062	0.070	0.000|
43123 (0.130)	|0.000	0.130	0.000|
43321 (0.081)	|0.000	0.082	0.000|
Multiallelic Dprime: 0.887
BLOCK 1187.  MARKERS: 6126 6127 6128
321 (0.556)	|0.400	0.121	0.029|
341 (0.289)	|0.213	0.023	0.053|
243 (0.140)	|0.099	0.023	0.017|
Multiallelic Dprime: 0.113
BLOCK 1188.  MARKERS: 6131 6132 6133 6134
2144 (0.724)	|0.510	0.202|
4223 (0.166)	|0.164	0.002|
2223 (0.099)	|0.091	0.005|
Multiallelic Dprime: 0.871
BLOCK 1189.  MARKERS: 6135 6136 6137 6138
3244 (0.772)	|0.713	0.051	0.006|
1133 (0.212)	|0.029	0.116	0.066|
Multiallelic Dprime: 0.789
BLOCK 1190.  MARKERS: 6140 6141
14 (0.744)	|0.266	0.253	0.040	0.160	0.022|
32 (0.167)	|0.031	0.000	0.126	0.004	0.006|
12 (0.087)	|0.001	0.001	0.000	0.000	0.085|
Multiallelic Dprime: 0.776
BLOCK 1191.  MARKERS: 6143 6144 6145 6146
3342 (0.298)	|0.243	0.022	0.033|
3344 (0.256)	|0.180	0.046	0.031|
2132 (0.165)	|0.119	0.034	0.012|
3332 (0.164)	|0.116	0.027	0.021|
2332 (0.113)	|0.075	0.011	0.026|
Multiallelic Dprime: 0.137
BLOCK 1192.  MARKERS: 6153 6154
24 (0.735)	|0.246	0.359	0.130|
33 (0.141)	|0.032	0.001	0.108|
34 (0.124)	|0.102	0.000	0.021|
Multiallelic Dprime: 0.565
BLOCK 1193.  MARKERS: 6156 6157
12 (0.380)	|0.266	0.024	0.086	0.003|
11 (0.361)	|0.213	0.108	0.029	0.011|
32 (0.259)	|0.039	0.187	0.031	0.003|
Multiallelic Dprime: 0.407
BLOCK 1194.  MARKERS: 6159 6160 6161
232 (0.517)	|0.118	0.141	0.159	0.098|
212 (0.318)	|0.095	0.159	0.050	0.011|
334 (0.147)	|0.105	0.009	0.028	0.003|
332 (0.017)	|0.006	0.006	0.004	0.002|
Multiallelic Dprime: 0.326
BLOCK 1195.  MARKERS: 6163 6164 6165
124 (0.324)	|0.296	0.024	0.002|
324 (0.313)	|0.209	0.102	0.002|
131 (0.240)	|0.039	0.200	0.002|
121 (0.114)	|0.051	0.008	0.053|
Multiallelic Dprime: 0.547
BLOCK 1196.  MARKERS: 6167 6168 6169
113 (0.595)	|0.292	0.299|
331 (0.335)	|0.193	0.139|
111 (0.060)	|0.047	0.013|
Multiallelic Dprime: 0.153
BLOCK 1197.  MARKERS: 6172 6173
14 (0.536)	|0.138	0.128	0.160	0.109|
32 (0.457)	|0.342	0.092	0.008	0.014|
Multiallelic Dprime: 0.514
BLOCK 1198.  MARKERS: 6176 6177 6178
323 (0.482)	|0.113	0.320	0.047|
123 (0.220)	|0.126	0.005	0.089|
334 (0.167)	|0.132	0.007	0.028|
324 (0.128)	|0.123	0.003	0.002|
Multiallelic Dprime: 0.624
BLOCK 1199.  MARKERS: 6179 6180
41 (0.494)	|0.296	0.105	0.015	0.079|
11 (0.338)	|0.116	0.014	0.167	0.041|
42 (0.167)	|0.026	0.128	0.011	0.001|
Multiallelic Dprime: 0.462
BLOCK 1200.  MARKERS: 6182 6183 6184
213 (0.439)	|0.412	0.026|
413 (0.247)	|0.235	0.010|
211 (0.194)	|0.072	0.120|
243 (0.121)	|0.082	0.032|
Multiallelic Dprime: 0.618
BLOCK 1201.  MARKERS: 6185 6186 6187 6188
4221 (0.800)	|0.485	0.309	0.008|
3343 (0.188)	|0.002	0.001	0.183|
Multiallelic Dprime: 0.979
BLOCK 1202.  MARKERS: 6189 6190
23 (0.491)	|0.142	0.204	0.142|
21 (0.315)	|0.171	0.090	0.055|
41 (0.194)	|0.068	0.056	0.071|
Multiallelic Dprime: 0.194
BLOCK 1203.  MARKERS: 6191 6192
31 (0.381)	|0.254	0.125|
33 (0.349)	|0.258	0.091|
43 (0.268)	|0.179	0.089|
Multiallelic Dprime: 0.078
BLOCK 1204.  MARKERS: 6196 6197
31 (0.691)	|0.417	0.158	0.043	0.028	0.013	0.012|
13 (0.305)	|0.146	0.096	0.055	0.001	0.002	0.000|
Multiallelic Dprime: 0.203
BLOCK 1205.  MARKERS: 6200 6201 6202 6203 6204 6205 6206 6207 6208 6209 6210 6211
221132341222 (0.563)	|0.366	0.163	0.033|
411314123132 (0.253)	|0.167	0.038	0.046|
223132341224 (0.101)	|0.081	0.012	0.007|
221134123132 (0.028)	|0.029	0.000	0.000|
223132341222 (0.015)	|0.004	0.009	0.001|
221132341224 (0.012)	|0.007	0.002	0.000|
Multiallelic Dprime: 0.229
BLOCK 1206.  MARKERS: 6213 6214
41 (0.676)	|0.502	0.161	0.014|
24 (0.226)	|0.224	0.001	0.000|
21 (0.093)	|0.029	0.008	0.057|
Multiallelic Dprime: 0.482
BLOCK 1207.  MARKERS: 6216 6217
43 (0.758)	|0.608	0.122	0.030|
24 (0.170)	|0.068	0.059	0.043|
23 (0.072)	|0.053	0.019	0.000|
Multiallelic Dprime: 0.304
BLOCK 1208.  MARKERS: 6218 6219 6220
421 (0.727)	|0.279	0.212	0.175	0.039	0.014|
143 (0.199)	|0.081	0.027	0.018	0.062	0.010|
443 (0.073)	|0.017	0.006	0.038	0.010	0.000|
Multiallelic Dprime: 0.265
BLOCK 1209.  MARKERS: 6223 6224 6225 6226 6227 6228
111321 (0.376)	|0.233	0.105	0.040|
211142 (0.246)	|0.120	0.126	0.002|
211321 (0.230)	|0.128	0.098	0.003|
133321 (0.112)	|0.017	0.019	0.073|
113321 (0.024)	|0.004	0.020	0.000|
Multiallelic Dprime: 0.269
BLOCK 1210.  MARKERS: 6232 6233
32 (0.509)	|0.204	0.209	0.046	0.049|
34 (0.370)	|0.148	0.040	0.129	0.052|
14 (0.119)	|0.069	0.004	0.042	0.004|
Multiallelic Dprime: 0.316
BLOCK 1211.  MARKERS: 6234 6235 6236 6237
2314 (0.420)	|0.356	0.065|
2313 (0.253)	|0.230	0.023|
4114 (0.217)	|0.206	0.011|
2334 (0.105)	|0.097	0.008|
Multiallelic Dprime: 0.315
BLOCK 1212.  MARKERS: 6238 6239
43 (0.894)	|0.367	0.263	0.233	0.029|
11 (0.106)	|0.000	0.047	0.060	0.000|
Multiallelic Dprime: 0.565
BLOCK 1213.  MARKERS: 6240 6241 6242
313 (0.367)	|0.363	0.001	0.000|
113 (0.311)	|0.268	0.042	0.002|
132 (0.293)	|0.068	0.203	0.022|
133 (0.029)	|0.024	0.004	0.000|
Multiallelic Dprime: 0.748
BLOCK 1214.  MARKERS: 6243 6244 6245 6246
3242 (0.723)	|0.414	0.231	0.062	0.005|
2424 (0.251)	|0.029	0.044	0.168	0.009|
3244 (0.024)	|0.017	0.006	0.000	0.000|
Multiallelic Dprime: 0.573
BLOCK 1215.  MARKERS: 6247 6248 6249 6250 6251 6252 6253 6254 6255 6256
2342231241 (0.459)	|0.150	0.070	0.102	0.084	0.035	0.009|
2342233121 (0.282)	|0.112	0.085	0.032	0.035	0.009	0.007|
4123313123 (0.231)	|0.027	0.064	0.028	0.019	0.081	0.008|
4123313121 (0.015)	|0.000	0.003	0.000	0.003	0.000	0.005|
Multiallelic Dprime: 0.285
BLOCK 1216.  MARKERS: 6257 6258 6259 6260 6261 6262
311434 (0.288)	|0.004	0.285	0.000|
333334 (0.225)	|0.224	0.000	0.000|
131434 (0.165)	|0.142	0.021	0.000|
331432 (0.143)	|0.000	0.000	0.145|
131424 (0.129)	|0.000	0.000	0.130|
331434 (0.031)	|0.028	0.000	0.000|
Multiallelic Dprime: 0.957
BLOCK 1217.  MARKERS: 6263 6264
22 (0.406)	|0.179	0.072	0.001	0.133	0.014	0.002|
23 (0.306)	|0.287	0.004	0.000	0.004	0.000	0.011|
42 (0.288)	|0.000	0.133	0.150	0.000	0.005	0.000|
Multiallelic Dprime: 0.676
BLOCK 1218.  MARKERS: 6265 6266 6267 6268 6269 6270 6271
1323212 (0.467)	|0.465	0.000|
2131232 (0.208)	|0.000	0.208|
2133214 (0.152)	|0.000	0.152|
1323412 (0.136)	|0.135	0.000|
2133212 (0.018)	|0.018	0.000|
1321232 (0.013)	|0.000	0.013|
Multiallelic Dprime: 1.000
BLOCK 1219.  MARKERS: 6272 6273
24 (0.620)	|0.168	0.319	0.000	0.132|
42 (0.378)	|0.154	0.000	0.199	0.024|
Multiallelic Dprime: 0.664
BLOCK 1220.  MARKERS: 6274 6275 6276 6277 6278 6279 6280
1422242 (0.321)	|0.170	0.008	0.144|
1424112 (0.319)	|0.285	0.031	0.003|
3444242 (0.200)	|0.046	0.151	0.002|
1224143 (0.158)	|0.154	0.004	0.000|
Multiallelic Dprime: 0.650
BLOCK 1221.  MARKERS: 6281 6282 6283 6284
3331 (0.661)	|0.399	0.242	0.017|
4343 (0.191)	|0.121	0.071	0.000|
3131 (0.148)	|0.043	0.005	0.100|
Multiallelic Dprime: 0.318
BLOCK 1222.  MARKERS: 6286 6287
22 (0.561)	|0.441	0.000	0.085	0.032|
23 (0.319)	|0.070	0.240	0.000	0.000|
42 (0.118)	|0.002	0.000	0.112	0.002|
Multiallelic Dprime: 0.739
BLOCK 1223.  MARKERS: 6288 6289 6290 6291 6292 6293 6294
2223331 (0.515)	|0.441	0.073|
3142143 (0.239)	|0.184	0.053|
2223141 (0.198)	|0.171	0.026|
2223143 (0.034)	|0.021	0.014|
Multiallelic Dprime: 0.163
BLOCK 1224.  MARKERS: 6301 6302
23 (0.825)	|0.805	0.020|
12 (0.171)	|0.046	0.124|
Multiallelic Dprime: 0.835
BLOCK 1225.  MARKERS: 6303 6304
22 (0.854)	|0.270	0.189	0.180	0.143	0.042	0.012|
44 (0.144)	|0.019	0.019	0.020	0.004	0.072	0.000|
Multiallelic Dprime: 0.487
BLOCK 1226.  MARKERS: 6306 6307 6308 6309 6310 6311 6312 6313 6314
423112124 (0.287)	|0.234	0.054|
413112124 (0.208)	|0.193	0.014|
413114134 (0.200)	|0.047	0.154|
413114132 (0.148)	|0.049	0.097|
112334234 (0.113)	|0.081	0.031|
412334234 (0.012)	|0.012	0.000|
Multiallelic Dprime: 0.561
BLOCK 1227.  MARKERS: 6315 6316 6317 6318 6319 6320
112111 (0.630)	|0.312	0.269	0.030	0.002	0.000	0.007|
333333 (0.365)	|0.178	0.077	0.060	0.024	0.014	0.005|
Multiallelic Dprime: 0.223
BLOCK 1228.  MARKERS: 6321 6322 6323 6324 6325 6326 6327
2433133 (0.492)	|0.446	0.022	0.021|
2231331 (0.348)	|0.006	0.342	0.000|
3441111 (0.091)	|0.064	0.026	0.000|
3441131 (0.026)	|0.000	0.026	0.000|
2231333 (0.015)	|0.015	0.000	0.000|
2441111 (0.012)	|0.012	0.000	0.000|
Multiallelic Dprime: 0.853
BLOCK 1229.  MARKERS: 6329 6330 6331
324 (0.553)	|0.042	0.292	0.145	0.074|
243 (0.422)	|0.401	0.012	0.009	0.000|
343 (0.023)	|0.022	0.000	0.000	0.000|
Multiallelic Dprime: 0.909
BLOCK 1230.  MARKERS: 6334 6335 6336 6337
4212 (0.466)	|0.359	0.033	0.074|
2313 (0.305)	|0.171	0.122	0.012|
2333 (0.156)	|0.057	0.050	0.049|
2212 (0.073)	|0.034	0.011	0.029|
Multiallelic Dprime: 0.333
BLOCK 1231.  MARKERS: 6339 6340
33 (0.619)	|0.408	0.205	0.006|
23 (0.216)	|0.145	0.052	0.019|
31 (0.165)	|0.114	0.047	0.004|
Multiallelic Dprime: 0.087
BLOCK 1232.  MARKERS: 6341 6342
34 (0.667)	|0.387	0.278	0.002|
12 (0.305)	|0.000	0.002	0.302|
32 (0.029)	|0.002	0.026	0.001|
Multiallelic Dprime: 0.932
BLOCK 1233.  MARKERS: 6344 6345 6346
313 (0.389)	|0.321	0.026	0.042|
311 (0.306)	|0.149	0.139	0.015|
421 (0.305)	|0.243	0.057	0.000|
Multiallelic Dprime: 0.389
BLOCK 1234.  MARKERS: 6349 6350
12 (0.712)	|0.563	0.149|
34 (0.223)	|0.222	0.000|
14 (0.057)	|0.043	0.015|
Multiallelic Dprime: 0.722
BLOCK 1235.  MARKERS: 6351 6352
41 (0.834)	|0.270	0.248	0.108	0.141	0.053	0.005|
22 (0.166)	|0.000	0.000	0.133	0.008	0.001	0.024|
Multiallelic Dprime: 0.877
BLOCK 1236.  MARKERS: 6353 6354 6355 6356 6357
42413 (0.271)	|0.073	0.168	0.023	0.003|
24231 (0.248)	|0.168	0.046	0.014	0.019|
42233 (0.241)	|0.174	0.030	0.034	0.002|
42213 (0.148)	|0.022	0.015	0.108	0.004|
22231 (0.054)	|0.023	0.024	0.008	0.000|
42231 (0.029)	|0.018	0.006	0.004	0.002|
Multiallelic Dprime: 0.472
BLOCK 1237.  MARKERS: 6359 6360 6361
311 (0.484)	|0.129	0.109	0.088	0.056	0.054	0.025	0.003|
131 (0.289)	|0.077	0.045	0.058	0.052	0.031	0.012	0.004|
113 (0.194)	|0.030	0.058	0.025	0.022	0.016	0.030	0.004|
111 (0.028)	|0.015	0.000	0.003	0.002	0.000	0.002	0.001|
Multiallelic Dprime: 0.137
BLOCK 1238.  MARKERS: 6363 6364 6365 6366 6367 6368 6369 6370 6371 6372 6373 6374 6375 6376 6377 6378 6379
22214123221411111 (0.250)	|0.000	0.188	0.061	0.002|
22134343343132223 (0.214)	|0.214	0.001	0.000	0.000|
21134343343132223 (0.176)	|0.175	0.001	0.000	0.000|
21212321243132223 (0.131)	|0.000	0.079	0.053	0.000|
42234323243132223 (0.100)	|0.000	0.000	0.013	0.087|
22234323243132223 (0.069)	|0.000	0.053	0.000	0.016|
22134343243132223 (0.012)	|0.001	0.000	0.000	0.011|
Multiallelic Dprime: 0.862
BLOCK 1239.  MARKERS: 6381 6382 6383
431 (0.401)	|0.402	0.000	0.000|
231 (0.344)	|0.004	0.113	0.228|
233 (0.132)	|0.000	0.106	0.026|
213 (0.120)	|0.000	0.117	0.002|
Multiallelic Dprime: 0.827
BLOCK 1240.  MARKERS: 6385 6386
21 (0.405)	|0.021	0.258	0.126	0.000|
41 (0.336)	|0.293	0.033	0.009	0.002|
43 (0.258)	|0.067	0.045	0.109	0.035|
Multiallelic Dprime: 0.614
BLOCK 1241.  MARKERS: 6391 6392 6393
341 (0.381)	|0.116	0.216	0.048|
321 (0.335)	|0.091	0.094	0.149|
143 (0.243)	|0.179	0.038	0.026|
343 (0.037)	|0.025	0.011	0.001|
Multiallelic Dprime: 0.392
BLOCK 1242.  MARKERS: 6394 6395
21 (0.412)	|0.344	0.046	0.023|
24 (0.362)	|0.039	0.248	0.073|
44 (0.223)	|0.021	0.050	0.151|
Multiallelic Dprime: 0.625
BLOCK 1243.  MARKERS: 6396 6397
22 (0.408)	|0.344	0.013	0.045|
23 (0.344)	|0.280	0.026	0.037|
42 (0.247)	|0.010	0.191	0.047|
Multiallelic Dprime: 0.611
BLOCK 1244.  MARKERS: 6398 6399
42 (0.634)	|0.336	0.010	0.224	0.064|
21 (0.230)	|0.002	0.226	0.002	0.000|
22 (0.129)	|0.064	0.032	0.024	0.010|
Multiallelic Dprime: 0.692
BLOCK 1245.  MARKERS: 6401 6402 6403
333 (0.401)	|0.349	0.002	0.021	0.024	0.000	0.003|
112 (0.267)	|0.013	0.167	0.020	0.065	0.000	0.000|
132 (0.250)	|0.117	0.000	0.109	0.005	0.016	0.000|
133 (0.074)	|0.061	0.000	0.000	0.006	0.000	0.006|
Multiallelic Dprime: 0.680
BLOCK 1246.  MARKERS: 6405 6406 6407 6408 6409 6410 6411
4332411 (0.552)	|0.326	0.141	0.056	0.029|
1132411 (0.170)	|0.098	0.049	0.018	0.004|
4323223 (0.147)	|0.059	0.021	0.068	0.000|
4323411 (0.102)	|0.023	0.017	0.031	0.030|
1332411 (0.015)	|0.010	0.001	0.000	0.002|
4322413 (0.010)	|0.003	0.001	0.005	0.000|
Multiallelic Dprime: 0.252
BLOCK 1247.  MARKERS: 6412 6413 6414
221 (0.521)	|0.431	0.091|
223 (0.231)	|0.196	0.036|
443 (0.182)	|0.137	0.044|
243 (0.064)	|0.055	0.007|
Multiallelic Dprime: 0.081
BLOCK 1248.  MARKERS: 6421 6422
24 (0.821)	|0.799	0.005	0.004	0.003|
41 (0.178)	|0.074	0.083	0.009	0.008|
Multiallelic Dprime: 0.870
BLOCK 1249.  MARKERS: 6424 6425 6426 6427 6428
43413 (0.874)	|0.844	0.031|
11231 (0.089)	|0.019	0.067|
13231 (0.015)	|0.003	0.010|
41231 (0.011)	|0.011	0.000|
Multiallelic Dprime: 0.688
BLOCK 1250.  MARKERS: 6431 6432 6433
234 (0.886)	|0.480	0.213	0.180|
412 (0.108)	|0.066	0.017	0.019|
Multiallelic Dprime: 0.195
BLOCK 1251.  MARKERS: 6434 6435 6436 6437
2334 (0.548)	|0.364	0.095	0.091|
4111 (0.229)	|0.079	0.092	0.059|
2311 (0.200)	|0.126	0.050	0.024|
Multiallelic Dprime: 0.207
BLOCK 1252.  MARKERS: 6439 6440
22 (0.584)	|0.272	0.216	0.008	0.088|
42 (0.241)	|0.170	0.004	0.017	0.051|
24 (0.175)	|0.018	0.000	0.155	0.001|
Multiallelic Dprime: 0.516
BLOCK 1253.  MARKERS: 6441 6442 6443
232 (0.460)	|0.364	0.090	0.010|
432 (0.220)	|0.211	0.008	0.000|
231 (0.179)	|0.177	0.000	0.000|
412 (0.140)	|0.102	0.018	0.018|
Multiallelic Dprime: 0.567
BLOCK 1254.  MARKERS: 6444 6445 6446 6447 6448
33324 (0.852)	|0.854	0.000|
11243 (0.117)	|0.004	0.114|
11223 (0.028)	|0.000	0.027|
Multiallelic Dprime: 0.996
BLOCK 1255.  MARKERS: 6450 6451 6452
232 (0.858)	|0.268	0.260	0.134	0.088	0.109|
414 (0.142)	|0.054	0.033	0.012	0.037	0.006|
Multiallelic Dprime: 0.240
BLOCK 1256.  MARKERS: 6455 6456 6457 6458
1221 (0.321)	|0.248	0.057	0.002	0.014|
1223 (0.293)	|0.251	0.000	0.000	0.043|
1121 (0.146)	|0.142	0.000	0.003	0.000|
3221 (0.125)	|0.017	0.106	0.000	0.003|
1231 (0.115)	|0.000	0.003	0.112	0.000|
Multiallelic Dprime: 0.666
BLOCK 1257.  MARKERS: 6459 6460 6461
242 (0.657)	|0.417	0.208	0.016	0.011|
442 (0.165)	|0.082	0.078	0.000	0.003|
424 (0.118)	|0.093	0.021	0.002	0.000|
444 (0.060)	|0.012	0.041	0.000	0.000|
Multiallelic Dprime: 0.194
BLOCK 1258.  MARKERS: 6464 6465 6466 6467
3433 (0.604)	|0.368	0.079	0.098	0.017	0.019	0.002|
1212 (0.346)	|0.160	0.067	0.031	0.060	0.011	0.010|
3212 (0.018)	|0.003	0.001	0.000	0.011	0.001	0.000|
3233 (0.014)	|0.011	0.000	0.002	0.000	0.000	0.000|
Multiallelic Dprime: 0.248
BLOCK 1259.  MARKERS: 6468 6469 6470 6471 6472 6473 6474 6475 6476 6477
3413133234 (0.557)	|0.472	0.069	0.013|
1411321234 (0.145)	|0.139	0.006	0.000|
3231321442 (0.132)	|0.009	0.069	0.054|
3431321444 (0.089)	|0.006	0.015	0.069|
3411321444 (0.032)	|0.026	0.000	0.006|
1411333234 (0.012)	|0.011	0.000	0.000|
Multiallelic Dprime: 0.629
BLOCK 1260.  MARKERS: 6480 6481 6482
324 (0.673)	|0.422	0.090	0.154	0.006|
144 (0.173)	|0.112	0.048	0.000	0.008|
122 (0.150)	|0.004	0.144	0.000	0.001|
Multiallelic Dprime: 0.531
BLOCK 1261.  MARKERS: 6484 6485 6486
411 (0.541)	|0.525	0.007|
433 (0.282)	|0.148	0.133|
111 (0.154)	|0.083	0.072|
431 (0.016)	|0.015	0.000|
Multiallelic Dprime: 0.708
BLOCK 1262.  MARKERS: 6487 6488
43 (0.776)	|0.421	0.087	0.163	0.101|
21 (0.215)	|0.008	0.185	0.018	0.005|
Multiallelic Dprime: 0.801
BLOCK 1263.  MARKERS: 6490 6491 6492 6493
4114 (0.431)	|0.339	0.089	0.004|
1334 (0.274)	|0.055	0.189	0.030|
1314 (0.182)	|0.048	0.025	0.110|
1312 (0.108)	|0.099	0.002	0.006|
Multiallelic Dprime: 0.571
BLOCK 1264.  MARKERS: 6494 6495
41 (0.545)	|0.361	0.001	0.156	0.000	0.021	0.000|
43 (0.305)	|0.065	0.198	0.000	0.000	0.027	0.014|
21 (0.149)	|0.004	0.003	0.000	0.137	0.002	0.000|
Multiallelic Dprime: 0.806
BLOCK 1265.  MARKERS: 6496 6497 6498 6499 6500 6501 6502 6503 6504
223313221 (0.428)	|0.360	0.050	0.012|
223313211 (0.203)	|0.092	0.090	0.018|
223331421 (0.157)	|0.107	0.029	0.021|
441113223 (0.137)	|0.038	0.088	0.010|
423313221 (0.049)	|0.033	0.012	0.003|
421113221 (0.014)	|0.008	0.004	0.001|
Multiallelic Dprime: 0.405
BLOCK 1266.  MARKERS: 6507 6508 6509
333 (0.643)	|0.590	0.027	0.016	0.002|
121 (0.277)	|0.003	0.200	0.045	0.026|
123 (0.068)	|0.009	0.005	0.039	0.011|
Multiallelic Dprime: 0.868
BLOCK 1267.  MARKERS: 6510 6511 6512 6513 6514
41422 (0.612)	|0.398	0.093	0.123|
23343 (0.231)	|0.164	0.036	0.031|
21442 (0.103)	|0.041	0.043	0.020|
21422 (0.038)	|0.030	0.008	0.000|
Multiallelic Dprime: 0.146
BLOCK 1268.  MARKERS: 6516 6517 6518
213 (0.643)	|0.617	0.024	0.000	0.000|
411 (0.181)	|0.005	0.107	0.000	0.066|
431 (0.176)	|0.001	0.079	0.089	0.008|
Multiallelic Dprime: 0.905
BLOCK 1269.  MARKERS: 6519 6520 6521 6522
4234 (0.624)	|0.166	0.268	0.186|
1412 (0.209)	|0.121	0.037	0.052|
4412 (0.091)	|0.020	0.012	0.057|
4214 (0.073)	|0.045	0.019	0.007|
Multiallelic Dprime: 0.304
BLOCK 1270.  MARKERS: 6525 6526 6527
413 (0.353)	|0.233	0.119	0.002|
233 (0.338)	|0.237	0.095	0.006|
431 (0.303)	|0.219	0.050	0.034|
Multiallelic Dprime: 0.120
BLOCK 1271.  MARKERS: 6529 6530
11 (0.687)	|0.313	0.362	0.013|
43 (0.269)	|0.252	0.006	0.011|
13 (0.041)	|0.040	0.001	0.000|
Multiallelic Dprime: 0.865
BLOCK 1272.  MARKERS: 6533 6534
41 (0.605)	|0.425	0.030	0.151|
23 (0.371)	|0.010	0.360	0.000|
21 (0.024)	|0.012	0.004	0.009|
Multiallelic Dprime: 0.889
BLOCK 1273.  MARKERS: 6535 6536
23 (0.446)	|0.420	0.015	0.002	0.000|
41 (0.396)	|0.055	0.236	0.092	0.000|
43 (0.157)	|0.143	0.000	0.000	0.011|
Multiallelic Dprime: 0.894
BLOCK 1274.  MARKERS: 6537 6538 6539 6540 6541 6542 6543
2134434 (0.613)	|0.416	0.103	0.057	0.037|
4322142 (0.250)	|0.020	0.220	0.006	0.003|
2322144 (0.096)	|0.023	0.026	0.044	0.002|
2334444 (0.012)	|0.001	0.010	0.000	0.000|
Multiallelic Dprime: 0.640
BLOCK 1275.  MARKERS: 6545 6546 6547 6548
2121 (0.475)	|0.111	0.292	0.033	0.015	0.014|
2123 (0.372)	|0.265	0.057	0.038	0.012	0.000|
3311 (0.108)	|0.014	0.017	0.045	0.032	0.000|
3121 (0.043)	|0.000	0.012	0.032	0.000	0.000|
Multiallelic Dprime: 0.524
BLOCK 1276.  MARKERS: 6549 6550 6551 6552
4431 (0.390)	|0.335	0.055|
2213 (0.378)	|0.338	0.039|
2233 (0.149)	|0.122	0.027|
2431 (0.059)	|0.051	0.008|
2231 (0.014)	|0.012	0.001|
Multiallelic Dprime: 0.110
BLOCK 1277.  MARKERS: 6553 6554
12 (0.868)	|0.549	0.299	0.016|
31 (0.132)	|0.124	0.008	0.000|
Multiallelic Dprime: 0.816
BLOCK 1278.  MARKERS: 6555 6556 6557
114 (0.673)	|0.375	0.013	0.257	0.013	0.003|
322 (0.306)	|0.003	0.290	0.011	0.000	0.002|
312 (0.016)	|0.000	0.011	0.000	0.000	0.006|
Multiallelic Dprime: 0.927
BLOCK 1279.  MARKERS: 6558 6559 6560 6561 6562 6563 6564
1244444 (0.377)	|0.013	0.277	0.085	0.000	0.000	0.000|
1142222 (0.314)	|0.269	0.002	0.000	0.014	0.025	0.000|
3124222 (0.269)	|0.250	0.003	0.000	0.000	0.002	0.011|
1144222 (0.016)	|0.000	0.000	0.000	0.004	0.000	0.000|
1142224 (0.011)	|0.000	0.000	0.000	0.009	0.000	0.000|
Multiallelic Dprime: 0.898
BLOCK 1280.  MARKERS: 6565 6566 6567 6568 6569 6570
413341 (0.540)	|0.264	0.274|
321222 (0.286)	|0.233	0.056|
321322 (0.085)	|0.068	0.017|
411321 (0.027)	|0.023	0.005|
313341 (0.027)	|0.010	0.017|
413241 (0.011)	|0.010	0.000|
Multiallelic Dprime: 0.455
BLOCK 1281.  MARKERS: 6573 6574
34 (0.627)	|0.330	0.016	0.216	0.047	0.000|
21 (0.371)	|0.008	0.319	0.008	0.000	0.019|
Multiallelic Dprime: 0.929
BLOCK 1282.  MARKERS: 6575 6576 6577 6578 6579 6580 6581 6582 6583 6584 6585 6586 6587 6588 6589 6590 6591
41223332331141233 (0.338)	|0.009	0.293	0.036|
13211311113423313 (0.335)	|0.321	0.003	0.011|
13421432113423311 (0.225)	|0.011	0.003	0.212|
13221432113423311 (0.047)	|0.000	0.000	0.047|
13211332331141233 (0.020)	|0.000	0.019	0.000|
Multiallelic Dprime: 0.898
BLOCK 1283.  MARKERS: 6592 6593
14 (0.351)	|0.208	0.141	0.002|
32 (0.328)	|0.315	0.011	0.002|
34 (0.322)	|0.021	0.174	0.127|
Multiallelic Dprime: 0.606
BLOCK 1284.  MARKERS: 6594 6595
41 (0.544)	|0.181	0.166	0.084	0.114|
22 (0.325)	|0.129	0.056	0.096	0.044|
42 (0.131)	|0.075	0.011	0.015	0.030|
Multiallelic Dprime: 0.213
BLOCK 1285.  MARKERS: 6597 6598 6599
322 (0.385)	|0.291	0.034	0.022	0.002	0.033|
312 (0.232)	|0.000	0.231	0.001	0.000	0.000|
422 (0.195)	|0.003	0.000	0.000	0.115	0.075|
323 (0.188)	|0.010	0.004	0.169	0.000	0.000|
Multiallelic Dprime: 0.868
BLOCK 1286.  MARKERS: 6601 6602 6603 6604 6605
14222 (0.306)	|0.109	0.116	0.044	0.036|
34222 (0.262)	|0.104	0.061	0.078	0.019|
34224 (0.197)	|0.131	0.016	0.043	0.005|
34442 (0.117)	|0.049	0.033	0.025	0.010|
33222 (0.113)	|0.026	0.048	0.010	0.029|
Multiallelic Dprime: 0.225
BLOCK 1287.  MARKERS: 6607 6608 6609 6610 6611 6612
234112 (0.419)	|0.352	0.065	0.002|
211422 (0.278)	|0.236	0.035	0.007|
111422 (0.201)	|0.136	0.046	0.017|
111424 (0.100)	|0.093	0.008	0.000|
Multiallelic Dprime: 0.189
BLOCK 1288.  MARKERS: 6616 6617
22 (0.816)	|0.511	0.293	0.012|
34 (0.155)	|0.003	0.000	0.151|
24 (0.026)	|0.027	0.000	0.000|
Multiallelic Dprime: 0.848
BLOCK 1289.  MARKERS: 6618 6619
41 (0.544)	|0.478	0.043	0.011	0.006|
44 (0.295)	|0.007	0.130	0.155	0.002|
21 (0.161)	|0.018	0.010	0.000	0.134|
Multiallelic Dprime: 0.844
BLOCK 1290.  MARKERS: 6622 6623 6624 6625
3431 (0.501)	|0.471	0.030|
3411 (0.184)	|0.131	0.054|
2231 (0.166)	|0.116	0.049|
3413 (0.141)	|0.109	0.031|
Multiallelic Dprime: 0.391
BLOCK 1291.  MARKERS: 6627 6628
11 (0.830)	|0.400	0.215	0.000	0.142	0.027	0.020|
33 (0.170)	|0.000	0.000	0.158	0.000	0.000	0.000|
Multiallelic Dprime: 1.000
BLOCK 1292.  MARKERS: 6629 6630 6631 6632 6633 6634 6635 6636 6637
144123224 (0.399)	|0.355	0.009	0.000	0.005	0.032	0.000|
423121144 (0.215)	|0.017	0.195	0.000	0.002	0.000	0.000|
423343242 (0.158)	|0.007	0.002	0.145	0.000	0.000	0.000|
423123224 (0.141)	|0.022	0.008	0.001	0.096	0.002	0.012|
124123224 (0.027)	|0.025	0.000	0.000	0.000	0.000	0.000|
423123142 (0.020)	|0.000	0.000	0.019	0.000	0.000	0.000|
Multiallelic Dprime: 0.872
BLOCK 1293.  MARKERS: 6639 6640 6641 6642 6643
22231 (0.437)	|0.070	0.239	0.016	0.084	0.025|
22413 (0.223)	|0.083	0.052	0.082	0.003	0.000|
34233 (0.179)	|0.139	0.018	0.012	0.000	0.000|
22233 (0.108)	|0.091	0.008	0.004	0.003	0.000|
22213 (0.036)	|0.000	0.000	0.033	0.000	0.000|
22411 (0.012)	|0.006	0.007	0.000	0.000	0.000|
Multiallelic Dprime: 0.590
BLOCK 1294.  MARKERS: 6644 6645 6646 6647 6648 6649 6650 6651 6652 6653 6654 6655 6656 6657 6658 6659 6660
24124123242312333 (0.389)	|0.203	0.096	0.079	0.013|
24124123242322333 (0.326)	|0.139	0.103	0.082	0.003|
42241344323124211 (0.148)	|0.085	0.037	0.025	0.000|
42241123242312333 (0.092)	|0.070	0.016	0.005	0.000|
24224123242312333 (0.026)	|0.017	0.002	0.007	0.000|
Multiallelic Dprime: 0.137
BLOCK 1295.  MARKERS: 6662 6663 6664 6665
4233 (0.516)	|0.152	0.162	0.202|
1413 (0.258)	|0.235	0.019	0.003|
4234 (0.206)	|0.116	0.089	0.003|
1433 (0.016)	|0.016	0.000	0.000|
Multiallelic Dprime: 0.551
BLOCK 1296.  MARKERS: 6667 6668
42 (0.523)	|0.304	0.069	0.150|
22 (0.270)	|0.060	0.075	0.136|
23 (0.207)	|0.011	0.182	0.014|
Multiallelic Dprime: 0.473
BLOCK 1297.  MARKERS: 6669 6670
14 (0.376)	|0.060	0.292	0.022|
32 (0.326)	|0.216	0.055	0.053|
34 (0.299)	|0.283	0.004	0.012|
Multiallelic Dprime: 0.636
BLOCK 1298.  MARKERS: 6672 6673
22 (0.559)	|0.250	0.146	0.163|
44 (0.352)	|0.124	0.172	0.054|
24 (0.086)	|0.038	0.038	0.010|
Multiallelic Dprime: 0.212
BLOCK 1299.  MARKERS: 6676 6677
33 (0.415)	|0.383	0.003	0.000	0.000	0.015	0.003|
43 (0.357)	|0.000	0.347	0.000	0.000	0.000	0.007|
31 (0.227)	|0.000	0.001	0.188	0.027	0.000	0.000|
Multiallelic Dprime: 0.989
BLOCK 1300.  MARKERS: 6678 6679 6680 6681 6682
13412 (0.382)	|0.339	0.026	0.014|
32234 (0.350)	|0.283	0.059	0.005|
13212 (0.189)	|0.175	0.007	0.004|
13234 (0.028)	|0.013	0.002	0.013|
13434 (0.015)	|0.014	0.000	0.000|
32232 (0.010)	|0.007	0.003	0.000|
Multiallelic Dprime: 0.313
BLOCK 1301.  MARKERS: 6684 6685 6686 6687
3313 (0.855)	|0.296	0.246	0.141	0.135	0.012	0.006|
1121 (0.101)	|0.011	0.044	0.033	0.006	0.000	0.005|
1123 (0.036)	|0.015	0.008	0.005	0.003	0.002	0.000|
Multiallelic Dprime: 0.290
BLOCK 1302.  MARKERS: 6690 6691 6692 6693 6694 6695
442224 (0.323)	|0.275	0.042	0.007|
422414 (0.298)	|0.062	0.163	0.073|
444412 (0.182)	|0.029	0.102	0.047|
242224 (0.148)	|0.112	0.034	0.002|
442412 (0.014)	|0.014	0.000	0.000|
422224 (0.011)	|0.005	0.003	0.002|
Multiallelic Dprime: 0.554
BLOCK 1303.  MARKERS: 6699 6700 6701
331 (0.503)	|0.252	0.233	0.010	0.004|
342 (0.353)	|0.006	0.004	0.220	0.121|
131 (0.136)	|0.052	0.069	0.000	0.012|
Multiallelic Dprime: 0.746
BLOCK 1304.  MARKERS: 6702 6703 6704 6705
2143 (0.309)	|0.016	0.052	0.238|
1123 (0.308)	|0.253	0.054	0.003|
2342 (0.231)	|0.178	0.049	0.002|
2343 (0.139)	|0.004	0.116	0.020|
Multiallelic Dprime: 0.686
BLOCK 1305.  MARKERS: 6706 6707 6708
114 (0.458)	|0.324	0.077	0.057|
324 (0.274)	|0.111	0.076	0.087|
122 (0.262)	|0.069	0.106	0.087|
Multiallelic Dprime: 0.314
BLOCK 1306.  MARKERS: 6709 6710
42 (0.506)	|0.045	0.239	0.224|
32 (0.261)	|0.129	0.048	0.079|
44 (0.233)	|0.168	0.047	0.015|
Multiallelic Dprime: 0.466
BLOCK 1307.  MARKERS: 6712 6713
21 (0.342)	|0.026	0.010	0.197	0.106|
41 (0.334)	|0.105	0.209	0.013	0.008|
44 (0.318)	|0.308	0.003	0.000	0.006|
Multiallelic Dprime: 0.799
BLOCK 1308.  MARKERS: 6714 6715 6716
142 (0.445)	|0.272	0.111	0.061|
122 (0.222)	|0.150	0.054	0.018|
124 (0.211)	|0.116	0.051	0.044|
224 (0.119)	|0.079	0.018	0.022|
Multiallelic Dprime: 0.087
BLOCK 1309.  MARKERS: 6726 6727
41 (0.620)	|0.298	0.216	0.088	0.017|
23 (0.235)	|0.118	0.072	0.039	0.005|
21 (0.145)	|0.058	0.054	0.017	0.015|
Multiallelic Dprime: 0.058
BLOCK 1310.  MARKERS: 6730 6731 6732
322 (0.473)	|0.460	0.011	0.003|
144 (0.342)	|0.133	0.203	0.007|
122 (0.145)	|0.003	0.001	0.140|
142 (0.037)	|0.036	0.000	0.000|
Multiallelic Dprime: 0.809
BLOCK 1311.  MARKERS: 6733 6734
43 (0.631)	|0.316	0.247	0.067|
41 (0.218)	|0.096	0.096	0.026|
13 (0.151)	|0.075	0.070	0.006|
Multiallelic Dprime: 0.072
BLOCK 1312.  MARKERS: 6736 6737
21 (0.487)	|0.124	0.126	0.086	0.053	0.067	0.031|
43 (0.414)	|0.194	0.064	0.064	0.048	0.029	0.014|
23 (0.098)	|0.017	0.016	0.013	0.037	0.004	0.010|
Multiallelic Dprime: 0.233
BLOCK 1313.  MARKERS: 6739 6740 6741 6742 6743 6744
311224 (0.335)	|0.229	0.102	0.004|
313432 (0.206)	|0.038	0.164	0.003|
331432 (0.163)	|0.130	0.031	0.002|
311432 (0.138)	|0.094	0.041	0.002|
111232 (0.101)	|0.012	0.084	0.004|
311222 (0.055)	|0.009	0.004	0.042|
Multiallelic Dprime: 0.510
BLOCK 1314.  MARKERS: 6746 6747 6748
413 (0.516)	|0.013	0.229	0.151	0.035	0.084|
231 (0.426)	|0.307	0.007	0.042	0.065	0.007|
433 (0.056)	|0.007	0.000	0.042	0.000	0.005|
Multiallelic Dprime: 0.728
BLOCK 1315.  MARKERS: 6750 6751 6752 6753 6754 6755
223124 (0.325)	|0.324	0.000|
444334 (0.235)	|0.206	0.027|
244334 (0.233)	|0.103	0.131|
244322 (0.101)	|0.101	0.000|
243124 (0.096)	|0.096	0.000|
Multiallelic Dprime: 0.774
BLOCK 1316.  MARKERS: 6756 6757 6758
211 (0.837)	|0.394	0.314	0.117|
142 (0.159)	|0.156	0.002	0.000|
Multiallelic Dprime: 0.971
BLOCK 1317.  MARKERS: 6761 6762 6763
323 (0.552)	|0.304	0.222	0.027|
131 (0.318)	|0.233	0.066	0.015|
331 (0.117)	|0.048	0.007	0.058|
Multiallelic Dprime: 0.321
BLOCK 1318.  MARKERS: 6765 6766 6767 6768
4314 (0.594)	|0.415	0.137	0.019	0.023|
2114 (0.296)	|0.150	0.128	0.018	0.000|
2332 (0.100)	|0.044	0.053	0.001	0.002|
Multiallelic Dprime: 0.240
BLOCK 1319.  MARKERS: 6770 6771 6772
222 (0.616)	|0.337	0.028	0.251|
443 (0.317)	|0.027	0.277	0.013|
223 (0.041)	|0.000	0.002	0.039|
243 (0.026)	|0.001	0.024	0.000|
Multiallelic Dprime: 0.779
BLOCK 1320.  MARKERS: 6774 6775
24 (0.365)	|0.367	0.000	0.000|
14 (0.331)	|0.002	0.305	0.024|
22 (0.303)	|0.142	0.000	0.161|
Multiallelic Dprime: 0.823
BLOCK 1321.  MARKERS: 6776 6777 6778 6779
1222 (0.509)	|0.336	0.117	0.055|
2244 (0.306)	|0.203	0.066	0.036|
1122 (0.185)	|0.136	0.028	0.021|
Multiallelic Dprime: 0.067
BLOCK 1322.  MARKERS: 6790 6791
14 (0.675)	|0.234	0.277	0.163|
34 (0.210)	|0.099	0.031	0.081|
32 (0.112)	|0.066	0.016	0.030|
Multiallelic Dprime: 0.285
BLOCK 1323.  MARKERS: 6792 6793
32 (0.399)	|0.251	0.115	0.032|
14 (0.324)	|0.095	0.222	0.007|
12 (0.277)	|0.162	0.081	0.034|
Multiallelic Dprime: 0.315
BLOCK 1324.  MARKERS: 6794 6795
23 (0.507)	|0.183	0.122	0.201|
41 (0.418)	|0.124	0.197	0.093|
43 (0.073)	|0.054	0.004	0.015|
Multiallelic Dprime: 0.242
BLOCK 1325.  MARKERS: 6798 6799
23 (0.363)	|0.042	0.216	0.004	0.033	0.023	0.007	0.010	0.013	0.001|
21 (0.323)	|0.005	0.000	0.179	0.112	0.000	0.010	0.002	0.000	0.009|
33 (0.309)	|0.304	0.000	0.000	0.003	0.003	0.000	0.004	0.000	0.002|
Multiallelic Dprime: 0.855
BLOCK 1326.  MARKERS: 6800 6801 6802 6803 6804 6805 6806 6807
21212233 (0.353)	|0.000	0.351	0.000	0.000|
13433223 (0.215)	|0.214	0.000	0.000	0.000|
23213231 (0.187)	|0.187	0.000	0.000	0.000|
23213433 (0.150)	|0.009	0.000	0.137	0.000|
23212233 (0.026)	|0.025	0.000	0.000	0.000|
23413223 (0.018)	|0.000	0.017	0.000	0.000|
23433223 (0.016)	|0.015	0.000	0.000	0.000|
13413223 (0.013)	|0.001	0.000	0.000	0.012|
23213233 (0.012)	|0.008	0.003	0.000	0.000|
Multiallelic Dprime: 0.983
BLOCK 1327.  MARKERS: 6809 6810 6811
242 (0.464)	|0.080	0.167	0.212	0.002|
422 (0.380)	|0.267	0.084	0.006	0.020|
223 (0.135)	|0.062	0.003	0.004	0.068|
442 (0.011)	|0.000	0.014	0.000	0.000|
Multiallelic Dprime: 0.566
BLOCK 1328.  MARKERS: 6813 6814 6815 6816
2314 (0.409)	|0.330	0.057	0.023|
2334 (0.269)	|0.219	0.035	0.012|
4134 (0.221)	|0.180	0.030	0.009|
4132 (0.098)	|0.077	0.015	0.005|
Multiallelic Dprime: 0.036
BLOCK 1329.  MARKERS: 6820 6821 6822
213 (0.806)	|0.617	0.083	0.099|
422 (0.138)	|0.033	0.106	0.000|
413 (0.049)	|0.011	0.003	0.032|
Multiallelic Dprime: 0.570
BLOCK 1330.  MARKERS: 6824 6825 6826
144 (0.664)	|0.349	0.145	0.104	0.042	0.026|
134 (0.194)	|0.111	0.037	0.014	0.026	0.003|
332 (0.132)	|0.061	0.039	0.017	0.006	0.008|
Multiallelic Dprime: 0.099
BLOCK 1331.  MARKERS: 6829 6830 6831 6832 6833 6834 6835
1213212 (0.524)	|0.493	0.011	0.008	0.008	0.000|
1212431 (0.224)	|0.041	0.017	0.116	0.035	0.012|
3332431 (0.134)	|0.092	0.000	0.004	0.033	0.003|
1212231 (0.074)	|0.002	0.071	0.000	0.000	0.000|
1212212 (0.038)	|0.003	0.031	0.000	0.002	0.000|
Multiallelic Dprime: 0.754
BLOCK 1332.  MARKERS: 6837 6838 6839 6840 6841
22233 (0.634)	|0.428	0.198|
41433 (0.132)	|0.077	0.054|
41412 (0.130)	|0.088	0.039|
42233 (0.081)	|0.041	0.039|
41413 (0.017)	|0.010	0.008|
Multiallelic Dprime: 0.101
BLOCK 1333.  MARKERS: 6851 6852
11 (0.649)	|0.572	0.068	0.008|
33 (0.340)	|0.168	0.135	0.032|
Multiallelic Dprime: 0.524
BLOCK 1334.  MARKERS: 6853 6854 6855
323 (0.751)	|0.379	0.312	0.052|
241 (0.203)	|0.084	0.115	0.004|
343 (0.040)	|0.015	0.013	0.012|
Multiallelic Dprime: 0.166
BLOCK 1335.  MARKERS: 6858 6859 6860 6861 6862
42122 (0.477)	|0.050	0.423	0.004|
23241 (0.443)	|0.437	0.001	0.000|
43242 (0.068)	|0.000	0.011	0.056|
Multiallelic Dprime: 0.920
BLOCK 1336.  MARKERS: 6863 6864
11 (0.492)	|0.258	0.105	0.081	0.004	0.015	0.014|
33 (0.443)	|0.203	0.163	0.037	0.015	0.003	0.001|
31 (0.060)	|0.030	0.016	0.003	0.007	0.000	0.000|
Multiallelic Dprime: 0.184
BLOCK 1337.  MARKERS: 6865 6866 6867 6868 6869 6870 6871 6872 6873 6874 6875 6876 6877 6878 6879 6880
1213413434422334 (0.490)	|0.390	0.100|
3341231222241121 (0.288)	|0.240	0.045|
3341231224241121 (0.122)	|0.088	0.029|
1241211424241134 (0.026)	|0.024	0.003|
1213413434241134 (0.019)	|0.018	0.000|
1213413434241121 (0.015)	|0.015	0.000|
Multiallelic Dprime: 0.160
BLOCK 1338.  MARKERS: 6883 6884
41 (0.800)	|0.468	0.198	0.086	0.038|
23 (0.190)	|0.095	0.071	0.013	0.002|
Multiallelic Dprime: 0.158
BLOCK 1339.  MARKERS: 6885 6886 6887 6888 6889 6890 6891
1442124 (0.572)	|0.569	0.000|
1221211 (0.271)	|0.269	0.000|
3222221 (0.101)	|0.002	0.098|
1442221 (0.040)	|0.000	0.040|
Multiallelic Dprime: 0.998
BLOCK 1340.  MARKERS: 6892 6893
13 (0.855)	|0.645	0.177	0.028|
21 (0.141)	|0.121	0.013	0.007|
Multiallelic Dprime: 0.391
BLOCK 1341.  MARKERS: 6897 6898
44 (0.770)	|0.436	0.219	0.114|
22 (0.190)	|0.104	0.060	0.025|
24 (0.034)	|0.018	0.011	0.005|
Multiallelic Dprime: 0.035
BLOCK 1342.  MARKERS: 6903 6904
24 (0.562)	|0.471	0.090	0.004|
22 (0.293)	|0.010	0.276	0.002|
34 (0.145)	|0.009	0.005	0.130|
Multiallelic Dprime: 0.846
BLOCK 1343.  MARKERS: 6905 6906
34 (0.489)	|0.449	0.036	0.005|
44 (0.373)	|0.254	0.023	0.096|
42 (0.136)	|0.015	0.118	0.002|
Multiallelic Dprime: 0.560
BLOCK 1344.  MARKERS: 6907 6908
23 (0.720)	|0.385	0.188	0.099	0.049|
31 (0.177)	|0.088	0.058	0.023	0.008|
33 (0.103)	|0.051	0.023	0.020	0.007|
Multiallelic Dprime: 0.056
BLOCK 1345.  MARKERS: 6911 6912 6913
432 (0.524)	|0.352	0.150	0.017|
412 (0.269)	|0.170	0.080	0.019|
334 (0.144)	|0.098	0.043	0.000|
434 (0.062)	|0.044	0.018	0.000|
Multiallelic Dprime: 0.048
BLOCK 1346.  MARKERS: 6920 6921 6922 6923 6924 6925 6926
4241411 (0.666)	|0.341	0.299	0.008|
2313233 (0.291)	|0.190	0.075	0.015|
2313211 (0.036)	|0.021	0.015	0.000|
Multiallelic Dprime: 0.258
BLOCK 1347.  MARKERS: 6928 6929 6930 6931 6932 6933 6934 6935 6936 6937 6938 6939
324242224313 (0.559)	|0.537	0.000	0.009	0.011|
142424412232 (0.389)	|0.000	0.382	0.000	0.000|
142424414332 (0.024)	|0.024	0.000	0.000	0.000|
Multiallelic Dprime: 0.971
BLOCK 1348.  MARKERS: 6940 6941 6942 6943 6944
42333 (0.576)	|0.069	0.404	0.103|
24142 (0.393)	|0.376	0.014	0.004|
44142 (0.012)	|0.012	0.000	0.000|
42332 (0.011)	|0.011	0.000	0.000|
Multiallelic Dprime: 0.918
BLOCK 1349.  MARKERS: 6945 6946
32 (0.469)	|0.408	0.049	0.002	0.005	0.001|
34 (0.423)	|0.013	0.214	0.167	0.006	0.019|
14 (0.108)	|0.007	0.004	0.002	0.084	0.007|
Multiallelic Dprime: 0.841
BLOCK 1350.  MARKERS: 6948 6949 6950 6951 6952 6953 6954 6955
33143232 (0.427)	|0.396	0.029|
41121432 (0.267)	|0.180	0.085|
41323444 (0.171)	|0.155	0.015|
41123232 (0.094)	|0.034	0.060|
41323442 (0.027)	|0.007	0.021|
Multiallelic Dprime: 0.513
BLOCK 1351.  MARKERS: 6956 6957 6958
321 (0.777)	|0.635	0.053	0.089|
433 (0.218)	|0.063	0.136	0.020|
Multiallelic Dprime: 0.552
BLOCK 1352.  MARKERS: 6960 6961
24 (0.701)	|0.451	0.240	0.007|
22 (0.189)	|0.015	0.000	0.167|
42 (0.110)	|0.111	0.000	0.000|
Multiallelic Dprime: 0.674
BLOCK 1353.  MARKERS: 6962 6963 6964 6965
4122 (0.575)	|0.378	0.020	0.178|
2222 (0.242)	|0.044	0.184	0.014|
4144 (0.177)	|0.010	0.104	0.061|
Multiallelic Dprime: 0.633
BLOCK 1354.  MARKERS: 6966 6967
12 (0.432)	|0.373	0.027	0.020	0.009|
14 (0.311)	|0.197	0.021	0.084	0.011|
24 (0.257)	|0.072	0.140	0.002	0.034|
Multiallelic Dprime: 0.498
BLOCK 1355.  MARKERS: 6968 6969 6970 6971 6972 6973 6974 6975
31233313 (0.643)	|0.325	0.191	0.092	0.017	0.007	0.008|
33311131 (0.188)	|0.113	0.036	0.025	0.003	0.007	0.002|
11233313 (0.106)	|0.042	0.049	0.013	0.000	0.000	0.000|
33211131 (0.053)	|0.034	0.008	0.004	0.000	0.003	0.002|
Multiallelic Dprime: 0.138
BLOCK 1356.  MARKERS: 6978 6979 6980 6981 6982 6983 6984 6985
33143143 (0.519)	|0.140	0.183	0.136	0.039|
32423122 (0.284)	|0.115	0.079	0.074	0.012|
43121443 (0.139)	|0.082	0.024	0.019	0.010|
33143122 (0.020)	|0.008	0.006	0.004	0.000|
33143443 (0.016)	|0.008	0.005	0.000	0.000|
43123143 (0.012)	|0.006	0.002	0.004	0.000|
Multiallelic Dprime: 0.193
BLOCK 1357.  MARKERS: 6987 6988 6989 6990 6991
14123 (0.362)	|0.332	0.030|
12311 (0.302)	|0.235	0.066|
44123 (0.238)	|0.234	0.002|
12313 (0.062)	|0.050	0.012|
Multiallelic Dprime: 0.464
BLOCK 1358.  MARKERS: 6993 6994
23 (0.882)	|0.416	0.232	0.191	0.027	0.011|
42 (0.118)	|0.039	0.039	0.007	0.023	0.000|
Multiallelic Dprime: 0.299
BLOCK 1359.  MARKERS: 6996 6997 6998 6999 7000
42244 (0.455)	|0.237	0.213	0.005|
42224 (0.272)	|0.195	0.064	0.010|
24422 (0.197)	|0.142	0.052	0.000|
24224 (0.050)	|0.029	0.019	0.002|
24244 (0.010)	|0.004	0.007	0.000|
Multiallelic Dprime: 0.261
BLOCK 1360.  MARKERS: 7003 7004
34 (0.620)	|0.325	0.173	0.097	0.019|
43 (0.356)	|0.178	0.109	0.060	0.007|
33 (0.018)	|0.009	0.008	0.001	0.000|
Multiallelic Dprime: 0.041
BLOCK 1361.  MARKERS: 7006 7007 7008
111 (0.515)	|0.465	0.030	0.019|
133 (0.292)	|0.147	0.127	0.018|
433 (0.158)	|0.116	0.007	0.036|
113 (0.027)	|0.023	0.002	0.002|
Multiallelic Dprime: 0.490
BLOCK 1362.  MARKERS: 7009 7010
22 (0.758)	|0.466	0.234	0.052	0.007|
13 (0.167)	|0.017	0.100	0.008	0.042|
23 (0.074)	|0.027	0.044	0.002	0.000|
Multiallelic Dprime: 0.520
BLOCK 1363.  MARKERS: 7012 7013 7014
133 (0.509)	|0.212	0.127	0.082	0.083|
324 (0.379)	|0.139	0.101	0.090	0.043|
323 (0.062)	|0.031	0.014	0.008	0.010|
333 (0.048)	|0.022	0.014	0.007	0.005|
Multiallelic Dprime: 0.092
BLOCK 1364.  MARKERS: 7018 7019 7020 7021 7022
24332 (0.404)	|0.278	0.002	0.112	0.010	0.000	0.000	0.000	0.000	0.000|
21144 (0.257)	|0.000	0.236	0.000	0.005	0.000	0.009	0.006	0.000	0.000|
41132 (0.185)	|0.000	0.000	0.097	0.007	0.033	0.015	0.000	0.012	0.010|
21132 (0.140)	|0.010	0.028	0.000	0.090	0.000	0.003	0.012	0.000	0.000|
Multiallelic Dprime: 0.809
BLOCK 1365.  MARKERS: 7023 7024 7025 7026 7027 7028 7029 7030
22114311 (0.289)	|0.177	0.107|
22112311 (0.269)	|0.157	0.112|
11324133 (0.209)	|0.176	0.033|
22114313 (0.113)	|0.087	0.024|
21314113 (0.033)	|0.013	0.019|
21324133 (0.027)	|0.018	0.009|
22112313 (0.017)	|0.007	0.008|
21314111 (0.012)	|0.006	0.006|
11324113 (0.011)	|0.011	0.000|
Multiallelic Dprime: 0.243
BLOCK 1366.  MARKERS: 7033 7034 7035
224 (0.666)	|0.257	0.277	0.132|
442 (0.328)	|0.269	0.032	0.026|
Multiallelic Dprime: 0.624
BLOCK 1367.  MARKERS: 7037 7038
41 (0.533)	|0.228	0.250	0.021	0.022	0.000|
21 (0.310)	|0.074	0.000	0.209	0.010	0.015|
43 (0.158)	|0.014	0.001	0.011	0.132	0.000|
Multiallelic Dprime: 0.723
BLOCK 1368.  MARKERS: 7039 7040 7041 7042 7043
23431 (0.316)	|0.242	0.070	0.004|
24431 (0.253)	|0.217	0.036	0.000|
13321 (0.240)	|0.134	0.100	0.006|
13323 (0.163)	|0.100	0.059	0.003|
13431 (0.015)	|0.006	0.009	0.000|
Multiallelic Dprime: 0.275
BLOCK 1369.  MARKERS: 7045 7046 7047
114 (0.709)	|0.409	0.139	0.161|
332 (0.275)	|0.008	0.267	0.001|
334 (0.014)	|0.007	0.007	0.000|
Multiallelic Dprime: 0.910
BLOCK 1370.  MARKERS: 7048 7049
14 (0.422)	|0.311	0.063	0.027	0.008|
12 (0.416)	|0.153	0.187	0.048	0.018|
42 (0.162)	|0.074	0.007	0.027	0.044|
Multiallelic Dprime: 0.397
BLOCK 1371.  MARKERS: 7053 7054 7055 7056 7057 7058 7059 7060 7061
121343114 (0.538)	|0.263	0.162	0.113|
421341114 (0.257)	|0.104	0.089	0.064|
414111432 (0.102)	|0.056	0.018	0.029|
421341112 (0.070)	|0.013	0.030	0.025|
Multiallelic Dprime: 0.115
BLOCK 1372.  MARKERS: 7068 7069
11 (0.448)	|0.389	0.045	0.013	0.000|
21 (0.305)	|0.183	0.022	0.085	0.012|
23 (0.243)	|0.044	0.161	0.004	0.035|
Multiallelic Dprime: 0.547
BLOCK 1373.  MARKERS: 7070 7071 7072 7073 7074
23323 (0.617)	|0.339	0.183	0.096|
33144 (0.228)	|0.194	0.006	0.028|
21323 (0.101)	|0.007	0.085	0.009|
23324 (0.048)	|0.021	0.005	0.022|
Multiallelic Dprime: 0.286
BLOCK 1374.  MARKERS: 7075 7076
21 (0.567)	|0.550	0.008	0.000	0.000|
41 (0.277)	|0.000	0.262	0.019	0.000|
42 (0.156)	|0.000	0.066	0.081	0.010|
Multiallelic Dprime: 0.913
BLOCK 1375.  MARKERS: 7077 7078 7079
212 (0.550)	|0.312	0.136	0.056	0.045|
434 (0.335)	|0.131	0.138	0.041	0.023|
432 (0.100)	|0.050	0.034	0.005	0.011|
412 (0.010)	|0.010	0.000	0.000	0.000|
Multiallelic Dprime: 0.159
BLOCK 1376.  MARKERS: 7080 7081 7082
344 (0.506)	|0.396	0.029	0.082|
422 (0.310)	|0.021	0.261	0.029|
442 (0.102)	|0.026	0.067	0.009|
342 (0.079)	|0.031	0.045	0.002|
Multiallelic Dprime: 0.651
BLOCK 1377.  MARKERS: 7083 7084
12 (0.473)	|0.126	0.334	0.006|
32 (0.400)	|0.250	0.102	0.047|
34 (0.125)	|0.108	0.012	0.005|
Multiallelic Dprime: 0.476
BLOCK 1378.  MARKERS: 7085 7086
22 (0.485)	|0.000	0.279	0.151	0.000	0.023	0.013	0.011	0.000	0.000|
41 (0.447)	|0.279	0.000	0.000	0.146	0.000	0.000	0.000	0.006	0.006|
21 (0.058)	|0.042	0.000	0.000	0.004	0.000	0.000	0.000	0.004	0.004|
Multiallelic Dprime: 0.942
BLOCK 1379.  MARKERS: 7088 7089 7090 7091 7092 7093 7094 7095 7096 7097 7098 7099 7100 7101
44121441332311 (0.321)	|0.000	0.321|
22323123114131 (0.283)	|0.281	0.000|
22343123114133 (0.156)	|0.156	0.000|
44121441114131 (0.151)	|0.150	0.000|
22323123114133 (0.023)	|0.023	0.000|
22323143114131 (0.013)	|0.013	0.000|
22343123112311 (0.011)	|0.000	0.011|
44321441332311 (0.011)	|0.000	0.011|
42323123114131 (0.010)	|0.010	0.000|
Multiallelic Dprime: 1.000
BLOCK 1380.  MARKERS: 7102 7103 7104
433 (0.653)	|0.286	0.115	0.111	0.064	0.055	0.014|
222 (0.347)	|0.128	0.063	0.034	0.052	0.037	0.031|
Multiallelic Dprime: 0.145
BLOCK 1381.  MARKERS: 7107 7108 7109 7110 7111 7112 7113 7114 7115 7116
2213332313 (0.413)	|0.357	0.057|
2331324332 (0.178)	|0.157	0.020|
2233332312 (0.145)	|0.119	0.025|
4231432212 (0.116)	|0.105	0.010|
2233322312 (0.091)	|0.070	0.023|
2231332312 (0.044)	|0.032	0.013|
Multiallelic Dprime: 0.147
BLOCK 1382.  MARKERS: 7119 7120
31 (0.849)	|0.492	0.225	0.134|
13 (0.151)	|0.149	0.000	0.000|
Multiallelic Dprime: 1.000
BLOCK 1383.  MARKERS: 7121 7122 7123
342 (0.640)	|0.185	0.263	0.187|
322 (0.225)	|0.220	0.005	0.000|
444 (0.134)	|0.130	0.005	0.000|
Multiallelic Dprime: 0.941
BLOCK 1384.  MARKERS: 7124 7125
23 (0.536)	|0.329	0.109	0.075	0.008	0.011|
21 (0.273)	|0.204	0.041	0.017	0.006	0.004|
41 (0.187)	|0.124	0.053	0.011	0.000	0.000|
Multiallelic Dprime: 0.176
BLOCK 1385.  MARKERS: 7126 7127 7128 7129 7130
13144 (0.661)	|0.291	0.293	0.077|
31422 (0.203)	|0.105	0.085	0.012|
33144 (0.102)	|0.053	0.032	0.018|
31144 (0.014)	|0.008	0.006	0.000|
11444 (0.014)	|0.005	0.007	0.002|
Multiallelic Dprime: 0.104
BLOCK 1386.  MARKERS: 7135 7136
33 (0.466)	|0.334	0.004	0.112	0.005	0.002	0.000|
13 (0.425)	|0.032	0.289	0.006	0.047	0.012	0.029|
11 (0.109)	|0.000	0.004	0.000	0.067	0.034	0.002|
Multiallelic Dprime: 0.835
BLOCK 1387.  MARKERS: 7138 7139 7140 7141 7142 7143 7144 7145 7146
131121331 (0.367)	|0.170	0.172	0.017	0.008|
343341311 (0.296)	|0.265	0.002	0.030	0.000|
143121132 (0.120)	|0.115	0.000	0.002	0.000|
143123331 (0.117)	|0.051	0.002	0.065	0.000|
143121332 (0.048)	|0.001	0.001	0.033	0.012|
343341331 (0.031)	|0.002	0.000	0.000	0.030|
Multiallelic Dprime: 0.632
BLOCK 1388.  MARKERS: 7147 7148 7149
424 (0.614)	|0.517	0.049	0.026	0.018|
342 (0.179)	|0.165	0.006	0.003	0.003|
324 (0.152)	|0.119	0.030	0.000	0.001|
344 (0.054)	|0.026	0.022	0.002	0.004|
Multiallelic Dprime: 0.212
BLOCK 1389.  MARKERS: 7152 7153 7154 7155
2413 (0.827)	|0.285	0.201	0.136	0.117	0.088|
4341 (0.108)	|0.012	0.032	0.040	0.017	0.007|
2441 (0.030)	|0.020	0.000	0.008	0.000	0.000|
2341 (0.026)	|0.014	0.000	0.008	0.000	0.004|
Multiallelic Dprime: 0.229
BLOCK 1390.  MARKERS: 7158 7159 7160 7161 7162 7163
311242 (0.330)	|0.245	0.046	0.025	0.003	0.008|
333443 (0.235)	|0.114	0.048	0.055	0.012	0.005|
331222 (0.197)	|0.091	0.084	0.011	0.004	0.005|
231222 (0.137)	|0.106	0.021	0.009	0.000	0.000|
331242 (0.098)	|0.025	0.064	0.010	0.000	0.000|
Multiallelic Dprime: 0.342
BLOCK 1391.  MARKERS: 7167 7168 7169 7170 7171
23222 (0.582)	|0.523	0.035	0.021|
21224 (0.265)	|0.077	0.167	0.020|
41344 (0.111)	|0.070	0.025	0.016|
21222 (0.020)	|0.006	0.013	0.000|
21344 (0.018)	|0.014	0.004	0.000|
Multiallelic Dprime: 0.573
BLOCK 1392.  MARKERS: 7172 7173
13 (0.692)	|0.402	0.159	0.130|
31 (0.247)	|0.051	0.137	0.059|
33 (0.056)	|0.016	0.036	0.004|
Multiallelic Dprime: 0.383
BLOCK 1393.  MARKERS: 7174 7175 7176 7177
3231 (0.472)	|0.305	0.079	0.080	0.006	0.002|
1412 (0.335)	|0.075	0.128	0.068	0.010	0.049|
3211 (0.193)	|0.030	0.041	0.001	0.122	0.000|
Multiallelic Dprime: 0.493
BLOCK 1394.  MARKERS: 7178 7179 7180 7181 7182 7183 7184 7185
23334231 (0.410)	|0.412	0.000	0.000	0.000|
41244114 (0.247)	|0.004	0.241	0.000	0.000|
41244214 (0.151)	|0.014	0.000	0.137	0.000|
23233214 (0.139)	|0.000	0.000	0.000	0.138|
23234231 (0.050)	|0.000	0.000	0.049	0.000|
Multiallelic Dprime: 0.978
BLOCK 1395.  MARKERS: 7186 7187 7188 7189 7190 7191 7192 7193
12423311 (0.431)	|0.423	0.004	0.005|
12421413 (0.241)	|0.004	0.237	0.000|
14231443 (0.188)	|0.004	0.053	0.130|
32423311 (0.136)	|0.084	0.000	0.052|
Multiallelic Dprime: 0.831
BLOCK 1396.  MARKERS: 7194 7195 7196
322 (0.516)	|0.286	0.057	0.058	0.100	0.000|
134 (0.296)	|0.075	0.076	0.107	0.025	0.013|
324 (0.188)	|0.004	0.134	0.030	0.018	0.000|
Multiallelic Dprime: 0.462
BLOCK 1397.  MARKERS: 7197 7198 7199 7200 7201
11331 (0.365)	|0.106	0.037	0.111	0.113|
11123 (0.268)	|0.029	0.197	0.027	0.017|
34323 (0.194)	|0.081	0.016	0.063	0.036|
11323 (0.141)	|0.084	0.006	0.043	0.008|
14323 (0.013)	|0.005	0.000	0.005	0.002|
Multiallelic Dprime: 0.407
BLOCK 1398.  MARKERS: 7203 7204 7205
321 (0.309)	|0.209	0.101	0.000|
322 (0.262)	|0.254	0.005	0.004|
122 (0.246)	|0.230	0.016	0.000|
341 (0.180)	|0.070	0.103	0.007|
Multiallelic Dprime: 0.554
BLOCK 1399.  MARKERS: 7206 7207
12 (0.765)	|0.312	0.270	0.122	0.048|
34 (0.225)	|0.085	0.047	0.033	0.058|
14 (0.010)	|0.009	0.000	0.000	0.000|
Multiallelic Dprime: 0.194
BLOCK 1400.  MARKERS: 7208 7209 7210 7211 7212 7213 7214 7215
34143432 (0.405)	|0.120	0.138	0.146|
32144213 (0.318)	|0.164	0.060	0.093|
32224213 (0.156)	|0.083	0.048	0.024|
12224213 (0.107)	|0.015	0.060	0.030|
Multiallelic Dprime: 0.210
BLOCK 1401.  MARKERS: 7217 7218
22 (0.383)	|0.371	0.007	0.002|
21 (0.317)	|0.122	0.168	0.026|
41 (0.297)	|0.151	0.143	0.004|
Multiallelic Dprime: 0.551
BLOCK 1402.  MARKERS: 7219 7220 7221
242 (0.647)	|0.483	0.164|
124 (0.318)	|0.189	0.129|
222 (0.032)	|0.013	0.019|
Multiallelic Dprime: 0.179
BLOCK 1403.  MARKERS: 7223 7224
31 (0.686)	|0.210	0.220	0.163	0.050	0.020|
13 (0.314)	|0.167	0.035	0.071	0.033	0.000|
Multiallelic Dprime: 0.287
BLOCK 1404.  MARKERS: 7226 7227 7228 7229 7230 7231 7232
2132443 (0.378)	|0.217	0.079	0.081|
4414122 (0.253)	|0.172	0.055	0.022|
4414123 (0.232)	|0.163	0.039	0.032|
4132443 (0.082)	|0.064	0.012	0.005|
4414443 (0.020)	|0.009	0.009	0.002|
Multiallelic Dprime: 0.161
BLOCK 1405.  MARKERS: 7236 7237 7238 7239
3233 (0.641)	|0.526	0.040	0.074|
1441 (0.207)	|0.009	0.198	0.000|
3241 (0.146)	|0.005	0.139	0.002|
Multiallelic Dprime: 0.925
BLOCK 1406.  MARKERS: 7240 7241 7242
224 (0.541)	|0.333	0.150	0.060|
433 (0.377)	|0.192	0.146	0.039|
423 (0.076)	|0.051	0.017	0.008|
Multiallelic Dprime: 0.109
BLOCK 1407.  MARKERS: 7243 7244
33 (0.578)	|0.509	0.066	0.004|
13 (0.315)	|0.175	0.102	0.038|
11 (0.107)	|0.093	0.011	0.004|
Multiallelic Dprime: 0.452
BLOCK 1408.  MARKERS: 7249 7250
31 (0.776)	|0.527	0.008	0.143	0.088	0.004|
13 (0.178)	|0.002	0.143	0.005	0.003	0.025|
11 (0.045)	|0.000	0.000	0.000	0.045	0.000|
Multiallelic Dprime: 0.861
BLOCK 1409.  MARKERS: 7252 7253 7254 7255 7256 7257 7258
2134423 (0.530)	|0.300	0.075	0.064	0.011	0.041	0.030	0.007|
3312223 (0.150)	|0.018	0.016	0.109	0.000	0.001	0.003	0.001|
2134424 (0.148)	|0.004	0.024	0.000	0.106	0.005	0.004	0.000|
2134433 (0.137)	|0.038	0.052	0.013	0.007	0.012	0.006	0.003|
3332223 (0.029)	|0.000	0.027	0.000	0.000	0.000	0.000	0.000|
Multiallelic Dprime: 0.545
BLOCK 1410.  MARKERS: 7259 7260 7261 7262 7263
33313 (0.362)	|0.337	0.000	0.000	0.000	0.018	0.000|
33331 (0.192)	|0.000	0.129	0.038	0.022	0.000	0.005|
12331 (0.189)	|0.000	0.099	0.003	0.082	0.000	0.003|
13131 (0.130)	|0.000	0.000	0.125	0.004	0.000	0.000|
13331 (0.059)	|0.000	0.002	0.010	0.046	0.000	0.000|
33311 (0.043)	|0.000	0.041	0.000	0.000	0.000	0.000|
33131 (0.012)	|0.000	0.001	0.004	0.001	0.000	0.002|
Multiallelic Dprime: 0.833
BLOCK 1411.  MARKERS: 7265 7266 7267 7268 7269 7270 7271 7272 7273 7274 7275
31314341213 (0.347)	|0.329	0.012|
22334141413 (0.276)	|0.201	0.074|
22314141413 (0.180)	|0.098	0.080|
22111123431 (0.156)	|0.155	0.000|
31334141413 (0.018)	|0.011	0.007|
22314341213 (0.011)	|0.011	0.000|
Multiallelic Dprime: 0.576
BLOCK 1412.  MARKERS: 7277 7278
13 (0.816)	|0.259	0.206	0.115	0.084	0.069	0.060	0.016|
22 (0.175)	|0.033	0.039	0.053	0.018	0.012	0.013	0.002|
Multiallelic Dprime: 0.174
BLOCK 1413.  MARKERS: 7282 7283 7284 7285 7286 7287 7288 7289 7290 7291 7292 7293 7294 7295 7296 7297 7298 7299
242124133344322143 (0.293)	|0.121	0.112	0.060|
422122313124324244 (0.248)	|0.078	0.095	0.074|
242142134322142124 (0.170)	|0.076	0.066	0.027|
244442134322142124 (0.102)	|0.050	0.019	0.033|
222122313124324244 (0.080)	|0.032	0.025	0.023|
244442134322142144 (0.074)	|0.040	0.024	0.009|
222122313124322244 (0.018)	|0.010	0.003	0.006|
Multiallelic Dprime: 0.124
BLOCK 1414.  MARKERS: 7301 7302
41 (0.416)	|0.397	0.018|
21 (0.349)	|0.146	0.199|
22 (0.235)	|0.228	0.005|
Multiallelic Dprime: 0.840
BLOCK 1415.  MARKERS: 7304 7305 7306 7307
3422 (0.770)	|0.417	0.234	0.110	0.010|
1244 (0.222)	|0.025	0.172	0.026	0.000|
Multiallelic Dprime: 0.616
BLOCK 1416.  MARKERS: 7310 7311 7312
443 (0.442)	|0.195	0.243	0.002|
423 (0.411)	|0.263	0.123	0.018|
222 (0.136)	|0.073	0.048	0.015|
223 (0.011)	|0.004	0.002	0.005|
Multiallelic Dprime: 0.223
BLOCK 1417.  MARKERS: 7313 7314 7315
422 (0.534)	|0.000	0.172	0.171	0.170	0.016|
244 (0.417)	|0.405	0.000	0.000	0.000	0.000|
242 (0.040)	|0.000	0.036	0.000	0.000	0.000|
Multiallelic Dprime: 0.956
BLOCK 1418.  MARKERS: 7316 7317 7318 7319 7320 7321 7322 7323 7324
224314132 (0.408)	|0.138	0.058	0.129	0.043	0.010	0.016|
442314122 (0.207)	|0.065	0.038	0.052	0.035	0.005	0.000|
242232324 (0.176)	|0.030	0.086	0.023	0.025	0.002	0.002|
242232322 (0.169)	|0.070	0.058	0.023	0.016	0.000	0.000|
242214132 (0.016)	|0.001	0.008	0.000	0.003	0.001	0.000|
Multiallelic Dprime: 0.244
BLOCK 1419.  MARKERS: 7327 7328 7329 7330 7331 7332 7333 7334 7335 7336 7337 7338 7339 7340
13243422313221 (0.308)	|0.286	0.013	0.000	0.009|
13243422113241 (0.259)	|0.071	0.067	0.118	0.000|
32423244331423 (0.230)	|0.040	0.188	0.000	0.000|
13244444313221 (0.121)	|0.067	0.047	0.006	0.001|
13243422113221 (0.022)	|0.018	0.000	0.003	0.000|
32444444313221 (0.020)	|0.002	0.018	0.000	0.000|
Multiallelic Dprime: 0.631
BLOCK 1420.  MARKERS: 7341 7342 7343
232 (0.502)	|0.364	0.057	0.071	0.007|
434 (0.349)	|0.233	0.092	0.015	0.002|
212 (0.134)	|0.109	0.012	0.011	0.002|
234 (0.011)	|0.007	0.005	0.000	0.000|
Multiallelic Dprime: 0.168
BLOCK 1421.  MARKERS: 7345 7346 7347 7348 7349
42312 (0.715)	|0.627	0.086|
13234 (0.166)	|0.167	0.000|
42332 (0.096)	|0.023	0.074|
13232 (0.011)	|0.009	0.000|
Multiallelic Dprime: 0.436
BLOCK 1422.  MARKERS: 7350 7351
14 (0.835)	|0.398	0.330	0.102|
32 (0.162)	|0.014	0.007	0.140|
Multiallelic Dprime: 0.832
BLOCK 1423.  MARKERS: 7352 7353 7354 7355
1442 (0.414)	|0.108	0.277	0.002	0.017|
3424 (0.338)	|0.214	0.007	0.000	0.118|
1242 (0.243)	|0.049	0.021	0.168	0.000|
Multiallelic Dprime: 0.685
BLOCK 1424.  MARKERS: 7356 7357 7358 7359 7360
14323 (0.381)	|0.253	0.003	0.125|
14333 (0.300)	|0.298	0.000	0.000|
42423 (0.170)	|0.048	0.072	0.046|
14321 (0.135)	|0.000	0.135	0.000|
Multiallelic Dprime: 0.662
BLOCK 1425.  MARKERS: 7361 7362 7363 7364 7365
11422 (0.602)	|0.602	0.000	0.000|
32244 (0.218)	|0.142	0.003	0.071|
31222 (0.173)	|0.000	0.140	0.030|
Multiallelic Dprime: 0.829
BLOCK 1426.  MARKERS: 7366 7367 7368 7369 7370
34243 (0.745)	|0.457	0.111	0.071	0.073	0.007	0.007|
12121 (0.143)	|0.070	0.024	0.027	0.013	0.004	0.000|
14143 (0.105)	|0.055	0.013	0.017	0.011	0.000	0.002|
Multiallelic Dprime: 0.103
BLOCK 1427.  MARKERS: 7372 7373 7374 7375 7376 7377 7378 7379 7380 7381 7382 7383 7384
2332243314131 (0.588)	|0.559	0.014	0.014|
4124441231211 (0.149)	|0.096	0.052	0.000|
4132243314132 (0.116)	|0.095	0.021	0.000|
2332223314131 (0.096)	|0.090	0.006	0.000|
4132243314131 (0.012)	|0.007	0.004	0.000|
4124441314231 (0.010)	|0.010	0.000	0.000|
Multiallelic Dprime: 0.493
BLOCK 1428.  MARKERS: 7385 7386 7387 7388
4434 (0.882)	|0.413	0.162	0.177	0.093	0.017	0.006|
2211 (0.099)	|0.006	0.055	0.003	0.003	0.017	0.013|
4414 (0.015)	|0.011	0.000	0.003	0.000	0.000	0.000|
Multiallelic Dprime: 0.610
BLOCK 1429.  MARKERS: 7390 7391 7392 7393 7394 7395 7396 7397 7398 7399 7400 7401 7402 7403 7404 7405 7406
34111242111243412 (0.427)	|0.307	0.110	0.011|
34111232433123114 (0.219)	|0.085	0.129	0.005|
34333343411141442 (0.181)	|0.168	0.006	0.008|
42311242111243412 (0.098)	|0.012	0.007	0.079|
34311242111243412 (0.034)	|0.004	0.009	0.019|
34111242111223114 (0.018)	|0.013	0.003	0.002|
Multiallelic Dprime: 0.477
BLOCK 1430.  MARKERS: 7407 7408
12 (0.604)	|0.291	0.288	0.026|
42 (0.270)	|0.211	0.050	0.004|
13 (0.126)	|0.008	0.002	0.115|
Multiallelic Dprime: 0.491
BLOCK 1431.  MARKERS: 7410 7411 7412
433 (0.509)	|0.348	0.019	0.142	0.002	0.000|
211 (0.340)	|0.012	0.311	0.000	0.003	0.013|
233 (0.144)	|0.027	0.001	0.001	0.113	0.000|
Multiallelic Dprime: 0.881
BLOCK 1432.  MARKERS: 7413 7414 7415 7416 7417 7418 7419
3141243 (0.387)	|0.237	0.035	0.054	0.050	0.007|
1341212 (0.336)	|0.061	0.130	0.112	0.017	0.004|
3143443 (0.142)	|0.010	0.043	0.030	0.057	0.001|
3121243 (0.117)	|0.013	0.056	0.010	0.002	0.034|
1141242 (0.014)	|0.001	0.001	0.010	0.002	0.000|
Multiallelic Dprime: 0.440
BLOCK 1433.  MARKERS: 7421 7422 7423 7424 7425 7426
133444 (0.325)	|0.270	0.015	0.041	0.000|
133442 (0.265)	|0.208	0.003	0.008	0.045|
331244 (0.218)	|0.027	0.148	0.040	0.000|
111224 (0.129)	|0.095	0.023	0.011	0.000|
131244 (0.048)	|0.008	0.040	0.000	0.000|
Multiallelic Dprime: 0.592
BLOCK 1434.  MARKERS: 7427 7428 7429 7430
4221 (0.622)	|0.324	0.001	0.154	0.135	0.000	0.001|
4242 (0.228)	|0.000	0.219	0.000	0.000	0.008	0.001|
2422 (0.100)	|0.000	0.000	0.000	0.000	0.099	0.000|
4222 (0.046)	|0.000	0.000	0.000	0.000	0.000	0.045|
Multiallelic Dprime: 0.988
BLOCK 1435.  MARKERS: 7431 7432 7433 7434 7435
33413 (0.326)	|0.191	0.047	0.030	0.057|
31412 (0.223)	|0.053	0.027	0.067	0.075|
11443 (0.154)	|0.133	0.008	0.013	0.000|
11343 (0.135)	|0.016	0.110	0.005	0.003|
31443 (0.110)	|0.057	0.045	0.000	0.004|
31413 (0.047)	|0.004	0.000	0.042	0.002|
Multiallelic Dprime: 0.497
BLOCK 1436.  MARKERS: 7437 7438 7439
113 (0.454)	|0.352	0.062	0.038|
131 (0.239)	|0.024	0.158	0.057|
111 (0.157)	|0.052	0.049	0.052|
311 (0.142)	|0.015	0.111	0.016|
Multiallelic Dprime: 0.536
BLOCK 1437.  MARKERS: 7440 7441 7442 7443 7444
31242 (0.449)	|0.364	0.052	0.034|
11242 (0.380)	|0.133	0.167	0.079|
13424 (0.163)	|0.105	0.050	0.008|
Multiallelic Dprime: 0.415
BLOCK 1438.  MARKERS: 7445 7446
32 (0.604)	|0.210	0.224	0.055	0.061	0.009	0.012	0.010|
12 (0.273)	|0.096	0.082	0.037	0.033	0.006	0.002	0.004|
11 (0.123)	|0.053	0.035	0.022	0.007	0.003	0.000	0.000|
Multiallelic Dprime: 0.104
BLOCK 1439.  MARKERS: 7450 7451 7452 7453 7454 7455 7456 7457 7458 7459 7460 7461 7462 7463 7464 7465 7466
13411334133413132 (0.360)	|0.343	0.012	0.000	0.005|
21233132211331422 (0.339)	|0.033	0.303	0.003	0.000|
13411314133413132 (0.112)	|0.004	0.000	0.000	0.111|
13431334233413134 (0.100)	|0.000	0.000	0.101	0.000|
23233132211331422 (0.018)	|0.013	0.004	0.000	0.000|
13411132211331422 (0.015)	|0.000	0.015	0.000	0.000|
13411334133331422 (0.014)	|0.000	0.015	0.000	0.000|
Multiallelic Dprime: 0.898
BLOCK 1440.  MARKERS: 7467 7468 7469 7470
2124 (0.402)	|0.349	0.053|
4342 (0.354)	|0.305	0.044|
4322 (0.121)	|0.104	0.015|
4124 (0.119)	|0.093	0.026|
Multiallelic Dprime: 0.079
BLOCK 1441.  MARKERS: 7473 7474 7475
322 (0.853)	|0.731	0.117|
114 (0.140)	|0.121	0.019|
Multiallelic Dprime: 0.025
BLOCK 1442.  MARKERS: 7476 7477 7478 7479 7480
11142 (0.859)	|0.674	0.181|
33321 (0.136)	|0.136	0.000|
Multiallelic Dprime: 1.000
BLOCK 1443.  MARKERS: 7483 7484 7485 7486 7487 7488
321322 (0.816)	|0.294	0.287	0.147	0.087|
143114 (0.180)	|0.072	0.067	0.012	0.030|
Multiallelic Dprime: 0.127
BLOCK 1444.  MARKERS: 7490 7491 7492
113 (0.366)	|0.016	0.338	0.013|
313 (0.353)	|0.352	0.001	0.000|
111 (0.163)	|0.139	0.004	0.019|
133 (0.117)	|0.110	0.008	0.000|
Multiallelic Dprime: 0.896
BLOCK 1445.  MARKERS: 7493 7494
21 (0.617)	|0.339	0.105	0.122	0.042	0.002|
42 (0.351)	|0.202	0.090	0.025	0.026	0.011|
22 (0.032)	|0.019	0.001	0.011	0.001	0.000|
Multiallelic Dprime: 0.130
BLOCK 1446.  MARKERS: 7497 7498 7499 7500 7501 7502 7503
1434343 (0.560)	|0.209	0.198	0.152|
3213224 (0.195)	|0.128	0.055	0.014|
3433324 (0.157)	|0.064	0.057	0.037|
3434343 (0.069)	|0.010	0.044	0.014|
3233224 (0.012)	|0.006	0.004	0.002|
Multiallelic Dprime: 0.181
BLOCK 1447.  MARKERS: 7506 7507
21 (0.420)	|0.290	0.114	0.016|
31 (0.359)	|0.218	0.124	0.014|
33 (0.220)	|0.122	0.082	0.014|
Multiallelic Dprime: 0.102
BLOCK 1448.  MARKERS: 7511 7512
31 (0.630)	|0.352	0.125	0.093	0.061|
13 (0.321)	|0.185	0.061	0.050	0.024|
33 (0.045)	|0.027	0.006	0.008	0.004|
Multiallelic Dprime: 0.047
BLOCK 1449.  MARKERS: 7517 7518 7519
111 (0.564)	|0.180	0.119	0.134	0.109	0.015|
313 (0.195)	|0.083	0.051	0.032	0.020	0.005|
333 (0.152)	|0.028	0.042	0.036	0.033	0.009|
311 (0.089)	|0.033	0.030	0.003	0.023	0.000|
Multiallelic Dprime: 0.139
BLOCK 1450.  MARKERS: 7520 7521 7522 7523 7524 7525 7526 7527
21424244 (0.323)	|0.166	0.159	0.000|
24214422 (0.244)	|0.191	0.005	0.046|
34212422 (0.205)	|0.204	0.001	0.000|
21424242 (0.185)	|0.002	0.182	0.002|
21214422 (0.029)	|0.028	0.002	0.000|
Multiallelic Dprime: 0.644
BLOCK 1451.  MARKERS: 7529 7530
12 (0.602)	|0.290	0.208	0.103|
34 (0.350)	|0.175	0.111	0.060|
32 (0.048)	|0.020	0.009	0.018|
Multiallelic Dprime: 0.050
BLOCK 1452.  MARKERS: 7532 7533
32 (0.485)	|0.266	0.210	0.005|
14 (0.328)	|0.209	0.016	0.103|
34 (0.180)	|0.033	0.102	0.045|
Multiallelic Dprime: 0.386
BLOCK 1453.  MARKERS: 7535 7536 7537 7538 7539
12132 (0.508)	|0.205	0.239	0.057|
33413 (0.328)	|0.220	0.107	0.001|
33132 (0.158)	|0.105	0.054	0.000|
Multiallelic Dprime: 0.282
BLOCK 1454.  MARKERS: 7541 7542 7543 7544 7545 7546 7547 7548 7549
134331214 (0.529)	|0.376	0.147	0.003|
313113432 (0.406)	|0.176	0.095	0.127|
134331414 (0.058)	|0.056	0.001	0.000|
Multiallelic Dprime: 0.363
BLOCK 1455.  MARKERS: 7550 7551 7552 7553 7554 7555 7556
2422142 (0.612)	|0.125	0.204	0.128	0.028	0.116|
3422142 (0.247)	|0.203	0.018	0.009	0.008	0.006|
2241324 (0.132)	|0.009	0.010	0.024	0.087	0.001|
Multiallelic Dprime: 0.618
BLOCK 1456.  MARKERS: 7559 7560 7561 7562 7563
42344 (0.343)	|0.169	0.086	0.041	0.013	0.034|
24114 (0.233)	|0.080	0.121	0.021	0.010	0.003|
44344 (0.159)	|0.094	0.028	0.028	0.007	0.000|
44144 (0.131)	|0.050	0.012	0.051	0.007	0.011|
42342 (0.124)	|0.069	0.017	0.002	0.021	0.013|
Multiallelic Dprime: 0.248
BLOCK 1457.  MARKERS: 7566 7567 7568 7569 7570 7571
431111 (0.464)	|0.349	0.003	0.113|
433111 (0.268)	|0.000	0.268	0.000|
213333 (0.143)	|0.128	0.000	0.015|
433133 (0.061)	|0.061	0.000	0.000|
433333 (0.061)	|0.061	0.000	0.000|
Multiallelic Dprime: 0.773
BLOCK 1458.  MARKERS: 7573 7574
32 (0.599)	|0.407	0.188|
22 (0.274)	|0.217	0.056|
34 (0.127)	|0.096	0.031|
Multiallelic Dprime: 0.216
BLOCK 1459.  MARKERS: 7576 7577
21 (0.721)	|0.288	0.154	0.086	0.093	0.078	0.007|
43 (0.275)	|0.094	0.055	0.063	0.032	0.024	0.003|
Multiallelic Dprime: 0.111
BLOCK 1460.  MARKERS: 7582 7583 7584 7585 7586 7587 7588
2142112 (0.381)	|0.366	0.016|
2142312 (0.212)	|0.074	0.128|
2124334 (0.149)	|0.146	0.003|
1342312 (0.125)	|0.041	0.083|
2122334 (0.102)	|0.097	0.005|
2142334 (0.010)	|0.010	0.000|
Multiallelic Dprime: 0.743
BLOCK 1461.  MARKERS: 7590 7591
13 (0.749)	|0.283	0.181	0.101	0.103	0.046	0.015	0.011|
31 (0.242)	|0.075	0.120	0.016	0.001	0.019	0.000	0.000|
Multiallelic Dprime: 0.321
BLOCK 1462.  MARKERS: 7592 7593 7594 7595 7596 7597
141323 (0.357)	|0.169	0.189|
141123 (0.312)	|0.172	0.135|
243341 (0.118)	|0.043	0.074|
221343 (0.105)	|0.060	0.045|
141343 (0.064)	|0.047	0.016|
241323 (0.015)	|0.003	0.012|
241341 (0.011)	|0.009	0.002|
Multiallelic Dprime: 0.153
BLOCK 1463.  MARKERS: 7599 7600
32 (0.511)	|0.268	0.166	0.077|
14 (0.483)	|0.256	0.183	0.042|
Multiallelic Dprime: 0.064
BLOCK 1464.  MARKERS: 7603 7604
32 (0.526)	|0.276	0.166	0.080|
12 (0.354)	|0.125	0.041	0.187|
34 (0.119)	|0.022	0.082	0.014|
Multiallelic Dprime: 0.347
BLOCK 1465.  MARKERS: 7605 7606
21 (0.424)	|0.283	0.104	0.035|
41 (0.289)	|0.160	0.080	0.047|
43 (0.283)	|0.108	0.079	0.091|
Multiallelic Dprime: 0.181
BLOCK 1466.  MARKERS: 7607 7608 7609 7610
2331 (0.549)	|0.008	0.336	0.194	0.013|
4113 (0.266)	|0.230	0.018	0.015	0.000|
2111 (0.175)	|0.175	0.000	0.000	0.000|
Multiallelic Dprime: 0.892
BLOCK 1467.  MARKERS: 7611 7612 7613
223 (0.416)	|0.002	0.233	0.070	0.078	0.019|
431 (0.357)	|0.311	0.000	0.004	0.018	0.024|
433 (0.212)	|0.041	0.000	0.166	0.000	0.002|
423 (0.013)	|0.000	0.012	0.000	0.000	0.000|
Multiallelic Dprime: 0.770
BLOCK 1468.  MARKERS: 7614 7615 7616 7617 7618 7619
413332 (0.353)	|0.127	0.129	0.098|
233232 (0.244)	|0.150	0.058	0.036|
412222 (0.240)	|0.117	0.070	0.053|
413234 (0.099)	|0.026	0.034	0.039|
413232 (0.044)	|0.029	0.003	0.013|
Multiallelic Dprime: 0.186
BLOCK 1469.  MARKERS: 7622 7623
24 (0.456)	|0.120	0.248	0.004	0.081|
32 (0.304)	|0.142	0.034	0.031	0.095|
34 (0.240)	|0.043	0.015	0.167	0.005|
Multiallelic Dprime: 0.497
BLOCK 1470.  MARKERS: 7624 7625 7626 7627 7628
14244 (0.304)	|0.138	0.128	0.000	0.030	0.006|
14444 (0.296)	|0.195	0.071	0.024	0.001	0.003|
22244 (0.202)	|0.039	0.113	0.011	0.040	0.000|
14222 (0.180)	|0.058	0.028	0.082	0.002	0.010|
Multiallelic Dprime: 0.360
BLOCK 1471.  MARKERS: 7631 7632 7633 7634 7635 7636
431114 (0.435)	|0.224	0.178	0.029|
223111 (0.346)	|0.228	0.112	0.006|
423431 (0.120)	|0.058	0.054	0.007|
423131 (0.074)	|0.050	0.021	0.003|
423111 (0.019)	|0.013	0.005	0.000|
Multiallelic Dprime: 0.154
BLOCK 1472.  MARKERS: 7641 7642
42 (0.573)	|0.304	0.234	0.034|
14 (0.375)	|0.220	0.064	0.091|
44 (0.046)	|0.032	0.009	0.005|
Multiallelic Dprime: 0.251
BLOCK 1473.  MARKERS: 7644 7645 7646 7647
3124 (0.558)	|0.480	0.059	0.007	0.008|
1124 (0.309)	|0.272	0.028	0.006	0.003|
3342 (0.130)	|0.111	0.012	0.003	0.003|
Multiallelic Dprime: 0.050
BLOCK 1474.  MARKERS: 7651 7652 7653 7654 7655
34123 (0.868)	|0.584	0.274	0.010|
13341 (0.099)	|0.000	0.047	0.052|
33323 (0.016)	|0.002	0.000	0.014|
14123 (0.014)	|0.003	0.011	0.000|
Multiallelic Dprime: 0.683
BLOCK 1475.  MARKERS: 7656 7657
34 (0.589)	|0.352	0.156	0.078|
13 (0.334)	|0.214	0.046	0.072|
33 (0.076)	|0.039	0.024	0.013|
Multiallelic Dprime: 0.127
BLOCK 1476.  MARKERS: 7659 7660
11 (0.605)	|0.419	0.108	0.077|
33 (0.226)	|0.134	0.073	0.020|
31 (0.163)	|0.089	0.017	0.056|
Multiallelic Dprime: 0.153
BLOCK 1477.  MARKERS: 7661 7662
14 (0.645)	|0.527	0.114|
34 (0.203)	|0.017	0.185|
12 (0.153)	|0.019	0.135|
Multiallelic Dprime: 0.821
BLOCK 1478.  MARKERS: 7663 7664 7665
444 (0.563)	|0.216	0.143	0.122	0.069	0.005	0.006|
332 (0.434)	|0.170	0.136	0.065	0.050	0.007	0.006|
Multiallelic Dprime: 0.075
BLOCK 1479.  MARKERS: 7667 7668 7669 7670 7671
23224 (0.387)	|0.190	0.148	0.048|
21344 (0.279)	|0.115	0.125	0.038|
21244 (0.187)	|0.082	0.084	0.022|
43242 (0.120)	|0.064	0.044	0.012|
23222 (0.012)	|0.006	0.004	0.002|
23242 (0.011)	|0.007	0.005	0.000|
Multiallelic Dprime: 0.075
BLOCK 1480.  MARKERS: 7678 7679
13 (0.468)	|0.332	0.019	0.103	0.004	0.006|
11 (0.410)	|0.110	0.209	0.021	0.058	0.009|
21 (0.122)	|0.022	0.084	0.003	0.006	0.003|
Multiallelic Dprime: 0.564
BLOCK 1481.  MARKERS: 7682 7683 7684 7685 7686 7687 7688
4234221 (0.463)	|0.138	0.092	0.054	0.073	0.109|
2234221 (0.312)	|0.127	0.031	0.055	0.091	0.009|
2412442 (0.126)	|0.010	0.098	0.006	0.007	0.005|
2412241 (0.069)	|0.007	0.007	0.050	0.000	0.003|
2412221 (0.017)	|0.003	0.004	0.009	0.002	0.000|
Multiallelic Dprime: 0.356
BLOCK 1482.  MARKERS: 7689 7690 7691 7692 7693 7694
411221 (0.290)	|0.093	0.097	0.075	0.026|
413221 (0.233)	|0.034	0.097	0.072	0.030|
431321 (0.177)	|0.040	0.050	0.059	0.028|
111221 (0.172)	|0.099	0.024	0.019	0.031|
431343 (0.128)	|0.039	0.029	0.011	0.047|
Multiallelic Dprime: 0.217
BLOCK 1483.  MARKERS: 7699 7700 7701 7702
1241 (0.305)	|0.000	0.171	0.000	0.001	0.116	0.000|
1421 (0.297)	|0.000	0.000	0.176	0.000	0.000	0.111|
3243 (0.236)	|0.211	0.019	0.000	0.003	0.000	0.000|
3241 (0.162)	|0.000	0.007	0.000	0.146	0.000	0.000|
Multiallelic Dprime: 0.957
BLOCK 1484.  MARKERS: 7703 7704 7705 7706 7707 7708 7709 7710 7711 7712
3344314434 (0.213)	|0.083	0.131	0.000|
3341332214 (0.197)	|0.123	0.073	0.000|
1124112433 (0.176)	|0.109	0.064	0.003|
3324312434 (0.148)	|0.070	0.077	0.002|
3341332434 (0.117)	|0.065	0.049	0.002|
1124112434 (0.112)	|0.051	0.057	0.006|
Multiallelic Dprime: 0.183
BLOCK 1485.  MARKERS: 7718 7719
41 (0.522)	|0.098	0.206	0.173	0.014	0.028|
32 (0.465)	|0.162	0.054	0.030	0.119	0.099|
42 (0.013)	|0.002	0.003	0.000	0.008	0.000|
Multiallelic Dprime: 0.544
BLOCK 1486.  MARKERS: 7721 7722 7723 7724 7725
43132 (0.262)	|0.246	0.003	0.013|
13342 (0.262)	|0.135	0.126	0.000|
41134 (0.203)	|0.156	0.047	0.000|
41132 (0.140)	|0.140	0.000	0.000|
43332 (0.128)	|0.123	0.004	0.001|
Multiallelic Dprime: 0.594
BLOCK 1487.  MARKERS: 7726 7727
31 (0.806)	|0.282	0.173	0.149	0.108	0.070|
14 (0.180)	|0.065	0.024	0.032	0.030	0.026|
34 (0.014)	|0.003	0.003	0.007	0.002	0.000|
Multiallelic Dprime: 0.091
BLOCK 1488.  MARKERS: 7729 7730 7731 7732 7733 7734
111234 (0.350)	|0.162	0.129	0.057|
121234 (0.199)	|0.106	0.070	0.023|
313214 (0.188)	|0.103	0.054	0.028|
121434 (0.139)	|0.064	0.032	0.043|
313232 (0.096)	|0.042	0.020	0.034|
Multiallelic Dprime: 0.123
BLOCK 1489.  MARKERS: 7736 7737
23 (0.487)	|0.318	0.169|
41 (0.319)	|0.189	0.130|
21 (0.186)	|0.118	0.068|
Multiallelic Dprime: 0.052
BLOCK 1490.  MARKERS: 7739 7740
11 (0.628)	|0.000	0.330	0.297	0.000|
33 (0.372)	|0.338	0.004	0.000	0.026|
Multiallelic Dprime: 0.990
BLOCK 1491.  MARKERS: 7741 7742 7743
444 (0.338)	|0.186	0.122	0.030|
222 (0.334)	|0.208	0.071	0.055|
224 (0.299)	|0.202	0.058	0.038|
424 (0.025)	|0.002	0.022	0.000|
Multiallelic Dprime: 0.163
BLOCK 1492.  MARKERS: 7748 7749
22 (0.603)	|0.594	0.009	0.000|
43 (0.273)	|0.001	0.269	0.000|
23 (0.123)	|0.001	0.043	0.078|
Multiallelic Dprime: 0.946
BLOCK 1493.  MARKERS: 7750 7751
43 (0.596)	|0.267	0.150	0.072	0.080	0.027|
21 (0.323)	|0.092	0.091	0.044	0.030	0.062|
41 (0.079)	|0.022	0.019	0.011	0.012	0.015|
Multiallelic Dprime: 0.181
BLOCK 1494.  MARKERS: 7758 7759 7760 7761 7762
11242 (0.381)	|0.251	0.130|
13244 (0.260)	|0.187	0.072|
33224 (0.126)	|0.089	0.037|
33424 (0.124)	|0.091	0.032|
11244 (0.105)	|0.070	0.035|
Multiallelic Dprime: 0.080
BLOCK 1495.  MARKERS: 7771 7772
34 (0.692)	|0.464	0.213	0.016|
42 (0.306)	|0.200	0.078	0.027|
Multiallelic Dprime: 0.067
BLOCK 1496.  MARKERS: 7775 7776
31 (0.665)	|0.420	0.000	0.245|
12 (0.292)	|0.003	0.270	0.019|
32 (0.043)	|0.043	0.000	0.000|
Multiallelic Dprime: 0.849
BLOCK 1497.  MARKERS: 7778 7779
24 (0.467)	|0.363	0.102|
14 (0.271)	|0.269	0.002|
21 (0.263)	|0.261	0.001|
Multiallelic Dprime: 0.946
BLOCK 1498.  MARKERS: 7780 7781
12 (0.893)	|0.542	0.202	0.150|
34 (0.105)	|0.055	0.017	0.034|
Multiallelic Dprime: 0.172
BLOCK 1499.  MARKERS: 7786 7787
31 (0.597)	|0.551	0.028	0.016|
33 (0.219)	|0.191	0.029	0.000|
11 (0.184)	|0.035	0.148	0.000|
Multiallelic Dprime: 0.642
BLOCK 1500.  MARKERS: 7788 7789 7790
421 (0.777)	|0.502	0.276	0.000|
213 (0.205)	|0.000	0.000	0.205|
223 (0.016)	|0.000	0.016	0.000|
Multiallelic Dprime: 0.943
BLOCK 1501.  MARKERS: 7791 7792
33 (0.501)	|0.276	0.000	0.226	0.001	0.000|
31 (0.292)	|0.023	0.244	0.000	0.000	0.018|
13 (0.207)	|0.000	0.000	0.000	0.204	0.000|
Multiallelic Dprime: 0.953
BLOCK 1502.  MARKERS: 7793 7794 7795 7796 7797 7798 7799
2412231 (0.299)	|0.164	0.133|
4234413 (0.243)	|0.122	0.122|
2412233 (0.226)	|0.125	0.101|
2414233 (0.206)	|0.140	0.066|
4214413 (0.018)	|0.011	0.008|
Multiallelic Dprime: 0.098
BLOCK 1503.  MARKERS: 7801 7802
31 (0.570)	|0.054	0.272	0.136	0.109|
13 (0.429)	|0.329	0.045	0.045	0.008|
Multiallelic Dprime: 0.676
BLOCK 1504.  MARKERS: 7803 7804 7805
313 (0.384)	|0.161	0.113	0.053	0.034	0.010	0.012|
233 (0.316)	|0.135	0.069	0.035	0.041	0.025	0.003|
211 (0.181)	|0.065	0.044	0.032	0.018	0.015	0.004|
213 (0.117)	|0.025	0.018	0.034	0.026	0.009	0.002|
Multiallelic Dprime: 0.137
BLOCK 1505.  MARKERS: 7806 7807 7808 7809 7810 7811 7812 7813 7814 7815
4222112311 (0.386)	|0.289	0.098	0.000|
4444132111 (0.245)	|0.006	0.000	0.240|
2444234331 (0.154)	|0.000	0.154	0.000|
2444234333 (0.119)	|0.000	0.119	0.000|
4424132311 (0.060)	|0.058	0.000	0.000|
4224112311 (0.021)	|0.021	0.000	0.000|
Multiallelic Dprime: 0.839
BLOCK 1506.  MARKERS: 7816 7817
44 (0.376)	|0.190	0.100	0.085|
24 (0.375)	|0.273	0.085	0.017|
43 (0.249)	|0.083	0.093	0.074|
Multiallelic Dprime: 0.252
BLOCK 1507.  MARKERS: 7823 7824
23 (0.545)	|0.105	0.225	0.177	0.034|
43 (0.279)	|0.264	0.011	0.004	0.000|
21 (0.176)	|0.126	0.017	0.031	0.000|
Multiallelic Dprime: 0.723
BLOCK 1508.  MARKERS: 7826 7827 7828
421 (0.495)	|0.375	0.048	0.046	0.022	0.002|
241 (0.254)	|0.150	0.047	0.031	0.015	0.011|
243 (0.211)	|0.065	0.061	0.064	0.020	0.000|
221 (0.034)	|0.030	0.000	0.002	0.002	0.000|
Multiallelic Dprime: 0.311
BLOCK 1509.  MARKERS: 7830 7831 7832 7833 7834
21132 (0.624)	|0.348	0.209	0.067|
23311 (0.157)	|0.091	0.041	0.024|
31132 (0.144)	|0.078	0.055	0.012|
23111 (0.060)	|0.024	0.026	0.010|
23131 (0.013)	|0.005	0.003	0.005|
Multiallelic Dprime: 0.062
BLOCK 1510.  MARKERS: 7836 7837 7838
442 (0.544)	|0.522	0.023	0.000|
224 (0.332)	|0.001	0.274	0.057|
244 (0.118)	|0.000	0.005	0.113|
Multiallelic Dprime: 0.897
BLOCK 1511.  MARKERS: 7839 7840
21 (0.530)	|0.088	0.266	0.079	0.096|
22 (0.303)	|0.244	0.030	0.017	0.013|
41 (0.166)	|0.051	0.039	0.067	0.011|
Multiallelic Dprime: 0.514
BLOCK 1512.  MARKERS: 7843 7844 7845
211 (0.383)	|0.351	0.019	0.012	0.000|
233 (0.334)	|0.190	0.129	0.003	0.010|
311 (0.163)	|0.005	0.057	0.095	0.003|
213 (0.120)	|0.110	0.003	0.003	0.005|
Multiallelic Dprime: 0.604
BLOCK 1513.  MARKERS: 7846 7847 7848 7849 7850 7851 7852 7853 7854
322444231 (0.654)	|0.293	0.175	0.183|
421212423 (0.210)	|0.049	0.141	0.019|
332444231 (0.114)	|0.061	0.046	0.008|
321212423 (0.017)	|0.009	0.006	0.002|
Multiallelic Dprime: 0.337
BLOCK 1514.  MARKERS: 7858 7859 7860 7861 7862 7863 7864
3342222 (0.415)	|0.053	0.325	0.033|
1421131 (0.369)	|0.351	0.015	0.002|
3422132 (0.212)	|0.138	0.010	0.062|
Multiallelic Dprime: 0.750
BLOCK 1515.  MARKERS: 7865 7866 7867
431 (0.541)	|0.238	0.153	0.085	0.050	0.013|
213 (0.349)	|0.128	0.070	0.093	0.053	0.005|
233 (0.097)	|0.041	0.025	0.014	0.014	0.002|
Multiallelic Dprime: 0.138
BLOCK 1516.  MARKERS: 7869 7870 7871 7872 7873
14413 (0.409)	|0.241	0.071	0.023	0.059|
14411 (0.254)	|0.050	0.172	0.009	0.013|
11233 (0.193)	|0.118	0.054	0.012	0.005|
34411 (0.119)	|0.048	0.015	0.043	0.009|
11213 (0.020)	|0.004	0.013	0.000	0.001|
Multiallelic Dprime: 0.389
BLOCK 1517.  MARKERS: 7875 7876 7877 7878 7879
11111 (0.463)	|0.421	0.034	0.005|
33324 (0.325)	|0.244	0.081	0.000|
31124 (0.088)	|0.087	0.001	0.000|
31114 (0.088)	|0.014	0.011	0.063|
Multiallelic Dprime: 0.504
BLOCK 1518.  MARKERS: 7882 7883 7884
313 (0.782)	|0.535	0.182	0.062|
131 (0.139)	|0.086	0.031	0.022|
113 (0.068)	|0.042	0.016	0.011|
Multiallelic Dprime: 0.074
BLOCK 1519.  MARKERS: 7888 7889
11 (0.673)	|0.451	0.181	0.019	0.003	0.016|
33 (0.231)	|0.053	0.014	0.153	0.002	0.002|
13 (0.094)	|0.049	0.002	0.003	0.039	0.000|
Multiallelic Dprime: 0.586
BLOCK 1520.  MARKERS: 7892 7893 7894 7895
3324 (0.552)	|0.336	0.156	0.059|
3132 (0.198)	|0.132	0.030	0.033|
1332 (0.175)	|0.108	0.046	0.018|
3332 (0.044)	|0.032	0.011	0.000|
3322 (0.019)	|0.007	0.011	0.000|
Multiallelic Dprime: 0.105
BLOCK 1521.  MARKERS: 7900 7901 7902 7903 7904
11232 (0.619)	|0.445	0.100	0.078|
11234 (0.259)	|0.074	0.175	0.009|
33312 (0.111)	|0.012	0.054	0.045|
Multiallelic Dprime: 0.498
BLOCK 1522.  MARKERS: 7905 7906
12 (0.531)	|0.300	0.158	0.072|
31 (0.332)	|0.196	0.103	0.031|
32 (0.137)	|0.080	0.031	0.026|
Multiallelic Dprime: 0.049
BLOCK 1523.  MARKERS: 7908 7909 7910
412 (0.575)	|0.393	0.184	0.000	0.000|
234 (0.292)	|0.000	0.179	0.112	0.000|
212 (0.130)	|0.009	0.000	0.085	0.035|
Multiallelic Dprime: 0.683
BLOCK 1524.  MARKERS: 7911 7912 7913
121 (0.407)	|0.175	0.145	0.081|
212 (0.363)	|0.158	0.138	0.067|
111 (0.194)	|0.113	0.062	0.020|
112 (0.036)	|0.024	0.007	0.004|
Multiallelic Dprime: 0.099
BLOCK 1525.  MARKERS: 7917 7918
31 (0.470)	|0.319	0.103	0.047|
13 (0.352)	|0.122	0.188	0.042|
33 (0.172)	|0.125	0.033	0.013|
Multiallelic Dprime: 0.308
BLOCK 1526.  MARKERS: 7921 7922
14 (0.566)	|0.290	0.194	0.082|
12 (0.331)	|0.176	0.113	0.043|
34 (0.103)	|0.061	0.023	0.019|
Multiallelic Dprime: 0.049
BLOCK 1527.  MARKERS: 7925 7926
34 (0.527)	|0.148	0.194	0.162	0.022|
14 (0.330)	|0.294	0.036	0.000	0.000|
32 (0.144)	|0.034	0.062	0.000	0.048|
Multiallelic Dprime: 0.582
BLOCK 1528.  MARKERS: 7927 7928 7929
311 (0.476)	|0.414	0.063|
113 (0.292)	|0.039	0.252|
323 (0.162)	|0.154	0.009|
313 (0.070)	|0.004	0.065|
Multiallelic Dprime: 0.746
BLOCK 1529.  MARKERS: 7931 7932
13 (0.610)	|0.349	0.260|
31 (0.388)	|0.227	0.161|
Multiallelic Dprime: 0.017
BLOCK 1530.  MARKERS: 7935 7936
22 (0.576)	|0.172	0.216	0.137	0.051|
11 (0.422)	|0.350	0.056	0.012	0.001|
Multiallelic Dprime: 0.653
BLOCK 1531.  MARKERS: 7937 7938 7939 7940 7941 7942
422223 (0.524)	|0.410	0.034	0.058	0.019|
242442 (0.271)	|0.020	0.236	0.007	0.009|
424223 (0.149)	|0.032	0.006	0.108	0.002|
422243 (0.052)	|0.032	0.000	0.002	0.019|
Multiallelic Dprime: 0.671
BLOCK 1532.  MARKERS: 7943 7944 7945 7946
3241 (0.496)	|0.376	0.051	0.069|
1144 (0.277)	|0.056	0.208	0.013|
1124 (0.174)	|0.012	0.017	0.144|
1141 (0.049)	|0.009	0.002	0.033|
Multiallelic Dprime: 0.649
BLOCK 1533.  MARKERS: 7947 7948 7949
213 (0.455)	|0.098	0.242	0.115|
321 (0.280)	|0.241	0.021	0.018|
221 (0.260)	|0.058	0.076	0.126|
Multiallelic Dprime: 0.457
BLOCK 1534.  MARKERS: 7951 7952
22 (0.400)	|0.170	0.153	0.077|
41 (0.338)	|0.196	0.108	0.034|
21 (0.262)	|0.140	0.064	0.058|
Multiallelic Dprime: 0.138
BLOCK 1535.  MARKERS: 7954 7955
32 (0.506)	|0.333	0.098	0.076|
22 (0.325)	|0.115	0.126	0.084|
34 (0.169)	|0.104	0.036	0.028|
Multiallelic Dprime: 0.239
BLOCK 1536.  MARKERS: 7959 7960
34 (0.551)	|0.536	0.015|
14 (0.260)	|0.171	0.089|
32 (0.189)	|0.178	0.009|
Multiallelic Dprime: 0.712
BLOCK 1537.  MARKERS: 7961 7962
34 (0.886)	|0.719	0.103	0.065|
12 (0.113)	|0.086	0.017	0.010|
Multiallelic Dprime: 0.050
BLOCK 1538.  MARKERS: 7965 7966
14 (0.805)	|0.376	0.315	0.112|
32 (0.120)	|0.045	0.051	0.025|
12 (0.075)	|0.038	0.029	0.007|
Multiallelic Dprime: 0.059
BLOCK 1539.  MARKERS: 7970 7971
22 (0.459)	|0.261	0.092	0.087	0.015|
23 (0.395)	|0.254	0.074	0.054	0.012|
43 (0.144)	|0.093	0.014	0.029	0.002|
Multiallelic Dprime: 0.103
BLOCK 1540.  MARKERS: 7974 7975 7976
332 (0.609)	|0.278	0.192	0.072	0.069|
114 (0.180)	|0.087	0.051	0.032	0.007|
112 (0.170)	|0.060	0.046	0.041	0.024|
312 (0.029)	|0.005	0.014	0.007	0.004|
Multiallelic Dprime: 0.117
BLOCK 1541.  MARKERS: 7978 7979 7980
312 (0.430)	|0.339	0.017	0.014	0.052	0.000|
332 (0.302)	|0.031	0.254	0.002	0.015	0.000|
132 (0.158)	|0.008	0.030	0.096	0.003	0.012|
134 (0.107)	|0.000	0.003	0.083	0.017	0.000|
Multiallelic Dprime: 0.766
BLOCK 1542.  MARKERS: 7981 7982 7983 7984 7985 7986
233323 (0.380)	|0.364	0.012	0.000	0.000	0.003|
233123 (0.302)	|0.152	0.113	0.000	0.035	0.001|
422141 (0.199)	|0.025	0.009	0.072	0.084	0.004|
233141 (0.087)	|0.008	0.025	0.053	0.000	0.000|
433141 (0.013)	|0.007	0.000	0.000	0.003	0.002|
Multiallelic Dprime: 0.656
BLOCK 1543.  MARKERS: 7988 7989 7990 7991 7992
22222 (0.559)	|0.348	0.213|
24411 (0.164)	|0.107	0.057|
14211 (0.129)	|0.083	0.045|
22212 (0.127)	|0.072	0.055|
24211 (0.014)	|0.008	0.005|
Multiallelic Dprime: 0.037
BLOCK 1544.  MARKERS: 7997 7998
22 (0.620)	|0.330	0.112	0.067	0.109|
14 (0.379)	|0.210	0.054	0.095	0.020|
Multiallelic Dprime: 0.170
BLOCK 1545.  MARKERS: 7999 8000 8001
213 (0.540)	|0.413	0.098	0.022	0.007|
413 (0.168)	|0.010	0.011	0.021	0.127|
431 (0.162)	|0.046	0.107	0.003	0.010|
433 (0.128)	|0.004	0.005	0.114	0.002|
Multiallelic Dprime: 0.666
BLOCK 1546.  MARKERS: 8002 8003 8004
124 (0.476)	|0.465	0.011|
122 (0.220)	|0.058	0.160|
324 (0.157)	|0.139	0.018|
144 (0.145)	|0.145	0.000|
Multiallelic Dprime: 0.805
BLOCK 1547.  MARKERS: 8005 8006 8007 8008
2211 (0.809)	|0.495	0.190	0.115|
4323 (0.189)	|0.117	0.044	0.027|
Multiallelic Dprime: 0.011
BLOCK 1548.  MARKERS: 8010 8011 8012 8013
4333 (0.614)	|0.495	0.088	0.026	0.005|
3212 (0.234)	|0.046	0.162	0.026	0.000|
4233 (0.142)	|0.010	0.015	0.094	0.023|
Multiallelic Dprime: 0.654
BLOCK 1549.  MARKERS: 8014 8015 8016
411 (0.556)	|0.384	0.158	0.013|
233 (0.265)	|0.252	0.012	0.000|
213 (0.151)	|0.148	0.002	0.000|
413 (0.029)	|0.029	0.000	0.000|
Multiallelic Dprime: 0.826
BLOCK 1550.  MARKERS: 8018 8019 8020
221 (0.812)	|0.372	0.228	0.187	0.024|
443 (0.172)	|0.140	0.027	0.002	0.002|
243 (0.014)	|0.012	0.000	0.001	0.000|
Multiallelic Dprime: 0.630
BLOCK 1551.  MARKERS: 8023 8024 8025 8026
1334 (0.523)	|0.278	0.105	0.140|
3131 (0.254)	|0.217	0.025	0.012|
1314 (0.191)	|0.026	0.156	0.010|
1131 (0.026)	|0.026	0.000	0.000|
Multiallelic Dprime: 0.462
BLOCK 1552.  MARKERS: 8028 8029
24 (0.550)	|0.247	0.211	0.011	0.059	0.001	0.010|
42 (0.286)	|0.005	0.012	0.210	0.007	0.013	0.000|
44 (0.164)	|0.129	0.028	0.005	0.000	0.000	0.000|
Multiallelic Dprime: 0.645
BLOCK 1553.  MARKERS: 8031 8032 8033 8034 8035 8036 8037 8038 8039 8040 8041
34214121314 (0.382)	|0.153	0.137	0.090|
32234121214 (0.252)	|0.113	0.057	0.081|
12412313232 (0.227)	|0.099	0.051	0.076|
34234121214 (0.066)	|0.028	0.029	0.009|
12412311232 (0.014)	|0.010	0.002	0.002|
32234121314 (0.010)	|0.005	0.000	0.006|
Multiallelic Dprime: 0.120
BLOCK 1554.  MARKERS: 8043 8044 8045
312 (0.426)	|0.294	0.082	0.050|
134 (0.291)	|0.211	0.055	0.026|
334 (0.280)	|0.174	0.072	0.034|
Multiallelic Dprime: 0.080
BLOCK 1555.  MARKERS: 8048 8049
33 (0.681)	|0.602	0.076|
31 (0.210)	|0.184	0.022|
11 (0.109)	|0.093	0.016|
Multiallelic Dprime: 0.033
BLOCK 1556.  MARKERS: 8055 8056 8057 8058
3324 (0.878)	|0.524	0.258	0.094|
1212 (0.115)	|0.048	0.046	0.021|
Multiallelic Dprime: 0.212
BLOCK 1557.  MARKERS: 8061 8062
41 (0.573)	|0.460	0.113|
43 (0.309)	|0.248	0.061|
23 (0.116)	|0.100	0.016|
Multiallelic Dprime: 0.061
BLOCK 1558.  MARKERS: 8063 8064
24 (0.810)	|0.674	0.135|
42 (0.190)	|0.095	0.092|
Multiallelic Dprime: 0.343
BLOCK 1559.  MARKERS: 8065 8066
43 (0.769)	|0.517	0.246	0.003	0.000|
31 (0.228)	|0.022	0.007	0.167	0.030|
Multiallelic Dprime: 0.869
BLOCK 1560.  MARKERS: 8067 8068 8069 8070
1212 (0.542)	|0.489	0.000	0.033	0.003|
3442 (0.253)	|0.001	0.241	0.000	0.000|
3213 (0.169)	|0.007	0.000	0.155	0.001|
3242 (0.031)	|0.000	0.006	0.000	0.023|
Multiallelic Dprime: 0.934
BLOCK 1561.  MARKERS: 8071 8072 8073 8074 8075 8076 8077 8078 8079 8080 8081
44323211322 (0.501)	|0.157	0.340	0.005|
22231423144 (0.247)	|0.207	0.023	0.019|
44231423144 (0.189)	|0.061	0.026	0.103|
44223211322 (0.028)	|0.025	0.004	0.000|
Multiallelic Dprime: 0.592
BLOCK 1562.  MARKERS: 8082 8083
13 (0.473)	|0.084	0.302	0.086|
14 (0.399)	|0.265	0.103	0.031|
23 (0.127)	|0.109	0.010	0.009|
Multiallelic Dprime: 0.497
BLOCK 1563.  MARKERS: 8085 8086
43 (0.458)	|0.343	0.105	0.006|
33 (0.416)	|0.373	0.033	0.009|
42 (0.126)	|0.006	0.119	0.000|
Multiallelic Dprime: 0.432
BLOCK 1564.  MARKERS: 8088 8089 8090
412 (0.721)	|0.386	0.306	0.010	0.014|
241 (0.257)	|0.224	0.006	0.021	0.007|
441 (0.016)	|0.005	0.004	0.005	0.002|
Multiallelic Dprime: 0.672
BLOCK 1565.  MARKERS: 8092 8093 8094
241 (0.618)	|0.324	0.292|
423 (0.317)	|0.179	0.139|
243 (0.036)	|0.017	0.018|
223 (0.023)	|0.014	0.009|
Multiallelic Dprime: 0.050
BLOCK 1566.  MARKERS: 8099 8100 8101
331 (0.534)	|0.327	0.189	0.010|
112 (0.461)	|0.288	0.151	0.018|
Multiallelic Dprime: 0.033
BLOCK 1567.  MARKERS: 8103 8104 8105
142 (0.619)	|0.330	0.246	0.022	0.008	0.008|
231 (0.341)	|0.093	0.054	0.091	0.093	0.005|
242 (0.029)	|0.025	0.000	0.000	0.004	0.000|
Multiallelic Dprime: 0.485
BLOCK 1568.  MARKERS: 8106 8107 8108 8109
2444 (0.449)	|0.374	0.072|
4424 (0.301)	|0.238	0.063|
4422 (0.115)	|0.034	0.081|
4224 (0.106)	|0.072	0.033|
2424 (0.017)	|0.005	0.010|
Multiallelic Dprime: 0.323
BLOCK 1569.  MARKERS: 8110 8111
24 (0.725)	|0.557	0.168|
42 (0.267)	|0.205	0.061|
Multiallelic Dprime: 0.003
BLOCK 1570.  MARKERS: 8113 8114 8115
211 (0.769)	|0.751	0.018|
433 (0.229)	|0.126	0.103|
Multiallelic Dprime: 0.807
BLOCK 1571.  MARKERS: 8116 8117
13 (0.879)	|0.523	0.118	0.122	0.115|
31 (0.121)	|0.046	0.039	0.016	0.020|
Multiallelic Dprime: 0.235
BLOCK 1572.  MARKERS: 8121 8122 8123 8124
1412 (0.569)	|0.504	0.055	0.010|
1411 (0.157)	|0.042	0.116	0.000|
1242 (0.137)	|0.122	0.007	0.007|
3412 (0.135)	|0.124	0.011	0.000|
Multiallelic Dprime: 0.517
BLOCK 1573.  MARKERS: 8125 8126
22 (0.792)	|0.577	0.197	0.012|
44 (0.188)	|0.162	0.026	0.000|
24 (0.017)	|0.016	0.001	0.000|
Multiallelic Dprime: 0.433
BLOCK 1574.  MARKERS: 8129 8130
14 (0.757)	|0.424	0.221	0.111|
32 (0.225)	|0.123	0.070	0.032|
12 (0.012)	|0.003	0.004	0.005|
Multiallelic Dprime: 0.030
BLOCK 1575.  MARKERS: 8133 8134
33 (0.554)	|0.418	0.082	0.050|
32 (0.295)	|0.161	0.070	0.059|
23 (0.150)	|0.131	0.012	0.006|
Multiallelic Dprime: 0.240
BLOCK 1576.  MARKERS: 8136 8137 8138 8139 8140 8141 8142
2112412 (0.709)	|0.375	0.189	0.146|
2112112 (0.165)	|0.091	0.056	0.017|
1333434 (0.115)	|0.035	0.063	0.017|
Multiallelic Dprime: 0.185
BLOCK 1577.  MARKERS: 8144 8145
12 (0.501)	|0.247	0.153	0.090	0.011|
11 (0.319)	|0.144	0.076	0.093	0.005|
21 (0.180)	|0.067	0.055	0.057	0.000|
Multiallelic Dprime: 0.109
BLOCK 1578.  MARKERS: 8146 8147 8148 8149
3142 (0.458)	|0.323	0.018	0.116|
3122 (0.284)	|0.248	0.022	0.016|
1344 (0.239)	|0.024	0.176	0.040|
3342 (0.016)	|0.016	0.000	0.000|
Multiallelic Dprime: 0.549
BLOCK 1579.  MARKERS: 8150 8151
14 (0.610)	|0.251	0.106	0.163	0.088|
22 (0.217)	|0.034	0.102	0.040	0.040|
12 (0.171)	|0.022	0.080	0.032	0.035|
Multiallelic Dprime: 0.327
BLOCK 1580.  MARKERS: 8155 8156 8157
133 (0.309)	|0.271	0.020	0.008	0.000	0.000	0.008|
111 (0.288)	|0.113	0.036	0.106	0.022	0.000	0.004|
131 (0.235)	|0.044	0.144	0.014	0.007	0.021	0.000|
331 (0.161)	|0.075	0.072	0.003	0.006	0.000	0.002|
Multiallelic Dprime: 0.535
BLOCK 1581.  MARKERS: 8158 8159 8160 8161 8162 8163 8164 8165 8166 8167 8168 8169
131331321233 (0.509)	|0.425	0.081	0.004|
113313323234 (0.272)	|0.212	0.035	0.025|
313113443444 (0.131)	|0.071	0.052	0.005|
133313321234 (0.035)	|0.028	0.005	0.002|
313313323234 (0.021)	|0.013	0.008	0.000|
113313321233 (0.014)	|0.014	0.000	0.000|
Multiallelic Dprime: 0.209
BLOCK 1582.  MARKERS: 8172 8173
42 (0.777)	|0.451	0.177	0.122	0.028|
24 (0.186)	|0.118	0.039	0.027	0.002|
22 (0.037)	|0.012	0.004	0.019	0.002|
Multiallelic Dprime: 0.091
BLOCK 1583.  MARKERS: 8176 8177 8178 8179
3133 (0.580)	|0.380	0.144	0.048|
2133 (0.218)	|0.147	0.053	0.019|
3311 (0.168)	|0.106	0.033	0.029|
3131 (0.031)	|0.023	0.008	0.000|
Multiallelic Dprime: 0.048
BLOCK 1584.  MARKERS: 8182 8183 8184
121 (0.656)	|0.382	0.207	0.068|
443 (0.238)	|0.091	0.099	0.050|
441 (0.098)	|0.058	0.037	0.003|
Multiallelic Dprime: 0.164
BLOCK 1585.  MARKERS: 8186 8187
31 (0.533)	|0.293	0.234|
13 (0.342)	|0.148	0.193|
33 (0.124)	|0.080	0.043|
Multiallelic Dprime: 0.127
BLOCK 1586.  MARKERS: 8189 8190
14 (0.521)	|0.342	0.177|
31 (0.471)	|0.276	0.194|
Multiallelic Dprime: 0.091
BLOCK 1587.  MARKERS: 8194 8195
41 (0.624)	|0.423	0.169	0.030|
23 (0.373)	|0.233	0.114	0.024|
Multiallelic Dprime: 0.057
BLOCK 1588.  MARKERS: 8201 8202
24 (0.658)	|0.455	0.202|
12 (0.284)	|0.152	0.122|
22 (0.056)	|0.008	0.048|
Multiallelic Dprime: 0.221
BLOCK 1589.  MARKERS: 8203 8204
11 (0.618)	|0.327	0.180	0.072	0.039|
34 (0.371)	|0.175	0.109	0.079	0.008|
Multiallelic Dprime: 0.100
BLOCK 1590.  MARKERS: 8208 8209 8210
123 (0.508)	|0.341	0.129	0.038|
311 (0.291)	|0.004	0.133	0.154|
113 (0.154)	|0.013	0.141	0.000|
111 (0.048)	|0.047	0.000	0.000|
Multiallelic Dprime: 0.618
BLOCK 1591.  MARKERS: 8211 8212
23 (0.406)	|0.213	0.193|
21 (0.403)	|0.191	0.211|
43 (0.191)	|0.124	0.068|
Multiallelic Dprime: 0.090
BLOCK 1592.  MARKERS: 8217 8218
41 (0.526)	|0.248	0.142	0.073	0.064|
32 (0.472)	|0.153	0.144	0.095	0.080|
Multiallelic Dprime: 0.146
BLOCK 1593.  MARKERS: 8223 8224 8225
422 (0.402)	|0.397	0.003	0.000	0.000	0.000|
224 (0.285)	|0.000	0.000	0.236	0.050	0.000|
424 (0.167)	|0.000	0.135	0.000	0.000	0.032|
412 (0.144)	|0.007	0.140	0.000	0.000	0.000|
Multiallelic Dprime: 0.973
BLOCK 1594.  MARKERS: 8227 8228 8229 8230
3142 (0.404)	|0.182	0.124	0.098|
1142 (0.278)	|0.145	0.066	0.067|
1321 (0.236)	|0.115	0.069	0.050|
1322 (0.050)	|0.019	0.011	0.020|
1122 (0.032)	|0.015	0.009	0.009|
Multiallelic Dprime: 0.066
BLOCK 1595.  MARKERS: 8233 8234 8235
141 (0.476)	|0.290	0.100	0.081|
124 (0.277)	|0.170	0.056	0.047|
324 (0.245)	|0.165	0.037	0.038|
Multiallelic Dprime: 0.065
BLOCK 1596.  MARKERS: 8240 8241 8242 8243 8244 8245 8246
2423323 (0.623)	|0.333	0.160	0.084	0.045|
4211141 (0.193)	|0.104	0.067	0.013	0.009|
4423323 (0.167)	|0.093	0.046	0.014	0.015|
Multiallelic Dprime: 0.072
BLOCK 1597.  MARKERS: 8255 8256 8257
441 (0.538)	|0.386	0.152|
221 (0.276)	|0.183	0.093|
443 (0.115)	|0.066	0.049|
241 (0.072)	|0.052	0.020|
Multiallelic Dprime: 0.091
BLOCK 1598.  MARKERS: 8260 8261 8262
313 (0.688)	|0.240	0.217	0.143	0.087|
131 (0.312)	|0.143	0.111	0.038	0.019|
Multiallelic Dprime: 0.165
BLOCK 1599.  MARKERS: 8264 8265 8266 8267
2124 (0.383)	|0.332	0.026	0.024|
2234 (0.329)	|0.117	0.196	0.016|
2232 (0.181)	|0.087	0.075	0.019|
3124 (0.105)	|0.057	0.024	0.025|
Multiallelic Dprime: 0.441
BLOCK 1600.  MARKERS: 8268 8269
42 (0.595)	|0.477	0.111|
33 (0.321)	|0.226	0.094|
43 (0.085)	|0.038	0.045|
Multiallelic Dprime: 0.208
BLOCK 1601.  MARKERS: 8270 8271
32 (0.742)	|0.148	0.294	0.198	0.097|
14 (0.250)	|0.221	0.010	0.012	0.007|
Multiallelic Dprime: 0.814
BLOCK 1602.  MARKERS: 8272 8273 8274 8275 8276
41112 (0.372)	|0.309	0.062|
43334 (0.306)	|0.067	0.239|
21112 (0.212)	|0.171	0.041|
43134 (0.103)	|0.075	0.029|
Multiallelic Dprime: 0.537
BLOCK 1603.  MARKERS: 8277 8278
23 (0.627)	|0.377	0.130	0.121|
31 (0.372)	|0.211	0.102	0.059|
Multiallelic Dprime: 0.068
BLOCK 1604.  MARKERS: 8280 8281
12 (0.588)	|0.435	0.123	0.034|
32 (0.232)	|0.055	0.151	0.024|
11 (0.179)	|0.050	0.106	0.023|
Multiallelic Dprime: 0.464
BLOCK 1605.  MARKERS: 8282 8283
42 (0.540)	|0.122	0.139	0.032	0.105	0.095	0.023	0.001	0.004	0.006|
14 (0.380)	|0.117	0.017	0.107	0.029	0.022	0.016	0.050	0.009	0.005|
12 (0.080)	|0.018	0.008	0.012	0.012	0.000	0.024	0.000	0.000	0.000|
Multiallelic Dprime: 0.440
BLOCK 1606.  MARKERS: 8285 8286 8287 8288 8289 8290 8291 8292 8293 8294 8295
44244412321 (0.256)	|0.025	0.231	0.000	0.000|
24444212311 (0.164)	|0.163	0.002	0.000	0.000|
24444212121 (0.151)	|0.000	0.000	0.145	0.000|
24444212321 (0.144)	|0.005	0.008	0.002	0.128|
22422231324 (0.117)	|0.116	0.001	0.000	0.000|
22424231324 (0.063)	|0.062	0.001	0.000	0.000|
24444212324 (0.051)	|0.051	0.000	0.000	0.000|
24244412321 (0.013)	|0.001	0.012	0.000	0.000|
44444212321 (0.013)	|0.000	0.001	0.000	0.011|
Multiallelic Dprime: 0.937
BLOCK 1607.  MARKERS: 8296 8297 8298 8299
1424 (0.444)	|0.315	0.128|
3222 (0.258)	|0.192	0.065|
3424 (0.154)	|0.090	0.064|
1444 (0.140)	|0.106	0.034|
Multiallelic Dprime: 0.091
BLOCK 1608.  MARKERS: 8300 8301
12 (0.705)	|0.308	0.284	0.113|
24 (0.292)	|0.118	0.121	0.053|
Multiallelic Dprime: 0.037
BLOCK 1609.  MARKERS: 8306 8307 8308
111 (0.426)
211 (0.403)
133 (0.167)
