# Supplementary material for: Genetic Structure of the Spanish Population
Source: BMC Genomics. 2010 May 25;11:326. doi: 10.1186/1471-2164-11-326 (PMC2887418; doi:10.1186/1471-2164-11-326)
Supplement: Additional file 1 — List of haplotype blocks across all autosomal chromosomes in the Spanish population. Each block is described by the SNPs that compose it, the major haplotypes with haplotypic frequencies, and the LD (D') among adjacent blocks. For each chromosome, the correspondence list between the SNP names and numbers is included in a separate table. [file 1471-2164-11-326-S1.ZIP › chr3p.GABRIELblocks]

BLOCK 1.  MARKERS: 1 2
43 (0.670)	|0.430	0.109	0.131|
21 (0.277)	|0.077	0.198	0.001|
23 (0.050)	|0.016	0.034	0.000|
Multiallelic Dprime: 0.559
BLOCK 2.  MARKERS: 4 5
34 (0.524)	|0.338	0.176|
33 (0.344)	|0.291	0.051|
43 (0.131)	|0.003	0.130|
Multiallelic Dprime: 0.361
BLOCK 3.  MARKERS: 6 7
14 (0.632)	|0.320	0.212	0.026	0.000	0.070	0.003|
32 (0.358)	|0.041	0.003	0.152	0.132	0.000	0.017|
Multiallelic Dprime: 0.829
BLOCK 4.  MARKERS: 8 9 10 11 12
21241 (0.366)	|0.263	0.026	0.072	0.003|
21222 (0.214)	|0.000	0.214	0.000	0.000|
21141 (0.178)	|0.018	0.002	0.159	0.000|
34242 (0.132)	|0.000	0.000	0.000	0.132|
21242 (0.074)	|0.000	0.004	0.003	0.067|
24242 (0.019)	|0.000	0.000	0.000	0.019|
Multiallelic Dprime: 0.850
BLOCK 5.  MARKERS: 13 14 15
212 (0.284)	|0.269	0.006	0.002	0.000	0.008|
213 (0.249)	|0.039	0.000	0.206	0.002	0.003|
113 (0.238)	|0.074	0.000	0.008	0.126	0.029|
223 (0.226)	|0.003	0.220	0.000	0.000	0.000|
Multiallelic Dprime: 0.836
BLOCK 6.  MARKERS: 16 17 18 19
2133 (0.392)	|0.353	0.021	0.015|
3133 (0.225)	|0.074	0.070	0.081|
2132 (0.209)	|0.035	0.174	0.003|
2313 (0.127)	|0.123	0.001	0.003|
2333 (0.040)	|0.034	0.000	0.006|
Multiallelic Dprime: 0.685
BLOCK 7.  MARKERS: 22 23
22 (0.618)	|0.343	0.258	0.018|
21 (0.271)	|0.219	0.004	0.048|
42 (0.111)	|0.012	0.009	0.089|
Multiallelic Dprime: 0.494
BLOCK 8.  MARKERS: 24 25
12 (0.572)	|0.277	0.283	0.011|
32 (0.273)	|0.088	0.185	0.000|
13 (0.155)	|0.138	0.017	0.000|
Multiallelic Dprime: 0.252
BLOCK 9.  MARKERS: 26 27
44 (0.502)	|0.178	0.282	0.042|
22 (0.484)	|0.272	0.156	0.047|
24 (0.012)	|0.006	0.004	0.002|
Multiallelic Dprime: 0.230
BLOCK 10.  MARKERS: 31 32
14 (0.457)	|0.081	0.202	0.174|
31 (0.444)	|0.425	0.006	0.012|
34 (0.090)	|0.061	0.028	0.000|
Multiallelic Dprime: 0.805
BLOCK 11.  MARKERS: 36 37
33 (0.575)	|0.464	0.003	0.098	0.003	0.005|
34 (0.238)	|0.000	0.226	0.000	0.000	0.000|
23 (0.188)	|0.000	0.096	0.000	0.067	0.024|
Multiallelic Dprime: 0.941
BLOCK 12.  MARKERS: 38 39 40 41 42
24112 (0.464)	|0.364	0.045	0.056|
44342 (0.323)	|0.273	0.043	0.002|
23144 (0.100)	|0.094	0.007	0.000|
24142 (0.071)	|0.067	0.001	0.003|
24342 (0.030)	|0.030	0.000	0.000|
Multiallelic Dprime: 0.347
BLOCK 13.  MARKERS: 47 48 49
432 (0.836)	|0.386	0.243	0.146	0.018	0.016|
314 (0.097)	|0.035	0.027	0.023	0.007	0.005|
332 (0.062)	|0.027	0.028	0.006	0.000	0.000|
Multiallelic Dprime: 0.109
BLOCK 14.  MARKERS: 55 56 57 58 59
23241 (0.452)	|0.090	0.361|
41433 (0.297)	|0.247	0.049|
41241 (0.174)	|0.128	0.046|
41441 (0.025)	|0.002	0.024|
21241 (0.020)	|0.018	0.002|
Multiallelic Dprime: 0.607
BLOCK 15.  MARKERS: 60 61
24 (0.506)	|0.426	0.071	0.007|
32 (0.492)	|0.366	0.107	0.020|
Multiallelic Dprime: 0.246
BLOCK 16.  MARKERS: 64 65
32 (0.793)	|0.322	0.109	0.160	0.107	0.076|
11 (0.178)	|0.041	0.109	0.004	0.000	0.021|
12 (0.026)	|0.002	0.025	0.000	0.000	0.000|
Multiallelic Dprime: 0.559
BLOCK 17.  MARKERS: 67 68 69 70 71 72 73
3124233 (0.365)	|0.351	0.002	0.014|
4124233 (0.246)	|0.018	0.000	0.225|
4343412 (0.164)	|0.018	0.145	0.000|
4123212 (0.108)	|0.000	0.107	0.000|
4323412 (0.097)	|0.020	0.077	0.000|
Multiallelic Dprime: 0.891
BLOCK 18.  MARKERS: 74 75
42 (0.408)	|0.154	0.158	0.060	0.031|
21 (0.344)	|0.131	0.132	0.045	0.032|
41 (0.248)	|0.099	0.074	0.026	0.041|
Multiallelic Dprime: 0.066
BLOCK 19.  MARKERS: 81 82 83
423 (0.384)	|0.062	0.251	0.071|
244 (0.364)	|0.192	0.070	0.102|
224 (0.131)	|0.099	0.020	0.012|
223 (0.104)	|0.026	0.024	0.055|
Multiallelic Dprime: 0.408
BLOCK 20.  MARKERS: 85 86
14 (0.390)	|0.348	0.042|
12 (0.369)	|0.358	0.012|
44 (0.241)	|0.109	0.132|
Multiallelic Dprime: 0.619
BLOCK 21.  MARKERS: 87 88
32 (0.814)	|0.693	0.121|
14 (0.186)	|0.142	0.044|
Multiallelic Dprime: 0.098
BLOCK 22.  MARKERS: 92 93
24 (0.835)	|0.544	0.183	0.108|
33 (0.165)	|0.016	0.137	0.012|
Multiallelic Dprime: 0.751
BLOCK 23.  MARKERS: 94 95
12 (0.560)	|0.373	0.167	0.019|
14 (0.319)	|0.187	0.010	0.123|
34 (0.120)	|0.018	0.046	0.057|
Multiallelic Dprime: 0.372
BLOCK 24.  MARKERS: 96 97
33 (0.578)	|0.474	0.029	0.074|
34 (0.223)	|0.111	0.089	0.020|
14 (0.198)	|0.107	0.052	0.039|
Multiallelic Dprime: 0.344
BLOCK 25.  MARKERS: 102 103 104
214 (0.692)	|0.460	0.139	0.003	0.061	0.022	0.000|
124 (0.169)	|0.008	0.008	0.009	0.069	0.058	0.014|
212 (0.132)	|0.000	0.000	0.126	0.004	0.000	0.000|
Multiallelic Dprime: 0.827
BLOCK 26.  MARKERS: 105 106 107 108 109
22412 (0.470)	|0.249	0.134	0.087|
34134 (0.148)	|0.101	0.038	0.008|
22114 (0.143)	|0.072	0.045	0.025|
22134 (0.134)	|0.076	0.036	0.019|
22112 (0.081)	|0.044	0.016	0.021|
34114 (0.013)	|0.005	0.003	0.005|
Multiallelic Dprime: 0.099
BLOCK 27.  MARKERS: 111 112
44 (0.550)	|0.063	0.319	0.169|
42 (0.277)	|0.205	0.010	0.057|
22 (0.168)	|0.167	0.001	0.000|
Multiallelic Dprime: 0.727
BLOCK 28.  MARKERS: 114 115
31 (0.437)	|0.213	0.107	0.075	0.043|
34 (0.332)	|0.246	0.068	0.018	0.000|
24 (0.227)	|0.197	0.010	0.008	0.012|
Multiallelic Dprime: 0.402
BLOCK 29.  MARKERS: 117 118 119 120
3332 (0.659)	|0.282	0.311	0.037	0.022|
3334 (0.185)	|0.164	0.000	0.002	0.020|
1112 (0.101)	|0.099	0.000	0.000	0.002|
1332 (0.055)	|0.011	0.000	0.043	0.000|
Multiallelic Dprime: 0.725
BLOCK 30.  MARKERS: 121 122 123
243 (0.554)	|0.545	0.000	0.011|
121 (0.310)	|0.006	0.241	0.064|
241 (0.083)	|0.037	0.001	0.044|
221 (0.044)	|0.003	0.020	0.019|
Multiallelic Dprime: 0.863
BLOCK 31.  MARKERS: 124 125
21 (0.598)	|0.438	0.012	0.148|
32 (0.260)	|0.059	0.179	0.023|
31 (0.140)	|0.121	0.015	0.003|
Multiallelic Dprime: 0.551
BLOCK 32.  MARKERS: 126 127
13 (0.621)	|0.261	0.185	0.134	0.041|
11 (0.205)	|0.072	0.059	0.074	0.000|
33 (0.174)	|0.078	0.050	0.046	0.000|
Multiallelic Dprime: 0.106
BLOCK 33.  MARKERS: 132 133 134
414 (0.411)	|0.267	0.077	0.062	0.006|
242 (0.294)	|0.018	0.101	0.171	0.002|
244 (0.254)	|0.126	0.078	0.040	0.001|
214 (0.041)	|0.002	0.037	0.001	0.000|
Multiallelic Dprime: 0.403
BLOCK 34.  MARKERS: 139 140 141
432 (0.412)	|0.256	0.114	0.039|
232 (0.294)	|0.164	0.089	0.040|
414 (0.275)	|0.179	0.070	0.025|
412 (0.012)	|0.005	0.006	0.001|
Multiallelic Dprime: 0.071
BLOCK 35.  MARKERS: 144 145
33 (0.605)	|0.588	0.002	0.014|
13 (0.286)	|0.024	0.153	0.109|
11 (0.107)	|0.000	0.107	0.000|
Multiallelic Dprime: 0.885
BLOCK 36.  MARKERS: 146 147
31 (0.612)	|0.564	0.028	0.019|
11 (0.265)	|0.066	0.185	0.014|
12 (0.123)	|0.033	0.023	0.067|
Multiallelic Dprime: 0.703
BLOCK 37.  MARKERS: 148 149 150
144 (0.662)	|0.340	0.267	0.051|
142 (0.237)	|0.007	0.089	0.139|
334 (0.101)	|0.045	0.037	0.012|
Multiallelic Dprime: 0.387
BLOCK 38.  MARKERS: 151 152 153 154 155
33134 (0.393)	|0.377	0.000	0.000	0.000	0.000|
11312 (0.391)	|0.000	0.302	0.009	0.076	0.006|
33114 (0.202)	|0.000	0.028	0.157	0.006	0.009|
Multiallelic Dprime: 0.923
BLOCK 39.  MARKERS: 156 157 158 159 160
32324 (0.383)	|0.241	0.019	0.090	0.021	0.002|
24134 (0.332)	|0.130	0.092	0.039	0.049	0.012|
22332 (0.166)	|0.091	0.054	0.002	0.008	0.008|
22134 (0.080)	|0.007	0.053	0.005	0.005	0.005|
22324 (0.015)	|0.000	0.007	0.002	0.003	0.000|
Multiallelic Dprime: 0.348
BLOCK 40.  MARKERS: 165 166 167 168 169
21342 (0.480)	|0.335	0.074	0.072|
31122 (0.226)	|0.130	0.068	0.029|
23124 (0.142)	|0.085	0.025	0.029|
21322 (0.092)	|0.062	0.021	0.009|
21122 (0.028)	|0.017	0.004	0.005|
Multiallelic Dprime: 0.117
BLOCK 41.  MARKERS: 175 176
34 (0.649)	|0.018	0.238	0.195	0.169	0.010	0.016|
44 (0.197)	|0.085	0.000	0.022	0.007	0.082	0.000|
42 (0.148)	|0.142	0.000	0.000	0.000	0.002	0.000|
Multiallelic Dprime: 0.845
BLOCK 42.  MARKERS: 177 178 179 180 181
11313 (0.244)	|0.025	0.092	0.129	0.000|
33312 (0.237)	|0.186	0.048	0.004	0.000|
11312 (0.219)	|0.121	0.075	0.005	0.017|
11232 (0.179)	|0.066	0.109	0.002	0.002|
13312 (0.095)	|0.080	0.005	0.002	0.008|
31312 (0.016)	|0.009	0.004	0.002	0.001|
Multiallelic Dprime: 0.470
BLOCK 43.  MARKERS: 182 183 184 185
2113 (0.487)	|0.289	0.158	0.041|
2111 (0.336)	|0.032	0.150	0.153|
1331 (0.149)	|0.076	0.070	0.003|
2331 (0.028)	|0.005	0.021	0.002|
Multiallelic Dprime: 0.400
BLOCK 44.  MARKERS: 188 189
32 (0.402)	|0.399	0.000	0.004|
12 (0.399)	|0.051	0.258	0.087|
14 (0.197)	|0.033	0.000	0.164|
Multiallelic Dprime: 0.809
BLOCK 45.  MARKERS: 190 191
31 (0.483)	|0.372	0.010	0.000	0.035	0.043	0.008|
11 (0.257)	|0.004	0.240	0.000	0.000	0.000	0.000|
33 (0.255)	|0.003	0.009	0.154	0.074	0.001	0.005|
Multiallelic Dprime: 0.904
BLOCK 46.  MARKERS: 192 193 194 195 196 197 198 199 200
223111312 (0.378)	|0.230	0.135	0.015|
422342334 (0.259)	|0.059	0.108	0.087|
422112212 (0.154)	|0.084	0.065	0.006|
242112212 (0.110)	|0.039	0.067	0.002|
222112212 (0.047)	|0.024	0.022	0.001|
423111312 (0.014)	|0.005	0.008	0.000|
Multiallelic Dprime: 0.266
BLOCK 47.  MARKERS: 203 204
33 (0.456)	|0.171	0.198	0.047	0.035|
31 (0.423)	|0.119	0.037	0.190	0.073|
11 (0.118)	|0.020	0.076	0.020	0.000|
Multiallelic Dprime: 0.405
BLOCK 48.  MARKERS: 207 208 209
311 (0.312)	|0.179	0.092	0.042|
211 (0.312)	|0.258	0.028	0.025|
312 (0.259)	|0.073	0.113	0.073|
332 (0.108)	|0.062	0.011	0.035|
Multiallelic Dprime: 0.334
BLOCK 49.  MARKERS: 210 211
34 (0.575)	|0.267	0.045	0.160	0.102|
13 (0.246)	|0.004	0.198	0.038	0.006|
33 (0.178)	|0.041	0.048	0.075	0.014|
Multiallelic Dprime: 0.503
BLOCK 50.  MARKERS: 212 213 214
241 (0.312)	|0.247	0.024	0.041|
342 (0.292)	|0.038	0.206	0.047|
232 (0.274)	|0.216	0.039	0.019|
242 (0.123)	|0.076	0.024	0.023|
Multiallelic Dprime: 0.501
BLOCK 51.  MARKERS: 216 217 218
213 (0.578)	|0.329	0.163	0.086|
431 (0.293)	|0.162	0.090	0.041|
433 (0.129)	|0.067	0.031	0.031|
Multiallelic Dprime: 0.035
BLOCK 52.  MARKERS: 221 222
14 (0.558)	|0.486	0.071|
34 (0.285)	|0.171	0.114|
11 (0.157)	|0.131	0.025|
Multiallelic Dprime: 0.361
BLOCK 53.  MARKERS: 226 227
22 (0.788)	|0.486	0.213	0.010	0.048	0.014|
44 (0.210)	|0.080	0.000	0.125	0.000	0.000|
Multiallelic Dprime: 0.597
BLOCK 54.  MARKERS: 229 230 231 232 233 234
412234 (0.566)	|0.186	0.199	0.015	0.090	0.021	0.025	0.010|
243312 (0.213)	|0.114	0.026	0.031	0.002	0.019	0.012	0.002|
413314 (0.135)	|0.008	0.022	0.098	0.000	0.000	0.000	0.000|
213314 (0.049)	|0.000	0.033	0.000	0.012	0.000	0.000	0.000|
213234 (0.014)	|0.000	0.007	0.007	0.000	0.000	0.000	0.000|
Multiallelic Dprime: 0.430
BLOCK 55.  MARKERS: 235 236 237 238 239 240 241 242 243 244 245 246 247 248 249 250 251
44331422341123333 (0.316)	|0.016	0.268	0.032|
22131122341123331 (0.295)	|0.288	0.005	0.002|
22333433131221143 (0.151)	|0.000	0.006	0.144|
22311433344111143 (0.107)	|0.082	0.023	0.002|
22331422344111143 (0.041)	|0.001	0.000	0.040|
24331422341123333 (0.038)	|0.003	0.020	0.014|
44331422341121143 (0.012)	|0.001	0.011	0.000|
Multiallelic Dprime: 0.833
BLOCK 56.  MARKERS: 253 254
34 (0.410)	|0.153	0.139	0.115|
14 (0.349)	|0.109	0.122	0.118|
32 (0.241)	|0.083	0.073	0.086|
Multiallelic Dprime: 0.055
BLOCK 57.  MARKERS: 259 260
11 (0.345)	|0.261	0.034	0.047|
12 (0.333)	|0.143	0.184	0.006|
32 (0.319)	|0.194	0.024	0.101|
Multiallelic Dprime: 0.376
BLOCK 58.  MARKERS: 265 266
32 (0.599)	|0.432	0.159	0.009|
34 (0.243)	|0.243	0.000	0.000|
42 (0.155)	|0.147	0.007	0.002|
Multiallelic Dprime: 0.881
BLOCK 59.  MARKERS: 267 268
12 (0.823)	|0.452	0.223	0.145|
34 (0.166)	|0.083	0.058	0.023|
32 (0.010)	|0.005	0.004	0.001|
Multiallelic Dprime: 0.095
BLOCK 60.  MARKERS: 270 271
24 (0.541)	|0.378	0.120	0.044|
32 (0.285)	|0.153	0.102	0.030|
34 (0.169)	|0.091	0.025	0.054|
Multiallelic Dprime: 0.191
BLOCK 61.  MARKERS: 272 273
22 (0.626)	|0.550	0.020	0.056|
44 (0.247)	|0.034	0.176	0.036|
24 (0.127)	|0.105	0.019	0.003|
Multiallelic Dprime: 0.616
BLOCK 62.  MARKERS: 274 275
24 (0.689)	|0.334	0.291	0.065|
42 (0.216)	|0.165	0.042	0.008|
22 (0.096)	|0.007	0.005	0.081|
Multiallelic Dprime: 0.398
BLOCK 63.  MARKERS: 276 277
12 (0.506)	|0.196	0.286	0.024|
14 (0.337)	|0.217	0.105	0.013|
34 (0.154)	|0.023	0.039	0.091|
Multiallelic Dprime: 0.347
BLOCK 64.  MARKERS: 280 281
22 (0.436)	|0.380	0.056|
12 (0.432)	|0.420	0.012|
14 (0.130)	|0.054	0.076|
Multiallelic Dprime: 0.465
BLOCK 65.  MARKERS: 282 283
11 (0.856)	|0.557	0.212	0.062	0.016|
34 (0.144)	|0.017	0.068	0.007	0.053|
Multiallelic Dprime: 0.612
BLOCK 66.  MARKERS: 285 286 287
342 (0.574)	|0.377	0.162	0.035|
124 (0.281)	|0.090	0.091	0.099|
142 (0.068)	|0.009	0.031	0.027|
122 (0.068)	|0.048	0.018	0.003|
Multiallelic Dprime: 0.318
BLOCK 67.  MARKERS: 290 291 292 293
2211 (0.526)	|0.342	0.118	0.066|
4331 (0.305)	|0.233	0.044	0.029|
4333 (0.168)	|0.110	0.042	0.016|
Multiallelic Dprime: 0.151
BLOCK 68.  MARKERS: 294 295
14 (0.684)	|0.273	0.290	0.108|
34 (0.206)	|0.086	0.076	0.042|
33 (0.110)	|0.059	0.017	0.031|
Multiallelic Dprime: 0.144
BLOCK 69.  MARKERS: 302 303 304 305
3232 (0.417)	|0.141	0.268	0.006|
1423 (0.382)	|0.369	0.014	0.000|
1232 (0.181)	|0.168	0.005	0.009|
Multiallelic Dprime: 0.847
BLOCK 70.  MARKERS: 306 307
21 (0.696)	|0.548	0.140	0.008|
13 (0.288)	|0.214	0.069	0.005|
23 (0.016)	|0.009	0.007	0.000|
Multiallelic Dprime: 0.068
BLOCK 71.  MARKERS: 317 318
11 (0.772)	|0.530	0.119	0.122|
44 (0.216)	|0.068	0.143	0.004|
14 (0.013)	|0.007	0.005	0.000|
Multiallelic Dprime: 0.527
BLOCK 72.  MARKERS: 319 320
13 (0.605)	|0.306	0.209	0.073	0.016|
33 (0.268)	|0.115	0.109	0.040	0.004|
31 (0.125)	|0.046	0.059	0.014	0.006|
Multiallelic Dprime: 0.101
BLOCK 73.  MARKERS: 323 324 325 326
4212 (0.468)	|0.219	0.107	0.087	0.052|
2212 (0.376)	|0.132	0.133	0.072	0.039|
4434 (0.126)	|0.022	0.040	0.003	0.063|
4412 (0.026)	|0.002	0.015	0.005	0.004|
Multiallelic Dprime: 0.213
BLOCK 74.  MARKERS: 329 330 331
213 (0.375)	|0.147	0.120	0.108|
214 (0.295)	|0.112	0.106	0.078|
223 (0.166)	|0.057	0.057	0.052|
423 (0.160)	|0.062	0.055	0.044|
Multiallelic Dprime: 0.031
BLOCK 75.  MARKERS: 336 337
24 (0.379)	|0.053	0.138	0.188|
44 (0.338)	|0.235	0.082	0.021|
41 (0.283)	|0.137	0.118	0.028|
Multiallelic Dprime: 0.396
BLOCK 76.  MARKERS: 338 339
21 (0.424)	|0.343	0.072	0.007|
41 (0.338)	|0.187	0.132	0.018|
43 (0.237)	|0.166	0.070	0.000|
Multiallelic Dprime: 0.254
BLOCK 77.  MARKERS: 341 342
21 (0.696)	|0.657	0.034	0.000|
13 (0.273)	|0.014	0.112	0.148|
11 (0.026)	|0.000	0.026	0.000|
Multiallelic Dprime: 0.898
BLOCK 78.  MARKERS: 343 344
32 (0.671)	|0.627	0.031	0.013|
23 (0.174)	|0.066	0.101	0.007|
33 (0.149)	|0.118	0.030	0.000|
Multiallelic Dprime: 0.533
BLOCK 79.  MARKERS: 345 346
11 (0.816)	|0.689	0.022	0.106|
24 (0.162)	|0.016	0.118	0.026|
21 (0.020)	|0.020	0.000	0.000|
Multiallelic Dprime: 0.668
BLOCK 80.  MARKERS: 348 349
12 (0.725)	|0.265	0.228	0.231|
32 (0.141)	|0.049	0.062	0.030|
34 (0.133)	|0.059	0.043	0.031|
Multiallelic Dprime: 0.115
BLOCK 81.  MARKERS: 350 351
11 (0.373)	|0.007	0.221	0.006	0.139|
43 (0.335)	|0.193	0.035	0.103	0.000|
13 (0.292)	|0.238	0.009	0.044	0.000|
Multiallelic Dprime: 0.696
BLOCK 82.  MARKERS: 352 353 354
323 (0.439)	|0.213	0.136	0.090|
133 (0.261)	|0.135	0.091	0.037|
123 (0.157)	|0.087	0.018	0.050|
131 (0.140)	|0.094	0.027	0.018|
Multiallelic Dprime: 0.141
BLOCK 83.  MARKERS: 358 359
22 (0.531)	|0.177	0.136	0.149	0.039	0.024|
24 (0.273)	|0.200	0.022	0.051	0.000	0.000|
32 (0.196)	|0.081	0.107	0.006	0.002	0.000|
Multiallelic Dprime: 0.360
BLOCK 84.  MARKERS: 360 361 362 363 364
23111 (0.458)	|0.196	0.244	0.017|
21311 (0.265)	|0.230	0.030	0.005|
11333 (0.206)	|0.024	0.002	0.177|
21333 (0.041)	|0.006	0.012	0.022|
23311 (0.024)	|0.017	0.004	0.002|
Multiallelic Dprime: 0.603
BLOCK 85.  MARKERS: 367 368
23 (0.483)	|0.293	0.089	0.088	0.009|
21 (0.292)	|0.108	0.003	0.180	0.000|
33 (0.221)	|0.032	0.190	0.000	0.001|
Multiallelic Dprime: 0.494
BLOCK 86.  MARKERS: 369 370 371
242 (0.435)	|0.407	0.027|
442 (0.283)	|0.268	0.015|
214 (0.270)	|0.043	0.227|
212 (0.010)	|0.009	0.001|
Multiallelic Dprime: 0.779
BLOCK 87.  MARKERS: 375 376
24 (0.728)	|0.597	0.117	0.010|
11 (0.271)	|0.056	0.212	0.000|
Multiallelic Dprime: 0.686
BLOCK 88.  MARKERS: 379 380 381
243 (0.651)	|0.491	0.132	0.020|
111 (0.330)	|0.218	0.016	0.096|
143 (0.010)	|0.003	0.005	0.003|
Multiallelic Dprime: 0.287
BLOCK 89.  MARKERS: 384 385
23 (0.719)	|0.573	0.080	0.039	0.026|
42 (0.155)	|0.128	0.014	0.003	0.007|
43 (0.120)	|0.091	0.019	0.007	0.002|
Multiallelic Dprime: 0.068
BLOCK 90.  MARKERS: 392 393 394 395 396
12313 (0.795)	|0.439	0.229	0.127|
43131 (0.116)	|0.022	0.095	0.000|
12133 (0.049)	|0.049	0.000	0.000|
12113 (0.035)	|0.035	0.000	0.000|
Multiallelic Dprime: 0.343
BLOCK 91.  MARKERS: 400 401
23 (0.547)	|0.427	0.112|
43 (0.326)	|0.192	0.134|
42 (0.127)	|0.023	0.104|
Multiallelic Dprime: 0.345
BLOCK 92.  MARKERS: 403 404 405
124 (0.641)	|0.196	0.312	0.135|
332 (0.350)	|0.255	0.092	0.003|
Multiallelic Dprime: 0.502
BLOCK 93.  MARKERS: 406 407
44 (0.450)	|0.347	0.100|
24 (0.406)	|0.327	0.077|
42 (0.144)	|0.106	0.035|
Multiallelic Dprime: 0.068
BLOCK 94.  MARKERS: 409 410
33 (0.780)	|0.778	0.000|
11 (0.212)	|0.113	0.097|
Multiallelic Dprime: 1.000
BLOCK 95.  MARKERS: 411 412
12 (0.896)	|0.395	0.276	0.161	0.061|
34 (0.100)	|0.014	0.018	0.009	0.059|
Multiallelic Dprime: 0.532
BLOCK 96.  MARKERS: 414 415 416
113 (0.409)	|0.292	0.096	0.015|
111 (0.296)	|0.115	0.162	0.018|
141 (0.170)	|0.071	0.085	0.013|
341 (0.121)	|0.056	0.052	0.012|
Multiallelic Dprime: 0.283
BLOCK 97.  MARKERS: 417 418 419 420 421 422
232121 (0.534)	|0.353	0.110	0.066	0.000|
111443 (0.395)	|0.152	0.163	0.052	0.012|
231443 (0.057)	|0.029	0.023	0.000	0.005|
Multiallelic Dprime: 0.253
BLOCK 98.  MARKERS: 424 425 426 427 428 429 430
3113411 (0.536)	|0.530	0.000	0.003	0.001	0.000|
1113411 (0.303)	|0.001	0.186	0.036	0.029	0.039|
3331222 (0.121)	|0.000	0.003	0.112	0.000	0.001|
3113421 (0.017)	|0.000	0.000	0.000	0.014	0.000|
Multiallelic Dprime: 0.941
BLOCK 99.  MARKERS: 432 433 434 435 436 437 438 439 440
212132221 (0.533)	|0.524	0.003	0.004	0.005|
434224414 (0.192)	|0.004	0.005	0.081	0.101|
434124414 (0.156)	|0.009	0.145	0.002	0.002|
432132224 (0.059)	|0.000	0.000	0.058	0.000|
434132221 (0.041)	|0.041	0.000	0.000	0.000|
Multiallelic Dprime: 0.931
BLOCK 100.  MARKERS: 441 442 443
133 (0.589)	|0.428	0.158|
123 (0.154)	|0.106	0.045|
233 (0.149)	|0.106	0.043|
132 (0.108)	|0.078	0.028|
Multiallelic Dprime: 0.025
BLOCK 101.  MARKERS: 447 448
11 (0.717)	|0.386	0.283	0.045|
33 (0.274)	|0.258	0.011	0.004|
Multiallelic Dprime: 0.841
BLOCK 102.  MARKERS: 449 450
44 (0.651)	|0.321	0.275	0.000	0.054|
32 (0.294)	|0.086	0.000	0.147	0.052|
42 (0.049)	|0.000	0.039	0.009	0.000|
Multiallelic Dprime: 0.572
BLOCK 103.  MARKERS: 451 452 453 454 455 456 457 458 459 460
2213111223 (0.409)	|0.336	0.050	0.016	0.006|
4312133441 (0.317)	|0.020	0.250	0.005	0.030|
2233333423 (0.155)	|0.056	0.018	0.069	0.005|
2233131223 (0.107)	|0.026	0.044	0.027	0.008|
Multiallelic Dprime: 0.622
BLOCK 104.  MARKERS: 462 463 464 465 466 467
312424 (0.444)	|0.150	0.208	0.086|
232432 (0.362)	|0.282	0.066	0.013|
311234 (0.122)	|0.067	0.014	0.042|
312432 (0.049)	|0.015	0.004	0.030|
Multiallelic Dprime: 0.414
BLOCK 105.  MARKERS: 470 471 472
133 (0.526)	|0.151	0.129	0.242|
223 (0.299)	|0.265	0.010	0.024|
124 (0.174)	|0.009	0.165	0.000|
Multiallelic Dprime: 0.618
BLOCK 106.  MARKERS: 473 474
21 (0.426)	|0.182	0.105	0.064	0.045	0.022	0.006|
33 (0.305)	|0.141	0.058	0.052	0.030	0.015	0.004|
23 (0.266)	|0.102	0.039	0.054	0.018	0.046	0.004|
Multiallelic Dprime: 0.114
BLOCK 107.  MARKERS: 481 482 483 484 485
12233 (0.425)	|0.415	0.008	0.002|
34413 (0.200)	|0.013	0.187	0.000|
12213 (0.170)	|0.157	0.008	0.004|
34412 (0.094)	|0.000	0.002	0.091|
34213 (0.083)	|0.009	0.076	0.000|
34233 (0.013)	|0.012	0.000	0.000|
Multiallelic Dprime: 0.910
BLOCK 108.  MARKERS: 487 488
12 (0.604)	|0.534	0.057	0.012|
32 (0.286)	|0.096	0.184	0.006|
33 (0.108)	|0.074	0.015	0.019|
Multiallelic Dprime: 0.540
BLOCK 109.  MARKERS: 490 491
44 (0.705)	|0.357	0.204	0.143|
13 (0.257)	|0.153	0.056	0.049|
43 (0.037)	|0.021	0.012	0.005|
Multiallelic Dprime: 0.122
BLOCK 110.  MARKERS: 494 495
44 (0.531)	|0.418	0.074	0.038|
41 (0.273)	|0.228	0.023	0.019|
21 (0.197)	|0.187	0.007	0.003|
Multiallelic Dprime: 0.329
BLOCK 111.  MARKERS: 497 498
24 (0.834)	|0.442	0.285	0.107|
43 (0.103)	|0.075	0.028	0.000|
23 (0.060)	|0.051	0.002	0.006|
Multiallelic Dprime: 0.478
BLOCK 112.  MARKERS: 499 500
34 (0.572)	|0.379	0.102	0.088|
33 (0.315)	|0.231	0.051	0.033|
14 (0.113)	|0.061	0.043	0.010|
Multiallelic Dprime: 0.123
BLOCK 113.  MARKERS: 505 506
22 (0.671)	|0.245	0.243	0.178|
42 (0.196)	|0.143	0.041	0.011|
44 (0.131)	|0.109	0.018	0.005|
Multiallelic Dprime: 0.541
BLOCK 114.  MARKERS: 510 511 512
213 (0.497)	|0.009	0.259	0.221|
433 (0.302)	|0.295	0.000	0.000|
212 (0.194)	|0.176	0.000	0.019|
Multiallelic Dprime: 0.933
BLOCK 115.  MARKERS: 513 514 515 516 517 518
331212 (0.481)	|0.132	0.184	0.166|
113211 (0.261)	|0.112	0.097	0.052|
111431 (0.241)	|0.123	0.033	0.086|
Multiallelic Dprime: 0.209
BLOCK 116.  MARKERS: 522 523
41 (0.383)	|0.201	0.121	0.051|
21 (0.313)	|0.185	0.090	0.034|
43 (0.303)	|0.180	0.102	0.013|
Multiallelic Dprime: 0.078
BLOCK 117.  MARKERS: 528 529 530 531 532 533 534 535 536
324132224 (0.566)	|0.279	0.225	0.061|
324134444 (0.315)	|0.155	0.118	0.042|
112242223 (0.099)	|0.048	0.039	0.012|
Multiallelic Dprime: 0.020
BLOCK 118.  MARKERS: 541 542
33 (0.490)	|0.220	0.195	0.075|
31 (0.393)	|0.230	0.117	0.047|
11 (0.117)	|0.066	0.038	0.012|
Multiallelic Dprime: 0.134
BLOCK 119.  MARKERS: 546 547
12 (0.516)	|0.316	0.150	0.044	0.007|
14 (0.350)	|0.178	0.125	0.043	0.004|
32 (0.134)	|0.063	0.052	0.017	0.002|
Multiallelic Dprime: 0.107
BLOCK 120.  MARKERS: 552 553 554
122 (0.558)	|0.245	0.228	0.072	0.011|
123 (0.326)	|0.193	0.094	0.035	0.000|
443 (0.104)	|0.034	0.064	0.003	0.000|
423 (0.013)	|0.005	0.005	0.002	0.000|
Multiallelic Dprime: 0.171
BLOCK 121.  MARKERS: 558 559 560
212 (0.478)	|0.341	0.087	0.039	0.011|
244 (0.390)	|0.079	0.297	0.013	0.004|
114 (0.111)	|0.034	0.006	0.070	0.000|
214 (0.012)	|0.000	0.008	0.003	0.000|
Multiallelic Dprime: 0.553
BLOCK 122.  MARKERS: 561 562 563
441 (0.456)	|0.331	0.066	0.056|
413 (0.402)	|0.241	0.099	0.062|
113 (0.125)	|0.085	0.029	0.010|
411 (0.015)	|0.012	0.003	0.000|
Multiallelic Dprime: 0.157
BLOCK 123.  MARKERS: 564 565 566
342 (0.669)	|0.465	0.205	0.000|
122 (0.198)	|0.026	0.172	0.000|
124 (0.128)	|0.000	0.000	0.128|
Multiallelic Dprime: 0.711
BLOCK 124.  MARKERS: 567 568 569
412 (0.491)	|0.398	0.057	0.036|
112 (0.375)	|0.289	0.065	0.022|
124 (0.133)	|0.108	0.024	0.001|
Multiallelic Dprime: 0.096
BLOCK 125.  MARKERS: 575 576 577
332 (0.794)	|0.624	0.066	0.103|
423 (0.147)	|0.057	0.087	0.000|
322 (0.059)	|0.025	0.000	0.034|
Multiallelic Dprime: 0.414
BLOCK 126.  MARKERS: 578 579
13 (0.706)	|0.507	0.164	0.028|
32 (0.153)	|0.038	0.114	0.001|
12 (0.137)	|0.081	0.054	0.001|
Multiallelic Dprime: 0.369
BLOCK 127.  MARKERS: 583 584
31 (0.627)	|0.589	0.023	0.016|
43 (0.334)	|0.061	0.222	0.050|
33 (0.031)	|0.000	0.015	0.015|
Multiallelic Dprime: 0.782
BLOCK 128.  MARKERS: 585 586
14 (0.657)	|0.392	0.203	0.047|
32 (0.262)	|0.073	0.182	0.005|
12 (0.081)	|0.007	0.074	0.000|
Multiallelic Dprime: 0.531
BLOCK 129.  MARKERS: 587 588 589 590
1323 (0.472)	|0.374	0.073	0.025|
3132 (0.460)	|0.219	0.207	0.035|
3332 (0.053)	|0.009	0.017	0.027|
Multiallelic Dprime: 0.404
BLOCK 130.  MARKERS: 591 592
43 (0.609)	|0.233	0.372|
11 (0.297)	|0.203	0.091|
13 (0.092)	|0.077	0.016|
Multiallelic Dprime: 0.428
BLOCK 131.  MARKERS: 593 594 595 596
1441 (0.516)	|0.226	0.118	0.088	0.079|
2223 (0.479)	|0.177	0.118	0.112	0.073|
Multiallelic Dprime: 0.076
BLOCK 132.  MARKERS: 600 601 602 603 604 605
322121 (0.405)	|0.392	0.014	0.000	0.000|
333143 (0.235)	|0.010	0.028	0.199	0.000|
323141 (0.202)	|0.014	0.170	0.000	0.018|
423341 (0.153)	|0.000	0.000	0.000	0.153|
Multiallelic Dprime: 0.898
BLOCK 133.  MARKERS: 606 607 608
214 (0.416)	|0.036	0.374	0.005|
211 (0.211)	|0.181	0.004	0.026|
234 (0.200)	|0.006	0.003	0.189|
414 (0.172)	|0.172	0.000	0.000|
Multiallelic Dprime: 0.893
BLOCK 134.  MARKERS: 609 610
33 (0.395)	|0.192	0.008	0.031	0.156	0.005|
34 (0.380)	|0.006	0.203	0.162	0.000	0.005|
23 (0.220)	|0.054	0.023	0.026	0.005	0.108|
Multiallelic Dprime: 0.732
BLOCK 135.  MARKERS: 611 612 613 614 615
32432 (0.252)	|0.184	0.027	0.041|
24412 (0.237)	|0.152	0.078	0.007|
22432 (0.219)	|0.070	0.108	0.037|
22431 (0.161)	|0.119	0.020	0.022|
22332 (0.119)	|0.113	0.002	0.004|
Multiallelic Dprime: 0.349
BLOCK 136.  MARKERS: 618 619
22 (0.644)	|0.488	0.156|
33 (0.238)	|0.236	0.002|
32 (0.112)	|0.107	0.005|
Multiallelic Dprime: 0.882
BLOCK 137.  MARKERS: 620 621
34 (0.835)	|0.334	0.370	0.099	0.025|
13 (0.165)	|0.035	0.000	0.048	0.078|
Multiallelic Dprime: 0.632
BLOCK 138.  MARKERS: 623 624 625 626
3343 (0.370)	|0.061	0.254	0.055|
1143 (0.369)	|0.362	0.006	0.001|
3143 (0.147)	|0.143	0.004	0.000|
3324 (0.103)	|0.020	0.003	0.079|
Multiallelic Dprime: 0.827
BLOCK 139.  MARKERS: 627 628
14 (0.583)	|0.530	0.028	0.019|
24 (0.275)	|0.254	0.021	0.000|
12 (0.141)	|0.014	0.124	0.003|
Multiallelic Dprime: 0.642
BLOCK 140.  MARKERS: 630 631 632 633 634
33424 (0.799)	|0.577	0.222|
11343 (0.174)	|0.021	0.153|
13424 (0.022)	|0.004	0.019|
Multiallelic Dprime: 0.791
BLOCK 141.  MARKERS: 636 637 638
344 (0.603)	|0.503	0.063	0.037|
112 (0.397)	|0.298	0.063	0.036|
Multiallelic Dprime: 0.169
BLOCK 142.  MARKERS: 642 643
23 (0.800)	|0.393	0.371	0.035|
41 (0.126)	|0.053	0.066	0.008|
21 (0.073)	|0.040	0.030	0.004|
Multiallelic Dprime: 0.052
BLOCK 143.  MARKERS: 645 646
41 (0.487)	|0.246	0.143	0.091|
22 (0.467)	|0.221	0.144	0.100|
42 (0.046)	|0.016	0.019	0.011|
Multiallelic Dprime: 0.044
BLOCK 144.  MARKERS: 650 651 652
123 (0.483)	|0.402	0.011	0.060	0.005|
323 (0.306)	|0.019	0.278	0.005	0.000|
341 (0.201)	|0.038	0.000	0.056	0.106|
Multiallelic Dprime: 0.781
BLOCK 145.  MARKERS: 653 654 655 656
3312 (0.459)	|0.456	0.000	0.000|
1333 (0.294)	|0.000	0.292	0.002|
3333 (0.125)	|0.000	0.031	0.095|
3233 (0.113)	|0.000	0.029	0.084|
Multiallelic Dprime: 0.922
BLOCK 146.  MARKERS: 657 658
31 (0.458)	|0.417	0.029	0.003	0.002	0.002|
33 (0.349)	|0.038	0.278	0.002	0.018	0.008|
13 (0.190)	|0.005	0.005	0.086	0.049	0.039|
Multiallelic Dprime: 0.827
BLOCK 147.  MARKERS: 660 661 662 663
2412 (0.461)	|0.415	0.024	0.020|
3221 (0.312)	|0.003	0.300	0.008|
3212 (0.091)	|0.000	0.004	0.087|
3412 (0.069)	|0.006	0.000	0.063|
3211 (0.050)	|0.023	0.000	0.026|
Multiallelic Dprime: 0.867
BLOCK 148.  MARKERS: 665 666
33 (0.448)	|0.280	0.118	0.047	0.000|
11 (0.334)	|0.129	0.089	0.098	0.017|
13 (0.215)	|0.133	0.048	0.021	0.009|
Multiallelic Dprime: 0.211
BLOCK 149.  MARKERS: 670 671 672 673
2212 (0.545)	|0.242	0.191	0.111|
1214 (0.255)	|0.112	0.096	0.046|
2432 (0.167)	|0.078	0.050	0.039|
1212 (0.025)	|0.007	0.015	0.004|
Multiallelic Dprime: 0.035
BLOCK 150.  MARKERS: 675 676
34 (0.442)	|0.071	0.323	0.049|
32 (0.353)	|0.230	0.048	0.074|
12 (0.204)	|0.156	0.020	0.028|
Multiallelic Dprime: 0.544
BLOCK 151.  MARKERS: 677 678
42 (0.458)	|0.271	0.149	0.018|
43 (0.391)	|0.381	0.004	0.006|
23 (0.151)	|0.105	0.019	0.024|
Multiallelic Dprime: 0.635
BLOCK 152.  MARKERS: 679 680 681 682 683 684
144412 (0.757)	|0.373	0.364	0.023|
322233 (0.172)	|0.026	0.002	0.146|
342213 (0.047)	|0.000	0.000	0.047|
Multiallelic Dprime: 0.842
BLOCK 153.  MARKERS: 686 687
23 (0.399)	|0.386	0.014	0.000|
33 (0.375)	|0.372	0.003	0.000|
32 (0.226)	|0.036	0.172	0.017|
Multiallelic Dprime: 0.894
BLOCK 154.  MARKERS: 688 689
12 (0.793)	|0.767	0.018|
33 (0.189)	|0.016	0.172|
13 (0.019)	|0.019	0.000|
Multiallelic Dprime: 0.883
BLOCK 155.  MARKERS: 690 691
44 (0.800)	|0.319	0.305	0.001	0.172|
22 (0.190)	|0.001	0.008	0.181	0.000|
Multiallelic Dprime: 0.952
BLOCK 156.  MARKERS: 694 695 696
234 (0.326)	|0.277	0.000	0.000	0.030	0.004	0.000	0.004	0.000|
331 (0.313)	|0.000	0.275	0.002	0.000	0.000	0.015	0.000	0.010|
311 (0.184)	|0.000	0.000	0.172	0.000	0.003	0.000	0.000	0.000|
334 (0.174)	|0.075	0.000	0.000	0.061	0.024	0.000	0.011	0.000|
Multiallelic Dprime: 0.866
BLOCK 157.  MARKERS: 697 698 699 700 701 702 703 704 705
112141323 (0.353)	|0.107	0.172	0.068|
211323243 (0.276)	|0.185	0.060	0.030|
142343341 (0.176)	|0.065	0.061	0.050|
112323243 (0.092)	|0.065	0.019	0.008|
112341323 (0.030)	|0.006	0.017	0.008|
111343243 (0.016)	|0.003	0.013	0.000|
111323243 (0.015)	|0.007	0.007	0.000|
211343243 (0.011)	|0.002	0.009	0.000|
Multiallelic Dprime: 0.305
BLOCK 158.  MARKERS: 707 708 709 710
3244 (0.454)	|0.427	0.022|
3242 (0.366)	|0.272	0.093|
1422 (0.170)	|0.168	0.002|
Multiallelic Dprime: 0.666
BLOCK 159.  MARKERS: 712 713
41 (0.877)	|0.490	0.296	0.039	0.030	0.019|
23 (0.118)	|0.019	0.022	0.075	0.002	0.000|
Multiallelic Dprime: 0.591
BLOCK 160.  MARKERS: 714 715 716 717 718
24343 (0.511)	|0.460	0.053|
21122 (0.317)	|0.277	0.041|
44343 (0.118)	|0.105	0.012|
21123 (0.032)	|0.027	0.005|
21343 (0.019)	|0.016	0.003|
Multiallelic Dprime: 0.085
BLOCK 161.  MARKERS: 720 721
44 (0.883)	|0.504	0.270	0.112|
22 (0.114)	|0.071	0.026	0.017|
Multiallelic Dprime: 0.139
BLOCK 162.  MARKERS: 727 728
13 (0.574)	|0.318	0.156	0.101|
33 (0.295)	|0.167	0.076	0.052|
31 (0.130)	|0.079	0.037	0.015|
Multiallelic Dprime: 0.038
BLOCK 163.  MARKERS: 729 730
13 (0.562)	|0.299	0.251	0.012|
23 (0.268)	|0.136	0.121	0.011|
22 (0.169)	|0.103	0.062	0.004|
Multiallelic Dprime: 0.055
BLOCK 164.  MARKERS: 735 736
33 (0.537)	|0.525	0.012|
42 (0.436)	|0.047	0.388|
43 (0.026)	|0.027	0.000|
Multiallelic Dprime: 0.948
BLOCK 165.  MARKERS: 737 738 739
141 (0.599)	|0.427	0.058	0.081	0.028|
322 (0.400)	|0.114	0.278	0.005	0.000|
Multiallelic Dprime: 0.605
BLOCK 166.  MARKERS: 740 741 742
344 (0.541)	|0.534	0.002	0.006|
122 (0.336)	|0.019	0.172	0.144|
322 (0.085)	|0.005	0.069	0.012|
342 (0.028)	|0.004	0.005	0.019|
Multiallelic Dprime: 0.870
BLOCK 167.  MARKERS: 744 745
23 (0.566)	|0.359	0.120	0.086|
43 (0.253)	|0.033	0.210	0.009|
21 (0.182)	|0.016	0.000	0.166|
Multiallelic Dprime: 0.644
BLOCK 168.  MARKERS: 746 747
24 (0.409)	|0.109	0.200	0.084	0.011|
32 (0.331)	|0.104	0.075	0.074	0.078|
22 (0.261)	|0.122	0.047	0.079	0.010|
Multiallelic Dprime: 0.263
BLOCK 169.  MARKERS: 749 750 751 752 753
33334 (0.336)	|0.257	0.058	0.005	0.000	0.000|
23134 (0.321)	|0.098	0.174	0.002	0.011	0.011|
21122 (0.237)	|0.116	0.110	0.000	0.000	0.000|
21124 (0.098)	|0.002	0.000	0.089	0.000	0.000|
Multiallelic Dprime: 0.485
BLOCK 170.  MARKERS: 754 755 756 757 758 759 760 761 762 763 764
32314143213 (0.476)	|0.201	0.081	0.066	0.041	0.073	0.005|
32312343131 (0.343)	|0.160	0.070	0.053	0.044	0.012	0.002|
44434122111 (0.096)	|0.056	0.007	0.026	0.002	0.001	0.001|
32314143111 (0.011)	|0.009	0.001	0.000	0.000	0.000	0.000|
44314143111 (0.011)	|0.000	0.007	0.000	0.002	0.000	0.000|
Multiallelic Dprime: 0.160
BLOCK 171.  MARKERS: 767 768 769 770 771 772
112111 (0.434)	|0.428	0.007	0.000|
313111 (0.181)	|0.013	0.119	0.048|
322231 (0.168)	|0.000	0.163	0.005|
322214 (0.099)	|0.000	0.026	0.073|
322111 (0.090)	|0.008	0.083	0.000|
122111 (0.011)	|0.010	0.000	0.000|
Multiallelic Dprime: 0.861
BLOCK 172.  MARKERS: 775 776
12 (0.463)	|0.275	0.104	0.085|
32 (0.404)	|0.126	0.172	0.106|
14 (0.132)	|0.051	0.022	0.058|
Multiallelic Dprime: 0.251
BLOCK 173.  MARKERS: 779 780
11 (0.453)	|0.321	0.107	0.022|
13 (0.298)	|0.210	0.075	0.011|
33 (0.249)	|0.192	0.050	0.007|
Multiallelic Dprime: 0.067
BLOCK 174.  MARKERS: 782 783
32 (0.722)	|0.259	0.234	0.101	0.064	0.044|
21 (0.233)	|0.095	0.077	0.030	0.020	0.012|
22 (0.040)	|0.010	0.019	0.002	0.009	0.000|
Multiallelic Dprime: 0.063
BLOCK 175.  MARKERS: 784 785 786 787 788
21241 (0.367)	|0.147	0.179	0.038|
42123 (0.332)	|0.173	0.079	0.075|
22123 (0.133)	|0.047	0.010	0.076|
21223 (0.091)	|0.039	0.019	0.030|
21221 (0.056)	|0.010	0.038	0.008|
Multiallelic Dprime: 0.259
BLOCK 176.  MARKERS: 789 790 791 792 793 794
224114 (0.422)	|0.311	0.023	0.028	0.007	0.025	0.003	0.008|
212314 (0.335)	|0.039	0.210	0.004	0.030	0.044	0.003	0.000|
424332 (0.231)	|0.024	0.005	0.100	0.074	0.002	0.015	0.007|
Multiallelic Dprime: 0.691
BLOCK 177.  MARKERS: 795 796 797 798 799 800 801 802 803
242321214 (0.374)	|0.377	0.000	0.000|
242121214 (0.244)	|0.242	0.000	0.000|
224334412 (0.132)	|0.001	0.131	0.000|
144321224 (0.112)	|0.000	0.000	0.113|
244321214 (0.072)	|0.072	0.000	0.000|
244321224 (0.023)	|0.000	0.000	0.023|
144321214 (0.016)	|0.016	0.000	0.000|
Multiallelic Dprime: 0.999
BLOCK 178.  MARKERS: 804 805 806
233 (0.724)	|0.385	0.250	0.033	0.047|
214 (0.140)	|0.037	0.066	0.028	0.009|
414 (0.136)	|0.045	0.075	0.009	0.006|
Multiallelic Dprime: 0.280
BLOCK 179.  MARKERS: 808 809 810
143 (0.467)	|0.376	0.090|
411 (0.391)	|0.262	0.127|
443 (0.070)	|0.060	0.011|
441 (0.063)	|0.052	0.011|
Multiallelic Dprime: 0.231
BLOCK 180.  MARKERS: 815 816 817
144 (0.753)	|0.320	0.231	0.190	0.012|
322 (0.242)	|0.062	0.133	0.037	0.008|
Multiallelic Dprime: 0.314
BLOCK 181.  MARKERS: 818 819 820
232 (0.384)	|0.352	0.031|
414 (0.364)	|0.099	0.265|
234 (0.229)	|0.219	0.011|
214 (0.021)	|0.012	0.007|
Multiallelic Dprime: 0.760
BLOCK 182.  MARKERS: 821 822
33 (0.684)	|0.306	0.221	0.000	0.149	0.000|
11 (0.314)	|0.004	0.000	0.174	0.002	0.127|
Multiallelic Dprime: 0.981
BLOCK 183.  MARKERS: 823 824 825 826 827
31121 (0.311)	|0.218	0.088	0.003|
33343 (0.220)	|0.005	0.211	0.001|
41121 (0.174)	|0.171	0.001	0.002|
31323 (0.150)	|0.035	0.094	0.016|
33323 (0.129)	|0.009	0.000	0.121|
Multiallelic Dprime: 0.711
BLOCK 184.  MARKERS: 831 832 833
234 (0.443)	|0.160	0.251	0.000	0.032|
444 (0.405)	|0.326	0.000	0.000	0.079|
432 (0.144)	|0.000	0.000	0.142	0.000|
Multiallelic Dprime: 0.707
BLOCK 185.  MARKERS: 834 835 836 837 838 839
244423 (0.491)	|0.370	0.011	0.095	0.000	0.002|
242423 (0.252)	|0.003	0.211	0.037	0.000	0.000|
424243 (0.142)	|0.124	0.001	0.000	0.000	0.014|
244422 (0.114)	|0.000	0.000	0.000	0.115	0.000|
Multiallelic Dprime: 0.782
BLOCK 186.  MARKERS: 840 841 842 843 844 845
111443 (0.499)	|0.230	0.203	0.068|
231213 (0.223)	|0.125	0.036	0.063|
231212 (0.131)	|0.026	0.037	0.068|
213243 (0.115)	|0.028	0.069	0.018|
231243 (0.017)	|0.003	0.011	0.001|
Multiallelic Dprime: 0.265
BLOCK 187.  MARKERS: 849 850
32 (0.416)	|0.013	0.233	0.169|
34 (0.364)	|0.261	0.075	0.028|
24 (0.220)	|0.121	0.008	0.092|
Multiallelic Dprime: 0.549
BLOCK 188.  MARKERS: 852 853
43 (0.395)	|0.238	0.136	0.008	0.011|
13 (0.317)	|0.222	0.049	0.035	0.011|
44 (0.288)	|0.074	0.163	0.038	0.005|
Multiallelic Dprime: 0.310
BLOCK 189.  MARKERS: 855 856 857 858 859 860
312232 (0.534)	|0.410	0.031	0.063	0.029|
244411 (0.347)	|0.133	0.114	0.041	0.058|
242232 (0.081)	|0.052	0.015	0.013	0.000|
242211 (0.026)	|0.005	0.000	0.000	0.021|
Multiallelic Dprime: 0.377
BLOCK 190.  MARKERS: 861 862 863 864 865
23221 (0.600)	|0.460	0.018	0.099	0.024|
23243 (0.167)	|0.166	0.001	0.001	0.000|
23143 (0.117)	|0.015	0.098	0.000	0.004|
41143 (0.111)	|0.012	0.078	0.018	0.004|
Multiallelic Dprime: 0.607
BLOCK 191.  MARKERS: 866 867 868 869
2121 (0.652)	|0.466	0.172	0.010|
2321 (0.196)	|0.107	0.006	0.079|
4344 (0.121)	|0.003	0.099	0.018|
2344 (0.031)	|0.000	0.022	0.004|
Multiallelic Dprime: 0.449
BLOCK 192.  MARKERS: 870 871 872
123 (0.577)	|0.336	0.097	0.140|
313 (0.299)	|0.118	0.170	0.009|
114 (0.109)	|0.022	0.036	0.051|
Multiallelic Dprime: 0.353
BLOCK 193.  MARKERS: 873 874 875
322 (0.483)	|0.291	0.191	0.000|
132 (0.308)	|0.277	0.013	0.019|
134 (0.204)	|0.200	0.004	0.000|
Multiallelic Dprime: 0.736
BLOCK 194.  MARKERS: 876 877 878
212 (0.773)	|0.443	0.325	0.002|
324 (0.208)	|0.126	0.075	0.008|
312 (0.019)	|0.016	0.002	0.000|
Multiallelic Dprime: 0.122
BLOCK 195.  MARKERS: 881 882
21 (0.585)	|0.154	0.120	0.102	0.117	0.086|
43 (0.401)	|0.101	0.096	0.091	0.058	0.055|
41 (0.011)	|0.007	0.001	0.000	0.000	0.003|
Multiallelic Dprime: 0.086
BLOCK 196.  MARKERS: 884 885 886 887 888
34413 (0.265)	|0.090	0.138	0.034	0.000|
32233 (0.217)	|0.103	0.097	0.009	0.008|
32212 (0.191)	|0.163	0.012	0.000	0.013|
12213 (0.174)	|0.139	0.027	0.009	0.000|
32213 (0.143)	|0.040	0.028	0.055	0.021|
Multiallelic Dprime: 0.442
BLOCK 197.  MARKERS: 889 890 891
312 (0.540)	|0.528	0.004	0.001|
333 (0.303)	|0.103	0.188	0.013|
413 (0.110)	|0.091	0.017	0.000|
313 (0.041)	|0.035	0.005	0.000|
Multiallelic Dprime: 0.826
BLOCK 198.  MARKERS: 892 893
11 (0.760)	|0.480	0.277|
32 (0.218)	|0.006	0.213|
31 (0.014)	|0.013	0.000|
Multiallelic Dprime: 0.867
BLOCK 199.  MARKERS: 894 895
24 (0.499)	|0.428	0.031	0.005	0.027|
42 (0.496)	|0.028	0.277	0.169	0.009|
Multiallelic Dprime: 0.851
BLOCK 200.  MARKERS: 897 898 899 900 901 902
121433 (0.453)	|0.380	0.073	0.000|
243233 (0.307)	|0.063	0.243	0.000|
243211 (0.175)	|0.086	0.057	0.031|
121233 (0.035)	|0.012	0.023	0.000|
Multiallelic Dprime: 0.551
BLOCK 201.  MARKERS: 904 905
41 (0.549)	|0.425	0.038	0.082|
24 (0.412)	|0.078	0.335	0.000|
21 (0.033)	|0.000	0.000	0.032|
Multiallelic Dprime: 0.720
BLOCK 202.  MARKERS: 906 907
12 (0.503)	|0.427	0.032	0.011	0.011	0.002|
14 (0.378)	|0.051	0.125	0.169	0.023	0.006|
44 (0.115)	|0.006	0.079	0.015	0.002	0.008|
Multiallelic Dprime: 0.696
BLOCK 203.  MARKERS: 908 909 910 911 912 913 914 915
23333313 (0.486)	|0.270	0.189	0.026|
11111131 (0.238)	|0.027	0.066	0.144|
11111133 (0.195)	|0.068	0.102	0.022|
11111333 (0.035)	|0.019	0.007	0.009|
13111133 (0.016)	|0.012	0.002	0.002|
Multiallelic Dprime: 0.354
BLOCK 204.  MARKERS: 917 918 919
141 (0.416)	|0.140	0.267	0.009|
323 (0.374)	|0.347	0.026	0.000|
143 (0.207)	|0.201	0.003	0.002|
Multiallelic Dprime: 0.825
BLOCK 205.  MARKERS: 920 921
12 (0.688)	|0.322	0.147	0.138	0.081|
24 (0.296)	|0.127	0.083	0.058	0.029|
22 (0.011)	|0.003	0.003	0.003	0.001|
Multiallelic Dprime: 0.068
BLOCK 206.  MARKERS: 925 926 927
344 (0.452)	|0.346	0.106|
342 (0.235)	|0.175	0.060|
142 (0.202)	|0.166	0.035|
322 (0.111)	|0.082	0.029|
Multiallelic Dprime: 0.069
BLOCK 207.  MARKERS: 932 933
11 (0.770)	|0.600	0.096	0.073|
33 (0.230)	|0.077	0.113	0.041|
Multiallelic Dprime: 0.447
BLOCK 208.  MARKERS: 935 936
44 (0.677)	|0.672	0.002	0.001	0.000|
32 (0.208)	|0.000	0.184	0.003	0.018|
34 (0.114)	|0.014	0.000	0.092	0.000|
Multiallelic Dprime: 0.972
BLOCK 209.  MARKERS: 937 938 939 940 941 942 943 944 945 946
1233342124 (0.684)	|0.187	0.240	0.099	0.143|
2141124342 (0.187)	|0.056	0.004	0.087	0.038|
2131124342 (0.094)	|0.074	0.002	0.010	0.006|
1231142124 (0.018)	|0.017	0.000	0.000	0.000|
Multiallelic Dprime: 0.442
BLOCK 210.  MARKERS: 950 951 952 953 954
22241 (0.345)	|0.188	0.105	0.053|
24421 (0.248)	|0.112	0.097	0.038|
14241 (0.196)	|0.122	0.025	0.050|
22243 (0.187)	|0.144	0.012	0.031|
Multiallelic Dprime: 0.210
BLOCK 211.  MARKERS: 956 957
14 (0.575)	|0.293	0.194	0.082|
34 (0.244)	|0.151	0.087	0.005|
12 (0.179)	|0.139	0.033	0.007|
Multiallelic Dprime: 0.256
BLOCK 212.  MARKERS: 960 961 962 963
2244 (0.584)	|0.230	0.216	0.139|
1422 (0.314)	|0.132	0.086	0.096|
1444 (0.093)	|0.034	0.052	0.007|
Multiallelic Dprime: 0.087
BLOCK 213.  MARKERS: 968 969
34 (0.398)	|0.370	0.022	0.005|
32 (0.360)	|0.203	0.156	0.000|
12 (0.242)	|0.232	0.000	0.008|
Multiallelic Dprime: 0.726
BLOCK 214.  MARKERS: 970 971
42 (0.806)	|0.362	0.263	0.180|
23 (0.178)	|0.084	0.066	0.028|
43 (0.013)	|0.009	0.000	0.004|
Multiallelic Dprime: 0.090
BLOCK 215.  MARKERS: 975 976
43 (0.456)	|0.212	0.123	0.076	0.042|
33 (0.330)	|0.141	0.091	0.050	0.044|
41 (0.213)	|0.095	0.042	0.050	0.025|
Multiallelic Dprime: 0.065
BLOCK 216.  MARKERS: 980 981 982 983
3221 (0.446)	|0.433	0.014|
3442 (0.258)	|0.187	0.070|
3241 (0.176)	|0.173	0.003|
1241 (0.111)	|0.019	0.091|
Multiallelic Dprime: 0.665
BLOCK 217.  MARKERS: 984 985
24 (0.821)	|0.365	0.338	0.099	0.017|
42 (0.179)	|0.091	0.072	0.014	0.002|
Multiallelic Dprime: 0.097
BLOCK 218.  MARKERS: 987 988 989
224 (0.457)	|0.346	0.056	0.052|
413 (0.408)	|0.111	0.195	0.102|
213 (0.113)	|0.041	0.068	0.001|
223 (0.019)	|0.007	0.012	0.000|
Multiallelic Dprime: 0.456
BLOCK 219.  MARKERS: 990 991 992
422 (0.505)	|0.401	0.102|
214 (0.329)	|0.274	0.057|
212 (0.157)	|0.084	0.071|
Multiallelic Dprime: 0.198
BLOCK 220.  MARKERS: 993 994
23 (0.761)	|0.439	0.298	0.023|
41 (0.233)	|0.135	0.016	0.073|
Multiallelic Dprime: 0.342
BLOCK 221.  MARKERS: 995 996 997 998 999
41434 (0.574)	|0.263	0.158	0.152|
41432 (0.314)	|0.177	0.087	0.047|
23214 (0.096)	|0.067	0.013	0.013|
Multiallelic Dprime: 0.183
BLOCK 222.  MARKERS: 1001 1002 1003
313 (0.513)	|0.447	0.065|
331 (0.266)	|0.234	0.031|
113 (0.216)	|0.199	0.016|
Multiallelic Dprime: 0.145
BLOCK 223.  MARKERS: 1005 1006 1007 1008 1009 1010
323223 (0.886)	|0.531	0.354|
141111 (0.111)	|0.083	0.029|
Multiallelic Dprime: 0.331
BLOCK 224.  MARKERS: 1012 1013
21 (0.616)	|0.025	0.240	0.229	0.121|
14 (0.384)	|0.314	0.031	0.017	0.016|
Multiallelic Dprime: 0.788
BLOCK 225.  MARKERS: 1014 1015 1016
312 (0.339)	|0.268	0.044	0.022	0.005|
324 (0.271)	|0.048	0.117	0.077	0.029|
124 (0.246)	|0.072	0.124	0.033	0.016|
322 (0.138)	|0.042	0.082	0.005	0.009|
Multiallelic Dprime: 0.421
BLOCK 226.  MARKERS: 1019 1020 1021
331 (0.429)	|0.328	0.053	0.037	0.012|
132 (0.373)	|0.032	0.158	0.146	0.037|
312 (0.136)	|0.069	0.032	0.035	0.000|
332 (0.060)	|0.004	0.010	0.031	0.012|
Multiallelic Dprime: 0.509
BLOCK 227.  MARKERS: 1023 1024 1025 1026
3442 (0.435)	|0.124	0.269	0.042|
1222 (0.255)	|0.158	0.030	0.065|
1443 (0.249)	|0.208	0.025	0.015|
1442 (0.060)	|0.018	0.011	0.031|
Multiallelic Dprime: 0.505
BLOCK 228.  MARKERS: 1027 1028
42 (0.509)	|0.319	0.100	0.080|
43 (0.334)	|0.227	0.062	0.042|
22 (0.154)	|0.100	0.034	0.020|
Multiallelic Dprime: 0.061
BLOCK 229.  MARKERS: 1038 1039 1040
212 (0.647)	|0.559	0.084	0.000|
232 (0.196)	|0.005	0.188	0.000|
114 (0.144)	|0.131	0.002	0.010|
Multiallelic Dprime: 0.664
BLOCK 230.  MARKERS: 1041 1042
32 (0.706)	|0.322	0.140	0.152	0.050	0.016	0.014|
13 (0.276)	|0.110	0.081	0.050	0.023	0.004	0.005|
33 (0.011)	|0.004	0.001	0.007	0.000	0.000	0.000|
Multiallelic Dprime: 0.103
BLOCK 231.  MARKERS: 1051 1052 1053 1054 1055 1056
422132 (0.440)	|0.419	0.020	0.000|
244324 (0.222)	|0.017	0.177	0.026|
422324 (0.210)	|0.202	0.000	0.001|
222324 (0.073)	|0.067	0.004	0.000|
242324 (0.020)	|0.017	0.004	0.000|
224324 (0.019)	|0.000	0.019	0.000|
Multiallelic Dprime: 0.848
BLOCK 232.  MARKERS: 1058 1059 1060 1061
3323 (0.736)	|0.470	0.153	0.112|
2142 (0.226)	|0.088	0.126	0.010|
2342 (0.028)	|0.002	0.026	0.000|
Multiallelic Dprime: 0.424
BLOCK 233.  MARKERS: 1062 1063
33 (0.572)	|0.260	0.184	0.128|
31 (0.305)	|0.160	0.081	0.064|
13 (0.122)	|0.056	0.044	0.021|
Multiallelic Dprime: 0.069
BLOCK 234.  MARKERS: 1065 1066
42 (0.476)	|0.386	0.004	0.003	0.082|
34 (0.310)	|0.000	0.300	0.002	0.003|
44 (0.214)	|0.000	0.000	0.205	0.007|
Multiallelic Dprime: 0.968
BLOCK 235.  MARKERS: 1067 1068 1069 1070
2321 (0.387)	|0.208	0.117	0.061|
4222 (0.304)	|0.199	0.081	0.024|
2341 (0.210)	|0.093	0.072	0.041|
2222 (0.092)	|0.033	0.030	0.029|
Multiallelic Dprime: 0.122
BLOCK 236.  MARKERS: 1071 1072
44 (0.535)	|0.240	0.164	0.130|
24 (0.306)	|0.159	0.076	0.069|
22 (0.156)	|0.091	0.034	0.031|
Multiallelic Dprime: 0.101
BLOCK 237.  MARKERS: 1074 1075
13 (0.491)	|0.254	0.117	0.053	0.022	0.019|
33 (0.276)	|0.157	0.051	0.024	0.019	0.002|
31 (0.230)	|0.163	0.015	0.029	0.014	0.002|
Multiallelic Dprime: 0.184
BLOCK 238.  MARKERS: 1081 1082 1083 1084 1085 1086 1087 1088 1089 1090 1091 1092
231332332322 (0.574)	|0.385	0.166	0.023|
213313134344 (0.184)	|0.157	0.028	0.000|
433132312124 (0.106)	|0.015	0.006	0.084|
233332332324 (0.054)	|0.013	0.040	0.002|
233132312124 (0.023)	|0.001	0.000	0.020|
Multiallelic Dprime: 0.417
BLOCK 239.  MARKERS: 1095 1096
41 (0.603)	|0.540	0.049	0.014|
43 (0.260)	|0.120	0.137	0.002|
23 (0.137)	|0.034	0.102	0.002|
Multiallelic Dprime: 0.582
BLOCK 240.  MARKERS: 1098 1099
12 (0.694)	|0.521	0.168|
21 (0.288)	|0.172	0.108|
22 (0.018)	|0.013	0.005|
Multiallelic Dprime: 0.140
BLOCK 241.  MARKERS: 1100 1101
14 (0.707)	|0.447	0.220	0.037|
32 (0.281)	|0.013	0.116	0.153|
Multiallelic Dprime: 0.598
BLOCK 242.  MARKERS: 1102 1103
22 (0.462)	|0.346	0.057	0.058|
32 (0.344)	|0.215	0.028	0.102|
33 (0.192)	|0.054	0.112	0.024|
Multiallelic Dprime: 0.317
BLOCK 243.  MARKERS: 1104 1105
41 (0.616)	|0.446	0.103	0.067|
24 (0.196)	|0.115	0.025	0.057|
21 (0.186)	|0.096	0.046	0.044|
Multiallelic Dprime: 0.181
BLOCK 244.  MARKERS: 1110 1111 1112
343 (0.656)	|0.335	0.154	0.089	0.055|
323 (0.173)	|0.087	0.050	0.016	0.018|
141 (0.169)	|0.108	0.021	0.022	0.012|
Multiallelic Dprime: 0.116
BLOCK 245.  MARKERS: 1119 1120 1121 1122 1123 1124 1125 1126
21343313 (0.530)	|0.528	0.000	0.000|
23343313 (0.226)	|0.225	0.000	0.000|
11121131 (0.127)	|0.000	0.085	0.042|
21143331 (0.085)	|0.000	0.032	0.053|
Multiallelic Dprime: 0.976
BLOCK 246.  MARKERS: 1127 1128 1129
241 (0.772)	|0.746	0.019	0.004|
443 (0.124)	|0.025	0.099	0.000|
221 (0.103)	|0.062	0.000	0.041|
Multiallelic Dprime: 0.772
BLOCK 247.  MARKERS: 1131 1132
33 (0.833)	|0.368	0.324	0.127|
11 (0.119)	|0.075	0.001	0.042|
31 (0.044)	|0.000	0.004	0.039|
Multiallelic Dprime: 0.429
BLOCK 248.  MARKERS: 1133 1134 1135 1136 1137 1138 1139
3234423 (0.446)	|0.372	0.017	0.051	0.000|
3232423 (0.329)	|0.014	0.290	0.009	0.007|
4114232 (0.208)	|0.089	0.011	0.074	0.029|
Multiallelic Dprime: 0.692
BLOCK 249.  MARKERS: 1140 1141 1142 1143
4232 (0.487)	|0.296	0.102	0.067	0.022|
2412 (0.318)	|0.113	0.088	0.056	0.059|
4211 (0.141)	|0.095	0.018	0.019	0.007|
4412 (0.037)	|0.014	0.000	0.014	0.005|
Multiallelic Dprime: 0.223
BLOCK 250.  MARKERS: 1146 1147 1148 1149 1150
11414 (0.522)	|0.449	0.041	0.029	0.000|
43331 (0.210)	|0.000	0.209	0.001	0.000|
41331 (0.165)	|0.018	0.121	0.000	0.026|
41431 (0.095)	|0.021	0.002	0.070	0.000|
Multiallelic Dprime: 0.813
BLOCK 251.  MARKERS: 1151 1152 1153 1154 1155 1156
443142 (0.492)	|0.419	0.066	0.007|
223124 (0.375)	|0.025	0.149	0.201|
221324 (0.100)	|0.000	0.098	0.003|
223142 (0.026)	|0.012	0.012	0.002|
Multiallelic Dprime: 0.724
BLOCK 252.  MARKERS: 1159 1160
23 (0.456)	|0.455	0.001	0.000|
41 (0.327)	|0.146	0.020	0.162|
43 (0.216)	|0.002	0.211	0.002|
Multiallelic Dprime: 0.824
BLOCK 253.  MARKERS: 1162 1163
22 (0.600)	|0.279	0.172	0.149|
23 (0.236)	|0.119	0.055	0.062|
12 (0.164)	|0.072	0.048	0.044|
Multiallelic Dprime: 0.043
BLOCK 254.  MARKERS: 1176 1177
42 (0.470)	|0.249	0.130	0.083|
44 (0.275)	|0.161	0.096	0.017|
32 (0.254)	|0.165	0.046	0.043|
Multiallelic Dprime: 0.126
BLOCK 255.  MARKERS: 1180 1181 1182 1183 1184
23322 (0.575)	|0.183	0.363	0.028|
41122 (0.272)	|0.256	0.017	0.000|
23344 (0.143)	|0.000	0.000	0.142|
Multiallelic Dprime: 0.741
BLOCK 256.  MARKERS: 1185 1186
42 (0.445)	|0.278	0.145	0.023|
24 (0.380)	|0.190	0.163	0.027|
22 (0.174)	|0.052	0.116	0.006|
Multiallelic Dprime: 0.183
BLOCK 257.  MARKERS: 1188 1189
34 (0.520)	|0.220	0.135	0.088	0.069|
12 (0.425)	|0.111	0.171	0.093	0.048|
32 (0.056)	|0.007	0.013	0.005	0.030|
Multiallelic Dprime: 0.205
BLOCK 258.  MARKERS: 1190 1191 1192
144 (0.338)	|0.296	0.039	0.003|
423 (0.320)	|0.012	0.290	0.016|
424 (0.186)	|0.059	0.022	0.106|
444 (0.146)	|0.090	0.016	0.039|
Multiallelic Dprime: 0.693
BLOCK 259.  MARKERS: 1193 1194
12 (0.457)	|0.356	0.064	0.022	0.006	0.009|
34 (0.376)	|0.007	0.141	0.081	0.138	0.006|
32 (0.167)	|0.006	0.034	0.112	0.000	0.014|
Multiallelic Dprime: 0.673
BLOCK 260.  MARKERS: 1196 1197 1198 1199 1200
41412 (0.368)	|0.288	0.008	0.069	0.000|
43234 (0.239)	|0.000	0.217	0.020	0.000|
43412 (0.217)	|0.166	0.001	0.046	0.000|
23234 (0.145)	|0.000	0.124	0.018	0.000|
43212 (0.028)	|0.000	0.000	0.000	0.028|
Multiallelic Dprime: 0.744
BLOCK 261.  MARKERS: 1201 1202 1203 1204 1205
31221 (0.456)	|0.001	0.455|
33222 (0.350)	|0.344	0.002|
11432 (0.153)	|0.148	0.005|
31432 (0.033)	|0.033	0.000|
Multiallelic Dprime: 0.983
BLOCK 262.  MARKERS: 1206 1207
33 (0.528)	|0.441	0.087|
21 (0.468)	|0.357	0.098|
Multiallelic Dprime: 0.125
BLOCK 263.  MARKERS: 1209 1210 1211
213 (0.802)	|0.371	0.353	0.072|
132 (0.184)	|0.103	0.038	0.043|
Multiallelic Dprime: 0.288
BLOCK 264.  MARKERS: 1212 1213 1214 1215 1216
13111 (0.485)	|0.289	0.142	0.045|
32441 (0.390)	|0.204	0.101	0.078|
12113 (0.118)	|0.066	0.031	0.014|
Multiallelic Dprime: 0.096
BLOCK 265.  MARKERS: 1221 1222 1223 1224 1225 1226 1227
4232334 (0.561)	|0.472	0.086|
1134112 (0.278)	|0.240	0.035|
4144114 (0.137)	|0.122	0.015|
Multiallelic Dprime: 0.141
BLOCK 266.  MARKERS: 1231 1232
23 (0.851)	|0.302	0.290	0.249	0.010|
41 (0.141)	|0.066	0.035	0.037	0.002|
Multiallelic Dprime: 0.163
BLOCK 267.  MARKERS: 1235 1236 1237
144 (0.371)	|0.349	0.002	0.020|
334 (0.326)	|0.018	0.290	0.017|
342 (0.290)	|0.040	0.005	0.246|
344 (0.013)	|0.012	0.000	0.000|
Multiallelic Dprime: 0.865
BLOCK 268.  MARKERS: 1238 1239
23 (0.418)	|0.323	0.007	0.023	0.057	0.008|
32 (0.297)	|0.073	0.023	0.178	0.017	0.004|
33 (0.283)	|0.027	0.231	0.007	0.016	0.002|
Multiallelic Dprime: 0.676
BLOCK 269.  MARKERS: 1241 1242 1243 1244
1134 (0.422)	|0.311	0.038	0.074|
3124 (0.262)	|0.129	0.109	0.024|
3222 (0.208)	|0.157	0.029	0.023|
3134 (0.093)	|0.085	0.000	0.009|
3122 (0.014)	|0.012	0.000	0.002|
Multiallelic Dprime: 0.289
BLOCK 270.  MARKERS: 1245 1246 1247
322 (0.692)	|0.473	0.191	0.029|
441 (0.176)	|0.079	0.090	0.007|
341 (0.130)	|0.113	0.016	0.000|
Multiallelic Dprime: 0.184
BLOCK 271.  MARKERS: 1249 1250 1251 1252 1253 1254
221221 (0.665)	|0.245	0.208	0.212|
332443 (0.298)	|0.130	0.160	0.009|
332441 (0.037)	|0.006	0.010	0.020|
Multiallelic Dprime: 0.282
BLOCK 272.  MARKERS: 1256 1257
43 (0.380)	|0.320	0.060	0.000|
42 (0.379)	|0.017	0.323	0.039|
12 (0.241)	|0.117	0.003	0.122|
Multiallelic Dprime: 0.682
BLOCK 273.  MARKERS: 1258 1259
14 (0.454)	|0.141	0.301	0.012|
32 (0.385)	|0.113	0.020	0.251|
34 (0.160)	|0.151	0.001	0.008|
Multiallelic Dprime: 0.667
BLOCK 274.  MARKERS: 1260 1261
43 (0.405)	|0.217	0.171	0.016|
33 (0.322)	|0.272	0.050	0.000|
41 (0.272)	|0.116	0.145	0.006|
Multiallelic Dprime: 0.320
BLOCK 275.  MARKERS: 1262 1263 1264
142 (0.606)	|0.227	0.209	0.171|
224 (0.366)	|0.160	0.135	0.072|
242 (0.022)	|0.008	0.007	0.007|
Multiallelic Dprime: 0.085
BLOCK 276.  MARKERS: 1268 1269
43 (0.398)	|0.378	0.015	0.003	0.000|
23 (0.352)	|0.108	0.146	0.091	0.006|
24 (0.251)	|0.194	0.004	0.046	0.004|
Multiallelic Dprime: 0.661
BLOCK 277.  MARKERS: 1271 1272 1273
424 (0.680)	|0.276	0.197	0.111	0.096|
444 (0.166)	|0.078	0.029	0.033	0.027|
222 (0.140)	|0.054	0.048	0.018	0.020|
422 (0.010)	|0.002	0.006	0.000	0.002|
Multiallelic Dprime: 0.068
BLOCK 278.  MARKERS: 1275 1276 1277
344 (0.414)	|0.131	0.218	0.065|
444 (0.280)	|0.103	0.069	0.107|
442 (0.162)	|0.146	0.011	0.004|
324 (0.144)	|0.053	0.086	0.005|
Multiallelic Dprime: 0.363
BLOCK 279.  MARKERS: 1279 1280 1281
222 (0.433)	|0.224	0.132	0.074|
432 (0.383)	|0.150	0.131	0.102|
434 (0.183)	|0.101	0.043	0.037|
Multiallelic Dprime: 0.118
BLOCK 280.  MARKERS: 1285 1286
33 (0.476)	|0.440	0.033|
43 (0.307)	|0.251	0.057|
41 (0.213)	|0.124	0.087|
Multiallelic Dprime: 0.369
BLOCK 281.  MARKERS: 1290 1291
32 (0.818)	|0.524	0.195	0.062	0.030|
14 (0.177)	|0.110	0.014	0.049	0.004|
Multiallelic Dprime: 0.199
BLOCK 282.  MARKERS: 1293 1294 1295 1296
4431 (0.635)	|0.304	0.135	0.061	0.134|
2233 (0.212)	|0.053	0.106	0.030	0.022|
4411 (0.112)	|0.014	0.006	0.083	0.007|
4233 (0.034)	|0.022	0.006	0.000	0.006|
Multiallelic Dprime: 0.381
BLOCK 283.  MARKERS: 1298 1299 1300 1301
2123 (0.396)	|0.238	0.118	0.026	0.005|
2341 (0.254)	|0.047	0.044	0.045	0.107|
2121 (0.177)	|0.104	0.010	0.054	0.007|
4121 (0.168)	|0.154	0.005	0.000	0.003|
Multiallelic Dprime: 0.457
BLOCK 284.  MARKERS: 1304 1305 1306 1307 1308
11113 (0.546)	|0.275	0.227	0.037|
33213 (0.179)	|0.108	0.065	0.005|
33131 (0.127)	|0.065	0.060	0.002|
31113 (0.122)	|0.066	0.050	0.006|
Multiallelic Dprime: 0.078
BLOCK 285.  MARKERS: 1314 1315
13 (0.534)	|0.201	0.121	0.144	0.019	0.035	0.001|
44 (0.408)	|0.131	0.118	0.087	0.021	0.031	0.011|
14 (0.051)	|0.005	0.008	0.002	0.031	0.003	0.000|
Multiallelic Dprime: 0.159
BLOCK 286.  MARKERS: 1320 1321 1322 1323 1324 1325 1326 1327 1328 1329 1330 1331 1332 1333 1334 1335 1336 1337
231343311213434441 (0.337)	|0.326	0.004	0.006|
231343311213434443 (0.251)	|0.251	0.000	0.002|
124131233431212221 (0.235)	|0.180	0.055	0.000|
124131233231214441 (0.071)	|0.003	0.000	0.067|
124141311233434441 (0.070)	|0.001	0.068	0.000|
124131233431214441 (0.012)	|0.000	0.000	0.012|
Multiallelic Dprime: 0.735
BLOCK 287.  MARKERS: 1338 1339 1340 1341
1334 (0.774)	|0.453	0.314|
3222 (0.132)	|0.042	0.089|
1332 (0.094)	|0.017	0.077|
Multiallelic Dprime: 0.492
BLOCK 288.  MARKERS: 1342 1343 1344 1345 1346
34111 (0.512)	|0.463	0.003	0.008	0.038|
23324 (0.480)	|0.016	0.299	0.163	0.002|
Multiallelic Dprime: 0.943
BLOCK 289.  MARKERS: 1347 1348 1349 1350
2431 (0.484)	|0.314	0.167|
4213 (0.303)	|0.154	0.148|
2433 (0.170)	|0.124	0.047|
2413 (0.043)	|0.013	0.029|
Multiallelic Dprime: 0.178
BLOCK 290.  MARKERS: 1351 1352 1353
132 (0.606)	|0.305	0.226	0.075|
314 (0.391)	|0.202	0.139	0.050|
Multiallelic Dprime: 0.020
BLOCK 291.  MARKERS: 1358 1359 1360
211 (0.508)	|0.245	0.219	0.043|
141 (0.368)	|0.215	0.054	0.099|
143 (0.125)	|0.023	0.099	0.003|
Multiallelic Dprime: 0.291
BLOCK 292.  MARKERS: 1365 1366
43 (0.483)	|0.421	0.056|
12 (0.373)	|0.202	0.171|
13 (0.144)	|0.025	0.119|
Multiallelic Dprime: 0.496
BLOCK 293.  MARKERS: 1367 1368
31 (0.648)	|0.297	0.205	0.117	0.026|
42 (0.346)	|0.139	0.144	0.029	0.023|
Multiallelic Dprime: 0.142
BLOCK 294.  MARKERS: 1370 1371 1372 1373 1374 1375 1376 1377 1378 1379 1380
32313211432 (0.441)	|0.292	0.089	0.057|
13212433214 (0.353)	|0.127	0.199	0.024|
33332231214 (0.148)	|0.038	0.018	0.093|
13212233214 (0.048)	|0.042	0.003	0.004|
Multiallelic Dprime: 0.402
BLOCK 295.  MARKERS: 1382 1383
12 (0.509)	|0.071	0.292	0.138|
34 (0.314)	|0.205	0.008	0.101|
32 (0.177)	|0.140	0.012	0.026|
Multiallelic Dprime: 0.549
BLOCK 296.  MARKERS: 1384 1385
13 (0.415)	|0.221	0.182	0.007|
34 (0.311)	|0.099	0.050	0.161|
14 (0.266)	|0.131	0.126	0.009|
Multiallelic Dprime: 0.340
BLOCK 297.  MARKERS: 1386 1387 1388
122 (0.455)	|0.321	0.121	0.012|
324 (0.361)	|0.281	0.050	0.028|
334 (0.176)	|0.164	0.011	0.000|
Multiallelic Dprime: 0.292
BLOCK 298.  MARKERS: 1390 1391
32 (0.774)	|0.365	0.305	0.097|
14 (0.182)	|0.126	0.050	0.005|
34 (0.040)	|0.003	0.036	0.000|
Multiallelic Dprime: 0.240
BLOCK 299.  MARKERS: 1394 1395 1396
231 (0.496)	|0.351	0.074	0.064|
311 (0.393)	|0.220	0.153	0.014|
312 (0.104)	|0.022	0.081	0.002|
Multiallelic Dprime: 0.316
BLOCK 300.  MARKERS: 1403 1404 1405 1406
3123 (0.596)	|0.202	0.122	0.135	0.092	0.047|
2431 (0.310)	|0.086	0.084	0.031	0.032	0.076|
3131 (0.079)	|0.032	0.013	0.008	0.021	0.006|
Multiallelic Dprime: 0.203
BLOCK 301.  MARKERS: 1407 1408 1409 1410
2221 (0.324)	|0.022	0.176	0.127|
2223 (0.224)	|0.206	0.011	0.007|
2241 (0.173)	|0.166	0.007	0.000|
2121 (0.147)	|0.033	0.107	0.007|
3221 (0.131)	|0.082	0.049	0.000|
Multiallelic Dprime: 0.684
BLOCK 302.  MARKERS: 1411 1412
32 (0.508)	|0.188	0.157	0.062	0.048	0.052|
22 (0.351)	|0.122	0.017	0.103	0.023	0.083|
24 (0.141)	|0.010	0.011	0.020	0.093	0.008|
Multiallelic Dprime: 0.389
BLOCK 303.  MARKERS: 1414 1415 1416 1417
3123 (0.321)	|0.282	0.033	0.005|
1133 (0.185)	|0.002	0.162	0.023|
1123 (0.185)	|0.007	0.019	0.160|
3321 (0.163)	|0.002	0.119	0.044|
3323 (0.144)	|0.081	0.003	0.059|
Multiallelic Dprime: 0.721
BLOCK 304.  MARKERS: 1418 1419
34 (0.374)	|0.263	0.008	0.009	0.094|
13 (0.335)	|0.204	0.108	0.012	0.011|
33 (0.292)	|0.127	0.044	0.115	0.005|
Multiallelic Dprime: 0.387
BLOCK 305.  MARKERS: 1424 1425 1426
441 (0.595)	|0.354	0.119	0.017	0.092	0.009|
422 (0.159)	|0.016	0.027	0.112	0.003	0.000|
421 (0.136)	|0.008	0.051	0.042	0.009	0.023|
241 (0.110)	|0.095	0.000	0.001	0.003	0.006|
Multiallelic Dprime: 0.521
BLOCK 306.  MARKERS: 1427 1428 1429 1430 1431 1432 1433 1434 1435
342331114 (0.470)	|0.468	0.000	0.002|
322121134 (0.197)	|0.000	0.000	0.195|
144123331 (0.172)	|0.033	0.139	0.000|
342123134 (0.107)	|0.001	0.105	0.000|
342121134 (0.039)	|0.000	0.033	0.006|
Multiallelic Dprime: 0.938
BLOCK 307.  MARKERS: 1436 1437
34 (0.518)	|0.377	0.141|
14 (0.277)	|0.158	0.119|
11 (0.205)	|0.163	0.042|
Multiallelic Dprime: 0.167
BLOCK 308.  MARKERS: 1440 1441
43 (0.698)	|0.219	0.474|
24 (0.302)	|0.281	0.019|
Multiallelic Dprime: 0.875
BLOCK 309.  MARKERS: 1442 1443 1444 1445
4334 (0.500)	|0.393	0.000	0.000	0.072	0.012	0.000	0.010|
2112 (0.492)	|0.000	0.360	0.103	0.000	0.000	0.011	0.000|
Multiallelic Dprime: 1.000
BLOCK 310.  MARKERS: 1446 1447 1448 1449 1450 1451 1452 1453 1454 1455 1456 1457 1458 1459 1460 1461 1462 1463 1464 1465
42224412143311432313 (0.391)	|0.184	0.156	0.055|
44341144322132224132 (0.362)	|0.223	0.086	0.051|
24341142322132224132 (0.104)	|0.079	0.019	0.005|
42224412143311432132 (0.073)	|0.047	0.015	0.012|
42224412142132224132 (0.012)	|0.010	0.000	0.001|
44341114143311432313 (0.011)	|0.010	0.001	0.000|
42224412143311434132 (0.011)	|0.008	0.000	0.002|
Multiallelic Dprime: 0.202
BLOCK 311.  MARKERS: 1466 1467
31 (0.573)	|0.559	0.013	0.001|
13 (0.294)	|0.006	0.281	0.007|
33 (0.132)	|0.062	0.005	0.066|
Multiallelic Dprime: 0.877
BLOCK 312.  MARKERS: 1468 1469
12 (0.627)	|0.414	0.089	0.124|
43 (0.297)	|0.054	0.199	0.039|
13 (0.076)	|0.016	0.012	0.047|
Multiallelic Dprime: 0.496
BLOCK 313.  MARKERS: 1479 1480
14 (0.485)	|0.428	0.000	0.051|
32 (0.300)	|0.005	0.292	0.004|
12 (0.209)	|0.007	0.011	0.197|
Multiallelic Dprime: 0.901
BLOCK 314.  MARKERS: 1481 1482
23 (0.441)	|0.062	0.352	0.027|
13 (0.307)	|0.185	0.024	0.098|
12 (0.252)	|0.245	0.001	0.006|
Multiallelic Dprime: 0.720
BLOCK 315.  MARKERS: 1483 1484
12 (0.491)	|0.264	0.067	0.156|
14 (0.377)	|0.180	0.159	0.040|
42 (0.132)	|0.113	0.005	0.014|
Multiallelic Dprime: 0.310
BLOCK 316.  MARKERS: 1486 1487 1488
122 (0.555)	|0.344	0.094	0.076	0.035|
324 (0.230)	|0.103	0.032	0.033	0.062|
144 (0.210)	|0.109	0.033	0.028	0.037|
Multiallelic Dprime: 0.146
BLOCK 317.  MARKERS: 1489 1490 1491 1492 1493 1494
342213 (0.556)	|0.195	0.184	0.173|
142213 (0.159)	|0.049	0.059	0.050|
344433 (0.139)	|0.052	0.030	0.055|
324434 (0.134)	|0.070	0.044	0.021|
Multiallelic Dprime: 0.093
BLOCK 318.  MARKERS: 1495 1496 1497
232 (0.367)	|0.003	0.014	0.150	0.133	0.065|
414 (0.323)	|0.303	0.007	0.000	0.005	0.008|
434 (0.307)	|0.002	0.272	0.004	0.003	0.019|
Multiallelic Dprime: 0.898
BLOCK 319.  MARKERS: 1498 1499 1500 1501 1502 1503 1504
3324143 (0.312)	|0.257	0.048	0.004|
1143321 (0.291)	|0.144	0.130	0.017|
3323321 (0.155)	|0.061	0.021	0.071|
3324141 (0.142)	|0.085	0.037	0.019|
3324121 (0.093)	|0.069	0.021	0.003|
Multiallelic Dprime: 0.349
BLOCK 320.  MARKERS: 1506 1507 1508 1509
4121 (0.618)	|0.488	0.021	0.109|
1124 (0.262)	|0.003	0.225	0.035|
4234 (0.114)	|0.021	0.000	0.093|
Multiallelic Dprime: 0.756
BLOCK 321.  MARKERS: 1510 1511
31 (0.511)	|0.406	0.079	0.027|
33 (0.247)	|0.201	0.029	0.017|
13 (0.240)	|0.167	0.027	0.046|
Multiallelic Dprime: 0.139
BLOCK 322.  MARKERS: 1513 1514
43 (0.775)	|0.610	0.139	0.016|
22 (0.135)	|0.099	0.018	0.013|
23 (0.090)	|0.056	0.011	0.019|
Multiallelic Dprime: 0.121
BLOCK 323.  MARKERS: 1516 1517 1518 1519 1520 1521 1522 1523 1524 1525 1526
31242243323 (0.768)	|0.389	0.209	0.168|
24413422141 (0.167)	|0.072	0.084	0.012|
31242243343 (0.047)	|0.016	0.021	0.011|
Multiallelic Dprime: 0.247
BLOCK 324.  MARKERS: 1528 1529
44 (0.479)	|0.197	0.195	0.036	0.051|
24 (0.325)	|0.094	0.012	0.189	0.031|
42 (0.195)	|0.109	0.042	0.007	0.035|
Multiallelic Dprime: 0.394
BLOCK 325.  MARKERS: 1533 1534 1535 1536 1537 1538
312444 (0.400)	|0.113	0.076	0.076	0.068	0.065|
414321 (0.248)	|0.056	0.072	0.035	0.062	0.024|
332444 (0.232)	|0.074	0.033	0.072	0.036	0.017|
312341 (0.117)	|0.019	0.041	0.020	0.028	0.007|
Multiallelic Dprime: 0.164
BLOCK 326.  MARKERS: 1540 1541 1542 1543 1544 1545
142311 (0.265)	|0.227	0.029	0.009|
142411 (0.223)	|0.109	0.090	0.023|
143411 (0.202)	|0.025	0.173	0.009|
322431 (0.194)	|0.025	0.007	0.164|
143413 (0.114)	|0.106	0.004	0.001|
Multiallelic Dprime: 0.639
BLOCK 327.  MARKERS: 1548 1549
22 (0.491)	|0.260	0.024	0.011	0.146	0.044	0.000|
23 (0.302)	|0.025	0.190	0.007	0.004	0.066	0.011|
42 (0.207)	|0.006	0.000	0.184	0.000	0.006	0.004|
Multiallelic Dprime: 0.796
BLOCK 328.  MARKERS: 1551 1552 1553 1554 1555
42431 (0.291)	|0.193	0.099|
32311 (0.213)	|0.145	0.068|
42331 (0.199)	|0.107	0.094|
44311 (0.152)	|0.048	0.104|
42333 (0.117)	|0.105	0.012|
42311 (0.016)	|0.013	0.003|
Multiallelic Dprime: 0.266
BLOCK 329.  MARKERS: 1558 1559
23 (0.613)	|0.258	0.258	0.070	0.026|
44 (0.387)	|0.186	0.004	0.113	0.084|
Multiallelic Dprime: 0.417
BLOCK 330.  MARKERS: 1561 1562 1563
443 (0.444)	|0.258	0.139	0.048|
343 (0.263)	|0.259	0.002	0.002|
413 (0.183)	|0.046	0.006	0.129|
441 (0.110)	|0.000	0.109	0.000|
Multiallelic Dprime: 0.543
BLOCK 331.  MARKERS: 1564 1565
24 (0.565)	|0.363	0.196	0.000	0.000|
12 (0.257)	|0.097	0.000	0.160	0.000|
22 (0.179)	|0.004	0.042	0.000	0.130|
Multiallelic Dprime: 0.670
BLOCK 332.  MARKERS: 1566 1567 1568 1569
3314 (0.462)	|0.341	0.117	0.001	0.003|
3122 (0.240)	|0.002	0.038	0.199	0.000|
3324 (0.160)	|0.002	0.133	0.000	0.025|
1314 (0.128)	|0.047	0.080	0.001	0.000|
Multiallelic Dprime: 0.696
BLOCK 333.  MARKERS: 1570 1571 1572
333 (0.397)	|0.246	0.048	0.064	0.039|
113 (0.371)	|0.116	0.145	0.105	0.006|
112 (0.205)	|0.164	0.035	0.003	0.002|
133 (0.028)	|0.022	0.004	0.002	0.000|
Multiallelic Dprime: 0.385
BLOCK 334.  MARKERS: 1573 1574 1575 1576
2424 (0.547)	|0.264	0.047	0.105	0.099	0.021	0.003	0.006|
4221 (0.233)	|0.070	0.094	0.046	0.004	0.000	0.014	0.005|
4231 (0.174)	|0.007	0.154	0.005	0.001	0.003	0.001	0.000|
4424 (0.046)	|0.045	0.000	0.000	0.000	0.001	0.000	0.000|
Multiallelic Dprime: 0.526
BLOCK 335.  MARKERS: 1578 1579 1580 1581 1582 1583 1584
4212432 (0.386)	|0.007	0.334	0.044|
2144134 (0.295)	|0.293	0.000	0.002|
2214414 (0.157)	|0.038	0.000	0.118|
2244134 (0.104)	|0.104	0.000	0.000|
4214432 (0.026)	|0.000	0.023	0.000|
2244432 (0.018)	|0.000	0.018	0.000|
2244114 (0.011)	|0.011	0.000	0.000|
Multiallelic Dprime: 0.873
BLOCK 336.  MARKERS: 1585 1586 1587
313 (0.457)	|0.104	0.296	0.004	0.000	0.042	0.002|
134 (0.376)	|0.195	0.000	0.134	0.000	0.024	0.019|
333 (0.164)	|0.002	0.000	0.041	0.119	0.000	0.000|
Multiallelic Dprime: 0.718
BLOCK 337.  MARKERS: 1589 1590 1591 1592 1593 1594
111332 (0.299)	|0.038	0.120	0.040	0.056	0.042|
311122 (0.297)	|0.192	0.047	0.017	0.030	0.012|
113334 (0.178)	|0.019	0.015	0.086	0.055	0.004|
131132 (0.118)	|0.054	0.031	0.009	0.015	0.008|
111132 (0.070)	|0.027	0.011	0.018	0.009	0.004|
111122 (0.023)	|0.007	0.000	0.015	0.000	0.000|
Multiallelic Dprime: 0.405
BLOCK 338.  MARKERS: 1603 1604 1605 1606 1607
13314 (0.341)	|0.146	0.129	0.059|
31413 (0.226)	|0.115	0.074	0.038|
31314 (0.189)	|0.106	0.057	0.023|
31334 (0.170)	|0.146	0.018	0.006|
33314 (0.070)	|0.045	0.016	0.009|
Multiallelic Dprime: 0.216
BLOCK 339.  MARKERS: 1608 1609 1610
434 (0.561)	|0.256	0.194	0.111|
214 (0.293)	|0.130	0.156	0.008|
433 (0.137)	|0.121	0.009	0.007|
Multiallelic Dprime: 0.285
BLOCK 340.  MARKERS: 1612 1613
11 (0.507)	|0.442	0.057|
13 (0.365)	|0.093	0.271|
33 (0.128)	|0.000	0.126|
Multiallelic Dprime: 0.699
BLOCK 341.  MARKERS: 1614 1615
24 (0.536)	|0.285	0.037	0.067	0.064	0.004	0.055	0.013|
42 (0.454)	|0.047	0.212	0.042	0.025	0.080	0.023	0.025|
Multiallelic Dprime: 0.595
BLOCK 342.  MARKERS: 1617 1618 1619 1620 1621 1622
421224 (0.332)	|0.169	0.156	0.007|
124412 (0.253)	|0.156	0.090	0.008|
131222 (0.109)	|0.072	0.028	0.009|
121224 (0.090)	|0.054	0.032	0.003|
124222 (0.087)	|0.067	0.018	0.002|
121222 (0.079)	|0.036	0.042	0.001|
124422 (0.038)	|0.014	0.020	0.004|
Multiallelic Dprime: 0.172
BLOCK 343.  MARKERS: 1625 1626
12 (0.572)	|0.166	0.312	0.090|
44 (0.394)	|0.238	0.054	0.101|
42 (0.034)	|0.014	0.008	0.012|
Multiallelic Dprime: 0.396
BLOCK 344.  MARKERS: 1628 1629
43 (0.418)	|0.371	0.000	0.001	0.000	0.003	0.029	0.000	0.000|
22 (0.374)	|0.008	0.230	0.008	0.109	0.000	0.000	0.021	0.000|
23 (0.203)	|0.008	0.002	0.114	0.002	0.044	0.011	0.003	0.017|
Multiallelic Dprime: 0.932
BLOCK 345.  MARKERS: 1633 1634 1635 1636 1637 1638
141323 (0.387)	|0.358	0.028	0.000|
322333 (0.231)	|0.059	0.173	0.000|
122133 (0.123)	|0.096	0.027	0.000|
322331 (0.111)	|0.010	0.101	0.000|
141333 (0.046)	|0.007	0.038	0.000|
121333 (0.043)	|0.002	0.041	0.000|
122333 (0.022)	|0.000	0.020	0.000|
122323 (0.018)	|0.003	0.000	0.016|
Multiallelic Dprime: 0.731
BLOCK 346.  MARKERS: 1639 1640
41 (0.544)	|0.174	0.370|
23 (0.432)	|0.368	0.064|
43 (0.017)	|0.004	0.013|
Multiallelic Dprime: 0.640
BLOCK 347.  MARKERS: 1641 1642
24 (0.551)	|0.312	0.036	0.068	0.121	0.009|
41 (0.449)	|0.049	0.216	0.138	0.039	0.006|
Multiallelic Dprime: 0.599
BLOCK 348.  MARKERS: 1643 1644 1645 1646
4444 (0.360)	|0.268	0.069	0.023	0.000|
4442 (0.252)	|0.067	0.037	0.148	0.000|
2432 (0.205)	|0.046	0.145	0.014	0.000|
2232 (0.160)	|0.106	0.013	0.040	0.002|
2442 (0.016)	|0.000	0.000	0.010	0.006|
Multiallelic Dprime: 0.497
BLOCK 349.  MARKERS: 1648 1649 1650
241 (0.486)	|0.141	0.335|
223 (0.268)	|0.208	0.058|
443 (0.233)	|0.195	0.035|
243 (0.011)	|0.006	0.005|
Multiallelic Dprime: 0.563
BLOCK 350.  MARKERS: 1651 1652 1653
242 (0.549)	|0.245	0.286	0.017|
323 (0.432)	|0.320	0.094	0.012|
Multiallelic Dprime: 0.411
BLOCK 351.  MARKERS: 1655 1656 1657 1658
3211 (0.571)	|0.264	0.262	0.045|
1433 (0.382)	|0.122	0.084	0.176|
1431 (0.036)	|0.010	0.013	0.012|
Multiallelic Dprime: 0.362
BLOCK 352.  MARKERS: 1659 1660 1661
213 (0.400)	|0.188	0.048	0.059	0.082	0.020|
211 (0.367)	|0.121	0.093	0.097	0.048	0.006|
331 (0.233)	|0.063	0.087	0.051	0.030	0.002|
Multiallelic Dprime: 0.206
BLOCK 353.  MARKERS: 1663 1664 1665 1666 1667 1668
332111 (0.373)	|0.330	0.034|
312121 (0.230)	|0.012	0.218|
134114 (0.205)	|0.022	0.181|
332211 (0.161)	|0.157	0.000|
332121 (0.029)	|0.009	0.020|
Multiallelic Dprime: 0.844
BLOCK 354.  MARKERS: 1669 1670
14 (0.532)	|0.521	0.011|
32 (0.452)	|0.015	0.437|
Multiallelic Dprime: 0.955
BLOCK 355.  MARKERS: 1671 1672
11 (0.545)	|0.310	0.117	0.048	0.052	0.013|
23 (0.455)	|0.126	0.161	0.117	0.043	0.004|
Multiallelic Dprime: 0.310
BLOCK 356.  MARKERS: 1674 1675 1676 1677 1678 1679
243123 (0.435)	|0.371	0.048	0.000	0.013	0.002|
211131 (0.278)	|0.002	0.117	0.153	0.001	0.000|
313123 (0.165)	|0.039	0.000	0.000	0.123	0.002|
211331 (0.095)	|0.002	0.000	0.000	0.005	0.087|
213123 (0.018)	|0.000	0.016	0.000	0.000	0.002|
Multiallelic Dprime: 0.818
BLOCK 357.  MARKERS: 1681 1682 1683 1684
1413 (0.417)	|0.134	0.283|
3431 (0.183)	|0.129	0.053|
3231 (0.153)	|0.106	0.047|
1411 (0.147)	|0.095	0.052|
3411 (0.094)	|0.050	0.044|
Multiallelic Dprime: 0.330
BLOCK 358.  MARKERS: 1685 1686
43 (0.516)	|0.378	0.000	0.137	0.000|
34 (0.484)	|0.136	0.234	0.002	0.103|
Multiallelic Dprime: 0.710
BLOCK 359.  MARKERS: 1687 1688 1689 1690
3132 (0.513)	|0.262	0.029	0.124	0.087	0.003|
2324 (0.235)	|0.138	0.066	0.000	0.026	0.001|
2332 (0.140)	|0.017	0.107	0.000	0.003	0.013|
2334 (0.104)	|0.080	0.019	0.001	0.003	0.000|
Multiallelic Dprime: 0.423
BLOCK 360.  MARKERS: 1691 1692 1693 1694
3433 (0.499)	|0.452	0.009	0.038|
3334 (0.222)	|0.003	0.024	0.195|
2314 (0.125)	|0.011	0.110	0.004|
3314 (0.118)	|0.005	0.109	0.005|
3333 (0.019)	|0.015	0.000	0.004|
Multiallelic Dprime: 0.838
BLOCK 361.  MARKERS: 1696 1697
31 (0.491)	|0.266	0.103	0.109	0.012|
12 (0.258)	|0.068	0.183	0.003	0.000|
32 (0.249)	|0.025	0.068	0.121	0.034|
Multiallelic Dprime: 0.437
BLOCK 362.  MARKERS: 1698 1699 1700
432 (0.359)	|0.004	0.354	0.000|
213 (0.354)	|0.235	0.008	0.110|
412 (0.235)	|0.232	0.003	0.000|
413 (0.046)	|0.045	0.000	0.000|
Multiallelic Dprime: 0.849
BLOCK 363.  MARKERS: 1701 1702
44 (0.523)	|0.386	0.096	0.037|
22 (0.366)	|0.240	0.089	0.035|
42 (0.111)	|0.078	0.009	0.025|
Multiallelic Dprime: 0.116
BLOCK 364.  MARKERS: 1705 1706 1707
431 (0.704)	|0.342	0.142	0.217|
213 (0.194)	|0.000	0.190	0.003|
411 (0.097)	|0.000	0.003	0.096|
Multiallelic Dprime: 0.652
BLOCK 365.  MARKERS: 1708 1709
41 (0.343)	|0.317	0.005	0.021|
21 (0.337)	|0.158	0.005	0.172|
23 (0.316)	|0.057	0.222	0.038|
Multiallelic Dprime: 0.649
BLOCK 366.  MARKERS: 1712 1713
23 (0.533)	|0.242	0.289	0.002|
43 (0.235)	|0.148	0.002	0.084|
21 (0.231)	|0.194	0.000	0.037|
Multiallelic Dprime: 0.582
BLOCK 367.  MARKERS: 1715 1716
22 (0.587)	|0.158	0.152	0.101	0.067	0.064	0.032|
21 (0.290)	|0.088	0.058	0.044	0.029	0.022	0.036|
42 (0.123)	|0.029	0.033	0.026	0.009	0.007	0.011|
Multiallelic Dprime: 0.101
BLOCK 368.  MARKERS: 1717 1718 1719 1720 1721 1722 1723
3442242 (0.276)	|0.069	0.028	0.177|
3243344 (0.243)	|0.096	0.128	0.018|
2443242 (0.173)	|0.140	0.018	0.014|
3223322 (0.105)	|0.043	0.052	0.010|
3243342 (0.093)	|0.037	0.049	0.006|
3243322 (0.078)	|0.007	0.014	0.055|
Multiallelic Dprime: 0.459
BLOCK 369.  MARKERS: 1724 1725 1726 1727 1728
21243 (0.406)	|0.278	0.127|
13433 (0.296)	|0.168	0.127|
13432 (0.295)	|0.178	0.117|
Multiallelic Dprime: 0.103
BLOCK 370.  MARKERS: 1731 1732
31 (0.626)	|0.556	0.000	0.068|
13 (0.374)	|0.017	0.217	0.132|
Multiallelic Dprime: 0.844
BLOCK 371.  MARKERS: 1733 1734 1735
241 (0.574)	|0.572	0.002|
421 (0.218)	|0.005	0.213|
223 (0.200)	|0.171	0.029|
Multiallelic Dprime: 0.868
BLOCK 372.  MARKERS: 1736 1737 1738 1739 1740
31443 (0.750)	|0.351	0.229	0.170|
22224 (0.250)	|0.213	0.013	0.024|
Multiallelic Dprime: 0.664
BLOCK 373.  MARKERS: 1745 1746
43 (0.564)	|0.282	0.172	0.110|
41 (0.242)	|0.107	0.102	0.032|
13 (0.194)	|0.093	0.079	0.022|
Multiallelic Dprime: 0.105
BLOCK 374.  MARKERS: 1750 1751
43 (0.482)	|0.009	0.189	0.000	0.150	0.108	0.008|
23 (0.354)	|0.329	0.003	0.000	0.000	0.013	0.008|
24 (0.164)	|0.000	0.000	0.153	0.000	0.000	0.000|
Multiallelic Dprime: 0.942
BLOCK 375.  MARKERS: 1752 1753 1754 1755 1756 1757
234231 (0.338)	|0.081	0.098	0.095	0.063|
232231 (0.192)	|0.063	0.057	0.046	0.026|
434221 (0.153)	|0.045	0.037	0.040	0.032|
434134 (0.151)	|0.051	0.039	0.022	0.040|
244231 (0.119)	|0.029	0.024	0.027	0.040|
234221 (0.016)	|0.002	0.006	0.000	0.008|
Multiallelic Dprime: 0.113
BLOCK 376.  MARKERS: 1759 1760 1761
123 (0.278)	|0.002	0.001	0.000	0.124	0.104	0.018	0.000	0.004|
143 (0.270)	|0.208	0.000	0.002	0.000	0.002	0.054	0.000	0.000|
443 (0.233)	|0.002	0.001	0.158	0.000	0.016	0.000	0.050	0.000|
121 (0.217)	|0.000	0.193	0.000	0.002	0.000	0.000	0.000	0.012|
Multiallelic Dprime: 0.928
BLOCK 377.  MARKERS: 1762 1763 1764 1765 1766 1767 1768 1769 1770 1771 1772
13132332142 (0.211)	|0.160	0.045	0.000	0.000	0.003	0.000	0.002|
12132332144 (0.196)	|0.048	0.146	0.000	0.000	0.001	0.000	0.003|
13432332144 (0.159)	|0.133	0.021	0.000	0.000	0.004	0.000	0.000|
13134132124 (0.133)	|0.025	0.095	0.000	0.004	0.002	0.000	0.004|
23114311344 (0.122)	|0.000	0.000	0.110	0.000	0.001	0.000	0.003|
13132332144 (0.071)	|0.056	0.003	0.000	0.010	0.000	0.001	0.001|
13114311344 (0.052)	|0.000	0.000	0.051	0.000	0.000	0.000	0.000|
12134132124 (0.011)	|0.000	0.004	0.000	0.000	0.000	0.008	0.000|
Multiallelic Dprime: 0.704
BLOCK 378.  MARKERS: 1773 1774 1775 1776 1777
23341 (0.446)	|0.155	0.104	0.190|
22143 (0.318)	|0.127	0.143	0.049|
43321 (0.165)	|0.149	0.005	0.010|
22341 (0.017)	|0.003	0.013	0.000|
23321 (0.015)	|0.011	0.000	0.003|
22343 (0.012)	|0.000	0.008	0.003|
22141 (0.011)	|0.003	0.002	0.006|
Multiallelic Dprime: 0.384
BLOCK 379.  MARKERS: 1781 1782
23 (0.459)	|0.414	0.035	0.003|
11 (0.277)	|0.237	0.002	0.036|
21 (0.264)	|0.016	0.215	0.033|
Multiallelic Dprime: 0.741
BLOCK 380.  MARKERS: 1783 1784
13 (0.667)	|0.367	0.301|
31 (0.254)	|0.253	0.000|
11 (0.072)	|0.005	0.064|
Multiallelic Dprime: 0.629
BLOCK 381.  MARKERS: 1785 1786
24 (0.626)	|0.496	0.103	0.026|
12 (0.370)	|0.276	0.022	0.071|
Multiallelic Dprime: 0.180
BLOCK 382.  MARKERS: 1788 1789
12 (0.774)	|0.479	0.185	0.040	0.067|
33 (0.125)	|0.004	0.003	0.109	0.009|
32 (0.099)	|0.084	0.006	0.004	0.004|
Multiallelic Dprime: 0.523
BLOCK 383.  MARKERS: 1791 1792 1793
432 (0.567)	|0.448	0.029	0.011	0.038	0.020|
114 (0.195)	|0.007	0.163	0.009	0.002	0.000|
414 (0.155)	|0.009	0.004	0.133	0.000	0.000|
434 (0.081)	|0.000	0.058	0.003	0.005	0.000|
Multiallelic Dprime: 0.870
BLOCK 384.  MARKERS: 1794 1795 1796 1797 1798 1799 1800 1801 1802 1803 1804 1805 1806 1807 1808 1809 1810 1811 1812 1813
42431423444121233132 (0.470)	|0.190	0.221	0.057|
23434223422334412214 (0.255)	|0.175	0.044	0.034|
22224241244121232132 (0.157)	|0.028	0.038	0.089|
22434223444121232132 (0.047)	|0.039	0.007	0.000|
42431223444121233132 (0.021)	|0.016	0.005	0.000|
Multiallelic Dprime: 0.374
BLOCK 385.  MARKERS: 1814 1815
22 (0.464)	|0.249	0.201	0.009|
42 (0.338)	|0.279	0.056	0.000|
44 (0.195)	|0.002	0.053	0.138|
Multiallelic Dprime: 0.468
BLOCK 386.  MARKERS: 1816 1817 1818
413 (0.530)	|0.179	0.151	0.067	0.080	0.029	0.004|
411 (0.312)	|0.086	0.058	0.084	0.060	0.006	0.005|
221 (0.146)	|0.071	0.041	0.014	0.011	0.000	0.000|
Multiallelic Dprime: 0.175
BLOCK 387.  MARKERS: 1820 1821 1822 1823 1824 1825 1826 1827 1828 1829 1830 1831 1832 1833 1834 1835
4334333131343141 (0.334)	|0.085	0.186	0.020	0.042|
1312211342121311 (0.253)	|0.241	0.003	0.007	0.003|
1112211342121313 (0.167)	|0.005	0.000	0.156	0.005|
1312211342121341 (0.154)	|0.153	0.000	0.000	0.000|
1314333131343141 (0.036)	|0.000	0.000	0.000	0.034|
1334233131341341 (0.011)	|0.004	0.000	0.000	0.008|
Multiallelic Dprime: 0.815
BLOCK 388.  MARKERS: 1837 1838 1839 1840 1841
41312 (0.505)	|0.302	0.078	0.010	0.096	0.000	0.000|
43312 (0.194)	|0.054	0.102	0.005	0.010	0.000	0.017|
21134 (0.189)	|0.041	0.002	0.084	0.000	0.054	0.000|
21334 (0.102)	|0.070	0.001	0.013	0.002	0.003	0.000|
Multiallelic Dprime: 0.520
BLOCK 389.  MARKERS: 1843 1844 1845 1846 1847 1848 1849
4413324 (0.469)	|0.467	0.003	0.000|
2213142 (0.185)	|0.000	0.185	0.000|
4213124 (0.113)	|0.112	0.002	0.000|
4231324 (0.110)	|0.101	0.008	0.000|
4213122 (0.059)	|0.000	0.000	0.059|
2213122 (0.018)	|0.000	0.000	0.018|
Multiallelic Dprime: 0.951
BLOCK 390.  MARKERS: 1850 1851
33 (0.703)	|0.612	0.009	0.083|
11 (0.212)	|0.006	0.155	0.051|
31 (0.082)	|0.003	0.080	0.000|
Multiallelic Dprime: 0.837
BLOCK 391.  MARKERS: 1852 1853 1854
122 (0.621)	|0.276	0.322	0.023|
332 (0.245)	|0.180	0.009	0.056|
124 (0.134)	|0.102	0.001	0.031|
Multiallelic Dprime: 0.597
BLOCK 392.  MARKERS: 1856 1857
41 (0.559)	|0.529	0.030|
21 (0.332)	|0.054	0.277|
43 (0.109)	|0.097	0.012|
Multiallelic Dprime: 0.806
BLOCK 393.  MARKERS: 1858 1859 1860
321 (0.679)	|0.226	0.245	0.209	0.000|
142 (0.319)	|0.261	0.042	0.005	0.011|
Multiallelic Dprime: 0.678
BLOCK 394.  MARKERS: 1862 1863 1864
433 (0.487)	|0.213	0.001	0.171	0.005	0.035	0.027	0.014	0.015|
321 (0.287)	|0.004	0.253	0.000	0.000	0.000	0.000	0.001	0.000|
323 (0.214)	|0.068	0.003	0.075	0.050	0.005	0.000	0.002	0.001|
333 (0.011)	|0.008	0.000	0.001	0.002	0.000	0.000	0.000	0.000|
Multiallelic Dprime: 0.681
BLOCK 395.  MARKERS: 1866 1867 1868 1869 1870 1871 1872
2234143 (0.292)	|0.284	0.000	0.000	0.003	0.000	0.000	0.000|
4322324 (0.257)	|0.059	0.121	0.027	0.000	0.001	0.046	0.001|
2224144 (0.248)	|0.001	0.004	0.137	0.006	0.081	0.000	0.013|
2234144 (0.056)	|0.004	0.000	0.003	0.047	0.000	0.000	0.000|
2224324 (0.041)	|0.002	0.033	0.000	0.000	0.000	0.000	0.000|
2224124 (0.028)	|0.000	0.000	0.000	0.026	0.000	0.000	0.000|
2322324 (0.017)	|0.000	0.015	0.002	0.000	0.000	0.000	0.000|
2234324 (0.017)	|0.000	0.011	0.003	0.000	0.000	0.000	0.000|
Multiallelic Dprime: 0.831
BLOCK 396.  MARKERS: 1874 1875 1876 1877 1878 1879 1880 1881 1882 1883
3221143334 (0.369)	|0.362	0.000	0.001	0.003|
1444121312 (0.189)	|0.001	0.000	0.177	0.000|
1221343312 (0.176)	|0.041	0.128	0.000	0.000|
1221123312 (0.097)	|0.004	0.000	0.000	0.093|
1221343112 (0.086)	|0.000	0.085	0.000	0.000|
3221343112 (0.048)	|0.000	0.046	0.000	0.000|
3221143332 (0.013)	|0.010	0.000	0.000	0.000|
Multiallelic Dprime: 0.927
BLOCK 397.  MARKERS: 1885 1886 1887 1888 1889 1890
234243 (0.432)	|0.428	0.000	0.003|
434113 (0.266)	|0.000	0.268	0.000|
414114 (0.178)	|0.000	0.000	0.179|
233143 (0.097)	|0.028	0.069	0.001|
Multiallelic Dprime: 0.950
BLOCK 398.  MARKERS: 1892 1893
41 (0.468)	|0.425	0.002	0.000	0.004	0.029	0.000|
42 (0.339)	|0.000	0.021	0.204	0.068	0.000	0.023|
32 (0.193)	|0.000	0.191	0.000	0.000	0.000	0.000|
Multiallelic Dprime: 0.971
BLOCK 399.  MARKERS: 1895 1896 1897 1898 1899 1900 1901 1902 1903 1904 1905
24323224234 (0.424)	|0.270	0.132	0.021|
44431443233 (0.215)	|0.130	0.064	0.019|
22421423413 (0.203)	|0.132	0.071	0.003|
24323223234 (0.073)	|0.046	0.027	0.000|
24421423413 (0.029)	|0.025	0.004	0.000|
22421423233 (0.023)	|0.014	0.005	0.004|
Multiallelic Dprime: 0.052
BLOCK 400.  MARKERS: 1909 1910
42 (0.630)	|0.234	0.152	0.244|
23 (0.319)	|0.224	0.080	0.014|
22 (0.051)	|0.007	0.045	0.000|
Multiallelic Dprime: 0.433
BLOCK 401.  MARKERS: 1911 1912
21 (0.465)	|0.355	0.018	0.092|
43 (0.277)	|0.079	0.067	0.126|
23 (0.258)	|0.019	0.223	0.010|
Multiallelic Dprime: 0.571
BLOCK 402.  MARKERS: 1914 1915 1916 1917 1918 1919
231431 (0.453)	|0.405	0.041	0.006|
213234 (0.307)	|0.021	0.250	0.036|
413214 (0.228)	|0.020	0.064	0.144|
Multiallelic Dprime: 0.729
BLOCK 403.  MARKERS: 1920 1921
24 (0.450)	|0.201	0.126	0.096	0.023|
44 (0.356)	|0.209	0.062	0.063	0.021|
42 (0.192)	|0.066	0.056	0.049	0.020|
Multiallelic Dprime: 0.141
BLOCK 404.  MARKERS: 1925 1926 1927
431 (0.479)	|0.337	0.043	0.030	0.069|
411 (0.245)	|0.031	0.010	0.190	0.013|
212 (0.209)	|0.014	0.182	0.012	0.001|
211 (0.065)	|0.039	0.021	0.003	0.000|
Multiallelic Dprime: 0.693
BLOCK 405.  MARKERS: 1928 1929 1930
141 (0.423)	|0.262	0.085	0.030	0.045|
321 (0.260)	|0.036	0.120	0.013	0.092|
142 (0.233)	|0.034	0.045	0.145	0.010|
121 (0.084)	|0.058	0.017	0.003	0.006|
Multiallelic Dprime: 0.481
BLOCK 406.  MARKERS: 1933 1934 1935
144 (0.391)	|0.227	0.154	0.011|
143 (0.266)	|0.231	0.030	0.005|
123 (0.191)	|0.041	0.136	0.013|
443 (0.151)	|0.016	0.020	0.115|
Multiallelic Dprime: 0.498
BLOCK 407.  MARKERS: 1938 1939
24 (0.515)	|0.308	0.181	0.027|
22 (0.340)	|0.330	0.001	0.005|
14 (0.144)	|0.024	0.000	0.119|
Multiallelic Dprime: 0.655
BLOCK 408.  MARKERS: 1940 1941
24 (0.664)	|0.619	0.042	0.002|
42 (0.182)	|0.002	0.035	0.146|
44 (0.151)	|0.024	0.119	0.008|
Multiallelic Dprime: 0.826
BLOCK 409.  MARKERS: 1942 1943
33 (0.648)	|0.273	0.369	0.005|
22 (0.195)	|0.162	0.015	0.018|
23 (0.155)	|0.120	0.007	0.028|
Multiallelic Dprime: 0.677
BLOCK 410.  MARKERS: 1944 1945
12 (0.555)	|0.473	0.083|
33 (0.392)	|0.354	0.040|
32 (0.051)	|0.039	0.012|
Multiallelic Dprime: 0.178
BLOCK 411.  MARKERS: 1949 1950
31 (0.864)	|0.457	0.285	0.121|
43 (0.136)	|0.072	0.045	0.018|
Multiallelic Dprime: 0.007
BLOCK 412.  MARKERS: 1962 1963
12 (0.530)	|0.216	0.180	0.135|
32 (0.331)	|0.237	0.061	0.033|
14 (0.139)	|0.035	0.099	0.005|
Multiallelic Dprime: 0.321
BLOCK 413.  MARKERS: 1964 1965
13 (0.488)	|0.006	0.444	0.030|
11 (0.340)	|0.324	0.013	0.000|
43 (0.172)	|0.160	0.007	0.002|
Multiallelic Dprime: 0.931
BLOCK 414.  MARKERS: 1966 1967 1968
432 (0.490)	|0.464	0.024|
114 (0.464)	|0.019	0.444|
112 (0.031)	|0.010	0.021|
Multiallelic Dprime: 0.893
BLOCK 415.  MARKERS: 1969 1970
11 (0.499)	|0.119	0.123	0.090	0.055	0.051	0.025	0.035|
32 (0.498)	|0.144	0.104	0.089	0.056	0.034	0.040	0.028|
Multiallelic Dprime: 0.087
BLOCK 416.  MARKERS: 1975 1976 1977 1978 1979 1980
242214 (0.263)	|0.222	0.039	0.003|
242232 (0.226)	|0.196	0.028	0.002|
244232 (0.179)	|0.175	0.002	0.002|
422432 (0.113)	|0.052	0.062	0.000|
222432 (0.085)	|0.061	0.024	0.000|
242234 (0.065)	|0.055	0.007	0.003|
242432 (0.062)	|0.061	0.000	0.000|
Multiallelic Dprime: 0.366
BLOCK 417.  MARKERS: 1982 1983
34 (0.827)	|0.365	0.317	0.073	0.035	0.026|
12 (0.163)	|0.047	0.068	0.034	0.011	0.000|
14 (0.010)	|0.005	0.003	0.001	0.000	0.002|
Multiallelic Dprime: 0.181
BLOCK 418.  MARKERS: 1985 1986 1987 1988 1989 1990
411223 (0.415)	|0.416	0.000	0.000|
412411 (0.388)	|0.000	0.349	0.039|
222223 (0.108)	|0.016	0.000	0.093|
412223 (0.047)	|0.046	0.000	0.000|
212223 (0.028)	|0.027	0.000	0.001|
Multiallelic Dprime: 0.940
BLOCK 419.  MARKERS: 1991 1992
12 (0.517)	|0.162	0.236	0.021	0.096|
14 (0.346)	|0.327	0.011	0.007	0.000|
42 (0.137)	|0.007	0.011	0.105	0.010|
Multiallelic Dprime: 0.720
BLOCK 420.  MARKERS: 1994 1995 1996 1997
2113 (0.494)	|0.494	0.003	0.000|
3134 (0.258)	|0.017	0.241	0.000|
3334 (0.132)	|0.000	0.132	0.000|
2134 (0.107)	|0.044	0.050	0.013|
Multiallelic Dprime: 0.878
BLOCK 421.  MARKERS: 1998 1999
22 (0.559)	|0.367	0.184	0.007	0.000|
44 (0.426)	|0.052	0.122	0.143	0.099|
24 (0.015)	|0.013	0.002	0.000	0.000|
Multiallelic Dprime: 0.561
BLOCK 422.  MARKERS: 2003 2004 2005 2006
3321 (0.431)	|0.130	0.090	0.210|
3141 (0.307)	|0.141	0.150	0.015|
3124 (0.151)	|0.126	0.014	0.011|
1124 (0.099)	|0.079	0.007	0.012|
Multiallelic Dprime: 0.450
BLOCK 423.  MARKERS: 2008 2009
13 (0.476)	|0.468	0.008	0.000|
43 (0.268)	|0.054	0.009	0.205|
12 (0.255)	|0.005	0.245	0.006|
Multiallelic Dprime: 0.903
BLOCK 424.  MARKERS: 2010 2011
14 (0.530)	|0.170	0.350	0.001|
12 (0.258)	|0.241	0.005	0.013|
32 (0.212)	|0.002	0.000	0.207|
Multiallelic Dprime: 0.788
BLOCK 425.  MARKERS: 2012 2013 2014
332 (0.413)	|0.317	0.039	0.056|
433 (0.355)	|0.201	0.129	0.024|
423 (0.221)	|0.176	0.014	0.031|
Multiallelic Dprime: 0.306
BLOCK 426.  MARKERS: 2018 2019 2020 2021
2424 (0.703)	|0.496	0.120	0.078|
2423 (0.182)	|0.078	0.101	0.000|
1214 (0.111)	|0.008	0.045	0.056|
Multiallelic Dprime: 0.440
BLOCK 427.  MARKERS: 2024 2025 2026 2027 2028 2029 2030 2031
31334112 (0.583)	|0.509	0.017	0.007	0.021	0.012	0.001|
31122314 (0.269)	|0.006	0.108	0.083	0.004	0.047	0.011|
13122334 (0.133)	|0.002	0.064	0.002	0.061	0.001	0.000|
Multiallelic Dprime: 0.850
BLOCK 428.  MARKERS: 2032 2033 2034 2035 2036 2037 2038 2039 2040 2041 2042 2043
222331421213 (0.525)	|0.455	0.062	0.006|
444131241431 (0.189)	|0.007	0.005	0.178|
222123443433 (0.091)	|0.005	0.084	0.002|
222131441433 (0.086)	|0.014	0.072	0.000|
442131441433 (0.061)	|0.026	0.035	0.000|
222123443413 (0.013)	|0.013	0.000	0.000|
Multiallelic Dprime: 0.767
BLOCK 429.  MARKERS: 2045 2046
21 (0.544)	|0.370	0.132	0.034	0.008|
23 (0.266)	|0.140	0.054	0.066	0.003|
11 (0.190)	|0.129	0.046	0.014	0.000|
Multiallelic Dprime: 0.148
BLOCK 430.  MARKERS: 2048 2049 2050 2051
2314 (0.638)	|0.537	0.075	0.017	0.006	0.002|
3122 (0.231)	|0.023	0.130	0.064	0.012	0.004|
3112 (0.113)	|0.041	0.010	0.051	0.004	0.006|
2312 (0.012)	|0.008	0.000	0.002	0.000	0.001|
Multiallelic Dprime: 0.620
BLOCK 431.  MARKERS: 2053 2054 2055 2056 2057
14413 (0.611)	|0.207	0.350	0.052|
14411 (0.217)	|0.207	0.000	0.009|
32233 (0.133)	|0.069	0.031	0.031|
12233 (0.022)	|0.005	0.006	0.010|
34413 (0.013)	|0.013	0.000	0.000|
Multiallelic Dprime: 0.607
BLOCK 432.  MARKERS: 2059 2060
24 (0.503)	|0.000	0.279	0.224	0.000|
12 (0.391)	|0.363	0.000	0.000	0.026|
22 (0.100)	|0.058	0.000	0.000	0.039|
Multiallelic Dprime: 0.923
BLOCK 433.  MARKERS: 2061 2062 2063 2064 2065
14312 (0.421)	|0.381	0.010	0.000	0.031|
34124 (0.283)	|0.021	0.144	0.003	0.112|
31124 (0.225)	|0.046	0.009	0.156	0.009|
34112 (0.065)	|0.065	0.000	0.000	0.000|
Multiallelic Dprime: 0.800
BLOCK 434.  MARKERS: 2066 2067 2068 2069
1223 (0.514)	|0.323	0.187|
3241 (0.162)	|0.084	0.078|
1423 (0.159)	|0.086	0.074|
1221 (0.153)	|0.075	0.076|
Multiallelic Dprime: 0.118
BLOCK 435.  MARKERS: 2070 2071
12 (0.574)	|0.400	0.163	0.009|
34 (0.418)	|0.316	0.076	0.026|
Multiallelic Dprime: 0.162
BLOCK 436.  MARKERS: 2079 2080 2081
324 (0.722)	|0.720	0.000	0.002|
213 (0.241)	|0.109	0.133	0.000|
224 (0.035)	|0.001	0.000	0.034|
Multiallelic Dprime: 0.931
BLOCK 437.  MARKERS: 2083 2084
42 (0.831)	|0.667	0.119	0.019	0.009|
21 (0.134)	|0.106	0.015	0.006	0.003|
22 (0.035)	|0.034	0.001	0.000	0.000|
Multiallelic Dprime: 0.142
BLOCK 438.  MARKERS: 2085 2086 2087 2088 2089 2090
334311 (0.804)	|0.556	0.177	0.074|
122133 (0.135)	|0.095	0.037	0.004|
324133 (0.027)	|0.004	0.023	0.000|
334313 (0.012)	|0.002	0.011	0.000|
Multiallelic Dprime: 0.216
BLOCK 439.  MARKERS: 2096 2097
31 (0.665)	|0.612	0.049	0.002|
23 (0.256)	|0.113	0.130	0.004|
33 (0.079)	|0.014	0.005	0.061|
Multiallelic Dprime: 0.640
BLOCK 440.  MARKERS: 2098 2099 2100 2101 2102 2103
112112 (0.740)	|0.702	0.006	0.025|
334223 (0.183)	|0.036	0.143	0.000|
332112 (0.066)	|0.066	0.001	0.000|
Multiallelic Dprime: 0.806
BLOCK 441.  MARKERS: 2104 2105 2106 2107 2108 2109 2110
4421322 (0.807)	|0.449	0.356|
2214141 (0.154)	|0.050	0.104|
2214142 (0.031)	|0.017	0.014|
Multiallelic Dprime: 0.311
BLOCK 442.  MARKERS: 2114 2115
22 (0.519)	|0.412	0.078	0.004	0.024|
13 (0.479)	|0.010	0.172	0.215	0.079|
Multiallelic Dprime: 0.773
BLOCK 443.  MARKERS: 2116 2117 2118
322 (0.425)	|0.387	0.011	0.016	0.004	0.002|
324 (0.250)	|0.057	0.015	0.111	0.053	0.006|
122 (0.219)	|0.074	0.143	0.000	0.003	0.000|
342 (0.103)	|0.050	0.011	0.002	0.000	0.037|
Multiallelic Dprime: 0.679
BLOCK 444.  MARKERS: 2119 2120 2121 2122 2123 2124 2125 2126
13221121 (0.567)	|0.384	0.093	0.081|
31444321 (0.181)	|0.126	0.024	0.025|
31444343 (0.130)	|0.045	0.040	0.035|
13224321 (0.061)	|0.035	0.012	0.013|
13224121 (0.045)	|0.035	0.004	0.004|
Multiallelic Dprime: 0.161
BLOCK 445.  MARKERS: 2128 2129 2130 2131 2132 2133 2134 2135
41342213 (0.634)	|0.390	0.173	0.072|
21122211 (0.175)	|0.136	0.029	0.011|
23124431 (0.161)	|0.039	0.031	0.091|
Multiallelic Dprime: 0.284
BLOCK 446.  MARKERS: 2137 2138 2139
312 (0.581)	|0.557	0.004	0.020|
332 (0.240)	|0.239	0.000	0.000|
114 (0.179)	|0.002	0.174	0.000|
Multiallelic Dprime: 0.898
BLOCK 447.  MARKERS: 2141 2142
23 (0.798)	|0.364	0.249	0.184|
31 (0.178)	|0.097	0.076	0.005|
21 (0.020)	|0.004	0.016	0.000|
Multiallelic Dprime: 0.275
BLOCK 448.  MARKERS: 2143 2144 2145 2146 2147
22333 (0.468)	|0.000	0.347	0.004	0.111|
42333 (0.342)	|0.290	0.000	0.049	0.000|
44111 (0.190)	|0.117	0.000	0.074	0.000|
Multiallelic Dprime: 0.857
BLOCK 449.  MARKERS: 2148 2149 2150 2151
3411 (0.407)	|0.290	0.018	0.099|
2242 (0.347)	|0.047	0.298	0.002|
3412 (0.127)	|0.024	0.103	0.000|
3242 (0.111)	|0.096	0.007	0.009|
Multiallelic Dprime: 0.714
BLOCK 450.  MARKERS: 2153 2154
42 (0.460)	|0.000	0.318	0.094	0.015	0.002	0.027	0.000|
12 (0.428)	|0.356	0.000	0.026	0.000	0.034	0.000	0.000|
44 (0.112)	|0.000	0.000	0.000	0.097	0.000	0.000	0.010|
Multiallelic Dprime: 0.931
BLOCK 451.  MARKERS: 2155 2156 2157 2158 2159 2160 2161
2224233 (0.356)	|0.095	0.119	0.084	0.037	0.019|
2142112 (0.317)	|0.134	0.098	0.071	0.007	0.005|
2124233 (0.120)	|0.050	0.030	0.039	0.000	0.001|
4124213 (0.112)	|0.038	0.045	0.025	0.000	0.005|
2122112 (0.037)	|0.002	0.011	0.018	0.003	0.002|
2124213 (0.028)	|0.011	0.013	0.000	0.001	0.002|
2144113 (0.011)	|0.005	0.005	0.000	0.000	0.000|
Multiallelic Dprime: 0.155
BLOCK 452.  MARKERS: 2163 2164 2165 2166
4424 (0.340)	|0.148	0.068	0.029	0.039	0.026	0.024	0.005|
4224 (0.328)	|0.117	0.061	0.052	0.028	0.053	0.007	0.009|
1441 (0.241)	|0.085	0.051	0.053	0.022	0.017	0.000	0.010|
1444 (0.052)	|0.017	0.021	0.008	0.004	0.000	0.002	0.000|
4444 (0.033)	|0.008	0.018	0.001	0.004	0.001	0.000	0.000|
Multiallelic Dprime: 0.161
BLOCK 453.  MARKERS: 2167 2168 2169 2170 2171
34441 (0.377)	|0.308	0.059	0.011|
44223 (0.220)	|0.106	0.019	0.093|
32441 (0.144)	|0.105	0.015	0.026|
44243 (0.098)	|0.045	0.049	0.004|
34243 (0.098)	|0.017	0.067	0.015|
34241 (0.032)	|0.016	0.013	0.004|
44443 (0.024)	|0.015	0.009	0.000|
Multiallelic Dprime: 0.424
BLOCK 454.  MARKERS: 2173 2174
33 (0.614)	|0.496	0.098	0.020|
23 (0.232)	|0.173	0.051	0.008|
21 (0.154)	|0.066	0.070	0.017|
Multiallelic Dprime: 0.238
BLOCK 455.  MARKERS: 2175 2176
14 (0.735)	|0.388	0.254	0.015	0.047|
31 (0.220)	|0.049	0.010	0.139	0.013|
34 (0.045)	|0.008	0.000	0.025	0.008|
Multiallelic Dprime: 0.636
BLOCK 456.  MARKERS: 2178 2179 2180 2181 2182 2183 2184 2185 2186 2187 2188
22134422213 (0.447)	|0.406	0.039	0.000|
13312134111 (0.265)	|0.265	0.000	0.000|
22134422231 (0.178)	|0.003	0.175	0.000|
22134422211 (0.067)	|0.021	0.024	0.022|
Multiallelic Dprime: 0.807
BLOCK 457.  MARKERS: 2190 2191
23 (0.722)	|0.363	0.152	0.050	0.108	0.037|
41 (0.251)	|0.003	0.069	0.179	0.000	0.000|
21 (0.024)	|0.005	0.018	0.000	0.000	0.000|
Multiallelic Dprime: 0.685
BLOCK 458.  MARKERS: 2192 2193 2194 2195 2196 2197 2198 2199 2200
213231441 (0.372)	|0.181	0.190	0.002|
213131443 (0.239)	|0.099	0.128	0.008|
431113243 (0.228)	|0.151	0.069	0.003|
213131433 (0.107)	|0.081	0.028	0.000|
213131431 (0.037)	|0.004	0.033	0.000|
Multiallelic Dprime: 0.234
BLOCK 459.  MARKERS: 2201 2202 2203 2204
1113 (0.527)	|0.326	0.019	0.175|
3342 (0.449)	|0.016	0.309	0.120|
3312 (0.013)	|0.000	0.001	0.011|
Multiallelic Dprime: 0.650
BLOCK 460.  MARKERS: 2205 2206 2207
344 (0.345)	|0.323	0.009	0.006	0.000|
142 (0.337)	|0.209	0.104	0.008	0.008|
122 (0.307)	|0.164	0.046	0.080	0.008|
Multiallelic Dprime: 0.475
BLOCK 461.  MARKERS: 2209 2210 2211 2212 2213
34314 (0.700)	|0.428	0.174	0.089	0.005|
12132 (0.161)	|0.040	0.070	0.041	0.010|
32114 (0.094)	|0.069	0.022	0.004	0.000|
32134 (0.016)	|0.003	0.011	0.002	0.000|
Multiallelic Dprime: 0.261
BLOCK 462.  MARKERS: 2216 2217 2218 2219 2220
13142 (0.551)	|0.278	0.147	0.122|
31223 (0.283)	|0.124	0.078	0.081|
13123 (0.143)	|0.076	0.042	0.023|
13223 (0.018)	|0.014	0.002	0.003|
Multiallelic Dprime: 0.063
BLOCK 463.  MARKERS: 2232 2233 2234
342 (0.496)	|0.222	0.066	0.156	0.035|
142 (0.270)	|0.066	0.134	0.062	0.005|
334 (0.227)	|0.111	0.092	0.015	0.000|
Multiallelic Dprime: 0.318
BLOCK 464.  MARKERS: 2235 2236 2237 2238 2239 2240 2241 2242 2243 2244 2245
23233221244 (0.400)	|0.276	0.007	0.119|
41442341422 (0.292)	|0.049	0.213	0.030|
23233223244 (0.235)	|0.224	0.009	0.003|
23233221242 (0.042)	|0.039	0.004	0.000|
Multiallelic Dprime: 0.641
BLOCK 465.  MARKERS: 2246 2247
41 (0.596)	|0.340	0.022	0.050	0.144	0.041	0.000|
31 (0.238)	|0.007	0.211	0.002	0.000	0.000	0.016|
33 (0.163)	|0.012	0.002	0.144	0.006	0.000	0.000|
Multiallelic Dprime: 0.851
BLOCK 466.  MARKERS: 2249 2250 2251 2252 2253
23113 (0.362)	|0.330	0.000	0.025|
23231 (0.236)	|0.000	0.235	0.000|
42113 (0.196)	|0.178	0.000	0.007|
22113 (0.150)	|0.008	0.000	0.134|
23131 (0.041)	|0.000	0.037	0.000|
23213 (0.016)	|0.015	0.000	0.001|
Multiallelic Dprime: 0.915
BLOCK 467.  MARKERS: 2254 2255 2256 2257 2258
11212 (0.530)	|0.296	0.000	0.000	0.161	0.056	0.004|
32334 (0.273)	|0.000	0.255	0.000	0.000	0.000	0.000|
32232 (0.167)	|0.000	0.000	0.158	0.000	0.000	0.007|
Multiallelic Dprime: 0.995
BLOCK 468.  MARKERS: 2259 2260 2261 2262 2263 2264 2265 2266 2267
322334132 (0.297)	|0.291	0.000	0.003|
344112413 (0.261)	|0.001	0.259	0.000|
142334432 (0.167)	|0.162	0.002	0.000|
322334432 (0.164)	|0.127	0.002	0.034|
122334432 (0.057)	|0.049	0.007	0.001|
342334432 (0.016)	|0.009	0.000	0.006|
Multiallelic Dprime: 0.865
BLOCK 469.  MARKERS: 2268 2269 2270
332 (0.659)	|0.512	0.130	0.017|
144 (0.285)	|0.229	0.052	0.004|
334 (0.047)	|0.045	0.002	0.000|
Multiallelic Dprime: 0.151
BLOCK 470.  MARKERS: 2273 2274
33 (0.794)	|0.488	0.198	0.109|
11 (0.185)	|0.000	0.182	0.002|
13 (0.021)	|0.000	0.001	0.020|
Multiallelic Dprime: 0.856
BLOCK 471.  MARKERS: 2275 2276
41 (0.488)	|0.317	0.081	0.021	0.069|
42 (0.381)	|0.123	0.172	0.050	0.036|
22 (0.131)	|0.061	0.003	0.052	0.016|
Multiallelic Dprime: 0.331
BLOCK 472.  MARKERS: 2279 2280 2281
212 (0.500)	|0.250	0.054	0.172	0.024|
412 (0.255)	|0.130	0.106	0.003	0.016|
422 (0.123)	|0.012	0.024	0.004	0.082|
211 (0.121)	|0.109	0.012	0.000	0.000|
Multiallelic Dprime: 0.417
BLOCK 473.  MARKERS: 2284 2285 2286
143 (0.500)	|0.494	0.006	0.000|
122 (0.196)	|0.026	0.170	0.002|
342 (0.180)	|0.180	0.000	0.000|
142 (0.124)	|0.102	0.009	0.012|
Multiallelic Dprime: 0.844
BLOCK 474.  MARKERS: 2287 2288
41 (0.801)	|0.422	0.279	0.094|
23 (0.185)	|0.123	0.000	0.060|
21 (0.013)	|0.011	0.000	0.000|
Multiallelic Dprime: 0.484
BLOCK 475.  MARKERS: 2289 2290 2291
233 (0.555)	|0.237	0.170	0.149|
224 (0.279)	|0.052	0.190	0.037|
434 (0.155)	|0.129	0.020	0.005|
Multiallelic Dprime: 0.347
BLOCK 476.  MARKERS: 2293 2294
41 (0.423)	|0.194	0.225|
21 (0.383)	|0.272	0.107|
43 (0.194)	|0.159	0.036|
Multiallelic Dprime: 0.327
BLOCK 477.  MARKERS: 2298 2299
33 (0.624)	|0.560	0.018	0.035	0.013|
11 (0.368)	|0.054	0.186	0.124	0.001|
Multiallelic Dprime: 0.765
BLOCK 478.  MARKERS: 2301 2302 2303 2304 2305
21213 (0.615)	|0.359	0.158	0.079	0.019|
43441 (0.204)	|0.100	0.060	0.037	0.006|
43241 (0.163)	|0.097	0.038	0.015	0.012|
23243 (0.014)	|0.006	0.006	0.000	0.002|
Multiallelic Dprime: 0.074
BLOCK 479.  MARKERS: 2307 2308 2309
132 (0.562)	|0.499	0.054	0.005	0.004	0.000|
114 (0.262)	|0.140	0.005	0.082	0.023	0.011|
314 (0.131)	|0.014	0.107	0.000	0.000	0.011|
134 (0.039)	|0.011	0.000	0.025	0.000	0.000|
Multiallelic Dprime: 0.612
BLOCK 480.  MARKERS: 2310 2311 2312 2313 2314
42114 (0.663)	|0.332	0.313	0.011|
41133 (0.168)	|0.112	0.038	0.017|
32314 (0.115)	|0.079	0.031	0.004|
42314 (0.028)	|0.028	0.000	0.000|
42133 (0.022)	|0.013	0.009	0.000|
Multiallelic Dprime: 0.349
BLOCK 481.  MARKERS: 2315 2316
22 (0.568)	|0.361	0.121	0.085|
34 (0.390)	|0.081	0.262	0.047|
32 (0.032)	|0.007	0.005	0.020|
Multiallelic Dprime: 0.444
BLOCK 482.  MARKERS: 2317 2318
24 (0.453)	|0.210	0.188	0.055|
44 (0.395)	|0.233	0.126	0.036|
22 (0.152)	|0.071	0.072	0.010|
Multiallelic Dprime: 0.125
BLOCK 483.  MARKERS: 2322 2323
43 (0.514)	|0.228	0.097	0.098	0.053	0.038|
23 (0.386)	|0.107	0.089	0.100	0.047	0.038|
41 (0.101)	|0.029	0.028	0.016	0.015	0.013|
Multiallelic Dprime: 0.151
BLOCK 484.  MARKERS: 2326 2327 2328 2329
2412 (0.364)	|0.220	0.059	0.073	0.012|
3412 (0.214)	|0.171	0.038	0.005	0.002|
2231 (0.213)	|0.133	0.063	0.015	0.000|
2432 (0.115)	|0.017	0.082	0.012	0.002|
2232 (0.089)	|0.043	0.003	0.002	0.041|
Multiallelic Dprime: 0.324
BLOCK 485.  MARKERS: 2331 2332 2333
342 (0.587)	|0.275	0.226	0.084|
314 (0.244)	|0.113	0.092	0.039|
142 (0.108)	|0.062	0.033	0.013|
344 (0.058)	|0.026	0.016	0.015|
Multiallelic Dprime: 0.058
BLOCK 486.  MARKERS: 2335 2336
31 (0.477)	|0.241	0.210	0.027|
43 (0.370)	|0.315	0.037	0.013|
41 (0.150)	|0.124	0.010	0.011|
Multiallelic Dprime: 0.553
BLOCK 487.  MARKERS: 2338 2339
31 (0.681)	|0.396	0.256	0.029|
13 (0.257)	|0.099	0.086	0.072|
33 (0.054)	|0.027	0.018	0.009|
Multiallelic Dprime: 0.213
BLOCK 488.  MARKERS: 2345 2346
12 (0.525)	|0.367	0.074	0.084|
32 (0.364)	|0.075	0.230	0.059|
14 (0.110)	|0.000	0.009	0.102|
Multiallelic Dprime: 0.566
BLOCK 489.  MARKERS: 2347 2348
12 (0.442)	|0.344	0.002	0.096|
32 (0.313)	|0.009	0.305	0.000|
34 (0.245)	|0.189	0.042	0.014|
Multiallelic Dprime: 0.735
BLOCK 490.  MARKERS: 2349 2350
13 (0.542)	|0.187	0.302	0.049|
43 (0.348)	|0.274	0.033	0.043|
11 (0.110)	|0.003	0.092	0.015|
Multiallelic Dprime: 0.456
BLOCK 491.  MARKERS: 2352 2353
44 (0.466)	|0.100	0.257	0.106|
42 (0.425)	|0.371	0.041	0.014|
24 (0.107)	|0.044	0.018	0.044|
Multiallelic Dprime: 0.610
BLOCK 492.  MARKERS: 2355 2356 2357
111 (0.517)	|0.440	0.000	0.076	0.000|
112 (0.315)	|0.292	0.000	0.022	0.000|
332 (0.164)	|0.002	0.102	0.000	0.056|
Multiallelic Dprime: 0.665
BLOCK 493.  MARKERS: 2358 2359 2360 2361
2114 (0.737)	|0.317	0.230	0.058	0.066	0.025	0.020|
4332 (0.101)	|0.022	0.020	0.020	0.014	0.008	0.008|
2112 (0.098)	|0.022	0.061	0.000	0.010	0.000	0.004|
4312 (0.056)	|0.002	0.010	0.037	0.003	0.001	0.001|
Multiallelic Dprime: 0.304
BLOCK 494.  MARKERS: 2362 2363 2364 2365 2366 2367
333443 (0.368)	|0.169	0.101	0.078	0.007|
412331 (0.321)	|0.129	0.106	0.075	0.001|
412333 (0.114)	|0.064	0.013	0.037	0.000|
412343 (0.095)	|0.043	0.033	0.017	0.000|
412443 (0.036)	|0.017	0.014	0.005	0.000|
432443 (0.033)	|0.010	0.005	0.017	0.002|
Multiallelic Dprime: 0.109
BLOCK 495.  MARKERS: 2373 2374 2375 2376 2377
14113 (0.443)	|0.434	0.003	0.006|
14111 (0.284)	|0.004	0.279	0.002|
42231 (0.234)	|0.015	0.006	0.214|
12131 (0.011)	|0.000	0.004	0.007|
Multiallelic Dprime: 0.944
BLOCK 496.  MARKERS: 2379 2380
42 (0.463)	|0.268	0.062	0.007	0.127|
23 (0.296)	|0.116	0.011	0.151	0.018|
22 (0.241)	|0.043	0.154	0.023	0.019|
Multiallelic Dprime: 0.494
BLOCK 497.  MARKERS: 2381 2382 2383 2384
1341 (0.428)	|0.083	0.337	0.003	0.006|
3342 (0.226)	|0.223	0.000	0.000	0.003|
1122 (0.180)	|0.000	0.000	0.180	0.000|
1342 (0.163)	|0.057	0.000	0.000	0.105|
Multiallelic Dprime: 0.844
BLOCK 498.  MARKERS: 2385 2386 2387
322 (0.366)	|0.019	0.345	0.002|
144 (0.336)	|0.329	0.004	0.005|
124 (0.183)	|0.004	0.004	0.174|
324 (0.113)	|0.108	0.004	0.001|
Multiallelic Dprime: 0.939
BLOCK 499.  MARKERS: 2390 2391
23 (0.459)	|0.261	0.132	0.066|
22 (0.359)	|0.255	0.078	0.026|
42 (0.182)	|0.102	0.042	0.037|
Multiallelic Dprime: 0.155
BLOCK 500.  MARKERS: 2392 2393
42 (0.619)	|0.469	0.005	0.141|
23 (0.252)	|0.017	0.220	0.015|
22 (0.130)	|0.003	0.127	0.000|
Multiallelic Dprime: 0.884
BLOCK 501.  MARKERS: 2394 2395
23 (0.488)	|0.409	0.014	0.062|
21 (0.353)	|0.018	0.317	0.013|
13 (0.156)	|0.040	0.003	0.113|
Multiallelic Dprime: 0.773
BLOCK 502.  MARKERS: 2396 2397
34 (0.466)	|0.468	0.000	0.000|
13 (0.340)	|0.002	0.333	0.002|
33 (0.186)	|0.079	0.001	0.107|
Multiallelic Dprime: 0.914
BLOCK 503.  MARKERS: 2398 2399
22 (0.555)	|0.496	0.060|
44 (0.332)	|0.295	0.035|
42 (0.111)	|0.099	0.011|
Multiallelic Dprime: 0.021
BLOCK 504.  MARKERS: 2400 2401
23 (0.891)	|0.343	0.227	0.133	0.115	0.066|
41 (0.106)	|0.074	0.000	0.032	0.000	0.000|
Multiallelic Dprime: 0.641
BLOCK 505.  MARKERS: 2402 2403 2404 2405 2406
32124 (0.417)	|0.277	0.071	0.034	0.033|
42141 (0.226)	|0.155	0.044	0.015	0.012|
44324 (0.167)	|0.098	0.040	0.013	0.016|
42121 (0.115)	|0.071	0.027	0.004	0.010|
42124 (0.068)	|0.031	0.029	0.006	0.001|
Multiallelic Dprime: 0.110
BLOCK 506.  MARKERS: 2412 2413 2414 2415
4232 (0.636)	|0.632	0.003|
2314 (0.212)	|0.003	0.208|
4312 (0.072)	|0.015	0.057|
2312 (0.071)	|0.071	0.000|
Multiallelic Dprime: 0.962
BLOCK 507.  MARKERS: 2416 2417
13 (0.726)	|0.697	0.023	0.006	0.001|
21 (0.274)	|0.073	0.115	0.064	0.022|
Multiallelic Dprime: 0.818
BLOCK 508.  MARKERS: 2418 2419 2420 2421
3144 (0.770)	|0.321	0.228	0.178	0.041|
4322 (0.138)	|0.014	0.009	0.021	0.093|
4144 (0.068)	|0.031	0.025	0.006	0.004|
4342 (0.023)	|0.013	0.002	0.006	0.002|
Multiallelic Dprime: 0.410
BLOCK 509.  MARKERS: 2423 2424 2425
243 (0.380)	|0.107	0.106	0.056	0.105|
423 (0.264)	|0.159	0.073	0.013	0.017|
421 (0.213)	|0.169	0.017	0.018	0.008|
443 (0.140)	|0.012	0.076	0.049	0.006|
Multiallelic Dprime: 0.399
BLOCK 510.  MARKERS: 2427 2428 2429 2430 2431 2432
134412 (0.450)	|0.151	0.125	0.169	0.000|
132212 (0.271)	|0.014	0.252	0.003	0.001|
134242 (0.137)	|0.119	0.004	0.003	0.012|
314214 (0.136)	|0.125	0.006	0.001	0.003|
Multiallelic Dprime: 0.645
BLOCK 511.  MARKERS: 2433 2434 2435
131 (0.413)	|0.245	0.153	0.002	0.008|
111 (0.390)	|0.286	0.084	0.015	0.000|
432 (0.178)	|0.127	0.042	0.004	0.004|
132 (0.017)	|0.011	0.006	0.000	0.000|
Multiallelic Dprime: 0.197
BLOCK 512.  MARKERS: 2438 2439 2440 2441 2442
22314 (0.669)	|0.384	0.024	0.213	0.032	0.004|
44122 (0.284)	|0.056	0.223	0.000	0.000	0.000|
42314 (0.020)	|0.016	0.000	0.003	0.000	0.000|
44114 (0.012)	|0.002	0.000	0.000	0.001	0.007|
Multiallelic Dprime: 0.722
BLOCK 513.  MARKERS: 2444 2445 2446 2447 2448 2449 2450 2451
13221433 (0.458)	|0.359	0.069	0.023	0.005|
34343111 (0.254)	|0.144	0.044	0.058	0.007|
13343113 (0.221)	|0.113	0.046	0.058	0.003|
13343133 (0.034)	|0.012	0.002	0.017	0.003|
13221413 (0.011)	|0.007	0.000	0.000	0.003|
Multiallelic Dprime: 0.278
BLOCK 514.  MARKERS: 2453 2454 2455
234 (0.646)	|0.502	0.140|
134 (0.163)	|0.163	0.000|
223 (0.161)	|0.000	0.161|
224 (0.024)	|0.024	0.000|
Multiallelic Dprime: 0.534
BLOCK 515.  MARKERS: 2456 2457 2458
343 (0.690)	|0.639	0.047|
121 (0.308)	|0.170	0.135|
Multiallelic Dprime: 0.627
BLOCK 516.  MARKERS: 2459 2460 2461
232 (0.809)	|0.436	0.281	0.068	0.016	0.002|
414 (0.185)	|0.045	0.006	0.103	0.008	0.013|
Multiallelic Dprime: 0.601
BLOCK 517.  MARKERS: 2463 2464 2465 2466 2467 2468 2469
1241144 (0.483)	|0.350	0.066	0.040	0.008	0.017|
1231144 (0.287)	|0.111	0.122	0.044	0.004	0.002|
2443312 (0.172)	|0.033	0.015	0.095	0.028	0.000|
2241144 (0.024)	|0.005	0.006	0.008	0.001	0.000|
2441144 (0.014)	|0.008	0.000	0.005	0.000	0.000|
Multiallelic Dprime: 0.435
BLOCK 518.  MARKERS: 2470 2471 2472 2473 2474 2475 2476 2477 2478 2479
1431133321 (0.514)	|0.506	0.000	0.000	0.000	0.000|
3433414122 (0.214)	|0.001	0.000	0.185	0.015	0.011|
3113434342 (0.195)	|0.002	0.192	0.000	0.000	0.000|
3413434342 (0.042)	|0.000	0.040	0.000	0.000	0.000|
3431434322 (0.021)	|0.000	0.000	0.000	0.021	0.000|
Multiallelic Dprime: 0.991
BLOCK 519.  MARKERS: 2480 2481 2482 2483 2484
22112 (0.509)	|0.488	0.018	0.005|
42112 (0.232)	|0.018	0.212	0.000|
24324 (0.187)	|0.006	0.000	0.177|
22312 (0.042)	|0.004	0.013	0.022|
24322 (0.014)	|0.006	0.008	0.000|
Multiallelic Dprime: 0.891
BLOCK 520.  MARKERS: 2485 2486 2487
341 (0.516)	|0.397	0.085	0.002	0.015	0.005	0.000	0.000|
441 (0.257)	|0.070	0.127	0.004	0.031	0.010	0.000	0.004|
333 (0.216)	|0.014	0.002	0.162	0.000	0.000	0.019	0.008|
Multiallelic Dprime: 0.651
BLOCK 521.  MARKERS: 2488 2489 2490 2491 2492 2493 2494 2495 2496 2497 2498 2499 2500 2501 2502 2503
2323143141424334 (0.477)	|0.398	0.078|
1321143141424334 (0.215)	|0.191	0.023|
2141321223242423 (0.169)	|0.135	0.034|
2321143141244334 (0.049)	|0.039	0.008|
2321143141424334 (0.022)	|0.016	0.005|
2321143141424333 (0.020)	|0.021	0.000|
1323143141424334 (0.012)	|0.011	0.000|
Multiallelic Dprime: 0.146
BLOCK 522.  MARKERS: 2504 2505
44 (0.849)	|0.611	0.193	0.044|
22 (0.151)	|0.049	0.036	0.066|
Multiallelic Dprime: 0.398
BLOCK 523.  MARKERS: 2509 2510
22 (0.660)	|0.535	0.067	0.057|
42 (0.229)	|0.174	0.007	0.049|
41 (0.111)	|0.034	0.066	0.010|
Multiallelic Dprime: 0.274
BLOCK 524.  MARKERS: 2513 2514 2515
213 (0.744)	|0.476	0.268	0.000|
434 (0.139)	|0.010	0.012	0.118|
214 (0.116)	|0.000	0.111	0.006|
Multiallelic Dprime: 0.690
BLOCK 525.  MARKERS: 2516 2517
12 (0.486)	|0.422	0.051	0.013|
32 (0.390)	|0.192	0.196	0.001|
34 (0.124)	|0.104	0.021	0.000|
Multiallelic Dprime: 0.527
BLOCK 526.  MARKERS: 2518 2519
31 (0.718)	|0.516	0.173	0.016	0.013|
13 (0.268)	|0.185	0.065	0.008	0.009|
33 (0.014)	|0.014	0.000	0.000	0.000|
Multiallelic Dprime: 0.040
BLOCK 527.  MARKERS: 2521 2522 2523
221 (0.714)	|0.639	0.057	0.016|
443 (0.238)	|0.011	0.213	0.000|
421 (0.024)	|0.023	0.001	0.000|
441 (0.022)	|0.022	0.000	0.000|
Multiallelic Dprime: 0.771
BLOCK 528.  MARKERS: 2525 2526 2527 2528
4424 (0.696)	|0.522	0.156	0.017|
1243 (0.271)	|0.215	0.048	0.010|
1224 (0.016)	|0.011	0.004	0.000|
Multiallelic Dprime: 0.110
BLOCK 529.  MARKERS: 2538 2539
41 (0.759)	|0.431	0.323|
23 (0.212)	|0.067	0.143|
43 (0.028)	|0.000	0.028|
Multiallelic Dprime: 0.440
BLOCK 530.  MARKERS: 2540 2541
42 (0.498)	|0.464	0.000	0.030	0.000|
13 (0.495)	|0.063	0.294	0.107	0.031|
Multiallelic Dprime: 0.871
BLOCK 531.  MARKERS: 2542 2543 2544
332 (0.527)	|0.443	0.082	0.002|
214 (0.300)	|0.051	0.129	0.121|
312 (0.136)	|0.060	0.069	0.007|
212 (0.032)	|0.004	0.023	0.005|
Multiallelic Dprime: 0.566
BLOCK 532.  MARKERS: 2546 2547
24 (0.557)	|0.530	0.022	0.004|
41 (0.303)	|0.003	0.221	0.080|
21 (0.139)	|0.058	0.078	0.003|
Multiallelic Dprime: 0.799
BLOCK 533.  MARKERS: 2548 2549 2550
324 (0.591)	|0.448	0.111	0.014	0.018|
131 (0.322)	|0.263	0.045	0.008	0.005|
134 (0.087)	|0.072	0.006	0.006	0.003|
Multiallelic Dprime: 0.182
BLOCK 534.  MARKERS: 2552 2553 2554
133 (0.783)	|0.382	0.162	0.137	0.102|
321 (0.163)	|0.115	0.009	0.030	0.009|
131 (0.027)	|0.000	0.020	0.007	0.000|
121 (0.027)	|0.011	0.012	0.003	0.000|
Multiallelic Dprime: 0.229
BLOCK 535.  MARKERS: 2556 2557 2558
113 (0.509)	|0.483	0.000	0.025|
123 (0.203)	|0.008	0.192	0.000|
121 (0.178)	|0.005	0.149	0.019|
323 (0.110)	|0.059	0.050	0.001|
Multiallelic Dprime: 0.806
BLOCK 536.  MARKERS: 2559 2560
12 (0.555)	|0.260	0.142	0.153|
24 (0.390)	|0.190	0.108	0.092|
14 (0.045)	|0.025	0.010	0.010|
Multiallelic Dprime: 0.045
BLOCK 537.  MARKERS: 2564 2565
43 (0.479)	|0.250	0.131	0.098|
11 (0.263)	|0.076	0.180	0.006|
13 (0.258)	|0.146	0.095	0.018|
Multiallelic Dprime: 0.290
BLOCK 538.  MARKERS: 2568 2569
31 (0.472)	|0.290	0.173	0.009|
21 (0.406)	|0.259	0.117	0.030|
32 (0.122)	|0.073	0.046	0.004|
Multiallelic Dprime: 0.076
BLOCK 539.  MARKERS: 2571 2572
13 (0.622)	|0.519	0.058	0.018	0.025|
44 (0.335)	|0.241	0.077	0.012	0.003|
14 (0.043)	|0.029	0.009	0.003	0.003|
Multiallelic Dprime: 0.221
BLOCK 540.  MARKERS: 2575 2576 2577 2578
2244 (0.788)	|0.397	0.278	0.112|
4411 (0.143)	|0.054	0.065	0.023|
2411 (0.033)	|0.015	0.012	0.006|
2211 (0.031)	|0.019	0.012	0.000|
Multiallelic Dprime: 0.113
BLOCK 541.  MARKERS: 2586 2587
14 (0.485)	|0.410	0.072	0.004|
12 (0.369)	|0.159	0.212	0.000|
34 (0.142)	|0.013	0.002	0.126|
Multiallelic Dprime: 0.599
BLOCK 542.  MARKERS: 2588 2589
21 (0.582)	|0.392	0.131	0.059|
41 (0.288)	|0.199	0.043	0.045|
23 (0.130)	|0.098	0.029	0.004|
Multiallelic Dprime: 0.100
BLOCK 543.  MARKERS: 2593 2594
43 (0.689)	|0.533	0.019	0.135|
23 (0.203)	|0.088	0.116	0.000|
21 (0.108)	|0.101	0.007	0.000|
Multiallelic Dprime: 0.458
BLOCK 544.  MARKERS: 2595 2596
24 (0.722)	|0.575	0.123	0.019|
22 (0.143)	|0.000	0.143	0.000|
44 (0.135)	|0.008	0.000	0.127|
Multiallelic Dprime: 0.826
BLOCK 545.  MARKERS: 2599 2600 2601
344 (0.584)	|0.398	0.139	0.048|
123 (0.266)	|0.166	0.060	0.040|
144 (0.146)	|0.126	0.005	0.015|
Multiallelic Dprime: 0.169
BLOCK 546.  MARKERS: 2604 2605 2606
324 (0.693)	|0.389	0.218	0.085|
114 (0.203)	|0.058	0.109	0.038|
112 (0.103)	|0.056	0.015	0.032|
Multiallelic Dprime: 0.232
BLOCK 547.  MARKERS: 2611 2612
31 (0.501)	|0.270	0.163	0.068|
11 (0.343)	|0.204	0.100	0.039|
12 (0.156)	|0.092	0.049	0.015|
Multiallelic Dprime: 0.064
BLOCK 548.  MARKERS: 2617 2618
21 (0.567)	|0.336	0.213	0.012	0.002|
41 (0.312)	|0.168	0.135	0.004	0.005|
43 (0.122)	|0.038	0.066	0.012	0.005|
Multiallelic Dprime: 0.121
BLOCK 549.  MARKERS: 2622 2623 2624
411 (0.542)	|0.358	0.154	0.028|
233 (0.415)	|0.132	0.189	0.094|
231 (0.028)	|0.007	0.021	0.001|
211 (0.013)	|0.001	0.011	0.000|
Multiallelic Dprime: 0.350
BLOCK 550.  MARKERS: 2625 2626 2627 2628 2629
43432 (0.498)	|0.487	0.003	0.007	0.000|
43242 (0.374)	|0.025	0.203	0.146	0.000|
21434 (0.126)	|0.000	0.000	0.000	0.122|
Multiallelic Dprime: 0.948
BLOCK 551.  MARKERS: 2631 2632 2633 2634 2635
41334 (0.508)	|0.078	0.135	0.157	0.062	0.062	0.000	0.005|
41314 (0.208)	|0.085	0.083	0.005	0.013	0.003	0.000	0.006|
41332 (0.155)	|0.120	0.015	0.011	0.005	0.000	0.000	0.001|
23132 (0.122)	|0.079	0.006	0.003	0.001	0.000	0.027	0.000|
Multiallelic Dprime: 0.533
BLOCK 552.  MARKERS: 2636 2637 2638 2639 2640 2641 2642
1112322 (0.366)	|0.121	0.009	0.113	0.016	0.086	0.003|
3311214 (0.240)	|0.140	0.002	0.003	0.079	0.000	0.001|
3322222 (0.173)	|0.004	0.166	0.000	0.000	0.000	0.000|
3312222 (0.080)	|0.002	0.063	0.000	0.005	0.001	0.006|
1312322 (0.066)	|0.011	0.009	0.001	0.000	0.002	0.039|
1112222 (0.028)	|0.000	0.026	0.000	0.000	0.001	0.000|
3311224 (0.014)	|0.007	0.002	0.000	0.004	0.000	0.000|
Multiallelic Dprime: 0.739
BLOCK 553.  MARKERS: 2643 2644 2645 2646 2647 2648 2649 2650 2651
134231211 (0.295)	|0.276	0.008	0.000	0.001	0.010	0.000|
332413211 (0.279)	|0.182	0.083	0.000	0.006	0.006	0.002|
322413144 (0.120)	|0.004	0.113	0.000	0.000	0.000	0.000|
322413211 (0.106)	|0.082	0.002	0.000	0.020	0.002	0.000|
332413111 (0.097)	|0.013	0.080	0.000	0.000	0.000	0.000|
132231211 (0.053)	|0.004	0.000	0.038	0.000	0.000	0.010|
Multiallelic Dprime: 0.627
BLOCK 554.  MARKERS: 2653 2654 2655 2656 2657 2658 2659
1214424 (0.575)	|0.253	0.285	0.028|
3433142 (0.301)	|0.175	0.119	0.008|
1434422 (0.040)	|0.031	0.009	0.000|
1433122 (0.036)	|0.002	0.033	0.000|
1433142 (0.021)	|0.006	0.015	0.000|
1214422 (0.013)	|0.009	0.004	0.000|
Multiallelic Dprime: 0.186
BLOCK 555.  MARKERS: 2662 2663 2664
421 (0.483)	|0.321	0.010	0.091	0.000	0.027	0.029|
233 (0.472)	|0.010	0.256	0.042	0.155	0.000	0.000|
221 (0.036)	|0.002	0.000	0.029	0.000	0.005	0.000|
Multiallelic Dprime: 0.837
BLOCK 556.  MARKERS: 2665 2666 2667 2668 2669 2670 2671
4414314 (0.339)	|0.028	0.307	0.000|
4413244 (0.266)	|0.188	0.080	0.000|
4234312 (0.162)	|0.020	0.000	0.142|
2214314 (0.158)	|0.154	0.004	0.000|
4214314 (0.033)	|0.033	0.000	0.000|
4234314 (0.029)	|0.029	0.000	0.000|
Multiallelic Dprime: 0.775
BLOCK 557.  MARKERS: 2672 2673 2674
313 (0.446)	|0.298	0.089	0.059|
233 (0.391)	|0.392	0.000	0.000|
311 (0.159)	|0.005	0.147	0.006|
Multiallelic Dprime: 0.603
BLOCK 558.  MARKERS: 2676 2677
43 (0.696)	|0.314	0.133	0.157	0.080	0.007|
21 (0.238)	|0.085	0.043	0.015	0.053	0.042|
23 (0.066)	|0.026	0.020	0.019	0.000	0.000|
Multiallelic Dprime: 0.224
BLOCK 559.  MARKERS: 2684 2685 2686 2687 2688
13234 (0.425)	|0.418	0.006	0.000|
11232 (0.196)	|0.000	0.112	0.086|
13244 (0.191)	|0.000	0.190	0.000|
31332 (0.132)	|0.000	0.000	0.133|
11332 (0.049)	|0.000	0.000	0.049|
Multiallelic Dprime: 0.914
BLOCK 560.  MARKERS: 2689 2690
33 (0.420)	|0.201	0.071	0.047	0.075	0.025|
23 (0.310)	|0.148	0.073	0.053	0.030	0.002|
31 (0.270)	|0.139	0.033	0.064	0.023	0.009|
Multiallelic Dprime: 0.128
BLOCK 561.  MARKERS: 2692 2693 2694 2695 2696 2697
443432 (0.488)	|0.330	0.142	0.010	0.006	0.000|
133434 (0.177)	|0.103	0.003	0.059	0.004	0.008|
432144 (0.163)	|0.122	0.020	0.021	0.000	0.000|
433434 (0.128)	|0.050	0.002	0.019	0.035	0.019|
432434 (0.036)	|0.031	0.000	0.004	0.000	0.000|
Multiallelic Dprime: 0.349
BLOCK 562.  MARKERS: 2699 2700 2701 2702
2242 (0.640)	|0.495	0.003	0.117	0.022|
4242 (0.170)	|0.005	0.151	0.013	0.000|
2423 (0.115)	|0.000	0.007	0.018	0.082|
2243 (0.045)	|0.044	0.000	0.000	0.000|
2443 (0.028)	|0.021	0.002	0.004	0.000|
Multiallelic Dprime: 0.718
BLOCK 563.  MARKERS: 2703 2704 2705 2706
3314 (0.564)	|0.293	0.130	0.035	0.009	0.043	0.023|
3411 (0.166)	|0.010	0.015	0.007	0.100	0.027	0.000|
3414 (0.152)	|0.047	0.012	0.042	0.006	0.043	0.002|
4434 (0.104)	|0.006	0.042	0.046	0.006	0.001	0.000|
Multiallelic Dprime: 0.526
BLOCK 564.  MARKERS: 2708 2709 2710 2711 2712 2713 2714
2433213 (0.358)	|0.353	0.005	0.001	0.000|
2413413 (0.201)	|0.019	0.169	0.012	0.000|
2412413 (0.132)	|0.000	0.000	0.131	0.000|
2233431 (0.122)	|0.002	0.001	0.118	0.000|
4413413 (0.118)	|0.000	0.110	0.004	0.000|
2433411 (0.026)	|0.000	0.018	0.000	0.009|
Multiallelic Dprime: 0.927
BLOCK 565.  MARKERS: 2715 2716 2717 2718
3142 (0.391)	|0.329	0.000	0.037	0.003	0.000	0.014|
2424 (0.309)	|0.000	0.277	0.000	0.000	0.025	0.000|
3144 (0.285)	|0.051	0.002	0.121	0.089	0.000	0.005|
3124 (0.010)	|0.000	0.000	0.000	0.007	0.000	0.000|
Multiallelic Dprime: 0.840
BLOCK 566.  MARKERS: 2719 2720 2721 2722 2723 2724 2725 2726 2727
332331421 (0.385)	|0.313	0.043	0.031|
134333421 (0.279)	|0.073	0.204	0.002|
312221243 (0.160)	|0.077	0.057	0.026|
332321423 (0.099)	|0.002	0.005	0.092|
134331421 (0.024)	|0.022	0.003	0.000|
332333421 (0.018)	|0.004	0.013	0.000|
Multiallelic Dprime: 0.547
BLOCK 567.  MARKERS: 2729 2730
24 (0.496)	|0.382	0.005	0.029	0.065	0.003|
22 (0.347)	|0.188	0.018	0.099	0.000	0.026|
42 (0.157)	|0.011	0.120	0.002	0.009	0.014|
Multiallelic Dprime: 0.525
BLOCK 568.  MARKERS: 2734 2735 2736 2737 2738 2739 2740 2741 2742 2743 2744
24414241422 (0.581)	|0.580	0.000	0.000	0.000|
32224431412 (0.143)	|0.046	0.000	0.097	0.000|
24222434213 (0.130)	|0.000	0.131	0.000	0.000|
24224434213 (0.075)	|0.000	0.075	0.000	0.000|
24224231422 (0.042)	|0.002	0.000	0.003	0.038|
Multiallelic Dprime: 0.948
BLOCK 569.  MARKERS: 2745 2746 2747
344 (0.635)	|0.377	0.184	0.074|
414 (0.223)	|0.112	0.073	0.038|
412 (0.103)	|0.083	0.014	0.006|
444 (0.039)	|0.016	0.024	0.000|
Multiallelic Dprime: 0.106
BLOCK 570.  MARKERS: 2751 2752
13 (0.586)	|0.289	0.217	0.057	0.015|
11 (0.294)	|0.173	0.092	0.017	0.003|
21 (0.118)	|0.065	0.041	0.007	0.002|
Multiallelic Dprime: 0.122
BLOCK 571.  MARKERS: 2760 2761 2762 2763 2764 2765 2766 2767 2768 2769 2770 2771 2772 2773 2774 2775 2776
22343123231144412 (0.527)	|0.368	0.134	0.000	0.020|
43121341412422241 (0.353)	|0.266	0.034	0.046	0.006|
23343123231144442 (0.082)	|0.012	0.069	0.000	0.000|
23121341412424241 (0.021)	|0.000	0.016	0.000	0.000|
Multiallelic Dprime: 0.306
BLOCK 572.  MARKERS: 2777 2778 2779 2780 2781
44122 (0.654)	|0.474	0.176	0.005|
12434 (0.256)	|0.011	0.122	0.124|
44124 (0.048)	|0.032	0.014	0.000|
44134 (0.031)	|0.020	0.009	0.002|
Multiallelic Dprime: 0.556
BLOCK 573.  MARKERS: 2783 2784
44 (0.538)	|0.531	0.006	0.000|
42 (0.330)	|0.253	0.000	0.074|
22 (0.132)	|0.000	0.129	0.000|
Multiallelic Dprime: 0.720
BLOCK 574.  MARKERS: 2786 2787 2788 2789
2123 (0.783)	|0.618	0.133	0.017|
4341 (0.135)	|0.082	0.052	0.000|
2321 (0.074)	|0.072	0.000	0.000|
Multiallelic Dprime: 0.170
BLOCK 575.  MARKERS: 2791 2792 2793 2794 2795
44413 (0.781)	|0.548	0.162	0.071|
12244 (0.185)	|0.120	0.025	0.039|
14214 (0.017)	|0.008	0.007	0.001|
Multiallelic Dprime: 0.116
BLOCK 576.  MARKERS: 2798 2799
22 (0.688)	|0.246	0.108	0.089	0.128	0.076	0.014	0.025|
42 (0.197)	|0.048	0.051	0.012	0.011	0.000	0.056	0.019|
44 (0.111)	|0.021	0.000	0.045	0.006	0.029	0.002	0.008|
Multiallelic Dprime: 0.339
BLOCK 577.  MARKERS: 2801 2802 2803 2804 2805 2806 2807
2443212 (0.316)	|0.222	0.060	0.035|
2443232 (0.158)	|0.140	0.010	0.009|
1441412 (0.148)	|0.006	0.138	0.004|
2321213 (0.145)	|0.135	0.009	0.001|
2441212 (0.105)	|0.013	0.002	0.089|
2441412 (0.071)	|0.014	0.050	0.007|
2443213 (0.053)	|0.005	0.001	0.045|
Multiallelic Dprime: 0.659
BLOCK 578.  MARKERS: 2809 2810
22 (0.536)	|0.167	0.240	0.129|
24 (0.272)	|0.215	0.028	0.029|
44 (0.192)	|0.092	0.032	0.067|
Multiallelic Dprime: 0.387
BLOCK 579.  MARKERS: 2811 2812
31 (0.474)	|0.145	0.190	0.065	0.071|
33 (0.300)	|0.130	0.079	0.046	0.042|
11 (0.226)	|0.090	0.074	0.043	0.016|
Multiallelic Dprime: 0.132
BLOCK 580.  MARKERS: 2816 2817 2818 2819 2820
43232 (0.365)	|0.134	0.116	0.109	0.005|
12434 (0.344)	|0.147	0.101	0.084	0.013|
12232 (0.153)	|0.063	0.058	0.030	0.004|
12212 (0.129)	|0.043	0.050	0.031	0.005|
Multiallelic Dprime: 0.080
BLOCK 581.  MARKERS: 2821 2822 2823
241 (0.390)	|0.383	0.004	0.002|
221 (0.327)	|0.017	0.072	0.239|
123 (0.255)	|0.008	0.245	0.004|
223 (0.027)	|0.000	0.002	0.023|
Multiallelic Dprime: 0.867
BLOCK 582.  MARKERS: 2824 2825
11 (0.409)	|0.393	0.012|
31 (0.324)	|0.165	0.159|
33 (0.268)	|0.200	0.065|
Multiallelic Dprime: 0.529
BLOCK 583.  MARKERS: 2826 2827 2828 2829
1332 (0.758)	|0.473	0.283	0.003|
3114 (0.235)	|0.039	0.074	0.121|
Multiallelic Dprime: 0.515
BLOCK 584.  MARKERS: 2830 2831 2832
344 (0.515)	|0.398	0.034	0.046	0.026	0.005|
323 (0.356)	|0.037	0.159	0.128	0.025	0.007|
124 (0.126)	|0.038	0.012	0.000	0.072	0.000|
Multiallelic Dprime: 0.630
BLOCK 585.  MARKERS: 2833 2834 2835 2836 2837 2838 2839
1344112 (0.473)	|0.469	0.000	0.000|
4123324 (0.206)	|0.000	0.205	0.000|
4123322 (0.176)	|0.000	0.144	0.031|
1123322 (0.123)	|0.002	0.121	0.000|
4344112 (0.012)	|0.012	0.000	0.000|
Multiallelic Dprime: 0.968
BLOCK 586.  MARKERS: 2840 2841 2842
434 (0.488)	|0.355	0.121	0.013|
111 (0.477)	|0.104	0.279	0.094|
411 (0.032)	|0.030	0.001	0.001|
Multiallelic Dprime: 0.503
BLOCK 587.  MARKERS: 2847 2848
24 (0.489)	|0.322	0.056	0.111|
22 (0.404)	|0.187	0.209	0.007|
34 (0.108)	|0.041	0.066	0.000|
Multiallelic Dprime: 0.394
BLOCK 588.  MARKERS: 2849 2850
11 (0.551)	|0.316	0.136	0.022	0.069|
14 (0.332)	|0.080	0.213	0.024	0.013|
31 (0.117)	|0.029	0.050	0.039	0.000|
Multiallelic Dprime: 0.411
BLOCK 589.  MARKERS: 2851 2852 2853 2854
1112 (0.426)	|0.427	0.000	0.000|
3321 (0.398)	|0.000	0.399	0.000|
3112 (0.085)	|0.000	0.000	0.083|
3111 (0.083)	|0.000	0.011	0.068|
Multiallelic Dprime: 0.987
BLOCK 590.  MARKERS: 2855 2856
42 (0.429)	|0.005	0.210	0.214|
44 (0.411)	|0.411	0.000	0.000|
22 (0.158)	|0.117	0.040	0.000|
Multiallelic Dprime: 0.879
BLOCK 591.  MARKERS: 2858 2859
11 (0.534)	|0.207	0.253	0.075|
13 (0.251)	|0.125	0.077	0.049|
23 (0.213)	|0.161	0.043	0.009|
Multiallelic Dprime: 0.263
BLOCK 592.  MARKERS: 2861 2862
22 (0.495)	|0.223	0.183	0.040	0.042|
42 (0.372)	|0.161	0.132	0.065	0.014|
24 (0.133)	|0.047	0.076	0.003	0.005|
Multiallelic Dprime: 0.127
BLOCK 593.  MARKERS: 2864 2865 2866
222 (0.431)	|0.220	0.165	0.047|
244 (0.391)	|0.308	0.007	0.075|
444 (0.106)	|0.076	0.017	0.013|
224 (0.061)	|0.017	0.009	0.035|
Multiallelic Dprime: 0.396
BLOCK 594.  MARKERS: 2867 2868
11 (0.627)	|0.452	0.067	0.108|
31 (0.200)	|0.154	0.032	0.012|
13 (0.172)	|0.128	0.036	0.008|
Multiallelic Dprime: 0.170
BLOCK 595.  MARKERS: 2870 2871 2872
431 (0.733)	|0.689	0.045|
334 (0.135)	|0.077	0.057|
324 (0.127)	|0.077	0.049|
Multiallelic Dprime: 0.521
BLOCK 596.  MARKERS: 2873 2874
33 (0.843)	|0.535	0.270	0.028|
11 (0.155)	|0.089	0.006	0.053|
Multiallelic Dprime: 0.323
BLOCK 597.  MARKERS: 2875 2876 2877 2878
4314 (0.625)	|0.321	0.180	0.076	0.030|
1132 (0.276)	|0.162	0.071	0.025	0.008|
1332 (0.083)	|0.038	0.027	0.012	0.002|
Multiallelic Dprime: 0.093
BLOCK 598.  MARKERS: 2883 2884 2885 2886 2887 2888 2889 2890 2891 2892
1314321232 (0.526)	|0.428	0.040	0.053|
3434143444 (0.286)	|0.080	0.117	0.087|
3432143444 (0.116)	|0.108	0.008	0.000|
3414323434 (0.041)	|0.018	0.000	0.022|
Multiallelic Dprime: 0.533
BLOCK 599.  MARKERS: 2893 2894
32 (0.655)	|0.399	0.222	0.034|
14 (0.174)	|0.124	0.051	0.000|
12 (0.165)	|0.044	0.121	0.000|
Multiallelic Dprime: 0.269
BLOCK 600.  MARKERS: 2896 2897
11 (0.572)	|0.486	0.065	0.023|
23 (0.393)	|0.312	0.071	0.009|
13 (0.034)	|0.025	0.008	0.002|
Multiallelic Dprime: 0.135
BLOCK 601.  MARKERS: 2905 2906
44 (0.822)	|0.412	0.231	0.180|
22 (0.144)	|0.015	0.066	0.058|
24 (0.033)	|0.001	0.020	0.012|
Multiallelic Dprime: 0.469
BLOCK 602.  MARKERS: 2908 2909
14 (0.428)	|0.327	0.089	0.009	0.006|
32 (0.316)	|0.000	0.062	0.253	0.000|
12 (0.251)	|0.013	0.125	0.008	0.104|
Multiallelic Dprime: 0.746
BLOCK 603.  MARKERS: 2910 2911 2912
134 (0.339)	|0.204	0.075	0.057|
112 (0.281)	|0.150	0.056	0.074|
312 (0.268)	|0.095	0.101	0.071|
132 (0.110)	|0.076	0.026	0.008|
Multiallelic Dprime: 0.182
BLOCK 604.  MARKERS: 2913 2914 2915 2916
1434 (0.526)	|0.485	0.002	0.036	0.005|
1212 (0.258)	|0.081	0.171	0.000	0.006|
4432 (0.210)	|0.043	0.000	0.108	0.059|
Multiallelic Dprime: 0.745
BLOCK 605.  MARKERS: 2917 2918 2919 2920 2921
22344 (0.611)	|0.575	0.000	0.002	0.008	0.015|
41424 (0.173)	|0.025	0.142	0.000	0.000	0.000|
42342 (0.146)	|0.041	0.001	0.095	0.003	0.000|
42344 (0.070)	|0.000	0.004	0.000	0.066	0.000|
Multiallelic Dprime: 0.864
BLOCK 606.  MARKERS: 2922 2923 2924 2925 2926 2927 2928
4241314 (0.643)	|0.287	0.193	0.160|
3222312 (0.147)	|0.054	0.055	0.037|
3442234 (0.099)	|0.065	0.019	0.013|
3242314 (0.076)	|0.026	0.014	0.034|
4242314 (0.015)	|0.004	0.000	0.011|
Multiallelic Dprime: 0.113
BLOCK 607.  MARKERS: 2932 2933 2934 2935
3423 (0.446)	|0.103	0.253	0.088|
1211 (0.287)	|0.246	0.020	0.022|
3421 (0.263)	|0.183	0.067	0.010|
Multiallelic Dprime: 0.540
BLOCK 608.  MARKERS: 2936 2937 2938
134 (0.534)	|0.071	0.274	0.180|
312 (0.338)	|0.298	0.000	0.041|
112 (0.122)	|0.118	0.000	0.003|
Multiallelic Dprime: 0.813
BLOCK 609.  MARKERS: 2939 2940 2941 2942
4112 (0.488)	|0.473	0.011|
4314 (0.278)	|0.270	0.007|
2132 (0.225)	|0.029	0.190|
Multiallelic Dprime: 0.888
BLOCK 610.  MARKERS: 2943 2944 2945 2946
3143 (0.778)	|0.539	0.137	0.100|
1321 (0.208)	|0.144	0.040	0.021|
Multiallelic Dprime: 0.039
BLOCK 611.  MARKERS: 2949 2950 2951 2952
4321 (0.687)	|0.541	0.143	0.005|
2411 (0.179)	|0.079	0.079	0.021|
2413 (0.123)	|0.088	0.035	0.000|
Multiallelic Dprime: 0.242
BLOCK 612.  MARKERS: 2953 2954
31 (0.709)	|0.399	0.207	0.095|
13 (0.260)	|0.178	0.070	0.011|
33 (0.031)	|0.023	0.005	0.000|
Multiallelic Dprime: 0.241
BLOCK 613.  MARKERS: 2955 2956 2957
414 (0.601)	|0.281	0.226	0.092|
214 (0.282)	|0.052	0.111	0.119|
431 (0.105)	|0.019	0.012	0.074|
Multiallelic Dprime: 0.342
BLOCK 614.  MARKERS: 2959 2960
14 (0.356)	|0.100	0.234	0.021|
34 (0.349)	|0.307	0.031	0.011|
12 (0.293)	|0.134	0.118	0.041|
Multiallelic Dprime: 0.452
BLOCK 615.  MARKERS: 2963 2964
31 (0.542)	|0.478	0.023	0.006	0.032|
13 (0.383)	|0.071	0.276	0.028	0.004|
33 (0.075)	|0.033	0.017	0.024	0.001|
Multiallelic Dprime: 0.705
BLOCK 616.  MARKERS: 2965 2966 2967
433 (0.582)	|0.112	0.254	0.212|
211 (0.316)	|0.279	0.028	0.009|
411 (0.058)	|0.013	0.012	0.033|
431 (0.038)	|0.033	0.005	0.000|
Multiallelic Dprime: 0.670
BLOCK 617.  MARKERS: 2969 2970
11 (0.435)	|0.412	0.019	0.006|
21 (0.306)	|0.066	0.233	0.006|
12 (0.256)	|0.053	0.044	0.158|
Multiallelic Dprime: 0.745
BLOCK 618.  MARKERS: 2973 2974 2975
441 (0.532)	|0.377	0.083	0.072|
143 (0.296)	|0.085	0.201	0.008|
431 (0.172)	|0.036	0.090	0.045|
Multiallelic Dprime: 0.465
BLOCK 619.  MARKERS: 2978 2979
14 (0.499)	|0.439	0.019	0.043|
12 (0.374)	|0.034	0.336	0.004|
24 (0.126)	|0.037	0.002	0.085|
Multiallelic Dprime: 0.777
BLOCK 620.  MARKERS: 2981 2982
24 (0.510)	|0.498	0.002	0.000	0.000|
42 (0.359)	|0.059	0.279	0.001	0.000|
22 (0.131)	|0.104	0.002	0.012	0.012|
Multiallelic Dprime: 0.898
BLOCK 621.  MARKERS: 2985 2986 2987 2988 2989 2990 2991 2992 2993 2994
1134243421 (0.661)	|0.374	0.199	0.080|
3312421343 (0.283)	|0.134	0.106	0.034|
3312421421 (0.013)	|0.004	0.006	0.000|
1134441341 (0.012)	|0.006	0.004	0.000|
Multiallelic Dprime: 0.096
BLOCK 622.  MARKERS: 3005 3006 3007 3008
3122 (0.527)	|0.282	0.245|
1314 (0.331)	|0.274	0.056|
3314 (0.123)	|0.080	0.044|
Multiallelic Dprime: 0.376
BLOCK 623.  MARKERS: 3016 3017
22 (0.651)	|0.549	0.015	0.085|
34 (0.349)	|0.007	0.214	0.123|
Multiallelic Dprime: 0.825
BLOCK 624.  MARKERS: 3018 3019 3020 3021
3233 (0.556)	|0.491	0.060	0.006|
1434 (0.229)	|0.011	0.208	0.011|
1444 (0.207)	|0.010	0.109	0.089|
Multiallelic Dprime: 0.795
BLOCK 625.  MARKERS: 3022 3023
21 (0.512)	|0.247	0.042	0.147	0.030	0.009	0.032	0.000|
23 (0.381)	|0.035	0.162	0.051	0.018	0.093	0.011	0.007|
43 (0.106)	|0.007	0.013	0.002	0.077	0.000	0.000	0.002|
Multiallelic Dprime: 0.618
BLOCK 626.  MARKERS: 3027 3028 3029 3030 3031
33212 (0.290)	|0.152	0.019	0.012	0.101|
31233 (0.216)	|0.020	0.183	0.005	0.002|
13212 (0.199)	|0.189	0.003	0.005	0.002|
33132 (0.124)	|0.014	0.013	0.094	0.002|
33232 (0.103)	|0.006	0.007	0.091	0.001|
33233 (0.043)	|0.007	0.035	0.000	0.000|
31212 (0.010)	|0.006	0.000	0.000	0.001|
Multiallelic Dprime: 0.750
BLOCK 627.  MARKERS: 3033 3034 3035 3036 3037 3038 3039 3040 3041 3042 3043
12111333313 (0.398)	|0.343	0.009	0.045|
34134122213 (0.263)	|0.145	0.114	0.005|
14134122231 (0.207)	|0.037	0.153	0.016|
12411333313 (0.111)	|0.104	0.004	0.000|
Multiallelic Dprime: 0.575
BLOCK 628.  MARKERS: 3044 3045
43 (0.641)	|0.391	0.100	0.143	0.007|
21 (0.280)	|0.228	0.039	0.007	0.005|
41 (0.074)	|0.027	0.022	0.000	0.025|
Multiallelic Dprime: 0.360
BLOCK 629.  MARKERS: 3047 3048 3049 3050
1242 (0.652)	|0.431	0.154	0.064|
2224 (0.160)	|0.127	0.034	0.000|
1442 (0.150)	|0.027	0.116	0.007|
1244 (0.038)	|0.014	0.015	0.008|
Multiallelic Dprime: 0.339
BLOCK 630.  MARKERS: 3053 3054
33 (0.601)	|0.589	0.006	0.009|
21 (0.318)	|0.033	0.284	0.000|
31 (0.079)	|0.000	0.067	0.012|
Multiallelic Dprime: 0.902
BLOCK 631.  MARKERS: 3055 3056
42 (0.622)	|0.489	0.039	0.091|
24 (0.357)	|0.026	0.322	0.003|
22 (0.021)	|0.010	0.011	0.000|
Multiallelic Dprime: 0.829
BLOCK 632.  MARKERS: 3057 3058 3059
232 (0.526)	|0.313	0.152	0.061|
323 (0.372)	|0.219	0.070	0.083|
223 (0.094)	|0.031	0.020	0.043|
Multiallelic Dprime: 0.156
BLOCK 633.  MARKERS: 3060 3061
12 (0.568)	|0.284	0.242	0.004	0.008	0.021	0.000|
14 (0.244)	|0.016	0.002	0.202	0.000	0.006	0.016|
34 (0.188)	|0.000	0.023	0.003	0.158	0.000	0.000|
Multiallelic Dprime: 0.870
BLOCK 634.  MARKERS: 3062 3063 3064 3065 3066
22421 (0.299)	|0.298	0.000	0.000	0.000	0.000	0.000|
22442 (0.268)	|0.000	0.257	0.000	0.000	0.007	0.000|
44422 (0.208)	|0.000	0.000	0.208	0.000	0.000	0.000|
24222 (0.165)	|0.000	0.000	0.000	0.101	0.043	0.020|
22422 (0.027)	|0.000	0.000	0.024	0.000	0.000	0.000|
24422 (0.017)	|0.000	0.000	0.014	0.000	0.000	0.000|
Multiallelic Dprime: 0.992
BLOCK 635.  MARKERS: 3067 3068 3069 3070 3071 3072 3073
3344223 (0.298)	|0.177	0.121|
3342444 (0.267)	|0.239	0.028|
1122223 (0.247)	|0.235	0.013|
3342244 (0.101)	|0.098	0.002|
3142223 (0.053)	|0.022	0.031|
3342223 (0.022)	|0.009	0.013|
Multiallelic Dprime: 0.572
BLOCK 636.  MARKERS: 3074 3075
22 (0.784)	|0.228	0.279	0.162	0.098	0.014|
44 (0.216)	|0.120	0.063	0.015	0.009	0.008|
Multiallelic Dprime: 0.340
BLOCK 637.  MARKERS: 3078 3079 3080 3081 3082
44134 (0.348)	|0.137	0.129	0.084|
42332 (0.342)	|0.120	0.133	0.088|
42314 (0.177)	|0.151	0.012	0.013|
22334 (0.107)	|0.018	0.080	0.010|
42334 (0.022)	|0.020	0.000	0.001|
Multiallelic Dprime: 0.295
BLOCK 638.  MARKERS: 3083 3084
33 (0.447)	|0.282	0.091	0.074|
32 (0.353)	|0.192	0.096	0.066|
13 (0.198)	|0.135	0.050	0.013|
Multiallelic Dprime: 0.112
BLOCK 639.  MARKERS: 3086 3087
22 (0.611)	|0.303	0.119	0.188|
24 (0.237)	|0.198	0.003	0.036|
34 (0.152)	|0.013	0.138	0.002|
Multiallelic Dprime: 0.424
BLOCK 640.  MARKERS: 3088 3089
31 (0.513)	|0.220	0.144	0.149|
33 (0.261)	|0.134	0.074	0.053|
11 (0.226)	|0.066	0.109	0.051|
Multiallelic Dprime: 0.143
BLOCK 641.  MARKERS: 3098 3099
23 (0.420)	|0.215	0.177	0.008	0.017	0.003|
21 (0.327)	|0.075	0.004	0.140	0.091	0.013|
41 (0.253)	|0.196	0.032	0.022	0.004	0.000|
Multiallelic Dprime: 0.534
BLOCK 642.  MARKERS: 3102 3103 3104 3105
4232 (0.492)	|0.476	0.016|
4433 (0.213)	|0.079	0.132|
4432 (0.162)	|0.142	0.017|
1212 (0.112)	|0.096	0.015|
4212 (0.016)	|0.016	0.000|
Multiallelic Dprime: 0.657
BLOCK 643.  MARKERS: 3106 3107
13 (0.813)	|0.270	0.270	0.142	0.072	0.034	0.007|
41 (0.182)	|0.061	0.044	0.042	0.014	0.006	0.005|
Multiallelic Dprime: 0.106
BLOCK 644.  MARKERS: 3115 3116 3117 3118 3119 3120 3121 3122 3123
333234442 (0.333)	|0.218	0.079	0.037|
311412124 (0.316)	|0.068	0.210	0.038|
111412124 (0.185)	|0.103	0.030	0.051|
311434422 (0.086)	|0.033	0.043	0.010|
311434424 (0.041)	|0.018	0.022	0.000|
311412122 (0.012)	|0.011	0.000	0.000|
Multiallelic Dprime: 0.368
BLOCK 645.  MARKERS: 3127 3128
23 (0.465)	|0.306	0.126	0.033|
44 (0.397)	|0.148	0.116	0.132|
24 (0.139)	|0.042	0.053	0.044|
Multiallelic Dprime: 0.267
BLOCK 646.  MARKERS: 3129 3130
33 (0.497)	|0.244	0.088	0.154	0.006|
34 (0.295)	|0.085	0.178	0.025	0.007|
13 (0.208)	|0.099	0.024	0.066	0.020|
Multiallelic Dprime: 0.313
BLOCK 647.  MARKERS: 3131 3132 3133
423 (0.429)	|0.218	0.027	0.159	0.019|
424 (0.290)	|0.244	0.035	0.003	0.007|
243 (0.245)	|0.026	0.179	0.003	0.031|
223 (0.032)	|0.007	0.008	0.000	0.015|
Multiallelic Dprime: 0.565
BLOCK 648.  MARKERS: 3135 3136 3137 3138 3139
24324 (0.495)	|0.168	0.096	0.074	0.069	0.054	0.018	0.000|
42324 (0.248)	|0.060	0.051	0.049	0.028	0.034	0.011	0.010|
24142 (0.163)	|0.055	0.043	0.031	0.012	0.015	0.006	0.002|
24342 (0.073)	|0.016	0.037	0.007	0.006	0.004	0.000	0.000|
Multiallelic Dprime: 0.141
BLOCK 649.  MARKERS: 3146 3147 3148 3149 3150 3151 3152 3153
14423144 (0.305)	|0.303	0.000|
12243112 (0.234)	|0.000	0.233|
32423144 (0.162)	|0.154	0.000|
12244114 (0.117)	|0.000	0.117|
12243312 (0.110)	|0.000	0.110|
12244144 (0.035)	|0.034	0.000|
12423144 (0.013)	|0.013	0.000|
Multiallelic Dprime: 1.000
BLOCK 650.  MARKERS: 3155 3156
34 (0.512)	|0.335	0.110	0.009	0.042	0.009	0.000|
42 (0.479)	|0.144	0.187	0.109	0.002	0.013	0.018|
Multiallelic Dprime: 0.437
BLOCK 651.  MARKERS: 3157 3158 3159 3160 3161
12244 (0.487)	|0.215	0.205	0.061	0.007|
34324 (0.298)	|0.192	0.070	0.036	0.000|
12242 (0.118)	|0.033	0.079	0.007	0.000|
12344 (0.044)	|0.008	0.005	0.030	0.000|
14324 (0.022)	|0.014	0.003	0.003	0.002|
14244 (0.018)	|0.003	0.004	0.000	0.012|
Multiallelic Dprime: 0.254
BLOCK 652.  MARKERS: 3166 3167 3168
223 (0.466)	|0.178	0.154	0.116	0.015|
431 (0.370)	|0.117	0.137	0.113	0.003|
423 (0.140)	|0.051	0.057	0.032	0.000|
421 (0.024)	|0.011	0.000	0.011	0.000|
Multiallelic Dprime: 0.092
BLOCK 653.  MARKERS: 3169 3170 3171
431 (0.357)	|0.101	0.140	0.115|
111 (0.348)	|0.186	0.105	0.055|
132 (0.272)	|0.152	0.031	0.089|
131 (0.018)	|0.002	0.007	0.010|
Multiallelic Dprime: 0.246
BLOCK 654.  MARKERS: 3173 3174
34 (0.446)	|0.384	0.059	0.004|
32 (0.284)	|0.217	0.056	0.010|
42 (0.268)	|0.113	0.035	0.121|
Multiallelic Dprime: 0.412
BLOCK 655.  MARKERS: 3175 3176
33 (0.715)	|0.696	0.009	0.010|
13 (0.149)	|0.003	0.027	0.119|
11 (0.136)	|0.000	0.133	0.003|
Multiallelic Dprime: 0.939
BLOCK 656.  MARKERS: 3177 3178
32 (0.698)	|0.364	0.180	0.147|
34 (0.170)	|0.030	0.114	0.021|
44 (0.132)	|0.110	0.010	0.012|
Multiallelic Dprime: 0.291
BLOCK 657.  MARKERS: 3180 3181 3182
323 (0.505)	|0.306	0.051	0.147|
341 (0.303)	|0.133	0.148	0.023|
423 (0.179)	|0.149	0.032	0.000|
Multiallelic Dprime: 0.355
BLOCK 658.  MARKERS: 3184 3185
13 (0.596)	|0.343	0.022	0.231|
11 (0.233)	|0.025	0.194	0.014|
33 (0.170)	|0.008	0.162	0.000|
Multiallelic Dprime: 0.830
BLOCK 659.  MARKERS: 3187 3188
13 (0.380)	|0.049	0.244	0.081|
11 (0.374)	|0.342	0.006	0.029|
33 (0.246)	|0.057	0.174	0.016|
Multiallelic Dprime: 0.636
BLOCK 660.  MARKERS: 3191 3192
31 (0.447)	|0.299	0.038	0.030	0.069|
13 (0.424)	|0.115	0.213	0.064	0.016|
33 (0.126)	|0.024	0.041	0.024	0.028|
Multiallelic Dprime: 0.448
BLOCK 661.  MARKERS: 3194 3195 3196 3197 3198 3199 3200 3201 3202 3203 3204 3205 3206
2322433232241 (0.440)	|0.208	0.101	0.132|
2143211314224 (0.294)	|0.150	0.089	0.053|
2143213332441 (0.118)	|0.060	0.047	0.012|
4322433232241 (0.113)	|0.039	0.058	0.017|
Multiallelic Dprime: 0.146
BLOCK 662.  MARKERS: 3208 3209
11 (0.475)	|0.195	0.072	0.107	0.035	0.057|
34 (0.304)	|0.145	0.056	0.059	0.022	0.016|
31 (0.221)	|0.087	0.061	0.016	0.049	0.007|
Multiallelic Dprime: 0.167
BLOCK 663.  MARKERS: 3210 3211 3212 3213
2234 (0.427)	|0.374	0.031	0.022|
4432 (0.190)	|0.123	0.015	0.051|
4442 (0.182)	|0.051	0.132	0.000|
2432 (0.106)	|0.092	0.006	0.008|
2434 (0.080)	|0.075	0.005	0.000|
Multiallelic Dprime: 0.522
BLOCK 664.  MARKERS: 3214 3215
22 (0.723)	|0.380	0.100	0.236	0.005|
44 (0.194)	|0.008	0.159	0.001	0.025|
24 (0.083)	|0.003	0.070	0.010	0.000|
Multiallelic Dprime: 0.828
BLOCK 665.  MARKERS: 3217 3218 3219 3220
3214 (0.391)	|0.368	0.002	0.003	0.000	0.014|
1242 (0.327)	|0.023	0.048	0.176	0.073	0.000|
1442 (0.250)	|0.006	0.206	0.019	0.013	0.000|
1214 (0.030)	|0.030	0.000	0.000	0.000	0.000|
Multiallelic Dprime: 0.840
BLOCK 666.  MARKERS: 3221 3222 3223 3224 3225 3226
332212 (0.428)	|0.165	0.134	0.101	0.005	0.013	0.004|
332234 (0.255)	|0.109	0.066	0.071	0.001	0.000	0.005|
113412 (0.197)	|0.125	0.032	0.040	0.000	0.000	0.000|
332214 (0.085)	|0.014	0.012	0.022	0.038	0.000	0.000|
112212 (0.014)	|0.000	0.011	0.002	0.000	0.000	0.000|
Multiallelic Dprime: 0.200
BLOCK 667.  MARKERS: 3232 3233 3234 3235 3236 3237 3238
2311342 (0.420)	|0.296	0.013	0.098	0.002	0.009|
2133124 (0.261)	|0.033	0.222	0.000	0.006	0.000|
4311342 (0.242)	|0.086	0.151	0.002	0.003	0.000|
2111322 (0.044)	|0.000	0.000	0.000	0.044	0.000|
2131342 (0.014)	|0.009	0.000	0.003	0.000	0.000|
2313124 (0.011)	|0.001	0.009	0.000	0.000	0.000|
Multiallelic Dprime: 0.663
BLOCK 668.  MARKERS: 3239 3240 3241 3242 3243 3244 3245 3246
11244343 (0.426)	|0.318	0.109|
42244343 (0.397)	|0.260	0.135|
11431121 (0.103)	|0.100	0.003|
11241343 (0.059)	|0.013	0.046|
11434343 (0.011)	|0.006	0.004|
Multiallelic Dprime: 0.236
BLOCK 669.  MARKERS: 3249 3250 3251
322 (0.699)	|0.504	0.164	0.032|
214 (0.299)	|0.153	0.141	0.005|
Multiallelic Dprime: 0.239
BLOCK 670.  MARKERS: 3253 3254
33 (0.658)	|0.413	0.105	0.069	0.073|
14 (0.305)	|0.010	0.152	0.143	0.000|
34 (0.037)	|0.000	0.037	0.000	0.000|
Multiallelic Dprime: 0.706
BLOCK 671.  MARKERS: 3256 3257 3258
414 (0.422)	|0.103	0.161	0.158|
421 (0.293)	|0.141	0.079	0.073|
211 (0.212)	|0.131	0.035	0.047|
411 (0.073)	|0.017	0.035	0.020|
Multiallelic Dprime: 0.247
BLOCK 672.  MARKERS: 3261 3262
12 (0.391)	|0.212	0.140	0.003	0.009	0.012|
34 (0.310)	|0.174	0.119	0.000	0.004	0.000|
32 (0.299)	|0.155	0.114	0.021	0.005	0.000|
Multiallelic Dprime: 0.066
BLOCK 673.  MARKERS: 3267 3268 3269 3270 3271 3272 3273 3274 3275
132234214 (0.543)	|0.407	0.127	0.001	0.004|
344141442 (0.372)	|0.161	0.180	0.027	0.003|
344131442 (0.024)	|0.018	0.006	0.000	0.000|
332131442 (0.018)	|0.018	0.000	0.000	0.000|
344234214 (0.012)	|0.007	0.005	0.000	0.000|
Multiallelic Dprime: 0.347
BLOCK 674.  MARKERS: 3278 3279 3280 3281 3282 3283
312344 (0.624)	|0.544	0.072	0.002|
434132 (0.324)	|0.090	0.228	0.002|
312132 (0.028)	|0.008	0.020	0.000|
334144 (0.015)	|0.008	0.000	0.007|
Multiallelic Dprime: 0.618
BLOCK 675.  MARKERS: 3284 3285 3286 3287 3288
24311 (0.652)	|0.401	0.248|
41132 (0.325)	|0.104	0.221|
41311 (0.013)	|0.002	0.010|
Multiallelic Dprime: 0.389
BLOCK 676.  MARKERS: 3291 3292
33 (0.509)	|0.281	0.228|
21 (0.488)	|0.361	0.125|
Multiallelic Dprime: 0.275
BLOCK 677.  MARKERS: 3295 3296
44 (0.645)	|0.631	0.008	0.002	0.001|
22 (0.353)	|0.015	0.214	0.110	0.014|
Multiallelic Dprime: 0.949
BLOCK 678.  MARKERS: 3297 3298 3299 3300
3322 (0.645)	|0.209	0.287	0.064	0.074|
1114 (0.224)	|0.005	0.003	0.109	0.107|
1124 (0.112)	|0.105	0.003	0.000	0.000|
3122 (0.016)	|0.005	0.000	0.010	0.000|
Multiallelic Dprime: 0.572
BLOCK 679.  MARKERS: 3307 3308 3309 3310 3311 3312
243133 (0.324)	|0.275	0.030	0.014|
143122 (0.292)	|0.234	0.036	0.013|
221333 (0.187)	|0.151	0.026	0.004|
143123 (0.182)	|0.166	0.005	0.002|
Multiallelic Dprime: 0.180
BLOCK 680.  MARKERS: 3323 3324 3325 3326 3327 3328 3329 3330 3331 3332 3333 3334 3335 3336 3337 3338 3339 3340 3341 3342 3343 3344 3345
11313213214221142323223 (0.832)	|0.768	0.041	0.003	0.009	0.011|
32134434432444324141441 (0.099)	|0.000	0.053	0.043	0.000	0.000|
11113233234221144121423 (0.033)	|0.009	0.000	0.000	0.023	0.000|
Multiallelic Dprime: 0.866
BLOCK 681.  MARKERS: 3346 3347 3348 3349
2333 (0.802)	|0.671	0.121	0.010|
4114 (0.101)	|0.086	0.008	0.006|
4113 (0.051)	|0.031	0.019	0.001|
2113 (0.032)	|0.019	0.001	0.012|
2133 (0.011)	|0.004	0.000	0.007|
Multiallelic Dprime: 0.157
BLOCK 682.  MARKERS: 3352 3353 3354
442 (0.811)	|0.653	0.034	0.125|
224 (0.152)	|0.006	0.145	0.001|
424 (0.037)	|0.028	0.007	0.002|
Multiallelic Dprime: 0.770
BLOCK 683.  MARKERS: 3355 3356
22 (0.686)	|0.397	0.260	0.019|
24 (0.186)	|0.100	0.080	0.003|
44 (0.128)	|0.055	0.066	0.003|
Multiallelic Dprime: 0.107
BLOCK 684.  MARKERS: 3358 3359 3360 3361 3362 3363 3364 3365 3366 3367
1114222241 (0.552)	|0.203	0.229	0.022	0.085|
3432411424 (0.406)	|0.086	0.044	0.234	0.035|
1134221424 (0.024)	|0.014	0.006	0.000	0.003|
Multiallelic Dprime: 0.527
BLOCK 685.  MARKERS: 3370 3371 3372 3373 3374 3375 3376
3242132 (0.306)	|0.006	0.297|
3242112 (0.282)	|0.265	0.010|
3324314 (0.261)	|0.257	0.004|
1242314 (0.131)	|0.001	0.128|
Multiallelic Dprime: 0.955
BLOCK 686.  MARKERS: 3377 3378 3379
222 (0.540)	|0.217	0.156	0.099	0.065|
444 (0.449)	|0.129	0.079	0.111	0.121|
Multiallelic Dprime: 0.221
BLOCK 687.  MARKERS: 3384 3385 3386 3387 3388 3389 3390 3391
33443322 (0.349)	|0.056	0.281	0.012|
33442344 (0.237)	|0.156	0.012	0.069|
42322422 (0.215)	|0.190	0.005	0.020|
33322322 (0.189)	|0.046	0.004	0.140|
Multiallelic Dprime: 0.673
BLOCK 688.  MARKERS: 3393 3394
13 (0.451)	|0.450	0.000|
41 (0.307)	|0.020	0.283|
43 (0.242)	|0.174	0.071|
Multiallelic Dprime: 0.769
BLOCK 689.  MARKERS: 3395 3396
34 (0.643)	|0.213	0.151	0.173	0.103|
12 (0.354)	|0.160	0.102	0.057	0.035|
Multiallelic Dprime: 0.173
BLOCK 690.  MARKERS: 3403 3404 3405
444 (0.374)	|0.367	0.008|
344 (0.254)	|0.239	0.008|
434 (0.230)	|0.211	0.017|
432 (0.138)	|0.005	0.132|
Multiallelic Dprime: 0.793
BLOCK 691.  MARKERS: 3407 3408
21 (0.825)	|0.337	0.250	0.006	0.147	0.053	0.015	0.000|
44 (0.166)	|0.000	0.000	0.151	0.000	0.000	0.000	0.013|
Multiallelic Dprime: 0.993
BLOCK 692.  MARKERS: 3409 3410 3411 3412 3413 3414 3415
3341442 (0.338)	|0.181	0.145	0.014|
3323444 (0.253)	|0.200	0.033	0.019|
3143232 (0.157)	|0.074	0.045	0.038|
2143232 (0.146)	|0.059	0.067	0.020|
3323442 (0.057)	|0.017	0.023	0.018|
3343444 (0.017)	|0.015	0.000	0.001|
3343442 (0.012)	|0.009	0.002	0.001|
Multiallelic Dprime: 0.289
BLOCK 693.  MARKERS: 3418 3419
13 (0.559)	|0.234	0.212	0.113|
14 (0.325)	|0.158	0.117	0.051|
33 (0.116)	|0.067	0.033	0.016|
Multiallelic Dprime: 0.093
BLOCK 694.  MARKERS: 3424 3425
22 (0.459)	|0.256	0.121	0.072	0.010|
44 (0.362)	|0.261	0.039	0.048	0.012|
24 (0.180)	|0.123	0.034	0.017	0.002|
Multiallelic Dprime: 0.214
BLOCK 695.  MARKERS: 3431 3432 3433
121 (0.641)	|0.517	0.126|
144 (0.193)	|0.061	0.133|
244 (0.137)	|0.092	0.044|
124 (0.023)	|0.002	0.021|
Multiallelic Dprime: 0.381
BLOCK 696.  MARKERS: 3434 3435 3436
441 (0.674)	|0.466	0.160	0.049|
224 (0.324)	|0.247	0.048	0.028|
Multiallelic Dprime: 0.188
BLOCK 697.  MARKERS: 3439 3440
23 (0.715)	|0.706	0.008	0.000|
41 (0.208)	|0.030	0.100	0.077|
43 (0.076)	|0.000	0.038	0.037|
Multiallelic Dprime: 0.904
BLOCK 698.  MARKERS: 3441 3442 3443
124 (0.735)	|0.545	0.180	0.011|
324 (0.147)	|0.072	0.070	0.004|
343 (0.114)	|0.045	0.066	0.002|
Multiallelic Dprime: 0.312
BLOCK 699.  MARKERS: 3445 3446
21 (0.662)	|0.614	0.013	0.032|
43 (0.319)	|0.095	0.214	0.004|
23 (0.017)	|0.013	0.004	0.000|
Multiallelic Dprime: 0.765
BLOCK 700.  MARKERS: 3447 3448
34 (0.723)	|0.271	0.211	0.140	0.099|
42 (0.232)	|0.132	0.021	0.027	0.048|
32 (0.037)	|0.022	0.006	0.008	0.000|
Multiallelic Dprime: 0.320
BLOCK 701.  MARKERS: 3449 3450 3451 3452
4433 (0.423)	|0.052	0.344	0.028|
4423 (0.245)	|0.232	0.011	0.002|
2433 (0.177)	|0.148	0.000	0.026|
4222 (0.146)	|0.127	0.000	0.020|
Multiallelic Dprime: 0.801
BLOCK 702.  MARKERS: 3453 3454
42 (0.567)	|0.006	0.199	0.222	0.101	0.042	0.000|
24 (0.355)	|0.339	0.002	0.011	0.000	0.000	0.000|
22 (0.075)	|0.006	0.044	0.000	0.000	0.000	0.021|
Multiallelic Dprime: 0.882
BLOCK 703.  MARKERS: 3456 3457 3458 3459 3460 3461
212432 (0.350)	|0.213	0.036	0.052	0.036	0.010|
434142 (0.245)	|0.150	0.033	0.017	0.018	0.018|
212441 (0.233)	|0.089	0.050	0.055	0.022	0.017|
434442 (0.102)	|0.031	0.049	0.010	0.011	0.000|
212442 (0.043)	|0.016	0.003	0.008	0.012	0.003|
434432 (0.023)	|0.010	0.005	0.000	0.005	0.002|
Multiallelic Dprime: 0.239
BLOCK 704.  MARKERS: 3463 3464 3465 3466
1331 (0.510)	|0.250	0.070	0.164	0.000	0.017	0.000|
3411 (0.177)	|0.000	0.000	0.009	0.161	0.002	0.000|
3433 (0.142)	|0.009	0.126	0.000	0.000	0.000	0.003|
3431 (0.106)	|0.038	0.007	0.006	0.000	0.053	0.000|
3331 (0.051)	|0.024	0.010	0.005	0.001	0.002	0.009|
Multiallelic Dprime: 0.702
BLOCK 705.  MARKERS: 3467 3468 3469 3470 3471 3472
443341 (0.325)	|0.222	0.041	0.062|
211323 (0.216)	|0.059	0.138	0.019|
243341 (0.184)	|0.079	0.048	0.056|
243123 (0.171)	|0.142	0.019	0.009|
243321 (0.076)	|0.059	0.004	0.013|
213323 (0.011)	|0.002	0.008	0.000|
Multiallelic Dprime: 0.395
BLOCK 706.  MARKERS: 3474 3475
22 (0.577)	|0.344	0.124	0.109|
12 (0.261)	|0.066	0.073	0.123|
24 (0.162)	|0.026	0.130	0.006|
Multiallelic Dprime: 0.416
BLOCK 707.  MARKERS: 3476 3477
33 (0.435)	|0.135	0.142	0.098	0.047	0.010|
31 (0.327)	|0.227	0.045	0.007	0.048	0.000|
13 (0.238)	|0.094	0.117	0.017	0.006	0.002|
Multiallelic Dprime: 0.343
BLOCK 708.  MARKERS: 3478 3479 3480 3481 3482 3483 3484 3485 3486
142113443 (0.457)	|0.437	0.010	0.000	0.000|
142113323 (0.304)	|0.000	0.296	0.000	0.003|
334411441 (0.122)	|0.000	0.000	0.099	0.022|
142133443 (0.100)	|0.002	0.097	0.000	0.000|
334411443 (0.012)	|0.003	0.009	0.000	0.000|
Multiallelic Dprime: 0.972
BLOCK 709.  MARKERS: 3487 3488 3489 3490 3491 3492
123122 (0.443)	|0.109	0.319	0.008|
324324 (0.413)	|0.305	0.101	0.007|
334314 (0.100)	|0.098	0.004	0.000|
323122 (0.026)	|0.019	0.007	0.000|
Multiallelic Dprime: 0.525
BLOCK 710.  MARKERS: 3493 3494 3495
341 (0.545)	|0.155	0.049	0.162	0.086	0.076	0.023|
122 (0.432)	|0.197	0.133	0.021	0.050	0.022	0.008|
321 (0.015)	|0.010	0.005	0.000	0.000	0.000	0.000|
Multiallelic Dprime: 0.395
BLOCK 711.  MARKERS: 3497 3498 3499 3500 3501
12224 (0.363)	|0.302	0.060	0.001|
12122 (0.187)	|0.003	0.004	0.180|
12142 (0.185)	|0.002	0.180	0.000|
13224 (0.136)	|0.076	0.060	0.000|
32122 (0.098)	|0.095	0.002	0.001|
12222 (0.031)	|0.006	0.025	0.000|
Multiallelic Dprime: 0.760
BLOCK 712.  MARKERS: 3503 3504
24 (0.481)	|0.271	0.044	0.165|
22 (0.332)	|0.032	0.276	0.025|
44 (0.185)	|0.137	0.003	0.044|
Multiallelic Dprime: 0.570
BLOCK 713.  MARKERS: 3506 3507
31 (0.440)	|0.284	0.024	0.104	0.029|
33 (0.326)	|0.155	0.151	0.013	0.004|
41 (0.234)	|0.143	0.006	0.003	0.081|
Multiallelic Dprime: 0.380
BLOCK 714.  MARKERS: 3509 3510 3511 3512
1434 (0.582)	|0.568	0.011|
1432 (0.180)	|0.003	0.176|
3232 (0.120)	|0.007	0.113|
1412 (0.115)	|0.001	0.111|
Multiallelic Dprime: 0.955
BLOCK 715.  MARKERS: 3513 3514
42 (0.579)	|0.490	0.020	0.015	0.054|
31 (0.414)	|0.131	0.136	0.113	0.035|
Multiallelic Dprime: 0.600
BLOCK 716.  MARKERS: 3515 3516 3517
213 (0.627)	|0.270	0.240	0.076	0.041|
231 (0.156)	|0.087	0.022	0.039	0.008|
433 (0.129)	|0.039	0.059	0.004	0.027|
233 (0.088)	|0.034	0.044	0.002	0.010|
Multiallelic Dprime: 0.151
BLOCK 717.  MARKERS: 3520 3521 3522
312 (0.429)	|0.182	0.190	0.032	0.025|
334 (0.364)	|0.189	0.142	0.025	0.007|
412 (0.120)	|0.050	0.007	0.047	0.016|
314 (0.085)	|0.071	0.012	0.000	0.001|
Multiallelic Dprime: 0.225
BLOCK 718.  MARKERS: 3526 3527 3528
112 (0.492)	|0.114	0.218	0.161|
312 (0.354)	|0.160	0.104	0.089|
334 (0.105)	|0.101	0.004	0.000|
332 (0.049)	|0.011	0.022	0.016|
Multiallelic Dprime: 0.301
BLOCK 719.  MARKERS: 3530 3531
44 (0.386)	|0.090	0.183	0.109	0.000	0.000|
12 (0.345)	|0.289	0.035	0.000	0.012	0.009|
42 (0.267)	|0.132	0.016	0.014	0.098	0.003|
Multiallelic Dprime: 0.588
BLOCK 720.  MARKERS: 3532 3533 3534 3535
2123 (0.514)	|0.206	0.202	0.104|
2143 (0.232)	|0.137	0.017	0.078|
4141 (0.123)	|0.097	0.023	0.003|
2223 (0.110)	|0.098	0.004	0.007|
2141 (0.012)	|0.012	0.000	0.000|
Multiallelic Dprime: 0.417
BLOCK 721.  MARKERS: 3538 3539
22 (0.557)	|0.358	0.193	0.003|
14 (0.246)	|0.176	0.066	0.001|
24 (0.195)	|0.124	0.062	0.008|
Multiallelic Dprime: 0.097
BLOCK 722.  MARKERS: 3541 3542
43 (0.657)	|0.341	0.150	0.004	0.149	0.011|
21 (0.323)	|0.005	0.093	0.205	0.000	0.016|
41 (0.012)	|0.000	0.000	0.003	0.000	0.009|
Multiallelic Dprime: 0.727
BLOCK 723.  MARKERS: 3543 3544 3545 3546
4132 (0.347)	|0.128	0.208	0.011|
2334 (0.247)	|0.180	0.040	0.027|
2312 (0.215)	|0.002	0.002	0.206|
4332 (0.150)	|0.098	0.052	0.000|
2332 (0.037)	|0.016	0.016	0.005|
Multiallelic Dprime: 0.560
BLOCK 724.  MARKERS: 3548 3549
21 (0.426)	|0.252	0.055	0.105	0.011|
24 (0.315)	|0.008	0.217	0.000	0.093|
11 (0.254)	|0.203	0.021	0.026	0.004|
Multiallelic Dprime: 0.617
BLOCK 725.  MARKERS: 3552 3553 3554 3555
1314 (0.463)	|0.208	0.104	0.110	0.042|
1331 (0.294)	|0.144	0.076	0.055	0.017|
4331 (0.132)	|0.059	0.032	0.021	0.018|
1131 (0.109)	|0.071	0.013	0.013	0.012|
Multiallelic Dprime: 0.101
BLOCK 726.  MARKERS: 3565 3566 3567 3568
4143 (0.481)	|0.283	0.184	0.011|
4322 (0.224)	|0.142	0.070	0.013|
2143 (0.200)	|0.109	0.090	0.000|
4343 (0.089)	|0.054	0.029	0.006|
Multiallelic Dprime: 0.069
BLOCK 727.  MARKERS: 3569 3570
32 (0.590)	|0.406	0.000	0.000	0.174|
44 (0.376)	|0.006	0.172	0.184	0.000|
34 (0.031)	|0.000	0.030	0.000	0.000|
Multiallelic Dprime: 0.968
BLOCK 728.  MARKERS: 3571 3572 3573 3574 3575 3576 3577
2312313 (0.414)	|0.196	0.085	0.083	0.026	0.007	0.010|
2142433 (0.202)	|0.106	0.055	0.025	0.013	0.000	0.000|
2143432 (0.185)	|0.111	0.053	0.005	0.010	0.003	0.000|
4312313 (0.174)	|0.128	0.017	0.015	0.006	0.005	0.004|
Multiallelic Dprime: 0.196
BLOCK 729.  MARKERS: 3578 3579 3580 3581 3582 3583
443232 (0.550)	|0.316	0.040	0.193|
221114 (0.217)	|0.070	0.127	0.021|
243232 (0.130)	|0.119	0.007	0.006|
221214 (0.056)	|0.006	0.050	0.000|
223232 (0.018)	|0.012	0.005	0.000|
243214 (0.015)	|0.000	0.015	0.000|
Multiallelic Dprime: 0.494
BLOCK 730.  MARKERS: 3584 3585
21 (0.528)	|0.152	0.192	0.157	0.027|
41 (0.250)	|0.089	0.016	0.050	0.094|
23 (0.221)	|0.146	0.044	0.011	0.020|
Multiallelic Dprime: 0.389
BLOCK 731.  MARKERS: 3586 3587 3588
232 (0.387)	|0.059	0.328|
233 (0.252)	|0.215	0.037|
242 (0.218)	|0.199	0.020|
442 (0.142)	|0.107	0.035|
Multiallelic Dprime: 0.679
BLOCK 732.  MARKERS: 3591 3592
43 (0.581)	|0.019	0.302	0.259|
22 (0.419)	|0.390	0.006	0.023|
Multiallelic Dprime: 0.897
BLOCK 733.  MARKERS: 3593 3594
12 (0.409)	|0.405	0.000	0.000	0.000|
33 (0.308)	|0.119	0.168	0.000	0.013|
32 (0.283)	|0.258	0.003	0.018	0.000|
Multiallelic Dprime: 0.877
BLOCK 734.  MARKERS: 3596 3597 3598 3599 3600
22234 (0.781)	|0.425	0.215	0.049	0.036	0.029	0.018	0.005|
14412 (0.171)	|0.008	0.007	0.155	0.000	0.000	0.000	0.000|
14234 (0.019)	|0.017	0.000	0.000	0.000	0.002	0.000	0.000|
14434 (0.013)	|0.000	0.000	0.010	0.000	0.000	0.000	0.003|
Multiallelic Dprime: 0.800
BLOCK 735.  MARKERS: 3601 3602 3603 3604 3605 3606 3607
3342144 (0.459)	|0.422	0.027	0.004	0.003|
1124432 (0.222)	|0.003	0.214	0.006	0.000|
1122432 (0.216)	|0.017	0.000	0.197	0.000|
3342432 (0.037)	|0.000	0.004	0.000	0.032|
3322132 (0.033)	|0.002	0.029	0.000	0.000|
3342134 (0.017)	|0.016	0.001	0.000	0.000|
3342132 (0.011)	|0.004	0.006	0.000	0.000|
Multiallelic Dprime: 0.886
BLOCK 736.  MARKERS: 3609 3610 3611
112 (0.467)	|0.431	0.000	0.006	0.026	0.000	0.000|
134 (0.283)	|0.001	0.210	0.017	0.000	0.021	0.012|
434 (0.211)	|0.208	0.000	0.000	0.000	0.001	0.000|
114 (0.037)	|0.036	0.000	0.001	0.000	0.000	0.000|
Multiallelic Dprime: 0.906
BLOCK 737.  MARKERS: 3612 3613 3614 3615 3616 3617
444113 (0.675)	|0.664	0.007	0.003|
222221 (0.209)	|0.000	0.206	0.004|
222123 (0.025)	|0.000	0.002	0.022|
222121 (0.025)	|0.025	0.000	0.000|
424113 (0.022)	|0.022	0.000	0.000|
242123 (0.011)	|0.000	0.000	0.012|
Multiallelic Dprime: 0.954
BLOCK 738.  MARKERS: 3618 3619
33 (0.736)	|0.546	0.186|
11 (0.219)	|0.049	0.171|
13 (0.045)	|0.035	0.009|
Multiallelic Dprime: 0.528
BLOCK 739.  MARKERS: 3620 3621
24 (0.630)	|0.382	0.002	0.174	0.057	0.000	0.003|
43 (0.367)	|0.027	0.224	0.001	0.054	0.040	0.024|
Multiallelic Dprime: 0.824
BLOCK 740.  MARKERS: 3622 3623 3624 3625 3626 3627 3628
2222313 (0.408)	|0.381	0.027|
4242223 (0.227)	|0.000	0.227|
2424321 (0.175)	|0.177	0.000|
4222223 (0.110)	|0.016	0.090|
4222323 (0.042)	|0.040	0.001|
2222223 (0.028)	|0.019	0.008|
Multiallelic Dprime: 0.872
BLOCK 741.  MARKERS: 3629 3630
33 (0.634)	|0.424	0.052	0.073	0.072	0.011|
11 (0.359)	|0.129	0.172	0.047	0.006	0.003|
Multiallelic Dprime: 0.415
BLOCK 742.  MARKERS: 3633 3634 3635 3636 3637
31434 (0.550)	|0.498	0.021	0.028|
11434 (0.232)	|0.228	0.004	0.000|
32342 (0.120)	|0.027	0.093	0.000|
32334 (0.078)	|0.078	0.000	0.000|
32434 (0.016)	|0.015	0.001	0.000|
Multiallelic Dprime: 0.629
BLOCK 743.  MARKERS: 3638 3639 3640
324 (0.847)	|0.495	0.240	0.111|
242 (0.122)	|0.074	0.037	0.011|
322 (0.028)	|0.008	0.018	0.000|
Multiallelic Dprime: 0.118
BLOCK 744.  MARKERS: 3642 3643 3644
134 (0.581)	|0.409	0.116	0.052|
334 (0.297)	|0.061	0.235	0.000|
111 (0.122)	|0.097	0.023	0.003|
Multiallelic Dprime: 0.502
BLOCK 745.  MARKERS: 3645 3646
33 (0.567)	|0.246	0.196	0.045	0.081|
21 (0.374)	|0.192	0.068	0.084	0.030|
23 (0.055)	|0.035	0.014	0.003	0.003|
Multiallelic Dprime: 0.230
BLOCK 746.  MARKERS: 3649 3650 3651 3652 3653
44211 (0.474)	|0.240	0.086	0.148|
43211 (0.281)	|0.202	0.064	0.014|
44213 (0.132)	|0.113	0.019	0.000|
24431 (0.113)	|0.008	0.102	0.004|
Multiallelic Dprime: 0.424
BLOCK 747.  MARKERS: 3655 3656
32 (0.563)	|0.424	0.008	0.000	0.132|
34 (0.271)	|0.000	0.265	0.006	0.000|
24 (0.165)	|0.002	0.030	0.129	0.002|
Multiallelic Dprime: 0.944
BLOCK 748.  MARKERS: 3657 3658 3659 3660
2442 (0.426)	|0.263	0.086	0.068	0.010|
4323 (0.301)	|0.241	0.032	0.025	0.001|
2343 (0.135)	|0.064	0.040	0.005	0.026|
2342 (0.133)	|0.106	0.022	0.006	0.000|
Multiallelic Dprime: 0.280
BLOCK 749.  MARKERS: 3662 3663 3664 3665 3666
34142 (0.678)	|0.406	0.265	0.008|
32144 (0.180)	|0.013	0.000	0.167|
12312 (0.104)	|0.000	0.103	0.000|
12342 (0.037)	|0.000	0.000	0.036|
Multiallelic Dprime: 0.730
BLOCK 750.  MARKERS: 3667 3668
21 (0.418)	|0.151	0.064	0.103	0.086	0.013|
33 (0.369)	|0.125	0.108	0.066	0.049	0.009|
23 (0.213)	|0.084	0.043	0.011	0.000	0.071|
Multiallelic Dprime: 0.225
BLOCK 751.  MARKERS: 3669 3670 3671 3672 3673 3674
143212 (0.358)	|0.206	0.005	0.019	0.010	0.093	0.004	0.012|
123212 (0.213)	|0.045	0.003	0.025	0.103	0.002	0.033	0.001|
223212 (0.181)	|0.006	0.006	0.158	0.003	0.002	0.000	0.005|
121433 (0.135)	|0.004	0.130	0.000	0.000	0.000	0.000	0.000|
123433 (0.093)	|0.004	0.089	0.000	0.000	0.000	0.000	0.000|
Multiallelic Dprime: 0.798
BLOCK 752.  MARKERS: 3676 3677 3678 3679 3680 3681
113142 (0.270)	|0.266	0.002	0.002|
313142 (0.242)	|0.243	0.000	0.000|
121332 (0.202)	|0.004	0.002	0.194|
121334 (0.117)	|0.000	0.118	0.000|
123132 (0.100)	|0.004	0.095	0.001|
123142 (0.037)	|0.000	0.036	0.000|
123332 (0.019)	|0.000	0.013	0.006|
Multiallelic Dprime: 0.970
BLOCK 753.  MARKERS: 3682 3683
34 (0.516)	|0.268	0.082	0.141	0.013	0.006	0.000|
13 (0.277)	|0.004	0.115	0.003	0.011	0.106	0.030|
33 (0.206)	|0.001	0.002	0.055	0.139	0.000	0.000|
Multiallelic Dprime: 0.728
BLOCK 754.  MARKERS: 3685 3686 3687 3688 3689 3690 3691 3692 3693
312132233 (0.273)	|0.101	0.034	0.137|
312122423 (0.199)	|0.048	0.115	0.038|
312132231 (0.199)	|0.104	0.025	0.070|
132321231 (0.162)	|0.030	0.117	0.016|
314122233 (0.112)	|0.058	0.026	0.028|
312122231 (0.030)	|0.007	0.003	0.020|
Multiallelic Dprime: 0.363
BLOCK 755.  MARKERS: 3694 3695 3696
421 (0.358)	|0.097	0.195	0.067|
143 (0.321)	|0.207	0.071	0.044|
443 (0.320)	|0.114	0.060	0.146|
Multiallelic Dprime: 0.341
BLOCK 756.  MARKERS: 3700 3701
22 (0.418)	|0.307	0.043	0.066	0.000|
24 (0.326)	|0.046	0.213	0.054	0.011|
42 (0.256)	|0.063	0.058	0.127	0.000|
Multiallelic Dprime: 0.495
BLOCK 757.  MARKERS: 3703 3704 3705 3706 3707
43112 (0.415)	|0.339	0.000	0.075	0.000|
43434 (0.314)	|0.002	0.268	0.002	0.040|
34434 (0.247)	|0.007	0.029	0.171	0.041|
43412 (0.011)	|0.011	0.000	0.000	0.000|
Multiallelic Dprime: 0.794
BLOCK 758.  MARKERS: 3708 3709 3710 3711
2421 (0.361)	|0.348	0.004	0.006	0.001|
4421 (0.296)	|0.083	0.000	0.163	0.050|
2313 (0.260)	|0.000	0.258	0.002	0.000|
2323 (0.081)	|0.000	0.000	0.000	0.080|
Multiallelic Dprime: 0.855
BLOCK 759.  MARKERS: 3712 3713 3714 3715
4242 (0.432)	|0.201	0.108	0.110	0.014|
4422 (0.265)	|0.142	0.066	0.052	0.003|
4424 (0.171)	|0.101	0.044	0.027	0.000|
2422 (0.131)	|0.073	0.047	0.007	0.003|
Multiallelic Dprime: 0.120
BLOCK 760.  MARKERS: 3718 3719 3720
324 (0.517)	|0.321	0.108	0.061	0.027|
131 (0.265)	|0.075	0.027	0.162	0.000|
134 (0.195)	|0.012	0.159	0.025	0.000|
124 (0.021)	|0.020	0.001	0.000	0.000|
Multiallelic Dprime: 0.530
BLOCK 761.  MARKERS: 3722 3723 3724
333 (0.425)	|0.297	0.091	0.027|
133 (0.298)	|0.218	0.056	0.020|
111 (0.246)	|0.138	0.061	0.044|
113 (0.027)	|0.022	0.004	0.000|
Multiallelic Dprime: 0.140
BLOCK 762.  MARKERS: 3725 3726 3727 3728 3729 3730
431443 (0.676)	|0.326	0.282	0.051	0.017|
313221 (0.212)	|0.010	0.009	0.190	0.000|
311443 (0.091)	|0.044	0.044	0.002	0.000|
Multiallelic Dprime: 0.618
BLOCK 763.  MARKERS: 3732 3733 3734
423 (0.385)	|0.222	0.091	0.040	0.032|
421 (0.343)	|0.139	0.060	0.067	0.077|
341 (0.252)	|0.081	0.112	0.038	0.022|
321 (0.017)	|0.008	0.000	0.005	0.004|
Multiallelic Dprime: 0.226
BLOCK 764.  MARKERS: 3737 3738 3739
432 (0.454)	|0.406	0.001	0.027	0.003	0.000|
232 (0.263)	|0.011	0.195	0.011	0.003	0.036|
222 (0.149)	|0.023	0.016	0.078	0.025	0.000|
231 (0.134)	|0.000	0.005	0.050	0.077	0.000|
Multiallelic Dprime: 0.811
BLOCK 765.  MARKERS: 3741 3742 3743 3744 3745 3746 3747 3748
23313412 (0.441)	|0.407	0.034|
23113134 (0.217)	|0.083	0.134|
23143134 (0.166)	|0.106	0.060|
41111432 (0.107)	|0.091	0.017|
23113434 (0.038)	|0.001	0.036|
Multiallelic Dprime: 0.544
BLOCK 766.  MARKERS: 3749 3750
23 (0.707)	|0.540	0.008	0.156	0.000|
31 (0.292)	|0.000	0.224	0.043	0.023|
Multiallelic Dprime: 0.840
BLOCK 767.  MARKERS: 3752 3753 3754 3755 3756 3757 3758
4143313 (0.541)	|0.311	0.219	0.010|
4143333 (0.231)	|0.114	0.113	0.004|
2321232 (0.198)	|0.117	0.080	0.002|
4141333 (0.023)	|0.005	0.018	0.000|
Multiallelic Dprime: 0.089
BLOCK 768.  MARKERS: 3761 3762 3763
111 (0.552)	|0.473	0.052	0.026|
333 (0.433)	|0.334	0.079	0.020|
331 (0.015)	|0.012	0.004	0.000|
Multiallelic Dprime: 0.213
BLOCK 769.  MARKERS: 3764 3765
12 (0.819)	|0.495	0.318	0.004|
33 (0.134)	|0.015	0.114	0.004|
13 (0.046)	|0.000	0.001	0.044|
Multiallelic Dprime: 0.667
BLOCK 770.  MARKERS: 3766 3767
41 (0.510)	|0.231	0.226	0.036	0.019|
23 (0.434)	|0.089	0.060	0.150	0.134|
43 (0.053)	|0.007	0.039	0.001	0.002|
Multiallelic Dprime: 0.525
BLOCK 771.  MARKERS: 3768 3769 3770 3771 3772
13412 (0.327)	|0.324	0.000	0.000|
32432 (0.325)	|0.000	0.040	0.282|
33414 (0.187)	|0.081	0.104	0.001|
32132 (0.156)	|0.000	0.155	0.000|
Multiallelic Dprime: 0.848
BLOCK 772.  MARKERS: 3773 3774 3775 3776 3777 3778 3779
4413333 (0.405)	|0.221	0.096	0.082	0.008|
1313121 (0.300)	|0.083	0.091	0.001	0.126|
1331131 (0.288)	|0.143	0.030	0.111	0.003|
Multiallelic Dprime: 0.348
BLOCK 773.  MARKERS: 3780 3781 3782
443 (0.450)	|0.216	0.170	0.062|
143 (0.217)	|0.152	0.057	0.007|
441 (0.197)	|0.102	0.027	0.068|
423 (0.137)	|0.055	0.071	0.011|
Multiallelic Dprime: 0.213
BLOCK 774.  MARKERS: 3784 3785
44 (0.525)	|0.339	0.006	0.179|
24 (0.325)	|0.089	0.223	0.014|
42 (0.149)	|0.086	0.055	0.006|
Multiallelic Dprime: 0.537
BLOCK 775.  MARKERS: 3786 3787
13 (0.516)	|0.184	0.134	0.180	0.019|
33 (0.284)	|0.247	0.021	0.011	0.000|
12 (0.198)	|0.015	0.180	0.004	0.000|
Multiallelic Dprime: 0.580
BLOCK 776.  MARKERS: 3788 3789 3790 3791
1244 (0.445)	|0.326	0.106	0.014|
2244 (0.338)	|0.088	0.006	0.239|
2422 (0.194)	|0.042	0.152	0.000|
2242 (0.019)	|0.019	0.000	0.000|
Multiallelic Dprime: 0.609
BLOCK 777.  MARKERS: 3792 3793 3794
344 (0.477)	|0.260	0.009	0.203|
342 (0.267)	|0.053	0.209	0.005|
134 (0.253)	|0.197	0.041	0.015|
Multiallelic Dprime: 0.552
BLOCK 778.  MARKERS: 3796 3797 3798
111 (0.509)	|0.335	0.114	0.039	0.016|
323 (0.262)	|0.175	0.013	0.051	0.019|
123 (0.224)	|0.148	0.005	0.009	0.055|
Multiallelic Dprime: 0.198
BLOCK 779.  MARKERS: 3800 3801 3802 3803 3804
22333 (0.656)	|0.595	0.000	0.061|
22111 (0.134)	|0.002	0.129	0.000|
14113 (0.098)	|0.096	0.000	0.002|
22113 (0.089)	|0.080	0.000	0.010|
Multiallelic Dprime: 0.681
BLOCK 780.  MARKERS: 3805 3806
33 (0.790)	|0.621	0.170|
11 (0.130)	|0.126	0.004|
31 (0.077)	|0.066	0.011|
Multiallelic Dprime: 0.602
BLOCK 781.  MARKERS: 3808 3809
23 (0.814)	|0.687	0.115	0.014|
44 (0.184)	|0.121	0.000	0.064|
Multiallelic Dprime: 0.328
BLOCK 782.  MARKERS: 3811 3812
14 (0.806)	|0.371	0.127	0.145	0.104	0.037	0.009|
22 (0.115)	|0.014	0.086	0.007	0.000	0.002	0.000|
24 (0.079)	|0.015	0.048	0.002	0.000	0.008	0.006|
Multiallelic Dprime: 0.643
BLOCK 783.  MARKERS: 3814 3815 3816 3817 3818 3819 3820 3821
31331411 (0.402)	|0.350	0.043	0.007|
31331214 (0.261)	|0.215	0.039	0.004|
34111424 (0.154)	|0.133	0.017	0.002|
11313424 (0.104)	|0.093	0.010	0.000|
31331414 (0.047)	|0.035	0.010	0.003|
31311424 (0.016)	|0.014	0.000	0.000|
Multiallelic Dprime: 0.126
BLOCK 784.  MARKERS: 3824 3825
32 (0.850)	|0.368	0.162	0.124	0.098	0.090|
14 (0.129)	|0.042	0.046	0.012	0.011	0.014|
12 (0.016)	|0.006	0.005	0.000	0.002	0.003|
Multiallelic Dprime: 0.201
BLOCK 785.  MARKERS: 3828 3829 3830 3831 3832
23331 (0.416)	|0.414	0.001	0.000|
23132 (0.213)	|0.104	0.089	0.021|
23332 (0.138)	|0.050	0.072	0.016|
42132 (0.112)	|0.005	0.000	0.107|
23312 (0.106)	|0.107	0.000	0.000|
Multiallelic Dprime: 0.761
BLOCK 786.  MARKERS: 3834 3835 3836
122 (0.692)	|0.319	0.232	0.094	0.046|
131 (0.162)	|0.068	0.059	0.020	0.012|
222 (0.146)	|0.073	0.053	0.009	0.010|
Multiallelic Dprime: 0.053
BLOCK 787.  MARKERS: 3845 3846 3847
124 (0.459)	|0.456	0.003	0.000|
342 (0.343)	|0.123	0.220	0.000|
142 (0.122)	|0.000	0.002	0.121|
144 (0.068)	|0.005	0.064	0.000|
Multiallelic Dprime: 0.824
BLOCK 788.  MARKERS: 3848 3849
24 (0.587)	|0.328	0.081	0.178|
43 (0.292)	|0.067	0.224	0.000|
23 (0.121)	|0.116	0.004	0.001|
Multiallelic Dprime: 0.547
BLOCK 789.  MARKERS: 3850 3851
11 (0.512)	|0.277	0.188	0.046|
41 (0.309)	|0.019	0.094	0.198|
13 (0.180)	|0.179	0.000	0.000|
Multiallelic Dprime: 0.526
BLOCK 790.  MARKERS: 3853 3854
32 (0.474)	|0.441	0.021	0.002	0.011|
12 (0.283)	|0.007	0.130	0.145	0.000|
34 (0.243)	|0.001	0.179	0.040	0.023|
Multiallelic Dprime: 0.784
BLOCK 791.  MARKERS: 3855 3856 3857 3858
2234 (0.449)	|0.185	0.264|
4422 (0.330)	|0.160	0.171|
2424 (0.187)	|0.148	0.039|
2422 (0.034)	|0.034	0.000|
Multiallelic Dprime: 0.264
BLOCK 792.  MARKERS: 3861 3862
41 (0.526)	|0.379	0.015	0.132|
22 (0.474)	|0.202	0.218	0.053|
Multiallelic Dprime: 0.472
BLOCK 793.  MARKERS: 3863 3864
44 (0.580)	|0.445	0.089	0.028	0.016|
24 (0.233)	|0.113	0.112	0.005	0.004|
42 (0.185)	|0.093	0.019	0.067	0.006|
Multiallelic Dprime: 0.339
BLOCK 794.  MARKERS: 3866 3867 3868
314 (0.650)	|0.428	0.140	0.074	0.009|
323 (0.219)	|0.095	0.091	0.023	0.010|
413 (0.100)	|0.064	0.010	0.023	0.000|
313 (0.026)	|0.017	0.004	0.002	0.002|
Multiallelic Dprime: 0.180
BLOCK 795.  MARKERS: 3873 3874 3875
413 (0.605)	|0.419	0.073	0.110|
433 (0.246)	|0.104	0.144	0.000|
211 (0.123)	|0.054	0.061	0.005|
411 (0.024)	|0.011	0.009	0.004|
Multiallelic Dprime: 0.402
BLOCK 796.  MARKERS: 3876 3877
13 (0.587)	|0.409	0.178|
32 (0.288)	|0.287	0.001|
33 (0.119)	|0.112	0.008|
Multiallelic Dprime: 0.882
BLOCK 797.  MARKERS: 3878 3879
33 (0.813)	|0.201	0.246	0.216	0.138|
41 (0.187)	|0.119	0.030	0.009	0.027|
Multiallelic Dprime: 0.476
BLOCK 798.  MARKERS: 3880 3881 3882 3883
1414 (0.319)	|0.241	0.013	0.062	0.002|
1124 (0.276)	|0.153	0.042	0.055	0.024|
1123 (0.225)	|0.062	0.111	0.049	0.004|
3114 (0.164)	|0.092	0.051	0.019	0.002|
Multiallelic Dprime: 0.286
BLOCK 799.  MARKERS: 3886 3887 3888
222 (0.554)	|0.244	0.219	0.080	0.005|
414 (0.218)	|0.125	0.060	0.019	0.006|
412 (0.186)	|0.044	0.087	0.051	0.005|
422 (0.032)	|0.019	0.000	0.007	0.005|
Multiallelic Dprime: 0.169
BLOCK 800.  MARKERS: 3889 3890 3891
231 (0.436)	|0.421	0.014|
444 (0.368)	|0.365	0.003|
441 (0.158)	|0.040	0.118|
431 (0.021)	|0.017	0.000|
Multiallelic Dprime: 0.852
BLOCK 801.  MARKERS: 3893 3894 3895
141 (0.853)	|0.324	0.352	0.172|
323 (0.134)	|0.063	0.024	0.045|
Multiallelic Dprime: 0.287
BLOCK 802.  MARKERS: 3897 3898 3899
131 (0.393)	|0.382	0.006|
132 (0.377)	|0.374	0.003|
321 (0.220)	|0.016	0.202|
Multiallelic Dprime: 0.942
BLOCK 803.  MARKERS: 3901 3902
42 (0.773)	|0.355	0.252	0.142	0.018|
23 (0.222)	|0.102	0.011	0.028	0.082|
Multiallelic Dprime: 0.344
BLOCK 804.  MARKERS: 3903 3904 3905
141 (0.456)	|0.445	0.000	0.012	0.000	0.000|
321 (0.263)	|0.003	0.176	0.064	0.011	0.006|
341 (0.174)	|0.102	0.000	0.073	0.000	0.000|
322 (0.100)	|0.003	0.000	0.000	0.052	0.046|
Multiallelic Dprime: 0.809
BLOCK 805.  MARKERS: 3906 3907 3908 3909
1241 (0.554)	|0.532	0.011	0.006	0.000	0.000|
3443 (0.178)	|0.004	0.173	0.000	0.000	0.000|
1211 (0.150)	|0.028	0.007	0.052	0.044	0.017|
1441 (0.063)	|0.001	0.049	0.006	0.000	0.000|
1443 (0.051)	|0.002	0.043	0.006	0.000	0.000|
Multiallelic Dprime: 0.896
BLOCK 806.  MARKERS: 3912 3913 3914 3915 3916 3917
334431 (0.571)	|0.541	0.031	0.000|
122213 (0.283)	|0.012	0.271	0.001|
332231 (0.069)	|0.000	0.056	0.013|
334231 (0.045)	|0.008	0.000	0.037|
334233 (0.017)	|0.000	0.000	0.017|
Multiallelic Dprime: 0.902
BLOCK 807.  MARKERS: 3918 3919
23 (0.565)	|0.334	0.148	0.081|
41 (0.363)	|0.214	0.098	0.051|
43 (0.072)	|0.041	0.022	0.009|
Multiallelic Dprime: 0.012
BLOCK 808.  MARKERS: 3921 3922
43 (0.589)	|0.380	0.209|
42 (0.269)	|0.245	0.023|
23 (0.140)	|0.035	0.105|
Multiallelic Dprime: 0.330
BLOCK 809.  MARKERS: 3923 3924
41 (0.662)	|0.366	0.119	0.009	0.167|
23 (0.338)	|0.019	0.101	0.199	0.016|
Multiallelic Dprime: 0.700
BLOCK 810.  MARKERS: 3925 3926 3927 3928
3443 (0.385)	|0.200	0.136	0.050|
3423 (0.219)	|0.098	0.102	0.019|
2243 (0.208)	|0.101	0.078	0.029|
3421 (0.184)	|0.075	0.076	0.033|
Multiallelic Dprime: 0.082
BLOCK 811.  MARKERS: 3933 3934
14 (0.476)	|0.250	0.140	0.016	0.057	0.003|
12 (0.393)	|0.078	0.175	0.041	0.080	0.011|
34 (0.132)	|0.000	0.006	0.113	0.002	0.001|
Multiallelic Dprime: 0.430
BLOCK 812.  MARKERS: 3936 3937 3938 3939 3940
34432 (0.326)	|0.318	0.000	0.011|
22234 (0.317)	|0.112	0.000	0.210|
22232 (0.175)	|0.007	0.160	0.002|
34212 (0.140)	|0.000	0.140	0.000|
22432 (0.016)	|0.002	0.002	0.011|
Multiallelic Dprime: 0.833
BLOCK 813.  MARKERS: 3941 3942
11 (0.447)	|0.413	0.034|
23 (0.313)	|0.295	0.018|
13 (0.240)	|0.067	0.172|
Multiallelic Dprime: 0.694
BLOCK 814.  MARKERS: 3943 3944
41 (0.775)	|0.724	0.052|
24 (0.225)	|0.127	0.098|
Multiallelic Dprime: 0.556
BLOCK 815.  MARKERS: 3946 3947
23 (0.851)	|0.532	0.229	0.084|
41 (0.149)	|0.042	0.107	0.000|
Multiallelic Dprime: 0.572
BLOCK 816.  MARKERS: 3949 3950
11 (0.575)	|0.352	0.151	0.073|
34 (0.337)	|0.201	0.055	0.081|
31 (0.084)	|0.070	0.007	0.007|
Multiallelic Dprime: 0.163
BLOCK 817.  MARKERS: 3951 3952
22 (0.623)	|0.505	0.112|
11 (0.213)	|0.175	0.038|
21 (0.165)	|0.133	0.031|
Multiallelic Dprime: 0.006
BLOCK 818.  MARKERS: 3955 3956
22 (0.813)	|0.460	0.332	0.021|
34 (0.181)	|0.000	0.056	0.125|
Multiallelic Dprime: 0.666
BLOCK 819.  MARKERS: 3957 3958
43 (0.468)	|0.186	0.131	0.136	0.000|
21 (0.387)	|0.207	0.106	0.059	0.003|
41 (0.145)	|0.100	0.003	0.009	0.025|
Multiallelic Dprime: 0.257
BLOCK 820.  MARKERS: 3959 3960 3961 3962 3963
13131 (0.493)	|0.077	0.244	0.090	0.078|
31113 (0.240)	|0.211	0.003	0.026	0.000|
13331 (0.204)	|0.000	0.061	0.143	0.002|
11113 (0.028)	|0.026	0.001	0.000	0.000|
Multiallelic Dprime: 0.619
BLOCK 821.  MARKERS: 3965 3966 3967 3968 3969
13231 (0.326)	|0.213	0.077	0.033|
31223 (0.314)	|0.181	0.085	0.048|
13433 (0.262)	|0.215	0.032	0.013|
33223 (0.095)	|0.039	0.023	0.032|
Multiallelic Dprime: 0.206
BLOCK 822.  MARKERS: 3975 3976
12 (0.648)	|0.527	0.072	0.021	0.013	0.000	0.009|
33 (0.219)	|0.022	0.062	0.110	0.013	0.000	0.000|
13 (0.128)	|0.056	0.026	0.005	0.015	0.016	0.003|
Multiallelic Dprime: 0.575
BLOCK 823.  MARKERS: 3977 3978 3979 3980 3981 3982 3983 3984 3985 3986 3987 3988
324443331412 (0.608)	|0.216	0.358	0.034|
244221123124 (0.162)	|0.145	0.018	0.000|
242221123124 (0.136)	|0.088	0.049	0.000|
344221123124 (0.042)	|0.034	0.008	0.000|
324443331414 (0.015)	|0.016	0.000	0.000|
324243331412 (0.013)	|0.002	0.010	0.001|
Multiallelic Dprime: 0.545
BLOCK 824.  MARKERS: 3991 3992
42 (0.517)	|0.256	0.194	0.068|
21 (0.445)	|0.392	0.032	0.018|
22 (0.035)	|0.011	0.002	0.022|
Multiallelic Dprime: 0.597
BLOCK 825.  MARKERS: 3995 3996 3997
324 (0.662)	|0.539	0.075	0.000	0.035	0.010|
114 (0.228)	|0.071	0.047	0.111	0.000	0.000|
322 (0.108)	|0.000	0.108	0.000	0.000	0.000|
Multiallelic Dprime: 0.667
BLOCK 826.  MARKERS: 3998 3999 4000 4001 4002 4003 4004 4005
32412321 (0.613)	|0.549	0.005	0.024	0.007	0.012	0.009|
13224321 (0.230)	|0.040	0.080	0.088	0.012	0.003	0.000|
13224143 (0.110)	|0.000	0.063	0.004	0.039	0.000	0.000|
33224321 (0.035)	|0.001	0.001	0.011	0.020	0.000	0.000|
13222321 (0.010)	|0.000	0.000	0.000	0.009	0.000	0.000|
Multiallelic Dprime: 0.775
BLOCK 827.  MARKERS: 4006 4007 4008 4009 4010
31311 (0.593)	|0.356	0.142	0.095|
12334 (0.149)	|0.093	0.046	0.010|
11111 (0.126)	|0.084	0.024	0.017|
12311 (0.088)	|0.070	0.013	0.006|
32311 (0.015)	|0.009	0.003	0.003|
31111 (0.011)	|0.008	0.003	0.000|
Multiallelic Dprime: 0.151
BLOCK 828.  MARKERS: 4011 4012
23 (0.630)	|0.589	0.020	0.022|
21 (0.235)	|0.214	0.013	0.006|
11 (0.134)	|0.034	0.066	0.035|
Multiallelic Dprime: 0.578
BLOCK 829.  MARKERS: 4014 4015
31 (0.836)	|0.738	0.087	0.008|
13 (0.099)	|0.051	0.047	0.000|
11 (0.063)	|0.022	0.014	0.027|
Multiallelic Dprime: 0.431
BLOCK 830.  MARKERS: 4017 4018
23 (0.814)	|0.476	0.331|
42 (0.148)	|0.109	0.037|
43 (0.035)	|0.032	0.003|
Multiallelic Dprime: 0.410
BLOCK 831.  MARKERS: 4021 4022 4023
111 (0.620)	|0.135	0.232	0.131	0.123|
333 (0.370)	|0.289	0.040	0.031	0.011|
Multiallelic Dprime: 0.615
BLOCK 832.  MARKERS: 4026 4027 4028
332 (0.431)	|0.343	0.064	0.024|
212 (0.271)	|0.171	0.031	0.070|
312 (0.163)	|0.133	0.029	0.001|
214 (0.134)	|0.115	0.012	0.007|
Multiallelic Dprime: 0.235
BLOCK 833.  MARKERS: 4032 4033
32 (0.762)	|0.519	0.228	0.006	0.003|
12 (0.135)	|0.017	0.012	0.105	0.001|
14 (0.103)	|0.000	0.000	0.000	0.101|
Multiallelic Dprime: 0.868
BLOCK 834.  MARKERS: 4034 4035 4036 4037
2243 (0.536)	|0.344	0.110	0.069	0.010|
4143 (0.239)	|0.135	0.058	0.046	0.000|
4221 (0.112)	|0.079	0.031	0.002	0.000|
4223 (0.105)	|0.046	0.029	0.027	0.003|
Multiallelic Dprime: 0.129
BLOCK 835.  MARKERS: 4038 4039 4040
331 (0.609)	|0.561	0.037	0.008|
212 (0.228)	|0.156	0.071	0.000|
332 (0.145)	|0.086	0.047	0.012|
312 (0.015)	|0.012	0.000	0.002|
Multiallelic Dprime: 0.457
BLOCK 836.  MARKERS: 4041 4042
22 (0.818)	|0.703	0.094	0.021|
44 (0.155)	|0.155	0.000	0.000|
24 (0.022)	|0.011	0.011	0.000|
Multiallelic Dprime: 0.575
BLOCK 837.  MARKERS: 4044 4045
33 (0.873)	|0.595	0.173	0.106|
21 (0.105)	|0.049	0.038	0.019|
23 (0.021)	|0.007	0.000	0.014|
Multiallelic Dprime: 0.257
BLOCK 838.  MARKERS: 4048 4049
22 (0.650)	|0.277	0.222	0.053	0.088	0.010|
23 (0.210)	|0.095	0.007	0.008	0.024	0.075|
43 (0.138)	|0.012	0.004	0.090	0.027	0.005|
Multiallelic Dprime: 0.463
BLOCK 839.  MARKERS: 4052 4053 4054 4055
2124 (0.384)	|0.251	0.037	0.094|
4122 (0.231)	|0.070	0.109	0.056|
2342 (0.152)	|0.075	0.061	0.016|
2122 (0.143)	|0.121	0.010	0.008|
2322 (0.089)	|0.048	0.027	0.015|
Multiallelic Dprime: 0.335
BLOCK 840.  MARKERS: 4057 4058 4059 4060
3334 (0.565)	|0.287	0.267|
3314 (0.245)	|0.042	0.201|
1132 (0.188)	|0.167	0.021|
Multiallelic Dprime: 0.331
BLOCK 841.  MARKERS: 4061 4062 4063 4064 4065
44124 (0.499)	|0.266	0.211	0.022|
22343 (0.490)	|0.435	0.054	0.001|
Multiallelic Dprime: 0.613
BLOCK 842.  MARKERS: 4068 4069 4070
244 (0.702)	|0.323	0.083	0.164	0.005	0.111|
423 (0.274)	|0.005	0.102	0.008	0.157	0.000|
424 (0.024)	|0.001	0.022	0.000	0.000	0.000|
Multiallelic Dprime: 0.817
BLOCK 843.  MARKERS: 4072 4073 4074 4075 4076
21214 (0.331)	|0.331	0.000	0.000|
21232 (0.207)	|0.117	0.002	0.089|
31214 (0.172)	|0.172	0.000	0.000|
22214 (0.161)	|0.013	0.146	0.000|
21414 (0.110)	|0.111	0.000	0.000|
Multiallelic Dprime: 0.865
BLOCK 844.  MARKERS: 4077 4078
14 (0.749)	|0.273	0.217	0.136	0.075	0.028|
34 (0.148)	|0.046	0.015	0.059	0.023	0.006|
32 (0.100)	|0.013	0.011	0.004	0.071	0.000|
Multiallelic Dprime: 0.361
BLOCK 845.  MARKERS: 4080 4081 4082 4083 4084 4085
443243 (0.332)	|0.196	0.107	0.030|
443421 (0.244)	|0.128	0.087	0.030|
443241 (0.198)	|0.145	0.042	0.012|
221241 (0.169)	|0.073	0.077	0.019|
241241 (0.034)	|0.023	0.011	0.000|
Multiallelic Dprime: 0.146
BLOCK 846.  MARKERS: 4089 4090
21 (0.577)	|0.428	0.063	0.088|
13 (0.328)	|0.070	0.139	0.117|
23 (0.094)	|0.016	0.075	0.002|
Multiallelic Dprime: 0.524
BLOCK 847.  MARKERS: 4095 4096
24 (0.513)	|0.399	0.065	0.050|
21 (0.277)	|0.195	0.029	0.053|
41 (0.207)	|0.154	0.034	0.019|
Multiallelic Dprime: 0.095
BLOCK 848.  MARKERS: 4100 4101
12 (0.750)	|0.595	0.075	0.078|
32 (0.128)	|0.083	0.034	0.012|
34 (0.122)	|0.109	0.011	0.002|
Multiallelic Dprime: 0.145
BLOCK 849.  MARKERS: 4108 4109
11 (0.786)	|0.288	0.287	0.211|
42 (0.120)	|0.030	0.046	0.044|
12 (0.092)	|0.039	0.022	0.028|
Multiallelic Dprime: 0.101
BLOCK 850.  MARKERS: 4112 4113
13 (0.357)	|0.187	0.122	0.048|
41 (0.356)	|0.241	0.072	0.044|
11 (0.283)	|0.212	0.041	0.030|
Multiallelic Dprime: 0.186
BLOCK 851.  MARKERS: 4116 4117
11 (0.643)	|0.177	0.307	0.160|
14 (0.235)	|0.228	0.003	0.004|
31 (0.122)	|0.023	0.098	0.000|
Multiallelic Dprime: 0.617
BLOCK 852.  MARKERS: 4119 4120
23 (0.428)	|0.040	0.195	0.029	0.078	0.072	0.007|
33 (0.408)	|0.268	0.000	0.116	0.003	0.000	0.015|
31 (0.164)	|0.149	0.000	0.006	0.000	0.000	0.005|
Multiallelic Dprime: 0.746
BLOCK 853.  MARKERS: 4121 4122 4123 4124 4125 4126 4127 4128 4129
223222212 (0.458)	|0.160	0.296|
441343432 (0.194)	|0.190	0.005|
223222214 (0.149)	|0.054	0.096|
223222432 (0.079)	|0.082	0.000|
223342432 (0.072)	|0.003	0.070|
241343432 (0.028)	|0.028	0.000|
Multiallelic Dprime: 0.568
BLOCK 854.  MARKERS: 4130 4131
11 (0.520)	|0.155	0.231	0.105	0.021|
34 (0.478)	|0.346	0.088	0.020	0.020|
Multiallelic Dprime: 0.452
BLOCK 855.  MARKERS: 4133 4134 4135 4136 4137
11133 (0.500)	|0.195	0.293	0.013|
13312 (0.320)	|0.249	0.064	0.005|
31133 (0.127)	|0.005	0.015	0.106|
11132 (0.041)	|0.040	0.000	0.000|
Multiallelic Dprime: 0.544
BLOCK 856.  MARKERS: 4139 4140
32 (0.500)	|0.312	0.179	0.009|
22 (0.376)	|0.219	0.154	0.003|
24 (0.124)	|0.064	0.057	0.002|
Multiallelic Dprime: 0.066
BLOCK 857.  MARKERS: 4142 4143
34 (0.595)	|0.469	0.097	0.015|
12 (0.389)	|0.128	0.119	0.139|
14 (0.014)	|0.002	0.012	0.000|
Multiallelic Dprime: 0.492
BLOCK 858.  MARKERS: 4147 4148 4149
423 (0.601)	|0.161	0.417	0.018|
333 (0.229)	|0.177	0.041	0.011|
331 (0.154)	|0.150	0.003	0.000|
Multiallelic Dprime: 0.716
BLOCK 859.  MARKERS: 4152 4153
41 (0.499)	|0.483	0.014	0.002|
23 (0.466)	|0.040	0.421	0.005|
21 (0.029)	|0.029	0.000	0.000|
Multiallelic Dprime: 0.933
BLOCK 860.  MARKERS: 4154 4155
41 (0.554)	|0.197	0.156	0.099	0.098|
12 (0.435)	|0.140	0.111	0.132	0.049|
42 (0.011)	|0.001	0.002	0.006	0.002|
Multiallelic Dprime: 0.130
BLOCK 861.  MARKERS: 4157 4158 4159 4160
2222 (0.338)	|0.161	0.113	0.066|
2242 (0.268)	|0.246	0.010	0.012|
2221 (0.238)	|0.064	0.157	0.010|
4122 (0.150)	|0.055	0.003	0.090|
Multiallelic Dprime: 0.461
BLOCK 862.  MARKERS: 4162 4163 4164
411 (0.528)	|0.356	0.003	0.019	0.146|
212 (0.282)	|0.004	0.263	0.008	0.003|
441 (0.182)	|0.004	0.010	0.164	0.003|
Multiallelic Dprime: 0.920
BLOCK 863.  MARKERS: 4165 4166 4167 4168 4169 4170 4171 4172 4173 4174 4175
12444122431 (0.366)	|0.354	0.007	0.008|
44124344113 (0.280)	|0.071	0.209	0.000|
42444122431 (0.190)	|0.002	0.000	0.190|
44122344133 (0.154)	|0.153	0.000	0.000|
Multiallelic Dprime: 0.887
BLOCK 864.  MARKERS: 4176 4177
31 (0.579)	|0.207	0.304	0.067|
33 (0.215)	|0.175	0.031	0.010|
41 (0.204)	|0.102	0.062	0.039|
Multiallelic Dprime: 0.361
BLOCK 865.  MARKERS: 4179 4180
33 (0.483)	|0.276	0.110	0.098|
41 (0.398)	|0.265	0.077	0.055|
43 (0.117)	|0.060	0.025	0.030|
Multiallelic Dprime: 0.115
BLOCK 866.  MARKERS: 4186 4187 4188 4189 4190 4191
122334 (0.598)	|0.418	0.028	0.038	0.109|
331232 (0.210)	|0.000	0.206	0.000	0.000|
331312 (0.183)	|0.000	0.000	0.165	0.018|
Multiallelic Dprime: 0.882
BLOCK 867.  MARKERS: 4192 4193 4194 4195
4431 (0.418)	|0.334	0.084|
2121 (0.236)	|0.167	0.068|
2431 (0.209)	|0.159	0.050|
2433 (0.128)	|0.089	0.039|
Multiallelic Dprime: 0.104
BLOCK 868.  MARKERS: 4196 4197 4198
211 (0.755)	|0.587	0.153	0.007|
334 (0.245)	|0.201	0.039	0.005|
Multiallelic Dprime: 0.133
BLOCK 869.  MARKERS: 4200 4201
44 (0.788)	|0.443	0.223	0.122|
22 (0.192)	|0.145	0.042	0.005|
42 (0.013)	|0.003	0.010	0.000|
Multiallelic Dprime: 0.331
BLOCK 870.  MARKERS: 4204 4205
12 (0.594)	|0.487	0.003	0.105|
14 (0.275)	|0.019	0.242	0.005|
34 (0.131)	|0.001	0.000	0.130|
Multiallelic Dprime: 0.833
BLOCK 871.  MARKERS: 4206 4207 4208
221 (0.507)	|0.268	0.148	0.091|
243 (0.245)	|0.079	0.152	0.014|
421 (0.240)	|0.121	0.116	0.003|
Multiallelic Dprime: 0.261
BLOCK 872.  MARKERS: 4209 4210
12 (0.474)	|0.101	0.159	0.009	0.097	0.076	0.000	0.024|
11 (0.418)	|0.173	0.014	0.126	0.037	0.009	0.050	0.001|
22 (0.108)	|0.015	0.085	0.000	0.000	0.002	0.000	0.000|
Multiallelic Dprime: 0.572
BLOCK 873.  MARKERS: 4211 4212 4213 4214 4215 4216 4217 4218 4219 4220 4221 4222 4223 4224 4225
342232224434421 (0.285)	|0.090	0.053	0.059	0.063	0.024|
344232244414243 (0.254)	|0.054	0.046	0.066	0.082	0.010|
344232244414443 (0.141)	|0.022	0.055	0.031	0.023	0.003|
122314341212443 (0.133)	|0.049	0.027	0.034	0.013	0.008|
344232244414223 (0.088)	|0.031	0.010	0.030	0.007	0.011|
342232244434421 (0.052)	|0.006	0.023	0.000	0.002	0.021|
342232224434223 (0.028)	|0.004	0.004	0.001	0.005	0.012|
Multiallelic Dprime: 0.212
BLOCK 874.  MARKERS: 4226 4227 4228 4229
3411 (0.259)	|0.107	0.016	0.136|
4431 (0.225)	|0.192	0.026	0.007|
3413 (0.225)	|0.168	0.009	0.047|
3111 (0.198)	|0.029	0.149	0.020|
4411 (0.090)	|0.058	0.032	0.000|
Multiallelic Dprime: 0.527
BLOCK 875.  MARKERS: 4230 4231
24 (0.557)	|0.240	0.137	0.175|
22 (0.233)	|0.158	0.025	0.049|
14 (0.210)	|0.058	0.125	0.026|
Multiallelic Dprime: 0.270
BLOCK 876.  MARKERS: 4235 4236
11 (0.456)	|0.341	0.005	0.110|
42 (0.287)	|0.032	0.252	0.004|
12 (0.250)	|0.167	0.074	0.007|
Multiallelic Dprime: 0.612
BLOCK 877.  MARKERS: 4237 4238
13 (0.541)	|0.367	0.172|
32 (0.333)	|0.134	0.193|
12 (0.126)	|0.033	0.089|
Multiallelic Dprime: 0.311
BLOCK 878.  MARKERS: 4240 4241
33 (0.534)	|0.337	0.194	0.003|
12 (0.455)	|0.364	0.000	0.090|
Multiallelic Dprime: 0.510
BLOCK 879.  MARKERS: 4242 4243
21 (0.708)	|0.477	0.047	0.185|
43 (0.197)	|0.044	0.147	0.005|
23 (0.095)	|0.092	0.002	0.002|
Multiallelic Dprime: 0.533
BLOCK 880.  MARKERS: 4244 4245
32 (0.612)	|0.494	0.000	0.116|
34 (0.196)	|0.016	0.181	0.000|
14 (0.192)	|0.191	0.002	0.000|
Multiallelic Dprime: 0.705
BLOCK 881.  MARKERS: 4247 4248
14 (0.701)	|0.502	0.184	0.014|
11 (0.183)	|0.006	0.000	0.177|
34 (0.116)	|0.002	0.114	0.000|
Multiallelic Dprime: 0.771
BLOCK 882.  MARKERS: 4250 4251
23 (0.509)	|0.504	0.004|
33 (0.299)	|0.186	0.111|
22 (0.192)	|0.006	0.178|
Multiallelic Dprime: 0.712
BLOCK 883.  MARKERS: 4254 4255
34 (0.696)	|0.481	0.111	0.100|
11 (0.292)	|0.225	0.033	0.031|
Multiallelic Dprime: 0.211
BLOCK 884.  MARKERS: 4258 4259 4260
122 (0.716)	|0.684	0.027|
414 (0.145)	|0.035	0.110|
412 (0.131)	|0.049	0.079|
Multiallelic Dprime: 0.767
BLOCK 885.  MARKERS: 4262 4263
21 (0.774)	|0.653	0.083	0.039|
43 (0.217)	|0.078	0.128	0.011|
Multiallelic Dprime: 0.484
BLOCK 886.  MARKERS: 4266 4267
14 (0.736)	|0.475	0.141	0.117|
42 (0.214)	|0.125	0.079	0.010|
44 (0.051)	|0.022	0.023	0.006|
Multiallelic Dprime: 0.192
BLOCK 887.  MARKERS: 4269 4270
12 (0.621)	|0.416	0.176	0.026	0.000|
14 (0.244)	|0.039	0.151	0.042	0.012|
34 (0.133)	|0.006	0.011	0.116	0.000|
Multiallelic Dprime: 0.573
BLOCK 888.  MARKERS: 4273 4274 4275
411 (0.462)	|0.255	0.088	0.119|
223 (0.338)	|0.082	0.210	0.046|
413 (0.185)	|0.106	0.051	0.028|
423 (0.013)	|0.001	0.002	0.009|
Multiallelic Dprime: 0.331
BLOCK 889.  MARKERS: 4277 4278
12 (0.446)	|0.375	0.057	0.009	0.004|
14 (0.351)	|0.305	0.028	0.014	0.005|
34 (0.203)	|0.171	0.019	0.011	0.001|
Multiallelic Dprime: 0.082
BLOCK 890.  MARKERS: 4280 4281 4282
421 (0.850)	|0.488	0.244	0.096	0.012|
233 (0.104)	|0.042	0.010	0.048	0.001|
433 (0.033)	|0.008	0.005	0.018	0.000|
423 (0.010)	|0.006	0.000	0.004	0.000|
Multiallelic Dprime: 0.389
BLOCK 891.  MARKERS: 4286 4287 4288 4289
2124 (0.546)	|0.534	0.002	0.009|
4322 (0.259)	|0.000	0.256	0.003|
4342 (0.165)	|0.000	0.004	0.161|
4324 (0.013)	|0.011	0.001	0.000|
Multiallelic Dprime: 0.963
BLOCK 892.  MARKERS: 4290 4291
41 (0.553)	|0.377	0.079	0.097|
43 (0.269)	|0.056	0.187	0.027|
21 (0.178)	|0.109	0.030	0.039|
Multiallelic Dprime: 0.381
BLOCK 893.  MARKERS: 4292 4293
23 (0.542)	|0.197	0.188	0.156|
21 (0.296)	|0.182	0.049	0.065|
43 (0.162)	|0.050	0.103	0.009|
Multiallelic Dprime: 0.245
BLOCK 894.  MARKERS: 4294 4295
22 (0.428)	|0.170	0.150	0.029	0.065	0.009|
42 (0.341)	|0.148	0.083	0.078	0.027	0.000|
24 (0.231)	|0.133	0.080	0.003	0.011	0.001|
Multiallelic Dprime: 0.201
BLOCK 895.  MARKERS: 4301 4302 4303 4304 4305 4306 4307 4308 4309
141232332 (0.451)	|0.066	0.313	0.071	0.000|
141414211 (0.312)	|0.256	0.039	0.005	0.010|
141214211 (0.110)	|0.100	0.005	0.005	0.000|
323232332 (0.102)	|0.020	0.044	0.038	0.000|
141234232 (0.010)	|0.002	0.002	0.006	0.000|
Multiallelic Dprime: 0.626
BLOCK 896.  MARKERS: 4310 4311 4312
143 (0.448)	|0.166	0.193	0.020	0.067|
221 (0.404)	|0.294	0.067	0.034	0.006|
223 (0.129)	|0.011	0.053	0.062	0.001|
243 (0.010)	|0.000	0.010	0.000	0.000|
Multiallelic Dprime: 0.429
BLOCK 897.  MARKERS: 4314 4315 4316
241 (0.473)	|0.420	0.053|
323 (0.327)	|0.269	0.059|
343 (0.116)	|0.090	0.026|
243 (0.075)	|0.071	0.003|
Multiallelic Dprime: 0.208
BLOCK 898.  MARKERS: 4321 4322
14 (0.860)	|0.750	0.104|
32 (0.140)	|0.132	0.005|
Multiallelic Dprime: 0.688
BLOCK 899.  MARKERS: 4323 4324
12 (0.881)	|0.729	0.148	0.006|
34 (0.109)	|0.031	0.005	0.072|
Multiallelic Dprime: 0.662
BLOCK 900.  MARKERS: 4326 4327
32 (0.759)	|0.583	0.061	0.089	0.026|
13 (0.161)	|0.094	0.050	0.011	0.006|
33 (0.079)	|0.014	0.063	0.002	0.000|
Multiallelic Dprime: 0.384
BLOCK 901.  MARKERS: 4328 4329 4330
424 (0.690)	|0.563	0.106	0.022|
422 (0.175)	|0.000	0.116	0.058|
232 (0.102)	|0.000	0.000	0.101|
222 (0.033)	|0.001	0.000	0.032|
Multiallelic Dprime: 0.819
BLOCK 902.  MARKERS: 4331 4332
31 (0.565)	|0.546	0.007	0.011|
33 (0.222)	|0.035	0.119	0.068|
41 (0.213)	|0.208	0.000	0.003|
Multiallelic Dprime: 0.867
BLOCK 903.  MARKERS: 4333 4334
24 (0.789)	|0.456	0.135	0.078	0.090	0.025|
43 (0.126)	|0.074	0.010	0.027	0.000	0.013|
23 (0.083)	|0.030	0.031	0.007	0.012	0.002|
Multiallelic Dprime: 0.164
BLOCK 904.  MARKERS: 4335 4336 4337 4338 4339
32131 (0.563)	|0.563	0.000|
32111 (0.176)	|0.047	0.129|
14131 (0.112)	|0.112	0.000|
32313 (0.101)	|0.101	0.000|
32113 (0.040)	|0.039	0.000|
Multiallelic Dprime: 1.000
BLOCK 905.  MARKERS: 4341 4342
21 (0.868)	|0.530	0.230	0.109|
13 (0.130)	|0.121	0.002	0.007|
Multiallelic Dprime: 0.801
BLOCK 906.  MARKERS: 4343 4344
42 (0.652)	|0.392	0.260|
22 (0.232)	|0.113	0.119|
21 (0.116)	|0.027	0.089|
Multiallelic Dprime: 0.245
BLOCK 907.  MARKERS: 4345 4346
44 (0.531)	|0.000	0.164	0.155	0.000	0.127	0.000	0.066|
13 (0.468)	|0.203	0.000	0.000	0.135	0.000	0.115	0.000|
Multiallelic Dprime: 1.000
BLOCK 908.  MARKERS: 4347 4348 4349 4350 4351 4352 4353 4354 4355 4356 4357 4358
324234311421 (0.202)	|0.165	0.034	0.003	0.000|
122222231421 (0.163)	|0.027	0.125	0.010	0.002|
122422231421 (0.156)	|0.125	0.031	0.000	0.000|
324234231144 (0.135)	|0.132	0.003	0.000	0.000|
114234231421 (0.128)	|0.080	0.006	0.021	0.021|
324234333421 (0.115)	|0.008	0.018	0.089	0.000|
124234333421 (0.066)	|0.000	0.028	0.038	0.000|
Multiallelic Dprime: 0.638
BLOCK 909.  MARKERS: 4360 4361 4362
313 (0.548)	|0.181	0.182	0.135	0.051|
211 (0.248)	|0.190	0.008	0.008	0.040|
223 (0.165)	|0.124	0.007	0.003	0.030|
213 (0.037)	|0.009	0.001	0.010	0.017|
Multiallelic Dprime: 0.547
BLOCK 910.  MARKERS: 4365 4366 4367 4368
1232 (0.506)	|0.319	0.156	0.028|
3232 (0.197)	|0.116	0.082	0.000|
1414 (0.156)	|0.111	0.043	0.002|
1432 (0.139)	|0.088	0.050	0.000|
Multiallelic Dprime: 0.093
BLOCK 911.  MARKERS: 4371 4372
24 (0.632)	|0.433	0.198|
42 (0.331)	|0.249	0.083|
44 (0.030)	|0.008	0.022|
Multiallelic Dprime: 0.112
BLOCK 912.  MARKERS: 4374 4375
42 (0.692)	|0.492	0.000	0.184	0.014|
24 (0.306)	|0.050	0.234	0.000	0.013|
Multiallelic Dprime: 0.812
BLOCK 913.  MARKERS: 4376 4377 4378
234 (0.544)	|0.325	0.036	0.139	0.037	0.000|
122 (0.235)	|0.002	0.202	0.007	0.000	0.023|
232 (0.184)	|0.009	0.011	0.027	0.131	0.000|
222 (0.027)	|0.003	0.016	0.003	0.001	0.004|
Multiallelic Dprime: 0.771
BLOCK 914.  MARKERS: 4381 4382 4383 4384 4385 4386 4387 4388
43434233 (0.342)	|0.288	0.048	0.004	0.000|
11412111 (0.266)	|0.004	0.252	0.010	0.000|
11214233 (0.178)	|0.012	0.037	0.129	0.000|
11414233 (0.174)	|0.090	0.002	0.061	0.018|
11412213 (0.026)	|0.024	0.002	0.000	0.000|
Multiallelic Dprime: 0.726
BLOCK 915.  MARKERS: 4392 4393 4394 4395
4113 (0.418)	|0.393	0.025	0.000|
1431 (0.342)	|0.003	0.339	0.000|
1411 (0.209)	|0.204	0.004	0.002|
1111 (0.021)	|0.000	0.003	0.018|
Multiallelic Dprime: 0.913
BLOCK 916.  MARKERS: 4397 4398
14 (0.604)	|0.142	0.375	0.088|
32 (0.376)	|0.348	0.000	0.027|
12 (0.020)	|0.002	0.000	0.018|
Multiallelic Dprime: 0.808
BLOCK 917.  MARKERS: 4399 4400
33 (0.492)	|0.226	0.259	0.008|
24 (0.375)	|0.122	0.009	0.244|
23 (0.133)	|0.099	0.017	0.017|
Multiallelic Dprime: 0.547
BLOCK 918.  MARKERS: 4401 4402
24 (0.446)	|0.301	0.052	0.092|
22 (0.285)	|0.034	0.209	0.042|
14 (0.269)	|0.064	0.087	0.118|
Multiallelic Dprime: 0.459
BLOCK 919.  MARKERS: 4406 4407
34 (0.399)	|0.161	0.074	0.091	0.072	0.000|
23 (0.349)	|0.118	0.111	0.050	0.062	0.008|
33 (0.252)	|0.117	0.053	0.059	0.020	0.003|
Multiallelic Dprime: 0.143
BLOCK 920.  MARKERS: 4414 4415 4416 4417
4211 (0.396)	|0.163	0.226	0.007|
4411 (0.237)	|0.145	0.083	0.009|
4221 (0.199)	|0.143	0.056	0.000|
2213 (0.154)	|0.041	0.111	0.000|
2211 (0.013)	|0.000	0.012	0.000|
Multiallelic Dprime: 0.300
BLOCK 921.  MARKERS: 4419 4420
21 (0.493)	|0.244	0.190	0.059|
13 (0.489)	|0.230	0.206	0.052|
23 (0.016)	|0.009	0.006	0.001|
Multiallelic Dprime: 0.037
BLOCK 922.  MARKERS: 4426 4427
44 (0.484)	|0.148	0.200	0.137|
43 (0.402)	|0.396	0.001	0.004|
23 (0.112)	|0.098	0.000	0.013|
Multiallelic Dprime: 0.895
BLOCK 923.  MARKERS: 4428 4429
44 (0.641)	|0.197	0.165	0.073	0.095	0.099|
14 (0.203)	|0.141	0.005	0.023	0.009	0.020|
41 (0.155)	|0.066	0.034	0.028	0.019	0.000|
Multiallelic Dprime: 0.351
BLOCK 924.  MARKERS: 4433 4434 4435 4436 4437
33124 (0.405)	|0.255	0.150|
33332 (0.205)	|0.154	0.053|
41132 (0.126)	|0.078	0.046|
33132 (0.122)	|0.080	0.043|
43132 (0.120)	|0.076	0.043|
Multiallelic Dprime: 0.087
BLOCK 925.  MARKERS: 4439 4440
34 (0.652)	|0.384	0.259	0.001	0.002|
12 (0.346)	|0.063	0.035	0.224	0.021|
Multiallelic Dprime: 0.708
BLOCK 926.  MARKERS: 4441 4442 4443 4444
4334 (0.446)	|0.389	0.057|
4333 (0.293)	|0.295	0.000|
2144 (0.227)	|0.000	0.227|
2334 (0.024)	|0.016	0.007|
Multiallelic Dprime: 0.782
BLOCK 927.  MARKERS: 4445 4446
22 (0.699)	|0.324	0.034	0.154	0.106	0.063|
44 (0.298)	|0.058	0.179	0.000	0.008	0.048|
Multiallelic Dprime: 0.631
BLOCK 928.  MARKERS: 4448 4449 4450 4451 4452 4453 4454
4241424 (0.381)	|0.215	0.139	0.028|
4241422 (0.213)	|0.112	0.088	0.014|
4323242 (0.154)	|0.102	0.041	0.011|
2323242 (0.114)	|0.086	0.028	0.000|
4241442 (0.112)	|0.071	0.033	0.009|
Multiallelic Dprime: 0.131
BLOCK 929.  MARKERS: 4458 4459
41 (0.602)	|0.324	0.164	0.113|
23 (0.334)	|0.180	0.081	0.073|
21 (0.061)	|0.039	0.013	0.010|
Multiallelic Dprime: 0.046
BLOCK 930.  MARKERS: 4462 4463
41 (0.543)	|0.330	0.129	0.084|
33 (0.260)	|0.102	0.140	0.017|
31 (0.197)	|0.054	0.080	0.059|
Multiallelic Dprime: 0.273
BLOCK 931.  MARKERS: 4465 4466 4467
113 (0.486)	|0.420	0.050	0.016|
331 (0.349)	|0.004	0.236	0.102|
111 (0.160)	|0.008	0.023	0.124|
Multiallelic Dprime: 0.761
BLOCK 932.  MARKERS: 4468 4469 4470
443 (0.437)	|0.401	0.007	0.009	0.021|
231 (0.308)	|0.143	0.143	0.007	0.013|
433 (0.242)	|0.049	0.023	0.128	0.041|
Multiallelic Dprime: 0.638
BLOCK 933.  MARKERS: 4472 4473 4474 4475
1212 (0.598)	|0.257	0.141	0.115	0.034	0.042	0.003|
1443 (0.172)	|0.099	0.019	0.021	0.019	0.007	0.006|
4212 (0.147)	|0.085	0.013	0.021	0.013	0.009	0.000|
1213 (0.078)	|0.028	0.017	0.003	0.009	0.016	0.000|
Multiallelic Dprime: 0.226
BLOCK 934.  MARKERS: 4479 4480 4481 4482 4483 4484 4485 4486 4487 4488 4489
11222423313 (0.470)	|0.467	0.000	0.000|
33222423312 (0.193)	|0.000	0.190	0.000|
13314231123 (0.162)	|0.161	0.000	0.000|
13214423312 (0.077)	|0.000	0.017	0.058|
13214231123 (0.073)	|0.072	0.000	0.000|
11222421323 (0.011)	|0.011	0.000	0.000|
Multiallelic Dprime: 0.984
BLOCK 935.  MARKERS: 4490 4491 4492 4493
2233 (0.724)	|0.427	0.184	0.113|
1411 (0.208)	|0.087	0.109	0.012|
1433 (0.058)	|0.042	0.015	0.001|
Multiallelic Dprime: 0.250
BLOCK 936.  MARKERS: 4495 4496
22 (0.562)	|0.461	0.003	0.000	0.098|
23 (0.312)	|0.048	0.095	0.164	0.002|
13 (0.126)	|0.000	0.127	0.000	0.000|
Multiallelic Dprime: 0.825
BLOCK 937.  MARKERS: 4497 4498 4499
323 (0.509)	|0.230	0.268	0.007|
341 (0.224)	|0.159	0.064	0.000|
143 (0.163)	|0.108	0.056	0.000|
343 (0.100)	|0.045	0.019	0.036|
Multiallelic Dprime: 0.295
BLOCK 938.  MARKERS: 4501 4502 4503
434 (0.542)	|0.209	0.140	0.162	0.006|
211 (0.407)	|0.207	0.105	0.080	0.004|
231 (0.043)	|0.003	0.023	0.015	0.000|
Multiallelic Dprime: 0.137
BLOCK 939.  MARKERS: 4504 4505 4506 4507 4508 4509 4510 4511
42333331 (0.422)	|0.424	0.000|
24131313 (0.273)	|0.273	0.000|
24141433 (0.259)	|0.000	0.259|
42141433 (0.011)	|0.000	0.011|
Multiallelic Dprime: 1.000
BLOCK 940.  MARKERS: 4512 4513
23 (0.722)	|0.422	0.044	0.255|
32 (0.278)	|0.018	0.259	0.001|
Multiallelic Dprime: 0.901
BLOCK 941.  MARKERS: 4514 4515
12 (0.440)	|0.169	0.067	0.062	0.083	0.032	0.015|
13 (0.303)	|0.161	0.023	0.073	0.035	0.000	0.002|
32 (0.256)	|0.100	0.072	0.025	0.024	0.008	0.019|
Multiallelic Dprime: 0.213
BLOCK 942.  MARKERS: 4516 4517 4518 4519 4520 4521 4522 4523 4524 4525 4526
32324332232 (0.431)	|0.402	0.025	0.000	0.000	0.000	0.000	0.000|
32324322232 (0.162)	|0.022	0.087	0.001	0.005	0.043	0.000	0.000|
34342124232 (0.160)	|0.145	0.000	0.000	0.001	0.000	0.000	0.011|
12124124411 (0.140)	|0.008	0.002	0.131	0.000	0.000	0.000	0.000|
34344124232 (0.040)	|0.003	0.000	0.001	0.034	0.000	0.000	0.000|
32324124412 (0.036)	|0.000	0.020	0.000	0.000	0.000	0.016	0.000|
Multiallelic Dprime: 0.858
BLOCK 943.  MARKERS: 4527 4528 4529 4530 4531 4532 4533 4534
22432333 (0.600)	|0.408	0.081	0.046	0.040	0.023|
22121124 (0.138)	|0.044	0.085	0.005	0.003	0.003|
41422134 (0.137)	|0.036	0.018	0.073	0.006	0.002|
42422124 (0.043)	|0.000	0.005	0.003	0.035	0.000|
22122124 (0.043)	|0.005	0.028	0.000	0.010	0.000|
22422124 (0.018)	|0.008	0.002	0.002	0.002	0.004|
42422134 (0.017)	|0.004	0.009	0.000	0.003	0.000|
Multiallelic Dprime: 0.484
BLOCK 944.  MARKERS: 4535 4536 4537 4538
2411 (0.506)	|0.372	0.131|
2223 (0.230)	|0.104	0.127|
2213 (0.129)	|0.098	0.028|
1213 (0.100)	|0.068	0.032|
2211 (0.033)	|0.028	0.005|
Multiallelic Dprime: 0.238
BLOCK 945.  MARKERS: 4540 4541
41 (0.671)	|0.505	0.141	0.017|
24 (0.323)	|0.038	0.213	0.060|
Multiallelic Dprime: 0.673
BLOCK 946.  MARKERS: 4543 4544 4545 4546 4547 4548
133234 (0.546)	|0.465	0.002	0.078|
342322 (0.356)	|0.000	0.352	0.000|
342234 (0.078)	|0.030	0.000	0.047|
Multiallelic Dprime: 0.864
BLOCK 947.  MARKERS: 4549 4550 4551 4552 4553
13431 (0.497)	|0.326	0.082	0.083	0.000|
31211 (0.367)	|0.208	0.116	0.035	0.005|
13433 (0.126)	|0.073	0.014	0.027	0.008|
Multiallelic Dprime: 0.157
BLOCK 948.  MARKERS: 4554 4555 4556 4557 4558
33432 (0.608)	|0.512	0.062	0.031|
31214 (0.214)	|0.162	0.040	0.010|
13432 (0.149)	|0.145	0.000	0.003|
33214 (0.013)	|0.010	0.000	0.003|
Multiallelic Dprime: 0.175
BLOCK 949.  MARKERS: 4561 4562 4563 4564 4565 4566 4567
1114111 (0.838)	|0.670	0.164	0.000	0.003|
3342433 (0.106)	|0.000	0.000	0.095	0.011|
1114113 (0.047)	|0.001	0.045	0.000	0.000|
Multiallelic Dprime: 0.828
BLOCK 950.  MARKERS: 4569 4570 4571
143 (0.673)	|0.440	0.228	0.005|
343 (0.212)	|0.143	0.044	0.025|
321 (0.098)	|0.077	0.020	0.000|
323 (0.014)	|0.001	0.005	0.009|
Multiallelic Dprime: 0.175
BLOCK 951.  MARKERS: 4573 4574
22 (0.663)	|0.483	0.105	0.073|
33 (0.298)	|0.200	0.087	0.012|
32 (0.039)	|0.003	0.001	0.033|
Multiallelic Dprime: 0.166
BLOCK 952.  MARKERS: 4577 4578 4579
433 (0.686)	|0.353	0.220	0.105	0.008|
111 (0.193)	|0.091	0.063	0.037	0.000|
113 (0.119)	|0.061	0.039	0.012	0.005|
Multiallelic Dprime: 0.035
BLOCK 953.  MARKERS: 4582 4583 4584 4585
4133 (0.506)	|0.102	0.376	0.000	0.021|
4132 (0.323)	|0.262	0.000	0.054	0.000|
2442 (0.153)	|0.149	0.000	0.000	0.000|
4442 (0.014)	|0.011	0.000	0.003	0.000|
Multiallelic Dprime: 0.862
BLOCK 954.  MARKERS: 4586 4587 4588 4589
2212 (0.524)	|0.513	0.011|
4334 (0.376)	|0.000	0.378|
4232 (0.057)	|0.001	0.053|
4332 (0.021)	|0.014	0.006|
Multiallelic Dprime: 0.959
BLOCK 955.  MARKERS: 4590 4591
24 (0.539)	|0.044	0.326	0.169|
32 (0.459)	|0.387	0.010	0.060|
Multiallelic Dprime: 0.765
BLOCK 956.  MARKERS: 4592 4593
24 (0.430)	|0.024	0.192	0.003	0.165	0.045|
34 (0.340)	|0.311	0.007	0.007	0.015	0.000|
32 (0.228)	|0.040	0.002	0.177	0.007	0.002|
Multiallelic Dprime: 0.847
BLOCK 957.  MARKERS: 4594 4595 4596 4597
1324 (0.375)	|0.226	0.000	0.000	0.000	0.057	0.014	0.035	0.030	0.000|
3322 (0.202)	|0.000	0.177	0.000	0.001	0.000	0.000	0.000	0.000	0.000|
1122 (0.189)	|0.001	0.000	0.000	0.141	0.015	0.000	0.000	0.000	0.017|
1342 (0.186)	|0.013	0.000	0.160	0.000	0.001	0.002	0.003	0.000	0.000|
1322 (0.047)	|0.000	0.000	0.000	0.000	0.003	0.036	0.000	0.000	0.000|
Multiallelic Dprime: 0.918
BLOCK 958.  MARKERS: 4598 4599 4600 4601 4602 4603 4604 4605 4606 4607 4608 4609 4610 4611 4612 4613 4614 4615 4616 4617 4618 4619 4620 4621 4622 4623 4624 4625
2143424421314223321412322324 (0.239)	|0.063	0.174	0.003|
4344424423314423111314322324 (0.177)	|0.162	0.014	0.006|
2144442313142224113334114433 (0.160)	|0.087	0.048	0.024|
2123324423314243111314322324 (0.142)	|0.098	0.040	0.003|
2143324423314243111314322324 (0.079)	|0.073	0.006	0.000|
2144424423314423111314322324 (0.051)	|0.044	0.009	0.000|
2143442313142224113334114433 (0.037)	|0.020	0.012	0.004|
2143424313142224113334114433 (0.030)	|0.005	0.024	0.000|
2123324423314223111314322324 (0.017)	|0.017	0.000	0.000|
Multiallelic Dprime: 0.489
BLOCK 959.  MARKERS: 4627 4628 4629
114 (0.603)	|0.271	0.021	0.271	0.038|
332 (0.347)	|0.051	0.289	0.007	0.000|
112 (0.048)	|0.030	0.000	0.007	0.011|
Multiallelic Dprime: 0.730
BLOCK 960.  MARKERS: 4630 4631 4632 4633 4634
42123 (0.353)	|0.012	0.330	0.011|
24323 (0.311)	|0.288	0.019	0.004|
22111 (0.285)	|0.097	0.011	0.176|
22123 (0.048)	|0.034	0.015	0.000|
Multiallelic Dprime: 0.781
BLOCK 961.  MARKERS: 4635 4636
43 (0.431)	|0.350	0.071	0.006	0.004|
23 (0.376)	|0.037	0.242	0.015	0.070|
21 (0.192)	|0.024	0.023	0.128	0.014|
Multiallelic Dprime: 0.682
BLOCK 962.  MARKERS: 4638 4639 4640 4641 4642 4643 4644
3331243 (0.410)	|0.019	0.374	0.016|
3214412 (0.336)	|0.325	0.011	0.000|
1231243 (0.150)	|0.128	0.023	0.000|
3231243 (0.088)	|0.015	0.072	0.000|
Multiallelic Dprime: 0.849
BLOCK 963.  MARKERS: 4646 4647
24 (0.493)	|0.146	0.207	0.140|
33 (0.489)	|0.390	0.030	0.069|
34 (0.016)	|0.015	0.001	0.000|
Multiallelic Dprime: 0.558
BLOCK 964.  MARKERS: 4649 4650
24 (0.552)	|0.369	0.057	0.078	0.008	0.010	0.016|
44 (0.238)	|0.027	0.063	0.124	0.006	0.002	0.000|
22 (0.210)	|0.092	0.087	0.004	0.014	0.006	0.002|
Multiallelic Dprime: 0.436
BLOCK 965.  MARKERS: 4656 4657 4658 4659 4660 4661 4662 4663
12243131 (0.492)	|0.189	0.142	0.140	0.007|
32423131 (0.207)	|0.070	0.057	0.062	0.005|
34441313 (0.206)	|0.056	0.076	0.061	0.003|
32243131 (0.027)	|0.015	0.006	0.004	0.000|
34443313 (0.019)	|0.005	0.004	0.005	0.000|
12423131 (0.018)	|0.005	0.000	0.009	0.000|
Multiallelic Dprime: 0.082
BLOCK 966.  MARKERS: 4672 4673 4674 4675 4676 4677 4678 4679 4680
233214224 (0.347)	|0.296	0.048|
431111121 (0.301)	|0.283	0.011|
411131131 (0.290)	|0.223	0.066|
411131121 (0.016)	|0.014	0.003|
Multiallelic Dprime: 0.329
BLOCK 967.  MARKERS: 4681 4682
23 (0.852)	|0.482	0.085	0.136	0.130|
41 (0.137)	|0.018	0.103	0.013	0.000|
Multiallelic Dprime: 0.710
BLOCK 968.  MARKERS: 4683 4684 4685 4686 4687 4688 4689
4133312 (0.506)	|0.097	0.267	0.069	0.025	0.043|
2111322 (0.188)	|0.102	0.034	0.027	0.010	0.013|
4311122 (0.152)	|0.069	0.038	0.011	0.033	0.001|
4311124 (0.130)	|0.106	0.010	0.013	0.000	0.003|
Multiallelic Dprime: 0.421
BLOCK 969.  MARKERS: 4690 4691 4692 4693 4694
14321 (0.385)	|0.138	0.241	0.005|
31341 (0.352)	|0.296	0.057	0.000|
14122 (0.122)	|0.016	0.097	0.009|
31321 (0.072)	|0.010	0.005	0.055|
14322 (0.061)	|0.008	0.050	0.000|
Multiallelic Dprime: 0.548
BLOCK 970.  MARKERS: 4695 4696
11 (0.472)	|0.416	0.055|
33 (0.451)	|0.288	0.163|
13 (0.070)	|0.068	0.000|
Multiallelic Dprime: 0.537
BLOCK 971.  MARKERS: 4697 4698
12 (0.773)	|0.509	0.255	0.007	0.002|
34 (0.218)	|0.000	0.015	0.151	0.051|
Multiallelic Dprime: 0.919
BLOCK 972.  MARKERS: 4699 4700 4701
421 (0.516)	|0.379	0.060	0.003	0.003	0.060	0.000|
424 (0.270)	|0.003	0.154	0.095	0.002	0.003	0.000|
241 (0.158)	|0.000	0.004	0.003	0.127	0.000	0.020|
221 (0.054)	|0.000	0.000	0.052	0.000	0.001	0.001|
Multiallelic Dprime: 0.862
BLOCK 973.  MARKERS: 4702 4703 4704 4705 4706 4707
131134 (0.382)	|0.372	0.002	0.011|
133134 (0.218)	|0.052	0.015	0.152|
233314 (0.153)	|0.149	0.003	0.000|
113132 (0.133)	|0.001	0.132	0.000|
233134 (0.065)	|0.006	0.058	0.000|
113134 (0.023)	|0.022	0.000	0.000|
Multiallelic Dprime: 0.876
BLOCK 974.  MARKERS: 4708 4709
41 (0.606)	|0.424	0.181|
21 (0.220)	|0.201	0.019|
23 (0.172)	|0.135	0.035|
Multiallelic Dprime: 0.415
BLOCK 975.  MARKERS: 4711 4712
13 (0.760)	|0.410	0.330	0.015|
31 (0.237)	|0.017	0.018	0.191|
Multiallelic Dprime: 0.823
BLOCK 976.  MARKERS: 4714 4715 4716 4717 4718
11112 (0.428)	|0.316	0.103	0.010|
13324 (0.349)	|0.142	0.075	0.128|
21114 (0.207)	|0.039	0.073	0.095|
Multiallelic Dprime: 0.365
BLOCK 977.  MARKERS: 4719 4720 4721 4722 4723
41213 (0.500)	|0.324	0.159	0.013|
21213 (0.260)	|0.005	0.251	0.000|
24121 (0.234)	|0.207	0.026	0.000|
Multiallelic Dprime: 0.563
BLOCK 978.  MARKERS: 4724 4725 4726 4727 4728 4729 4730
1431411 (0.542)	|0.510	0.032	0.000|
3224234 (0.437)	|0.088	0.332	0.014|
3431411 (0.013)	|0.013	0.000	0.000|
Multiallelic Dprime: 0.849
BLOCK 979.  MARKERS: 4731 4732
34 (0.615)	|0.527	0.000	0.088|
22 (0.369)	|0.023	0.327	0.019|
32 (0.014)	|0.000	0.007	0.007|
Multiallelic Dprime: 0.872
BLOCK 980.  MARKERS: 4733 4734
43 (0.550)	|0.398	0.021	0.103	0.006	0.020|
21 (0.334)	|0.068	0.150	0.009	0.078	0.027|
23 (0.117)	|0.012	0.084	0.001	0.016	0.002|
Multiallelic Dprime: 0.653
BLOCK 981.  MARKERS: 4735 4736 4737 4738 4739
24122 (0.477)	|0.446	0.031|
44331 (0.253)	|0.046	0.207|
42321 (0.112)	|0.061	0.052|
44322 (0.100)	|0.021	0.080|
24322 (0.049)	|0.030	0.019|
Multiallelic Dprime: 0.659
BLOCK 982.  MARKERS: 4740 4741
41 (0.604)	|0.456	0.099	0.040	0.009|
22 (0.394)	|0.260	0.055	0.056	0.023|
Multiallelic Dprime: 0.155
BLOCK 983.  MARKERS: 4743 4744 4745
323 (0.717)	|0.426	0.176	0.092	0.023|
142 (0.154)	|0.130	0.012	0.012	0.000|
343 (0.096)	|0.025	0.014	0.002	0.056|
342 (0.033)	|0.011	0.006	0.013	0.003|
Multiallelic Dprime: 0.284
BLOCK 984.  MARKERS: 4748 4749 4750 4751
3434 (0.591)	|0.587	0.004	0.000|
1312 (0.208)	|0.000	0.139	0.068|
3432 (0.119)	|0.001	0.049	0.070|
3312 (0.082)	|0.081	0.000	0.000|
Multiallelic Dprime: 0.930
BLOCK 985.  MARKERS: 4752 4753
42 (0.670)	|0.431	0.236|
21 (0.190)	|0.130	0.060|
22 (0.140)	|0.098	0.040|
Multiallelic Dprime: 0.098
BLOCK 986.  MARKERS: 4757 4758
13 (0.659)	|0.198	0.258	0.009	0.097	0.083|
32 (0.335)	|0.114	0.000	0.212	0.004	0.000|
Multiallelic Dprime: 0.666
BLOCK 987.  MARKERS: 4761 4762 4763 4764 4765 4766 4767 4768 4769 4770 4771 4772 4773
4334244414213 (0.314)	|0.155	0.088	0.053	0.016|
2412143234232 (0.257)	|0.066	0.036	0.123	0.032|
4332124232432 (0.220)	|0.027	0.109	0.026	0.059|
4332143234232 (0.098)	|0.044	0.007	0.006	0.044|
4334244234233 (0.083)	|0.006	0.013	0.012	0.052|
Multiallelic Dprime: 0.376
BLOCK 988.  MARKERS: 4775 4776 4777
141 (0.311)	|0.277	0.034|
343 (0.254)	|0.206	0.046|
123 (0.224)	|0.218	0.006|
143 (0.210)	|0.037	0.171|
Multiallelic Dprime: 0.613
BLOCK 989.  MARKERS: 4778 4779
13 (0.738)	|0.422	0.302	0.000|
34 (0.257)	|0.038	0.001	0.211|
Multiallelic Dprime: 0.843
BLOCK 990.  MARKERS: 4780 4781 4782 4783 4784 4785
212233 (0.462)	|0.295	0.165|
133443 (0.307)	|0.297	0.010|
213441 (0.214)	|0.206	0.006|
Multiallelic Dprime: 0.837
BLOCK 991.  MARKERS: 4786 4787
43 (0.815)	|0.372	0.295	0.148|
22 (0.182)	|0.125	0.024	0.034|
Multiallelic Dprime: 0.373
BLOCK 992.  MARKERS: 4795 4796
34 (0.497)	|0.308	0.149	0.039|
22 (0.319)	|0.234	0.042	0.043|
32 (0.183)	|0.071	0.070	0.043|
Multiallelic Dprime: 0.204
BLOCK 993.  MARKERS: 4802 4803
31 (0.612)	|0.485	0.115	0.010|
14 (0.261)	|0.220	0.038	0.001|
11 (0.125)	|0.103	0.017	0.005|
Multiallelic Dprime: 0.152
BLOCK 994.  MARKERS: 4805 4806
33 (0.808)	|0.510	0.095	0.203|
11 (0.171)	|0.020	0.143	0.008|
31 (0.016)	|0.002	0.013	0.000|
Multiallelic Dprime: 0.785
BLOCK 995.  MARKERS: 4807 4808
31 (0.538)	|0.376	0.062	0.100|
33 (0.252)	|0.032	0.219	0.002|
11 (0.211)	|0.074	0.134	0.003|
Multiallelic Dprime: 0.623
BLOCK 996.  MARKERS: 4809 4810
23 (0.481)	|0.237	0.159	0.085|
31 (0.414)	|0.139	0.206	0.070|
33 (0.105)	|0.062	0.036	0.007|
Multiallelic Dprime: 0.166
BLOCK 997.  MARKERS: 4811 4812
43 (0.437)	|0.134	0.198	0.105|
31 (0.401)	|0.180	0.131	0.088|
33 (0.162)	|0.082	0.054	0.026|
Multiallelic Dprime: 0.135
BLOCK 998.  MARKERS: 4819 4820
14 (0.396)	|0.133	0.008	0.002	0.172	0.057	0.000	0.010	0.008|
34 (0.383)	|0.003	0.194	0.175	0.005	0.000	0.000	0.002	0.000|
31 (0.220)	|0.183	0.003	0.000	0.000	0.000	0.020	0.000	0.002|
Multiallelic Dprime: 0.820
BLOCK 999.  MARKERS: 4821 4822 4823 4824 4825 4826 4827 4828
33432221 (0.319)	|0.151	0.115	0.032	0.010|
12311421 (0.207)	|0.086	0.090	0.022	0.003|
32311421 (0.180)	|0.097	0.052	0.015	0.009|
33432443 (0.176)	|0.073	0.073	0.019	0.008|
33312421 (0.058)	|0.029	0.020	0.008	0.002|
33332423 (0.020)	|0.007	0.006	0.004	0.000|
32312421 (0.013)	|0.007	0.003	0.001	0.000|
33432423 (0.010)	|0.006	0.003	0.000	0.000|
Multiallelic Dprime: 0.092
BLOCK 1000.  MARKERS: 4840 4841 4842 4843 4844
21134 (0.469)	|0.220	0.161	0.088|
23334 (0.365)	|0.130	0.175	0.059|
33312 (0.103)	|0.039	0.041	0.024|
23332 (0.036)	|0.020	0.010	0.006|
Multiallelic Dprime: 0.117
BLOCK 1001.  MARKERS: 4846 4847
41 (0.420)	|0.326	0.050	0.044|
23 (0.399)	|0.178	0.118	0.097|
21 (0.181)	|0.019	0.081	0.081|
Multiallelic Dprime: 0.371
BLOCK 1002.  MARKERS: 4850 4851
42 (0.523)	|0.205	0.088	0.229|
44 (0.248)	|0.189	0.033	0.025|
24 (0.221)	|0.004	0.210	0.007|
Multiallelic Dprime: 0.553
BLOCK 1003.  MARKERS: 4852 4853
24 (0.399)	|0.349	0.051|
42 (0.337)	|0.235	0.103|
44 (0.262)	|0.192	0.070|
Multiallelic Dprime: 0.253
BLOCK 1004.  MARKERS: 4855 4856
21 (0.775)	|0.575	0.108	0.091|
43 (0.224)	|0.164	0.023	0.037|
Multiallelic Dprime: 0.048
BLOCK 1005.  MARKERS: 4862 4863 4864
323 (0.734)	|0.492	0.248|
342 (0.138)	|0.093	0.037|
423 (0.129)	|0.087	0.041|
Multiallelic Dprime: 0.076
BLOCK 1006.  MARKERS: 4872 4873
33 (0.674)	|0.344	0.173	0.156|
11 (0.326)	|0.170	0.079	0.078|
Multiallelic Dprime: 0.020
BLOCK 1007.  MARKERS: 4886 4887
41 (0.514)	|0.222	0.167	0.119|
21 (0.251)	|0.056	0.114	0.080|
42 (0.233)	|0.150	0.046	0.038|
Multiallelic Dprime: 0.169
BLOCK 1008.  MARKERS: 4888 4889 4890
214 (0.427)	|0.402	0.021	0.003|
212 (0.327)	|0.290	0.016	0.020|
434 (0.237)	|0.007	0.229	0.000|
Multiallelic Dprime: 0.803
BLOCK 1009.  MARKERS: 4891 4892
21 (0.705)	|0.473	0.141	0.091|
43 (0.269)	|0.200	0.044	0.025|
41 (0.022)	|0.012	0.002	0.008|
Multiallelic Dprime: 0.144
BLOCK 1010.  MARKERS: 4894 4895
33 (0.689)	|0.575	0.106|
32 (0.187)	|0.024	0.159|
13 (0.124)	|0.036	0.080|
Multiallelic Dprime: 0.688
BLOCK 1011.  MARKERS: 4896 4897 4898
323 (0.635)	|0.620	0.004	0.011|
141 (0.345)	|0.064	0.198	0.082|
Multiallelic Dprime: 0.922
BLOCK 1012.  MARKERS: 4899 4900 4901
322 (0.697)	|0.322	0.333	0.038|
144 (0.203)	|0.141	0.024	0.036|
344 (0.096)	|0.045	0.011	0.039|
Multiallelic Dprime: 0.432
BLOCK 1013.  MARKERS: 4902 4903 4904 4905 4906 4907
244323 (0.507)	|0.156	0.293	0.058|
412131 (0.369)	|0.306	0.057	0.006|
442133 (0.113)	|0.043	0.017	0.052|
Multiallelic Dprime: 0.513
BLOCK 1014.  MARKERS: 4908 4909
41 (0.509)	|0.252	0.237	0.020|
21 (0.371)	|0.209	0.153	0.008|
42 (0.120)	|0.056	0.062	0.002|
Multiallelic Dprime: 0.075
BLOCK 1015.  MARKERS: 4912 4913
14 (0.517)	|0.168	0.277	0.008	0.039	0.017|
31 (0.453)	|0.221	0.017	0.200	0.007	0.004|
11 (0.030)	|0.011	0.000	0.008	0.000	0.010|
Multiallelic Dprime: 0.568
BLOCK 1016.  MARKERS: 4915 4916 4917 4918
4412 (0.401)	|0.303	0.050	0.038	0.009|
2433 (0.294)	|0.082	0.138	0.064	0.011|
4233 (0.216)	|0.061	0.061	0.091	0.001|
4413 (0.046)	|0.013	0.018	0.013	0.002|
4433 (0.032)	|0.009	0.007	0.000	0.015|
Multiallelic Dprime: 0.391
BLOCK 1017.  MARKERS: 4921 4922 4923 4924 4925 4926
442222 (0.477)	|0.410	0.066|
224444 (0.274)	|0.237	0.037|
242222 (0.207)	|0.076	0.131|
244242 (0.037)	|0.009	0.028|
Multiallelic Dprime: 0.490
BLOCK 1018.  MARKERS: 4927 4928
14 (0.733)	|0.467	0.246	0.018|
32 (0.265)	|0.154	0.102	0.009|
Multiallelic Dprime: 0.063
BLOCK 1019.  MARKERS: 4931 4932
11 (0.623)	|0.527	0.096|
33 (0.347)	|0.249	0.098|
13 (0.027)	|0.015	0.013|
Multiallelic Dprime: 0.235
BLOCK 1020.  MARKERS: 4936 4937
11 (0.793)	|0.453	0.309	0.030|
33 (0.207)	|0.029	0.011	0.166|
Multiallelic Dprime: 0.769
BLOCK 1021.  MARKERS: 4938 4939
11 (0.483)	|0.404	0.072|
31 (0.320)	|0.275	0.043|
13 (0.195)	|0.149	0.043|
Multiallelic Dprime: 0.096
BLOCK 1022.  MARKERS: 4944 4945 4946
322 (0.830)	|0.373	0.272	0.183|
244 (0.158)	|0.026	0.124	0.009|
Multiallelic Dprime: 0.639
BLOCK 1023.  MARKERS: 4947 4948
13 (0.403)	|0.385	0.005	0.012|
43 (0.400)	|0.282	0.096	0.022|
41 (0.195)	|0.095	0.026	0.074|
Multiallelic Dprime: 0.499
BLOCK 1024.  MARKERS: 4950 4951
23 (0.764)	|0.498	0.231	0.000	0.034|
41 (0.128)	|0.000	0.089	0.000	0.038|
43 (0.108)	|0.000	0.000	0.100	0.009|
Multiallelic Dprime: 0.709
BLOCK 1025.  MARKERS: 4952 4953 4954
134 (0.499)	|0.470	0.000	0.029|
314 (0.321)	|0.000	0.250	0.070|
112 (0.102)	|0.000	0.000	0.101|
114 (0.079)	|0.000	0.042	0.031|
Multiallelic Dprime: 0.854
BLOCK 1026.  MARKERS: 4955 4956 4957
334 (0.463)	|0.466	0.000	0.000	0.000	0.000	0.000	0.000|
114 (0.295)	|0.004	0.196	0.032	0.000	0.051	0.002	0.000|
333 (0.239)	|0.000	0.000	0.101	0.066	0.000	0.031	0.032|
Multiallelic Dprime: 0.951
BLOCK 1027.  MARKERS: 4958 4959 4960 4961 4962 4963
312341 (0.467)	|0.341	0.000	0.119	0.000|
134123 (0.198)	|0.005	0.180	0.013	0.000|
332123 (0.132)	|0.098	0.034	0.000	0.000|
332321 (0.066)	|0.002	0.000	0.064	0.000|
132123 (0.051)	|0.000	0.048	0.000	0.000|
332341 (0.041)	|0.015	0.000	0.000	0.026|
332323 (0.032)	|0.031	0.000	0.000	0.000|
Multiallelic Dprime: 0.692
BLOCK 1028.  MARKERS: 4964 4965 4966 4967
1434 (0.498)	|0.258	0.191	0.049|
3232 (0.271)	|0.224	0.039	0.007|
3242 (0.196)	|0.095	0.017	0.084|
3434 (0.026)	|0.020	0.004	0.002|
Multiallelic Dprime: 0.390
BLOCK 1029.  MARKERS: 4970 4971 4972
442 (0.602)	|0.332	0.192	0.078|
242 (0.251)	|0.125	0.110	0.017|
424 (0.146)	|0.055	0.084	0.008|
Multiallelic Dprime: 0.166
BLOCK 1030.  MARKERS: 4973 4974 4975
413 (0.512)	|0.279	0.179	0.053	0.000|
233 (0.386)	|0.000	0.000	0.182	0.200|
411 (0.102)	|0.000	0.102	0.000	0.000|
Multiallelic Dprime: 0.805
BLOCK 1031.  MARKERS: 4977 4978 4979
412 (0.280)	|0.185	0.061	0.035|
414 (0.280)	|0.069	0.129	0.081|
434 (0.237)	|0.041	0.071	0.125|
212 (0.199)	|0.109	0.066	0.025|
Multiallelic Dprime: 0.316
BLOCK 1032.  MARKERS: 4981 4982
24 (0.406)	|0.363	0.041	0.002|
22 (0.329)	|0.100	0.224	0.006|
14 (0.266)	|0.007	0.010	0.247|
Multiallelic Dprime: 0.769
BLOCK 1033.  MARKERS: 4984 4985
33 (0.470)	|0.196	0.223	0.051|
13 (0.275)	|0.057	0.182	0.036|
32 (0.255)	|0.220	0.031	0.003|
Multiallelic Dprime: 0.365
BLOCK 1034.  MARKERS: 4986 4987
34 (0.474)	|0.056	0.322	0.096|
41 (0.436)	|0.434	0.001	0.000|
31 (0.091)	|0.049	0.042	0.000|
Multiallelic Dprime: 0.836
BLOCK 1035.  MARKERS: 4988 4989 4990
333 (0.539)	|0.194	0.231	0.069	0.037|
141 (0.366)	|0.192	0.143	0.019	0.007|
133 (0.095)	|0.034	0.041	0.021	0.000|
Multiallelic Dprime: 0.150
BLOCK 1036.  MARKERS: 4994 4995 4996 4997 4998 4999
124333 (0.420)	|0.117	0.104	0.070	0.067	0.055|
142111 (0.414)	|0.119	0.127	0.052	0.043	0.065|
342113 (0.109)	|0.040	0.018	0.029	0.021	0.000|
142113 (0.044)	|0.010	0.007	0.009	0.016	0.001|
Multiallelic Dprime: 0.124
BLOCK 1037.  MARKERS: 5004 5005 5006 5007 5008 5009 5010
3321312 (0.292)	|0.155	0.120	0.014	0.002|
3322134 (0.259)	|0.144	0.102	0.010	0.000|
4322312 (0.163)	|0.105	0.056	0.000	0.000|
3322312 (0.150)	|0.065	0.075	0.002	0.007|
3212134 (0.124)	|0.051	0.072	0.000	0.000|
Multiallelic Dprime: 0.134
BLOCK 1038.  MARKERS: 5012 5013 5014
234 (0.520)	|0.130	0.228	0.137	0.025|
422 (0.433)	|0.379	0.029	0.012	0.013|
434 (0.028)	|0.000	0.000	0.000	0.028|
224 (0.011)	|0.011	0.000	0.000	0.000|
Multiallelic Dprime: 0.714
BLOCK 1039.  MARKERS: 5015 5016 5017
113 (0.527)	|0.397	0.018	0.097	0.010	0.000|
131 (0.256)	|0.009	0.221	0.002	0.000	0.019|
333 (0.149)	|0.000	0.128	0.009	0.009	0.000|
133 (0.066)	|0.028	0.002	0.000	0.031	0.000|
Multiallelic Dprime: 0.828
BLOCK 1040.  MARKERS: 5019 5020 5021 5022 5023 5024 5025
4424333 (0.434)	|0.086	0.349|
4443342 (0.371)	|0.299	0.068|
3223142 (0.109)	|0.100	0.009|
4423342 (0.050)	|0.014	0.035|
3423342 (0.020)	|0.012	0.008|
Multiallelic Dprime: 0.624
BLOCK 1041.  MARKERS: 5026 5027
11 (0.519)	|0.207	0.309|
42 (0.476)	|0.440	0.030|
Multiallelic Dprime: 0.814
BLOCK 1042.  MARKERS: 5028 5029
22 (0.649)	|0.487	0.103	0.056|
44 (0.343)	|0.234	0.037	0.069|
Multiallelic Dprime: 0.135
BLOCK 1043.  MARKERS: 5033 5034 5035
113 (0.729)	|0.519	0.201	0.007|
334 (0.140)	|0.112	0.025	0.003|
333 (0.126)	|0.086	0.038	0.002|
Multiallelic Dprime: 0.111
BLOCK 1044.  MARKERS: 5038 5039
41 (0.721)	|0.351	0.363|
23 (0.268)	|0.241	0.020|
21 (0.012)	|0.000	0.009|
Multiallelic Dprime: 0.752
BLOCK 1045.  MARKERS: 5041 5042
23 (0.592)	|0.253	0.246	0.004	0.051	0.014	0.000	0.000|
41 (0.391)	|0.285	0.000	0.077	0.000	0.000	0.011	0.011|
Multiallelic Dprime: 0.658
BLOCK 1046.  MARKERS: 5043 5044 5045 5046 5047 5048 5049 5050 5051
321112434 (0.543)	|0.475	0.056	0.012|
143324322 (0.254)	|0.181	0.060	0.009|
121322434 (0.081)	|0.051	0.026	0.004|
143324432 (0.051)	|0.033	0.018	0.000|
143324422 (0.014)	|0.010	0.003	0.000|
143324332 (0.012)	|0.012	0.000	0.000|
321322434 (0.011)	|0.009	0.001	0.000|
Multiallelic Dprime: 0.287
BLOCK 1047.  MARKERS: 5053 5054
24 (0.794)	|0.621	0.035	0.138|
32 (0.175)	|0.013	0.162	0.000|
22 (0.027)	|0.010	0.017	0.000|
Multiallelic Dprime: 0.856
BLOCK 1048.  MARKERS: 5055 5056
12 (0.648)	|0.507	0.135	0.006	0.002|
32 (0.214)	|0.143	0.020	0.002	0.048|
11 (0.138)	|0.017	0.000	0.111	0.007|
Multiallelic Dprime: 0.478
BLOCK 1049.  MARKERS: 5057 5058 5059 5060 5061
34122 (0.666)	|0.404	0.188	0.060	0.002|
22234 (0.157)	|0.031	0.100	0.007	0.012|
34124 (0.118)	|0.036	0.011	0.064	0.000|
22224 (0.057)	|0.015	0.028	0.006	0.006|
Multiallelic Dprime: 0.407
BLOCK 1050.  MARKERS: 5063 5064 5065 5066 5067 5068 5069 5070 5071 5072
1413223311 (0.489)	|0.447	0.021	0.003|
2232131124 (0.325)	|0.181	0.129	0.002|
1232131124 (0.138)	|0.075	0.031	0.019|
1412121311 (0.020)	|0.018	0.002	0.000|
Multiallelic Dprime: 0.596
BLOCK 1051.  MARKERS: 5074 5075 5076 5077 5078 5079 5080 5081 5082 5083 5084
41111122132 (0.743)	|0.737	0.006	0.000|
23322214444 (0.187)	|0.003	0.184	0.000|
41322214444 (0.024)	|0.000	0.000	0.024|
Multiallelic Dprime: 0.982
BLOCK 1052.  MARKERS: 5085 5086
11 (0.761)	|0.397	0.251	0.113|
23 (0.209)	|0.125	0.053	0.030|
21 (0.027)	|0.018	0.007	0.002|
Multiallelic Dprime: 0.143
BLOCK 1053.  MARKERS: 5095 5096
31 (0.544)	|0.157	0.325	0.023	0.017	0.011|
11 (0.311)	|0.234	0.059	0.006	0.005	0.004|
13 (0.145)	|0.101	0.041	0.000	0.000	0.000|
Multiallelic Dprime: 0.488
BLOCK 1054.  MARKERS: 5097 5098 5099 5100 5101 5102
312241 (0.492)	|0.480	0.008	0.001|
134322 (0.425)	|0.309	0.112	0.000|
134321 (0.030)	|0.003	0.000	0.027|
134222 (0.022)	|0.022	0.000	0.000|
134221 (0.014)	|0.008	0.000	0.007|
Multiallelic Dprime: 0.747
BLOCK 1055.  MARKERS: 5103 5104 5105 5106
2211 (0.838)	|0.382	0.278	0.178|
3432 (0.121)	|0.007	0.083	0.031|
2232 (0.036)	|0.000	0.009	0.027|
Multiallelic Dprime: 0.522
BLOCK 1056.  MARKERS: 5108 5109
42 (0.390)	|0.217	0.148	0.025|
34 (0.372)	|0.147	0.147	0.078|
32 (0.238)	|0.113	0.100	0.025|
Multiallelic Dprime: 0.117
BLOCK 1057.  MARKERS: 5111 5112
21 (0.477)	|0.345	0.093	0.034|
23 (0.395)	|0.361	0.009	0.025|
43 (0.128)	|0.123	0.006	0.000|
Multiallelic Dprime: 0.555
BLOCK 1058.  MARKERS: 5116 5117 5118 5119
2121 (0.828)	|0.390	0.367	0.072|
3233 (0.108)	|0.042	0.012	0.054|
2233 (0.059)	|0.008	0.035	0.016|
Multiallelic Dprime: 0.348
BLOCK 1059.  MARKERS: 5121 5122
12 (0.440)	|0.243	0.115	0.053	0.010	0.003	0.005|
23 (0.416)	|0.131	0.187	0.035	0.041	0.006	0.010|
13 (0.144)	|0.046	0.020	0.034	0.000	0.037	0.001|
Multiallelic Dprime: 0.293
BLOCK 1060.  MARKERS: 5123 5124 5125 5126 5127 5128
332344 (0.419)	|0.326	0.034	0.003	0.003	0.039	0.004|
314234 (0.322)	|0.024	0.281	0.000	0.000	0.002	0.007|
214342 (0.121)	|0.000	0.000	0.114	0.000	0.000	0.000|
314344 (0.052)	|0.001	0.019	0.000	0.004	0.001	0.026|
314244 (0.045)	|0.001	0.000	0.000	0.042	0.000	0.000|
334344 (0.016)	|0.009	0.000	0.000	0.002	0.004	0.000|
Multiallelic Dprime: 0.834
BLOCK 1061.  MARKERS: 5130 5131 5132 5133 5134 5135
223313 (0.364)	|0.100	0.194	0.057	0.003	0.006|
242131 (0.342)	|0.142	0.081	0.106	0.002	0.003|
423131 (0.126)	|0.046	0.030	0.033	0.014	0.003|
243131 (0.051)	|0.006	0.000	0.042	0.000	0.002|
223311 (0.046)	|0.007	0.030	0.004	0.000	0.000|
223131 (0.042)	|0.028	0.005	0.003	0.004	0.001|
Multiallelic Dprime: 0.299
BLOCK 1062.  MARKERS: 5136 5137 5138 5139 5140 5141
343434 (0.346)	|0.076	0.262	0.007|
341212 (0.341)	|0.276	0.053	0.007|
223234 (0.256)	|0.104	0.137	0.012|
341214 (0.024)	|0.003	0.019	0.002|
343432 (0.018)	|0.018	0.002	0.000|
Multiallelic Dprime: 0.480
BLOCK 1063.  MARKERS: 5143 5144 5145
144 (0.485)	|0.128	0.355|
311 (0.477)	|0.450	0.026|
344 (0.028)	|0.004	0.022|
Multiallelic Dprime: 0.812
BLOCK 1064.  MARKERS: 5147 5148
43 (0.591)	|0.367	0.000	0.208	0.000|
11 (0.405)	|0.000	0.223	0.000	0.176|
Multiallelic Dprime: 1.000
BLOCK 1065.  MARKERS: 5149 5150 5151 5152 5153 5154 5155 5156 5157 5158 5159
14213214222 (0.367)	|0.299	0.045	0.019|
24233214222 (0.224)	|0.190	0.026	0.004|
12212414222 (0.208)	|0.154	0.005	0.047|
22412222444 (0.176)	|0.142	0.025	0.008|
Multiallelic Dprime: 0.148
BLOCK 1066.  MARKERS: 5160 5161 5162 5163 5164 5165
432224 (0.801)	|0.634	0.167|
144142 (0.109)	|0.105	0.004|
442224 (0.079)	|0.079	0.000|
Multiallelic Dprime: 0.866
BLOCK 1067.  MARKERS: 5166 5167
44 (0.827)	|0.712	0.110|
21 (0.173)	|0.169	0.001|
Multiallelic Dprime: 0.942
BLOCK 1068.  MARKERS: 5168 5169
42 (0.881)	|0.422	0.280	0.120	0.061|
24 (0.111)	|0.035	0.038	0.030	0.007|
Multiallelic Dprime: 0.174
BLOCK 1069.  MARKERS: 5172 5173 5174
131 (0.457)	|0.158	0.056	0.139	0.098	0.000|
133 (0.322)	|0.120	0.182	0.007	0.005	0.001|
411 (0.152)	|0.145	0.004	0.003	0.000	0.000|
111 (0.069)	|0.005	0.000	0.002	0.036	0.024|
Multiallelic Dprime: 0.550
BLOCK 1070.  MARKERS: 5176 5177 5178 5179 5180 5181 5182 5183 5184 5185 5186
12432221122 (0.428)	|0.373	0.052|
12432221124 (0.242)	|0.223	0.016|
34414444222 (0.151)	|0.135	0.013|
34334444242 (0.138)	|0.119	0.020|
34334444222 (0.026)	|0.024	0.002|
Multiallelic Dprime: 0.185
BLOCK 1071.  MARKERS: 5191 5192 5193
424 (0.886)	|0.386	0.247	0.178	0.031	0.019|
242 (0.105)	|0.006	0.024	0.007	0.036	0.030|
Multiallelic Dprime: 0.582
BLOCK 1072.  MARKERS: 5194 5195 5196 5197 5198
41443 (0.397)	|0.102	0.208	0.009	0.058	0.008	0.006|
32222 (0.271)	|0.157	0.010	0.086	0.002	0.007	0.005|
32242 (0.184)	|0.132	0.004	0.017	0.015	0.013	0.000|
31443 (0.068)	|0.026	0.011	0.007	0.021	0.000	0.000|
31442 (0.049)	|0.030	0.010	0.001	0.000	0.007	0.001|
Multiallelic Dprime: 0.505
BLOCK 1073.  MARKERS: 5201 5202 5203 5204 5205 5206 5207 5208 5209 5210
3213332213 (0.463)	|0.382	0.000	0.074	0.000|
3431313121 (0.247)	|0.000	0.244	0.000	0.000|
3213332211 (0.126)	|0.000	0.033	0.002	0.086|
1411213111 (0.100)	|0.016	0.084	0.000	0.000|
3411313111 (0.036)	|0.001	0.000	0.022	0.013|
3413313111 (0.013)	|0.000	0.000	0.009	0.003|
Multiallelic Dprime: 0.883
BLOCK 1074.  MARKERS: 5212 5213 5214 5215 5216
41443 (0.403)	|0.384	0.014	0.005|
21223 (0.363)	|0.166	0.189	0.005|
41223 (0.114)	|0.022	0.092	0.000|
43222 (0.105)	|0.004	0.102	0.000|
Multiallelic Dprime: 0.621
BLOCK 1075.  MARKERS: 5217 5218
14 (0.581)	|0.160	0.350	0.069|
22 (0.402)	|0.264	0.027	0.108|
12 (0.010)	|0.006	0.004	0.000|
Multiallelic Dprime: 0.545
BLOCK 1076.  MARKERS: 5220 5221 5222
433 (0.436)	|0.146	0.136	0.069	0.084|
233 (0.381)	|0.134	0.106	0.079	0.058|
211 (0.179)	|0.065	0.085	0.018	0.007|
Multiallelic Dprime: 0.111
BLOCK 1077.  MARKERS: 5226 5227 5228 5229 5230 5231
211312 (0.345)	|0.330	0.012|
431434 (0.327)	|0.106	0.218|
431432 (0.168)	|0.159	0.003|
432312 (0.153)	|0.140	0.013|
Multiallelic Dprime: 0.831
BLOCK 1078.  MARKERS: 5232 5233 5234
242 (0.742)	|0.564	0.013	0.107	0.028|
423 (0.246)	|0.016	0.226	0.000	0.000|
Multiallelic Dprime: 0.916
BLOCK 1079.  MARKERS: 5235 5236 5237 5238 5239 5240 5241 5242 5243 5244
2412132222 (0.589)	|0.375	0.215|
4134314443 (0.240)	|0.066	0.174|
2132312423 (0.108)	|0.101	0.006|
2132312222 (0.027)	|0.026	0.000|
Multiallelic Dprime: 0.331
BLOCK 1080.  MARKERS: 5245 5246
43 (0.582)	|0.226	0.124	0.188	0.032	0.008|
21 (0.418)	|0.050	0.120	0.042	0.182	0.009|
Multiallelic Dprime: 0.488
BLOCK 1081.  MARKERS: 5248 5249 5250 5251 5252 5253 5254 5255 5256 5257
1422241223 (0.275)	|0.201	0.073|
1142441223 (0.244)	|0.165	0.080|
1424221414 (0.231)	|0.170	0.061|
3422243223 (0.215)	|0.145	0.067|
1422243223 (0.018)	|0.014	0.003|
Multiallelic Dprime: 0.072
BLOCK 1082.  MARKERS: 5258 5259
11 (0.710)	|0.697	0.013|
33 (0.288)	|0.015	0.273|
Multiallelic Dprime: 0.937
BLOCK 1083.  MARKERS: 5260 5261 5262
312 (0.716)	|0.289	0.177	0.210	0.006	0.020|
133 (0.284)	|0.061	0.126	0.000	0.090	0.002|
Multiallelic Dprime: 0.524
BLOCK 1084.  MARKERS: 5263 5264 5265 5266 5267 5268 5269 5270
42234341 (0.350)	|0.332	0.018|
44412221 (0.302)	|0.283	0.019|
24412223 (0.211)	|0.040	0.170|
42232321 (0.096)	|0.093	0.003|
44232341 (0.021)	|0.010	0.012|
Multiallelic Dprime: 0.752
BLOCK 1085.  MARKERS: 5274 5275
33 (0.773)	|0.274	0.164	0.155	0.053	0.054	0.021	0.019|
12 (0.227)	|0.050	0.048	0.050	0.052	0.013	0.009	0.006|
Multiallelic Dprime: 0.179
BLOCK 1086.  MARKERS: 5282 5283 5284 5285 5286 5287 5288 5289 5290 5291
1222323411 (0.325)	|0.038	0.250	0.005	0.005	0.017|
2444121331 (0.213)	|0.147	0.058	0.005	0.002	0.000|
2244123312 (0.205)	|0.152	0.007	0.010	0.028	0.001|
2244141331 (0.105)	|0.006	0.005	0.093	0.002	0.000|
2244123311 (0.067)	|0.004	0.006	0.002	0.053	0.001|
1244123311 (0.030)	|0.006	0.000	0.000	0.024	0.000|
2244123331 (0.025)	|0.009	0.003	0.006	0.002	0.000|
Multiallelic Dprime: 0.675
BLOCK 1087.  MARKERS: 5293 5294 5295 5296 5297 5298 5299
2432411 (0.381)	|0.173	0.090	0.117	0.000|
3214331 (0.328)	|0.124	0.168	0.036	0.002|
3432411 (0.125)	|0.082	0.014	0.029	0.000|
3432413 (0.123)	|0.096	0.008	0.007	0.011|
3232411 (0.019)	|0.012	0.000	0.007	0.000|
Multiallelic Dprime: 0.318
BLOCK 1088.  MARKERS: 5300 5301 5302
244 (0.497)	|0.322	0.110	0.064	0.002|
224 (0.291)	|0.100	0.029	0.159	0.000|
442 (0.197)	|0.092	0.093	0.010	0.001|
444 (0.016)	|0.003	0.004	0.000	0.008|
Multiallelic Dprime: 0.332
BLOCK 1089.  MARKERS: 5305 5306 5307 5308 5309
42224 (0.515)	|0.275	0.162	0.036	0.036	0.001|
22224 (0.234)	|0.026	0.145	0.012	0.045	0.000|
24142 (0.231)	|0.017	0.008	0.178	0.000	0.016|
22124 (0.011)	|0.002	0.000	0.000	0.009	0.000|
Multiallelic Dprime: 0.571
BLOCK 1090.  MARKERS: 5311 5312 5313 5314 5315 5316
411332 (0.319)	|0.311	0.005	0.000|
241334 (0.316)	|0.197	0.115	0.004|
444214 (0.231)	|0.030	0.191	0.011|
411334 (0.094)	|0.076	0.008	0.008|
444314 (0.017)	|0.000	0.013	0.004|
Multiallelic Dprime: 0.571
BLOCK 1091.  MARKERS: 5318 5319
21 (0.626)	|0.220	0.251	0.155|
32 (0.336)	|0.142	0.087	0.106|
31 (0.034)	|0.002	0.008	0.024|
Multiallelic Dprime: 0.157
BLOCK 1092.  MARKERS: 5323 5324
44 (0.368)	|0.051	0.064	0.241	0.005|
24 (0.346)	|0.256	0.040	0.018	0.026|
42 (0.286)	|0.045	0.196	0.035	0.009|
Multiallelic Dprime: 0.605
BLOCK 1093.  MARKERS: 5325 5326 5327 5328 5329
22221 (0.352)	|0.023	0.311	0.000	0.008	0.000|
23442 (0.300)	|0.059	0.045	0.096	0.081	0.015|
43442 (0.294)	|0.265	0.010	0.003	0.003	0.002|
22442 (0.039)	|0.028	0.000	0.000	0.000	0.009|
Multiallelic Dprime: 0.791
BLOCK 1094.  MARKERS: 5330 5331 5332 5333 5334 5335 5336 5337 5338
122242433 (0.377)	|0.286	0.081	0.008|
343442433 (0.375)	|0.230	0.033	0.113|
122224233 (0.105)	|0.092	0.012	0.002|
122224222 (0.093)	|0.011	0.078	0.004|
122224223 (0.025)	|0.020	0.001	0.004|
Multiallelic Dprime: 0.385
BLOCK 1095.  MARKERS: 5340 5341
44 (0.653)	|0.334	0.319|
12 (0.217)	|0.215	0.001|
42 (0.130)	|0.000	0.131|
Multiallelic Dprime: 0.447
BLOCK 1096.  MARKERS: 5342 5343 5344
444 (0.549)	|0.349	0.007	0.182	0.010|
223 (0.451)	|0.058	0.357	0.036	0.001|
Multiallelic Dprime: 0.778
BLOCK 1097.  MARKERS: 5345 5346 5347 5348
4112 (0.407)	|0.343	0.006	0.008	0.048|
4111 (0.363)	|0.112	0.189	0.008	0.052|
1432 (0.218)	|0.076	0.008	0.132	0.003|
4432 (0.011)	|0.000	0.010	0.000	0.000|
Multiallelic Dprime: 0.624
BLOCK 1098.  MARKERS: 5349 5350 5351 5352
1141 (0.530)	|0.428	0.028	0.053	0.012	0.003|
1323 (0.211)	|0.021	0.167	0.002	0.002	0.006|
4343 (0.148)	|0.085	0.000	0.000	0.055	0.000|
1343 (0.104)	|0.000	0.007	0.089	0.001	0.002|
Multiallelic Dprime: 0.656
BLOCK 1099.  MARKERS: 5353 5354 5355 5356 5357 5358 5359 5360 5361 5362 5363
11321243223 (0.539)	|0.289	0.250|
34142421133 (0.200)	|0.188	0.014|
34321243232 (0.145)	|0.140	0.005|
31321243223 (0.070)	|0.005	0.064|
34321243223 (0.011)	|0.006	0.003|
Multiallelic Dprime: 0.600
BLOCK 1100.  MARKERS: 5365 5366
21 (0.646)	|0.470	0.154	0.004	0.008|
13 (0.352)	|0.116	0.210	0.011	0.009|
Multiallelic Dprime: 0.414
BLOCK 1101.  MARKERS: 5367 5368 5369 5370
1312 (0.585)	|0.418	0.085	0.082|
3134 (0.365)	|0.016	0.319	0.030|
3332 (0.017)	|0.000	0.000	0.017|
1332 (0.017)	|0.006	0.000	0.011|
Multiallelic Dprime: 0.715
BLOCK 1102.  MARKERS: 5372 5373
41 (0.442)	|0.034	0.214	0.194|
13 (0.417)	|0.360	0.054	0.003|
43 (0.141)	|0.052	0.026	0.064|
Multiallelic Dprime: 0.644
BLOCK 1103.  MARKERS: 5375 5376
21 (0.446)	|0.307	0.060	0.019	0.035	0.001	0.000|
22 (0.294)	|0.000	0.235	0.005	0.000	0.019	0.015|
32 (0.261)	|0.004	0.000	0.243	0.000	0.000	0.000|
Multiallelic Dprime: 0.880
BLOCK 1104.  MARKERS: 5377 5378 5379 5380 5381 5382 5383 5384 5385 5386 5387 5388 5389 5390
34134122312411 (0.310)	|0.001	0.310	0.000|
32134221214433 (0.297)	|0.297	0.000	0.000|
12342242322111 (0.266)	|0.000	0.000	0.265|
34134221212431 (0.036)	|0.025	0.011	0.000|
32134221212431 (0.020)	|0.013	0.006	0.000|
12134221212431 (0.015)	|0.013	0.000	0.002|
Multiallelic Dprime: 0.966
BLOCK 1105.  MARKERS: 5392 5393
14 (0.390)	|0.281	0.001	0.001	0.008	0.043	0.000	0.012|
11 (0.333)	|0.007	0.001	0.161	0.127	0.020	0.000	0.001|
44 (0.277)	|0.000	0.212	0.000	0.000	0.034	0.019	0.000|
Multiallelic Dprime: 0.883
BLOCK 1106.  MARKERS: 5394 5395 5396 5397 5398 5399 5400 5401 5402 5403 5404 5405 5406 5407 5408 5409 5410 5411 5412 5413 5414 5415 5416 5417 5418 5419 5420 5421 5422 5423 5424 5425 5426 5427 5428 5429 5430 5431 5432 5433 5434 5435
321311423434223324333221214424342134412321 (0.291)	|0.258	0.022	0.008|
143233213412341121312423232122342332432324 (0.218)	|0.091	0.125	0.000|
123233211112341141113443432124322332432241 (0.162)	|0.014	0.032	0.119|
123233211112341141113443432124322332132241 (0.134)	|0.124	0.010	0.000|
143233213412341121312423232134444314434321 (0.095)	|0.056	0.037	0.003|
143233213412341121313443432124322332132241 (0.017)	|0.005	0.013	0.000|
123233213412341121313423232124342132432341 (0.013)	|0.005	0.008	0.000|
Multiallelic Dprime: 0.608
BLOCK 1107.  MARKERS: 5438 5439
41 (0.595)	|0.578	0.007	0.007|
24 (0.263)	|0.016	0.165	0.078|
44 (0.143)	|0.134	0.008	0.000|
Multiallelic Dprime: 0.894
BLOCK 1108.  MARKERS: 5440 5441 5442 5443
3112 (0.728)	|0.343	0.122	0.137	0.122|
4334 (0.181)	|0.038	0.098	0.012	0.028|
3334 (0.084)	|0.018	0.009	0.039	0.019|
Multiallelic Dprime: 0.298
BLOCK 1109.  MARKERS: 5444 5445 5446 5447 5448
31243 (0.400)	|0.369	0.025	0.004|
33441 (0.232)	|0.048	0.171	0.012|
33243 (0.186)	|0.017	0.032	0.137|
13223 (0.170)	|0.094	0.024	0.051|
Multiallelic Dprime: 0.646
BLOCK 1110.  MARKERS: 5449 5450 5451
113 (0.531)	|0.381	0.021	0.010	0.097	0.018|
331 (0.254)	|0.048	0.180	0.016	0.000	0.004|
133 (0.210)	|0.017	0.002	0.154	0.030	0.000|
Multiallelic Dprime: 0.721
BLOCK 1111.  MARKERS: 5452 5453 5454 5455 5456
12131 (0.446)	|0.408	0.029	0.010|
12333 (0.203)	|0.007	0.192	0.003|
31113 (0.181)	|0.168	0.006	0.008|
12133 (0.127)	|0.017	0.065	0.042|
12113 (0.025)	|0.024	0.000	0.000|
Multiallelic Dprime: 0.792
BLOCK 1112.  MARKERS: 5458 5459
33 (0.633)	|0.307	0.168	0.158|
14 (0.299)	|0.122	0.087	0.090|
34 (0.064)	|0.036	0.015	0.013|
Multiallelic Dprime: 0.069
BLOCK 1113.  MARKERS: 5461 5462
12 (0.468)	|0.409	0.042	0.016|
33 (0.271)	|0.000	0.271	0.000|
32 (0.261)	|0.004	0.008	0.250|
Multiallelic Dprime: 0.922
BLOCK 1114.  MARKERS: 5463 5464
32 (0.413)	|0.401	0.005	0.004	0.000|
34 (0.320)	|0.056	0.245	0.003	0.009|
22 (0.266)	|0.004	0.010	0.247	0.000|
Multiallelic Dprime: 0.899
BLOCK 1115.  MARKERS: 5465 5466 5467 5468 5469 5470 5471
3122143 (0.462)	|0.422	0.008	0.011	0.008	0.000	0.008	0.000	0.000|
1343441 (0.260)	|0.012	0.054	0.006	0.127	0.026	0.011	0.009	0.009|
3123121 (0.254)	|0.008	0.080	0.139	0.008	0.000	0.000	0.016	0.000|
3323121 (0.010)	|0.000	0.010	0.000	0.000	0.000	0.000	0.000	0.000|
Multiallelic Dprime: 0.826
BLOCK 1116.  MARKERS: 5473 5474 5475 5476 5477 5478 5479 5480 5481 5482 5483 5484 5485 5486 5487
341334333123131 (0.444)	|0.394	0.029	0.006|
222131311313313 (0.157)	|0.002	0.151	0.000|
222111311313313 (0.155)	|0.010	0.143	0.000|
222334111121313 (0.145)	|0.003	0.009	0.128|
222334311121313 (0.025)	|0.000	0.004	0.021|
322334311121313 (0.025)	|0.000	0.022	0.000|
222134313113313 (0.024)	|0.003	0.021	0.000|
222331311313313 (0.010)	|0.000	0.010	0.001|
Multiallelic Dprime: 0.898
BLOCK 1117.  MARKERS: 5488 5489 5490 5491 5492 5493
112431 (0.415)	|0.192	0.053	0.156	0.003|
344413 (0.399)	|0.239	0.110	0.021	0.006|
144213 (0.157)	|0.066	0.055	0.032	0.003|
Multiallelic Dprime: 0.282
BLOCK 1118.  MARKERS: 5498 5499 5500 5501 5502 5503 5504 5505 5506 5507 5508 5509 5510 5511 5512 5513 5514
32132234323114344 (0.505)	|0.297	0.118	0.091|
44214113144222412 (0.225)	|0.209	0.011	0.007|
32132134323114344 (0.217)	|0.132	0.031	0.053|
44214114323114344 (0.011)	|0.009	0.002	0.000|
Multiallelic Dprime: 0.365
BLOCK 1119.  MARKERS: 5516 5517
32 (0.684)	|0.522	0.161|
13 (0.164)	|0.010	0.155|
33 (0.152)	|0.023	0.128|
Multiallelic Dprime: 0.809
BLOCK 1120.  MARKERS: 5519 5520
11 (0.554)	|0.332	0.122	0.019	0.043	0.009	0.016	0.002|
42 (0.443)	|0.115	0.066	0.120	0.062	0.036	0.023	0.021|
Multiallelic Dprime: 0.427
BLOCK 1121.  MARKERS: 5522 5523 5524 5525 5526 5527 5528
3211433 (0.448)	|0.447	0.000	0.000|
1323411 (0.188)	|0.000	0.185	0.003|
1323211 (0.139)	|0.115	0.004	0.021|
1213413 (0.106)	|0.106	0.000	0.000|
1223411 (0.046)	|0.000	0.003	0.043|
3213433 (0.038)	|0.037	0.000	0.000|
3211413 (0.023)	|0.023	0.000	0.000|
Multiallelic Dprime: 0.911
BLOCK 1122.  MARKERS: 5529 5530
22 (0.739)	|0.360	0.375|
44 (0.192)	|0.179	0.013|
42 (0.067)	|0.037	0.030|
Multiallelic Dprime: 0.613
BLOCK 1123.  MARKERS: 5531 5532
43 (0.577)	|0.000	0.194	0.194	0.181	0.000	0.000|
24 (0.418)	|0.313	0.001	0.000	0.000	0.083	0.019|
Multiallelic Dprime: 0.997
BLOCK 1124.  MARKERS: 5533 5534 5535 5536 5537 5538 5539 5540 5541 5542
2233121323 (0.314)	|0.300	0.012|
1333121343 (0.198)	|0.021	0.180|
1311421121 (0.193)	|0.182	0.011|
1311411121 (0.181)	|0.059	0.122|
1233124323 (0.083)	|0.074	0.009|
1233124343 (0.019)	|0.002	0.017|
Multiallelic Dprime: 0.782
BLOCK 1125.  MARKERS: 5546 5547
31 (0.646)	|0.323	0.217	0.102|
23 (0.354)	|0.345	0.007	0.002|
Multiallelic Dprime: 0.923
BLOCK 1126.  MARKERS: 5549 5550 5551
134 (0.666)	|0.478	0.022	0.116	0.032	0.015|
412 (0.225)	|0.024	0.183	0.004	0.005	0.001|
112 (0.104)	|0.004	0.031	0.002	0.066	0.000|
Multiallelic Dprime: 0.792
BLOCK 1127.  MARKERS: 5552 5553 5554 5555 5556 5557 5558 5559 5560
123124141 (0.507)	|0.504	0.000	0.001|
231342324 (0.236)	|0.007	0.031	0.199|
121124124 (0.124)	|0.022	0.098	0.005|
121124144 (0.101)	|0.002	0.096	0.004|
123342324 (0.015)	|0.000	0.016	0.000|
Multiallelic Dprime: 0.912
BLOCK 1128.  MARKERS: 5562 5563
21 (0.537)	|0.420	0.089	0.012	0.005|
23 (0.247)	|0.063	0.060	0.120	0.003|
33 (0.214)	|0.007	0.060	0.024	0.123|
Multiallelic Dprime: 0.606
BLOCK 1129.  MARKERS: 5566 5567 5568 5569 5570
34212 (0.493)	|0.275	0.180	0.019	0.007	0.000	0.002|
11212 (0.208)	|0.014	0.016	0.159	0.006	0.002	0.012|
31212 (0.157)	|0.037	0.063	0.024	0.005	0.022	0.000|
31444 (0.131)	|0.003	0.004	0.000	0.118	0.000	0.000|
Multiallelic Dprime: 0.669
BLOCK 1130.  MARKERS: 5571 5572 5573 5574 5575 5576 5577 5578
22131113 (0.331)	|0.271	0.045	0.002	0.002	0.005	0.000|
24131113 (0.269)	|0.053	0.143	0.044	0.007	0.008	0.000|
44332123 (0.202)	|0.005	0.023	0.086	0.007	0.071	0.008|
44311322 (0.139)	|0.031	0.000	0.006	0.089	0.008	0.000|
44331122 (0.024)	|0.002	0.003	0.013	0.004	0.000	0.002|
24332123 (0.014)	|0.000	0.000	0.013	0.000	0.000	0.000|
Multiallelic Dprime: 0.637
BLOCK 1131.  MARKERS: 5580 5581 5582 5583 5584 5585 5586
3314312 (0.367)	|0.335	0.004	0.001	0.000	0.001	0.002|
3311312 (0.225)	|0.002	0.012	0.149	0.000	0.057	0.000|
1114312 (0.166)	|0.015	0.091	0.001	0.000	0.026	0.031|
1114234 (0.112)	|0.000	0.000	0.000	0.101	0.000	0.000|
1134312 (0.095)	|0.002	0.090	0.000	0.000	0.001	0.000|
1111312 (0.011)	|0.000	0.000	0.010	0.000	0.000	0.000|
Multiallelic Dprime: 0.899
BLOCK 1132.  MARKERS: 5587 5588 5589 5590 5591 5592 5593 5594 5595
111442312 (0.357)	|0.350	0.004	0.000|
131423312 (0.211)	|0.174	0.000	0.038|
133122312 (0.159)	|0.157	0.000	0.002|
231422144 (0.107)	|0.000	0.107	0.000|
131423314 (0.086)	|0.004	0.081	0.000|
131422312 (0.035)	|0.030	0.005	0.002|
Multiallelic Dprime: 0.820
BLOCK 1133.  MARKERS: 5596 5597 5598
312 (0.735)	|0.453	0.140	0.142|
133 (0.218)	|0.196	0.004	0.018|
313 (0.048)	|0.004	0.044	0.000|
Multiallelic Dprime: 0.410
BLOCK 1134.  MARKERS: 5601 5602
12 (0.652)	|0.617	0.034|
14 (0.188)	|0.029	0.156|
42 (0.160)	|0.052	0.107|
Multiallelic Dprime: 0.770
BLOCK 1135.  MARKERS: 5603 5604
11 (0.698)	|0.382	0.213	0.102|
33 (0.297)	|0.082	0.202	0.013|
Multiallelic Dprime: 0.452
BLOCK 1136.  MARKERS: 5607 5608
12 (0.462)	|0.428	0.001	0.000	0.035|
32 (0.422)	|0.003	0.250	0.126	0.039|
34 (0.114)	|0.000	0.114	0.000	0.000|
Multiallelic Dprime: 0.849
BLOCK 1137.  MARKERS: 5609 5610 5611 5612 5613
13133 (0.431)	|0.380	0.049	0.003|
31323 (0.366)	|0.046	0.220	0.100|
13124 (0.126)	|0.127	0.000	0.000|
11323 (0.074)	|0.016	0.054	0.004|
Multiallelic Dprime: 0.741
BLOCK 1138.  MARKERS: 5615 5616
32 (0.570)	|0.396	0.000	0.121	0.000	0.000	0.015	0.000	0.000	0.000	0.012|
34 (0.322)	|0.000	0.121	0.000	0.096	0.002	0.014	0.028	0.015	0.014	0.000|
44 (0.107)	|0.000	0.000	0.000	0.000	0.087	0.014	0.000	0.000	0.000	0.000|
Multiallelic Dprime: 0.966
BLOCK 1139.  MARKERS: 5617 5618 5619 5620 5621 5622 5623 5624 5625 5626 5627 5628 5629 5630 5631 5632 5633 5634 5635 5636 5637 5638 5639 5640 5641
2233132343422323242313123 (0.399)	|0.381	0.018|
2333233421232322422134323 (0.122)	|0.005	0.115|
2213243421232322422134323 (0.121)	|0.121	0.000|
4232232343423143244313121 (0.096)	|0.002	0.094|
2233232343423143242313133 (0.091)	|0.000	0.089|
2233232343422323242313123 (0.041)	|0.041	0.000|
4233232343423143242313123 (0.028)	|0.015	0.014|
4233233343423143244313121 (0.014)	|0.000	0.015|
4233232343423143244313121 (0.014)	|0.002	0.012|
2233132343423143242313133 (0.012)	|0.004	0.007|
Multiallelic Dprime: 0.901
BLOCK 1140.  MARKERS: 5642 5643
13 (0.596)	|0.370	0.222	0.005|
31 (0.404)	|0.269	0.116	0.014|
Multiallelic Dprime: 0.117
BLOCK 1141.  MARKERS: 5644 5645
44 (0.639)	|0.384	0.223	0.031|
23 (0.338)	|0.306	0.015	0.019|
24 (0.019)	|0.012	0.004	0.003|
Multiallelic Dprime: 0.637
BLOCK 1142.  MARKERS: 5647 5648
32 (0.704)	|0.289	0.127	0.184	0.106|
21 (0.242)	|0.019	0.169	0.022	0.032|
31 (0.052)	|0.003	0.008	0.027	0.015|
Multiallelic Dprime: 0.470
BLOCK 1143.  MARKERS: 5649 5650 5651 5652
1213 (0.309)	|0.000	0.148	0.162	0.000|
1212 (0.305)	|0.304	0.000	0.000	0.000|
1233 (0.234)	|0.000	0.074	0.000	0.160|
3313 (0.152)	|0.000	0.058	0.092	0.000|
Multiallelic Dprime: 0.781
BLOCK 1144.  MARKERS: 5653 5654 5655 5656 5657 5658 5659
3112234 (0.301)	|0.014	0.287	0.000|
3334443 (0.281)	|0.172	0.021	0.088|
1112234 (0.256)	|0.155	0.029	0.072|
3332234 (0.160)	|0.097	0.055	0.007|
Multiallelic Dprime: 0.586
BLOCK 1145.  MARKERS: 5663 5664
13 (0.438)	|0.157	0.260	0.007|
31 (0.393)	|0.379	0.000	0.010|
11 (0.168)	|0.096	0.000	0.065|
Multiallelic Dprime: 0.751
BLOCK 1146.  MARKERS: 5665 5666 5667 5668
4443 (0.631)	|0.477	0.061	0.080|
2222 (0.263)	|0.008	0.248	0.000|
4422 (0.081)	|0.031	0.008	0.031|
Multiallelic Dprime: 0.737
BLOCK 1147.  MARKERS: 5669 5670 5671 5672 5673 5674 5675
1221223 (0.525)	|0.300	0.200	0.015|
3421423 (0.326)	|0.215	0.025	0.079|
1242241 (0.118)	|0.074	0.011	0.027|
Multiallelic Dprime: 0.320
BLOCK 1148.  MARKERS: 5679 5680 5681 5682 5683 5684 5685
4311424 (0.602)	|0.244	0.000	0.161	0.121	0.000	0.034	0.000	0.015|
2311334 (0.239)	|0.000	0.202	0.000	0.000	0.000	0.000	0.020	0.000|
4433331 (0.134)	|0.000	0.000	0.000	0.000	0.113	0.000	0.000	0.000|
Multiallelic Dprime: 1.000
BLOCK 1149.  MARKERS: 5686 5687 5688 5689 5690 5691 5692 5693 5694 5695 5696 5697 5698 5699 5700 5701 5702 5703 5704 5705
34114244234242413221 (0.250)	|0.234	0.003	0.000	0.003	0.003	0.000|
32314222434424332241 (0.209)	|0.010	0.193	0.003	0.002	0.001	0.000|
34114144214242413243 (0.163)	|0.000	0.000	0.162	0.000	0.000	0.000|
34124144214242413241 (0.121)	|0.003	0.004	0.002	0.103	0.001	0.006|
12112222432224432341 (0.115)	|0.006	0.001	0.000	0.003	0.103	0.000|
34114144214242413241 (0.034)	|0.005	0.010	0.003	0.011	0.002	0.000|
32314224234222432241 (0.021)	|0.008	0.000	0.000	0.013	0.000	0.000|
34124144214242413243 (0.015)	|0.000	0.000	0.015	0.000	0.000	0.000|
Multiallelic Dprime: 0.911
BLOCK 1150.  MARKERS: 5707 5708 5709 5710 5711 5712 5713 5714
13131232 (0.280)	|0.260	0.001	0.009	0.010	0.000|
33242424 (0.233)	|0.029	0.025	0.173	0.007	0.000|
31242224 (0.200)	|0.003	0.183	0.001	0.014	0.000|
33131232 (0.141)	|0.003	0.000	0.021	0.095	0.017|
33131224 (0.124)	|0.091	0.000	0.000	0.030	0.000|
33131234 (0.011)	|0.000	0.001	0.002	0.007	0.000|
Multiallelic Dprime: 0.796
BLOCK 1151.  MARKERS: 5716 5717 5718 5719 5720 5721 5722
2221143 (0.392)	|0.382	0.009	0.000|
2143143 (0.214)	|0.179	0.031	0.002|
4143343 (0.208)	|0.097	0.110	0.002|
2143111 (0.163)	|0.129	0.012	0.020|
2141143 (0.018)	|0.017	0.000	0.000|
Multiallelic Dprime: 0.529
BLOCK 1152.  MARKERS: 5727 5728
22 (0.808)	|0.426	0.381	0.000|
34 (0.163)	|0.003	0.001	0.160|
24 (0.024)	|0.002	0.000	0.022|
Multiallelic Dprime: 0.969
BLOCK 1153.  MARKERS: 5729 5730
34 (0.436)	|0.357	0.016	0.032	0.025|
32 (0.383)	|0.149	0.143	0.090	0.000|
24 (0.182)	|0.005	0.120	0.047	0.000|
Multiallelic Dprime: 0.529
BLOCK 1154.  MARKERS: 5733 5734 5735 5736 5737 5738
222321 (0.512)	|0.353	0.111	0.008	0.041|
234243 (0.278)	|0.097	0.173	0.008	0.000|
434241 (0.168)	|0.049	0.027	0.090	0.003|
224241 (0.024)	|0.019	0.000	0.005	0.000|
Multiallelic Dprime: 0.446
BLOCK 1155.  MARKERS: 5740 5741 5742
324 (0.528)	|0.517	0.010	0.001|
312 (0.315)	|0.032	0.274	0.010|
212 (0.113)	|0.011	0.003	0.098|
314 (0.044)	|0.044	0.000	0.000|
Multiallelic Dprime: 0.909
BLOCK 1156.  MARKERS: 5745 5746
23 (0.604)	|0.555	0.004	0.035	0.006|
43 (0.286)	|0.016	0.152	0.104	0.006|
44 (0.110)	|0.008	0.000	0.004	0.093|
Multiallelic Dprime: 0.863
BLOCK 1157.  MARKERS: 5747 5748 5749 5750 5751
13312 (0.578)	|0.572	0.007	0.000|
11322 (0.157)	|0.000	0.155	0.000|
13122 (0.143)	|0.002	0.112	0.029|
23121 (0.106)	|0.005	0.099	0.000|
Multiallelic Dprime: 0.953
BLOCK 1158.  MARKERS: 5752 5753 5754 5755
3223 (0.584)	|0.373	0.057	0.107	0.035	0.013|
1414 (0.384)	|0.118	0.221	0.023	0.017	0.000|
3423 (0.029)	|0.011	0.000	0.016	0.001	0.000|
Multiallelic Dprime: 0.463
BLOCK 1159.  MARKERS: 5757 5758 5759 5760 5761
21313 (0.500)	|0.463	0.016	0.003	0.003|
43233 (0.280)	|0.000	0.240	0.007	0.031|
23311 (0.148)	|0.000	0.005	0.127	0.014|
23313 (0.053)	|0.000	0.000	0.051	0.003|
23233 (0.013)	|0.000	0.011	0.000	0.002|
Multiallelic Dprime: 0.925
BLOCK 1160.  MARKERS: 5762 5763 5764 5765 5766 5767 5768 5769
42243323 (0.471)	|0.111	0.228	0.089	0.022	0.004|
21423144 (0.272)	|0.113	0.033	0.100	0.000	0.016|
22441323 (0.187)	|0.115	0.025	0.036	0.000	0.004|
22243323 (0.055)	|0.005	0.046	0.002	0.000	0.000|
Multiallelic Dprime: 0.387
BLOCK 1161.  MARKERS: 5770 5771 5772 5773 5774 5775 5776 5777 5778 5779 5780
14312231433 (0.351)	|0.250	0.082	0.009	0.007|
42131112213 (0.335)	|0.157	0.167	0.004	0.005|
14312231432 (0.234)	|0.215	0.016	0.000	0.000|
42131112233 (0.023)	|0.006	0.018	0.000	0.000|
44332231433 (0.023)	|0.017	0.001	0.004	0.000|
Multiallelic Dprime: 0.394
BLOCK 1162.  MARKERS: 5782 5783 5784 5785 5786 5787
421214 (0.658)	|0.219	0.229	0.139	0.065|
243442 (0.304)	|0.240	0.016	0.025	0.019|
423442 (0.018)	|0.003	0.004	0.008	0.000|
243242 (0.013)	|0.000	0.000	0.005	0.008|
Multiallelic Dprime: 0.547
BLOCK 1163.  MARKERS: 5790 5791 5792 5793
4442 (0.463)	|0.446	0.000	0.013	0.000	0.000	0.000	0.000|
1423 (0.250)	|0.000	0.236	0.001	0.000	0.000	0.000	0.010|
4223 (0.180)	|0.019	0.005	0.094	0.004	0.037	0.017	0.000|
4443 (0.094)	|0.000	0.009	0.000	0.069	0.008	0.000	0.002|
Multiallelic Dprime: 0.921
BLOCK 1164.  MARKERS: 5794 5795 5796 5797 5798
23444 (0.471)	|0.442	0.000	0.000	0.000	0.000	0.000	0.011	0.004|
11121 (0.256)	|0.000	0.198	0.041	0.006	0.000	0.001	0.000	0.002|
23421 (0.108)	|0.000	0.005	0.009	0.091	0.000	0.000	0.000	0.000|
13421 (0.074)	|0.000	0.002	0.056	0.002	0.000	0.011	0.000	0.002|
23424 (0.047)	|0.044	0.000	0.000	0.000	0.000	0.000	0.000	0.000|
23121 (0.019)	|0.000	0.001	0.000	0.000	0.016	0.000	0.000	0.000|
13121 (0.012)	|0.000	0.013	0.000	0.000	0.000	0.000	0.000	0.000|
Multiallelic Dprime: 0.917
BLOCK 1165.  MARKERS: 5799 5800 5801 5802 5803 5804 5805 5806 5807 5808 5809 5810 5811 5812 5813 5814
4413142134322113 (0.497)	|0.476	0.020|
2411144132123323 (0.224)	|0.217	0.006|
2111324312143321 (0.105)	|0.022	0.083|
2433142134322113 (0.099)	|0.096	0.002|
2411144132343313 (0.016)	|0.014	0.002|
2411324312143321 (0.013)	|0.009	0.004|
4413324312143323 (0.010)	|0.009	0.000|
2413142134322113 (0.010)	|0.007	0.002|
Multiallelic Dprime: 0.700
BLOCK 1166.  MARKERS: 5816 5817 5818
444 (0.871)	|0.536	0.214	0.120|
122 (0.129)	|0.079	0.032	0.017|
Multiallelic Dprime: 0.005
BLOCK 1167.  MARKERS: 5820 5821 5822 5823 5824
12213 (0.614)	|0.567	0.045|
33234 (0.246)	|0.010	0.236|
33433 (0.138)	|0.003	0.134|
Multiallelic Dprime: 0.941
BLOCK 1168.  MARKERS: 5825 5826
13 (0.579)	|0.289	0.065	0.086	0.093	0.043	0.000|
42 (0.418)	|0.152	0.108	0.074	0.042	0.028	0.013|
Multiallelic Dprime: 0.208
BLOCK 1169.  MARKERS: 5832 5833 5834 5835 5836 5837
423312 (0.440)	|0.397	0.037	0.005|
423311 (0.171)	|0.173	0.000	0.000|
423332 (0.159)	|0.005	0.124	0.031|
231132 (0.135)	|0.030	0.103	0.001|
233332 (0.074)	|0.019	0.009	0.044|
233312 (0.013)	|0.003	0.000	0.011|
Multiallelic Dprime: 0.775
BLOCK 1170.  MARKERS: 5838 5839
32 (0.632)	|0.615	0.007	0.000|
11 (0.274)	|0.179	0.096	0.000|
31 (0.093)	|0.047	0.029	0.010|
Multiallelic Dprime: 0.775
BLOCK 1171.  MARKERS: 5840 5841 5842 5843 5844 5845 5846 5847 5848
341213422 (0.836)	|0.540	0.237	0.063|
123434334 (0.131)	|0.025	0.021	0.085|
123434434 (0.010)	|0.002	0.005	0.003|
Multiallelic Dprime: 0.561
BLOCK 1172.  MARKERS: 5850 5851 5852 5853
2243 (0.571)	|0.419	0.079	0.062	0.011|
2241 (0.271)	|0.077	0.153	0.035	0.000|
4123 (0.159)	|0.051	0.072	0.030	0.000|
Multiallelic Dprime: 0.413
BLOCK 1173.  MARKERS: 5856 5857 5858 5859 5860 5861 5862
4313311 (0.545)	|0.392	0.090	0.059|
2431124 (0.301)	|0.053	0.144	0.102|
2411124 (0.126)	|0.006	0.047	0.074|
2313311 (0.012)	|0.000	0.002	0.009|
Multiallelic Dprime: 0.532
BLOCK 1174.  MARKERS: 5865 5866 5867 5868
4222 (0.454)	|0.415	0.005	0.006	0.026|
2242 (0.284)	|0.113	0.161	0.001	0.004|
2344 (0.256)	|0.096	0.012	0.098	0.049|
Multiallelic Dprime: 0.649
BLOCK 1175.  MARKERS: 5870 5871 5872 5873 5874
34141 (0.632)	|0.428	0.123	0.080|
11323 (0.178)	|0.024	0.150	0.005|
14141 (0.105)	|0.004	0.090	0.011|
11123 (0.078)	|0.019	0.053	0.006|
Multiallelic Dprime: 0.673
BLOCK 1176.  MARKERS: 5876 5877
22 (0.474)	|0.395	0.029	0.031	0.004	0.000|
42 (0.424)	|0.075	0.116	0.122	0.081	0.017|
44 (0.102)	|0.008	0.015	0.005	0.066	0.000|
Multiallelic Dprime: 0.641
BLOCK 1177.  MARKERS: 5878 5879 5880 5881 5882 5883 5884 5885 5886 5887 5888 5889 5890
3411443144231 (0.479)	|0.355	0.112	0.009|
4234242334433 (0.162)	|0.005	0.000	0.158|
4211443144231 (0.159)	|0.019	0.137	0.003|
4211423332241 (0.147)	|0.008	0.136	0.003|
4211423334231 (0.017)	|0.016	0.000	0.000|
Multiallelic Dprime: 0.762
BLOCK 1178.  MARKERS: 5891 5892 5893 5894
1214 (0.416)	|0.044	0.351	0.021|
1242 (0.402)	|0.254	0.098	0.050|
3442 (0.181)	|0.167	0.014	0.000|
Multiallelic Dprime: 0.611
BLOCK 1179.  MARKERS: 5896 5897 5898
411 (0.467)	|0.049	0.139	0.155	0.112|
233 (0.462)	|0.435	0.017	0.000	0.009|
413 (0.072)	|0.013	0.053	0.000	0.000|
Multiallelic Dprime: 0.812
BLOCK 1180.  MARKERS: 5899 5900 5901 5902 5903
41242 (0.494)	|0.420	0.050	0.010	0.000	0.001	0.012|
43322 (0.208)	|0.007	0.050	0.101	0.000	0.044	0.000|
23322 (0.154)	|0.004	0.127	0.022	0.000	0.000	0.000|
41241 (0.121)	|0.000	0.003	0.000	0.116	0.000	0.000|
Multiallelic Dprime: 0.821
BLOCK 1181.  MARKERS: 5904 5905 5906 5907 5908 5909 5910
3112111 (0.442)	|0.299	0.001	0.000	0.117	0.000	0.000	0.000	0.010|
1332411 (0.235)	|0.003	0.207	0.000	0.004	0.002	0.000	0.011	0.000|
3112112 (0.132)	|0.000	0.000	0.128	0.000	0.000	0.000	0.000	0.000|
3334131 (0.120)	|0.004	0.001	0.000	0.000	0.097	0.000	0.007	0.000|
3332111 (0.046)	|0.000	0.000	0.000	0.000	0.000	0.042	0.000	0.000|
3312111 (0.013)	|0.000	0.000	0.000	0.000	0.005	0.000	0.008	0.000|
Multiallelic Dprime: 0.965
BLOCK 1182.  MARKERS: 5911 5912 5913 5914 5915 5916 5917 5918 5919 5920 5921 5922 5923 5924 5925
213123111313231 (0.310)	|0.299	0.009|
213123411311231 (0.208)	|0.202	0.004|
431314413123232 (0.130)	|0.025	0.102|
211314413123232 (0.123)	|0.027	0.093|
211324431123412 (0.106)	|0.100	0.004|
411324431123212 (0.043)	|0.040	0.001|
211324431123212 (0.027)	|0.020	0.009|
213123111313232 (0.011)	|0.005	0.003|
Multiallelic Dprime: 0.808
BLOCK 1183.  MARKERS: 5926 5927 5928 5929
2142 (0.740)	|0.565	0.021	0.097	0.046	0.000	0.003|
4314 (0.240)	|0.000	0.218	0.000	0.000	0.019	0.000|
Multiallelic Dprime: 0.974
BLOCK 1184.  MARKERS: 5930 5931 5932 5933 5934
34112 (0.568)
32414 (0.244)
14422 (0.098)
34412 (0.048)
32412 (0.019)
34422 (0.011)
