# Supplementary material for: Genetic Structure of the Spanish Population
Source: BMC Genomics. 2010 May 25;11:326. doi: 10.1186/1471-2164-11-326 (PMC2887418; doi:10.1186/1471-2164-11-326)
Supplement: Additional file 1 — List of haplotype blocks across all autosomal chromosomes in the Spanish population. Each block is described by the SNPs that compose it, the major haplotypes with haplotypic frequencies, and the LD (D') among adjacent blocks. For each chromosome, the correspondence list between the SNP names and numbers is included in a separate table. [file 1471-2164-11-326-S1.ZIP › chr3q.GABRIELblocks]

BLOCK 1.  MARKERS: 2 3 4 5
2341 (0.412)	|0.091	0.322|
1441 (0.249)	|0.232	0.017|
2321 (0.220)	|0.201	0.020|
2342 (0.110)	|0.107	0.003|
Multiallelic Dprime: 0.810
BLOCK 2.  MARKERS: 7 8
12 (0.633)	|0.032	0.199	0.182	0.095	0.062	0.053|
21 (0.367)	|0.302	0.007	0.008	0.033	0.000	0.004|
Multiallelic Dprime: 0.802
BLOCK 3.  MARKERS: 9 10 11 12 13 14 15 16 17 18 19 20 21 22
44311342124142 (0.335)	|0.293	0.039|
13134144242323 (0.205)	|0.075	0.127|
13134144244122 (0.189)	|0.021	0.167|
13134132124122 (0.128)	|0.105	0.022|
13134144242322 (0.062)	|0.020	0.040|
14331342224122 (0.057)	|0.022	0.029|
Multiallelic Dprime: 0.599
BLOCK 4.  MARKERS: 26 27 28 29 30 31 32
4443434 (0.549)	|0.347	0.199	0.002	0.001|
3221312 (0.433)	|0.319	0.093	0.010	0.008|
Multiallelic Dprime: 0.228
BLOCK 5.  MARKERS: 33 34 35 36 37
23341 (0.669)	|0.627	0.026	0.016|
41123 (0.301)	|0.042	0.257	0.001|
23123 (0.013)	|0.000	0.013	0.000|
21341 (0.011)	|0.008	0.003	0.000|
Multiallelic Dprime: 0.810
BLOCK 6.  MARKERS: 39 40
21 (0.676)	|0.298	0.088	0.104	0.083	0.068	0.017|
43 (0.301)	|0.023	0.217	0.016	0.025	0.007	0.000|
23 (0.023)	|0.000	0.006	0.000	0.000	0.007	0.000|
Multiallelic Dprime: 0.628
BLOCK 7.  MARKERS: 43 44 45 46 47 48 49 50 51 52
3433413313 (0.326)	|0.052	0.272	0.000	0.000|
1211221333 (0.312)	|0.301	0.000	0.009	0.000|
3431413131 (0.116)	|0.000	0.000	0.113	0.002|
3433413133 (0.108)	|0.000	0.000	0.000	0.108|
3433413333 (0.082)	|0.083	0.000	0.000	0.000|
3433413131 (0.018)	|0.001	0.000	0.017	0.000|
Multiallelic Dprime: 0.925
BLOCK 8.  MARKERS: 53 54 55 56
3334 (0.455)	|0.080	0.320	0.000	0.056|
3312 (0.283)	|0.253	0.000	0.028	0.000|
1114 (0.145)	|0.000	0.000	0.143	0.000|
3314 (0.115)	|0.003	0.000	0.113	0.000|
Multiallelic Dprime: 0.873
BLOCK 9.  MARKERS: 57 58 59 60
4211 (0.335)	|0.002	0.232	0.006	0.074	0.000	0.000|
2323 (0.321)	|0.308	0.000	0.000	0.000	0.000	0.001|
2211 (0.286)	|0.004	0.001	0.142	0.006	0.079	0.035|
2223 (0.056)	|0.000	0.000	0.052	0.000	0.000	0.000|
Multiallelic Dprime: 0.949
BLOCK 10.  MARKERS: 61 62 63 64 65 66 67 68 69 70 71 72 73 74 75
322134131112324 (0.315)	|0.243	0.060	0.004	0.000|
323313214334211 (0.235)	|0.075	0.156	0.002	0.000|
122113214334211 (0.200)	|0.068	0.113	0.008	0.004|
322114214134321 (0.081)	|0.041	0.025	0.002	0.006|
342114214334211 (0.080)	|0.034	0.031	0.013	0.000|
342114214334214 (0.035)	|0.027	0.008	0.000	0.000|
Multiallelic Dprime: 0.399
BLOCK 11.  MARKERS: 79 80 81 82 83 84 85 86 87 88 89 90 91 92 93 94
4333414143423332 (0.514)	|0.066	0.229	0.083	0.063	0.045	0.002	0.011	0.000|
2111332321344221 (0.412)	|0.243	0.020	0.102	0.018	0.011	0.004	0.000	0.008|
2111332321343221 (0.033)	|0.008	0.000	0.002	0.000	0.002	0.014	0.000	0.003|
4333412143323231 (0.012)	|0.000	0.000	0.000	0.000	0.002	0.000	0.000	0.000|
Multiallelic Dprime: 0.571
BLOCK 12.  MARKERS: 97 98 99 100 101 102 103 104 105 106 107 108 109 110 111 112 113
44132441333124122 (0.324)	|0.232	0.091	0.002|
12311223111433243 (0.249)	|0.244	0.000	0.005|
12311223111433143 (0.191)	|0.190	0.000	0.000|
12311223113434122 (0.084)	|0.082	0.000	0.000|
12311223111433122 (0.065)	|0.050	0.014	0.001|
42332443333434122 (0.020)	|0.020	0.000	0.000|
12311223111434122 (0.013)	|0.012	0.000	0.000|
12332423333124122 (0.011)	|0.000	0.011	0.000|
Multiallelic Dprime: 0.781
BLOCK 13.  MARKERS: 115 116
21 (0.852)	|0.424	0.117	0.217	0.067	0.010|
43 (0.130)	|0.011	0.111	0.000	0.000	0.000|
23 (0.016)	|0.008	0.007	0.000	0.000	0.000|
Multiallelic Dprime: 0.814
BLOCK 14.  MARKERS: 117 118 119 120 121
22212 (0.442)	|0.378	0.056	0.004|
22233 (0.236)	|0.043	0.123	0.063|
41133 (0.216)	|0.007	0.207	0.003|
21133 (0.067)	|0.024	0.040	0.000|
41233 (0.010)	|0.000	0.002	0.008|
Multiallelic Dprime: 0.676
BLOCK 15.  MARKERS: 124 125 126 127 128
24333 (0.467)	|0.342	0.057	0.029	0.018	0.020|
12144 (0.439)	|0.056	0.205	0.105	0.068	0.004|
14333 (0.082)	|0.028	0.004	0.010	0.038	0.000|
Multiallelic Dprime: 0.577
BLOCK 16.  MARKERS: 130 131 132 133 134 135 136 137 138 139 140
14213332432 (0.427)	|0.147	0.238	0.030	0.012|
12131113314 (0.269)	|0.082	0.050	0.133	0.004|
12231133314 (0.147)	|0.052	0.060	0.026	0.009|
24231133314 (0.125)	|0.078	0.012	0.034	0.000|
12213332432 (0.025)	|0.019	0.002	0.000	0.003|
Multiallelic Dprime: 0.338
BLOCK 17.  MARKERS: 141 142 143 144 145
14221 (0.384)	|0.045	0.315	0.019	0.002|
33241 (0.361)	|0.221	0.068	0.066	0.007|
34123 (0.225)	|0.198	0.015	0.005	0.007|
34223 (0.028)	|0.020	0.007	0.001	0.000|
Multiallelic Dprime: 0.603
BLOCK 18.  MARKERS: 146 147 148
444 (0.485)	|0.313	0.134	0.037|
222 (0.406)	|0.399	0.005	0.002|
242 (0.092)	|0.038	0.002	0.051|
442 (0.015)	|0.010	0.005	0.000|
Multiallelic Dprime: 0.665
BLOCK 19.  MARKERS: 150 151
12 (0.762)	|0.736	0.017	0.006|
21 (0.145)	|0.012	0.134	0.000|
22 (0.092)	|0.038	0.005	0.046|
Multiallelic Dprime: 0.829
BLOCK 20.  MARKERS: 152 153 154 155 156 157 158 159 160 161
4133331233 (0.785)	|0.609	0.101	0.075|
1311443444 (0.157)	|0.035	0.117	0.005|
4333331233 (0.053)	|0.049	0.000	0.003|
Multiallelic Dprime: 0.492
BLOCK 21.  MARKERS: 162 163 164
441 (0.697)	|0.627	0.059	0.012|
223 (0.218)	|0.177	0.036	0.005|
241 (0.085)	|0.070	0.011	0.004|
Multiallelic Dprime: 0.167
BLOCK 22.  MARKERS: 170 171
21 (0.874)	|0.521	0.347	0.007|
12 (0.106)	|0.077	0.029	0.000|
11 (0.020)	|0.012	0.004	0.004|
Multiallelic Dprime: 0.277
BLOCK 23.  MARKERS: 172 173
33 (0.610)	|0.221	0.240	0.143	0.005|
21 (0.380)	|0.289	0.060	0.024	0.007|
23 (0.010)	|0.004	0.003	0.000	0.003|
Multiallelic Dprime: 0.506
BLOCK 24.  MARKERS: 175 176 177
334 (0.514)	|0.065	0.181	0.176	0.059	0.011	0.011	0.001	0.000|
131 (0.302)	|0.245	0.017	0.013	0.005	0.003	0.000	0.006	0.008|
111 (0.168)	|0.115	0.015	0.013	0.002	0.000	0.005	0.008	0.006|
331 (0.016)	|0.001	0.001	0.000	0.000	0.008	0.002	0.000	0.000|
Multiallelic Dprime: 0.677
BLOCK 25.  MARKERS: 179 180 181 182 183 184 185 186 187 188 189
22231142433 (0.422)	|0.229	0.128	0.064|
21413334234 (0.216)	|0.097	0.037	0.082|
12231342443 (0.205)	|0.124	0.067	0.016|
12231342433 (0.067)	|0.031	0.011	0.025|
21211342433 (0.022)	|0.013	0.003	0.006|
21413334233 (0.017)	|0.005	0.006	0.006|
22231142443 (0.016)	|0.009	0.007	0.000|
22231142434 (0.016)	|0.010	0.002	0.004|
Multiallelic Dprime: 0.174
BLOCK 26.  MARKERS: 192 193
41 (0.529)	|0.446	0.002	0.008	0.020	0.054|
43 (0.265)	|0.006	0.001	0.174	0.081	0.000|
11 (0.207)	|0.000	0.201	0.000	0.000	0.000|
Multiallelic Dprime: 0.946
BLOCK 27.  MARKERS: 194 195 196 197 198
13123 (0.452)	|0.418	0.002	0.033|
23423 (0.204)	|0.004	0.195	0.005|
11111 (0.182)	|0.005	0.076	0.101|
13423 (0.101)	|0.000	0.098	0.002|
13121 (0.053)	|0.002	0.000	0.051|
Multiallelic Dprime: 0.847
BLOCK 28.  MARKERS: 199 200 201 202 203
22242 (0.437)	|0.282	0.153|
34412 (0.371)	|0.269	0.102|
34414 (0.192)	|0.040	0.150|
Multiallelic Dprime: 0.301
BLOCK 29.  MARKERS: 204 205 206 207 208 209 210
3342312 (0.592)	|0.293	0.050	0.125	0.107	0.013|
1114123 (0.405)	|0.092	0.195	0.106	0.009	0.000|
Multiallelic Dprime: 0.450
BLOCK 30.  MARKERS: 211 212 213 214 215 216 217
4321333 (0.385)	|0.279	0.016	0.005	0.075	0.005|
2141322 (0.247)	|0.028	0.124	0.091	0.000	0.000|
2143322 (0.230)	|0.002	0.205	0.024	0.000	0.000|
4341133 (0.117)	|0.090	0.000	0.000	0.021	0.001|
4341332 (0.013)	|0.003	0.000	0.000	0.000	0.010|
Multiallelic Dprime: 0.712
BLOCK 31.  MARKERS: 218 219 220 221 222 223 224 225
14432431 (0.401)	|0.397	0.000	0.004	0.000|
32123213 (0.349)	|0.219	0.124	0.000	0.006|
32123211 (0.121)	|0.117	0.000	0.000	0.002|
34433431 (0.101)	|0.005	0.000	0.084	0.002|
34432431 (0.016)	|0.006	0.000	0.008	0.000|
Multiallelic Dprime: 0.775
BLOCK 32.  MARKERS: 226 227 228 229 230
44243 (0.750)	|0.752	0.000	0.000|
42442 (0.127)	|0.000	0.126	0.000|
22433 (0.099)	|0.000	0.000	0.098|
42433 (0.012)	|0.000	0.000	0.012|
Multiallelic Dprime: 1.000
BLOCK 33.  MARKERS: 231 232 233 234 235
11411 (0.758)	|0.566	0.163	0.032|
31241 (0.127)	|0.128	0.000	0.000|
33243 (0.112)	|0.087	0.004	0.020|
Multiallelic Dprime: 0.579
BLOCK 34.  MARKERS: 236 237
34 (0.780)	|0.653	0.123|
11 (0.167)	|0.138	0.029|
14 (0.053)	|0.044	0.009|
Multiallelic Dprime: 0.017
BLOCK 35.  MARKERS: 241 242
41 (0.833)	|0.462	0.216	0.112	0.013	0.017|
23 (0.160)	|0.038	0.071	0.036	0.009	0.003|
Multiallelic Dprime: 0.358
BLOCK 36.  MARKERS: 247 248 249 250 251 252 253 254 255
132414233 (0.504)	|0.426	0.071	0.000	0.000|
132444233 (0.289)	|0.072	0.199	0.016	0.002|
313212321 (0.146)	|0.010	0.131	0.000	0.006|
112412333 (0.022)	|0.000	0.011	0.008	0.004|
313212333 (0.019)	|0.019	0.000	0.001	0.000|
Multiallelic Dprime: 0.659
BLOCK 37.  MARKERS: 257 258 259
411 (0.532)	|0.252	0.122	0.110	0.005	0.032	0.000|
222 (0.422)	|0.145	0.149	0.057	0.042	0.001	0.021|
221 (0.026)	|0.000	0.013	0.003	0.003	0.000	0.000|
211 (0.015)	|0.000	0.004	0.000	0.000	0.008	0.000|
Multiallelic Dprime: 0.275
BLOCK 38.  MARKERS: 260 261 262 263 264 265 266 267 268 269
3412233311 (0.400)	|0.381	0.000	0.000	0.000	0.019|
2244111334 (0.290)	|0.004	0.277	0.000	0.000	0.007|
3412213114 (0.170)	|0.000	0.000	0.163	0.002	0.000|
3412233314 (0.050)	|0.000	0.000	0.000	0.050	0.000|
3442211314 (0.041)	|0.002	0.000	0.000	0.037	0.000|
2244111314 (0.021)	|0.000	0.000	0.020	0.000	0.000|
Multiallelic Dprime: 0.974
BLOCK 39.  MARKERS: 270 271 272 273 274 275 276 277 278 279
4431443111 (0.396)	|0.384	0.003	0.009|
4433214242 (0.287)	|0.011	0.273	0.000|
2211443111 (0.181)	|0.000	0.004	0.177|
2431443111 (0.097)	|0.003	0.000	0.095|
4431214242 (0.025)	|0.014	0.011	0.000|
Multiallelic Dprime: 0.937
BLOCK 40.  MARKERS: 280 281 282 283 284 285 286 287 288 289
4313321221 (0.414)	|0.238	0.027	0.122	0.020	0.000|
2144243443 (0.292)	|0.121	0.141	0.008	0.006	0.009|
2313321221 (0.287)	|0.115	0.079	0.005	0.073	0.000|
Multiallelic Dprime: 0.382
BLOCK 41.  MARKERS: 291 292 293 294 295 296 297 298
23331123 (0.479)	|0.312	0.166|
21133331 (0.250)	|0.075	0.175|
23311123 (0.133)	|0.124	0.009|
43331123 (0.101)	|0.075	0.026|
21133131 (0.011)	|0.000	0.011|
Multiallelic Dprime: 0.351
BLOCK 42.  MARKERS: 301 302
21 (0.599)	|0.586	0.006	0.007	0.002|
43 (0.401)	|0.000	0.188	0.136	0.067|
Multiallelic Dprime: 0.976
BLOCK 43.  MARKERS: 303 304 305 306 307
23123 (0.586)	|0.460	0.114	0.013|
31341 (0.194)	|0.169	0.026	0.000|
31323 (0.143)	|0.138	0.004	0.000|
33123 (0.069)	|0.024	0.046	0.000|
Multiallelic Dprime: 0.282
BLOCK 44.  MARKERS: 309 310
12 (0.794)	|0.659	0.018	0.065	0.007	0.014|
31 (0.192)	|0.000	0.140	0.031	0.018	0.000|
32 (0.014)	|0.005	0.002	0.005	0.000	0.000|
Multiallelic Dprime: 0.854
BLOCK 45.  MARKERS: 311 312 313 314 315 316 317 318 319 320
3134234331 (0.665)	|0.598	0.065	0.000|
2412412112 (0.160)	|0.014	0.140	0.005|
2434234331 (0.100)	|0.066	0.032	0.000|
2434214331 (0.026)	|0.000	0.002	0.023|
2432412112 (0.014)	|0.003	0.012	0.000|
Multiallelic Dprime: 0.643
BLOCK 46.  MARKERS: 321 322
33 (0.697)	|0.580	0.104	0.013|
11 (0.266)	|0.137	0.124	0.004|
31 (0.035)	|0.010	0.023	0.000|
Multiallelic Dprime: 0.365
BLOCK 47.  MARKERS: 323 324 325
411 (0.729)	|0.653	0.040	0.033	0.001|
234 (0.252)	|0.140	0.093	0.009	0.011|
211 (0.017)	|0.016	0.001	0.000	0.000|
Multiallelic Dprime: 0.469
BLOCK 48.  MARKERS: 326 327 328
233 (0.811)	|0.541	0.228	0.000	0.043|
411 (0.134)	|0.000	0.002	0.074	0.057|
413 (0.042)	|0.004	0.000	0.038	0.000|
213 (0.012)	|0.000	0.000	0.012	0.000|
Multiallelic Dprime: 0.911
BLOCK 49.  MARKERS: 330 331 332
423 (0.546)	|0.329	0.173	0.040|
323 (0.230)	|0.020	0.050	0.159|
443 (0.124)	|0.038	0.028	0.059|
441 (0.100)	|0.004	0.081	0.015|
Multiallelic Dprime: 0.497
BLOCK 50.  MARKERS: 333 334
31 (0.390)	|0.381	0.007	0.002|
11 (0.332)	|0.201	0.059	0.074|
13 (0.273)	|0.139	0.122	0.011|
Multiallelic Dprime: 0.538
BLOCK 51.  MARKERS: 335 336
44 (0.723)	|0.583	0.140|
12 (0.190)	|0.030	0.161|
42 (0.087)	|0.016	0.071|
Multiallelic Dprime: 0.737
BLOCK 52.  MARKERS: 337 338
24 (0.629)	|0.406	0.000	0.119	0.000	0.000	0.050	0.006	0.000	0.014|
43 (0.371)	|0.000	0.164	0.000	0.084	0.061	0.000	0.031	0.014	0.000|
Multiallelic Dprime: 0.991
BLOCK 53.  MARKERS: 339 340 341 342 343 344 345 346 347 348 349 350 351 352 353 354 355 356 357 358 359
112122214434133311314 (0.412)	|0.273	0.013	0.122	0.001|
334344432211242133234 (0.167)	|0.124	0.036	0.006	0.001|
112122214434133311313 (0.117)	|0.006	0.092	0.010	0.010|
334344412214242331314 (0.081)	|0.000	0.078	0.003	0.000|
334122214234133311314 (0.061)	|0.011	0.006	0.043	0.000|
334122212234242331314 (0.050)	|0.002	0.041	0.004	0.002|
334122214434133311314 (0.035)	|0.002	0.000	0.035	0.000|
334344432214242131234 (0.014)	|0.001	0.002	0.010	0.000|
112122414434133311314 (0.013)	|0.000	0.000	0.000	0.013|
Multiallelic Dprime: 0.624
BLOCK 54.  MARKERS: 360 361 362 363 364
32343 (0.423)	|0.247	0.092	0.063	0.012	0.008|
13314 (0.280)	|0.041	0.064	0.112	0.055	0.008|
32213 (0.253)	|0.058	0.105	0.020	0.024	0.047|
32313 (0.043)	|0.005	0.000	0.002	0.034	0.001|
Multiallelic Dprime: 0.405
BLOCK 55.  MARKERS: 365 366 367 368
2242 (0.352)	|0.328	0.024|
2322 (0.261)	|0.231	0.029|
3222 (0.197)	|0.189	0.008|
2223 (0.126)	|0.051	0.075|
2222 (0.064)	|0.063	0.001|
Multiallelic Dprime: 0.485
BLOCK 56.  MARKERS: 369 370
41 (0.862)	|0.288	0.337	0.200	0.004	0.011|
23 (0.138)	|0.052	0.000	0.062	0.008	0.000|
Multiallelic Dprime: 0.497
BLOCK 57.  MARKERS: 371 372 373 374 375 376 377 378 379
221141323 (0.340)	|0.006	0.000	0.179	0.118	0.021	0.016|
441341113 (0.337)	|0.320	0.003	0.001	0.005	0.000	0.000|
223123121 (0.261)	|0.001	0.254	0.000	0.000	0.000	0.000|
441141113 (0.012)	|0.000	0.009	0.003	0.000	0.000	0.000|
241341113 (0.011)	|0.001	0.003	0.000	0.006	0.000	0.000|
Multiallelic Dprime: 0.959
BLOCK 58.  MARKERS: 380 381 382 383 384 385
442232 (0.334)	|0.329	0.007|
242234 (0.286)	|0.281	0.002|
224434 (0.186)	|0.036	0.149|
224224 (0.136)	|0.136	0.000|
224234 (0.024)	|0.024	0.000|
224232 (0.016)	|0.016	0.000|
Multiallelic Dprime: 0.933
BLOCK 59.  MARKERS: 386 387
12 (0.835)	|0.472	0.342	0.019|
33 (0.162)	|0.102	0.058	0.002|
Multiallelic Dprime: 0.133
BLOCK 60.  MARKERS: 388 389
43 (0.579)	|0.027	0.294	0.257|
34 (0.400)	|0.382	0.014	0.005|
33 (0.020)	|0.005	0.004	0.012|
Multiallelic Dprime: 0.882
BLOCK 61.  MARKERS: 390 391
41 (0.414)	|0.412	0.002	0.002|
21 (0.312)	|0.009	0.301	0.000|
23 (0.274)	|0.000	0.080	0.195|
Multiallelic Dprime: 0.900
BLOCK 62.  MARKERS: 392 393
14 (0.422)	|0.235	0.086	0.090	0.011|
42 (0.381)	|0.136	0.140	0.104	0.001|
12 (0.197)	|0.102	0.063	0.028	0.003|
Multiallelic Dprime: 0.180
BLOCK 63.  MARKERS: 394 395 396 397
4113 (0.473)	|0.474	0.000	0.000|
2113 (0.288)	|0.003	0.285	0.000|
4231 (0.223)	|0.046	0.002	0.175|
4233 (0.016)	|0.000	0.000	0.016|
Multiallelic Dprime: 0.944
BLOCK 64.  MARKERS: 398 399
12 (0.530)	|0.254	0.068	0.199	0.006	0.000|
42 (0.280)	|0.123	0.010	0.004	0.131	0.015|
44 (0.190)	|0.010	0.175	0.006	0.000	0.000|
Multiallelic Dprime: 0.629
BLOCK 65.  MARKERS: 401 402 403 404
3441 (0.386)	|0.269	0.112	0.006|
3241 (0.252)	|0.214	0.000	0.037|
3443 (0.210)	|0.000	0.210	0.000|
1411 (0.137)	|0.000	0.000	0.134|
1441 (0.015)	|0.016	0.000	0.000|
Multiallelic Dprime: 0.690
BLOCK 66.  MARKERS: 405 406 407
322 (0.495)	|0.436	0.000	0.061|
324 (0.323)	|0.113	0.210	0.000|
244 (0.177)	|0.110	0.000	0.068|
Multiallelic Dprime: 0.584
BLOCK 67.  MARKERS: 409 410 411 412 413 414
112323 (0.658)	|0.185	0.264	0.090	0.101|
132341 (0.211)	|0.171	0.001	0.031	0.006|
314123 (0.130)	|0.012	0.038	0.079	0.001|
Multiallelic Dprime: 0.510
BLOCK 68.  MARKERS: 415 416 417 418 419 420 421
1421311 (0.368)	|0.264	0.073	0.031|
2223231 (0.304)	|0.111	0.142	0.051|
2221311 (0.200)	|0.112	0.042	0.046|
2233232 (0.108)	|0.009	0.005	0.094|
Multiallelic Dprime: 0.366
BLOCK 69.  MARKERS: 424 425 426
414 (0.503)	|0.260	0.081	0.028	0.129|
411 (0.265)	|0.039	0.132	0.068	0.024|
241 (0.233)	|0.089	0.057	0.084	0.004|
Multiallelic Dprime: 0.401
BLOCK 70.  MARKERS: 428 429 430 431 432 433
333221 (0.387)	|0.124	0.149	0.113|
433223 (0.271)	|0.190	0.044	0.036|
413423 (0.177)	|0.179	0.000	0.000|
411443 (0.158)	|0.121	0.006	0.030|
Multiallelic Dprime: 0.499
BLOCK 71.  MARKERS: 435 436 437 438
1213 (0.617)	|0.291	0.102	0.168	0.000	0.002	0.036|
2311 (0.198)	|0.000	0.107	0.015	0.002	0.071	0.000|
1233 (0.185)	|0.005	0.000	0.002	0.169	0.000	0.000|
Multiallelic Dprime: 0.804
BLOCK 72.  MARKERS: 439 440 441 442 443 444 445 446 447 448 449 450 451 452 453 454 455 456 457 458 459
114124424213333414212 (0.297)	|0.246	0.047|
114142233441112222331 (0.209)	|0.002	0.216|
114142233441112222332 (0.185)	|0.158	0.011|
332344224413332412212 (0.169)	|0.159	0.012|
114342224413332412212 (0.074)	|0.073	0.000|
114124424213332414212 (0.035)	|0.025	0.009|
Multiallelic Dprime: 0.730
BLOCK 73.  MARKERS: 460 461 462
311 (0.682)	|0.315	0.306	0.061|
133 (0.303)	|0.031	0.024	0.248|
Multiallelic Dprime: 0.737
BLOCK 74.  MARKERS: 464 465
44 (0.354)	|0.172	0.091	0.064	0.024|
24 (0.330)	|0.204	0.076	0.029	0.021|
22 (0.314)	|0.166	0.116	0.022	0.008|
Multiallelic Dprime: 0.141
BLOCK 75.  MARKERS: 469 470 471 472 473 474
441143 (0.542)	|0.469	0.008	0.058|
443414 (0.283)	|0.060	0.211	0.000|
221143 (0.114)	|0.110	0.004	0.000|
443143 (0.053)	|0.015	0.001	0.036|
Multiallelic Dprime: 0.711
BLOCK 76.  MARKERS: 478 479 480 481 482 483
113414 (0.660)	|0.148	0.131	0.087	0.069	0.108	0.051	0.014	0.022	0.007	0.005|
332232 (0.226)	|0.038	0.034	0.056	0.043	0.003	0.017	0.009	0.004	0.010	0.002|
113432 (0.097)	|0.016	0.012	0.020	0.011	0.007	0.009	0.009	0.004	0.002	0.003|
Multiallelic Dprime: 0.249
BLOCK 77.  MARKERS: 484 485 486 487 488 489 490 491 492 493
2231142424 (0.208)	|0.185	0.024|
1413343424 (0.178)	|0.151	0.027|
1413322324 (0.165)	|0.137	0.029|
2233142444 (0.126)	|0.113	0.015|
1413322423 (0.118)	|0.099	0.017|
1213342424 (0.080)	|0.069	0.011|
1413342424 (0.032)	|0.028	0.004|
2233142424 (0.030)	|0.023	0.007|
1413323424 (0.019)	|0.018	0.001|
1413322424 (0.011)	|0.010	0.000|
Multiallelic Dprime: 0.106
BLOCK 78.  MARKERS: 495 496
11 (0.861)	|0.550	0.201	0.086	0.021|
33 (0.139)	|0.020	0.071	0.049	0.000|
Multiallelic Dprime: 0.573
BLOCK 79.  MARKERS: 497 498 499
131 (0.570)	|0.509	0.017	0.043|
211 (0.272)	|0.162	0.091	0.012|
213 (0.135)	|0.022	0.109	0.005|
231 (0.021)	|0.017	0.000	0.003|
Multiallelic Dprime: 0.537
BLOCK 80.  MARKERS: 500 501 502 503 504 505 506 507
13233443 (0.710)	|0.549	0.029	0.131|
22442221 (0.214)	|0.008	0.202	0.003|
22442223 (0.065)	|0.005	0.058	0.002|
Multiallelic Dprime: 0.907
BLOCK 81.  MARKERS: 509 510
31 (0.564)	|0.419	0.080	0.066|
11 (0.295)	|0.041	0.243	0.010|
13 (0.139)	|0.025	0.085	0.029|
Multiallelic Dprime: 0.620
BLOCK 82.  MARKERS: 511 512
13 (0.486)	|0.447	0.037|
14 (0.409)	|0.097	0.313|
33 (0.105)	|0.000	0.105|
Multiallelic Dprime: 0.741
BLOCK 83.  MARKERS: 513 514
31 (0.544)	|0.490	0.015	0.039|
12 (0.456)	|0.025	0.391	0.037|
Multiallelic Dprime: 0.846
BLOCK 84.  MARKERS: 517 518
41 (0.514)	|0.188	0.144	0.076	0.053	0.037	0.005|
33 (0.406)	|0.055	0.091	0.108	0.106	0.034	0.005|
43 (0.076)	|0.004	0.004	0.038	0.026	0.000	0.000|
Multiallelic Dprime: 0.310
BLOCK 85.  MARKERS: 521 522 523 524 525 526 527 528
31222441 (0.249)	|0.244	0.000	0.006	0.000|
11222441 (0.238)	|0.193	0.002	0.042	0.000|
13222441 (0.226)	|0.214	0.000	0.009	0.000|
11434223 (0.186)	|0.000	0.172	0.000	0.011|
11234223 (0.072)	|0.000	0.039	0.000	0.028|
11422441 (0.010)	|0.010	0.000	0.000	0.000|
Multiallelic Dprime: 0.829
BLOCK 86.  MARKERS: 530 531 532 533 534 535 536 537 538
441312111 (0.672)	|0.367	0.011	0.148	0.118	0.007|
333433333 (0.217)	|0.072	0.140	0.000	0.004	0.000|
341433313 (0.059)	|0.001	0.000	0.000	0.000	0.056|
341413333 (0.040)	|0.000	0.001	0.000	0.000	0.038|
Multiallelic Dprime: 0.730
BLOCK 87.  MARKERS: 539 540 541 542 543 544 545 546
11212441 (0.444)	|0.436	0.004	0.003	0.000	0.000|
31434223 (0.155)	|0.009	0.142	0.004	0.000	0.000|
12212441 (0.149)	|0.134	0.003	0.000	0.000	0.011|
11232441 (0.121)	|0.120	0.000	0.000	0.000	0.000|
11232223 (0.105)	|0.000	0.002	0.094	0.010	0.000|
Multiallelic Dprime: 0.917
BLOCK 88.  MARKERS: 547 548 549 550
1121 (0.708)	|0.690	0.013	0.000	0.000	0.000	0.000|
2344 (0.159)	|0.010	0.138	0.008	0.000	0.001	0.000|
2324 (0.110)	|0.000	0.000	0.045	0.048	0.012	0.000|
2321 (0.011)	|0.000	0.000	0.000	0.000	0.000	0.010|
2121 (0.011)	|0.010	0.000	0.000	0.000	0.000	0.000|
Multiallelic Dprime: 0.929
BLOCK 89.  MARKERS: 551 552 553 554 555 556 557 558
43122314 (0.711)	|0.586	0.096	0.028|
13343122 (0.152)	|0.029	0.122	0.002|
41323324 (0.053)	|0.004	0.018	0.030|
41323124 (0.050)	|0.000	0.005	0.044|
41323314 (0.013)	|0.007	0.000	0.006|
43322324 (0.010)	|0.010	0.000	0.000|
Multiallelic Dprime: 0.672
BLOCK 90.  MARKERS: 559 560
41 (0.636)	|0.431	0.121	0.071	0.006|
33 (0.246)	|0.031	0.152	0.057	0.002|
43 (0.118)	|0.023	0.042	0.004	0.034|
Multiallelic Dprime: 0.535
BLOCK 91.  MARKERS: 561 562 563 564 565 566 567 568 569 570
4221323141 (0.486)	|0.441	0.005	0.000	0.035|
2342222221 (0.315)	|0.036	0.272	0.000	0.000|
2242243223 (0.131)	|0.000	0.000	0.127	0.000|
2242222241 (0.042)	|0.032	0.010	0.000	0.000|
Multiallelic Dprime: 0.880
BLOCK 92.  MARKERS: 571 572 573 574 575 576 577 578
33131313 (0.517)	|0.354	0.086	0.008	0.062|
33132343 (0.297)	|0.136	0.159	0.001	0.000|
11411214 (0.129)	|0.023	0.022	0.083	0.000|
33411214 (0.036)	|0.000	0.000	0.035	0.000|
Multiallelic Dprime: 0.478
BLOCK 93.  MARKERS: 579 580 581 582
2141 (0.527)	|0.177	0.126	0.103	0.065	0.052|
2143 (0.274)	|0.107	0.072	0.045	0.037	0.010|
3321 (0.130)	|0.015	0.084	0.008	0.018	0.007|
3141 (0.063)	|0.006	0.018	0.005	0.010	0.023|
Multiallelic Dprime: 0.204
BLOCK 94.  MARKERS: 583 584 585 586 587
34234 (0.309)	|0.217	0.062	0.009	0.015	0.000|
12134 (0.303)	|0.225	0.060	0.001	0.002	0.011|
14213 (0.157)	|0.037	0.004	0.101	0.011	0.005|
14234 (0.129)	|0.069	0.050	0.002	0.003	0.003|
12234 (0.092)	|0.069	0.021	0.000	0.000	0.000|
Multiallelic Dprime: 0.367
BLOCK 95.  MARKERS: 590 591 592 593 594 595 596 597 598 599
2442223333 (0.622)	|0.611	0.009	0.004|
4141141143 (0.198)	|0.195	0.002	0.000|
4121141131 (0.117)	|0.000	0.113	0.000|
4121141133 (0.031)	|0.006	0.026	0.000|
4141141133 (0.018)	|0.000	0.000	0.016|
Multiallelic Dprime: 0.904
BLOCK 96.  MARKERS: 600 601 602
332 (0.820)	|0.598	0.219	0.000|
124 (0.151)	|0.000	0.000	0.149|
324 (0.023)	|0.018	0.002	0.000|
Multiallelic Dprime: 0.900
BLOCK 97.  MARKERS: 603 604 605 606 607
12143 (0.619)	|0.306	0.198	0.090	0.020|
12341 (0.223)	|0.093	0.050	0.071	0.001|
34333 (0.151)	|0.019	0.058	0.029	0.044|
Multiallelic Dprime: 0.236
BLOCK 98.  MARKERS: 609 610 611 612 613 614 615 616
31222324 (0.419)	|0.259	0.018	0.138	0.003|
43434444 (0.309)	|0.062	0.200	0.039	0.002|
31222322 (0.191)	|0.079	0.018	0.068	0.023|
41434424 (0.067)	|0.002	0.060	0.000	0.001|
Multiallelic Dprime: 0.487
BLOCK 99.  MARKERS: 618 619 620 621 622
32232 (0.406)	|0.367	0.000	0.000	0.000	0.032	0.002	0.000|
12214 (0.302)	|0.000	0.000	0.208	0.070	0.000	0.001	0.014|
13334 (0.248)	|0.000	0.229	0.000	0.000	0.000	0.000	0.000|
12234 (0.031)	|0.000	0.003	0.000	0.000	0.000	0.024	0.000|
Multiallelic Dprime: 0.994
BLOCK 100.  MARKERS: 623 624 625 626 627 628 629 630 631 632
3231423234 (0.371)	|0.184	0.075	0.069	0.041|
1413242442 (0.232)	|0.097	0.047	0.058	0.030|
3431422234 (0.210)	|0.062	0.112	0.014	0.019|
3433242442 (0.070)	|0.031	0.009	0.004	0.024|
3231422232 (0.033)	|0.025	0.002	0.006	0.000|
3413242442 (0.028)	|0.019	0.006	0.000	0.002|
3431422232 (0.014)	|0.003	0.008	0.000	0.002|
Multiallelic Dprime: 0.228
BLOCK 101.  MARKERS: 634 635 636 637
3312 (0.437)	|0.153	0.136	0.114	0.029	0.006|
4114 (0.279)	|0.024	0.158	0.038	0.031	0.030|
3342 (0.154)	|0.125	0.010	0.008	0.010	0.000|
3314 (0.125)	|0.034	0.017	0.044	0.031	0.000|
Multiallelic Dprime: 0.339
BLOCK 102.  MARKERS: 638 639 640 641
4232 (0.337)	|0.337	0.000	0.000|
2132 (0.322)	|0.319	0.000	0.002|
2112 (0.203)	|0.202	0.000	0.002|
2134 (0.102)	|0.000	0.102	0.000|
2232 (0.036)	|0.003	0.000	0.033|
Multiallelic Dprime: 0.969
BLOCK 103.  MARKERS: 642 643
12 (0.859)	|0.538	0.275	0.046|
44 (0.102)	|0.007	0.000	0.096|
42 (0.039)	|0.004	0.003	0.032|
Multiallelic Dprime: 0.884
BLOCK 104.  MARKERS: 644 645
13 (0.549)	|0.089	0.220	0.205	0.017	0.005|
33 (0.278)	|0.016	0.028	0.011	0.151	0.064|
31 (0.173)	|0.158	0.004	0.000	0.006	0.003|
Multiallelic Dprime: 0.747
BLOCK 105.  MARKERS: 647 648 649 650 651 652 653 654 655
141444124 (0.259)	|0.128	0.062	0.072|
341222321 (0.252)	|0.157	0.060	0.037|
313222341 (0.215)	|0.150	0.048	0.017|
341222341 (0.176)	|0.123	0.027	0.024|
341222124 (0.072)	|0.017	0.050	0.005|
Multiallelic Dprime: 0.213
BLOCK 106.  MARKERS: 657 658
33 (0.580)	|0.546	0.001	0.010	0.021|
23 (0.258)	|0.188	0.000	0.069	0.001|
21 (0.162)	|0.009	0.153	0.000	0.000|
Multiallelic Dprime: 0.691
BLOCK 107.  MARKERS: 659 660 661
121 (0.742)	|0.490	0.249|
443 (0.155)	|0.077	0.070|
441 (0.079)	|0.038	0.040|
141 (0.022)	|0.009	0.012|
Multiallelic Dprime: 0.191
BLOCK 108.  MARKERS: 665 666 667
343 (0.614)	|0.363	0.191	0.058|
121 (0.371)	|0.062	0.143	0.165|
Multiallelic Dprime: 0.426
BLOCK 109.  MARKERS: 669 670 671
123 (0.426)	|0.405	0.021|
343 (0.338)	|0.119	0.219|
344 (0.231)	|0.231	0.000|
Multiallelic Dprime: 0.865
BLOCK 110.  MARKERS: 672 673
34 (0.759)	|0.341	0.336	0.080|
12 (0.241)	|0.011	0.020	0.207|
Multiallelic Dprime: 0.818
BLOCK 111.  MARKERS: 675 676 677 678 679 680
133112 (0.355)	|0.340	0.008	0.002	0.000	0.000	0.001	0.001|
411341 (0.354)	|0.000	0.004	0.174	0.125	0.017	0.014	0.012|
433112 (0.286)	|0.009	0.238	0.000	0.000	0.032	0.000	0.000|
Multiallelic Dprime: 0.936
BLOCK 112.  MARKERS: 681 682 683 684 685 686 687 688 689 690 691 692 693 694 695
211133122343424 (0.347)	|0.301	0.017	0.027|
334333122343122 (0.251)	|0.046	0.199	0.002|
214113344111114 (0.176)	|0.083	0.003	0.087|
214111322343124 (0.125)	|0.124	0.000	0.000|
334333122343124 (0.050)	|0.000	0.047	0.002|
214113322343114 (0.014)	|0.014	0.000	0.000|
211133122343124 (0.013)	|0.013	0.000	0.000|
Multiallelic Dprime: 0.717
BLOCK 113.  MARKERS: 696 697 698 699 700 701
332111 (0.597)	|0.578	0.020	0.000|
114114 (0.270)	|0.216	0.000	0.054|
114334 (0.120)	|0.002	0.115	0.002|
Multiallelic Dprime: 0.673
BLOCK 114.  MARKERS: 702 703
11 (0.806)	|0.221	0.223	0.188	0.138	0.027|
23 (0.137)	|0.077	0.042	0.011	0.004	0.002|
21 (0.057)	|0.016	0.009	0.031	0.000	0.000|
Multiallelic Dprime: 0.281
BLOCK 115.  MARKERS: 704 705 706 707
3343 (0.314)	|0.302	0.010	0.000|
3123 (0.274)	|0.143	0.006	0.119|
3143 (0.229)	|0.079	0.158	0.000|
1124 (0.141)	|0.000	0.142	0.000|
1123 (0.029)	|0.025	0.003	0.000|
Multiallelic Dprime: 0.702
BLOCK 116.  MARKERS: 708 709
12 (0.550)	|0.269	0.102	0.129	0.007	0.016	0.026|
13 (0.331)	|0.168	0.063	0.022	0.006	0.058	0.006|
32 (0.119)	|0.005	0.002	0.004	0.100	0.003	0.000|
Multiallelic Dprime: 0.393
BLOCK 117.  MARKERS: 710 711 712 713 714 715 716
3341432 (0.443)	|0.352	0.012	0.030	0.039|
3133414 (0.167)	|0.003	0.159	0.001	0.003|
1131112 (0.156)	|0.003	0.137	0.008	0.005|
3131412 (0.113)	|0.002	0.000	0.108	0.000|
3131432 (0.078)	|0.044	0.000	0.000	0.033|
3133412 (0.032)	|0.003	0.006	0.022	0.000|
Multiallelic Dprime: 0.800
BLOCK 118.  MARKERS: 717 718 719 720 721 722 723 724
12224443 (0.412)	|0.390	0.023	0.000|
34332221 (0.319)	|0.011	0.148	0.160|
34334241 (0.174)	|0.146	0.027	0.000|
12224441 (0.082)	|0.011	0.072	0.000|
Multiallelic Dprime: 0.801
BLOCK 119.  MARKERS: 725 726
43 (0.570)	|0.402	0.133	0.035|
23 (0.270)	|0.207	0.042	0.019|
21 (0.160)	|0.092	0.065	0.002|
Multiallelic Dprime: 0.116
BLOCK 120.  MARKERS: 729 730 731
323 (0.700)	|0.189	0.143	0.120	0.147	0.098|
141 (0.240)	|0.078	0.046	0.070	0.022	0.023|
143 (0.056)	|0.014	0.022	0.006	0.009	0.004|
Multiallelic Dprime: 0.169
BLOCK 121.  MARKERS: 733 734 735 736 737
14123 (0.282)	|0.000	0.016	0.152	0.000	0.077	0.003	0.000	0.026	0.000|
14243 (0.211)	|0.000	0.180	0.026	0.000	0.000	0.002	0.000	0.000	0.003|
12141 (0.197)	|0.183	0.000	0.000	0.012	0.000	0.000	0.000	0.000	0.000|
34141 (0.179)	|0.064	0.000	0.001	0.111	0.000	0.000	0.000	0.000	0.000|
14143 (0.125)	|0.000	0.007	0.000	0.000	0.000	0.061	0.033	0.000	0.022|
Multiallelic Dprime: 0.865
BLOCK 122.  MARKERS: 739 740 741 742 743 744 745 746 747 748 749 750
443341324224 (0.248)	|0.018	0.191	0.042|
333341324224 (0.205)	|0.172	0.020	0.014|
332133444422 (0.181)	|0.021	0.154	0.004|
443341324244 (0.127)	|0.123	0.002	0.000|
333133441424 (0.077)	|0.079	0.000	0.000|
343341324224 (0.066)	|0.016	0.009	0.039|
333341324244 (0.030)	|0.024	0.000	0.006|
333131441424 (0.025)	|0.025	0.000	0.000|
333331444224 (0.024)	|0.024	0.000	0.000|
Multiallelic Dprime: 0.769
BLOCK 123.  MARKERS: 753 754 755
432 (0.511)	|0.172	0.065	0.237	0.034|
433 (0.381)	|0.156	0.217	0.005	0.002|
312 (0.107)	|0.000	0.004	0.003	0.101|
Multiallelic Dprime: 0.566
BLOCK 124.  MARKERS: 756 757 758 759
4431 (0.330)	|0.329	0.002	0.000	0.000	0.000	0.000	0.000|
4423 (0.285)	|0.002	0.224	0.000	0.000	0.000	0.059	0.000|
4223 (0.245)	|0.000	0.000	0.139	0.102	0.000	0.003	0.000|
3431 (0.136)	|0.000	0.000	0.000	0.000	0.100	0.000	0.036|
Multiallelic Dprime: 0.991
BLOCK 125.  MARKERS: 760 761 762 763 764 765 766 767
42114333 (0.332)	|0.009	0.159	0.162	0.000	0.000	0.000|
44314133 (0.226)	|0.214	0.000	0.008	0.000	0.000	0.000|
22114132 (0.140)	|0.108	0.004	0.000	0.000	0.000	0.028|
42112113 (0.102)	|0.000	0.000	0.000	0.100	0.000	0.000|
42134333 (0.101)	|0.000	0.013	0.003	0.000	0.085	0.000|
42114133 (0.061)	|0.002	0.059	0.000	0.000	0.000	0.000|
42114132 (0.036)	|0.033	0.000	0.003	0.000	0.000	0.000|
Multiallelic Dprime: 0.887
BLOCK 126.  MARKERS: 768 769 770 771 772 773 774 775
42211441 (0.368)	|0.243	0.057	0.051	0.015|
42211444 (0.235)	|0.152	0.031	0.049	0.003|
42211424 (0.176)	|0.107	0.050	0.016	0.003|
24433244 (0.101)	|0.075	0.015	0.010	0.000|
22433244 (0.085)	|0.061	0.017	0.006	0.000|
44433244 (0.027)	|0.010	0.007	0.009	0.000|
Multiallelic Dprime: 0.119
BLOCK 127.  MARKERS: 777 778 779 780
2331 (0.654)	|0.607	0.005	0.021	0.000|
2143 (0.180)	|0.113	0.063	0.000	0.000|
1331 (0.143)	|0.000	0.118	0.011	0.024|
2133 (0.021)	|0.020	0.000	0.000	0.000|
Multiallelic Dprime: 0.740
BLOCK 128.  MARKERS: 781 782 783 784 785
42133 (0.742)	|0.492	0.186	0.053	0.011|
21421 (0.186)	|0.108	0.058	0.019	0.000|
21131 (0.032)	|0.021	0.007	0.004	0.000|
21121 (0.025)	|0.011	0.013	0.002	0.000|
Multiallelic Dprime: 0.107
BLOCK 129.  MARKERS: 790 791 792
243 (0.641)	|0.611	0.025	0.004|
422 (0.268)	|0.037	0.205	0.026|
423 (0.079)	|0.066	0.005	0.007|
443 (0.011)	|0.011	0.000	0.000|
Multiallelic Dprime: 0.800
BLOCK 130.  MARKERS: 793 794 795
321 (0.728)	|0.322	0.372	0.033|
142 (0.235)	|0.194	0.034	0.007|
122 (0.038)	|0.009	0.013	0.015|
Multiallelic Dprime: 0.528
BLOCK 131.  MARKERS: 797 798 799 800 801
11411 (0.524)	|0.408	0.117|
33233 (0.419)	|0.316	0.101|
11431 (0.055)	|0.034	0.021|
Multiallelic Dprime: 0.049
BLOCK 132.  MARKERS: 805 806
33 (0.758)	|0.373	0.282	0.100|
21 (0.241)	|0.194	0.040	0.007|
Multiallelic Dprime: 0.551
BLOCK 133.  MARKERS: 807 808 809 810
3214 (0.569)	|0.475	0.005	0.085|
2112 (0.321)	|0.068	0.186	0.063|
3144 (0.107)	|0.096	0.012	0.000|
Multiallelic Dprime: 0.594
BLOCK 134.  MARKERS: 811 812 813 814
2442 (0.641)	|0.468	0.076	0.075	0.011	0.006|
4224 (0.203)	|0.139	0.031	0.020	0.008	0.003|
2224 (0.148)	|0.106	0.025	0.009	0.005	0.002|
Multiallelic Dprime: 0.068
BLOCK 135.  MARKERS: 815 816 817 818 819 820 821
1411244 (0.718)	|0.490	0.126	0.103|
2133122 (0.131)	|0.099	0.019	0.012|
2131244 (0.104)	|0.069	0.018	0.018|
2131242 (0.024)	|0.016	0.002	0.006|
2133222 (0.011)	|0.004	0.006	0.001|
Multiallelic Dprime: 0.066
BLOCK 136.  MARKERS: 826 827
13 (0.685)	|0.660	0.003	0.018	0.001|
31 (0.173)	|0.030	0.002	0.112	0.027|
33 (0.142)	|0.004	0.135	0.005	0.000|
Multiallelic Dprime: 0.878
BLOCK 137.  MARKERS: 828 829 830 831 832 833
132141 (0.694)	|0.491	0.074	0.023	0.106|
224343 (0.140)	|0.008	0.002	0.110	0.020|
222323 (0.136)	|0.002	0.132	0.000	0.002|
132341 (0.028)	|0.009	0.000	0.018	0.000|
Multiallelic Dprime: 0.759
BLOCK 138.  MARKERS: 834 835 836
142 (0.510)	|0.276	0.005	0.002	0.126	0.068	0.012	0.014|
342 (0.208)	|0.024	0.031	0.129	0.002	0.000	0.018	0.000|
312 (0.151)	|0.000	0.141	0.005	0.000	0.000	0.004	0.000|
143 (0.130)	|0.110	0.000	0.000	0.003	0.004	0.004	0.000|
Multiallelic Dprime: 0.729
BLOCK 139.  MARKERS: 837 838 839 840 841 842
114131 (0.412)	|0.395	0.014	0.004|
312131 (0.176)	|0.093	0.082	0.000|
324331 (0.136)	|0.133	0.003	0.000|
114114 (0.131)	|0.013	0.000	0.118|
114111 (0.073)	|0.021	0.053	0.000|
314131 (0.039)	|0.036	0.003	0.000|
112131 (0.016)	|0.007	0.009	0.000|
Multiallelic Dprime: 0.758
BLOCK 140.  MARKERS: 844 845
41 (0.707)	|0.354	0.140	0.092	0.084	0.037|
43 (0.166)	|0.083	0.030	0.016	0.024	0.012|
13 (0.128)	|0.056	0.028	0.025	0.010	0.007|
Multiallelic Dprime: 0.046
BLOCK 141.  MARKERS: 849 850 851 852 853
32131 (0.493)	|0.319	0.131	0.043|
22133 (0.198)	|0.033	0.039	0.126|
32111 (0.134)	|0.121	0.000	0.012|
33333 (0.119)	|0.054	0.052	0.012|
32133 (0.056)	|0.038	0.011	0.007|
Multiallelic Dprime: 0.383
BLOCK 142.  MARKERS: 855 856
12 (0.566)	|0.376	0.186	0.003|
32 (0.233)	|0.223	0.007	0.003|
13 (0.202)	|0.059	0.002	0.140|
Multiallelic Dprime: 0.528
BLOCK 143.  MARKERS: 857 858
12 (0.659)	|0.435	0.215|
24 (0.195)	|0.132	0.062|
22 (0.146)	|0.039	0.107|
Multiallelic Dprime: 0.234
BLOCK 144.  MARKERS: 861 862
44 (0.607)	|0.037	0.265	0.155	0.000	0.085	0.059|
22 (0.383)	|0.251	0.002	0.000	0.121	0.001	0.003|
Multiallelic Dprime: 0.921
BLOCK 145.  MARKERS: 863 864 865 866 867 868
414243 (0.288)	|0.062	0.134	0.011	0.057	0.019|
222223 (0.267)	|0.044	0.038	0.157	0.021	0.002|
222443 (0.156)	|0.029	0.006	0.003	0.025	0.090|
412241 (0.126)	|0.092	0.012	0.005	0.012	0.006|
412243 (0.088)	|0.004	0.029	0.004	0.047	0.002|
222243 (0.063)	|0.032	0.012	0.000	0.010	0.004|
Multiallelic Dprime: 0.503
BLOCK 146.  MARKERS: 869 870 871 872 873 874
343333 (0.265)	|0.151	0.021	0.084	0.000	0.002	0.003|
343313 (0.237)	|0.206	0.002	0.029	0.000	0.000	0.000|
143333 (0.180)	|0.014	0.133	0.000	0.000	0.029	0.000|
343133 (0.174)	|0.160	0.003	0.003	0.000	0.000	0.001|
334311 (0.124)	|0.000	0.000	0.000	0.111	0.000	0.011|
Multiallelic Dprime: 0.711
BLOCK 147.  MARKERS: 876 877 878 879 880 881
144132 (0.543)	|0.317	0.217	0.007|
144424 (0.160)	|0.000	0.000	0.161|
143132 (0.118)	|0.108	0.011	0.000|
324132 (0.114)	|0.111	0.003	0.000|
144432 (0.030)	|0.028	0.002	0.000|
344132 (0.015)	|0.015	0.000	0.000|
Multiallelic Dprime: 0.614
BLOCK 148.  MARKERS: 882 883
21 (0.584)	|0.496	0.064	0.023|
43 (0.232)	|0.202	0.026	0.004|
23 (0.184)	|0.038	0.143	0.002|
Multiallelic Dprime: 0.515
BLOCK 149.  MARKERS: 884 885
44 (0.737)	|0.454	0.083	0.196|
32 (0.233)	|0.022	0.184	0.021|
42 (0.030)	|0.002	0.002	0.024|
Multiallelic Dprime: 0.658
BLOCK 150.  MARKERS: 886 887 888
314 (0.478)	|0.128	0.350|
312 (0.269)	|0.165	0.102|
134 (0.241)	|0.221	0.021|
Multiallelic Dprime: 0.495
BLOCK 151.  MARKERS: 890 891
34 (0.516)	|0.392	0.062	0.059|
13 (0.481)	|0.060	0.323	0.095|
Multiallelic Dprime: 0.638
BLOCK 152.  MARKERS: 892 893 894 895 896 897
411143 (0.451)	|0.029	0.242	0.179|
132321 (0.385)	|0.337	0.024	0.017|
112123 (0.155)	|0.093	0.022	0.039|
Multiallelic Dprime: 0.690
BLOCK 153.  MARKERS: 898 899 900 901 902
14313 (0.466)	|0.401	0.056	0.010|
42234 (0.292)	|0.161	0.129	0.000|
42233 (0.234)	|0.125	0.103	0.006|
Multiallelic Dprime: 0.376
BLOCK 154.  MARKERS: 904 905
44 (0.691)	|0.452	0.189	0.047|
12 (0.291)	|0.106	0.130	0.048|
42 (0.016)	|0.003	0.001	0.011|
Multiallelic Dprime: 0.301
BLOCK 155.  MARKERS: 907 908 909
432 (0.563)	|0.300	0.193	0.065|
232 (0.320)	|0.278	0.040	0.001|
214 (0.106)	|0.083	0.023	0.000|
Multiallelic Dprime: 0.539
BLOCK 156.  MARKERS: 911 912
22 (0.671)	|0.529	0.019	0.122|
44 (0.257)	|0.013	0.239	0.005|
24 (0.068)	|0.012	0.056	0.000|
Multiallelic Dprime: 0.877
BLOCK 157.  MARKERS: 913 914
14 (0.557)	|0.339	0.142	0.073|
24 (0.316)	|0.021	0.290	0.005|
12 (0.127)	|0.116	0.010	0.001|
Multiallelic Dprime: 0.611
BLOCK 158.  MARKERS: 916 917 918
141 (0.475)	|0.449	0.025	0.000	0.000|
324 (0.442)	|0.134	0.282	0.021	0.004|
321 (0.079)	|0.020	0.010	0.016	0.032|
Multiallelic Dprime: 0.756
BLOCK 159.  MARKERS: 922 923 924 925 926
32323 (0.606)	|0.529	0.044	0.014	0.007|
14141 (0.318)	|0.060	0.180	0.036	0.042|
14343 (0.038)	|0.021	0.000	0.014	0.001|
34343 (0.035)	|0.004	0.000	0.031	0.000|
Multiallelic Dprime: 0.679
BLOCK 160.  MARKERS: 927 928 929 930 931 932
322422 (0.617)	|0.270	0.268	0.014	0.044	0.019|
144144 (0.225)	|0.038	0.020	0.164	0.002	0.000|
144142 (0.094)	|0.013	0.010	0.023	0.047	0.001|
122442 (0.050)	|0.002	0.000	0.000	0.004	0.043|
Multiallelic Dprime: 0.653
BLOCK 161.  MARKERS: 933 934 935 936
2232 (0.326)	|0.035	0.285	0.005|
1214 (0.301)	|0.157	0.029	0.116|
2414 (0.208)	|0.188	0.015	0.005|
2214 (0.097)	|0.086	0.007	0.003|
2234 (0.066)	|0.000	0.066	0.000|
Multiallelic Dprime: 0.714
BLOCK 162.  MARKERS: 938 939
34 (0.467)	|0.309	0.008	0.029	0.093	0.000	0.000	0.015|
33 (0.403)	|0.006	0.318	0.068	0.002	0.000	0.000	0.001|
24 (0.130)	|0.015	0.000	0.000	0.000	0.085	0.026	0.000|
Multiallelic Dprime: 0.892
BLOCK 163.  MARKERS: 940 941 942 943 944 945 946 947
43412434 (0.330)	|0.306	0.017	0.007|
43412232 (0.326)	|0.008	0.306	0.010|
43412234 (0.097)	|0.003	0.010	0.082|
41223224 (0.094)	|0.082	0.009	0.000|
21223224 (0.089)	|0.088	0.000	0.000|
23223224 (0.027)	|0.027	0.000	0.000|
43223224 (0.016)	|0.015	0.000	0.000|
Multiallelic Dprime: 0.882
BLOCK 164.  MARKERS: 948 949
33 (0.546)	|0.156	0.092	0.133	0.050	0.065	0.038	0.007|
43 (0.350)	|0.112	0.116	0.025	0.049	0.027	0.010	0.011|
44 (0.102)	|0.023	0.037	0.012	0.004	0.010	0.016	0.000|
Multiallelic Dprime: 0.231
BLOCK 165.  MARKERS: 955 956 957 958 959 960
323112 (0.290)	|0.118	0.082	0.034	0.028	0.024	0.003|
343331 (0.245)	|0.074	0.048	0.055	0.049	0.014	0.000|
321332 (0.172)	|0.052	0.037	0.040	0.017	0.015	0.010|
323331 (0.103)	|0.044	0.007	0.019	0.017	0.012	0.003|
123332 (0.102)	|0.029	0.025	0.032	0.011	0.000	0.002|
323332 (0.065)	|0.015	0.009	0.030	0.003	0.003	0.001|
343332 (0.018)	|0.006	0.000	0.000	0.002	0.007	0.000|
Multiallelic Dprime: 0.179
BLOCK 166.  MARKERS: 961 962 963 964 965 966 967 968 969 970 971 972
332231413134 (0.336)	|0.000	0.002	0.143	0.137	0.000	0.048	0.000	0.000	0.000|
314433231212 (0.211)	|0.204	0.000	0.000	0.000	0.000	0.000	0.000	0.000	0.000|
132213413134 (0.211)	|0.000	0.160	0.004	0.000	0.000	0.000	0.024	0.000	0.011|
312433231212 (0.128)	|0.000	0.000	0.000	0.000	0.103	0.000	0.000	0.004	0.000|
332231413212 (0.076)	|0.066	0.000	0.000	0.000	0.000	0.000	0.000	0.000	0.000|
332433231212 (0.021)	|0.000	0.000	0.000	0.000	0.007	0.000	0.000	0.012	0.000|
Multiallelic Dprime: 0.988
BLOCK 167.  MARKERS: 973 974 975 976 977 978 979 980 981 982 983 984 985 986 987 988 989 990 991 992 993 994 995 996 997 998 999 1000
1122124413221321212111411333 (0.275)	|0.265	0.004	0.005|
3141312333333243212211233333 (0.164)	|0.018	0.131	0.014|
3141314333233243212211233312 (0.146)	|0.034	0.110	0.000|
3141314333233243212211211333 (0.138)	|0.136	0.002	0.002|
3321124411223343441123411133 (0.111)	|0.000	0.109	0.000|
3141314333233243212211233333 (0.048)	|0.048	0.001	0.000|
3141312333233243212211411333 (0.026)	|0.025	0.000	0.000|
1121124413223321211111411333 (0.016)	|0.012	0.003	0.000|
3141312333333243212211233312 (0.012)	|0.000	0.012	0.000|
Multiallelic Dprime: 0.852
BLOCK 168.  MARKERS: 1002 1003
12 (0.578)	|0.473	0.065	0.006	0.024	0.011|
44 (0.398)	|0.015	0.182	0.188	0.006	0.000|
42 (0.022)	|0.006	0.003	0.011	0.001	0.000|
Multiallelic Dprime: 0.800
BLOCK 169.  MARKERS: 1005 1006 1007 1008 1009
31124 (0.494)	|0.323	0.164	0.007|
31142 (0.251)	|0.178	0.066	0.006|
13344 (0.208)	|0.117	0.090	0.000|
31144 (0.030)	|0.012	0.015	0.003|
31122 (0.011)	|0.005	0.006	0.000|
Multiallelic Dprime: 0.114
BLOCK 170.  MARKERS: 1010 1011
11 (0.640)	|0.197	0.176	0.102	0.072	0.088	0.007|
43 (0.341)	|0.138	0.104	0.038	0.036	0.015	0.003|
41 (0.016)	|0.000	0.007	0.003	0.002	0.002	0.000|
Multiallelic Dprime: 0.143
BLOCK 171.  MARKERS: 1014 1015 1016 1017 1018 1019
332333 (0.336)	|0.233	0.009	0.040	0.007	0.048|
311111 (0.285)	|0.218	0.052	0.000	0.009	0.007|
312333 (0.142)	|0.053	0.076	0.008	0.003	0.002|
312313 (0.111)	|0.008	0.001	0.001	0.101	0.000|
112333 (0.104)	|0.016	0.002	0.085	0.000	0.000|
331111 (0.010)	|0.007	0.003	0.000	0.000	0.000|
Multiallelic Dprime: 0.568
BLOCK 172.  MARKERS: 1021 1022 1023 1024 1025 1026
412134 (0.546)	|0.317	0.180	0.023	0.008	0.010|
432134 (0.143)	|0.008	0.131	0.000	0.000	0.000|
214312 (0.135)	|0.006	0.009	0.020	0.098	0.000|
414312 (0.120)	|0.013	0.000	0.101	0.002	0.000|
412312 (0.057)	|0.000	0.001	0.055	0.000	0.000|
Multiallelic Dprime: 0.693
BLOCK 173.  MARKERS: 1027 1028 1029 1030 1031
23241 (0.344)	|0.277	0.052	0.011|
23244 (0.322)	|0.103	0.212	0.011|
12241 (0.198)	|0.056	0.020	0.123|
12421 (0.108)	|0.011	0.092	0.005|
12441 (0.010)	|0.002	0.005	0.003|
Multiallelic Dprime: 0.574
BLOCK 174.  MARKERS: 1032 1033
44 (0.459)	|0.192	0.097	0.155	0.012|
42 (0.389)	|0.220	0.093	0.067	0.005|
32 (0.152)	|0.057	0.061	0.026	0.000|
Multiallelic Dprime: 0.189
BLOCK 175.  MARKERS: 1034 1035 1036 1037
2432 (0.469)	|0.138	0.260	0.070|
4434 (0.251)	|0.250	0.000	0.002|
2212 (0.248)	|0.000	0.075	0.174|
4432 (0.016)	|0.000	0.017	0.000|
Multiallelic Dprime: 0.602
BLOCK 176.  MARKERS: 1038 1039 1040 1041
4213 (0.395)	|0.212	0.057	0.122|
2211 (0.354)	|0.220	0.114	0.018|
4121 (0.250)	|0.133	0.079	0.036|
Multiallelic Dprime: 0.195
BLOCK 177.  MARKERS: 1042 1043 1044 1045 1046
42223 (0.564)	|0.563	0.000	0.000|
44132 (0.250)	|0.000	0.115	0.134|
24132 (0.177)	|0.000	0.173	0.003|
Multiallelic Dprime: 0.939
BLOCK 178.  MARKERS: 1047 1048 1049
224 (0.569)	|0.482	0.067	0.014|
324 (0.289)	|0.156	0.118	0.003|
341 (0.136)	|0.022	0.005	0.100|
Multiallelic Dprime: 0.513
BLOCK 179.  MARKERS: 1054 1055 1056 1057 1058 1059 1060
1112123 (0.663)	|0.611	0.050|
3332342 (0.191)	|0.000	0.191|
3134143 (0.119)	|0.117	0.000|
Multiallelic Dprime: 0.791
BLOCK 180.  MARKERS: 1061 1062
33 (0.746)	|0.319	0.390	0.034|
11 (0.249)	|0.197	0.048	0.004|
Multiallelic Dprime: 0.564
BLOCK 181.  MARKERS: 1064 1065
21 (0.520)	|0.273	0.166	0.081|
13 (0.439)	|0.183	0.220	0.036|
23 (0.038)	|0.021	0.017	0.000|
Multiallelic Dprime: 0.176
BLOCK 182.  MARKERS: 1066 1067 1068
332 (0.477)	|0.035	0.261	0.075	0.079	0.007|
412 (0.406)	|0.330	0.015	0.018	0.011	0.023|
434 (0.117)	|0.085	0.000	0.015	0.011	0.001|
Multiallelic Dprime: 0.729
BLOCK 183.  MARKERS: 1069 1070 1071 1072 1073 1074 1075 1076 1077 1078 1079 1080 1081 1082 1083 1084 1085 1086 1087 1088
21311211214234121323 (0.451)	|0.413	0.032	0.002	0.001	0.000	0.002|
22414424422211341441 (0.275)	|0.041	0.203	0.000	0.000	0.000	0.027|
42331211212334343423 (0.108)	|0.012	0.019	0.042	0.034	0.000	0.000|
22414424212211341441 (0.101)	|0.004	0.089	0.006	0.000	0.000	0.000|
41311214212234341443 (0.032)	|0.000	0.003	0.000	0.000	0.029	0.000|
Multiallelic Dprime: 0.791
BLOCK 184.  MARKERS: 1089 1090 1091 1092 1093 1094 1095
4112113 (0.479)	|0.463	0.016	0.000|
2334331 (0.360)	|0.015	0.340	0.005|
4132111 (0.057)	|0.002	0.010	0.044|
4132113 (0.034)	|0.033	0.000	0.000|
2332331 (0.031)	|0.027	0.002	0.001|
4112111 (0.031)	|0.002	0.001	0.028|
Multiallelic Dprime: 0.907
BLOCK 185.  MARKERS: 1096 1097
12 (0.552)	|0.514	0.003	0.035	0.000|
44 (0.371)	|0.001	0.366	0.000	0.003|
14 (0.078)	|0.000	0.069	0.002	0.007|
Multiallelic Dprime: 0.976
BLOCK 186.  MARKERS: 1098 1099
24 (0.516)	|0.302	0.114	0.079	0.019|
41 (0.437)	|0.110	0.243	0.061	0.022|
21 (0.037)	|0.006	0.006	0.017	0.008|
44 (0.010)	|0.008	0.000	0.000	0.001|
Multiallelic Dprime: 0.348
BLOCK 187.  MARKERS: 1100 1101 1102
421 (0.425)	|0.212	0.134	0.079|
443 (0.364)	|0.190	0.133	0.042|
223 (0.157)	|0.078	0.056	0.024|
423 (0.049)	|0.029	0.012	0.009|
Multiallelic Dprime: 0.060
BLOCK 188.  MARKERS: 1106 1107
43 (0.511)	|0.418	0.000	0.007	0.084|
44 (0.334)	|0.000	0.269	0.003	0.064|
34 (0.155)	|0.000	0.004	0.150	0.000|
Multiallelic Dprime: 0.875
BLOCK 189.  MARKERS: 1108 1109 1110 1111 1112 1113
333241 (0.416)	|0.385	0.017	0.015|
111423 (0.272)	|0.017	0.245	0.011|
133241 (0.161)	|0.065	0.001	0.094|
131441 (0.150)	|0.063	0.066	0.020|
Multiallelic Dprime: 0.690
BLOCK 190.  MARKERS: 1114 1115
12 (0.531)	|0.442	0.071	0.007	0.011|
44 (0.328)	|0.251	0.073	0.000	0.000|
14 (0.140)	|0.114	0.009	0.017	0.000|
Multiallelic Dprime: 0.136
BLOCK 191.  MARKERS: 1117 1118 1119 1120
4331 (0.805)	|0.647	0.155|
2113 (0.153)	|0.148	0.002|
2133 (0.024)	|0.021	0.002|
4333 (0.013)	|0.006	0.003|
Multiallelic Dprime: 0.755
BLOCK 192.  MARKERS: 1122 1123
14 (0.828)	|0.593	0.101	0.128|
23 (0.162)	|0.012	0.147	0.004|
Multiallelic Dprime: 0.871
BLOCK 193.  MARKERS: 1124 1125
23 (0.607)	|0.449	0.098	0.043	0.016|
44 (0.251)	|0.166	0.002	0.065	0.018|
43 (0.136)	|0.034	0.070	0.024	0.008|
Multiallelic Dprime: 0.277
BLOCK 194.  MARKERS: 1126 1127 1128 1129
2433 (0.652)	|0.579	0.013	0.060|
2431 (0.170)	|0.002	0.167	0.002|
1243 (0.136)	|0.130	0.002	0.004|
2243 (0.043)	|0.031	0.000	0.012|
Multiallelic Dprime: 0.686
BLOCK 195.  MARKERS: 1130 1131
24 (0.740)	|0.377	0.141	0.106	0.080	0.021	0.003|
42 (0.182)	|0.055	0.058	0.066	0.000	0.000	0.001|
44 (0.077)	|0.025	0.018	0.018	0.002	0.000	0.011|
Multiallelic Dprime: 0.327
BLOCK 196.  MARKERS: 1134 1135 1136 1137 1138 1139 1140 1141 1142 1143 1144 1145
221344142322 (0.456)	|0.354	0.099	0.004|
413122324122 (0.214)	|0.160	0.045	0.006|
413322324144 (0.189)	|0.059	0.129	0.000|
413344142122 (0.082)	|0.073	0.008	0.001|
213122324122 (0.021)	|0.018	0.003	0.000|
413322324122 (0.015)	|0.014	0.002	0.000|
Multiallelic Dprime: 0.353
BLOCK 197.  MARKERS: 1146 1147 1148 1149
4323 (0.687)	|0.514	0.110	0.063|
2211 (0.292)	|0.105	0.107	0.079|
4321 (0.012)	|0.008	0.003	0.002|
Multiallelic Dprime: 0.376
BLOCK 198.  MARKERS: 1150 1151
22 (0.635)	|0.269	0.320	0.038|
42 (0.221)	|0.101	0.025	0.093|
41 (0.144)	|0.008	0.001	0.136|
Multiallelic Dprime: 0.571
BLOCK 199.  MARKERS: 1152 1153 1154 1155 1156
43121 (0.377)	|0.245	0.132|
22321 (0.346)	|0.228	0.117|
43143 (0.267)	|0.167	0.099|
Multiallelic Dprime: 0.024
BLOCK 200.  MARKERS: 1159 1160
21 (0.645)	|0.382	0.252	0.011|
43 (0.354)	|0.103	0.062	0.190|
Multiallelic Dprime: 0.519
BLOCK 201.  MARKERS: 1161 1162
12 (0.486)	|0.134	0.145	0.205|
32 (0.313)	|0.236	0.038	0.039|
14 (0.202)	|0.036	0.148	0.017|
Multiallelic Dprime: 0.459
BLOCK 202.  MARKERS: 1163 1164
33 (0.407)	|0.379	0.009	0.006	0.009|
12 (0.331)	|0.015	0.008	0.210	0.095|
32 (0.261)	|0.002	0.208	0.006	0.037|
Multiallelic Dprime: 0.861
BLOCK 203.  MARKERS: 1165 1166 1167 1168 1169 1170 1171 1172 1173 1174 1175 1176 1177
2231133412222 (0.394)	|0.218	0.068	0.032	0.043	0.028|
4131134434344 (0.226)	|0.044	0.060	0.100	0.008	0.007|
4213313234222 (0.223)	|0.048	0.132	0.004	0.033	0.006|
4231133234222 (0.141)	|0.042	0.029	0.020	0.018	0.029|
Multiallelic Dprime: 0.359
BLOCK 204.  MARKERS: 1178 1179 1180 1181 1182 1183 1184
3331112 (0.355)	|0.222	0.064	0.060|
3333434 (0.290)	|0.134	0.025	0.125|
1143432 (0.164)	|0.056	0.088	0.020|
3331432 (0.103)	|0.091	0.009	0.002|
3333432 (0.072)	|0.049	0.020	0.002|
Multiallelic Dprime: 0.329
BLOCK 205.  MARKERS: 1186 1187 1188 1189 1190 1191
124443 (0.559)	|0.283	0.274	0.004|
123211 (0.213)	|0.146	0.064	0.002|
244443 (0.210)	|0.154	0.053	0.002|
Multiallelic Dprime: 0.296
BLOCK 206.  MARKERS: 1195 1196
22 (0.591)	|0.298	0.132	0.151|
34 (0.398)	|0.130	0.187	0.079|
32 (0.012)	|0.002	0.004	0.006|
Multiallelic Dprime: 0.242
BLOCK 207.  MARKERS: 1198 1199 1200
222 (0.430)	|0.332	0.070	0.027|
434 (0.323)	|0.260	0.055	0.008|
234 (0.236)	|0.122	0.108	0.006|
Multiallelic Dprime: 0.264
BLOCK 208.  MARKERS: 1203 1204
41 (0.719)	|0.316	0.384	0.022|
22 (0.237)	|0.048	0.000	0.183|
42 (0.044)	|0.043	0.000	0.000|
Multiallelic Dprime: 0.681
BLOCK 209.  MARKERS: 1205 1206 1207
224 (0.406)	|0.003	0.358	0.045	0.000|
244 (0.383)	|0.320	0.000	0.000	0.064|
422 (0.206)	|0.141	0.000	0.065	0.000|
Multiallelic Dprime: 0.828
BLOCK 210.  MARKERS: 1208 1209 1210
413 (0.467)	|0.325	0.116	0.026|
211 (0.359)	|0.305	0.054	0.000|
433 (0.110)	|0.028	0.055	0.022|
411 (0.065)	|0.062	0.000	0.003|
Multiallelic Dprime: 0.320
BLOCK 211.  MARKERS: 1212 1213
11 (0.718)	|0.293	0.326	0.091	0.008|
33 (0.226)	|0.078	0.079	0.064	0.005|
31 (0.051)	|0.044	0.007	0.000	0.000|
Multiallelic Dprime: 0.188
BLOCK 212.  MARKERS: 1215 1216 1217
311 (0.418)	|0.179	0.176	0.060	0.003|
331 (0.411)	|0.232	0.149	0.019	0.012|
113 (0.156)	|0.009	0.079	0.053	0.016|
313 (0.013)	|0.003	0.000	0.010	0.000|
Multiallelic Dprime: 0.202
BLOCK 213.  MARKERS: 1218 1219 1220 1221
2142 (0.424)	|0.263	0.160|
1342 (0.404)	|0.090	0.313|
2324 (0.141)	|0.121	0.020|
2342 (0.031)	|0.031	0.000|
Multiallelic Dprime: 0.456
BLOCK 214.  MARKERS: 1222 1223
22 (0.506)	|0.405	0.081	0.021|
33 (0.494)	|0.411	0.077	0.003|
Multiallelic Dprime: 0.106
BLOCK 215.  MARKERS: 1229 1230
24 (0.816)	|0.525	0.165	0.029	0.055	0.014	0.010|
41 (0.158)	|0.022	0.012	0.123	0.000	0.000	0.000|
44 (0.024)	|0.021	0.000	0.000	0.000	0.002	0.000|
Multiallelic Dprime: 0.671
BLOCK 216.  MARKERS: 1232 1233 1234 1235 1236 1237 1238 1239 1240
212314222 (0.568)	|0.564	0.002	0.000|
234132441 (0.177)	|0.002	0.137	0.038|
334114222 (0.155)	|0.155	0.000	0.000|
232134222 (0.055)	|0.003	0.028	0.025|
332114222 (0.015)	|0.015	0.000	0.000|
232132441 (0.010)	|0.000	0.010	0.000|
Multiallelic Dprime: 0.965
BLOCK 217.  MARKERS: 1242 1243
32 (0.750)	|0.484	0.256	0.008|
14 (0.179)	|0.130	0.048	0.000|
12 (0.071)	|0.060	0.008	0.003|
Multiallelic Dprime: 0.265
BLOCK 218.  MARKERS: 1246 1247 1248 1249 1250
33121 (0.674)	|0.362	0.308|
11342 (0.314)	|0.154	0.156|
33142 (0.010)	|0.007	0.004|
Multiallelic Dprime: 0.054
BLOCK 219.  MARKERS: 1254 1255
33 (0.524)	|0.268	0.224	0.016	0.015|
12 (0.469)	|0.395	0.067	0.003	0.004|
Multiallelic Dprime: 0.525
BLOCK 220.  MARKERS: 1258 1259 1260 1261
4441 (0.665)	|0.254	0.259	0.153|
2223 (0.296)	|0.114	0.074	0.107|
4421 (0.019)	|0.005	0.014	0.000|
4423 (0.019)	|0.005	0.004	0.009|
Multiallelic Dprime: 0.139
BLOCK 221.  MARKERS: 1264 1265 1266
323 (0.380)	|0.154	0.202	0.020|
342 (0.350)	|0.221	0.109	0.020|
123 (0.269)	|0.134	0.121	0.012|
Multiallelic Dprime: 0.166
BLOCK 222.  MARKERS: 1269 1270
31 (0.510)	|0.118	0.331	0.061|
13 (0.434)	|0.350	0.044	0.040|
33 (0.052)	|0.024	0.004	0.023|
Multiallelic Dprime: 0.575
BLOCK 223.  MARKERS: 1271 1272
21 (0.493)	|0.382	0.022	0.070	0.016|
43 (0.383)	|0.029	0.181	0.168	0.001|
23 (0.124)	|0.039	0.061	0.008	0.015|
Multiallelic Dprime: 0.620
BLOCK 224.  MARKERS: 1274 1275 1276
242 (0.450)	|0.276	0.082	0.051	0.033|
422 (0.264)	|0.150	0.042	0.034	0.032|
424 (0.246)	|0.158	0.030	0.035	0.019|
222 (0.032)	|0.017	0.002	0.006	0.004|
Multiallelic Dprime: 0.073
BLOCK 225.  MARKERS: 1284 1285 1286 1287 1288 1289 1290 1291
12322331 (0.605)	|0.584	0.019	0.002|
44344143 (0.158)	|0.096	0.063	0.000|
14122131 (0.127)	|0.080	0.003	0.043|
14322131 (0.088)	|0.010	0.078	0.000|
Multiallelic Dprime: 0.686
BLOCK 226.  MARKERS: 1293 1294
13 (0.787)	|0.729	0.053|
41 (0.168)	|0.100	0.063|
43 (0.045)	|0.046	0.000|
Multiallelic Dprime: 0.454
BLOCK 227.  MARKERS: 1296 1297
24 (0.874)	|0.437	0.245	0.107	0.034	0.027	0.012	0.010|
32 (0.117)	|0.006	0.078	0.014	0.017	0.000	0.000	0.000|
Multiallelic Dprime: 0.625
BLOCK 228.  MARKERS: 1307 1308 1309 1310 1311
21444 (0.450)	|0.395	0.010	0.037	0.006	0.000|
11444 (0.323)	|0.002	0.285	0.036	0.000	0.000|
23233 (0.122)	|0.000	0.000	0.046	0.074	0.000|
23243 (0.053)	|0.000	0.002	0.017	0.025	0.008|
21244 (0.027)	|0.026	0.000	0.000	0.000	0.000|
21243 (0.013)	|0.000	0.000	0.001	0.000	0.012|
23244 (0.010)	|0.000	0.011	0.000	0.000	0.000|
Multiallelic Dprime: 0.846
BLOCK 229.  MARKERS: 1312 1313 1314 1315 1316
13331 (0.421)	|0.424	0.000	0.000|
13231 (0.309)	|0.285	0.019	0.005|
31233 (0.138)	|0.079	0.057	0.003|
31243 (0.106)	|0.033	0.045	0.028|
33231 (0.022)	|0.020	0.000	0.000|
Multiallelic Dprime: 0.713
BLOCK 230.  MARKERS: 1317 1318
34 (0.840)	|0.512	0.258	0.066|
22 (0.122)	|0.003	0.001	0.118|
24 (0.038)	|0.005	0.018	0.014|
Multiallelic Dprime: 0.798
BLOCK 231.  MARKERS: 1321 1322 1323
442 (0.521)	|0.268	0.168	0.060	0.022|
223 (0.278)	|0.129	0.107	0.029	0.014|
242 (0.199)	|0.078	0.073	0.023	0.023|
Multiallelic Dprime: 0.083
BLOCK 232.  MARKERS: 1327 1328 1329
113 (0.471)	|0.257	0.104	0.082	0.027|
313 (0.351)	|0.165	0.079	0.078	0.030|
131 (0.115)	|0.067	0.020	0.018	0.010|
133 (0.060)	|0.024	0.022	0.011	0.003|
Multiallelic Dprime: 0.085
BLOCK 233.  MARKERS: 1330 1331 1332
323 (0.516)	|0.242	0.163	0.112|
342 (0.224)	|0.084	0.107	0.033|
142 (0.190)	|0.102	0.057	0.030|
343 (0.070)	|0.021	0.015	0.034|
Multiallelic Dprime: 0.129
BLOCK 234.  MARKERS: 1333 1334
24 (0.448)	|0.195	0.158	0.094|
14 (0.342)	|0.185	0.126	0.030|
12 (0.210)	|0.124	0.061	0.025|
Multiallelic Dprime: 0.130
BLOCK 235.  MARKERS: 1337 1338
13 (0.505)	|0.249	0.123	0.133|
33 (0.345)	|0.134	0.190	0.021|
12 (0.148)	|0.089	0.045	0.014|
Multiallelic Dprime: 0.258
BLOCK 236.  MARKERS: 1339 1340
22 (0.474)	|0.122	0.305	0.047|
24 (0.357)	|0.246	0.006	0.105|
14 (0.169)	|0.139	0.028	0.002|
Multiallelic Dprime: 0.591
BLOCK 237.  MARKERS: 1342 1343
33 (0.507)	|0.453	0.052|
31 (0.340)	|0.288	0.051|
43 (0.153)	|0.117	0.030|
Multiallelic Dprime: 0.151
BLOCK 238.  MARKERS: 1344 1345
43 (0.857)	|0.491	0.205	0.076	0.070|
12 (0.133)	|0.075	0.036	0.009	0.012|
Multiallelic Dprime: 0.041
BLOCK 239.  MARKERS: 1353 1354 1355
224 (0.574)	|0.164	0.194	0.111	0.105|
442 (0.241)	|0.114	0.026	0.094	0.007|
424 (0.087)	|0.030	0.016	0.009	0.030|
422 (0.083)	|0.029	0.033	0.008	0.011|
Multiallelic Dprime: 0.269
BLOCK 240.  MARKERS: 1358 1359 1360
434 (0.342)	|0.195	0.143	0.002|
332 (0.268)	|0.185	0.083	0.000|
334 (0.226)	|0.150	0.066	0.006|
322 (0.156)	|0.096	0.040	0.016|
Multiallelic Dprime: 0.123
BLOCK 241.  MARKERS: 1365 1366 1367 1368
2213 (0.630)	|0.596	0.028|
3441 (0.332)	|0.182	0.149|
2241 (0.024)	|0.020	0.004|
Multiallelic Dprime: 0.734
BLOCK 242.  MARKERS: 1369 1370
11 (0.803)	|0.584	0.077	0.140|
23 (0.188)	|0.051	0.110	0.025|
Multiallelic Dprime: 0.497
BLOCK 243.  MARKERS: 1371 1372 1373 1374 1375 1376 1377
1312312 (0.634)	|0.561	0.042	0.024|
3134332 (0.195)	|0.136	0.054	0.000|
3134231 (0.165)	|0.098	0.060	0.002|
Multiallelic Dprime: 0.374
BLOCK 244.  MARKERS: 1378 1379 1380 1381 1382 1383
312332 (0.798)	|0.597	0.138	0.066|
131241 (0.157)	|0.036	0.030	0.092|
312331 (0.026)	|0.003	0.022	0.000|
Multiallelic Dprime: 0.535
BLOCK 245.  MARKERS: 1386 1387
32 (0.641)	|0.591	0.048	0.003|
33 (0.201)	|0.030	0.057	0.114|
22 (0.158)	|0.003	0.151	0.003|
Multiallelic Dprime: 0.800
BLOCK 246.  MARKERS: 1388 1389 1390
131 (0.624)	|0.610	0.000	0.000	0.000	0.000	0.000	0.010|
223 (0.256)	|0.000	0.130	0.098	0.000	0.000	0.021	0.000|
121 (0.119)	|0.000	0.000	0.004	0.076	0.037	0.000	0.000|
Multiallelic Dprime: 0.995
BLOCK 247.  MARKERS: 1391 1392 1393 1394 1395 1396 1397 1398 1399 1400 1401 1402 1403
2212211342133 (0.611)	|0.600	0.011|
2342411112133 (0.130)	|0.097	0.035|
4314233114311 (0.103)	|0.023	0.080|
2314231114333 (0.075)	|0.074	0.000|
2314233114313 (0.038)	|0.018	0.019|
2342211112133 (0.021)	|0.021	0.000|
2312211342133 (0.010)	|0.010	0.000|
Multiallelic Dprime: 0.762
BLOCK 248.  MARKERS: 1404 1405
33 (0.851)	|0.676	0.065	0.106	0.004|
11 (0.148)	|0.004	0.118	0.000	0.026|
Multiallelic Dprime: 0.922
BLOCK 249.  MARKERS: 1406 1407 1408 1409
4214 (0.679)	|0.553	0.007	0.120	0.000|
4414 (0.184)	|0.002	0.177	0.002	0.000|
2432 (0.106)	|0.038	0.065	0.001	0.000|
4412 (0.030)	|0.000	0.003	0.000	0.025|
Multiallelic Dprime: 0.836
BLOCK 250.  MARKERS: 1410 1411 1412 1413
4223 (0.593)	|0.454	0.026	0.001	0.087	0.004	0.000	0.000	0.015|
4233 (0.252)	|0.000	0.120	0.000	0.000	0.067	0.060	0.002	0.000|
1131 (0.123)	|0.000	0.000	0.123	0.000	0.000	0.000	0.000	0.000|
4231 (0.025)	|0.000	0.000	0.000	0.000	0.000	0.000	0.025	0.000|
Multiallelic Dprime: 0.956
BLOCK 251.  MARKERS: 1416 1417 1418 1419 1420 1421 1422 1423 1424 1425
3242242431 (0.453)	|0.423	0.025|
1422214232 (0.146)	|0.127	0.017|
3242444212 (0.127)	|0.113	0.014|
3242242432 (0.087)	|0.036	0.051|
3241442232 (0.072)	|0.066	0.006|
3422214232 (0.060)	|0.049	0.011|
3241242232 (0.029)	|0.022	0.007|
3242214232 (0.018)	|0.017	0.000|
Multiallelic Dprime: 0.405
BLOCK 252.  MARKERS: 1426 1427
33 (0.861)	|0.545	0.261	0.047|
44 (0.131)	|0.093	0.035	0.003|
Multiallelic Dprime: 0.175
BLOCK 253.  MARKERS: 1429 1430
22 (0.642)	|0.151	0.136	0.115	0.100	0.086	0.028	0.009|
14 (0.298)	|0.058	0.064	0.058	0.038	0.039	0.015	0.012|
24 (0.051)	|0.010	0.003	0.004	0.008	0.007	0.018	0.000|
Multiallelic Dprime: 0.092
BLOCK 254.  MARKERS: 1431 1432 1433 1434 1435 1436 1437 1438 1439 1440
3313221222 (0.221)	|0.087	0.073	0.046	0.004	0.012|
1233223212 (0.204)	|0.110	0.013	0.050	0.014	0.015|
3231341424 (0.178)	|0.068	0.041	0.050	0.015	0.005|
3231341222 (0.142)	|0.059	0.047	0.025	0.003	0.008|
3233223212 (0.134)	|0.061	0.026	0.010	0.020	0.018|
3233221222 (0.061)	|0.046	0.006	0.006	0.004	0.000|
3333221222 (0.022)	|0.001	0.006	0.005	0.009	0.000|
Multiallelic Dprime: 0.205
BLOCK 255.  MARKERS: 1443 1444 1445 1446 1447 1448
312422 (0.443)	|0.442	0.001	0.001|
212422 (0.218)	|0.020	0.197	0.000|
334244 (0.195)	|0.000	0.002	0.193|
332222 (0.076)	|0.076	0.000	0.000|
334242 (0.060)	|0.000	0.059	0.000|
Multiallelic Dprime: 0.964
BLOCK 256.  MARKERS: 1449 1450
33 (0.542)	|0.284	0.129	0.058	0.071|
21 (0.269)	|0.019	0.107	0.039	0.102|
23 (0.189)	|0.011	0.063	0.113	0.005|
Multiallelic Dprime: 0.462
BLOCK 257.  MARKERS: 1452 1453 1454
123 (0.316)	|0.253	0.063|
223 (0.298)	|0.223	0.073|
121 (0.209)	|0.176	0.031|
113 (0.177)	|0.130	0.047|
Multiallelic Dprime: 0.115
BLOCK 258.  MARKERS: 1457 1458 1459 1460
2311 (0.782)	|0.369	0.227	0.016	0.170|
4133 (0.214)	|0.000	0.013	0.200	0.000|
Multiallelic Dprime: 0.925
BLOCK 259.  MARKERS: 1461 1462 1463
244 (0.369)	|0.095	0.088	0.085	0.050	0.039	0.011|
222 (0.243)	|0.103	0.053	0.027	0.031	0.024	0.002|
242 (0.218)	|0.078	0.063	0.024	0.024	0.020	0.007|
442 (0.170)	|0.070	0.035	0.015	0.028	0.017	0.005|
Multiallelic Dprime: 0.126
BLOCK 260.  MARKERS: 1464 1465 1466 1467 1468
43343 (0.345)	|0.273	0.038	0.035|
23343 (0.239)	|0.187	0.040	0.011|
21343 (0.152)	|0.058	0.016	0.078|
23123 (0.135)	|0.042	0.089	0.005|
43341 (0.101)	|0.087	0.011	0.003|
23323 (0.023)	|0.004	0.020	0.000|
Multiallelic Dprime: 0.453
BLOCK 261.  MARKERS: 1470 1471 1472
213 (0.654)	|0.255	0.212	0.059	0.014	0.103	0.011|
211 (0.212)	|0.021	0.001	0.083	0.104	0.002	0.000|
123 (0.131)	|0.038	0.092	0.000	0.000	0.000	0.000|
Multiallelic Dprime: 0.530
BLOCK 262.  MARKERS: 1473 1474 1475 1476 1477 1478 1479 1480
42124333 (0.315)	|0.000	0.313	0.001|
42142123 (0.309)	|0.295	0.000	0.015|
22444333 (0.142)	|0.142	0.000	0.000|
42424331 (0.118)	|0.000	0.118	0.000|
24444333 (0.105)	|0.105	0.000	0.000|
42124323 (0.010)	|0.000	0.010	0.000|
Multiallelic Dprime: 0.979
BLOCK 263.  MARKERS: 1481 1482
22 (0.543)	|0.330	0.096	0.062	0.055|
14 (0.441)	|0.245	0.124	0.052	0.019|
24 (0.017)	|0.003	0.011	0.003	0.000|
Multiallelic Dprime: 0.121
BLOCK 264.  MARKERS: 1484 1485 1486
223 (0.577)	|0.424	0.148|
233 (0.231)	|0.170	0.058|
332 (0.117)	|0.096	0.018|
232 (0.074)	|0.038	0.036|
Multiallelic Dprime: 0.085
BLOCK 265.  MARKERS: 1487 1488 1489
443 (0.729)	|0.671	0.049	0.009|
221 (0.260)	|0.000	0.203	0.057|
Multiallelic Dprime: 0.921
BLOCK 266.  MARKERS: 1490 1491
32 (0.678)	|0.443	0.154	0.080|
24 (0.255)	|0.166	0.033	0.056|
22 (0.067)	|0.028	0.017	0.022|
Multiallelic Dprime: 0.133
BLOCK 267.  MARKERS: 1494 1495
34 (0.637)	|0.504	0.037	0.092	0.002	0.000|
43 (0.204)	|0.011	0.191	0.002	0.000	0.000|
33 (0.159)	|0.025	0.040	0.042	0.039	0.014|
Multiallelic Dprime: 0.720
BLOCK 268.  MARKERS: 1496 1497 1498 1499
3432 (0.540)	|0.309	0.177	0.041	0.002|
1214 (0.273)	|0.125	0.121	0.012	0.005|
3214 (0.134)	|0.076	0.052	0.002	0.003|
3414 (0.041)	|0.017	0.016	0.004	0.003|
1414 (0.012)	|0.007	0.004	0.002	0.000|
Multiallelic Dprime: 0.122
BLOCK 269.  MARKERS: 1501 1502 1503 1504 1505
33331 (0.532)	|0.429	0.058	0.045|
11214 (0.370)	|0.048	0.189	0.119|
33214 (0.060)	|0.004	0.055	0.003|
11334 (0.012)	|0.000	0.000	0.013|
Multiallelic Dprime: 0.659
BLOCK 270.  MARKERS: 1507 1508 1509 1510 1511
13244 (0.485)	|0.325	0.151	0.009|
32322 (0.307)	|0.200	0.094	0.014|
13242 (0.194)	|0.146	0.040	0.007|
Multiallelic Dprime: 0.089
BLOCK 271.  MARKERS: 1513 1514
21 (0.674)	|0.655	0.000	0.019|
42 (0.294)	|0.113	0.178	0.001|
22 (0.030)	|0.007	0.000	0.023|
Multiallelic Dprime: 0.847
BLOCK 272.  MARKERS: 1516 1517
22 (0.778)	|0.207	0.242	0.103	0.072	0.069	0.019	0.019	0.012|
41 (0.178)	|0.075	0.026	0.031	0.003	0.003	0.031	0.004	0.002|
21 (0.042)	|0.012	0.002	0.018	0.001	0.006	0.000	0.001	0.000|
Multiallelic Dprime: 0.353
BLOCK 273.  MARKERS: 1520 1521 1522 1523 1524 1525 1526 1527 1528 1529 1530 1531
143134433131 (0.293)	|0.000	0.213	0.080	0.000	0.000|
123334213133 (0.270)	|0.269	0.000	0.000	0.000	0.001|
322313211241 (0.152)	|0.000	0.000	0.002	0.000	0.150|
123114233131 (0.078)	|0.000	0.000	0.000	0.077	0.000|
123134233131 (0.077)	|0.000	0.000	0.075	0.002	0.000|
322313211231 (0.049)	|0.000	0.002	0.000	0.047	0.000|
123114213231 (0.024)	|0.000	0.000	0.000	0.024	0.000|
322313213131 (0.013)	|0.000	0.000	0.013	0.000	0.000|
Multiallelic Dprime: 0.950
BLOCK 274.  MARKERS: 1533 1534 1535 1536 1537
23144 (0.272)	|0.255	0.007	0.001	0.000	0.000	0.009|
43144 (0.222)	|0.003	0.030	0.187	0.000	0.000	0.000|
43114 (0.188)	|0.001	0.174	0.001	0.010	0.000	0.000|
44342 (0.159)	|0.000	0.000	0.003	0.000	0.099	0.042|
44344 (0.155)	|0.000	0.000	0.000	0.151	0.000	0.000|
Multiallelic Dprime: 0.924
BLOCK 275.  MARKERS: 1538 1539 1540 1541 1542 1543 1544 1545
14112131 (0.260)	|0.000	0.258	0.000|
14134333 (0.206)	|0.204	0.002	0.000|
14134313 (0.196)	|0.194	0.000	0.000|
43214313 (0.160)	|0.159	0.000	0.000|
14114333 (0.102)	|0.000	0.023	0.078|
14112333 (0.054)	|0.003	0.000	0.051|
Multiallelic Dprime: 0.966
BLOCK 276.  MARKERS: 1546 1547
11 (0.576)	|0.335	0.158	0.083|
31 (0.287)	|0.052	0.050	0.185|
13 (0.137)	|0.016	0.111	0.008|
Multiallelic Dprime: 0.492
BLOCK 277.  MARKERS: 1549 1550 1551
323 (0.403)	|0.362	0.020	0.019|
143 (0.319)	|0.309	0.002	0.008|
321 (0.275)	|0.053	0.220	0.004|
Multiallelic Dprime: 0.769
BLOCK 278.  MARKERS: 1552 1553
12 (0.725)	|0.602	0.117	0.005|
24 (0.242)	|0.036	0.203	0.000|
22 (0.032)	|0.008	0.000	0.022|
Multiallelic Dprime: 0.729
BLOCK 279.  MARKERS: 1554 1555 1556
111 (0.645)	|0.266	0.196	0.124	0.041	0.018|
332 (0.321)	|0.147	0.097	0.042	0.021	0.012|
112 (0.027)	|0.011	0.009	0.004	0.002	0.002|
Multiallelic Dprime: 0.067
BLOCK 280.  MARKERS: 1557 1558 1559 1560 1561
33314 (0.426)	|0.205	0.027	0.061	0.130|
21431 (0.301)	|0.002	0.288	0.005	0.001|
21334 (0.170)	|0.061	0.017	0.077	0.015|
23314 (0.063)	|0.048	0.004	0.009	0.000|
23334 (0.032)	|0.028	0.000	0.004	0.000|
Multiallelic Dprime: 0.642
BLOCK 281.  MARKERS: 1563 1564 1565 1566 1567 1568 1569
2332321 (0.348)	|0.159	0.141	0.045|
2132143 (0.339)	|0.300	0.025	0.004|
2332343 (0.156)	|0.020	0.070	0.056|
4311343 (0.148)	|0.121	0.015	0.009|
Multiallelic Dprime: 0.526
BLOCK 282.  MARKERS: 1575 1576 1577 1578 1579 1580 1581 1582 1583
414414321 (0.607)	|0.575	0.026	0.006|
412232143 (0.253)	|0.050	0.187	0.011|
234232343 (0.117)	|0.007	0.107	0.002|
Multiallelic Dprime: 0.807
BLOCK 283.  MARKERS: 1584 1585 1586
423 (0.646)	|0.334	0.151	0.123	0.022	0.013|
312 (0.328)	|0.203	0.097	0.021	0.006	0.000|
422 (0.019)	|0.011	0.007	0.002	0.000	0.000|
Multiallelic Dprime: 0.208
BLOCK 284.  MARKERS: 1593 1594 1595 1596 1597
21112 (0.553)	|0.184	0.239	0.009	0.009	0.037	0.051	0.009	0.015|
22212 (0.256)	|0.082	0.017	0.003	0.090	0.057	0.000	0.000	0.002|
41124 (0.145)	|0.000	0.000	0.131	0.000	0.006	0.001	0.004	0.000|
21114 (0.027)	|0.000	0.001	0.005	0.003	0.000	0.005	0.010	0.002|
21124 (0.013)	|0.000	0.000	0.013	0.000	0.000	0.000	0.000	0.000|
Multiallelic Dprime: 0.663
BLOCK 285.  MARKERS: 1598 1599 1600 1601 1602 1603 1604 1605
11433131 (0.267)	|0.261	0.003	0.002	0.000|
13433131 (0.259)	|0.257	0.000	0.001	0.001|
33433133 (0.162)	|0.013	0.148	0.000	0.000|
33322111 (0.103)	|0.051	0.000	0.000	0.051|
13433331 (0.101)	|0.002	0.000	0.098	0.000|
33322131 (0.056)	|0.003	0.002	0.000	0.051|
33433131 (0.025)	|0.003	0.000	0.022	0.000|
33332131 (0.018)	|0.000	0.000	0.016	0.002|
Multiallelic Dprime: 0.898
BLOCK 286.  MARKERS: 1606 1607 1608
441 (0.593)	|0.501	0.090|
443 (0.154)	|0.150	0.005|
311 (0.145)	|0.115	0.030|
341 (0.106)	|0.039	0.068|
Multiallelic Dprime: 0.317
BLOCK 287.  MARKERS: 1612 1613
32 (0.806)	|0.400	0.309	0.097|
11 (0.193)	|0.140	0.044	0.009|
Multiallelic Dprime: 0.401
BLOCK 288.  MARKERS: 1615 1616
12 (0.541)	|0.405	0.003	0.131	0.000|
14 (0.353)	|0.000	0.349	0.000	0.000|
32 (0.106)	|0.000	0.000	0.000	0.108|
Multiallelic Dprime: 0.998
BLOCK 289.  MARKERS: 1618 1619 1620 1621
1114 (0.404)	|0.141	0.251	0.012|
1122 (0.351)	|0.295	0.047	0.009|
1124 (0.132)	|0.060	0.059	0.013|
3324 (0.108)	|0.022	0.014	0.073|
Multiallelic Dprime: 0.490
BLOCK 290.  MARKERS: 1623 1624 1625
211 (0.521)	|0.101	0.115	0.079	0.062	0.078	0.060|
321 (0.372)	|0.066	0.054	0.083	0.067	0.036	0.054|
213 (0.107)	|0.033	0.018	0.006	0.022	0.020	0.007|
Multiallelic Dprime: 0.153
BLOCK 291.  MARKERS: 1628 1629 1630 1631 1632 1633 1634 1635
44433122 (0.201)	|0.014	0.011	0.171	0.000|
42433323 (0.187)	|0.029	0.110	0.030	0.017|
42433142 (0.168)	|0.143	0.017	0.000	0.006|
24233122 (0.149)	|0.009	0.126	0.013	0.004|
44411122 (0.135)	|0.084	0.004	0.004	0.043|
42433122 (0.120)	|0.014	0.004	0.029	0.073|
Multiallelic Dprime: 0.673
BLOCK 292.  MARKERS: 1636 1637 1638
111 (0.321)	|0.184	0.110	0.019	0.005|
131 (0.276)	|0.190	0.075	0.006	0.003|
133 (0.257)	|0.175	0.068	0.004	0.002|
211 (0.146)	|0.100	0.042	0.000	0.000|
Multiallelic Dprime: 0.114
BLOCK 293.  MARKERS: 1641 1642 1643 1644
3312 (0.648)	|0.487	0.158|
1424 (0.296)	|0.183	0.112|
1314 (0.029)	|0.010	0.019|
1312 (0.010)	|0.004	0.006|
Multiallelic Dprime: 0.177
BLOCK 294.  MARKERS: 1647 1648
21 (0.695)	|0.294	0.067	0.271	0.043	0.014|
43 (0.302)	|0.003	0.219	0.011	0.069	0.000|
Multiallelic Dprime: 0.796
BLOCK 295.  MARKERS: 1649 1650 1651 1652 1653 1654 1655
2411223 (0.297)	|0.278	0.018|
4231113 (0.288)	|0.257	0.030|
2414223 (0.283)	|0.027	0.256|
4231112 (0.112)	|0.110	0.002|
4234223 (0.013)	|0.000	0.014|
Multiallelic Dprime: 0.803
BLOCK 296.  MARKERS: 1657 1658
44 (0.676)	|0.485	0.079	0.111|
23 (0.323)	|0.047	0.271	0.004|
Multiallelic Dprime: 0.754
BLOCK 297.  MARKERS: 1659 1660
34 (0.535)	|0.212	0.010	0.312|
32 (0.349)	|0.029	0.317	0.002|
14 (0.115)	|0.104	0.000	0.011|
Multiallelic Dprime: 0.766
BLOCK 298.  MARKERS: 1662 1663
14 (0.348)	|0.019	0.062	0.195	0.069|
12 (0.328)	|0.228	0.029	0.018	0.046|
44 (0.324)	|0.094	0.215	0.011	0.003|
Multiallelic Dprime: 0.590
BLOCK 299.  MARKERS: 1666 1667 1668 1669
1412 (0.341)	|0.008	0.328	0.006|
4232 (0.306)	|0.284	0.014	0.008|
4432 (0.225)	|0.037	0.006	0.178|
4434 (0.117)	|0.122	0.000	0.000|
Multiallelic Dprime: 0.890
BLOCK 300.  MARKERS: 1670 1671
33 (0.455)	|0.232	0.154	0.009	0.053	0.002|
11 (0.350)	|0.226	0.029	0.080	0.012	0.000|
31 (0.195)	|0.126	0.054	0.007	0.001	0.007|
Multiallelic Dprime: 0.301
BLOCK 301.  MARKERS: 1672 1673 1674 1675 1676 1677 1678
4344344 (0.583)	|0.569	0.006	0.002|
1122122 (0.236)	|0.048	0.187	0.002|
4122122 (0.097)	|0.000	0.002	0.095|
4344342 (0.066)	|0.029	0.036	0.006|
4344322 (0.011)	|0.000	0.003	0.007|
Multiallelic Dprime: 0.860
BLOCK 302.  MARKERS: 1679 1680
12 (0.656)	|0.406	0.156	0.095|
14 (0.233)	|0.023	0.172	0.038|
32 (0.111)	|0.060	0.004	0.048|
Multiallelic Dprime: 0.436
BLOCK 303.  MARKERS: 1681 1682
13 (0.488)	|0.297	0.136	0.056|
33 (0.331)	|0.148	0.039	0.145|
31 (0.180)	|0.095	0.055	0.030|
Multiallelic Dprime: 0.239
BLOCK 304.  MARKERS: 1688 1689
43 (0.539)	|0.217	0.180	0.143|
31 (0.231)	|0.208	0.007	0.016|
41 (0.229)	|0.024	0.124	0.082|
Multiallelic Dprime: 0.355
BLOCK 305.  MARKERS: 1692 1693
13 (0.449)	|0.318	0.058	0.073|
33 (0.310)	|0.139	0.112	0.059|
11 (0.241)	|0.099	0.084	0.057|
Multiallelic Dprime: 0.248
BLOCK 306.  MARKERS: 1695 1696
21 (0.556)	|0.535	0.018	0.003|
23 (0.254)	|0.012	0.243	0.000|
31 (0.190)	|0.001	0.007	0.180|
Multiallelic Dprime: 0.937
BLOCK 307.  MARKERS: 1697 1698
22 (0.551)	|0.258	0.194	0.096|
24 (0.268)	|0.132	0.105	0.029|
42 (0.180)	|0.083	0.082	0.016|
Multiallelic Dprime: 0.077
BLOCK 308.  MARKERS: 1700 1701
43 (0.473)	|0.012	0.229	0.203|
41 (0.382)	|0.377	0.000	0.000|
21 (0.141)	|0.138	0.000	0.000|
Multiallelic Dprime: 1.000
BLOCK 309.  MARKERS: 1703 1704 1705 1706 1707 1708 1709 1710 1711
232244412 (0.530)	|0.213	0.081	0.058	0.114	0.061|
143421241 (0.229)	|0.109	0.055	0.040	0.006	0.022|
132424412 (0.206)	|0.052	0.064	0.049	0.020	0.018|
Multiallelic Dprime: 0.216
BLOCK 310.  MARKERS: 1714 1715 1716 1717
1213 (0.384)	|0.198	0.091	0.095|
3413 (0.209)	|0.114	0.038	0.058|
3233 (0.155)	|0.079	0.053	0.024|
3411 (0.144)	|0.086	0.013	0.045|
3213 (0.105)	|0.031	0.064	0.009|
Multiallelic Dprime: 0.148
BLOCK 311.  MARKERS: 1720 1721
12 (0.510)	|0.213	0.253	0.009	0.008	0.015|
14 (0.258)	|0.008	0.000	0.242	0.000	0.000|
32 (0.232)	|0.080	0.004	0.000	0.140	0.002|
Multiallelic Dprime: 0.795
BLOCK 312.  MARKERS: 1723 1724 1725 1726 1727 1728 1729 1730 1731
112222232 (0.301)	|0.066	0.011	0.224|
114221414 (0.258)	|0.005	0.254	0.000|
332442234 (0.251)	|0.244	0.007	0.000|
114222234 (0.149)	|0.141	0.002	0.005|
112222414 (0.016)	|0.000	0.016	0.000|
Multiallelic Dprime: 0.885
BLOCK 313.  MARKERS: 1734 1735
42 (0.467)	|0.302	0.165|
41 (0.295)	|0.211	0.084|
32 (0.238)	|0.165	0.074|
Multiallelic Dprime: 0.084
BLOCK 314.  MARKERS: 1740 1741
24 (0.677)	|0.234	0.186	0.115	0.099	0.030|
42 (0.323)	|0.119	0.129	0.033	0.031	0.010|
Multiallelic Dprime: 0.139
BLOCK 315.  MARKERS: 1743 1744 1745 1746 1747 1748 1749
4211112 (0.352)	|0.288	0.049	0.003	0.005|
4231333 (0.315)	|0.004	0.204	0.097	0.002|
2213333 (0.148)	|0.000	0.008	0.137	0.000|
2411333 (0.131)	|0.004	0.000	0.000	0.125|
2211333 (0.040)	|0.000	0.038	0.000	0.000|
Multiallelic Dprime: 0.798
BLOCK 316.  MARKERS: 1751 1752 1753 1754 1755
12111 (0.302)	|0.301	0.002	0.000|
23134 (0.302)	|0.000	0.303	0.000|
22111 (0.245)	|0.245	0.000	0.000|
22414 (0.136)	|0.000	0.000	0.134|
Multiallelic Dprime: 0.996
BLOCK 317.  MARKERS: 1757 1758
44 (0.550)	|0.251	0.227	0.021	0.028	0.013|
24 (0.315)	|0.093	0.009	0.185	0.004	0.014|
22 (0.135)	|0.034	0.002	0.001	0.091	0.002|
Multiallelic Dprime: 0.589
BLOCK 318.  MARKERS: 1759 1760 1761 1762 1763 1764 1765
3442313 (0.378)	|0.259	0.069	0.049|
1322123 (0.240)	|0.201	0.030	0.009|
3322121 (0.207)	|0.128	0.039	0.038|
3321123 (0.125)	|0.111	0.014	0.000|
3342113 (0.028)	|0.025	0.000	0.003|
Multiallelic Dprime: 0.268
BLOCK 319.  MARKERS: 1769 1770
33 (0.746)	|0.488	0.258	0.000|
22 (0.154)	|0.093	0.059	0.002|
32 (0.100)	|0.000	0.000	0.100|
Multiallelic Dprime: 0.422
BLOCK 320.  MARKERS: 1771 1772 1773
442 (0.581)	|0.469	0.000	0.000	0.096	0.013|
244 (0.318)	|0.000	0.253	0.061	0.000	0.000|
224 (0.102)	|0.000	0.000	0.101	0.001	0.000|
Multiallelic Dprime: 0.950
BLOCK 321.  MARKERS: 1774 1775 1776 1777
3421 (0.469)	|0.466	0.000	0.002|
4243 (0.254)	|0.131	0.050	0.073|
4423 (0.160)	|0.000	0.159	0.002|
4223 (0.097)	|0.000	0.006	0.091|
3423 (0.013)	|0.004	0.000	0.010|
Multiallelic Dprime: 0.762
BLOCK 322.  MARKERS: 1778 1779 1780
121 (0.609)	|0.470	0.106	0.015	0.012|
143 (0.213)	|0.167	0.039	0.004	0.002|
343 (0.177)	|0.117	0.058	0.002	0.000|
Multiallelic Dprime: 0.115
BLOCK 323.  MARKERS: 1784 1785 1786 1787 1788
43221 (0.754)	|0.337	0.170	0.166	0.068|
21343 (0.204)	|0.120	0.062	0.017	0.005|
23321 (0.022)	|0.003	0.008	0.010	0.000|
21323 (0.014)	|0.012	0.002	0.000	0.000|
Multiallelic Dprime: 0.256
BLOCK 324.  MARKERS: 1789 1790 1791 1792
1224 (0.475)	|0.173	0.193	0.095	0.011|
1242 (0.244)	|0.092	0.081	0.061	0.009|
2442 (0.193)	|0.085	0.052	0.039	0.016|
1222 (0.075)	|0.029	0.024	0.021	0.001|
Multiallelic Dprime: 0.094
BLOCK 325.  MARKERS: 1794 1795 1796 1797 1798 1799 1800 1801 1802 1803 1804
23433232432 (0.383)	|0.228	0.059	0.096|
23233232432 (0.353)	|0.243	0.065	0.046|
41414114224 (0.220)	|0.043	0.164	0.011|
23433234432 (0.037)	|0.021	0.003	0.014|
Multiallelic Dprime: 0.365
BLOCK 326.  MARKERS: 1807 1808 1809 1810 1811 1812
131221 (0.538)	|0.374	0.116	0.029	0.009|
213434 (0.292)	|0.191	0.046	0.029	0.021|
213234 (0.167)	|0.121	0.014	0.010	0.011|
Multiallelic Dprime: 0.117
BLOCK 327.  MARKERS: 1814 1815 1816 1817 1818 1819
113132 (0.687)	|0.683	0.000	0.000	0.001|
331314 (0.178)	|0.067	0.108	0.000	0.004|
131312 (0.068)	|0.000	0.000	0.062	0.000|
131332 (0.041)	|0.000	0.006	0.000	0.034|
Multiallelic Dprime: 0.915
BLOCK 328.  MARKERS: 1820 1821 1822
432 (0.752)	|0.580	0.170|
123 (0.132)	|0.110	0.022|
132 (0.065)	|0.050	0.016|
122 (0.045)	|0.038	0.007|
Multiallelic Dprime: 0.156
BLOCK 329.  MARKERS: 1826 1827 1828 1829 1830 1831
331132 (0.780)	|0.557	0.037	0.064	0.101	0.017|
243314 (0.216)	|0.084	0.078	0.047	0.000	0.006|
Multiallelic Dprime: 0.460
BLOCK 330.  MARKERS: 1834 1835 1836 1837 1838
31313 (0.637)	|0.349	0.270	0.018|
11111 (0.115)	|0.088	0.023	0.004|
13113 (0.112)	|0.026	0.002	0.082|
11123 (0.104)	|0.021	0.076	0.007|
11113 (0.023)	|0.007	0.012	0.004|
Multiallelic Dprime: 0.368
BLOCK 331.  MARKERS: 1842 1843
12 (0.498)	|0.300	0.092	0.105|
32 (0.387)	|0.086	0.236	0.065|
34 (0.115)	|0.108	0.005	0.002|
Multiallelic Dprime: 0.420
BLOCK 332.  MARKERS: 1846 1847
42 (0.495)	|0.252	0.038	0.090	0.090	0.010|
22 (0.332)	|0.027	0.264	0.023	0.008	0.005|
44 (0.173)	|0.067	0.017	0.082	0.005	0.000|
Multiallelic Dprime: 0.562
BLOCK 333.  MARKERS: 1849 1850 1851 1852 1853 1854 1855 1856 1857 1858
1334223142 (0.345)	|0.086	0.097	0.083	0.077|
1413221142 (0.320)	|0.194	0.058	0.061	0.005|
3334413121 (0.196)	|0.180	0.002	0.008	0.005|
1413221242 (0.103)	|0.042	0.004	0.010	0.046|
1434223142 (0.016)	|0.005	0.000	0.002	0.008|
Multiallelic Dprime: 0.440
BLOCK 334.  MARKERS: 1860 1861 1862
222 (0.509)	|0.149	0.165	0.161	0.030|
121 (0.170)	|0.150	0.004	0.010	0.006|
221 (0.166)	|0.124	0.014	0.000	0.024|
141 (0.149)	|0.026	0.060	0.005	0.059|
Multiallelic Dprime: 0.548
BLOCK 335.  MARKERS: 1864 1865 1866 1867
3424 (0.450)	|0.394	0.056|
3442 (0.243)	|0.113	0.129|
1442 (0.178)	|0.174	0.004|
3242 (0.119)	|0.032	0.086|
Multiallelic Dprime: 0.578
BLOCK 336.  MARKERS: 1869 1870
13 (0.722)	|0.377	0.315	0.016	0.005|
31 (0.278)	|0.000	0.008	0.256	0.012|
Multiallelic Dprime: 0.941
BLOCK 337.  MARKERS: 1871 1872 1873 1874 1875
12332 (0.376)	|0.369	0.004	0.004|
34423 (0.324)	|0.004	0.316	0.004|
32432 (0.272)	|0.007	0.004	0.260|
32332 (0.017)	|0.005	0.000	0.008|
Multiallelic Dprime: 0.953
BLOCK 338.  MARKERS: 1877 1878 1879
422 (0.386)	|0.383	0.001	0.002|
434 (0.325)	|0.004	0.308	0.014|
224 (0.278)	|0.085	0.015	0.178|
Multiallelic Dprime: 0.859
BLOCK 339.  MARKERS: 1880 1881
31 (0.472)	|0.136	0.325	0.011|
41 (0.333)	|0.203	0.007	0.123|
44 (0.194)	|0.109	0.000	0.085|
Multiallelic Dprime: 0.587
BLOCK 340.  MARKERS: 1882 1883 1884 1885
4421 (0.449)	|0.199	0.049	0.159	0.015|
2243 (0.332)	|0.034	0.273	0.011	0.003|
2221 (0.219)	|0.165	0.040	0.011	0.000|
Multiallelic Dprime: 0.593
BLOCK 341.  MARKERS: 1887 1888 1889 1890 1891 1892 1893 1894 1895
422343323 (0.397)	|0.295	0.097	0.003|
244341231 (0.362)	|0.360	0.000	0.002|
422123323 (0.186)	|0.129	0.005	0.051|
242341221 (0.019)	|0.000	0.000	0.018|
Multiallelic Dprime: 0.590
BLOCK 342.  MARKERS: 1896 1897
11 (0.813)	|0.354	0.220	0.238|
23 (0.103)	|0.103	0.000	0.000|
13 (0.084)	|0.020	0.064	0.000|
Multiallelic Dprime: 0.505
BLOCK 343.  MARKERS: 1898 1899
24 (0.477)	|0.141	0.069	0.125	0.112	0.008	0.007|
44 (0.284)	|0.170	0.063	0.015	0.004	0.024	0.005|
22 (0.238)	|0.015	0.192	0.003	0.022	0.003	0.000|
Multiallelic Dprime: 0.517
BLOCK 344.  MARKERS: 1901 1902 1903 1904 1905 1906 1907 1908 1909
323232311 (0.325)	|0.111	0.026	0.177	0.002	0.001|
211322311 (0.323)	|0.279	0.028	0.006	0.003	0.000|
313334133 (0.143)	|0.011	0.029	0.002	0.098	0.001|
213332311 (0.136)	|0.011	0.105	0.003	0.015	0.000|
323332311 (0.035)	|0.006	0.002	0.001	0.020	0.005|
323232333 (0.013)	|0.012	0.000	0.000	0.000	0.000|
Multiallelic Dprime: 0.676
BLOCK 345.  MARKERS: 1910 1911 1912 1913 1914 1915 1916
3412314 (0.434)	|0.238	0.194|
1212114 (0.191)	|0.120	0.071|
3412344 (0.189)	|0.081	0.108|
3433112 (0.146)	|0.081	0.064|
3433114 (0.019)	|0.009	0.010|
Multiallelic Dprime: 0.093
BLOCK 346.  MARKERS: 1923 1924 1925
432 (0.537)	|0.051	0.410	0.053	0.002	0.013|
214 (0.458)	|0.419	0.022	0.004	0.011	0.000|
Multiallelic Dprime: 0.866
BLOCK 347.  MARKERS: 1926 1927 1928 1929
2134 (0.473)	|0.312	0.095	0.066|
3322 (0.432)	|0.258	0.065	0.110|
3324 (0.057)	|0.034	0.022	0.001|
3334 (0.013)	|0.007	0.004	0.002|
2334 (0.013)	|0.009	0.000	0.003|
Multiallelic Dprime: 0.132
BLOCK 348.  MARKERS: 1930 1931
14 (0.631)	|0.607	0.024|
34 (0.186)	|0.130	0.056|
12 (0.183)	|0.094	0.089|
Multiallelic Dprime: 0.601
BLOCK 349.  MARKERS: 1933 1934
33 (0.831)	|0.714	0.117|
11 (0.169)	|0.130	0.039|
Multiallelic Dprime: 0.099
BLOCK 350.  MARKERS: 1935 1936
22 (0.844)	|0.429	0.311	0.099|
44 (0.156)	|0.036	0.113	0.007|
Multiallelic Dprime: 0.514
BLOCK 351.  MARKERS: 1940 1941 1942
144 (0.465)	|0.346	0.102	0.009	0.005|
344 (0.424)	|0.368	0.054	0.000	0.002|
112 (0.106)	|0.077	0.011	0.014	0.005|
Multiallelic Dprime: 0.265
BLOCK 352.  MARKERS: 1943 1944 1945 1946 1947 1948 1949 1950 1951 1952 1953 1954 1955 1956
32212221121134 (0.793)	|0.600	0.191|
14424413213313 (0.169)	|0.157	0.012|
32212221121313 (0.024)	|0.024	0.000|
14424413211313 (0.012)	|0.005	0.007|
Multiallelic Dprime: 0.578
BLOCK 353.  MARKERS: 1961 1962
41 (0.787)	|0.497	0.255	0.034|
24 (0.210)	|0.006	0.017	0.187|
Multiallelic Dprime: 0.858
BLOCK 354.  MARKERS: 1964 1965 1966 1967
4134 (0.505)	|0.208	0.199	0.049	0.049|
4112 (0.272)	|0.137	0.065	0.050	0.020|
2312 (0.221)	|0.063	0.051	0.098	0.009|
Multiallelic Dprime: 0.216
BLOCK 355.  MARKERS: 1970 1971 1972
213 (0.408)	|0.107	0.280	0.008	0.002|
231 (0.317)	|0.270	0.021	0.027	0.000|
413 (0.196)	|0.172	0.004	0.008	0.011|
233 (0.079)	|0.074	0.004	0.000	0.000|
Multiallelic Dprime: 0.708
BLOCK 356.  MARKERS: 1974 1975 1976 1977 1978 1979 1980 1981
23421344 (0.622)	|0.317	0.247	0.058|
41234123 (0.309)	|0.196	0.028	0.084|
23421323 (0.043)	|0.012	0.028	0.003|
21224144 (0.013)	|0.008	0.000	0.005|
Multiallelic Dprime: 0.319
BLOCK 357.  MARKERS: 1983 1984
14 (0.537)	|0.148	0.135	0.175	0.078|
32 (0.309)	|0.101	0.145	0.021	0.039|
12 (0.152)	|0.072	0.028	0.037	0.015|
Multiallelic Dprime: 0.234
BLOCK 358.  MARKERS: 1985 1986 1987 1988
4142 (0.319)	|0.161	0.096	0.063|
4334 (0.308)	|0.133	0.134	0.042|
2142 (0.234)	|0.121	0.095	0.017|
4144 (0.132)	|0.080	0.019	0.033|
Multiallelic Dprime: 0.139
BLOCK 359.  MARKERS: 1993 1994
22 (0.493)	|0.452	0.038|
42 (0.350)	|0.162	0.189|
24 (0.155)	|0.069	0.086|
Multiallelic Dprime: 0.561
BLOCK 360.  MARKERS: 1995 1996 1997
141 (0.684)	|0.543	0.141|
323 (0.313)	|0.192	0.119|
Multiallelic Dprime: 0.212
BLOCK 361.  MARKERS: 1998 1999
43 (0.739)	|0.291	0.227	0.199	0.008|
21 (0.260)	|0.088	0.068	0.084	0.011|
Multiallelic Dprime: 0.097
BLOCK 362.  MARKERS: 2002 2003 2004 2005
1232 (0.379)	|0.123	0.149	0.058	0.051|
3214 (0.296)	|0.242	0.023	0.017	0.011|
3434 (0.282)	|0.226	0.024	0.015	0.019|
3234 (0.020)	|0.005	0.005	0.010	0.000|
Multiallelic Dprime: 0.498
BLOCK 363.  MARKERS: 2006 2007 2008
342 (0.601)	|0.419	0.090	0.045	0.048|
224 (0.204)	|0.093	0.097	0.010	0.004|
322 (0.105)	|0.029	0.009	0.030	0.037|
324 (0.086)	|0.022	0.004	0.054	0.006|
Multiallelic Dprime: 0.369
BLOCK 364.  MARKERS: 2011 2012 2013
122 (0.567)	|0.462	0.104|
444 (0.200)	|0.182	0.018|
424 (0.139)	|0.090	0.046|
422 (0.094)	|0.095	0.000|
Multiallelic Dprime: 0.287
BLOCK 365.  MARKERS: 2015 2016
22 (0.828)	|0.423	0.212	0.172	0.019|
41 (0.169)	|0.037	0.112	0.000	0.013|
Multiallelic Dprime: 0.600
BLOCK 366.  MARKERS: 2017 2018 2019 2020 2021
32144 (0.461)	|0.177	0.165	0.079	0.040|
33332 (0.323)	|0.064	0.052	0.144	0.061|
12144 (0.172)	|0.109	0.038	0.026	0.000|
33132 (0.032)	|0.021	0.006	0.005	0.000|
Multiallelic Dprime: 0.311
BLOCK 367.  MARKERS: 2023 2024 2025
131 (0.371)	|0.188	0.114	0.070|
231 (0.263)	|0.133	0.058	0.071|
144 (0.255)	|0.177	0.042	0.032|
141 (0.107)	|0.073	0.021	0.013|
Multiallelic Dprime: 0.176
BLOCK 368.  MARKERS: 2026 2027
13 (0.574)	|0.262	0.130	0.181|
31 (0.235)	|0.081	0.096	0.058|
11 (0.186)	|0.105	0.050	0.030|
Multiallelic Dprime: 0.151
BLOCK 369.  MARKERS: 2029 2030
24 (0.451)	|0.201	0.151	0.098|
44 (0.277)	|0.109	0.155	0.013|
22 (0.272)	|0.120	0.038	0.115|
Multiallelic Dprime: 0.182
BLOCK 370.  MARKERS: 2034 2035
23 (0.430)	|0.149	0.236	0.016	0.006	0.018|
41 (0.344)	|0.119	0.017	0.203	0.002	0.000|
21 (0.226)	|0.042	0.005	0.006	0.168	0.000|
Multiallelic Dprime: 0.648
BLOCK 371.  MARKERS: 2036 2037 2038 2039
2132 (0.311)	|0.206	0.105|
2333 (0.257)	|0.240	0.017|
4132 (0.225)	|0.210	0.014|
2112 (0.176)	|0.168	0.008|
2133 (0.019)	|0.014	0.004|
Multiallelic Dprime: 0.592
BLOCK 372.  MARKERS: 2040 2041
23 (0.849)	|0.522	0.226	0.098|
41 (0.147)	|0.105	0.037	0.005|
Multiallelic Dprime: 0.221
BLOCK 373.  MARKERS: 2043 2044
22 (0.627)	|0.194	0.187	0.247|
12 (0.266)	|0.257	0.004	0.006|
14 (0.103)	|0.023	0.077	0.002|
Multiallelic Dprime: 0.659
BLOCK 374.  MARKERS: 2045 2046 2047
243 (0.473)	|0.246	0.207	0.018|
443 (0.270)	|0.153	0.094	0.022|
432 (0.255)	|0.103	0.073	0.078|
Multiallelic Dprime: 0.174
BLOCK 375.  MARKERS: 2050 2051 2052
313 (0.499)	|0.416	0.086|
133 (0.376)	|0.325	0.050|
112 (0.118)	|0.090	0.027|
Multiallelic Dprime: 0.103
BLOCK 376.  MARKERS: 2054 2055
22 (0.834)	|0.775	0.023	0.036|
43 (0.166)	|0.055	0.111	0.000|
Multiallelic Dprime: 0.641
BLOCK 377.  MARKERS: 2056 2057
42 (0.830)	|0.675	0.148|
24 (0.134)	|0.103	0.030|
22 (0.036)	|0.033	0.003|
Multiallelic Dprime: 0.042
BLOCK 378.  MARKERS: 2061 2062
14 (0.810)	|0.487	0.204	0.120|
22 (0.182)	|0.098	0.070	0.014|
Multiallelic Dprime: 0.152
BLOCK 379.  MARKERS: 2063 2064
41 (0.587)	|0.460	0.001	0.000	0.117	0.000|
21 (0.277)	|0.028	0.002	0.122	0.005	0.104|
23 (0.136)	|0.000	0.126	0.000	0.000	0.001|
Multiallelic Dprime: 0.910
BLOCK 380.  MARKERS: 2066 2067 2068 2069 2070 2071 2072 2073 2074 2075 2076 2077 2078 2079 2080 2081 2082 2083 2084 2085 2086 2087 2088 2089
244434413331222122212132 (0.486)	|0.132	0.217	0.137|
322412233311144443434311 (0.131)	|0.045	0.077	0.007|
342334232112144122232132 (0.124)	|0.053	0.052	0.018|
244434213331222122232132 (0.123)	|0.089	0.025	0.010|
322434413331222122212132 (0.105)	|0.069	0.016	0.020|
Multiallelic Dprime: 0.300
BLOCK 381.  MARKERS: 2093 2094
14 (0.406)	|0.264	0.104	0.038|
34 (0.401)	|0.220	0.062	0.119|
33 (0.193)	|0.120	0.062	0.012|
Multiallelic Dprime: 0.184
BLOCK 382.  MARKERS: 2095 2096
31 (0.603)	|0.337	0.152	0.064	0.035|
11 (0.228)	|0.126	0.031	0.046	0.024|
33 (0.169)	|0.058	0.030	0.024	0.053|
Multiallelic Dprime: 0.199
BLOCK 383.  MARKERS: 2101 2102 2103 2104 2105
43331 (0.521)	|0.381	0.140|
41423 (0.213)	|0.163	0.050|
43333 (0.134)	|0.107	0.027|
13433 (0.111)	|0.095	0.016|
Multiallelic Dprime: 0.143
BLOCK 384.  MARKERS: 2115 2116
42 (0.755)	|0.562	0.018	0.175|
33 (0.244)	|0.064	0.171	0.009|
Multiallelic Dprime: 0.677
BLOCK 385.  MARKERS: 2117 2118
22 (0.627)	|0.560	0.066|
23 (0.190)	|0.050	0.140|
32 (0.184)	|0.162	0.023|
Multiallelic Dprime: 0.547
BLOCK 386.  MARKERS: 2119 2120
11 (0.770)	|0.540	0.120	0.111|
23 (0.229)	|0.158	0.053	0.018|
Multiallelic Dprime: 0.076
BLOCK 387.  MARKERS: 2121 2122
32 (0.698)	|0.686	0.001	0.011|
14 (0.173)	|0.000	0.162	0.009|
34 (0.129)	|0.000	0.001	0.129|
Multiallelic Dprime: 0.977
BLOCK 388.  MARKERS: 2123 2124 2125
112 (0.686)	|0.592	0.000	0.002	0.083	0.005|
332 (0.165)	|0.002	0.159	0.000	0.001	0.000|
334 (0.148)	|0.004	0.000	0.090	0.000	0.053|
Multiallelic Dprime: 0.972
BLOCK 389.  MARKERS: 2126 2127 2128 2129 2130
33132 (0.597)	|0.586	0.007	0.002|
13332 (0.159)	|0.010	0.143	0.006|
31113 (0.091)	|0.003	0.089	0.000|
33113 (0.083)	|0.080	0.004	0.000|
33332 (0.056)	|0.000	0.056	0.000|
Multiallelic Dprime: 0.936
BLOCK 390.  MARKERS: 2131 2132
42 (0.689)	|0.516	0.069	0.052	0.047|
23 (0.299)	|0.079	0.110	0.055	0.053|
43 (0.011)	|0.002	0.006	0.004	0.000|
Multiallelic Dprime: 0.492
BLOCK 391.  MARKERS: 2135 2136 2137
431 (0.598)	|0.564	0.007	0.028|
233 (0.184)	|0.101	0.031	0.052|
213 (0.111)	|0.004	0.104	0.002|
231 (0.100)	|0.063	0.001	0.036|
Multiallelic Dprime: 0.645
BLOCK 392.  MARKERS: 2138 2139 2140 2141
4131 (0.738)	|0.706	0.032	0.000|
2341 (0.143)	|0.105	0.020	0.017|
2343 (0.117)	|0.052	0.066	0.000|
Multiallelic Dprime: 0.582
BLOCK 393.  MARKERS: 2144 2145 2146
213 (0.864)	|0.657	0.115	0.090	0.001|
331 (0.119)	|0.033	0.006	0.005	0.075|
333 (0.017)	|0.000	0.000	0.016	0.000|
Multiallelic Dprime: 0.615
BLOCK 394.  MARKERS: 2148 2149 2150
321 (0.690)	|0.603	0.048	0.030	0.004|
211 (0.121)	|0.010	0.100	0.002	0.009|
224 (0.111)	|0.010	0.002	0.100	0.000|
221 (0.077)	|0.011	0.054	0.010	0.002|
Multiallelic Dprime: 0.786
BLOCK 395.  MARKERS: 2152 2153 2154
414 (0.635)	|0.550	0.057	0.021|
331 (0.203)	|0.166	0.032	0.005|
311 (0.143)	|0.082	0.059	0.001|
314 (0.016)	|0.006	0.010	0.000|
Multiallelic Dprime: 0.281
BLOCK 396.  MARKERS: 2155 2156 2157
114 (0.804)	|0.626	0.170|
432 (0.157)	|0.062	0.093|
112 (0.029)	|0.013	0.016|
Multiallelic Dprime: 0.431
BLOCK 397.  MARKERS: 2159 2160 2161
431 (0.702)	|0.288	0.238	0.129	0.037|
213 (0.283)	|0.095	0.016	0.063	0.108|
Multiallelic Dprime: 0.367
BLOCK 398.  MARKERS: 2163 2164 2165 2166 2167 2168
224134 (0.387)	|0.205	0.090	0.040	0.011	0.016	0.008	0.004|
224334 (0.259)	|0.119	0.037	0.027	0.051	0.009	0.004	0.007|
441112 (0.194)	|0.063	0.014	0.032	0.036	0.024	0.009	0.005|
424134 (0.147)	|0.068	0.032	0.016	0.005	0.007	0.007	0.001|
Multiallelic Dprime: 0.201
BLOCK 399.  MARKERS: 2171 2172 2173 2174 2175 2176 2177
4421211 (0.463)	|0.302	0.139	0.022|
4343423 (0.173)	|0.155	0.014	0.005|
4421221 (0.115)	|0.026	0.007	0.083|
2423223 (0.103)	|0.056	0.045	0.003|
4423223 (0.059)	|0.027	0.031	0.001|
4421223 (0.027)	|0.008	0.019	0.000|
4423423 (0.018)	|0.012	0.005	0.000|
Multiallelic Dprime: 0.360
BLOCK 400.  MARKERS: 2182 2183
11 (0.615)	|0.307	0.190	0.053	0.017	0.024	0.014|
13 (0.270)	|0.124	0.094	0.022	0.020	0.006	0.000|
31 (0.115)	|0.065	0.027	0.013	0.002	0.006	0.000|
Multiallelic Dprime: 0.073
BLOCK 401.  MARKERS: 2188 2189 2190 2191 2192
41114 (0.495)	|0.492	0.003|
23342 (0.310)	|0.306	0.000|
21344 (0.087)	|0.000	0.086|
41314 (0.038)	|0.005	0.033|
21314 (0.035)	|0.029	0.000|
41344 (0.014)	|0.000	0.014|
Multiallelic Dprime: 0.971
BLOCK 402.  MARKERS: 2193 2194
43 (0.853)	|0.406	0.363	0.084|
21 (0.136)	|0.003	0.038	0.095|
Multiallelic Dprime: 0.630
BLOCK 403.  MARKERS: 2195 2196
33 (0.410)	|0.113	0.185	0.111|
13 (0.407)	|0.269	0.084	0.056|
31 (0.183)	|0.146	0.024	0.013|
Multiallelic Dprime: 0.391
BLOCK 404.  MARKERS: 2199 2200
12 (0.527)	|0.318	0.208|
32 (0.293)	|0.287	0.006|
14 (0.180)	|0.175	0.005|
Multiallelic Dprime: 0.895
BLOCK 405.  MARKERS: 2202 2203
42 (0.780)	|0.346	0.023	0.186	0.099	0.092	0.016|
24 (0.219)	|0.012	0.196	0.000	0.004	0.000	0.004|
Multiallelic Dprime: 0.880
BLOCK 406.  MARKERS: 2205 2206 2207 2208 2209 2210 2211 2212 2213 2214
2422132432 (0.357)	|0.286	0.000	0.074|
2322324242 (0.219)	|0.215	0.000	0.003|
2444324233 (0.186)	|0.000	0.187	0.000|
4444324233 (0.101)	|0.000	0.102	0.000|
2442324243 (0.091)	|0.000	0.090	0.000|
2444324232 (0.020)	|0.002	0.018	0.000|
Multiallelic Dprime: 0.908
BLOCK 407.  MARKERS: 2215 2216
23 (0.511)	|0.472	0.026	0.011|
42 (0.412)	|0.195	0.188	0.027|
22 (0.077)	|0.002	0.005	0.070|
Multiallelic Dprime: 0.672
BLOCK 408.  MARKERS: 2217 2218 2219 2220 2221
31132 (0.669)	|0.451	0.110	0.105|
13332 (0.218)	|0.017	0.175	0.026|
33324 (0.107)	|0.045	0.058	0.004|
Multiallelic Dprime: 0.565
BLOCK 409.  MARKERS: 2223 2224
33 (0.512)	|0.495	0.013	0.005|
23 (0.350)	|0.103	0.243	0.000|
21 (0.134)	|0.040	0.039	0.054|
Multiallelic Dprime: 0.738
BLOCK 410.  MARKERS: 2227 2228 2229
314 (0.642)	|0.311	0.000	0.187	0.093	0.035|
432 (0.295)	|0.045	0.244	0.000	0.000	0.000|
312 (0.058)	|0.008	0.003	0.000	0.046	0.000|
Multiallelic Dprime: 0.755
BLOCK 411.  MARKERS: 2230 2231 2232 2233 2234
23311 (0.364)	|0.322	0.000	0.042|
43113 (0.248)	|0.241	0.006	0.001|
21343 (0.187)	|0.000	0.184	0.003|
23113 (0.138)	|0.136	0.000	0.003|
23343 (0.035)	|0.000	0.035	0.000|
Multiallelic Dprime: 0.842
BLOCK 412.  MARKERS: 2235 2236
43 (0.717)	|0.693	0.023|
22 (0.233)	|0.067	0.160|
23 (0.050)	|0.044	0.006|
Multiallelic Dprime: 0.804
BLOCK 413.  MARKERS: 2237 2238 2239
323 (0.802)	|0.283	0.253	0.257|
231 (0.189)	|0.064	0.065	0.053|
Multiallelic Dprime: 0.044
BLOCK 414.  MARKERS: 2240 2241 2242 2243 2244
41414 (0.352)	|0.019	0.014	0.209	0.044	0.040	0.008|
21241 (0.318)	|0.238	0.003	0.006	0.054	0.003	0.000|
43414 (0.312)	|0.027	0.255	0.008	0.004	0.011	0.001|
Multiallelic Dprime: 0.793
BLOCK 415.  MARKERS: 2245 2246 2247 2248 2249 2250 2251 2252 2253 2254 2255 2256 2257 2258 2259
233412223143221 (0.292)	|0.033	0.256	0.003|
413224241223221 (0.277)	|0.273	0.003	0.001|
213212423223223 (0.225)	|0.205	0.014	0.005|
211212223224441 (0.105)	|0.003	0.001	0.100|
213212223224423 (0.054)	|0.054	0.000	0.000|
213214223224423 (0.010)	|0.010	0.000	0.000|
Multiallelic Dprime: 0.888
BLOCK 416.  MARKERS: 2261 2262 2263 2264
3421 (0.603)	|0.297	0.219	0.084|
2432 (0.283)	|0.110	0.151	0.018|
3221 (0.115)	|0.015	0.015	0.082|
Multiallelic Dprime: 0.252
BLOCK 417.  MARKERS: 2265 2266 2267 2268 2269
32114 (0.422)	|0.229	0.125	0.068|
14214 (0.384)	|0.281	0.057	0.046|
14233 (0.183)	|0.099	0.043	0.042|
Multiallelic Dprime: 0.194
BLOCK 418.  MARKERS: 2272 2273
31 (0.619)	|0.531	0.020	0.067|
33 (0.224)	|0.019	0.095	0.112|
13 (0.156)	|0.032	0.109	0.015|
Multiallelic Dprime: 0.689
BLOCK 419.  MARKERS: 2275 2276
31 (0.582)	|0.315	0.222	0.045|
34 (0.224)	|0.078	0.048	0.097|
44 (0.194)	|0.100	0.068	0.023|
Multiallelic Dprime: 0.217
BLOCK 420.  MARKERS: 2279 2280 2281
134 (0.492)	|0.458	0.002	0.000	0.022	0.000|
212 (0.339)	|0.009	0.001	0.137	0.114	0.072|
234 (0.164)	|0.003	0.143	0.009	0.000	0.000|
Multiallelic Dprime: 0.923
BLOCK 421.  MARKERS: 2282 2283 2284 2285 2286 2287 2288 2289 2290
332121334 (0.473)	|0.437	0.025	0.005	0.000	0.005|
332123132 (0.147)	|0.006	0.000	0.137	0.000	0.004|
344343332 (0.146)	|0.002	0.143	0.000	0.000	0.000|
144343312 (0.136)	|0.000	0.000	0.000	0.135	0.000|
342121332 (0.072)	|0.040	0.000	0.002	0.000	0.030|
Multiallelic Dprime: 0.877
BLOCK 422.  MARKERS: 2291 2292 2293 2294
4314 (0.493)	|0.253	0.109	0.015	0.067	0.022	0.023|
4133 (0.171)	|0.028	0.099	0.015	0.018	0.007	0.000|
4313 (0.147)	|0.083	0.003	0.010	0.020	0.031	0.000|
2133 (0.140)	|0.015	0.006	0.112	0.000	0.003	0.000|
4333 (0.045)	|0.007	0.004	0.002	0.002	0.030	0.000|
Multiallelic Dprime: 0.464
BLOCK 423.  MARKERS: 2298 2299 2300 2301 2302 2303 2304
3232341 (0.386)	|0.010	0.281	0.095|
3114123 (0.221)	|0.168	0.038	0.008|
4214123 (0.154)	|0.132	0.020	0.002|
3214123 (0.107)	|0.084	0.015	0.008|
3212341 (0.095)	|0.000	0.003	0.091|
3232323 (0.026)	|0.026	0.000	0.000|
Multiallelic Dprime: 0.701
BLOCK 424.  MARKERS: 2305 2306 2307 2308
2132 (0.420)	|0.358	0.003	0.000	0.000	0.025	0.021	0.003|
4242 (0.365)	|0.046	0.297	0.000	0.000	0.004	0.000	0.000|
4244 (0.207)	|0.012	0.006	0.094	0.075	0.000	0.000	0.006|
Multiallelic Dprime: 0.869
BLOCK 425.  MARKERS: 2309 2310 2311 2312 2313 2314 2315 2316 2317 2318 2319 2320 2321 2322
32141212322114 (0.418)	|0.416	0.000	0.000	0.000	0.000|
34213434414333 (0.309)	|0.000	0.268	0.033	0.006	0.000|
12141232324314 (0.093)	|0.000	0.000	0.093	0.000	0.000|
34243434414333 (0.074)	|0.000	0.000	0.000	0.076	0.000|
32141212322333 (0.028)	|0.000	0.000	0.000	0.029	0.000|
32141212324114 (0.020)	|0.020	0.000	0.000	0.000	0.000|
32141234414314 (0.015)	|0.000	0.000	0.000	0.000	0.016|
Multiallelic Dprime: 0.960
BLOCK 426.  MARKERS: 2323 2324 2325 2326 2327 2328
322334 (0.444)	|0.407	0.033	0.005	0.000|
224112 (0.285)	|0.010	0.246	0.025	0.001|
244132 (0.135)	|0.003	0.005	0.016	0.110|
222334 (0.117)	|0.003	0.027	0.085	0.000|
224132 (0.019)	|0.000	0.000	0.018	0.000|
Multiallelic Dprime: 0.834
BLOCK 427.  MARKERS: 2329 2330 2331 2332 2333
32411 (0.423)	|0.341	0.080|
32433 (0.313)	|0.063	0.246|
34413 (0.148)	|0.130	0.019|
14313 (0.111)	|0.014	0.097|
Multiallelic Dprime: 0.634
BLOCK 428.  MARKERS: 2334 2335
42 (0.547)	|0.191	0.138	0.060	0.085	0.023	0.019	0.011	0.009|
24 (0.448)	|0.159	0.110	0.098	0.046	0.028	0.000	0.003	0.002|
Multiallelic Dprime: 0.128
BLOCK 429.  MARKERS: 2340 2341 2342 2343 2344 2345 2346 2347 2348 2349 2350 2351 2352
2311444411231 (0.352)	|0.240	0.082	0.025|
1112222223311 (0.247)	|0.153	0.089	0.006|
2312222221331 (0.159)	|0.099	0.044	0.015|
2332222221334 (0.132)	|0.088	0.037	0.006|
2312222211331 (0.051)	|0.032	0.015	0.003|
2312444411231 (0.020)	|0.011	0.008	0.000|
2312422211331 (0.014)	|0.007	0.003	0.005|
2312222223311 (0.011)	|0.011	0.000	0.000|
Multiallelic Dprime: 0.102
BLOCK 430.  MARKERS: 2353 2354
32 (0.649)	|0.417	0.095	0.082	0.054|
44 (0.285)	|0.178	0.053	0.028	0.026|
34 (0.060)	|0.048	0.003	0.003	0.004|
Multiallelic Dprime: 0.080
BLOCK 431.  MARKERS: 2358 2359 2360
413 (0.646)	|0.449	0.193|
433 (0.153)	|0.151	0.002|
311 (0.115)	|0.111	0.004|
313 (0.086)	|0.081	0.004|
Multiallelic Dprime: 0.855
BLOCK 432.  MARKERS: 2361 2362
34 (0.792)	|0.317	0.377	0.099|
12 (0.204)	|0.178	0.021	0.003|
Multiallelic Dprime: 0.762
BLOCK 433.  MARKERS: 2366 2367
12 (0.498)	|0.199	0.250	0.027	0.002	0.003	0.002	0.004|
11 (0.399)	|0.060	0.013	0.136	0.104	0.053	0.019	0.011|
22 (0.101)	|0.100	0.000	0.000	0.000	0.000	0.000	0.000|
Multiallelic Dprime: 0.689
BLOCK 434.  MARKERS: 2368 2369 2370 2371 2372
24412 (0.356)	|0.083	0.075	0.098	0.100|
34442 (0.263)	|0.139	0.056	0.021	0.047|
22112 (0.164)	|0.056	0.024	0.068	0.014|
22113 (0.106)	|0.012	0.062	0.023	0.008|
24442 (0.056)	|0.038	0.010	0.007	0.000|
22412 (0.022)	|0.000	0.003	0.002	0.016|
24112 (0.016)	|0.006	0.005	0.000	0.004|
Multiallelic Dprime: 0.297
BLOCK 435.  MARKERS: 2375 2376 2377
324 (0.339)	|0.156	0.146	0.037|
124 (0.242)	|0.108	0.081	0.054|
144 (0.218)	|0.097	0.098	0.022|
122 (0.195)	|0.090	0.049	0.054|
Multiallelic Dprime: 0.106
BLOCK 436.  MARKERS: 2379 2380
32 (0.454)	|0.222	0.140	0.084	0.005|
33 (0.375)	|0.203	0.096	0.072	0.004|
12 (0.168)	|0.092	0.033	0.040	0.000|
Multiallelic Dprime: 0.071
BLOCK 437.  MARKERS: 2384 2385 2386 2387 2388 2389
111432 (0.517)	|0.505	0.008|
113214 (0.268)	|0.005	0.260|
221432 (0.195)	|0.192	0.004|
111214 (0.010)	|0.000	0.008|
Multiallelic Dprime: 0.950
BLOCK 438.  MARKERS: 2390 2391 2392 2393
3222 (0.710)	|0.369	0.190	0.151|
4441 (0.285)	|0.138	0.056	0.090|
Multiallelic Dprime: 0.104
BLOCK 439.  MARKERS: 2395 2396 2397
342 (0.508)	|0.156	0.350|
344 (0.248)	|0.227	0.020|
122 (0.244)	|0.230	0.013|
Multiallelic Dprime: 0.823
BLOCK 440.  MARKERS: 2398 2399 2400
122 (0.614)	|0.339	0.203	0.041	0.025|
211 (0.384)	|0.218	0.149	0.010	0.003|
Multiallelic Dprime: 0.081
BLOCK 441.  MARKERS: 2401 2402 2403 2404 2405
23422 (0.557)	|0.427	0.046	0.049	0.030|
31244 (0.352)	|0.041	0.234	0.069	0.005|
23222 (0.051)	|0.011	0.022	0.018	0.000|
21244 (0.029)	|0.000	0.027	0.002	0.000|
Multiallelic Dprime: 0.656
BLOCK 442.  MARKERS: 2406 2407 2408 2409 2410 2411
421212 (0.480)	|0.296	0.182|
443444 (0.329)	|0.219	0.108|
221212 (0.138)	|0.087	0.050|
421214 (0.036)	|0.024	0.012|
Multiallelic Dprime: 0.055
BLOCK 443.  MARKERS: 2418 2419 2420
111 (0.630)	|0.320	0.257	0.054|
334 (0.363)	|0.171	0.167	0.025|
Multiallelic Dprime: 0.058
BLOCK 444.  MARKERS: 2424 2425 2426
441 (0.496)	|0.481	0.014	0.000|
223 (0.426)	|0.027	0.344	0.054|
423 (0.078)	|0.006	0.005	0.067|
Multiallelic Dprime: 0.868
BLOCK 445.  MARKERS: 2427 2428 2429 2430 2431 2432 2433 2434
22133221 (0.515)	|0.271	0.242|
14311443 (0.362)	|0.181	0.180|
14111443 (0.122)	|0.078	0.044|
Multiallelic Dprime: 0.054
BLOCK 446.  MARKERS: 2438 2439
23 (0.532)	|0.498	0.033|
41 (0.465)	|0.250	0.214|
Multiallelic Dprime: 0.747
BLOCK 447.  MARKERS: 2440 2441 2442
322 (0.751)	|0.457	0.295|
114 (0.248)	|0.227	0.019|
Multiallelic Dprime: 0.755
BLOCK 448.  MARKERS: 2443 2444 2445 2446
2111 (0.685)	|0.382	0.119	0.181|
1333 (0.314)	|0.050	0.241	0.022|
Multiallelic Dprime: 0.641
BLOCK 449.  MARKERS: 2447 2448
14 (0.434)	|0.052	0.370	0.011|
41 (0.360)	|0.354	0.003	0.004|
44 (0.202)	|0.193	0.008	0.001|
Multiallelic Dprime: 0.927
BLOCK 450.  MARKERS: 2450 2451
33 (0.602)	|0.176	0.228	0.195|
22 (0.382)	|0.347	0.014	0.021|
32 (0.016)	|0.013	0.000	0.003|
Multiallelic Dprime: 0.797
BLOCK 451.  MARKERS: 2452 2453
33 (0.535)	|0.262	0.058	0.037	0.036	0.100	0.027|
23 (0.243)	|0.077	0.037	0.016	0.064	0.008	0.037|
31 (0.219)	|0.064	0.043	0.078	0.013	0.001	0.015|
Multiallelic Dprime: 0.354
BLOCK 452.  MARKERS: 2455 2456 2457 2458 2459 2460 2461
1314231 (0.404)	|0.403	0.000	0.000	0.000|
1314234 (0.140)	|0.000	0.000	0.003	0.136|
1411234 (0.132)	|0.000	0.000	0.126	0.000|
3441414 (0.113)	|0.098	0.000	0.015	0.000|
1411434 (0.109)	|0.000	0.105	0.001	0.003|
1311434 (0.080)	|0.002	0.079	0.000	0.000|
Multiallelic Dprime: 0.959
BLOCK 453.  MARKERS: 2462 2463 2464
232 (0.522)	|0.133	0.227	0.077	0.041	0.012	0.002	0.000	0.005|
223 (0.184)	|0.003	0.003	0.153	0.004	0.000	0.000	0.010	0.004|
222 (0.148)	|0.125	0.008	0.006	0.000	0.004	0.000	0.000	0.000|
432 (0.142)	|0.114	0.005	0.002	0.000	0.000	0.014	0.000	0.000|
Multiallelic Dprime: 0.672
BLOCK 454.  MARKERS: 2466 2467 2468 2469 2470 2471 2472
3323324 (0.377)	|0.371	0.000	0.005|
1143334 (0.244)	|0.083	0.000	0.159|
1124132 (0.239)	|0.002	0.237	0.000|
1123324 (0.045)	|0.045	0.000	0.000|
1123334 (0.017)	|0.002	0.011	0.003|
3323334 (0.016)	|0.007	0.000	0.009|
1124334 (0.011)	|0.010	0.000	0.000|
1124134 (0.010)	|0.004	0.000	0.006|
Multiallelic Dprime: 0.869
BLOCK 455.  MARKERS: 2473 2474 2475 2476
3312 (0.540)	|0.374	0.118	0.032	0.012|
3323 (0.273)	|0.036	0.020	0.204	0.000|
1112 (0.184)	|0.025	0.156	0.003	0.000|
Multiallelic Dprime: 0.660
BLOCK 456.  MARKERS: 2477 2478 2479 2480 2481 2482 2483 2484
12424141 (0.438)	|0.188	0.108	0.082	0.059|
12242144 (0.293)	|0.067	0.083	0.073	0.069|
31244314 (0.239)	|0.065	0.048	0.048	0.078|
12442144 (0.013)	|0.000	0.000	0.011	0.000|
Multiallelic Dprime: 0.176
BLOCK 457.  MARKERS: 2485 2486 2487
412 (0.328)	|0.286	0.042	0.001|
432 (0.246)	|0.009	0.234	0.001|
411 (0.216)	|0.000	0.000	0.216|
212 (0.210)	|0.183	0.025	0.002|
Multiallelic Dprime: 0.851
BLOCK 458.  MARKERS: 2488 2489
31 (0.478)	|0.366	0.111|
14 (0.301)	|0.246	0.054|
34 (0.219)	|0.187	0.032|
Multiallelic Dprime: 0.163
BLOCK 459.  MARKERS: 2492 2493
34 (0.799)	|0.426	0.343	0.030|
12 (0.198)	|0.020	0.012	0.166|
Multiallelic Dprime: 0.804
BLOCK 460.  MARKERS: 2495 2496
43 (0.448)	|0.292	0.085	0.008	0.017	0.020	0.005	0.017|
23 (0.356)	|0.029	0.126	0.174	0.007	0.002	0.000	0.000|
24 (0.196)	|0.036	0.056	0.085	0.000	0.000	0.014	0.000|
Multiallelic Dprime: 0.536
BLOCK 461.  MARKERS: 2497 2498 2499 2500 2501 2502 2503 2504
22331322 (0.359)	|0.257	0.024	0.074|
34313142 (0.269)	|0.040	0.192	0.037|
22133144 (0.265)	|0.054	0.068	0.144|
22313142 (0.024)	|0.003	0.000	0.020|
22333322 (0.023)	|0.017	0.002	0.003|
34331322 (0.019)	|0.016	0.003	0.000|
22331324 (0.019)	|0.002	0.004	0.013|
Multiallelic Dprime: 0.512
BLOCK 462.  MARKERS: 2510 2511
32 (0.392)	|0.345	0.050	0.000	0.000|
13 (0.310)	|0.012	0.080	0.180	0.028|
33 (0.295)	|0.100	0.194	0.000	0.000|
Multiallelic Dprime: 0.663
BLOCK 463.  MARKERS: 2512 2513 2514 2515 2516 2517 2518
4222334 (0.455)	|0.453	0.000	0.000	0.000|
4222112 (0.325)	|0.004	0.238	0.083	0.000|
3434334 (0.179)	|0.103	0.000	0.000	0.076|
3432334 (0.031)	|0.031	0.000	0.000	0.000|
Multiallelic Dprime: 0.892
BLOCK 464.  MARKERS: 2519 2520 2521
124 (0.593)	|0.186	0.385	0.023|
412 (0.240)	|0.223	0.014	0.003|
414 (0.085)	|0.000	0.002	0.081|
424 (0.076)	|0.068	0.005	0.002|
Multiallelic Dprime: 0.751
BLOCK 465.  MARKERS: 2523 2524 2525 2526 2527
42111 (0.478)	|0.056	0.408	0.013|
21323 (0.409)	|0.383	0.022	0.001|
41121 (0.109)	|0.099	0.009	0.000|
Multiallelic Dprime: 0.862
BLOCK 466.  MARKERS: 2528 2529
24 (0.536)	|0.013	0.382	0.108	0.031|
12 (0.444)	|0.402	0.025	0.012	0.004|
14 (0.014)	|0.014	0.000	0.000	0.000|
Multiallelic Dprime: 0.874
BLOCK 467.  MARKERS: 2531 2532 2533
433 (0.431)	|0.245	0.161	0.015	0.006|
423 (0.410)	|0.218	0.137	0.044	0.009|
224 (0.121)	|0.009	0.015	0.075	0.018|
223 (0.036)	|0.021	0.010	0.000	0.002|
Multiallelic Dprime: 0.231
BLOCK 468.  MARKERS: 2536 2537 2538 2539
2241 (0.492)	|0.016	0.341	0.136|
2221 (0.325)	|0.315	0.005	0.005|
4444 (0.134)	|0.122	0.005	0.008|
2441 (0.033)	|0.004	0.002	0.027|
Multiallelic Dprime: 0.881
BLOCK 469.  MARKERS: 2540 2541
22 (0.469)	|0.322	0.142	0.004|
24 (0.354)	|0.337	0.018	0.000|
42 (0.176)	|0.014	0.151	0.011|
Multiallelic Dprime: 0.470
BLOCK 470.  MARKERS: 2542 2543
34 (0.672)	|0.459	0.187	0.024|
12 (0.312)	|0.035	0.200	0.074|
32 (0.016)	|0.002	0.000	0.014|
Multiallelic Dprime: 0.611
BLOCK 471.  MARKERS: 2546 2547 2548 2549 2550
42334 (0.495)	|0.478	0.009	0.008|
42331 (0.387)	|0.081	0.210	0.087|
21111 (0.111)	|0.018	0.007	0.086|
Multiallelic Dprime: 0.779
BLOCK 472.  MARKERS: 2551 2552 2553 2554 2555 2556 2557 2558 2559
421111213 (0.577)	|0.535	0.031	0.011|
241333431 (0.227)	|0.216	0.011	0.000|
242331431 (0.183)	|0.071	0.111	0.002|
Multiallelic Dprime: 0.617
BLOCK 473.  MARKERS: 2560 2561
44 (0.830)	|0.574	0.231	0.005	0.019|
22 (0.158)	|0.002	0.076	0.080	0.000|
42 (0.013)	|0.013	0.000	0.000	0.000|
Multiallelic Dprime: 0.683
BLOCK 474.  MARKERS: 2562 2563 2564
244 (0.588)	|0.571	0.014	0.003|
422 (0.307)	|0.204	0.104	0.000|
442 (0.085)	|0.070	0.003	0.007|
242 (0.019)	|0.019	0.000	0.000|
Multiallelic Dprime: 0.706
BLOCK 475.  MARKERS: 2565 2566
12 (0.864)	|0.704	0.135	0.018|
41 (0.121)	|0.030	0.092	0.000|
11 (0.010)	|0.005	0.004	0.001|
Multiallelic Dprime: 0.641
BLOCK 476.  MARKERS: 2568 2569 2570 2571
1423 (0.740)	|0.350	0.228	0.158|
2111 (0.234)	|0.145	0.060	0.025|
2121 (0.019)	|0.013	0.000	0.006|
Multiallelic Dprime: 0.251
BLOCK 477.  MARKERS: 2574 2575
41 (0.512)	|0.432	0.040	0.009	0.009	0.015|
33 (0.290)	|0.152	0.051	0.004	0.080	0.001|
31 (0.190)	|0.064	0.027	0.093	0.005	0.000|
Multiallelic Dprime: 0.506
BLOCK 478.  MARKERS: 2576 2577 2578 2579 2580 2581 2582 2583
14211424 (0.652)	|0.460	0.178	0.011|
32133142 (0.117)	|0.083	0.033	0.000|
32233444 (0.106)	|0.067	0.039	0.000|
32233424 (0.096)	|0.081	0.015	0.000|
32133144 (0.017)	|0.003	0.014	0.000|
Multiallelic Dprime: 0.093
BLOCK 479.  MARKERS: 2588 2589 2590 2591
2124 (0.703)	|0.496	0.151	0.039	0.009|
4441 (0.281)	|0.143	0.054	0.066	0.012|
2121 (0.012)	|0.007	0.005	0.000	0.000|
Multiallelic Dprime: 0.206
BLOCK 480.  MARKERS: 2593 2594 2595 2596 2597
31414 (0.648)	|0.394	0.221	0.009	0.012|
13232 (0.211)	|0.051	0.153	0.006	0.001|
13432 (0.104)	|0.005	0.083	0.013	0.000|
31412 (0.021)	|0.018	0.003	0.000	0.000|
Multiallelic Dprime: 0.529
BLOCK 481.  MARKERS: 2600 2601 2602 2603 2604
24214 (0.474)	|0.060	0.372	0.036|
42432 (0.466)	|0.429	0.028	0.004|
22214 (0.032)	|0.000	0.012	0.009|
42414 (0.013)	|0.001	0.000	0.010|
Multiallelic Dprime: 0.799
BLOCK 482.  MARKERS: 2606 2607 2608 2609 2610 2611 2612
3222411 (0.500)	|0.357	0.138	0.005|
1444233 (0.416)	|0.319	0.093	0.004|
3444233 (0.060)	|0.040	0.020	0.000|
Multiallelic Dprime: 0.101
BLOCK 483.  MARKERS: 2616 2617
14 (0.727)	|0.201	0.271	0.239	0.014|
31 (0.263)	|0.140	0.028	0.019	0.074|
11 (0.011)	|0.005	0.004	0.000	0.001|
Multiallelic Dprime: 0.543
BLOCK 484.  MARKERS: 2619 2620 2621 2622 2623 2624 2625 2626 2627
231341343 (0.345)	|0.032	0.296	0.016|
424122132 (0.304)	|0.266	0.026	0.012|
424122332 (0.257)	|0.109	0.055	0.093|
424322332 (0.089)	|0.016	0.031	0.043|
Multiallelic Dprime: 0.606
BLOCK 485.  MARKERS: 2628 2629
44 (0.424)	|0.173	0.050	0.057	0.048	0.028	0.028	0.017|
24 (0.410)	|0.232	0.053	0.040	0.016	0.040	0.016	0.003|
22 (0.165)	|0.087	0.021	0.022	0.018	0.009	0.002	0.000|
Multiallelic Dprime: 0.162
BLOCK 486.  MARKERS: 2633 2634 2635 2636 2637 2638 2639 2640 2641 2642 2643 2644 2645 2646 2647 2648 2649 2650 2651 2652 2653
244243123343233133242 (0.494)	|0.476	0.002	0.013|
243431242111133314421 (0.126)	|0.063	0.002	0.059|
423431242141111313441 (0.117)	|0.005	0.113	0.000|
443431242141131313441 (0.081)	|0.019	0.002	0.062|
244431242141133113242 (0.077)	|0.001	0.077	0.001|
243431242141133314421 (0.047)	|0.025	0.022	0.000|
244243123341133113242 (0.019)	|0.000	0.019	0.000|
Multiallelic Dprime: 0.811
BLOCK 487.  MARKERS: 2655 2656
44 (0.609)	|0.307	0.090	0.097	0.115|
42 (0.244)	|0.105	0.111	0.022	0.006|
22 (0.147)	|0.043	0.021	0.068	0.014|
Multiallelic Dprime: 0.287
BLOCK 488.  MARKERS: 2657 2658 2659 2660 2661
44311 (0.454)	|0.074	0.144	0.050	0.097	0.054	0.035	0.001|
33113 (0.223)	|0.079	0.021	0.104	0.004	0.007	0.004	0.000|
33323 (0.188)	|0.061	0.051	0.024	0.040	0.008	0.000	0.001|
33313 (0.134)	|0.064	0.006	0.008	0.034	0.004	0.008	0.007|
Multiallelic Dprime: 0.372
BLOCK 489.  MARKERS: 2663 2664 2665 2666 2667 2668 2669 2670
32113431 (0.278)	|0.002	0.276	0.000	0.000|
12341221 (0.222)	|0.192	0.029	0.000	0.000|
12341223 (0.187)	|0.007	0.000	0.182	0.000|
14113431 (0.175)	|0.147	0.000	0.000	0.028|
12313431 (0.073)	|0.053	0.002	0.000	0.017|
12341231 (0.047)	|0.000	0.046	0.000	0.001|
12113431 (0.011)	|0.000	0.011	0.000	0.000|
Multiallelic Dprime: 0.899
BLOCK 490.  MARKERS: 2671 2672 2673 2674 2675 2676
122144 (0.402)	|0.229	0.172	0.000|
144322 (0.369)	|0.344	0.007	0.015|
344322 (0.182)	|0.180	0.002	0.000|
124322 (0.048)	|0.032	0.000	0.016|
Multiallelic Dprime: 0.750
BLOCK 491.  MARKERS: 2677 2678
43 (0.784)	|0.344	0.242	0.193|
11 (0.182)	|0.100	0.058	0.025|
13 (0.031)	|0.028	0.000	0.003|
Multiallelic Dprime: 0.241
BLOCK 492.  MARKERS: 2680 2681
21 (0.473)	|0.180	0.289	0.000	0.000|
23 (0.303)	|0.253	0.002	0.049	0.000|
43 (0.220)	|0.004	0.108	0.085	0.023|
Multiallelic Dprime: 0.547
BLOCK 493.  MARKERS: 2682 2683 2684
333 (0.437)	|0.074	0.247	0.117|
124 (0.402)	|0.343	0.057	0.003|
133 (0.133)	|0.026	0.093	0.013|
123 (0.026)	|0.000	0.000	0.025|
Multiallelic Dprime: 0.602
BLOCK 494.  MARKERS: 2686 2687
23 (0.442)	|0.293	0.064	0.078	0.003|
33 (0.400)	|0.218	0.107	0.052	0.018|
31 (0.157)	|0.081	0.007	0.046	0.024|
Multiallelic Dprime: 0.182
BLOCK 495.  MARKERS: 2692 2693 2694 2695
4413 (0.592)	|0.591	0.000|
3331 (0.178)	|0.178	0.000|
4333 (0.176)	|0.112	0.065|
4313 (0.046)	|0.000	0.046|
Multiallelic Dprime: 0.910
BLOCK 496.  MARKERS: 2696 2697
11 (0.889)	|0.575	0.184	0.093	0.031|
23 (0.111)	|0.048	0.039	0.025	0.000|
Multiallelic Dprime: 0.283
BLOCK 497.  MARKERS: 2699 2700 2701 2702
4123 (0.622)	|0.374	0.251|
4341 (0.224)	|0.153	0.071|
2123 (0.118)	|0.093	0.024|
4343 (0.030)	|0.010	0.019|
Multiallelic Dprime: 0.197
BLOCK 498.  MARKERS: 2703 2704
24 (0.632)	|0.251	0.253	0.126|
32 (0.368)	|0.177	0.118	0.073|
Multiallelic Dprime: 0.092
BLOCK 499.  MARKERS: 2708 2709 2710
211 (0.429)	|0.093	0.296	0.007	0.019	0.002|
111 (0.372)	|0.304	0.024	0.002	0.014	0.018|
232 (0.198)	|0.008	0.066	0.117	0.001	0.000|
Multiallelic Dprime: 0.652
BLOCK 500.  MARKERS: 2711 2712 2713 2714 2715
31312 (0.403)	|0.042	0.360|
13433 (0.383)	|0.311	0.072|
33333 (0.126)	|0.117	0.009|
31313 (0.034)	|0.016	0.018|
33313 (0.020)	|0.002	0.018|
Multiallelic Dprime: 0.708
BLOCK 501.  MARKERS: 2717 2718
41 (0.499)	|0.147	0.238	0.115|
22 (0.496)	|0.321	0.161	0.013|
Multiallelic Dprime: 0.354
BLOCK 502.  MARKERS: 2719 2720
13 (0.467)	|0.378	0.063	0.019|
11 (0.404)	|0.161	0.206	0.036|
33 (0.129)	|0.054	0.006	0.070|
Multiallelic Dprime: 0.482
BLOCK 503.  MARKERS: 2721 2722 2723
312 (0.593)	|0.459	0.133	0.000|
233 (0.275)	|0.001	0.273	0.000|
212 (0.125)	|0.019	0.000	0.106|
Multiallelic Dprime: 0.817
BLOCK 504.  MARKERS: 2724 2725
31 (0.480)	|0.457	0.018	0.005|
13 (0.414)	|0.339	0.075	0.001|
33 (0.106)	|0.074	0.028	0.004|
Multiallelic Dprime: 0.445
BLOCK 505.  MARKERS: 2727 2728 2729 2730 2731
31124 (0.869)	|0.717	0.151|
13242 (0.121)	|0.043	0.076|
33242 (0.010)	|0.005	0.005|
Multiallelic Dprime: 0.516
BLOCK 506.  MARKERS: 2732 2733
24 (0.764)	|0.569	0.079	0.115|
41 (0.232)	|0.177	0.046	0.009|
Multiallelic Dprime: 0.147
BLOCK 507.  MARKERS: 2734 2735
22 (0.749)	|0.625	0.107	0.014|
42 (0.126)	|0.028	0.012	0.087|
43 (0.125)	|0.025	0.058	0.042|
Multiallelic Dprime: 0.622
BLOCK 508.  MARKERS: 2738 2739
13 (0.680)	|0.674	0.000	0.000|
32 (0.176)	|0.001	0.164	0.012|
33 (0.141)	|0.004	0.012	0.128|
Multiallelic Dprime: 0.966
BLOCK 509.  MARKERS: 2740 2741
33 (0.678)	|0.487	0.161	0.002	0.024|
11 (0.178)	|0.024	0.109	0.025	0.016|
13 (0.143)	|0.011	0.037	0.089	0.003|
Multiallelic Dprime: 0.600
BLOCK 510.  MARKERS: 2742 2743 2744 2745
2211 (0.522)	|0.209	0.152	0.162|
2423 (0.309)	|0.243	0.043	0.021|
4213 (0.115)	|0.071	0.017	0.028|
2213 (0.043)	|0.039	0.003	0.001|
Multiallelic Dprime: 0.441
BLOCK 511.  MARKERS: 2746 2747 2748 2749
2414 (0.567)	|0.503	0.038	0.018	0.009|
4234 (0.215)	|0.198	0.008	0.005	0.002|
4232 (0.213)	|0.098	0.111	0.004	0.000|
Multiallelic Dprime: 0.497
BLOCK 512.  MARKERS: 2751 2752 2753 2754
3331 (0.802)	|0.428	0.217	0.123	0.033|
1113 (0.158)	|0.125	0.019	0.012	0.000|
3313 (0.027)	|0.025	0.003	0.000	0.000|
1313 (0.011)	|0.009	0.000	0.002	0.000|
Multiallelic Dprime: 0.555
BLOCK 513.  MARKERS: 2760 2761 2762
333 (0.590)	|0.424	0.112	0.054|
133 (0.239)	|0.177	0.031	0.031|
121 (0.137)	|0.049	0.068	0.020|
123 (0.034)	|0.009	0.023	0.002|
Multiallelic Dprime: 0.239
BLOCK 514.  MARKERS: 2764 2765
34 (0.660)	|0.505	0.130	0.024|
14 (0.234)	|0.034	0.161	0.037|
12 (0.107)	|0.013	0.067	0.027|
Multiallelic Dprime: 0.632
BLOCK 515.  MARKERS: 2768 2769
11 (0.551)	|0.336	0.157	0.058|
33 (0.359)	|0.225	0.098	0.035|
31 (0.088)	|0.045	0.031	0.012|
Multiallelic Dprime: 0.034
BLOCK 516.  MARKERS: 2773 2774
32 (0.609)	|0.530	0.070	0.009|
14 (0.287)	|0.057	0.197	0.032|
12 (0.105)	|0.063	0.041	0.001|
Multiallelic Dprime: 0.580
BLOCK 517.  MARKERS: 2777 2778
43 (0.650)	|0.297	0.252	0.101|
21 (0.307)	|0.130	0.144	0.034|
23 (0.043)	|0.035	0.008	0.000|
Multiallelic Dprime: 0.103
BLOCK 518.  MARKERS: 2779 2780 2781
312 (0.461)	|0.349	0.112|
334 (0.402)	|0.177	0.225|
112 (0.134)	|0.056	0.078|
Multiallelic Dprime: 0.329
BLOCK 519.  MARKERS: 2782 2783
13 (0.582)	|0.407	0.106	0.064|
31 (0.418)	|0.283	0.076	0.056|
Multiallelic Dprime: 0.032
BLOCK 520.  MARKERS: 2784 2785 2786
324 (0.689)	|0.423	0.240	0.021	0.006|
442 (0.182)	|0.045	0.005	0.132	0.000|
342 (0.119)	|0.072	0.004	0.000	0.043|
Multiallelic Dprime: 0.563
BLOCK 521.  MARKERS: 2788 2789 2790
423 (0.545)	|0.322	0.203	0.017|
422 (0.248)	|0.056	0.008	0.188|
343 (0.156)	|0.146	0.005	0.006|
323 (0.050)	|0.033	0.017	0.000|
Multiallelic Dprime: 0.546
BLOCK 522.  MARKERS: 2792 2793
12 (0.557)	|0.470	0.086|
42 (0.233)	|0.230	0.004|
14 (0.210)	|0.195	0.015|
Multiallelic Dprime: 0.604
BLOCK 523.  MARKERS: 2794 2795
43 (0.894)	|0.593	0.134	0.112	0.044|
21 (0.104)	|0.074	0.016	0.015	0.000|
Multiallelic Dprime: 0.118
BLOCK 524.  MARKERS: 2800 2801 2802
311 (0.668)	|0.668	0.000|
111 (0.150)	|0.150	0.000|
132 (0.126)	|0.000	0.126|
131 (0.044)	|0.044	0.000|
Multiallelic Dprime: 1.000
BLOCK 525.  MARKERS: 2804 2805
44 (0.869)	|0.476	0.230	0.149|
22 (0.131)	|0.074	0.055	0.000|
Multiallelic Dprime: 0.225
BLOCK 526.  MARKERS: 2810 2811 2812 2813 2814
31123 (0.549)	|0.021	0.185	0.168	0.121	0.020	0.002	0.006	0.011|
14341 (0.285)	|0.202	0.021	0.009	0.016	0.004	0.001	0.015	0.007|
31121 (0.149)	|0.021	0.011	0.023	0.003	0.060	0.025	0.000	0.000|
Multiallelic Dprime: 0.685
BLOCK 527.  MARKERS: 2817 2818 2819 2820 2821 2822 2823 2824 2825 2826 2827 2828 2829 2830
32431434324323 (0.247)	|0.242	0.004	0.000	0.000|
32211434122134 (0.218)	|0.207	0.000	0.012	0.000|
32211434322133 (0.203)	|0.187	0.000	0.013	0.000|
12413222342133 (0.140)	|0.007	0.131	0.000	0.000|
34431434324323 (0.086)	|0.083	0.001	0.002	0.000|
34431434322133 (0.028)	|0.005	0.021	0.000	0.000|
32413222342133 (0.025)	|0.006	0.016	0.000	0.000|
12411434322133 (0.018)	|0.007	0.000	0.000	0.011|
Multiallelic Dprime: 0.834
BLOCK 528.  MARKERS: 2832 2833 2834
334 (0.758)	|0.391	0.310	0.053|
122 (0.183)	|0.139	0.022	0.022|
322 (0.031)	|0.025	0.000	0.006|
332 (0.017)	|0.013	0.004	0.000|
Multiallelic Dprime: 0.498
BLOCK 529.  MARKERS: 2835 2836 2837
124 (0.572)	|0.177	0.252	0.054	0.083	0.000|
342 (0.339)	|0.114	0.046	0.113	0.052	0.009|
324 (0.085)	|0.040	0.036	0.002	0.003	0.000|
Multiallelic Dprime: 0.286
BLOCK 530.  MARKERS: 2839 2840 2841 2842 2843 2844
321241 (0.335)	|0.327	0.002|
322243 (0.331)	|0.326	0.003|
241343 (0.171)	|0.019	0.148|
321223 (0.139)	|0.138	0.000|
321243 (0.011)	|0.011	0.000|
Multiallelic Dprime: 0.961
BLOCK 531.  MARKERS: 2845 2846 2847 2848 2849 2850
134333 (0.834)	|0.519	0.250	0.058|
422111 (0.154)	|0.064	0.085	0.002|
Multiallelic Dprime: 0.334
BLOCK 532.  MARKERS: 2852 2853
31 (0.588)	|0.041	0.232	0.155	0.144	0.011|
13 (0.341)	|0.310	0.013	0.013	0.000	0.000|
33 (0.062)	|0.019	0.002	0.037	0.002	0.000|
Multiallelic Dprime: 0.785
BLOCK 533.  MARKERS: 2854 2855 2856 2857 2858 2859 2860
4143211 (0.373)	|0.359	0.013	0.002|
4321131 (0.246)	|0.003	0.242	0.000|
4123133 (0.210)	|0.201	0.003	0.004|
2321131 (0.146)	|0.015	0.132	0.000|
2143211 (0.011)	|0.010	0.000	0.000|
Multiallelic Dprime: 0.918
BLOCK 534.  MARKERS: 2861 2862 2863
321 (0.597)	|0.363	0.209	0.025|
133 (0.392)	|0.098	0.111	0.179|
121 (0.010)	|0.000	0.009	0.001|
Multiallelic Dprime: 0.417
BLOCK 535.  MARKERS: 2864 2865
43 (0.461)	|0.143	0.119	0.041	0.045	0.036	0.035	0.024	0.003|
44 (0.331)	|0.084	0.045	0.066	0.037	0.050	0.008	0.016	0.012|
13 (0.205)	|0.067	0.028	0.022	0.046	0.013	0.010	0.008	0.000|
Multiallelic Dprime: 0.207
BLOCK 536.  MARKERS: 2870 2871 2872 2873 2874 2875 2876 2877 2878 2879 2880 2881
144344433244 (0.294)	|0.292	0.000	0.001	0.000|
411122213344 (0.192)	|0.033	0.000	0.028	0.131|
414122213242 (0.131)	|0.000	0.131	0.000	0.000|
411122213242 (0.129)	|0.000	0.128	0.000	0.000|
414122211324 (0.100)	|0.000	0.000	0.099	0.000|
411122213244 (0.053)	|0.050	0.000	0.004	0.000|
414122213324 (0.047)	|0.000	0.000	0.047	0.000|
414122213344 (0.016)	|0.011	0.000	0.000	0.005|
Multiallelic Dprime: 0.921
BLOCK 537.  MARKERS: 2882 2883 2884
324 (0.398)	|0.381	0.016|
322 (0.265)	|0.238	0.025|
124 (0.199)	|0.107	0.089|
344 (0.138)	|0.132	0.006|
Multiallelic Dprime: 0.565
BLOCK 538.  MARKERS: 2886 2887
42 (0.858)	|0.449	0.386	0.015|
24 (0.137)	|0.037	0.095	0.005|
Multiallelic Dprime: 0.418
BLOCK 539.  MARKERS: 2891 2892
42 (0.487)	|0.193	0.144	0.149|
34 (0.485)	|0.209	0.236	0.041|
44 (0.020)	|0.015	0.002	0.002|
Multiallelic Dprime: 0.226
BLOCK 540.  MARKERS: 2895 2896
11 (0.418)	|0.122	0.143	0.112	0.039|
12 (0.389)	|0.163	0.107	0.091	0.019|
31 (0.194)	|0.095	0.020	0.041	0.036|
Multiallelic Dprime: 0.157
BLOCK 541.  MARKERS: 2897 2898 2899 2900 2901 2902
343133 (0.379)	|0.155	0.072	0.072	0.024	0.030	0.004	0.001|
132111 (0.271)	|0.116	0.017	0.028	0.067	0.007	0.013	0.017|
132333 (0.244)	|0.072	0.091	0.032	0.023	0.005	0.013	0.001|
132133 (0.095)	|0.022	0.026	0.002	0.002	0.040	0.000	0.000|
Multiallelic Dprime: 0.273
BLOCK 542.  MARKERS: 2904 2905 2906 2907 2908 2909 2910 2911 2912 2913
1233322114 (0.366)	|0.239	0.065	0.063|
3431142114 (0.208)	|0.157	0.032	0.020|
1211344114 (0.138)	|0.103	0.019	0.015|
1231342332 (0.117)	|0.068	0.033	0.018|
1231342112 (0.082)	|0.063	0.006	0.014|
1231342114 (0.033)	|0.017	0.012	0.004|
1231342334 (0.019)	|0.011	0.003	0.006|
Multiallelic Dprime: 0.153
BLOCK 543.  MARKERS: 2917 2918 2919 2920
1232 (0.682)	|0.618	0.058	0.006|
3313 (0.175)	|0.000	0.175	0.000|
3333 (0.143)	|0.000	0.000	0.143|
Multiallelic Dprime: 0.936
BLOCK 544.  MARKERS: 2921 2922
43 (0.618)	|0.353	0.265|
32 (0.233)	|0.114	0.118|
42 (0.149)	|0.087	0.061|
Multiallelic Dprime: 0.067
BLOCK 545.  MARKERS: 2924 2925
12 (0.554)	|0.206	0.204	0.039	0.050	0.027	0.010	0.002	0.002|
24 (0.443)	|0.167	0.099	0.079	0.045	0.016	0.006	0.012	0.011|
Multiallelic Dprime: 0.168
BLOCK 546.  MARKERS: 2927 2928 2929 2930 2931 2932 2933 2934 2935 2936 2937 2938
234234424233 (0.371)	|0.090	0.280|
413241132421 (0.304)	|0.249	0.056|
234434424233 (0.120)	|0.049	0.072|
433234424233 (0.095)	|0.067	0.022|
413241132423 (0.043)	|0.009	0.033|
433241132421 (0.016)	|0.011	0.006|
433231134431 (0.014)	|0.013	0.001|
433231134433 (0.013)	|0.010	0.003|
Multiallelic Dprime: 0.518
BLOCK 547.  MARKERS: 2939 2940 2941
434 (0.509)	|0.353	0.127	0.025	0.005|
242 (0.483)	|0.356	0.091	0.009	0.025|
Multiallelic Dprime: 0.128
BLOCK 548.  MARKERS: 2943 2944 2945 2946 2947
23322 (0.710)	|0.471	0.239|
44131 (0.225)	|0.206	0.020|
24332 (0.034)	|0.033	0.000|
44132 (0.029)	|0.030	0.000|
Multiallelic Dprime: 0.729
BLOCK 549.  MARKERS: 2948 2949
13 (0.738)	|0.249	0.337	0.066	0.075|
24 (0.260)	|0.184	0.057	0.015	0.003|
Multiallelic Dprime: 0.486
BLOCK 550.  MARKERS: 2951 2952 2953 2954 2955 2956 2957 2958 2959 2960 2961
44231423131 (0.433)	|0.043	0.357	0.022	0.004|
22443211313 (0.396)	|0.364	0.026	0.000	0.007|
44431421313 (0.080)	|0.000	0.000	0.076	0.004|
44431423131 (0.076)	|0.006	0.002	0.000	0.068|
Multiallelic Dprime: 0.838
BLOCK 551.  MARKERS: 2963 2964 2965 2966 2967 2968
212112 (0.419)	|0.109	0.304	0.005|
434334 (0.391)	|0.367	0.025	0.000|
434314 (0.100)	|0.007	0.092	0.000|
432314 (0.081)	|0.003	0.005	0.075|
Multiallelic Dprime: 0.728
BLOCK 552.  MARKERS: 2969 2970 2971
124 (0.487)	|0.484	0.000	0.003|
341 (0.432)	|0.002	0.313	0.114|
344 (0.081)	|0.000	0.041	0.039|
Multiallelic Dprime: 0.902
BLOCK 553.  MARKERS: 2972 2973 2974
313 (0.479)	|0.319	0.130	0.013	0.015|
132 (0.355)	|0.220	0.081	0.045	0.002|
312 (0.163)	|0.089	0.043	0.002	0.019|
Multiallelic Dprime: 0.107
BLOCK 554.  MARKERS: 2978 2979 2980 2981 2982 2983
332243 (0.628)	|0.501	0.128|
114111 (0.256)	|0.195	0.061|
314113 (0.061)	|0.055	0.006|
334243 (0.036)	|0.026	0.009|
Multiallelic Dprime: 0.063
BLOCK 555.  MARKERS: 2990 2991
12 (0.791)	|0.371	0.321	0.099|
31 (0.208)	|0.103	0.051	0.054|
Multiallelic Dprime: 0.173
BLOCK 556.  MARKERS: 2994 2995
21 (0.474)	|0.287	0.180|
33 (0.371)	|0.335	0.033|
31 (0.155)	|0.125	0.030|
Multiallelic Dprime: 0.505
BLOCK 557.  MARKERS: 2997 2998 2999
111 (0.748)	|0.371	0.219	0.096	0.056|
433 (0.243)	|0.184	0.023	0.030	0.006|
Multiallelic Dprime: 0.442
BLOCK 558.  MARKERS: 3000 3001 3002 3003 3004
24344 (0.561)	|0.013	0.260	0.172	0.099	0.000|
43222 (0.245)	|0.202	0.009	0.001	0.000	0.027|
44222 (0.127)	|0.123	0.000	0.000	0.000	0.004|
24342 (0.062)	|0.002	0.000	0.000	0.000	0.059|
Multiallelic Dprime: 0.912
BLOCK 559.  MARKERS: 3005 3006 3007 3008 3009
32342 (0.338)	|0.099	0.233	0.004	0.000|
32141 (0.268)	|0.262	0.004	0.000	0.000|
32111 (0.176)	|0.131	0.010	0.000	0.035|
11342 (0.100)	|0.002	0.000	0.098	0.000|
32341 (0.095)	|0.023	0.069	0.000	0.000|
Multiallelic Dprime: 0.740
BLOCK 560.  MARKERS: 3010 3011 3012 3013 3014 3015 3016 3017 3018 3019 3020 3021 3022 3023 3024 3025 3026
31222331143444433 (0.516)	|0.244	0.109	0.042	0.039	0.001	0.028	0.010	0.008|
33233113123423332 (0.325)	|0.000	0.064	0.128	0.020	0.066	0.002	0.013	0.002|
21333111324223322 (0.114)	|0.002	0.002	0.000	0.094	0.000	0.000	0.000	0.000|
31222331143444432 (0.035)	|0.000	0.002	0.000	0.000	0.031	0.000	0.000	0.000|
Multiallelic Dprime: 0.667
BLOCK 561.  MARKERS: 3027 3028 3029 3030 3031 3032 3033 3034 3035 3036 3037 3038 3039 3040 3041 3042 3043 3044
343334231322422144 (0.247)	|0.101	0.142	0.003|
323312214144424224 (0.179)	|0.104	0.073	0.001|
321134231122422143 (0.171)	|0.118	0.047	0.003|
123312214144224224 (0.152)	|0.131	0.023	0.000|
323312114144444224 (0.103)	|0.058	0.042	0.000|
323334231322422144 (0.030)	|0.013	0.018	0.000|
321134231122422144 (0.023)	|0.013	0.012	0.000|
323312214144224224 (0.010)	|0.009	0.001	0.000|
Multiallelic Dprime: 0.272
BLOCK 562.  MARKERS: 3045 3046
31 (0.602)	|0.237	0.177	0.090	0.094|
43 (0.386)	|0.085	0.142	0.104	0.054|
33 (0.010)	|0.004	0.004	0.002	0.000|
Multiallelic Dprime: 0.192
BLOCK 563.  MARKERS: 3048 3049 3050
324 (0.326)	|0.144	0.160	0.021|
312 (0.324)	|0.105	0.210	0.009|
114 (0.196)	|0.183	0.009	0.000|
314 (0.148)	|0.015	0.000	0.130|
Multiallelic Dprime: 0.505
BLOCK 564.  MARKERS: 3051 3052 3053 3054
1333 (0.451)	|0.411	0.000	0.000	0.041|
1332 (0.380)	|0.008	0.372	0.000	0.000|
4142 (0.159)	|0.062	0.000	0.096	0.001|
Multiallelic Dprime: 0.889
BLOCK 565.  MARKERS: 3055 3056 3057
121 (0.483)	|0.126	0.186	0.151	0.018|
333 (0.372)	|0.200	0.059	0.083	0.025|
133 (0.100)	|0.028	0.036	0.028	0.005|
123 (0.044)	|0.002	0.024	0.018	0.000|
Multiallelic Dprime: 0.256
BLOCK 566.  MARKERS: 3058 3059 3060 3061
1313 (0.356)	|0.021	0.135	0.203	0.000|
1113 (0.305)	|0.002	0.164	0.020	0.118|
3141 (0.283)	|0.279	0.000	0.000	0.000|
3113 (0.048)	|0.000	0.010	0.037	0.000|
Multiallelic Dprime: 0.747
BLOCK 567.  MARKERS: 3062 3063 3064
213 (0.317)	|0.172	0.007	0.004	0.026	0.103|
231 (0.309)	|0.008	0.169	0.126	0.000	0.001|
413 (0.252)	|0.142	0.033	0.000	0.083	0.002|
233 (0.118)	|0.015	0.034	0.064	0.000	0.004|
Multiallelic Dprime: 0.649
BLOCK 568.  MARKERS: 3065 3066 3067 3068
3241 (0.336)	|0.150	0.155	0.030|
1241 (0.245)	|0.181	0.047	0.019|
3221 (0.198)	|0.054	0.080	0.064|
3243 (0.109)	|0.036	0.028	0.041|
3141 (0.108)	|0.010	0.092	0.007|
Multiallelic Dprime: 0.322
BLOCK 569.  MARKERS: 3070 3071
33 (0.429)	|0.057	0.311	0.064|
31 (0.408)	|0.378	0.016	0.004|
13 (0.161)	|0.019	0.003	0.138|
Multiallelic Dprime: 0.798
BLOCK 570.  MARKERS: 3073 3074 3075
233 (0.457)	|0.290	0.161|
121 (0.330)	|0.330	0.000|
231 (0.206)	|0.038	0.161|
Multiallelic Dprime: 0.516
BLOCK 571.  MARKERS: 3076 3077 3078 3079
3322 (0.656)	|0.199	0.168	0.138	0.128	0.022	0.000|
1411 (0.329)	|0.253	0.024	0.007	0.012	0.010	0.021|
Multiallelic Dprime: 0.646
BLOCK 572.  MARKERS: 3080 3081 3082 3083 3084 3085
311312 (0.463)	|0.418	0.023	0.010	0.011|
423124 (0.193)	|0.003	0.180	0.002	0.007|
323122 (0.147)	|0.007	0.004	0.135	0.001|
323124 (0.140)	|0.012	0.007	0.004	0.116|
323312 (0.031)	|0.000	0.031	0.000	0.000|
313322 (0.022)	|0.001	0.000	0.019	0.002|
Multiallelic Dprime: 0.873
BLOCK 573.  MARKERS: 3086 3087 3088
411 (0.444)	|0.272	0.107	0.065|
133 (0.247)	|0.092	0.123	0.032|
111 (0.171)	|0.056	0.082	0.033|
131 (0.137)	|0.098	0.025	0.013|
Multiallelic Dprime: 0.251
BLOCK 574.  MARKERS: 3089 3090 3091 3092
4311 (0.519)	|0.467	0.000	0.052|
3311 (0.336)	|0.336	0.000	0.000|
4133 (0.144)	|0.003	0.142	0.000|
Multiallelic Dprime: 0.780
BLOCK 575.  MARKERS: 3094 3095
12 (0.806)	|0.730	0.048	0.028|
34 (0.142)	|0.011	0.129	0.000|
14 (0.052)	|0.006	0.047	0.000|
Multiallelic Dprime: 0.886
BLOCK 576.  MARKERS: 3098 3099
21 (0.747)	|0.472	0.241	0.026|
43 (0.224)	|0.013	0.180	0.030|
41 (0.029)	|0.021	0.002	0.001|
Multiallelic Dprime: 0.659
BLOCK 577.  MARKERS: 3100 3101 3102 3103 3104 3105
332222 (0.505)	|0.232	0.271	0.000	0.003|
113341 (0.422)	|0.378	0.002	0.035	0.009|
332221 (0.056)	|0.057	0.000	0.000	0.000|
Multiallelic Dprime: 0.796
BLOCK 578.  MARKERS: 3107 3108 3109
331 (0.671)	|0.397	0.088	0.127	0.049|
114 (0.277)	|0.124	0.092	0.054	0.005|
134 (0.041)	|0.019	0.016	0.005	0.000|
334 (0.011)	|0.011	0.000	0.000	0.000|
Multiallelic Dprime: 0.209
BLOCK 579.  MARKERS: 3110 3111 3112 3113 3114 3115 3116 3117 3118 3119 3120
24212332331 (0.550)	|0.267	0.195	0.090|
34212332331 (0.196)	|0.157	0.034	0.006|
31123114113 (0.185)	|0.126	0.038	0.022|
31123114111 (0.055)	|0.043	0.011	0.000|
Multiallelic Dprime: 0.367
BLOCK 580.  MARKERS: 3122 3123
22 (0.596)	|0.161	0.201	0.054	0.101	0.079|
32 (0.287)	|0.280	0.002	0.000	0.002	0.001|
21 (0.118)	|0.000	0.002	0.108	0.000	0.006|
Multiallelic Dprime: 0.763
BLOCK 581.  MARKERS: 3125 3126 3127 3128 3129 3130 3131 3132 3133 3134 3135 3136 3137
3133313321323 (0.439)	|0.260	0.167	0.014|
3133313323323 (0.206)	|0.092	0.085	0.027|
1211134131221 (0.162)	|0.000	0.052	0.108|
3133313323343 (0.103)	|0.035	0.067	0.000|
1211134321323 (0.085)	|0.035	0.002	0.049|
Multiallelic Dprime: 0.337
BLOCK 582.  MARKERS: 3138 3139 3140 3141
1134 (0.426)	|0.381	0.045|
1132 (0.373)	|0.009	0.364|
3312 (0.199)	|0.200	0.000|
Multiallelic Dprime: 0.873
BLOCK 583.  MARKERS: 3142 3143 3144 3145 3146 3147
344443 (0.591)	|0.207	0.291	0.094|
222114 (0.409)	|0.246	0.115	0.047|
Multiallelic Dprime: 0.273
BLOCK 584.  MARKERS: 3151 3152 3153 3154 3155 3156 3157
3414113 (0.453)	|0.416	0.002	0.031	0.000|
1232431 (0.406)	|0.028	0.377	0.000	0.000|
3232111 (0.141)	|0.002	0.008	0.118	0.009|
Multiallelic Dprime: 0.896
BLOCK 585.  MARKERS: 3158 3159 3160 3161 3162
11212 (0.445)	|0.251	0.153	0.041|
31212 (0.385)	|0.077	0.087	0.222|
13433 (0.149)	|0.062	0.083	0.003|
13233 (0.010)	|0.000	0.010	0.000|
Multiallelic Dprime: 0.409
BLOCK 586.  MARKERS: 3163 3164 3165
323 (0.394)	|0.238	0.037	0.080	0.039|
321 (0.336)	|0.185	0.073	0.026	0.052|
141 (0.268)	|0.221	0.016	0.013	0.020|
Multiallelic Dprime: 0.261
BLOCK 587.  MARKERS: 3166 3167 3168
421 (0.641)	|0.328	0.313|
423 (0.127)	|0.066	0.059|
443 (0.120)	|0.071	0.049|
221 (0.112)	|0.094	0.016|
Multiallelic Dprime: 0.221
BLOCK 588.  MARKERS: 3170 3171
13 (0.559)	|0.170	0.295	0.057	0.036|
31 (0.439)	|0.254	0.073	0.076	0.035|
Multiallelic Dprime: 0.361
BLOCK 589.  MARKERS: 3173 3174 3175
444 (0.422)	|0.424	0.000	0.000|
212 (0.368)	|0.362	0.001	0.004|
412 (0.134)	|0.004	0.128	0.000|
442 (0.072)	|0.011	0.031	0.030|
Multiallelic Dprime: 0.951
BLOCK 590.  MARKERS: 3176 3177
11 (0.801)	|0.374	0.274	0.148|
33 (0.161)	|0.006	0.067	0.088|
31 (0.036)	|0.036	0.000	0.000|
Multiallelic Dprime: 0.340
BLOCK 591.  MARKERS: 3179 3180 3181
211 (0.416)	|0.114	0.258	0.045|
333 (0.342)	|0.201	0.108	0.032|
213 (0.237)	|0.166	0.024	0.045|
Multiallelic Dprime: 0.356
BLOCK 592.  MARKERS: 3182 3183
41 (0.480)	|0.214	0.261|
24 (0.394)	|0.381	0.012|
21 (0.124)	|0.119	0.003|
Multiallelic Dprime: 0.895
BLOCK 593.  MARKERS: 3184 3185 3186
331 (0.712)	|0.459	0.182	0.054	0.013|
213 (0.277)	|0.174	0.033	0.062	0.002|
Multiallelic Dprime: 0.154
BLOCK 594.  MARKERS: 3189 3190 3191 3192 3193
14232 (0.642)	|0.349	0.185	0.103|
13133 (0.215)	|0.066	0.116	0.033|
33113 (0.116)	|0.018	0.093	0.006|
14233 (0.015)	|0.002	0.007	0.006|
Multiallelic Dprime: 0.367
BLOCK 595.  MARKERS: 3195 3196
32 (0.439)	|0.218	0.129	0.092|
33 (0.409)	|0.159	0.134	0.114|
13 (0.149)	|0.065	0.049	0.035|
Multiallelic Dprime: 0.082
BLOCK 596.  MARKERS: 3198 3199
22 (0.443)	|0.247	0.102	0.082	0.009|
42 (0.313)	|0.161	0.098	0.043	0.011|
43 (0.243)	|0.165	0.041	0.033	0.003|
Multiallelic Dprime: 0.120
BLOCK 597.  MARKERS: 3202 3203 3204
134 (0.576)	|0.432	0.122	0.020|
131 (0.241)	|0.182	0.055	0.004|
314 (0.159)	|0.113	0.043	0.002|
334 (0.023)	|0.016	0.004	0.003|
Multiallelic Dprime: 0.045
BLOCK 598.  MARKERS: 3207 3208
41 (0.745)	|0.686	0.059|
22 (0.224)	|0.016	0.208|
21 (0.029)	|0.002	0.025|
Multiallelic Dprime: 0.902
BLOCK 599.  MARKERS: 3209 3210 3211
211 (0.706)	|0.637	0.044	0.026|
443 (0.293)	|0.231	0.058	0.004|
Multiallelic Dprime: 0.273
BLOCK 600.  MARKERS: 3215 3216 3217
232 (0.867)	|0.693	0.163	0.004	0.008|
414 (0.102)	|0.000	0.009	0.092	0.000|
214 (0.031)	|0.006	0.008	0.000	0.018|
Multiallelic Dprime: 0.818
BLOCK 601.  MARKERS: 3219 3220 3221
132 (0.699)	|0.214	0.199	0.267	0.016	0.004|
211 (0.180)	|0.114	0.046	0.006	0.003	0.011|
212 (0.095)	|0.021	0.050	0.020	0.000	0.003|
232 (0.026)	|0.009	0.004	0.007	0.003	0.003|
Multiallelic Dprime: 0.326
BLOCK 602.  MARKERS: 3222 3223 3224 3225 3226 3227 3228
3131241 (0.360)	|0.042	0.168	0.000	0.136|
4313443 (0.299)	|0.005	0.119	0.176	0.000|
3131231 (0.297)	|0.311	0.000	0.000	0.000|
4313441 (0.021)	|0.019	0.003	0.000	0.000|
4113441 (0.021)	|0.000	0.020	0.000	0.000|
Multiallelic Dprime: 0.792
BLOCK 603.  MARKERS: 3229 3230 3231
441 (0.375)	|0.360	0.010	0.007	0.000|
241 (0.312)	|0.170	0.000	0.120	0.021|
242 (0.175)	|0.020	0.148	0.000	0.000|
211 (0.138)	|0.136	0.002	0.000	0.000|
Multiallelic Dprime: 0.742
BLOCK 604.  MARKERS: 3232 3233 3234 3235 3236 3237 3238 3239
12443321 (0.686)	|0.411	0.086	0.097	0.084|
34224144 (0.160)	|0.097	0.014	0.021	0.025|
34443324 (0.127)	|0.050	0.042	0.016	0.020|
14443324 (0.021)	|0.016	0.003	0.003	0.000|
Multiallelic Dprime: 0.117
BLOCK 605.  MARKERS: 3242 3243 3244 3245
4334 (0.579)	|0.326	0.146	0.104|
3114 (0.145)	|0.054	0.087	0.000|
4114 (0.136)	|0.125	0.013	0.000|
3113 (0.130)	|0.111	0.012	0.004|
Multiallelic Dprime: 0.409
BLOCK 606.  MARKERS: 3246 3247 3248 3249 3250
14143 (0.620)	|0.388	0.124	0.007	0.096|
12143 (0.259)	|0.017	0.163	0.075	0.003|
34314 (0.108)	|0.017	0.000	0.091	0.000|
Multiallelic Dprime: 0.684
BLOCK 607.  MARKERS: 3251 3252 3253 3254 3255 3256
223241 (0.427)	|0.264	0.079	0.084|
223441 (0.290)	|0.133	0.088	0.068|
211223 (0.178)	|0.112	0.035	0.030|
411223 (0.100)	|0.047	0.030	0.023|
Multiallelic Dprime: 0.139
BLOCK 608.  MARKERS: 3258 3259
14 (0.561)	|0.359	0.054	0.013	0.130|
21 (0.233)	|0.045	0.011	0.170	0.004|
24 (0.206)	|0.062	0.135	0.002	0.001|
Multiallelic Dprime: 0.635
BLOCK 609.  MARKERS: 3262 3263 3264 3265 3266 3267 3268
4133234 (0.463)	|0.387	0.067	0.010|
4131413 (0.202)	|0.151	0.031	0.020|
1213234 (0.184)	|0.176	0.008	0.000|
4131234 (0.135)	|0.117	0.018	0.000|
Multiallelic Dprime: 0.224
BLOCK 610.  MARKERS: 3272 3273
21 (0.837)	|0.431	0.285	0.121|
43 (0.130)	|0.120	0.010	0.000|
23 (0.031)	|0.003	0.029	0.000|
Multiallelic Dprime: 0.523
BLOCK 611.  MARKERS: 3276 3277
32 (0.554)	|0.323	0.232|
12 (0.323)	|0.244	0.079|
34 (0.123)	|0.088	0.035|
Multiallelic Dprime: 0.258
BLOCK 612.  MARKERS: 3278 3279
13 (0.654)	|0.492	0.142	0.016	0.004|
31 (0.346)	|0.057	0.237	0.038	0.014|
Multiallelic Dprime: 0.613
BLOCK 613.  MARKERS: 3281 3282 3283
144 (0.550)	|0.231	0.214	0.104|
222 (0.379)	|0.205	0.091	0.083|
244 (0.053)	|0.028	0.022	0.002|
224 (0.018)	|0.013	0.002	0.002|
Multiallelic Dprime: 0.162
BLOCK 614.  MARKERS: 3285 3286
23 (0.477)	|0.284	0.042	0.144	0.003|
43 (0.329)	|0.323	0.006	0.003	0.000|
21 (0.192)	|0.038	0.133	0.000	0.023|
Multiallelic Dprime: 0.605
BLOCK 615.  MARKERS: 3288 3289 3290 3291 3292
34313 (0.643)	|0.381	0.179	0.005	0.044	0.031|
12344 (0.182)	|0.006	0.013	0.156	0.002	0.000|
34113 (0.146)	|0.004	0.083	0.005	0.024	0.028|
12313 (0.026)	|0.024	0.001	0.000	0.001	0.000|
Multiallelic Dprime: 0.601
BLOCK 616.  MARKERS: 3293 3294 3295 3296 3297 3298
222411 (0.414)	|0.238	0.093	0.084|
241211 (0.277)	|0.180	0.080	0.016|
422243 (0.168)	|0.034	0.084	0.048|
422211 (0.072)	|0.013	0.042	0.017|
222211 (0.060)	|0.009	0.033	0.018|
Multiallelic Dprime: 0.307
BLOCK 617.  MARKERS: 3302 3303
41 (0.477)	|0.448	0.020	0.010|
43 (0.336)	|0.159	0.074	0.101|
23 (0.185)	|0.003	0.177	0.005|
Multiallelic Dprime: 0.670
BLOCK 618.  MARKERS: 3304 3305
21 (0.613)	|0.542	0.010	0.062|
41 (0.270)	|0.041	0.206	0.020|
24 (0.117)	|0.038	0.002	0.074|
Multiallelic Dprime: 0.694
BLOCK 619.  MARKERS: 3306 3307
32 (0.625)	|0.519	0.099	0.005|
14 (0.217)	|0.194	0.018	0.004|
34 (0.155)	|0.138	0.010	0.006|
Multiallelic Dprime: 0.305
BLOCK 620.  MARKERS: 3308 3309
31 (0.853)	|0.601	0.092	0.088	0.062|
13 (0.127)	|0.067	0.042	0.014	0.002|
33 (0.016)	|0.015	0.000	0.000	0.000|
Multiallelic Dprime: 0.212
BLOCK 621.  MARKERS: 3311 3312 3313 3314 3315 3316 3317
3434341 (0.686)	|0.283	0.186	0.123	0.089|
3232132 (0.134)	|0.040	0.042	0.030	0.023|
2414341 (0.102)	|0.046	0.028	0.014	0.015|
3232341 (0.064)	|0.029	0.023	0.009	0.003|
Multiallelic Dprime: 0.069
BLOCK 622.  MARKERS: 3323 3324 3325
211 (0.400)	|0.353	0.047|
411 (0.281)	|0.237	0.044|
431 (0.180)	|0.162	0.018|
433 (0.132)	|0.119	0.012|
Multiallelic Dprime: 0.113
BLOCK 623.  MARKERS: 3331 3332
42 (0.878)	|0.276	0.224	0.190	0.180|
24 (0.121)	|0.037	0.045	0.025	0.013|
Multiallelic Dprime: 0.135
BLOCK 624.  MARKERS: 3335 3336 3337 3338 3339
23224 (0.313)	|0.014	0.275	0.025|
23124 (0.271)	|0.179	0.007	0.084|
43224 (0.215)	|0.186	0.000	0.029|
21242 (0.194)	|0.000	0.074	0.120|
Multiallelic Dprime: 0.670
BLOCK 625.  MARKERS: 3340 3341
22 (0.379)	|0.242	0.109	0.028|
34 (0.359)	|0.197	0.105	0.057|
32 (0.262)	|0.162	0.080	0.020|
Multiallelic Dprime: 0.081
BLOCK 626.  MARKERS: 3345 3346
33 (0.602)	|0.293	0.216	0.089|
31 (0.294)	|0.069	0.103	0.121|
13 (0.104)	|0.017	0.005	0.082|
Multiallelic Dprime: 0.354
BLOCK 627.  MARKERS: 3351 3352
42 (0.378)	|0.183	0.158	0.037|
12 (0.323)	|0.199	0.105	0.020|
11 (0.293)	|0.145	0.065	0.083|
Multiallelic Dprime: 0.173
BLOCK 628.  MARKERS: 3354 3355
33 (0.531)	|0.516	0.014	0.000|
31 (0.327)	|0.202	0.000	0.127|
13 (0.142)	|0.000	0.139	0.003|
Multiallelic Dprime: 0.754
BLOCK 629.  MARKERS: 3356 3357
21 (0.717)	|0.339	0.358	0.018|
42 (0.150)	|0.133	0.013	0.000|
22 (0.133)	|0.133	0.000	0.000|
Multiallelic Dprime: 0.885
BLOCK 630.  MARKERS: 3358 3359
13 (0.606)	|0.410	0.194|
32 (0.370)	|0.232	0.135|
33 (0.017)	|0.016	0.001|
Multiallelic Dprime: 0.060
BLOCK 631.  MARKERS: 3369 3370
13 (0.663)	|0.220	0.218	0.225|
32 (0.330)	|0.113	0.113	0.104|
Multiallelic Dprime: 0.025
BLOCK 632.  MARKERS: 3378 3379
23 (0.337)	|0.302	0.032|
31 (0.334)	|0.042	0.292|
33 (0.329)	|0.166	0.163|
Multiallelic Dprime: 0.526
BLOCK 633.  MARKERS: 3381 3382
12 (0.509)	|0.014	0.238	0.156	0.002	0.041	0.049	0.000	0.000|
31 (0.487)	|0.310	0.009	0.000	0.114	0.015	0.000	0.009	0.010|
Multiallelic Dprime: 0.917
BLOCK 634.  MARKERS: 3383 3384 3385 3386 3387 3388 3389 3390 3391 3392 3393 3394
421121131424 (0.324)	|0.322	0.000	0.000	0.000|
211121121422 (0.245)	|0.000	0.241	0.000	0.000|
211141123424 (0.154)	|0.000	0.000	0.156	0.000|
413323331244 (0.117)	|0.000	0.000	0.000	0.118|
211121121424 (0.055)	|0.001	0.051	0.000	0.000|
413323331444 (0.050)	|0.048	0.000	0.000	0.000|
421121121424 (0.010)	|0.010	0.000	0.000	0.000|
221121121424 (0.010)	|0.002	0.000	0.000	0.009|
Multiallelic Dprime: 0.997
BLOCK 635.  MARKERS: 3395 3396 3397 3398 3399 3400
332323 (0.401)	|0.188	0.120	0.011	0.007	0.065	0.002|
134121 (0.295)	|0.158	0.079	0.003	0.002	0.014	0.034|
112143 (0.158)	|0.002	0.003	0.148	0.001	0.001	0.001|
132123 (0.134)	|0.028	0.000	0.000	0.090	0.004	0.007|
Multiallelic Dprime: 0.559
BLOCK 636.  MARKERS: 3401 3402 3403 3404 3405 3406 3407 3408 3409 3410 3411 3412 3413 3414
42322221131333 (0.379)	|0.323	0.056	0.000|
44114443313224 (0.205)	|0.132	0.075	0.000|
24312443313234 (0.163)	|0.158	0.004	0.000|
44312443313234 (0.101)	|0.050	0.050	0.000|
42312243313233 (0.085)	|0.081	0.000	0.003|
42312243331333 (0.044)	|0.035	0.001	0.007|
Multiallelic Dprime: 0.417
BLOCK 637.  MARKERS: 3415 3416
34 (0.796)	|0.348	0.228	0.059	0.063	0.054	0.013	0.012	0.010|
12 (0.194)	|0.031	0.066	0.086	0.003	0.005	0.000	0.000	0.000|
14 (0.010)	|0.000	0.000	0.006	0.000	0.000	0.000	0.000	0.001|
Multiallelic Dprime: 0.441
BLOCK 638.  MARKERS: 3417 3418 3419 3420 3421 3422 3423 3424 3425 3426 3427
23211224232 (0.378)	|0.230	0.077	0.072|
23211222324 (0.295)	|0.142	0.076	0.076|
41423444222 (0.152)	|0.081	0.044	0.027|
23211222224 (0.066)	|0.040	0.021	0.005|
23211222222 (0.058)	|0.024	0.020	0.014|
23211222322 (0.013)	|0.008	0.001	0.004|
23413442222 (0.012)	|0.006	0.006	0.000|
23211224234 (0.011)	|0.008	0.000	0.003|
Multiallelic Dprime: 0.124
BLOCK 639.  MARKERS: 3432 3433
42 (0.544)	|0.217	0.161	0.096	0.068|
32 (0.252)	|0.064	0.172	0.003	0.012|
43 (0.205)	|0.118	0.018	0.063	0.005|
Multiallelic Dprime: 0.294
BLOCK 640.  MARKERS: 3435 3436 3437 3438 3439 3440
232441 (0.399)	|0.222	0.091	0.059	0.016	0.003|
432441 (0.351)	|0.151	0.090	0.035	0.059	0.003|
214223 (0.161)	|0.063	0.009	0.014	0.061	0.011|
232443 (0.084)	|0.005	0.009	0.058	0.009	0.000|
Multiallelic Dprime: 0.259
BLOCK 641.  MARKERS: 3442 3443 3444 3445 3446 3447
312111 (0.442)	|0.037	0.244	0.030	0.128	0.001|
312331 (0.199)	|0.041	0.010	0.135	0.007	0.001|
113131 (0.166)	|0.120	0.003	0.027	0.010	0.005|
133134 (0.147)	|0.134	0.005	0.004	0.002	0.002|
113134 (0.019)	|0.006	0.004	0.000	0.002	0.007|
Multiallelic Dprime: 0.712
BLOCK 642.  MARKERS: 3448 3449 3450 3451 3452
23213 (0.354)	|0.302	0.047	0.003	0.000|
23444 (0.268)	|0.000	0.253	0.012	0.003|
12443 (0.198)	|0.001	0.000	0.196	0.000|
23413 (0.153)	|0.004	0.007	0.000	0.142|
13443 (0.017)	|0.000	0.000	0.017	0.000|
Multiallelic Dprime: 0.912
BLOCK 643.  MARKERS: 3454 3455 3456 3457
3114 (0.312)	|0.053	0.096	0.094	0.008	0.045	0.008|
1114 (0.308)	|0.037	0.010	0.025	0.051	0.097	0.080|
3314 (0.232)	|0.017	0.072	0.043	0.084	0.005	0.008|
1131 (0.146)	|0.115	0.001	0.011	0.012	0.000	0.002|
Multiallelic Dprime: 0.494
BLOCK 644.  MARKERS: 3458 3459 3460 3461 3462 3463 3464 3465 3466
313412312 (0.221)	|0.128	0.078	0.013|
311132323 (0.179)	|0.116	0.058	0.006|
413412312 (0.174)	|0.135	0.017	0.022|
313132423 (0.154)	|0.110	0.036	0.006|
333114312 (0.147)	|0.081	0.043	0.023|
333112312 (0.098)	|0.034	0.008	0.058|
Multiallelic Dprime: 0.247
BLOCK 645.  MARKERS: 3467 3468
33 (0.618)	|0.149	0.137	0.037	0.119	0.092	0.046	0.008	0.013|
34 (0.250)	|0.056	0.043	0.093	0.027	0.011	0.011	0.002	0.000|
13 (0.132)	|0.068	0.005	0.028	0.005	0.017	0.005	0.002	0.000|
Multiallelic Dprime: 0.341
BLOCK 646.  MARKERS: 3469 3470 3471 3472 3473 3474 3475 3476 3477 3478 3479
21323444232 (0.273)	|0.195	0.006	0.009	0.061|
41123144334 (0.185)	|0.019	0.012	0.113	0.042|
21123144334 (0.160)	|0.006	0.128	0.006	0.017|
21123134334 (0.151)	|0.057	0.067	0.015	0.013|
23131142314 (0.121)	|0.003	0.019	0.094	0.005|
21323144334 (0.061)	|0.003	0.013	0.025	0.020|
21323444234 (0.012)	|0.002	0.010	0.000	0.000|
23131142334 (0.011)	|0.001	0.009	0.000	0.000|
Multiallelic Dprime: 0.600
BLOCK 647.  MARKERS: 3480 3481 3482 3483 3484
42132 (0.295)	|0.219	0.035	0.040|
22132 (0.265)	|0.203	0.051	0.013|
41314 (0.263)	|0.179	0.030	0.055|
41312 (0.172)	|0.108	0.037	0.023|
Multiallelic Dprime: 0.133
BLOCK 648.  MARKERS: 3488 3489 3490 3491
3142 (0.708)	|0.424	0.085	0.199	0.000|
4224 (0.152)	|0.000	0.000	0.000	0.152|
4122 (0.131)	|0.014	0.117	0.000	0.000|
Multiallelic Dprime: 0.860
BLOCK 649.  MARKERS: 3493 3494 3495
231 (0.440)	|0.433	0.007	0.000|
212 (0.202)	|0.198	0.004	0.000|
232 (0.201)	|0.032	0.167	0.003|
412 (0.154)	|0.002	0.002	0.151|
Multiallelic Dprime: 0.924
BLOCK 650.  MARKERS: 3496 3497
23 (0.668)	|0.572	0.000	0.000	0.053	0.015	0.012|
43 (0.179)	|0.000	0.169	0.000	0.002	0.005	0.000|
42 (0.152)	|0.000	0.009	0.134	0.000	0.003	0.000|
Multiallelic Dprime: 0.961
BLOCK 651.  MARKERS: 3498 3499 3500 3501 3502 3503 3504
1421221 (0.572)	|0.359	0.210|
3431421 (0.178)	|0.110	0.066|
3323243 (0.134)	|0.117	0.017|
3421241 (0.056)	|0.038	0.017|
3421221 (0.023)	|0.008	0.014|
1421421 (0.012)	|0.007	0.005|
Multiallelic Dprime: 0.187
BLOCK 652.  MARKERS: 3507 3508
43 (0.650)	|0.335	0.201	0.086	0.015	0.009|
21 (0.343)	|0.096	0.082	0.074	0.083	0.003|
Multiallelic Dprime: 0.307
BLOCK 653.  MARKERS: 3511 3512 3513 3514 3515
32111 (0.436)	|0.182	0.228	0.026|
44333 (0.284)	|0.180	0.064	0.040|
42113 (0.159)	|0.037	0.089	0.033|
42111 (0.099)	|0.031	0.030	0.038|
44331 (0.012)	|0.002	0.007	0.004|
Multiallelic Dprime: 0.263
BLOCK 654.  MARKERS: 3518 3519
12 (0.435)	|0.162	0.248	0.024|
41 (0.421)	|0.240	0.170	0.011|
11 (0.144)	|0.074	0.018	0.052|
Multiallelic Dprime: 0.236
BLOCK 655.  MARKERS: 3522 3523
43 (0.476)	|0.085	0.212	0.079	0.100|
34 (0.436)	|0.225	0.066	0.124	0.018|
33 (0.089)	|0.060	0.009	0.010	0.008|
Multiallelic Dprime: 0.435
BLOCK 656.  MARKERS: 3525 3526 3527
122 (0.369)	|0.140	0.193	0.037|
323 (0.287)	|0.121	0.068	0.098|
342 (0.213)	|0.117	0.085	0.012|
322 (0.126)	|0.041	0.048	0.037|
Multiallelic Dprime: 0.206
BLOCK 657.  MARKERS: 3530 3531 3532
321 (0.423)	|0.403	0.000	0.000	0.000|
141 (0.392)	|0.000	0.344	0.017	0.016|
143 (0.184)	|0.005	0.000	0.128	0.043|
Multiallelic Dprime: 0.953
BLOCK 658.  MARKERS: 3533 3534 3535 3536 3537 3538
213133 (0.406)	|0.022	0.201	0.154	0.026	0.003|
431313 (0.344)	|0.293	0.022	0.003	0.013	0.008|
231331 (0.146)	|0.007	0.018	0.015	0.097	0.009|
231333 (0.058)	|0.010	0.011	0.017	0.000	0.018|
Multiallelic Dprime: 0.718
BLOCK 659.  MARKERS: 3539 3540 3541 3542
4321 (0.356)	|0.137	0.072	0.037	0.009	0.035	0.029	0.022	0.004|
1344 (0.261)	|0.086	0.080	0.013	0.018	0.022	0.022	0.000	0.006|
1144 (0.196)	|0.063	0.021	0.011	0.049	0.017	0.025	0.003	0.001|
1321 (0.143)	|0.056	0.012	0.039	0.008	0.008	0.010	0.003	0.000|
1341 (0.038)	|0.003	0.015	0.000	0.009	0.009	0.001	0.000	0.000|
Multiallelic Dprime: 0.202
BLOCK 660.  MARKERS: 3546 3547 3548 3549 3550 3551 3552 3553 3554 3555 3556 3557 3558 3559 3560 3561 3562
11114141122342312 (0.348)	|0.340	0.004	0.000|
33141121142424414 (0.199)	|0.200	0.000	0.000|
13144342321322342 (0.100)	|0.000	0.000	0.100|
33341121142422312 (0.094)	|0.003	0.092	0.000|
33141121142424312 (0.091)	|0.077	0.013	0.000|
13144342321322312 (0.087)	|0.026	0.061	0.000|
31114141122342312 (0.030)	|0.020	0.000	0.009|
13144342121322312 (0.011)	|0.011	0.000	0.000|
Multiallelic Dprime: 0.881
BLOCK 661.  MARKERS: 3563 3564
43 (0.704)	|0.261	0.226	0.215|
23 (0.177)	|0.095	0.037	0.044|
44 (0.119)	|0.060	0.044	0.014|
Multiallelic Dprime: 0.198
BLOCK 662.  MARKERS: 3566 3567
32 (0.417)	|0.138	0.151	0.127|
13 (0.307)	|0.211	0.045	0.052|
12 (0.274)	|0.087	0.167	0.020|
Multiallelic Dprime: 0.318
BLOCK 663.  MARKERS: 3569 3570
32 (0.437)	|0.160	0.214	0.062|
12 (0.365)	|0.086	0.174	0.106|
33 (0.198)	|0.166	0.024	0.008|
Multiallelic Dprime: 0.310
BLOCK 664.  MARKERS: 3571 3572 3573 3574 3575
14413 (0.413)	|0.307	0.041	0.065|
32323 (0.411)	|0.022	0.387	0.002|
14411 (0.176)	|0.131	0.004	0.039|
Multiallelic Dprime: 0.744
BLOCK 665.  MARKERS: 3576 3577
14 (0.460)	|0.413	0.039	0.004|
12 (0.432)	|0.131	0.279	0.022|
34 (0.105)	|0.102	0.003	0.000|
Multiallelic Dprime: 0.770
BLOCK 666.  MARKERS: 3578 3579
31 (0.647)	|0.339	0.160	0.121	0.014|
43 (0.322)	|0.313	0.003	0.000	0.001|
41 (0.026)	|0.024	0.000	0.000	0.000|
Multiallelic Dprime: 0.961
BLOCK 667.  MARKERS: 3582 3583 3584 3585 3586 3587 3588
2144422 (0.680)	|0.678	0.000	0.000|
1413232 (0.166)	|0.001	0.161	0.001|
2444231 (0.120)	|0.000	0.000	0.122|
1413222 (0.015)	|0.015	0.000	0.000|
Multiallelic Dprime: 0.998
BLOCK 668.  MARKERS: 3589 3590 3591
324 (0.702)	|0.555	0.041	0.099	0.002	0.006|
142 (0.163)	|0.010	0.147	0.000	0.000	0.005|
144 (0.132)	|0.007	0.038	0.001	0.085	0.000|
Multiallelic Dprime: 0.855
BLOCK 669.  MARKERS: 3592 3593 3594 3595 3596
42111 (0.572)	|0.463	0.083	0.003	0.013	0.010|
44332 (0.227)	|0.019	0.161	0.035	0.012	0.000|
24111 (0.100)	|0.005	0.014	0.003	0.077	0.000|
44132 (0.088)	|0.002	0.000	0.085	0.000	0.000|
44111 (0.011)	|0.002	0.003	0.003	0.004	0.000|
Multiallelic Dprime: 0.746
BLOCK 670.  MARKERS: 3597 3598 3599 3600 3601
13242 (0.489)	|0.470	0.004	0.012|
21422 (0.262)	|0.238	0.017	0.001|
23422 (0.130)	|0.018	0.008	0.100|
23421 (0.106)	|0.000	0.103	0.000|
21242 (0.011)	|0.011	0.000	0.000|
Multiallelic Dprime: 0.833
BLOCK 671.  MARKERS: 3604 3605 3606 3607 3608 3609
333414 (0.738)	|0.483	0.216	0.013	0.000	0.002|
333134 (0.134)	|0.001	0.002	0.115	0.000	0.013|
112112 (0.113)	|0.005	0.000	0.000	0.101	0.000|
Multiallelic Dprime: 0.950
BLOCK 672.  MARKERS: 3611 3612 3613 3614 3615
33421 (0.497)	|0.371	0.079	0.009	0.010	0.015	0.010|
31223 (0.225)	|0.029	0.156	0.011	0.000	0.026	0.000|
31221 (0.127)	|0.012	0.002	0.003	0.104	0.000	0.000|
11231 (0.105)	|0.000	0.007	0.097	0.000	0.000	0.000|
33221 (0.017)	|0.004	0.004	0.000	0.002	0.002	0.000|
Multiallelic Dprime: 0.722
BLOCK 673.  MARKERS: 3617 3618 3619 3620 3621 3622 3623 3624
21133114 (0.428)	|0.308	0.118	0.002|
21331132 (0.252)	|0.251	0.001	0.000|
23311132 (0.123)	|0.078	0.000	0.046|
41333332 (0.117)	|0.032	0.086	0.000|
21333114 (0.052)	|0.051	0.000	0.000|
21131132 (0.012)	|0.013	0.000	0.000|
Multiallelic Dprime: 0.505
BLOCK 674.  MARKERS: 3625 3626
24 (0.737)	|0.735	0.000|
32 (0.215)	|0.096	0.120|
34 (0.048)	|0.000	0.048|
Multiallelic Dprime: 0.921
BLOCK 675.  MARKERS: 3627 3628
21 (0.830)	|0.708	0.115	0.002|
14 (0.169)	|0.151	0.006	0.008|
Multiallelic Dprime: 0.386
BLOCK 676.  MARKERS: 3630 3631 3632 3633 3634 3635
312222 (0.859)	|0.498	0.216	0.140|
423444 (0.122)	|0.091	0.008	0.020|
323422 (0.010)	|0.000	0.009	0.001|
Multiallelic Dprime: 0.291
BLOCK 677.  MARKERS: 3636 3637 3638 3639
3211 (0.592)	|0.468	0.124|
4232 (0.239)	|0.128	0.111|
3411 (0.161)	|0.112	0.049|
Multiallelic Dprime: 0.225
BLOCK 678.  MARKERS: 3642 3643 3644 3645
3122 (0.713)	|0.601	0.100	0.011|
1344 (0.287)	|0.238	0.043	0.007|
Multiallelic Dprime: 0.032
BLOCK 679.  MARKERS: 3648 3649
31 (0.839)	|0.382	0.336	0.122|
13 (0.143)	|0.089	0.038	0.016|
33 (0.018)	|0.003	0.015	0.000|
Multiallelic Dprime: 0.210
BLOCK 680.  MARKERS: 3651 3652
31 (0.474)	|0.244	0.198	0.026	0.006|
34 (0.389)	|0.276	0.092	0.011	0.007|
11 (0.137)	|0.127	0.006	0.000	0.004|
Multiallelic Dprime: 0.351
BLOCK 681.  MARKERS: 3653 3654 3655
114 (0.648)	|0.436	0.157	0.055|
332 (0.296)	|0.120	0.130	0.045|
334 (0.037)	|0.029	0.001	0.007|
134 (0.016)	|0.012	0.001	0.003|
Multiallelic Dprime: 0.246
BLOCK 682.  MARKERS: 3656 3657
33 (0.600)	|0.342	0.181	0.070|
12 (0.289)	|0.146	0.112	0.030|
32 (0.109)	|0.068	0.041	0.000|
Multiallelic Dprime: 0.093
BLOCK 683.  MARKERS: 3661 3662 3663
212 (0.556)	|0.458	0.033	0.063|
312 (0.335)	|0.230	0.043	0.061|
233 (0.100)	|0.034	0.062	0.004|
Multiallelic Dprime: 0.287
BLOCK 684.  MARKERS: 3668 3669 3670
124 (0.728)	|0.509	0.102	0.095	0.003	0.001|
341 (0.139)	|0.059	0.055	0.018	0.000	0.001|
141 (0.131)	|0.013	0.007	0.005	0.084	0.018|
Multiallelic Dprime: 0.503
BLOCK 685.  MARKERS: 3673 3674 3675 3676 3677 3678 3679
2233412 (0.581)	|0.567	0.013|
2143413 (0.162)	|0.072	0.090|
4241243 (0.120)	|0.003	0.117|
2243413 (0.087)	|0.031	0.056|
2243213 (0.020)	|0.006	0.015|
Multiallelic Dprime: 0.791
BLOCK 686.  MARKERS: 3680 3681
33 (0.693)	|0.493	0.175	0.020	0.005|
11 (0.307)	|0.003	0.011	0.157	0.136|
Multiallelic Dprime: 0.919
BLOCK 687.  MARKERS: 3682 3683 3684
114 (0.496)	|0.330	0.107	0.045	0.009	0.005|
112 (0.185)	|0.099	0.064	0.013	0.005	0.004|
122 (0.178)	|0.060	0.052	0.060	0.006	0.000|
312 (0.141)	|0.085	0.043	0.008	0.004	0.001|
Multiallelic Dprime: 0.202
BLOCK 688.  MARKERS: 3689 3690 3691 3692
4124 (0.575)	|0.512	0.061	0.003|
2421 (0.266)	|0.233	0.020	0.013|
2141 (0.125)	|0.039	0.086	0.000|
2121 (0.023)	|0.002	0.000	0.021|
4121 (0.011)	|0.007	0.000	0.003|
Multiallelic Dprime: 0.481
BLOCK 689.  MARKERS: 3693 3694
43 (0.793)	|0.639	0.149	0.005|
11 (0.167)	|0.139	0.025	0.003|
41 (0.040)	|0.032	0.002	0.006|
Multiallelic Dprime: 0.128
BLOCK 690.  MARKERS: 3696 3697 3698 3699
1444 (0.811)	|0.395	0.416|
3222 (0.175)	|0.121	0.054|
3224 (0.014)	|0.009	0.004|
Multiallelic Dprime: 0.350
BLOCK 691.  MARKERS: 3704 3705
11 (0.526)	|0.028	0.362	0.137|
33 (0.474)	|0.452	0.019	0.002|
Multiallelic Dprime: 0.914
BLOCK 692.  MARKERS: 3706 3707
23 (0.480)	|0.391	0.084	0.005|
33 (0.381)	|0.049	0.205	0.127|
32 (0.139)	|0.125	0.010	0.004|
Multiallelic Dprime: 0.651
BLOCK 693.  MARKERS: 3708 3709
42 (0.566)	|0.541	0.015	0.009|
12 (0.299)	|0.079	0.179	0.041|
14 (0.136)	|0.018	0.019	0.099|
Multiallelic Dprime: 0.757
BLOCK 694.  MARKERS: 3710 3711
41 (0.639)	|0.490	0.000	0.148|
21 (0.213)	|0.191	0.018	0.001|
44 (0.148)	|0.010	0.139	0.000|
Multiallelic Dprime: 0.590
BLOCK 695.  MARKERS: 3712 3713 3714
343 (0.689)	|0.608	0.053	0.013	0.002	0.003|
121 (0.157)	|0.012	0.000	0.119	0.018	0.000|
143 (0.148)	|0.041	0.092	0.006	0.000	0.005|
Multiallelic Dprime: 0.725
BLOCK 696.  MARKERS: 3715 3716 3717 3718 3719 3720 3721 3722 3723
221321123 (0.662)	|0.504	0.035	0.127|
221443334 (0.146)	|0.019	0.126	0.000|
443321124 (0.138)	|0.069	0.031	0.038|
221321124 (0.021)	|0.008	0.002	0.011|
221423334 (0.010)	|0.003	0.003	0.003|
Multiallelic Dprime: 0.473
BLOCK 697.  MARKERS: 3724 3725
21 (0.611)	|0.418	0.190	0.001	0.001|
33 (0.206)	|0.158	0.044	0.003	0.002|
23 (0.183)	|0.002	0.017	0.123	0.040|
Multiallelic Dprime: 0.514
BLOCK 698.  MARKERS: 3726 3727 3728
334 (0.579)	|0.355	0.223	0.000|
142 (0.251)	|0.024	0.202	0.025|
134 (0.127)	|0.124	0.003	0.000|
132 (0.043)	|0.030	0.012	0.000|
Multiallelic Dprime: 0.438
BLOCK 699.  MARKERS: 3729 3730
33 (0.533)	|0.372	0.003	0.158|
41 (0.441)	|0.224	0.212	0.004|
43 (0.026)	|0.006	0.000	0.021|
Multiallelic Dprime: 0.497
BLOCK 700.  MARKERS: 3731 3732
31 (0.601)	|0.469	0.133	0.000	0.000|
11 (0.217)	|0.001	0.077	0.000	0.137|
13 (0.182)	|0.000	0.028	0.148	0.000|
Multiallelic Dprime: 0.790
BLOCK 701.  MARKERS: 3733 3734 3735 3736
1123 (0.470)	|0.446	0.008	0.004	0.003|
1343 (0.239)	|0.101	0.050	0.055	0.026|
3143 (0.148)	|0.029	0.117	0.001	0.000|
1344 (0.136)	|0.004	0.008	0.118	0.000|
Multiallelic Dprime: 0.722
BLOCK 702.  MARKERS: 3738 3739 3740 3741 3742 3743
433331 (0.585)	|0.583	0.000|
233133 (0.183)	|0.184	0.000|
412113 (0.178)	|0.004	0.174|
433133 (0.030)	|0.029	0.000|
Multiallelic Dprime: 1.000
BLOCK 703.  MARKERS: 3745 3746
31 (0.814)	|0.523	0.143	0.062	0.062	0.015|
13 (0.182)	|0.044	0.122	0.010	0.002	0.000|
Multiallelic Dprime: 0.569
BLOCK 704.  MARKERS: 3747 3748 3749 3750 3751 3752 3753 3754
14243124 (0.566)	|0.378	0.123	0.061|
41311242 (0.264)	|0.156	0.097	0.009|
14311124 (0.075)	|0.028	0.007	0.040|
14343124 (0.064)	|0.061	0.000	0.002|
14243142 (0.014)	|0.002	0.013	0.000|
Multiallelic Dprime: 0.208
BLOCK 705.  MARKERS: 3756 3757 3758
321 (0.630)	|0.262	0.143	0.151	0.047	0.014|
341 (0.248)	|0.036	0.161	0.033	0.008	0.002|
123 (0.112)	|0.054	0.025	0.007	0.020	0.007|
Multiallelic Dprime: 0.356
BLOCK 706.  MARKERS: 3760 3761 3762 3763 3764 3765 3766 3767 3768 3769 3770
22311123312 (0.353)	|0.000	0.353	0.000|
31143341242 (0.332)	|0.330	0.000	0.000|
31143341214 (0.190)	|0.000	0.000	0.189|
21111123312 (0.076)	|0.043	0.033	0.000|
31143343312 (0.023)	|0.022	0.001	0.000|
Multiallelic Dprime: 0.945
BLOCK 707.  MARKERS: 3771 3772 3773
421 (0.409)	|0.372	0.000	0.000	0.037|
223 (0.392)	|0.034	0.353	0.000	0.000|
243 (0.199)	|0.000	0.000	0.199	0.000|
Multiallelic Dprime: 0.943
BLOCK 708.  MARKERS: 3774 3775 3776 3777
2321 (0.406)	|0.037	0.293	0.076|
4143 (0.353)	|0.299	0.052	0.003|
4323 (0.199)	|0.007	0.000	0.192|
2323 (0.037)	|0.006	0.000	0.031|
Multiallelic Dprime: 0.750
BLOCK 709.  MARKERS: 3778 3779
43 (0.350)	|0.329	0.018	0.002|
21 (0.348)	|0.005	0.342	0.000|
41 (0.302)	|0.185	0.022	0.095|
Multiallelic Dprime: 0.799
BLOCK 710.  MARKERS: 3780 3781 3782
311 (0.520)	|0.449	0.045	0.026|
223 (0.383)	|0.018	0.364	0.000|
211 (0.097)	|0.064	0.033	0.000|
Multiallelic Dprime: 0.772
BLOCK 711.  MARKERS: 3783 3784
23 (0.533)	|0.356	0.085	0.091|
11 (0.441)	|0.101	0.196	0.144|
21 (0.026)	|0.019	0.007	0.000|
Multiallelic Dprime: 0.428
BLOCK 712.  MARKERS: 3786 3787
21 (0.477)	|0.259	0.013	0.176	0.000	0.004	0.000	0.012|
41 (0.288)	|0.002	0.270	0.000	0.000	0.000	0.013	0.000|
23 (0.235)	|0.024	0.000	0.000	0.158	0.054	0.000	0.000|
Multiallelic Dprime: 0.927
BLOCK 713.  MARKERS: 3788 3789 3790 3791 3792 3793 3794 3795
14233113 (0.285)	|0.165	0.062	0.024	0.009	0.003	0.011|
12233231 (0.282)	|0.041	0.053	0.071	0.077	0.027	0.006|
44211231 (0.176)	|0.061	0.078	0.022	0.009	0.002	0.000|
14413131 (0.158)	|0.031	0.030	0.064	0.019	0.002	0.008|
14233131 (0.059)	|0.017	0.033	0.002	0.002	0.002	0.002|
12233131 (0.013)	|0.002	0.006	0.002	0.004	0.000	0.000|
14233111 (0.011)	|0.000	0.000	0.011	0.000	0.000	0.000|
Multiallelic Dprime: 0.369
BLOCK 714.  MARKERS: 3796 3797 3798 3799 3800 3801 3802 3803 3804 3805 3806
32444342132 (0.322)	|0.318	0.000	0.003|
34224121322 (0.268)	|0.002	0.000	0.268|
12422141134 (0.195)	|0.000	0.192	0.000|
12422141132 (0.124)	|0.000	0.123	0.000|
12424141132 (0.037)	|0.036	0.000	0.000|
32444341132 (0.029)	|0.004	0.024	0.000|
Multiallelic Dprime: 0.985
BLOCK 715.  MARKERS: 3807 3808
11 (0.373)	|0.009	0.355	0.008|
31 (0.348)	|0.321	0.026	0.000|
13 (0.276)	|0.083	0.008	0.183|
Multiallelic Dprime: 0.833
BLOCK 716.  MARKERS: 3809 3810 3811
344 (0.416)	|0.364	0.048	0.004	0.000	0.000|
142 (0.389)	|0.165	0.004	0.154	0.037	0.031|
122 (0.191)	|0.011	0.156	0.024	0.000	0.000|
Multiallelic Dprime: 0.656
BLOCK 717.  MARKERS: 3812 3813 3814 3815 3816 3817 3818
4334421 (0.542)	|0.395	0.138	0.006|
2342242 (0.208)	|0.026	0.171	0.011|
2442442 (0.181)	|0.065	0.117	0.000|
2344442 (0.037)	|0.036	0.002	0.000|
2342442 (0.032)	|0.007	0.025	0.000|
Multiallelic Dprime: 0.503
BLOCK 718.  MARKERS: 3820 3821 3822
242 (0.528)	|0.258	0.185	0.082	0.001|
424 (0.454)	|0.137	0.166	0.138	0.010|
442 (0.017)	|0.015	0.002	0.000	0.000|
Multiallelic Dprime: 0.191
BLOCK 719.  MARKERS: 3827 3828 3829 3830 3831 3832
123121 (0.409)	|0.010	0.395	0.000|
224343 (0.353)	|0.315	0.012	0.026|
234343 (0.222)	|0.203	0.000	0.020|
123123 (0.011)	|0.011	0.000	0.000|
Multiallelic Dprime: 0.882
BLOCK 720.  MARKERS: 3834 3835 3836 3837
2222 (0.538)	|0.319	0.094	0.035	0.070	0.000|
4344 (0.408)	|0.076	0.151	0.114	0.000	0.045|
2244 (0.047)	|0.022	0.020	0.005	0.000	0.000|
Multiallelic Dprime: 0.516
BLOCK 721.  MARKERS: 3838 3839 3840 3841 3842 3843 3844 3845 3846 3847 3848 3849 3850 3851 3852 3853 3854 3855 3856 3857 3858 3859 3860 3861
112244321312312334321233 (0.423)	|0.405	0.003	0.000	0.000	0.000	0.012|
333422143134344211141411 (0.263)	|0.000	0.257	0.001	0.000	0.003	0.000|
112244341312114314142211 (0.153)	|0.000	0.006	0.136	0.000	0.004	0.000|
333422143334344211141211 (0.071)	|0.000	0.000	0.000	0.071	0.000	0.000|
133422341314314314141211 (0.045)	|0.000	0.017	0.000	0.000	0.029	0.000|
Multiallelic Dprime: 0.968
BLOCK 722.  MARKERS: 3862 3863 3864 3865 3866 3867 3868 3869 3870 3871 3872
23334213114 (0.418)	|0.417	0.000	0.000|
11121432444 (0.296)	|0.075	0.221	0.000|
11121432142 (0.149)	|0.000	0.000	0.149|
23334213144 (0.073)	|0.000	0.000	0.072|
11334213114 (0.036)	|0.036	0.000	0.000|
23121432444 (0.013)	|0.000	0.012	0.000|
Multiallelic Dprime: 0.919
BLOCK 723.  MARKERS: 3873 3874
23 (0.537)	|0.319	0.177	0.010	0.016	0.000|
31 (0.236)	|0.004	0.033	0.007	0.145	0.039|
21 (0.227)	|0.003	0.002	0.147	0.001	0.070|
Multiallelic Dprime: 0.828
BLOCK 724.  MARKERS: 3875 3876 3877 3878 3879 3880 3881 3882 3883 3884 3885 3886 3887
3113133341234 (0.325)	|0.091	0.232	0.000|
3133313143243 (0.211)	|0.067	0.018	0.127|
4333332123233 (0.163)	|0.149	0.014	0.000|
3133313143434 (0.163)	|0.134	0.024	0.005|
3131333341234 (0.109)	|0.007	0.101	0.000|
Multiallelic Dprime: 0.658
BLOCK 725.  MARKERS: 3890 3891 3892
323 (0.455)	|0.452	0.000	0.004|
143 (0.404)	|0.374	0.000	0.026|
321 (0.137)	|0.039	0.098	0.000|
Multiallelic Dprime: 0.758
BLOCK 726.  MARKERS: 3893 3894
33 (0.866)	|0.355	0.194	0.159	0.158|
11 (0.098)	|0.071	0.020	0.007	0.000|
13 (0.032)	|0.025	0.005	0.000	0.000|
Multiallelic Dprime: 0.550
BLOCK 727.  MARKERS: 3896 3897 3898 3899
3221 (0.453)	|0.052	0.232	0.127	0.042|
3421 (0.221)	|0.141	0.027	0.047	0.005|
1421 (0.167)	|0.141	0.003	0.012	0.011|
3243 (0.158)	|0.022	0.035	0.024	0.073|
Multiallelic Dprime: 0.523
BLOCK 728.  MARKERS: 3900 3901 3902 3903 3904 3905
222123 (0.355)	|0.234	0.122	0.000|
222141 (0.298)	|0.012	0.283	0.002|
222121 (0.210)	|0.107	0.008	0.096|
344221 (0.131)	|0.114	0.016	0.001|
Multiallelic Dprime: 0.611
BLOCK 729.  MARKERS: 3906 3907 3908 3909
2213 (0.469)	|0.238	0.127	0.104|
4411 (0.429)	|0.195	0.099	0.134|
2423 (0.100)	|0.030	0.050	0.020|
Multiallelic Dprime: 0.109
BLOCK 730.  MARKERS: 3912 3913 3914
322 (0.465)	|0.352	0.088	0.002	0.004	0.003|
324 (0.276)	|0.031	0.004	0.194	0.031	0.000|
232 (0.259)	|0.017	0.226	0.010	0.000	0.006|
Multiallelic Dprime: 0.770
BLOCK 731.  MARKERS: 3916 3917 3918 3919 3920 3921 3922
2334224 (0.397)	|0.367	0.008	0.009	0.011|
2331421 (0.318)	|0.011	0.257	0.016	0.033|
4111411 (0.206)	|0.026	0.002	0.100	0.078|
2111411 (0.035)	|0.005	0.002	0.019	0.010|
2331411 (0.010)	|0.000	0.000	0.005	0.005|
Multiallelic Dprime: 0.805
BLOCK 732.  MARKERS: 3923 3924 3925 3926
4123 (0.415)	|0.353	0.005	0.058|
2333 (0.281)	|0.127	0.000	0.156|
2123 (0.155)	|0.010	0.140	0.004|
2122 (0.144)	|0.000	0.144	0.000|
Multiallelic Dprime: 0.704
BLOCK 733.  MARKERS: 3927 3928
23 (0.490)	|0.466	0.006	0.000	0.017|
41 (0.293)	|0.006	0.264	0.000	0.023|
43 (0.217)	|0.001	0.000	0.210	0.000|
Multiallelic Dprime: 0.953
BLOCK 734.  MARKERS: 3929 3930 3931 3932 3933
22432 (0.469)	|0.460	0.003	0.002	0.010|
24432 (0.272)	|0.006	0.000	0.145	0.120|
42224 (0.209)	|0.000	0.180	0.029	0.000|
22224 (0.039)	|0.000	0.035	0.000	0.004|
Multiallelic Dprime: 0.913
BLOCK 735.  MARKERS: 3934 3935 3936 3937
2142 (0.467)	|0.409	0.034	0.006	0.004	0.011|
1144 (0.220)	|0.075	0.005	0.125	0.003	0.000|
1334 (0.179)	|0.017	0.151	0.006	0.000	0.001|
2144 (0.135)	|0.009	0.012	0.005	0.104	0.001|
Multiallelic Dprime: 0.741
BLOCK 736.  MARKERS: 3940 3941 3942 3943 3944 3945 3946 3947 3948 3949
3422333121 (0.510)	|0.463	0.049|
2224313333 (0.202)	|0.161	0.041|
3442313333 (0.142)	|0.062	0.080|
3442131333 (0.110)	|0.100	0.010|
3422333321 (0.014)	|0.011	0.002|
Multiallelic Dprime: 0.382
BLOCK 737.  MARKERS: 3951 3952
23 (0.813)	|0.395	0.381	0.032|
41 (0.187)	|0.162	0.023	0.002|
Multiallelic Dprime: 0.699
BLOCK 738.  MARKERS: 3953 3954
23 (0.557)	|0.000	0.292	0.130	0.104	0.015	0.014|
41 (0.404)	|0.396	0.000	0.000	0.000	0.000	0.000|
43 (0.033)	|0.000	0.013	0.014	0.005	0.000	0.000|
Multiallelic Dprime: 0.942
BLOCK 739.  MARKERS: 3955 3956 3957 3958 3959 3960
442244 (0.400)	|0.242	0.078	0.080|
224444 (0.306)	|0.130	0.125	0.051|
424442 (0.144)	|0.075	0.051	0.018|
444424 (0.110)	|0.068	0.025	0.017|
444444 (0.016)	|0.006	0.010	0.000|
424444 (0.014)	|0.011	0.000	0.004|
Multiallelic Dprime: 0.179
BLOCK 740.  MARKERS: 3965 3966
42 (0.541)	|0.256	0.065	0.220|
44 (0.287)	|0.023	0.253	0.010|
22 (0.172)	|0.099	0.024	0.049|
Multiallelic Dprime: 0.553
BLOCK 741.  MARKERS: 3971 3972
21 (0.379)	|0.219	0.022	0.066	0.006	0.059|
23 (0.342)	|0.127	0.022	0.066	0.079	0.048|
41 (0.279)	|0.060	0.160	0.025	0.036	0.003|
Multiallelic Dprime: 0.391
BLOCK 742.  MARKERS: 3973 3974 3975 3976 3977 3978 3979 3980
41224143 (0.407)	|0.395	0.000	0.000	0.005	0.000|
41232124 (0.204)	|0.000	0.035	0.163	0.000	0.004|
14432143 (0.158)	|0.000	0.155	0.000	0.000	0.000|
11432243 (0.120)	|0.000	0.091	0.000	0.030	0.000|
41232143 (0.109)	|0.002	0.011	0.002	0.066	0.023|
Multiallelic Dprime: 0.911
BLOCK 743.  MARKERS: 3981 3982 3983 3984 3985
24322 (0.395)	|0.116	0.098	0.099	0.048	0.027|
42114 (0.294)	|0.069	0.056	0.078	0.059	0.031|
42112 (0.165)	|0.038	0.052	0.030	0.026	0.019|
24122 (0.101)	|0.034	0.013	0.015	0.020	0.019|
42122 (0.028)	|0.008	0.011	0.008	0.001	0.000|
Multiallelic Dprime: 0.131
BLOCK 744.  MARKERS: 3993 3994 3995 3996 3997 3998
233123 (0.267)	|0.006	0.205	0.000	0.022	0.034|
233143 (0.235)	|0.007	0.099	0.128	0.000	0.000|
112223 (0.230)	|0.219	0.007	0.000	0.003	0.000|
132221 (0.155)	|0.156	0.000	0.000	0.000	0.000|
132223 (0.102)	|0.082	0.003	0.002	0.013	0.000|
Multiallelic Dprime: 0.842
BLOCK 745.  MARKERS: 3999 4000 4001 4002
1412 (0.477)	|0.078	0.221	0.086	0.079|
1244 (0.317)	|0.308	0.003	0.000	0.004|
3244 (0.134)	|0.125	0.001	0.003	0.003|
1414 (0.038)	|0.005	0.000	0.005	0.026|
1444 (0.035)	|0.000	0.000	0.028	0.006|
Multiallelic Dprime: 0.802
BLOCK 746.  MARKERS: 4003 4004 4005 4006 4007 4008 4009 4010
24224324 (0.515)	|0.366	0.041	0.080	0.005	0.010	0.006|
44212342 (0.225)	|0.055	0.148	0.017	0.000	0.000	0.005|
24224322 (0.124)	|0.101	0.008	0.004	0.006	0.002	0.000|
43122142 (0.118)	|0.068	0.025	0.017	0.009	0.000	0.000|
Multiallelic Dprime: 0.420
BLOCK 747.  MARKERS: 4015 4016 4017 4018 4019 4020 4021
4212212 (0.595)	|0.473	0.041	0.065	0.008|
2434431 (0.233)	|0.076	0.063	0.003	0.086|
2434432 (0.118)	|0.048	0.032	0.033	0.004|
4412232 (0.020)	|0.005	0.004	0.011	0.000|
2212212 (0.012)	|0.011	0.000	0.000	0.000|
2434212 (0.011)	|0.005	0.001	0.006	0.000|
Multiallelic Dprime: 0.476
BLOCK 748.  MARKERS: 4023 4024 4025 4026
4143 (0.621)	|0.495	0.002	0.068	0.028	0.016|
2341 (0.141)	|0.000	0.135	0.002	0.000	0.000|
4141 (0.127)	|0.008	0.013	0.089	0.000	0.007|
2321 (0.099)	|0.001	0.092	0.001	0.000	0.000|
Multiallelic Dprime: 0.861
BLOCK 749.  MARKERS: 4027 4028 4029 4030 4031 4032 4033 4034
43111114 (0.506)	|0.460	0.016	0.005	0.014	0.002	0.001	0.000|
21313332 (0.242)	|0.001	0.219	0.002	0.000	0.000	0.015	0.000|
41121332 (0.163)	|0.014	0.000	0.098	0.034	0.002	0.000	0.014|
43121332 (0.029)	|0.003	0.000	0.024	0.000	0.000	0.000	0.000|
41111332 (0.023)	|0.000	0.000	0.000	0.000	0.022	0.000	0.000|
Multiallelic Dprime: 0.896
BLOCK 750.  MARKERS: 4035 4036 4037 4038 4039 4040 4041 4042
21114314 (0.491)	|0.493	0.000	0.000|
33332134 (0.247)	|0.000	0.246	0.000|
23332112 (0.130)	|0.055	0.000	0.073|
23332134 (0.049)	|0.000	0.050	0.000|
23312114 (0.037)	|0.000	0.000	0.037|
31114314 (0.016)	|0.015	0.000	0.000|
23314314 (0.014)	|0.000	0.000	0.014|
Multiallelic Dprime: 0.936
BLOCK 751.  MARKERS: 4043 4044
11 (0.569)	|0.489	0.007	0.053	0.000	0.001	0.016|
33 (0.303)	|0.000	0.294	0.000	0.000	0.001	0.000|
13 (0.128)	|0.005	0.013	0.059	0.034	0.016	0.000|
Multiallelic Dprime: 0.903
BLOCK 752.  MARKERS: 4045 4046 4047 4048 4049 4050 4051
1314314 (0.493)	|0.175	0.281	0.024	0.007|
4131212 (0.314)	|0.277	0.009	0.016	0.008|
1131232 (0.112)	|0.047	0.017	0.011	0.033|
1131214 (0.033)	|0.016	0.017	0.000	0.000|
1131212 (0.018)	|0.017	0.000	0.000	0.000|
1314312 (0.016)	|0.008	0.004	0.003	0.000|
Multiallelic Dprime: 0.576
BLOCK 753.  MARKERS: 4054 4055 4056 4057 4058 4059
132223 (0.548)	|0.090	0.306	0.152	0.003|
223341 (0.332)	|0.324	0.008	0.000	0.000|
132241 (0.053)	|0.014	0.003	0.000	0.036|
132341 (0.050)	|0.048	0.000	0.000	0.001|
Multiallelic Dprime: 0.889
BLOCK 754.  MARKERS: 4060 4061 4062 4063
2242 (0.489)	|0.063	0.352	0.070|
2424 (0.317)	|0.272	0.009	0.036|
4424 (0.155)	|0.104	0.006	0.045|
2244 (0.040)	|0.004	0.011	0.025|
Multiallelic Dprime: 0.671
BLOCK 755.  MARKERS: 4064 4065
34 (0.442)	|0.443	0.000|
12 (0.379)	|0.352	0.026|
14 (0.176)	|0.102	0.073|
Multiallelic Dprime: 0.686
BLOCK 756.  MARKERS: 4066 4067
44 (0.900)	|0.395	0.381	0.103	0.005	0.002|
23 (0.099)	|0.004	0.000	0.019	0.067	0.009|
Multiallelic Dprime: 0.835
BLOCK 757.  MARKERS: 4069 4070 4071 4072 4073 4074
434113 (0.399)	|0.033	0.316	0.004	0.024	0.018|
113241 (0.380)	|0.243	0.013	0.110	0.003	0.000|
434243 (0.123)	|0.066	0.007	0.020	0.029	0.000|
434143 (0.072)	|0.064	0.005	0.000	0.002	0.000|
434241 (0.012)	|0.001	0.000	0.008	0.000	0.000|
Multiallelic Dprime: 0.700
BLOCK 758.  MARKERS: 4075 4076 4077 4078 4079 4080
243132 (0.419)	|0.237	0.129	0.052|
431311 (0.343)	|0.217	0.107	0.020|
433312 (0.141)	|0.040	0.024	0.076|
433132 (0.060)	|0.026	0.033	0.002|
431132 (0.018)	|0.011	0.006	0.000|
Multiallelic Dprime: 0.190
BLOCK 759.  MARKERS: 4083 4084
12 (0.536)	|0.475	0.025	0.029|
14 (0.306)	|0.025	0.259	0.008|
34 (0.158)	|0.005	0.002	0.147|
Multiallelic Dprime: 0.854
BLOCK 760.  MARKERS: 4085 4086 4087 4088 4089
24132 (0.505)	|0.436	0.067|
42224 (0.285)	|0.231	0.054|
42132 (0.184)	|0.179	0.004|
Multiallelic Dprime: 0.229
BLOCK 761.  MARKERS: 4090 4091 4092
412 (0.871)	|0.337	0.216	0.164	0.122|
231 (0.127)	|0.083	0.000	0.004	0.036|
Multiallelic Dprime: 0.579
BLOCK 762.  MARKERS: 4094 4095 4096 4097 4098 4099 4100 4101 4102 4103
3133421212 (0.420)	|0.385	0.034	0.000|
2212331422 (0.216)	|0.043	0.000	0.174|
3112331212 (0.169)	|0.078	0.091	0.000|
3213332214 (0.159)	|0.001	0.159	0.000|
Multiallelic Dprime: 0.765
BLOCK 763.  MARKERS: 4104 4105 4106
223 (0.524)	|0.349	0.085	0.041	0.049|
443 (0.295)	|0.123	0.084	0.064	0.024|
221 (0.182)	|0.165	0.011	0.002	0.002|
Multiallelic Dprime: 0.291
BLOCK 764.  MARKERS: 4108 4109 4110 4111 4112
43424 (0.636)	|0.324	0.312|
43444 (0.179)	|0.103	0.076|
11323 (0.107)	|0.061	0.046|
43324 (0.075)	|0.026	0.049|
Multiallelic Dprime: 0.073
BLOCK 765.  MARKERS: 4113 4114
22 (0.516)	|0.195	0.186	0.098	0.024|
41 (0.484)	|0.393	0.085	0.002	0.002|
Multiallelic Dprime: 0.539
BLOCK 766.  MARKERS: 4115 4116 4117 4118
2332 (0.588)	|0.449	0.115	0.009	0.007	0.009|
4134 (0.271)	|0.061	0.000	0.094	0.054	0.059|
2312 (0.101)	|0.040	0.000	0.008	0.052	0.000|
2132 (0.026)	|0.005	0.000	0.005	0.000	0.016|
Multiallelic Dprime: 0.648
BLOCK 767.  MARKERS: 4121 4122 4123 4124 4125
23313 (0.562)	|0.349	0.072	0.014	0.129|
23133 (0.119)	|0.010	0.090	0.009	0.011|
21311 (0.119)	|0.006	0.001	0.097	0.013|
43313 (0.117)	|0.077	0.001	0.037	0.000|
23333 (0.083)	|0.071	0.012	0.000	0.000|
Multiallelic Dprime: 0.528
BLOCK 768.  MARKERS: 4126 4127 4128 4129
2224 (0.512)	|0.286	0.150	0.010	0.014	0.026	0.022|
2222 (0.176)	|0.124	0.017	0.003	0.016	0.008	0.004|
2232 (0.156)	|0.005	0.128	0.013	0.004	0.001	0.003|
4422 (0.153)	|0.007	0.023	0.104	0.012	0.000	0.006|
Multiallelic Dprime: 0.495
BLOCK 769.  MARKERS: 4130 4131 4132 4133 4134 4135 4136 4137
14211123 (0.421)	|0.418	0.000	0.000	0.000|
11213331 (0.317)	|0.000	0.311	0.003	0.001|
21433331 (0.131)	|0.000	0.003	0.125	0.003|
11213131 (0.048)	|0.005	0.000	0.000	0.039|
11211123 (0.034)	|0.027	0.000	0.000	0.000|
14211121 (0.034)	|0.022	0.005	0.004	0.002|
Multiallelic Dprime: 0.960
BLOCK 770.  MARKERS: 4138 4139 4140 4141 4142 4143 4144 4145
14433133 (0.484)	|0.454	0.021	0.003	0.003|
32211111 (0.321)	|0.139	0.077	0.006	0.099|
14233233 (0.135)	|0.011	0.004	0.117	0.000|
32211133 (0.045)	|0.002	0.043	0.000	0.000|
Multiallelic Dprime: 0.725
BLOCK 771.  MARKERS: 4146 4147 4148 4149
2434 (0.608)	|0.341	0.185	0.004	0.025	0.042	0.000|
2414 (0.150)	|0.031	0.001	0.000	0.075	0.009	0.034|
4413 (0.134)	|0.006	0.001	0.121	0.000	0.002	0.000|
2234 (0.104)	|0.104	0.000	0.000	0.000	0.000	0.000|
Multiallelic Dprime: 0.672
BLOCK 772.  MARKERS: 4150 4151 4152 4153 4154 4155 4156
2324313 (0.481)	|0.419	0.000	0.011	0.025	0.013	0.013|
4214333 (0.190)	|0.185	0.000	0.000	0.000	0.003	0.000|
4321332 (0.126)	|0.002	0.120	0.000	0.000	0.000	0.000|
4214233 (0.100)	|0.095	0.000	0.000	0.000	0.003	0.002|
4314333 (0.053)	|0.004	0.000	0.039	0.007	0.001	0.000|
2324333 (0.034)	|0.000	0.000	0.033	0.000	0.000	0.000|
Multiallelic Dprime: 0.770
BLOCK 773.  MARKERS: 4157 4158 4159 4160 4161 4162
341113 (0.713)	|0.358	0.255	0.064	0.031|
133431 (0.125)	|0.124	0.000	0.000	0.000|
343113 (0.082)	|0.078	0.000	0.002	0.000|
343433 (0.033)	|0.000	0.032	0.000	0.000|
333431 (0.021)	|0.021	0.000	0.000	0.000|
343431 (0.017)	|0.000	0.000	0.000	0.016|
Multiallelic Dprime: 0.682
BLOCK 774.  MARKERS: 4164 4165 4166 4167 4168
23133 (0.585)	|0.183	0.000	0.234	0.137	0.003|
31211 (0.291)	|0.036	0.248	0.000	0.000	0.000|
21231 (0.068)	|0.058	0.000	0.000	0.000	0.009|
31231 (0.048)	|0.048	0.000	0.000	0.000	0.000|
Multiallelic Dprime: 0.762
BLOCK 775.  MARKERS: 4169 4170 4171 4172 4173 4174 4175 4176 4177 4178 4179 4180 4181 4182 4183 4184 4185
14324224134121324 (0.329)	|0.048	0.004	0.187	0.036	0.000	0.045	0.000|
12342424322341324 (0.249)	|0.153	0.003	0.002	0.009	0.069	0.000	0.014|
24122442134341442 (0.236)	|0.001	0.219	0.000	0.001	0.008	0.000	0.000|
14342424322343324 (0.137)	|0.083	0.000	0.000	0.044	0.000	0.000	0.000|
14122442134341442 (0.013)	|0.000	0.004	0.000	0.000	0.000	0.000	0.000|
Multiallelic Dprime: 0.806
BLOCK 776.  MARKERS: 4188 4189 4190 4191 4192 4193 4194 4195 4196 4197 4198 4199 4200 4201 4202 4203 4204 4205 4206
2133131234332314342 (0.298)	|0.293	0.000	0.003|
2211313122211122421 (0.247)	|0.002	0.244	0.001|
4131111234332314342 (0.194)	|0.194	0.001	0.000|
2131311234332314342 (0.090)	|0.000	0.000	0.088|
2131131234332314342 (0.077)	|0.077	0.000	0.000|
2211313122211122442 (0.044)	|0.000	0.000	0.046|
2131131234332322421 (0.015)	|0.000	0.013	0.000|
Multiallelic Dprime: 0.985
BLOCK 777.  MARKERS: 4209 4210 4211 4212 4213 4214 4215 4216
32421231 (0.588)	|0.298	0.186	0.104|
11233114 (0.268)	|0.154	0.104	0.011|
31421231 (0.141)	|0.040	0.082	0.019|
Multiallelic Dprime: 0.176
BLOCK 778.  MARKERS: 4219 4220
12 (0.492)	|0.156	0.309	0.001	0.012|
14 (0.374)	|0.359	0.005	0.001	0.000|
42 (0.134)	|0.005	0.002	0.127	0.000|
Multiallelic Dprime: 0.819
BLOCK 779.  MARKERS: 4222 4223 4224 4225 4226 4227 4228 4229 4230 4231 4232 4233 4234 4235
11231112122242 (0.520)	|0.156	0.170	0.125	0.068|
33441112122222 (0.317)	|0.209	0.031	0.065	0.009|
11243334344321 (0.130)	|0.048	0.025	0.004	0.053|
11241112122222 (0.012)	|0.000	0.004	0.003	0.006|
Multiallelic Dprime: 0.336
BLOCK 780.  MARKERS: 4237 4238 4239 4240 4241 4242
343341 (0.420)	|0.226	0.003	0.141	0.011	0.015	0.022|
143223 (0.233)	|0.000	0.006	0.055	0.161	0.005	0.000|
332241 (0.201)	|0.006	0.176	0.002	0.005	0.000	0.000|
343243 (0.141)	|0.002	0.039	0.016	0.000	0.080	0.000|
Multiallelic Dprime: 0.770
BLOCK 781.  MARKERS: 4243 4244 4245 4246 4247 4248 4249 4250 4251 4252 4253 4254 4255 4256 4257 4258 4259 4260
134433322321212111 (0.235)	|0.228	0.000	0.001	0.005	0.000	0.000|
334231244133133132 (0.223)	|0.045	0.135	0.001	0.040	0.000	0.000|
134413322321212111 (0.215)	|0.198	0.016	0.000	0.000	0.000	0.000|
312233342333113332 (0.179)	|0.007	0.003	0.144	0.008	0.000	0.015|
334231244133113132 (0.101)	|0.085	0.002	0.013	0.000	0.000	0.000|
132233342333113332 (0.022)	|0.000	0.000	0.000	0.000	0.021	0.000|
Multiallelic Dprime: 0.829
BLOCK 782.  MARKERS: 4262 4263 4264 4265 4266 4267 4268 4269 4270 4271 4272 4273 4274
2334144134312 (0.569)	|0.317	0.000	0.000	0.140	0.113|
1134332311131 (0.168)	|0.000	0.000	0.167	0.000	0.000|
1112134134332 (0.161)	|0.000	0.163	0.000	0.000	0.000|
1134334134332 (0.053)	|0.000	0.053	0.000	0.000	0.000|
1134332311132 (0.022)	|0.021	0.000	0.000	0.000	0.000|
1112134134312 (0.015)	|0.015	0.000	0.000	0.000	0.000|
Multiallelic Dprime: 0.951
BLOCK 783.  MARKERS: 4275 4276 4277 4278 4279 4280 4281
4413143 (0.356)	|0.221	0.052	0.028	0.035	0.011|
2113143 (0.220)	|0.017	0.012	0.188	0.000	0.000|
4433143 (0.170)	|0.006	0.153	0.009	0.000	0.000|
2111434 (0.140)	|0.063	0.043	0.012	0.000	0.019|
2111433 (0.113)	|0.000	0.000	0.000	0.108	0.000|
Multiallelic Dprime: 0.680
BLOCK 784.  MARKERS: 4282 4283 4284 4285 4286 4287 4288 4289 4290 4291 4292 4293
321111332141 (0.308)	|0.131	0.172	0.004|
323133213223 (0.262)	|0.050	0.010	0.202|
323233213223 (0.236)	|0.196	0.004	0.035|
213131332123 (0.143)	|0.071	0.070	0.001|
321111332123 (0.031)	|0.020	0.010	0.000|
Multiallelic Dprime: 0.551
BLOCK 785.  MARKERS: 4294 4295
13 (0.476)	|0.453	0.007	0.014	0.000|
23 (0.274)	|0.003	0.127	0.142	0.000|
21 (0.249)	|0.000	0.234	0.000	0.013|
Multiallelic Dprime: 0.874
BLOCK 786.  MARKERS: 4296 4297 4298 4299
4414 (0.457)	|0.240	0.086	0.130|
2422 (0.369)	|0.263	0.093	0.015|
4314 (0.156)	|0.027	0.119	0.011|
2424 (0.013)	|0.000	0.004	0.009|
Multiallelic Dprime: 0.354
BLOCK 787.  MARKERS: 4300 4301 4302 4303
2222 (0.527)	|0.329	0.026	0.068	0.097	0.007|
4444 (0.302)	|0.149	0.001	0.053	0.008	0.090|
4222 (0.165)	|0.014	0.133	0.013	0.004	0.000|
Multiallelic Dprime: 0.462
BLOCK 788.  MARKERS: 4305 4306 4307 4308 4309 4310
211221 (0.494)	|0.354	0.136	0.005|
412243 (0.161)	|0.005	0.132	0.025|
412423 (0.137)	|0.000	0.001	0.136|
432423 (0.110)	|0.098	0.003	0.008|
211223 (0.097)	|0.008	0.001	0.087|
Multiallelic Dprime: 0.675
BLOCK 789.  MARKERS: 4311 4312 4313
442 (0.466)	|0.441	0.010	0.004	0.000	0.008|
242 (0.274)	|0.027	0.230	0.002	0.013	0.000|
224 (0.260)	|0.053	0.022	0.174	0.000	0.002|
Multiallelic Dprime: 0.836
BLOCK 790.  MARKERS: 4314 4315 4316 4317 4318 4319
112324 (0.520)	|0.163	0.277	0.081|
134144 (0.262)	|0.243	0.014	0.005|
212321 (0.180)	|0.134	0.018	0.028|
134344 (0.013)	|0.010	0.003	0.000|
112321 (0.011)	|0.006	0.002	0.003|
Multiallelic Dprime: 0.652
BLOCK 791.  MARKERS: 4322 4323
13 (0.562)	|0.561	0.000|
33 (0.321)	|0.295	0.023|
11 (0.117)	|0.004	0.111|
Multiallelic Dprime: 0.826
BLOCK 792.  MARKERS: 4325 4326 4327
334 (0.861)	|0.348	0.203	0.177	0.000	0.064	0.036	0.000	0.012|
112 (0.134)	|0.000	0.000	0.000	0.108	0.000	0.000	0.015	0.000|
Multiallelic Dprime: 1.000
BLOCK 793.  MARKERS: 4328 4329 4330 4331 4332 4333 4334 4335 4336 4337
3222411321 (0.347)	|0.209	0.137|
3222411343 (0.207)	|0.198	0.008|
3244134121 (0.180)	|0.142	0.037|
4344134121 (0.107)	|0.019	0.089|
3344134121 (0.065)	|0.059	0.005|
3222411341 (0.037)	|0.036	0.001|
4244134121 (0.013)	|0.014	0.000|
3244134143 (0.012)	|0.010	0.002|
Multiallelic Dprime: 0.495
BLOCK 794.  MARKERS: 4338 4339
22 (0.705)	|0.674	0.020	0.002	0.000|
44 (0.295)	|0.011	0.249	0.021	0.011|
Multiallelic Dprime: 0.929
BLOCK 795.  MARKERS: 4340 4341 4342
324 (0.686)	|0.211	0.138	0.119	0.104	0.098	0.011|
211 (0.269)	|0.072	0.067	0.053	0.038	0.034	0.003|
224 (0.024)	|0.000	0.005	0.013	0.000	0.004	0.000|
221 (0.012)	|0.000	0.002	0.002	0.003	0.000	0.002|
Multiallelic Dprime: 0.104
BLOCK 796.  MARKERS: 4345 4346 4347 4348 4349 4350 4351
3312443 (0.283)	|0.242	0.007	0.012	0.023|
2312443 (0.211)	|0.115	0.014	0.041	0.042|
2332123 (0.194)	|0.165	0.001	0.000	0.028|
2133123 (0.144)	|0.023	0.053	0.053	0.012|
2312121 (0.138)	|0.032	0.080	0.012	0.007|
2312123 (0.017)	|0.006	0.001	0.000	0.009|
Multiallelic Dprime: 0.515
BLOCK 797.  MARKERS: 4355 4356 4357 4358 4359 4360
134111 (0.585)	|0.494	0.090	0.002|
314111 (0.159)	|0.158	0.001	0.000|
131321 (0.124)	|0.007	0.003	0.112|
334113 (0.122)	|0.043	0.072	0.006|
Multiallelic Dprime: 0.604
BLOCK 798.  MARKERS: 4362 4363
12 (0.708)	|0.581	0.126	0.000|
11 (0.169)	|0.030	0.135	0.004|
41 (0.119)	|0.005	0.002	0.112|
Multiallelic Dprime: 0.734
BLOCK 799.  MARKERS: 4365 4366
34 (0.618)	|0.383	0.200	0.034|
32 (0.264)	|0.145	0.060	0.059|
22 (0.117)	|0.007	0.101	0.009|
Multiallelic Dprime: 0.281
BLOCK 800.  MARKERS: 4370 4371
14 (0.536)	|0.414	0.120	0.002|
42 (0.362)	|0.008	0.249	0.103|
44 (0.102)	|0.001	0.027	0.073|
Multiallelic Dprime: 0.708
BLOCK 801.  MARKERS: 4372 4373
24 (0.423)	|0.402	0.014	0.003|
34 (0.397)	|0.213	0.010	0.167|
32 (0.178)	|0.018	0.158	0.004|
Multiallelic Dprime: 0.700
BLOCK 802.  MARKERS: 4374 4375 4376
111 (0.633)	|0.308	0.159	0.032	0.098	0.010|
112 (0.184)	|0.027	0.051	0.092	0.009	0.001|
231 (0.174)	|0.025	0.130	0.002	0.009	0.000|
Multiallelic Dprime: 0.510
BLOCK 803.  MARKERS: 4379 4380 4381 4382 4383 4384 4385 4386 4387 4388 4389 4390 4391 4392 4393 4394 4395 4396
332212343333343342 (0.361)	|0.356	0.000	0.000	0.000	0.000	0.000|
124424441313123113 (0.341)	|0.003	0.225	0.104	0.002	0.000	0.000|
332212311111122113 (0.126)	|0.000	0.000	0.000	0.126	0.000	0.000|
332212313333143342 (0.118)	|0.000	0.000	0.070	0.000	0.046	0.000|
332212341313123112 (0.011)	|0.000	0.000	0.000	0.000	0.000	0.011|
Multiallelic Dprime: 0.944
BLOCK 804.  MARKERS: 4397 4398 4399 4400 4401 4402 4403 4404 4405 4406 4407 4408 4409 4410
24434143114442 (0.371)	|0.352	0.005	0.012|
22214224411242 (0.237)	|0.100	0.004	0.133|
44432244421224 (0.178)	|0.008	0.170	0.000|
22214224411442 (0.136)	|0.073	0.063	0.000|
22214244411242 (0.047)	|0.031	0.000	0.015|
22214244411222 (0.011)	|0.011	0.000	0.000|
Multiallelic Dprime: 0.703
BLOCK 805.  MARKERS: 4412 4413
42 (0.589)	|0.319	0.107	0.041	0.076	0.038|
43 (0.246)	|0.008	0.134	0.006	0.039	0.061|
12 (0.166)	|0.013	0.002	0.135	0.015	0.000|
Multiallelic Dprime: 0.577
BLOCK 806.  MARKERS: 4416 4417 4418 4419 4420
13124 (0.338)	|0.238	0.086	0.010	0.002	0.002|
43124 (0.243)	|0.090	0.128	0.007	0.013	0.005|
44342 (0.181)	|0.099	0.061	0.020	0.000	0.001|
44142 (0.131)	|0.021	0.096	0.005	0.008	0.001|
43142 (0.098)	|0.029	0.006	0.060	0.000	0.002|
Multiallelic Dprime: 0.379
BLOCK 807.  MARKERS: 4421 4422 4423 4424 4425 4426
212232 (0.483)	|0.277	0.189	0.014|
124114 (0.378)	|0.216	0.162	0.000|
224114 (0.102)	|0.081	0.020	0.000|
222214 (0.024)	|0.003	0.000	0.021|
212234 (0.011)	|0.010	0.002	0.000|
Multiallelic Dprime: 0.135
BLOCK 808.  MARKERS: 4427 4428 4429
143 (0.588)	|0.380	0.030	0.179|
332 (0.372)	|0.156	0.210	0.007|
333 (0.035)	|0.000	0.035	0.000|
Multiallelic Dprime: 0.533
BLOCK 809.  MARKERS: 4430 4431
41 (0.539)	|0.285	0.169	0.029	0.008	0.029	0.003	0.006|
23 (0.275)	|0.074	0.112	0.023	0.047	0.002	0.005	0.003|
21 (0.186)	|0.028	0.014	0.059	0.034	0.024	0.023	0.000|
Multiallelic Dprime: 0.381
BLOCK 810.  MARKERS: 4435 4436 4437 4438 4439 4440 4441 4442 4443 4444 4445 4446 4447 4448 4449 4450 4451 4452
144243122132131132 (0.386)	|0.378	0.008|
123244122332132132 (0.295)	|0.005	0.291|
324324344344312314 (0.112)	|0.109	0.000|
324324344334312314 (0.087)	|0.088	0.000|
144243122132132132 (0.055)	|0.028	0.025|
324324344344312312 (0.031)	|0.000	0.032|
324244122332132132 (0.010)	|0.010	0.000|
Multiallelic Dprime: 0.926
BLOCK 811.  MARKERS: 4453 4454
13 (0.634)	|0.275	0.237	0.102	0.009|
31 (0.361)	|0.320	0.031	0.003	0.002|
Multiallelic Dprime: 0.743
BLOCK 812.  MARKERS: 4455 4456 4457 4458 4459 4460
411141 (0.599)	|0.360	0.178	0.055|
411324 (0.268)	|0.103	0.152	0.007|
233141 (0.106)	|0.033	0.027	0.046|
411124 (0.011)	|0.001	0.008	0.000|
Multiallelic Dprime: 0.285
BLOCK 813.  MARKERS: 4463 4464 4465 4466
2312 (0.509)	|0.359	0.060	0.090|
3212 (0.368)	|0.173	0.118	0.076|
2234 (0.109)	|0.036	0.037	0.036|
Multiallelic Dprime: 0.254
BLOCK 814.  MARKERS: 4470 4471
31 (0.575)	|0.561	0.012|
11 (0.220)	|0.207	0.004|
14 (0.204)	|0.007	0.187|
Multiallelic Dprime: 0.916
BLOCK 815.  MARKERS: 4472 4473 4474 4475 4476 4477 4478 4479 4480
111212313 (0.775)	|0.474	0.062	0.118	0.109	0.010|
323424132 (0.202)	|0.115	0.068	0.010	0.006	0.000|
Multiallelic Dprime: 0.263
BLOCK 816.  MARKERS: 4484 4485 4486 4487 4488 4489 4490
2444422 (0.599)	|0.237	0.297	0.061|
2322244 (0.133)	|0.119	0.007	0.007|
2322222 (0.131)	|0.043	0.023	0.064|
4422222 (0.119)	|0.042	0.015	0.062|
2422222 (0.012)	|0.005	0.005	0.002|
Multiallelic Dprime: 0.439
BLOCK 817.  MARKERS: 4492 4493 4494 4495
1321 (0.446)	|0.202	0.076	0.052	0.097|
4223 (0.349)	|0.215	0.108	0.009	0.004|
4241 (0.196)	|0.048	0.087	0.059	0.000|
Multiallelic Dprime: 0.314
BLOCK 818.  MARKERS: 4497 4498 4499 4500 4501
13422 (0.472)	|0.242	0.182	0.048|
22344 (0.271)	|0.177	0.085	0.009|
22444 (0.121)	|0.043	0.067	0.009|
12444 (0.102)	|0.061	0.038	0.004|
Multiallelic Dprime: 0.146
BLOCK 819.  MARKERS: 4502 4503 4504
111 (0.539)	|0.501	0.037|
333 (0.385)	|0.169	0.216|
313 (0.076)	|0.071	0.003|
Multiallelic Dprime: 0.744
BLOCK 820.  MARKERS: 4505 4506
24 (0.741)	|0.595	0.146|
12 (0.255)	|0.217	0.038|
Multiallelic Dprime: 0.185
BLOCK 821.  MARKERS: 4512 4513
33 (0.812)	|0.453	0.290	0.060	0.009|
14 (0.187)	|0.006	0.008	0.088	0.085|
Multiallelic Dprime: 0.839
BLOCK 822.  MARKERS: 4514 4515 4516
131 (0.459)	|0.256	0.129	0.058	0.016|
334 (0.298)	|0.221	0.054	0.017	0.006|
311 (0.148)	|0.090	0.020	0.028	0.010|
331 (0.095)	|0.051	0.037	0.005	0.002|
Multiallelic Dprime: 0.199
BLOCK 823.  MARKERS: 4519 4520 4521
413 (0.618)	|0.265	0.194	0.111	0.035	0.011|
111 (0.240)	|0.065	0.073	0.064	0.029	0.006|
133 (0.108)	|0.045	0.027	0.020	0.012	0.002|
113 (0.034)	|0.014	0.005	0.004	0.009	0.000|
Multiallelic Dprime: 0.140
BLOCK 824.  MARKERS: 4525 4526 4527 4528
1111 (0.389)	|0.206	0.115	0.068|
3143 (0.297)	|0.173	0.058	0.065|
1211 (0.199)	|0.074	0.061	0.064|
3113 (0.086)	|0.031	0.040	0.015|
3111 (0.018)	|0.006	0.005	0.007|
Multiallelic Dprime: 0.147
BLOCK 825.  MARKERS: 4530 4531 4532
223 (0.492)	|0.447	0.013	0.033|
211 (0.284)	|0.005	0.277	0.003|
111 (0.222)	|0.128	0.017	0.077|
Multiallelic Dprime: 0.727
BLOCK 826.  MARKERS: 4534 4535
12 (0.575)	|0.534	0.045	0.000|
32 (0.312)	|0.047	0.082	0.178|
34 (0.113)	|0.033	0.080	0.000|
Multiallelic Dprime: 0.738
BLOCK 827.  MARKERS: 4536 4537
22 (0.616)	|0.476	0.055	0.009	0.049	0.021|
24 (0.208)	|0.053	0.004	0.085	0.028	0.031|
32 (0.176)	|0.036	0.091	0.009	0.011	0.030|
Multiallelic Dprime: 0.548
BLOCK 828.  MARKERS: 4542 4543 4544 4545 4546 4547
233233 (0.566)	|0.310	0.134	0.123|
311413 (0.151)	|0.067	0.036	0.047|
331414 (0.103)	|0.036	0.040	0.027|
333233 (0.088)	|0.033	0.031	0.025|
331433 (0.082)	|0.043	0.019	0.020|
Multiallelic Dprime: 0.126
BLOCK 829.  MARKERS: 4558 4559
42 (0.495)	|0.297	0.116	0.082|
21 (0.260)	|0.139	0.089	0.030|
22 (0.245)	|0.146	0.069	0.030|
Multiallelic Dprime: 0.078
BLOCK 830.  MARKERS: 4562 4563 4564 4565 4566 4567
222433 (0.582)	|0.434	0.000	0.136	0.013	0.000	0.000|
223433 (0.275)	|0.005	0.242	0.002	0.002	0.000	0.024|
442222 (0.141)	|0.049	0.000	0.005	0.050	0.037	0.000|
Multiallelic Dprime: 0.837
BLOCK 831.  MARKERS: 4569 4570 4571 4572 4573
23344 (0.487)	|0.292	0.061	0.024	0.110|
41344 (0.243)	|0.008	0.234	0.000	0.002|
23112 (0.143)	|0.031	0.004	0.106	0.000|
21344 (0.065)	|0.049	0.014	0.001	0.000|
23312 (0.038)	|0.000	0.038	0.000	0.000|
43344 (0.024)	|0.023	0.000	0.000	0.000|
Multiallelic Dprime: 0.725
BLOCK 832.  MARKERS: 4575 4576 4577
131 (0.401)	|0.221	0.124	0.056|
123 (0.351)	|0.251	0.082	0.016|
121 (0.133)	|0.067	0.063	0.003|
321 (0.112)	|0.077	0.026	0.009|
Multiallelic Dprime: 0.196
BLOCK 833.  MARKERS: 4582 4583
23 (0.617)	|0.553	0.045	0.013|
31 (0.297)	|0.118	0.175	0.000|
21 (0.084)	|0.061	0.005	0.017|
Multiallelic Dprime: 0.584
BLOCK 834.  MARKERS: 4584 4585 4586 4587
2232 (0.735)	|0.277	0.328	0.127|
3111 (0.225)	|0.142	0.067	0.016|
3211 (0.031)	|0.011	0.012	0.002|
Multiallelic Dprime: 0.312
BLOCK 835.  MARKERS: 4591 4592 4593
131 (0.434)	|0.402	0.030	0.002|
133 (0.412)	|0.391	0.014	0.007|
413 (0.145)	|0.013	0.110	0.017|
Multiallelic Dprime: 0.684
BLOCK 836.  MARKERS: 4596 4597 4598 4599 4600 4601 4602
2421241 (0.810)	|0.280	0.141	0.236	0.139|
4243324 (0.157)	|0.018	0.112	0.007	0.010|
4421241 (0.026)	|0.009	0.005	0.007	0.002|
Multiallelic Dprime: 0.578
BLOCK 837.  MARKERS: 4604 4605 4606 4607 4608 4609 4610 4611
42233434 (0.306)	|0.037	0.045	0.225|
24314434 (0.260)	|0.244	0.007	0.009|
42233334 (0.250)	|0.018	0.217	0.014|
22234411 (0.155)	|0.140	0.004	0.010|
Multiallelic Dprime: 0.797
BLOCK 838.  MARKERS: 4612 4613
13 (0.455)	|0.324	0.094	0.025	0.008	0.003|
11 (0.284)	|0.038	0.099	0.040	0.087	0.021|
31 (0.262)	|0.059	0.073	0.085	0.044	0.000|
Multiallelic Dprime: 0.439
BLOCK 839.  MARKERS: 4617 4618 4619 4620 4621
31321 (0.419)	|0.257	0.074	0.080	0.008|
31324 (0.267)	|0.200	0.030	0.033	0.002|
33231 (0.151)	|0.096	0.028	0.022	0.003|
11324 (0.139)	|0.074	0.038	0.025	0.000|
33331 (0.024)	|0.017	0.003	0.004	0.000|
Multiallelic Dprime: 0.140
BLOCK 840.  MARKERS: 4624 4625 4626 4627 4628
32213 (0.646)	|0.464	0.166	0.017|
44341 (0.174)	|0.014	0.014	0.144|
34211 (0.163)	|0.072	0.085	0.002|
34341 (0.013)	|0.009	0.004	0.000|
Multiallelic Dprime: 0.491
BLOCK 841.  MARKERS: 4630 4631 4632
412 (0.559)	|0.264	0.228	0.054	0.004	0.006|
422 (0.270)	|0.067	0.028	0.163	0.000	0.010|
214 (0.164)	|0.000	0.004	0.000	0.157	0.000|
Multiallelic Dprime: 0.680
BLOCK 842.  MARKERS: 4634 4635 4636 4637
3331 (0.330)	|0.328	0.002|
3311 (0.261)	|0.253	0.009|
3113 (0.218)	|0.218	0.000|
1311 (0.161)	|0.053	0.108|
3313 (0.019)	|0.019	0.000|
Multiallelic Dprime: 0.893
BLOCK 843.  MARKERS: 4638 4639
44 (0.880)	|0.757	0.111	0.012|
22 (0.120)	|0.083	0.038	0.000|
Multiallelic Dprime: 0.193
BLOCK 844.  MARKERS: 4641 4642
24 (0.840)	|0.682	0.047	0.106|
33 (0.148)	|0.031	0.104	0.013|
34 (0.012)	|0.004	0.007	0.000|
Multiallelic Dprime: 0.639
BLOCK 845.  MARKERS: 4643 4644
44 (0.718)	|0.563	0.140	0.012|
42 (0.161)	|0.146	0.016	0.000|
12 (0.116)	|0.103	0.013	0.000|
Multiallelic Dprime: 0.432
BLOCK 846.  MARKERS: 4653 4654
32 (0.816)	|0.333	0.247	0.236|
13 (0.168)	|0.078	0.046	0.044|
12 (0.012)	|0.004	0.000	0.008|
Multiallelic Dprime: 0.073
BLOCK 847.  MARKERS: 4658 4659
14 (0.415)	|0.179	0.124	0.112|
24 (0.295)	|0.173	0.062	0.060|
12 (0.290)	|0.124	0.105	0.060|
Multiallelic Dprime: 0.122
BLOCK 848.  MARKERS: 4662 4663
41 (0.476)	|0.452	0.019	0.001|
31 (0.292)	|0.012	0.201	0.078|
33 (0.232)	|0.013	0.184	0.035|
Multiallelic Dprime: 0.802
BLOCK 849.  MARKERS: 4665 4666
34 (0.478)	|0.173	0.141	0.164|
22 (0.404)	|0.194	0.140	0.070|
24 (0.114)	|0.042	0.042	0.030|
Multiallelic Dprime: 0.141
BLOCK 850.  MARKERS: 4667 4668
42 (0.409)	|0.168	0.134	0.095	0.011|
22 (0.327)	|0.108	0.131	0.072	0.017|
24 (0.264)	|0.115	0.077	0.062	0.008|
Multiallelic Dprime: 0.075
BLOCK 851.  MARKERS: 4674 4675 4676 4677
2111 (0.389)	|0.204	0.042	0.049	0.065	0.008	0.011|
4111 (0.342)	|0.167	0.060	0.057	0.013	0.018	0.012|
2334 (0.230)	|0.096	0.079	0.012	0.022	0.002	0.001|
2311 (0.036)	|0.008	0.001	0.014	0.003	0.003	0.000|
Multiallelic Dprime: 0.182
BLOCK 852.  MARKERS: 4681 4682 4683 4684 4685 4686 4687 4688 4689 4690 4691 4692 4693
1142413231332 (0.479)	|0.474	0.005|
3334231213112 (0.182)	|0.170	0.011|
1334231331312 (0.133)	|0.133	0.000|
1142413231333 (0.099)	|0.006	0.092|
1334231313112 (0.031)	|0.032	0.000|
1142413231312 (0.025)	|0.026	0.000|
Multiallelic Dprime: 0.840
BLOCK 853.  MARKERS: 4694 4695 4696
213 (0.874)	|0.217	0.270	0.197	0.181|
131 (0.119)	|0.071	0.016	0.015	0.013|
Multiallelic Dprime: 0.462
BLOCK 854.  MARKERS: 4697 4698 4699 4700 4701
43231 (0.295)	|0.182	0.082	0.027	0.000|
21233 (0.287)	|0.152	0.082	0.032	0.012|
23231 (0.211)	|0.125	0.058	0.019	0.005|
43411 (0.193)	|0.101	0.058	0.023	0.003|
Multiallelic Dprime: 0.068
BLOCK 855.  MARKERS: 4705 4706 4707 4708
1344 (0.565)	|0.332	0.232|
3121 (0.288)	|0.203	0.086|
3124 (0.102)	|0.072	0.029|
1144 (0.019)	|0.016	0.003|
Multiallelic Dprime: 0.199
BLOCK 856.  MARKERS: 4711 4712
31 (0.641)	|0.420	0.218|
13 (0.359)	|0.217	0.137|
Multiallelic Dprime: 0.046
BLOCK 857.  MARKERS: 4713 4714
22 (0.638)	|0.296	0.176	0.135	0.019|
34 (0.355)	|0.189	0.069	0.080	0.008|
Multiallelic Dprime: 0.110
BLOCK 858.  MARKERS: 4718 4719 4720 4721 4722
22241 (0.485)	|0.254	0.126	0.106|
22243 (0.248)	|0.118	0.093	0.036|
31423 (0.216)	|0.117	0.029	0.069|
22443 (0.027)	|0.016	0.008	0.003|
Multiallelic Dprime: 0.090
BLOCK 859.  MARKERS: 4725 4726
24 (0.514)	|0.310	0.131	0.069|
14 (0.257)	|0.099	0.101	0.055|
12 (0.226)	|0.081	0.107	0.039|
Multiallelic Dprime: 0.206
BLOCK 860.  MARKERS: 4728 4729
41 (0.493)	|0.475	0.005	0.013|
23 (0.339)	|0.028	0.219	0.092|
43 (0.163)	|0.004	0.159	0.000|
Multiallelic Dprime: 0.846
BLOCK 861.  MARKERS: 4731 4732
41 (0.512)	|0.488	0.008	0.002	0.014|
21 (0.383)	|0.008	0.193	0.112	0.068|
22 (0.105)	|0.104	0.002	0.000	0.000|
Multiallelic Dprime: 0.909
BLOCK 862.  MARKERS: 4733 4734 4735
131 (0.601)	|0.231	0.218	0.150|
134 (0.202)	|0.172	0.020	0.009|
321 (0.114)	|0.051	0.019	0.043|
121 (0.083)	|0.011	0.029	0.041|
Multiallelic Dprime: 0.345
BLOCK 863.  MARKERS: 4737 4738 4739
212 (0.467)	|0.181	0.274	0.012|
412 (0.284)	|0.239	0.003	0.041|
224 (0.243)	|0.034	0.111	0.099|
Multiallelic Dprime: 0.486
BLOCK 864.  MARKERS: 4740 4741
14 (0.456)	|0.250	0.151	0.007	0.030|
34 (0.391)	|0.063	0.019	0.192	0.114|
32 (0.151)	|0.005	0.100	0.042	0.005|
Multiallelic Dprime: 0.599
BLOCK 865.  MARKERS: 4742 4743 4744 4745 4746 4747 4748 4749
32233242 (0.317)	|0.047	0.268	0.002|
14431224 (0.269)	|0.258	0.011	0.000|
32243424 (0.241)	|0.206	0.023	0.012|
32233224 (0.149)	|0.022	0.001	0.121|
Multiallelic Dprime: 0.802
BLOCK 866.  MARKERS: 4750 4751 4752 4753
1111 (0.535)	|0.237	0.156	0.142|
1211 (0.320)	|0.110	0.126	0.081|
2132 (0.140)	|0.065	0.032	0.043|
Multiallelic Dprime: 0.090
BLOCK 867.  MARKERS: 4757 4758
13 (0.414)	|0.295	0.092	0.024	0.000|
41 (0.316)	|0.061	0.053	0.176	0.020|
43 (0.268)	|0.012	0.162	0.079	0.012|
Multiallelic Dprime: 0.518
BLOCK 868.  MARKERS: 4760 4761 4762
433 (0.368)	|0.258	0.040	0.071|
423 (0.307)	|0.226	0.051	0.030|
224 (0.281)	|0.057	0.194	0.030|
223 (0.032)	|0.005	0.025	0.002|
Multiallelic Dprime: 0.463
BLOCK 869.  MARKERS: 4764 4765
33 (0.550)	|0.320	0.090	0.135|
11 (0.317)	|0.186	0.075	0.055|
13 (0.133)	|0.070	0.048	0.014|
Multiallelic Dprime: 0.103
BLOCK 870.  MARKERS: 4767 4768 4769 4770
4423 (0.573)	|0.566	0.002	0.005|
2421 (0.213)	|0.055	0.156	0.002|
2231 (0.203)	|0.019	0.020	0.165|
Multiallelic Dprime: 0.874
BLOCK 871.  MARKERS: 4771 4772
23 (0.644)	|0.405	0.232	0.007|
13 (0.182)	|0.067	0.005	0.109|
22 (0.175)	|0.164	0.011	0.000|
Multiallelic Dprime: 0.463
BLOCK 872.  MARKERS: 4773 4774
43 (0.636)	|0.371	0.233	0.020|
41 (0.248)	|0.119	0.117	0.011|
23 (0.116)	|0.058	0.056	0.000|
Multiallelic Dprime: 0.118
BLOCK 873.  MARKERS: 4775 4776 4777 4778 4779
13313 (0.547)	|0.452	0.060	0.019	0.009	0.003|
32122 (0.405)	|0.342	0.045	0.005	0.000	0.005|
33112 (0.031)	|0.019	0.004	0.008	0.000	0.000|
Multiallelic Dprime: 0.096
BLOCK 874.  MARKERS: 4781 4782 4783 4784 4785 4786
331211 (0.823)	|0.651	0.040	0.123|
413323 (0.109)	|0.005	0.104	0.000|
331223 (0.032)	|0.003	0.027	0.001|
313323 (0.011)	|0.003	0.007	0.000|
331221 (0.010)	|0.003	0.001	0.003|
Multiallelic Dprime: 0.856
BLOCK 875.  MARKERS: 4787 4788 4789 4790 4791
44111 (0.673)	|0.516	0.022	0.108	0.024|
44143 (0.186)	|0.148	0.000	0.001	0.030|
22341 (0.130)	|0.028	0.098	0.002	0.003|
Multiallelic Dprime: 0.447
BLOCK 876.  MARKERS: 4794 4795 4796 4797 4798
43214 (0.697)	|0.652	0.043|
43213 (0.121)	|0.028	0.093|
11333 (0.115)	|0.106	0.009|
43233 (0.057)	|0.041	0.015|
Multiallelic Dprime: 0.592
BLOCK 877.  MARKERS: 4800 4801
31 (0.838)	|0.440	0.161	0.165	0.059|
13 (0.160)	|0.077	0.035	0.028	0.015|
Multiallelic Dprime: 0.057
BLOCK 878.  MARKERS: 4803 4804 4805 4806 4807 4808 4809 4810
42112313 (0.517)	|0.312	0.148	0.048	0.004|
24324143 (0.196)	|0.122	0.049	0.021	0.005|
24324111 (0.191)	|0.112	0.050	0.024	0.003|
24324113 (0.074)	|0.028	0.030	0.011	0.006|
Multiallelic Dprime: 0.071
BLOCK 879.  MARKERS: 4812 4813 4814
421 (0.588)	|0.476	0.112|
232 (0.282)	|0.244	0.035|
221 (0.106)	|0.081	0.026|
222 (0.020)	|0.020	0.000|
Multiallelic Dprime: 0.189
BLOCK 880.  MARKERS: 4815 4816
44 (0.822)	|0.648	0.157	0.014|
22 (0.175)	|0.171	0.000	0.004|
Multiallelic Dprime: 0.884
BLOCK 881.  MARKERS: 4817 4818
13 (0.821)	|0.506	0.159	0.000	0.118|
31 (0.158)	|0.000	0.000	0.146	0.000|
33 (0.017)	|0.012	0.003	0.000	0.000|
Multiallelic Dprime: 0.914
BLOCK 882.  MARKERS: 4820 4821 4822 4823 4824 4825 4826 4827 4828 4829 4830
42231114344 (0.519)	|0.164	0.327	0.000	0.025|
44241312342 (0.162)	|0.144	0.006	0.000	0.007|
44234132324 (0.149)	|0.069	0.008	0.000	0.072|
24431112444 (0.118)	|0.000	0.000	0.114	0.000|
Multiallelic Dprime: 0.683
BLOCK 883.  MARKERS: 4831 4832 4833 4834 4835
11444 (0.395)	|0.237	0.075	0.083|
11421 (0.353)	|0.263	0.068	0.022|
32244 (0.127)	|0.098	0.019	0.009|
11424 (0.116)	|0.053	0.054	0.008|
Multiallelic Dprime: 0.237
BLOCK 884.  MARKERS: 4837 4838
24 (0.658)	|0.550	0.051	0.049	0.008|
23 (0.218)	|0.018	0.097	0.098	0.005|
33 (0.123)	|0.004	0.003	0.000	0.116|
Multiallelic Dprime: 0.791
BLOCK 885.  MARKERS: 4840 4841 4842
232 (0.573)	|0.369	0.085	0.074	0.044|
134 (0.151)	|0.093	0.021	0.019	0.015|
112 (0.146)	|0.095	0.016	0.015	0.019|
132 (0.129)	|0.090	0.022	0.008	0.009|
Multiallelic Dprime: 0.058
BLOCK 886.  MARKERS: 4850 4851 4852
443 (0.648)	|0.614	0.023	0.012|
221 (0.144)	|0.005	0.139	0.000|
241 (0.117)	|0.009	0.000	0.109|
243 (0.088)	|0.083	0.001	0.003|
Multiallelic Dprime: 0.849
BLOCK 887.  MARKERS: 4853 4854
41 (0.708)	|0.693	0.015	0.000|
33 (0.162)	|0.000	0.139	0.024|
31 (0.128)	|0.013	0.115	0.000|
Multiallelic Dprime: 0.926
BLOCK 888.  MARKERS: 4855 4856
44 (0.706)	|0.695	0.000	0.012|
23 (0.269)	|0.002	0.263	0.000|
43 (0.023)	|0.025	0.000	0.000|
Multiallelic Dprime: 0.967
BLOCK 889.  MARKERS: 4857 4858
22 (0.722)	|0.587	0.134|
43 (0.263)	|0.158	0.106|
23 (0.013)	|0.011	0.002|
Multiallelic Dprime: 0.236
BLOCK 890.  MARKERS: 4861 4862
12 (0.755)	|0.641	0.004	0.072	0.037|
23 (0.243)	|0.031	0.202	0.007	0.003|
Multiallelic Dprime: 0.825
BLOCK 891.  MARKERS: 4863 4864 4865
223 (0.672)	|0.657	0.013|
342 (0.207)	|0.036	0.171|
343 (0.079)	|0.066	0.014|
323 (0.039)	|0.038	0.001|
Multiallelic Dprime: 0.823
BLOCK 892.  MARKERS: 4866 4867
44 (0.800)	|0.713	0.008	0.038	0.020	0.013|
13 (0.199)	|0.086	0.102	0.000	0.000	0.002|
Multiallelic Dprime: 0.544
BLOCK 893.  MARKERS: 4868 4869 4870 4871 4872 4873
243423 (0.799)	|0.522	0.209	0.004	0.062|
321241 (0.110)	|0.003	0.003	0.102	0.002|
223443 (0.038)	|0.038	0.000	0.000	0.000|
223423 (0.020)	|0.005	0.010	0.000	0.004|
323241 (0.016)	|0.000	0.000	0.001	0.014|
Multiallelic Dprime: 0.647
BLOCK 894.  MARKERS: 4874 4875 4876
413 (0.571)	|0.505	0.056	0.010|
433 (0.223)	|0.099	0.123	0.002|
231 (0.117)	|0.103	0.012	0.001|
233 (0.089)	|0.002	0.084	0.002|
Multiallelic Dprime: 0.585
BLOCK 895.  MARKERS: 4878 4879 4880
424 (0.709)	|0.624	0.084|
242 (0.275)	|0.171	0.103|
422 (0.015)	|0.015	0.000|
Multiallelic Dprime: 0.381
BLOCK 896.  MARKERS: 4881 4882 4883
312 (0.812)	|0.350	0.261	0.148	0.000	0.000	0.020	0.013|
221 (0.187)	|0.000	0.000	0.004	0.119	0.049	0.000	0.000|
Multiallelic Dprime: 0.976
BLOCK 897.  MARKERS: 4884 4885 4886 4887 4888 4889 4890 4891 4892
212123312 (0.353)	|0.296	0.019	0.036	0.002	0.000|
232343112 (0.261)	|0.007	0.196	0.024	0.010	0.009|
412123312 (0.152)	|0.026	0.000	0.121	0.001	0.003|
214121334 (0.120)	|0.003	0.000	0.012	0.099	0.003|
214121332 (0.049)	|0.000	0.003	0.001	0.001	0.045|
212143112 (0.020)	|0.000	0.015	0.002	0.000	0.001|
212121334 (0.013)	|0.000	0.000	0.000	0.011	0.000|
Multiallelic Dprime: 0.777
BLOCK 898.  MARKERS: 4893 4894 4895 4896 4897
22132 (0.337)	|0.232	0.020	0.051	0.032	0.000|
42134 (0.238)	|0.043	0.188	0.000	0.002	0.002|
24134 (0.209)	|0.145	0.003	0.001	0.043	0.015|
22324 (0.132)	|0.007	0.010	0.103	0.009	0.000|
22134 (0.066)	|0.055	0.001	0.003	0.003	0.000|
Multiallelic Dprime: 0.601
BLOCK 899.  MARKERS: 4898 4899 4900 4901 4902 4903 4904
3332212 (0.496)	|0.264	0.225	0.004	0.000|
1134232 (0.224)	|0.217	0.000	0.001	0.001|
1112133 (0.163)	|0.049	0.000	0.113	0.001|
1132232 (0.090)	|0.025	0.000	0.000	0.063|
1132212 (0.016)	|0.015	0.002	0.000	0.000|
Multiallelic Dprime: 0.646
BLOCK 900.  MARKERS: 4905 4906 4907 4908 4909 4910
423243 (0.577)	|0.471	0.100	0.007|
423223 (0.231)	|0.218	0.012	0.000|
241141 (0.121)	|0.099	0.020	0.002|
221141 (0.067)	|0.016	0.051	0.000|
Multiallelic Dprime: 0.249
BLOCK 901.  MARKERS: 4911 4912
21 (0.807)	|0.520	0.210	0.072	0.007|
42 (0.183)	|0.124	0.000	0.033	0.026|
22 (0.010)	|0.009	0.000	0.000	0.000|
Multiallelic Dprime: 0.329
BLOCK 902.  MARKERS: 4916 4917 4918 4919
2411 (0.653)	|0.456	0.108	0.082|
4232 (0.210)	|0.130	0.042	0.034|
4212 (0.105)	|0.078	0.009	0.017|
2412 (0.033)	|0.017	0.009	0.007|
Multiallelic Dprime: 0.082
BLOCK 903.  MARKERS: 4923 4924 4925
411 (0.681)	|0.680	0.000	0.000	0.000|
321 (0.169)	|0.000	0.158	0.002	0.002|
323 (0.138)	|0.006	0.000	0.128	0.009|
Multiallelic Dprime: 0.989
BLOCK 904.  MARKERS: 4926 4927 4928 4929
4112 (0.690)	|0.319	0.217	0.062	0.056	0.012|
2431 (0.159)	|0.040	0.055	0.011	0.009	0.025|
4412 (0.135)	|0.053	0.003	0.050	0.015	0.000|
2432 (0.011)	|0.001	0.000	0.007	0.000	0.000|
Multiallelic Dprime: 0.271
BLOCK 905.  MARKERS: 4931 4932 4933 4934 4935 4936 4937 4938 4939 4940 4941 4942
424111243134 (0.410)	|0.389	0.000	0.023|
424111243132 (0.279)	|0.278	0.000	0.000|
242243421214 (0.128)	|0.000	0.128	0.000|
442243421214 (0.082)	|0.000	0.083	0.000|
444213421134 (0.037)	|0.000	0.000	0.037|
Multiallelic Dprime: 0.917
BLOCK 906.  MARKERS: 4943 4944
32 (0.689)	|0.239	0.198	0.076	0.116	0.056|
14 (0.239)	|0.038	0.037	0.095	0.036	0.031|
34 (0.070)	|0.042	0.014	0.005	0.006	0.002|
Multiallelic Dprime: 0.278
BLOCK 907.  MARKERS: 4949 4950 4951 4952
3221 (0.319)	|0.284	0.015	0.010	0.010|
3421 (0.250)	|0.028	0.218	0.003	0.002|
3423 (0.176)	|0.010	0.011	0.150	0.005|
1443 (0.159)	|0.030	0.005	0.000	0.123|
3443 (0.089)	|0.009	0.057	0.017	0.004|
Multiallelic Dprime: 0.784
BLOCK 908.  MARKERS: 4953 4954 4955
314 (0.365)	|0.357	0.006	0.001	0.000|
311 (0.309)	|0.003	0.086	0.214	0.000|
111 (0.179)	|0.000	0.179	0.000	0.000|
341 (0.145)	|0.000	0.000	0.000	0.145|
Multiallelic Dprime: 0.905
BLOCK 909.  MARKERS: 4957 4958 4959 4960 4961
33144 (0.361)	|0.295	0.037	0.029|
13224 (0.272)	|0.109	0.111	0.047|
33224 (0.216)	|0.127	0.023	0.066|
11221 (0.144)	|0.139	0.003	0.003|
Multiallelic Dprime: 0.430
BLOCK 910.  MARKERS: 4964 4965
22 (0.673)	|0.533	0.072	0.066|
44 (0.176)	|0.116	0.025	0.035|
24 (0.145)	|0.071	0.061	0.012|
Multiallelic Dprime: 0.232
BLOCK 911.  MARKERS: 4969 4970 4971 4972
2342 (0.724)	|0.675	0.031	0.016|
4122 (0.157)	|0.079	0.078	0.000|
2344 (0.114)	|0.006	0.110	0.000|
Multiallelic Dprime: 0.706
BLOCK 912.  MARKERS: 4974 4975
21 (0.762)	|0.417	0.327	0.018|
14 (0.221)	|0.059	0.064	0.098|
24 (0.017)	|0.011	0.006	0.000|
Multiallelic Dprime: 0.393
BLOCK 913.  MARKERS: 4978 4979
12 (0.486)	|0.438	0.045	0.001|
32 (0.397)	|0.038	0.340	0.023|
33 (0.118)	|0.000	0.012	0.102|
Multiallelic Dprime: 0.804
BLOCK 914.  MARKERS: 4980 4981
43 (0.475)	|0.158	0.169	0.076	0.041	0.007	0.010|
21 (0.397)	|0.217	0.096	0.037	0.025	0.002	0.006|
23 (0.126)	|0.047	0.041	0.011	0.018	0.006	0.000|
Multiallelic Dprime: 0.194
BLOCK 915.  MARKERS: 4982 4983 4984 4985 4986 4987 4988 4989 4990 4991 4992 4993
313421433124 (0.425)	|0.183	0.235	0.005|
133443431124 (0.306)	|0.268	0.031	0.006|
312123213312 (0.124)	|0.075	0.049	0.000|
313423233312 (0.084)	|0.058	0.027	0.000|
313423433124 (0.015)	|0.014	0.002	0.000|
133443433124 (0.015)	|0.002	0.014	0.000|
Multiallelic Dprime: 0.430
BLOCK 916.  MARKERS: 4994 4995
24 (0.624)	|0.316	0.290	0.008	0.010|
42 (0.363)	|0.171	0.184	0.009	0.000|
22 (0.011)	|0.008	0.003	0.000	0.000|
Multiallelic Dprime: 0.060
BLOCK 917.  MARKERS: 4998 4999
14 (0.496)	|0.231	0.265|
33 (0.478)	|0.258	0.220|
34 (0.016)	|0.011	0.006|
13 (0.010)	|0.007	0.003|
Multiallelic Dprime: 0.080
BLOCK 918.  MARKERS: 5001 5002
23 (0.507)	|0.278	0.105	0.124|
11 (0.493)	|0.158	0.317	0.019|
Multiallelic Dprime: 0.434
BLOCK 919.  MARKERS: 5004 5005
42 (0.435)	|0.220	0.153	0.056	0.006|
32 (0.422)	|0.184	0.199	0.034	0.005|
41 (0.143)	|0.086	0.038	0.018	0.000|
Multiallelic Dprime: 0.126
BLOCK 920.  MARKERS: 5006 5007 5008
431 (0.490)	|0.321	0.056	0.044	0.040	0.007	0.011|
231 (0.391)	|0.226	0.101	0.022	0.017	0.015	0.002|
413 (0.108)	|0.075	0.016	0.008	0.005	0.000	0.000|
433 (0.011)	|0.006	0.002	0.002	0.000	0.000	0.000|
Multiallelic Dprime: 0.174
BLOCK 921.  MARKERS: 5013 5014 5015 5016 5017 5018 5019 5020
24411233 (0.629)	|0.603	0.019|
42133444 (0.175)	|0.146	0.028|
24413244 (0.076)	|0.052	0.023|
24411244 (0.061)	|0.042	0.018|
24433444 (0.022)	|0.008	0.014|
42111244 (0.013)	|0.013	0.000|
Multiallelic Dprime: 0.538
BLOCK 922.  MARKERS: 5024 5025
12 (0.881)	|0.507	0.247	0.126|
34 (0.110)	|0.047	0.018	0.045|
Multiallelic Dprime: 0.284
BLOCK 923.  MARKERS: 5026 5027
42 (0.562)	|0.469	0.081|
22 (0.266)	|0.255	0.010|
41 (0.173)	|0.054	0.115|
Multiallelic Dprime: 0.487
BLOCK 924.  MARKERS: 5030 5031 5032 5033 5034
34313 (0.776)	|0.631	0.116	0.028|
12131 (0.207)	|0.114	0.088	0.004|
Multiallelic Dprime: 0.278
BLOCK 925.  MARKERS: 5035 5036
32 (0.753)	|0.644	0.015	0.087	0.000|
14 (0.211)	|0.056	0.131	0.018	0.000|
12 (0.032)	|0.000	0.022	0.000	0.009|
Multiallelic Dprime: 0.661
BLOCK 926.  MARKERS: 5037 5038 5039 5040 5041
22131 (0.700)	|0.448	0.120	0.085	0.047|
44312 (0.168)	|0.114	0.040	0.010	0.004|
42311 (0.105)	|0.073	0.022	0.004	0.006|
22111 (0.010)	|0.007	0.000	0.001	0.002|
Multiallelic Dprime: 0.142
BLOCK 927.  MARKERS: 5043 5044 5045 5046
2431 (0.652)	|0.495	0.078	0.046	0.020|
1213 (0.185)	|0.130	0.020	0.020	0.010|
2211 (0.101)	|0.051	0.025	0.019	0.003|
2213 (0.058)	|0.051	0.002	0.003	0.000|
Multiallelic Dprime: 0.144
BLOCK 928.  MARKERS: 5049 5050 5051 5052 5053 5054
333133 (0.729)	|0.536	0.155	0.023	0.012|
121222 (0.127)	|0.007	0.023	0.097	0.000|
121122 (0.089)	|0.085	0.003	0.000	0.000|
331123 (0.033)	|0.004	0.002	0.000	0.027|
Multiallelic Dprime: 0.542
BLOCK 929.  MARKERS: 5055 5056 5057 5058
1331 (0.648)	|0.576	0.041	0.031|
1333 (0.187)	|0.176	0.002	0.009|
3113 (0.121)	|0.033	0.080	0.006|
1113 (0.040)	|0.010	0.018	0.013|
Multiallelic Dprime: 0.526
BLOCK 930.  MARKERS: 5059 5060
21 (0.800)	|0.517	0.276|
32 (0.140)	|0.128	0.010|
22 (0.058)	|0.009	0.049|
Multiallelic Dprime: 0.242
BLOCK 931.  MARKERS: 5062 5063
31 (0.655)	|0.507	0.013	0.135|
12 (0.335)	|0.114	0.219	0.003|
Multiallelic Dprime: 0.632
BLOCK 932.  MARKERS: 5064 5065 5066
443 (0.628)	|0.458	0.007	0.002	0.108	0.048|
142 (0.232)	|0.010	0.215	0.004	0.002	0.000|
412 (0.139)	|0.002	0.000	0.135	0.000	0.000|
Multiallelic Dprime: 0.947
BLOCK 933.  MARKERS: 5067 5068 5069 5070 5071 5072 5073
1134442 (0.472)	|0.386	0.055	0.019|
3332422 (0.222)	|0.192	0.021	0.004|
1124222 (0.141)	|0.119	0.018	0.002|
1134421 (0.109)	|0.072	0.026	0.006|
1332422 (0.048)	|0.045	0.002	0.001|
Multiallelic Dprime: 0.126
BLOCK 934.  MARKERS: 5075 5076 5077 5078 5079 5080 5081 5082
41211411 (0.825)	|0.604	0.136	0.003	0.071|
23433234 (0.123)	|0.001	0.001	0.120	0.000|
21211411 (0.032)	|0.016	0.000	0.000	0.016|
Multiallelic Dprime: 0.803
BLOCK 935.  MARKERS: 5083 5084 5085 5086 5087 5088 5089 5090 5091 5092
2431241213 (0.623)	|0.618	0.000	0.000|
2231241211 (0.135)	|0.004	0.133	0.000|
1213133233 (0.128)	|0.014	0.000	0.113|
2231241413 (0.104)	|0.000	0.099	0.005|
Multiallelic Dprime: 0.973
BLOCK 936.  MARKERS: 5094 5095 5096 5097
1234 (0.646)	|0.453	0.118	0.075|
3234 (0.230)	|0.166	0.044	0.019|
3112 (0.121)	|0.085	0.019	0.016|
Multiallelic Dprime: 0.045
BLOCK 937.  MARKERS: 5101 5102
21 (0.708)	|0.440	0.190	0.077|
41 (0.181)	|0.165	0.004	0.012|
23 (0.111)	|0.070	0.023	0.018|
Multiallelic Dprime: 0.414
BLOCK 938.  MARKERS: 5104 5105 5106
433 (0.675)	|0.395	0.096	0.079	0.101|
211 (0.217)	|0.055	0.120	0.023	0.019|
233 (0.108)	|0.062	0.008	0.032	0.007|
Multiallelic Dprime: 0.328
BLOCK 939.  MARKERS: 5109 5110 5111 5112
4331 (0.511)	|0.205	0.063	0.144	0.054	0.038|
4233 (0.225)	|0.016	0.152	0.004	0.002	0.048|
4341 (0.134)	|0.061	0.052	0.010	0.000	0.005|
1233 (0.126)	|0.010	0.018	0.040	0.048	0.000|
Multiallelic Dprime: 0.482
BLOCK 940.  MARKERS: 5114 5115 5116 5117 5118 5119
121324 (0.292)	|0.255	0.037|
121224 (0.285)	|0.260	0.025|
141242 (0.200)	|0.156	0.044|
243242 (0.104)	|0.105	0.000|
141224 (0.091)	|0.084	0.007|
Multiallelic Dprime: 0.267
BLOCK 941.  MARKERS: 5121 5122
22 (0.883)	|0.425	0.213	0.152	0.082|
44 (0.115)	|0.073	0.023	0.010	0.008|
Multiallelic Dprime: 0.279
BLOCK 942.  MARKERS: 5126 5127 5128 5129
2122 (0.500)	|0.312	0.152	0.029	0.006|
4342 (0.236)	|0.094	0.129	0.002	0.008|
2124 (0.161)	|0.061	0.100	0.000	0.000|
2322 (0.090)	|0.027	0.062	0.000	0.000|
Multiallelic Dprime: 0.295
BLOCK 943.  MARKERS: 5132 5133 5134 5135 5136 5137
122321 (0.505)	|0.242	0.143	0.121|
341114 (0.441)	|0.237	0.132	0.073|
121114 (0.032)	|0.008	0.015	0.009|
321114 (0.015)	|0.007	0.001	0.006|
Multiallelic Dprime: 0.085
BLOCK 944.  MARKERS: 5143 5144
43 (0.496)	|0.299	0.050	0.148|
41 (0.294)	|0.248	0.045	0.002|
33 (0.208)	|0.025	0.171	0.012|
Multiallelic Dprime: 0.513
BLOCK 945.  MARKERS: 5146 5147
33 (0.572)	|0.297	0.244	0.030|
11 (0.267)	|0.220	0.047	0.000|
31 (0.161)	|0.155	0.007	0.000|
Multiallelic Dprime: 0.617
BLOCK 946.  MARKERS: 5149 5150
42 (0.672)	|0.414	0.194	0.051|
24 (0.298)	|0.210	0.013	0.071|
22 (0.030)	|0.015	0.013	0.002|
Multiallelic Dprime: 0.296
BLOCK 947.  MARKERS: 5153 5154 5155 5156
4114 (0.640)	|0.401	0.158	0.073|
2442 (0.220)	|0.177	0.006	0.036|
4414 (0.124)	|0.012	0.100	0.011|
Multiallelic Dprime: 0.275
BLOCK 948.  MARKERS: 5157 5158 5159 5160 5161 5162
443112 (0.597)	|0.525	0.070|
144244 (0.267)	|0.037	0.225|
423144 (0.126)	|0.120	0.007|
Multiallelic Dprime: 0.691
BLOCK 949.  MARKERS: 5163 5164 5165 5166
1243 (0.686)	|0.230	0.319	0.136|
3424 (0.305)	|0.267	0.026	0.012|
Multiallelic Dprime: 0.753
BLOCK 950.  MARKERS: 5167 5168
31 (0.500)	|0.352	0.035	0.114|
13 (0.349)	|0.099	0.178	0.069|
11 (0.150)	|0.100	0.045	0.002|
Multiallelic Dprime: 0.403
BLOCK 951.  MARKERS: 5169 5170
44 (0.550)	|0.393	0.109	0.000	0.034	0.014|
42 (0.260)	|0.000	0.013	0.239	0.000	0.000|
22 (0.185)	|0.000	0.187	0.000	0.000	0.000|
Multiallelic Dprime: 0.876
BLOCK 952.  MARKERS: 5171 5172 5173 5174 5175
31443 (0.397)	|0.249	0.100	0.048|
33441 (0.310)	|0.215	0.057	0.038|
13121 (0.239)	|0.063	0.169	0.006|
33121 (0.035)	|0.008	0.011	0.015|
31441 (0.013)	|0.010	0.003	0.000|
Multiallelic Dprime: 0.336
BLOCK 953.  MARKERS: 5176 5177
22 (0.549)	|0.295	0.250|
24 (0.343)	|0.140	0.198|
42 (0.108)	|0.097	0.011|
Multiallelic Dprime: 0.168
BLOCK 954.  MARKERS: 5179 5180
33 (0.532)	|0.225	0.301|
11 (0.460)	|0.402	0.058|
Multiallelic Dprime: 0.656
BLOCK 955.  MARKERS: 5181 5182
21 (0.626)	|0.248	0.160	0.126	0.042	0.048|
43 (0.365)	|0.128	0.088	0.070	0.050	0.025|
Multiallelic Dprime: 0.071
BLOCK 956.  MARKERS: 5188 5189 5190 5191
2433 (0.378)	|0.066	0.209	0.083	0.020|
1214 (0.253)	|0.225	0.010	0.012	0.006|
1213 (0.195)	|0.182	0.005	0.003	0.005|
2233 (0.092)	|0.082	0.000	0.012	0.000|
1233 (0.075)	|0.038	0.002	0.000	0.035|
Multiallelic Dprime: 0.715
BLOCK 957.  MARKERS: 5193 5194 5195
242 (0.599)	|0.291	0.181	0.066	0.057|
344 (0.226)	|0.088	0.055	0.066	0.017|
222 (0.110)	|0.051	0.043	0.002	0.014|
342 (0.065)	|0.022	0.015	0.015	0.012|
Multiallelic Dprime: 0.139
BLOCK 958.  MARKERS: 5198 5199 5200 5201
4242 (0.451)	|0.149	0.109	0.072	0.052	0.051	0.005|
4222 (0.296)	|0.053	0.087	0.036	0.049	0.040	0.024|
4322 (0.149)	|0.026	0.014	0.048	0.042	0.009	0.007|
1324 (0.100)	|0.011	0.013	0.024	0.023	0.028	0.000|
Multiallelic Dprime: 0.229
BLOCK 959.  MARKERS: 5206 5207 5208 5209 5210 5211 5212 5213
24324213 (0.240)	|0.021	0.061	0.029	0.118	0.000|
22444433 (0.224)	|0.154	0.006	0.061	0.000	0.001|
44324412 (0.182)	|0.005	0.056	0.085	0.019	0.013|
24324412 (0.166)	|0.006	0.139	0.016	0.000	0.002|
24341413 (0.128)	|0.126	0.000	0.002	0.000	0.000|
24321413 (0.038)	|0.000	0.036	0.001	0.000	0.000|
Multiallelic Dprime: 0.644
BLOCK 960.  MARKERS: 5215 5216 5217 5218 5219
12234 (0.321)	|0.144	0.170	0.008|
32313 (0.305)	|0.218	0.064	0.024|
32234 (0.200)	|0.194	0.006	0.000|
34214 (0.144)	|0.005	0.000	0.139|
32334 (0.018)	|0.003	0.014	0.000|
Multiallelic Dprime: 0.574
BLOCK 961.  MARKERS: 5221 5222
23 (0.569)	|0.304	0.034	0.230|
21 (0.258)	|0.033	0.224	0.001|
43 (0.173)	|0.147	0.026	0.000|
Multiallelic Dprime: 0.629
BLOCK 962.  MARKERS: 5223 5224
11 (0.484)	|0.387	0.097|
13 (0.284)	|0.281	0.002|
33 (0.232)	|0.004	0.225|
Multiallelic Dprime: 0.689
BLOCK 963.  MARKERS: 5225 5226
11 (0.672)	|0.254	0.284	0.134	0.000|
33 (0.325)	|0.312	0.000	0.000	0.012|
Multiallelic Dprime: 0.952
BLOCK 964.  MARKERS: 5227 5228 5229
121 (0.567)	|0.311	0.001	0.074	0.177|
231 (0.284)	|0.000	0.286	0.000	0.000|
123 (0.134)	|0.000	0.000	0.137	0.000|
131 (0.013)	|0.012	0.000	0.000	0.000|
Multiallelic Dprime: 0.909
BLOCK 965.  MARKERS: 5230 5231 5232
144 (0.323)	|0.159	0.017	0.122	0.015|
344 (0.285)	|0.013	0.255	0.010	0.005|
324 (0.214)	|0.128	0.029	0.043	0.010|
321 (0.176)	|0.004	0.002	0.045	0.120|
Multiallelic Dprime: 0.637
BLOCK 966.  MARKERS: 5234 5235 5236 5237 5238 5239
423432 (0.305)	|0.171	0.064	0.062|
143213 (0.303)	|0.047	0.228	0.027|
143212 (0.220)	|0.083	0.087	0.043|
422412 (0.152)	|0.119	0.016	0.017|
Multiallelic Dprime: 0.394
BLOCK 967.  MARKERS: 5242 5243 5244 5245 5246 5247 5248
1321431 (0.431)	|0.319	0.112|
1122214 (0.404)	|0.140	0.266|
3141431 (0.149)	|0.045	0.104|
Multiallelic Dprime: 0.401
BLOCK 968.  MARKERS: 5249 5250
13 (0.511)	|0.034	0.371	0.105|
32 (0.489)	|0.430	0.048	0.012|
Multiallelic Dprime: 0.812
BLOCK 969.  MARKERS: 5251 5252
13 (0.462)	|0.424	0.034	0.003|
33 (0.421)	|0.222	0.186	0.011|
34 (0.118)	|0.008	0.026	0.083|
Multiallelic Dprime: 0.597
BLOCK 970.  MARKERS: 5253 5254 5255 5256
3312 (0.655)	|0.422	0.006	0.221|
1134 (0.247)	|0.011	0.231	0.003|
3332 (0.096)	|0.089	0.000	0.007|
Multiallelic Dprime: 0.751
BLOCK 971.  MARKERS: 5258 5259 5260 5261
4112 (0.526)	|0.388	0.133|
2112 (0.235)	|0.145	0.088|
4334 (0.231)	|0.110	0.121|
Multiallelic Dprime: 0.214
BLOCK 972.  MARKERS: 5263 5264
31 (0.647)	|0.389	0.180	0.071	0.005|
12 (0.345)	|0.167	0.152	0.017	0.007|
Multiallelic Dprime: 0.177
BLOCK 973.  MARKERS: 5270 5271 5272
132 (0.557)	|0.528	0.030|
214 (0.337)	|0.260	0.077|
232 (0.088)	|0.080	0.007|
212 (0.012)	|0.010	0.001|
Multiallelic Dprime: 0.496
BLOCK 974.  MARKERS: 5276 5277
22 (0.884)	|0.353	0.351	0.180|
44 (0.114)	|0.046	0.028	0.039|
Multiallelic Dprime: 0.176
BLOCK 975.  MARKERS: 5278 5279
31 (0.399)	|0.197	0.181	0.002	0.017|
23 (0.380)	|0.278	0.022	0.006	0.074|
21 (0.219)	|0.083	0.004	0.112	0.020|
Multiallelic Dprime: 0.473
BLOCK 976.  MARKERS: 5280 5281 5282
344 (0.559)	|0.438	0.021	0.096|
322 (0.208)	|0.037	0.169	0.001|
444 (0.121)	|0.119	0.001	0.001|
342 (0.112)	|0.044	0.069	0.000|
Multiallelic Dprime: 0.650
BLOCK 977.  MARKERS: 5283 5284
21 (0.637)	|0.381	0.169	0.087|
43 (0.260)	|0.219	0.039	0.001|
23 (0.098)	|0.021	0.011	0.066|
Multiallelic Dprime: 0.325
BLOCK 978.  MARKERS: 5286 5287
14 (0.626)	|0.592	0.008	0.026|
34 (0.220)	|0.012	0.205	0.002|
13 (0.154)	|0.054	0.002	0.099|
Multiallelic Dprime: 0.822
BLOCK 979.  MARKERS: 5288 5289
43 (0.657)	|0.294	0.221	0.129	0.014	0.000|
21 (0.216)	|0.012	0.110	0.090	0.000	0.003|
23 (0.127)	|0.086	0.021	0.007	0.002	0.011|
Multiallelic Dprime: 0.291
BLOCK 980.  MARKERS: 5290 5291 5292 5293 5294
12144 (0.392)	|0.069	0.116	0.112	0.089|
14322 (0.352)	|0.255	0.035	0.023	0.032|
44322 (0.226)	|0.111	0.090	0.026	0.000|
12142 (0.016)	|0.004	0.001	0.003	0.008|
42142 (0.013)	|0.003	0.000	0.009	0.000|
Multiallelic Dprime: 0.436
BLOCK 981.  MARKERS: 5295 5296 5297 5298 5299 5300 5301 5302 5303 5304
4242322144 (0.441)	|0.344	0.097|
4242322142 (0.244)	|0.007	0.238|
2422142214 (0.173)	|0.165	0.009|
4241324144 (0.129)	|0.006	0.122|
Multiallelic Dprime: 0.747
BLOCK 982.  MARKERS: 5305 5306
13 (0.530)	|0.272	0.119	0.139|
31 (0.470)	|0.305	0.165	0.000|
Multiallelic Dprime: 0.297
BLOCK 983.  MARKERS: 5307 5308
21 (0.578)	|0.469	0.085	0.020|
22 (0.283)	|0.181	0.042	0.060|
41 (0.138)	|0.109	0.029	0.000|
Multiallelic Dprime: 0.220
BLOCK 984.  MARKERS: 5310 5311
44 (0.758)	|0.490	0.129	0.091	0.032	0.011|
22 (0.156)	|0.080	0.002	0.006	0.059	0.003|
42 (0.080)	|0.073	0.004	0.000	0.003	0.000|
Multiallelic Dprime: 0.313
BLOCK 985.  MARKERS: 5315 5316 5317 5318 5319 5320 5321
2123231 (0.645)	|0.562	0.061	0.012	0.001	0.011|
4211414 (0.136)	|0.052	0.017	0.068	0.000	0.000|
2123234 (0.096)	|0.006	0.083	0.007	0.000	0.000|
4111414 (0.096)	|0.008	0.000	0.058	0.028	0.000|
2121411 (0.013)	|0.000	0.000	0.011	0.001	0.000|
Multiallelic Dprime: 0.681
BLOCK 986.  MARKERS: 5323 5324 5325 5326 5327
42231 (0.637)	|0.363	0.142	0.131|
12231 (0.162)	|0.074	0.018	0.070|
44414 (0.157)	|0.110	0.031	0.016|
44231 (0.030)	|0.004	0.022	0.004|
42414 (0.013)	|0.004	0.009	0.000|
Multiallelic Dprime: 0.150
BLOCK 987.  MARKERS: 5330 5331
12 (0.557)	|0.305	0.128	0.055	0.049	0.003	0.000|
11 (0.222)	|0.116	0.027	0.039	0.024	0.004	0.000|
42 (0.221)	|0.089	0.064	0.042	0.000	0.006	0.011|
Multiallelic Dprime: 0.163
BLOCK 988.  MARKERS: 5333 5334 5335 5336 5337 5338 5339 5340 5341
112143144 (0.511)	|0.240	0.241	0.022|
314322221 (0.218)	|0.108	0.008	0.102|
332143244 (0.137)	|0.060	0.015	0.062|
312143144 (0.074)	|0.066	0.004	0.005|
314322244 (0.013)	|0.007	0.004	0.002|
314322144 (0.012)	|0.000	0.012	0.000|
Multiallelic Dprime: 0.401
BLOCK 989.  MARKERS: 5346 5347 5348 5349
1213 (0.491)	|0.156	0.259	0.053	0.022|
3321 (0.286)	|0.120	0.074	0.078	0.014|
1221 (0.216)	|0.143	0.047	0.016	0.010|
Multiallelic Dprime: 0.284
BLOCK 990.  MARKERS: 5351 5352 5353 5354
4222 (0.421)	|0.252	0.105	0.064|
4224 (0.384)	|0.239	0.084	0.061|
1342 (0.148)	|0.092	0.040	0.017|
1222 (0.046)	|0.025	0.015	0.005|
Multiallelic Dprime: 0.043
BLOCK 991.  MARKERS: 5362 5363
24 (0.610)	|0.466	0.026	0.035	0.078|
44 (0.244)	|0.012	0.177	0.001	0.058|
22 (0.146)	|0.017	0.000	0.129	0.000|
Multiallelic Dprime: 0.748
BLOCK 992.  MARKERS: 5364 5365 5366
222 (0.515)	|0.355	0.108	0.051	0.002|
214 (0.203)	|0.117	0.038	0.043	0.004|
422 (0.146)	|0.111	0.019	0.013	0.002|
212 (0.136)	|0.100	0.021	0.010	0.003|
Multiallelic Dprime: 0.121
BLOCK 993.  MARKERS: 5370 5371 5372 5373
4223 (0.685)	|0.594	0.065	0.018|
4423 (0.187)	|0.143	0.038	0.006|
3212 (0.116)	|0.113	0.003	0.000|
3223 (0.013)	|0.011	0.002	0.000|
Multiallelic Dprime: 0.184
BLOCK 994.  MARKERS: 5376 5377 5378
433 (0.861)	|0.560	0.191	0.105|
212 (0.107)	|0.058	0.034	0.013|
413 (0.024)	|0.012	0.011	0.000|
Multiallelic Dprime: 0.149
BLOCK 995.  MARKERS: 5379 5380 5381 5382
4234 (0.638)	|0.450	0.094	0.093|
2422 (0.235)	|0.170	0.031	0.032|
2424 (0.119)	|0.074	0.031	0.013|
Multiallelic Dprime: 0.056
BLOCK 996.  MARKERS: 5385 5386
33 (0.702)	|0.510	0.120	0.073|
21 (0.156)	|0.102	0.039	0.014|
23 (0.139)	|0.106	0.023	0.009|
Multiallelic Dprime: 0.062
BLOCK 997.  MARKERS: 5388 5389 5390
332 (0.720)	|0.581	0.001	0.119	0.004	0.000|
114 (0.185)	|0.033	0.131	0.000	0.000	0.020|
334 (0.095)	|0.017	0.001	0.000	0.075	0.000|
Multiallelic Dprime: 0.812
BLOCK 998.  MARKERS: 5392 5393 5394 5395 5396
12212 (0.631)	|0.501	0.124	0.007|
11434 (0.139)	|0.100	0.037	0.002|
31434 (0.115)	|0.074	0.021	0.020|
11414 (0.079)	|0.077	0.000	0.002|
12412 (0.020)	|0.020	0.000	0.000|
Multiallelic Dprime: 0.171
BLOCK 999.  MARKERS: 5400 5401
21 (0.780)	|0.675	0.016	0.088|
33 (0.190)	|0.079	0.101	0.009|
23 (0.030)	|0.015	0.005	0.011|
Multiallelic Dprime: 0.464
BLOCK 1000.  MARKERS: 5403 5404 5405
434 (0.769)	|0.692	0.078|
242 (0.121)	|0.020	0.101|
232 (0.108)	|0.018	0.088|
Multiallelic Dprime: 0.771
BLOCK 1001.  MARKERS: 5406 5407
24 (0.730)	|0.642	0.032	0.054	0.004|
42 (0.268)	|0.149	0.078	0.031	0.006|
Multiallelic Dprime: 0.405
BLOCK 1002.  MARKERS: 5409 5410 5411 5412 5413
41432 (0.790)	|0.383	0.248	0.158|
23214 (0.111)	|0.024	0.048	0.039|
41414 (0.084)	|0.027	0.042	0.016|
41434 (0.010)	|0.006	0.004	0.000|
Multiallelic Dprime: 0.248
BLOCK 1003.  MARKERS: 5416 5417
41 (0.442)	|0.243	0.091	0.070	0.032|
42 (0.342)	|0.115	0.112	0.060	0.051|
21 (0.215)	|0.105	0.027	0.047	0.028|
Multiallelic Dprime: 0.175
BLOCK 1004.  MARKERS: 5421 5422 5423 5424
3323 (0.464)	|0.231	0.157	0.058	0.018|
3122 (0.228)	|0.143	0.039	0.014	0.034|
1122 (0.180)	|0.088	0.031	0.035	0.023|
3142 (0.111)	|0.031	0.057	0.010	0.013|
Multiallelic Dprime: 0.188
BLOCK 1005.  MARKERS: 5426 5427 5428
432 (0.498)	|0.488	0.006	0.000|
232 (0.292)	|0.066	0.081	0.140|
214 (0.117)	|0.018	0.098	0.000|
212 (0.090)	|0.004	0.081	0.004|
Multiallelic Dprime: 0.804
BLOCK 1006.  MARKERS: 5429 5430 5431 5432
4333 (0.573)	|0.350	0.119	0.096|
4141 (0.267)	|0.089	0.086	0.089|
2141 (0.144)	|0.100	0.013	0.029|
Multiallelic Dprime: 0.221
BLOCK 1007.  MARKERS: 5433 5434 5435
141 (0.547)	|0.447	0.020	0.080|
341 (0.224)	|0.188	0.000	0.034|
114 (0.215)	|0.038	0.151	0.026|
Multiallelic Dprime: 0.509
BLOCK 1008.  MARKERS: 5436 5437 5438 5439 5440 5441
321432 (0.679)	|0.383	0.289	0.000|
142214 (0.173)	|0.056	0.103	0.013|
342214 (0.143)	|0.050	0.091	0.000|
Multiallelic Dprime: 0.295
BLOCK 1009.  MARKERS: 5443 5444 5445 5446
2344 (0.491)	|0.338	0.153|
4122 (0.484)	|0.167	0.315|
4344 (0.014)	|0.014	0.000|
Multiallelic Dprime: 0.361
BLOCK 1010.  MARKERS: 5448 5449
13 (0.524)	|0.007	0.336	0.181|
21 (0.473)	|0.454	0.009	0.010|
Multiallelic Dprime: 0.947
BLOCK 1011.  MARKERS: 5451 5452
43 (0.464)	|0.398	0.056	0.010|
23 (0.345)	|0.281	0.065	0.000|
41 (0.191)	|0.177	0.014	0.000|
Multiallelic Dprime: 0.175
BLOCK 1012.  MARKERS: 5457 5458
22 (0.856)	|0.483	0.297	0.054	0.016|
14 (0.134)	|0.018	0.026	0.090	0.000|
24 (0.010)	|0.002	0.000	0.008	0.000|
Multiallelic Dprime: 0.620
BLOCK 1013.  MARKERS: 5459 5460 5461
243 (0.502)	|0.398	0.097	0.008|
321 (0.325)	|0.268	0.022	0.034|
323 (0.151)	|0.054	0.093	0.003|
223 (0.016)	|0.016	0.000	0.000|
Multiallelic Dprime: 0.331
BLOCK 1014.  MARKERS: 5463 5464
44 (0.741)	|0.416	0.197	0.129|
22 (0.214)	|0.094	0.073	0.047|
24 (0.045)	|0.019	0.016	0.010|
Multiallelic Dprime: 0.127
BLOCK 1015.  MARKERS: 5467 5468
34 (0.529)	|0.279	0.153	0.093	0.004|
14 (0.286)	|0.130	0.072	0.077	0.007|
31 (0.185)	|0.090	0.045	0.046	0.003|
Multiallelic Dprime: 0.088
BLOCK 1016.  MARKERS: 5473 5474 5475
433 (0.499)	|0.297	0.122	0.080|
411 (0.271)	|0.168	0.077	0.026|
111 (0.217)	|0.119	0.083	0.014|
413 (0.014)	|0.014	0.000	0.000|
Multiallelic Dprime: 0.101
BLOCK 1017.  MARKERS: 5477 5478
34 (0.598)	|0.305	0.210	0.084|
14 (0.282)	|0.241	0.028	0.014|
32 (0.120)	|0.007	0.000	0.113|
Multiallelic Dprime: 0.490
BLOCK 1018.  MARKERS: 5479 5480
34 (0.552)	|0.373	0.120	0.059|
12 (0.237)	|0.152	0.044	0.042|
14 (0.210)	|0.139	0.034	0.038|
Multiallelic Dprime: 0.066
BLOCK 1019.  MARKERS: 5485 5486
23 (0.664)	|0.597	0.057	0.010|
41 (0.198)	|0.000	0.182	0.016|
21 (0.138)	|0.018	0.000	0.121|
Multiallelic Dprime: 0.856
BLOCK 1020.  MARKERS: 5488 5489
14 (0.614)	|0.514	0.084	0.017|
31 (0.239)	|0.205	0.024	0.009|
11 (0.146)	|0.093	0.021	0.033|
Multiallelic Dprime: 0.180
BLOCK 1021.  MARKERS: 5493 5494
21 (0.813)	|0.618	0.174	0.020|
43 (0.128)	|0.017	0.046	0.064|
23 (0.059)	|0.002	0.003	0.054|
Multiallelic Dprime: 0.669
BLOCK 1022.  MARKERS: 5495 5496 5497 5498
1324 (0.636)	|0.636	0.000|
1322 (0.223)	|0.163	0.060|
3142 (0.136)	|0.050	0.085|
Multiallelic Dprime: 0.772
BLOCK 1023.  MARKERS: 5499 5500
14 (0.852)	|0.734	0.090	0.030|
41 (0.146)	|0.051	0.049	0.046|
Multiallelic Dprime: 0.511
BLOCK 1024.  MARKERS: 5501 5502
23 (0.784)	|0.466	0.269	0.046|
41 (0.139)	|0.061	0.074	0.004|
43 (0.076)	|0.006	0.066	0.001|
Multiallelic Dprime: 0.422
BLOCK 1025.  MARKERS: 5504 5505
34 (0.533)	|0.513	0.018|
13 (0.408)	|0.007	0.394|
33 (0.050)	|0.006	0.044|
Multiallelic Dprime: 0.945
BLOCK 1026.  MARKERS: 5506 5507
43 (0.531)	|0.349	0.083	0.099|
21 (0.458)	|0.108	0.241	0.110|
Multiallelic Dprime: 0.422
BLOCK 1027.  MARKERS: 5508 5509
13 (0.460)	|0.308	0.128	0.023|
33 (0.328)	|0.253	0.076	0.000|
11 (0.212)	|0.118	0.091	0.003|
Multiallelic Dprime: 0.157
BLOCK 1028.  MARKERS: 5511 5512
21 (0.678)	|0.477	0.121	0.077|
33 (0.294)	|0.197	0.070	0.025|
23 (0.025)	|0.016	0.005	0.004|
Multiallelic Dprime: 0.062
BLOCK 1029.  MARKERS: 5517 5518 5519
412 (0.691)	|0.275	0.270	0.120	0.015	0.010|
234 (0.196)	|0.108	0.053	0.034	0.002	0.000|
432 (0.106)	|0.050	0.041	0.015	0.000	0.000|
Multiallelic Dprime: 0.155
BLOCK 1030.  MARKERS: 5523 5524 5525
131 (0.439)	|0.376	0.037	0.014	0.012|
333 (0.366)	|0.140	0.201	0.019	0.002|
313 (0.168)	|0.078	0.010	0.074	0.006|
133 (0.017)	|0.004	0.013	0.000	0.000|
331 (0.010)	|0.010	0.000	0.000	0.000|
Multiallelic Dprime: 0.545
BLOCK 1031.  MARKERS: 5527 5528 5529 5530
4311 (0.608)	|0.483	0.070	0.056|
2313 (0.260)	|0.209	0.029	0.021|
4233 (0.106)	|0.074	0.025	0.007|
4313 (0.020)	|0.012	0.003	0.003|
Multiallelic Dprime: 0.075
BLOCK 1032.  MARKERS: 5531 5532
32 (0.782)	|0.689	0.086|
24 (0.127)	|0.102	0.025|
34 (0.088)	|0.078	0.010|
Multiallelic Dprime: 0.091
BLOCK 1033.  MARKERS: 5534 5535
32 (0.870)	|0.609	0.155	0.103|
14 (0.120)	|0.060	0.046	0.013|
Multiallelic Dprime: 0.230
BLOCK 1034.  MARKERS: 5539 5540
13 (0.675)	|0.500	0.064	0.108|
41 (0.204)	|0.156	0.042	0.006|
43 (0.116)	|0.065	0.044	0.007|
Multiallelic Dprime: 0.198
BLOCK 1035.  MARKERS: 5541 5542 5543 5544
3323 (0.724)	|0.338	0.354	0.033|
3343 (0.151)	|0.095	0.055	0.000|
4141 (0.122)	|0.080	0.042	0.000|
Multiallelic Dprime: 0.264
BLOCK 1036.  MARKERS: 5545 5546
34 (0.515)	|0.451	0.064|
11 (0.451)	|0.381	0.071|
31 (0.033)	|0.025	0.007|
Multiallelic Dprime: 0.105
BLOCK 1037.  MARKERS: 5547 5548
11 (0.858)	|0.530	0.209	0.113|
33 (0.142)	|0.138	0.003	0.000|
Multiallelic Dprime: 0.935
BLOCK 1038.  MARKERS: 5549 5550 5551
433 (0.667)	|0.459	0.060	0.004	0.078	0.067|
212 (0.213)	|0.092	0.110	0.003	0.003	0.004|
412 (0.113)	|0.003	0.004	0.101	0.001	0.000|
Multiallelic Dprime: 0.586
BLOCK 1039.  MARKERS: 5552 5553 5554 5555
1421 (0.554)	|0.293	0.162	0.099|
1422 (0.177)	|0.101	0.042	0.034|
3242 (0.107)	|0.040	0.055	0.012|
1242 (0.083)	|0.055	0.022	0.005|
1222 (0.074)	|0.052	0.015	0.007|
Multiallelic Dprime: 0.132
BLOCK 1040.  MARKERS: 5558 5559
14 (0.542)	|0.285	0.183	0.074|
24 (0.296)	|0.202	0.022	0.072|
23 (0.157)	|0.126	0.019	0.013|
Multiallelic Dprime: 0.341
BLOCK 1041.  MARKERS: 5560 5561
21 (0.616)	|0.368	0.193	0.056|
23 (0.224)	|0.149	0.073	0.000|
43 (0.160)	|0.143	0.001	0.013|
Multiallelic Dprime: 0.340
BLOCK 1042.  MARKERS: 5562 5563 5564
441 (0.659)	|0.316	0.333	0.011|
223 (0.267)	|0.215	0.052	0.000|
423 (0.069)	|0.050	0.019	0.000|
Multiallelic Dprime: 0.489
BLOCK 1043.  MARKERS: 5565 5566
43 (0.585)	|0.502	0.082|
21 (0.404)	|0.367	0.038|
23 (0.011)	|0.011	0.000|
Multiallelic Dprime: 0.241
BLOCK 1044.  MARKERS: 5569 5570
32 (0.879)	|0.553	0.268	0.056|
11 (0.120)	|0.079	0.033	0.008|
Multiallelic Dprime: 0.070
BLOCK 1045.  MARKERS: 5571 5572
13 (0.633)	|0.376	0.147	0.111|
31 (0.301)	|0.168	0.082	0.049|
11 (0.064)	|0.037	0.013	0.014|
Multiallelic Dprime: 0.035
BLOCK 1046.  MARKERS: 5578 5579 5580
241 (0.581)	|0.344	0.131	0.106|
231 (0.244)	|0.169	0.053	0.022|
443 (0.173)	|0.086	0.072	0.015|
Multiallelic Dprime: 0.151
BLOCK 1047.  MARKERS: 5582 5583
34 (0.600)	|0.584	0.013	0.003|
32 (0.255)	|0.008	0.245	0.001|
14 (0.145)	|0.006	0.133	0.006|
Multiallelic Dprime: 0.933
BLOCK 1048.  MARKERS: 5584 5585
23 (0.598)	|0.287	0.233	0.078|
34 (0.391)	|0.185	0.158	0.049|
33 (0.011)	|0.006	0.004	0.000|
Multiallelic Dprime: 0.017
BLOCK 1049.  MARKERS: 5588 5589
33 (0.477)	|0.438	0.008	0.030|
31 (0.396)	|0.008	0.265	0.123|
13 (0.127)	|0.001	0.094	0.033|
Multiallelic Dprime: 0.794
BLOCK 1050.  MARKERS: 5590 5591
13 (0.447)	|0.098	0.189	0.115	0.046|
34 (0.366)	|0.137	0.059	0.084	0.082|
33 (0.186)	|0.100	0.025	0.012	0.045|
Multiallelic Dprime: 0.297
BLOCK 1051.  MARKERS: 5595 5596 5597 5598
3444 (0.335)	|0.151	0.091	0.090	0.003|
1442 (0.272)	|0.097	0.128	0.044	0.000|
1444 (0.211)	|0.111	0.063	0.035	0.002|
3224 (0.174)	|0.098	0.055	0.017	0.004|
Multiallelic Dprime: 0.157
BLOCK 1052.  MARKERS: 5600 5601 5602
243 (0.458)	|0.218	0.240|
444 (0.344)	|0.212	0.132|
223 (0.188)	|0.070	0.118|
443 (0.011)	|0.008	0.003|
Multiallelic Dprime: 0.160
BLOCK 1053.  MARKERS: 5606 5607
41 (0.507)	|0.015	0.410	0.035	0.048|
22 (0.493)	|0.464	0.005	0.022	0.001|
Multiallelic Dprime: 0.914
BLOCK 1054.  MARKERS: 5608 5609 5610
413 (0.479)	|0.233	0.228	0.018|
131 (0.415)	|0.273	0.131	0.011|
111 (0.057)	|0.037	0.020	0.000|
411 (0.050)	|0.039	0.006	0.004|
Multiallelic Dprime: 0.213
BLOCK 1055.  MARKERS: 5612 5613
24 (0.583)	|0.035	0.217	0.212	0.096	0.012	0.006|
41 (0.385)	|0.324	0.009	0.011	0.033	0.001	0.005|
21 (0.033)	|0.000	0.027	0.002	0.001	0.000	0.001|
Multiallelic Dprime: 0.753
BLOCK 1056.  MARKERS: 5615 5616 5617 5618 5619 5620
332231 (0.360)	|0.302	0.005	0.012	0.035	0.000	0.000|
311422 (0.253)	|0.008	0.244	0.000	0.000	0.000	0.000|
311222 (0.225)	|0.015	0.005	0.116	0.084	0.000	0.000|
132232 (0.131)	|0.002	0.003	0.000	0.000	0.111	0.015|
311421 (0.012)	|0.012	0.000	0.000	0.000	0.000	0.000|
332232 (0.012)	|0.002	0.000	0.001	0.001	0.008	0.000|
Multiallelic Dprime: 0.866
BLOCK 1057.  MARKERS: 5622 5623 5624 5625 5626 5627
343244 (0.344)	|0.228	0.036	0.079|
143224 (0.257)	|0.135	0.036	0.086|
141424 (0.129)	|0.070	0.043	0.016|
141224 (0.125)	|0.038	0.083	0.004|
121223 (0.120)	|0.071	0.047	0.002|
121224 (0.015)	|0.006	0.009	0.000|
Multiallelic Dprime: 0.281
BLOCK 1058.  MARKERS: 5628 5629
23 (0.553)	|0.422	0.081	0.049|
21 (0.257)	|0.090	0.115	0.050|
43 (0.187)	|0.159	0.019	0.009|
Multiallelic Dprime: 0.366
BLOCK 1059.  MARKERS: 5631 5632 5633
341 (0.672)	|0.459	0.161	0.042	0.005|
344 (0.219)	|0.112	0.014	0.086	0.007|
124 (0.107)	|0.068	0.029	0.000	0.009|
Multiallelic Dprime: 0.259
BLOCK 1060.  MARKERS: 5635 5636 5637 5638
2111 (0.638)	|0.342	0.162	0.082	0.034	0.012|
4411 (0.204)	|0.081	0.071	0.018	0.017	0.018|
4433 (0.127)	|0.088	0.017	0.016	0.006	0.001|
4111 (0.022)	|0.012	0.008	0.000	0.000	0.002|
Multiallelic Dprime: 0.138
BLOCK 1061.  MARKERS: 5639 5640 5641 5642 5643 5644
342244 (0.527)	|0.461	0.053	0.013|
343342 (0.257)	|0.199	0.058	0.000|
123324 (0.115)	|0.015	0.085	0.015|
343344 (0.058)	|0.039	0.019	0.000|
123344 (0.034)	|0.011	0.020	0.003|
Multiallelic Dprime: 0.442
BLOCK 1062.  MARKERS: 5647 5648
14 (0.732)	|0.650	0.073	0.007|
23 (0.237)	|0.000	0.226	0.010|
24 (0.030)	|0.008	0.020	0.002|
Multiallelic Dprime: 0.923
BLOCK 1063.  MARKERS: 5649 5650
12 (0.659)	|0.443	0.047	0.078	0.092|
34 (0.319)	|0.045	0.156	0.094	0.023|
32 (0.018)	|0.000	0.009	0.005	0.004|
Multiallelic Dprime: 0.591
BLOCK 1064.  MARKERS: 5651 5652 5653
123 (0.489)	|0.449	0.039	0.000|
121 (0.214)	|0.214	0.000	0.000|
341 (0.177)	|0.000	0.077	0.099|
141 (0.120)	|0.000	0.119	0.003|
Multiallelic Dprime: 0.850
BLOCK 1065.  MARKERS: 5654 5655
44 (0.663)	|0.383	0.172	0.109|
24 (0.236)	|0.164	0.035	0.037|
23 (0.101)	|0.067	0.019	0.016|
Multiallelic Dprime: 0.181
BLOCK 1066.  MARKERS: 5658 5659
32 (0.613)	|0.264	0.034	0.044	0.117	0.103	0.034	0.011|
12 (0.226)	|0.069	0.010	0.093	0.017	0.013	0.017	0.001|
14 (0.161)	|0.018	0.114	0.013	0.013	0.000	0.002	0.000|
Multiallelic Dprime: 0.484
BLOCK 1067.  MARKERS: 5661 5662 5663 5664 5665 5666 5667 5668 5669
413132313 (0.350)	|0.112	0.128	0.111|
113132133 (0.160)	|0.064	0.041	0.053|
413132333 (0.150)	|0.065	0.055	0.031|
412414331 (0.147)	|0.072	0.030	0.045|
443434333 (0.116)	|0.039	0.041	0.036|
413414333 (0.052)	|0.021	0.012	0.019|
443434331 (0.012)	|0.009	0.001	0.002|
Multiallelic Dprime: 0.120
BLOCK 1068.  MARKERS: 5673 5674
31 (0.387)	|0.130	0.214	0.042|
13 (0.310)	|0.138	0.012	0.160|
33 (0.303)	|0.211	0.062	0.031|
Multiallelic Dprime: 0.421
BLOCK 1069.  MARKERS: 5675 5676
13 (0.478)	|0.268	0.210|
33 (0.288)	|0.233	0.055|
11 (0.233)	|0.022	0.212|
Multiallelic Dprime: 0.404
BLOCK 1070.  MARKERS: 5677 5678
44 (0.522)	|0.137	0.287	0.099|
22 (0.478)	|0.330	0.014	0.131|
Multiallelic Dprime: 0.520
BLOCK 1071.  MARKERS: 5679 5680
43 (0.473)	|0.211	0.064	0.067	0.068	0.022	0.032	0.007|
42 (0.295)	|0.130	0.041	0.063	0.032	0.015	0.006	0.002|
33 (0.230)	|0.115	0.057	0.025	0.016	0.011	0.000	0.001|
Multiallelic Dprime: 0.128
BLOCK 1072.  MARKERS: 5684 5685 5686 5687 5688 5689 5690 5691 5692 5693
3322333132 (0.456)	|0.417	0.040	0.000|
2434111312 (0.163)	|0.000	0.163	0.000|
2334111312 (0.155)	|0.065	0.089	0.000|
3322333134 (0.115)	|0.023	0.083	0.009|
3332333134 (0.047)	|0.023	0.001	0.023|
3334133312 (0.040)	|0.038	0.003	0.000|
3334111312 (0.010)	|0.000	0.010	0.000|
Multiallelic Dprime: 0.716
BLOCK 1073.  MARKERS: 5696 5697
22 (0.577)	|0.461	0.115|
44 (0.389)	|0.309	0.079|
24 (0.034)	|0.026	0.009|
Multiallelic Dprime: 0.012
BLOCK 1074.  MARKERS: 5698 5699
41 (0.797)	|0.343	0.189	0.161	0.067	0.020|
24 (0.203)	|0.118	0.028	0.017	0.029	0.003|
Multiallelic Dprime: 0.320
BLOCK 1075.  MARKERS: 5701 5702 5703 5704 5705 5706 5707
2342234 (0.461)	|0.335	0.117	0.008|
3324311 (0.217)	|0.143	0.069	0.004|
3124311 (0.178)	|0.081	0.095	0.002|
3324334 (0.096)	|0.077	0.013	0.000|
3322334 (0.023)	|0.008	0.015	0.000|
Multiallelic Dprime: 0.216
BLOCK 1076.  MARKERS: 5708 5709 5710
133 (0.661)	|0.533	0.118	0.011|
311 (0.315)	|0.253	0.061	0.002|
333 (0.016)	|0.012	0.003	0.000|
Multiallelic Dprime: 0.017
BLOCK 1077.  MARKERS: 5713 5714
32 (0.800)	|0.367	0.297	0.111	0.015|
14 (0.184)	|0.075	0.080	0.023	0.002|
34 (0.016)	|0.009	0.003	0.002	0.000|
Multiallelic Dprime: 0.080
BLOCK 1078.  MARKERS: 5716 5717 5718 5719 5720 5721 5722 5723
41423143 (0.450)	|0.441	0.009|
32241422 (0.382)	|0.039	0.343|
32221422 (0.136)	|0.135	0.000|
41423443 (0.018)	|0.002	0.016|
Multiallelic Dprime: 0.929
BLOCK 1079.  MARKERS: 5725 5726
23 (0.626)	|0.371	0.185	0.071|
31 (0.374)	|0.207	0.126	0.041|
Multiallelic Dprime: 0.043
BLOCK 1080.  MARKERS: 5729 5730
12 (0.577)	|0.570	0.003|
22 (0.311)	|0.003	0.307|
13 (0.112)	|0.073	0.037|
Multiallelic Dprime: 0.880
BLOCK 1081.  MARKERS: 5732 5733
42 (0.646)	|0.509	0.030	0.100	0.000|
21 (0.347)	|0.058	0.279	0.000	0.010|
Multiallelic Dprime: 0.785
BLOCK 1082.  MARKERS: 5734 5735 5736 5737
1424 (0.568)	|0.339	0.223|
3444 (0.309)	|0.262	0.047|
1223 (0.100)	|0.094	0.005|
3424 (0.017)	|0.017	0.000|
Multiallelic Dprime: 0.559
BLOCK 1083.  MARKERS: 5739 5740
42 (0.719)	|0.218	0.135	0.142	0.100	0.122|
33 (0.275)	|0.095	0.045	0.024	0.065	0.045|
Multiallelic Dprime: 0.142
BLOCK 1084.  MARKERS: 5741 5742 5743 5744
4242 (0.313)	|0.156	0.107	0.050|
2242 (0.183)	|0.084	0.070	0.029|
2322 (0.169)	|0.080	0.065	0.023|
2342 (0.166)	|0.080	0.062	0.025|
2341 (0.166)	|0.075	0.064	0.028|
Multiallelic Dprime: 0.033
BLOCK 1085.  MARKERS: 5749 5750
34 (0.476)	|0.222	0.149	0.063	0.042|
32 (0.369)	|0.150	0.148	0.048	0.023|
14 (0.154)	|0.076	0.059	0.006	0.014|
Multiallelic Dprime: 0.091
BLOCK 1086.  MARKERS: 5753 5754 5755
324 (0.448)	|0.431	0.000	0.016|
323 (0.356)	|0.040	0.317	0.000|
134 (0.117)	|0.010	0.000	0.107|
334 (0.079)	|0.071	0.003	0.005|
Multiallelic Dprime: 0.892
BLOCK 1087.  MARKERS: 5756 5757
41 (0.551)	|0.288	0.098	0.084	0.081|
43 (0.320)	|0.170	0.053	0.047	0.050|
21 (0.128)	|0.046	0.029	0.037	0.015|
Multiallelic Dprime: 0.070
BLOCK 1088.  MARKERS: 5758 5759 5760
313 (0.504)	|0.353	0.112	0.036|
113 (0.180)	|0.162	0.017	0.002|
312 (0.170)	|0.028	0.119	0.020|
332 (0.146)	|0.028	0.015	0.104|
Multiallelic Dprime: 0.492
BLOCK 1089.  MARKERS: 5762 5763
22 (0.570)	|0.417	0.145	0.008|
44 (0.263)	|0.118	0.035	0.109|
42 (0.162)	|0.112	0.049	0.002|
Multiallelic Dprime: 0.304
BLOCK 1090.  MARKERS: 5765 5766 5767
332 (0.648)	|0.239	0.223	0.178|
314 (0.228)	|0.196	0.013	0.020|
132 (0.121)	|0.088	0.016	0.017|
Multiallelic Dprime: 0.602
BLOCK 1091.  MARKERS: 5770 5771 5772 5773 5774 5775 5776 5777
12133213 (0.523)	|0.360	0.149	0.011	0.005|
12133243 (0.252)	|0.190	0.009	0.000	0.054|
33322341 (0.213)	|0.058	0.045	0.110	0.000|
Multiallelic Dprime: 0.441
BLOCK 1092.  MARKERS: 5778 5779 5780
321 (0.614)	|0.451	0.163|
313 (0.203)	|0.033	0.170|
411 (0.123)	|0.107	0.017|
311 (0.060)	|0.045	0.015|
Multiallelic Dprime: 0.415
BLOCK 1093.  MARKERS: 5781 5782
21 (0.634)	|0.384	0.014	0.066	0.097	0.056	0.004|
43 (0.366)	|0.000	0.266	0.040	0.007	0.013	0.035|
Multiallelic Dprime: 0.809
BLOCK 1094.  MARKERS: 5783 5784 5785 5786 5787 5788 5789 5790
43331212 (0.383)	|0.028	0.355	0.001|
21311412 (0.280)	|0.273	0.004	0.002|
21111233 (0.107)	|0.047	0.000	0.060|
21313212 (0.104)	|0.079	0.025	0.000|
23331212 (0.070)	|0.054	0.016	0.000|
21331212 (0.039)	|0.016	0.000	0.023|
Multiallelic Dprime: 0.785
BLOCK 1095.  MARKERS: 5794 5795
21 (0.504)	|0.060	0.279	0.143	0.001	0.022|
43 (0.407)	|0.400	0.004	0.000	0.000	0.000|
23 (0.089)	|0.000	0.000	0.000	0.088	0.000|
Multiallelic Dprime: 0.927
BLOCK 1096.  MARKERS: 5796 5797 5798 5799 5800 5801
114231 (0.462)	|0.057	0.395	0.002|
222114 (0.284)	|0.283	0.000	0.000|
224114 (0.143)	|0.090	0.000	0.054|
224214 (0.089)	|0.089	0.000	0.000|
214231 (0.020)	|0.022	0.000	0.000|
Multiallelic Dprime: 0.877
BLOCK 1097.  MARKERS: 5802 5803
13 (0.540)	|0.204	0.237	0.100|
31 (0.397)	|0.239	0.113	0.045|
11 (0.056)	|0.026	0.010	0.020|
Multiallelic Dprime: 0.228
BLOCK 1098.  MARKERS: 5805 5806
23 (0.470)	|0.414	0.055|
43 (0.364)	|0.318	0.046|
21 (0.166)	|0.145	0.019|
Multiallelic Dprime: 0.032
BLOCK 1099.  MARKERS: 5814 5815
31 (0.877)	|0.221	0.087	0.180	0.157	0.116	0.109|
13 (0.120)	|0.003	0.101	0.002	0.000	0.003	0.008|
Multiallelic Dprime: 0.828
BLOCK 1100.  MARKERS: 5816 5817 5818 5819 5820
32333 (0.226)	|0.045	0.182	0.000|
12333 (0.189)	|0.106	0.081	0.000|
31321 (0.182)	|0.167	0.004	0.011|
31223 (0.158)	|0.025	0.001	0.130|
31323 (0.119)	|0.108	0.000	0.012|
31333 (0.116)	|0.111	0.003	0.003|
Multiallelic Dprime: 0.681
BLOCK 1101.  MARKERS: 5821 5822
44 (0.567)	|0.320	0.178	0.048	0.000	0.011|
24 (0.275)	|0.118	0.054	0.074	0.020	0.003|
41 (0.156)	|0.032	0.011	0.103	0.005	0.004|
Multiallelic Dprime: 0.348
BLOCK 1102.  MARKERS: 5824 5825 5826 5827 5828 5829
311232 (0.467)	|0.429	0.011	0.017	0.000|
143232 (0.245)	|0.126	0.010	0.095	0.000|
311314 (0.229)	|0.037	0.166	0.005	0.002|
311312 (0.024)	|0.019	0.002	0.002	0.000|
313232 (0.018)	|0.008	0.000	0.009	0.000|
Multiallelic Dprime: 0.679
BLOCK 1103.  MARKERS: 5831 5832 5833 5834 5835 5836 5837 5838 5839 5840 5841 5842 5843
3333134223411 (0.623)	|0.621	0.005	0.000|
1414212441231 (0.190)	|0.034	0.157	0.000|
3333112241433 (0.128)	|0.000	0.000	0.129|
3333134243411 (0.010)	|0.000	0.010	0.000|
Multiallelic Dprime: 0.945
BLOCK 1104.  MARKERS: 5844 5845
14 (0.673)	|0.342	0.262	0.069|
32 (0.189)	|0.088	0.074	0.027|
34 (0.139)	|0.057	0.052	0.029|
Multiallelic Dprime: 0.066
BLOCK 1105.  MARKERS: 5850 5851
14 (0.487)	|0.279	0.000	0.000	0.000	0.000	0.101	0.091	0.000|
34 (0.389)	|0.000	0.145	0.126	0.002	0.101	0.000	0.000	0.013|
32 (0.125)	|0.000	0.000	0.000	0.113	0.002	0.000	0.000	0.000|
Multiallelic Dprime: 0.995
BLOCK 1106.  MARKERS: 5852 5853 5854 5855 5856 5857 5858 5859 5860 5861
2444441234 (0.279)	|0.180	0.053	0.025	0.010	0.007|
3434321432 (0.145)	|0.031	0.065	0.047	0.002	0.000|
2434444442 (0.126)	|0.072	0.026	0.015	0.007	0.004|
3434441432 (0.115)	|0.066	0.040	0.005	0.003	0.001|
3432321432 (0.103)	|0.059	0.015	0.020	0.006	0.000|
2244441234 (0.101)	|0.065	0.026	0.003	0.006	0.000|
2444441432 (0.092)	|0.021	0.002	0.000	0.041	0.026|
2434441234 (0.014)	|0.009	0.003	0.000	0.001	0.000|
Multiallelic Dprime: 0.327
BLOCK 1107.  MARKERS: 5863 5864 5865 5866 5867
32211 (0.511)	|0.466	0.043|
12421 (0.233)	|0.230	0.003|
33412 (0.120)	|0.028	0.091|
32411 (0.084)	|0.080	0.003|
32421 (0.039)	|0.036	0.001|
Multiallelic Dprime: 0.609
BLOCK 1108.  MARKERS: 5868 5869
22 (0.851)	|0.563	0.084	0.138	0.063|
11 (0.143)	|0.075	0.067	0.002	0.000|
Multiallelic Dprime: 0.373
BLOCK 1109.  MARKERS: 5870 5871 5872
231 (0.642)	|0.431	0.165	0.031	0.008	0.008|
232 (0.151)	|0.100	0.046	0.000	0.002	0.000|
411 (0.139)	|0.100	0.028	0.006	0.004	0.001|
431 (0.064)	|0.034	0.021	0.002	0.004	0.001|
Multiallelic Dprime: 0.067
BLOCK 1110.  MARKERS: 5873 5874 5875 5876 5877
12141 (0.669)	|0.479	0.123	0.067|
34323 (0.262)	|0.203	0.040	0.019|
32321 (0.040)	|0.029	0.004	0.007|
32323 (0.018)	|0.009	0.002	0.007|
34321 (0.012)	|0.012	0.000	0.000|
Multiallelic Dprime: 0.136
BLOCK 1111.  MARKERS: 5878 5879 5880
442 (0.732)	|0.311	0.322	0.098|
232 (0.168)	|0.079	0.041	0.048|
234 (0.100)	|0.070	0.011	0.018|
Multiallelic Dprime: 0.286
BLOCK 1112.  MARKERS: 5882 5883
43 (0.460)	|0.212	0.232	0.017|
22 (0.375)	|0.370	0.005	0.000|
42 (0.165)	|0.074	0.090	0.000|
Multiallelic Dprime: 0.642
BLOCK 1113.  MARKERS: 5884 5885
14 (0.656)	|0.418	0.098	0.052	0.053	0.032|
32 (0.326)	|0.233	0.074	0.010	0.002	0.005|
34 (0.018)	|0.013	0.002	0.002	0.000	0.002|
Multiallelic Dprime: 0.233
BLOCK 1114.  MARKERS: 5886 5887 5888 5889
4244 (0.663)	|0.639	0.024|
2432 (0.174)	|0.004	0.170|
4232 (0.064)	|0.024	0.040|
2232 (0.055)	|0.002	0.053|
4242 (0.039)	|0.033	0.006|
Multiallelic Dprime: 0.854
BLOCK 1115.  MARKERS: 5890 5891 5892
414 (0.708)	|0.696	0.005	0.006|
232 (0.292)	|0.069	0.136	0.087|
Multiallelic Dprime: 0.935
BLOCK 1116.  MARKERS: 5893 5894
44 (0.766)	|0.396	0.224	0.096	0.031	0.004|
21 (0.141)	|0.073	0.055	0.002	0.007	0.000|
41 (0.093)	|0.028	0.023	0.030	0.002	0.008|
Multiallelic Dprime: 0.127
BLOCK 1117.  MARKERS: 5895 5896 5897 5898 5899 5900 5901 5902
41142313 (0.496)	|0.433	0.022	0.042|
23311332 (0.303)	|0.135	0.159	0.008|
43311433 (0.128)	|0.052	0.004	0.073|
43312333 (0.041)	|0.039	0.002	0.000|
21112333 (0.012)	|0.000	0.011	0.000|
Multiallelic Dprime: 0.565
BLOCK 1118.  MARKERS: 5903 5904
21 (0.666)	|0.595	0.000	0.015	0.056	0.000|
11 (0.202)	|0.000	0.193	0.002	0.000	0.000|
23 (0.132)	|0.000	0.005	0.085	0.002	0.034|
Multiallelic Dprime: 0.967
BLOCK 1119.  MARKERS: 5905 5906 5907 5908
2343 (0.596)	|0.402	0.120	0.077|
4221 (0.198)	|0.144	0.026	0.029|
4321 (0.103)	|0.074	0.014	0.014|
4343 (0.058)	|0.041	0.010	0.008|
4323 (0.036)	|0.020	0.007	0.008|
Multiallelic Dprime: 0.101
BLOCK 1120.  MARKERS: 5911 5912
32 (0.680)	|0.248	0.150	0.152	0.119|
14 (0.180)	|0.045	0.063	0.032	0.035|
12 (0.138)	|0.064	0.029	0.022	0.018|
Multiallelic Dprime: 0.108
BLOCK 1121.  MARKERS: 5918 5919 5920 5921 5922 5923
213213 (0.356)	|0.344	0.005	0.008|
232431 (0.242)	|0.008	0.233	0.003|
232411 (0.206)	|0.031	0.003	0.172|
432211 (0.172)	|0.056	0.113	0.002|
Multiallelic Dprime: 0.827
BLOCK 1122.  MARKERS: 5924 5925 5926
142 (0.449)	|0.110	0.330	0.008|
141 (0.361)	|0.171	0.034	0.154|
312 (0.187)	|0.156	0.028	0.000|
Multiallelic Dprime: 0.591
BLOCK 1123.  MARKERS: 5929 5930
23 (0.437)	|0.151	0.118	0.121	0.010	0.015	0.010|
12 (0.392)	|0.290	0.023	0.016	0.022	0.012	0.008|
13 (0.162)	|0.138	0.017	0.004	0.000	0.000	0.001|
Multiallelic Dprime: 0.537
BLOCK 1124.  MARKERS: 5933 5934 5935 5936 5937 5938 5939 5940 5941 5942 5943 5944
133241124311 (0.583)	|0.307	0.234	0.043|
321122443142 (0.158)	|0.107	0.052	0.000|
321122443112 (0.143)	|0.055	0.084	0.004|
123122443111 (0.033)	|0.009	0.025	0.000|
321122443111 (0.027)	|0.015	0.012	0.000|
133241123311 (0.019)	|0.009	0.008	0.002|
Multiallelic Dprime: 0.163
BLOCK 1125.  MARKERS: 5946 5947 5948 5949
1343 (0.523)	|0.284	0.090	0.086	0.061|
3122 (0.426)	|0.122	0.107	0.106	0.088|
3143 (0.051)	|0.031	0.013	0.003	0.005|
Multiallelic Dprime: 0.246
BLOCK 1126.  MARKERS: 5951 5952 5953
212 (0.436)	|0.421	0.010	0.001	0.003|
244 (0.212)	|0.024	0.156	0.000	0.030|
442 (0.195)	|0.000	0.004	0.189	0.000|
242 (0.152)	|0.038	0.093	0.023	0.000|
Multiallelic Dprime: 0.837
BLOCK 1127.  MARKERS: 5954 5955 5956 5957 5958
23142 (0.485)	|0.373	0.026	0.076	0.010|
13322 (0.265)	|0.140	0.104	0.014	0.002|
12323 (0.212)	|0.174	0.030	0.001	0.000|
23122 (0.035)	|0.007	0.000	0.027	0.000|
Multiallelic Dprime: 0.363
BLOCK 1128.  MARKERS: 5959 5960 5961 5962 5963 5964
223334 (0.698)	|0.279	0.211	0.196	0.012|
444114 (0.160)	|0.035	0.039	0.083	0.004|
444112 (0.119)	|0.042	0.053	0.019	0.003|
443334 (0.013)	|0.012	0.000	0.000	0.000|
Multiallelic Dprime: 0.157
BLOCK 1129.  MARKERS: 5966 5967 5968 5969
2234 (0.374)	|0.178	0.037	0.030	0.113|
2213 (0.305)	|0.099	0.013	0.175	0.013|
4313 (0.301)	|0.013	0.222	0.052	0.007|
2233 (0.020)	|0.010	0.002	0.000	0.006|
Multiallelic Dprime: 0.579
BLOCK 1130.  MARKERS: 5971 5972 5973 5974 5975 5976
331143 (0.299)	|0.083	0.153	0.064|
131143 (0.275)	|0.170	0.071	0.034|
313321 (0.258)	|0.210	0.033	0.015|
331343 (0.139)	|0.062	0.062	0.015|
Multiallelic Dprime: 0.351
BLOCK 1131.  MARKERS: 5979 5980
31 (0.532)	|0.467	0.018	0.005	0.011	0.021|
32 (0.336)	|0.027	0.243	0.017	0.035	0.010|
11 (0.132)	|0.004	0.006	0.119	0.000	0.000|
Multiallelic Dprime: 0.834
BLOCK 1132.  MARKERS: 5982 5983 5984 5985 5986
42442 (0.497)	|0.400	0.082	0.017|
23221 (0.267)	|0.156	0.102	0.010|
43442 (0.141)	|0.054	0.052	0.035|
43242 (0.045)	|0.020	0.025	0.000|
23222 (0.031)	|0.024	0.008	0.000|
Multiallelic Dprime: 0.325
BLOCK 1133.  MARKERS: 5988 5989
43 (0.665)	|0.413	0.252|
21 (0.272)	|0.257	0.015|
23 (0.063)	|0.063	0.000|
Multiallelic Dprime: 0.829
BLOCK 1134.  MARKERS: 5991 5992 5993
431 (0.733)	|0.467	0.232	0.000	0.000	0.011|
212 (0.267)	|0.000	0.000	0.201	0.058	0.000|
Multiallelic Dprime: 1.000
BLOCK 1135.  MARKERS: 5994 5995 5996 5997 5998 5999 6000 6001 6002
323412221 (0.467)	|0.170	0.150	0.113	0.032|
423412221 (0.232)	|0.208	0.009	0.003	0.010|
341234443 (0.200)	|0.002	0.198	0.000	0.000|
341234441 (0.059)	|0.033	0.020	0.000	0.005|
323412223 (0.011)	|0.000	0.010	0.000	0.000|
Multiallelic Dprime: 0.562
BLOCK 1136.  MARKERS: 6003 6004 6005 6006
3411 (0.424)	|0.145	0.070	0.108	0.102|
2132 (0.399)	|0.142	0.149	0.068	0.040|
3131 (0.125)	|0.068	0.029	0.014	0.013|
3431 (0.048)	|0.022	0.013	0.008	0.006|
Multiallelic Dprime: 0.215
BLOCK 1137.  MARKERS: 6011 6012 6013 6014
3323 (0.377)	|0.295	0.080|
2112 (0.258)	|0.098	0.150|
3123 (0.201)	|0.096	0.097|
2123 (0.161)	|0.089	0.071|
Multiallelic Dprime: 0.309
BLOCK 1138.  MARKERS: 6017 6018 6019 6020 6021
33332 (0.580)	|0.426	0.127	0.025|
11211 (0.397)	|0.296	0.014	0.088|
Multiallelic Dprime: 0.196
BLOCK 1139.  MARKERS: 6023 6024 6025
134 (0.737)	|0.562	0.167|
132 (0.147)	|0.118	0.029|
314 (0.117)	|0.086	0.029|
Multiallelic Dprime: 0.041
BLOCK 1140.  MARKERS: 6028 6029
33 (0.766)	|0.474	0.288	0.005|
11 (0.225)	|0.000	0.135	0.089|
Multiallelic Dprime: 0.697
BLOCK 1141.  MARKERS: 6030 6031
33 (0.477)	|0.206	0.102	0.106	0.062|
11 (0.423)	|0.133	0.180	0.059	0.045|
31 (0.100)	|0.035	0.050	0.006	0.009|
Multiallelic Dprime: 0.207
BLOCK 1142.  MARKERS: 6034 6035 6036
421 (0.374)	|0.178	0.083	0.114|
221 (0.331)	|0.131	0.109	0.091|
441 (0.172)	|0.061	0.065	0.046|
223 (0.116)	|0.047	0.050	0.019|
Multiallelic Dprime: 0.104
BLOCK 1143.  MARKERS: 6043 6044
14 (0.420)	|0.302	0.000	0.118|
22 (0.310)	|0.303	0.000	0.007|
24 (0.270)	|0.039	0.232	0.000|
Multiallelic Dprime: 0.724
BLOCK 1144.  MARKERS: 6045 6046
12 (0.645)	|0.362	0.167	0.076	0.011	0.010|
22 (0.229)	|0.118	0.058	0.036	0.009	0.006|
13 (0.126)	|0.057	0.041	0.013	0.003	0.003|
Multiallelic Dprime: 0.075
BLOCK 1145.  MARKERS: 6050 6051 6052 6053 6054 6055 6056 6057 6058 6059
4143231131 (0.539)	|0.293	0.182	0.062|
4324213311 (0.265)	|0.124	0.098	0.042|
1124431133 (0.126)	|0.075	0.040	0.010|
4124213111 (0.024)	|0.010	0.008	0.005|
1143231131 (0.020)	|0.012	0.007	0.000|
Multiallelic Dprime: 0.069
BLOCK 1146.  MARKERS: 6061 6062 6063 6064 6065
11141 (0.530)	|0.428	0.097	0.000|
33421 (0.348)	|0.274	0.070	0.005|
11143 (0.120)	|0.064	0.052	0.005|
Multiallelic Dprime: 0.165
BLOCK 1147.  MARKERS: 6066 6067 6068
222 (0.765)	|0.398	0.367|
311 (0.217)	|0.145	0.073|
312 (0.011)	|0.008	0.003|
Multiallelic Dprime: 0.260
BLOCK 1148.  MARKERS: 6069 6070
14 (0.552)	|0.461	0.087|
22 (0.448)	|0.102	0.342|
Multiallelic Dprime: 0.634
BLOCK 1149.  MARKERS: 6072 6073
24 (0.563)	|0.264	0.267	0.015	0.011|
42 (0.428)	|0.223	0.182	0.018	0.004|
Multiallelic Dprime: 0.070
BLOCK 1150.  MARKERS: 6075 6076 6077 6078 6079 6080
322422 (0.493)	|0.000	0.297	0.171	0.026|
134241 (0.452)	|0.426	0.025	0.000	0.000|
322442 (0.033)	|0.033	0.000	0.000	0.000|
322441 (0.016)	|0.015	0.000	0.000	0.000|
Multiallelic Dprime: 0.928
BLOCK 1151.  MARKERS: 6081 6082 6083
432 (0.473)	|0.381	0.024	0.065	0.000|
314 (0.326)	|0.069	0.233	0.014	0.011|
312 (0.172)	|0.005	0.159	0.009	0.000|
332 (0.027)	|0.003	0.000	0.024	0.000|
Multiallelic Dprime: 0.690
BLOCK 1152.  MARKERS: 6085 6086 6087
422 (0.458)	|0.281	0.105	0.042	0.031|
221 (0.415)	|0.275	0.103	0.031	0.008|
241 (0.112)	|0.070	0.025	0.009	0.008|
222 (0.011)	|0.006	0.002	0.003	0.000|
Multiallelic Dprime: 0.071
BLOCK 1153.  MARKERS: 6090 6091 6092 6093
4121 (0.633)	|0.404	0.135	0.089|
2313 (0.235)	|0.157	0.058	0.022|
4321 (0.085)	|0.056	0.008	0.020|
4323 (0.048)	|0.044	0.000	0.002|
Multiallelic Dprime: 0.135
BLOCK 1154.  MARKERS: 6094 6095 6096 6097
2233 (0.660)	|0.489	0.133	0.031	0.008|
4111 (0.200)	|0.084	0.003	0.113	0.000|
2131 (0.132)	|0.034	0.094	0.000	0.003|
Multiallelic Dprime: 0.449
BLOCK 1155.  MARKERS: 6098 6099 6100 6101 6102
41213 (0.610)	|0.290	0.291	0.012	0.000	0.003	0.012|
31213 (0.233)	|0.131	0.076	0.003	0.000	0.013	0.000|
33431 (0.144)	|0.003	0.025	0.089	0.022	0.000	0.000|
33433 (0.012)	|0.000	0.011	0.000	0.000	0.000	0.000|
Multiallelic Dprime: 0.393
BLOCK 1156.  MARKERS: 6103 6104 6105 6106 6107
11442 (0.423)	|0.422	0.000	0.000	0.000|
13222 (0.404)	|0.023	0.280	0.018	0.077|
33224 (0.104)	|0.000	0.000	0.104	0.000|
13422 (0.022)	|0.000	0.020	0.000	0.001|
13442 (0.016)	|0.016	0.000	0.000	0.000|
11422 (0.012)	|0.000	0.010	0.000	0.000|
Multiallelic Dprime: 0.935
BLOCK 1157.  MARKERS: 6108 6109 6110 6111 6112
42314 (0.469)	|0.140	0.299	0.030|
24222 (0.313)	|0.253	0.051	0.009|
42312 (0.134)	|0.004	0.014	0.115|
44222 (0.079)	|0.061	0.001	0.016|
Multiallelic Dprime: 0.606
BLOCK 1158.  MARKERS: 6113 6114
22 (0.457)	|0.282	0.111	0.060|
44 (0.369)	|0.235	0.061	0.071|
42 (0.172)	|0.143	0.009	0.016|
Multiallelic Dprime: 0.187
BLOCK 1159.  MARKERS: 6115 6116 6117
223 (0.663)	|0.391	0.214	0.055|
443 (0.181)	|0.101	0.045	0.035|
241 (0.147)	|0.063	0.071	0.013|
Multiallelic Dprime: 0.116
BLOCK 1160.  MARKERS: 6118 6119
22 (0.558)	|0.319	0.142	0.094	0.000|
44 (0.335)	|0.148	0.101	0.040	0.046|
24 (0.103)	|0.044	0.032	0.027	0.000|
Multiallelic Dprime: 0.162
BLOCK 1161.  MARKERS: 6121 6122 6123
221 (0.514)	|0.062	0.160	0.079	0.146	0.060	0.004|
233 (0.275)	|0.201	0.021	0.011	0.010	0.008	0.024|
121 (0.161)	|0.011	0.022	0.083	0.003	0.038	0.003|
223 (0.046)	|0.003	0.001	0.000	0.003	0.036	0.000|
Multiallelic Dprime: 0.562
BLOCK 1162.  MARKERS: 6125 6126 6127 6128 6129 6130 6131 6132 6133 6134 6135 6136 6137 6138
34314114122213 (0.277)	|0.128	0.000	0.149|
31142241344231 (0.204)	|0.009	0.129	0.067|
34142241344231 (0.172)	|0.000	0.173	0.000|
14314114122413 (0.163)	|0.159	0.001	0.002|
14314114122213 (0.143)	|0.138	0.000	0.006|
31142241142233 (0.032)	|0.003	0.000	0.029|
Multiallelic Dprime: 0.730
BLOCK 1163.  MARKERS: 6139 6140
32 (0.437)	|0.255	0.107	0.006	0.069|
34 (0.306)	|0.112	0.012	0.180	0.001|
12 (0.258)	|0.137	0.102	0.015	0.003|
Multiallelic Dprime: 0.400
BLOCK 1164.  MARKERS: 6143 6144 6145 6146
3421 (0.503)	|0.326	0.172	0.003|
3222 (0.221)	|0.132	0.076	0.004|
1232 (0.201)	|0.124	0.067	0.005|
3221 (0.073)	|0.057	0.013	0.000|
Multiallelic Dprime: 0.056
BLOCK 1165.  MARKERS: 6148 6149 6150 6151 6152
14213 (0.641)	|0.377	0.148	0.117|
32124 (0.328)	|0.023	0.187	0.118|
14224 (0.012)	|0.000	0.000	0.011|
Multiallelic Dprime: 0.522
BLOCK 1166.  MARKERS: 6153 6154
14 (0.405)	|0.282	0.089	0.034|
34 (0.338)	|0.120	0.202	0.016|
12 (0.257)	|0.100	0.090	0.067|
Multiallelic Dprime: 0.326
BLOCK 1167.  MARKERS: 6156 6157
12 (0.502)	|0.084	0.390	0.024	0.005|
42 (0.382)	|0.261	0.016	0.071	0.029|
44 (0.116)	|0.096	0.003	0.011	0.000|
Multiallelic Dprime: 0.707
BLOCK 1168.  MARKERS: 6158 6159 6160 6161 6162
32413 (0.441)	|0.147	0.195	0.098|
12414 (0.409)	|0.199	0.138	0.072|
34233 (0.105)	|0.052	0.015	0.040|
12413 (0.033)	|0.023	0.006	0.005|
Multiallelic Dprime: 0.165
BLOCK 1169.  MARKERS: 6163 6164
21 (0.426)	|0.362	0.064|
23 (0.355)	|0.023	0.332|
31 (0.218)	|0.217	0.001|
Multiallelic Dprime: 0.797
BLOCK 1170.  MARKERS: 6165 6166
32 (0.603)	|0.480	0.031	0.057	0.036|
13 (0.397)	|0.031	0.292	0.049	0.025|
Multiallelic Dprime: 0.719
BLOCK 1171.  MARKERS: 6167 6168 6169
324 (0.510)	|0.491	0.016	0.003|
322 (0.323)	|0.028	0.295	0.000|
144 (0.106)	|0.010	0.096	0.000|
344 (0.061)	|0.002	0.039	0.019|
Multiallelic Dprime: 0.872
BLOCK 1172.  MARKERS: 6170 6171
11 (0.530)	|0.400	0.130|
34 (0.447)	|0.345	0.100|
14 (0.022)	|0.016	0.006|
Multiallelic Dprime: 0.044
BLOCK 1173.  MARKERS: 6174 6175
41 (0.762)	|0.266	0.276	0.145	0.075|
33 (0.237)	|0.118	0.054	0.041	0.024|
Multiallelic Dprime: 0.189
BLOCK 1174.  MARKERS: 6177 6178 6179 6180
3114 (0.385)	|0.262	0.078	0.039|
3112 (0.330)	|0.212	0.079	0.034|
1244 (0.185)	|0.120	0.051	0.013|
1144 (0.099)	|0.063	0.023	0.012|
Multiallelic Dprime: 0.051
BLOCK 1175.  MARKERS: 6189 6190 6191 6192
4321 (0.657)	|0.449	0.099	0.110|
2244 (0.230)	|0.180	0.031	0.015|
4341 (0.098)	|0.069	0.015	0.012|
Multiallelic Dprime: 0.211
BLOCK 1176.  MARKERS: 6195 6196 6197
324 (0.703)	|0.347	0.351|
342 (0.149)	|0.078	0.067|
122 (0.139)	|0.068	0.071|
Multiallelic Dprime: 0.033
BLOCK 1177.  MARKERS: 6201 6202
13 (0.499)	|0.269	0.147	0.084|
32 (0.493)	|0.189	0.165	0.135|
Multiallelic Dprime: 0.153
BLOCK 1178.  MARKERS: 6204 6205 6206
114 (0.459)	|0.411	0.036	0.003	0.009|
432 (0.320)	|0.181	0.115	0.021	0.000|
132 (0.219)	|0.090	0.079	0.042	0.008|
Multiallelic Dprime: 0.449
BLOCK 1179.  MARKERS: 6210 6211 6212 6213 6214
21124 (0.683)	|0.456	0.186	0.041|
33312 (0.231)	|0.113	0.072	0.046|
33314 (0.066)	|0.021	0.021	0.025|
33324 (0.017)	|0.016	0.001	0.000|
Multiallelic Dprime: 0.205
BLOCK 1180.  MARKERS: 6216 6217
32 (0.608)	|0.330	0.187	0.089|
34 (0.280)	|0.146	0.101	0.033|
12 (0.112)	|0.064	0.030	0.018|
Multiallelic Dprime: 0.043
BLOCK 1181.  MARKERS: 6220 6221
41 (0.540)	|0.322	0.149	0.070|
23 (0.318)	|0.031	0.154	0.132|
21 (0.140)	|0.135	0.001	0.005|
Multiallelic Dprime: 0.437
BLOCK 1182.  MARKERS: 6222 6223
23 (0.488)	|0.250	0.134	0.084	0.019|
43 (0.306)	|0.199	0.050	0.009	0.049|
41 (0.206)	|0.133	0.048	0.020	0.005|
Multiallelic Dprime: 0.227
BLOCK 1183.  MARKERS: 6225 6226 6227
143 (0.582)	|0.388	0.166	0.024|
321 (0.232)	|0.060	0.162	0.010|
123 (0.113)	|0.064	0.049	0.000|
121 (0.073)	|0.024	0.049	0.000|
Multiallelic Dprime: 0.347
BLOCK 1184.  MARKERS: 6229 6230
31 (0.537)	|0.401	0.092	0.024	0.015|
13 (0.424)	|0.186	0.154	0.067	0.014|
11 (0.034)	|0.010	0.004	0.018	0.002|
Multiallelic Dprime: 0.349
BLOCK 1185.  MARKERS: 6233 6234 6235
323 (0.597)	|0.446	0.087	0.063|
241 (0.250)	|0.189	0.040	0.021|
221 (0.113)	|0.081	0.016	0.015|
321 (0.031)	|0.016	0.011	0.003|
Multiallelic Dprime: 0.050
BLOCK 1186.  MARKERS: 6243 6244 6245
223 (0.742)	|0.538	0.085	0.119|
241 (0.155)	|0.030	0.086	0.040|
441 (0.103)	|0.045	0.052	0.006|
Multiallelic Dprime: 0.444
BLOCK 1187.  MARKERS: 6249 6250
41 (0.612)	|0.283	0.183	0.147|
21 (0.223)	|0.076	0.131	0.015|
23 (0.165)	|0.058	0.054	0.053|
Multiallelic Dprime: 0.212
BLOCK 1188.  MARKERS: 6252 6253
41 (0.416)	|0.190	0.226|
21 (0.368)	|0.259	0.110|
22 (0.215)	|0.111	0.098|
Multiallelic Dprime: 0.209
BLOCK 1189.  MARKERS: 6256 6257
11 (0.560)	|0.246	0.197	0.115|
32 (0.433)	|0.268	0.103	0.062|
Multiallelic Dprime: 0.209
BLOCK 1190.  MARKERS: 6258 6259
22 (0.522)	|0.240	0.064	0.201	0.010|
12 (0.299)	|0.100	0.183	0.003	0.014|
23 (0.178)	|0.119	0.050	0.000	0.007|
Multiallelic Dprime: 0.416
BLOCK 1191.  MARKERS: 6260 6261 6262
224 (0.462)	|0.205	0.188	0.069|
242 (0.297)	|0.129	0.132	0.035|
424 (0.205)	|0.090	0.085	0.029|
222 (0.031)	|0.017	0.014	0.000|
Multiallelic Dprime: 0.034
BLOCK 1192.  MARKERS: 6272 6273
32 (0.444)	|0.207	0.220	0.017|
42 (0.420)	|0.400	0.007	0.014|
44 (0.135)	|0.007	0.025	0.103|
Multiallelic Dprime: 0.679
BLOCK 1193.  MARKERS: 6274 6275
43 (0.615)	|0.312	0.301|
23 (0.251)	|0.132	0.119|
41 (0.134)	|0.069	0.065|
Multiallelic Dprime: 0.019
BLOCK 1194.  MARKERS: 6279 6280 6281
221 (0.514)	|0.079	0.289	0.103	0.036|
343 (0.484)	|0.393	0.002	0.088	0.000|
Multiallelic Dprime: 0.656
BLOCK 1195.  MARKERS: 6282 6283 6284 6285
3322 (0.472)	|0.324	0.141|
2142 (0.294)	|0.261	0.033|
2143 (0.191)	|0.136	0.055|
3122 (0.036)	|0.014	0.022|
Multiallelic Dprime: 0.272
BLOCK 1196.  MARKERS: 6289 6290
41 (0.742)	|0.142	0.113	0.136	0.114	0.075	0.078	0.038	0.022	0.016|
22 (0.251)	|0.062	0.048	0.025	0.033	0.034	0.021	0.018	0.004	0.000|
Multiallelic Dprime: 0.162
BLOCK 1197.  MARKERS: 6291 6292 6293 6294 6295 6296 6297 6298 6299 6300 6301
42112133321 (0.206)	|0.151	0.043	0.012|
24112313331 (0.163)	|0.095	0.043	0.027|
44112332221 (0.161)	|0.078	0.033	0.049|
24114332221 (0.147)	|0.098	0.026	0.023|
24214332223 (0.110)	|0.067	0.040	0.003|
24122333321 (0.100)	|0.069	0.026	0.005|
24112333321 (0.055)	|0.046	0.007	0.002|
24112332221 (0.027)	|0.021	0.005	0.002|
42112333321 (0.015)	|0.009	0.002	0.003|
Multiallelic Dprime: 0.193
BLOCK 1198.  MARKERS: 6306 6307
33 (0.641)	|0.427	0.130	0.085|
13 (0.231)	|0.079	0.084	0.067|
31 (0.128)	|0.121	0.007	0.000|
Multiallelic Dprime: 0.264
BLOCK 1199.  MARKERS: 6308 6309
33 (0.627)	|0.416	0.211|
11 (0.221)	|0.162	0.059|
31 (0.152)	|0.099	0.053|
Multiallelic Dprime: 0.088
BLOCK 1200.  MARKERS: 6311 6312
42 (0.678)	|0.454	0.204	0.013	0.005|
24 (0.322)	|0.211	0.102	0.001	0.006|
Multiallelic Dprime: 0.029
BLOCK 1201.  MARKERS: 6316 6317 6318
123 (0.665)	|0.498	0.091	0.079|
231 (0.306)	|0.243	0.037	0.027|
131 (0.014)	|0.009	0.002	0.003|
133 (0.011)	|0.011	0.000	0.000|
Multiallelic Dprime: 0.137
BLOCK 1202.  MARKERS: 6322 6323 6324
241 (0.760)	|0.760	0.000|
243 (0.131)	|0.031	0.100|
123 (0.109)	|0.108	0.001|
Multiallelic Dprime: 0.985
BLOCK 1203.  MARKERS: 6325 6326
32 (0.899)
14 (0.101)
