# Supplementary material for: Genetic Structure of the Spanish Population
Source: BMC Genomics. 2010 May 25;11:326. doi: 10.1186/1471-2164-11-326 (PMC2887418; doi:10.1186/1471-2164-11-326)
Supplement: Additional file 1 — List of haplotype blocks across all autosomal chromosomes in the Spanish population. Each block is described by the SNPs that compose it, the major haplotypes with haplotypic frequencies, and the LD (D') among adjacent blocks. For each chromosome, the correspondence list between the SNP names and numbers is included in a separate table. [file 1471-2164-11-326-S1.ZIP › chr4p.GABRIELblocks]

BLOCK 1.  MARKERS: 5 6
43 (0.849)	|0.510	0.157	0.079	0.034	0.035	0.018|
22 (0.137)	|0.071	0.037	0.015	0.007	0.004	0.000|
23 (0.014)	|0.004	0.000	0.003	0.008	0.000	0.000|
Multiallelic Dprime: 0.146
BLOCK 2.  MARKERS: 8 9 10 11 12
32423 (0.584)	|0.547	0.038|
24242 (0.194)	|0.187	0.007|
34442 (0.096)	|0.042	0.053|
24442 (0.049)	|0.046	0.004|
34443 (0.039)	|0.010	0.029|
34423 (0.018)	|0.018	0.000|
Multiallelic Dprime: 0.564
BLOCK 3.  MARKERS: 14 15
21 (0.856)	|0.818	0.016	0.022|
43 (0.142)	|0.010	0.129	0.000|
Multiallelic Dprime: 0.919
BLOCK 4.  MARKERS: 18 19
23 (0.829)	|0.545	0.158	0.109	0.007|
44 (0.145)	|0.084	0.032	0.022	0.004|
24 (0.022)	|0.015	0.003	0.004	0.000|
Multiallelic Dprime: 0.064
BLOCK 5.  MARKERS: 22 23 24 25 26 27 28
3243424 (0.643)	|0.461	0.180|
1321214 (0.193)	|0.171	0.023|
3243422 (0.137)	|0.006	0.131|
1343424 (0.011)	|0.011	0.000|
Multiallelic Dprime: 0.383
BLOCK 6.  MARKERS: 29 30
13 (0.660)	|0.293	0.329	0.036|
32 (0.338)	|0.163	0.077	0.097|
Multiallelic Dprime: 0.279
BLOCK 7.  MARKERS: 31 32
42 (0.459)	|0.377	0.012	0.066|
22 (0.406)	|0.027	0.339	0.041|
41 (0.133)	|0.000	0.017	0.117|
Multiallelic Dprime: 0.789
BLOCK 8.  MARKERS: 34 35
41 (0.400)	|0.319	0.004	0.012	0.064|
23 (0.368)	|0.025	0.305	0.010	0.021|
21 (0.229)	|0.029	0.002	0.130	0.057|
Multiallelic Dprime: 0.767
BLOCK 9.  MARKERS: 37 38 39 40
1232 (0.372)	|0.162	0.121	0.087|
3414 (0.312)	|0.136	0.101	0.072|
1234 (0.150)	|0.056	0.039	0.051|
1214 (0.144)	|0.056	0.049	0.040|
Multiallelic Dprime: 0.054
BLOCK 10.  MARKERS: 41 42 43
442 (0.419)	|0.049	0.343	0.027|
142 (0.316)	|0.295	0.019	0.002|
424 (0.256)	|0.065	0.004	0.187|
Multiallelic Dprime: 0.790
BLOCK 11.  MARKERS: 44 45
24 (0.410)	|0.356	0.054|
12 (0.361)	|0.269	0.087|
22 (0.229)	|0.167	0.057|
Multiallelic Dprime: 0.202
BLOCK 12.  MARKERS: 48 49 50
312 (0.791)	|0.568	0.120	0.078	0.018|
134 (0.198)	|0.112	0.037	0.037	0.007|
Multiallelic Dprime: 0.146
BLOCK 13.  MARKERS: 51 52 53 54 55 56
342333 (0.682)	|0.643	0.035|
342133 (0.161)	|0.161	0.000|
421311 (0.120)	|0.030	0.084|
422311 (0.024)	|0.009	0.016|
Multiallelic Dprime: 0.694
BLOCK 14.  MARKERS: 58 59
13 (0.851)	|0.500	0.207	0.145|
32 (0.138)	|0.105	0.026	0.007|
Multiallelic Dprime: 0.382
BLOCK 15.  MARKERS: 60 61 62
243 (0.608)	|0.479	0.059	0.065|
241 (0.236)	|0.123	0.088	0.027|
323 (0.154)	|0.098	0.021	0.035|
Multiallelic Dprime: 0.267
BLOCK 16.  MARKERS: 66 67
21 (0.701)	|0.299	0.264	0.135|
41 (0.168)	|0.085	0.004	0.080|
43 (0.128)	|0.028	0.025	0.074|
Multiallelic Dprime: 0.350
BLOCK 17.  MARKERS: 68 69
43 (0.412)	|0.164	0.169	0.079|
22 (0.294)	|0.177	0.072	0.046|
42 (0.289)	|0.146	0.115	0.028|
Multiallelic Dprime: 0.158
BLOCK 18.  MARKERS: 73 74
12 (0.489)	|0.329	0.158|
32 (0.356)	|0.333	0.021|
14 (0.155)	|0.072	0.083|
Multiallelic Dprime: 0.443
BLOCK 19.  MARKERS: 76 77
24 (0.734)	|0.253	0.224	0.131	0.087	0.018|
12 (0.262)	|0.139	0.099	0.010	0.013	0.000|
Multiallelic Dprime: 0.289
BLOCK 20.  MARKERS: 78 79 80 81 82 83 84
3133423 (0.394)	|0.351	0.011	0.020	0.005	0.000|
3133223 (0.322)	|0.008	0.260	0.006	0.016	0.013|
1231211 (0.143)	|0.116	0.025	0.002	0.000	0.000|
3123423 (0.099)	|0.094	0.003	0.000	0.002	0.000|
1133223 (0.018)	|0.005	0.006	0.007	0.000	0.000|
Multiallelic Dprime: 0.780
BLOCK 21.  MARKERS: 86 87 88 89 90 91 92 93 94 95
4413211421 (0.591)	|0.186	0.097	0.213	0.033	0.046|
2244133243 (0.306)	|0.125	0.135	0.006	0.012	0.003|
4413213243 (0.035)	|0.005	0.000	0.017	0.015	0.000|
4244133243 (0.023)	|0.001	0.007	0.000	0.010	0.000|
4444111443 (0.013)	|0.001	0.000	0.000	0.009	0.000|
Multiallelic Dprime: 0.425
BLOCK 22.  MARKERS: 98 99 100 101 102 103 104 105
43111234 (0.322)	|0.177	0.057	0.085|
21231122 (0.247)	|0.020	0.222	0.005|
41131234 (0.242)	|0.216	0.014	0.005|
21233122 (0.091)	|0.069	0.006	0.014|
43131234 (0.051)	|0.044	0.003	0.000|
Multiallelic Dprime: 0.598
BLOCK 23.  MARKERS: 107 108 109
212 (0.560)	|0.124	0.292	0.140	0.005|
412 (0.313)	|0.301	0.003	0.003	0.001|
244 (0.116)	|0.002	0.000	0.005	0.109|
Multiallelic Dprime: 0.834
BLOCK 24.  MARKERS: 111 112 113
414 (0.427)	|0.204	0.197	0.027|
212 (0.301)	|0.072	0.023	0.205|
214 (0.153)	|0.118	0.031	0.004|
234 (0.116)	|0.099	0.009	0.007|
Multiallelic Dprime: 0.507
BLOCK 25.  MARKERS: 116 117
21 (0.494)	|0.159	0.140	0.141	0.050|
23 (0.260)	|0.086	0.094	0.031	0.044|
43 (0.245)	|0.074	0.060	0.037	0.070|
Multiallelic Dprime: 0.149
BLOCK 26.  MARKERS: 120 121 122 123
1414 (0.318)	|0.138	0.106	0.073|
3214 (0.294)	|0.124	0.101	0.070|
1422 (0.210)	|0.102	0.061	0.047|
3414 (0.164)	|0.093	0.031	0.041|
Multiallelic Dprime: 0.077
BLOCK 27.  MARKERS: 127 128
21 (0.464)	|0.177	0.177	0.085	0.026|
13 (0.302)	|0.142	0.096	0.050	0.015|
23 (0.233)	|0.103	0.089	0.032	0.007|
Multiallelic Dprime: 0.079
BLOCK 28.  MARKERS: 131 132 133
434 (0.422)	|0.307	0.091	0.023|
412 (0.362)	|0.278	0.079	0.005|
234 (0.167)	|0.143	0.018	0.004|
414 (0.048)	|0.046	0.000	0.002|
Multiallelic Dprime: 0.193
BLOCK 29.  MARKERS: 136 137
34 (0.775)	|0.389	0.203	0.160	0.024|
13 (0.188)	|0.084	0.045	0.055	0.002|
33 (0.034)	|0.009	0.016	0.003	0.005|
Multiallelic Dprime: 0.093
BLOCK 30.  MARKERS: 143 144 145 146 147 148 149
2442114 (0.482)	|0.385	0.070	0.026	0.003|
1244332 (0.267)	|0.211	0.051	0.002	0.003|
2424332 (0.216)	|0.153	0.048	0.005	0.004|
2424132 (0.031)	|0.022	0.002	0.003	0.004|
Multiallelic Dprime: 0.099
BLOCK 31.  MARKERS: 153 154 155
223 (0.773)	|0.505	0.263|
142 (0.170)	|0.168	0.002|
222 (0.037)	|0.012	0.023|
242 (0.014)	|0.012	0.001|
Multiallelic Dprime: 0.654
BLOCK 32.  MARKERS: 159 160 161
343 (0.699)	|0.350	0.184	0.167|
222 (0.294)	|0.149	0.090	0.054|
Multiallelic Dprime: 0.056
BLOCK 33.  MARKERS: 163 164
43 (0.497)	|0.219	0.126	0.151|
23 (0.281)	|0.082	0.114	0.085|
21 (0.222)	|0.089	0.094	0.037|
Multiallelic Dprime: 0.156
BLOCK 34.  MARKERS: 167 168 169
311 (0.390)	|0.318	0.003	0.063|
133 (0.334)	|0.021	0.110	0.203|
113 (0.272)	|0.088	0.177	0.005|
Multiallelic Dprime: 0.600
BLOCK 35.  MARKERS: 170 171
42 (0.431)	|0.171	0.000	0.133	0.103	0.000	0.002|
14 (0.292)	|0.000	0.182	0.000	0.000	0.101	0.000|
44 (0.270)	|0.129	0.042	0.004	0.000	0.002	0.097|
Multiallelic Dprime: 0.761
BLOCK 36.  MARKERS: 172 173 174 175 176 177 178
2224331 (0.302)	|0.182	0.102	0.016|
2342133 (0.224)	|0.016	0.195	0.014|
2344331 (0.135)	|0.051	0.033	0.051|
4344331 (0.114)	|0.099	0.006	0.009|
2344131 (0.104)	|0.099	0.000	0.003|
2224341 (0.098)	|0.003	0.002	0.096|
Multiallelic Dprime: 0.582
BLOCK 37.  MARKERS: 179 180
43 (0.461)	|0.328	0.056	0.071|
21 (0.344)	|0.132	0.175	0.038|
23 (0.195)	|0.131	0.025	0.037|
Multiallelic Dprime: 0.333
BLOCK 38.  MARKERS: 182 183
33 (0.591)	|0.020	0.234	0.172	0.166|
41 (0.256)	|0.255	0.000	0.000	0.000|
43 (0.146)	|0.074	0.050	0.012	0.010|
Multiallelic Dprime: 0.773
BLOCK 39.  MARKERS: 184 185 186
133 (0.355)	|0.102	0.166	0.060	0.028|
333 (0.284)	|0.085	0.063	0.065	0.071|
331 (0.184)	|0.060	0.049	0.030	0.045|
313 (0.176)	|0.084	0.041	0.027	0.024|
Multiallelic Dprime: 0.189
BLOCK 40.  MARKERS: 191 192 193
313 (0.332)	|0.121	0.082	0.127|
322 (0.319)	|0.203	0.076	0.039|
113 (0.181)	|0.118	0.052	0.011|
312 (0.168)	|0.112	0.037	0.020|
Multiallelic Dprime: 0.243
BLOCK 41.  MARKERS: 197 198
43 (0.554)	|0.247	0.189	0.118|
24 (0.247)	|0.093	0.101	0.053|
23 (0.197)	|0.081	0.057	0.056|
Multiallelic Dprime: 0.068
BLOCK 42.  MARKERS: 203 204 205
212 (0.421)	|0.262	0.087	0.068|
112 (0.347)	|0.239	0.092	0.017|
243 (0.227)	|0.037	0.181	0.009|
Multiallelic Dprime: 0.394
BLOCK 43.  MARKERS: 206 207
33 (0.541)	|0.494	0.048|
11 (0.361)	|0.001	0.356|
13 (0.094)	|0.093	0.000|
Multiallelic Dprime: 0.880
BLOCK 44.  MARKERS: 208 209
34 (0.590)	|0.410	0.181|
12 (0.405)	|0.308	0.097|
Multiallelic Dprime: 0.140
BLOCK 45.  MARKERS: 212 213
44 (0.721)	|0.613	0.107|
11 (0.279)	|0.234	0.045|
Multiallelic Dprime: 0.025
BLOCK 46.  MARKERS: 219 220
24 (0.848)	|0.756	0.080	0.006|
31 (0.152)	|0.056	0.072	0.025|
Multiallelic Dprime: 0.531
BLOCK 47.  MARKERS: 221 222
13 (0.812)	|0.695	0.112	0.004|
31 (0.151)	|0.036	0.082	0.033|
33 (0.031)	|0.004	0.026	0.000|
Multiallelic Dprime: 0.657
BLOCK 48.  MARKERS: 224 225
41 (0.739)	|0.465	0.089	0.088	0.054	0.035|
23 (0.222)	|0.151	0.024	0.028	0.009	0.009|
43 (0.038)	|0.023	0.009	0.000	0.002	0.004|
Multiallelic Dprime: 0.098
BLOCK 49.  MARKERS: 231 232 233 234 235 236
123142 (0.638)	|0.620	0.010|
443142 (0.124)	|0.028	0.092|
441324 (0.115)	|0.113	0.000|
423142 (0.064)	|0.063	0.001|
443124 (0.048)	|0.047	0.000|
Multiallelic Dprime: 0.873
BLOCK 50.  MARKERS: 237 238
43 (0.876)	|0.628	0.180	0.069|
21 (0.109)	|0.003	0.103	0.001|
Multiallelic Dprime: 0.940
BLOCK 51.  MARKERS: 239 240
24 (0.632)	|0.306	0.222	0.104|
42 (0.294)	|0.097	0.128	0.068|
22 (0.072)	|0.030	0.017	0.022|
Multiallelic Dprime: 0.144
BLOCK 52.  MARKERS: 243 244 245
421 (0.433)	|0.325	0.103|
144 (0.368)	|0.343	0.025|
441 (0.195)	|0.188	0.004|
Multiallelic Dprime: 0.614
BLOCK 53.  MARKERS: 250 251
13 (0.859)	|0.367	0.302	0.137	0.038	0.013|
34 (0.132)	|0.040	0.062	0.027	0.003	0.000|
Multiallelic Dprime: 0.210
BLOCK 54.  MARKERS: 254 255 256 257 258
23232 (0.409)	|0.315	0.007	0.088|
22232 (0.370)	|0.026	0.336	0.006|
32414 (0.164)	|0.143	0.014	0.008|
22414 (0.041)	|0.038	0.000	0.002|
22214 (0.013)	|0.004	0.010	0.000|
Multiallelic Dprime: 0.769
BLOCK 55.  MARKERS: 259 260
31 (0.523)	|0.185	0.287	0.052|
11 (0.373)	|0.243	0.030	0.099|
34 (0.104)	|0.078	0.024	0.003|
Multiallelic Dprime: 0.467
BLOCK 56.  MARKERS: 262 263 264
132 (0.508)	|0.490	0.011|
144 (0.339)	|0.147	0.191|
332 (0.152)	|0.154	0.000|
Multiallelic Dprime: 0.918
BLOCK 57.  MARKERS: 266 267
23 (0.791)	|0.507	0.147	0.118	0.017|
41 (0.202)	|0.117	0.045	0.035	0.004|
Multiallelic Dprime: 0.061
BLOCK 58.  MARKERS: 269 270 271 272
3322 (0.628)	|0.266	0.246	0.088	0.024|
3323 (0.196)	|0.082	0.075	0.023	0.015|
1143 (0.151)	|0.064	0.075	0.008	0.006|
3343 (0.021)	|0.019	0.001	0.001	0.000|
Multiallelic Dprime: 0.083
BLOCK 59.  MARKERS: 274 275 276 277
4423 (0.432)	|0.204	0.150	0.077|
2221 (0.397)	|0.217	0.103	0.078|
2431 (0.123)	|0.102	0.009	0.013|
2421 (0.044)	|0.028	0.003	0.012|
Multiallelic Dprime: 0.163
BLOCK 60.  MARKERS: 281 282 283 284
1131 (0.554)	|0.088	0.220	0.240	0.008|
1133 (0.265)	|0.176	0.021	0.069	0.000|
3223 (0.179)	|0.081	0.090	0.003	0.002|
Multiallelic Dprime: 0.442
BLOCK 61.  MARKERS: 285 286 287 288
2442 (0.344)	|0.087	0.071	0.082	0.103|
2321 (0.332)	|0.136	0.088	0.082	0.023|
4321 (0.312)	|0.173	0.092	0.030	0.017|
2322 (0.010)	|0.006	0.004	0.000	0.000|
Multiallelic Dprime: 0.245
BLOCK 62.  MARKERS: 290 291 292 293
1442 (0.404)	|0.226	0.178|
3224 (0.256)	|0.192	0.065|
3222 (0.194)	|0.035	0.159|
1242 (0.142)	|0.128	0.013|
Multiallelic Dprime: 0.364
BLOCK 63.  MARKERS: 295 296
11 (0.581)	|0.251	0.277	0.052|
33 (0.418)	|0.244	0.068	0.106|
Multiallelic Dprime: 0.339
BLOCK 64.  MARKERS: 297 298
32 (0.496)	|0.215	0.156	0.126|
12 (0.346)	|0.166	0.089	0.091|
31 (0.158)	|0.077	0.042	0.039|
Multiallelic Dprime: 0.055
BLOCK 65.  MARKERS: 304 305
22 (0.458)	|0.192	0.266|
21 (0.286)	|0.197	0.089|
41 (0.256)	|0.228	0.028|
Multiallelic Dprime: 0.436
BLOCK 66.  MARKERS: 306 307
11 (0.617)	|0.397	0.214|
34 (0.383)	|0.235	0.147|
Multiallelic Dprime: 0.036
BLOCK 67.  MARKERS: 309 310
32 (0.632)	|0.621	0.011|
43 (0.361)	|0.250	0.111|
Multiallelic Dprime: 0.864
BLOCK 68.  MARKERS: 311 312
31 (0.879)	|0.514	0.249	0.101	0.014|
43 (0.121)	|0.069	0.028	0.021	0.003|
Multiallelic Dprime: 0.067
BLOCK 69.  MARKERS: 318 319 320
312 (0.583)	|0.416	0.167|
334 (0.277)	|0.244	0.033|
412 (0.122)	|0.061	0.061|
332 (0.018)	|0.006	0.009|
Multiallelic Dprime: 0.249
BLOCK 70.  MARKERS: 321 322
43 (0.728)	|0.274	0.226	0.177	0.037|
21 (0.270)	|0.209	0.029	0.009	0.013|
Multiallelic Dprime: 0.610
BLOCK 71.  MARKERS: 326 327 328 329 330 331
344123 (0.485)	|0.412	0.050	0.025|
342141 (0.256)	|0.213	0.030	0.014|
224321 (0.185)	|0.165	0.018	0.005|
344121 (0.049)	|0.036	0.008	0.005|
Multiallelic Dprime: 0.070
BLOCK 72.  MARKERS: 334 335
11 (0.841)	|0.447	0.261	0.133|
33 (0.107)	|0.061	0.031	0.015|
31 (0.052)	|0.017	0.022	0.013|
Multiallelic Dprime: 0.062
BLOCK 73.  MARKERS: 340 341
33 (0.525)	|0.260	0.155	0.081	0.023	0.006|
13 (0.314)	|0.148	0.085	0.052	0.016	0.006|
31 (0.161)	|0.073	0.041	0.025	0.013	0.004|
Multiallelic Dprime: 0.034
BLOCK 74.  MARKERS: 346 347 348 349 350 351 352
2133341 (0.481)	|0.320	0.160	0.001|
1413124 (0.280)	|0.190	0.088	0.000|
1411341 (0.157)	|0.130	0.028	0.000|
1113341 (0.051)	|0.032	0.007	0.013|
1433341 (0.016)	|0.005	0.010	0.000|
Multiallelic Dprime: 0.142
BLOCK 75.  MARKERS: 354 355
23 (0.684)	|0.247	0.257	0.176|
31 (0.297)	|0.156	0.078	0.063|
21 (0.015)	|0.009	0.004	0.001|
Multiallelic Dprime: 0.195
BLOCK 76.  MARKERS: 359 360 361
314 (0.412)	|0.413	0.000	0.000	0.000	0.000|
312 (0.339)	|0.017	0.206	0.115	0.000	0.001|
232 (0.244)	|0.000	0.000	0.039	0.149	0.052|
Multiallelic Dprime: 0.924
BLOCK 77.  MARKERS: 362 363 364 365 366
43313 (0.433)	|0.262	0.107	0.057	0.007|
24312 (0.205)	|0.127	0.053	0.026	0.000|
24313 (0.155)	|0.099	0.037	0.018	0.000|
43133 (0.151)	|0.089	0.036	0.026	0.000|
43333 (0.053)	|0.023	0.014	0.013	0.003|
Multiallelic Dprime: 0.049
BLOCK 78.  MARKERS: 371 372 373
333 (0.601)	|0.491	0.060	0.049|
111 (0.249)	|0.171	0.068	0.006|
131 (0.140)	|0.114	0.022	0.003|
331 (0.011)	|0.002	0.009	0.000|
Multiallelic Dprime: 0.210
BLOCK 79.  MARKERS: 375 376
44 (0.778)	|0.461	0.227	0.052	0.031|
22 (0.159)	|0.097	0.045	0.008	0.007|
42 (0.058)	|0.046	0.009	0.000	0.003|
Multiallelic Dprime: 0.136
BLOCK 80.  MARKERS: 377 378 379 380 381
21222 (0.602)	|0.374	0.136	0.091|
33411 (0.284)	|0.176	0.075	0.034|
33222 (0.059)	|0.027	0.019	0.013|
23222 (0.041)	|0.028	0.008	0.006|
Multiallelic Dprime: 0.054
BLOCK 81.  MARKERS: 384 385
11 (0.612)	|0.284	0.287	0.039|
12 (0.241)	|0.107	0.121	0.013|
31 (0.147)	|0.099	0.041	0.006|
Multiallelic Dprime: 0.127
BLOCK 82.  MARKERS: 388 389
24 (0.490)	|0.058	0.418	0.012|
12 (0.449)	|0.370	0.029	0.045|
22 (0.058)	|0.056	0.000	0.002|
Multiallelic Dprime: 0.782
BLOCK 83.  MARKERS: 390 391
43 (0.487)	|0.273	0.109	0.105|
21 (0.447)	|0.295	0.085	0.068|
23 (0.061)	|0.035	0.014	0.012|
Multiallelic Dprime: 0.118
BLOCK 84.  MARKERS: 397 398
41 (0.606)	|0.406	0.058	0.142|
43 (0.208)	|0.092	0.108	0.009|
23 (0.185)	|0.013	0.160	0.013|
Multiallelic Dprime: 0.561
BLOCK 85.  MARKERS: 400 401
13 (0.512)	|0.325	0.173	0.013|
33 (0.325)	|0.213	0.007	0.105|
12 (0.164)	|0.007	0.157	0.000|
Multiallelic Dprime: 0.434
BLOCK 86.  MARKERS: 402 403
42 (0.545)	|0.270	0.126	0.149|
24 (0.337)	|0.183	0.148	0.007|
44 (0.118)	|0.007	0.103	0.007|
Multiallelic Dprime: 0.354
BLOCK 87.  MARKERS: 406 407 408
232 (0.460)	|0.406	0.047	0.005|
233 (0.377)	|0.016	0.207	0.155|
112 (0.162)	|0.005	0.069	0.089|
Multiallelic Dprime: 0.712
BLOCK 88.  MARKERS: 409 410
13 (0.427)	|0.168	0.119	0.140|
31 (0.324)	|0.196	0.073	0.055|
33 (0.249)	|0.072	0.095	0.082|
Multiallelic Dprime: 0.186
BLOCK 89.  MARKERS: 414 415
43 (0.437)	|0.348	0.084	0.004|
23 (0.286)	|0.233	0.043	0.010|
24 (0.276)	|0.206	0.063	0.004|
Multiallelic Dprime: 0.076
BLOCK 90.  MARKERS: 421 422 423
422 (0.786)	|0.386	0.391	0.009|
244 (0.190)	|0.130	0.045	0.016|
222 (0.018)	|0.015	0.002	0.000|
Multiallelic Dprime: 0.418
BLOCK 91.  MARKERS: 424 425
23 (0.536)	|0.363	0.129	0.042|
31 (0.439)	|0.334	0.079	0.026|
21 (0.025)	|0.015	0.004	0.006|
Multiallelic Dprime: 0.152
BLOCK 92.  MARKERS: 427 428 429
333 (0.712)	|0.410	0.300	0.003|
211 (0.212)	|0.000	0.003	0.210|
231 (0.074)	|0.068	0.006	0.000|
Multiallelic Dprime: 0.793
BLOCK 93.  MARKERS: 430 431
12 (0.478)	|0.278	0.167	0.032|
32 (0.309)	|0.226	0.036	0.047|
34 (0.213)	|0.186	0.026	0.000|
Multiallelic Dprime: 0.365
BLOCK 94.  MARKERS: 432 433
24 (0.690)	|0.266	0.152	0.131	0.097	0.037|
42 (0.229)	|0.090	0.071	0.032	0.028	0.006|
22 (0.079)	|0.036	0.006	0.019	0.017	0.000|
Multiallelic Dprime: 0.089
BLOCK 95.  MARKERS: 436 437 438 439
2322 (0.393)	|0.237	0.079	0.078|
4124 (0.230)	|0.136	0.056	0.038|
2342 (0.181)	|0.118	0.028	0.035|
2324 (0.143)	|0.087	0.026	0.031|
4324 (0.043)	|0.022	0.008	0.012|
Multiallelic Dprime: 0.047
BLOCK 96.  MARKERS: 442 443
24 (0.607)	|0.513	0.089	0.006|
22 (0.198)	|0.039	0.065	0.094|
42 (0.195)	|0.008	0.184	0.003|
Multiallelic Dprime: 0.710
BLOCK 97.  MARKERS: 444 445
44 (0.555)	|0.434	0.109	0.000	0.014|
42 (0.342)	|0.099	0.189	0.000	0.050|
32 (0.103)	|0.000	0.000	0.099	0.000|
Multiallelic Dprime: 0.586
BLOCK 98.  MARKERS: 447 448 449 450
3331 (0.531)	|0.429	0.034	0.061	0.003|
3431 (0.296)	|0.109	0.063	0.118	0.005|
1312 (0.099)	|0.008	0.084	0.007	0.000|
3312 (0.065)	|0.009	0.031	0.002	0.022|
Multiallelic Dprime: 0.522
BLOCK 99.  MARKERS: 452 453 454 455 456 457 458 459
42341243 (0.559)	|0.517	0.013	0.026|
21321421 (0.216)	|0.003	0.038	0.175|
21123421 (0.189)	|0.003	0.186	0.002|
21323421 (0.031)	|0.024	0.003	0.002|
Multiallelic Dprime: 0.856
BLOCK 100.  MARKERS: 461 462 463
242 (0.550)	|0.226	0.321|
413 (0.240)	|0.235	0.005|
213 (0.205)	|0.204	0.001|
Multiallelic Dprime: 0.961
BLOCK 101.  MARKERS: 465 466
22 (0.671)	|0.438	0.032	0.201|
41 (0.326)	|0.071	0.253	0.000|
Multiallelic Dprime: 0.734
BLOCK 102.  MARKERS: 470 471
22 (0.509)	|0.284	0.024	0.202|
42 (0.288)	|0.007	0.267	0.015|
23 (0.202)	|0.199	0.002	0.000|
Multiallelic Dprime: 0.712
BLOCK 103.  MARKERS: 472 473 474 475
2333 (0.491)	|0.232	0.212	0.002	0.036|
4131 (0.293)	|0.013	0.006	0.263	0.003|
4111 (0.217)	|0.119	0.066	0.019	0.014|
Multiallelic Dprime: 0.602
BLOCK 104.  MARKERS: 476 477 478 479 480 481 482
2331323 (0.361)	|0.125	0.242|
1331323 (0.285)	|0.278	0.001|
2114141 (0.283)	|0.280	0.003|
2111141 (0.054)	|0.014	0.039|
Multiallelic Dprime: 0.877
BLOCK 105.  MARKERS: 483 484 485 486
1234 (0.713)	|0.282	0.003	0.187	0.162	0.000	0.028	0.000	0.000	0.013	0.011|
3422 (0.287)	|0.000	0.201	0.000	0.000	0.038	0.000	0.017	0.014	0.000	0.000|
Multiallelic Dprime: 0.996
BLOCK 106.  MARKERS: 487 488 489 490 491 492 493 494 495 496 497 498 499 500 501 502 503 504
214111332232311322 (0.281)	|0.227	0.031	0.013	0.006	0.001	0.001	0.003|
132313332434123142 (0.204)	|0.152	0.016	0.023	0.013	0.000	0.000	0.000|
132133122234123144 (0.186)	|0.126	0.023	0.025	0.002	0.007	0.000	0.003|
132313334444123142 (0.163)	|0.112	0.023	0.017	0.002	0.002	0.004	0.000|
214111332232111342 (0.038)	|0.030	0.002	0.001	0.000	0.000	0.000	0.004|
132313332444123142 (0.028)	|0.021	0.000	0.000	0.000	0.002	0.004	0.000|
132113332434123144 (0.017)	|0.014	0.000	0.002	0.000	0.000	0.000	0.000|
212113332232111342 (0.014)	|0.004	0.008	0.000	0.000	0.000	0.000	0.000|
134111332232121344 (0.013)	|0.009	0.000	0.002	0.000	0.001	0.000	0.000|
132133122234123142 (0.011)	|0.010	0.000	0.000	0.000	0.000	0.000	0.000|
Multiallelic Dprime: 0.178
BLOCK 107.  MARKERS: 511 512 513 514 515 516 517 518 519 520 521 522
434413124344 (0.725)	|0.357	0.242	0.117	0.007|
212132333122 (0.115)	|0.099	0.015	0.001	0.000|
434432333122 (0.088)	|0.002	0.002	0.002	0.083|
432132333122 (0.024)	|0.012	0.012	0.000	0.000|
432432333122 (0.016)	|0.015	0.001	0.000	0.000|
234432333122 (0.011)	|0.000	0.005	0.005	0.000|
434413123122 (0.011)	|0.009	0.002	0.000	0.000|
Multiallelic Dprime: 0.448
BLOCK 108.  MARKERS: 523 524 525
433 (0.498)	|0.007	0.350	0.141|
422 (0.284)	|0.262	0.015	0.004|
222 (0.127)	|0.113	0.005	0.009|
432 (0.092)	|0.070	0.018	0.004|
Multiallelic Dprime: 0.837
BLOCK 109.  MARKERS: 526 527 528
432 (0.452)	|0.227	0.093	0.098	0.017	0.006|
314 (0.388)	|0.132	0.186	0.024	0.042	0.004|
312 (0.157)	|0.090	0.032	0.019	0.006	0.008|
Multiallelic Dprime: 0.286
BLOCK 110.  MARKERS: 529 530 531 532 533
23142 (0.449)	|0.389	0.057	0.000	0.000	0.000|
23324 (0.312)	|0.292	0.021	0.002	0.000	0.000|
11124 (0.140)	|0.044	0.058	0.020	0.015	0.002|
23124 (0.066)	|0.001	0.011	0.043	0.000	0.009|
23122 (0.019)	|0.018	0.000	0.000	0.000	0.000|
Multiallelic Dprime: 0.584
BLOCK 111.  MARKERS: 534 535 536 537 538 539 540 541
13111322 (0.746)	|0.324	0.328	0.053	0.044|
22333141 (0.159)	|0.012	0.006	0.134	0.006|
22333342 (0.065)	|0.048	0.007	0.009	0.000|
22333322 (0.016)	|0.000	0.005	0.005	0.006|
22333321 (0.011)	|0.000	0.009	0.000	0.001|
Multiallelic Dprime: 0.577
BLOCK 112.  MARKERS: 543 544 545
122 (0.384)	|0.332	0.044	0.000	0.009	0.000	0.000|
123 (0.355)	|0.004	0.235	0.000	0.098	0.000	0.019|
343 (0.202)	|0.000	0.000	0.198	0.000	0.000	0.000|
323 (0.059)	|0.000	0.005	0.000	0.002	0.051	0.000|
Multiallelic Dprime: 0.902
BLOCK 113.  MARKERS: 546 547 548 549 550
33312 (0.335)	|0.337	0.000|
33311 (0.282)	|0.281	0.000|
14311 (0.200)	|0.201	0.000|
33122 (0.108)	|0.000	0.108|
34311 (0.051)	|0.052	0.000|
33322 (0.018)	|0.018	0.000|
Multiallelic Dprime: 1.000
BLOCK 114.  MARKERS: 551 552 553
113 (0.888)	|0.576	0.305|
234 (0.110)	|0.064	0.047|
Multiallelic Dprime: 0.104
BLOCK 115.  MARKERS: 555 556
41 (0.642)	|0.277	0.091	0.047	0.115	0.071	0.022	0.004|
23 (0.351)	|0.058	0.132	0.110	0.002	0.035	0.001	0.006|
Multiallelic Dprime: 0.495
BLOCK 116.  MARKERS: 559 560 561 562 563 564 565 566 567 568 569 570 571
1221312223143 (0.337)	|0.330	0.000	0.005|
1221332243133 (0.223)	|0.134	0.000	0.088|
3131131124441 (0.158)	|0.000	0.156	0.000|
1223332224433 (0.119)	|0.000	0.002	0.115|
1221332224133 (0.112)	|0.001	0.110	0.000|
1221312223133 (0.023)	|0.013	0.000	0.010|
1221332223141 (0.010)	|0.000	0.010	0.000|
Multiallelic Dprime: 0.847
BLOCK 117.  MARKERS: 572 573 574 575
3234 (0.480)	|0.296	0.024	0.117	0.041|
1412 (0.287)	|0.033	0.199	0.016	0.040|
3232 (0.222)	|0.003	0.012	0.094	0.113|
Multiallelic Dprime: 0.613
BLOCK 118.  MARKERS: 578 579 580
444 (0.332)	|0.227	0.043	0.049	0.012|
222 (0.237)	|0.154	0.039	0.023	0.017|
424 (0.228)	|0.173	0.014	0.012	0.027|
422 (0.197)	|0.144	0.017	0.022	0.013|
Multiallelic Dprime: 0.126
BLOCK 119.  MARKERS: 583 584 585 586 587 588
144133 (0.696)	|0.693	0.002|
124333 (0.116)	|0.011	0.105|
422111 (0.108)	|0.107	0.001|
122133 (0.069)	|0.056	0.013|
Multiallelic Dprime: 0.902
BLOCK 120.  MARKERS: 589 590 591 592
2113 (0.869)	|0.698	0.103	0.063	0.001|
4431 (0.129)	|0.000	0.091	0.009	0.029|
Multiallelic Dprime: 0.857
BLOCK 121.  MARKERS: 594 595 596
222 (0.700)	|0.525	0.164	0.010|
444 (0.193)	|0.019	0.097	0.077|
244 (0.072)	|0.006	0.012	0.054|
224 (0.030)	|0.009	0.021	0.000|
Multiallelic Dprime: 0.634
BLOCK 122.  MARKERS: 598 599
42 (0.566)	|0.267	0.213	0.086|
22 (0.292)	|0.087	0.124	0.081|
41 (0.141)	|0.048	0.036	0.057|
Multiallelic Dprime: 0.175
BLOCK 123.  MARKERS: 603 604 605
224 (0.403)	|0.224	0.116	0.063|
134 (0.373)	|0.253	0.038	0.079|
132 (0.223)	|0.193	0.016	0.014|
Multiallelic Dprime: 0.273
BLOCK 124.  MARKERS: 607 608
11 (0.670)	|0.422	0.241	0.003|
13 (0.171)	|0.000	0.016	0.149|
33 (0.156)	|0.073	0.087	0.003|
Multiallelic Dprime: 0.505
BLOCK 125.  MARKERS: 610 611
14 (0.498)	|0.024	0.320	0.152	0.003|
34 (0.343)	|0.260	0.067	0.016	0.000|
33 (0.155)	|0.141	0.002	0.000	0.012|
Multiallelic Dprime: 0.730
BLOCK 126.  MARKERS: 612 613 614
132 (0.427)	|0.268	0.096	0.063|
112 (0.389)	|0.211	0.118	0.059|
314 (0.168)	|0.100	0.049	0.019|
312 (0.015)	|0.012	0.003	0.000|
Multiallelic Dprime: 0.088
BLOCK 127.  MARKERS: 616 617
14 (0.590)	|0.368	0.163	0.054|
34 (0.266)	|0.049	0.063	0.149|
12 (0.142)	|0.057	0.078	0.006|
Multiallelic Dprime: 0.397
BLOCK 128.  MARKERS: 620 621 622
232 (0.473)	|0.421	0.020	0.033|
332 (0.304)	|0.162	0.097	0.044|
314 (0.210)	|0.199	0.010	0.001|
Multiallelic Dprime: 0.546
BLOCK 129.  MARKERS: 625 626 627
124 (0.792)	|0.623	0.170|
341 (0.129)	|0.105	0.023|
121 (0.078)	|0.072	0.006|
Multiallelic Dprime: 0.292
BLOCK 130.  MARKERS: 630 631
44 (0.800)	|0.429	0.165	0.106	0.091	0.000|
33 (0.200)	|0.172	0.004	0.000	0.012	0.011|
Multiallelic Dprime: 0.715
BLOCK 131.  MARKERS: 632 633 634 635 636 637 638 639 640
333122343 (0.599)	|0.424	0.057	0.058	0.031	0.007|
413132111 (0.167)	|0.044	0.101	0.010	0.000	0.001|
413132113 (0.106)	|0.017	0.082	0.002	0.000	0.000|
331323313 (0.101)	|0.072	0.016	0.005	0.000	0.002|
313122343 (0.011)	|0.001	0.005	0.000	0.000	0.000|
Multiallelic Dprime: 0.505
BLOCK 132.  MARKERS: 642 643 644 645 646 647 648 649
23233124 (0.558)	|0.522	0.018	0.013|
42311312 (0.272)	|0.020	0.250	0.002|
42311122 (0.075)	|0.003	0.000	0.071|
22311122 (0.031)	|0.022	0.003	0.006|
22311312 (0.010)	|0.000	0.010	0.000|
Multiallelic Dprime: 0.859
BLOCK 133.  MARKERS: 651 652
43 (0.588)	|0.429	0.152|
22 (0.295)	|0.253	0.042|
23 (0.113)	|0.053	0.058|
Multiallelic Dprime: 0.194
BLOCK 134.  MARKERS: 655 656
23 (0.740)	|0.715	0.010	0.009|
41 (0.252)	|0.134	0.091	0.026|
Multiallelic Dprime: 0.809
BLOCK 135.  MARKERS: 657 658 659 660
4433 (0.851)	|0.569	0.258	0.003	0.011	0.011|
2211 (0.107)	|0.004	0.000	0.098	0.002	0.000|
2433 (0.035)	|0.009	0.024	0.002	0.000	0.000|
Multiallelic Dprime: 0.738
BLOCK 136.  MARKERS: 661 662 663 664 665 666 667
3323322 (0.581)	|0.507	0.019	0.005	0.050|
1142112 (0.284)	|0.031	0.249	0.000	0.000|
3323121 (0.105)	|0.000	0.003	0.100	0.000|
3323321 (0.013)	|0.000	0.000	0.011	0.000|
3322122 (0.013)	|0.000	0.000	0.000	0.010|
Multiallelic Dprime: 0.871
BLOCK 137.  MARKERS: 669 670 671 672
1113 (0.542)	|0.538	0.000	0.000|
3323 (0.270)	|0.011	0.256	0.003|
1321 (0.116)	|0.116	0.000	0.000|
1313 (0.062)	|0.017	0.000	0.043|
Multiallelic Dprime: 0.968
BLOCK 138.  MARKERS: 673 674
33 (0.690)	|0.521	0.017	0.121	0.004	0.019|
11 (0.259)	|0.000	0.231	0.000	0.021	0.000|
13 (0.046)	|0.000	0.000	0.042	0.002	0.000|
Multiallelic Dprime: 0.870
BLOCK 139.  MARKERS: 676 677 678 679 680 681
231233 (0.522)	|0.147	0.220	0.117	0.021	0.006|
321433 (0.248)	|0.150	0.036	0.021	0.034	0.003|
323211 (0.163)	|0.049	0.060	0.028	0.025	0.001|
321233 (0.028)	|0.016	0.008	0.001	0.001	0.000|
221233 (0.019)	|0.012	0.004	0.000	0.000	0.003|
Multiallelic Dprime: 0.317
BLOCK 140.  MARKERS: 683 684 685 686 687 688 689 690
44421313 (0.384)	|0.357	0.013	0.012|
21243133 (0.333)	|0.017	0.264	0.051|
21243311 (0.171)	|0.008	0.011	0.152|
24423313 (0.084)	|0.004	0.011	0.070|
21243313 (0.014)	|0.000	0.007	0.006|
Multiallelic Dprime: 0.812
BLOCK 141.  MARKERS: 692 693
41 (0.393)	|0.241	0.117	0.032|
24 (0.309)	|0.136	0.094	0.074|
21 (0.298)	|0.081	0.178	0.039|
Multiallelic Dprime: 0.258
BLOCK 142.  MARKERS: 695 696 697
322 (0.458)	|0.445	0.014	0.000|
143 (0.388)	|0.058	0.191	0.140|
122 (0.145)	|0.106	0.036	0.002|
Multiallelic Dprime: 0.775
BLOCK 143.  MARKERS: 700 701
22 (0.616)	|0.488	0.000	0.031	0.088	0.000	0.000|
44 (0.242)	|0.000	0.207	0.000	0.000	0.018	0.013|
42 (0.142)	|0.001	0.000	0.136	0.002	0.002	0.000|
Multiallelic Dprime: 0.957
BLOCK 144.  MARKERS: 702 703 704 705 706 707 708
1113123 (0.489)	|0.424	0.047	0.018|
4334341 (0.206)	|0.166	0.031	0.009|
4113121 (0.167)	|0.104	0.037	0.026|
4113123 (0.090)	|0.079	0.008	0.003|
4334321 (0.021)	|0.006	0.002	0.014|
4313123 (0.013)	|0.007	0.000	0.006|
Multiallelic Dprime: 0.277
BLOCK 145.  MARKERS: 713 714
22 (0.798)	|0.704	0.037	0.000	0.060|
43 (0.125)	|0.027	0.096	0.000	0.000|
23 (0.077)	|0.007	0.000	0.063	0.004|
Multiallelic Dprime: 0.765
BLOCK 146.  MARKERS: 715 716 717 718 719 720 721 722 723 724 725
12321312221 (0.735)	|0.689	0.030	0.019|
34143124442 (0.133)	|0.037	0.096	0.000|
14143124241 (0.064)	|0.064	0.000	0.000|
14323314221 (0.064)	|0.003	0.000	0.060|
Multiallelic Dprime: 0.717
BLOCK 147.  MARKERS: 727 728 729
422 (0.790)	|0.345	0.354	0.092|
144 (0.128)	|0.013	0.003	0.112|
142 (0.080)	|0.067	0.003	0.010|
Multiallelic Dprime: 0.539
BLOCK 148.  MARKERS: 730 731
41 (0.426)	|0.345	0.017	0.003	0.059|
43 (0.360)	|0.009	0.207	0.146	0.000|
21 (0.213)	|0.188	0.024	0.000	0.000|
Multiallelic Dprime: 0.800
BLOCK 149.  MARKERS: 732 733 734 735 736
31144 (0.540)	|0.369	0.009	0.000	0.060	0.085	0.015|
13342 (0.248)	|0.001	0.237	0.000	0.001	0.000	0.000|
31112 (0.149)	|0.000	0.001	0.142	0.000	0.000	0.000|
11342 (0.061)	|0.000	0.000	0.000	0.059	0.000	0.000|
Multiallelic Dprime: 0.924
BLOCK 150.  MARKERS: 737 738 739 740 741 742 743
3234332 (0.371)	|0.273	0.089	0.008|
2434133 (0.249)	|0.230	0.012	0.008|
3234313 (0.143)	|0.113	0.000	0.030|
3212133 (0.120)	|0.007	0.065	0.048|
3234133 (0.085)	|0.030	0.054	0.001|
3234333 (0.016)	|0.014	0.000	0.000|
Multiallelic Dprime: 0.493
BLOCK 151.  MARKERS: 745 746 747
332 (0.672)	|0.661	0.002	0.008|
314 (0.223)	|0.033	0.131	0.059|
114 (0.101)	|0.006	0.094	0.000|
Multiallelic Dprime: 0.893
BLOCK 152.  MARKERS: 748 749
21 (0.705)	|0.608	0.085	0.012|
42 (0.228)	|0.008	0.219	0.000|
41 (0.068)	|0.001	0.066	0.000|
Multiallelic Dprime: 0.948
BLOCK 153.  MARKERS: 750 751
32 (0.617)	|0.415	0.057	0.139	0.000	0.005|
14 (0.372)	|0.092	0.162	0.026	0.060	0.029|
12 (0.012)	|0.006	0.002	0.000	0.005	0.000|
Multiallelic Dprime: 0.571
BLOCK 154.  MARKERS: 754 755 756 757
1341 (0.511)	|0.433	0.028	0.051|
3121 (0.222)	|0.030	0.190	0.001|
1344 (0.165)	|0.008	0.001	0.156|
1121 (0.066)	|0.064	0.002	0.000|
1321 (0.033)	|0.032	0.000	0.000|
Multiallelic Dprime: 0.758
BLOCK 155.  MARKERS: 758 759 760
442 (0.567)	|0.276	0.134	0.066	0.067	0.010	0.013|
222 (0.221)	|0.008	0.018	0.114	0.076	0.005	0.000|
443 (0.212)	|0.014	0.047	0.002	0.021	0.124	0.002|
Multiallelic Dprime: 0.581
BLOCK 156.  MARKERS: 761 762 763 764 765
24333 (0.297)	|0.286	0.002	0.004	0.003	0.002|
34143 (0.199)	|0.004	0.057	0.002	0.109	0.027|
24141 (0.182)	|0.001	0.179	0.000	0.000	0.000|
24143 (0.163)	|0.118	0.032	0.000	0.007	0.007|
21133 (0.139)	|0.000	0.004	0.135	0.000	0.000|
24133 (0.014)	|0.014	0.000	0.000	0.000	0.000|
Multiallelic Dprime: 0.830
BLOCK 157.  MARKERS: 766 767 768 769 770
11131 (0.424)	|0.165	0.157	0.103|
11321 (0.275)	|0.157	0.096	0.022|
33323 (0.144)	|0.064	0.024	0.056|
31321 (0.120)	|0.048	0.063	0.009|
11331 (0.036)	|0.023	0.002	0.011|
Multiallelic Dprime: 0.193
BLOCK 158.  MARKERS: 773 774
31 (0.456)	|0.348	0.108	0.000|
11 (0.342)	|0.087	0.253	0.001|
14 (0.202)	|0.023	0.011	0.168|
Multiallelic Dprime: 0.625
BLOCK 159.  MARKERS: 775 776
33 (0.457)	|0.175	0.151	0.085	0.011	0.023|
31 (0.372)	|0.184	0.090	0.018	0.045	0.029|
13 (0.171)	|0.053	0.056	0.015	0.040	0.004|
Multiallelic Dprime: 0.206
BLOCK 160.  MARKERS: 778 779 780 781 782 783
212242 (0.412)	|0.321	0.071	0.021|
212222 (0.297)	|0.213	0.069	0.012|
134424 (0.118)	|0.116	0.002	0.000|
234222 (0.095)	|0.036	0.014	0.045|
214222 (0.055)	|0.053	0.003	0.000|
Multiallelic Dprime: 0.277
BLOCK 161.  MARKERS: 784 785
43 (0.758)	|0.506	0.118	0.129|
22 (0.157)	|0.107	0.033	0.017|
23 (0.081)	|0.036	0.025	0.020|
Multiallelic Dprime: 0.106
BLOCK 162.  MARKERS: 790 791
23 (0.652)	|0.650	0.000	0.002|
41 (0.176)	|0.045	0.126	0.005|
43 (0.166)	|0.141	0.003	0.023|
Multiallelic Dprime: 0.812
BLOCK 163.  MARKERS: 793 794
21 (0.842)	|0.629	0.159	0.044	0.004|
33 (0.129)	|0.118	0.004	0.008	0.000|
23 (0.029)	|0.007	0.000	0.000	0.022|
Multiallelic Dprime: 0.321
BLOCK 164.  MARKERS: 795 796 797
114 (0.753)	|0.354	0.147	0.122	0.075	0.024|
342 (0.163)	|0.067	0.031	0.026	0.029	0.004|
142 (0.052)	|0.020	0.007	0.014	0.008	0.000|
112 (0.027)	|0.014	0.004	0.000	0.009	0.000|
Multiallelic Dprime: 0.101
BLOCK 165.  MARKERS: 801 802 803 804 805 806 807 808 809 810
4311233114 (0.458)	|0.357	0.078	0.022|
2331233234 (0.188)	|0.121	0.052	0.014|
4111112113 (0.162)	|0.149	0.007	0.006|
4312233114 (0.122)	|0.107	0.013	0.000|
4312233134 (0.029)	|0.019	0.002	0.006|
Multiallelic Dprime: 0.225
BLOCK 166.  MARKERS: 815 816
42 (0.783)	|0.312	0.250	0.119	0.093	0.010|
31 (0.157)	|0.058	0.052	0.026	0.012	0.008|
32 (0.057)	|0.025	0.017	0.010	0.004	0.000|
Multiallelic Dprime: 0.060
BLOCK 167.  MARKERS: 817 818 819 820 821
34312 (0.394)	|0.351	0.038|
32412 (0.320)	|0.274	0.047|
34432 (0.155)	|0.141	0.015|
14434 (0.110)	|0.097	0.012|
14432 (0.019)	|0.019	0.000|
Multiallelic Dprime: 0.140
BLOCK 168.  MARKERS: 822 823
32 (0.884)	|0.473	0.287	0.125|
14 (0.111)	|0.063	0.048	0.000|
Multiallelic Dprime: 0.206
BLOCK 169.  MARKERS: 824 825
42 (0.540)	|0.487	0.044	0.007|
44 (0.336)	|0.019	0.221	0.098|
24 (0.124)	|0.002	0.115	0.007|
Multiallelic Dprime: 0.814
BLOCK 170.  MARKERS: 829 830
32 (0.507)	|0.452	0.014	0.012	0.010|
42 (0.381)	|0.047	0.181	0.020	0.112|
43 (0.112)	|0.007	0.002	0.098	0.002|
Multiallelic Dprime: 0.818
BLOCK 171.  MARKERS: 832 833 834 835 836 837 838 839 840 841 842 843
442442122433 (0.505)	|0.483	0.006	0.017|
221442223132 (0.197)	|0.003	0.192	0.002|
221224213133 (0.131)	|0.041	0.089	0.000|
221224213113 (0.124)	|0.006	0.002	0.116|
Multiallelic Dprime: 0.869
BLOCK 172.  MARKERS: 844 845 846
313 (0.553)	|0.316	0.152	0.071	0.013|
343 (0.298)	|0.136	0.100	0.055	0.007|
444 (0.146)	|0.079	0.041	0.021	0.004|
Multiallelic Dprime: 0.086
BLOCK 173.  MARKERS: 847 848 849 850
1113 (0.530)	|0.342	0.125	0.063|
3213 (0.295)	|0.061	0.124	0.106|
3222 (0.148)	|0.015	0.131	0.002|
3223 (0.024)	|0.002	0.023	0.000|
Multiallelic Dprime: 0.486
BLOCK 174.  MARKERS: 856 857
43 (0.422)	|0.389	0.026	0.007|
42 (0.404)	|0.154	0.119	0.130|
22 (0.171)	|0.004	0.161	0.006|
Multiallelic Dprime: 0.627
BLOCK 175.  MARKERS: 858 859
42 (0.552)	|0.334	0.007	0.143	0.063|
32 (0.304)	|0.041	0.257	0.012	0.000|
44 (0.144)	|0.008	0.016	0.121	0.000|
Multiallelic Dprime: 0.697
BLOCK 176.  MARKERS: 860 861 862 863
4111 (0.382)	|0.116	0.236	0.030|
1323 (0.278)	|0.174	0.098	0.003|
4121 (0.276)	|0.141	0.057	0.078|
1121 (0.064)	|0.051	0.001	0.012|
Multiallelic Dprime: 0.341
BLOCK 177.  MARKERS: 867 868
14 (0.483)	|0.206	0.142	0.091	0.042|
44 (0.392)	|0.222	0.053	0.053	0.065|
13 (0.123)	|0.034	0.022	0.067	0.000|
Multiallelic Dprime: 0.238
BLOCK 178.  MARKERS: 869 870 871 872 873
44322 (0.459)	|0.343	0.054	0.060|
23124 (0.219)	|0.167	0.048	0.004|
44332 (0.211)	|0.160	0.027	0.023|
44122 (0.108)	|0.062	0.029	0.017|
Multiallelic Dprime: 0.128
BLOCK 179.  MARKERS: 875 876
32 (0.733)	|0.368	0.214	0.107	0.038|
34 (0.160)	|0.130	0.004	0.002	0.023|
14 (0.104)	|0.067	0.006	0.000	0.031|
Multiallelic Dprime: 0.563
BLOCK 180.  MARKERS: 877 878 879
343 (0.566)	|0.068	0.155	0.080	0.144	0.074	0.019	0.011	0.011|
121 (0.225)	|0.149	0.012	0.017	0.015	0.026	0.003	0.000	0.002|
323 (0.109)	|0.006	0.007	0.078	0.008	0.004	0.004	0.000	0.000|
123 (0.093)	|0.008	0.046	0.004	0.009	0.022	0.000	0.003	0.000|
Multiallelic Dprime: 0.452
BLOCK 181.  MARKERS: 880 881 882 883 884 885 886 887
21344322 (0.237)	|0.123	0.056	0.015	0.042	0.000|
42222223 (0.222)	|0.121	0.071	0.018	0.010	0.000|
21222223 (0.180)	|0.113	0.020	0.039	0.009	0.000|
21322223 (0.177)	|0.092	0.046	0.007	0.012	0.018|
41222243 (0.125)	|0.068	0.026	0.011	0.019	0.001|
21222243 (0.026)	|0.017	0.004	0.005	0.000	0.000|
41222223 (0.015)	|0.007	0.007	0.000	0.000	0.000|
41322223 (0.012)	|0.011	0.001	0.000	0.000	0.000|
Multiallelic Dprime: 0.163
BLOCK 182.  MARKERS: 888 889 890 891 892
22311 (0.553)	|0.490	0.019	0.041	0.002|
44222 (0.232)	|0.007	0.209	0.016	0.000|
44212 (0.099)	|0.011	0.014	0.032	0.042|
24312 (0.094)	|0.005	0.000	0.060	0.030|
24222 (0.021)	|0.005	0.015	0.000	0.000|
Multiallelic Dprime: 0.810
BLOCK 183.  MARKERS: 893 894 895 896
3314 (0.518)	|0.516	0.000	0.000|
2133 (0.257)	|0.002	0.255	0.000|
2333 (0.149)	|0.000	0.103	0.047|
2314 (0.076)	|0.001	0.033	0.042|
Multiallelic Dprime: 0.927
BLOCK 184.  MARKERS: 897 898
33 (0.519)	|0.419	0.002	0.092	0.004|
12 (0.391)	|0.236	0.148	0.007	0.001|
13 (0.089)	|0.002	0.062	0.000	0.025|
Multiallelic Dprime: 0.507
BLOCK 185.  MARKERS: 899 900 901
244 (0.657)	|0.650	0.004	0.003|
324 (0.211)	|0.059	0.043	0.110|
341 (0.099)	|0.003	0.095	0.000|
344 (0.031)	|0.031	0.000	0.000|
Multiallelic Dprime: 0.884
BLOCK 186.  MARKERS: 902 903 904
123 (0.745)	|0.633	0.108	0.004|
121 (0.143)	|0.142	0.001	0.000|
343 (0.112)	|0.002	0.010	0.100|
Multiallelic Dprime: 0.557
BLOCK 187.  MARKERS: 905 906
13 (0.777)	|0.743	0.002	0.031|
34 (0.119)	|0.013	0.103	0.003|
14 (0.105)	|0.102	0.000	0.002|
Multiallelic Dprime: 0.747
BLOCK 188.  MARKERS: 907 908 909
122 (0.859)	|0.541	0.171	0.143|
214 (0.105)	|0.058	0.042	0.005|
222 (0.036)	|0.009	0.024	0.002|
Multiallelic Dprime: 0.305
BLOCK 189.  MARKERS: 912 913
42 (0.609)	|0.494	0.114|
43 (0.238)	|0.153	0.084|
23 (0.150)	|0.087	0.063|
Multiallelic Dprime: 0.236
BLOCK 190.  MARKERS: 915 916
23 (0.738)	|0.701	0.037	0.000|
41 (0.262)	|0.008	0.243	0.011|
Multiallelic Dprime: 0.940
BLOCK 191.  MARKERS: 918 919
31 (0.709)	|0.592	0.117|
23 (0.279)	|0.184	0.095|
33 (0.011)	|0.010	0.001|
Multiallelic Dprime: 0.230
BLOCK 192.  MARKERS: 921 922
33 (0.786)	|0.296	0.309	0.176|
21 (0.214)	|0.116	0.055	0.043|
Multiallelic Dprime: 0.219
BLOCK 193.  MARKERS: 923 924
44 (0.411)	|0.306	0.102|
42 (0.364)	|0.293	0.072|
24 (0.219)	|0.146	0.069|
Multiallelic Dprime: 0.100
BLOCK 194.  MARKERS: 925 926
21 (0.750)	|0.323	0.269	0.158|
43 (0.243)	|0.050	0.048	0.145|
Multiallelic Dprime: 0.420
BLOCK 195.  MARKERS: 929 930 931
321 (0.374)	|0.316	0.022	0.027	0.004|
143 (0.318)	|0.128	0.159	0.025	0.001|
343 (0.308)	|0.065	0.160	0.041	0.042|
Multiallelic Dprime: 0.481
BLOCK 196.  MARKERS: 933 934 935
341 (0.509)	|0.075	0.332	0.100|
423 (0.340)	|0.286	0.046	0.008|
421 (0.094)	|0.074	0.003	0.017|
441 (0.047)	|0.041	0.006	0.001|
Multiallelic Dprime: 0.686
BLOCK 197.  MARKERS: 936 937
12 (0.480)	|0.332	0.070	0.078|
32 (0.393)	|0.148	0.182	0.063|
11 (0.126)	|0.049	0.058	0.019|
Multiallelic Dprime: 0.295
BLOCK 198.  MARKERS: 939 940
24 (0.530)	|0.339	0.134	0.055|
21 (0.309)	|0.080	0.215	0.015|
41 (0.160)	|0.053	0.078	0.029|
Multiallelic Dprime: 0.371
BLOCK 199.  MARKERS: 944 945
23 (0.472)	|0.421	0.042	0.009|
24 (0.427)	|0.026	0.310	0.090|
44 (0.099)	|0.002	0.097	0.000|
Multiallelic Dprime: 0.790
BLOCK 200.  MARKERS: 947 948
23 (0.450)	|0.242	0.110	0.098|
43 (0.449)	|0.230	0.195	0.024|
24 (0.101)	|0.064	0.030	0.008|
Multiallelic Dprime: 0.177
BLOCK 201.  MARKERS: 951 952
41 (0.536)	|0.027	0.354	0.047	0.108|
43 (0.335)	|0.335	0.000	0.000	0.000|
21 (0.130)	|0.000	0.000	0.129	0.000|
Multiallelic Dprime: 0.926
BLOCK 202.  MARKERS: 954 955 956
134 (0.362)	|0.268	0.042	0.053|
314 (0.353)	|0.137	0.161	0.057|
114 (0.175)	|0.135	0.014	0.020|
112 (0.109)	|0.045	0.057	0.007|
Multiallelic Dprime: 0.376
BLOCK 203.  MARKERS: 959 960 961 962 963 964
343432 (0.585)	|0.348	0.002	0.000	0.129	0.104|
343412 (0.273)	|0.000	0.272	0.000	0.000	0.001|
121313 (0.136)	|0.000	0.000	0.134	0.000	0.000|
Multiallelic Dprime: 0.995
BLOCK 204.  MARKERS: 965 966 967 968 969 970 971
2313222 (0.349)	|0.036	0.306	0.008|
2211422 (0.275)	|0.000	0.000	0.274|
4341442 (0.133)	|0.133	0.000	0.000|
2241422 (0.129)	|0.128	0.000	0.002|
4341443 (0.107)	|0.107	0.000	0.000|
Multiallelic Dprime: 0.952
BLOCK 205.  MARKERS: 972 973
13 (0.410)	|0.197	0.171	0.040|
31 (0.305)	|0.250	0.038	0.017|
33 (0.285)	|0.169	0.050	0.066|
Multiallelic Dprime: 0.322
BLOCK 206.  MARKERS: 975 976 977 978
2122 (0.614)	|0.462	0.155	0.000|
2244 (0.260)	|0.248	0.000	0.008|
4244 (0.122)	|0.000	0.000	0.125|
Multiallelic Dprime: 0.590
BLOCK 207.  MARKERS: 979 980
42 (0.712)	|0.322	0.222	0.167|
14 (0.155)	|0.105	0.038	0.012|
12 (0.132)	|0.055	0.054	0.023|
Multiallelic Dprime: 0.185
BLOCK 208.  MARKERS: 982 983
33 (0.482)	|0.361	0.075	0.046|
31 (0.314)	|0.221	0.041	0.052|
21 (0.202)	|0.140	0.043	0.019|
Multiallelic Dprime: 0.082
BLOCK 209.  MARKERS: 985 986
13 (0.723)	|0.349	0.244	0.121	0.003|
33 (0.160)	|0.049	0.095	0.000	0.015|
31 (0.117)	|0.080	0.003	0.031	0.003|
Multiallelic Dprime: 0.193
BLOCK 210.  MARKERS: 987 988 989 990
3111 (0.477)	|0.130	0.339	0.006|
1111 (0.343)	|0.217	0.011	0.116|
3333 (0.152)	|0.149	0.001	0.001|
3133 (0.021)	|0.008	0.003	0.010|
Multiallelic Dprime: 0.680
BLOCK 211.  MARKERS: 991 992 993
333 (0.507)	|0.174	0.184	0.147|
213 (0.353)	|0.103	0.110	0.138|
312 (0.135)	|0.114	0.017	0.005|
Multiallelic Dprime: 0.208
BLOCK 212.  MARKERS: 994 995 996
334 (0.393)	|0.203	0.102	0.088|
114 (0.311)	|0.157	0.090	0.064|
332 (0.292)	|0.222	0.027	0.042|
Multiallelic Dprime: 0.206
BLOCK 213.  MARKERS: 998 999
31 (0.584)	|0.513	0.063	0.008|
33 (0.220)	|0.184	0.031	0.004|
23 (0.196)	|0.161	0.035	0.000|
Multiallelic Dprime: 0.112
BLOCK 214.  MARKERS: 1000 1001 1002
333 (0.859)	|0.457	0.196	0.205|
121 (0.129)	|0.084	0.030	0.015|
323 (0.012)	|0.004	0.004	0.004|
Multiallelic Dprime: 0.189
BLOCK 215.  MARKERS: 1007 1008
22 (0.544)	|0.192	0.148	0.181	0.021|
42 (0.230)	|0.042	0.021	0.045	0.119|
44 (0.224)	|0.046	0.090	0.034	0.054|
Multiallelic Dprime: 0.341
BLOCK 216.  MARKERS: 1014 1015 1016 1017
4342 (0.280)	|0.002	0.001	0.140	0.124	0.000	0.004	0.000|
2323 (0.260)	|0.163	0.000	0.000	0.000	0.000	0.091	0.003|
2322 (0.260)	|0.034	0.002	0.001	0.000	0.121	0.000	0.075|
2122 (0.193)	|0.000	0.188	0.002	0.000	0.000	0.000	0.000|
Multiallelic Dprime: 0.932
BLOCK 217.  MARKERS: 1018 1019 1020 1021 1022 1023 1024 1025 1026 1027 1028 1029 1030 1031 1032 1033 1034
32112312131322233 (0.198)	|0.135	0.057	0.004|
32312312131322433 (0.195)	|0.124	0.070	0.000|
32312312131414233 (0.142)	|0.096	0.047	0.000|
34334144123412211 (0.129)	|0.071	0.058	0.000|
12112312331322233 (0.122)	|0.050	0.067	0.002|
34332144123412233 (0.094)	|0.054	0.042	0.000|
32312312131322233 (0.077)	|0.041	0.031	0.004|
Multiallelic Dprime: 0.160
BLOCK 218.  MARKERS: 1037 1038
11 (0.604)	|0.352	0.155	0.098|
23 (0.378)	|0.185	0.107	0.086|
13 (0.014)	|0.012	0.000	0.001|
Multiallelic Dprime: 0.096
BLOCK 219.  MARKERS: 1041 1042
11 (0.551)	|0.310	0.202	0.026	0.012|
31 (0.263)	|0.141	0.101	0.021	0.000|
13 (0.186)	|0.076	0.095	0.009	0.003|
Multiallelic Dprime: 0.100
BLOCK 220.  MARKERS: 1046 1047 1048 1049
2231 (0.526)	|0.338	0.142	0.045|
4413 (0.396)	|0.245	0.104	0.047|
2233 (0.055)	|0.030	0.016	0.010|
2433 (0.016)	|0.007	0.003	0.004|
Multiallelic Dprime: 0.047
BLOCK 221.  MARKERS: 1052 1053
34 (0.624)	|0.574	0.048	0.000	0.000|
12 (0.267)	|0.003	0.253	0.000	0.010|
32 (0.107)	|0.000	0.041	0.063	0.000|
Multiallelic Dprime: 0.905
BLOCK 222.  MARKERS: 1055 1056 1057
413 (0.576)	|0.270	0.176	0.115	0.009|
221 (0.343)	|0.132	0.135	0.073	0.002|
421 (0.063)	|0.018	0.041	0.002	0.000|
223 (0.010)	|0.009	0.001	0.000	0.000|
Multiallelic Dprime: 0.139
BLOCK 223.  MARKERS: 1059 1060 1061 1062
1321 (0.431)	|0.294	0.125	0.010|
3331 (0.358)	|0.216	0.136	0.005|
1134 (0.191)	|0.144	0.045	0.000|
1331 (0.011)	|0.007	0.004	0.000|
Multiallelic Dprime: 0.122
BLOCK 224.  MARKERS: 1066 1067
13 (0.669)	|0.624	0.044|
31 (0.311)	|0.040	0.270|
33 (0.015)	|0.015	0.000|
Multiallelic Dprime: 0.802
BLOCK 225.  MARKERS: 1068 1069
42 (0.677)	|0.282	0.204	0.103	0.050	0.035|
23 (0.320)	|0.103	0.132	0.007	0.050	0.015|
Multiallelic Dprime: 0.221
BLOCK 226.  MARKERS: 1072 1073 1074 1075 1076 1077 1078 1079
12211121 (0.386)	|0.373	0.013	0.000	0.000|
42233423 (0.335)	|0.189	0.142	0.004	0.003|
43433423 (0.111)	|0.052	0.010	0.000	0.044|
42233443 (0.100)	|0.007	0.003	0.088	0.000|
12233423 (0.051)	|0.050	0.000	0.000	0.000|
Multiallelic Dprime: 0.676
BLOCK 227.  MARKERS: 1081 1082 1083 1084 1085 1086 1087
3221213 (0.682)	|0.463	0.000	0.105	0.100	0.000	0.000	0.004	0.000|
2413422 (0.171)	|0.000	0.130	0.000	0.000	0.014	0.000	0.013	0.013|
3221413 (0.095)	|0.000	0.000	0.019	0.000	0.000	0.054	0.019	0.000|
3213413 (0.046)	|0.000	0.009	0.000	0.000	0.036	0.000	0.000	0.000|
Multiallelic Dprime: 0.921
BLOCK 228.  MARKERS: 1088 1089 1090 1091 1092 1093 1094 1095 1096 1097
4121243122 (0.463)	|0.433	0.027|
2121243344 (0.141)	|0.023	0.115|
2143121122 (0.127)	|0.110	0.013|
4321243122 (0.100)	|0.097	0.000|
2121243124 (0.054)	|0.003	0.052|
2123121122 (0.051)	|0.002	0.052|
2121243122 (0.035)	|0.035	0.000|
2121243144 (0.015)	|0.012	0.002|
Multiallelic Dprime: 0.800
BLOCK 229.  MARKERS: 1098 1099 1100
432 (0.724)	|0.483	0.001	0.112	0.119	0.010|
314 (0.265)	|0.008	0.247	0.010	0.000	0.000|
Multiallelic Dprime: 0.931
BLOCK 230.  MARKERS: 1101 1102 1103 1104
2333 (0.494)	|0.289	0.161	0.044|
2311 (0.255)	|0.133	0.092	0.030|
4111 (0.122)	|0.082	0.029	0.011|
2313 (0.118)	|0.060	0.050	0.009|
2111 (0.011)	|0.004	0.002	0.005|
Multiallelic Dprime: 0.087
BLOCK 231.  MARKERS: 1105 1106
14 (0.568)	|0.342	0.214	0.002	0.009|
32 (0.333)	|0.233	0.085	0.011	0.000|
34 (0.099)	|0.057	0.039	0.001	0.001|
Multiallelic Dprime: 0.165
BLOCK 232.  MARKERS: 1108 1109 1110 1111 1112 1113
112341 (0.633)	|0.415	0.202	0.010|
234223 (0.337)	|0.151	0.171	0.012|
112343 (0.015)	|0.014	0.001	0.000|
232223 (0.010)	|0.002	0.008	0.000|
Multiallelic Dprime: 0.224
BLOCK 233.  MARKERS: 1114 1115
42 (0.584)	|0.439	0.082	0.053	0.009|
24 (0.384)	|0.077	0.146	0.159	0.003|
44 (0.022)	|0.001	0.005	0.016	0.000|
Multiallelic Dprime: 0.557
BLOCK 234.  MARKERS: 1117 1118 1119
141 (0.523)	|0.249	0.183	0.091|
123 (0.233)	|0.123	0.037	0.073|
441 (0.230)	|0.102	0.102	0.026|
143 (0.013)	|0.005	0.000	0.009|
Multiallelic Dprime: 0.137
BLOCK 235.  MARKERS: 1122 1123 1124
233 (0.479)	|0.249	0.229|
232 (0.323)	|0.100	0.222|
313 (0.198)	|0.158	0.041|
Multiallelic Dprime: 0.254
BLOCK 236.  MARKERS: 1125 1126
14 (0.506)	|0.130	0.215	0.123	0.040|
32 (0.494)	|0.203	0.104	0.165	0.018|
Multiallelic Dprime: 0.252
BLOCK 237.  MARKERS: 1128 1129 1130 1131 1132
21322 (0.332)	|0.230	0.101	0.001|
43442 (0.319)	|0.182	0.130	0.008|
41324 (0.289)	|0.176	0.107	0.004|
41322 (0.057)	|0.045	0.010	0.002|
Multiallelic Dprime: 0.120
BLOCK 238.  MARKERS: 1136 1137 1138
132 (0.633)	|0.602	0.024	0.000	0.000|
324 (0.351)	|0.003	0.327	0.020	0.002|
334 (0.015)	|0.000	0.001	0.000	0.009|
Multiallelic Dprime: 0.952
BLOCK 239.  MARKERS: 1139 1140 1141 1142 1143
11424 (0.604)	|0.399	0.024	0.161	0.018|
32242 (0.350)	|0.011	0.329	0.003	0.000|
32244 (0.020)	|0.002	0.001	0.017	0.000|
32222 (0.011)	|0.000	0.009	0.000	0.001|
Multiallelic Dprime: 0.887
BLOCK 240.  MARKERS: 1144 1145 1146 1147
2231 (0.413)	|0.264	0.091	0.056|
4431 (0.375)	|0.205	0.063	0.103|
2214 (0.183)	|0.051	0.115	0.016|
2211 (0.020)	|0.015	0.003	0.002|
Multiallelic Dprime: 0.256
BLOCK 241.  MARKERS: 1149 1150
44 (0.539)	|0.458	0.003	0.000	0.038	0.000	0.017	0.016|
34 (0.270)	|0.036	0.171	0.000	0.034	0.021	0.000	0.000|
32 (0.185)	|0.004	0.002	0.154	0.003	0.002	0.000	0.000|
Multiallelic Dprime: 0.838
BLOCK 242.  MARKERS: 1152 1153 1154 1155 1156 1157 1158 1159 1160 1161 1162 1163 1164 1165 1166 1167
1144134122111114 (0.504)	|0.418	0.048	0.039	0.002|
3144134122111112 (0.175)	|0.100	0.068	0.000	0.000|
1231341343333344 (0.155)	|0.147	0.006	0.000	0.000|
1144134122111112 (0.076)	|0.042	0.020	0.003	0.009|
1141141343333344 (0.023)	|0.009	0.014	0.000	0.000|
1144134142111114 (0.017)	|0.017	0.000	0.000	0.000|
1144341343333344 (0.016)	|0.016	0.000	0.000	0.000|
Multiallelic Dprime: 0.389
BLOCK 243.  MARKERS: 1170 1171 1172
242 (0.766)	|0.315	0.156	0.248	0.048|
423 (0.172)	|0.043	0.086	0.005	0.036|
243 (0.043)	|0.004	0.037	0.000	0.003|
223 (0.012)	|0.003	0.000	0.000	0.009|
Multiallelic Dprime: 0.518
BLOCK 244.  MARKERS: 1176 1177 1178
332 (0.365)	|0.285	0.043	0.010	0.003	0.021	0.000|
311 (0.284)	|0.056	0.006	0.144	0.069	0.000	0.000|
112 (0.252)	|0.013	0.204	0.016	0.006	0.000	0.006|
312 (0.096)	|0.035	0.024	0.015	0.002	0.000	0.006|
Multiallelic Dprime: 0.672
BLOCK 245.  MARKERS: 1180 1181 1182 1183 1184 1185 1186 1187 1188 1189 1190
23243423131 (0.390)	|0.000	0.368	0.024|
21431441233 (0.277)	|0.278	0.000	0.000|
13243423131 (0.185)	|0.021	0.011	0.151|
13243223121 (0.080)	|0.082	0.000	0.000|
23243223121 (0.021)	|0.020	0.000	0.000|
21433423131 (0.011)	|0.000	0.008	0.003|
Multiallelic Dprime: 0.918
BLOCK 246.  MARKERS: 1191 1192
23 (0.433)	|0.162	0.154	0.088	0.026	0.000|
24 (0.386)	|0.232	0.110	0.017	0.007	0.011|
43 (0.180)	|0.148	0.029	0.000	0.003	0.000|
Multiallelic Dprime: 0.320
BLOCK 247.  MARKERS: 1194 1195 1196 1197 1198 1199
124342 (0.542)	|0.369	0.122	0.035	0.017|
113124 (0.294)	|0.084	0.123	0.088	0.000|
224342 (0.104)	|0.085	0.016	0.006	0.000|
124344 (0.035)	|0.012	0.004	0.019	0.000|
123122 (0.012)	|0.011	0.000	0.000	0.000|
Multiallelic Dprime: 0.373
BLOCK 248.  MARKERS: 1200 1201 1202
121 (0.566)	|0.452	0.110	0.003|
344 (0.267)	|0.020	0.244	0.003|
144 (0.150)	|0.000	0.003	0.149|
124 (0.017)	|0.017	0.000	0.000|
Multiallelic Dprime: 0.801
BLOCK 249.  MARKERS: 1203 1204
13 (0.490)	|0.352	0.007	0.004	0.040	0.038	0.024	0.019|
34 (0.355)	|0.018	0.288	0.022	0.018	0.000	0.003	0.000|
33 (0.155)	|0.001	0.000	0.144	0.000	0.000	0.002	0.000|
Multiallelic Dprime: 0.877
BLOCK 250.  MARKERS: 1205 1206 1207 1208 1209 1210 1211 1212 1213 1214
1223223431 (0.369)	|0.289	0.069	0.012|
4444432313 (0.294)	|0.281	0.012	0.000|
1223223413 (0.171)	|0.053	0.118	0.000|
1244432413 (0.059)	|0.052	0.007	0.000|
1223223433 (0.036)	|0.025	0.008	0.003|
1444432313 (0.029)	|0.029	0.000	0.000|
1244432433 (0.020)	|0.005	0.015	0.000|
Multiallelic Dprime: 0.490
BLOCK 251.  MARKERS: 1218 1219
12 (0.751)	|0.465	0.169	0.117|
44 (0.234)	|0.047	0.086	0.102|
14 (0.015)	|0.010	0.000	0.005|
Multiallelic Dprime: 0.401
BLOCK 252.  MARKERS: 1221 1222
24 (0.522)	|0.363	0.158|
14 (0.255)	|0.176	0.079|
22 (0.223)	|0.173	0.049|
Multiallelic Dprime: 0.093
BLOCK 253.  MARKERS: 1226 1227
34 (0.712)	|0.305	0.395	0.012|
13 (0.286)	|0.263	0.017	0.005|
Multiallelic Dprime: 0.822
BLOCK 254.  MARKERS: 1228 1229 1230 1231
2313 (0.570)	|0.163	0.251	0.158|
3131 (0.412)	|0.231	0.122	0.059|
3313 (0.016)	|0.001	0.013	0.003|
Multiallelic Dprime: 0.272
BLOCK 255.  MARKERS: 1236 1237
44 (0.395)	|0.210	0.100	0.056	0.014|
43 (0.386)	|0.285	0.069	0.011	0.007|
23 (0.220)	|0.182	0.016	0.010	0.003|
Multiallelic Dprime: 0.327
BLOCK 256.  MARKERS: 1239 1240 1241 1242 1243 1244 1245
3431332 (0.677)	|0.335	0.078	0.165	0.013	0.069	0.016|
1213111 (0.185)	|0.001	0.183	0.000	0.001	0.000	0.000|
1213311 (0.077)	|0.001	0.002	0.000	0.075	0.000	0.000|
3411311 (0.024)	|0.020	0.000	0.000	0.003	0.000	0.000|
Multiallelic Dprime: 0.837
BLOCK 257.  MARKERS: 1246 1247 1248 1249 1250 1251 1252 1253
21114414 (0.370)	|0.241	0.005	0.107	0.018|
12312412 (0.278)	|0.274	0.002	0.003	0.000|
11332232 (0.166)	|0.004	0.161	0.000	0.000|
11312412 (0.100)	|0.081	0.000	0.017	0.000|
21114412 (0.068)	|0.002	0.015	0.000	0.052|
11332212 (0.016)	|0.001	0.014	0.000	0.000|
Multiallelic Dprime: 0.694
BLOCK 258.  MARKERS: 1254 1255 1256
344 (0.606)	|0.250	0.203	0.003	0.141	0.000	0.001|
312 (0.201)	|0.039	0.008	0.149	0.000	0.001	0.000|
414 (0.126)	|0.000	0.003	0.000	0.000	0.081	0.042|
314 (0.067)	|0.017	0.000	0.000	0.000	0.033	0.016|
Multiallelic Dprime: 0.807
BLOCK 259.  MARKERS: 1257 1258 1259 1260 1261 1262 1263 1264 1265 1266
1121134311 (0.306)	|0.303	0.002	0.000	0.001	0.000|
1324134331 (0.214)	|0.205	0.005	0.002	0.000	0.000|
4324432113 (0.154)	|0.000	0.144	0.000	0.000	0.000|
1324134313 (0.141)	|0.000	0.000	0.071	0.027	0.043|
4344424313 (0.117)	|0.000	0.000	0.013	0.103	0.000|
4324434113 (0.060)	|0.000	0.000	0.058	0.000	0.000|
Multiallelic Dprime: 0.931
BLOCK 260.  MARKERS: 1269 1270 1271 1272 1273
42233 (0.513)	|0.196	0.205	0.000	0.000	0.105	0.000	0.000	0.000|
22223 (0.154)	|0.000	0.000	0.000	0.135	0.000	0.000	0.010	0.010|
44431 (0.145)	|0.000	0.000	0.087	0.000	0.000	0.059	0.000	0.000|
42431 (0.136)	|0.101	0.000	0.027	0.000	0.002	0.000	0.000	0.000|
42433 (0.043)	|0.000	0.000	0.046	0.000	0.000	0.000	0.000	0.000|
Multiallelic Dprime: 0.842
BLOCK 261.  MARKERS: 1275 1276 1277 1278 1279 1280 1281 1282 1283 1284 1285
22222433323 (0.300)	|0.282	0.002	0.009	0.006|
22114411341 (0.205)	|0.020	0.184	0.000	0.002|
44222413341 (0.160)	|0.072	0.006	0.015	0.065|
22214111441 (0.136)	|0.135	0.000	0.000	0.000|
22222413341 (0.110)	|0.005	0.002	0.099	0.004|
44222433341 (0.059)	|0.017	0.001	0.000	0.040|
22214111341 (0.013)	|0.001	0.007	0.000	0.001|
22214113341 (0.010)	|0.003	0.008	0.000	0.000|
Multiallelic Dprime: 0.789
BLOCK 262.  MARKERS: 1286 1287 1288 1289
4114 (0.539)	|0.455	0.033	0.021	0.001	0.028|
4411 (0.210)	|0.062	0.122	0.022	0.004	0.000|
4131 (0.124)	|0.005	0.004	0.114	0.000	0.000|
3111 (0.119)	|0.005	0.002	0.000	0.112	0.000|
Multiallelic Dprime: 0.739
BLOCK 263.  MARKERS: 1292 1293 1294 1295 1296 1297
433214 (0.530)	|0.475	0.056|
432414 (0.160)	|0.040	0.118|
213214 (0.157)	|0.001	0.156|
433233 (0.123)	|0.000	0.122|
413214 (0.028)	|0.028	0.000|
Multiallelic Dprime: 0.801
BLOCK 264.  MARKERS: 1298 1299
44 (0.545)	|0.288	0.112	0.105	0.026	0.000|
12 (0.454)	|0.163	0.073	0.080	0.111	0.021|
Multiallelic Dprime: 0.246
BLOCK 265.  MARKERS: 1300 1301 1302 1303 1304 1305 1306
1421144 (0.455)	|0.154	0.008	0.171	0.095	0.011	0.014|
3221332 (0.185)	|0.000	0.164	0.013	0.000	0.000	0.000|
3233342 (0.185)	|0.172	0.000	0.011	0.000	0.000	0.000|
3221342 (0.139)	|0.070	0.069	0.000	0.000	0.000	0.000|
3421144 (0.021)	|0.000	0.001	0.005	0.000	0.015	0.000|
Multiallelic Dprime: 0.682
BLOCK 266.  MARKERS: 1307 1308 1309 1310 1311 1312
234231 (0.408)	|0.326	0.061	0.020|
214241 (0.243)	|0.165	0.063	0.014|
413442 (0.202)	|0.118	0.028	0.053|
414441 (0.097)	|0.062	0.031	0.003|
413441 (0.026)	|0.026	0.000	0.000|
234441 (0.014)	|0.014	0.000	0.000|
Multiallelic Dprime: 0.244
BLOCK 267.  MARKERS: 1314 1315 1316 1317 1318
23224 (0.714)	|0.349	0.315	0.041	0.001	0.006	0.000|
31142 (0.189)	|0.004	0.011	0.106	0.040	0.019	0.006|
23124 (0.092)	|0.000	0.003	0.002	0.072	0.000	0.012|
Multiallelic Dprime: 0.850
BLOCK 268.  MARKERS: 1319 1320 1321 1322 1323 1324 1325 1326
11214214 (0.354)	|0.069	0.162	0.037	0.042	0.044|
11234214 (0.330)	|0.089	0.071	0.056	0.082	0.026|
11233414 (0.150)	|0.053	0.024	0.067	0.006	0.001|
34433432 (0.115)	|0.066	0.008	0.007	0.004	0.029|
34433414 (0.025)	|0.006	0.002	0.002	0.011	0.004|
34433434 (0.019)	|0.000	0.002	0.010	0.003	0.003|
Multiallelic Dprime: 0.310
BLOCK 269.  MARKERS: 1332 1333 1334 1335 1336
13134 (0.287)	|0.197	0.050	0.039|
33324 (0.269)	|0.154	0.061	0.055|
13332 (0.180)	|0.110	0.055	0.015|
12334 (0.148)	|0.087	0.038	0.024|
13334 (0.109)	|0.054	0.038	0.018|
Multiallelic Dprime: 0.117
BLOCK 270.  MARKERS: 1337 1338
34 (0.603)	|0.245	0.143	0.151	0.062|
14 (0.244)	|0.068	0.094	0.044	0.035|
12 (0.153)	|0.057	0.029	0.051	0.014|
Multiallelic Dprime: 0.129
BLOCK 271.  MARKERS: 1345 1346 1347 1348
2241 (0.369)	|0.240	0.009	0.118|
4241 (0.266)	|0.195	0.000	0.072|
4443 (0.246)	|0.000	0.242	0.001|
4423 (0.111)	|0.000	0.111	0.000|
Multiallelic Dprime: 0.743
BLOCK 272.  MARKERS: 1349 1350
41 (0.442)	|0.125	0.264	0.009	0.035|
22 (0.359)	|0.245	0.055	0.060	0.000|
42 (0.195)	|0.128	0.066	0.001	0.000|
Multiallelic Dprime: 0.451
BLOCK 273.  MARKERS: 1352 1353 1354
233 (0.500)	|0.264	0.048	0.100	0.089|
412 (0.386)	|0.167	0.164	0.050	0.006|
433 (0.071)	|0.046	0.010	0.015	0.000|
432 (0.035)	|0.014	0.004	0.018	0.000|
Multiallelic Dprime: 0.296
BLOCK 274.  MARKERS: 1356 1357 1358
123 (0.491)	|0.288	0.016	0.139	0.047|
121 (0.225)	|0.195	0.013	0.018	0.000|
343 (0.188)	|0.018	0.156	0.012	0.003|
323 (0.096)	|0.082	0.011	0.002	0.000|
Multiallelic Dprime: 0.521
BLOCK 275.  MARKERS: 1359 1360 1361
321 (0.583)	|0.269	0.109	0.145	0.043	0.006	0.008|
121 (0.195)	|0.013	0.097	0.053	0.023	0.005	0.002|
133 (0.171)	|0.048	0.084	0.000	0.038	0.000	0.000|
131 (0.050)	|0.012	0.034	0.002	0.002	0.000	0.000|
Multiallelic Dprime: 0.411
BLOCK 276.  MARKERS: 1362 1363 1364 1365 1366 1367 1368 1369 1370
132223111 (0.342)	|0.175	0.166	0.000|
312241111 (0.325)	|0.323	0.000	0.000|
332243111 (0.202)	|0.000	0.019	0.181|
334343234 (0.106)	|0.101	0.000	0.006|
332223111 (0.011)	|0.002	0.010	0.000|
112241111 (0.011)	|0.011	0.000	0.000|
Multiallelic Dprime: 0.770
BLOCK 277.  MARKERS: 1372 1373 1374
442 (0.614)	|0.450	0.000	0.162	0.000|
212 (0.195)	|0.174	0.020	0.000	0.000|
444 (0.189)	|0.000	0.179	0.000	0.010|
Multiallelic Dprime: 0.671
BLOCK 278.  MARKERS: 1375 1376 1377 1378 1379
33443 (0.623)	|0.270	0.131	0.083	0.060	0.032	0.027	0.007|
11122 (0.199)	|0.143	0.023	0.003	0.007	0.004	0.000	0.009|
33423 (0.163)	|0.112	0.022	0.006	0.011	0.000	0.000	0.000|
11123 (0.010)	|0.010	0.000	0.000	0.000	0.000	0.000	0.000|
Multiallelic Dprime: 0.473
BLOCK 279.  MARKERS: 1382 1383 1384 1385 1386 1387 1388 1389 1390 1391 1392 1393
131111111233 (0.539)	|0.284	0.206	0.035	0.009	0.000	0.000	0.000|
311333333131 (0.175)	|0.023	0.005	0.041	0.086	0.004	0.012	0.000|
311131331231 (0.092)	|0.000	0.000	0.089	0.000	0.000	0.000	0.000|
113131131211 (0.076)	|0.000	0.047	0.000	0.005	0.022	0.000	0.000|
113131131213 (0.035)	|0.034	0.000	0.000	0.000	0.000	0.000	0.000|
113131131233 (0.026)	|0.026	0.000	0.000	0.000	0.000	0.000	0.000|
131111111231 (0.015)	|0.005	0.000	0.009	0.000	0.000	0.000	0.000|
Multiallelic Dprime: 0.668
BLOCK 280.  MARKERS: 1396 1397 1398 1399 1400 1401 1402
3141231 (0.372)	|0.163	0.022	0.177	0.006|
3124131 (0.266)	|0.015	0.147	0.031	0.068|
2421134 (0.176)	|0.119	0.043	0.012	0.002|
3121114 (0.102)	|0.004	0.055	0.031	0.010|
3121131 (0.031)	|0.000	0.016	0.007	0.005|
3121134 (0.022)	|0.011	0.002	0.000	0.006|
3421134 (0.019)	|0.000	0.003	0.002	0.013|
Multiallelic Dprime: 0.537
BLOCK 281.  MARKERS: 1404 1405 1406 1407 1408 1409
344241 (0.316)	|0.302	0.004	0.011|
112441 (0.288)	|0.005	0.274	0.010|
344221 (0.261)	|0.241	0.020	0.000|
112444 (0.116)	|0.000	0.009	0.106|
Multiallelic Dprime: 0.887
BLOCK 282.  MARKERS: 1410 1411 1412
433 (0.557)	|0.532	0.023	0.001|
421 (0.311)	|0.012	0.288	0.011|
233 (0.131)	|0.002	0.012	0.117|
Multiallelic Dprime: 0.907
BLOCK 283.  MARKERS: 1413 1414
13 (0.548)	|0.235	0.110	0.199|
11 (0.323)	|0.160	0.097	0.064|
31 (0.129)	|0.026	0.081	0.022|
Multiallelic Dprime: 0.216
BLOCK 284.  MARKERS: 1415 1416
12 (0.421)	|0.173	0.045	0.203|
32 (0.289)	|0.156	0.075	0.060|
34 (0.284)	|0.060	0.188	0.035|
Multiallelic Dprime: 0.365
BLOCK 285.  MARKERS: 1418 1419
34 (0.389)	|0.305	0.012	0.072|
14 (0.307)	|0.250	0.004	0.053|
32 (0.304)	|0.017	0.284	0.002|
Multiallelic Dprime: 0.700
BLOCK 286.  MARKERS: 1420 1421 1422 1423
1434 (0.572)	|0.143	0.134	0.120	0.076	0.036	0.030	0.025|
1423 (0.300)	|0.113	0.093	0.012	0.045	0.016	0.012	0.006|
3223 (0.127)	|0.070	0.030	0.007	0.014	0.005	0.002	0.000|
Multiallelic Dprime: 0.230
BLOCK 287.  MARKERS: 1426 1427 1428 1429 1430 1431 1432 1433 1434 1435
3121313224 (0.326)	|0.310	0.003	0.012|
1122311224 (0.254)	|0.250	0.002	0.000|
1121211224 (0.138)	|0.007	0.127	0.007|
1442241432 (0.135)	|0.000	0.094	0.040|
1122211224 (0.059)	|0.005	0.008	0.043|
1121311224 (0.043)	|0.031	0.009	0.000|
1122313224 (0.031)	|0.028	0.000	0.003|
Multiallelic Dprime: 0.858
BLOCK 288.  MARKERS: 1437 1438
44 (0.636)	|0.275	0.172	0.189|
11 (0.246)	|0.233	0.011	0.002|
14 (0.113)	|0.016	0.092	0.004|
Multiallelic Dprime: 0.544
BLOCK 289.  MARKERS: 1439 1440 1441
341 (0.530)	|0.233	0.252	0.000	0.000	0.036|
121 (0.276)	|0.153	0.000	0.000	0.117	0.005|
123 (0.194)	|0.000	0.000	0.187	0.000	0.000|
Multiallelic Dprime: 0.734
BLOCK 290.  MARKERS: 1442 1443 1444 1445 1446 1447
221112 (0.387)	|0.385	0.002	0.000|
223112 (0.252)	|0.250	0.002	0.000|
441233 (0.186)	|0.049	0.138	0.000|
441213 (0.118)	|0.007	0.072	0.038|
221113 (0.041)	|0.036	0.005	0.000|
Multiallelic Dprime: 0.882
BLOCK 291.  MARKERS: 1450 1451
24 (0.731)	|0.290	0.020	0.223	0.159	0.037|
42 (0.227)	|0.002	0.214	0.008	0.002	0.000|
22 (0.042)	|0.004	0.038	0.000	0.000	0.000|
Multiallelic Dprime: 0.918
BLOCK 292.  MARKERS: 1453 1454 1455 1456 1457 1458 1459 1460
31314142 (0.296)	|0.126	0.006	0.164	0.000|
31314144 (0.272)	|0.272	0.000	0.001	0.000|
34122234 (0.231)	|0.000	0.221	0.009	0.000|
14112134 (0.161)	|0.000	0.000	0.000	0.161|
34314142 (0.037)	|0.000	0.037	0.000	0.000|
Multiallelic Dprime: 0.862
BLOCK 293.  MARKERS: 1461 1462 1463
212 (0.399)	|0.020	0.205	0.096	0.061	0.006	0.002|
234 (0.264)	|0.201	0.008	0.014	0.033	0.001	0.003|
214 (0.173)	|0.106	0.004	0.004	0.055	0.000	0.005|
414 (0.164)	|0.004	0.008	0.105	0.017	0.028	0.000|
Multiallelic Dprime: 0.611
BLOCK 294.  MARKERS: 1464 1465 1466 1467 1468 1469
133131 (0.331)	|0.178	0.075	0.078|
311431 (0.223)	|0.076	0.097	0.050|
333141 (0.219)	|0.075	0.084	0.058|
333132 (0.165)	|0.050	0.088	0.028|
333431 (0.036)	|0.007	0.007	0.022|
333131 (0.010)	|0.005	0.004	0.002|
Multiallelic Dprime: 0.186
BLOCK 295.  MARKERS: 1470 1471 1472
413 (0.393)	|0.206	0.147	0.033|
231 (0.357)	|0.245	0.086	0.019|
233 (0.246)	|0.125	0.040	0.071|
Multiallelic Dprime: 0.217
BLOCK 296.  MARKERS: 1474 1475 1476 1477 1478 1479 1480 1481 1482 1483 1484 1485 1486 1487
14221314211123 (0.578)	|0.418	0.158	0.000|
22424134233322 (0.273)	|0.007	0.265	0.000|
14241133433143 (0.122)	|0.018	0.000	0.104|
Multiallelic Dprime: 0.782
BLOCK 297.  MARKERS: 1488 1489
22 (0.449)	|0.151	0.223	0.072|
42 (0.434)	|0.383	0.021	0.030|
44 (0.118)	|0.014	0.003	0.100|
Multiallelic Dprime: 0.621
BLOCK 298.  MARKERS: 1492 1493 1494 1495 1496
24221 (0.550)	|0.243	0.074	0.231|
41133 (0.248)	|0.059	0.159	0.030|
41221 (0.201)	|0.122	0.057	0.023|
Multiallelic Dprime: 0.375
BLOCK 299.  MARKERS: 1497 1498
43 (0.424)	|0.378	0.026	0.019|
41 (0.291)	|0.146	0.128	0.017|
23 (0.284)	|0.254	0.018	0.011|
Multiallelic Dprime: 0.519
BLOCK 300.  MARKERS: 1504 1505
42 (0.778)	|0.741	0.030|
31 (0.173)	|0.013	0.160|
32 (0.048)	|0.044	0.004|
Multiallelic Dprime: 0.806
BLOCK 301.  MARKERS: 1506 1507
31 (0.800)	|0.505	0.275	0.021|
23 (0.195)	|0.013	0.012	0.170|
Multiallelic Dprime: 0.846
BLOCK 302.  MARKERS: 1508 1509 1510 1511 1512
14421 (0.518)	|0.427	0.092|
14422 (0.286)	|0.218	0.068|
42331 (0.191)	|0.154	0.037|
Multiallelic Dprime: 0.084
BLOCK 303.  MARKERS: 1517 1518 1519
424 (0.803)	|0.577	0.141	0.083|
243 (0.197)	|0.113	0.019	0.065|
Multiallelic Dprime: 0.226
BLOCK 304.  MARKERS: 1521 1522 1523
222 (0.689)	|0.688	0.002	0.000|
441 (0.161)	|0.138	0.001	0.020|
442 (0.148)	|0.003	0.144	0.001|
Multiallelic Dprime: 0.879
BLOCK 305.  MARKERS: 1524 1525
21 (0.832)	|0.557	0.174	0.101|
43 (0.147)	|0.009	0.134	0.004|
41 (0.021)	|0.000	0.020	0.002|
Multiallelic Dprime: 0.872
BLOCK 306.  MARKERS: 1526 1527
22 (0.564)	|0.250	0.209	0.105|
24 (0.328)	|0.152	0.103	0.073|
42 (0.107)	|0.048	0.032	0.027|
Multiallelic Dprime: 0.058
BLOCK 307.  MARKERS: 1529 1530 1531
331 (0.450)	|0.323	0.112	0.010	0.005|
113 (0.343)	|0.177	0.095	0.038	0.034|
133 (0.206)	|0.095	0.037	0.059	0.012|
Multiallelic Dprime: 0.231
BLOCK 308.  MARKERS: 1532 1533 1534
242 (0.596)	|0.503	0.090	0.003|
433 (0.241)	|0.028	0.212	0.003|
233 (0.109)	|0.058	0.005	0.044|
232 (0.051)	|0.051	0.000	0.000|
Multiallelic Dprime: 0.631
BLOCK 309.  MARKERS: 1536 1537
42 (0.639)	|0.474	0.028	0.127	0.000|
34 (0.308)	|0.017	0.288	0.003	0.000|
32 (0.053)	|0.000	0.005	0.003	0.043|
Multiallelic Dprime: 0.894
BLOCK 310.  MARKERS: 1538 1539 1540 1541 1542
43143 (0.490)	|0.405	0.086|
21312 (0.321)	|0.266	0.054|
23143 (0.132)	|0.105	0.027|
21143 (0.044)	|0.036	0.008|
Multiallelic Dprime: 0.028
BLOCK 311.  MARKERS: 1551 1552
44 (0.823)	|0.695	0.118	0.012|
22 (0.175)	|0.165	0.006	0.005|
Multiallelic Dprime: 0.589
BLOCK 312.  MARKERS: 1556 1557
44 (0.861)	|0.529	0.165	0.153|
22 (0.123)	|0.074	0.042	0.008|
24 (0.016)	|0.011	0.003	0.000|
Multiallelic Dprime: 0.150
BLOCK 313.  MARKERS: 1559 1560 1561 1562 1563
12432 (0.614)	|0.609	0.005|
33212 (0.210)	|0.006	0.201|
12434 (0.160)	|0.145	0.015|
Multiallelic Dprime: 0.903
BLOCK 314.  MARKERS: 1564 1565
42 (0.774)	|0.626	0.142	0.006|
24 (0.221)	|0.209	0.002	0.010|
Multiallelic Dprime: 0.696
BLOCK 315.  MARKERS: 1568 1569
34 (0.837)	|0.515	0.261	0.059|
13 (0.146)	|0.008	0.005	0.133|
33 (0.016)	|0.003	0.000	0.013|
Multiallelic Dprime: 0.873
BLOCK 316.  MARKERS: 1571 1572
14 (0.529)	|0.421	0.077	0.004	0.002|
12 (0.266)	|0.028	0.218	0.004	0.018|
24 (0.204)	|0.008	0.001	0.191	0.002|
Multiallelic Dprime: 0.805
BLOCK 317.  MARKERS: 1574 1575 1576 1577 1578
33132 (0.456)	|0.305	0.037	0.111|
31213 (0.295)	|0.076	0.191	0.028|
11232 (0.199)	|0.166	0.033	0.000|
31132 (0.021)	|0.019	0.002	0.000|
Multiallelic Dprime: 0.494
BLOCK 318.  MARKERS: 1579 1580 1581
442 (0.572)	|0.378	0.192|
242 (0.275)	|0.169	0.105|
424 (0.147)	|0.081	0.066|
Multiallelic Dprime: 0.074
BLOCK 319.  MARKERS: 1584 1585
31 (0.630)	|0.180	0.213	0.047	0.095	0.054	0.023	0.012|
13 (0.367)	|0.132	0.075	0.098	0.012	0.025	0.007	0.016|
Multiallelic Dprime: 0.291
BLOCK 320.  MARKERS: 1586 1587 1588 1589 1590 1591
243123 (0.313)	|0.299	0.012	0.002	0.000|
441313 (0.288)	|0.032	0.253	0.000	0.003|
231113 (0.147)	|0.108	0.013	0.025	0.000|
241114 (0.107)	|0.002	0.023	0.076	0.000|
241113 (0.079)	|0.007	0.068	0.000	0.003|
441113 (0.030)	|0.001	0.000	0.000	0.028|
241313 (0.029)	|0.001	0.026	0.000	0.000|
Multiallelic Dprime: 0.806
BLOCK 321.  MARKERS: 1594 1595 1596 1597 1598 1599 1600 1601 1602 1603
2342342312 (0.454)	|0.167	0.286	0.003|
1142342333 (0.396)	|0.197	0.007	0.192|
1124414132 (0.107)	|0.089	0.000	0.018|
1124412132 (0.034)	|0.006	0.029	0.000|
Multiallelic Dprime: 0.564
BLOCK 322.  MARKERS: 1604 1605
34 (0.459)	|0.172	0.000	0.156	0.126|
32 (0.328)	|0.048	0.280	0.000	0.000|
14 (0.213)	|0.212	0.002	0.000	0.000|
Multiallelic Dprime: 0.774
BLOCK 323.  MARKERS: 1606 1607 1608
422 (0.434)	|0.183	0.090	0.085	0.052	0.025|
424 (0.280)	|0.092	0.080	0.055	0.055	0.001|
442 (0.154)	|0.082	0.041	0.011	0.015	0.005|
224 (0.126)	|0.047	0.027	0.029	0.021	0.000|
Multiallelic Dprime: 0.135
BLOCK 324.  MARKERS: 1609 1610 1611 1612
1143 (0.403)	|0.190	0.120	0.074	0.013|
2143 (0.238)	|0.102	0.090	0.042	0.004|
1321 (0.183)	|0.091	0.042	0.051	0.000|
1123 (0.142)	|0.076	0.023	0.042	0.001|
1323 (0.033)	|0.021	0.006	0.007	0.000|
Multiallelic Dprime: 0.112
BLOCK 325.  MARKERS: 1614 1615 1616
121 (0.480)	|0.202	0.124	0.154|
323 (0.281)	|0.242	0.035	0.005|
133 (0.215)	|0.012	0.203	0.000|
123 (0.019)	|0.009	0.006	0.005|
Multiallelic Dprime: 0.553
BLOCK 326.  MARKERS: 1617 1618
22 (0.467)	|0.233	0.074	0.026	0.071	0.021	0.023	0.006|
24 (0.367)	|0.085	0.073	0.061	0.068	0.055	0.018	0.004|
12 (0.164)	|0.037	0.030	0.082	0.006	0.002	0.007	0.000|
Multiallelic Dprime: 0.287
BLOCK 327.  MARKERS: 1620 1621 1622 1623 1624 1625
141432 (0.354)	|0.344	0.000	0.011|
221441 (0.177)	|0.177	0.000	0.000|
221242 (0.169)	|0.002	0.167	0.000|
123432 (0.144)	|0.005	0.000	0.140|
121432 (0.076)	|0.075	0.000	0.001|
221442 (0.048)	|0.044	0.004	0.000|
221432 (0.010)	|0.010	0.000	0.000|
Multiallelic Dprime: 0.941
BLOCK 328.  MARKERS: 1626 1627
32 (0.666)	|0.411	0.248	0.006|
34 (0.182)	|0.164	0.000	0.015|
12 (0.152)	|0.000	0.153	0.000|
Multiallelic Dprime: 0.399
BLOCK 329.  MARKERS: 1628 1629
41 (0.575)	|0.357	0.216	0.002|
24 (0.401)	|0.198	0.061	0.141|
21 (0.021)	|0.005	0.017	0.000|
Multiallelic Dprime: 0.346
BLOCK 330.  MARKERS: 1632 1633
12 (0.563)	|0.278	0.172	0.087	0.022|
22 (0.294)	|0.154	0.058	0.013	0.070|
24 (0.143)	|0.018	0.000	0.117	0.006|
Multiallelic Dprime: 0.363
BLOCK 331.  MARKERS: 1637 1638 1639 1640
1323 (0.449)	|0.312	0.072	0.066|
3113 (0.229)	|0.043	0.171	0.015|
3121 (0.216)	|0.180	0.014	0.023|
3123 (0.098)	|0.062	0.007	0.030|
Multiallelic Dprime: 0.418
BLOCK 332.  MARKERS: 1643 1644
31 (0.604)	|0.117	0.141	0.147	0.037	0.071	0.047	0.034|
33 (0.264)	|0.188	0.016	0.008	0.027	0.003	0.004	0.005|
11 (0.133)	|0.007	0.029	0.013	0.057	0.001	0.014	0.008|
Multiallelic Dprime: 0.516
BLOCK 333.  MARKERS: 1647 1648 1649 1650 1651 1652 1653 1654 1655
142413114 (0.312)	|0.290	0.019	0.004|
322431342 (0.188)	|0.004	0.182	0.001|
124231342 (0.168)	|0.000	0.004	0.165|
122431342 (0.121)	|0.005	0.070	0.046|
122433342 (0.074)	|0.000	0.003	0.070|
122433314 (0.064)	|0.001	0.062	0.002|
122413114 (0.047)	|0.046	0.000	0.001|
Multiallelic Dprime: 0.873
BLOCK 334.  MARKERS: 1657 1658
44 (0.347)	|0.297	0.048|
24 (0.344)	|0.262	0.082|
22 (0.309)	|0.241	0.065|
Multiallelic Dprime: 0.151
BLOCK 335.  MARKERS: 1663 1664
31 (0.801)	|0.594	0.206|
12 (0.195)	|0.149	0.046|
Multiallelic Dprime: 0.067
BLOCK 336.  MARKERS: 1670 1671
11 (0.746)	|0.413	0.288	0.028	0.011|
24 (0.252)	|0.154	0.086	0.007	0.000|
Multiallelic Dprime: 0.119
BLOCK 337.  MARKERS: 1672 1673 1674 1675
4314 (0.570)	|0.565	0.004|
2131 (0.375)	|0.000	0.373|
2114 (0.035)	|0.035	0.000|
2111 (0.011)	|0.000	0.011|
Multiallelic Dprime: 0.990
BLOCK 338.  MARKERS: 1676 1677
31 (0.599)	|0.159	0.143	0.155	0.080	0.056|
14 (0.398)	|0.094	0.099	0.078	0.079	0.042|
Multiallelic Dprime: 0.091
BLOCK 339.  MARKERS: 1680 1681 1682 1683 1684 1685 1686 1687
32413312 (0.252)	|0.161	0.012	0.078|
14413134 (0.241)	|0.216	0.015	0.007|
14313134 (0.233)	|0.220	0.000	0.014|
32431312 (0.159)	|0.082	0.067	0.004|
14413312 (0.098)	|0.033	0.045	0.018|
Multiallelic Dprime: 0.511
BLOCK 340.  MARKERS: 1688 1689 1690 1691
3322 (0.729)	|0.482	0.175	0.073|
3242 (0.140)	|0.087	0.038	0.013|
2324 (0.120)	|0.035	0.055	0.031|
Multiallelic Dprime: 0.197
BLOCK 341.  MARKERS: 1694 1695
23 (0.605)	|0.373	0.131	0.098|
42 (0.271)	|0.139	0.090	0.041|
22 (0.121)	|0.070	0.043	0.008|
Multiallelic Dprime: 0.114
BLOCK 342.  MARKERS: 1696 1697
41 (0.584)	|0.299	0.200	0.082|
43 (0.266)	|0.168	0.065	0.033|
23 (0.148)	|0.016	0.005	0.127|
Multiallelic Dprime: 0.340
BLOCK 343.  MARKERS: 1698 1699
14 (0.483)	|0.482	0.000	0.000|
34 (0.271)	|0.271	0.000	0.000|
11 (0.242)	|0.000	0.133	0.110|
Multiallelic Dprime: 1.000
BLOCK 344.  MARKERS: 1700 1701
23 (0.753)	|0.500	0.167	0.081|
11 (0.137)	|0.091	0.013	0.033|
21 (0.110)	|0.079	0.010	0.017|
Multiallelic Dprime: 0.173
BLOCK 345.  MARKERS: 1702 1703 1704
314 (0.668)	|0.364	0.229	0.075|
122 (0.190)	|0.134	0.055	0.000|
322 (0.131)	|0.056	0.026	0.049|
Multiallelic Dprime: 0.180
BLOCK 346.  MARKERS: 1705 1706 1707
144 (0.562)	|0.443	0.120|
222 (0.314)	|0.000	0.314|
224 (0.123)	|0.123	0.001|
Multiallelic Dprime: 0.723
BLOCK 347.  MARKERS: 1708 1709
11 (0.566)	|0.218	0.322	0.026|
22 (0.434)	|0.318	0.009	0.108|
Multiallelic Dprime: 0.624
BLOCK 348.  MARKERS: 1711 1712
34 (0.536)	|0.258	0.145	0.064	0.040	0.027|
14 (0.330)	|0.083	0.108	0.098	0.029	0.009|
32 (0.134)	|0.048	0.013	0.020	0.049	0.003|
Multiallelic Dprime: 0.250
BLOCK 349.  MARKERS: 1713 1714 1715 1716 1717 1718 1719
4222333 (0.388)	|0.244	0.104	0.031	0.010|
4322333 (0.265)	|0.154	0.076	0.023	0.011|
2244112 (0.183)	|0.037	0.097	0.047	0.001|
2244113 (0.117)	|0.069	0.036	0.007	0.005|
2222333 (0.040)	|0.010	0.023	0.003	0.004|
Multiallelic Dprime: 0.251
BLOCK 350.  MARKERS: 1720 1721 1722
233 (0.514)	|0.478	0.030	0.000	0.000|
231 (0.342)	|0.116	0.208	0.016	0.000|
441 (0.113)	|0.062	0.037	0.000	0.013|
241 (0.031)	|0.028	0.003	0.000	0.000|
Multiallelic Dprime: 0.668
BLOCK 351.  MARKERS: 1723 1724 1725
433 (0.685)	|0.569	0.116|
211 (0.278)	|0.278	0.000|
431 (0.016)	|0.016	0.000|
231 (0.013)	|0.003	0.010|
Multiallelic Dprime: 0.814
BLOCK 352.  MARKERS: 1729 1730
43 (0.871)	|0.522	0.331	0.012|
11 (0.127)	|0.008	0.118	0.000|
Multiallelic Dprime: 0.885
BLOCK 353.  MARKERS: 1733 1734
21 (0.530)	|0.233	0.179	0.119|
43 (0.451)	|0.201	0.159	0.091|
41 (0.012)	|0.004	0.001	0.007|
Multiallelic Dprime: 0.027
BLOCK 354.  MARKERS: 1745 1746
22 (0.444)	|0.210	0.101	0.056	0.046	0.029|
42 (0.339)	|0.148	0.064	0.058	0.047	0.021|
21 (0.217)	|0.078	0.047	0.043	0.029	0.020|
Multiallelic Dprime: 0.080
BLOCK 355.  MARKERS: 1751 1752 1753 1754 1755
43422 (0.437)	|0.409	0.026|
23411 (0.212)	|0.202	0.009|
43222 (0.157)	|0.085	0.072|
21422 (0.123)	|0.115	0.007|
23422 (0.071)	|0.065	0.005|
Multiallelic Dprime: 0.529
BLOCK 356.  MARKERS: 1759 1760
33 (0.877)	|0.311	0.330	0.237|
11 (0.119)	|0.093	0.012	0.014|
Multiallelic Dprime: 0.632
BLOCK 357.  MARKERS: 1762 1763 1764
424 (0.406)	|0.116	0.277	0.011|
444 (0.342)	|0.175	0.166	0.000|
222 (0.252)	|0.230	0.021	0.002|
Multiallelic Dprime: 0.395
BLOCK 358.  MARKERS: 1765 1766 1767
334 (0.520)	|0.295	0.107	0.118|
112 (0.464)	|0.237	0.178	0.048|
134 (0.013)	|0.011	0.002	0.000|
Multiallelic Dprime: 0.185
BLOCK 359.  MARKERS: 1769 1770
32 (0.544)	|0.309	0.071	0.083	0.080|
34 (0.288)	|0.088	0.127	0.055	0.017|
14 (0.166)	|0.016	0.115	0.025	0.011|
Multiallelic Dprime: 0.391
BLOCK 360.  MARKERS: 1771 1772 1773 1774
3122 (0.413)	|0.208	0.081	0.079	0.031	0.005|
1344 (0.312)	|0.188	0.053	0.042	0.018	0.008|
3322 (0.162)	|0.085	0.025	0.037	0.008	0.002|
1342 (0.107)	|0.053	0.025	0.006	0.014	0.007|
Multiallelic Dprime: 0.107
BLOCK 361.  MARKERS: 1776 1777 1778 1779 1780
33421 (0.533)	|0.366	0.168|
44232 (0.187)	|0.096	0.086|
34232 (0.166)	|0.126	0.040|
34432 (0.072)	|0.049	0.023|
33432 (0.022)	|0.015	0.007|
Multiallelic Dprime: 0.119
BLOCK 362.  MARKERS: 1781 1782
32 (0.664)	|0.331	0.155	0.098	0.052	0.020|
11 (0.332)	|0.202	0.051	0.056	0.020	0.002|
Multiallelic Dprime: 0.169
BLOCK 363.  MARKERS: 1787 1788 1789 1790 1791 1792 1793
1211342 (0.535)	|0.277	0.236	0.000	0.000	0.000	0.011|
1442121 (0.208)	|0.029	0.000	0.175	0.000	0.000	0.000|
2412122 (0.154)	|0.139	0.000	0.000	0.015	0.000	0.000|
1412121 (0.071)	|0.000	0.001	0.000	0.054	0.017	0.000|
1412122 (0.022)	|0.000	0.000	0.000	0.021	0.000	0.000|
Multiallelic Dprime: 0.739
BLOCK 364.  MARKERS: 1794 1795 1796 1797 1798
23222 (0.448)	|0.276	0.171	0.002|
41132 (0.237)	|0.144	0.092	0.002|
21234 (0.176)	|0.104	0.069	0.002|
21222 (0.093)	|0.048	0.037	0.009|
21132 (0.018)	|0.008	0.010	0.000|
41222 (0.012)	|0.002	0.009	0.000|
Multiallelic Dprime: 0.057
BLOCK 365.  MARKERS: 1802 1803
44 (0.591)	|0.300	0.277	0.013|
22 (0.392)	|0.261	0.129	0.002|
24 (0.018)	|0.009	0.009	0.000|
Multiallelic Dprime: 0.211
BLOCK 366.  MARKERS: 1807 1808
21 (0.570)	|0.126	0.235	0.204|
33 (0.415)	|0.356	0.040	0.013|
23 (0.015)	|0.000	0.015	0.000|
Multiallelic Dprime: 0.716
BLOCK 367.  MARKERS: 1810 1811 1812 1813 1814 1815 1816 1817 1818
434221111 (0.482)	|0.166	0.180	0.122	0.005|
212443131 (0.290)	|0.242	0.027	0.001	0.019|
234221213 (0.217)	|0.142	0.001	0.072	0.000|
Multiallelic Dprime: 0.524
BLOCK 368.  MARKERS: 1819 1820 1821 1822 1823 1824
334231 (0.550)	|0.224	0.132	0.184	0.009|
133413 (0.212)	|0.091	0.091	0.030	0.000|
314213 (0.196)	|0.105	0.055	0.036	0.000|
334213 (0.029)	|0.014	0.000	0.013	0.002|
Multiallelic Dprime: 0.184
BLOCK 369.  MARKERS: 1828 1829 1830
431 (0.439)	|0.163	0.073	0.089	0.086	0.022|
411 (0.281)	|0.103	0.090	0.043	0.033	0.011|
233 (0.269)	|0.114	0.079	0.056	0.014	0.006|
433 (0.010)	|0.004	0.000	0.002	0.000	0.004|
Multiallelic Dprime: 0.142
BLOCK 370.  MARKERS: 1831 1832 1833 1834 1835
34131 (0.382)	|0.207	0.106	0.060	0.002	0.003	0.002|
34333 (0.243)	|0.085	0.080	0.064	0.003	0.007	0.002|
11333 (0.189)	|0.106	0.059	0.009	0.013	0.000	0.002|
34313 (0.134)	|0.067	0.043	0.020	0.002	0.000	0.000|
31333 (0.043)	|0.028	0.004	0.000	0.002	0.003	0.005|
Multiallelic Dprime: 0.157
BLOCK 371.  MARKERS: 1840 1841 1842 1843 1844 1845 1846
1231113 (0.495)	|0.441	0.048	0.003	0.005|
1331113 (0.293)	|0.283	0.008	0.000	0.000|
3212342 (0.153)	|0.005	0.125	0.022	0.001|
1332113 (0.022)	|0.002	0.000	0.000	0.020|
1232113 (0.018)	|0.000	0.000	0.018	0.000|
1212342 (0.012)	|0.000	0.009	0.001	0.000|
Multiallelic Dprime: 0.733
BLOCK 372.  MARKERS: 1848 1849 1850
144 (0.733)	|0.441	0.292	0.000|
222 (0.193)	|0.000	0.003	0.190|
122 (0.047)	|0.030	0.001	0.015|
124 (0.028)	|0.000	0.000	0.028|
Multiallelic Dprime: 0.877
BLOCK 373.  MARKERS: 1851 1852
32 (0.471)	|0.348	0.122|
34 (0.295)	|0.233	0.062|
22 (0.233)	|0.094	0.139|
Multiallelic Dprime: 0.291
BLOCK 374.  MARKERS: 1855 1856 1857 1858
3431 (0.675)	|0.433	0.124	0.041	0.050	0.007	0.005|
1213 (0.323)	|0.140	0.062	0.078	0.024	0.009	0.004|
Multiallelic Dprime: 0.215
BLOCK 375.  MARKERS: 1865 1866 1867 1868 1869 1870 1871
4123244 (0.573)	|0.352	0.156	0.065|
4121424 (0.185)	|0.145	0.017	0.023|
1313222 (0.118)	|0.030	0.051	0.038|
4313222 (0.074)	|0.029	0.007	0.038|
4313224 (0.016)	|0.013	0.000	0.003|
4123224 (0.010)	|0.010	0.000	0.000|
Multiallelic Dprime: 0.272
BLOCK 376.  MARKERS: 1872 1873 1874
143 (0.593)	|0.176	0.269	0.007	0.139|
123 (0.236)	|0.205	0.008	0.014	0.009|
341 (0.171)	|0.003	0.018	0.150	0.000|
Multiallelic Dprime: 0.690
BLOCK 377.  MARKERS: 1875 1876 1877
134 (0.384)	|0.078	0.158	0.043	0.074	0.019	0.004|
141 (0.295)	|0.225	0.024	0.015	0.015	0.000	0.005|
334 (0.171)	|0.065	0.058	0.036	0.008	0.000	0.000|
131 (0.148)	|0.088	0.031	0.017	0.005	0.000	0.004|
Multiallelic Dprime: 0.427
BLOCK 378.  MARKERS: 1878 1879 1880 1881 1882 1883 1884
4341341 (0.459)	|0.449	0.009	0.000|
4424313 (0.269)	|0.000	0.269	0.000|
1341111 (0.112)	|0.099	0.012	0.000|
4344311 (0.101)	|0.080	0.002	0.018|
4341311 (0.020)	|0.016	0.003	0.000|
4341111 (0.014)	|0.011	0.002	0.002|
Multiallelic Dprime: 0.872
BLOCK 379.  MARKERS: 1885 1886
23 (0.671)	|0.345	0.231	0.007	0.087|
41 (0.304)	|0.016	0.029	0.235	0.025|
21 (0.025)	|0.000	0.005	0.004	0.016|
Multiallelic Dprime: 0.724
BLOCK 380.  MARKERS: 1887 1888 1889
431 (0.361)	|0.358	0.003	0.001	0.000	0.000	0.000|
231 (0.265)	|0.010	0.255	0.000	0.000	0.000	0.000|
243 (0.245)	|0.000	0.000	0.181	0.000	0.065	0.000|
241 (0.127)	|0.000	0.000	0.006	0.106	0.000	0.015|
Multiallelic Dprime: 0.975
BLOCK 381.  MARKERS: 1890 1891 1892 1893 1894 1895 1896 1897 1898
333221414 (0.369)	|0.003	0.365	0.003|
313221314 (0.258)	|0.238	0.019	0.000|
232344342 (0.187)	|0.008	0.000	0.179|
232341342 (0.105)	|0.085	0.002	0.019|
233221314 (0.064)	|0.062	0.002	0.000|
333221314 (0.016)	|0.000	0.000	0.016|
Multiallelic Dprime: 0.911
BLOCK 382.  MARKERS: 1901 1902
13 (0.395)	|0.164	0.058	0.126	0.018	0.010	0.004|
21 (0.387)	|0.190	0.161	0.018	0.000	0.010	0.002|
11 (0.218)	|0.106	0.026	0.074	0.004	0.000	0.005|
Multiallelic Dprime: 0.270
BLOCK 383.  MARKERS: 1904 1905 1906 1907 1908 1909 1910 1911 1912 1913 1914 1915
421123323223 (0.460)	|0.140	0.030	0.134	0.061	0.055	0.038|
213321121231 (0.246)	|0.012	0.183	0.037	0.012	0.000	0.000|
211341131421 (0.218)	|0.165	0.024	0.017	0.004	0.006	0.001|
221321121421 (0.022)	|0.000	0.001	0.009	0.008	0.000	0.002|
221123323223 (0.020)	|0.007	0.003	0.010	0.000	0.000	0.000|
223321121231 (0.012)	|0.004	0.000	0.004	0.000	0.001	0.002|
Multiallelic Dprime: 0.531
BLOCK 384.  MARKERS: 1916 1917 1918 1919 1920 1921 1922
4213213 (0.330)	|0.020	0.287	0.003	0.016|
2421413 (0.243)	|0.239	0.000	0.000	0.000|
4213243 (0.223)	|0.211	0.002	0.000	0.010|
4213214 (0.086)	|0.000	0.000	0.090	0.000|
2411413 (0.067)	|0.000	0.001	0.000	0.065|
4213244 (0.042)	|0.000	0.000	0.043	0.000|
Multiallelic Dprime: 0.935
BLOCK 385.  MARKERS: 1923 1924 1925
313 (0.473)	|0.430	0.012	0.004	0.016|
133 (0.291)	|0.009	0.280	0.000	0.002|
112 (0.140)	|0.002	0.013	0.126	0.000|
113 (0.090)	|0.075	0.006	0.006	0.001|
Multiallelic Dprime: 0.886
BLOCK 386.  MARKERS: 1926 1927 1928 1929 1930 1931 1932
1241223 (0.516)	|0.449	0.001	0.063|
3423121 (0.317)	|0.053	0.257	0.000|
1223111 (0.136)	|0.013	0.000	0.123|
1223121 (0.019)	|0.017	0.001	0.000|
Multiallelic Dprime: 0.782
BLOCK 387.  MARKERS: 1933 1934 1935
221 (0.545)	|0.241	0.015	0.012	0.152	0.074	0.002	0.020|
243 (0.261)	|0.007	0.003	0.153	0.008	0.002	0.072	0.003|
121 (0.187)	|0.023	0.149	0.004	0.004	0.002	0.002	0.000|
Multiallelic Dprime: 0.837
BLOCK 388.  MARKERS: 1938 1939 1940 1941 1942 1943 1944 1945 1946 1947 1948 1949 1950 1951 1952
341132112111321 (0.271)	|0.213	0.054	0.003	0.000|
111142222331333 (0.170)	|0.064	0.002	0.000	0.103|
143344222333133 (0.169)	|0.000	0.000	0.165	0.006|
141142114131333 (0.166)	|0.000	0.159	0.003	0.005|
141142112131333 (0.079)	|0.002	0.009	0.051	0.017|
143342222331333 (0.074)	|0.001	0.000	0.000	0.072|
141144112331333 (0.023)	|0.022	0.000	0.000	0.000|
Multiallelic Dprime: 0.783
BLOCK 389.  MARKERS: 1953 1954 1955
131 (0.324)	|0.225	0.004	0.000	0.023	0.051	0.012	0.010	0.000|
121 (0.233)	|0.004	0.215	0.001	0.000	0.000	0.000	0.002	0.000|
422 (0.228)	|0.124	0.009	0.000	0.041	0.002	0.031	0.018	0.000|
421 (0.208)	|0.001	0.017	0.169	0.000	0.000	0.000	0.000	0.016|
Multiallelic Dprime: 0.781
BLOCK 390.  MARKERS: 1956 1957 1958 1959 1960 1961 1962 1963
42432234 (0.360)	|0.001	0.226	0.004	0.120	0.000|
42444112 (0.244)	|0.241	0.000	0.000	0.002	0.000|
24232234 (0.170)	|0.001	0.000	0.167	0.001	0.000|
44232234 (0.067)	|0.002	0.004	0.061	0.000	0.000|
42432232 (0.055)	|0.053	0.000	0.000	0.002	0.000|
42432112 (0.043)	|0.011	0.000	0.000	0.000	0.031|
42432214 (0.030)	|0.026	0.002	0.000	0.002	0.000|
22432234 (0.017)	|0.000	0.014	0.000	0.001	0.000|
Multiallelic Dprime: 0.943
BLOCK 391.  MARKERS: 1964 1965 1966 1967 1968 1969
142311 (0.345)	|0.031	0.254	0.000	0.054|
122333 (0.243)	|0.235	0.005	0.000	0.007|
244111 (0.236)	|0.000	0.000	0.232	0.000|
142111 (0.129)	|0.009	0.001	0.000	0.123|
122313 (0.030)	|0.000	0.000	0.000	0.030|
Multiallelic Dprime: 0.881
BLOCK 392.  MARKERS: 1970 1971 1972
434 (0.286)	|0.101	0.094	0.091|
431 (0.260)	|0.096	0.098	0.065|
314 (0.230)	|0.087	0.092	0.050|
414 (0.218)	|0.085	0.073	0.058|
Multiallelic Dprime: 0.054
BLOCK 393.  MARKERS: 1974 1975 1976
324 (0.372)	|0.371	0.000|
144 (0.357)	|0.347	0.011|
322 (0.269)	|0.047	0.219|
Multiallelic Dprime: 0.934
BLOCK 394.  MARKERS: 1977 1978
21 (0.767)	|0.373	0.215	0.000	0.162	0.007|
43 (0.230)	|0.043	0.000	0.185	0.000	0.002|
Multiallelic Dprime: 0.804
BLOCK 395.  MARKERS: 1979 1980 1981 1982 1983
13124 (0.416)	|0.378	0.038|
33332 (0.214)	|0.215	0.000|
11324 (0.185)	|0.000	0.183|
33324 (0.163)	|0.001	0.158|
13324 (0.011)	|0.003	0.007|
Multiallelic Dprime: 0.894
BLOCK 396.  MARKERS: 1984 1985 1986 1987 1988
41124 (0.602)	|0.251	0.167	0.151	0.021	0.010|
24432 (0.393)	|0.165	0.141	0.078	0.005	0.001|
Multiallelic Dprime: 0.086
BLOCK 397.  MARKERS: 1989 1990 1991 1992 1993
31234 (0.418)	|0.362	0.006	0.025	0.024|
33211 (0.308)	|0.028	0.150	0.006	0.121|
11434 (0.230)	|0.053	0.039	0.133	0.003|
31231 (0.026)	|0.003	0.013	0.008	0.001|
33214 (0.012)	|0.010	0.000	0.000	0.000|
Multiallelic Dprime: 0.702
BLOCK 398.  MARKERS: 1995 1996 1997 1998 1999
33413 (0.458)	|0.343	0.012	0.061	0.044|
31131 (0.210)	|0.045	0.129	0.028	0.004|
33133 (0.177)	|0.065	0.023	0.049	0.034|
11131 (0.150)	|0.094	0.010	0.023	0.022|
Multiallelic Dprime: 0.397
BLOCK 399.  MARKERS: 2001 2002 2003 2004 2005
43311 (0.548)	|0.382	0.000	0.163	0.001|
11314 (0.172)	|0.000	0.160	0.000	0.010|
43314 (0.163)	|0.000	0.156	0.000	0.004|
43234 (0.104)	|0.000	0.013	0.000	0.088|
Multiallelic Dprime: 0.963
BLOCK 400.  MARKERS: 2006 2007 2008 2009
4114 (0.386)	|0.212	0.074	0.012	0.011	0.058	0.001	0.002|
2321 (0.331)	|0.077	0.071	0.099	0.042	0.021	0.000	0.004|
4111 (0.168)	|0.064	0.067	0.016	0.010	0.000	0.003	0.003|
4311 (0.103)	|0.011	0.047	0.004	0.027	0.000	0.008	0.000|
Multiallelic Dprime: 0.373
BLOCK 401.  MARKERS: 2011 2012 2013 2014 2015 2016 2017 2018
14324131 (0.370)	|0.306	0.000	0.061|
22144311 (0.261)	|0.003	0.263	0.000|
12342313 (0.135)	|0.133	0.001	0.000|
14324111 (0.091)	|0.087	0.002	0.000|
12324111 (0.080)	|0.000	0.000	0.079|
22324311 (0.012)	|0.000	0.011	0.000|
14324311 (0.010)	|0.000	0.009	0.000|
Multiallelic Dprime: 0.857
BLOCK 402.  MARKERS: 2019 2020 2021
121 (0.551)	|0.329	0.035	0.022	0.129	0.028	0.000|
143 (0.296)	|0.015	0.025	0.159	0.050	0.024	0.014|
323 (0.152)	|0.011	0.130	0.005	0.001	0.002	0.000|
Multiallelic Dprime: 0.673
BLOCK 403.  MARKERS: 2024 2025 2026 2027 2028 2029 2030 2031 2032 2033 2034 2035 2036 2037 2038 2039
1332433223321412 (0.356)	|0.345	0.010	0.000|
3314312431343234 (0.192)	|0.004	0.002	0.183|
1334433223421412 (0.186)	|0.187	0.000	0.000|
1132433223321412 (0.181)	|0.029	0.145	0.006|
1334433223321412 (0.055)	|0.023	0.032	0.000|
1314433433343214 (0.014)	|0.000	0.014	0.000|
Multiallelic Dprime: 0.892
BLOCK 404.  MARKERS: 2040 2041
34 (0.599)	|0.396	0.189	0.004	0.005|
14 (0.206)	|0.000	0.060	0.000	0.147|
32 (0.195)	|0.004	0.026	0.160	0.005|
Multiallelic Dprime: 0.762
BLOCK 405.  MARKERS: 2042 2043 2044
313 (0.400)	|0.273	0.090	0.037|
113 (0.275)	|0.066	0.136	0.073|
134 (0.163)	|0.058	0.099	0.006|
133 (0.157)	|0.041	0.101	0.015|
Multiallelic Dprime: 0.368
BLOCK 406.  MARKERS: 2045 2046 2047
113 (0.443)	|0.372	0.071	0.000|
321 (0.426)	|0.182	0.189	0.055|
111 (0.131)	|0.071	0.054	0.003|
Multiallelic Dprime: 0.443
BLOCK 407.  MARKERS: 2048 2049
14 (0.625)	|0.581	0.007	0.033|
32 (0.313)	|0.144	0.145	0.019|
34 (0.058)	|0.058	0.000	0.000|
Multiallelic Dprime: 0.716
BLOCK 408.  MARKERS: 2051 2052 2053
214 (0.786)	|0.737	0.034	0.000	0.000|
342 (0.153)	|0.022	0.126	0.001	0.000|
212 (0.051)	|0.000	0.002	0.029	0.019|
Multiallelic Dprime: 0.846
BLOCK 409.  MARKERS: 2054 2055 2056 2057 2058 2059
423443 (0.761)	|0.689	0.070|
241221 (0.164)	|0.122	0.041|
443423 (0.035)	|0.029	0.005|
243221 (0.019)	|0.010	0.009|
Multiallelic Dprime: 0.256
BLOCK 410.  MARKERS: 2062 2063 2064
212 (0.867)	|0.619	0.126	0.123|
434 (0.129)	|0.091	0.022	0.017|
Multiallelic Dprime: 0.025
BLOCK 411.  MARKERS: 2066 2067
43 (0.713)	|0.569	0.064	0.076|
23 (0.147)	|0.033	0.103	0.011|
21 (0.140)	|0.128	0.000	0.012|
Multiallelic Dprime: 0.394
BLOCK 412.  MARKERS: 2068 2069
42 (0.731)	|0.642	0.089|
44 (0.166)	|0.134	0.032|
24 (0.099)	|0.076	0.023|
Multiallelic Dprime: 0.140
BLOCK 413.  MARKERS: 2071 2072 2073
413 (0.855)	|0.620	0.191	0.031	0.010|
341 (0.144)	|0.015	0.002	0.086	0.039|
Multiallelic Dprime: 0.832
BLOCK 414.  MARKERS: 2074 2075 2076 2077 2078
34344 (0.636)	|0.426	0.113	0.096|
12242 (0.192)	|0.098	0.056	0.039|
14324 (0.118)	|0.046	0.041	0.030|
12244 (0.051)	|0.028	0.016	0.007|
Multiallelic Dprime: 0.183
BLOCK 415.  MARKERS: 2079 2080 2081
112 (0.601)	|0.519	0.058	0.021|
312 (0.227)	|0.022	0.198	0.004|
123 (0.172)	|0.016	0.004	0.153|
Multiallelic Dprime: 0.803
BLOCK 416.  MARKERS: 2082 2083 2084
113 (0.556)	|0.504	0.019	0.021|
343 (0.261)	|0.208	0.000	0.050|
114 (0.179)	|0.023	0.135	0.014|
Multiallelic Dprime: 0.619
BLOCK 417.  MARKERS: 2087 2088 2089 2090
1323 (0.737)	|0.507	0.222	0.007	0.003|
2141 (0.158)	|0.000	0.000	0.153	0.005|
1141 (0.085)	|0.003	0.000	0.014	0.068|
Multiallelic Dprime: 0.959
BLOCK 418.  MARKERS: 2091 2092 2093
332 (0.524)	|0.414	0.060	0.050|
224 (0.219)	|0.018	0.202	0.002|
222 (0.180)	|0.016	0.011	0.148|
322 (0.078)	|0.000	0.069	0.008|
Multiallelic Dprime: 0.775
BLOCK 419.  MARKERS: 2094 2095
33 (0.433)	|0.442	0.008	0.000|
32 (0.355)	|0.009	0.294	0.034|
43 (0.208)	|0.088	0.118	0.000|
Multiallelic Dprime: 0.787
BLOCK 420.  MARKERS: 2096 2097 2098
132 (0.539)	|0.460	0.014	0.063	0.000|
314 (0.422)	|0.059	0.301	0.054	0.011|
332 (0.035)	|0.032	0.002	0.000	0.000|
Multiallelic Dprime: 0.704
BLOCK 421.  MARKERS: 2100 2101 2102 2103
4241 (0.552)	|0.479	0.018	0.001	0.013	0.032	0.004|
2234 (0.316)	|0.000	0.209	0.000	0.104	0.000	0.003|
4141 (0.117)	|0.000	0.000	0.115	0.000	0.000	0.000|
2231 (0.013)	|0.000	0.004	0.000	0.000	0.000	0.008|
Multiallelic Dprime: 0.941
BLOCK 422.  MARKERS: 2104 2105 2106 2107 2108 2109
221232 (0.480)	|0.311	0.125	0.029	0.000	0.009|
213432 (0.232)	|0.005	0.006	0.202	0.000	0.006|
413434 (0.118)	|0.009	0.106	0.000	0.000	0.000|
213414 (0.118)	|0.000	0.000	0.000	0.117	0.000|
221432 (0.032)	|0.026	0.000	0.004	0.000	0.000|
213434 (0.015)	|0.000	0.000	0.002	0.000	0.013|
Multiallelic Dprime: 0.767
BLOCK 423.  MARKERS: 2112 2113 2114 2115 2116 2117
411441 (0.354)	|0.002	0.346|
411321 (0.238)	|0.222	0.011|
431423 (0.238)	|0.237	0.002|
233421 (0.117)	|0.000	0.116|
411421 (0.030)	|0.021	0.008|
Multiallelic Dprime: 0.955
BLOCK 424.  MARKERS: 2118 2119 2120
123 (0.499)	|0.249	0.108	0.087	0.045	0.007|
441 (0.491)	|0.261	0.084	0.060	0.081	0.003|
Multiallelic Dprime: 0.106
BLOCK 425.  MARKERS: 2122 2123 2124 2125
3324 (0.510)	|0.391	0.098	0.020|
4134 (0.198)	|0.125	0.056	0.015|
3134 (0.148)	|0.057	0.070	0.021|
3132 (0.129)	|0.073	0.034	0.022|
3334 (0.010)	|0.006	0.002	0.001|
Multiallelic Dprime: 0.239
BLOCK 426.  MARKERS: 2130 2131
23 (0.653)	|0.451	0.130	0.028	0.045|
34 (0.262)	|0.054	0.029	0.114	0.065|
33 (0.079)	|0.057	0.016	0.000	0.007|
Multiallelic Dprime: 0.466
BLOCK 427.  MARKERS: 2132 2133 2134
131 (0.561)	|0.544	0.006	0.012|
141 (0.175)	|0.115	0.060	0.002|
142 (0.143)	|0.036	0.095	0.012|
431 (0.121)	|0.003	0.000	0.115|
Multiallelic Dprime: 0.739
BLOCK 428.  MARKERS: 2135 2136
42 (0.697)	|0.446	0.252|
23 (0.161)	|0.115	0.046|
43 (0.141)	|0.086	0.055|
Multiallelic Dprime: 0.075
BLOCK 429.  MARKERS: 2137 2138 2139
231 (0.647)	|0.355	0.001	0.165	0.116	0.000	0.001|
442 (0.353)	|0.021	0.207	0.002	0.000	0.094	0.015|
Multiallelic Dprime: 0.929
BLOCK 430.  MARKERS: 2140 2141 2142 2143 2144 2145 2146
3143113 (0.377)	|0.377	0.000	0.000|
1222242 (0.208)	|0.002	0.206	0.000|
3143112 (0.166)	|0.000	0.165	0.000|
3243242 (0.116)	|0.111	0.002	0.003|
1242242 (0.094)	|0.000	0.095	0.000|
3223242 (0.017)	|0.017	0.000	0.000|
Multiallelic Dprime: 0.989
BLOCK 431.  MARKERS: 2147 2148
31 (0.521)	|0.384	0.137	0.000|
43 (0.468)	|0.054	0.261	0.152|
41 (0.012)	|0.011	0.000	0.000|
Multiallelic Dprime: 0.616
BLOCK 432.  MARKERS: 2149 2150
11 (0.449)	|0.310	0.109	0.030|
13 (0.398)	|0.285	0.098	0.015|
21 (0.153)	|0.102	0.048	0.003|
Multiallelic Dprime: 0.055
BLOCK 433.  MARKERS: 2155 2156
12 (0.696)	|0.520	0.057	0.099	0.021|
34 (0.255)	|0.019	0.160	0.061	0.009|
32 (0.048)	|0.004	0.007	0.028	0.008|
Multiallelic Dprime: 0.658
BLOCK 434.  MARKERS: 2158 2159 2160 2161 2162
11324 (0.543)	|0.476	0.022	0.020	0.004	0.003	0.011|
22242 (0.225)	|0.002	0.207	0.002	0.005	0.000	0.000|
21324 (0.187)	|0.066	0.027	0.069	0.000	0.010	0.000|
21342 (0.038)	|0.000	0.025	0.001	0.010	0.000	0.000|
Multiallelic Dprime: 0.745
BLOCK 435.  MARKERS: 2163 2164 2165 2166 2167 2168 2169 2170 2171 2172 2173 2174
321314323221 (0.547)	|0.240	0.174	0.136|
112232141443 (0.281)	|0.156	0.062	0.065|
111314321421 (0.092)	|0.047	0.027	0.018|
112232141441 (0.020)	|0.008	0.006	0.006|
112332141221 (0.013)	|0.006	0.003	0.005|
321314321421 (0.011)	|0.005	0.004	0.002|
Multiallelic Dprime: 0.113
BLOCK 436.  MARKERS: 2178 2179
22 (0.477)	|0.238	0.001	0.219	0.002	0.001|
32 (0.279)	|0.000	0.000	0.000	0.173	0.102|
31 (0.244)	|0.000	0.233	0.000	0.001	0.008|
Multiallelic Dprime: 0.981
BLOCK 437.  MARKERS: 2180 2181 2182 2183 2184
34443 (0.237)	|0.002	0.000	0.140	0.000	0.086	0.008|
22123 (0.235)	|0.225	0.000	0.002	0.003	0.000	0.003|
34423 (0.218)	|0.002	0.066	0.049	0.098	0.000	0.000|
24123 (0.177)	|0.008	0.161	0.004	0.001	0.000	0.000|
24121 (0.111)	|0.013	0.000	0.000	0.094	0.003	0.000|
Multiallelic Dprime: 0.807
BLOCK 438.  MARKERS: 2185 2186 2187 2188 2189 2190 2191 2192 2193
214223214 (0.252)	|0.017	0.232	0.000	0.000|
232123214 (0.233)	|0.212	0.020	0.000	0.000|
132211432 (0.202)	|0.000	0.000	0.154	0.049|
234223214 (0.199)	|0.126	0.007	0.000	0.065|
134223214 (0.091)	|0.002	0.089	0.000	0.001|
132211434 (0.011)	|0.003	0.008	0.000	0.000|
Multiallelic Dprime: 0.851
BLOCK 439.  MARKERS: 2194 2195 2196
344 (0.363)	|0.177	0.186|
144 (0.355)	|0.346	0.009|
322 (0.163)	|0.162	0.001|
324 (0.116)	|0.068	0.048|
Multiallelic Dprime: 0.727
BLOCK 440.  MARKERS: 2198 2199
12 (0.754)	|0.435	0.119	0.126	0.064|
34 (0.246)	|0.154	0.090	0.000	0.000|
Multiallelic Dprime: 0.296
BLOCK 441.  MARKERS: 2200 2201 2202 2203 2204 2205 2206
4123141 (0.589)	|0.412	0.159	0.010	0.005|
2444332 (0.209)	|0.016	0.078	0.104	0.010|
4143141 (0.126)	|0.009	0.036	0.000	0.079|
2143141 (0.063)	|0.016	0.037	0.000	0.006|
Multiallelic Dprime: 0.585
BLOCK 442.  MARKERS: 2207 2208 2209 2210 2211 2212
111213 (0.461)	|0.436	0.021	0.004|
111131 (0.311)	|0.050	0.261	0.000|
221213 (0.119)	|0.099	0.000	0.020|
113231 (0.101)	|0.000	0.025	0.075|
Multiallelic Dprime: 0.798
BLOCK 443.  MARKERS: 2213 2214 2215 2216 2217
14311 (0.586)	|0.411	0.088	0.087|
33233 (0.310)	|0.243	0.035	0.032|
34311 (0.102)	|0.051	0.032	0.020|
Multiallelic Dprime: 0.128
BLOCK 444.  MARKERS: 2220 2221 2222
142 (0.707)	|0.437	0.172	0.098|
443 (0.155)	|0.069	0.047	0.039|
122 (0.139)	|0.057	0.075	0.007|
Multiallelic Dprime: 0.205
BLOCK 445.  MARKERS: 2225 2226 2227
231 (0.563)	|0.438	0.003	0.109	0.009|
211 (0.294)	|0.009	0.275	0.000	0.010|
412 (0.143)	|0.002	0.058	0.000	0.084|
Multiallelic Dprime: 0.899
BLOCK 446.  MARKERS: 2229 2230 2231 2232 2233
12243 (0.450)	|0.429	0.020	0.000|
24444 (0.335)	|0.013	0.284	0.040|
12223 (0.108)	|0.106	0.000	0.003|
24243 (0.104)	|0.097	0.000	0.006|
Multiallelic Dprime: 0.892
BLOCK 447.  MARKERS: 2234 2235
32 (0.645)	|0.575	0.022	0.047|
13 (0.307)	|0.146	0.148	0.013|
12 (0.048)	|0.024	0.017	0.000|
Multiallelic Dprime: 0.562
BLOCK 448.  MARKERS: 2236 2237 2238
113 (0.745)	|0.345	0.203	0.189|
331 (0.188)	|0.072	0.070	0.041|
313 (0.061)	|0.036	0.011	0.011|
Multiallelic Dprime: 0.090
BLOCK 449.  MARKERS: 2239 2240 2241
123 (0.457)	|0.372	0.039	0.027	0.021|
331 (0.286)	|0.084	0.129	0.072	0.002|
321 (0.241)	|0.128	0.036	0.000	0.078|
Multiallelic Dprime: 0.481
BLOCK 450.  MARKERS: 2245 2246 2247
234 (0.585)	|0.530	0.055	0.000|
232 (0.209)	|0.082	0.126	0.000|
314 (0.105)	|0.038	0.055	0.011|
334 (0.102)	|0.102	0.000	0.000|
Multiallelic Dprime: 0.616
BLOCK 451.  MARKERS: 2248 2249
13 (0.752)	|0.621	0.088	0.036|
31 (0.237)	|0.149	0.069	0.020|
33 (0.011)	|0.004	0.005	0.001|
Multiallelic Dprime: 0.240
BLOCK 452.  MARKERS: 2252 2253 2254 2255
4321 (0.773)	|0.746	0.010	0.010|
2243 (0.161)	|0.017	0.141	0.000|
4221 (0.056)	|0.022	0.034	0.000|
Multiallelic Dprime: 0.856
BLOCK 453.  MARKERS: 2256 2257 2258 2259 2260
33311 (0.789)	|0.721	0.066|
11133 (0.186)	|0.129	0.053|
33333 (0.011)	|0.010	0.000|
Multiallelic Dprime: 0.321
BLOCK 454.  MARKERS: 2261 2262
13 (0.872)	|0.752	0.118|
31 (0.121)	|0.073	0.049|
Multiallelic Dprime: 0.281
BLOCK 455.  MARKERS: 2263 2264
23 (0.830)	|0.697	0.074	0.059|
41 (0.167)	|0.008	0.159	0.000|
Multiallelic Dprime: 0.937
BLOCK 456.  MARKERS: 2265 2266
13 (0.705)	|0.691	0.011|
32 (0.236)	|0.015	0.219|
33 (0.059)	|0.059	0.000|
Multiallelic Dprime: 0.939
BLOCK 457.  MARKERS: 2267 2268
12 (0.765)	|0.722	0.009	0.016	0.014|
34 (0.230)	|0.129	0.098	0.000	0.002|
Multiallelic Dprime: 0.666
BLOCK 458.  MARKERS: 2269 2270 2271 2272 2273 2274 2275 2276 2277 2278
3242423431 (0.853)	|0.742	0.087	0.010|
4431111323 (0.107)	|0.092	0.011	0.004|
3242423331 (0.016)	|0.016	0.000	0.000|
3431111323 (0.015)	|0.013	0.002	0.000|
Multiallelic Dprime: 0.031
BLOCK 459.  MARKERS: 2281 2282 2283 2284 2285 2286 2287 2288 2289 2290 2291 2292 2293
3313221442322 (0.869)	|0.721	0.095	0.038	0.011|
2222342224144 (0.102)	|0.063	0.014	0.025	0.000|
2313221442322 (0.016)	|0.008	0.003	0.003	0.000|
Multiallelic Dprime: 0.232
BLOCK 460.  MARKERS: 2294 2295 2296 2297 2298
12323 (0.804)	|0.790	0.008	0.000	0.000|
34141 (0.113)	|0.000	0.055	0.046	0.002|
12321 (0.068)	|0.000	0.040	0.013	0.016|
14323 (0.011)	|0.004	0.000	0.000	0.000|
Multiallelic Dprime: 0.957
BLOCK 461.  MARKERS: 2299 2300 2301 2302 2303 2304 2305
3131321 (0.797)	|0.796	0.001	0.000|
4313144 (0.105)	|0.015	0.023	0.066|
4133141 (0.060)	|0.000	0.057	0.000|
4313141 (0.018)	|0.000	0.016	0.002|
Multiallelic Dprime: 0.966
BLOCK 462.  MARKERS: 2306 2307 2308
121 (0.826)	|0.721	0.062	0.043|
343 (0.100)	|0.032	0.060	0.008|
341 (0.072)	|0.018	0.027	0.027|
Multiallelic Dprime: 0.577
BLOCK 463.  MARKERS: 2312 2313
11 (0.775)	|0.629	0.113	0.031|
22 (0.149)	|0.036	0.032	0.079|
12 (0.077)	|0.020	0.033	0.025|
Multiallelic Dprime: 0.553
BLOCK 464.  MARKERS: 2315 2316
21 (0.685)	|0.390	0.110	0.184|
23 (0.177)	|0.075	0.056	0.046|
43 (0.135)	|0.027	0.104	0.003|
Multiallelic Dprime: 0.354
BLOCK 465.  MARKERS: 2317 2318
13 (0.492)	|0.223	0.269|
11 (0.272)	|0.219	0.051|
41 (0.235)	|0.234	0.000|
Multiallelic Dprime: 0.686
BLOCK 466.  MARKERS: 2319 2320
22 (0.676)	|0.412	0.102	0.163|
44 (0.320)	|0.025	0.276	0.020|
Multiallelic Dprime: 0.777
BLOCK 467.  MARKERS: 2322 2323
43 (0.437)	|0.331	0.075	0.019	0.013|
21 (0.377)	|0.254	0.111	0.010	0.000|
23 (0.186)	|0.028	0.140	0.014	0.004|
Multiallelic Dprime: 0.360
BLOCK 468.  MARKERS: 2324 2325 2326 2327
4141 (0.614)	|0.387	0.002	0.187	0.023	0.017|
2323 (0.326)	|0.000	0.174	0.000	0.144	0.000|
4143 (0.043)	|0.000	0.040	0.000	0.002	0.000|
4323 (0.017)	|0.000	0.016	0.000	0.000	0.000|
Multiallelic Dprime: 0.932
BLOCK 469.  MARKERS: 2328 2329 2330 2331
3341 (0.385)	|0.167	0.132	0.074	0.002	0.008|
1333 (0.231)	|0.040	0.127	0.052	0.008	0.000|
3343 (0.187)	|0.074	0.038	0.073	0.003	0.000|
1133 (0.171)	|0.088	0.052	0.026	0.000	0.002|
3333 (0.017)	|0.007	0.004	0.006	0.000	0.000|
Multiallelic Dprime: 0.205
BLOCK 470.  MARKERS: 2335 2336 2337 2338
4131 (0.381)	|0.381	0.000|
2133 (0.352)	|0.329	0.022|
2243 (0.232)	|0.013	0.219|
2143 (0.014)	|0.015	0.000|
4133 (0.010)	|0.007	0.003|
Multiallelic Dprime: 0.884
BLOCK 471.  MARKERS: 2339 2340
34 (0.752)	|0.237	0.280	0.136	0.055	0.027	0.009|
12 (0.243)	|0.110	0.035	0.016	0.047	0.028	0.004|
Multiallelic Dprime: 0.372
BLOCK 472.  MARKERS: 2344 2345 2346 2347 2348
23444 (0.350)	|0.232	0.090	0.028|
21413 (0.315)	|0.250	0.039	0.026|
43444 (0.153)	|0.086	0.049	0.017|
23144 (0.102)	|0.055	0.030	0.017|
23443 (0.055)	|0.038	0.013	0.003|
21443 (0.015)	|0.015	0.000	0.000|
Multiallelic Dprime: 0.189
BLOCK 473.  MARKERS: 2349 2350 2351
344 (0.682)	|0.359	0.174	0.108	0.016|
122 (0.222)	|0.088	0.075	0.043	0.004|
342 (0.093)	|0.051	0.017	0.018	0.000|
Multiallelic Dprime: 0.106
BLOCK 474.  MARKERS: 2353 2354 2355 2356 2357 2358 2359 2360 2361 2362 2363 2364 2365 2366 2367
333131112211342 (0.504)	|0.452	0.049	0.000	0.000|
124322324324124 (0.266)	|0.189	0.076	0.000	0.000|
133331112211124 (0.167)	|0.000	0.000	0.086	0.081|
333131324324124 (0.019)	|0.020	0.000	0.000	0.000|
Multiallelic Dprime: 0.633
BLOCK 475.  MARKERS: 2369 2370 2371 2372 2373 2374 2375 2376 2377
444231432 (0.685)	|0.356	0.262	0.066|
444231431 (0.132)	|0.050	0.074	0.008|
212143212 (0.092)	|0.039	0.004	0.049|
212143232 (0.083)	|0.025	0.053	0.004|
Multiallelic Dprime: 0.219
BLOCK 476.  MARKERS: 2380 2381
34 (0.474)	|0.475	0.000	0.000	0.000|
24 (0.393)	|0.122	0.222	0.001	0.044|
32 (0.131)	|0.014	0.000	0.117	0.000|
Multiallelic Dprime: 0.864
BLOCK 477.  MARKERS: 2382 2383 2384 2385 2386
21441 (0.612)	|0.273	0.340|
23441 (0.223)	|0.201	0.020|
41222 (0.117)	|0.073	0.043|
41421 (0.046)	|0.043	0.002|
Multiallelic Dprime: 0.580
BLOCK 478.  MARKERS: 2387 2388
41 (0.591)	|0.088	0.237	0.107	0.041	0.051	0.047	0.011|
24 (0.407)	|0.341	0.018	0.005	0.031	0.000	0.004	0.000|
Multiallelic Dprime: 0.752
BLOCK 479.  MARKERS: 2393 2394 2395 2396 2397 2398 2399 2400 2401 2402
4312122124 (0.431)	|0.365	0.043	0.022|
4312144432 (0.254)	|0.201	0.053	0.001|
3131324434 (0.113)	|0.096	0.018	0.000|
4312124432 (0.072)	|0.034	0.037	0.000|
3312122134 (0.051)	|0.031	0.018	0.002|
4312122434 (0.051)	|0.040	0.010	0.001|
4312142124 (0.011)	|0.011	0.000	0.000|
Multiallelic Dprime: 0.230
BLOCK 480.  MARKERS: 2406 2407
12 (0.791)	|0.468	0.320|
24 (0.182)	|0.164	0.016|
22 (0.028)	|0.024	0.003|
Multiallelic Dprime: 0.737
BLOCK 481.  MARKERS: 2409 2410
33 (0.655)	|0.166	0.318	0.168|
41 (0.339)	|0.316	0.000	0.022|
Multiallelic Dprime: 0.871
BLOCK 482.  MARKERS: 2411 2412
11 (0.487)	|0.430	0.035	0.021|
41 (0.319)	|0.120	0.184	0.015|
43 (0.190)	|0.182	0.007	0.002|
Multiallelic Dprime: 0.641
BLOCK 483.  MARKERS: 2416 2417
43 (0.732)	|0.246	0.278	0.208|
31 (0.228)	|0.123	0.051	0.053|
33 (0.038)	|0.014	0.016	0.008|
Multiallelic Dprime: 0.221
BLOCK 484.  MARKERS: 2419 2420
24 (0.385)	|0.169	0.160	0.053|
43 (0.346)	|0.262	0.022	0.061|
23 (0.269)	|0.174	0.021	0.069|
Multiallelic Dprime: 0.328
BLOCK 485.  MARKERS: 2423 2424
34 (0.606)	|0.297	0.000	0.149	0.000	0.100	0.000	0.034|
42 (0.204)	|0.000	0.192	0.000	0.000	0.000	0.001	0.000|
44 (0.183)	|0.000	0.000	0.000	0.137	0.000	0.035	0.001|
Multiallelic Dprime: 0.995
BLOCK 486.  MARKERS: 2425 2426 2427 2428 2429 2430 2431 2432 2433 2434 2435 2436
121242442231 (0.299)	|0.113	0.052	0.074	0.035	0.018	0.002	0.000|
141443214313 (0.190)	|0.017	0.115	0.017	0.034	0.001	0.000	0.005|
141423214313 (0.155)	|0.070	0.039	0.029	0.015	0.000	0.003	0.000|
323443444311 (0.137)	|0.037	0.037	0.032	0.017	0.007	0.003	0.002|
121423214313 (0.102)	|0.050	0.043	0.004	0.000	0.000	0.000	0.002|
141443244313 (0.038)	|0.026	0.006	0.001	0.002	0.000	0.003	0.000|
121243444313 (0.035)	|0.030	0.000	0.004	0.000	0.000	0.000	0.000|
Multiallelic Dprime: 0.320
BLOCK 487.  MARKERS: 2439 2440 2441 2442 2443 2444 2445 2446 2447 2448 2449 2450
423221312111 (0.357)	|0.250	0.002	0.104|
443411134133 (0.304)	|0.186	0.118	0.000|
221211334113 (0.164)	|0.163	0.000	0.000|
423222332313 (0.114)	|0.047	0.065	0.000|
443411134113 (0.027)	|0.027	0.000	0.000|
423421312111 (0.012)	|0.007	0.000	0.005|
443211134133 (0.012)	|0.009	0.003	0.000|
Multiallelic Dprime: 0.449
BLOCK 488.  MARKERS: 2452 2453 2454
141 (0.696)	|0.432	0.096	0.095	0.032	0.020|
143 (0.192)	|0.106	0.037	0.039	0.003	0.002|
421 (0.109)	|0.042	0.030	0.024	0.002	0.003|
Multiallelic Dprime: 0.161
BLOCK 489.  MARKERS: 2457 2458 2459 2460 2461 2462 2463 2464 2465
122241333 (0.583)	|0.294	0.137	0.144	0.007|
144423211 (0.163)	|0.107	0.052	0.000	0.000|
342241333 (0.159)	|0.062	0.072	0.019	0.005|
144441231 (0.038)	|0.001	0.018	0.018	0.000|
122241331 (0.024)	|0.000	0.024	0.000	0.000|
Multiallelic Dprime: 0.274
BLOCK 490.  MARKERS: 2467 2468 2469 2470 2471
42413 (0.484)	|0.473	0.000	0.000	0.000	0.000|
42231 (0.308)	|0.000	0.008	0.161	0.137	0.000|
34231 (0.186)	|0.000	0.167	0.000	0.000	0.016|
44231 (0.013)	|0.000	0.013	0.000	0.000	0.000|
Multiallelic Dprime: 0.989
BLOCK 491.  MARKERS: 2472 2473 2474 2475 2476 2477 2478
4411244 (0.480)	|0.342	0.013	0.005	0.122|
2232222 (0.187)	|0.176	0.004	0.000	0.007|
4412244 (0.162)	|0.017	0.141	0.000	0.000|
2412144 (0.138)	|0.003	0.000	0.134	0.000|
2232244 (0.016)	|0.012	0.003	0.000	0.000|
Multiallelic Dprime: 0.734
BLOCK 492.  MARKERS: 2480 2481 2482 2483 2484 2485 2486
4112212 (0.557)	|0.212	0.187	0.069	0.056	0.014	0.019|
4134144 (0.161)	|0.004	0.004	0.095	0.033	0.025	0.000|
1112212 (0.148)	|0.040	0.038	0.025	0.009	0.036	0.000|
4312212 (0.130)	|0.089	0.028	0.006	0.000	0.007	0.000|
Multiallelic Dprime: 0.372
BLOCK 493.  MARKERS: 2487 2488 2489 2490 2491
23342 (0.345)	|0.287	0.000	0.000	0.000	0.058|
41243 (0.257)	|0.000	0.000	0.257	0.000	0.000|
23322 (0.195)	|0.001	0.193	0.000	0.000	0.000|
43242 (0.100)	|0.000	0.000	0.000	0.098	0.000|
41242 (0.081)	|0.000	0.081	0.000	0.000	0.000|
23242 (0.020)	|0.000	0.000	0.000	0.021	0.000|
Multiallelic Dprime: 0.998
BLOCK 494.  MARKERS: 2492 2493 2494 2495 2496 2497
131434 (0.288)	|0.250	0.037|
411312 (0.276)	|0.005	0.271|
131332 (0.258)	|0.251	0.006|
433332 (0.119)	|0.110	0.005|
431312 (0.058)	|0.058	0.000|
Multiallelic Dprime: 0.842
BLOCK 495.  MARKERS: 2498 2499 2500
342 (0.674)	|0.099	0.078	0.193	0.188	0.083	0.000	0.018|
224 (0.321)	|0.123	0.124	0.003	0.002	0.024	0.034	0.006|
Multiallelic Dprime: 0.621
BLOCK 496.  MARKERS: 2501 2502 2503 2504 2505 2506 2507 2508 2509 2510 2511 2512 2513
3234343331132 (0.222)	|0.115	0.047	0.019	0.040|
1212141311321 (0.202)	|0.108	0.025	0.060	0.010|
3214311131321 (0.199)	|0.102	0.030	0.024	0.043|
3114311333321 (0.190)	|0.138	0.032	0.011	0.008|
3214341331321 (0.106)	|0.039	0.031	0.014	0.022|
1214311131321 (0.032)	|0.029	0.000	0.002	0.000|
3214311331321 (0.025)	|0.009	0.002	0.011	0.003|
Multiallelic Dprime: 0.229
BLOCK 497.  MARKERS: 2515 2516 2517
223 (0.551)	|0.519	0.005	0.014|
241 (0.169)	|0.164	0.000	0.000|
243 (0.146)	|0.007	0.137	0.000|
423 (0.131)	|0.029	0.002	0.115|
Multiallelic Dprime: 0.887
BLOCK 498.  MARKERS: 2519 2520 2521
312 (0.716)	|0.452	0.254	0.010|
114 (0.146)	|0.034	0.015	0.097|
322 (0.132)	|0.014	0.116	0.002|
Multiallelic Dprime: 0.547
BLOCK 499.  MARKERS: 2522 2523 2524
211 (0.504)	|0.326	0.086	0.092|
411 (0.388)	|0.223	0.102	0.063|
234 (0.109)	|0.069	0.008	0.031|
Multiallelic Dprime: 0.100
BLOCK 500.  MARKERS: 2526 2527 2528 2529
1411 (0.618)	|0.236	0.313	0.025	0.026	0.007|
4411 (0.197)	|0.064	0.066	0.056	0.007	0.000|
1243 (0.185)	|0.103	0.013	0.018	0.039	0.013|
Multiallelic Dprime: 0.329
BLOCK 501.  MARKERS: 2530 2531 2532 2533
3341 (0.403)	|0.205	0.106	0.088	0.005|
2333 (0.392)	|0.187	0.080	0.110	0.014|
2443 (0.100)	|0.054	0.016	0.027	0.000|
2343 (0.072)	|0.036	0.027	0.006	0.002|
2341 (0.019)	|0.002	0.011	0.006	0.000|
Multiallelic Dprime: 0.106
BLOCK 502.  MARKERS: 2535 2536 2537
333 (0.492)	|0.258	0.225	0.010|
341 (0.243)	|0.204	0.020	0.019|
133 (0.239)	|0.011	0.146	0.082|
331 (0.022)	|0.022	0.000	0.000|
Multiallelic Dprime: 0.436
BLOCK 503.  MARKERS: 2538 2539
44 (0.495)	|0.296	0.166	0.007	0.011	0.005	0.010|
24 (0.394)	|0.178	0.209	0.000	0.002	0.005	0.000|
42 (0.111)	|0.047	0.058	0.004	0.000	0.002	0.000|
Multiallelic Dprime: 0.191
BLOCK 504.  MARKERS: 2541 2542 2543 2544 2545
21323 (0.523)	|0.372	0.087	0.061|
43141 (0.433)	|0.277	0.096	0.060|
41323 (0.012)	|0.008	0.003	0.000|
41143 (0.011)	|0.009	0.004	0.000|
23141 (0.011)	|0.009	0.002	0.000|
21143 (0.010)	|0.007	0.000	0.004|
Multiallelic Dprime: 0.110
BLOCK 505.  MARKERS: 2554 2555
21 (0.681)	|0.572	0.087	0.017|
31 (0.193)	|0.184	0.010	0.000|
23 (0.125)	|0.111	0.008	0.006|
Multiallelic Dprime: 0.416
BLOCK 506.  MARKERS: 2558 2559 2560
442 (0.866)	|0.557	0.184	0.126|
234 (0.105)	|0.081	0.000	0.024|
244 (0.024)	|0.018	0.005	0.000|
Multiallelic Dprime: 0.377
BLOCK 507.  MARKERS: 2562 2563
13 (0.661)	|0.402	0.244	0.006|
33 (0.189)	|0.145	0.006	0.036|
31 (0.149)	|0.015	0.011	0.122|
Multiallelic Dprime: 0.522
BLOCK 508.  MARKERS: 2565 2566 2567
311 (0.562)	|0.546	0.012	0.004|
333 (0.259)	|0.004	0.073	0.183|
133 (0.165)	|0.006	0.150	0.006|
Multiallelic Dprime: 0.887
BLOCK 509.  MARKERS: 2568 2569 2570
423 (0.565)	|0.523	0.030	0.011|
441 (0.236)	|0.042	0.073	0.120|
223 (0.197)	|0.013	0.181	0.004|
Multiallelic Dprime: 0.768
BLOCK 510.  MARKERS: 2573 2574
43 (0.581)	|0.270	0.169	0.077	0.063|
23 (0.287)	|0.136	0.081	0.024	0.045|
44 (0.131)	|0.070	0.030	0.019	0.011|
Multiallelic Dprime: 0.068
BLOCK 511.  MARKERS: 2576 2577 2578 2579 2580 2581 2582
4213112 (0.474)	|0.352	0.107	0.019	0.000|
2412332 (0.279)	|0.108	0.073	0.101	0.000|
2412334 (0.120)	|0.000	0.120	0.000	0.000|
2432332 (0.119)	|0.000	0.000	0.000	0.117|
Multiallelic Dprime: 0.584
BLOCK 512.  MARKERS: 2584 2585 2586
211 (0.459)	|0.231	0.078	0.061	0.034	0.015	0.028	0.000	0.002|
213 (0.301)	|0.104	0.054	0.036	0.007	0.045	0.021	0.014	0.011|
413 (0.122)	|0.066	0.003	0.011	0.025	0.000	0.008	0.003	0.000|
433 (0.118)	|0.065	0.002	0.006	0.032	0.003	0.000	0.004	0.000|
Multiallelic Dprime: 0.249
BLOCK 513.  MARKERS: 2587 2588 2589 2590 2591 2592 2593 2594 2595 2596 2597
32424441131 (0.466)	|0.306	0.067	0.094|
33142214313 (0.138)	|0.106	0.003	0.029|
12144441131 (0.114)	|0.007	0.100	0.006|
33142414133 (0.099)	|0.055	0.005	0.037|
32144441131 (0.063)	|0.006	0.052	0.005|
33144441133 (0.058)	|0.004	0.047	0.004|
33142414131 (0.022)	|0.006	0.000	0.014|
33144441113 (0.013)	|0.011	0.002	0.000|
Multiallelic Dprime: 0.467
BLOCK 514.  MARKERS: 2600 2601
23 (0.516)	|0.205	0.104	0.049	0.149	0.009|
43 (0.286)	|0.200	0.028	0.042	0.013	0.004|
21 (0.195)	|0.029	0.066	0.095	0.005	0.000|
Multiallelic Dprime: 0.381
BLOCK 515.  MARKERS: 2604 2605 2606 2607 2608
24333 (0.434)	|0.112	0.322|
42133 (0.198)	|0.190	0.007|
22333 (0.188)	|0.058	0.129|
22321 (0.166)	|0.167	0.000|
24321 (0.012)	|0.011	0.001|
Multiallelic Dprime: 0.666
BLOCK 516.  MARKERS: 2609 2610
21 (0.541)	|0.210	0.152	0.173|
43 (0.459)	|0.152	0.180	0.128|
Multiallelic Dprime: 0.106
BLOCK 517.  MARKERS: 2612 2613
33 (0.362)	|0.354	0.006|
13 (0.332)	|0.328	0.004|
11 (0.301)	|0.063	0.236|
Multiallelic Dprime: 0.942
BLOCK 518.  MARKERS: 2614 2615
22 (0.747)	|0.422	0.319|
44 (0.248)	|0.127	0.121|
Multiallelic Dprime: 0.079
BLOCK 519.  MARKERS: 2623 2624 2625
232 (0.551)	|0.515	0.035	0.000|
413 (0.444)	|0.006	0.329	0.109|
Multiallelic Dprime: 0.923
BLOCK 520.  MARKERS: 2626 2627
14 (0.524)	|0.508	0.017	0.000|
33 (0.366)	|0.049	0.316	0.000|
13 (0.111)	|0.028	0.067	0.015|
Multiallelic Dprime: 0.821
BLOCK 521.  MARKERS: 2628 2629
14 (0.584)	|0.336	0.238	0.010|
32 (0.401)	|0.259	0.016	0.126|
34 (0.016)	|0.016	0.000	0.000|
Multiallelic Dprime: 0.412
BLOCK 522.  MARKERS: 2630 2631
31 (0.610)	|0.237	0.133	0.105	0.090	0.045|
11 (0.253)	|0.140	0.038	0.063	0.011	0.003|
33 (0.136)	|0.054	0.030	0.019	0.022	0.011|
Multiallelic Dprime: 0.180
BLOCK 523.  MARKERS: 2635 2636 2637 2638
3121 (0.430)	|0.185	0.193	0.052|
1321 (0.201)	|0.152	0.032	0.016|
3141 (0.187)	|0.090	0.014	0.082|
3123 (0.123)	|0.059	0.025	0.038|
3321 (0.058)	|0.054	0.004	0.000|
Multiallelic Dprime: 0.356
BLOCK 524.  MARKERS: 2642 2643
12 (0.541)	|0.190	0.248	0.103|
44 (0.269)	|0.259	0.006	0.004|
14 (0.190)	|0.100	0.023	0.066|
Multiallelic Dprime: 0.567
BLOCK 525.  MARKERS: 2645 2646
11 (0.549)	|0.527	0.000	0.024|
31 (0.277)	|0.004	0.256	0.010|
32 (0.175)	|0.075	0.002	0.095|
Multiallelic Dprime: 0.838
BLOCK 526.  MARKERS: 2647 2648
32 (0.609)	|0.199	0.404|
14 (0.252)	|0.244	0.009|
34 (0.135)	|0.085	0.046|
Multiallelic Dprime: 0.695
BLOCK 527.  MARKERS: 2652 2653
42 (0.530)	|0.128	0.259	0.142|
24 (0.461)	|0.422	0.019	0.021|
Multiallelic Dprime: 0.806
BLOCK 528.  MARKERS: 2654 2655
43 (0.554)	|0.493	0.061|
42 (0.279)	|0.157	0.122|
22 (0.167)	|0.103	0.064|
Multiallelic Dprime: 0.423
BLOCK 529.  MARKERS: 2656 2657
24 (0.753)	|0.552	0.126	0.071|
42 (0.247)	|0.059	0.133	0.056|
Multiallelic Dprime: 0.503
BLOCK 530.  MARKERS: 2658 2659
21 (0.612)	|0.379	0.167	0.065|
41 (0.257)	|0.162	0.061	0.034|
43 (0.127)	|0.083	0.027	0.017|
Multiallelic Dprime: 0.052
BLOCK 531.  MARKERS: 2663 2664
21 (0.626)	|0.388	0.138	0.092	0.005|
41 (0.255)	|0.121	0.096	0.027	0.006|
43 (0.118)	|0.054	0.012	0.041	0.010|
Multiallelic Dprime: 0.174
BLOCK 532.  MARKERS: 2668 2669 2670 2671 2672
23414 (0.565)	|0.534	0.031|
31232 (0.246)	|0.022	0.223|
23412 (0.160)	|0.022	0.139|
23432 (0.021)	|0.000	0.022|
Multiallelic Dprime: 0.849
BLOCK 533.  MARKERS: 2673 2674
43 (0.585)	|0.511	0.057	0.008	0.004|
21 (0.415)	|0.035	0.247	0.090	0.031|
Multiallelic Dprime: 0.797
BLOCK 534.  MARKERS: 2675 2676 2677 2678 2679
11312 (0.546)	|0.544	0.000	0.000	0.000|
33344 (0.304)	|0.008	0.173	0.109	0.014|
11114 (0.097)	|0.003	0.000	0.000	0.094|
11344 (0.034)	|0.000	0.006	0.027	0.000|
Multiallelic Dprime: 0.952
BLOCK 535.  MARKERS: 2680 2681 2682 2683
2331 (0.561)	|0.332	0.156	0.074|
1113 (0.179)	|0.043	0.129	0.008|
1133 (0.137)	|0.028	0.079	0.030|
1333 (0.121)	|0.020	0.040	0.061|
Multiallelic Dprime: 0.406
BLOCK 536.  MARKERS: 2684 2685 2686
314 (0.425)	|0.138	0.219	0.067|
312 (0.404)	|0.229	0.079	0.096|
442 (0.172)	|0.124	0.020	0.028|
Multiallelic Dprime: 0.316
BLOCK 537.  MARKERS: 2687 2688
31 (0.490)	|0.215	0.099	0.140	0.037|
24 (0.318)	|0.136	0.115	0.032	0.035|
21 (0.190)	|0.043	0.079	0.049	0.019|
Multiallelic Dprime: 0.205
BLOCK 538.  MARKERS: 2693 2694 2695
144 (0.393)	|0.013	0.197	0.109	0.065	0.003|
324 (0.293)	|0.175	0.006	0.088	0.012	0.009|
142 (0.222)	|0.120	0.009	0.002	0.083	0.006|
344 (0.092)	|0.014	0.013	0.023	0.013	0.030|
Multiallelic Dprime: 0.533
BLOCK 539.  MARKERS: 2697 2698 2699 2700 2701
41434 (0.319)	|0.320	0.000|
43442 (0.224)	|0.223	0.000|
41232 (0.221)	|0.140	0.082|
21432 (0.171)	|0.009	0.161|
41432 (0.049)	|0.046	0.002|
Multiallelic Dprime: 0.790
BLOCK 540.  MARKERS: 2702 2703
14 (0.752)	|0.531	0.184	0.037|
32 (0.247)	|0.213	0.006	0.028|
Multiallelic Dprime: 0.523
BLOCK 541.  MARKERS: 2706 2707
41 (0.744)	|0.373	0.277	0.086|
33 (0.190)	|0.091	0.078	0.022|
31 (0.066)	|0.032	0.027	0.007|
Multiallelic Dprime: 0.036
BLOCK 542.  MARKERS: 2712 2713
43 (0.496)	|0.426	0.043	0.027|
22 (0.382)	|0.011	0.332	0.038|
23 (0.114)	|0.015	0.014	0.084|
Multiallelic Dprime: 0.787
BLOCK 543.  MARKERS: 2714 2715
44 (0.454)	|0.378	0.063	0.012|
24 (0.393)	|0.348	0.034	0.005|
22 (0.151)	|0.137	0.013	0.000|
Multiallelic Dprime: 0.251
BLOCK 544.  MARKERS: 2718 2719 2720
334 (0.864)	|0.346	0.300	0.204	0.012|
122 (0.109)	|0.040	0.049	0.015	0.002|
132 (0.017)	|0.011	0.005	0.001	0.000|
Multiallelic Dprime: 0.147
BLOCK 545.  MARKERS: 2724 2725 2726 2727
3444 (0.403)	|0.151	0.120	0.073	0.057|
1444 (0.352)	|0.131	0.134	0.041	0.047|
3123 (0.223)	|0.082	0.067	0.045	0.026|
3143 (0.014)	|0.005	0.006	0.003	0.000|
Multiallelic Dprime: 0.065
BLOCK 546.  MARKERS: 2732 2733 2734
324 (0.372)	|0.165	0.116	0.090|
321 (0.329)	|0.117	0.156	0.053|
334 (0.162)	|0.094	0.047	0.020|
124 (0.133)	|0.045	0.070	0.018|
Multiallelic Dprime: 0.169
BLOCK 547.  MARKERS: 2736 2737
44 (0.426)	|0.396	0.007	0.004	0.008	0.000	0.009|
22 (0.389)	|0.041	0.286	0.019	0.020	0.024	0.000|
42 (0.181)	|0.004	0.004	0.103	0.066	0.000	0.000|
Multiallelic Dprime: 0.851
BLOCK 548.  MARKERS: 2739 2740 2741 2742 2743
13424 (0.442)	|0.159	0.100	0.084	0.056	0.038|
21222 (0.297)	|0.058	0.087	0.065	0.041	0.043|
13222 (0.125)	|0.014	0.031	0.009	0.063	0.008|
23212 (0.096)	|0.025	0.042	0.002	0.015	0.013|
23222 (0.024)	|0.000	0.000	0.023	0.000	0.000|
13212 (0.010)	|0.008	0.000	0.000	0.001	0.000|
Multiallelic Dprime: 0.234
BLOCK 549.  MARKERS: 2751 2752 2753 2754
1111 (0.266)	|0.120	0.090	0.016	0.039|
3111 (0.261)	|0.211	0.031	0.006	0.011|
1133 (0.186)	|0.153	0.004	0.016	0.013|
1113 (0.176)	|0.106	0.004	0.019	0.048|
1413 (0.103)	|0.026	0.000	0.074	0.003|
Multiallelic Dprime: 0.427
BLOCK 550.  MARKERS: 2758 2759 2760 2761 2762 2763 2764
2321222 (0.623)	|0.171	0.191	0.138	0.108	0.010	0.002|
2321324 (0.133)	|0.047	0.021	0.034	0.022	0.001	0.009|
2321234 (0.130)	|0.032	0.029	0.044	0.017	0.007	0.000|
4143224 (0.113)	|0.043	0.026	0.030	0.012	0.000	0.001|
Multiallelic Dprime: 0.149
BLOCK 551.  MARKERS: 2766 2767 2768 2769 2770
43211 (0.293)	|0.082	0.073	0.095	0.037	0.003|
43241 (0.266)	|0.244	0.005	0.009	0.003	0.000|
23441 (0.246)	|0.063	0.157	0.003	0.018	0.000|
41213 (0.160)	|0.061	0.026	0.010	0.040	0.022|
43441 (0.018)	|0.016	0.002	0.000	0.000	0.000|
41211 (0.012)	|0.000	0.000	0.011	0.000	0.000|
Multiallelic Dprime: 0.534
BLOCK 552.  MARKERS: 2771 2772 2773 2774 2775 2776 2777
2442243 (0.471)	|0.263	0.056	0.066	0.049	0.032|
1243432 (0.264)	|0.145	0.058	0.039	0.015	0.005|
2422243 (0.129)	|0.052	0.030	0.021	0.021	0.003|
1243433 (0.098)	|0.060	0.008	0.022	0.000	0.003|
1442233 (0.027)	|0.005	0.007	0.008	0.000	0.006|
Multiallelic Dprime: 0.158
BLOCK 553.  MARKERS: 2780 2781 2782 2783 2784 2785 2786
2311112 (0.530)	|0.499	0.032|
2133234 (0.160)	|0.135	0.017|
4133234 (0.159)	|0.073	0.084|
2133214 (0.088)	|0.028	0.061|
4133214 (0.049)	|0.045	0.004|
Multiallelic Dprime: 0.606
BLOCK 554.  MARKERS: 2788 2789
22 (0.785)	|0.295	0.189	0.185	0.104|
44 (0.203)	|0.071	0.049	0.056	0.025|
Multiallelic Dprime: 0.041
BLOCK 555.  MARKERS: 2792 2793 2794 2795 2796 2797
414122 (0.372)	|0.281	0.064	0.026|
331312 (0.241)	|0.158	0.035	0.049|
431313 (0.241)	|0.180	0.036	0.026|
431312 (0.129)	|0.082	0.023	0.024|
Multiallelic Dprime: 0.129
BLOCK 556.  MARKERS: 2798 2799
33 (0.713)	|0.713	0.001	0.000|
11 (0.162)	|0.089	0.073	0.000|
31 (0.124)	|0.035	0.065	0.024|
Multiallelic Dprime: 0.845
BLOCK 557.  MARKERS: 2800 2801
21 (0.836)	|0.548	0.149	0.091	0.017	0.021|
42 (0.140)	|0.011	0.002	0.000	0.080	0.042|
22 (0.024)	|0.000	0.000	0.022	0.000	0.000|
Multiallelic Dprime: 0.776
BLOCK 558.  MARKERS: 2802 2803 2804 2805 2806 2807
212313 (0.559)	|0.385	0.072	0.077	0.022|
212323 (0.150)	|0.044	0.091	0.016	0.000|
312423 (0.112)	|0.023	0.053	0.014	0.023|
321321 (0.097)	|0.049	0.023	0.022	0.003|
312323 (0.064)	|0.018	0.037	0.003	0.004|
Multiallelic Dprime: 0.374
BLOCK 559.  MARKERS: 2808 2809 2810
211 (0.526)	|0.390	0.109	0.012	0.009|
334 (0.279)	|0.211	0.042	0.015	0.006|
234 (0.138)	|0.091	0.029	0.007	0.003|
231 (0.052)	|0.043	0.005	0.003	0.000|
Multiallelic Dprime: 0.082
BLOCK 560.  MARKERS: 2814 2815 2816 2817 2818 2819 2820 2821 2822
422322433 (0.738)	|0.447	0.208	0.082|
244134122 (0.186)	|0.083	0.055	0.047|
444134122 (0.037)	|0.020	0.015	0.002|
442122433 (0.018)	|0.009	0.007	0.003|
Multiallelic Dprime: 0.146
BLOCK 561.  MARKERS: 2824 2825
44 (0.571)	|0.053	0.381	0.137|
22 (0.289)	|0.263	0.018	0.007|
24 (0.140)	|0.119	0.003	0.018|
Multiallelic Dprime: 0.806
BLOCK 562.  MARKERS: 2826 2827
23 (0.435)	|0.281	0.131	0.022|
21 (0.403)	|0.230	0.161	0.011|
43 (0.163)	|0.085	0.011	0.063|
Multiallelic Dprime: 0.175
BLOCK 563.  MARKERS: 2830 2831 2832 2833 2834
34114 (0.597)	|0.425	0.168	0.003|
12331 (0.303)	|0.258	0.031	0.014|
32331 (0.095)	|0.090	0.005	0.000|
Multiallelic Dprime: 0.461
BLOCK 564.  MARKERS: 2835 2836
12 (0.777)	|0.399	0.197	0.011	0.126	0.033|
44 (0.206)	|0.013	0.000	0.163	0.025	0.001|
42 (0.017)	|0.000	0.000	0.000	0.000	0.016|
Multiallelic Dprime: 0.776
BLOCK 565.  MARKERS: 2837 2838 2839 2840 2841
43144 (0.412)	|0.302	0.052	0.032	0.016	0.001	0.004|
23144 (0.196)	|0.016	0.137	0.014	0.021	0.000	0.003|
43431 (0.174)	|0.011	0.145	0.005	0.004	0.000	0.003|
41434 (0.152)	|0.012	0.017	0.105	0.001	0.013	0.000|
43134 (0.051)	|0.034	0.011	0.000	0.000	0.000	0.005|
Multiallelic Dprime: 0.662
BLOCK 566.  MARKERS: 2843 2844 2845 2846 2847 2848 2849
2443214 (0.380)	|0.241	0.075	0.064|
4411214 (0.366)	|0.037	0.171	0.158|
2241441 (0.162)	|0.136	0.023	0.004|
2441214 (0.044)	|0.038	0.004	0.002|
2241414 (0.016)	|0.006	0.011	0.000|
4441214 (0.015)	|0.013	0.000	0.002|
Multiallelic Dprime: 0.504
BLOCK 567.  MARKERS: 2850 2851
31 (0.478)	|0.278	0.007	0.013	0.177|
11 (0.287)	|0.018	0.262	0.002	0.008|
33 (0.234)	|0.010	0.011	0.197	0.015|
Multiallelic Dprime: 0.857
BLOCK 568.  MARKERS: 2852 2853 2854 2855 2856 2857
224342 (0.305)	|0.102	0.107	0.092|
224322 (0.282)	|0.140	0.111	0.026|
342142 (0.213)	|0.124	0.054	0.027|
322144 (0.198)	|0.057	0.136	0.006|
Multiallelic Dprime: 0.259
BLOCK 569.  MARKERS: 2859 2860 2861
143 (0.424)	|0.278	0.059	0.018	0.065	0.002|
142 (0.407)	|0.144	0.050	0.169	0.006	0.037|
322 (0.153)	|0.029	0.118	0.000	0.001	0.005|
Multiallelic Dprime: 0.522
BLOCK 570.  MARKERS: 2863 2864 2865 2866 2867 2868 2869 2870 2871 2872 2873
32423411322 (0.454)	|0.252	0.142	0.062	0.000|
32423412322 (0.234)	|0.058	0.172	0.003	0.000|
44242232112 (0.191)	|0.077	0.000	0.111	0.002|
32423411323 (0.073)	|0.000	0.000	0.001	0.071|
32423412323 (0.046)	|0.000	0.000	0.000	0.046|
Multiallelic Dprime: 0.502
BLOCK 571.  MARKERS: 2874 2875 2876
411 (0.387)	|0.302	0.078	0.008|
431 (0.315)	|0.027	0.284	0.004|
313 (0.178)	|0.025	0.010	0.144|
413 (0.120)	|0.111	0.008	0.000|
Multiallelic Dprime: 0.738
BLOCK 572.  MARKERS: 2877 2878
13 (0.464)	|0.303	0.075	0.087|
11 (0.379)	|0.000	0.316	0.063|
43 (0.156)	|0.156	0.000	0.000|
Multiallelic Dprime: 0.641
BLOCK 573.  MARKERS: 2879 2880
14 (0.459)	|0.295	0.062	0.021	0.081|
12 (0.391)	|0.095	0.242	0.044	0.010|
32 (0.150)	|0.004	0.033	0.087	0.027|
Multiallelic Dprime: 0.528
BLOCK 574.  MARKERS: 2881 2882 2883 2884
1322 (0.391)	|0.123	0.234	0.033|
2324 (0.336)	|0.156	0.025	0.146|
1324 (0.155)	|0.127	0.005	0.024|
1444 (0.118)	|0.102	0.002	0.014|
Multiallelic Dprime: 0.511
BLOCK 575.  MARKERS: 2885 2886 2887
342 (0.508)	|0.007	0.190	0.002	0.099	0.071	0.053	0.039	0.002	0.016|
322 (0.266)	|0.246	0.005	0.000	0.000	0.000	0.000	0.000	0.000	0.001|
441 (0.217)	|0.000	0.000	0.180	0.000	0.000	0.000	0.000	0.016	0.000|
Multiallelic Dprime: 0.970
BLOCK 576.  MARKERS: 2888 2889 2890 2891 2892 2893 2894 2895 2896 2897 2898 2899
441342314424 (0.252)	|0.240	0.004	0.002	0.000	0.002	0.000|
441324342443 (0.196)	|0.015	0.002	0.125	0.043	0.003	0.000|
121222112124 (0.190)	|0.005	0.171	0.000	0.003	0.000	0.000|
442322342443 (0.099)	|0.001	0.000	0.001	0.091	0.000	0.000|
441322312424 (0.072)	|0.003	0.001	0.057	0.000	0.010	0.000|
141322312424 (0.053)	|0.000	0.005	0.000	0.003	0.041	0.000|
442322342444 (0.040)	|0.002	0.000	0.000	0.000	0.001	0.027|
441322342444 (0.018)	|0.000	0.000	0.000	0.016	0.000	0.000|
421222112124 (0.017)	|0.000	0.009	0.002	0.000	0.000	0.000|
Multiallelic Dprime: 0.867
BLOCK 577.  MARKERS: 2900 2901 2902 2903 2904 2905 2906 2907 2908 2909 2910 2911 2912
1334421132412 (0.280)	|0.167	0.045	0.067|
2332442114214 (0.200)	|0.043	0.133	0.024|
2122442132442 (0.198)	|0.116	0.055	0.029|
2332242232442 (0.170)	|0.052	0.068	0.053|
2122442132412 (0.072)	|0.034	0.009	0.029|
2332442134412 (0.029)	|0.014	0.000	0.013|
Multiallelic Dprime: 0.314
BLOCK 578.  MARKERS: 2916 2917 2918
241 (0.437)	|0.377	0.055	0.002|
441 (0.335)	|0.211	0.005	0.114|
422 (0.227)	|0.045	0.126	0.057|
Multiallelic Dprime: 0.495
BLOCK 579.  MARKERS: 2920 2921 2922 2923
1333 (0.632)	|0.550	0.061	0.016|
4121 (0.185)	|0.006	0.003	0.174|
1323 (0.173)	|0.019	0.154	0.000|
Multiallelic Dprime: 0.839
BLOCK 580.  MARKERS: 2924 2925 2926 2927
2431 (0.577)	|0.560	0.015|
2433 (0.220)	|0.113	0.102|
4141 (0.193)	|0.192	0.000|
Multiallelic Dprime: 0.840
BLOCK 581.  MARKERS: 2928 2929
34 (0.871)	|0.435	0.283	0.127	0.004|
42 (0.120)	|0.003	0.011	0.002	0.090|
Multiallelic Dprime: 0.846
BLOCK 582.  MARKERS: 2931 2932 2933 2934 2935 2936 2937 2938 2939 2940 2941 2942 2943 2944
12112421123344 (0.439)	|0.432	0.003|
12112421123342 (0.295)	|0.002	0.293|
12112421123324 (0.127)	|0.127	0.000|
31331113434242 (0.099)	|0.015	0.084|
Multiallelic Dprime: 0.963
BLOCK 583.  MARKERS: 2945 2946 2947
344 (0.597)	|0.483	0.016	0.093|
222 (0.401)	|0.058	0.248	0.094|
Multiallelic Dprime: 0.670
BLOCK 584.  MARKERS: 2948 2949
33 (0.541)	|0.374	0.086	0.082|
21 (0.264)	|0.047	0.202	0.015|
31 (0.189)	|0.123	0.030	0.036|
Multiallelic Dprime: 0.424
BLOCK 585.  MARKERS: 2952 2953
21 (0.550)	|0.125	0.136	0.139	0.092	0.057|
33 (0.317)	|0.094	0.088	0.055	0.041	0.039|
23 (0.133)	|0.051	0.033	0.021	0.022	0.006|
Multiallelic Dprime: 0.116
BLOCK 586.  MARKERS: 2960 2961 2962 2963
1144 (0.270)	|0.045	0.204	0.002	0.006	0.009|
1114 (0.257)	|0.236	0.005	0.012	0.000	0.005|
3114 (0.216)	|0.019	0.011	0.022	0.120	0.044|
1141 (0.156)	|0.002	0.012	0.118	0.018	0.004|
1444 (0.102)	|0.029	0.061	0.007	0.001	0.003|
Multiallelic Dprime: 0.713
BLOCK 587.  MARKERS: 2964 2965 2966 2967
4321 (0.331)	|0.279	0.028	0.005	0.019|
4241 (0.292)	|0.261	0.007	0.021	0.003|
3221 (0.160)	|0.130	0.020	0.011	0.000|
4223 (0.145)	|0.059	0.084	0.002	0.000|
4221 (0.066)	|0.045	0.017	0.000	0.002|
Multiallelic Dprime: 0.386
BLOCK 588.  MARKERS: 2969 2970 2971 2972 2973
32114 (0.773)	|0.316	0.359	0.092	0.003|
14331 (0.157)	|0.003	0.000	0.066	0.086|
34331 (0.040)	|0.035	0.000	0.003	0.001|
34114 (0.023)	|0.023	0.000	0.000	0.000|
Multiallelic Dprime: 0.656
BLOCK 589.  MARKERS: 2974 2975 2976 2977 2978 2979
214132 (0.381)	|0.093	0.194	0.031	0.059|
434214 (0.361)	|0.314	0.017	0.023	0.006|
212132 (0.163)	|0.086	0.001	0.058	0.011|
414112 (0.090)	|0.022	0.002	0.065	0.000|
Multiallelic Dprime: 0.609
BLOCK 590.  MARKERS: 2980 2981 2982 2983 2984
11143 (0.517)	|0.456	0.001	0.017	0.042|
11111 (0.216)	|0.000	0.205	0.000	0.000|
42213 (0.178)	|0.065	0.000	0.103	0.002|
11113 (0.076)	|0.056	0.014	0.004	0.000|
Multiallelic Dprime: 0.766
BLOCK 591.  MARKERS: 2985 2986 2987 2988 2989 2990 2991 2992 2993 2994 2995
23223321121 (0.582)	|0.575	0.000	0.000	0.000|
41141132342 (0.229)	|0.000	0.214	0.000	0.012|
41141122342 (0.125)	|0.000	0.003	0.116	0.000|
23223322342 (0.044)	|0.000	0.041	0.002	0.000|
Multiallelic Dprime: 0.990
BLOCK 592.  MARKERS: 2997 2998 2999 3000 3001
22111 (0.586)	|0.429	0.038	0.106	0.007	0.006|
43433 (0.259)	|0.016	0.235	0.003	0.003	0.002|
43413 (0.124)	|0.002	0.115	0.007	0.000	0.002|
43111 (0.012)	|0.012	0.000	0.000	0.000	0.000|
Multiallelic Dprime: 0.834
BLOCK 593.  MARKERS: 3002 3003 3004 3005 3006
12334 (0.463)	|0.440	0.012	0.011|
43434 (0.398)	|0.103	0.234	0.061|
43443 (0.119)	|0.066	0.001	0.051|
13434 (0.010)	|0.004	0.006	0.000|
42334 (0.010)	|0.010	0.000	0.000|
Multiallelic Dprime: 0.716
BLOCK 594.  MARKERS: 3007 3008
12 (0.624)	|0.536	0.000	0.088|
14 (0.253)	|0.000	0.248	0.004|
32 (0.123)	|0.062	0.000	0.062|
Multiallelic Dprime: 0.733
BLOCK 595.  MARKERS: 3010 3011
34 (0.598)	|0.124	0.198	0.106	0.065	0.046	0.028	0.022	0.002|
32 (0.248)	|0.122	0.012	0.024	0.068	0.004	0.009	0.000	0.004|
14 (0.154)	|0.014	0.013	0.086	0.007	0.008	0.013	0.000	0.012|
Multiallelic Dprime: 0.425
BLOCK 596.  MARKERS: 3017 3018 3019 3020 3021 3022 3023 3024 3025 3026 3027 3028 3029
2232212313212 (0.260)	|0.259	0.000	0.000|
3432412413212 (0.223)	|0.003	0.219	0.000|
3432212313212 (0.216)	|0.215	0.000	0.000|
3443234332444 (0.140)	|0.003	0.000	0.137|
3232212313212 (0.058)	|0.057	0.001	0.000|
3443234333412 (0.051)	|0.002	0.000	0.049|
3443234332412 (0.024)	|0.000	0.024	0.000|
3432212413212 (0.018)	|0.001	0.017	0.000|
Multiallelic Dprime: 0.986
BLOCK 597.  MARKERS: 3030 3031 3032
111 (0.545)	|0.265	0.120	0.135	0.011	0.007|
333 (0.267)	|0.125	0.081	0.058	0.002	0.000|
131 (0.187)	|0.073	0.078	0.027	0.003	0.007|
Multiallelic Dprime: 0.121
BLOCK 598.  MARKERS: 3040 3041 3042 3043
1333 (0.463)	|0.413	0.047|
3114 (0.279)	|0.268	0.011|
3133 (0.220)	|0.094	0.125|
3113 (0.016)	|0.005	0.012|
3333 (0.014)	|0.009	0.005|
Multiallelic Dprime: 0.585
BLOCK 599.  MARKERS: 3044 3045 3046
332 (0.798)	|0.330	0.423	0.033	0.002|
114 (0.199)	|0.141	0.000	0.037	0.020|
Multiallelic Dprime: 0.692
BLOCK 600.  MARKERS: 3047 3048 3049 3050 3051
12141 (0.471)	|0.114	0.308	0.033	0.002	0.013|
21323 (0.425)	|0.402	0.021	0.000	0.000	0.000|
12143 (0.070)	|0.008	0.039	0.000	0.014	0.002|
11323 (0.022)	|0.021	0.000	0.000	0.000	0.000|
Multiallelic Dprime: 0.778
BLOCK 601.  MARKERS: 3052 3053 3054 3055
1124 (0.555)	|0.118	0.438|
4241 (0.370)	|0.365	0.000|
1121 (0.033)	|0.033	0.000|
4141 (0.016)	|0.015	0.000|
4121 (0.015)	|0.015	0.000|
Multiallelic Dprime: 1.000
BLOCK 602.  MARKERS: 3056 3057
33 (0.547)	|0.078	0.469|
14 (0.448)	|0.425	0.022|
Multiallelic Dprime: 0.899
BLOCK 603.  MARKERS: 3059 3060
42 (0.504)	|0.389	0.057	0.025	0.010	0.012|
24 (0.495)	|0.121	0.204	0.149	0.003	0.000|
Multiallelic Dprime: 0.595
BLOCK 604.  MARKERS: 3062 3063 3064 3065 3066 3067 3068 3069 3070 3071 3072 3073 3074 3075 3076
411114423111141 (0.511)	|0.292	0.117	0.102|
233122141433323 (0.261)	|0.045	0.123	0.094|
233322141433323 (0.174)	|0.154	0.004	0.014|
411114423131141 (0.012)	|0.006	0.002	0.004|
411114423433143 (0.011)	|0.000	0.012	0.000|
Multiallelic Dprime: 0.344
BLOCK 605.  MARKERS: 3078 3079
31 (0.518)	|0.410	0.092	0.018|
34 (0.263)	|0.140	0.043	0.078|
11 (0.219)	|0.027	0.185	0.005|
Multiallelic Dprime: 0.501
BLOCK 606.  MARKERS: 3083 3084 3085 3086
3231 (0.576)	|0.378	0.150	0.037	0.011|
1231 (0.319)	|0.284	0.024	0.008	0.000|
3444 (0.100)	|0.013	0.087	0.000	0.000|
Multiallelic Dprime: 0.363
BLOCK 607.  MARKERS: 3087 3088 3089 3090
3221 (0.680)	|0.634	0.038	0.007	0.000|
4433 (0.261)	|0.011	0.182	0.059	0.009|
3223 (0.045)	|0.036	0.008	0.000	0.000|
4423 (0.011)	|0.000	0.000	0.000	0.011|
Multiallelic Dprime: 0.797
BLOCK 608.  MARKERS: 3091 3092 3093 3094
2124 (0.684)	|0.592	0.033	0.056|
1311 (0.229)	|0.065	0.117	0.048|
1324 (0.066)	|0.004	0.062	0.000|
1314 (0.020)	|0.001	0.010	0.009|
Multiallelic Dprime: 0.632
BLOCK 609.  MARKERS: 3095 3096
22 (0.663)	|0.357	0.256	0.041	0.000	0.000|
12 (0.221)	|0.013	0.005	0.101	0.000	0.096|
14 (0.113)	|0.000	0.000	0.000	0.104	0.000|
Multiallelic Dprime: 0.890
BLOCK 610.  MARKERS: 3097 3098 3099 3100 3101 3102 3103 3104 3105 3106 3107 3108 3109 3110 3111 3112 3113
32421423313313411 (0.371)	|0.214	0.091	0.065|
14134441131331223 (0.262)	|0.041	0.206	0.012|
32421423313333411 (0.141)	|0.093	0.010	0.040|
32421223331131211 (0.107)	|0.036	0.021	0.049|
32421223331331221 (0.097)	|0.076	0.013	0.007|
Multiallelic Dprime: 0.425
BLOCK 611.  MARKERS: 3114 3115
32 (0.467)	|0.385	0.015	0.063|
13 (0.351)	|0.023	0.236	0.092|
33 (0.178)	|0.028	0.152	0.000|
Multiallelic Dprime: 0.693
BLOCK 612.  MARKERS: 3117 3118
43 (0.439)	|0.253	0.068	0.116|
23 (0.404)	|0.078	0.314	0.012|
24 (0.155)	|0.145	0.011	0.000|
Multiallelic Dprime: 0.588
BLOCK 613.  MARKERS: 3120 3121 3122
123 (0.473)	|0.398	0.075|
433 (0.392)	|0.388	0.001|
134 (0.130)	|0.088	0.041|
Multiallelic Dprime: 0.565
BLOCK 614.  MARKERS: 3125 3126 3127 3128 3129 3130
133321 (0.879)	|0.432	0.376	0.066|
311433 (0.118)	|0.047	0.063	0.007|
Multiallelic Dprime: 0.176
BLOCK 615.  MARKERS: 3134 3135
13 (0.482)	|0.000	0.295	0.188|
31 (0.440)	|0.439	0.000	0.000|
33 (0.073)	|0.000	0.002	0.072|
Multiallelic Dprime: 0.928
BLOCK 616.  MARKERS: 3137 3138 3139 3140
4422 (0.442)	|0.226	0.166	0.049|
2221 (0.297)	|0.185	0.041	0.069|
4242 (0.260)	|0.115	0.127	0.016|
Multiallelic Dprime: 0.196
BLOCK 617.  MARKERS: 3142 3143 3144 3145
1232 (0.526)	|0.263	0.218	0.043|
3432 (0.334)	|0.191	0.063	0.069|
1414 (0.134)	|0.050	0.050	0.033|
Multiallelic Dprime: 0.200
BLOCK 618.  MARKERS: 3149 3150 3151 3152
3331 (0.508)	|0.254	0.102	0.153|
3313 (0.332)	|0.210	0.114	0.007|
4111 (0.147)	|0.132	0.005	0.011|
Multiallelic Dprime: 0.366
BLOCK 619.  MARKERS: 3155 3156
23 (0.602)	|0.154	0.395	0.053|
31 (0.224)	|0.213	0.000	0.012|
33 (0.172)	|0.080	0.002	0.089|
Multiallelic Dprime: 0.706
BLOCK 620.  MARKERS: 3157 3158
21 (0.447)	|0.082	0.263	0.103|
43 (0.397)	|0.389	0.005	0.002|
23 (0.153)	|0.064	0.000	0.090|
Multiallelic Dprime: 0.745
BLOCK 621.  MARKERS: 3159 3160 3161 3162 3163
22131 (0.534)	|0.295	0.186	0.054|
44422 (0.268)	|0.219	0.038	0.008|
42131 (0.198)	|0.067	0.033	0.097|
Multiallelic Dprime: 0.351
BLOCK 622.  MARKERS: 3164 3165
42 (0.581)	|0.374	0.081	0.055	0.014	0.012	0.027	0.001|
24 (0.257)	|0.077	0.087	0.034	0.009	0.025	0.006	0.013|
22 (0.158)	|0.033	0.008	0.014	0.074	0.016	0.002	0.000|
Multiallelic Dprime: 0.422
BLOCK 623.  MARKERS: 3170 3171 3172 3173 3174 3175 3176 3177 3178 3179 3180 3181 3182 3183 3184
334121242314442 (0.485)	|0.312	0.174|
312321221112222 (0.179)	|0.034	0.143|
134343442332442 (0.101)	|0.101	0.002|
134323442332424 (0.097)	|0.098	0.000|
134323442332442 (0.054)	|0.051	0.002|
334321242312422 (0.036)	|0.011	0.025|
312321221112442 (0.014)	|0.011	0.004|
Multiallelic Dprime: 0.408
BLOCK 624.  MARKERS: 3185 3186
32 (0.630)	|0.401	0.007	0.005	0.107	0.098|
14 (0.370)	|0.000	0.246	0.125	0.000	0.000|
Multiallelic Dprime: 0.979
BLOCK 625.  MARKERS: 3187 3188 3189 3190
1223 (0.402)	|0.350	0.044	0.006	0.000|
1231 (0.253)	|0.008	0.003	0.242	0.000|
1233 (0.130)	|0.026	0.093	0.002	0.010|
1433 (0.107)	|0.001	0.084	0.021	0.000|
3223 (0.097)	|0.008	0.089	0.000	0.000|
Multiallelic Dprime: 0.813
BLOCK 626.  MARKERS: 3192 3193 3194 3195
1414 (0.394)	|0.035	0.339	0.022|
3221 (0.314)	|0.289	0.017	0.008|
3211 (0.277)	|0.068	0.019	0.191|
3411 (0.010)	|0.010	0.000	0.000|
Multiallelic Dprime: 0.779
BLOCK 627.  MARKERS: 3197 3198
11 (0.404)	|0.042	0.350	0.012|
31 (0.376)	|0.371	0.006	0.000|
12 (0.220)	|0.022	0.000	0.198|
Multiallelic Dprime: 0.906
BLOCK 628.  MARKERS: 3200 3201
14 (0.435)	|0.402	0.001	0.000	0.032|
31 (0.355)	|0.000	0.355	0.000	0.000|
11 (0.209)	|0.011	0.000	0.199	0.000|
Multiallelic Dprime: 0.979
BLOCK 629.  MARKERS: 3202 3203 3204
421 (0.412)	|0.296	0.076	0.039|
444 (0.356)	|0.204	0.089	0.058|
121 (0.199)	|0.013	0.180	0.005|
424 (0.032)	|0.007	0.000	0.025|
Multiallelic Dprime: 0.429
BLOCK 630.  MARKERS: 3205 3206
21 (0.520)	|0.354	0.156|
42 (0.344)	|0.321	0.023|
41 (0.129)	|0.127	0.002|
Multiallelic Dprime: 0.713
BLOCK 631.  MARKERS: 3207 3208 3209
323 (0.808)	|0.330	0.354	0.123|
111 (0.183)	|0.170	0.010	0.000|
Multiallelic Dprime: 0.885
BLOCK 632.  MARKERS: 3212 3213 3214
231 (0.501)	|0.059	0.287	0.146	0.009|
233 (0.364)	|0.237	0.019	0.105	0.000|
413 (0.130)	|0.110	0.004	0.010	0.004|
Multiallelic Dprime: 0.569
BLOCK 633.  MARKERS: 3217 3218 3219 3220 3221
44413 (0.410)	|0.339	0.038	0.006	0.023|
22423 (0.309)	|0.107	0.030	0.168	0.000|
24221 (0.262)	|0.074	0.177	0.005	0.000|
22223 (0.013)	|0.000	0.000	0.012	0.000|
Multiallelic Dprime: 0.622
BLOCK 634.  MARKERS: 3223 3224 3225 3226 3227
43311 (0.525)	|0.418	0.106	0.000|
44133 (0.247)	|0.240	0.000	0.008|
23333 (0.192)	|0.189	0.004	0.000|
43133 (0.023)	|0.003	0.000	0.020|
Multiallelic Dprime: 0.676
BLOCK 635.  MARKERS: 3229 3230
14 (0.861)	|0.499	0.362|
32 (0.110)	|0.003	0.105|
12 (0.027)	|0.025	0.002|
Multiallelic Dprime: 0.649
BLOCK 636.  MARKERS: 3231 3232
34 (0.527)	|0.139	0.218	0.165|
12 (0.470)	|0.387	0.035	0.049|
Multiallelic Dprime: 0.621
BLOCK 637.  MARKERS: 3234 3235 3236 3237
1123 (0.526)
2342 (0.255)
1122 (0.214)
