# Supplementary material for: Genetic Structure of the Spanish Population
Source: BMC Genomics. 2010 May 25;11:326. doi: 10.1186/1471-2164-11-326 (PMC2887418; doi:10.1186/1471-2164-11-326)
Supplement: Additional file 1 — List of haplotype blocks across all autosomal chromosomes in the Spanish population. Each block is described by the SNPs that compose it, the major haplotypes with haplotypic frequencies, and the LD (D') among adjacent blocks. For each chromosome, the correspondence list between the SNP names and numbers is included in a separate table. [file 1471-2164-11-326-S1.ZIP › chr4q.GABRIELblocks]

BLOCK 1.  MARKERS: 1 2 3 4 5 6 7 8 9 10 11 12 13 14 15
242421322144413 (0.537)	|0.532	0.001	0.004|
324134441322142 (0.170)	|0.000	0.169	0.000|
242421322122143 (0.148)	|0.001	0.147	0.000|
242421322144443 (0.048)	|0.044	0.003	0.000|
322134441322142 (0.035)	|0.000	0.036	0.000|
342134341322143 (0.023)	|0.000	0.000	0.023|
324131341322142 (0.012)	|0.000	0.012	0.000|
Multiallelic Dprime: 0.977
BLOCK 2.  MARKERS: 16 17
14 (0.584)	|0.543	0.034	0.003	0.003	0.000|
21 (0.387)	|0.083	0.123	0.134	0.018	0.017|
11 (0.028)	|0.003	0.025	0.000	0.000	0.000|
Multiallelic Dprime: 0.775
BLOCK 3.  MARKERS: 20 21 22 23 24 25 26
3323211 (0.628)	|0.624	0.005	0.001|
3342233 (0.181)	|0.178	0.004	0.000|
1123433 (0.137)	|0.008	0.128	0.000|
3123433 (0.022)	|0.000	0.021	0.000|
3323213 (0.016)	|0.002	0.002	0.013|
Multiallelic Dprime: 0.932
BLOCK 4.  MARKERS: 27 28
11 (0.825)	|0.376	0.319	0.102|
43 (0.161)	|0.045	0.027	0.087|
41 (0.014)	|0.000	0.009	0.003|
Multiallelic Dprime: 0.414
BLOCK 5.  MARKERS: 29 30 31 32 33 34 35 36 37 38 39
34223332223 (0.423)	|0.336	0.079	0.004|
34421314331 (0.354)	|0.339	0.011	0.004|
12411434321 (0.193)	|0.178	0.005	0.003|
Multiallelic Dprime: 0.613
BLOCK 6.  MARKERS: 42 43 44 45 46
34321 (0.874)	|0.857	0.013|
13213 (0.099)	|0.006	0.094|
34323 (0.016)	|0.015	0.002|
Multiallelic Dprime: 0.854
BLOCK 7.  MARKERS: 48 49
13 (0.883)	|0.779	0.104|
31 (0.114)	|0.020	0.094|
Multiallelic Dprime: 0.780
BLOCK 8.  MARKERS: 51 52
11 (0.801)	|0.726	0.072	0.004|
33 (0.199)	|0.010	0.084	0.105|
Multiallelic Dprime: 0.855
BLOCK 9.  MARKERS: 53 54
34 (0.736)	|0.718	0.012	0.007|
32 (0.156)	|0.126	0.002	0.028|
12 (0.109)	|0.006	0.102	0.000|
Multiallelic Dprime: 0.741
BLOCK 10.  MARKERS: 55 56
13 (0.848)	|0.267	0.248	0.180	0.152|
31 (0.116)	|0.070	0.011	0.010	0.024|
33 (0.034)	|0.014	0.011	0.000	0.008|
Multiallelic Dprime: 0.374
BLOCK 11.  MARKERS: 58 59 60
341 (0.350)	|0.210	0.065	0.075|
143 (0.270)	|0.101	0.057	0.113|
321 (0.190)	|0.041	0.136	0.014|
141 (0.185)	|0.077	0.027	0.081|
Multiallelic Dprime: 0.310
BLOCK 12.  MARKERS: 62 63
13 (0.429)	|0.384	0.028	0.014|
33 (0.288)	|0.043	0.219	0.024|
31 (0.282)	|0.105	0.002	0.165|
Multiallelic Dprime: 0.703
BLOCK 13.  MARKERS: 65 66 67
112 (0.532)	|0.292	0.113	0.052	0.075|
434 (0.249)	|0.006	0.232	0.000	0.011|
414 (0.201)	|0.145	0.000	0.043	0.014|
Multiallelic Dprime: 0.521
BLOCK 14.  MARKERS: 68 69 70 71
1134 (0.451)	|0.424	0.003	0.002	0.015	0.002|
3321 (0.350)	|0.057	0.135	0.128	0.025	0.000|
3134 (0.099)	|0.039	0.008	0.002	0.000	0.051|
3334 (0.099)	|0.002	0.000	0.011	0.085	0.000|
Multiallelic Dprime: 0.791
BLOCK 15.  MARKERS: 72 73 74 75 76 77 78
2114233 (0.521)	|0.521	0.000	0.000|
2314233 (0.146)	|0.000	0.147	0.000|
1134141 (0.144)	|0.146	0.000	0.000|
1132141 (0.126)	|0.027	0.001	0.097|
1134131 (0.054)	|0.000	0.000	0.053|
Multiallelic Dprime: 0.967
BLOCK 16.  MARKERS: 79 80
43 (0.695)	|0.529	0.052	0.083	0.029|
41 (0.153)	|0.073	0.060	0.018	0.000|
13 (0.152)	|0.120	0.005	0.016	0.003|
Multiallelic Dprime: 0.215
BLOCK 17.  MARKERS: 83 84 85 86 87
34222 (0.722)	|0.260	0.341	0.122|
42444 (0.117)	|0.096	0.013	0.008|
34442 (0.115)	|0.061	0.054	0.000|
34242 (0.034)	|0.011	0.020	0.003|
Multiallelic Dprime: 0.374
BLOCK 18.  MARKERS: 90 91
22 (0.433)	|0.000	0.000	0.202	0.143	0.079|
42 (0.431)	|0.173	0.221	0.008	0.004	0.000|
44 (0.135)	|0.131	0.000	0.000	0.000	0.000|
Multiallelic Dprime: 0.878
BLOCK 19.  MARKERS: 92 93 94 95 96 97 98
2434422 (0.306)	|0.185	0.112	0.004|
4214114 (0.222)	|0.192	0.021	0.008|
2214424 (0.209)	|0.191	0.018	0.001|
2213424 (0.147)	|0.065	0.078	0.001|
2234422 (0.080)	|0.056	0.020	0.003|
Multiallelic Dprime: 0.391
BLOCK 20.  MARKERS: 102 103
22 (0.720)	|0.470	0.042	0.199	0.008|
44 (0.252)	|0.020	0.206	0.000	0.022|
24 (0.023)	|0.008	0.000	0.000	0.015|
Multiallelic Dprime: 0.824
BLOCK 21.  MARKERS: 105 106 107
133 (0.500)	|0.303	0.123	0.049	0.021|
343 (0.249)	|0.149	0.036	0.059	0.006|
131 (0.201)	|0.123	0.034	0.017	0.026|
143 (0.047)	|0.020	0.010	0.005	0.011|
Multiallelic Dprime: 0.126
BLOCK 22.  MARKERS: 110 111 112
433 (0.594)	|0.260	0.255	0.078|
133 (0.204)	|0.134	0.052	0.014|
412 (0.130)	|0.080	0.044	0.004|
413 (0.067)	|0.035	0.023	0.010|
Multiallelic Dprime: 0.237
BLOCK 23.  MARKERS: 114 115 116
441 (0.511)	|0.421	0.086	0.002|
221 (0.376)	|0.271	0.095	0.007|
443 (0.107)	|0.096	0.010	0.001|
Multiallelic Dprime: 0.211
BLOCK 24.  MARKERS: 120 121
31 (0.791)	|0.391	0.400|
43 (0.195)	|0.179	0.016|
41 (0.011)	|0.000	0.011|
Multiallelic Dprime: 0.719
BLOCK 25.  MARKERS: 122 123
32 (0.572)	|0.397	0.175|
14 (0.428)	|0.400	0.028|
Multiallelic Dprime: 0.673
BLOCK 26.  MARKERS: 124 125
11 (0.796)	|0.744	0.049|
34 (0.203)	|0.103	0.099|
Multiallelic Dprime: 0.586
BLOCK 27.  MARKERS: 126 127
22 (0.848)	|0.410	0.438|
41 (0.148)	|0.088	0.059|
Multiallelic Dprime: 0.194
BLOCK 28.  MARKERS: 128 129
12 (0.503)	|0.087	0.158	0.253|
34 (0.496)	|0.277	0.163	0.054|
Multiallelic Dprime: 0.399
BLOCK 29.  MARKERS: 131 132 133 134
2433 (0.363)	|0.261	0.019	0.007	0.004	0.048	0.000	0.011|
4213 (0.322)	|0.092	0.021	0.128	0.067	0.002	0.002	0.000|
4214 (0.307)	|0.022	0.240	0.016	0.004	0.010	0.011	0.000|
Multiallelic Dprime: 0.693
BLOCK 30.  MARKERS: 135 136 137 138 139 140 141 142 143 144
4244211312 (0.379)	|0.356	0.022|
1122433131 (0.279)	|0.000	0.279|
1244211311 (0.152)	|0.152	0.000|
1244211312 (0.078)	|0.078	0.000|
1122433111 (0.062)	|0.055	0.004|
1122433312 (0.013)	|0.013	0.000|
4224211312 (0.011)	|0.011	0.000|
Multiallelic Dprime: 0.917
BLOCK 31.  MARKERS: 145 146
14 (0.680)	|0.443	0.218	0.020|
32 (0.315)	|0.196	0.105	0.015|
Multiallelic Dprime: 0.029
BLOCK 32.  MARKERS: 150 151
31 (0.639)	|0.375	0.175	0.076|
23 (0.326)	|0.055	0.199	0.067|
21 (0.035)	|0.019	0.010	0.006|
Multiallelic Dprime: 0.415
BLOCK 33.  MARKERS: 152 153 154
211 (0.450)	|0.225	0.121	0.086	0.014|
414 (0.383)	|0.219	0.094	0.049	0.020|
421 (0.149)	|0.069	0.056	0.017	0.007|
Multiallelic Dprime: 0.101
BLOCK 34.  MARKERS: 158 159 160 161
2322 (0.523)	|0.284	0.231|
3144 (0.276)	|0.258	0.012|
2124 (0.152)	|0.141	0.010|
2122 (0.041)	|0.040	0.001|
Multiallelic Dprime: 0.806
BLOCK 35.  MARKERS: 163 164
12 (0.731)	|0.471	0.204	0.053|
34 (0.254)	|0.177	0.046	0.031|
Multiallelic Dprime: 0.159
BLOCK 36.  MARKERS: 170 171
33 (0.663)	|0.602	0.062|
11 (0.250)	|0.205	0.045|
31 (0.084)	|0.071	0.013|
Multiallelic Dprime: 0.197
BLOCK 37.  MARKERS: 176 177
11 (0.880)	|0.318	0.276	0.286|
32 (0.120)	|0.037	0.049	0.033|
Multiallelic Dprime: 0.129
BLOCK 38.  MARKERS: 181 182
21 (0.355)	|0.338	0.001	0.000	0.000	0.005	0.000|
43 (0.326)	|0.006	0.194	0.003	0.000	0.083	0.025|
41 (0.319)	|0.006	0.001	0.153	0.126	0.018	0.003|
Multiallelic Dprime: 0.936
BLOCK 39.  MARKERS: 183 184 185 186 187 188 189 190 191 192 193 194 195 196 197 198 199 200 201 202 203 204
3321432131233133111414 (0.350)	|0.160	0.075	0.058	0.056|
3242232331433431133221 (0.196)	|0.103	0.028	0.022	0.044|
4342423323411411311414 (0.154)	|0.062	0.045	0.036	0.012|
4342223323411411311414 (0.126)	|0.036	0.045	0.021	0.024|
3242232331433431131414 (0.105)	|0.052	0.021	0.016	0.018|
3342423321433411111414 (0.028)	|0.008	0.002	0.016	0.003|
Multiallelic Dprime: 0.135
BLOCK 40.  MARKERS: 206 207 208
124 (0.438)	|0.127	0.097	0.056	0.032	0.054	0.058	0.011|
324 (0.220)	|0.060	0.048	0.049	0.024	0.031	0.005	0.002|
122 (0.175)	|0.067	0.062	0.019	0.010	0.007	0.004	0.001|
144 (0.166)	|0.026	0.017	0.022	0.055	0.027	0.012	0.002|
Multiallelic Dprime: 0.196
BLOCK 41.  MARKERS: 212 213 214 215 216 217
441132 (0.282)	|0.122	0.099	0.060|
223334 (0.224)	|0.132	0.081	0.011|
243332 (0.147)	|0.037	0.059	0.051|
441112 (0.121)	|0.074	0.009	0.039|
241132 (0.119)	|0.047	0.060	0.013|
223332 (0.078)	|0.018	0.050	0.010|
243132 (0.017)	|0.006	0.003	0.007|
Multiallelic Dprime: 0.224
BLOCK 42.  MARKERS: 220 221
13 (0.446)	|0.205	0.144	0.089|
33 (0.362)	|0.112	0.107	0.141|
31 (0.192)	|0.072	0.064	0.053|
Multiallelic Dprime: 0.132
BLOCK 43.  MARKERS: 222 223 224
134 (0.390)	|0.220	0.089	0.080|
243 (0.315)	|0.170	0.088	0.055|
133 (0.283)	|0.151	0.074	0.057|
Multiallelic Dprime: 0.038
BLOCK 44.  MARKERS: 226 227
41 (0.548)	|0.472	0.036	0.028	0.008|
11 (0.252)	|0.038	0.024	0.187	0.002|
43 (0.198)	|0.006	0.178	0.012	0.003|
Multiallelic Dprime: 0.772
BLOCK 45.  MARKERS: 228 229 230 231
3112 (0.516)	|0.124	0.234	0.007	0.148|
3334 (0.239)	|0.142	0.003	0.026	0.067|
1132 (0.228)	|0.021	0.003	0.205	0.000|
3332 (0.013)	|0.002	0.009	0.002	0.000|
Multiallelic Dprime: 0.626
BLOCK 46.  MARKERS: 232 233 234 235
1213 (0.289)	|0.119	0.081	0.047	0.021	0.020|
3431 (0.250)	|0.095	0.098	0.020	0.026	0.010|
1211 (0.243)	|0.073	0.082	0.052	0.030	0.006|
3231 (0.216)	|0.087	0.086	0.019	0.022	0.002|
Multiallelic Dprime: 0.122
BLOCK 47.  MARKERS: 237 238 239 240
1223 (0.374)	|0.297	0.076|
3433 (0.349)	|0.238	0.112|
1231 (0.138)	|0.098	0.040|
1233 (0.097)	|0.076	0.021|
3233 (0.038)	|0.032	0.006|
Multiallelic Dprime: 0.160
BLOCK 48.  MARKERS: 246 247
32 (0.743)	|0.288	0.236	0.218|
44 (0.256)	|0.097	0.105	0.054|
Multiallelic Dprime: 0.106
BLOCK 49.  MARKERS: 249 250
23 (0.385)	|0.249	0.137|
11 (0.341)	|0.198	0.143|
13 (0.272)	|0.139	0.133|
Multiallelic Dprime: 0.094
BLOCK 50.  MARKERS: 251 252
24 (0.586)	|0.415	0.051	0.121|
43 (0.414)	|0.105	0.195	0.113|
Multiallelic Dprime: 0.453
BLOCK 51.  MARKERS: 253 254
43 (0.519)	|0.037	0.484|
23 (0.247)	|0.240	0.004|
41 (0.235)	|0.226	0.006|
Multiallelic Dprime: 0.958
BLOCK 52.  MARKERS: 256 257
31 (0.502)	|0.171	0.330	0.002|
13 (0.494)	|0.410	0.073	0.011|
Multiallelic Dprime: 0.611
BLOCK 53.  MARKERS: 258 259
31 (0.584)	|0.083	0.319	0.169	0.009|
12 (0.403)	|0.280	0.006	0.021	0.096|
32 (0.012)	|0.005	0.006	0.002	0.000|
Multiallelic Dprime: 0.756
BLOCK 54.  MARKERS: 260 261 262
134 (0.367)	|0.005	0.264	0.000	0.000	0.098|
344 (0.331)	|0.246	0.000	0.000	0.081	0.002|
144 (0.192)	|0.022	0.000	0.122	0.048	0.000|
342 (0.105)	|0.077	0.000	0.010	0.000	0.019|
Multiallelic Dprime: 0.831
BLOCK 55.  MARKERS: 264 265 266 267 268 269
113211 (0.351)	|0.191	0.101	0.023	0.036|
111413 (0.266)	|0.171	0.040	0.016	0.038|
131411 (0.132)	|0.057	0.027	0.020	0.027|
313431 (0.129)	|0.061	0.042	0.003	0.024|
111411 (0.118)	|0.020	0.022	0.074	0.002|
Multiallelic Dprime: 0.247
BLOCK 56.  MARKERS: 272 273 274 275
4344 (0.503)	|0.356	0.019	0.084	0.040|
4323 (0.231)	|0.099	0.075	0.012	0.046|
4324 (0.139)	|0.071	0.024	0.036	0.009|
2124 (0.127)	|0.046	0.053	0.010	0.016|
Multiallelic Dprime: 0.320
BLOCK 57.  MARKERS: 277 278 279
323 (0.572)	|0.358	0.214|
341 (0.171)	|0.118	0.053|
121 (0.143)	|0.108	0.035|
321 (0.110)	|0.073	0.037|
Multiallelic Dprime: 0.133
BLOCK 58.  MARKERS: 280 281
23 (0.659)	|0.441	0.175	0.042|
41 (0.341)	|0.274	0.024	0.042|
Multiallelic Dprime: 0.378
BLOCK 59.  MARKERS: 283 284 285 286 287
34321 (0.715)	|0.305	0.220	0.154	0.033|
11143 (0.199)	|0.128	0.048	0.021	0.000|
11141 (0.084)	|0.048	0.014	0.019	0.000|
Multiallelic Dprime: 0.289
BLOCK 60.  MARKERS: 289 290 291
423 (0.479)	|0.201	0.052	0.226|
241 (0.281)	|0.158	0.114	0.009|
421 (0.195)	|0.084	0.100	0.010|
441 (0.034)	|0.022	0.010	0.001|
Multiallelic Dprime: 0.386
BLOCK 61.  MARKERS: 294 295
31 (0.474)	|0.226	0.068	0.157	0.023|
11 (0.277)	|0.259	0.013	0.000	0.004|
33 (0.249)	|0.004	0.241	0.004	0.000|
Multiallelic Dprime: 0.653
BLOCK 62.  MARKERS: 296 297 298
444 (0.489)	|0.309	0.018	0.163|
421 (0.321)	|0.058	0.255	0.009|
221 (0.162)	|0.026	0.083	0.052|
424 (0.027)	|0.004	0.022	0.002|
Multiallelic Dprime: 0.617
BLOCK 63.  MARKERS: 301 302
41 (0.397)	|0.163	0.157	0.077|
43 (0.378)	|0.228	0.105	0.045|
21 (0.225)	|0.120	0.084	0.020|
Multiallelic Dprime: 0.158
BLOCK 64.  MARKERS: 307 308
12 (0.511)	|0.375	0.135	0.001|
22 (0.347)	|0.246	0.096	0.004|
23 (0.142)	|0.030	0.002	0.110|
Multiallelic Dprime: 0.343
BLOCK 65.  MARKERS: 309 310
44 (0.652)	|0.450	0.000	0.119	0.000	0.065	0.001|
24 (0.232)	|0.000	0.223	0.000	0.000	0.000	0.000|
22 (0.116)	|0.000	0.000	0.000	0.094	0.000	0.009|
Multiallelic Dprime: 0.999
BLOCK 66.  MARKERS: 311 312 313 314 315 316 317 318 319
222141211 (0.449)	|0.296	0.057	0.068	0.027|
412321223 (0.222)	|0.090	0.009	0.105	0.016|
424341211 (0.120)	|0.006	0.036	0.006	0.068|
422322111 (0.095)	|0.026	0.051	0.019	0.000|
222341211 (0.065)	|0.008	0.053	0.004	0.000|
422322211 (0.010)	|0.000	0.007	0.000	0.003|
Multiallelic Dprime: 0.449
BLOCK 67.  MARKERS: 323 324 325 326 327
41311 (0.446)	|0.445	0.000	0.000|
22113 (0.222)	|0.000	0.111	0.110|
42321 (0.205)	|0.000	0.205	0.000|
22111 (0.121)	|0.003	0.011	0.107|
Multiallelic Dprime: 0.896
BLOCK 68.  MARKERS: 328 329
24 (0.447)	|0.120	0.316|
42 (0.334)	|0.218	0.102|
22 (0.219)	|0.152	0.063|
Multiallelic Dprime: 0.410
BLOCK 69.  MARKERS: 330 331 332 333 334
12133 (0.490)	|0.482	0.001|
31211 (0.481)	|0.391	0.087|
Multiallelic Dprime: 0.977
BLOCK 70.  MARKERS: 335 336
11 (0.888)	|0.593	0.283	0.008|
33 (0.102)	|0.085	0.013	0.004|
Multiallelic Dprime: 0.500
BLOCK 71.  MARKERS: 337 338 339 340
1114 (0.681)	|0.363	0.182	0.110	0.024|
2321 (0.300)	|0.143	0.087	0.059	0.011|
1324 (0.011)	|0.006	0.001	0.005	0.000|
Multiallelic Dprime: 0.060
BLOCK 72.  MARKERS: 347 348 349 350
2233 (0.513)	|0.508	0.005|
3413 (0.275)	|0.267	0.007|
3411 (0.174)	|0.006	0.166|
3433 (0.035)	|0.035	0.000|
Multiallelic Dprime: 0.926
BLOCK 73.  MARKERS: 351 352 353
212 (0.816)	|0.403	0.025	0.119	0.108	0.060	0.041	0.020	0.010|
431 (0.183)	|0.036	0.121	0.010	0.000	0.000	0.000	0.002	0.000|
Multiallelic Dprime: 0.687
BLOCK 74.  MARKERS: 355 356 357 358 359 360 361 362 363 364 365 366 367 368
22213211121343 (0.442)	|0.064	0.371	0.000	0.000|
44221431312344 (0.145)	|0.146	0.000	0.000	0.000|
22313411321334 (0.127)	|0.012	0.000	0.115	0.000|
22213211121143 (0.108)	|0.111	0.000	0.000	0.000|
22213412311344 (0.060)	|0.001	0.000	0.000	0.058|
22213212311344 (0.041)	|0.000	0.000	0.000	0.041|
22213411311344 (0.022)	|0.023	0.000	0.000	0.000|
22313411321343 (0.011)	|0.012	0.000	0.000	0.000|
Multiallelic Dprime: 0.919
BLOCK 75.  MARKERS: 369 370 371
222 (0.396)	|0.180	0.189	0.027|
221 (0.373)	|0.043	0.151	0.179|
232 (0.126)	|0.120	0.000	0.005|
432 (0.105)	|0.103	0.002	0.000|
Multiallelic Dprime: 0.511
BLOCK 76.  MARKERS: 372 373
41 (0.446)	|0.125	0.101	0.058	0.082	0.080|
21 (0.342)	|0.048	0.107	0.078	0.070	0.035|
43 (0.210)	|0.092	0.037	0.041	0.012	0.020|
Multiallelic Dprime: 0.198
BLOCK 77.  MARKERS: 375 376 377 378 379 380 381 382 383
322224243 (0.264)	|0.255	0.009	0.001|
144241423 (0.245)	|0.245	0.000	0.000|
342224243 (0.177)	|0.006	0.172	0.000|
142441423 (0.165)	|0.002	0.000	0.163|
322224241 (0.135)	|0.135	0.000	0.000|
Multiallelic Dprime: 0.960
BLOCK 78.  MARKERS: 384 385
41 (0.652)	|0.523	0.127|
13 (0.181)	|0.172	0.008|
11 (0.168)	|0.164	0.003|
Multiallelic Dprime: 0.764
BLOCK 79.  MARKERS: 386 387
41 (0.858)	|0.706	0.153|
33 (0.139)	|0.117	0.022|
Multiallelic Dprime: 0.097
BLOCK 80.  MARKERS: 389 390
11 (0.826)	|0.392	0.194	0.083	0.036	0.069	0.030	0.008|
34 (0.174)	|0.096	0.013	0.005	0.052	0.001	0.000	0.010|
Multiallelic Dprime: 0.396
BLOCK 81.  MARKERS: 396 397 398 399 400 401 402 403 404 405 406
14224243442 (0.487)	|0.417	0.073|
32441113214 (0.205)	|0.191	0.015|
34224243442 (0.088)	|0.085	0.002|
14224241442 (0.087)	|0.055	0.032|
34221243242 (0.070)	|0.069	0.002|
34224241442 (0.029)	|0.008	0.022|
14221243242 (0.018)	|0.013	0.005|
Multiallelic Dprime: 0.299
BLOCK 82.  MARKERS: 407 408 409
134 (0.846)	|0.598	0.214	0.013	0.019|
322 (0.154)	|0.000	0.100	0.054	0.000|
Multiallelic Dprime: 0.825
BLOCK 83.  MARKERS: 410 411 412 413
4323 (0.596)	|0.020	0.308	0.271|
2231 (0.314)	|0.312	0.000	0.002|
2323 (0.069)	|0.022	0.011	0.034|
2221 (0.019)	|0.017	0.002	0.000|
Multiallelic Dprime: 0.851
BLOCK 84.  MARKERS: 415 416
14 (0.372)	|0.270	0.099|
34 (0.320)	|0.282	0.037|
31 (0.308)	|0.117	0.187|
Multiallelic Dprime: 0.406
BLOCK 85.  MARKERS: 422 423 424 425 426
33334 (0.669)	|0.001	0.230	0.229	0.180	0.000	0.013|
21122 (0.322)	|0.288	0.000	0.000	0.006	0.018	0.000|
Multiallelic Dprime: 0.980
BLOCK 86.  MARKERS: 427 428 429 430 431 432 433 434 435 436
4121431231 (0.289)	|0.007	0.220	0.059|
4231424131 (0.230)	|0.188	0.022	0.022|
4132221213 (0.230)	|0.214	0.010	0.007|
2121431231 (0.186)	|0.018	0.010	0.159|
4131424131 (0.023)	|0.012	0.000	0.010|
4132221231 (0.014)	|0.011	0.000	0.003|
Multiallelic Dprime: 0.741
BLOCK 87.  MARKERS: 437 438 439 440
1431 (0.475)	|0.228	0.221	0.006	0.020|
3241 (0.265)	|0.030	0.012	0.222	0.000|
1433 (0.259)	|0.213	0.030	0.015	0.003|
Multiallelic Dprime: 0.594
BLOCK 88.  MARKERS: 442 443 444
341 (0.470)	|0.136	0.252	0.067	0.015|
241 (0.264)	|0.187	0.034	0.014	0.029|
313 (0.242)	|0.037	0.000	0.129	0.076|
343 (0.023)	|0.000	0.000	0.022	0.000|
Multiallelic Dprime: 0.546
BLOCK 89.  MARKERS: 446 447 448
433 (0.360)	|0.088	0.201	0.071	0.000|
234 (0.287)	|0.270	0.006	0.002	0.009|
414 (0.231)	|0.208	0.019	0.003	0.000|
434 (0.121)	|0.083	0.000	0.015	0.019|
Multiallelic Dprime: 0.707
BLOCK 90.  MARKERS: 450 451 452 453 454 455 456
2344313 (0.648)	|0.292	0.068	0.251	0.013	0.000|
3122231 (0.225)	|0.003	0.215	0.001	0.000	0.000|
3324313 (0.092)	|0.002	0.000	0.002	0.082	0.000|
3322231 (0.027)	|0.000	0.000	0.000	0.007	0.011|
Multiallelic Dprime: 0.887
BLOCK 91.  MARKERS: 457 458 459 460 461 462 463 464 465 466 467 468 469 470 471 472 473 474 475 476 477
333244434132242431432 (0.299)	|0.196	0.035	0.022	0.031	0.002	0.003	0.010|
221321211234123112213 (0.284)	|0.031	0.090	0.120	0.010	0.036	0.000	0.000|
333244434112242431412 (0.254)	|0.066	0.152	0.005	0.015	0.014	0.000	0.002|
333344434132142431412 (0.105)	|0.006	0.022	0.003	0.058	0.001	0.014	0.000|
221344434232142431412 (0.012)	|0.000	0.000	0.011	0.000	0.000	0.000	0.000|
Multiallelic Dprime: 0.493
BLOCK 92.  MARKERS: 478 479 480 481 482 483 484 485 486
223423311 (0.308)	|0.165	0.140	0.000|
423223313 (0.303)	|0.125	0.172	0.006|
233223331 (0.175)	|0.156	0.011	0.008|
224241111 (0.125)	|0.119	0.003	0.000|
223223311 (0.056)	|0.037	0.016	0.003|
223223331 (0.019)	|0.005	0.014	0.000|
423223311 (0.013)	|0.011	0.002	0.000|
Multiallelic Dprime: 0.420
BLOCK 93.  MARKERS: 488 489 490 491 492 493
312311 (0.618)	|0.257	0.293	0.007	0.003	0.050|
134133 (0.358)	|0.057	0.017	0.232	0.045	0.002|
334133 (0.017)	|0.000	0.000	0.002	0.008	0.000|
Multiallelic Dprime: 0.769
BLOCK 94.  MARKERS: 494 495 496 497 498 499 500
3114243 (0.315)	|0.127	0.083	0.006	0.048	0.045|
3111421 (0.315)	|0.103	0.035	0.148	0.014	0.013|
1331421 (0.241)	|0.062	0.107	0.026	0.042	0.001|
1131421 (0.056)	|0.009	0.004	0.024	0.004	0.015|
3131421 (0.052)	|0.034	0.000	0.000	0.016	0.000|
Multiallelic Dprime: 0.368
BLOCK 95.  MARKERS: 503 504 505 506 507 508 509 510 511
432232412 (0.340)	|0.123	0.189	0.020|
222422414 (0.231)	|0.211	0.018	0.002|
234223432 (0.208)	|0.016	0.192	0.000|
432232212 (0.129)	|0.117	0.010	0.004|
232222412 (0.076)	|0.003	0.051	0.022|
Multiallelic Dprime: 0.606
BLOCK 96.  MARKERS: 512 513 514 515
3414 (0.479)	|0.288	0.189	0.002|
2243 (0.466)	|0.422	0.027	0.017|
2444 (0.048)	|0.002	0.000	0.046|
Multiallelic Dprime: 0.600
BLOCK 97.  MARKERS: 516 517
24 (0.719)	|0.607	0.111|
13 (0.216)	|0.209	0.006|
14 (0.065)	|0.065	0.000|
Multiallelic Dprime: 0.829
BLOCK 98.  MARKERS: 518 519
44 (0.881)	|0.613	0.199	0.070|
12 (0.117)	|0.018	0.000	0.099|
Multiallelic Dprime: 0.813
BLOCK 99.  MARKERS: 520 521 522
122 (0.632)	|0.430	0.156	0.046|
324 (0.199)	|0.007	0.194	0.000|
134 (0.168)	|0.000	0.000	0.168|
Multiallelic Dprime: 0.776
BLOCK 100.  MARKERS: 523 524
21 (0.437)	|0.309	0.081	0.045|
22 (0.351)	|0.185	0.161	0.004|
42 (0.212)	|0.020	0.158	0.034|
Multiallelic Dprime: 0.376
BLOCK 101.  MARKERS: 526 527
42 (0.515)	|0.098	0.179	0.234	0.000|
21 (0.400)	|0.321	0.076	0.000	0.000|
41 (0.084)	|0.031	0.030	0.000	0.020|
Multiallelic Dprime: 0.592
BLOCK 102.  MARKERS: 528 529 530 531 532 533 534 535 536 537 538
41422121134 (0.449)	|0.277	0.156	0.013|
24214423341 (0.284)	|0.180	0.092	0.010|
24214443341 (0.234)	|0.141	0.083	0.009|
24412421331 (0.021)	|0.008	0.005	0.008|
Multiallelic Dprime: 0.040
BLOCK 103.  MARKERS: 540 541 542
243 (0.612)	|0.452	0.119	0.041|
421 (0.340)	|0.280	0.010	0.050|
443 (0.041)	|0.037	0.002	0.002|
Multiallelic Dprime: 0.325
BLOCK 104.  MARKERS: 543 544
21 (0.770)	|0.703	0.051	0.009|
23 (0.131)	|0.116	0.010	0.005|
43 (0.099)	|0.019	0.072	0.001|
Multiallelic Dprime: 0.476
BLOCK 105.  MARKERS: 549 550 551 552 553
23243 (0.837)	|0.734	0.075	0.031|
12421 (0.134)	|0.000	0.089	0.045|
22421 (0.015)	|0.000	0.013	0.000|
Multiallelic Dprime: 0.897
BLOCK 106.  MARKERS: 554 555 556 557
1223 (0.736)	|0.703	0.030|
3142 (0.179)	|0.014	0.160|
1242 (0.081)	|0.002	0.080|
Multiallelic Dprime: 0.914
BLOCK 107.  MARKERS: 559 560
33 (0.720)	|0.670	0.012	0.006	0.000	0.027|
42 (0.272)	|0.016	0.101	0.083	0.049	0.021|
Multiallelic Dprime: 0.878
BLOCK 108.  MARKERS: 561 562 563 564 565 566 567 568 569 570 571 572 573 574 575
314421333213313 (0.689)	|0.473	0.181	0.021	0.014|
114314112421131 (0.113)	|0.028	0.036	0.051	0.000|
333421333213313 (0.088)	|0.011	0.073	0.001	0.003|
133421333213311 (0.050)	|0.006	0.042	0.002	0.000|
114421333213313 (0.047)	|0.004	0.017	0.024	0.000|
Multiallelic Dprime: 0.564
BLOCK 109.  MARKERS: 577 578 579
232 (0.525)	|0.447	0.040	0.039|
214 (0.354)	|0.267	0.028	0.059|
412 (0.100)	|0.082	0.016	0.002|
212 (0.017)	|0.000	0.016	0.000|
Multiallelic Dprime: 0.225
BLOCK 110.  MARKERS: 580 581 582
213 (0.798)	|0.798	0.000	0.000|
432 (0.101)	|0.074	0.000	0.029|
232 (0.101)	|0.000	0.100	0.000|
Multiallelic Dprime: 0.926
BLOCK 111.  MARKERS: 583 584
43 (0.873)	|0.788	0.073	0.010|
11 (0.099)	|0.036	0.063	0.000|
41 (0.028)	|0.000	0.029	0.000|
Multiallelic Dprime: 0.664
BLOCK 112.  MARKERS: 585 586 587 588 589
41411 (0.824)	|0.595	0.071	0.134	0.013|
23243 (0.165)	|0.024	0.116	0.015	0.002|
43413 (0.010)	|0.001	0.009	0.000	0.000|
Multiallelic Dprime: 0.688
BLOCK 113.  MARKERS: 590 591 592 593 594
42113 (0.617)	|0.403	0.114	0.025	0.063	0.005|
22113 (0.200)	|0.131	0.019	0.003	0.030	0.006|
24431 (0.148)	|0.060	0.011	0.073	0.003	0.001|
22431 (0.014)	|0.006	0.002	0.005	0.002	0.000|
Multiallelic Dprime: 0.257
BLOCK 114.  MARKERS: 599 600 601 602 603 604 605 606 607 608
2132214324 (0.607)	|0.542	0.066|
2332231412 (0.151)	|0.031	0.121|
2132434324 (0.108)	|0.028	0.079|
4323231314 (0.101)	|0.097	0.004|
2332234324 (0.013)	|0.011	0.002|
Multiallelic Dprime: 0.651
BLOCK 115.  MARKERS: 610 611
12 (0.723)	|0.477	0.178	0.067	0.000|
34 (0.277)	|0.010	0.254	0.003	0.010|
Multiallelic Dprime: 0.889
BLOCK 116.  MARKERS: 612 613
22 (0.487)	|0.365	0.120	0.002|
14 (0.432)	|0.243	0.179	0.010|
24 (0.070)	|0.044	0.026	0.000|
12 (0.011)	|0.004	0.007	0.000|
Multiallelic Dprime: 0.233
BLOCK 117.  MARKERS: 616 617
31 (0.657)	|0.307	0.211	0.139|
13 (0.331)	|0.190	0.089	0.052|
33 (0.012)	|0.003	0.003	0.006|
Multiallelic Dprime: 0.135
BLOCK 118.  MARKERS: 618 619
12 (0.500)	|0.045	0.209	0.167	0.013	0.006	0.056|
14 (0.303)	|0.225	0.007	0.010	0.002	0.041	0.000|
32 (0.197)	|0.000	0.005	0.003	0.132	0.057	0.000|
Multiallelic Dprime: 0.818
BLOCK 119.  MARKERS: 620 621 622 623 624 625 626 627
33412213 (0.271)	|0.217	0.035	0.013	0.006|
11131443 (0.222)	|0.085	0.077	0.051	0.010|
33131443 (0.180)	|0.065	0.040	0.070	0.004|
13131441 (0.147)	|0.106	0.028	0.014	0.000|
13131443 (0.104)	|0.057	0.026	0.021	0.000|
11131441 (0.056)	|0.026	0.025	0.004	0.000|
Multiallelic Dprime: 0.328
BLOCK 120.  MARKERS: 631 632 633
432 (0.568)	|0.380	0.148	0.039|
212 (0.237)	|0.172	0.047	0.018|
434 (0.174)	|0.122	0.039	0.013|
232 (0.021)	|0.019	0.002	0.000|
Multiallelic Dprime: 0.107
BLOCK 121.  MARKERS: 635 636 637
413 (0.693)	|0.356	0.165	0.166	0.005|
231 (0.236)	|0.027	0.107	0.101	0.000|
211 (0.070)	|0.010	0.034	0.020	0.007|
Multiallelic Dprime: 0.393
BLOCK 122.  MARKERS: 638 639 640
331 (0.394)	|0.253	0.138|
143 (0.307)	|0.261	0.047|
131 (0.287)	|0.217	0.069|
133 (0.012)	|0.008	0.004|
Multiallelic Dprime: 0.240
BLOCK 123.  MARKERS: 644 645 646
332 (0.738)	|0.407	0.208	0.124|
114 (0.257)	|0.013	0.206	0.038|
Multiallelic Dprime: 0.661
BLOCK 124.  MARKERS: 647 648
22 (0.419)	|0.350	0.034	0.029	0.007|
24 (0.419)	|0.100	0.153	0.050	0.113|
44 (0.161)	|0.027	0.023	0.099	0.011|
Multiallelic Dprime: 0.586
BLOCK 125.  MARKERS: 650 651 652 653 654
32231 (0.477)	|0.350	0.127|
12231 (0.211)	|0.184	0.027|
11142 (0.177)	|0.175	0.002|
11132 (0.130)	|0.128	0.003|
Multiallelic Dprime: 0.619
BLOCK 126.  MARKERS: 657 658 659
111 (0.841)	|0.383	0.245	0.214|
333 (0.157)	|0.127	0.013	0.017|
Multiallelic Dprime: 0.611
BLOCK 127.  MARKERS: 663 664
42 (0.510)	|0.311	0.075	0.096	0.028|
22 (0.258)	|0.214	0.005	0.035	0.003|
24 (0.232)	|0.082	0.105	0.024	0.020|
Multiallelic Dprime: 0.278
BLOCK 128.  MARKERS: 668 669 670
314 (0.608)	|0.432	0.173|
414 (0.184)	|0.169	0.015|
332 (0.156)	|0.044	0.113|
312 (0.052)	|0.015	0.037|
Multiallelic Dprime: 0.353
BLOCK 129.  MARKERS: 673 674
24 (0.659)	|0.256	0.222	0.016	0.141	0.020|
42 (0.338)	|0.005	0.001	0.201	0.019	0.107|
Multiallelic Dprime: 0.870
BLOCK 130.  MARKERS: 678 679 680 681 682 683 684
2212124 (0.266)	|0.000	0.000	0.000	0.126	0.098	0.015|
2232122 (0.224)	|0.002	0.151	0.001	0.000	0.014	0.047|
4214142 (0.217)	|0.208	0.000	0.000	0.000	0.000	0.000|
2212122 (0.158)	|0.000	0.002	0.150	0.000	0.000	0.000|
2314322 (0.127)	|0.124	0.000	0.000	0.000	0.000	0.000|
Multiallelic Dprime: 0.954
BLOCK 131.  MARKERS: 685 686 687 688 689 690 691 692 693 694 695 696 697 698 699
232332443142432 (0.334)	|0.313	0.000	0.015|
242332413342432 (0.155)	|0.020	0.000	0.134|
432332443142432 (0.153)	|0.151	0.000	0.002|
244341341124124 (0.126)	|0.000	0.126	0.000|
244141341124124 (0.117)	|0.000	0.119	0.000|
242332443142432 (0.062)	|0.059	0.000	0.001|
Multiallelic Dprime: 0.928
BLOCK 132.  MARKERS: 700 701 702
121 (0.558)	|0.278	0.132	0.061	0.085|
122 (0.269)	|0.184	0.006	0.066	0.014|
311 (0.168)	|0.162	0.002	0.002	0.002|
Multiallelic Dprime: 0.504
BLOCK 133.  MARKERS: 703 704 705
322 (0.626)	|0.224	0.199	0.146	0.000	0.056|
332 (0.142)	|0.000	0.001	0.000	0.137	0.000|
331 (0.130)	|0.012	0.050	0.001	0.001	0.064|
132 (0.101)	|0.041	0.009	0.046	0.000	0.004|
Multiallelic Dprime: 0.565
BLOCK 134.  MARKERS: 706 707 708 709 710 711 712
1321444 (0.272)	|0.272	0.000	0.000|
1321443 (0.261)	|0.000	0.261	0.000|
1143244 (0.193)	|0.002	0.000	0.192|
3321444 (0.142)	|0.143	0.000	0.000|
1321424 (0.125)	|0.125	0.000	0.000|
Multiallelic Dprime: 0.998
BLOCK 135.  MARKERS: 714 715
11 (0.541)	|0.318	0.089	0.102	0.031|
21 (0.263)	|0.201	0.033	0.020	0.009|
22 (0.196)	|0.111	0.038	0.025	0.019|
Multiallelic Dprime: 0.191
BLOCK 136.  MARKERS: 718 719 720 721
2443 (0.631)	|0.332	0.216	0.064	0.008	0.011|
4223 (0.160)	|0.028	0.110	0.014	0.000	0.005|
2441 (0.147)	|0.104	0.012	0.026	0.002	0.002|
2223 (0.059)	|0.010	0.005	0.026	0.014	0.004|
Multiallelic Dprime: 0.285
BLOCK 137.  MARKERS: 722 723 724 725 726
13242 (0.475)	|0.228	0.134	0.050	0.056|
11224 (0.344)	|0.075	0.102	0.141	0.024|
43444 (0.130)	|0.013	0.010	0.005	0.097|
13444 (0.024)	|0.007	0.007	0.000	0.008|
13224 (0.023)	|0.001	0.005	0.003	0.013|
Multiallelic Dprime: 0.404
BLOCK 138.  MARKERS: 729 730 731 732
3313 (0.325)	|0.091	0.074	0.162|
3324 (0.261)	|0.094	0.120	0.049|
3123 (0.199)	|0.048	0.083	0.068|
1313 (0.199)	|0.126	0.045	0.027|
Multiallelic Dprime: 0.266
BLOCK 139.  MARKERS: 737 738
24 (0.363)	|0.046	0.301	0.014|
41 (0.328)	|0.175	0.000	0.153|
44 (0.309)	|0.295	0.009	0.005|
Multiallelic Dprime: 0.732
BLOCK 140.  MARKERS: 739 740
41 (0.517)	|0.475	0.042|
42 (0.311)	|0.016	0.295|
21 (0.172)	|0.171	0.001|
Multiallelic Dprime: 0.847
BLOCK 141.  MARKERS: 741 742
31 (0.662)	|0.241	0.208	0.197	0.011|
12 (0.338)	|0.180	0.080	0.075	0.000|
Multiallelic Dprime: 0.195
BLOCK 142.  MARKERS: 743 744 745
233 (0.422)	|0.401	0.001	0.000	0.000	0.000	0.002	0.000	0.000|
243 (0.288)	|0.001	0.146	0.000	0.000	0.107	0.018	0.000	0.012|
141 (0.272)	|0.000	0.000	0.131	0.114	0.000	0.001	0.014	0.000|
241 (0.011)	|0.000	0.000	0.006	0.002	0.000	0.000	0.000	0.000|
Multiallelic Dprime: 0.987
BLOCK 143.  MARKERS: 746 747 748 749 750 751 752 753 754 755 756
33113442322 (0.410)	|0.306	0.105|
23113412144 (0.147)	|0.112	0.033|
21331244144 (0.136)	|0.105	0.031|
21333244144 (0.117)	|0.091	0.027|
23113442124 (0.108)	|0.073	0.032|
23113442322 (0.021)	|0.008	0.015|
21331244142 (0.014)	|0.012	0.002|
23113442144 (0.013)	|0.011	0.001|
Multiallelic Dprime: 0.076
BLOCK 144.  MARKERS: 757 758
11 (0.742)	|0.217	0.219	0.155	0.058	0.038	0.012	0.025|
33 (0.253)	|0.022	0.013	0.019	0.077	0.073	0.042	0.004|
Multiallelic Dprime: 0.620
BLOCK 145.  MARKERS: 760 761 762 763 764 765 766 767 768
113113432 (0.238)	|0.237	0.000	0.000|
112443412 (0.232)	|0.003	0.229	0.000|
112114432 (0.176)	|0.120	0.056	0.000|
112443432 (0.135)	|0.076	0.059	0.000|
332113234 (0.111)	|0.000	0.005	0.105|
132113432 (0.056)	|0.002	0.056	0.000|
112113432 (0.029)	|0.025	0.004	0.000|
Multiallelic Dprime: 0.758
BLOCK 146.  MARKERS: 769 770
42 (0.473)	|0.358	0.111|
12 (0.417)	|0.257	0.158|
13 (0.110)	|0.096	0.015|
Multiallelic Dprime: 0.239
BLOCK 147.  MARKERS: 771 772
22 (0.710)	|0.603	0.016	0.082|
13 (0.285)	|0.068	0.152	0.052|
Multiallelic Dprime: 0.610
BLOCK 148.  MARKERS: 773 774 775 776 777 778 779
1443324 (0.669)	|0.346	0.307	0.012	0.004|
3121312 (0.171)	|0.001	0.000	0.168	0.000|
1141214 (0.134)	|0.008	0.000	0.002	0.122|
Multiallelic Dprime: 0.948
BLOCK 149.  MARKERS: 781 782 783 784 785
32141 (0.364)	|0.152	0.210	0.000|
32143 (0.310)	|0.239	0.061	0.002|
44143 (0.192)	|0.152	0.010	0.027|
34323 (0.129)	|0.114	0.006	0.006|
Multiallelic Dprime: 0.498
BLOCK 150.  MARKERS: 786 787 788 789 790 791 792
2343223 (0.657)	|0.050	0.236	0.220	0.127|
3214331 (0.287)	|0.253	0.019	0.006	0.000|
3313331 (0.036)	|0.010	0.000	0.021	0.002|
Multiallelic Dprime: 0.788
BLOCK 151.  MARKERS: 794 795 796 797 798 799 800 801 802 803
2332414233 (0.318)	|0.306	0.012|
2124414233 (0.264)	|0.006	0.257|
1124133424 (0.249)	|0.248	0.001|
2124133424 (0.130)	|0.092	0.039|
Multiallelic Dprime: 0.821
BLOCK 152.  MARKERS: 804 805
42 (0.670)	|0.506	0.000	0.133	0.000	0.000	0.013|
14 (0.328)	|0.000	0.259	0.019	0.019	0.016	0.000|
Multiallelic Dprime: 0.939
BLOCK 153.  MARKERS: 806 807 808 809 810 811 812 813
12132322 (0.509)	|0.480	0.019	0.007	0.000|
42342213 (0.260)	|0.018	0.233	0.007	0.003|
11334322 (0.154)	|0.031	0.024	0.097	0.002|
42332312 (0.019)	|0.000	0.000	0.000	0.018|
42342212 (0.017)	|0.000	0.016	0.000	0.000|
11332322 (0.013)	|0.012	0.000	0.000	0.000|
Multiallelic Dprime: 0.839
BLOCK 154.  MARKERS: 814 815 816 817
3221 (0.542)	|0.435	0.106|
3314 (0.303)	|0.248	0.055|
2321 (0.122)	|0.004	0.117|
3321 (0.028)	|0.006	0.022|
Multiallelic Dprime: 0.450
BLOCK 155.  MARKERS: 818 819
13 (0.695)	|0.655	0.024	0.017	0.001|
22 (0.303)	|0.020	0.234	0.038	0.011|
Multiallelic Dprime: 0.875
BLOCK 156.  MARKERS: 821 822 823
143 (0.675)	|0.324	0.239	0.066	0.033|
311 (0.258)	|0.138	0.044	0.043	0.034|
113 (0.054)	|0.010	0.000	0.015	0.029|
111 (0.013)	|0.001	0.000	0.002	0.009|
Multiallelic Dprime: 0.266
BLOCK 157.  MARKERS: 825 826 827 828
3212 (0.475)	|0.432	0.000	0.040|
4214 (0.282)	|0.266	0.014	0.002|
4212 (0.126)	|0.083	0.000	0.043|
4434 (0.106)	|0.000	0.101	0.000|
Multiallelic Dprime: 0.631
BLOCK 158.  MARKERS: 829 830 831 832 833 834
124414 (0.792)	|0.507	0.263	0.013|
241222 (0.115)	|0.002	0.042	0.066|
124412 (0.085)	|0.004	0.048	0.030|
Multiallelic Dprime: 0.640
BLOCK 159.  MARKERS: 835 836 837 838 839 840
221113 (0.517)	|0.417	0.017	0.082|
431113 (0.354)	|0.034	0.234	0.081|
433341 (0.112)	|0.015	0.024	0.072|
Multiallelic Dprime: 0.647
BLOCK 160.  MARKERS: 841 842 843 844
4131 (0.472)	|0.067	0.405|
2133 (0.277)	|0.240	0.038|
2311 (0.242)	|0.240	0.003|
Multiallelic Dprime: 0.826
BLOCK 161.  MARKERS: 845 846
33 (0.544)	|0.070	0.393	0.034	0.032	0.011|
12 (0.456)	|0.427	0.020	0.000	0.000	0.000|
Multiallelic Dprime: 0.911
BLOCK 162.  MARKERS: 847 848 849 850 851 852 853
1121314 (0.497)	|0.245	0.242	0.008	0.002|
2334122 (0.411)	|0.231	0.167	0.006	0.003|
2331122 (0.033)	|0.027	0.005	0.000	0.002|
1131114 (0.031)	|0.013	0.019	0.000	0.000|
2331114 (0.011)	|0.003	0.008	0.000	0.000|
Multiallelic Dprime: 0.113
BLOCK 163.  MARKERS: 854 855 856 857
2212 (0.524)	|0.381	0.057	0.086|
4434 (0.447)	|0.219	0.160	0.068|
4414 (0.015)	|0.015	0.000	0.000|
2412 (0.011)	|0.007	0.002	0.002|
Multiallelic Dprime: 0.301
BLOCK 164.  MARKERS: 858 859
23 (0.622)	|0.577	0.041|
21 (0.223)	|0.210	0.004|
43 (0.155)	|0.002	0.152|
Multiallelic Dprime: 0.767
BLOCK 165.  MARKERS: 860 861 862
213 (0.790)	|0.558	0.215	0.017|
121 (0.198)	|0.096	0.006	0.095|
Multiallelic Dprime: 0.460
BLOCK 166.  MARKERS: 865 866
24 (0.658)	|0.496	0.002	0.109	0.018	0.027|
44 (0.224)	|0.018	0.186	0.002	0.013	0.002|
21 (0.118)	|0.020	0.023	0.069	0.000	0.000|
Multiallelic Dprime: 0.700
BLOCK 167.  MARKERS: 867 868 869 870 871 872
142343 (0.532)	|0.449	0.060	0.010	0.001	0.000|
323212 (0.211)	|0.023	0.180	0.000	0.000	0.000|
143243 (0.179)	|0.024	0.001	0.142	0.002	0.001|
143343 (0.031)	|0.016	0.000	0.000	0.000	0.009|
143213 (0.030)	|0.000	0.000	0.000	0.020	0.000|
Multiallelic Dprime: 0.761
BLOCK 168.  MARKERS: 873 874 875 876 877 878 879 880 881 882 883 884 885 886 887 888 889 890 891 892 893 894 895
11131411223314122121344 (0.521)	|0.358	0.098	0.021	0.037	0.000|
34131411222322311343122 (0.246)	|0.045	0.155	0.022	0.010	0.012|
31343243142112111323324 (0.154)	|0.024	0.013	0.101	0.005	0.000|
34131411222314122121344 (0.024)	|0.000	0.002	0.022	0.000	0.000|
11131411223322311121344 (0.011)	|0.004	0.001	0.003	0.000	0.000|
Multiallelic Dprime: 0.570
BLOCK 169.  MARKERS: 898 899 900 901 902 903 904 905
13114123 (0.439)	|0.440	0.001	0.000|
13114122 (0.279)	|0.000	0.277	0.000|
31332343 (0.177)	|0.041	0.128	0.008|
11312143 (0.060)	|0.001	0.000	0.059|
13132343 (0.013)	|0.000	0.013	0.000|
Multiallelic Dprime: 0.907
BLOCK 170.  MARKERS: 906 907
41 (0.494)	|0.390	0.102	0.000|
24 (0.439)	|0.021	0.271	0.143|
44 (0.067)	|0.015	0.051	0.000|
Multiallelic Dprime: 0.693
BLOCK 171.  MARKERS: 908 909 910
311 (0.428)	|0.375	0.002	0.042	0.004|
333 (0.424)	|0.001	0.096	0.162	0.156|
133 (0.144)	|0.001	0.135	0.004	0.003|
Multiallelic Dprime: 0.799
BLOCK 172.  MARKERS: 912 913 914 915
2133 (0.378)	|0.290	0.040	0.046|
4441 (0.234)	|0.197	0.022	0.013|
4443 (0.211)	|0.078	0.114	0.016|
4143 (0.164)	|0.054	0.015	0.093|
Multiallelic Dprime: 0.460
BLOCK 173.  MARKERS: 918 919 920 921
2111 (0.623)	|0.426	0.110	0.000	0.089|
4333 (0.193)	|0.145	0.045	0.000	0.005|
2131 (0.176)	|0.029	0.002	0.127	0.006|
Multiallelic Dprime: 0.440
BLOCK 174.  MARKERS: 922 923 924 925 926
14333 (0.601)	|0.512	0.018	0.032	0.039|
14331 (0.158)	|0.024	0.132	0.001	0.000|
22231 (0.126)	|0.011	0.111	0.004	0.000|
14313 (0.102)	|0.025	0.002	0.075	0.000|
Multiallelic Dprime: 0.765
BLOCK 175.  MARKERS: 928 929 930 931
1121 (0.581)	|0.469	0.111	0.002|
3223 (0.262)	|0.248	0.013	0.002|
1131 (0.113)	|0.022	0.000	0.089|
1123 (0.042)	|0.037	0.003	0.001|
Multiallelic Dprime: 0.470
BLOCK 176.  MARKERS: 932 933 934
413 (0.778)	|0.505	0.250	0.010|
232 (0.126)	|0.014	0.022	0.087|
433 (0.096)	|0.082	0.014	0.000|
Multiallelic Dprime: 0.448
BLOCK 177.  MARKERS: 935 936 937 938 939
12312 (0.602)	|0.262	0.170	0.170|
24424 (0.285)	|0.151	0.091	0.044|
22424 (0.096)	|0.043	0.041	0.013|
Multiallelic Dprime: 0.143
BLOCK 178.  MARKERS: 941 942
22 (0.466)	|0.238	0.120	0.108|
42 (0.304)	|0.093	0.184	0.026|
24 (0.230)	|0.172	0.047	0.011|
Multiallelic Dprime: 0.315
BLOCK 179.  MARKERS: 945 946 947
324 (0.502)	|0.363	0.003	0.135|
344 (0.351)	|0.054	0.297	0.000|
122 (0.145)	|0.146	0.000	0.000|
Multiallelic Dprime: 0.762
BLOCK 180.  MARKERS: 948 949
21 (0.562)	|0.293	0.205	0.048	0.009	0.002|
23 (0.304)	|0.035	0.011	0.073	0.172	0.010|
13 (0.133)	|0.000	0.025	0.105	0.003	0.000|
Multiallelic Dprime: 0.693
BLOCK 181.  MARKERS: 950 951 952 953 954
13313 (0.328)	|0.161	0.165|
33313 (0.241)	|0.068	0.170|
33132 (0.226)	|0.200	0.022|
34132 (0.185)	|0.183	0.000|
34313 (0.011)	|0.009	0.003|
Multiallelic Dprime: 0.563
BLOCK 182.  MARKERS: 955 956 957 958 959 960 961 962 963 964
2113332123 (0.631)	|0.505	0.077	0.048|
4222113241 (0.358)	|0.092	0.267	0.000|
Multiallelic Dprime: 0.622
BLOCK 183.  MARKERS: 965 966 967 968 969
14431 (0.605)	|0.224	0.000	0.013	0.133	0.122	0.089	0.000	0.000|
32213 (0.346)	|0.000	0.159	0.120	0.000	0.000	0.000	0.002	0.051|
14213 (0.049)	|0.000	0.000	0.000	0.000	0.000	0.000	0.048	0.000|
Multiallelic Dprime: 0.978
BLOCK 184.  MARKERS: 971 972 973 974 975 976 977 978 979 980 981 982 983 984 985 986 987 988 989
2312141342323344124 (0.223)	|0.223	0.002	0.001|
4131242322323344124 (0.158)	|0.091	0.066	0.002|
4131242322423344124 (0.133)	|0.003	0.129	0.000|
2312121144322122124 (0.132)	|0.000	0.131	0.000|
2312141342343344412 (0.123)	|0.000	0.002	0.118|
2312121144343344122 (0.090)	|0.000	0.037	0.051|
4312141342323344124 (0.051)	|0.047	0.003	0.000|
4132141342323344124 (0.049)	|0.051	0.000	0.000|
Multiallelic Dprime: 0.819
BLOCK 185.  MARKERS: 990 991 992 993 994 995
142413 (0.421)	|0.255	0.158	0.010|
321334 (0.391)	|0.241	0.136	0.014|
322433 (0.187)	|0.063	0.105	0.019|
Multiallelic Dprime: 0.158
BLOCK 186.  MARKERS: 997 998
33 (0.558)	|0.429	0.107	0.024|
12 (0.398)	|0.198	0.091	0.108|
32 (0.043)	|0.000	0.004	0.039|
Multiallelic Dprime: 0.338
BLOCK 187.  MARKERS: 1000 1001 1002
334 (0.627)	|0.534	0.056	0.007	0.018|
331 (0.203)	|0.095	0.000	0.108	0.000|
211 (0.170)	|0.002	0.120	0.004	0.034|
Multiallelic Dprime: 0.646
BLOCK 188.  MARKERS: 1004 1005 1006 1007 1008
42321 (0.631)	|0.601	0.027	0.003|
24142 (0.177)	|0.003	0.173	0.000|
42341 (0.120)	|0.004	0.002	0.114|
22341 (0.051)	|0.000	0.000	0.052|
Multiallelic Dprime: 0.944
BLOCK 189.  MARKERS: 1009 1010
41 (0.618)	|0.252	0.063	0.175	0.019	0.065	0.040	0.002|
23 (0.210)	|0.037	0.110	0.005	0.004	0.039	0.002	0.007|
21 (0.172)	|0.008	0.016	0.005	0.108	0.014	0.002	0.011|
Multiallelic Dprime: 0.599
BLOCK 190.  MARKERS: 1012 1013 1014 1015 1016 1017 1018 1019 1020 1021
1434141221 (0.296)	|0.238	0.053	0.006|
1434141223 (0.190)	|0.145	0.012	0.025|
1424141223 (0.183)	|0.120	0.053	0.008|
1224141223 (0.131)	|0.122	0.004	0.006|
3422222443 (0.118)	|0.060	0.054	0.002|
1424141221 (0.046)	|0.043	0.002	0.000|
3424141223 (0.021)	|0.010	0.010	0.000|
Multiallelic Dprime: 0.308
BLOCK 191.  MARKERS: 1022 1023 1024
342 (0.749)	|0.410	0.228	0.113|
121 (0.189)	|0.160	0.018	0.011|
322 (0.048)	|0.047	0.001	0.000|
Multiallelic Dprime: 0.658
BLOCK 192.  MARKERS: 1025 1026 1027
132 (0.624)	|0.469	0.125	0.029|
342 (0.252)	|0.092	0.159	0.000|
344 (0.125)	|0.117	0.006	0.002|
Multiallelic Dprime: 0.393
BLOCK 193.  MARKERS: 1028 1029 1030
113 (0.675)	|0.423	0.167	0.068	0.015|
231 (0.290)	|0.106	0.148	0.035	0.002|
233 (0.031)	|0.002	0.000	0.018	0.010|
Multiallelic Dprime: 0.305
BLOCK 194.  MARKERS: 1031 1032 1033 1034 1035
43331 (0.530)	|0.409	0.007	0.029	0.000	0.079	0.002|
22113 (0.318)	|0.113	0.105	0.001	0.096	0.000	0.000|
42311 (0.120)	|0.012	0.005	0.048	0.000	0.019	0.022|
43311 (0.026)	|0.001	0.000	0.024	0.001	0.000	0.000|
Multiallelic Dprime: 0.630
BLOCK 195.  MARKERS: 1037 1038 1039 1040 1041 1042 1043 1044 1045 1046 1047 1048 1049 1050 1051 1052 1053
13242242114441433 (0.535)	|0.533	0.000	0.000|
13242412112442431 (0.117)	|0.000	0.118	0.000|
13242412112442433 (0.103)	|0.000	0.103	0.000|
31424413422222233 (0.098)	|0.000	0.000	0.097|
33424413422422213 (0.097)	|0.000	0.000	0.095|
13242412114441433 (0.025)	|0.025	0.000	0.000|
Multiallelic Dprime: 1.000
BLOCK 196.  MARKERS: 1055 1056 1057 1058
1122 (0.563)	|0.412	0.073	0.041	0.034|
1324 (0.225)	|0.032	0.080	0.100	0.011|
3134 (0.205)	|0.081	0.019	0.007	0.095|
Multiallelic Dprime: 0.494
BLOCK 197.  MARKERS: 1059 1060 1061 1062 1063 1064
112411 (0.523)	|0.520	0.003	0.000|
114411 (0.171)	|0.092	0.000	0.080|
334411 (0.153)	|0.007	0.084	0.061|
114224 (0.143)	|0.033	0.109	0.000|
Multiallelic Dprime: 0.803
BLOCK 198.  MARKERS: 1065 1066
44 (0.658)	|0.526	0.131|
24 (0.200)	|0.196	0.004|
21 (0.142)	|0.142	0.000|
Multiallelic Dprime: 0.906
BLOCK 199.  MARKERS: 1068 1069
12 (0.863)	|0.648	0.204|
44 (0.135)	|0.097	0.037|
Multiallelic Dprime: 0.045
BLOCK 200.  MARKERS: 1071 1072 1073
431 (0.744)	|0.458	0.146	0.141|
212 (0.241)	|0.028	0.184	0.030|
Multiallelic Dprime: 0.639
BLOCK 201.  MARKERS: 1075 1076 1077
232 (0.489)	|0.306	0.184	0.000	0.000|
322 (0.337)	|0.266	0.000	0.071	0.000|
324 (0.173)	|0.001	0.000	0.054	0.117|
Multiallelic Dprime: 0.614
BLOCK 202.  MARKERS: 1080 1081 1082
324 (0.572)	|0.300	0.254	0.003	0.000	0.004	0.008	0.000|
341 (0.184)	|0.000	0.002	0.164	0.000	0.000	0.000	0.017|
321 (0.125)	|0.000	0.000	0.000	0.096	0.000	0.020	0.000|
224 (0.119)	|0.019	0.000	0.000	0.000	0.094	0.000	0.000|
Multiallelic Dprime: 0.931
BLOCK 203.  MARKERS: 1083 1084 1085 1086 1087 1088 1089 1090 1091 1092 1093 1094 1095 1096 1097 1098 1099 1100
113243423332223321 (0.319)	|0.312	0.007	0.000|
313424212212421341 (0.255)	|0.256	0.000	0.000|
313443423332233321 (0.167)	|0.167	0.000	0.000|
311424212213421342 (0.098)	|0.002	0.035	0.061|
343443423332223121 (0.098)	|0.000	0.098	0.000|
313243423332223321 (0.027)	|0.028	0.000	0.000|
313443412212421342 (0.016)	|0.017	0.000	0.000|
Multiallelic Dprime: 0.953
BLOCK 204.  MARKERS: 1101 1102
42 (0.787)	|0.266	0.257	0.166	0.001	0.077	0.000	0.002|
24 (0.150)	|0.001	0.000	0.000	0.104	0.000	0.008	0.033|
22 (0.063)	|0.000	0.000	0.000	0.000	0.000	0.061	0.000|
Multiallelic Dprime: 0.982
BLOCK 205.  MARKERS: 1103 1104 1105 1106 1107 1108 1109 1110 1111 1112 1113
41313414413 (0.265)	|0.176	0.059	0.031|
23313211232 (0.257)	|0.170	0.068	0.019|
21121234212 (0.165)	|0.038	0.066	0.061|
21113211212 (0.104)	|0.070	0.024	0.010|
21121214212 (0.077)	|0.012	0.064	0.001|
21313214232 (0.070)	|0.004	0.063	0.003|
21313214212 (0.034)	|0.016	0.017	0.002|
Multiallelic Dprime: 0.394
BLOCK 206.  MARKERS: 1114 1115
42 (0.499)	|0.245	0.213	0.015	0.007	0.008|
44 (0.373)	|0.150	0.019	0.095	0.063	0.040|
24 (0.128)	|0.110	0.000	0.004	0.007	0.005|
Multiallelic Dprime: 0.468
BLOCK 207.  MARKERS: 1117 1118 1119 1120 1121 1122 1123 1124 1125 1126
4132412413 (0.506)	|0.463	0.040|
2324434231 (0.232)	|0.202	0.029|
4132232233 (0.115)	|0.111	0.005|
4132412213 (0.077)	|0.057	0.021|
4132232231 (0.052)	|0.051	0.000|
Multiallelic Dprime: 0.248
BLOCK 208.  MARKERS: 1129 1130 1131
443 (0.898)	|0.363	0.315	0.113	0.089	0.012|
222 (0.102)	|0.054	0.033	0.013	0.000	0.002|
Multiallelic Dprime: 0.199
BLOCK 209.  MARKERS: 1134 1135 1136 1137 1138
11314 (0.417)	|0.270	0.136	0.012|
22134 (0.346)	|0.143	0.204	0.000|
11312 (0.126)	|0.002	0.123	0.000|
12334 (0.088)	|0.088	0.000	0.000|
12314 (0.015)	|0.000	0.000	0.015|
Multiallelic Dprime: 0.425
BLOCK 210.  MARKERS: 1139 1140
34 (0.506)	|0.470	0.007	0.031|
12 (0.465)	|0.027	0.238	0.199|
32 (0.027)	|0.015	0.000	0.011|
Multiallelic Dprime: 0.837
BLOCK 211.  MARKERS: 1142 1143 1144
124 (0.512)	|0.418	0.068	0.004	0.008	0.008|
334 (0.245)	|0.007	0.004	0.214	0.017	0.000|
122 (0.240)	|0.003	0.222	0.009	0.000	0.004|
Multiallelic Dprime: 0.867
BLOCK 212.  MARKERS: 1145 1146 1147 1148 1149 1150 1151 1152 1153 1154 1155 1156
114413144244 (0.428)	|0.284	0.024	0.122|
314413123244 (0.296)	|0.284	0.004	0.009|
132244324122 (0.229)	|0.022	0.199	0.004|
114244324124 (0.024)	|0.001	0.017	0.000|
314413144244 (0.012)	|0.011	0.001	0.000|
Multiallelic Dprime: 0.657
BLOCK 213.  MARKERS: 1157 1158 1159 1160
4322 (0.604)	|0.327	0.177	0.047	0.038	0.008	0.000|
2344 (0.250)	|0.037	0.006	0.039	0.121	0.032	0.012|
4122 (0.134)	|0.026	0.014	0.085	0.004	0.000	0.000|
Multiallelic Dprime: 0.613
BLOCK 214.  MARKERS: 1161 1162 1163 1164 1165
13323 (0.399)	|0.355	0.041|
12143 (0.198)	|0.179	0.019|
23323 (0.171)	|0.129	0.043|
12121 (0.165)	|0.148	0.017|
12123 (0.041)	|0.034	0.006|
13343 (0.012)	|0.010	0.003|
Multiallelic Dprime: 0.206
BLOCK 215.  MARKERS: 1171 1172
44 (0.865)	|0.486	0.198	0.136	0.027	0.016|
23 (0.132)	|0.100	0.029	0.000	0.000	0.003|
Multiallelic Dprime: 0.419
BLOCK 216.  MARKERS: 1173 1174 1175 1176 1177 1178
424331 (0.586)	|0.581	0.000|
424342 (0.227)	|0.004	0.222|
243132 (0.138)	|0.138	0.000|
243332 (0.027)	|0.000	0.024|
424332 (0.020)	|0.005	0.013|
Multiallelic Dprime: 0.987
BLOCK 217.  MARKERS: 1179 1180
33 (0.731)	|0.394	0.161	0.146	0.013|
24 (0.260)	|0.040	0.220	0.000	0.000|
Multiallelic Dprime: 0.745
BLOCK 218.  MARKERS: 1181 1182 1183 1184 1185 1186
222241 (0.438)	|0.348	0.010	0.047	0.000	0.029|
444423 (0.380)	|0.004	0.204	0.161	0.004	0.003|
224423 (0.153)	|0.000	0.016	0.012	0.119	0.001|
222221 (0.013)	|0.012	0.000	0.000	0.000	0.001|
Multiallelic Dprime: 0.823
BLOCK 219.  MARKERS: 1187 1188 1189 1190 1191
24121 (0.368)	|0.330	0.038	0.000|
44113 (0.234)	|0.184	0.043	0.005|
24213 (0.229)	|0.064	0.132	0.035|
22213 (0.125)	|0.006	0.034	0.087|
24113 (0.033)	|0.020	0.012	0.001|
Multiallelic Dprime: 0.572
BLOCK 220.  MARKERS: 1193 1194
34 (0.613)	|0.227	0.296	0.087|
32 (0.259)	|0.047	0.013	0.200|
44 (0.128)	|0.120	0.002	0.007|
Multiallelic Dprime: 0.564
BLOCK 221.  MARKERS: 1196 1197 1198
342 (0.394)	|0.207	0.171	0.015|
223 (0.310)	|0.168	0.055	0.087|
222 (0.294)	|0.262	0.025	0.003|
Multiallelic Dprime: 0.422
BLOCK 222.  MARKERS: 1200 1201 1202 1203 1204 1205 1206 1207 1208 1209 1210 1211 1212 1213 1214 1215 1216 1217 1218 1219 1220 1221
3314222221241114333322 (0.636)	|0.585	0.036	0.014|
3132141444422411114144 (0.250)	|0.016	0.227	0.001|
4132141444422421114144 (0.105)	|0.013	0.000	0.092|
Multiallelic Dprime: 0.857
BLOCK 223.  MARKERS: 1222 1223 1224 1225 1226 1227 1228 1229
12431312 (0.618)	|0.221	0.197	0.201	0.000	0.000|
12431324 (0.266)	|0.079	0.100	0.008	0.043	0.032|
44243414 (0.108)	|0.106	0.002	0.000	0.000	0.000|
Multiallelic Dprime: 0.434
BLOCK 224.  MARKERS: 1230 1231 1232 1233 1234 1235 1236
3311314 (0.408)	|0.169	0.111	0.059	0.042	0.020|
4331422 (0.306)	|0.155	0.073	0.033	0.032	0.006|
3413314 (0.209)	|0.067	0.069	0.032	0.011	0.025|
4311314 (0.043)	|0.023	0.015	0.002	0.000	0.002|
4331314 (0.032)	|0.010	0.009	0.004	0.006	0.002|
Multiallelic Dprime: 0.126
BLOCK 225.  MARKERS: 1238 1239 1240 1241 1242
33122 (0.425)	|0.271	0.000	0.145	0.000	0.000|
44224 (0.277)	|0.000	0.239	0.000	0.002	0.032|
43244 (0.131)	|0.000	0.013	0.003	0.114	0.000|
33124 (0.092)	|0.035	0.002	0.051	0.002	0.000|
43124 (0.055)	|0.000	0.002	0.053	0.000	0.000|
Multiallelic Dprime: 0.817
BLOCK 226.  MARKERS: 1243 1244 1245 1246 1247 1248 1249 1250
31443343 (0.317)	|0.112	0.106	0.097|
22223111 (0.258)	|0.147	0.018	0.092|
31443341 (0.256)	|0.114	0.108	0.029|
31441341 (0.121)	|0.073	0.038	0.011|
22443341 (0.031)	|0.003	0.016	0.012|
Multiallelic Dprime: 0.245
BLOCK 227.  MARKERS: 1251 1252 1253 1254
1142 (0.460)	|0.311	0.009	0.073	0.033	0.011|
1342 (0.287)	|0.235	0.031	0.000	0.003	0.007|
4114 (0.243)	|0.025	0.144	0.067	0.000	0.002|
Multiallelic Dprime: 0.547
BLOCK 228.  MARKERS: 1257 1258 1259 1260 1261 1262 1263 1264 1265
314112133 (0.577)	|0.436	0.074	0.063|
134232133 (0.186)	|0.149	0.014	0.023|
131231244 (0.140)	|0.125	0.011	0.004|
134231233 (0.035)	|0.035	0.000	0.000|
131231243 (0.021)	|0.018	0.000	0.002|
Multiallelic Dprime: 0.305
BLOCK 229.  MARKERS: 1269 1270
43 (0.800)	|0.375	0.221	0.069	0.113	0.021|
21 (0.102)	|0.016	0.003	0.069	0.014	0.000|
41 (0.096)	|0.015	0.062	0.018	0.000	0.000|
Multiallelic Dprime: 0.452
BLOCK 230.  MARKERS: 1271 1272 1273 1274
1342 (0.405)	|0.358	0.000	0.042	0.003|
2342 (0.288)	|0.128	0.000	0.060	0.097|
2114 (0.157)	|0.160	0.000	0.000	0.000|
2112 (0.128)	|0.000	0.124	0.000	0.000|
2142 (0.021)	|0.002	0.000	0.020	0.000|
Multiallelic Dprime: 0.714
BLOCK 231.  MARKERS: 1275 1276 1277 1278 1279 1280 1281
4114142 (0.649)	|0.436	0.077	0.117	0.008	0.008|
1232122 (0.123)	|0.043	0.074	0.003	0.002	0.001|
1214344 (0.121)	|0.013	0.000	0.008	0.099	0.000|
1214342 (0.099)	|0.003	0.000	0.003	0.001	0.091|
Multiallelic Dprime: 0.676
BLOCK 232.  MARKERS: 1282 1283 1284 1285 1286 1287 1288
3411342 (0.495)	|0.258	0.183	0.027	0.024|
2231442 (0.152)	|0.050	0.004	0.020	0.078|
3414342 (0.131)	|0.006	0.010	0.108	0.006|
2431444 (0.111)	|0.044	0.066	0.000	0.000|
3411312 (0.102)	|0.009	0.092	0.000	0.001|
Multiallelic Dprime: 0.477
BLOCK 233.  MARKERS: 1293 1294 1295
111 (0.371)	|0.306	0.056	0.000	0.000	0.012|
112 (0.359)	|0.011	0.255	0.087	0.000	0.004|
131 (0.159)	|0.000	0.004	0.000	0.152	0.000|
411 (0.108)	|0.003	0.000	0.099	0.000	0.000|
Multiallelic Dprime: 0.820
BLOCK 234.  MARKERS: 1297 1298 1299 1300
1124 (0.319)	|0.240	0.058	0.021|
2122 (0.317)	|0.067	0.105	0.146|
1144 (0.187)	|0.105	0.061	0.022|
1324 (0.153)	|0.090	0.035	0.029|
1122 (0.016)	|0.000	0.010	0.006|
Multiallelic Dprime: 0.369
BLOCK 235.  MARKERS: 1303 1304
33 (0.504)	|0.359	0.144|
11 (0.269)	|0.176	0.092|
31 (0.227)	|0.137	0.088|
Multiallelic Dprime: 0.088
BLOCK 236.  MARKERS: 1307 1308
12 (0.672)	|0.531	0.069	0.014	0.050	0.008|
33 (0.323)	|0.216	0.037	0.057	0.009	0.004|
Multiallelic Dprime: 0.204
BLOCK 237.  MARKERS: 1312 1313 1314 1315 1316
13431 (0.748)	|0.564	0.106	0.056	0.011|
31223 (0.107)	|0.062	0.001	0.042	0.001|
13433 (0.071)	|0.051	0.016	0.004	0.000|
13423 (0.059)	|0.027	0.011	0.019	0.000|
31233 (0.013)	|0.006	0.002	0.002	0.002|
Multiallelic Dprime: 0.211
BLOCK 238.  MARKERS: 1318 1319 1320 1321 1322
22332 (0.711)	|0.710	0.003	0.000|
34132 (0.135)	|0.000	0.127	0.008|
22324 (0.122)	|0.000	0.024	0.097|
32132 (0.014)	|0.014	0.000	0.000|
Multiallelic Dprime: 0.959
BLOCK 239.  MARKERS: 1323 1324
32 (0.733)	|0.395	0.202	0.132|
14 (0.164)	|0.084	0.057	0.021|
12 (0.104)	|0.056	0.033	0.012|
Multiallelic Dprime: 0.073
BLOCK 240.  MARKERS: 1325 1326 1327 1328
1244 (0.535)	|0.250	0.122	0.165|
1444 (0.292)	|0.042	0.122	0.126|
2222 (0.164)	|0.078	0.076	0.008|
Multiallelic Dprime: 0.276
BLOCK 241.  MARKERS: 1330 1331
22 (0.372)	|0.295	0.032	0.036	0.002	0.006|
32 (0.328)	|0.102	0.068	0.069	0.047	0.041|
34 (0.298)	|0.113	0.174	0.000	0.005	0.005|
Multiallelic Dprime: 0.479
BLOCK 242.  MARKERS: 1332 1333 1334 1335 1336
33223 (0.511)	|0.302	0.209	0.000|
33441 (0.274)	|0.067	0.023	0.183|
11223 (0.105)	|0.073	0.031	0.000|
33221 (0.055)	|0.000	0.001	0.053|
31223 (0.051)	|0.047	0.005	0.000|
Multiallelic Dprime: 0.558
BLOCK 243.  MARKERS: 1338 1339
12 (0.494)	|0.383	0.102	0.009|
14 (0.270)	|0.073	0.194	0.003|
32 (0.236)	|0.199	0.038	0.000|
Multiallelic Dprime: 0.463
BLOCK 244.  MARKERS: 1340 1341
23 (0.654)	|0.347	0.000	0.276	0.028	0.000|
42 (0.334)	|0.022	0.299	0.004	0.000	0.000|
22 (0.012)	|0.000	0.000	0.000	0.000	0.012|
Multiallelic Dprime: 0.922
BLOCK 245.  MARKERS: 1342 1343 1344 1345 1346
11222 (0.370)	|0.366	0.000	0.000	0.000	0.000	0.001|
33322 (0.299)	|0.281	0.000	0.000	0.004	0.000	0.008|
11244 (0.280)	|0.000	0.170	0.106	0.000	0.000	0.000|
11322 (0.028)	|0.012	0.000	0.000	0.014	0.000	0.002|
31222 (0.012)	|0.000	0.000	0.000	0.000	0.011	0.000|
Multiallelic Dprime: 0.953
BLOCK 246.  MARKERS: 1347 1348 1349 1350 1351 1352 1353 1354
43144223 (0.661)	|0.223	0.189	0.215	0.025|
21322441 (0.173)	|0.054	0.060	0.056	0.003|
21322223 (0.110)	|0.030	0.048	0.021	0.008|
21344223 (0.019)	|0.002	0.010	0.005	0.002|
23322443 (0.011)	|0.005	0.002	0.004	0.000|
43344223 (0.011)	|0.002	0.005	0.003	0.000|
Multiallelic Dprime: 0.113
BLOCK 247.  MARKERS: 1355 1356 1357 1358 1359 1360
244334 (0.318)	|0.286	0.022	0.009	0.000|
412241 (0.317)	|0.033	0.276	0.003	0.000|
412244 (0.314)	|0.256	0.013	0.033	0.008|
214244 (0.038)	|0.007	0.000	0.000	0.031|
Multiallelic Dprime: 0.750
BLOCK 248.  MARKERS: 1362 1363 1364
332 (0.592)	|0.372	0.203	0.006	0.004|
114 (0.316)	|0.093	0.200	0.018	0.003|
334 (0.044)	|0.033	0.009	0.000	0.000|
314 (0.040)	|0.005	0.020	0.004	0.010|
Multiallelic Dprime: 0.361
BLOCK 249.  MARKERS: 1366 1367 1368 1369 1370
14322 (0.508)	|0.456	0.050|
31244 (0.434)	|0.014	0.419|
11222 (0.028)	|0.022	0.006|
14222 (0.016)	|0.015	0.000|
Multiallelic Dprime: 0.854
BLOCK 250.  MARKERS: 1371 1372
21 (0.516)	|0.402	0.081	0.032|
33 (0.479)	|0.226	0.179	0.075|
Multiallelic Dprime: 0.407
BLOCK 251.  MARKERS: 1373 1374 1375
114 (0.627)	|0.491	0.128	0.006|
234 (0.262)	|0.257	0.005	0.000|
112 (0.108)	|0.038	0.003	0.066|
Multiallelic Dprime: 0.440
BLOCK 252.  MARKERS: 1377 1378
14 (0.788)	|0.245	0.199	0.160	0.007	0.048	0.049	0.032	0.023|
32 (0.138)	|0.011	0.000	0.003	0.097	0.004	0.000	0.011	0.000|
34 (0.072)	|0.000	0.037	0.000	0.000	0.030	0.000	0.000	0.000|
Multiallelic Dprime: 0.661
BLOCK 253.  MARKERS: 1379 1380 1381 1382 1383 1384 1385 1386
21331311 (0.256)	|0.158	0.017	0.079|
12131133 (0.237)	|0.118	0.098	0.021|
11331311 (0.164)	|0.150	0.009	0.006|
21343331 (0.106)	|0.037	0.008	0.061|
11131133 (0.082)	|0.013	0.066	0.002|
11131331 (0.049)	|0.005	0.005	0.040|
11331331 (0.046)	|0.034	0.008	0.003|
11331133 (0.023)	|0.024	0.000	0.000|
Multiallelic Dprime: 0.469
BLOCK 254.  MARKERS: 1387 1388
44 (0.561)	|0.148	0.350	0.028	0.032	0.000	0.003|
24 (0.223)	|0.116	0.006	0.071	0.000	0.012	0.011|
22 (0.216)	|0.204	0.000	0.002	0.000	0.006	0.002|
Multiallelic Dprime: 0.707
BLOCK 255.  MARKERS: 1389 1390 1391 1392 1393 1394
113332 (0.467)	|0.157	0.241	0.054	0.000	0.005|
113431 (0.357)	|0.278	0.028	0.038	0.000	0.007|
332411 (0.100)	|0.008	0.000	0.070	0.023	0.000|
113432 (0.032)	|0.028	0.000	0.004	0.000	0.000|
113411 (0.019)	|0.000	0.004	0.013	0.002	0.000|
113331 (0.016)	|0.010	0.000	0.004	0.000	0.000|
Multiallelic Dprime: 0.569
BLOCK 256.  MARKERS: 1396 1397 1398 1399 1400
41313 (0.484)	|0.446	0.013	0.021	0.004|
23132 (0.276)	|0.025	0.246	0.003	0.000|
43333 (0.183)	|0.089	0.034	0.018	0.035|
43313 (0.027)	|0.026	0.000	0.000	0.000|
41333 (0.012)	|0.012	0.000	0.000	0.000|
Multiallelic Dprime: 0.723
BLOCK 257.  MARKERS: 1401 1402 1403 1404
2444 (0.605)	|0.395	0.000	0.206	0.000	0.000	0.000|
4232 (0.302)	|0.000	0.254	0.000	0.029	0.000	0.012|
4432 (0.045)	|0.000	0.021	0.000	0.000	0.013	0.000|
2432 (0.040)	|0.000	0.038	0.000	0.000	0.000	0.000|
Multiallelic Dprime: 0.974
BLOCK 258.  MARKERS: 1405 1406 1407 1408 1409 1410 1411 1412 1413 1414 1415 1416
214314242421 (0.394)	|0.142	0.182	0.069|
132131414241 (0.313)	|0.099	0.152	0.061|
214314242423 (0.207)	|0.148	0.041	0.014|
232314242421 (0.030)	|0.023	0.006	0.000|
232134414241 (0.015)	|0.010	0.005	0.000|
132314242421 (0.012)	|0.000	0.002	0.010|
Multiallelic Dprime: 0.260
BLOCK 259.  MARKERS: 1417 1418 1419
333 (0.438)	|0.278	0.154|
314 (0.396)	|0.295	0.096|
114 (0.160)	|0.111	0.047|
Multiallelic Dprime: 0.140
BLOCK 260.  MARKERS: 1421 1422 1423 1424
1122 (0.692)	|0.670	0.009	0.003	0.010|
4214 (0.296)	|0.048	0.157	0.073	0.014|
Multiallelic Dprime: 0.883
BLOCK 261.  MARKERS: 1426 1427 1428
221 (0.728)	|0.630	0.096	0.002|
444 (0.166)	|0.164	0.000	0.002|
244 (0.076)	|0.005	0.002	0.069|
224 (0.025)	|0.009	0.003	0.013|
Multiallelic Dprime: 0.530
BLOCK 262.  MARKERS: 1429 1430 1431 1432
1311 (0.815)	|0.606	0.199	0.007|
4232 (0.100)	|0.094	0.004	0.002|
4331 (0.085)	|0.061	0.019	0.006|
Multiallelic Dprime: 0.344
BLOCK 263.  MARKERS: 1437 1438
11 (0.762)	|0.590	0.106	0.025	0.031	0.010|
33 (0.222)	|0.157	0.053	0.008	0.002	0.003|
31 (0.016)	|0.010	0.003	0.003	0.000	0.000|
Multiallelic Dprime: 0.108
BLOCK 264.  MARKERS: 1440 1441 1442 1443 1444 1445 1446
3134322 (0.756)	|0.334	0.262	0.157|
4312114 (0.162)	|0.090	0.054	0.017|
4112112 (0.036)	|0.021	0.007	0.008|
4312112 (0.033)	|0.021	0.004	0.008|
4134322 (0.013)	|0.006	0.002	0.005|
Multiallelic Dprime: 0.181
BLOCK 265.  MARKERS: 1452 1453 1454 1455
1334 (0.473)	|0.189	0.140	0.144|
2114 (0.330)	|0.125	0.115	0.090|
1332 (0.195)	|0.057	0.087	0.051|
Multiallelic Dprime: 0.079
BLOCK 266.  MARKERS: 1461 1462 1463
231 (0.372)	|0.333	0.022	0.017|
431 (0.342)	|0.018	0.314	0.010|
212 (0.286)	|0.042	0.032	0.211|
Multiallelic Dprime: 0.805
BLOCK 267.  MARKERS: 1464 1465
22 (0.393)	|0.099	0.183	0.109|
14 (0.368)	|0.306	0.045	0.018|
12 (0.238)	|0.051	0.132	0.054|
Multiallelic Dprime: 0.474
BLOCK 268.  MARKERS: 1466 1467 1468
433 (0.456)	|0.000	0.452	0.004|
431 (0.359)	|0.359	0.000	0.000|
311 (0.181)	|0.096	0.000	0.086|
Multiallelic Dprime: 0.923
BLOCK 269.  MARKERS: 1469 1470
43 (0.456)	|0.198	0.154	0.050	0.029	0.017|
21 (0.452)	|0.223	0.142	0.038	0.035	0.006|
23 (0.093)	|0.050	0.021	0.005	0.013	0.000|
Multiallelic Dprime: 0.086
BLOCK 270.  MARKERS: 1472 1473 1474 1475
1111 (0.470)	|0.441	0.020	0.011|
1233 (0.319)	|0.083	0.233	0.002|
2113 (0.093)	|0.005	0.010	0.077|
1113 (0.077)	|0.066	0.006	0.006|
1133 (0.022)	|0.000	0.022	0.000|
Multiallelic Dprime: 0.758
BLOCK 271.  MARKERS: 1476 1477
24 (0.603)	|0.481	0.121|
21 (0.296)	|0.272	0.024|
44 (0.101)	|0.097	0.000|
Multiallelic Dprime: 0.583
BLOCK 272.  MARKERS: 1478 1479 1480 1481 1482
41233 (0.850)	|0.378	0.264	0.114	0.095|
24311 (0.145)	|0.071	0.024	0.032	0.020|
Multiallelic Dprime: 0.169
BLOCK 273.  MARKERS: 1486 1487 1488
411 (0.448)	|0.379	0.047	0.017	0.000|
421 (0.290)	|0.041	0.208	0.013	0.029|
221 (0.146)	|0.004	0.028	0.111	0.002|
423 (0.115)	|0.005	0.105	0.005	0.000|
Multiallelic Dprime: 0.730
BLOCK 274.  MARKERS: 1489 1490 1491 1492 1493 1494
132244 (0.428)	|0.413	0.000	0.014|
332244 (0.390)	|0.300	0.000	0.088|
313422 (0.146)	|0.000	0.145	0.000|
333442 (0.031)	|0.000	0.000	0.031|
Multiallelic Dprime: 0.692
BLOCK 275.  MARKERS: 1495 1496 1497 1498
3124 (0.715)	|0.473	0.212	0.029|
3343 (0.150)	|0.080	0.012	0.059|
1323 (0.133)	|0.016	0.045	0.075|
Multiallelic Dprime: 0.419
BLOCK 276.  MARKERS: 1500 1501
31 (0.570)	|0.484	0.015	0.064	0.004|
34 (0.267)	|0.014	0.209	0.000	0.045|
14 (0.163)	|0.022	0.140	0.000	0.000|
Multiallelic Dprime: 0.849
BLOCK 277.  MARKERS: 1502 1503 1504 1505 1506
14343 (0.521)	|0.476	0.017	0.028|
33221 (0.366)	|0.035	0.204	0.126|
34243 (0.064)	|0.012	0.039	0.014|
33243 (0.049)	|0.023	0.004	0.022|
Multiallelic Dprime: 0.729
BLOCK 278.  MARKERS: 1509 1510
13 (0.546)	|0.348	0.144	0.051|
21 (0.261)	|0.148	0.061	0.052|
23 (0.193)	|0.113	0.076	0.004|
Multiallelic Dprime: 0.106
BLOCK 279.  MARKERS: 1512 1513 1514
243 (0.608)	|0.403	0.190	0.002	0.000|
434 (0.282)	|0.003	0.080	0.145	0.050|
244 (0.107)	|0.002	0.000	0.104	0.000|
Multiallelic Dprime: 0.738
BLOCK 280.  MARKERS: 1515 1516 1517 1518 1519 1520
342423 (0.408)	|0.024	0.385|
141433 (0.273)	|0.239	0.034|
321221 (0.253)	|0.230	0.020|
141423 (0.051)	|0.050	0.000|
Multiallelic Dprime: 0.834
BLOCK 281.  MARKERS: 1521 1522 1523
124 (0.554)	|0.147	0.238	0.164|
211 (0.442)	|0.417	0.011	0.013|
Multiallelic Dprime: 0.874
BLOCK 282.  MARKERS: 1524 1525 1526 1527
1141 (0.564)	|0.167	0.189	0.129	0.058	0.002	0.011|
1223 (0.252)	|0.146	0.059	0.004	0.017	0.019	0.000|
4143 (0.177)	|0.060	0.059	0.013	0.038	0.000	0.002|
Multiallelic Dprime: 0.287
BLOCK 283.  MARKERS: 1528 1529 1530 1531 1532 1533 1534 1535 1536 1537 1538 1539 1540
4212224341123 (0.376)	|0.281	0.009	0.048	0.038|
2332432423123 (0.307)	|0.295	0.006	0.001	0.000|
2332432423223 (0.145)	|0.004	0.057	0.084	0.002|
2334432423141 (0.116)	|0.003	0.113	0.000	0.000|
4212222423123 (0.020)	|0.021	0.000	0.000	0.000|
2334432423123 (0.013)	|0.011	0.001	0.000	0.000|
Multiallelic Dprime: 0.709
BLOCK 284.  MARKERS: 1541 1542 1543 1544
2133 (0.628)	|0.345	0.256	0.026|
2122 (0.193)	|0.033	0.138	0.021|
4322 (0.132)	|0.098	0.027	0.007|
2322 (0.043)	|0.041	0.002	0.000|
Multiallelic Dprime: 0.267
BLOCK 285.  MARKERS: 1545 1546
14 (0.519)	|0.302	0.098	0.120|
32 (0.423)	|0.133	0.171	0.119|
34 (0.056)	|0.045	0.001	0.010|
Multiallelic Dprime: 0.265
BLOCK 286.  MARKERS: 1548 1549 1550
111 (0.479)	|0.356	0.009	0.000	0.103	0.000	0.003	0.000|
313 (0.271)	|0.000	0.255	0.000	0.005	0.000	0.007	0.000|
131 (0.249)	|0.001	0.000	0.112	0.000	0.066	0.046	0.016|
Multiallelic Dprime: 0.963
BLOCK 287.  MARKERS: 1551 1552 1553 1554 1555 1556 1557 1558 1559 1560 1561 1562 1563 1564 1565 1566 1567 1568 1569
3344144443414223243 (0.356)	|0.215	0.013	0.004	0.024	0.079	0.020|
1323422131214221243 (0.264)	|0.109	0.137	0.002	0.012	0.005	0.000|
1123422131214221221 (0.111)	|0.000	0.000	0.111	0.000	0.000	0.000|
1323422131242441343 (0.106)	|0.039	0.000	0.000	0.062	0.002	0.000|
1123422131214221243 (0.066)	|0.026	0.000	0.017	0.020	0.003	0.000|
1344144443414223243 (0.057)	|0.044	0.001	0.000	0.000	0.010	0.000|
1123422131242441343 (0.018)	|0.000	0.000	0.000	0.015	0.000	0.000|
Multiallelic Dprime: 0.582
BLOCK 288.  MARKERS: 1571 1572 1573 1574 1575 1576
314334 (0.438)	|0.430	0.002	0.004	0.000|
142332 (0.152)	|0.148	0.000	0.003	0.000|
314114 (0.140)	|0.002	0.014	0.123	0.000|
344334 (0.140)	|0.048	0.077	0.005	0.012|
144334 (0.099)	|0.004	0.092	0.000	0.002|
142334 (0.020)	|0.020	0.000	0.000	0.000|
Multiallelic Dprime: 0.879
BLOCK 289.  MARKERS: 1577 1578 1579
443 (0.660)	|0.566	0.077	0.018|
412 (0.187)	|0.141	0.013	0.033|
243 (0.137)	|0.128	0.009	0.000|
413 (0.014)	|0.008	0.004	0.002|
Multiallelic Dprime: 0.195
BLOCK 290.  MARKERS: 1581 1582
21 (0.843)	|0.316	0.176	0.155	0.093	0.085	0.003|
13 (0.104)	|0.072	0.001	0.000	0.011	0.000	0.011|
11 (0.054)	|0.000	0.002	0.001	0.050	0.000	0.000|
Multiallelic Dprime: 0.556
BLOCK 291.  MARKERS: 1583 1584 1585 1586 1587 1588 1589 1590 1591
241411332 (0.389)	|0.290	0.056	0.031	0.012|
223223112 (0.179)	|0.002	0.009	0.166	0.001|
443413314 (0.158)	|0.032	0.121	0.003	0.000|
443413112 (0.153)	|0.045	0.023	0.014	0.072|
443413312 (0.086)	|0.038	0.015	0.010	0.023|
223213112 (0.014)	|0.002	0.009	0.002	0.000|
Multiallelic Dprime: 0.597
BLOCK 292.  MARKERS: 1594 1595 1596 1597
4232 (0.410)	|0.366	0.045|
2212 (0.240)	|0.099	0.141|
2233 (0.231)	|0.015	0.212|
2433 (0.114)	|0.035	0.079|
Multiallelic Dprime: 0.617
BLOCK 293.  MARKERS: 1599 1600 1601
441 (0.518)	|0.402	0.100	0.016|
233 (0.476)	|0.312	0.084	0.081|
Multiallelic Dprime: 0.223
BLOCK 294.  MARKERS: 1602 1603 1604 1605
2112 (0.719)	|0.359	0.201	0.158|
4334 (0.185)	|0.123	0.049	0.012|
2114 (0.097)	|0.059	0.018	0.020|
Multiallelic Dprime: 0.231
BLOCK 295.  MARKERS: 1607 1608
12 (0.541)	|0.225	0.144	0.172|
32 (0.269)	|0.167	0.087	0.014|
34 (0.190)	|0.049	0.140	0.002|
Multiallelic Dprime: 0.350
BLOCK 296.  MARKERS: 1611 1612
23 (0.441)	|0.205	0.147	0.079	0.004|
41 (0.371)	|0.165	0.142	0.053	0.009|
21 (0.188)	|0.106	0.059	0.023	0.000|
Multiallelic Dprime: 0.077
BLOCK 297.  MARKERS: 1618 1619 1620 1621 1622 1623
111314 (0.477)	|0.394	0.083|
331314 (0.348)	|0.267	0.080|
333142 (0.155)	|0.013	0.142|
131314 (0.013)	|0.005	0.008|
Multiallelic Dprime: 0.452
BLOCK 298.  MARKERS: 1624 1625
42 (0.685)	|0.429	0.256|
24 (0.315)	|0.137	0.177|
Multiallelic Dprime: 0.230
BLOCK 299.  MARKERS: 1626 1627
11 (0.566)	|0.267	0.134	0.089	0.024	0.029	0.018|
34 (0.432)	|0.166	0.034	0.077	0.126	0.005	0.008|
Multiallelic Dprime: 0.286
BLOCK 300.  MARKERS: 1628 1629 1630 1631 1632 1633 1634 1635
43221232 (0.433)	|0.232	0.147	0.029	0.025|
43211232 (0.169)	|0.087	0.052	0.006	0.021|
11213314 (0.166)	|0.075	0.076	0.003	0.011|
11411314 (0.149)	|0.054	0.060	0.033	0.004|
11211314 (0.034)	|0.004	0.014	0.000	0.015|
11211332 (0.026)	|0.005	0.019	0.003	0.000|
Multiallelic Dprime: 0.169
BLOCK 301.  MARKERS: 1638 1639 1640
413 (0.464)	|0.381	0.000	0.078	0.004|
134 (0.381)	|0.007	0.361	0.007	0.000|
114 (0.078)	|0.009	0.000	0.069	0.000|
113 (0.075)	|0.001	0.000	0.003	0.071|
Multiallelic Dprime: 0.882
BLOCK 302.  MARKERS: 1641 1642 1643 1644 1645
11333 (0.397)	|0.365	0.000	0.000	0.027	0.000	0.000|
32142 (0.363)	|0.000	0.205	0.153	0.004	0.000	0.000|
12142 (0.157)	|0.000	0.006	0.050	0.070	0.016	0.012|
12143 (0.078)	|0.001	0.008	0.000	0.068	0.000	0.000|
Multiallelic Dprime: 0.866
BLOCK 303.  MARKERS: 1646 1647 1648 1649 1650 1651
332232 (0.369)	|0.180	0.099	0.013	0.013	0.020	0.030	0.009|
412234 (0.221)	|0.031	0.114	0.062	0.002	0.008	0.000	0.001|
314432 (0.203)	|0.084	0.057	0.036	0.020	0.000	0.000	0.003|
412212 (0.171)	|0.125	0.024	0.009	0.000	0.005	0.000	0.001|
312232 (0.017)	|0.012	0.000	0.000	0.000	0.001	0.000	0.004|
432232 (0.012)	|0.004	0.008	0.000	0.000	0.000	0.000	0.000|
Multiallelic Dprime: 0.339
BLOCK 304.  MARKERS: 1654 1655 1656 1657 1658 1659 1660 1661 1662 1663 1664 1665 1666 1667 1668 1669 1670 1671 1672 1673 1674 1675 1676 1677 1678 1679 1680 1681 1682 1683 1684 1685 1686 1687
3443231211133423411442322433442432 (0.439)	|0.347	0.044	0.043|
3443231231133423411442323433442432 (0.307)	|0.287	0.017	0.003|
4222322412311241233134143342211214 (0.119)	|0.034	0.055	0.031|
4222322412333243233134143342211214 (0.035)	|0.014	0.020	0.002|
3443231211133423411442323433442432 (0.034)	|0.019	0.001	0.014|
3443231231133423411442322433442432 (0.030)	|0.030	0.000	0.000|
4222322412333241233134143342211214 (0.020)	|0.004	0.003	0.012|
Multiallelic Dprime: 0.457
BLOCK 305.  MARKERS: 1688 1689
44 (0.750)	|0.734	0.002	0.001|
24 (0.141)	|0.016	0.122	0.000|
22 (0.105)	|0.010	0.009	0.082|
Multiallelic Dprime: 0.948
BLOCK 306.  MARKERS: 1691 1692 1693 1694 1695 1696 1697 1698 1699 1700
3211323412 (0.761)	|0.358	0.189	0.126	0.088|
4433141244 (0.134)	|0.077	0.027	0.031	0.000|
3213141244 (0.084)	|0.011	0.009	0.048	0.016|
Multiallelic Dprime: 0.231
BLOCK 307.  MARKERS: 1701 1702 1703
223 (0.450)	|0.280	0.148	0.022|
423 (0.233)	|0.145	0.013	0.076|
213 (0.214)	|0.023	0.191	0.000|
221 (0.104)	|0.004	0.034	0.065|
Multiallelic Dprime: 0.496
BLOCK 308.  MARKERS: 1705 1706
12 (0.451)	|0.354	0.082	0.017|
42 (0.386)	|0.324	0.016	0.045|
11 (0.163)	|0.129	0.023	0.010|
Multiallelic Dprime: 0.178
BLOCK 309.  MARKERS: 1710 1711
22 (0.806)	|0.207	0.166	0.138	0.109	0.095	0.022	0.033	0.016	0.007|
14 (0.121)	|0.038	0.032	0.018	0.007	0.000	0.021	0.000	0.000	0.004|
24 (0.072)	|0.024	0.022	0.006	0.000	0.011	0.003	0.000	0.003	0.002|
Multiallelic Dprime: 0.274
BLOCK 310.  MARKERS: 1715 1716 1717 1718 1719 1720 1721 1722 1723 1724 1725 1726 1727 1728
42342324112431 (0.270)	|0.243	0.026|
42342144111211 (0.219)	|0.011	0.210|
42342324112433 (0.163)	|0.156	0.006|
42342344112431 (0.116)	|0.094	0.023|
14121342342431 (0.108)	|0.091	0.015|
42342144112431 (0.046)	|0.033	0.013|
44341342112431 (0.033)	|0.031	0.001|
42342344111211 (0.018)	|0.001	0.018|
42342324111211 (0.013)	|0.000	0.013|
Multiallelic Dprime: 0.717
BLOCK 311.  MARKERS: 1730 1731
31 (0.670)	|0.290	0.142	0.142	0.059	0.024|
13 (0.330)	|0.260	0.025	0.021	0.018	0.002|
Multiallelic Dprime: 0.539
BLOCK 312.  MARKERS: 1733 1734 1735 1736 1737 1738 1739
1423313 (0.552)	|0.516	0.026	0.000	0.000	0.000|
4244143 (0.167)	|0.108	0.000	0.057	0.000	0.000|
1223311 (0.161)	|0.034	0.064	0.001	0.041	0.017|
4244313 (0.078)	|0.076	0.000	0.000	0.000	0.000|
1223313 (0.025)	|0.017	0.007	0.000	0.000	0.000|
Multiallelic Dprime: 0.702
BLOCK 313.  MARKERS: 1740 1741 1742 1743 1744 1745
313223 (0.758)	|0.294	0.282	0.183|
134411 (0.099)	|0.027	0.011	0.061|
334223 (0.063)	|0.026	0.004	0.033|
334423 (0.042)	|0.021	0.006	0.016|
334413 (0.021)	|0.007	0.013	0.002|
Multiallelic Dprime: 0.303
BLOCK 314.  MARKERS: 1746 1747
32 (0.381)	|0.056	0.064	0.261|
34 (0.318)	|0.282	0.024	0.012|
12 (0.300)	|0.014	0.247	0.039|
Multiallelic Dprime: 0.714
BLOCK 315.  MARKERS: 1753 1754
22 (0.353)	|0.156	0.180	0.017|
23 (0.335)	|0.248	0.036	0.052|
32 (0.312)	|0.246	0.018	0.049|
Multiallelic Dprime: 0.398
BLOCK 316.  MARKERS: 1756 1757 1758
143 (0.649)	|0.265	0.015	0.189	0.112	0.016	0.032|
133 (0.233)	|0.000	0.216	0.000	0.000	0.000	0.008|
341 (0.118)	|0.001	0.000	0.005	0.040	0.049	0.002|
Multiallelic Dprime: 0.819
BLOCK 317.  MARKERS: 1760 1761 1762 1763 1764 1765 1766 1767 1768 1769
1233422232 (0.268)	|0.006	0.262	0.000|
3111224212 (0.230)	|0.230	0.000	0.000|
1133444111 (0.195)	|0.003	0.011	0.179|
1133444212 (0.153)	|0.153	0.000	0.001|
1233422212 (0.063)	|0.029	0.033	0.001|
1111224212 (0.041)	|0.040	0.000	0.000|
Multiallelic Dprime: 0.925
BLOCK 318.  MARKERS: 1770 1771 1772
433 (0.479)	|0.089	0.390	0.000|
113 (0.328)	|0.328	0.000	0.000|
111 (0.192)	|0.001	0.002	0.188|
Multiallelic Dprime: 0.905
BLOCK 319.  MARKERS: 1774 1775 1776
212 (0.419)	|0.215	0.188	0.005	0.006|
214 (0.394)	|0.314	0.072	0.003	0.005|
432 (0.187)	|0.005	0.002	0.179	0.000|
Multiallelic Dprime: 0.541
BLOCK 320.  MARKERS: 1777 1778 1779 1780
3424 (0.534)	|0.347	0.074	0.055	0.034	0.013	0.002|
3441 (0.263)	|0.034	0.117	0.017	0.065	0.004	0.012|
2224 (0.187)	|0.053	0.007	0.119	0.005	0.002	0.000|
3421 (0.011)	|0.003	0.001	0.000	0.003	0.000	0.002|
Multiallelic Dprime: 0.518
BLOCK 321.  MARKERS: 1783 1784 1785 1786 1787 1788 1789
1231313 (0.439)	|0.417	0.022|
3313133 (0.199)	|0.103	0.097|
1231311 (0.196)	|0.194	0.002|
1211133 (0.110)	|0.071	0.039|
1231133 (0.020)	|0.005	0.015|
3213133 (0.016)	|0.009	0.008|
Multiallelic Dprime: 0.644
BLOCK 322.  MARKERS: 1791 1792
41 (0.810)	|0.442	0.227	0.098	0.042|
33 (0.190)	|0.076	0.094	0.016	0.004|
Multiallelic Dprime: 0.257
BLOCK 323.  MARKERS: 1794 1795 1796
224 (0.517)	|0.327	0.174	0.005|
422 (0.321)	|0.212	0.007	0.096|
442 (0.114)	|0.069	0.003	0.035|
222 (0.046)	|0.042	0.000	0.003|
Multiallelic Dprime: 0.324
BLOCK 324.  MARKERS: 1799 1800 1801 1802 1803 1804 1805 1806 1807
231432131 (0.650)	|0.568	0.043	0.039|
211432111 (0.184)	|0.115	0.056	0.014|
133111213 (0.137)	|0.107	0.003	0.028|
Multiallelic Dprime: 0.285
BLOCK 325.  MARKERS: 1808 1809
13 (0.807)	|0.345	0.269	0.141	0.046|
32 (0.105)	|0.051	0.043	0.005	0.002|
33 (0.088)	|0.030	0.024	0.022	0.010|
Multiallelic Dprime: 0.068
BLOCK 326.  MARKERS: 1818 1819 1820 1821 1822
34134 (0.427)	|0.380	0.030	0.013	0.000|
34334 (0.335)	|0.234	0.000	0.097	0.000|
12312 (0.169)	|0.011	0.143	0.008	0.000|
14332 (0.059)	|0.001	0.003	0.000	0.053|
Multiallelic Dprime: 0.656
BLOCK 327.  MARKERS: 1823 1824 1825 1826 1827 1828 1829
3344331 (0.630)	|0.276	0.239	0.116|
1132141 (0.181)	|0.020	0.043	0.120|
3344333 (0.119)	|0.110	0.000	0.009|
1134141 (0.054)	|0.014	0.010	0.030|
Multiallelic Dprime: 0.390
BLOCK 328.  MARKERS: 1830 1831
33 (0.420)	|0.332	0.087|
31 (0.294)	|0.075	0.220|
11 (0.287)	|0.185	0.102|
Multiallelic Dprime: 0.412
BLOCK 329.  MARKERS: 1833 1834
11 (0.592)	|0.306	0.143	0.142|
44 (0.408)	|0.330	0.075	0.004|
Multiallelic Dprime: 0.468
BLOCK 330.  MARKERS: 1837 1838
22 (0.636)	|0.565	0.074|
23 (0.219)	|0.000	0.216|
42 (0.145)	|0.035	0.108|
Multiallelic Dprime: 0.836
BLOCK 331.  MARKERS: 1839 1840
13 (0.601)	|0.394	0.156	0.048|
31 (0.399)	|0.184	0.210	0.001|
Multiallelic Dprime: 0.270
BLOCK 332.  MARKERS: 1841 1842
42 (0.578)	|0.423	0.156	0.000|
23 (0.366)	|0.000	0.145	0.220|
43 (0.049)	|0.000	0.000	0.049|
Multiallelic Dprime: 0.723
BLOCK 333.  MARKERS: 1843 1844
21 (0.422)	|0.236	0.157	0.029|
41 (0.308)	|0.174	0.114	0.019|
43 (0.270)	|0.167	0.079	0.024|
Multiallelic Dprime: 0.059
BLOCK 334.  MARKERS: 1849 1850
21 (0.576)	|0.273	0.182	0.120|
43 (0.351)	|0.213	0.069	0.067|
41 (0.072)	|0.040	0.027	0.004|
Multiallelic Dprime: 0.167
BLOCK 335.  MARKERS: 1855 1856 1857
114 (0.527)	|0.423	0.010	0.021	0.035	0.014	0.018|
132 (0.277)	|0.029	0.143	0.068	0.028	0.006	0.000|
214 (0.191)	|0.187	0.000	0.000	0.003	0.000	0.000|
Multiallelic Dprime: 0.674
BLOCK 336.  MARKERS: 1860 1861 1862 1863 1864 1865
321133 (0.639)	|0.632	0.007	0.000|
133411 (0.155)	|0.069	0.001	0.088|
321113 (0.090)	|0.001	0.090	0.000|
333411 (0.067)	|0.000	0.053	0.012|
323113 (0.019)	|0.005	0.013	0.000|
321131 (0.018)	|0.018	0.000	0.000|
Multiallelic Dprime: 0.886
BLOCK 337.  MARKERS: 1866 1867 1868
143 (0.729)	|0.723	0.000	0.004|
341 (0.168)	|0.067	0.095	0.006|
321 (0.102)	|0.092	0.007	0.004|
Multiallelic Dprime: 0.854
BLOCK 338.  MARKERS: 1870 1871
21 (0.882)	|0.725	0.155|
13 (0.102)	|0.000	0.103|
11 (0.014)	|0.005	0.009|
Multiallelic Dprime: 0.946
BLOCK 339.  MARKERS: 1873 1874
14 (0.732)	|0.681	0.049|
32 (0.267)	|0.208	0.052|
Multiallelic Dprime: 0.345
BLOCK 340.  MARKERS: 1880 1881
21 (0.891)	|0.815	0.041	0.034|
44 (0.101)	|0.004	0.077	0.020|
Multiallelic Dprime: 0.889
BLOCK 341.  MARKERS: 1883 1884
24 (0.821)	|0.737	0.071	0.013|
42 (0.120)	|0.043	0.070	0.006|
44 (0.059)	|0.048	0.005	0.006|
Multiallelic Dprime: 0.400
BLOCK 342.  MARKERS: 1886 1887
21 (0.828)	|0.713	0.041	0.058	0.010|
43 (0.145)	|0.032	0.107	0.002	0.004|
23 (0.025)	|0.002	0.000	0.023	0.000|
Multiallelic Dprime: 0.679
BLOCK 343.  MARKERS: 1888 1889 1890 1891
1212 (0.750)	|0.506	0.191	0.049|
4124 (0.149)	|0.118	0.028	0.000|
4112 (0.083)	|0.045	0.036	0.003|
4122 (0.014)	|0.007	0.008	0.000|
Multiallelic Dprime: 0.141
BLOCK 344.  MARKERS: 1894 1895
32 (0.680)	|0.560	0.016	0.091	0.001	0.000	0.000|
14 (0.263)	|0.002	0.215	0.001	0.002	0.023	0.010|
34 (0.052)	|0.000	0.000	0.000	0.053	0.000	0.000|
Multiallelic Dprime: 0.965
BLOCK 345.  MARKERS: 1898 1899 1900 1901 1902 1903 1904 1905 1906
321321432 (0.567)	|0.560	0.006|
143142214 (0.231)	|0.004	0.227|
321122432 (0.093)	|0.092	0.000|
323122234 (0.056)	|0.000	0.056|
123142214 (0.023)	|0.022	0.000|
321122434 (0.010)	|0.003	0.000|
Multiallelic Dprime: 0.973
BLOCK 346.  MARKERS: 1907 1908 1909
444 (0.697)	|0.563	0.127	0.000|
222 (0.295)	|0.000	0.235	0.057|
Multiallelic Dprime: 0.886
BLOCK 347.  MARKERS: 1910 1911 1912 1913 1914
44111 (0.563)	|0.364	0.174	0.024|
22323 (0.370)	|0.228	0.126	0.018|
22313 (0.057)	|0.045	0.010	0.003|
Multiallelic Dprime: 0.050
BLOCK 348.  MARKERS: 1916 1917
14 (0.641)	|0.289	0.282	0.045	0.018|
32 (0.315)	|0.171	0.092	0.030	0.013|
12 (0.044)	|0.009	0.032	0.001	0.002|
Multiallelic Dprime: 0.153
BLOCK 349.  MARKERS: 1920 1921 1922
132 (0.470)	|0.365	0.074	0.023|
314 (0.405)	|0.132	0.267	0.005|
134 (0.077)	|0.036	0.038	0.003|
334 (0.033)	|0.023	0.010	0.000|
Multiallelic Dprime: 0.469
BLOCK 350.  MARKERS: 1924 1925 1926 1927
3112 (0.563)	|0.374	0.096	0.085|
1444 (0.393)	|0.245	0.083	0.058|
3142 (0.031)	|0.008	0.006	0.016|
Multiallelic Dprime: 0.076
BLOCK 351.  MARKERS: 1930 1931 1932 1933 1934
11242 (0.630)	|0.435	0.176	0.008	0.008|
34414 (0.184)	|0.143	0.027	0.009	0.000|
34442 (0.166)	|0.135	0.022	0.005	0.003|
Multiallelic Dprime: 0.307
BLOCK 352.  MARKERS: 1935 1936 1937 1938 1939 1940 1941 1942
11143133 (0.728)	|0.488	0.226	0.012	0.001|
43321314 (0.225)	|0.006	0.000	0.219	0.000|
43343133 (0.023)	|0.005	0.011	0.000	0.008|
43321334 (0.014)	|0.000	0.014	0.000	0.000|
Multiallelic Dprime: 0.873
BLOCK 353.  MARKERS: 1943 1944 1945 1946
3122 (0.497)	|0.403	0.088	0.004	0.002|
1121 (0.255)	|0.003	0.000	0.148	0.099|
1311 (0.235)	|0.000	0.218	0.017	0.000|
1122 (0.013)	|0.000	0.000	0.000	0.013|
Multiallelic Dprime: 0.865
BLOCK 354.  MARKERS: 1947 1948 1949 1950 1951
32423 (0.405)	|0.368	0.030	0.006|
14242 (0.306)	|0.012	0.262	0.034|
14223 (0.166)	|0.030	0.000	0.136|
32223 (0.114)	|0.106	0.005	0.004|
Multiallelic Dprime: 0.808
BLOCK 355.  MARKERS: 1953 1954
31 (0.518)	|0.473	0.000	0.045|
32 (0.299)	|0.000	0.298	0.000|
12 (0.183)	|0.015	0.000	0.167|
Multiallelic Dprime: 0.919
BLOCK 356.  MARKERS: 1955 1956
44 (0.488)	|0.359	0.102	0.000	0.000	0.024|
21 (0.299)	|0.000	0.057	0.233	0.004	0.000|
41 (0.211)	|0.006	0.143	0.016	0.042	0.000|
Multiallelic Dprime: 0.771
BLOCK 357.  MARKERS: 1957 1958 1959 1960 1961 1962 1963 1964
34442113 (0.361)	|0.350	0.013	0.000|
34222334 (0.300)	|0.130	0.000	0.171|
12224113 (0.246)	|0.029	0.219	0.000|
32224113 (0.047)	|0.000	0.045	0.000|
34224113 (0.026)	|0.007	0.018	0.000|
Multiallelic Dprime: 0.786
BLOCK 358.  MARKERS: 1965 1966
33 (0.520)	|0.319	0.068	0.133|
32 (0.300)	|0.058	0.224	0.017|
23 (0.176)	|0.107	0.013	0.057|
Multiallelic Dprime: 0.449
BLOCK 359.  MARKERS: 1968 1969 1970 1971 1972 1973
331131 (0.485)	|0.255	0.094	0.135|
331111 (0.305)	|0.093	0.183	0.029|
143213 (0.207)	|0.092	0.084	0.031|
Multiallelic Dprime: 0.287
BLOCK 360.  MARKERS: 1981 1982
22 (0.441)	|0.361	0.058	0.022|
24 (0.363)	|0.222	0.103	0.038|
44 (0.196)	|0.125	0.049	0.021|
Multiallelic Dprime: 0.253
BLOCK 361.  MARKERS: 1983 1984
11 (0.708)	|0.377	0.321	0.010|
34 (0.210)	|0.136	0.071	0.003|
31 (0.082)	|0.052	0.030	0.000|
Multiallelic Dprime: 0.180
BLOCK 362.  MARKERS: 1985 1986
44 (0.564)	|0.334	0.139	0.063	0.015	0.011|
22 (0.422)	|0.280	0.073	0.046	0.008	0.013|
42 (0.013)	|0.006	0.004	0.002	0.002	0.000|
Multiallelic Dprime: 0.117
BLOCK 363.  MARKERS: 1991 1992 1993 1994 1995
34413 (0.620)	|0.316	0.298	0.006|
22222 (0.216)	|0.211	0.005	0.000|
22413 (0.112)	|0.108	0.005	0.000|
22423 (0.024)	|0.003	0.002	0.018|
32413 (0.024)	|0.001	0.022	0.000|
Multiallelic Dprime: 0.747
BLOCK 364.  MARKERS: 1996 1997
23 (0.641)	|0.258	0.342	0.035|
44 (0.334)	|0.226	0.084	0.025|
43 (0.025)	|0.005	0.013	0.007|
Multiallelic Dprime: 0.345
BLOCK 365.  MARKERS: 1998 1999
21 (0.490)	|0.265	0.121	0.082	0.013|
43 (0.439)	|0.208	0.089	0.091	0.036|
23 (0.067)	|0.025	0.016	0.011	0.010|
Multiallelic Dprime: 0.101
BLOCK 366.  MARKERS: 2003 2004 2005 2006 2007 2008 2009 2010
14342114 (0.503)	|0.335	0.147	0.021|
31121144 (0.225)	|0.140	0.067	0.017|
31342212 (0.183)	|0.112	0.067	0.004|
31342214 (0.058)	|0.046	0.009	0.002|
Multiallelic Dprime: 0.070
BLOCK 367.  MARKERS: 2015 2016 2017
141 (0.657)	|0.641	0.016|
323 (0.297)	|0.136	0.161|
321 (0.045)	|0.000	0.045|
Multiallelic Dprime: 0.813
BLOCK 368.  MARKERS: 2018 2019 2020
233 (0.778)	|0.599	0.086	0.093|
144 (0.222)	|0.013	0.198	0.011|
Multiallelic Dprime: 0.849
BLOCK 369.  MARKERS: 2021 2022
41 (0.612)	|0.465	0.144|
23 (0.284)	|0.203	0.081|
21 (0.104)	|0.089	0.014|
Multiallelic Dprime: 0.076
BLOCK 370.  MARKERS: 2024 2025 2026
322 (0.757)	|0.316	0.199	0.240|
144 (0.240)	|0.114	0.082	0.042|
Multiallelic Dprime: 0.165
BLOCK 371.  MARKERS: 2028 2029
23 (0.431)	|0.242	0.113	0.049	0.028|
43 (0.283)	|0.160	0.039	0.037	0.044|
21 (0.282)	|0.099	0.163	0.008	0.011|
Multiallelic Dprime: 0.254
BLOCK 372.  MARKERS: 2031 2032 2033 2034 2035
14134 (0.504)	|0.344	0.011	0.135|
42342 (0.316)	|0.032	0.252	0.030|
12342 (0.094)	|0.006	0.005	0.080|
14342 (0.082)	|0.002	0.038	0.038|
Multiallelic Dprime: 0.666
BLOCK 373.  MARKERS: 2037 2038 2039 2040 2041
21411 (0.386)	|0.342	0.028	0.017|
41221 (0.305)	|0.049	0.244	0.013|
24413 (0.283)	|0.022	0.090	0.171|
Multiallelic Dprime: 0.692
BLOCK 374.  MARKERS: 2043 2044
42 (0.418)	|0.301	0.096	0.018|
22 (0.369)	|0.056	0.016	0.296|
44 (0.213)	|0.000	0.214	0.000|
Multiallelic Dprime: 0.763
BLOCK 375.  MARKERS: 2045 2046
12 (0.352)	|0.170	0.087	0.095|
34 (0.326)	|0.147	0.144	0.036|
14 (0.320)	|0.147	0.110	0.063|
Multiallelic Dprime: 0.105
BLOCK 376.  MARKERS: 2048 2049
32 (0.463)	|0.286	0.005	0.117	0.049|
22 (0.343)	|0.013	0.318	0.010	0.000|
24 (0.194)	|0.061	0.002	0.128	0.001|
Multiallelic Dprime: 0.697
BLOCK 377.  MARKERS: 2050 2051 2052
331 (0.360)	|0.253	0.023	0.015	0.069|
123 (0.326)	|0.100	0.174	0.030	0.011|
133 (0.255)	|0.004	0.082	0.169	0.000|
333 (0.051)	|0.031	0.002	0.015	0.002|
Multiallelic Dprime: 0.561
BLOCK 378.  MARKERS: 2054 2055 2056
142 (0.390)	|0.256	0.083	0.050|
124 (0.288)	|0.178	0.067	0.043|
424 (0.230)	|0.080	0.140	0.011|
144 (0.083)	|0.079	0.004	0.000|
Multiallelic Dprime: 0.282
BLOCK 379.  MARKERS: 2058 2059
33 (0.599)	|0.357	0.238|
31 (0.297)	|0.124	0.169|
13 (0.104)	|0.064	0.041|
Multiallelic Dprime: 0.166
BLOCK 380.  MARKERS: 2060 2061 2062
232 (0.544)	|0.471	0.016	0.045	0.004|
414 (0.448)	|0.200	0.227	0.005	0.012|
Multiallelic Dprime: 0.687
BLOCK 381.  MARKERS: 2063 2064 2065 2066
2113 (0.679)	|0.479	0.126	0.075|
4321 (0.242)	|0.138	0.067	0.038|
2121 (0.050)	|0.002	0.046	0.000|
2111 (0.016)	|0.000	0.015	0.000|
Multiallelic Dprime: 0.251
BLOCK 382.  MARKERS: 2067 2068 2069 2070
3442 (0.627)	|0.379	0.161	0.088|
1222 (0.257)	|0.148	0.070	0.040|
3444 (0.115)	|0.033	0.054	0.028|
Multiallelic Dprime: 0.124
BLOCK 383.  MARKERS: 2071 2072
31 (0.559)	|0.332	0.122	0.090|
33 (0.284)	|0.063	0.104	0.113|
13 (0.157)	|0.123	0.011	0.021|
Multiallelic Dprime: 0.311
BLOCK 384.  MARKERS: 2073 2074 2075 2076 2077 2078
441323 (0.516)	|0.249	0.206	0.058|
323234 (0.238)	|0.118	0.093	0.025|
423333 (0.225)	|0.121	0.081	0.024|
Multiallelic Dprime: 0.035
BLOCK 385.  MARKERS: 2083 2084
44 (0.497)	|0.391	0.056	0.047	0.003|
22 (0.388)	|0.020	0.291	0.000	0.077|
24 (0.111)	|0.003	0.010	0.092	0.006|
Multiallelic Dprime: 0.780
BLOCK 386.  MARKERS: 2086 2087 2088
244 (0.414)	|0.175	0.171	0.069|
344 (0.358)	|0.149	0.122	0.085|
223 (0.139)	|0.072	0.033	0.034|
243 (0.089)	|0.037	0.026	0.025|
Multiallelic Dprime: 0.091
BLOCK 387.  MARKERS: 2094 2095 2096 2097
2323 (0.434)	|0.264	0.032	0.012	0.044	0.049	0.021|
2321 (0.351)	|0.011	0.030	0.165	0.120	0.001	0.008|
4113 (0.212)	|0.061	0.118	0.003	0.014	0.003	0.003|
Multiallelic Dprime: 0.640
BLOCK 388.  MARKERS: 2101 2102 2103 2104 2105 2106 2107 2108 2109 2110 2111
31332214311 (0.335)	|0.183	0.139	0.000	0.001	0.011|
33124342133 (0.181)	|0.140	0.010	0.019	0.004	0.007|
13134342133 (0.178)	|0.175	0.001	0.000	0.001	0.001|
33134342133 (0.178)	|0.090	0.004	0.013	0.041	0.027|
31132242311 (0.052)	|0.017	0.002	0.035	0.000	0.000|
31134342133 (0.032)	|0.025	0.006	0.000	0.000	0.000|
Multiallelic Dprime: 0.498
BLOCK 389.  MARKERS: 2114 2115 2116 2117 2118 2119 2120
4113141 (0.645)	|0.644	0.000	0.000|
3232334 (0.169)	|0.000	0.170	0.000|
4113131 (0.074)	|0.003	0.072	0.000|
3233134 (0.057)	|0.058	0.000	0.000|
3233131 (0.052)	|0.000	0.000	0.052|
Multiallelic Dprime: 0.996
BLOCK 390.  MARKERS: 2121 2122 2123
133 (0.706)	|0.705	0.000	0.002|
314 (0.242)	|0.042	0.162	0.032|
313 (0.053)	|0.000	0.000	0.051|
Multiallelic Dprime: 0.934
BLOCK 391.  MARKERS: 2124 2125 2126 2127
3423 (0.745)	|0.463	0.248	0.002	0.023	0.000	0.002|
1241 (0.162)	|0.153	0.002	0.000	0.000	0.000	0.000|
1421 (0.085)	|0.000	0.003	0.051	0.000	0.018	0.010|
Multiallelic Dprime: 0.510
BLOCK 392.  MARKERS: 2128 2129 2130 2131 2132 2133 2134 2135 2136 2137 2138 2139
324434444132 (0.618)	|0.188	0.375	0.051	0.003|
243212222314 (0.256)	|0.243	0.011	0.000	0.000|
243212222114 (0.055)	|0.042	0.013	0.000	0.000|
243212222332 (0.023)	|0.004	0.017	0.000	0.000|
244434424114 (0.018)	|0.000	0.000	0.000	0.018|
244434422114 (0.012)	|0.000	0.000	0.000	0.012|
Multiallelic Dprime: 0.750
BLOCK 393.  MARKERS: 2140 2141 2142 2143
1142 (0.490)	|0.381	0.102	0.004|
3324 (0.420)	|0.163	0.251	0.004|
3142 (0.053)	|0.039	0.013	0.001|
3342 (0.034)	|0.008	0.000	0.026|
Multiallelic Dprime: 0.446
BLOCK 394.  MARKERS: 2145 2146
22 (0.593)	|0.331	0.203	0.059|
44 (0.367)	|0.227	0.109	0.032|
24 (0.035)	|0.008	0.024	0.003|
Multiallelic Dprime: 0.079
BLOCK 395.  MARKERS: 2147 2148
41 (0.568)	|0.389	0.150	0.020	0.005|
32 (0.339)	|0.220	0.092	0.027	0.000|
42 (0.094)	|0.056	0.024	0.005	0.008|
Multiallelic Dprime: 0.062
BLOCK 396.  MARKERS: 2152 2153 2154 2155
1234 (0.665)	|0.519	0.037	0.109|
4411 (0.266)	|0.062	0.195	0.009|
1214 (0.052)	|0.025	0.026	0.002|
1211 (0.013)	|0.013	0.000	0.000|
Multiallelic Dprime: 0.611
BLOCK 397.  MARKERS: 2157 2158 2159 2160 2161
22322 (0.619)	|0.452	0.000	0.163	0.000|
41424 (0.261)	|0.000	0.173	0.000	0.084|
22312 (0.120)	|0.119	0.000	0.001	0.000|
Multiallelic Dprime: 0.799
BLOCK 398.  MARKERS: 2163 2164 2165 2166 2167 2168
214444 (0.571)	|0.251	0.115	0.206|
111223 (0.173)	|0.053	0.100	0.019|
234444 (0.164)	|0.118	0.019	0.023|
211223 (0.084)	|0.040	0.035	0.009|
Multiallelic Dprime: 0.317
BLOCK 399.  MARKERS: 2169 2170
11 (0.466)	|0.327	0.076	0.063|
13 (0.274)	|0.207	0.023	0.033|
43 (0.255)	|0.157	0.084	0.013|
Multiallelic Dprime: 0.153
BLOCK 400.  MARKERS: 2172 2173 2174 2175
4212 (0.695)	|0.563	0.038	0.093|
2244 (0.184)	|0.025	0.136	0.023|
4444 (0.110)	|0.054	0.043	0.012|
Multiallelic Dprime: 0.538
BLOCK 401.  MARKERS: 2178 2179
11 (0.646)	|0.303	0.278	0.065|
21 (0.222)	|0.147	0.054	0.021|
23 (0.130)	|0.008	0.009	0.113|
Multiallelic Dprime: 0.374
BLOCK 402.  MARKERS: 2182 2183
11 (0.459)	|0.428	0.031|
33 (0.341)	|0.284	0.052|
13 (0.201)	|0.155	0.044|
Multiallelic Dprime: 0.293
BLOCK 403.  MARKERS: 2185 2186
31 (0.868)	|0.435	0.335	0.099|
43 (0.127)	|0.000	0.007	0.119|
Multiallelic Dprime: 0.931
BLOCK 404.  MARKERS: 2187 2188
23 (0.436)	|0.380	0.050	0.004|
21 (0.342)	|0.010	0.328	0.006|
11 (0.222)	|0.072	0.017	0.131|
Multiallelic Dprime: 0.780
BLOCK 405.  MARKERS: 2189 2190 2191 2192
3421 (0.462)	|0.295	0.107	0.062|
1213 (0.394)	|0.246	0.120	0.029|
1221 (0.141)	|0.099	0.025	0.017|
Multiallelic Dprime: 0.083
BLOCK 406.  MARKERS: 2195 2196
41 (0.639)	|0.480	0.143	0.009|
23 (0.251)	|0.000	0.251	0.000|
21 (0.109)	|0.104	0.002	0.003|
Multiallelic Dprime: 0.675
BLOCK 407.  MARKERS: 2197 2198
33 (0.584)	|0.425	0.149	0.010|
12 (0.398)	|0.225	0.030	0.143|
13 (0.011)	|0.007	0.003	0.001|
Multiallelic Dprime: 0.368
BLOCK 408.  MARKERS: 2199 2200
11 (0.658)	|0.588	0.023	0.027	0.012|
13 (0.182)	|0.050	0.097	0.033	0.000|
21 (0.160)	|0.120	0.040	0.000	0.000|
Multiallelic Dprime: 0.529
BLOCK 409.  MARKERS: 2201 2202 2203 2204
3314 (0.758)	|0.564	0.191|
4142 (0.161)	|0.140	0.021|
3344 (0.061)	|0.037	0.023|
3144 (0.012)	|0.013	0.000|
Multiallelic Dprime: 0.250
BLOCK 410.  MARKERS: 2205 2206
43 (0.756)	|0.338	0.243	0.012	0.153|
11 (0.243)	|0.009	0.003	0.214	0.017|
Multiallelic Dprime: 0.863
BLOCK 411.  MARKERS: 2207 2208 2209 2210 2211 2212
441223 (0.349)	|0.137	0.148	0.042	0.020|
323442 (0.246)	|0.227	0.016	0.000	0.004|
441422 (0.226)	|0.217	0.004	0.000	0.000|
441222 (0.170)	|0.150	0.003	0.015	0.000|
Multiallelic Dprime: 0.752
BLOCK 412.  MARKERS: 2215 2216 2217 2218
2313 (0.731)	|0.690	0.003	0.036|
4431 (0.170)	|0.014	0.154	0.000|
4333 (0.058)	|0.000	0.000	0.052|
4433 (0.024)	|0.022	0.000	0.001|
Multiallelic Dprime: 0.828
BLOCK 413.  MARKERS: 2219 2220 2221 2222 2223 2224
424443 (0.729)	|0.279	0.132	0.054	0.093	0.088	0.059	0.005|
424243 (0.164)	|0.011	0.037	0.102	0.001	0.002	0.004	0.004|
112421 (0.097)	|0.031	0.039	0.008	0.003	0.008	0.001	0.003|
Multiallelic Dprime: 0.486
BLOCK 414.  MARKERS: 2226 2227 2228 2229 2230 2231
111144 (0.321)	|0.279	0.000	0.042|
331124 (0.216)	|0.208	0.005	0.001|
111324 (0.165)	|0.008	0.156	0.000|
113122 (0.098)	|0.096	0.000	0.000|
113124 (0.097)	|0.096	0.002	0.000|
111124 (0.065)	|0.061	0.004	0.000|
331144 (0.011)	|0.012	0.000	0.000|
Multiallelic Dprime: 0.774
BLOCK 415.  MARKERS: 2232 2233
11 (0.778)	|0.415	0.277	0.086|
33 (0.172)	|0.001	0.000	0.171|
13 (0.044)	|0.041	0.002	0.000|
Multiallelic Dprime: 0.773
BLOCK 416.  MARKERS: 2235 2236
13 (0.459)	|0.164	0.026	0.176	0.091|
12 (0.280)	|0.054	0.203	0.017	0.004|
22 (0.261)	|0.235	0.003	0.018	0.006|
Multiallelic Dprime: 0.635
BLOCK 417.  MARKERS: 2238 2239 2240
324 (0.453)	|0.438	0.015|
314 (0.232)	|0.232	0.000|
224 (0.212)	|0.015	0.197|
221 (0.102)	|0.000	0.102|
Multiallelic Dprime: 0.930
BLOCK 418.  MARKERS: 2241 2242
34 (0.686)	|0.032	0.227	0.216	0.190|
22 (0.314)	|0.298	0.000	0.000	0.015|
Multiallelic Dprime: 0.928
BLOCK 419.  MARKERS: 2243 2244 2245 2246 2247 2248 2249
3133131 (0.331)	|0.056	0.131	0.143|
3333111 (0.228)	|0.193	0.030	0.005|
1331311 (0.217)	|0.194	0.023	0.000|
3311133 (0.205)	|0.023	0.180	0.002|
Multiallelic Dprime: 0.666
BLOCK 420.  MARKERS: 2251 2252 2253
244 (0.474)	|0.269	0.194	0.004|
242 (0.373)	|0.162	0.146	0.063|
322 (0.153)	|0.020	0.013	0.121|
Multiallelic Dprime: 0.298
BLOCK 421.  MARKERS: 2254 2255 2256
112 (0.449)	|0.015	0.435|
343 (0.352)	|0.301	0.053|
143 (0.189)	|0.187	0.000|
Multiallelic Dprime: 0.860
BLOCK 422.  MARKERS: 2257 2258
44 (0.502)	|0.233	0.135	0.110	0.024|
33 (0.496)	|0.167	0.124	0.094	0.111|
Multiallelic Dprime: 0.176
BLOCK 423.  MARKERS: 2261 2262 2263
144 (0.400)	|0.392	0.000	0.008|
224 (0.260)	|0.045	0.015	0.201|
124 (0.205)	|0.115	0.089	0.000|
223 (0.135)	|0.003	0.122	0.008|
Multiallelic Dprime: 0.756
BLOCK 424.  MARKERS: 2264 2265
31 (0.555)	|0.382	0.138	0.039|
11 (0.227)	|0.002	0.014	0.208|
33 (0.217)	|0.032	0.171	0.012|
Multiallelic Dprime: 0.693
BLOCK 425.  MARKERS: 2266 2267
44 (0.418)	|0.207	0.208|
42 (0.323)	|0.215	0.108|
24 (0.257)	|0.215	0.042|
Multiallelic Dprime: 0.281
BLOCK 426.  MARKERS: 2268 2269
22 (0.639)	|0.314	0.240	0.083|
43 (0.359)	|0.150	0.077	0.131|
Multiallelic Dprime: 0.236
BLOCK 427.  MARKERS: 2272 2273
32 (0.464)	|0.044	0.221	0.199|
14 (0.319)	|0.303	0.015	0.002|
12 (0.214)	|0.214	0.000	0.000|
Multiallelic Dprime: 0.930
BLOCK 428.  MARKERS: 2274 2275
24 (0.563)	|0.210	0.304	0.045	0.004|
11 (0.236)	|0.001	0.005	0.230	0.001|
21 (0.201)	|0.171	0.002	0.010	0.018|
Multiallelic Dprime: 0.692
BLOCK 429.  MARKERS: 2276 2277 2278 2279 2280 2281 2282 2283 2284 2285
3313114124 (0.383)	|0.209	0.170	0.003|
3313134122 (0.310)	|0.291	0.004	0.015|
2442332444 (0.283)	|0.255	0.028	0.000|
3313134124 (0.023)	|0.022	0.000	0.000|
Multiallelic Dprime: 0.671
BLOCK 430.  MARKERS: 2286 2287
23 (0.777)	|0.270	0.271	0.105	0.132|
31 (0.202)	|0.042	0.026	0.096	0.038|
33 (0.018)	|0.017	0.000	0.000	0.000|
Multiallelic Dprime: 0.327
BLOCK 431.  MARKERS: 2290 2291 2292
223 (0.329)	|0.011	0.316	0.000|
123 (0.297)	|0.200	0.089	0.006|
133 (0.202)	|0.198	0.000	0.004|
124 (0.172)	|0.016	0.000	0.155|
Multiallelic Dprime: 0.788
BLOCK 432.  MARKERS: 2295 2296
33 (0.424)	|0.009	0.409	0.006|
23 (0.409)	|0.287	0.002	0.119|
31 (0.165)	|0.156	0.009	0.000|
Multiallelic Dprime: 0.855
BLOCK 433.  MARKERS: 2297 2298
23 (0.451)	|0.443	0.005	0.003|
43 (0.420)	|0.047	0.202	0.170|
22 (0.129)	|0.011	0.046	0.071|
Multiallelic Dprime: 0.789
BLOCK 434.  MARKERS: 2300 2301 2302 2303 2304
14411 (0.502)	|0.352	0.138	0.011|
32224 (0.253)	|0.134	0.056	0.063|
32221 (0.244)	|0.135	0.071	0.038|
Multiallelic Dprime: 0.185
BLOCK 435.  MARKERS: 2308 2309 2310
313 (0.621)	|0.284	0.336	0.000|
331 (0.267)	|0.006	0.002	0.258|
113 (0.113)	|0.081	0.032	0.000|
Multiallelic Dprime: 0.744
BLOCK 436.  MARKERS: 2311 2312 2313
212 (0.370)	|0.261	0.049	0.060|
234 (0.370)	|0.027	0.341	0.002|
434 (0.258)	|0.244	0.005	0.010|
Multiallelic Dprime: 0.740
BLOCK 437.  MARKERS: 2314 2315
21 (0.533)	|0.201	0.243	0.089|
33 (0.396)	|0.209	0.128	0.059|
31 (0.071)	|0.020	0.049	0.002|
Multiallelic Dprime: 0.161
BLOCK 438.  MARKERS: 2317 2318
24 (0.431)	|0.333	0.065	0.032|
44 (0.419)	|0.309	0.065	0.046|
22 (0.150)	|0.111	0.020	0.018|
Multiallelic Dprime: 0.063
BLOCK 439.  MARKERS: 2330 2331
32 (0.754)	|0.328	0.318	0.108|
14 (0.150)	|0.121	0.026	0.003|
34 (0.097)	|0.046	0.014	0.037|
Multiallelic Dprime: 0.403
BLOCK 440.  MARKERS: 2338 2339 2340
112 (0.494)	|0.216	0.103	0.102	0.045	0.032|
332 (0.357)	|0.157	0.045	0.060	0.089	0.004|
334 (0.148)	|0.059	0.057	0.018	0.009	0.003|
Multiallelic Dprime: 0.152
BLOCK 441.  MARKERS: 2342 2343 2344 2345 2346 2347 2348
1223111 (0.431)	|0.270	0.159	0.002|
1441133 (0.206)	|0.187	0.003	0.015|
1223313 (0.180)	|0.015	0.068	0.097|
4223111 (0.142)	|0.140	0.002	0.000|
1441113 (0.038)	|0.038	0.000	0.000|
Multiallelic Dprime: 0.568
BLOCK 442.  MARKERS: 2349 2350
43 (0.656)	|0.439	0.215	0.002|
41 (0.231)	|0.074	0.155	0.002|
23 (0.114)	|0.010	0.001	0.102|
Multiallelic Dprime: 0.495
BLOCK 443.  MARKERS: 2351 2352
41 (0.525)	|0.318	0.000	0.146	0.000	0.001	0.046|
21 (0.370)	|0.006	0.201	0.000	0.129	0.000	0.017|
42 (0.105)	|0.000	0.000	0.001	0.000	0.105	0.000|
Multiallelic Dprime: 0.946
BLOCK 444.  MARKERS: 2354 2355 2356 2357 2358 2359 2360 2361 2362 2363 2364 2365 2366 2367 2368 2369
2331312344443244 (0.324)	|0.319	0.002	0.000	0.000|
2133414322431224 (0.201)	|0.000	0.201	0.000	0.000|
2333314144433242 (0.147)	|0.080	0.000	0.066	0.000|
2333334144433242 (0.128)	|0.001	0.000	0.008	0.119|
4343414322131444 (0.107)	|0.104	0.000	0.000	0.000|
2331312344443242 (0.064)	|0.016	0.000	0.046	0.002|
Multiallelic Dprime: 0.874
BLOCK 445.  MARKERS: 2371 2372 2373
134 (0.538)	|0.273	0.090	0.066	0.096	0.010|
334 (0.207)	|0.133	0.050	0.010	0.008	0.004|
114 (0.127)	|0.026	0.006	0.049	0.005	0.042|
112 (0.124)	|0.085	0.000	0.001	0.008	0.030|
Multiallelic Dprime: 0.318
BLOCK 446.  MARKERS: 2374 2375 2376 2377
1421 (0.518)	|0.429	0.081	0.009|
1324 (0.145)	|0.118	0.024	0.003|
3441 (0.127)	|0.108	0.020	0.000|
1424 (0.119)	|0.107	0.010	0.002|
3421 (0.086)	|0.068	0.017	0.002|
Multiallelic Dprime: 0.090
BLOCK 447.  MARKERS: 2379 2380
23 (0.832)	|0.641	0.188|
41 (0.151)	|0.013	0.138|
43 (0.017)	|0.003	0.013|
Multiallelic Dprime: 0.858
BLOCK 448.  MARKERS: 2381 2382
43 (0.657)	|0.242	0.403	0.006|
24 (0.339)	|0.301	0.032	0.007|
Multiallelic Dprime: 0.758
BLOCK 449.  MARKERS: 2383 2384
34 (0.543)	|0.313	0.166	0.059|
12 (0.437)	|0.253	0.125	0.048|
32 (0.014)	|0.013	0.000	0.000|
Multiallelic Dprime: 0.036
BLOCK 450.  MARKERS: 2387 2388 2389
314 (0.580)	|0.458	0.051	0.052	0.014|
132 (0.293)	|0.117	0.170	0.003	0.003|
114 (0.108)	|0.087	0.003	0.000	0.017|
Multiallelic Dprime: 0.476
BLOCK 451.  MARKERS: 2390 2391 2392 2393 2394 2395
443144 (0.665)	|0.241	0.294	0.116	0.006	0.005|
121322 (0.229)	|0.156	0.020	0.002	0.051	0.000|
121142 (0.056)	|0.002	0.000	0.000	0.000	0.053|
121342 (0.041)	|0.024	0.003	0.000	0.011	0.004|
Multiallelic Dprime: 0.610
BLOCK 452.  MARKERS: 2396 2397 2398 2399 2400
22242 (0.427)	|0.151	0.092	0.089	0.028	0.026	0.019	0.009|
32424 (0.322)	|0.147	0.075	0.063	0.008	0.013	0.000	0.004|
24242 (0.118)	|0.047	0.040	0.025	0.002	0.000	0.001	0.001|
22422 (0.068)	|0.008	0.021	0.030	0.004	0.000	0.000	0.000|
22442 (0.061)	|0.025	0.009	0.015	0.002	0.005	0.000	0.000|
Multiallelic Dprime: 0.153
BLOCK 453.  MARKERS: 2406 2407 2408 2409 2410 2411 2412 2413 2414 2415 2416 2417 2418 2419 2420 2421 2422 2423 2424
3243421423443424131 (0.378)	|0.374	0.005	0.000|
1343422444221413312 (0.239)	|0.000	0.236	0.000|
3324131223441224312 (0.225)	|0.018	0.005	0.200|
3343421423443424131 (0.045)	|0.045	0.000	0.000|
3344121423443424131 (0.044)	|0.044	0.000	0.000|
3344121423443424312 (0.021)	|0.019	0.000	0.002|
3243421423443424312 (0.015)	|0.000	0.000	0.015|
Multiallelic Dprime: 0.958
BLOCK 454.  MARKERS: 2425 2426
31 (0.520)	|0.046	0.270	0.120	0.001	0.027	0.025	0.000	0.009|
33 (0.254)	|0.185	0.042	0.013	0.005	0.000	0.000	0.000	0.000|
13 (0.226)	|0.115	0.019	0.023	0.030	0.004	0.002	0.017	0.001|
Multiallelic Dprime: 0.621
BLOCK 455.  MARKERS: 2430 2431 2432 2433 2434 2435 2436 2437 2438 2439 2440
23441331142 (0.348)	|0.344	0.002	0.000|
41122333242 (0.331)	|0.003	0.330	0.000|
23142111124 (0.155)	|0.002	0.000	0.153|
23141331122 (0.035)	|0.000	0.000	0.035|
43141331142 (0.031)	|0.031	0.000	0.000|
23141331142 (0.028)	|0.028	0.000	0.000|
23121331142 (0.018)	|0.018	0.000	0.000|
23142133242 (0.011)	|0.000	0.011	0.000|
Multiallelic Dprime: 0.990
BLOCK 456.  MARKERS: 2442 2443
41 (0.450)	|0.283	0.061	0.031	0.042	0.016|
21 (0.347)	|0.103	0.084	0.145	0.010	0.000|
43 (0.203)	|0.073	0.061	0.009	0.039	0.007|
Multiallelic Dprime: 0.367
BLOCK 457.  MARKERS: 2445 2446 2447 2448 2449 2450
424223 (0.460)	|0.380	0.078	0.000	0.000|
244223 (0.204)	|0.008	0.161	0.000	0.033|
244121 (0.185)	|0.000	0.008	0.176	0.000|
242243 (0.090)	|0.017	0.069	0.000	0.000|
244221 (0.023)	|0.000	0.000	0.023	0.000|
Multiallelic Dprime: 0.826
BLOCK 458.  MARKERS: 2451 2452 2453 2454 2455 2456 2457 2458
43343312 (0.415)	|0.416	0.000|
22122132 (0.326)	|0.176	0.150|
22322313 (0.207)	|0.039	0.169|
42322312 (0.036)	|0.035	0.000|
Multiallelic Dprime: 0.679
BLOCK 459.  MARKERS: 2459 2460 2461
131 (0.676)	|0.496	0.174	0.004|
413 (0.324)	|0.257	0.058	0.008|
Multiallelic Dprime: 0.184
BLOCK 460.  MARKERS: 2464 2465
33 (0.753)	|0.639	0.097	0.018|
12 (0.233)	|0.023	0.153	0.056|
32 (0.012)	|0.000	0.006	0.005|
Multiallelic Dprime: 0.758
BLOCK 461.  MARKERS: 2466 2467
13 (0.663)	|0.607	0.055|
21 (0.257)	|0.228	0.029|
11 (0.081)	|0.037	0.042|
Multiallelic Dprime: 0.289
BLOCK 462.  MARKERS: 2469 2470
14 (0.870)	|0.504	0.159	0.205|
33 (0.127)	|0.029	0.098	0.000|
Multiallelic Dprime: 0.690
BLOCK 463.  MARKERS: 2471 2472 2473 2474
2313 (0.533)	|0.267	0.266|
2232 (0.259)	|0.169	0.090|
1232 (0.204)	|0.090	0.115|
Multiallelic Dprime: 0.138
BLOCK 464.  MARKERS: 2476 2477
41 (0.528)	|0.373	0.005	0.023	0.028	0.088	0.003|
23 (0.472)	|0.021	0.240	0.096	0.087	0.004	0.022|
Multiallelic Dprime: 0.834
BLOCK 465.  MARKERS: 2479 2480 2481 2482 2483 2484
121223 (0.394)	|0.044	0.204	0.132	0.010|
443421 (0.245)	|0.232	0.003	0.002	0.007|
123421 (0.119)	|0.115	0.002	0.000	0.000|
143441 (0.115)	|0.087	0.020	0.008	0.000|
121221 (0.093)	|0.002	0.000	0.002	0.088|
143421 (0.024)	|0.024	0.000	0.000	0.000|
Multiallelic Dprime: 0.826
BLOCK 466.  MARKERS: 2485 2486 2487 2488
1233 (0.507)	|0.247	0.197	0.063|
1213 (0.230)	|0.152	0.034	0.044|
3433 (0.151)	|0.058	0.038	0.056|
3431 (0.105)	|0.040	0.049	0.016|
Multiallelic Dprime: 0.206
BLOCK 467.  MARKERS: 2491 2492
21 (0.499)	|0.418	0.029	0.051|
41 (0.321)	|0.001	0.123	0.197|
23 (0.180)	|0.000	0.177	0.002|
Multiallelic Dprime: 0.791
BLOCK 468.  MARKERS: 2493 2494
23 (0.418)	|0.414	0.001	0.001|
41 (0.329)	|0.080	0.210	0.035|
43 (0.251)	|0.037	0.028	0.185|
Multiallelic Dprime: 0.786
BLOCK 469.  MARKERS: 2495 2496
14 (0.531)	|0.497	0.017	0.014|
32 (0.241)	|0.004	0.237	0.000|
34 (0.221)	|0.010	0.071	0.135|
Multiallelic Dprime: 0.858
BLOCK 470.  MARKERS: 2497 2498 2499
131 (0.526)	|0.034	0.400	0.084|
331 (0.315)	|0.306	0.007	0.012|
323 (0.148)	|0.137	0.012	0.000|
Multiallelic Dprime: 0.873
BLOCK 471.  MARKERS: 2500 2501
31 (0.483)	|0.319	0.156|
12 (0.419)	|0.404	0.014|
11 (0.096)	|0.001	0.093|
Multiallelic Dprime: 0.566
BLOCK 472.  MARKERS: 2502 2503
21 (0.727)	|0.297	0.274	0.148|
43 (0.263)	|0.145	0.059	0.060|
Multiallelic Dprime: 0.202
BLOCK 473.  MARKERS: 2508 2509 2510 2511 2512
31323 (0.443)	|0.227	0.040	0.068	0.104|
11323 (0.338)	|0.085	0.058	0.179	0.009|
33241 (0.211)	|0.054	0.156	0.000	0.000|
Multiallelic Dprime: 0.501
BLOCK 474.  MARKERS: 2513 2514 2515 2516 2517
12311 (0.367)	|0.169	0.028	0.153	0.016|
32131 (0.255)	|0.096	0.157	0.001	0.002|
14313 (0.247)	|0.223	0.017	0.002	0.004|
12313 (0.116)	|0.031	0.013	0.002	0.071|
Multiallelic Dprime: 0.561
BLOCK 475.  MARKERS: 2520 2521 2522 2523 2524
13342 (0.519)	|0.444	0.072	0.006|
11124 (0.219)	|0.005	0.198	0.017|
33342 (0.162)	|0.157	0.000	0.002|
13144 (0.095)	|0.089	0.002	0.000|
Multiallelic Dprime: 0.706
BLOCK 476.  MARKERS: 2527 2528
13 (0.697)	|0.494	0.167	0.037|
34 (0.275)	|0.044	0.163	0.068|
33 (0.027)	|0.004	0.014	0.009|
Multiallelic Dprime: 0.565
BLOCK 477.  MARKERS: 2529 2530
14 (0.541)	|0.000	0.287	0.224	0.028|
24 (0.343)	|0.330	0.000	0.000	0.000|
12 (0.116)	|0.000	0.003	0.013	0.096|
Multiallelic Dprime: 0.932
BLOCK 478.  MARKERS: 2531 2532 2533 2534 2535 2536
223113 (0.330)	|0.012	0.318	0.000|
243231 (0.289)	|0.234	0.000	0.055|
141231 (0.238)	|0.237	0.000	0.000|
243211 (0.125)	|0.051	0.000	0.074|
Multiallelic Dprime: 0.829
BLOCK 479.  MARKERS: 2537 2538 2539
211 (0.546)	|0.487	0.047	0.013|
212 (0.324)	|0.000	0.324	0.000|
132 (0.129)	|0.036	0.091	0.000|
Multiallelic Dprime: 0.850
BLOCK 480.  MARKERS: 2540 2541
31 (0.524)	|0.476	0.030	0.017|
14 (0.462)	|0.144	0.163	0.157|
11 (0.013)	|0.012	0.000	0.000|
Multiallelic Dprime: 0.759
BLOCK 481.  MARKERS: 2542 2543 2544
143 (0.632)	|0.296	0.257	0.079|
213 (0.193)	|0.101	0.078	0.013|
211 (0.175)	|0.071	0.094	0.010|
Multiallelic Dprime: 0.099
BLOCK 482.  MARKERS: 2549 2550
32 (0.468)	|0.385	0.060	0.024|
12 (0.430)	|0.382	0.035	0.012|
33 (0.102)	|0.089	0.010	0.003|
Multiallelic Dprime: 0.216
BLOCK 483.  MARKERS: 2557 2558
24 (0.857)	|0.407	0.196	0.186	0.010	0.048	0.003|
13 (0.104)	|0.009	0.002	0.000	0.091	0.000	0.000|
23 (0.039)	|0.002	0.001	0.000	0.006	0.000	0.029|
Multiallelic Dprime: 0.880
BLOCK 484.  MARKERS: 2559 2560 2561 2562 2563 2564
443443 (0.418)	|0.279	0.051	0.088|
443232 (0.199)	|0.062	0.119	0.019|
321443 (0.189)	|0.155	0.022	0.011|
421443 (0.103)	|0.016	0.029	0.060|
443432 (0.048)	|0.018	0.028	0.003|
423443 (0.033)	|0.003	0.002	0.028|
Multiallelic Dprime: 0.430
BLOCK 485.  MARKERS: 2568 2569
33 (0.537)	|0.362	0.000	0.165	0.000	0.000|
13 (0.252)	|0.003	0.244	0.000	0.000	0.006|
12 (0.212)	|0.000	0.091	0.000	0.064	0.050|
Multiallelic Dprime: 0.923
BLOCK 486.  MARKERS: 2570 2571 2572 2573 2574 2575 2576 2577 2578
322311412 (0.364)	|0.309	0.037	0.009	0.004	0.002|
141131244 (0.336)	|0.066	0.153	0.073	0.019	0.021|
322313412 (0.165)	|0.016	0.085	0.008	0.037	0.017|
122311412 (0.063)	|0.032	0.016	0.008	0.000	0.003|
141131242 (0.056)	|0.011	0.009	0.000	0.036	0.000|
Multiallelic Dprime: 0.563
BLOCK 487.  MARKERS: 2583 2584 2585 2586 2587
13334 (0.436)	|0.429	0.004	0.002|
14134 (0.309)	|0.027	0.279	0.002|
34134 (0.097)	|0.000	0.097	0.002|
14113 (0.097)	|0.052	0.000	0.046|
14334 (0.046)	|0.043	0.004	0.000|
Multiallelic Dprime: 0.874
BLOCK 488.  MARKERS: 2589 2590
34 (0.559)	|0.488	0.030	0.042|
12 (0.387)	|0.052	0.333	0.003|
32 (0.052)	|0.000	0.049	0.002|
Multiallelic Dprime: 0.802
BLOCK 489.  MARKERS: 2592 2593
34 (0.542)	|0.238	0.301|
12 (0.411)	|0.393	0.017|
14 (0.047)	|0.041	0.006|
Multiallelic Dprime: 0.846
BLOCK 490.  MARKERS: 2595 2596
11 (0.673)	|0.543	0.128|
22 (0.323)	|0.293	0.027|
Multiallelic Dprime: 0.454
BLOCK 491.  MARKERS: 2597 2598 2599 2600 2601
31333 (0.840)	|0.305	0.297	0.170	0.064|
23211 (0.154)	|0.004	0.004	0.072	0.073|
Multiallelic Dprime: 0.701
BLOCK 492.  MARKERS: 2605 2606 2607
334 (0.311)	|0.107	0.091	0.049	0.025	0.022	0.004	0.011|
313 (0.300)	|0.070	0.061	0.138	0.013	0.010	0.004	0.003|
114 (0.247)	|0.026	0.061	0.020	0.082	0.031	0.022	0.003|
314 (0.137)	|0.038	0.010	0.009	0.019	0.039	0.010	0.006|
Multiallelic Dprime: 0.332
BLOCK 493.  MARKERS: 2611 2612 2613 2614 2615 2616 2617 2618 2619 2620 2621 2622
112224423231 (0.241)	|0.091	0.005	0.077	0.043	0.009	0.005|
132223421231 (0.225)	|0.152	0.013	0.003	0.042	0.005	0.010|
132224421414 (0.213)	|0.032	0.114	0.062	0.000	0.003	0.000|
432424241234 (0.139)	|0.020	0.032	0.004	0.004	0.065	0.013|
134234421434 (0.102)	|0.032	0.023	0.020	0.014	0.003	0.011|
132224441434 (0.041)	|0.003	0.003	0.007	0.004	0.016	0.000|
132224441234 (0.022)	|0.005	0.001	0.005	0.001	0.000	0.010|
Multiallelic Dprime: 0.469
BLOCK 494.  MARKERS: 2624 2625 2626 2627 2628
21211 (0.336)	|0.059	0.114	0.074	0.009	0.073	0.004|
33411 (0.192)	|0.130	0.037	0.009	0.003	0.012	0.000|
23411 (0.181)	|0.104	0.020	0.013	0.021	0.005	0.015|
23223 (0.110)	|0.009	0.059	0.025	0.007	0.006	0.000|
23221 (0.105)	|0.004	0.000	0.009	0.090	0.002	0.000|
23211 (0.052)	|0.023	0.000	0.011	0.000	0.010	0.000|
Multiallelic Dprime: 0.511
BLOCK 495.  MARKERS: 2630 2631 2632 2633 2634 2635 2636 2637 2638
131221213 (0.334)	|0.149	0.171	0.012	0.004|
113344342 (0.236)	|0.143	0.087	0.002	0.002|
331221213 (0.143)	|0.074	0.065	0.000	0.002|
111344342 (0.140)	|0.076	0.058	0.005	0.000|
111221213 (0.110)	|0.052	0.054	0.000	0.003|
131324213 (0.019)	|0.012	0.008	0.000	0.000|
Multiallelic Dprime: 0.122
BLOCK 496.  MARKERS: 2643 2644 2645 2646
2341 (0.512)	|0.462	0.014	0.036|
4113 (0.452)	|0.087	0.348	0.016|
2313 (0.022)	|0.000	0.002	0.020|
2113 (0.011)	|0.000	0.000	0.010|
Multiallelic Dprime: 0.772
BLOCK 497.  MARKERS: 2647 2648
13 (0.550)	|0.414	0.086	0.049|
32 (0.364)	|0.017	0.350	0.000|
12 (0.085)	|0.042	0.001	0.036|
Multiallelic Dprime: 0.728
BLOCK 498.  MARKERS: 2649 2650 2651 2652
4133 (0.472)	|0.099	0.217	0.156|
1311 (0.437)	|0.386	0.041	0.011|
4311 (0.084)	|0.053	0.000	0.031|
Multiallelic Dprime: 0.670
BLOCK 499.  MARKERS: 2653 2654 2655 2656
1313 (0.542)	|0.415	0.089	0.020	0.000|
4231 (0.260)	|0.008	0.222	0.000	0.030|
4233 (0.199)	|0.002	0.015	0.164	0.000|
Multiallelic Dprime: 0.823
BLOCK 500.  MARKERS: 2657 2658 2659 2660 2661 2662 2663 2664 2665 2666
4432323421 (0.428)	|0.429	0.000|
4422311133 (0.322)	|0.000	0.322|
2231113123 (0.185)	|0.183	0.001|
4422311121 (0.031)	|0.031	0.000|
Multiallelic Dprime: 0.996
BLOCK 501.  MARKERS: 2667 2668
24 (0.660)	|0.588	0.023	0.047|
42 (0.333)	|0.012	0.319	0.000|
Multiallelic Dprime: 0.944
BLOCK 502.  MARKERS: 2670 2671 2672
222 (0.601)	|0.187	0.241	0.108	0.029	0.031|
414 (0.345)	|0.228	0.083	0.020	0.012	0.002|
224 (0.047)	|0.040	0.003	0.004	0.000	0.000|
Multiallelic Dprime: 0.415
BLOCK 503.  MARKERS: 2679 2680 2681 2682
1331 (0.457)	|0.019	0.422	0.001	0.011|
1313 (0.326)	|0.312	0.009	0.005	0.000|
3113 (0.133)	|0.129	0.003	0.000	0.000|
1311 (0.042)	|0.027	0.007	0.008	0.000|
1113 (0.034)	|0.032	0.002	0.000	0.000|
Multiallelic Dprime: 0.893
BLOCK 504.  MARKERS: 2683 2684 2685
331 (0.519)	|0.170	0.163	0.103	0.078|
114 (0.446)	|0.150	0.119	0.104	0.068|
334 (0.019)	|0.008	0.000	0.007	0.004|
111 (0.011)	|0.002	0.004	0.004	0.001|
Multiallelic Dprime: 0.057
BLOCK 505.  MARKERS: 2689 2690 2691 2692
1411 (0.334)	|0.000	0.014	0.187	0.133|
3221 (0.287)	|0.285	0.000	0.000	0.000|
1223 (0.221)	|0.000	0.195	0.019	0.005|
1221 (0.151)	|0.143	0.000	0.002	0.003|
Multiallelic Dprime: 0.934
BLOCK 506.  MARKERS: 2694 2695 2696 2697
3414 (0.429)	|0.419	0.000	0.010	0.000|
4212 (0.214)	|0.016	0.187	0.000	0.013|
4214 (0.206)	|0.018	0.000	0.181	0.006|
4222 (0.143)	|0.037	0.000	0.000	0.107|
Multiallelic Dprime: 0.885
BLOCK 507.  MARKERS: 2698 2699 2700
222 (0.489)	|0.109	0.379	0.000|
242 (0.191)	|0.130	0.051	0.000|
444 (0.190)	|0.188	0.002	0.000|
442 (0.128)	|0.101	0.011	0.015|
Multiallelic Dprime: 0.690
BLOCK 508.  MARKERS: 2702 2703 2704 2705 2706 2707 2708
4424143 (0.528)	|0.390	0.114	0.012	0.013|
2242221 (0.441)	|0.358	0.072	0.013	0.000|
4424243 (0.016)	|0.000	0.015	0.000	0.000|
Multiallelic Dprime: 0.169
BLOCK 509.  MARKERS: 2709 2710 2711
231 (0.751)	|0.750	0.000	0.001|
423 (0.210)	|0.000	0.153	0.057|
431 (0.024)	|0.025	0.000	0.000|
433 (0.013)	|0.000	0.012	0.000|
Multiallelic Dprime: 0.991
BLOCK 510.  MARKERS: 2713 2714
12 (0.777)	|0.432	0.180	0.144	0.005|
34 (0.166)	|0.117	0.001	0.003	0.042|
14 (0.058)	|0.031	0.000	0.003	0.023|
Multiallelic Dprime: 0.484
BLOCK 511.  MARKERS: 2716 2717 2718 2719 2720 2721 2722
1313431 (0.578)	|0.260	0.217	0.058	0.013	0.031|
3131231 (0.182)	|0.135	0.028	0.013	0.006	0.000|
3131244 (0.149)	|0.010	0.003	0.059	0.076	0.001|
1333231 (0.069)	|0.055	0.009	0.000	0.000	0.000|
Multiallelic Dprime: 0.463
BLOCK 512.  MARKERS: 2724 2725 2726 2727
1241 (0.467)	|0.284	0.172	0.006|
1221 (0.258)	|0.163	0.094	0.000|
2443 (0.142)	|0.088	0.048	0.005|
2243 (0.095)	|0.040	0.056	0.000|
1243 (0.032)	|0.025	0.007	0.000|
Multiallelic Dprime: 0.084
BLOCK 513.  MARKERS: 2728 2729 2730 2731
3222 (0.601)	|0.333	0.131	0.077	0.057|
1444 (0.380)	|0.166	0.132	0.037	0.044|
1422 (0.011)	|0.005	0.002	0.003	0.000|
Multiallelic Dprime: 0.149
BLOCK 514.  MARKERS: 2733 2734 2735
214 (0.505)	|0.291	0.187	0.000	0.000	0.000	0.014	0.000|
232 (0.267)	|0.000	0.019	0.171	0.000	0.055	0.000	0.011|
234 (0.118)	|0.000	0.000	0.000	0.094	0.000	0.000	0.000|
414 (0.104)	|0.094	0.000	0.000	0.002	0.000	0.006	0.000|
Multiallelic Dprime: 0.834
BLOCK 515.  MARKERS: 2736 2737 2738 2739 2740 2741 2742 2743 2744 2745 2746 2747 2748 2749 2750 2751 2752
43124244314431212 (0.384)	|0.128	0.153	0.103|
23144214134232234 (0.203)	|0.146	0.026	0.035|
24124414111212234 (0.174)	|0.053	0.018	0.103|
43321212114232432 (0.094)	|0.029	0.057	0.009|
43124212114231232 (0.059)	|0.018	0.017	0.026|
43124244314431214 (0.019)	|0.011	0.008	0.001|
43124212114231212 (0.010)	|0.001	0.002	0.007|
Multiallelic Dprime: 0.324
BLOCK 516.  MARKERS: 2756 2757
13 (0.398)	|0.250	0.146	0.003|
33 (0.306)	|0.068	0.067	0.171|
31 (0.296)	|0.259	0.011	0.026|
Multiallelic Dprime: 0.507
BLOCK 517.  MARKERS: 2758 2759
24 (0.576)	|0.155	0.210	0.107	0.068	0.036|
44 (0.224)	|0.092	0.011	0.017	0.058	0.045|
42 (0.199)	|0.050	0.041	0.060	0.025	0.018|
Multiallelic Dprime: 0.268
BLOCK 518.  MARKERS: 2760 2761 2762 2763 2764
43441 (0.296)	|0.115	0.121	0.029	0.023	0.009|
22441 (0.264)	|0.145	0.073	0.037	0.005	0.005|
22221 (0.184)	|0.089	0.069	0.012	0.006	0.007|
22223 (0.150)	|0.046	0.088	0.007	0.005	0.000|
23441 (0.099)	|0.053	0.021	0.021	0.004	0.000|
Multiallelic Dprime: 0.186
BLOCK 519.  MARKERS: 2767 2768 2769 2770
2114 (0.453)	|0.436	0.000	0.003	0.000	0.005	0.000|
4334 (0.371)	|0.001	0.263	0.000	0.104	0.001	0.001|
2112 (0.108)	|0.000	0.000	0.108	0.000	0.000	0.000|
4114 (0.043)	|0.013	0.000	0.000	0.000	0.012	0.017|
4314 (0.021)	|0.000	0.000	0.000	0.000	0.014	0.000|
Multiallelic Dprime: 0.967
BLOCK 520.  MARKERS: 2772 2773 2774 2775 2776 2777 2778 2779
32224434 (0.450)	|0.395	0.052	0.003|
32234214 (0.265)	|0.047	0.197	0.020|
32232431 (0.114)	|0.089	0.016	0.009|
44434434 (0.108)	|0.105	0.000	0.003|
32234434 (0.032)	|0.023	0.004	0.007|
32234431 (0.019)	|0.009	0.000	0.009|
Multiallelic Dprime: 0.623
BLOCK 521.  MARKERS: 2781 2782
33 (0.671)	|0.301	0.337	0.034|
11 (0.268)	|0.189	0.070	0.011|
31 (0.057)	|0.018	0.032	0.006|
Multiallelic Dprime: 0.295
BLOCK 522.  MARKERS: 2785 2786 2787
322 (0.508)	|0.472	0.005	0.028	0.003	0.000|
134 (0.438)	|0.106	0.179	0.120	0.030	0.003|
132 (0.051)	|0.004	0.000	0.034	0.000	0.013|
Multiallelic Dprime: 0.754
BLOCK 523.  MARKERS: 2791 2792 2793 2794 2795 2796 2797 2798 2799
232133224 (0.586)	|0.534	0.048	0.003|
232133214 (0.183)	|0.000	0.181	0.000|
411321423 (0.182)	|0.011	0.013	0.157|
232123224 (0.035)	|0.000	0.000	0.034|
232121423 (0.015)	|0.000	0.000	0.017|
Multiallelic Dprime: 0.903
BLOCK 524.  MARKERS: 2800 2801
41 (0.545)	|0.287	0.257|
22 (0.242)	|0.197	0.044|
42 (0.210)	|0.053	0.156|
Multiallelic Dprime: 0.275
BLOCK 525.  MARKERS: 2802 2803
33 (0.539)	|0.408	0.111	0.012|
12 (0.457)	|0.177	0.143	0.137|
Multiallelic Dprime: 0.430
BLOCK 526.  MARKERS: 2805 2806
12 (0.589)	|0.559	0.019	0.009|
34 (0.254)	|0.081	0.162	0.005|
14 (0.149)	|0.135	0.007	0.002|
Multiallelic Dprime: 0.761
BLOCK 527.  MARKERS: 2807 2808 2809 2810 2811 2812 2813 2814
33312232 (0.781)	|0.550	0.001	0.114	0.064	0.000	0.017	0.014|
11444414 (0.188)	|0.004	0.104	0.000	0.008	0.063	0.000	0.000|
11344414 (0.015)	|0.000	0.016	0.000	0.000	0.000	0.000	0.000|
Multiallelic Dprime: 0.933
BLOCK 528.  MARKERS: 2815 2816 2817 2818 2819 2820 2821 2822 2823
422334311 (0.555)	|0.421	0.088	0.040|
422114333 (0.123)	|0.088	0.020	0.012|
243332231 (0.115)	|0.057	0.019	0.041|
243334331 (0.073)	|0.061	0.000	0.008|
422334333 (0.064)	|0.012	0.024	0.027|
243332331 (0.017)	|0.015	0.002	0.000|
422334331 (0.016)	|0.000	0.015	0.000|
Multiallelic Dprime: 0.308
BLOCK 529.  MARKERS: 2825 2826 2827
234 (0.680)	|0.401	0.170	0.108|
434 (0.177)	|0.034	0.116	0.029|
442 (0.130)	|0.060	0.041	0.028|
Multiallelic Dprime: 0.295
BLOCK 530.  MARKERS: 2829 2830
41 (0.503)	|0.377	0.123|
23 (0.332)	|0.275	0.059|
43 (0.165)	|0.027	0.134|
Multiallelic Dprime: 0.383
BLOCK 531.  MARKERS: 2831 2832
44 (0.679)	|0.595	0.078|
22 (0.316)	|0.292	0.023|
Multiallelic Dprime: 0.278
BLOCK 532.  MARKERS: 2834 2835
21 (0.893)	|0.421	0.190	0.094	0.086	0.059|
43 (0.101)	|0.004	0.003	0.085	0.000	0.002|
Multiallelic Dprime: 0.874
BLOCK 533.  MARKERS: 2837 2838 2839 2840 2841 2842 2843 2844 2845 2846 2847 2848 2849 2850 2851 2852 2853 2854
434424312413424422 (0.425)	|0.286	0.000	0.001	0.137|
212111134211224322 (0.194)	|0.002	0.187	0.000	0.001|
234124314433232444 (0.184)	|0.000	0.000	0.186	0.000|
234111134211224424 (0.086)	|0.000	0.073	0.010	0.000|
234111334211224424 (0.061)	|0.000	0.000	0.060	0.000|
Multiallelic Dprime: 0.977
BLOCK 534.  MARKERS: 2855 2856 2857 2858 2859
24422 (0.293)	|0.267	0.008	0.003	0.000	0.012	0.000|
24224 (0.281)	|0.079	0.004	0.182	0.006	0.000	0.001|
43222 (0.275)	|0.018	0.183	0.000	0.064	0.000	0.005|
24442 (0.141)	|0.089	0.042	0.009	0.000	0.000	0.000|
Multiallelic Dprime: 0.740
BLOCK 535.  MARKERS: 2860 2861 2862 2863 2864 2865 2866
3312332 (0.456)	|0.206	0.192	0.041	0.015|
1322332 (0.241)	|0.101	0.076	0.041	0.015|
3213114 (0.196)	|0.105	0.076	0.010	0.005|
3313114 (0.070)	|0.008	0.003	0.059	0.000|
3313332 (0.013)	|0.000	0.013	0.000	0.000|
3322332 (0.010)	|0.003	0.004	0.000	0.000|
Multiallelic Dprime: 0.190
BLOCK 536.  MARKERS: 2869 2870 2871
111 (0.431)	|0.304	0.044	0.049	0.007	0.029|
133 (0.365)	|0.044	0.162	0.017	0.087	0.054|
211 (0.154)	|0.012	0.013	0.123	0.000	0.004|
131 (0.039)	|0.002	0.007	0.013	0.001	0.015|
Multiallelic Dprime: 0.636
BLOCK 537.  MARKERS: 2874 2875 2876 2877 2878
11343 (0.363)	|0.130	0.220	0.011|
11323 (0.228)	|0.148	0.048	0.032|
11321 (0.202)	|0.174	0.026	0.002|
23123 (0.105)	|0.040	0.056	0.002|
23323 (0.102)	|0.029	0.068	0.004|
Multiallelic Dprime: 0.419
BLOCK 538.  MARKERS: 2882 2883
42 (0.522)	|0.362	0.153|
24 (0.417)	|0.353	0.062|
22 (0.051)	|0.019	0.030|
Multiallelic Dprime: 0.303
BLOCK 539.  MARKERS: 2884 2885 2886
312 (0.744)	|0.552	0.148	0.043|
234 (0.245)	|0.112	0.079	0.054|
Multiallelic Dprime: 0.286
BLOCK 540.  MARKERS: 2887 2888
34 (0.671)	|0.435	0.173	0.007	0.052	0.000|
42 (0.228)	|0.005	0.000	0.159	0.065	0.000|
32 (0.099)	|0.011	0.000	0.003	0.000	0.084|
Multiallelic Dprime: 0.871
BLOCK 541.  MARKERS: 2889 2890 2891 2892 2893
41114 (0.450)	|0.317	0.134|
21114 (0.174)	|0.175	0.000|
43344 (0.170)	|0.063	0.107|
21112 (0.118)	|0.117	0.000|
43314 (0.084)	|0.078	0.005|
Multiallelic Dprime: 0.517
BLOCK 542.  MARKERS: 2895 2896 2897 2898 2899
31232 (0.749)	|0.577	0.000	0.079	0.000	0.077|
12414 (0.245)	|0.000	0.117	0.029	0.082	0.000|
Multiallelic Dprime: 0.893
BLOCK 543.  MARKERS: 2900 2901 2902 2903 2904 2905 2906 2907 2908 2909 2910
22422332134 (0.579)	|0.347	0.229|
44341333312 (0.118)	|0.041	0.077|
44341112314 (0.108)	|0.067	0.040|
44341112312 (0.082)	|0.033	0.048|
22422332314 (0.078)	|0.063	0.015|
Multiallelic Dprime: 0.178
BLOCK 544.  MARKERS: 2915 2916 2917 2918
2112 (0.574)	|0.360	0.014	0.000	0.087	0.000	0.000	0.054	0.044	0.000|
4434 (0.421)	|0.000	0.136	0.101	0.003	0.077	0.070	0.001	0.000	0.019|
Multiallelic Dprime: 0.965
BLOCK 545.  MARKERS: 2920 2921 2922 2923 2924 2925 2926 2927 2928 2929 2930 2931 2932 2933 2934 2935 2936 2937 2938
1444221123334141342 (0.362)	|0.242	0.073	0.046|
3222444341112323221 (0.149)	|0.084	0.033	0.033|
3222444341112323241 (0.100)	|0.049	0.032	0.019|
3444221123334141342 (0.091)	|0.052	0.013	0.027|
3422221323334141342 (0.076)	|0.033	0.028	0.016|
3222424341112323241 (0.070)	|0.044	0.013	0.013|
3422444341112323241 (0.055)	|0.028	0.017	0.010|
3444221123334141341 (0.043)	|0.024	0.015	0.004|
3222444341112323242 (0.019)	|0.011	0.005	0.003|
Multiallelic Dprime: 0.148
BLOCK 546.  MARKERS: 2945 2946
33 (0.590)	|0.341	0.203	0.046|
13 (0.237)	|0.007	0.009	0.221|
31 (0.173)	|0.009	0.121	0.044|
Multiallelic Dprime: 0.641
BLOCK 547.  MARKERS: 2949 2950
23 (0.357)	|0.274	0.064	0.016|
33 (0.332)	|0.250	0.025	0.057|
31 (0.311)	|0.207	0.093	0.011|
Multiallelic Dprime: 0.180
BLOCK 548.  MARKERS: 2952 2953
11 (0.732)	|0.312	0.184	0.179	0.014	0.016|
34 (0.182)	|0.035	0.087	0.043	0.008	0.003|
31 (0.083)	|0.060	0.009	0.006	0.005	0.002|
Multiallelic Dprime: 0.215
BLOCK 549.  MARKERS: 2959 2960 2961 2962 2963 2964 2965 2966 2967 2968 2969 2970 2971 2972
43233231334242 (0.407)	|0.402	0.002	0.005|
21422413442124 (0.281)	|0.004	0.109	0.168|
43233211334242 (0.228)	|0.003	0.156	0.068|
23233211334242 (0.027)	|0.022	0.000	0.005|
23233411334242 (0.022)	|0.022	0.000	0.000|
Multiallelic Dprime: 0.783
BLOCK 550.  MARKERS: 2973 2974
42 (0.463)	|0.068	0.193	0.188	0.012|
21 (0.277)	|0.272	0.000	0.004	0.001|
41 (0.260)	|0.081	0.068	0.000	0.110|
Multiallelic Dprime: 0.694
BLOCK 551.  MARKERS: 2975 2976 2977 2978 2979 2980
221133 (0.420)	|0.215	0.047	0.142	0.004|
224433 (0.262)	|0.094	0.142	0.013	0.008|
231111 (0.192)	|0.073	0.010	0.045	0.055|
424433 (0.124)	|0.056	0.060	0.005	0.001|
Multiallelic Dprime: 0.361
BLOCK 552.  MARKERS: 2983 2984 2985 2986 2987 2988 2989 2990 2991
431421422 (0.438)	|0.248	0.053	0.074	0.064|
212233142 (0.262)	|0.135	0.045	0.047	0.036|
431421424 (0.206)	|0.073	0.076	0.024	0.033|
232233422 (0.068)	|0.045	0.007	0.007	0.009|
Multiallelic Dprime: 0.141
BLOCK 553.  MARKERS: 2996 2997 2998 2999
3242 (0.511)	|0.455	0.000	0.000	0.001	0.051	0.000|
1444 (0.184)	|0.086	0.000	0.027	0.070	0.000	0.000|
1442 (0.153)	|0.000	0.000	0.117	0.000	0.000	0.035|
3212 (0.152)	|0.000	0.151	0.000	0.000	0.000	0.000|
Multiallelic Dprime: 0.817
BLOCK 554.  MARKERS: 3000 3001 3002 3003 3004
24441 (0.542)	|0.523	0.017|
14443 (0.151)	|0.029	0.122|
22323 (0.144)	|0.017	0.126|
24443 (0.073)	|0.052	0.021|
24323 (0.051)	|0.000	0.050|
24423 (0.033)	|0.011	0.023|
Multiallelic Dprime: 0.802
BLOCK 555.  MARKERS: 3006 3007
23 (0.638)	|0.611	0.026	0.000|
44 (0.358)	|0.049	0.289	0.016|
Multiallelic Dprime: 0.877
BLOCK 556.  MARKERS: 3008 3009
41 (0.664)	|0.473	0.190|
23 (0.315)	|0.127	0.189|
43 (0.017)	|0.012	0.004|
Multiallelic Dprime: 0.328
BLOCK 557.  MARKERS: 3011 3012
23 (0.615)	|0.242	0.144	0.200	0.025|
12 (0.384)	|0.219	0.116	0.041	0.006|
Multiallelic Dprime: 0.274
BLOCK 558.  MARKERS: 3013 3014 3015 3016 3017
33333 (0.462)	|0.442	0.002	0.007	0.004	0.002|
11111 (0.259)	|0.003	0.242	0.000	0.000	0.000|
33331 (0.241)	|0.055	0.001	0.094	0.078	0.012|
31111 (0.031)	|0.009	0.007	0.015	0.000	0.000|
Multiallelic Dprime: 0.879
BLOCK 559.  MARKERS: 3019 3020 3021 3022 3023
11232 (0.512)	|0.382	0.019	0.112|
33414 (0.254)	|0.049	0.200	0.006|
11432 (0.116)	|0.046	0.004	0.065|
11412 (0.084)	|0.081	0.002	0.002|
11212 (0.014)	|0.012	0.000	0.000|
Multiallelic Dprime: 0.575
BLOCK 560.  MARKERS: 3026 3027
31 (0.583)	|0.407	0.109	0.067|
32 (0.230)	|0.143	0.070	0.017|
11 (0.187)	|0.079	0.073	0.034|
Multiallelic Dprime: 0.174
BLOCK 561.  MARKERS: 3032 3033 3034 3035
2321 (0.630)	|0.228	0.220	0.182|
4124 (0.251)	|0.121	0.077	0.053|
2341 (0.118)	|0.024	0.055	0.039|
Multiallelic Dprime: 0.098
BLOCK 562.  MARKERS: 3037 3038
13 (0.373)	|0.259	0.019	0.054	0.040	0.001|
31 (0.352)	|0.186	0.113	0.023	0.024	0.008|
33 (0.274)	|0.190	0.012	0.029	0.038	0.004|
Multiallelic Dprime: 0.248
BLOCK 563.  MARKERS: 3042 3043 3044 3045 3046 3047
122422 (0.636)	|0.376	0.257	0.000	0.000	0.000	0.003|
142122 (0.144)	|0.000	0.000	0.109	0.000	0.000	0.035|
141422 (0.106)	|0.000	0.000	0.000	0.105	0.000	0.000|
341444 (0.101)	|0.000	0.000	0.000	0.000	0.102	0.000|
142422 (0.013)	|0.000	0.000	0.002	0.000	0.000	0.010|
Multiallelic Dprime: 0.994
BLOCK 564.  MARKERS: 3048 3049 3050 3051 3052 3053 3054 3055
22422324 (0.376)	|0.041	0.275	0.060|
22422344 (0.257)	|0.252	0.005	0.000|
44222124 (0.112)	|0.078	0.031	0.003|
44222122 (0.105)	|0.008	0.097	0.000|
22411124 (0.102)	|0.098	0.004	0.000|
22422124 (0.049)	|0.040	0.009	0.000|
Multiallelic Dprime: 0.762
BLOCK 565.  MARKERS: 3058 3059
32 (0.516)	|0.126	0.266	0.008	0.114|
14 (0.421)	|0.162	0.062	0.191	0.004|
12 (0.063)	|0.054	0.004	0.005	0.000|
Multiallelic Dprime: 0.569
BLOCK 566.  MARKERS: 3061 3062 3063 3064
2122 (0.342)	|0.299	0.021	0.000	0.001	0.000	0.000	0.000|
2142 (0.332)	|0.018	0.005	0.188	0.015	0.062	0.023	0.011|
2244 (0.203)	|0.002	0.182	0.000	0.005	0.008	0.000	0.000|
4142 (0.118)	|0.000	0.001	0.000	0.099	0.005	0.000	0.000|
Multiallelic Dprime: 0.890
BLOCK 567.  MARKERS: 3065 3066 3067 3068 3069 3070 3071 3072 3073 3074 3075 3076 3077
1121134114212 (0.320)	|0.171	0.027	0.121|
1141333114212 (0.212)	|0.015	0.192	0.007|
3243143114212 (0.188)	|0.178	0.003	0.007|
3243133341441 (0.120)	|0.004	0.021	0.096|
3243133114212 (0.075)	|0.024	0.037	0.015|
3241133144212 (0.024)	|0.024	0.000	0.000|
1241333114212 (0.011)	|0.012	0.000	0.000|
Multiallelic Dprime: 0.634
BLOCK 568.  MARKERS: 3078 3079
31 (0.448)	|0.437	0.004	0.000	0.004|
11 (0.290)	|0.005	0.287	0.000	0.000|
33 (0.261)	|0.003	0.019	0.138	0.102|
Multiallelic Dprime: 0.955
BLOCK 569.  MARKERS: 3080 3081 3082
311 (0.445)	|0.380	0.065|
112 (0.308)	|0.292	0.017|
132 (0.140)	|0.041	0.097|
111 (0.107)	|0.004	0.102|
Multiallelic Dprime: 0.646
BLOCK 570.  MARKERS: 3083 3084 3085
132 (0.718)	|0.554	0.159|
324 (0.280)	|0.219	0.058|
Multiallelic Dprime: 0.043
BLOCK 571.  MARKERS: 3088 3089
23 (0.775)	|0.608	0.086	0.068	0.005|
11 (0.217)	|0.001	0.180	0.029	0.005|
Multiallelic Dprime: 0.836
BLOCK 572.  MARKERS: 3090 3091 3092 3093
4213 (0.613)	|0.611	0.003|
2213 (0.266)	|0.266	0.000|
2431 (0.102)	|0.004	0.097|
2433 (0.011)	|0.000	0.004|
Multiallelic Dprime: 0.972
BLOCK 573.  MARKERS: 3095 3096
33 (0.890)	|0.461	0.268	0.160|
12 (0.104)	|0.020	0.075	0.009|
Multiallelic Dprime: 0.578
BLOCK 574.  MARKERS: 3100 3101
14 (0.482)	|0.450	0.030	0.001|
34 (0.343)	|0.132	0.195	0.015|
31 (0.175)	|0.106	0.036	0.034|
Multiallelic Dprime: 0.587
BLOCK 575.  MARKERS: 3103 3104 3105
411 (0.688)	|0.414	0.055	0.208	0.005|
233 (0.261)	|0.010	0.212	0.023	0.015|
211 (0.051)	|0.050	0.000	0.000	0.000|
Multiallelic Dprime: 0.702
BLOCK 576.  MARKERS: 3106 3107 3108
443 (0.475)	|0.329	0.131	0.009|
421 (0.266)	|0.097	0.159	0.002|
223 (0.231)	|0.121	0.103	0.002|
423 (0.020)	|0.002	0.016	0.000|
Multiallelic Dprime: 0.275
BLOCK 577.  MARKERS: 3111 3112 3113 3114 3115 3116
324111 (0.549)	|0.530	0.006	0.013|
142233 (0.415)	|0.007	0.318	0.089|
324133 (0.013)	|0.000	0.005	0.008|
Multiallelic Dprime: 0.935
BLOCK 578.  MARKERS: 3117 3118
21 (0.542)	|0.252	0.262	0.012	0.002	0.000	0.008	0.001|
23 (0.348)	|0.106	0.050	0.096	0.063	0.002	0.000	0.011|
33 (0.111)	|0.015	0.013	0.015	0.000	0.055	0.007	0.003|
Multiallelic Dprime: 0.517
BLOCK 579.  MARKERS: 3121 3122 3123 3124 3125 3126 3127 3128 3129 3130 3131 3132
344121122234 (0.374)	|0.345	0.025	0.001|
344121122232 (0.324)	|0.245	0.077	0.002|
211343342324 (0.121)	|0.120	0.002	0.000|
211343321234 (0.066)	|0.005	0.061	0.000|
244343321234 (0.058)	|0.000	0.057	0.000|
214343342234 (0.016)	|0.000	0.000	0.015|
344321122234 (0.015)	|0.003	0.001	0.011|
Multiallelic Dprime: 0.565
BLOCK 580.  MARKERS: 3135 3136 3137 3138 3139
11112 (0.730)	|0.392	0.249	0.083|
33434 (0.229)	|0.014	0.143	0.074|
11434 (0.038)	|0.002	0.001	0.037|
Multiallelic Dprime: 0.542
BLOCK 581.  MARKERS: 3142 3143 3144
443 (0.408)	|0.237	0.093	0.075|
221 (0.392)	|0.249	0.113	0.030|
243 (0.197)	|0.111	0.045	0.039|
Multiallelic Dprime: 0.096
BLOCK 582.  MARKERS: 3146 3147
14 (0.599)	|0.305	0.267	0.023|
44 (0.253)	|0.047	0.011	0.194|
42 (0.144)	|0.105	0.025	0.011|
Multiallelic Dprime: 0.550
BLOCK 583.  MARKERS: 3149 3150 3151 3152 3153
11441 (0.458)	|0.299	0.031	0.129|
33243 (0.303)	|0.291	0.003	0.008|
13211 (0.227)	|0.003	0.220	0.004|
Multiallelic Dprime: 0.678
BLOCK 584.  MARKERS: 3154 3155
33 (0.604)	|0.336	0.168	0.100|
13 (0.255)	|0.180	0.055	0.020|
31 (0.142)	|0.068	0.066	0.007|
Multiallelic Dprime: 0.188
BLOCK 585.  MARKERS: 3156 3157 3158
332 (0.583)	|0.537	0.032	0.014|
112 (0.289)	|0.028	0.259	0.002|
334 (0.127)	|0.037	0.001	0.088|
Multiallelic Dprime: 0.801
BLOCK 586.  MARKERS: 3159 3160
43 (0.603)	|0.479	0.065	0.008	0.029	0.010|
21 (0.293)	|0.025	0.239	0.001	0.020	0.000|
23 (0.105)	|0.014	0.009	0.078	0.002	0.000|
Multiallelic Dprime: 0.747
BLOCK 587.  MARKERS: 3161 3162 3163 3164 3165 3166 3167 3168
43234241 (0.519)	|0.317	0.129	0.073|
12412444 (0.313)	|0.074	0.236	0.003|
13234224 (0.088)	|0.025	0.002	0.061|
13214224 (0.052)	|0.049	0.002	0.000|
43214224 (0.011)	|0.011	0.000	0.000|
Multiallelic Dprime: 0.453
BLOCK 588.  MARKERS: 3170 3171
33 (0.489)	|0.024	0.305	0.066	0.055	0.016	0.004	0.010|
43 (0.373)	|0.358	0.000	0.003	0.000	0.000	0.011	0.000|
31 (0.138)	|0.003	0.000	0.134	0.000	0.000	0.000	0.000|
Multiallelic Dprime: 0.885
BLOCK 589.  MARKERS: 3172 3173 3174 3175 3176 3177 3178 3179 3180
432232342 (0.382)	|0.381	0.000	0.000|
414424114 (0.306)	|0.190	0.006	0.108|
134424114 (0.202)	|0.001	0.196	0.001|
434424114 (0.056)	|0.000	0.000	0.053|
432232114 (0.017)	|0.000	0.017	0.000|
432224114 (0.015)	|0.004	0.002	0.005|
414432342 (0.010)	|0.011	0.000	0.000|
Multiallelic Dprime: 0.781
BLOCK 590.  MARKERS: 3181 3182 3183 3184 3185
32123 (0.595)	|0.372	0.135	0.088|
11243 (0.224)	|0.098	0.050	0.077|
32121 (0.170)	|0.108	0.044	0.018|
Multiallelic Dprime: 0.137
BLOCK 591.  MARKERS: 3189 3190 3191
214 (0.586)	|0.581	0.000|
422 (0.228)	|0.190	0.036|
424 (0.186)	|0.005	0.176|
Multiallelic Dprime: 0.823
BLOCK 592.  MARKERS: 3192 3193
31 (0.774)	|0.492	0.202	0.080|
14 (0.213)	|0.211	0.003	0.000|
Multiallelic Dprime: 0.957
BLOCK 593.  MARKERS: 3195 3196
33 (0.713)	|0.228	0.216	0.040	0.076	0.022	0.042	0.027	0.011	0.018|
11 (0.207)	|0.090	0.016	0.050	0.009	0.023	0.003	0.011	0.000	0.001|
13 (0.080)	|0.030	0.010	0.006	0.005	0.000	0.000	0.002	0.022	0.002|
Multiallelic Dprime: 0.372
BLOCK 594.  MARKERS: 3197 3198 3199 3200 3201 3202 3203 3204 3205 3206 3207 3208 3209 3210
21212413333341 (0.349)	|0.242	0.074	0.024	0.003|
22214411211444 (0.245)	|0.154	0.058	0.010	0.011|
41422221333324 (0.096)	|0.044	0.040	0.000	0.005|
21212221333324 (0.088)	|0.066	0.017	0.002	0.000|
41222221333324 (0.046)	|0.033	0.006	0.000	0.003|
21422221333324 (0.045)	|0.006	0.009	0.027	0.000|
21212411333324 (0.039)	|0.024	0.005	0.000	0.008|
21214411211444 (0.033)	|0.014	0.016	0.002	0.002|
21212413333324 (0.021)	|0.015	0.002	0.000	0.000|
Multiallelic Dprime: 0.215
BLOCK 595.  MARKERS: 3214 3215 3216 3217 3218 3219 3220 3221 3222 3223 3224 3225
412143121312 (0.623)	|0.449	0.171|
134321244234 (0.235)	|0.013	0.221|
134321244232 (0.067)	|0.002	0.067|
414143221212 (0.036)	|0.033	0.000|
Multiallelic Dprime: 0.791
BLOCK 596.  MARKERS: 3227 3228 3229 3230 3231 3232
432431 (0.513)	|0.471	0.038	0.004|
214223 (0.482)	|0.197	0.280	0.007|
Multiallelic Dprime: 0.753
BLOCK 597.  MARKERS: 3234 3235 3236 3237
1412 (0.668)	|0.476	0.075	0.102|
3244 (0.318)	|0.037	0.253	0.025|
3242 (0.013)	|0.000	0.002	0.006|
Multiallelic Dprime: 0.689
BLOCK 598.  MARKERS: 3238 3239 3240 3241 3242 3243 3244 3245
22331114 (0.513)	|0.454	0.046	0.018|
44113332 (0.331)	|0.202	0.115	0.017|
44133312 (0.134)	|0.133	0.001	0.000|
Multiallelic Dprime: 0.499
BLOCK 599.  MARKERS: 3246 3247
13 (0.792)	|0.587	0.168	0.025	0.000|
31 (0.167)	|0.000	0.000	0.150	0.016|
33 (0.041)	|0.007	0.019	0.007	0.000|
Multiallelic Dprime: 0.852
BLOCK 600.  MARKERS: 3249 3250 3251 3252 3253
23421 (0.594)	|0.570	0.018	0.002|
31223 (0.188)	|0.019	0.168	0.000|
33243 (0.183)	|0.025	0.015	0.143|
33223 (0.015)	|0.000	0.015	0.000|
Multiallelic Dprime: 0.877
BLOCK 601.  MARKERS: 3254 3255 3256
231 (0.618)	|0.545	0.011	0.051	0.007|
111 (0.229)	|0.009	0.188	0.014	0.018|
113 (0.148)	|0.005	0.022	0.059	0.054|
Multiallelic Dprime: 0.810
BLOCK 602.  MARKERS: 3257 3258 3259 3260
1133 (0.564)	|0.346	0.118	0.090|
1413 (0.221)	|0.144	0.040	0.032|
3411 (0.126)	|0.053	0.031	0.042|
1433 (0.079)	|0.034	0.028	0.018|
Multiallelic Dprime: 0.130
BLOCK 603.  MARKERS: 3262 3263 3264
411 (0.582)	|0.565	0.010	0.000	0.000|
224 (0.218)	|0.000	0.000	0.146	0.058|
214 (0.186)	|0.030	0.156	0.000	0.000|
Multiallelic Dprime: 0.938
BLOCK 604.  MARKERS: 3265 3266 3267 3268 3269 3270 3271 3272 3273 3274 3275 3276
423244322243 (0.609)	|0.588	0.013	0.008|
423244322241 (0.166)	|0.003	0.159	0.004|
141422144411 (0.147)	|0.143	0.004	0.000|
121422344411 (0.059)	|0.056	0.001	0.001|
Multiallelic Dprime: 0.845
BLOCK 605.  MARKERS: 3278 3279
31 (0.806)	|0.264	0.438	0.105|
13 (0.180)	|0.180	0.000	0.000|
33 (0.014)	|0.008	0.006	0.000|
Multiallelic Dprime: 0.946
BLOCK 606.  MARKERS: 3280 3281
23 (0.452)	|0.363	0.012	0.077|
33 (0.443)	|0.285	0.118	0.040|
21 (0.104)	|0.030	0.038	0.037|
Multiallelic Dprime: 0.327
BLOCK 607.  MARKERS: 3282 3283
34 (0.678)	|0.401	0.261	0.011	0.005|
12 (0.168)	|0.158	0.006	0.000	0.004|
14 (0.154)	|0.118	0.002	0.034	0.001|
Multiallelic Dprime: 0.653
BLOCK 608.  MARKERS: 3285 3286 3287
322 (0.676)	|0.347	0.192	0.101	0.010	0.020|
144 (0.268)	|0.046	0.163	0.002	0.039	0.016|
124 (0.045)	|0.009	0.026	0.000	0.000	0.008|
324 (0.010)	|0.001	0.000	0.009	0.000	0.000|
Multiallelic Dprime: 0.502
BLOCK 609.  MARKERS: 3289 3290 3291 3292 3293
14231 (0.404)	|0.304	0.084	0.016|
42223 (0.382)	|0.232	0.136	0.014|
44423 (0.111)	|0.048	0.022	0.042|
44221 (0.049)	|0.012	0.037	0.000|
44223 (0.045)	|0.018	0.015	0.012|
Multiallelic Dprime: 0.259
BLOCK 610.  MARKERS: 3295 3296
12 (0.622)	|0.360	0.105	0.114	0.034|
21 (0.293)	|0.139	0.081	0.051	0.019|
22 (0.085)	|0.036	0.029	0.015	0.003|
Multiallelic Dprime: 0.123
BLOCK 611.  MARKERS: 3297 3298 3299 3300 3301 3302 3303
4233112 (0.535)	|0.375	0.136	0.015	0.000|
4233114 (0.215)	|0.031	0.149	0.000	0.016|
2412244 (0.180)	|0.031	0.050	0.097	0.000|
4233144 (0.056)	|0.002	0.027	0.024	0.000|
Multiallelic Dprime: 0.578
BLOCK 612.  MARKERS: 3306 3307 3308 3309 3310 3311
312312 (0.444)	|0.338	0.100	0.006|
132434 (0.365)	|0.025	0.337	0.002|
134312 (0.140)	|0.138	0.002	0.000|
132312 (0.017)	|0.003	0.016	0.000|
Multiallelic Dprime: 0.713
BLOCK 613.  MARKERS: 3313 3314
14 (0.515)	|0.434	0.081|
31 (0.469)	|0.264	0.199|
34 (0.016)	|0.005	0.005|
Multiallelic Dprime: 0.442
BLOCK 614.  MARKERS: 3315 3316
22 (0.703)	|0.186	0.245	0.154	0.110|
44 (0.286)	|0.135	0.030	0.115	0.005|
Multiallelic Dprime: 0.398
BLOCK 615.  MARKERS: 3319 3320 3321 3322 3323 3324
443224 (0.329)	|0.188	0.057	0.083|
241223 (0.276)	|0.177	0.004	0.094|
423244 (0.269)	|0.002	0.262	0.006|
423324 (0.115)	|0.002	0.007	0.106|
Multiallelic Dprime: 0.611
BLOCK 616.  MARKERS: 3325 3326
12 (0.369)	|0.180	0.035	0.046	0.102	0.005|
31 (0.334)	|0.028	0.244	0.052	0.009	0.000|
32 (0.294)	|0.126	0.031	0.094	0.036	0.006|
Multiallelic Dprime: 0.478
BLOCK 617.  MARKERS: 3327 3328 3329 3330 3331 3332
332413 (0.336)	|0.311	0.000	0.010	0.000	0.004	0.001	0.000|
134233 (0.310)	|0.000	0.298	0.000	0.000	0.000	0.000	0.000|
332433 (0.191)	|0.002	0.000	0.122	0.000	0.033	0.020	0.000|
312411 (0.150)	|0.000	0.000	0.000	0.132	0.000	0.003	0.013|
312413 (0.012)	|0.000	0.000	0.011	0.000	0.000	0.000	0.000|
Multiallelic Dprime: 0.972
BLOCK 618.  MARKERS: 3333 3334 3335 3336 3337 3338 3339 3340 3341
343312412 (0.315)	|0.131	0.149	0.032|
413312212 (0.298)	|0.197	0.036	0.065|
311331412 (0.141)	|0.040	0.090	0.010|
313111431 (0.132)	|0.106	0.025	0.000|
313312412 (0.038)	|0.011	0.026	0.000|
313312212 (0.023)	|0.022	0.000	0.001|
313111432 (0.014)	|0.012	0.000	0.000|
Multiallelic Dprime: 0.396
BLOCK 619.  MARKERS: 3343 3344 3345
224 (0.536)	|0.443	0.022	0.068|
441 (0.344)	|0.204	0.069	0.069|
424 (0.111)	|0.030	0.075	0.004|
Multiallelic Dprime: 0.371
BLOCK 620.  MARKERS: 3346 3347 3348
123 (0.685)	|0.355	0.161	0.106	0.064|
131 (0.168)	|0.006	0.159	0.000	0.004|
323 (0.140)	|0.103	0.023	0.015	0.000|
Multiallelic Dprime: 0.479
BLOCK 621.  MARKERS: 3349 3350 3351
314 (0.464)	|0.314	0.114	0.035	0.002|
332 (0.347)	|0.223	0.080	0.036	0.008|
132 (0.121)	|0.050	0.071	0.000	0.000|
334 (0.068)	|0.058	0.007	0.000	0.003|
Multiallelic Dprime: 0.162
BLOCK 622.  MARKERS: 3353 3354 3355
123 (0.645)	|0.197	0.202	0.132	0.084	0.028|
341 (0.271)	|0.146	0.072	0.033	0.011	0.002|
323 (0.072)	|0.015	0.015	0.023	0.007	0.010|
343 (0.013)	|0.000	0.003	0.001	0.004	0.005|
Multiallelic Dprime: 0.214
BLOCK 623.  MARKERS: 3357 3358 3359 3360 3361
24334 (0.358)	|0.354	0.002	0.003|
24331 (0.292)	|0.118	0.169	0.003|
23411 (0.189)	|0.185	0.000	0.000|
43411 (0.107)	|0.102	0.003	0.001|
24431 (0.044)	|0.024	0.000	0.019|
Multiallelic Dprime: 0.881
BLOCK 624.  MARKERS: 3362 3363 3364
112 (0.795)	|0.407	0.361	0.021|
234 (0.175)	|0.174	0.000	0.000|
132 (0.025)	|0.000	0.024	0.000|
Multiallelic Dprime: 0.761
BLOCK 625.  MARKERS: 3365 3366
21 (0.585)	|0.310	0.079	0.169	0.000	0.024|
13 (0.386)	|0.007	0.238	0.000	0.112	0.026|
23 (0.021)	|0.021	0.000	0.000	0.000	0.000|
Multiallelic Dprime: 0.781
BLOCK 626.  MARKERS: 3367 3368 3369 3370 3371 3372 3373 3374 3375 3376 3377
13134123132 (0.343)	|0.000	0.334	0.000	0.000	0.006|
13313341224 (0.317)	|0.280	0.000	0.000	0.038	0.000|
11113123132 (0.169)	|0.000	0.000	0.165	0.000	0.003|
33313341224 (0.112)	|0.113	0.000	0.000	0.000	0.000|
13133123132 (0.049)	|0.000	0.022	0.000	0.001	0.025|
Multiallelic Dprime: 0.945
BLOCK 627.  MARKERS: 3378 3379 3380 3381 3382 3383 3384
2121123 (0.394)	|0.282	0.068	0.045|
1341141 (0.362)	|0.285	0.042	0.030|
2144321 (0.167)	|0.159	0.009	0.000|
1341121 (0.042)	|0.037	0.002	0.000|
2141321 (0.034)	|0.009	0.006	0.019|
Multiallelic Dprime: 0.288
BLOCK 628.  MARKERS: 3386 3387 3388
214 (0.767)	|0.676	0.090|
141 (0.129)	|0.094	0.027|
244 (0.095)	|0.085	0.011|
Multiallelic Dprime: 0.104
BLOCK 629.  MARKERS: 3389 3390
34 (0.860)	|0.600	0.073	0.083	0.073	0.006|
21 (0.130)	|0.076	0.022	0.010	0.012	0.006|
Multiallelic Dprime: 0.135
BLOCK 630.  MARKERS: 3392 3393 3394 3395 3396 3397 3398 3399 3400 3401 3402
44123411224 (0.680)	|0.292	0.262	0.073	0.053|
22341434132 (0.096)	|0.043	0.036	0.009	0.006|
44321411222 (0.093)	|0.056	0.015	0.010	0.011|
24321211222 (0.086)	|0.026	0.027	0.025	0.009|
24321411222 (0.012)	|0.002	0.003	0.006	0.000|
Multiallelic Dprime: 0.138
BLOCK 631.  MARKERS: 3404 3405 3406
123 (0.433)	|0.148	0.171	0.011	0.012	0.061	0.007	0.005|
331 (0.351)	|0.124	0.059	0.111	0.023	0.010	0.009	0.005|
131 (0.125)	|0.061	0.012	0.004	0.018	0.006	0.012	0.000|
133 (0.083)	|0.011	0.011	0.000	0.035	0.006	0.017	0.000|
Multiallelic Dprime: 0.367
BLOCK 632.  MARKERS: 3408 3409 3410 3411 3412 3413 3414 3415 3416 3417 3418 3419 3420 3421 3422 3423 3424 3425 3426 3427 3428 3429 3430 3431 3432
4114241123444232242112312 (0.351)	|0.321	0.029|
4114211123441232242112312 (0.253)	|0.103	0.148|
2332143241214413414412314 (0.125)	|0.111	0.016|
2332141143414232242134144 (0.091)	|0.039	0.048|
2312141143414232242134144 (0.081)	|0.062	0.018|
4112141143414232242134144 (0.046)	|0.035	0.010|
4114241123441232242112312 (0.011)	|0.006	0.005|
Multiallelic Dprime: 0.516
BLOCK 633.  MARKERS: 3434 3435 3436
243 (0.698)	|0.519	0.179|
321 (0.295)	|0.041	0.252|
Multiallelic Dprime: 0.754
BLOCK 634.  MARKERS: 3438 3439
41 (0.561)	|0.515	0.040	0.006|
23 (0.436)	|0.028	0.403	0.006|
Multiallelic Dprime: 0.863
BLOCK 635.  MARKERS: 3440 3441
31 (0.544)	|0.417	0.025	0.102|
44 (0.444)	|0.011	0.359	0.074|
34 (0.012)	|0.004	0.003	0.005|
Multiallelic Dprime: 0.744
BLOCK 636.  MARKERS: 3442 3443
33 (0.432)	|0.162	0.217	0.051|
21 (0.387)	|0.187	0.099	0.101|
31 (0.181)	|0.114	0.032	0.035|
Multiallelic Dprime: 0.235
BLOCK 637.  MARKERS: 3444 3445
33 (0.463)	|0.325	0.136|
21 (0.347)	|0.144	0.204|
23 (0.188)	|0.148	0.040|
Multiallelic Dprime: 0.305
BLOCK 638.  MARKERS: 3446 3447
23 (0.619)	|0.477	0.000	0.105	0.001	0.035	0.000|
44 (0.379)	|0.000	0.177	0.039	0.123	0.000	0.033|
Multiallelic Dprime: 0.893
BLOCK 639.  MARKERS: 3448 3449 3450 3451 3452 3453 3454 3455 3456
221323112 (0.475)	|0.387	0.040	0.005	0.033	0.003|
144141341 (0.176)	|0.066	0.004	0.067	0.037	0.000|
244141342 (0.145)	|0.020	0.077	0.027	0.005	0.013|
241143142 (0.123)	|0.097	0.011	0.009	0.004	0.002|
241323112 (0.037)	|0.029	0.001	0.001	0.004	0.000|
241141342 (0.033)	|0.019	0.004	0.000	0.009	0.000|
Multiallelic Dprime: 0.516
BLOCK 640.  MARKERS: 3457 3458 3459 3460 3461
22332 (0.620)	|0.247	0.242	0.069	0.037	0.022	0.000|
34324 (0.143)	|0.036	0.010	0.067	0.002	0.006	0.021|
22232 (0.108)	|0.061	0.000	0.044	0.003	0.000	0.000|
32332 (0.092)	|0.052	0.007	0.004	0.027	0.001	0.000|
34332 (0.019)	|0.004	0.002	0.003	0.009	0.000	0.000|
Multiallelic Dprime: 0.415
BLOCK 641.  MARKERS: 3466 3467 3468 3469 3470 3471
242114 (0.403)	|0.261	0.125	0.017|
424131 (0.264)	|0.241	0.013	0.010|
242214 (0.192)	|0.174	0.018	0.000|
242111 (0.080)	|0.078	0.002	0.000|
244111 (0.030)	|0.028	0.000	0.002|
224111 (0.026)	|0.026	0.000	0.000|
Multiallelic Dprime: 0.596
BLOCK 642.  MARKERS: 3472 3473 3474
444 (0.811)	|0.586	0.226|
222 (0.159)	|0.149	0.009|
242 (0.030)	|0.026	0.004|
Multiallelic Dprime: 0.712
BLOCK 643.  MARKERS: 3477 3478 3479 3480
3313 (0.761)	|0.546	0.092	0.124|
1121 (0.239)	|0.006	0.231	0.001|
Multiallelic Dprime: 0.953
BLOCK 644.  MARKERS: 3482 3483
23 (0.552)	|0.404	0.035	0.111	0.003|
31 (0.323)	|0.000	0.311	0.010	0.000|
21 (0.125)	|0.000	0.006	0.075	0.043|
Multiallelic Dprime: 0.822
BLOCK 645.  MARKERS: 3484 3485 3486
324 (0.405)	|0.190	0.152	0.064|
142 (0.352)	|0.147	0.176	0.029|
322 (0.196)	|0.090	0.083	0.023|
342 (0.046)	|0.014	0.027	0.004|
Multiallelic Dprime: 0.102
BLOCK 646.  MARKERS: 3490 3491 3492
322 (0.441)	|0.153	0.100	0.123	0.064|
342 (0.437)	|0.259	0.056	0.067	0.056|
144 (0.122)	|0.012	0.070	0.027	0.013|
Multiallelic Dprime: 0.246
BLOCK 647.  MARKERS: 3493 3494 3495
222 (0.423)	|0.409	0.002	0.011|
213 (0.226)	|0.153	0.072	0.000|
212 (0.217)	|0.033	0.181	0.000|
422 (0.133)	|0.009	0.121	0.000|
Multiallelic Dprime: 0.722
BLOCK 648.  MARKERS: 3496 3497 3498
123 (0.605)	|0.304	0.261	0.038|
342 (0.377)	|0.103	0.119	0.152|
323 (0.011)	|0.005	0.005	0.000|
Multiallelic Dprime: 0.336
BLOCK 649.  MARKERS: 3499 3500 3501 3502 3503
44214 (0.414)	|0.398	0.000	0.000	0.000	0.000|
42322 (0.389)	|0.000	0.127	0.255	0.000	0.000|
24314 (0.192)	|0.008	0.137	0.002	0.036	0.009|
Multiallelic Dprime: 0.877
BLOCK 650.  MARKERS: 3504 3505 3506 3507 3508 3509 3510 3511 3512 3513
1411213244 (0.408)	|0.265	0.003	0.139|
3212431424 (0.267)	|0.260	0.000	0.005|
1241433242 (0.257)	|0.002	0.255	0.000|
3212431224 (0.036)	|0.034	0.002	0.000|
3211213244 (0.010)	|0.010	0.000	0.000|
Multiallelic Dprime: 0.767
BLOCK 651.  MARKERS: 3515 3516
31 (0.584)	|0.157	0.183	0.187	0.058|
23 (0.268)	|0.152	0.061	0.010	0.045|
33 (0.147)	|0.020	0.041	0.008	0.071|
Multiallelic Dprime: 0.353
BLOCK 652.  MARKERS: 3517 3518 3519 3520 3521
43124 (0.328)	|0.106	0.122	0.101|
23342 (0.287)	|0.114	0.113	0.059|
21342 (0.203)	|0.190	0.005	0.009|
43144 (0.174)	|0.142	0.027	0.006|
Multiallelic Dprime: 0.453
BLOCK 653.  MARKERS: 3522 3523
42 (0.559)	|0.058	0.263	0.236|
32 (0.267)	|0.262	0.002	0.002|
34 (0.173)	|0.146	0.027	0.001|
Multiallelic Dprime: 0.860
BLOCK 654.  MARKERS: 3524 3525
32 (0.464)	|0.254	0.143	0.066|
34 (0.293)	|0.171	0.087	0.035|
12 (0.241)	|0.131	0.089	0.018|
Multiallelic Dprime: 0.055
BLOCK 655.  MARKERS: 3527 3528
13 (0.558)	|0.503	0.047	0.008|
42 (0.318)	|0.287	0.025	0.006|
43 (0.118)	|0.081	0.035	0.002|
Multiallelic Dprime: 0.207
BLOCK 656.  MARKERS: 3530 3531
13 (0.876)	|0.594	0.256	0.012|
31 (0.107)	|0.024	0.074	0.006|
33 (0.017)	|0.002	0.000	0.015|
Multiallelic Dprime: 0.580
BLOCK 657.  MARKERS: 3532 3533 3534 3535 3536
44243 (0.619)	|0.310	0.265	0.044|
23421 (0.330)	|0.134	0.150	0.046|
23441 (0.033)	|0.015	0.007	0.013|
Multiallelic Dprime: 0.099
BLOCK 658.  MARKERS: 3539 3540
14 (0.463)	|0.177	0.133	0.152|
34 (0.433)	|0.328	0.097	0.008|
11 (0.105)	|0.021	0.083	0.000|
Multiallelic Dprime: 0.432
BLOCK 659.  MARKERS: 3541 3542 3543
423 (0.527)	|0.248	0.025	0.255|
441 (0.313)	|0.153	0.156	0.004|
241 (0.160)	|0.004	0.152	0.003|
Multiallelic Dprime: 0.589
BLOCK 660.  MARKERS: 3544 3545
33 (0.405)	|0.308	0.087	0.010|
31 (0.333)	|0.115	0.052	0.162|
13 (0.262)	|0.062	0.199	0.002|
Multiallelic Dprime: 0.540
BLOCK 661.  MARKERS: 3549 3550
13 (0.486)	|0.214	0.188	0.084|
11 (0.335)	|0.189	0.079	0.067|
43 (0.174)	|0.077	0.057	0.039|
Multiallelic Dprime: 0.123
BLOCK 662.  MARKERS: 3556 3557
12 (0.481)	|0.479	0.001	0.000|
44 (0.326)	|0.014	0.104	0.208|
42 (0.193)	|0.000	0.163	0.030|
Multiallelic Dprime: 0.848
BLOCK 663.  MARKERS: 3558 3559 3560
214 (0.493)	|0.104	0.002	0.214	0.173	0.000|
432 (0.268)	|0.007	0.258	0.000	0.000	0.000|
212 (0.239)	|0.176	0.000	0.016	0.032	0.011|
Multiallelic Dprime: 0.765
BLOCK 664.  MARKERS: 3561 3562 3563 3564 3565 3566 3567 3568 3569 3570 3571 3572 3573
3134243433312 (0.287)	|0.117	0.134	0.035|
1134241433332 (0.260)	|0.143	0.111	0.007|
3134241433332 (0.230)	|0.119	0.093	0.017|
3222123111131 (0.204)	|0.079	0.093	0.026|
3134243433332 (0.011)	|0.008	0.004	0.000|
Multiallelic Dprime: 0.112
BLOCK 665.  MARKERS: 3575 3576
32 (0.469)	|0.322	0.145	0.003|
24 (0.437)	|0.141	0.276	0.015|
22 (0.086)	|0.075	0.011	0.000|
Multiallelic Dprime: 0.379
BLOCK 666.  MARKERS: 3579 3580 3581 3582
1344 (0.541)	|0.313	0.000	0.000	0.188	0.035	0.000|
2123 (0.436)	|0.000	0.217	0.209	0.000	0.000	0.000|
1123 (0.019)	|0.000	0.000	0.000	0.000	0.000	0.017|
Multiallelic Dprime: 1.000
BLOCK 667.  MARKERS: 3583 3584 3585 3586 3587 3588 3589 3590 3591 3592 3593 3594 3595 3596 3597
341424322333423 (0.313)	|0.294	0.013	0.007|
133224121132441 (0.216)	|0.198	0.015	0.003|
131232341112241 (0.209)	|0.107	0.076	0.026|
341424322333443 (0.187)	|0.094	0.032	0.061|
331232341132241 (0.035)	|0.002	0.013	0.021|
131222322332241 (0.017)	|0.002	0.000	0.016|
Multiallelic Dprime: 0.555
BLOCK 668.  MARKERS: 3599 3600 3601
213 (0.713)	|0.483	0.220|
221 (0.152)	|0.062	0.090|
413 (0.135)	|0.058	0.077|
Multiallelic Dprime: 0.314
BLOCK 669.  MARKERS: 3602 3603
13 (0.603)	|0.560	0.012	0.027|
32 (0.387)	|0.028	0.237	0.119|
Multiallelic Dprime: 0.862
BLOCK 670.  MARKERS: 3604 3605 3606 3607 3608 3609 3610
1231443 (0.594)	|0.391	0.116	0.078	0.009|
3433221 (0.249)	|0.158	0.056	0.036	0.000|
3443221 (0.146)	|0.091	0.031	0.019	0.004|
Multiallelic Dprime: 0.036
BLOCK 671.  MARKERS: 3612 3613 3614 3615
2431 (0.646)	|0.511	0.133	0.003|
2231 (0.205)	|0.084	0.112	0.009|
4213 (0.135)	|0.083	0.052	0.000|
2213 (0.013)	|0.000	0.012	0.000|
Multiallelic Dprime: 0.330
BLOCK 672.  MARKERS: 3618 3619
11 (0.679)	|0.656	0.025|
33 (0.308)	|0.090	0.217|
13 (0.013)	|0.013	0.000|
Multiallelic Dprime: 0.852
BLOCK 673.  MARKERS: 3621 3622
21 (0.756)	|0.687	0.058|
43 (0.242)	|0.165	0.073|
Multiallelic Dprime: 0.418
BLOCK 674.  MARKERS: 3625 3626 3627 3628
2141 (0.854)	|0.385	0.446	0.023|
3312 (0.131)	|0.100	0.031	0.000|
Multiallelic Dprime: 0.529
BLOCK 675.  MARKERS: 3630 3631 3632
132 (0.492)	|0.019	0.117	0.266	0.088	0.000|
344 (0.485)	|0.318	0.156	0.006	0.000	0.000|
134 (0.023)	|0.000	0.000	0.000	0.000	0.021|
Multiallelic Dprime: 0.721
BLOCK 676.  MARKERS: 3633 3634 3635 3636 3637
13342 (0.338)	|0.198	0.123	0.007	0.006|
31324 (0.274)	|0.147	0.078	0.047	0.002|
31224 (0.269)	|0.183	0.072	0.006	0.009|
33324 (0.089)	|0.056	0.020	0.000	0.014|
13322 (0.022)	|0.010	0.010	0.000	0.002|
Multiallelic Dprime: 0.149
BLOCK 677.  MARKERS: 3639 3640 3641
134 (0.593)	|0.469	0.113	0.010|
312 (0.305)	|0.141	0.137	0.027|
132 (0.061)	|0.012	0.049	0.000|
112 (0.036)	|0.020	0.016	0.000|
Multiallelic Dprime: 0.378
BLOCK 678.  MARKERS: 3645 3646 3647 3648 3649
22211 (0.644)	|0.568	0.077|
41343 (0.314)	|0.016	0.298|
41243 (0.038)	|0.001	0.036|
Multiallelic Dprime: 0.914
BLOCK 679.  MARKERS: 3650 3651
33 (0.585)	|0.575	0.010|
11 (0.415)	|0.085	0.326|
Multiallelic Dprime: 0.948
BLOCK 680.  MARKERS: 3652 3653
33 (0.659)	|0.398	0.151	0.044	0.062|
22 (0.336)	|0.101	0.167	0.058	0.007|
Multiallelic Dprime: 0.377
BLOCK 681.  MARKERS: 3656 3657 3658
322 (0.501)	|0.301	0.185	0.015|
334 (0.318)	|0.194	0.103	0.021|
132 (0.102)	|0.094	0.004	0.004|
332 (0.071)	|0.056	0.004	0.011|
Multiallelic Dprime: 0.229
BLOCK 682.  MARKERS: 3661 3662
44 (0.649)	|0.370	0.163	0.114|
32 (0.301)	|0.185	0.055	0.062|
34 (0.050)	|0.024	0.011	0.016|
Multiallelic Dprime: 0.089
BLOCK 683.  MARKERS: 3663 3664 3665
342 (0.579)	|0.435	0.119	0.024|
123 (0.229)	|0.170	0.058	0.001|
323 (0.191)	|0.160	0.027	0.004|
Multiallelic Dprime: 0.117
BLOCK 684.  MARKERS: 3669 3670
33 (0.766)	|0.248	0.067	0.157	0.177	0.095	0.015|
24 (0.204)	|0.004	0.171	0.005	0.002	0.009	0.013|
34 (0.029)	|0.000	0.002	0.023	0.000	0.000	0.003|
Multiallelic Dprime: 0.737
BLOCK 685.  MARKERS: 3674 3675 3676 3677 3678
43131 (0.252)	|0.003	0.249	0.000	0.000|
43332 (0.241)	|0.240	0.000	0.000	0.000|
33331 (0.185)	|0.170	0.003	0.003	0.010|
43341 (0.179)	|0.000	0.000	0.179	0.000|
41331 (0.104)	|0.004	0.100	0.000	0.000|
43331 (0.031)	|0.011	0.016	0.003	0.001|
Multiallelic Dprime: 0.948
BLOCK 686.  MARKERS: 3679 3680 3681
231 (0.432)	|0.308	0.121|
233 (0.370)	|0.229	0.138|
113 (0.187)	|0.154	0.032|
213 (0.011)	|0.008	0.002|
Multiallelic Dprime: 0.160
BLOCK 687.  MARKERS: 3682 3683 3684
233 (0.701)	|0.311	0.041	0.187	0.134	0.028|
412 (0.293)	|0.034	0.258	0.001	0.000	0.000|
Multiallelic Dprime: 0.827
BLOCK 688.  MARKERS: 3685 3686 3687 3688 3689 3690 3691 3692 3693
414243343 (0.346)	|0.212	0.119	0.015|
242241114 (0.300)	|0.277	0.004	0.020|
242241314 (0.189)	|0.104	0.005	0.081|
242431313 (0.136)	|0.133	0.002	0.002|
442231313 (0.026)	|0.025	0.002	0.000|
Multiallelic Dprime: 0.559
BLOCK 689.  MARKERS: 3696 3697
32 (0.748)	|0.726	0.017|
34 (0.134)	|0.135	0.000|
14 (0.118)	|0.012	0.102|
Multiallelic Dprime: 0.842
BLOCK 690.  MARKERS: 3699 3700
42 (0.873)	|0.506	0.354	0.013|
21 (0.119)	|0.000	0.005	0.114|
Multiallelic Dprime: 0.954
BLOCK 691.  MARKERS: 3701 3702
42 (0.507)	|0.427	0.054	0.025|
13 (0.362)	|0.300	0.047	0.015|
12 (0.130)	|0.108	0.007	0.016|
Multiallelic Dprime: 0.049
BLOCK 692.  MARKERS: 3703 3704
43 (0.835)	|0.488	0.163	0.101	0.072|
21 (0.108)	|0.069	0.013	0.015	0.008|
23 (0.056)	|0.034	0.010	0.005	0.007|
Multiallelic Dprime: 0.116
BLOCK 693.  MARKERS: 3707 3708 3709 3710 3711
43443 (0.593)	|0.320	0.156	0.117|
43441 (0.184)	|0.126	0.045	0.014|
21221 (0.121)	|0.081	0.019	0.021|
41421 (0.087)	|0.034	0.042	0.011|
Multiallelic Dprime: 0.171
BLOCK 694.  MARKERS: 3714 3715
11 (0.573)	|0.537	0.033|
13 (0.264)	|0.222	0.042|
31 (0.163)	|0.030	0.135|
Multiallelic Dprime: 0.605
BLOCK 695.  MARKERS: 3716 3717 3718
121 (0.789)	|0.676	0.113|
243 (0.210)	|0.202	0.008|
Multiallelic Dprime: 0.693
BLOCK 696.  MARKERS: 3719 3720
41 (0.880)	|0.749	0.123	0.006|
23 (0.120)	|0.089	0.010	0.021|
Multiallelic Dprime: 0.170
BLOCK 697.  MARKERS: 3721 3722
43 (0.838)	|0.401	0.181	0.155	0.099|
21 (0.133)	|0.052	0.032	0.016	0.033|
41 (0.028)	|0.009	0.008	0.005	0.006|
Multiallelic Dprime: 0.160
BLOCK 698.  MARKERS: 3723 3724 3725
412 (0.462)	|0.435	0.029|
212 (0.222)	|0.016	0.205|
414 (0.177)	|0.144	0.033|
232 (0.138)	|0.011	0.126|
Multiallelic Dprime: 0.798
BLOCK 699.  MARKERS: 3726 3727
11 (0.607)	|0.279	0.209	0.118|
33 (0.392)	|0.183	0.145	0.062|
Multiallelic Dprime: 0.038
BLOCK 700.  MARKERS: 3728 3729
21 (0.462)	|0.040	0.209	0.007	0.119	0.077|
13 (0.355)	|0.260	0.007	0.047	0.003	0.034|
11 (0.181)	|0.013	0.050	0.107	0.001	0.002|
Multiallelic Dprime: 0.664
BLOCK 701.  MARKERS: 3730 3731 3732 3733 3734 3735 3736 3737 3738
214131331 (0.313)	|0.044	0.254	0.014|
214133331 (0.269)	|0.201	0.025	0.041|
211121331 (0.162)	|0.100	0.035	0.026|
414133331 (0.126)	|0.003	0.008	0.113|
234231113 (0.113)	|0.008	0.017	0.090|
Multiallelic Dprime: 0.655
BLOCK 702.  MARKERS: 3740 3741 3742 3743
3444 (0.363)	|0.210	0.109	0.044|
1221 (0.342)	|0.084	0.068	0.190|
3244 (0.289)	|0.122	0.135	0.033|
Multiallelic Dprime: 0.318
BLOCK 703.  MARKERS: 3745 3746
33 (0.421)	|0.101	0.000	0.298|
13 (0.312)	|0.000	0.309	0.000|
31 (0.267)	|0.235	0.023	0.000|
Multiallelic Dprime: 0.858
BLOCK 704.  MARKERS: 3747 3748 3749 3750 3751
42441 (0.337)	|0.239	0.002	0.094|
42422 (0.332)	|0.014	0.315	0.002|
21222 (0.299)	|0.286	0.012	0.000|
Multiallelic Dprime: 0.818
BLOCK 705.  MARKERS: 3752 3753
12 (0.563)	|0.126	0.315	0.049	0.014	0.004	0.003	0.007|
42 (0.337)	|0.221	0.017	0.055	0.005	0.000	0.015	0.010|
43 (0.099)	|0.010	0.010	0.007	0.047	0.024	0.000	0.000|
Multiallelic Dprime: 0.590
BLOCK 706.  MARKERS: 3755 3756 3757 3758 3759 3760 3761 3762 3763 3764 3765 3766 3767
1132212331234 (0.357)	|0.358	0.000	0.000|
2332312313423 (0.342)	|0.002	0.335	0.005|
1314333413433 (0.110)	|0.000	0.000	0.111|
1332312311433 (0.065)	|0.016	0.000	0.049|
1332312313423 (0.028)	|0.000	0.028	0.001|
1332212331234 (0.018)	|0.018	0.000	0.000|
1332212311433 (0.018)	|0.000	0.000	0.018|
Multiallelic Dprime: 0.966
BLOCK 707.  MARKERS: 3768 3769
33 (0.419)	|0.122	0.147	0.042	0.042	0.065|
44 (0.376)	|0.193	0.051	0.082	0.031	0.018|
34 (0.204)	|0.105	0.006	0.022	0.059	0.008|
Multiallelic Dprime: 0.332
BLOCK 708.  MARKERS: 3771 3772 3773 3774 3775
23133 (0.420)	|0.411	0.009|
43311 (0.205)	|0.200	0.005|
23111 (0.144)	|0.141	0.003|
22111 (0.132)	|0.026	0.105|
43111 (0.091)	|0.089	0.001|
Multiallelic Dprime: 0.832
BLOCK 709.  MARKERS: 3776 3777 3778
113 (0.876)	|0.447	0.328	0.097|
324 (0.124)	|0.027	0.076	0.020|
Multiallelic Dprime: 0.405
BLOCK 710.  MARKERS: 3779 3780 3781
441 (0.473)	|0.163	0.269	0.000	0.042|
223 (0.403)	|0.382	0.007	0.014	0.001|
243 (0.117)	|0.058	0.006	0.042	0.000|
Multiallelic Dprime: 0.757
BLOCK 711.  MARKERS: 3782 3783 3784 3785 3786 3787
322241 (0.603)	|0.296	0.116	0.191|
144413 (0.283)	|0.095	0.151	0.037|
142211 (0.055)	|0.034	0.016	0.005|
322211 (0.044)	|0.000	0.035	0.008|
Multiallelic Dprime: 0.344
BLOCK 712.  MARKERS: 3791 3792 3793
133 (0.431)	|0.313	0.011	0.008	0.035	0.046	0.010|
111 (0.323)	|0.042	0.267	0.000	0.002	0.002	0.000|
233 (0.247)	|0.100	0.021	0.089	0.035	0.000	0.000|
Multiallelic Dprime: 0.653
BLOCK 713.  MARKERS: 3794 3795 3796 3797 3798 3799 3800 3801
43222112 (0.455)	|0.385	0.017	0.042	0.000	0.000|
32444334 (0.298)	|0.002	0.289	0.003	0.000	0.000|
33242112 (0.097)	|0.019	0.022	0.000	0.050	0.000|
33222112 (0.073)	|0.071	0.001	0.000	0.000	0.000|
32244132 (0.049)	|0.000	0.000	0.045	0.000	0.000|
32442132 (0.011)	|0.000	0.000	0.000	0.000	0.010|
Multiallelic Dprime: 0.824
BLOCK 714.  MARKERS: 3802 3803 3804 3805 3806
11413 (0.477)	|0.071	0.403	0.002|
33132 (0.334)	|0.310	0.022	0.001|
31432 (0.099)	|0.097	0.003	0.000|
11432 (0.053)	|0.052	0.001	0.000|
31412 (0.011)	|0.000	0.000	0.011|
Multiallelic Dprime: 0.865
BLOCK 715.  MARKERS: 3808 3809
44 (0.552)	|0.276	0.151	0.124|
22 (0.434)	|0.218	0.144	0.072|
42 (0.014)	|0.010	0.004	0.000|
Multiallelic Dprime: 0.067
BLOCK 716.  MARKERS: 3810 3811
34 (0.504)	|0.179	0.232	0.090|
33 (0.300)	|0.095	0.123	0.081|
14 (0.196)	|0.127	0.017	0.052|
Multiallelic Dprime: 0.221
BLOCK 717.  MARKERS: 3813 3814
32 (0.402)	|0.222	0.148	0.010	0.019|
14 (0.373)	|0.212	0.151	0.009	0.000|
34 (0.222)	|0.087	0.043	0.084	0.005|
Multiallelic Dprime: 0.208
BLOCK 718.  MARKERS: 3818 3819 3820
414 (0.524)	|0.036	0.271	0.194	0.024|
412 (0.341)	|0.337	0.000	0.002	0.001|
234 (0.103)	|0.001	0.004	0.000	0.098|
214 (0.025)	|0.006	0.015	0.002	0.001|
Multiallelic Dprime: 0.889
BLOCK 719.  MARKERS: 3821 3822 3823 3824
3413 (0.385)	|0.348	0.004	0.032	0.001|
3414 (0.288)	|0.003	0.183	0.003	0.099|
1433 (0.199)	|0.011	0.185	0.002	0.000|
3213 (0.128)	|0.007	0.000	0.119	0.000|
Multiallelic Dprime: 0.850
BLOCK 720.  MARKERS: 3825 3826 3827
423 (0.372)	|0.068	0.177	0.058	0.062|
413 (0.368)	|0.222	0.064	0.061	0.011|
411 (0.155)	|0.043	0.088	0.007	0.014|
211 (0.100)	|0.024	0.014	0.043	0.017|
Multiallelic Dprime: 0.360
BLOCK 721.  MARKERS: 3829 3830 3831 3832 3833 3834 3835 3836 3837 3838
2141232434 (0.357)	|0.290	0.055	0.010|
4333134222 (0.345)	|0.258	0.085	0.002|
2333112224 (0.170)	|0.137	0.030	0.002|
2141232224 (0.103)	|0.059	0.041	0.000|
Multiallelic Dprime: 0.162
BLOCK 722.  MARKERS: 3841 3842
13 (0.760)	|0.567	0.085	0.100|
32 (0.217)	|0.137	0.046	0.029|
12 (0.018)	|0.010	0.004	0.002|
Multiallelic Dprime: 0.112
BLOCK 723.  MARKERS: 3843 3844 3845
414 (0.717)	|0.670	0.036	0.002	0.006|
231 (0.136)	|0.001	0.131	0.003	0.000|
234 (0.131)	|0.016	0.004	0.104	0.007|
Multiallelic Dprime: 0.880
BLOCK 724.  MARKERS: 3846 3847 3848 3849 3850
24342 (0.695)	|0.453	0.118	0.124|
22224 (0.173)	|0.104	0.039	0.031|
44224 (0.109)	|0.071	0.027	0.012|
24224 (0.014)	|0.008	0.006	0.000|
Multiallelic Dprime: 0.073
BLOCK 725.  MARKERS: 3852 3853 3854
414 (0.642)	|0.403	0.153	0.085|
314 (0.191)	|0.143	0.030	0.018|
421 (0.167)	|0.052	0.031	0.084|
Multiallelic Dprime: 0.234
BLOCK 726.  MARKERS: 3856 3857
22 (0.598)	|0.255	0.028	0.040	0.161	0.113|
24 (0.214)	|0.000	0.016	0.155	0.036	0.001|
42 (0.187)	|0.002	0.169	0.012	0.000	0.002|
Multiallelic Dprime: 0.780
BLOCK 727.  MARKERS: 3860 3861 3862 3863
3341 (0.256)	|0.168	0.026	0.064|
2143 (0.215)	|0.142	0.047	0.025|
2141 (0.207)	|0.054	0.138	0.015|
2121 (0.197)	|0.042	0.110	0.045|
3141 (0.116)	|0.049	0.037	0.031|
Multiallelic Dprime: 0.383
BLOCK 728.  MARKERS: 3864 3865 3866 3867
1334 (0.455)	|0.376	0.000	0.079|
1333 (0.362)	|0.000	0.362	0.000|
3113 (0.181)	|0.147	0.000	0.034|
Multiallelic Dprime: 0.829
BLOCK 729.  MARKERS: 3868 3869
34 (0.525)	|0.162	0.363	0.000|
32 (0.363)	|0.342	0.019	0.000|
22 (0.113)	|0.003	0.000	0.110|
Multiallelic Dprime: 0.790
BLOCK 730.  MARKERS: 3870 3871
22 (0.508)	|0.301	0.208|
24 (0.380)	|0.228	0.152|
44 (0.111)	|0.078	0.034|
Multiallelic Dprime: 0.050
BLOCK 731.  MARKERS: 3873 3874 3875
421 (0.607)	|0.368	0.072	0.107	0.051|
233 (0.393)	|0.146	0.211	0.031	0.000|
Multiallelic Dprime: 0.424
BLOCK 732.  MARKERS: 3877 3878 3879 3880 3881
23143 (0.513)	|0.451	0.051	0.008|
33141 (0.281)	|0.193	0.038	0.046|
22313 (0.139)	|0.117	0.015	0.007|
23313 (0.051)	|0.030	0.019	0.000|
Multiallelic Dprime: 0.313
BLOCK 733.  MARKERS: 3885 3886 3887 3888 3889
13323 (0.803)	|0.419	0.362	0.014	0.008|
34144 (0.125)	|0.095	0.026	0.005	0.000|
13344 (0.062)	|0.010	0.050	0.000	0.002|
Multiallelic Dprime: 0.162
BLOCK 734.  MARKERS: 3892 3893
11 (0.532)	|0.273	0.184	0.073|
33 (0.438)	|0.204	0.179	0.054|
13 (0.020)	|0.014	0.005	0.000|
31 (0.011)	|0.009	0.002	0.000|
Multiallelic Dprime: 0.072
BLOCK 735.  MARKERS: 3894 3895
24 (0.501)	|0.146	0.105	0.137	0.002	0.000	0.064	0.037|
22 (0.371)	|0.017	0.148	0.006	0.119	0.071	0.003	0.002|
14 (0.127)	|0.113	0.000	0.011	0.000	0.001	0.000	0.002|
Multiallelic Dprime: 0.623
BLOCK 736.  MARKERS: 3896 3897 3898 3899 3900 3901 3902
4111142 (0.276)	|0.269	0.002	0.003	0.000	0.000|
2231224 (0.252)	|0.117	0.053	0.059	0.020	0.002|
4131222 (0.153)	|0.089	0.061	0.000	0.000	0.000|
2233224 (0.123)	|0.006	0.115	0.004	0.000	0.000|
2131222 (0.073)	|0.016	0.002	0.054	0.000	0.001|
2131242 (0.067)	|0.044	0.002	0.008	0.000	0.013|
2231222 (0.040)	|0.013	0.021	0.004	0.000	0.002|
Multiallelic Dprime: 0.571
BLOCK 737.  MARKERS: 3903 3904 3905 3906 3907 3908 3909
2332342 (0.568)	|0.310	0.194	0.063|
4324211 (0.259)	|0.091	0.104	0.065|
2132342 (0.133)	|0.041	0.090	0.003|
2324312 (0.022)	|0.003	0.019	0.000|
4332342 (0.018)	|0.000	0.018	0.000|
Multiallelic Dprime: 0.267
BLOCK 738.  MARKERS: 3913 3914 3915
114 (0.445)	|0.429	0.008	0.008|
312 (0.423)	|0.055	0.350	0.017|
322 (0.131)	|0.014	0.006	0.112|
Multiallelic Dprime: 0.865
BLOCK 739.  MARKERS: 3917 3918
24 (0.502)	|0.186	0.087	0.108	0.092	0.022|
34 (0.362)	|0.229	0.100	0.007	0.008	0.021|
22 (0.136)	|0.065	0.037	0.006	0.003	0.025|
Multiallelic Dprime: 0.335
BLOCK 740.  MARKERS: 3920 3921 3922 3923 3924 3925
214142 (0.481)	|0.194	0.109	0.167	0.006|
234242 (0.224)	|0.216	0.000	0.007	0.002|
112124 (0.119)	|0.008	0.000	0.000	0.111|
234142 (0.103)	|0.000	0.101	0.000	0.000|
112144 (0.068)	|0.000	0.000	0.009	0.059|
Multiallelic Dprime: 0.653
BLOCK 741.  MARKERS: 3926 3927 3928 3929 3930
11333 (0.419)	|0.210	0.207	0.000	0.000	0.000	0.000	0.000|
31333 (0.213)	|0.000	0.000	0.000	0.000	0.103	0.088	0.011|
33131 (0.186)	|0.000	0.000	0.175	0.000	0.000	0.000	0.000|
33121 (0.178)	|0.000	0.000	0.000	0.169	0.002	0.000	0.000|
Multiallelic Dprime: 0.998
BLOCK 742.  MARKERS: 3931 3932 3933 3934 3935 3936 3937 3938 3939 3940 3941 3942 3943 3944 3945 3946
3314441423211112 (0.211)	|0.070	0.021	0.114|
3314441423211122 (0.206)	|0.090	0.067	0.048|
4113233241333324 (0.175)	|0.052	0.092	0.022|
4333441423211122 (0.168)	|0.084	0.067	0.015|
4313441423211122 (0.107)	|0.088	0.007	0.010|
4314441423211112 (0.087)	|0.056	0.018	0.011|
4314233423211122 (0.011)	|0.002	0.005	0.004|
Multiallelic Dprime: 0.321
BLOCK 743.  MARKERS: 3949 3950 3951 3952
2131 (0.457)	|0.134	0.255	0.059|
2314 (0.287)	|0.177	0.062	0.041|
3134 (0.232)	|0.143	0.052	0.031|
Multiallelic Dprime: 0.325
BLOCK 744.  MARKERS: 3953 3954 3955 3956 3957 3958 3959 3960 3961 3962
4222133344 (0.461)	|0.234	0.056	0.152|
2442133344 (0.378)	|0.156	0.164	0.052|
4221321122 (0.137)	|0.005	0.072	0.048|
Multiallelic Dprime: 0.321
BLOCK 745.  MARKERS: 3963 3964 3965 3966 3967 3968 3969 3970 3971 3972 3973
23214114244 (0.401)	|0.251	0.028	0.120|
31424332242 (0.294)	|0.259	0.018	0.017|
33222334114 (0.259)	|0.048	0.200	0.010|
Multiallelic Dprime: 0.559
BLOCK 746.  MARKERS: 3975 3976
21 (0.586)	|0.301	0.193	0.057	0.035|
23 (0.256)	|0.147	0.086	0.013	0.011|
41 (0.157)	|0.086	0.057	0.011	0.004|
Multiallelic Dprime: 0.076
BLOCK 747.  MARKERS: 3979 3980 3981
242 (0.534)	|0.461	0.047	0.010	0.002	0.000	0.000|
424 (0.336)	|0.019	0.108	0.006	0.112	0.062	0.024|
222 (0.081)	|0.014	0.002	0.061	0.000	0.000	0.000|
224 (0.050)	|0.005	0.000	0.043	0.000	0.000	0.002|
Multiallelic Dprime: 0.817
BLOCK 748.  MARKERS: 3982 3983 3984 3985 3986 3987 3988 3989 3990 3991 3992 3993 3994 3995 3996
222232334442223 (0.505)	|0.463	0.019	0.016|
214414122122211 (0.155)	|0.017	0.137	0.002|
324414122122223 (0.119)	|0.007	0.044	0.068|
214414122123421 (0.115)	|0.011	0.018	0.086|
214414122122223 (0.060)	|0.060	0.002	0.000|
222432334442223 (0.026)	|0.001	0.026	0.000|
Multiallelic Dprime: 0.804
BLOCK 749.  MARKERS: 3998 3999
24 (0.569)	|0.517	0.049|
22 (0.248)	|0.197	0.051|
42 (0.183)	|0.172	0.011|
Multiallelic Dprime: 0.282
BLOCK 750.  MARKERS: 4001 4002
21 (0.885)	|0.288	0.175	0.171	0.179	0.073|
43 (0.110)	|0.050	0.016	0.021	0.008	0.015|
Multiallelic Dprime: 0.229
BLOCK 751.  MARKERS: 4004 4005 4006 4007
2231 (0.339)	|0.331	0.008|
4111 (0.193)	|0.170	0.023|
4131 (0.192)	|0.183	0.010|
2233 (0.186)	|0.165	0.021|
2131 (0.088)	|0.017	0.071|
Multiallelic Dprime: 0.517
BLOCK 752.  MARKERS: 4008 4009
41 (0.866)	|0.562	0.265	0.000	0.032|
23 (0.133)	|0.000	0.016	0.117	0.000|
Multiallelic Dprime: 0.882
BLOCK 753.  MARKERS: 4010 4011 4012 4013 4014 4015
434312 (0.563)	|0.517	0.046|
432221 (0.281)	|0.000	0.281|
244312 (0.117)	|0.014	0.103|
432312 (0.032)	|0.032	0.000|
Multiallelic Dprime: 0.867
BLOCK 754.  MARKERS: 4016 4017
14 (0.563)	|0.432	0.018	0.015	0.075	0.010|
33 (0.437)	|0.010	0.256	0.127	0.007	0.022|
Multiallelic Dprime: 0.880
BLOCK 755.  MARKERS: 4018 4019 4020 4021 4022 4023
333324 (0.443)	|0.320	0.073	0.029	0.001	0.000	0.000	0.000|
314144 (0.275)	|0.013	0.191	0.038	0.002	0.015	0.007	0.007|
133343 (0.142)	|0.005	0.004	0.130	0.000	0.000	0.000	0.000|
313344 (0.082)	|0.014	0.000	0.000	0.054	0.000	0.005	0.002|
333344 (0.033)	|0.000	0.000	0.001	0.017	0.000	0.000	0.003|
Multiallelic Dprime: 0.734
BLOCK 756.  MARKERS: 4025 4026 4027 4028 4029 4030 4031 4032 4033 4034 4035 4036 4037 4038 4039 4040 4041 4042
241414133311321223 (0.354)	|0.297	0.046	0.003	0.008	0.000|
321442213214143423 (0.277)	|0.043	0.195	0.000	0.035	0.001|
343214231331321232 (0.206)	|0.006	0.000	0.196	0.000	0.000|
341442213214143423 (0.076)	|0.002	0.016	0.001	0.055	0.000|
321444213214143423 (0.018)	|0.000	0.017	0.000	0.000	0.000|
341442213211321223 (0.015)	|0.006	0.008	0.001	0.000	0.000|
341442213211321222 (0.013)	|0.000	0.000	0.000	0.000	0.007|
Multiallelic Dprime: 0.753
BLOCK 757.  MARKERS: 4044 4045 4046 4047 4048 4049 4050
3211333 (0.360)	|0.334	0.024	0.001|
1411333 (0.288)	|0.230	0.054	0.005|
3244111 (0.209)	|0.024	0.173	0.013|
3214133 (0.110)	|0.023	0.003	0.083|
1211333 (0.017)	|0.002	0.015	0.000|
Multiallelic Dprime: 0.688
BLOCK 758.  MARKERS: 4052 4053
31 (0.620)	|0.603	0.016|
33 (0.276)	|0.233	0.043|
13 (0.104)	|0.003	0.102|
Multiallelic Dprime: 0.629
BLOCK 759.  MARKERS: 4055 4056
11 (0.840)	|0.450	0.219	0.170|
44 (0.160)	|0.104	0.048	0.009|
Multiallelic Dprime: 0.242
BLOCK 760.  MARKERS: 4059 4060
11 (0.553)	|0.528	0.001	0.000	0.000|
13 (0.267)	|0.000	0.231	0.000	0.031|
31 (0.179)	|0.000	0.000	0.163	0.000|
Multiallelic Dprime: 0.999
BLOCK 761.  MARKERS: 4061 4062 4063 4064 4065 4066 4067 4068 4069 4070 4071
21424211441 (0.528)	|0.133	0.378	0.009	0.003|
24141231421 (0.232)	|0.179	0.016	0.026	0.002|
41144433223 (0.164)	|0.144	0.004	0.003	0.007|
24141231423 (0.031)	|0.032	0.000	0.000	0.000|
Multiallelic Dprime: 0.777
BLOCK 762.  MARKERS: 4073 4074 4075 4076 4077
13132 (0.519)	|0.483	0.026	0.010|
32311 (0.411)	|0.053	0.352	0.001|
13311 (0.039)	|0.039	0.000	0.000|
12311 (0.013)	|0.000	0.013	0.000|
Multiallelic Dprime: 0.840
BLOCK 763.  MARKERS: 4079 4080 4081 4082
4421 (0.592)	|0.537	0.041	0.013|
2143 (0.392)	|0.011	0.374	0.008|
4143 (0.011)	|0.000	0.011	0.000|
Multiallelic Dprime: 0.919
BLOCK 764.  MARKERS: 4083 4084
12 (0.553)	|0.370	0.130	0.048|
34 (0.426)	|0.260	0.056	0.108|
32 (0.021)	|0.012	0.000	0.006|
Multiallelic Dprime: 0.182
BLOCK 765.  MARKERS: 4085 4086 4087 4088
1113 (0.644)	|0.454	0.046	0.137	0.000	0.000|
3113 (0.185)	|0.148	0.013	0.006	0.011	0.004|
3431 (0.162)	|0.013	0.126	0.007	0.006	0.009|
Multiallelic Dprime: 0.512
BLOCK 766.  MARKERS: 4089 4090 4091 4092 4093
34231 (0.618)	|0.578	0.040	0.000	0.000|
32413 (0.188)	|0.013	0.118	0.052	0.000|
14231 (0.151)	|0.150	0.000	0.000	0.001|
32433 (0.017)	|0.002	0.000	0.000	0.014|
34233 (0.016)	|0.005	0.008	0.000	0.000|
Multiallelic Dprime: 0.791
BLOCK 767.  MARKERS: 4095 4096 4097 4098 4099
11233 (0.750)	|0.424	0.202	0.123|
34342 (0.169)	|0.136	0.027	0.006|
31233 (0.053)	|0.011	0.040	0.001|
34242 (0.019)	|0.001	0.013	0.006|
Multiallelic Dprime: 0.258
BLOCK 768.  MARKERS: 4101 4102 4103
113 (0.580)	|0.566	0.000	0.013|
111 (0.281)	|0.265	0.000	0.012|
333 (0.138)	|0.000	0.136	0.000|
Multiallelic Dprime: 0.852
BLOCK 769.  MARKERS: 4104 4105 4106 4107
2431 (0.830)	|0.328	0.321	0.183|
1213 (0.136)	|0.086	0.043	0.006|
2413 (0.026)	|0.002	0.020	0.004|
Multiallelic Dprime: 0.264
BLOCK 770.  MARKERS: 4109 4110 4111 4112
2132 (0.420)	|0.314	0.000	0.000	0.100	0.000	0.001|
3342 (0.384)	|0.003	0.297	0.000	0.031	0.042	0.008|
2134 (0.192)	|0.000	0.000	0.186	0.002	0.000	0.000|
Multiallelic Dprime: 0.935
BLOCK 771.  MARKERS: 4113 4114 4115 4116 4117 4118 4119 4120
22443144 (0.316)	|0.012	0.303	0.000|
24222142 (0.300)	|0.288	0.012	0.000|
34423142 (0.187)	|0.133	0.047	0.008|
34423312 (0.132)	|0.070	0.058	0.004|
24223144 (0.043)	|0.003	0.040	0.000|
34423342 (0.010)	|0.008	0.003	0.000|
Multiallelic Dprime: 0.703
BLOCK 772.  MARKERS: 4121 4122 4123
122 (0.516)	|0.117	0.201	0.050	0.146|
334 (0.466)	|0.222	0.071	0.130	0.040|
124 (0.017)	|0.000	0.011	0.005	0.000|
Multiallelic Dprime: 0.432
BLOCK 773.  MARKERS: 4124 4125 4126
214 (0.339)	|0.019	0.315	0.000|
242 (0.284)	|0.264	0.000	0.019|
244 (0.185)	|0.013	0.000	0.172|
414 (0.185)	|0.188	0.000	0.000|
Multiallelic Dprime: 0.927
BLOCK 774.  MARKERS: 4127 4128 4129
242 (0.484)	|0.146	0.146	0.192|
443 (0.317)	|0.114	0.148	0.055|
223 (0.195)	|0.146	0.016	0.033|
Multiallelic Dprime: 0.296
BLOCK 775.  MARKERS: 4131 4132
44 (0.407)	|0.199	0.042	0.163|
21 (0.311)	|0.026	0.278	0.007|
41 (0.281)	|0.253	0.021	0.007|
Multiallelic Dprime: 0.653
BLOCK 776.  MARKERS: 4134 4135 4136
114 (0.479)	|0.003	0.106	0.202	0.154	0.000	0.008|
122 (0.342)	|0.315	0.000	0.000	0.005	0.000	0.000|
222 (0.177)	|0.000	0.139	0.013	0.002	0.014	0.005|
Multiallelic Dprime: 0.827
BLOCK 777.  MARKERS: 4138 4139 4140 4141 4142 4143 4144 4145 4146 4147
2322331223 (0.317)	|0.002	0.307	0.003	0.002|
4324233133 (0.247)	|0.134	0.000	0.054	0.060|
4322233233 (0.214)	|0.011	0.000	0.201	0.005|
4142223221 (0.161)	|0.160	0.000	0.000	0.000|
4344233233 (0.013)	|0.012	0.000	0.000	0.001|
4322331223 (0.013)	|0.000	0.013	0.000	0.000|
Multiallelic Dprime: 0.848
BLOCK 778.  MARKERS: 4148 4149 4150
132 (0.337)	|0.064	0.100	0.000	0.158|
432 (0.325)	|0.323	0.000	0.003	0.000|
114 (0.267)	|0.005	0.054	0.208	0.000|
112 (0.070)	|0.000	0.067	0.001	0.000|
Multiallelic Dprime: 0.807
BLOCK 779.  MARKERS: 4151 4152 4153 4154 4155 4156
231434 (0.392)	|0.378	0.000	0.011|
231414 (0.223)	|0.224	0.000	0.000|
231134 (0.213)	|0.001	0.214	0.000|
113132 (0.159)	|0.000	0.159	0.000|
Multiallelic Dprime: 0.980
BLOCK 780.  MARKERS: 4157 4158
33 (0.615)	|0.128	0.319	0.005	0.163|
11 (0.374)	|0.214	0.000	0.160	0.000|
31 (0.011)	|0.011	0.000	0.000	0.000|
Multiallelic Dprime: 0.781
BLOCK 781.  MARKERS: 4159 4160 4161 4162 4163
42134 (0.354)	|0.000	0.127	0.225	0.000|
22312 (0.318)	|0.316	0.000	0.000	0.000|
22332 (0.165)	|0.000	0.000	0.006	0.149|
44134 (0.163)	|0.000	0.163	0.000	0.000|
Multiallelic Dprime: 0.899
BLOCK 782.  MARKERS: 4164 4165 4166 4167 4168 4169 4170 4171
41244324 (0.313)	|0.305	0.006	0.001	0.002|
23422331 (0.290)	|0.009	0.148	0.095	0.035|
21244324 (0.234)	|0.007	0.120	0.003	0.099|
21422131 (0.149)	|0.009	0.000	0.137	0.002|
Multiallelic Dprime: 0.745
BLOCK 783.  MARKERS: 4172 4173 4174 4175
1232 (0.331)	|0.213	0.082	0.000	0.034|
1414 (0.273)	|0.139	0.118	0.010	0.005|
1434 (0.249)	|0.027	0.142	0.012	0.068|
3432 (0.139)	|0.009	0.009	0.108	0.014|
Multiallelic Dprime: 0.467
BLOCK 784.  MARKERS: 4178 4179 4180 4181
2213 (0.393)	|0.253	0.114	0.027|
1332 (0.351)	|0.164	0.176	0.012|
1233 (0.130)	|0.109	0.016	0.006|
1232 (0.122)	|0.014	0.036	0.072|
Multiallelic Dprime: 0.322
BLOCK 785.  MARKERS: 4182 4183
33 (0.543)	|0.146	0.371	0.008	0.018|
13 (0.341)	|0.286	0.049	0.003	0.000|
31 (0.116)	|0.015	0.004	0.096	0.000|
Multiallelic Dprime: 0.666
BLOCK 786.  MARKERS: 4184 4185 4186 4187 4188 4189
334444 (0.445)	|0.162	0.108	0.086	0.085|
312232 (0.423)	|0.232	0.075	0.061	0.056|
114444 (0.106)	|0.024	0.060	0.012	0.010|
314444 (0.020)	|0.005	0.006	0.003	0.005|
Multiallelic Dprime: 0.191
BLOCK 787.  MARKERS: 4194 4195 4196
412 (0.425)	|0.365	0.041	0.011	0.001|
232 (0.250)	|0.034	0.210	0.003	0.000|
212 (0.164)	|0.033	0.104	0.003	0.023|
211 (0.158)	|0.011	0.021	0.115	0.008|
Multiallelic Dprime: 0.724
BLOCK 788.  MARKERS: 4199 4200 4201 4202 4203 4204 4205 4206
12143243 (0.444)	|0.167	0.126	0.131	0.009	0.011|
34342224 (0.377)	|0.273	0.069	0.014	0.016	0.004|
34122444 (0.135)	|0.005	0.003	0.003	0.105	0.017|
34122224 (0.033)	|0.011	0.008	0.001	0.008	0.005|
Multiallelic Dprime: 0.492
BLOCK 789.  MARKERS: 4208 4209 4210 4211
4333 (0.459)	|0.190	0.144	0.075	0.046|
4331 (0.209)	|0.073	0.024	0.086	0.020|
4113 (0.152)	|0.063	0.034	0.004	0.045|
3331 (0.139)	|0.016	0.059	0.045	0.015|
4133 (0.040)	|0.008	0.030	0.000	0.000|
Multiallelic Dprime: 0.248
BLOCK 790.  MARKERS: 4213 4214 4215 4216 4217 4218
242333 (0.351)	|0.349	0.000	0.000|
224111 (0.291)	|0.000	0.287	0.005|
442333 (0.211)	|0.212	0.000	0.000|
244111 (0.127)	|0.000	0.047	0.081|
Multiallelic Dprime: 0.949
BLOCK 791.  MARKERS: 4219 4220
21 (0.575)	|0.557	0.009	0.002	0.000|
12 (0.335)	|0.018	0.282	0.007	0.026|
11 (0.088)	|0.002	0.000	0.084	0.000|
Multiallelic Dprime: 0.942
BLOCK 792.  MARKERS: 4221 4222 4223 4224 4225
12441 (0.577)	|0.507	0.071|
34244 (0.290)	|0.013	0.276|
34224 (0.095)	|0.085	0.009|
32441 (0.026)	|0.016	0.010|
Multiallelic Dprime: 0.734
BLOCK 793.  MARKERS: 4226 4227
42 (0.625)	|0.481	0.135|
24 (0.368)	|0.198	0.160|
Multiallelic Dprime: 0.276
BLOCK 794.  MARKERS: 4229 4230 4231 4232 4233 4234 4235
2113344 (0.681)	|0.505	0.106	0.052	0.014|
4231121 (0.299)	|0.159	0.067	0.064	0.007|
Multiallelic Dprime: 0.212
BLOCK 795.  MARKERS: 4237 4238 4239 4240 4241 4242 4243 4244 4245
341323443 (0.675)	|0.673	0.002	0.000|
341313421 (0.175)	|0.141	0.026	0.008|
123214321 (0.123)	|0.003	0.055	0.066|
341323441 (0.022)	|0.002	0.020	0.000|
Multiallelic Dprime: 0.808
BLOCK 796.  MARKERS: 4246 4247
22 (0.824)	|0.397	0.284	0.125	0.017	0.000|
43 (0.102)	|0.000	0.000	0.025	0.000	0.076|
23 (0.074)	|0.000	0.000	0.003	0.069	0.000|
Multiallelic Dprime: 0.841
BLOCK 797.  MARKERS: 4248 4249 4250 4251
2113 (0.396)	|0.221	0.040	0.113	0.002	0.003	0.006|
2111 (0.283)	|0.049	0.131	0.091	0.002	0.000	0.002|
4341 (0.153)	|0.030	0.050	0.056	0.000	0.010	0.002|
4311 (0.086)	|0.007	0.020	0.020	0.037	0.000	0.000|
2311 (0.076)	|0.013	0.051	0.005	0.001	0.000	0.000|
Multiallelic Dprime: 0.368
BLOCK 798.  MARKERS: 4255 4256 4257 4258 4259 4260 4261 4262 4263 4264 4265 4266 4267
4123312213221 (0.320)	|0.145	0.155	0.020|
2323332231242 (0.295)	|0.140	0.060	0.094|
2331234313442 (0.289)	|0.122	0.092	0.074|
2323332213242 (0.041)	|0.024	0.004	0.014|
2331234313242 (0.013)	|0.010	0.000	0.003|
2323332213221 (0.010)	|0.007	0.000	0.003|
Multiallelic Dprime: 0.181
BLOCK 799.  MARKERS: 4270 4271
31 (0.466)	|0.361	0.002	0.104|
13 (0.318)	|0.167	0.151	0.000|
33 (0.213)	|0.017	0.091	0.105|
Multiallelic Dprime: 0.482
BLOCK 800.  MARKERS: 4272 4273
44 (0.546)	|0.406	0.026	0.102	0.009	0.002|
22 (0.243)	|0.010	0.203	0.027	0.002	0.000|
24 (0.211)	|0.115	0.000	0.006	0.073	0.012|
Multiallelic Dprime: 0.608
BLOCK 801.  MARKERS: 4274 4275 4276 4277 4278 4279
324423 (0.532)	|0.222	0.106	0.161	0.043|
442244 (0.229)	|0.091	0.127	0.012	0.000|
444423 (0.133)	|0.108	0.015	0.003	0.007|
442243 (0.083)	|0.002	0.011	0.002	0.068|
322243 (0.013)	|0.000	0.013	0.000	0.000|
Multiallelic Dprime: 0.402
BLOCK 802.  MARKERS: 4282 4283 4284
321 (0.426)	|0.406	0.014	0.004|
121 (0.276)	|0.030	0.158	0.088|
141 (0.178)	|0.009	0.165	0.004|
123 (0.121)	|0.029	0.006	0.086|
Multiallelic Dprime: 0.774
BLOCK 803.  MARKERS: 4285 4286
23 (0.475)	|0.217	0.136	0.121|
41 (0.344)	|0.182	0.050	0.111|
21 (0.182)	|0.075	0.092	0.014|
Multiallelic Dprime: 0.149
BLOCK 804.  MARKERS: 4289 4290
44 (0.475)	|0.236	0.144	0.095|
14 (0.278)	|0.037	0.143	0.099|
42 (0.247)	|0.140	0.017	0.088|
Multiallelic Dprime: 0.279
BLOCK 805.  MARKERS: 4291 4292
22 (0.413)	|0.055	0.204	0.000	0.134	0.007|
24 (0.304)	|0.013	0.005	0.144	0.002	0.140|
42 (0.281)	|0.226	0.019	0.022	0.013	0.001|
Multiallelic Dprime: 0.795
BLOCK 806.  MARKERS: 4293 4294 4295 4296 4297 4298
344343 (0.294)	|0.185	0.104	0.005|
144343 (0.228)	|0.163	0.064	0.001|
344221 (0.168)	|0.013	0.155	0.000|
322343 (0.150)	|0.105	0.038	0.007|
344223 (0.145)	|0.047	0.099	0.000|
Multiallelic Dprime: 0.431
BLOCK 807.  MARKERS: 4301 4302 4303
244 (0.516)	|0.141	0.111	0.264|
423 (0.466)	|0.259	0.202	0.005|
224 (0.013)	|0.006	0.006	0.000|
Multiallelic Dprime: 0.494
BLOCK 808.  MARKERS: 4304 4305
24 (0.406)	|0.095	0.312|
32 (0.326)	|0.282	0.044|
22 (0.269)	|0.261	0.004|
Multiallelic Dprime: 0.778
BLOCK 809.  MARKERS: 4307 4308
22 (0.638)	|0.319	0.004	0.197	0.110|
44 (0.359)	|0.035	0.308	0.011	0.000|
Multiallelic Dprime: 0.864
BLOCK 810.  MARKERS: 4309 4310 4311 4312 4313 4314
232441 (0.357)	|0.293	0.003	0.000	0.029	0.029	0.000|
212411 (0.311)	|0.047	0.264	0.000	0.000	0.000	0.000|
134141 (0.208)	|0.207	0.000	0.001	0.000	0.000	0.000|
232143 (0.109)	|0.000	0.000	0.085	0.000	0.000	0.024|
Multiallelic Dprime: 0.866
BLOCK 811.  MARKERS: 4315 4316 4317 4318 4319 4320 4321 4322 4323 4324
1124344431 (0.554)	|0.000	0.251	0.248	0.000	0.003	0.000	0.024	0.020|
3343124224 (0.273)	|0.261	0.000	0.000	0.000	0.000	0.001	0.000	0.000|
1124342431 (0.087)	|0.000	0.000	0.000	0.083	0.000	0.000	0.000	0.000|
3143124224 (0.032)	|0.000	0.000	0.000	0.000	0.000	0.031	0.000	0.000|
1124344224 (0.030)	|0.000	0.000	0.000	0.000	0.031	0.000	0.000	0.000|
1144342431 (0.024)	|0.000	0.000	0.000	0.024	0.000	0.000	0.000	0.000|
Multiallelic Dprime: 0.996
BLOCK 812.  MARKERS: 4325 4326 4327 4328 4329 4330 4331 4332 4333 4334 4335 4336 4337
2443322231131 (0.260)	|0.003	0.243	0.018|
4441134121313 (0.249)	|0.248	0.000	0.000|
4443134121313 (0.248)	|0.231	0.012	0.005|
4223134122313 (0.109)	|0.108	0.000	0.000|
2441134121313 (0.036)	|0.036	0.000	0.000|
2441134122313 (0.034)	|0.001	0.000	0.032|
4441134122313 (0.022)	|0.023	0.000	0.000|
4443134122313 (0.019)	|0.020	0.000	0.000|
Multiallelic Dprime: 0.924
BLOCK 813.  MARKERS: 4340 4341
11 (0.680)	|0.400	0.033	0.195	0.050|
32 (0.264)	|0.013	0.236	0.003	0.013|
31 (0.054)	|0.020	0.002	0.005	0.028|
Multiallelic Dprime: 0.761
BLOCK 814.  MARKERS: 4342 4343 4344
223 (0.434)	|0.191	0.202	0.041|
442 (0.273)	|0.218	0.041	0.015|
243 (0.203)	|0.111	0.019	0.073|
242 (0.091)	|0.052	0.036	0.003|
Multiallelic Dprime: 0.344
BLOCK 815.  MARKERS: 4346 4347
11 (0.571)	|0.532	0.038	0.000|
14 (0.298)	|0.019	0.248	0.031|
31 (0.132)	|0.007	0.124	0.000|
Multiallelic Dprime: 0.860
BLOCK 816.  MARKERS: 4348 4349
23 (0.559)	|0.251	0.212	0.095|
11 (0.411)	|0.286	0.034	0.091|
21 (0.031)	|0.010	0.000	0.021|
Multiallelic Dprime: 0.363
BLOCK 817.  MARKERS: 4351 4352
33 (0.548)	|0.206	0.269	0.073|
42 (0.247)	|0.204	0.029	0.013|
43 (0.206)	|0.099	0.074	0.033|
Multiallelic Dprime: 0.351
BLOCK 818.  MARKERS: 4355 4356
44 (0.508)	|0.188	0.075	0.244|
14 (0.372)	|0.118	0.232	0.021|
42 (0.119)	|0.115	0.000	0.004|
Multiallelic Dprime: 0.519
BLOCK 819.  MARKERS: 4358 4359 4360
322 (0.422)	|0.201	0.082	0.136	0.002|
142 (0.308)	|0.086	0.159	0.050	0.011|
144 (0.269)	|0.151	0.027	0.083	0.008|
Multiallelic Dprime: 0.261
BLOCK 820.  MARKERS: 4365 4366 4367 4368
1233 (0.437)	|0.262	0.009	0.000	0.000	0.070	0.054	0.033	0.000|
1423 (0.269)	|0.000	0.247	0.000	0.000	0.000	0.003	0.000	0.013|
3234 (0.269)	|0.000	0.000	0.172	0.082	0.000	0.000	0.000	0.000|
1433 (0.020)	|0.020	0.000	0.000	0.000	0.000	0.000	0.000	0.000|
Multiallelic Dprime: 0.966
BLOCK 821.  MARKERS: 4369 4370 4371 4372 4373 4374 4375 4376 4377
313133223 (0.284)	|0.003	0.238	0.011	0.024|
333111341 (0.255)	|0.250	0.002	0.000	0.000|
113333223 (0.172)	|0.000	0.003	0.164	0.000|
111333223 (0.082)	|0.081	0.001	0.001	0.000|
313113343 (0.070)	|0.000	0.000	0.000	0.070|
311333223 (0.058)	|0.049	0.000	0.000	0.006|
313113323 (0.035)	|0.028	0.004	0.001	0.000|
333133223 (0.013)	|0.000	0.012	0.000	0.000|
Multiallelic Dprime: 0.918
BLOCK 822.  MARKERS: 4378 4379 4380 4381 4382 4383 4384 4385 4386 4387 4388 4389 4390 4391 4392
234322331423243 (0.422)	|0.206	0.102	0.115	0.002|
331122331443214 (0.265)	|0.106	0.085	0.071	0.002|
311122331241443 (0.185)	|0.120	0.042	0.015	0.006|
311144413443243 (0.104)	|0.038	0.037	0.023	0.003|
Multiallelic Dprime: 0.148
BLOCK 823.  MARKERS: 4397 4398 4399 4400 4401 4402
212434 (0.477)	|0.381	0.096|
441224 (0.273)	|0.104	0.168|
212432 (0.228)	|0.070	0.159|
212424 (0.013)	|0.009	0.004|
Multiallelic Dprime: 0.457
BLOCK 824.  MARKERS: 4403 4404
41 (0.569)	|0.170	0.273	0.117|
23 (0.431)	|0.267	0.114	0.047|
Multiallelic Dprime: 0.324
BLOCK 825.  MARKERS: 4406 4407 4408 4409 4410
11323 (0.437)	|0.269	0.141	0.027|
33241 (0.387)	|0.241	0.099	0.046|
11321 (0.165)	|0.119	0.029	0.016|
Multiallelic Dprime: 0.106
BLOCK 826.  MARKERS: 4412 4413
21 (0.636)	|0.086	0.156	0.234	0.153|
42 (0.273)	|0.239	0.008	0.006	0.019|
22 (0.091)	|0.001	0.089	0.000	0.000|
Multiallelic Dprime: 0.661
BLOCK 827.  MARKERS: 4414 4415 4416
224 (0.325)	|0.282	0.011	0.027	0.004|
244 (0.253)	|0.012	0.023	0.172	0.044|
242 (0.239)	|0.007	0.158	0.076	0.000|
142 (0.173)	|0.037	0.117	0.011	0.006|
Multiallelic Dprime: 0.669
BLOCK 828.  MARKERS: 4417 4418 4419 4420 4421 4422
232243 (0.344)	|0.138	0.197	0.007	0.000|
421431 (0.310)	|0.140	0.002	0.004	0.163|
421231 (0.289)	|0.036	0.019	0.228	0.009|
431243 (0.054)	|0.000	0.054	0.000	0.000|
Multiallelic Dprime: 0.705
BLOCK 829.  MARKERS: 4424 4425 4426 4427
3344 (0.314)	|0.308	0.003	0.003|
1121 (0.275)	|0.113	0.090	0.072|
3341 (0.238)	|0.234	0.005	0.000|
3121 (0.171)	|0.136	0.032	0.004|
Multiallelic Dprime: 0.708
BLOCK 830.  MARKERS: 4428 4429 4430 4431
3441 (0.793)	|0.509	0.140	0.114	0.026|
1223 (0.128)	|0.082	0.010	0.021	0.016|
1441 (0.080)	|0.009	0.061	0.004	0.005|
Multiallelic Dprime: 0.266
BLOCK 831.  MARKERS: 4434 4435 4436 4437 4438 4439
132111 (0.601)	|0.535	0.046	0.015|
334314 (0.211)	|0.146	0.034	0.030|
114334 (0.139)	|0.116	0.017	0.006|
134314 (0.046)	|0.019	0.005	0.022|
Multiallelic Dprime: 0.329
BLOCK 832.  MARKERS: 4440 4441 4442 4443
4132 (0.815)	|0.435	0.148	0.209	0.017	0.008|
2314 (0.104)	|0.063	0.027	0.009	0.001	0.002|
4314 (0.073)	|0.006	0.058	0.006	0.000	0.002|
Multiallelic Dprime: 0.365
BLOCK 833.  MARKERS: 4445 4446 4447 4448 4449 4450
331222 (0.508)	|0.282	0.163	0.061|
331224 (0.236)	|0.124	0.083	0.030|
123344 (0.224)	|0.116	0.074	0.034|
331244 (0.018)	|0.012	0.006	0.000|
123324 (0.011)	|0.000	0.005	0.004|
Multiallelic Dprime: 0.046
BLOCK 834.  MARKERS: 4451 4452
21 (0.538)	|0.489	0.048	0.000|
23 (0.331)	|0.105	0.216	0.011|
41 (0.130)	|0.008	0.122	0.000|
Multiallelic Dprime: 0.687
BLOCK 835.  MARKERS: 4453 4454
11 (0.603)	|0.363	0.103	0.111	0.027|
34 (0.386)	|0.223	0.120	0.033	0.010|
31 (0.011)	|0.007	0.000	0.002	0.002|
Multiallelic Dprime: 0.139
BLOCK 836.  MARKERS: 4456 4457 4458 4459
1243 (0.591)	|0.377	0.002	0.116	0.000	0.084	0.011|
3423 (0.224)	|0.003	0.207	0.000	0.004	0.002	0.000|
3421 (0.146)	|0.002	0.003	0.000	0.109	0.000	0.031|
3443 (0.039)	|0.026	0.000	0.005	0.000	0.000	0.007|
Multiallelic Dprime: 0.897
BLOCK 837.  MARKERS: 4460 4461 4462 4463 4464 4465 4466 4467
22124432 (0.408)	|0.383	0.000	0.025	0.000|
44124412 (0.210)	|0.008	0.203	0.000	0.000|
22324232 (0.122)	|0.117	0.000	0.004	0.000|
22142433 (0.113)	|0.100	0.000	0.000	0.013|
42124412 (0.087)	|0.000	0.000	0.085	0.000|
22324432 (0.049)	|0.037	0.007	0.006	0.000|
Multiallelic Dprime: 0.843
BLOCK 838.  MARKERS: 4468 4469 4470
432 (0.654)	|0.381	0.088	0.105	0.041	0.040|
421 (0.212)	|0.016	0.127	0.021	0.030	0.017|
332 (0.120)	|0.070	0.030	0.016	0.003	0.002|
431 (0.013)	|0.012	0.000	0.000	0.000	0.000|
Multiallelic Dprime: 0.391
BLOCK 839.  MARKERS: 4471 4472 4473 4474
1133 (0.478)	|0.205	0.053	0.220|
2331 (0.246)	|0.135	0.063	0.049|
1123 (0.143)	|0.025	0.109	0.009|
2131 (0.074)	|0.028	0.032	0.014|
1131 (0.059)	|0.013	0.041	0.005|
Multiallelic Dprime: 0.372
BLOCK 840.  MARKERS: 4475 4476
33 (0.404)	|0.193	0.107	0.102	0.001|
31 (0.298)	|0.158	0.077	0.053	0.007|
13 (0.297)	|0.145	0.115	0.026	0.009|
Multiallelic Dprime: 0.115
BLOCK 841.  MARKERS: 4477 4478 4479 4480 4481
14212 (0.496)	|0.407	0.089|
42443 (0.298)	|0.126	0.173|
42442 (0.181)	|0.019	0.161|
42412 (0.018)	|0.010	0.007|
Multiallelic Dprime: 0.519
BLOCK 842.  MARKERS: 4482 4483
22 (0.563)	|0.483	0.078	0.002|
14 (0.437)	|0.269	0.151	0.017|
Multiallelic Dprime: 0.427
BLOCK 843.  MARKERS: 4484 4485
31 (0.752)	|0.444	0.269	0.012	0.023|
13 (0.229)	|0.013	0.076	0.134	0.001|
33 (0.019)	|0.003	0.002	0.014	0.000|
Multiallelic Dprime: 0.590
BLOCK 844.  MARKERS: 4487 4488 4489
412 (0.460)	|0.216	0.199	0.046|
222 (0.347)	|0.144	0.143	0.060|
224 (0.160)	|0.055	0.047	0.058|
422 (0.024)	|0.009	0.010	0.004|
Multiallelic Dprime: 0.107
BLOCK 845.  MARKERS: 4491 4492 4493
211 (0.427)	|0.011	0.328	0.088|
233 (0.402)	|0.383	0.011	0.009|
411 (0.170)	|0.003	0.006	0.161|
Multiallelic Dprime: 0.848
BLOCK 846.  MARKERS: 4494 4495
34 (0.398)	|0.003	0.262	0.044	0.084	0.000|
41 (0.345)	|0.330	0.008	0.004	0.000	0.000|
31 (0.257)	|0.000	0.000	0.220	0.000	0.032|
Multiallelic Dprime: 0.921
BLOCK 847.  MARKERS: 4496 4497 4498 4499 4500
33312 (0.332)	|0.081	0.177	0.070|
21331 (0.269)	|0.171	0.014	0.083|
31112 (0.268)	|0.156	0.037	0.074|
21312 (0.085)	|0.058	0.021	0.005|
31312 (0.033)	|0.012	0.004	0.018|
Multiallelic Dprime: 0.347
BLOCK 848.  MARKERS: 4502 4503
43 (0.489)	|0.155	0.170	0.082	0.073	0.008|
23 (0.256)	|0.158	0.031	0.044	0.018	0.005|
41 (0.253)	|0.053	0.023	0.078	0.098	0.000|
Multiallelic Dprime: 0.328
BLOCK 849.  MARKERS: 4505 4506 4507 4508 4509 4510 4511 4512
13311143 (0.364)	|0.071	0.190	0.103|
33122143 (0.226)	|0.129	0.008	0.089|
11122332 (0.203)	|0.088	0.061	0.054|
13122143 (0.188)	|0.118	0.043	0.025|
33311143 (0.014)	|0.000	0.011	0.003|
Multiallelic Dprime: 0.314
BLOCK 850.  MARKERS: 4514 4515
24 (0.405)	|0.123	0.260	0.017	0.000|
22 (0.315)	|0.244	0.014	0.026	0.030|
42 (0.277)	|0.045	0.011	0.211	0.003|
Multiallelic Dprime: 0.670
BLOCK 851.  MARKERS: 4516 4517 4518 4519 4520
44311 (0.414)	|0.343	0.006	0.065|
42113 (0.287)	|0.046	0.236	0.006|
34331 (0.255)	|0.253	0.002	0.000|
44331 (0.032)	|0.031	0.001	0.000|
Multiallelic Dprime: 0.773
BLOCK 852.  MARKERS: 4521 4522
32 (0.678)	|0.092	0.308	0.274|
24 (0.247)	|0.231	0.016	0.000|
22 (0.075)	|0.061	0.014	0.000|
Multiallelic Dprime: 0.849
BLOCK 853.  MARKERS: 4523 4524
21 (0.384)	|0.216	0.100	0.068|
22 (0.338)	|0.282	0.032	0.020|
42 (0.274)	|0.187	0.043	0.044|
Multiallelic Dprime: 0.281
BLOCK 854.  MARKERS: 4526 4527 4528
131 (0.687)	|0.538	0.145	0.003|
433 (0.174)	|0.125	0.043	0.005|
423 (0.134)	|0.127	0.000	0.006|
Multiallelic Dprime: 0.237
BLOCK 855.  MARKERS: 4530 4531
13 (0.792)	|0.585	0.138	0.070|
31 (0.190)	|0.088	0.060	0.041|
11 (0.015)	|0.005	0.005	0.004|
Multiallelic Dprime: 0.280
BLOCK 856.  MARKERS: 4535 4536
44 (0.680)	|0.586	0.022	0.000	0.060|
43 (0.204)	|0.000	0.028	0.145	0.033|
33 (0.116)	|0.000	0.116	0.000	0.001|
Multiallelic Dprime: 0.872
BLOCK 857.  MARKERS: 4537 4538 4539 4540 4541
14123 (0.587)	|0.583	0.003|
22133 (0.165)	|0.025	0.131|
22132 (0.142)	|0.144	0.000|
22332 (0.097)	|0.007	0.086|
Multiallelic Dprime: 0.946
BLOCK 858.  MARKERS: 4542 4543
32 (0.766)	|0.648	0.120|
24 (0.222)	|0.043	0.179|
Multiallelic Dprime: 0.724
BLOCK 859.  MARKERS: 4544 4545
43 (0.694)	|0.656	0.035	0.002|
22 (0.306)	|0.018	0.135	0.153|
Multiallelic Dprime: 0.886
BLOCK 860.  MARKERS: 4547 4548
32 (0.676)	|0.412	0.190	0.061	0.010|
34 (0.169)	|0.059	0.078	0.028	0.003|
44 (0.155)	|0.044	0.082	0.022	0.005|
Multiallelic Dprime: 0.296
BLOCK 861.  MARKERS: 4552 4553 4554
432 (0.514)	|0.451	0.064	0.001|
212 (0.351)	|0.169	0.132	0.049|
414 (0.111)	|0.007	0.002	0.102|
412 (0.018)	|0.017	0.000	0.000|
Multiallelic Dprime: 0.549
BLOCK 862.  MARKERS: 4555 4556
22 (0.646)	|0.415	0.033	0.119	0.079|
24 (0.199)	|0.023	0.175	0.000	0.000|
42 (0.155)	|0.026	0.092	0.010	0.028|
Multiallelic Dprime: 0.697
BLOCK 863.  MARKERS: 4557 4558 4559
213 (0.464)	|0.382	0.025	0.056|
123 (0.298)	|0.203	0.066	0.030|
113 (0.129)	|0.095	0.015	0.018|
211 (0.108)	|0.096	0.005	0.008|
Multiallelic Dprime: 0.225
BLOCK 864.  MARKERS: 4562 4563
41 (0.777)	|0.501	0.129	0.147|
33 (0.112)	|0.079	0.029	0.003|
31 (0.111)	|0.018	0.085	0.008|
Multiallelic Dprime: 0.390
BLOCK 865.  MARKERS: 4565 4566 4567
231 (0.598)	|0.347	0.219	0.003	0.029|
423 (0.244)	|0.001	0.120	0.117	0.006|
233 (0.158)	|0.045	0.006	0.025	0.081|
Multiallelic Dprime: 0.549
BLOCK 866.  MARKERS: 4568 4569 4570
333 (0.393)	|0.343	0.050|
133 (0.345)	|0.276	0.070|
311 (0.144)	|0.140	0.005|
313 (0.116)	|0.111	0.005|
Multiallelic Dprime: 0.295
BLOCK 867.  MARKERS: 4571 4572
21 (0.871)	|0.326	0.201	0.201	0.037	0.076	0.020|
13 (0.129)	|0.019	0.018	0.002	0.074	0.001	0.014|
Multiallelic Dprime: 0.618
BLOCK 868.  MARKERS: 4573 4574 4575 4576 4577
32443 (0.345)	|0.122	0.033	0.124	0.040	0.015	0.002|
12421 (0.219)	|0.018	0.158	0.003	0.008	0.017	0.000|
34221 (0.204)	|0.172	0.020	0.004	0.000	0.002	0.003|
32421 (0.111)	|0.015	0.005	0.000	0.058	0.031	0.000|
32441 (0.077)	|0.004	0.000	0.000	0.002	0.065	0.004|
32221 (0.034)	|0.000	0.002	0.006	0.020	0.000	0.002|
Multiallelic Dprime: 0.613
BLOCK 869.  MARKERS: 4578 4579 4580 4581 4582 4583 4584 4585 4586 4587 4588 4589 4590
3424224134444 (0.337)	|0.319	0.007	0.003	0.000|
1444222334432 (0.220)	|0.016	0.194	0.007	0.004|
1424222114432 (0.138)	|0.008	0.004	0.126	0.000|
1424222134432 (0.131)	|0.000	0.125	0.003	0.000|
3323442132332 (0.131)	|0.006	0.000	0.000	0.123|
3323442134332 (0.012)	|0.000	0.011	0.000	0.000|
Multiallelic Dprime: 0.914
BLOCK 870.  MARKERS: 4591 4592 4593 4594
4233 (0.361)	|0.007	0.274	0.071	0.008|
4431 (0.354)	|0.151	0.009	0.191	0.002|
2431 (0.143)	|0.136	0.000	0.004	0.003|
4411 (0.132)	|0.000	0.004	0.006	0.122|
Multiallelic Dprime: 0.747
BLOCK 871.  MARKERS: 4595 4596 4597 4598 4599
22113 (0.302)	|0.012	0.238	0.001	0.000	0.004	0.031	0.013|
22131 (0.286)	|0.159	0.000	0.000	0.101	0.000	0.000	0.015|
42131 (0.274)	|0.158	0.002	0.000	0.016	0.093	0.005	0.000|
23213 (0.135)	|0.009	0.000	0.121	0.000	0.000	0.000	0.000|
Multiallelic Dprime: 0.801
BLOCK 872.  MARKERS: 4601 4602 4603 4604 4605 4606 4607 4608
32324121 (0.332)	|0.332	0.000|
34142233 (0.241)	|0.071	0.161|
14142233 (0.123)	|0.122	0.000|
32324123 (0.121)	|0.106	0.012|
34324121 (0.101)	|0.100	0.000|
34324123 (0.032)	|0.033	0.000|
34144233 (0.029)	|0.029	0.000|
Multiallelic Dprime: 0.912
BLOCK 873.  MARKERS: 4609 4610
24 (0.812)	|0.697	0.115|
42 (0.175)	|0.169	0.006|
Multiallelic Dprime: 0.726
BLOCK 874.  MARKERS: 4611 4612
41 (0.879)	|0.551	0.286	0.040|
23 (0.121)	|0.074	0.020	0.026|
Multiallelic Dprime: 0.170
BLOCK 875.  MARKERS: 4616 4617
11 (0.625)	|0.434	0.080	0.111|
32 (0.305)	|0.111	0.192	0.003|
12 (0.066)	|0.060	0.007	0.000|
Multiallelic Dprime: 0.458
BLOCK 876.  MARKERS: 4620 4621 4622
314 (0.604)	|0.268	0.093	0.100	0.063	0.072|
114 (0.280)	|0.120	0.041	0.031	0.070	0.016|
322 (0.114)	|0.027	0.048	0.013	0.004	0.023|
Multiallelic Dprime: 0.187
BLOCK 877.  MARKERS: 4625 4626 4627 4628
1123 (0.415)	|0.160	0.225	0.030|
1141 (0.183)	|0.049	0.031	0.103|
3141 (0.144)	|0.116	0.020	0.009|
1143 (0.138)	|0.108	0.026	0.005|
1343 (0.111)	|0.024	0.004	0.083|
Multiallelic Dprime: 0.496
BLOCK 878.  MARKERS: 4630 4631
23 (0.459)	|0.317	0.066	0.072|
21 (0.307)	|0.050	0.208	0.049|
13 (0.234)	|0.031	0.064	0.143|
Multiallelic Dprime: 0.516
BLOCK 879.  MARKERS: 4633 4634
13 (0.398)	|0.386	0.006	0.007|
32 (0.338)	|0.020	0.319	0.000|
33 (0.264)	|0.088	0.028	0.147|
Multiallelic Dprime: 0.826
BLOCK 880.  MARKERS: 4635 4636
34 (0.496)	|0.140	0.289	0.059|
32 (0.353)	|0.235	0.015	0.103|
14 (0.152)	|0.152	0.002	0.000|
Multiallelic Dprime: 0.609
BLOCK 881.  MARKERS: 4637 4638
13 (0.525)	|0.097	0.344	0.000	0.047	0.038|
11 (0.307)	|0.301	0.005	0.000	0.000	0.001|
31 (0.162)	|0.002	0.004	0.123	0.032	0.001|
Multiallelic Dprime: 0.829
BLOCK 882.  MARKERS: 4639 4640 4641 4642
3214 (0.402)	|0.206	0.197|
3432 (0.355)	|0.337	0.018|
1434 (0.122)	|0.101	0.022|
3234 (0.079)	|0.066	0.014|
3434 (0.041)	|0.032	0.009|
Multiallelic Dprime: 0.597
BLOCK 883.  MARKERS: 4646 4647
22 (0.741)	|0.356	0.135	0.126	0.112|
43 (0.257)	|0.250	0.001	0.003	0.004|
Multiallelic Dprime: 0.924
BLOCK 884.  MARKERS: 4650 4651 4652
444 (0.611)	|0.610	0.000	0.000|
241 (0.138)	|0.000	0.047	0.093|
221 (0.128)	|0.000	0.128	0.000|
244 (0.112)	|0.076	0.000	0.033|
Multiallelic Dprime: 0.887
BLOCK 885.  MARKERS: 4653 4654
33 (0.687)	|0.497	0.109	0.080|
13 (0.180)	|0.091	0.041	0.048|
11 (0.128)	|0.114	0.002	0.012|
Multiallelic Dprime: 0.178
BLOCK 886.  MARKERS: 4655 4656
24 (0.707)	|0.606	0.098	0.003|
42 (0.153)	|0.003	0.052	0.098|
44 (0.140)	|0.009	0.126	0.005|
Multiallelic Dprime: 0.806
BLOCK 887.  MARKERS: 4657 4658
32 (0.618)	|0.342	0.176	0.100|
31 (0.276)	|0.098	0.151	0.027|
11 (0.106)	|0.029	0.072	0.005|
Multiallelic Dprime: 0.308
BLOCK 888.  MARKERS: 4660 4661 4662
433 (0.470)	|0.267	0.202|
113 (0.399)	|0.345	0.054|
431 (0.132)	|0.105	0.026|
Multiallelic Dprime: 0.465
BLOCK 889.  MARKERS: 4666 4667
34 (0.717)	|0.303	0.338	0.076|
13 (0.283)	|0.225	0.026	0.031|
Multiallelic Dprime: 0.575
BLOCK 890.  MARKERS: 4668 4669
14 (0.528)	|0.272	0.086	0.117	0.053|
11 (0.365)	|0.019	0.249	0.083	0.011|
34 (0.107)	|0.075	0.000	0.029	0.002|
Multiallelic Dprime: 0.468
BLOCK 891.  MARKERS: 4674 4675 4676 4677 4678 4679 4680
1241333 (0.367)	|0.271	0.060	0.035|
3423332 (0.336)	|0.045	0.278	0.011|
3221112 (0.227)	|0.169	0.045	0.013|
3221332 (0.068)	|0.024	0.009	0.034|
Multiallelic Dprime: 0.557
BLOCK 892.  MARKERS: 4681 4682
11 (0.507)	|0.306	0.202|
24 (0.395)	|0.228	0.166|
21 (0.092)	|0.069	0.023|
Multiallelic Dprime: 0.058
BLOCK 893.  MARKERS: 4686 4687
43 (0.605)	|0.541	0.063|
24 (0.393)	|0.346	0.047|
Multiallelic Dprime: 0.056
BLOCK 894.  MARKERS: 4689 4690
33 (0.889)	|0.639	0.147	0.104|
11 (0.111)	|0.105	0.001	0.002|
Multiallelic Dprime: 0.884
BLOCK 895.  MARKERS: 4691 4692
43 (0.743)	|0.327	0.160	0.205	0.049|
41 (0.148)	|0.030	0.004	0.001	0.109|
21 (0.105)	|0.005	0.071	0.003	0.029|
Multiallelic Dprime: 0.594
BLOCK 896.  MARKERS: 4693 4694 4695 4696
2214 (0.363)	|0.292	0.036	0.005	0.010	0.000	0.001	0.008|
2114 (0.235)	|0.068	0.059	0.000	0.078	0.000	0.024	0.002|
2233 (0.210)	|0.000	0.000	0.149	0.000	0.048	0.000	0.000|
4214 (0.187)	|0.020	0.157	0.006	0.000	0.000	0.001	0.000|
Multiallelic Dprime: 0.722
BLOCK 897.  MARKERS: 4697 4698 4699 4700 4701 4702 4703 4704
32411232 (0.383)	|0.114	0.061	0.210|
32411234 (0.254)	|0.051	0.191	0.011|
23134412 (0.160)	|0.133	0.016	0.010|
32411212 (0.087)	|0.029	0.008	0.050|
23111412 (0.048)	|0.012	0.034	0.002|
32411412 (0.028)	|0.028	0.000	0.000|
32134412 (0.010)	|0.005	0.004	0.000|
Multiallelic Dprime: 0.551
BLOCK 898.  MARKERS: 4707 4708
24 (0.378)	|0.162	0.094	0.075	0.047|
34 (0.325)	|0.171	0.083	0.042	0.029|
32 (0.295)	|0.165	0.067	0.024	0.037|
Multiallelic Dprime: 0.109
BLOCK 899.  MARKERS: 4710 4711 4712
233 (0.497)	|0.274	0.119	0.104|
113 (0.244)	|0.117	0.083	0.044|
211 (0.141)	|0.073	0.034	0.034|
213 (0.116)	|0.049	0.038	0.029|
Multiallelic Dprime: 0.081
BLOCK 900.  MARKERS: 4714 4715
43 (0.516)	|0.471	0.043|
21 (0.273)	|0.045	0.228|
41 (0.211)	|0.165	0.047|
Multiallelic Dprime: 0.652
BLOCK 901.  MARKERS: 4717 4718
32 (0.680)	|0.534	0.100	0.047|
13 (0.318)	|0.111	0.185	0.022|
Multiallelic Dprime: 0.438
BLOCK 902.  MARKERS: 4719 4720
21 (0.645)	|0.229	0.164	0.112	0.089	0.037	0.011|
44 (0.285)	|0.065	0.110	0.074	0.018	0.010	0.004|
24 (0.070)	|0.054	0.010	0.000	0.003	0.002	0.000|
Multiallelic Dprime: 0.199
BLOCK 903.  MARKERS: 4722 4723 4724 4725 4726 4727
321444 (0.348)	|0.305	0.036	0.002	0.005	0.001	0.000|
321442 (0.283)	|0.063	0.089	0.090	0.006	0.029	0.003|
143222 (0.187)	|0.004	0.144	0.012	0.000	0.027	0.000|
321422 (0.110)	|0.003	0.003	0.008	0.096	0.000	0.000|
323222 (0.048)	|0.004	0.025	0.000	0.000	0.000	0.018|
321424 (0.015)	|0.011	0.002	0.000	0.000	0.000	0.000|
Multiallelic Dprime: 0.674
BLOCK 904.  MARKERS: 4728 4729 4730 4731 4732
43431 (0.390)	|0.300	0.010	0.084|
23431 (0.303)	|0.013	0.204	0.082|
43211 (0.115)	|0.113	0.000	0.000|
42412 (0.107)	|0.108	0.000	0.000|
42411 (0.062)	|0.059	0.003	0.000|
43411 (0.022)	|0.018	0.001	0.002|
Multiallelic Dprime: 0.714
BLOCK 905.  MARKERS: 4734 4735
31 (0.612)	|0.438	0.168	0.000|
32 (0.218)	|0.189	0.026	0.000|
11 (0.168)	|0.008	0.000	0.159|
Multiallelic Dprime: 0.571
BLOCK 906.  MARKERS: 4736 4737 4738
142 (0.635)	|0.258	0.128	0.206	0.007	0.022	0.000	0.000	0.011|
134 (0.193)	|0.005	0.106	0.008	0.005	0.033	0.018	0.017	0.000|
434 (0.160)	|0.001	0.003	0.003	0.153	0.000	0.000	0.000	0.000|
Multiallelic Dprime: 0.749
BLOCK 907.  MARKERS: 4739 4740 4741 4742 4743 4744 4745 4746 4747
212412121 (0.264)	|0.247	0.001	0.000	0.003	0.012|
213142333 (0.240)	|0.048	0.004	0.170	0.002	0.000|
432142133 (0.217)	|0.002	0.202	0.007	0.004	0.001|
213143333 (0.167)	|0.000	0.002	0.000	0.163	0.000|
212142333 (0.060)	|0.000	0.052	0.006	0.000	0.001|
232142133 (0.019)	|0.000	0.000	0.000	0.000	0.014|
213142121 (0.018)	|0.000	0.013	0.000	0.000	0.004|
212412123 (0.011)	|0.000	0.000	0.000	0.000	0.011|
Multiallelic Dprime: 0.882
BLOCK 908.  MARKERS: 4748 4749 4750 4751 4752 4753 4754 4755 4756
131214423 (0.298)	|0.000	0.267	0.000	0.028|
111231423 (0.275)	|0.222	0.039	0.009	0.001|
332114141 (0.184)	|0.000	0.004	0.174	0.003|
331114421 (0.169)	|0.167	0.000	0.003	0.000|
111214423 (0.044)	|0.000	0.002	0.044	0.000|
Multiallelic Dprime: 0.880
BLOCK 909.  MARKERS: 4757 4758 4759 4760
2332 (0.393)	|0.038	0.310	0.035	0.000	0.000	0.000	0.000|
4144 (0.315)	|0.256	0.001	0.000	0.039	0.000	0.000	0.011|
4332 (0.249)	|0.000	0.000	0.208	0.000	0.021	0.013	0.000|
4132 (0.036)	|0.029	0.000	0.000	0.000	0.001	0.000	0.000|
Multiallelic Dprime: 0.882
BLOCK 910.  MARKERS: 4763 4764 4765 4766 4767 4768 4769 4770 4771 4772
1342311111 (0.326)	|0.000	0.325	0.000	0.000	0.000	0.000	0.000|
1122433111 (0.315)	|0.310	0.000	0.002	0.000	0.000	0.000	0.000|
3121333332 (0.244)	|0.000	0.000	0.152	0.062	0.025	0.000	0.000|
1342313111 (0.039)	|0.036	0.000	0.000	0.000	0.000	0.000	0.000|
1122313131 (0.022)	|0.000	0.000	0.000	0.000	0.000	0.021	0.000|
3121313332 (0.013)	|0.000	0.000	0.000	0.000	0.000	0.000	0.013|
1342333332 (0.011)	|0.000	0.000	0.000	0.011	0.000	0.000	0.000|
Multiallelic Dprime: 0.992
BLOCK 911.  MARKERS: 4775 4776 4777 4778 4779 4780 4781 4782 4783 4784
4124144223 (0.353)	|0.200	0.012	0.003	0.136	0.000|
1344323321 (0.327)	|0.055	0.264	0.004	0.004	0.000|
1142123311 (0.158)	|0.000	0.001	0.143	0.013	0.000|
1142123321 (0.074)	|0.074	0.000	0.000	0.000	0.000|
1142123323 (0.030)	|0.000	0.000	0.000	0.000	0.030|
1124144223 (0.021)	|0.021	0.000	0.000	0.000	0.000|
1342323321 (0.014)	|0.000	0.000	0.015	0.000	0.000|
Multiallelic Dprime: 0.799
BLOCK 912.  MARKERS: 4787 4788 4789 4790 4791
34311 (0.364)	|0.258	0.000	0.001	0.001	0.076	0.000	0.015|
12133 (0.280)	|0.000	0.237	0.011	0.001	0.025	0.000	0.000|
32133 (0.165)	|0.000	0.001	0.166	0.000	0.000	0.000	0.000|
34313 (0.157)	|0.003	0.000	0.014	0.112	0.000	0.016	0.000|
32313 (0.031)	|0.000	0.000	0.030	0.000	0.000	0.000	0.000|
Multiallelic Dprime: 0.922
BLOCK 913.  MARKERS: 4792 4793 4794 4795 4796 4797 4798 4799 4800 4801 4802
44132423324 (0.263)	|0.003	0.258	0.003|
24314433232 (0.240)	|0.238	0.001	0.000|
24314433332 (0.222)	|0.221	0.000	0.000|
42132333332 (0.113)	|0.108	0.007	0.000|
42132331334 (0.101)	|0.000	0.100	0.000|
44132333332 (0.017)	|0.017	0.000	0.000|
44132423322 (0.016)	|0.016	0.000	0.000|
Multiallelic Dprime: 0.972
BLOCK 914.  MARKERS: 4803 4804
32 (0.614)	|0.448	0.159	0.007|
14 (0.373)	|0.309	0.053	0.011|
34 (0.013)	|0.007	0.000	0.006|
Multiallelic Dprime: 0.279
BLOCK 915.  MARKERS: 4806 4807
12 (0.764)	|0.213	0.192	0.174	0.121	0.024	0.024|
33 (0.213)	|0.033	0.021	0.006	0.032	0.107	0.000|
32 (0.024)	|0.004	0.011	0.002	0.000	0.002	0.000|
Multiallelic Dprime: 0.479
BLOCK 916.  MARKERS: 4811 4812 4813 4814 4815 4816 4817 4818
42423223 (0.249)	|0.000	0.250	0.000|
22441433 (0.225)	|0.218	0.000	0.008|
22241431 (0.181)	|0.180	0.002	0.000|
22241433 (0.152)	|0.151	0.000	0.000|
24241433 (0.134)	|0.134	0.000	0.000|
42441433 (0.025)	|0.025	0.000	0.000|
Multiallelic Dprime: 0.973
BLOCK 917.  MARKERS: 4819 4820 4821
142 (0.714)	|0.227	0.295	0.191|
213 (0.272)	|0.188	0.072	0.010|
112 (0.014)	|0.002	0.003	0.009|
Multiallelic Dprime: 0.443
BLOCK 918.  MARKERS: 4824 4825
22 (0.417)	|0.383	0.014	0.019|
24 (0.371)	|0.161	0.204	0.006|
44 (0.210)	|0.067	0.013	0.130|
Multiallelic Dprime: 0.643
BLOCK 919.  MARKERS: 4826 4827
12 (0.614)	|0.549	0.018	0.041|
22 (0.231)	|0.071	0.152	0.004|
14 (0.155)	|0.035	0.006	0.115|
Multiallelic Dprime: 0.691
BLOCK 920.  MARKERS: 4828 4829 4830 4831
2222 (0.655)	|0.256	0.242	0.158|
4444 (0.176)	|0.058	0.061	0.053|
2442 (0.159)	|0.078	0.042	0.039|
Multiallelic Dprime: 0.078
BLOCK 921.  MARKERS: 4837 4838 4839 4840
1111 (0.394)	|0.122	0.115	0.078	0.074|
3334 (0.348)	|0.094	0.110	0.071	0.071|
3111 (0.254)	|0.082	0.060	0.064	0.045|
Multiallelic Dprime: 0.055
BLOCK 922.  MARKERS: 4845 4846 4847 4848 4849
14331 (0.300)	|0.024	0.014	0.197	0.051	0.001	0.012|
14413 (0.288)	|0.244	0.002	0.008	0.030	0.000	0.000|
22431 (0.212)	|0.043	0.034	0.013	0.066	0.052	0.000|
24431 (0.190)	|0.002	0.170	0.006	0.003	0.000	0.004|
Multiallelic Dprime: 0.706
BLOCK 923.  MARKERS: 4850 4851 4852 4853 4854 4855 4856 4857 4858 4859
1423242321 (0.312)	|0.217	0.020	0.075|
3241431321 (0.225)	|0.220	0.004	0.000|
3221242341 (0.224)	|0.215	0.008	0.000|
3221232122 (0.152)	|0.007	0.138	0.002|
3241232121 (0.054)	|0.054	0.000	0.000|
3221242321 (0.016)	|0.000	0.015	0.000|
Multiallelic Dprime: 0.700
BLOCK 924.  MARKERS: 4860 4861 4862 4863
1223 (0.722)	|0.359	0.352|
2311 (0.192)	|0.158	0.034|
2211 (0.081)	|0.081	0.000|
Multiallelic Dprime: 0.685
BLOCK 925.  MARKERS: 4864 4865
41 (0.604)	|0.188	0.140	0.191	0.079|
22 (0.386)	|0.202	0.130	0.039	0.017|
Multiallelic Dprime: 0.308
BLOCK 926.  MARKERS: 4867 4868 4869 4870 4871
21143 (0.389)	|0.358	0.032	0.002|
21141 (0.271)	|0.008	0.261	0.000|
43323 (0.230)	|0.025	0.143	0.064|
23323 (0.100)	|0.095	0.003	0.000|
Multiallelic Dprime: 0.817
BLOCK 927.  MARKERS: 4872 4873
14 (0.488)	|0.337	0.059	0.090	0.001|
42 (0.441)	|0.198	0.148	0.072	0.010|
12 (0.072)	|0.029	0.041	0.000	0.000|
Multiallelic Dprime: 0.275
BLOCK 928.  MARKERS: 4874 4875 4876 4877
1334 (0.564)	|0.309	0.186	0.071|
3112 (0.247)	|0.070	0.109	0.069|
3312 (0.161)	|0.026	0.017	0.118|
3334 (0.011)	|0.002	0.001	0.008|
Multiallelic Dprime: 0.352
BLOCK 929.  MARKERS: 4879 4880
13 (0.409)	|0.313	0.003	0.038	0.057|
33 (0.320)	|0.042	0.171	0.092	0.005|
31 (0.271)	|0.183	0.013	0.008	0.054|
Multiallelic Dprime: 0.577
BLOCK 930.  MARKERS: 4882 4883 4884 4885 4886 4887 4888
1213342 (0.532)	|0.308	0.016	0.135	0.073|
2431214 (0.187)	|0.017	0.167	0.000	0.003|
1231214 (0.137)	|0.003	0.096	0.033	0.005|
1213214 (0.116)	|0.006	0.037	0.012	0.060|
Multiallelic Dprime: 0.671
BLOCK 931.  MARKERS: 4889 4890 4891 4892 4893 4894
341213 (0.338)	|0.185	0.097	0.053|
133213 (0.322)	|0.087	0.124	0.107|
333213 (0.186)	|0.058	0.039	0.083|
133434 (0.147)	|0.032	0.087	0.030|
Multiallelic Dprime: 0.247
BLOCK 932.  MARKERS: 4896 4897 4898
313 (0.364)	|0.355	0.000	0.008	0.000	0.000|
331 (0.350)	|0.000	0.255	0.004	0.060	0.031|
233 (0.274)	|0.014	0.015	0.237	0.004	0.000|
Multiallelic Dprime: 0.936
BLOCK 933.  MARKERS: 4901 4902 4903 4904 4905
32342 (0.374)	|0.113	0.239	0.003	0.010	0.003|
11223 (0.271)	|0.224	0.042	0.004	0.000	0.000|
32322 (0.250)	|0.223	0.008	0.000	0.000	0.000|
31323 (0.067)	|0.040	0.015	0.000	0.000	0.007|
11323 (0.032)	|0.002	0.002	0.026	0.001	0.000|
Multiallelic Dprime: 0.628
BLOCK 934.  MARKERS: 4907 4908 4909 4910 4911 4912 4913 4914 4915
233214413 (0.603)	|0.573	0.030|
311432231 (0.305)	|0.004	0.300|
331432231 (0.037)	|0.005	0.032|
313232413 (0.012)	|0.000	0.004|
333432411 (0.011)	|0.000	0.011|
Multiallelic Dprime: 0.955
BLOCK 935.  MARKERS: 4916 4917 4918 4919
1113 (0.594)	|0.323	0.238	0.009	0.014|
3422 (0.395)	|0.190	0.167	0.020	0.005|
Multiallelic Dprime: 0.068
BLOCK 936.  MARKERS: 4921 4922 4923 4924 4925
43213 (0.513)	|0.503	0.000	0.000|
21131 (0.411)	|0.000	0.338	0.068|
41131 (0.032)	|0.000	0.033	0.000|
41213 (0.019)	|0.005	0.015	0.000|
Multiallelic Dprime: 0.955
BLOCK 937.  MARKERS: 4926 4927 4928 4929 4930 4931
241324 (0.518)	|0.280	0.154	0.086|
433142 (0.394)	|0.212	0.107	0.075|
433322 (0.073)	|0.043	0.015	0.016|
Multiallelic Dprime: 0.036
BLOCK 938.  MARKERS: 4935 4936
12 (0.539)	|0.478	0.007	0.006	0.031	0.006	0.000|
13 (0.281)	|0.009	0.224	0.025	0.000	0.009	0.011|
22 (0.180)	|0.008	0.001	0.165	0.000	0.001	0.000|
Multiallelic Dprime: 0.905
BLOCK 939.  MARKERS: 4937 4938 4939 4940 4941 4942 4943 4944
41311413 (0.496)	|0.150	0.337	0.007|
42132141 (0.232)	|0.209	0.009	0.015|
11311411 (0.198)	|0.022	0.008	0.167|
41311411 (0.031)	|0.003	0.002	0.027|
42131141 (0.016)	|0.011	0.005	0.000|
42131111 (0.012)	|0.010	0.002	0.000|
Multiallelic Dprime: 0.714
BLOCK 940.  MARKERS: 4947 4948
21 (0.409)	|0.400	0.000	0.000	0.004|
11 (0.372)	|0.000	0.349	0.009	0.003|
13 (0.219)	|0.000	0.000	0.211	0.008|
Multiallelic Dprime: 0.980
BLOCK 941.  MARKERS: 4949 4950 4951
342 (0.402)	|0.248	0.085	0.070|
124 (0.347)	|0.086	0.237	0.023|
322 (0.219)	|0.075	0.021	0.122|
324 (0.015)	|0.007	0.006	0.002|
Multiallelic Dprime: 0.416
BLOCK 942.  MARKERS: 4952 4953
33 (0.425)	|0.080	0.315	0.028|
13 (0.358)	|0.359	0.000	0.000|
31 (0.216)	|0.215	0.002	0.002|
Multiallelic Dprime: 0.979
BLOCK 943.  MARKERS: 4954 4955
14 (0.653)	|0.514	0.034	0.105|
32 (0.316)	|0.047	0.265	0.004|
12 (0.031)	|0.028	0.003	0.000|
Multiallelic Dprime: 0.742
BLOCK 944.  MARKERS: 4959 4960
42 (0.590)	|0.388	0.203	0.001|
41 (0.301)	|0.243	0.058	0.000|
22 (0.109)	|0.004	0.000	0.103|
Multiallelic Dprime: 0.395
BLOCK 945.  MARKERS: 4961 4962 4963
313 (0.633)	|0.317	0.238	0.022	0.047	0.007|
231 (0.262)	|0.016	0.062	0.062	0.092	0.030|
211 (0.105)	|0.013	0.023	0.063	0.002	0.003|
Multiallelic Dprime: 0.548
BLOCK 946.  MARKERS: 4964 4965 4966 4967
4221 (0.344)	|0.317	0.020	0.000	0.004|
4211 (0.325)	|0.108	0.192	0.000	0.020|
4411 (0.146)	|0.134	0.009	0.003	0.001|
2414 (0.141)	|0.000	0.000	0.135	0.000|
2411 (0.039)	|0.010	0.007	0.022	0.000|
Multiallelic Dprime: 0.761
BLOCK 947.  MARKERS: 4968 4969 4970 4971 4972
21112 (0.569)	|0.496	0.047	0.024|
23334 (0.228)	|0.081	0.142	0.005|
11112 (0.165)	|0.152	0.003	0.010|
23332 (0.025)	|0.019	0.006	0.000|
Multiallelic Dprime: 0.525
BLOCK 948.  MARKERS: 4974 4975 4976
122 (0.754)	|0.519	0.235|
334 (0.204)	|0.115	0.090|
322 (0.040)	|0.022	0.018|
Multiallelic Dprime: 0.148
BLOCK 949.  MARKERS: 4978 4979 4980
433 (0.657)	|0.262	0.303	0.092|
311 (0.343)	|0.154	0.030	0.160|
Multiallelic Dprime: 0.380
BLOCK 950.  MARKERS: 4982 4983
13 (0.415)	|0.037	0.201	0.102	0.026	0.043|
23 (0.333)	|0.303	0.003	0.023	0.003	0.000|
14 (0.252)	|0.145	0.006	0.029	0.064	0.003|
Multiallelic Dprime: 0.686
BLOCK 951.  MARKERS: 4986 4987 4988 4989 4990
34223 (0.483)	|0.160	0.320	0.006|
32343 (0.209)	|0.040	0.045	0.125|
24324 (0.153)	|0.152	0.002	0.000|
34324 (0.094)	|0.091	0.000	0.002|
34323 (0.046)	|0.037	0.009	0.000|
Multiallelic Dprime: 0.667
BLOCK 952.  MARKERS: 4992 4993
22 (0.492)	|0.239	0.075	0.101	0.010	0.062	0.000|
12 (0.375)	|0.088	0.244	0.011	0.000	0.029	0.000|
24 (0.133)	|0.008	0.005	0.003	0.089	0.001	0.026|
Multiallelic Dprime: 0.581
BLOCK 953.  MARKERS: 4994 4995 4996 4997 4998 4999 5000
4134143 (0.336)	|0.000	0.231	0.090	0.012|
4141123 (0.324)	|0.320	0.000	0.000	0.000|
4141143 (0.114)	|0.000	0.000	0.113	0.000|
1234342 (0.100)	|0.098	0.000	0.000	0.000|
4131123 (0.091)	|0.090	0.000	0.000	0.000|
1234143 (0.027)	|0.000	0.027	0.000	0.000|
Multiallelic Dprime: 0.927
BLOCK 954.  MARKERS: 5001 5002 5003 5004 5005
43114 (0.513)	|0.402	0.111|
31234 (0.266)	|0.135	0.131|
31232 (0.203)	|0.126	0.077|
31214 (0.012)	|0.012	0.000|
Multiallelic Dprime: 0.264
BLOCK 955.  MARKERS: 5013 5014
23 (0.678)	|0.426	0.083	0.168|
41 (0.322)	|0.027	0.281	0.014|
Multiallelic Dprime: 0.799
BLOCK 956.  MARKERS: 5016 5017
21 (0.453)	|0.243	0.053	0.014	0.132	0.007|
31 (0.364)	|0.192	0.117	0.015	0.010	0.025|
33 (0.182)	|0.044	0.000	0.135	0.003	0.000|
Multiallelic Dprime: 0.447
BLOCK 957.  MARKERS: 5020 5021 5022 5023 5024 5025 5026 5027 5028
332432412 (0.475)	|0.200	0.147	0.056	0.064	0.002|
132132412 (0.170)	|0.068	0.041	0.028	0.025	0.000|
113134242 (0.162)	|0.071	0.036	0.026	0.016	0.011|
312142414 (0.146)	|0.096	0.029	0.007	0.011	0.000|
332132412 (0.032)	|0.014	0.010	0.004	0.000	0.002|
Multiallelic Dprime: 0.148
BLOCK 958.  MARKERS: 5031 5032 5033 5034 5035 5036 5037 5038
42431141 (0.456)	|0.261	0.161	0.032|
32131141 (0.269)	|0.132	0.107	0.029|
34143321 (0.125)	|0.022	0.056	0.046|
42431143 (0.111)	|0.042	0.037	0.029|
42131141 (0.014)	|0.012	0.000	0.000|
Multiallelic Dprime: 0.177
BLOCK 959.  MARKERS: 5042 5043 5044
343 (0.487)	|0.334	0.026	0.128|
121 (0.368)	|0.119	0.239	0.010|
123 (0.140)	|0.123	0.008	0.010|
Multiallelic Dprime: 0.552
BLOCK 960.  MARKERS: 5045 5046
22 (0.582)	|0.020	0.236	0.103	0.142	0.060|
12 (0.267)	|0.265	0.000	0.011	0.001	0.002|
21 (0.151)	|0.025	0.006	0.117	0.000	0.001|
Multiallelic Dprime: 0.799
BLOCK 961.  MARKERS: 5047 5048 5049 5050 5051
24222 (0.309)	|0.213	0.096|
42143 (0.242)	|0.226	0.016|
22143 (0.233)	|0.204	0.029|
22123 (0.142)	|0.023	0.120|
22223 (0.063)	|0.026	0.036|
Multiallelic Dprime: 0.470
BLOCK 962.  MARKERS: 5052 5053
24 (0.699)	|0.664	0.036|
42 (0.299)	|0.024	0.275|
Multiallelic Dprime: 0.883
BLOCK 963.  MARKERS: 5055 5056
22 (0.689)	|0.449	0.131	0.101|
44 (0.311)	|0.066	0.211	0.026|
Multiallelic Dprime: 0.534
BLOCK 964.  MARKERS: 5058 5059 5060 5061 5062 5063 5064
1114412 (0.514)	|0.141	0.290	0.051	0.009	0.002|
1114432 (0.340)	|0.235	0.063	0.013	0.019	0.007|
3343214 (0.126)	|0.032	0.014	0.073	0.002	0.000|
Multiallelic Dprime: 0.473
BLOCK 965.  MARKERS: 5067 5068 5069 5070 5071 5072 5073 5074 5075 5076
2432421314 (0.408)	|0.391	0.012	0.006	0.000|
4243321114 (0.370)	|0.014	0.288	0.033	0.035|
2432443122 (0.140)	|0.003	0.019	0.118	0.000|
2432441114 (0.034)	|0.001	0.002	0.000	0.029|
2432421114 (0.011)	|0.001	0.011	0.000	0.000|
Multiallelic Dprime: 0.839
BLOCK 966.  MARKERS: 5078 5079 5080
143 (0.422)	|0.395	0.025	0.000	0.000|
321 (0.342)	|0.000	0.327	0.015	0.000|
123 (0.160)	|0.001	0.000	0.129	0.028|
323 (0.074)	|0.000	0.000	0.000	0.075|
Multiallelic Dprime: 0.932
BLOCK 967.  MARKERS: 5081 5082 5083 5084
3123 (0.400)	|0.278	0.079	0.037|
3141 (0.352)	|0.110	0.188	0.045|
3143 (0.140)	|0.094	0.019	0.023|
1443 (0.104)	|0.042	0.015	0.037|
Multiallelic Dprime: 0.353
BLOCK 968.  MARKERS: 5085 5086 5087 5088 5089 5090 5091 5092 5093 5094 5095
21231331422 (0.527)	|0.396	0.106	0.017|
21231213344 (0.305)	|0.099	0.191	0.008|
43123311322 (0.141)	|0.103	0.016	0.021|
Multiallelic Dprime: 0.405
BLOCK 969.  MARKERS: 5096 5097 5098 5099 5100 5101 5102 5103 5104 5105 5106
32331433131 (0.610)	|0.602	0.000	0.000|
11123211213 (0.316)	|0.000	0.291	0.020|
32331433133 (0.047)	|0.000	0.046	0.000|
Multiallelic Dprime: 0.989
BLOCK 970.  MARKERS: 5107 5108 5109
314 (0.613)	|0.547	0.053	0.004|
132 (0.338)	|0.027	0.266	0.045|
334 (0.037)	|0.036	0.000	0.000|
Multiallelic Dprime: 0.787
BLOCK 971.  MARKERS: 5111 5112
43 (0.616)	|0.452	0.165|
24 (0.325)	|0.058	0.266|
23 (0.049)	|0.046	0.003|
Multiallelic Dprime: 0.579
BLOCK 972.  MARKERS: 5113 5114
33 (0.565)	|0.545	0.015	0.000	0.001	0.000|
11 (0.434)	|0.011	0.229	0.151	0.026	0.015|
Multiallelic Dprime: 0.944
BLOCK 973.  MARKERS: 5115 5116 5117 5118 5119
33123 (0.558)	|0.420	0.132	0.008|
31341 (0.245)	|0.178	0.062	0.004|
11341 (0.151)	|0.132	0.014	0.003|
33321 (0.027)	|0.014	0.009	0.004|
33341 (0.015)	|0.008	0.007	0.000|
Multiallelic Dprime: 0.122
BLOCK 974.  MARKERS: 5124 5125
14 (0.755)	|0.472	0.126	0.155|
32 (0.223)	|0.125	0.084	0.014|
34 (0.020)	|0.010	0.000	0.010|
Multiallelic Dprime: 0.188
BLOCK 975.  MARKERS: 5127 5128
34 (0.607)	|0.189	0.268	0.066	0.066	0.016	0.000|
32 (0.212)	|0.124	0.025	0.025	0.002	0.036	0.000|
14 (0.179)	|0.115	0.014	0.027	0.005	0.009	0.012|
Multiallelic Dprime: 0.446
BLOCK 976.  MARKERS: 5129 5130 5131 5132 5133
11334 (0.427)	|0.362	0.042	0.004	0.017|
33113 (0.305)	|0.018	0.263	0.007	0.001|
11333 (0.118)	|0.021	0.000	0.091	0.000|
11133 (0.075)	|0.031	0.008	0.035	0.000|
13133 (0.060)	|0.003	0.055	0.000	0.000|
13113 (0.013)	|0.000	0.011	0.000	0.000|
Multiallelic Dprime: 0.777
BLOCK 977.  MARKERS: 5134 5135 5136 5137 5138 5139 5140 5141
22433123 (0.437)	|0.376	0.011	0.024	0.016	0.005|
11212244 (0.382)	|0.018	0.360	0.000	0.000	0.000|
22213123 (0.136)	|0.002	0.002	0.131	0.000	0.000|
22433244 (0.018)	|0.000	0.017	0.000	0.000	0.000|
Multiallelic Dprime: 0.911
BLOCK 978.  MARKERS: 5143 5144 5145 5146 5147 5148 5149 5150 5151 5152 5153
12233123344 (0.396)	|0.182	0.116	0.041	0.022	0.025	0.004|
41412334122 (0.394)	|0.117	0.090	0.102	0.067	0.014	0.003|
12433123344 (0.160)	|0.042	0.021	0.014	0.078	0.003	0.001|
12233124122 (0.017)	|0.003	0.002	0.012	0.000	0.000	0.000|
12432334122 (0.016)	|0.000	0.010	0.000	0.002	0.000	0.002|
Multiallelic Dprime: 0.267
BLOCK 979.  MARKERS: 5155 5156 5157 5158 5159 5160
314133 (0.348)	|0.274	0.059	0.017|
334112 (0.240)	|0.028	0.013	0.199|
332133 (0.175)	|0.098	0.075	0.000|
134333 (0.172)	|0.000	0.165	0.008|
334333 (0.043)	|0.000	0.043	0.000|
334133 (0.011)	|0.009	0.001	0.000|
Multiallelic Dprime: 0.695
BLOCK 980.  MARKERS: 5161 5162
33 (0.411)	|0.400	0.007|
32 (0.358)	|0.004	0.344|
13 (0.231)	|0.217	0.014|
Multiallelic Dprime: 0.934
BLOCK 981.  MARKERS: 5163 5164
32 (0.621)	|0.253	0.000	0.199	0.000	0.105	0.032	0.013	0.002|
23 (0.365)	|0.000	0.213	0.000	0.132	0.000	0.000	0.000	0.009|
Multiallelic Dprime: 0.997
BLOCK 982.  MARKERS: 5165 5166 5167 5168 5169 5170 5171
3134211 (0.256)	|0.034	0.213	0.003	0.000|
3214211 (0.215)	|0.198	0.005	0.008	0.000|
1213131 (0.201)	|0.000	0.000	0.198	0.000|
3214111 (0.133)	|0.123	0.005	0.004	0.000|
3134213 (0.106)	|0.000	0.000	0.000	0.104|
3114211 (0.032)	|0.026	0.004	0.000	0.000|
1213111 (0.013)	|0.002	0.010	0.000	0.000|
1214211 (0.011)	|0.008	0.003	0.000	0.000|
Multiallelic Dprime: 0.897
BLOCK 983.  MARKERS: 5172 5173 5174 5175 5176 5177
331234 (0.393)	|0.031	0.234	0.128|
113432 (0.246)	|0.215	0.031	0.000|
331214 (0.227)	|0.225	0.001	0.003|
131232 (0.115)	|0.010	0.105	0.000|
Multiallelic Dprime: 0.787
BLOCK 984.  MARKERS: 5179 5180
24 (0.490)	|0.004	0.226	0.089	0.152	0.000|
22 (0.374)	|0.347	0.002	0.000	0.003	0.018|
42 (0.136)	|0.000	0.011	0.120	0.004	0.000|
Multiallelic Dprime: 0.859
BLOCK 985.  MARKERS: 5182 5183 5184 5185 5186 5187 5188
1121444 (0.351)	|0.351	0.000	0.000|
4343222 (0.238)	|0.000	0.240	0.000|
4343224 (0.210)	|0.000	0.000	0.205|
4341244 (0.159)	|0.158	0.000	0.000|
1123224 (0.019)	|0.000	0.000	0.019|
Multiallelic Dprime: 1.000
BLOCK 986.  MARKERS: 5189 5190 5191 5192 5193 5194
234413 (0.528)	|0.008	0.358	0.162	0.000|
212211 (0.244)	|0.213	0.005	0.025	0.000|
112221 (0.225)	|0.185	0.024	0.002	0.012|
Multiallelic Dprime: 0.824
BLOCK 987.  MARKERS: 5195 5196 5197 5198 5199 5200 5201 5202 5203
433424411 (0.407)	|0.349	0.047	0.008|
233242443 (0.386)	|0.262	0.119	0.006|
411424111 (0.192)	|0.165	0.015	0.011|
433424413 (0.013)	|0.006	0.006	0.000|
Multiallelic Dprime: 0.362
BLOCK 988.  MARKERS: 5208 5209 5210 5211
4112 (0.785)	|0.203	0.223	0.133	0.098	0.086	0.020	0.016|
1334 (0.186)	|0.064	0.008	0.017	0.049	0.046	0.002	0.000|
4134 (0.025)	|0.004	0.003	0.009	0.004	0.000	0.000	0.005|
Multiallelic Dprime: 0.323
BLOCK 989.  MARKERS: 5216 5217 5218 5219 5220
21144 (0.271)	|0.168	0.061	0.028	0.012|
21134 (0.234)	|0.138	0.065	0.017	0.015|
23142 (0.163)	|0.078	0.055	0.021	0.007|
23342 (0.151)	|0.090	0.036	0.017	0.008|
43342 (0.132)	|0.064	0.027	0.014	0.023|
21342 (0.022)	|0.016	0.006	0.000	0.000|
23144 (0.021)	|0.014	0.005	0.000	0.000|
Multiallelic Dprime: 0.113
BLOCK 990.  MARKERS: 5223 5224 5225
443 (0.564)	|0.247	0.260	0.042	0.006|
122 (0.259)	|0.119	0.070	0.064	0.005|
423 (0.097)	|0.034	0.016	0.008	0.033|
422 (0.067)	|0.051	0.005	0.010	0.000|
Multiallelic Dprime: 0.261
BLOCK 991.  MARKERS: 5227 5228 5229 5230 5231 5232
144324 (0.455)	|0.183	0.142	0.085	0.043|
432142 (0.354)	|0.106	0.093	0.129	0.026|
132142 (0.125)	|0.026	0.028	0.040	0.029|
144142 (0.044)	|0.011	0.011	0.009	0.010|
Multiallelic Dprime: 0.177
BLOCK 992.  MARKERS: 5233 5234 5235 5236 5237
43424 (0.335)	|0.151	0.155	0.022	0.006|
23422 (0.277)	|0.169	0.067	0.038	0.002|
43244 (0.268)	|0.105	0.067	0.087	0.010|
21422 (0.111)	|0.086	0.016	0.006	0.003|
Multiallelic Dprime: 0.265
BLOCK 993.  MARKERS: 5240 5241 5242 5243
1211 (0.517)	|0.337	0.160	0.003	0.000	0.000	0.000|
1433 (0.306)	|0.000	0.082	0.161	0.026	0.025	0.000|
2433 (0.156)	|0.000	0.001	0.003	0.137	0.014	0.000|
1213 (0.021)	|0.000	0.000	0.000	0.000	0.000	0.019|
Multiallelic Dprime: 0.783
BLOCK 994.  MARKERS: 5244 5245 5246 5247 5248 5249 5250 5251
34243114 (0.336)	|0.072	0.128	0.037	0.050	0.046	0.000|
12422332 (0.243)	|0.048	0.053	0.086	0.007	0.012	0.029|
12422334 (0.167)	|0.081	0.006	0.007	0.007	0.053	0.000|
12422114 (0.164)	|0.002	0.011	0.015	0.083	0.047	0.000|
12422134 (0.038)	|0.000	0.005	0.026	0.003	0.003	0.000|
34242314 (0.019)	|0.000	0.000	0.002	0.012	0.000	0.000|
Multiallelic Dprime: 0.423
BLOCK 995.  MARKERS: 5256 5257 5258 5259 5260 5261 5262 5263 5264 5265 5266 5267 5268 5269
12343434344231 (0.211)	|0.019	0.191	0.002|
34323212124213 (0.207)	|0.091	0.003	0.111|
34223434144131 (0.178)	|0.170	0.008	0.000|
14323434144131 (0.167)	|0.164	0.000	0.000|
14324434143131 (0.166)	|0.164	0.000	0.001|
34323234143131 (0.031)	|0.030	0.000	0.000|
Multiallelic Dprime: 0.845
BLOCK 996.  MARKERS: 5270 5271 5272
213 (0.668)	|0.394	0.180	0.095|
443 (0.210)	|0.090	0.082	0.039|
211 (0.118)	|0.056	0.045	0.018|
Multiallelic Dprime: 0.144
BLOCK 997.  MARKERS: 5275 5276
23 (0.541)	|0.420	0.112	0.009|
21 (0.309)	|0.023	0.278	0.006|
13 (0.150)	|0.001	0.005	0.136|
Multiallelic Dprime: 0.793
BLOCK 998.  MARKERS: 5277 5278 5279 5280
1322 (0.444)	|0.146	0.200	0.094|
1222 (0.396)	|0.228	0.063	0.098|
3244 (0.151)	|0.041	0.053	0.055|
Multiallelic Dprime: 0.250
BLOCK 999.  MARKERS: 5284 5285 5286 5287
4442 (0.419)	|0.326	0.025	0.035	0.025	0.005|
4121 (0.316)	|0.154	0.077	0.035	0.049	0.000|
2121 (0.246)	|0.102	0.033	0.053	0.028	0.028|
Multiallelic Dprime: 0.332
BLOCK 1000.  MARKERS: 5291 5292 5293 5294 5295 5296 5297
2121123 (0.590)	|0.359	0.110	0.119|
4343311 (0.138)	|0.029	0.101	0.010|
4323323 (0.125)	|0.047	0.027	0.051|
4343321 (0.103)	|0.053	0.025	0.025|
4321123 (0.036)	|0.029	0.002	0.004|
Multiallelic Dprime: 0.275
BLOCK 1001.  MARKERS: 5301 5302
23 (0.524)	|0.011	0.211	0.208	0.001	0.087|
41 (0.263)	|0.244	0.002	0.017	0.000	0.000|
43 (0.212)	|0.050	0.031	0.010	0.111	0.010|
Multiallelic Dprime: 0.782
BLOCK 1002.  MARKERS: 5303 5304 5305 5306 5307 5308
414312 (0.305)	|0.296	0.008	0.000|
232341 (0.243)	|0.022	0.220	0.002|
214412 (0.237)	|0.180	0.009	0.048|
214342 (0.113)	|0.040	0.073	0.000|
234342 (0.097)	|0.016	0.003	0.078|
Multiallelic Dprime: 0.761
BLOCK 1003.  MARKERS: 5309 5310
14 (0.552)	|0.433	0.080	0.039|
11 (0.320)	|0.251	0.059	0.010|
44 (0.128)	|0.089	0.028	0.011|
Multiallelic Dprime: 0.077
BLOCK 1004.  MARKERS: 5311 5312 5313
223 (0.775)	|0.584	0.147	0.041|
141 (0.166)	|0.013	0.117	0.037|
221 (0.059)	|0.056	0.003	0.000|
Multiallelic Dprime: 0.541
BLOCK 1005.  MARKERS: 5316 5317
31 (0.655)	|0.383	0.180	0.091|
13 (0.268)	|0.140	0.091	0.036|
33 (0.078)	|0.051	0.021	0.006|
Multiallelic Dprime: 0.066
BLOCK 1006.  MARKERS: 5318 5319
44 (0.574)	|0.110	0.368	0.095|
42 (0.292)	|0.273	0.005	0.014|
24 (0.134)	|0.000	0.003	0.132|
Multiallelic Dprime: 0.751
BLOCK 1007.  MARKERS: 5320 5321
21 (0.383)	|0.217	0.134	0.027|
23 (0.375)	|0.284	0.057	0.031|
43 (0.242)	|0.124	0.041	0.077|
Multiallelic Dprime: 0.268
BLOCK 1008.  MARKERS: 5322 5323 5324
342 (0.625)	|0.279	0.137	0.179	0.027|
112 (0.231)	|0.128	0.101	0.003	0.000|
144 (0.135)	|0.087	0.034	0.013	0.000|
Multiallelic Dprime: 0.319
BLOCK 1009.  MARKERS: 5325 5326 5327 5328
3433 (0.496)	|0.258	0.034	0.119	0.081|
1311 (0.273)	|0.004	0.147	0.123	0.000|
3313 (0.198)	|0.030	0.081	0.000	0.086|
3413 (0.026)	|0.027	0.000	0.000	0.000|
Multiallelic Dprime: 0.516
BLOCK 1010.  MARKERS: 5329 5330 5331 5332
2423 (0.319)	|0.000	0.283	0.036	0.000|
4123 (0.262)	|0.240	0.000	0.016	0.007|
2123 (0.248)	|0.015	0.000	0.140	0.091|
4144 (0.167)	|0.079	0.000	0.024	0.065|
Multiallelic Dprime: 0.777
BLOCK 1011.  MARKERS: 5333 5334 5335
343 (0.333)	|0.129	0.095	0.068	0.004	0.038|
441 (0.281)	|0.122	0.085	0.006	0.015	0.056|
311 (0.216)	|0.036	0.053	0.016	0.105	0.006|
341 (0.167)	|0.050	0.061	0.044	0.004	0.008|
Multiallelic Dprime: 0.282
BLOCK 1012.  MARKERS: 5336 5337 5338 5339 5340
32233 (0.336)	|0.086	0.202	0.047	0.000|
33433 (0.293)	|0.276	0.000	0.018	0.000|
12233 (0.133)	|0.013	0.038	0.082	0.000|
33431 (0.129)	|0.129	0.000	0.000	0.000|
33413 (0.109)	|0.000	0.000	0.000	0.108|
Multiallelic Dprime: 0.760
BLOCK 1013.  MARKERS: 5341 5342 5343
443 (0.505)	|0.345	0.144	0.016|
211 (0.240)	|0.168	0.063	0.009|
413 (0.147)	|0.045	0.007	0.095|
411 (0.107)	|0.099	0.001	0.007|
Multiallelic Dprime: 0.328
BLOCK 1014.  MARKERS: 5344 5345
43 (0.657)	|0.497	0.036	0.104	0.020|
22 (0.215)	|0.013	0.197	0.002	0.002|
42 (0.128)	|0.030	0.001	0.005	0.088|
Multiallelic Dprime: 0.785
BLOCK 1015.  MARKERS: 5346 5347 5348 5349 5350 5351
234433 (0.538)	|0.230	0.215	0.037	0.054|
422431 (0.234)	|0.034	0.014	0.155	0.027|
424433 (0.111)	|0.035	0.072	0.002	0.001|
224213 (0.110)	|0.093	0.002	0.000	0.014|
Multiallelic Dprime: 0.448
BLOCK 1016.  MARKERS: 5353 5354 5355 5356 5357 5358 5359 5360 5361 5362 5363 5364 5365 5366
21231131443433 (0.392)	|0.254	0.080	0.059|
31223411222111 (0.302)	|0.179	0.110	0.016|
21231132422131 (0.195)	|0.111	0.045	0.041|
33423432422131 (0.100)	|0.066	0.017	0.017|
Multiallelic Dprime: 0.126
BLOCK 1017.  MARKERS: 5368 5369
14 (0.614)	|0.503	0.105	0.005|
34 (0.251)	|0.154	0.092	0.003|
11 (0.135)	|0.068	0.059	0.004|
Multiallelic Dprime: 0.282
BLOCK 1018.  MARKERS: 5371 5372
31 (0.725)	|0.476	0.018	0.121	0.081	0.026|
13 (0.256)	|0.036	0.187	0.029	0.001	0.000|
33 (0.012)	|0.000	0.000	0.009	0.002	0.000|
Multiallelic Dprime: 0.695
BLOCK 1019.  MARKERS: 5373 5374 5375 5376 5377 5378 5379
4244412 (0.512)	|0.497	0.016|
2442412 (0.207)	|0.023	0.184|
2432234 (0.162)	|0.033	0.129|
4242412 (0.084)	|0.006	0.079|
2442432 (0.026)	|0.000	0.026|
Multiallelic Dprime: 0.853
BLOCK 1020.  MARKERS: 5381 5382
42 (0.563)	|0.198	0.219	0.138	0.008|
21 (0.437)	|0.269	0.032	0.105	0.031|
Multiallelic Dprime: 0.335
BLOCK 1021.  MARKERS: 5383 5384 5385
412 (0.466)	|0.339	0.001	0.000	0.127|
111 (0.251)	|0.000	0.250	0.000	0.000|
431 (0.243)	|0.002	0.000	0.237	0.003|
411 (0.040)	|0.040	0.000	0.000	0.000|
Multiallelic Dprime: 0.953
BLOCK 1022.  MARKERS: 5386 5387 5388
213 (0.381)	|0.193	0.070	0.065	0.046	0.003|
233 (0.251)	|0.110	0.082	0.029	0.022	0.000|
312 (0.237)	|0.050	0.110	0.030	0.007	0.034|
313 (0.129)	|0.022	0.022	0.084	0.000	0.000|
Multiallelic Dprime: 0.328
BLOCK 1023.  MARKERS: 5390 5391 5392 5393 5394 5395 5396 5397 5398 5399
4342231322 (0.375)	|0.033	0.167	0.168	0.006|
1324313133 (0.285)	|0.218	0.058	0.006	0.002|
1144313133 (0.209)	|0.076	0.005	0.000	0.125|
1124313133 (0.075)	|0.072	0.002	0.000	0.001|
1342233323 (0.037)	|0.036	0.001	0.000	0.000|
Multiallelic Dprime: 0.698
BLOCK 1024.  MARKERS: 5400 5401 5402
432 (0.441)	|0.310	0.039	0.093|
414 (0.236)	|0.228	0.007	0.002|
412 (0.183)	|0.165	0.004	0.015|
132 (0.137)	|0.032	0.104	0.000|
Multiallelic Dprime: 0.517
BLOCK 1025.  MARKERS: 5403 5404 5405
113 (0.737)	|0.498	0.133	0.087	0.021|
341 (0.154)	|0.007	0.101	0.041	0.000|
111 (0.108)	|0.022	0.079	0.000	0.007|
Multiallelic Dprime: 0.626
BLOCK 1026.  MARKERS: 5406 5407 5408
421 (0.526)	|0.146	0.141	0.142	0.082	0.015|
423 (0.312)	|0.044	0.117	0.026	0.054	0.069|
333 (0.129)	|0.087	0.016	0.012	0.011	0.004|
433 (0.027)	|0.010	0.009	0.004	0.001	0.003|
Multiallelic Dprime: 0.290
BLOCK 1027.  MARKERS: 5412 5413 5414 5415
1212 (0.287)	|0.138	0.059	0.048	0.033	0.008|
1422 (0.283)	|0.179	0.048	0.028	0.014	0.013|
4412 (0.188)	|0.105	0.017	0.044	0.009	0.008|
4411 (0.149)	|0.094	0.027	0.014	0.012	0.002|
1412 (0.090)	|0.058	0.016	0.006	0.009	0.000|
Multiallelic Dprime: 0.149
BLOCK 1028.  MARKERS: 5416 5417 5418 5419
4324 (0.578)	|0.370	0.190	0.013	0.007|
4142 (0.167)	|0.135	0.023	0.008	0.001|
3342 (0.139)	|0.013	0.016	0.106	0.002|
4344 (0.076)	|0.010	0.065	0.000	0.001|
4342 (0.031)	|0.006	0.008	0.001	0.016|
Multiallelic Dprime: 0.451
BLOCK 1029.  MARKERS: 5420 5421 5422
132 (0.534)	|0.274	0.250|
321 (0.302)	|0.295	0.007|
131 (0.133)	|0.129	0.004|
121 (0.031)	|0.031	0.000|
Multiallelic Dprime: 0.911
BLOCK 1030.  MARKERS: 5423 5424
22 (0.730)	|0.290	0.000	0.196	0.174	0.047	0.020|
34 (0.261)	|0.000	0.249	0.000	0.001	0.000	0.000|
Multiallelic Dprime: 0.995
BLOCK 1031.  MARKERS: 5425 5426 5427 5428 5429 5430 5431 5432
21113414 (0.289)	|0.002	0.151	0.017	0.119|
32341414 (0.250)	|0.003	0.014	0.221	0.004|
31113432 (0.196)	|0.177	0.007	0.003	0.008|
31113214 (0.175)	|0.075	0.080	0.005	0.014|
31113434 (0.055)	|0.005	0.007	0.005	0.038|
31113414 (0.020)	|0.003	0.003	0.004	0.011|
Multiallelic Dprime: 0.718
BLOCK 1032.  MARKERS: 5433 5434 5435 5436 5437
42221 (0.280)	|0.255	0.023|
44221 (0.263)	|0.080	0.179|
24411 (0.252)	|0.249	0.000|
42223 (0.194)	|0.194	0.000|
Multiallelic Dprime: 0.846
BLOCK 1033.  MARKERS: 5438 5439
14 (0.786)	|0.457	0.238	0.088|
42 (0.202)	|0.041	0.148	0.012|
Multiallelic Dprime: 0.563
BLOCK 1034.  MARKERS: 5443 5444 5445
113 (0.506)	|0.501	0.003	0.002	0.000|
242 (0.390)	|0.007	0.319	0.029	0.035|
142 (0.100)	|0.015	0.030	0.054	0.000|
Multiallelic Dprime: 0.885
BLOCK 1035.  MARKERS: 5447 5448 5449
321 (0.521)	|0.446	0.023	0.006	0.024	0.019	0.000|
243 (0.354)	|0.021	0.298	0.002	0.015	0.000	0.013|
241 (0.087)	|0.036	0.001	0.046	0.000	0.000	0.000|
341 (0.036)	|0.033	0.003	0.000	0.000	0.000	0.000|
Multiallelic Dprime: 0.770
BLOCK 1036.  MARKERS: 5450 5451 5452 5453 5454 5455 5456 5457
33124124 (0.535)	|0.436	0.066	0.030|
11442242 (0.329)	|0.007	0.315	0.001|
31442242 (0.054)	|0.001	0.002	0.051|
31442244 (0.039)	|0.012	0.020	0.007|
33124122 (0.020)	|0.000	0.020	0.000|
11442222 (0.014)	|0.000	0.014	0.000|
Multiallelic Dprime: 0.827
BLOCK 1037.  MARKERS: 5458 5459
44 (0.463)	|0.314	0.134	0.009|
22 (0.440)	|0.217	0.093	0.130|
42 (0.091)	|0.006	0.076	0.008|
Multiallelic Dprime: 0.334
BLOCK 1038.  MARKERS: 5460 5461 5462
242 (0.538)	|0.250	0.174	0.115|
412 (0.306)	|0.181	0.056	0.068|
414 (0.149)	|0.051	0.072	0.026|
Multiallelic Dprime: 0.135
BLOCK 1039.  MARKERS: 5464 5465
21 (0.483)	|0.455	0.028|
32 (0.302)	|0.275	0.028|
22 (0.213)	|0.161	0.049|
Multiallelic Dprime: 0.321
BLOCK 1040.  MARKERS: 5467 5468
33 (0.891)	|0.688	0.104	0.099|
11 (0.106)	|0.060	0.032	0.013|
Multiallelic Dprime: 0.207
BLOCK 1041.  MARKERS: 5469 5470 5471
341 (0.750)	|0.407	0.251	0.087|
322 (0.137)	|0.069	0.043	0.024|
122 (0.112)	|0.049	0.057	0.006|
Multiallelic Dprime: 0.097
BLOCK 1042.  MARKERS: 5473 5474
34 (0.527)	|0.321	0.200	0.005|
12 (0.351)	|0.334	0.004	0.014|
32 (0.117)	|0.014	0.000	0.103|
Multiallelic Dprime: 0.642
BLOCK 1043.  MARKERS: 5475 5476 5477
243 (0.671)	|0.513	0.157|
241 (0.207)	|0.181	0.026|
423 (0.122)	|0.102	0.015|
Multiallelic Dprime: 0.371
BLOCK 1044.  MARKERS: 5480 5481
22 (0.795)	|0.613	0.006	0.176|
44 (0.197)	|0.006	0.192	0.000|
Multiallelic Dprime: 0.964
BLOCK 1045.  MARKERS: 5482 5483
21 (0.623)	|0.168	0.248	0.206	0.002|
43 (0.202)	|0.000	0.003	0.000	0.198|
23 (0.175)	|0.166	0.008	0.000	0.000|
Multiallelic Dprime: 0.796
BLOCK 1046.  MARKERS: 5484 5485 5486
331 (0.332)	|0.166	0.015	0.125	0.027|
321 (0.261)	|0.059	0.185	0.013	0.003|
333 (0.206)	|0.060	0.020	0.064	0.061|
121 (0.196)	|0.159	0.029	0.005	0.003|
Multiallelic Dprime: 0.487
BLOCK 1047.  MARKERS: 5487 5488 5489
211 (0.446)	|0.212	0.214	0.007	0.000	0.005	0.002|
331 (0.250)	|0.002	0.000	0.000	0.108	0.130	0.002|
213 (0.208)	|0.002	0.008	0.150	0.038	0.004	0.002|
311 (0.096)	|0.040	0.000	0.000	0.000	0.000	0.053|
Multiallelic Dprime: 0.854
BLOCK 1048.  MARKERS: 5491 5492 5493 5494 5495 5496 5497 5498 5499 5500
3213222112 (0.256)	|0.141	0.113|
3223212132 (0.224)	|0.113	0.110|
3213424334 (0.158)	|0.096	0.063|
1311424334 (0.146)	|0.075	0.068|
3313222334 (0.139)	|0.083	0.053|
3313424334 (0.059)	|0.033	0.027|
Multiallelic Dprime: 0.064
BLOCK 1049.  MARKERS: 5503 5504 5505
143 (0.551)	|0.288	0.262|
331 (0.435)	|0.285	0.151|
Multiallelic Dprime: 0.174
BLOCK 1050.  MARKERS: 5507 5508
24 (0.579)	|0.400	0.128	0.051|
42 (0.419)	|0.316	0.084	0.019|
Multiallelic Dprime: 0.126
BLOCK 1051.  MARKERS: 5509 5510
14 (0.718)	|0.347	0.261	0.110|
42 (0.212)	|0.079	0.072	0.059|
12 (0.070)	|0.032	0.012	0.027|
Multiallelic Dprime: 0.150
BLOCK 1052.  MARKERS: 5513 5514
31 (0.457)	|0.371	0.077|
11 (0.345)	|0.305	0.037|
13 (0.195)	|0.166	0.028|
Multiallelic Dprime: 0.164
BLOCK 1053.  MARKERS: 5516 5517 5518
233 (0.846)	|0.376	0.217	0.099	0.088	0.043	0.019|
111 (0.141)	|0.097	0.028	0.003	0.004	0.003	0.004|
Multiallelic Dprime: 0.427
BLOCK 1054.  MARKERS: 5519 5520 5521 5522 5523
34412 (0.475)	|0.301	0.160	0.015|
12334 (0.246)	|0.081	0.009	0.155|
34332 (0.105)	|0.095	0.005	0.004|
34312 (0.091)	|0.089	0.002	0.000|
32334 (0.048)	|0.005	0.043	0.000|
34334 (0.025)	|0.007	0.012	0.007|
Multiallelic Dprime: 0.521
BLOCK 1055.  MARKERS: 5526 5527
23 (0.585)	|0.450	0.101	0.033|
43 (0.234)	|0.189	0.041	0.005|
21 (0.182)	|0.135	0.042	0.004|
Multiallelic Dprime: 0.074
BLOCK 1056.  MARKERS: 5533 5534
23 (0.774)	|0.300	0.381	0.093|
42 (0.184)	|0.144	0.037	0.003|
22 (0.042)	|0.004	0.018	0.021|
Multiallelic Dprime: 0.416
BLOCK 1057.  MARKERS: 5535 5536
31 (0.448)	|0.343	0.053	0.031	0.020|
33 (0.436)	|0.313	0.069	0.032	0.021|
43 (0.117)	|0.062	0.030	0.019	0.005|
Multiallelic Dprime: 0.109
BLOCK 1058.  MARKERS: 5539 5540 5541
221 (0.718)	|0.446	0.259	0.014|
442 (0.153)	|0.055	0.013	0.085|
441 (0.082)	|0.007	0.047	0.028|
421 (0.046)	|0.004	0.003	0.040|
Multiallelic Dprime: 0.534
BLOCK 1059.  MARKERS: 5543 5544
23 (0.512)	|0.483	0.012	0.017|
22 (0.321)	|0.063	0.177	0.080|
43 (0.167)	|0.039	0.053	0.074|
Multiallelic Dprime: 0.699
BLOCK 1060.  MARKERS: 5545 5546
43 (0.584)	|0.276	0.198	0.108|
41 (0.243)	|0.125	0.079	0.038|
21 (0.171)	|0.061	0.083	0.027|
Multiallelic Dprime: 0.086
BLOCK 1061.  MARKERS: 5549 5550
14 (0.463)	|0.246	0.111	0.102|
34 (0.361)	|0.081	0.246	0.035|
12 (0.173)	|0.053	0.019	0.104|
Multiallelic Dprime: 0.389
BLOCK 1062.  MARKERS: 5552 5553
33 (0.381)	|0.248	0.132|
32 (0.379)	|0.214	0.163|
42 (0.241)	|0.124	0.117|
Multiallelic Dprime: 0.104
BLOCK 1063.  MARKERS: 5558 5559
12 (0.586)	|0.069	0.284	0.227|
31 (0.412)	|0.319	0.083	0.011|
Multiallelic Dprime: 0.653
BLOCK 1064.  MARKERS: 5560 5561 5562 5563
2443 (0.387)	|0.261	0.127|
2221 (0.367)	|0.297	0.071|
4221 (0.239)	|0.003	0.236|
Multiallelic Dprime: 0.538
BLOCK 1065.  MARKERS: 5564 5565
21 (0.561)	|0.028	0.334	0.197|
43 (0.439)	|0.418	0.015	0.001|
Multiallelic Dprime: 0.930
BLOCK 1066.  MARKERS: 5566 5567 5568 5569
3231 (0.446)	|0.318	0.069	0.060|
3232 (0.349)	|0.270	0.042	0.038|
1421 (0.198)	|0.129	0.040	0.030|
Multiallelic Dprime: 0.091
BLOCK 1067.  MARKERS: 5574 5575 5576
321 (0.718)	|0.676	0.042|
341 (0.153)	|0.068	0.085|
143 (0.128)	|0.086	0.042|
Multiallelic Dprime: 0.565
BLOCK 1068.  MARKERS: 5579 5580
12 (0.831)	|0.668	0.000	0.073	0.019	0.069|
31 (0.169)	|0.004	0.108	0.000	0.052	0.000|
Multiallelic Dprime: 0.953
BLOCK 1069.  MARKERS: 5581 5582 5583 5584 5585 5586 5587 5588
41232322 (0.670)	|0.641	0.011	0.015|
24114144 (0.108)	|0.006	0.026	0.077|
41232344 (0.073)	|0.069	0.002	0.003|
41232324 (0.072)	|0.035	0.015	0.020|
21232344 (0.069)	|0.003	0.063	0.000|
Multiallelic Dprime: 0.796
BLOCK 1070.  MARKERS: 5590 5591 5592
333 (0.759)	|0.732	0.026|
233 (0.118)	|0.098	0.020|
212 (0.114)	|0.026	0.086|
Multiallelic Dprime: 0.658
BLOCK 1071.  MARKERS: 5594 5595 5596
223 (0.859)	|0.384	0.318	0.096	0.041	0.007|
344 (0.138)	|0.024	0.067	0.032	0.009	0.004|
Multiallelic Dprime: 0.329
BLOCK 1072.  MARKERS: 5597 5598 5599 5600 5601
34332 (0.410)	|0.084	0.287	0.040|
12114 (0.386)	|0.290	0.022	0.075|
34132 (0.128)	|0.007	0.007	0.115|
14132 (0.051)	|0.000	0.003	0.048|
14112 (0.011)	|0.006	0.000	0.004|
Multiallelic Dprime: 0.662
BLOCK 1073.  MARKERS: 5602 5603
13 (0.394)	|0.071	0.292	0.028|
11 (0.322)	|0.313	0.007	0.000|
23 (0.284)	|0.287	0.000	0.000|
Multiallelic Dprime: 0.966
BLOCK 1074.  MARKERS: 5606 5607
12 (0.672)	|0.228	0.195	0.152	0.097|
31 (0.299)	|0.134	0.102	0.039	0.022|
32 (0.028)	|0.012	0.010	0.003	0.003|
Multiallelic Dprime: 0.174
BLOCK 1075.  MARKERS: 5610 5611 5612
221 (0.374)	|0.172	0.139	0.062|
243 (0.308)	|0.144	0.113	0.049|
223 (0.193)	|0.053	0.066	0.072|
423 (0.122)	|0.062	0.020	0.036|
Multiallelic Dprime: 0.138
BLOCK 1076.  MARKERS: 5618 5619 5620
322 (0.429)	|0.363	0.021	0.033	0.004	0.008|
222 (0.339)	|0.039	0.162	0.103	0.008	0.028|
244 (0.219)	|0.116	0.002	0.014	0.085	0.001|
Multiallelic Dprime: 0.635
BLOCK 1077.  MARKERS: 5622 5623 5624 5625 5626
11412 (0.521)	|0.457	0.036	0.012	0.016|
11313 (0.187)	|0.048	0.014	0.122	0.003|
44412 (0.154)	|0.020	0.120	0.011	0.002|
11432 (0.102)	|0.015	0.000	0.000	0.086|
14412 (0.037)	|0.035	0.000	0.000	0.002|
Multiallelic Dprime: 0.717
BLOCK 1078.  MARKERS: 5627 5628 5629
331 (0.574)	|0.264	0.173	0.099	0.031|
131 (0.170)	|0.092	0.044	0.022	0.006|
313 (0.145)	|0.047	0.035	0.044	0.016|
311 (0.109)	|0.061	0.030	0.012	0.005|
Multiallelic Dprime: 0.105
BLOCK 1079.  MARKERS: 5632 5633 5634 5635 5636
31411 (0.463)	|0.379	0.043	0.042|
31434 (0.283)	|0.084	0.071	0.128|
22211 (0.176)	|0.041	0.115	0.021|
32211 (0.058)	|0.011	0.045	0.002|
Multiallelic Dprime: 0.527
BLOCK 1080.  MARKERS: 5637 5638
12 (0.524)	|0.293	0.195	0.036|
24 (0.279)	|0.177	0.098	0.004|
14 (0.197)	|0.129	0.061	0.006|
Multiallelic Dprime: 0.109
BLOCK 1081.  MARKERS: 5640 5641
33 (0.599)	|0.505	0.083	0.010|
21 (0.354)	|0.266	0.088	0.000|
23 (0.048)	|0.041	0.005	0.001|
Multiallelic Dprime: 0.191
BLOCK 1082.  MARKERS: 5645 5646 5647
321 (0.812)	|0.349	0.463|
112 (0.176)	|0.145	0.031|
111 (0.012)	|0.006	0.003|
Multiallelic Dprime: 0.631
BLOCK 1083.  MARKERS: 5649 5650
11 (0.501)	|0.435	0.065|
33 (0.496)	|0.458	0.038|
Multiallelic Dprime: 0.256
BLOCK 1084.  MARKERS: 5652 5653
33 (0.896)	|0.589	0.304|
22 (0.103)	|0.009	0.094|
Multiallelic Dprime: 0.857
BLOCK 1085.  MARKERS: 5654 5655
31 (0.597)	|0.275	0.192	0.131|
14 (0.399)	|0.375	0.024	0.000|
Multiallelic Dprime: 0.829
BLOCK 1086.  MARKERS: 5656 5657
21 (0.652)	|0.333	0.249	0.008	0.053	0.004|
23 (0.215)	|0.039	0.002	0.139	0.030	0.001|
41 (0.133)	|0.016	0.002	0.002	0.052	0.059|
Multiallelic Dprime: 0.713
BLOCK 1087.  MARKERS: 5659 5660 5661 5662 5663 5664 5665 5666 5667 5668 5669 5670 5671 5672
23421431142424 (0.390)	|0.173	0.119	0.086|
23422413332422 (0.253)	|0.132	0.051	0.070|
21222113142424 (0.147)	|0.066	0.041	0.041|
33242413331134 (0.136)	|0.075	0.034	0.027|
21222413142424 (0.064)	|0.010	0.023	0.031|
Multiallelic Dprime: 0.112
BLOCK 1088.  MARKERS: 5673 5674 5675 5676
1122 (0.459)	|0.433	0.011	0.002|
3122 (0.273)	|0.153	0.002	0.120|
1244 (0.258)	|0.073	0.180	0.004|
Multiallelic Dprime: 0.715
BLOCK 1089.  MARKERS: 5677 5678 5679 5680 5681
33231 (0.662)	|0.497	0.072	0.045	0.029	0.011|
21313 (0.198)	|0.057	0.067	0.026	0.047	0.000|
23313 (0.126)	|0.079	0.013	0.029	0.005	0.000|
Multiallelic Dprime: 0.350
BLOCK 1090.  MARKERS: 5684 5685 5686 5687 5688 5689 5690
1114231 (0.640)	|0.623	0.014	0.003|
2341413 (0.151)	|0.000	0.149	0.002|
2344231 (0.106)	|0.104	0.002	0.000|
2314231 (0.083)	|0.082	0.000	0.000|
2311433 (0.011)	|0.002	0.000	0.009|
Multiallelic Dprime: 0.891
BLOCK 1091.  MARKERS: 5691 5692
42 (0.815)	|0.637	0.055	0.001	0.078	0.012	0.000	0.008|
24 (0.169)	|0.005	0.064	0.082	0.000	0.000	0.010	0.001|
22 (0.016)	|0.002	0.011	0.000	0.000	0.000	0.000	0.000|
Multiallelic Dprime: 0.878
BLOCK 1092.  MARKERS: 5693 5694 5695 5696 5697 5698 5699 5700 5701 5702 5703 5704 5705 5706
22131314123322 (0.645)	|0.280	0.087	0.117	0.060	0.065	0.013|
11411422132441 (0.130)	|0.030	0.017	0.045	0.022	0.011	0.002|
11413414332442 (0.084)	|0.028	0.036	0.005	0.002	0.010	0.000|
21131414123322 (0.078)	|0.020	0.040	0.002	0.008	0.004	0.002|
22131414123322 (0.012)	|0.003	0.002	0.001	0.005	0.000	0.000|
11413414332342 (0.011)	|0.011	0.000	0.000	0.000	0.000	0.000|
11131314123322 (0.010)	|0.007	0.000	0.000	0.003	0.000	0.000|
Multiallelic Dprime: 0.255
BLOCK 1093.  MARKERS: 5708 5709 5710 5711 5712 5713
134233 (0.383)	|0.021	0.271	0.025	0.068|
132221 (0.185)	|0.182	0.000	0.002	0.000|
132131 (0.175)	|0.166	0.008	0.000	0.000|
412131 (0.104)	|0.101	0.000	0.000	0.000|
132231 (0.094)	|0.006	0.000	0.088	0.000|
134231 (0.017)	|0.007	0.000	0.011	0.000|
Multiallelic Dprime: 0.910
BLOCK 1094.  MARKERS: 5715 5716 5717
441 (0.496)	|0.380	0.082	0.010	0.023|
221 (0.293)	|0.273	0.010	0.009	0.000|
443 (0.136)	|0.086	0.013	0.036	0.000|
241 (0.072)	|0.070	0.001	0.000	0.000|
Multiallelic Dprime: 0.447
BLOCK 1095.  MARKERS: 5719 5720 5721 5722 5723
13134 (0.810)	|0.400	0.236	0.176|
34312 (0.107)	|0.056	0.035	0.017|
13332 (0.056)	|0.021	0.021	0.014|
14312 (0.023)	|0.017	0.004	0.001|
Multiallelic Dprime: 0.072
BLOCK 1096.  MARKERS: 5725 5726 5727
134 (0.493)	|0.380	0.090	0.005	0.018|
133 (0.297)	|0.116	0.057	0.109	0.003|
313 (0.208)	|0.190	0.002	0.011	0.001|
Multiallelic Dprime: 0.449
BLOCK 1097.  MARKERS: 5729 5730 5731 5732 5733 5734 5735 5736
22342343 (0.687)	|0.624	0.026	0.003	0.030	0.000|
44124131 (0.149)	|0.004	0.142	0.000	0.000	0.000|
22342341 (0.124)	|0.017	0.001	0.092	0.000	0.012|
24124131 (0.023)	|0.010	0.012	0.000	0.000	0.000|
Multiallelic Dprime: 0.857
BLOCK 1098.  MARKERS: 5738 5739 5740 5741 5742 5743
224143 (0.667)	|0.604	0.048|
441211 (0.182)	|0.023	0.155|
241211 (0.096)	|0.094	0.002|
224243 (0.032)	|0.001	0.029|
244143 (0.012)	|0.003	0.009|
Multiallelic Dprime: 0.756
BLOCK 1099.  MARKERS: 5747 5748 5749 5750 5751
44234 (0.735)	|0.498	0.220	0.000	0.011|
22343 (0.245)	|0.154	0.017	0.073	0.000|
Multiallelic Dprime: 0.299
BLOCK 1100.  MARKERS: 5752 5753 5754 5755 5756 5757 5758 5759
31211143 (0.659)	|0.344	0.300	0.005	0.000|
12434421 (0.242)	|0.212	0.000	0.000	0.017|
12431121 (0.078)	|0.000	0.000	0.073	0.000|
12434443 (0.011)	|0.000	0.011	0.000	0.000|
Multiallelic Dprime: 0.649
BLOCK 1101.  MARKERS: 5761 5762 5763 5764 5765 5766 5767 5768 5769 5770
1324333324 (0.557)	|0.488	0.000	0.044	0.026|
3142241232 (0.314)	|0.000	0.308	0.001	0.000|
3142233232 (0.079)	|0.019	0.002	0.057	0.000|
1324331232 (0.017)	|0.000	0.017	0.000	0.000|
Multiallelic Dprime: 0.900
BLOCK 1102.  MARKERS: 5771 5772 5773 5774
4122 (0.516)	|0.404	0.008	0.105|
2344 (0.334)	|0.002	0.324	0.004|
4144 (0.112)	|0.002	0.002	0.108|
4344 (0.028)	|0.003	0.026	0.000|
Multiallelic Dprime: 0.860
BLOCK 1103.  MARKERS: 5776 5777
43 (0.415)	|0.152	0.123	0.100	0.039|
31 (0.362)	|0.158	0.053	0.092	0.050|
33 (0.221)	|0.100	0.049	0.029	0.042|
Multiallelic Dprime: 0.140
BLOCK 1104.  MARKERS: 5782 5783 5784 5785 5786 5787
213342 (0.413)	|0.151	0.151	0.048	0.012	0.022	0.008	0.009	0.002|
431124 (0.224)	|0.154	0.026	0.026	0.015	0.000	0.000	0.002	0.000|
411124 (0.221)	|0.006	0.100	0.109	0.003	0.000	0.000	0.000	0.000|
213344 (0.130)	|0.016	0.019	0.005	0.065	0.000	0.008	0.000	0.008|
Multiallelic Dprime: 0.447
BLOCK 1105.  MARKERS: 5789 5790 5791 5792 5793 5794 5795 5796 5797
414114121 (0.328)	|0.268	0.056|
332131241 (0.298)	|0.081	0.218|
414134121 (0.189)	|0.167	0.022|
334331144 (0.097)	|0.090	0.007|
332131121 (0.022)	|0.017	0.005|
334331121 (0.021)	|0.015	0.006|
432131241 (0.012)	|0.002	0.010|
314131141 (0.010)	|0.009	0.001|
Multiallelic Dprime: 0.574
BLOCK 1106.  MARKERS: 5798 5799
43 (0.657)	|0.619	0.008	0.011	0.000|
21 (0.338)	|0.004	0.316	0.002	0.011|
Multiallelic Dprime: 0.969
BLOCK 1107.  MARKERS: 5800 5801 5802 5803 5804 5805 5806 5807 5808 5809 5810 5811 5812 5813 5814 5815 5816 5817 5818 5819
34333331111322314123 (0.628)	|0.378	0.186	0.056	0.005|
42111114334144232332 (0.325)	|0.061	0.221	0.033	0.006|
42111114334342314123 (0.012)	|0.005	0.002	0.004	0.002|
42111114334142314123 (0.010)	|0.007	0.002	0.000	0.000|
Multiallelic Dprime: 0.451
BLOCK 1108.  MARKERS: 5823 5824 5825
242 (0.454)	|0.095	0.278	0.081|
144 (0.422)	|0.256	0.069	0.096|
122 (0.101)	|0.081	0.006	0.013|
142 (0.016)	|0.006	0.010	0.000|
Multiallelic Dprime: 0.432
BLOCK 1109.  MARKERS: 5826 5827 5828
233 (0.445)	|0.073	0.313	0.057|
212 (0.365)	|0.307	0.035	0.019|
133 (0.191)	|0.042	0.028	0.119|
Multiallelic Dprime: 0.634
BLOCK 1110.  MARKERS: 5829 5830 5831
314 (0.422)	|0.145	0.278|
334 (0.377)	|0.266	0.110|
113 (0.194)	|0.128	0.067|
Multiallelic Dprime: 0.343
BLOCK 1111.  MARKERS: 5832 5833
43 (0.541)	|0.252	0.215	0.074|
21 (0.459)	|0.122	0.157	0.176|
Multiallelic Dprime: 0.250
BLOCK 1112.  MARKERS: 5834 5835
23 (0.374)	|0.072	0.301	0.000|
21 (0.372)	|0.303	0.005	0.039|
41 (0.251)	|0.013	0.000	0.238|
Multiallelic Dprime: 0.830
BLOCK 1113.  MARKERS: 5836 5837 5838 5839 5840 5841 5842 5843
31431443 (0.388)	|0.089	0.157	0.033	0.098	0.000|
31411441 (0.308)	|0.261	0.024	0.007	0.014	0.000|
14112221 (0.276)	|0.019	0.064	0.186	0.000	0.000|
Multiallelic Dprime: 0.622
BLOCK 1114.  MARKERS: 5844 5845 5846 5847 5848 5849 5850 5851 5852 5853
4432224312 (0.371)	|0.064	0.230	0.044	0.033|
4214242114 (0.244)	|0.172	0.050	0.010	0.012|
4214242134 (0.233)	|0.178	0.050	0.004	0.000|
3434342112 (0.114)	|0.047	0.057	0.000	0.007|
4234242112 (0.010)	|0.001	0.010	0.000	0.000|
Multiallelic Dprime: 0.467
BLOCK 1115.  MARKERS: 5855 5856 5857 5858
3441 (0.476)	|0.448	0.008	0.005	0.000	0.014|
1123 (0.403)	|0.010	0.381	0.001	0.012	0.000|
3443 (0.059)	|0.000	0.058	0.000	0.000	0.000|
1423 (0.056)	|0.012	0.000	0.036	0.007	0.000|
Multiallelic Dprime: 0.918
BLOCK 1116.  MARKERS: 5859 5860 5861 5862 5863
12331 (0.470)	|0.068	0.402|
33123 (0.449)	|0.389	0.060|
12123 (0.043)	|0.040	0.003|
32123 (0.019)	|0.017	0.002|
13123 (0.014)	|0.014	0.000|
Multiallelic Dprime: 0.734
BLOCK 1117.  MARKERS: 5864 5865
32 (0.529)	|0.305	0.222|
14 (0.471)	|0.280	0.190|
Multiallelic Dprime: 0.022
BLOCK 1118.  MARKERS: 5870 5871
11 (0.586)	|0.265	0.227	0.093|
33 (0.411)	|0.221	0.115	0.075|
Multiallelic Dprime: 0.120
BLOCK 1119.  MARKERS: 5872 5873
11 (0.490)	|0.282	0.180	0.028|
33 (0.341)	|0.168	0.153	0.019|
31 (0.169)	|0.029	0.114	0.026|
Multiallelic Dprime: 0.189
BLOCK 1120.  MARKERS: 5876 5877
22 (0.479)	|0.236	0.206	0.038|
44 (0.446)	|0.195	0.194	0.057|
42 (0.072)	|0.019	0.027	0.026|
Multiallelic Dprime: 0.069
BLOCK 1121.  MARKERS: 5881 5882
41 (0.450)	|0.226	0.140	0.084|
33 (0.429)	|0.300	0.053	0.072|
43 (0.121)	|0.022	0.057	0.041|
Multiallelic Dprime: 0.254
BLOCK 1122.  MARKERS: 5883 5884
24 (0.549)	|0.453	0.025	0.071|
43 (0.249)	|0.000	0.140	0.110|
44 (0.197)	|0.009	0.136	0.052|
Multiallelic Dprime: 0.723
BLOCK 1123.  MARKERS: 5885 5886
43 (0.461)	|0.377	0.067	0.012|
23 (0.302)	|0.113	0.118	0.069|
24 (0.237)	|0.136	0.097	0.004|
Multiallelic Dprime: 0.397
BLOCK 1124.  MARKERS: 5889 5890
12 (0.626)	|0.463	0.034	0.128|
34 (0.282)	|0.020	0.258	0.004|
14 (0.085)	|0.003	0.079	0.003|
Multiallelic Dprime: 0.869
BLOCK 1125.  MARKERS: 5892 5893
23 (0.496)	|0.224	0.089	0.109	0.054	0.019|
21 (0.366)	|0.159	0.076	0.065	0.052	0.013|
41 (0.137)	|0.056	0.036	0.024	0.016	0.003|
Multiallelic Dprime: 0.060
BLOCK 1126.  MARKERS: 5895 5896 5897 5898 5899
13242 (0.439)	|0.154	0.141	0.039	0.076	0.011	0.007|
11222 (0.200)	|0.062	0.053	0.042	0.021	0.009	0.012|
33422 (0.198)	|0.084	0.062	0.018	0.019	0.010	0.000|
11224 (0.123)	|0.033	0.025	0.058	0.000	0.000	0.006|
13422 (0.036)	|0.010	0.021	0.001	0.000	0.000	0.000|
Multiallelic Dprime: 0.192
BLOCK 1127.  MARKERS: 5901 5902 5903 5904 5905 5906 5907 5908
24341443 (0.346)	|0.305	0.037	0.003|
22123431 (0.302)	|0.001	0.240	0.060|
44341443 (0.160)	|0.157	0.004	0.000|
24341243 (0.117)	|0.117	0.000	0.000|
22141433 (0.030)	|0.000	0.000	0.030|
44341243 (0.025)	|0.025	0.000	0.000|
Multiallelic Dprime: 0.847
BLOCK 1128.  MARKERS: 5909 5910
11 (0.605)	|0.285	0.141	0.176|
33 (0.294)	|0.054	0.152	0.088|
13 (0.098)	|0.060	0.023	0.015|
Multiallelic Dprime: 0.257
BLOCK 1129.  MARKERS: 5913 5914
32 (0.401)	|0.204	0.005	0.186	0.006|
14 (0.316)	|0.003	0.271	0.036	0.000|
12 (0.280)	|0.211	0.007	0.012	0.047|
Multiallelic Dprime: 0.692
BLOCK 1130.  MARKERS: 5915 5916 5917 5918 5919 5920
211344 (0.418)	|0.381	0.000	0.016	0.013|
413332 (0.286)	|0.000	0.283	0.000	0.000|
421144 (0.234)	|0.024	0.000	0.207	0.000|
413344 (0.053)	|0.000	0.000	0.002	0.052|
Multiallelic Dprime: 0.920
BLOCK 1131.  MARKERS: 5921 5922 5923 5924 5925 5926
244243 (0.404)	|0.390	0.012|
344444 (0.286)	|0.010	0.276|
322423 (0.232)	|0.224	0.007|
344243 (0.066)	|0.066	0.000|
Multiallelic Dprime: 0.920
BLOCK 1132.  MARKERS: 5927 5928
21 (0.698)	|0.007	0.264	0.165	0.117	0.092	0.025|
33 (0.299)	|0.280	0.002	0.008	0.005	0.000	0.000|
Multiallelic Dprime: 0.940
BLOCK 1133.  MARKERS: 5929 5930 5931 5932 5933 5934 5935 5936
22242422 (0.289)	|0.106	0.182	0.000	0.000|
11242422 (0.267)	|0.226	0.039	0.000	0.000|
11142422 (0.173)	|0.134	0.039	0.000	0.000|
11221444 (0.122)	|0.000	0.000	0.077	0.045|
11242222 (0.093)	|0.093	0.000	0.000	0.000|
11242444 (0.025)	|0.000	0.000	0.025	0.000|
Multiallelic Dprime: 0.661
BLOCK 1134.  MARKERS: 5937 5938 5939
423 (0.574)	|0.343	0.160	0.057|
223 (0.262)	|0.226	0.026	0.007|
431 (0.112)	|0.070	0.028	0.014|
433 (0.050)	|0.008	0.026	0.016|
Multiallelic Dprime: 0.304
BLOCK 1135.  MARKERS: 5946 5947 5948 5949 5950
32244 (0.648)	|0.501	0.000	0.105	0.012	0.023	0.000|
14422 (0.240)	|0.002	0.234	0.000	0.000	0.001	0.000|
12424 (0.094)	|0.000	0.000	0.038	0.032	0.000	0.020|
Multiallelic Dprime: 0.892
BLOCK 1136.  MARKERS: 5951 5952 5953 5954 5955
33341 (0.504)	|0.506	0.000	0.000|
11122 (0.245)	|0.000	0.234	0.011|
13142 (0.149)	|0.037	0.000	0.111|
33342 (0.044)	|0.002	0.003	0.038|
13122 (0.024)	|0.000	0.001	0.023|
33142 (0.020)	|0.000	0.000	0.020|
Multiallelic Dprime: 0.933
BLOCK 1137.  MARKERS: 5956 5957 5958
331 (0.552)	|0.439	0.094	0.020|
113 (0.244)	|0.021	0.213	0.010|
313 (0.204)	|0.086	0.003	0.113|
Multiallelic Dprime: 0.612
BLOCK 1138.  MARKERS: 5960 5961
21 (0.547)	|0.110	0.418	0.019|
24 (0.310)	|0.309	0.000	0.002|
44 (0.143)	|0.000	0.000	0.142|
Multiallelic Dprime: 0.868
BLOCK 1139.  MARKERS: 5962 5963
13 (0.419)	|0.395	0.021|
43 (0.418)	|0.021	0.394|
11 (0.163)	|0.151	0.012|
Multiallelic Dprime: 0.885
BLOCK 1140.  MARKERS: 5964 5965 5966
223 (0.566)	|0.477	0.088|
441 (0.427)	|0.412	0.014|
Multiallelic Dprime: 0.681
BLOCK 1141.  MARKERS: 5967 5968
11 (0.894)	|0.769	0.125	0.002|
33 (0.105)	|0.032	0.056	0.016|
Multiallelic Dprime: 0.588
BLOCK 1142.  MARKERS: 5971 5972 5973 5974
1344 (0.801)	|0.796	0.004	0.000|
4122 (0.181)	|0.010	0.126	0.046|
1342 (0.018)	|0.000	0.018	0.000|
Multiallelic Dprime: 0.962
BLOCK 1143.  MARKERS: 5975 5976
44 (0.805)	|0.652	0.152|
22 (0.147)	|0.058	0.088|
24 (0.047)	|0.010	0.037|
Multiallelic Dprime: 0.511
BLOCK 1144.  MARKERS: 5978 5979
31 (0.720)	|0.570	0.150|
13 (0.275)	|0.086	0.189|
Multiallelic Dprime: 0.524
BLOCK 1145.  MARKERS: 5981 5982
42 (0.657)	|0.562	0.096|
24 (0.341)	|0.179	0.162|
Multiallelic Dprime: 0.437
BLOCK 1146.  MARKERS: 5983 5984 5985 5986
4313 (0.740)	|0.423	0.284	0.023	0.007|
2231 (0.260)	|0.169	0.032	0.049	0.009|
Multiallelic Dprime: 0.324
BLOCK 1147.  MARKERS: 5988 5989 5990
214 (0.593)	|0.542	0.052|
433 (0.316)	|0.254	0.061|
213 (0.072)	|0.064	0.007|
233 (0.017)	|0.012	0.003|
Multiallelic Dprime: 0.274
BLOCK 1148.  MARKERS: 5993 5994
24 (0.875)	|0.617	0.246|
42 (0.122)	|0.078	0.043|
Multiallelic Dprime: 0.085
BLOCK 1149.  MARKERS: 5998 5999
24 (0.695)	|0.421	0.129	0.138|
13 (0.292)	|0.157	0.129	0.006|
Multiallelic Dprime: 0.255
BLOCK 1150.  MARKERS: 6000 6001 6002
112 (0.583)	|0.258	0.125	0.142	0.056|
131 (0.264)	|0.164	0.029	0.041	0.026|
312 (0.148)	|0.029	0.066	0.035	0.018|
Multiallelic Dprime: 0.170
BLOCK 1151.  MARKERS: 6005 6006 6007
432 (0.456)	|0.337	0.105	0.012|
234 (0.222)	|0.052	0.164	0.005|
412 (0.218)	|0.132	0.005	0.081|
434 (0.100)	|0.005	0.096	0.000|
Multiallelic Dprime: 0.543
BLOCK 1152.  MARKERS: 6008 6009 6010 6011 6012 6013
343343 (0.526)	|0.363	0.028	0.135|
122111 (0.376)	|0.159	0.203	0.012|
122141 (0.098)	|0.066	0.024	0.008|
Multiallelic Dprime: 0.434
BLOCK 1153.  MARKERS: 6016 6017
11 (0.589)	|0.525	0.051	0.005	0.011|
13 (0.255)	|0.018	0.233	0.001	0.001|
31 (0.156)	|0.012	0.008	0.132	0.000|
Multiallelic Dprime: 0.847
BLOCK 1154.  MARKERS: 6018 6019 6020
214 (0.554)	|0.277	0.113	0.089	0.077|
432 (0.292)	|0.104	0.067	0.049	0.068|
212 (0.139)	|0.053	0.022	0.038	0.025|
232 (0.013)	|0.003	0.000	0.007	0.003|
Multiallelic Dprime: 0.135
BLOCK 1155.  MARKERS: 6023 6024 6025 6026
2343 (0.435)	|0.120	0.294	0.020|
2143 (0.201)	|0.178	0.003	0.020|
2323 (0.183)	|0.177	0.003	0.003|
1341 (0.173)	|0.012	0.014	0.147|
Multiallelic Dprime: 0.752
BLOCK 1156.  MARKERS: 6027 6028
14 (0.490)	|0.023	0.279	0.144	0.043|
34 (0.317)	|0.179	0.030	0.107	0.002|
11 (0.193)	|0.174	0.016	0.003	0.000|
Multiallelic Dprime: 0.614
BLOCK 1157.  MARKERS: 6030 6031 6032
243 (0.376)	|0.350	0.025	0.000|
423 (0.324)	|0.013	0.310	0.002|
221 (0.253)	|0.151	0.002	0.101|
223 (0.045)	|0.040	0.000	0.005|
Multiallelic Dprime: 0.777
BLOCK 1158.  MARKERS: 6033 6034
12 (0.554)	|0.000	0.188	0.160	0.115	0.058|
32 (0.338)	|0.319	0.000	0.000	0.000	0.000|
14 (0.108)	|0.100	0.000	0.000	0.000	0.000|
Multiallelic Dprime: 1.000
BLOCK 1159.  MARKERS: 6035 6036 6037 6038 6039 6040 6041 6042 6043 6044
2332414132 (0.421)	|0.254	0.122	0.029	0.016|
1332314312 (0.188)	|0.089	0.045	0.031	0.024|
2132434132 (0.161)	|0.054	0.096	0.005	0.006|
2314412114 (0.115)	|0.055	0.046	0.016	0.000|
2312414112 (0.057)	|0.018	0.024	0.012	0.002|
Multiallelic Dprime: 0.220
BLOCK 1160.  MARKERS: 6045 6046 6047 6048 6049
24224 (0.486)	|0.251	0.152	0.035	0.047|
24331 (0.347)	|0.169	0.094	0.066	0.014|
42331 (0.107)	|0.041	0.058	0.004	0.005|
24334 (0.056)	|0.011	0.022	0.015	0.008|
Multiallelic Dprime: 0.161
BLOCK 1161.  MARKERS: 6051 6052 6053 6054 6055
31334 (0.473)	|0.138	0.322	0.000	0.012|
21112 (0.326)	|0.323	0.000	0.002	0.000|
23112 (0.121)	|0.119	0.000	0.000	0.000|
31112 (0.074)	|0.008	0.001	0.048	0.018|
Multiallelic Dprime: 0.880
BLOCK 1162.  MARKERS: 6056 6057 6058 6059
2311 (0.591)	|0.563	0.027	0.000|
4133 (0.325)	|0.009	0.315	0.003|
4333 (0.049)	|0.000	0.000	0.049|
4311 (0.030)	|0.015	0.015	0.000|
Multiallelic Dprime: 0.899
BLOCK 1163.  MARKERS: 6060 6061
43 (0.589)	|0.344	0.191	0.054|
34 (0.359)	|0.118	0.040	0.199|
33 (0.053)	|0.005	0.046	0.002|
Multiallelic Dprime: 0.447
BLOCK 1164.  MARKERS: 6065 6066
23 (0.466)	|0.141	0.172	0.042	0.107|
22 (0.278)	|0.098	0.020	0.153	0.004|
43 (0.255)	|0.131	0.029	0.012	0.082|
Multiallelic Dprime: 0.399
BLOCK 1165.  MARKERS: 6067 6068 6069 6070 6071 6072
213344 (0.370)	|0.104	0.265	0.000|
211142 (0.220)	|0.201	0.006	0.009|
113344 (0.208)	|0.208	0.000	0.000|
223324 (0.193)	|0.005	0.004	0.184|
Multiallelic Dprime: 0.844
BLOCK 1166.  MARKERS: 6073 6074 6075
333 (0.522)	|0.212	0.309	0.000	0.000|
331 (0.275)	|0.264	0.002	0.000	0.010|
113 (0.194)	|0.000	0.000	0.194	0.000|
Multiallelic Dprime: 0.773
BLOCK 1167.  MARKERS: 6076 6077 6078 6079
1411 (0.482)	|0.259	0.094	0.123|
2411 (0.311)	|0.194	0.072	0.039|
1324 (0.194)	|0.045	0.109	0.037|
1424 (0.010)	|0.000	0.010	0.000|
Multiallelic Dprime: 0.258
BLOCK 1168.  MARKERS: 6080 6081 6082 6083 6084 6085
221112 (0.501)	|0.061	0.088	0.171	0.010	0.107	0.025	0.021	0.005|
443132 (0.285)	|0.007	0.129	0.011	0.122	0.000	0.005	0.003	0.005|
421214 (0.197)	|0.159	0.004	0.017	0.002	0.000	0.012	0.000	0.000|
Multiallelic Dprime: 0.662
BLOCK 1169.  MARKERS: 6088 6089 6090 6091 6092 6093 6094 6095 6096 6097 6098 6099
422311311321 (0.227)	|0.191	0.037	0.000|
442111333321 (0.223)	|0.176	0.047	0.000|
424314133323 (0.207)	|0.165	0.034	0.008|
422311333321 (0.137)	|0.078	0.053	0.004|
222331333141 (0.108)	|0.088	0.019	0.000|
222111333321 (0.043)	|0.038	0.005	0.000|
424314133321 (0.024)	|0.023	0.001	0.000|
422111333321 (0.012)	|0.008	0.004	0.000|
Multiallelic Dprime: 0.186
BLOCK 1170.  MARKERS: 6102 6103
24 (0.782)	|0.488	0.275	0.019|
32 (0.204)	|0.009	0.054	0.142|
22 (0.014)	|0.000	0.014	0.000|
Multiallelic Dprime: 0.640
BLOCK 1171.  MARKERS: 6104 6105
22 (0.496)	|0.284	0.212|
24 (0.342)	|0.305	0.037|
44 (0.161)	|0.157	0.005|
Multiallelic Dprime: 0.675
BLOCK 1172.  MARKERS: 6108 6109
31 (0.747)	|0.541	0.058	0.147|
23 (0.253)	|0.032	0.214	0.008|
Multiallelic Dprime: 0.784
BLOCK 1173.  MARKERS: 6111 6112 6113
223 (0.572)	|0.531	0.000	0.000	0.026|
222 (0.272)	|0.000	0.248	0.007	0.000|
443 (0.156)	|0.002	0.001	0.146	0.000|
Multiallelic Dprime: 0.985
BLOCK 1174.  MARKERS: 6114 6115 6116 6117 6118 6119 6120 6121 6122
343334233 (0.532)	|0.364	0.128	0.041|
143212332 (0.250)	|0.150	0.051	0.050|
321334222 (0.152)	|0.093	0.043	0.018|
343334222 (0.026)	|0.010	0.014	0.002|
Multiallelic Dprime: 0.113
BLOCK 1175.  MARKERS: 6125 6126
44 (0.639)	|0.508	0.101	0.027|
22 (0.244)	|0.163	0.030	0.049|
42 (0.117)	|0.108	0.004	0.005|
Multiallelic Dprime: 0.205
BLOCK 1176.  MARKERS: 6129 6130
33 (0.779)	|0.726	0.054|
11 (0.136)	|0.061	0.074|
31 (0.082)	|0.069	0.014|
Multiallelic Dprime: 0.469
BLOCK 1177.  MARKERS: 6133 6134 6135
423 (0.859)	|0.353	0.192	0.125	0.179|
141 (0.141)	|0.024	0.028	0.073	0.013|
Multiallelic Dprime: 0.407
BLOCK 1178.  MARKERS: 6138 6139 6140 6141 6142 6143 6144
3212322 (0.377)	|0.297	0.011	0.071|
4131114 (0.221)	|0.000	0.064	0.156|
4212322 (0.198)	|0.120	0.061	0.018|
4131122 (0.193)	|0.026	0.159	0.008|
Multiallelic Dprime: 0.573
BLOCK 1179.  MARKERS: 6146 6147
23 (0.446)	|0.383	0.053	0.008	0.002|
14 (0.297)	|0.085	0.184	0.021	0.004|
13 (0.258)	|0.174	0.018	0.029	0.036|
Multiallelic Dprime: 0.508
BLOCK 1180.  MARKERS: 6152 6153 6154 6155 6156
12321 (0.641)	|0.366	0.045	0.186	0.041|
44112 (0.255)	|0.061	0.187	0.002	0.000|
14121 (0.058)	|0.040	0.000	0.000	0.017|
44122 (0.042)	|0.001	0.035	0.000	0.005|
Multiallelic Dprime: 0.610
BLOCK 1181.  MARKERS: 6158 6159 6160 6161 6162 6163
111214 (0.469)	|0.408	0.015	0.000	0.041|
331434 (0.271)	|0.026	0.243	0.000	0.000|
312232 (0.189)	|0.015	0.000	0.174	0.000|
111234 (0.061)	|0.002	0.055	0.000	0.004|
Multiallelic Dprime: 0.880
BLOCK 1182.  MARKERS: 6165 6166 6167 6168 6169
22212 (0.453)	|0.342	0.099	0.011	0.000|
14214 (0.318)	|0.061	0.182	0.052	0.009|
12124 (0.178)	|0.048	0.118	0.005	0.001|
12214 (0.046)	|0.003	0.002	0.040	0.000|
Multiallelic Dprime: 0.511
BLOCK 1183.  MARKERS: 6173 6174 6175 6176 6177 6178 6179
3324311 (0.454)	|0.423	0.028|
3322311 (0.408)	|0.408	0.000|
4144433 (0.108)	|0.003	0.101|
4144311 (0.013)	|0.013	0.000|
Multiallelic Dprime: 0.782
BLOCK 1184.  MARKERS: 6180 6181 6182 6183
1324 (0.861)	|0.374	0.391	0.082|
3432 (0.131)	|0.061	0.047	0.018|
Multiallelic Dprime: 0.116
BLOCK 1185.  MARKERS: 6185 6186 6187 6188 6189 6190 6191
1433242 (0.441)	|0.345	0.000	0.000	0.000	0.000	0.000	0.032	0.009|
1211324 (0.439)	|0.000	0.124	0.108	0.087	0.000	0.075	0.000	0.000|
3233322 (0.100)	|0.000	0.000	0.000	0.000	0.083	0.000	0.000	0.000|
Multiallelic Dprime: 1.000
BLOCK 1186.  MARKERS: 6192 6193 6194 6195 6196 6197 6198 6199 6200 6201 6202 6203 6204 6205 6206 6207 6208 6209 6210 6211 6212 6213 6214 6215 6216 6217 6218 6219 6220 6221 6222 6223
32221112434244232122332431244142 (0.349)	|0.233	0.058	0.033	0.012	0.000	0.002|
34431334132422414344214223422324 (0.126)	|0.031	0.057	0.031	0.000	0.004	0.002|
34431334132422414344214223422322 (0.109)	|0.035	0.016	0.009	0.026	0.014	0.003|
34221112434244232122332431244142 (0.090)	|0.054	0.011	0.004	0.008	0.009	0.002|
24223112412422414344212221244322 (0.088)	|0.042	0.004	0.022	0.002	0.000	0.013|
34431334132422414344214221222324 (0.076)	|0.023	0.044	0.002	0.000	0.000	0.000|
34221112432422414344214221222322 (0.035)	|0.016	0.010	0.000	0.001	0.002	0.000|
32221112432422414344214221222322 (0.010)	|0.009	0.000	0.000	0.000	0.000	0.000|
Multiallelic Dprime: 0.369
BLOCK 1187.  MARKERS: 6224 6225 6226 6227 6228 6229 6230 6231 6232 6233 6234 6235 6236 6237 6238 6239
1433132443413224 (0.492)	|0.435	0.010	0.040	0.000|
3433212441411132 (0.233)	|0.011	0.183	0.030	0.008|
1211134223221122 (0.110)	|0.027	0.005	0.078	0.001|
1433132443413222 (0.053)	|0.004	0.001	0.049	0.000|
1433212441411132 (0.033)	|0.000	0.033	0.000	0.000|
1433134223221122 (0.029)	|0.023	0.003	0.003	0.000|
Multiallelic Dprime: 0.761
BLOCK 1188.  MARKERS: 6241 6242 6243
411 (0.522)	|0.439	0.060	0.023|
232 (0.252)	|0.052	0.150	0.049|
212 (0.210)	|0.071	0.055	0.084|
211 (0.010)	|0.009	0.000	0.001|
Multiallelic Dprime: 0.526
BLOCK 1189.  MARKERS: 6245 6246 6247
124 (0.574)	|0.333	0.172	0.047	0.021|
341 (0.265)	|0.046	0.039	0.174	0.004|
324 (0.159)	|0.035	0.062	0.052	0.010|
Multiallelic Dprime: 0.446
BLOCK 1190.  MARKERS: 6249 6250 6251
121 (0.414)	|0.392	0.017	0.005	0.000|
143 (0.274)	|0.017	0.257	0.000	0.000|
223 (0.273)	|0.001	0.019	0.186	0.067|
123 (0.035)	|0.001	0.000	0.008	0.025|
Multiallelic Dprime: 0.896
BLOCK 1191.  MARKERS: 6252 6253 6254
141 (0.414)	|0.049	0.361	0.000|
321 (0.294)	|0.286	0.005	0.002|
122 (0.199)	|0.192	0.005	0.003|
121 (0.094)	|0.002	0.003	0.089|
Multiallelic Dprime: 0.906
BLOCK 1192.  MARKERS: 6256 6257
13 (0.530)	|0.296	0.084	0.150|
22 (0.375)	|0.085	0.274	0.015|
12 (0.092)	|0.050	0.042	0.000|
Multiallelic Dprime: 0.509
BLOCK 1193.  MARKERS: 6258 6259
31 (0.433)	|0.288	0.122	0.015|
11 (0.400)	|0.296	0.087	0.009|
13 (0.166)	|0.122	0.043	0.002|
Multiallelic Dprime: 0.110
BLOCK 1194.  MARKERS: 6261 6262 6263 6264 6265
34441 (0.707)	|0.703	0.000|
12322 (0.251)	|0.000	0.249|
14442 (0.026)	|0.026	0.000|
Multiallelic Dprime: 1.000
BLOCK 1195.  MARKERS: 6267 6268
33 (0.732)	|0.304	0.260	0.145	0.019|
24 (0.261)	|0.085	0.110	0.052	0.012|
Multiallelic Dprime: 0.104
BLOCK 1196.  MARKERS: 6270 6271 6272 6273
1421 (0.392)	|0.162	0.141	0.089|
2231 (0.373)	|0.184	0.151	0.037|
2423 (0.197)	|0.093	0.069	0.035|
2421 (0.031)	|0.022	0.006	0.003|
Multiallelic Dprime: 0.103
BLOCK 1197.  MARKERS: 6278 6279 6280
243 (0.464)	|0.266	0.111	0.088|
241 (0.370)	|0.103	0.134	0.133|
423 (0.164)	|0.087	0.061	0.017|
Multiallelic Dprime: 0.243
BLOCK 1198.  MARKERS: 6282 6283
13 (0.456)	|0.242	0.128	0.086|
33 (0.306)	|0.161	0.117	0.028|
11 (0.237)	|0.061	0.103	0.072|
Multiallelic Dprime: 0.178
BLOCK 1199.  MARKERS: 6284 6285
13 (0.466)	|0.276	0.122	0.066|
11 (0.348)	|0.289	0.040	0.015|
33 (0.186)	|0.118	0.016	0.051|
Multiallelic Dprime: 0.323
BLOCK 1200.  MARKERS: 6287 6288 6289
423 (0.683)	|0.370	0.191	0.121|
241 (0.180)	|0.048	0.103	0.030|
223 (0.133)	|0.087	0.039	0.007|
Multiallelic Dprime: 0.228
BLOCK 1201.  MARKERS: 6292 6293
42 (0.506)	|0.425	0.081|
14 (0.337)	|0.309	0.027|
44 (0.157)	|0.091	0.067|
Multiallelic Dprime: 0.270
BLOCK 1202.  MARKERS: 6294 6295
24 (0.825)	|0.640	0.060	0.111	0.010|
43 (0.175)	|0.029	0.100	0.036	0.008|
Multiallelic Dprime: 0.612
BLOCK 1203.  MARKERS: 6297 6298 6299 6300
2441 (0.669)	|0.405	0.258	0.003|
2134 (0.160)	|0.159	0.002	0.000|
3434 (0.147)	|0.118	0.029	0.000|
2434 (0.018)	|0.001	0.000	0.017|
Multiallelic Dprime: 0.615
BLOCK 1204.  MARKERS: 6301 6302
12 (0.683)	|0.319	0.350	0.014|
44 (0.291)	|0.115	0.053	0.122|
14 (0.020)	|0.007	0.013	0.000|
Multiallelic Dprime: 0.382
BLOCK 1205.  MARKERS: 6306 6307
24 (0.440)	|0.293	0.084	0.064|
22 (0.420)	|0.258	0.075	0.087|
32 (0.138)	|0.108	0.020	0.010|
Multiallelic Dprime: 0.105
BLOCK 1206.  MARKERS: 6311 6312
24 (0.659)	|0.456	0.192	0.011|
43 (0.180)	|0.123	0.053	0.005|
44 (0.161)	|0.102	0.054	0.004|
Multiallelic Dprime: 0.035
BLOCK 1207.  MARKERS: 6314 6315
43 (0.681)	|0.220	0.229	0.231|
22 (0.299)	|0.127	0.101	0.072|
42 (0.020)	|0.013	0.003	0.004|
Multiallelic Dprime: 0.121
BLOCK 1208.  MARKERS: 6320 6321
14 (0.360)	|0.005	0.014	0.174	0.138	0.001|
24 (0.333)	|0.000	0.213	0.004	0.040	0.068|
12 (0.307)	|0.288	0.002	0.000	0.000	0.000|
Multiallelic Dprime: 0.894
BLOCK 1209.  MARKERS: 6323 6324 6325 6326 6327 6328 6329 6330 6331 6332 6333 6334 6335 6336 6337
434232223321424 (0.296)	|0.290	0.000	0.000	0.000|
241232223321424 (0.228)	|0.210	0.011	0.000	0.006|
241232223113424 (0.180)	|0.000	0.179	0.000	0.000|
241414441321143 (0.178)	|0.000	0.000	0.177	0.000|
244232223321424 (0.067)	|0.009	0.039	0.000	0.020|
Multiallelic Dprime: 0.941
BLOCK 1210.  MARKERS: 6338 6339 6340 6341 6342 6343 6344 6345 6346 6347 6348
22414232332 (0.521)	|0.370	0.150|
22414234112 (0.244)	|0.108	0.136|
43143444114 (0.200)	|0.079	0.120|
43143444112 (0.030)	|0.014	0.016|
Multiallelic Dprime: 0.292
BLOCK 1211.  MARKERS: 6349 6350
34 (0.573)	|0.013	0.222	0.208	0.124	0.000|
12 (0.425)	|0.366	0.012	0.010	0.022	0.014|
Multiallelic Dprime: 0.873
BLOCK 1212.  MARKERS: 6351 6352 6353 6354 6355 6356
131222 (0.378)	|0.005	0.374	0.000|
113243 (0.234)	|0.183	0.019	0.032|
313442 (0.217)	|0.215	0.000	0.002|
113222 (0.146)	|0.135	0.010	0.000|
111222 (0.014)	|0.001	0.013	0.000|
Multiallelic Dprime: 0.881
BLOCK 1213.  MARKERS: 6357 6358
41 (0.545)	|0.459	0.083	0.003|
23 (0.417)	|0.276	0.130	0.011|
43 (0.035)	|0.033	0.001	0.000|
Multiallelic Dprime: 0.342
BLOCK 1214.  MARKERS: 6361 6362 6363
432 (0.772)	|0.468	0.297|
214 (0.215)	|0.079	0.133|
232 (0.014)	|0.013	0.001|
Multiallelic Dprime: 0.303
BLOCK 1215.  MARKERS: 6364 6365
41 (0.560)	|0.331	0.157	0.057	0.015|
12 (0.431)	|0.191	0.099	0.090	0.051|
Multiallelic Dprime: 0.199
BLOCK 1216.  MARKERS: 6370 6371 6372
412 (0.526)	|0.299	0.147	0.080|
334 (0.256)	|0.144	0.074	0.039|
312 (0.151)	|0.086	0.036	0.028|
314 (0.067)	|0.047	0.011	0.009|
Multiallelic Dprime: 0.047
BLOCK 1217.  MARKERS: 6375 6376
22 (0.575)	|0.315	0.158	0.102|
42 (0.268)	|0.067	0.178	0.023|
21 (0.156)	|0.143	0.010	0.003|
Multiallelic Dprime: 0.356
BLOCK 1218.  MARKERS: 6377 6378
13 (0.525)	|0.281	0.102	0.111	0.014	0.003|
31 (0.347)	|0.161	0.072	0.049	0.054	0.003|
33 (0.128)	|0.059	0.028	0.015	0.014	0.006|
Multiallelic Dprime: 0.135
BLOCK 1219.  MARKERS: 6380 6381 6382 6383 6384 6385 6386 6387 6388 6389
4314412241 (0.503)	|0.327	0.010	0.166|
4314234124 (0.200)	|0.196	0.000	0.003|
2232412241 (0.174)	|0.005	0.164	0.000|
4314232241 (0.085)	|0.012	0.073	0.000|
4314414124 (0.012)	|0.012	0.000	0.000|
Multiallelic Dprime: 0.715
BLOCK 1220.  MARKERS: 6390 6391
41 (0.570)	|0.251	0.269	0.022	0.014|
13 (0.257)	|0.107	0.116	0.026	0.000|
43 (0.169)	|0.091	0.067	0.010	0.000|
Multiallelic Dprime: 0.082
BLOCK 1221.  MARKERS: 6394 6395 6396 6397 6398 6399 6400 6401
22224442 (0.453)	|0.091	0.299	0.063|
44313114 (0.451)	|0.408	0.041	0.003|
44324414 (0.059)	|0.009	0.028	0.022|
44313142 (0.014)	|0.000	0.014	0.000|
Multiallelic Dprime: 0.685
BLOCK 1222.  MARKERS: 6402 6403
13 (0.517)	|0.500	0.012	0.001|
41 (0.395)	|0.009	0.279	0.106|
11 (0.088)	|0.006	0.007	0.075|
Multiallelic Dprime: 0.885
BLOCK 1223.  MARKERS: 6404 6405
12 (0.515)	|0.259	0.256|
32 (0.299)	|0.172	0.127|
34 (0.183)	|0.097	0.082|
Multiallelic Dprime: 0.067
BLOCK 1224.  MARKERS: 6408 6409 6410
143 (0.527)	|0.179	0.187	0.140	0.014|
322 (0.469)	|0.227	0.174	0.049	0.011|
Multiallelic Dprime: 0.167
BLOCK 1225.  MARKERS: 6412 6413 6414 6415 6416 6417 6418
2213132 (0.406)	|0.258	0.129	0.018|
3421142 (0.362)	|0.157	0.174	0.032|
3423244 (0.188)	|0.037	0.145	0.004|
2423242 (0.026)	|0.000	0.003	0.022|
Multiallelic Dprime: 0.289
BLOCK 1226.  MARKERS: 6423 6424
14 (0.455)	|0.208	0.111	0.135|
32 (0.450)	|0.240	0.123	0.087|
12 (0.093)	|0.043	0.019	0.032|
Multiallelic Dprime: 0.100
BLOCK 1227.  MARKERS: 6426 6427
32 (0.491)	|0.198	0.118	0.141	0.032	0.000|
11 (0.255)	|0.092	0.081	0.044	0.018	0.015|
12 (0.254)	|0.092	0.119	0.039	0.000	0.002|
Multiallelic Dprime: 0.173
BLOCK 1228.  MARKERS: 6431 6432 6433 6434 6435
11243 (0.381)	|0.126	0.201	0.049	0.003|
32444 (0.317)	|0.108	0.129	0.076	0.002|
32424 (0.224)	|0.143	0.046	0.025	0.009|
32443 (0.050)	|0.024	0.005	0.021	0.000|
32243 (0.017)	|0.004	0.004	0.008	0.001|
Multiallelic Dprime: 0.250
BLOCK 1229.  MARKERS: 6436 6437 6438 6439
3432 (0.410)	|0.369	0.010	0.033|
2311 (0.390)	|0.051	0.250	0.088|
2312 (0.180)	|0.077	0.094	0.002|
2432 (0.016)	|0.016	0.000	0.000|
Multiallelic Dprime: 0.643
BLOCK 1230.  MARKERS: 6441 6442 6443 6444 6445 6446
134341 (0.513)	|0.170	0.114	0.040	0.034	0.100	0.009	0.005	0.007|
313133 (0.354)	|0.051	0.056	0.108	0.084	0.015	0.014	0.007	0.005|
134343 (0.125)	|0.040	0.010	0.029	0.030	0.005	0.000	0.000	0.000|
Multiallelic Dprime: 0.389
BLOCK 1231.  MARKERS: 6448 6449 6450 6451 6452 6453 6454 6455 6456 6457 6458 6459 6460 6461 6462
111313343113131 (0.263)	|0.137	0.108	0.018	0.001|
311313343113131 (0.183)	|0.082	0.091	0.009	0.000|
331134321332113 (0.180)	|0.053	0.052	0.073	0.001|
332334321332131 (0.146)	|0.113	0.014	0.018	0.004|
331334121332311 (0.119)	|0.106	0.009	0.004	0.000|
331313343113131 (0.024)	|0.016	0.008	0.000	0.000|
331334323313131 (0.013)	|0.009	0.003	0.000	0.000|
331334321332131 (0.013)	|0.003	0.008	0.000	0.000|
Multiallelic Dprime: 0.349
BLOCK 1232.  MARKERS: 6465 6466 6467
111 (0.547)	|0.368	0.000	0.032	0.095	0.037	0.015|
132 (0.311)	|0.000	0.276	0.000	0.000	0.014	0.000|
332 (0.130)	|0.000	0.000	0.126	0.000	0.003	0.000|
112 (0.012)	|0.005	0.000	0.001	0.000	0.003	0.002|
Multiallelic Dprime: 0.910
BLOCK 1233.  MARKERS: 6468 6469 6470 6471 6472 6473
131133 (0.373)	|0.373	0.000|
333131 (0.278)	|0.274	0.004|
113211 (0.160)	|0.001	0.159|
131131 (0.095)	|0.009	0.086|
133131 (0.056)	|0.055	0.000|
133211 (0.017)	|0.000	0.017|
Multiallelic Dprime: 0.969
BLOCK 1234.  MARKERS: 6474 6475
34 (0.721)	|0.137	0.292	0.137	0.102	0.012|
12 (0.277)	|0.241	0.014	0.004	0.004	0.008|
Multiallelic Dprime: 0.826
BLOCK 1235.  MARKERS: 6476 6477 6478 6479 6480 6481 6482 6483
24131113 (0.383)	|0.106	0.080	0.079	0.045	0.025	0.032	0.012|
42124143 (0.306)	|0.078	0.081	0.057	0.029	0.040	0.016	0.001|
22334143 (0.141)	|0.054	0.036	0.017	0.019	0.010	0.001	0.002|
24131311 (0.108)	|0.023	0.039	0.018	0.013	0.007	0.005	0.000|
44134113 (0.020)	|0.009	0.008	0.001	0.000	0.000	0.002	0.000|
Multiallelic Dprime: 0.131
BLOCK 1236.  MARKERS: 6485 6486 6487 6488 6489 6490 6491
2124214 (0.281)	|0.060	0.212	0.011|
2324412 (0.252)	|0.200	0.034	0.020|
2324432 (0.186)	|0.091	0.060	0.035|
4342214 (0.117)	|0.041	0.019	0.055|
2324214 (0.084)	|0.034	0.024	0.025|
2342214 (0.057)	|0.048	0.007	0.002|
2344214 (0.017)	|0.017	0.000	0.000|
Multiallelic Dprime: 0.446
BLOCK 1237.  MARKERS: 6492 6493 6494
241 (0.493)	|0.221	0.193	0.070	0.008|
421 (0.358)	|0.237	0.078	0.026	0.012|
244 (0.149)	|0.085	0.044	0.013	0.003|
Multiallelic Dprime: 0.229
BLOCK 1238.  MARKERS: 6498 6499 6500 6501 6502 6503
211312 (0.539)	|0.440	0.098	0.001|
231312 (0.315)	|0.193	0.120	0.002|
432134 (0.111)	|0.090	0.017	0.004|
432114 (0.023)	|0.005	0.000	0.017|
Multiallelic Dprime: 0.293
BLOCK 1239.  MARKERS: 6505 6506
24 (0.731)	|0.490	0.044	0.111	0.042	0.043|
11 (0.240)	|0.003	0.236	0.000	0.000	0.000|
21 (0.028)	|0.000	0.009	0.000	0.018	0.000|
Multiallelic Dprime: 0.912
BLOCK 1240.  MARKERS: 6507 6508 6509 6510
4242 (0.494)	|0.364	0.097	0.026|
4244 (0.288)	|0.050	0.231	0.007|
1422 (0.111)	|0.104	0.003	0.004|
4222 (0.061)	|0.029	0.002	0.030|
4422 (0.044)	|0.031	0.004	0.010|
Multiallelic Dprime: 0.539
BLOCK 1241.  MARKERS: 6511 6512
11 (0.580)	|0.268	0.186	0.056	0.061|
32 (0.336)	|0.066	0.127	0.123	0.020|
12 (0.077)	|0.011	0.016	0.027	0.024|
Multiallelic Dprime: 0.302
BLOCK 1242.  MARKERS: 6514 6515 6516 6517
4343 (0.351)	|0.228	0.081	0.041|
4341 (0.329)	|0.053	0.116	0.159|
2321 (0.205)	|0.045	0.118	0.041|
2121 (0.106)	|0.031	0.032	0.043|
Multiallelic Dprime: 0.350
BLOCK 1243.  MARKERS: 6519 6520
43 (0.359)	|0.300	0.059	0.000|
23 (0.352)	|0.219	0.000	0.133|
21 (0.287)	|0.007	0.232	0.048|
Multiallelic Dprime: 0.623
BLOCK 1244.  MARKERS: 6521 6522
11 (0.528)	|0.273	0.088	0.125	0.032	0.008|
13 (0.290)	|0.155	0.040	0.043	0.033	0.014|
33 (0.182)	|0.030	0.075	0.008	0.068	0.000|
Multiallelic Dprime: 0.288
BLOCK 1245.  MARKERS: 6523 6524 6525 6526 6527 6528 6529 6530 6531 6532 6533 6534 6535
1433112243132 (0.455)	|0.246	0.129	0.082|
1433112243122 (0.205)	|0.046	0.106	0.051|
1413124243132 (0.175)	|0.048	0.057	0.070|
3212324411431 (0.133)	|0.036	0.034	0.063|
1413124443132 (0.022)	|0.018	0.003	0.000|
Multiallelic Dprime: 0.263
BLOCK 1246.  MARKERS: 6537 6538
31 (0.396)	|0.259	0.094	0.040|
13 (0.333)	|0.073	0.252	0.008|
11 (0.271)	|0.049	0.021	0.201|
Multiallelic Dprime: 0.569
BLOCK 1247.  MARKERS: 6540 6541 6542
134 (0.381)	|0.199	0.067	0.021	0.062	0.025|
314 (0.368)	|0.134	0.066	0.128	0.022	0.014|
111 (0.249)	|0.080	0.082	0.024	0.017	0.040|
Multiallelic Dprime: 0.281
BLOCK 1248.  MARKERS: 6545 6546 6547 6548 6549 6550 6551 6552
43142113 (0.413)	|0.205	0.113	0.095|
24422112 (0.216)	|0.060	0.104	0.048|
43424112 (0.174)	|0.034	0.110	0.029|
23422332 (0.102)	|0.049	0.029	0.024|
23422112 (0.079)	|0.035	0.021	0.023|
Multiallelic Dprime: 0.222
BLOCK 1249.  MARKERS: 6555 6556
12 (0.393)	|0.293	0.025	0.035	0.010	0.009	0.006	0.000	0.004|
34 (0.384)	|0.255	0.029	0.050	0.022	0.006	0.009	0.000	0.006|
32 (0.220)	|0.036	0.111	0.040	0.002	0.006	0.003	0.015	0.004|
Multiallelic Dprime: 0.395
BLOCK 1250.  MARKERS: 6557 6558 6559 6560 6561 6562 6563 6564 6565 6566
3234121443 (0.584)	|0.583	0.003	0.000|
1412133241 (0.163)	|0.009	0.059	0.094|
1412433221 (0.127)	|0.127	0.000	0.000|
1234121443 (0.033)	|0.034	0.000	0.000|
1412433241 (0.021)	|0.003	0.017	0.000|
1234123241 (0.019)	|0.001	0.016	0.001|
1412133443 (0.016)	|0.016	0.000	0.000|
1412133221 (0.014)	|0.009	0.005	0.000|
Multiallelic Dprime: 0.948
BLOCK 1251.  MARKERS: 6569 6570
14 (0.803)	|0.773	0.028|
42 (0.100)	|0.100	0.000|
44 (0.097)	|0.012	0.086|
Multiallelic Dprime: 0.741
BLOCK 1252.  MARKERS: 6571 6572
13 (0.886)	|0.453	0.229	0.145	0.022	0.023|
32 (0.114)	|0.066	0.038	0.005	0.003	0.000|
Multiallelic Dprime: 0.229
BLOCK 1253.  MARKERS: 6583 6584 6585 6586 6587 6588 6589
1333414 (0.519)	|0.515	0.000	0.000|
1111432 (0.267)	|0.089	0.174	0.000|
4111232 (0.151)	|0.000	0.000	0.146|
1311232 (0.025)	|0.000	0.000	0.026|
1311432 (0.023)	|0.000	0.023	0.000|
Multiallelic Dprime: 0.900
BLOCK 1254.  MARKERS: 6590 6591 6592 6593
1333 (0.611)	|0.517	0.044	0.034	0.003	0.000|
1331 (0.198)	|0.004	0.114	0.074	0.000	0.000|
3111 (0.174)	|0.009	0.027	0.019	0.109	0.005|
Multiallelic Dprime: 0.797
BLOCK 1255.  MARKERS: 6594 6595 6596 6597 6598 6599
121214 (0.534)	|0.520	0.004	0.012|
321214 (0.187)	|0.033	0.086	0.068|
321241 (0.133)	|0.093	0.028	0.013|
332414 (0.115)	|0.109	0.001	0.004|
322414 (0.011)	|0.003	0.005	0.002|
Multiallelic Dprime: 0.727
BLOCK 1256.  MARKERS: 6600 6601 6602 6603
2124 (0.766)	|0.418	0.282	0.046	0.015|
2144 (0.129)	|0.016	0.044	0.066	0.001|
3342 (0.105)	|0.043	0.045	0.013	0.003|
Multiallelic Dprime: 0.294
BLOCK 1257.  MARKERS: 6604 6605 6606
231 (0.478)	|0.383	0.061	0.026	0.002|
224 (0.371)	|0.154	0.132	0.075	0.006|
424 (0.124)	|0.065	0.036	0.020	0.002|
221 (0.019)	|0.011	0.006	0.003	0.000|
Multiallelic Dprime: 0.379
BLOCK 1258.  MARKERS: 6608 6609 6610 6611 6612 6613 6614
3321421 (0.617)	|0.385	0.088	0.143|
4243243 (0.238)	|0.129	0.106	0.003|
4341421 (0.125)	|0.012	0.043	0.071|
4343241 (0.011)	|0.000	0.011	0.000|
Multiallelic Dprime: 0.325
BLOCK 1259.  MARKERS: 6615 6616 6617 6618
4142 (0.532)	|0.521	0.011|
2142 (0.247)	|0.139	0.106|
2324 (0.219)	|0.202	0.011|
Multiallelic Dprime: 0.775
BLOCK 1260.  MARKERS: 6619 6620 6621 6622
1334 (0.865)	|0.480	0.200	0.048	0.124|
4212 (0.127)	|0.040	0.013	0.074	0.000|
Multiallelic Dprime: 0.523
BLOCK 1261.  MARKERS: 6624 6625 6626 6627
1223 (0.521)	|0.337	0.121	0.054	0.003|
3441 (0.214)	|0.154	0.026	0.022	0.006|
1441 (0.131)	|0.086	0.014	0.020	0.007|
1221 (0.124)	|0.088	0.015	0.018	0.002|
Multiallelic Dprime: 0.157
BLOCK 1262.  MARKERS: 6630 6631 6632 6633 6634 6635 6636 6637 6638
432244233 (0.670)	|0.664	0.001	0.002	0.000|
434124213 (0.176)	|0.000	0.172	0.001	0.000|
214242434 (0.114)	|0.004	0.003	0.068	0.039|
434124233 (0.018)	|0.000	0.014	0.004	0.000|
Multiallelic Dprime: 0.978
BLOCK 1263.  MARKERS: 6639 6640 6641
421 (0.684)	|0.547	0.101	0.028	0.005|
212 (0.193)	|0.026	0.151	0.012	0.005|
211 (0.079)	|0.010	0.003	0.000	0.064|
411 (0.041)	|0.000	0.003	0.039	0.000|
Multiallelic Dprime: 0.712
BLOCK 1264.  MARKERS: 6642 6643 6644 6645 6646
12422 (0.584)	|0.535	0.002	0.000	0.033	0.000	0.000|
34244 (0.260)	|0.000	0.200	0.000	0.000	0.028	0.025|
14424 (0.080)	|0.035	0.000	0.040	0.000	0.000	0.000|
14422 (0.074)	|0.000	0.000	0.060	0.000	0.000	0.000|
Multiallelic Dprime: 0.904
BLOCK 1265.  MARKERS: 6647 6648 6649 6650 6651 6652 6653 6654 6655 6656 6657 6658 6659 6660 6661 6662
2221423113133113 (0.571)	|0.551	0.010	0.000	0.000	0.009|
3222423131441111 (0.202)	|0.000	0.203	0.000	0.000	0.000|
3441141211133221 (0.101)	|0.000	0.000	0.099	0.000	0.000|
3221423111133111 (0.034)	|0.000	0.000	0.000	0.030	0.002|
3222423131441113 (0.027)	|0.011	0.013	0.000	0.000	0.001|
3222423111441111 (0.024)	|0.000	0.023	0.000	0.001	0.000|
Multiallelic Dprime: 0.949
BLOCK 1266.  MARKERS: 6663 6664 6665 6666
1442 (0.582)	|0.389	0.119	0.068|
1422 (0.263)	|0.173	0.052	0.036|
3244 (0.103)	|0.070	0.013	0.019|
3444 (0.032)	|0.022	0.006	0.004|
3442 (0.014)	|0.011	0.002	0.000|
Multiallelic Dprime: 0.040
BLOCK 1267.  MARKERS: 6669 6670 6671 6672 6673 6674
323332 (0.667)	|0.485	0.007	0.132	0.000	0.003	0.018|
423114 (0.194)	|0.010	0.139	0.002	0.006	0.035	0.000|
312114 (0.129)	|0.000	0.002	0.000	0.112	0.000	0.000|
Multiallelic Dprime: 0.939
BLOCK 1268.  MARKERS: 6675 6676 6677 6678 6679 6680 6681 6682 6683 6684
2444221114 (0.501)	|0.181	0.151	0.104	0.007	0.027	0.007	0.005|
2444221112 (0.146)	|0.031	0.030	0.027	0.040	0.002	0.002	0.008|
2444241414 (0.133)	|0.094	0.012	0.022	0.000	0.000	0.000	0.000|
4212122132 (0.118)	|0.014	0.061	0.012	0.006	0.022	0.003	0.000|
2444222132 (0.038)	|0.000	0.035	0.002	0.001	0.000	0.000	0.000|
2212122132 (0.018)	|0.002	0.000	0.009	0.004	0.001	0.000	0.000|
Multiallelic Dprime: 0.293
BLOCK 1269.  MARKERS: 6687 6688 6689 6690 6691 6692 6693 6694 6695 6696
4141322113 (0.326)	|0.266	0.002	0.053	0.003|
2323344321 (0.309)	|0.008	0.285	0.016	0.000|
4141122113 (0.184)	|0.024	0.003	0.154	0.000|
2121324313 (0.064)	|0.040	0.006	0.005	0.009|
2323344323 (0.060)	|0.014	0.003	0.043	0.000|
2321324313 (0.014)	|0.002	0.002	0.006	0.004|
4323344323 (0.013)	|0.000	0.000	0.013	0.000|
Multiallelic Dprime: 0.775
BLOCK 1270.  MARKERS: 6698 6699 6700 6701 6702 6703 6704
2343344 (0.361)	|0.202	0.079	0.031	0.039	0.007|
4121322 (0.306)	|0.047	0.181	0.067	0.002	0.004|
4121122 (0.301)	|0.115	0.074	0.081	0.024	0.005|
2341322 (0.020)	|0.003	0.002	0.006	0.001	0.001|
Multiallelic Dprime: 0.321
BLOCK 1271.  MARKERS: 6706 6707 6708 6709 6710 6711
211221 (0.376)	|0.330	0.043|
342441 (0.338)	|0.040	0.297|
212423 (0.187)	|0.182	0.005|
242421 (0.069)	|0.004	0.063|
242441 (0.017)	|0.000	0.017|
Multiallelic Dprime: 0.808
BLOCK 1272.  MARKERS: 6712 6713 6714
324 (0.562)	|0.328	0.067	0.152	0.004	0.003	0.002|
242 (0.433)	|0.088	0.255	0.038	0.020	0.019	0.010|
Multiallelic Dprime: 0.569
BLOCK 1273.  MARKERS: 6715 6716 6717 6718 6719 6720
341421 (0.417)	|0.341	0.047	0.017	0.000|
144113 (0.324)	|0.011	0.307	0.003	0.003|
124411 (0.192)	|0.061	0.024	0.107	0.000|
124421 (0.023)	|0.001	0.000	0.022	0.000|
144411 (0.022)	|0.000	0.000	0.006	0.011|
144123 (0.012)	|0.000	0.009	0.000	0.000|
Multiallelic Dprime: 0.753
BLOCK 1274.  MARKERS: 6721 6722 6723 6724
1141 (0.418)	|0.353	0.036	0.023	0.003|
3324 (0.390)	|0.227	0.151	0.005	0.005|
3144 (0.155)	|0.096	0.035	0.014	0.009|
3124 (0.015)	|0.007	0.004	0.003	0.000|
Multiallelic Dprime: 0.370
BLOCK 1275.  MARKERS: 6726 6727 6728 6729 6730 6731
234323 (0.700)	|0.398	0.044	0.258	0.000|
412111 (0.231)	|0.000	0.228	0.000	0.000|
414121 (0.045)	|0.000	0.000	0.002	0.041|
232111 (0.017)	|0.000	0.017	0.000	0.000|
Multiallelic Dprime: 0.948
BLOCK 1276.  MARKERS: 6732 6733 6734 6735
4424 (0.399)	|0.394	0.005|
1241 (0.293)	|0.250	0.042|
4421 (0.263)	|0.208	0.055|
4441 (0.042)	|0.041	0.002|
Multiallelic Dprime: 0.522
BLOCK 1277.  MARKERS: 6738 6739
11 (0.896)	|0.397	0.403	0.096|
22 (0.104)	|0.064	0.036	0.003|
Multiallelic Dprime: 0.299
BLOCK 1278.  MARKERS: 6742 6743
21 (0.461)	|0.116	0.208	0.022	0.087	0.016|
43 (0.439)	|0.372	0.023	0.017	0.023	0.002|
23 (0.100)	|0.012	0.006	0.076	0.003	0.000|
Multiallelic Dprime: 0.652
BLOCK 1279.  MARKERS: 6744 6745 6746 6747 6748 6749
233311 (0.500)	|0.444	0.053	0.000|
211133 (0.237)	|0.231	0.002	0.001|
113311 (0.115)	|0.051	0.063	0.000|
211131 (0.113)	|0.095	0.016	0.000|
233111 (0.018)	|0.000	0.001	0.016|
Multiallelic Dprime: 0.465
BLOCK 1280.  MARKERS: 6750 6751 6752 6753
3232 (0.831)	|0.689	0.127	0.014|
1414 (0.140)	|0.048	0.005	0.086|
3234 (0.019)	|0.002	0.002	0.014|
Multiallelic Dprime: 0.618
BLOCK 1281.  MARKERS: 6755 6756 6757
442 (0.743)	|0.406	0.149	0.186|
443 (0.138)	|0.088	0.046	0.004|
213 (0.114)	|0.064	0.031	0.018|
Multiallelic Dprime: 0.199
BLOCK 1282.  MARKERS: 6759 6760
22 (0.561)	|0.468	0.053	0.042	0.000|
23 (0.226)	|0.212	0.004	0.000	0.011|
43 (0.211)	|0.005	0.206	0.000	0.000|
Multiallelic Dprime: 0.701
BLOCK 1283.  MARKERS: 6761 6762 6763 6764
1112 (0.683)	|0.359	0.139	0.171	0.014|
3234 (0.262)	|0.160	0.071	0.017	0.010|
1132 (0.042)	|0.031	0.004	0.006	0.001|
1234 (0.011)	|0.011	0.000	0.000	0.000|
Multiallelic Dprime: 0.259
BLOCK 1284.  MARKERS: 6765 6766 6767 6768
2324 (0.563)	|0.293	0.147	0.071	0.033	0.007|
4144 (0.213)	|0.111	0.030	0.056	0.008	0.000|
2321 (0.194)	|0.072	0.054	0.002	0.056	0.002|
2144 (0.026)	|0.019	0.003	0.001	0.000	0.000|
Multiallelic Dprime: 0.187
BLOCK 1285.  MARKERS: 6772 6773 6774 6775 6776 6777
223342 (0.496)	|0.415	0.081|
241111 (0.236)	|0.193	0.043|
323342 (0.130)	|0.125	0.005|
241142 (0.099)	|0.060	0.039|
223142 (0.010)	|0.007	0.003|
Multiallelic Dprime: 0.172
BLOCK 1286.  MARKERS: 6787 6788
12 (0.826)	|0.489	0.133	0.200|
34 (0.172)	|0.004	0.159	0.009|
Multiallelic Dprime: 0.893
BLOCK 1287.  MARKERS: 6790 6791
23 (0.492)	|0.461	0.026	0.000|
13 (0.295)	|0.002	0.082	0.211|
11 (0.209)	|0.069	0.135	0.004|
Multiallelic Dprime: 0.772
BLOCK 1288.  MARKERS: 6793 6794
12 (0.535)	|0.459	0.068	0.006|
32 (0.244)	|0.186	0.038	0.021|
34 (0.214)	|0.009	0.202	0.004|
Multiallelic Dprime: 0.606
BLOCK 1289.  MARKERS: 6797 6798
12 (0.660)	|0.543	0.119	0.000|
41 (0.307)	|0.000	0.307	0.000|
11 (0.031)	|0.009	0.000	0.017|
Multiallelic Dprime: 0.935
BLOCK 1290.  MARKERS: 6799 6800
31 (0.552)	|0.190	0.275	0.008	0.037	0.040|
43 (0.424)	|0.107	0.025	0.153	0.116	0.005|
33 (0.019)	|0.016	0.000	0.000	0.000	0.000|
Multiallelic Dprime: 0.575
BLOCK 1291.  MARKERS: 6801 6802 6803 6804 6805 6806 6807
1431122 (0.313)	|0.008	0.180	0.126|
3432122 (0.301)	|0.285	0.016	0.000|
3231343 (0.160)	|0.159	0.000	0.001|
3211122 (0.155)	|0.121	0.003	0.028|
3431122 (0.044)	|0.037	0.004	0.003|
Multiallelic Dprime: 0.815
BLOCK 1292.  MARKERS: 6808 6809
13 (0.631)	|0.357	0.155	0.003	0.114|
21 (0.203)	|0.182	0.000	0.002	0.020|
23 (0.162)	|0.007	0.001	0.148	0.003|
Multiallelic Dprime: 0.563
BLOCK 1293.  MARKERS: 6811 6812 6813 6814
3322 (0.551)	|0.197	0.336	0.000	0.017|
1124 (0.157)	|0.156	0.000	0.000	0.000|
3342 (0.153)	|0.147	0.002	0.000	0.004|
1324 (0.138)	|0.001	0.000	0.135	0.000|
Multiallelic Dprime: 0.803
BLOCK 1294.  MARKERS: 6815 6816 6817 6818
1422 (0.504)	|0.002	0.198	0.153	0.145	0.002|
1222 (0.339)	|0.325	0.006	0.000	0.003	0.003|
4444 (0.135)	|0.021	0.000	0.000	0.000	0.115|
1444 (0.021)	|0.004	0.000	0.000	0.000	0.017|
Multiallelic Dprime: 0.939
BLOCK 1295.  MARKERS: 6819 6820 6821 6822
2214 (0.353)	|0.215	0.033	0.074	0.031|
3234 (0.203)	|0.156	0.043	0.002	0.002|
3211 (0.153)	|0.019	0.062	0.070	0.003|
3314 (0.151)	|0.030	0.058	0.007	0.055|
3214 (0.133)	|0.056	0.072	0.004	0.000|
Multiallelic Dprime: 0.436
BLOCK 1296.  MARKERS: 6825 6826 6827 6828
3342 (0.476)	|0.179	0.230	0.002	0.001	0.000	0.001	0.049|
3324 (0.268)	|0.000	0.000	0.102	0.097	0.000	0.061	0.000|
1142 (0.159)	|0.148	0.000	0.000	0.000	0.000	0.000	0.001|
1342 (0.094)	|0.000	0.000	0.000	0.000	0.089	0.000	0.000|
Multiallelic Dprime: 0.848
BLOCK 1297.  MARKERS: 6829 6830 6831 6832 6833 6834 6835 6836 6837 6838 6839 6840 6841
1323134132222 (0.326)	|0.309	0.011	0.000|
3241213423422 (0.229)	|0.223	0.004	0.000|
1243134132232 (0.106)	|0.094	0.000	0.012|
1243134132234 (0.099)	|0.000	0.100	0.000|
1223134132222 (0.089)	|0.024	0.064	0.000|
1243134132222 (0.063)	|0.048	0.016	0.000|
1323134132224 (0.050)	|0.000	0.053	0.000|
Multiallelic Dprime: 0.812
BLOCK 1298.  MARKERS: 6842 6843 6844 6845
4113 (0.707)	|0.618	0.036	0.050|
2331 (0.264)	|0.117	0.097	0.045|
2113 (0.020)	|0.006	0.007	0.007|
Multiallelic Dprime: 0.487
BLOCK 1299.  MARKERS: 6846 6847 6848 6849
1221 (0.747)	|0.316	0.234	0.197|
4444 (0.141)	|0.074	0.028	0.039|
1421 (0.102)	|0.051	0.022	0.030|
Multiallelic Dprime: 0.143
BLOCK 1300.  MARKERS: 6851 6852
21 (0.444)	|0.273	0.157	0.014|
41 (0.287)	|0.134	0.149	0.004|
23 (0.268)	|0.066	0.049	0.154|
Multiallelic Dprime: 0.340
BLOCK 1301.  MARKERS: 6853 6854
31 (0.473)	|0.067	0.086	0.091	0.122	0.090|
33 (0.355)	|0.293	0.009	0.038	0.005	0.008|
43 (0.172)	|0.114	0.048	0.002	0.000	0.004|
Multiallelic Dprime: 0.632
BLOCK 1302.  MARKERS: 6855 6856 6857 6858 6859 6860 6861 6862 6863 6864
4211422332 (0.477)	|0.360	0.000	0.113	0.000|
4211122314 (0.141)	|0.000	0.143	0.000	0.000|
4212442412 (0.132)	|0.097	0.000	0.031	0.000|
2231424332 (0.127)	|0.090	0.000	0.000	0.038|
4111122314 (0.101)	|0.000	0.099	0.000	0.000|
Multiallelic Dprime: 0.712
BLOCK 1303.  MARKERS: 6865 6866 6867 6868 6869 6870 6871 6872 6873
424131331 (0.561)	|0.422	0.000	0.137|
433213113 (0.245)	|0.246	0.000	0.000|
324133113 (0.146)	|0.003	0.144	0.000|
424133113 (0.041)	|0.000	0.042	0.000|
Multiallelic Dprime: 0.711
BLOCK 1304.  MARKERS: 6874 6875
44 (0.669)	|0.670	0.000	0.000|
42 (0.190)	|0.000	0.187	0.000|
22 (0.138)	|0.000	0.000	0.140|
Multiallelic Dprime: 1.000
BLOCK 1305.  MARKERS: 6877 6878
34 (0.670)	|0.247	0.083	0.229	0.000	0.100|
11 (0.188)	|0.002	0.156	0.002	0.000	0.025|
31 (0.140)	|0.000	0.000	0.000	0.131	0.000|
Multiallelic Dprime: 0.816
BLOCK 1306.  MARKERS: 6879 6880 6881 6882 6883 6884 6885 6886
24342422 (0.249)	|0.010	0.237	0.001	0.002|
24322244 (0.238)	|0.180	0.031	0.015	0.008|
24323244 (0.232)	|0.104	0.020	0.062	0.045|
12322422 (0.131)	|0.115	0.006	0.004	0.006|
24422244 (0.124)	|0.100	0.002	0.003	0.017|
Multiallelic Dprime: 0.642
BLOCK 1307.  MARKERS: 6890 6891 6892 6893 6894 6895 6896 6897
33124342 (0.521)	|0.285	0.115	0.123|
41441211 (0.305)	|0.178	0.064	0.063|
41441342 (0.086)	|0.057	0.022	0.009|
33121342 (0.082)	|0.045	0.022	0.015|
Multiallelic Dprime: 0.070
BLOCK 1308.  MARKERS: 6904 6905
23 (0.565)	|0.432	0.004	0.000	0.132|
24 (0.223)	|0.015	0.000	0.169	0.033|
33 (0.212)	|0.003	0.206	0.000	0.000|
Multiallelic Dprime: 0.877
BLOCK 1309.  MARKERS: 6906 6907 6908 6909
2132 (0.448)	|0.150	0.299	0.000|
2314 (0.210)	|0.078	0.000	0.131|
1134 (0.170)	|0.168	0.000	0.002|
2134 (0.165)	|0.151	0.002	0.012|
Multiallelic Dprime: 0.733
BLOCK 1310.  MARKERS: 6911 6912
42 (0.551)	|0.166	0.384	0.000|
22 (0.304)	|0.298	0.008	0.000|
44 (0.145)	|0.000	0.000	0.145|
Multiallelic Dprime: 0.816
BLOCK 1311.  MARKERS: 6913 6914
11 (0.462)	|0.415	0.044	0.004|
41 (0.391)	|0.103	0.272	0.016|
13 (0.146)	|0.009	0.012	0.123|
Multiallelic Dprime: 0.718
BLOCK 1312.  MARKERS: 6915 6916
13 (0.528)	|0.243	0.125	0.039	0.044	0.031	0.015	0.012|
11 (0.328)	|0.027	0.042	0.114	0.068	0.063	0.010	0.002|
33 (0.144)	|0.018	0.033	0.037	0.034	0.008	0.004	0.003|
Multiallelic Dprime: 0.439
BLOCK 1313.  MARKERS: 6917 6918 6919 6920 6921 6922 6923 6924
31121234 (0.291)	|0.191	0.063	0.018	0.018|
13324334 (0.200)	|0.118	0.046	0.034	0.000|
13111212 (0.191)	|0.143	0.032	0.012	0.004|
33121234 (0.146)	|0.115	0.020	0.005	0.005|
13121334 (0.101)	|0.061	0.029	0.009	0.002|
13121234 (0.028)	|0.004	0.002	0.022	0.002|
13111234 (0.016)	|0.013	0.002	0.001	0.000|
Multiallelic Dprime: 0.193
BLOCK 1314.  MARKERS: 6928 6929 6930
334 (0.656)	|0.658	0.000	0.000|
432 (0.200)	|0.000	0.198	0.000|
314 (0.110)	|0.035	0.000	0.073|
332 (0.034)	|0.000	0.034	0.000|
Multiallelic Dprime: 0.965
BLOCK 1315.  MARKERS: 6931 6932 6933
233 (0.692)	|0.377	0.227	0.089|
421 (0.231)	|0.122	0.100	0.010|
431 (0.074)	|0.033	0.038	0.003|
Multiallelic Dprime: 0.138
BLOCK 1316.  MARKERS: 6936 6937 6938 6939 6940
11342 (0.534)	|0.490	0.031	0.012|
13322 (0.365)	|0.076	0.217	0.073|
33224 (0.100)	|0.002	0.096	0.002|
Multiallelic Dprime: 0.737
BLOCK 1317.  MARKERS: 6941 6942
34 (0.569)	|0.185	0.372	0.004|
22 (0.343)	|0.230	0.003	0.108|
24 (0.086)	|0.000	0.022	0.063|
Multiallelic Dprime: 0.625
BLOCK 1318.  MARKERS: 6943 6944 6945 6946 6947 6948
344144 (0.414)	|0.062	0.274	0.009	0.038	0.023	0.004	0.000|
222244 (0.397)	|0.341	0.004	0.040	0.005	0.000	0.000	0.000|
224232 (0.178)	|0.028	0.000	0.070	0.053	0.003	0.010	0.010|
Multiallelic Dprime: 0.734
BLOCK 1319.  MARKERS: 6951 6952 6953 6954 6955 6956 6957 6958 6959 6960 6961 6962 6963
1432231231132 (0.436)	|0.279	0.077	0.081|
2412231223214 (0.282)	|0.174	0.041	0.067|
2331313433132 (0.121)	|0.034	0.077	0.007|
2432231233132 (0.096)	|0.020	0.048	0.030|
2432231233134 (0.027)	|0.023	0.002	0.002|
2432231231132 (0.015)	|0.005	0.002	0.007|
2331313431132 (0.010)	|0.009	0.001	0.000|
Multiallelic Dprime: 0.286
BLOCK 1320.  MARKERS: 6964 6965 6966 6967 6968 6969
241324 (0.549)	|0.504	0.037	0.003	0.005|
323144 (0.253)	|0.058	0.007	0.154	0.034|
241341 (0.196)	|0.009	0.186	0.000	0.000|
Multiallelic Dprime: 0.813
BLOCK 1321.  MARKERS: 6970 6971 6972 6973
4333 (0.568)	|0.273	0.223	0.072|
4411 (0.231)	|0.099	0.067	0.061|
2333 (0.159)	|0.043	0.102	0.013|
4311 (0.039)	|0.008	0.003	0.028|
Multiallelic Dprime: 0.196
BLOCK 1322.  MARKERS: 6975 6976
34 (0.425)	|0.145	0.193	0.087|
12 (0.396)	|0.178	0.144	0.075|
14 (0.173)	|0.077	0.054	0.042|
Multiallelic Dprime: 0.096
BLOCK 1323.  MARKERS: 6979 6980
23 (0.403)	|0.373	0.020	0.002	0.005|
43 (0.394)	|0.041	0.329	0.022	0.003|
22 (0.203)	|0.000	0.014	0.167	0.023|
Multiallelic Dprime: 0.842
BLOCK 1324.  MARKERS: 6982 6983 6984 6985
3214 (0.415)	|0.154	0.242	0.017|
3414 (0.362)	|0.213	0.139	0.013|
1222 (0.191)	|0.086	0.073	0.031|
1224 (0.030)	|0.025	0.004	0.003|
Multiallelic Dprime: 0.213
BLOCK 1325.  MARKERS: 6989 6990
22 (0.477)	|0.000	0.296	0.181|
14 (0.457)	|0.449	0.000	0.003|
12 (0.064)	|0.000	0.000	0.063|
Multiallelic Dprime: 0.936
BLOCK 1326.  MARKERS: 6992 6993
32 (0.449)	|0.272	0.036	0.133|
14 (0.296)	|0.013	0.240	0.042|
12 (0.248)	|0.228	0.008	0.011|
Multiallelic Dprime: 0.615
BLOCK 1327.  MARKERS: 6994 6995 6996 6997
1332 (0.512)	|0.369	0.143|
4322 (0.293)	|0.202	0.090|
1134 (0.187)	|0.114	0.072|
Multiallelic Dprime: 0.069
BLOCK 1328.  MARKERS: 6998 6999
33 (0.688)	|0.347	0.240	0.100	0.002|
11 (0.310)	|0.203	0.031	0.010	0.065|
Multiallelic Dprime: 0.444
BLOCK 1329.  MARKERS: 7001 7002 7003
412 (0.549)	|0.280	0.001	0.167	0.011	0.062	0.017|
414 (0.272)	|0.000	0.264	0.000	0.000	0.000	0.000|
232 (0.112)	|0.011	0.000	0.017	0.081	0.000	0.002|
212 (0.068)	|0.028	0.000	0.035	0.000	0.000	0.000|
Multiallelic Dprime: 0.813
BLOCK 1330.  MARKERS: 7004 7005 7006 7007 7008 7009 7010
4244133 (0.319)	|0.313	0.006|
4242133 (0.265)	|0.265	0.000|
2414312 (0.220)	|0.000	0.220|
2214112 (0.092)	|0.084	0.000|
2414112 (0.063)	|0.002	0.059|
4214133 (0.019)	|0.018	0.001|
Multiallelic Dprime: 0.971
BLOCK 1331.  MARKERS: 7011 7012
34 (0.697)	|0.448	0.247|
12 (0.292)	|0.286	0.007|
Multiallelic Dprime: 0.913
BLOCK 1332.  MARKERS: 7013 7014 7015
122 (0.745)	|0.567	0.175|
334 (0.254)	|0.229	0.025|
Multiallelic Dprime: 0.507
BLOCK 1333.  MARKERS: 7017 7018
23 (0.797)	|0.472	0.323|
41 (0.200)	|0.172	0.026|
Multiallelic Dprime: 0.627
BLOCK 1334.  MARKERS: 7020 7021 7022
332 (0.645)	|0.301	0.242	0.077	0.024|
411 (0.350)	|0.220	0.034	0.038	0.057|
Multiallelic Dprime: 0.347
BLOCK 1335.  MARKERS: 7025 7026 7027
433 (0.520)	|0.331	0.078	0.061	0.044|
212 (0.281)	|0.181	0.049	0.023	0.029|
413 (0.116)	|0.071	0.021	0.015	0.007|
213 (0.081)	|0.041	0.019	0.016	0.006|
Multiallelic Dprime: 0.059
BLOCK 1336.  MARKERS: 7033 7034 7035 7036
2231 (0.626)	|0.455	0.072	0.089	0.006|
4433 (0.166)	|0.129	0.018	0.016	0.003|
2243 (0.114)	|0.037	0.072	0.005	0.000|
2233 (0.086)	|0.036	0.011	0.034	0.004|
Multiallelic Dprime: 0.275
BLOCK 1337.  MARKERS: 7039 7040 7041 7042
1421 (0.662)	|0.303	0.297	0.062|
3214 (0.174)	|0.101	0.060	0.012|
1221 (0.147)	|0.062	0.070	0.015|
1214 (0.014)	|0.000	0.002	0.012|
Multiallelic Dprime: 0.102
BLOCK 1338.  MARKERS: 7044 7045
31 (0.470)	|0.132	0.240	0.097|
13 (0.430)	|0.256	0.095	0.079|
33 (0.101)	|0.018	0.060	0.023|
Multiallelic Dprime: 0.289
BLOCK 1339.  MARKERS: 7048 7049 7050
211 (0.406)	|0.235	0.144	0.022|
232 (0.395)	|0.181	0.173	0.041|
432 (0.199)	|0.084	0.088	0.027|
Multiallelic Dprime: 0.119
BLOCK 1340.  MARKERS: 7054 7055 7056
122 (0.499)	|0.087	0.297	0.112|
234 (0.405)	|0.372	0.029	0.003|
232 (0.091)	|0.035	0.020	0.034|
Multiallelic Dprime: 0.697
BLOCK 1341.  MARKERS: 7059 7060 7061
211 (0.498)	|0.253	0.134	0.112|
241 (0.347)	|0.209	0.080	0.058|
313 (0.148)	|0.074	0.048	0.027|
Multiallelic Dprime: 0.096
BLOCK 1342.  MARKERS: 7062 7063
33 (0.537)	|0.391	0.015	0.118	0.005	0.008|
13 (0.265)	|0.057	0.185	0.004	0.014	0.004|
14 (0.198)	|0.171	0.010	0.014	0.001	0.001|
Multiallelic Dprime: 0.569
BLOCK 1343.  MARKERS: 7067 7068 7069 7070 7071 7072
424444 (0.620)	|0.619	0.001	0.000|
144442 (0.210)	|0.019	0.191	0.000|
422124 (0.136)	|0.000	0.123	0.009|
424442 (0.020)	|0.000	0.019	0.000|
444442 (0.013)	|0.000	0.013	0.000|
Multiallelic Dprime: 0.962
BLOCK 1344.  MARKERS: 7073 7074
31 (0.637)	|0.518	0.088	0.031|
13 (0.347)	|0.287	0.044	0.014|
11 (0.010)	|0.010	0.000	0.000|
Multiallelic Dprime: 0.087
BLOCK 1345.  MARKERS: 7078 7079
34 (0.821)	|0.621	0.115	0.086|
11 (0.132)	|0.106	0.026	0.000|
31 (0.045)	|0.017	0.021	0.006|
Multiallelic Dprime: 0.157
BLOCK 1346.  MARKERS: 7080 7081
33 (0.744)	|0.580	0.150	0.007|
41 (0.161)	|0.027	0.125	0.009|
43 (0.094)	|0.075	0.019	0.000|
Multiallelic Dprime: 0.455
BLOCK 1347.  MARKERS: 7085 7086
44 (0.683)	|0.340	0.171	0.070	0.069	0.017	0.013	0.000|
22 (0.294)	|0.097	0.053	0.063	0.047	0.013	0.010	0.011|
24 (0.017)	|0.013	0.003	0.000	0.000	0.000	0.000	0.000|
Multiallelic Dprime: 0.234
BLOCK 1348.  MARKERS: 7088 7089 7090 7091 7092 7093 7094
1234411 (0.445)	|0.250	0.014	0.135	0.032	0.002	0.000|
1212433 (0.227)	|0.046	0.149	0.004	0.004	0.010	0.001|
1212233 (0.132)	|0.000	0.000	0.010	0.113	0.000	0.000|
3412433 (0.118)	|0.000	0.000	0.002	0.000	0.094	0.018|
1234433 (0.033)	|0.000	0.008	0.001	0.009	0.007	0.000|
1212411 (0.023)	|0.005	0.000	0.008	0.004	0.000	0.000|
3212433 (0.012)	|0.000	0.009	0.000	0.000	0.001	0.000|
Multiallelic Dprime: 0.760
BLOCK 1349.  MARKERS: 7095 7096 7097 7098 7099 7100 7101 7102 7103
312342412 (0.303)	|0.220	0.068	0.014|
131342432 (0.182)	|0.121	0.043	0.017|
312242412 (0.163)	|0.049	0.033	0.081|
132314412 (0.162)	|0.057	0.096	0.009|
132342213 (0.114)	|0.094	0.017	0.003|
112342412 (0.021)	|0.021	0.000	0.000|
Multiallelic Dprime: 0.380
BLOCK 1350.  MARKERS: 7105 7106
14 (0.601)	|0.556	0.043|
32 (0.262)	|0.182	0.077|
34 (0.133)	|0.115	0.017|
Multiallelic Dprime: 0.406
BLOCK 1351.  MARKERS: 7107 7108 7109 7110 7111 7112
112242 (0.855)	|0.439	0.385	0.013	0.015|
233431 (0.138)	|0.091	0.038	0.005	0.002|
Multiallelic Dprime: 0.300
BLOCK 1352.  MARKERS: 7116 7117 7118 7119 7120 7121
322413 (0.534)	|0.088	0.399	0.045|
244234 (0.424)	|0.358	0.049	0.017|
242234 (0.019)	|0.014	0.005	0.000|
222413 (0.017)	|0.004	0.002	0.012|
Multiallelic Dprime: 0.674
BLOCK 1353.  MARKERS: 7124 7125 7126 7127
2343 (0.464)	|0.304	0.054	0.102|
4131 (0.459)	|0.256	0.147	0.055|
2331 (0.075)	|0.046	0.008	0.022|
Multiallelic Dprime: 0.211
BLOCK 1354.  MARKERS: 7129 7130 7131 7132
1111 (0.605)	|0.344	0.262|
2441 (0.211)	|0.120	0.091|
1113 (0.178)	|0.125	0.053|
Multiallelic Dprime: 0.113
BLOCK 1355.  MARKERS: 7141 7142
22 (0.592)	|0.507	0.079	0.005|
44 (0.408)	|0.347	0.044	0.017|
Multiallelic Dprime: 0.045
BLOCK 1356.  MARKERS: 7145 7146
33 (0.854)	|0.273	0.259	0.197	0.121|
41 (0.124)	|0.060	0.044	0.017	0.003|
43 (0.022)	|0.003	0.000	0.016	0.001|
Multiallelic Dprime: 0.182
BLOCK 1357.  MARKERS: 7150 7151 7152 7153 7154
21343 (0.336)	|0.247	0.074	0.003	0.002	0.003	0.004	0.004|
41343 (0.304)	|0.037	0.176	0.060	0.029	0.000	0.002	0.000|
41313 (0.229)	|0.164	0.041	0.010	0.000	0.014	0.000	0.000|
43141 (0.123)	|0.020	0.005	0.077	0.003	0.000	0.008	0.009|
Multiallelic Dprime: 0.545
BLOCK 1358.  MARKERS: 7157 7158 7159 7160 7161 7162
213343 (0.468)	|0.090	0.234	0.137	0.008|
434344 (0.300)	|0.279	0.005	0.009	0.008|
213134 (0.150)	|0.060	0.029	0.000	0.062|
213334 (0.034)	|0.002	0.000	0.032	0.000|
213344 (0.018)	|0.015	0.002	0.000	0.000|
434334 (0.014)	|0.001	0.006	0.000	0.006|
213144 (0.013)	|0.013	0.000	0.000	0.000|
Multiallelic Dprime: 0.685
BLOCK 1359.  MARKERS: 7163 7164 7165
244 (0.459)	|0.393	0.058	0.008|
222 (0.278)	|0.249	0.019	0.010|
342 (0.178)	|0.149	0.027	0.002|
242 (0.083)	|0.075	0.002	0.005|
Multiallelic Dprime: 0.148
BLOCK 1360.  MARKERS: 7168 7169
41 (0.866)	|0.476	0.378	0.011|
13 (0.105)	|0.000	0.015	0.091|
43 (0.028)	|0.000	0.000	0.028|
Multiallelic Dprime: 0.877
BLOCK 1361.  MARKERS: 7170 7171 7172
431 (0.476)	|0.301	0.055	0.118|
313 (0.392)	|0.068	0.308	0.013|
333 (0.130)	|0.030	0.018	0.082|
Multiallelic Dprime: 0.577
BLOCK 1362.  MARKERS: 7173 7174 7175
441 (0.398)	|0.318	0.007	0.000	0.075|
224 (0.381)	|0.364	0.000	0.016	0.000|
221 (0.215)	|0.006	0.125	0.083	0.000|
Multiallelic Dprime: 0.742
BLOCK 1363.  MARKERS: 7176 7177 7178 7179 7180
32123 (0.694)	|0.597	0.094	0.003|
12141 (0.131)	|0.000	0.132	0.000|
34423 (0.100)	|0.001	0.000	0.098|
34123 (0.075)	|0.002	0.073	0.000|
Multiallelic Dprime: 0.891
BLOCK 1364.  MARKERS: 7181 7182
44 (0.600)	|0.478	0.062	0.060|
34 (0.299)	|0.174	0.089	0.034|
41 (0.101)	|0.077	0.000	0.025|
Multiallelic Dprime: 0.242
BLOCK 1365.  MARKERS: 7186 7187
13 (0.728)	|0.272	0.326	0.123|
21 (0.151)	|0.109	0.040	0.000|
11 (0.119)	|0.104	0.003	0.013|
Multiallelic Dprime: 0.592
BLOCK 1366.  MARKERS: 7188 7189 7190
344 (0.487)	|0.245	0.133	0.078	0.024|
124 (0.369)	|0.263	0.076	0.019	0.008|
342 (0.136)	|0.054	0.082	0.002	0.000|
Multiallelic Dprime: 0.273
BLOCK 1367.  MARKERS: 7194 7195 7196
111 (0.568)	|0.527	0.035|
321 (0.292)	|0.072	0.214|
323 (0.099)	|0.000	0.100|
121 (0.031)	|0.013	0.017|
Multiallelic Dprime: 0.764
BLOCK 1368.  MARKERS: 7198 7199 7200
312 (0.617)	|0.499	0.111	0.003|
133 (0.370)	|0.181	0.169	0.015|
Multiallelic Dprime: 0.390
BLOCK 1369.  MARKERS: 7201 7202 7203
133 (0.680)	|0.301	0.289	0.091|
311 (0.289)	|0.215	0.035	0.038|
313 (0.019)	|0.004	0.016	0.000|
Multiallelic Dprime: 0.419
BLOCK 1370.  MARKERS: 7205 7206
44 (0.527)	|0.435	0.066	0.026|
24 (0.342)	|0.061	0.204	0.076|
21 (0.131)	|0.038	0.028	0.066|
Multiallelic Dprime: 0.566
BLOCK 1371.  MARKERS: 7207 7208
32 (0.535)	|0.271	0.154	0.098	0.007	0.001|
34 (0.298)	|0.099	0.188	0.003	0.003	0.007|
22 (0.167)	|0.079	0.040	0.002	0.040	0.005|
Multiallelic Dprime: 0.334
BLOCK 1372.  MARKERS: 7210 7211 7212 7213
1413 (0.450)	|0.223	0.175	0.048|
1231 (0.382)	|0.214	0.122	0.042|
3413 (0.102)	|0.081	0.018	0.003|
1433 (0.050)	|0.030	0.013	0.007|
1233 (0.012)	|0.004	0.008	0.000|
Multiallelic Dprime: 0.128
BLOCK 1373.  MARKERS: 7214 7215
42 (0.553)	|0.222	0.275	0.054	0.001|
31 (0.338)	|0.102	0.028	0.205	0.002|
41 (0.100)	|0.000	0.021	0.001	0.080|
Multiallelic Dprime: 0.569
BLOCK 1374.  MARKERS: 7216 7217 7218
312 (0.327)	|0.326	0.002	0.000|
334 (0.325)	|0.198	0.128	0.000|
114 (0.263)	|0.000	0.216	0.046|
314 (0.085)	|0.000	0.082	0.003|
Multiallelic Dprime: 0.688
BLOCK 1375.  MARKERS: 7220 7221 7222
424 (0.525)	|0.283	0.147	0.093|
342 (0.426)	|0.185	0.180	0.062|
442 (0.049)	|0.041	0.008	0.000|
Multiallelic Dprime: 0.158
BLOCK 1376.  MARKERS: 7223 7224 7225
134 (0.509)	|0.467	0.041|
312 (0.335)	|0.332	0.003|
132 (0.154)	|0.073	0.082|
Multiallelic Dprime: 0.588
BLOCK 1377.  MARKERS: 7226 7227
33 (0.873)	|0.784	0.074	0.017|
14 (0.125)	|0.080	0.039	0.005|
Multiallelic Dprime: 0.249
BLOCK 1378.  MARKERS: 7231 7232
24 (0.864)	|0.406	0.413	0.044|
41 (0.112)	|0.065	0.046	0.000|
21 (0.023)	|0.009	0.013	0.000|
Multiallelic Dprime: 0.155
BLOCK 1379.  MARKERS: 7233 7234 7235 7236
3341 (0.478)	|0.037	0.437|
2122 (0.472)	|0.459	0.011|
3342 (0.044)	|0.041	0.001|
Multiallelic Dprime: 0.947
BLOCK 1380.  MARKERS: 7237 7238
24 (0.541)	|0.141	0.382	0.017|
31 (0.451)	|0.423	0.025	0.004|
Multiallelic Dprime: 0.854
BLOCK 1381.  MARKERS: 7240 7241
21 (0.570)	|0.153	0.153	0.103	0.078	0.028	0.025	0.030|
43 (0.407)	|0.120	0.099	0.089	0.036	0.027	0.026	0.009|
23 (0.023)	|0.007	0.006	0.008	0.000	0.000	0.002	0.000|
Multiallelic Dprime: 0.106
BLOCK 1382.  MARKERS: 7243 7244 7245 7246 7247 7248 7249
4424221 (0.279)	|0.207	0.031	0.038|
2341422 (0.259)	|0.191	0.066	0.000|
2341242 (0.200)	|0.083	0.098	0.015|
2341221 (0.113)	|0.014	0.071	0.026|
2424221 (0.054)	|0.045	0.005	0.003|
2344221 (0.054)	|0.003	0.051	0.001|
2341222 (0.039)	|0.006	0.032	0.000|
Multiallelic Dprime: 0.479
BLOCK 1383.  MARKERS: 7253 7254 7255 7256
2141 (0.548)	|0.216	0.187	0.112	0.027	0.005|
4332 (0.356)	|0.086	0.136	0.073	0.048	0.012|
4141 (0.083)	|0.043	0.024	0.002	0.001	0.011|
Multiallelic Dprime: 0.167
BLOCK 1384.  MARKERS: 7258 7259 7260 7261 7262 7263 7264
2311322 (0.349)	|0.306	0.018	0.001	0.028	0.000	0.000|
2311122 (0.346)	|0.019	0.104	0.167	0.045	0.000	0.000|
3114144 (0.190)	|0.008	0.039	0.000	0.001	0.108	0.034|
2331122 (0.079)	|0.002	0.013	0.001	0.065	0.000	0.000|
2331322 (0.029)	|0.023	0.000	0.000	0.003	0.000	0.000|
Multiallelic Dprime: 0.754
BLOCK 1385.  MARKERS: 7265 7266 7267 7268 7269
32232 (0.363)	|0.334	0.008	0.008	0.013|
32234 (0.177)	|0.134	0.001	0.006	0.035|
32432 (0.167)	|0.165	0.002	0.000	0.000|
32212 (0.144)	|0.027	0.088	0.028	0.000|
14232 (0.109)	|0.106	0.002	0.000	0.000|
34232 (0.034)	|0.018	0.002	0.014	0.000|
Multiallelic Dprime: 0.640
BLOCK 1386.  MARKERS: 7271 7272 7273 7274 7275
23144 (0.787)	|0.607	0.165	0.014|
41322 (0.106)	|0.040	0.065	0.001|
43144 (0.058)	|0.011	0.024	0.022|
41344 (0.048)	|0.047	0.000	0.001|
Multiallelic Dprime: 0.384
BLOCK 1387.  MARKERS: 7277 7278
42 (0.706)	|0.282	0.115	0.128	0.130	0.031|
33 (0.256)	|0.032	0.192	0.009	0.014	0.002|
43 (0.038)	|0.000	0.000	0.037	0.002	0.000|
Multiallelic Dprime: 0.573
BLOCK 1388.  MARKERS: 7280 7281 7282 7283 7284 7285 7286 7287
34222132 (0.314)	|0.249	0.022	0.015	0.001	0.028|
31121324 (0.306)	|0.015	0.019	0.164	0.058	0.049|
14241332 (0.175)	|0.019	0.051	0.013	0.062	0.029|
34222332 (0.145)	|0.007	0.103	0.003	0.018	0.015|
34221332 (0.033)	|0.003	0.029	0.000	0.000	0.000|
Multiallelic Dprime: 0.619
BLOCK 1389.  MARKERS: 7288 7289 7290 7291
3314 (0.292)	|0.167	0.067	0.057|
3334 (0.247)	|0.124	0.085	0.039|
1334 (0.195)	|0.129	0.028	0.037|
3131 (0.140)	|0.074	0.044	0.022|
3331 (0.124)	|0.089	0.015	0.019|
Multiallelic Dprime: 0.138
BLOCK 1390.  MARKERS: 7294 7295
44 (0.584)	|0.548	0.032	0.000	0.003|
42 (0.240)	|0.111	0.121	0.006	0.002|
22 (0.177)	|0.020	0.002	0.093	0.063|
Multiallelic Dprime: 0.736
BLOCK 1391.  MARKERS: 7296 7297 7298 7299 7300
33312 (0.679)	|0.373	0.296	0.011	0.000|
11224 (0.155)	|0.006	0.016	0.133	0.000|
31312 (0.099)	|0.000	0.000	0.000	0.097|
11312 (0.068)	|0.009	0.004	0.053	0.000|
Multiallelic Dprime: 0.870
BLOCK 1392.  MARKERS: 7301 7302 7303 7304
3434 (0.385)	|0.379	0.001|
3234 (0.316)	|0.002	0.314|
3443 (0.197)	|0.189	0.000|
1234 (0.098)	|0.000	0.093|
Multiallelic Dprime: 0.993
BLOCK 1393.  MARKERS: 7305 7306 7307
123 (0.579)	|0.393	0.024	0.162|
341 (0.407)	|0.241	0.155	0.011|
Multiallelic Dprime: 0.352
BLOCK 1394.  MARKERS: 7308 7309
23 (0.644)	|0.188	0.136	0.122	0.094	0.021	0.023	0.016	0.003|
34 (0.181)	|0.021	0.046	0.036	0.047	0.002	0.008	0.000	0.012|
33 (0.175)	|0.033	0.035	0.042	0.028	0.018	0.006	0.005	0.002|
Multiallelic Dprime: 0.171
BLOCK 1395.  MARKERS: 7312 7313 7314 7315 7316 7317 7318 7319 7320 7321 7322 7323 7324 7325
21134112214421 (0.242)	|0.016	0.221	0.001|
21134331321133 (0.218)	|0.212	0.000	0.003|
21134331221131 (0.202)	|0.003	0.000	0.194|
13322112214421 (0.170)	|0.163	0.003	0.002|
21134331214421 (0.041)	|0.036	0.004	0.000|
21134132214421 (0.037)	|0.000	0.000	0.038|
21132112214421 (0.021)	|0.000	0.022	0.000|
23322112214421 (0.018)	|0.018	0.000	0.000|
Multiallelic Dprime: 0.946
BLOCK 1396.  MARKERS: 7326 7327 7328 7329
2242 (0.470)	|0.468	0.000	0.000|
2413 (0.263)	|0.000	0.263	0.000|
1443 (0.257)	|0.022	0.002	0.233|
Multiallelic Dprime: 0.976
BLOCK 1397.  MARKERS: 7330 7331
11 (0.496)	|0.318	0.131	0.045|
33 (0.267)	|0.160	0.074	0.032|
31 (0.237)	|0.141	0.054	0.037|
Multiallelic Dprime: 0.050
BLOCK 1398.  MARKERS: 7335 7336 7337
331 (0.618)	|0.379	0.212	0.021|
413 (0.258)	|0.250	0.002	0.007|
313 (0.115)	|0.054	0.018	0.042|
Multiallelic Dprime: 0.576
BLOCK 1399.  MARKERS: 7340 7341
32 (0.684)	|0.377	0.192	0.052	0.055|
13 (0.237)	|0.215	0.007	0.008	0.005|
12 (0.074)	|0.039	0.005	0.024	0.003|
Multiallelic Dprime: 0.587
BLOCK 1400.  MARKERS: 7342 7343 7344 7345
1134 (0.636)	|0.285	0.220	0.111	0.014	0.003|
3422 (0.203)	|0.025	0.120	0.046	0.002	0.007|
3434 (0.084)	|0.061	0.005	0.011	0.000	0.004|
1434 (0.063)	|0.005	0.014	0.038	0.005	0.000|
Multiallelic Dprime: 0.298
BLOCK 1401.  MARKERS: 7347 7348 7349 7350 7351 7352 7353 7354
11242132 (0.384)	|0.273	0.112|
11232134 (0.360)	|0.193	0.165|
22444244 (0.207)	|0.140	0.066|
11244244 (0.021)	|0.015	0.007|
12444244 (0.016)	|0.010	0.006|
Multiallelic Dprime: 0.160
BLOCK 1402.  MARKERS: 7357 7358 7359
124 (0.635)	|0.352	0.000	0.206	0.076	0.000|
442 (0.362)	|0.000	0.342	0.000	0.000	0.021|
Multiallelic Dprime: 1.000
BLOCK 1403.  MARKERS: 7360 7361 7362 7363 7364 7365 7366 7367
13333142 (0.353)	|0.003	0.223	0.011	0.005	0.108|
11111413 (0.342)	|0.240	0.003	0.084	0.005	0.005|
43331413 (0.208)	|0.028	0.046	0.044	0.080	0.005|
13331413 (0.076)	|0.026	0.000	0.004	0.044	0.000|
11113142 (0.021)	|0.000	0.010	0.002	0.000	0.009|
Multiallelic Dprime: 0.702
BLOCK 1404.  MARKERS: 7369 7370 7371 7372 7373 7374 7375
3424332 (0.295)	|0.054	0.154	0.085|
2143312 (0.283)	|0.194	0.077	0.013|
3144134 (0.145)	|0.042	0.091	0.012|
3124332 (0.133)	|0.075	0.021	0.038|
3143312 (0.129)	|0.095	0.027	0.005|
Multiallelic Dprime: 0.417
BLOCK 1405.  MARKERS: 7381 7382
43 (0.465)	|0.314	0.118	0.028|
23 (0.376)	|0.309	0.042	0.022|
24 (0.155)	|0.059	0.012	0.083|
Multiallelic Dprime: 0.318
BLOCK 1406.  MARKERS: 7383 7384 7385 7386
4221 (0.683)	|0.354	0.314	0.009|
2423 (0.172)	|0.091	0.079	0.002|
4241 (0.134)	|0.048	0.085	0.000|
Multiallelic Dprime: 0.119
BLOCK 1407.  MARKERS: 7392 7393 7394
133 (0.493)	|0.207	0.129	0.157|
341 (0.485)	|0.184	0.167	0.134|
333 (0.010)	|0.004	0.002	0.005|
Multiallelic Dprime: 0.084
BLOCK 1408.  MARKERS: 7395 7396
22 (0.395)	|0.386	0.000	0.000	0.000	0.000|
34 (0.305)	|0.000	0.280	0.015	0.000	0.002|
32 (0.300)	|0.002	0.009	0.199	0.078	0.008|
Multiallelic Dprime: 0.959
BLOCK 1409.  MARKERS: 7397 7398 7399 7400 7401 7402 7403
3331333 (0.386)	|0.354	0.030	0.003|
1413113 (0.288)	|0.037	0.198	0.052|
1331331 (0.213)	|0.137	0.074	0.004|
1313113 (0.078)	|0.008	0.071	0.000|
1331333 (0.011)	|0.011	0.000	0.000|
Multiallelic Dprime: 0.635
BLOCK 1410.  MARKERS: 7406 7407
41 (0.553)	|0.276	0.095	0.070	0.054	0.026	0.007	0.017|
23 (0.377)	|0.212	0.046	0.041	0.042	0.008	0.022	0.002|
43 (0.067)	|0.019	0.024	0.003	0.019	0.000	0.000	0.000|
Multiallelic Dprime: 0.144
BLOCK 1411.  MARKERS: 7408 7409 7410 7411 7412 7413 7414 7415 7416 7417 7418 7419 7420 7421 7422
312331333343134 (0.507)	|0.501	0.000	0.006|
334141132111314 (0.166)	|0.000	0.165	0.000|
112134312343334 (0.114)	|0.008	0.003	0.102|
314141132111313 (0.114)	|0.114	0.000	0.000|
312131333343334 (0.033)	|0.026	0.007	0.000|
312131333343134 (0.029)	|0.026	0.003	0.000|
312331133343134 (0.019)	|0.019	0.000	0.000|
Multiallelic Dprime: 0.935
BLOCK 1412.  MARKERS: 7423 7424
22 (0.703)	|0.483	0.104	0.088	0.027|
32 (0.187)	|0.111	0.041	0.032	0.004|
34 (0.110)	|0.061	0.025	0.012	0.006|
Multiallelic Dprime: 0.103
BLOCK 1413.  MARKERS: 7426 7427 7428 7429
4321 (0.655)	|0.375	0.171	0.107|
2444 (0.170)	|0.076	0.037	0.055|
4344 (0.132)	|0.064	0.043	0.025|
4341 (0.038)	|0.012	0.007	0.019|
Multiallelic Dprime: 0.138
BLOCK 1414.  MARKERS: 7433 7434
22 (0.530)	|0.492	0.009	0.012	0.015|
24 (0.260)	|0.023	0.215	0.006	0.014|
14 (0.207)	|0.020	0.012	0.108	0.067|
Multiallelic Dprime: 0.825
BLOCK 1415.  MARKERS: 7436 7437 7438
124 (0.537)	|0.534	0.002|
142 (0.235)	|0.000	0.235|
224 (0.129)	|0.117	0.011|
122 (0.100)	|0.000	0.100|
Multiallelic Dprime: 0.961
BLOCK 1416.  MARKERS: 7439 7440
11 (0.650)	|0.542	0.104	0.000	0.003|
32 (0.350)	|0.238	0.077	0.017	0.009|
Multiallelic Dprime: 0.224
BLOCK 1417.  MARKERS: 7441 7442 7443 7444 7445
12131 (0.781)	|0.492	0.232	0.056|
34342 (0.179)	|0.057	0.011	0.100|
12331 (0.018)	|0.018	0.000	0.000|
32131 (0.013)	|0.012	0.000	0.001|
Multiallelic Dprime: 0.466
BLOCK 1418.  MARKERS: 7446 7447 7448 7449
4443 (0.585)	|0.466	0.080	0.036|
2243 (0.242)	|0.083	0.012	0.142|
2421 (0.159)	|0.018	0.133	0.007|
Multiallelic Dprime: 0.585
BLOCK 1419.  MARKERS: 7450 7451 7452
422 (0.574)	|0.240	0.152	0.138	0.015	0.011|
244 (0.229)	|0.094	0.056	0.067	0.003	0.000|
242 (0.187)	|0.044	0.089	0.047	0.000	0.003|
Multiallelic Dprime: 0.146
BLOCK 1420.  MARKERS: 7457 7458 7459 7460 7461 7462 7463 7464 7465
323333414 (0.379)	|0.325	0.033	0.019	0.000|
331211232 (0.298)	|0.051	0.113	0.130	0.002|
131213232 (0.256)	|0.137	0.065	0.041	0.009|
323333432 (0.019)	|0.005	0.003	0.010	0.000|
123333432 (0.014)	|0.000	0.015	0.000	0.000|
Multiallelic Dprime: 0.483
BLOCK 1421.  MARKERS: 7467 7468 7469
242 (0.541)	|0.484	0.019	0.039|
424 (0.234)	|0.001	0.226	0.002|
222 (0.203)	|0.007	0.179	0.015|
224 (0.012)	|0.002	0.011	0.000|
Multiallelic Dprime: 0.903
BLOCK 1422.  MARKERS: 7470 7471
31 (0.497)	|0.435	0.058	0.006|
23 (0.437)	|0.019	0.311	0.107|
33 (0.058)	|0.002	0.048	0.006|
Multiallelic Dprime: 0.788
BLOCK 1423.  MARKERS: 7472 7473 7474
234 (0.460)	|0.095	0.345	0.017	0.001|
212 (0.418)	|0.303	0.014	0.002	0.100|
432 (0.119)	|0.001	0.003	0.115	0.000|
Multiallelic Dprime: 0.779
BLOCK 1424.  MARKERS: 7475 7476 7477 7478 7479
34131 (0.401)	|0.035	0.359	0.007|
12343 (0.362)	|0.356	0.001	0.005|
12333 (0.137)	|0.136	0.000	0.000|
32333 (0.100)	|0.003	0.000	0.098|
Multiallelic Dprime: 0.940
BLOCK 1425.  MARKERS: 7480 7481 7482
444 (0.531)	|0.341	0.021	0.044	0.124	0.000|
442 (0.359)	|0.052	0.207	0.093	0.008	0.000|
224 (0.110)	|0.001	0.000	0.003	0.000	0.099|
Multiallelic Dprime: 0.761
BLOCK 1426.  MARKERS: 7483 7484 7485 7486 7487 7488
112343 (0.393)	|0.133	0.191	0.071|
134423 (0.227)	|0.084	0.105	0.034|
114423 (0.144)	|0.067	0.054	0.022|
114422 (0.132)	|0.074	0.052	0.006|
314423 (0.096)	|0.070	0.021	0.005|
Multiallelic Dprime: 0.178
BLOCK 1427.  MARKERS: 7491 7492
13 (0.434)	|0.109	0.320|
43 (0.424)	|0.375	0.046|
12 (0.139)	|0.061	0.072|
Multiallelic Dprime: 0.583
BLOCK 1428.  MARKERS: 7495 7496 7497
212 (0.545)	|0.422	0.105	0.012|
431 (0.442)	|0.150	0.286	0.000|
Multiallelic Dprime: 0.497
BLOCK 1429.  MARKERS: 7498 7499 7500 7501
2423 (0.581)	|0.579	0.000	0.002|
4242 (0.395)	|0.008	0.291	0.096|
4442 (0.011)	|0.000	0.000	0.012|
Multiallelic Dprime: 0.978
BLOCK 1430.  MARKERS: 7502 7503
22 (0.596)	|0.563	0.014	0.011	0.000|
24 (0.295)	|0.039	0.172	0.080	0.004|
44 (0.109)	|0.039	0.026	0.022	0.023|
Multiallelic Dprime: 0.780
BLOCK 1431.  MARKERS: 7504 7505 7506 7507 7508
44224 (0.641)	|0.616	0.011	0.014|
11224 (0.211)	|0.007	0.202	0.003|
11412 (0.113)	|0.082	0.003	0.029|
14224 (0.027)	|0.003	0.005	0.019|
Multiallelic Dprime: 0.804
BLOCK 1432.  MARKERS: 7510 7511
31 (0.714)	|0.667	0.023	0.014|
13 (0.221)	|0.142	0.068	0.010|
33 (0.062)	|0.016	0.004	0.040|
Multiallelic Dprime: 0.606
BLOCK 1433.  MARKERS: 7513 7514 7515 7516
1123 (0.827)	|0.491	0.275	0.034	0.008	0.002|
3342 (0.096)	|0.005	0.005	0.082	0.003	0.000|
3322 (0.064)	|0.008	0.006	0.003	0.031	0.014|
Multiallelic Dprime: 0.793
BLOCK 1434.  MARKERS: 7518 7519 7520 7521 7522 7523 7524 7525 7526 7527 7528 7529 7530 7531
31222324231332 (0.512)	|0.398	0.074	0.029	0.002	0.000|
23444133414114 (0.285)	|0.154	0.087	0.041	0.002	0.000|
23442124231332 (0.123)	|0.080	0.008	0.013	0.007	0.009|
23422124231332 (0.043)	|0.030	0.011	0.002	0.000	0.000|
23422134231332 (0.016)	|0.003	0.000	0.012	0.000	0.000|
Multiallelic Dprime: 0.272
BLOCK 1435.  MARKERS: 7533 7534 7535 7536 7537 7538 7539 7540 7541 7542 7543 7544 7545 7546 7547 7548
1424213341314212 (0.678)	|0.659	0.015	0.002|
1424213342314212 (0.182)	|0.066	0.118	0.000|
3241134121131423 (0.099)	|0.100	0.000	0.000|
1421133121134212 (0.010)	|0.000	0.000	0.008|
1441133121134212 (0.010)	|0.006	0.000	0.007|
Multiallelic Dprime: 0.833
BLOCK 1436.  MARKERS: 7549 7550
14 (0.843)	|0.641	0.163	0.032|
32 (0.137)	|0.089	0.046	0.002|
12 (0.021)	|0.009	0.002	0.010|
Multiallelic Dprime: 0.156
BLOCK 1437.  MARKERS: 7551 7552 7553
312 (0.739)	|0.637	0.083	0.019	0.000	0.000	0.000|
134 (0.211)	|0.011	0.135	0.037	0.021	0.000	0.003|
132 (0.043)	|0.003	0.001	0.005	0.001	0.019	0.008|
Multiallelic Dprime: 0.807
BLOCK 1438.  MARKERS: 7554 7555 7556 7557 7558
14222 (0.652)	|0.652	0.000|
33341 (0.221)	|0.000	0.221|
34222 (0.060)	|0.060	0.000|
33242 (0.022)	|0.000	0.022|
33342 (0.020)	|0.000	0.020|
13222 (0.011)	|0.009	0.000|
Multiallelic Dprime: 1.000
BLOCK 1439.  MARKERS: 7559 7560 7561
211 (0.721)	|0.561	0.004	0.150	0.002|
442 (0.279)	|0.074	0.158	0.007	0.040|
Multiallelic Dprime: 0.704
BLOCK 1440.  MARKERS: 7562 7563 7564
433 (0.634)	|0.514	0.119	0.001|
431 (0.162)	|0.150	0.011	0.000|
221 (0.157)	|0.112	0.036	0.007|
231 (0.042)	|0.000	0.041	0.002|
Multiallelic Dprime: 0.251
BLOCK 1441.  MARKERS: 7566 7567
44 (0.781)	|0.569	0.214|
21 (0.206)	|0.092	0.113|
41 (0.011)	|0.000	0.009|
Multiallelic Dprime: 0.354
BLOCK 1442.  MARKERS: 7568 7569
11 (0.661)	|0.598	0.058	0.006|
33 (0.337)	|0.279	0.049	0.004|
Multiallelic Dprime: 0.181
BLOCK 1443.  MARKERS: 7572 7573 7574
414 (0.876)	|0.715	0.163|
232 (0.107)	|0.080	0.027|
234 (0.011)	|0.007	0.004|
Multiallelic Dprime: 0.079
BLOCK 1444.  MARKERS: 7575 7576
32 (0.803)	|0.426	0.374	0.000|
14 (0.197)	|0.077	0.001	0.118|
Multiallelic Dprime: 0.604
BLOCK 1445.  MARKERS: 7577 7578
32 (0.503)	|0.420	0.083|
12 (0.376)	|0.119	0.251|
13 (0.118)	|0.063	0.055|
Multiallelic Dprime: 0.485
BLOCK 1446.  MARKERS: 7579 7580
22 (0.606)	|0.417	0.111	0.078|
41 (0.389)	|0.136	0.182	0.070|
Multiallelic Dprime: 0.337
BLOCK 1447.  MARKERS: 7583 7584
14 (0.553)	|0.520	0.028	0.005|
34 (0.299)	|0.011	0.267	0.018|
31 (0.148)	|0.004	0.005	0.142|
Multiallelic Dprime: 0.897
BLOCK 1448.  MARKERS: 7585 7586 7587
242 (0.533)	|0.224	0.207	0.084	0.015|
244 (0.301)	|0.084	0.140	0.057	0.017|
424 (0.165)	|0.102	0.048	0.007	0.009|
Multiallelic Dprime: 0.144
BLOCK 1449.  MARKERS: 7588 7589 7590 7591
2214 (0.410)	|0.152	0.257	0.000|
1434 (0.394)	|0.262	0.116	0.015|
1432 (0.147)	|0.074	0.073	0.000|
2434 (0.041)	|0.020	0.012	0.003|
Multiallelic Dprime: 0.280
BLOCK 1450.  MARKERS: 7593 7594
42 (0.508)	|0.099	0.344	0.037	0.023|
34 (0.465)	|0.336	0.056	0.062	0.008|
44 (0.019)	|0.018	0.000	0.000	0.000|
Multiallelic Dprime: 0.589
BLOCK 1451.  MARKERS: 7595 7596 7597 7598 7599 7600
314114 (0.452)	|0.425	0.002	0.024|
332321 (0.401)	|0.033	0.368	0.000|
114114 (0.106)	|0.099	0.000	0.000|
314321 (0.031)	|0.000	0.032	0.000|
Multiallelic Dprime: 0.906
BLOCK 1452.  MARKERS: 7601 7602
14 (0.562)	|0.406	0.055	0.102|
32 (0.405)	|0.093	0.294	0.018|
12 (0.025)	|0.006	0.019	0.000|
Multiallelic Dprime: 0.618
BLOCK 1453.  MARKERS: 7604 7605 7606
222 (0.510)	|0.429	0.059	0.014|
442 (0.370)	|0.259	0.088	0.024|
444 (0.120)	|0.040	0.006	0.075|
Multiallelic Dprime: 0.358
BLOCK 1454.  MARKERS: 7609 7610 7611 7612
4112 (0.728)	|0.527	0.169	0.007	0.000	0.000	0.014	0.000|
4212 (0.152)	|0.000	0.001	0.109	0.000	0.025	0.000	0.013|
2234 (0.112)	|0.000	0.000	0.000	0.105	0.000	0.000	0.000|
Multiallelic Dprime: 0.987
BLOCK 1455.  MARKERS: 7613 7614 7615 7616 7617 7618 7619 7620 7621
222121314 (0.528)	|0.524	0.000	0.003|
222121114 (0.171)	|0.171	0.000	0.000|
122141114 (0.117)	|0.110	0.007	0.000|
231323143 (0.106)	|0.000	0.105	0.000|
122121314 (0.025)	|0.025	0.000	0.000|
222123143 (0.014)	|0.000	0.014	0.000|
122141314 (0.013)	|0.013	0.000	0.000|
Multiallelic Dprime: 0.929
BLOCK 1456.  MARKERS: 7622 7623
33 (0.852)	|0.507	0.345|
21 (0.136)	|0.047	0.090|
31 (0.012)	|0.004	0.008|
Multiallelic Dprime: 0.391
BLOCK 1457.  MARKERS: 7624 7625
13 (0.556)	|0.532	0.025|
31 (0.444)	|0.037	0.407|
Multiallelic Dprime: 0.897
BLOCK 1458.  MARKERS: 7626 7627
11 (0.569)	|0.505	0.019	0.033	0.002|
32 (0.431)	|0.013	0.312	0.084	0.018|
Multiallelic Dprime: 0.873
BLOCK 1459.  MARKERS: 7628 7629 7630 7631 7632 7633
311111 (0.518)	|0.496	0.000	0.000	0.017	0.000|
432342 (0.332)	|0.023	0.293	0.003	0.000	0.004|
311342 (0.116)	|0.000	0.002	0.091	0.004	0.015|
332342 (0.020)	|0.000	0.003	0.017	0.000	0.000|
Multiallelic Dprime: 0.930
BLOCK 1460.  MARKERS: 7634 7635 7636 7637 7638 7639 7640 7641 7642
112133134 (0.528)	|0.320	0.111	0.089	0.005|
134212222 (0.303)	|0.122	0.159	0.018	0.005|
212132222 (0.111)	|0.092	0.015	0.003	0.000|
112132222 (0.022)	|0.006	0.015	0.000	0.000|
134212122 (0.020)	|0.002	0.014	0.002	0.000|
Multiallelic Dprime: 0.322
BLOCK 1461.  MARKERS: 7643 7644 7645 7646
2212 (0.552)	|0.425	0.077	0.050|
4213 (0.317)	|0.233	0.057	0.027|
2432 (0.115)	|0.039	0.035	0.042|
4212 (0.013)	|0.004	0.009	0.000|
Multiallelic Dprime: 0.218
BLOCK 1462.  MARKERS: 7649 7650
12 (0.703)	|0.305	0.331	0.067|
32 (0.178)	|0.052	0.067	0.059|
34 (0.119)	|0.105	0.010	0.003|
Multiallelic Dprime: 0.308
BLOCK 1463.  MARKERS: 7651 7652
31 (0.462)	|0.449	0.008	0.005|
33 (0.408)	|0.026	0.344	0.023|
13 (0.128)	|0.002	0.000	0.142|
Multiallelic Dprime: 0.917
BLOCK 1464.  MARKERS: 7653 7654
43 (0.478)	|0.276	0.117	0.085|
42 (0.352)	|0.183	0.116	0.053|
22 (0.170)	|0.098	0.042	0.030|
Multiallelic Dprime: 0.069
BLOCK 1465.  MARKERS: 7662 7663
41 (0.557)	|0.209	0.228	0.119|
23 (0.275)	|0.182	0.070	0.023|
43 (0.168)	|0.131	0.021	0.016|
Multiallelic Dprime: 0.384
BLOCK 1466.  MARKERS: 7668 7669
42 (0.522)	|0.241	0.114	0.145	0.021|
43 (0.319)	|0.118	0.132	0.059	0.008|
23 (0.159)	|0.070	0.054	0.028	0.007|
Multiallelic Dprime: 0.158
BLOCK 1467.  MARKERS: 7674 7675 7676
112 (0.429)	|0.239	0.122	0.068|
331 (0.299)	|0.075	0.167	0.057|
131 (0.232)	|0.052	0.019	0.160|
132 (0.036)	|0.001	0.030	0.005|
Multiallelic Dprime: 0.401
BLOCK 1468.  MARKERS: 7678 7679
34 (0.369)	|0.281	0.087|
14 (0.340)	|0.219	0.122|
32 (0.291)	|0.213	0.078|
Multiallelic Dprime: 0.127
BLOCK 1469.  MARKERS: 7681 7682
44 (0.712)	|0.443	0.068	0.121	0.046	0.016|
22 (0.287)	|0.098	0.144	0.029	0.005	0.000|
Multiallelic Dprime: 0.425
BLOCK 1470.  MARKERS: 7683 7684 7685 7686 7687 7688 7689 7690 7691 7692 7693 7694
124424314344 (0.541)	|0.487	0.049	0.003|
112424312221 (0.212)	|0.019	0.191	0.002|
214142132221 (0.150)	|0.031	0.114	0.005|
114424312221 (0.051)	|0.005	0.005	0.041|
114424312344 (0.016)	|0.013	0.000	0.000|
Multiallelic Dprime: 0.769
BLOCK 1471.  MARKERS: 7695 7696 7697
244 (0.563)	|0.482	0.081|
122 (0.369)	|0.000	0.370|
144 (0.062)	|0.056	0.006|
Multiallelic Dprime: 0.852
BLOCK 1472.  MARKERS: 7698 7699
11 (0.538)	|0.385	0.053	0.066	0.031|
34 (0.462)	|0.306	0.074	0.050	0.027|
Multiallelic Dprime: 0.088
BLOCK 1473.  MARKERS: 7703 7704 7705 7706 7707
23222 (0.691)	|0.689	0.001	0.001|
13223 (0.127)	|0.000	0.127	0.000|
11443 (0.116)	|0.000	0.099	0.017|
23223 (0.059)	|0.000	0.059	0.000|
Multiallelic Dprime: 0.990
BLOCK 1474.  MARKERS: 7708 7709
42 (0.691)	|0.326	0.297	0.068|
34 (0.290)	|0.065	0.010	0.214|
44 (0.019)	|0.004	0.000	0.015|
Multiallelic Dprime: 0.641
BLOCK 1475.  MARKERS: 7710 7711
23 (0.395)	|0.093	0.247	0.003	0.046|
21 (0.308)	|0.296	0.007	0.005	0.000|
43 (0.297)	|0.088	0.000	0.203	0.005|
Multiallelic Dprime: 0.775
BLOCK 1476.  MARKERS: 7712 7713 7714
242 (0.477)	|0.357	0.110	0.012|
432 (0.254)	|0.207	0.022	0.026|
243 (0.211)	|0.047	0.163	0.000|
442 (0.050)	|0.021	0.029	0.000|
Multiallelic Dprime: 0.451
BLOCK 1477.  MARKERS: 7715 7716
34 (0.636)	|0.405	0.150	0.080|
13 (0.326)	|0.244	0.054	0.028|
33 (0.038)	|0.024	0.015	0.000|
Multiallelic Dprime: 0.206
BLOCK 1478.  MARKERS: 7718 7719 7720
243 (0.674)	|0.295	0.379|
241 (0.218)	|0.178	0.040|
423 (0.108)	|0.087	0.020|
Multiallelic Dprime: 0.581
BLOCK 1479.  MARKERS: 7721 7722
42 (0.561)	|0.441	0.076	0.044|
21 (0.439)	|0.266	0.165	0.009|
Multiallelic Dprime: 0.328
BLOCK 1480.  MARKERS: 7725 7726
33 (0.707)	|0.086	0.168	0.152	0.142	0.121	0.016|
41 (0.241)	|0.117	0.017	0.005	0.009	0.004	0.083|
43 (0.052)	|0.004	0.010	0.006	0.000	0.003	0.028|
Multiallelic Dprime: 0.650
BLOCK 1481.  MARKERS: 7727 7728 7729 7730 7731 7732
412424 (0.207)	|0.128	0.067	0.010|
412422 (0.194)	|0.000	0.194	0.000|
131124 (0.163)	|0.109	0.051	0.001|
412444 (0.151)	|0.154	0.000	0.000|
412124 (0.129)	|0.002	0.002	0.130|
411124 (0.127)	|0.118	0.006	0.000|
Multiallelic Dprime: 0.701
BLOCK 1482.  MARKERS: 7733 7734
22 (0.521)	|0.213	0.133	0.174|
44 (0.336)	|0.114	0.107	0.114|
24 (0.143)	|0.018	0.090	0.036|
Multiallelic Dprime: 0.152
BLOCK 1483.  MARKERS: 7737 7738
34 (0.346)	|0.048	0.003	0.295|
24 (0.330)	|0.307	0.021	0.002|
32 (0.324)	|0.000	0.323	0.000|
Multiallelic Dprime: 0.912
BLOCK 1484.  MARKERS: 7739 7740
12 (0.355)	|0.218	0.103	0.035|
32 (0.348)	|0.112	0.236	0.000|
14 (0.296)	|0.224	0.072	0.000|
Multiallelic Dprime: 0.375
BLOCK 1485.  MARKERS: 7741 7742 7743 7744
1142 (0.553)	|0.530	0.016|
4424 (0.410)	|0.066	0.342|
4144 (0.035)	|0.035	0.000|
Multiallelic Dprime: 0.923
BLOCK 1486.  MARKERS: 7745 7746 7747
321 (0.629)	|0.401	0.211	0.015|
143 (0.359)	|0.157	0.036	0.166|
Multiallelic Dprime: 0.439
BLOCK 1487.  MARKERS: 7749 7750
13 (0.560)	|0.372	0.160	0.028|
11 (0.254)	|0.220	0.034	0.000|
33 (0.183)	|0.139	0.044	0.000|
Multiallelic Dprime: 0.333
BLOCK 1488.  MARKERS: 7752 7753 7754
213 (0.733)	|0.305	0.126	0.188	0.095|
431 (0.237)	|0.044	0.147	0.026	0.011|
231 (0.028)	|0.000	0.016	0.012	0.000|
Multiallelic Dprime: 0.492
BLOCK 1489.  MARKERS: 7756 7757 7758 7759 7760 7761 7762 7763 7764 7765
1311212342 (0.349)	|0.175	0.041	0.133|
1311231324 (0.289)	|0.039	0.235	0.018|
3233412342 (0.225)	|0.192	0.014	0.022|
1311212142 (0.107)	|0.090	0.013	0.003|
Multiallelic Dprime: 0.561
BLOCK 1490.  MARKERS: 7767 7768
12 (0.503)	|0.255	0.238	0.009|
13 (0.315)	|0.233	0.082	0.000|
32 (0.183)	|0.044	0.136	0.002|
Multiallelic Dprime: 0.263
BLOCK 1491.  MARKERS: 7770 7771
43 (0.531)	|0.288	0.243|
22 (0.457)	|0.212	0.245|
23 (0.011)	|0.009	0.003|
Multiallelic Dprime: 0.086
BLOCK 1492.  MARKERS: 7773 7774
33 (0.508)	|0.185	0.155	0.166|
11 (0.492)	|0.177	0.172	0.142|
Multiallelic Dprime: 0.044
BLOCK 1493.  MARKERS: 7776 7777
32 (0.362)	|0.255	0.060	0.046|
44 (0.327)	|0.158	0.122	0.047|
42 (0.308)	|0.220	0.040	0.047|
Multiallelic Dprime: 0.218
BLOCK 1494.  MARKERS: 7778 7779 7780
323 (0.633)	|0.297	0.278	0.054|
131 (0.223)	|0.112	0.087	0.024|
333 (0.144)	|0.058	0.071	0.012|
Multiallelic Dprime: 0.042
BLOCK 1495.  MARKERS: 7782 7783
13 (0.467)	|0.149	0.196	0.076	0.047|
31 (0.436)	|0.433	0.000	0.000	0.000|
33 (0.089)	|0.057	0.030	0.002	0.000|
Multiallelic Dprime: 0.840
BLOCK 1496.  MARKERS: 7784 7785 7786
122 (0.645)	|0.244	0.232	0.169|
344 (0.225)	|0.138	0.074	0.012|
144 (0.079)	|0.026	0.042	0.011|
142 (0.049)	|0.011	0.033	0.005|
Multiallelic Dprime: 0.248
BLOCK 1497.  MARKERS: 7788 7789
41 (0.423)	|0.134	0.280	0.006|
42 (0.381)	|0.276	0.094	0.005|
22 (0.197)	|0.079	0.115	0.000|
Multiallelic Dprime: 0.367
BLOCK 1498.  MARKERS: 7790 7791 7792
344 (0.489)	|0.255	0.142	0.087|
222 (0.488)	|0.133	0.190	0.150|
342 (0.010)	|0.001	0.003	0.006|
Multiallelic Dprime: 0.245
BLOCK 1499.  MARKERS: 7794 7795 7796 7797
4432 (0.395)	|0.168	0.226|
4211 (0.341)	|0.310	0.031|
2432 (0.243)	|0.117	0.125|
Multiallelic Dprime: 0.446
BLOCK 1500.  MARKERS: 7798 7799
42 (0.608)	|0.488	0.081	0.037|
21 (0.389)	|0.272	0.092	0.021|
Multiallelic Dprime: 0.171
BLOCK 1501.  MARKERS: 7801 7802
41 (0.761)	|0.634	0.000	0.095	0.005	0.006	0.012|
13 (0.174)	|0.000	0.170	0.000	0.000	0.000	0.000|
43 (0.058)	|0.002	0.003	0.000	0.050	0.003	0.000|
Multiallelic Dprime: 0.978
BLOCK 1502.  MARKERS: 7803 7804 7805 7806 7807
13434 (0.635)	|0.204	0.227	0.204|
31234 (0.173)	|0.090	0.052	0.032|
33212 (0.099)	|0.029	0.021	0.051|
33234 (0.055)	|0.024	0.010	0.021|
33232 (0.012)	|0.000	0.010	0.003|
11234 (0.012)	|0.010	0.002	0.000|
Multiallelic Dprime: 0.170
BLOCK 1503.  MARKERS: 7810 7811
13 (0.361)	|0.008	0.304	0.040|
41 (0.326)	|0.319	0.006	0.000|
11 (0.313)	|0.038	0.028	0.242|
Multiallelic Dprime: 0.838
BLOCK 1504.  MARKERS: 7812 7813 7814 7815 7816
23322 (0.355)	|0.341	0.005	0.010|
33322 (0.345)	|0.333	0.005	0.008|
31141 (0.283)	|0.047	0.125	0.110|
Multiallelic Dprime: 0.852
BLOCK 1505.  MARKERS: 7817 7818
22 (0.734)	|0.347	0.335	0.051|
43 (0.138)	|0.138	0.000	0.000|
23 (0.126)	|0.111	0.011	0.005|
Multiallelic Dprime: 0.849
BLOCK 1506.  MARKERS: 7819 7820
14 (0.597)	|0.262	0.185	0.073	0.077|
32 (0.347)	|0.175	0.073	0.074	0.022|
34 (0.056)	|0.033	0.012	0.004	0.006|
Multiallelic Dprime: 0.170
BLOCK 1507.  MARKERS: 7826 7827 7828 7829 7830 7831 7832 7833
12211441 (0.469)	|0.290	0.177	0.002	0.001|
34432223 (0.270)	|0.190	0.077	0.003	0.002|
12211443 (0.151)	|0.024	0.028	0.092	0.006|
34432243 (0.105)	|0.059	0.003	0.009	0.033|
Multiallelic Dprime: 0.345
BLOCK 1508.  MARKERS: 7834 7835 7836 7837
3131 (0.564)	|0.263	0.185	0.113|
3121 (0.287)	|0.156	0.083	0.046|
1323 (0.104)	|0.055	0.028	0.020|
1321 (0.043)	|0.013	0.010	0.019|
Multiallelic Dprime: 0.085
BLOCK 1509.  MARKERS: 7839 7840 7841
132 (0.488)	|0.212	0.158	0.079	0.023	0.010|
114 (0.306)	|0.120	0.108	0.050	0.005	0.018|
432 (0.200)	|0.085	0.074	0.025	0.011	0.000|
Multiallelic Dprime: 0.068
BLOCK 1510.  MARKERS: 7845 7846 7847 7848 7849 7850 7851 7852
43121441 (0.418)	|0.161	0.196	0.058|
11243243 (0.345)	|0.134	0.137	0.067|
11243213 (0.154)	|0.095	0.031	0.026|
11243241 (0.039)	|0.010	0.029	0.000|
11243211 (0.028)	|0.021	0.005	0.001|
Multiallelic Dprime: 0.164
BLOCK 1511.  MARKERS: 7855 7856 7857 7858
4233 (0.431)	|0.396	0.002	0.016	0.003	0.000|
3413 (0.403)	|0.001	0.229	0.151	0.000	0.016|
4231 (0.155)	|0.055	0.000	0.000	0.088	0.000|
Multiallelic Dprime: 0.884
BLOCK 1512.  MARKERS: 7859 7860 7861 7862 7863 7864 7865 7866
13423333 (0.462)	|0.319	0.081	0.061|
42131343 (0.231)	|0.003	0.214	0.015|
13133131 (0.167)	|0.008	0.004	0.157|
42133333 (0.092)	|0.058	0.025	0.008|
42131333 (0.018)	|0.017	0.000	0.000|
Multiallelic Dprime: 0.672
BLOCK 1513.  MARKERS: 7867 7868
31 (0.408)	|0.361	0.045	0.001|
13 (0.335)	|0.249	0.078	0.009|
33 (0.254)	|0.190	0.055	0.002|
Multiallelic Dprime: 0.245
BLOCK 1514.  MARKERS: 7869 7870 7871
423 (0.802)	|0.531	0.184	0.087|
131 (0.177)	|0.122	0.049	0.005|
133 (0.013)	|0.000	0.004	0.008|
Multiallelic Dprime: 0.082
BLOCK 1515.  MARKERS: 7874 7875 7876 7877
1242 (0.660)	|0.592	0.050	0.015|
1241 (0.236)	|0.206	0.027	0.003|
4322 (0.100)	|0.015	0.077	0.008|
Multiallelic Dprime: 0.449
BLOCK 1516.  MARKERS: 7879 7880
44 (0.816)	|0.659	0.156	0.000	0.000|
22 (0.153)	|0.098	0.053	0.000	0.000|
24 (0.026)	|0.004	0.000	0.012	0.011|
Multiallelic Dprime: 0.248
BLOCK 1517.  MARKERS: 7881 7882 7883 7884
1244 (0.765)	|0.652	0.002	0.091	0.000	0.002|
2322 (0.209)	|0.000	0.168	0.004	0.037	0.001|
2342 (0.012)	|0.000	0.000	0.011	0.000	0.000|
2242 (0.012)	|0.000	0.000	0.000	0.000	0.008|
Multiallelic Dprime: 0.941
BLOCK 1518.  MARKERS: 7885 7886 7887 7888 7889 7890
134114 (0.652)	|0.650	0.000	0.003|
323331 (0.171)	|0.000	0.170	0.001|
323334 (0.107)	|0.003	0.102	0.002|
324114 (0.037)	|0.036	0.000	0.000|
323114 (0.013)	|0.006	0.000	0.007|
Multiallelic Dprime: 0.978
BLOCK 1519.  MARKERS: 7891 7892
13 (0.697)	|0.463	0.221	0.011	0.003|
31 (0.282)	|0.058	0.106	0.104	0.013|
33 (0.018)	|0.002	0.016	0.000	0.000|
Multiallelic Dprime: 0.469
BLOCK 1520.  MARKERS: 7893 7894 7895
313 (0.522)	|0.319	0.117	0.059	0.026|
123 (0.343)	|0.250	0.046	0.029	0.013|
111 (0.119)	|0.060	0.042	0.013	0.003|
113 (0.016)	|0.012	0.004	0.000	0.000|
Multiallelic Dprime: 0.172
BLOCK 1521.  MARKERS: 7898 7899 7900 7901 7902
12314 (0.641)	|0.409	0.233	0.000|
14334 (0.210)	|0.005	0.000	0.204|
32432 (0.100)	|0.096	0.005	0.000|
12334 (0.041)	|0.030	0.010	0.001|
Multiallelic Dprime: 0.690
BLOCK 1522.  MARKERS: 7903 7904
13 (0.546)	|0.291	0.254|
33 (0.248)	|0.135	0.111|
14 (0.206)	|0.128	0.078|
Multiallelic Dprime: 0.066
BLOCK 1523.  MARKERS: 7910 7911
41 (0.553)	|0.392	0.074	0.072	0.015|
23 (0.444)	|0.334	0.073	0.030	0.003|
Multiallelic Dprime: 0.133
BLOCK 1524.  MARKERS: 7912 7913 7914
314 (0.730)	|0.372	0.132	0.140	0.087|
412 (0.147)	|0.067	0.044	0.005	0.030|
334 (0.102)	|0.042	0.021	0.009	0.030|
312 (0.019)	|0.003	0.009	0.002	0.005|
Multiallelic Dprime: 0.217
BLOCK 1525.  MARKERS: 7922 7923 7924
314 (0.485)	|0.265	0.136	0.084|
334 (0.207)	|0.133	0.038	0.036|
333 (0.156)	|0.076	0.057	0.023|
134 (0.152)	|0.097	0.031	0.023|
Multiallelic Dprime: 0.109
BLOCK 1526.  MARKERS: 7928 7929
33 (0.571)	|0.559	0.004	0.006	0.001|
22 (0.262)	|0.064	0.134	0.064	0.000|
23 (0.167)	|0.014	0.074	0.071	0.009|
Multiallelic Dprime: 0.796
BLOCK 1527.  MARKERS: 7930 7931 7932
321 (0.637)	|0.291	0.201	0.143|
131 (0.213)	|0.109	0.016	0.084|
322 (0.140)	|0.030	0.103	0.008|
331 (0.010)	|0.005	0.001	0.004|
Multiallelic Dprime: 0.202
BLOCK 1528.  MARKERS: 7934 7935 7936
331 (0.435)	|0.174	0.108	0.153|
333 (0.322)	|0.086	0.172	0.064|
141 (0.238)	|0.103	0.053	0.081|
Multiallelic Dprime: 0.205
BLOCK 1529.  MARKERS: 7939 7940 7941 7942 7943
44124 (0.365)	|0.187	0.096	0.081|
22412 (0.334)	|0.092	0.105	0.138|
44412 (0.300)	|0.180	0.070	0.051|
Multiallelic Dprime: 0.208
BLOCK 1530.  MARKERS: 7946 7947
13 (0.458)	|0.328	0.114	0.014|
31 (0.271)	|0.055	0.209	0.006|
33 (0.270)	|0.152	0.030	0.088|
Multiallelic Dprime: 0.451
BLOCK 1531.  MARKERS: 7948 7949 7950
241 (0.535)	|0.313	0.159	0.063|
441 (0.354)	|0.108	0.151	0.095|
222 (0.109)	|0.039	0.062	0.007|
Multiallelic Dprime: 0.265
BLOCK 1532.  MARKERS: 7953 7954
31 (0.460)	|0.276	0.074	0.094	0.010|
23 (0.375)	|0.076	0.155	0.022	0.115|
21 (0.165)	|0.043	0.046	0.070	0.008|
Multiallelic Dprime: 0.432
BLOCK 1533.  MARKERS: 7955 7956 7957 7958
1113 (0.393)	|0.098	0.271	0.021|
1112 (0.275)	|0.059	0.055	0.162|
3212 (0.186)	|0.121	0.027	0.038|
1133 (0.134)	|0.109	0.017	0.006|
Multiallelic Dprime: 0.524
BLOCK 1534.  MARKERS: 7959 7960
42 (0.388)	|0.123	0.026	0.221	0.018|
14 (0.373)	|0.361	0.007	0.000	0.000|
44 (0.232)	|0.016	0.213	0.004	0.000|
Multiallelic Dprime: 0.807
BLOCK 1535.  MARKERS: 7961 7962 7963 7964
2332 (0.505)	|0.117	0.367	0.014|
2132 (0.245)	|0.084	0.002	0.158|
1311 (0.225)	|0.225	0.000	0.000|
1331 (0.018)	|0.018	0.000	0.000|
Multiallelic Dprime: 0.773
BLOCK 1536.  MARKERS: 7965 7966
31 (0.447)	|0.170	0.136	0.058	0.083|
13 (0.371)	|0.114	0.121	0.070	0.066|
11 (0.175)	|0.057	0.062	0.036	0.015|
Multiallelic Dprime: 0.088
BLOCK 1537.  MARKERS: 7968 7969 7970 7971 7972 7973 7974
4414413 (0.341)	|0.053	0.260	0.024|
4412333 (0.324)	|0.241	0.004	0.075|
4412331 (0.165)	|0.021	0.001	0.138|
2222433 (0.164)	|0.134	0.003	0.024|
Multiallelic Dprime: 0.685
BLOCK 1538.  MARKERS: 7976 7977 7978 7979
1232 (0.448)	|0.339	0.030	0.075|
2124 (0.273)	|0.033	0.224	0.010|
2134 (0.261)	|0.045	0.047	0.170|
Multiallelic Dprime: 0.634
BLOCK 1539.  MARKERS: 7981 7982 7983 7984
4242 (0.428)	|0.214	0.017	0.025	0.158	0.000	0.000|
2423 (0.303)	|0.059	0.231	0.003	0.006	0.002	0.000|
4422 (0.260)	|0.062	0.007	0.159	0.002	0.017	0.010|
Multiallelic Dprime: 0.691
BLOCK 1540.  MARKERS: 7985 7986 7987 7988 7989 7990 7991 7992 7993 7994
1432142211 (0.339)	|0.243	0.093	0.002|
2432142211 (0.256)	|0.153	0.095	0.007|
2412313432 (0.190)	|0.046	0.130	0.011|
2233343432 (0.166)	|0.010	0.155	0.000|
2412313431 (0.019)	|0.019	0.000	0.000|
2433343432 (0.011)	|0.010	0.000	0.000|
Multiallelic Dprime: 0.479
BLOCK 1541.  MARKERS: 7996 7997
23 (0.488)	|0.036	0.093	0.159	0.109	0.080	0.005|
11 (0.486)	|0.253	0.187	0.012	0.005	0.014	0.004|
13 (0.020)	|0.000	0.002	0.012	0.003	0.000	0.003|
Multiallelic Dprime: 0.649
BLOCK 1542.  MARKERS: 7998 7999 8000 8001 8002 8003
332134 (0.290)	|0.108	0.108	0.047	0.023|
434131 (0.281)	|0.094	0.113	0.029	0.045|
312111 (0.183)	|0.078	0.056	0.030	0.015|
312331 (0.118)	|0.046	0.028	0.031	0.011|
334131 (0.094)	|0.033	0.038	0.004	0.017|
332131 (0.014)	|0.006	0.004	0.002	0.002|
Multiallelic Dprime: 0.113
BLOCK 1543.  MARKERS: 8008 8009 8010 8011
4213 (0.367)	|0.176	0.112	0.047	0.006	0.007	0.006	0.005|
1213 (0.360)	|0.129	0.122	0.085	0.007	0.007	0.000	0.006|
1141 (0.146)	|0.051	0.045	0.042	0.000	0.000	0.003	0.000|
1143 (0.118)	|0.055	0.040	0.011	0.005	0.000	0.004	0.000|
Multiallelic Dprime: 0.134
BLOCK 1544.  MARKERS: 8012 8013 8014 8015 8016 8017 8018
1322121 (0.415)	|0.320	0.063	0.016	0.000	0.000	0.000	0.000|
4331321 (0.321)	|0.055	0.167	0.072	0.002	0.000	0.005	0.011|
4121143 (0.188)	|0.006	0.139	0.003	0.033	0.000	0.002	0.002|
4321121 (0.019)	|0.000	0.003	0.000	0.000	0.013	0.000	0.000|
1331321 (0.014)	|0.003	0.010	0.000	0.000	0.000	0.000	0.000|
4321143 (0.014)	|0.003	0.001	0.000	0.000	0.000	0.000	0.000|
4322121 (0.012)	|0.011	0.000	0.000	0.000	0.000	0.000	0.000|
Multiallelic Dprime: 0.620
BLOCK 1545.  MARKERS: 8021 8022 8023 8024 8025 8026 8027
2412241 (0.404)	|0.183	0.165	0.050|
4234424 (0.387)	|0.178	0.150	0.056|
4412241 (0.091)	|0.046	0.021	0.022|
4234444 (0.036)	|0.018	0.016	0.000|
4432444 (0.013)	|0.004	0.005	0.004|
4432441 (0.013)	|0.009	0.003	0.001|
4212241 (0.013)	|0.001	0.008	0.002|
Multiallelic Dprime: 0.063
BLOCK 1546.  MARKERS: 8030 8031
43 (0.458)	|0.377	0.066	0.015|
11 (0.387)	|0.151	0.236	0.001|
13 (0.147)	|0.093	0.011	0.041|
Multiallelic Dprime: 0.482
BLOCK 1547.  MARKERS: 8033 8034
13 (0.622)	|0.506	0.074	0.040|
41 (0.320)	|0.192	0.123	0.005|
43 (0.059)	|0.049	0.008	0.002|
Multiallelic Dprime: 0.320
BLOCK 1548.  MARKERS: 8035 8036
12 (0.746)	|0.636	0.001	0.072	0.000	0.017	0.000	0.000	0.007|
33 (0.205)	|0.010	0.152	0.010	0.000	0.000	0.015	0.011	0.003|
13 (0.047)	|0.000	0.000	0.013	0.032	0.000	0.000	0.000	0.000|
Multiallelic Dprime: 0.863
BLOCK 1549.  MARKERS: 8037 8038 8039 8040 8041 8042 8043 8044 8045 8046
1434231141 (0.650)	|0.597	0.039	0.010|
3312123221 (0.151)	|0.013	0.136	0.002|
1332131222 (0.095)	|0.004	0.076	0.015|
1312123221 (0.033)	|0.023	0.003	0.006|
1432131222 (0.018)	|0.014	0.004	0.000|
3334231141 (0.016)	|0.014	0.002	0.000|
1312121221 (0.012)	|0.012	0.000	0.000|
1332131221 (0.010)	|0.002	0.006	0.002|
Multiallelic Dprime: 0.752
BLOCK 1550.  MARKERS: 8047 8048
22 (0.688)	|0.288	0.265	0.121|
44 (0.269)	|0.120	0.126	0.019|
24 (0.042)	|0.021	0.021	0.000|
Multiallelic Dprime: 0.139
BLOCK 1551.  MARKERS: 8050 8051 8052 8053 8054 8055
123132 (0.429)	|0.426	0.000	0.000	0.003|
342324 (0.412)	|0.000	0.255	0.145	0.003|
122324 (0.140)	|0.000	0.032	0.027	0.079|
Multiallelic Dprime: 0.892
BLOCK 1552.  MARKERS: 8056 8057 8058
321 (0.441)	|0.187	0.185	0.034	0.033|
443 (0.290)	|0.262	0.017	0.009	0.000|
423 (0.173)	|0.034	0.019	0.116	0.000|
323 (0.089)	|0.029	0.015	0.004	0.040|
Multiallelic Dprime: 0.528
BLOCK 1553.  MARKERS: 8059 8060 8061
221 (0.518)	|0.460	0.010	0.020	0.028|
343 (0.238)	|0.035	0.048	0.141	0.013|
241 (0.164)	|0.005	0.147	0.011	0.000|
243 (0.072)	|0.020	0.000	0.002	0.051|
Multiallelic Dprime: 0.725
BLOCK 1554.  MARKERS: 8062 8063 8064
223 (0.522)	|0.304	0.218|
412 (0.209)	|0.140	0.069|
222 (0.172)	|0.107	0.065|
212 (0.093)	|0.038	0.055|
Multiallelic Dprime: 0.096
BLOCK 1555.  MARKERS: 8070 8071
43 (0.591)	|0.074	0.323	0.194|
11 (0.409)	|0.403	0.000	0.000|
Multiallelic Dprime: 1.000
BLOCK 1556.  MARKERS: 8072 8073
11 (0.477)	|0.414	0.005	0.057|
31 (0.324)	|0.289	0.034	0.002|
34 (0.194)	|0.016	0.177	0.000|
Multiallelic Dprime: 0.679
BLOCK 1557.  MARKERS: 8075 8076
14 (0.724)	|0.530	0.140	0.054|
32 (0.217)	|0.006	0.179	0.033|
34 (0.058)	|0.053	0.004	0.000|
Multiallelic Dprime: 0.623
BLOCK 1558.  MARKERS: 8077 8078
43 (0.590)	|0.242	0.206	0.129	0.011|
21 (0.323)	|0.155	0.088	0.068	0.007|
23 (0.087)	|0.027	0.040	0.019	0.001|
Multiallelic Dprime: 0.074
BLOCK 1559.  MARKERS: 8080 8081 8082
434 (0.424)	|0.298	0.067	0.060|
411 (0.334)	|0.254	0.055	0.025|
311 (0.216)	|0.145	0.044	0.026|
431 (0.019)	|0.014	0.005	0.000|
Multiallelic Dprime: 0.097
BLOCK 1560.  MARKERS: 8086 8087
31 (0.716)	|0.390	0.305	0.013|
33 (0.174)	|0.100	0.018	0.054|
43 (0.110)	|0.011	0.057	0.042|
Multiallelic Dprime: 0.358
BLOCK 1561.  MARKERS: 8089 8090
12 (0.500)	|0.312	0.117	0.008	0.043	0.000	0.014	0.000|
34 (0.380)	|0.005	0.013	0.195	0.119	0.028	0.002	0.011|
32 (0.111)	|0.000	0.105	0.000	0.000	0.003	0.000	0.000|
Multiallelic Dprime: 0.763
BLOCK 1562.  MARKERS: 8092 8093 8094 8095 8096 8097
131244 (0.318)	|0.288	0.005	0.024	0.000	0.000|
123312 (0.234)	|0.026	0.203	0.000	0.002	0.000|
333244 (0.202)	|0.007	0.001	0.147	0.018	0.028|
133242 (0.166)	|0.069	0.004	0.034	0.058	0.000|
133212 (0.037)	|0.000	0.035	0.001	0.000	0.000|
133244 (0.016)	|0.017	0.000	0.000	0.000	0.000|
123244 (0.011)	|0.011	0.000	0.000	0.000	0.000|
Multiallelic Dprime: 0.757
BLOCK 1563.  MARKERS: 8098 8099 8100 8101 8102 8103 8104
4143341 (0.415)	|0.265	0.065	0.022	0.006	0.000	0.021	0.017	0.016|
4123341 (0.260)	|0.053	0.194	0.005	0.004	0.002	0.002	0.000	0.000|
2441123 (0.211)	|0.032	0.021	0.117	0.005	0.032	0.002	0.000	0.002|
4141341 (0.079)	|0.001	0.003	0.002	0.072	0.000	0.000	0.000	0.000|
2441341 (0.029)	|0.007	0.019	0.000	0.002	0.000	0.000	0.000	0.000|
Multiallelic Dprime: 0.648
BLOCK 1564.  MARKERS: 8106 8107 8108 8109 8110 8111 8112 8113
31223343 (0.360)	|0.348	0.012|
31441221 (0.304)	|0.167	0.136|
12221241 (0.148)	|0.005	0.140|
31221243 (0.089)	|0.000	0.088|
32221241 (0.036)	|0.031	0.004|
31441241 (0.025)	|0.000	0.025|
32241243 (0.019)	|0.019	0.000|
31421241 (0.018)	|0.018	0.000|
Multiallelic Dprime: 0.667
BLOCK 1565.  MARKERS: 8114 8115
41 (0.587)	|0.374	0.115	0.052	0.046|
13 (0.409)	|0.214	0.044	0.075	0.075|
Multiallelic Dprime: 0.201
BLOCK 1566.  MARKERS: 8118 8119 8120 8121
2134 (0.589)	|0.303	0.229	0.057|
4334 (0.160)	|0.066	0.076	0.015|
2334 (0.128)	|0.078	0.033	0.016|
2142 (0.121)	|0.062	0.051	0.008|
Multiallelic Dprime: 0.064
BLOCK 1567.  MARKERS: 8125 8126
34 (0.510)	|0.342	0.098	0.070|
42 (0.391)	|0.279	0.074	0.038|
32 (0.098)	|0.056	0.031	0.010|
Multiallelic Dprime: 0.083
BLOCK 1568.  MARKERS: 8127 8128
22 (0.678)	|0.309	0.222	0.146|
42 (0.204)	|0.060	0.141	0.003|
24 (0.118)	|0.040	0.039	0.040|
Multiallelic Dprime: 0.295
BLOCK 1569.  MARKERS: 8131 8132
11 (0.409)	|0.014	0.258	0.029	0.107|
13 (0.400)	|0.358	0.006	0.014	0.023|
33 (0.190)	|0.018	0.021	0.149	0.002|
Multiallelic Dprime: 0.803
BLOCK 1570.  MARKERS: 8133 8134 8135 8136
4122 (0.390)	|0.105	0.076	0.077	0.070	0.028	0.033|
4342 (0.284)	|0.096	0.036	0.018	0.034	0.063	0.037|
4121 (0.191)	|0.092	0.029	0.039	0.016	0.014	0.002|
3121 (0.134)	|0.062	0.039	0.011	0.014	0.007	0.002|
Multiallelic Dprime: 0.237
BLOCK 1571.  MARKERS: 8137 8138 8139 8140 8141
11142 (0.354)	|0.210	0.073	0.070|
31142 (0.180)	|0.093	0.004	0.081|
32142 (0.146)	|0.120	0.026	0.000|
11132 (0.134)	|0.069	0.059	0.007|
11231 (0.112)	|0.096	0.002	0.015|
11131 (0.074)	|0.060	0.012	0.002|
Multiallelic Dprime: 0.308
BLOCK 1572.  MARKERS: 8142 8143 8144
131 (0.649)	|0.302	0.238	0.101|
223 (0.177)	|0.113	0.064	0.000|
133 (0.173)	|0.173	0.000	0.000|
Multiallelic Dprime: 0.564
BLOCK 1573.  MARKERS: 8146 8147 8148
132 (0.589)	|0.357	0.188	0.044|
311 (0.301)	|0.212	0.080	0.010|
112 (0.101)	|0.036	0.028	0.038|
Multiallelic Dprime: 0.138
BLOCK 1574.  MARKERS: 8149 8150
33 (0.605)	|0.375	0.002	0.227|
12 (0.300)	|0.007	0.294	0.000|
32 (0.094)	|0.084	0.001	0.009|
Multiallelic Dprime: 0.819
BLOCK 1575.  MARKERS: 8151 8152
31 (0.467)	|0.267	0.100	0.096|
11 (0.297)	|0.012	0.289	0.000|
34 (0.236)	|0.167	0.004	0.066|
Multiallelic Dprime: 0.580
BLOCK 1576.  MARKERS: 8154 8155
33 (0.446)	|0.168	0.112	0.043	0.078	0.015	0.016|
13 (0.392)	|0.141	0.065	0.101	0.041	0.034	0.001|
31 (0.162)	|0.074	0.024	0.027	0.029	0.004	0.002|
Multiallelic Dprime: 0.181
BLOCK 1577.  MARKERS: 8158 8159 8160 8161 8162 8163 8164 8165 8166
422133233 (0.382)	|0.341	0.003	0.010	0.002	0.019|
432113311 (0.202)	|0.010	0.186	0.000	0.000	0.000|
422113311 (0.172)	|0.008	0.084	0.073	0.004	0.000|
234314311 (0.149)	|0.143	0.006	0.000	0.000	0.000|
422113233 (0.053)	|0.002	0.009	0.000	0.038	0.000|
434313311 (0.020)	|0.008	0.010	0.000	0.000	0.000|
Multiallelic Dprime: 0.836
BLOCK 1578.  MARKERS: 8169 8170 8171 8172 8173 8174
341443 (0.530)	|0.511	0.007	0.000	0.000|
113121 (0.299)	|0.006	0.260	0.001	0.029|
311143 (0.085)	|0.000	0.000	0.087	0.000|
313141 (0.048)	|0.011	0.000	0.035	0.000|
311141 (0.022)	|0.015	0.000	0.000	0.000|
Multiallelic Dprime: 0.959
BLOCK 1579.  MARKERS: 8175 8176 8177
224 (0.548)	|0.344	0.125	0.076|
341 (0.275)	|0.232	0.010	0.033|
244 (0.127)	|0.084	0.031	0.011|
344 (0.033)	|0.031	0.002	0.000|
Multiallelic Dprime: 0.344
BLOCK 1580.  MARKERS: 8180 8181
24 (0.700)	|0.446	0.100	0.134	0.018|
22 (0.169)	|0.048	0.104	0.012	0.004|
42 (0.126)	|0.063	0.043	0.011	0.009|
Multiallelic Dprime: 0.369
BLOCK 1581.  MARKERS: 8183 8184 8185 8186 8187
33332 (0.560)	|0.449	0.099	0.005|
33114 (0.247)	|0.023	0.035	0.178|
11332 (0.157)	|0.008	0.146	0.002|
33314 (0.032)	|0.005	0.025	0.000|
Multiallelic Dprime: 0.761
BLOCK 1582.  MARKERS: 8189 8190 8191
242 (0.487)	|0.312	0.113	0.061|
231 (0.305)	|0.173	0.037	0.095|
441 (0.186)	|0.078	0.093	0.016|
Multiallelic Dprime: 0.203
BLOCK 1583.  MARKERS: 8193 8194
14 (0.576)	|0.482	0.041	0.053|
34 (0.245)	|0.058	0.124	0.057|
31 (0.177)	|0.059	0.118	0.000|
Multiallelic Dprime: 0.557
BLOCK 1584.  MARKERS: 8195 8196 8197
333 (0.599)	|0.548	0.000	0.051	0.002|
433 (0.285)	|0.004	0.280	0.000	0.000|
412 (0.110)	|0.000	0.000	0.052	0.057|
Multiallelic Dprime: 0.930
BLOCK 1585.  MARKERS: 8198 8199 8200
431 (0.552)	|0.550	0.000	0.000	0.001|
433 (0.280)	|0.030	0.247	0.000	0.000|
211 (0.102)	|0.000	0.000	0.089	0.014|
231 (0.065)	|0.000	0.000	0.063	0.000|
Multiallelic Dprime: 0.964
BLOCK 1586.  MARKERS: 8201 8202 8203 8204
3131 (0.579)	|0.458	0.082	0.038|
1111 (0.246)	|0.218	0.008	0.020|
1313 (0.152)	|0.121	0.025	0.000|
1311 (0.016)	|0.004	0.000	0.012|
Multiallelic Dprime: 0.226
BLOCK 1587.  MARKERS: 8206 8207 8208 8209
1432 (0.806)	|0.523	0.179	0.104|
3214 (0.115)	|0.088	0.018	0.010|
1212 (0.071)	|0.036	0.023	0.013|
Multiallelic Dprime: 0.078
BLOCK 1588.  MARKERS: 8216 8217
14 (0.652)	|0.500	0.149|
12 (0.221)	|0.156	0.060|
42 (0.128)	|0.091	0.037|
Multiallelic Dprime: 0.064
BLOCK 1589.  MARKERS: 8218 8219
23 (0.747)	|0.251	0.338	0.152	0.005|
11 (0.245)	|0.139	0.008	0.000	0.098|
Multiallelic Dprime: 0.678
BLOCK 1590.  MARKERS: 8220 8221 8222
334 (0.398)	|0.203	0.089	0.060	0.044|
134 (0.346)	|0.235	0.047	0.047	0.017|
314 (0.153)	|0.048	0.048	0.037	0.019|
332 (0.103)	|0.053	0.013	0.029	0.007|
Multiallelic Dprime: 0.194
BLOCK 1591.  MARKERS: 8224 8225 8226 8227 8228
22211 (0.539)	|0.309	0.229|
42211 (0.196)	|0.071	0.120|
24433 (0.174)	|0.069	0.102|
22233 (0.086)	|0.043	0.041|
Multiallelic Dprime: 0.184
BLOCK 1592.  MARKERS: 8230 8231 8232
423 (0.492)	|0.313	0.081	0.087	0.009|
241 (0.492)	|0.214	0.232	0.023	0.024|
Multiallelic Dprime: 0.352
BLOCK 1593.  MARKERS: 8234 8235 8236
334 (0.536)	|0.201	0.273	0.059|
132 (0.317)	|0.183	0.100	0.034|
324 (0.110)	|0.058	0.049	0.004|
332 (0.035)	|0.007	0.009	0.019|
Multiallelic Dprime: 0.199
BLOCK 1594.  MARKERS: 8237 8238
44 (0.450)	|0.272	0.000	0.000	0.177|
42 (0.430)	|0.035	0.239	0.151	0.000|
22 (0.116)	|0.068	0.000	0.048	0.001|
Multiallelic Dprime: 0.793
BLOCK 1595.  MARKERS: 8239 8240 8241 8242
2132 (0.376)	|0.012	0.188	0.177|
2313 (0.238)	|0.122	0.028	0.087|
3132 (0.200)	|0.045	0.110	0.044|
2133 (0.179)	|0.159	0.014	0.006|
Multiallelic Dprime: 0.484
BLOCK 1596.  MARKERS: 8244 8245 8246
432 (0.342)	|0.158	0.008	0.176|
243 (0.341)	|0.198	0.121	0.024|
433 (0.317)	|0.148	0.130	0.037|
Multiallelic Dprime: 0.314
BLOCK 1597.  MARKERS: 8247 8248
14 (0.504)	|0.102	0.340	0.061|
34 (0.257)	|0.207	0.010	0.041|
32 (0.237)	|0.214	0.017	0.006|
Multiallelic Dprime: 0.704
BLOCK 1598.  MARKERS: 8249 8250
34 (0.523)	|0.245	0.122	0.151|
14 (0.369)	|0.230	0.135	0.000|
33 (0.108)	|0.106	0.000	0.003|
Multiallelic Dprime: 0.388
BLOCK 1599.  MARKERS: 8252 8253 8254
321 (0.581)	|0.363	0.137	0.082|
331 (0.257)	|0.004	0.149	0.105|
133 (0.154)	|0.075	0.000	0.079|
Multiallelic Dprime: 0.473
BLOCK 1600.  MARKERS: 8255 8256
21 (0.442)	|0.164	0.113	0.165|
13 (0.289)	|0.168	0.072	0.049|
23 (0.269)	|0.094	0.102	0.073|
Multiallelic Dprime: 0.182
BLOCK 1601.  MARKERS: 8258 8259
41 (0.425)	|0.428	0.000	0.000	0.000	0.000|
43 (0.288)	|0.004	0.000	0.126	0.108	0.047|
21 (0.287)	|0.000	0.285	0.000	0.000	0.000|
Multiallelic Dprime: 0.996
BLOCK 1602.  MARKERS: 8261 8262 8263 8264
2131 (0.432)	|0.260	0.154	0.011|
2231 (0.286)	|0.132	0.139	0.015|
4233 (0.126)	|0.066	0.061	0.000|
4213 (0.108)	|0.073	0.032	0.002|
2233 (0.047)	|0.010	0.002	0.036|
Multiallelic Dprime: 0.194
BLOCK 1603.  MARKERS: 8266 8267
31 (0.541)	|0.465	0.000	0.076|
14 (0.388)	|0.234	0.120	0.035|
34 (0.063)	|0.014	0.049	0.000|
Multiallelic Dprime: 0.472
BLOCK 1604.  MARKERS: 8268 8269 8270
333 (0.718)	|0.466	0.102	0.119	0.000	0.010|
133 (0.170)	|0.051	0.112	0.000	0.005	0.000|
321 (0.112)	|0.014	0.000	0.000	0.096	0.001|
Multiallelic Dprime: 0.636
BLOCK 1605.  MARKERS: 8271 8272 8273 8274 8275 8276 8277 8278
22132112 (0.529)	|0.147	0.309	0.072|
22142112 (0.215)	|0.057	0.008	0.151|
44344333 (0.120)	|0.115	0.004	0.000|
22144332 (0.101)	|0.095	0.005	0.000|
22144132 (0.012)	|0.010	0.000	0.002|
Multiallelic Dprime: 0.652
BLOCK 1606.  MARKERS: 8282 8283
22 (0.443)	|0.247	0.170	0.025|
43 (0.330)	|0.183	0.088	0.059|
23 (0.224)	|0.085	0.096	0.043|
Multiallelic Dprime: 0.156
BLOCK 1607.  MARKERS: 8284 8285
33 (0.519)	|0.186	0.111	0.219|
23 (0.354)	|0.176	0.159	0.019|
24 (0.127)	|0.127	0.000	0.000|
Multiallelic Dprime: 0.431
BLOCK 1608.  MARKERS: 8287 8288
23 (0.489)	|0.159	0.118	0.071	0.085	0.033	0.008	0.002|
21 (0.271)	|0.049	0.051	0.085	0.038	0.034	0.003	0.008|
43 (0.239)	|0.105	0.048	0.056	0.026	0.003	0.000	0.001|
Multiallelic Dprime: 0.186
BLOCK 1609.  MARKERS: 8294 8295 8296 8297 8298 8299 8300
1134224 (0.313)	|0.190	0.096	0.027|
3314242 (0.217)	|0.134	0.017	0.064|
3134224 (0.213)	|0.092	0.088	0.034|
3133424 (0.150)	|0.047	0.099	0.005|
3334242 (0.070)	|0.059	0.002	0.008|
1133424 (0.011)	|0.000	0.010	0.000|
3134242 (0.011)	|0.009	0.002	0.000|
Multiallelic Dprime: 0.304
BLOCK 1610.  MARKERS: 8304 8305
11 (0.541)	|0.224	0.175	0.112	0.022|
41 (0.318)	|0.174	0.044	0.070	0.030|
43 (0.139)	|0.073	0.038	0.013	0.016|
Multiallelic Dprime: 0.186
BLOCK 1611.  MARKERS: 8306 8307 8308
132 (0.470)	|0.210	0.149	0.077	0.028	0.006|
322 (0.259)	|0.119	0.088	0.042	0.011	0.000|
131 (0.194)	|0.086	0.058	0.035	0.008	0.006|
332 (0.069)	|0.030	0.018	0.016	0.002	0.000|
Multiallelic Dprime: 0.035
BLOCK 1612.  MARKERS: 8311 8312 8313 8314
3434 (0.451)	|0.431	0.009	0.009|
4241 (0.314)	|0.294	0.017	0.004|
3444 (0.173)	|0.101	0.072	0.000|
3441 (0.049)	|0.035	0.005	0.006|
3241 (0.013)	|0.012	0.000	0.000|
Multiallelic Dprime: 0.555
BLOCK 1613.  MARKERS: 8317 8318 8319 8320
4312 (0.872)	|0.656	0.190	0.025|
2134 (0.104)	|0.026	0.002	0.074|
2132 (0.020)	|0.021	0.000	0.000|
Multiallelic Dprime: 0.593
BLOCK 1614.  MARKERS: 8321 8322 8323
442 (0.704)	|0.106	0.171	0.162	0.157	0.074	0.003|
444 (0.194)	|0.137	0.018	0.014	0.004	0.005	0.008|
332 (0.099)	|0.006	0.052	0.006	0.004	0.027	0.000|
Multiallelic Dprime: 0.462
BLOCK 1615.  MARKERS: 8327 8328 8329 8330 8331 8332 8333 8334 8335 8336 8337 8338
213343332431 (0.253)	|0.124	0.057	0.047	0.016	0.002|
233322232212 (0.243)	|0.085	0.023	0.098	0.030	0.000|
233322231212 (0.181)	|0.031	0.051	0.024	0.072	0.002|
413323332432 (0.164)	|0.063	0.035	0.038	0.015	0.007|
211123312431 (0.106)	|0.042	0.047	0.002	0.013	0.000|
233322232432 (0.011)	|0.003	0.002	0.004	0.001	0.000|
Multiallelic Dprime: 0.246
BLOCK 1616.  MARKERS: 8339 8340 8341 8342 8343 8344 8345
3134324 (0.361)	|0.273	0.085|
3134124 (0.227)	|0.181	0.042|
1242341 (0.218)	|0.166	0.050|
3134321 (0.151)	|0.104	0.046|
3242341 (0.013)	|0.012	0.000|
Multiallelic Dprime: 0.077
BLOCK 1617.  MARKERS: 8346 8347 8348
441 (0.758)	|0.428	0.252	0.079|
323 (0.233)	|0.166	0.026	0.040|
Multiallelic Dprime: 0.358
BLOCK 1618.  MARKERS: 8351 8352
33 (0.600)	|0.231	0.224	0.144|
13 (0.279)	|0.249	0.019	0.011|
31 (0.120)	|0.067	0.049	0.004|
Multiallelic Dprime: 0.559
BLOCK 1619.  MARKERS: 8353 8354
43 (0.539)	|0.385	0.131	0.024|
33 (0.293)	|0.183	0.110	0.000|
41 (0.167)	|0.066	0.095	0.004|
Multiallelic Dprime: 0.211
BLOCK 1620.  MARKERS: 8356 8357
32 (0.636)	|0.122	0.342	0.119	0.050|
11 (0.336)	|0.258	0.025	0.009	0.041|
31 (0.028)	|0.024	0.002	0.002	0.000|
Multiallelic Dprime: 0.668
BLOCK 1621.  MARKERS: 8358 8359 8360 8361 8362
12421 (0.405)	|0.006	0.397	0.001|
34223 (0.369)	|0.363	0.004	0.000|
12431 (0.130)	|0.127	0.003	0.000|
12223 (0.091)	|0.037	0.000	0.052|
Multiallelic Dprime: 0.934
BLOCK 1622.  MARKERS: 8363 8364 8365
324 (0.536)	|0.214	0.171	0.083	0.066|
442 (0.405)	|0.155	0.093	0.124	0.033|
422 (0.053)	|0.018	0.022	0.009	0.004|
Multiallelic Dprime: 0.143
BLOCK 1623.  MARKERS: 8372 8373 8374
342 (0.391)	|0.242	0.125	0.021|
344 (0.287)	|0.260	0.015	0.011|
442 (0.217)	|0.084	0.127	0.006|
324 (0.102)	|0.068	0.031	0.003|
Multiallelic Dprime: 0.330
BLOCK 1624.  MARKERS: 8375 8376
13 (0.658)	|0.564	0.051	0.008	0.022|
31 (0.298)	|0.157	0.097	0.033	0.002|
33 (0.041)	|0.030	0.004	0.000	0.008|
Multiallelic Dprime: 0.446
BLOCK 1625.  MARKERS: 8379 8380 8381 8382
1324 (0.751)	|0.635	0.087	0.031|
3132 (0.152)	|0.031	0.096	0.026|
3332 (0.041)	|0.002	0.000	0.038|
1332 (0.032)	|0.004	0.019	0.006|
Multiallelic Dprime: 0.676
BLOCK 1626.  MARKERS: 8383 8384 8385 8386
2213 (0.689)	|0.513	0.111	0.063|
1431 (0.203)	|0.063	0.103	0.037|
1433 (0.102)	|0.086	0.017	0.000|
Multiallelic Dprime: 0.325
BLOCK 1627.  MARKERS: 8387 8388 8389
321 (0.667)	|0.241	0.180	0.138	0.096|
323 (0.232)	|0.068	0.090	0.031	0.039|
131 (0.100)	|0.038	0.033	0.021	0.008|
Multiallelic Dprime: 0.111
BLOCK 1628.  MARKERS: 8393 8394 8395 8396 8397 8398
324244 (0.347)	|0.066	0.180	0.035	0.054	0.011|
324221 (0.303)	|0.150	0.053	0.020	0.063	0.012|
322444 (0.190)	|0.100	0.014	0.056	0.014	0.004|
134221 (0.143)	|0.037	0.033	0.031	0.014	0.021|
Multiallelic Dprime: 0.346
BLOCK 1629.  MARKERS: 8399 8400 8401 8402 8403 8404 8405 8406
21413222 (0.359)	|0.196	0.160|
43233344 (0.285)	|0.183	0.099|
21232342 (0.146)	|0.098	0.047|
21233222 (0.144)	|0.122	0.018|
21233342 (0.049)	|0.027	0.023|
Multiallelic Dprime: 0.172
BLOCK 1630.  MARKERS: 8408 8409 8410
443 (0.636)	|0.373	0.261|
312 (0.352)	|0.293	0.057|
Multiallelic Dprime: 0.497
BLOCK 1631.  MARKERS: 8413 8414 8415
121 (0.672)	|0.221	0.252	0.199|
433 (0.322)	|0.156	0.073	0.094|
Multiallelic Dprime: 0.167
BLOCK 1632.  MARKERS: 8417 8418
31 (0.383)	|0.295	0.064	0.024|
13 (0.324)	|0.194	0.081	0.049|
11 (0.293)	|0.265	0.028	0.000|
Multiallelic Dprime: 0.305
BLOCK 1633.  MARKERS: 8421 8422
33 (0.754)	|0.365	0.248	0.140|
21 (0.173)	|0.139	0.035	0.000|
23 (0.073)	|0.051	0.023	0.000|
Multiallelic Dprime: 0.480
BLOCK 1634.  MARKERS: 8423 8424
21 (0.554)	|0.270	0.150	0.126	0.007|
11 (0.306)	|0.209	0.071	0.015	0.011|
22 (0.140)	|0.045	0.008	0.011	0.077|
Multiallelic Dprime: 0.330
BLOCK 1635.  MARKERS: 8425 8426 8427
331 (0.523)	|0.109	0.205	0.154	0.056|
111 (0.229)	|0.164	0.007	0.010	0.048|
333 (0.153)	|0.146	0.000	0.003	0.003|
131 (0.094)	|0.056	0.021	0.004	0.013|
Multiallelic Dprime: 0.604
BLOCK 1636.  MARKERS: 8428 8429 8430 8431
3333 (0.475)	|0.240	0.163	0.072|
2332 (0.233)	|0.090	0.083	0.057|
3113 (0.172)	|0.095	0.046	0.031|
3133 (0.120)	|0.051	0.048	0.021|
Multiallelic Dprime: 0.090
BLOCK 1637.  MARKERS: 8432 8433
23 (0.476)	|0.300	0.164	0.010|
21 (0.341)	|0.229	0.094	0.014|
41 (0.181)	|0.132	0.047	0.000|
Multiallelic Dprime: 0.108
BLOCK 1638.  MARKERS: 8440 8441 8442 8443
1332 (0.662)	|0.579	0.073	0.006|
3123 (0.306)	|0.046	0.246	0.010|
3332 (0.024)	|0.018	0.005	0.001|
Multiallelic Dprime: 0.695
BLOCK 1639.  MARKERS: 8447 8448
34 (0.646)	|0.528	0.116|
11 (0.328)	|0.249	0.079|
14 (0.018)	|0.012	0.005|
Multiallelic Dprime: 0.105
BLOCK 1640.  MARKERS: 8451 8452
14 (0.797)	|0.509	0.229	0.060|
22 (0.201)	|0.042	0.000	0.159|
Multiallelic Dprime: 0.730
BLOCK 1641.  MARKERS: 8453 8454
31 (0.552)	|0.478	0.074|
13 (0.228)	|0.185	0.043|
11 (0.220)	|0.186	0.034|
Multiallelic Dprime: 0.075
BLOCK 1642.  MARKERS: 8459 8460
31 (0.850)	|0.307	0.287	0.216	0.039|
43 (0.150)	|0.021	0.000	0.000	0.124|
Multiallelic Dprime: 0.824
BLOCK 1643.  MARKERS: 8461 8462 8463
133 (0.328)	|0.140	0.135	0.051|
113 (0.288)	|0.150	0.099	0.037|
131 (0.216)	|0.093	0.103	0.020|
331 (0.163)	|0.078	0.066	0.019|
Multiallelic Dprime: 0.081
BLOCK 1644.  MARKERS: 8470 8471
33 (0.464)	|0.197	0.206	0.060|
13 (0.403)	|0.184	0.139	0.080|
11 (0.129)	|0.056	0.047	0.027|
Multiallelic Dprime: 0.084
BLOCK 1645.  MARKERS: 8475 8476
21 (0.439)	|0.257	0.086	0.080	0.004	0.010|
31 (0.392)	|0.217	0.088	0.067	0.015	0.004|
33 (0.169)	|0.113	0.031	0.019	0.006	0.000|
Multiallelic Dprime: 0.077
BLOCK 1646.  MARKERS: 8477 8478 8479 8480 8481
33342 (0.586)	|0.395	0.163	0.019|
11321 (0.205)	|0.063	0.002	0.140|
31121 (0.166)	|0.028	0.071	0.065|
31321 (0.025)	|0.022	0.000	0.003|
33322 (0.014)	|0.000	0.013	0.000|
Multiallelic Dprime: 0.509
BLOCK 1647.  MARKERS: 8482 8483 8484
423 (0.511)	|0.290	0.185	0.035|
441 (0.248)	|0.107	0.120	0.022|
123 (0.227)	|0.110	0.082	0.034|
Multiallelic Dprime: 0.112
BLOCK 1648.  MARKERS: 8488 8489
14 (0.518)	|0.415	0.082	0.022	0.000|
33 (0.388)	|0.076	0.299	0.005	0.009|
34 (0.091)	|0.019	0.053	0.018	0.000|
Multiallelic Dprime: 0.592
BLOCK 1649.  MARKERS: 8490 8491
44 (0.509)	|0.486	0.017	0.006|
21 (0.436)	|0.154	0.266	0.014|
41 (0.045)	|0.021	0.003	0.020|
24 (0.010)	|0.006	0.004	0.000|
Multiallelic Dprime: 0.788
BLOCK 1650.  MARKERS: 8494 8495
22 (0.666)	|0.551	0.107	0.007|
44 (0.291)	|0.244	0.041	0.006|
42 (0.039)	|0.035	0.004	0.000|
Multiallelic Dprime: 0.086
BLOCK 1651.  MARKERS: 8496 8497
42 (0.832)	|0.288	0.299	0.242|
34 (0.153)	|0.062	0.043	0.047|
44 (0.013)	|0.010	0.003	0.000|
Multiallelic Dprime: 0.117
BLOCK 1652.  MARKERS: 8499 8500
13 (0.360)	|0.133	0.155	0.069	0.000|
14 (0.344)	|0.091	0.067	0.173	0.013|
23 (0.289)	|0.143	0.076	0.059	0.009|
Multiallelic Dprime: 0.253
BLOCK 1653.  MARKERS: 8505 8506 8507
313 (0.371)	|0.241	0.101	0.021|
434 (0.300)	|0.070	0.205	0.021|
413 (0.300)	|0.027	0.014	0.254|
433 (0.023)	|0.004	0.004	0.015|
Multiallelic Dprime: 0.602
BLOCK 1654.  MARKERS: 8508 8509 8510 8511
2233 (0.341)	|0.083	0.241	0.019|
4213 (0.324)	|0.268	0.045	0.011|
4431 (0.316)	|0.024	0.040	0.249|
Multiallelic Dprime: 0.677
BLOCK 1655.  MARKERS: 8512 8513
11 (0.386)	|0.226	0.124	0.034|
14 (0.328)	|0.161	0.144	0.022|
34 (0.283)	|0.093	0.185	0.000|
Multiallelic Dprime: 0.215
BLOCK 1656.  MARKERS: 8515 8516
23 (0.484)	|0.158	0.323|
41 (0.453)	|0.441	0.005|
21 (0.056)	|0.051	0.006|
Multiallelic Dprime: 0.939
BLOCK 1657.  MARKERS: 8517 8518
13 (0.654)	|0.164	0.355	0.123	0.010|
34 (0.336)	|0.262	0.054	0.014	0.000|
Multiallelic Dprime: 0.637
BLOCK 1658.  MARKERS: 8520 8521 8522 8523 8524
22233 (0.426)	|0.364	0.065|
42311 (0.414)	|0.349	0.066|
24211 (0.136)	|0.137	0.000|
42211 (0.010)	|0.010	0.000|
Multiallelic Dprime: 0.258
BLOCK 1659.  MARKERS: 8526 8527
23 (0.866)	|0.375	0.332	0.158|
41 (0.134)	|0.016	0.043	0.076|
Multiallelic Dprime: 0.434
BLOCK 1660.  MARKERS: 8528 8529
42 (0.391)	|0.210	0.114	0.067|
44 (0.374)	|0.205	0.104	0.065|
22 (0.234)	|0.133	0.066	0.035|
Multiallelic Dprime: 0.022
BLOCK 1661.  MARKERS: 8542 8543
44 (0.549)	|0.300	0.134	0.109|
41 (0.285)	|0.164	0.061	0.058|
24 (0.167)	|0.107	0.026	0.034|
Multiallelic Dprime: 0.068
BLOCK 1662.  MARKERS: 8547 8548
34 (0.571)	|0.324	0.134	0.067	0.045|
32 (0.221)	|0.125	0.045	0.031	0.021|
12 (0.201)	|0.122	0.043	0.019	0.016|
Multiallelic Dprime: 0.043
BLOCK 1663.  MARKERS: 8550 8551 8552
221 (0.575)	|0.475	0.056	0.036|
322 (0.223)	|0.070	0.139	0.011|
331 (0.116)	|0.086	0.001	0.029|
321 (0.084)	|0.015	0.004	0.064|
Multiallelic Dprime: 0.533
BLOCK 1664.  MARKERS: 8554 8555 8556 8557 8558 8559 8560 8561 8562 8563 8564 8565
424234133131 (0.647)	|0.534	0.032	0.083|
212212321212 (0.200)	|0.030	0.165	0.004|
424134131131 (0.140)	|0.029	0.002	0.110|
Multiallelic Dprime: 0.689
BLOCK 1665.  MARKERS: 8566 8567
32 (0.600)	|0.392	0.208|
14 (0.202)	|0.149	0.052|
34 (0.198)	|0.143	0.055|
Multiallelic Dprime: 0.151
BLOCK 1666.  MARKERS: 8573 8574
41 (0.685)	|0.544	0.129	0.012|
23 (0.314)	|0.250	0.060	0.004|
Multiallelic Dprime: 0.015
BLOCK 1667.  MARKERS: 8577 8578
12 (0.795)	|0.315	0.390	0.090|
41 (0.189)	|0.137	0.012	0.040|
42 (0.015)	|0.015	0.000	0.000|
Multiallelic Dprime: 0.607
BLOCK 1668.  MARKERS: 8581 8582
12 (0.469)	|0.270	0.114	0.082|
32 (0.401)	|0.232	0.129	0.037|
31 (0.130)	|0.053	0.067	0.011|
Multiallelic Dprime: 0.131
BLOCK 1669.  MARKERS: 8584 8585 8586
312 (0.555)	|0.410	0.144|
131 (0.310)	|0.281	0.029|
332 (0.129)	|0.119	0.011|
Multiallelic Dprime: 0.513
BLOCK 1670.  MARKERS: 8587 8588
42 (0.813)	|0.272	0.237	0.147	0.108	0.033|
24 (0.185)	|0.056	0.055	0.029	0.034	0.003|
Multiallelic Dprime: 0.073
BLOCK 1671.  MARKERS: 8590 8591 8592 8593 8594 8595 8596 8597 8598 8599
1313121312 (0.330)	|0.220	0.110|
3222342211 (0.292)	|0.170	0.123|
1313121332 (0.177)	|0.069	0.109|
1313121212 (0.142)	|0.083	0.060|
1323121212 (0.036)	|0.031	0.005|
Multiallelic Dprime: 0.156
BLOCK 1672.  MARKERS: 8601 8602
34 (0.576)	|0.391	0.115	0.069|
12 (0.424)	|0.098	0.282	0.043|
Multiallelic Dprime: 0.466
BLOCK 1673.  MARKERS: 8603 8604
12 (0.490)	|0.436	0.053|
32 (0.395)	|0.167	0.230|
34 (0.113)	|0.026	0.086|
Multiallelic Dprime: 0.567
BLOCK 1674.  MARKERS: 8606 8607
44 (0.630)	|0.123	0.405	0.102|
12 (0.370)	|0.330	0.039	0.000|
Multiallelic Dprime: 0.807
BLOCK 1675.  MARKERS: 8608 8609
12 (0.453)	|0.003	0.230	0.220|
32 (0.444)	|0.405	0.000	0.040|
14 (0.103)	|0.011	0.092	0.000|
Multiallelic Dprime: 0.822
BLOCK 1676.  MARKERS: 8610 8611
31 (0.418)	|0.050	0.368|
23 (0.322)	|0.310	0.012|
33 (0.260)	|0.214	0.041|
Multiallelic Dprime: 0.787
BLOCK 1677.  MARKERS: 8612 8613 8614
242 (0.574)	|0.450	0.107	0.011|
334 (0.421)	|0.336	0.077	0.007|
Multiallelic Dprime: 0.023
BLOCK 1678.  MARKERS: 8620 8621
43 (0.790)	|0.783	0.009|
31 (0.185)	|0.009	0.172|
33 (0.018)	|0.017	0.000|
Multiallelic Dprime: 0.937
BLOCK 1679.  MARKERS: 8622 8623
13 (0.805)	|0.346	0.462|
31 (0.190)	|0.164	0.025|
Multiallelic Dprime: 0.730
BLOCK 1680.  MARKERS: 8624 8625
24 (0.514)	|0.442	0.020	0.052|
42 (0.486)	|0.019	0.291	0.176|
Multiallelic Dprime: 0.821
BLOCK 1681.  MARKERS: 8626 8627
21 (0.465)	|0.270	0.191|
41 (0.311)	|0.167	0.139|
23 (0.224)	|0.159	0.063|
Multiallelic Dprime: 0.111
BLOCK 1682.  MARKERS: 8629 8630 8631
433 (0.596)	|0.310	0.196	0.091|
114 (0.393)	|0.149	0.186	0.057|
Multiallelic Dprime: 0.147
BLOCK 1683.  MARKERS: 8635 8636
12 (0.467)	|0.399	0.058	0.011|
14 (0.383)	|0.243	0.096	0.043|
44 (0.150)	|0.103	0.022	0.025|
Multiallelic Dprime: 0.315
BLOCK 1684.  MARKERS: 8637 8638
44 (0.745)	|0.410	0.216	0.119|
22 (0.175)	|0.096	0.035	0.044|
24 (0.080)	|0.058	0.010	0.012|
Multiallelic Dprime: 0.158
BLOCK 1685.  MARKERS: 8640 8641
34 (0.564)	|0.287	0.151	0.125|
32 (0.261)	|0.228	0.020	0.012|
42 (0.175)	|0.103	0.051	0.022|
Multiallelic Dprime: 0.401
BLOCK 1686.  MARKERS: 8642 8643 8644
122 (0.617)	|0.329	0.221	0.033	0.028|
342 (0.222)	|0.003	0.032	0.174	0.006|
144 (0.159)	|0.014	0.019	0.017	0.108|
Multiallelic Dprime: 0.715
BLOCK 1687.  MARKERS: 8645 8646 8647 8648 8649 8650 8651 8652 8653 8654
3214322412 (0.346)	|0.144	0.133	0.070|
3432443314 (0.272)	|0.150	0.083	0.039|
1214322444 (0.225)	|0.107	0.107	0.011|
3214322414 (0.142)	|0.076	0.053	0.013|
Multiallelic Dprime: 0.126
BLOCK 1688.  MARKERS: 8659 8660
21 (0.480)	|0.123	0.174	0.143	0.041|
31 (0.385)	|0.083	0.081	0.088	0.132|
33 (0.135)	|0.115	0.006	0.010	0.004|
Multiallelic Dprime: 0.355
BLOCK 1689.  MARKERS: 8661 8662 8663
412 (0.320)	|0.293	0.027|
332 (0.261)	|0.075	0.184|
334 (0.241)	|0.216	0.021|
312 (0.177)	|0.152	0.023|
Multiallelic Dprime: 0.622
BLOCK 1690.  MARKERS: 8664 8665
41 (0.736)	|0.501	0.015	0.214|
23 (0.255)	|0.007	0.241	0.007|
Multiallelic Dprime: 0.926
BLOCK 1691.  MARKERS: 8666 8667 8668
322 (0.509)	|0.189	0.161	0.083	0.076|
144 (0.257)	|0.120	0.085	0.019	0.033|
344 (0.225)	|0.102	0.062	0.033	0.028|
Multiallelic Dprime: 0.094
BLOCK 1692.  MARKERS: 8672 8673 8674 8675 8676 8677
222124 (0.412)	|0.176	0.132	0.104|
222122 (0.311)	|0.113	0.105	0.089|
221122 (0.137)	|0.049	0.059	0.029|
341312 (0.136)	|0.026	0.060	0.050|
Multiallelic Dprime: 0.101
BLOCK 1693.  MARKERS: 8681 8682
21 (0.365)	|0.204	0.161|
31 (0.358)	|0.233	0.125|
23 (0.272)	|0.165	0.107|
Multiallelic Dprime: 0.069
BLOCK 1694.  MARKERS: 8685 8686
33 (0.603)	|0.298	0.206	0.096|
11 (0.397)	|0.127	0.180	0.089|
Multiallelic Dprime: 0.176
BLOCK 1695.  MARKERS: 8688 8689
21 (0.425)	|0.000	0.222	0.203	0.000|
41 (0.387)	|0.385	0.000	0.001	0.000|
42 (0.185)	|0.000	0.162	0.000	0.023|
Multiallelic Dprime: 0.863
BLOCK 1696.  MARKERS: 8690 8691 8692
343 (0.386)	|0.021	0.347	0.017|
124 (0.384)	|0.367	0.015	0.002|
123 (0.204)	|0.092	0.010	0.101|
323 (0.027)	|0.026	0.000	0.001|
Multiallelic Dprime: 0.802
BLOCK 1697.  MARKERS: 8693 8694 8695
411 (0.507)	|0.294	0.150	0.018	0.032|
212 (0.372)	|0.266	0.055	0.045	0.002|
431 (0.122)	|0.011	0.045	0.057	0.005|
Multiallelic Dprime: 0.287
BLOCK 1698.  MARKERS: 8697 8698 8699 8700 8701 8702 8703
1241232 (0.572)	|0.298	0.151	0.123|
1321422 (0.251)	|0.076	0.149	0.024|
3243424 (0.120)	|0.051	0.032	0.037|
1241422 (0.038)	|0.012	0.008	0.017|
Multiallelic Dprime: 0.244
BLOCK 1699.  MARKERS: 8704 8705
23 (0.450)	|0.196	0.151	0.103|
21 (0.346)	|0.244	0.093	0.009|
41 (0.205)	|0.127	0.027	0.051|
Multiallelic Dprime: 0.270
BLOCK 1700.  MARKERS: 8711 8712
34 (0.567)	|0.322	0.246	0.000	0.000|
14 (0.271)	|0.000	0.000	0.251	0.015|
33 (0.163)	|0.072	0.091	0.000	0.000|
Multiallelic Dprime: 0.687
BLOCK 1701.  MARKERS: 8713 8714 8715 8716
2324 (0.393)	|0.312	0.081|
2322 (0.336)	|0.250	0.083|
4144 (0.251)	|0.198	0.052|
4324 (0.015)	|0.013	0.002|
Multiallelic Dprime: 0.069
BLOCK 1702.  MARKERS: 8720 8721
44 (0.774)	|0.410	0.268	0.097|
12 (0.219)	|0.111	0.082	0.026|
Multiallelic Dprime: 0.036
BLOCK 1703.  MARKERS: 8724 8725
14 (0.520)	|0.150	0.251	0.115|
12 (0.353)	|0.250	0.078	0.025|
42 (0.127)	|0.045	0.028	0.054|
Multiallelic Dprime: 0.373
BLOCK 1704.  MARKERS: 8728 8729
22 (0.446)	|0.365	0.081|
24 (0.357)	|0.267	0.090|
42 (0.193)	|0.136	0.058|
Multiallelic Dprime: 0.130
BLOCK 1705.  MARKERS: 8732 8733
22 (0.771)	|0.510	0.258|
11 (0.229)	|0.142	0.084|
Multiallelic Dprime: 0.043
BLOCK 1706.  MARKERS: 8734 8735
32 (0.652)	|0.338	0.209	0.104|
11 (0.341)	|0.113	0.166	0.063|
Multiallelic Dprime: 0.197
BLOCK 1707.  MARKERS: 8736 8737 8738 8739
2411 (0.454)	|0.232	0.150	0.071|
4411 (0.375)	|0.103	0.105	0.167|
2223 (0.169)	|0.081	0.066	0.022|
Multiallelic Dprime: 0.232
BLOCK 1708.  MARKERS: 8740 8741
34 (0.415)	|0.098	0.314|
32 (0.321)	|0.271	0.044|
12 (0.262)	|0.211	0.049|
Multiallelic Dprime: 0.609
BLOCK 1709.  MARKERS: 8743 8744 8745 8746 8747 8748 8749 8750
13233123 (0.582)	|0.303	0.246	0.034|
44444441 (0.406)	|0.217	0.161	0.029|
Multiallelic Dprime: 0.030
BLOCK 1710.  MARKERS: 8755 8756 8757
432 (0.524)	|0.467	0.058|
214 (0.410)	|0.401	0.009|
234 (0.065)	|0.031	0.034|
Multiallelic Dprime: 0.410
BLOCK 1711.  MARKERS: 8759 8760
33 (0.900)	|0.695	0.078	0.126|
11 (0.100)	|0.023	0.064	0.013|
Multiallelic Dprime: 0.579
BLOCK 1712.  MARKERS: 8761 8762
11 (0.718)	|0.621	0.061	0.037|
33 (0.141)	|0.031	0.038	0.071|
13 (0.139)	|0.080	0.057	0.002|
Multiallelic Dprime: 0.477
BLOCK 1713.  MARKERS: 8764 8765
12 (0.733)	|0.551	0.176|
14 (0.155)	|0.146	0.010|
34 (0.109)	|0.109	0.000|
Multiallelic Dprime: 0.804
BLOCK 1714.  MARKERS: 8766 8767
34 (0.808)	|0.708	0.101|
12 (0.186)	|0.177	0.009|
Multiallelic Dprime: 0.576
BLOCK 1715.  MARKERS: 8770 8771
23 (0.887)	|0.650	0.194	0.029	0.011|
42 (0.113)	|0.101	0.006	0.003	0.005|
Multiallelic Dprime: 0.557
BLOCK 1716.  MARKERS: 8772 8773 8774 8775
1443 (0.750)	|0.349	0.277	0.124|
3321 (0.200)	|0.017	0.021	0.162|
1343 (0.032)	|0.028	0.002	0.002|
1323 (0.016)	|0.009	0.006	0.000|
Multiallelic Dprime: 0.577
BLOCK 1717.  MARKERS: 8777 8778
32 (0.403)	|0.388	0.014|
12 (0.306)	|0.267	0.036|
34 (0.288)	|0.018	0.271|
Multiallelic Dprime: 0.817
BLOCK 1718.  MARKERS: 8779 8780
21 (0.674)	|0.583	0.067	0.025|
13 (0.322)	|0.242	0.066	0.014|
Multiallelic Dprime: 0.214
BLOCK 1719.  MARKERS: 8782 8783 8784
132 (0.825)	|0.530	0.275	0.015|
314 (0.136)	|0.119	0.016	0.000|
334 (0.039)	|0.024	0.015	0.000|
Multiallelic Dprime: 0.452
BLOCK 1720.  MARKERS: 8785 8786 8787 8788
1132 (0.671)	|0.480	0.090	0.101|
3314 (0.307)	|0.002	0.295	0.007|
3312 (0.015)	|0.011	0.000	0.004|
Multiallelic Dprime: 0.894
BLOCK 1721.  MARKERS: 8789 8790
31 (0.495)	|0.434	0.000	0.003	0.018	0.039|
11 (0.390)	|0.042	0.148	0.171	0.015	0.003|
34 (0.114)	|0.001	0.040	0.002	0.058	0.009|
Multiallelic Dprime: 0.802
BLOCK 1722.  MARKERS: 8791 8792 8793 8794 8795 8796 8797 8798
34432231 (0.477)	|0.439	0.028	0.001	0.000|
12414413 (0.189)	|0.014	0.168	0.003	0.000|
12314413 (0.177)	|0.000	0.021	0.118	0.032|
34432213 (0.090)	|0.009	0.074	0.003	0.000|
34432233 (0.051)	|0.003	0.028	0.014	0.000|
Multiallelic Dprime: 0.855
BLOCK 1723.  MARKERS: 8799 8800 8801 8802 8803
32132 (0.480)	|0.276	0.205|
32311 (0.319)	|0.189	0.131|
11132 (0.141)	|0.073	0.068|
12132 (0.032)	|0.022	0.010|
Multiallelic Dprime: 0.037
BLOCK 1724.  MARKERS: 8811 8812
34 (0.573)	|0.158	0.232	0.183|
22 (0.427)	|0.361	0.050	0.014|
Multiallelic Dprime: 0.685
BLOCK 1725.  MARKERS: 8813 8814
23 (0.519)	|0.203	0.154	0.136	0.013	0.007	0.002|
43 (0.282)	|0.112	0.086	0.066	0.008	0.006	0.003|
41 (0.197)	|0.088	0.043	0.055	0.000	0.002	0.008|
Multiallelic Dprime: 0.065
BLOCK 1726.  MARKERS: 8818 8819 8820 8821 8822
24112 (0.402)	|0.223	0.098	0.080|
14324 (0.283)	|0.269	0.006	0.007|
13322 (0.259)	|0.059	0.169	0.030|
14322 (0.021)	|0.003	0.013	0.004|
13312 (0.013)	|0.007	0.005	0.001|
24122 (0.013)	|0.004	0.007	0.003|
Multiallelic Dprime: 0.453
BLOCK 1727.  MARKERS: 8824 8825 8826
433 (0.572)	|0.337	0.119	0.116|
431 (0.302)	|0.206	0.051	0.044|
211 (0.126)	|0.070	0.040	0.016|
Multiallelic Dprime: 0.122
BLOCK 1728.  MARKERS: 8831 8832
24 (0.614)	|0.364	0.175	0.075|
22 (0.210)	|0.125	0.065	0.020|
44 (0.176)	|0.081	0.071	0.025|
Multiallelic Dprime: 0.081
BLOCK 1729.  MARKERS: 8836 8837
34 (0.570)	|0.318	0.113	0.137|
14 (0.311)	|0.046	0.193	0.071|
31 (0.120)	|0.028	0.058	0.034|
Multiallelic Dprime: 0.375
BLOCK 1730.  MARKERS: 8839 8840
13 (0.392)	|0.353	0.027	0.003	0.007|
41 (0.364)	|0.144	0.120	0.097	0.000|
43 (0.242)	|0.033	0.125	0.023	0.062|
Multiallelic Dprime: 0.570
BLOCK 1731.  MARKERS: 8842 8843 8844
424 (0.530)	|0.333	0.102	0.059	0.035|
224 (0.273)	|0.196	0.043	0.035	0.000|
242 (0.123)	|0.058	0.019	0.031	0.013|
222 (0.069)	|0.049	0.007	0.013	0.000|
Multiallelic Dprime: 0.149
BLOCK 1732.  MARKERS: 8845 8846 8847
141 (0.638)	|0.346	0.187	0.104|
423 (0.173)	|0.102	0.062	0.009|
121 (0.141)	|0.102	0.018	0.021|
421 (0.048)	|0.023	0.017	0.008|
Multiallelic Dprime: 0.160
BLOCK 1733.  MARKERS: 8852 8853 8854
111 (0.574)	|0.307	0.263|
311 (0.284)	|0.229	0.054|
142 (0.142)	|0.137	0.006|
Multiallelic Dprime: 0.566
BLOCK 1734.  MARKERS: 8856 8857
31 (0.672)	|0.482	0.191|
43 (0.323)	|0.214	0.109|
Multiallelic Dprime: 0.058
BLOCK 1735.  MARKERS: 8860 8861
14 (0.697)	|0.684	0.009|
22 (0.303)	|0.037	0.267|
Multiallelic Dprime: 0.953
BLOCK 1736.  MARKERS: 8862 8863 8864
222 (0.720)	|0.292	0.159	0.110	0.097	0.062|
344 (0.276)	|0.060	0.057	0.096	0.032	0.030|
Multiallelic Dprime: 0.220
BLOCK 1737.  MARKERS: 8868 8869 8870 8871
2134 (0.352)	|0.336	0.013	0.003|
4122 (0.215)	|0.013	0.193	0.010|
4134 (0.209)	|0.141	0.039	0.029|
4334 (0.129)	|0.033	0.000	0.093|
4124 (0.093)	|0.087	0.000	0.004|
Multiallelic Dprime: 0.702
BLOCK 1738.  MARKERS: 8874 8875 8876 8877 8878 8879 8880 8881 8882
322221111 (0.611)	|0.139	0.158	0.177	0.084	0.052|
122221111 (0.244)	|0.077	0.044	0.054	0.055	0.016|
314433334 (0.138)	|0.063	0.054	0.004	0.013	0.002|
Multiallelic Dprime: 0.204
BLOCK 1739.  MARKERS: 8883 8884 8885 8886 8887 8888
321112 (0.280)	|0.030	0.100	0.150|
343332 (0.258)	|0.186	0.068	0.004|
321114 (0.237)	|0.208	0.003	0.023|
421114 (0.153)	|0.063	0.088	0.000|
321132 (0.070)	|0.008	0.000	0.062|
Multiallelic Dprime: 0.579
BLOCK 1740.  MARKERS: 8889 8890 8891
412 (0.497)	|0.291	0.204|
212 (0.260)	|0.172	0.088|
231 (0.240)	|0.239	0.000|
Multiallelic Dprime: 0.456
BLOCK 1741.  MARKERS: 8892 8893
22 (0.705)	|0.415	0.189	0.101|
41 (0.292)	|0.169	0.078	0.046|
Multiallelic Dprime: 0.013
BLOCK 1742.  MARKERS: 8897 8898
44 (0.583)	|0.144	0.226	0.213|
14 (0.267)	|0.238	0.025	0.003|
11 (0.148)	|0.148	0.000	0.000|
Multiallelic Dprime: 0.854
BLOCK 1743.  MARKERS: 8899 8900
22 (0.532)	|0.222	0.023	0.202	0.085|
42 (0.251)	|0.170	0.068	0.009	0.005|
24 (0.216)	|0.013	0.178	0.008	0.017|
Multiallelic Dprime: 0.536
BLOCK 1744.  MARKERS: 8901 8902 8903
112 (0.406)	|0.233	0.062	0.111|
314 (0.268)	|0.166	0.070	0.031|
312 (0.219)	|0.094	0.079	0.046|
332 (0.107)	|0.042	0.055	0.010|
Multiallelic Dprime: 0.203
BLOCK 1745.  MARKERS: 8904 8905 8906
222 (0.536)	|0.249	0.129	0.149	0.008|
224 (0.265)	|0.171	0.059	0.020	0.015|
442 (0.198)	|0.118	0.052	0.018	0.011|
Multiallelic Dprime: 0.223
BLOCK 1746.  MARKERS: 8909 8910 8911
143 (0.538)	|0.418	0.098|
411 (0.240)	|0.227	0.014|
141 (0.188)	|0.139	0.045|
441 (0.034)	|0.022	0.010|
Multiallelic Dprime: 0.254
BLOCK 1747.  MARKERS: 8912 8913 8914 8915 8916
44333 (0.802)	|0.640	0.164|
21112 (0.165)	|0.092	0.074|
Multiallelic Dprime: 0.265
BLOCK 1748.  MARKERS: 8919 8920
23 (0.748)	|0.576	0.122	0.051|
41 (0.252)	|0.128	0.106	0.018|
Multiallelic Dprime: 0.262
BLOCK 1749.  MARKERS: 8923 8924
13 (0.704)	|0.525	0.082	0.093|
22 (0.228)	|0.197	0.005	0.026|
23 (0.068)	|0.002	0.061	0.005|
Multiallelic Dprime: 0.253
BLOCK 1750.  MARKERS: 8927 8928
32 (0.724)	|0.358	0.270	0.096|
42 (0.148)	|0.060	0.061	0.028|
44 (0.124)	|0.042	0.060	0.021|
Multiallelic Dprime: 0.131
BLOCK 1751.  MARKERS: 8932 8933
44 (0.463)	|0.226	0.224	0.009	0.005|
24 (0.391)	|0.215	0.169	0.008	0.000|
22 (0.145)	|0.077	0.061	0.003	0.005|
Multiallelic Dprime: 0.060
BLOCK 1752.  MARKERS: 8936 8937
31 (0.517)	|0.191	0.163	0.101	0.061|
13 (0.453)	|0.202	0.118	0.082	0.050|
33 (0.019)	|0.010	0.004	0.005	0.000|
11 (0.011)	|0.000	0.003	0.006	0.002|
Multiallelic Dprime: 0.083
BLOCK 1753.  MARKERS: 8938 8939 8940 8941 8942
11313 (0.404)	|0.191	0.203	0.008|
33112 (0.288)	|0.245	0.041	0.003|
33122 (0.193)	|0.073	0.120	0.000|
33113 (0.113)	|0.093	0.019	0.000|
Multiallelic Dprime: 0.407
BLOCK 1754.  MARKERS: 8944 8945
44 (0.602)
22 (0.383)
42 (0.013)
