# Supplementary material for: Genetic Structure of the Spanish Population
Source: BMC Genomics. 2010 May 25;11:326. doi: 10.1186/1471-2164-11-326 (PMC2887418; doi:10.1186/1471-2164-11-326)
Supplement: Additional file 1 — List of haplotype blocks across all autosomal chromosomes in the Spanish population. Each block is described by the SNPs that compose it, the major haplotypes with haplotypic frequencies, and the LD (D') among adjacent blocks. For each chromosome, the correspondence list between the SNP names and numbers is included in a separate table. [file 1471-2164-11-326-S1.ZIP › chr5p.GABRIELblocks]

BLOCK 1.  MARKERS: 2 3 4 5 6 7 8
1412222 (0.849)	|0.484	0.252	0.112|
3233344 (0.127)	|0.081	0.003	0.040|
Multiallelic Dprime: 0.366
BLOCK 2.  MARKERS: 10 11 12
432 (0.572)	|0.342	0.192	0.038|
412 (0.261)	|0.068	0.112	0.083|
233 (0.161)	|0.067	0.076	0.018|
Multiallelic Dprime: 0.267
BLOCK 3.  MARKERS: 15 16
23 (0.476)	|0.292	0.126	0.056|
43 (0.384)	|0.269	0.067	0.048|
21 (0.140)	|0.074	0.014	0.048|
Multiallelic Dprime: 0.157
BLOCK 4.  MARKERS: 18 19
41 (0.635)	|0.425	0.210|
23 (0.207)	|0.202	0.005|
21 (0.152)	|0.020	0.132|
Multiallelic Dprime: 0.350
BLOCK 5.  MARKERS: 20 21
23 (0.652)	|0.346	0.152	0.143	0.008|
41 (0.348)	|0.158	0.108	0.074	0.007|
Multiallelic Dprime: 0.085
BLOCK 6.  MARKERS: 31 32 33
413 (0.506)	|0.259	0.146	0.106|
433 (0.260)	|0.240	0.012	0.003|
211 (0.217)	|0.016	0.202	0.000|
411 (0.014)	|0.003	0.007	0.000|
Multiallelic Dprime: 0.529
BLOCK 7.  MARKERS: 34 35
23 (0.525)	|0.340	0.055	0.124|
43 (0.365)	|0.212	0.100	0.052|
21 (0.110)	|0.025	0.063	0.023|
Multiallelic Dprime: 0.219
BLOCK 8.  MARKERS: 36 37 38 39
1132 (0.577)	|0.561	0.000	0.000	0.018|
3334 (0.218)	|0.000	0.220	0.000	0.000|
3324 (0.197)	|0.003	0.002	0.191	0.000|
Multiallelic Dprime: 0.992
BLOCK 9.  MARKERS: 40 41 42
113 (0.561)	|0.240	0.230	0.091|
333 (0.225)	|0.081	0.068	0.076|
114 (0.195)	|0.087	0.049	0.060|
313 (0.019)	|0.015	0.002	0.002|
Multiallelic Dprime: 0.157
BLOCK 10.  MARKERS: 45 46
11 (0.422)	|0.232	0.178	0.011|
34 (0.348)	|0.302	0.038	0.007|
31 (0.230)	|0.217	0.011	0.000|
Multiallelic Dprime: 0.603
BLOCK 11.  MARKERS: 48 49 50 51
1433 (0.751)	|0.295	0.266	0.186|
3211 (0.228)	|0.116	0.060	0.051|
3433 (0.019)	|0.009	0.008	0.001|
Multiallelic Dprime: 0.153
BLOCK 12.  MARKERS: 55 56 57
141 (0.421)	|0.193	0.196	0.019	0.006|
121 (0.335)	|0.093	0.152	0.090	0.000|
443 (0.240)	|0.109	0.012	0.010	0.109|
Multiallelic Dprime: 0.379
BLOCK 13.  MARKERS: 59 60 61
112 (0.400)	|0.291	0.105|
212 (0.359)	|0.278	0.079|
134 (0.120)	|0.000	0.120|
114 (0.114)	|0.005	0.110|
Multiallelic Dprime: 0.546
BLOCK 14.  MARKERS: 63 64
11 (0.577)	|0.243	0.153	0.101	0.074|
33 (0.418)	|0.148	0.112	0.095	0.053|
Multiallelic Dprime: 0.063
BLOCK 15.  MARKERS: 66 67 68 69
1213 (0.392)	|0.250	0.085	0.058|
1211 (0.267)	|0.045	0.112	0.111|
1433 (0.195)	|0.071	0.099	0.025|
2233 (0.129)	|0.027	0.047	0.056|
Multiallelic Dprime: 0.329
BLOCK 16.  MARKERS: 70 71
22 (0.396)	|0.124	0.173	0.099|
23 (0.343)	|0.118	0.119	0.106|
12 (0.261)	|0.114	0.052	0.095|
Multiallelic Dprime: 0.123
BLOCK 17.  MARKERS: 73 74
22 (0.356)	|0.238	0.043	0.076|
32 (0.345)	|0.146	0.166	0.032|
24 (0.300)	|0.273	0.023	0.004|
Multiallelic Dprime: 0.419
BLOCK 18.  MARKERS: 76 77
42 (0.656)	|0.329	0.308	0.000	0.018|
44 (0.232)	|0.003	0.002	0.071	0.157|
24 (0.112)	|0.000	0.000	0.112	0.000|
Multiallelic Dprime: 0.929
BLOCK 19.  MARKERS: 78 79 80
331 (0.329)	|0.312	0.015	0.003|
133 (0.303)	|0.004	0.010	0.295|
311 (0.186)	|0.023	0.160	0.002|
131 (0.182)	|0.009	0.161	0.005|
Multiallelic Dprime: 0.893
BLOCK 20.  MARKERS: 81 82
13 (0.349)	|0.309	0.000	0.041|
12 (0.346)	|0.186	0.011	0.145|
22 (0.305)	|0.002	0.297	0.000|
Multiallelic Dprime: 0.724
BLOCK 21.  MARKERS: 83 84 85 86 87
41321 (0.495)	|0.192	0.159	0.145|
33121 (0.308)	|0.126	0.085	0.098|
41313 (0.187)	|0.077	0.055	0.055|
Multiallelic Dprime: 0.036
BLOCK 22.  MARKERS: 97 98
12 (0.395)	|0.311	0.064	0.017|
14 (0.303)	|0.240	0.052	0.011|
32 (0.302)	|0.199	0.074	0.028|
Multiallelic Dprime: 0.160
BLOCK 23.  MARKERS: 100 101 102
332 (0.751)	|0.557	0.192|
114 (0.190)	|0.180	0.007|
134 (0.056)	|0.030	0.026|
Multiallelic Dprime: 0.481
BLOCK 24.  MARKERS: 105 106
32 (0.768)	|0.666	0.100|
14 (0.225)	|0.214	0.010|
Multiallelic Dprime: 0.611
BLOCK 25.  MARKERS: 109 110 111 112 113
41344 (0.886)	|0.543	0.217	0.108|
32112 (0.109)	|0.069	0.028	0.012|
Multiallelic Dprime: 0.031
BLOCK 26.  MARKERS: 115 116 117
131 (0.616)	|0.328	0.204	0.084|
113 (0.245)	|0.096	0.112	0.036|
313 (0.120)	|0.021	0.070	0.029|
Multiallelic Dprime: 0.215
BLOCK 27.  MARKERS: 119 120
33 (0.453)	|0.433	0.020|
13 (0.398)	|0.346	0.052|
11 (0.150)	|0.120	0.030|
Multiallelic Dprime: 0.359
BLOCK 28.  MARKERS: 121 122 123 124 125 126 127
2124121 (0.899)	|0.454	0.287	0.055	0.096|
1343333 (0.101)	|0.029	0.003	0.063	0.004|
Multiallelic Dprime: 0.584
BLOCK 29.  MARKERS: 128 129 130 131
2211 (0.483)	|0.417	0.027	0.039|
2233 (0.291)	|0.198	0.089	0.005|
1233 (0.119)	|0.005	0.112	0.000|
2413 (0.100)	|0.040	0.002	0.056|
Multiallelic Dprime: 0.491
BLOCK 30.  MARKERS: 132 133
33 (0.663)	|0.370	0.290|
23 (0.232)	|0.115	0.117|
32 (0.105)	|0.022	0.082|
Multiallelic Dprime: 0.199
BLOCK 31.  MARKERS: 135 136
44 (0.507)	|0.268	0.194	0.044|
23 (0.489)	|0.247	0.187	0.055|
Multiallelic Dprime: 0.025
BLOCK 32.  MARKERS: 138 139
32 (0.518)	|0.238	0.209	0.071|
34 (0.381)	|0.178	0.146	0.057|
22 (0.100)	|0.044	0.035	0.022|
Multiallelic Dprime: 0.026
BLOCK 33.  MARKERS: 143 144
42 (0.461)	|0.189	0.119	0.130	0.010	0.000|
22 (0.390)	|0.153	0.121	0.086	0.008	0.011|
41 (0.150)	|0.044	0.047	0.050	0.003	0.000|
Multiallelic Dprime: 0.088
BLOCK 34.  MARKERS: 146 147 148 149 150 151 152 153 154
133222332 (0.386)	|0.275	0.102	0.009|
111222332 (0.288)	|0.039	0.221	0.029|
431444113 (0.267)	|0.112	0.059	0.096|
131444112 (0.021)	|0.005	0.013	0.003|
431222332 (0.012)	|0.000	0.000	0.012|
Multiallelic Dprime: 0.471
BLOCK 35.  MARKERS: 155 156
22 (0.435)	|0.369	0.028	0.037|
12 (0.411)	|0.161	0.110	0.140|
24 (0.154)	|0.055	0.092	0.006|
Multiallelic Dprime: 0.486
BLOCK 36.  MARKERS: 157 158
42 (0.585)	|0.226	0.247	0.111|
22 (0.231)	|0.105	0.081	0.043|
21 (0.183)	|0.079	0.075	0.029|
Multiallelic Dprime: 0.063
BLOCK 37.  MARKERS: 160 161 162
323 (0.410)	|0.398	0.003	0.007|
443 (0.403)	|0.041	0.362	0.000|
322 (0.182)	|0.000	0.000	0.184|
Multiallelic Dprime: 0.939
BLOCK 38.  MARKERS: 163 164
44 (0.442)	|0.436	0.007|
21 (0.364)	|0.351	0.014|
24 (0.194)	|0.014	0.177|
Multiallelic Dprime: 0.876
BLOCK 39.  MARKERS: 165 166
12 (0.802)	|0.657	0.002	0.137|
24 (0.196)	|0.000	0.195	0.003|
Multiallelic Dprime: 0.983
BLOCK 40.  MARKERS: 167 168
42 (0.658)	|0.353	0.244	0.060|
22 (0.198)	|0.096	0.089	0.013|
24 (0.141)	|0.078	0.053	0.010|
Multiallelic Dprime: 0.061
BLOCK 41.  MARKERS: 171 172 173
141 (0.528)	|0.431	0.092|
333 (0.386)	|0.318	0.063|
343 (0.084)	|0.048	0.032|
Multiallelic Dprime: 0.110
BLOCK 42.  MARKERS: 176 177 178 179 180
24221 (0.798)	|0.684	0.100|
41444 (0.190)	|0.077	0.113|
Multiallelic Dprime: 0.480
BLOCK 43.  MARKERS: 181 182 183
333 (0.764)	|0.588	0.154	0.016|
141 (0.223)	|0.095	0.051	0.076|
Multiallelic Dprime: 0.347
BLOCK 44.  MARKERS: 185 186
11 (0.691)	|0.322	0.242	0.002	0.125|
34 (0.204)	|0.000	0.000	0.206	0.000|
31 (0.097)	|0.002	0.012	0.002	0.078|
Multiallelic Dprime: 0.818
BLOCK 45.  MARKERS: 188 189 190 191 192
33332 (0.324)	|0.268	0.056	0.000|
23332 (0.255)	|0.192	0.051	0.011|
21111 (0.218)	|0.174	0.042	0.002|
23131 (0.203)	|0.172	0.024	0.007|
Multiallelic Dprime: 0.109
BLOCK 46.  MARKERS: 195 196 197
121 (0.807)	|0.614	0.136	0.052|
342 (0.172)	|0.033	0.098	0.042|
321 (0.021)	|0.000	0.006	0.014|
Multiallelic Dprime: 0.614
BLOCK 47.  MARKERS: 199 200 201 202 203 204 205
3423232 (0.646)	|0.286	0.360	0.000|
1423232 (0.240)	|0.179	0.059	0.001|
1141444 (0.108)	|0.051	0.000	0.057|
Multiallelic Dprime: 0.474
BLOCK 48.  MARKERS: 206 207 208
232 (0.516)	|0.042	0.237	0.200	0.036|
413 (0.420)	|0.325	0.054	0.025	0.015|
212 (0.063)	|0.009	0.017	0.004	0.032|
Multiallelic Dprime: 0.648
BLOCK 49.  MARKERS: 209 210 211
414 (0.375)	|0.161	0.115	0.098|
212 (0.309)	|0.133	0.109	0.063|
222 (0.228)	|0.114	0.059	0.055|
412 (0.086)	|0.038	0.033	0.011|
Multiallelic Dprime: 0.073
BLOCK 50.  MARKERS: 215 216 217 218 219
21433 (0.442)	|0.369	0.000	0.075|
21421 (0.320)	|0.001	0.225	0.092|
43231 (0.227)	|0.225	0.000	0.001|
Multiallelic Dprime: 0.770
BLOCK 51.  MARKERS: 220 221
11 (0.598)	|0.266	0.330	0.000|
31 (0.233)	|0.159	0.067	0.005|
13 (0.169)	|0.056	0.000	0.109|
Multiallelic Dprime: 0.442
BLOCK 52.  MARKERS: 222 223 224
321 (0.481)	|0.365	0.115|
121 (0.396)	|0.251	0.141|
342 (0.114)	|0.088	0.024|
Multiallelic Dprime: 0.175
BLOCK 53.  MARKERS: 226 227 228
312 (0.709)	|0.471	0.236|
134 (0.282)	|0.209	0.073|
Multiallelic Dprime: 0.169
BLOCK 54.  MARKERS: 231 232
42 (0.684)	|0.494	0.185|
24 (0.315)	|0.231	0.085|
Multiallelic Dprime: 0.011
BLOCK 55.  MARKERS: 233 234 235 236
4112 (0.726)	|0.160	0.315	0.250|
3344 (0.270)	|0.248	0.014	0.007|
Multiallelic Dprime: 0.865
BLOCK 56.  MARKERS: 237 238 239
413 (0.410)	|0.190	0.043	0.175|
213 (0.333)	|0.201	0.107	0.025|
431 (0.257)	|0.026	0.225	0.005|
Multiallelic Dprime: 0.500
BLOCK 57.  MARKERS: 240 241
44 (0.418)	|0.275	0.097	0.046|
34 (0.376)	|0.222	0.108	0.046|
32 (0.206)	|0.101	0.082	0.022|
Multiallelic Dprime: 0.099
BLOCK 58.  MARKERS: 242 243
42 (0.598)	|0.295	0.277	0.000	0.000	0.025|
43 (0.287)	|0.171	0.007	0.065	0.035	0.007|
23 (0.115)	|0.013	0.028	0.070	0.000	0.000|
Multiallelic Dprime: 0.459
BLOCK 59.  MARKERS: 244 245 246 247 248 249 250
1131414 (0.479)	|0.412	0.055	0.005|
3131332 (0.312)	|0.077	0.232	0.000|
3344332 (0.135)	|0.056	0.034	0.040|
1131314 (0.034)	|0.028	0.005	0.001|
1131332 (0.032)	|0.018	0.012	0.000|
Multiallelic Dprime: 0.587
BLOCK 60.  MARKERS: 251 252 253 254
3243 (0.594)	|0.380	0.207	0.008|
2122 (0.341)	|0.206	0.042	0.092|
3222 (0.047)	|0.043	0.000	0.000|
Multiallelic Dprime: 0.283
BLOCK 61.  MARKERS: 256 257
23 (0.636)	|0.379	0.162	0.079	0.013|
21 (0.259)	|0.137	0.100	0.015	0.002|
41 (0.101)	|0.081	0.015	0.000	0.000|
Multiallelic Dprime: 0.170
BLOCK 62.  MARKERS: 260 261 262
414 (0.599)	|0.210	0.314	0.071|
122 (0.280)	|0.256	0.014	0.009|
112 (0.095)	|0.055	0.040	0.000|
412 (0.015)	|0.004	0.007	0.005|
Multiallelic Dprime: 0.606
BLOCK 63.  MARKERS: 263 264
31 (0.535)	|0.298	0.137	0.101|
43 (0.376)	|0.246	0.072	0.055|
33 (0.086)	|0.040	0.028	0.018|
Multiallelic Dprime: 0.126
BLOCK 64.  MARKERS: 265 266 267
112 (0.586)	|0.403	0.075	0.106|
432 (0.237)	|0.158	0.075	0.004|
114 (0.174)	|0.171	0.002	0.002|
Multiallelic Dprime: 0.390
BLOCK 65.  MARKERS: 271 272
42 (0.731)	|0.502	0.121	0.109|
11 (0.151)	|0.082	0.010	0.061|
41 (0.116)	|0.050	0.057	0.007|
Multiallelic Dprime: 0.225
BLOCK 66.  MARKERS: 274 275
33 (0.634)	|0.371	0.147	0.079	0.037|
23 (0.187)	|0.068	0.017	0.051	0.052|
31 (0.179)	|0.072	0.038	0.037	0.032|
Multiallelic Dprime: 0.264
BLOCK 67.  MARKERS: 276 277 278
131 (0.511)	|0.362	0.071	0.069|
113 (0.202)	|0.149	0.040	0.010|
111 (0.167)	|0.118	0.022	0.024|
411 (0.120)	|0.074	0.027	0.019|
Multiallelic Dprime: 0.082
BLOCK 68.  MARKERS: 283 284 285 286 287 288 289 290 291 292 293 294
414134222421 (0.705)	|0.438	0.178	0.012	0.042	0.017|
322322441243 (0.159)	|0.004	0.010	0.138	0.000	0.000|
322322222421 (0.121)	|0.015	0.098	0.005	0.002	0.000|
Multiallelic Dprime: 0.704
BLOCK 69.  MARKERS: 295 296 297 298 299 300
323333 (0.466)	|0.301	0.153	0.009|
143224 (0.287)	|0.128	0.149	0.007|
141234 (0.158)	|0.055	0.085	0.019|
143333 (0.045)	|0.034	0.010	0.001|
143223 (0.018)	|0.009	0.007	0.000|
Multiallelic Dprime: 0.237
BLOCK 70.  MARKERS: 303 304 305 306
3243 (0.535)	|0.387	0.128	0.021|
1121 (0.417)	|0.317	0.078	0.022|
3121 (0.040)	|0.022	0.005	0.013|
Multiallelic Dprime: 0.100
BLOCK 71.  MARKERS: 309 310 311
233 (0.731)	|0.601	0.090	0.030|
444 (0.212)	|0.137	0.069	0.000|
443 (0.056)	|0.047	0.006	0.003|
Multiallelic Dprime: 0.210
BLOCK 72.  MARKERS: 313 314 315 316
2323 (0.784)	|0.394	0.355	0.030	0.005|
4131 (0.164)	|0.061	0.005	0.098	0.000|
2331 (0.033)	|0.001	0.026	0.000	0.002|
Multiallelic Dprime: 0.502
BLOCK 73.  MARKERS: 318 319 320
243 (0.455)	|0.414	0.035|
223 (0.394)	|0.381	0.013|
444 (0.135)	|0.006	0.129|
244 (0.014)	|0.008	0.006|
Multiallelic Dprime: 0.721
BLOCK 74.  MARKERS: 321 322
21 (0.811)	|0.331	0.249	0.000	0.148	0.081|
43 (0.183)	|0.000	0.000	0.177	0.000	0.000|
Multiallelic Dprime: 1.000
BLOCK 75.  MARKERS: 323 324 325 326 327 328 329 330 331
323212423 (0.331)	|0.314	0.000	0.018|
321411343 (0.248)	|0.000	0.201	0.048|
133212423 (0.178)	|0.008	0.001	0.169|
323222421 (0.147)	|0.148	0.000	0.000|
323222423 (0.081)	|0.015	0.062	0.003|
Multiallelic Dprime: 0.860
BLOCK 76.  MARKERS: 332 333
31 (0.487)	|0.207	0.095	0.111	0.043	0.024	0.008|
12 (0.270)	|0.093	0.071	0.056	0.026	0.019	0.002|
32 (0.243)	|0.086	0.055	0.053	0.024	0.023	0.001|
Multiallelic Dprime: 0.079
BLOCK 77.  MARKERS: 334 335 336 337 338
21241 (0.384)	|0.188	0.117	0.075	0.004|
23223 (0.221)	|0.088	0.080	0.047	0.003|
41321 (0.218)	|0.114	0.058	0.045	0.000|
23221 (0.093)	|0.050	0.025	0.014	0.006|
21321 (0.068)	|0.024	0.018	0.025	0.000|
41241 (0.011)	|0.004	0.006	0.000	0.000|
Multiallelic Dprime: 0.092
BLOCK 78.  MARKERS: 340 341 342
143 (0.468)	|0.384	0.074	0.007	0.002|
133 (0.307)	|0.047	0.244	0.016	0.000|
341 (0.206)	|0.019	0.009	0.155	0.023|
343 (0.016)	|0.014	0.003	0.000	0.000|
Multiallelic Dprime: 0.712
BLOCK 79.  MARKERS: 344 345 346
243 (0.464)	|0.359	0.060	0.045|
223 (0.329)	|0.264	0.035	0.030|
144 (0.178)	|0.145	0.015	0.018|
143 (0.026)	|0.021	0.001	0.004|
Multiallelic Dprime: 0.078
BLOCK 80.  MARKERS: 359 360 361 362
4323 (0.793)	|0.784	0.002	0.000|
2111 (0.112)	|0.000	0.058	0.054|
2323 (0.095)	|0.000	0.096	0.000|
Multiallelic Dprime: 0.988
BLOCK 81.  MARKERS: 363 364 365
114 (0.785)	|0.526	0.256|
332 (0.156)	|0.105	0.049|
314 (0.054)	|0.043	0.011|
Multiallelic Dprime: 0.098
BLOCK 82.  MARKERS: 369 370
43 (0.676)	|0.576	0.098|
24 (0.319)	|0.185	0.132|
Multiallelic Dprime: 0.374
BLOCK 83.  MARKERS: 371 372 373
324 (0.765)	|0.583	0.162	0.013	0.002|
142 (0.229)	|0.101	0.115	0.004	0.010|
Multiallelic Dprime: 0.347
BLOCK 84.  MARKERS: 374 375 376 377 378
33331 (0.686)	|0.429	0.169	0.088|
11123 (0.278)	|0.110	0.142	0.026|
11323 (0.019)	|0.005	0.003	0.011|
11121 (0.011)	|0.008	0.001	0.002|
Multiallelic Dprime: 0.252
BLOCK 85.  MARKERS: 379 380
32 (0.554)	|0.497	0.057	0.000|
12 (0.316)	|0.132	0.172	0.011|
11 (0.130)	|0.067	0.023	0.040|
Multiallelic Dprime: 0.546
BLOCK 86.  MARKERS: 381 382
11 (0.697)	|0.426	0.148	0.120|
34 (0.252)	|0.015	0.231	0.007|
14 (0.051)	|0.002	0.049	0.000|
Multiallelic Dprime: 0.863
BLOCK 87.  MARKERS: 385 386 387
114 (0.443)	|0.253	0.068	0.069	0.053|
334 (0.427)	|0.239	0.072	0.064	0.053|
333 (0.127)	|0.039	0.062	0.010	0.016|
Multiallelic Dprime: 0.123
BLOCK 88.  MARKERS: 388 389 390
331 (0.530)	|0.285	0.177	0.067|
231 (0.201)	|0.085	0.085	0.032|
221 (0.144)	|0.078	0.033	0.032|
223 (0.125)	|0.072	0.036	0.017|
Multiallelic Dprime: 0.087
BLOCK 89.  MARKERS: 391 392
11 (0.520)	|0.358	0.081	0.069	0.005|
14 (0.332)	|0.235	0.036	0.052	0.006|
31 (0.148)	|0.090	0.039	0.019	0.001|
Multiallelic Dprime: 0.071
BLOCK 90.  MARKERS: 394 395 396 397
1414 (0.683)	|0.249	0.175	0.168	0.093|
3434 (0.156)	|0.064	0.046	0.025	0.021|
3232 (0.140)	|0.061	0.035	0.032	0.012|
3414 (0.013)	|0.005	0.004	0.003	0.000|
Multiallelic Dprime: 0.090
BLOCK 91.  MARKERS: 398 399 400
234 (0.384)	|0.380	0.000	0.000	0.003|
224 (0.261)	|0.013	0.239	0.000	0.009|
424 (0.229)	|0.170	0.057	0.000	0.003|
232 (0.126)	|0.000	0.000	0.125	0.000|
Multiallelic Dprime: 0.832
BLOCK 92.  MARKERS: 401 402 403 404
2431 (0.562)	|0.384	0.177|
4231 (0.295)	|0.252	0.041|
2222 (0.124)	|0.064	0.060|
2231 (0.017)	|0.017	0.000|
Multiallelic Dprime: 0.293
BLOCK 93.  MARKERS: 405 406 407
242 (0.718)	|0.395	0.150	0.104	0.058|
424 (0.278)	|0.098	0.054	0.042	0.076|
Multiallelic Dprime: 0.208
BLOCK 94.  MARKERS: 409 410 411 412 413 414
412213 (0.490)	|0.411	0.081|
434431 (0.205)	|0.184	0.021|
412413 (0.145)	|0.123	0.022|
112413 (0.136)	|0.116	0.019|
Multiallelic Dprime: 0.128
BLOCK 95.  MARKERS: 417 418
34 (0.854)	|0.405	0.262	0.186|
12 (0.146)	|0.037	0.044	0.065|
Multiallelic Dprime: 0.255
BLOCK 96.  MARKERS: 421 422
12 (0.442)	|0.224	0.215|
32 (0.306)	|0.244	0.061|
14 (0.250)	|0.064	0.186|
Multiallelic Dprime: 0.327
BLOCK 97.  MARKERS: 423 424 425 426 427 428
221442 (0.534)	|0.449	0.085|
442224 (0.461)	|0.059	0.399|
Multiallelic Dprime: 0.749
BLOCK 98.  MARKERS: 429 430
23 (0.510)	|0.451	0.059|
32 (0.484)	|0.408	0.073|
Multiallelic Dprime: 0.135
BLOCK 99.  MARKERS: 434 435 436
133 (0.862)	|0.610	0.153	0.100|
411 (0.134)	|0.088	0.028	0.019|
Multiallelic Dprime: 0.054
BLOCK 100.  MARKERS: 438 439 440 441 442
33423 (0.700)	|0.449	0.242	0.004|
12142 (0.182)	|0.140	0.026	0.016|
12123 (0.118)	|0.061	0.056	0.000|
Multiallelic Dprime: 0.176
BLOCK 101.  MARKERS: 443 444 445 446 447 448
142144 (0.649)	|0.479	0.172|
424223 (0.324)	|0.279	0.044|
424244 (0.019)	|0.017	0.002|
Multiallelic Dprime: 0.390
BLOCK 102.  MARKERS: 449 450 451
422 (0.780)	|0.402	0.344	0.026|
244 (0.219)	|0.080	0.127	0.006|
Multiallelic Dprime: 0.225
BLOCK 103.  MARKERS: 453 454 455 456 457 458
113224 (0.481)	|0.267	0.191	0.018|
331441 (0.473)	|0.267	0.144	0.062|
331444 (0.032)	|0.010	0.022	0.000|
Multiallelic Dprime: 0.116
BLOCK 104.  MARKERS: 460 461
14 (0.553)	|0.186	0.116	0.096	0.121	0.022	0.003|
32 (0.359)	|0.115	0.077	0.085	0.057	0.017	0.006|
34 (0.081)	|0.029	0.014	0.018	0.014	0.002	0.002|
Multiallelic Dprime: 0.077
BLOCK 105.  MARKERS: 465 466 467 468 469 470 471 472
11332124 (0.331)	|0.232	0.069	0.019	0.006|
33214341 (0.210)	|0.034	0.088	0.057	0.028|
33214344 (0.200)	|0.020	0.009	0.165	0.006|
33214144 (0.193)	|0.042	0.134	0.010	0.006|
13214344 (0.040)	|0.002	0.005	0.006	0.027|
31334124 (0.012)	|0.000	0.006	0.003	0.002|
Multiallelic Dprime: 0.537
BLOCK 106.  MARKERS: 474 475 476
332 (0.336)	|0.336	0.000|
124 (0.316)	|0.000	0.316|
322 (0.268)	|0.235	0.033|
122 (0.078)	|0.068	0.005|
Multiallelic Dprime: 0.894
BLOCK 107.  MARKERS: 477 478
34 (0.639)	|0.209	0.179	0.126	0.085	0.042|
12 (0.356)	|0.253	0.042	0.000	0.032	0.026|
Multiallelic Dprime: 0.482
BLOCK 108.  MARKERS: 479 480 481 482 483 484 485
2143233 (0.462)	|0.268	0.095	0.017	0.030	0.039	0.014|
2111231 (0.221)	|0.105	0.017	0.050	0.023	0.024	0.003|
2111211 (0.126)	|0.043	0.029	0.049	0.000	0.004	0.000|
4411433 (0.115)	|0.036	0.008	0.012	0.053	0.002	0.003|
2111233 (0.069)	|0.037	0.006	0.000	0.011	0.005	0.007|
Multiallelic Dprime: 0.282
BLOCK 109.  MARKERS: 487 488 489 490 491 492 493
4242241 (0.490)	|0.231	0.257|
2224423 (0.156)	|0.121	0.034|
2442223 (0.129)	|0.116	0.011|
2242223 (0.118)	|0.094	0.023|
2242241 (0.074)	|0.047	0.028|
2244423 (0.026)	|0.017	0.009|
Multiallelic Dprime: 0.431
BLOCK 110.  MARKERS: 498 499
11 (0.632)	|0.361	0.144	0.127|
33 (0.361)	|0.121	0.238	0.003|
Multiallelic Dprime: 0.446
BLOCK 111.  MARKERS: 502 503
34 (0.485)	|0.135	0.145	0.145	0.049|
31 (0.383)	|0.209	0.112	0.040	0.021|
14 (0.132)	|0.053	0.022	0.012	0.045|
Multiallelic Dprime: 0.256
BLOCK 112.  MARKERS: 505 506 507 508
1433 (0.398)	|0.140	0.010	0.244|
1141 (0.278)	|0.271	0.005	0.001|
1443 (0.195)	|0.000	0.193	0.004|
4433 (0.115)	|0.000	0.093	0.022|
Multiallelic Dprime: 0.780
BLOCK 113.  MARKERS: 509 510 511 512
4412 (0.420)	|0.214	0.135	0.070|
2212 (0.302)	|0.273	0.021	0.007|
4434 (0.271)	|0.205	0.029	0.038|
Multiallelic Dprime: 0.462
BLOCK 114.  MARKERS: 513 514
21 (0.699)	|0.339	0.142	0.216|
23 (0.185)	|0.006	0.168	0.013|
43 (0.117)	|0.009	0.026	0.082|
Multiallelic Dprime: 0.544
BLOCK 115.  MARKERS: 515 516
23 (0.354)	|0.250	0.057	0.047|
21 (0.336)	|0.179	0.037	0.120|
11 (0.310)	|0.132	0.169	0.009|
Multiallelic Dprime: 0.335
BLOCK 116.  MARKERS: 517 518
12 (0.562)	|0.248	0.167	0.067	0.080|
14 (0.263)	|0.077	0.132	0.038	0.016|
22 (0.175)	|0.087	0.049	0.036	0.004|
Multiallelic Dprime: 0.194
BLOCK 117.  MARKERS: 521 522 523 524
4432 (0.412)	|0.275	0.105	0.032|
3213 (0.347)	|0.262	0.022	0.063|
3212 (0.140)	|0.062	0.029	0.050|
3232 (0.101)	|0.073	0.021	0.006|
Multiallelic Dprime: 0.220
BLOCK 118.  MARKERS: 526 527 528
333 (0.672)	|0.391	0.185	0.095|
311 (0.177)	|0.108	0.046	0.021|
133 (0.151)	|0.055	0.073	0.023|
Multiallelic Dprime: 0.125
BLOCK 119.  MARKERS: 531 532
23 (0.554)	|0.434	0.119|
43 (0.304)	|0.171	0.128|
21 (0.139)	|0.079	0.059|
Multiallelic Dprime: 0.246
BLOCK 120.  MARKERS: 534 535
22 (0.686)	|0.669	0.015|
41 (0.306)	|0.063	0.239|
Multiallelic Dprime: 0.916
BLOCK 121.  MARKERS: 536 537
32 (0.735)	|0.442	0.129	0.095	0.068|
11 (0.259)	|0.160	0.086	0.010	0.003|
Multiallelic Dprime: 0.182
BLOCK 122.  MARKERS: 539 540 541
242 (0.604)	|0.506	0.090	0.000	0.007|
223 (0.217)	|0.040	0.176	0.000	0.002|
323 (0.105)	|0.093	0.011	0.000	0.001|
222 (0.074)	|0.021	0.038	0.016	0.000|
Multiallelic Dprime: 0.586
BLOCK 123.  MARKERS: 542 543 544 545 546
34232 (0.659)	|0.233	0.384	0.035|
11411 (0.313)	|0.230	0.005	0.077|
31431 (0.018)	|0.000	0.014	0.003|
14232 (0.011)	|0.006	0.004	0.000|
Multiallelic Dprime: 0.630
BLOCK 124.  MARKERS: 547 548 549
111 (0.471)	|0.097	0.173	0.201|
331 (0.407)	|0.294	0.061	0.052|
134 (0.114)	|0.035	0.068	0.010|
Multiallelic Dprime: 0.462
BLOCK 125.  MARKERS: 550 551
21 (0.430)	|0.302	0.034	0.029	0.043	0.022|
23 (0.304)	|0.078	0.182	0.033	0.002	0.006|
31 (0.265)	|0.029	0.082	0.144	0.006	0.000|
Multiallelic Dprime: 0.538
BLOCK 126.  MARKERS: 552 553 554 555 556 557
424223 (0.409)	|0.089	0.000	0.285	0.034|
242141 (0.298)	|0.001	0.297	0.000	0.000|
422223 (0.207)	|0.207	0.000	0.000	0.000|
222223 (0.051)	|0.051	0.000	0.000	0.000|
242121 (0.027)	|0.027	0.000	0.000	0.000|
Multiallelic Dprime: 0.909
BLOCK 127.  MARKERS: 560 561 562
131 (0.378)	|0.182	0.094	0.101|
111 (0.301)	|0.190	0.069	0.042|
333 (0.287)	|0.114	0.153	0.020|
133 (0.034)	|0.005	0.002	0.025|
Multiallelic Dprime: 0.245
BLOCK 128.  MARKERS: 563 564
13 (0.491)	|0.180	0.214	0.052	0.042	0.003|
33 (0.318)	|0.180	0.020	0.071	0.043	0.005|
32 (0.187)	|0.115	0.018	0.004	0.012	0.038|
Multiallelic Dprime: 0.378
BLOCK 129.  MARKERS: 565 566 567 568 569
21321 (0.477)	|0.196	0.146	0.063	0.069|
43143 (0.254)	|0.088	0.077	0.063	0.023|
23321 (0.127)	|0.068	0.009	0.026	0.022|
23143 (0.098)	|0.030	0.022	0.015	0.026|
23341 (0.045)	|0.018	0.000	0.009	0.015|
Multiallelic Dprime: 0.160
BLOCK 130.  MARKERS: 570 571 572 573 574
31222 (0.399)	|0.246	0.027	0.084	0.013	0.008	0.009|
33442 (0.255)	|0.020	0.135	0.065	0.012	0.020	0.001|
31243 (0.175)	|0.021	0.024	0.010	0.077	0.009	0.032|
11222 (0.156)	|0.055	0.024	0.012	0.015	0.029	0.019|
Multiallelic Dprime: 0.492
BLOCK 131.  MARKERS: 576 577 578 579 580 581 582 583
21212231 (0.345)	|0.266	0.075|
23214421 (0.211)	|0.150	0.060|
43422433 (0.178)	|0.138	0.038|
43222433 (0.118)	|0.047	0.071|
21212431 (0.066)	|0.059	0.008|
43212431 (0.062)	|0.056	0.006|
Multiallelic Dprime: 0.233
BLOCK 132.  MARKERS: 584 585 586
244 (0.723)	|0.179	0.364	0.171	0.004|
122 (0.273)	|0.245	0.002	0.000	0.026|
Multiallelic Dprime: 0.912
BLOCK 133.  MARKERS: 587 588 589 590
1123 (0.424)	|0.176	0.154	0.062	0.033|
3313 (0.370)	|0.171	0.092	0.026	0.082|
3311 (0.171)	|0.018	0.056	0.085	0.009|
3123 (0.031)	|0.002	0.006	0.003	0.020|
Multiallelic Dprime: 0.265
BLOCK 134.  MARKERS: 592 593 594
133 (0.366)	|0.153	0.183	0.030|
131 (0.311)	|0.195	0.077	0.040|
233 (0.177)	|0.092	0.052	0.033|
123 (0.144)	|0.086	0.025	0.029|
Multiallelic Dprime: 0.206
BLOCK 135.  MARKERS: 595 596 597
211 (0.526)	|0.417	0.106	0.003|
131 (0.337)	|0.253	0.075	0.008|
134 (0.133)	|0.080	0.048	0.004|
Multiallelic Dprime: 0.114
BLOCK 136.  MARKERS: 599 600
33 (0.755)	|0.500	0.255|
11 (0.230)	|0.125	0.103|
31 (0.015)	|0.012	0.003|
Multiallelic Dprime: 0.128
BLOCK 137.  MARKERS: 601 602
31 (0.637)	|0.280	0.191	0.003	0.147	0.004	0.000	0.000|
13 (0.362)	|0.003	0.000	0.191	0.000	0.097	0.039	0.022|
Multiallelic Dprime: 0.982
BLOCK 138.  MARKERS: 603 604 605 606 607 608 609 610 611 612 613 614
314314233412 (0.284)	|0.152	0.122	0.010|
132113411212 (0.192)	|0.129	0.058	0.006|
312133211214 (0.192)	|0.075	0.048	0.070|
314314233432 (0.149)	|0.128	0.012	0.009|
312113411212 (0.102)	|0.016	0.078	0.008|
312113211212 (0.039)	|0.020	0.016	0.003|
332113411212 (0.022)	|0.021	0.000	0.000|
Multiallelic Dprime: 0.350
BLOCK 139.  MARKERS: 616 617
42 (0.552)	|0.305	0.123	0.124|
22 (0.336)	|0.201	0.133	0.002|
41 (0.111)	|0.112	0.000	0.000|
Multiallelic Dprime: 0.339
BLOCK 140.  MARKERS: 618 619 620 621
4234 (0.618)	|0.258	0.272	0.087|
2234 (0.256)	|0.223	0.007	0.026|
4442 (0.126)	|0.120	0.006	0.000|
Multiallelic Dprime: 0.747
BLOCK 141.  MARKERS: 622 623
22 (0.599)	|0.210	0.166	0.148	0.034	0.018	0.021|
23 (0.284)	|0.230	0.000	0.011	0.034	0.010	0.000|
42 (0.116)	|0.064	0.009	0.002	0.006	0.038	0.000|
Multiallelic Dprime: 0.585
BLOCK 142.  MARKERS: 625 626 627 628 629
32413 (0.502)	|0.372	0.130|
14133 (0.174)	|0.130	0.044|
32431 (0.160)	|0.042	0.118|
34133 (0.074)	|0.038	0.037|
32433 (0.066)	|0.031	0.035|
34433 (0.021)	|0.019	0.002|
Multiallelic Dprime: 0.346
BLOCK 143.  MARKERS: 630 631
12 (0.633)	|0.359	0.181	0.092|
24 (0.367)	|0.294	0.057	0.016|
Multiallelic Dprime: 0.424
BLOCK 144.  MARKERS: 633 634
22 (0.654)	|0.215	0.333	0.106|
34 (0.238)	|0.238	0.000	0.000|
24 (0.108)	|0.001	0.102	0.005|
Multiallelic Dprime: 0.619
BLOCK 145.  MARKERS: 635 636
33 (0.454)	|0.071	0.183	0.148	0.047|
13 (0.435)	|0.244	0.116	0.025	0.049|
11 (0.111)	|0.000	0.008	0.086	0.013|
Multiallelic Dprime: 0.410
BLOCK 146.  MARKERS: 639 640 641 642 643 644
222211 (0.313)	|0.007	0.301	0.009|
222231 (0.308)	|0.166	0.064	0.075|
443434 (0.260)	|0.260	0.000	0.000|
443431 (0.108)	|0.014	0.020	0.074|
Multiallelic Dprime: 0.715
BLOCK 147.  MARKERS: 645 646 647 648
4114 (0.456)	|0.150	0.243	0.058|
2312 (0.387)	|0.284	0.076	0.025|
4134 (0.157)	|0.046	0.033	0.070|
Multiallelic Dprime: 0.402
BLOCK 148.  MARKERS: 650 651 652 653 654 655 656
3423111 (0.477)	|0.276	0.078	0.103	0.020|
1231241 (0.349)	|0.040	0.272	0.037	0.000|
1231243 (0.153)	|0.079	0.029	0.036	0.010|
Multiallelic Dprime: 0.487
BLOCK 149.  MARKERS: 658 659 660
134 (0.404)	|0.097	0.229	0.078|
314 (0.385)	|0.174	0.076	0.133|
112 (0.179)	|0.106	0.046	0.027|
114 (0.032)	|0.012	0.004	0.015|
Multiallelic Dprime: 0.311
BLOCK 150.  MARKERS: 661 662 663
323 (0.390)	|0.221	0.048	0.053	0.068|
111 (0.356)	|0.177	0.081	0.060	0.038|
123 (0.252)	|0.093	0.044	0.057	0.058|
Multiallelic Dprime: 0.139
BLOCK 151.  MARKERS: 667 668 669
212 (0.490)	|0.321	0.097	0.065	0.004|
213 (0.175)	|0.003	0.003	0.033	0.135|
112 (0.171)	|0.002	0.007	0.159	0.000|
242 (0.164)	|0.002	0.155	0.000	0.002|
Multiallelic Dprime: 0.766
BLOCK 152.  MARKERS: 670 671 672 673 674 675
143333 (0.323)	|0.260	0.064	0.000|
123333 (0.264)	|0.017	0.247	0.000|
341141 (0.258)	|0.245	0.002	0.011|
343333 (0.142)	|0.015	0.127	0.000|
Multiallelic Dprime: 0.783
BLOCK 153.  MARKERS: 676 677 678
133 (0.541)	|0.510	0.032|
211 (0.448)	|0.334	0.114|
131 (0.011)	|0.002	0.009|
Multiallelic Dprime: 0.579
BLOCK 154.  MARKERS: 679 680
41 (0.845)	|0.432	0.248	0.165|
23 (0.155)	|0.093	0.038	0.024|
Multiallelic Dprime: 0.159
BLOCK 155.  MARKERS: 684 685
12 (0.525)	|0.208	0.204	0.113|
32 (0.286)	|0.124	0.089	0.074|
34 (0.189)	|0.096	0.055	0.038|
Multiallelic Dprime: 0.087
BLOCK 156.  MARKERS: 686 687
33 (0.428)	|0.209	0.133	0.073	0.011|
13 (0.347)	|0.183	0.072	0.064	0.025|
31 (0.225)	|0.117	0.059	0.049	0.000|
Multiallelic Dprime: 0.082
BLOCK 157.  MARKERS: 688 689 690
224 (0.510)	|0.267	0.123	0.118|
424 (0.264)	|0.147	0.046	0.069|
243 (0.186)	|0.125	0.051	0.011|
223 (0.036)	|0.013	0.023	0.000|
Multiallelic Dprime: 0.139
BLOCK 158.  MARKERS: 691 692 693
314 (0.552)	|0.440	0.082	0.025|
321 (0.248)	|0.077	0.164	0.007|
111 (0.198)	|0.018	0.077	0.102|
Multiallelic Dprime: 0.563
BLOCK 159.  MARKERS: 695 696 697
334 (0.537)	|0.442	0.005	0.075	0.003|
114 (0.324)	|0.246	0.005	0.062	0.010|
111 (0.134)	|0.006	0.128	0.000	0.000|
Multiallelic Dprime: 0.476
BLOCK 160.  MARKERS: 698 699 700 701 702
12212 (0.694)	|0.641	0.048	0.003|
14424 (0.142)	|0.000	0.000	0.141|
32224 (0.136)	|0.000	0.135	0.002|
12214 (0.013)	|0.000	0.000	0.013|
Multiallelic Dprime: 0.945
BLOCK 161.  MARKERS: 704 705
23 (0.644)	|0.296	0.231	0.005	0.091	0.000	0.012	0.000|
13 (0.193)	|0.004	0.007	0.155	0.021	0.000	0.000	0.008|
12 (0.162)	|0.094	0.003	0.047	0.000	0.016	0.000	0.003|
Multiallelic Dprime: 0.639
BLOCK 162.  MARKERS: 706 707 708 709 710 711 712 713 714 715
3332141124 (0.391)	|0.373	0.018	0.002|
3244422222 (0.240)	|0.200	0.038	0.003|
3234441142 (0.205)	|0.047	0.157	0.000|
4332141124 (0.111)	|0.011	0.100	0.000|
3244422124 (0.015)	|0.002	0.000	0.014|
3232122122 (0.012)	|0.009	0.000	0.002|
3232141122 (0.011)	|0.006	0.000	0.004|
Multiallelic Dprime: 0.723
BLOCK 163.  MARKERS: 717 718
34 (0.654)	|0.618	0.016	0.000	0.009|
13 (0.318)	|0.000	0.167	0.144	0.000|
33 (0.027)	|0.000	0.003	0.000	0.024|
Multiallelic Dprime: 0.963
BLOCK 164.  MARKERS: 719 720 721 722
2241 (0.618)	|0.253	0.356	0.007|
4213 (0.186)	|0.014	0.011	0.160|
4441 (0.143)	|0.133	0.008	0.004|
4241 (0.034)	|0.030	0.001	0.003|
Multiallelic Dprime: 0.649
BLOCK 165.  MARKERS: 723 724
12 (0.433)	|0.209	0.132	0.092|
32 (0.385)	|0.181	0.132	0.071|
14 (0.180)	|0.060	0.081	0.039|
Multiallelic Dprime: 0.078
BLOCK 166.  MARKERS: 729 730
24 (0.451)	|0.411	0.033	0.006|
11 (0.345)	|0.001	0.125	0.219|
21 (0.205)	|0.009	0.192	0.004|
Multiallelic Dprime: 0.807
BLOCK 167.  MARKERS: 731 732
43 (0.422)	|0.195	0.168	0.060|
21 (0.349)	|0.164	0.099	0.084|
41 (0.229)	|0.093	0.041	0.093|
Multiallelic Dprime: 0.137
BLOCK 168.  MARKERS: 734 735 736
433 (0.452)	|0.205	0.228	0.020|
214 (0.308)	|0.188	0.000	0.119|
414 (0.237)	|0.187	0.010	0.038|
Multiallelic Dprime: 0.468
BLOCK 169.  MARKERS: 737 738 739 740
3433 (0.580)	|0.518	0.000	0.018	0.042	0.000|
3234 (0.242)	|0.000	0.222	0.000	0.000	0.016|
1413 (0.176)	|0.012	0.000	0.161	0.003	0.000|
Multiallelic Dprime: 0.941
BLOCK 170.  MARKERS: 741 742 743 744 745 746 747
4434431 (0.527)	|0.510	0.000	0.014|
2434431 (0.227)	|0.229	0.000	0.000|
4112243 (0.179)	|0.000	0.182	0.000|
4134431 (0.046)	|0.003	0.044	0.000|
2134431 (0.018)	|0.000	0.006	0.011|
Multiallelic Dprime: 0.941
BLOCK 171.  MARKERS: 748 749 750
211 (0.742)	|0.227	0.296	0.183	0.026|
433 (0.234)	|0.151	0.021	0.009	0.038|
213 (0.024)	|0.006	0.001	0.011	0.000|
Multiallelic Dprime: 0.577
BLOCK 172.  MARKERS: 751 752 753 754 755 756
221443 (0.385)	|0.095	0.283	0.003	0.003	0.000	0.001|
241343 (0.319)	|0.291	0.018	0.004	0.000	0.000	0.005|
423421 (0.201)	|0.010	0.009	0.160	0.022	0.001	0.000|
421421 (0.064)	|0.005	0.001	0.001	0.039	0.018	0.000|
Multiallelic Dprime: 0.788
BLOCK 173.  MARKERS: 757 758 759 760 761 762 763 764
21242444 (0.418)	|0.394	0.021	0.001|
32423422 (0.317)	|0.215	0.093	0.005|
32242224 (0.171)	|0.146	0.023	0.002|
32242222 (0.065)	|0.020	0.033	0.007|
32242422 (0.019)	|0.000	0.000	0.019|
31242422 (0.010)	|0.000	0.002	0.007|
Multiallelic Dprime: 0.510
BLOCK 174.  MARKERS: 766 767 768
213 (0.778)	|0.349	0.329	0.101|
322 (0.172)	|0.085	0.073	0.013|
313 (0.039)	|0.025	0.015	0.000|
Multiallelic Dprime: 0.108
BLOCK 175.  MARKERS: 771 772 773
111 (0.462)	|0.273	0.141	0.044|
131 (0.419)	|0.398	0.018	0.000|
333 (0.119)	|0.007	0.112	0.000|
Multiallelic Dprime: 0.582
BLOCK 176.  MARKERS: 775 776 777 778 779
42114 (0.679)	|0.303	0.234	0.131	0.001	0.007	0.000|
24432 (0.269)	|0.031	0.003	0.028	0.098	0.088	0.011|
22114 (0.045)	|0.016	0.029	0.000	0.000	0.000	0.000|
Multiallelic Dprime: 0.660
BLOCK 177.  MARKERS: 781 782 783 784 785 786 787 788 789 790 791 792 793 794
12232221411242 (0.353)	|0.185	0.086	0.047	0.009	0.013	0.003|
12231221411242 (0.267)	|0.135	0.095	0.025	0.001	0.002	0.003|
14311233213244 (0.158)	|0.081	0.040	0.031	0.000	0.004	0.004|
32211433433322 (0.100)	|0.076	0.009	0.007	0.005	0.000	0.000|
32211221411242 (0.096)	|0.060	0.009	0.008	0.009	0.000	0.004|
32211231411242 (0.011)	|0.006	0.000	0.000	0.002	0.000	0.000|
Multiallelic Dprime: 0.168
BLOCK 178.  MARKERS: 795 796 797 798 799 800
341322 (0.549)	|0.544	0.000	0.000|
421344 (0.243)	|0.000	0.064	0.179|
343422 (0.125)	|0.043	0.081	0.003|
343322 (0.026)	|0.000	0.026	0.000|
341344 (0.019)	|0.000	0.021	0.000|
321344 (0.013)	|0.000	0.002	0.011|
Multiallelic Dprime: 0.890
BLOCK 179.  MARKERS: 801 802
32 (0.599)	|0.380	0.194	0.022|
12 (0.201)	|0.061	0.130	0.007|
14 (0.196)	|0.065	0.126	0.002|
Multiallelic Dprime: 0.367
BLOCK 180.  MARKERS: 805 806
24 (0.505)	|0.442	0.061	0.000|
43 (0.453)	|0.213	0.093	0.145|
44 (0.032)	|0.002	0.029	0.001|
Multiallelic Dprime: 0.575
BLOCK 181.  MARKERS: 807 808 809 810 811
24321 (0.666)	|0.285	0.290	0.090|
42121 (0.182)	|0.109	0.061	0.012|
44343 (0.145)	|0.064	0.076	0.007|
Multiallelic Dprime: 0.151
BLOCK 182.  MARKERS: 815 816 817
141 (0.464)	|0.419	0.034	0.010|
143 (0.426)	|0.348	0.078	0.001|
323 (0.110)	|0.110	0.000	0.000|
Multiallelic Dprime: 0.387
BLOCK 183.  MARKERS: 819 820
44 (0.877)	|0.496	0.256	0.126|
33 (0.112)	|0.053	0.021	0.037|
43 (0.011)	|0.001	0.004	0.006|
Multiallelic Dprime: 0.218
BLOCK 184.  MARKERS: 822 823
44 (0.551)	|0.183	0.151	0.209	0.000|
24 (0.281)	|0.254	0.006	0.010	0.010|
42 (0.168)	|0.020	0.091	0.023	0.027|
Multiallelic Dprime: 0.540
BLOCK 185.  MARKERS: 824 825 826 827 828 829 830 831 832 833 834 835 836 837
33221121142223 (0.459)	|0.310	0.071	0.057	0.014|
21443343324241 (0.248)	|0.122	0.079	0.040	0.004|
33221121142323 (0.242)	|0.177	0.010	0.047	0.005|
21443343344221 (0.038)	|0.013	0.015	0.008	0.000|
Multiallelic Dprime: 0.210
BLOCK 186.  MARKERS: 839 840 841
213 (0.632)	|0.297	0.334	0.000|
411 (0.176)	|0.001	0.000	0.176|
431 (0.156)	|0.140	0.000	0.016|
211 (0.023)	|0.019	0.000	0.004|
Multiallelic Dprime: 0.674
BLOCK 187.  MARKERS: 843 844
32 (0.464)	|0.324	0.130	0.010|
44 (0.336)	|0.184	0.021	0.131|
34 (0.197)	|0.082	0.097	0.018|
Multiallelic Dprime: 0.330
BLOCK 188.  MARKERS: 846 847
34 (0.590)	|0.225	0.189	0.093	0.078|
31 (0.251)	|0.087	0.081	0.058	0.022|
21 (0.160)	|0.046	0.085	0.022	0.008|
Multiallelic Dprime: 0.135
BLOCK 189.  MARKERS: 851 852 853
333 (0.358)	|0.277	0.050	0.028|
131 (0.355)	|0.264	0.080	0.009|
331 (0.173)	|0.145	0.019	0.008|
111 (0.107)	|0.107	0.000	0.000|
Multiallelic Dprime: 0.242
BLOCK 190.  MARKERS: 855 856
43 (0.800)	|0.408	0.387|
21 (0.149)	|0.147	0.001|
23 (0.045)	|0.040	0.005|
Multiallelic Dprime: 0.914
BLOCK 191.  MARKERS: 857 858
43 (0.600)	|0.462	0.098	0.036	0.003	0.002|
21 (0.394)	|0.015	0.087	0.089	0.112	0.090|
Multiallelic Dprime: 0.731
BLOCK 192.  MARKERS: 859 860 861 862
2122 (0.479)	|0.266	0.125	0.088|
2344 (0.185)	|0.092	0.075	0.018|
2144 (0.124)	|0.071	0.027	0.026|
4144 (0.115)	|0.072	0.024	0.019|
2142 (0.093)	|0.049	0.028	0.016|
Multiallelic Dprime: 0.085
BLOCK 193.  MARKERS: 865 866
32 (0.555)	|0.146	0.349	0.062|
33 (0.278)	|0.250	0.024	0.004|
12 (0.166)	|0.067	0.000	0.099|
Multiallelic Dprime: 0.638
BLOCK 194.  MARKERS: 868 869
22 (0.461)	|0.180	0.133	0.093	0.032	0.014|
34 (0.374)	|0.123	0.129	0.084	0.017	0.021|
24 (0.165)	|0.032	0.070	0.044	0.008	0.007|
Multiallelic Dprime: 0.110
BLOCK 195.  MARKERS: 872 873 874 875
3442 (0.334)	|0.250	0.055	0.030|
2443 (0.332)	|0.098	0.217	0.018|
3322 (0.221)	|0.063	0.051	0.106|
3422 (0.057)	|0.038	0.007	0.011|
3443 (0.042)	|0.029	0.009	0.004|
Multiallelic Dprime: 0.462
BLOCK 196.  MARKERS: 877 878
33 (0.489)	|0.362	0.081	0.043|
31 (0.340)	|0.237	0.043	0.061|
13 (0.169)	|0.136	0.022	0.011|
Multiallelic Dprime: 0.112
BLOCK 197.  MARKERS: 879 880
24 (0.736)	|0.361	0.183	0.129	0.064|
44 (0.146)	|0.052	0.007	0.049	0.038|
42 (0.115)	|0.072	0.021	0.020	0.002|
Multiallelic Dprime: 0.199
BLOCK 198.  MARKERS: 884 885 886
341 (0.488)	|0.275	0.163	0.050|
333 (0.211)	|0.114	0.069	0.028|
131 (0.198)	|0.108	0.057	0.032|
331 (0.104)	|0.060	0.022	0.022|
Multiallelic Dprime: 0.054
BLOCK 199.  MARKERS: 893 894
32 (0.557)	|0.429	0.062	0.067|
22 (0.311)	|0.172	0.088	0.051|
34 (0.132)	|0.026	0.101	0.005|
Multiallelic Dprime: 0.337
BLOCK 200.  MARKERS: 895 896 897 898
1223 (0.627)	|0.436	0.000	0.191	0.000|
3223 (0.250)	|0.001	0.221	0.000	0.028|
1114 (0.123)	|0.097	0.000	0.000	0.026|
Multiallelic Dprime: 0.791
BLOCK 201.  MARKERS: 899 900 901
313 (0.532)	|0.433	0.100|
112 (0.222)	|0.178	0.044|
323 (0.192)	|0.188	0.004|
113 (0.054)	|0.038	0.016|
Multiallelic Dprime: 0.280
BLOCK 202.  MARKERS: 902 903
34 (0.836)	|0.741	0.096|
22 (0.164)	|0.123	0.040|
Multiallelic Dprime: 0.159
BLOCK 203.  MARKERS: 908 909 910
342 (0.863)	|0.642	0.213	0.009|
423 (0.136)	|0.074	0.049	0.013|
Multiallelic Dprime: 0.217
BLOCK 204.  MARKERS: 912 913
24 (0.716)	|0.650	0.067|
13 (0.262)	|0.220	0.042|
23 (0.022)	|0.022	0.000|
Multiallelic Dprime: 0.166
BLOCK 205.  MARKERS: 915 916
12 (0.891)	|0.429	0.284	0.089	0.087|
34 (0.109)	|0.048	0.042	0.010	0.008|
Multiallelic Dprime: 0.088
BLOCK 206.  MARKERS: 923 924 925 926
2212 (0.477)	|0.231	0.128	0.118|
2234 (0.326)	|0.243	0.060	0.022|
4412 (0.099)	|0.072	0.012	0.015|
2412 (0.095)	|0.034	0.007	0.054|
Multiallelic Dprime: 0.310
BLOCK 207.  MARKERS: 927 928
44 (0.583)	|0.352	0.136	0.092|
22 (0.209)	|0.124	0.042	0.041|
42 (0.209)	|0.141	0.023	0.042|
Multiallelic Dprime: 0.101
BLOCK 208.  MARKERS: 930 931 932
431 (0.617)	|0.374	0.186	0.036	0.014|
213 (0.201)	|0.063	0.019	0.069	0.046|
233 (0.175)	|0.052	0.072	0.033	0.008|
Multiallelic Dprime: 0.362
BLOCK 209.  MARKERS: 934 935 936 937 938 939 940 941 942 943
1314342121 (0.493)	|0.180	0.252	0.057	0.002|
3331123142 (0.277)	|0.122	0.010	0.143	0.004|
1114322322 (0.139)	|0.107	0.014	0.011	0.007|
1314322122 (0.068)	|0.046	0.018	0.004	0.001|
Multiallelic Dprime: 0.447
BLOCK 210.  MARKERS: 944 945 946 947 948
23242 (0.469)	|0.276	0.131	0.062|
14434 (0.295)	|0.109	0.144	0.042|
24434 (0.215)	|0.098	0.106	0.011|
24232 (0.019)	|0.009	0.001	0.008|
Multiallelic Dprime: 0.200
BLOCK 211.  MARKERS: 950 951
13 (0.493)	|0.193	0.166	0.095	0.039|
23 (0.384)	|0.236	0.119	0.021	0.008|
11 (0.123)	|0.075	0.048	0.000	0.000|
Multiallelic Dprime: 0.231
BLOCK 212.  MARKERS: 953 954 955
141 (0.504)	|0.334	0.138	0.028|
123 (0.333)	|0.022	0.227	0.081|
343 (0.115)	|0.056	0.009	0.050|
143 (0.047)	|0.003	0.010	0.034|
Multiallelic Dprime: 0.522
BLOCK 213.  MARKERS: 957 958 959
244 (0.416)	|0.217	0.120	0.076|
322 (0.383)	|0.199	0.107	0.078|
324 (0.194)	|0.068	0.057	0.067|
Multiallelic Dprime: 0.089
BLOCK 214.  MARKERS: 961 962 963
121 (0.488)	|0.314	0.095	0.015	0.064	0.001|
321 (0.285)	|0.067	0.156	0.025	0.036	0.000|
142 (0.222)	|0.022	0.007	0.142	0.005	0.047|
Multiallelic Dprime: 0.556
BLOCK 215.  MARKERS: 964 965 966 967
3413 (0.404)	|0.250	0.129	0.021	0.000|
3433 (0.258)	|0.083	0.165	0.005	0.004|
4411 (0.183)	|0.143	0.036	0.000	0.002|
3213 (0.103)	|0.013	0.036	0.021	0.033|
4413 (0.049)	|0.043	0.007	0.000	0.000|
Multiallelic Dprime: 0.378
BLOCK 216.  MARKERS: 970 971 972 973 974 975 976 977 978 979
1312324331 (0.534)	|0.385	0.024	0.125|
3241242423 (0.369)	|0.035	0.333	0.002|
1312322423 (0.046)	|0.045	0.000	0.001|
1312324431 (0.039)	|0.018	0.000	0.021|
Multiallelic Dprime: 0.754
BLOCK 217.  MARKERS: 980 981
14 (0.489)	|0.254	0.118	0.056	0.038	0.022|
32 (0.360)	|0.175	0.064	0.053	0.037	0.032|
12 (0.149)	|0.090	0.030	0.009	0.012	0.000|
Multiallelic Dprime: 0.105
BLOCK 218.  MARKERS: 983 984 985 986 987
23422 (0.519)	|0.482	0.032|
13144 (0.212)	|0.207	0.004|
11122 (0.117)	|0.060	0.057|
13122 (0.087)	|0.051	0.036|
13124 (0.054)	|0.051	0.003|
Multiallelic Dprime: 0.569
BLOCK 219.  MARKERS: 988 989
22 (0.863)	|0.567	0.225	0.065	0.006|
41 (0.132)	|0.095	0.000	0.000	0.027|
Multiallelic Dprime: 0.536
BLOCK 220.  MARKERS: 990 991 992 993 994
44424 (0.665)	|0.333	0.157	0.165	0.014|
22242 (0.225)	|0.103	0.085	0.034	0.006|
22244 (0.065)	|0.036	0.010	0.018	0.001|
22424 (0.034)	|0.016	0.003	0.015	0.000|
Multiallelic Dprime: 0.101
BLOCK 221.  MARKERS: 997 998 999
332 (0.486)	|0.153	0.064	0.270|
111 (0.254)	|0.051	0.168	0.035|
132 (0.236)	|0.122	0.091	0.022|
112 (0.021)	|0.008	0.011	0.003|
Multiallelic Dprime: 0.427
BLOCK 222.  MARKERS: 1001 1002
42 (0.334)	|0.020	0.219	0.042	0.052|
44 (0.334)	|0.242	0.082	0.004	0.002|
22 (0.332)	|0.213	0.014	0.099	0.001|
Multiallelic Dprime: 0.569
BLOCK 223.  MARKERS: 1003 1004 1005
223 (0.476)	|0.227	0.133	0.070	0.043|
331 (0.315)	|0.148	0.083	0.056	0.027|
323 (0.146)	|0.059	0.054	0.003	0.028|
333 (0.056)	|0.024	0.018	0.013	0.000|
Multiallelic Dprime: 0.079
BLOCK 224.  MARKERS: 1008 1009 1010 1011
4244 (0.461)	|0.437	0.021	0.003|
2444 (0.288)	|0.007	0.280	0.000|
2422 (0.143)	|0.064	0.080	0.000|
4444 (0.100)	|0.029	0.061	0.010|
Multiallelic Dprime: 0.756
BLOCK 225.  MARKERS: 1012 1013
42 (0.546)	|0.243	0.276	0.022|
24 (0.441)	|0.223	0.180	0.034|
22 (0.013)	|0.004	0.009	0.000|
Multiallelic Dprime: 0.104
BLOCK 226.  MARKERS: 1018 1019
11 (0.470)	|0.351	0.085	0.021	0.005	0.009|
32 (0.465)	|0.412	0.035	0.005	0.010	0.000|
31 (0.056)	|0.049	0.004	0.002	0.000	0.002|
Multiallelic Dprime: 0.396
BLOCK 227.  MARKERS: 1023 1024 1025 1026
4221 (0.821)	|0.565	0.236	0.010	0.009|
2444 (0.124)	|0.092	0.024	0.003	0.000|
2221 (0.027)	|0.018	0.003	0.002	0.001|
2441 (0.015)	|0.011	0.004	0.000	0.000|
2421 (0.011)	|0.009	0.001	0.000	0.000|
Multiallelic Dprime: 0.242
BLOCK 228.  MARKERS: 1027 1028 1029 1030
4214 (0.694)	|0.436	0.240	0.016|
2431 (0.271)	|0.008	0.015	0.238|
2434 (0.015)	|0.003	0.012	0.000|
4434 (0.011)	|0.010	0.000	0.000|
Multiallelic Dprime: 0.831
BLOCK 229.  MARKERS: 1031 1032 1033
411 (0.458)	|0.442	0.008|
431 (0.267)	|0.252	0.015|
233 (0.261)	|0.039	0.222|
Multiallelic Dprime: 0.871
BLOCK 230.  MARKERS: 1034 1035
41 (0.741)	|0.344	0.199	0.164	0.034|
33 (0.251)	|0.044	0.178	0.011	0.017|
Multiallelic Dprime: 0.557
BLOCK 231.  MARKERS: 1036 1037 1038 1039
4314 (0.391)	|0.056	0.208	0.088	0.013	0.011	0.004|
1422 (0.381)	|0.267	0.035	0.029	0.014	0.019	0.003|
1324 (0.176)	|0.024	0.012	0.019	0.107	0.001	0.001|
1424 (0.051)	|0.011	0.001	0.017	0.003	0.002	0.012|
Multiallelic Dprime: 0.591
BLOCK 232.  MARKERS: 1043 1044 1045 1046 1047 1048 1049 1050 1051 1052 1053 1054 1055 1056 1057 1058
1334441434242243 (0.357)	|0.008	0.341	0.000	0.000|
1211441422422231 (0.255)	|0.251	0.000	0.004	0.000|
3234233232222431 (0.154)	|0.000	0.020	0.134	0.000|
1211441422424231 (0.139)	|0.136	0.002	0.000	0.000|
1234443432222233 (0.033)	|0.000	0.000	0.000	0.033|
3234233232222231 (0.020)	|0.000	0.000	0.020	0.000|
Multiallelic Dprime: 0.950
BLOCK 233.  MARKERS: 1059 1060 1061 1062 1063 1064
241223 (0.411)	|0.411	0.000	0.000|
423411 (0.370)	|0.370	0.000	0.001|
241423 (0.167)	|0.003	0.139	0.026|
241421 (0.040)	|0.000	0.037	0.002|
Multiallelic Dprime: 0.984
BLOCK 234.  MARKERS: 1065 1066
13 (0.796)	|0.427	0.346	0.019	0.003|
31 (0.175)	|0.039	0.000	0.137	0.000|
33 (0.029)	|0.000	0.000	0.000	0.027|
Multiallelic Dprime: 0.781
BLOCK 235.  MARKERS: 1067 1068 1069 1070
3313 (0.466)	|0.380	0.000	0.002	0.038	0.033	0.004|
2111 (0.347)	|0.000	0.329	0.011	0.000	0.000	0.000|
3333 (0.156)	|0.000	0.046	0.103	0.000	0.000	0.000|
3311 (0.030)	|0.000	0.003	0.000	0.000	0.000	0.026|
Multiallelic Dprime: 0.923
BLOCK 236.  MARKERS: 1071 1072 1073 1074 1075 1076 1077
3213112 (0.382)	|0.007	0.370	0.006	0.000|
1221124 (0.380)	|0.363	0.006	0.007	0.004|
1111314 (0.117)	|0.009	0.007	0.102	0.000|
3213114 (0.038)	|0.033	0.002	0.000	0.000|
3211114 (0.033)	|0.000	0.000	0.000	0.034|
1211114 (0.030)	|0.000	0.000	0.000	0.030|
Multiallelic Dprime: 0.926
BLOCK 237.  MARKERS: 1078 1079 1080
121 (0.420)	|0.048	0.372	0.000	0.000|
321 (0.391)	|0.338	0.021	0.028	0.003|
333 (0.119)	|0.007	0.000	0.108	0.000|
323 (0.069)	|0.033	0.000	0.004	0.031|
Multiallelic Dprime: 0.807
BLOCK 238.  MARKERS: 1081 1082 1083 1084
3112 (0.426)	|0.054	0.174	0.188	0.005|
3212 (0.391)	|0.286	0.052	0.046	0.005|
1133 (0.137)	|0.025	0.077	0.031	0.001|
3113 (0.033)	|0.001	0.027	0.005	0.000|
Multiallelic Dprime: 0.500
BLOCK 239.  MARKERS: 1087 1088 1089 1090
1133 (0.368)	|0.114	0.237	0.014	0.004|
3323 (0.338)	|0.039	0.113	0.161	0.023|
1321 (0.273)	|0.232	0.020	0.020	0.002|
1323 (0.012)	|0.002	0.005	0.004	0.000|
Multiallelic Dprime: 0.532
BLOCK 240.  MARKERS: 1094 1095 1096 1097 1098
14233 (0.392)	|0.010	0.353	0.030|
32333 (0.375)	|0.371	0.000	0.002|
12321 (0.200)	|0.198	0.000	0.000|
12323 (0.029)	|0.000	0.028	0.000|
Multiallelic Dprime: 0.966
BLOCK 241.  MARKERS: 1099 1100 1101
132 (0.584)	|0.097	0.161	0.124	0.059	0.051	0.067|
421 (0.380)	|0.220	0.076	0.009	0.045	0.025	0.000|
131 (0.031)	|0.003	0.002	0.000	0.000	0.025	0.000|
Multiallelic Dprime: 0.436
BLOCK 242.  MARKERS: 1103 1104 1105 1106 1107 1108 1109 1110 1111
123331124 (0.322)	|0.313	0.000	0.001	0.000	0.000|
123331141 (0.242)	|0.000	0.242	0.000	0.000	0.000|
121233124 (0.134)	|0.131	0.000	0.000	0.000	0.000|
123331244 (0.105)	|0.001	0.000	0.084	0.018	0.001|
333311244 (0.102)	|0.027	0.000	0.000	0.048	0.026|
123233124 (0.068)	|0.067	0.000	0.000	0.000	0.000|
Multiallelic Dprime: 0.958
BLOCK 243.  MARKERS: 1112 1113 1114 1115 1116 1117
334334 (0.557)	|0.309	0.045	0.206	0.000|
111212 (0.245)	|0.004	0.202	0.001	0.032|
334212 (0.087)	|0.000	0.000	0.004	0.076|
334232 (0.069)	|0.068	0.000	0.001	0.000|
134212 (0.028)	|0.025	0.000	0.003	0.000|
Multiallelic Dprime: 0.753
BLOCK 244.  MARKERS: 1118 1119 1120 1121 1122 1123 1124
3221331 (0.411)	|0.228	0.072	0.110|
3423331 (0.252)	|0.074	0.174	0.004|
1221331 (0.219)	|0.181	0.026	0.011|
1241413 (0.110)	|0.071	0.037	0.002|
Multiallelic Dprime: 0.400
BLOCK 245.  MARKERS: 1127 1128
14 (0.559)	|0.490	0.033	0.036|
42 (0.310)	|0.047	0.258	0.006|
44 (0.129)	|0.062	0.061	0.006|
Multiallelic Dprime: 0.662
BLOCK 246.  MARKERS: 1130 1131
42 (0.599)	|0.337	0.250	0.005|
14 (0.352)	|0.216	0.126	0.008|
12 (0.049)	|0.026	0.020	0.003|
Multiallelic Dprime: 0.079
BLOCK 247.  MARKERS: 1134 1135
22 (0.579)	|0.407	0.000	0.164	0.000|
44 (0.395)	|0.001	0.366	0.000	0.018|
24 (0.016)	|0.011	0.002	0.000	0.000|
Multiallelic Dprime: 0.976
BLOCK 248.  MARKERS: 1136 1137 1138 1139 1140 1141
112122 (0.429)	|0.260	0.163	0.006|
434314 (0.367)	|0.218	0.148	0.002|
112112 (0.164)	|0.117	0.044	0.004|
434322 (0.017)	|0.008	0.006	0.002|
Multiallelic Dprime: 0.075
BLOCK 249.  MARKERS: 1143 1144
13 (0.617)	|0.358	0.208	0.050|
31 (0.369)	|0.032	0.123	0.214|
33 (0.014)	|0.007	0.006	0.000|
Multiallelic Dprime: 0.486
BLOCK 250.  MARKERS: 1145 1146 1147
221 (0.396)	|0.227	0.156	0.014|
241 (0.338)	|0.159	0.161	0.016|
423 (0.263)	|0.086	0.058	0.113|
Multiallelic Dprime: 0.242
BLOCK 251.  MARKERS: 1148 1149 1150
233 (0.473)	|0.309	0.113	0.051|
413 (0.374)	|0.169	0.188	0.016|
234 (0.143)	|0.055	0.079	0.009|
Multiallelic Dprime: 0.259
BLOCK 252.  MARKERS: 1151 1152
24 (0.540)	|0.437	0.001	0.104|
42 (0.382)	|0.003	0.379	0.000|
22 (0.077)	|0.023	0.053	0.000|
Multiallelic Dprime: 0.924
BLOCK 253.  MARKERS: 1155 1156
32 (0.463)	|0.210	0.130	0.121|
12 (0.433)	|0.195	0.107	0.128|
34 (0.105)	|0.045	0.048	0.011|
Multiallelic Dprime: 0.059
BLOCK 254.  MARKERS: 1159 1160 1161
431 (0.450)	|0.422	0.028|
411 (0.286)	|0.179	0.107|
212 (0.260)	|0.226	0.035|
Multiallelic Dprime: 0.482
BLOCK 255.  MARKERS: 1162 1163
23 (0.831)	|0.449	0.278	0.103|
34 (0.169)	|0.142	0.028	0.000|
Multiallelic Dprime: 0.599
BLOCK 256.  MARKERS: 1165 1166
34 (0.591)	|0.245	0.141	0.085	0.057	0.044	0.017|
32 (0.306)	|0.131	0.051	0.053	0.039	0.029	0.003|
24 (0.103)	|0.056	0.027	0.011	0.006	0.003	0.000|
Multiallelic Dprime: 0.098
BLOCK 257.  MARKERS: 1169 1170 1171 1172 1173
42442 (0.433)	|0.345	0.089|
44442 (0.219)	|0.151	0.068|
22422 (0.149)	|0.062	0.088|
22343 (0.101)	|0.045	0.057|
22442 (0.076)	|0.042	0.035|
22342 (0.020)	|0.008	0.012|
Multiallelic Dprime: 0.309
BLOCK 258.  MARKERS: 1177 1178
14 (0.652)	|0.396	0.170	0.076	0.002	0.000|
31 (0.348)	|0.002	0.057	0.151	0.097	0.035|
Multiallelic Dprime: 0.707
BLOCK 259.  MARKERS: 1179 1180 1181 1182 1183
32132 (0.399)	|0.385	0.014	0.000|
12312 (0.228)	|0.089	0.129	0.002|
12313 (0.225)	|0.002	0.073	0.159|
13312 (0.100)	|0.096	0.003	0.000|
12332 (0.035)	|0.034	0.000	0.000|
Multiallelic Dprime: 0.788
BLOCK 260.  MARKERS: 1185 1186 1187
322 (0.613)	|0.523	0.083	0.006|
124 (0.221)	|0.012	0.187	0.022|
342 (0.162)	|0.029	0.006	0.124|
Multiallelic Dprime: 0.756
BLOCK 261.  MARKERS: 1190 1191
31 (0.564)	|0.562	0.000	0.004|
11 (0.278)	|0.101	0.138	0.038|
12 (0.154)	|0.150	0.000	0.005|
Multiallelic Dprime: 0.932
BLOCK 262.  MARKERS: 1192 1193
44 (0.812)	|0.446	0.248	0.111|
21 (0.139)	|0.003	0.135	0.000|
24 (0.048)	|0.005	0.002	0.040|
Multiallelic Dprime: 0.701
BLOCK 263.  MARKERS: 1194 1195
24 (0.454)	|0.450	0.003|
43 (0.387)	|0.248	0.134|
23 (0.152)	|0.149	0.003|
Multiallelic Dprime: 0.934
BLOCK 264.  MARKERS: 1196 1197
22 (0.853)	|0.698	0.107	0.042|
14 (0.140)	|0.076	0.064	0.000|
Multiallelic Dprime: 0.341
BLOCK 265.  MARKERS: 1200 1201 1202
232 (0.780)	|0.396	0.288	0.087	0.011|
414 (0.171)	|0.060	0.086	0.023	0.003|
212 (0.043)	|0.014	0.021	0.006	0.000|
Multiallelic Dprime: 0.199
BLOCK 266.  MARKERS: 1205 1206 1207
423 (0.474)	|0.351	0.016	0.106|
324 (0.395)	|0.201	0.194	0.002|
343 (0.115)	|0.112	0.003	0.000|
323 (0.013)	|0.003	0.001	0.009|
Multiallelic Dprime: 0.518
BLOCK 267.  MARKERS: 1209 1210
24 (0.666)	|0.288	0.218	0.160|
22 (0.214)	|0.094	0.088	0.032|
44 (0.119)	|0.069	0.042	0.009|
Multiallelic Dprime: 0.135
BLOCK 268.  MARKERS: 1214 1215
23 (0.451)	|0.359	0.085	0.004|
24 (0.348)	|0.276	0.064	0.008|
44 (0.201)	|0.163	0.038	0.000|
Multiallelic Dprime: 0.022
BLOCK 269.  MARKERS: 1222 1223
21 (0.798)	|0.792	0.005|
32 (0.187)	|0.017	0.170|
22 (0.012)	|0.002	0.006|
Multiallelic Dprime: 0.953
BLOCK 270.  MARKERS: 1224 1225
12 (0.811)	|0.471	0.305	0.014|
41 (0.183)	|0.064	0.115	0.000|
Multiallelic Dprime: 0.369
BLOCK 271.  MARKERS: 1227 1228 1229 1230 1231 1232 1233 1234 1235 1236
4233241342 (0.536)	|0.219	0.241	0.069|
3414423134 (0.421)	|0.215	0.093	0.103|
3414423132 (0.015)	|0.001	0.014	0.000|
Multiallelic Dprime: 0.234
BLOCK 272.  MARKERS: 1238 1239 1240 1241
1232 (0.442)	|0.152	0.156	0.016	0.105	0.010|
3413 (0.357)	|0.325	0.022	0.006	0.002	0.004|
3433 (0.176)	|0.048	0.025	0.087	0.000	0.006|
Multiallelic Dprime: 0.616
BLOCK 273.  MARKERS: 1244 1245 1246 1247 1248
43133 (0.540)	|0.344	0.165	0.007	0.013|
41112 (0.206)	|0.200	0.001	0.003	0.000|
33113 (0.111)	|0.053	0.000	0.058	0.000|
41312 (0.109)	|0.004	0.003	0.022	0.069|
43112 (0.021)	|0.010	0.004	0.005	0.000|
Multiallelic Dprime: 0.528
BLOCK 274.  MARKERS: 1250 1251 1252 1253 1254
33232 (0.613)	|0.481	0.081	0.039	0.002|
11424 (0.184)	|0.054	0.102	0.015	0.006|
11224 (0.094)	|0.053	0.013	0.025	0.000|
31234 (0.084)	|0.023	0.013	0.047	0.000|
Multiallelic Dprime: 0.429
BLOCK 275.  MARKERS: 1255 1256 1257 1258 1259
44112 (0.613)	|0.376	0.112	0.107	0.019|
22334 (0.224)	|0.112	0.051	0.048	0.011|
22314 (0.131)	|0.060	0.024	0.027	0.020|
22312 (0.010)	|0.002	0.000	0.002	0.006|
Multiallelic Dprime: 0.126
BLOCK 276.  MARKERS: 1262 1263 1264
223 (0.557)	|0.255	0.173	0.129|
213 (0.191)	|0.163	0.014	0.014|
411 (0.189)	|0.118	0.071	0.000|
413 (0.060)	|0.053	0.006	0.000|
Multiallelic Dprime: 0.442
BLOCK 277.  MARKERS: 1268 1269
13 (0.594)	|0.315	0.118	0.149|
11 (0.264)	|0.107	0.106	0.051|
33 (0.142)	|0.136	0.000	0.004|
Multiallelic Dprime: 0.280
BLOCK 278.  MARKERS: 1270 1271 1272 1273
2424 (0.558)	|0.337	0.091	0.088	0.014	0.010	0.006|
4422 (0.224)	|0.127	0.026	0.039	0.021	0.006	0.000|
2244 (0.203)	|0.066	0.094	0.015	0.020	0.001	0.005|
Multiallelic Dprime: 0.228
BLOCK 279.  MARKERS: 1275 1276 1277 1278 1279 1280 1281
2221311 (0.538)	|0.444	0.077	0.018|
3441334 (0.212)	|0.089	0.123	0.000|
3443434 (0.145)	|0.067	0.004	0.074|
3441331 (0.058)	|0.046	0.012	0.000|
3421311 (0.017)	|0.016	0.000	0.002|
3421331 (0.011)	|0.002	0.001	0.008|
Multiallelic Dprime: 0.463
BLOCK 280.  MARKERS: 1283 1284
43 (0.675)	|0.505	0.112	0.055	0.003|
41 (0.223)	|0.034	0.159	0.030	0.000|
11 (0.102)	|0.019	0.002	0.072	0.009|
Multiallelic Dprime: 0.606
BLOCK 281.  MARKERS: 1285 1286 1287
134 (0.559)	|0.220	0.134	0.132	0.047	0.012	0.003|
314 (0.273)	|0.088	0.072	0.055	0.030	0.012	0.014|
112 (0.156)	|0.083	0.033	0.024	0.007	0.006	0.001|
114 (0.012)	|0.000	0.004	0.007	0.001	0.000	0.000|
Multiallelic Dprime: 0.109
BLOCK 282.  MARKERS: 1289 1290 1291 1292 1293 1294
221333 (0.391)	|0.181	0.196	0.014|
223133 (0.244)	|0.184	0.018	0.043|
343311 (0.217)	|0.169	0.004	0.045|
243333 (0.084)	|0.069	0.010	0.006|
223333 (0.030)	|0.024	0.007	0.000|
243311 (0.019)	|0.011	0.002	0.006|
Multiallelic Dprime: 0.443
BLOCK 283.  MARKERS: 1295 1296
23 (0.637)	|0.538	0.099|
43 (0.244)	|0.238	0.007|
21 (0.118)	|0.115	0.004|
Multiallelic Dprime: 0.741
BLOCK 284.  MARKERS: 1297 1298
32 (0.890)	|0.433	0.205	0.102	0.149|
14 (0.110)	|0.054	0.000	0.056	0.000|
Multiallelic Dprime: 0.423
BLOCK 285.  MARKERS: 1299 1300 1301 1302
1442 (0.486)	|0.295	0.192|
2342 (0.205)	|0.124	0.079|
1342 (0.158)	|0.111	0.047|
1334 (0.148)	|0.114	0.035|
Multiallelic Dprime: 0.141
BLOCK 286.  MARKERS: 1304 1305
24 (0.644)	|0.132	0.303	0.188	0.021|
13 (0.354)	|0.212	0.031	0.015	0.095|
Multiallelic Dprime: 0.632
BLOCK 287.  MARKERS: 1307 1308 1309
332 (0.346)	|0.262	0.083|
333 (0.334)	|0.167	0.168|
312 (0.203)	|0.101	0.103|
132 (0.116)	|0.083	0.033|
Multiallelic Dprime: 0.263
BLOCK 288.  MARKERS: 1312 1313 1314 1315 1316
23222 (0.613)	|0.329	0.201	0.067	0.006|
11444 (0.386)	|0.206	0.137	0.035	0.006|
Multiallelic Dprime: 0.029
BLOCK 289.  MARKERS: 1324 1325 1326
241 (0.537)	|0.228	0.175	0.126|
133 (0.338)	|0.127	0.145	0.064|
143 (0.102)	|0.033	0.026	0.043|
141 (0.012)	|0.008	0.002	0.003|
Multiallelic Dprime: 0.104
BLOCK 290.  MARKERS: 1330 1331 1332
142 (0.398)	|0.213	0.129	0.058|
334 (0.354)	|0.219	0.113	0.022|
132 (0.236)	|0.155	0.059	0.022|
Multiallelic Dprime: 0.108
BLOCK 291.  MARKERS: 1333 1334
12 (0.590)	|0.287	0.205	0.057	0.036	0.008|
13 (0.302)	|0.176	0.064	0.032	0.026	0.003|
32 (0.108)	|0.045	0.052	0.002	0.007	0.000|
Multiallelic Dprime: 0.140
BLOCK 292.  MARKERS: 1336 1337 1338
323 (0.507)	|0.392	0.115|
142 (0.321)	|0.060	0.261|
342 (0.091)	|0.078	0.012|
322 (0.069)	|0.003	0.068|
343 (0.011)	|0.007	0.004|
Multiallelic Dprime: 0.599
BLOCK 293.  MARKERS: 1339 1340
34 (0.539)	|0.197	0.170	0.067	0.077	0.026|
23 (0.461)	|0.171	0.152	0.064	0.026	0.045|
Multiallelic Dprime: 0.087
BLOCK 294.  MARKERS: 1343 1344 1345 1346 1347
44212 (0.368)	|0.293	0.070	0.005	0.001|
43223 (0.320)	|0.248	0.057	0.010	0.007|
24223 (0.131)	|0.100	0.028	0.004	0.001|
43423 (0.104)	|0.084	0.014	0.003	0.000|
44223 (0.071)	|0.055	0.012	0.000	0.001|
Multiallelic Dprime: 0.065
BLOCK 295.  MARKERS: 1350 1351 1352 1353
1441 (0.781)	|0.492	0.182	0.103|
3114 (0.183)	|0.136	0.036	0.011|
1114 (0.022)	|0.012	0.001	0.009|
1411 (0.012)	|0.004	0.002	0.006|
Multiallelic Dprime: 0.176
BLOCK 296.  MARKERS: 1356 1357 1358
424 (0.645)	|0.570	0.050	0.026|
342 (0.221)	|0.043	0.178	0.000|
344 (0.130)	|0.017	0.000	0.113|
Multiallelic Dprime: 0.739
BLOCK 297.  MARKERS: 1359 1360
43 (0.632)	|0.453	0.164	0.013|
12 (0.228)	|0.205	0.023	0.000|
13 (0.140)	|0.037	0.048	0.056|
Multiallelic Dprime: 0.317
BLOCK 298.  MARKERS: 1362 1363
12 (0.695)	|0.423	0.159	0.087	0.019|
34 (0.234)	|0.161	0.019	0.035	0.019|
32 (0.069)	|0.037	0.004	0.005	0.018|
Multiallelic Dprime: 0.208
BLOCK 299.  MARKERS: 1367 1368 1369 1370
1432 (0.623)	|0.282	0.198	0.101	0.040|
4134 (0.181)	|0.091	0.059	0.026	0.005|
1442 (0.127)	|0.034	0.070	0.017	0.008|
4432 (0.056)	|0.023	0.029	0.002	0.002|
Multiallelic Dprime: 0.146
BLOCK 300.  MARKERS: 1372 1373 1374 1375 1376
21441 (0.433)	|0.406	0.013	0.016|
23321 (0.360)	|0.009	0.338	0.013|
11323 (0.145)	|0.005	0.004	0.136|
11321 (0.055)	|0.005	0.050	0.000|
Multiallelic Dprime: 0.900
BLOCK 301.  MARKERS: 1377 1378
44 (0.427)	|0.324	0.089	0.012|
42 (0.406)	|0.089	0.222	0.095|
22 (0.167)	|0.027	0.027	0.111|
Multiallelic Dprime: 0.495
BLOCK 302.  MARKERS: 1382 1383
21 (0.440)	|0.343	0.027	0.057	0.006	0.007|
23 (0.338)	|0.054	0.247	0.018	0.000	0.002|
41 (0.218)	|0.061	0.002	0.135	0.008	0.002|
Multiallelic Dprime: 0.634
BLOCK 303.  MARKERS: 1384 1385 1386 1387 1388
42112 (0.456)	|0.453	0.004|
43144 (0.276)	|0.275	0.000|
12214 (0.209)	|0.022	0.186|
12114 (0.014)	|0.000	0.014|
42144 (0.010)	|0.010	0.000|
Multiallelic Dprime: 0.957
BLOCK 304.  MARKERS: 1390 1391 1392 1393 1394
23213 (0.780)	|0.515	0.231	0.028|
11431 (0.217)	|0.094	0.010	0.114|
Multiallelic Dprime: 0.486
BLOCK 305.  MARKERS: 1395 1396
24 (0.611)	|0.399	0.008	0.089	0.052	0.064|
42 (0.241)	|0.006	0.196	0.038	0.000	0.000|
22 (0.142)	|0.076	0.000	0.003	0.059	0.003|
Multiallelic Dprime: 0.622
BLOCK 306.  MARKERS: 1397 1398 1399 1400
3324 (0.488)	|0.455	0.030	0.002|
3121 (0.203)	|0.034	0.169	0.000|
3124 (0.131)	|0.091	0.037	0.000|
4344 (0.117)	|0.003	0.031	0.080|
4324 (0.060)	|0.000	0.002	0.061|
Multiallelic Dprime: 0.748
BLOCK 307.  MARKERS: 1401 1402 1403 1404
3222 (0.579)	|0.366	0.095	0.110	0.007|
4442 (0.270)	|0.167	0.023	0.076	0.003|
3224 (0.147)	|0.023	0.108	0.010	0.000|
Multiallelic Dprime: 0.269
BLOCK 308.  MARKERS: 1405 1406 1407
411 (0.561)	|0.450	0.068	0.025	0.003	0.004|
223 (0.226)	|0.083	0.117	0.009	0.009	0.000|
213 (0.196)	|0.080	0.001	0.109	0.000	0.004|
413 (0.010)	|0.004	0.000	0.004	0.000	0.002|
Multiallelic Dprime: 0.504
BLOCK 309.  MARKERS: 1409 1410 1411 1412 1413 1414 1415
3413323 (0.623)	|0.532	0.092|
3232141 (0.187)	|0.000	0.187|
1413323 (0.147)	|0.021	0.121|
3232143 (0.011)	|0.011	0.000|
3433323 (0.011)	|0.000	0.011|
Multiallelic Dprime: 0.861
BLOCK 310.  MARKERS: 1416 1417 1418
124 (0.566)	|0.475	0.063	0.028|
211 (0.431)	|0.015	0.211	0.206|
Multiallelic Dprime: 0.804
BLOCK 311.  MARKERS: 1419 1420 1421
112 (0.492)	|0.171	0.231	0.092|
434 (0.276)	|0.208	0.022	0.046|
132 (0.232)	|0.210	0.016	0.006|
Multiallelic Dprime: 0.580
BLOCK 312.  MARKERS: 1424 1425
23 (0.588)	|0.345	0.117	0.091	0.033|
22 (0.269)	|0.173	0.029	0.039	0.027|
43 (0.143)	|0.094	0.021	0.020	0.007|
Multiallelic Dprime: 0.124
BLOCK 313.  MARKERS: 1428 1429 1430
411 (0.613)	|0.415	0.160	0.032|
431 (0.166)	|0.053	0.113	0.003|
133 (0.150)	|0.060	0.043	0.047|
433 (0.067)	|0.035	0.010	0.023|
Multiallelic Dprime: 0.326
BLOCK 314.  MARKERS: 1433 1434
24 (0.566)	|0.457	0.006	0.103|
22 (0.326)	|0.004	0.321	0.000|
12 (0.105)	|0.016	0.000	0.090|
Multiallelic Dprime: 0.837
BLOCK 315.  MARKERS: 1435 1436
33 (0.477)	|0.316	0.016	0.132	0.014|
31 (0.329)	|0.061	0.210	0.050	0.006|
13 (0.194)	|0.082	0.013	0.000	0.096|
Multiallelic Dprime: 0.559
BLOCK 316.  MARKERS: 1439 1440 1441 1442 1443
43133 (0.460)	|0.344	0.002	0.006	0.093	0.000|
21331 (0.238)	|0.233	0.000	0.000	0.000	0.000|
21311 (0.185)	|0.003	0.142	0.000	0.000	0.035|
43331 (0.117)	|0.000	0.000	0.109	0.005	0.000|
Multiallelic Dprime: 0.824
BLOCK 317.  MARKERS: 1444 1445 1446 1447 1448 1449 1450 1451
21421142 (0.581)	|0.582	0.000	0.000|
32244442 (0.145)	|0.002	0.144	0.000|
32441142 (0.116)	|0.117	0.000	0.000|
32441114 (0.098)	|0.000	0.000	0.099|
32244142 (0.036)	|0.035	0.000	0.000|
Multiallelic Dprime: 0.998
BLOCK 318.  MARKERS: 1452 1453
34 (0.737)	|0.251	0.064	0.138	0.051	0.124	0.068	0.013	0.008|
32 (0.154)	|0.001	0.120	0.008	0.016	0.000	0.002	0.000	0.000|
12 (0.109)	|0.015	0.000	0.003	0.076	0.002	0.000	0.000	0.005|
Multiallelic Dprime: 0.719
BLOCK 319.  MARKERS: 1454 1455 1456 1457 1458 1459 1460
4311112 (0.268)	|0.109	0.154	0.004	0.000|
2334322 (0.182)	|0.168	0.000	0.005	0.011|
4234322 (0.151)	|0.003	0.001	0.026	0.118|
4334322 (0.144)	|0.024	0.000	0.117	0.002|
4311114 (0.127)	|0.000	0.125	0.002	0.000|
4311312 (0.071)	|0.000	0.000	0.070	0.000|
4314322 (0.014)	|0.000	0.000	0.008	0.005|
4331112 (0.012)	|0.003	0.008	0.000	0.000|
Multiallelic Dprime: 0.763
BLOCK 320.  MARKERS: 1464 1465 1466 1467
1344 (0.315)	|0.304	0.011|
3341 (0.311)	|0.013	0.299|
1341 (0.237)	|0.235	0.002|
1114 (0.137)	|0.133	0.003|
Multiallelic Dprime: 0.931
BLOCK 321.  MARKERS: 1468 1469
32 (0.685)	|0.212	0.247	0.183	0.043|
14 (0.315)	|0.140	0.105	0.058	0.011|
Multiallelic Dprime: 0.143
BLOCK 322.  MARKERS: 1470 1471 1472
422 (0.353)	|0.268	0.082	0.002|
444 (0.351)	|0.221	0.126	0.002|
222 (0.242)	|0.146	0.090	0.006|
442 (0.054)	|0.034	0.008	0.012|
Multiallelic Dprime: 0.163
BLOCK 323.  MARKERS: 1474 1475 1476 1477
1213 (0.671)	|0.526	0.000	0.098	0.000	0.043	0.000|
3421 (0.306)	|0.000	0.246	0.000	0.052	0.000	0.004|
3213 (0.022)	|0.006	0.000	0.000	0.000	0.004	0.011|
Multiallelic Dprime: 0.968
BLOCK 324.  MARKERS: 1479 1480 1481 1482 1483 1484 1485
2233433 (0.533)	|0.524	0.001|
2434223 (0.247)	|0.000	0.247|
4414232 (0.100)	|0.000	0.099|
2434433 (0.053)	|0.000	0.053|
4414233 (0.047)	|0.043	0.004|
4434433 (0.016)	|0.000	0.016|
Multiallelic Dprime: 0.988
BLOCK 325.  MARKERS: 1486 1487
44 (0.567)	|0.482	0.062	0.022	0.002|
22 (0.425)	|0.225	0.134	0.053	0.011|
Multiallelic Dprime: 0.472
BLOCK 326.  MARKERS: 1489 1490 1491 1492 1493
23323 (0.713)	|0.462	0.247	0.007|
41114 (0.196)	|0.030	0.151	0.016|
43113 (0.074)	|0.007	0.003	0.064|
23313 (0.014)	|0.000	0.000	0.013|
Multiallelic Dprime: 0.592
BLOCK 327.  MARKERS: 1495 1496
24 (0.499)	|0.475	0.002	0.002	0.000	0.013|
43 (0.402)	|0.014	0.288	0.035	0.052	0.003|
44 (0.099)	|0.003	0.008	0.077	0.007	0.000|
Multiallelic Dprime: 0.892
BLOCK 328.  MARKERS: 1498 1499 1500 1501 1502 1503 1504 1505 1506
232324111 (0.491)	|0.447	0.045|
432142341 (0.299)	|0.272	0.026|
414322344 (0.114)	|0.101	0.013|
432324111 (0.058)	|0.046	0.012|
232142341 (0.016)	|0.011	0.004|
Multiallelic Dprime: 0.109
BLOCK 329.  MARKERS: 1507 1508
13 (0.897)	|0.535	0.323	0.024|
41 (0.101)	|0.045	0.010	0.047|
Multiallelic Dprime: 0.433
BLOCK 330.  MARKERS: 1511 1512 1513 1514 1515
41313 (0.580)	|0.421	0.049	0.110|
13221 (0.334)	|0.097	0.160	0.078|
41321 (0.070)	|0.057	0.004	0.009|
Multiallelic Dprime: 0.393
BLOCK 331.  MARKERS: 1517 1518
34 (0.588)	|0.312	0.131	0.114	0.018	0.008|
14 (0.212)	|0.082	0.071	0.035	0.011	0.011|
33 (0.200)	|0.125	0.016	0.040	0.008	0.003|
Multiallelic Dprime: 0.121
BLOCK 332.  MARKERS: 1519 1520 1521 1522 1523 1524 1525 1526 1527 1528 1529 1530
323233232213 (0.517)	|0.446	0.073	0.000|
343233224413 (0.218)	|0.023	0.185	0.010|
122411332241 (0.188)	|0.024	0.160	0.004|
122431332241 (0.036)	|0.004	0.032	0.000|
323233222413 (0.022)	|0.001	0.020	0.000|
Multiallelic Dprime: 0.751
BLOCK 333.  MARKERS: 1531 1532 1533 1534 1535
22111 (0.504)	|0.453	0.024	0.002	0.006	0.001|
44342 (0.481)	|0.014	0.215	0.156	0.077	0.009|
44341 (0.015)	|0.000	0.000	0.000	0.015	0.000|
Multiallelic Dprime: 0.890
BLOCK 334.  MARKERS: 1536 1537 1538 1539 1540 1541 1542 1543 1544
224421143 (0.467)	|0.327	0.096	0.045|
432234341 (0.240)	|0.126	0.069	0.043|
432234343 (0.160)	|0.093	0.050	0.015|
432234321 (0.098)	|0.048	0.043	0.007|
222234343 (0.010)	|0.006	0.003	0.003|
Multiallelic Dprime: 0.168
BLOCK 335.  MARKERS: 1545 1546
34 (0.615)	|0.416	0.095	0.104|
33 (0.271)	|0.211	0.056	0.004|
13 (0.114)	|0.080	0.000	0.034|
Multiallelic Dprime: 0.210
BLOCK 336.  MARKERS: 1548 1549
22 (0.707)	|0.453	0.193	0.060|
24 (0.151)	|0.115	0.017	0.020|
42 (0.142)	|0.100	0.025	0.018|
Multiallelic Dprime: 0.233
BLOCK 337.  MARKERS: 1553 1554
31 (0.667)	|0.543	0.031	0.059	0.035|
43 (0.235)	|0.002	0.219	0.006	0.001|
33 (0.098)	|0.001	0.039	0.045	0.000|
Multiallelic Dprime: 0.858
BLOCK 338.  MARKERS: 1556 1557 1558 1559 1560 1561 1562
2421112 (0.545)	|0.332	0.102	0.064	0.041|
4142232 (0.288)	|0.055	0.183	0.011	0.038|
4122214 (0.110)	|0.043	0.033	0.033	0.002|
2122212 (0.037)	|0.004	0.013	0.008	0.011|
Multiallelic Dprime: 0.398
BLOCK 339.  MARKERS: 1565 1566 1567 1568
1421 (0.437)	|0.373	0.045	0.020|
3223 (0.339)	|0.228	0.017	0.092|
3241 (0.119)	|0.077	0.039	0.001|
3421 (0.094)	|0.056	0.033	0.004|
Multiallelic Dprime: 0.330
BLOCK 340.  MARKERS: 1570 1571 1572
313 (0.735)	|0.580	0.099	0.016	0.027|
211 (0.139)	|0.067	0.038	0.032	0.002|
233 (0.118)	|0.095	0.013	0.004	0.005|
Multiallelic Dprime: 0.220
BLOCK 341.  MARKERS: 1575 1576 1577 1578 1579
43431 (0.746)	|0.712	0.006	0.026|
31224 (0.151)	|0.014	0.132	0.003|
33224 (0.053)	|0.001	0.006	0.046|
33231 (0.034)	|0.000	0.000	0.033|
Multiallelic Dprime: 0.887
BLOCK 342.  MARKERS: 1580 1581 1582
211 (0.737)	|0.709	0.017	0.013|
433 (0.145)	|0.086	0.058	0.000|
233 (0.112)	|0.040	0.071	0.000|
Multiallelic Dprime: 0.679
BLOCK 343.  MARKERS: 1585 1586 1587
421 (0.838)	|0.827	0.003	0.008	0.000|
333 (0.149)	|0.023	0.115	0.009	0.000|
423 (0.013)	|0.000	0.000	0.000	0.013|
Multiallelic Dprime: 0.901
BLOCK 344.  MARKERS: 1588 1589 1590
224 (0.849)	|0.588	0.256|
431 (0.117)	|0.078	0.039|
421 (0.017)	|0.008	0.009|
424 (0.013)	|0.002	0.011|
Multiallelic Dprime: 0.126
BLOCK 345.  MARKERS: 1595 1596
41 (0.677)	|0.440	0.110	0.118|
24 (0.318)	|0.056	0.255	0.004|
Multiallelic Dprime: 0.697
BLOCK 346.  MARKERS: 1598 1599 1600
431 (0.500)	|0.019	0.270	0.125	0.085	0.000|
214 (0.367)	|0.354	0.000	0.000	0.000	0.003|
434 (0.121)	|0.028	0.019	0.015	0.016	0.044|
Multiallelic Dprime: 0.847
BLOCK 347.  MARKERS: 1601 1602 1603 1604
3334 (0.408)	|0.002	0.231	0.149	0.026|
1342 (0.289)	|0.288	0.000	0.000	0.000|
1142 (0.142)	|0.142	0.000	0.000	0.000|
1334 (0.103)	|0.004	0.022	0.066	0.011|
1344 (0.046)	|0.000	0.000	0.000	0.047|
Multiallelic Dprime: 0.864
BLOCK 348.  MARKERS: 1605 1606 1607
243 (0.444)	|0.159	0.035	0.087	0.099	0.062|
441 (0.253)	|0.015	0.228	0.004	0.003	0.001|
231 (0.216)	|0.175	0.006	0.000	0.032	0.000|
241 (0.088)	|0.012	0.022	0.053	0.001	0.000|
Multiallelic Dprime: 0.598
BLOCK 349.  MARKERS: 1608 1609 1610 1611 1612
42434 (0.362)	|0.028	0.183	0.000	0.089	0.049	0.000|
22114 (0.291)	|0.263	0.020	0.000	0.000	0.000	0.000|
44114 (0.143)	|0.033	0.096	0.000	0.000	0.007	0.000|
42432 (0.135)	|0.000	0.000	0.111	0.000	0.000	0.012|
42114 (0.064)	|0.060	0.003	0.000	0.000	0.000	0.000|
Multiallelic Dprime: 0.794
BLOCK 350.  MARKERS: 1613 1614 1615 1616 1617 1618 1619 1620 1621 1622 1623
22313424312 (0.383)	|0.250	0.120	0.012|
42113334344 (0.301)	|0.172	0.127	0.002|
43131332444 (0.116)	|0.061	0.057	0.000|
42113334312 (0.092)	|0.012	0.075	0.004|
42113424312 (0.057)	|0.020	0.038	0.000|
43113334344 (0.014)	|0.003	0.011	0.000|
Multiallelic Dprime: 0.240
BLOCK 351.  MARKERS: 1624 1625
11 (0.532)	|0.522	0.010	0.000|
33 (0.446)	|0.067	0.367	0.013|
13 (0.019)	|0.000	0.019	0.000|
Multiallelic Dprime: 0.917
BLOCK 352.  MARKERS: 1626 1627
31 (0.589)	|0.482	0.000	0.108|
43 (0.398)	|0.006	0.340	0.047|
33 (0.012)	|0.012	0.000	0.000|
Multiallelic Dprime: 0.850
BLOCK 353.  MARKERS: 1628 1629 1630 1631
1222 (0.499)	|0.399	0.079	0.024|
4312 (0.338)	|0.037	0.297	0.004|
1221 (0.154)	|0.002	0.012	0.138|
Multiallelic Dprime: 0.771
BLOCK 354.  MARKERS: 1632 1633
11 (0.441)	|0.172	0.102	0.164|
12 (0.390)	|0.185	0.181	0.024|
22 (0.169)	|0.081	0.075	0.012|
Multiallelic Dprime: 0.263
BLOCK 355.  MARKERS: 1634 1635
22 (0.438)	|0.400	0.030	0.006|
42 (0.359)	|0.142	0.065	0.148|
44 (0.200)	|0.007	0.189	0.006|
Multiallelic Dprime: 0.684
BLOCK 356.  MARKERS: 1636 1637 1638 1639 1640 1641 1642 1643
22131321 (0.548)	|0.464	0.052	0.011	0.014|
22111141 (0.285)	|0.269	0.011	0.005	0.000|
14414123 (0.161)	|0.058	0.081	0.009	0.000|
Multiallelic Dprime: 0.433
BLOCK 357.  MARKERS: 1645 1646 1647 1648 1649 1650 1651 1652 1653 1654
3412334414 (0.794)	|0.721	0.005	0.069|
1231122233 (0.145)	|0.051	0.093	0.000|
3412332434 (0.025)	|0.000	0.024	0.000|
3411132434 (0.014)	|0.000	0.014	0.000|
Multiallelic Dprime: 0.705
BLOCK 358.  MARKERS: 1655 1656
43 (0.785)	|0.532	0.139	0.070	0.041|
31 (0.145)	|0.080	0.030	0.029	0.006|
33 (0.070)	|0.055	0.007	0.003	0.006|
Multiallelic Dprime: 0.095
BLOCK 359.  MARKERS: 1657 1658 1659 1660
1344 (0.667)	|0.542	0.084	0.037|
1322 (0.176)	|0.116	0.028	0.032|
2222 (0.102)	|0.068	0.031	0.003|
1324 (0.052)	|0.047	0.002	0.003|
Multiallelic Dprime: 0.191
BLOCK 360.  MARKERS: 1663 1664 1665 1666
4131 (0.772)	|0.678	0.055	0.034|
2312 (0.144)	|0.042	0.043	0.059|
4112 (0.075)	|0.009	0.057	0.008|
Multiallelic Dprime: 0.639
BLOCK 361.  MARKERS: 1667 1668 1669
222 (0.731)	|0.580	0.151|
124 (0.157)	|0.151	0.007|
244 (0.100)	|0.093	0.007|
Multiallelic Dprime: 0.675
BLOCK 362.  MARKERS: 1670 1671
42 (0.834)	|0.430	0.205	0.199|
14 (0.166)	|0.164	0.002	0.000|
Multiallelic Dprime: 0.966
BLOCK 363.  MARKERS: 1672 1673
41 (0.594)	|0.166	0.427|
43 (0.207)	|0.200	0.008|
11 (0.199)	|0.192	0.007|
Multiallelic Dprime: 0.919
BLOCK 364.  MARKERS: 1674 1675 1676 1677 1678
23313 (0.559)	|0.332	0.162	0.052	0.005|
31132 (0.441)	|0.316	0.061	0.044	0.008|
Multiallelic Dprime: 0.240
BLOCK 365.  MARKERS: 1680 1681 1682 1683 1684 1685 1686 1687 1688 1689 1690 1691 1692
4322343111232 (0.648)	|0.615	0.032	0.001|
1134111324414 (0.223)	|0.005	0.215	0.002|
4322343311234 (0.096)	|0.010	0.000	0.086|
4134143311212 (0.013)	|0.000	0.000	0.013|
Multiallelic Dprime: 0.916
BLOCK 366.  MARKERS: 1693 1694 1695
443 (0.632)	|0.593	0.040|
123 (0.252)	|0.033	0.218|
441 (0.116)	|0.027	0.089|
Multiallelic Dprime: 0.792
BLOCK 367.  MARKERS: 1698 1699
42 (0.652)	|0.468	0.036	0.090	0.029	0.000|
23 (0.348)	|0.086	0.153	0.024	0.057	0.015|
Multiallelic Dprime: 0.568
BLOCK 368.  MARKERS: 1700 1701 1702 1703 1704 1705 1706 1707 1708 1709
2324433143 (0.559)	|0.555	0.000	0.001	0.000|
4424331322 (0.187)	|0.000	0.190	0.000	0.000|
2342433123 (0.114)	|0.000	0.007	0.000	0.105|
2344413323 (0.086)	|0.000	0.000	0.086	0.000|
4424331323 (0.016)	|0.000	0.000	0.015	0.000|
Multiallelic Dprime: 0.992
BLOCK 369.  MARKERS: 1710 1711 1712 1713
1321 (0.567)	|0.537	0.024	0.007|
1141 (0.207)	|0.063	0.128	0.016|
1341 (0.114)	|0.052	0.026	0.034|
3344 (0.109)	|0.081	0.028	0.000|
Multiallelic Dprime: 0.612
BLOCK 370.  MARKERS: 1717 1718
22 (0.734)	|0.534	0.153	0.025	0.020	0.000|
14 (0.205)	|0.021	0.046	0.097	0.032	0.009|
24 (0.058)	|0.034	0.007	0.000	0.014	0.002|
Multiallelic Dprime: 0.527
BLOCK 371.  MARKERS: 1720 1721 1722 1723
3433 (0.591)	|0.287	0.173	0.127|
1433 (0.205)	|0.113	0.039	0.053|
3211 (0.122)	|0.047	0.039	0.036|
3233 (0.067)	|0.049	0.007	0.010|
3213 (0.012)	|0.005	0.002	0.004|
Multiallelic Dprime: 0.133
BLOCK 372.  MARKERS: 1725 1726 1727
423 (0.505)	|0.437	0.067|
334 (0.260)	|0.025	0.232|
434 (0.229)	|0.066	0.161|
Multiallelic Dprime: 0.682
BLOCK 373.  MARKERS: 1728 1729 1730 1731
1212 (0.529)	|0.493	0.036|
3424 (0.463)	|0.267	0.188|
Multiallelic Dprime: 0.703
BLOCK 374.  MARKERS: 1733 1734
31 (0.765)	|0.637	0.091	0.028	0.006|
14 (0.226)	|0.122	0.076	0.009	0.010|
Multiallelic Dprime: 0.275
BLOCK 375.  MARKERS: 1735 1736 1737 1738 1739 1740 1741
2444313 (0.766)	|0.470	0.158	0.108	0.024|
4121141 (0.168)	|0.092	0.044	0.029	0.001|
2424143 (0.037)	|0.026	0.005	0.006	0.000|
4121143 (0.016)	|0.010	0.000	0.005	0.000|
Multiallelic Dprime: 0.076
BLOCK 376.  MARKERS: 1746 1747 1748 1749 1750
22144 (0.605)	|0.352	0.049	0.050	0.153	0.000|
44242 (0.213)	|0.019	0.083	0.102	0.004	0.003|
24224 (0.147)	|0.051	0.092	0.002	0.000	0.001|
24244 (0.026)	|0.000	0.014	0.005	0.001	0.005|
Multiallelic Dprime: 0.616
BLOCK 377.  MARKERS: 1751 1752 1753 1754
4321 (0.425)	|0.368	0.034	0.018	0.000|
1344 (0.237)	|0.028	0.099	0.101	0.007|
1144 (0.160)	|0.027	0.132	0.000	0.000|
1321 (0.158)	|0.072	0.008	0.013	0.062|
1341 (0.016)	|0.004	0.000	0.002	0.006|
Multiallelic Dprime: 0.651
BLOCK 378.  MARKERS: 1757 1758 1759 1760 1761
41123 (0.502)	|0.489	0.004	0.000|
41341 (0.273)	|0.002	0.160	0.110|
23123 (0.135)	|0.000	0.118	0.013|
41321 (0.078)	|0.000	0.075	0.000|
Multiallelic Dprime: 0.899
BLOCK 379.  MARKERS: 1762 1763 1764 1765 1766 1767 1768 1769
32233241 (0.498)	|0.484	0.013|
12211121 (0.360)	|0.356	0.005|
13433123 (0.124)	|0.017	0.106|
Multiallelic Dprime: 0.836
BLOCK 380.  MARKERS: 1770 1771
31 (0.873)	|0.350	0.328	0.182	0.013|
13 (0.126)	|0.073	0.049	0.002	0.000|
Multiallelic Dprime: 0.311
BLOCK 381.  MARKERS: 1773 1774 1775 1776
1314 (0.424)	|0.185	0.143	0.096|
1114 (0.377)	|0.169	0.121	0.087|
3121 (0.185)	|0.104	0.056	0.024|
1121 (0.013)	|0.006	0.006	0.001|
Multiallelic Dprime: 0.071
BLOCK 382.  MARKERS: 1781 1782
11 (0.464)	|0.290	0.009	0.160	0.003|
31 (0.327)	|0.199	0.058	0.014	0.055|
34 (0.208)	|0.002	0.179	0.024	0.003|
Multiallelic Dprime: 0.549
BLOCK 383.  MARKERS: 1783 1784 1785
112 (0.490)	|0.380	0.110|
132 (0.247)	|0.192	0.054|
314 (0.198)	|0.107	0.089|
312 (0.063)	|0.062	0.000|
Multiallelic Dprime: 0.206
BLOCK 384.  MARKERS: 1789 1790 1791 1792
2121 (0.743)	|0.451	0.275	0.014|
1343 (0.253)	|0.081	0.135	0.031|
Multiallelic Dprime: 0.331
BLOCK 385.  MARKERS: 1794 1795 1796
431 (0.535)	|0.481	0.012	0.031	0.000	0.009|
123 (0.413)	|0.016	0.369	0.000	0.029	0.000|
131 (0.045)	|0.010	0.000	0.027	0.000	0.009|
Multiallelic Dprime: 0.880
BLOCK 386.  MARKERS: 1797 1798 1799 1800
2124 (0.508)	|0.294	0.136	0.041	0.033|
4342 (0.386)	|0.112	0.242	0.030	0.000|
4124 (0.059)	|0.023	0.004	0.031	0.000|
4344 (0.030)	|0.000	0.013	0.016	0.000|
4324 (0.018)	|0.005	0.002	0.002	0.008|
Multiallelic Dprime: 0.375
BLOCK 387.  MARKERS: 1804 1805 1806 1807
2331 (0.435)	|0.326	0.103|
4123 (0.397)	|0.377	0.021|
2321 (0.120)	|0.120	0.000|
2121 (0.041)	|0.011	0.029|
Multiallelic Dprime: 0.601
BLOCK 388.  MARKERS: 1808 1809
31 (0.839)	|0.670	0.164	0.002|
13 (0.153)	|0.000	0.117	0.036|
Multiallelic Dprime: 0.905
BLOCK 389.  MARKERS: 1810 1811
13 (0.669)	|0.234	0.302	0.049	0.081|
31 (0.291)	|0.095	0.003	0.128	0.060|
33 (0.038)	|0.035	0.001	0.002	0.000|
Multiallelic Dprime: 0.467
BLOCK 390.  MARKERS: 1813 1814 1815
333 (0.365)	|0.202	0.098	0.040	0.012|
331 (0.309)	|0.194	0.085	0.021	0.011|
131 (0.179)	|0.118	0.036	0.017	0.004|
313 (0.141)	|0.086	0.035	0.017	0.003|
Multiallelic Dprime: 0.073
BLOCK 391.  MARKERS: 1822 1823 1824 1825 1826
33214 (0.599)	|0.363	0.000	0.197	0.000	0.013	0.019	0.002|
33212 (0.254)	|0.000	0.227	0.000	0.000	0.013	0.000	0.000|
21442 (0.096)	|0.000	0.000	0.000	0.094	0.000	0.000	0.000|
31442 (0.029)	|0.000	0.000	0.000	0.026	0.000	0.000	0.000|
Multiallelic Dprime: 0.982
BLOCK 392.  MARKERS: 1827 1828 1829 1830 1831 1832 1833 1834 1835
341122314 (0.362)	|0.361	0.002	0.000|
331124431 (0.227)	|0.000	0.226	0.000|
341124314 (0.198)	|0.194	0.002	0.002|
144314414 (0.124)	|0.096	0.020	0.009|
341124431 (0.026)	|0.011	0.015	0.000|
341314414 (0.019)	|0.020	0.000	0.000|
341124331 (0.013)	|0.000	0.006	0.008|
Multiallelic Dprime: 0.870
BLOCK 393.  MARKERS: 1836 1837
42 (0.694)	|0.370	0.212	0.097	0.005|
14 (0.278)	|0.226	0.015	0.035	0.000|
12 (0.028)	|0.000	0.000	0.021	0.007|
Multiallelic Dprime: 0.463
BLOCK 394.  MARKERS: 1838 1839 1840 1841
2212 (0.595)	|0.490	0.101	0.005|
4211 (0.227)	|0.186	0.040	0.002|
2132 (0.153)	|0.093	0.046	0.014|
2112 (0.012)	|0.007	0.003	0.000|
Multiallelic Dprime: 0.170
BLOCK 395.  MARKERS: 1843 1844 1845
132 (0.782)	|0.341	0.244	0.063	0.115	0.014|
314 (0.195)	|0.013	0.028	0.124	0.025	0.000|
332 (0.021)	|0.002	0.020	0.000	0.000	0.000|
Multiallelic Dprime: 0.527
BLOCK 396.  MARKERS: 1847 1848 1849 1850 1851 1852 1853
3141144 (0.355)	|0.324	0.022	0.003	0.001|
3141344 (0.292)	|0.006	0.225	0.055	0.001|
2323331 (0.189)	|0.061	0.005	0.123	0.000|
3323331 (0.140)	|0.001	0.012	0.004	0.123|
3141331 (0.014)	|0.000	0.000	0.000	0.014|
Multiallelic Dprime: 0.774
BLOCK 397.  MARKERS: 1854 1855 1856 1857 1858 1859 1860
1413134 (0.396)	|0.012	0.385	0.000|
2211334 (0.269)	|0.235	0.033	0.002|
2211314 (0.185)	|0.184	0.000	0.000|
2231331 (0.139)	|0.027	0.000	0.112|
Multiallelic Dprime: 0.887
BLOCK 398.  MARKERS: 1861 1862
13 (0.458)	|0.357	0.100|
33 (0.426)	|0.085	0.342|
32 (0.115)	|0.087	0.028|
Multiallelic Dprime: 0.567
BLOCK 399.  MARKERS: 1865 1866
11 (0.528)	|0.028	0.313	0.187|
33 (0.469)	|0.445	0.017	0.007|
Multiallelic Dprime: 0.903
BLOCK 400.  MARKERS: 1867 1868
44 (0.475)	|0.181	0.286|
24 (0.331)	|0.269	0.058|
22 (0.194)	|0.111	0.083|
Multiallelic Dprime: 0.374
BLOCK 401.  MARKERS: 1871 1872
34 (0.561)	|0.386	0.146	0.023|
12 (0.426)	|0.293	0.117	0.016|
Multiallelic Dprime: 0.016
BLOCK 402.  MARKERS: 1875 1876
33 (0.689)	|0.462	0.220	0.000	0.007|
11 (0.265)	|0.016	0.069	0.102	0.078|
31 (0.039)	|0.001	0.017	0.012	0.009|
Multiallelic Dprime: 0.644
BLOCK 403.  MARKERS: 1877 1878 1879
222 (0.481)	|0.304	0.143	0.032|
422 (0.307)	|0.142	0.140	0.021|
234 (0.114)	|0.024	0.085	0.003|
224 (0.098)	|0.038	0.049	0.010|
Multiallelic Dprime: 0.228
BLOCK 404.  MARKERS: 1884 1885 1886 1887
3333 (0.509)	|0.357	0.125	0.013	0.002|
1111 (0.417)	|0.048	0.149	0.207	0.009|
3111 (0.066)	|0.000	0.059	0.004	0.000|
Multiallelic Dprime: 0.595
BLOCK 405.  MARKERS: 1888 1889 1890 1891 1892 1893 1894 1895
42241123 (0.404)	|0.225	0.153	0.023|
31321341 (0.333)	|0.204	0.078	0.044|
31323123 (0.224)	|0.155	0.048	0.020|
31321343 (0.013)	|0.007	0.002	0.004|
Multiallelic Dprime: 0.149
BLOCK 406.  MARKERS: 1899 1900 1901
322 (0.596)	|0.220	0.123	0.118	0.078	0.040	0.007|
114 (0.295)	|0.121	0.046	0.075	0.040	0.005	0.003|
314 (0.097)	|0.039	0.031	0.005	0.018	0.000	0.000|
Multiallelic Dprime: 0.100
BLOCK 407.  MARKERS: 1902 1903 1904 1905 1906 1907 1908 1909 1910
412134241 (0.388)	|0.304	0.054	0.007	0.013|
314234231 (0.202)	|0.023	0.010	0.161	0.000|
334214443 (0.200)	|0.006	0.164	0.015	0.012|
314212241 (0.136)	|0.033	0.008	0.050	0.044|
312134241 (0.047)	|0.045	0.000	0.000	0.000|
314234241 (0.010)	|0.007	0.000	0.000	0.000|
Multiallelic Dprime: 0.697
BLOCK 408.  MARKERS: 1911 1912 1913 1914 1915 1916
232234 (0.429)	|0.182	0.131	0.046	0.045	0.011|
224213 (0.240)	|0.096	0.078	0.030	0.018	0.014|
434434 (0.233)	|0.056	0.111	0.021	0.032	0.006|
224234 (0.071)	|0.030	0.027	0.003	0.004	0.002|
Multiallelic Dprime: 0.143
BLOCK 409.  MARKERS: 1917 1918 1919 1920 1921 1922 1923 1924 1925 1926
4233133311 (0.368)	|0.318	0.007	0.041|
4131331331 (0.359)	|0.203	0.146	0.011|
2111113232 (0.102)	|0.030	0.009	0.062|
2111133311 (0.100)	|0.091	0.000	0.009|
2111113231 (0.038)	|0.009	0.028	0.000|
Multiallelic Dprime: 0.519
BLOCK 410.  MARKERS: 1927 1928
23 (0.668)	|0.498	0.076	0.094|
21 (0.198)	|0.166	0.021	0.011|
43 (0.134)	|0.096	0.028	0.010|
Multiallelic Dprime: 0.177
BLOCK 411.  MARKERS: 1931 1932
32 (0.760)	|0.750	0.006	0.010|
12 (0.125)	|0.022	0.000	0.098|
14 (0.115)	|0.011	0.104	0.000|
Multiallelic Dprime: 0.891
BLOCK 412.  MARKERS: 1934 1935
13 (0.780)	|0.434	0.246	0.098|
43 (0.111)	|0.044	0.054	0.013|
44 (0.109)	|0.046	0.038	0.021|
Multiallelic Dprime: 0.166
BLOCK 413.  MARKERS: 1936 1937
14 (0.522)	|0.512	0.000	0.009|
32 (0.339)	|0.018	0.228	0.090|
12 (0.133)	|0.059	0.074	0.000|
Multiallelic Dprime: 0.831
BLOCK 414.  MARKERS: 1938 1939 1940 1941 1942
42312 (0.593)	|0.295	0.264	0.029	0.000|
14112 (0.303)	|0.119	0.102	0.079	0.002|
42343 (0.101)	|0.001	0.000	0.000	0.097|
Multiallelic Dprime: 0.399
BLOCK 415.  MARKERS: 1943 1944 1945 1946 1947 1948 1949 1950
23313434 (0.418)	|0.212	0.077	0.099	0.000	0.025|
23313433 (0.366)	|0.217	0.096	0.021	0.020	0.011|
23311223 (0.108)	|0.031	0.035	0.009	0.028	0.003|
41133233 (0.102)	|0.028	0.061	0.005	0.007	0.000|
Multiallelic Dprime: 0.259
BLOCK 416.  MARKERS: 1957 1958 1959 1960
1331 (0.488)	|0.403	0.041	0.044|
3134 (0.272)	|0.136	0.121	0.015|
1311 (0.134)	|0.042	0.006	0.086|
1334 (0.057)	|0.050	0.007	0.000|
3334 (0.040)	|0.040	0.000	0.000|
Multiallelic Dprime: 0.481
BLOCK 417.  MARKERS: 1961 1962 1963
112 (0.677)	|0.552	0.092	0.019	0.012|
114 (0.175)	|0.032	0.136	0.001	0.000|
432 (0.148)	|0.033	0.008	0.096	0.005|
Multiallelic Dprime: 0.641
BLOCK 418.  MARKERS: 1965 1966 1967 1968
2134 (0.616)	|0.412	0.204|
4131 (0.235)	|0.022	0.212|
2414 (0.115)	|0.091	0.024|
2114 (0.018)	|0.009	0.009|
Multiallelic Dprime: 0.505
BLOCK 419.  MARKERS: 1969 1970
43 (0.545)	|0.525	0.014|
21 (0.455)	|0.027	0.418|
Multiallelic Dprime: 0.943
BLOCK 420.  MARKERS: 1971 1972 1973 1974 1975 1976
413133 (0.553)	|0.153	0.199	0.084	0.023	0.057	0.018|
231412 (0.431)	|0.138	0.034	0.100	0.135	0.008	0.004|
Multiallelic Dprime: 0.402
BLOCK 421.  MARKERS: 1979 1980 1981 1982 1983 1984 1985 1986 1987 1988 1989 1990 1991 1992 1993 1994 1995 1996
314132333124211412 (0.294)	|0.294	0.000|
113332333111421434 (0.232)	|0.000	0.232|
333113111321223214 (0.186)	|0.184	0.000|
313332333124211434 (0.160)	|0.000	0.160|
313332333124211414 (0.065)	|0.064	0.000|
313332333124211412 (0.021)	|0.021	0.000|
Multiallelic Dprime: 1.000
BLOCK 422.  MARKERS: 1997 1998 1999 2000 2001
14343 (0.588)	|0.280	0.227	0.035	0.009	0.033|
32122 (0.401)	|0.051	0.077	0.125	0.133	0.014|
Multiallelic Dprime: 0.569
BLOCK 423.  MARKERS: 2002 2003 2004 2005 2006
32331 (0.333)	|0.149	0.001	0.176	0.000	0.000	0.000|
34123 (0.308)	|0.000	0.224	0.000	0.072	0.004	0.000|
44123 (0.162)	|0.000	0.022	0.000	0.100	0.039	0.000|
32333 (0.144)	|0.143	0.000	0.001	0.000	0.000	0.000|
32123 (0.048)	|0.000	0.001	0.000	0.001	0.000	0.044|
Multiallelic Dprime: 0.823
BLOCK 424.  MARKERS: 2007 2008 2009 2010 2011 2012 2013
1144443 (0.295)	|0.133	0.029	0.129|
3444411 (0.249)	|0.138	0.007	0.102|
3122243 (0.177)	|0.003	0.151	0.024|
3144443 (0.176)	|0.106	0.064	0.000|
3144411 (0.045)	|0.004	0.027	0.013|
3142243 (0.043)	|0.040	0.004	0.000|
Multiallelic Dprime: 0.469
BLOCK 425.  MARKERS: 2014 2015 2016 2017
3322 (0.432)	|0.206	0.170	0.056|
2122 (0.286)	|0.032	0.121	0.133|
3114 (0.271)	|0.154	0.055	0.061|
Multiallelic Dprime: 0.293
BLOCK 426.  MARKERS: 2021 2022
13 (0.396)	|0.016	0.131	0.230	0.014	0.006	0.000|
23 (0.353)	|0.091	0.089	0.027	0.068	0.067	0.010|
22 (0.252)	|0.183	0.046	0.008	0.013	0.001	0.000|
Multiallelic Dprime: 0.531
BLOCK 427.  MARKERS: 2023 2024 2025 2026 2027 2028
221423 (0.291)	|0.015	0.191	0.081	0.003|
422414 (0.266)	|0.246	0.014	0.006	0.000|
442323 (0.264)	|0.194	0.068	0.001	0.001|
421423 (0.095)	|0.011	0.007	0.056	0.023|
422423 (0.073)	|0.000	0.056	0.017	0.000|
222423 (0.010)	|0.000	0.000	0.011	0.000|
Multiallelic Dprime: 0.679
BLOCK 428.  MARKERS: 2030 2031 2032
434 (0.466)	|0.233	0.103	0.075	0.049|
232 (0.337)	|0.135	0.101	0.091	0.003|
214 (0.171)	|0.075	0.048	0.034	0.014|
234 (0.027)	|0.003	0.021	0.003	0.000|
Multiallelic Dprime: 0.156
BLOCK 429.  MARKERS: 2033 2034 2035 2036 2037 2038 2039
3342331 (0.446)	|0.247	0.049	0.055	0.025	0.029	0.026	0.003|
1342331 (0.274)	|0.094	0.062	0.045	0.038	0.024	0.002	0.000|
1113214 (0.203)	|0.105	0.079	0.008	0.002	0.003	0.000	0.000|
1312331 (0.066)	|0.043	0.002	0.000	0.003	0.000	0.000	0.010|
Multiallelic Dprime: 0.270
BLOCK 430.  MARKERS: 2041 2042 2043 2044 2045 2046 2047 2048 2049 2050 2051
44313133132 (0.492)	|0.131	0.059	0.176	0.119|
31333223112 (0.192)	|0.024	0.162	0.004	0.002|
31214121334 (0.111)	|0.083	0.005	0.020	0.003|
34313133132 (0.067)	|0.052	0.000	0.006	0.008|
31333223132 (0.060)	|0.037	0.008	0.011	0.004|
31214121132 (0.027)	|0.000	0.001	0.019	0.005|
31214123132 (0.013)	|0.000	0.013	0.000	0.000|
Multiallelic Dprime: 0.562
BLOCK 431.  MARKERS: 2054 2055 2056 2057
4334 (0.334)	|0.119	0.156	0.023	0.032	0.001	0.000|
4314 (0.264)	|0.140	0.062	0.020	0.006	0.022	0.011|
2314 (0.248)	|0.040	0.026	0.159	0.020	0.005	0.000|
2112 (0.141)	|0.039	0.066	0.008	0.020	0.009	0.000|
Multiallelic Dprime: 0.393
BLOCK 432.  MARKERS: 2060 2061 2062 2063 2064 2065 2066
3223421 (0.342)	|0.044	0.068	0.228|
3223423 (0.317)	|0.064	0.251	0.002|
1441243 (0.210)	|0.209	0.000	0.000|
1441223 (0.079)	|0.079	0.000	0.000|
3221223 (0.036)	|0.037	0.000	0.000|
3441243 (0.012)	|0.012	0.000	0.000|
Multiallelic Dprime: 0.789
BLOCK 433.  MARKERS: 2068 2069
42 (0.447)	|0.274	0.000	0.000	0.171	0.000	0.000|
34 (0.317)	|0.000	0.257	0.001	0.000	0.061	0.000|
44 (0.232)	|0.000	0.000	0.177	0.000	0.000	0.054|
Multiallelic Dprime: 0.999
BLOCK 434.  MARKERS: 2070 2071 2072 2073 2074 2075 2076 2077
44331134 (0.275)	|0.116	0.096	0.041	0.020|
24413134 (0.257)	|0.051	0.110	0.048	0.048|
42331312 (0.178)	|0.103	0.036	0.016	0.023|
44431114 (0.173)	|0.027	0.061	0.075	0.006|
24411134 (0.061)	|0.024	0.002	0.002	0.032|
44331312 (0.054)	|0.021	0.019	0.003	0.010|
Multiallelic Dprime: 0.266
BLOCK 435.  MARKERS: 2078 2079 2080 2081 2082
11411 (0.342)	|0.002	0.177	0.155	0.000|
13433 (0.324)	|0.313	0.000	0.000	0.004|
33213 (0.186)	|0.000	0.005	0.000	0.175|
13413 (0.141)	|0.008	0.083	0.040	0.006|
Multiallelic Dprime: 0.856
BLOCK 436.  MARKERS: 2083 2084 2085 2086 2087 2088 2089
4133412 (0.322)	|0.267	0.011	0.045|
2133212 (0.265)	|0.071	0.063	0.132|
2311441 (0.196)	|0.038	0.156	0.003|
2131441 (0.187)	|0.138	0.042	0.007|
Multiallelic Dprime: 0.553
BLOCK 437.  MARKERS: 2091 2092
31 (0.527)	|0.327	0.081	0.055	0.063|
41 (0.286)	|0.179	0.056	0.033	0.017|
33 (0.187)	|0.122	0.041	0.012	0.012|
Multiallelic Dprime: 0.073
BLOCK 438.  MARKERS: 2096 2097 2098 2099
1332 (0.628)	|0.399	0.136	0.090	0.002|
1312 (0.178)	|0.054	0.105	0.020	0.000|
3114 (0.100)	|0.015	0.051	0.002	0.032|
3312 (0.092)	|0.010	0.076	0.000	0.006|
Multiallelic Dprime: 0.505
BLOCK 439.  MARKERS: 2101 2102 2103
423 (0.478)	|0.415	0.028	0.018	0.011|
443 (0.371)	|0.104	0.123	0.060	0.082|
241 (0.112)	|0.043	0.014	0.056	0.000|
243 (0.040)	|0.000	0.033	0.005	0.000|
Multiallelic Dprime: 0.591
BLOCK 440.  MARKERS: 2104 2105 2106 2107
3343 (0.561)	|0.423	0.132	0.006|
1121 (0.198)	|0.006	0.039	0.154|
3341 (0.139)	|0.014	0.071	0.054|
3321 (0.092)	|0.084	0.000	0.008|
Multiallelic Dprime: 0.588
BLOCK 441.  MARKERS: 2108 2109
21 (0.534)	|0.496	0.000	0.041|
22 (0.241)	|0.000	0.240	0.000|
41 (0.225)	|0.058	0.000	0.165|
Multiallelic Dprime: 0.838
BLOCK 442.  MARKERS: 2110 2111
41 (0.552)	|0.498	0.000	0.055|
23 (0.240)	|0.058	0.172	0.010|
21 (0.208)	|0.203	0.000	0.000|
Multiallelic Dprime: 0.745
BLOCK 443.  MARKERS: 2112 2113
31 (0.759)	|0.467	0.272	0.011|
14 (0.172)	|0.153	0.005	0.014|
11 (0.065)	|0.054	0.007	0.001|
Multiallelic Dprime: 0.680
BLOCK 444.  MARKERS: 2116 2117 2118 2119 2120
43413 (0.678)	|0.313	0.244	0.108	0.011|
22241 (0.284)	|0.111	0.143	0.027	0.002|
43241 (0.027)	|0.012	0.011	0.003	0.002|
Multiallelic Dprime: 0.159
BLOCK 445.  MARKERS: 2122 2123 2124
221 (0.443)	|0.176	0.138	0.084	0.036|
321 (0.400)	|0.129	0.073	0.082	0.105|
343 (0.140)	|0.003	0.030	0.072	0.033|
323 (0.015)	|0.003	0.004	0.001	0.005|
Multiallelic Dprime: 0.254
BLOCK 446.  MARKERS: 2125 2126 2127 2128 2129
13224 (0.314)	|0.256	0.027	0.029|
31412 (0.245)	|0.025	0.172	0.049|
13412 (0.239)	|0.014	0.085	0.140|
33412 (0.179)	|0.062	0.055	0.058|
Multiallelic Dprime: 0.484
BLOCK 447.  MARKERS: 2130 2131 2132 2133
3313 (0.367)	|0.194	0.173|
1331 (0.346)	|0.348	0.000|
3133 (0.279)	|0.000	0.279|
Multiallelic Dprime: 0.641
BLOCK 448.  MARKERS: 2134 2135
33 (0.545)	|0.242	0.188	0.116|
14 (0.454)	|0.176	0.186	0.089|
Multiallelic Dprime: 0.069
BLOCK 449.  MARKERS: 2141 2142 2143
113 (0.417)	|0.251	0.166|
141 (0.374)	|0.335	0.037|
313 (0.204)	|0.191	0.012|
Multiallelic Dprime: 0.606
BLOCK 450.  MARKERS: 2145 2146 2147
334 (0.782)	|0.506	0.251	0.022|
213 (0.216)	|0.189	0.026	0.000|
Multiallelic Dprime: 0.597
BLOCK 451.  MARKERS: 2148 2149
21 (0.696)	|0.377	0.317|
43 (0.278)	|0.150	0.128|
23 (0.021)	|0.003	0.018|
Multiallelic Dprime: 0.050
BLOCK 452.  MARKERS: 2150 2151
23 (0.533)	|0.392	0.004	0.046	0.078	0.000|
44 (0.464)	|0.002	0.270	0.146	0.023	0.019|
Multiallelic Dprime: 0.848
BLOCK 453.  MARKERS: 2152 2153 2154 2155 2156 2157
124112 (0.394)	|0.369	0.027|
112331 (0.272)	|0.135	0.134|
312331 (0.191)	|0.029	0.163|
112311 (0.104)	|0.013	0.090|
114112 (0.019)	|0.020	0.000|
Multiallelic Dprime: 0.622
BLOCK 454.  MARKERS: 2159 2160
14 (0.574)	|0.286	0.190	0.096|
32 (0.423)	|0.210	0.121	0.086|
Multiallelic Dprime: 0.043
BLOCK 455.  MARKERS: 2165 2166 2167 2168
3124 (0.498)	|0.308	0.153	0.010	0.004	0.016|
3122 (0.313)	|0.081	0.024	0.180	0.019	0.006|
1444 (0.182)	|0.025	0.150	0.001	0.000	0.000|
Multiallelic Dprime: 0.553
BLOCK 456.  MARKERS: 2169 2170 2171 2172 2173 2174 2175
2411434 (0.415)	|0.200	0.055	0.008	0.155|
3222212 (0.329)	|0.084	0.160	0.041	0.045|
2411412 (0.192)	|0.009	0.004	0.173	0.003|
2421212 (0.025)	|0.000	0.006	0.005	0.016|
2411212 (0.022)	|0.003	0.020	0.000	0.000|
Multiallelic Dprime: 0.563
BLOCK 457.  MARKERS: 2177 2178 2179
341 (0.307)	|0.157	0.110	0.033	0.006|
343 (0.244)	|0.115	0.090	0.033	0.005|
143 (0.227)	|0.096	0.099	0.023	0.006|
321 (0.222)	|0.103	0.073	0.037	0.009|
Multiallelic Dprime: 0.066
BLOCK 458.  MARKERS: 2184 2185 2186
222 (0.471)	|0.217	0.210	0.044|
442 (0.373)	|0.182	0.150	0.041|
424 (0.126)	|0.046	0.067	0.012|
422 (0.025)	|0.011	0.011	0.003|
Multiallelic Dprime: 0.054
BLOCK 459.  MARKERS: 2187 2188
31 (0.459)	|0.343	0.086	0.031|
13 (0.440)	|0.354	0.056	0.031|
33 (0.101)	|0.071	0.015	0.013|
Multiallelic Dprime: 0.118
BLOCK 460.  MARKERS: 2194 2195
23 (0.768)	|0.629	0.105	0.035|
44 (0.157)	|0.084	0.023	0.051|
24 (0.075)	|0.057	0.017	0.000|
Multiallelic Dprime: 0.214
BLOCK 461.  MARKERS: 2197 2198
13 (0.769)	|0.403	0.261	0.106|
31 (0.145)	|0.024	0.024	0.097|
33 (0.085)	|0.003	0.020	0.062|
Multiallelic Dprime: 0.580
BLOCK 462.  MARKERS: 2199 2200
22 (0.430)	|0.245	0.073	0.078	0.032|
14 (0.304)	|0.150	0.076	0.039	0.035|
12 (0.266)	|0.136	0.060	0.042	0.025|
Multiallelic Dprime: 0.085
BLOCK 463.  MARKERS: 2204 2205 2206 2207
3332 (0.532)	|0.418	0.114|
3233 (0.209)	|0.163	0.046|
1313 (0.159)	|0.112	0.047|
3333 (0.091)	|0.076	0.015|
Multiallelic Dprime: 0.067
BLOCK 464.  MARKERS: 2213 2214
11 (0.774)	|0.608	0.123	0.043|
33 (0.226)	|0.050	0.157	0.015|
Multiallelic Dprime: 0.604
BLOCK 465.  MARKERS: 2215 2216
12 (0.657)	|0.332	0.187	0.081	0.024	0.009|
44 (0.281)	|0.122	0.129	0.019	0.004	0.004|
14 (0.058)	|0.023	0.010	0.015	0.000	0.010|
Multiallelic Dprime: 0.168
BLOCK 466.  MARKERS: 2218 2219 2220 2221 2222
22343 (0.480)	|0.077	0.325	0.078|
44121 (0.325)	|0.285	0.023	0.018|
22341 (0.116)	|0.034	0.011	0.072|
44341 (0.030)	|0.004	0.023	0.002|
24341 (0.023)	|0.021	0.000	0.003|
Multiallelic Dprime: 0.639
BLOCK 467.  MARKERS: 2223 2224
34 (0.423)	|0.249	0.121	0.051|
12 (0.388)	|0.109	0.125	0.153|
32 (0.189)	|0.052	0.113	0.023|
Multiallelic Dprime: 0.310
BLOCK 468.  MARKERS: 2226 2227 2228
321 (0.409)	|0.314	0.070	0.026|
124 (0.359)	|0.036	0.287	0.035|
344 (0.227)	|0.049	0.022	0.157|
Multiallelic Dprime: 0.639
BLOCK 469.  MARKERS: 2229 2230
43 (0.402)	|0.184	0.207	0.011|
31 (0.379)	|0.161	0.136	0.083|
33 (0.219)	|0.144	0.063	0.012|
Multiallelic Dprime: 0.216
BLOCK 470.  MARKERS: 2231 2232 2233
442 (0.489)	|0.152	0.160	0.178|
422 (0.406)	|0.205	0.151	0.048|
144 (0.104)	|0.100	0.006	0.000|
Multiallelic Dprime: 0.310
BLOCK 471.  MARKERS: 2236 2237 2238
311 (0.457)	|0.301	0.109	0.047|
123 (0.317)	|0.193	0.069	0.054|
111 (0.226)	|0.152	0.047	0.026|
Multiallelic Dprime: 0.064
BLOCK 472.  MARKERS: 2243 2244
21 (0.646)	|0.640	0.000	0.006|
41 (0.224)	|0.001	0.108	0.112|
42 (0.128)	|0.120	0.007	0.000|
Multiallelic Dprime: 0.937
BLOCK 473.  MARKERS: 2245 2246
33 (0.777)	|0.645	0.123|
11 (0.116)	|0.059	0.053|
31 (0.105)	|0.013	0.096|
Multiallelic Dprime: 0.548
BLOCK 474.  MARKERS: 2247 2248 2249 2250
4411 (0.720)	|0.296	0.308	0.116|
2333 (0.272)	|0.120	0.058	0.093|
Multiallelic Dprime: 0.222
BLOCK 475.  MARKERS: 2251 2252
23 (0.421)	|0.260	0.097	0.062|
21 (0.368)	|0.070	0.238	0.060|
43 (0.211)	|0.196	0.011	0.001|
Multiallelic Dprime: 0.481
BLOCK 476.  MARKERS: 2254 2255
22 (0.524)	|0.167	0.258	0.079	0.014|
32 (0.350)	|0.301	0.029	0.013	0.007|
24 (0.126)	|0.065	0.002	0.060	0.000|
Multiallelic Dprime: 0.554
BLOCK 477.  MARKERS: 2257 2258 2259 2260 2261 2262 2263
2222233 (0.533)	|0.343	0.039	0.150|
4444314 (0.290)	|0.084	0.186	0.020|
2222214 (0.151)	|0.065	0.036	0.047|
2444314 (0.021)	|0.000	0.011	0.009|
Multiallelic Dprime: 0.416
BLOCK 478.  MARKERS: 2265 2266
11 (0.494)	|0.290	0.188	0.017|
33 (0.271)	|0.146	0.088	0.037|
13 (0.230)	|0.066	0.146	0.017|
Multiallelic Dprime: 0.212
BLOCK 479.  MARKERS: 2267 2268
44 (0.505)	|0.150	0.257	0.086	0.004|
21 (0.424)	|0.338	0.060	0.023	0.000|
41 (0.071)	|0.040	0.006	0.001	0.024|
Multiallelic Dprime: 0.546
BLOCK 480.  MARKERS: 2270 2271 2272 2273 2274 2275 2276
1143432 (0.527)	|0.266	0.082	0.132	0.028	0.014|
1231214 (0.324)	|0.103	0.122	0.060	0.024	0.013|
3131412 (0.109)	|0.018	0.076	0.012	0.000	0.000|
1131412 (0.028)	|0.022	0.003	0.000	0.000	0.001|
Multiallelic Dprime: 0.299
BLOCK 481.  MARKERS: 2279 2280 2281 2282
2412 (0.411)	|0.030	0.295	0.083|
2213 (0.288)	|0.282	0.002	0.002|
4432 (0.207)	|0.043	0.002	0.162|
2432 (0.053)	|0.003	0.003	0.048|
2413 (0.029)	|0.021	0.008	0.000|
Multiallelic Dprime: 0.781
BLOCK 482.  MARKERS: 2283 2284 2285
244 (0.381)	|0.000	0.380	0.000|
442 (0.312)	|0.314	0.000	0.000|
214 (0.296)	|0.076	0.000	0.221|
Multiallelic Dprime: 0.923
BLOCK 483.  MARKERS: 2286 2287
12 (0.392)	|0.000	0.319	0.070|
22 (0.386)	|0.350	0.001	0.033|
21 (0.222)	|0.002	0.008	0.212|
Multiallelic Dprime: 0.875
BLOCK 484.  MARKERS: 2288 2289 2290 2291 2292
43221 (0.350)	|0.319	0.027	0.005|
23221 (0.328)	|0.269	0.050	0.010|
41443 (0.314)	|0.229	0.059	0.027|
Multiallelic Dprime: 0.261
BLOCK 485.  MARKERS: 2293 2294
24 (0.820)	|0.556	0.251	0.014|
12 (0.137)	|0.082	0.050	0.005|
22 (0.043)	|0.026	0.017	0.000|
Multiallelic Dprime: 0.090
BLOCK 486.  MARKERS: 2295 2296
33 (0.664)	|0.386	0.230	0.039|
11 (0.318)	|0.000	0.126	0.190|
31 (0.018)	|0.000	0.002	0.016|
Multiallelic Dprime: 0.591
BLOCK 487.  MARKERS: 2297 2298 2299
112 (0.386)	|0.239	0.093	0.035	0.018|
234 (0.358)	|0.216	0.088	0.042	0.014|
214 (0.246)	|0.125	0.086	0.026	0.008|
Multiallelic Dprime: 0.085
BLOCK 488.  MARKERS: 2304 2305 2306 2307 2308
21241 (0.587)	|0.518	0.070|
33421 (0.268)	|0.225	0.043|
33424 (0.104)	|0.098	0.006|
23421 (0.041)	|0.039	0.001|
Multiallelic Dprime: 0.125
BLOCK 489.  MARKERS: 2311 2312
32 (0.880)	|0.619	0.088	0.173|
14 (0.120)	|0.012	0.108	0.000|
Multiallelic Dprime: 0.879
BLOCK 490.  MARKERS: 2313 2314 2315
141 (0.630)	|0.485	0.134	0.011|
324 (0.197)	|0.120	0.071	0.005|
344 (0.173)	|0.082	0.091	0.000|
Multiallelic Dprime: 0.244
BLOCK 491.  MARKERS: 2319 2320
22 (0.688)	|0.450	0.157	0.016	0.068|
41 (0.296)	|0.044	0.079	0.144	0.028|
42 (0.016)	|0.001	0.000	0.000	0.014|
Multiallelic Dprime: 0.513
BLOCK 492.  MARKERS: 2321 2322 2323 2324
3343 (0.493)	|0.380	0.113	0.002|
3121 (0.237)	|0.151	0.085	0.000|
3341 (0.159)	|0.003	0.155	0.000|
2341 (0.109)	|0.002	0.001	0.106|
Multiallelic Dprime: 0.560
BLOCK 493.  MARKERS: 2326 2327
23 (0.536)	|0.312	0.155	0.068|
42 (0.356)	|0.198	0.099	0.055|
43 (0.108)	|0.060	0.034	0.015|
Multiallelic Dprime: 0.027
BLOCK 494.  MARKERS: 2330 2331
24 (0.569)	|0.280	0.277	0.013|
42 (0.289)	|0.133	0.135	0.016|
22 (0.138)	|0.083	0.054	0.001|
Multiallelic Dprime: 0.065
BLOCK 495.  MARKERS: 2333 2334 2335
144 (0.500)	|0.494	0.000|
322 (0.465)	|0.245	0.221|
344 (0.030)	|0.000	0.029|
Multiallelic Dprime: 0.895
BLOCK 496.  MARKERS: 2336 2337 2338
333 (0.740)	|0.432	0.202	0.101|
111 (0.253)	|0.145	0.068	0.039|
Multiallelic Dprime: 0.018
BLOCK 497.  MARKERS: 2346 2347
32 (0.579)	|0.376	0.163	0.016	0.015|
12 (0.272)	|0.039	0.085	0.147	0.000|
14 (0.144)	|0.005	0.000	0.045	0.092|
Multiallelic Dprime: 0.627
BLOCK 498.  MARKERS: 2348 2349 2350 2351 2352 2353 2354 2355
41224312 (0.421)	|0.412	0.006	0.000|
23412131 (0.247)	|0.000	0.247	0.000|
41224112 (0.207)	|0.147	0.059	0.000|
23422131 (0.109)	|0.000	0.000	0.107|
Multiallelic Dprime: 0.846
BLOCK 499.  MARKERS: 2356 2357 2358
234 (0.570)	|0.287	0.208	0.071|
212 (0.316)	|0.129	0.161	0.027|
434 (0.106)	|0.044	0.046	0.016|
Multiallelic Dprime: 0.127
BLOCK 500.  MARKERS: 2360 2361
11 (0.460)	|0.158	0.218	0.073	0.008|
13 (0.421)	|0.110	0.025	0.138	0.147|
33 (0.115)	|0.099	0.000	0.013	0.004|
Multiallelic Dprime: 0.502
BLOCK 501.  MARKERS: 2362 2363 2364
332 (0.369)	|0.156	0.104	0.108|
132 (0.244)	|0.030	0.212	0.003|
342 (0.224)	|0.148	0.064	0.012|
334 (0.158)	|0.125	0.000	0.033|
Multiallelic Dprime: 0.463
BLOCK 502.  MARKERS: 2366 2367
13 (0.462)	|0.191	0.098	0.115	0.051|
33 (0.380)	|0.164	0.121	0.056	0.035|
12 (0.157)	|0.080	0.032	0.036	0.008|
Multiallelic Dprime: 0.116
BLOCK 503.  MARKERS: 2371 2372 2373 2374
3331 (0.437)	|0.421	0.009	0.009|
1113 (0.251)	|0.007	0.027	0.216|
1311 (0.207)	|0.046	0.159	0.002|
1111 (0.095)	|0.004	0.073	0.018|
Multiallelic Dprime: 0.826
BLOCK 504.  MARKERS: 2375 2376
31 (0.481)	|0.153	0.241	0.080	0.006|
34 (0.270)	|0.137	0.038	0.087	0.008|
14 (0.247)	|0.115	0.038	0.047	0.043|
Multiallelic Dprime: 0.323
BLOCK 505.  MARKERS: 2377 2378 2379 2380
4232 (0.404)	|0.361	0.040|
2431 (0.319)	|0.274	0.045|
4212 (0.214)	|0.204	0.011|
4432 (0.057)	|0.049	0.004|
Multiallelic Dprime: 0.185
BLOCK 506.  MARKERS: 2383 2384 2385 2386
1431 (0.889)	|0.637	0.134	0.078	0.037|
3213 (0.103)	|0.052	0.028	0.005	0.019|
Multiallelic Dprime: 0.266
BLOCK 507.  MARKERS: 2388 2389 2390
242 (0.689)	|0.405	0.283|
424 (0.165)	|0.132	0.034|
442 (0.086)	|0.077	0.009|
422 (0.055)	|0.009	0.047|
Multiallelic Dprime: 0.334
BLOCK 508.  MARKERS: 2391 2392 2393 2394
3222 (0.625)	|0.393	0.021	0.139	0.073|
2144 (0.375)	|0.121	0.169	0.035	0.050|
Multiallelic Dprime: 0.433
BLOCK 509.  MARKERS: 2395 2396 2397
124 (0.513)	|0.511	0.000	0.000|
142 (0.190)	|0.017	0.133	0.040|
444 (0.174)	|0.134	0.041	0.000|
144 (0.122)	|0.120	0.002	0.000|
Multiallelic Dprime: 0.800
BLOCK 510.  MARKERS: 2398 2399 2400 2401 2402 2403
313414 (0.780)	|0.684	0.008	0.089|
131132 (0.177)	|0.009	0.161	0.007|
311414 (0.042)	|0.000	0.000	0.041|
Multiallelic Dprime: 0.852
BLOCK 511.  MARKERS: 2404 2405
42 (0.692)	|0.604	0.088|
24 (0.170)	|0.170	0.000|
44 (0.137)	|0.057	0.078|
Multiallelic Dprime: 0.403
BLOCK 512.  MARKERS: 2406 2407
22 (0.833)	|0.573	0.131	0.130|
44 (0.166)	|0.115	0.044	0.006|
Multiallelic Dprime: 0.140
BLOCK 513.  MARKERS: 2408 2409
33 (0.686)	|0.426	0.260|
13 (0.175)	|0.086	0.089|
11 (0.137)	|0.063	0.074|
Multiallelic Dprime: 0.171
BLOCK 514.  MARKERS: 2413 2414
23 (0.578)	|0.226	0.131	0.220|
41 (0.422)	|0.171	0.245	0.007|
Multiallelic Dprime: 0.364
BLOCK 515.  MARKERS: 2416 2417
34 (0.397)	|0.202	0.075	0.119|
14 (0.377)	|0.119	0.210	0.048|
32 (0.227)	|0.120	0.089	0.017|
Multiallelic Dprime: 0.278
BLOCK 516.  MARKERS: 2419 2420
24 (0.442)	|0.004	0.283	0.001	0.142|
22 (0.374)	|0.120	0.005	0.238	0.006|
44 (0.184)	|0.178	0.004	0.000	0.000|
Multiallelic Dprime: 0.851
BLOCK 517.  MARKERS: 2421 2422 2423 2424 2425 2426 2427 2428 2429 2430 2431
32211333121 (0.303)	|0.006	0.171	0.117	0.000	0.000|
14443313321 (0.292)	|0.050	0.000	0.000	0.126	0.115|
14241313311 (0.238)	|0.226	0.000	0.004	0.000	0.001|
14241111323 (0.149)	|0.131	0.000	0.014	0.001	0.000|
Multiallelic Dprime: 0.895
BLOCK 518.  MARKERS: 2433 2434 2435 2436 2437 2438 2439
2113132 (0.415)	|0.023	0.281	0.111|
2334114 (0.174)	|0.150	0.002	0.022|
2134132 (0.138)	|0.104	0.008	0.026|
4334332 (0.130)	|0.124	0.000	0.006|
4334132 (0.118)	|0.073	0.013	0.031|
Multiallelic Dprime: 0.688
BLOCK 519.  MARKERS: 2441 2442
44 (0.493)	|0.364	0.059	0.070|
42 (0.308)	|0.279	0.021	0.007|
14 (0.199)	|0.086	0.068	0.043|
Multiallelic Dprime: 0.311
BLOCK 520.  MARKERS: 2444 2445
41 (0.729)	|0.371	0.164	0.145	0.046|
23 (0.148)	|0.046	0.044	0.053	0.004|
21 (0.121)	|0.074	0.021	0.025	0.000|
Multiallelic Dprime: 0.148
BLOCK 521.  MARKERS: 2450 2451 2452 2453 2454
32432 (0.491)	|0.313	0.138	0.042|
43314 (0.230)	|0.139	0.046	0.045|
42314 (0.225)	|0.125	0.090	0.011|
32314 (0.051)	|0.038	0.010	0.004|
Multiallelic Dprime: 0.106
BLOCK 522.  MARKERS: 2462 2463
42 (0.615)	|0.337	0.170	0.039	0.025	0.018	0.016|
32 (0.284)	|0.114	0.021	0.008	0.092	0.035	0.005|
33 (0.101)	|0.011	0.004	0.083	0.000	0.001	0.002|
Multiallelic Dprime: 0.467
BLOCK 523.  MARKERS: 2467 2468 2469 2470 2471 2472 2473 2474 2475
211413112 (0.462)	|0.300	0.075	0.033	0.053	0.000|
232131312 (0.195)	|0.003	0.074	0.069	0.018	0.017|
432413312 (0.130)	|0.000	0.025	0.039	0.062	0.002|
432411334 (0.117)	|0.004	0.110	0.001	0.001	0.000|
232413312 (0.054)	|0.025	0.025	0.000	0.002	0.000|
232413112 (0.023)	|0.000	0.014	0.002	0.007	0.000|
Multiallelic Dprime: 0.597
BLOCK 524.  MARKERS: 2477 2478 2479 2480 2481 2482
313141 (0.335)	|0.285	0.019	0.028|
433144 (0.329)	|0.105	0.183	0.041|
414134 (0.149)	|0.131	0.010	0.008|
433244 (0.149)	|0.023	0.104	0.020|
413141 (0.022)	|0.012	0.006	0.004|
Multiallelic Dprime: 0.555
BLOCK 525.  MARKERS: 2484 2485
11 (0.567)	|0.381	0.092	0.093|
33 (0.327)	|0.225	0.060	0.042|
13 (0.103)	|0.063	0.028	0.012|
Multiallelic Dprime: 0.055
BLOCK 526.  MARKERS: 2491 2492
12 (0.671)	|0.372	0.139	0.057	0.054	0.019	0.015	0.011|
14 (0.182)	|0.020	0.031	0.062	0.057	0.012	0.000	0.000|
22 (0.147)	|0.138	0.000	0.007	0.002	0.000	0.000	0.000|
Multiallelic Dprime: 0.383
BLOCK 527.  MARKERS: 2495 2496 2497 2498 2499
41142 (0.526)	|0.518	0.008	0.000|
13222 (0.170)	|0.004	0.150	0.016|
41222 (0.125)	|0.065	0.052	0.008|
43221 (0.113)	|0.004	0.003	0.106|
43222 (0.030)	|0.002	0.003	0.026|
41122 (0.015)	|0.000	0.015	0.000|
13142 (0.011)	|0.011	0.000	0.000|
Multiallelic Dprime: 0.843
BLOCK 528.  MARKERS: 2501 2502
21 (0.608)	|0.606	0.000	0.002|
42 (0.233)	|0.008	0.181	0.043|
41 (0.159)	|0.019	0.040	0.101|
Multiallelic Dprime: 0.883
BLOCK 529.  MARKERS: 2503 2504
31 (0.635)	|0.499	0.029	0.080	0.009	0.010|
21 (0.223)	|0.054	0.165	0.000	0.004	0.000|
34 (0.142)	|0.016	0.069	0.055	0.000	0.002|
Multiallelic Dprime: 0.624
BLOCK 530.  MARKERS: 2507 2508 2509 2510 2511 2512 2513 2514
21142213 (0.569)	|0.312	0.181	0.078|
22333433 (0.261)	|0.146	0.104	0.012|
32333431 (0.136)	|0.079	0.055	0.000|
22333213 (0.013)	|0.007	0.006	0.000|
32333433 (0.011)	|0.002	0.008	0.001|
Multiallelic Dprime: 0.111
BLOCK 531.  MARKERS: 2518 2519
22 (0.548)	|0.150	0.243	0.155|
44 (0.356)	|0.348	0.004	0.004|
24 (0.093)	|0.023	0.002	0.068|
Multiallelic Dprime: 0.751
BLOCK 532.  MARKERS: 2520 2521
22 (0.522)	|0.090	0.385	0.046|
24 (0.251)	|0.237	0.012	0.002|
42 (0.227)	|0.162	0.005	0.061|
Multiallelic Dprime: 0.743
BLOCK 533.  MARKERS: 2523 2524 2525
421 (0.490)	|0.458	0.019	0.013|
211 (0.402)	|0.087	0.314	0.000|
424 (0.109)	|0.073	0.036	0.000|
Multiallelic Dprime: 0.725
BLOCK 534.  MARKERS: 2526 2527 2528
112 (0.619)	|0.361	0.195	0.062|
444 (0.369)	|0.194	0.129	0.046|
114 (0.013)	|0.002	0.010	0.001|
Multiallelic Dprime: 0.070
BLOCK 535.  MARKERS: 2532 2533
22 (0.557)	|0.465	0.015	0.007	0.068|
42 (0.334)	|0.185	0.139	0.002	0.005|
41 (0.109)	|0.004	0.001	0.103	0.001|
Multiallelic Dprime: 0.590
BLOCK 536.  MARKERS: 2534 2535 2536 2537
2124 (0.655)	|0.646	0.004	0.006|
4222 (0.157)	|0.004	0.074	0.078|
4212 (0.109)	|0.019	0.091	0.000|
2122 (0.075)	|0.003	0.000	0.071|
Multiallelic Dprime: 0.907
BLOCK 537.  MARKERS: 2538 2539
44 (0.674)	|0.603	0.055	0.015|
14 (0.171)	|0.021	0.073	0.077|
13 (0.155)	|0.051	0.039	0.063|
Multiallelic Dprime: 0.636
BLOCK 538.  MARKERS: 2540 2541 2542 2543 2544
42433 (0.674)	|0.577	0.069	0.028|
13233 (0.167)	|0.121	0.039	0.008|
13241 (0.155)	|0.144	0.000	0.011|
Multiallelic Dprime: 0.164
BLOCK 539.  MARKERS: 2545 2546
12 (0.846)	|0.630	0.084	0.000	0.094	0.037|
34 (0.108)	|0.000	0.000	0.103	0.000	0.000|
32 (0.046)	|0.002	0.041	0.000	0.000	0.003|
Multiallelic Dprime: 0.880
BLOCK 540.  MARKERS: 2548 2549 2550 2551 2552
33433 (0.631)	|0.234	0.196	0.146	0.052|
33443 (0.127)	|0.053	0.038	0.021	0.015|
41342 (0.102)	|0.039	0.031	0.015	0.017|
31443 (0.093)	|0.036	0.032	0.010	0.013|
31342 (0.040)	|0.013	0.017	0.006	0.003|
Multiallelic Dprime: 0.093
BLOCK 541.  MARKERS: 2557 2558 2559 2560 2561 2562
122122 (0.377)	|0.321	0.052|
234424 (0.317)	|0.131	0.183|
234414 (0.197)	|0.093	0.104|
124122 (0.102)	|0.013	0.088|
Multiallelic Dprime: 0.454
BLOCK 542.  MARKERS: 2565 2566
33 (0.558)	|0.541	0.010	0.007|
11 (0.431)	|0.027	0.307	0.096|
Multiallelic Dprime: 0.927
BLOCK 543.  MARKERS: 2567 2568
24 (0.574)	|0.514	0.054	0.006|
32 (0.322)	|0.068	0.176	0.078|
34 (0.104)	|0.061	0.000	0.043|
Multiallelic Dprime: 0.647
BLOCK 544.  MARKERS: 2569 2570
14 (0.643)	|0.288	0.224	0.074	0.044|
11 (0.231)	|0.106	0.081	0.026	0.014|
31 (0.127)	|0.065	0.038	0.012	0.007|
Multiallelic Dprime: 0.043
BLOCK 545.  MARKERS: 2576 2577 2578 2579 2580
21444 (0.458)	|0.325	0.132	0.000|
43244 (0.344)	|0.124	0.218	0.002|
41432 (0.113)	|0.034	0.069	0.009|
41444 (0.065)	|0.032	0.032	0.000|
Multiallelic Dprime: 0.340
BLOCK 546.  MARKERS: 2582 2583
12 (0.525)	|0.339	0.130	0.057|
31 (0.459)	|0.307	0.097	0.056|
11 (0.013)	|0.008	0.000	0.005|
Multiallelic Dprime: 0.052
BLOCK 547.  MARKERS: 2586 2587
43 (0.655)	|0.347	0.266	0.041|
23 (0.227)	|0.075	0.045	0.107|
41 (0.119)	|0.025	0.094	0.000|
Multiallelic Dprime: 0.334
BLOCK 548.  MARKERS: 2589 2590
42 (0.447)	|0.154	0.109	0.124	0.059|
24 (0.405)	|0.133	0.103	0.060	0.108|
44 (0.148)	|0.063	0.030	0.030	0.024|
Multiallelic Dprime: 0.130
BLOCK 549.  MARKERS: 2591 2592 2593 2594
3242 (0.349)	|0.272	0.075	0.002|
3442 (0.241)	|0.224	0.018	0.000|
3234 (0.214)	|0.013	0.201	0.000|
1242 (0.192)	|0.003	0.000	0.189|
Multiallelic Dprime: 0.783
BLOCK 550.  MARKERS: 2595 2596 2597
331 (0.514)	|0.190	0.141	0.182|
343 (0.295)	|0.240	0.044	0.012|
131 (0.191)	|0.060	0.128	0.003|
Multiallelic Dprime: 0.453
BLOCK 551.  MARKERS: 2599 2600
13 (0.489)	|0.380	0.047	0.054	0.007|
11 (0.313)	|0.035	0.194	0.081	0.005|
33 (0.198)	|0.030	0.156	0.003	0.009|
Multiallelic Dprime: 0.620
BLOCK 552.  MARKERS: 2602 2603 2604 2605
1133 (0.443)	|0.325	0.115|
2131 (0.397)	|0.299	0.098|
1413 (0.139)	|0.129	0.010|
2133 (0.022)	|0.019	0.002|
Multiallelic Dprime: 0.188
BLOCK 553.  MARKERS: 2606 2607 2608
242 (0.772)	|0.575	0.190|
314 (0.225)	|0.133	0.091|
Multiallelic Dprime: 0.171
BLOCK 554.  MARKERS: 2611 2612
31 (0.711)	|0.284	0.251	0.108	0.063|
43 (0.280)	|0.192	0.040	0.042	0.005|
Multiallelic Dprime: 0.397
BLOCK 555.  MARKERS: 2613 2614 2615 2616 2617 2618 2619 2620 2621
241313141 (0.481)	|0.283	0.101	0.053	0.037|
241313143 (0.291)	|0.102	0.043	0.122	0.021|
413132323 (0.149)	|0.059	0.058	0.024	0.008|
243132323 (0.068)	|0.021	0.018	0.001	0.025|
Multiallelic Dprime: 0.262
BLOCK 556.  MARKERS: 2622 2623 2624 2625 2626
23211 (0.470)	|0.127	0.173	0.134	0.027	0.002	0.009|
44331 (0.222)	|0.080	0.039	0.059	0.022	0.017	0.002|
44333 (0.199)	|0.109	0.042	0.032	0.007	0.008	0.000|
24331 (0.092)	|0.049	0.014	0.020	0.000	0.006	0.000|
Multiallelic Dprime: 0.244
BLOCK 557.  MARKERS: 2629 2630 2631 2632 2633
14413 (0.368)	|0.143	0.051	0.074	0.098|
34221 (0.273)	|0.063	0.141	0.069	0.001|
31213 (0.247)	|0.194	0.038	0.007	0.010|
34213 (0.058)	|0.028	0.003	0.009	0.018|
34211 (0.036)	|0.026	0.003	0.006	0.000|
34223 (0.010)	|0.000	0.002	0.000	0.008|
Multiallelic Dprime: 0.423
BLOCK 558.  MARKERS: 2634 2635 2636 2637 2638 2639 2640
2323444 (0.459)	|0.271	0.055	0.104	0.025|
1414222 (0.238)	|0.049	0.130	0.010	0.050|
2414422 (0.167)	|0.054	0.033	0.062	0.018|
2323424 (0.137)	|0.064	0.044	0.023	0.006|
Multiallelic Dprime: 0.338
BLOCK 559.  MARKERS: 2645 2646 2647 2648
2114 (0.438)	|0.118	0.280	0.041|
2432 (0.262)	|0.096	0.005	0.160|
1114 (0.199)	|0.185	0.011	0.003|
2434 (0.099)	|0.023	0.072	0.003|
Multiallelic Dprime: 0.586
BLOCK 560.  MARKERS: 2650 2651
11 (0.423)	|0.375	0.006	0.041|
13 (0.369)	|0.130	0.227	0.012|
33 (0.208)	|0.051	0.003	0.153|
Multiallelic Dprime: 0.676
BLOCK 561.  MARKERS: 2653 2654
32 (0.556)	|0.044	0.078	0.218	0.135	0.051	0.013|
12 (0.237)	|0.220	0.005	0.000	0.000	0.000	0.001|
34 (0.207)	|0.000	0.179	0.022	0.000	0.000	0.000|
Multiallelic Dprime: 0.803
BLOCK 562.  MARKERS: 2655 2656 2657 2658 2659 2660 2661 2662 2663 2664 2665 2666
112121434212 (0.263)	|0.258	0.000	0.000	0.000	0.000	0.000|
312411224432 (0.261)	|0.000	0.000	0.218	0.000	0.037	0.000|
332411421232 (0.241)	|0.000	0.237	0.000	0.000	0.000	0.000|
314412234231 (0.136)	|0.000	0.000	0.000	0.133	0.000	0.000|
312411424432 (0.051)	|0.000	0.000	0.000	0.000	0.049	0.000|
112411224432 (0.015)	|0.000	0.000	0.001	0.000	0.000	0.013|
Multiallelic Dprime: 0.980
BLOCK 563.  MARKERS: 2667 2668 2669 2670 2671 2672 2673 2674 2675 2676 2677 2678
311114323311 (0.264)	|0.263	0.000	0.000|
232342243313 (0.244)	|0.236	0.000	0.000|
311112221113 (0.225)	|0.000	0.224	0.000|
232142243343 (0.135)	|0.135	0.000	0.000|
311114321311 (0.086)	|0.038	0.000	0.046|
312114323311 (0.013)	|0.013	0.000	0.000|
Multiallelic Dprime: 0.960
BLOCK 564.  MARKERS: 2680 2681
31 (0.709)	|0.250	0.087	0.189	0.124	0.004	0.041|
13 (0.233)	|0.024	0.177	0.021	0.000	0.000	0.000|
11 (0.050)	|0.000	0.000	0.007	0.000	0.042	0.000|
Multiallelic Dprime: 0.697
BLOCK 565.  MARKERS: 2682 2683 2684 2685 2686 2687 2688 2689 2690 2691 2692 2693 2694 2695 2696 2697 2698 2699 2700
4332233232431312312 (0.275)	|0.231	0.011	0.022	0.004|
4334233431212112314 (0.270)	|0.018	0.013	0.203	0.037|
4332233212432312312 (0.219)	|0.006	0.202	0.009	0.002|
1112424232432334132 (0.124)	|0.015	0.042	0.037	0.031|
4332233232432334132 (0.048)	|0.035	0.000	0.011	0.000|
4332233232432312312 (0.041)	|0.000	0.032	0.004	0.000|
Multiallelic Dprime: 0.717
BLOCK 566.  MARKERS: 2702 2703 2704
431 (0.311)	|0.131	0.123	0.011	0.041|
331 (0.308)	|0.242	0.054	0.007	0.006|
312 (0.292)	|0.159	0.034	0.096	0.004|
332 (0.078)	|0.000	0.071	0.002	0.001|
Multiallelic Dprime: 0.416
BLOCK 567.  MARKERS: 2707 2708 2709 2710 2711 2712
212134 (0.536)	|0.205	0.236	0.094|
221314 (0.285)	|0.153	0.091	0.041|
412332 (0.119)	|0.065	0.036	0.017|
212332 (0.052)	|0.003	0.043	0.006|
Multiallelic Dprime: 0.171
BLOCK 568.  MARKERS: 2713 2714
23 (0.426)	|0.378	0.037	0.011|
21 (0.413)	|0.104	0.298	0.011|
41 (0.160)	|0.011	0.094	0.055|
Multiallelic Dprime: 0.637
BLOCK 569.  MARKERS: 2717 2718
11 (0.493)	|0.440	0.046	0.006|
23 (0.429)	|0.137	0.188	0.103|
13 (0.078)	|0.079	0.000	0.000|
Multiallelic Dprime: 0.735
BLOCK 570.  MARKERS: 2720 2721 2722 2723
1324 (0.656)	|0.416	0.092	0.074	0.020	0.000	0.036|
3144 (0.233)	|0.006	0.106	0.045	0.001	0.075	0.000|
3142 (0.109)	|0.013	0.002	0.000	0.092	0.000	0.000|
Multiallelic Dprime: 0.694
BLOCK 571.  MARKERS: 2724 2725 2726 2727 2728 2729 2730 2731 2732 2733
1423334411 (0.438)	|0.437	0.000|
1423314411 (0.200)	|0.199	0.003|
4141313213 (0.119)	|0.118	0.000|
4141113231 (0.113)	|0.000	0.112|
4141113233 (0.074)	|0.062	0.013|
4141314411 (0.034)	|0.035	0.000|
Multiallelic Dprime: 0.906
BLOCK 572.  MARKERS: 2734 2735
21 (0.861)	|0.361	0.288	0.211|
33 (0.139)	|0.071	0.060	0.010|
Multiallelic Dprime: 0.246
BLOCK 573.  MARKERS: 2736 2737 2738 2739
2431 (0.431)	|0.374	0.000	0.000	0.049|
4213 (0.348)	|0.003	0.279	0.060	0.000|
4233 (0.221)	|0.000	0.047	0.170	0.000|
Multiallelic Dprime: 0.846
BLOCK 574.  MARKERS: 2740 2741 2742 2743
2141 (0.376)	|0.376	0.000	0.000|
4233 (0.326)	|0.008	0.299	0.019|
4243 (0.231)	|0.002	0.000	0.229|
2143 (0.049)	|0.000	0.002	0.047|
Multiallelic Dprime: 0.966
BLOCK 575.  MARKERS: 2745 2746
21 (0.396)	|0.164	0.008	0.223|
23 (0.309)	|0.008	0.272	0.029|
41 (0.295)	|0.266	0.002	0.028|
Multiallelic Dprime: 0.696
BLOCK 576.  MARKERS: 2747 2748 2749 2750
1231 (0.438)	|0.169	0.157	0.093	0.007	0.001|
1434 (0.282)	|0.248	0.004	0.001	0.007	0.011|
3211 (0.280)	|0.158	0.031	0.082	0.006	0.000|
Multiallelic Dprime: 0.451
BLOCK 577.  MARKERS: 2752 2753 2754 2755 2756 2757 2758 2759 2760 2761 2762 2763 2764
2211413144423 (0.574)	|0.309	0.177	0.040	0.049|
2232231312232 (0.194)	|0.075	0.107	0.004	0.008|
4431231114232 (0.176)	|0.059	0.056	0.057	0.004|
2231231114222 (0.021)	|0.012	0.005	0.000	0.002|
2212231312232 (0.012)	|0.007	0.004	0.000	0.000|
Multiallelic Dprime: 0.241
BLOCK 578.  MARKERS: 2766 2767 2768
311 (0.465)	|0.448	0.017|
331 (0.364)	|0.357	0.005|
232 (0.104)	|0.003	0.099|
332 (0.067)	|0.046	0.021|
Multiallelic Dprime: 0.788
BLOCK 579.  MARKERS: 2769 2770 2771
134 (0.855)	|0.347	0.190	0.119	0.108	0.007	0.053	0.006|
313 (0.142)	|0.008	0.000	0.003	0.002	0.093	0.000	0.033|
Multiallelic Dprime: 0.887
BLOCK 580.  MARKERS: 2772 2773 2774 2775 2776 2777 2778 2779 2780 2781 2782
13334432423 (0.355)	|0.307	0.002	0.047	0.000|
33211432123 (0.192)	|0.000	0.187	0.001	0.000|
34311232423 (0.123)	|0.089	0.000	0.032	0.000|
33211432423 (0.110)	|0.000	0.002	0.107	0.000|
33331444411 (0.101)	|0.000	0.002	0.000	0.098|
33311432423 (0.054)	|0.000	0.053	0.000	0.000|
33331444413 (0.038)	|0.037	0.000	0.002	0.000|
Multiallelic Dprime: 0.851
BLOCK 581.  MARKERS: 2783 2784 2785 2786 2787
33224 (0.440)	|0.334	0.104	0.002|
33244 (0.248)	|0.210	0.022	0.015|
12342 (0.200)	|0.006	0.004	0.188|
32342 (0.107)	|0.002	0.106	0.000|
Multiallelic Dprime: 0.658
BLOCK 582.  MARKERS: 2788 2789 2790 2791
2334 (0.552)	|0.265	0.150	0.137|
4114 (0.239)	|0.098	0.094	0.048|
4331 (0.207)	|0.083	0.043	0.081|
Multiallelic Dprime: 0.112
BLOCK 583.  MARKERS: 2798 2799
32 (0.445)	|0.288	0.086	0.046	0.019|
12 (0.289)	|0.172	0.060	0.034	0.017|
34 (0.267)	|0.149	0.020	0.068	0.023|
Multiallelic Dprime: 0.132
BLOCK 584.  MARKERS: 2802 2803 2804 2805 2806 2807 2808 2809 2810 2811
2231321314 (0.610)	|0.577	0.007	0.019|
4413233433 (0.166)	|0.043	0.073	0.049|
4231221334 (0.149)	|0.003	0.141	0.000|
2231221334 (0.059)	|0.045	0.004	0.009|
Multiallelic Dprime: 0.793
BLOCK 585.  MARKERS: 2812 2813 2814 2815 2816
44314 (0.678)	|0.627	0.046	0.002|
22131 (0.228)	|0.018	0.211	0.000|
42131 (0.084)	|0.005	0.070	0.008|
Multiallelic Dprime: 0.872
BLOCK 586.  MARKERS: 2818 2819 2820
213 (0.659)	|0.586	0.000	0.000	0.045|
444 (0.329)	|0.000	0.263	0.056	0.000|
214 (0.010)	|0.001	0.000	0.000	0.000|
Multiallelic Dprime: 0.998
BLOCK 587.  MARKERS: 2821 2822 2823 2824 2825 2826 2827 2828 2829 2830 2831 2832
444124311322 (0.588)	|0.465	0.121	0.001|
212242443113 (0.262)	|0.004	0.259	0.000|
212242313113 (0.057)	|0.000	0.005	0.050|
412242443113 (0.046)	|0.000	0.044	0.000|
Multiallelic Dprime: 0.901
BLOCK 588.  MARKERS: 2833 2834
22 (0.493)	|0.450	0.000	0.000	0.002	0.000	0.035|
14 (0.445)	|0.000	0.197	0.168	0.007	0.050	0.000|
12 (0.062)	|0.000	0.001	0.000	0.058	0.000	0.000|
Multiallelic Dprime: 0.988
BLOCK 589.  MARKERS: 2835 2836 2837 2838 2839 2840 2841 2842 2843 2844
2142211133 (0.451)	|0.327	0.031	0.093|
2343211333 (0.198)	|0.037	0.158	0.003|
4312423111 (0.170)	|0.159	0.008	0.001|
2342211133 (0.067)	|0.013	0.050	0.002|
4312423113 (0.049)	|0.049	0.000	0.000|
2143211333 (0.036)	|0.001	0.032	0.003|
Multiallelic Dprime: 0.652
BLOCK 590.  MARKERS: 2847 2848 2849
411 (0.605)	|0.486	0.119|
231 (0.285)	|0.108	0.177|
412 (0.103)	|0.088	0.014|
Multiallelic Dprime: 0.412
BLOCK 591.  MARKERS: 2851 2852
11 (0.686)	|0.455	0.217	0.000	0.003	0.012|
34 (0.312)	|0.004	0.000	0.199	0.090	0.016|
Multiallelic Dprime: 0.967
BLOCK 592.  MARKERS: 2853 2854 2855 2856 2857 2858 2859 2860
32224141 (0.460)	|0.414	0.020	0.000	0.010	0.011|
32242323 (0.218)	|0.000	0.000	0.198	0.019	0.000|
13124141 (0.199)	|0.000	0.194	0.000	0.000	0.000|
33124141 (0.093)	|0.000	0.092	0.000	0.000	0.000|
32242121 (0.026)	|0.001	0.026	0.000	0.000	0.000|
Multiallelic Dprime: 0.963
BLOCK 593.  MARKERS: 2861 2862 2863 2864 2865 2866 2867
2233114 (0.417)	|0.194	0.118	0.058	0.038	0.008|
1233314 (0.333)	|0.223	0.034	0.061	0.011	0.005|
2411131 (0.201)	|0.105	0.066	0.010	0.019	0.003|
2413114 (0.029)	|0.015	0.011	0.000	0.000	0.003|
2233314 (0.011)	|0.004	0.004	0.000	0.002	0.000|
Multiallelic Dprime: 0.217
BLOCK 594.  MARKERS: 2868 2869 2870 2871
3343 (0.546)	|0.472	0.000	0.003	0.000	0.000	0.036	0.000	0.013	0.011	0.000|
1121 (0.233)	|0.000	0.117	0.000	0.086	0.001	0.000	0.016	0.000	0.000	0.010|
3121 (0.131)	|0.000	0.001	0.101	0.000	0.023	0.003	0.000	0.000	0.000	0.000|
3341 (0.071)	|0.002	0.016	0.003	0.000	0.048	0.000	0.000	0.000	0.001	0.000|
3321 (0.019)	|0.000	0.000	0.000	0.001	0.014	0.003	0.000	0.000	0.000	0.000|
Multiallelic Dprime: 0.947
BLOCK 595.  MARKERS: 2872 2873 2874 2875 2876 2877 2878 2879
21242123 (0.475)	|0.222	0.200	0.050|
42411321 (0.134)	|0.037	0.090	0.004|
22242143 (0.106)	|0.073	0.032	0.000|
42411323 (0.089)	|0.070	0.016	0.000|
42242123 (0.087)	|0.058	0.022	0.006|
22242123 (0.042)	|0.013	0.019	0.007|
42412323 (0.016)	|0.013	0.002	0.001|
21242143 (0.014)	|0.013	0.001	0.000|
41242123 (0.010)	|0.003	0.005	0.002|
42411123 (0.010)	|0.000	0.009	0.000|
Multiallelic Dprime: 0.277
BLOCK 596.  MARKERS: 2882 2883 2884 2885
1132 (0.517)	|0.408	0.099	0.008|
2411 (0.400)	|0.038	0.255	0.104|
2412 (0.071)	|0.067	0.001	0.002|
Multiallelic Dprime: 0.650
BLOCK 597.  MARKERS: 2887 2888 2889 2890
3132 (0.517)	|0.371	0.077	0.070|
4312 (0.362)	|0.239	0.078	0.044|
4313 (0.114)	|0.104	0.010	0.000|
Multiallelic Dprime: 0.144
BLOCK 598.  MARKERS: 2896 2897
33 (0.716)	|0.612	0.015	0.065	0.013	0.006|
32 (0.168)	|0.013	0.088	0.042	0.009	0.012|
12 (0.115)	|0.012	0.090	0.005	0.009	0.000|
Multiallelic Dprime: 0.759
BLOCK 599.  MARKERS: 2900 2901 2902 2903 2904
31321 (0.636)	|0.195	0.196	0.131	0.050	0.056|
33143 (0.194)	|0.083	0.021	0.044	0.008	0.027|
43141 (0.112)	|0.050	0.009	0.000	0.047	0.004|
33141 (0.031)	|0.012	0.002	0.000	0.009	0.006|
31341 (0.017)	|0.008	0.000	0.007	0.001	0.000|
Multiallelic Dprime: 0.306
BLOCK 600.  MARKERS: 2907 2908 2909 2910 2911 2912 2913 2914 2915 2916
3413221334 (0.351)	|0.192	0.147	0.000	0.007|
3413221113 (0.230)	|0.200	0.026	0.000	0.000|
3413241113 (0.188)	|0.171	0.009	0.004	0.002|
4132322134 (0.117)	|0.009	0.105	0.000	0.000|
4112322134 (0.094)	|0.040	0.023	0.023	0.006|
Multiallelic Dprime: 0.504
BLOCK 601.  MARKERS: 2917 2918 2919 2920 2921 2922
222334 (0.626)	|0.627	0.000	0.000|
444442 (0.315)	|0.000	0.314	0.000|
424342 (0.027)	|0.000	0.001	0.027|
244442 (0.016)	|0.000	0.017	0.000|
Multiallelic Dprime: 0.999
BLOCK 602.  MARKERS: 2923 2924 2925 2926
3123 (0.636)	|0.593	0.038	0.004|
1341 (0.333)	|0.200	0.100	0.032|
3323 (0.030)	|0.027	0.002	0.002|
Multiallelic Dprime: 0.618
BLOCK 603.  MARKERS: 2932 2933 2934 2935
3332 (0.821)	|0.520	0.091	0.121	0.038	0.028	0.007	0.000	0.002	0.009|
2214 (0.139)	|0.018	0.095	0.000	0.002	0.000	0.000	0.015	0.000	0.001|
2314 (0.038)	|0.000	0.002	0.000	0.002	0.000	0.017	0.000	0.014	0.000|
Multiallelic Dprime: 0.758
BLOCK 604.  MARKERS: 2937 2938 2939 2940 2941 2942 2943 2944 2945 2946 2947
42144412422 (0.541)
23321124241 (0.190)
42121424241 (0.122)
42144412421 (0.042)
42321124241 (0.028)
42121124241 (0.023)
23121124241 (0.016)
42121124422 (0.016)
42144412242 (0.011)
