# Supplementary material for: Genetic Structure of the Spanish Population
Source: BMC Genomics. 2010 May 25;11:326. doi: 10.1186/1471-2164-11-326 (PMC2887418; doi:10.1186/1471-2164-11-326)
Supplement: Additional file 1 — List of haplotype blocks across all autosomal chromosomes in the Spanish population. Each block is described by the SNPs that compose it, the major haplotypes with haplotypic frequencies, and the LD (D') among adjacent blocks. For each chromosome, the correspondence list between the SNP names and numbers is included in a separate table. [file 1471-2164-11-326-S1.ZIP › chr5q.GABRIELblocks]

BLOCK 1.  MARKERS: 1 2 3 4 5 6 7 8 9 10 11 12 13
4143223114213 (0.576)	|0.404	0.071	0.007	0.019	0.023	0.047|
2334231331413 (0.180)	|0.011	0.011	0.088	0.033	0.002	0.026|
2143223114212 (0.120)	|0.000	0.003	0.005	0.039	0.067	0.003|
2334131331423 (0.118)	|0.010	0.098	0.000	0.004	0.000	0.004|
Multiallelic Dprime: 0.703
BLOCK 2.  MARKERS: 16 17 18 19 20 21 22 23 24 25 26 27 28 29 30 31
1441122414322434 (0.425)	|0.188	0.116	0.100	0.010|
1441143414344414 (0.188)	|0.050	0.080	0.012	0.043|
1441122412322214 (0.099)	|0.052	0.034	0.009	0.000|
4232322232144412 (0.096)	|0.025	0.024	0.037	0.008|
1441122412344414 (0.093)	|0.014	0.051	0.014	0.012|
1441122414322214 (0.080)	|0.019	0.021	0.037	0.002|
Multiallelic Dprime: 0.270
BLOCK 3.  MARKERS: 35 36 37 38
2111 (0.353)	|0.299	0.006	0.047	0.000|
4322 (0.334)	|0.016	0.197	0.113	0.007|
4321 (0.213)	|0.004	0.031	0.054	0.121|
4311 (0.082)	|0.075	0.002	0.000	0.003|
Multiallelic Dprime: 0.718
BLOCK 4.  MARKERS: 39 40 41 42 43 44
112142 (0.399)	|0.260	0.121	0.008	0.009|
332241 (0.242)	|0.180	0.026	0.032	0.000|
112122 (0.216)	|0.113	0.028	0.071	0.002|
314142 (0.133)	|0.124	0.004	0.003	0.003|
Multiallelic Dprime: 0.319
BLOCK 5.  MARKERS: 47 48 49 50 51
33413 (0.682)	|0.394	0.076	0.122	0.082	0.008|
13413 (0.180)	|0.027	0.128	0.013	0.013	0.002|
31241 (0.115)	|0.043	0.002	0.000	0.000	0.070|
33213 (0.014)	|0.011	0.002	0.001	0.001	0.000|
Multiallelic Dprime: 0.555
BLOCK 6.  MARKERS: 52 53 54 55
1232 (0.477)	|0.405	0.047	0.010	0.010|
1212 (0.210)	|0.116	0.078	0.012	0.000|
3314 (0.136)	|0.047	0.050	0.039	0.000|
1314 (0.096)	|0.039	0.031	0.018	0.008|
1312 (0.081)	|0.052	0.001	0.025	0.000|
Multiallelic Dprime: 0.427
BLOCK 7.  MARKERS: 58 59 60 61
2222 (0.658)	|0.273	0.010	0.004	0.101	0.096	0.060	0.067	0.024|
2343 (0.207)	|0.000	0.192	0.000	0.003	0.000	0.000	0.000	0.000|
3323 (0.105)	|0.000	0.000	0.101	0.000	0.000	0.000	0.000	0.000|
2323 (0.018)	|0.000	0.000	0.000	0.000	0.000	0.015	0.000	0.000|
Multiallelic Dprime: 0.943
BLOCK 8.  MARKERS: 62 63 64 65 66 67 68 69 70 71 72
31411442242 (0.276)	|0.264	0.000	0.002	0.000	0.009|
14443322434 (0.205)	|0.000	0.198	0.000	0.000	0.000|
31141322234 (0.108)	|0.004	0.000	0.065	0.034	0.001|
31411442244 (0.104)	|0.082	0.000	0.020	0.000	0.002|
31443321234 (0.100)	|0.016	0.000	0.057	0.001	0.022|
31411322234 (0.074)	|0.001	0.000	0.003	0.041	0.030|
31441322434 (0.067)	|0.000	0.066	0.000	0.000	0.000|
31411322434 (0.025)	|0.000	0.024	0.000	0.000	0.000|
Multiallelic Dprime: 0.889
BLOCK 9.  MARKERS: 73 74 75 76 77 78
434142 (0.383)	|0.148	0.228	0.008|
332142 (0.304)	|0.233	0.067	0.004|
412334 (0.151)	|0.018	0.038	0.091|
412142 (0.080)	|0.069	0.004	0.007|
432142 (0.068)	|0.060	0.007	0.000|
Multiallelic Dprime: 0.511
BLOCK 10.  MARKERS: 80 81 82 83
1412 (0.533)	|0.423	0.020	0.044	0.038	0.004|
1414 (0.349)	|0.236	0.082	0.002	0.004	0.011|
3232 (0.116)	|0.106	0.000	0.003	0.000	0.002|
Multiallelic Dprime: 0.308
BLOCK 11.  MARKERS: 84 85 86 87 88 89 90 91 92 93
2244313433 (0.771)	|0.366	0.205	0.151	0.000	0.044	0.000|
4422131314 (0.103)	|0.000	0.000	0.000	0.094	0.000	0.000|
2244313413 (0.049)	|0.000	0.000	0.008	0.000	0.000	0.041|
2424131313 (0.041)	|0.000	0.000	0.003	0.000	0.037	0.000|
4424131313 (0.016)	|0.003	0.000	0.013	0.000	0.000	0.000|
Multiallelic Dprime: 0.838
BLOCK 12.  MARKERS: 94 95 96 97 98 99 100 101 102 103 104
32344324241 (0.377)	|0.371	0.000	0.000	0.000|
32344324243 (0.204)	|0.000	0.027	0.151	0.028|
32344324441 (0.176)	|0.175	0.000	0.000	0.000|
13222212423 (0.098)	|0.000	0.079	0.017	0.002|
13222214443 (0.081)	|0.000	0.080	0.002	0.000|
32242224443 (0.043)	|0.000	0.000	0.000	0.041|
Multiallelic Dprime: 0.929
BLOCK 13.  MARKERS: 105 106 107 108
2411 (0.553)	|0.289	0.142	0.118|
1132 (0.204)	|0.010	0.147	0.042|
1112 (0.169)	|0.112	0.042	0.013|
2412 (0.069)	|0.000	0.000	0.069|
Multiallelic Dprime: 0.404
BLOCK 14.  MARKERS: 109 110 111 112 113
14444 (0.413)	|0.374	0.031	0.004	0.001|
41221 (0.331)	|0.073	0.184	0.053	0.020|
41421 (0.244)	|0.134	0.055	0.053	0.000|
Multiallelic Dprime: 0.549
BLOCK 15.  MARKERS: 114 115 116 117 118 119 120
2341232 (0.590)	|0.561	0.028|
4423121 (0.272)	|0.004	0.268|
2443232 (0.111)	|0.063	0.048|
4423122 (0.022)	|0.001	0.020|
Multiallelic Dprime: 0.814
BLOCK 16.  MARKERS: 121 122
34 (0.633)	|0.378	0.243	0.007|
11 (0.367)	|0.185	0.174	0.010|
Multiallelic Dprime: 0.107
BLOCK 17.  MARKERS: 124 125
22 (0.563)	|0.027	0.227	0.212	0.077	0.004	0.004	0.000|
41 (0.416)	|0.344	0.000	0.000	0.019	0.029	0.010	0.012|
42 (0.017)	|0.012	0.000	0.000	0.003	0.002	0.000	0.000|
Multiallelic Dprime: 0.873
BLOCK 18.  MARKERS: 126 127 128 129 130
31114 (0.387)	|0.248	0.002	0.031	0.102	0.000|
11244 (0.226)	|0.007	0.169	0.003	0.000	0.046|
11114 (0.212)	|0.196	0.000	0.004	0.010	0.000|
34112 (0.097)	|0.002	0.000	0.095	0.000	0.000|
34114 (0.036)	|0.005	0.003	0.028	0.000	0.000|
31244 (0.015)	|0.000	0.015	0.000	0.000	0.000|
31112 (0.011)	|0.000	0.000	0.011	0.000	0.000|
Multiallelic Dprime: 0.779
BLOCK 19.  MARKERS: 131 132 133 134 135
21322 (0.459)	|0.328	0.090	0.013	0.017	0.008|
23124 (0.193)	|0.010	0.077	0.088	0.016	0.002|
21324 (0.180)	|0.034	0.097	0.004	0.015	0.025|
41344 (0.117)	|0.005	0.094	0.005	0.000	0.012|
23324 (0.047)	|0.040	0.002	0.003	0.002	0.000|
Multiallelic Dprime: 0.561
BLOCK 20.  MARKERS: 136 137 138 139
1131 (0.419)	|0.359	0.010	0.000	0.052	0.000	0.000|
3132 (0.361)	|0.116	0.225	0.000	0.001	0.000	0.018|
1311 (0.113)	|0.000	0.000	0.114	0.000	0.000	0.000|
1132 (0.051)	|0.006	0.024	0.000	0.002	0.018	0.000|
1331 (0.048)	|0.046	0.000	0.000	0.002	0.000	0.000|
Multiallelic Dprime: 0.757
BLOCK 21.  MARKERS: 140 141 142 143 144 145 146
1343224 (0.531)	|0.358	0.125	0.047|
1321342 (0.261)	|0.257	0.003	0.000|
2143224 (0.115)	|0.100	0.002	0.013|
1341342 (0.058)	|0.058	0.000	0.000|
1343244 (0.018)	|0.000	0.000	0.017|
1323224 (0.017)	|0.011	0.007	0.000|
Multiallelic Dprime: 0.692
BLOCK 22.  MARKERS: 147 148
41 (0.784)	|0.259	0.246	0.087	0.119	0.002	0.048	0.010	0.000|
22 (0.136)	|0.001	0.000	0.000	0.000	0.104	0.000	0.000	0.021|
21 (0.079)	|0.002	0.000	0.050	0.000	0.000	0.001	0.019	0.000|
Multiallelic Dprime: 0.867
BLOCK 23.  MARKERS: 149 150 151 152 153 154 155 156 157
124422312 (0.264)	|0.263	0.000	0.000|
324423312 (0.246)	|0.245	0.000	0.000|
131242131 (0.137)	|0.138	0.000	0.000|
124423312 (0.119)	|0.120	0.000	0.000|
124222111 (0.105)	|0.000	0.104	0.000|
121242131 (0.049)	|0.049	0.000	0.000|
121422111 (0.029)	|0.000	0.000	0.030|
124222312 (0.021)	|0.020	0.000	0.000|
Multiallelic Dprime: 1.000
BLOCK 24.  MARKERS: 159 160 161
313 (0.851)	|0.628	0.223|
132 (0.104)	|0.000	0.105|
332 (0.043)	|0.002	0.041|
Multiallelic Dprime: 0.982
BLOCK 25.  MARKERS: 163 164 165
114 (0.632)	|0.238	0.331	0.049	0.004|
332 (0.368)	|0.109	0.011	0.236	0.012|
Multiallelic Dprime: 0.589
BLOCK 26.  MARKERS: 166 167 168 169
3142 (0.348)	|0.326	0.011	0.004	0.007|
2321 (0.342)	|0.044	0.240	0.003	0.055|
3141 (0.284)	|0.053	0.012	0.148	0.073|
3321 (0.016)	|0.011	0.004	0.000	0.002|
Multiallelic Dprime: 0.753
BLOCK 27.  MARKERS: 170 171 172
413 (0.444)	|0.373	0.071|
333 (0.266)	|0.226	0.040|
431 (0.155)	|0.115	0.040|
433 (0.135)	|0.105	0.030|
Multiallelic Dprime: 0.117
BLOCK 28.  MARKERS: 176 177 178
212 (0.820)	|0.505	0.182	0.052	0.070|
444 (0.180)	|0.009	0.057	0.111	0.004|
Multiallelic Dprime: 0.649
BLOCK 29.  MARKERS: 181 182 183
213 (0.514)	|0.433	0.081|
241 (0.239)	|0.186	0.053|
111 (0.164)	|0.066	0.099|
211 (0.073)	|0.050	0.024|
Multiallelic Dprime: 0.322
BLOCK 30.  MARKERS: 184 185
42 (0.742)	|0.310	0.250	0.054	0.037	0.067	0.001|
24 (0.258)	|0.000	0.000	0.161	0.084	0.000	0.011|
Multiallelic Dprime: 0.872
BLOCK 31.  MARKERS: 186 187 188 189 190 191 192 193
42243133 (0.309)	|0.224	0.039	0.003	0.001	0.039	0.000|
43221213 (0.249)	|0.005	0.000	0.153	0.087	0.002	0.000|
12221233 (0.214)	|0.035	0.135	0.000	0.000	0.000	0.039|
43421231 (0.120)	|0.000	0.074	0.003	0.041	0.000	0.000|
12223233 (0.067)	|0.002	0.000	0.064	0.001	0.000	0.000|
12221213 (0.013)	|0.000	0.001	0.011	0.000	0.000	0.000|
Multiallelic Dprime: 0.781
BLOCK 32.  MARKERS: 194 195 196 197 198 199 200
3144232 (0.272)	|0.092	0.167	0.010	0.001|
4324222 (0.261)	|0.200	0.022	0.040	0.000|
3144234 (0.237)	|0.174	0.009	0.053	0.001|
3141332 (0.133)	|0.099	0.003	0.030	0.000|
3144222 (0.044)	|0.025	0.000	0.000	0.018|
4144222 (0.042)	|0.034	0.000	0.006	0.001|
Multiallelic Dprime: 0.442
BLOCK 33.  MARKERS: 203 204 205 206
2224 (0.631)	|0.514	0.000	0.000	0.095	0.023|
2443 (0.205)	|0.000	0.197	0.000	0.000	0.000|
3443 (0.142)	|0.000	0.000	0.140	0.000	0.000|
2223 (0.022)	|0.000	0.016	0.000	0.000	0.000|
Multiallelic Dprime: 1.000
BLOCK 34.  MARKERS: 208 209 210 211 212 213
423414 (0.516)	|0.515	0.000|
421232 (0.211)	|0.000	0.212|
233412 (0.140)	|0.086	0.055|
423412 (0.094)	|0.056	0.037|
423432 (0.023)	|0.000	0.023|
Multiallelic Dprime: 0.783
BLOCK 35.  MARKERS: 214 215 216 217 218 219
111424 (0.675)	|0.518	0.044	0.106	0.006|
333211 (0.325)	|0.036	0.258	0.026	0.004|
Multiallelic Dprime: 0.734
BLOCK 36.  MARKERS: 220 221 222 223 224
13312 (0.554)	|0.486	0.020	0.049|
33311 (0.302)	|0.092	0.133	0.076|
11232 (0.132)	|0.112	0.017	0.003|
13311 (0.011)	|0.006	0.000	0.005|
Multiallelic Dprime: 0.568
BLOCK 37.  MARKERS: 226 227
21 (0.697)	|0.329	0.254	0.077	0.030|
22 (0.172)	|0.044	0.123	0.000	0.000|
42 (0.132)	|0.058	0.028	0.045	0.000|
Multiallelic Dprime: 0.272
BLOCK 38.  MARKERS: 230 231 232 233
1133 (0.429)	|0.170	0.240	0.018|
1311 (0.405)	|0.023	0.095	0.288|
3133 (0.122)	|0.121	0.002	0.000|
1331 (0.030)	|0.031	0.000	0.000|
Multiallelic Dprime: 0.637
BLOCK 39.  MARKERS: 234 235
21 (0.352)	|0.030	0.126	0.142	0.047|
22 (0.338)	|0.323	0.005	0.000	0.010|
41 (0.310)	|0.170	0.111	0.000	0.025|
Multiallelic Dprime: 0.617
BLOCK 40.  MARKERS: 236 237 238 239
1432 (0.522)	|0.209	0.048	0.127	0.055	0.079|
4424 (0.243)	|0.055	0.141	0.024	0.015	0.007|
1132 (0.144)	|0.015	0.010	0.008	0.093	0.018|
1424 (0.082)	|0.026	0.027	0.021	0.004	0.003|
Multiallelic Dprime: 0.444
BLOCK 41.  MARKERS: 241 242 243 244 245 246
312214 (0.306)	|0.204	0.000	0.103|
412212 (0.231)	|0.000	0.231	0.000|
341232 (0.183)	|0.183	0.000	0.000|
312414 (0.167)	|0.000	0.000	0.167|
341212 (0.107)	|0.003	0.102	0.000|
Multiallelic Dprime: 0.853
BLOCK 42.  MARKERS: 247 248
43 (0.388)	|0.124	0.118	0.132	0.008|
22 (0.329)	|0.133	0.100	0.088	0.008|
42 (0.279)	|0.110	0.081	0.059	0.026|
Multiallelic Dprime: 0.094
BLOCK 43.  MARKERS: 258 259 260 261
4144 (0.367)	|0.296	0.069|
2321 (0.300)	|0.291	0.010|
4121 (0.280)	|0.101	0.179|
4124 (0.041)	|0.010	0.034|
Multiallelic Dprime: 0.571
BLOCK 44.  MARKERS: 262 263
31 (0.705)	|0.412	0.263	0.030|
13 (0.295)	|0.002	0.090	0.203|
Multiallelic Dprime: 0.647
BLOCK 45.  MARKERS: 264 265
11 (0.414)	|0.374	0.022	0.018|
13 (0.352)	|0.105	0.052	0.179|
41 (0.232)	|0.064	0.158	0.005|
Multiallelic Dprime: 0.643
BLOCK 46.  MARKERS: 267 268 269 270
1211 (0.542)	|0.285	0.077	0.014	0.129	0.025|
1423 (0.233)	|0.026	0.032	0.109	0.003	0.054|
4423 (0.200)	|0.000	0.097	0.064	0.005	0.033|
Multiallelic Dprime: 0.637
BLOCK 47.  MARKERS: 272 273 274 275 276 277
214411 (0.316)	|0.247	0.065	0.000|
222413 (0.207)	|0.207	0.000	0.000|
224441 (0.187)	|0.000	0.187	0.000|
224411 (0.145)	|0.001	0.141	0.004|
424311 (0.121)	|0.000	0.000	0.121|
Multiallelic Dprime: 0.865
BLOCK 48.  MARKERS: 278 279
13 (0.462)	|0.457	0.003	0.001|
31 (0.406)	|0.016	0.212	0.179|
33 (0.131)	|0.100	0.029	0.001|
Multiallelic Dprime: 0.877
BLOCK 49.  MARKERS: 280 281
22 (0.573)	|0.303	0.249	0.015	0.006|
44 (0.246)	|0.004	0.071	0.164	0.005|
42 (0.181)	|0.024	0.000	0.000	0.155|
Multiallelic Dprime: 0.731
BLOCK 50.  MARKERS: 282 283 284
222 (0.333)	|0.147	0.062	0.049	0.064	0.004|
242 (0.319)	|0.098	0.070	0.067	0.043	0.033|
144 (0.178)	|0.084	0.038	0.026	0.026	0.004|
244 (0.167)	|0.046	0.028	0.054	0.024	0.011|
Multiallelic Dprime: 0.156
BLOCK 51.  MARKERS: 289 290 291 292 293 294 295 296 297 298
3314212341 (0.375)	|0.331	0.045|
3312313341 (0.202)	|0.175	0.020|
3114343121 (0.196)	|0.171	0.026|
1334343122 (0.156)	|0.147	0.008|
3314313341 (0.053)	|0.049	0.003|
Multiallelic Dprime: 0.153
BLOCK 52.  MARKERS: 300 301 302
443 (0.888)	|0.424	0.232	0.161	0.066|
324 (0.103)	|0.008	0.009	0.011	0.075|
Multiallelic Dprime: 0.680
BLOCK 53.  MARKERS: 303 304 305 306 307
31313 (0.437)	|0.366	0.071|
21132 (0.242)	|0.002	0.240|
33313 (0.172)	|0.147	0.025|
31333 (0.142)	|0.142	0.000|
Multiallelic Dprime: 0.711
BLOCK 54.  MARKERS: 309 310
33 (0.657)	|0.440	0.186	0.032|
11 (0.343)	|0.222	0.067	0.054|
Multiallelic Dprime: 0.110
BLOCK 55.  MARKERS: 311 312
22 (0.661)	|0.385	0.064	0.110	0.081	0.012|
44 (0.253)	|0.182	0.046	0.013	0.005	0.002|
42 (0.086)	|0.005	0.051	0.008	0.004	0.016|
Multiallelic Dprime: 0.313
BLOCK 56.  MARKERS: 314 315 316 317 318 319 320
2411441 (0.571)	|0.348	0.159	0.041	0.008	0.011|
4231232 (0.161)	|0.044	0.004	0.104	0.006	0.000|
4431442 (0.131)	|0.105	0.002	0.011	0.011	0.000|
4434232 (0.090)	|0.009	0.011	0.002	0.066	0.000|
4234232 (0.031)	|0.003	0.000	0.000	0.027	0.000|
Multiallelic Dprime: 0.546
BLOCK 57.  MARKERS: 321 322 323 324 325 326
332323 (0.508)	|0.336	0.171|
111343 (0.181)	|0.139	0.040|
311124 (0.161)	|0.078	0.083|
331323 (0.128)	|0.073	0.054|
332343 (0.011)	|0.006	0.005|
Multiallelic Dprime: 0.155
BLOCK 58.  MARKERS: 327 328 329
431 (0.635)	|0.603	0.029|
213 (0.361)	|0.269	0.092|
Multiallelic Dprime: 0.621
BLOCK 59.  MARKERS: 330 331
13 (0.874)	|0.343	0.203	0.186	0.090	0.026	0.013	0.008|
21 (0.122)	|0.056	0.028	0.004	0.022	0.000	0.007	0.001|
Multiallelic Dprime: 0.246
BLOCK 60.  MARKERS: 333 334 335 336 337
32121 (0.399)	|0.254	0.089	0.058|
42141 (0.231)	|0.151	0.049	0.033|
34122 (0.190)	|0.114	0.037	0.039|
32221 (0.114)	|0.049	0.034	0.028|
42121 (0.025)	|0.007	0.008	0.011|
32122 (0.021)	|0.013	0.000	0.007|
34121 (0.010)	|0.002	0.006	0.002|
Multiallelic Dprime: 0.121
BLOCK 61.  MARKERS: 343 344
12 (0.601)	|0.225	0.374|
11 (0.222)	|0.210	0.012|
32 (0.177)	|0.161	0.014|
Multiallelic Dprime: 0.834
BLOCK 62.  MARKERS: 345 346
31 (0.595)	|0.352	0.063	0.095	0.085|
43 (0.401)	|0.164	0.109	0.077	0.045|
Multiallelic Dprime: 0.204
BLOCK 63.  MARKERS: 348 349 350 351
1242 (0.516)	|0.419	0.023	0.028	0.016	0.022|
3242 (0.174)	|0.057	0.000	0.014	0.103	0.000|
3143 (0.173)	|0.015	0.139	0.010	0.002	0.000|
1222 (0.130)	|0.008	0.002	0.108	0.002	0.007|
Multiallelic Dprime: 0.704
BLOCK 64.  MARKERS: 352 353 354 355 356 357 358 359
12213212 (0.504)	|0.414	0.085	0.004|
12431423 (0.164)	|0.148	0.016	0.000|
32413212 (0.160)	|0.137	0.015	0.008|
14413213 (0.125)	|0.125	0.000	0.000|
14413212 (0.030)	|0.016	0.007	0.006|
Multiallelic Dprime: 0.336
BLOCK 65.  MARKERS: 361 362
13 (0.851)	|0.836	0.015|
34 (0.128)	|0.005	0.123|
33 (0.021)	|0.010	0.011|
Multiallelic Dprime: 0.885
BLOCK 66.  MARKERS: 365 366
43 (0.851)	|0.669	0.179|
11 (0.149)	|0.010	0.139|
Multiallelic Dprime: 0.904
BLOCK 67.  MARKERS: 367 368
24 (0.679)	|0.470	0.179	0.025|
42 (0.318)	|0.117	0.190	0.010|
Multiallelic Dprime: 0.363
BLOCK 68.  MARKERS: 373 374 375 376 377 378 379
3422212 (0.588)	|0.588	0.000|
1244433 (0.370)	|0.136	0.235|
3422233 (0.036)	|0.000	0.036|
Multiallelic Dprime: 0.922
BLOCK 69.  MARKERS: 380 381 382
122 (0.724)	|0.496	0.193	0.025|
234 (0.276)	|0.155	0.087	0.033|
Multiallelic Dprime: 0.130
BLOCK 70.  MARKERS: 385 386 387 388
1111 (0.652)	|0.440	0.205	0.005|
3333 (0.280)	|0.011	0.241	0.027|
3331 (0.058)	|0.000	0.002	0.053|
Multiallelic Dprime: 0.753
BLOCK 71.  MARKERS: 389 390 391
312 (0.453)	|0.421	0.027	0.005|
434 (0.447)	|0.022	0.212	0.213|
412 (0.087)	|0.078	0.001	0.007|
Multiallelic Dprime: 0.860
BLOCK 72.  MARKERS: 392 393
41 (0.521)	|0.260	0.091	0.113	0.057|
21 (0.247)	|0.100	0.065	0.034	0.047|
43 (0.232)	|0.108	0.039	0.047	0.037|
Multiallelic Dprime: 0.105
BLOCK 73.  MARKERS: 395 396 397
433 (0.469)	|0.337	0.112	0.019|
431 (0.195)	|0.131	0.046	0.017|
411 (0.194)	|0.137	0.057	0.000|
131 (0.142)	|0.091	0.045	0.006|
Multiallelic Dprime: 0.072
BLOCK 74.  MARKERS: 404 405 406
444 (0.697)	|0.415	0.222	0.060|
222 (0.261)	|0.153	0.074	0.033|
422 (0.042)	|0.026	0.009	0.006|
Multiallelic Dprime: 0.048
BLOCK 75.  MARKERS: 410 411 412
232 (0.594)	|0.314	0.122	0.158|
222 (0.306)	|0.188	0.077	0.040|
424 (0.099)	|0.036	0.064	0.000|
Multiallelic Dprime: 0.205
BLOCK 76.  MARKERS: 413 414
34 (0.538)	|0.502	0.021	0.015|
32 (0.263)	|0.082	0.030	0.152|
12 (0.199)	|0.021	0.177	0.000|
Multiallelic Dprime: 0.764
BLOCK 77.  MARKERS: 415 416
22 (0.607)	|0.335	0.178	0.074	0.010|
42 (0.226)	|0.094	0.083	0.034	0.014|
44 (0.167)	|0.061	0.075	0.028	0.002|
Multiallelic Dprime: 0.158
BLOCK 78.  MARKERS: 426 427 428 429
4224 (0.489)	|0.260	0.103	0.114	0.011	0.003|
2314 (0.336)	|0.117	0.100	0.100	0.015	0.003|
2312 (0.136)	|0.068	0.034	0.022	0.009	0.004|
2214 (0.026)	|0.013	0.000	0.004	0.010	0.000|
Multiallelic Dprime: 0.151
BLOCK 79.  MARKERS: 432 433 434 435 436
41142 (0.461)	|0.150	0.114	0.088	0.022	0.042	0.025	0.004	0.001|
21142 (0.244)	|0.069	0.067	0.019	0.031	0.020	0.018	0.005	0.010|
22324 (0.240)	|0.118	0.052	0.017	0.027	0.003	0.008	0.002	0.001|
22122 (0.045)	|0.011	0.010	0.001	0.007	0.000	0.009	0.003	0.000|
22142 (0.010)	|0.002	0.002	0.002	0.000	0.000	0.002	0.000	0.000|
Multiallelic Dprime: 0.203
BLOCK 80.  MARKERS: 440 441 442 443 444 445 446 447 448 449 450 451 452 453 454 455 456 457 458
1213442134423434134 (0.347)	|0.338	0.004	0.000	0.000|
4213442134423234134 (0.246)	|0.238	0.004	0.006	0.000|
4432331211242242112 (0.125)	|0.003	0.092	0.030	0.000|
4433442234223232134 (0.088)	|0.000	0.065	0.000	0.023|
4432331211242242114 (0.067)	|0.011	0.054	0.002	0.000|
4213442234223232334 (0.062)	|0.010	0.000	0.049	0.003|
1213442234223232334 (0.014)	|0.000	0.000	0.013	0.000|
4212442234223232334 (0.012)	|0.001	0.000	0.011	0.000|
Multiallelic Dprime: 0.897
BLOCK 81.  MARKERS: 459 460 461 462
4444 (0.638)	|0.622	0.002	0.004|
2142 (0.225)	|0.075	0.146	0.003|
4424 (0.106)	|0.046	0.001	0.064|
2442 (0.027)	|0.026	0.001	0.000|
Multiallelic Dprime: 0.840
BLOCK 82.  MARKERS: 464 465 466
131 (0.774)	|0.406	0.338	0.028|
314 (0.150)	|0.081	0.060	0.008|
114 (0.071)	|0.042	0.025	0.003|
Multiallelic Dprime: 0.073
BLOCK 83.  MARKERS: 470 471 472
432 (0.528)	|0.399	0.080	0.050|
313 (0.426)	|0.167	0.196	0.063|
332 (0.040)	|0.037	0.000	0.004|
Multiallelic Dprime: 0.406
BLOCK 84.  MARKERS: 475 476
31 (0.607)	|0.105	0.157	0.153	0.104	0.088|
33 (0.277)	|0.179	0.047	0.010	0.022	0.016|
11 (0.116)	|0.008	0.070	0.027	0.009	0.002|
Multiallelic Dprime: 0.414
BLOCK 85.  MARKERS: 479 480 481 482 483
22243 (0.292)	|0.272	0.000	0.018|
22241 (0.275)	|0.004	0.271	0.000|
24433 (0.190)	|0.187	0.002	0.001|
22233 (0.134)	|0.000	0.008	0.124|
14433 (0.105)	|0.082	0.024	0.000|
Multiallelic Dprime: 0.884
BLOCK 86.  MARKERS: 485 486 487
133 (0.545)	|0.484	0.004	0.053|
311 (0.308)	|0.000	0.303	0.002|
131 (0.144)	|0.141	0.002	0.000|
Multiallelic Dprime: 0.888
BLOCK 87.  MARKERS: 488 489 490
223 (0.625)	|0.401	0.115	0.110|
441 (0.309)	|0.277	0.024	0.009|
423 (0.054)	|0.052	0.000	0.002|
Multiallelic Dprime: 0.639
BLOCK 88.  MARKERS: 492 493
13 (0.739)	|0.558	0.129	0.031|
21 (0.140)	|0.019	0.001	0.113|
11 (0.120)	|0.002	0.100	0.012|
Multiallelic Dprime: 0.728
BLOCK 89.  MARKERS: 494 495 496 497 498
32344 (0.579)	|0.307	0.192	0.030	0.012	0.006	0.031|
12424 (0.229)	|0.069	0.008	0.009	0.083	0.043	0.016|
14422 (0.157)	|0.000	0.009	0.116	0.027	0.000	0.003|
Multiallelic Dprime: 0.629
BLOCK 90.  MARKERS: 501 502 503 504 505 506 507 508
32333433 (0.387)	|0.104	0.066	0.079	0.047	0.055	0.030|
32331431 (0.214)	|0.048	0.052	0.024	0.034	0.014	0.043|
14333433 (0.163)	|0.041	0.047	0.043	0.014	0.012	0.003|
34413313 (0.129)	|0.021	0.018	0.016	0.032	0.024	0.019|
32331433 (0.054)	|0.003	0.006	0.033	0.003	0.005	0.004|
34333433 (0.050)	|0.011	0.014	0.004	0.015	0.004	0.003|
Multiallelic Dprime: 0.202
BLOCK 91.  MARKERS: 510 511 512 513 514 515 516
3111323 (0.227)	|0.186	0.037|
1111223 (0.205)	|0.170	0.035|
3323223 (0.198)	|0.137	0.062|
3111223 (0.146)	|0.067	0.078|
1111243 (0.114)	|0.094	0.020|
3111321 (0.103)	|0.093	0.009|
Multiallelic Dprime: 0.305
BLOCK 92.  MARKERS: 519 520
41 (0.746)	|0.627	0.118	0.000|
23 (0.245)	|0.008	0.207	0.026|
Multiallelic Dprime: 0.898
BLOCK 93.  MARKERS: 522 523 524 525
1441 (0.640)	|0.496	0.125	0.021	0.000|
4224 (0.327)	|0.027	0.120	0.180	0.000|
4244 (0.026)	|0.000	0.001	0.000	0.025|
Multiallelic Dprime: 0.703
BLOCK 94.  MARKERS: 526 527 528 529 530
21114 (0.526)	|0.454	0.070	0.002|
13324 (0.247)	|0.085	0.048	0.115|
13323 (0.200)	|0.035	0.159	0.006|
21324 (0.026)	|0.002	0.023	0.002|
Multiallelic Dprime: 0.631
BLOCK 95.  MARKERS: 533 534
32 (0.576)	|0.470	0.010	0.011	0.082|
34 (0.301)	|0.003	0.208	0.085	0.000|
24 (0.124)	|0.014	0.000	0.110	0.000|
Multiallelic Dprime: 0.881
BLOCK 96.  MARKERS: 535 536 537 538
4412 (0.486)	|0.486	0.000	0.000|
3244 (0.218)	|0.002	0.220	0.000|
3214 (0.205)	|0.129	0.019	0.053|
4214 (0.082)	|0.015	0.000	0.067|
Multiallelic Dprime: 0.817
BLOCK 97.  MARKERS: 539 540
32 (0.643)	|0.459	0.104	0.079|
34 (0.237)	|0.093	0.141	0.004|
12 (0.120)	|0.047	0.051	0.022|
Multiallelic Dprime: 0.374
BLOCK 98.  MARKERS: 541 542
44 (0.599)	|0.560	0.027	0.010	0.000|
13 (0.297)	|0.008	0.203	0.077	0.004|
14 (0.104)	|0.062	0.000	0.037	0.006|
Multiallelic Dprime: 0.782
BLOCK 99.  MARKERS: 543 544 545 546 547 548 549 550 551 552 553 554 555 556
34231123431334 (0.629)	|0.288	0.100	0.043	0.073	0.072	0.053|
44213323433334 (0.230)	|0.063	0.036	0.058	0.029	0.022	0.018|
42313342111142 (0.125)	|0.075	0.007	0.015	0.009	0.016	0.002|
44213323431334 (0.010)	|0.003	0.000	0.002	0.003	0.000	0.000|
Multiallelic Dprime: 0.184
BLOCK 100.  MARKERS: 558 559 560 561 562 563 564 565 566
113111214 (0.432)	|0.407	0.022	0.002|
113111212 (0.144)	|0.001	0.141	0.000|
131332432 (0.119)	|0.104	0.000	0.016|
131332232 (0.115)	|0.116	0.000	0.000|
331332232 (0.110)	|0.108	0.000	0.002|
113111232 (0.074)	|0.070	0.000	0.003|
Multiallelic Dprime: 0.774
BLOCK 101.  MARKERS: 567 568
14 (0.811)	|0.307	0.187	0.155	0.145	0.016|
32 (0.162)	|0.064	0.022	0.035	0.038	0.004|
12 (0.025)	|0.002	0.007	0.004	0.012	0.000|
Multiallelic Dprime: 0.114
BLOCK 102.  MARKERS: 570 571 572 573 574
14211 (0.373)	|0.369	0.003	0.000|
32441 (0.216)	|0.011	0.078	0.127|
32411 (0.195)	|0.161	0.032	0.002|
32443 (0.195)	|0.024	0.171	0.000|
14241 (0.020)	|0.002	0.000	0.019|
Multiallelic Dprime: 0.808
BLOCK 103.  MARKERS: 576 577
31 (0.565)	|0.189	0.158	0.040	0.134	0.021	0.015	0.004|
11 (0.287)	|0.006	0.027	0.135	0.002	0.073	0.029	0.007|
13 (0.148)	|0.066	0.002	0.000	0.022	0.040	0.010	0.002|
Multiallelic Dprime: 0.582
BLOCK 104.  MARKERS: 579 580 581 582 583 584 585 586 587 588 589 590
241342331321 (0.261)	|0.031	0.228	0.001	0.002|
243342332241 (0.188)	|0.151	0.006	0.002	0.030|
443441332241 (0.175)	|0.032	0.003	0.061	0.078|
243312332241 (0.156)	|0.083	0.072	0.001	0.000|
221342112243 (0.133)	|0.021	0.037	0.074	0.000|
243442332241 (0.054)	|0.046	0.004	0.000	0.002|
243342312241 (0.012)	|0.005	0.000	0.000	0.000|
Multiallelic Dprime: 0.652
BLOCK 105.  MARKERS: 591 592 593 594 595
22332 (0.377)	|0.358	0.003	0.008	0.009|
22321 (0.357)	|0.004	0.355	0.000	0.000|
13332 (0.142)	|0.020	0.000	0.119	0.004|
22132 (0.112)	|0.023	0.000	0.006	0.081|
Multiallelic Dprime: 0.903
BLOCK 106.  MARKERS: 596 597 598 599 600 601
231133 (0.409)	|0.002	0.289	0.000	0.118	0.000|
341212 (0.359)	|0.343	0.000	0.003	0.000	0.012|
342232 (0.135)	|0.000	0.000	0.126	0.000	0.000|
341232 (0.096)	|0.087	0.000	0.001	0.000	0.005|
Multiallelic Dprime: 0.972
BLOCK 107.  MARKERS: 602 603 604 605 606
42111 (0.432)	|0.141	0.099	0.160	0.033|
12131 (0.292)	|0.162	0.048	0.029	0.053|
14432 (0.130)	|0.077	0.033	0.004	0.016|
12111 (0.119)	|0.012	0.062	0.008	0.036|
42131 (0.017)	|0.003	0.009	0.004	0.002|
Multiallelic Dprime: 0.333
BLOCK 108.  MARKERS: 609 610 611
112 (0.398)	|0.026	0.200	0.172	0.000|
132 (0.252)	|0.217	0.000	0.001	0.035|
111 (0.207)	|0.017	0.184	0.002	0.000|
212 (0.143)	|0.142	0.000	0.000	0.000|
Multiallelic Dprime: 0.792
BLOCK 109.  MARKERS: 612 613 614 615 616 617
444222 (0.401)	|0.370	0.004	0.020	0.006|
424444 (0.385)	|0.000	0.229	0.146	0.003|
142222 (0.174)	|0.004	0.000	0.000	0.167|
444224 (0.035)	|0.001	0.000	0.033	0.000|
Multiallelic Dprime: 0.919
BLOCK 110.  MARKERS: 618 619 620 621 622
21112 (0.376)	|0.128	0.094	0.085	0.071|
23334 (0.239)	|0.121	0.062	0.028	0.026|
43334 (0.201)	|0.142	0.012	0.035	0.012|
21334 (0.175)	|0.044	0.044	0.059	0.029|
Multiallelic Dprime: 0.246
BLOCK 111.  MARKERS: 625 626 627
423 (0.437)	|0.177	0.104	0.151	0.004|
223 (0.212)	|0.107	0.045	0.056	0.003|
243 (0.208)	|0.089	0.097	0.018	0.005|
424 (0.140)	|0.085	0.031	0.021	0.002|
Multiallelic Dprime: 0.197
BLOCK 112.  MARKERS: 629 630 631
114 (0.460)	|0.250	0.131	0.077|
312 (0.279)	|0.250	0.029	0.000|
144 (0.246)	|0.001	0.246	0.000|
112 (0.014)	|0.013	0.000	0.000|
Multiallelic Dprime: 0.584
BLOCK 113.  MARKERS: 632 633
41 (0.515)	|0.155	0.144	0.126	0.081	0.005|
23 (0.408)	|0.151	0.103	0.114	0.030	0.008|
43 (0.077)	|0.021	0.016	0.006	0.032	0.000|
Multiallelic Dprime: 0.115
BLOCK 114.  MARKERS: 636 637 638 639 640
12132 (0.328)	|0.111	0.133	0.070	0.010|
12142 (0.263)	|0.256	0.003	0.004	0.000|
34341 (0.246)	|0.241	0.002	0.002	0.000|
14341 (0.143)	|0.071	0.004	0.058	0.009|
12341 (0.012)	|0.012	0.000	0.000	0.000|
Multiallelic Dprime: 0.737
BLOCK 115.  MARKERS: 641 642 643 644 645
14332 (0.697)	|0.580	0.000	0.047	0.073|
44114 (0.143)	|0.000	0.144	0.000	0.000|
43132 (0.134)	|0.051	0.000	0.063	0.019|
44112 (0.020)	|0.018	0.000	0.000	0.000|
Multiallelic Dprime: 0.673
BLOCK 116.  MARKERS: 647 648 649 650 651
31211 (0.651)	|0.336	0.312|
31212 (0.147)	|0.145	0.002|
13421 (0.109)	|0.100	0.010|
11211 (0.093)	|0.091	0.001|
Multiallelic Dprime: 0.881
BLOCK 117.  MARKERS: 652 653 654
412 (0.673)	|0.260	0.316	0.095|
334 (0.325)	|0.310	0.008	0.009|
Multiallelic Dprime: 0.884
BLOCK 118.  MARKERS: 656 657
33 (0.572)	|0.470	0.103|
13 (0.325)	|0.188	0.136|
34 (0.103)	|0.076	0.027|
Multiallelic Dprime: 0.279
BLOCK 119.  MARKERS: 661 662
22 (0.734)	|0.281	0.213	0.000	0.132	0.000	0.071	0.018	0.000|
44 (0.266)	|0.003	0.000	0.155	0.000	0.089	0.002	0.002	0.012|
Multiallelic Dprime: 0.973
BLOCK 120.  MARKERS: 664 665 666 667 668 669 670 671
42233224 (0.286)	|0.281	0.002|
32211214 (0.215)	|0.214	0.000|
44113413 (0.156)	|0.008	0.142|
42213224 (0.133)	|0.131	0.000|
42113213 (0.089)	|0.000	0.088|
42113214 (0.073)	|0.072	0.000|
42113224 (0.020)	|0.020	0.000|
44233224 (0.011)	|0.011	0.000|
Multiallelic Dprime: 0.982
BLOCK 121.  MARKERS: 672 673
11 (0.752)	|0.657	0.014	0.078|
32 (0.240)	|0.011	0.209	0.023|
Multiallelic Dprime: 0.843
BLOCK 122.  MARKERS: 674 675
34 (0.669)	|0.533	0.137|
31 (0.230)	|0.082	0.149|
44 (0.100)	|0.088	0.012|
Multiallelic Dprime: 0.383
BLOCK 123.  MARKERS: 676 677
13 (0.702)	|0.590	0.106|
42 (0.297)	|0.295	0.002|
Multiallelic Dprime: 0.934
BLOCK 124.  MARKERS: 680 681
21 (0.885)	|0.258	0.194	0.172	0.140	0.102	0.009|
43 (0.108)	|0.040	0.057	0.003	0.007	0.001	0.000|
Multiallelic Dprime: 0.465
BLOCK 125.  MARKERS: 686 687 688 689 690 691 692 693
24413434 (0.299)	|0.203	0.054	0.043|
41211434 (0.251)	|0.082	0.029	0.139|
41231434 (0.179)	|0.078	0.087	0.015|
41231234 (0.148)	|0.038	0.081	0.026|
41413411 (0.104)	|0.052	0.010	0.040|
21231434 (0.010)	|0.007	0.004	0.000|
Multiallelic Dprime: 0.363
BLOCK 126.  MARKERS: 695 696
12 (0.463)	|0.155	0.251	0.057|
32 (0.269)	|0.056	0.034	0.177|
13 (0.264)	|0.200	0.031	0.033|
Multiallelic Dprime: 0.496
BLOCK 127.  MARKERS: 698 699
13 (0.416)	|0.140	0.140	0.135|
43 (0.315)	|0.179	0.090	0.046|
12 (0.268)	|0.089	0.163	0.016|
Multiallelic Dprime: 0.272
BLOCK 128.  MARKERS: 701 702
23 (0.408)	|0.403	0.005|
22 (0.395)	|0.386	0.010|
42 (0.196)	|0.075	0.120|
Multiallelic Dprime: 0.858
BLOCK 129.  MARKERS: 704 705 706
121 (0.865)	|0.372	0.312	0.107	0.001	0.055	0.009	0.000|
333 (0.135)	|0.000	0.002	0.000	0.083	0.000	0.032	0.013|
Multiallelic Dprime: 0.974
BLOCK 130.  MARKERS: 707 708 709 710 711 712 713 714
11221121 (0.371)	|0.373	0.000	0.000|
11221221 (0.315)	|0.000	0.313	0.000|
33443144 (0.107)	|0.000	0.000	0.107|
13443141 (0.084)	|0.000	0.000	0.084|
11243141 (0.055)	|0.000	0.003	0.051|
13443144 (0.040)	|0.000	0.000	0.040|
13421121 (0.014)	|0.014	0.000	0.000|
Multiallelic Dprime: 0.996
BLOCK 131.  MARKERS: 715 716
13 (0.388)	|0.297	0.025	0.020	0.008	0.035	0.003|
41 (0.323)	|0.056	0.013	0.164	0.051	0.038	0.001|
43 (0.289)	|0.045	0.209	0.002	0.019	0.002	0.010|
Multiallelic Dprime: 0.662
BLOCK 132.  MARKERS: 717 718 719 720 721 722
343322 (0.397)	|0.294	0.010	0.040	0.049	0.003|
321224 (0.247)	|0.016	0.210	0.006	0.002	0.013|
121342 (0.188)	|0.003	0.004	0.178	0.000	0.000|
321324 (0.077)	|0.006	0.000	0.000	0.053	0.016|
323322 (0.075)	|0.065	0.000	0.000	0.000	0.007|
321322 (0.014)	|0.000	0.000	0.000	0.000	0.013|
Multiallelic Dprime: 0.777
BLOCK 133.  MARKERS: 725 726 727 728 729
33124 (0.385)	|0.260	0.052	0.073|
13344 (0.227)	|0.053	0.149	0.024|
13342 (0.223)	|0.068	0.003	0.152|
31324 (0.108)	|0.058	0.045	0.005|
13324 (0.052)	|0.016	0.035	0.000|
Multiallelic Dprime: 0.467
BLOCK 134.  MARKERS: 734 735 736 737
1414 (0.454)	|0.298	0.009	0.136	0.000	0.000|
1332 (0.284)	|0.000	0.000	0.107	0.139	0.014|
3414 (0.257)	|0.000	0.251	0.002	0.000	0.000|
Multiallelic Dprime: 0.837
BLOCK 135.  MARKERS: 738 739 740 741 742 743 744 745
41422323 (0.302)	|0.234	0.067	0.000	0.000|
41434321 (0.263)	|0.006	0.254	0.000	0.000|
41134321 (0.247)	|0.221	0.027	0.000	0.000|
22422233 (0.139)	|0.021	0.098	0.019	0.000|
41134323 (0.015)	|0.004	0.010	0.000	0.000|
Multiallelic Dprime: 0.724
BLOCK 136.  MARKERS: 748 749
14 (0.498)	|0.499	0.000	0.000|
42 (0.473)	|0.033	0.358	0.077|
44 (0.019)	|0.000	0.000	0.023|
12 (0.011)	|0.001	0.008	0.000|
Multiallelic Dprime: 0.940
BLOCK 137.  MARKERS: 750 751 752
311 (0.531)	|0.267	0.132	0.094	0.038|
131 (0.366)	|0.178	0.136	0.042	0.003|
113 (0.100)	|0.077	0.018	0.003	0.002|
Multiallelic Dprime: 0.185
BLOCK 138.  MARKERS: 755 756 757 758
3433 (0.522)	|0.335	0.082	0.026	0.078|
3233 (0.286)	|0.032	0.113	0.110	0.031|
1421 (0.140)	|0.027	0.089	0.012	0.012|
1433 (0.043)	|0.003	0.002	0.034	0.004|
Multiallelic Dprime: 0.522
BLOCK 139.  MARKERS: 762 763 764 765 766
23241 (0.400)	|0.343	0.031	0.015	0.007	0.002	0.000|
11321 (0.287)	|0.029	0.228	0.009	0.017	0.005	0.001|
21321 (0.186)	|0.020	0.063	0.007	0.063	0.019	0.009|
23324 (0.124)	|0.005	0.017	0.080	0.003	0.017	0.000|
Multiallelic Dprime: 0.681
BLOCK 140.  MARKERS: 770 771 772 773 774
14321 (0.398)	|0.390	0.007	0.000	0.000|
42142 (0.340)	|0.027	0.307	0.000	0.007|
14341 (0.109)	|0.099	0.001	0.010	0.000|
44142 (0.091)	|0.006	0.081	0.000	0.003|
44342 (0.043)	|0.000	0.042	0.000	0.000|
44341 (0.012)	|0.012	0.000	0.000	0.000|
Multiallelic Dprime: 0.900
BLOCK 141.  MARKERS: 775 776
31 (0.540)	|0.385	0.138	0.000	0.000	0.011|
14 (0.438)	|0.099	0.141	0.169	0.020	0.000|
34 (0.011)	|0.010	0.000	0.000	0.000	0.000|
11 (0.011)	|0.006	0.005	0.000	0.000	0.000|
Multiallelic Dprime: 0.500
BLOCK 142.  MARKERS: 777 778 779 780 781
11241 (0.500)	|0.355	0.000	0.000	0.004	0.095	0.000	0.001	0.013	0.000|
11243 (0.283)	|0.015	0.000	0.117	0.104	0.002	0.000	0.017	0.001	0.008|
43433 (0.170)	|0.000	0.102	0.000	0.000	0.000	0.046	0.000	0.000	0.003|
43233 (0.020)	|0.000	0.014	0.000	0.000	0.000	0.000	0.000	0.000	0.000|
13433 (0.011)	|0.000	0.004	0.000	0.000	0.000	0.007	0.000	0.000	0.000|
Multiallelic Dprime: 0.940
BLOCK 143.  MARKERS: 783 784 785 786 787 788 789 790 791 792 793 794 795 796 797 798 799 800 801 802 803 804 805 806 807 808 809 810 811 812
112213411124322434241432132432 (0.382)	|0.347	0.027	0.006|
132311213113342412421422132432 (0.120)	|0.119	0.000	0.001|
314333431324224234443431412234 (0.117)	|0.025	0.092	0.000|
112333431324224234443431412234 (0.113)	|0.009	0.001	0.101|
112313431324224234443331414224 (0.098)	|0.098	0.000	0.000|
132311213113342412421422132434 (0.052)	|0.052	0.000	0.000|
132313431124224234441432112234 (0.018)	|0.017	0.000	0.000|
112313431124224234441432112234 (0.015)	|0.014	0.000	0.000|
132313411124322434441432132432 (0.011)	|0.011	0.000	0.000|
Multiallelic Dprime: 0.805
BLOCK 144.  MARKERS: 814 815
21 (0.761)	|0.478	0.066	0.138	0.015	0.038	0.012|
13 (0.123)	|0.019	0.008	0.018	0.075	0.000	0.000|
23 (0.116)	|0.008	0.097	0.004	0.004	0.003	0.000|
Multiallelic Dprime: 0.680
BLOCK 145.  MARKERS: 817 818 819 820 821 822 823 824 825 826
1322312132 (0.506)	|0.508	0.000|
3121412214 (0.170)	|0.000	0.171|
3141431214 (0.162)	|0.000	0.161|
3122312134 (0.094)	|0.094	0.000|
3141412214 (0.040)	|0.000	0.041|
1322331214 (0.013)	|0.000	0.013|
Multiallelic Dprime: 1.000
BLOCK 146.  MARKERS: 827 828
14 (0.606)	|0.485	0.097	0.024|
32 (0.394)	|0.295	0.076	0.020|
Multiallelic Dprime: 0.080
BLOCK 147.  MARKERS: 835 836
14 (0.780)	|0.399	0.000	0.164	0.127	0.046	0.012	0.031|
32 (0.173)	|0.000	0.169	0.000	0.000	0.000	0.000	0.000|
34 (0.044)	|0.009	0.000	0.007	0.000	0.001	0.027	0.000|
Multiallelic Dprime: 0.908
BLOCK 148.  MARKERS: 837 838 839 840 841 842 843 844 845
122432424 (0.409)	|0.190	0.189	0.027|
124232424 (0.171)	|0.159	0.012	0.001|
322414424 (0.169)	|0.126	0.043	0.000|
142432342 (0.127)	|0.018	0.109	0.000|
122432422 (0.047)	|0.040	0.004	0.001|
322412424 (0.039)	|0.034	0.004	0.000|
122432342 (0.031)	|0.000	0.031	0.000|
Multiallelic Dprime: 0.477
BLOCK 149.  MARKERS: 846 847 848 849
4412 (0.569)	|0.289	0.185	0.082	0.013|
2234 (0.397)	|0.166	0.130	0.068	0.022|
4234 (0.030)	|0.009	0.009	0.007	0.003|
Multiallelic Dprime: 0.081
BLOCK 150.  MARKERS: 852 853 854 855
4111 (0.466)	|0.458	0.008|
2343 (0.325)	|0.274	0.050|
2111 (0.156)	|0.053	0.103|
2341 (0.038)	|0.038	0.000|
Multiallelic Dprime: 0.572
BLOCK 151.  MARKERS: 857 858
21 (0.837)	|0.298	0.309	0.210	0.018|
42 (0.163)	|0.099	0.052	0.012	0.000|
Multiallelic Dprime: 0.348
BLOCK 152.  MARKERS: 859 860 861 862 863
43131 (0.397)	|0.364	0.000	0.000	0.031|
23331 (0.360)	|0.007	0.063	0.153	0.121|
21313 (0.222)	|0.000	0.219	0.001	0.000|
21311 (0.018)	|0.011	0.000	0.006	0.000|
Multiallelic Dprime: 0.854
BLOCK 153.  MARKERS: 864 865 866 867 868
12444 (0.385)	|0.329	0.010	0.031	0.000	0.003	0.000	0.000|
42222 (0.287)	|0.016	0.187	0.000	0.062	0.000	0.000	0.000|
42444 (0.159)	|0.092	0.000	0.066	0.000	0.000	0.000	0.000|
41422 (0.152)	|0.053	0.004	0.004	0.000	0.057	0.015	0.011|
Multiallelic Dprime: 0.730
BLOCK 154.  MARKERS: 869 870 871 872 873 874 875 876 877 878 879 880 881 882 883 884 885 886 887
1422133141121411344 (0.493)	|0.425	0.070|
3244323323213234112 (0.201)	|0.098	0.101|
1422131141111411142 (0.106)	|0.071	0.035|
3244133143111231142 (0.064)	|0.010	0.052|
1244133123213231112 (0.059)	|0.057	0.000|
3244131141111411142 (0.015)	|0.016	0.000|
1244133123213234112 (0.010)	|0.010	0.000|
Multiallelic Dprime: 0.468
BLOCK 155.  MARKERS: 889 890
14 (0.722)	|0.346	0.267	0.105|
33 (0.272)	|0.090	0.065	0.117|
Multiallelic Dprime: 0.286
BLOCK 156.  MARKERS: 892 893
43 (0.436)	|0.207	0.087	0.087	0.008	0.012	0.019|
12 (0.333)	|0.123	0.130	0.033	0.034	0.001	0.000|
42 (0.226)	|0.009	0.070	0.029	0.091	0.013	0.001|
Multiallelic Dprime: 0.338
BLOCK 157.  MARKERS: 896 897 898 899 900 901 902 903 904 905 906 907 908 909 910
431411414424431 (0.340)	|0.157	0.104	0.011	0.029	0.030	0.003|
423432234412411 (0.291)	|0.126	0.040	0.070	0.008	0.024	0.012|
233411412422233 (0.152)	|0.081	0.011	0.026	0.029	0.000	0.000|
433231412224431 (0.133)	|0.053	0.005	0.028	0.040	0.000	0.002|
433411414424431 (0.026)	|0.009	0.002	0.008	0.003	0.000	0.000|
431411414422411 (0.020)	|0.008	0.004	0.001	0.004	0.000	0.001|
Multiallelic Dprime: 0.252
BLOCK 158.  MARKERS: 911 912 913 914 915 916 917 918 919 920 921 922
233211134241 (0.439)	|0.434	0.000	0.000|
332133342243 (0.174)	|0.174	0.001	0.000|
232133342443 (0.147)	|0.000	0.143	0.000|
212133342233 (0.129)	|0.000	0.000	0.122|
233211134243 (0.054)	|0.001	0.054	0.000|
232133342241 (0.019)	|0.019	0.000	0.000|
Multiallelic Dprime: 0.995
BLOCK 159.  MARKERS: 923 924 925 926
2324 (0.654)	|0.466	0.187|
4142 (0.201)	|0.000	0.200|
2142 (0.136)	|0.130	0.006|
Multiallelic Dprime: 0.562
BLOCK 160.  MARKERS: 927 928
34 (0.597)	|0.154	0.182	0.219	0.039|
22 (0.399)	|0.231	0.087	0.038	0.040|
Multiallelic Dprime: 0.359
BLOCK 161.  MARKERS: 931 932 933
321 (0.386)	|0.253	0.115	0.012	0.002|
131 (0.273)	|0.129	0.120	0.014	0.006|
133 (0.258)	|0.203	0.053	0.001	0.000|
121 (0.078)	|0.041	0.035	0.001	0.001|
Multiallelic Dprime: 0.218
BLOCK 162.  MARKERS: 934 935 936 937 938 939 940 941 942
241234312 (0.630)	|0.475	0.148|
434113133 (0.322)	|0.257	0.065|
241214312 (0.030)	|0.011	0.018|
241114333 (0.010)	|0.010	0.000|
Multiallelic Dprime: 0.088
BLOCK 163.  MARKERS: 944 945
11 (0.762)	|0.336	0.239	0.080	0.004	0.098	0.000|
33 (0.229)	|0.020	0.030	0.059	0.111	0.000	0.007|
Multiallelic Dprime: 0.668
BLOCK 164.  MARKERS: 946 947 948 949 950
32212 (0.357)	|0.029	0.135	0.192|
12212 (0.270)	|0.240	0.000	0.030|
34432 (0.141)	|0.135	0.002	0.006|
34433 (0.115)	|0.000	0.108	0.000|
32232 (0.098)	|0.052	0.047	0.000|
34412 (0.014)	|0.003	0.009	0.002|
Multiallelic Dprime: 0.711
BLOCK 165.  MARKERS: 951 952
21 (0.462)	|0.026	0.247	0.190|
33 (0.302)	|0.298	0.000	0.000|
23 (0.230)	|0.216	0.000	0.010|
Multiallelic Dprime: 0.959
BLOCK 166.  MARKERS: 953 954 955 956
3241 (0.544)	|0.027	0.025	0.189	0.157	0.104	0.040|
4241 (0.248)	|0.206	0.000	0.006	0.021	0.001	0.011|
3414 (0.199)	|0.000	0.181	0.008	0.000	0.000	0.000|
Multiallelic Dprime: 0.828
BLOCK 167.  MARKERS: 957 958 959 960 961 962 963 964
14321444 (0.233)	|0.216	0.016	0.001	0.000|
24321442 (0.212)	|0.023	0.039	0.110	0.037|
14123232 (0.205)	|0.169	0.030	0.002	0.002|
14331442 (0.180)	|0.018	0.155	0.002	0.000|
11123232 (0.105)	|0.000	0.103	0.000	0.000|
14321442 (0.050)	|0.036	0.000	0.008	0.005|
Multiallelic Dprime: 0.777
BLOCK 168.  MARKERS: 965 966 967 968 969 970 971
4342434 (0.467)	|0.221	0.244|
4344212 (0.353)	|0.263	0.091|
3234412 (0.124)	|0.066	0.058|
4234412 (0.045)	|0.039	0.006|
Multiallelic Dprime: 0.299
BLOCK 169.  MARKERS: 973 974
22 (0.590)	|0.260	0.147	0.111	0.051	0.012|
44 (0.408)	|0.196	0.094	0.077	0.031	0.005|
Multiallelic Dprime: 0.042
BLOCK 170.  MARKERS: 978 979 980 981
1423 (0.454)	|0.312	0.002	0.137	0.000	0.000	0.000	0.000	0.000|
1342 (0.242)	|0.002	0.000	0.000	0.115	0.097	0.000	0.000	0.013|
2343 (0.188)	|0.000	0.148	0.000	0.000	0.000	0.000	0.036	0.002|
1343 (0.083)	|0.000	0.006	0.000	0.000	0.000	0.063	0.000	0.000|
1443 (0.018)	|0.000	0.018	0.000	0.000	0.000	0.000	0.000	0.000|
Multiallelic Dprime: 0.978
BLOCK 171.  MARKERS: 982 983 984 985 986 987 988 989 990 991 992 993 994 995
43111422121312 (0.318)	|0.307	0.010	0.000|
23233222343132 (0.174)	|0.001	0.172	0.000|
43111422121313 (0.141)	|0.139	0.000	0.000|
43211422121312 (0.118)	|0.119	0.000	0.000|
41211242323312 (0.099)	|0.001	0.002	0.096|
23213224343132 (0.062)	|0.000	0.064	0.000|
23233224343132 (0.037)	|0.000	0.037	0.000|
23231422121312 (0.016)	|0.015	0.000	0.000|
Multiallelic Dprime: 0.968
BLOCK 172.  MARKERS: 996 997
44 (0.591)	|0.190	0.232	0.162|
12 (0.292)	|0.202	0.039	0.047|
14 (0.115)	|0.058	0.018	0.037|
Multiallelic Dprime: 0.364
BLOCK 173.  MARKERS: 999 1000 1001 1002
4124 (0.452)	|0.243	0.042	0.067	0.097	0.002|
4141 (0.289)	|0.033	0.248	0.006	0.000	0.000|
2324 (0.245)	|0.105	0.021	0.101	0.012	0.005|
Multiallelic Dprime: 0.552
BLOCK 174.  MARKERS: 1004 1005 1006 1007 1008 1009
441412 (0.382)	|0.277	0.017	0.062	0.008	0.016|
221431 (0.313)	|0.051	0.211	0.019	0.029	0.000|
441212 (0.181)	|0.056	0.048	0.072	0.001	0.004|
442412 (0.108)	|0.023	0.024	0.027	0.033	0.000|
441431 (0.011)	|0.001	0.004	0.004	0.000	0.000|
Multiallelic Dprime: 0.492
BLOCK 175.  MARKERS: 1011 1012 1013 1014 1015 1016 1017
3144234 (0.409)	|0.337	0.005	0.070|
3323422 (0.304)	|0.009	0.290	0.006|
1144234 (0.185)	|0.062	0.007	0.115|
3323234 (0.072)	|0.003	0.049	0.020|
3144422 (0.019)	|0.000	0.017	0.000|
Multiallelic Dprime: 0.727
BLOCK 176.  MARKERS: 1019 1020
13 (0.413)	|0.225	0.075	0.106	0.003|
31 (0.382)	|0.163	0.112	0.092	0.008|
33 (0.205)	|0.090	0.077	0.030	0.005|
Multiallelic Dprime: 0.138
BLOCK 177.  MARKERS: 1022 1023 1024 1025 1026
34141 (0.479)	|0.327	0.110	0.030	0.004	0.007|
13121 (0.263)	|0.054	0.084	0.109	0.009	0.004|
34343 (0.228)	|0.021	0.096	0.001	0.102	0.000|
33121 (0.016)	|0.000	0.005	0.000	0.000	0.000|
Multiallelic Dprime: 0.525
BLOCK 178.  MARKERS: 1028 1029 1030 1031 1032 1033 1034 1035 1036
121114212 (0.407)	|0.223	0.025	0.007	0.127	0.003|
313212134 (0.299)	|0.058	0.158	0.067	0.006	0.000|
121134232 (0.143)	|0.108	0.007	0.004	0.004	0.017|
121114232 (0.118)	|0.009	0.016	0.086	0.000	0.002|
121114112 (0.012)	|0.009	0.000	0.000	0.000	0.001|
Multiallelic Dprime: 0.605
BLOCK 179.  MARKERS: 1037 1038 1039 1040 1041 1042 1043 1044
22311423 (0.409)	|0.406	0.000|
42133411 (0.214)	|0.211	0.003|
41113311 (0.168)	|0.000	0.167|
42113411 (0.141)	|0.141	0.000|
22311421 (0.023)	|0.011	0.011|
Multiallelic Dprime: 0.971
BLOCK 180.  MARKERS: 1045 1046
34 (0.800)	|0.276	0.191	0.197	0.127	0.000|
12 (0.197)	|0.018	0.055	0.015	0.083	0.025|
Multiallelic Dprime: 0.435
BLOCK 181.  MARKERS: 1048 1049 1050 1051 1052 1053
331322 (0.295)	|0.009	0.021	0.266|
111142 (0.247)	|0.006	0.222	0.017|
333322 (0.214)	|0.177	0.031	0.006|
331344 (0.210)	|0.205	0.000	0.006|
311142 (0.026)	|0.000	0.025	0.000|
Multiallelic Dprime: 0.854
BLOCK 182.  MARKERS: 1054 1055 1056 1057
4114 (0.400)	|0.195	0.000	0.196	0.000|
2332 (0.304)	|0.009	0.251	0.001	0.034|
2134 (0.293)	|0.226	0.000	0.003	0.067|
Multiallelic Dprime: 0.730
BLOCK 183.  MARKERS: 1058 1059 1060 1061
4133 (0.429)	|0.153	0.193	0.074	0.005	0.004|
2313 (0.259)	|0.183	0.039	0.014	0.014	0.002|
4113 (0.196)	|0.051	0.025	0.020	0.090	0.008|
4134 (0.102)	|0.005	0.021	0.020	0.000	0.054|
Multiallelic Dprime: 0.450
BLOCK 184.  MARKERS: 1065 1066 1067 1068 1069 1070
243313 (0.403)	|0.393	0.002|
441111 (0.281)	|0.000	0.280|
443313 (0.129)	|0.127	0.000|
421123 (0.109)	|0.000	0.109|
441123 (0.070)	|0.000	0.068|
Multiallelic Dprime: 0.996
BLOCK 185.  MARKERS: 1071 1072 1073 1074
3124 (0.520)	|0.426	0.056	0.038|
1342 (0.467)	|0.078	0.296	0.094|
Multiallelic Dprime: 0.652
BLOCK 186.  MARKERS: 1075 1076
32 (0.511)	|0.462	0.036	0.010	0.001|
12 (0.356)	|0.019	0.266	0.027	0.036|
13 (0.133)	|0.007	0.021	0.100	0.002|
Multiallelic Dprime: 0.808
BLOCK 187.  MARKERS: 1078 1079 1080 1081 1082 1083 1084
2322412 (0.488)	|0.322	0.057	0.051	0.031	0.019	0.000	0.000|
3242431 (0.323)	|0.063	0.078	0.157	0.003	0.000	0.000	0.007|
3224111 (0.137)	|0.019	0.087	0.000	0.011	0.000	0.014	0.003|
3222411 (0.040)	|0.004	0.015	0.003	0.014	0.000	0.000	0.000|
Multiallelic Dprime: 0.530
BLOCK 188.  MARKERS: 1085 1086 1087 1088 1089 1090 1091 1092 1093 1094 1095 1096 1097 1098 1099 1100 1101 1102 1103 1104 1105 1106 1107
24212142232123432231232 (0.413)	|0.306	0.050	0.051	0.005|
32332434414342343413434 (0.237)	|0.040	0.033	0.164	0.001|
32331134214342343433214 (0.212)	|0.020	0.187	0.003	0.000|
32332134214342343433234 (0.060)	|0.053	0.003	0.003	0.000|
24212134214342443433214 (0.022)	|0.003	0.017	0.001	0.000|
32332434414342343433434 (0.014)	|0.000	0.000	0.012	0.003|
32332434414342343233214 (0.011)	|0.011	0.000	0.000	0.000|
Multiallelic Dprime: 0.649
BLOCK 189.  MARKERS: 1108 1109 1110
321 (0.449)	|0.448	0.002|
223 (0.298)	|0.045	0.253|
333 (0.235)	|0.000	0.235|
323 (0.010)	|0.003	0.008|
Multiallelic Dprime: 0.899
BLOCK 190.  MARKERS: 1111 1112
21 (0.502)	|0.487	0.013|
42 (0.498)	|0.271	0.227|
Multiallelic Dprime: 0.895
BLOCK 191.  MARKERS: 1113 1114
14 (0.758)	|0.330	0.172	0.150	0.106|
41 (0.240)	|0.022	0.136	0.083	0.000|
Multiallelic Dprime: 0.517
BLOCK 192.  MARKERS: 1115 1116 1117 1118 1119
34313 (0.353)	|0.286	0.031	0.036|
12321 (0.309)	|0.266	0.035	0.003|
34321 (0.231)	|0.081	0.083	0.067|
34123 (0.106)	|0.009	0.090	0.006|
Multiallelic Dprime: 0.539
BLOCK 193.  MARKERS: 1120 1121
24 (0.642)	|0.346	0.226	0.063	0.008|
44 (0.240)	|0.111	0.079	0.048	0.002|
42 (0.114)	|0.004	0.090	0.000	0.018|
Multiallelic Dprime: 0.264
BLOCK 194.  MARKERS: 1123 1124 1125 1126 1127 1128
133222 (0.461)	|0.403	0.016	0.013	0.000	0.002	0.013|
133112 (0.397)	|0.020	0.238	0.096	0.025	0.012	0.000|
321214 (0.112)	|0.030	0.067	0.010	0.000	0.000	0.001|
323214 (0.028)	|0.000	0.000	0.025	0.000	0.000	0.000|
Multiallelic Dprime: 0.751
BLOCK 195.  MARKERS: 1129 1130 1131 1132 1133 1134 1135
1143244 (0.455)	|0.419	0.033|
3421422 (0.321)	|0.307	0.014|
3443424 (0.144)	|0.060	0.084|
3443444 (0.026)	|0.026	0.000|
3421424 (0.016)	|0.007	0.009|
1443224 (0.014)	|0.005	0.011|
Multiallelic Dprime: 0.601
BLOCK 196.  MARKERS: 1137 1138 1139 1140
3414 (0.841)	|0.740	0.078	0.011	0.012|
4233 (0.152)	|0.015	0.042	0.090	0.000|
Multiallelic Dprime: 0.791
BLOCK 197.  MARKERS: 1141 1142 1143 1144
4441 (0.757)	|0.512	0.167	0.077|
2243 (0.124)	|0.074	0.018	0.032|
2233 (0.100)	|0.054	0.010	0.037|
4443 (0.012)	|0.008	0.004	0.000|
Multiallelic Dprime: 0.190
BLOCK 198.  MARKERS: 1148 1149
24 (0.653)	|0.188	0.145	0.103	0.076	0.074	0.029	0.026|
44 (0.199)	|0.044	0.034	0.036	0.029	0.024	0.016	0.008|
21 (0.148)	|0.046	0.011	0.015	0.014	0.019	0.035	0.009|
Multiallelic Dprime: 0.144
BLOCK 199.  MARKERS: 1152 1153 1154 1155 1156 1157 1158 1159
43344141 (0.280)	|0.000	0.277	0.000|
43341344 (0.190)	|0.189	0.000	0.000|
13421121 (0.153)	|0.000	0.000	0.152|
41341344 (0.120)	|0.118	0.000	0.000|
43341141 (0.117)	|0.000	0.037	0.081|
43341144 (0.082)	|0.080	0.000	0.000|
43341341 (0.044)	|0.000	0.043	0.000|
Multiallelic Dprime: 0.951
BLOCK 200.  MARKERS: 1160 1161
13 (0.391)	|0.275	0.072	0.044|
32 (0.365)	|0.309	0.029	0.027|
12 (0.244)	|0.114	0.092	0.037|
Multiallelic Dprime: 0.261
BLOCK 201.  MARKERS: 1164 1165 1166
443 (0.699)	|0.388	0.268	0.040|
442 (0.193)	|0.096	0.095	0.000|
232 (0.109)	|0.013	0.094	0.001|
Multiallelic Dprime: 0.318
BLOCK 202.  MARKERS: 1168 1169
32 (0.498)	|0.218	0.159	0.109	0.012|
44 (0.457)	|0.169	0.169	0.095	0.024|
42 (0.041)	|0.025	0.004	0.003	0.010|
Multiallelic Dprime: 0.094
BLOCK 203.  MARKERS: 1174 1175 1176
342 (0.414)	|0.279	0.040	0.019	0.074|
142 (0.332)	|0.015	0.212	0.103	0.003|
314 (0.206)	|0.058	0.006	0.066	0.077|
344 (0.048)	|0.004	0.002	0.021	0.020|
Multiallelic Dprime: 0.577
BLOCK 204.  MARKERS: 1178 1179 1180
224 (0.356)	|0.355	0.002|
234 (0.260)	|0.000	0.260|
122 (0.208)	|0.000	0.208|
124 (0.174)	|0.168	0.007|
Multiallelic Dprime: 0.983
BLOCK 205.  MARKERS: 1181 1182
23 (0.522)	|0.303	0.095	0.004	0.121|
41 (0.478)	|0.000	0.194	0.259	0.024|
Multiallelic Dprime: 0.759
BLOCK 206.  MARKERS: 1183 1184 1185
342 (0.302)	|0.213	0.026	0.014	0.014	0.018	0.002	0.007|
443 (0.289)	|0.032	0.127	0.039	0.072	0.009	0.000	0.000|
323 (0.264)	|0.027	0.017	0.117	0.034	0.025	0.022	0.010|
343 (0.145)	|0.012	0.015	0.008	0.032	0.065	0.000	0.005|
Multiallelic Dprime: 0.540
BLOCK 207.  MARKERS: 1187 1188 1189 1190 1191 1192 1193 1194 1195 1196 1197 1198
331113132113 (0.284)	|0.282	0.001	0.000	0.003|
331343232331 (0.185)	|0.182	0.001	0.000	0.000|
331143212331 (0.177)	|0.040	0.005	0.003	0.130|
311143212331 (0.152)	|0.007	0.143	0.000	0.000|
233112134111 (0.118)	|0.000	0.000	0.115	0.000|
331143212311 (0.023)	|0.000	0.000	0.023	0.000|
331113132111 (0.022)	|0.022	0.000	0.000	0.000|
Multiallelic Dprime: 0.929
BLOCK 208.  MARKERS: 1199 1200 1201 1202
4341 (0.559)	|0.295	0.221	0.036|
4321 (0.150)	|0.016	0.004	0.127|
2141 (0.147)	|0.012	0.131	0.002|
4343 (0.136)	|0.126	0.000	0.008|
Multiallelic Dprime: 0.518
BLOCK 209.  MARKERS: 1203 1204 1205 1206 1207
21432 (0.452)	|0.407	0.003	0.024	0.000	0.012|
23244 (0.362)	|0.003	0.252	0.000	0.100	0.000|
11432 (0.176)	|0.010	0.004	0.159	0.000	0.000|
Multiallelic Dprime: 0.936
BLOCK 210.  MARKERS: 1208 1209 1210 1211 1212 1213 1214
4234111 (0.424)	|0.230	0.129	0.066|
4412331 (0.264)	|0.158	0.051	0.056|
4432331 (0.181)	|0.102	0.043	0.037|
2234133 (0.105)	|0.075	0.024	0.006|
4234131 (0.014)	|0.007	0.004	0.002|
Multiallelic Dprime: 0.109
BLOCK 211.  MARKERS: 1218 1219
23 (0.579)	|0.509	0.041	0.010	0.009|
21 (0.254)	|0.011	0.203	0.034	0.000|
41 (0.167)	|0.024	0.000	0.141	0.000|
Multiallelic Dprime: 0.811
BLOCK 212.  MARKERS: 1220 1221 1222 1223 1224 1225 1226
2444122 (0.544)	|0.464	0.061	0.008	0.010|
4322343 (0.244)	|0.178	0.022	0.041	0.002|
2344142 (0.185)	|0.094	0.074	0.007	0.012|
2444142 (0.010)	|0.003	0.000	0.000	0.006|
Multiallelic Dprime: 0.335
BLOCK 213.  MARKERS: 1228 1229 1230
411 (0.746)	|0.523	0.223|
222 (0.163)	|0.135	0.027|
422 (0.056)	|0.007	0.049|
421 (0.036)	|0.014	0.020|
Multiallelic Dprime: 0.202
BLOCK 214.  MARKERS: 1231 1232 1233 1234
3422 (0.681)	|0.333	0.334|
4243 (0.318)	|0.168	0.142|
Multiallelic Dprime: 0.059
BLOCK 215.  MARKERS: 1235 1236 1237
334 (0.501)	|0.492	0.007|
412 (0.477)	|0.379	0.088|
Multiallelic Dprime: 0.850
BLOCK 216.  MARKERS: 1239 1240 1241
123 (0.880)	|0.471	0.381	0.024|
331 (0.104)	|0.052	0.046	0.006|
Multiallelic Dprime: 0.042
BLOCK 217.  MARKERS: 1242 1243
14 (0.531)	|0.474	0.028	0.018|
31 (0.434)	|0.027	0.375	0.025|
11 (0.031)	|0.014	0.000	0.015|
Multiallelic Dprime: 0.814
BLOCK 218.  MARKERS: 1244 1245 1246 1247
2142 (0.516)	|0.472	0.043|
4321 (0.405)	|0.213	0.191|
4322 (0.062)	|0.050	0.013|
Multiallelic Dprime: 0.616
BLOCK 219.  MARKERS: 1249 1250
23 (0.748)	|0.342	0.092	0.073	0.075	0.034	0.049	0.029	0.021|
32 (0.252)	|0.180	0.003	0.016	0.006	0.024	0.000	0.007	0.005|
Multiallelic Dprime: 0.490
BLOCK 220.  MARKERS: 1252 1253 1254 1255 1256 1257 1258 1259 1260 1261 1262 1263 1264
4332331333412 (0.523)	|0.522	0.000|
2211432111234 (0.094)	|0.096	0.000|
4332331333232 (0.089)	|0.007	0.084|
4311312111232 (0.082)	|0.082	0.000|
4311312111234 (0.058)	|0.059	0.000|
2211332111234 (0.049)	|0.048	0.000|
4311332331232 (0.035)	|0.011	0.025|
4311332111232 (0.027)	|0.000	0.025|
Multiallelic Dprime: 0.979
BLOCK 221.  MARKERS: 1265 1266
22 (0.859)	|0.619	0.228	0.011|
41 (0.141)	|0.020	0.015	0.106|
Multiallelic Dprime: 0.740
BLOCK 222.  MARKERS: 1267 1268
43 (0.640)	|0.340	0.213	0.073	0.008	0.006|
13 (0.244)	|0.120	0.064	0.047	0.004	0.005|
41 (0.116)	|0.055	0.030	0.030	0.000	0.000|
Multiallelic Dprime: 0.102
BLOCK 223.  MARKERS: 1271 1272 1273 1274 1275 1276
431441 (0.514)	|0.166	0.246	0.003	0.093	0.004|
231443 (0.308)	|0.071	0.015	0.115	0.005	0.098|
413131 (0.149)	|0.108	0.041	0.000	0.000	0.000|
413141 (0.013)	|0.006	0.006	0.000	0.000	0.000|
231441 (0.011)	|0.000	0.004	0.000	0.007	0.000|
Multiallelic Dprime: 0.572
BLOCK 224.  MARKERS: 1279 1280 1281 1282 1283 1284 1285 1286
34431122 (0.352)	|0.281	0.069	0.004|
34431322 (0.312)	|0.128	0.168	0.017|
12324143 (0.119)	|0.011	0.029	0.078|
32424122 (0.105)	|0.102	0.004	0.000|
12324142 (0.105)	|0.079	0.008	0.017|
Multiallelic Dprime: 0.506
BLOCK 225.  MARKERS: 1288 1289
31 (0.605)	|0.277	0.023	0.196	0.102|
32 (0.279)	|0.011	0.258	0.007	0.000|
12 (0.115)	|0.115	0.000	0.000	0.001|
Multiallelic Dprime: 0.742
BLOCK 226.  MARKERS: 1290 1291 1292 1293 1294 1295 1296 1297 1298
333442223 (0.400)	|0.235	0.085	0.061	0.015|
123442223 (0.279)	|0.058	0.204	0.009	0.007|
121414441 (0.203)	|0.051	0.043	0.081	0.027|
121212223 (0.103)	|0.036	0.009	0.003	0.053|
Multiallelic Dprime: 0.426
BLOCK 227.  MARKERS: 1300 1301 1302 1303 1304 1305
343412 (0.390)	|0.296	0.089|
323414 (0.347)	|0.264	0.082|
141232 (0.157)	|0.109	0.049|
343432 (0.103)	|0.072	0.031|
Multiallelic Dprime: 0.074
BLOCK 228.  MARKERS: 1308 1309
33 (0.740)	|0.484	0.186	0.057	0.014|
24 (0.253)	|0.091	0.139	0.018	0.007|
Multiallelic Dprime: 0.333
BLOCK 229.  MARKERS: 1310 1311 1312
422 (0.577)	|0.552	0.005	0.021|
214 (0.328)	|0.048	0.191	0.087|
222 (0.075)	|0.024	0.002	0.049|
224 (0.021)	|0.019	0.002	0.000|
Multiallelic Dprime: 0.806
BLOCK 230.  MARKERS: 1313 1314 1315
122 (0.643)	|0.504	0.086	0.054|
344 (0.201)	|0.043	0.063	0.094|
124 (0.156)	|0.009	0.094	0.053|
Multiallelic Dprime: 0.596
BLOCK 231.  MARKERS: 1318 1319
14 (0.557)	|0.403	0.127	0.029|
13 (0.243)	|0.217	0.014	0.011|
44 (0.199)	|0.099	0.036	0.061|
Multiallelic Dprime: 0.272
BLOCK 232.  MARKERS: 1320 1321 1322
333 (0.719)	|0.366	0.178	0.173|
234 (0.177)	|0.071	0.076	0.030|
214 (0.100)	|0.056	0.037	0.007|
Multiallelic Dprime: 0.177
BLOCK 233.  MARKERS: 1329 1330
12 (0.496)	|0.200	0.174	0.113|
32 (0.291)	|0.279	0.004	0.009|
14 (0.210)	|0.000	0.210	0.000|
Multiallelic Dprime: 0.586
BLOCK 234.  MARKERS: 1332 1333 1334 1335 1336 1337
124442 (0.478)	|0.363	0.094	0.017|
312241 (0.390)	|0.313	0.070	0.003|
314221 (0.122)	|0.033	0.086	0.000|
Multiallelic Dprime: 0.287
BLOCK 235.  MARKERS: 1338 1339 1340 1341
3341 (0.719)	|0.409	0.199	0.083	0.017	0.007|
1234 (0.251)	|0.126	0.064	0.053	0.001	0.004|
3344 (0.021)	|0.014	0.004	0.000	0.000	0.000|
Multiallelic Dprime: 0.101
BLOCK 236.  MARKERS: 1348 1349 1350 1351 1352
14111 (0.553)	|0.495	0.033	0.025|
32113 (0.270)	|0.000	0.271	0.000|
14331 (0.138)	|0.000	0.140	0.000|
32111 (0.019)	|0.014	0.005	0.000|
14311 (0.012)	|0.011	0.000	0.000|
Multiallelic Dprime: 0.932
BLOCK 237.  MARKERS: 1353 1354
24 (0.521)	|0.332	0.189|
43 (0.450)	|0.292	0.158|
44 (0.024)	|0.003	0.022|
Multiallelic Dprime: 0.054
BLOCK 238.  MARKERS: 1356 1357
14 (0.629)	|0.457	0.048	0.120|
22 (0.371)	|0.100	0.262	0.009|
Multiallelic Dprime: 0.631
BLOCK 239.  MARKERS: 1360 1361
24 (0.557)	|0.520	0.001	0.000	0.036|
44 (0.310)	|0.031	0.141	0.130	0.002|
43 (0.128)	|0.126	0.000	0.002	0.000|
Multiallelic Dprime: 0.872
BLOCK 240.  MARKERS: 1362 1363 1364
331 (0.681)	|0.341	0.081	0.135	0.123|
433 (0.142)	|0.032	0.063	0.036	0.012|
413 (0.132)	|0.011	0.087	0.016	0.014|
333 (0.038)	|0.007	0.018	0.010	0.003|
Multiallelic Dprime: 0.426
BLOCK 241.  MARKERS: 1365 1366 1367 1368 1369 1370
423332 (0.395)	|0.394	0.000	0.000|
241112 (0.248)	|0.246	0.000	0.000|
241114 (0.198)	|0.001	0.161	0.028|
221332 (0.152)	|0.127	0.009	0.000|
Multiallelic Dprime: 0.951
BLOCK 242.  MARKERS: 1371 1372 1373 1374 1375 1376 1377
3224133 (0.771)	|0.403	0.229	0.013	0.119	0.003	0.000|
1412322 (0.176)	|0.001	0.012	0.121	0.002	0.030	0.010|
1424133 (0.030)	|0.027	0.000	0.000	0.003	0.000	0.000|
Multiallelic Dprime: 0.791
BLOCK 243.  MARKERS: 1379 1380 1381 1382 1383
22113 (0.439)	|0.174	0.250	0.009|
43313 (0.244)	|0.207	0.034	0.003|
43112 (0.135)	|0.092	0.024	0.020|
43133 (0.129)	|0.021	0.099	0.007|
43113 (0.038)	|0.016	0.017	0.005|
42113 (0.011)	|0.007	0.004	0.000|
Multiallelic Dprime: 0.430
BLOCK 244.  MARKERS: 1385 1386
23 (0.520)	|0.202	0.219	0.036	0.035	0.029|
42 (0.428)	|0.228	0.090	0.061	0.041	0.005|
43 (0.044)	|0.009	0.008	0.007	0.014	0.001|
Multiallelic Dprime: 0.252
BLOCK 245.  MARKERS: 1388 1389 1390 1391 1392
22124 (0.442)	|0.196	0.125	0.083	0.026	0.004|
24342 (0.319)	|0.135	0.113	0.058	0.008	0.003|
42322 (0.103)	|0.038	0.045	0.010	0.006	0.004|
24322 (0.090)	|0.037	0.029	0.008	0.004	0.005|
22122 (0.037)	|0.007	0.013	0.007	0.007	0.002|
Multiallelic Dprime: 0.101
BLOCK 246.  MARKERS: 1396 1397 1398 1399 1400 1401 1402 1403 1404 1405 1406 1407
241433134321 (0.410)	|0.150	0.126	0.096	0.038|
443212244142 (0.329)	|0.234	0.034	0.032	0.029|
223213242122 (0.169)	|0.104	0.045	0.012	0.007|
243212244142 (0.050)	|0.036	0.009	0.003	0.003|
241213244322 (0.018)	|0.006	0.011	0.001	0.000|
Multiallelic Dprime: 0.321
BLOCK 247.  MARKERS: 1410 1411 1412
121 (0.540)	|0.400	0.097	0.045|
141 (0.230)	|0.173	0.048	0.008|
343 (0.146)	|0.138	0.007	0.000|
143 (0.084)	|0.063	0.016	0.006|
Multiallelic Dprime: 0.230
BLOCK 248.  MARKERS: 1415 1416 1417 1418 1419 1420 1421
1331133 (0.773)	|0.462	0.216	0.074	0.011|
3123341 (0.166)	|0.000	0.020	0.101	0.045|
3321133 (0.059)	|0.000	0.027	0.013	0.018|
Multiallelic Dprime: 0.684
BLOCK 249.  MARKERS: 1422 1423 1424
143 (0.461)	|0.337	0.118	0.001|
323 (0.263)	|0.193	0.061	0.004|
341 (0.190)	|0.101	0.076	0.009|
343 (0.076)	|0.025	0.048	0.000|
Multiallelic Dprime: 0.225
BLOCK 250.  MARKERS: 1427 1428 1429 1430
4114 (0.664)	|0.315	0.243	0.105|
2342 (0.305)	|0.146	0.110	0.045|
4342 (0.017)	|0.011	0.003	0.003|
Multiallelic Dprime: 0.026
BLOCK 251.  MARKERS: 1432 1433 1434 1435 1436 1437
341412 (0.477)	|0.458	0.014	0.003	0.002|
241412 (0.359)	|0.218	0.139	0.002	0.000|
224224 (0.156)	|0.023	0.002	0.100	0.024|
Multiallelic Dprime: 0.691
BLOCK 252.  MARKERS: 1439 1440 1441 1442 1443 1444 1445
2422344 (0.700)	|0.333	0.244	0.097	0.011	0.014|
4144112 (0.155)	|0.020	0.003	0.000	0.118	0.013|
4442344 (0.108)	|0.014	0.005	0.086	0.002	0.000|
4442314 (0.030)	|0.000	0.003	0.024	0.000	0.000|
Multiallelic Dprime: 0.707
BLOCK 253.  MARKERS: 1446 1447 1448 1449 1450 1451
212231 (0.368)	|0.160	0.152	0.055|
212412 (0.256)	|0.108	0.114	0.032|
212232 (0.206)	|0.122	0.069	0.016|
434232 (0.131)	|0.055	0.075	0.001|
412232 (0.035)	|0.019	0.013	0.003|
Multiallelic Dprime: 0.129
BLOCK 254.  MARKERS: 1455 1456
23 (0.467)	|0.196	0.157	0.004	0.105|
21 (0.423)	|0.140	0.009	0.255	0.020|
43 (0.108)	|0.003	0.103	0.000	0.001|
Multiallelic Dprime: 0.574
BLOCK 255.  MARKERS: 1457 1458 1459 1460 1461 1462
111133 (0.341)	|0.192	0.136	0.000	0.003	0.002|
322123 (0.268)	|0.074	0.029	0.135	0.015	0.012|
322423 (0.261)	|0.234	0.016	0.000	0.000	0.000|
111132 (0.126)	|0.115	0.008	0.001	0.000	0.000|
Multiallelic Dprime: 0.589
BLOCK 256.  MARKERS: 1464 1465 1466 1467 1468 1469 1470
1331333 (0.621)	|0.568	0.053|
1323114 (0.189)	|0.000	0.188|
3131333 (0.137)	|0.136	0.001|
1323313 (0.018)	|0.018	0.000|
1323333 (0.015)	|0.015	0.000|
Multiallelic Dprime: 0.776
BLOCK 257.  MARKERS: 1472 1473 1474 1475
2344 (0.748)	|0.570	0.178|
4132 (0.252)	|0.240	0.010|
Multiallelic Dprime: 0.779
BLOCK 258.  MARKERS: 1477 1478
24 (0.810)	|0.497	0.135	0.134	0.029	0.014|
41 (0.188)	|0.088	0.002	0.003	0.093	0.000|
Multiallelic Dprime: 0.467
BLOCK 259.  MARKERS: 1479 1480 1481 1482 1483 1484 1485
3143111 (0.588)	|0.423	0.148	0.000	0.000	0.000	0.007|
1143111 (0.137)	|0.124	0.004	0.000	0.000	0.000	0.004|
3131123 (0.136)	|0.000	0.000	0.128	0.000	0.000	0.000|
3331323 (0.122)	|0.000	0.000	0.000	0.117	0.000	0.000|
3141123 (0.014)	|0.000	0.000	0.000	0.000	0.011	0.000|
Multiallelic Dprime: 0.780
BLOCK 260.  MARKERS: 1486 1487 1488 1489 1490 1491 1492 1493 1494
142324141 (0.548)	|0.533	0.000	0.000	0.000	0.011|
142334311 (0.152)	|0.000	0.153	0.000	0.000	0.000|
322324311 (0.128)	|0.000	0.003	0.122	0.003	0.000|
344122343 (0.118)	|0.118	0.000	0.000	0.000	0.000|
342324311 (0.012)	|0.000	0.000	0.000	0.011	0.000|
142324311 (0.010)	|0.000	0.004	0.006	0.000	0.000|
Multiallelic Dprime: 0.968
BLOCK 261.  MARKERS: 1495 1496 1497 1498 1499 1500 1501
1214443 (0.680)	|0.237	0.152	0.153	0.108	0.018|
1432331 (0.161)	|0.079	0.048	0.019	0.015	0.000|
3434331 (0.130)	|0.063	0.029	0.021	0.014	0.000|
1434331 (0.016)	|0.003	0.003	0.002	0.005	0.000|
1214431 (0.011)	|0.006	0.002	0.003	0.000	0.000|
Multiallelic Dprime: 0.192
BLOCK 262.  MARKERS: 1503 1504 1505 1506 1507 1508 1509 1510 1511
313313443 (0.389)	|0.288	0.008	0.093|
113121241 (0.234)	|0.119	0.114	0.001|
133121243 (0.196)	|0.193	0.000	0.003|
112121223 (0.145)	|0.006	0.076	0.062|
133121241 (0.018)	|0.000	0.018	0.000|
Multiallelic Dprime: 0.575
BLOCK 263.  MARKERS: 1513 1514
14 (0.616)	|0.462	0.084	0.070|
34 (0.223)	|0.168	0.028	0.027|
32 (0.161)	|0.109	0.028	0.024|
Multiallelic Dprime: 0.050
BLOCK 264.  MARKERS: 1519 1520 1521
214 (0.739)	|0.704	0.032|
414 (0.139)	|0.135	0.000|
232 (0.122)	|0.030	0.089|
Multiallelic Dprime: 0.700
BLOCK 265.  MARKERS: 1523 1524
31 (0.867)	|0.426	0.264	0.159	0.016|
43 (0.121)	|0.066	0.002	0.000	0.049|
Multiallelic Dprime: 0.530
BLOCK 266.  MARKERS: 1526 1527 1528 1529 1530
31342 (0.503)	|0.357	0.129	0.014|
43441 (0.267)	|0.108	0.038	0.122|
31322 (0.156)	|0.026	0.116	0.016|
43442 (0.064)	|0.046	0.017	0.002|
Multiallelic Dprime: 0.423
BLOCK 267.  MARKERS: 1532 1533
42 (0.538)	|0.339	0.193|
32 (0.307)	|0.245	0.058|
34 (0.155)	|0.016	0.139|
Multiallelic Dprime: 0.328
BLOCK 268.  MARKERS: 1534 1535
34 (0.602)	|0.341	0.177	0.068	0.014|
12 (0.390)	|0.065	0.119	0.169	0.028|
Multiallelic Dprime: 0.398
BLOCK 269.  MARKERS: 1536 1537 1538 1539 1540 1541 1542 1543
41141443 (0.413)	|0.388	0.018	0.006|
21314443 (0.300)	|0.024	0.016	0.256|
23341231 (0.235)	|0.007	0.222	0.005|
21341243 (0.043)	|0.004	0.039	0.000|
Multiallelic Dprime: 0.889
BLOCK 270.  MARKERS: 1545 1546
31 (0.425)	|0.367	0.046	0.000	0.005|
33 (0.305)	|0.083	0.196	0.013	0.008|
13 (0.268)	|0.191	0.077	0.000	0.000|
Multiallelic Dprime: 0.492
BLOCK 271.  MARKERS: 1549 1550 1551 1552 1553
11341 (0.642)	|0.450	0.185|
23123 (0.317)	|0.112	0.206|
23343 (0.014)	|0.002	0.010|
13343 (0.013)	|0.005	0.007|
Multiallelic Dprime: 0.401
BLOCK 272.  MARKERS: 1555 1556 1557 1558
1424 (0.573)	|0.539	0.002	0.024	0.007|
3242 (0.417)	|0.020	0.390	0.005	0.001|
Multiallelic Dprime: 0.933
BLOCK 273.  MARKERS: 1559 1560
33 (0.568)	|0.352	0.054	0.161|
44 (0.393)	|0.041	0.307	0.045|
34 (0.029)	|0.001	0.016	0.012|
43 (0.010)	|0.009	0.000	0.001|
Multiallelic Dprime: 0.653
BLOCK 274.  MARKERS: 1561 1562
21 (0.402)	|0.368	0.025	0.009|
41 (0.376)	|0.143	0.221	0.011|
43 (0.221)	|0.094	0.043	0.078|
Multiallelic Dprime: 0.571
BLOCK 275.  MARKERS: 1565 1566 1567
242 (0.604)	|0.344	0.212	0.027	0.017|
221 (0.291)	|0.162	0.098	0.011	0.016|
442 (0.100)	|0.055	0.034	0.003	0.003|
Multiallelic Dprime: 0.025
BLOCK 276.  MARKERS: 1570 1571 1572 1573
3411 (0.567)	|0.536	0.002	0.022	0.006|
1234 (0.344)	|0.000	0.261	0.075	0.000|
1211 (0.042)	|0.023	0.001	0.018	0.000|
3211 (0.036)	|0.009	0.012	0.000	0.014|
Multiallelic Dprime: 0.850
BLOCK 277.  MARKERS: 1574 1575 1576 1577
2134 (0.572)	|0.225	0.173	0.176|
3114 (0.278)	|0.140	0.073	0.062|
3312 (0.119)	|0.061	0.025	0.032|
3134 (0.019)	|0.008	0.006	0.006|
Multiallelic Dprime: 0.121
BLOCK 278.  MARKERS: 1580 1581 1582
114 (0.441)	|0.027	0.253	0.081	0.039	0.037|
332 (0.278)	|0.214	0.019	0.001	0.005	0.045|
132 (0.277)	|0.059	0.006	0.087	0.093	0.024|
Multiallelic Dprime: 0.587
BLOCK 279.  MARKERS: 1584 1585 1586 1587
1213 (0.299)	|0.233	0.058	0.003	0.004|
1431 (0.280)	|0.166	0.109	0.001	0.001|
1433 (0.171)	|0.013	0.155	0.003	0.000|
3433 (0.138)	|0.028	0.066	0.040	0.004|
1413 (0.106)	|0.039	0.053	0.005	0.008|
Multiallelic Dprime: 0.448
BLOCK 280.  MARKERS: 1588 1589 1590 1591
3331 (0.477)	|0.186	0.143	0.142|
1113 (0.444)	|0.202	0.140	0.102|
3333 (0.054)	|0.027	0.011	0.016|
3313 (0.017)	|0.007	0.008	0.002|
Multiallelic Dprime: 0.075
BLOCK 281.  MARKERS: 1592 1593
42 (0.427)	|0.296	0.074	0.055|
22 (0.303)	|0.261	0.021	0.021|
44 (0.265)	|0.214	0.020	0.031|
Multiallelic Dprime: 0.272
BLOCK 282.  MARKERS: 1599 1600
11 (0.776)	|0.373	0.229	0.175|
33 (0.115)	|0.010	0.105	0.000|
13 (0.106)	|0.075	0.016	0.016|
Multiallelic Dprime: 0.380
BLOCK 283.  MARKERS: 1601 1602
32 (0.459)	|0.142	0.166	0.124	0.014	0.000	0.011|
12 (0.350)	|0.194	0.016	0.019	0.003	0.115	0.001|
34 (0.191)	|0.057	0.000	0.006	0.127	0.000	0.001|
Multiallelic Dprime: 0.597
BLOCK 284.  MARKERS: 1604 1605 1606 1607 1608
33334 (0.395)	|0.321	0.071|
23134 (0.181)	|0.177	0.005|
33332 (0.148)	|0.135	0.013|
23324 (0.145)	|0.127	0.017|
21134 (0.115)	|0.096	0.019|
23334 (0.014)	|0.014	0.000|
Multiallelic Dprime: 0.328
BLOCK 285.  MARKERS: 1609 1610
22 (0.873)	|0.384	0.218	0.196	0.072|
14 (0.125)	|0.047	0.025	0.026	0.026|
Multiallelic Dprime: 0.124
BLOCK 286.  MARKERS: 1612 1613 1614 1615 1616
24343 (0.430)	|0.345	0.078	0.000|
24341 (0.243)	|0.122	0.120	0.000|
42423 (0.222)	|0.198	0.007	0.014|
24323 (0.098)	|0.094	0.004	0.000|
Multiallelic Dprime: 0.410
BLOCK 287.  MARKERS: 1617 1618 1619
122 (0.764)	|0.507	0.140	0.103|
444 (0.210)	|0.113	0.089	0.004|
424 (0.014)	|0.014	0.000	0.000|
Multiallelic Dprime: 0.241
BLOCK 288.  MARKERS: 1621 1622 1623
441 (0.640)	|0.474	0.166|
423 (0.234)	|0.171	0.062|
241 (0.107)	|0.088	0.019|
Multiallelic Dprime: 0.074
BLOCK 289.  MARKERS: 1626 1627
23 (0.745)	|0.465	0.156	0.125|
31 (0.252)	|0.201	0.029	0.024|
Multiallelic Dprime: 0.384
BLOCK 290.  MARKERS: 1628 1629
11 (0.665)	|0.492	0.011	0.165|
21 (0.186)	|0.017	0.166	0.001|
12 (0.149)	|0.143	0.000	0.006|
Multiallelic Dprime: 0.615
BLOCK 291.  MARKERS: 1630 1631
21 (0.651)	|0.338	0.107	0.126	0.079|
41 (0.177)	|0.133	0.022	0.012	0.009|
23 (0.172)	|0.065	0.082	0.018	0.006|
Multiallelic Dprime: 0.273
BLOCK 292.  MARKERS: 1632 1633 1634 1635
3332 (0.535)	|0.339	0.124	0.071|
3312 (0.212)	|0.144	0.048	0.019|
1134 (0.156)	|0.099	0.047	0.010|
3134 (0.095)	|0.055	0.029	0.011|
Multiallelic Dprime: 0.071
BLOCK 293.  MARKERS: 1637 1638
13 (0.639)	|0.489	0.121	0.029|
11 (0.250)	|0.148	0.074	0.029|
21 (0.111)	|0.058	0.005	0.047|
Multiallelic Dprime: 0.222
BLOCK 294.  MARKERS: 1639 1640
11 (0.694)	|0.584	0.080	0.032|
23 (0.201)	|0.006	0.106	0.089|
21 (0.105)	|0.028	0.055	0.021|
Multiallelic Dprime: 0.707
BLOCK 295.  MARKERS: 1642 1643
41 (0.617)	|0.603	0.000	0.000	0.000	0.014|
22 (0.241)	|0.000	0.193	0.046	0.000	0.000|
21 (0.142)	|0.000	0.000	0.074	0.069	0.000|
Multiallelic Dprime: 0.969
BLOCK 296.  MARKERS: 1644 1645 1646 1647
4222 (0.603)	|0.504	0.096	0.000|
4344 (0.193)	|0.044	0.124	0.023|
2244 (0.121)	|0.007	0.106	0.008|
4244 (0.069)	|0.006	0.028	0.032|
4224 (0.014)	|0.001	0.009	0.004|
Multiallelic Dprime: 0.661
BLOCK 297.  MARKERS: 1650 1651 1652 1653
3332 (0.562)	|0.559	0.000	0.000	0.000	0.000|
1144 (0.361)	|0.021	0.136	0.110	0.090	0.002|
1132 (0.067)	|0.028	0.000	0.000	0.003	0.032|
Multiallelic Dprime: 0.944
BLOCK 298.  MARKERS: 1654 1655 1656 1657 1658 1659
224232 (0.611)	|0.568	0.005	0.040|
324232 (0.137)	|0.048	0.048	0.040|
242413 (0.112)	|0.009	0.104	0.000|
224433 (0.098)	|0.005	0.019	0.075|
222433 (0.034)	|0.030	0.001	0.002|
Multiallelic Dprime: 0.734
BLOCK 299.  MARKERS: 1661 1662
43 (0.661)	|0.648	0.013	0.000	0.000	0.000|
22 (0.179)	|0.004	0.000	0.107	0.054	0.012|
23 (0.158)	|0.004	0.146	0.000	0.005	0.000|
Multiallelic Dprime: 0.956
BLOCK 300.  MARKERS: 1663 1664 1665 1666 1667 1668 1669
2141441 (0.655)	|0.483	0.109	0.018	0.003	0.017	0.016|
2323221 (0.159)	|0.036	0.091	0.007	0.021	0.000	0.000|
1121443 (0.106)	|0.048	0.056	0.003	0.000	0.000	0.000|
2323441 (0.060)	|0.011	0.011	0.038	0.000	0.000	0.000|
1141441 (0.012)	|0.008	0.003	0.001	0.000	0.000	0.000|
Multiallelic Dprime: 0.490
BLOCK 301.  MARKERS: 1670 1671 1672 1673 1674 1675
144342 (0.587)	|0.541	0.040	0.009|
322224 (0.270)	|0.123	0.089	0.058|
344342 (0.068)	|0.067	0.000	0.000|
324342 (0.025)	|0.025	0.000	0.000|
124342 (0.017)	|0.013	0.002	0.000|
322222 (0.016)	|0.015	0.001	0.000|
Multiallelic Dprime: 0.642
BLOCK 302.  MARKERS: 1678 1679
31 (0.788)	|0.534	0.242|
13 (0.139)	|0.015	0.124|
33 (0.070)	|0.008	0.061|
Multiallelic Dprime: 0.803
BLOCK 303.  MARKERS: 1680 1681
22 (0.559)	|0.252	0.209	0.098|
44 (0.428)	|0.170	0.132	0.127|
Multiallelic Dprime: 0.121
BLOCK 304.  MARKERS: 1682 1683
11 (0.422)	|0.064	0.287	0.069|
33 (0.346)	|0.249	0.047	0.049|
13 (0.232)	|0.071	0.026	0.135|
Multiallelic Dprime: 0.526
BLOCK 305.  MARKERS: 1684 1685
42 (0.386)	|0.145	0.119	0.079	0.008	0.012|
22 (0.357)	|0.227	0.087	0.018	0.013	0.006|
43 (0.253)	|0.096	0.049	0.085	0.015	0.000|
Multiallelic Dprime: 0.240
BLOCK 306.  MARKERS: 1688 1689 1690 1691 1692 1693 1694 1695 1696 1697
4312323441 (0.472)	|0.123	0.292	0.042	0.003	0.008|
2131131223 (0.254)	|0.179	0.037	0.003	0.030	0.004|
2311323243 (0.185)	|0.071	0.039	0.073	0.000	0.000|
4311323243 (0.034)	|0.028	0.001	0.004	0.000	0.000|
4311323443 (0.018)	|0.006	0.007	0.004	0.000	0.000|
Multiallelic Dprime: 0.477
BLOCK 307.  MARKERS: 1699 1700 1701 1702 1703
33122 (0.428)	|0.387	0.015	0.021|
33413 (0.381)	|0.000	0.380	0.000|
11413 (0.131)	|0.127	0.005	0.000|
33123 (0.040)	|0.000	0.038	0.000|
33113 (0.014)	|0.000	0.014	0.000|
Multiallelic Dprime: 0.936
BLOCK 308.  MARKERS: 1704 1705
12 (0.520)	|0.003	0.316	0.127	0.071	0.000|
34 (0.453)	|0.385	0.044	0.000	0.000	0.023|
14 (0.021)	|0.000	0.020	0.000	0.000	0.000|
Multiallelic Dprime: 0.880
BLOCK 309.  MARKERS: 1706 1707 1708 1709 1710 1711 1712
4333221 (0.387)	|0.233	0.117	0.014	0.023|
2211433 (0.382)	|0.206	0.109	0.037	0.030|
2311433 (0.128)	|0.003	0.000	0.125	0.000|
4211433 (0.073)	|0.009	0.058	0.004	0.002|
4331433 (0.023)	|0.003	0.004	0.002	0.014|
Multiallelic Dprime: 0.368
BLOCK 310.  MARKERS: 1713 1714 1715
322 (0.456)	|0.226	0.157	0.075|
214 (0.290)	|0.140	0.074	0.075|
222 (0.184)	|0.062	0.031	0.090|
212 (0.069)	|0.017	0.035	0.017|
Multiallelic Dprime: 0.179
BLOCK 311.  MARKERS: 1717 1718
24 (0.445)	|0.439	0.005	0.000|
44 (0.298)	|0.271	0.018	0.009|
23 (0.257)	|0.133	0.111	0.011|
Multiallelic Dprime: 0.724
BLOCK 312.  MARKERS: 1720 1721
32 (0.843)	|0.741	0.095|
14 (0.134)	|0.122	0.012|
34 (0.020)	|0.020	0.000|
Multiallelic Dprime: 0.301
BLOCK 313.  MARKERS: 1722 1723
31 (0.886)	|0.517	0.234	0.116	0.017|
13 (0.107)	|0.008	0.084	0.015	0.000|
Multiallelic Dprime: 0.697
BLOCK 314.  MARKERS: 1726 1727 1728
422 (0.525)	|0.306	0.168	0.046|
234 (0.321)	|0.118	0.179	0.023|
232 (0.134)	|0.067	0.054	0.012|
432 (0.017)	|0.001	0.002	0.013|
Multiallelic Dprime: 0.198
BLOCK 315.  MARKERS: 1730 1731 1732
113 (0.494)	|0.469	0.000	0.022|
342 (0.404)	|0.000	0.361	0.037|
313 (0.094)	|0.000	0.000	0.093|
Multiallelic Dprime: 0.940
BLOCK 316.  MARKERS: 1733 1734 1735 1736 1737
42434 (0.470)	|0.257	0.116	0.099|
22112 (0.361)	|0.191	0.079	0.090|
44112 (0.157)	|0.083	0.041	0.032|
Multiallelic Dprime: 0.034
BLOCK 317.  MARKERS: 1741 1742
13 (0.535)	|0.476	0.049	0.012|
11 (0.238)	|0.084	0.027	0.128|
31 (0.225)	|0.007	0.206	0.012|
Multiallelic Dprime: 0.717
BLOCK 318.  MARKERS: 1744 1745
24 (0.565)	|0.335	0.216	0.014|
41 (0.283)	|0.200	0.071	0.010|
21 (0.152)	|0.102	0.050	0.000|
Multiallelic Dprime: 0.168
BLOCK 319.  MARKERS: 1748 1749 1750
121 (0.636)	|0.635	0.000	0.000|
313 (0.336)	|0.000	0.298	0.039|
111 (0.024)	|0.000	0.021	0.002|
Multiallelic Dprime: 0.987
BLOCK 320.  MARKERS: 1751 1752
44 (0.635)	|0.482	0.044	0.109|
21 (0.323)	|0.015	0.231	0.077|
24 (0.041)	|0.004	0.003	0.033|
Multiallelic Dprime: 0.697
BLOCK 321.  MARKERS: 1753 1754
13 (0.501)	|0.337	0.164|
22 (0.280)	|0.119	0.159|
12 (0.220)	|0.174	0.046|
Multiallelic Dprime: 0.242
BLOCK 322.  MARKERS: 1756 1757 1758
213 (0.630)	|0.116	0.412	0.101|
431 (0.369)	|0.342	0.027	0.000|
Multiallelic Dprime: 0.866
BLOCK 323.  MARKERS: 1759 1760
44 (0.459)	|0.265	0.195|
42 (0.440)	|0.270	0.169|
22 (0.100)	|0.069	0.030|
Multiallelic Dprime: 0.062
BLOCK 324.  MARKERS: 1765 1766 1767
241 (0.604)	|0.425	0.178|
422 (0.394)	|0.300	0.094|
Multiallelic Dprime: 0.124
BLOCK 325.  MARKERS: 1771 1772
43 (0.725)	|0.560	0.036	0.129|
34 (0.272)	|0.017	0.255	0.000|
Multiallelic Dprime: 0.913
BLOCK 326.  MARKERS: 1773 1774
41 (0.579)	|0.350	0.152	0.077|
43 (0.291)	|0.240	0.032	0.019|
21 (0.130)	|0.066	0.057	0.007|
Multiallelic Dprime: 0.294
BLOCK 327.  MARKERS: 1779 1780
22 (0.656)	|0.458	0.199|
33 (0.241)	|0.054	0.185|
23 (0.103)	|0.065	0.038|
Multiallelic Dprime: 0.420
BLOCK 328.  MARKERS: 1782 1783
14 (0.576)	|0.118	0.221	0.163	0.013	0.049	0.011|
33 (0.422)	|0.221	0.014	0.039	0.096	0.009	0.033|
Multiallelic Dprime: 0.603
BLOCK 329.  MARKERS: 1784 1785 1786 1787 1788 1789
413333 (0.338)	|0.297	0.020	0.019|
411113 (0.234)	|0.093	0.000	0.140|
233333 (0.202)	|0.005	0.195	0.002|
413331 (0.111)	|0.073	0.039	0.000|
411133 (0.060)	|0.053	0.006	0.001|
433333 (0.043)	|0.007	0.036	0.000|
Multiallelic Dprime: 0.701
BLOCK 330.  MARKERS: 1790 1791
22 (0.531)	|0.176	0.277	0.037	0.030|
42 (0.298)	|0.260	0.014	0.020	0.000|
44 (0.166)	|0.046	0.024	0.098	0.002|
Multiallelic Dprime: 0.593
BLOCK 331.  MARKERS: 1792 1793 1794 1795 1796
13234 (0.480)	|0.232	0.128	0.066	0.045|
33122 (0.313)	|0.156	0.093	0.042	0.024|
32122 (0.158)	|0.065	0.053	0.029	0.011|
13134 (0.032)	|0.011	0.015	0.002	0.004|
Multiallelic Dprime: 0.062
BLOCK 332.  MARKERS: 1802 1803 1804 1805 1806 1807 1808 1809
21214122 (0.469)	|0.101	0.239	0.003	0.002	0.042	0.039	0.030	0.000	0.009|
44132434 (0.293)	|0.289	0.000	0.000	0.000	0.000	0.000	0.000	0.000	0.000|
21214132 (0.142)	|0.001	0.006	0.129	0.004	0.000	0.000	0.000	0.000	0.000|
44132132 (0.088)	|0.000	0.000	0.000	0.057	0.000	0.000	0.000	0.030	0.000|
Multiallelic Dprime: 0.873
BLOCK 333.  MARKERS: 1811 1812 1813 1814 1815 1816 1817
3133231 (0.391)	|0.386	0.000	0.000	0.004|
1111413 (0.256)	|0.000	0.253	0.001	0.000|
1311213 (0.133)	|0.000	0.131	0.000	0.000|
1111213 (0.065)	|0.000	0.007	0.058	0.000|
1111433 (0.042)	|0.000	0.000	0.042	0.000|
3113233 (0.040)	|0.004	0.000	0.000	0.034|
3113231 (0.030)	|0.031	0.000	0.000	0.000|
1111233 (0.030)	|0.000	0.000	0.027	0.000|
1111231 (0.010)	|0.011	0.000	0.000	0.000|
Multiallelic Dprime: 0.980
BLOCK 334.  MARKERS: 1818 1819 1820
441 (0.433)	|0.164	0.214	0.055|
223 (0.394)	|0.222	0.107	0.065|
423 (0.130)	|0.088	0.016	0.025|
443 (0.040)	|0.014	0.019	0.007|
Multiallelic Dprime: 0.231
BLOCK 335.  MARKERS: 1823 1824
42 (0.489)	|0.112	0.378|
44 (0.357)	|0.313	0.043|
12 (0.154)	|0.146	0.005|
Multiallelic Dprime: 0.780
BLOCK 336.  MARKERS: 1825 1826
41 (0.571)	|0.422	0.144|
24 (0.426)	|0.320	0.105|
Multiallelic Dprime: 0.017
BLOCK 337.  MARKERS: 1827 1828
32 (0.745)	|0.520	0.154	0.050	0.020|
44 (0.249)	|0.209	0.034	0.002	0.005|
Multiallelic Dprime: 0.387
BLOCK 338.  MARKERS: 1833 1834 1835
443 (0.730)	|0.679	0.050	0.002|
134 (0.187)	|0.019	0.168	0.000|
143 (0.053)	|0.054	0.000	0.000|
144 (0.027)	|0.019	0.000	0.009|
Multiallelic Dprime: 0.731
BLOCK 339.  MARKERS: 1837 1838
12 (0.769)	|0.430	0.301	0.035|
24 (0.217)	|0.218	0.000	0.000|
22 (0.012)	|0.008	0.000	0.003|
Multiallelic Dprime: 0.962
BLOCK 340.  MARKERS: 1840 1841
24 (0.658)	|0.524	0.134|
42 (0.301)	|0.232	0.070|
44 (0.038)	|0.018	0.020|
Multiallelic Dprime: 0.079
BLOCK 341.  MARKERS: 1845 1846
41 (0.777)	|0.486	0.239	0.000	0.000	0.014	0.013	0.012|
13 (0.223)	|0.001	0.000	0.186	0.029	0.000	0.000	0.000|
Multiallelic Dprime: 0.994
BLOCK 342.  MARKERS: 1847 1848 1849 1850 1851 1852 1853 1854 1855 1856 1857
22321122121 (0.486)	|0.474	0.012	0.000|
43441123122 (0.239)	|0.007	0.232	0.000|
43443343441 (0.186)	|0.004	0.000	0.183|
42443143121 (0.029)	|0.006	0.023	0.000|
43441123121 (0.014)	|0.003	0.000	0.010|
22441122121 (0.013)	|0.000	0.000	0.014|
22341122121 (0.012)	|0.012	0.000	0.000|
Multiallelic Dprime: 0.948
BLOCK 343.  MARKERS: 1858 1859
12 (0.511)	|0.503	0.004|
13 (0.272)	|0.028	0.245|
32 (0.213)	|0.095	0.119|
Multiallelic Dprime: 0.792
BLOCK 344.  MARKERS: 1860 1861
23 (0.626)	|0.352	0.248	0.009	0.011|
11 (0.371)	|0.126	0.091	0.146	0.002|
Multiallelic Dprime: 0.385
BLOCK 345.  MARKERS: 1862 1863 1864 1865 1866 1867
144424 (0.479)	|0.188	0.169	0.119|
224332 (0.339)	|0.308	0.000	0.031|
222332 (0.155)	|0.155	0.000	0.000|
224424 (0.013)	|0.004	0.006	0.002|
Multiallelic Dprime: 0.782
BLOCK 346.  MARKERS: 1868 1869
12 (0.663)	|0.561	0.090	0.013|
34 (0.176)	|0.136	0.040	0.000|
14 (0.158)	|0.128	0.023	0.005|
Multiallelic Dprime: 0.087
BLOCK 347.  MARKERS: 1872 1873
12 (0.828)	|0.228	0.152	0.147	0.137	0.124	0.016|
21 (0.153)	|0.038	0.029	0.030	0.021	0.027	0.001|
11 (0.017)	|0.005	0.003	0.003	0.004	0.001	0.000|
Multiallelic Dprime: 0.051
BLOCK 348.  MARKERS: 1885 1886 1887 1888 1889 1890 1891 1892 1893 1894 1895
34233414213 (0.271)	|0.266	0.003	0.001	0.002|
32233444213 (0.182)	|0.006	0.159	0.000	0.007|
12211412111 (0.180)	|0.172	0.003	0.002	0.001|
32233444233 (0.163)	|0.006	0.002	0.149	0.002|
32433114211 (0.151)	|0.000	0.147	0.000	0.000|
34233414211 (0.017)	|0.000	0.012	0.000	0.000|
Multiallelic Dprime: 0.951
BLOCK 349.  MARKERS: 1896 1897 1898 1899 1900
11323 (0.460)	|0.057	0.248	0.151|
22341 (0.345)	|0.339	0.004	0.003|
11441 (0.152)	|0.150	0.000	0.000|
11341 (0.020)	|0.006	0.000	0.012|
Multiallelic Dprime: 0.939
BLOCK 350.  MARKERS: 1901 1902 1903 1904 1905
11422 (0.555)	|0.292	0.265|
33242 (0.256)	|0.243	0.012|
33443 (0.175)	|0.163	0.011|
Multiallelic Dprime: 0.819
BLOCK 351.  MARKERS: 1906 1907 1908 1909
2232 (0.713)	|0.292	0.336	0.077|
4411 (0.287)	|0.166	0.080	0.037|
Multiallelic Dprime: 0.249
BLOCK 352.  MARKERS: 1910 1911 1912 1913
4343 (0.458)	|0.259	0.139	0.060|
2323 (0.416)	|0.362	0.014	0.040|
4141 (0.114)	|0.066	0.043	0.004|
Multiallelic Dprime: 0.440
BLOCK 353.  MARKERS: 1916 1917 1918 1919 1920
22211 (0.691)	|0.471	0.214	0.008|
33432 (0.199)	|0.000	0.122	0.075|
23432 (0.104)	|0.023	0.079	0.003|
Multiallelic Dprime: 0.673
BLOCK 354.  MARKERS: 1921 1922
22 (0.494)	|0.462	0.031	0.000|
44 (0.417)	|0.002	0.252	0.164|
24 (0.086)	|0.086	0.000	0.000|
Multiallelic Dprime: 0.906
BLOCK 355.  MARKERS: 1923 1924
12 (0.552)	|0.150	0.287	0.116|
22 (0.283)	|0.229	0.014	0.040|
24 (0.165)	|0.023	0.007	0.135|
Multiallelic Dprime: 0.578
BLOCK 356.  MARKERS: 1925 1926
33 (0.401)	|0.357	0.000	0.013	0.029	0.000|
24 (0.308)	|0.003	0.297	0.000	0.000	0.000|
23 (0.291)	|0.222	0.006	0.033	0.011	0.019|
Multiallelic Dprime: 0.793
BLOCK 357.  MARKERS: 1928 1929 1930 1931
3421 (0.580)	|0.235	0.222	0.111	0.008|
2112 (0.304)	|0.284	0.017	0.002	0.000|
3422 (0.046)	|0.044	0.002	0.000	0.000|
3112 (0.041)	|0.013	0.027	0.000	0.002|
3122 (0.019)	|0.018	0.000	0.000	0.002|
Multiallelic Dprime: 0.740
BLOCK 358.  MARKERS: 1932 1933 1934 1935
2131 (0.601)	|0.428	0.049	0.111|
4333 (0.267)	|0.040	0.218	0.008|
2121 (0.115)	|0.020	0.095	0.000|
4331 (0.011)	|0.007	0.004	0.001|
Multiallelic Dprime: 0.713
BLOCK 359.  MARKERS: 1936 1937 1938 1939 1940 1941
131333 (0.495)	|0.279	0.180	0.037|
213111 (0.367)	|0.250	0.055	0.061|
131331 (0.120)	|0.072	0.008	0.039|
Multiallelic Dprime: 0.242
BLOCK 360.  MARKERS: 1944 1945
34 (0.615)	|0.274	0.249	0.092|
31 (0.244)	|0.105	0.105	0.034|
11 (0.138)	|0.060	0.052	0.026|
Multiallelic Dprime: 0.026
BLOCK 361.  MARKERS: 1952 1953 1954
231 (0.439)	|0.182	0.125	0.131|
331 (0.407)	|0.189	0.178	0.040|
213 (0.155)	|0.070	0.052	0.032|
Multiallelic Dprime: 0.152
BLOCK 362.  MARKERS: 1957 1958
23 (0.442)	|0.132	0.289	0.016|
22 (0.355)	|0.284	0.025	0.046|
43 (0.203)	|0.195	0.000	0.006|
Multiallelic Dprime: 0.700
BLOCK 363.  MARKERS: 1959 1960
41 (0.611)	|0.341	0.020	0.249|
23 (0.314)	|0.097	0.212	0.006|
43 (0.067)	|0.012	0.055	0.000|
Multiallelic Dprime: 0.639
BLOCK 364.  MARKERS: 1961 1962
42 (0.457)	|0.093	0.202	0.113	0.037	0.012|
44 (0.285)	|0.124	0.074	0.076	0.002	0.003|
22 (0.254)	|0.119	0.040	0.081	0.006	0.006|
Multiallelic Dprime: 0.254
BLOCK 365.  MARKERS: 1964 1965 1966 1967
3333 (0.339)	|0.099	0.016	0.081	0.098	0.027	0.000|
1311 (0.316)	|0.290	0.009	0.005	0.000	0.000	0.011|
3133 (0.271)	|0.024	0.227	0.011	0.000	0.000	0.001|
1333 (0.047)	|0.002	0.000	0.044	0.000	0.000	0.000|
1313 (0.021)	|0.014	0.001	0.003	0.000	0.000	0.003|
Multiallelic Dprime: 0.752
BLOCK 366.  MARKERS: 1968 1969 1970 1971 1972 1973 1974 1975 1976
424244333 (0.430)	|0.260	0.115	0.057|
424244423 (0.256)	|0.175	0.068	0.013|
242323333 (0.144)	|0.091	0.041	0.011|
424244432 (0.098)	|0.056	0.031	0.011|
222323333 (0.027)	|0.017	0.005	0.006|
424223333 (0.014)	|0.003	0.007	0.004|
Multiallelic Dprime: 0.095
BLOCK 367.  MARKERS: 1978 1979
43 (0.615)	|0.297	0.205	0.113|
13 (0.278)	|0.136	0.090	0.052|
41 (0.106)	|0.069	0.030	0.007|
Multiallelic Dprime: 0.076
BLOCK 368.  MARKERS: 1981 1982
33 (0.503)	|0.416	0.057	0.028|
13 (0.324)	|0.011	0.089	0.227|
32 (0.172)	|0.003	0.141	0.027|
Multiallelic Dprime: 0.732
BLOCK 369.  MARKERS: 1983 1984
13 (0.429)	|0.363	0.066	0.000	0.000|
31 (0.288)	|0.006	0.175	0.106	0.000|
11 (0.282)	|0.012	0.134	0.022	0.114|
Multiallelic Dprime: 0.715
BLOCK 370.  MARKERS: 1985 1986 1987
221 (0.383)	|0.005	0.368	0.002|
223 (0.375)	|0.304	0.029	0.037|
423 (0.128)	|0.127	0.000	0.000|
243 (0.113)	|0.003	0.014	0.098|
Multiallelic Dprime: 0.849
BLOCK 371.  MARKERS: 1989 1990 1991
333 (0.438)	|0.245	0.193|
111 (0.411)	|0.231	0.175|
131 (0.136)	|0.130	0.008|
Multiallelic Dprime: 0.211
BLOCK 372.  MARKERS: 1992 1993
22 (0.613)	|0.280	0.143	0.188|
14 (0.384)	|0.279	0.097	0.006|
Multiallelic Dprime: 0.403
BLOCK 373.  MARKERS: 1994 1995
23 (0.559)	|0.167	0.204	0.188|
33 (0.243)	|0.204	0.019	0.020|
24 (0.196)	|0.152	0.035	0.010|
Multiallelic Dprime: 0.599
BLOCK 374.  MARKERS: 1997 1998
14 (0.524)	|0.466	0.054|
22 (0.258)	|0.212	0.039|
12 (0.218)	|0.166	0.051|
Multiallelic Dprime: 0.192
BLOCK 375.  MARKERS: 2002 2003
34 (0.843)	|0.232	0.220	0.164	0.096	0.006	0.035	0.037	0.014	0.012|
12 (0.143)	|0.044	0.002	0.001	0.003	0.079	0.005	0.000	0.000	0.000|
Multiallelic Dprime: 0.635
BLOCK 376.  MARKERS: 2005 2006 2007 2008 2009 2010 2011 2012 2013 2014 2015 2016 2017
1212322321332 (0.280)	|0.279	0.000|
1214322321133 (0.225)	|0.104	0.120|
3434344124143 (0.165)	|0.154	0.012|
1214122331133 (0.098)	|0.099	0.000|
1434344124133 (0.092)	|0.087	0.005|
1414322321133 (0.041)	|0.039	0.001|
1212322321133 (0.038)	|0.036	0.002|
1214322321332 (0.014)	|0.014	0.000|
3234344124133 (0.012)	|0.011	0.000|
Multiallelic Dprime: 0.823
BLOCK 377.  MARKERS: 2019 2020
11 (0.860)	|0.696	0.163|
33 (0.140)	|0.139	0.000|
Multiallelic Dprime: 1.000
BLOCK 378.  MARKERS: 2021 2022
21 (0.834)	|0.484	0.191	0.159|
34 (0.163)	|0.072	0.085	0.006|
Multiallelic Dprime: 0.341
BLOCK 379.  MARKERS: 2025 2026
44 (0.557)	|0.108	0.296	0.152|
42 (0.278)	|0.114	0.088	0.077|
24 (0.165)	|0.165	0.000	0.000|
Multiallelic Dprime: 0.435
BLOCK 380.  MARKERS: 2028 2029
23 (0.387)	|0.349	0.009	0.024|
22 (0.383)	|0.031	0.325	0.029|
12 (0.228)	|0.146	0.082	0.000|
Multiallelic Dprime: 0.672
BLOCK 381.  MARKERS: 2030 2031 2032 2033 2034
22221 (0.526)	|0.135	0.336	0.054|
44443 (0.415)	|0.254	0.000	0.161|
42221 (0.052)	|0.019	0.005	0.029|
Multiallelic Dprime: 0.600
BLOCK 382.  MARKERS: 2035 2036
11 (0.412)	|0.250	0.012	0.148|
13 (0.341)	|0.028	0.309	0.005|
21 (0.248)	|0.177	0.069	0.002|
Multiallelic Dprime: 0.665
BLOCK 383.  MARKERS: 2037 2038
14 (0.454)	|0.400	0.025	0.030|
12 (0.390)	|0.069	0.296	0.025|
34 (0.155)	|0.023	0.004	0.128|
Multiallelic Dprime: 0.746
BLOCK 384.  MARKERS: 2039 2040
34 (0.490)	|0.328	0.110	0.052|
12 (0.328)	|0.165	0.156	0.006|
32 (0.182)	|0.146	0.028	0.007|
Multiallelic Dprime: 0.251
BLOCK 385.  MARKERS: 2042 2043 2044 2045 2046
41141 (0.637)	|0.472	0.129	0.039|
13333 (0.295)	|0.207	0.074	0.015|
43341 (0.065)	|0.038	0.028	0.000|
Multiallelic Dprime: 0.087
BLOCK 386.  MARKERS: 2054 2055
34 (0.716)	|0.711	0.001	0.003|
12 (0.230)	|0.009	0.222	0.000|
14 (0.054)	|0.002	0.002	0.049|
Multiallelic Dprime: 0.970
BLOCK 387.  MARKERS: 2056 2057
24 (0.723)	|0.271	0.241	0.121	0.090|
32 (0.225)	|0.095	0.062	0.045	0.022|
34 (0.052)	|0.023	0.007	0.014	0.008|
Multiallelic Dprime: 0.106
BLOCK 388.  MARKERS: 2058 2059 2060
312 (0.389)	|0.214	0.129	0.045|
412 (0.310)	|0.050	0.088	0.170|
442 (0.181)	|0.139	0.023	0.019|
311 (0.120)	|0.110	0.003	0.008|
Multiallelic Dprime: 0.437
BLOCK 389.  MARKERS: 2061 2062
21 (0.512)	|0.353	0.158|
24 (0.244)	|0.091	0.154|
44 (0.243)	|0.205	0.037|
Multiallelic Dprime: 0.301
BLOCK 390.  MARKERS: 2063 2064 2065 2066
1413 (0.651)	|0.311	0.297	0.012	0.003	0.008|
3232 (0.348)	|0.017	0.005	0.142	0.132	0.046|
Multiallelic Dprime: 0.902
BLOCK 391.  MARKERS: 2067 2068 2069 2070 2071 2072 2073 2074
23242242 (0.327)	|0.279	0.040	0.004	0.000|
21424242 (0.304)	|0.107	0.003	0.192	0.000|
43422414 (0.154)	|0.000	0.000	0.000	0.152|
43422212 (0.134)	|0.002	0.131	0.000	0.000|
43422412 (0.054)	|0.012	0.033	0.008	0.000|
Multiallelic Dprime: 0.773
BLOCK 392.  MARKERS: 2075 2076 2077 2078
1141 (0.411)	|0.017	0.383	0.010|
2341 (0.219)	|0.174	0.018	0.025|
2321 (0.203)	|0.194	0.006	0.001|
2344 (0.163)	|0.145	0.018	0.001|
Multiallelic Dprime: 0.824
BLOCK 393.  MARKERS: 2079 2080
34 (0.532)	|0.439	0.081	0.012	0.000|
12 (0.426)	|0.353	0.036	0.014	0.017|
14 (0.038)	|0.032	0.005	0.000	0.001|
Multiallelic Dprime: 0.093
BLOCK 394.  MARKERS: 2081 2082 2083
234 (0.826)	|0.298	0.221	0.165	0.091	0.036	0.010|
441 (0.125)	|0.018	0.002	0.037	0.065	0.000	0.000|
444 (0.026)	|0.014	0.005	0.000	0.007	0.000	0.000|
244 (0.018)	|0.000	0.000	0.000	0.015	0.000	0.000|
Multiallelic Dprime: 0.478
BLOCK 395.  MARKERS: 2085 2086 2087 2088 2089
22124 (0.334)	|0.217	0.058	0.060|
32132 (0.228)	|0.073	0.138	0.017|
21124 (0.201)	|0.045	0.148	0.008|
32324 (0.176)	|0.114	0.024	0.038|
32124 (0.037)	|0.034	0.002	0.002|
32122 (0.010)	|0.010	0.000	0.000|
Multiallelic Dprime: 0.444
BLOCK 396.  MARKERS: 2090 2091 2092
121 (0.500)	|0.079	0.421|
141 (0.375)	|0.370	0.005|
324 (0.125)	|0.052	0.073|
Multiallelic Dprime: 0.728
BLOCK 397.  MARKERS: 2093 2094
14 (0.501)	|0.321	0.033	0.147|
22 (0.499)	|0.242	0.223	0.034|
Multiallelic Dprime: 0.404
BLOCK 398.  MARKERS: 2100 2101
12 (0.563)	|0.277	0.000	0.161	0.000	0.066	0.000	0.050	0.000|
42 (0.255)	|0.001	0.247	0.000	0.000	0.000	0.000	0.000	0.000|
43 (0.182)	|0.000	0.000	0.000	0.101	0.000	0.053	0.000	0.020|
Multiallelic Dprime: 0.997
BLOCK 399.  MARKERS: 2102 2103 2104 2105 2106 2107 2108
1133212 (0.280)	|0.227	0.053|
3331324 (0.248)	|0.054	0.194|
1113212 (0.162)	|0.091	0.071|
1331312 (0.101)	|0.080	0.021|
1131212 (0.066)	|0.017	0.050|
1331324 (0.054)	|0.023	0.030|
1131312 (0.050)	|0.003	0.046|
1333312 (0.020)	|0.018	0.002|
Multiallelic Dprime: 0.496
BLOCK 400.  MARKERS: 2110 2111
12 (0.517)	|0.487	0.003	0.028|
34 (0.483)	|0.034	0.244	0.204|
Multiallelic Dprime: 0.874
BLOCK 401.  MARKERS: 2112 2113
43 (0.521)	|0.275	0.112	0.123|
34 (0.247)	|0.103	0.081	0.062|
33 (0.232)	|0.118	0.056	0.052|
Multiallelic Dprime: 0.074
BLOCK 402.  MARKERS: 2116 2117 2118 2119 2120 2121 2122 2123
43242142 (0.497)	|0.282	0.004	0.002	0.192	0.002|
21144324 (0.248)	|0.000	0.006	0.218	0.005	0.013|
21122142 (0.238)	|0.000	0.223	0.001	0.000	0.011|
Multiallelic Dprime: 0.959
BLOCK 403.  MARKERS: 2124 2125 2126 2127 2128 2129 2130
1112331 (0.287)	|0.019	0.229	0.034|
4132134 (0.238)	|0.196	0.004	0.038|
4234131 (0.226)	|0.209	0.014	0.001|
4132121 (0.199)	|0.003	0.035	0.160|
4112331 (0.027)	|0.012	0.012	0.002|
Multiallelic Dprime: 0.739
BLOCK 404.  MARKERS: 2131 2132
34 (0.448)	|0.089	0.135	0.224|
13 (0.302)	|0.107	0.189	0.006|
33 (0.244)	|0.214	0.022	0.008|
Multiallelic Dprime: 0.536
BLOCK 405.  MARKERS: 2134 2135
34 (0.411)	|0.203	0.134	0.076|
32 (0.348)	|0.157	0.143	0.048|
14 (0.239)	|0.020	0.040	0.178|
Multiallelic Dprime: 0.325
BLOCK 406.  MARKERS: 2137 2138 2139
141 (0.381)	|0.247	0.036	0.095|
143 (0.316)	|0.093	0.207	0.014|
311 (0.304)	|0.118	0.179	0.006|
Multiallelic Dprime: 0.435
BLOCK 407.  MARKERS: 2140 2141
33 (0.458)	|0.133	0.154	0.118	0.048|
12 (0.421)	|0.356	0.052	0.004	0.010|
13 (0.116)	|0.026	0.090	0.000	0.000|
Multiallelic Dprime: 0.557
BLOCK 408.  MARKERS: 2142 2143 2144 2145
3424 (0.515)	|0.514	0.000|
2242 (0.296)	|0.297	0.000|
2424 (0.124)	|0.002	0.121|
2422 (0.059)	|0.014	0.044|
Multiallelic Dprime: 0.981
BLOCK 409.  MARKERS: 2146 2147
13 (0.831)	|0.469	0.163	0.196|
32 (0.166)	|0.060	0.091	0.015|
Multiallelic Dprime: 0.396
BLOCK 410.  MARKERS: 2149 2150
41 (0.531)	|0.202	0.293	0.036|
21 (0.256)	|0.009	0.055	0.193|
24 (0.211)	|0.180	0.030	0.000|
Multiallelic Dprime: 0.538
BLOCK 411.  MARKERS: 2151 2152
32 (0.393)	|0.226	0.155	0.011|
34 (0.378)	|0.260	0.113	0.005|
14 (0.229)	|0.166	0.062	0.000|
Multiallelic Dprime: 0.143
BLOCK 412.  MARKERS: 2153 2154
34 (0.652)	|0.626	0.021	0.005|
12 (0.329)	|0.197	0.125	0.008|
32 (0.016)	|0.016	0.000	0.000|
Multiallelic Dprime: 0.756
BLOCK 413.  MARKERS: 2155 2156
31 (0.840)	|0.366	0.229	0.208	0.029|
13 (0.148)	|0.037	0.055	0.020	0.036|
33 (0.013)	|0.007	0.001	0.000	0.002|
Multiallelic Dprime: 0.306
BLOCK 414.  MARKERS: 2157 2158 2159
322 (0.411)	|0.211	0.110	0.090|
222 (0.284)	|0.135	0.076	0.072|
244 (0.227)	|0.105	0.066	0.057|
224 (0.068)	|0.032	0.019	0.019|
Multiallelic Dprime: 0.038
BLOCK 415.  MARKERS: 2160 2161
34 (0.488)	|0.488	0.000	0.000|
31 (0.270)	|0.003	0.108	0.158|
11 (0.241)	|0.037	0.197	0.007|
Multiallelic Dprime: 0.860
BLOCK 416.  MARKERS: 2162 2163
23 (0.529)	|0.528	0.000	0.000|
21 (0.305)	|0.001	0.203	0.102|
41 (0.165)	|0.049	0.116	0.000|
Multiallelic Dprime: 0.878
BLOCK 417.  MARKERS: 2165 2166
23 (0.579)	|0.367	0.131	0.081|
41 (0.319)	|0.092	0.106	0.121|
43 (0.102)	|0.053	0.036	0.013|
Multiallelic Dprime: 0.285
BLOCK 418.  MARKERS: 2168 2169
33 (0.512)	|0.204	0.278	0.029|
43 (0.274)	|0.161	0.087	0.021|
41 (0.214)	|0.201	0.009	0.004|
Multiallelic Dprime: 0.427
BLOCK 419.  MARKERS: 2172 2173 2174 2175
1312 (0.567)	|0.517	0.041	0.000|
3424 (0.374)	|0.041	0.311	0.021|
1424 (0.054)	|0.007	0.038	0.002|
Multiallelic Dprime: 0.801
BLOCK 420.  MARKERS: 2177 2178 2179 2180 2181 2182 2183 2184
12233123 (0.570)	|0.522	0.048|
21411331 (0.392)	|0.342	0.051|
21233123 (0.023)	|0.023	0.000|
Multiallelic Dprime: 0.190
BLOCK 421.  MARKERS: 2188 2189
24 (0.896)	|0.330	0.263	0.157	0.140|
43 (0.104)	|0.062	0.017	0.010	0.015|
Multiallelic Dprime: 0.336
BLOCK 422.  MARKERS: 2191 2192 2193
424 (0.392)	|0.249	0.120	0.023|
224 (0.280)	|0.227	0.048	0.005|
222 (0.166)	|0.142	0.006	0.018|
242 (0.155)	|0.137	0.018	0.000|
Multiallelic Dprime: 0.351
BLOCK 423.  MARKERS: 2197 2198
32 (0.762)	|0.344	0.246	0.171|
14 (0.192)	|0.060	0.044	0.087|
12 (0.046)	|0.012	0.002	0.033|
Multiallelic Dprime: 0.300
BLOCK 424.  MARKERS: 2200 2201
23 (0.416)	|0.107	0.044	0.167	0.075	0.023	0.000|
43 (0.293)	|0.047	0.188	0.017	0.040	0.000	0.000|
21 (0.291)	|0.252	0.009	0.002	0.008	0.000	0.017|
Multiallelic Dprime: 0.636
BLOCK 425.  MARKERS: 2203 2204 2205 2206 2207
33313 (0.406)	|0.302	0.070	0.022	0.004	0.006|
33133 (0.239)	|0.133	0.064	0.030	0.001	0.008|
34311 (0.186)	|0.124	0.038	0.021	0.000	0.000|
13313 (0.123)	|0.067	0.031	0.025	0.000	0.000|
34313 (0.023)	|0.004	0.006	0.000	0.011	0.002|
33113 (0.018)	|0.012	0.006	0.000	0.000	0.000|
Multiallelic Dprime: 0.202
BLOCK 426.  MARKERS: 2209 2210 2211 2212 2213
13222 (0.647)	|0.486	0.161|
21221 (0.214)	|0.171	0.044|
13342 (0.099)	|0.015	0.084|
23221 (0.017)	|0.005	0.013|
23222 (0.016)	|0.000	0.015|
Multiallelic Dprime: 0.325
BLOCK 427.  MARKERS: 2214 2215
14 (0.680)	|0.242	0.224	0.215|
42 (0.320)	|0.188	0.064	0.066|
Multiallelic Dprime: 0.280
BLOCK 428.  MARKERS: 2217 2218
24 (0.430)	|0.128	0.125	0.066	0.073	0.018	0.012	0.010|
22 (0.288)	|0.238	0.015	0.026	0.003	0.000	0.005	0.000|
44 (0.282)	|0.259	0.007	0.012	0.001	0.003	0.000	0.000|
Multiallelic Dprime: 0.662
BLOCK 429.  MARKERS: 2219 2220 2221 2222 2223
11313 (0.625)	|0.425	0.145	0.053|
33431 (0.147)	|0.075	0.031	0.038|
13431 (0.104)	|0.068	0.033	0.004|
11311 (0.077)	|0.053	0.010	0.014|
13313 (0.021)	|0.011	0.009	0.001|
11431 (0.016)	|0.005	0.012	0.000|
13311 (0.010)	|0.006	0.005	0.000|
Multiallelic Dprime: 0.138
BLOCK 430.  MARKERS: 2226 2227 2228
223 (0.641)	|0.440	0.000	0.200	0.000|
123 (0.244)	|0.002	0.233	0.005	0.000|
132 (0.110)	|0.027	0.000	0.000	0.081|
Multiallelic Dprime: 0.905
BLOCK 431.  MARKERS: 2229 2230 2231 2232 2233
43214 (0.468)	|0.169	0.135	0.163|
21434 (0.238)	|0.084	0.116	0.036|
43212 (0.205)	|0.137	0.054	0.015|
21214 (0.082)	|0.005	0.063	0.010|
Multiallelic Dprime: 0.302
BLOCK 432.  MARKERS: 2234 2235 2236
224 (0.397)	|0.388	0.008	0.000|
212 (0.373)	|0.006	0.349	0.019|
424 (0.224)	|0.002	0.005	0.216|
Multiallelic Dprime: 0.944
BLOCK 433.  MARKERS: 2237 2238
13 (0.399)	|0.175	0.176	0.047|
11 (0.363)	|0.131	0.110	0.123|
43 (0.237)	|0.111	0.075	0.052|
Multiallelic Dprime: 0.156
BLOCK 434.  MARKERS: 2239 2240
43 (0.416)	|0.265	0.078	0.068|
24 (0.360)	|0.135	0.111	0.107|
23 (0.222)	|0.153	0.031	0.037|
Multiallelic Dprime: 0.246
BLOCK 435.  MARKERS: 2243 2244 2245
332 (0.554)	|0.270	0.213	0.000	0.000	0.000	0.032	0.016|
114 (0.223)	|0.000	0.000	0.195	0.001	0.000	0.012	0.000|
334 (0.212)	|0.000	0.001	0.002	0.099	0.096	0.000	0.000|
Multiallelic Dprime: 0.966
BLOCK 436.  MARKERS: 2247 2248 2249 2250 2251 2252 2253 2254 2255 2256 2257
24344214333 (0.269)	|0.112	0.081	0.076|
44344214333 (0.214)	|0.114	0.058	0.039|
42143412313 (0.204)	|0.066	0.084	0.054|
42123412313 (0.104)	|0.048	0.048	0.007|
42144432411 (0.097)	|0.034	0.033	0.029|
44344214313 (0.044)	|0.016	0.012	0.015|
24344212313 (0.016)	|0.009	0.000	0.007|
Multiallelic Dprime: 0.149
BLOCK 437.  MARKERS: 2261 2262
42 (0.423)	|0.382	0.011	0.013	0.009|
44 (0.333)	|0.012	0.261	0.048	0.004|
22 (0.242)	|0.143	0.000	0.075	0.020|
Multiallelic Dprime: 0.716
BLOCK 438.  MARKERS: 2263 2264 2265 2266 2267 2268 2269 2270 2271 2272
1231113234 (0.537)	|0.191	0.203	0.067	0.077|
3313244411 (0.274)	|0.094	0.070	0.085	0.026|
1331113211 (0.137)	|0.055	0.055	0.020	0.007|
3313243411 (0.034)	|0.008	0.007	0.017	0.002|
Multiallelic Dprime: 0.162
BLOCK 439.  MARKERS: 2274 2275 2276
222 (0.351)	|0.304	0.027	0.020|
122 (0.343)	|0.045	0.223	0.075|
221 (0.192)	|0.131	0.008	0.053|
142 (0.115)	|0.084	0.024	0.006|
Multiallelic Dprime: 0.594
BLOCK 440.  MARKERS: 2277 2278
44 (0.564)	|0.455	0.089	0.020|
24 (0.282)	|0.119	0.062	0.101|
42 (0.154)	|0.076	0.075	0.002|
Multiallelic Dprime: 0.397
BLOCK 441.  MARKERS: 2279 2280 2281
224 (0.650)	|0.318	0.323	0.000	0.004|
342 (0.225)	|0.155	0.000	0.000	0.070|
344 (0.123)	|0.006	0.000	0.113	0.000|
Multiallelic Dprime: 0.618
BLOCK 442.  MARKERS: 2282 2283 2284 2285 2286
23331 (0.480)	|0.115	0.214	0.065	0.061	0.004	0.013|
13344 (0.324)	|0.262	0.016	0.036	0.008	0.000	0.000|
21144 (0.113)	|0.004	0.003	0.084	0.013	0.009	0.000|
21344 (0.074)	|0.021	0.005	0.007	0.036	0.002	0.000|
Multiallelic Dprime: 0.560
BLOCK 443.  MARKERS: 2287 2288 2289 2290 2291 2292
211421 (0.408)	|0.112	0.230	0.000	0.055	0.000	0.005|
231421 (0.238)	|0.227	0.002	0.000	0.001	0.000	0.006|
213441 (0.194)	|0.000	0.000	0.155	0.000	0.033	0.000|
411223 (0.121)	|0.000	0.070	0.047	0.000	0.000	0.002|
213421 (0.015)	|0.000	0.010	0.001	0.000	0.000	0.001|
211223 (0.014)	|0.000	0.008	0.006	0.000	0.000	0.000|
Multiallelic Dprime: 0.737
BLOCK 444.  MARKERS: 2293 2294 2295 2296 2297 2298 2299 2300 2301 2302 2303 2304
421344423112 (0.344)	|0.182	0.119	0.042|
421344423132 (0.320)	|0.131	0.155	0.035|
144122111411 (0.213)	|0.139	0.041	0.034|
421344423411 (0.057)	|0.055	0.002	0.000|
424122111411 (0.033)	|0.017	0.004	0.011|
421344423111 (0.016)	|0.006	0.007	0.002|
Multiallelic Dprime: 0.208
BLOCK 445.  MARKERS: 2305 2306 2307
311 (0.539)	|0.167	0.162	0.204|
113 (0.335)	|0.313	0.018	0.004|
341 (0.126)	|0.033	0.092	0.000|
Multiallelic Dprime: 0.634
BLOCK 446.  MARKERS: 2308 2309 2310 2311 2312
12211 (0.512)	|0.467	0.044|
34434 (0.273)	|0.015	0.258|
34234 (0.208)	|0.028	0.180|
Multiallelic Dprime: 0.829
BLOCK 447.  MARKERS: 2313 2314
11 (0.511)	|0.337	0.173	0.000	0.000|
32 (0.486)	|0.080	0.173	0.134	0.100|
Multiallelic Dprime: 0.496
BLOCK 448.  MARKERS: 2315 2316 2317
134 (0.418)	|0.409	0.000	0.000	0.000|
334 (0.346)	|0.003	0.175	0.168	0.000|
324 (0.135)	|0.103	0.027	0.000	0.000|
333 (0.101)	|0.000	0.000	0.000	0.099|
Multiallelic Dprime: 0.926
BLOCK 449.  MARKERS: 2318 2319 2320 2321 2322 2323
331143 (0.514)	|0.489	0.009	0.016|
231343 (0.203)	|0.012	0.178	0.013|
332121 (0.169)	|0.120	0.005	0.043|
311143 (0.101)	|0.005	0.000	0.095|
Multiallelic Dprime: 0.779
BLOCK 450.  MARKERS: 2324 2325
42 (0.635)	|0.406	0.197	0.031|
44 (0.192)	|0.006	0.188	0.000|
24 (0.173)	|0.169	0.001	0.000|
Multiallelic Dprime: 0.490
BLOCK 451.  MARKERS: 2326 2327
31 (0.581)	|0.176	0.011	0.183	0.170	0.000	0.000	0.018	0.012	0.010|
14 (0.388)	|0.048	0.145	0.000	0.002	0.147	0.028	0.002	0.000	0.000|
34 (0.031)	|0.002	0.029	0.000	0.000	0.000	0.000	0.000	0.000	0.000|
Multiallelic Dprime: 0.829
BLOCK 452.  MARKERS: 2328 2329 2330 2331 2332 2333 2334 2335 2336 2337 2338 2339 2340 2341 2342 2343
1121332222231121 (0.226)	|0.003	0.222	0.000|
1121132442231423 (0.185)	|0.135	0.047	0.000|
1141132442231423 (0.183)	|0.185	0.000	0.000|
1123132443211113 (0.174)	|0.000	0.001	0.169|
3241143442413113 (0.147)	|0.147	0.000	0.000|
3241143442411113 (0.028)	|0.000	0.000	0.028|
1121132422231421 (0.020)	|0.019	0.000	0.000|
1121332222231421 (0.012)	|0.000	0.012	0.000|
1141143442413113 (0.011)	|0.011	0.000	0.000|
Multiallelic Dprime: 0.895
BLOCK 453.  MARKERS: 2344 2345 2346 2347
4424 (0.507)	|0.084	0.287	0.136|
4422 (0.287)	|0.282	0.006	0.000|
2234 (0.198)	|0.198	0.002	0.000|
Multiallelic Dprime: 0.961
BLOCK 454.  MARKERS: 2349 2350
32 (0.564)	|0.306	0.211	0.039|
34 (0.300)	|0.254	0.039	0.004|
42 (0.136)	|0.128	0.008	0.000|
Multiallelic Dprime: 0.613
BLOCK 455.  MARKERS: 2351 2352 2353
142 (0.688)	|0.348	0.155	0.131	0.043|
423 (0.258)	|0.017	0.162	0.004	0.069|
443 (0.043)	|0.002	0.032	0.010	0.000|
Multiallelic Dprime: 0.643
BLOCK 456.  MARKERS: 2355 2356 2357 2358 2359 2360 2361
4443313 (0.368)	|0.005	0.265	0.026	0.021	0.051|
2222411 (0.357)	|0.291	0.003	0.022	0.006	0.035|
2223313 (0.146)	|0.003	0.011	0.043	0.079	0.007|
2222441 (0.114)	|0.006	0.000	0.099	0.008	0.001|
Multiallelic Dprime: 0.768
BLOCK 457.  MARKERS: 2363 2364 2365 2366 2367 2368 2369 2370
11133221 (0.311)	|0.073	0.003	0.229	0.006|
13141224 (0.284)	|0.009	0.269	0.000	0.004|
13141144 (0.193)	|0.191	0.000	0.000	0.000|
41333221 (0.115)	|0.003	0.000	0.000	0.112|
11333221 (0.094)	|0.000	0.002	0.000	0.090|
Multiallelic Dprime: 0.896
BLOCK 458.  MARKERS: 2371 2372 2373 2374 2375
42142 (0.280)	|0.228	0.033	0.016|
32324 (0.274)	|0.200	0.072	0.000|
32144 (0.230)	|0.107	0.123	0.000|
34124 (0.212)	|0.138	0.073	0.000|
Multiallelic Dprime: 0.278
BLOCK 459.  MARKERS: 2376 2377
11 (0.671)	|0.271	0.278	0.118|
33 (0.304)	|0.229	0.063	0.010|
13 (0.017)	|0.017	0.000	0.000|
Multiallelic Dprime: 0.516
BLOCK 460.  MARKERS: 2379 2380 2381
242 (0.519)	|0.004	0.230	0.146	0.100	0.000	0.030|
414 (0.344)	|0.290	0.000	0.000	0.000	0.053	0.000|
244 (0.131)	|0.038	0.046	0.000	0.000	0.045	0.002|
Multiallelic Dprime: 0.814
BLOCK 461.  MARKERS: 2382 2383 2384 2385 2386 2387
144224 (0.334)	|0.291	0.000	0.029	0.009|
342422 (0.278)	|0.022	0.251	0.002	0.002|
322422 (0.146)	|0.002	0.088	0.056	0.000|
144244 (0.101)	|0.091	0.004	0.004	0.000|
144222 (0.098)	|0.004	0.034	0.020	0.038|
342222 (0.032)	|0.000	0.031	0.000	0.000|
Multiallelic Dprime: 0.768
BLOCK 462.  MARKERS: 2390 2391 2392 2393
4233 (0.414)	|0.243	0.167|
4413 (0.412)	|0.286	0.127|
2211 (0.112)	|0.036	0.076|
4213 (0.052)	|0.033	0.018|
Multiallelic Dprime: 0.160
BLOCK 463.  MARKERS: 2396 2397 2398 2399
2324 (0.606)	|0.351	0.056	0.196|
4441 (0.389)	|0.102	0.218	0.068|
Multiallelic Dprime: 0.467
BLOCK 464.  MARKERS: 2404 2405
21 (0.458)	|0.240	0.165	0.031	0.005|
23 (0.274)	|0.050	0.022	0.170	0.019|
13 (0.265)	|0.189	0.047	0.016	0.002|
Multiallelic Dprime: 0.457
BLOCK 465.  MARKERS: 2407 2408 2409 2410 2411 2412
232412 (0.482)	|0.274	0.143	0.065|
114412 (0.232)	|0.049	0.107	0.077|
112221 (0.218)	|0.044	0.072	0.101|
112412 (0.027)	|0.005	0.005	0.016|
Multiallelic Dprime: 0.320
BLOCK 466.  MARKERS: 2414 2415
14 (0.380)	|0.300	0.059	0.016	0.003|
32 (0.342)	|0.160	0.081	0.094	0.004|
34 (0.278)	|0.071	0.164	0.033	0.010|
Multiallelic Dprime: 0.401
BLOCK 467.  MARKERS: 2416 2417 2418 2419 2420 2421
342242 (0.535)	|0.509	0.005	0.011	0.007|
442242 (0.300)	|0.243	0.000	0.059	0.002|
411431 (0.143)	|0.019	0.115	0.004	0.001|
411231 (0.016)	|0.004	0.000	0.011	0.001|
Multiallelic Dprime: 0.633
BLOCK 468.  MARKERS: 2424 2425 2426
211 (0.777)	|0.537	0.224	0.017|
433 (0.121)	|0.012	0.002	0.108|
413 (0.087)	|0.081	0.001	0.003|
213 (0.011)	|0.010	0.000	0.000|
Multiallelic Dprime: 0.572
BLOCK 469.  MARKERS: 2431 2432
42 (0.643)	|0.259	0.134	0.151	0.031	0.015	0.010	0.011	0.010|
22 (0.227)	|0.156	0.028	0.015	0.014	0.006	0.003	0.000	0.000|
41 (0.130)	|0.088	0.024	0.008	0.002	0.003	0.002	0.000	0.000|
Multiallelic Dprime: 0.379
BLOCK 470.  MARKERS: 2434 2435 2436 2437 2438 2439 2440 2441
32213233 (0.502)	|0.436	0.044	0.021	0.003|
13431232 (0.187)	|0.045	0.135	0.005	0.002|
13431312 (0.175)	|0.063	0.015	0.090	0.006|
32413233 (0.048)	|0.008	0.037	0.002	0.000|
12433232 (0.024)	|0.005	0.019	0.000	0.000|
33431232 (0.015)	|0.000	0.013	0.000	0.000|
32433233 (0.011)	|0.001	0.009	0.000	0.000|
13431332 (0.011)	|0.008	0.003	0.000	0.000|
Multiallelic Dprime: 0.640
BLOCK 471.  MARKERS: 2445 2446 2447 2448 2449 2450 2451 2452
44323322 (0.579)	|0.457	0.119	0.004|
22123222 (0.286)	|0.206	0.067	0.009|
22342344 (0.123)	|0.049	0.069	0.002|
22342342 (0.011)	|0.011	0.000	0.000|
Multiallelic Dprime: 0.201
BLOCK 472.  MARKERS: 2458 2459 2460 2461
2234 (0.722)	|0.577	0.053	0.094|
3442 (0.255)	|0.009	0.241	0.003|
3244 (0.016)	|0.000	0.000	0.016|
Multiallelic Dprime: 0.873
BLOCK 473.  MARKERS: 2462 2463
21 (0.587)	|0.564	0.023|
43 (0.295)	|0.035	0.260|
41 (0.118)	|0.113	0.005|
Multiallelic Dprime: 0.862
BLOCK 474.  MARKERS: 2464 2465
43 (0.711)	|0.483	0.187	0.007	0.026|
21 (0.289)	|0.176	0.000	0.112	0.000|
Multiallelic Dprime: 0.379
BLOCK 475.  MARKERS: 2466 2467 2468 2469 2470 2471 2472
1341414 (0.658)	|0.369	0.110	0.059	0.058	0.051	0.012|
3124334 (0.187)	|0.009	0.079	0.095	0.002	0.002	0.000|
1341412 (0.119)	|0.000	0.118	0.000	0.000	0.000	0.000|
3124314 (0.026)	|0.004	0.020	0.000	0.002	0.000	0.000|
Multiallelic Dprime: 0.699
BLOCK 476.  MARKERS: 2475 2476 2477 2478 2479
11334 (0.387)	|0.262	0.057	0.014	0.047|
13132 (0.326)	|0.120	0.138	0.039	0.022|
31142 (0.155)	|0.091	0.037	0.009	0.012|
11132 (0.063)	|0.049	0.001	0.012	0.000|
11142 (0.054)	|0.017	0.004	0.033	0.000|
11332 (0.013)	|0.008	0.004	0.000	0.000|
Multiallelic Dprime: 0.333
BLOCK 477.  MARKERS: 2482 2483 2484 2485 2486
34122 (0.547)	|0.442	0.010	0.030	0.066|
32334 (0.241)	|0.010	0.191	0.037	0.003|
12124 (0.108)	|0.015	0.000	0.060	0.034|
32324 (0.081)	|0.062	0.000	0.000	0.018|
Multiallelic Dprime: 0.667
BLOCK 478.  MARKERS: 2488 2489 2490
314 (0.538)	|0.453	0.085|
332 (0.205)	|0.195	0.009|
114 (0.133)	|0.040	0.092|
334 (0.124)	|0.052	0.072|
Multiallelic Dprime: 0.509
BLOCK 479.  MARKERS: 2494 2495
21 (0.740)	|0.406	0.190	0.087	0.037|
33 (0.258)	|0.117	0.021	0.074	0.033|
Multiallelic Dprime: 0.266
BLOCK 480.  MARKERS: 2496 2497 2498 2499 2500 2501 2502 2503 2504 2505 2506 2507 2508 2509
12243112211333 (0.525)	|0.288	0.188	0.038	0.010|
34111331433411 (0.213)	|0.140	0.013	0.057	0.000|
34111331433431 (0.159)	|0.118	0.023	0.019	0.000|
34143112211333 (0.071)	|0.030	0.040	0.000	0.001|
Multiallelic Dprime: 0.297
BLOCK 481.  MARKERS: 2512 2513 2514
344 (0.596)	|0.459	0.123	0.016|
324 (0.273)	|0.042	0.228	0.004|
142 (0.116)	|0.005	0.006	0.105|
342 (0.013)	|0.006	0.000	0.005|
Multiallelic Dprime: 0.691
BLOCK 482.  MARKERS: 2516 2517
23 (0.517)	|0.380	0.133|
24 (0.353)	|0.060	0.298|
43 (0.130)	|0.109	0.021|
Multiallelic Dprime: 0.550
BLOCK 483.  MARKERS: 2519 2520
22 (0.549)	|0.142	0.401|
44 (0.451)	|0.436	0.014|
Multiallelic Dprime: 0.926
BLOCK 484.  MARKERS: 2522 2523
41 (0.579)	|0.347	0.107	0.069	0.054|
24 (0.415)	|0.247	0.066	0.047	0.053|
Multiallelic Dprime: 0.035
BLOCK 485.  MARKERS: 2525 2526 2527
431 (0.596)	|0.505	0.054	0.039|
211 (0.178)	|0.139	0.014	0.025|
232 (0.116)	|0.100	0.015	0.003|
231 (0.106)	|0.079	0.024	0.002|
Multiallelic Dprime: 0.123
BLOCK 486.  MARKERS: 2529 2530
43 (0.822)	|0.434	0.288	0.085	0.014|
11 (0.109)	|0.021	0.028	0.059	0.001|
41 (0.069)	|0.056	0.013	0.000	0.000|
Multiallelic Dprime: 0.280
BLOCK 487.  MARKERS: 2535 2536 2537
142 (0.512)	|0.465	0.028	0.010	0.000	0.005|
222 (0.330)	|0.131	0.041	0.073	0.081	0.006|
144 (0.142)	|0.005	0.099	0.034	0.007	0.000|
122 (0.015)	|0.013	0.000	0.000	0.000	0.001|
Multiallelic Dprime: 0.650
BLOCK 488.  MARKERS: 2538 2539 2540 2541
3413 (0.613)	|0.381	0.082	0.042	0.099|
1213 (0.168)	|0.039	0.026	0.096	0.004|
3432 (0.117)	|0.032	0.055	0.001	0.027|
3433 (0.090)	|0.011	0.069	0.003	0.000|
1413 (0.012)	|0.001	0.000	0.001	0.000|
Multiallelic Dprime: 0.508
BLOCK 489.  MARKERS: 2542 2543 2544 2545 2546 2547
222332 (0.463)	|0.299	0.128	0.033|
422312 (0.232)	|0.134	0.093	0.002|
243111 (0.144)	|0.073	0.066	0.000|
222312 (0.130)	|0.090	0.035	0.003|
Multiallelic Dprime: 0.147
BLOCK 490.  MARKERS: 2549 2550 2551
111 (0.608)	|0.361	0.142	0.105|
333 (0.341)	|0.128	0.120	0.093|
133 (0.039)	|0.026	0.010	0.003|
Multiallelic Dprime: 0.205
BLOCK 491.  MARKERS: 2553 2554
11 (0.524)	|0.316	0.173	0.030|
13 (0.274)	|0.115	0.052	0.104|
21 (0.202)	|0.143	0.039	0.020|
Multiallelic Dprime: 0.260
BLOCK 492.  MARKERS: 2557 2558 2559 2560
3433 (0.574)	|0.337	0.141	0.096|
1211 (0.264)	|0.051	0.195	0.018|
3411 (0.154)	|0.109	0.020	0.025|
Multiallelic Dprime: 0.381
BLOCK 493.  MARKERS: 2563 2564
13 (0.504)	|0.496	0.006|
43 (0.355)	|0.339	0.018|
11 (0.141)	|0.008	0.131|
Multiallelic Dprime: 0.839
BLOCK 494.  MARKERS: 2565 2566
43 (0.843)	|0.350	0.303	0.175	0.005|
22 (0.155)	|0.004	0.014	0.003	0.134|
Multiallelic Dprime: 0.856
BLOCK 495.  MARKERS: 2567 2568 2569 2570 2571
42114 (0.354)	|0.307	0.028	0.004	0.005	0.010|
21444 (0.318)	|0.009	0.258	0.047	0.002	0.000|
21114 (0.179)	|0.117	0.014	0.000	0.040	0.007|
42112 (0.140)	|0.001	0.003	0.136	0.000	0.000|
Multiallelic Dprime: 0.771
BLOCK 496.  MARKERS: 2572 2573 2574 2575 2576 2577 2578
4133114 (0.439)	|0.072	0.187	0.156	0.017	0.006|
4121132 (0.303)	|0.198	0.019	0.060	0.018	0.008|
2333332 (0.191)	|0.037	0.052	0.002	0.096	0.004|
4131132 (0.047)	|0.000	0.002	0.000	0.033	0.011|
4133132 (0.017)	|0.000	0.000	0.000	0.002	0.014|
Multiallelic Dprime: 0.528
BLOCK 497.  MARKERS: 2580 2581 2582 2583
1433 (0.307)	|0.059	0.242	0.005|
3231 (0.262)	|0.256	0.005	0.000|
3211 (0.218)	|0.215	0.003	0.000|
1431 (0.167)	|0.018	0.140	0.009|
3431 (0.046)	|0.011	0.006	0.029|
Multiallelic Dprime: 0.815
BLOCK 498.  MARKERS: 2584 2585
44 (0.558)	|0.218	0.325	0.015|
23 (0.397)	|0.153	0.017	0.228|
24 (0.043)	|0.011	0.032	0.000|
Multiallelic Dprime: 0.519
BLOCK 499.  MARKERS: 2587 2588
32 (0.383)	|0.002	0.236	0.005	0.121	0.019|
12 (0.374)	|0.335	0.000	0.000	0.029	0.002|
14 (0.243)	|0.000	0.008	0.233	0.000	0.003|
Multiallelic Dprime: 0.922
BLOCK 500.  MARKERS: 2589 2590 2591 2592
2414 (0.336)	|0.280	0.056|
4241 (0.244)	|0.020	0.225|
4244 (0.237)	|0.237	0.000|
4214 (0.151)	|0.006	0.145|
4414 (0.024)	|0.023	0.000|
Multiallelic Dprime: 0.823
BLOCK 501.  MARKERS: 2593 2594 2595 2596 2597
13323 (0.569)	|0.413	0.009	0.077	0.037	0.023|
31141 (0.429)	|0.137	0.120	0.048	0.084	0.036|
Multiallelic Dprime: 0.443
BLOCK 502.  MARKERS: 2598 2599 2600 2601 2602
31142 (0.555)	|0.151	0.139	0.158	0.079	0.024|
41123 (0.129)	|0.036	0.046	0.026	0.019	0.000|
31323 (0.124)	|0.040	0.027	0.025	0.026	0.005|
42123 (0.121)	|0.039	0.022	0.019	0.034	0.004|
31123 (0.058)	|0.013	0.015	0.014	0.009	0.007|
Multiallelic Dprime: 0.113
BLOCK 503.  MARKERS: 2617 2618 2619 2620 2621
22133 (0.282)	|0.023	0.249	0.008|
34333 (0.252)	|0.220	0.029	0.004|
22333 (0.247)	|0.119	0.015	0.113|
22124 (0.171)	|0.006	0.006	0.160|
22123 (0.040)	|0.002	0.022	0.017|
Multiallelic Dprime: 0.710
BLOCK 504.  MARKERS: 2624 2625
44 (0.371)	|0.306	0.032	0.033|
21 (0.321)	|0.248	0.034	0.040|
41 (0.308)	|0.205	0.080	0.023|
Multiallelic Dprime: 0.194
BLOCK 505.  MARKERS: 2629 2630
34 (0.758)	|0.719	0.027	0.007|
41 (0.147)	|0.027	0.114	0.002|
44 (0.095)	|0.065	0.004	0.025|
Multiallelic Dprime: 0.705
BLOCK 506.  MARKERS: 2631 2632 2633 2634
4313 (0.811)	|0.776	0.037|
1131 (0.145)	|0.009	0.136|
4331 (0.034)	|0.033	0.000|
Multiallelic Dprime: 0.776
BLOCK 507.  MARKERS: 2635 2636
13 (0.821)	|0.352	0.211	0.138	0.075	0.012	0.023|
31 (0.177)	|0.017	0.018	0.004	0.041	0.075	0.017|
Multiallelic Dprime: 0.637
BLOCK 508.  MARKERS: 2641 2642 2643 2644 2645 2646 2647 2648
34123443 (0.370)	|0.291	0.042	0.037|
14341234 (0.230)	|0.041	0.179	0.009|
32123443 (0.141)	|0.064	0.034	0.044|
34121234 (0.115)	|0.050	0.023	0.043|
34321234 (0.086)	|0.071	0.013	0.003|
34121233 (0.040)	|0.036	0.003	0.000|
Multiallelic Dprime: 0.498
BLOCK 509.  MARKERS: 2652 2653
21 (0.564)	|0.405	0.027	0.131|
13 (0.299)	|0.234	0.060	0.005|
23 (0.137)	|0.016	0.122	0.000|
Multiallelic Dprime: 0.459
BLOCK 510.  MARKERS: 2654 2655
32 (0.654)	|0.365	0.179	0.109|
12 (0.207)	|0.106	0.066	0.036|
14 (0.137)	|0.059	0.029	0.046|
Multiallelic Dprime: 0.088
BLOCK 511.  MARKERS: 2661 2662
13 (0.532)	|0.404	0.003	0.125|
14 (0.273)	|0.000	0.273	0.000|
33 (0.191)	|0.105	0.000	0.086|
Multiallelic Dprime: 0.659
BLOCK 512.  MARKERS: 2663 2664
23 (0.509)	|0.306	0.033	0.163	0.007|
41 (0.279)	|0.011	0.259	0.000	0.010|
43 (0.211)	|0.032	0.003	0.036	0.139|
Multiallelic Dprime: 0.773
BLOCK 513.  MARKERS: 2665 2666 2667
424 (0.348)	|0.251	0.098|
413 (0.295)	|0.192	0.103|
423 (0.200)	|0.124	0.075|
223 (0.156)	|0.096	0.060|
Multiallelic Dprime: 0.088
BLOCK 514.  MARKERS: 2669 2670 2671
441 (0.662)	|0.622	0.039|
313 (0.336)	|0.221	0.114|
Multiallelic Dprime: 0.616
BLOCK 515.  MARKERS: 2674 2675
42 (0.845)	|0.377	0.378	0.087|
24 (0.154)	|0.144	0.009	0.001|
Multiallelic Dprime: 0.865
BLOCK 516.  MARKERS: 2676 2677 2678
311 (0.521)	|0.360	0.161|
223 (0.389)	|0.133	0.255|
221 (0.088)	|0.031	0.057|
Multiallelic Dprime: 0.347
BLOCK 517.  MARKERS: 2679 2680
13 (0.524)	|0.089	0.166	0.155	0.114|
41 (0.476)	|0.441	0.005	0.008	0.022|
Multiallelic Dprime: 0.846
BLOCK 518.  MARKERS: 2683 2684 2685 2686
4141 (0.531)	|0.425	0.012	0.095	0.000|
4323 (0.170)	|0.136	0.000	0.034	0.002|
2321 (0.164)	|0.005	0.120	0.014	0.017|
4321 (0.136)	|0.000	0.112	0.017	0.000|
Multiallelic Dprime: 0.636
BLOCK 519.  MARKERS: 2687 2688 2689 2690 2691 2692 2693
2123141 (0.565)	|0.465	0.031	0.063|
1341323 (0.245)	|0.042	0.174	0.028|
2123123 (0.159)	|0.060	0.073	0.024|
2323123 (0.019)	|0.014	0.005	0.000|
Multiallelic Dprime: 0.538
BLOCK 520.  MARKERS: 2696 2697 2698 2699 2700
22141 (0.589)	|0.377	0.211|
42223 (0.286)	|0.204	0.083|
24123 (0.114)	|0.085	0.029|
Multiallelic Dprime: 0.144
BLOCK 521.  MARKERS: 2701 2702
21 (0.671)	|0.225	0.234	0.116	0.082	0.013|
43 (0.326)	|0.139	0.106	0.053	0.026	0.003|
Multiallelic Dprime: 0.095
BLOCK 522.  MARKERS: 2706 2707 2708 2709 2710
33413 (0.366)	|0.335	0.015	0.012	0.001|
33313 (0.340)	|0.275	0.048	0.003	0.008|
31313 (0.168)	|0.120	0.004	0.036	0.002|
13431 (0.107)	|0.039	0.055	0.004	0.000|
33433 (0.016)	|0.010	0.000	0.000	0.005|
Multiallelic Dprime: 0.369
BLOCK 523.  MARKERS: 2711 2712 2713 2714 2715 2716 2717 2718 2719 2720 2721 2722 2723 2724 2725 2726 2727 2728 2729
4442234314332213444 (0.777)	|0.530	0.173	0.072|
3223322132111434222 (0.122)	|0.107	0.002	0.013|
4443234114311213444 (0.055)	|0.010	0.006	0.039|
4442234314311213444 (0.016)	|0.003	0.000	0.014|
Multiallelic Dprime: 0.325
BLOCK 524.  MARKERS: 2732 2733 2734
224 (0.672)	|0.230	0.202	0.143	0.097|
243 (0.186)	|0.053	0.020	0.091	0.020|
424 (0.141)	|0.050	0.049	0.026	0.015|
Multiallelic Dprime: 0.178
BLOCK 525.  MARKERS: 2738 2739 2740 2741
2412 (0.332)	|0.236	0.066	0.024	0.006|
4341 (0.270)	|0.037	0.019	0.082	0.130|
2312 (0.261)	|0.175	0.010	0.072	0.003|
2342 (0.133)	|0.033	0.097	0.001	0.001|
Multiallelic Dprime: 0.543
BLOCK 526.  MARKERS: 2742 2743 2744 2745
2441 (0.480)	|0.206	0.146	0.128|
2421 (0.193)	|0.083	0.061	0.049|
4423 (0.180)	|0.065	0.066	0.050|
2221 (0.141)	|0.076	0.023	0.042|
Multiallelic Dprime: 0.062
BLOCK 527.  MARKERS: 2753 2754
33 (0.431)	|0.177	0.135	0.119|
23 (0.295)	|0.097	0.089	0.109|
21 (0.272)	|0.113	0.152	0.007|
Multiallelic Dprime: 0.197
BLOCK 528.  MARKERS: 2756 2757
14 (0.389)	|0.082	0.305	0.002|
11 (0.377)	|0.336	0.030	0.012|
21 (0.235)	|0.000	0.000	0.232|
Multiallelic Dprime: 0.824
BLOCK 529.  MARKERS: 2759 2760
31 (0.419)	|0.341	0.076|
34 (0.335)	|0.265	0.070|
11 (0.245)	|0.209	0.036|
Multiallelic Dprime: 0.075
BLOCK 530.  MARKERS: 2769 2770
42 (0.816)	|0.357	0.315	0.010	0.135|
24 (0.182)	|0.031	0.002	0.148	0.000|
Multiallelic Dprime: 0.808
BLOCK 531.  MARKERS: 2771 2772 2773
443 (0.388)	|0.247	0.003	0.132	0.003|
441 (0.317)	|0.290	0.012	0.016	0.000|
423 (0.159)	|0.004	0.145	0.000	0.000|
243 (0.134)	|0.102	0.000	0.005	0.024|
Multiallelic Dprime: 0.580
BLOCK 532.  MARKERS: 2775 2776 2777 2778 2779 2780
324312 (0.646)	|0.320	0.224	0.092	0.010|
232132 (0.162)	|0.065	0.027	0.055	0.014|
324314 (0.152)	|0.072	0.058	0.018	0.002|
234112 (0.027)	|0.017	0.007	0.004	0.000|
Multiallelic Dprime: 0.144
BLOCK 533.  MARKERS: 2782 2783 2784 2785 2786
23411 (0.477)	|0.224	0.112	0.078	0.054	0.010|
41111 (0.318)	|0.099	0.098	0.040	0.053	0.019|
23433 (0.170)	|0.062	0.038	0.036	0.024	0.008|
23413 (0.027)	|0.018	0.003	0.003	0.002	0.000|
Multiallelic Dprime: 0.141
BLOCK 534.  MARKERS: 2788 2789 2790 2791 2792 2793 2794 2795 2796 2797
2213433214 (0.400)	|0.139	0.036	0.084	0.141|
2213434214 (0.255)	|0.193	0.019	0.029	0.015|
4432413231 (0.158)	|0.048	0.079	0.012	0.012|
2213333414 (0.136)	|0.028	0.048	0.054	0.007|
4432413214 (0.037)	|0.030	0.009	0.000	0.000|
Multiallelic Dprime: 0.435
BLOCK 535.  MARKERS: 2799 2800 2801 2802
3431 (0.449)	|0.286	0.132	0.031|
3411 (0.189)	|0.074	0.112	0.003|
1311 (0.179)	|0.088	0.084	0.006|
1312 (0.175)	|0.118	0.057	0.000|
Multiallelic Dprime: 0.225
BLOCK 536.  MARKERS: 2803 2804
32 (0.572)	|0.555	0.013	0.004|
13 (0.386)	|0.004	0.378	0.002|
12 (0.042)	|0.000	0.003	0.040|
Multiallelic Dprime: 0.967
BLOCK 537.  MARKERS: 2805 2806
32 (0.559)	|0.341	0.114	0.104|
14 (0.393)	|0.210	0.109	0.074|
34 (0.046)	|0.033	0.009	0.004|
Multiallelic Dprime: 0.086
BLOCK 538.  MARKERS: 2808 2809
42 (0.584)	|0.454	0.059	0.071|
44 (0.231)	|0.214	0.017	0.000|
22 (0.184)	|0.037	0.074	0.074|
Multiallelic Dprime: 0.429
BLOCK 539.  MARKERS: 2811 2812
22 (0.705)	|0.527	0.116	0.009	0.046|
34 (0.150)	|0.133	0.010	0.003	0.005|
32 (0.145)	|0.049	0.043	0.046	0.005|
Multiallelic Dprime: 0.279
BLOCK 540.  MARKERS: 2813 2814 2815
441 (0.709)	|0.557	0.084	0.047	0.007	0.011|
223 (0.170)	|0.039	0.092	0.002	0.031	0.005|
243 (0.058)	|0.050	0.008	0.000	0.000	0.000|
443 (0.056)	|0.042	0.003	0.000	0.011	0.000|
Multiallelic Dprime: 0.431
BLOCK 541.  MARKERS: 2816 2817 2818 2819
3234 (0.693)	|0.309	0.166	0.187	0.021	0.004|
1411 (0.189)	|0.006	0.124	0.037	0.023	0.000|
1234 (0.050)	|0.047	0.004	0.000	0.000	0.000|
1414 (0.050)	|0.029	0.011	0.007	0.000	0.000|
1214 (0.016)	|0.004	0.000	0.000	0.001	0.011|
Multiallelic Dprime: 0.393
BLOCK 542.  MARKERS: 2822 2823 2824 2825
4224 (0.393)	|0.364	0.014	0.016|
1144 (0.305)	|0.081	0.010	0.215|
1142 (0.230)	|0.005	0.220	0.004|
1124 (0.047)	|0.043	0.003	0.002|
1224 (0.016)	|0.015	0.000	0.000|
Multiallelic Dprime: 0.814
BLOCK 543.  MARKERS: 2828 2829
11 (0.513)	|0.161	0.132	0.132	0.089|
13 (0.249)	|0.087	0.048	0.075	0.038|
31 (0.239)	|0.047	0.086	0.049	0.050|
Multiallelic Dprime: 0.096
BLOCK 544.  MARKERS: 2833 2834 2835
133 (0.294)	|0.246	0.021	0.028|
121 (0.266)	|0.009	0.251	0.005|
321 (0.256)	|0.252	0.004	0.000|
131 (0.178)	|0.005	0.003	0.169|
Multiallelic Dprime: 0.859
BLOCK 545.  MARKERS: 2836 2837
24 (0.517)	|0.182	0.126	0.147	0.046	0.016|
44 (0.282)	|0.129	0.025	0.021	0.105	0.000|
42 (0.202)	|0.044	0.108	0.024	0.014	0.013|
Multiallelic Dprime: 0.312
BLOCK 546.  MARKERS: 2838 2839 2840 2841 2842
14332 (0.355)	|0.134	0.097	0.069	0.055|
14314 (0.259)	|0.117	0.068	0.044	0.027|
14414 (0.192)	|0.111	0.032	0.013	0.030|
31314 (0.165)	|0.092	0.041	0.018	0.014|
14334 (0.029)	|0.008	0.014	0.000	0.007|
Multiallelic Dprime: 0.157
BLOCK 547.  MARKERS: 2848 2849 2850
214 (0.463)	|0.290	0.083	0.021	0.071|
114 (0.249)	|0.000	0.059	0.190	0.000|
131 (0.144)	|0.003	0.132	0.007	0.003|
111 (0.133)	|0.004	0.019	0.023	0.085|
Multiallelic Dprime: 0.667
BLOCK 548.  MARKERS: 2852 2853 2854
224 (0.299)	|0.229	0.041	0.012	0.014|
422 (0.296)	|0.036	0.188	0.061	0.008|
424 (0.241)	|0.015	0.019	0.203	0.004|
414 (0.161)	|0.003	0.025	0.001	0.130|
Multiallelic Dprime: 0.679
BLOCK 549.  MARKERS: 2855 2856 2857 2858 2859 2860 2861
3144134 (0.283)	|0.273	0.007	0.000	0.002|
1221134 (0.277)	|0.008	0.035	0.068	0.162|
1221214 (0.276)	|0.078	0.194	0.002	0.003|
1221132 (0.155)	|0.001	0.000	0.153	0.000|
Multiallelic Dprime: 0.779
BLOCK 550.  MARKERS: 2863 2864 2865 2866 2867
42232 (0.361)	|0.042	0.262	0.053|
41234 (0.238)	|0.233	0.003	0.003|
42412 (0.227)	|0.160	0.062	0.005|
22412 (0.172)	|0.005	0.000	0.167|
Multiallelic Dprime: 0.731
BLOCK 551.  MARKERS: 2868 2869
14 (0.440)	|0.141	0.235	0.042	0.006	0.013|
11 (0.327)	|0.172	0.113	0.018	0.019	0.003|
34 (0.230)	|0.200	0.021	0.006	0.000	0.000|
Multiallelic Dprime: 0.359
BLOCK 552.  MARKERS: 2870 2871 2872 2873 2874 2875 2876 2877 2878 2879
1324433223 (0.511)	|0.314	0.106	0.094|
3142211331 (0.369)	|0.138	0.118	0.113|
3144211323 (0.065)	|0.029	0.017	0.020|
1344211323 (0.029)	|0.029	0.000	0.000|
3124433223 (0.017)	|0.016	0.000	0.000|
Multiallelic Dprime: 0.235
BLOCK 553.  MARKERS: 2882 2883
41 (0.527)	|0.333	0.185	0.000|
22 (0.243)	|0.002	0.223	0.018|
42 (0.229)	|0.190	0.020	0.019|
Multiallelic Dprime: 0.509
BLOCK 554.  MARKERS: 2885 2886 2887
133 (0.526)	|0.334	0.192|
314 (0.428)	|0.298	0.130|
114 (0.037)	|0.012	0.025|
Multiallelic Dprime: 0.102
BLOCK 555.  MARKERS: 2889 2890
34 (0.650)	|0.364	0.128	0.070	0.050	0.014	0.011|
13 (0.348)	|0.133	0.168	0.033	0.004	0.001	0.003|
Multiallelic Dprime: 0.289
BLOCK 556.  MARKERS: 2893 2894 2895 2896 2897 2898 2899 2900
13144131 (0.497)	|0.458	0.032	0.002	0.000|
21332333 (0.297)	|0.017	0.240	0.015	0.021|
21332143 (0.103)	|0.006	0.003	0.048	0.048|
13144133 (0.054)	|0.003	0.049	0.000	0.002|
11144133 (0.016)	|0.000	0.000	0.016	0.000|
21332133 (0.015)	|0.009	0.000	0.000	0.001|
Multiallelic Dprime: 0.822
BLOCK 557.  MARKERS: 2903 2904 2905 2906 2907 2908 2909
1311322 (0.502)	|0.421	0.064	0.004	0.003|
2133234 (0.329)	|0.273	0.039	0.014	0.001|
2113234 (0.083)	|0.066	0.004	0.002	0.007|
1111234 (0.071)	|0.050	0.000	0.014	0.001|
Multiallelic Dprime: 0.095
BLOCK 558.  MARKERS: 2912 2913 2914 2915 2916 2917 2918 2919 2920 2921
1111141333 (0.820)	|0.665	0.144|
3343323444 (0.108)	|0.096	0.012|
3113323444 (0.035)	|0.029	0.005|
3113321343 (0.013)	|0.006	0.007|
Multiallelic Dprime: 0.144
BLOCK 559.  MARKERS: 2923 2924
21 (0.814)	|0.378	0.301	0.132|
32 (0.175)	|0.082	0.051	0.041|
Multiallelic Dprime: 0.077
BLOCK 560.  MARKERS: 2927 2928
33 (0.464)	|0.420	0.032	0.001|
13 (0.356)	|0.076	0.131	0.160|
11 (0.177)	|0.119	0.053	0.006|
Multiallelic Dprime: 0.649
BLOCK 561.  MARKERS: 2930 2931
21 (0.616)	|0.266	0.231	0.010	0.047	0.032	0.006|
41 (0.217)	|0.057	0.038	0.099	0.012	0.000	0.009|
43 (0.167)	|0.052	0.010	0.095	0.003	0.002	0.004|
Multiallelic Dprime: 0.471
BLOCK 562.  MARKERS: 2932 2933 2934 2935 2936
33143 (0.372)	|0.080	0.292|
11321 (0.280)	|0.248	0.033|
33121 (0.203)	|0.092	0.110|
33123 (0.062)	|0.056	0.005|
13321 (0.034)	|0.034	0.000|
33321 (0.018)	|0.009	0.009|
Multiallelic Dprime: 0.568
BLOCK 563.  MARKERS: 2938 2939
44 (0.536)	|0.165	0.368|
22 (0.463)	|0.367	0.089|
Multiallelic Dprime: 0.579
BLOCK 564.  MARKERS: 2940 2941 2942
313 (0.533)	|0.303	0.205	0.026|
131 (0.456)	|0.168	0.209	0.078|
Multiallelic Dprime: 0.199
BLOCK 565.  MARKERS: 2945 2946
23 (0.473)	|0.107	0.363|
21 (0.420)	|0.355	0.065|
31 (0.106)	|0.045	0.059|
Multiallelic Dprime: 0.566
BLOCK 566.  MARKERS: 2947 2948
13 (0.507)	|0.042	0.260	0.133	0.061	0.002	0.004|
24 (0.487)	|0.393	0.005	0.008	0.012	0.040	0.020|
Multiallelic Dprime: 0.848
BLOCK 567.  MARKERS: 2949 2950 2951 2952 2953 2954 2955
1231421 (0.437)	|0.301	0.003	0.122	0.010|
1233233 (0.265)	|0.118	0.000	0.020	0.126|
3111221 (0.141)	|0.003	0.126	0.002	0.008|
1231233 (0.074)	|0.004	0.003	0.044	0.020|
1211221 (0.042)	|0.000	0.041	0.000	0.000|
1231221 (0.025)	|0.000	0.024	0.000	0.000|
Multiallelic Dprime: 0.635
BLOCK 568.  MARKERS: 2956 2957 2958 2959 2960 2961 2962
1133431 (0.440)	|0.412	0.008	0.000	0.006	0.007	0.001|
2132241 (0.199)	|0.016	0.152	0.000	0.004	0.014	0.013|
2213231 (0.193)	|0.013	0.006	0.165	0.002	0.001	0.000|
1133233 (0.164)	|0.001	0.003	0.000	0.145	0.013	0.000|
Multiallelic Dprime: 0.893
BLOCK 569.  MARKERS: 2964 2965 2966 2967 2968
13443 (0.444)	|0.422	0.014	0.003	0.002|
13422 (0.170)	|0.000	0.168	0.000	0.000|
31243 (0.167)	|0.000	0.005	0.141	0.020|
13243 (0.160)	|0.010	0.086	0.060	0.004|
11243 (0.035)	|0.000	0.000	0.034	0.001|
13423 (0.014)	|0.014	0.000	0.000	0.000|
Multiallelic Dprime: 0.875
BLOCK 570.  MARKERS: 2969 2970 2971
414 (0.448)	|0.285	0.074	0.077	0.012|
243 (0.281)	|0.069	0.178	0.028	0.004|
213 (0.237)	|0.022	0.062	0.102	0.051|
214 (0.028)	|0.003	0.001	0.021	0.003|
Multiallelic Dprime: 0.471
BLOCK 571.  MARKERS: 2974 2975 2976 2977
4323 (0.385)	|0.373	0.010	0.000	0.000|
2323 (0.315)	|0.253	0.020	0.015	0.019|
2134 (0.229)	|0.012	0.217	0.000	0.000|
2123 (0.070)	|0.007	0.000	0.058	0.000|
Multiallelic Dprime: 0.808
BLOCK 572.  MARKERS: 2978 2979 2980 2981 2982 2983 2984
3213433 (0.648)	|0.532	0.111|
1421211 (0.244)	|0.064	0.175|
1221211 (0.074)	|0.022	0.052|
1413433 (0.021)	|0.005	0.016|
Multiallelic Dprime: 0.575
BLOCK 573.  MARKERS: 2986 2987
23 (0.625)	|0.355	0.249	0.009	0.003|
41 (0.365)	|0.027	0.098	0.225	0.008|
Multiallelic Dprime: 0.633
BLOCK 574.  MARKERS: 2989 2990 2991 2992
1324 (0.384)	|0.361	0.021	0.003|
2141 (0.355)	|0.141	0.207	0.000|
2144 (0.233)	|0.187	0.016	0.028|
1144 (0.012)	|0.002	0.001	0.008|
Multiallelic Dprime: 0.652
BLOCK 575.  MARKERS: 2994 2995 2996 2997
4132 (0.697)	|0.411	0.284	0.002|
2214 (0.255)	|0.016	0.000	0.238|
4134 (0.040)	|0.035	0.002	0.003|
Multiallelic Dprime: 0.842
BLOCK 576.  MARKERS: 2998 2999 3000
213 (0.467)	|0.109	0.182	0.083	0.072	0.003|
131 (0.287)	|0.056	0.033	0.127	0.048	0.018|
111 (0.246)	|0.080	0.032	0.029	0.094	0.001|
Multiallelic Dprime: 0.316
BLOCK 577.  MARKERS: 3003 3004 3005 3006 3007 3008 3009 3010 3011 3012
2141314421 (0.245)	|0.107	0.000	0.004	0.128	0.000	0.002	0.000|
4141314421 (0.245)	|0.210	0.000	0.012	0.000	0.000	0.000	0.008|
2321233421 (0.238)	|0.003	0.207	0.002	0.002	0.000	0.017	0.001|
2323213243 (0.215)	|0.000	0.000	0.167	0.003	0.037	0.000	0.000|
2321314421 (0.022)	|0.019	0.000	0.000	0.001	0.000	0.000	0.000|
Multiallelic Dprime: 0.864
BLOCK 578.  MARKERS: 3013 3014 3015 3016 3017 3018 3019
2131214 (0.344)	|0.000	0.344	0.000|
3321432 (0.215)	|0.215	0.000	0.001|
2323432 (0.184)	|0.188	0.000	0.001|
2321432 (0.149)	|0.056	0.000	0.087|
2331412 (0.039)	|0.039	0.000	0.000|
2131412 (0.022)	|0.013	0.000	0.009|
2131212 (0.011)	|0.009	0.000	0.002|
Multiallelic Dprime: 0.918
BLOCK 579.  MARKERS: 3020 3021
34 (0.533)	|0.297	0.002	0.234|
43 (0.362)	|0.004	0.358	0.000|
44 (0.105)	|0.102	0.000	0.003|
Multiallelic Dprime: 0.863
BLOCK 580.  MARKERS: 3022 3023
43 (0.403)	|0.000	0.231	0.002	0.099	0.069|
11 (0.360)	|0.359	0.000	0.002	0.000	0.000|
41 (0.237)	|0.007	0.035	0.194	0.000	0.000|
Multiallelic Dprime: 0.928
BLOCK 581.  MARKERS: 3025 3026 3027 3028
3243 (0.367)	|0.348	0.002	0.000	0.000	0.000	0.000|
2423 (0.266)	|0.000	0.258	0.003	0.000	0.001	0.005|
3223 (0.195)	|0.001	0.023	0.139	0.002	0.026	0.005|
3224 (0.101)	|0.000	0.002	0.090	0.000	0.000	0.009|
3423 (0.070)	|0.000	0.003	0.004	0.058	0.000	0.002|
Multiallelic Dprime: 0.920
BLOCK 582.  MARKERS: 3029 3030 3031 3032 3033
33234 (0.349)	|0.260	0.005	0.047	0.028	0.002	0.003|
11311 (0.289)	|0.006	0.233	0.010	0.017	0.005	0.014|
11214 (0.238)	|0.016	0.021	0.108	0.065	0.009	0.001|
13214 (0.059)	|0.000	0.010	0.002	0.005	0.041	0.000|
11211 (0.028)	|0.004	0.024	0.000	0.000	0.000	0.000|
13234 (0.022)	|0.016	0.000	0.001	0.003	0.000	0.000|
Multiallelic Dprime: 0.705
BLOCK 583.  MARKERS: 3034 3035 3036 3037 3038 3039 3040 3041 3042 3043 3044 3045 3046 3047 3048 3049 3050 3051 3052 3053 3054 3055 3056 3057 3058
4111213422114232333122341 (0.305)	|0.004	0.252	0.050|
3222431244232414141424121 (0.299)	|0.253	0.002	0.040|
4212411244232414133122343 (0.171)	|0.005	0.004	0.163|
4211213422114214133142341 (0.118)	|0.116	0.005	0.000|
4212411244232214133122341 (0.059)	|0.056	0.000	0.002|
3222431244232414141424141 (0.019)	|0.003	0.014	0.001|
Multiallelic Dprime: 0.819
BLOCK 584.  MARKERS: 3059 3060
14 (0.451)	|0.191	0.231	0.029|
31 (0.283)	|0.159	0.119	0.005|
34 (0.263)	|0.153	0.091	0.019|
Multiallelic Dprime: 0.147
BLOCK 585.  MARKERS: 3061 3062
24 (0.505)	|0.462	0.040|
42 (0.442)	|0.135	0.308|
44 (0.052)	|0.000	0.052|
Multiallelic Dprime: 0.718
BLOCK 586.  MARKERS: 3063 3064 3065
413 (0.597)	|0.476	0.084	0.034|
231 (0.399)	|0.055	0.341	0.000|
Multiallelic Dprime: 0.756
BLOCK 587.  MARKERS: 3066 3067
21 (0.533)	|0.419	0.016	0.098|
13 (0.427)	|0.062	0.324	0.041|
11 (0.034)	|0.002	0.032	0.000|
Multiallelic Dprime: 0.719
BLOCK 588.  MARKERS: 3070 3071
13 (0.483)	|0.404	0.015	0.052	0.003	0.000|
12 (0.374)	|0.027	0.271	0.016	0.041	0.013|
42 (0.143)	|0.022	0.011	0.057	0.049	0.000|
Multiallelic Dprime: 0.736
BLOCK 589.  MARKERS: 3077 3078 3079 3080 3081 3082 3083 3084 3085
233113311 (0.454)	|0.422	0.028	0.003|
231323133 (0.297)	|0.286	0.007	0.003|
423311133 (0.126)	|0.036	0.089	0.001|
223311133 (0.091)	|0.037	0.021	0.030|
231323111 (0.012)	|0.012	0.000	0.000|
Multiallelic Dprime: 0.677
BLOCK 590.  MARKERS: 3086 3087 3088 3089 3090 3091 3092 3093
24334343 (0.800)	|0.491	0.188	0.121|
32121124 (0.152)	|0.022	0.127	0.002|
32321324 (0.041)	|0.018	0.022	0.001|
Multiallelic Dprime: 0.656
BLOCK 591.  MARKERS: 3095 3096
33 (0.536)	|0.465	0.062	0.000|
11 (0.338)	|0.019	0.333	0.000|
31 (0.126)	|0.000	0.002	0.110|
Multiallelic Dprime: 0.882
BLOCK 592.  MARKERS: 3097 3098 3099 3100
2334 (0.484)	|0.451	0.003	0.001	0.000	0.003	0.013|
2322 (0.397)	|0.029	0.282	0.005	0.044	0.029	0.000|
4222 (0.110)	|0.004	0.000	0.099	0.002	0.004	0.000|
Multiallelic Dprime: 0.918
BLOCK 593.  MARKERS: 3102 3103 3104 3105 3106 3107
433331 (0.493)	|0.359	0.044	0.077	0.002|
113123 (0.284)	|0.017	0.255	0.006	0.001|
111121 (0.107)	|0.006	0.006	0.086	0.006|
113331 (0.047)	|0.044	0.000	0.003	0.000|
113121 (0.036)	|0.003	0.000	0.002	0.031|
433321 (0.013)	|0.012	0.000	0.000	0.000|
Multiallelic Dprime: 0.717
BLOCK 594.  MARKERS: 3109 3110 3111 3112 3113
22414 (0.448)	|0.443	0.006	0.000|
13232 (0.310)	|0.005	0.305	0.000|
12414 (0.179)	|0.134	0.043	0.003|
12212 (0.042)	|0.000	0.000	0.040|
Multiallelic Dprime: 0.862
BLOCK 595.  MARKERS: 3114 3115
33 (0.598)	|0.499	0.054	0.035	0.002	0.003|
22 (0.359)	|0.054	0.286	0.000	0.005	0.007|
32 (0.043)	|0.009	0.000	0.000	0.019	0.012|
Multiallelic Dprime: 0.737
BLOCK 596.  MARKERS: 3118 3119 3120 3121 3122 3123
111321 (0.562)	|0.023	0.333	0.183	0.015	0.000|
233144 (0.340)	|0.318	0.001	0.004	0.000	0.014|
131144 (0.035)	|0.000	0.002	0.033	0.000	0.000|
111141 (0.026)	|0.000	0.000	0.000	0.025	0.000|
111144 (0.022)	|0.000	0.000	0.002	0.019	0.000|
Multiallelic Dprime: 0.882
BLOCK 597.  MARKERS: 3124 3125 3126 3127 3128 3129
244221 (0.344)	|0.249	0.033	0.035	0.005	0.009	0.003	0.000|
132332 (0.337)	|0.215	0.079	0.016	0.004	0.000	0.006	0.008|
242222 (0.225)	|0.057	0.051	0.088	0.018	0.006	0.000	0.000|
132232 (0.065)	|0.019	0.037	0.001	0.002	0.003	0.000	0.000|
244222 (0.017)	|0.012	0.003	0.000	0.001	0.000	0.000	0.001|
Multiallelic Dprime: 0.378
BLOCK 598.  MARKERS: 3131 3132 3133 3134 3135 3136 3137 3138 3139 3140 3141 3142 3143 3144
21314214321332 (0.555)	|0.512	0.027	0.006	0.001	0.000	0.000	0.000|
41111214321332 (0.205)	|0.049	0.114	0.002	0.001	0.017	0.013	0.001|
43141441443114 (0.142)	|0.031	0.000	0.107	0.000	0.000	0.000	0.000|
43141214321332 (0.030)	|0.000	0.012	0.001	0.014	0.000	0.000	0.000|
43141411443112 (0.018)	|0.000	0.000	0.003	0.003	0.000	0.000	0.011|
43144214321332 (0.011)	|0.010	0.000	0.000	0.000	0.000	0.000	0.000|
41311414321332 (0.010)	|0.000	0.000	0.000	0.000	0.000	0.000	0.000|
Multiallelic Dprime: 0.786
BLOCK 599.  MARKERS: 3145 3146 3147 3148 3149 3150 3151 3152 3153 3154 3155
43311412243 (0.614)	|0.549	0.063	0.000|
12134412112 (0.160)	|0.004	0.156	0.000|
12311334143 (0.123)	|0.027	0.004	0.092|
12311412143 (0.019)	|0.002	0.016	0.000|
12131412243 (0.017)	|0.017	0.000	0.000|
12111412243 (0.015)	|0.012	0.002	0.000|
12311412112 (0.014)	|0.000	0.004	0.009|
Multiallelic Dprime: 0.767
BLOCK 600.  MARKERS: 3156 3157
44 (0.621)	|0.599	0.023|
42 (0.270)	|0.170	0.092|
22 (0.109)	|0.107	0.002|
Multiallelic Dprime: 0.707
BLOCK 601.  MARKERS: 3159 3160
43 (0.876)	|0.552	0.312	0.001	0.007|
32 (0.118)	|0.049	0.038	0.026	0.004|
Multiallelic Dprime: 0.247
BLOCK 602.  MARKERS: 3161 3162 3163 3164 3165 3166 3167
2341222 (0.604)	|0.505	0.099|
1122341 (0.350)	|0.055	0.294|
2322222 (0.028)	|0.002	0.026|
1122241 (0.015)	|0.000	0.011|
Multiallelic Dprime: 0.741
BLOCK 603.  MARKERS: 3168 3169
41 (0.564)	|0.376	0.090	0.085	0.010|
24 (0.431)	|0.026	0.189	0.184	0.033|
Multiallelic Dprime: 0.610
BLOCK 604.  MARKERS: 3170 3171 3172 3173 3174
43221 (0.402)	|0.231	0.102	0.038	0.027	0.002	0.003|
23421 (0.282)	|0.063	0.125	0.015	0.065	0.013	0.000|
42443 (0.269)	|0.024	0.051	0.133	0.053	0.006	0.002|
43421 (0.045)	|0.006	0.010	0.006	0.002	0.015	0.007|
Multiallelic Dprime: 0.418
BLOCK 605.  MARKERS: 3176 3177 3178 3179 3180 3181
423243 (0.325)	|0.304	0.001	0.008	0.005	0.007|
443241 (0.288)	|0.002	0.260	0.021	0.005	0.000|
421131 (0.191)	|0.004	0.012	0.161	0.013	0.000|
121231 (0.146)	|0.004	0.002	0.049	0.087	0.000|
421241 (0.036)	|0.000	0.000	0.010	0.025	0.000|
421231 (0.011)	|0.000	0.000	0.003	0.004	0.003|
Multiallelic Dprime: 0.845
BLOCK 606.  MARKERS: 3183 3184 3185 3186 3187 3188 3189
1111412 (0.317)	|0.269	0.031	0.014	0.000|
3333243 (0.274)	|0.005	0.264	0.000	0.002|
1131413 (0.252)	|0.024	0.005	0.181	0.017|
1333213 (0.138)	|0.106	0.001	0.025	0.003|
1111413 (0.011)	|0.000	0.001	0.000	0.007|
Multiallelic Dprime: 0.807
BLOCK 607.  MARKERS: 3190 3191 3192 3193 3194 3195 3196 3197 3198
414121223 (0.410)	|0.363	0.018	0.029|
231321223 (0.302)	|0.301	0.000	0.002|
414344131 (0.221)	|0.102	0.094	0.024|
414344223 (0.029)	|0.026	0.000	0.002|
Multiallelic Dprime: 0.619
BLOCK 608.  MARKERS: 3199 3200 3201
311 (0.820)	|0.227	0.081	0.167	0.153	0.071	0.051	0.012	0.018|
433 (0.118)	|0.004	0.082	0.003	0.007	0.000	0.013	0.003	0.002|
331 (0.060)	|0.003	0.022	0.003	0.002	0.010	0.006	0.012	0.000|
Multiallelic Dprime: 0.628
BLOCK 609.  MARKERS: 3202 3203 3204 3205 3206 3207 3208 3209 3210 3211 3212 3213 3214 3215 3216 3217
1441323133211243 (0.234)	|0.004	0.219	0.006	0.000|
4222113343211243 (0.182)	|0.178	0.004	0.000	0.000|
1441321341331421 (0.175)	|0.002	0.000	0.172	0.000|
1441321341333421 (0.162)	|0.127	0.010	0.023	0.000|
1441323343211243 (0.081)	|0.075	0.000	0.000	0.000|
1441323343211223 (0.072)	|0.000	0.000	0.021	0.041|
1441323333211243 (0.027)	|0.025	0.000	0.000	0.000|
1441321343211243 (0.018)	|0.017	0.000	0.000	0.000|
Multiallelic Dprime: 0.895
BLOCK 610.  MARKERS: 3219 3220 3221 3222 3223 3224 3225 3226 3227 3228 3229 3230 3231 3232
41214234223213 (0.443)	|0.095	0.321	0.013	0.000	0.006|
43334212431422 (0.244)	|0.205	0.025	0.000	0.004	0.005|
21232432431422 (0.231)	|0.204	0.014	0.002	0.006	0.000|
41334232431422 (0.045)	|0.033	0.008	0.000	0.001	0.000|
Multiallelic Dprime: 0.724
BLOCK 611.  MARKERS: 3233 3234 3235 3236 3237 3238 3239 3240 3241 3242 3243 3244
114423311224 (0.558)	|0.527	0.018	0.003|
332141134142 (0.373)	|0.049	0.319	0.000|
114421114224 (0.019)	|0.002	0.001	0.016|
132141134224 (0.015)	|0.012	0.003	0.000|
332141134224 (0.012)	|0.012	0.000	0.000|
Multiallelic Dprime: 0.872
BLOCK 612.  MARKERS: 3245 3246 3247 3248 3249
43411 (0.613)	|0.560	0.033	0.011	0.002|
22232 (0.350)	|0.058	0.244	0.030	0.015|
42211 (0.019)	|0.005	0.008	0.001	0.000|
Multiallelic Dprime: 0.769
BLOCK 613.  MARKERS: 3253 3254 3255 3256 3257 3258 3259 3260 3261
134113124 (0.630)	|0.139	0.239	0.250|
312331232 (0.291)	|0.176	0.076	0.040|
334111124 (0.043)	|0.040	0.001	0.002|
314113124 (0.019)	|0.012	0.002	0.006|
Multiallelic Dprime: 0.429
BLOCK 614.  MARKERS: 3263 3264
34 (0.369)	|0.256	0.110|
12 (0.319)	|0.310	0.009|
14 (0.310)	|0.282	0.024|
Multiallelic Dprime: 0.636
BLOCK 615.  MARKERS: 3266 3267
24 (0.849)	|0.612	0.117	0.123|
12 (0.143)	|0.058	0.079	0.005|
Multiallelic Dprime: 0.446
BLOCK 616.  MARKERS: 3268 3269 3270
142 (0.674)	|0.494	0.181|
324 (0.197)	|0.147	0.050|
144 (0.129)	|0.110	0.019|
Multiallelic Dprime: 0.158
BLOCK 617.  MARKERS: 3275 3276
41 (0.749)	|0.516	0.232|
23 (0.251)	|0.206	0.044|
Multiallelic Dprime: 0.366
BLOCK 618.  MARKERS: 3280 3281 3282 3283 3284
43111 (0.723)	|0.404	0.269	0.049|
11333 (0.276)	|0.010	0.025	0.241|
Multiallelic Dprime: 0.823
BLOCK 619.  MARKERS: 3285 3286
11 (0.414)	|0.396	0.006	0.008	0.002|
31 (0.294)	|0.063	0.222	0.000	0.002|
13 (0.292)	|0.033	0.004	0.131	0.118|
Multiallelic Dprime: 0.852
BLOCK 620.  MARKERS: 3288 3289 3290 3291 3292 3293
211214 (0.491)	|0.329	0.119	0.025	0.010|
243114 (0.231)	|0.154	0.033	0.015	0.029|
411122 (0.139)	|0.051	0.031	0.051	0.002|
211112 (0.122)	|0.078	0.017	0.027	0.000|
Multiallelic Dprime: 0.221
BLOCK 621.  MARKERS: 3295 3296 3297
221 (0.618)	|0.233	0.190	0.124	0.070|
443 (0.208)	|0.120	0.021	0.022	0.044|
441 (0.119)	|0.061	0.043	0.008	0.004|
421 (0.045)	|0.001	0.030	0.008	0.006|
Multiallelic Dprime: 0.241
BLOCK 622.  MARKERS: 3300 3301 3302 3303
2312 (0.420)	|0.293	0.102	0.025|
4413 (0.285)	|0.052	0.115	0.118|
4412 (0.163)	|0.078	0.085	0.000|
4432 (0.126)	|0.039	0.081	0.006|
Multiallelic Dprime: 0.393
BLOCK 623.  MARKERS: 3308 3309
13 (0.464)	|0.314	0.150	0.000|
23 (0.383)	|0.202	0.144	0.037|
11 (0.152)	|0.058	0.000	0.095|
Multiallelic Dprime: 0.277
BLOCK 624.  MARKERS: 3310 3311
24 (0.574)	|0.342	0.021	0.204|
22 (0.294)	|0.050	0.235	0.007|
44 (0.132)	|0.005	0.095	0.033|
Multiallelic Dprime: 0.704
BLOCK 625.  MARKERS: 3314 3315 3316
332 (0.397)	|0.316	0.000	0.073	0.000	0.000|
132 (0.352)	|0.012	0.001	0.095	0.146	0.091|
114 (0.244)	|0.000	0.196	0.000	0.000	0.046|
Multiallelic Dprime: 0.817
BLOCK 626.  MARKERS: 3317 3318 3319 3320 3321 3322
112133 (0.329)	|0.249	0.034	0.035	0.004|
412132 (0.202)	|0.185	0.009	0.000	0.008|
424332 (0.169)	|0.146	0.014	0.002	0.004|
414332 (0.149)	|0.035	0.088	0.003	0.022|
414322 (0.137)	|0.022	0.000	0.067	0.047|
Multiallelic Dprime: 0.574
BLOCK 627.  MARKERS: 3324 3325 3326 3327 3328 3329
313212 (0.645)	|0.556	0.020	0.036	0.032|
233434 (0.147)	|0.059	0.088	0.000	0.000|
231412 (0.108)	|0.106	0.000	0.000	0.000|
233212 (0.088)	|0.014	0.060	0.013	0.000|
Multiallelic Dprime: 0.596
BLOCK 628.  MARKERS: 3330 3331 3332
333 (0.741)	|0.277	0.274	0.187|
111 (0.168)	|0.119	0.032	0.017|
313 (0.050)	|0.042	0.006	0.002|
113 (0.033)	|0.005	0.022	0.007|
Multiallelic Dprime: 0.413
BLOCK 629.  MARKERS: 3334 3335
34 (0.449)	|0.027	0.113	0.038	0.160	0.081	0.010|
14 (0.335)	|0.259	0.012	0.020	0.004	0.007	0.012|
32 (0.213)	|0.001	0.068	0.124	0.013	0.002	0.002|
Multiallelic Dprime: 0.691
BLOCK 630.  MARKERS: 3337 3338 3339 3340 3341 3342 3343 3344 3345 3346 3347
31422112313 (0.287)	|0.246	0.003	0.015	0.000	0.007	0.009	0.000	0.009|
13222112313 (0.193)	|0.132	0.000	0.019	0.000	0.011	0.010	0.013	0.000|
13222121313 (0.181)	|0.001	0.006	0.137	0.003	0.018	0.000	0.000	0.000|
13233221133 (0.177)	|0.007	0.164	0.003	0.000	0.000	0.000	0.000	0.000|
13233221334 (0.090)	|0.000	0.000	0.000	0.086	0.000	0.000	0.000	0.000|
13233221333 (0.023)	|0.003	0.019	0.000	0.002	0.000	0.000	0.000	0.000|
Multiallelic Dprime: 0.820
BLOCK 631.  MARKERS: 3349 3350 3351 3352 3353 3354 3355 3356 3357 3358 3359 3360 3361
2124443332113 (0.396)	|0.007	0.392	0.000|
2124422332113 (0.206)	|0.204	0.003	0.000|
1242422144442 (0.181)	|0.181	0.000	0.000|
1244122144413 (0.101)	|0.006	0.000	0.093|
1224422332113 (0.035)	|0.023	0.000	0.012|
2124423332113 (0.019)	|0.008	0.011	0.000|
2124422142113 (0.014)	|0.015	0.000	0.000|
1224423332113 (0.011)	|0.000	0.010	0.000|
Multiallelic Dprime: 0.946
BLOCK 632.  MARKERS: 3362 3363
22 (0.465)	|0.242	0.155	0.058	0.010|
32 (0.419)	|0.293	0.019	0.095	0.013|
24 (0.115)	|0.027	0.000	0.003	0.084|
Multiallelic Dprime: 0.403
BLOCK 633.  MARKERS: 3364 3365 3366
131 (0.561)	|0.247	0.105	0.098	0.035	0.072|
333 (0.174)	|0.003	0.151	0.011	0.003	0.004|
133 (0.155)	|0.021	0.008	0.024	0.075	0.017|
111 (0.107)	|0.094	0.004	0.003	0.004	0.001|
Multiallelic Dprime: 0.501
BLOCK 634.  MARKERS: 3368 3369 3370 3371 3372 3373 3374 3375 3376 3377
3422344222 (0.365)	|0.258	0.010	0.100|
1421222221 (0.268)	|0.252	0.017	0.000|
1421222442 (0.135)	|0.087	0.039	0.010|
1231222442 (0.118)	|0.018	0.099	0.001|
1422344222 (0.095)	|0.010	0.084	0.000|
Multiallelic Dprime: 0.573
BLOCK 635.  MARKERS: 3378 3379 3380
312 (0.629)	|0.426	0.202|
313 (0.256)	|0.230	0.026|
232 (0.114)	|0.003	0.106|
Multiallelic Dprime: 0.313
BLOCK 636.  MARKERS: 3381 3382
12 (0.659)	|0.243	0.185	0.114	0.117|
31 (0.334)	|0.227	0.107	0.000	0.000|
Multiallelic Dprime: 0.431
BLOCK 637.  MARKERS: 3383 3384 3385
214 (0.473)	|0.220	0.154	0.087	0.005|
232 (0.292)	|0.103	0.042	0.018	0.126|
212 (0.118)	|0.079	0.031	0.007	0.000|
412 (0.117)	|0.032	0.002	0.076	0.005|
Multiallelic Dprime: 0.362
BLOCK 638.  MARKERS: 3388 3389 3390 3391 3392
13442 (0.433)	|0.369	0.048	0.012|
43442 (0.226)	|0.195	0.025	0.006|
13242 (0.187)	|0.112	0.027	0.048|
11414 (0.137)	|0.034	0.098	0.005|
Multiallelic Dprime: 0.467
BLOCK 639.  MARKERS: 3394 3395 3396
113 (0.727)	|0.560	0.003	0.134	0.007|
341 (0.199)	|0.015	0.173	0.000	0.003|
313 (0.071)	|0.009	0.007	0.000	0.048|
Multiallelic Dprime: 0.885
BLOCK 640.  MARKERS: 3397 3398 3399 3400 3401 3402 3403 3404 3405
344233441 (0.584)	|0.443	0.118	0.024|
322412134 (0.183)	|0.148	0.004	0.030|
144233441 (0.133)	|0.013	0.119	0.002|
344212134 (0.058)	|0.007	0.000	0.051|
Multiallelic Dprime: 0.476
BLOCK 641.  MARKERS: 3407 3408 3409 3410 3411 3412 3413 3414
33211321 (0.634)	|0.339	0.193	0.095	0.000|
33213321 (0.250)	|0.231	0.017	0.000	0.002|
41431443 (0.112)	|0.000	0.071	0.000	0.040|
Multiallelic Dprime: 0.471
BLOCK 642.  MARKERS: 3415 3416 3417 3418
1442 (0.567)	|0.561	0.006|
3124 (0.280)	|0.001	0.278|
3424 (0.093)	|0.094	0.001|
1444 (0.044)	|0.002	0.043|
Multiallelic Dprime: 0.970
BLOCK 643.  MARKERS: 3419 3420
22 (0.666)	|0.303	0.237	0.123|
43 (0.334)	|0.148	0.145	0.036|
Multiallelic Dprime: 0.091
BLOCK 644.  MARKERS: 3425 3426
23 (0.451)	|0.311	0.002	0.133|
41 (0.382)	|0.000	0.380	0.003|
43 (0.159)	|0.149	0.000	0.008|
Multiallelic Dprime: 0.849
BLOCK 645.  MARKERS: 3427 3428
31 (0.461)	|0.284	0.172	0.005|
12 (0.387)	|0.012	0.117	0.251|
11 (0.147)	|0.098	0.037	0.006|
Multiallelic Dprime: 0.544
BLOCK 646.  MARKERS: 3429 3430 3431 3432 3433 3434 3435
2324243 (0.392)	|0.243	0.149|
2324223 (0.332)	|0.293	0.039|
4232441 (0.262)	|0.028	0.229|
Multiallelic Dprime: 0.500
BLOCK 647.  MARKERS: 3436 3437
41 (0.572)	|0.507	0.028	0.037|
23 (0.423)	|0.051	0.327	0.046|
Multiallelic Dprime: 0.766
BLOCK 648.  MARKERS: 3438 3439
43 (0.559)	|0.440	0.066	0.050|
21 (0.354)	|0.142	0.077	0.136|
23 (0.085)	|0.008	0.074	0.003|
Multiallelic Dprime: 0.450
BLOCK 649.  MARKERS: 3447 3448
21 (0.588)	|0.245	0.331	0.004|
22 (0.217)	|0.150	0.059	0.007|
42 (0.192)	|0.141	0.048	0.003|
Multiallelic Dprime: 0.389
BLOCK 650.  MARKERS: 3453 3454
42 (0.537)	|0.256	0.278|
31 (0.442)	|0.240	0.194|
41 (0.014)	|0.004	0.010|
Multiallelic Dprime: 0.085
BLOCK 651.  MARKERS: 3455 3456
34 (0.504)	|0.484	0.021	0.000|
12 (0.485)	|0.126	0.272	0.082|
Multiallelic Dprime: 0.889
BLOCK 652.  MARKERS: 3457 3458 3459 3460
4323 (0.616)	|0.289	0.155	0.171|
2231 (0.292)	|0.143	0.081	0.068|
4223 (0.085)	|0.041	0.023	0.022|
Multiallelic Dprime: 0.044
BLOCK 653.  MARKERS: 3462 3463
12 (0.477)	|0.151	0.299	0.027|
22 (0.263)	|0.223	0.005	0.035|
13 (0.260)	|0.007	0.047	0.207|
Multiallelic Dprime: 0.636
BLOCK 654.  MARKERS: 3464 3465
34 (0.381)	|0.177	0.009	0.195|
31 (0.350)	|0.087	0.244	0.019|
21 (0.269)	|0.232	0.006	0.032|
Multiallelic Dprime: 0.595
BLOCK 655.  MARKERS: 3466 3467
22 (0.495)	|0.079	0.136	0.186	0.034	0.035	0.015|
24 (0.259)	|0.069	0.058	0.011	0.107	0.005	0.000|
32 (0.246)	|0.177	0.038	0.022	0.005	0.002	0.000|
Multiallelic Dprime: 0.487
BLOCK 656.  MARKERS: 3468 3469 3470 3471 3472 3473
212422 (0.325)	|0.281	0.025	0.000	0.019|
212442 (0.228)	|0.136	0.060	0.029	0.003|
214442 (0.217)	|0.050	0.167	0.000	0.001|
432344 (0.144)	|0.022	0.120	0.000	0.000|
232344 (0.042)	|0.019	0.018	0.000	0.003|
214422 (0.016)	|0.012	0.000	0.000	0.000|
Multiallelic Dprime: 0.577
BLOCK 657.  MARKERS: 3474 3475 3476
132 (0.538)	|0.134	0.306	0.098|
314 (0.400)	|0.379	0.019	0.003|
112 (0.029)	|0.029	0.000	0.000|
114 (0.029)	|0.029	0.000	0.000|
Multiallelic Dprime: 0.892
BLOCK 658.  MARKERS: 3478 3479
43 (0.572)	|0.377	0.071	0.123|
44 (0.328)	|0.180	0.120	0.029|
13 (0.100)	|0.012	0.075	0.013|
Multiallelic Dprime: 0.303
BLOCK 659.  MARKERS: 3482 3483
24 (0.570)	|0.526	0.034	0.011|
22 (0.265)	|0.157	0.107	0.000|
42 (0.165)	|0.161	0.004	0.000|
Multiallelic Dprime: 0.594
BLOCK 660.  MARKERS: 3484 3485
23 (0.843)	|0.379	0.351	0.084	0.023|
41 (0.144)	|0.109	0.028	0.005	0.000|
43 (0.011)	|0.010	0.001	0.000	0.000|
Multiallelic Dprime: 0.553
BLOCK 661.  MARKERS: 3488 3489 3490
122 (0.500)	|0.021	0.334	0.124	0.003	0.000|
334 (0.380)	|0.342	0.013	0.009	0.002	0.000|
134 (0.089)	|0.001	0.000	0.000	0.076	0.006|
124 (0.023)	|0.008	0.002	0.000	0.002	0.006|
Multiallelic Dprime: 0.894
BLOCK 662.  MARKERS: 3491 3492 3493 3494 3495 3496 3497 3498 3499 3500 3501
21231314342 (0.367)	|0.079	0.076	0.089	0.126|
43113122132 (0.355)	|0.211	0.068	0.056	0.017|
43113122134 (0.135)	|0.008	0.126	0.000	0.002|
41111312132 (0.083)	|0.028	0.044	0.011	0.000|
41111322132 (0.012)	|0.007	0.003	0.001	0.002|
Multiallelic Dprime: 0.469
BLOCK 663.  MARKERS: 3504 3505 3506
444 (0.351)	|0.141	0.186	0.024|
234 (0.322)	|0.252	0.023	0.048|
244 (0.171)	|0.026	0.010	0.133|
242 (0.154)	|0.142	0.005	0.007|
Multiallelic Dprime: 0.578
BLOCK 664.  MARKERS: 3508 3509
44 (0.564)	|0.352	0.212	0.000|
32 (0.224)	|0.220	0.004	0.000|
42 (0.212)	|0.016	0.021	0.175|
Multiallelic Dprime: 0.618
BLOCK 665.  MARKERS: 3510 3511
21 (0.588)	|0.370	0.200	0.018|
23 (0.237)	|0.061	0.023	0.152|
41 (0.175)	|0.171	0.002	0.002|
Multiallelic Dprime: 0.514
BLOCK 666.  MARKERS: 3512 3513
12 (0.602)	|0.542	0.000	0.028	0.030|
32 (0.225)	|0.017	0.194	0.000	0.012|
33 (0.173)	|0.005	0.000	0.159	0.001|
Multiallelic Dprime: 0.882
BLOCK 667.  MARKERS: 3514 3515 3516 3517 3518
41221 (0.562)	|0.343	0.089	0.131|
23241 (0.196)	|0.043	0.148	0.004|
41423 (0.190)	|0.176	0.010	0.004|
41223 (0.044)	|0.006	0.002	0.034|
Multiallelic Dprime: 0.449
BLOCK 668.  MARKERS: 3519 3520
32 (0.570)	|0.369	0.200|
11 (0.251)	|0.156	0.095|
31 (0.179)	|0.140	0.036|
Multiallelic Dprime: 0.128
BLOCK 669.  MARKERS: 3524 3525
22 (0.665)	|0.514	0.097	0.000	0.050|
44 (0.331)	|0.008	0.202	0.120	0.000|
Multiallelic Dprime: 0.829
BLOCK 670.  MARKERS: 3527 3528 3529
321 (0.522)	|0.340	0.101	0.080|
343 (0.301)	|0.166	0.061	0.075|
141 (0.120)	|0.070	0.042	0.007|
341 (0.050)	|0.022	0.013	0.015|
Multiallelic Dprime: 0.126
BLOCK 671.  MARKERS: 3533 3534
31 (0.603)	|0.400	0.153	0.050|
13 (0.218)	|0.039	0.020	0.158|
11 (0.177)	|0.082	0.069	0.026|
Multiallelic Dprime: 0.407
BLOCK 672.  MARKERS: 3536 3537
33 (0.521)	|0.262	0.193	0.039	0.010	0.012|
31 (0.242)	|0.131	0.039	0.055	0.010	0.004|
13 (0.236)	|0.109	0.072	0.031	0.017	0.006|
Multiallelic Dprime: 0.142
BLOCK 673.  MARKERS: 3538 3539 3540 3541 3542
21211 (0.500)	|0.144	0.006	0.183	0.132	0.028|
24422 (0.301)	|0.109	0.182	0.004	0.003	0.000|
44422 (0.127)	|0.089	0.002	0.000	0.034	0.000|
21422 (0.038)	|0.027	0.005	0.000	0.005	0.000|
24211 (0.023)	|0.018	0.001	0.004	0.000	0.000|
Multiallelic Dprime: 0.598
BLOCK 674.  MARKERS: 3544 3545 3546 3547 3548
34322 (0.396)	|0.268	0.057	0.070|
34222 (0.195)	|0.034	0.162	0.000|
31322 (0.190)	|0.007	0.120	0.064|
24341 (0.175)	|0.047	0.020	0.108|
24342 (0.028)	|0.028	0.000	0.000|
Multiallelic Dprime: 0.555
BLOCK 675.  MARKERS: 3551 3552
13 (0.390)	|0.299	0.000	0.027	0.000	0.000	0.030	0.022	0.005|
12 (0.360)	|0.006	0.184	0.144	0.000	0.001	0.003	0.000	0.009|
32 (0.250)	|0.000	0.000	0.000	0.150	0.081	0.000	0.000	0.001|
Multiallelic Dprime: 0.930
BLOCK 676.  MARKERS: 3553 3554 3555 3556 3557 3558 3559 3560
42334111 (0.306)	|0.063	0.128	0.115|
22124343 (0.185)	|0.157	0.027	0.000|
42124343 (0.170)	|0.140	0.026	0.005|
44323143 (0.151)	|0.119	0.010	0.022|
42324143 (0.081)	|0.004	0.075	0.000|
42334143 (0.034)	|0.009	0.022	0.003|
42334113 (0.022)	|0.017	0.004	0.001|
42323143 (0.016)	|0.008	0.002	0.005|
Multiallelic Dprime: 0.588
BLOCK 677.  MARKERS: 3562 3563
22 (0.542)	|0.355	0.164	0.021|
23 (0.303)	|0.066	0.235	0.003|
32 (0.153)	|0.112	0.040	0.000|
Multiallelic Dprime: 0.409
BLOCK 678.  MARKERS: 3564 3565
31 (0.534)	|0.000	0.268	0.249	0.002|
44 (0.439)	|0.397	0.017	0.000	0.022|
34 (0.024)	|0.024	0.000	0.000	0.000|
Multiallelic Dprime: 0.941
BLOCK 679.  MARKERS: 3566 3567 3568 3569
3111 (0.421)	|0.142	0.104	0.178|
3333 (0.284)	|0.162	0.072	0.050|
1131 (0.252)	|0.047	0.162	0.044|
3131 (0.024)	|0.006	0.011	0.007|
Multiallelic Dprime: 0.315
BLOCK 680.  MARKERS: 3573 3574
14 (0.360)	|0.170	0.080	0.080	0.016	0.015|
33 (0.353)	|0.090	0.165	0.045	0.031	0.016|
34 (0.287)	|0.120	0.059	0.071	0.027	0.011|
Multiallelic Dprime: 0.213
BLOCK 681.  MARKERS: 3575 3576 3577 3578 3579 3580 3581
4133422 (0.379)	|0.098	0.175	0.105|
4312242 (0.304)	|0.286	0.017	0.000|
2312424 (0.195)	|0.191	0.004	0.000|
4312422 (0.073)	|0.006	0.060	0.007|
2312422 (0.041)	|0.000	0.041	0.000|
Multiallelic Dprime: 0.749
BLOCK 682.  MARKERS: 3582 3583
14 (0.587)	|0.116	0.203	0.192	0.017	0.057|
34 (0.299)	|0.281	0.000	0.002	0.000	0.009|
12 (0.113)	|0.008	0.001	0.006	0.094	0.001|
Multiallelic Dprime: 0.800
BLOCK 683.  MARKERS: 3584 3585 3586 3587 3588 3589
133241 (0.404)	|0.177	0.127	0.068	0.033|
333443 (0.206)	|0.082	0.078	0.019	0.025|
311223 (0.200)	|0.121	0.053	0.014	0.014|
333243 (0.111)	|0.052	0.049	0.000	0.008|
133243 (0.067)	|0.014	0.037	0.013	0.001|
Multiallelic Dprime: 0.164
BLOCK 684.  MARKERS: 3592 3593 3594
334 (0.453)	|0.029	0.233	0.161	0.025	0.002|
314 (0.345)	|0.271	0.038	0.006	0.000	0.030|
112 (0.112)	|0.000	0.003	0.000	0.095	0.009|
114 (0.083)	|0.007	0.003	0.000	0.002	0.064|
Multiallelic Dprime: 0.775
BLOCK 685.  MARKERS: 3596 3597 3598 3599 3600 3601
233233 (0.306)	|0.002	0.304	0.000	0.000|
233231 (0.278)	|0.241	0.013	0.005	0.019|
433431 (0.171)	|0.003	0.000	0.168	0.000|
213221 (0.126)	|0.024	0.000	0.002	0.098|
232231 (0.106)	|0.095	0.002	0.000	0.010|
Multiallelic Dprime: 0.885
BLOCK 686.  MARKERS: 3602 3603 3604
232 (0.366)	|0.308	0.057|
234 (0.331)	|0.327	0.002|
434 (0.177)	|0.178	0.000|
424 (0.127)	|0.000	0.127|
Multiallelic Dprime: 0.682
BLOCK 687.  MARKERS: 3605 3606
33 (0.810)	|0.473	0.310	0.001	0.005|
11 (0.187)	|0.013	0.002	0.124	0.044|
Multiallelic Dprime: 0.909
BLOCK 688.  MARKERS: 3607 3608 3609 3610 3611 3612 3613
3312343 (0.486)	|0.004	0.269	0.134	0.011	0.023	0.014	0.006|
3134331 (0.312)	|0.284	0.002	0.002	0.003	0.000	0.000	0.000|
2312131 (0.125)	|0.000	0.007	0.000	0.109	0.000	0.000	0.006|
3112331 (0.050)	|0.045	0.000	0.000	0.000	0.000	0.000	0.000|
Multiallelic Dprime: 0.941
BLOCK 689.  MARKERS: 3615 3616 3617 3618 3619 3620 3621 3622 3623 3624 3625 3626 3627 3628 3629 3630 3631 3632 3633 3634 3635
143131341112232114313 (0.336)	|0.139	0.000	0.156	0.036	0.002|
221133341334232312342 (0.282)	|0.277	0.002	0.000	0.000	0.000|
221131123332232312312 (0.140)	|0.001	0.136	0.000	0.000	0.000|
223411321332443344112 (0.123)	|0.020	0.102	0.000	0.000	0.000|
221131323332232312312 (0.026)	|0.006	0.017	0.000	0.000	0.000|
221433341334232312342 (0.013)	|0.014	0.000	0.000	0.000	0.000|
223411321332443314112 (0.012)	|0.000	0.000	0.011	0.000	0.000|
Multiallelic Dprime: 0.796
BLOCK 690.  MARKERS: 3638 3639 3640 3641 3642
41121 (0.487)	|0.400	0.014	0.056	0.016|
41232 (0.272)	|0.026	0.158	0.081	0.004|
24222 (0.176)	|0.168	0.005	0.000	0.003|
21222 (0.036)	|0.036	0.000	0.000	0.000|
44222 (0.011)	|0.006	0.000	0.000	0.000|
Multiallelic Dprime: 0.670
BLOCK 691.  MARKERS: 3643 3644 3645 3646 3647
31341 (0.638)	|0.368	0.233	0.039|
13343 (0.185)	|0.185	0.000	0.000|
13221 (0.139)	|0.009	0.003	0.127|
13241 (0.023)	|0.019	0.004	0.000|
Multiallelic Dprime: 0.566
BLOCK 692.  MARKERS: 3648 3649
43 (0.589)	|0.271	0.226	0.092|
42 (0.243)	|0.187	0.015	0.040|
22 (0.169)	|0.053	0.015	0.100|
Multiallelic Dprime: 0.406
BLOCK 693.  MARKERS: 3651 3652
13 (0.510)	|0.266	0.203	0.035|
11 (0.256)	|0.199	0.035	0.017|
33 (0.233)	|0.075	0.012	0.143|
Multiallelic Dprime: 0.426
BLOCK 694.  MARKERS: 3653 3654 3655
423 (0.541)	|0.179	0.361	0.000|
221 (0.250)	|0.240	0.011	0.000|
233 (0.196)	|0.097	0.083	0.016|
Multiallelic Dprime: 0.530
BLOCK 695.  MARKERS: 3656 3657 3658
133 (0.522)	|0.095	0.208	0.220|
411 (0.462)	|0.347	0.082	0.033|
131 (0.016)	|0.016	0.000	0.000|
Multiallelic Dprime: 0.571
BLOCK 696.  MARKERS: 3660 3661
41 (0.456)	|0.329	0.019	0.006	0.103|
23 (0.290)	|0.054	0.196	0.024	0.000|
21 (0.254)	|0.147	0.005	0.100	0.000|
Multiallelic Dprime: 0.593
BLOCK 697.  MARKERS: 3663 3664 3665 3666 3667 3668 3669
1212111 (0.529)	|0.360	0.082	0.070	0.014|
3432333 (0.221)	|0.080	0.102	0.017	0.021|
1412111 (0.130)	|0.075	0.024	0.016	0.013|
1213111 (0.104)	|0.091	0.005	0.004	0.002|
Multiallelic Dprime: 0.286
BLOCK 698.  MARKERS: 3672 3673 3674
313 (0.619)	|0.583	0.024	0.000	0.010|
143 (0.213)	|0.000	0.205	0.000	0.000|
141 (0.110)	|0.000	0.087	0.023	0.000|
113 (0.051)	|0.005	0.046	0.000	0.000|
Multiallelic Dprime: 0.947
BLOCK 699.  MARKERS: 3676 3677 3678
241 (0.589)	|0.437	0.097	0.053|
314 (0.362)	|0.215	0.088	0.055|
311 (0.024)	|0.024	0.000	0.000|
341 (0.013)	|0.013	0.000	0.000|
Multiallelic Dprime: 0.192
BLOCK 700.  MARKERS: 3679 3680
12 (0.689)	|0.588	0.080	0.021|
31 (0.187)	|0.012	0.040	0.135|
32 (0.116)	|0.015	0.072	0.030|
Multiallelic Dprime: 0.730
BLOCK 701.  MARKERS: 3681 3682 3683
122 (0.620)	|0.460	0.121	0.038|
342 (0.194)	|0.126	0.048	0.020|
341 (0.187)	|0.128	0.035	0.022|
Multiallelic Dprime: 0.085
BLOCK 702.  MARKERS: 3684 3685
14 (0.714)	|0.524	0.007	0.090	0.033	0.047	0.003|
21 (0.203)	|0.000	0.198	0.000	0.000	0.000	0.000|
24 (0.080)	|0.000	0.000	0.000	0.044	0.002	0.033|
Multiallelic Dprime: 0.946
BLOCK 703.  MARKERS: 3687 3688 3689 3690 3691 3692
343441 (0.526)	|0.508	0.004	0.000	0.010|
221224 (0.204)	|0.003	0.181	0.000	0.018|
343424 (0.090)	|0.001	0.003	0.084	0.000|
241224 (0.077)	|0.002	0.023	0.004	0.049|
243424 (0.048)	|0.000	0.000	0.049	0.000|
243224 (0.037)	|0.000	0.001	0.000	0.031|
Multiallelic Dprime: 0.921
BLOCK 704.  MARKERS: 3693 3694 3695 3696 3697 3698
113311 (0.523)	|0.481	0.000	0.007	0.019	0.009|
134331 (0.221)	|0.000	0.148	0.069	0.002	0.000|
114311 (0.138)	|0.082	0.000	0.003	0.000	0.050|
313114 (0.110)	|0.009	0.000	0.042	0.052	0.002|
Multiallelic Dprime: 0.791
BLOCK 705.  MARKERS: 3699 3700 3701 3702
1422 (0.573)	|0.525	0.032	0.014	0.000|
2441 (0.147)	|0.105	0.039	0.000	0.000|
1222 (0.123)	|0.021	0.049	0.045	0.008|
1441 (0.081)	|0.020	0.036	0.023	0.002|
1442 (0.063)	|0.010	0.023	0.030	0.000|
Multiallelic Dprime: 0.622
BLOCK 706.  MARKERS: 3705 3706 3707 3708
2232 (0.687)	|0.296	0.306	0.021	0.006	0.013	0.017|
1114 (0.183)	|0.022	0.003	0.117	0.036	0.000	0.000|
1214 (0.115)	|0.000	0.009	0.003	0.051	0.049	0.000|
1232 (0.011)	|0.010	0.000	0.000	0.000	0.000	0.000|
Multiallelic Dprime: 0.790
BLOCK 707.  MARKERS: 3709 3710 3711 3712 3713 3714 3715 3716 3717 3718 3719 3720
324242411442 (0.330)	|0.008	0.269	0.055|
313144411224 (0.317)	|0.292	0.011	0.015|
123112333224 (0.141)	|0.006	0.035	0.100|
323142411224 (0.095)	|0.056	0.002	0.037|
323242411224 (0.062)	|0.002	0.001	0.058|
313144411222 (0.017)	|0.000	0.017	0.000|
Multiallelic Dprime: 0.742
BLOCK 708.  MARKERS: 3722 3723
34 (0.378)	|0.251	0.078	0.050|
12 (0.344)	|0.266	0.049	0.028|
32 (0.277)	|0.215	0.024	0.039|
Multiallelic Dprime: 0.169
BLOCK 709.  MARKERS: 3725 3726
13 (0.733)	|0.591	0.141|
33 (0.151)	|0.122	0.028|
32 (0.116)	|0.096	0.020|
Multiallelic Dprime: 0.037
BLOCK 710.  MARKERS: 3732 3733
13 (0.809)	|0.628	0.132	0.040|
31 (0.190)	|0.170	0.014	0.000|
Multiallelic Dprime: 0.588
BLOCK 711.  MARKERS: 3734 3735 3736 3737 3738
11121 (0.796)	|0.716	0.078|
32332 (0.149)	|0.123	0.024|
32331 (0.040)	|0.038	0.002|
Multiallelic Dprime: 0.090
BLOCK 712.  MARKERS: 3744 3745
21 (0.885)	|0.760	0.112	0.011|
43 (0.109)	|0.012	0.071	0.025|
Multiallelic Dprime: 0.804
BLOCK 713.  MARKERS: 3748 3749 3750 3751
3233 (0.772)	|0.710	0.063	0.000|
4412 (0.185)	|0.062	0.105	0.018|
3232 (0.037)	|0.016	0.020	0.000|
Multiallelic Dprime: 0.592
BLOCK 714.  MARKERS: 3752 3753 3754 3755
3241 (0.789)	|0.306	0.243	0.103	0.075	0.016	0.009	0.010|
2123 (0.193)	|0.081	0.032	0.027	0.017	0.026	0.002	0.000|
3123 (0.018)	|0.005	0.001	0.002	0.009	0.000	0.000	0.000|
Multiallelic Dprime: 0.186
BLOCK 715.  MARKERS: 3757 3758 3759 3760 3761 3762 3763 3764 3765 3766 3767
24143312111 (0.395)	|0.390	0.000	0.002|
14141313313 (0.275)	|0.000	0.276	0.000|
14323313111 (0.132)	|0.133	0.000	0.000|
12141133333 (0.102)	|0.000	0.037	0.064|
14143313111 (0.043)	|0.000	0.000	0.042|
12141313313 (0.011)	|0.000	0.011	0.000|
14143312111 (0.010)	|0.009	0.000	0.000|
Multiallelic Dprime: 0.958
BLOCK 716.  MARKERS: 3768 3769
12 (0.543)	|0.050	0.260	0.074	0.144	0.006	0.003|
31 (0.336)	|0.232	0.009	0.063	0.018	0.003	0.007|
11 (0.119)	|0.005	0.007	0.073	0.003	0.028	0.000|
Multiallelic Dprime: 0.667
BLOCK 717.  MARKERS: 3771 3772 3773 3774 3775
22143 (0.286)	|0.212	0.005	0.069|
12121 (0.274)	|0.007	0.266	0.001|
14441 (0.211)	|0.152	0.015	0.043|
22141 (0.166)	|0.065	0.003	0.097|
12141 (0.038)	|0.027	0.005	0.006|
22123 (0.010)	|0.005	0.001	0.004|
Multiallelic Dprime: 0.621
BLOCK 718.  MARKERS: 3776 3777
12 (0.483)	|0.251	0.099	0.060	0.032	0.031	0.002|
32 (0.293)	|0.064	0.155	0.046	0.012	0.000	0.008|
13 (0.223)	|0.081	0.115	0.005	0.003	0.004	0.008|
Multiallelic Dprime: 0.336
BLOCK 719.  MARKERS: 3783 3784 3785 3786 3787 3788 3789 3790 3791
332311114 (0.398)	|0.337	0.022	0.018	0.011	0.002|
112111112 (0.368)	|0.023	0.125	0.193	0.008	0.014|
133333344 (0.110)	|0.003	0.090	0.012	0.002	0.000|
132111114 (0.048)	|0.009	0.007	0.000	0.028	0.004|
132311114 (0.035)	|0.001	0.035	0.000	0.000	0.000|
112111114 (0.018)	|0.013	0.001	0.000	0.000	0.002|
Multiallelic Dprime: 0.708
BLOCK 720.  MARKERS: 3792 3793 3794 3795 3796 3797
231313 (0.393)	|0.394	0.000	0.000|
433231 (0.291)	|0.000	0.101	0.190|
213211 (0.226)	|0.000	0.225	0.000|
233211 (0.048)	|0.000	0.048	0.000|
233231 (0.023)	|0.000	0.011	0.012|
Multiallelic Dprime: 0.881
BLOCK 721.  MARKERS: 3798 3799
12 (0.408)	|0.153	0.014	0.238|
14 (0.388)	|0.062	0.319	0.008|
34 (0.203)	|0.144	0.025	0.032|
Multiallelic Dprime: 0.630
BLOCK 722.  MARKERS: 3801 3802
22 (0.360)	|0.243	0.016	0.099|
24 (0.359)	|0.049	0.310	0.000|
42 (0.280)	|0.278	0.001	0.000|
Multiallelic Dprime: 0.768
BLOCK 723.  MARKERS: 3803 3804
34 (0.569)	|0.216	0.181	0.135	0.027|
32 (0.329)	|0.136	0.119	0.061	0.012|
44 (0.101)	|0.047	0.026	0.019	0.008|
Multiallelic Dprime: 0.068
BLOCK 724.  MARKERS: 3808 3809 3810 3811 3812
31212 (0.401)	|0.289	0.111|
31213 (0.326)	|0.091	0.230|
14423 (0.216)	|0.136	0.081|
31423 (0.047)	|0.020	0.027|
Multiallelic Dprime: 0.364
BLOCK 725.  MARKERS: 3818 3819
31 (0.540)	|0.178	0.207	0.060	0.041	0.035	0.010|
42 (0.454)	|0.181	0.055	0.159	0.036	0.005	0.006|
Multiallelic Dprime: 0.326
BLOCK 726.  MARKERS: 3821 3822 3823 3824 3825
23422 (0.358)	|0.321	0.032	0.000	0.000	0.000|
41243 (0.264)	|0.002	0.234	0.000	0.000	0.024|
43422 (0.218)	|0.213	0.007	0.000	0.000	0.000|
43442 (0.080)	|0.002	0.004	0.068	0.000	0.000|
43443 (0.041)	|0.000	0.002	0.000	0.032	0.000|
41443 (0.015)	|0.000	0.005	0.000	0.000	0.000|
Multiallelic Dprime: 0.883
BLOCK 727.  MARKERS: 3827 3828 3829 3830 3831 3832
422313 (0.543)	|0.534	0.009	0.002|
131232 (0.290)	|0.033	0.254	0.004|
421213 (0.074)	|0.002	0.003	0.070|
421233 (0.032)	|0.000	0.032	0.000|
131233 (0.024)	|0.000	0.023	0.000|
Multiallelic Dprime: 0.910
BLOCK 728.  MARKERS: 3835 3836
31 (0.589)	|0.173	0.302	0.113|
23 (0.322)	|0.279	0.004	0.040|
21 (0.087)	|0.017	0.000	0.070|
Multiallelic Dprime: 0.633
BLOCK 729.  MARKERS: 3837 3838
13 (0.471)	|0.388	0.079	0.004|
11 (0.306)	|0.271	0.029	0.006|
33 (0.223)	|0.168	0.000	0.055|
Multiallelic Dprime: 0.220
BLOCK 730.  MARKERS: 3839 3840 3841
131 (0.828)	|0.540	0.276	0.012|
314 (0.107)	|0.041	0.063	0.003|
111 (0.065)	|0.064	0.000	0.000|
Multiallelic Dprime: 0.148
BLOCK 731.  MARKERS: 3842 3843
34 (0.643)	|0.613	0.017	0.014|
11 (0.340)	|0.075	0.265	0.000|
31 (0.016)	|0.011	0.002	0.002|
Multiallelic Dprime: 0.843
BLOCK 732.  MARKERS: 3844 3845
13 (0.698)	|0.118	0.266	0.175	0.138|
32 (0.285)	|0.241	0.041	0.002	0.000|
33 (0.016)	|0.011	0.001	0.004	0.000|
Multiallelic Dprime: 0.747
BLOCK 733.  MARKERS: 3846 3847 3848 3849
4244 (0.370)	|0.003	0.120	0.246	0.000|
2222 (0.307)	|0.306	0.001	0.000	0.000|
4422 (0.179)	|0.006	0.165	0.004	0.000|
4222 (0.139)	|0.010	0.000	0.001	0.128|
Multiallelic Dprime: 0.867
BLOCK 734.  MARKERS: 3850 3851 3852 3853
2321 (0.324)	|0.259	0.028	0.011	0.005|
4441 (0.288)	|0.091	0.034	0.049	0.109|
2343 (0.255)	|0.167	0.068	0.003	0.011|
2341 (0.129)	|0.009	0.056	0.062	0.000|
Multiallelic Dprime: 0.531
BLOCK 735.  MARKERS: 3856 3857 3858 3859 3860
31121 (0.529)	|0.499	0.017	0.000	0.010|
31421 (0.188)	|0.002	0.078	0.101	0.002|
32423 (0.125)	|0.038	0.000	0.000	0.086|
41443 (0.124)	|0.000	0.121	0.000	0.000|
Multiallelic Dprime: 0.855
BLOCK 736.  MARKERS: 3861 3862 3863 3864 3865
21322 (0.560)	|0.542	0.002	0.010	0.003|
13122 (0.222)	|0.080	0.133	0.000	0.001|
11112 (0.103)	|0.094	0.003	0.000	0.006|
21324 (0.103)	|0.101	0.000	0.000	0.000|
Multiallelic Dprime: 0.820
BLOCK 737.  MARKERS: 3866 3867 3868 3869
1414 (0.825)	|0.336	0.199	0.150	0.118	0.027|
3222 (0.140)	|0.105	0.015	0.002	0.008	0.008|
1222 (0.011)	|0.007	0.000	0.000	0.003	0.000|
1412 (0.011)	|0.009	0.002	0.000	0.000	0.000|
Multiallelic Dprime: 0.571
BLOCK 738.  MARKERS: 3870 3871 3872 3873
4322 (0.456)	|0.454	0.004	0.001|
4142 (0.216)	|0.193	0.000	0.022|
3344 (0.151)	|0.079	0.071	0.000|
3342 (0.134)	|0.109	0.017	0.005|
4342 (0.037)	|0.007	0.031	0.000|
Multiallelic Dprime: 0.614
BLOCK 739.  MARKERS: 3876 3877 3878 3879 3880
31434 (0.843)	|0.303	0.268	0.085	0.077	0.035	0.026	0.011	0.006	0.010|
44211 (0.124)	|0.054	0.032	0.011	0.015	0.004	0.002	0.002	0.003	0.000|
31431 (0.028)	|0.010	0.004	0.000	0.000	0.000	0.009	0.003	0.000	0.000|
Multiallelic Dprime: 0.167
BLOCK 740.  MARKERS: 3883 3884 3885 3886 3887 3888 3889 3890 3891 3892
3221341113 (0.371)	|0.365	0.006	0.002|
1143113421 (0.303)	|0.010	0.290	0.004|
3221341111 (0.096)	|0.078	0.015	0.004|
1141141111 (0.091)	|0.000	0.001	0.089|
1141341111 (0.040)	|0.037	0.000	0.003|
1141111121 (0.038)	|0.005	0.000	0.031|
1141113421 (0.016)	|0.013	0.000	0.003|
1141111111 (0.011)	|0.000	0.000	0.009|
3241341113 (0.010)	|0.010	0.000	0.000|
Multiallelic Dprime: 0.898
BLOCK 741.  MARKERS: 3893 3894
41 (0.532)	|0.319	0.111	0.092|
13 (0.322)	|0.165	0.053	0.105|
43 (0.146)	|0.077	0.066	0.002|
Multiallelic Dprime: 0.156
BLOCK 742.  MARKERS: 3895 3896 3897 3898 3899
31121 (0.562)	|0.475	0.049	0.037|
33121 (0.229)	|0.072	0.154	0.004|
21343 (0.199)	|0.125	0.070	0.003|
Multiallelic Dprime: 0.471
BLOCK 743.  MARKERS: 3900 3901 3902 3903 3904 3905
341322 (0.676)	|0.594	0.069	0.001	0.005|
123144 (0.275)	|0.026	0.162	0.067	0.018|
323144 (0.044)	|0.004	0.017	0.002	0.021|
Multiallelic Dprime: 0.772
BLOCK 744.  MARKERS: 3906 3907 3908 3909
3121 (0.628)	|0.614	0.007	0.007|
4343 (0.249)	|0.030	0.187	0.033|
4321 (0.069)	|0.008	0.033	0.028|
3321 (0.044)	|0.004	0.040	0.000|
Multiallelic Dprime: 0.862
BLOCK 745.  MARKERS: 3910 3911 3912
112 (0.662)	|0.531	0.068	0.061|
334 (0.269)	|0.127	0.090	0.054|
312 (0.068)	|0.034	0.021	0.013|
Multiallelic Dprime: 0.341
BLOCK 746.  MARKERS: 3913 3914
11 (0.692)	|0.279	0.207	0.155	0.014	0.007	0.001	0.006	0.000	0.008|
34 (0.179)	|0.005	0.056	0.000	0.082	0.002	0.026	0.000	0.000	0.007|
31 (0.128)	|0.000	0.005	0.022	0.001	0.049	0.005	0.016	0.021	0.000|
Multiallelic Dprime: 0.662
BLOCK 747.  MARKERS: 3916 3917 3918 3919 3920 3921 3922 3923 3924 3925 3926 3927
212243311411 (0.282)	|0.282	0.000|
212243311412 (0.268)	|0.267	0.000|
321323324432 (0.177)	|0.016	0.163|
221321214412 (0.097)	|0.096	0.000|
321323314212 (0.058)	|0.058	0.000|
221321314212 (0.032)	|0.032	0.000|
212243314412 (0.022)	|0.022	0.000|
321323314412 (0.022)	|0.021	0.000|
212243324432 (0.015)	|0.000	0.015|
Multiallelic Dprime: 0.981
BLOCK 748.  MARKERS: 3928 3929
43 (0.820)	|0.531	0.150	0.021	0.083	0.017	0.012|
22 (0.180)	|0.009	0.027	0.140	0.000	0.003	0.000|
Multiallelic Dprime: 0.759
BLOCK 749.  MARKERS: 3932 3933 3934 3935 3936 3937
112131 (0.540)	|0.537	0.000	0.002|
332313 (0.175)	|0.000	0.176	0.000|
314131 (0.162)	|0.002	0.004	0.156|
332131 (0.083)	|0.083	0.000	0.000|
312131 (0.020)	|0.017	0.000	0.003|
112331 (0.013)	|0.012	0.000	0.000|
Multiallelic Dprime: 0.976
BLOCK 750.  MARKERS: 3938 3939 3940
143 (0.656)	|0.565	0.006	0.083|
323 (0.181)	|0.149	0.009	0.022|
142 (0.164)	|0.020	0.126	0.019|
Multiallelic Dprime: 0.511
BLOCK 751.  MARKERS: 3941 3942 3943
432 (0.733)	|0.581	0.153	0.000|
144 (0.140)	|0.000	0.000	0.139|
142 (0.125)	|0.005	0.118	0.000|
Multiallelic Dprime: 0.826
BLOCK 752.  MARKERS: 3945 3946 3947
233 (0.586)	|0.502	0.061	0.022	0.002|
433 (0.272)	|0.093	0.133	0.010	0.034|
422 (0.140)	|0.004	0.024	0.106	0.000|
Multiallelic Dprime: 0.616
BLOCK 753.  MARKERS: 3948 3949 3950 3951 3952
31224 (0.595)	|0.385	0.137	0.008	0.012	0.033	0.000	0.018	0.000|
31234 (0.218)	|0.052	0.049	0.008	0.093	0.000	0.002	0.000	0.016|
42132 (0.139)	|0.003	0.000	0.133	0.003	0.000	0.000	0.000	0.000|
41234 (0.036)	|0.000	0.000	0.000	0.021	0.000	0.015	0.000	0.000|
Multiallelic Dprime: 0.700
BLOCK 754.  MARKERS: 3953 3954 3955 3956 3957 3958
133331 (0.441)	|0.250	0.152	0.037|
321143 (0.186)	|0.087	0.068	0.031|
133333 (0.154)	|0.058	0.066	0.029|
133343 (0.128)	|0.063	0.051	0.013|
321343 (0.034)	|0.025	0.006	0.003|
133341 (0.018)	|0.008	0.006	0.004|
321133 (0.018)	|0.008	0.009	0.000|
131143 (0.016)	|0.002	0.009	0.004|
Multiallelic Dprime: 0.130
BLOCK 755.  MARKERS: 3959 3960 3961
324 (0.502)	|0.266	0.145	0.092|
442 (0.370)	|0.221	0.078	0.068|
342 (0.121)	|0.091	0.017	0.012|
Multiallelic Dprime: 0.144
BLOCK 756.  MARKERS: 3963 3964
11 (0.581)	|0.011	0.301	0.270|
13 (0.243)	|0.241	0.001	0.000|
31 (0.174)	|0.153	0.015	0.005|
Multiallelic Dprime: 0.923
BLOCK 757.  MARKERS: 3965 3966
43 (0.407)	|0.120	0.121	0.140	0.025|
23 (0.317)	|0.153	0.115	0.033	0.016|
22 (0.275)	|0.202	0.037	0.025	0.012|
Multiallelic Dprime: 0.306
BLOCK 758.  MARKERS: 3967 3968 3969 3970
2331 (0.474)	|0.448	0.000	0.026|
2333 (0.273)	|0.000	0.273	0.000|
1111 (0.199)	|0.004	0.000	0.195|
1311 (0.053)	|0.053	0.000	0.000|
Multiallelic Dprime: 0.943
BLOCK 759.  MARKERS: 3971 3972
14 (0.506)	|0.233	0.148	0.125|
12 (0.272)	|0.147	0.011	0.115|
24 (0.222)	|0.023	0.154	0.044|
Multiallelic Dprime: 0.297
BLOCK 760.  MARKERS: 3973 3974
34 (0.403)	|0.176	0.227|
14 (0.312)	|0.310	0.002|
12 (0.284)	|0.235	0.048|
Multiallelic Dprime: 0.697
BLOCK 761.  MARKERS: 3975 3976
34 (0.721)	|0.663	0.005	0.001	0.034	0.000|
12 (0.277)	|0.003	0.146	0.100	0.000	0.017|
Multiallelic Dprime: 0.979
BLOCK 762.  MARKERS: 3977 3978 3979 3980 3981 3982 3983 3984 3985
314421243 (0.667)	|0.281	0.060	0.117	0.101	0.105|
123213222 (0.153)	|0.041	0.080	0.016	0.009	0.008|
123213422 (0.102)	|0.070	0.020	0.002	0.010	0.000|
124421243 (0.034)	|0.017	0.003	0.000	0.007	0.006|
123213223 (0.018)	|0.010	0.006	0.000	0.000	0.000|
Multiallelic Dprime: 0.344
BLOCK 763.  MARKERS: 3987 3988 3989 3990
4314 (0.435)	|0.394	0.005	0.022	0.007|
4312 (0.171)	|0.006	0.162	0.002	0.000|
4214 (0.139)	|0.028	0.003	0.100	0.007|
4334 (0.131)	|0.121	0.003	0.006	0.000|
2334 (0.122)	|0.019	0.000	0.000	0.103|
Multiallelic Dprime: 0.824
BLOCK 764.  MARKERS: 3991 3992 3993
323 (0.569)	|0.448	0.077	0.046|
143 (0.174)	|0.031	0.141	0.001|
122 (0.127)	|0.055	0.071	0.000|
123 (0.119)	|0.016	0.008	0.095|
Multiallelic Dprime: 0.581
BLOCK 765.  MARKERS: 3994 3995
43 (0.556)	|0.379	0.000	0.000	0.126	0.037	0.013|
42 (0.299)	|0.002	0.292	0.000	0.000	0.000	0.000|
22 (0.145)	|0.000	0.000	0.139	0.000	0.000	0.000|
Multiallelic Dprime: 0.996
BLOCK 766.  MARKERS: 3996 3997 3998 3999 4000 4001 4002 4003 4004 4005 4006 4007 4008 4009 4010 4011
4131231243121111 (0.382)	|0.338	0.043	0.000|
4111433243121111 (0.294)	|0.009	0.245	0.038|
1432213121443333 (0.139)	|0.003	0.021	0.116|
4132233243121111 (0.126)	|0.122	0.002	0.000|
4132233121443333 (0.037)	|0.000	0.038	0.000|
4131231243121133 (0.013)	|0.000	0.001	0.011|
Multiallelic Dprime: 0.808
BLOCK 767.  MARKERS: 4012 4013 4014
412 (0.474)	|0.325	0.070	0.080|
414 (0.356)	|0.148	0.196	0.013|
232 (0.170)	|0.044	0.107	0.018|
Multiallelic Dprime: 0.386
BLOCK 768.  MARKERS: 4016 4017
43 (0.517)	|0.130	0.133	0.251|
23 (0.372)	|0.236	0.112	0.023|
21 (0.112)	|0.023	0.089	0.000|
Multiallelic Dprime: 0.455
BLOCK 769.  MARKERS: 4018 4019
12 (0.389)	|0.211	0.000	0.114	0.000	0.000	0.061|
14 (0.333)	|0.130	0.021	0.000	0.093	0.089	0.000|
34 (0.275)	|0.000	0.267	0.000	0.003	0.000	0.000|
Multiallelic Dprime: 0.780
BLOCK 770.  MARKERS: 4020 4021 4022 4023 4024
43222 (0.344)	|0.311	0.033	0.000|
24234 (0.288)	|0.098	0.189	0.000|
43322 (0.115)	|0.114	0.000	0.000|
43232 (0.098)	|0.001	0.000	0.098|
44234 (0.091)	|0.000	0.089	0.000|
44232 (0.060)	|0.006	0.000	0.055|
Multiallelic Dprime: 0.777
BLOCK 771.  MARKERS: 4025 4026
13 (0.528)	|0.375	0.120	0.026	0.003|
11 (0.316)	|0.104	0.096	0.109	0.006|
33 (0.154)	|0.132	0.005	0.013	0.004|
Multiallelic Dprime: 0.377
BLOCK 772.  MARKERS: 4027 4028 4029 4030
3341 (0.610)	|0.526	0.018	0.068|
2141 (0.220)	|0.189	0.030	0.002|
2323 (0.147)	|0.006	0.111	0.031|
2341 (0.013)	|0.006	0.007	0.000|
Multiallelic Dprime: 0.542
BLOCK 773.  MARKERS: 4031 4032
23 (0.732)	|0.298	0.219	0.006	0.103	0.000	0.001	0.025	0.023	0.010|
43 (0.167)	|0.000	0.006	0.127	0.000	0.000	0.032	0.000	0.000	0.000|
41 (0.101)	|0.000	0.000	0.000	0.000	0.099	0.000	0.000	0.000	0.000|
Multiallelic Dprime: 0.967
BLOCK 774.  MARKERS: 4033 4034 4035 4036 4037 4038 4039 4040 4041 4042 4043 4044 4045 4046 4047 4048 4049 4050 4051 4052
22111313113342332231 (0.299)	|0.140	0.021	0.050	0.009	0.073|
43343413331323232431 (0.224)	|0.009	0.159	0.051	0.006	0.000|
22111313113342331414 (0.133)	|0.098	0.006	0.023	0.000	0.007|
22111313113142312431 (0.103)	|0.002	0.002	0.012	0.085	0.001|
43143421331322232431 (0.098)	|0.031	0.008	0.015	0.041	0.003|
22111313113342331431 (0.034)	|0.025	0.000	0.000	0.001	0.001|
22111313113342332214 (0.024)	|0.002	0.003	0.000	0.000	0.020|
22111313113342312431 (0.023)	|0.002	0.000	0.001	0.019	0.000|
43343423331322232431 (0.010)	|0.000	0.010	0.000	0.000	0.000|
Multiallelic Dprime: 0.592
BLOCK 775.  MARKERS: 4055 4056 4057 4058 4059
31344 (0.314)	|0.028	0.198	0.010	0.077|
34334 (0.223)	|0.214	0.003	0.000	0.003|
34344 (0.175)	|0.170	0.004	0.000	0.000|
21444 (0.167)	|0.002	0.047	0.117	0.000|
31342 (0.107)	|0.028	0.078	0.000	0.002|
Multiallelic Dprime: 0.785
BLOCK 776.  MARKERS: 4060 4061 4062 4063 4064 4065
312212 (0.442)	|0.180	0.170	0.092|
232212 (0.332)	|0.204	0.078	0.050|
234434 (0.132)	|0.105	0.011	0.017|
212212 (0.086)	|0.043	0.015	0.028|
Multiallelic Dprime: 0.248
BLOCK 777.  MARKERS: 4068 4069
13 (0.537)	|0.258	0.070	0.178	0.017|
24 (0.273)	|0.015	0.241	0.014	0.000|
23 (0.191)	|0.121	0.056	0.009	0.005|
Multiallelic Dprime: 0.575
BLOCK 778.  MARKERS: 4070 4071 4072 4073
3411 (0.393)	|0.136	0.213	0.044|
1123 (0.365)	|0.261	0.020	0.085|
1113 (0.205)	|0.094	0.051	0.058|
1411 (0.022)	|0.009	0.008	0.004|
Multiallelic Dprime: 0.367
BLOCK 779.  MARKERS: 4074 4075
41 (0.507)	|0.246	0.259	0.003|
31 (0.297)	|0.283	0.009	0.006|
33 (0.193)	|0.007	0.013	0.173|
Multiallelic Dprime: 0.680
BLOCK 780.  MARKERS: 4076 4077
44 (0.535)	|0.406	0.087	0.042|
41 (0.282)	|0.208	0.021	0.053|
24 (0.183)	|0.163	0.008	0.012|
Multiallelic Dprime: 0.212
BLOCK 781.  MARKERS: 4079 4080
22 (0.777)	|0.369	0.283	0.125|
41 (0.117)	|0.063	0.013	0.040|
21 (0.106)	|0.044	0.055	0.008|
Multiallelic Dprime: 0.113
BLOCK 782.  MARKERS: 4081 4082
31 (0.476)	|0.420	0.002	0.015	0.039|
33 (0.351)	|0.065	0.192	0.011	0.082|
11 (0.172)	|0.006	0.000	0.165	0.000|
Multiallelic Dprime: 0.782
BLOCK 783.  MARKERS: 4084 4085 4086 4087
1424 (0.490)	|0.129	0.191	0.075	0.019	0.041	0.005	0.008|
1421 (0.196)	|0.140	0.024	0.014	0.007	0.002	0.000	0.005|
3421 (0.193)	|0.058	0.077	0.014	0.036	0.003	0.000	0.000|
3241 (0.121)	|0.015	0.036	0.039	0.004	0.000	0.019	0.002|
Multiallelic Dprime: 0.330
BLOCK 784.  MARKERS: 4088 4089 4090 4091 4092 4093 4094 4095 4096 4097
2123232221 (0.342)	|0.002	0.164	0.135	0.037|
2143234113 (0.327)	|0.200	0.026	0.023	0.077|
4341124123 (0.144)	|0.112	0.024	0.006	0.000|
2143232221 (0.066)	|0.014	0.044	0.007	0.002|
2143232223 (0.047)	|0.003	0.002	0.016	0.023|
2123234113 (0.024)	|0.001	0.000	0.000	0.023|
2123232223 (0.015)	|0.004	0.003	0.006	0.001|
Multiallelic Dprime: 0.589
BLOCK 785.  MARKERS: 4098 4099 4100 4101 4102
21134 (0.345)	|0.341	0.004|
21131 (0.267)	|0.189	0.078|
13314 (0.201)	|0.032	0.168|
21114 (0.170)	|0.165	0.003|
Multiallelic Dprime: 0.667
BLOCK 786.  MARKERS: 4104 4105
24 (0.738)	|0.519	0.154	0.059|
41 (0.258)	|0.207	0.047	0.004|
Multiallelic Dprime: 0.255
BLOCK 787.  MARKERS: 4106 4107
33 (0.730)	|0.562	0.156|
12 (0.201)	|0.199	0.000|
13 (0.063)	|0.063	0.000|
Multiallelic Dprime: 1.000
BLOCK 788.  MARKERS: 4108 4109
41 (0.826)	|0.350	0.311	0.140	0.016	0.005|
22 (0.160)	|0.070	0.067	0.017	0.000	0.006|
Multiallelic Dprime: 0.106
BLOCK 789.  MARKERS: 4114 4115 4116 4117
2433 (0.423)	|0.034	0.289	0.100|
2211 (0.386)	|0.359	0.022	0.005|
4211 (0.158)	|0.097	0.058	0.004|
2231 (0.016)	|0.001	0.000	0.015|
2431 (0.010)	|0.010	0.000	0.000|
Multiallelic Dprime: 0.707
BLOCK 790.  MARKERS: 4120 4121 4122
411 (0.504)	|0.403	0.078	0.023|
413 (0.369)	|0.132	0.189	0.048|
233 (0.124)	|0.012	0.024	0.088|
Multiallelic Dprime: 0.492
BLOCK 791.  MARKERS: 4123 4124
43 (0.546)	|0.425	0.103	0.015|
11 (0.294)	|0.238	0.051	0.005|
41 (0.160)	|0.123	0.036	0.000|
Multiallelic Dprime: 0.056
BLOCK 792.  MARKERS: 4126 4127 4128 4129
1222 (0.786)	|0.728	0.038	0.020|
4434 (0.190)	|0.031	0.144	0.016|
1224 (0.020)	|0.000	0.018	0.002|
Multiallelic Dprime: 0.778
BLOCK 793.  MARKERS: 4130 4131 4132
222 (0.759)	|0.528	0.018	0.067	0.043	0.068	0.006	0.012|
344 (0.199)	|0.058	0.086	0.015	0.029	0.003	0.000	0.000|
322 (0.041)	|0.018	0.004	0.002	0.000	0.000	0.012	0.000|
Multiallelic Dprime: 0.486
BLOCK 794.  MARKERS: 4135 4136 4137 4138 4139 4140 4141 4142 4143 4144 4145 4146 4147 4148 4149 4150 4151 4152 4153 4154 4155
313123432131234213241 (0.603)	|0.467	0.128	0.002	0.000	0.000	0.000|
423331314231234213241 (0.106)	|0.000	0.000	0.106	0.000	0.000	0.000|
312321432114412432433 (0.085)	|0.000	0.000	0.000	0.035	0.007	0.033|
313331334231234213233 (0.073)	|0.000	0.000	0.000	0.073	0.000	0.000|
312321432114412432233 (0.070)	|0.000	0.000	0.000	0.000	0.072	0.000|
312321432114432432433 (0.017)	|0.000	0.000	0.000	0.000	0.019	0.000|
313321314231234213241 (0.013)	|0.013	0.000	0.000	0.000	0.000	0.000|
Multiallelic Dprime: 0.965
BLOCK 795.  MARKERS: 4156 4157 4158 4159 4160 4161 4162
1121423 (0.496)	|0.494	0.000	0.000	0.000|
1121413 (0.130)	|0.128	0.000	0.000	0.000|
1121411 (0.114)	|0.000	0.115	0.000	0.000|
3333211 (0.110)	|0.034	0.076	0.000	0.000|
3133411 (0.100)	|0.000	0.026	0.071	0.003|
3333411 (0.033)	|0.000	0.000	0.000	0.033|
Multiallelic Dprime: 0.931
BLOCK 796.  MARKERS: 4163 4164 4165
323 (0.663)	|0.637	0.000	0.000	0.023|
231 (0.220)	|0.008	0.110	0.030	0.073|
333 (0.074)	|0.000	0.000	0.074	0.000|
233 (0.043)	|0.043	0.000	0.000	0.000|
Multiallelic Dprime: 0.891
BLOCK 797.  MARKERS: 4166 4167 4168
114 (0.687)	|0.577	0.105	0.007|
312 (0.110)	|0.029	0.002	0.077|
144 (0.105)	|0.009	0.091	0.003|
314 (0.095)	|0.039	0.056	0.000|
Multiallelic Dprime: 0.612
BLOCK 798.  MARKERS: 4169 4170
24 (0.654)	|0.527	0.120|
43 (0.255)	|0.171	0.083|
23 (0.091)	|0.023	0.067|
Multiallelic Dprime: 0.285
BLOCK 799.  MARKERS: 4172 4173 4174
133 (0.721)	|0.345	0.201	0.060	0.115|
311 (0.269)	|0.032	0.096	0.131	0.009|
Multiallelic Dprime: 0.488
BLOCK 800.  MARKERS: 4175 4176 4177
244 (0.379)	|0.375	0.004|
241 (0.302)	|0.181	0.122|
431 (0.192)	|0.166	0.027|
231 (0.126)	|0.054	0.072|
Multiallelic Dprime: 0.593
BLOCK 801.  MARKERS: 4179 4180
41 (0.775)	|0.377	0.223	0.175|
23 (0.225)	|0.112	0.055	0.058|
Multiallelic Dprime: 0.049
BLOCK 802.  MARKERS: 4187 4188
23 (0.489)	|0.351	0.018	0.062	0.058|
22 (0.278)	|0.088	0.040	0.146	0.003|
42 (0.233)	|0.027	0.182	0.020	0.003|
Multiallelic Dprime: 0.574
BLOCK 803.  MARKERS: 4189 4190 4191 4192
3132 (0.467)	|0.326	0.119	0.022|
1422 (0.239)	|0.161	0.058	0.020|
3124 (0.227)	|0.077	0.145	0.006|
3122 (0.064)	|0.041	0.015	0.008|
Multiallelic Dprime: 0.272
BLOCK 804.  MARKERS: 4195 4196
44 (0.607)	|0.254	0.313	0.035|
22 (0.338)	|0.263	0.069	0.000|
42 (0.056)	|0.012	0.022	0.022|
Multiallelic Dprime: 0.436
BLOCK 805.  MARKERS: 4197 4198 4199 4200
3411 (0.528)	|0.038	0.243	0.248|
2233 (0.403)	|0.397	0.003	0.003|
2231 (0.057)	|0.019	0.037	0.002|
Multiallelic Dprime: 0.868
BLOCK 806.  MARKERS: 4202 4203 4204
122 (0.460)	|0.320	0.086	0.053|
322 (0.286)	|0.171	0.012	0.103|
334 (0.254)	|0.062	0.133	0.059|
Multiallelic Dprime: 0.340
BLOCK 807.  MARKERS: 4206 4207
32 (0.553)	|0.300	0.238	0.011|
33 (0.232)	|0.042	0.020	0.158|
22 (0.216)	|0.166	0.039	0.008|
Multiallelic Dprime: 0.476
BLOCK 808.  MARKERS: 4208 4209 4210 4211
4212 (0.508)	|0.078	0.223	0.094	0.047	0.042	0.021|
4123 (0.298)	|0.280	0.010	0.004	0.000	0.000	0.001|
2123 (0.176)	|0.156	0.000	0.018	0.000	0.000	0.000|
Multiallelic Dprime: 0.849
BLOCK 809.  MARKERS: 4212 4213 4214 4215 4216 4217
241232 (0.517)	|0.205	0.193	0.122|
223414 (0.237)	|0.133	0.035	0.069|
441232 (0.119)	|0.060	0.030	0.030|
223412 (0.049)	|0.018	0.028	0.003|
223232 (0.042)	|0.023	0.004	0.015|
223212 (0.024)	|0.009	0.008	0.007|
Multiallelic Dprime: 0.187
BLOCK 810.  MARKERS: 4218 4219
11 (0.452)	|0.205	0.208	0.040|
23 (0.300)	|0.186	0.077	0.036|
13 (0.248)	|0.131	0.078	0.039|
Multiallelic Dprime: 0.162
BLOCK 811.  MARKERS: 4220 4221
44 (0.522)	|0.159	0.198	0.167|
14 (0.362)	|0.352	0.002	0.002|
12 (0.116)	|0.107	0.000	0.008|
Multiallelic Dprime: 0.935
BLOCK 812.  MARKERS: 4222 4223
13 (0.619)	|0.362	0.228	0.029|
34 (0.200)	|0.155	0.021	0.024|
33 (0.177)	|0.055	0.094	0.028|
Multiallelic Dprime: 0.228
BLOCK 813.  MARKERS: 4225 4226
12 (0.574)	|0.413	0.146	0.006|
24 (0.343)	|0.081	0.250	0.012|
14 (0.084)	|0.008	0.067	0.007|
Multiallelic Dprime: 0.554
BLOCK 814.  MARKERS: 4227 4228
24 (0.502)	|0.275	0.224|
42 (0.464)	|0.273	0.185|
44 (0.025)	|0.013	0.012|
Multiallelic Dprime: 0.054
BLOCK 815.  MARKERS: 4231 4232 4233
142 (0.564)	|0.551	0.013	0.000	0.000|
213 (0.427)	|0.012	0.239	0.109	0.050|
Multiallelic Dprime: 0.948
BLOCK 816.  MARKERS: 4234 4235 4236 4237 4238
24111 (0.567)	|0.565	0.002	0.000|
22333 (0.254)	|0.009	0.241	0.000|
32333 (0.109)	|0.000	0.016	0.091|
24113 (0.052)	|0.000	0.000	0.050|
Multiallelic Dprime: 0.964
BLOCK 817.  MARKERS: 4239 4240 4241
423 (0.584)	|0.358	0.167	0.049	0.003|
443 (0.266)	|0.177	0.032	0.041	0.011|
141 (0.144)	|0.074	0.065	0.002	0.000|
Multiallelic Dprime: 0.140
BLOCK 818.  MARKERS: 4244 4245 4246 4247 4248 4249 4250
4113123 (0.611)	|0.600	0.012	0.000|
2421444 (0.264)	|0.002	0.264	0.000|
2421443 (0.095)	|0.089	0.000	0.004|
4421443 (0.014)	|0.000	0.000	0.014|
Multiallelic Dprime: 0.946
BLOCK 819.  MARKERS: 4251 4252
44 (0.692)	|0.590	0.029	0.073|
22 (0.285)	|0.003	0.279	0.002|
42 (0.023)	|0.000	0.023	0.000|
Multiallelic Dprime: 0.975
BLOCK 820.  MARKERS: 4254 4255
31 (0.593)	|0.435	0.083	0.042	0.033|
13 (0.331)	|0.125	0.064	0.073	0.062|
33 (0.074)	|0.025	0.041	0.001	0.006|
Multiallelic Dprime: 0.346
BLOCK 821.  MARKERS: 4257 4258 4259 4260 4261 4262 4263 4264
12141133 (0.586)	|0.330	0.240	0.006	0.007|
34323333 (0.188)	|0.072	0.061	0.049	0.006|
34323313 (0.117)	|0.083	0.015	0.002	0.015|
34323332 (0.099)	|0.079	0.020	0.001	0.000|
Multiallelic Dprime: 0.260
BLOCK 822.  MARKERS: 4266 4267 4268 4269 4270
31114 (0.567)	|0.371	0.132	0.064|
24333 (0.342)	|0.211	0.019	0.107|
21334 (0.057)	|0.002	0.054	0.002|
24334 (0.028)	|0.015	0.012	0.001|
Multiallelic Dprime: 0.241
BLOCK 823.  MARKERS: 4272 4273 4274 4275 4276
11223 (0.603)	|0.488	0.073	0.039|
11323 (0.215)	|0.111	0.098	0.000|
34232 (0.176)	|0.030	0.078	0.053|
Multiallelic Dprime: 0.450
BLOCK 824.  MARKERS: 4278 4279 4280 4281 4282 4283 4284 4285 4286 4287 4288 4289 4290
1212433241212 (0.631)	|0.591	0.036	0.005|
1212433222121 (0.248)	|0.014	0.235	0.000|
3424114442121 (0.097)	|0.004	0.084	0.010|
Multiallelic Dprime: 0.896
BLOCK 825.  MARKERS: 4291 4292
12 (0.611)	|0.402	0.201	0.007|
34 (0.361)	|0.227	0.006	0.129|
32 (0.027)	|0.000	0.004	0.024|
Multiallelic Dprime: 0.371
BLOCK 826.  MARKERS: 4294 4295
24 (0.631)	|0.187	0.431	0.000	0.010|
22 (0.209)	|0.179	0.005	0.028	0.000|
14 (0.160)	|0.155	0.002	0.003	0.000|
Multiallelic Dprime: 0.865
BLOCK 827.  MARKERS: 4297 4298
22 (0.521)	|0.256	0.123	0.099	0.019	0.012|
11 (0.438)	|0.095	0.167	0.173	0.001	0.004|
21 (0.031)	|0.003	0.014	0.014	0.000	0.000|
12 (0.010)	|0.007	0.003	0.000	0.000	0.000|
Multiallelic Dprime: 0.329
BLOCK 828.  MARKERS: 4299 4300 4301 4302 4303
32114 (0.360)	|0.246	0.016	0.043	0.056|
12433 (0.307)	|0.090	0.129	0.065	0.021|
14433 (0.285)	|0.230	0.028	0.005	0.015|
32133 (0.020)	|0.004	0.000	0.000	0.014|
32113 (0.015)	|0.014	0.000	0.001	0.000|
Multiallelic Dprime: 0.451
BLOCK 829.  MARKERS: 4306 4307 4308 4309
1324 (0.593)	|0.369	0.132	0.092|
3342 (0.174)	|0.150	0.021	0.003|
1224 (0.115)	|0.065	0.045	0.005|
1342 (0.110)	|0.103	0.004	0.003|
Multiallelic Dprime: 0.417
BLOCK 830.  MARKERS: 4313 4314
22 (0.697)	|0.370	0.223	0.103|
23 (0.202)	|0.137	0.030	0.034|
43 (0.102)	|0.056	0.021	0.025|
Multiallelic Dprime: 0.216
BLOCK 831.  MARKERS: 4317 4318
41 (0.562)	|0.417	0.065	0.039	0.000	0.006	0.010	0.010|
43 (0.275)	|0.010	0.225	0.002	0.000	0.033	0.002	0.000|
21 (0.163)	|0.017	0.000	0.072	0.073	0.000	0.000	0.000|
Multiallelic Dprime: 0.788
BLOCK 832.  MARKERS: 4320 4321 4322 4323 4324 4325 4326 4327 4328 4329 4330
33222113133 (0.448)	|0.376	0.050	0.023|
41444233133 (0.287)	|0.081	0.115	0.086|
33222111314 (0.112)	|0.050	0.053	0.005|
33222111334 (0.074)	|0.018	0.001	0.054|
33222133133 (0.038)	|0.002	0.000	0.037|
31444233133 (0.011)	|0.000	0.007	0.004|
33222111313 (0.010)	|0.009	0.000	0.000|
Multiallelic Dprime: 0.546
BLOCK 833.  MARKERS: 4331 4332 4333
224 (0.545)	|0.505	0.039|
413 (0.233)	|0.146	0.085|
213 (0.215)	|0.064	0.149|
Multiallelic Dprime: 0.563
BLOCK 834.  MARKERS: 4335 4336 4337 4338
2414 (0.718)	|0.604	0.019	0.078|
4232 (0.275)	|0.010	0.261	0.000|
Multiallelic Dprime: 0.947
BLOCK 835.  MARKERS: 4340 4341 4342 4343 4344 4345
111341 (0.617)	|0.494	0.122|
333123 (0.285)	|0.108	0.177|
111123 (0.078)	|0.074	0.004|
Multiallelic Dprime: 0.423
BLOCK 836.  MARKERS: 4346 4347
42 (0.692)	|0.504	0.163	0.025|
23 (0.306)	|0.169	0.126	0.011|
Multiallelic Dprime: 0.178
BLOCK 837.  MARKERS: 4352 4353
22 (0.673)	|0.269	0.277	0.126|
43 (0.291)	|0.136	0.095	0.059|
23 (0.036)	|0.012	0.006	0.019|
Multiallelic Dprime: 0.116
BLOCK 838.  MARKERS: 4357 4358
32 (0.417)	|0.311	0.008	0.099|
12 (0.377)	|0.009	0.365	0.002|
34 (0.204)	|0.178	0.005	0.022|
Multiallelic Dprime: 0.796
BLOCK 839.  MARKERS: 4360 4361
23 (0.498)	|0.051	0.189	0.157	0.075	0.017|
43 (0.379)	|0.225	0.074	0.009	0.066	0.000|
21 (0.123)	|0.004	0.003	0.075	0.035	0.000|
Multiallelic Dprime: 0.482
BLOCK 840.  MARKERS: 4363 4364 4365 4366 4367 4368 4369 4370 4371 4372
4224432141 (0.279)	|0.243	0.037|
2224432141 (0.265)	|0.247	0.019|
4224112233 (0.242)	|0.224	0.017|
4442131233 (0.177)	|0.139	0.037|
4224432233 (0.018)	|0.017	0.000|
Multiallelic Dprime: 0.262
BLOCK 841.  MARKERS: 4375 4376 4377
241 (0.884)	|0.660	0.212	0.007|
122 (0.115)	|0.032	0.003	0.079|
Multiallelic Dprime: 0.689
BLOCK 842.  MARKERS: 4378 4379 4380
131 (0.693)	|0.648	0.045	0.000|
313 (0.215)	|0.061	0.120	0.031|
331 (0.086)	|0.011	0.072	0.000|
Multiallelic Dprime: 0.727
BLOCK 843.  MARKERS: 4381 4382
42 (0.724)	|0.362	0.188	0.171|
14 (0.237)	|0.176	0.033	0.028|
12 (0.031)	|0.024	0.000	0.007|
Multiallelic Dprime: 0.419
BLOCK 844.  MARKERS: 4388 4389
22 (0.569)	|0.372	0.155	0.041|
14 (0.222)	|0.211	0.003	0.006|
12 (0.206)	|0.159	0.030	0.017|
Multiallelic Dprime: 0.486
BLOCK 845.  MARKERS: 4390 4391
32 (0.745)	|0.380	0.252	0.088	0.009|
44 (0.189)	|0.068	0.018	0.102	0.000|
42 (0.064)	|0.011	0.014	0.034	0.002|
Multiallelic Dprime: 0.422
BLOCK 846.  MARKERS: 4393 4394 4395 4396 4397 4398
312223 (0.461)	|0.312	0.000	0.138	0.000	0.000	0.000	0.001|
231141 (0.284)	|0.000	0.253	0.000	0.003	0.012	0.011	0.001|
312241 (0.224)	|0.000	0.044	0.000	0.109	0.036	0.025	0.000|
331121 (0.011)	|0.000	0.000	0.000	0.000	0.000	0.000	0.011|
Multiallelic Dprime: 0.905
BLOCK 847.  MARKERS: 4399 4400 4401 4402 4403 4404 4405
2331443 (0.319)	|0.280	0.012	0.016	0.012|
1313441 (0.297)	|0.032	0.200	0.046	0.018|
2331243 (0.143)	|0.034	0.008	0.014	0.086|
1213423 (0.115)	|0.005	0.014	0.096	0.000|
1333443 (0.048)	|0.003	0.002	0.043	0.000|
1313443 (0.038)	|0.012	0.022	0.001	0.003|
2333443 (0.018)	|0.011	0.001	0.003	0.001|
Multiallelic Dprime: 0.682
BLOCK 848.  MARKERS: 4408 4409 4410
422 (0.383)	|0.210	0.148	0.022	0.003|
222 (0.263)	|0.214	0.041	0.005	0.003|
442 (0.227)	|0.007	0.069	0.150	0.000|
424 (0.125)	|0.006	0.003	0.079	0.031|
Multiallelic Dprime: 0.561
BLOCK 849.  MARKERS: 4411 4412 4413
212 (0.438)	|0.083	0.248	0.074	0.018	0.000|
214 (0.261)	|0.061	0.046	0.094	0.048	0.000|
434 (0.256)	|0.171	0.010	0.050	0.020	0.000|
234 (0.039)	|0.000	0.003	0.003	0.002	0.028|
Multiallelic Dprime: 0.464
BLOCK 850.  MARKERS: 4414 4415 4416 4417 4418 4419 4420 4421 4422
323223223 (0.317)	|0.209	0.069	0.030|
442223423 (0.310)	|0.137	0.150	0.010|
423441241 (0.222)	|0.035	0.056	0.126|
323223243 (0.089)	|0.032	0.036	0.013|
423441243 (0.030)	|0.024	0.005	0.000|
Multiallelic Dprime: 0.362
BLOCK 851.  MARKERS: 4425 4426 4427 4428 4429 4430 4431 4432 4433
222221341 (0.446)	|0.419	0.017|
221213343 (0.319)	|0.282	0.037|
431421111 (0.182)	|0.134	0.048|
Multiallelic Dprime: 0.376
BLOCK 852.  MARKERS: 4435 4436
12 (0.876)	|0.780	0.000	0.094|
44 (0.114)	|0.000	0.103	0.000|
Multiallelic Dprime: 1.000
BLOCK 853.  MARKERS: 4438 4439 4440 4441 4442 4443 4444 4445
42414123 (0.780)	|0.488	0.195	0.065	0.021|
21231341 (0.103)	|0.025	0.039	0.031	0.006|
42414121 (0.094)	|0.033	0.052	0.000	0.008|
Multiallelic Dprime: 0.372
BLOCK 854.  MARKERS: 4448 4449 4450 4451 4452 4453 4454 4455
42132423 (0.551)	|0.484	0.029	0.008	0.025	0.003|
42122442 (0.296)	|0.089	0.130	0.052	0.001	0.023|
13321242 (0.102)	|0.000	0.001	0.101	0.000	0.000|
13122442 (0.037)	|0.028	0.001	0.001	0.008	0.000|
Multiallelic Dprime: 0.668
BLOCK 855.  MARKERS: 4456 4457 4458 4459
2314 (0.608)	|0.341	0.118	0.095	0.026	0.026|
4412 (0.164)	|0.062	0.085	0.006	0.004	0.003|
4434 (0.163)	|0.102	0.045	0.012	0.002	0.000|
4314 (0.035)	|0.006	0.008	0.017	0.004	0.000|
4414 (0.029)	|0.008	0.020	0.000	0.000	0.000|
Multiallelic Dprime: 0.258
BLOCK 856.  MARKERS: 4462 4463 4464 4465
2241 (0.519)	|0.519	0.000|
2423 (0.276)	|0.080	0.197|
4243 (0.130)	|0.104	0.027|
2243 (0.036)	|0.031	0.005|
2443 (0.029)	|0.017	0.012|
Multiallelic Dprime: 0.774
BLOCK 857.  MARKERS: 4466 4467
31 (0.759)	|0.382	0.170	0.135	0.056|
13 (0.241)	|0.147	0.017	0.030	0.039|
Multiallelic Dprime: 0.288
BLOCK 858.  MARKERS: 4469 4470 4471 4472 4473 4474 4475
2344142 (0.529)	|0.206	0.236	0.041	0.030	0.014|
2224223 (0.186)	|0.079	0.043	0.010	0.054	0.000|
4343122 (0.165)	|0.109	0.038	0.006	0.010	0.001|
2344122 (0.095)	|0.013	0.006	0.065	0.010	0.000|
Multiallelic Dprime: 0.329
BLOCK 859.  MARKERS: 4476 4477 4478 4479
4122 (0.414)	|0.365	0.044	0.001	0.002|
2123 (0.328)	|0.008	0.319	0.000	0.001|
2142 (0.128)	|0.005	0.012	0.011	0.099|
2322 (0.111)	|0.009	0.004	0.093	0.000|
2122 (0.016)	|0.003	0.002	0.009	0.000|
Multiallelic Dprime: 0.869
BLOCK 860.  MARKERS: 4481 4482 4483 4484 4485 4486
134313 (0.390)	|0.309	0.064	0.018|
111111 (0.380)	|0.246	0.043	0.091|
311331 (0.116)	|0.029	0.080	0.007|
111331 (0.103)	|0.006	0.052	0.045|
Multiallelic Dprime: 0.426
BLOCK 861.  MARKERS: 4488 4489
32 (0.596)	|0.539	0.014	0.042	0.000|
11 (0.244)	|0.007	0.226	0.009	0.000|
31 (0.161)	|0.009	0.033	0.107	0.013|
Multiallelic Dprime: 0.846
BLOCK 862.  MARKERS: 4490 4491 4492 4493 4494
13341 (0.556)	|0.413	0.128	0.002	0.010|
31341 (0.273)	|0.027	0.020	0.120	0.107|
11223 (0.158)	|0.143	0.010	0.003	0.002|
11343 (0.013)	|0.000	0.012	0.000	0.000|
Multiallelic Dprime: 0.650
BLOCK 863.  MARKERS: 4496 4497 4498 4499 4500
23421 (0.583)	|0.429	0.024	0.113|
23423 (0.171)	|0.012	0.157	0.001|
41231 (0.123)	|0.011	0.109	0.003|
43421 (0.118)	|0.068	0.006	0.044|
Multiallelic Dprime: 0.661
BLOCK 864.  MARKERS: 4502 4503 4504
142 (0.520)	|0.491	0.009	0.013	0.004	0.002|
343 (0.303)	|0.144	0.103	0.004	0.036	0.015|
112 (0.161)	|0.022	0.035	0.075	0.026	0.001|
Multiallelic Dprime: 0.671
BLOCK 865.  MARKERS: 4505 4506 4507 4508 4509 4510 4511 4512 4513 4514 4515 4516 4517
1343134413122 (0.658)	|0.447	0.025	0.077	0.064	0.015	0.002	0.006|
3111312241344 (0.153)	|0.100	0.007	0.002	0.006	0.008	0.020	0.002|
1343334413122 (0.091)	|0.020	0.050	0.007	0.003	0.002	0.000	0.000|
1343312241344 (0.068)	|0.022	0.020	0.009	0.003	0.007	0.000	0.003|
1343334443142 (0.018)	|0.002	0.000	0.002	0.000	0.014	0.000	0.000|
Multiallelic Dprime: 0.377
BLOCK 866.  MARKERS: 4519 4520 4521 4522 4523 4524 4525 4526
41243422 (0.594)	|0.230	0.339	0.023|
32423242 (0.102)	|0.101	0.000	0.000|
32221244 (0.098)	|0.098	0.000	0.000|
42243422 (0.075)	|0.002	0.000	0.071|
32223242 (0.047)	|0.046	0.000	0.001|
42223242 (0.023)	|0.022	0.000	0.000|
31243422 (0.012)	|0.004	0.007	0.000|
Multiallelic Dprime: 0.790
BLOCK 867.  MARKERS: 4527 4528 4529
322 (0.538)	|0.333	0.167	0.038|
342 (0.354)	|0.298	0.030	0.026|
224 (0.105)	|0.028	0.004	0.073|
Multiallelic Dprime: 0.412
BLOCK 868.  MARKERS: 4530 4531
32 (0.659)	|0.621	0.004	0.034|
34 (0.202)	|0.001	0.201	0.000|
44 (0.139)	|0.036	0.100	0.000|
Multiallelic Dprime: 0.869
BLOCK 869.  MARKERS: 4532 4533
42 (0.659)	|0.363	0.290|
24 (0.305)	|0.193	0.110|
22 (0.034)	|0.000	0.030|
Multiallelic Dprime: 0.105
BLOCK 870.  MARKERS: 4534 4535
42 (0.557)	|0.327	0.166	0.038	0.024|
34 (0.430)	|0.309	0.010	0.072	0.037|
Multiallelic Dprime: 0.355
BLOCK 871.  MARKERS: 4538 4539 4540 4541
4422 (0.645)	|0.197	0.306	0.012	0.130|
2244 (0.175)	|0.003	0.020	0.152	0.000|
2422 (0.112)	|0.096	0.003	0.001	0.012|
2242 (0.063)	|0.054	0.000	0.009	0.000|
Multiallelic Dprime: 0.656
BLOCK 872.  MARKERS: 4542 4543 4544
331 (0.356)	|0.266	0.039	0.048|
131 (0.327)	|0.018	0.276	0.035|
321 (0.175)	|0.016	0.003	0.155|
333 (0.142)	|0.130	0.007	0.003|
Multiallelic Dprime: 0.726
BLOCK 873.  MARKERS: 4545 4546
21 (0.429)	|0.168	0.073	0.081	0.043	0.035	0.014|
31 (0.326)	|0.130	0.067	0.064	0.034	0.021	0.000|
23 (0.242)	|0.081	0.060	0.047	0.022	0.020	0.011|
Multiallelic Dprime: 0.066
BLOCK 874.  MARKERS: 4553 4554 4555 4556 4557 4558 4559 4560
22222334 (0.382)	|0.361	0.010	0.010|
34343214 (0.200)	|0.180	0.020	0.000|
34343212 (0.190)	|0.186	0.004	0.000|
32222334 (0.099)	|0.043	0.047	0.008|
32322334 (0.076)	|0.003	0.070	0.003|
32343234 (0.025)	|0.006	0.000	0.019|
Multiallelic Dprime: 0.703
BLOCK 875.  MARKERS: 4562 4563 4564 4565
1424 (0.804)	|0.628	0.101	0.064	0.009|
4233 (0.152)	|0.104	0.041	0.006	0.001|
1423 (0.043)	|0.025	0.015	0.003	0.000|
Multiallelic Dprime: 0.159
BLOCK 876.  MARKERS: 4568 4569 4570
233 (0.759)	|0.475	0.245	0.000	0.035|
421 (0.156)	|0.000	0.016	0.129	0.000|
423 (0.074)	|0.073	0.000	0.000	0.000|
223 (0.010)	|0.004	0.006	0.000	0.000|
Multiallelic Dprime: 0.646
BLOCK 877.  MARKERS: 4571 4572 4573 4574 4575 4576
421234 (0.551)	|0.249	0.168	0.115	0.014|
422234 (0.267)	|0.103	0.115	0.043	0.002|
112422 (0.130)	|0.051	0.048	0.028	0.000|
112434 (0.036)	|0.007	0.014	0.007	0.007|
Multiallelic Dprime: 0.113
BLOCK 878.  MARKERS: 4581 4582 4583 4584 4585 4586 4587
4431442 (0.415)	|0.409	0.005	0.002|
4434442 (0.350)	|0.224	0.004	0.123|
1114213 (0.199)	|0.026	0.160	0.013|
4114213 (0.023)	|0.002	0.020	0.001|
Multiallelic Dprime: 0.687
BLOCK 879.  MARKERS: 4588 4589
42 (0.666)	|0.265	0.226	0.117	0.040	0.013|
22 (0.195)	|0.049	0.007	0.009	0.053	0.073|
44 (0.139)	|0.074	0.048	0.014	0.000	0.004|
Multiallelic Dprime: 0.364
BLOCK 880.  MARKERS: 4590 4591 4592 4593 4594 4595
342233 (0.388)	|0.196	0.044	0.137|
342232 (0.281)	|0.017	0.234	0.019|
342213 (0.139)	|0.040	0.079	0.014|
424433 (0.093)	|0.071	0.015	0.006|
424233 (0.089)	|0.074	0.003	0.011|
Multiallelic Dprime: 0.572
BLOCK 881.  MARKERS: 4597 4598 4599 4600 4601 4602 4603 4604
34132211 (0.401)	|0.181	0.037	0.078	0.107|
14124211 (0.379)	|0.113	0.182	0.044	0.042|
31334432 (0.188)	|0.098	0.012	0.071	0.006|
Multiallelic Dprime: 0.343
BLOCK 882.  MARKERS: 4607 4608 4609 4610
3133 (0.406)	|0.219	0.176	0.001	0.004|
3113 (0.234)	|0.232	0.002	0.000	0.000|
3332 (0.197)	|0.014	0.101	0.000	0.080|
2133 (0.164)	|0.000	0.000	0.150	0.000|
Multiallelic Dprime: 0.696
BLOCK 883.  MARKERS: 4611 4612 4613 4614 4615
34334 (0.464)	|0.000	0.465	0.000|
33132 (0.279)	|0.279	0.000	0.000|
13344 (0.151)	|0.122	0.000	0.029|
33334 (0.084)	|0.085	0.000	0.000|
Multiallelic Dprime: 0.971
BLOCK 884.  MARKERS: 4616 4617
21 (0.492)	|0.293	0.192|
13 (0.470)	|0.380	0.090|
23 (0.038)	|0.027	0.011|
Multiallelic Dprime: 0.325
BLOCK 885.  MARKERS: 4620 4621
32 (0.700)	|0.428	0.257	0.017|
14 (0.293)	|0.004	0.169	0.120|
Multiallelic Dprime: 0.644
BLOCK 886.  MARKERS: 4622 4623
24 (0.435)	|0.366	0.045	0.000	0.002	0.002	0.000	0.000	0.000	0.000|
22 (0.427)	|0.008	0.193	0.075	0.000	0.035	0.008	0.024	0.017	0.013|
42 (0.138)	|0.000	0.020	0.007	0.078	0.000	0.023	0.000	0.000	0.000|
Multiallelic Dprime: 0.834
BLOCK 887.  MARKERS: 4624 4625 4626 4627 4628 4629 4630 4631 4632 4633 4634 4635 4636 4637 4638 4639 4640 4641 4642 4643 4644 4645 4646 4647 4648 4649 4650
221122211314324224443414122 (0.375)	|0.352	0.021	0.000|
413344433232242341224432214 (0.259)	|0.002	0.255	0.000|
423344211234322224443434122 (0.082)	|0.000	0.000	0.080|
423344213234322224443234122 (0.081)	|0.082	0.000	0.000|
221124211234322224443434122 (0.038)	|0.000	0.000	0.037|
423344213232342341224432214 (0.032)	|0.032	0.000	0.000|
221124211334322224443434122 (0.026)	|0.026	0.000	0.000|
423344211234322244243434122 (0.016)	|0.017	0.000	0.000|
423344211234322224443234122 (0.013)	|0.000	0.000	0.013|
Multiallelic Dprime: 0.946
BLOCK 888.  MARKERS: 4652 4653
34 (0.557)	|0.174	0.190	0.118	0.047	0.022|
24 (0.305)	|0.127	0.078	0.064	0.027	0.002|
32 (0.138)	|0.022	0.009	0.045	0.060	0.000|
Multiallelic Dprime: 0.212
BLOCK 889.  MARKERS: 4660 4661 4662 4663 4664 4665 4666 4667 4668 4669
2311212222 (0.323)	|0.266	0.000	0.056|
4131212214 (0.276)	|0.174	0.101	0.000|
4113434222 (0.226)	|0.228	0.000	0.000|
4111212424 (0.134)	|0.133	0.000	0.000|
4111212224 (0.024)	|0.000	0.000	0.023|
Multiallelic Dprime: 0.597
BLOCK 890.  MARKERS: 4670 4671 4672 4673
4444 (0.816)	|0.476	0.321	0.000	0.018|
1221 (0.106)	|0.005	0.000	0.099	0.000|
1224 (0.078)	|0.000	0.000	0.023	0.055|
Multiallelic Dprime: 0.944
BLOCK 891.  MARKERS: 4674 4675 4676 4677
1442 (0.481)	|0.358	0.023	0.098|
3242 (0.321)	|0.254	0.041	0.027|
1424 (0.121)	|0.043	0.075	0.004|
1444 (0.074)	|0.069	0.003	0.000|
Multiallelic Dprime: 0.309
BLOCK 892.  MARKERS: 4679 4680
32 (0.726)	|0.278	0.244	0.095	0.063	0.038	0.005|
12 (0.142)	|0.008	0.019	0.081	0.009	0.018	0.007|
14 (0.129)	|0.043	0.003	0.003	0.035	0.044	0.000|
Multiallelic Dprime: 0.468
BLOCK 893.  MARKERS: 4681 4682 4683 4684 4685
31342 (0.329)	|0.199	0.053	0.065	0.011|
33343 (0.266)	|0.216	0.033	0.013	0.001|
21343 (0.180)	|0.060	0.064	0.041	0.015|
31443 (0.111)	|0.049	0.005	0.045	0.006|
33323 (0.101)	|0.034	0.051	0.011	0.004|
31343 (0.012)	|0.005	0.002	0.003	0.002|
Multiallelic Dprime: 0.322
BLOCK 894.  MARKERS: 4687 4688 4689 4690
2324 (0.565)	|0.531	0.027	0.008|
4341 (0.209)	|0.002	0.196	0.009|
4141 (0.178)	|0.008	0.015	0.157|
4324 (0.039)	|0.022	0.014	0.003|
Multiallelic Dprime: 0.845
BLOCK 895.  MARKERS: 4692 4693
32 (0.563)	|0.236	0.310	0.017|
13 (0.254)	|0.212	0.016	0.026|
12 (0.181)	|0.016	0.014	0.152|
Multiallelic Dprime: 0.596
BLOCK 896.  MARKERS: 4694 4695
43 (0.464)	|0.087	0.376	0.001|
11 (0.344)	|0.296	0.004	0.039|
41 (0.191)	|0.018	0.000	0.175|
Multiallelic Dprime: 0.813
BLOCK 897.  MARKERS: 4696 4697
42 (0.401)	|0.088	0.272	0.007	0.033|
22 (0.382)	|0.258	0.008	0.117	0.000|
43 (0.216)	|0.179	0.000	0.000	0.037|
Multiallelic Dprime: 0.673
BLOCK 898.  MARKERS: 4698 4699 4700
122 (0.525)	|0.007	0.223	0.135	0.001	0.069	0.009	0.059|
324 (0.280)	|0.234	0.013	0.003	0.000	0.002	0.024	0.001|
132 (0.124)	|0.000	0.000	0.000	0.119	0.000	0.000	0.000|
322 (0.070)	|0.000	0.000	0.027	0.000	0.000	0.036	0.004|
Multiallelic Dprime: 0.871
BLOCK 899.  MARKERS: 4701 4702 4703 4704 4705 4706 4707 4708 4709 4710
1222124112 (0.239)	|0.221	0.014	0.004|
1224142112 (0.236)	|0.060	0.162	0.014|
1424322234 (0.165)	|0.024	0.003	0.138|
3214122112 (0.121)	|0.096	0.003	0.020|
3224122112 (0.072)	|0.041	0.026	0.005|
1224124112 (0.069)	|0.059	0.006	0.004|
1214122112 (0.064)	|0.057	0.004	0.004|
Multiallelic Dprime: 0.662
BLOCK 900.  MARKERS: 4711 4712
23 (0.579)	|0.283	0.177	0.116|
43 (0.227)	|0.130	0.053	0.042|
21 (0.193)	|0.112	0.036	0.042|
Multiallelic Dprime: 0.118
BLOCK 901.  MARKERS: 4714 4715 4716
232 (0.525)	|0.262	0.132	0.065	0.058	0.004|
442 (0.266)	|0.162	0.024	0.047	0.030	0.000|
234 (0.201)	|0.094	0.041	0.039	0.012	0.010|
Multiallelic Dprime: 0.159
BLOCK 902.  MARKERS: 4719 4720 4721 4722 4723 4724 4725
4344231 (0.520)	|0.510	0.007	0.004|
4342221 (0.196)	|0.012	0.184	0.000|
4324431 (0.152)	|0.002	0.149	0.000|
2124433 (0.102)	|0.000	0.000	0.101|
4342231 (0.015)	|0.003	0.012	0.000|
Multiallelic Dprime: 0.950
BLOCK 903.  MARKERS: 4726 4727
43 (0.531)	|0.223	0.133	0.135	0.016	0.005	0.011|
23 (0.361)	|0.091	0.095	0.063	0.085	0.019	0.001|
41 (0.107)	|0.081	0.011	0.014	0.003	0.000	0.000|
Multiallelic Dprime: 0.269
BLOCK 904.  MARKERS: 4729 4730 4731 4732 4733
23124 (0.393)	|0.375	0.000	0.002	0.009	0.001|
21314 (0.239)	|0.077	0.001	0.078	0.082	0.000|
21312 (0.212)	|0.000	0.205	0.001	0.004	0.000|
41124 (0.104)	|0.002	0.000	0.103	0.000	0.000|
21124 (0.024)	|0.002	0.000	0.017	0.001	0.004|
23324 (0.013)	|0.003	0.000	0.000	0.000	0.009|
Multiallelic Dprime: 0.836
BLOCK 905.  MARKERS: 4734 4735 4736 4737 4738
42314 (0.459)	|0.400	0.040	0.008	0.000	0.007|
24212 (0.210)	|0.156	0.006	0.018	0.028	0.001|
24322 (0.203)	|0.078	0.086	0.033	0.000	0.006|
24312 (0.101)	|0.024	0.004	0.071	0.000	0.002|
22314 (0.018)	|0.017	0.000	0.000	0.000	0.000|
Multiallelic Dprime: 0.525
BLOCK 906.  MARKERS: 4739 4740 4741 4742 4743 4744 4745 4746 4747 4748 4749 4750
133312231443 (0.675)	|0.432	0.242|
212324113211 (0.142)	|0.082	0.059|
212124113213 (0.131)	|0.085	0.044|
133324113213 (0.029)	|0.006	0.024|
212324113213 (0.018)	|0.012	0.006|
Multiallelic Dprime: 0.088
BLOCK 907.  MARKERS: 4754 4755 4756
313 (0.619)	|0.366	0.130	0.122|
134 (0.376)	|0.218	0.076	0.083|
Multiallelic Dprime: 0.022
BLOCK 908.  MARKERS: 4757 4758 4759
121 (0.586)	|0.487	0.031	0.070|
112 (0.206)	|0.075	0.121	0.010|
421 (0.203)	|0.072	0.103	0.029|
Multiallelic Dprime: 0.496
BLOCK 909.  MARKERS: 4760 4761
22 (0.634)	|0.561	0.070|
12 (0.257)	|0.194	0.060|
24 (0.109)	|0.094	0.016|
Multiallelic Dprime: 0.208
BLOCK 910.  MARKERS: 4762 4763
11 (0.848)	|0.334	0.307	0.205|
32 (0.146)	|0.063	0.051	0.032|
Multiallelic Dprime: 0.055
BLOCK 911.  MARKERS: 4767 4768
24 (0.400)	|0.359	0.023	0.020|
22 (0.359)	|0.182	0.140	0.038|
12 (0.237)	|0.056	0.040	0.141|
Multiallelic Dprime: 0.525
BLOCK 912.  MARKERS: 4769 4770 4771
421 (0.594)	|0.301	0.174	0.120|
243 (0.203)	|0.041	0.160	0.002|
443 (0.201)	|0.159	0.032	0.010|
Multiallelic Dprime: 0.361
BLOCK 913.  MARKERS: 4774 4775
23 (0.500)	|0.306	0.145	0.043	0.004|
21 (0.367)	|0.339	0.002	0.001	0.026|
43 (0.132)	|0.130	0.002	0.002	0.000|
Multiallelic Dprime: 0.755
BLOCK 914.  MARKERS: 4777 4778 4779
132 (0.772)	|0.602	0.161|
311 (0.150)	|0.147	0.003|
131 (0.046)	|0.046	0.000|
331 (0.030)	|0.028	0.002|
Multiallelic Dprime: 0.868
BLOCK 915.  MARKERS: 4781 4782
41 (0.824)	|0.400	0.286	0.137|
23 (0.168)	|0.106	0.030	0.032|
Multiallelic Dprime: 0.271
BLOCK 916.  MARKERS: 4783 4784
22 (0.515)	|0.323	0.144	0.047|
23 (0.316)	|0.085	0.203	0.028|
33 (0.169)	|0.018	0.060	0.091|
Multiallelic Dprime: 0.415
BLOCK 917.  MARKERS: 4786 4787
21 (0.426)	|0.144	0.125	0.114	0.042|
23 (0.407)	|0.234	0.076	0.061	0.032|
31 (0.167)	|0.110	0.029	0.020	0.008|
Multiallelic Dprime: 0.240
BLOCK 918.  MARKERS: 4789 4790 4791 4792
4431 (0.488)	|0.202	0.252	0.028|
2413 (0.229)	|0.169	0.031	0.027|
2213 (0.195)	|0.164	0.028	0.004|
2431 (0.083)	|0.032	0.042	0.003|
Multiallelic Dprime: 0.437
BLOCK 919.  MARKERS: 4795 4796 4797
234 (0.568)	|0.449	0.117|
413 (0.354)	|0.290	0.061|
433 (0.064)	|0.045	0.019|
Multiallelic Dprime: 0.077
BLOCK 920.  MARKERS: 4799 4800
23 (0.796)	|0.365	0.337	0.094|
41 (0.199)	|0.013	0.004	0.182|
Multiallelic Dprime: 0.880
BLOCK 921.  MARKERS: 4801 4802
33 (0.380)	|0.187	0.102	0.056	0.019	0.010|
21 (0.340)	|0.234	0.040	0.029	0.015	0.017|
31 (0.280)	|0.150	0.043	0.053	0.018	0.007|
Multiallelic Dprime: 0.186
BLOCK 922.  MARKERS: 4812 4813 4814 4815 4816 4817 4818
4441333 (0.570)	|0.420	0.080	0.073|
4323343 (0.186)	|0.008	0.173	0.004|
3441231 (0.137)	|0.043	0.036	0.059|
3441331 (0.051)	|0.007	0.025	0.020|
3441333 (0.033)	|0.004	0.024	0.006|
Multiallelic Dprime: 0.601
BLOCK 923.  MARKERS: 4820 4821
22 (0.488)	|0.372	0.111	0.000|
24 (0.343)	|0.169	0.159	0.012|
44 (0.169)	|0.040	0.130	0.000|
Multiallelic Dprime: 0.370
BLOCK 924.  MARKERS: 4823 4824
44 (0.581)	|0.114	0.267	0.194	0.002|
22 (0.401)	|0.260	0.000	0.001	0.139|
42 (0.012)	|0.001	0.000	0.000	0.011|
Multiallelic Dprime: 0.789
BLOCK 925.  MARKERS: 4826 4827 4828
332 (0.385)	|0.161	0.101	0.027	0.094|
312 (0.262)	|0.151	0.080	0.009	0.018|
132 (0.196)	|0.102	0.079	0.006	0.002|
334 (0.153)	|0.011	0.008	0.132	0.000|
Multiallelic Dprime: 0.368
BLOCK 926.  MARKERS: 4831 4832 4833 4834 4835
42131 (0.426)	|0.293	0.048	0.040	0.037|
34223 (0.268)	|0.050	0.111	0.091	0.007|
44223 (0.176)	|0.033	0.101	0.017	0.018|
42223 (0.114)	|0.096	0.002	0.008	0.001|
Multiallelic Dprime: 0.498
BLOCK 927.  MARKERS: 4836 4837 4838 4839 4840
43434 (0.475)	|0.381	0.096|
21212 (0.266)	|0.233	0.033|
23434 (0.159)	|0.144	0.015|
21432 (0.071)	|0.069	0.002|
Multiallelic Dprime: 0.334
BLOCK 928.  MARKERS: 4843 4844
22 (0.851)	|0.469	0.323	0.056|
33 (0.147)	|0.028	0.000	0.120|
Multiallelic Dprime: 0.771
BLOCK 929.  MARKERS: 4845 4846
21 (0.498)	|0.453	0.000	0.045|
33 (0.323)	|0.020	0.259	0.044|
31 (0.176)	|0.114	0.007	0.053|
Multiallelic Dprime: 0.707
BLOCK 930.  MARKERS: 4847 4848
21 (0.589)	|0.457	0.065	0.065|
33 (0.267)	|0.152	0.026	0.088|
23 (0.144)	|0.069	0.071	0.004|
Multiallelic Dprime: 0.301
BLOCK 931.  MARKERS: 4850 4851
34 (0.679)	|0.463	0.130	0.080|
24 (0.162)	|0.107	0.031	0.022|
22 (0.158)	|0.085	0.017	0.051|
Multiallelic Dprime: 0.115
BLOCK 932.  MARKERS: 4854 4855 4856
323 (0.657)	|0.357	0.300	0.000|
322 (0.178)	|0.160	0.016	0.001|
113 (0.153)	|0.000	0.000	0.150|
Multiallelic Dprime: 0.603
BLOCK 933.  MARKERS: 4857 4858
13 (0.528)	|0.158	0.185	0.177	0.003	0.002|
11 (0.316)	|0.135	0.100	0.011	0.047	0.018|
31 (0.153)	|0.106	0.037	0.006	0.000	0.000|
Multiallelic Dprime: 0.346
BLOCK 934.  MARKERS: 4860 4861 4862 4863 4864 4865 4866
4124331 (0.400)	|0.334	0.001	0.065	0.000	0.000|
2233133 (0.323)	|0.000	0.238	0.081	0.000	0.000|
4124111 (0.195)	|0.000	0.000	0.000	0.134	0.060|
2134133 (0.049)	|0.000	0.000	0.004	0.000	0.039|
2133133 (0.020)	|0.000	0.000	0.000	0.000	0.020|
Multiallelic Dprime: 0.884
BLOCK 935.  MARKERS: 4868 4869 4870 4871 4872 4873 4874
1124231 (0.335)	|0.295	0.027	0.004	0.003	0.004|
1324311 (0.242)	|0.001	0.002	0.202	0.033	0.000|
1124331 (0.150)	|0.001	0.015	0.030	0.102	0.000|
1112331 (0.138)	|0.000	0.125	0.006	0.001	0.004|
3124334 (0.123)	|0.001	0.120	0.000	0.002	0.000|
Multiallelic Dprime: 0.839
BLOCK 936.  MARKERS: 4876 4877 4878 4879
1213 (0.299)	|0.256	0.012	0.020	0.010|
3211 (0.288)	|0.030	0.166	0.072	0.021|
1413 (0.252)	|0.134	0.034	0.028	0.057|
1233 (0.141)	|0.020	0.034	0.035	0.051|
3213 (0.011)	|0.003	0.007	0.001	0.000|
Multiallelic Dprime: 0.519
BLOCK 937.  MARKERS: 4882 4883 4884
441 (0.446)	|0.384	0.006	0.035	0.006	0.000	0.000	0.013|
143 (0.251)	|0.187	0.038	0.007	0.002	0.000	0.013	0.000|
123 (0.158)	|0.001	0.134	0.000	0.000	0.018	0.002	0.000|
141 (0.142)	|0.037	0.002	0.035	0.060	0.000	0.000	0.000|
Multiallelic Dprime: 0.648
BLOCK 938.  MARKERS: 4885 4886 4887 4888 4889 4890 4891 4892
14411431 (0.611)	|0.333	0.237	0.038	0.000|
32133242 (0.181)	|0.000	0.000	0.179	0.000|
34133241 (0.076)	|0.070	0.005	0.000	0.000|
34131441 (0.068)	|0.002	0.000	0.000	0.062|
32111431 (0.019)	|0.000	0.016	0.000	0.000|
34131442 (0.015)	|0.000	0.000	0.012	0.000|
14411441 (0.013)	|0.000	0.000	0.000	0.012|
Multiallelic Dprime: 0.786
BLOCK 939.  MARKERS: 4893 4894 4895 4896 4897 4898 4899
2233232 (0.413)	|0.363	0.048|
2233432 (0.260)	|0.253	0.005|
3441244 (0.233)	|0.008	0.223|
2433242 (0.075)	|0.074	0.001|
Multiallelic Dprime: 0.792
BLOCK 940.  MARKERS: 4901 4902
33 (0.713)	|0.363	0.272	0.076|
11 (0.282)	|0.003	0.047	0.232|
Multiallelic Dprime: 0.745
BLOCK 941.  MARKERS: 4903 4904
14 (0.367)	|0.327	0.040|
12 (0.321)	|0.281	0.040|
34 (0.310)	|0.289	0.021|
Multiallelic Dprime: 0.152
BLOCK 942.  MARKERS: 4908 4909
23 (0.898)	|0.629	0.177	0.091|
41 (0.100)	|0.086	0.011	0.003|
Multiallelic Dprime: 0.503
BLOCK 943.  MARKERS: 4910 4911
24 (0.716)	|0.284	0.287	0.137|
31 (0.188)	|0.087	0.073	0.025|
21 (0.094)	|0.046	0.027	0.020|
Multiallelic Dprime: 0.103
BLOCK 944.  MARKERS: 4918 4919 4920
333 (0.419)	|0.173	0.134	0.112|
441 (0.389)	|0.210	0.090	0.089|
443 (0.181)	|0.074	0.063	0.044|
Multiallelic Dprime: 0.109
BLOCK 945.  MARKERS: 4922 4923
31 (0.458)	|0.227	0.193	0.008	0.031|
21 (0.292)	|0.013	0.042	0.141	0.094|
23 (0.248)	|0.172	0.052	0.016	0.009|
Multiallelic Dprime: 0.509
BLOCK 946.  MARKERS: 4924 4925 4926 4927
3431 (0.410)	|0.123	0.199	0.081	0.002|
1232 (0.288)	|0.155	0.074	0.049	0.003|
3411 (0.165)	|0.088	0.064	0.010	0.001|
3231 (0.135)	|0.027	0.031	0.063	0.008|
Multiallelic Dprime: 0.251
BLOCK 947.  MARKERS: 4928 4929 4930 4931 4932
41321 (0.394)	|0.036	0.222	0.130	0.000	0.000|
22133 (0.368)	|0.343	0.004	0.003	0.005	0.000|
22131 (0.204)	|0.168	0.007	0.005	0.020	0.001|
42331 (0.014)	|0.000	0.000	0.000	0.001	0.012|
Multiallelic Dprime: 0.856
BLOCK 948.  MARKERS: 4934 4935 4936 4937 4938 4939 4940 4941
23221121 (0.556)	|0.442	0.114|
31443323 (0.236)	|0.030	0.207|
31443333 (0.142)	|0.032	0.110|
23241321 (0.025)	|0.026	0.000|
23221321 (0.019)	|0.000	0.019|
Multiallelic Dprime: 0.667
BLOCK 949.  MARKERS: 4944 4945
33 (0.546)	|0.480	0.017	0.046|
44 (0.454)	|0.021	0.299	0.128|
Multiallelic Dprime: 0.835
BLOCK 950.  MARKERS: 4946 4947 4948
441 (0.502)	|0.376	0.041	0.071	0.009|
323 (0.317)	|0.033	0.254	0.028	0.000|
341 (0.174)	|0.066	0.068	0.014	0.025|
Multiallelic Dprime: 0.559
BLOCK 951.  MARKERS: 4949 4950 4951
312 (0.475)	|0.371	0.032	0.055	0.003	0.006	0.004|
134 (0.367)	|0.124	0.141	0.029	0.063	0.000	0.002|
314 (0.117)	|0.032	0.003	0.022	0.003	0.026	0.013|
334 (0.035)	|0.018	0.000	0.016	0.000	0.000	0.000|
Multiallelic Dprime: 0.499
BLOCK 952.  MARKERS: 4952 4953 4954 4955 4956 4957 4958 4959
42231112 (0.551)	|0.444	0.106	0.000|
22231312 (0.176)	|0.005	0.168	0.004|
41313333 (0.122)	|0.111	0.009	0.003|
42231312 (0.069)	|0.064	0.005	0.000|
42311333 (0.032)	|0.003	0.021	0.007|
41311333 (0.019)	|0.003	0.000	0.017|
Multiallelic Dprime: 0.614
BLOCK 953.  MARKERS: 4961 4962 4963
133 (0.648)	|0.515	0.130|
211 (0.308)	|0.245	0.061|
233 (0.044)	|0.034	0.010|
Multiallelic Dprime: 0.006
BLOCK 954.  MARKERS: 4965 4966
12 (0.794)	|0.668	0.006	0.116|
34 (0.200)	|0.024	0.173	0.002|
Multiallelic Dprime: 0.862
BLOCK 955.  MARKERS: 4968 4969 4970
432 (0.695)	|0.304	0.207	0.153	0.014	0.009|
214 (0.182)	|0.089	0.044	0.047	0.000	0.000|
232 (0.117)	|0.047	0.041	0.024	0.003	0.002|
Multiallelic Dprime: 0.062
BLOCK 956.  MARKERS: 4972 4973 4974 4975 4976
33241 (0.442)	|0.115	0.315	0.013|
11121 (0.290)	|0.258	0.021	0.011|
33242 (0.226)	|0.005	0.022	0.198|
13241 (0.016)	|0.006	0.006	0.004|
11241 (0.010)	|0.002	0.008	0.000|
Multiallelic Dprime: 0.714
BLOCK 957.  MARKERS: 4977 4978
22 (0.400)	|0.080	0.241	0.076|
13 (0.374)	|0.334	0.018	0.019|
12 (0.226)	|0.014	0.030	0.183|
Multiallelic Dprime: 0.685
BLOCK 958.  MARKERS: 4979 4980 4981 4982
2423 (0.427)	|0.401	0.003	0.020|
4243 (0.288)	|0.028	0.249	0.011|
2422 (0.279)	|0.057	0.066	0.154|
Multiallelic Dprime: 0.758
BLOCK 959.  MARKERS: 4983 4984 4985
214 (0.487)	|0.464	0.022	0.000|
432 (0.317)	|0.124	0.191	0.000|
232 (0.191)	|0.038	0.000	0.148|
Multiallelic Dprime: 0.766
BLOCK 960.  MARKERS: 4986 4987 4988 4989 4990
21322 (0.629)	|0.162	0.450	0.008|
21314 (0.214)	|0.213	0.000	0.000|
43122 (0.148)	|0.117	0.027	0.004|
Multiallelic Dprime: 0.830
BLOCK 961.  MARKERS: 4991 4992
11 (0.500)	|0.219	0.170	0.082	0.000|
34 (0.480)	|0.326	0.040	0.092	0.010|
14 (0.013)	|0.008	0.003	0.002	0.000|
Multiallelic Dprime: 0.315
BLOCK 962.  MARKERS: 4993 4994 4995 4996 4997 4998 4999 5000 5001 5002 5003
32332234214 (0.553)	|0.106	0.116	0.125	0.109	0.067	0.028|
12312432214 (0.216)	|0.092	0.037	0.017	0.010	0.029	0.028|
34111212131 (0.178)	|0.030	0.049	0.067	0.006	0.010	0.014|
12332234214 (0.010)	|0.000	0.005	0.000	0.002	0.002	0.001|
Multiallelic Dprime: 0.245
BLOCK 963.  MARKERS: 5006 5007 5008 5009 5010 5011
242222 (0.233)	|0.001	0.232	0.000|
114244 (0.229)	|0.227	0.000	0.000|
114242 (0.211)	|0.211	0.000	0.001|
114442 (0.131)	|0.000	0.132	0.000|
242242 (0.111)	|0.000	0.000	0.112|
214242 (0.077)	|0.000	0.002	0.072|
Multiallelic Dprime: 0.993
BLOCK 964.  MARKERS: 5013 5014
32 (0.443)	|0.317	0.126	0.002|
22 (0.373)	|0.129	0.146	0.096|
24 (0.184)	|0.074	0.103	0.007|
Multiallelic Dprime: 0.334
BLOCK 965.  MARKERS: 5016 5017 5018
114 (0.520)	|0.337	0.160	0.003	0.015	0.000|
112 (0.374)	|0.162	0.019	0.038	0.122	0.028|
242 (0.106)	|0.000	0.006	0.096	0.002	0.000|
Multiallelic Dprime: 0.535
BLOCK 966.  MARKERS: 5020 5021 5022 5023 5024 5025 5026
1442112 (0.499)	|0.470	0.015	0.003|
3223223 (0.185)	|0.063	0.080	0.040|
3243222 (0.137)	|0.031	0.020	0.085|
3442112 (0.137)	|0.135	0.000	0.000|
3243223 (0.026)	|0.002	0.024	0.000|
Multiallelic Dprime: 0.771
BLOCK 967.  MARKERS: 5027 5028 5029 5030 5031 5032 5033 5034 5035 5036 5037 5038
143234441323 (0.708)	|0.583	0.111	0.017|
143234441344 (0.146)	|0.044	0.009	0.093|
321412223243 (0.130)	|0.013	0.077	0.039|
Multiallelic Dprime: 0.616
BLOCK 968.  MARKERS: 5039 5040
33 (0.651)	|0.218	0.139	0.188	0.085	0.011|
31 (0.198)	|0.096	0.087	0.006	0.008	0.001|
13 (0.151)	|0.040	0.073	0.003	0.016	0.018|
Multiallelic Dprime: 0.351
BLOCK 969.  MARKERS: 5043 5044 5045 5046 5047
42411 (0.354)	|0.342	0.007	0.005	0.000	0.000|
42324 (0.298)	|0.021	0.222	0.043	0.006	0.000|
44311 (0.197)	|0.021	0.000	0.161	0.000	0.015|
22324 (0.108)	|0.000	0.017	0.000	0.083	0.000|
42311 (0.030)	|0.014	0.000	0.015	0.000	0.000|
Multiallelic Dprime: 0.831
BLOCK 970.  MARKERS: 5048 5049 5050 5051 5052 5053 5054
1144131 (0.401)	|0.329	0.071	0.000|
4322313 (0.252)	|0.024	0.219	0.008|
4324331 (0.227)	|0.000	0.003	0.224|
4324311 (0.090)	|0.090	0.000	0.000|
1324331 (0.015)	|0.015	0.000	0.000|
Multiallelic Dprime: 0.814
BLOCK 971.  MARKERS: 5055 5056
42 (0.473)	|0.368	0.003	0.025	0.078|
24 (0.291)	|0.000	0.292	0.000	0.000|
22 (0.234)	|0.008	0.000	0.176	0.048|
Multiallelic Dprime: 0.882
BLOCK 972.  MARKERS: 5058 5059 5060
421 (0.375)	|0.304	0.057	0.000	0.000	0.000	0.000|
323 (0.296)	|0.000	0.000	0.188	0.090	0.003	0.000|
441 (0.201)	|0.000	0.180	0.000	0.000	0.000	0.000|
321 (0.126)	|0.000	0.000	0.006	0.000	0.070	0.044|
Multiallelic Dprime: 0.927
BLOCK 973.  MARKERS: 5061 5062 5063 5064 5065 5066 5067 5068 5069 5070 5071 5072 5073 5074 5075 5076 5077 5078 5079 5080
31341142314341441141 (0.304)	|0.269	0.014	0.012	0.010	0.000|
31313322132423123341 (0.236)	|0.012	0.033	0.027	0.138	0.020|
23213124132423123334 (0.195)	|0.022	0.109	0.050	0.003	0.011|
23213124132423123331 (0.091)	|0.052	0.036	0.001	0.000	0.000|
23213122132423123341 (0.072)	|0.000	0.029	0.029	0.002	0.011|
21313322132423123341 (0.043)	|0.000	0.000	0.043	0.000	0.000|
Multiallelic Dprime: 0.680
BLOCK 974.  MARKERS: 5082 5083 5084 5085 5086 5087 5088 5089 5090 5091
3443113431 (0.376)	|0.345	0.031|
3423113431 (0.228)	|0.202	0.027|
2123313421 (0.172)	|0.140	0.033|
3421124233 (0.166)	|0.143	0.024|
3423124233 (0.049)	|0.042	0.006|
Multiallelic Dprime: 0.153
BLOCK 975.  MARKERS: 5096 5097 5098
123 (0.876)	|0.304	0.235	0.144	0.143	0.016|
341 (0.124)	|0.000	0.000	0.030	0.000	0.090|
Multiallelic Dprime: 0.816
BLOCK 976.  MARKERS: 5099 5100 5101 5102 5103 5104 5105 5106 5107 5108
2441413113 (0.304)	|0.021	0.283	0.000|
2441411113 (0.235)	|0.225	0.009	0.000|
2141231113 (0.174)	|0.157	0.015	0.000|
4132231234 (0.143)	|0.134	0.003	0.006|
2141211113 (0.105)	|0.039	0.066	0.002|
Multiallelic Dprime: 0.818
BLOCK 977.  MARKERS: 5110 5111
14 (0.608)	|0.234	0.273	0.065	0.037|
42 (0.381)	|0.166	0.085	0.081	0.049|
12 (0.011)	|0.003	0.002	0.004	0.002|
Multiallelic Dprime: 0.227
BLOCK 978.  MARKERS: 5114 5115 5116 5117
3212 (0.403)	|0.369	0.020	0.011|
3214 (0.360)	|0.318	0.039	0.003|
1444 (0.149)	|0.137	0.013	0.000|
1244 (0.088)	|0.052	0.034	0.000|
Multiallelic Dprime: 0.234
BLOCK 979.  MARKERS: 5119 5120 5121
124 (0.875)	|0.478	0.112	0.090	0.097	0.061	0.013|
312 (0.106)	|0.030	0.038	0.022	0.011	0.003	0.000|
314 (0.014)	|0.003	0.000	0.009	0.000	0.000	0.000|
Multiallelic Dprime: 0.368
BLOCK 980.  MARKERS: 5125 5126 5127 5128 5129 5130 5131 5132 5133 5134 5135 5136 5137 5138
33344122314123 (0.513)	|0.474	0.030	0.004|
33344122314121 (0.152)	|0.146	0.003	0.001|
31132324214331 (0.121)	|0.003	0.085	0.034|
21144344222331 (0.109)	|0.003	0.005	0.099|
31142344214331 (0.064)	|0.007	0.058	0.000|
31344122214131 (0.013)	|0.000	0.013	0.000|
Multiallelic Dprime: 0.841
BLOCK 981.  MARKERS: 5140 5141 5142 5143
3132 (0.641)	|0.467	0.165	0.010|
4132 (0.210)	|0.032	0.108	0.069|
4443 (0.148)	|0.058	0.087	0.002|
Multiallelic Dprime: 0.476
BLOCK 982.  MARKERS: 5145 5146
11 (0.559)	|0.519	0.006	0.002	0.000	0.017|
33 (0.361)	|0.037	0.226	0.093	0.000	0.001|
31 (0.080)	|0.006	0.013	0.000	0.057	0.000|
Multiallelic Dprime: 0.886
BLOCK 983.  MARKERS: 5149 5150 5151 5152 5153 5154
233432 (0.561)	|0.535	0.024|
423311 (0.245)	|0.195	0.045|
424311 (0.095)	|0.088	0.006|
433311 (0.059)	|0.038	0.022|
423432 (0.017)	|0.017	0.001|
Multiallelic Dprime: 0.463
BLOCK 984.  MARKERS: 5157 5158 5159
234 (0.896)	|0.723	0.133	0.039|
112 (0.100)	|0.066	0.022	0.012|
Multiallelic Dprime: 0.149
BLOCK 985.  MARKERS: 5164 5165
41 (0.793)	|0.687	0.071	0.029|
23 (0.154)	|0.029	0.126	0.000|
21 (0.052)	|0.002	0.000	0.051|
Multiallelic Dprime: 0.745
BLOCK 986.  MARKERS: 5168 5169
34 (0.718)	|0.686	0.026|
12 (0.197)	|0.026	0.163|
14 (0.080)	|0.055	0.008|
Multiallelic Dprime: 0.794
BLOCK 987.  MARKERS: 5170 5171 5172 5173 5174 5175 5176 5177 5178 5179
4133333231 (0.773)	|0.714	0.052|
2312211444 (0.196)	|0.145	0.051|
Multiallelic Dprime: 0.364
BLOCK 988.  MARKERS: 5180 5181
34 (0.873)	|0.710	0.115	0.044|
12 (0.119)	|0.044	0.020	0.054|
Multiallelic Dprime: 0.445
BLOCK 989.  MARKERS: 5182 5183 5184 5185
2224 (0.760)	|0.551	0.077	0.076	0.020	0.016	0.006|
4442 (0.134)	|0.009	0.100	0.010	0.000	0.000	0.008|
4444 (0.097)	|0.007	0.009	0.076	0.001	0.000	0.000|
Multiallelic Dprime: 0.729
BLOCK 990.  MARKERS: 5187 5188 5189 5190 5191 5192 5193 5194 5195 5196 5197 5198 5199 5200 5201 5202 5203 5204 5205 5206 5207 5208 5209 5210 5211 5212 5213
144223321213121332213334233 (0.564)	|0.388	0.171	0.001|
144223321213123332213334233 (0.189)	|0.011	0.166	0.006|
322411213334343414431442411 (0.160)	|0.000	0.038	0.118|
122213221214323434431344411 (0.023)	|0.023	0.000	0.000|
122213221214343434431344411 (0.016)	|0.016	0.000	0.000|
122223321213123332213334233 (0.014)	|0.001	0.010	0.000|
Multiallelic Dprime: 0.667
BLOCK 991.  MARKERS: 5215 5216 5217 5218
1433 (0.446)	|0.411	0.033|
1323 (0.393)	|0.009	0.377|
3421 (0.139)	|0.134	0.002|
Multiallelic Dprime: 0.899
BLOCK 992.  MARKERS: 5219 5220
44 (0.557)	|0.436	0.016	0.094	0.011|
22 (0.426)	|0.050	0.305	0.058	0.011|
Multiallelic Dprime: 0.698
BLOCK 993.  MARKERS: 5222 5223 5224
122 (0.489)	|0.478	0.004	0.009|
144 (0.327)	|0.276	0.042	0.008|
342 (0.157)	|0.061	0.096	0.000|
142 (0.025)	|0.017	0.009	0.000|
Multiallelic Dprime: 0.539
BLOCK 994.  MARKERS: 5225 5226
43 (0.833)	|0.460	0.267	0.087	0.008|
22 (0.151)	|0.003	0.016	0.062	0.065|
42 (0.016)	|0.005	0.008	0.000	0.002|
Multiallelic Dprime: 0.686
BLOCK 995.  MARKERS: 5228 5229 5230 5231 5232 5233 5234 5235 5236 5237 5238 5239
313223223242 (0.469)	|0.448	0.015	0.003|
121442413242 (0.293)	|0.003	0.193	0.091|
313223221313 (0.151)	|0.000	0.066	0.077|
111223413242 (0.074)	|0.002	0.071	0.000|
Multiallelic Dprime: 0.824
BLOCK 996.  MARKERS: 5241 5242 5243 5244 5245
22333 (0.450)	|0.386	0.064|
22343 (0.355)	|0.230	0.125|
44131 (0.178)	|0.101	0.077|
Multiallelic Dprime: 0.318
BLOCK 997.  MARKERS: 5249 5250
33 (0.730)	|0.394	0.141	0.059	0.077	0.058|
42 (0.270)	|0.111	0.024	0.079	0.033	0.014|
Multiallelic Dprime: 0.243
BLOCK 998.  MARKERS: 5254 5255 5256 5257 5258 5259
414311 (0.505)	|0.365	0.053	0.082	0.002|
434144 (0.166)	|0.018	0.142	0.005	0.000|
414114 (0.137)	|0.093	0.019	0.008	0.016|
213144 (0.110)	|0.028	0.012	0.071	0.000|
414144 (0.072)	|0.005	0.034	0.007	0.026|
Multiallelic Dprime: 0.527
BLOCK 999.  MARKERS: 5262 5263 5264 5265 5266 5267
214341 (0.512)	|0.288	0.215	0.007|
432121 (0.265)	|0.185	0.075	0.005|
214343 (0.174)	|0.153	0.016	0.004|
234341 (0.045)	|0.038	0.007	0.000|
Multiallelic Dprime: 0.339
BLOCK 1000.  MARKERS: 5268 5269
21 (0.666)	|0.486	0.177|
14 (0.315)	|0.251	0.064|
24 (0.016)	|0.014	0.003|
Multiallelic Dprime: 0.179
BLOCK 1001.  MARKERS: 5276 5277
23 (0.752)	|0.406	0.183	0.163|
41 (0.244)	|0.046	0.196	0.001|
Multiallelic Dprime: 0.686
BLOCK 1002.  MARKERS: 5279 5280
34 (0.453)	|0.377	0.066	0.010|
24 (0.382)	|0.315	0.060	0.007|
32 (0.165)	|0.141	0.015	0.008|
Multiallelic Dprime: 0.051
BLOCK 1003.  MARKERS: 5283 5284
14 (0.834)	|0.484	0.306	0.044|
32 (0.141)	|0.036	0.019	0.086|
34 (0.025)	|0.024	0.000	0.001|
Multiallelic Dprime: 0.497
BLOCK 1004.  MARKERS: 5285 5286
11 (0.544)	|0.287	0.132	0.125|
31 (0.324)	|0.082	0.139	0.102|
13 (0.132)	|0.047	0.042	0.042|
Multiallelic Dprime: 0.220
BLOCK 1005.  MARKERS: 5287 5288
21 (0.417)	|0.236	0.127	0.054|
24 (0.314)	|0.090	0.126	0.098|
31 (0.269)	|0.098	0.129	0.041|
Multiallelic Dprime: 0.209
BLOCK 1006.  MARKERS: 5292 5293
44 (0.425)	|0.174	0.228	0.001|
43 (0.383)	|0.000	0.087	0.283|
24 (0.193)	|0.186	0.002	0.000|
Multiallelic Dprime: 0.698
BLOCK 1007.  MARKERS: 5294 5295 5296 5297 5298
31441 (0.359)	|0.052	0.023	0.120	0.112	0.051|
33223 (0.315)	|0.262	0.028	0.011	0.000	0.012|
13243 (0.282)	|0.010	0.234	0.008	0.004	0.026|
Multiallelic Dprime: 0.728
BLOCK 1008.  MARKERS: 5300 5301 5302 5303
3443 (0.334)	|0.118	0.114	0.047	0.042	0.012|
1443 (0.295)	|0.039	0.140	0.108	0.005	0.001|
3423 (0.143)	|0.143	0.000	0.000	0.000	0.000|
3143 (0.125)	|0.100	0.017	0.007	0.000	0.001|
3442 (0.101)	|0.005	0.004	0.072	0.018	0.000|
Multiallelic Dprime: 0.520
BLOCK 1009.  MARKERS: 5305 5306 5307 5308 5309
22421 (0.406)	|0.202	0.118	0.085|
24412 (0.276)	|0.075	0.100	0.101|
34212 (0.233)	|0.081	0.089	0.063|
24422 (0.064)	|0.017	0.025	0.023|
22422 (0.014)	|0.001	0.009	0.004|
Multiallelic Dprime: 0.156
BLOCK 1010.  MARKERS: 5312 5313
31 (0.381)	|0.185	0.002	0.009	0.117	0.069|
13 (0.342)	|0.132	0.011	0.138	0.030	0.029|
11 (0.277)	|0.008	0.219	0.036	0.004	0.001|
Multiallelic Dprime: 0.608
BLOCK 1011.  MARKERS: 5314 5315 5316 5317 5318
24223 (0.325)	|0.188	0.044	0.024	0.068|
44223 (0.232)	|0.034	0.165	0.029	0.003|
22141 (0.183)	|0.047	0.019	0.087	0.031|
24243 (0.151)	|0.125	0.013	0.011	0.003|
22241 (0.100)	|0.021	0.058	0.000	0.020|
Multiallelic Dprime: 0.507
BLOCK 1012.  MARKERS: 5319 5320 5321
211 (0.423)	|0.161	0.127	0.115	0.006	0.004|
233 (0.300)	|0.148	0.071	0.062	0.016	0.001|
231 (0.152)	|0.048	0.057	0.037	0.000	0.008|
111 (0.124)	|0.029	0.065	0.031	0.000	0.000|
Multiallelic Dprime: 0.142
BLOCK 1013.  MARKERS: 5328 5329 5330 5331
2321 (0.386)	|0.301	0.080|
4343 (0.317)	|0.185	0.130|
4143 (0.246)	|0.081	0.164|
2323 (0.023)	|0.020	0.003|
4323 (0.013)	|0.000	0.013|
Multiallelic Dprime: 0.334
BLOCK 1014.  MARKERS: 5332 5333
21 (0.590)	|0.486	0.000	0.000	0.096|
43 (0.401)	|0.000	0.229	0.139	0.027|
Multiallelic Dprime: 0.932
BLOCK 1015.  MARKERS: 5334 5335 5336 5337 5338
23414 (0.488)	|0.338	0.041	0.110|
23312 (0.230)	|0.173	0.009	0.048|
21334 (0.139)	|0.045	0.075	0.015|
43414 (0.127)	|0.038	0.079	0.011|
Multiallelic Dprime: 0.367
BLOCK 1016.  MARKERS: 5340 5341
31 (0.598)	|0.303	0.177	0.102	0.013|
13 (0.213)	|0.113	0.054	0.038	0.004|
33 (0.182)	|0.115	0.031	0.027	0.005|
Multiallelic Dprime: 0.108
BLOCK 1017.  MARKERS: 5342 5343 5344 5345 5346
12114 (0.536)	|0.485	0.050|
32332 (0.263)	|0.162	0.097|
34332 (0.168)	|0.123	0.045|
12334 (0.022)	|0.019	0.003|
Multiallelic Dprime: 0.393
BLOCK 1018.  MARKERS: 5349 5350
32 (0.793)	|0.376	0.201	0.215|
24 (0.202)	|0.095	0.063	0.044|
Multiallelic Dprime: 0.064
BLOCK 1019.  MARKERS: 5360 5361
31 (0.474)	|0.370	0.054	0.045	0.003|
33 (0.266)	|0.075	0.102	0.067	0.017|
23 (0.259)	|0.134	0.121	0.002	0.000|
Multiallelic Dprime: 0.403
BLOCK 1020.  MARKERS: 5362 5363 5364 5365
4124 (0.579)	|0.331	0.144	0.101|
2331 (0.278)	|0.118	0.122	0.038|
4331 (0.115)	|0.055	0.032	0.025|
4324 (0.021)	|0.017	0.003	0.002|
Multiallelic Dprime: 0.151
BLOCK 1021.  MARKERS: 5368 5369 5370 5371
4123 (0.524)	|0.207	0.204	0.112|
4121 (0.302)	|0.137	0.125	0.040|
2331 (0.170)	|0.071	0.066	0.033|
Multiallelic Dprime: 0.062
BLOCK 1022.  MARKERS: 5376 5377
33 (0.416)	|0.234	0.177	0.005|
31 (0.397)	|0.353	0.041	0.003|
13 (0.187)	|0.011	0.053	0.124|
Multiallelic Dprime: 0.523
BLOCK 1023.  MARKERS: 5379 5380
24 (0.598)	|0.377	0.221|
23 (0.270)	|0.126	0.144|
43 (0.132)	|0.073	0.059|
Multiallelic Dprime: 0.142
BLOCK 1024.  MARKERS: 5384 5385
24 (0.576)	|0.550	0.026|
42 (0.423)	|0.226	0.197|
Multiallelic Dprime: 0.798
BLOCK 1025.  MARKERS: 5387 5388
43 (0.778)	|0.491	0.184	0.102|
21 (0.222)	|0.103	0.083	0.037|
Multiallelic Dprime: 0.177
BLOCK 1026.  MARKERS: 5391 5392
24 (0.594)	|0.337	0.170	0.039	0.049|
44 (0.267)	|0.084	0.046	0.049	0.081|
42 (0.138)	|0.060	0.012	0.055	0.010|
Multiallelic Dprime: 0.323
BLOCK 1027.  MARKERS: 5393 5394 5395
322 (0.482)	|0.465	0.016	0.000|
323 (0.229)	|0.101	0.128	0.000|
423 (0.143)	|0.083	0.059	0.000|
443 (0.140)	|0.006	0.126	0.009|
Multiallelic Dprime: 0.662
BLOCK 1028.  MARKERS: 5396 5397 5398 5399
3142 (0.658)	|0.339	0.151	0.143	0.018|
1324 (0.328)	|0.165	0.085	0.073	0.005|
1322 (0.011)	|0.001	0.005	0.003	0.000|
Multiallelic Dprime: 0.039
BLOCK 1029.  MARKERS: 5401 5402 5403
233 (0.505)	|0.495	0.000	0.000	0.004|
212 (0.241)	|0.083	0.157	0.000	0.000|
333 (0.221)	|0.188	0.000	0.023	0.010|
213 (0.025)	|0.025	0.000	0.000	0.000|
Multiallelic Dprime: 0.790
BLOCK 1030.  MARKERS: 5404 5405 5406 5407 5408 5409
313241 (0.789)	|0.471	0.315	0.002	0.004|
132413 (0.163)	|0.000	0.000	0.159	0.000|
133413 (0.023)	|0.023	0.000	0.000	0.000|
313243 (0.015)	|0.000	0.008	0.000	0.007|
Multiallelic Dprime: 0.864
BLOCK 1031.  MARKERS: 5410 5411 5412
313 (0.498)	|0.483	0.000	0.000	0.000	0.015|
312 (0.324)	|0.006	0.249	0.058	0.008	0.000|
142 (0.162)	|0.009	0.060	0.076	0.018	0.000|
342 (0.012)	|0.000	0.010	0.000	0.000	0.000|
Multiallelic Dprime: 0.830
BLOCK 1032.  MARKERS: 5413 5414 5415 5416 5417 5418
232232 (0.502)	|0.424	0.077|
332232 (0.318)	|0.281	0.038|
214424 (0.134)	|0.125	0.009|
214422 (0.025)	|0.022	0.003|
232234 (0.015)	|0.015	0.000|
Multiallelic Dprime: 0.211
BLOCK 1033.  MARKERS: 5422 5423
12 (0.873)	|0.314	0.229	0.122	0.121	0.070|
34 (0.127)	|0.014	0.017	0.045	0.025	0.024|
Multiallelic Dprime: 0.399
BLOCK 1034.  MARKERS: 5424 5425 5426 5427 5428 5429 5430 5431
12221223 (0.328)	|0.198	0.062	0.056	0.004	0.005|
42423444 (0.246)	|0.107	0.062	0.065	0.005	0.004|
12433424 (0.167)	|0.080	0.042	0.037	0.005	0.003|
14433424 (0.146)	|0.082	0.041	0.015	0.004	0.004|
12423223 (0.093)	|0.037	0.038	0.014	0.000	0.000|
Multiallelic Dprime: 0.140
BLOCK 1035.  MARKERS: 5435 5436 5437 5438 5439 5440 5441 5442 5443
111433111 (0.508)	|0.428	0.073|
333232433 (0.249)	|0.002	0.243|
111212433 (0.194)	|0.191	0.004|
111232433 (0.017)	|0.000	0.017|
111433133 (0.016)	|0.000	0.016|
Multiallelic Dprime: 0.780
BLOCK 1036.  MARKERS: 5444 5445
11 (0.630)	|0.442	0.185|
33 (0.358)	|0.222	0.132|
Multiallelic Dprime: 0.086
BLOCK 1037.  MARKERS: 5447 5448 5449 5450 5451
43433 (0.669)	|0.341	0.162	0.089	0.036	0.032|
21221 (0.321)	|0.014	0.091	0.133	0.072	0.010|
Multiallelic Dprime: 0.488
BLOCK 1038.  MARKERS: 5454 5455 5456 5457 5458 5459
232111 (0.358)	|0.340	0.018|
214123 (0.255)	|0.254	0.000|
232121 (0.225)	|0.055	0.170|
432321 (0.112)	|0.002	0.110|
214121 (0.043)	|0.024	0.019|
Multiallelic Dprime: 0.823
BLOCK 1039.  MARKERS: 5460 5461
32 (0.683)	|0.574	0.090	0.018|
14 (0.317)	|0.189	0.104	0.026|
Multiallelic Dprime: 0.332
BLOCK 1040.  MARKERS: 5465 5466
31 (0.763)	|0.233	0.257	0.202	0.028	0.020	0.010|
13 (0.194)	|0.074	0.059	0.034	0.020	0.003	0.000|
33 (0.043)	|0.030	0.002	0.010	0.000	0.000	0.000|
Multiallelic Dprime: 0.209
BLOCK 1041.  MARKERS: 5470 5471 5472 5473 5474
24322 (0.335)	|0.317	0.017|
44132 (0.319)	|0.231	0.088|
22334 (0.247)	|0.116	0.130|
22332 (0.050)	|0.022	0.026|
24132 (0.024)	|0.016	0.007|
44322 (0.013)	|0.012	0.001|
Multiallelic Dprime: 0.393
BLOCK 1042.  MARKERS: 5477 5478 5479
231 (0.715)	|0.458	0.025	0.104	0.093	0.012	0.001	0.008|
413 (0.277)	|0.007	0.204	0.008	0.000	0.035	0.013	0.002|
Multiallelic Dprime: 0.884
BLOCK 1043.  MARKERS: 5480 5481 5482 5483 5484 5485 5486 5487 5488 5489
2312212231 (0.468)	|0.450	0.014	0.004|
3333332431 (0.231)	|0.024	0.206	0.000|
2212214213 (0.113)	|0.000	0.000	0.111|
2312214213 (0.093)	|0.060	0.029	0.005|
2312212213 (0.048)	|0.000	0.010	0.037|
3333312231 (0.014)	|0.015	0.000	0.000|
2312212233 (0.011)	|0.010	0.000	0.000|
Multiallelic Dprime: 0.835
BLOCK 1044.  MARKERS: 5490 5491
31 (0.572)	|0.489	0.082|
23 (0.268)	|0.062	0.205|
21 (0.160)	|0.042	0.118|
Multiallelic Dprime: 0.621
BLOCK 1045.  MARKERS: 5496 5497
13 (0.592)	|0.386	0.051	0.141	0.014|
41 (0.405)	|0.020	0.212	0.052	0.121|
Multiallelic Dprime: 0.713
BLOCK 1046.  MARKERS: 5498 5499 5500 5501
2114 (0.406)	|0.253	0.067	0.073	0.010	0.002|
2112 (0.265)	|0.139	0.071	0.043	0.007	0.004|
2132 (0.194)	|0.085	0.041	0.046	0.012	0.009|
4312 (0.135)	|0.104	0.011	0.020	0.000	0.000|
Multiallelic Dprime: 0.164
BLOCK 1047.  MARKERS: 5502 5503 5504 5505 5506
41113 (0.580)	|0.214	0.177	0.188|
43333 (0.190)	|0.125	0.054	0.010|
11311 (0.183)	|0.109	0.060	0.014|
41313 (0.029)	|0.023	0.006	0.000|
41333 (0.014)	|0.003	0.009	0.002|
Multiallelic Dprime: 0.308
BLOCK 1048.  MARKERS: 5507 5508
23 (0.477)	|0.067	0.249	0.153|
24 (0.307)	|0.255	0.014	0.041|
43 (0.215)	|0.213	0.003	0.000|
Multiallelic Dprime: 0.761
BLOCK 1049.  MARKERS: 5509 5510 5511
311 (0.535)	|0.014	0.262	0.260|
212 (0.266)	|0.168	0.096	0.003|
321 (0.195)	|0.190	0.002	0.001|
Multiallelic Dprime: 0.703
BLOCK 1050.  MARKERS: 5512 5513
33 (0.373)	|0.183	0.167	0.022|
14 (0.361)	|0.049	0.219	0.089|
13 (0.266)	|0.225	0.027	0.005|
Multiallelic Dprime: 0.434
BLOCK 1051.  MARKERS: 5514 5515 5516
122 (0.457)	|0.451	0.003	0.002|
114 (0.413)	|0.005	0.215	0.193|
414 (0.116)	|0.010	0.109	0.000|
Multiallelic Dprime: 0.888
BLOCK 1052.  MARKERS: 5520 5521
23 (0.474)	|0.474	0.000	0.000	0.000|
41 (0.327)	|0.165	0.000	0.155	0.000|
43 (0.196)	|0.007	0.163	0.000	0.023|
Multiallelic Dprime: 0.826
BLOCK 1053.  MARKERS: 5522 5523 5524 5525 5526 5527 5528
2233413 (0.647)	|0.375	0.254	0.017|
4433443 (0.162)	|0.008	0.005	0.150|
4411211 (0.157)	|0.129	0.020	0.007|
4433213 (0.024)	|0.023	0.002	0.000|
Multiallelic Dprime: 0.549
BLOCK 1054.  MARKERS: 5530 5531
13 (0.542)	|0.249	0.094	0.119	0.040	0.020	0.016|
14 (0.283)	|0.049	0.180	0.028	0.008	0.013	0.003|
33 (0.174)	|0.051	0.061	0.060	0.000	0.002	0.000|
Multiallelic Dprime: 0.360
BLOCK 1055.  MARKERS: 5533 5534 5535 5536 5537
14213 (0.348)	|0.097	0.240	0.011	0.000|
14122 (0.335)	|0.266	0.062	0.008	0.000|
32222 (0.206)	|0.032	0.002	0.173	0.000|
34222 (0.048)	|0.006	0.024	0.016	0.002|
14222 (0.035)	|0.002	0.000	0.024	0.006|
14212 (0.019)	|0.002	0.000	0.003	0.014|
Multiallelic Dprime: 0.639
BLOCK 1056.  MARKERS: 5538 5539 5540 5541
3431 (0.411)	|0.252	0.128	0.031|
2213 (0.331)	|0.160	0.112	0.058|
3213 (0.233)	|0.121	0.091	0.022|
3211 (0.023)	|0.010	0.011	0.002|
Multiallelic Dprime: 0.115
BLOCK 1057.  MARKERS: 5545 5546
22 (0.543)	|0.408	0.007	0.125|
44 (0.344)	|0.006	0.271	0.067|
42 (0.113)	|0.073	0.040	0.000|
Multiallelic Dprime: 0.650
BLOCK 1058.  MARKERS: 5547 5548 5549 5550 5551 5552
232243 (0.487)	|0.070	0.249	0.044	0.118	0.000|
312211 (0.318)	|0.275	0.003	0.011	0.015	0.004|
234443 (0.194)	|0.006	0.002	0.147	0.021	0.014|
Multiallelic Dprime: 0.748
BLOCK 1059.  MARKERS: 5553 5554 5555 5556 5557 5558 5559 5560 5561
242421214 (0.352)	|0.231	0.043	0.078|
224242414 (0.254)	|0.192	0.047	0.013|
242422232 (0.202)	|0.033	0.165	0.004|
342422214 (0.154)	|0.013	0.005	0.137|
242422214 (0.018)	|0.008	0.000	0.009|
Multiallelic Dprime: 0.552
BLOCK 1060.  MARKERS: 5564 5565 5566 5567
2314 (0.485)	|0.157	0.273	0.055|
1133 (0.266)	|0.108	0.022	0.136|
2334 (0.246)	|0.205	0.023	0.018|
Multiallelic Dprime: 0.510
BLOCK 1061.  MARKERS: 5570 5571
42 (0.471)	|0.115	0.323	0.001	0.031|
24 (0.319)	|0.113	0.000	0.205	0.000|
44 (0.210)	|0.209	0.000	0.000	0.000|
Multiallelic Dprime: 0.770
BLOCK 1062.  MARKERS: 5572 5573 5574 5575 5576
13233 (0.436)	|0.114	0.001	0.318|
13431 (0.324)	|0.001	0.323	0.000|
31411 (0.206)	|0.207	0.000	0.000|
13411 (0.031)	|0.031	0.000	0.000|
Multiallelic Dprime: 0.882
BLOCK 1063.  MARKERS: 5577 5578 5579 5580
3121 (0.356)	|0.146	0.202	0.007|
1142 (0.325)	|0.176	0.109	0.039|
1241 (0.318)	|0.236	0.077	0.005|
Multiallelic Dprime: 0.270
BLOCK 1064.  MARKERS: 5584 5585
22 (0.560)	|0.260	0.192	0.109|
44 (0.388)	|0.305	0.038	0.046|
42 (0.051)	|0.041	0.005	0.005|
Multiallelic Dprime: 0.458
BLOCK 1065.  MARKERS: 5586 5587
34 (0.605)	|0.383	0.130	0.086|
14 (0.235)	|0.184	0.036	0.011|
32 (0.160)	|0.067	0.075	0.013|
Multiallelic Dprime: 0.205
BLOCK 1066.  MARKERS: 5588 5589 5590 5591 5592 5593 5594 5595 5596 5597 5598 5599 5600 5601 5602 5603 5604
31134141124112313 (0.635)	|0.554	0.077|
13312343332333234 (0.241)	|0.020	0.221|
31134121124112313 (0.110)	|0.106	0.004|
Multiallelic Dprime: 0.702
BLOCK 1067.  MARKERS: 5605 5606 5607 5608 5609 5610 5611
1231141 (0.678)	|0.566	0.000	0.110	0.000|
3442334 (0.314)	|0.000	0.266	0.006	0.033|
Multiallelic Dprime: 0.980
BLOCK 1068.  MARKERS: 5612 5613 5614 5615 5616
23133 (0.564)	|0.381	0.108	0.079|
41311 (0.263)	|0.214	0.031	0.019|
43313 (0.123)	|0.048	0.070	0.004|
23113 (0.034)	|0.021	0.011	0.003|
Multiallelic Dprime: 0.218
BLOCK 1069.  MARKERS: 5622 5623 5624
134 (0.667)	|0.411	0.161	0.083|
314 (0.222)	|0.106	0.044	0.066|
132 (0.111)	|0.046	0.023	0.042|
Multiallelic Dprime: 0.194
BLOCK 1070.  MARKERS: 5634 5635 5636 5637 5638 5639 5640
1211234 (0.561)	|0.448	0.111|
4423412 (0.229)	|0.190	0.039|
4211234 (0.191)	|0.165	0.027|
Multiallelic Dprime: 0.133
BLOCK 1071.  MARKERS: 5643 5644 5645
334 (0.815)	|0.275	0.164	0.171	0.193|
121 (0.184)	|0.032	0.104	0.029	0.003|
Multiallelic Dprime: 0.471
BLOCK 1072.  MARKERS: 5646 5647 5648 5649 5650 5651 5652
2334324 (0.308)	|0.261	0.045	0.000|
4212342 (0.269)	|0.120	0.144	0.003|
2312144 (0.201)	|0.075	0.121	0.002|
2314344 (0.196)	|0.051	0.137	0.006|
Multiallelic Dprime: 0.411
BLOCK 1073.  MARKERS: 5658 5659
12 (0.516)	|0.509	0.006	0.002|
34 (0.461)	|0.012	0.252	0.197|
32 (0.014)	|0.014	0.000	0.000|
Multiallelic Dprime: 0.966
BLOCK 1074.  MARKERS: 5660 5661
21 (0.536)	|0.316	0.151	0.000	0.010	0.050|
31 (0.262)	|0.012	0.043	0.037	0.166	0.000|
23 (0.200)	|0.008	0.012	0.165	0.001	0.003|
Multiallelic Dprime: 0.766
BLOCK 1075.  MARKERS: 5663 5664 5665 5666 5667 5668 5669 5670 5671
122232113 (0.336)	|0.081	0.255|
122232112 (0.206)	|0.140	0.068|
124411342 (0.202)	|0.166	0.036|
332411342 (0.179)	|0.125	0.054|
122411342 (0.053)	|0.040	0.013|
Multiallelic Dprime: 0.454
BLOCK 1076.  MARKERS: 5673 5674
32 (0.562)	|0.341	0.029	0.079	0.114|
14 (0.438)	|0.074	0.210	0.144	0.007|
Multiallelic Dprime: 0.622
BLOCK 1077.  MARKERS: 5675 5676 5677 5678 5679
43243 (0.416)	|0.331	0.040	0.044|
22124 (0.239)	|0.211	0.024	0.004|
22123 (0.223)	|0.130	0.088	0.005|
23143 (0.121)	|0.097	0.020	0.005|
Multiallelic Dprime: 0.278
BLOCK 1078.  MARKERS: 5686 5687
42 (0.769)	|0.404	0.236	0.129|
24 (0.172)	|0.017	0.061	0.094|
22 (0.059)	|0.015	0.037	0.006|
Multiallelic Dprime: 0.413
BLOCK 1079.  MARKERS: 5689 5690
42 (0.436)	|0.252	0.177	0.006|
44 (0.334)	|0.284	0.031	0.018|
24 (0.230)	|0.171	0.056	0.000|
Multiallelic Dprime: 0.376
BLOCK 1080.  MARKERS: 5692 5693
23 (0.707)	|0.457	0.093	0.156|
41 (0.265)	|0.090	0.164	0.011|
43 (0.024)	|0.010	0.000	0.015|
Multiallelic Dprime: 0.452
BLOCK 1081.  MARKERS: 5695 5696
23 (0.558)	|0.309	0.173	0.056	0.016|
21 (0.259)	|0.176	0.058	0.016	0.010|
43 (0.183)	|0.109	0.020	0.046	0.008|
Multiallelic Dprime: 0.181
BLOCK 1082.  MARKERS: 5698 5699 5700
443 (0.594)	|0.325	0.191	0.079|
224 (0.251)	|0.094	0.137	0.020|
423 (0.118)	|0.088	0.009	0.020|
223 (0.033)	|0.012	0.018	0.003|
Multiallelic Dprime: 0.200
BLOCK 1083.  MARKERS: 5701 5702
42 (0.520)	|0.414	0.099|
41 (0.358)	|0.324	0.034|
11 (0.122)	|0.118	0.004|
Multiallelic Dprime: 0.426
BLOCK 1084.  MARKERS: 5703 5704 5705 5706 5707 5708
243133 (0.857)	|0.389	0.266	0.204|
121311 (0.138)	|0.087	0.025	0.025|
Multiallelic Dprime: 0.301
BLOCK 1085.  MARKERS: 5712 5713
14 (0.480)	|0.468	0.003	0.003	0.004|
13 (0.291)	|0.015	0.016	0.155	0.102|
44 (0.229)	|0.060	0.165	0.000	0.003|
Multiallelic Dprime: 0.876
BLOCK 1086.  MARKERS: 5714 5715 5716 5717 5718 5719
242413 (0.543)	|0.358	0.167	0.018|
113213 (0.183)	|0.091	0.066	0.028|
113211 (0.159)	|0.014	0.005	0.138|
242433 (0.108)	|0.109	0.000	0.000|
Multiallelic Dprime: 0.464
BLOCK 1087.  MARKERS: 5720 5721 5722
244 (0.574)	|0.349	0.114	0.103|
222 (0.241)	|0.036	0.201	0.004|
422 (0.185)	|0.069	0.114	0.000|
Multiallelic Dprime: 0.546
BLOCK 1088.  MARKERS: 5724 5725 5726
324 (0.453)	|0.266	0.128	0.059|
322 (0.429)	|0.250	0.120	0.060|
142 (0.106)	|0.054	0.044	0.008|
Multiallelic Dprime: 0.044
BLOCK 1089.  MARKERS: 5730 5731
42 (0.578)	|0.415	0.113	0.026	0.015	0.010|
22 (0.295)	|0.136	0.101	0.032	0.017	0.008|
44 (0.127)	|0.035	0.081	0.009	0.001	0.001|
Multiallelic Dprime: 0.296
BLOCK 1090.  MARKERS: 5735 5736 5737 5738 5739
44131 (0.585)	|0.422	0.099	0.064|
21343 (0.295)	|0.167	0.059	0.069|
24331 (0.067)	|0.057	0.008	0.001|
24131 (0.034)	|0.023	0.010	0.000|
21331 (0.019)	|0.017	0.000	0.003|
Multiallelic Dprime: 0.167
BLOCK 1091.  MARKERS: 5743 5744
13 (0.686)	|0.586	0.091	0.004	0.002|
33 (0.177)	|0.102	0.018	0.046	0.011|
12 (0.138)	|0.133	0.000	0.004	0.000|
Multiallelic Dprime: 0.354
BLOCK 1092.  MARKERS: 5747 5748 5749
323 (0.821)	|0.592	0.196	0.031|
441 (0.109)	|0.086	0.017	0.006|
321 (0.054)	|0.034	0.017	0.001|
421 (0.013)	|0.010	0.002	0.001|
Multiallelic Dprime: 0.094
BLOCK 1093.  MARKERS: 5752 5753
11 (0.723)	|0.611	0.110|
33 (0.233)	|0.220	0.013|
31 (0.041)	|0.025	0.015|
Multiallelic Dprime: 0.346
BLOCK 1094.  MARKERS: 5754 5755
12 (0.859)	|0.723	0.133|
24 (0.138)	|0.080	0.058|
Multiallelic Dprime: 0.281
BLOCK 1095.  MARKERS: 5756 5757
23 (0.806)	|0.659	0.136|
41 (0.190)	|0.103	0.084|
Multiallelic Dprime: 0.291
BLOCK 1096.  MARKERS: 5759 5760
32 (0.764)	|0.690	0.000	0.043	0.000	0.018|
24 (0.221)	|0.000	0.169	0.022	0.020	0.000|
Multiallelic Dprime: 0.942
BLOCK 1097.  MARKERS: 5761 5762 5763 5764 5765 5766 5767
4314443 (0.696)	|0.677	0.008	0.012|
2132221 (0.173)	|0.008	0.145	0.018|
4132221 (0.064)	|0.041	0.005	0.020|
4132443 (0.021)	|0.001	0.003	0.018|
4334443 (0.018)	|0.018	0.000	0.000|
Multiallelic Dprime: 0.833
BLOCK 1098.  MARKERS: 5768 5769
13 (0.757)	|0.685	0.072|
31 (0.166)	|0.138	0.028|
11 (0.077)	|0.052	0.025|
Multiallelic Dprime: 0.212
BLOCK 1099.  MARKERS: 5773 5774
11 (0.875)	|0.335	0.344	0.193|
23 (0.125)	|0.052	0.033	0.039|
Multiallelic Dprime: 0.157
BLOCK 1100.  MARKERS: 5776 5777 5778 5779
3231 (0.387)	|0.372	0.012	0.004|
1231 (0.377)	|0.301	0.068	0.006|
3414 (0.233)	|0.172	0.061	0.000|
Multiallelic Dprime: 0.412
BLOCK 1101.  MARKERS: 5782 5783
43 (0.846)	|0.428	0.258	0.151|
24 (0.144)	|0.035	0.028	0.077|
23 (0.010)	|0.006	0.000	0.004|
Multiallelic Dprime: 0.400
BLOCK 1102.  MARKERS: 5786 5787 5788
231 (0.469)	|0.430	0.029	0.000	0.000	0.000|
422 (0.286)	|0.000	0.000	0.159	0.119	0.000|
232 (0.233)	|0.021	0.169	0.000	0.000	0.041|
Multiallelic Dprime: 0.920
BLOCK 1103.  MARKERS: 5789 5790 5791 5792 5793 5794
213312 (0.452)	|0.085	0.137	0.023	0.092	0.066	0.035|
233332 (0.200)	|0.024	0.032	0.029	0.031	0.059	0.024|
413114 (0.159)	|0.085	0.011	0.008	0.031	0.014	0.003|
411314 (0.121)	|0.006	0.003	0.098	0.010	0.002	0.003|
233312 (0.041)	|0.020	0.004	0.012	0.001	0.003	0.000|
Multiallelic Dprime: 0.385
BLOCK 1104.  MARKERS: 5797 5798 5799 5800 5801 5802
242342 (0.231)	|0.156	0.020	0.056|
344442 (0.189)	|0.126	0.057	0.006|
344343 (0.173)	|0.009	0.010	0.154|
342322 (0.168)	|0.063	0.095	0.011|
232342 (0.148)	|0.024	0.121	0.005|
344342 (0.066)	|0.040	0.021	0.005|
Multiallelic Dprime: 0.524
BLOCK 1105.  MARKERS: 5804 5805 5806
243 (0.431)	|0.393	0.035|
241 (0.326)	|0.299	0.026|
433 (0.243)	|0.200	0.043|
Multiallelic Dprime: 0.223
BLOCK 1106.  MARKERS: 5807 5808 5809 5810
3444 (0.892)	|0.465	0.238	0.138	0.042|
1213 (0.105)	|0.058	0.019	0.025	0.003|
Multiallelic Dprime: 0.133
BLOCK 1107.  MARKERS: 5813 5814 5815 5816 5817
13233 (0.524)	|0.320	0.200	0.004|
44433 (0.257)	|0.082	0.008	0.167|
14222 (0.163)	|0.006	0.154	0.003|
14233 (0.048)	|0.017	0.029	0.002|
Multiallelic Dprime: 0.536
BLOCK 1108.  MARKERS: 5819 5820
33 (0.430)	|0.006	0.164	0.152	0.011	0.002	0.041	0.025|
31 (0.395)	|0.329	0.011	0.000	0.036	0.004	0.001	0.000|
13 (0.176)	|0.049	0.010	0.000	0.073	0.040	0.000	0.002|
Multiallelic Dprime: 0.798
BLOCK 1109.  MARKERS: 5821 5822 5823 5824 5825 5826 5827 5828 5829 5830
4344142434 (0.384)	|0.385	0.000	0.000|
2324212234 (0.185)	|0.180	0.003	0.001|
4321111413 (0.154)	|0.002	0.147	0.004|
4124112434 (0.120)	|0.004	0.008	0.108|
4324111434 (0.044)	|0.041	0.000	0.004|
4321111433 (0.042)	|0.001	0.041	0.000|
4324112433 (0.027)	|0.000	0.000	0.027|
Multiallelic Dprime: 0.954
BLOCK 1110.  MARKERS: 5831 5832 5833
413 (0.636)	|0.492	0.131	0.010|
411 (0.197)	|0.089	0.032	0.081|
223 (0.164)	|0.102	0.023	0.032|
Multiallelic Dprime: 0.301
BLOCK 1111.  MARKERS: 5835 5836 5837
232 (0.681)	|0.323	0.332	0.021	0.006|
434 (0.186)	|0.018	0.077	0.071	0.015|
212 (0.124)	|0.117	0.001	0.004	0.000|
Multiallelic Dprime: 0.377
BLOCK 1112.  MARKERS: 5838 5839 5840 5841
3141 (0.464)	|0.204	0.260|
3441 (0.412)	|0.335	0.077|
4423 (0.097)	|0.082	0.014|
3423 (0.022)	|0.016	0.005|
Multiallelic Dprime: 0.498
BLOCK 1113.  MARKERS: 5842 5843
42 (0.639)	|0.333	0.148	0.095	0.043	0.018|
21 (0.357)	|0.313	0.018	0.024	0.002	0.000|
Multiallelic Dprime: 0.656
BLOCK 1114.  MARKERS: 5844 5845 5846 5847 5848
44324 (0.648)	|0.319	0.289	0.039|
44312 (0.166)	|0.129	0.002	0.034|
12112 (0.120)	|0.016	0.024	0.079|
44314 (0.047)	|0.042	0.003	0.002|
44322 (0.018)	|0.014	0.001	0.004|
Multiallelic Dprime: 0.470
BLOCK 1115.  MARKERS: 5850 5851
23 (0.519)	|0.316	0.049	0.151	0.000	0.000|
11 (0.321)	|0.297	0.009	0.001	0.008	0.005|
13 (0.160)	|0.019	0.105	0.003	0.017	0.016|
Multiallelic Dprime: 0.540
BLOCK 1116.  MARKERS: 5852 5853 5854 5855 5856 5857 5858 5859 5860 5861 5862 5863 5864
3342133423122 (0.631)	|0.307	0.240	0.058	0.005	0.008|
3324313441334 (0.165)	|0.055	0.005	0.082	0.020	0.000|
2442311241324 (0.154)	|0.081	0.054	0.012	0.000	0.004|
3344313441334 (0.024)	|0.002	0.000	0.011	0.012	0.000|
3324313241324 (0.021)	|0.019	0.000	0.000	0.000	0.002|
Multiallelic Dprime: 0.337
BLOCK 1117.  MARKERS: 5865 5866 5867 5868 5869 5870 5871 5872 5873 5874 5875 5876 5877
3211221232442 (0.464)	|0.195	0.003	0.168	0.025	0.053	0.000	0.000	0.012|
4434323344124 (0.300)	|0.006	0.198	0.003	0.057	0.003	0.014	0.013	0.000|
3211241232442 (0.162)	|0.034	0.001	0.017	0.094	0.013	0.000	0.000	0.000|
3211323232142 (0.038)	|0.029	0.000	0.002	0.002	0.004	0.000	0.000	0.000|
3211221232142 (0.016)	|0.007	0.000	0.008	0.000	0.003	0.000	0.000	0.000|
Multiallelic Dprime: 0.681
BLOCK 1118.  MARKERS: 5878 5879 5880 5881 5882 5883 5884 5885
44333233 (0.276)	|0.096	0.000	0.166	0.000|
22411233 (0.208)	|0.207	0.000	0.000	0.000|
44333414 (0.201)	|0.000	0.195	0.000	0.000|
42411233 (0.179)	|0.134	0.000	0.002	0.043|
44331233 (0.079)	|0.070	0.000	0.000	0.008|
22413233 (0.015)	|0.010	0.000	0.005	0.000|
24333233 (0.013)	|0.000	0.000	0.012	0.000|
42311233 (0.013)	|0.012	0.000	0.000	0.000|
Multiallelic Dprime: 0.810
BLOCK 1119.  MARKERS: 5888 5889 5890 5891 5892 5893
214243 (0.536)	|0.274	0.254	0.009|
333314 (0.200)	|0.129	0.071	0.000|
233313 (0.189)	|0.000	0.001	0.185|
214213 (0.053)	|0.048	0.005	0.000|
Multiallelic Dprime: 0.531
BLOCK 1120.  MARKERS: 5894 5895
43 (0.449)	|0.279	0.000	0.153	0.014	0.000|
41 (0.336)	|0.002	0.185	0.001	0.139	0.005|
31 (0.211)	|0.000	0.073	0.013	0.000	0.120|
Multiallelic Dprime: 0.856
BLOCK 1121.  MARKERS: 5897 5898 5899 5900 5901
14141 (0.272)	|0.282	0.000	0.000	0.000|
11321 (0.261)	|0.000	0.082	0.173	0.000|
31321 (0.168)	|0.000	0.163	0.003	0.002|
11141 (0.162)	|0.015	0.055	0.043	0.040|
31323 (0.125)	|0.123	0.000	0.000	0.000|
Multiallelic Dprime: 0.806
BLOCK 1122.  MARKERS: 5902 5903 5904 5905
1343 (0.426)	|0.283	0.000	0.118	0.000	0.000	0.000	0.000	0.017|
4321 (0.301)	|0.000	0.280	0.000	0.000	0.000	0.000	0.000	0.000|
4141 (0.219)	|0.000	0.000	0.000	0.094	0.058	0.044	0.014	0.000|
1341 (0.046)	|0.000	0.002	0.000	0.005	0.000	0.010	0.028	0.000|
Multiallelic Dprime: 0.978
BLOCK 1123.  MARKERS: 5906 5907 5908 5909 5910 5911 5912 5913 5914 5915 5916 5917
434112231334 (0.286)	|0.283	0.002	0.000|
213114113334 (0.283)	|0.027	0.203	0.049|
434112133214 (0.120)	|0.077	0.000	0.042|
234332133332 (0.099)	|0.057	0.028	0.013|
234132133332 (0.062)	|0.000	0.000	0.062|
234112213334 (0.055)	|0.045	0.010	0.000|
234114113334 (0.043)	|0.029	0.012	0.000|
434114113334 (0.017)	|0.001	0.005	0.011|
Multiallelic Dprime: 0.670
BLOCK 1124.  MARKERS: 5920 5921 5922 5923
4323 (0.548)	|0.129	0.372	0.045|
4442 (0.262)	|0.176	0.010	0.077|
2442 (0.186)	|0.139	0.044	0.003|
Multiallelic Dprime: 0.576
BLOCK 1125.  MARKERS: 5924 5925
14 (0.443)	|0.322	0.030	0.087|
12 (0.429)	|0.008	0.313	0.105|
34 (0.125)	|0.101	0.000	0.023|
Multiallelic Dprime: 0.637
BLOCK 1126.  MARKERS: 5926 5927 5928 5929
2143 (0.432)	|0.000	0.420	0.000	0.015|
1314 (0.343)	|0.316	0.026	0.000	0.000|
2314 (0.215)	|0.147	0.000	0.067	0.000|
Multiallelic Dprime: 0.880
BLOCK 1127.  MARKERS: 5930 5931 5932 5933
1442 (0.463)	|0.023	0.290	0.151|
3123 (0.448)	|0.306	0.013	0.129|
3442 (0.069)	|0.068	0.000	0.000|
3122 (0.016)	|0.007	0.007	0.002|
Multiallelic Dprime: 0.611
BLOCK 1128.  MARKERS: 5936 5937
24 (0.407)	|0.014	0.357	0.035|
44 (0.309)	|0.301	0.006	0.002|
42 (0.284)	|0.176	0.006	0.103|
Multiallelic Dprime: 0.801
BLOCK 1129.  MARKERS: 5938 5939
32 (0.491)	|0.160	0.282	0.047|
41 (0.368)	|0.342	0.026	0.000|
42 (0.141)	|0.129	0.008	0.004|
Multiallelic Dprime: 0.800
BLOCK 1130.  MARKERS: 5940 5941
32 (0.631)	|0.541	0.010	0.038	0.029	0.003	0.007|
44 (0.317)	|0.007	0.294	0.001	0.000	0.012	0.002|
34 (0.051)	|0.041	0.001	0.004	0.000	0.000	0.002|
Multiallelic Dprime: 0.857
BLOCK 1131.  MARKERS: 5942 5943 5944 5945 5946 5947
211242 (0.589)	|0.218	0.204	0.159|
433424 (0.305)	|0.165	0.072	0.065|
231442 (0.043)	|0.014	0.012	0.017|
211442 (0.030)	|0.024	0.000	0.003|
433442 (0.015)	|0.005	0.010	0.000|
231242 (0.012)	|0.004	0.008	0.000|
Multiallelic Dprime: 0.202
BLOCK 1132.  MARKERS: 5950 5951 5952
142 (0.431)	|0.426	0.002	0.000|
312 (0.313)	|0.247	0.056	0.011|
313 (0.245)	|0.039	0.206	0.000|
Multiallelic Dprime: 0.706
BLOCK 1133.  MARKERS: 5954 5955
42 (0.720)	|0.439	0.051	0.225|
23 (0.267)	|0.032	0.228	0.007|
22 (0.011)	|0.004	0.000	0.007|
Multiallelic Dprime: 0.761
BLOCK 1134.  MARKERS: 5957 5958 5959 5960
4442 (0.474)	|0.444	0.027|
4422 (0.281)	|0.275	0.002|
3344 (0.238)	|0.154	0.074|
Multiallelic Dprime: 0.636
BLOCK 1135.  MARKERS: 5965 5966 5967 5968
3324 (0.877)	|0.638	0.117	0.109	0.013|
1112 (0.105)	|0.092	0.007	0.000	0.006|
Multiallelic Dprime: 0.554
BLOCK 1136.  MARKERS: 5969 5970 5971
224 (0.743)	|0.529	0.129	0.076	0.004|
242 (0.129)	|0.034	0.045	0.035	0.012|
324 (0.110)	|0.101	0.003	0.003	0.000|
244 (0.019)	|0.001	0.009	0.005	0.001|
Multiallelic Dprime: 0.290
BLOCK 1137.  MARKERS: 5973 5974 5975 5976 5977 5978
422111 (0.666)	|0.289	0.200	0.178|
243143 (0.188)	|0.102	0.049	0.034|
242211 (0.118)	|0.031	0.047	0.040|
243111 (0.018)	|0.010	0.003	0.005|
Multiallelic Dprime: 0.088
BLOCK 1138.  MARKERS: 5983 5984
24 (0.435)	|0.020	0.006	0.223	0.187|
22 (0.304)	|0.267	0.018	0.000	0.011|
14 (0.259)	|0.002	0.253	0.000	0.002|
Multiallelic Dprime: 0.918
BLOCK 1139.  MARKERS: 5986 5987 5988 5989
4132 (0.288)	|0.139	0.121	0.022|
1134 (0.279)	|0.190	0.055	0.026|
4412 (0.223)	|0.072	0.112	0.029|
1132 (0.201)	|0.127	0.054	0.017|
Multiallelic Dprime: 0.240
BLOCK 1140.  MARKERS: 5990 5991 5992 5993 5994 5995 5996 5997 5998
433132241 (0.536)	|0.435	0.031	0.059	0.000|
431314423 (0.343)	|0.126	0.203	0.002	0.013|
213132241 (0.094)	|0.074	0.019	0.001	0.000|
Multiallelic Dprime: 0.566
BLOCK 1141.  MARKERS: 5999 6000 6001 6002 6003 6004 6005 6006 6007 6008 6009 6010
244143414212 (0.652)	|0.497	0.071	0.071	0.013|
423332233433 (0.254)	|0.172	0.068	0.013	0.000|
244133434212 (0.067)	|0.031	0.000	0.035	0.000|
423332214212 (0.014)	|0.012	0.000	0.002	0.000|
Multiallelic Dprime: 0.192
BLOCK 1142.  MARKERS: 6013 6014 6015
244 (0.719)	|0.493	0.084	0.082	0.045	0.014|
434 (0.141)	|0.064	0.031	0.005	0.037	0.001|
242 (0.123)	|0.072	0.024	0.009	0.008	0.010|
234 (0.014)	|0.006	0.002	0.006	0.000	0.000|
Multiallelic Dprime: 0.217
BLOCK 1143.  MARKERS: 6018 6019 6020 6021 6022
13211 (0.633)	|0.611	0.020	0.004|
33213 (0.141)	|0.027	0.000	0.114|
31431 (0.105)	|0.015	0.066	0.023|
31231 (0.089)	|0.005	0.082	0.002|
33211 (0.026)	|0.000	0.020	0.002|
Multiallelic Dprime: 0.848
BLOCK 1144.  MARKERS: 6023 6024 6025
112 (0.657)	|0.502	0.055	0.099|
144 (0.188)	|0.060	0.122	0.004|
344 (0.147)	|0.074	0.068	0.005|
Multiallelic Dprime: 0.466
BLOCK 1145.  MARKERS: 6027 6028
33 (0.643)	|0.483	0.131	0.025|
13 (0.245)	|0.069	0.169	0.006|
11 (0.109)	|0.000	0.108	0.000|
Multiallelic Dprime: 0.639
BLOCK 1146.  MARKERS: 6029 6030 6031
311 (0.554)	|0.539	0.015	0.000|
144 (0.408)	|0.157	0.246	0.006|
314 (0.031)	|0.027	0.000	0.004|
Multiallelic Dprime: 0.886
BLOCK 1147.  MARKERS: 6032 6033 6034
222 (0.730)	|0.679	0.036	0.012|
444 (0.260)	|0.144	0.103	0.006|
242 (0.010)	|0.002	0.008	0.000|
Multiallelic Dprime: 0.588
BLOCK 1148.  MARKERS: 6036 6037 6038 6039 6040 6041
424141 (0.825)	|0.493	0.207	0.126|
242323 (0.146)	|0.036	0.099	0.012|
242341 (0.018)	|0.006	0.012	0.000|
Multiallelic Dprime: 0.517
BLOCK 1149.  MARKERS: 6042 6043
24 (0.538)	|0.489	0.041	0.008|
22 (0.323)	|0.103	0.082	0.134|
32 (0.139)	|0.095	0.034	0.010|
Multiallelic Dprime: 0.574
BLOCK 1150.  MARKERS: 6044 6045
24 (0.687)	|0.599	0.035	0.051|
22 (0.156)	|0.015	0.055	0.085|
42 (0.152)	|0.056	0.089	0.004|
Multiallelic Dprime: 0.630
BLOCK 1151.  MARKERS: 6046 6047 6048
212 (0.673)	|0.471	0.039	0.103	0.046	0.009	0.004|
432 (0.178)	|0.063	0.027	0.010	0.050	0.019	0.006|
434 (0.139)	|0.031	0.097	0.000	0.008	0.001	0.001|
Multiallelic Dprime: 0.510
BLOCK 1152.  MARKERS: 6049 6050 6051 6052 6053
43421 (0.565)	|0.556	0.004	0.000	0.001|
41241 (0.163)	|0.006	0.116	0.016	0.026|
43441 (0.112)	|0.066	0.036	0.000	0.001|
33423 (0.106)	|0.000	0.000	0.097	0.000|
43241 (0.030)	|0.000	0.031	0.000	0.000|
43423 (0.012)	|0.000	0.000	0.011	0.000|
Multiallelic Dprime: 0.863
BLOCK 1153.  MARKERS: 6054 6055 6056 6057 6058 6059
232132 (0.635)	|0.626	0.000	0.000	0.010|
224214 (0.192)	|0.030	0.036	0.121	0.000|
424214 (0.125)	|0.000	0.104	0.016	0.001|
224212 (0.028)	|0.028	0.000	0.000	0.000|
Multiallelic Dprime: 0.891
BLOCK 1154.  MARKERS: 6060 6061 6062
243 (0.699)	|0.548	0.094	0.010	0.048|
221 (0.143)	|0.043	0.089	0.002	0.009|
443 (0.138)	|0.005	0.001	0.091	0.035|
223 (0.015)	|0.012	0.003	0.000	0.000|
Multiallelic Dprime: 0.607
BLOCK 1155.  MARKERS: 6063 6064 6065 6066
2144 (0.609)	|0.604	0.000	0.003|
2121 (0.190)	|0.159	0.001	0.030|
1344 (0.103)	|0.000	0.098	0.001|
2344 (0.093)	|0.000	0.092	0.000|
Multiallelic Dprime: 0.877
BLOCK 1156.  MARKERS: 6067 6068
33 (0.768)	|0.478	0.208	0.083|
14 (0.193)	|0.140	0.023	0.030|
34 (0.032)	|0.021	0.008	0.003|
Multiallelic Dprime: 0.239
BLOCK 1157.  MARKERS: 6073 6074
44 (0.643)	|0.394	0.156	0.093|
24 (0.240)	|0.132	0.063	0.044|
42 (0.117)	|0.052	0.020	0.045|
Multiallelic Dprime: 0.104
BLOCK 1158.  MARKERS: 6076 6077
31 (0.579)	|0.277	0.248	0.053|
12 (0.240)	|0.231	0.007	0.000|
32 (0.182)	|0.070	0.100	0.011|
Multiallelic Dprime: 0.468
BLOCK 1159.  MARKERS: 6078 6079
13 (0.578)	|0.493	0.072	0.012|
31 (0.356)	|0.303	0.042	0.008|
33 (0.064)	|0.052	0.003	0.009|
Multiallelic Dprime: 0.035
BLOCK 1160.  MARKERS: 6082 6083 6084 6085
3213 (0.850)	|0.602	0.241	0.004	0.002|
1431 (0.118)	|0.000	0.000	0.108	0.009|
3431 (0.029)	|0.002	0.025	0.002	0.000|
Multiallelic Dprime: 0.829
BLOCK 1161.  MARKERS: 6086 6087 6088
313 (0.608)	|0.606	0.006	0.000|
113 (0.266)	|0.010	0.252	0.000|
331 (0.115)	|0.012	0.000	0.103|
333 (0.011)	|0.002	0.000	0.008|
Multiallelic Dprime: 0.956
BLOCK 1162.  MARKERS: 6089 6090
23 (0.630)	|0.572	0.024	0.019	0.015|
21 (0.258)	|0.031	0.185	0.040	0.000|
31 (0.112)	|0.009	0.015	0.084	0.001|
Multiallelic Dprime: 0.774
BLOCK 1163.  MARKERS: 6092 6093 6094 6095
4244 (0.612)	|0.514	0.096|
3142 (0.225)	|0.146	0.079|
3222 (0.142)	|0.119	0.022|
4242 (0.016)	|0.016	0.000|
Multiallelic Dprime: 0.227
BLOCK 1164.  MARKERS: 6098 6099
11 (0.798)	|0.645	0.108	0.040|
33 (0.197)	|0.077	0.023	0.093|
Multiallelic Dprime: 0.432
BLOCK 1165.  MARKERS: 6101 6102 6103 6104 6105 6106 6107
1234222 (0.724)	|0.675	0.049|
3312444 (0.133)	|0.063	0.070|
1234224 (0.133)	|0.130	0.003|
Multiallelic Dprime: 0.512
BLOCK 1166.  MARKERS: 6112 6113 6114 6115
3221 (0.876)	|0.414	0.180	0.159	0.120|
1344 (0.124)	|0.054	0.041	0.017	0.012|
Multiallelic Dprime: 0.143
BLOCK 1167.  MARKERS: 6116 6117 6118
114 (0.468)	|0.424	0.022	0.023|
134 (0.221)	|0.013	0.208	0.001|
334 (0.176)	|0.176	0.000	0.000|
113 (0.132)	|0.000	0.000	0.131|
Multiallelic Dprime: 0.864
BLOCK 1168.  MARKERS: 6119 6120
11 (0.612)	|0.507	0.000	0.106|
12 (0.231)	|0.002	0.228	0.000|
42 (0.157)	|0.070	0.063	0.024|
Multiallelic Dprime: 0.716
BLOCK 1169.  MARKERS: 6121 6122 6123
111 (0.578)	|0.248	0.204	0.118	0.008|
113 (0.292)	|0.114	0.052	0.093	0.028|
343 (0.130)	|0.074	0.039	0.013	0.002|
Multiallelic Dprime: 0.173
BLOCK 1170.  MARKERS: 6125 6126 6127 6128 6129
13311 (0.437)	|0.205	0.172	0.056	0.002|
31131 (0.294)	|0.131	0.104	0.055	0.003|
13314 (0.223)	|0.099	0.110	0.013	0.001|
33311 (0.038)	|0.003	0.008	0.000	0.028|
Multiallelic Dprime: 0.118
BLOCK 1171.  MARKERS: 6131 6132 6133 6134
2222 (0.442)	|0.406	0.009	0.018	0.000	0.000|
4424 (0.395)	|0.047	0.326	0.003	0.000	0.011|
2242 (0.127)	|0.045	0.001	0.078	0.000	0.000|
4222 (0.035)	|0.001	0.003	0.001	0.027	0.000|
Multiallelic Dprime: 0.827
BLOCK 1172.  MARKERS: 6135 6136 6137 6138 6139 6140 6141 6142 6143
114212111 (0.500)	|0.484	0.012|
331322133 (0.339)	|0.099	0.241|
114214411 (0.099)	|0.000	0.099|
114314111 (0.028)	|0.000	0.028|
331312111 (0.010)	|0.010	0.000|
Multiallelic Dprime: 0.800
BLOCK 1173.  MARKERS: 6144 6145 6146 6147
2113 (0.606)	|0.221	0.373	0.007|
3334 (0.387)	|0.347	0.017	0.021|
Multiallelic Dprime: 0.813
BLOCK 1174.  MARKERS: 6148 6149 6150 6151 6152 6153 6154 6155 6156 6157 6158
21414131111 (0.570)	|0.443	0.090	0.022|
43232313343 (0.392)	|0.260	0.099	0.030|
21414313343 (0.027)	|0.021	0.003	0.002|
Multiallelic Dprime: 0.206
BLOCK 1175.  MARKERS: 6160 6161 6162 6163 6164 6165 6166
1222333 (0.734)	|0.402	0.211	0.117|
3411221 (0.192)	|0.089	0.080	0.022|
3222333 (0.053)	|0.031	0.013	0.011|
Multiallelic Dprime: 0.109
BLOCK 1176.  MARKERS: 6172 6173
21 (0.535)	|0.413	0.112	0.009|
44 (0.309)	|0.044	0.251	0.004|
41 (0.154)	|0.081	0.063	0.010|
Multiallelic Dprime: 0.497
BLOCK 1177.  MARKERS: 6177 6178 6179
411 (0.539)	|0.220	0.293	0.024|
233 (0.427)	|0.239	0.176	0.006|
431 (0.022)	|0.014	0.008	0.000|
Multiallelic Dprime: 0.170
BLOCK 1178.  MARKERS: 6180 6181 6182 6183 6184 6185 6186
2312122 (0.483)	|0.345	0.138|
4141244 (0.477)	|0.424	0.052|
2342124 (0.031)	|0.014	0.018|
Multiallelic Dprime: 0.414
BLOCK 1179.  MARKERS: 6188 6189
44 (0.790)	|0.351	0.310	0.120|
22 (0.208)	|0.036	0.073	0.099|
Multiallelic Dprime: 0.327
BLOCK 1180.  MARKERS: 6190 6191 6192
443 (0.387)	|0.147	0.130	0.072	0.038|
311 (0.384)	|0.153	0.112	0.087	0.030|
413 (0.219)	|0.095	0.080	0.034	0.006|
Multiallelic Dprime: 0.071
BLOCK 1181.  MARKERS: 6196 6197 6198 6199
1224 (0.398)	|0.098	0.273	0.027|
3443 (0.323)	|0.267	0.036	0.019|
3444 (0.197)	|0.173	0.018	0.004|
3424 (0.073)	|0.006	0.032	0.034|
Multiallelic Dprime: 0.608
BLOCK 1182.  MARKERS: 6201 6202
32 (0.552)	|0.435	0.090	0.021|
24 (0.362)	|0.116	0.216	0.028|
22 (0.084)	|0.058	0.025	0.000|
Multiallelic Dprime: 0.447
BLOCK 1183.  MARKERS: 6203 6204
33 (0.610)	|0.393	0.109	0.106|
21 (0.332)	|0.204	0.106	0.021|
23 (0.049)	|0.008	0.004	0.032|
Multiallelic Dprime: 0.153
BLOCK 1184.  MARKERS: 6206 6207 6208 6209 6210 6211 6212
1222414 (0.609)	|0.573	0.021	0.000	0.009|
2322212 (0.220)	|0.066	0.151	0.000	0.004|
1213432 (0.161)	|0.121	0.000	0.041	0.000|
Multiallelic Dprime: 0.672
BLOCK 1185.  MARKERS: 6213 6214 6215 6216 6217 6218
233434 (0.769)	|0.566	0.047	0.156|
114212 (0.173)	|0.005	0.168	0.000|
234234 (0.044)	|0.044	0.000	0.000|
214212 (0.012)	|0.002	0.011	0.000|
Multiallelic Dprime: 0.770
BLOCK 1186.  MARKERS: 6219 6220
32 (0.619)	|0.518	0.074	0.027|
14 (0.224)	|0.073	0.023	0.128|
34 (0.157)	|0.023	0.106	0.028|
Multiallelic Dprime: 0.566
BLOCK 1187.  MARKERS: 6221 6222
32 (0.617)	|0.349	0.259|
12 (0.203)	|0.131	0.071|
34 (0.180)	|0.149	0.031|
Multiallelic Dprime: 0.267
BLOCK 1188.  MARKERS: 6224 6225 6226
423 (0.629)	|0.490	0.131	0.005|
244 (0.360)	|0.041	0.293	0.023|
Multiallelic Dprime: 0.742
BLOCK 1189.  MARKERS: 6227 6228 6229
213 (0.529)	|0.499	0.031|
141 (0.429)	|0.036	0.388|
143 (0.032)	|0.032	0.000|
Multiallelic Dprime: 0.872
BLOCK 1190.  MARKERS: 6230 6231
32 (0.573)	|0.458	0.107	0.008|
14 (0.421)	|0.365	0.047	0.004|
Multiallelic Dprime: 0.267
BLOCK 1191.  MARKERS: 6232 6233
41 (0.828)	|0.463	0.227	0.138|
24 (0.154)	|0.044	0.101	0.009|
44 (0.012)	|0.003	0.009	0.000|
Multiallelic Dprime: 0.489
BLOCK 1192.  MARKERS: 6234 6235
43 (0.510)	|0.210	0.140	0.160|
13 (0.339)	|0.095	0.130	0.112|
11 (0.151)	|0.030	0.062	0.059|
Multiallelic Dprime: 0.139
BLOCK 1193.  MARKERS: 6237 6238
44 (0.335)	|0.148	0.112	0.075|
24 (0.332)	|0.151	0.078	0.103|
22 (0.331)	|0.123	0.118	0.090|
Multiallelic Dprime: 0.089
BLOCK 1194.  MARKERS: 6241 6242
34 (0.423)	|0.410	0.014	0.000|
13 (0.310)	|0.035	0.063	0.212|
33 (0.268)	|0.003	0.262	0.000|
Multiallelic Dprime: 0.871
BLOCK 1195.  MARKERS: 6243 6244
33 (0.442)	|0.378	0.049	0.015|
13 (0.340)	|0.097	0.157	0.086|
32 (0.217)	|0.178	0.034	0.005|
Multiallelic Dprime: 0.553
BLOCK 1196.  MARKERS: 6245 6246
41 (0.654)	|0.432	0.182	0.015	0.004	0.008|
21 (0.240)	|0.018	0.214	0.002	0.002	0.002|
43 (0.106)	|0.002	0.049	0.045	0.011	0.000|
Multiallelic Dprime: 0.716
BLOCK 1197.  MARKERS: 6248 6249 6250 6251 6252
11132 (0.452)	|0.155	0.094	0.077	0.085	0.038|
33314 (0.445)	|0.166	0.103	0.058	0.051	0.062|
33312 (0.061)	|0.033	0.011	0.003	0.001	0.011|
31332 (0.016)	|0.000	0.006	0.005	0.003	0.002|
31132 (0.010)	|0.000	0.002	0.003	0.004	0.001|
Multiallelic Dprime: 0.130
BLOCK 1198.  MARKERS: 6254 6255 6256 6257 6258 6259 6260 6261
31334412 (0.363)	|0.025	0.283	0.034	0.018|
11134432 (0.221)	|0.005	0.008	0.208	0.000|
11334432 (0.147)	|0.060	0.009	0.008	0.070|
12332134 (0.146)	|0.141	0.002	0.000	0.000|
11324432 (0.116)	|0.100	0.000	0.011	0.000|
Multiallelic Dprime: 0.807
BLOCK 1199.  MARKERS: 6263 6264 6265
141 (0.332)	|0.024	0.167	0.121	0.021	0.002|
313 (0.308)	|0.060	0.067	0.021	0.056	0.105|
341 (0.259)	|0.221	0.030	0.002	0.004	0.000|
311 (0.092)	|0.026	0.018	0.000	0.045	0.002|
Multiallelic Dprime: 0.591
BLOCK 1200.  MARKERS: 6266 6267 6268 6269
2144 (0.331)	|0.185	0.083	0.041	0.020|
2143 (0.283)	|0.153	0.066	0.048	0.009|
2123 (0.145)	|0.056	0.059	0.020	0.010|
2343 (0.126)	|0.074	0.031	0.019	0.003|
4143 (0.112)	|0.068	0.028	0.009	0.006|
Multiallelic Dprime: 0.102
BLOCK 1201.  MARKERS: 6273 6274 6275 6276 6277 6278
424422 (0.541)	|0.512	0.014	0.013|
234421 (0.265)	|0.017	0.242	0.003|
222311 (0.135)	|0.126	0.000	0.011|
224422 (0.048)	|0.005	0.016	0.026|
Multiallelic Dprime: 0.840
BLOCK 1202.  MARKERS: 6279 6280
13 (0.665)	|0.160	0.432	0.072|
31 (0.272)	|0.261	0.009	0.002|
33 (0.060)	|0.051	0.008	0.000|
Multiallelic Dprime: 0.888
BLOCK 1203.  MARKERS: 6281 6282
41 (0.474)	|0.261	0.213|
22 (0.450)	|0.223	0.227|
21 (0.074)	|0.032	0.042|
Multiallelic Dprime: 0.064
BLOCK 1204.  MARKERS: 6285 6286
24 (0.518)	|0.300	0.180	0.035|
32 (0.482)	|0.308	0.152	0.020|
Multiallelic Dprime: 0.079
BLOCK 1205.  MARKERS: 6294 6295 6296
111 (0.609)	|0.344	0.000	0.208	0.053|
223 (0.332)	|0.000	0.326	0.001	0.003|
123 (0.054)	|0.051	0.000	0.000	0.001|
Multiallelic Dprime: 0.905
BLOCK 1206.  MARKERS: 6297 6298 6299 6300
3331 (0.395)	|0.154	0.161	0.054	0.011	0.007|
1233 (0.327)	|0.185	0.096	0.035	0.008	0.000|
3211 (0.212)	|0.135	0.035	0.036	0.000	0.007|
3231 (0.058)	|0.021	0.019	0.010	0.002	0.004|
Multiallelic Dprime: 0.194
BLOCK 1207.  MARKERS: 6304 6305 6306 6307 6308
12143 (0.498)	|0.453	0.030	0.006|
22143 (0.315)	|0.011	0.302	0.000|
11331 (0.135)	|0.005	0.006	0.123|
11133 (0.023)	|0.023	0.000	0.000|
12133 (0.018)	|0.015	0.004	0.000|
Multiallelic Dprime: 0.884
BLOCK 1208.  MARKERS: 6309 6310 6311 6312 6313
32131 (0.504)	|0.400	0.044	0.062|
24342 (0.351)	|0.091	0.255	0.006|
24332 (0.132)	|0.027	0.046	0.059|
Multiallelic Dprime: 0.543
BLOCK 1209.  MARKERS: 6314 6315 6316 6317
3222 (0.523)	|0.410	0.101	0.008	0.004|
3242 (0.346)	|0.218	0.079	0.041	0.009|
1121 (0.128)	|0.096	0.006	0.017	0.008|
Multiallelic Dprime: 0.214
BLOCK 1210.  MARKERS: 6319 6320 6321 6322
3422 (0.724)	|0.603	0.093	0.027|
1244 (0.185)	|0.178	0.005	0.003|
1222 (0.065)	|0.061	0.003	0.000|
1224 (0.020)	|0.018	0.003	0.000|
Multiallelic Dprime: 0.634
BLOCK 1211.  MARKERS: 6325 6326 6327
424 (0.862)	|0.480	0.220	0.163|
332 (0.103)	|0.071	0.023	0.010|
334 (0.030)	|0.010	0.013	0.006|
Multiallelic Dprime: 0.144
BLOCK 1212.  MARKERS: 6330 6331
32 (0.564)	|0.317	0.140	0.107|
12 (0.257)	|0.171	0.026	0.059|
34 (0.179)	|0.106	0.042	0.031|
Multiallelic Dprime: 0.131
BLOCK 1213.  MARKERS: 6339 6340
23 (0.594)	|0.565	0.000	0.006	0.012	0.000|
43 (0.209)	|0.005	0.192	0.005	0.001	0.000|
44 (0.197)	|0.007	0.000	0.170	0.000	0.010|
Multiallelic Dprime: 0.953
BLOCK 1214.  MARKERS: 6343 6344 6345 6346 6347 6348 6349 6350 6351
231121122 (0.576)	|0.313	0.265|
433323322 (0.190)	|0.107	0.084|
413343334 (0.181)	|0.089	0.093|
233121122 (0.013)	|0.009	0.004|
433121122 (0.012)	|0.006	0.004|
Multiallelic Dprime: 0.039
BLOCK 1215.  MARKERS: 6356 6357 6358
213 (0.532)	|0.316	0.201	0.014|
441 (0.465)	|0.286	0.167	0.013|
Multiallelic Dprime: 0.028
BLOCK 1216.  MARKERS: 6359 6360
12 (0.603)	|0.310	0.131	0.119	0.012	0.007	0.011|
24 (0.369)	|0.249	0.063	0.049	0.003	0.004	0.000|
22 (0.028)	|0.007	0.011	0.008	0.000	0.001	0.000|
Multiallelic Dprime: 0.202
BLOCK 1217.  MARKERS: 6362 6363 6364 6365 6366 6367 6368 6369 6370 6371
4114422243 (0.567)	|0.297	0.011	0.002	0.132	0.119	0.003|
3414444423 (0.206)	|0.001	0.000	0.178	0.000	0.000	0.026|
4132144422 (0.176)	|0.002	0.167	0.003	0.002	0.000	0.002|
4132144423 (0.015)	|0.000	0.008	0.007	0.000	0.000	0.000|
4132144443 (0.012)	|0.000	0.010	0.001	0.000	0.000	0.000|
3414422243 (0.011)	|0.011	0.000	0.000	0.000	0.000	0.000|
Multiallelic Dprime: 0.937
BLOCK 1218.  MARKERS: 6373 6374 6375 6376 6377
22144 (0.312)	|0.173	0.047	0.033	0.049	0.004|
22122 (0.202)	|0.047	0.063	0.041	0.026	0.022|
24322 (0.191)	|0.023	0.048	0.097	0.013	0.003|
14322 (0.140)	|0.044	0.037	0.006	0.053	0.000|
22142 (0.123)	|0.037	0.049	0.017	0.016	0.000|
22322 (0.031)	|0.002	0.002	0.000	0.025	0.000|
Multiallelic Dprime: 0.316
BLOCK 1219.  MARKERS: 6379 6380 6381 6382 6383
43332 (0.327)	|0.328	0.000	0.000|
23322 (0.247)	|0.002	0.236	0.010|
23122 (0.194)	|0.194	0.000	0.000|
21324 (0.182)	|0.000	0.182	0.000|
21322 (0.028)	|0.024	0.004	0.000|
Multiallelic Dprime: 0.979
BLOCK 1220.  MARKERS: 6384 6385
32 (0.564)	|0.378	0.149	0.009	0.020	0.002|
24 (0.426)	|0.036	0.027	0.167	0.145	0.028|
22 (0.010)	|0.005	0.003	0.000	0.003	0.000|
Multiallelic Dprime: 0.773
BLOCK 1221.  MARKERS: 6387 6388 6389 6390 6391 6392 6393 6394 6395 6396 6397 6398
222333132241 (0.418)	|0.080	0.228	0.003	0.000	0.089	0.002	0.010|
222311212223 (0.177)	|0.005	0.000	0.004	0.069	0.016	0.072	0.003|
222333232341 (0.177)	|0.009	0.010	0.116	0.033	0.006	0.002	0.000|
313433234241 (0.167)	|0.146	0.002	0.000	0.015	0.003	0.000	0.000|
222333232343 (0.028)	|0.000	0.000	0.000	0.000	0.000	0.028	0.000|
Multiallelic Dprime: 0.757
BLOCK 1222.  MARKERS: 6399 6400 6401 6402 6403 6404
323224 (0.249)	|0.160	0.001	0.087|
421231 (0.239)	|0.000	0.241	0.000|
421221 (0.136)	|0.134	0.000	0.000|
441421 (0.120)	|0.120	0.000	0.000|
421224 (0.114)	|0.010	0.000	0.103|
421421 (0.110)	|0.109	0.000	0.000|
421424 (0.014)	|0.000	0.000	0.014|
Multiallelic Dprime: 0.837
BLOCK 1223.  MARKERS: 6405 6406
24 (0.545)	|0.511	0.010	0.021|
22 (0.245)	|0.027	0.217	0.003|
44 (0.210)	|0.091	0.000	0.119|
Multiallelic Dprime: 0.786
BLOCK 1224.  MARKERS: 6407 6408
31 (0.629)	|0.132	0.184	0.152	0.122	0.038|
33 (0.227)	|0.222	0.005	0.000	0.000	0.000|
41 (0.144)	|0.003	0.105	0.031	0.001	0.004|
Multiallelic Dprime: 0.566
BLOCK 1225.  MARKERS: 6410 6411 6412 6413 6414
22143 (0.356)	|0.259	0.028	0.008	0.050|
13143 (0.295)	|0.122	0.073	0.081	0.013|
12323 (0.183)	|0.101	0.055	0.005	0.016|
12144 (0.123)	|0.053	0.039	0.016	0.012|
12143 (0.041)	|0.016	0.005	0.012	0.004|
Multiallelic Dprime: 0.313
BLOCK 1226.  MARKERS: 6415 6416 6417 6418 6419 6420 6421 6422 6423 6424 6425 6426 6427 6428 6429
214313322433323 (0.550)	|0.494	0.006	0.022	0.027|
234341113433323 (0.200)	|0.014	0.167	0.001	0.012|
234141112324134 (0.122)	|0.003	0.007	0.110	0.000|
432341112434324 (0.093)	|0.019	0.001	0.000	0.073|
Multiallelic Dprime: 0.823
BLOCK 1227.  MARKERS: 6430 6431 6432 6433 6434 6435 6436 6437 6438 6439
4431313444 (0.543)	|0.337	0.135	0.066|
4431341444 (0.187)	|0.128	0.010	0.050|
3211213221 (0.138)	|0.137	0.000	0.003|
4434313444 (0.115)	|0.105	0.007	0.004|
Multiallelic Dprime: 0.465
BLOCK 1228.  MARKERS: 6441 6442
23 (0.723)	|0.503	0.220	0.000|
21 (0.153)	|0.000	0.001	0.152|
41 (0.124)	|0.068	0.056	0.000|
Multiallelic Dprime: 0.578
BLOCK 1229.  MARKERS: 6443 6444 6445
224 (0.568)	|0.562	0.006|
212 (0.276)	|0.077	0.196|
124 (0.153)	|0.145	0.007|
Multiallelic Dprime: 0.919
BLOCK 1230.  MARKERS: 6446 6447 6448
113 (0.783)	|0.374	0.334	0.000	0.060|
332 (0.211)	|0.011	0.009	0.188	0.002|
Multiallelic Dprime: 0.894
BLOCK 1231.  MARKERS: 6452 6453 6454 6455 6456
44222 (0.382)	|0.241	0.030	0.012	0.023	0.062	0.012|
41322 (0.344)	|0.015	0.178	0.027	0.090	0.005	0.029|
14243 (0.192)	|0.003	0.008	0.146	0.017	0.000	0.017|
14222 (0.064)	|0.006	0.000	0.004	0.028	0.013	0.007|
Multiallelic Dprime: 0.690
BLOCK 1232.  MARKERS: 6459 6460 6461 6462 6463
22443 (0.272)	|0.206	0.051	0.008	0.003	0.000|
42423 (0.217)	|0.146	0.031	0.021	0.013	0.000|
41241 (0.193)	|0.060	0.035	0.079	0.000	0.012|
42443 (0.159)	|0.117	0.032	0.004	0.000	0.001|
41443 (0.081)	|0.051	0.022	0.002	0.001	0.001|
41243 (0.069)	|0.030	0.028	0.007	0.002	0.000|
Multiallelic Dprime: 0.321
BLOCK 1233.  MARKERS: 6465 6466 6467 6468 6469 6470 6471 6472 6473
221312124 (0.610)	|0.261	0.277	0.073|
433332124 (0.204)	|0.095	0.084	0.026|
231114341 (0.121)	|0.010	0.010	0.097|
231312124 (0.020)	|0.019	0.000	0.001|
231114324 (0.015)	|0.002	0.014	0.000|
Multiallelic Dprime: 0.296
BLOCK 1234.  MARKERS: 6475 6476
31 (0.403)	|0.390	0.013	0.000|
34 (0.387)	|0.000	0.291	0.096|
14 (0.205)	|0.000	0.003	0.203|
Multiallelic Dprime: 0.877
BLOCK 1235.  MARKERS: 6477 6478
22 (0.394)	|0.394	0.000	0.000|
32 (0.307)	|0.001	0.306	0.000|
23 (0.299)	|0.090	0.000	0.209|
Multiallelic Dprime: 0.908
BLOCK 1236.  MARKERS: 6479 6480
24 (0.486)	|0.384	0.008	0.000	0.000	0.092|
42 (0.305)	|0.000	0.000	0.188	0.104	0.000|
44 (0.209)	|0.000	0.209	0.000	0.000	0.000|
Multiallelic Dprime: 0.992
BLOCK 1237.  MARKERS: 6481 6482 6483 6484 6485 6486 6487 6488
34342413 (0.384)	|0.019	0.260	0.012	0.004	0.087|
34342411 (0.217)	|0.190	0.013	0.004	0.006	0.000|
14314231 (0.189)	|0.013	0.005	0.141	0.011	0.016|
12114231 (0.104)	|0.102	0.000	0.000	0.000	0.000|
32314231 (0.091)	|0.000	0.000	0.002	0.089	0.000|
Multiallelic Dprime: 0.853
BLOCK 1238.  MARKERS: 6490 6491 6492 6493 6494 6495
314243 (0.326)	|0.326	0.000	0.000	0.000|
312243 (0.291)	|0.291	0.000	0.000	0.000|
412243 (0.158)	|0.159	0.000	0.000	0.000|
412421 (0.111)	|0.001	0.000	0.096	0.013|
432243 (0.105)	|0.000	0.102	0.000	0.000|
Multiallelic Dprime: 0.999
BLOCK 1239.  MARKERS: 6496 6497 6498 6499 6500 6501 6502 6503 6504 6505
4343213321 (0.785)	|0.496	0.223	0.065|
1421221133 (0.104)	|0.099	0.005	0.002|
4321423121 (0.096)	|0.003	0.092	0.001|
1323211133 (0.013)	|0.000	0.000	0.013|
Multiallelic Dprime: 0.345
BLOCK 1240.  MARKERS: 6506 6507
11 (0.600)	|0.373	0.225|
33 (0.319)	|0.181	0.130|
31 (0.081)	|0.072	0.009|
Multiallelic Dprime: 0.102
BLOCK 1241.  MARKERS: 6509 6510
12 (0.625)	|0.283	0.154	0.090	0.062	0.035|
21 (0.364)	|0.194	0.046	0.036	0.042	0.046|
Multiallelic Dprime: 0.182
BLOCK 1242.  MARKERS: 6513 6514 6515 6516 6517 6518 6519 6520
34142342 (0.480)	|0.473	0.006|
32342344 (0.203)	|0.203	0.000|
12342344 (0.127)	|0.127	0.000|
32314124 (0.105)	|0.000	0.099|
34142344 (0.082)	|0.082	0.000|
Multiallelic Dprime: 0.946
BLOCK 1243.  MARKERS: 6521 6522 6523 6524 6525
14422 (0.889)	|0.473	0.301	0.114|
33233 (0.104)	|0.042	0.063	0.000|
Multiallelic Dprime: 0.372
BLOCK 1244.  MARKERS: 6526 6527
21 (0.515)	|0.175	0.146	0.135	0.058|
23 (0.371)	|0.133	0.113	0.099	0.027|
41 (0.114)	|0.030	0.011	0.034	0.039|
Multiallelic Dprime: 0.083
BLOCK 1245.  MARKERS: 6528 6529 6530 6531 6532 6533
213214 (0.339)	|0.188	0.124	0.026|
133434 (0.270)	|0.131	0.095	0.043|
213232 (0.266)	|0.133	0.064	0.070|
211232 (0.122)	|0.046	0.054	0.023|
Multiallelic Dprime: 0.120
BLOCK 1246.  MARKERS: 6535 6536
33 (0.500)	|0.008	0.139	0.137	0.127	0.060	0.010	0.009|
34 (0.338)	|0.317	0.007	0.003	0.005	0.000	0.004	0.001|
13 (0.162)	|0.000	0.140	0.012	0.004	0.000	0.000	0.000|
Multiallelic Dprime: 0.772
BLOCK 1247.  MARKERS: 6537 6538 6539 6540 6541 6542 6543 6544 6545
131433222 (0.323)	|0.323	0.002|
313213432 (0.284)	|0.135	0.147|
313211432 (0.154)	|0.150	0.003|
131433224 (0.135)	|0.136	0.000|
333211432 (0.060)	|0.060	0.000|
131433232 (0.015)	|0.007	0.008|
333213432 (0.011)	|0.011	0.000|
Multiallelic Dprime: 0.926
BLOCK 1248.  MARKERS: 6546 6547 6548
243 (0.836)	|0.183	0.234	0.268	0.149|
121 (0.162)	|0.103	0.042	0.004	0.012|
Multiallelic Dprime: 0.495
BLOCK 1249.  MARKERS: 6549 6550 6551
321 (0.288)	|0.272	0.000	0.000	0.000	0.000	0.000	0.000	0.000|
214 (0.276)	|0.000	0.203	0.000	0.001	0.028	0.022	0.009	0.000|
224 (0.275)	|0.069	0.005	0.002	0.114	0.040	0.036	0.002	0.000|
324 (0.161)	|0.000	0.003	0.127	0.002	0.003	0.000	0.000	0.011|
Multiallelic Dprime: 0.849
BLOCK 1250.  MARKERS: 6553 6554 6555 6556 6557 6558 6559 6560 6561 6562 6563 6564 6565 6566 6567 6568
2221221231132321 (0.344)	|0.137	0.184	0.021|
2432243443311333 (0.213)	|0.162	0.022	0.022|
4432443443311333 (0.130)	|0.126	0.004	0.000|
2432241231132121 (0.118)	|0.085	0.018	0.014|
4432443443332333 (0.069)	|0.060	0.009	0.000|
2432241231132321 (0.058)	|0.009	0.026	0.023|
2432243443332333 (0.012)	|0.012	0.000	0.000|
4432243443311333 (0.011)	|0.010	0.000	0.000|
Multiallelic Dprime: 0.512
BLOCK 1251.  MARKERS: 6569 6570 6571 6572 6573
22334 (0.632)	|0.170	0.219	0.243|
31212 (0.273)	|0.273	0.000	0.000|
31214 (0.084)	|0.002	0.069	0.014|
Multiallelic Dprime: 0.710
BLOCK 1252.  MARKERS: 6574 6575
44 (0.456)	|0.364	0.019	0.018	0.054|
42 (0.288)	|0.033	0.135	0.117	0.000|
22 (0.257)	|0.045	0.160	0.030	0.020|
Multiallelic Dprime: 0.619
BLOCK 1253.  MARKERS: 6577 6578 6579 6580 6581 6582 6583 6584
43431241 (0.442)	|0.333	0.065	0.043|
21233221 (0.314)	|0.093	0.115	0.102|
41423423 (0.164)	|0.146	0.017	0.000|
43433421 (0.074)	|0.011	0.017	0.044|
Multiallelic Dprime: 0.476
BLOCK 1254.  MARKERS: 6585 6586 6587 6588
2323 (0.586)	|0.291	0.126	0.169|
4123 (0.218)	|0.078	0.050	0.091|
2341 (0.187)	|0.038	0.124	0.025|
Multiallelic Dprime: 0.263
BLOCK 1255.  MARKERS: 6589 6590
33 (0.411)	|0.150	0.222	0.036|
13 (0.300)	|0.258	0.014	0.029|
31 (0.289)	|0.018	0.092	0.178|
Multiallelic Dprime: 0.527
BLOCK 1256.  MARKERS: 6591 6592
22 (0.425)	|0.161	0.073	0.114	0.074|
42 (0.329)	|0.106	0.099	0.090	0.032|
24 (0.244)	|0.045	0.100	0.060	0.038|
Multiallelic Dprime: 0.149
BLOCK 1257.  MARKERS: 6593 6594 6595
332 (0.312)	|0.147	0.124	0.040|
334 (0.273)	|0.145	0.054	0.074|
342 (0.265)	|0.188	0.024	0.053|
234 (0.145)	|0.101	0.041	0.004|
Multiallelic Dprime: 0.243
BLOCK 1258.  MARKERS: 6597 6598
34 (0.586)	|0.395	0.085	0.105|
32 (0.242)	|0.097	0.116	0.029|
14 (0.170)	|0.139	0.030	0.000|
Multiallelic Dprime: 0.298
BLOCK 1259.  MARKERS: 6601 6602
33 (0.631)	|0.384	0.176	0.059|
11 (0.231)	|0.140	0.068	0.022|
13 (0.136)	|0.076	0.043	0.015|
Multiallelic Dprime: 0.027
BLOCK 1260.  MARKERS: 6606 6607 6608 6609 6610 6611
323221 (0.599)	|0.458	0.064	0.043	0.002	0.025	0.006|
123221 (0.289)	|0.011	0.152	0.078	0.029	0.000	0.016|
341443 (0.096)	|0.004	0.000	0.007	0.075	0.000	0.000|
Multiallelic Dprime: 0.751
BLOCK 1261.  MARKERS: 6612 6613 6614 6615 6616 6617 6618
2231112 (0.483)	|0.214	0.234	0.034|
2231212 (0.217)	|0.111	0.039	0.067|
4431112 (0.129)	|0.079	0.032	0.018|
2223134 (0.109)	|0.051	0.024	0.034|
2221112 (0.025)	|0.003	0.020	0.002|
4231112 (0.024)	|0.006	0.011	0.007|
Multiallelic Dprime: 0.252
BLOCK 1262.  MARKERS: 6622 6623 6624
134 (0.467)	|0.026	0.194	0.202	0.000	0.032	0.011|
114 (0.371)	|0.301	0.036	0.004	0.000	0.017	0.000|
412 (0.162)	|0.000	0.000	0.000	0.155	0.000	0.000|
Multiallelic Dprime: 0.847
BLOCK 1263.  MARKERS: 6625 6626 6627 6628 6629 6630 6631 6632 6633 6634 6635
21111231213 (0.327)	|0.133	0.090	0.030	0.019	0.041	0.009|
21121221223 (0.230)	|0.076	0.058	0.026	0.026	0.005	0.035|
21121231223 (0.207)	|0.061	0.047	0.031	0.036	0.015	0.014|
43312433311 (0.156)	|0.066	0.029	0.017	0.022	0.017	0.003|
21111433311 (0.048)	|0.031	0.007	0.002	0.004	0.004	0.002|
21121231213 (0.011)	|0.001	0.000	0.008	0.000	0.000	0.000|
Multiallelic Dprime: 0.173
BLOCK 1264.  MARKERS: 6639 6640 6641 6642 6643 6644
324413 (0.377)	|0.212	0.055	0.086	0.020|
334413 (0.236)	|0.179	0.028	0.019	0.011|
324433 (0.114)	|0.029	0.039	0.038	0.008|
122211 (0.108)	|0.018	0.071	0.008	0.010|
122213 (0.087)	|0.051	0.007	0.018	0.012|
324213 (0.065)	|0.018	0.044	0.000	0.002|
Multiallelic Dprime: 0.359
BLOCK 1265.  MARKERS: 6647 6648 6649 6650 6651 6652 6653
4331441 (0.512)	|0.390	0.000	0.120	0.002	0.000	0.000|
2421443 (0.244)	|0.000	0.229	0.000	0.000	0.001	0.012|
2423221 (0.175)	|0.000	0.000	0.054	0.066	0.048	0.000|
2421441 (0.063)	|0.012	0.052	0.000	0.000	0.000	0.000|
Multiallelic Dprime: 0.877
BLOCK 1266.  MARKERS: 6654 6655 6656 6657 6658 6659 6660 6661 6662 6663 6664 6665 6666 6667 6668 6669 6670 6671 6672 6673
33334232224441231242 (0.400)	|0.337	0.003	0.048	0.008|
13112242242221421133 (0.281)	|0.008	0.203	0.020	0.046|
12334434424441232242 (0.172)	|0.046	0.004	0.121	0.002|
12314232242443221233 (0.068)	|0.001	0.004	0.002	0.060|
13314232242443221233 (0.049)	|0.002	0.004	0.000	0.043|
13112242242221421132 (0.013)	|0.002	0.007	0.003	0.000|
Multiallelic Dprime: 0.726
BLOCK 1267.  MARKERS: 6674 6675 6676 6677 6678 6679
222321 (0.398)	|0.396	0.003	0.000|
114312 (0.230)	|0.000	0.009	0.221|
222121 (0.195)	|0.000	0.195	0.000|
114311 (0.160)	|0.011	0.149	0.000|
Multiallelic Dprime: 0.967
BLOCK 1268.  MARKERS: 6681 6682
34 (0.411)	|0.396	0.011|
32 (0.365)	|0.248	0.115|
42 (0.224)	|0.222	0.000|
Multiallelic Dprime: 0.857
BLOCK 1269.  MARKERS: 6683 6684
43 (0.866)	|0.549	0.110	0.191	0.015|
31 (0.126)	|0.005	0.118	0.000	0.000|
Multiallelic Dprime: 0.951
BLOCK 1270.  MARKERS: 6685 6686 6687
142 (0.555)	|0.273	0.187	0.095|
122 (0.234)	|0.143	0.038	0.053|
341 (0.191)	|0.172	0.012	0.007|
141 (0.014)	|0.012	0.000	0.000|
Multiallelic Dprime: 0.384
BLOCK 1271.  MARKERS: 6690 6691
12 (0.603)	|0.061	0.250	0.203	0.040	0.020	0.013	0.015|
32 (0.238)	|0.224	0.004	0.006	0.000	0.000	0.002	0.000|
14 (0.159)	|0.035	0.022	0.000	0.098	0.000	0.001	0.000|
Multiallelic Dprime: 0.760
BLOCK 1272.  MARKERS: 6692 6693 6694 6695 6696 6697
433423 (0.320)	|0.232	0.039	0.046|
411223 (0.275)	|0.189	0.081	0.005|
211243 (0.209)	|0.064	0.116	0.028|
413421 (0.139)	|0.080	0.034	0.024|
211223 (0.020)	|0.011	0.006	0.003|
413423 (0.016)	|0.012	0.004	0.000|
411423 (0.015)	|0.007	0.007	0.000|
Multiallelic Dprime: 0.291
BLOCK 1273.  MARKERS: 6699 6700 6701
142 (0.600)	|0.423	0.132	0.045|
121 (0.288)	|0.187	0.084	0.017|
321 (0.108)	|0.073	0.030	0.005|
Multiallelic Dprime: 0.071
BLOCK 1274.  MARKERS: 6708 6709
23 (0.687)	|0.371	0.117	0.199|
41 (0.246)	|0.052	0.180	0.014|
21 (0.066)	|0.015	0.007	0.045|
Multiallelic Dprime: 0.483
BLOCK 1275.  MARKERS: 6711 6712
33 (0.438)	|0.375	0.012	0.000	0.006	0.038	0.000|
13 (0.304)	|0.021	0.014	0.148	0.085	0.001	0.020|
31 (0.258)	|0.010	0.222	0.010	0.000	0.014	0.000|
Multiallelic Dprime: 0.857
BLOCK 1276.  MARKERS: 6714 6715 6716 6717 6718 6719
321444 (0.405)	|0.389	0.015	0.001|
141442 (0.247)	|0.000	0.243	0.005|
124214 (0.158)	|0.000	0.023	0.135|
121214 (0.091)	|0.000	0.021	0.070|
121444 (0.052)	|0.000	0.052	0.000|
121244 (0.021)	|0.019	0.001	0.000|
Multiallelic Dprime: 0.903
BLOCK 1277.  MARKERS: 6720 6721
44 (0.417)	|0.358	0.000	0.052	0.000|
34 (0.367)	|0.297	0.000	0.066	0.000|
33 (0.214)	|0.000	0.130	0.000	0.082|
Multiallelic Dprime: 0.683
BLOCK 1278.  MARKERS: 6723 6724 6725 6726 6727 6728 6729
2221213 (0.653)	|0.533	0.123|
4111434 (0.130)	|0.038	0.092|
2224233 (0.119)	|0.097	0.023|
2121433 (0.082)	|0.018	0.063|
Multiallelic Dprime: 0.434
BLOCK 1279.  MARKERS: 6730 6731
42 (0.695)	|0.462	0.233	0.002|
14 (0.304)	|0.018	0.068	0.218|
Multiallelic Dprime: 0.714
BLOCK 1280.  MARKERS: 6732 6733
44 (0.478)	|0.463	0.015|
34 (0.301)	|0.182	0.119|
41 (0.221)	|0.221	0.000|
Multiallelic Dprime: 0.838
BLOCK 1281.  MARKERS: 6734 6735
32 (0.867)	|0.444	0.210	0.041	0.098	0.071|
24 (0.133)	|0.003	0.031	0.098	0.000	0.000|
Multiallelic Dprime: 0.697
BLOCK 1282.  MARKERS: 6736 6737 6738 6739
1442 (0.447)	|0.331	0.000	0.094	0.022|
3243 (0.241)	|0.004	0.237	0.000	0.000|
1443 (0.140)	|0.115	0.003	0.022	0.000|
1422 (0.100)	|0.096	0.000	0.004	0.000|
3443 (0.071)	|0.071	0.000	0.000	0.000|
Multiallelic Dprime: 0.717
BLOCK 1283.  MARKERS: 6741 6742 6743
322 (0.619)	|0.539	0.006	0.008	0.067|
324 (0.239)	|0.008	0.229	0.000	0.002|
142 (0.120)	|0.008	0.011	0.101	0.000|
342 (0.022)	|0.000	0.000	0.021	0.000|
Multiallelic Dprime: 0.923
BLOCK 1284.  MARKERS: 6744 6745 6746
232 (0.555)	|0.408	0.124	0.021|
112 (0.246)	|0.017	0.085	0.144|
234 (0.130)	|0.055	0.065	0.011|
132 (0.068)	|0.062	0.007	0.000|
Multiallelic Dprime: 0.491
BLOCK 1285.  MARKERS: 6749 6750
42 (0.541)	|0.440	0.072	0.002	0.000	0.016	0.002|
12 (0.280)	|0.042	0.219	0.000	0.000	0.000	0.013|
11 (0.177)	|0.000	0.002	0.121	0.041	0.009	0.000|
Multiallelic Dprime: 0.787
BLOCK 1286.  MARKERS: 6751 6752 6753 6754 6755 6756 6757
4311333 (0.484)	|0.420	0.000	0.056	0.000	0.000|
2141341 (0.293)	|0.284	0.000	0.000	0.000	0.000|
4142241 (0.123)	|0.011	0.109	0.000	0.000	0.000|
4111333 (0.042)	|0.042	0.000	0.000	0.000	0.000|
4311341 (0.025)	|0.001	0.000	0.000	0.008	0.016|
4141341 (0.016)	|0.002	0.000	0.000	0.013	0.000|
Multiallelic Dprime: 0.765
BLOCK 1287.  MARKERS: 6760 6761 6762 6763 6764 6765 6766 6767 6768 6769
2141411421 (0.774)	|0.292	0.250	0.212	0.017|
3313244333 (0.110)	|0.024	0.020	0.064	0.000|
3341411423 (0.058)	|0.019	0.023	0.008	0.008|
3341441423 (0.023)	|0.000	0.005	0.010	0.007|
3341241423 (0.018)	|0.000	0.000	0.002	0.014|
Multiallelic Dprime: 0.306
BLOCK 1288.  MARKERS: 6772 6773 6774 6775
4242 (0.336)	|0.017	0.292	0.000	0.005	0.004	0.013|
2342 (0.306)	|0.296	0.007	0.000	0.000	0.002	0.000|
4223 (0.302)	|0.003	0.007	0.166	0.114	0.007	0.000|
4243 (0.050)	|0.004	0.002	0.000	0.014	0.027	0.001|
Multiallelic Dprime: 0.911
BLOCK 1289.  MARKERS: 6776 6777 6778 6779 6780
32312 (0.325)	|0.319	0.004	0.000|
32311 (0.306)	|0.261	0.044	0.000|
12232 (0.170)	|0.164	0.000	0.006|
34312 (0.133)	|0.026	0.094	0.011|
32232 (0.041)	|0.041	0.000	0.000|
32332 (0.014)	|0.014	0.001	0.000|
Multiallelic Dprime: 0.625
BLOCK 1290.  MARKERS: 6781 6782
44 (0.830)	|0.583	0.197	0.046	0.005|
22 (0.145)	|0.074	0.003	0.067	0.000|
42 (0.018)	|0.009	0.000	0.000	0.010|
Multiallelic Dprime: 0.414
BLOCK 1291.  MARKERS: 6786 6787 6788
141 (0.670)	|0.632	0.037	0.000|
123 (0.200)	|0.200	0.000	0.000|
343 (0.115)	|0.014	0.089	0.013|
143 (0.015)	|0.000	0.015	0.000|
Multiallelic Dprime: 0.743
BLOCK 1292.  MARKERS: 6789 6790
43 (0.845)	|0.321	0.305	0.219|
21 (0.140)	|0.078	0.042	0.021|
23 (0.013)	|0.006	0.008	0.000|
Multiallelic Dprime: 0.241
BLOCK 1293.  MARKERS: 6792 6793 6794 6795
2142 (0.404)	|0.189	0.091	0.107	0.010	0.008|
2332 (0.356)	|0.251	0.048	0.013	0.034	0.009|
4143 (0.239)	|0.175	0.021	0.026	0.000	0.016|
Multiallelic Dprime: 0.326
BLOCK 1294.  MARKERS: 6797 6798 6799 6800 6801 6802 6803 6804 6805
122442334 (0.614)	|0.282	0.249	0.083|
341224142 (0.159)	|0.009	0.048	0.103|
122442342 (0.146)	|0.115	0.026	0.005|
141224142 (0.043)	|0.040	0.003	0.001|
341224342 (0.033)	|0.007	0.026	0.000|
Multiallelic Dprime: 0.331
BLOCK 1295.  MARKERS: 6808 6809
22 (0.457)	|0.329	0.113	0.000	0.000	0.006|
24 (0.351)	|0.009	0.124	0.208	0.005	0.003|
12 (0.192)	|0.000	0.071	0.001	0.115	0.003|
Multiallelic Dprime: 0.693
BLOCK 1296.  MARKERS: 6810 6811 6812 6813
3222 (0.338)	|0.249	0.078	0.008|
1224 (0.308)	|0.194	0.079	0.032|
1244 (0.210)	|0.200	0.004	0.005|
3122 (0.120)	|0.040	0.004	0.075|
1222 (0.011)	|0.012	0.000	0.000|
Multiallelic Dprime: 0.379
BLOCK 1297.  MARKERS: 6818 6819 6820
312 (0.701)	|0.498	0.200	0.003|
234 (0.164)	|0.032	0.131	0.000|
332 (0.126)	|0.038	0.074	0.015|
Multiallelic Dprime: 0.553
BLOCK 1298.  MARKERS: 6823 6824
33 (0.568)	|0.453	0.110|
11 (0.414)	|0.215	0.198|
13 (0.018)	|0.006	0.012|
Multiallelic Dprime: 0.377
BLOCK 1299.  MARKERS: 6825 6826
41 (0.674)	|0.193	0.197	0.121	0.102	0.042	0.009|
13 (0.320)	|0.134	0.074	0.036	0.043	0.027	0.005|
Multiallelic Dprime: 0.153
BLOCK 1300.  MARKERS: 6827 6828 6829 6830 6831 6832
322332 (0.330)	|0.170	0.144	0.017|
142313 (0.270)	|0.175	0.018	0.076|
144113 (0.157)	|0.106	0.027	0.025|
322333 (0.148)	|0.023	0.088	0.037|
342313 (0.069)	|0.051	0.009	0.008|
322313 (0.014)	|0.004	0.010	0.000|
Multiallelic Dprime: 0.345
BLOCK 1301.  MARKERS: 6836 6837
22 (0.530)	|0.223	0.176	0.103	0.011	0.001|
42 (0.298)	|0.257	0.031	0.000	0.000	0.006|
23 (0.170)	|0.023	0.046	0.000	0.072	0.027|
Multiallelic Dprime: 0.530
BLOCK 1302.  MARKERS: 6838 6839 6840 6841 6842 6843 6844
2242133 (0.501)	|0.457	0.000	0.027	0.002	0.013|
1412313 (0.252)	|0.000	0.247	0.000	0.000	0.000|
2244131 (0.103)	|0.000	0.000	0.096	0.004	0.000|
1412133 (0.084)	|0.009	0.000	0.074	0.000	0.000|
2242131 (0.035)	|0.000	0.000	0.003	0.032	0.000|
Multiallelic Dprime: 0.940
BLOCK 1303.  MARKERS: 6847 6848 6849 6850 6851 6852
211231 (0.470)	|0.301	0.073	0.097|
122233 (0.260)	|0.237	0.021	0.001|
211443 (0.201)	|0.096	0.063	0.042|
211243 (0.040)	|0.036	0.000	0.004|
212231 (0.014)	|0.008	0.003	0.002|
Multiallelic Dprime: 0.349
BLOCK 1304.  MARKERS: 6853 6854
44 (0.682)	|0.533	0.037	0.035	0.073|
12 (0.163)	|0.040	0.038	0.064	0.022|
14 (0.155)	|0.055	0.078	0.011	0.005|
Multiallelic Dprime: 0.488
BLOCK 1305.  MARKERS: 6855 6856 6857 6858 6859 6860 6861
2432433 (0.629)	|0.481	0.145|
2212233 (0.154)	|0.120	0.033|
1212213 (0.109)	|0.065	0.045|
1214211 (0.100)	|0.072	0.027|
Multiallelic Dprime: 0.103
BLOCK 1306.  MARKERS: 6863 6864 6865
314 (0.744)	|0.733	0.006	0.006|
222 (0.251)	|0.054	0.127	0.069|
Multiallelic Dprime: 0.924
BLOCK 1307.  MARKERS: 6866 6867
33 (0.790)	|0.501	0.199	0.090|
14 (0.134)	|0.016	0.115	0.002|
34 (0.077)	|0.010	0.015	0.050|
Multiallelic Dprime: 0.607
BLOCK 1308.  MARKERS: 6869 6870 6871
443 (0.526)	|0.450	0.073|
441 (0.330)	|0.005	0.325|
223 (0.142)	|0.136	0.005|
Multiallelic Dprime: 0.799
BLOCK 1309.  MARKERS: 6872 6873
12 (0.590)	|0.428	0.066	0.049	0.009	0.019	0.011|
24 (0.405)	|0.077	0.280	0.002	0.037	0.007	0.000|
Multiallelic Dprime: 0.660
BLOCK 1310.  MARKERS: 6875 6876 6877 6878 6879 6880 6881 6882 6883 6884 6885 6886 6887 6888
23122213123343 (0.508)	|0.260	0.018	0.230|
41344421441131 (0.346)	|0.055	0.288	0.003|
21124411441131 (0.051)	|0.049	0.002	0.000|
41344411441131 (0.046)	|0.000	0.001	0.044|
21324411441131 (0.025)	|0.010	0.000	0.015|
23122213441131 (0.012)	|0.006	0.005	0.000|
Multiallelic Dprime: 0.688
BLOCK 1311.  MARKERS: 6889 6890
42 (0.392)	|0.093	0.007	0.204	0.087|
22 (0.313)	|0.242	0.012	0.017	0.041|
44 (0.295)	|0.051	0.236	0.002	0.006|
Multiallelic Dprime: 0.675
BLOCK 1312.  MARKERS: 6891 6892 6893
323 (0.387)	|0.360	0.000	0.028|
321 (0.256)	|0.028	0.226	0.000|
423 (0.223)	|0.002	0.031	0.189|
343 (0.134)	|0.132	0.002	0.000|
Multiallelic Dprime: 0.859
BLOCK 1313.  MARKERS: 6894 6895 6896
322 (0.521)	|0.346	0.003	0.024	0.091	0.045	0.011|
122 (0.260)	|0.000	0.226	0.022	0.002	0.000	0.000|
344 (0.217)	|0.078	0.000	0.138	0.000	0.000	0.000|
Multiallelic Dprime: 0.765
BLOCK 1314.  MARKERS: 6897 6898 6899 6900 6901
41241 (0.423)	|0.277	0.114	0.011	0.022|
21241 (0.230)	|0.032	0.196	0.000	0.002|
43422 (0.186)	|0.071	0.026	0.088	0.000|
43442 (0.094)	|0.012	0.076	0.005	0.000|
43242 (0.046)	|0.039	0.003	0.004	0.000|
41422 (0.011)	|0.009	0.001	0.000	0.000|
Multiallelic Dprime: 0.545
BLOCK 1315.  MARKERS: 6902 6903 6904
232 (0.449)	|0.141	0.069	0.119	0.055	0.026	0.013	0.003|
212 (0.418)	|0.240	0.070	0.035	0.018	0.032	0.009	0.002|
434 (0.108)	|0.035	0.010	0.006	0.033	0.014	0.000	0.011|
234 (0.024)	|0.004	0.015	0.000	0.000	0.000	0.001	0.000|
Multiallelic Dprime: 0.287
BLOCK 1316.  MARKERS: 6905 6906 6907 6908 6909 6910 6911 6912
41213432 (0.422)	|0.408	0.010	0.002|
13331212 (0.164)	|0.046	0.114	0.004|
43333214 (0.161)	|0.158	0.003	0.000|
43333212 (0.107)	|0.102	0.002	0.002|
43213212 (0.072)	|0.064	0.001	0.007|
43213432 (0.023)	|0.015	0.005	0.003|
43331212 (0.016)	|0.013	0.002	0.000|
Multiallelic Dprime: 0.742
BLOCK 1317.  MARKERS: 6913 6914
34 (0.838)	|0.174	0.174	0.204	0.099	0.075	0.087	0.020|
22 (0.142)	|0.085	0.049	0.003	0.000	0.004	0.000	0.000|
32 (0.020)	|0.002	0.003	0.001	0.000	0.010	0.000	0.002|
Multiallelic Dprime: 0.531
BLOCK 1318.  MARKERS: 6917 6918 6919 6920 6921 6922
244313 (0.259)	|0.160	0.014	0.081	0.002|
244311 (0.227)	|0.225	0.000	0.000	0.001|
224413 (0.208)	|0.010	0.193	0.005	0.001|
122333 (0.099)	|0.000	0.002	0.095	0.002|
224313 (0.088)	|0.054	0.002	0.001	0.029|
124333 (0.087)	|0.013	0.000	0.001	0.073|
124313 (0.021)	|0.000	0.001	0.000	0.020|
Multiallelic Dprime: 0.773
BLOCK 1319.  MARKERS: 6923 6924 6925 6926
3231 (0.467)	|0.389	0.077|
3432 (0.215)	|0.160	0.056|
1222 (0.187)	|0.145	0.042|
3232 (0.130)	|0.097	0.032|
Multiallelic Dprime: 0.120
BLOCK 1320.  MARKERS: 6933 6934
32 (0.791)	|0.245	0.044	0.139	0.092	0.110	0.089	0.050|
13 (0.207)	|0.005	0.138	0.000	0.033	0.002	0.015	0.000|
Multiallelic Dprime: 0.709
BLOCK 1321.  MARKERS: 6936 6937 6938 6939 6940 6941 6942 6943
42332333 (0.252)	|0.036	0.177	0.018	0.006	0.004	0.000|
44333122 (0.183)	|0.005	0.008	0.135	0.000	0.008	0.024|
44332322 (0.140)	|0.102	0.000	0.013	0.001	0.023	0.000|
42332332 (0.126)	|0.058	0.002	0.000	0.000	0.060	0.000|
44233122 (0.112)	|0.047	0.033	0.001	0.006	0.025	0.000|
22322333 (0.104)	|0.001	0.002	0.005	0.091	0.002	0.000|
42322333 (0.050)	|0.001	0.002	0.002	0.032	0.013	0.000|
Multiallelic Dprime: 0.692
BLOCK 1322.  MARKERS: 6945 6946 6947 6948 6949 6950 6951 6952 6953 6954 6955
33111332322 (0.261)	|0.078	0.108	0.075|
33311112342 (0.229)	|0.129	0.075	0.025|
13111132124 (0.179)	|0.062	0.082	0.035|
33334134322 (0.149)	|0.047	0.026	0.076|
32311132122 (0.137)	|0.075	0.024	0.038|
13111132122 (0.023)	|0.020	0.004	0.000|
Multiallelic Dprime: 0.247
BLOCK 1323.  MARKERS: 6959 6960
34 (0.416)	|0.212	0.105	0.098|
32 (0.328)	|0.140	0.102	0.084|
14 (0.257)	|0.092	0.079	0.086|
Multiallelic Dprime: 0.092
BLOCK 1324.  MARKERS: 6964 6965
12 (0.445)	|0.318	0.084	0.041|
11 (0.285)	|0.086	0.005	0.194|
22 (0.267)	|0.034	0.232	0.002|
Multiallelic Dprime: 0.615
BLOCK 1325.  MARKERS: 6967 6968 6969
142 (0.438)	|0.222	0.208	0.009|
342 (0.321)	|0.314	0.007	0.000|
124 (0.239)	|0.234	0.002	0.003|
Multiallelic Dprime: 0.903
BLOCK 1326.  MARKERS: 6970 6971 6972 6973
2332 (0.771)	|0.288	0.282	0.201|
4414 (0.217)	|0.091	0.066	0.060|
4314 (0.011)	|0.007	0.001	0.004|
Multiallelic Dprime: 0.087
BLOCK 1327.  MARKERS: 6975 6976
34 (0.386)	|0.133	0.053	0.051	0.049	0.046	0.052|
32 (0.349)	|0.123	0.076	0.040	0.039	0.043	0.026|
12 (0.264)	|0.090	0.037	0.042	0.036	0.034	0.025|
Multiallelic Dprime: 0.067
BLOCK 1328.  MARKERS: 6979 6980 6981 6982 6983
23232 (0.346)	|0.315	0.032|
21431 (0.166)	|0.096	0.070|
43211 (0.133)	|0.133	0.000|
23231 (0.124)	|0.095	0.026|
23211 (0.124)	|0.124	0.000|
23431 (0.104)	|0.099	0.005|
Multiallelic Dprime: 0.518
BLOCK 1329.  MARKERS: 6984 6985
21 (0.861)	|0.721	0.065	0.039	0.026	0.013|
33 (0.132)	|0.083	0.039	0.000	0.008	0.000|
Multiallelic Dprime: 0.257
BLOCK 1330.  MARKERS: 6986 6987 6988 6989 6990
44133 (0.809)	|0.530	0.276|
22321 (0.102)	|0.000	0.102|
22333 (0.040)	|0.000	0.040|
24133 (0.034)	|0.029	0.005|
42333 (0.014)	|0.000	0.014|
Multiallelic Dprime: 0.771
BLOCK 1331.  MARKERS: 6991 6992 6993
334 (0.560)	|0.487	0.073|
122 (0.437)	|0.389	0.048|
Multiallelic Dprime: 0.089
BLOCK 1332.  MARKERS: 6996 6997
12 (0.879)	|0.822	0.057|
34 (0.121)	|0.056	0.061|
Multiallelic Dprime: 0.457
BLOCK 1333.  MARKERS: 6998 6999 7000
221 (0.878)	|0.406	0.345	0.127|
143 (0.118)	|0.087	0.017	0.014|
Multiallelic Dprime: 0.474
BLOCK 1334.  MARKERS: 7002 7003
24 (0.496)	|0.333	0.115	0.048|
42 (0.362)	|0.139	0.206	0.016|
22 (0.142)	|0.074	0.012	0.056|
Multiallelic Dprime: 0.317
BLOCK 1335.  MARKERS: 7004 7005
14 (0.546)	|0.314	0.228|
22 (0.333)	|0.212	0.117|
24 (0.120)	|0.086	0.034|
Multiallelic Dprime: 0.119
BLOCK 1336.  MARKERS: 7010 7011
41 (0.612)	|0.278	0.201	0.120	0.004|
24 (0.381)	|0.237	0.070	0.040	0.030|
Multiallelic Dprime: 0.290
BLOCK 1337.  MARKERS: 7015 7016 7017 7018 7019 7020 7021 7022
22442422 (0.519)	|0.481	0.037|
22432422 (0.274)	|0.270	0.002|
44233214 (0.160)	|0.089	0.069|
24233212 (0.032)	|0.033	0.000|
Multiallelic Dprime: 0.568
BLOCK 1338.  MARKERS: 7026 7027
31 (0.884)	|0.468	0.312	0.094	0.013|
43 (0.110)	|0.011	0.023	0.075	0.000|
Multiallelic Dprime: 0.624
BLOCK 1339.  MARKERS: 7030 7031 7032
132 (0.481)	|0.331	0.024	0.058	0.068|
143 (0.335)	|0.135	0.107	0.078	0.014|
343 (0.170)	|0.076	0.070	0.007	0.016|
133 (0.015)	|0.003	0.000	0.003	0.008|
Multiallelic Dprime: 0.340
BLOCK 1340.  MARKERS: 7034 7035 7036
412 (0.545)	|0.431	0.003	0.003	0.000	0.000	0.056	0.044	0.000|
132 (0.203)	|0.054	0.134	0.003	0.000	0.000	0.000	0.000	0.009|
434 (0.146)	|0.000	0.000	0.000	0.076	0.065	0.000	0.000	0.000|
432 (0.106)	|0.008	0.000	0.095	0.000	0.000	0.000	0.000	0.000|
Multiallelic Dprime: 0.850
BLOCK 1341.  MARKERS: 7037 7038 7039 7040 7041 7042 7043 7044
31344333 (0.494)	|0.345	0.053	0.062	0.026|
33422134 (0.139)	|0.004	0.134	0.001	0.000|
31444334 (0.103)	|0.001	0.017	0.075	0.009|
41344333 (0.075)	|0.029	0.025	0.018	0.002|
41344323 (0.066)	|0.006	0.060	0.000	0.000|
31422134 (0.054)	|0.001	0.006	0.047	0.001|
31344323 (0.045)	|0.000	0.040	0.000	0.003|
31342333 (0.010)	|0.010	0.000	0.000	0.000|
Multiallelic Dprime: 0.681
BLOCK 1342.  MARKERS: 7050 7051 7052
423 (0.400)	|0.067	0.166	0.146	0.013	0.009|
242 (0.337)	|0.260	0.063	0.006	0.008	0.000|
243 (0.207)	|0.043	0.066	0.007	0.087	0.002|
443 (0.045)	|0.030	0.012	0.000	0.002	0.000|
Multiallelic Dprime: 0.537
BLOCK 1343.  MARKERS: 7053 7054 7055 7056 7057
23332 (0.402)	|0.105	0.155	0.081	0.028	0.030|
12132 (0.313)	|0.054	0.027	0.117	0.067	0.039|
22112 (0.161)	|0.071	0.038	0.035	0.009	0.007|
23134 (0.109)	|0.055	0.038	0.010	0.000	0.004|
22132 (0.011)	|0.003	0.000	0.006	0.000	0.000|
Multiallelic Dprime: 0.305
BLOCK 1344.  MARKERS: 7058 7059 7060 7061 7062
12343 (0.289)	|0.174	0.021	0.091|
34143 (0.260)	|0.076	0.176	0.008|
32114 (0.250)	|0.210	0.025	0.014|
32113 (0.106)	|0.070	0.016	0.019|
12143 (0.080)	|0.034	0.010	0.036|
Multiallelic Dprime: 0.446
BLOCK 1345.  MARKERS: 7063 7064 7065 7066
4212 (0.573)	|0.419	0.000	0.031	0.117|
4414 (0.254)	|0.000	0.239	0.014	0.000|
2232 (0.169)	|0.000	0.000	0.167	0.000|
Multiallelic Dprime: 0.954
BLOCK 1346.  MARKERS: 7067 7068 7069 7070 7071
12411 (0.422)	|0.355	0.020	0.006	0.040|
34431 (0.238)	|0.173	0.061	0.000	0.003|
14233 (0.212)	|0.042	0.071	0.082	0.016|
14411 (0.117)	|0.039	0.076	0.002	0.000|
Multiallelic Dprime: 0.539
BLOCK 1347.  MARKERS: 7072 7073 7074 7075
4112 (0.619)	|0.620	0.000|
2324 (0.228)	|0.151	0.078|
2124 (0.090)	|0.000	0.088|
2114 (0.059)	|0.000	0.059|
Multiallelic Dprime: 0.805
BLOCK 1348.  MARKERS: 7076 7077
34 (0.775)	|0.439	0.189	0.083	0.000	0.065|
12 (0.224)	|0.000	0.142	0.000	0.080	0.000|
Multiallelic Dprime: 0.821
BLOCK 1349.  MARKERS: 7078 7079 7080 7081 7082 7083 7084 7085
31323232 (0.439)	|0.397	0.041	0.000|
31423232 (0.330)	|0.292	0.031	0.007|
21441314 (0.084)	|0.084	0.000	0.000|
33441314 (0.080)	|0.033	0.003	0.045|
23441314 (0.064)	|0.010	0.056	0.000|
Multiallelic Dprime: 0.517
BLOCK 1350.  MARKERS: 7086 7087 7088
322 (0.813)	|0.402	0.182	0.130	0.097|
444 (0.134)	|0.061	0.034	0.033	0.007|
442 (0.052)	|0.050	0.000	0.002	0.000|
Multiallelic Dprime: 0.225
BLOCK 1351.  MARKERS: 7090 7091 7092 7093 7094
42322 (0.513)	|0.207	0.131	0.022	0.064	0.029	0.005	0.032	0.012|
42332 (0.216)	|0.152	0.026	0.004	0.033	0.000	0.000	0.000	0.000|
13123 (0.163)	|0.059	0.000	0.097	0.000	0.000	0.000	0.003	0.000|
42323 (0.104)	|0.003	0.001	0.002	0.000	0.035	0.054	0.000	0.007|
Multiallelic Dprime: 0.477
BLOCK 1352.  MARKERS: 7095 7096 7097 7098 7099 7100 7101 7102 7103
212142343 (0.423)	|0.309	0.001	0.110	0.000|
412142143 (0.158)	|0.157	0.000	0.000	0.000|
244313313 (0.125)	|0.000	0.103	0.000	0.023|
212313314 (0.098)	|0.000	0.097	0.000	0.000|
212342313 (0.065)	|0.000	0.064	0.000	0.000|
212142313 (0.059)	|0.000	0.059	0.000	0.000|
412142343 (0.035)	|0.034	0.000	0.002	0.000|
212313313 (0.018)	|0.000	0.017	0.000	0.000|
Multiallelic Dprime: 0.862
BLOCK 1353.  MARKERS: 7105 7106 7107 7108 7109
22331 (0.507)	|0.361	0.101	0.045|
44312 (0.353)	|0.091	0.145	0.116|
22131 (0.114)	|0.057	0.052	0.005|
42312 (0.025)	|0.013	0.013	0.000|
Multiallelic Dprime: 0.375
BLOCK 1354.  MARKERS: 7112 7113
12 (0.523)	|0.275	0.101	0.147|
34 (0.312)	|0.071	0.232	0.008|
32 (0.166)	|0.108	0.008	0.050|
Multiallelic Dprime: 0.432
BLOCK 1355.  MARKERS: 7115 7116
41 (0.455)	|0.443	0.004	0.007|
43 (0.340)	|0.329	0.003	0.007|
21 (0.205)	|0.039	0.166	0.000|
Multiallelic Dprime: 0.863
BLOCK 1356.  MARKERS: 7118 7119
13 (0.810)	|0.511	0.201	0.098|
31 (0.173)	|0.014	0.159	0.000|
11 (0.014)	|0.010	0.003	0.002|
Multiallelic Dprime: 0.794
BLOCK 1357.  MARKERS: 7120 7121
32 (0.537)	|0.281	0.004	0.253|
11 (0.363)	|0.022	0.341	0.001|
12 (0.100)	|0.082	0.002	0.015|
Multiallelic Dprime: 0.803
BLOCK 1358.  MARKERS: 7122 7123
23 (0.385)	|0.000	0.362	0.000	0.014|
33 (0.347)	|0.344	0.000	0.003	0.000|
31 (0.269)	|0.015	0.000	0.254	0.000|
Multiallelic Dprime: 0.980
BLOCK 1359.  MARKERS: 7124 7125 7126 7127
4332 (0.364)	|0.172	0.167	0.023|
2124 (0.363)	|0.350	0.003	0.010|
4334 (0.252)	|0.148	0.004	0.102|
4124 (0.014)	|0.014	0.000	0.000|
Multiallelic Dprime: 0.615
BLOCK 1360.  MARKERS: 7128 7129
43 (0.691)	|0.477	0.214|
41 (0.175)	|0.010	0.164|
21 (0.135)	|0.025	0.110|
Multiallelic Dprime: 0.776
BLOCK 1361.  MARKERS: 7131 7132
21 (0.513)	|0.447	0.017	0.005	0.036	0.000|
43 (0.487)	|0.015	0.291	0.101	0.041	0.038|
Multiallelic Dprime: 0.854
BLOCK 1362.  MARKERS: 7135 7136 7137 7138 7139
11212 (0.462)	|0.289	0.113	0.060|
13334 (0.307)	|0.183	0.046	0.079|
21234 (0.107)	|0.039	0.031	0.035|
11234 (0.077)	|0.039	0.015	0.023|
11232 (0.038)	|0.020	0.008	0.009|
Multiallelic Dprime: 0.152
BLOCK 1363.  MARKERS: 7141 7142
31 (0.577)	|0.107	0.360	0.103|
12 (0.214)	|0.208	0.006	0.000|
32 (0.207)	|0.154	0.033	0.019|
Multiallelic Dprime: 0.738
BLOCK 1364.  MARKERS: 7143 7144 7145
313 (0.469)	|0.014	0.214	0.143	0.098|
111 (0.399)	|0.397	0.000	0.000	0.000|
141 (0.122)	|0.122	0.000	0.000	0.000|
Multiallelic Dprime: 1.000
BLOCK 1365.  MARKERS: 7147 7148 7149
314 (0.537)	|0.360	0.082	0.089|
134 (0.214)	|0.089	0.095	0.029|
312 (0.145)	|0.143	0.000	0.000|
334 (0.103)	|0.098	0.002	0.003|
Multiallelic Dprime: 0.377
BLOCK 1366.  MARKERS: 7152 7153 7154 7155 7156 7157 7158
3141312 (0.691)	|0.554	0.127	0.011|
3322144 (0.179)	|0.137	0.035	0.006|
4141312 (0.121)	|0.103	0.018	0.000|
Multiallelic Dprime: 0.040
BLOCK 1367.  MARKERS: 7159 7160
23 (0.801)	|0.279	0.220	0.131	0.107	0.038	0.028|
34 (0.179)	|0.063	0.039	0.037	0.033	0.008	0.000|
33 (0.019)	|0.004	0.007	0.000	0.007	0.000	0.000|
Multiallelic Dprime: 0.103
BLOCK 1368.  MARKERS: 7164 7165 7166 7167 7168 7169
411414 (0.345)	|0.317	0.008	0.015	0.004	0.000|
411214 (0.265)	|0.234	0.025	0.004	0.002	0.000|
413222 (0.169)	|0.095	0.001	0.069	0.000	0.000|
231224 (0.147)	|0.006	0.113	0.009	0.000	0.017|
411224 (0.045)	|0.022	0.004	0.002	0.017	0.000|
431224 (0.029)	|0.000	0.028	0.000	0.000	0.000|
Multiallelic Dprime: 0.663
BLOCK 1369.  MARKERS: 7173 7174 7175 7176 7177 7178
211314 (0.673)	|0.479	0.179	0.016|
443132 (0.180)	|0.035	0.003	0.143|
213314 (0.100)	|0.038	0.060	0.002|
213334 (0.023)	|0.002	0.022	0.000|
411314 (0.017)	|0.000	0.017	0.000|
Multiallelic Dprime: 0.547
BLOCK 1370.  MARKERS: 7180 7181
33 (0.554)	|0.176	0.084	0.143	0.061	0.035	0.018	0.016	0.003	0.009|
23 (0.282)	|0.091	0.041	0.052	0.037	0.031	0.001	0.005	0.007	0.002|
22 (0.164)	|0.033	0.095	0.019	0.004	0.003	0.004	0.000	0.002	0.000|
Multiallelic Dprime: 0.235
BLOCK 1371.  MARKERS: 7184 7185 7186 7187 7188 7189 7190
3214111 (0.301)	|0.043	0.227	0.007	0.001	0.021	0.000|
3432131 (0.220)	|0.202	0.010	0.000	0.000	0.000	0.004|
2412332 (0.214)	|0.169	0.008	0.001	0.019	0.000	0.013|
3412131 (0.102)	|0.014	0.002	0.073	0.012	0.000	0.000|
2412131 (0.069)	|0.041	0.000	0.027	0.001	0.000	0.000|
2412331 (0.024)	|0.023	0.000	0.000	0.000	0.000	0.000|
3214131 (0.021)	|0.001	0.000	0.020	0.000	0.000	0.000|
2412132 (0.012)	|0.012	0.000	0.000	0.000	0.000	0.000|
3212111 (0.012)	|0.000	0.011	0.000	0.000	0.000	0.000|
Multiallelic Dprime: 0.775
BLOCK 1372.  MARKERS: 7192 7193 7194 7195 7196
22411 (0.516)	|0.443	0.070|
42243 (0.269)	|0.229	0.039|
44443 (0.128)	|0.117	0.011|
42411 (0.035)	|0.034	0.001|
42241 (0.021)	|0.019	0.002|
42441 (0.019)	|0.015	0.004|
Multiallelic Dprime: 0.119
BLOCK 1373.  MARKERS: 7197 7198
22 (0.865)	|0.528	0.272	0.064|
14 (0.129)	|0.027	0.002	0.100|
Multiallelic Dprime: 0.734
BLOCK 1374.  MARKERS: 7201 7202
11 (0.556)	|0.342	0.000	0.126	0.002	0.000	0.075	0.000	0.000|
12 (0.277)	|0.004	0.000	0.000	0.112	0.121	0.000	0.021	0.012|
32 (0.167)	|0.000	0.139	0.000	0.009	0.000	0.013	0.000	0.000|
Multiallelic Dprime: 0.948
BLOCK 1375.  MARKERS: 7203 7204 7205 7206 7207 7208 7209 7210 7211 7212 7213 7214 7215
1412233122441 (0.346)	|0.124	0.210	0.005|
3212113441323 (0.139)	|0.076	0.037	0.026|
3412233122441 (0.125)	|0.109	0.017	0.000|
3432233441323 (0.123)	|0.085	0.025	0.012|
3414231121323 (0.121)	|0.070	0.036	0.015|
3412113441323 (0.089)	|0.053	0.007	0.028|
3432233121323 (0.021)	|0.006	0.002	0.013|
3414233121323 (0.012)	|0.000	0.004	0.008|
Multiallelic Dprime: 0.360
BLOCK 1376.  MARKERS: 7216 7217
42 (0.540)	|0.132	0.406|
24 (0.345)	|0.340	0.002|
44 (0.108)	|0.086	0.023|
Multiallelic Dprime: 0.872
BLOCK 1377.  MARKERS: 7218 7219
21 (0.560)	|0.296	0.157	0.090	0.008|
43 (0.437)	|0.155	0.215	0.057	0.010|
Multiallelic Dprime: 0.215
BLOCK 1378.  MARKERS: 7221 7222 7223 7224 7225
34432 (0.451)	|0.366	0.086	0.000|
34332 (0.372)	|0.063	0.297	0.011|
13314 (0.148)	|0.003	0.042	0.103|
13332 (0.019)	|0.005	0.014	0.000|
Multiallelic Dprime: 0.662
BLOCK 1379.  MARKERS: 7227 7228
21 (0.444)	|0.255	0.157	0.031|
41 (0.440)	|0.165	0.201	0.074|
43 (0.116)	|0.035	0.065	0.014|
Multiallelic Dprime: 0.192
BLOCK 1380.  MARKERS: 7229 7230
44 (0.455)	|0.415	0.031	0.010|
24 (0.423)	|0.158	0.244	0.021|
22 (0.118)	|0.008	0.001	0.110|
Multiallelic Dprime: 0.692
BLOCK 1381.  MARKERS: 7232 7233
34 (0.582)	|0.435	0.026	0.003	0.068	0.011	0.032|
24 (0.276)	|0.000	0.182	0.006	0.019	0.054	0.014|
32 (0.142)	|0.005	0.016	0.113	0.000	0.005	0.000|
Multiallelic Dprime: 0.819
BLOCK 1382.  MARKERS: 7234 7235 7236 7237 7238 7239
431141 (0.440)	|0.432	0.000	0.008|
211141 (0.224)	|0.009	0.213	0.000|
213323 (0.122)	|0.011	0.000	0.112|
213343 (0.088)	|0.009	0.000	0.080|
231141 (0.070)	|0.068	0.000	0.002|
213341 (0.045)	|0.045	0.000	0.000|
Multiallelic Dprime: 0.942
BLOCK 1383.  MARKERS: 7240 7241
22 (0.574)	|0.320	0.236	0.019|
12 (0.219)	|0.008	0.210	0.000|
24 (0.206)	|0.199	0.007	0.000|
Multiallelic Dprime: 0.455
BLOCK 1384.  MARKERS: 7242 7243
24 (0.528)	|0.264	0.070	0.062	0.128|
42 (0.453)	|0.271	0.106	0.072	0.001|
44 (0.019)	|0.019	0.000	0.000	0.000|
Multiallelic Dprime: 0.273
BLOCK 1385.  MARKERS: 7244 7245 7246 7247 7248 7249
442242 (0.555)	|0.489	0.066|
242222 (0.175)	|0.116	0.059|
221322 (0.135)	|0.068	0.066|
242224 (0.129)	|0.015	0.113|
Multiallelic Dprime: 0.495
BLOCK 1386.  MARKERS: 7250 7251
23 (0.695)	|0.205	0.330	0.152|
32 (0.305)	|0.194	0.041	0.069|
Multiallelic Dprime: 0.401
BLOCK 1387.  MARKERS: 7253 7254
31 (0.399)	|0.173	0.153	0.069	0.004|
13 (0.371)	|0.284	0.046	0.021	0.021|
33 (0.221)	|0.131	0.053	0.035	0.000|
Multiallelic Dprime: 0.306
BLOCK 1388.  MARKERS: 7257 7258 7259
212 (0.592)	|0.311	0.280|
214 (0.255)	|0.174	0.082|
332 (0.127)	|0.085	0.042|
232 (0.025)	|0.009	0.016|
Multiallelic Dprime: 0.207
BLOCK 1389.  MARKERS: 7261 7262
32 (0.579)	|0.463	0.002	0.086	0.029|
14 (0.421)	|0.166	0.251	0.000	0.003|
Multiallelic Dprime: 0.647
BLOCK 1390.  MARKERS: 7263 7264 7265
431 (0.629)	|0.444	0.000	0.134	0.004	0.026	0.000	0.011|
243 (0.252)	|0.000	0.243	0.000	0.000	0.000	0.000	0.000|
443 (0.086)	|0.063	0.000	0.000	0.000	0.000	0.020	0.000|
433 (0.033)	|0.000	0.000	0.000	0.028	0.000	0.000	0.003|
Multiallelic Dprime: 0.856
BLOCK 1391.  MARKERS: 7267 7268 7269 7270 7271 7272 7273
1123242 (0.510)	|0.487	0.000	0.019	0.000|
3323223 (0.247)	|0.000	0.219	0.025	0.000|
1341423 (0.131)	|0.000	0.000	0.135	0.000|
1321423 (0.032)	|0.000	0.000	0.000	0.032|
1323223 (0.028)	|0.000	0.026	0.000	0.000|
1321223 (0.019)	|0.000	0.000	0.000	0.019|
1123223 (0.014)	|0.000	0.013	0.000	0.000|
Multiallelic Dprime: 0.946
BLOCK 1392.  MARKERS: 7274 7275 7276 7277 7278
42211 (0.504)	|0.372	0.117	0.009	0.000|
14343 (0.260)	|0.006	0.005	0.216	0.029|
44343 (0.181)	|0.006	0.156	0.019	0.000|
42243 (0.054)	|0.048	0.000	0.004	0.002|
Multiallelic Dprime: 0.744
BLOCK 1393.  MARKERS: 7280 7281 7282
231 (0.429)	|0.347	0.058	0.023|
241 (0.280)	|0.097	0.112	0.073|
433 (0.249)	|0.030	0.214	0.003|
431 (0.031)	|0.007	0.025	0.000|
Multiallelic Dprime: 0.549
BLOCK 1394.  MARKERS: 7283 7284
42 (0.482)	|0.384	0.053	0.037|
44 (0.415)	|0.035	0.213	0.169|
24 (0.101)	|0.038	0.059	0.003|
Multiallelic Dprime: 0.634
BLOCK 1395.  MARKERS: 7285 7286 7287 7288 7289 7290 7291 7292 7293 7294
1242414231 (0.457)	|0.432	0.005	0.016|
1414243132 (0.322)	|0.243	0.009	0.069|
3242243111 (0.208)	|0.066	0.134	0.003|
Multiallelic Dprime: 0.572
BLOCK 1396.  MARKERS: 7295 7296 7297
114 (0.752)	|0.342	0.178	0.193	0.035|
342 (0.153)	|0.034	0.097	0.016	0.003|
142 (0.089)	|0.044	0.033	0.012	0.000|
Multiallelic Dprime: 0.345
BLOCK 1397.  MARKERS: 7301 7302 7303
143 (0.424)	|0.249	0.150	0.026|
121 (0.309)	|0.183	0.058	0.066|
321 (0.222)	|0.136	0.055	0.028|
123 (0.038)	|0.025	0.008	0.003|
Multiallelic Dprime: 0.120
BLOCK 1398.  MARKERS: 7304 7305 7306
311 (0.599)	|0.380	0.165	0.051|
334 (0.271)	|0.189	0.062	0.016|
111 (0.123)	|0.087	0.031	0.003|
Multiallelic Dprime: 0.135
BLOCK 1399.  MARKERS: 7310 7311
22 (0.663)	|0.378	0.223	0.038	0.003|
44 (0.258)	|0.092	0.042	0.092	0.023|
24 (0.072)	|0.013	0.014	0.001	0.040|
Multiallelic Dprime: 0.417
BLOCK 1400.  MARKERS: 7312 7313 7314 7315 7316 7317 7318 7319 7320 7321 7322 7323 7324
3414424323231 (0.491)	|0.375	0.063	0.053|
4133244323214 (0.279)	|0.142	0.030	0.107|
3133422111411 (0.130)	|0.051	0.076	0.005|
3133424111231 (0.067)	|0.006	0.041	0.019|
Multiallelic Dprime: 0.398
BLOCK 1401.  MARKERS: 7329 7330
33 (0.586)	|0.211	0.164	0.165	0.016	0.011	0.007|
21 (0.217)	|0.115	0.075	0.009	0.000	0.000	0.007|
23 (0.197)	|0.041	0.116	0.003	0.020	0.011	0.000|
Multiallelic Dprime: 0.318
BLOCK 1402.  MARKERS: 7333 7334 7335 7336 7337
44243 (0.365)	|0.349	0.010	0.005|
44232 (0.355)	|0.347	0.008	0.000|
21443 (0.176)	|0.014	0.141	0.021|
21243 (0.036)	|0.017	0.018	0.002|
24243 (0.024)	|0.014	0.008	0.001|
44233 (0.015)	|0.016	0.000	0.000|
Multiallelic Dprime: 0.827
BLOCK 1403.  MARKERS: 7338 7339
31 (0.766)	|0.392	0.240	0.000	0.062	0.040	0.000	0.011|
22 (0.198)	|0.008	0.000	0.178	0.000	0.000	0.003	0.000|
32 (0.036)	|0.003	0.004	0.002	0.000	0.000	0.021	0.000|
Multiallelic Dprime: 0.925
BLOCK 1404.  MARKERS: 7340 7341 7342 7343 7344 7345 7346 7347
44121124 (0.406)	|0.366	0.002	0.035|
22344442 (0.243)	|0.005	0.236	0.002|
42141124 (0.182)	|0.119	0.003	0.057|
42344442 (0.063)	|0.042	0.012	0.008|
44141124 (0.040)	|0.037	0.000	0.003|
42344444 (0.024)	|0.002	0.004	0.018|
42341444 (0.012)	|0.012	0.000	0.000|
Multiallelic Dprime: 0.710
BLOCK 1405.  MARKERS: 7349 7350 7351 7352
2442 (0.588)	|0.170	0.380	0.020|
4222 (0.268)	|0.242	0.018	0.006|
4224 (0.141)	|0.058	0.013	0.068|
Multiallelic Dprime: 0.668
BLOCK 1406.  MARKERS: 7353 7354 7355 7356 7357 7358
433423 (0.471)	|0.000	0.212	0.125	0.093	0.000	0.000	0.000	0.000	0.000	0.014|
312234 (0.411)	|0.275	0.000	0.000	0.000	0.004	0.042	0.037	0.033	0.000	0.000|
312224 (0.095)	|0.000	0.000	0.000	0.000	0.059	0.000	0.000	0.000	0.027	0.000|
Multiallelic Dprime: 0.996
BLOCK 1407.  MARKERS: 7359 7360 7361 7362 7363 7364 7365 7366 7367 7368 7369 7370 7371 7372 7373 7374 7375 7376 7377 7378 7379 7380 7381 7382 7383
2344241243134111234432433 (0.285)	|0.000	0.282	0.003|
4122243422112112311434243 (0.220)	|0.220	0.000	0.000|
2344321243314332211334243 (0.122)	|0.117	0.000	0.000|
2122243422112112311434242 (0.094)	|0.095	0.000	0.000|
2344241242114112211414443 (0.062)	|0.000	0.000	0.062|
2344241243134111234434243 (0.042)	|0.042	0.000	0.000|
2344241243134111234432243 (0.039)	|0.039	0.000	0.000|
2344241243134111234434433 (0.034)	|0.000	0.033	0.000|
2344241242114112211414243 (0.027)	|0.027	0.000	0.000|
2122243422112112311434243 (0.015)	|0.017	0.000	0.000|
Multiallelic Dprime: 0.996
BLOCK 1408.  MARKERS: 7384 7385 7386 7387
3114 (0.581)	|0.020	0.229	0.172	0.149|
1323 (0.334)	|0.276	0.046	0.000	0.005|
1324 (0.076)	|0.008	0.033	0.025	0.004|
Multiallelic Dprime: 0.702
BLOCK 1409.  MARKERS: 7388 7389 7390 7391 7392 7393 7394 7395 7396 7397
4431214342 (0.310)	|0.139	0.163	0.007|
2421214424 (0.307)	|0.144	0.160	0.003|
2221214342 (0.200)	|0.114	0.086	0.001|
4423131342 (0.158)	|0.103	0.055	0.000|
Multiallelic Dprime: 0.132
BLOCK 1410.  MARKERS: 7400 7401 7402
124 (0.513)	|0.157	0.181	0.133	0.030	0.010|
441 (0.476)	|0.457	0.006	0.008	0.002	0.002|
421 (0.011)	|0.010	0.000	0.001	0.000	0.000|
Multiallelic Dprime: 0.890
BLOCK 1411.  MARKERS: 7404 7405 7406 7407 7408
13122 (0.625)	|0.345	0.127	0.154|
31122 (0.187)	|0.024	0.119	0.044|
13341 (0.142)	|0.136	0.007	0.000|
13342 (0.032)	|0.031	0.001	0.000|
33122 (0.012)	|0.003	0.009	0.000|
Multiallelic Dprime: 0.369
BLOCK 1412.  MARKERS: 7409 7410
34 (0.538)	|0.304	0.140	0.094|
33 (0.264)	|0.170	0.064	0.030|
24 (0.198)	|0.105	0.069	0.023|
Multiallelic Dprime: 0.097
BLOCK 1413.  MARKERS: 7415 7416
22 (0.579)	|0.346	0.227|
24 (0.274)	|0.170	0.102|
44 (0.148)	|0.088	0.058|
Multiallelic Dprime: 0.025
BLOCK 1414.  MARKERS: 7418 7419
34 (0.605)	|0.244	0.184	0.172	0.003|
12 (0.387)	|0.351	0.005	0.012	0.020|
Multiallelic Dprime: 0.807
BLOCK 1415.  MARKERS: 7421 7422 7423
242 (0.597)	|0.376	0.214	0.007|
434 (0.189)	|0.184	0.000	0.005|
244 (0.184)	|0.006	0.003	0.175|
234 (0.028)	|0.020	0.000	0.008|
Multiallelic Dprime: 0.635
BLOCK 1416.  MARKERS: 7425 7426
23 (0.587)	|0.205	0.162	0.101	0.105	0.007|
33 (0.219)	|0.085	0.008	0.010	0.007	0.106|
22 (0.194)	|0.018	0.079	0.095	0.001	0.000|
Multiallelic Dprime: 0.436
BLOCK 1417.  MARKERS: 7427 7428 7429 7430 7431
43431 (0.308)	|0.186	0.084	0.035|
23433 (0.249)	|0.156	0.044	0.051|
23431 (0.206)	|0.120	0.049	0.037|
23211 (0.113)	|0.068	0.031	0.014|
42431 (0.111)	|0.070	0.019	0.024|
Multiallelic Dprime: 0.068
BLOCK 1418.  MARKERS: 7433 7434
22 (0.606)	|0.544	0.027	0.031	0.000|
13 (0.228)	|0.040	0.154	0.004	0.025|
23 (0.166)	|0.029	0.009	0.130	0.000|
Multiallelic Dprime: 0.745
BLOCK 1419.  MARKERS: 7436 7437 7438
222 (0.612)	|0.484	0.089	0.040|
444 (0.191)	|0.166	0.019	0.006|
224 (0.165)	|0.128	0.030	0.008|
424 (0.026)	|0.025	0.000	0.000|
Multiallelic Dprime: 0.188
BLOCK 1420.  MARKERS: 7450 7451
43 (0.805)	|0.392	0.258	0.147	0.006|
11 (0.139)	|0.027	0.095	0.006	0.009|
13 (0.055)	|0.032	0.019	0.005	0.000|
Multiallelic Dprime: 0.406
BLOCK 1421.  MARKERS: 7453 7454 7455 7456
3333 (0.451)	|0.186	0.205	0.045|
2111 (0.373)	|0.294	0.041	0.036|
3111 (0.158)	|0.149	0.006	0.001|
3311 (0.013)	|0.004	0.004	0.000|
Multiallelic Dprime: 0.543
BLOCK 1422.  MARKERS: 7457 7458 7459 7460 7461
13244 (0.629)	|0.444	0.096	0.082|
32431 (0.259)	|0.058	0.146	0.052|
32434 (0.082)	|0.073	0.006	0.002|
Multiallelic Dprime: 0.410
BLOCK 1423.  MARKERS: 7462 7463 7464 7465
4334 (0.585)	|0.419	0.008	0.160|
2334 (0.267)	|0.012	0.248	0.006|
2112 (0.135)	|0.132	0.000	0.002|
Multiallelic Dprime: 0.739
BLOCK 1424.  MARKERS: 7466 7467
24 (0.570)	|0.240	0.220	0.062	0.032	0.006|
44 (0.260)	|0.101	0.082	0.034	0.035	0.010|
23 (0.170)	|0.061	0.077	0.019	0.011	0.000|
Multiallelic Dprime: 0.095
BLOCK 1425.  MARKERS: 7468 7469 7470 7471 7472 7473
141111 (0.402)	|0.363	0.023	0.016|
243321 (0.378)	|0.333	0.028	0.017|
221314 (0.115)	|0.019	0.057	0.038|
221311 (0.078)	|0.021	0.053	0.002|
223321 (0.016)	|0.013	0.003	0.000|
Multiallelic Dprime: 0.568
BLOCK 1426.  MARKERS: 7474 7475
24 (0.753)	|0.744	0.007	0.000|
41 (0.167)	|0.004	0.126	0.034|
21 (0.075)	|0.004	0.060	0.002|
Multiallelic Dprime: 0.950
BLOCK 1427.  MARKERS: 7477 7478 7479 7480
1312 (0.755)	|0.535	0.157	0.064|
2134 (0.193)	|0.072	0.022	0.100|
2132 (0.037)	|0.032	0.005	0.000|
Multiallelic Dprime: 0.374
BLOCK 1428.  MARKERS: 7484 7485
42 (0.647)	|0.257	0.088	0.235	0.040	0.000	0.011	0.010|
41 (0.184)	|0.007	0.170	0.002	0.002	0.002	0.000	0.000|
32 (0.170)	|0.039	0.012	0.006	0.054	0.035	0.016	0.000|
Multiallelic Dprime: 0.667
BLOCK 1429.  MARKERS: 7487 7488 7489 7490 7491
42312 (0.305)	|0.227	0.037	0.041|
32314 (0.272)	|0.167	0.098	0.007|
31134 (0.242)	|0.141	0.038	0.063|
32334 (0.094)	|0.055	0.038	0.000|
32134 (0.039)	|0.025	0.010	0.004|
32312 (0.025)	|0.013	0.005	0.008|
42332 (0.010)	|0.010	0.000	0.000|
Multiallelic Dprime: 0.224
BLOCK 1430.  MARKERS: 7496 7497
43 (0.649)	|0.646	0.000	0.002|
23 (0.227)	|0.000	0.227	0.000|
41 (0.124)	|0.101	0.000	0.022|
Multiallelic Dprime: 0.925
BLOCK 1431.  MARKERS: 7498 7499
14 (0.747)	|0.501	0.206	0.039|
32 (0.227)	|0.156	0.062	0.008|
34 (0.025)	|0.022	0.003	0.000|
Multiallelic Dprime: 0.093
BLOCK 1432.  MARKERS: 7503 7504
21 (0.679)	|0.354	0.283	0.034	0.008|
43 (0.270)	|0.146	0.102	0.020	0.002|
23 (0.048)	|0.029	0.012	0.007	0.000|
Multiallelic Dprime: 0.073
BLOCK 1433.  MARKERS: 7507 7508
33 (0.532)	|0.500	0.025	0.003|
14 (0.397)	|0.040	0.349	0.009|
34 (0.061)	|0.013	0.045	0.002|
13 (0.010)	|0.006	0.001	0.001|
Multiallelic Dprime: 0.827
BLOCK 1434.  MARKERS: 7509 7510 7511
242 (0.559)	|0.053	0.390	0.115|
414 (0.419)	|0.377	0.039	0.002|
412 (0.014)	|0.007	0.002	0.006|
Multiallelic Dprime: 0.804
BLOCK 1435.  MARKERS: 7512 7513 7514
233 (0.438)	|0.372	0.063|
411 (0.436)	|0.432	0.005|
413 (0.123)	|0.079	0.041|
Multiallelic Dprime: 0.540
BLOCK 1436.  MARKERS: 7515 7516
21 (0.886)	|0.751	0.091	0.045|
42 (0.109)	|0.047	0.026	0.035|
Multiallelic Dprime: 0.415
BLOCK 1437.  MARKERS: 7519 7520
14 (0.801)	|0.367	0.225	0.171	0.032|
31 (0.119)	|0.063	0.021	0.026	0.008|
11 (0.080)	|0.044	0.022	0.007	0.006|
Multiallelic Dprime: 0.160
BLOCK 1438.  MARKERS: 7524 7525 7526 7527
3133 (0.473)	|0.306	0.113	0.047	0.004|
3214 (0.267)	|0.173	0.049	0.040	0.005|
4213 (0.204)	|0.140	0.025	0.036	0.002|
3213 (0.046)	|0.027	0.007	0.011	0.001|
Multiallelic Dprime: 0.087
BLOCK 1439.  MARKERS: 7528 7529 7530
313 (0.651)	|0.309	0.319	0.023|
434 (0.196)	|0.101	0.002	0.093|
414 (0.136)	|0.120	0.016	0.000|
413 (0.012)	|0.012	0.000	0.000|
Multiallelic Dprime: 0.544
BLOCK 1440.  MARKERS: 7531 7532
24 (0.542)	|0.341	0.183	0.018|
22 (0.336)	|0.218	0.112	0.006|
42 (0.122)	|0.050	0.071	0.000|
Multiallelic Dprime: 0.115
BLOCK 1441.  MARKERS: 7536 7537
33 (0.610)	|0.411	0.110	0.061	0.027|
12 (0.366)	|0.265	0.068	0.027	0.005|
32 (0.023)	|0.018	0.005	0.000	0.000|
Multiallelic Dprime: 0.119
BLOCK 1442.  MARKERS: 7539 7540 7541
242 (0.695)	|0.532	0.074	0.081	0.000|
314 (0.183)	|0.110	0.006	0.051	0.016|
342 (0.088)	|0.024	0.058	0.004	0.002|
312 (0.031)	|0.030	0.001	0.000	0.000|
Multiallelic Dprime: 0.293
BLOCK 1443.  MARKERS: 7542 7543 7544
133 (0.698)	|0.655	0.014	0.022|
333 (0.139)	|0.015	0.123	0.000|
111 (0.138)	|0.063	0.076	0.000|
113 (0.018)	|0.006	0.002	0.009|
Multiallelic Dprime: 0.742
BLOCK 1444.  MARKERS: 7545 7546 7547
243 (0.743)	|0.437	0.125	0.179|
121 (0.217)	|0.110	0.097	0.010|
221 (0.032)	|0.015	0.014	0.002|
Multiallelic Dprime: 0.278
BLOCK 1445.  MARKERS: 7552 7553
44 (0.566)	|0.528	0.028	0.006	0.000|
42 (0.240)	|0.016	0.119	0.089	0.012|
22 (0.192)	|0.004	0.073	0.115	0.000|
Multiallelic Dprime: 0.792
BLOCK 1446.  MARKERS: 7554 7555 7556 7557
3141 (0.549)	|0.445	0.052	0.054|
1422 (0.220)	|0.095	0.104	0.020|
1122 (0.208)	|0.092	0.074	0.042|
3122 (0.014)	|0.006	0.006	0.001|
Multiallelic Dprime: 0.384
BLOCK 1447.  MARKERS: 7559 7560
14 (0.639)	|0.334	0.121	0.183|
34 (0.242)	|0.054	0.168	0.021|
32 (0.119)	|0.045	0.060	0.014|
Multiallelic Dprime: 0.437
BLOCK 1448.  MARKERS: 7562 7563
43 (0.433)	|0.332	0.096	0.004|
23 (0.350)	|0.270	0.077	0.003|
41 (0.218)	|0.195	0.019	0.004|
Multiallelic Dprime: 0.181
BLOCK 1449.  MARKERS: 7566 7567
13 (0.797)	|0.441	0.220	0.133|
41 (0.192)	|0.064	0.054	0.074|
43 (0.011)	|0.004	0.000	0.005|
Multiallelic Dprime: 0.233
BLOCK 1450.  MARKERS: 7570 7571
32 (0.509)	|0.287	0.007	0.176	0.000	0.003	0.022|
34 (0.274)	|0.004	0.000	0.000	0.165	0.107	0.000|
12 (0.213)	|0.003	0.211	0.000	0.000	0.002	0.001|
Multiallelic Dprime: 0.969
BLOCK 1451.  MARKERS: 7573 7574 7575 7576 7577 7578 7579
4233212 (0.293)	|0.221	0.050	0.024|
4133412 (0.220)	|0.181	0.025	0.013|
2114442 (0.176)	|0.017	0.049	0.110|
2113414 (0.167)	|0.012	0.153	0.000|
2113412 (0.112)	|0.098	0.015	0.001|
4233412 (0.023)	|0.023	0.000	0.000|
Multiallelic Dprime: 0.617
BLOCK 1452.  MARKERS: 7580 7581
11 (0.556)	|0.101	0.258	0.197|
34 (0.293)	|0.289	0.003	0.001|
14 (0.151)	|0.003	0.127	0.017|
Multiallelic Dprime: 0.670
BLOCK 1453.  MARKERS: 7582 7583
23 (0.392)	|0.300	0.052	0.039|
41 (0.387)	|0.119	0.268	0.000|
21 (0.216)	|0.094	0.046	0.076|
Multiallelic Dprime: 0.476
BLOCK 1454.  MARKERS: 7584 7585
22 (0.517)	|0.303	0.156	0.058|
42 (0.366)	|0.211	0.109	0.046|
41 (0.117)	|0.070	0.038	0.010|
Multiallelic Dprime: 0.016
BLOCK 1455.  MARKERS: 7589 7590
33 (0.584)	|0.335	0.153	0.096|
31 (0.302)	|0.184	0.081	0.034|
11 (0.114)	|0.054	0.043	0.017|
Multiallelic Dprime: 0.071
BLOCK 1456.  MARKERS: 7592 7593 7594
421 (0.574)	|0.248	0.161	0.068	0.096|
241 (0.276)	|0.136	0.033	0.066	0.039|
423 (0.147)	|0.080	0.038	0.013	0.010|
Multiallelic Dprime: 0.179
BLOCK 1457.  MARKERS: 7595 7596 7597 7598
4133 (0.462)	|0.328	0.110	0.000	0.000	0.021|
3141 (0.234)	|0.009	0.207	0.000	0.000	0.014|
4341 (0.147)	|0.000	0.000	0.000	0.138	0.000|
4141 (0.145)	|0.000	0.000	0.133	0.000	0.002|
Multiallelic Dprime: 0.831
BLOCK 1458.  MARKERS: 7599 7600 7601 7602 7603 7604 7605
3233344 (0.339)	|0.281	0.051	0.008|
3233322 (0.318)	|0.251	0.043	0.025|
4233342 (0.142)	|0.017	0.120	0.006|
3412142 (0.138)	|0.005	0.009	0.123|
3233342 (0.039)	|0.017	0.011	0.011|
Multiallelic Dprime: 0.609
BLOCK 1459.  MARKERS: 7610 7611
34 (0.584)	|0.329	0.103	0.095	0.057|
32 (0.239)	|0.136	0.037	0.043	0.023|
42 (0.177)	|0.094	0.033	0.020	0.030|
Multiallelic Dprime: 0.046
BLOCK 1460.  MARKERS: 7618 7619 7620
342 (0.559)	|0.307	0.078	0.109	0.064|
344 (0.174)	|0.053	0.085	0.031	0.003|
332 (0.157)	|0.042	0.034	0.033	0.047|
132 (0.110)	|0.033	0.072	0.000	0.003|
Multiallelic Dprime: 0.326
BLOCK 1461.  MARKERS: 7622 7623 7624
444 (0.433)	|0.281	0.040	0.089	0.012	0.000	0.009|
424 (0.269)	|0.031	0.010	0.075	0.107	0.032	0.003|
222 (0.174)	|0.011	0.153	0.000	0.004	0.001	0.000|
224 (0.118)	|0.068	0.012	0.003	0.026	0.003	0.004|
Multiallelic Dprime: 0.600
BLOCK 1462.  MARKERS: 7626 7627 7628 7629 7630 7631 7632 7633
22224243 (0.393)	|0.314	0.037	0.040|
24222243 (0.215)	|0.139	0.040	0.036|
32224243 (0.166)	|0.094	0.053	0.020|
32342121 (0.148)	|0.115	0.018	0.014|
32222221 (0.036)	|0.026	0.000	0.011|
32222243 (0.020)	|0.017	0.002	0.001|
Multiallelic Dprime: 0.220
BLOCK 1463.  MARKERS: 7634 7635
33 (0.718)	|0.290	0.228	0.169	0.033|
13 (0.155)	|0.068	0.035	0.032	0.022|
11 (0.125)	|0.011	0.012	0.045	0.056|
Multiallelic Dprime: 0.283
BLOCK 1464.  MARKERS: 7637 7638 7639
211 (0.369)	|0.240	0.104	0.025|
223 (0.277)	|0.157	0.084	0.036|
413 (0.245)	|0.116	0.087	0.042|
213 (0.109)	|0.069	0.029	0.011|
Multiallelic Dprime: 0.118
BLOCK 1465.  MARKERS: 7642 7643
33 (0.583)	|0.223	0.174	0.184|
11 (0.303)	|0.100	0.147	0.054|
31 (0.114)	|0.051	0.050	0.013|
Multiallelic Dprime: 0.183
BLOCK 1466.  MARKERS: 7651 7652
31 (0.375)	|0.198	0.071	0.105|
11 (0.371)	|0.198	0.091	0.080|
13 (0.250)	|0.092	0.112	0.046|
Multiallelic Dprime: 0.149
BLOCK 1467.  MARKERS: 7654 7655
23 (0.488)	|0.221	0.190	0.077|
43 (0.275)	|0.137	0.103	0.035|
21 (0.232)	|0.094	0.115	0.023|
Multiallelic Dprime: 0.077
BLOCK 1468.  MARKERS: 7660 7661
14 (0.453)	|0.385	0.067|
12 (0.412)	|0.355	0.055|
32 (0.135)	|0.000	0.135|
Multiallelic Dprime: 0.524
BLOCK 1469.  MARKERS: 7662 7663
12 (0.741)	|0.569	0.139	0.031|
31 (0.258)	|0.089	0.059	0.107|
Multiallelic Dprime: 0.420
BLOCK 1470.  MARKERS: 7664 7665 7666
233 (0.659)	|0.358	0.286|
232 (0.197)	|0.159	0.036|
413 (0.138)	|0.073	0.065|
Multiallelic Dprime: 0.278
BLOCK 1471.  MARKERS: 7672 7673
32 (0.593)	|0.372	0.207	0.012|
13 (0.391)	|0.273	0.114	0.002|
Multiallelic Dprime: 0.127
BLOCK 1472.  MARKERS: 7677 7678
44 (0.656)	|0.124	0.275	0.245	0.010|
22 (0.326)	|0.315	0.000	0.000	0.008|
42 (0.014)	|0.000	0.000	0.000	0.017|
Multiallelic Dprime: 0.937
BLOCK 1473.  MARKERS: 7679 7680 7681
112 (0.439)	|0.216	0.223|
322 (0.275)	|0.222	0.053|
111 (0.245)	|0.167	0.078|
122 (0.039)	|0.033	0.006|
Multiallelic Dprime: 0.322
BLOCK 1474.  MARKERS: 7683 7684
13 (0.636)	|0.378	0.001	0.257|
41 (0.361)	|0.018	0.339	0.003|
Multiallelic Dprime: 0.939
BLOCK 1475.  MARKERS: 7685 7686
42 (0.396)	|0.028	0.291	0.034	0.043|
24 (0.344)	|0.324	0.010	0.004	0.000|
22 (0.260)	|0.035	0.042	0.179	0.000|
Multiallelic Dprime: 0.788
BLOCK 1476.  MARKERS: 7687 7688 7689 7690 7691 7692
243422 (0.389)	|0.176	0.128	0.084|
422244 (0.342)	|0.163	0.104	0.073|
422422 (0.213)	|0.103	0.089	0.021|
422442 (0.046)	|0.008	0.034	0.005|
Multiallelic Dprime: 0.108
BLOCK 1477.  MARKERS: 7696 7697
12 (0.454)	|0.393	0.043	0.008	0.004	0.000|
43 (0.359)	|0.016	0.223	0.029	0.059	0.021|
13 (0.182)	|0.003	0.017	0.073	0.042	0.040|
Multiallelic Dprime: 0.750
BLOCK 1478.  MARKERS: 7699 7700 7701 7702 7703 7704 7705 7706 7707
411113433 (0.413)	|0.396	0.006	0.013|
211113433 (0.283)	|0.161	0.123	0.000|
211111431 (0.111)	|0.107	0.004	0.000|
233333213 (0.105)	|0.064	0.000	0.042|
233313213 (0.060)	|0.018	0.001	0.041|
Multiallelic Dprime: 0.657
BLOCK 1479.  MARKERS: 7710 7711
41 (0.761)	|0.353	0.176	0.002	0.098	0.107	0.021|
21 (0.135)	|0.002	0.010	0.118	0.000	0.000	0.000|
23 (0.103)	|0.006	0.052	0.000	0.014	0.000	0.032|
Multiallelic Dprime: 0.679
BLOCK 1480.  MARKERS: 7712 7713 7714 7715 7716
32213 (0.360)	|0.287	0.044	0.007	0.018	0.002|
34213 (0.238)	|0.008	0.222	0.000	0.000	0.000|
14413 (0.120)	|0.027	0.013	0.002	0.000	0.078|
34443 (0.111)	|0.025	0.004	0.079	0.000	0.000|
34441 (0.107)	|0.003	0.010	0.000	0.094	0.000|
34413 (0.053)	|0.000	0.001	0.031	0.000	0.021|
Multiallelic Dprime: 0.773
BLOCK 1481.  MARKERS: 7719 7720 7721 7722 7723
14322 (0.354)	|0.184	0.145	0.024|
33322 (0.298)	|0.131	0.122	0.045|
13322 (0.123)	|0.032	0.068	0.024|
33342 (0.114)	|0.067	0.033	0.015|
13124 (0.102)	|0.052	0.046	0.004|
Multiallelic Dprime: 0.134
BLOCK 1482.  MARKERS: 7725 7726 7727
114 (0.471)	|0.200	0.226	0.045|
434 (0.415)	|0.115	0.118	0.183|
432 (0.111)	|0.092	0.018	0.001|
Multiallelic Dprime: 0.349
BLOCK 1483.  MARKERS: 7728 7729
43 (0.408)	|0.373	0.012	0.022|
13 (0.361)	|0.002	0.302	0.052|
41 (0.231)	|0.210	0.000	0.021|
Multiallelic Dprime: 0.831
BLOCK 1484.  MARKERS: 7730 7731
23 (0.586)	|0.364	0.159	0.063|
11 (0.314)	|0.192	0.097	0.024|
21 (0.096)	|0.055	0.039	0.002|
Multiallelic Dprime: 0.057
BLOCK 1485.  MARKERS: 7732 7733
11 (0.614)	|0.499	0.115|
23 (0.295)	|0.185	0.110|
21 (0.089)	|0.060	0.026|
Multiallelic Dprime: 0.224
BLOCK 1486.  MARKERS: 7734 7735 7736
324 (0.746)	|0.444	0.161	0.142|
112 (0.251)	|0.089	0.157	0.005|
Multiallelic Dprime: 0.453
BLOCK 1487.  MARKERS: 7737 7738
32 (0.535)	|0.392	0.086	0.057|
12 (0.318)	|0.276	0.021	0.021|
34 (0.147)	|0.114	0.010	0.023|
Multiallelic Dprime: 0.277
BLOCK 1488.  MARKERS: 7740 7741
31 (0.782)	|0.649	0.103	0.031|
13 (0.117)	|0.115	0.002	0.000|
11 (0.101)	|0.034	0.000	0.067|
Multiallelic Dprime: 0.387
BLOCK 1489.  MARKERS: 7744 7745
11 (0.797)	|0.361	0.261	0.043	0.079	0.054|
33 (0.105)	|0.011	0.005	0.077	0.002	0.006|
31 (0.098)	|0.000	0.013	0.039	0.043	0.002|
Multiallelic Dprime: 0.667
BLOCK 1490.  MARKERS: 7747 7748 7749 7750
3142 (0.370)	|0.169	0.095	0.106|
2222 (0.279)	|0.172	0.051	0.056|
2242 (0.161)	|0.073	0.046	0.042|
2241 (0.123)	|0.087	0.026	0.010|
3242 (0.061)	|0.022	0.028	0.011|
Multiallelic Dprime: 0.174
BLOCK 1491.  MARKERS: 7751 7752
34 (0.524)	|0.466	0.049|
32 (0.250)	|0.218	0.031|
12 (0.225)	|0.186	0.039|
Multiallelic Dprime: 0.143
BLOCK 1492.  MARKERS: 7755 7756
21 (0.871)	|0.695	0.173|
43 (0.119)	|0.096	0.021|
Multiallelic Dprime: 0.088
BLOCK 1493.  MARKERS: 7758 7759
14 (0.802)	|0.549	0.248|
33 (0.194)	|0.153	0.040|
Multiallelic Dprime: 0.292
BLOCK 1494.  MARKERS: 7768 7769
34 (0.703)	|0.297	0.301	0.103|
12 (0.290)	|0.137	0.111	0.042|
Multiallelic Dprime: 0.060
BLOCK 1495.  MARKERS: 7773 7774
12 (0.436)	|0.423	0.006	0.007|
34 (0.413)	|0.395	0.016	0.000|
14 (0.149)	|0.008	0.118	0.022|
Multiallelic Dprime: 0.814
BLOCK 1496.  MARKERS: 7775 7776
13 (0.828)	|0.425	0.246	0.157|
31 (0.140)	|0.016	0.102	0.022|
33 (0.029)	|0.007	0.019	0.003|
Multiallelic Dprime: 0.547
BLOCK 1497.  MARKERS: 7777 7778
41 (0.450)	|0.198	0.189	0.057	0.007|
21 (0.368)	|0.168	0.086	0.065	0.050|
43 (0.182)	|0.114	0.063	0.005	0.000|
Multiallelic Dprime: 0.195
BLOCK 1498.  MARKERS: 7779 7780 7781
422 (0.479)	|0.251	0.108	0.041	0.032	0.018	0.030|
222 (0.337)	|0.126	0.073	0.030	0.057	0.043	0.002|
244 (0.126)	|0.052	0.022	0.024	0.019	0.005	0.002|
224 (0.057)	|0.008	0.012	0.025	0.005	0.004	0.002|
Multiallelic Dprime: 0.206
BLOCK 1499.  MARKERS: 7782 7783 7784 7785 7786 7787 7788 7789
42412221 (0.438)	|0.248	0.171	0.007	0.010|
22234243 (0.216)	|0.091	0.095	0.027	0.002|
22232221 (0.120)	|0.069	0.051	0.000	0.000|
24232121 (0.113)	|0.044	0.060	0.004	0.005|
22412221 (0.068)	|0.057	0.009	0.001	0.000|
22232243 (0.037)	|0.006	0.029	0.000	0.001|
Multiallelic Dprime: 0.189
BLOCK 1500.  MARKERS: 7790 7791 7792 7793 7794
23113 (0.518)	|0.303	0.208|
12331 (0.421)	|0.271	0.135|
23133 (0.040)	|0.030	0.008|
23331 (0.019)	|0.010	0.003|
Multiallelic Dprime: 0.128
BLOCK 1501.  MARKERS: 7798 7799 7800 7801 7802 7803 7804 7805 7806 7807 7808 7809 7810 7811 7812 7813 7814 7815
322223441123212121 (0.613)	|0.533	0.045	0.023	0.007|
144341223442434343 (0.354)	|0.024	0.176	0.093	0.059|
Multiallelic Dprime: 0.808
BLOCK 1502.  MARKERS: 7816 7817 7818 7819 7820 7821 7822
2214333 (0.564)	|0.325	0.239|
4414313 (0.229)	|0.116	0.113|
4422231 (0.119)	|0.097	0.020|
4414333 (0.074)	|0.022	0.053|
Multiallelic Dprime: 0.146
BLOCK 1503.  MARKERS: 7824 7825 7826 7827
2431 (0.570)	|0.323	0.236	0.010|
4212 (0.428)	|0.235	0.179	0.012|
Multiallelic Dprime: 0.015
BLOCK 1504.  MARKERS: 7828 7829
31 (0.558)	|0.415	0.123	0.012|
13 (0.419)	|0.252	0.138	0.023|
33 (0.022)	|0.010	0.007	0.002|
Multiallelic Dprime: 0.202
BLOCK 1505.  MARKERS: 7834 7835 7836 7837 7838
22431 (0.676)	|0.262	0.231	0.178|
44213 (0.267)	|0.119	0.085	0.062|
24213 (0.037)	|0.024	0.010	0.003|
Multiallelic Dprime: 0.095
BLOCK 1506.  MARKERS: 7841 7842
43 (0.411)	|0.198	0.206	0.007	0.000|
22 (0.330)	|0.020	0.054	0.250	0.003|
42 (0.253)	|0.147	0.066	0.025	0.009|
Multiallelic Dprime: 0.537
BLOCK 1507.  MARKERS: 7843 7844 7845 7846
1134 (0.364)	|0.326	0.038	0.001|
4141 (0.330)	|0.278	0.049	0.003|
4434 (0.283)	|0.220	0.060	0.005|
4134 (0.013)	|0.007	0.004	0.001|
Multiallelic Dprime: 0.184
BLOCK 1508.  MARKERS: 7847 7848
22 (0.838)	|0.530	0.303|
44 (0.152)	|0.147	0.005|
24 (0.010)	|0.010	0.000|
Multiallelic Dprime: 0.904
BLOCK 1509.  MARKERS: 7850 7851
34 (0.687)	|0.301	0.265	0.113	0.008|
22 (0.308)	|0.136	0.124	0.044	0.003|
Multiallelic Dprime: 0.024
BLOCK 1510.  MARKERS: 7854 7855 7856
441 (0.442)	|0.112	0.259	0.071|
423 (0.389)	|0.299	0.032	0.058|
241 (0.157)	|0.140	0.009	0.008|
443 (0.011)	|0.005	0.005	0.001|
Multiallelic Dprime: 0.553
BLOCK 1511.  MARKERS: 7857 7858
43 (0.557)	|0.383	0.096	0.075|
23 (0.304)	|0.205	0.043	0.056|
41 (0.139)	|0.090	0.029	0.019|
Multiallelic Dprime: 0.045
BLOCK 1512.  MARKERS: 7862 7863
33 (0.678)	|0.381	0.088	0.135	0.032	0.041|
31 (0.168)	|0.026	0.069	0.014	0.040	0.019|
11 (0.150)	|0.005	0.107	0.029	0.000	0.008|
Multiallelic Dprime: 0.528
BLOCK 1513.  MARKERS: 7865 7866 7867 7868 7869 7870
244312 (0.416)	|0.096	0.216	0.103|
244314 (0.264)	|0.118	0.055	0.088|
422134 (0.181)	|0.078	0.025	0.077|
224314 (0.072)	|0.031	0.011	0.029|
424134 (0.068)	|0.032	0.015	0.021|
Multiallelic Dprime: 0.268
BLOCK 1514.  MARKERS: 7874 7875 7876 7877 7878 7879
413131 (0.356)	|0.006	0.350|
231313 (0.322)	|0.318	0.004|
431313 (0.318)	|0.315	0.002|
Multiallelic Dprime: 0.973
BLOCK 1515.  MARKERS: 7880 7881
31 (0.639)	|0.496	0.127	0.016|
12 (0.360)	|0.277	0.045	0.039|
Multiallelic Dprime: 0.087
BLOCK 1516.  MARKERS: 7884 7885
43 (0.774)	|0.481	0.293	0.000|
24 (0.171)	|0.081	0.071	0.019|
23 (0.055)	|0.010	0.045	0.000|
Multiallelic Dprime: 0.256
BLOCK 1517.  MARKERS: 7886 7887
33 (0.573)	|0.466	0.057	0.051|
11 (0.408)	|0.338	0.030	0.040|
13 (0.019)	|0.000	0.019	0.000|
Multiallelic Dprime: 0.101
BLOCK 1518.  MARKERS: 7889 7890
42 (0.803)	|0.642	0.137	0.025|
31 (0.105)	|0.096	0.010	0.000|
32 (0.091)	|0.063	0.025	0.003|
Multiallelic Dprime: 0.100
BLOCK 1519.  MARKERS: 7893 7894
34 (0.800)	|0.563	0.220	0.018|
12 (0.172)	|0.004	0.056	0.112|
32 (0.028)	|0.024	0.000	0.004|
Multiallelic Dprime: 0.588
BLOCK 1520.  MARKERS: 7895 7896 7897
324 (0.590)	|0.196	0.276	0.120|
124 (0.274)	|0.247	0.006	0.021|
343 (0.135)	|0.109	0.024	0.000|
Multiallelic Dprime: 0.722
BLOCK 1521.  MARKERS: 7898 7899
23 (0.551)	|0.303	0.163	0.084|
43 (0.306)	|0.167	0.081	0.053|
41 (0.143)	|0.080	0.041	0.021|
Multiallelic Dprime: 0.023
BLOCK 1522.  MARKERS: 7906 7907 7908
123 (0.550)	|0.246	0.240	0.061|
143 (0.284)	|0.135	0.111	0.034|
321 (0.158)	|0.070	0.062	0.026|
Multiallelic Dprime: 0.046
BLOCK 1523.  MARKERS: 7912 7913 7914 7915
2321 (0.456)	|0.335	0.101	0.018|
4123 (0.415)	|0.047	0.150	0.216|
2341 (0.122)	|0.008	0.114	0.000|
Multiallelic Dprime: 0.608
BLOCK 1524.  MARKERS: 7917 7918 7919
114 (0.390)	|0.290	0.101|
132 (0.367)	|0.268	0.099|
212 (0.235)	|0.171	0.064|
Multiallelic Dprime: 0.017
BLOCK 1525.  MARKERS: 7921 7922
41 (0.735)	|0.593	0.093	0.042|
23 (0.265)	|0.198	0.038	0.026|
Multiallelic Dprime: 0.078
BLOCK 1526.  MARKERS: 7925 7926 7927
234 (0.791)	|0.437	0.276	0.077|
442 (0.131)	|0.087	0.025	0.018|
244 (0.068)	|0.041	0.015	0.012|
Multiallelic Dprime: 0.223
BLOCK 1527.  MARKERS: 7930 7931
24 (0.571)	|0.352	0.218|
44 (0.319)	|0.213	0.103|
22 (0.109)	|0.083	0.026|
Multiallelic Dprime: 0.129
BLOCK 1528.  MARKERS: 7932 7933
43 (0.647)	|0.581	0.039	0.002	0.018|
12 (0.349)	|0.013	0.229	0.102	0.005|
Multiallelic Dprime: 0.886
BLOCK 1529.  MARKERS: 7935 7936 7937
221 (0.594)	|0.301	0.283	0.002|
423 (0.268)	|0.243	0.016	0.010|
433 (0.105)	|0.099	0.005	0.000|
421 (0.023)	|0.019	0.002	0.002|
Multiallelic Dprime: 0.757
BLOCK 1530.  MARKERS: 7938 7939 7940 7941 7942
23422 (0.669)	|0.540	0.004	0.126|
14144 (0.306)	|0.146	0.160	0.000|
14122 (0.016)	|0.016	0.000	0.000|
Multiallelic Dprime: 0.537
BLOCK 1531.  MARKERS: 7943 7944 7945
222 (0.709)	|0.611	0.094|
441 (0.164)	|0.162	0.002|
421 (0.127)	|0.090	0.037|
Multiallelic Dprime: 0.176
BLOCK 1532.  MARKERS: 7946 7947
42 (0.862)	|0.609	0.252|
14 (0.133)	|0.005	0.126|
Multiallelic Dprime: 0.937
BLOCK 1533.  MARKERS: 7949 7950
23 (0.616)	|0.452	0.085	0.077|
41 (0.381)	|0.219	0.126	0.036|
Multiallelic Dprime: 0.222
BLOCK 1534.  MARKERS: 7958 7959 7960
131 (0.674)	|0.223	0.261	0.190|
331 (0.211)	|0.116	0.029	0.064|
143 (0.113)	|0.075	0.015	0.023|
Multiallelic Dprime: 0.312
BLOCK 1535.  MARKERS: 7963 7964
33 (0.415)	|0.158	0.099	0.076	0.083|
34 (0.305)	|0.105	0.106	0.056	0.038|
23 (0.277)	|0.130	0.074	0.032	0.041|
Multiallelic Dprime: 0.112
BLOCK 1536.  MARKERS: 7967 7968 7969
434 (0.394)	|0.169	0.120	0.104|
141 (0.279)	|0.159	0.099	0.021|
444 (0.166)	|0.054	0.066	0.046|
441 (0.161)	|0.030	0.095	0.036|
Multiallelic Dprime: 0.202
BLOCK 1537.  MARKERS: 7972 7973
31 (0.413)	|0.162	0.062	0.006	0.180|
33 (0.380)	|0.128	0.021	0.225	0.002|
11 (0.207)	|0.000	0.207	0.000	0.000|
Multiallelic Dprime: 0.713
BLOCK 1538.  MARKERS: 7974 7975 7976 7977 7978
44333 (0.291)	|0.222	0.040	0.029|
24233 (0.290)	|0.093	0.125	0.072|
23334 (0.230)	|0.213	0.015	0.003|
24323 (0.182)	|0.167	0.009	0.005|
Multiallelic Dprime: 0.527
BLOCK 1539.  MARKERS: 7979 7980 7981
212 (0.694)	|0.480	0.194	0.020|
232 (0.194)	|0.060	0.132	0.002|
414 (0.112)	|0.050	0.034	0.027|
Multiallelic Dprime: 0.365
BLOCK 1540.  MARKERS: 7984 7985
21 (0.590)	|0.272	0.221	0.098|
33 (0.360)	|0.185	0.098	0.077|
31 (0.049)	|0.030	0.011	0.008|
Multiallelic Dprime: 0.119
BLOCK 1541.  MARKERS: 7986 7987
23 (0.487)	|0.246	0.131	0.036	0.069	0.003|
33 (0.330)	|0.115	0.156	0.005	0.037	0.015|
21 (0.184)	|0.042	0.015	0.114	0.012	0.000|
Multiallelic Dprime: 0.326
BLOCK 1542.  MARKERS: 7989 7990 7991 7992 7993 7994
223432 (0.401)	|0.265	0.081	0.053|
423412 (0.301)	|0.193	0.069	0.038|
433432 (0.154)	|0.109	0.037	0.008|
221234 (0.119)	|0.070	0.038	0.011|
423432 (0.019)	|0.014	0.005	0.000|
Multiallelic Dprime: 0.072
BLOCK 1543.  MARKERS: 8002 8003
12 (0.655)	|0.333	0.236	0.085|
34 (0.231)	|0.145	0.085	0.002|
14 (0.110)	|0.103	0.004	0.002|
Multiallelic Dprime: 0.364
BLOCK 1544.  MARKERS: 8004 8005
14 (0.582)	|0.327	0.068	0.187|
42 (0.330)	|0.001	0.329	0.000|
12 (0.088)	|0.084	0.004	0.000|
Multiallelic Dprime: 0.805
BLOCK 1545.  MARKERS: 8006 8007
33 (0.412)	|0.244	0.078	0.052	0.031|
31 (0.400)	|0.085	0.202	0.105	0.008|
11 (0.187)	|0.057	0.008	0.122	0.000|
Multiallelic Dprime: 0.416
BLOCK 1546.  MARKERS: 8009 8010 8011 8012 8013
31442 (0.386)	|0.358	0.023	0.005|
33224 (0.288)	|0.092	0.187	0.009|
11244 (0.279)	|0.012	0.022	0.245|
31242 (0.039)	|0.004	0.035	0.000|
Multiallelic Dprime: 0.766
BLOCK 1547.  MARKERS: 8016 8017
24 (0.470)	|0.102	0.270	0.097|
44 (0.271)	|0.197	0.050	0.023|
22 (0.260)	|0.131	0.097	0.031|
Multiallelic Dprime: 0.364
BLOCK 1548.  MARKERS: 8018 8019
23 (0.431)	|0.328	0.074	0.029|
21 (0.417)	|0.168	0.150	0.098|
41 (0.151)	|0.087	0.057	0.007|
Multiallelic Dprime: 0.332
BLOCK 1549.  MARKERS: 8020 8021
41 (0.583)	|0.427	0.156|
31 (0.282)	|0.256	0.025|
33 (0.135)	|0.016	0.120|
Multiallelic Dprime: 0.375
BLOCK 1550.  MARKERS: 8022 8023
42 (0.699)	|0.333	0.204	0.107	0.053|
24 (0.301)	|0.096	0.104	0.037	0.063|
Multiallelic Dprime: 0.189
BLOCK 1551.  MARKERS: 8027 8028 8029
233 (0.429)	|0.232	0.102	0.095|
223 (0.308)	|0.142	0.081	0.086|
222 (0.143)	|0.072	0.037	0.035|
422 (0.116)	|0.053	0.033	0.029|
Multiallelic Dprime: 0.059
BLOCK 1552.  MARKERS: 8032 8033
24 (0.499)	|0.468	0.024|
44 (0.255)	|0.177	0.076|
22 (0.246)	|0.068	0.174|
Multiallelic Dprime: 0.568
BLOCK 1553.  MARKERS: 8034 8035 8036 8037
4434 (0.714)	|0.239	0.172	0.237	0.060|
2112 (0.274)	|0.125	0.136	0.010	0.004|
Multiallelic Dprime: 0.399
BLOCK 1554.  MARKERS: 8039 8040 8041 8042 8043
22443 (0.366)	|0.292	0.060	0.015|
44123 (0.309)	|0.273	0.036	0.000|
44121 (0.254)	|0.214	0.034	0.005|
42123 (0.063)	|0.045	0.016	0.001|
Multiallelic Dprime: 0.171
BLOCK 1555.  MARKERS: 8044 8045
24 (0.832)	|0.573	0.248	0.001|
32 (0.147)	|0.142	0.004	0.000|
22 (0.021)	|0.000	0.000	0.021|
Multiallelic Dprime: 0.643
BLOCK 1556.  MARKERS: 8046 8047 8048 8049
1132 (0.714)	|0.274	0.225	0.215|
2314 (0.252)	|0.081	0.090	0.081|
1312 (0.021)	|0.003	0.006	0.013|
Multiallelic Dprime: 0.084
BLOCK 1557.  MARKERS: 8052 8053 8054
421 (0.359)	|0.206	0.103	0.050|
243 (0.329)	|0.194	0.089	0.044|
423 (0.312)	|0.211	0.032	0.070|
Multiallelic Dprime: 0.137
BLOCK 1558.  MARKERS: 8055 8056
22 (0.612)	|0.546	0.041	0.012	0.007|
12 (0.222)	|0.096	0.004	0.074	0.051|
23 (0.164)	|0.013	0.136	0.001	0.011|
Multiallelic Dprime: 0.680
BLOCK 1559.  MARKERS: 8057 8058 8059
422 (0.655)	|0.425	0.178	0.049	0.003|
244 (0.182)	|0.116	0.013	0.040	0.010|
442 (0.087)	|0.003	0.081	0.004	0.000|
444 (0.069)	|0.015	0.000	0.019	0.035|
Multiallelic Dprime: 0.352
BLOCK 1560.  MARKERS: 8060 8061 8062 8063
4421 (0.564)	|0.401	0.105	0.057|
4423 (0.273)	|0.046	0.223	0.005|
1113 (0.111)	|0.095	0.012	0.004|
4413 (0.049)	|0.028	0.018	0.003|
Multiallelic Dprime: 0.496
BLOCK 1561.  MARKERS: 8064 8065
32 (0.570)	|0.332	0.200	0.038|
14 (0.358)	|0.164	0.090	0.105|
12 (0.072)	|0.048	0.015	0.009|
Multiallelic Dprime: 0.212
BLOCK 1562.  MARKERS: 8070 8071
31 (0.544)	|0.227	0.263	0.051|
33 (0.304)	|0.180	0.097	0.024|
11 (0.151)	|0.073	0.037	0.041|
Multiallelic Dprime: 0.202
BLOCK 1563.  MARKERS: 8073 8074 8075
432 (0.480)	|0.226	0.106	0.132	0.015|
434 (0.397)	|0.174	0.182	0.029	0.003|
224 (0.116)	|0.050	0.004	0.052	0.003|
Multiallelic Dprime: 0.225
BLOCK 1564.  MARKERS: 8076 8077 8078 8079 8080 8081 8082 8083
31432441 (0.454)	|0.186	0.206	0.060|
13214123 (0.292)	|0.145	0.116	0.031|
33432441 (0.216)	|0.092	0.094	0.031|
33214123 (0.020)	|0.009	0.007	0.004|
Multiallelic Dprime: 0.063
BLOCK 1565.  MARKERS: 8087 8088
14 (0.437)	|0.371	0.049	0.016|
32 (0.430)	|0.195	0.111	0.124|
12 (0.131)	|0.088	0.016	0.026|
Multiallelic Dprime: 0.456
BLOCK 1566.  MARKERS: 8091 8092
12 (0.656)	|0.269	0.242	0.104	0.031|
32 (0.176)	|0.082	0.069	0.017	0.004|
34 (0.166)	|0.062	0.073	0.025	0.004|
Multiallelic Dprime: 0.077
BLOCK 1567.  MARKERS: 8097 8098 8099 8100
2433 (0.416)	|0.314	0.085	0.018|
4313 (0.384)	|0.344	0.040	0.000|
2311 (0.145)	|0.142	0.003	0.000|
2313 (0.039)	|0.028	0.011	0.000|
Multiallelic Dprime: 0.445
BLOCK 1568.  MARKERS: 8102 8103
41 (0.840)	|0.373	0.257	0.175	0.035|
23 (0.140)	|0.067	0.039	0.031	0.003|
21 (0.021)	|0.009	0.008	0.003	0.000|
Multiallelic Dprime: 0.055
BLOCK 1569.  MARKERS: 8116 8117 8118
213 (0.449)	|0.227	0.209	0.014|
413 (0.304)	|0.293	0.009	0.002|
221 (0.209)	|0.085	0.022	0.103|
223 (0.038)	|0.014	0.000	0.023|
Multiallelic Dprime: 0.589
BLOCK 1570.  MARKERS: 8119 8120
14 (0.619)	|0.292	0.298	0.026|
34 (0.240)	|0.112	0.124	0.004|
32 (0.141)	|0.082	0.057	0.002|
Multiallelic Dprime: 0.069
BLOCK 1571.  MARKERS: 8124 8125 8126 8127 8128
12342 (0.484)	|0.177	0.155	0.154|
24113 (0.476)	|0.351	0.096	0.031|
14113 (0.032)	|0.003	0.028	0.002|
Multiallelic Dprime: 0.402
BLOCK 1572.  MARKERS: 8129 8130 8131
323 (0.531)	|0.379	0.112	0.037|
221 (0.281)	|0.173	0.022	0.081|
241 (0.187)	|0.043	0.080	0.063|
Multiallelic Dprime: 0.303
BLOCK 1573.  MARKERS: 8132 8133 8134 8135
1344 (0.595)	|0.274	0.168	0.153|
1112 (0.214)	|0.051	0.128	0.035|
3144 (0.182)	|0.099	0.044	0.039|
Multiallelic Dprime: 0.213
BLOCK 1574.  MARKERS: 8138 8139
21 (0.427)	|0.214	0.127	0.056	0.029|
41 (0.342)	|0.172	0.091	0.057	0.021|
43 (0.231)	|0.103	0.079	0.035	0.013|
Multiallelic Dprime: 0.050
BLOCK 1575.  MARKERS: 8145 8146 8147 8148
2121 (0.489)	|0.242	0.143	0.085	0.014|
3333 (0.297)	|0.230	0.033	0.024	0.009|
3133 (0.147)	|0.110	0.026	0.010	0.000|
3131 (0.063)	|0.017	0.005	0.014	0.025|
Multiallelic Dprime: 0.363
BLOCK 1576.  MARKERS: 8150 8151 8152 8153 8154 8155 8156
3324343 (0.602)	|0.295	0.186	0.115	0.005|
3143343 (0.208)	|0.114	0.051	0.039	0.004|
4344421 (0.132)	|0.070	0.032	0.026	0.003|
4344323 (0.049)	|0.024	0.017	0.006	0.000|
Multiallelic Dprime: 0.073
BLOCK 1577.  MARKERS: 8161 8162 8163
312 (0.503)	|0.248	0.213	0.043|
412 (0.295)	|0.131	0.095	0.069|
334 (0.188)	|0.093	0.074	0.019|
332 (0.011)	|0.005	0.006	0.000|
Multiallelic Dprime: 0.104
BLOCK 1578.  MARKERS: 8166 8167
12 (0.477)	|0.376	0.065	0.035|
14 (0.390)	|0.290	0.069	0.030|
34 (0.132)	|0.089	0.024	0.018|
Multiallelic Dprime: 0.091
BLOCK 1579.  MARKERS: 8169 8170
32 (0.758)	|0.476	0.219	0.059|
23 (0.159)	|0.081	0.064	0.012|
33 (0.084)	|0.022	0.030	0.030|
Multiallelic Dprime: 0.214
BLOCK 1580.  MARKERS: 8171 8172
13 (0.580)	|0.306	0.271	0.002|
31 (0.313)	|0.177	0.130	0.005|
33 (0.102)	|0.051	0.040	0.010|
Multiallelic Dprime: 0.064
BLOCK 1581.  MARKERS: 8174 8175
12 (0.538)	|0.298	0.177	0.063|
34 (0.443)	|0.410	0.002	0.031|
14 (0.017)	|0.013	0.000	0.004|
Multiallelic Dprime: 0.713
BLOCK 1582.  MARKERS: 8176 8177
24 (0.723)	|0.410	0.246	0.067|
32 (0.178)	|0.052	0.122	0.005|
22 (0.099)	|0.023	0.073	0.002|
Multiallelic Dprime: 0.473
BLOCK 1583.  MARKERS: 8178 8179
33 (0.485)	|0.249	0.214	0.022|
11 (0.441)	|0.227	0.160	0.052|
31 (0.074)	|0.019	0.048	0.006|
Multiallelic Dprime: 0.111
BLOCK 1584.  MARKERS: 8183 8184
12 (0.495)	|0.482	0.002	0.002	0.009	0.000|
34 (0.422)	|0.077	0.237	0.067	0.029	0.012|
14 (0.080)	|0.026	0.006	0.029	0.018	0.000|
Multiallelic Dprime: 0.806
BLOCK 1585.  MARKERS: 8185 8186 8187 8188
3342 (0.587)	|0.473	0.106	0.008|
1143 (0.244)	|0.149	0.089	0.006|
1323 (0.099)	|0.071	0.015	0.013|
1343 (0.057)	|0.038	0.018	0.002|
1342 (0.012)	|0.012	0.000	0.000|
Multiallelic Dprime: 0.216
BLOCK 1586.  MARKERS: 8191 8192
22 (0.743)	|0.439	0.303|
43 (0.227)	|0.211	0.015|
23 (0.029)	|0.029	0.000|
Multiallelic Dprime: 0.815
BLOCK 1587.  MARKERS: 8193 8194
22 (0.679)	|0.262	0.263	0.154|
44 (0.318)	|0.180	0.018	0.120|
Multiallelic Dprime: 0.370
BLOCK 1588.  MARKERS: 8195 8196
12 (0.445)	|0.231	0.159	0.055|
33 (0.281)	|0.154	0.037	0.089|
13 (0.274)	|0.160	0.086	0.028|
Multiallelic Dprime: 0.154
BLOCK 1589.  MARKERS: 8197 8198
33 (0.545)	|0.365	0.096	0.084|
13 (0.281)	|0.112	0.134	0.036|
31 (0.172)	|0.100	0.063	0.009|
Multiallelic Dprime: 0.241
BLOCK 1590.  MARKERS: 8201 8202 8203
123 (0.578)	|0.316	0.216	0.046|
441 (0.293)	|0.103	0.137	0.053|
443 (0.130)	|0.052	0.062	0.015|
Multiallelic Dprime: 0.173
BLOCK 1591.  MARKERS: 8204 8205
13 (0.471)	|0.189	0.160	0.119|
12 (0.416)	|0.198	0.109	0.109|
33 (0.114)	|0.037	0.039	0.037|
Multiallelic Dprime: 0.081
BLOCK 1592.  MARKERS: 8208 8209
23 (0.424)	|0.097	0.315	0.009|
41 (0.307)	|0.300	0.007	0.001|
21 (0.265)	|0.004	0.010	0.252|
Multiallelic Dprime: 0.849
BLOCK 1593.  MARKERS: 8210 8211 8212
323 (0.401)	|0.133	0.249	0.000	0.011	0.000|
241 (0.337)	|0.033	0.039	0.245	0.000	0.010|
221 (0.260)	|0.256	0.005	0.001	0.000	0.000|
Multiallelic Dprime: 0.749
BLOCK 1594.  MARKERS: 8213 8214 8215 8216 8217 8218
113432 (0.422)	|0.161	0.146	0.098	0.012|
313412 (0.292)	|0.100	0.123	0.053	0.013|
131214 (0.249)	|0.099	0.092	0.041	0.012|
113412 (0.012)	|0.005	0.002	0.003	0.000|
111214 (0.010)	|0.002	0.005	0.003	0.000|
Multiallelic Dprime: 0.075
BLOCK 1595.  MARKERS: 8221 8222 8223
122 (0.375)	|0.216	0.110	0.021	0.009	0.007|
142 (0.375)	|0.237	0.121	0.013	0.000	0.003|
324 (0.201)	|0.126	0.060	0.005	0.003	0.002|
322 (0.039)	|0.025	0.009	0.004	0.000	0.000|
Multiallelic Dprime: 0.056
BLOCK 1596.  MARKERS: 8228 8229 8230 8231 8232 8233 8234
3234312 (0.613)	|0.426	0.148	0.037|
1412134 (0.302)	|0.223	0.004	0.074|
1432134 (0.042)	|0.007	0.000	0.035|
3434312 (0.013)	|0.010	0.003	0.000|
1432314 (0.013)	|0.011	0.002	0.000|
Multiallelic Dprime: 0.288
BLOCK 1597.  MARKERS: 8235 8236
13 (0.689)	|0.422	0.267|
33 (0.161)	|0.122	0.039|
31 (0.146)	|0.075	0.070|
Multiallelic Dprime: 0.122
BLOCK 1598.  MARKERS: 8241 8242
41 (0.621)	|0.327	0.240	0.007	0.044	0.000|
23 (0.379)	|0.019	0.005	0.236	0.084	0.034|
Multiallelic Dprime: 0.851
BLOCK 1599.  MARKERS: 8244 8245 8246 8247 8248
13423 (0.346)	|0.120	0.106	0.050	0.071|
31222 (0.246)	|0.102	0.072	0.040	0.031|
31243 (0.243)	|0.133	0.053	0.035	0.020|
31223 (0.128)	|0.086	0.019	0.018	0.006|
33423 (0.034)	|0.015	0.014	0.000	0.005|
Multiallelic Dprime: 0.175
BLOCK 1600.  MARKERS: 8249 8250 8251
223 (0.456)	|0.349	0.032	0.033	0.022	0.018|
343 (0.264)	|0.119	0.074	0.059	0.005	0.005|
323 (0.142)	|0.083	0.034	0.011	0.000	0.015|
321 (0.134)	|0.043	0.048	0.006	0.030	0.008|
Multiallelic Dprime: 0.342
BLOCK 1601.  MARKERS: 8257 8258 8259 8260 8261 8262 8263
4111124 (0.596)	|0.358	0.148	0.091|
2131242 (0.188)	|0.088	0.077	0.024|
4233224 (0.109)	|0.068	0.033	0.008|
4133224 (0.057)	|0.022	0.014	0.022|
4111224 (0.046)	|0.017	0.020	0.009|
Multiallelic Dprime: 0.147
BLOCK 1602.  MARKERS: 8266 8267
41 (0.552)	|0.296	0.255|
23 (0.294)	|0.230	0.063|
43 (0.154)	|0.118	0.036|
Multiallelic Dprime: 0.376
BLOCK 1603.  MARKERS: 8269 8270
14 (0.645)	|0.535	0.109|
33 (0.354)	|0.237	0.116|
Multiallelic Dprime: 0.252
BLOCK 1604.  MARKERS: 8271 8272
23 (0.773)	|0.549	0.026	0.198|
41 (0.225)	|0.009	0.216	0.000|
Multiallelic Dprime: 0.950
BLOCK 1605.  MARKERS: 8273 8274
31 (0.559)	|0.214	0.136	0.117	0.091|
11 (0.242)	|0.071	0.071	0.054	0.047|
13 (0.199)	|0.081	0.045	0.030	0.043|
Multiallelic Dprime: 0.079
BLOCK 1606.  MARKERS: 8282 8283 8284 8285 8286 8287 8288 8289
43413123 (0.366)	|0.212	0.069	0.069	0.013|
11221312 (0.251)	|0.130	0.073	0.043	0.004|
13221312 (0.200)	|0.122	0.023	0.041	0.013|
43413113 (0.182)	|0.110	0.034	0.030	0.009|
Multiallelic Dprime: 0.083
BLOCK 1607.  MARKERS: 8292 8293 8294 8295 8296
21121 (0.573)	|0.512	0.056	0.002|
23131 (0.199)	|0.067	0.133	0.000|
43323 (0.182)	|0.172	0.009	0.001|
23323 (0.039)	|0.003	0.021	0.016|
Multiallelic Dprime: 0.620
BLOCK 1608.  MARKERS: 8297 8298
41 (0.758)	|0.385	0.255	0.117|
23 (0.220)	|0.114	0.055	0.051|
21 (0.019)	|0.013	0.003	0.003|
Multiallelic Dprime: 0.109
BLOCK 1609.  MARKERS: 8304 8305
34 (0.515)	|0.377	0.139|
12 (0.313)	|0.229	0.084|
14 (0.172)	|0.126	0.045|
Multiallelic Dprime: 0.004
BLOCK 1610.  MARKERS: 8310 8311
21 (0.732)	|0.529	0.159	0.044|
33 (0.268)	|0.184	0.065	0.019|
Multiallelic Dprime: 0.035
BLOCK 1611.  MARKERS: 8313 8314
33 (0.713)
21 (0.224)
31 (0.063)
