# Supplementary material for: Genetic Structure of the Spanish Population
Source: BMC Genomics. 2010 May 25;11:326. doi: 10.1186/1471-2164-11-326 (PMC2887418; doi:10.1186/1471-2164-11-326)
Supplement: Additional file 1 — List of haplotype blocks across all autosomal chromosomes in the Spanish population. Each block is described by the SNPs that compose it, the major haplotypes with haplotypic frequencies, and the LD (D') among adjacent blocks. For each chromosome, the correspondence list between the SNP names and numbers is included in a separate table. [file 1471-2164-11-326-S1.ZIP › chr6p.GABRIELblocks]

BLOCK 1.  MARKERS: 1 2
23 (0.773)	|0.523	0.183	0.068|
44 (0.145)	|0.092	0.029	0.023|
24 (0.080)	|0.036	0.023	0.021|
Multiallelic Dprime: 0.112
BLOCK 2.  MARKERS: 4 5
42 (0.651)	|0.512	0.089	0.048|
22 (0.237)	|0.179	0.023	0.035|
24 (0.112)	|0.070	0.035	0.006|
Multiallelic Dprime: 0.110
BLOCK 3.  MARKERS: 8 9
33 (0.762)	|0.426	0.147	0.149	0.021|
41 (0.147)	|0.058	0.025	0.058	0.002|
31 (0.090)	|0.004	0.081	0.003	0.000|
Multiallelic Dprime: 0.371
BLOCK 4.  MARKERS: 13 14 15 16 17
21313 (0.489)	|0.481	0.005	0.004|
42321 (0.254)	|0.011	0.234	0.011|
42111 (0.212)	|0.008	0.000	0.202|
22311 (0.023)	|0.000	0.022	0.001|
Multiallelic Dprime: 0.938
BLOCK 5.  MARKERS: 18 19
43 (0.503)	|0.444	0.048	0.008|
23 (0.271)	|0.190	0.074	0.007|
21 (0.227)	|0.185	0.037	0.002|
Multiallelic Dprime: 0.260
BLOCK 6.  MARKERS: 20 21
12 (0.819)	|0.675	0.069	0.076|
24 (0.159)	|0.020	0.106	0.033|
14 (0.017)	|0.000	0.010	0.007|
Multiallelic Dprime: 0.712
BLOCK 7.  MARKERS: 22 23
13 (0.696)	|0.521	0.096	0.079|
33 (0.187)	|0.062	0.076	0.049|
31 (0.117)	|0.027	0.029	0.061|
Multiallelic Dprime: 0.435
BLOCK 8.  MARKERS: 24 25
42 (0.610)	|0.596	0.003	0.004|
41 (0.201)	|0.041	0.157	0.002|
22 (0.189)	|0.006	0.089	0.094|
Multiallelic Dprime: 0.879
BLOCK 9.  MARKERS: 26 27 28
334 (0.642)	|0.556	0.068	0.019|
324 (0.248)	|0.174	0.031	0.044|
232 (0.100)	|0.083	0.017	0.000|
Multiallelic Dprime: 0.229
BLOCK 10.  MARKERS: 32 33
11 (0.821)	|0.786	0.033|
33 (0.116)	|0.003	0.113|
31 (0.063)	|0.063	0.000|
Multiallelic Dprime: 0.769
BLOCK 11.  MARKERS: 34 35
21 (0.852)	|0.523	0.331|
42 (0.146)	|0.103	0.043|
Multiallelic Dprime: 0.205
BLOCK 12.  MARKERS: 37 38 39
322 (0.626)	|0.552	0.025	0.039	0.010|
431 (0.374)	|0.177	0.113	0.069	0.015|
Multiallelic Dprime: 0.562
BLOCK 13.  MARKERS: 41 42 43 44 45
32144 (0.729)	|0.691	0.023	0.012|
32124 (0.138)	|0.019	0.115	0.004|
14322 (0.108)	|0.015	0.002	0.090|
14122 (0.024)	|0.019	0.005	0.000|
Multiallelic Dprime: 0.793
BLOCK 14.  MARKERS: 46 47 48
221 (0.742)	|0.581	0.148	0.013|
423 (0.145)	|0.086	0.059	0.000|
413 (0.108)	|0.041	0.048	0.019|
Multiallelic Dprime: 0.286
BLOCK 15.  MARKERS: 51 52
21 (0.711)	|0.693	0.014	0.001|
43 (0.256)	|0.107	0.132	0.012|
23 (0.033)	|0.005	0.000	0.028|
Multiallelic Dprime: 0.836
BLOCK 16.  MARKERS: 53 54 55 56
3411 (0.806)	|0.529	0.111	0.165|
1333 (0.146)	|0.101	0.043	0.000|
1411 (0.040)	|0.002	0.037	0.000|
Multiallelic Dprime: 0.326
BLOCK 17.  MARKERS: 57 58 59
213 (0.632)	|0.243	0.233	0.108	0.040|
223 (0.195)	|0.065	0.065	0.046	0.015|
111 (0.168)	|0.079	0.047	0.033	0.008|
Multiallelic Dprime: 0.080
BLOCK 18.  MARKERS: 65 66 67 68
4321 (0.389)	|0.339	0.030	0.016|
4313 (0.348)	|0.316	0.029	0.004|
2121 (0.187)	|0.126	0.028	0.032|
4311 (0.063)	|0.042	0.019	0.000|
Multiallelic Dprime: 0.305
BLOCK 19.  MARKERS: 70 71 72 73
3422 (0.833)	|0.605	0.225	0.000	0.004|
1333 (0.108)	|0.000	0.000	0.107	0.000|
3333 (0.053)	|0.034	0.000	0.005	0.013|
Multiallelic Dprime: 0.779
BLOCK 20.  MARKERS: 74 75 76 77 78 79
222212 (0.641)	|0.543	0.028	0.071|
222424 (0.226)	|0.024	0.122	0.081|
314424 (0.111)	|0.063	0.048	0.000|
222214 (0.017)	|0.006	0.002	0.008|
Multiallelic Dprime: 0.571
BLOCK 21.  MARKERS: 80 81
23 (0.641)	|0.203	0.183	0.092	0.073	0.046	0.026	0.005|
41 (0.201)	|0.044	0.070	0.033	0.027	0.013	0.007	0.003|
21 (0.158)	|0.067	0.027	0.027	0.018	0.006	0.009	0.005|
Multiallelic Dprime: 0.093
BLOCK 22.  MARKERS: 89 90 91 92 93
41233 (0.315)	|0.307	0.000	0.004	0.004	0.000|
41411 (0.280)	|0.000	0.278	0.002	0.000	0.001|
43213 (0.152)	|0.010	0.000	0.052	0.081	0.006|
23213 (0.117)	|0.008	0.000	0.105	0.003	0.000|
41413 (0.065)	|0.012	0.000	0.000	0.051	0.000|
41213 (0.042)	|0.029	0.000	0.005	0.000	0.007|
41231 (0.012)	|0.000	0.010	0.000	0.000	0.000|
Multiallelic Dprime: 0.897
BLOCK 23.  MARKERS: 94 95 96 97
3132 (0.367)	|0.245	0.092	0.016	0.014|
1434 (0.310)	|0.213	0.058	0.030	0.008|
1132 (0.168)	|0.080	0.038	0.028	0.022|
1122 (0.140)	|0.073	0.036	0.006	0.022|
1432 (0.015)	|0.004	0.000	0.001	0.010|
Multiallelic Dprime: 0.187
BLOCK 24.  MARKERS: 101 102 103 104 105
44311 (0.615)	|0.515	0.093	0.008|
21233 (0.224)	|0.201	0.020	0.002|
44233 (0.080)	|0.066	0.015	0.000|
41233 (0.076)	|0.067	0.008	0.000|
Multiallelic Dprime: 0.209
BLOCK 25.  MARKERS: 111 112
44 (0.852)	|0.360	0.234	0.146	0.113|
12 (0.137)	|0.059	0.038	0.030	0.009|
42 (0.011)	|0.006	0.003	0.002	0.000|
Multiallelic Dprime: 0.087
BLOCK 26.  MARKERS: 117 118 119
112 (0.426)	|0.259	0.167|
334 (0.275)	|0.178	0.097|
114 (0.178)	|0.116	0.062|
134 (0.122)	|0.096	0.025|
Multiallelic Dprime: 0.089
BLOCK 27.  MARKERS: 123 124 125 126
3231 (0.649)	|0.521	0.073	0.055|
1413 (0.351)	|0.195	0.154	0.002|
Multiallelic Dprime: 0.387
BLOCK 28.  MARKERS: 127 128
43 (0.717)	|0.343	0.264	0.110|
22 (0.225)	|0.112	0.075	0.038|
23 (0.058)	|0.022	0.023	0.013|
Multiallelic Dprime: 0.038
BLOCK 29.  MARKERS: 134 135
34 (0.477)	|0.329	0.051	0.001	0.004	0.083|
32 (0.362)	|0.027	0.004	0.164	0.129	0.020|
12 (0.161)	|0.002	0.152	0.002	0.001	0.000|
Multiallelic Dprime: 0.831
BLOCK 30.  MARKERS: 136 137 138 139 140 141 142 143 144
441123122 (0.357)	|0.215	0.084	0.059|
342443323 (0.206)	|0.107	0.087	0.013|
432421322 (0.168)	|0.079	0.068	0.019|
442443122 (0.136)	|0.088	0.021	0.026|
442443112 (0.103)	|0.069	0.029	0.005|
Multiallelic Dprime: 0.169
BLOCK 31.  MARKERS: 150 151
11 (0.575)	|0.497	0.071|
31 (0.298)	|0.060	0.234|
32 (0.126)	|0.125	0.002|
Multiallelic Dprime: 0.673
BLOCK 32.  MARKERS: 153 154
32 (0.682)	|0.310	0.286	0.081|
11 (0.306)	|0.170	0.097	0.034|
Multiallelic Dprime: 0.144
BLOCK 33.  MARKERS: 164 165 166
141 (0.487)	|0.211	0.080	0.133	0.039|
121 (0.386)	|0.059	0.204	0.077	0.031|
342 (0.117)	|0.052	0.028	0.024	0.012|
Multiallelic Dprime: 0.315
BLOCK 34.  MARKERS: 171 172 173 174 175 176 177 178 179
112443322 (0.322)	|0.186	0.125	0.006|
331223312 (0.315)	|0.160	0.148	0.007|
331221423 (0.237)	|0.084	0.146	0.003|
312443322 (0.083)	|0.041	0.039	0.000|
Multiallelic Dprime: 0.141
BLOCK 35.  MARKERS: 184 185
44 (0.489)	|0.422	0.020	0.000	0.000	0.034	0.000	0.012|
32 (0.485)	|0.006	0.175	0.139	0.127	0.006	0.019	0.000|
34 (0.017)	|0.015	0.000	0.000	0.000	0.000	0.000	0.000|
Multiallelic Dprime: 0.920
BLOCK 36.  MARKERS: 186 187 188 189 190 191 192 193 194
422143424 (0.447)	|0.397	0.049|
422124442 (0.201)	|0.151	0.050|
443124442 (0.139)	|0.140	0.000|
142224242 (0.127)	|0.024	0.103|
422124242 (0.038)	|0.032	0.007|
442124442 (0.019)	|0.019	0.000|
422143442 (0.012)	|0.011	0.000|
Multiallelic Dprime: 0.505
BLOCK 37.  MARKERS: 195 196 197
112 (0.788)	|0.429	0.215	0.003	0.132|
234 (0.211)	|0.002	0.000	0.208	0.000|
Multiallelic Dprime: 0.989
BLOCK 38.  MARKERS: 198 199 200 201 202 203
433321 (0.431)	|0.184	0.181	0.061	0.005|
233321 (0.216)	|0.095	0.086	0.031	0.004|
231321 (0.212)	|0.079	0.085	0.042	0.005|
213133 (0.133)	|0.060	0.058	0.012	0.003|
Multiallelic Dprime: 0.044
BLOCK 39.  MARKERS: 207 208 209
243 (0.419)	|0.214	0.114	0.058	0.028|
422 (0.412)	|0.167	0.108	0.121	0.012|
443 (0.149)	|0.095	0.035	0.008	0.003|
423 (0.016)	|0.011	0.000	0.003	0.000|
Multiallelic Dprime: 0.177
BLOCK 40.  MARKERS: 212 213 214 215 216 217 218 219
14343223 (0.491)	|0.240	0.114	0.048	0.072	0.009|
42121141 (0.256)	|0.122	0.048	0.048	0.034	0.000|
14121223 (0.191)	|0.033	0.079	0.053	0.020	0.008|
12121141 (0.043)	|0.012	0.012	0.015	0.003	0.000|
Multiallelic Dprime: 0.213
BLOCK 41.  MARKERS: 220 221 222 223 224 225 226
2233323 (0.414)	|0.181	0.194	0.038|
4222323 (0.261)	|0.206	0.016	0.036|
4222342 (0.164)	|0.004	0.057	0.103|
2432123 (0.129)	|0.050	0.002	0.078|
2232323 (0.018)	|0.015	0.003	0.000|
Multiallelic Dprime: 0.476
BLOCK 42.  MARKERS: 229 230
12 (0.466)	|0.059	0.167	0.002	0.127	0.024	0.089|
14 (0.274)	|0.201	0.038	0.003	0.022	0.006	0.002|
32 (0.259)	|0.000	0.007	0.150	0.004	0.094	0.000|
Multiallelic Dprime: 0.732
BLOCK 43.  MARKERS: 231 232 233 234 235
24131 (0.263)	|0.181	0.011	0.037	0.011	0.005	0.000	0.005	0.002|
24213 (0.209)	|0.044	0.015	0.096	0.024	0.003	0.021	0.002	0.000|
44233 (0.154)	|0.015	0.040	0.000	0.060	0.029	0.000	0.000	0.003|
22233 (0.153)	|0.076	0.045	0.010	0.005	0.000	0.001	0.000	0.007|
24233 (0.126)	|0.019	0.063	0.008	0.006	0.013	0.001	0.004	0.000|
24133 (0.092)	|0.031	0.041	0.003	0.000	0.000	0.014	0.000	0.000|
Multiallelic Dprime: 0.502
BLOCK 44.  MARKERS: 238 239 240 241 242 243 244 245 246 247 248 249 250
2133411424223 (0.363)	|0.162	0.106	0.098|
2433211324443 (0.216)	|0.091	0.061	0.065|
3131411424243 (0.158)	|0.084	0.056	0.017|
2143433442241 (0.106)	|0.043	0.042	0.022|
2143433442243 (0.049)	|0.029	0.016	0.006|
3131411424443 (0.039)	|0.022	0.015	0.001|
2433211424443 (0.013)	|0.005	0.004	0.003|
2133411424443 (0.012)	|0.002	0.001	0.009|
Multiallelic Dprime: 0.123
BLOCK 45.  MARKERS: 251 252
34 (0.448)	|0.176	0.177	0.025	0.071|
32 (0.313)	|0.138	0.016	0.139	0.019|
12 (0.237)	|0.176	0.018	0.040	0.002|
Multiallelic Dprime: 0.430
BLOCK 46.  MARKERS: 253 254 255
123 (0.490)	|0.215	0.175	0.100|
321 (0.213)	|0.100	0.076	0.037|
343 (0.203)	|0.097	0.072	0.034|
323 (0.092)	|0.059	0.013	0.021|
Multiallelic Dprime: 0.078
BLOCK 47.  MARKERS: 256 257
24 (0.470)	|0.172	0.146	0.090	0.061|
42 (0.336)	|0.107	0.115	0.071	0.039|
22 (0.192)	|0.067	0.054	0.039	0.030|
Multiallelic Dprime: 0.044
BLOCK 48.  MARKERS: 264 265 266
241 (0.346)	|0.255	0.049	0.042|
223 (0.316)	|0.038	0.277	0.002|
421 (0.200)	|0.162	0.036	0.002|
221 (0.130)	|0.059	0.055	0.008|
Multiallelic Dprime: 0.577
BLOCK 49.  MARKERS: 267 268
31 (0.518)	|0.395	0.111	0.009|
23 (0.421)	|0.318	0.077	0.026|
33 (0.053)	|0.047	0.004	0.002|
Multiallelic Dprime: 0.079
BLOCK 50.  MARKERS: 271 272
22 (0.768)	|0.624	0.100	0.038	0.007|
11 (0.192)	|0.149	0.022	0.015	0.003|
12 (0.037)	|0.037	0.000	0.000	0.000|
Multiallelic Dprime: 0.110
BLOCK 51.  MARKERS: 274 275 276 277 278
32424 (0.806)	|0.305	0.280	0.214|
14242 (0.123)	|0.039	0.049	0.035|
32244 (0.054)	|0.011	0.013	0.030|
32222 (0.010)	|0.003	0.005	0.003|
Multiallelic Dprime: 0.125
BLOCK 52.  MARKERS: 280 281 282
443 (0.361)	|0.022	0.333	0.000|
243 (0.350)	|0.339	0.009	0.008|
421 (0.286)	|0.104	0.008	0.175|
Multiallelic Dprime: 0.821
BLOCK 53.  MARKERS: 284 285
33 (0.467)	|0.367	0.085	0.012|
13 (0.351)	|0.324	0.026	0.000|
31 (0.182)	|0.052	0.117	0.014|
Multiallelic Dprime: 0.443
BLOCK 54.  MARKERS: 286 287 288
123 (0.741)	|0.335	0.205	0.192	0.010|
341 (0.226)	|0.086	0.119	0.023	0.000|
343 (0.026)	|0.008	0.015	0.002	0.000|
Multiallelic Dprime: 0.288
BLOCK 55.  MARKERS: 289 290 291 292
3133 (0.429)	|0.268	0.141	0.019|
1311 (0.343)	|0.188	0.141	0.014|
3131 (0.218)	|0.137	0.072	0.008|
1331 (0.010)	|0.009	0.001	0.000|
Multiallelic Dprime: 0.080
BLOCK 56.  MARKERS: 294 295 296
112 (0.603)	|0.521	0.019	0.047	0.014|
324 (0.356)	|0.016	0.184	0.153	0.000|
312 (0.041)	|0.006	0.000	0.000	0.035|
Multiallelic Dprime: 0.828
BLOCK 57.  MARKERS: 298 299 300
444 (0.543)	|0.263	0.186	0.079	0.009|
242 (0.202)	|0.158	0.020	0.021	0.004|
432 (0.199)	|0.050	0.054	0.058	0.036|
442 (0.049)	|0.023	0.021	0.004	0.002|
Multiallelic Dprime: 0.265
BLOCK 58.  MARKERS: 301 302 303 304 305 306
223232 (0.499)	|0.440	0.057|
441232 (0.281)	|0.219	0.062|
441411 (0.161)	|0.133	0.028|
441412 (0.051)	|0.050	0.000|
Multiallelic Dprime: 0.224
BLOCK 59.  MARKERS: 310 311
43 (0.847)	|0.374	0.308	0.087	0.071|
11 (0.151)	|0.077	0.059	0.013	0.003|
Multiallelic Dprime: 0.125
BLOCK 60.  MARKERS: 313 314 315
221 (0.450)	|0.168	0.171	0.073	0.033|
223 (0.367)	|0.305	0.040	0.022	0.001|
441 (0.101)	|0.087	0.005	0.002	0.000|
421 (0.073)	|0.017	0.008	0.049	0.000|
Multiallelic Dprime: 0.533
BLOCK 61.  MARKERS: 319 320 321 322 323
31142 (0.582)	|0.289	0.186	0.107|
32314 (0.225)	|0.135	0.025	0.065|
42342 (0.146)	|0.089	0.040	0.016|
32312 (0.035)	|0.009	0.026	0.000|
Multiallelic Dprime: 0.181
BLOCK 62.  MARKERS: 324 325
41 (0.526)	|0.341	0.107	0.023	0.054|
21 (0.278)	|0.215	0.019	0.041	0.002|
24 (0.196)	|0.064	0.052	0.055	0.025|
Multiallelic Dprime: 0.288
BLOCK 63.  MARKERS: 326 327 328
421 (0.619)	|0.508	0.110|
134 (0.178)	|0.146	0.029|
124 (0.119)	|0.109	0.005|
424 (0.081)	|0.016	0.064|
Multiallelic Dprime: 0.289
BLOCK 64.  MARKERS: 329 330
32 (0.781)	|0.332	0.325	0.125|
24 (0.208)	|0.118	0.073	0.016|
Multiallelic Dprime: 0.208
BLOCK 65.  MARKERS: 331 332
14 (0.453)	|0.031	0.224	0.193|
32 (0.404)	|0.378	0.013	0.009|
34 (0.144)	|0.133	0.007	0.000|
Multiallelic Dprime: 0.885
BLOCK 66.  MARKERS: 333 334 335 336 337 338
323332 (0.541)	|0.028	0.296	0.216|
341332 (0.244)	|0.213	0.001	0.030|
123421 (0.200)	|0.114	0.033	0.054|
Multiallelic Dprime: 0.641
BLOCK 67.  MARKERS: 340 341
22 (0.356)	|0.257	0.055	0.045|
34 (0.338)	|0.188	0.061	0.089|
32 (0.306)	|0.189	0.092	0.024|
Multiallelic Dprime: 0.180
BLOCK 68.  MARKERS: 343 344
24 (0.635)	|0.504	0.128|
12 (0.208)	|0.158	0.048|
22 (0.158)	|0.122	0.035|
Multiallelic Dprime: 0.037
BLOCK 69.  MARKERS: 346 347
23 (0.783)	|0.351	0.283	0.150|
11 (0.210)	|0.080	0.077	0.053|
Multiallelic Dprime: 0.071
BLOCK 70.  MARKERS: 353 354
32 (0.435)	|0.390	0.021	0.025|
11 (0.361)	|0.000	0.357	0.000|
31 (0.204)	|0.016	0.000	0.189|
Multiallelic Dprime: 0.921
BLOCK 71.  MARKERS: 355 356
31 (0.404)	|0.236	0.109	0.017	0.037	0.001|
22 (0.379)	|0.296	0.061	0.017	0.003	0.002|
32 (0.214)	|0.118	0.004	0.071	0.002	0.010|
Multiallelic Dprime: 0.321
BLOCK 72.  MARKERS: 358 359 360 361 362 363 364 365
33123241 (0.653)	|0.653	0.000|
33341323 (0.172)	|0.000	0.173|
11141343 (0.105)	|0.000	0.104|
33341343 (0.042)	|0.000	0.042|
33141343 (0.013)	|0.000	0.011|
Multiallelic Dprime: 1.000
BLOCK 73.  MARKERS: 366 367
13 (0.658)	|0.578	0.010	0.021	0.034	0.016|
44 (0.332)	|0.050	0.100	0.089	0.052	0.040|
Multiallelic Dprime: 0.728
BLOCK 74.  MARKERS: 370 371 372 373 374
32223 (0.632)	|0.552	0.070	0.009|
32221 (0.112)	|0.000	0.110	0.000|
44331 (0.112)	|0.005	0.104	0.003|
42331 (0.085)	|0.000	0.083	0.002|
32331 (0.056)	|0.000	0.002	0.053|
Multiallelic Dprime: 0.901
BLOCK 75.  MARKERS: 376 377 378 379 380
24112 (0.558)	|0.238	0.287	0.034|
12334 (0.369)	|0.183	0.134	0.052|
24114 (0.066)	|0.016	0.018	0.032|
Multiallelic Dprime: 0.171
BLOCK 76.  MARKERS: 384 385 386
222 (0.442)	|0.096	0.100	0.069	0.095	0.025	0.040	0.007|
224 (0.440)	|0.370	0.009	0.031	0.003	0.000	0.012	0.010|
432 (0.118)	|0.030	0.002	0.004	0.000	0.071	0.003	0.000|
Multiallelic Dprime: 0.646
BLOCK 77.  MARKERS: 387 388 389 390 391 392 393 394 395 396 397
12341413242 (0.491)	|0.303	0.115	0.063	0.013|
12341413442 (0.111)	|0.077	0.017	0.016	0.000|
12321413232 (0.103)	|0.064	0.017	0.024	0.000|
12343231232 (0.099)	|0.064	0.014	0.013	0.001|
43243211234 (0.098)	|0.066	0.020	0.012	0.000|
12341413232 (0.055)	|0.025	0.013	0.016	0.000|
12343413242 (0.018)	|0.012	0.003	0.003	0.000|
Multiallelic Dprime: 0.119
BLOCK 78.  MARKERS: 399 400 401
242 (0.624)	|0.275	0.336	0.005|
224 (0.202)	|0.000	0.065	0.136|
142 (0.149)	|0.150	0.000	0.000|
244 (0.017)	|0.017	0.000	0.000|
Multiallelic Dprime: 0.538
BLOCK 79.  MARKERS: 403 404
14 (0.442)	|0.228	0.128	0.086|
32 (0.407)	|0.259	0.134	0.015|
34 (0.141)	|0.014	0.118	0.008|
Multiallelic Dprime: 0.292
BLOCK 80.  MARKERS: 405 406
42 (0.509)	|0.507	0.001	0.001|
24 (0.381)	|0.036	0.331	0.011|
22 (0.108)	|0.000	0.100	0.005|
Multiallelic Dprime: 0.913
BLOCK 81.  MARKERS: 407 408 409
124 (0.542)	|0.500	0.003	0.001	0.000	0.035	0.000	0.000	0.000|
332 (0.433)	|0.004	0.255	0.085	0.046	0.000	0.014	0.015	0.009|
132 (0.017)	|0.000	0.008	0.002	0.003	0.000	0.002	0.000	0.002|
Multiallelic Dprime: 0.964
BLOCK 82.  MARKERS: 410 411 412 413 414
31334 (0.508)	|0.467	0.035	0.000	0.000|
13142 (0.266)	|0.016	0.250	0.001	0.000|
33334 (0.091)	|0.003	0.000	0.083	0.000|
33144 (0.049)	|0.000	0.014	0.000	0.031|
33134 (0.038)	|0.000	0.035	0.004	0.000|
13144 (0.016)	|0.002	0.013	0.000	0.001|
13334 (0.015)	|0.000	0.000	0.014	0.000|
33344 (0.010)	|0.006	0.004	0.000	0.000|
Multiallelic Dprime: 0.875
BLOCK 83.  MARKERS: 415 416 417
333 (0.496)	|0.465	0.032|
112 (0.355)	|0.169	0.183|
113 (0.100)	|0.048	0.051|
313 (0.034)	|0.000	0.031|
Multiallelic Dprime: 0.606
BLOCK 84.  MARKERS: 418 419
32 (0.682)	|0.680	0.000	0.000|
24 (0.309)	|0.007	0.205	0.097|
Multiallelic Dprime: 1.000
BLOCK 85.  MARKERS: 420 421
23 (0.686)	|0.359	0.151	0.124	0.050|
43 (0.207)	|0.110	0.027	0.051	0.019|
41 (0.105)	|0.065	0.011	0.015	0.013|
Multiallelic Dprime: 0.123
BLOCK 86.  MARKERS: 426 427 428
414 (0.534)	|0.402	0.124	0.007|
412 (0.189)	|0.145	0.044	0.000|
234 (0.189)	|0.151	0.037	0.002|
434 (0.084)	|0.062	0.020	0.002|
Multiallelic Dprime: 0.060
BLOCK 87.  MARKERS: 430 431
13 (0.758)	|0.430	0.214	0.112|
31 (0.227)	|0.026	0.107	0.094|
33 (0.011)	|0.004	0.007	0.000|
Multiallelic Dprime: 0.470
BLOCK 88.  MARKERS: 432 433
41 (0.459)	|0.287	0.112	0.059|
42 (0.331)	|0.208	0.022	0.101|
21 (0.207)	|0.124	0.068	0.015|
Multiallelic Dprime: 0.144
BLOCK 89.  MARKERS: 435 436
21 (0.620)	|0.297	0.120	0.129	0.074|
23 (0.205)	|0.086	0.058	0.044	0.017|
43 (0.175)	|0.081	0.040	0.038	0.016|
Multiallelic Dprime: 0.064
BLOCK 90.  MARKERS: 441 442 443 444
1322 (0.465)	|0.345	0.026	0.093|
1142 (0.217)	|0.212	0.000	0.003|
3322 (0.211)	|0.178	0.001	0.030|
3323 (0.107)	|0.008	0.100	0.000|
Multiallelic Dprime: 0.457
BLOCK 91.  MARKERS: 446 447 448
241 (0.742)	|0.467	0.150	0.101	0.021|
441 (0.128)	|0.108	0.008	0.009	0.003|
422 (0.126)	|0.087	0.021	0.010	0.005|
Multiallelic Dprime: 0.330
BLOCK 92.  MARKERS: 449 450 451
141 (0.662)	|0.405	0.243	0.014|
412 (0.179)	|0.145	0.031	0.003|
112 (0.120)	|0.108	0.012	0.000|
111 (0.030)	|0.010	0.019	0.001|
Multiallelic Dprime: 0.427
BLOCK 93.  MARKERS: 455 456
23 (0.672)	|0.237	0.255	0.067	0.085	0.023	0.000|
31 (0.309)	|0.061	0.034	0.177	0.021	0.001	0.015|
33 (0.019)	|0.012	0.005	0.000	0.000	0.000	0.000|
Multiallelic Dprime: 0.501
BLOCK 94.  MARKERS: 457 458 459 460 461
42243 (0.310)	|0.309	0.002	0.000|
24422 (0.293)	|0.087	0.185	0.020|
44222 (0.244)	|0.245	0.000	0.000|
42222 (0.106)	|0.105	0.000	0.000|
42242 (0.024)	|0.024	0.000	0.000|
42223 (0.016)	|0.000	0.015	0.000|
Multiallelic Dprime: 0.959
BLOCK 95.  MARKERS: 462 463 464
411 (0.772)	|0.262	0.206	0.155	0.140|
233 (0.202)	|0.127	0.037	0.025	0.008|
231 (0.023)	|0.006	0.000	0.000	0.017|
Multiallelic Dprime: 0.358
BLOCK 96.  MARKERS: 466 467 468 469 470
41243 (0.395)	|0.115	0.090	0.135	0.020	0.005	0.014	0.009|
43441 (0.245)	|0.106	0.042	0.045	0.038	0.005	0.000	0.002|
21443 (0.180)	|0.078	0.054	0.010	0.017	0.017	0.002	0.000|
41423 (0.165)	|0.032	0.048	0.034	0.028	0.018	0.002	0.002|
Multiallelic Dprime: 0.243
BLOCK 97.  MARKERS: 472 473 474 475 476
43224 (0.335)	|0.020	0.312	0.003|
21212 (0.238)	|0.105	0.004	0.130|
41224 (0.226)	|0.164	0.057	0.003|
41422 (0.109)	|0.088	0.016	0.003|
41222 (0.043)	|0.001	0.003	0.039|
21222 (0.018)	|0.000	0.000	0.018|
41212 (0.013)	|0.014	0.000	0.000|
Multiallelic Dprime: 0.706
BLOCK 98.  MARKERS: 478 479
24 (0.395)	|0.204	0.187	0.004|
44 (0.392)	|0.304	0.065	0.024|
42 (0.209)	|0.197	0.013	0.000|
Multiallelic Dprime: 0.458
BLOCK 99.  MARKERS: 482 483
13 (0.708)	|0.459	0.167	0.079|
31 (0.264)	|0.131	0.104	0.029|
11 (0.028)	|0.019	0.008	0.002|
Multiallelic Dprime: 0.148
BLOCK 100.  MARKERS: 486 487
22 (0.608)	|0.413	0.162	0.034|
42 (0.279)	|0.131	0.037	0.112|
43 (0.110)	|0.039	0.061	0.011|
Multiallelic Dprime: 0.295
BLOCK 101.  MARKERS: 488 489
32 (0.582)	|0.526	0.054|
22 (0.260)	|0.054	0.202|
23 (0.158)	|0.157	0.001|
Multiallelic Dprime: 0.713
BLOCK 102.  MARKERS: 490 491 492
323 (0.735)	|0.566	0.142	0.027|
141 (0.258)	|0.196	0.039	0.018|
Multiallelic Dprime: 0.047
BLOCK 103.  MARKERS: 494 495
24 (0.766)	|0.422	0.342|
42 (0.183)	|0.087	0.095|
22 (0.047)	|0.035	0.011|
Multiallelic Dprime: 0.065
BLOCK 104.  MARKERS: 498 499
12 (0.547)	|0.464	0.060	0.015	0.007|
33 (0.451)	|0.364	0.064	0.011	0.004|
Multiallelic Dprime: 0.089
BLOCK 105.  MARKERS: 500 501 502 503
2132 (0.828)	|0.521	0.293|
4343 (0.124)	|0.071	0.052|
2342 (0.028)	|0.028	0.000|
2332 (0.011)	|0.009	0.000|
Multiallelic Dprime: 0.124
BLOCK 106.  MARKERS: 504 505 506
133 (0.635)	|0.364	0.014	0.257|
321 (0.348)	|0.019	0.318	0.011|
Multiallelic Dprime: 0.890
BLOCK 107.  MARKERS: 507 508
14 (0.388)	|0.245	0.143|
22 (0.340)	|0.202	0.137|
24 (0.272)	|0.174	0.097|
Multiallelic Dprime: 0.037
BLOCK 108.  MARKERS: 510 511
12 (0.620)	|0.391	0.173	0.045	0.010|
24 (0.376)	|0.272	0.082	0.015	0.008|
Multiallelic Dprime: 0.171
BLOCK 109.  MARKERS: 515 516 517
142 (0.667)	|0.302	0.226	0.136|
314 (0.255)	|0.187	0.044	0.024|
312 (0.060)	|0.048	0.002	0.009|
112 (0.018)	|0.007	0.003	0.008|
Multiallelic Dprime: 0.414
BLOCK 110.  MARKERS: 519 520
33 (0.544)	|0.235	0.006	0.186	0.005	0.100|
43 (0.274)	|0.003	0.260	0.004	0.000	0.001|
31 (0.179)	|0.041	0.004	0.002	0.123	0.004|
Multiallelic Dprime: 0.856
BLOCK 111.  MARKERS: 521 522 523 524 525 526 527
2342133 (0.279)	|0.242	0.034	0.002|
2142141 (0.274)	|0.052	0.189	0.032|
2144333 (0.192)	|0.149	0.043	0.000|
2122133 (0.129)	|0.048	0.020	0.061|
4142133 (0.106)	|0.003	0.030	0.071|
Multiallelic Dprime: 0.582
BLOCK 112.  MARKERS: 528 529
13 (0.503)	|0.268	0.140	0.053	0.039|
11 (0.326)	|0.122	0.027	0.160	0.012|
41 (0.171)	|0.013	0.090	0.036	0.031|
Multiallelic Dprime: 0.354
BLOCK 113.  MARKERS: 533 534 535 536 537 538
111133 (0.401)	|0.219	0.137	0.046|
133312 (0.256)	|0.137	0.094	0.026|
311133 (0.250)	|0.159	0.054	0.037|
131133 (0.083)	|0.052	0.021	0.010|
Multiallelic Dprime: 0.102
BLOCK 114.  MARKERS: 541 542
13 (0.570)	|0.487	0.079|
33 (0.310)	|0.277	0.033|
11 (0.120)	|0.096	0.022|
Multiallelic Dprime: 0.098
BLOCK 115.  MARKERS: 545 546
21 (0.860)	|0.331	0.364	0.161|
43 (0.134)	|0.074	0.039	0.022|
Multiallelic Dprime: 0.242
BLOCK 116.  MARKERS: 547 548
42 (0.407)	|0.176	0.164	0.065|
22 (0.402)	|0.202	0.159	0.040|
41 (0.187)	|0.080	0.080	0.026|
Multiallelic Dprime: 0.061
BLOCK 117.  MARKERS: 552 553
33 (0.463)	|0.284	0.091	0.088|
13 (0.403)	|0.336	0.049	0.019|
11 (0.132)	|0.046	0.078	0.008|
Multiallelic Dprime: 0.349
BLOCK 118.  MARKERS: 556 557
32 (0.665)	|0.393	0.191	0.081|
24 (0.220)	|0.134	0.033	0.054|
22 (0.114)	|0.070	0.044	0.000|
Multiallelic Dprime: 0.107
BLOCK 119.  MARKERS: 558 559
33 (0.598)	|0.392	0.203	0.003	0.000|
13 (0.268)	|0.073	0.000	0.145	0.049|
11 (0.135)	|0.070	0.000	0.000	0.065|
Multiallelic Dprime: 0.610
BLOCK 120.  MARKERS: 560 561 562
332 (0.534)	|0.350	0.050	0.069	0.065|
312 (0.203)	|0.009	0.191	0.002	0.000|
314 (0.149)	|0.007	0.060	0.052	0.029|
132 (0.114)	|0.022	0.059	0.029	0.004|
Multiallelic Dprime: 0.622
BLOCK 121.  MARKERS: 563 564 565
142 (0.388)	|0.309	0.045	0.027	0.005|
324 (0.360)	|0.057	0.145	0.082	0.075|
322 (0.152)	|0.029	0.023	0.057	0.044|
342 (0.099)	|0.052	0.003	0.016	0.027|
Multiallelic Dprime: 0.501
BLOCK 122.  MARKERS: 566 567 568
432 (0.447)	|0.262	0.049	0.077	0.057|
413 (0.216)	|0.041	0.044	0.121	0.011|
232 (0.182)	|0.052	0.095	0.008	0.028|
412 (0.153)	|0.024	0.057	0.028	0.043|
Multiallelic Dprime: 0.379
BLOCK 123.  MARKERS: 572 573 574
441 (0.380)	|0.265	0.066	0.017	0.031|
221 (0.245)	|0.017	0.185	0.040	0.001|
422 (0.237)	|0.021	0.067	0.136	0.008|
421 (0.138)	|0.040	0.023	0.017	0.056|
Multiallelic Dprime: 0.539
BLOCK 124.  MARKERS: 576 577 578 579
2334 (0.342)	|0.311	0.028|
4111 (0.342)	|0.267	0.073|
2311 (0.210)	|0.192	0.019|
2331 (0.096)	|0.085	0.009|
Multiallelic Dprime: 0.337
BLOCK 125.  MARKERS: 583 584 585
312 (0.861)	|0.357	0.217	0.158	0.130|
131 (0.131)	|0.044	0.042	0.040	0.004|
Multiallelic Dprime: 0.214
BLOCK 126.  MARKERS: 589 590 591 592
4114 (0.403)	|0.321	0.074	0.009|
4112 (0.262)	|0.256	0.003	0.003|
2332 (0.197)	|0.028	0.169	0.000|
4332 (0.136)	|0.000	0.023	0.113|
Multiallelic Dprime: 0.709
BLOCK 127.  MARKERS: 594 595
13 (0.605)	|0.256	0.264	0.085|
33 (0.270)	|0.101	0.118	0.051|
12 (0.125)	|0.073	0.037	0.016|
Multiallelic Dprime: 0.084
BLOCK 128.  MARKERS: 602 603
21 (0.430)	|0.407	0.000	0.023|
24 (0.418)	|0.076	0.330	0.009|
44 (0.152)	|0.152	0.000	0.000|
Multiallelic Dprime: 0.914
BLOCK 129.  MARKERS: 604 605
14 (0.635)	|0.190	0.331	0.114|
22 (0.330)	|0.295	0.019	0.016|
24 (0.033)	|0.000	0.032	0.000|
Multiallelic Dprime: 0.702
BLOCK 130.  MARKERS: 606 607
42 (0.488)	|0.224	0.232	0.030|
22 (0.382)	|0.191	0.165	0.024|
44 (0.130)	|0.060	0.065	0.005|
Multiallelic Dprime: 0.046
BLOCK 131.  MARKERS: 614 615 616
434 (0.475)	|0.333	0.131	0.009|
212 (0.462)	|0.418	0.041	0.003|
432 (0.059)	|0.052	0.005	0.002|
Multiallelic Dprime: 0.491
BLOCK 132.  MARKERS: 619 620
12 (0.808)	|0.491	0.142	0.172|
34 (0.176)	|0.038	0.133	0.005|
32 (0.014)	|0.000	0.012	0.002|
Multiallelic Dprime: 0.668
BLOCK 133.  MARKERS: 621 622 623
121 (0.529)	|0.497	0.017	0.011|
321 (0.289)	|0.158	0.119	0.007|
344 (0.180)	|0.077	0.102	0.001|
Multiallelic Dprime: 0.584
BLOCK 134.  MARKERS: 627 628
32 (0.733)	|0.533	0.088	0.095	0.009|
24 (0.238)	|0.175	0.031	0.007	0.021|
22 (0.020)	|0.012	0.006	0.001	0.000|
Multiallelic Dprime: 0.107
BLOCK 135.  MARKERS: 633 634 635 636
2232 (0.727)	|0.471	0.254|
4414 (0.125)	|0.098	0.027|
4232 (0.104)	|0.012	0.092|
4412 (0.030)	|0.016	0.014|
Multiallelic Dprime: 0.290
BLOCK 136.  MARKERS: 638 639
24 (0.602)	|0.364	0.101	0.081	0.047	0.011|
42 (0.396)	|0.172	0.087	0.054	0.061	0.022|
Multiallelic Dprime: 0.169
BLOCK 137.  MARKERS: 644 645 646 647 648 649 650
3144222 (0.538)	|0.344	0.174	0.013	0.003|
1322222 (0.187)	|0.117	0.058	0.009	0.003|
1322342 (0.135)	|0.068	0.062	0.000	0.006|
1322223 (0.107)	|0.061	0.036	0.009	0.001|
1344222 (0.032)	|0.031	0.002	0.000	0.000|
Multiallelic Dprime: 0.100
BLOCK 138.  MARKERS: 651 652 653 654
4142 (0.619)	|0.399	0.219|
2324 (0.331)	|0.198	0.133|
4122 (0.031)	|0.013	0.017|
4324 (0.013)	|0.009	0.004|
Multiallelic Dprime: 0.060
BLOCK 139.  MARKERS: 656 657 658
222 (0.622)	|0.535	0.087|
443 (0.377)	|0.206	0.171|
Multiallelic Dprime: 0.458
BLOCK 140.  MARKERS: 659 660
12 (0.741)	|0.338	0.236	0.167|
21 (0.259)	|0.230	0.023	0.006|
Multiallelic Dprime: 0.741
BLOCK 141.  MARKERS: 661 662 663
112 (0.567)	|0.415	0.149|
114 (0.260)	|0.243	0.017|
232 (0.173)	|0.090	0.083|
Multiallelic Dprime: 0.289
BLOCK 142.  MARKERS: 666 667
11 (0.748)	|0.690	0.030	0.024|
33 (0.248)	|0.035	0.113	0.098|
Multiallelic Dprime: 0.785
BLOCK 143.  MARKERS: 668 669 670 671
2322 (0.730)	|0.198	0.203	0.163	0.118	0.037|
4122 (0.143)	|0.034	0.062	0.032	0.010	0.003|
2343 (0.122)	|0.092	0.020	0.000	0.003	0.003|
Multiallelic Dprime: 0.315
BLOCK 144.  MARKERS: 675 676 677 678 679 680 681 682 683
313134224 (0.323)	|0.114	0.135	0.076|
331112424 (0.287)	|0.138	0.109	0.036|
131114413 (0.195)	|0.091	0.066	0.034|
313334224 (0.130)	|0.051	0.066	0.012|
131112424 (0.043)	|0.017	0.025	0.001|
Multiallelic Dprime: 0.125
BLOCK 145.  MARKERS: 686 687 688
321 (0.421)	|0.228	0.087	0.105|
311 (0.405)	|0.255	0.095	0.056|
113 (0.164)	|0.131	0.017	0.015|
Multiallelic Dprime: 0.175
BLOCK 146.  MARKERS: 689 690
33 (0.616)	|0.308	0.280	0.028|
31 (0.208)	|0.007	0.069	0.129|
11 (0.176)	|0.133	0.042	0.000|
Multiallelic Dprime: 0.403
BLOCK 147.  MARKERS: 691 692
41 (0.448)	|0.167	0.144	0.137|
21 (0.392)	|0.243	0.091	0.057|
43 (0.158)	|0.080	0.028	0.050|
Multiallelic Dprime: 0.218
BLOCK 148.  MARKERS: 693 694 695
334 (0.491)	|0.235	0.072	0.055	0.064	0.038	0.018|
332 (0.262)	|0.045	0.048	0.172	0.000	0.000	0.000|
112 (0.248)	|0.064	0.133	0.000	0.038	0.000	0.000|
Multiallelic Dprime: 0.490
BLOCK 149.  MARKERS: 697 698 699 700 701 702
324341 (0.343)	|0.223	0.099	0.012	0.003	0.000|
342111 (0.254)	|0.043	0.014	0.162	0.022	0.000|
324342 (0.227)	|0.012	0.169	0.017	0.022	0.000|
242111 (0.102)	|0.006	0.000	0.083	0.000	0.011|
322141 (0.037)	|0.000	0.000	0.000	0.036	0.000|
342141 (0.019)	|0.000	0.000	0.001	0.019	0.000|
Multiallelic Dprime: 0.640
BLOCK 150.  MARKERS: 703 704 705 706 707 708
233343 (0.291)	|0.194	0.097|
233323 (0.284)	|0.232	0.050|
211141 (0.284)	|0.139	0.145|
131343 (0.101)	|0.087	0.014|
211143 (0.011)	|0.000	0.011|
Multiallelic Dprime: 0.289
BLOCK 151.  MARKERS: 710 711
33 (0.674)	|0.403	0.188	0.083|
11 (0.323)	|0.134	0.128	0.061|
Multiallelic Dprime: 0.185
BLOCK 152.  MARKERS: 712 713
21 (0.540)	|0.158	0.227	0.071	0.080|
23 (0.316)	|0.129	0.038	0.100	0.046|
43 (0.144)	|0.045	0.019	0.059	0.022|
Multiallelic Dprime: 0.273
BLOCK 153.  MARKERS: 714 715 716 717
2113 (0.331)	|0.011	0.000	0.164	0.157	0.000|
2231 (0.284)	|0.269	0.015	0.000	0.000	0.000|
2133 (0.231)	|0.006	0.223	0.000	0.001	0.000|
4131 (0.149)	|0.000	0.009	0.000	0.000	0.139|
Multiallelic Dprime: 0.948
BLOCK 154.  MARKERS: 718 719 720 721
1241 (0.289)	|0.212	0.007	0.044	0.024|
3241 (0.248)	|0.153	0.020	0.013	0.059|
1441 (0.165)	|0.116	0.001	0.043	0.005|
1243 (0.157)	|0.013	0.126	0.006	0.013|
1211 (0.141)	|0.019	0.079	0.032	0.011|
Multiallelic Dprime: 0.515
BLOCK 155.  MARKERS: 723 724 725
232 (0.512)	|0.044	0.258	0.208|
431 (0.234)	|0.216	0.004	0.014|
432 (0.138)	|0.103	0.031	0.004|
422 (0.112)	|0.098	0.000	0.014|
Multiallelic Dprime: 0.756
BLOCK 156.  MARKERS: 726 727
44 (0.464)	|0.059	0.170	0.140	0.085|
24 (0.292)	|0.156	0.061	0.063	0.008|
21 (0.242)	|0.198	0.007	0.031	0.004|
Multiallelic Dprime: 0.481
BLOCK 157.  MARKERS: 728 729 730 731
3441 (0.414)	|0.230	0.138	0.048|
3443 (0.237)	|0.135	0.072	0.031|
1121 (0.234)	|0.137	0.085	0.012|
3121 (0.097)	|0.048	0.039	0.010|
Multiallelic Dprime: 0.058
BLOCK 158.  MARKERS: 733 734
23 (0.560)	|0.478	0.066	0.015|
33 (0.336)	|0.027	0.305	0.005|
31 (0.104)	|0.000	0.000	0.103|
Multiallelic Dprime: 0.835
BLOCK 159.  MARKERS: 735 736
24 (0.505)	|0.470	0.024|
42 (0.372)	|0.040	0.332|
44 (0.123)	|0.111	0.009|
Multiallelic Dprime: 0.856
BLOCK 160.  MARKERS: 737 738 739
444 (0.623)	|0.253	0.134	0.044	0.045	0.037	0.017	0.024	0.034	0.019	0.005|
222 (0.364)	|0.060	0.034	0.084	0.078	0.029	0.041	0.022	0.002	0.000	0.005|
Multiallelic Dprime: 0.451
BLOCK 161.  MARKERS: 741 742 743 744 745 746 747 748 749 750 751 752 753 754 755 756 757 758 759 760 761 762
2111211224331323441413 (0.325)	|0.319	0.002	0.000|
2233223342113121231131 (0.167)	|0.000	0.000	0.167|
2211411224331323441413 (0.129)	|0.003	0.126	0.000|
4231213342133141444131 (0.124)	|0.122	0.000	0.000|
2231211224331321441413 (0.067)	|0.001	0.061	0.000|
4233223342113121231131 (0.055)	|0.000	0.000	0.057|
2231411224331323441413 (0.045)	|0.022	0.023	0.000|
2111411224331323441413 (0.036)	|0.031	0.004	0.000|
2233211224331323441413 (0.018)	|0.019	0.000	0.000|
2111211224331321441413 (0.010)	|0.004	0.007	0.000|
Multiallelic Dprime: 0.946
BLOCK 162.  MARKERS: 763 764 765 766 767 768
332232 (0.540)	|0.398	0.000	0.006	0.124	0.000|
112242 (0.226)	|0.069	0.001	0.149	0.000	0.001|
114444 (0.225)	|0.002	0.198	0.003	0.000	0.020|
Multiallelic Dprime: 0.826
BLOCK 163.  MARKERS: 770 771 772 773 774 775 776 777 778 779 780 781 782
2421241341222 (0.467)	|0.441	0.002	0.025|
3431321221434 (0.203)	|0.000	0.202	0.000|
3324243324222 (0.161)	|0.005	0.004	0.152|
3324243321222 (0.123)	|0.122	0.000	0.001|
3431321221432 (0.021)	|0.009	0.012	0.000|
Multiallelic Dprime: 0.906
BLOCK 164.  MARKERS: 783 784
32 (0.582)	|0.354	0.115	0.108|
14 (0.236)	|0.167	0.051	0.017|
12 (0.182)	|0.119	0.050	0.012|
Multiallelic Dprime: 0.161
BLOCK 165.  MARKERS: 786 787 788
131 (0.639)	|0.402	0.210	0.028|
312 (0.217)	|0.118	0.075	0.023|
331 (0.137)	|0.088	0.039	0.010|
Multiallelic Dprime: 0.065
BLOCK 166.  MARKERS: 790 791 792 793
4311 (0.610)	|0.304	0.279	0.026	0.000|
2133 (0.327)	|0.017	0.046	0.198	0.066|
4111 (0.061)	|0.047	0.013	0.000	0.003|
Multiallelic Dprime: 0.680
BLOCK 167.  MARKERS: 795 796 797
311 (0.370)	|0.340	0.018	0.013|
133 (0.337)	|0.041	0.290	0.006|
313 (0.223)	|0.214	0.010	0.000|
333 (0.069)	|0.004	0.003	0.062|
Multiallelic Dprime: 0.830
BLOCK 168.  MARKERS: 798 799
42 (0.598)	|0.357	0.027	0.161	0.051|
13 (0.321)	|0.039	0.193	0.029	0.056|
12 (0.081)	|0.000	0.003	0.000	0.078|
Multiallelic Dprime: 0.677
BLOCK 169.  MARKERS: 801 802 803
233 (0.398)	|0.172	0.117	0.072	0.030|
413 (0.222)	|0.115	0.028	0.067	0.004|
231 (0.190)	|0.111	0.032	0.031	0.008|
213 (0.183)	|0.061	0.068	0.045	0.004|
Multiallelic Dprime: 0.188
BLOCK 170.  MARKERS: 806 807 808 809 810 811
232212 (0.464)	|0.139	0.276	0.048|
234231 (0.247)	|0.214	0.029	0.005|
112411 (0.214)	|0.198	0.017	0.000|
232231 (0.047)	|0.045	0.001	0.001|
Multiallelic Dprime: 0.733
BLOCK 171.  MARKERS: 812 813
14 (0.614)	|0.368	0.236|
32 (0.325)	|0.307	0.018|
34 (0.061)	|0.048	0.013|
Multiallelic Dprime: 0.708
BLOCK 172.  MARKERS: 814 815
33 (0.724)	|0.375	0.268	0.081|
11 (0.266)	|0.141	0.099	0.027|
Multiallelic Dprime: 0.017
BLOCK 173.  MARKERS: 816 817
13 (0.522)	|0.296	0.060	0.166|
33 (0.369)	|0.095	0.224	0.047|
31 (0.109)	|0.006	0.086	0.017|
Multiallelic Dprime: 0.496
BLOCK 174.  MARKERS: 819 820 821 822
3212 (0.396)	|0.046	0.302	0.048|
4424 (0.370)	|0.296	0.017	0.057|
4414 (0.230)	|0.011	0.017	0.198|
Multiallelic Dprime: 0.732
BLOCK 175.  MARKERS: 824 825
42 (0.354)	|0.129	0.017	0.154	0.053|
44 (0.340)	|0.293	0.020	0.024	0.002|
14 (0.303)	|0.052	0.247	0.004	0.000|
Multiallelic Dprime: 0.675
BLOCK 176.  MARKERS: 826 827 828 829
2341 (0.475)	|0.403	0.019	0.053|
2141 (0.289)	|0.103	0.138	0.047|
1323 (0.181)	|0.058	0.096	0.028|
2323 (0.055)	|0.055	0.000	0.000|
Multiallelic Dprime: 0.519
BLOCK 177.  MARKERS: 830 831
31 (0.620)	|0.584	0.000	0.036|
13 (0.253)	|0.010	0.243	0.000|
33 (0.127)	|0.128	0.000	0.000|
Multiallelic Dprime: 0.898
BLOCK 178.  MARKERS: 832 833
42 (0.721)	|0.112	0.313	0.296|
24 (0.245)	|0.236	0.009	0.000|
22 (0.034)	|0.034	0.000	0.000|
Multiallelic Dprime: 0.947
BLOCK 179.  MARKERS: 834 835
44 (0.381)	|0.115	0.050	0.217|
24 (0.322)	|0.052	0.228	0.042|
42 (0.297)	|0.272	0.007	0.017|
Multiallelic Dprime: 0.635
BLOCK 180.  MARKERS: 838 839 840
334 (0.438)	|0.340	0.067	0.020|
321 (0.285)	|0.139	0.139	0.005|
121 (0.277)	|0.131	0.135	0.007|
Multiallelic Dprime: 0.338
BLOCK 181.  MARKERS: 842 843 844 845 846 847
223242 (0.611)	|0.569	0.040	0.000	0.000|
441121 (0.340)	|0.004	0.312	0.001	0.022|
223142 (0.032)	|0.000	0.000	0.032	0.000|
Multiallelic Dprime: 0.933
BLOCK 182.  MARKERS: 848 849 850 851 852 853
312441 (0.588)	|0.274	0.050	0.119	0.125|
133214 (0.353)	|0.161	0.155	0.024	0.012|
332441 (0.035)	|0.005	0.018	0.005	0.001|
132441 (0.022)	|0.018	0.000	0.003	0.000|
Multiallelic Dprime: 0.353
BLOCK 183.  MARKERS: 854 855 856 857 858 859
233322 (0.457)	|0.363	0.092	0.001	0.000|
231322 (0.224)	|0.000	0.224	0.000	0.000|
143134 (0.153)	|0.000	0.000	0.138	0.015|
233324 (0.138)	|0.000	0.000	0.136	0.002|
Multiallelic Dprime: 0.895
BLOCK 184.  MARKERS: 860 861 862 863
3121 (0.364)	|0.131	0.223	0.010|
3123 (0.321)	|0.201	0.118	0.001|
1341 (0.290)	|0.150	0.091	0.047|
3341 (0.025)	|0.017	0.000	0.008|
Multiallelic Dprime: 0.263
BLOCK 185.  MARKERS: 865 866
14 (0.500)	|0.291	0.209|
32 (0.432)	|0.352	0.080|
12 (0.066)	|0.052	0.013|
Multiallelic Dprime: 0.384
BLOCK 186.  MARKERS: 868 869 870 871
2141 (0.699)	|0.057	0.175	0.169	0.139	0.010	0.087	0.014	0.010	0.014|
4424 (0.301)	|0.145	0.010	0.004	0.013	0.094	0.013	0.010	0.004	0.000|
Multiallelic Dprime: 0.730
BLOCK 187.  MARKERS: 872 873 874 875 876 877 878 879 880 881 882 883
142231313224 (0.204)	|0.174	0.019	0.011|
142231313222 (0.186)	|0.073	0.097	0.015|
141231111422 (0.173)	|0.060	0.009	0.105|
142231333412 (0.151)	|0.107	0.045	0.000|
332413313222 (0.106)	|0.050	0.052	0.001|
142231313422 (0.100)	|0.060	0.032	0.008|
142231311422 (0.023)	|0.008	0.003	0.013|
142231333222 (0.014)	|0.008	0.007	0.000|
142231313412 (0.014)	|0.014	0.000	0.000|
Multiallelic Dprime: 0.431
BLOCK 188.  MARKERS: 886 887
32 (0.573)	|0.148	0.332	0.093|
21 (0.268)	|0.258	0.000	0.009|
22 (0.159)	|0.151	0.004	0.004|
Multiallelic Dprime: 0.910
BLOCK 189.  MARKERS: 888 889
31 (0.553)	|0.445	0.109|
11 (0.340)	|0.157	0.182|
34 (0.107)	|0.105	0.002|
Multiallelic Dprime: 0.428
BLOCK 190.  MARKERS: 891 892
43 (0.706)	|0.481	0.227|
12 (0.294)	|0.228	0.065|
Multiallelic Dprime: 0.238
BLOCK 191.  MARKERS: 894 895
31 (0.709)	|0.480	0.000	0.230|
44 (0.291)	|0.015	0.262	0.011|
Multiallelic Dprime: 0.909
BLOCK 192.  MARKERS: 896 897 898
344 (0.494)	|0.361	0.014	0.118|
144 (0.262)	|0.201	0.056	0.006|
113 (0.241)	|0.019	0.221	0.000|
Multiallelic Dprime: 0.619
BLOCK 193.  MARKERS: 899 900
24 (0.584)	|0.365	0.125	0.096|
22 (0.292)	|0.205	0.045	0.041|
34 (0.124)	|0.076	0.031	0.015|
Multiallelic Dprime: 0.112
BLOCK 194.  MARKERS: 901 902
21 (0.645)	|0.373	0.262	0.004|
11 (0.201)	|0.172	0.028	0.000|
23 (0.154)	|0.093	0.010	0.050|
Multiallelic Dprime: 0.453
BLOCK 195.  MARKERS: 903 904 905
413 (0.636)	|0.382	0.072	0.173	0.009|
231 (0.300)	|0.064	0.220	0.015	0.002|
213 (0.054)	|0.006	0.001	0.000	0.048|
Multiallelic Dprime: 0.646
BLOCK 196.  MARKERS: 907 908 909 910 911
44434 (0.455)	|0.218	0.131	0.050	0.054|
32221 (0.295)	|0.143	0.026	0.114	0.011|
44234 (0.188)	|0.159	0.020	0.006	0.004|
32234 (0.061)	|0.025	0.006	0.000	0.029|
Multiallelic Dprime: 0.345
BLOCK 197.  MARKERS: 912 913 914
131 (0.544)	|0.463	0.061	0.005	0.001	0.002	0.006|
111 (0.184)	|0.133	0.038	0.003	0.000	0.003	0.002|
314 (0.169)	|0.121	0.029	0.002	0.009	0.006	0.000|
114 (0.099)	|0.084	0.007	0.004	0.000	0.000	0.002|
Multiallelic Dprime: 0.207
BLOCK 198.  MARKERS: 915 916 917 918 919 920
241412 (0.803)	|0.346	0.331	0.072	0.040	0.011|
433224 (0.136)	|0.014	0.006	0.053	0.056	0.002|
243222 (0.016)	|0.000	0.002	0.000	0.000	0.011|
243212 (0.011)	|0.003	0.008	0.000	0.000	0.000|
241422 (0.010)	|0.000	0.003	0.000	0.007	0.000|
241414 (0.010)	|0.004	0.000	0.004	0.001	0.000|
Multiallelic Dprime: 0.630
BLOCK 199.  MARKERS: 922 923 924 925 926
24212 (0.369)	|0.226	0.076	0.068|
42434 (0.356)	|0.188	0.083	0.084|
42212 (0.130)	|0.071	0.042	0.019|
42412 (0.108)	|0.075	0.013	0.021|
42432 (0.023)	|0.010	0.007	0.006|
Multiallelic Dprime: 0.107
BLOCK 200.  MARKERS: 929 930
24 (0.575)	|0.476	0.054	0.047|
21 (0.223)	|0.046	0.110	0.066|
44 (0.200)	|0.073	0.124	0.002|
Multiallelic Dprime: 0.538
BLOCK 201.  MARKERS: 931 932
11 (0.598)	|0.315	0.242	0.041|
31 (0.287)	|0.128	0.122	0.037|
34 (0.115)	|0.064	0.023	0.028|
Multiallelic Dprime: 0.113
BLOCK 202.  MARKERS: 937 938
32 (0.506)	|0.168	0.203	0.135|
12 (0.386)	|0.177	0.124	0.086|
34 (0.106)	|0.031	0.042	0.033|
Multiallelic Dprime: 0.109
BLOCK 203.  MARKERS: 941 942
12 (0.376)	|0.097	0.157	0.080	0.029	0.009|
34 (0.370)	|0.151	0.086	0.048	0.053	0.033|
32 (0.254)	|0.052	0.034	0.026	0.053	0.084|
Multiallelic Dprime: 0.285
BLOCK 204.  MARKERS: 945 946 947 948 949
43333 (0.299)	|0.005	0.290	0.005|
21233 (0.277)	|0.274	0.003	0.000|
43331 (0.154)	|0.144	0.010	0.000|
41213 (0.135)	|0.134	0.000	0.000|
41233 (0.126)	|0.103	0.000	0.024|
Multiallelic Dprime: 0.900
BLOCK 205.  MARKERS: 951 952
43 (0.666)	|0.299	0.268	0.072	0.017|
31 (0.303)	|0.132	0.091	0.076	0.000|
33 (0.030)	|0.023	0.000	0.006	0.000|
Multiallelic Dprime: 0.169
BLOCK 206.  MARKERS: 953 954 955 956 957
23312 (0.454)	|0.159	0.099	0.021	0.167|
23334 (0.359)	|0.029	0.159	0.162	0.009|
41112 (0.153)	|0.131	0.006	0.011	0.006|
21112 (0.017)	|0.017	0.000	0.000	0.000|
Multiallelic Dprime: 0.554
BLOCK 207.  MARKERS: 959 960 961
234 (0.346)	|0.150	0.000	0.192	0.004|
432 (0.267)	|0.000	0.267	0.000	0.000|
214 (0.197)	|0.000	0.000	0.013	0.183|
434 (0.182)	|0.182	0.000	0.000	0.000|
Multiallelic Dprime: 0.877
BLOCK 208.  MARKERS: 962 963 964
343 (0.343)	|0.214	0.136|
312 (0.275)	|0.258	0.012|
143 (0.194)	|0.177	0.007|
342 (0.188)	|0.166	0.022|
Multiallelic Dprime: 0.637
BLOCK 209.  MARKERS: 965 966
12 (0.815)	|0.500	0.166	0.143|
34 (0.178)	|0.116	0.048	0.014|
Multiallelic Dprime: 0.140
BLOCK 210.  MARKERS: 973 974 975
111 (0.621)	|0.389	0.226	0.008|
133 (0.216)	|0.091	0.008	0.115|
311 (0.156)	|0.155	0.000	0.000|
Multiallelic Dprime: 0.504
BLOCK 211.  MARKERS: 977 978
33 (0.635)	|0.250	0.218	0.129	0.026|
32 (0.234)	|0.108	0.078	0.039	0.007|
12 (0.131)	|0.036	0.035	0.048	0.010|
Multiallelic Dprime: 0.083
BLOCK 212.  MARKERS: 981 982 983 984 985
12413 (0.391)	|0.274	0.098	0.020|
44331 (0.329)	|0.182	0.147	0.000|
12431 (0.216)	|0.103	0.102	0.012|
44431 (0.043)	|0.037	0.005	0.000|
Multiallelic Dprime: 0.225
BLOCK 213.  MARKERS: 987 988
42 (0.610)	|0.488	0.002	0.105	0.000	0.000	0.010|
34 (0.356)	|0.004	0.267	0.000	0.071	0.000	0.000|
44 (0.034)	|0.000	0.000	0.000	0.000	0.030	0.000|
Multiallelic Dprime: 0.985
BLOCK 214.  MARKERS: 989 990 991 992 993 994 995 996 997 998
3442124233 (0.493)	|0.488	0.000	0.000	0.000	0.000	0.004|
1244332431 (0.268)	|0.000	0.217	0.000	0.000	0.050	0.000|
1224132411 (0.105)	|0.000	0.000	0.105	0.000	0.000	0.000|
1244132431 (0.072)	|0.000	0.001	0.000	0.056	0.000	0.011|
3444124233 (0.031)	|0.000	0.000	0.000	0.000	0.000	0.031|
3242124233 (0.010)	|0.010	0.000	0.000	0.000	0.000	0.000|
Multiallelic Dprime: 0.988
BLOCK 215.  MARKERS: 1000 1001 1002 1003 1004 1005 1006
2321143 (0.502)	|0.381	0.000	0.101	0.006	0.011|
4213441 (0.220)	|0.007	0.215	0.000	0.000	0.000|
2311123 (0.111)	|0.110	0.000	0.000	0.000	0.000|
2211143 (0.057)	|0.000	0.000	0.000	0.055	0.000|
4211441 (0.051)	|0.002	0.049	0.000	0.000	0.000|
4311143 (0.047)	|0.027	0.003	0.016	0.000	0.000|
Multiallelic Dprime: 0.795
BLOCK 216.  MARKERS: 1007 1008 1009 1010
2334 (0.538)	|0.271	0.267|
2331 (0.271)	|0.206	0.061|
4114 (0.117)	|0.085	0.029|
2114 (0.061)	|0.040	0.021|
2314 (0.011)	|0.007	0.004|
Multiallelic Dprime: 0.340
BLOCK 217.  MARKERS: 1013 1014
14 (0.609)	|0.236	0.372|
32 (0.383)	|0.372	0.011|
Multiallelic Dprime: 0.928
BLOCK 218.  MARKERS: 1015 1016 1017 1018
1223 (0.612)	|0.275	0.251	0.087|
3141 (0.385)	|0.120	0.139	0.121|
Multiallelic Dprime: 0.177
BLOCK 219.  MARKERS: 1019 1020 1021
431 (0.395)	|0.392	0.003|
211 (0.393)	|0.337	0.053|
213 (0.208)	|0.037	0.171|
Multiallelic Dprime: 0.704
BLOCK 220.  MARKERS: 1022 1023
22 (0.769)	|0.490	0.224	0.056|
44 (0.229)	|0.154	0.049	0.027|
Multiallelic Dprime: 0.121
BLOCK 221.  MARKERS: 1026 1027
44 (0.644)	|0.412	0.154	0.079|
22 (0.272)	|0.204	0.060	0.005|
24 (0.084)	|0.022	0.035	0.024|
Multiallelic Dprime: 0.153
BLOCK 222.  MARKERS: 1028 1029 1030 1031 1032 1033 1034
3324313 (0.638)	|0.162	0.144	0.109	0.096	0.084	0.032|
3324422 (0.249)	|0.065	0.045	0.045	0.042	0.033	0.016|
4142313 (0.108)	|0.030	0.018	0.013	0.023	0.007	0.007|
Multiallelic Dprime: 0.071
BLOCK 223.  MARKERS: 1037 1038 1039 1040 1041 1042 1043 1044
23132413 (0.258)	|0.073	0.147	0.014	0.023|
23332413 (0.205)	|0.042	0.027	0.133	0.001|
43332223 (0.167)	|0.129	0.035	0.000	0.004|
23332223 (0.161)	|0.042	0.102	0.010	0.007|
41344221 (0.127)	|0.087	0.020	0.018	0.000|
23332423 (0.057)	|0.048	0.000	0.008	0.000|
Multiallelic Dprime: 0.516
BLOCK 224.  MARKERS: 1046 1047 1048
344 (0.432)	|0.219	0.051	0.081	0.083|
322 (0.337)	|0.111	0.180	0.040	0.008|
444 (0.187)	|0.111	0.022	0.050	0.004|
324 (0.038)	|0.009	0.007	0.017	0.006|
Multiallelic Dprime: 0.333
BLOCK 225.  MARKERS: 1050 1051 1052 1053
1314 (0.450)	|0.215	0.112	0.107|
1322 (0.259)	|0.104	0.068	0.087|
3114 (0.188)	|0.031	0.075	0.079|
1114 (0.102)	|0.007	0.068	0.028|
Multiallelic Dprime: 0.238
BLOCK 226.  MARKERS: 1054 1055 1056 1057
3423 (0.356)	|0.034	0.316	0.008|
1243 (0.324)	|0.129	0.058	0.135|
1241 (0.301)	|0.298	0.000	0.005|
Multiallelic Dprime: 0.727
BLOCK 227.  MARKERS: 1059 1060
13 (0.465)	|0.196	0.188	0.080|
33 (0.388)	|0.252	0.068	0.065|
31 (0.147)	|0.048	0.079	0.021|
Multiallelic Dprime: 0.232
BLOCK 228.  MARKERS: 1063 1064 1065
334 (0.496)	|0.454	0.006	0.036|
234 (0.336)	|0.082	0.176	0.077|
212 (0.165)	|0.161	0.005	0.000|
Multiallelic Dprime: 0.760
BLOCK 229.  MARKERS: 1066 1067
24 (0.699)	|0.499	0.162	0.037|
44 (0.187)	|0.148	0.033	0.006|
42 (0.114)	|0.109	0.002	0.002|
Multiallelic Dprime: 0.401
BLOCK 230.  MARKERS: 1070 1071
11 (0.757)	|0.592	0.129	0.038|
23 (0.197)	|0.165	0.017	0.013|
13 (0.045)	|0.038	0.006	0.000|
Multiallelic Dprime: 0.262
BLOCK 231.  MARKERS: 1074 1075
24 (0.794)	|0.403	0.391|
42 (0.153)	|0.110	0.043|
22 (0.050)	|0.035	0.015|
Multiallelic Dprime: 0.367
BLOCK 232.  MARKERS: 1077 1078 1079 1080
1442 (0.549)	|0.377	0.132	0.028|
2114 (0.451)	|0.343	0.096	0.007|
Multiallelic Dprime: 0.137
BLOCK 233.  MARKERS: 1081 1082 1083 1084 1085
41123 (0.720)	|0.553	0.000	0.166|
23342 (0.228)	|0.000	0.228	0.001|
23143 (0.036)	|0.026	0.009	0.000|
Multiallelic Dprime: 0.901
BLOCK 234.  MARKERS: 1086 1087
41 (0.587)	|0.466	0.120|
24 (0.244)	|0.211	0.034|
21 (0.168)	|0.118	0.049|
Multiallelic Dprime: 0.102
BLOCK 235.  MARKERS: 1094 1095
13 (0.797)	|0.671	0.125|
41 (0.203)	|0.108	0.095|
Multiallelic Dprime: 0.316
BLOCK 236.  MARKERS: 1097 1098
32 (0.780)	|0.591	0.105	0.073|
14 (0.220)	|0.185	0.022	0.010|
Multiallelic Dprime: 0.304
BLOCK 237.  MARKERS: 1099 1100 1101 1102 1103 1104 1105
3423134 (0.778)	|0.404	0.304	0.069|
1211342 (0.127)	|0.034	0.023	0.069|
1211344 (0.082)	|0.009	0.030	0.044|
Multiallelic Dprime: 0.448
BLOCK 238.  MARKERS: 1106 1107
23 (0.450)	|0.148	0.297	0.002|
43 (0.367)	|0.258	0.099	0.006|
22 (0.183)	|0.111	0.029	0.043|
Multiallelic Dprime: 0.414
BLOCK 239.  MARKERS: 1108 1109 1110 1111 1112
12214 (0.516)	|0.128	0.381	0.007	0.000|
34422 (0.425)	|0.328	0.002	0.065	0.028|
14412 (0.051)	|0.001	0.000	0.050	0.000|
Multiallelic Dprime: 0.733
BLOCK 240.  MARKERS: 1113 1114 1115
231 (0.461)	|0.170	0.277	0.014|
211 (0.382)	|0.341	0.038	0.002|
432 (0.126)	|0.038	0.027	0.059|
431 (0.028)	|0.024	0.004	0.000|
Multiallelic Dprime: 0.599
BLOCK 241.  MARKERS: 1117 1118 1119
323 (0.575)	|0.547	0.006	0.018|
131 (0.346)	|0.015	0.324	0.007|
133 (0.075)	|0.005	0.037	0.033|
Multiallelic Dprime: 0.885
BLOCK 242.  MARKERS: 1120 1121
34 (0.567)	|0.365	0.011	0.163	0.020|
22 (0.367)	|0.191	0.165	0.011	0.000|
32 (0.062)	|0.007	0.027	0.023	0.000|
Multiallelic Dprime: 0.428
BLOCK 243.  MARKERS: 1122 1123 1124 1125 1126
22344 (0.567)	|0.526	0.040	0.000|
34212 (0.202)	|0.005	0.186	0.012|
24212 (0.197)	|0.009	0.003	0.183|
22312 (0.020)	|0.000	0.020	0.000|
Multiallelic Dprime: 0.900
BLOCK 244.  MARKERS: 1127 1128
44 (0.551)	|0.526	0.012	0.011|
24 (0.252)	|0.009	0.224	0.015|
43 (0.196)	|0.003	0.003	0.190|
Multiallelic Dprime: 0.925
BLOCK 245.  MARKERS: 1130 1131
14 (0.537)	|0.280	0.190	0.017	0.049|
31 (0.238)	|0.009	0.024	0.178	0.028|
11 (0.218)	|0.055	0.046	0.003	0.114|
Multiallelic Dprime: 0.582
BLOCK 246.  MARKERS: 1133 1134 1135 1136
2321 (0.344)	|0.223	0.044	0.065	0.007	0.001|
4321 (0.261)	|0.015	0.035	0.161	0.014	0.015|
4311 (0.204)	|0.006	0.163	0.004	0.020	0.000|
4222 (0.191)	|0.152	0.025	0.000	0.012	0.000|
Multiallelic Dprime: 0.609
BLOCK 247.  MARKERS: 1138 1139 1140 1141 1142 1143 1144 1145
33144421 (0.398)	|0.208	0.000	0.187|
31144413 (0.265)	|0.000	0.264	0.000|
13322221 (0.230)	|0.212	0.000	0.017|
31144421 (0.053)	|0.026	0.000	0.026|
33142421 (0.017)	|0.000	0.000	0.017|
Multiallelic Dprime: 0.719
BLOCK 248.  MARKERS: 1146 1147
31 (0.461)	|0.433	0.027|
23 (0.270)	|0.223	0.047|
21 (0.269)	|0.213	0.056|
Multiallelic Dprime: 0.341
BLOCK 249.  MARKERS: 1149 1150
22 (0.871)	|0.629	0.188	0.035	0.017|
44 (0.129)	|0.035	0.031	0.063	0.000|
Multiallelic Dprime: 0.473
BLOCK 250.  MARKERS: 1151 1152 1153
414 (0.664)	|0.562	0.095	0.008|
222 (0.218)	|0.083	0.129	0.002|
424 (0.098)	|0.068	0.025	0.002|
422 (0.017)	|0.017	0.000	0.000|
Multiallelic Dprime: 0.399
BLOCK 251.  MARKERS: 1154 1155
34 (0.732)	|0.470	0.209	0.053|
12 (0.249)	|0.171	0.056	0.021|
32 (0.012)	|0.011	0.000	0.000|
Multiallelic Dprime: 0.145
BLOCK 252.  MARKERS: 1159 1160
22 (0.656)	|0.497	0.114	0.045|
44 (0.268)	|0.152	0.068	0.048|
42 (0.075)	|0.061	0.005	0.009|
Multiallelic Dprime: 0.189
BLOCK 253.  MARKERS: 1162 1163
21 (0.712)	|0.304	0.217	0.186|
43 (0.187)	|0.080	0.037	0.070|
41 (0.102)	|0.038	0.036	0.026|
Multiallelic Dprime: 0.086
BLOCK 254.  MARKERS: 1168 1169
14 (0.421)	|0.000	0.247	0.179|
32 (0.290)	|0.290	0.000	0.000|
12 (0.282)	|0.271	0.002	0.005|
Multiallelic Dprime: 0.977
BLOCK 255.  MARKERS: 1171 1172
43 (0.556)	|0.373	0.182|
21 (0.254)	|0.032	0.223|
23 (0.190)	|0.132	0.054|
Multiallelic Dprime: 0.440
BLOCK 256.  MARKERS: 1173 1174 1175
314 (0.536)	|0.244	0.183	0.061	0.044|
132 (0.459)	|0.160	0.204	0.062	0.032|
Multiallelic Dprime: 0.122
BLOCK 257.  MARKERS: 1177 1178 1179
122 (0.403)	|0.313	0.085	0.005|
344 (0.389)	|0.191	0.182	0.012|
342 (0.125)	|0.100	0.017	0.007|
142 (0.076)	|0.066	0.009	0.000|
Multiallelic Dprime: 0.368
BLOCK 258.  MARKERS: 1180 1181
13 (0.675)	|0.414	0.214	0.033|
21 (0.297)	|0.073	0.154	0.069|
11 (0.024)	|0.003	0.021	0.000|
Multiallelic Dprime: 0.417
BLOCK 259.  MARKERS: 1184 1185 1186 1187 1188 1189 1190 1191 1192
244412411 (0.493)	|0.360	0.134|
422234233 (0.391)	|0.353	0.039|
424412411 (0.102)	|0.035	0.067|
Multiallelic Dprime: 0.347
BLOCK 260.  MARKERS: 1193 1194
23 (0.759)	|0.341	0.297	0.102	0.016|
41 (0.241)	|0.161	0.022	0.052	0.000|
Multiallelic Dprime: 0.447
BLOCK 261.  MARKERS: 1195 1196 1197
332 (0.501)	|0.192	0.219	0.077|
314 (0.319)	|0.097	0.069	0.143|
132 (0.155)	|0.130	0.007	0.012|
312 (0.017)	|0.007	0.000	0.010|
Multiallelic Dprime: 0.373
BLOCK 262.  MARKERS: 1199 1200 1201 1202
1431 (0.428)	|0.225	0.198|
3221 (0.295)	|0.046	0.249|
3423 (0.248)	|0.227	0.022|
Multiallelic Dprime: 0.438
BLOCK 263.  MARKERS: 1203 1204
21 (0.506)	|0.229	0.102	0.078	0.093|
43 (0.489)	|0.280	0.085	0.081	0.040|
Multiallelic Dprime: 0.137
BLOCK 264.  MARKERS: 1209 1210 1211
112 (0.511)	|0.188	0.264	0.059|
332 (0.187)	|0.120	0.053	0.013|
134 (0.160)	|0.106	0.039	0.015|
132 (0.136)	|0.044	0.083	0.009|
Multiallelic Dprime: 0.264
BLOCK 265.  MARKERS: 1214 1215
32 (0.463)	|0.429	0.029	0.002|
21 (0.439)	|0.364	0.069	0.006|
22 (0.098)	|0.089	0.007	0.002|
Multiallelic Dprime: 0.385
BLOCK 266.  MARKERS: 1220 1221
13 (0.881)	|0.542	0.309	0.002	0.016|
31 (0.105)	|0.023	0.057	0.020	0.003|
11 (0.010)	|0.000	0.004	0.001	0.004|
Multiallelic Dprime: 0.499
BLOCK 267.  MARKERS: 1222 1223 1224
431 (0.566)	|0.466	0.021	0.034	0.031	0.001	0.013|
212 (0.371)	|0.099	0.110	0.094	0.058	0.004	0.000|
432 (0.024)	|0.002	0.000	0.000	0.020	0.000	0.000|
412 (0.023)	|0.000	0.005	0.001	0.002	0.011	0.000|
Multiallelic Dprime: 0.580
BLOCK 268.  MARKERS: 1226 1227 1228 1229 1230 1231
443324 (0.578)	|0.577	0.000|
221442 (0.140)	|0.000	0.131|
223322 (0.130)	|0.129	0.000|
443322 (0.110)	|0.111	0.000|
423322 (0.016)	|0.016	0.000|
441442 (0.012)	|0.000	0.011|
Multiallelic Dprime: 1.000
BLOCK 269.  MARKERS: 1232 1233 1234 1235 1236 1237 1238 1239 1240
131341331 (0.843)	|0.538	0.204	0.100|
413223113 (0.146)	|0.058	0.075	0.012|
Multiallelic Dprime: 0.328
BLOCK 270.  MARKERS: 1241 1242
23 (0.601)	|0.328	0.265	0.008|
24 (0.286)	|0.085	0.196	0.005|
44 (0.111)	|0.074	0.022	0.015|
Multiallelic Dprime: 0.262
BLOCK 271.  MARKERS: 1243 1244
34 (0.488)	|0.276	0.139	0.050	0.008|
12 (0.484)	|0.309	0.086	0.077	0.009|
32 (0.027)	|0.015	0.005	0.000	0.001|
Multiallelic Dprime: 0.131
BLOCK 272.  MARKERS: 1245 1246 1247 1248 1249 1250 1251
3342114 (0.602)	|0.290	0.235	0.072|
3323322 (0.230)	|0.099	0.117	0.013|
1142114 (0.126)	|0.039	0.069	0.018|
3323312 (0.017)	|0.013	0.000	0.004|
Multiallelic Dprime: 0.148
BLOCK 273.  MARKERS: 1253 1254 1255 1256 1257 1258
123233 (0.454)	|0.396	0.037	0.021|
123231 (0.428)	|0.406	0.018	0.004|
241413 (0.110)	|0.055	0.051	0.004|
Multiallelic Dprime: 0.357
BLOCK 274.  MARKERS: 1259 1260
24 (0.863)	|0.475	0.165	0.170	0.048|
42 (0.107)	|0.029	0.033	0.030	0.015|
44 (0.028)	|0.005	0.017	0.003	0.003|
Multiallelic Dprime: 0.324
BLOCK 275.  MARKERS: 1261 1262 1263
312 (0.509)	|0.227	0.150	0.131|
434 (0.216)	|0.105	0.052	0.057|
412 (0.204)	|0.093	0.051	0.059|
414 (0.066)	|0.020	0.021	0.025|
Multiallelic Dprime: 0.059
BLOCK 276.  MARKERS: 1265 1266
31 (0.447)	|0.348	0.047	0.015	0.041|
43 (0.277)	|0.173	0.032	0.037	0.035|
41 (0.272)	|0.060	0.160	0.041	0.005|
Multiallelic Dprime: 0.425
BLOCK 277.  MARKERS: 1269 1270 1271
423 (0.583)	|0.168	0.137	0.122	0.153|
341 (0.240)	|0.047	0.104	0.081	0.007|
441 (0.094)	|0.061	0.006	0.022	0.004|
421 (0.081)	|0.007	0.016	0.009	0.046|
Multiallelic Dprime: 0.255
BLOCK 278.  MARKERS: 1274 1275 1276
414 (0.283)	|0.040	0.236	0.006|
412 (0.263)	|0.000	0.003	0.259|
134 (0.237)	|0.236	0.000	0.000|
114 (0.210)	|0.115	0.095	0.000|
Multiallelic Dprime: 0.804
BLOCK 279.  MARKERS: 1277 1278
31 (0.392)	|0.037	0.354	0.000|
11 (0.331)	|0.328	0.002	0.003|
13 (0.275)	|0.128	0.014	0.132|
Multiallelic Dprime: 0.800
BLOCK 280.  MARKERS: 1279 1280
31 (0.492)	|0.217	0.160	0.114|
21 (0.371)	|0.322	0.004	0.045|
33 (0.135)	|0.004	0.131	0.000|
Multiallelic Dprime: 0.502
BLOCK 281.  MARKERS: 1282 1283
14 (0.543)	|0.356	0.000	0.057	0.129|
12 (0.297)	|0.002	0.291	0.000	0.000|
34 (0.158)	|0.006	0.000	0.150	0.002|
Multiallelic Dprime: 0.918
BLOCK 282.  MARKERS: 1285 1286 1287
242 (0.363)	|0.229	0.014	0.011	0.090	0.008	0.002|
144 (0.293)	|0.035	0.116	0.122	0.000	0.002	0.015|
142 (0.208)	|0.112	0.005	0.030	0.006	0.051	0.003|
222 (0.131)	|0.016	0.106	0.003	0.000	0.000	0.000|
Multiallelic Dprime: 0.622
BLOCK 283.  MARKERS: 1289 1290 1291 1292 1293 1294 1295 1296
24132212 (0.391)	|0.163	0.097	0.132|
44314412 (0.244)	|0.216	0.021	0.006|
24332232 (0.168)	|0.153	0.012	0.003|
23332211 (0.096)	|0.014	0.071	0.011|
24332212 (0.062)	|0.013	0.049	0.000|
44332412 (0.021)	|0.020	0.000	0.000|
Multiallelic Dprime: 0.564
BLOCK 284.  MARKERS: 1298 1299
23 (0.591)	|0.308	0.143	0.058	0.057	0.002	0.014|
21 (0.254)	|0.021	0.085	0.112	0.005	0.031	0.000|
13 (0.155)	|0.023	0.054	0.019	0.052	0.000	0.000|
Multiallelic Dprime: 0.454
BLOCK 285.  MARKERS: 1301 1302 1303 1304 1305 1306 1307 1308
33213333 (0.353)	|0.347	0.000|
13131421 (0.281)	|0.046	0.237|
11213333 (0.189)	|0.181	0.008|
13133321 (0.114)	|0.000	0.112|
13213321 (0.033)	|0.000	0.033|
13113323 (0.014)	|0.000	0.015|
Multiallelic Dprime: 0.901
BLOCK 286.  MARKERS: 1310 1311
13 (0.580)	|0.223	0.185	0.040	0.079	0.022	0.006	0.003|
21 (0.414)	|0.144	0.121	0.069	0.019	0.031	0.007	0.008|
Multiallelic Dprime: 0.162
BLOCK 287.  MARKERS: 1313 1314 1315 1316 1317 1318 1319 1320
33123323 (0.371)	|0.336	0.024	0.008|
33111324 (0.309)	|0.087	0.219	0.004|
11321144 (0.108)	|0.004	0.104	0.000|
33123324 (0.098)	|0.009	0.017	0.072|
33123344 (0.055)	|0.004	0.007	0.042|
31321344 (0.013)	|0.003	0.000	0.011|
11321344 (0.010)	|0.000	0.010	0.000|
Multiallelic Dprime: 0.725
BLOCK 288.  MARKERS: 1322 1323
11 (0.463)	|0.429	0.018	0.010|
13 (0.388)	|0.009	0.369	0.010|
41 (0.148)	|0.039	0.027	0.083|
Multiallelic Dprime: 0.843
BLOCK 289.  MARKERS: 1324 1325
34 (0.475)	|0.303	0.093	0.054	0.012|
42 (0.415)	|0.076	0.270	0.041	0.005|
44 (0.106)	|0.011	0.016	0.069	0.003|
Multiallelic Dprime: 0.506
BLOCK 290.  MARKERS: 1326 1327 1328 1329 1330 1331 1332
2334332 (0.391)	|0.303	0.046	0.045	0.000|
2334141 (0.378)	|0.107	0.175	0.078	0.017|
4112332 (0.164)	|0.071	0.038	0.052	0.000|
2334142 (0.021)	|0.010	0.006	0.002	0.003|
Multiallelic Dprime: 0.399
BLOCK 291.  MARKERS: 1334 1335 1336 1337 1338
12142 (0.509)	|0.348	0.069	0.064	0.026|
32344 (0.284)	|0.124	0.070	0.030	0.057|
34124 (0.183)	|0.026	0.115	0.017	0.026|
12344 (0.021)	|0.002	0.000	0.019	0.000|
Multiallelic Dprime: 0.346
BLOCK 292.  MARKERS: 1340 1341 1342 1343
3142 (0.501)	|0.373	0.105	0.025|
3314 (0.253)	|0.140	0.103	0.011|
3114 (0.129)	|0.028	0.027	0.074|
4114 (0.111)	|0.033	0.071	0.005|
Multiallelic Dprime: 0.356
BLOCK 293.  MARKERS: 1345 1346
44 (0.578)	|0.496	0.080|
42 (0.307)	|0.216	0.087|
24 (0.114)	|0.022	0.091|
Multiallelic Dprime: 0.370
BLOCK 294.  MARKERS: 1348 1349
21 (0.734)	|0.534	0.115	0.083|
13 (0.257)	|0.158	0.059	0.041|
Multiallelic Dprime: 0.115
BLOCK 295.  MARKERS: 1352 1353 1354
334 (0.697)	|0.685	0.000|
134 (0.175)	|0.173	0.000|
112 (0.125)	|0.000	0.121|
Multiallelic Dprime: 1.000
BLOCK 296.  MARKERS: 1357 1358 1359 1360 1361 1362 1363 1364
32141224 (0.858)	|0.312	0.195	0.237	0.112|
11423442 (0.124)	|0.049	0.061	0.008	0.007|
Multiallelic Dprime: 0.349
BLOCK 297.  MARKERS: 1367 1368 1369
231 (0.373)	|0.203	0.144	0.024|
431 (0.256)	|0.096	0.114	0.043|
232 (0.247)	|0.090	0.125	0.029|
241 (0.120)	|0.062	0.045	0.012|
Multiallelic Dprime: 0.143
BLOCK 298.  MARKERS: 1374 1375
41 (0.450)	|0.249	0.138	0.064|
23 (0.432)	|0.227	0.162	0.041|
43 (0.108)	|0.062	0.043	0.003|
Multiallelic Dprime: 0.074
BLOCK 299.  MARKERS: 1378 1379
13 (0.545)	|0.236	0.265	0.044|
11 (0.346)	|0.240	0.095	0.010|
33 (0.108)	|0.055	0.051	0.003|
Multiallelic Dprime: 0.269
BLOCK 300.  MARKERS: 1381 1382
24 (0.530)	|0.445	0.068	0.002	0.015|
32 (0.412)	|0.215	0.167	0.002	0.027|
22 (0.058)	|0.007	0.006	0.041	0.004|
Multiallelic Dprime: 0.469
BLOCK 301.  MARKERS: 1384 1385 1386
222 (0.666)	|0.313	0.241	0.111|
444 (0.241)	|0.101	0.042	0.097|
422 (0.046)	|0.015	0.013	0.018|
442 (0.045)	|0.009	0.001	0.036|
Multiallelic Dprime: 0.278
BLOCK 302.  MARKERS: 1387 1388
42 (0.436)	|0.332	0.007	0.095|
21 (0.300)	|0.054	0.126	0.118|
41 (0.262)	|0.042	0.191	0.031|
Multiallelic Dprime: 0.523
BLOCK 303.  MARKERS: 1390 1391
21 (0.427)	|0.375	0.000	0.052|
11 (0.326)	|0.196	0.030	0.096|
13 (0.245)	|0.054	0.190	0.000|
Multiallelic Dprime: 0.543
BLOCK 304.  MARKERS: 1392 1393 1394
123 (0.622)	|0.480	0.088	0.055|
213 (0.224)	|0.166	0.030	0.026|
121 (0.151)	|0.112	0.025	0.012|
Multiallelic Dprime: 0.032
BLOCK 305.  MARKERS: 1395 1396
14 (0.760)	|0.706	0.055|
31 (0.143)	|0.007	0.130|
34 (0.095)	|0.093	0.000|
Multiallelic Dprime: 0.693
BLOCK 306.  MARKERS: 1398 1399
32 (0.804)	|0.392	0.319	0.090|
14 (0.186)	|0.079	0.100	0.004|
Multiallelic Dprime: 0.207
BLOCK 307.  MARKERS: 1401 1402 1403
242 (0.472)	|0.135	0.109	0.125	0.071	0.035|
424 (0.421)	|0.120	0.111	0.094	0.070	0.024|
244 (0.098)	|0.015	0.039	0.026	0.016	0.003|
Multiallelic Dprime: 0.076
BLOCK 308.  MARKERS: 1408 1409 1410 1411
2421 (0.271)	|0.000	0.240	0.001	0.005	0.017	0.000|
4412 (0.264)	|0.248	0.000	0.000	0.000	0.000	0.013|
2422 (0.244)	|0.000	0.000	0.239	0.000	0.000	0.000|
2112 (0.157)	|0.000	0.004	0.000	0.138	0.000	0.000|
2412 (0.062)	|0.061	0.000	0.000	0.000	0.000	0.000|
Multiallelic Dprime: 0.981
BLOCK 309.  MARKERS: 1412 1413 1414 1415 1416 1417 1418
1423111 (0.309)	|0.138	0.032	0.127	0.007	0.006|
1221113 (0.246)	|0.043	0.183	0.007	0.006	0.007|
2213413 (0.241)	|0.124	0.013	0.005	0.002	0.098|
1221133 (0.143)	|0.013	0.013	0.002	0.113	0.000|
2221113 (0.017)	|0.000	0.017	0.000	0.000	0.000|
1421113 (0.013)	|0.000	0.011	0.000	0.000	0.001|
Multiallelic Dprime: 0.653
BLOCK 310.  MARKERS: 1420 1421 1422 1423
4312 (0.325)	|0.138	0.104	0.014	0.057	0.005|
3314 (0.272)	|0.208	0.020	0.007	0.022	0.007|
4332 (0.146)	|0.104	0.023	0.004	0.010	0.004|
3312 (0.141)	|0.045	0.014	0.075	0.003	0.000|
4112 (0.116)	|0.034	0.071	0.002	0.004	0.000|
Multiallelic Dprime: 0.422
BLOCK 311.  MARKERS: 1425 1426 1427 1428 1429 1430
143324 (0.528)	|0.232	0.296|
343132 (0.232)	|0.200	0.031|
122132 (0.102)	|0.072	0.030|
143332 (0.097)	|0.082	0.012|
143334 (0.016)	|0.008	0.009|
Multiallelic Dprime: 0.530
BLOCK 312.  MARKERS: 1431 1432
12 (0.608)	|0.287	0.164	0.153|
44 (0.390)	|0.126	0.147	0.117|
Multiallelic Dprime: 0.152
BLOCK 313.  MARKERS: 1435 1436
43 (0.416)	|0.276	0.134	0.006|
41 (0.310)	|0.229	0.072	0.009|
11 (0.270)	|0.205	0.049	0.015|
Multiallelic Dprime: 0.147
BLOCK 314.  MARKERS: 1437 1438
44 (0.714)	|0.480	0.040	0.189|
22 (0.256)	|0.036	0.219	0.000|
24 (0.030)	|0.020	0.010	0.000|
Multiallelic Dprime: 0.749
BLOCK 315.  MARKERS: 1439 1440
23 (0.534)	|0.418	0.117|
21 (0.272)	|0.052	0.219|
43 (0.191)	|0.100	0.091|
Multiallelic Dprime: 0.461
BLOCK 316.  MARKERS: 1441 1442
32 (0.571)	|0.351	0.215|
14 (0.429)	|0.207	0.222|
Multiallelic Dprime: 0.139
BLOCK 317.  MARKERS: 1443 1444
34 (0.559)	|0.333	0.084	0.117	0.010	0.011|
12 (0.436)	|0.257	0.109	0.059	0.006	0.004|
Multiallelic Dprime: 0.100
BLOCK 318.  MARKERS: 1449 1450 1451 1452 1453
31322 (0.589)	|0.285	0.262	0.043|
11122 (0.197)	|0.113	0.073	0.011|
13114 (0.178)	|0.074	0.085	0.019|
11112 (0.016)	|0.009	0.008	0.000|
13122 (0.016)	|0.010	0.007	0.000|
Multiallelic Dprime: 0.074
BLOCK 319.  MARKERS: 1454 1455
31 (0.491)	|0.432	0.017	0.029	0.007	0.006|
13 (0.434)	|0.133	0.207	0.070	0.011	0.000|
11 (0.075)	|0.008	0.009	0.051	0.000	0.007|
Multiallelic Dprime: 0.621
BLOCK 320.  MARKERS: 1458 1459 1460 1461 1462 1463 1464
1322442 (0.571)	|0.386	0.157	0.026|
3144224 (0.232)	|0.097	0.010	0.123|
1324424 (0.150)	|0.084	0.063	0.000|
1322444 (0.018)	|0.010	0.004	0.005|
3124424 (0.013)	|0.003	0.010	0.000|
Multiallelic Dprime: 0.322
BLOCK 321.  MARKERS: 1465 1466 1467
322 (0.589)	|0.239	0.135	0.111	0.059	0.041|
123 (0.248)	|0.053	0.139	0.017	0.027	0.007|
143 (0.162)	|0.029	0.021	0.108	0.000	0.002|
Multiallelic Dprime: 0.367
BLOCK 322.  MARKERS: 1474 1475 1476 1477 1478 1479
111424 (0.321)	|0.284	0.002	0.028	0.000	0.005	0.000|
223224 (0.295)	|0.012	0.151	0.091	0.000	0.012	0.023|
223212 (0.238)	|0.131	0.007	0.005	0.091	0.000	0.002|
211224 (0.085)	|0.079	0.005	0.000	0.000	0.000	0.000|
211424 (0.050)	|0.012	0.009	0.007	0.000	0.021	0.000|
Multiallelic Dprime: 0.700
BLOCK 323.  MARKERS: 1480 1481 1482 1483 1484 1485
214312 (0.522)	|0.191	0.128	0.092	0.104	0.004|
414114 (0.173)	|0.035	0.058	0.038	0.038	0.003|
414332 (0.130)	|0.040	0.010	0.069	0.009	0.000|
432312 (0.096)	|0.007	0.046	0.031	0.011	0.000|
414312 (0.040)	|0.011	0.007	0.010	0.011	0.000|
434312 (0.027)	|0.000	0.007	0.003	0.012	0.005|
Multiallelic Dprime: 0.241
BLOCK 324.  MARKERS: 1487 1488 1489 1490 1491 1492
323213 (0.285)	|0.005	0.180	0.008	0.005	0.086|
323211 (0.262)	|0.254	0.000	0.002	0.001	0.000|
341443 (0.248)	|0.063	0.003	0.138	0.009	0.034|
143243 (0.186)	|0.002	0.000	0.033	0.141	0.010|
341413 (0.012)	|0.000	0.000	0.000	0.000	0.011|
Multiallelic Dprime: 0.778
BLOCK 325.  MARKERS: 1494 1495 1496 1497 1498 1499
313231 (0.326)	|0.238	0.001	0.000	0.000	0.003	0.084	0.000|
333231 (0.189)	|0.000	0.004	0.179	0.000	0.001	0.001	0.000|
313234 (0.182)	|0.000	0.000	0.000	0.133	0.007	0.000	0.037|
211311 (0.158)	|0.002	0.145	0.000	0.000	0.000	0.000	0.000|
213231 (0.142)	|0.002	0.032	0.000	0.000	0.097	0.010	0.000|
Multiallelic Dprime: 0.934
BLOCK 326.  MARKERS: 1500 1501 1502 1503 1504 1505 1506 1507
33111344 (0.243)	|0.096	0.024	0.047	0.063	0.005|
33333342 (0.183)	|0.075	0.037	0.043	0.004	0.025|
33133112 (0.180)	|0.061	0.085	0.021	0.010	0.002|
13131342 (0.131)	|0.030	0.060	0.014	0.027	0.000|
11131342 (0.110)	|0.021	0.015	0.065	0.007	0.000|
33111342 (0.095)	|0.044	0.024	0.006	0.015	0.003|
13111342 (0.038)	|0.014	0.002	0.018	0.004	0.000|
Multiallelic Dprime: 0.300
BLOCK 327.  MARKERS: 1509 1510 1511 1512 1513
23412 (0.344)	|0.176	0.017	0.112	0.030	0.006	0.000	0.001|
23312 (0.257)	|0.128	0.006	0.025	0.057	0.019	0.021	0.000|
23314 (0.220)	|0.072	0.134	0.006	0.006	0.000	0.000	0.000|
41332 (0.133)	|0.003	0.048	0.027	0.000	0.050	0.000	0.000|
41312 (0.037)	|0.013	0.000	0.011	0.002	0.000	0.000	0.010|
Multiallelic Dprime: 0.464
BLOCK 328.  MARKERS: 1514 1515 1516 1517 1518 1519 1520 1521 1522
413334331 (0.394)	|0.308	0.073	0.000	0.009	0.000|
231114133 (0.212)	|0.000	0.000	0.211	0.000	0.000|
413332331 (0.182)	|0.002	0.169	0.000	0.000	0.011|
413334311 (0.094)	|0.000	0.000	0.000	0.092	0.000|
431334331 (0.075)	|0.000	0.009	0.000	0.056	0.000|
231134331 (0.021)	|0.003	0.019	0.000	0.000	0.000|
413332311 (0.011)	|0.000	0.000	0.000	0.011	0.000|
Multiallelic Dprime: 0.890
BLOCK 329.  MARKERS: 1523 1524 1525 1526 1527 1528 1529 1530
32224323 (0.316)	|0.040	0.058	0.214	0.000	0.005	0.000	0.000	0.000|
44244131 (0.269)	|0.016	0.192	0.019	0.035	0.000	0.000	0.000	0.001|
42424323 (0.217)	|0.208	0.003	0.001	0.000	0.000	0.000	0.000	0.000|
42222123 (0.167)	|0.003	0.007	0.005	0.028	0.054	0.028	0.018	0.013|
32224123 (0.012)	|0.000	0.000	0.010	0.000	0.000	0.000	0.000	0.000|
Multiallelic Dprime: 0.769
BLOCK 330.  MARKERS: 1532 1533 1534 1535 1536 1537 1538 1539 1540 1541 1542 1543 1544 1545 1546 1547 1548 1549
211442341244112241 (0.271)	|0.248	0.009	0.007	0.008|
341244411222344442 (0.259)	|0.081	0.129	0.029	0.020|
343422442142344422 (0.250)	|0.022	0.156	0.039	0.035|
341422442142344442 (0.064)	|0.049	0.004	0.009	0.002|
343422442142344442 (0.060)	|0.013	0.005	0.013	0.028|
311442341242344442 (0.029)	|0.000	0.007	0.015	0.006|
341244411222344422 (0.019)	|0.003	0.014	0.000	0.000|
311442341242342442 (0.013)	|0.002	0.000	0.007	0.003|
Multiallelic Dprime: 0.548
BLOCK 331.  MARKERS: 1550 1551 1552
423 (0.430)	|0.038	0.362	0.026	0.004|
222 (0.332)	|0.296	0.011	0.014	0.000|
223 (0.134)	|0.054	0.005	0.045	0.025|
243 (0.103)	|0.093	0.007	0.000	0.003|
Multiallelic Dprime: 0.778
BLOCK 332.  MARKERS: 1555 1556 1557 1558 1559 1560 1561 1562 1563 1564 1565 1566
112322222222 (0.481)	|0.323	0.036	0.059	0.037	0.017	0.005	0.000|
334143144444 (0.386)	|0.087	0.261	0.004	0.003	0.002	0.011	0.013|
314343144444 (0.082)	|0.003	0.003	0.070	0.006	0.000	0.000	0.000|
314342224242 (0.032)	|0.007	0.012	0.003	0.009	0.000	0.000	0.000|
Multiallelic Dprime: 0.609
BLOCK 333.  MARKERS: 1567 1568 1569 1570 1571 1572 1573 1574 1575 1576 1577 1578 1579
1434333121143 (0.425)	|0.376	0.046	0.000	0.000	0.000	0.000|
1412111343321 (0.314)	|0.006	0.016	0.118	0.111	0.063	0.000|
4232111343323 (0.146)	|0.006	0.063	0.001	0.000	0.000	0.075|
1432111343323 (0.054)	|0.002	0.018	0.006	0.000	0.026	0.000|
1434333121141 (0.019)	|0.000	0.000	0.000	0.010	0.003	0.000|
1412111343323 (0.017)	|0.010	0.000	0.000	0.000	0.004	0.002|
1412113121143 (0.014)	|0.014	0.000	0.000	0.000	0.000	0.000|
Multiallelic Dprime: 0.831
BLOCK 334.  MARKERS: 1580 1581 1582 1583 1584
12111 (0.425)	|0.413	0.003	0.003	0.000|
12131 (0.144)	|0.012	0.080	0.053	0.000|
12113 (0.125)	|0.003	0.001	0.100	0.022|
22113 (0.122)	|0.003	0.000	0.000	0.117|
14311 (0.093)	|0.000	0.094	0.000	0.000|
12311 (0.079)	|0.074	0.001	0.000	0.000|
Multiallelic Dprime: 0.908
BLOCK 335.  MARKERS: 1585 1586 1587 1588
3233 (0.521)	|0.454	0.055	0.010|
3433 (0.179)	|0.176	0.001	0.000|
4433 (0.157)	|0.047	0.111	0.000|
3214 (0.139)	|0.003	0.000	0.131|
Multiallelic Dprime: 0.725
BLOCK 336.  MARKERS: 1592 1593 1594
241 (0.681)	|0.481	0.121	0.079|
441 (0.166)	|0.119	0.018	0.029|
423 (0.144)	|0.119	0.000	0.025|
Multiallelic Dprime: 0.215
BLOCK 337.  MARKERS: 1597 1598
33 (0.725)	|0.433	0.185	0.106|
12 (0.138)	|0.031	0.104	0.003|
32 (0.137)	|0.116	0.021	0.000|
Multiallelic Dprime: 0.328
BLOCK 338.  MARKERS: 1600 1601
41 (0.579)	|0.399	0.165	0.014|
23 (0.311)	|0.159	0.075	0.075|
21 (0.110)	|0.107	0.001	0.002|
Multiallelic Dprime: 0.270
BLOCK 339.  MARKERS: 1602 1603 1604
413 (0.665)	|0.253	0.229	0.108	0.072	0.003|
231 (0.240)	|0.218	0.000	0.000	0.023	0.000|
431 (0.092)	|0.004	0.002	0.055	0.000	0.024|
Multiallelic Dprime: 0.586
BLOCK 340.  MARKERS: 1605 1606 1607 1608
2214 (0.474)	|0.447	0.000	0.028|
2412 (0.229)	|0.002	0.228	0.000|
4224 (0.163)	|0.000	0.000	0.163|
2212 (0.095)	|0.000	0.055	0.040|
2224 (0.026)	|0.025	0.000	0.001|
Multiallelic Dprime: 0.909
BLOCK 341.  MARKERS: 1609 1610
11 (0.478)	|0.223	0.089	0.081	0.062	0.011|
33 (0.283)	|0.169	0.040	0.038	0.030	0.000|
31 (0.239)	|0.104	0.051	0.047	0.025	0.008|
Multiallelic Dprime: 0.112
BLOCK 342.  MARKERS: 1613 1614 1615 1616 1617 1618 1619 1620
11334321 (0.497)	|0.491	0.003	0.000|
33432121 (0.180)	|0.002	0.170	0.008|
33432111 (0.166)	|0.000	0.166	0.000|
33422122 (0.117)	|0.000	0.000	0.117|
33434321 (0.020)	|0.020	0.000	0.000|
Multiallelic Dprime: 0.977
BLOCK 343.  MARKERS: 1621 1622
33 (0.516)	|0.252	0.180	0.085|
32 (0.343)	|0.173	0.076	0.094|
42 (0.139)	|0.058	0.042	0.040|
Multiallelic Dprime: 0.115
BLOCK 344.  MARKERS: 1625 1626
44 (0.482)	|0.423	0.045	0.014|
22 (0.299)	|0.172	0.127	0.000|
24 (0.219)	|0.061	0.149	0.000|
Multiallelic Dprime: 0.490
BLOCK 345.  MARKERS: 1627 1628
31 (0.656)	|0.308	0.265	0.080|
13 (0.321)	|0.193	0.108	0.019|
11 (0.014)	|0.005	0.009	0.000|
Multiallelic Dprime: 0.173
BLOCK 346.  MARKERS: 1632 1633
42 (0.510)	|0.340	0.097	0.073|
23 (0.387)	|0.243	0.082	0.060|
43 (0.100)	|0.062	0.023	0.014|
Multiallelic Dprime: 0.043
BLOCK 347.  MARKERS: 1638 1639
42 (0.648)	|0.547	0.083	0.016|
43 (0.202)	|0.099	0.105	0.001|
23 (0.147)	|0.131	0.008	0.005|
Multiallelic Dprime: 0.368
BLOCK 348.  MARKERS: 1642 1643 1644 1645
3144 (0.778)	|0.548	0.078	0.109	0.030|
1222 (0.198)	|0.051	0.131	0.004	0.000|
3224 (0.022)	|0.002	0.000	0.000	0.017|
Multiallelic Dprime: 0.597
BLOCK 349.  MARKERS: 1646 1647 1648 1649 1650 1651 1652 1653
31432322 (0.602)	|0.481	0.069	0.053|
11144433 (0.209)	|0.110	0.033	0.065|
32432322 (0.113)	|0.068	0.038	0.006|
11432322 (0.047)	|0.016	0.027	0.004|
Multiallelic Dprime: 0.303
BLOCK 350.  MARKERS: 1655 1656
41 (0.692)	|0.438	0.234	0.021|
21 (0.174)	|0.081	0.093	0.000|
43 (0.133)	|0.110	0.023	0.000|
Multiallelic Dprime: 0.151
BLOCK 351.  MARKERS: 1657 1658
34 (0.629)	|0.543	0.074	0.013|
12 (0.350)	|0.138	0.180	0.032|
32 (0.021)	|0.010	0.008	0.002|
Multiallelic Dprime: 0.533
BLOCK 352.  MARKERS: 1660 1661
23 (0.691)	|0.418	0.203	0.069|
12 (0.262)	|0.174	0.059	0.029|
22 (0.048)	|0.033	0.008	0.007|
Multiallelic Dprime: 0.130
BLOCK 353.  MARKERS: 1664 1665
23 (0.625)	|0.240	0.208	0.178|
24 (0.270)	|0.065	0.095	0.110|
43 (0.104)	|0.046	0.022	0.036|
Multiallelic Dprime: 0.128
BLOCK 354.  MARKERS: 1666 1667
32 (0.351)	|0.158	0.193|
12 (0.326)	|0.306	0.019|
34 (0.323)	|0.079	0.246|
Multiallelic Dprime: 0.521
BLOCK 355.  MARKERS: 1668 1669
34 (0.542)	|0.480	0.062	0.000|
42 (0.458)	|0.078	0.307	0.073|
Multiallelic Dprime: 0.740
BLOCK 356.  MARKERS: 1670 1671
21 (0.558)	|0.332	0.137	0.080	0.007|
42 (0.369)	|0.210	0.106	0.047	0.005|
22 (0.073)	|0.044	0.024	0.005	0.000|
Multiallelic Dprime: 0.051
BLOCK 357.  MARKERS: 1675 1676 1677
313 (0.585)	|0.574	0.000	0.009|
432 (0.267)	|0.060	0.208	0.000|
413 (0.131)	|0.073	0.000	0.056|
433 (0.013)	|0.013	0.000	0.000|
Multiallelic Dprime: 0.833
BLOCK 358.  MARKERS: 1678 1679 1680 1681 1682
14124 (0.721)	|0.653	0.058	0.011|
22342 (0.209)	|0.006	0.181	0.016|
22344 (0.066)	|0.000	0.064	0.000|
Multiallelic Dprime: 0.928
BLOCK 359.  MARKERS: 1683 1684 1685 1686
4121 (0.661)	|0.294	0.304	0.019	0.033	0.003|
2333 (0.302)	|0.062	0.023	0.215	0.000	0.001|
4321 (0.027)	|0.004	0.000	0.005	0.004	0.015|
Multiallelic Dprime: 0.682
BLOCK 360.  MARKERS: 1687 1688 1689 1690
2433 (0.359)	|0.092	0.134	0.096	0.030	0.007|
2232 (0.328)	|0.131	0.080	0.083	0.021	0.003|
4413 (0.239)	|0.079	0.083	0.063	0.010	0.003|
4433 (0.039)	|0.011	0.007	0.021	0.000	0.000|
2432 (0.025)	|0.004	0.007	0.008	0.005	0.000|
Multiallelic Dprime: 0.120
BLOCK 361.  MARKERS: 1696 1697 1698 1699 1700
24333 (0.322)	|0.007	0.251	0.003	0.056	0.006|
41333 (0.315)	|0.307	0.004	0.000	0.000	0.000|
24111 (0.272)	|0.006	0.002	0.139	0.079	0.045|
24113 (0.067)	|0.003	0.062	0.000	0.002	0.000|
24133 (0.013)	|0.004	0.000	0.000	0.006	0.002|
Multiallelic Dprime: 0.849
BLOCK 362.  MARKERS: 1701 1702 1703 1704
3123 (0.333)	|0.332	0.000	0.001|
1123 (0.321)	|0.174	0.004	0.141|
3111 (0.146)	|0.000	0.147	0.000|
1323 (0.144)	|0.134	0.000	0.010|
3113 (0.053)	|0.048	0.004	0.001|
Multiallelic Dprime: 0.764
BLOCK 363.  MARKERS: 1706 1707 1708
441 (0.687)	|0.624	0.009	0.006	0.047|
341 (0.156)	|0.010	0.144	0.002	0.000|
323 (0.155)	|0.118	0.000	0.037	0.000|
Multiallelic Dprime: 0.664
BLOCK 364.  MARKERS: 1709 1710 1711
142 (0.752)	|0.544	0.207	0.001|
423 (0.152)	|0.000	0.000	0.153|
123 (0.048)	|0.000	0.000	0.048|
143 (0.047)	|0.047	0.000	0.000|
Multiallelic Dprime: 0.856
BLOCK 365.  MARKERS: 1712 1713
43 (0.591)	|0.279	0.055	0.168	0.040	0.050|
21 (0.209)	|0.042	0.048	0.009	0.107	0.002|
23 (0.200)	|0.010	0.176	0.010	0.004	0.000|
Multiallelic Dprime: 0.653
BLOCK 366.  MARKERS: 1714 1715 1716 1717
1341 (0.331)	|0.069	0.254	0.005	0.000|
1321 (0.278)	|0.120	0.109	0.047	0.002|
3324 (0.187)	|0.179	0.003	0.004	0.000|
1121 (0.152)	|0.002	0.000	0.150	0.000|
3321 (0.052)	|0.000	0.000	0.000	0.051|
Multiallelic Dprime: 0.628
BLOCK 367.  MARKERS: 1718 1719 1720
443 (0.369)	|0.366	0.000	0.000	0.001	0.000|
121 (0.367)	|0.000	0.247	0.104	0.000	0.011|
143 (0.202)	|0.000	0.002	0.112	0.084	0.003|
123 (0.058)	|0.000	0.000	0.001	0.053	0.000|
Multiallelic Dprime: 0.883
BLOCK 368.  MARKERS: 1721 1722 1723 1724 1725
23334 (0.371)	|0.323	0.033	0.013|
23113 (0.249)	|0.219	0.026	0.005|
24333 (0.218)	|0.155	0.031	0.034|
13333 (0.137)	|0.098	0.033	0.007|
23333 (0.014)	|0.014	0.000	0.000|
Multiallelic Dprime: 0.270
BLOCK 369.  MARKERS: 1730 1731
31 (0.818)	|0.348	0.212	0.034	0.109	0.043	0.014	0.012|
43 (0.123)	|0.005	0.008	0.101	0.000	0.000	0.000	0.000|
41 (0.059)	|0.026	0.016	0.004	0.002	0.000	0.000	0.000|
Multiallelic Dprime: 0.617
BLOCK 370.  MARKERS: 1732 1733 1734 1735 1736 1737 1738 1739 1740 1741 1742 1743 1744
3123131112233 (0.379)	|0.204	0.025	0.149|
3144313434131 (0.237)	|0.131	0.083	0.018|
1144131432211 (0.140)	|0.114	0.024	0.003|
3244131434231 (0.113)	|0.006	0.100	0.005|
3144131434231 (0.042)	|0.004	0.035	0.004|
3244131432211 (0.014)	|0.011	0.001	0.001|
3123131434231 (0.011)	|0.007	0.002	0.000|
Multiallelic Dprime: 0.454
BLOCK 371.  MARKERS: 1746 1747 1748 1749 1750
31333 (0.504)	|0.304	0.179	0.019|
33111 (0.294)	|0.285	0.009	0.000|
11333 (0.191)	|0.164	0.027	0.000|
Multiallelic Dprime: 0.686
BLOCK 372.  MARKERS: 1753 1754
22 (0.761)	|0.577	0.023	0.159|
44 (0.214)	|0.056	0.150	0.009|
42 (0.021)	|0.002	0.017	0.002|
Multiallelic Dprime: 0.674
BLOCK 373.  MARKERS: 1755 1756
33 (0.635)	|0.429	0.122	0.084|
21 (0.195)	|0.088	0.064	0.043|
23 (0.168)	|0.100	0.048	0.018|
Multiallelic Dprime: 0.153
BLOCK 374.  MARKERS: 1763 1764
31 (0.620)	|0.269	0.239	0.110|
13 (0.234)	|0.038	0.099	0.098|
11 (0.144)	|0.098	0.030	0.015|
Multiallelic Dprime: 0.222
BLOCK 375.  MARKERS: 1766 1767
13 (0.405)	|0.266	0.128	0.011|
34 (0.368)	|0.242	0.121	0.005|
14 (0.223)	|0.138	0.081	0.004|
Multiallelic Dprime: 0.034
BLOCK 376.  MARKERS: 1771 1772
42 (0.649)	|0.647	0.002	0.000|
24 (0.330)	|0.178	0.138	0.015|
22 (0.021)	|0.005	0.015	0.001|
Multiallelic Dprime: 0.934
BLOCK 377.  MARKERS: 1773 1774
41 (0.829)	|0.512	0.173	0.145|
24 (0.154)	|0.107	0.029	0.018|
21 (0.016)	|0.009	0.003	0.003|
Multiallelic Dprime: 0.156
BLOCK 378.  MARKERS: 1777 1778 1779
221 (0.628)	|0.311	0.281	0.021	0.012|
443 (0.203)	|0.030	0.043	0.130	0.000|
421 (0.166)	|0.086	0.062	0.008	0.008|
Multiallelic Dprime: 0.372
BLOCK 379.  MARKERS: 1781 1782 1783
334 (0.429)	|0.187	0.131	0.051	0.053	0.005|
132 (0.386)	|0.091	0.170	0.078	0.029	0.007|
122 (0.159)	|0.103	0.037	0.012	0.008	0.000|
332 (0.020)	|0.003	0.012	0.005	0.000	0.000|
Multiallelic Dprime: 0.240
BLOCK 380.  MARKERS: 1785 1786 1787 1788
3312 (0.386)	|0.172	0.135	0.079|
1124 (0.351)	|0.175	0.088	0.089|
3322 (0.145)	|0.042	0.100	0.003|
1322 (0.090)	|0.020	0.036	0.033|
1122 (0.011)	|0.002	0.005	0.003|
Multiallelic Dprime: 0.191
BLOCK 381.  MARKERS: 1793 1794
33 (0.421)	|0.160	0.173	0.069	0.017|
32 (0.371)	|0.065	0.149	0.083	0.075|
43 (0.208)	|0.200	0.000	0.004	0.002|
Multiallelic Dprime: 0.417
BLOCK 382.  MARKERS: 1795 1796 1797
312 (0.424)	|0.423	0.001	0.000|
114 (0.322)	|0.013	0.308	0.002|
324 (0.155)	|0.004	0.004	0.147|
314 (0.094)	|0.085	0.009	0.001|
Multiallelic Dprime: 0.945
BLOCK 383.  MARKERS: 1798 1799
22 (0.527)	|0.419	0.104	0.003|
14 (0.322)	|0.019	0.302	0.001|
12 (0.152)	|0.000	0.003	0.148|
Multiallelic Dprime: 0.833
BLOCK 384.  MARKERS: 1800 1801
44 (0.438)	|0.270	0.144	0.021|
42 (0.409)	|0.220	0.164	0.024|
24 (0.152)	|0.079	0.057	0.016|
Multiallelic Dprime: 0.086
BLOCK 385.  MARKERS: 1807 1808
33 (0.569)	|0.398	0.109	0.052|
12 (0.364)	|0.232	0.076	0.050|
13 (0.061)	|0.038	0.013	0.008|
Multiallelic Dprime: 0.077
BLOCK 386.  MARKERS: 1810 1811 1812 1813
3243 (0.670)	|0.671	0.000|
1131 (0.199)	|0.163	0.028|
3241 (0.113)	|0.043	0.071|
Multiallelic Dprime: 0.789
BLOCK 387.  MARKERS: 1814 1815
31 (0.887)	|0.479	0.355	0.036	0.018|
23 (0.104)	|0.041	0.058	0.004	0.000|
Multiallelic Dprime: 0.245
BLOCK 388.  MARKERS: 1819 1820 1821
211 (0.521)	|0.499	0.008	0.000	0.014|
433 (0.420)	|0.121	0.201	0.093	0.000|
411 (0.040)	|0.040	0.000	0.000	0.000|
431 (0.019)	|0.002	0.000	0.017	0.000|
Multiallelic Dprime: 0.872
BLOCK 389.  MARKERS: 1822 1823 1824
114 (0.660)	|0.462	0.157	0.020	0.019|
432 (0.211)	|0.055	0.006	0.150	0.000|
134 (0.109)	|0.034	0.048	0.019	0.000|
132 (0.014)	|0.001	0.000	0.013	0.000|
Multiallelic Dprime: 0.539
BLOCK 390.  MARKERS: 1825 1826 1827
432 (0.555)	|0.286	0.063	0.046	0.045	0.064	0.039	0.002	0.003|
244 (0.212)	|0.015	0.107	0.054	0.000	0.013	0.004	0.013	0.002|
444 (0.202)	|0.126	0.018	0.014	0.035	0.000	0.006	0.000	0.004|
442 (0.020)	|0.018	0.000	0.000	0.000	0.000	0.000	0.000	0.000|
Multiallelic Dprime: 0.408
BLOCK 391.  MARKERS: 1830 1831 1832 1833 1834 1835 1836 1837 1838 1839
4344324332 (0.445)	|0.153	0.153	0.058	0.072	0.002|
2122142114 (0.190)	|0.150	0.008	0.004	0.016	0.011|
2122144332 (0.122)	|0.078	0.021	0.001	0.017	0.004|
2122142332 (0.084)	|0.039	0.004	0.003	0.017	0.017|
2122144132 (0.075)	|0.010	0.002	0.057	0.003	0.000|
2122142334 (0.048)	|0.027	0.005	0.003	0.002	0.012|
2122142112 (0.017)	|0.000	0.000	0.015	0.000	0.000|
2122144134 (0.010)	|0.003	0.000	0.004	0.003	0.000|
Multiallelic Dprime: 0.430
BLOCK 392.  MARKERS: 1840 1841 1842 1843 1844
11431 (0.462)	|0.228	0.226	0.000	0.001	0.002|
33233 (0.197)	|0.178	0.000	0.008	0.000	0.000|
13233 (0.145)	|0.008	0.000	0.005	0.082	0.055|
11421 (0.132)	|0.002	0.003	0.111	0.014	0.000|
11233 (0.048)	|0.019	0.000	0.026	0.000	0.002|
Multiallelic Dprime: 0.724
BLOCK 393.  MARKERS: 1845 1846 1847 1848 1849 1850 1851 1852 1853
133121211 (0.446)	|0.383	0.031	0.026|
311121213 (0.229)	|0.003	0.192	0.030|
133423433 (0.154)	|0.073	0.003	0.074|
133433433 (0.097)	|0.086	0.000	0.011|
133121231 (0.058)	|0.054	0.003	0.002|
Multiallelic Dprime: 0.667
BLOCK 394.  MARKERS: 1854 1855 1856 1857 1858
33121 (0.605)	|0.511	0.000	0.083	0.002	0.000	0.004|
24324 (0.235)	|0.002	0.199	0.000	0.000	0.025	0.009|
33141 (0.146)	|0.000	0.063	0.001	0.077	0.000	0.005|
Multiallelic Dprime: 0.936
BLOCK 395.  MARKERS: 1859 1860 1861 1862 1863 1864 1865 1866
12134332 (0.517)	|0.270	0.086	0.154	0.001|
33313314 (0.266)	|0.039	0.183	0.026	0.017|
32133314 (0.085)	|0.013	0.025	0.033	0.013|
12133134 (0.080)	|0.068	0.005	0.004	0.000|
12133114 (0.027)	|0.002	0.025	0.000	0.000|
33333314 (0.022)	|0.007	0.007	0.004	0.004|
Multiallelic Dprime: 0.490
BLOCK 396.  MARKERS: 1869 1870 1871
432 (0.400)	|0.310	0.000	0.000	0.085	0.000	0.006|
414 (0.332)	|0.028	0.006	0.168	0.024	0.099	0.000|
214 (0.224)	|0.000	0.224	0.000	0.003	0.000	0.000|
434 (0.037)	|0.008	0.000	0.001	0.000	0.000	0.028|
Multiallelic Dprime: 0.880
BLOCK 397.  MARKERS: 1872 1873 1874 1875 1876
32124 (0.347)	|0.122	0.014	0.194|
11122 (0.230)	|0.205	0.004	0.019|
12142 (0.170)	|0.013	0.141	0.009|
12122 (0.115)	|0.098	0.003	0.011|
12242 (0.098)	|0.005	0.089	0.004|
32122 (0.034)	|0.018	0.003	0.012|
Multiallelic Dprime: 0.685
BLOCK 398.  MARKERS: 1879 1880 1881 1882 1883
21112 (0.463)	|0.193	0.138	0.130|
43432 (0.260)	|0.230	0.012	0.018|
23414 (0.249)	|0.187	0.053	0.009|
Multiallelic Dprime: 0.515
BLOCK 399.  MARKERS: 1885 1886
11 (0.623)	|0.241	0.195	0.187|
33 (0.211)	|0.103	0.088	0.019|
13 (0.166)	|0.058	0.080	0.028|
Multiallelic Dprime: 0.189
BLOCK 400.  MARKERS: 1889 1890
41 (0.402)	|0.186	0.091	0.043	0.082|
31 (0.363)	|0.043	0.124	0.128	0.067|
32 (0.235)	|0.094	0.032	0.056	0.050|
Multiallelic Dprime: 0.259
BLOCK 401.  MARKERS: 1893 1894 1895
141 (0.324)	|0.291	0.027	0.006|
341 (0.248)	|0.096	0.142	0.008|
342 (0.227)	|0.005	0.220	0.001|
321 (0.199)	|0.023	0.011	0.167|
Multiallelic Dprime: 0.721
BLOCK 402.  MARKERS: 1896 1897
13 (0.418)	|0.220	0.102	0.096|
11 (0.401)	|0.122	0.160	0.117|
31 (0.181)	|0.096	0.043	0.041|
Multiallelic Dprime: 0.184
BLOCK 403.  MARKERS: 1899 1900 1901
123 (0.437)	|0.255	0.093	0.090|
422 (0.306)	|0.275	0.024	0.006|
132 (0.253)	|0.216	0.018	0.018|
Multiallelic Dprime: 0.523
BLOCK 404.  MARKERS: 1905 1906
32 (0.749)	|0.359	0.213	0.179|
24 (0.136)	|0.043	0.080	0.013|
22 (0.114)	|0.007	0.105	0.000|
Multiallelic Dprime: 0.576
BLOCK 405.  MARKERS: 1908 1909
31 (0.411)	|0.179	0.143	0.078	0.010|
23 (0.398)	|0.174	0.145	0.073	0.004|
33 (0.192)	|0.124	0.030	0.036	0.001|
Multiallelic Dprime: 0.122
BLOCK 406.  MARKERS: 1910 1911 1912 1913 1914 1915
122333 (0.477)	|0.378	0.096|
122331 (0.320)	|0.264	0.054|
344413 (0.187)	|0.163	0.024|
144413 (0.015)	|0.011	0.004|
Multiallelic Dprime: 0.126
BLOCK 407.  MARKERS: 1916 1917
12 (0.817)	|0.405	0.203	0.164	0.043|
34 (0.179)	|0.156	0.000	0.000	0.022|
Multiallelic Dprime: 0.786
BLOCK 408.  MARKERS: 1918 1919 1920 1921
2333 (0.567)	|0.252	0.067	0.079	0.169|
4123 (0.204)	|0.008	0.184	0.006	0.007|
2332 (0.162)	|0.015	0.017	0.124	0.007|
4133 (0.065)	|0.041	0.007	0.015	0.002|
Multiallelic Dprime: 0.637
BLOCK 409.  MARKERS: 1922 1923 1924
331 (0.316)	|0.016	0.204	0.030	0.057	0.004|
313 (0.274)	|0.199	0.020	0.038	0.012	0.001|
111 (0.225)	|0.075	0.020	0.094	0.032	0.002|
311 (0.185)	|0.004	0.037	0.103	0.004	0.022|
Multiallelic Dprime: 0.550
BLOCK 410.  MARKERS: 1925 1926 1927 1928 1929 1930
331422 (0.295)	|0.133	0.061	0.069	0.015	0.005	0.005|
322224 (0.281)	|0.113	0.077	0.048	0.032	0.000	0.001|
121224 (0.265)	|0.085	0.073	0.065	0.027	0.010	0.002|
321234 (0.104)	|0.043	0.027	0.024	0.009	0.000	0.000|
321224 (0.030)	|0.005	0.003	0.015	0.000	0.000	0.003|
Multiallelic Dprime: 0.121
BLOCK 411.  MARKERS: 1932 1933 1934 1935 1936 1937
443424 (0.381)	|0.190	0.135	0.056|
311242 (0.244)	|0.139	0.066	0.041|
343424 (0.233)	|0.153	0.052	0.029|
343244 (0.083)	|0.035	0.032	0.017|
343224 (0.017)	|0.006	0.010	0.000|
343444 (0.015)	|0.004	0.006	0.003|
Multiallelic Dprime: 0.136
BLOCK 412.  MARKERS: 1939 1940
22 (0.540)	|0.334	0.199	0.003|
44 (0.310)	|0.001	0.002	0.308|
42 (0.147)	|0.006	0.135	0.006|
Multiallelic Dprime: 0.805
BLOCK 413.  MARKERS: 1942 1943
13 (0.340)	|0.225	0.039	0.076|
11 (0.338)	|0.144	0.179	0.016|
41 (0.317)	|0.047	0.147	0.123|
Multiallelic Dprime: 0.368
BLOCK 414.  MARKERS: 1945 1946
12 (0.415)	|0.160	0.121	0.132|
14 (0.367)	|0.126	0.134	0.106|
34 (0.218)	|0.064	0.092	0.062|
Multiallelic Dprime: 0.074
BLOCK 415.  MARKERS: 1947 1948
34 (0.351)	|0.005	0.346	0.000|
12 (0.348)	|0.308	0.035	0.005|
14 (0.300)	|0.285	0.000	0.015|
Multiallelic Dprime: 0.870
BLOCK 416.  MARKERS: 1949 1950
12 (0.599)	|0.315	0.036	0.198	0.011	0.025|
34 (0.381)	|0.003	0.215	0.000	0.124	0.035|
32 (0.020)	|0.015	0.000	0.000	0.002	0.002|
Multiallelic Dprime: 0.843
BLOCK 417.  MARKERS: 1951 1952 1953 1954 1955 1956 1957 1958 1959 1960 1961 1962 1963 1964 1965 1966
1421413144142442 (0.332)	|0.044	0.284	0.004|
1113222222124223 (0.249)	|0.030	0.019	0.200|
2113222224322442 (0.199)	|0.196	0.000	0.002|
1113222224122442 (0.136)	|0.039	0.003	0.094|
1113222224142442 (0.062)	|0.058	0.001	0.002|
Multiallelic Dprime: 0.795
BLOCK 418.  MARKERS: 1967 1968 1969
242 (0.375)	|0.185	0.000	0.187|
224 (0.317)	|0.003	0.300	0.001|
142 (0.308)	|0.300	0.000	0.000|
Multiallelic Dprime: 0.805
BLOCK 419.  MARKERS: 1970 1971 1972 1973
3121 (0.488)	|0.273	0.137	0.077|
1343 (0.300)	|0.074	0.168	0.059|
3123 (0.189)	|0.123	0.042	0.024|
Multiallelic Dprime: 0.255
BLOCK 420.  MARKERS: 1974 1975
24 (0.478)	|0.087	0.098	0.158	0.081	0.052|
34 (0.360)	|0.096	0.111	0.041	0.067	0.043|
32 (0.161)	|0.097	0.021	0.029	0.015	0.000|
Multiallelic Dprime: 0.255
BLOCK 421.  MARKERS: 1977 1978 1979 1980
1324 (0.281)	|0.173	0.073	0.035|
3334 (0.231)	|0.114	0.070	0.046|
1134 (0.227)	|0.164	0.040	0.024|
1333 (0.162)	|0.086	0.006	0.071|
1334 (0.094)	|0.075	0.004	0.015|
Multiallelic Dprime: 0.217
BLOCK 422.  MARKERS: 1981 1982
22 (0.615)	|0.433	0.101	0.075	0.006|
24 (0.193)	|0.145	0.014	0.031	0.003|
42 (0.192)	|0.155	0.011	0.014	0.012|
Multiallelic Dprime: 0.213
BLOCK 423.  MARKERS: 1984 1985 1986
123 (0.731)	|0.693	0.038|
223 (0.125)	|0.082	0.043|
244 (0.119)	|0.079	0.040|
224 (0.022)	|0.016	0.006|
Multiallelic Dprime: 0.499
BLOCK 424.  MARKERS: 1987 1988
23 (0.873)	|0.569	0.180	0.124|
41 (0.127)	|0.030	0.097	0.000|
Multiallelic Dprime: 0.673
BLOCK 425.  MARKERS: 1989 1990
22 (0.599)	|0.555	0.041	0.000|
24 (0.277)	|0.063	0.094	0.110|
44 (0.124)	|0.121	0.001	0.000|
Multiallelic Dprime: 0.765
BLOCK 426.  MARKERS: 1991 1992 1993 1994
3312 (0.739)	|0.458	0.232	0.046|
3332 (0.136)	|0.031	0.099	0.006|
1134 (0.110)	|0.057	0.053	0.000|
Multiallelic Dprime: 0.375
BLOCK 427.  MARKERS: 1998 1999
32 (0.548)	|0.250	0.139	0.030	0.122|
21 (0.388)	|0.114	0.076	0.147	0.040|
31 (0.060)	|0.006	0.034	0.003	0.016|
Multiallelic Dprime: 0.321
BLOCK 428.  MARKERS: 2000 2001 2002 2003 2004
44223 (0.374)	|0.359	0.005	0.009|
22341 (0.248)	|0.008	0.224	0.014|
24223 (0.181)	|0.021	0.059	0.101|
24323 (0.177)	|0.124	0.042	0.011|
Multiallelic Dprime: 0.733
BLOCK 429.  MARKERS: 2006 2007
33 (0.519)	|0.474	0.044|
34 (0.341)	|0.284	0.059|
14 (0.135)	|0.027	0.108|
Multiallelic Dprime: 0.476
BLOCK 430.  MARKERS: 2011 2012
31 (0.786)	|0.407	0.273	0.106|
22 (0.213)	|0.126	0.043	0.045|
Multiallelic Dprime: 0.194
BLOCK 431.  MARKERS: 2013 2014 2015 2016
2421 (0.534)	|0.437	0.043	0.052|
2233 (0.316)	|0.068	0.244	0.005|
3421 (0.151)	|0.021	0.029	0.101|
Multiallelic Dprime: 0.638
BLOCK 432.  MARKERS: 2017 2018
21 (0.526)	|0.295	0.102	0.090	0.037|
41 (0.316)	|0.159	0.108	0.042	0.006|
22 (0.159)	|0.070	0.065	0.018	0.003|
Multiallelic Dprime: 0.151
BLOCK 433.  MARKERS: 2022 2023 2024
231 (0.524)	|0.447	0.042	0.029	0.007|
233 (0.275)	|0.140	0.108	0.027	0.000|
311 (0.150)	|0.074	0.035	0.036	0.005|
331 (0.045)	|0.007	0.003	0.034	0.001|
Multiallelic Dprime: 0.433
BLOCK 434.  MARKERS: 2025 2026 2027
343 (0.669)	|0.528	0.123	0.018|
241 (0.189)	|0.179	0.009	0.000|
223 (0.128)	|0.090	0.000	0.037|
243 (0.014)	|0.014	0.000	0.000|
Multiallelic Dprime: 0.417
BLOCK 435.  MARKERS: 2028 2029 2030 2031 2032
22112 (0.808)	|0.709	0.088	0.013|
41334 (0.132)	|0.124	0.008	0.000|
41332 (0.056)	|0.018	0.004	0.033|
Multiallelic Dprime: 0.269
BLOCK 436.  MARKERS: 2035 2036 2037 2038 2039 2040
234232 (0.853)	|0.355	0.288	0.166	0.001|
142111 (0.100)	|0.029	0.000	0.000	0.055|
142112 (0.046)	|0.045	0.000	0.001	0.000|
Multiallelic Dprime: 0.647
BLOCK 437.  MARKERS: 2041 2042 2043 2044 2045 2046 2047 2048 2049 2050
1211232212 (0.430)	|0.213	0.218|
1214313424 (0.289)	|0.145	0.143|
2134232212 (0.166)	|0.087	0.080|
1214313412 (0.056)	|0.041	0.016|
Multiallelic Dprime: 0.054
BLOCK 438.  MARKERS: 2053 2054
23 (0.522)	|0.000	0.354	0.152	0.000	0.011	0.000|
41 (0.478)	|0.399	0.000	0.000	0.056	0.000	0.010|
Multiallelic Dprime: 1.000
BLOCK 439.  MARKERS: 2055 2056 2057 2058 2059 2060 2061 2062
12123113 (0.400)	|0.390	0.005	0.003	0.002	0.000|
42321441 (0.354)	|0.142	0.000	0.157	0.038	0.000|
44313141 (0.152)	|0.006	0.142	0.000	0.000	0.000|
12321141 (0.055)	|0.003	0.051	0.001	0.000	0.000|
44321441 (0.011)	|0.000	0.000	0.000	0.011	0.000|
12323143 (0.010)	|0.000	0.000	0.000	0.000	0.010|
Multiallelic Dprime: 0.805
BLOCK 440.  MARKERS: 2063 2064 2065 2066 2067
34441 (0.549)	|0.549	0.000	0.000|
44221 (0.202)	|0.148	0.000	0.054|
42443 (0.166)	|0.000	0.165	0.002|
44443 (0.051)	|0.000	0.000	0.051|
44421 (0.010)	|0.000	0.000	0.010|
Multiallelic Dprime: 0.846
BLOCK 441.  MARKERS: 2068 2069
42 (0.713)	|0.356	0.169	0.126	0.062|
24 (0.166)	|0.063	0.035	0.057	0.011|
22 (0.121)	|0.053	0.028	0.027	0.012|
Multiallelic Dprime: 0.115
BLOCK 442.  MARKERS: 2070 2071 2072
414 (0.473)	|0.338	0.098	0.037|
212 (0.232)	|0.050	0.179	0.002|
442 (0.210)	|0.190	0.010	0.010|
412 (0.085)	|0.071	0.000	0.014|
Multiallelic Dprime: 0.466
BLOCK 443.  MARKERS: 2073 2074
41 (0.649)	|0.347	0.220	0.082|
23 (0.287)	|0.186	0.065	0.036|
43 (0.063)	|0.018	0.006	0.040|
Multiallelic Dprime: 0.201
BLOCK 444.  MARKERS: 2076 2077
24 (0.551)	|0.292	0.174	0.081|
11 (0.290)	|0.130	0.072	0.087|
21 (0.159)	|0.113	0.036	0.009|
Multiallelic Dprime: 0.155
BLOCK 445.  MARKERS: 2079 2080 2081 2082
2312 (0.535)	|0.153	0.127	0.131	0.063	0.056	0.004|
4234 (0.281)	|0.144	0.060	0.007	0.012	0.051	0.007|
4334 (0.176)	|0.028	0.052	0.015	0.060	0.022	0.000|
Multiallelic Dprime: 0.267
BLOCK 446.  MARKERS: 2083 2084 2085 2086 2087
12121 (0.328)	|0.255	0.052	0.017	0.004|
42121 (0.242)	|0.215	0.021	0.004	0.002|
12122 (0.153)	|0.004	0.000	0.146	0.000|
42141 (0.136)	|0.106	0.025	0.002	0.000|
14421 (0.129)	|0.038	0.085	0.005	0.000|
12421 (0.012)	|0.000	0.005	0.000	0.007|
Multiallelic Dprime: 0.597
BLOCK 447.  MARKERS: 2090 2091 2092
241 (0.619)	|0.117	0.169	0.135	0.028	0.129	0.037|
221 (0.189)	|0.048	0.008	0.037	0.006	0.006	0.081|
444 (0.176)	|0.021	0.009	0.001	0.113	0.007	0.017|
244 (0.014)	|0.007	0.000	0.000	0.007	0.000	0.000|
Multiallelic Dprime: 0.529
BLOCK 448.  MARKERS: 2094 2095 2096 2097 2098
21133 (0.197)	|0.173	0.000	0.000	0.022|
21131 (0.184)	|0.168	0.019	0.000	0.000|
22333 (0.172)	|0.171	0.000	0.000	0.000|
11333 (0.154)	|0.000	0.000	0.152	0.000|
21333 (0.142)	|0.013	0.115	0.009	0.007|
21313 (0.135)	|0.017	0.119	0.000	0.000|
Multiallelic Dprime: 0.869
BLOCK 449.  MARKERS: 2100 2101 2102
333 (0.552)	|0.007	0.192	0.153	0.035	0.110	0.000	0.010	0.000	0.000|
113 (0.255)	|0.123	0.000	0.000	0.070	0.001	0.035	0.000	0.000	0.012|
111 (0.163)	|0.142	0.000	0.000	0.000	0.000	0.000	0.000	0.012	0.000|
313 (0.030)	|0.000	0.000	0.000	0.016	0.000	0.007	0.005	0.000	0.000|
Multiallelic Dprime: 0.862
BLOCK 450.  MARKERS: 2103 2104 2105 2106 2107 2108 2109 2110 2111 2112 2113
23123241123 (0.272)	|0.195	0.046	0.032|
43313223443 (0.192)	|0.064	0.122	0.006|
21323223421 (0.153)	|0.078	0.063	0.012|
23323423423 (0.122)	|0.075	0.027	0.020|
23324223423 (0.112)	|0.043	0.011	0.059|
23323223423 (0.044)	|0.030	0.008	0.005|
23313223443 (0.016)	|0.013	0.002	0.001|
23124223423 (0.013)	|0.000	0.011	0.000|
23323243423 (0.012)	|0.011	0.000	0.000|
Multiallelic Dprime: 0.358
BLOCK 451.  MARKERS: 2114 2115
11 (0.537)	|0.265	0.216	0.052|
14 (0.300)	|0.231	0.000	0.070|
31 (0.164)	|0.149	0.000	0.015|
Multiallelic Dprime: 0.569
BLOCK 452.  MARKERS: 2116 2117 2118 2119
2123 (0.644)	|0.443	0.019	0.129	0.011	0.013	0.020|
4243 (0.216)	|0.019	0.179	0.000	0.007	0.000	0.000|
2121 (0.137)	|0.003	0.019	0.000	0.093	0.018	0.000|
Multiallelic Dprime: 0.852
BLOCK 453.  MARKERS: 2121 2122 2123 2124 2125 2126 2127 2128
23231234 (0.466)	|0.243	0.216	0.009|
41231231 (0.219)	|0.070	0.000	0.147|
21233411 (0.130)	|0.112	0.015	0.003|
21413411 (0.110)	|0.097	0.000	0.014|
21231231 (0.032)	|0.029	0.000	0.000|
21231234 (0.020)	|0.000	0.020	0.000|
Multiallelic Dprime: 0.559
BLOCK 454.  MARKERS: 2129 2130 2131 2132
1324 (0.561)	|0.158	0.104	0.201	0.064	0.013	0.003|
1143 (0.258)	|0.037	0.178	0.040	0.000	0.004	0.000|
4144 (0.179)	|0.153	0.012	0.005	0.000	0.000	0.007|
Multiallelic Dprime: 0.520
BLOCK 455.  MARKERS: 2133 2134 2135 2136 2137 2138 2139
1441441 (0.347)	|0.170	0.078	0.099|
3231343 (0.298)	|0.182	0.112	0.004|
3233333 (0.247)	|0.006	0.159	0.082|
3233343 (0.064)	|0.062	0.000	0.000|
3231441 (0.017)	|0.005	0.011	0.000|
1441341 (0.010)	|0.008	0.002	0.000|
Multiallelic Dprime: 0.414
BLOCK 456.  MARKERS: 2141 2142 2143
131 (0.434)	|0.270	0.101	0.064|
311 (0.376)	|0.221	0.128	0.027|
313 (0.189)	|0.132	0.048	0.009|
Multiallelic Dprime: 0.113
BLOCK 457.  MARKERS: 2152 2153
42 (0.624)	|0.575	0.045	0.003|
33 (0.277)	|0.200	0.018	0.061|
43 (0.099)	|0.003	0.066	0.030|
Multiallelic Dprime: 0.543
BLOCK 458.  MARKERS: 2154 2155 2156 2157 2158 2159
134443 (0.778)	|0.448	0.095	0.123	0.114|
311221 (0.129)	|0.002	0.081	0.045	0.000|
331243 (0.094)	|0.000	0.091	0.000	0.000|
Multiallelic Dprime: 0.770
BLOCK 459.  MARKERS: 2161 2162 2163
321 (0.450)	|0.431	0.000	0.016|
122 (0.268)	|0.215	0.051	0.000|
322 (0.168)	|0.164	0.003	0.000|
332 (0.114)	|0.000	0.107	0.000|
Multiallelic Dprime: 0.652
BLOCK 460.  MARKERS: 2164 2165 2166 2167 2168 2169
322431 (0.808)	|0.427	0.228	0.123	0.033|
113313 (0.162)	|0.106	0.005	0.044	0.003|
322433 (0.017)	|0.014	0.003	0.000	0.000|
Multiallelic Dprime: 0.405
BLOCK 461.  MARKERS: 2170 2171 2172
221 (0.557)	|0.350	0.128	0.004	0.071	0.004|
422 (0.234)	|0.014	0.106	0.115	0.000	0.000|
441 (0.167)	|0.000	0.148	0.005	0.000	0.011|
421 (0.036)	|0.029	0.004	0.003	0.000	0.000|
Multiallelic Dprime: 0.678
BLOCK 462.  MARKERS: 2173 2174 2175 2176 2177 2178 2179
1314211 (0.393)	|0.388	0.000	0.000	0.000|
1242334 (0.392)	|0.000	0.203	0.067	0.111|
3242334 (0.127)	|0.000	0.084	0.036	0.004|
1314214 (0.071)	|0.000	0.015	0.053	0.000|
1242331 (0.016)	|0.015	0.000	0.000	0.000|
Multiallelic Dprime: 0.817
BLOCK 463.  MARKERS: 2180 2181 2182 2183 2184
24233 (0.403)	|0.333	0.063	0.003|
22333 (0.302)	|0.019	0.279	0.000|
12311 (0.157)	|0.151	0.002	0.002|
22331 (0.115)	|0.034	0.005	0.074|
Multiallelic Dprime: 0.765
BLOCK 464.  MARKERS: 2185 2186 2187 2188
1311 (0.547)	|0.443	0.094	0.010|
3123 (0.357)	|0.279	0.058	0.020|
1323 (0.082)	|0.015	0.005	0.061|
Multiallelic Dprime: 0.260
BLOCK 465.  MARKERS: 2190 2191
23 (0.744)	|0.466	0.200	0.000	0.045	0.005	0.026|
42 (0.161)	|0.029	0.000	0.099	0.000	0.031	0.000|
22 (0.092)	|0.073	0.000	0.015	0.000	0.000	0.000|
Multiallelic Dprime: 0.622
BLOCK 466.  MARKERS: 2192 2193 2194 2195 2196 2197 2198 2199
23421122 (0.565)	|0.470	0.095|
22214311 (0.199)	|0.186	0.013|
33421122 (0.116)	|0.086	0.030|
23421312 (0.046)	|0.000	0.046|
23421311 (0.035)	|0.004	0.030|
23214311 (0.027)	|0.009	0.018|
Multiallelic Dprime: 0.403
BLOCK 467.  MARKERS: 2200 2201
21 (0.762)	|0.711	0.050|
43 (0.238)	|0.052	0.185|
Multiallelic Dprime: 0.721
BLOCK 468.  MARKERS: 2205 2206
21 (0.763)	|0.534	0.000	0.168	0.000	0.014|
13 (0.236)	|0.000	0.200	0.000	0.016	0.000|
Multiallelic Dprime: 1.000
BLOCK 469.  MARKERS: 2207 2208 2209 2210 2211 2212 2213 2214 2215 2216 2217 2218 2219 2220 2221 2222 2223
42422233314333132 (0.537)	|0.515	0.006	0.000	0.000	0.003	0.000	0.000|
44244341142212414 (0.202)	|0.005	0.031	0.045	0.046	0.023	0.034	0.004|
22222233312333132 (0.168)	|0.003	0.143	0.018	0.000	0.000	0.000	0.003|
44244343312333134 (0.015)	|0.000	0.015	0.000	0.000	0.000	0.000	0.000|
42222243312333134 (0.014)	|0.000	0.003	0.000	0.005	0.005	0.000	0.000|
Multiallelic Dprime: 0.903
BLOCK 470.  MARKERS: 2225 2226 2227 2228 2229 2230 2231 2232 2233
123312124 (0.542)	|0.509	0.030	0.000|
331434342 (0.210)	|0.000	0.204	0.006|
323334342 (0.069)	|0.008	0.060	0.001|
123312122 (0.055)	|0.055	0.000	0.000|
321334342 (0.038)	|0.000	0.007	0.032|
331334342 (0.032)	|0.000	0.033	0.000|
331312122 (0.015)	|0.015	0.000	0.000|
Multiallelic Dprime: 0.886
BLOCK 471.  MARKERS: 2234 2235
41 (0.606)	|0.364	0.105	0.085	0.006	0.011	0.017|
23 (0.348)	|0.055	0.137	0.068	0.054	0.020	0.005|
43 (0.046)	|0.006	0.028	0.000	0.000	0.003	0.007|
Multiallelic Dprime: 0.463
BLOCK 472.  MARKERS: 2242 2243 2244 2245 2246 2247 2248 2249
21144114 (0.426)	|0.424	0.000	0.000|
34222332 (0.269)	|0.002	0.225	0.042|
21242132 (0.154)	|0.032	0.010	0.112|
21222332 (0.060)	|0.000	0.017	0.043|
21242332 (0.034)	|0.000	0.000	0.034|
24222332 (0.029)	|0.000	0.019	0.009|
Multiallelic Dprime: 0.846
BLOCK 473.  MARKERS: 2250 2251 2252
334 (0.473)	|0.431	0.000	0.000	0.000	0.000	0.035|
314 (0.277)	|0.002	0.000	0.133	0.129	0.000	0.000|
112 (0.250)	|0.012	0.173	0.000	0.000	0.064	0.000|
Multiallelic Dprime: 0.973
BLOCK 474.  MARKERS: 2253 2254 2255 2256 2257 2258 2259 2260 2261
424321342 (0.443)	|0.415	0.003	0.011	0.012|
224313124 (0.173)	|0.024	0.060	0.088	0.001|
442123124 (0.133)	|0.108	0.024	0.000	0.000|
442323124 (0.130)	|0.003	0.109	0.016	0.001|
424313124 (0.064)	|0.047	0.015	0.002	0.000|
424321124 (0.035)	|0.001	0.033	0.000	0.000|
Multiallelic Dprime: 0.731
BLOCK 475.  MARKERS: 2264 2265 2266 2267
4332 (0.610)	|0.367	0.242	0.000|
4334 (0.248)	|0.150	0.092	0.006|
1114 (0.119)	|0.033	0.077	0.010|
4114 (0.022)	|0.000	0.015	0.008|
Multiallelic Dprime: 0.185
BLOCK 476.  MARKERS: 2269 2270 2271
224 (0.551)	|0.221	0.112	0.217|
141 (0.426)	|0.249	0.177	0.000|
221 (0.024)	|0.000	0.024	0.000|
Multiallelic Dprime: 0.412
BLOCK 477.  MARKERS: 2273 2274
22 (0.470)	|0.430	0.039	0.000|
24 (0.314)	|0.032	0.131	0.150|
44 (0.217)	|0.001	0.214	0.002|
Multiallelic Dprime: 0.779
BLOCK 478.  MARKERS: 2275 2276
42 (0.463)	|0.341	0.110	0.003	0.009|
22 (0.384)	|0.054	0.222	0.024	0.084|
23 (0.153)	|0.008	0.000	0.143	0.002|
Multiallelic Dprime: 0.660
BLOCK 479.  MARKERS: 2277 2278 2279
241 (0.402)	|0.342	0.060|
421 (0.332)	|0.276	0.054|
422 (0.170)	|0.151	0.018|
441 (0.095)	|0.092	0.002|
Multiallelic Dprime: 0.182
BLOCK 480.  MARKERS: 2282 2283 2284 2285 2286 2287 2288
2311434 (0.860)	|0.229	0.255	0.093	0.126	0.109	0.040|
4423112 (0.136)	|0.056	0.007	0.055	0.005	0.006	0.008|
Multiallelic Dprime: 0.480
BLOCK 481.  MARKERS: 2289 2290 2291 2292 2293 2294 2295 2296
32423432 (0.285)	|0.007	0.153	0.029	0.000	0.004	0.036	0.011	0.023	0.016|
33423232 (0.263)	|0.236	0.001	0.000	0.000	0.001	0.000	0.014	0.000	0.000|
32442413 (0.148)	|0.000	0.046	0.000	0.000	0.098	0.000	0.000	0.000	0.000|
12423432 (0.131)	|0.000	0.000	0.131	0.000	0.000	0.000	0.000	0.000	0.000|
32142413 (0.114)	|0.000	0.001	0.000	0.107	0.005	0.000	0.000	0.000	0.000|
33423432 (0.049)	|0.000	0.002	0.000	0.039	0.000	0.000	0.000	0.000	0.000|
Multiallelic Dprime: 0.882
BLOCK 482.  MARKERS: 2297 2298 2299 2300 2301 2302 2303 2304 2305 2306 2307
44311221311 (0.246)	|0.160	0.065	0.020	0.000	0.001|
44311223341 (0.205)	|0.192	0.000	0.002	0.008	0.000|
42411223341 (0.159)	|0.002	0.113	0.038	0.000	0.000|
24313443342 (0.145)	|0.097	0.000	0.013	0.000	0.035|
44331423241 (0.110)	|0.005	0.002	0.081	0.019	0.002|
42311223341 (0.035)	|0.035	0.000	0.000	0.000	0.000|
42311423341 (0.025)	|0.000	0.022	0.000	0.000	0.000|
44311423341 (0.023)	|0.000	0.023	0.000	0.000	0.000|
44311223241 (0.017)	|0.000	0.000	0.000	0.018	0.000|
Multiallelic Dprime: 0.678
BLOCK 483.  MARKERS: 2308 2309 2310 2311 2312 2313 2314
3143434 (0.504)	|0.463	0.039	0.000|
1421112 (0.241)	|0.183	0.058	0.000|
3143432 (0.162)	|0.000	0.101	0.062|
3443434 (0.045)	|0.000	0.046	0.000|
3421432 (0.039)	|0.000	0.039	0.000|
Multiallelic Dprime: 0.693
BLOCK 484.  MARKERS: 2315 2316 2317
244 (0.650)	|0.526	0.000	0.106	0.000	0.010|
422 (0.287)	|0.042	0.121	0.000	0.105	0.019|
424 (0.061)	|0.000	0.061	0.000	0.000	0.000|
Multiallelic Dprime: 0.841
BLOCK 485.  MARKERS: 2318 2319 2320 2321 2322 2323 2324
1421122 (0.569)	|0.323	0.142	0.083	0.000	0.022|
3424144 (0.181)	|0.000	0.177	0.000	0.000	0.000|
1424344 (0.107)	|0.000	0.000	0.000	0.101	0.000|
3234144 (0.105)	|0.033	0.025	0.047	0.000	0.000|
1424144 (0.030)	|0.031	0.000	0.000	0.000	0.000|
Multiallelic Dprime: 0.633
BLOCK 486.  MARKERS: 2325 2326 2327 2328 2329 2330
223211 (0.391)	|0.105	0.000	0.248	0.036|
221431 (0.348)	|0.208	0.140	0.000	0.000|
223411 (0.129)	|0.000	0.130	0.000	0.000|
443213 (0.101)	|0.101	0.000	0.000	0.000|
223231 (0.022)	|0.022	0.000	0.000	0.000|
Multiallelic Dprime: 0.712
BLOCK 487.  MARKERS: 2331 2332 2333
433 (0.444)	|0.209	0.004	0.104	0.108	0.011|
213 (0.270)	|0.126	0.000	0.038	0.008	0.094|
412 (0.248)	|0.011	0.215	0.002	0.016	0.000|
413 (0.038)	|0.017	0.019	0.000	0.001	0.000|
Multiallelic Dprime: 0.617
BLOCK 488.  MARKERS: 2335 2336 2337 2338 2339 2340 2341 2342 2343 2344
4422133341 (0.362)	|0.114	0.057	0.094	0.093	0.000	0.000|
4422133141 (0.239)	|0.222	0.000	0.000	0.000	0.000	0.016|
2422133341 (0.143)	|0.002	0.110	0.032	0.000	0.000	0.000|
4211331323 (0.133)	|0.000	0.000	0.000	0.026	0.107	0.000|
2422113341 (0.105)	|0.000	0.101	0.000	0.000	0.000	0.000|
Multiallelic Dprime: 0.735
BLOCK 489.  MARKERS: 2345 2346 2347 2348 2349
43334 (0.342)	|0.025	0.090	0.113	0.088	0.008	0.014|
41322 (0.277)	|0.137	0.075	0.014	0.003	0.043	0.002|
43322 (0.126)	|0.065	0.004	0.000	0.039	0.015	0.001|
11322 (0.120)	|0.019	0.076	0.019	0.000	0.000	0.003|
41222 (0.112)	|0.064	0.034	0.000	0.009	0.000	0.000|
41334 (0.016)	|0.000	0.000	0.015	0.000	0.000	0.000|
Multiallelic Dprime: 0.473
BLOCK 490.  MARKERS: 2350 2351 2352 2353 2354 2355 2356 2357
44224212 (0.315)	|0.263	0.007	0.002	0.044|
44224232 (0.278)	|0.054	0.120	0.098	0.003|
21443412 (0.161)	|0.004	0.157	0.000	0.000|
44224234 (0.141)	|0.057	0.000	0.083	0.000|
44424212 (0.067)	|0.012	0.000	0.000	0.054|
44423212 (0.020)	|0.002	0.006	0.012	0.000|
Multiallelic Dprime: 0.663
BLOCK 491.  MARKERS: 2358 2359 2360 2361 2362
22132 (0.394)	|0.377	0.016|
24311 (0.297)	|0.288	0.010|
32132 (0.197)	|0.197	0.000|
24312 (0.104)	|0.007	0.094|
Multiallelic Dprime: 0.773
BLOCK 492.  MARKERS: 2363 2364 2365
312 (0.876)	|0.334	0.298	0.132	0.000	0.104|
234 (0.120)	|0.000	0.000	0.000	0.119	0.000|
Multiallelic Dprime: 1.000
BLOCK 493.  MARKERS: 2366 2367 2368 2369 2370 2371
442312 (0.333)	|0.000	0.329	0.003	0.000|
142332 (0.298)	|0.295	0.000	0.003	0.000|
142132 (0.132)	|0.132	0.000	0.000	0.000|
424332 (0.121)	|0.041	0.000	0.067	0.012|
142334 (0.105)	|0.105	0.000	0.000	0.000|
Multiallelic Dprime: 0.946
BLOCK 494.  MARKERS: 2372 2373 2374
222 (0.582)	|0.213	0.154	0.123	0.092|
114 (0.325)	|0.105	0.056	0.095	0.068|
124 (0.081)	|0.014	0.019	0.000	0.048|
224 (0.013)	|0.013	0.000	0.000	0.000|
Multiallelic Dprime: 0.169
BLOCK 495.  MARKERS: 2375 2376 2377
233 (0.345)	|0.152	0.000	0.187|
234 (0.229)	|0.058	0.165	0.000|
224 (0.218)	|0.000	0.216	0.000|
134 (0.208)	|0.207	0.002	0.000|
Multiallelic Dprime: 0.762
BLOCK 496.  MARKERS: 2378 2379 2380 2381 2382 2383 2384
2233312 (0.417)	|0.222	0.007	0.146	0.036|
4442111 (0.385)	|0.379	0.002	0.003	0.001|
4442121 (0.185)	|0.013	0.170	0.003	0.000|
Multiallelic Dprime: 0.734
BLOCK 497.  MARKERS: 2385 2386 2387 2388 2389 2390 2391
3141232 (0.625)	|0.248	0.087	0.159	0.131|
3141212 (0.179)	|0.179	0.000	0.000	0.000|
1223134 (0.152)	|0.117	0.035	0.000	0.000|
3141234 (0.037)	|0.000	0.034	0.002	0.000|
Multiallelic Dprime: 0.694
BLOCK 498.  MARKERS: 2393 2394 2395
211 (0.544)	|0.435	0.109|
411 (0.163)	|0.072	0.089|
431 (0.160)	|0.151	0.008|
213 (0.130)	|0.109	0.022|
Multiallelic Dprime: 0.296
BLOCK 499.  MARKERS: 2397 2398
24 (0.768)	|0.665	0.078	0.024|
42 (0.229)	|0.185	0.027	0.017|
Multiallelic Dprime: 0.096
BLOCK 500.  MARKERS: 2399 2400
12 (0.849)	|0.606	0.159	0.081|
34 (0.105)	|0.096	0.005	0.004|
32 (0.042)	|0.042	0.000	0.000|
Multiallelic Dprime: 0.754
BLOCK 501.  MARKERS: 2401 2402 2403
112 (0.747)	|0.434	0.147	0.165|
334 (0.165)	|0.066	0.097	0.002|
114 (0.085)	|0.053	0.021	0.011|
Multiallelic Dprime: 0.295
BLOCK 502.  MARKERS: 2404 2405
34 (0.553)	|0.545	0.008|
14 (0.269)	|0.110	0.158|
12 (0.178)	|0.178	0.000|
Multiallelic Dprime: 0.936
BLOCK 503.  MARKERS: 2406 2407
31 (0.834)	|0.243	0.365	0.227|
13 (0.166)	|0.127	0.000	0.039|
Multiallelic Dprime: 0.627
BLOCK 504.  MARKERS: 2408 2409
32 (0.370)	|0.136	0.080	0.117	0.028	0.001	0.004|
13 (0.365)	|0.073	0.050	0.106	0.106	0.026	0.004|
12 (0.266)	|0.041	0.097	0.002	0.080	0.036	0.003|
Multiallelic Dprime: 0.319
BLOCK 505.  MARKERS: 2410 2411 2412 2413 2414 2415 2416 2417 2418 2419 2420 2421
242323221124 (0.249)	|0.222	0.028	0.000|
342323221124 (0.229)	|0.178	0.041	0.008|
224144411442 (0.223)	|0.073	0.151	0.002|
242323213124 (0.215)	|0.203	0.010	0.000|
242323211124 (0.063)	|0.063	0.000	0.000|
224144411424 (0.011)	|0.010	0.000	0.000|
Multiallelic Dprime: 0.544
BLOCK 506.  MARKERS: 2422 2423
33 (0.757)	|0.511	0.237	0.008|
12 (0.233)	|0.225	0.001	0.007|
32 (0.011)	|0.011	0.000	0.000|
Multiallelic Dprime: 0.890
BLOCK 507.  MARKERS: 2425 2426
23 (0.747)	|0.241	0.226	0.017	0.157	0.082|
32 (0.238)	|0.002	0.020	0.218	0.000	0.000|
22 (0.014)	|0.006	0.000	0.002	0.000	0.006|
Multiallelic Dprime: 0.851
BLOCK 508.  MARKERS: 2427 2428 2429 2430 2431 2432 2433 2434 2435 2436 2437 2438
131133312224 (0.249)	|0.201	0.045	0.005	0.000|
141211123343 (0.245)	|0.171	0.000	0.075	0.000|
343233123343 (0.237)	|0.114	0.111	0.001	0.010|
131133312223 (0.158)	|0.045	0.081	0.033	0.000|
141133312224 (0.088)	|0.011	0.002	0.074	0.000|
Multiallelic Dprime: 0.474
BLOCK 509.  MARKERS: 2439 2440 2441
343 (0.542)	|0.368	0.108	0.054	0.011|
123 (0.239)	|0.008	0.002	0.127	0.102|
341 (0.208)	|0.105	0.093	0.009	0.002|
323 (0.011)	|0.000	0.007	0.003	0.000|
Multiallelic Dprime: 0.517
BLOCK 510.  MARKERS: 2442 2443 2444
132 (0.482)	|0.273	0.034	0.174|
112 (0.210)	|0.058	0.153	0.000|
334 (0.192)	|0.098	0.094	0.000|
332 (0.116)	|0.000	0.116	0.000|
Multiallelic Dprime: 0.590
BLOCK 511.  MARKERS: 2445 2446
42 (0.429)	|0.122	0.012	0.145	0.150	0.000	0.000|
22 (0.397)	|0.189	0.028	0.052	0.000	0.118	0.011|
23 (0.174)	|0.000	0.164	0.000	0.000	0.010	0.000|
Multiallelic Dprime: 0.648
BLOCK 512.  MARKERS: 2448 2449 2450 2451 2452 2453
443332 (0.312)	|0.266	0.046	0.000|
441231 (0.203)	|0.011	0.000	0.189|
223332 (0.196)	|0.079	0.117	0.000|
443312 (0.150)	|0.000	0.150	0.000|
441332 (0.128)	|0.128	0.000	0.000|
441331 (0.011)	|0.000	0.011	0.000|
Multiallelic Dprime: 0.782
BLOCK 513.  MARKERS: 2454 2455
21 (0.484)	|0.255	0.088	0.066	0.003	0.069	0.002|
41 (0.326)	|0.048	0.063	0.049	0.063	0.000	0.104|
43 (0.185)	|0.000	0.011	0.040	0.076	0.058	0.000|
Multiallelic Dprime: 0.504
BLOCK 514.  MARKERS: 2456 2457 2458 2459 2460
13241 (0.302)	|0.145	0.159	0.000|
13443 (0.165)	|0.079	0.083	0.000|
11443 (0.155)	|0.155	0.000	0.000|
13223 (0.141)	|0.143	0.000	0.000|
33443 (0.126)	|0.000	0.000	0.129|
13243 (0.108)	|0.000	0.104	0.000|
Multiallelic Dprime: 0.656
BLOCK 515.  MARKERS: 2461 2462 2463
433 (0.525)	|0.248	0.000	0.159	0.000	0.076	0.043|
411 (0.346)	|0.003	0.203	0.000	0.140	0.000	0.000|
233 (0.128)	|0.059	0.000	0.000	0.000	0.062	0.000|
Multiallelic Dprime: 0.820
BLOCK 516.  MARKERS: 2464 2465 2466 2467 2468 2469 2470 2471 2472
432211132 (0.307)	|0.087	0.124	0.001	0.095|
434223344 (0.203)	|0.159	0.016	0.028	0.000|
212121142 (0.156)	|0.088	0.006	0.050	0.015|
434223342 (0.140)	|0.055	0.018	0.067	0.000|
432221142 (0.139)	|0.076	0.045	0.007	0.008|
234221142 (0.044)	|0.034	0.000	0.003	0.006|
Multiallelic Dprime: 0.444
BLOCK 517.  MARKERS: 2473 2474 2475
324 (0.507)	|0.248	0.238	0.016	0.000	0.000|
344 (0.209)	|0.000	0.000	0.120	0.089	0.000|
144 (0.157)	|0.000	0.000	0.058	0.098	0.000|
342 (0.125)	|0.000	0.000	0.000	0.000	0.125|
Multiallelic Dprime: 0.900
BLOCK 518.  MARKERS: 2476 2477 2478 2479 2480 2481 2482
3144111 (0.247)	|0.018	0.228	0.000	0.000|
3322431 (0.238)	|0.090	0.022	0.000	0.126|
3344431 (0.196)	|0.180	0.015	0.000	0.000|
1344411 (0.187)	|0.000	0.000	0.185	0.000|
3144114 (0.128)	|0.127	0.000	0.000	0.000|
Multiallelic Dprime: 0.836
BLOCK 519.  MARKERS: 2485 2486 2487 2488
3134 (0.420)	|0.164	0.046	0.000	0.000	0.127	0.082|
3112 (0.266)	|0.029	0.085	0.152	0.000	0.000	0.000|
3132 (0.184)	|0.000	0.038	0.010	0.135	0.000	0.000|
1334 (0.126)	|0.052	0.043	0.000	0.019	0.000	0.012|
Multiallelic Dprime: 0.674
BLOCK 520.  MARKERS: 2489 2490 2491 2492 2493 2494
432141 (0.247)	|0.115	0.126	0.000	0.000|
412141 (0.212)	|0.082	0.112	0.000	0.017|
412121 (0.163)	|0.032	0.130	0.000	0.000|
414243 (0.156)	|0.000	0.000	0.153	0.000|
232141 (0.127)	|0.127	0.000	0.000	0.000|
414141 (0.095)	|0.090	0.004	0.000	0.000|
Multiallelic Dprime: 0.622
BLOCK 521.  MARKERS: 2495 2496 2497 2498
3412 (0.446)	|0.243	0.113	0.089|
1322 (0.371)	|0.205	0.154	0.012|
1314 (0.153)	|0.147	0.007	0.000|
1312 (0.018)	|0.014	0.004	0.000|
Multiallelic Dprime: 0.315
BLOCK 522.  MARKERS: 2500 2501
22 (0.610)	|0.391	0.155	0.065|
23 (0.280)	|0.193	0.038	0.049|
43 (0.107)	|0.044	0.058	0.005|
Multiallelic Dprime: 0.132
BLOCK 523.  MARKERS: 2507 2508
32 (0.628)	|0.530	0.031	0.067|
34 (0.253)	|0.158	0.094	0.002|
12 (0.119)	|0.120	0.000	0.000|
Multiallelic Dprime: 0.408
BLOCK 524.  MARKERS: 2510 2511
23 (0.807)	|0.517	0.157	0.131|
41 (0.124)	|0.109	0.000	0.015|
21 (0.068)	|0.039	0.030	0.000|
Multiallelic Dprime: 0.346
BLOCK 525.  MARKERS: 2514 2515 2516
121 (0.662)	|0.412	0.094	0.157|
113 (0.188)	|0.104	0.084	0.000|
421 (0.146)	|0.141	0.000	0.005|
Multiallelic Dprime: 0.411
BLOCK 526.  MARKERS: 2517 2518
24 (0.660)	|0.279	0.160	0.150	0.065|
22 (0.177)	|0.046	0.058	0.007	0.061|
44 (0.163)	|0.050	0.022	0.067	0.023|
Multiallelic Dprime: 0.206
BLOCK 527.  MARKERS: 2523 2524 2525 2526 2527 2528 2529
2321332 (0.374)	|0.374	0.000	0.000|
4321334 (0.238)	|0.000	0.066	0.171|
2321334 (0.225)	|0.000	0.124	0.101|
2243114 (0.148)	|0.000	0.147	0.000|
Multiallelic Dprime: 0.806
BLOCK 528.  MARKERS: 2530 2531
32 (0.378)	|0.197	0.139	0.040|
22 (0.343)	|0.204	0.054	0.085|
34 (0.277)	|0.114	0.153	0.009|
Multiallelic Dprime: 0.221
BLOCK 529.  MARKERS: 2532 2533
31 (0.518)	|0.420	0.000	0.000	0.099	0.000	0.000|
11 (0.345)	|0.000	0.278	0.022	0.000	0.032	0.014|
13 (0.135)	|0.048	0.000	0.084	0.000	0.000	0.000|
Multiallelic Dprime: 0.874
BLOCK 530.  MARKERS: 2534 2535 2536 2537 2538 2539 2540
4331233 (0.468)	|0.440	0.000	0.031|
2331211 (0.278)	|0.000	0.277	0.000|
4113213 (0.107)	|0.084	0.000	0.022|
4331433 (0.098)	|0.099	0.000	0.000|
4313213 (0.032)	|0.000	0.000	0.032|
4333213 (0.014)	|0.000	0.000	0.014|
Multiallelic Dprime: 0.873
BLOCK 531.  MARKERS: 2541 2542
33 (0.623)	|0.239	0.079	0.094	0.102	0.057	0.036	0.018	0.000|
34 (0.277)	|0.144	0.120	0.000	0.000	0.000	0.001	0.000	0.010|
44 (0.100)	|0.002	0.000	0.026	0.004	0.024	0.043	0.001	0.000|
Multiallelic Dprime: 0.414
BLOCK 532.  MARKERS: 2543 2544 2545 2546 2547 2548 2549 2550 2551 2552 2553
23243313222 (0.388)	|0.234	0.142	0.009	0.000|
23243113243 (0.199)	|0.078	0.120	0.000	0.000|
12141331443 (0.119)	|0.004	0.000	0.116	0.000|
23223313222 (0.101)	|0.087	0.000	0.013	0.004|
23243313242 (0.081)	|0.022	0.034	0.023	0.000|
23243313243 (0.079)	|0.003	0.014	0.047	0.009|
23243113242 (0.018)	|0.020	0.000	0.000	0.000|
23243113222 (0.011)	|0.010	0.000	0.000	0.000|
Multiallelic Dprime: 0.519
BLOCK 533.  MARKERS: 2556 2557 2558 2559 2560 2561 2562 2563
41333141 (0.460)	|0.119	0.182	0.056	0.103|
21333121 (0.311)	|0.305	0.006	0.000	0.000|
42214324 (0.212)	|0.066	0.073	0.064	0.009|
42314324 (0.010)	|0.000	0.007	0.000	0.005|
Multiallelic Dprime: 0.583
BLOCK 534.  MARKERS: 2564 2565 2566
123 (0.497)	|0.209	0.192	0.096|
122 (0.268)	|0.184	0.063	0.016|
322 (0.119)	|0.000	0.000	0.124|
113 (0.116)	|0.000	0.116	0.000|
Multiallelic Dprime: 0.415
BLOCK 535.  MARKERS: 2570 2571
33 (0.394)	|0.213	0.179	0.000|
13 (0.371)	|0.362	0.011	0.000|
34 (0.234)	|0.152	0.000	0.083|
Multiallelic Dprime: 0.637
BLOCK 536.  MARKERS: 2572 2573
31 (0.727)	|0.234	0.336	0.143	0.013|
23 (0.190)	|0.155	0.000	0.035	0.000|
21 (0.083)	|0.000	0.000	0.000	0.082|
Multiallelic Dprime: 0.638
BLOCK 537.  MARKERS: 2574 2575 2576
423 (0.389)	|0.166	0.197	0.017|
213 (0.336)	|0.180	0.069	0.087|
421 (0.179)	|0.070	0.095	0.011|
223 (0.095)	|0.016	0.031	0.047|
Multiallelic Dprime: 0.266
BLOCK 538.  MARKERS: 2577 2578 2579 2580 2581 2582 2583
1343411 (0.430)	|0.035	0.227	0.017	0.153	0.000|
1321423 (0.391)	|0.254	0.023	0.000	0.000	0.110|
4143211 (0.163)	|0.017	0.001	0.142	0.000	0.000|
Multiallelic Dprime: 0.848
BLOCK 539.  MARKERS: 2584 2585 2586 2587 2588 2589
133121 (0.302)	|0.188	0.027	0.091|
133123 (0.269)	|0.044	0.159	0.057|
311123 (0.160)	|0.022	0.130	0.004|
311143 (0.153)	|0.131	0.019	0.002|
133321 (0.111)	|0.021	0.002	0.088|
Multiallelic Dprime: 0.556
BLOCK 540.  MARKERS: 2591 2592 2593
331 (0.410)	|0.235	0.099	0.032	0.043|
111 (0.336)	|0.069	0.100	0.141	0.027|
333 (0.242)	|0.043	0.118	0.026	0.055|
Multiallelic Dprime: 0.362
BLOCK 541.  MARKERS: 2597 2598 2599
241 (0.348)	|0.205	0.104	0.038	0.002|
423 (0.323)	|0.214	0.082	0.022	0.002|
443 (0.203)	|0.140	0.038	0.021	0.005|
243 (0.125)	|0.088	0.016	0.020	0.002|
Multiallelic Dprime: 0.115
BLOCK 542.  MARKERS: 2600 2601 2602 2603
2321 (0.646)	|0.391	0.178	0.006	0.068|
3242 (0.239)	|0.084	0.043	0.109	0.003|
3222 (0.100)	|0.099	0.000	0.001	0.000|
2221 (0.010)	|0.000	0.009	0.000	0.000|
Multiallelic Dprime: 0.415
BLOCK 543.  MARKERS: 2605 2606 2607
213 (0.576)	|0.333	0.072	0.107	0.041	0.020|
232 (0.232)	|0.120	0.091	0.005	0.008	0.009|
432 (0.119)	|0.006	0.110	0.000	0.001	0.001|
233 (0.071)	|0.016	0.053	0.000	0.000	0.000|
Multiallelic Dprime: 0.468
BLOCK 544.  MARKERS: 2608 2609 2610 2611 2612
32431 (0.478)	|0.326	0.117	0.033|
32231 (0.326)	|0.079	0.230	0.017|
44214 (0.113)	|0.046	0.064	0.003|
32234 (0.050)	|0.035	0.013	0.002|
34214 (0.031)	|0.028	0.001	0.001|
Multiallelic Dprime: 0.409
BLOCK 545.  MARKERS: 2614 2615
43 (0.517)	|0.270	0.162	0.085|
21 (0.424)	|0.264	0.072	0.088|
23 (0.056)	|0.038	0.005	0.013|
Multiallelic Dprime: 0.173
BLOCK 546.  MARKERS: 2617 2618
44 (0.575)	|0.463	0.103	0.006|
22 (0.240)	|0.112	0.095	0.023|
24 (0.186)	|0.179	0.001	0.000|
Multiallelic Dprime: 0.369
BLOCK 547.  MARKERS: 2620 2621 2622 2623
3131 (0.754)	|0.689	0.000	0.064|
1343 (0.199)	|0.033	0.166	0.000|
3341 (0.029)	|0.027	0.000	0.002|
Multiallelic Dprime: 0.749
BLOCK 548.  MARKERS: 2624 2625
34 (0.749)	|0.446	0.273	0.030|
11 (0.185)	|0.115	0.003	0.065|
14 (0.066)	|0.052	0.006	0.007|
Multiallelic Dprime: 0.398
BLOCK 549.  MARKERS: 2626 2627
21 (0.615)	|0.397	0.190	0.027|
41 (0.281)	|0.187	0.001	0.093|
44 (0.102)	|0.036	0.000	0.065|
Multiallelic Dprime: 0.374
BLOCK 550.  MARKERS: 2630 2631
24 (0.620)	|0.362	0.243	0.016|
22 (0.191)	|0.191	0.000	0.000|
42 (0.189)	|0.184	0.003	0.002|
Multiallelic Dprime: 0.949
BLOCK 551.  MARKERS: 2632 2633
31 (0.736)	|0.345	0.334	0.054|
13 (0.246)	|0.158	0.028	0.059|
33 (0.018)	|0.013	0.004	0.001|
Multiallelic Dprime: 0.432
BLOCK 552.  MARKERS: 2635 2636
34 (0.516)	|0.222	0.106	0.118	0.065|
42 (0.365)	|0.159	0.091	0.056	0.054|
44 (0.114)	|0.034	0.031	0.010	0.037|
Multiallelic Dprime: 0.115
BLOCK 553.  MARKERS: 2642 2643 2644 2645
1434 (0.420)	|0.407	0.000	0.000	0.000	0.000	0.000|
3214 (0.229)	|0.000	0.223	0.001	0.000	0.000	0.000|
3414 (0.185)	|0.000	0.000	0.166	0.000	0.012	0.000|
3213 (0.156)	|0.000	0.000	0.000	0.137	0.000	0.010|
Multiallelic Dprime: 0.999
BLOCK 554.  MARKERS: 2646 2647 2648 2649 2650 2651
214332 (0.407)	|0.241	0.161	0.009|
434134 (0.229)	|0.014	0.044	0.171|
433114 (0.169)	|0.165	0.004	0.001|
414134 (0.139)	|0.074	0.018	0.046|
433132 (0.012)	|0.000	0.013	0.000|
414334 (0.010)	|0.000	0.000	0.009|
Multiallelic Dprime: 0.542
BLOCK 555.  MARKERS: 2652 2653
23 (0.507)	|0.238	0.144	0.085	0.041|
43 (0.250)	|0.073	0.129	0.011	0.037|
41 (0.242)	|0.115	0.058	0.051	0.019|
Multiallelic Dprime: 0.192
BLOCK 556.  MARKERS: 2654 2655 2656
244 (0.425)	|0.233	0.112	0.080|
212 (0.332)	|0.103	0.174	0.055|
444 (0.147)	|0.021	0.039	0.086|
214 (0.096)	|0.041	0.053	0.003|
Multiallelic Dprime: 0.288
BLOCK 557.  MARKERS: 2658 2659
22 (0.399)	|0.199	0.156	0.044|
23 (0.376)	|0.194	0.137	0.045|
42 (0.224)	|0.139	0.061	0.024|
Multiallelic Dprime: 0.076
BLOCK 558.  MARKERS: 2661 2662
32 (0.532)	|0.378	0.141	0.013|
12 (0.355)	|0.242	0.098	0.016|
34 (0.113)	|0.078	0.031	0.004|
Multiallelic Dprime: 0.035
BLOCK 559.  MARKERS: 2665 2666
44 (0.698)	|0.410	0.173	0.080	0.020|
22 (0.270)	|0.106	0.060	0.024	0.075|
24 (0.033)	|0.011	0.017	0.005	0.000|
Multiallelic Dprime: 0.239
BLOCK 560.  MARKERS: 2668 2669 2670 2671 2672
43421 (0.526)	|0.320	0.056	0.079	0.058	0.006	0.005|
23421 (0.250)	|0.180	0.036	0.015	0.011	0.005	0.002|
22213 (0.108)	|0.047	0.033	0.024	0.004	0.000	0.000|
23223 (0.095)	|0.019	0.028	0.023	0.006	0.008	0.006|
Multiallelic Dprime: 0.232
BLOCK 561.  MARKERS: 2673 2674 2675 2676 2677 2678 2679 2680 2681
333312334 (0.584)	|0.542	0.042	0.000|
131131322 (0.151)	|0.143	0.005	0.004|
313131122 (0.142)	|0.089	0.015	0.038|
333131322 (0.080)	|0.000	0.079	0.000|
333131122 (0.020)	|0.000	0.000	0.021|
331131322 (0.013)	|0.013	0.000	0.000|
Multiallelic Dprime: 0.639
BLOCK 562.  MARKERS: 2682 2683 2684
313 (0.790)	|0.461	0.154	0.050	0.118	0.005	0.000|
121 (0.142)	|0.000	0.000	0.045	0.002	0.074	0.021|
311 (0.068)	|0.000	0.000	0.039	0.000	0.029	0.000|
Multiallelic Dprime: 0.906
BLOCK 563.  MARKERS: 2686 2687 2688 2689 2690
33424 (0.461)	|0.388	0.066	0.006|
13424 (0.154)	|0.145	0.005	0.004|
11144 (0.132)	|0.010	0.086	0.035|
11422 (0.121)	|0.000	0.114	0.006|
11424 (0.109)	|0.009	0.040	0.061|
31424 (0.022)	|0.000	0.000	0.021|
Multiallelic Dprime: 0.715
BLOCK 564.  MARKERS: 2691 2692
11 (0.547)	|0.386	0.157	0.001	0.005|
31 (0.315)	|0.039	0.080	0.052	0.145|
13 (0.136)	|0.013	0.005	0.115	0.000|
Multiallelic Dprime: 0.635
BLOCK 565.  MARKERS: 2693 2694 2695
133 (0.437)	|0.408	0.029	0.000|
141 (0.242)	|0.013	0.210	0.016|
341 (0.171)	|0.047	0.124	0.000|
131 (0.150)	|0.145	0.004	0.002|
Multiallelic Dprime: 0.806
BLOCK 566.  MARKERS: 2696 2697
13 (0.612)	|0.418	0.000	0.191	0.003	0.000|
31 (0.367)	|0.027	0.305	0.000	0.034	0.001|
11 (0.018)	|0.002	0.000	0.001	0.000	0.015|
Multiallelic Dprime: 0.917
BLOCK 567.  MARKERS: 2698 2699 2700 2701
3332 (0.446)	|0.233	0.137	0.071|
1133 (0.305)	|0.151	0.092	0.062|
3113 (0.195)	|0.117	0.054	0.024|
3133 (0.037)	|0.014	0.013	0.011|
3333 (0.017)	|0.015	0.000	0.002|
Multiallelic Dprime: 0.077
BLOCK 568.  MARKERS: 2706 2707
34 (0.530)	|0.243	0.110	0.123	0.039	0.009|
22 (0.296)	|0.111	0.125	0.053	0.006	0.002|
24 (0.169)	|0.075	0.059	0.011	0.017	0.006|
Multiallelic Dprime: 0.179
BLOCK 569.  MARKERS: 2713 2714 2715 2716 2717 2718 2719 2720 2721 2722 2723 2724 2725 2726
22422431331321 (0.432)	|0.133	0.166	0.069	0.047	0.011|
14214323113141 (0.291)	|0.193	0.026	0.044	0.028	0.000|
22422431331323 (0.187)	|0.162	0.019	0.000	0.004	0.000|
24422431331341 (0.062)	|0.007	0.004	0.003	0.047	0.000|
14422431331341 (0.018)	|0.000	0.000	0.014	0.000	0.000|
Multiallelic Dprime: 0.470
BLOCK 570.  MARKERS: 2727 2728 2729 2730 2731 2732
432431 (0.499)	|0.304	0.177	0.019|
214431 (0.216)	|0.153	0.054	0.009|
212231 (0.132)	|0.105	0.019	0.007|
212212 (0.126)	|0.089	0.027	0.010|
232431 (0.013)	|0.010	0.002	0.000|
Multiallelic Dprime: 0.209
BLOCK 571.  MARKERS: 2735 2736
34 (0.672)	|0.531	0.072	0.069|
13 (0.280)	|0.059	0.168	0.053|
33 (0.048)	|0.019	0.026	0.003|
Multiallelic Dprime: 0.544
BLOCK 572.  MARKERS: 2739 2740
12 (0.610)	|0.242	0.220	0.148|
14 (0.265)	|0.119	0.063	0.084|
44 (0.125)	|0.068	0.015	0.042|
Multiallelic Dprime: 0.163
BLOCK 573.  MARKERS: 2744 2745
12 (0.429)	|0.167	0.087	0.066	0.049	0.040	0.009|
32 (0.297)	|0.081	0.088	0.055	0.031	0.027	0.008|
34 (0.274)	|0.095	0.066	0.036	0.040	0.030	0.002|
Multiallelic Dprime: 0.093
BLOCK 574.  MARKERS: 2752 2753 2754 2755 2756 2757 2758 2759 2760 2761
2322214412 (0.342)	|0.344	0.000	0.000|
2142214412 (0.241)	|0.012	0.211	0.018|
2122411334 (0.158)	|0.109	0.048	0.000|
4124234412 (0.119)	|0.029	0.003	0.087|
2122214412 (0.097)	|0.069	0.028	0.000|
2122411434 (0.019)	|0.000	0.019	0.000|
Multiallelic Dprime: 0.737
BLOCK 575.  MARKERS: 2762 2763
34 (0.567)	|0.282	0.192	0.093|
32 (0.323)	|0.163	0.155	0.005|
12 (0.111)	|0.083	0.010	0.018|
Multiallelic Dprime: 0.189
BLOCK 576.  MARKERS: 2768 2769
43 (0.527)	|0.350	0.120	0.057|
23 (0.357)	|0.201	0.102	0.054|
41 (0.116)	|0.075	0.013	0.027|
Multiallelic Dprime: 0.108
BLOCK 577.  MARKERS: 2770 2771
21 (0.627)	|0.352	0.272	0.003|
22 (0.236)	|0.019	0.005	0.211|
42 (0.138)	|0.120	0.004	0.014|
Multiallelic Dprime: 0.684
BLOCK 578.  MARKERS: 2772 2773
33 (0.493)	|0.174	0.123	0.095	0.097|
13 (0.280)	|0.111	0.137	0.025	0.004|
31 (0.227)	|0.210	0.018	0.000	0.000|
Multiallelic Dprime: 0.442
BLOCK 579.  MARKERS: 2775 2776 2777 2778 2779 2780
312114 (0.497)	|0.397	0.092|
311114 (0.277)	|0.270	0.009|
332322 (0.120)	|0.107	0.012|
232322 (0.101)	|0.095	0.007|
Multiallelic Dprime: 0.541
BLOCK 580.  MARKERS: 2783 2784
34 (0.871)	|0.501	0.307	0.064|
12 (0.120)	|0.005	0.007	0.108|
Multiallelic Dprime: 0.879
BLOCK 581.  MARKERS: 2785 2786
22 (0.508)	|0.497	0.004	0.007|
44 (0.318)	|0.016	0.263	0.039|
42 (0.174)	|0.005	0.007	0.162|
Multiallelic Dprime: 0.901
BLOCK 582.  MARKERS: 2787 2788
12 (0.517)	|0.232	0.220	0.025	0.038|
34 (0.275)	|0.148	0.091	0.034	0.000|
32 (0.208)	|0.108	0.068	0.031	0.000|
Multiallelic Dprime: 0.157
BLOCK 583.  MARKERS: 2789 2790 2791
111 (0.488)	|0.258	0.131	0.095|
334 (0.380)	|0.153	0.155	0.072|
331 (0.090)	|0.062	0.020	0.008|
131 (0.039)	|0.018	0.021	0.000|
Multiallelic Dprime: 0.160
BLOCK 584.  MARKERS: 2794 2795
21 (0.493)	|0.208	0.174	0.070	0.033|
23 (0.327)	|0.108	0.052	0.122	0.030|
13 (0.177)	|0.049	0.043	0.043	0.031|
Multiallelic Dprime: 0.225
BLOCK 585.  MARKERS: 2796 2797 2798 2799 2800 2801 2802 2803
31333223 (0.368)	|0.155	0.201	0.004|
11333223 (0.269)	|0.195	0.060	0.010|
31331243 (0.233)	|0.140	0.094	0.000|
32113341 (0.094)	|0.039	0.054	0.000|
Multiallelic Dprime: 0.256
BLOCK 586.  MARKERS: 2806 2807
21 (0.550)	|0.179	0.224	0.133	0.009|
13 (0.429)	|0.207	0.102	0.093	0.026|
23 (0.014)	|0.007	0.007	0.000	0.000|
Multiallelic Dprime: 0.199
BLOCK 587.  MARKERS: 2809 2810 2811
122 (0.397)	|0.042	0.321	0.034|
322 (0.334)	|0.227	0.107	0.000|
343 (0.228)	|0.217	0.009	0.003|
342 (0.035)	|0.000	0.035	0.000|
Multiallelic Dprime: 0.654
BLOCK 588.  MARKERS: 2812 2813
44 (0.492)	|0.193	0.073	0.115	0.073	0.029	0.008|
22 (0.471)	|0.168	0.119	0.070	0.051	0.057	0.002|
42 (0.037)	|0.017	0.014	0.000	0.005	0.000	0.000|
Multiallelic Dprime: 0.172
BLOCK 589.  MARKERS: 2814 2815 2816 2817 2818 2819
443441 (0.378)	|0.379	0.000	0.000|
433441 (0.206)	|0.162	0.000	0.045|
431243 (0.184)	|0.000	0.183	0.000|
133431 (0.129)	|0.024	0.000	0.105|
433243 (0.086)	|0.000	0.086	0.000|
433431 (0.011)	|0.000	0.000	0.011|
Multiallelic Dprime: 0.882
BLOCK 590.  MARKERS: 2820 2821
24 (0.570)	|0.344	0.171	0.053|
42 (0.268)	|0.181	0.063	0.022|
44 (0.162)	|0.095	0.063	0.004|
Multiallelic Dprime: 0.097
BLOCK 591.  MARKERS: 2829 2830
23 (0.620)	|0.255	0.218	0.064	0.079|
12 (0.298)	|0.120	0.114	0.044	0.019|
22 (0.080)	|0.022	0.044	0.011	0.000|
Multiallelic Dprime: 0.111
BLOCK 592.  MARKERS: 2832 2833 2834
214 (0.399)	|0.379	0.005	0.016|
312 (0.377)	|0.098	0.277	0.002|
314 (0.120)	|0.026	0.044	0.051|
344 (0.098)	|0.003	0.000	0.095|
Multiallelic Dprime: 0.746
BLOCK 593.  MARKERS: 2835 2836 2837 2838 2839
13121 (0.506)	|0.000	0.306	0.098	0.000	0.085	0.000	0.000	0.012|
11321 (0.330)	|0.309	0.000	0.000	0.000	0.000	0.000	0.016	0.000|
43144 (0.163)	|0.000	0.000	0.000	0.093	0.000	0.056	0.000	0.001|
Multiallelic Dprime: 0.998
BLOCK 594.  MARKERS: 2840 2841 2842 2843 2844 2845 2846 2847 2848 2849 2850
22111423112 (0.308)	|0.308	0.000|
41334421312 (0.305)	|0.305	0.000|
22114243312 (0.099)	|0.097	0.000|
22134423333 (0.092)	|0.000	0.092|
21134423312 (0.085)	|0.085	0.000|
22134423312 (0.055)	|0.055	0.000|
22131423112 (0.016)	|0.016	0.000|
22114423333 (0.014)	|0.000	0.012|
Multiallelic Dprime: 1.000
BLOCK 595.  MARKERS: 2851 2852
14 (0.886)	|0.392	0.197	0.169	0.114|
42 (0.113)	|0.011	0.094	0.003	0.004|
Multiallelic Dprime: 0.778
BLOCK 596.  MARKERS: 2854 2855 2856 2857 2858
43331 (0.399)	|0.406	0.001	0.002	0.000	0.000|
23331 (0.296)	|0.073	0.021	0.149	0.006	0.032|
23113 (0.172)	|0.000	0.173	0.000	0.000	0.000|
21331 (0.117)	|0.039	0.000	0.000	0.078	0.000|
Multiallelic Dprime: 0.851
BLOCK 597.  MARKERS: 2859 2860 2861 2862
3222 (0.522)	|0.295	0.162	0.059|
3344 (0.200)	|0.098	0.056	0.045|
4344 (0.156)	|0.145	0.003	0.008|
3224 (0.085)	|0.067	0.011	0.005|
3324 (0.033)	|0.019	0.007	0.000|
Multiallelic Dprime: 0.324
BLOCK 598.  MARKERS: 2864 2865 2866 2867
4141 (0.625)	|0.198	0.419	0.007|
2323 (0.242)	|0.227	0.010	0.002|
2141 (0.118)	|0.098	0.020	0.000|
Multiallelic Dprime: 0.809
BLOCK 599.  MARKERS: 2868 2869
31 (0.525)	|0.004	0.296	0.091	0.112	0.002|
13 (0.454)	|0.334	0.020	0.045	0.000	0.044|
33 (0.018)	|0.004	0.006	0.004	0.000	0.000|
Multiallelic Dprime: 0.822
BLOCK 600.  MARKERS: 2870 2871 2872 2873 2874 2875
122411 (0.340)	|0.022	0.251	0.045	0.023|
124223 (0.327)	|0.207	0.029	0.081	0.006|
122413 (0.140)	|0.049	0.009	0.031	0.049|
244223 (0.111)	|0.067	0.043	0.000	0.000|
124213 (0.044)	|0.004	0.000	0.000	0.041|
Multiallelic Dprime: 0.550
BLOCK 601.  MARKERS: 2876 2877 2878 2879
1332 (0.358)	|0.348	0.003	0.004	0.002	0.000|
2212 (0.340)	|0.006	0.269	0.020	0.027	0.018|
2312 (0.169)	|0.010	0.002	0.148	0.006	0.000|
1314 (0.126)	|0.006	0.019	0.101	0.000	0.000|
Multiallelic Dprime: 0.883
BLOCK 602.  MARKERS: 2880 2881 2882 2883 2884
14131 (0.370)	|0.255	0.115|
42213 (0.292)	|0.183	0.109|
44233 (0.277)	|0.179	0.098|
44213 (0.036)	|0.031	0.005|
14213 (0.019)	|0.011	0.008|
Multiallelic Dprime: 0.076
BLOCK 603.  MARKERS: 2888 2889
31 (0.662)	|0.287	0.168	0.202|
13 (0.338)	|0.116	0.154	0.066|
Multiallelic Dprime: 0.201
BLOCK 604.  MARKERS: 2893 2894
24 (0.403)	|0.209	0.009	0.134	0.010	0.000	0.002	0.001	0.015	0.006|
13 (0.322)	|0.012	0.180	0.000	0.116	0.000	0.001	0.000	0.000	0.003|
14 (0.268)	|0.019	0.010	0.003	0.000	0.114	0.096	0.015	0.000	0.000|
Multiallelic Dprime: 0.884
BLOCK 605.  MARKERS: 2896 2897 2898 2899 2900 2901 2902 2903 2904 2905 2906
21134112413 (0.240)	|0.238	0.000	0.000|
23134112434 (0.202)	|0.204	0.000	0.000|
43134331234 (0.137)	|0.000	0.001	0.134|
21134112414 (0.129)	|0.129	0.000	0.000|
43332131234 (0.113)	|0.000	0.114	0.000|
23114331234 (0.099)	|0.000	0.099	0.000|
43114331234 (0.018)	|0.000	0.020	0.000|
23134331234 (0.015)	|0.000	0.014	0.001|
21134112434 (0.010)	|0.010	0.000	0.000|
Multiallelic Dprime: 0.997
BLOCK 606.  MARKERS: 2907 2908 2909 2910
1324 (0.599)	|0.296	0.289	0.011	0.004|
4142 (0.261)	|0.130	0.014	0.117	0.000|
4144 (0.138)	|0.005	0.044	0.000	0.088|
Multiallelic Dprime: 0.527
BLOCK 607.  MARKERS: 2911 2912 2913
212 (0.429)	|0.372	0.052|
233 (0.347)	|0.319	0.027|
132 (0.130)	|0.107	0.023|
232 (0.092)	|0.086	0.006|
Multiallelic Dprime: 0.183
BLOCK 608.  MARKERS: 2915 2916 2917
312 (0.886)	|0.306	0.205	0.131	0.126	0.099	0.014|
233 (0.108)	|0.000	0.000	0.000	0.003	0.026	0.077|
Multiallelic Dprime: 0.845
BLOCK 609.  MARKERS: 2918 2919 2920 2921 2922 2923 2924 2925 2926 2927 2928 2929 2930
4431133311143 (0.304)	|0.155	0.152|
4211132331243 (0.206)	|0.096	0.109|
2411332211143 (0.131)	|0.034	0.097|
4431133311141 (0.130)	|0.065	0.064|
4433113313121 (0.130)	|0.108	0.021|
4211132311141 (0.090)	|0.038	0.053|
Multiallelic Dprime: 0.184
BLOCK 610.  MARKERS: 2932 2933
21 (0.501)	|0.199	0.150	0.112	0.041|
42 (0.499)	|0.133	0.130	0.135	0.098|
Multiallelic Dprime: 0.166
BLOCK 611.  MARKERS: 2936 2937 2938
112 (0.331)	|0.217	0.114|
334 (0.280)	|0.240	0.040|
132 (0.247)	|0.195	0.049|
332 (0.139)	|0.082	0.058|
Multiallelic Dprime: 0.268
BLOCK 612.  MARKERS: 2939 2940 2941
443 (0.737)	|0.382	0.352|
211 (0.261)	|0.132	0.129|
Multiallelic Dprime: 0.020
BLOCK 613.  MARKERS: 2943 2944 2945 2946 2947
41234 (0.517)	|0.343	0.106	0.063|
34421 (0.481)	|0.260	0.113	0.109|
Multiallelic Dprime: 0.162
BLOCK 614.  MARKERS: 2950 2951 2952
112 (0.601)	|0.337	0.160	0.059	0.023	0.018	0.004|
332 (0.220)	|0.033	0.084	0.067	0.029	0.000	0.006|
333 (0.172)	|0.007	0.102	0.001	0.059	0.000	0.004|
Multiallelic Dprime: 0.483
BLOCK 615.  MARKERS: 2957 2958 2959 2960 2961 2962 2963
2423413 (0.380)	|0.270	0.066	0.025	0.006	0.008|
2323232 (0.346)	|0.113	0.122	0.095	0.013	0.003|
2423412 (0.127)	|0.071	0.030	0.019	0.006	0.002|
1441232 (0.111)	|0.027	0.041	0.021	0.018	0.005|
2423433 (0.018)	|0.017	0.000	0.000	0.000	0.000|
2423232 (0.015)	|0.000	0.009	0.003	0.004	0.000|
Multiallelic Dprime: 0.348
BLOCK 616.  MARKERS: 2964 2965 2966 2967
1232 (0.499)	|0.467	0.002	0.030|
2113 (0.270)	|0.000	0.266	0.002|
1233 (0.164)	|0.010	0.016	0.136|
2233 (0.047)	|0.027	0.007	0.011|
2213 (0.017)	|0.016	0.000	0.000|
Multiallelic Dprime: 0.860
BLOCK 617.  MARKERS: 2968 2969
43 (0.525)	|0.240	0.281|
21 (0.288)	|0.166	0.122|
41 (0.181)	|0.097	0.083|
Multiallelic Dprime: 0.109
BLOCK 618.  MARKERS: 2971 2972
34 (0.507)	|0.161	0.141	0.113	0.094|
12 (0.486)	|0.111	0.126	0.152	0.097|
Multiallelic Dprime: 0.106
BLOCK 619.  MARKERS: 2973 2974 2975
341 (0.270)	|0.007	0.158	0.013	0.081	0.000	0.007	0.000|
113 (0.269)	|0.091	0.115	0.000	0.006	0.030	0.019	0.003|
143 (0.267)	|0.208	0.021	0.006	0.020	0.002	0.000	0.008|
141 (0.192)	|0.044	0.007	0.113	0.013	0.007	0.002	0.000|
Multiallelic Dprime: 0.571
BLOCK 620.  MARKERS: 2976 2977 2978 2979 2980 2981 2982 2983 2984 2985 2986 2987 2988 2989 2990 2991 2992
23112343232134324 (0.350)	|0.071	0.205	0.070|
23112343232434324 (0.300)	|0.271	0.014	0.013|
11114141444142344 (0.133)	|0.021	0.012	0.100|
23234333244134122 (0.122)	|0.111	0.007	0.003|
23112343234134324 (0.039)	|0.000	0.038	0.000|
23214343244134324 (0.028)	|0.006	0.022	0.000|
23114141444142344 (0.011)	|0.000	0.000	0.010|
Multiallelic Dprime: 0.677
BLOCK 621.  MARKERS: 2995 2996 2997
343 (0.487)	|0.317	0.130	0.038	0.002|
321 (0.299)	|0.212	0.055	0.024	0.007|
143 (0.203)	|0.063	0.092	0.043	0.006|
Multiallelic Dprime: 0.233
BLOCK 622.  MARKERS: 2999 3000 3001 3002
1442 (0.598)	|0.351	0.247|
1122 (0.277)	|0.150	0.125|
4424 (0.106)	|0.025	0.081|
1422 (0.015)	|0.004	0.010|
Multiallelic Dprime: 0.163
BLOCK 623.  MARKERS: 3004 3005
42 (0.531)	|0.202	0.262	0.067|
21 (0.466)	|0.292	0.095	0.076|
Multiallelic Dprime: 0.303
BLOCK 624.  MARKERS: 3007 3008
41 (0.495)	|0.354	0.140|
21 (0.360)	|0.211	0.149|
43 (0.143)	|0.099	0.044|
Multiallelic Dprime: 0.135
BLOCK 625.  MARKERS: 3011 3012
12 (0.665)	|0.373	0.272	0.016|
31 (0.333)	|0.252	0.075	0.006|
Multiallelic Dprime: 0.347
BLOCK 626.  MARKERS: 3013 3014
13 (0.627)	|0.407	0.082	0.099	0.033|
31 (0.347)	|0.025	0.297	0.013	0.000|
33 (0.022)	|0.006	0.010	0.004	0.001|
Multiallelic Dprime: 0.771
BLOCK 627.  MARKERS: 3016 3017 3018 3019 3020 3021
432222 (0.438)	|0.414	0.021|
431433 (0.392)	|0.327	0.065|
212423 (0.116)	|0.078	0.037|
432223 (0.036)	|0.003	0.031|
Multiallelic Dprime: 0.380
BLOCK 628.  MARKERS: 3024 3025
21 (0.838)	|0.376	0.228	0.235|
12 (0.154)	|0.055	0.069	0.031|
Multiallelic Dprime: 0.211
BLOCK 629.  MARKERS: 3026 3027
21 (0.436)	|0.195	0.041	0.192	0.007|
23 (0.298)	|0.095	0.184	0.014	0.005|
11 (0.266)	|0.189	0.040	0.033	0.004|
Multiallelic Dprime: 0.424
BLOCK 630.  MARKERS: 3028 3029 3030 3031
4311 (0.479)	|0.251	0.146	0.080|
2231 (0.264)	|0.061	0.053	0.150|
4334 (0.239)	|0.113	0.086	0.040|
4331 (0.016)	|0.008	0.002	0.007|
Multiallelic Dprime: 0.253
BLOCK 631.  MARKERS: 3032 3033
43 (0.433)	|0.307	0.066	0.056|
23 (0.289)	|0.266	0.016	0.004|
41 (0.278)	|0.068	0.143	0.062|
Multiallelic Dprime: 0.473
BLOCK 632.  MARKERS: 3036 3037 3038 3039
3434 (0.642)	|0.497	0.137	0.009|
2112 (0.224)	|0.139	0.084	0.001|
3412 (0.121)	|0.097	0.019	0.005|
Multiallelic Dprime: 0.148
BLOCK 633.  MARKERS: 3040 3041
21 (0.738)	|0.595	0.109	0.021	0.013|
43 (0.246)	|0.182	0.052	0.008	0.000|
41 (0.016)	|0.014	0.002	0.000	0.000|
Multiallelic Dprime: 0.081
BLOCK 634.  MARKERS: 3045 3046 3047 3048 3049
44243 (0.790)	|0.454	0.321	0.016|
12122 (0.163)	|0.081	0.082	0.000|
14243 (0.028)	|0.017	0.011	0.000|
12223 (0.013)	|0.013	0.000	0.000|
Multiallelic Dprime: 0.093
BLOCK 635.  MARKERS: 3053 3054
23 (0.567)	|0.442	0.024	0.098|
41 (0.417)	|0.129	0.276	0.010|
43 (0.016)	|0.015	0.000	0.000|
Multiallelic Dprime: 0.631
BLOCK 636.  MARKERS: 3055 3056 3057 3058
2332 (0.586)	|0.461	0.015	0.002	0.019	0.073	0.017|
2312 (0.300)	|0.009	0.120	0.125	0.000	0.032	0.014|
3131 (0.108)	|0.013	0.000	0.000	0.093	0.000	0.000|
Multiallelic Dprime: 0.799
BLOCK 637.  MARKERS: 3059 3060 3061 3062 3063
32231 (0.484)	|0.244	0.129	0.104	0.008|
14232 (0.135)	|0.026	0.104	0.002	0.000|
34221 (0.129)	|0.114	0.014	0.000	0.002|
34231 (0.113)	|0.036	0.078	0.000	0.000|
32331 (0.106)	|0.085	0.013	0.007	0.001|
34232 (0.031)	|0.000	0.031	0.000	0.000|
Multiallelic Dprime: 0.440
BLOCK 638.  MARKERS: 3065 3066 3067
114 (0.503)	|0.279	0.088	0.031	0.106|
311 (0.367)	|0.029	0.091	0.233	0.010|
341 (0.114)	|0.000	0.110	0.000	0.000|
111 (0.011)	|0.002	0.004	0.005	0.000|
Multiallelic Dprime: 0.675
BLOCK 639.  MARKERS: 3068 3069 3070
213 (0.313)	|0.311	0.006	0.000|
411 (0.293)	|0.197	0.097	0.000|
211 (0.272)	|0.071	0.199	0.000|
221 (0.117)	|0.032	0.007	0.074|
Multiallelic Dprime: 0.597
BLOCK 640.  MARKERS: 3071 3072 3073 3074
1313 (0.614)	|0.340	0.164	0.111|
3431 (0.309)	|0.187	0.091	0.031|
1431 (0.076)	|0.060	0.014	0.002|
Multiallelic Dprime: 0.149
BLOCK 641.  MARKERS: 3076 3077
13 (0.589)	|0.458	0.079	0.052|
11 (0.268)	|0.188	0.039	0.042|
33 (0.143)	|0.113	0.016	0.014|
Multiallelic Dprime: 0.091
BLOCK 642.  MARKERS: 3082 3083 3084 3085
1342 (0.759)	|0.493	0.151	0.115|
3342 (0.134)	|0.097	0.031	0.005|
3124 (0.107)	|0.055	0.043	0.009|
Multiallelic Dprime: 0.140
BLOCK 643.  MARKERS: 3087 3088
22 (0.645)	|0.434	0.198	0.011|
24 (0.225)	|0.171	0.052	0.000|
44 (0.130)	|0.091	0.036	0.002|
Multiallelic Dprime: 0.152
BLOCK 644.  MARKERS: 3090 3091
43 (0.696)	|0.156	0.137	0.156	0.115	0.043	0.022	0.021	0.012	0.012	0.007|
21 (0.286)	|0.122	0.079	0.038	0.013	0.011	0.008	0.004	0.001	0.000	0.003|
23 (0.013)	|0.000	0.005	0.003	0.000	0.002	0.002	0.000	0.000	0.000	0.000|
Multiallelic Dprime: 0.286
BLOCK 645.  MARKERS: 3094 3095 3096 3097 3098 3099 3100 3101
33321233 (0.281)	|0.197	0.082|
33141231 (0.221)	|0.088	0.133|
33323413 (0.200)	|0.191	0.008|
11321233 (0.128)	|0.066	0.062|
33321231 (0.058)	|0.006	0.052|
33323213 (0.032)	|0.027	0.005|
33323233 (0.025)	|0.016	0.009|
33141233 (0.013)	|0.010	0.003|
13321233 (0.011)	|0.009	0.004|
31321233 (0.010)	|0.008	0.003|
Multiallelic Dprime: 0.430
BLOCK 646.  MARKERS: 3103 3104
24 (0.627)	|0.368	0.137	0.123|
42 (0.373)	|0.229	0.090	0.052|
Multiallelic Dprime: 0.073
BLOCK 647.  MARKERS: 3109 3110
32 (0.597)	|0.377	0.131	0.086|
14 (0.228)	|0.146	0.043	0.038|
12 (0.176)	|0.073	0.037	0.062|
Multiallelic Dprime: 0.126
BLOCK 648.  MARKERS: 3111 3112 3113 3114 3115 3116
333232 (0.596)	|0.405	0.191|
231434 (0.210)	|0.145	0.066|
211412 (0.187)	|0.140	0.046|
Multiallelic Dprime: 0.083
BLOCK 649.  MARKERS: 3119 3120
24 (0.699)	|0.369	0.329|
41 (0.301)	|0.160	0.141|
Multiallelic Dprime: 0.003
BLOCK 650.  MARKERS: 3123 3124
32 (0.529)	|0.077	0.234	0.124	0.025	0.016	0.038	0.000	0.000|
24 (0.471)	|0.189	0.019	0.004	0.094	0.081	0.033	0.022	0.017|
Multiallelic Dprime: 0.649
BLOCK 651.  MARKERS: 3127 3128 3129 3130 3131 3132 3133 3134 3135 3136 3137 3138 3139 3140
43114312243434 (0.265)	|0.125	0.092	0.048|
11114114442442 (0.252)	|0.096	0.075	0.079|
13342332423442 (0.128)	|0.050	0.045	0.033|
13114312443142 (0.118)	|0.054	0.017	0.047|
43114312243442 (0.097)	|0.034	0.026	0.037|
13142332423442 (0.071)	|0.008	0.044	0.020|
43114312443142 (0.023)	|0.005	0.000	0.018|
43114312423442 (0.016)	|0.000	0.000	0.016|
Multiallelic Dprime: 0.172
BLOCK 652.  MARKERS: 3145 3146
43 (0.381)	|0.255	0.084	0.042|
21 (0.308)	|0.148	0.070	0.089|
23 (0.307)	|0.192	0.054	0.061|
Multiallelic Dprime: 0.150
BLOCK 653.  MARKERS: 3151 3152 3153
331 (0.598)	|0.283	0.077	0.102	0.027	0.102|
123 (0.207)	|0.060	0.089	0.028	0.024	0.004|
131 (0.192)	|0.038	0.033	0.023	0.091	0.003|
Multiallelic Dprime: 0.396
BLOCK 654.  MARKERS: 3156 3157 3158 3159 3160 3161 3162
1321331 (0.382)	|0.162	0.105	0.079	0.036|
4121131 (0.201)	|0.081	0.056	0.033	0.031|
1121331 (0.154)	|0.070	0.038	0.031	0.015|
1143313 (0.141)	|0.042	0.051	0.036	0.014|
1321131 (0.109)	|0.055	0.026	0.015	0.013|
Multiallelic Dprime: 0.079
BLOCK 655.  MARKERS: 3172 3173 3174
324 (0.414)	|0.310	0.097	0.007|
342 (0.277)	|0.190	0.078	0.008|
344 (0.196)	|0.172	0.022	0.003|
144 (0.111)	|0.084	0.019	0.007|
Multiallelic Dprime: 0.151
BLOCK 656.  MARKERS: 3176 3177
33 (0.759)	|0.394	0.363|
11 (0.216)	|0.140	0.074|
13 (0.025)	|0.012	0.013|
Multiallelic Dprime: 0.201
BLOCK 657.  MARKERS: 3181 3182 3183
234 (0.545)	|0.446	0.097|
412 (0.449)	|0.370	0.077|
Multiallelic Dprime: 0.017
BLOCK 658.  MARKERS: 3190 3191
41 (0.822)	|0.569	0.109	0.145|
13 (0.174)	|0.078	0.079	0.018|
Multiallelic Dprime: 0.324
BLOCK 659.  MARKERS: 3194 3195
13 (0.647)	|0.380	0.192	0.075|
14 (0.189)	|0.098	0.063	0.028|
33 (0.164)	|0.073	0.048	0.044|
Multiallelic Dprime: 0.100
BLOCK 660.  MARKERS: 3198 3199
33 (0.550)	|0.254	0.228	0.065|
31 (0.303)	|0.160	0.092	0.051|
11 (0.147)	|0.057	0.075	0.015|
Multiallelic Dprime: 0.101
BLOCK 661.  MARKERS: 3204 3205
14 (0.471)	|0.209	0.118	0.057	0.020	0.019	0.019	0.014|
32 (0.395)	|0.132	0.149	0.079	0.012	0.007	0.003	0.000|
12 (0.131)	|0.042	0.044	0.026	0.002	0.005	0.003	0.002|
Multiallelic Dprime: 0.181
BLOCK 662.  MARKERS: 3213 3214 3215 3216 3217 3218 3219 3220
21423444 (0.386)	|0.379	0.000	0.000	0.004	0.000	0.000|
42443244 (0.310)	|0.000	0.257	0.000	0.000	0.051	0.000|
42244422 (0.162)	|0.000	0.000	0.099	0.063	0.000	0.000|
42243444 (0.034)	|0.034	0.000	0.000	0.000	0.000	0.000|
42244444 (0.032)	|0.000	0.000	0.000	0.003	0.000	0.026|
42444444 (0.027)	|0.001	0.000	0.000	0.026	0.000	0.000|
42243424 (0.017)	|0.000	0.000	0.000	0.000	0.000	0.018|
Multiallelic Dprime: 0.981
BLOCK 663.  MARKERS: 3221 3222 3223 3224 3225 3226 3227 3228
41112132 (0.421)	|0.407	0.000	0.000	0.000	0.000	0.000	0.012|
13344334 (0.265)	|0.000	0.251	0.000	0.000	0.000	0.000	0.000|
13344124 (0.108)	|0.000	0.000	0.101	0.000	0.000	0.000	0.000|
11112134 (0.101)	|0.000	0.000	0.000	0.097	0.000	0.000	0.000|
13344134 (0.052)	|0.000	0.047	0.000	0.000	0.000	0.000	0.000|
11114132 (0.050)	|0.000	0.000	0.000	0.000	0.027	0.017	0.000|
Multiallelic Dprime: 1.000
BLOCK 664.  MARKERS: 3229 3230 3231 3232 3233 3234 3235 3236 3237 3238 3239 3240 3241 3242 3243 3244 3245 3246 3247 3248
42432121422213312131 (0.408)	|0.253	0.146	0.003|
21233434244111342121 (0.302)	|0.222	0.070	0.008|
22212434444141112323 (0.101)	|0.060	0.037	0.000|
22432121422213314131 (0.098)	|0.075	0.017	0.001|
22432421442213312121 (0.027)	|0.016	0.011	0.000|
22432424444141112121 (0.017)	|0.015	0.002	0.000|
42432434244111342121 (0.012)	|0.006	0.006	0.000|
Multiallelic Dprime: 0.188
BLOCK 665.  MARKERS: 3250 3251 3252 3253 3254 3255 3256
1231124 (0.671)	|0.405	0.248	0.004	0.010|
3113442 (0.297)	|0.021	0.054	0.215	0.005|
3231124 (0.014)	|0.003	0.011	0.000	0.000|
Multiallelic Dprime: 0.701
BLOCK 666.  MARKERS: 3257 3258 3259
123 (0.435)	|0.299	0.112	0.023|
323 (0.317)	|0.232	0.068	0.016|
341 (0.225)	|0.153	0.037	0.034|
343 (0.019)	|0.014	0.005	0.000|
Multiallelic Dprime: 0.090
BLOCK 667.  MARKERS: 3264 3265 3266
112 (0.697)	|0.249	0.279	0.089	0.065	0.016|
334 (0.228)	|0.140	0.068	0.011	0.003	0.001|
134 (0.074)	|0.005	0.010	0.052	0.004	0.004|
Multiallelic Dprime: 0.301
BLOCK 668.  MARKERS: 3269 3270 3271 3272 3273
23233 (0.395)	|0.265	0.127|
13233 (0.356)	|0.345	0.013|
21411 (0.153)	|0.116	0.037|
21413 (0.073)	|0.014	0.059|
23433 (0.020)	|0.020	0.000|
Multiallelic Dprime: 0.475
BLOCK 669.  MARKERS: 3274 3275 3276
134 (0.759)	|0.585	0.091	0.084|
322 (0.239)	|0.183	0.029	0.025|
Multiallelic Dprime: 0.013
BLOCK 670.  MARKERS: 3277 3278
44 (0.771)	|0.300	0.231	0.099	0.129|
43 (0.120)	|0.019	0.009	0.076	0.015|
33 (0.108)	|0.030	0.007	0.069	0.000|
Multiallelic Dprime: 0.527
BLOCK 671.  MARKERS: 3279 3280 3281 3282 3283 3284 3285
2211414 (0.349)	|0.299	0.023	0.011	0.009|
2433432 (0.249)	|0.058	0.003	0.185	0.000|
2233212 (0.243)	|0.005	0.221	0.016	0.000|
4233412 (0.145)	|0.003	0.023	0.000	0.118|
Multiallelic Dprime: 0.798
BLOCK 672.  MARKERS: 3286 3287 3288 3289
2323 (0.376)	|0.184	0.174	0.013|
4221 (0.273)	|0.161	0.108	0.005|
2313 (0.212)	|0.178	0.023	0.010|
4223 (0.129)	|0.117	0.013	0.000|
Multiallelic Dprime: 0.348
BLOCK 673.  MARKERS: 3292 3293
21 (0.645)	|0.565	0.018	0.062|
12 (0.320)	|0.023	0.269	0.022|
22 (0.027)	|0.003	0.005	0.017|
Multiallelic Dprime: 0.802
BLOCK 674.  MARKERS: 3294 3295 3296 3297
1231 (0.598)	|0.255	0.114	0.228|
3441 (0.291)	|0.065	0.200	0.025|
1232 (0.101)	|0.049	0.019	0.033|
Multiallelic Dprime: 0.404
BLOCK 675.  MARKERS: 3299 3300 3301
222 (0.373)	|0.016	0.249	0.092	0.005	0.000|
242 (0.338)	|0.327	0.000	0.005	0.002	0.000|
124 (0.283)	|0.003	0.002	0.128	0.125	0.025|
Multiallelic Dprime: 0.838
BLOCK 676.  MARKERS: 3302 3303 3304 3305 3306 3307 3308
3313424 (0.347)	|0.078	0.077	0.194|
1133244 (0.251)	|0.087	0.155	0.010|
3331422 (0.227)	|0.202	0.010	0.012|
1133224 (0.135)	|0.004	0.068	0.061|
1133424 (0.026)	|0.026	0.000	0.000|
Multiallelic Dprime: 0.551
BLOCK 677.  MARKERS: 3309 3310
24 (0.406)	|0.185	0.097	0.044	0.068	0.002|
12 (0.316)	|0.108	0.116	0.053	0.020	0.006|
22 (0.276)	|0.093	0.097	0.048	0.028	0.003|
Multiallelic Dprime: 0.156
BLOCK 678.  MARKERS: 3312 3313 3314 3315 3316 3317 3318 3319 3320 3321 3322 3323 3324 3325 3326 3327
1431222313431243 (0.386)	|0.264	0.119	0.004|
1213444134123422 (0.313)	|0.274	0.033	0.004|
4431222314133243 (0.145)	|0.136	0.010	0.000|
1213424134123443 (0.116)	|0.077	0.037	0.003|
1213424134123423 (0.012)	|0.005	0.002	0.005|
Multiallelic Dprime: 0.395
BLOCK 679.  MARKERS: 3328 3329 3330
433 (0.780)	|0.632	0.138|
112 (0.205)	|0.156	0.046|
132 (0.016)	|0.007	0.005|
Multiallelic Dprime: 0.068
BLOCK 680.  MARKERS: 3333 3334
12 (0.795)	|0.397	0.190	0.172	0.034|
24 (0.189)	|0.029	0.110	0.039	0.009|
Multiallelic Dprime: 0.413
BLOCK 681.  MARKERS: 3335 3336 3337 3338 3339 3340 3341 3342
32213243 (0.427)	|0.077	0.350|
14123422 (0.312)	|0.297	0.013|
14124422 (0.213)	|0.195	0.013|
14123243 (0.043)	|0.000	0.041|
Multiallelic Dprime: 0.816
BLOCK 682.  MARKERS: 3343 3344
23 (0.572)	|0.234	0.258	0.044	0.030	0.000|
31 (0.421)	|0.273	0.069	0.045	0.022	0.012|
Multiallelic Dprime: 0.334
BLOCK 683.  MARKERS: 3346 3347 3348 3349 3350
41144 (0.508)	|0.503	0.004	0.001|
33323 (0.328)	|0.004	0.188	0.136|
43323 (0.090)	|0.069	0.015	0.006|
43123 (0.053)	|0.036	0.018	0.000|
43143 (0.014)	|0.000	0.014	0.000|
Multiallelic Dprime: 0.855
BLOCK 684.  MARKERS: 3351 3352
11 (0.612)	|0.600	0.000	0.012|
12 (0.242)	|0.019	0.198	0.023|
41 (0.146)	|0.006	0.000	0.138|
Multiallelic Dprime: 0.917
BLOCK 685.  MARKERS: 3353 3354 3355 3356 3357 3358 3359 3360 3361
211233143 (0.620)	|0.339	0.107	0.124	0.046|
311233143 (0.201)	|0.045	0.065	0.087	0.004|
232441324 (0.175)	|0.057	0.064	0.001	0.052|
Multiallelic Dprime: 0.324
BLOCK 686.  MARKERS: 3362 3363 3364 3365 3366
22323 (0.437)	|0.116	0.313	0.008|
42324 (0.239)	|0.035	0.034	0.170|
44143 (0.211)	|0.171	0.039	0.002|
42323 (0.103)	|0.086	0.003	0.013|
Multiallelic Dprime: 0.638
BLOCK 687.  MARKERS: 3367 3368 3369 3370 3371
31213 (0.412)	|0.217	0.105	0.091|
31212 (0.393)	|0.126	0.186	0.081|
13433 (0.194)	|0.060	0.079	0.055|
Multiallelic Dprime: 0.179
BLOCK 688.  MARKERS: 3374 3375
13 (0.403)	|0.080	0.144	0.106	0.061|
21 (0.369)	|0.311	0.042	0.007	0.007|
23 (0.228)	|0.050	0.136	0.005	0.038|
Multiallelic Dprime: 0.538
BLOCK 689.  MARKERS: 3377 3378 3379 3380
3333 (0.441)	|0.378	0.032	0.006	0.013	0.009|
3331 (0.322)	|0.026	0.159	0.061	0.051	0.018|
4341 (0.118)	|0.017	0.078	0.000	0.004	0.014|
3131 (0.106)	|0.008	0.015	0.048	0.032	0.000|
Multiallelic Dprime: 0.662
BLOCK 690.  MARKERS: 3382 3383 3384 3385 3386 3387 3388 3389
43411113 (0.437)	|0.297	0.119	0.020|
23211113 (0.287)	|0.054	0.118	0.115|
44411113 (0.114)	|0.078	0.028	0.009|
43433222 (0.100)	|0.000	0.001	0.100|
43211113 (0.046)	|0.003	0.041	0.003|
Multiallelic Dprime: 0.485
BLOCK 691.  MARKERS: 3392 3393
23 (0.438)	|0.422	0.007	0.009|
22 (0.314)	|0.013	0.293	0.006|
12 (0.248)	|0.226	0.006	0.016|
Multiallelic Dprime: 0.873
BLOCK 692.  MARKERS: 3394 3395
21 (0.661)	|0.619	0.008	0.036|
13 (0.306)	|0.008	0.298	0.000|
23 (0.031)	|0.023	0.000	0.008|
Multiallelic Dprime: 0.891
BLOCK 693.  MARKERS: 3396 3397
33 (0.648)	|0.185	0.224	0.236|
21 (0.306)	|0.226	0.056	0.024|
23 (0.046)	|0.000	0.015	0.031|
Multiallelic Dprime: 0.450
BLOCK 694.  MARKERS: 3398 3399 3400 3401 3402
24223 (0.412)	|0.196	0.045	0.170|
44223 (0.295)	|0.181	0.096	0.017|
41141 (0.291)	|0.206	0.073	0.011|
Multiallelic Dprime: 0.319
BLOCK 695.  MARKERS: 3404 3405
21 (0.587)	|0.552	0.031	0.004|
41 (0.214)	|0.066	0.135	0.013|
43 (0.199)	|0.190	0.009	0.000|
Multiallelic Dprime: 0.706
BLOCK 696.  MARKERS: 3406 3407
24 (0.807)	|0.427	0.202	0.132	0.042|
42 (0.176)	|0.096	0.000	0.004	0.076|
22 (0.017)	|0.007	0.000	0.007	0.001|
Multiallelic Dprime: 0.370
BLOCK 697.  MARKERS: 3408 3409 3410
314 (0.531)	|0.398	0.104	0.024|
134 (0.202)	|0.085	0.040	0.076|
312 (0.144)	|0.114	0.011	0.019|
114 (0.119)	|0.105	0.014	0.000|
Multiallelic Dprime: 0.304
BLOCK 698.  MARKERS: 3411 3412 3413
313 (0.701)	|0.539	0.149	0.012|
334 (0.173)	|0.000	0.105	0.068|
213 (0.123)	|0.000	0.002	0.120|
Multiallelic Dprime: 0.785
BLOCK 699.  MARKERS: 3414 3415
24 (0.542)	|0.325	0.127	0.091|
21 (0.257)	|0.177	0.043	0.036|
41 (0.201)	|0.135	0.039	0.026|
Multiallelic Dprime: 0.129
BLOCK 700.  MARKERS: 3419 3420 3421
441 (0.637)	|0.265	0.172	0.121	0.066	0.011|
233 (0.208)	|0.083	0.055	0.049	0.015	0.004|
231 (0.153)	|0.075	0.040	0.016	0.020	0.001|
Multiallelic Dprime: 0.055
BLOCK 701.  MARKERS: 3424 3425 3426 3427 3428 3429 3430 3431
41421311 (0.425)	|0.410	0.007	0.002	0.003|
41441313 (0.267)	|0.182	0.028	0.007	0.048|
23242111 (0.184)	|0.020	0.142	0.019	0.000|
23242131 (0.102)	|0.055	0.002	0.041	0.000|
41441311 (0.016)	|0.014	0.000	0.001	0.000|
Multiallelic Dprime: 0.632
BLOCK 702.  MARKERS: 3433 3434 3435 3436 3437 3438
222411 (0.681)	|0.471	0.000	0.200	0.000	0.002|
414232 (0.181)	|0.001	0.170	0.000	0.000	0.002|
214232 (0.074)	|0.000	0.003	0.000	0.062	0.006|
222412 (0.052)	|0.000	0.035	0.000	0.012	0.004|
Multiallelic Dprime: 0.979
BLOCK 703.  MARKERS: 3439 3440 3441 3442 3443 3444
442142 (0.477)	|0.241	0.144	0.049	0.033	0.008|
221322 (0.208)	|0.100	0.046	0.036	0.020	0.003|
442144 (0.207)	|0.136	0.053	0.017	0.000	0.000|
242142 (0.075)	|0.033	0.034	0.005	0.003	0.000|
442322 (0.016)	|0.003	0.007	0.003	0.000	0.000|
Multiallelic Dprime: 0.141
BLOCK 704.  MARKERS: 3447 3448 3449 3450 3451
13414 (0.517)	|0.457	0.003	0.051	0.004	0.001|
43114 (0.291)	|0.066	0.175	0.005	0.036	0.000|
41131 (0.113)	|0.000	0.000	0.099	0.000	0.014|
41114 (0.056)	|0.053	0.002	0.000	0.000	0.000|
43414 (0.012)	|0.007	0.000	0.005	0.000	0.000|
Multiallelic Dprime: 0.758
BLOCK 705.  MARKERS: 3452 3453 3454 3455 3456 3457 3458
4122231 (0.584)	|0.404	0.132	0.019	0.026|
2313413 (0.184)	|0.161	0.006	0.015	0.000|
2113413 (0.166)	|0.073	0.015	0.067	0.011|
2113231 (0.041)	|0.032	0.000	0.000	0.008|
2122231 (0.017)	|0.011	0.003	0.002	0.001|
Multiallelic Dprime: 0.310
BLOCK 706.  MARKERS: 3461 3462 3463 3464
1342 (0.689)	|0.382	0.076	0.064	0.130	0.025|
3123 (0.154)	|0.017	0.113	0.001	0.004	0.000|
1343 (0.104)	|0.004	0.007	0.088	0.002	0.000|
1323 (0.048)	|0.001	0.013	0.000	0.006	0.024|
Multiallelic Dprime: 0.674
BLOCK 707.  MARKERS: 3465 3466 3467 3468 3469 3470 3471 3472 3473 3474 3475 3476 3477 3478
22113213311111 (0.403)	|0.378	0.017	0.009|
21333213311311 (0.210)	|0.014	0.008	0.187|
31334442423333 (0.154)	|0.007	0.137	0.011|
22113213321311 (0.146)	|0.008	0.088	0.050|
31333213321311 (0.051)	|0.022	0.027	0.002|
Multiallelic Dprime: 0.790
BLOCK 708.  MARKERS: 3479 3480
22 (0.439)	|0.410	0.005	0.002	0.000	0.006	0.000|
34 (0.293)	|0.000	0.019	0.156	0.102	0.006	0.007|
32 (0.267)	|0.003	0.248	0.011	0.000	0.000	0.004|
Multiallelic Dprime: 0.933
BLOCK 709.  MARKERS: 3481 3482 3483 3484 3485 3486 3487 3488 3489
244222344 (0.412)	|0.373	0.005	0.034	0.000|
422144324 (0.272)	|0.000	0.265	0.000	0.006|
424222344 (0.171)	|0.081	0.000	0.087	0.000|
422244222 (0.101)	|0.000	0.086	0.000	0.015|
422222344 (0.012)	|0.011	0.000	0.000	0.000|
422244324 (0.010)	|0.000	0.006	0.000	0.000|
Multiallelic Dprime: 0.813
BLOCK 710.  MARKERS: 3490 3491 3492 3493 3494 3495
234314 (0.466)	|0.147	0.034	0.155	0.081	0.021	0.026|
412132 (0.384)	|0.101	0.186	0.034	0.032	0.030	0.000|
434314 (0.122)	|0.000	0.018	0.023	0.016	0.054	0.010|
414132 (0.020)	|0.013	0.005	0.000	0.003	0.000	0.000|
Multiallelic Dprime: 0.423
BLOCK 711.  MARKERS: 3496 3497 3498 3499 3500 3501 3502
1324413 (0.263)	|0.154	0.061	0.009	0.030	0.000	0.003|
1322431 (0.243)	|0.101	0.090	0.040	0.005	0.004	0.003|
2212413 (0.209)	|0.075	0.089	0.028	0.004	0.010	0.001|
1322413 (0.137)	|0.073	0.045	0.004	0.007	0.004	0.001|
1322113 (0.107)	|0.024	0.044	0.016	0.007	0.008	0.004|
2222413 (0.036)	|0.008	0.020	0.005	0.000	0.001	0.000|
Multiallelic Dprime: 0.228
BLOCK 712.  MARKERS: 3503 3504 3505 3506 3507 3508 3509 3510 3511 3512 3513 3514 3515 3516 3517 3518
3342134221334123 (0.437)	|0.353	0.080	0.003|
1124413432111313 (0.353)	|0.275	0.065	0.014|
1124413432111312 (0.103)	|0.022	0.081	0.000|
1342134221331123 (0.055)	|0.048	0.005	0.000|
3342134221331123 (0.027)	|0.015	0.000	0.013|
3124413432111313 (0.013)	|0.003	0.010	0.000|
Multiallelic Dprime: 0.339
BLOCK 713.  MARKERS: 3522 3523
33 (0.722)	|0.567	0.033	0.115	0.001	0.000|
12 (0.246)	|0.002	0.133	0.000	0.109	0.001|
32 (0.031)	|0.003	0.011	0.000	0.000	0.017|
Multiallelic Dprime: 0.927
BLOCK 714.  MARKERS: 3524 3525 3526 3527 3528 3529
133422 (0.571)	|0.382	0.179	0.000	0.000	0.002	0.000	0.000|
233422 (0.177)	|0.005	0.135	0.000	0.000	0.019	0.003	0.000|
111242 (0.115)	|0.000	0.000	0.107	0.000	0.000	0.000	0.000|
233424 (0.110)	|0.000	0.000	0.000	0.095	0.000	0.000	0.010|
111422 (0.019)	|0.000	0.000	0.000	0.000	0.000	0.012	0.000|
Multiallelic Dprime: 0.779
BLOCK 715.  MARKERS: 3530 3531 3532 3533 3534 3535 3536 3537 3538 3539 3540 3541 3542
2233243144313 (0.394)	|0.016	0.369	0.006|
3213213144311 (0.317)	|0.254	0.048	0.014|
3111214321123 (0.107)	|0.060	0.000	0.047|
3213113144313 (0.095)	|0.075	0.009	0.009|
3211214321123 (0.022)	|0.005	0.000	0.016|
3213243144313 (0.015)	|0.014	0.002	0.000|
3113113144313 (0.011)	|0.011	0.000	0.000|
Multiallelic Dprime: 0.748
BLOCK 716.  MARKERS: 3543 3544 3545 3546
3321 (0.448)	|0.334	0.000	0.000	0.001	0.069	0.000	0.012|
2133 (0.437)	|0.001	0.274	0.103	0.000	0.000	0.060	0.000|
3323 (0.105)	|0.000	0.011	0.002	0.079	0.002	0.001	0.000|
Multiallelic Dprime: 0.966
BLOCK 717.  MARKERS: 3548 3549 3550 3551 3552 3553 3554 3555 3556 3557 3558
33422134443 (0.335)	|0.321	0.015|
11131312221 (0.286)	|0.279	0.004|
11131312223 (0.104)	|0.084	0.019|
13431312423 (0.082)	|0.016	0.065|
11431312423 (0.075)	|0.069	0.000|
11131312423 (0.062)	|0.046	0.015|
11431312223 (0.013)	|0.013	0.000|
Multiallelic Dprime: 0.663
BLOCK 718.  MARKERS: 3560 3561
34 (0.868)	|0.429	0.306	0.127	0.007|
11 (0.120)	|0.101	0.016	0.004	0.000|
Multiallelic Dprime: 0.647
BLOCK 719.  MARKERS: 3562 3563 3564 3565
2112 (0.531)	|0.392	0.010	0.006	0.114|
4112 (0.323)	|0.043	0.271	0.002	0.003|
4334 (0.131)	|0.007	0.011	0.113	0.000|
4312 (0.011)	|0.005	0.000	0.000	0.001|
Multiallelic Dprime: 0.835
BLOCK 720.  MARKERS: 3566 3567 3568 3569 3570 3571 3572 3573 3574 3575 3576
11433213331 (0.447)	|0.357	0.059	0.034|
11313331313 (0.291)	|0.087	0.136	0.069|
33332211133 (0.122)	|0.053	0.056	0.014|
11332211133 (0.118)	|0.068	0.025	0.025|
Multiallelic Dprime: 0.391
BLOCK 721.  MARKERS: 3577 3578
44 (0.577)	|0.300	0.059	0.122	0.083	0.002	0.003	0.000|
42 (0.277)	|0.010	0.185	0.047	0.023	0.002	0.000	0.002|
22 (0.145)	|0.005	0.015	0.043	0.002	0.056	0.012	0.012|
Multiallelic Dprime: 0.590
BLOCK 722.  MARKERS: 3579 3580 3581 3582 3583 3584 3585 3586
22321212 (0.315)	|0.280	0.002	0.010	0.008	0.003	0.000	0.002	0.000|
44323421 (0.259)	|0.004	0.009	0.056	0.104	0.003	0.048	0.024	0.010|
24323421 (0.213)	|0.003	0.094	0.093	0.000	0.003	0.009	0.005	0.001|
22113422 (0.108)	|0.007	0.003	0.001	0.000	0.081	0.015	0.000	0.000|
22323422 (0.059)	|0.000	0.055	0.000	0.000	0.000	0.000	0.000	0.000|
22123422 (0.015)	|0.000	0.011	0.000	0.002	0.000	0.001	0.000	0.000|
22123421 (0.015)	|0.000	0.000	0.000	0.001	0.000	0.011	0.001	0.000|
Multiallelic Dprime: 0.797
BLOCK 723.  MARKERS: 3587 3588 3589 3590 3591 3592 3593 3594 3595 3596
4422342232 (0.298)	|0.121	0.157	0.017|
4332324232 (0.176)	|0.077	0.078	0.021|
4332122232 (0.162)	|0.105	0.044	0.011|
4332322114 (0.115)	|0.027	0.035	0.053|
2334322232 (0.098)	|0.031	0.057	0.010|
4332322232 (0.087)	|0.044	0.037	0.003|
4332322132 (0.033)	|0.017	0.015	0.001|
4332322214 (0.010)	|0.000	0.000	0.011|
Multiallelic Dprime: 0.222
BLOCK 724.  MARKERS: 3599 3600 3601 3602 3603
21114 (0.429)	|0.256	0.076	0.036	0.029	0.004	0.014|
42322 (0.428)	|0.285	0.026	0.057	0.040	0.000	0.008|
42324 (0.129)	|0.057	0.033	0.006	0.004	0.022	0.000|
Multiallelic Dprime: 0.195
BLOCK 725.  MARKERS: 3608 3609 3610 3611 3612 3613 3614 3615 3616 3617 3618 3619 3620 3621 3622 3623
3233123134211311 (0.609)	|0.607	0.000|
1233111313443132 (0.136)	|0.000	0.135|
3411313313443312 (0.098)	|0.099	0.000|
3233113313443312 (0.074)	|0.000	0.074|
3233113134411312 (0.028)	|0.028	0.000|
3233113134211311 (0.023)	|0.023	0.000|
Multiallelic Dprime: 1.000
BLOCK 726.  MARKERS: 3624 3625
34 (0.773)	|0.447	0.317|
12 (0.227)	|0.072	0.153|
Multiallelic Dprime: 0.389
BLOCK 727.  MARKERS: 3626 3627 3628
223 (0.519)	|0.352	0.167|
141 (0.469)	|0.313	0.157|
Multiallelic Dprime: 0.018
BLOCK 728.  MARKERS: 3629 3630
41 (0.670)	|0.652	0.007	0.011|
23 (0.330)	|0.006	0.221	0.103|
Multiallelic Dprime: 0.954
BLOCK 729.  MARKERS: 3632 3633
23 (0.659)	|0.354	0.108	0.191	0.000	0.000|
43 (0.228)	|0.006	0.187	0.002	0.000	0.023|
42 (0.113)	|0.000	0.000	0.000	0.111	0.000|
Multiallelic Dprime: 0.853
BLOCK 730.  MARKERS: 3634 3635 3636 3637 3638 3639 3640
3244232 (0.359)	|0.056	0.189	0.010	0.087	0.017|
3244214 (0.295)	|0.283	0.002	0.002	0.002	0.000|
3244432 (0.193)	|0.085	0.014	0.083	0.004	0.005|
1122232 (0.111)	|0.005	0.008	0.062	0.028	0.006|
1242232 (0.023)	|0.002	0.000	0.000	0.020	0.000|
Multiallelic Dprime: 0.694
BLOCK 731.  MARKERS: 3642 3643 3644 3645 3646 3647 3648
4123424 (0.438)	|0.087	0.183	0.058	0.098	0.011|
2113424 (0.225)	|0.032	0.041	0.030	0.082	0.035|
2323222 (0.159)	|0.002	0.002	0.101	0.002	0.051|
2111444 (0.140)	|0.131	0.003	0.001	0.002	0.002|
2123424 (0.027)	|0.004	0.015	0.000	0.001	0.002|
Multiallelic Dprime: 0.509
BLOCK 732.  MARKERS: 3649 3650 3651 3652 3653
23223 (0.258)	|0.233	0.017	0.010|
11421 (0.245)	|0.232	0.000	0.015|
11241 (0.192)	|0.079	0.114	0.000|
13223 (0.185)	|0.038	0.065	0.080|
11223 (0.105)	|0.088	0.014	0.003|
Multiallelic Dprime: 0.635
BLOCK 733.  MARKERS: 3656 3657 3658
122 (0.672)	|0.343	0.229	0.054	0.040|
144 (0.216)	|0.019	0.011	0.120	0.061|
322 (0.113)	|0.001	0.045	0.055	0.009|
Multiallelic Dprime: 0.621
BLOCK 734.  MARKERS: 3659 3660 3661 3662 3663 3664 3665
4243213 (0.363)	|0.318	0.037	0.004	0.004|
4441221 (0.284)	|0.092	0.186	0.001	0.006|
2421421 (0.232)	|0.019	0.044	0.163	0.000|
4421221 (0.110)	|0.028	0.080	0.000	0.002|
Multiallelic Dprime: 0.649
BLOCK 735.  MARKERS: 3666 3667 3668 3669
1431 (0.459)	|0.146	0.221	0.045	0.042	0.006|
1231 (0.351)	|0.098	0.010	0.119	0.094	0.030|
3213 (0.172)	|0.009	0.008	0.052	0.004	0.098|
1211 (0.013)	|0.007	0.002	0.004	0.000	0.000|
Multiallelic Dprime: 0.513
BLOCK 736.  MARKERS: 3671 3672 3673 3674 3675 3676 3677
2332434 (0.262)	|0.003	0.255	0.001	0.000|
3332444 (0.241)	|0.000	0.035	0.203	0.000|
2111232 (0.221)	|0.167	0.052	0.000	0.000|
2311232 (0.139)	|0.138	0.000	0.000	0.000|
2332432 (0.136)	|0.117	0.008	0.000	0.011|
Multiallelic Dprime: 0.843
BLOCK 737.  MARKERS: 3678 3679 3680 3681
2122 (0.428)	|0.234	0.068	0.126|
4313 (0.352)	|0.344	0.004	0.003|
4323 (0.206)	|0.043	0.162	0.002|
4322 (0.012)	|0.011	0.000	0.000|
Multiallelic Dprime: 0.626
BLOCK 738.  MARKERS: 3682 3683
23 (0.633)	|0.414	0.180	0.021	0.019|
41 (0.232)	|0.009	0.056	0.167	0.000|
21 (0.134)	|0.107	0.006	0.018	0.000|
Multiallelic Dprime: 0.539
BLOCK 739.  MARKERS: 3686 3687 3688 3689 3690
22431 (0.530)	|0.221	0.022	0.131	0.115	0.019	0.010|
22441 (0.242)	|0.069	0.100	0.006	0.020	0.035	0.009|
44243 (0.205)	|0.155	0.036	0.006	0.000	0.004	0.000|
24243 (0.019)	|0.018	0.000	0.000	0.000	0.000	0.000|
Multiallelic Dprime: 0.473
BLOCK 740.  MARKERS: 3694 3695 3696 3697 3698 3699 3700 3701
22112131 (0.468)	|0.123	0.342|
44112313 (0.159)	|0.154	0.004|
24232131 (0.143)	|0.136	0.007|
44114313 (0.135)	|0.135	0.000|
24112313 (0.057)	|0.057	0.000|
24112131 (0.020)	|0.000	0.020|
Multiallelic Dprime: 0.896
BLOCK 741.  MARKERS: 3702 3703 3704 3705 3706
42231 (0.614)	|0.570	0.039	0.002|
24413 (0.385)	|0.012	0.314	0.059|
Multiallelic Dprime: 0.903
BLOCK 742.  MARKERS: 3707 3708 3709 3710 3711 3712 3713
1133131 (0.581)	|0.386	0.129	0.000	0.060|
3341312 (0.355)	|0.057	0.217	0.077	0.002|
1131311 (0.061)	|0.000	0.059	0.000	0.002|
Multiallelic Dprime: 0.627
BLOCK 743.  MARKERS: 3715 3716 3717 3718 3719
32114 (0.445)	|0.083	0.254	0.083	0.006	0.005	0.007|
43231 (0.406)	|0.216	0.053	0.085	0.040	0.008	0.002|
32214 (0.077)	|0.026	0.004	0.037	0.001	0.007	0.002|
33231 (0.063)	|0.036	0.005	0.022	0.000	0.000	0.000|
Multiallelic Dprime: 0.428
BLOCK 744.  MARKERS: 3720 3721 3722 3723 3724 3725
343144 (0.360)	|0.000	0.361	0.000	0.000|
122322 (0.321)	|0.308	0.000	0.014	0.000|
343122 (0.230)	|0.000	0.003	0.137	0.090|
322322 (0.048)	|0.047	0.000	0.000	0.000|
143122 (0.020)	|0.015	0.000	0.000	0.005|
342322 (0.011)	|0.011	0.000	0.000	0.000|
Multiallelic Dprime: 0.965
BLOCK 745.  MARKERS: 3726 3727 3728
431 (0.380)	|0.154	0.124	0.040	0.038	0.018	0.002|
411 (0.366)	|0.149	0.106	0.079	0.009	0.012	0.005|
234 (0.157)	|0.097	0.052	0.000	0.005	0.000	0.002|
434 (0.095)	|0.072	0.010	0.006	0.001	0.001	0.002|
Multiallelic Dprime: 0.221
BLOCK 746.  MARKERS: 3729 3730 3731 3732 3733
24414 (0.471)	|0.108	0.333	0.030|
32231 (0.291)	|0.272	0.014	0.005|
22231 (0.126)	|0.105	0.019	0.002|
22431 (0.054)	|0.050	0.004	0.000|
22434 (0.031)	|0.017	0.012	0.002|
24431 (0.012)	|0.012	0.000	0.000|
Multiallelic Dprime: 0.739
BLOCK 747.  MARKERS: 3735 3736
24 (0.567)	|0.312	0.137	0.118|
41 (0.392)	|0.171	0.112	0.109|
21 (0.039)	|0.007	0.009	0.023|
Multiallelic Dprime: 0.132
BLOCK 748.  MARKERS: 3739 3740 3741
242 (0.491)	|0.214	0.125	0.085	0.067|
224 (0.258)	|0.085	0.060	0.070	0.043|
142 (0.250)	|0.085	0.054	0.066	0.046|
Multiallelic Dprime: 0.111
BLOCK 749.  MARKERS: 3751 3752 3753
432 (0.384)	|0.226	0.041	0.005	0.017	0.087|
232 (0.238)	|0.036	0.113	0.000	0.086	0.000|
434 (0.221)	|0.216	0.005	0.000	0.000	0.000|
412 (0.156)	|0.001	0.002	0.131	0.000	0.013|
Multiallelic Dprime: 0.695
BLOCK 750.  MARKERS: 3754 3755 3756 3757 3758 3759
222334 (0.479)	|0.008	0.223	0.240	0.009|
224134 (0.161)	|0.065	0.028	0.014	0.053|
422132 (0.137)	|0.136	0.000	0.000	0.000|
222314 (0.103)	|0.062	0.012	0.008	0.021|
242334 (0.100)	|0.003	0.001	0.008	0.088|
Multiallelic Dprime: 0.740
BLOCK 751.  MARKERS: 3760 3761 3762
342 (0.278)	|0.124	0.068	0.059	0.020	0.004|
322 (0.276)	|0.092	0.093	0.069	0.011	0.001|
122 (0.273)	|0.152	0.077	0.028	0.000	0.013|
321 (0.174)	|0.033	0.093	0.042	0.002	0.000|
Multiallelic Dprime: 0.216
BLOCK 752.  MARKERS: 3764 3765 3766 3767 3768 3769
444212 (0.401)	|0.210	0.184	0.006|
121314 (0.331)	|0.223	0.103	0.005|
421232 (0.199)	|0.005	0.004	0.190|
421312 (0.031)	|0.032	0.000	0.000|
444214 (0.018)	|0.015	0.002	0.000|
Multiallelic Dprime: 0.499
BLOCK 753.  MARKERS: 3770 3771
23 (0.493)	|0.246	0.220	0.027|
24 (0.297)	|0.106	0.085	0.106|
14 (0.208)	|0.025	0.030	0.153|
Multiallelic Dprime: 0.387
BLOCK 754.  MARKERS: 3773 3774
13 (0.379)	|0.240	0.111	0.025|
11 (0.335)	|0.138	0.150	0.047|
31 (0.286)	|0.132	0.123	0.030|
Multiallelic Dprime: 0.173
BLOCK 755.  MARKERS: 3777 3778 3779
313 (0.510)	|0.443	0.067|
123 (0.383)	|0.039	0.343|
311 (0.102)	|0.074	0.027|
Multiallelic Dprime: 0.716
BLOCK 756.  MARKERS: 3780 3781 3782
344 (0.558)	|0.246	0.232	0.080|
121 (0.437)	|0.208	0.171	0.058|
Multiallelic Dprime: 0.036
BLOCK 757.  MARKERS: 3785 3786
24 (0.460)	|0.225	0.210	0.024|
43 (0.403)	|0.328	0.069	0.006|
23 (0.137)	|0.031	0.104	0.002|
Multiallelic Dprime: 0.395
BLOCK 758.  MARKERS: 3787 3788
23 (0.584)	|0.270	0.264	0.047|
42 (0.383)	|0.207	0.104	0.071|
43 (0.032)	|0.025	0.006	0.000|
Multiallelic Dprime: 0.208
BLOCK 759.  MARKERS: 3793 3794
33 (0.503)	|0.454	0.037	0.012|
11 (0.377)	|0.059	0.207	0.107|
31 (0.118)	|0.096	0.023	0.000|
Multiallelic Dprime: 0.712
BLOCK 760.  MARKERS: 3795 3796
21 (0.611)	|0.428	0.082	0.004	0.089|
24 (0.267)	|0.069	0.063	0.128	0.000|
34 (0.118)	|0.002	0.094	0.000	0.023|
Multiallelic Dprime: 0.602
BLOCK 761.  MARKERS: 3798 3799 3800 3801 3802 3803 3804
3333112 (0.504)	|0.316	0.034	0.153|
2133112 (0.240)	|0.049	0.184	0.007|
3113332 (0.130)	|0.122	0.001	0.009|
3331114 (0.112)	|0.005	0.108	0.000|
Multiallelic Dprime: 0.654
BLOCK 762.  MARKERS: 3805 3806
42 (0.495)	|0.008	0.174	0.113	0.050	0.052	0.093|
41 (0.328)	|0.304	0.000	0.000	0.000	0.017	0.000|
32 (0.176)	|0.005	0.064	0.025	0.049	0.029	0.000|
Multiallelic Dprime: 0.691
BLOCK 763.  MARKERS: 3807 3808 3809 3810 3811 3812 3813 3814 3815
214413231 (0.319)	|0.000	0.315	0.000	0.000|
412231412 (0.236)	|0.197	0.000	0.000	0.038|
212431212 (0.139)	|0.000	0.000	0.139	0.000|
432231412 (0.103)	|0.101	0.000	0.000	0.000|
212231412 (0.099)	|0.101	0.000	0.000	0.000|
212431211 (0.093)	|0.000	0.000	0.001	0.090|
Multiallelic Dprime: 0.943
BLOCK 764.  MARKERS: 3816 3817 3818 3819 3820 3821 3822
1231324 (0.411)	|0.273	0.085	0.054|
4441321 (0.317)	|0.214	0.063	0.039|
1231321 (0.140)	|0.076	0.018	0.046|
1232241 (0.128)	|0.103	0.000	0.024|
Multiallelic Dprime: 0.137
BLOCK 765.  MARKERS: 3827 3828
13 (0.668)	|0.359	0.163	0.146|
33 (0.170)	|0.087	0.056	0.027|
31 (0.162)	|0.073	0.047	0.042|
Multiallelic Dprime: 0.071
BLOCK 766.  MARKERS: 3829 3830
31 (0.519)	|0.369	0.137	0.013|
11 (0.265)	|0.187	0.078	0.000|
32 (0.216)	|0.002	0.008	0.206|
Multiallelic Dprime: 0.542
BLOCK 767.  MARKERS: 3831 3832
32 (0.558)	|0.310	0.160	0.089|
12 (0.226)	|0.132	0.064	0.030|
14 (0.216)	|0.126	0.059	0.031|
Multiallelic Dprime: 0.037
BLOCK 768.  MARKERS: 3833 3834
21 (0.568)	|0.324	0.057	0.052	0.125|
23 (0.283)	|0.075	0.129	0.070	0.007|
33 (0.149)	|0.017	0.050	0.079	0.003|
Multiallelic Dprime: 0.509
BLOCK 769.  MARKERS: 3835 3836 3837 3838
3312 (0.420)	|0.349	0.035	0.026	0.001	0.001|
3332 (0.231)	|0.104	0.027	0.092	0.004	0.004|
1312 (0.201)	|0.011	0.183	0.003	0.000	0.000|
3134 (0.135)	|0.004	0.018	0.000	0.107	0.004|
Multiallelic Dprime: 0.682
BLOCK 770.  MARKERS: 3839 3840 3841 3842 3843 3844
322143 (0.469)	|0.396	0.061	0.013|
422124 (0.267)	|0.116	0.048	0.103|
323444 (0.125)	|0.078	0.020	0.029|
342144 (0.115)	|0.008	0.101	0.005|
322144 (0.011)	|0.003	0.000	0.008|
Multiallelic Dprime: 0.486
BLOCK 771.  MARKERS: 3846 3847 3848
423 (0.608)	|0.259	0.135	0.121	0.092|
421 (0.233)	|0.056	0.086	0.040	0.051|
243 (0.157)	|0.059	0.022	0.046	0.023|
Multiallelic Dprime: 0.155
BLOCK 772.  MARKERS: 3850 3851 3852 3853 3854 3855 3856 3857
41123111 (0.374)	|0.212	0.000	0.000	0.144	0.000	0.000	0.003	0.000	0.000|
42323333 (0.243)	|0.032	0.022	0.000	0.000	0.100	0.085	0.000	0.000	0.000|
41122111 (0.206)	|0.002	0.000	0.144	0.000	0.000	0.000	0.018	0.021	0.012|
22313111 (0.167)	|0.000	0.152	0.000	0.000	0.000	0.000	0.000	0.000	0.000|
Multiallelic Dprime: 0.915
BLOCK 773.  MARKERS: 3858 3859 3860 3861 3862 3863 3864 3865 3866 3867 3868 3869 3870 3871 3872 3873 3874 3875 3876 3877 3878 3879 3880 3881 3882 3883 3884 3885 3886 3887 3888
1214134233311244112123443132122 (0.251)	|0.229	0.011	0.007	0.000|
1442412211311444114123422233122 (0.173)	|0.004	0.004	0.168	0.000|
1242414233234241334341343233124 (0.147)	|0.136	0.007	0.000	0.002|
3214434433311244114143443233124 (0.142)	|0.004	0.136	0.003	0.001|
1242414233234221134141343243244 (0.104)	|0.012	0.089	0.000	0.001|
1242414233231221134141343233244 (0.085)	|0.000	0.083	0.001	0.000|
1242412211311444114123422233122 (0.020)	|0.000	0.000	0.021	0.000|
1242414233234241334341343233122 (0.020)	|0.016	0.001	0.000	0.002|
1242414233234241334341343233144 (0.013)	|0.000	0.011	0.000	0.000|
Multiallelic Dprime: 0.902
BLOCK 774.  MARKERS: 3891 3892 3893 3894
3131 (0.412)	|0.227	0.131	0.030	0.020|
3333 (0.362)	|0.133	0.158	0.016	0.056|
1111 (0.207)	|0.053	0.031	0.103	0.020|
3111 (0.017)	|0.004	0.006	0.003	0.005|
Multiallelic Dprime: 0.284
BLOCK 775.  MARKERS: 3896 3897 3898
242 (0.416)	|0.305	0.111|
232 (0.327)	|0.229	0.095|
434 (0.152)	|0.102	0.048|
432 (0.101)	|0.039	0.055|
Multiallelic Dprime: 0.125
BLOCK 776.  MARKERS: 3900 3901 3902
423 (0.676)	|0.552	0.088	0.004	0.000	0.011|
241 (0.310)	|0.105	0.147	0.038	0.011	0.000|
Multiallelic Dprime: 0.513
BLOCK 777.  MARKERS: 3904 3905 3906 3907 3908 3909
134112 (0.664)	|0.360	0.012	0.293|
212344 (0.239)	|0.007	0.220	0.012|
212144 (0.048)	|0.000	0.048	0.000|
134344 (0.012)	|0.000	0.012	0.000|
132144 (0.011)	|0.000	0.011	0.000|
Multiallelic Dprime: 0.918
BLOCK 778.  MARKERS: 3910 3911
13 (0.374)	|0.320	0.047	0.007|
33 (0.318)	|0.101	0.130	0.088|
11 (0.308)	|0.105	0.193	0.009|
Multiallelic Dprime: 0.485
BLOCK 779.  MARKERS: 3914 3915
13 (0.526)	|0.505	0.002	0.019|
43 (0.370)	|0.026	0.266	0.077|
41 (0.104)	|0.001	0.000	0.103|
Multiallelic Dprime: 0.855
BLOCK 780.  MARKERS: 3917 3918
11 (0.531)	|0.485	0.036	0.010|
32 (0.268)	|0.218	0.048	0.000|
12 (0.199)	|0.128	0.070	0.000|
Multiallelic Dprime: 0.337
BLOCK 781.  MARKERS: 3920 3921 3922 3923 3924 3925 3926 3927 3928
133414444 (0.830)	|0.437	0.251	0.037	0.058	0.036|
341242122 (0.154)	|0.090	0.019	0.028	0.008	0.003|
141242122 (0.010)	|0.003	0.000	0.007	0.000	0.000|
Multiallelic Dprime: 0.275
BLOCK 782.  MARKERS: 3930 3931 3932 3933 3934 3935 3936 3937
34222211 (0.533)	|0.470	0.042	0.007	0.003	0.009|
33444423 (0.272)	|0.048	0.214	0.004	0.002	0.003|
33444421 (0.073)	|0.004	0.000	0.055	0.004	0.008|
14422211 (0.067)	|0.002	0.019	0.001	0.027	0.017|
14422411 (0.041)	|0.004	0.002	0.008	0.021	0.007|
Multiallelic Dprime: 0.738
BLOCK 783.  MARKERS: 3940 3941 3942 3943 3944 3945 3946 3947 3948
213322413 (0.526)	|0.459	0.004	0.065|
443214222 (0.280)	|0.001	0.274	0.005|
443224223 (0.080)	|0.067	0.000	0.013|
411324423 (0.061)	|0.004	0.000	0.056|
411324223 (0.047)	|0.000	0.000	0.046|
Multiallelic Dprime: 0.810
BLOCK 784.  MARKERS: 3949 3950
44 (0.534)	|0.534	0.000	0.000|
22 (0.280)	|0.000	0.196	0.084|
24 (0.186)	|0.150	0.000	0.037|
Multiallelic Dprime: 0.888
BLOCK 785.  MARKERS: 3951 3952 3953
142 (0.685)	|0.589	0.040	0.054|
144 (0.195)	|0.000	0.197	0.000|
234 (0.120)	|0.000	0.000	0.120|
Multiallelic Dprime: 0.906
BLOCK 786.  MARKERS: 3954 3955
13 (0.588)	|0.397	0.070	0.111	0.003|
11 (0.238)	|0.011	0.182	0.036	0.006|
23 (0.174)	|0.022	0.101	0.046	0.004|
Multiallelic Dprime: 0.591
BLOCK 787.  MARKERS: 3956 3957 3958 3959 3960 3961
123122 (0.430)	|0.000	0.424|
342234 (0.352)	|0.352	0.000|
122222 (0.193)	|0.193	0.000|
323122 (0.013)	|0.000	0.012|
Multiallelic Dprime: 1.000
BLOCK 788.  MARKERS: 3962 3963
21 (0.557)	|0.063	0.315	0.105	0.041	0.017|
14 (0.435)	|0.365	0.035	0.022	0.003	0.000|
Multiallelic Dprime: 0.748
BLOCK 789.  MARKERS: 3965 3966 3967 3968 3969 3970 3971 3972
32232414 (0.431)	|0.348	0.011	0.071	0.000	0.000|
13112212 (0.353)	|0.003	0.338	0.003	0.001	0.000|
33214232 (0.129)	|0.002	0.020	0.072	0.034	0.000|
32232412 (0.044)	|0.042	0.001	0.000	0.000	0.000|
32112212 (0.016)	|0.000	0.000	0.000	0.000	0.017|
Multiallelic Dprime: 0.841
BLOCK 790.  MARKERS: 3973 3974 3975 3976 3977 3978 3979
3434241 (0.406)	|0.387	0.000	0.015	0.000|
2212334 (0.376)	|0.000	0.377	0.002	0.000|
2212331 (0.153)	|0.001	0.000	0.152	0.000|
2212241 (0.038)	|0.000	0.000	0.038	0.000|
3414241 (0.020)	|0.001	0.000	0.000	0.019|
Multiallelic Dprime: 0.978
BLOCK 791.  MARKERS: 3980 3981 3982 3983
3241 (0.390)	|0.263	0.127|
1422 (0.375)	|0.232	0.142|
3222 (0.209)	|0.156	0.052|
1222 (0.026)	|0.009	0.016|
Multiallelic Dprime: 0.106
BLOCK 792.  MARKERS: 3986 3987
34 (0.662)	|0.487	0.173|
12 (0.338)	|0.064	0.269|
Multiallelic Dprime: 0.655
BLOCK 793.  MARKERS: 3988 3989
24 (0.551)	|0.202	0.191	0.135	0.023|
13 (0.442)	|0.176	0.168	0.067	0.027|
Multiallelic Dprime: 0.093
BLOCK 794.  MARKERS: 3993 3994 3995 3996
1231 (0.381)	|0.011	0.372	0.000|
1211 (0.364)	|0.352	0.003	0.008|
3413 (0.201)	|0.090	0.000	0.111|
3411 (0.050)	|0.000	0.000	0.050|
Multiallelic Dprime: 0.862
BLOCK 795.  MARKERS: 3997 3998
43 (0.452)	|0.073	0.379	0.000|
44 (0.376)	|0.342	0.005	0.028|
23 (0.172)	|0.051	0.008	0.112|
Multiallelic Dprime: 0.789
BLOCK 796.  MARKERS: 4000 4001 4002
144 (0.467)	|0.000	0.280	0.187|
123 (0.392)	|0.386	0.003	0.000|
323 (0.141)	|0.135	0.002	0.000|
Multiallelic Dprime: 0.985
BLOCK 797.  MARKERS: 4003 4004
41 (0.522)	|0.336	0.146	0.039|
23 (0.285)	|0.126	0.149	0.011|
21 (0.187)	|0.004	0.011	0.173|
Multiallelic Dprime: 0.452
BLOCK 798.  MARKERS: 4006 4007
11 (0.469)	|0.314	0.000	0.000	0.115	0.022	0.000	0.000|
44 (0.308)	|0.000	0.266	0.001	0.000	0.000	0.021	0.013|
14 (0.223)	|0.000	0.001	0.217	0.000	0.000	0.000	0.000|
Multiallelic Dprime: 0.997
BLOCK 799.  MARKERS: 4008 4009 4010 4011 4012 4013 4014 4015 4016 4017 4018 4019 4020 4021 4022 4023 4024 4025 4026 4027 4028
323432432233244443244 (0.316)	|0.220	0.062	0.024	0.009|
131213111411422121114 (0.267)	|0.164	0.041	0.043	0.020|
121432432233244443244 (0.215)	|0.134	0.027	0.039	0.015|
123432432233244443242 (0.114)	|0.088	0.004	0.021	0.002|
123432432233244443244 (0.023)	|0.015	0.002	0.005	0.000|
131413111411422121114 (0.021)	|0.015	0.004	0.002	0.000|
131213111411422121214 (0.013)	|0.005	0.001	0.000	0.005|
Multiallelic Dprime: 0.151
BLOCK 800.  MARKERS: 4030 4031 4032
213 (0.658)	|0.358	0.290	0.008|
231 (0.145)	|0.093	0.052	0.000|
413 (0.143)	|0.055	0.085	0.002|
211 (0.054)	|0.026	0.028	0.000|
Multiallelic Dprime: 0.112
BLOCK 801.  MARKERS: 4037 4038 4039
123 (0.532)	|0.388	0.112	0.000	0.002	0.021|
341 (0.453)	|0.050	0.234	0.101	0.065	0.000|
323 (0.010)	|0.004	0.000	0.000	0.000	0.000|
Multiallelic Dprime: 0.670
BLOCK 802.  MARKERS: 4040 4041 4042 4043 4044 4045
243432 (0.442)	|0.322	0.090	0.014	0.017|
423434 (0.350)	|0.122	0.204	0.018	0.002|
421224 (0.101)	|0.015	0.025	0.056	0.003|
423432 (0.069)	|0.010	0.016	0.020	0.019|
223432 (0.021)	|0.005	0.007	0.009	0.000|
Multiallelic Dprime: 0.436
BLOCK 803.  MARKERS: 4048 4049 4050 4051 4052 4053 4054 4055 4056 4057 4058
12223414122 (0.481)	|0.461	0.019	0.000|
32223214124 (0.346)	|0.020	0.325	0.000|
34442232444 (0.118)	|0.062	0.000	0.058|
12223214122 (0.041)	|0.040	0.000	0.000|
Multiallelic Dprime: 0.859
BLOCK 804.  MARKERS: 4059 4060 4061 4062 4063
11142 (0.586)	|0.259	0.229	0.097|
24221 (0.347)	|0.178	0.117	0.051|
24122 (0.066)	|0.030	0.027	0.009|
Multiallelic Dprime: 0.074
BLOCK 805.  MARKERS: 4064 4065
12 (0.468)	|0.301	0.025	0.135	0.007|
14 (0.375)	|0.005	0.229	0.114	0.026|
34 (0.158)	|0.011	0.041	0.003	0.104|
Multiallelic Dprime: 0.640
BLOCK 806.  MARKERS: 4066 4067 4068 4069 4070
44334 (0.316)	|0.000	0.309	0.001	0.000|
44331 (0.293)	|0.186	0.000	0.108	0.000|
22334 (0.250)	|0.143	0.000	0.002	0.106|
44114 (0.137)	|0.134	0.000	0.004	0.000|
Multiallelic Dprime: 0.796
BLOCK 807.  MARKERS: 4071 4072 4073
431 (0.462)	|0.231	0.062	0.117	0.050|
443 (0.307)	|0.045	0.144	0.075	0.042|
433 (0.120)	|0.016	0.061	0.026	0.017|
333 (0.106)	|0.027	0.019	0.050	0.009|
Multiallelic Dprime: 0.317
BLOCK 808.  MARKERS: 4078 4079 4080
433 (0.322)	|0.046	0.245	0.030	0.000|
231 (0.287)	|0.074	0.020	0.180	0.012|
413 (0.269)	|0.211	0.020	0.036	0.001|
233 (0.119)	|0.092	0.017	0.010	0.000|
Multiallelic Dprime: 0.622
BLOCK 809.  MARKERS: 4081 4082 4083
111 (0.423)	|0.353	0.067|
311 (0.302)	|0.267	0.034|
133 (0.258)	|0.035	0.223|
131 (0.013)	|0.003	0.010|
Multiallelic Dprime: 0.639
BLOCK 810.  MARKERS: 4085 4086 4087
224 (0.659)	|0.519	0.130	0.011|
442 (0.338)	|0.058	0.279	0.002|
Multiallelic Dprime: 0.703
BLOCK 811.  MARKERS: 4088 4089
11 (0.577)	|0.559	0.000	0.018|
33 (0.410)	|0.004	0.396	0.010|
13 (0.013)	|0.000	0.009	0.000|
Multiallelic Dprime: 0.960
BLOCK 812.  MARKERS: 4090 4091
23 (0.564)	|0.390	0.174|
31 (0.405)	|0.369	0.035|
33 (0.028)	|0.009	0.019|
Multiallelic Dprime: 0.527
BLOCK 813.  MARKERS: 4092 4093
41 (0.770)	|0.751	0.011|
23 (0.228)	|0.053	0.172|
Multiallelic Dprime: 0.925
BLOCK 814.  MARKERS: 4095 4096 4097 4098 4099 4100
233144 (0.806)	|0.764	0.035|
411322 (0.181)	|0.012	0.170|
Multiallelic Dprime: 0.915
BLOCK 815.  MARKERS: 4101 4102
13 (0.783)	|0.741	0.037|
31 (0.211)	|0.023	0.179|
Multiallelic Dprime: 0.856
BLOCK 816.  MARKERS: 4103 4104 4105
423 (0.771)	|0.384	0.183	0.105	0.099|
234 (0.215)	|0.070	0.035	0.098	0.009|
Multiallelic Dprime: 0.324
BLOCK 817.  MARKERS: 4110 4111 4112
334 (0.459)	|0.330	0.047	0.082|
344 (0.219)	|0.057	0.084	0.077|
444 (0.204)	|0.058	0.128	0.019|
442 (0.108)	|0.005	0.102	0.001|
Multiallelic Dprime: 0.469
BLOCK 818.  MARKERS: 4114 4115
24 (0.455)	|0.200	0.158	0.097|
44 (0.365)	|0.108	0.186	0.070|
21 (0.180)	|0.101	0.056	0.023|
Multiallelic Dprime: 0.158
BLOCK 819.  MARKERS: 4117 4118
33 (0.409)	|0.000	0.178	0.162	0.000	0.000	0.030	0.026|
13 (0.400)	|0.389	0.000	0.000	0.000	0.000	0.000	0.000|
32 (0.190)	|0.000	0.018	0.000	0.117	0.037	0.000	0.000|
Multiallelic Dprime: 0.968
BLOCK 820.  MARKERS: 4119 4120 4121 4122 4123 4124 4125 4126 4127 4128 4129 4130 4131 4132 4133 4134 4135 4136 4137 4138
43443432242431311241 (0.386)	|0.151	0.084	0.035	0.118|
14141223244231113121 (0.198)	|0.047	0.008	0.142	0.000|
14131223144243131243 (0.162)	|0.098	0.054	0.006	0.003|
14141223214431311241 (0.118)	|0.002	0.079	0.037	0.000|
14141223214231131221 (0.037)	|0.006	0.031	0.000	0.000|
14141223244231131221 (0.030)	|0.010	0.018	0.002	0.000|
13443432242431311241 (0.026)	|0.001	0.002	0.024	0.000|
Multiallelic Dprime: 0.513
BLOCK 821.  MARKERS: 4139 4140 4141
431 (0.329)	|0.314	0.006	0.000	0.001	0.000|
231 (0.295)	|0.112	0.144	0.005	0.004	0.013|
234 (0.254)	|0.051	0.031	0.159	0.000	0.001|
411 (0.122)	|0.000	0.000	0.000	0.119	0.000|
Multiallelic Dprime: 0.753
BLOCK 822.  MARKERS: 4142 4143 4144 4145 4146 4147 4148 4149 4150 4151 4152 4153 4154 4155 4156 4157
1313443434413444 (0.475)
1131221412233222 (0.183)
1111241112233444 (0.165)
2111443412231444 (0.125)
1111443412233222 (0.014)
