# Supplementary material for: Genetic Structure of the Spanish Population
Source: BMC Genomics. 2010 May 25;11:326. doi: 10.1186/1471-2164-11-326 (PMC2887418; doi:10.1186/1471-2164-11-326)
Supplement: Additional file 1 — List of haplotype blocks across all autosomal chromosomes in the Spanish population. Each block is described by the SNPs that compose it, the major haplotypes with haplotypic frequencies, and the LD (D') among adjacent blocks. For each chromosome, the correspondence list between the SNP names and numbers is included in a separate table. [file 1471-2164-11-326-S1.ZIP › chr6q.GABRIELblocks]

BLOCK 1.  MARKERS: 2 3 4 5
4222 (0.373)	|0.150	0.005	0.126	0.000	0.040	0.031|
2222 (0.295)	|0.282	0.003	0.009	0.000	0.000	0.000|
4243 (0.197)	|0.008	0.171	0.017	0.000	0.000	0.000|
4422 (0.136)	|0.000	0.000	0.000	0.133	0.000	0.000|
Multiallelic Dprime: 0.775
BLOCK 2.  MARKERS: 6 7 8 9 10 11 12 13 14 15 16 17 18 19 20 21 22 23 24 25 26 27 28 29
441123214112234232113132 (0.433)	|0.422	0.000	0.010|
441123234112234232113132 (0.187)	|0.185	0.000	0.000|
442112231322112433311122 (0.151)	|0.000	0.152	0.000|
211223331324232423333333 (0.132)	|0.003	0.005	0.126|
442122231322112433311122 (0.040)	|0.000	0.041	0.000|
441123331122232433313132 (0.031)	|0.031	0.000	0.000|
Multiallelic Dprime: 0.961
BLOCK 3.  MARKERS: 30 31
22 (0.648)	|0.373	0.170	0.000	0.012	0.000	0.032	0.028	0.002|
32 (0.208)	|0.000	0.000	0.122	0.000	0.039	0.000	0.000	0.026|
23 (0.144)	|0.033	0.000	0.000	0.100	0.000	0.000	0.000	0.000|
Multiallelic Dprime: 0.880
BLOCK 4.  MARKERS: 33 34 35 36 37 38 39 40 41 42 43 44 45 46 47 48 49 50 51 52 53 54 55 56 57
4114441112423311432323423 (0.409)	|0.019	0.389	0.000|
2312121121343143212144124 (0.170)	|0.163	0.008	0.000|
2122424112323143212343144 (0.124)	|0.121	0.001	0.000|
2112421311341143214144124 (0.113)	|0.008	0.000	0.104|
2112424112323143212343124 (0.038)	|0.037	0.000	0.000|
2114421112323143212343124 (0.032)	|0.017	0.000	0.015|
4114441112423311432323424 (0.028)	|0.000	0.000	0.027|
2122424112323143212343124 (0.025)	|0.026	0.000	0.000|
Multiallelic Dprime: 0.930
BLOCK 5.  MARKERS: 58 59 60
223 (0.428)	|0.076	0.073	0.132	0.145|
243 (0.413)	|0.297	0.055	0.042	0.014|
324 (0.159)	|0.036	0.086	0.035	0.000|
Multiallelic Dprime: 0.500
BLOCK 6.  MARKERS: 61 62 63
211 (0.410)	|0.380	0.000	0.000	0.003	0.002	0.000|
413 (0.214)	|0.000	0.082	0.103	0.000	0.000	0.000|
411 (0.209)	|0.000	0.000	0.000	0.104	0.060	0.027|
433 (0.160)	|0.000	0.138	0.015	0.000	0.000	0.000|
Multiallelic Dprime: 0.932
BLOCK 7.  MARKERS: 64 65 66 67 68 69 70 71 72 73 74 75 76 77 78 79 80 81 82 83 84 85 86 87 88 89 90
313434341432243214423223431 (0.381)	|0.356	0.000	0.014|
142234123212343214423223414 (0.219)	|0.000	0.218	0.000|
142242123434211342421441131 (0.120)	|0.000	0.000	0.117|
313234141432243214133223431 (0.107)	|0.103	0.000	0.000|
112234141432243214123223431 (0.061)	|0.061	0.000	0.000|
313234141432243214123223431 (0.027)	|0.028	0.000	0.000|
Multiallelic Dprime: 0.961
BLOCK 8.  MARKERS: 91 92 93 94 95 96 97 98 99 100 101 102 103 104 105
112143212322221 (0.597)	|0.236	0.003	0.154	0.030	0.123	0.020	0.005	0.010|
112121431332424 (0.231)	|0.010	0.184	0.014	0.007	0.000	0.000	0.006	0.000|
333321431134441 (0.151)	|0.017	0.011	0.000	0.119	0.000	0.000	0.000	0.000|
Multiallelic Dprime: 0.815
BLOCK 9.  MARKERS: 107 108 109 110 111 112 113 114
31342224 (0.267)	|0.266	0.000|
13122242 (0.198)	|0.000	0.192|
33143224 (0.171)	|0.172	0.000|
13122244 (0.165)	|0.002	0.160|
13122444 (0.128)	|0.128	0.000|
13142224 (0.021)	|0.020	0.000|
13342224 (0.012)	|0.012	0.000|
33143244 (0.011)	|0.000	0.011|
Multiallelic Dprime: 0.997
BLOCK 10.  MARKERS: 115 116 117 118 119 120
222431 (0.620)	|0.238	0.182	0.130	0.010	0.042	0.000	0.001|
441112 (0.370)	|0.053	0.037	0.079	0.158	0.006	0.015	0.012|
Multiallelic Dprime: 0.500
BLOCK 11.  MARKERS: 121 122 123 124 125 126 127 128 129 130 131 132 133
2234314111131 (0.291)	|0.000	0.290|
4422243443313 (0.220)	|0.197	0.024|
2234243443313 (0.210)	|0.209	0.000|
2424243443313 (0.172)	|0.169	0.002|
2234314111133 (0.048)	|0.049	0.000|
2424243443311 (0.015)	|0.000	0.015|
2234343443313 (0.013)	|0.013	0.000|
Multiallelic Dprime: 0.922
BLOCK 12.  MARKERS: 134 135
11 (0.660)	|0.135	0.329	0.195|
23 (0.340)	|0.291	0.029	0.020|
Multiallelic Dprime: 0.750
BLOCK 13.  MARKERS: 136 137
43 (0.427)	|0.090	0.248	0.089|
22 (0.358)	|0.262	0.083	0.013|
23 (0.216)	|0.162	0.045	0.009|
Multiallelic Dprime: 0.490
BLOCK 14.  MARKERS: 140 141
34 (0.514)	|0.446	0.068|
32 (0.376)	|0.108	0.266|
14 (0.110)	|0.039	0.071|
Multiallelic Dprime: 0.584
BLOCK 15.  MARKERS: 145 146
43 (0.593)	|0.522	0.042	0.030|
22 (0.405)	|0.142	0.245	0.018|
Multiallelic Dprime: 0.646
BLOCK 16.  MARKERS: 148 149
31 (0.664)	|0.533	0.123	0.006|
14 (0.288)	|0.085	0.201	0.001|
11 (0.049)	|0.041	0.002	0.006|
Multiallelic Dprime: 0.475
BLOCK 17.  MARKERS: 150 151 152 153
2124 (0.657)	|0.585	0.061	0.004	0.000|
1411 (0.326)	|0.027	0.275	0.016	0.000|
2121 (0.014)	|0.002	0.000	0.000	0.012|
Multiallelic Dprime: 0.826
BLOCK 18.  MARKERS: 154 155 156 157 158
31111 (0.616)	|0.532	0.049	0.010|
43433 (0.336)	|0.095	0.227	0.000|
43133 (0.020)	|0.000	0.013	0.003|
43111 (0.013)	|0.010	0.000	0.000|
Multiallelic Dprime: 0.689
BLOCK 19.  MARKERS: 160 161 162 163 164 165 166 167 168 169 170 171 172 173 174 175 176
31212411334211123 (0.643)	|0.608	0.038	0.000|
23431234222132312 (0.291)	|0.016	0.273	0.000|
23411411334211123 (0.012)	|0.000	0.000	0.011|
Multiallelic Dprime: 0.906
BLOCK 20.  MARKERS: 177 178 179 180
3134 (0.649)	|0.585	0.056	0.008|
1211 (0.325)	|0.141	0.171	0.011|
3214 (0.015)	|0.015	0.000	0.000|
Multiallelic Dprime: 0.615
BLOCK 21.  MARKERS: 181 182
11 (0.746)	|0.333	0.233	0.010	0.068	0.088|
23 (0.229)	|0.003	0.013	0.140	0.072	0.002|
13 (0.021)	|0.000	0.003	0.019	0.000	0.000|
Multiallelic Dprime: 0.812
BLOCK 22.  MARKERS: 183 184 185 186 187 188 189 190
24111211 (0.335)	|0.194	0.132	0.007|
42111213 (0.249)	|0.228	0.016	0.001|
44111213 (0.167)	|0.150	0.009	0.004|
24333331 (0.140)	|0.086	0.011	0.044|
24111213 (0.091)	|0.074	0.002	0.014|
Multiallelic Dprime: 0.523
BLOCK 23.  MARKERS: 193 194 195
434 (0.746)	|0.439	0.307|
212 (0.171)	|0.058	0.112|
412 (0.072)	|0.006	0.065|
Multiallelic Dprime: 0.481
BLOCK 24.  MARKERS: 197 198
42 (0.508)	|0.297	0.146	0.029	0.021	0.010|
23 (0.491)	|0.260	0.058	0.100	0.046	0.022|
Multiallelic Dprime: 0.234
BLOCK 25.  MARKERS: 199 200 201 202 203 204 205 206 207 208 209 210
133124123332 (0.558)	|0.196	0.145	0.175	0.042|
231312123134 (0.204)	|0.085	0.050	0.033	0.036|
211312344322 (0.131)	|0.048	0.056	0.011	0.017|
231312123132 (0.067)	|0.019	0.036	0.002	0.009|
231312123334 (0.031)	|0.004	0.003	0.007	0.016|
Multiallelic Dprime: 0.208
BLOCK 26.  MARKERS: 213 214 215
221 (0.360)	|0.211	0.109	0.040|
423 (0.292)	|0.214	0.039	0.039|
223 (0.229)	|0.158	0.042	0.028|
211 (0.120)	|0.083	0.030	0.007|
Multiallelic Dprime: 0.151
BLOCK 27.  MARKERS: 217 218
11 (0.666)	|0.436	0.008	0.107	0.081	0.000	0.027|
41 (0.220)	|0.013	0.208	0.000	0.001	0.000	0.000|
43 (0.114)	|0.060	0.000	0.000	0.002	0.051	0.000|
Multiallelic Dprime: 0.765
BLOCK 28.  MARKERS: 219 220 221 222 223 224 225
1221243 (0.508)	|0.467	0.037	0.005|
3413243 (0.215)	|0.216	0.000	0.000|
1221334 (0.108)	|0.010	0.097	0.000|
1221234 (0.084)	|0.000	0.060	0.024|
3423243 (0.052)	|0.003	0.001	0.048|
3221243 (0.028)	|0.003	0.003	0.023|
Multiallelic Dprime: 0.824
BLOCK 29.  MARKERS: 226 227
44 (0.699)	|0.690	0.001	0.011|
12 (0.196)	|0.194	0.000	0.004|
14 (0.103)	|0.000	0.098	0.000|
Multiallelic Dprime: 0.867
BLOCK 30.  MARKERS: 228 229
32 (0.883)	|0.417	0.194	0.272|
11 (0.102)	|0.000	0.098	0.000|
12 (0.014)	|0.006	0.003	0.005|
Multiallelic Dprime: 0.862
BLOCK 31.  MARKERS: 230 231
21 (0.423)	|0.285	0.139|
41 (0.296)	|0.194	0.102|
24 (0.277)	|0.185	0.092|
Multiallelic Dprime: 0.013
BLOCK 32.  MARKERS: 233 234
22 (0.664)	|0.463	0.199|
44 (0.336)	|0.064	0.273|
Multiallelic Dprime: 0.641
BLOCK 33.  MARKERS: 235 236 237
143 (0.526)	|0.303	0.038	0.022	0.165|
321 (0.472)	|0.000	0.261	0.202	0.004|
Multiallelic Dprime: 0.879
BLOCK 34.  MARKERS: 238 239 240
232 (0.303)	|0.157	0.020	0.041	0.085|
313 (0.299)	|0.071	0.202	0.010	0.011|
213 (0.223)	|0.129	0.011	0.078	0.005|
233 (0.170)	|0.132	0.008	0.012	0.019|
Multiallelic Dprime: 0.466
BLOCK 35.  MARKERS: 241 242 243 244 245 246 247 248
11234423 (0.489)	|0.007	0.279	0.188	0.001|
23312333 (0.242)	|0.213	0.002	0.021	0.002|
11234421 (0.140)	|0.002	0.004	0.001	0.131|
11234433 (0.120)	|0.104	0.000	0.003	0.012|
Multiallelic Dprime: 0.889
BLOCK 36.  MARKERS: 249 250 251 252
3222 (0.330)	|0.252	0.016	0.037	0.014	0.000	0.011|
4241 (0.286)	|0.174	0.050	0.033	0.017	0.000	0.009|
4422 (0.215)	|0.024	0.081	0.100	0.000	0.000	0.000|
4222 (0.150)	|0.007	0.086	0.032	0.000	0.021	0.000|
Multiallelic Dprime: 0.506
BLOCK 37.  MARKERS: 253 254 255 256 257 258 259 260
24431313 (0.467)	|0.423	0.000	0.000	0.000	0.032	0.000	0.000|
21421214 (0.234)	|0.000	0.095	0.104	0.003	0.000	0.001	0.007|
14123224 (0.204)	|0.001	0.058	0.000	0.112	0.000	0.027	0.000|
24423224 (0.037)	|0.000	0.017	0.000	0.000	0.000	0.000	0.015|
14421214 (0.022)	|0.000	0.000	0.022	0.000	0.000	0.000	0.000|
24431314 (0.021)	|0.000	0.001	0.016	0.000	0.000	0.000	0.001|
Multiallelic Dprime: 0.913
BLOCK 38.  MARKERS: 261 262 263 264 265 266 267 268 269 270 271
13341113313 (0.428)	|0.077	0.337	0.000	0.000	0.000|
11342411341 (0.175)	|0.167	0.001	0.000	0.003	0.004|
31432441341 (0.147)	|0.102	0.011	0.028	0.003	0.000|
11342411141 (0.117)	|0.036	0.002	0.075	0.000	0.000|
13341111341 (0.032)	|0.028	0.000	0.003	0.000	0.000|
13342411341 (0.029)	|0.027	0.000	0.002	0.000	0.000|
11332441341 (0.023)	|0.002	0.003	0.000	0.012	0.002|
Multiallelic Dprime: 0.757
BLOCK 39.  MARKERS: 274 275 276 277 278 279 280 281 282 283 284 285 286 287 288 289 290 291 292 293 294
431313232213423123332 (0.459)	|0.199	0.247	0.013|
313131424331241211111 (0.361)	|0.301	0.022	0.038|
431313224331241211111 (0.120)	|0.014	0.049	0.058|
413131424331241211111 (0.020)	|0.002	0.001	0.018|
413113232213423123332 (0.010)	|0.000	0.001	0.008|
Multiallelic Dprime: 0.515
BLOCK 40.  MARKERS: 296 297
43 (0.531)	|0.157	0.185	0.033	0.145	0.007|
23 (0.328)	|0.127	0.071	0.110	0.012	0.003|
41 (0.142)	|0.083	0.024	0.018	0.005	0.008|
Multiallelic Dprime: 0.358
BLOCK 41.  MARKERS: 300 301 302 303 304 305 306 307 308
332344341 (0.364)	|0.176	0.049	0.141|
311332123 (0.278)	|0.001	0.278	0.000|
332234341 (0.162)	|0.020	0.004	0.138|
132344341 (0.162)	|0.152	0.003	0.007|
332344323 (0.018)	|0.002	0.000	0.016|
Multiallelic Dprime: 0.694
BLOCK 42.  MARKERS: 309 310
23 (0.353)	|0.335	0.000	0.000	0.001	0.000	0.000	0.000|
13 (0.343)	|0.006	0.248	0.000	0.055	0.024	0.000	0.000|
11 (0.304)	|0.125	0.000	0.138	0.000	0.000	0.016	0.013|
Multiallelic Dprime: 0.861
BLOCK 43.  MARKERS: 311 312 313 314 315 316 317 318 319 320 321 322 323
2222142222434 (0.466)	|0.374	0.007	0.084|
1444221243314 (0.250)	|0.001	0.247	0.000|
2244221442312 (0.137)	|0.003	0.000	0.134|
2222221222434 (0.057)	|0.050	0.001	0.005|
1444221243334 (0.024)	|0.022	0.000	0.002|
2244221222434 (0.016)	|0.016	0.000	0.000|
2222142242434 (0.014)	|0.013	0.000	0.000|
Multiallelic Dprime: 0.787
BLOCK 44.  MARKERS: 324 325 326
221 (0.518)	|0.195	0.187	0.078	0.052|
121 (0.249)	|0.071	0.092	0.054	0.028|
243 (0.229)	|0.110	0.074	0.018	0.025|
Multiallelic Dprime: 0.078
BLOCK 45.  MARKERS: 328 329 330 331
3222 (0.380)	|0.271	0.090	0.018|
2222 (0.352)	|0.229	0.120	0.004|
3241 (0.150)	|0.120	0.003	0.027|
3122 (0.106)	|0.022	0.085	0.000|
Multiallelic Dprime: 0.259
BLOCK 46.  MARKERS: 332 333
43 (0.649)	|0.573	0.075|
21 (0.300)	|0.114	0.187|
23 (0.050)	|0.050	0.000|
Multiallelic Dprime: 0.591
BLOCK 47.  MARKERS: 335 336
34 (0.737)	|0.552	0.109	0.046	0.019|
12 (0.262)	|0.196	0.046	0.009	0.000|
Multiallelic Dprime: 0.098
BLOCK 48.  MARKERS: 337 338 339 340 341
23141 (0.749)	|0.676	0.005	0.057	0.007	0.003|
41323 (0.155)	|0.023	0.089	0.042	0.000	0.000|
43121 (0.056)	|0.004	0.000	0.000	0.042	0.010|
23121 (0.019)	|0.000	0.013	0.000	0.001	0.003|
Multiallelic Dprime: 0.789
BLOCK 49.  MARKERS: 343 344 345 346
3414 (0.710)	|0.243	0.227	0.139	0.045	0.052	0.002|
1434 (0.111)	|0.065	0.005	0.014	0.013	0.003	0.012|
1211 (0.103)	|0.002	0.008	0.018	0.066	0.010	0.000|
1214 (0.054)	|0.001	0.006	0.018	0.007	0.022	0.000|
1414 (0.019)	|0.000	0.002	0.009	0.002	0.005	0.000|
Multiallelic Dprime: 0.406
BLOCK 50.  MARKERS: 349 350 351 352 353 354
432243 (0.313)	|0.045	0.267	0.000|
411131 (0.249)	|0.235	0.010	0.003|
432141 (0.197)	|0.067	0.003	0.127|
232141 (0.135)	|0.134	0.002	0.000|
432241 (0.091)	|0.007	0.080	0.003|
412131 (0.014)	|0.014	0.000	0.000|
Multiallelic Dprime: 0.809
BLOCK 51.  MARKERS: 355 356
23 (0.504)	|0.211	0.274	0.014|
43 (0.363)	|0.206	0.144	0.011|
21 (0.133)	|0.057	0.018	0.057|
Multiallelic Dprime: 0.228
BLOCK 52.  MARKERS: 357 358
11 (0.474)	|0.000	0.145	0.209	0.114	0.000	0.000|
33 (0.436)	|0.288	0.000	0.000	0.000	0.098	0.041|
31 (0.082)	|0.000	0.076	0.003	0.002	0.000	0.000|
Multiallelic Dprime: 0.917
BLOCK 53.  MARKERS: 359 360 361 362 363 364 365 366
32223211 (0.291)	|0.000	0.289	0.001|
14221221 (0.222)	|0.221	0.000	0.000|
32421223 (0.213)	|0.000	0.000	0.213|
14221121 (0.116)	|0.117	0.000	0.000|
12211221 (0.098)	|0.001	0.004	0.093|
32221223 (0.045)	|0.000	0.041	0.004|
Multiallelic Dprime: 0.985
BLOCK 54.  MARKERS: 367 368
23 (0.345)	|0.346	0.000|
13 (0.341)	|0.300	0.041|
21 (0.314)	|0.000	0.313|
Multiallelic Dprime: 0.883
BLOCK 55.  MARKERS: 369 370
34 (0.644)	|0.552	0.023	0.069|
12 (0.355)	|0.117	0.192	0.040|
Multiallelic Dprime: 0.563
BLOCK 56.  MARKERS: 371 372 373
211 (0.669)	|0.235	0.226	0.012	0.097	0.004	0.031	0.027	0.017|
223 (0.216)	|0.000	0.005	0.194	0.000	0.000	0.000	0.002	0.008|
111 (0.109)	|0.008	0.001	0.000	0.000	0.096	0.000	0.000	0.000|
Multiallelic Dprime: 0.906
BLOCK 57.  MARKERS: 374 375 376 377 378 379 380 381 382
112342143 (0.244)	|0.242	0.000|
132322223 (0.237)	|0.000	0.237|
112344121 (0.207)	|0.206	0.000|
134222223 (0.098)	|0.100	0.000|
432322223 (0.097)	|0.000	0.098|
112342123 (0.032)	|0.032	0.000|
112342121 (0.029)	|0.029	0.000|
112322223 (0.028)	|0.007	0.023|
Multiallelic Dprime: 0.989
BLOCK 58.  MARKERS: 383 384
32 (0.640)	|0.217	0.225	0.124	0.072|
14 (0.356)	|0.149	0.064	0.105	0.034|
Multiallelic Dprime: 0.189
BLOCK 59.  MARKERS: 385 386 387 388 389 390 391
3411411 (0.367)	|0.367	0.000|
1333233 (0.291)	|0.000	0.291|
1333231 (0.228)	|0.224	0.000|
1433233 (0.109)	|0.000	0.109|
Multiallelic Dprime: 1.000
BLOCK 60.  MARKERS: 392 393 394 395 396
43241 (0.595)	|0.335	0.257	0.004|
14423 (0.399)	|0.338	0.049	0.009|
Multiallelic Dprime: 0.560
BLOCK 61.  MARKERS: 397 398 399 400
3134 (0.673)	|0.238	0.258	0.177|
1343 (0.312)	|0.180	0.069	0.063|
3144 (0.014)	|0.000	0.003	0.011|
Multiallelic Dprime: 0.252
BLOCK 62.  MARKERS: 403 404
44 (0.419)	|0.273	0.022	0.004	0.008	0.089	0.022|
42 (0.330)	|0.011	0.038	0.152	0.047	0.027	0.053|
12 (0.251)	|0.004	0.129	0.003	0.084	0.018	0.005|
Multiallelic Dprime: 0.687
BLOCK 63.  MARKERS: 405 406 407 408 409 410
312123 (0.285)	|0.200	0.049	0.006	0.030|
312443 (0.190)	|0.059	0.091	0.021	0.015|
313441 (0.157)	|0.022	0.053	0.077	0.005|
132443 (0.139)	|0.019	0.006	0.113	0.002|
312441 (0.135)	|0.004	0.005	0.006	0.119|
312423 (0.081)	|0.012	0.054	0.006	0.009|
Multiallelic Dprime: 0.561
BLOCK 64.  MARKERS: 414 415 416
441 (0.316)	|0.277	0.027	0.008	0.000	0.001	0.000|
421 (0.263)	|0.007	0.249	0.004	0.004	0.000	0.000|
422 (0.235)	|0.007	0.002	0.011	0.117	0.067	0.030|
322 (0.182)	|0.012	0.008	0.158	0.003	0.000	0.000|
Multiallelic Dprime: 0.878
BLOCK 65.  MARKERS: 417 418 419 420 421 422 423 424
13243342 (0.304)	|0.288	0.005	0.007|
22421114 (0.290)	|0.003	0.146	0.140|
22221314 (0.181)	|0.170	0.000	0.007|
22421314 (0.124)	|0.004	0.121	0.000|
23243342 (0.070)	|0.002	0.000	0.066|
22241314 (0.030)	|0.003	0.000	0.026|
Multiallelic Dprime: 0.852
BLOCK 66.  MARKERS: 427 428 429
411 (0.471)	|0.283	0.085	0.050	0.053|
233 (0.269)	|0.047	0.043	0.104	0.078|
433 (0.251)	|0.095	0.126	0.010	0.014|
Multiallelic Dprime: 0.377
BLOCK 67.  MARKERS: 430 431 432 433 434
33241 (0.429)	|0.305	0.070	0.028	0.026|
33242 (0.257)	|0.062	0.180	0.001	0.003|
31242 (0.163)	|0.141	0.013	0.005	0.004|
13412 (0.145)	|0.028	0.112	0.004	0.000|
Multiallelic Dprime: 0.551
BLOCK 68.  MARKERS: 438 439 440 441
3341 (0.538)	|0.502	0.000	0.037|
4132 (0.376)	|0.244	0.127	0.000|
3342 (0.040)	|0.033	0.007	0.000|
3132 (0.033)	|0.018	0.015	0.000|
Multiallelic Dprime: 0.608
BLOCK 69.  MARKERS: 442 443
13 (0.806)	|0.420	0.189	0.004	0.104	0.081|
31 (0.152)	|0.002	0.000	0.115	0.033	0.000|
11 (0.038)	|0.000	0.000	0.033	0.000	0.000|
Multiallelic Dprime: 0.853
BLOCK 70.  MARKERS: 444 445 446 447 448
11211 (0.423)	|0.405	0.001	0.000	0.000	0.000	0.000	0.012|
23234 (0.189)	|0.007	0.162	0.000	0.018	0.000	0.000	0.001|
13434 (0.151)	|0.003	0.000	0.133	0.000	0.000	0.000	0.000|
13234 (0.136)	|0.001	0.006	0.000	0.074	0.030	0.021	0.000|
11214 (0.080)	|0.062	0.001	0.008	0.003	0.000	0.003	0.000|
Multiallelic Dprime: 0.909
BLOCK 71.  MARKERS: 449 450 451 452 453 454 455 456 457 458 459 460
244343321411 (0.491)	|0.203	0.093	0.128	0.033	0.025|
242321132131 (0.171)	|0.055	0.042	0.028	0.031	0.009|
222341132133 (0.145)	|0.025	0.095	0.010	0.010	0.000|
142121132131 (0.094)	|0.011	0.029	0.038	0.002	0.013|
242343322431 (0.033)	|0.012	0.005	0.011	0.003	0.000|
142321132131 (0.024)	|0.001	0.009	0.008	0.000	0.006|
242121132131 (0.016)	|0.008	0.002	0.002	0.003	0.002|
Multiallelic Dprime: 0.286
BLOCK 72.  MARKERS: 461 462 463 464 465
41333 (0.321)	|0.282	0.007	0.032|
21333 (0.282)	|0.267	0.001	0.015|
43211 (0.237)	|0.011	0.226	0.000|
41331 (0.085)	|0.001	0.005	0.078|
41211 (0.055)	|0.000	0.000	0.056|
Multiallelic Dprime: 0.847
BLOCK 73.  MARKERS: 466 467
32 (0.570)	|0.539	0.006	0.024	0.001|
12 (0.246)	|0.016	0.191	0.039	0.000|
14 (0.184)	|0.024	0.001	0.089	0.070|
Multiallelic Dprime: 0.831
BLOCK 74.  MARKERS: 468 469 470
131 (0.580)	|0.281	0.148	0.137	0.012|
134 (0.197)	|0.054	0.126	0.003	0.012|
211 (0.152)	|0.037	0.088	0.006	0.021|
231 (0.071)	|0.065	0.003	0.000	0.000|
Multiallelic Dprime: 0.411
BLOCK 75.  MARKERS: 473 474 475 476
3413 (0.438)	|0.183	0.175	0.029	0.042	0.004|
3431 (0.365)	|0.138	0.043	0.170	0.012	0.000|
4231 (0.146)	|0.088	0.039	0.007	0.002	0.008|
3231 (0.045)	|0.035	0.000	0.005	0.003	0.002|
Multiallelic Dprime: 0.368
BLOCK 76.  MARKERS: 477 478 479 480 481
23233 (0.447)	|0.214	0.075	0.096	0.063|
43231 (0.258)	|0.042	0.193	0.009	0.014|
24143 (0.210)	|0.097	0.065	0.020	0.028|
23143 (0.061)	|0.006	0.012	0.044	0.000|
43233 (0.016)	|0.001	0.000	0.013	0.000|
Multiallelic Dprime: 0.403
BLOCK 77.  MARKERS: 483 484 485
312 (0.363)	|0.202	0.127	0.002	0.030|
321 (0.344)	|0.244	0.086	0.011	0.000|
122 (0.187)	|0.039	0.013	0.095	0.041|
322 (0.105)	|0.021	0.073	0.000	0.010|
Multiallelic Dprime: 0.398
BLOCK 78.  MARKERS: 486 487 488
431 (0.507)	|0.344	0.058	0.105|
131 (0.299)	|0.197	0.086	0.015|
124 (0.109)	|0.034	0.063	0.012|
121 (0.080)	|0.017	0.063	0.000|
Multiallelic Dprime: 0.341
BLOCK 79.  MARKERS: 491 492
44 (0.596)	|0.187	0.176	0.158	0.069	0.003|
22 (0.273)	|0.043	0.051	0.010	0.085	0.084|
42 (0.131)	|0.118	0.003	0.000	0.000	0.009|
Multiallelic Dprime: 0.492
BLOCK 80.  MARKERS: 493 494 495 496 497
14341 (0.348)	|0.342	0.000	0.000	0.000	0.000	0.000|
12321 (0.228)	|0.000	0.049	0.179	0.000	0.000	0.000|
34123 (0.169)	|0.000	0.000	0.000	0.169	0.000	0.000|
14323 (0.155)	|0.000	0.068	0.000	0.000	0.071	0.009|
14321 (0.098)	|0.000	0.090	0.001	0.002	0.000	0.000|
Multiallelic Dprime: 0.925
BLOCK 81.  MARKERS: 498 499 500 501 502 503 504 505 506 507
3231211233 (0.342)	|0.183	0.091	0.067|
1213214141 (0.209)	|0.137	0.059	0.012|
1113134141 (0.183)	|0.135	0.021	0.026|
1231211141 (0.169)	|0.083	0.073	0.013|
1213134141 (0.073)	|0.028	0.041	0.005|
1231211233 (0.010)	|0.009	0.000	0.001|
Multiallelic Dprime: 0.218
BLOCK 82.  MARKERS: 509 510
41 (0.586)	|0.442	0.061	0.079|
33 (0.289)	|0.165	0.061	0.062|
31 (0.125)	|0.068	0.052	0.005|
Multiallelic Dprime: 0.227
BLOCK 83.  MARKERS: 511 512 513
211 (0.674)	|0.255	0.142	0.188	0.088|
233 (0.175)	|0.039	0.000	0.037	0.099|
411 (0.144)	|0.011	0.127	0.000	0.003|
Multiallelic Dprime: 0.465
BLOCK 84.  MARKERS: 514 515 516
224 (0.305)	|0.139	0.006	0.041	0.109	0.002	0.000	0.000|
424 (0.275)	|0.002	0.100	0.010	0.002	0.113	0.023	0.009|
444 (0.220)	|0.229	0.000	0.000	0.008	0.000	0.000	0.000|
442 (0.195)	|0.000	0.090	0.093	0.000	0.000	0.002	0.002|
Multiallelic Dprime: 0.743
BLOCK 85.  MARKERS: 518 519 520 521 522 523 524
2412412 (0.369)	|0.279	0.091	0.000	0.000|
2422214 (0.202)	|0.000	0.000	0.104	0.096|
4422212 (0.145)	|0.002	0.097	0.038	0.000|
2422432 (0.118)	|0.042	0.075	0.000	0.000|
2224214 (0.115)	|0.112	0.003	0.000	0.000|
2422212 (0.026)	|0.000	0.026	0.000	0.000|
2224212 (0.012)	|0.002	0.010	0.000	0.000|
Multiallelic Dprime: 0.714
BLOCK 86.  MARKERS: 525 526 527
214 (0.439)	|0.189	0.130	0.049	0.068|
212 (0.307)	|0.121	0.121	0.036	0.027|
432 (0.145)	|0.044	0.054	0.016	0.032|
232 (0.102)	|0.021	0.033	0.046	0.001|
Multiallelic Dprime: 0.155
BLOCK 87.  MARKERS: 528 529 530 531
4114 (0.374)	|0.011	0.287	0.023	0.032	0.014|
2113 (0.341)	|0.281	0.018	0.031	0.000	0.000|
2413 (0.148)	|0.144	0.002	0.000	0.000	0.000|
4133 (0.129)	|0.000	0.002	0.124	0.000	0.000|
Multiallelic Dprime: 0.852
BLOCK 88.  MARKERS: 532 533 534 535 536
22133 (0.438)	|0.152	0.164	0.000	0.119|
24413 (0.315)	|0.309	0.002	0.000	0.006|
44411 (0.178)	|0.000	0.000	0.175	0.000|
24133 (0.032)	|0.000	0.032	0.000	0.000|
24411 (0.014)	|0.000	0.000	0.013	0.000|
Multiallelic Dprime: 0.796
BLOCK 89.  MARKERS: 537 538 539 540
2333 (0.469)	|0.163	0.158	0.092	0.017	0.034	0.000|
1333 (0.205)	|0.136	0.007	0.023	0.024	0.006	0.000|
1231 (0.191)	|0.072	0.016	0.008	0.060	0.029	0.001|
2313 (0.130)	|0.026	0.016	0.065	0.008	0.003	0.008|
Multiallelic Dprime: 0.361
BLOCK 90.  MARKERS: 543 544 545 546 547 548 549 550 551 552 553 554 555 556 557 558 559 560
333413133224222323 (0.405)	|0.389	0.009	0.000|
333413111413442342 (0.197)	|0.000	0.194	0.000|
111221211413441342 (0.185)	|0.065	0.113	0.006|
333413111413441142 (0.112)	|0.000	0.000	0.110|
333413133224222342 (0.072)	|0.000	0.069	0.001|
113413133224222342 (0.011)	|0.000	0.012	0.000|
Multiallelic Dprime: 0.856
BLOCK 91.  MARKERS: 561 562 563 564 565 566
212231 (0.458)	|0.057	0.308	0.094|
233433 (0.412)	|0.364	0.041	0.005|
433443 (0.120)	|0.114	0.005	0.003|
Multiallelic Dprime: 0.782
BLOCK 92.  MARKERS: 568 569
31 (0.539)	|0.204	0.004	0.100	0.118	0.111|
21 (0.356)	|0.151	0.170	0.029	0.000	0.002|
33 (0.104)	|0.102	0.000	0.000	0.000	0.002|
Multiallelic Dprime: 0.563
BLOCK 93.  MARKERS: 570 571 572 573 574
12242 (0.456)	|0.222	0.034	0.133	0.064|
14224 (0.178)	|0.148	0.027	0.000	0.004|
12224 (0.127)	|0.005	0.071	0.018	0.031|
32424 (0.118)	|0.019	0.080	0.012	0.007|
32224 (0.114)	|0.028	0.075	0.000	0.008|
Multiallelic Dprime: 0.507
BLOCK 94.  MARKERS: 577 578 579 580
3331 (0.424)	|0.227	0.017	0.121	0.003	0.055|
3131 (0.287)	|0.256	0.001	0.000	0.000	0.028|
2314 (0.167)	|0.015	0.051	0.000	0.097	0.001|
2331 (0.113)	|0.007	0.106	0.000	0.000	0.000|
Multiallelic Dprime: 0.643
BLOCK 95.  MARKERS: 581 582 583 584 585 586 587 588 589
333222131 (0.504)	|0.430	0.018	0.048	0.003|
143244131 (0.175)	|0.107	0.060	0.003	0.004|
133222131 (0.124)	|0.012	0.007	0.096	0.004|
131422313 (0.104)	|0.003	0.101	0.000	0.000|
131222333 (0.084)	|0.046	0.000	0.000	0.035|
Multiallelic Dprime: 0.595
BLOCK 96.  MARKERS: 591 592 593 594 595 596 597
1233343 (0.597)	|0.188	0.175	0.110	0.034	0.051	0.010	0.005|
3133113 (0.187)	|0.024	0.049	0.048	0.052	0.006	0.001	0.000|
1111314 (0.147)	|0.125	0.007	0.003	0.000	0.000	0.003	0.004|
1133313 (0.049)	|0.010	0.003	0.002	0.000	0.000	0.029	0.003|
Multiallelic Dprime: 0.393
BLOCK 97.  MARKERS: 598 599 600 601 602 603 604 605 606 607 608 609 610 611
11421232333122 (0.348)	|0.344	0.000	0.002|
32224432131144 (0.238)	|0.000	0.233	0.003|
32241213323322 (0.169)	|0.003	0.001	0.164|
32221232333122 (0.087)	|0.078	0.000	0.000|
32241213323122 (0.059)	|0.058	0.000	0.001|
32221232323122 (0.049)	|0.047	0.000	0.000|
31421232333122 (0.014)	|0.013	0.000	0.000|
Multiallelic Dprime: 0.983
BLOCK 98.  MARKERS: 612 613 614 615 616 617 618 619
11112112 (0.553)	|0.214	0.082	0.089	0.148	0.016|
21112112 (0.248)	|0.080	0.130	0.020	0.012	0.002|
23331334 (0.186)	|0.092	0.021	0.055	0.010	0.004|
Multiallelic Dprime: 0.293
BLOCK 99.  MARKERS: 621 622 623 624 625 626 627 628 629 630
2244241233 (0.386)	|0.301	0.052	0.033|
1132113423 (0.234)	|0.152	0.027	0.054|
1132113421 (0.174)	|0.122	0.032	0.022|
1132113433 (0.172)	|0.086	0.079	0.006|
1132143233 (0.023)	|0.021	0.002	0.000|
Multiallelic Dprime: 0.229
BLOCK 100.  MARKERS: 631 632
42 (0.690)	|0.450	0.082	0.129	0.010	0.017|
44 (0.194)	|0.090	0.025	0.057	0.020	0.000|
24 (0.115)	|0.002	0.109	0.000	0.000	0.000|
Multiallelic Dprime: 0.412
BLOCK 101.  MARKERS: 633 634 635 636 637 638 639
3213431 (0.543)	|0.401	0.125	0.019|
4441213 (0.216)	|0.192	0.017	0.007|
3213433 (0.185)	|0.125	0.006	0.055|
3441213 (0.030)	|0.027	0.000	0.003|
3211213 (0.017)	|0.016	0.000	0.000|
Multiallelic Dprime: 0.342
BLOCK 102.  MARKERS: 640 641
24 (0.763)	|0.446	0.146	0.170|
42 (0.148)	|0.059	0.076	0.014|
22 (0.089)	|0.053	0.015	0.021|
Multiallelic Dprime: 0.210
BLOCK 103.  MARKERS: 647 648 649
414 (0.556)	|0.484	0.065	0.007|
422 (0.235)	|0.023	0.148	0.064|
312 (0.205)	|0.014	0.180	0.012|
Multiallelic Dprime: 0.753
BLOCK 104.  MARKERS: 650 651
22 (0.521)	|0.506	0.012	0.003|
34 (0.395)	|0.014	0.380	0.001|
24 (0.084)	|0.018	0.007	0.058|
Multiallelic Dprime: 0.916
BLOCK 105.  MARKERS: 652 653 654
131 (0.538)	|0.004	0.271	0.246	0.015|
413 (0.398)	|0.397	0.003	0.000	0.000|
411 (0.065)	|0.002	0.007	0.000	0.048|
Multiallelic Dprime: 0.957
BLOCK 106.  MARKERS: 656 657 658 659
2121 (0.400)	|0.150	0.071	0.156	0.000	0.001	0.002	0.006|
4421 (0.282)	|0.253	0.003	0.003	0.005	0.002	0.006	0.000|
4443 (0.246)	|0.098	0.127	0.004	0.008	0.000	0.000	0.004|
4121 (0.063)	|0.003	0.003	0.000	0.045	0.011	0.000	0.000|
Multiallelic Dprime: 0.573
BLOCK 107.  MARKERS: 660 661 662 663 664 665 666 667 668 669 670
21321231321 (0.505)	|0.309	0.165	0.028|
43124413223 (0.207)	|0.099	0.094	0.013|
41341411241 (0.164)	|0.100	0.050	0.014|
41321211321 (0.057)	|0.033	0.013	0.010|
41321211221 (0.015)	|0.003	0.010	0.002|
41341211321 (0.014)	|0.012	0.002	0.001|
43124413221 (0.011)	|0.009	0.002	0.000|
Multiallelic Dprime: 0.122
BLOCK 108.  MARKERS: 674 675
11 (0.574)	|0.405	0.051	0.119|
22 (0.348)	|0.046	0.299	0.003|
21 (0.073)	|0.055	0.017	0.001|
Multiallelic Dprime: 0.690
BLOCK 109.  MARKERS: 676 677
21 (0.508)	|0.480	0.007	0.000	0.003|
23 (0.368)	|0.190	0.142	0.013	0.009|
41 (0.123)	|0.124	0.000	0.000	0.000|
Multiallelic Dprime: 0.909
BLOCK 110.  MARKERS: 678 679 680 681 682 683
213311 (0.794)	|0.586	0.202	0.004|
341233 (0.149)	|0.000	0.000	0.149|
313311 (0.013)	|0.014	0.000	0.000|
241211 (0.012)	|0.001	0.000	0.011|
Multiallelic Dprime: 0.925
BLOCK 111.  MARKERS: 684 685 686
124 (0.605)	|0.199	0.121	0.105	0.087	0.036	0.038	0.009|
332 (0.201)	|0.038	0.085	0.024	0.029	0.009	0.002	0.006|
334 (0.191)	|0.079	0.017	0.024	0.024	0.016	0.017	0.000|
Multiallelic Dprime: 0.156
BLOCK 112.  MARKERS: 688 689 690 691 692 693 694 695 696 697
2324341142 (0.315)	|0.157	0.086	0.039	0.035|
4123142323 (0.223)	|0.040	0.081	0.084	0.018|
2124341142 (0.156)	|0.021	0.044	0.043	0.048|
4143122123 (0.139)	|0.038	0.018	0.053	0.030|
4123342123 (0.063)	|0.009	0.024	0.019	0.010|
4123342142 (0.057)	|0.012	0.014	0.013	0.017|
4123142322 (0.016)	|0.002	0.006	0.002	0.005|
Multiallelic Dprime: 0.252
BLOCK 113.  MARKERS: 698 699 700 701
3123 (0.288)	|0.095	0.045	0.149|
2123 (0.279)	|0.030	0.199	0.050|
2233 (0.266)	|0.138	0.061	0.067|
2231 (0.167)	|0.082	0.038	0.048|
Multiallelic Dprime: 0.350
BLOCK 114.  MARKERS: 703 704
22 (0.344)	|0.125	0.127	0.092|
24 (0.343)	|0.151	0.183	0.009|
42 (0.313)	|0.186	0.082	0.044|
Multiallelic Dprime: 0.221
BLOCK 115.  MARKERS: 707 708 709 710
4411 (0.462)	|0.156	0.146	0.076	0.031	0.018	0.023	0.008|
4412 (0.392)	|0.094	0.065	0.103	0.066	0.027	0.007	0.019|
2132 (0.144)	|0.058	0.028	0.010	0.010	0.017	0.016	0.000|
Multiallelic Dprime: 0.243
BLOCK 116.  MARKERS: 721 722 723 724 725 726 727 728
44442421 (0.310)	|0.221	0.004	0.001	0.048	0.000	0.025	0.004|
42442422 (0.240)	|0.023	0.007	0.187	0.000	0.001	0.000	0.010|
22234242 (0.188)	|0.003	0.175	0.001	0.000	0.010	0.000	0.000|
42234242 (0.105)	|0.029	0.063	0.000	0.007	0.004	0.000	0.000|
42234222 (0.061)	|0.000	0.008	0.004	0.049	0.000	0.000	0.000|
42242422 (0.047)	|0.001	0.000	0.000	0.012	0.026	0.005	0.000|
42442421 (0.026)	|0.004	0.003	0.000	0.020	0.000	0.000	0.000|
Multiallelic Dprime: 0.771
BLOCK 117.  MARKERS: 729 730 731 732 733 734 735 736 737 738 739 740
222324122213 (0.285)	|0.047	0.178	0.056|
141323142121 (0.261)	|0.256	0.002	0.003|
141143444121 (0.199)	|0.176	0.000	0.023|
122323142123 (0.138)	|0.070	0.004	0.064|
141323142123 (0.043)	|0.028	0.011	0.005|
122323142213 (0.036)	|0.035	0.000	0.000|
122323142121 (0.016)	|0.015	0.000	0.000|
Multiallelic Dprime: 0.690
BLOCK 118.  MARKERS: 741 742 743 744
2312 (0.645)	|0.413	0.212	0.016|
2124 (0.197)	|0.002	0.041	0.154|
1312 (0.155)	|0.073	0.078	0.003|
Multiallelic Dprime: 0.468
BLOCK 119.  MARKERS: 747 748 749
414 (0.490)	|0.190	0.223	0.037	0.040|
234 (0.331)	|0.142	0.111	0.056	0.022|
413 (0.173)	|0.114	0.027	0.024	0.007|
Multiallelic Dprime: 0.198
BLOCK 120.  MARKERS: 750 751 752 753 754
13314 (0.445)	|0.103	0.110	0.207	0.026|
31332 (0.365)	|0.269	0.073	0.013	0.006|
31132 (0.117)	|0.057	0.058	0.001	0.000|
13334 (0.069)	|0.000	0.001	0.000	0.068|
Multiallelic Dprime: 0.519
BLOCK 121.  MARKERS: 755 756 757
423 (0.432)	|0.235	0.004	0.001	0.157	0.003	0.000	0.018	0.000|
243 (0.238)	|0.001	0.088	0.000	0.000	0.144	0.000	0.000	0.010|
223 (0.228)	|0.000	0.002	0.162	0.000	0.011	0.029	0.000	0.000|
221 (0.099)	|0.002	0.084	0.000	0.003	0.000	0.000	0.000	0.000|
Multiallelic Dprime: 0.925
BLOCK 122.  MARKERS: 759 760 761 762 763 764 765 766 767 768 769
31323142424 (0.239)	|0.178	0.014	0.006	0.039|
31313144242 (0.179)	|0.087	0.061	0.014	0.018|
34423342442 (0.164)	|0.022	0.012	0.126	0.002|
31321142424 (0.162)	|0.004	0.056	0.003	0.099|
21323122444 (0.159)	|0.129	0.023	0.004	0.004|
31423342442 (0.029)	|0.011	0.004	0.014	0.000|
31323122444 (0.018)	|0.016	0.000	0.000	0.002|
21323142424 (0.012)	|0.010	0.000	0.000	0.000|
Multiallelic Dprime: 0.558
BLOCK 123.  MARKERS: 771 772 773
231 (0.469)	|0.182	0.142	0.031	0.088	0.007	0.010	0.001|
431 (0.183)	|0.031	0.035	0.073	0.007	0.019	0.000	0.009|
234 (0.177)	|0.059	0.080	0.019	0.010	0.003	0.000	0.000|
211 (0.171)	|0.116	0.006	0.003	0.003	0.036	0.000	0.000|
Multiallelic Dprime: 0.363
BLOCK 124.  MARKERS: 777 778 779 780 781 782 783 784
11313232 (0.389)	|0.367	0.011	0.004	0.000	0.000	0.001|
33233214 (0.265)	|0.002	0.233	0.012	0.000	0.000	0.015|
31311414 (0.127)	|0.004	0.002	0.120	0.000	0.000	0.000|
11313234 (0.107)	|0.002	0.000	0.000	0.102	0.002	0.000|
31313434 (0.065)	|0.005	0.000	0.052	0.000	0.008	0.000|
11313214 (0.012)	|0.000	0.007	0.000	0.000	0.004	0.000|
31313234 (0.011)	|0.000	0.000	0.000	0.001	0.009	0.000|
Multiallelic Dprime: 0.925
BLOCK 125.  MARKERS: 786 787 788 789 790
42343 (0.390)	|0.329	0.054	0.003	0.000|
31322 (0.259)	|0.253	0.000	0.003	0.000|
32142 (0.194)	|0.007	0.137	0.043	0.000|
32322 (0.110)	|0.003	0.002	0.101	0.000|
32342 (0.025)	|0.007	0.000	0.007	0.010|
31142 (0.017)	|0.000	0.013	0.003	0.000|
Multiallelic Dprime: 0.770
BLOCK 126.  MARKERS: 791 792 793 794 795
21122 (0.600)	|0.453	0.141	0.007	0.002|
43443 (0.207)	|0.012	0.000	0.192	0.000|
43442 (0.162)	|0.070	0.089	0.000	0.002|
23422 (0.011)	|0.005	0.000	0.000	0.006|
Multiallelic Dprime: 0.591
BLOCK 127.  MARKERS: 796 797 798 799 800
21232 (0.545)	|0.088	0.221	0.165	0.064|
21211 (0.231)	|0.102	0.019	0.004	0.105|
43432 (0.207)	|0.156	0.013	0.022	0.015|
21432 (0.011)	|0.004	0.000	0.003	0.004|
Multiallelic Dprime: 0.562
BLOCK 128.  MARKERS: 801 802 803
421 (0.355)	|0.050	0.080	0.064	0.049	0.062	0.034	0.010|
223 (0.253)	|0.121	0.030	0.015	0.036	0.015	0.033	0.003|
441 (0.195)	|0.030	0.062	0.029	0.022	0.032	0.015	0.004|
423 (0.189)	|0.032	0.010	0.072	0.032	0.009	0.031	0.002|
Multiallelic Dprime: 0.261
BLOCK 129.  MARKERS: 804 805 806 807 808 809 810 811 812 813 814
42143212111 (0.234)	|0.153	0.035	0.040	0.002|
43143212111 (0.184)	|0.111	0.036	0.008	0.025|
42144414111 (0.182)	|0.134	0.016	0.020	0.009|
42144414233 (0.137)	|0.040	0.068	0.019	0.012|
22224242111 (0.123)	|0.088	0.012	0.020	0.001|
22144414111 (0.114)	|0.052	0.005	0.016	0.037|
22124212111 (0.018)	|0.006	0.000	0.012	0.000|
Multiallelic Dprime: 0.287
BLOCK 130.  MARKERS: 815 816 817 818
4223 (0.590)	|0.164	0.168	0.184	0.034	0.021	0.010|
1143 (0.170)	|0.069	0.019	0.028	0.047	0.006	0.000|
4221 (0.134)	|0.018	0.086	0.021	0.000	0.002	0.000|
1123 (0.089)	|0.044	0.000	0.037	0.002	0.001	0.002|
Multiallelic Dprime: 0.263
BLOCK 131.  MARKERS: 820 821 822 823 824
32323 (0.295)	|0.163	0.067	0.065|
14222 (0.280)	|0.095	0.132	0.054|
32332 (0.279)	|0.115	0.083	0.081|
32222 (0.084)	|0.032	0.015	0.037|
32322 (0.032)	|0.010	0.013	0.009|
32223 (0.014)	|0.005	0.002	0.006|
Multiallelic Dprime: 0.174
BLOCK 132.  MARKERS: 827 828
33 (0.426)	|0.413	0.013|
21 (0.315)	|0.023	0.292|
23 (0.259)	|0.241	0.014|
Multiallelic Dprime: 0.882
BLOCK 133.  MARKERS: 829 830
34 (0.677)	|0.290	0.191	0.116	0.043	0.029|
11 (0.318)	|0.183	0.067	0.054	0.011	0.002|
Multiallelic Dprime: 0.187
BLOCK 134.  MARKERS: 834 835 836 837 838
22411 (0.476)	|0.439	0.038|
44233 (0.259)	|0.208	0.051|
24411 (0.172)	|0.133	0.038|
24211 (0.053)	|0.048	0.006|
24233 (0.031)	|0.015	0.016|
Multiallelic Dprime: 0.300
BLOCK 135.  MARKERS: 842 843
32 (0.848)	|0.550	0.156	0.088	0.011	0.012	0.010|
11 (0.152)	|0.080	0.019	0.014	0.023	0.009	0.003|
Multiallelic Dprime: 0.194
BLOCK 136.  MARKERS: 846 847 848 849 850 851
111222 (0.629)	|0.614	0.014	0.000|
313442 (0.174)	|0.003	0.171	0.000|
133444 (0.102)	|0.001	0.017	0.084|
113222 (0.033)	|0.033	0.000	0.000|
113242 (0.021)	|0.000	0.021	0.000|
113442 (0.013)	|0.006	0.006	0.000|
Multiallelic Dprime: 0.923
BLOCK 137.  MARKERS: 852 853
13 (0.672)	|0.439	0.222	0.003|
34 (0.234)	|0.217	0.003	0.012|
33 (0.094)	|0.002	0.000	0.087|
Multiallelic Dprime: 0.512
BLOCK 138.  MARKERS: 854 855 856 857 858 859 860
2421122 (0.658)	|0.536	0.120|
2422112 (0.225)	|0.161	0.060|
1211321 (0.102)	|0.092	0.009|
Multiallelic Dprime: 0.118
BLOCK 139.  MARKERS: 863 864
22 (0.800)	|0.440	0.342	0.019|
14 (0.195)	|0.148	0.001	0.045|
Multiallelic Dprime: 0.627
BLOCK 140.  MARKERS: 865 866
22 (0.588)	|0.425	0.025	0.113	0.018|
33 (0.343)	|0.026	0.312	0.005	0.000|
32 (0.069)	|0.018	0.042	0.000	0.003|
Multiallelic Dprime: 0.816
BLOCK 141.  MARKERS: 868 869 870 871 872 873 874 875 876 877
4324123231 (0.468)	|0.141	0.254	0.074|
2143341313 (0.379)	|0.237	0.081	0.061|
2124123313 (0.119)	|0.013	0.021	0.084|
4124123231 (0.020)	|0.005	0.016	0.000|
Multiallelic Dprime: 0.381
BLOCK 142.  MARKERS: 879 880 881
313 (0.400)	|0.000	0.354	0.000	0.020	0.020|
113 (0.378)	|0.370	0.001	0.000	0.000	0.000|
331 (0.220)	|0.000	0.000	0.207	0.000	0.000|
Multiallelic Dprime: 0.998
BLOCK 143.  MARKERS: 882 883 884 885 886 887 888
4113341 (0.368)	|0.355	0.006	0.008|
3111341 (0.356)	|0.014	0.104	0.239|
4331113 (0.206)	|0.024	0.180	0.002|
4111343 (0.020)	|0.000	0.019	0.001|
4111341 (0.020)	|0.019	0.000	0.000|
Multiallelic Dprime: 0.805
BLOCK 144.  MARKERS: 889 890
13 (0.424)	|0.418	0.005	0.001|
23 (0.323)	|0.007	0.269	0.047|
21 (0.253)	|0.007	0.144	0.102|
Multiallelic Dprime: 0.795
BLOCK 145.  MARKERS: 891 892
13 (0.433)	|0.350	0.005	0.078|
33 (0.417)	|0.175	0.232	0.010|
32 (0.150)	|0.000	0.005	0.146|
Multiallelic Dprime: 0.627
BLOCK 146.  MARKERS: 893 894
11 (0.525)	|0.422	0.000	0.000	0.099	0.000|
32 (0.242)	|0.000	0.241	0.000	0.000	0.000|
12 (0.233)	|0.000	0.000	0.165	0.002	0.065|
Multiallelic Dprime: 0.996
BLOCK 147.  MARKERS: 895 896 897 898 899 900 901
2412241 (0.422)	|0.419	0.003	0.000	0.000|
2414231 (0.241)	|0.001	0.195	0.001	0.043|
1234431 (0.165)	|0.000	0.000	0.165	0.000|
2234433 (0.100)	|0.045	0.054	0.000	0.001|
2412231 (0.065)	|0.000	0.000	0.000	0.064|
Multiallelic Dprime: 0.894
BLOCK 148.  MARKERS: 902 903 904
321 (0.466)	|0.456	0.005|
121 (0.253)	|0.056	0.197|
343 (0.168)	|0.000	0.167|
323 (0.113)	|0.113	0.000|
Multiallelic Dprime: 0.898
BLOCK 149.  MARKERS: 905 906
21 (0.623)	|0.521	0.044	0.061|
43 (0.367)	|0.008	0.359	0.000|
Multiallelic Dprime: 0.964
BLOCK 150.  MARKERS: 907 908
14 (0.535)	|0.478	0.000	0.000	0.055|
32 (0.405)	|0.000	0.216	0.183	0.000|
12 (0.060)	|0.000	0.000	0.000	0.055|
Multiallelic Dprime: 0.944
BLOCK 151.  MARKERS: 909 910 911 912 913 914 915 916 917 918
1211112332 (0.477)	|0.383	0.028	0.066	0.000|
3433212432 (0.217)	|0.065	0.139	0.008	0.001|
3433212332 (0.182)	|0.011	0.134	0.025	0.000|
1233233311 (0.110)	|0.029	0.008	0.036	0.036|
Multiallelic Dprime: 0.589
BLOCK 152.  MARKERS: 919 920 921 922 923 924 925 926 927
431413423 (0.489)	|0.464	0.016	0.009|
211413423 (0.313)	|0.313	0.000	0.000|
434234111 (0.139)	|0.005	0.135	0.000|
434214111 (0.039)	|0.000	0.000	0.038|
Multiallelic Dprime: 0.866
BLOCK 153.  MARKERS: 929 930
44 (0.796)	|0.748	0.047	0.000|
31 (0.153)	|0.013	0.050	0.090|
34 (0.051)	|0.003	0.032	0.016|
Multiallelic Dprime: 0.848
BLOCK 154.  MARKERS: 931 932 933
434 (0.763)	|0.217	0.194	0.173	0.180|
433 (0.130)	|0.026	0.086	0.006	0.012|
213 (0.106)	|0.084	0.008	0.014	0.000|
Multiallelic Dprime: 0.421
BLOCK 155.  MARKERS: 935 936 937 938
2241 (0.327)	|0.225	0.021	0.080	0.000	0.000|
2223 (0.287)	|0.095	0.142	0.000	0.044	0.000|
4241 (0.193)	|0.120	0.040	0.003	0.008	0.012|
2141 (0.192)	|0.172	0.003	0.000	0.013	0.003|
Multiallelic Dprime: 0.467
BLOCK 156.  MARKERS: 940 941 942 943 944 945 946 947
22212223 (0.613)	|0.590	0.000	0.001	0.008|
43434141 (0.207)	|0.000	0.196	0.000	0.007|
23414223 (0.083)	|0.000	0.000	0.081	0.000|
23412223 (0.065)	|0.003	0.033	0.027	0.000|
43412223 (0.014)	|0.000	0.014	0.000	0.000|
Multiallelic Dprime: 0.962
BLOCK 157.  MARKERS: 948 949 950 951 952 953 954 955
43341431 (0.594)	|0.524	0.067	0.001	0.003|
11423214 (0.246)	|0.030	0.046	0.124	0.046|
11341431 (0.115)	|0.004	0.107	0.002	0.000|
13341431 (0.021)	|0.020	0.002	0.000	0.000|
Multiallelic Dprime: 0.746
BLOCK 158.  MARKERS: 956 957 958
334 (0.587)	|0.445	0.134	0.007|
331 (0.224)	|0.167	0.040	0.017|
424 (0.137)	|0.114	0.015	0.008|
324 (0.053)	|0.016	0.031	0.005|
Multiallelic Dprime: 0.143
BLOCK 159.  MARKERS: 959 960
21 (0.743)	|0.610	0.094	0.036|
33 (0.219)	|0.017	0.110	0.092|
23 (0.038)	|0.012	0.000	0.025|
Multiallelic Dprime: 0.710
BLOCK 160.  MARKERS: 961 962 963
242 (0.638)	|0.440	0.190	0.006|
244 (0.204)	|0.132	0.065	0.005|
424 (0.153)	|0.097	0.053	0.003|
Multiallelic Dprime: 0.050
BLOCK 161.  MARKERS: 966 967
31 (0.670)	|0.405	0.255	0.007|
13 (0.311)	|0.253	0.053	0.004|
11 (0.014)	|0.005	0.000	0.009|
Multiallelic Dprime: 0.426
BLOCK 162.  MARKERS: 973 974 975 976
2321 (0.666)	|0.320	0.082	0.128	0.110	0.012|
4143 (0.308)	|0.028	0.262	0.007	0.002	0.000|
2341 (0.019)	|0.000	0.001	0.009	0.005	0.003|
Multiallelic Dprime: 0.756
BLOCK 163.  MARKERS: 977 978 979 980 981 982 983
2242113 (0.353)	|0.344	0.003	0.002|
2242331 (0.347)	|0.287	0.051	0.006|
2443111 (0.145)	|0.008	0.002	0.135|
4223111 (0.117)	|0.001	0.116	0.000|
2243111 (0.017)	|0.000	0.000	0.016|
Multiallelic Dprime: 0.798
BLOCK 164.  MARKERS: 985 986 987 988
3142 (0.650)	|0.290	0.284	0.002	0.001	0.040|
3132 (0.178)	|0.000	0.012	0.158	0.000	0.004|
1344 (0.165)	|0.025	0.000	0.001	0.137	0.000|
Multiallelic Dprime: 0.875
BLOCK 165.  MARKERS: 989 990 991 992 993 994 995 996 997 998 999 1000 1001 1002 1003 1004 1005 1006 1007
4341133233322311433 (0.317)	|0.237	0.070	0.010|
2124333231342313221 (0.297)	|0.080	0.193	0.022|
2341111411124123223 (0.161)	|0.082	0.014	0.066|
2121133231342313221 (0.142)	|0.055	0.035	0.052|
2121333231342313221 (0.044)	|0.039	0.004	0.000|
Multiallelic Dprime: 0.432
BLOCK 166.  MARKERS: 1009 1010
42 (0.520)	|0.181	0.238	0.058	0.039|
43 (0.325)	|0.192	0.064	0.049	0.011|
12 (0.154)	|0.065	0.079	0.006	0.002|
Multiallelic Dprime: 0.252
BLOCK 167.  MARKERS: 1011 1012 1013 1014 1015 1016 1017 1018 1019
324332224 (0.437)	|0.346	0.080	0.012|
142332224 (0.381)	|0.198	0.182	0.001|
324221442 (0.113)	|0.016	0.001	0.096|
324331242 (0.051)	|0.046	0.002	0.003|
Multiallelic Dprime: 0.468
BLOCK 168.  MARKERS: 1021 1022
41 (0.608)	|0.578	0.000	0.000	0.000	0.019|
24 (0.271)	|0.000	0.192	0.000	0.062	0.000|
21 (0.120)	|0.000	0.000	0.105	0.000	0.000|
Multiallelic Dprime: 1.000
BLOCK 169.  MARKERS: 1023 1024 1025 1026 1027 1028 1029 1030 1031 1032 1033 1034 1035 1036 1037 1038 1039 1040 1041 1042 1043 1044 1045 1046
322124411222323114234343 (0.581)	|0.407	0.129	0.043|
242312133444141332412441 (0.192)	|0.138	0.041	0.009|
244322133444141332412411 (0.105)	|0.052	0.023	0.030|
242312133444141334214441 (0.062)	|0.042	0.012	0.008|
322124411222323114234341 (0.018)	|0.017	0.002	0.000|
Multiallelic Dprime: 0.105
BLOCK 170.  MARKERS: 1048 1049
34 (0.680)	|0.582	0.039	0.044	0.017|
12 (0.221)	|0.087	0.114	0.017	0.004|
32 (0.095)	|0.022	0.006	0.062	0.001|
Multiallelic Dprime: 0.522
BLOCK 171.  MARKERS: 1050 1051 1052
441 (0.690)	|0.387	0.234	0.066|
421 (0.164)	|0.104	0.045	0.015|
242 (0.123)	|0.100	0.002	0.020|
241 (0.022)	|0.020	0.000	0.002|
Multiallelic Dprime: 0.315
BLOCK 172.  MARKERS: 1056 1057
13 (0.613)	|0.509	0.000	0.104|
33 (0.280)	|0.174	0.106	0.000|
31 (0.104)	|0.086	0.017	0.001|
Multiallelic Dprime: 0.406
BLOCK 173.  MARKERS: 1058 1059
23 (0.770)	|0.431	0.164	0.175|
21 (0.124)	|0.118	0.005	0.000|
11 (0.106)	|0.092	0.011	0.004|
Multiallelic Dprime: 0.761
BLOCK 174.  MARKERS: 1060 1061
13 (0.640)	|0.195	0.133	0.187	0.125|
33 (0.180)	|0.156	0.016	0.002	0.002|
31 (0.179)	|0.025	0.121	0.021	0.010|
Multiallelic Dprime: 0.503
BLOCK 175.  MARKERS: 1063 1064 1065 1066 1067
33434 (0.374)	|0.272	0.005	0.096|
33214 (0.271)	|0.234	0.018	0.019|
31432 (0.209)	|0.068	0.112	0.023|
43432 (0.137)	|0.120	0.014	0.002|
Multiallelic Dprime: 0.436
BLOCK 176.  MARKERS: 1069 1070 1071 1072 1073 1074
423131 (0.696)	|0.686	0.000	0.000	0.000	0.000	0.000|
243331 (0.148)	|0.020	0.000	0.100	0.016	0.000	0.010|
421314 (0.141)	|0.000	0.128	0.000	0.000	0.012	0.000|
Multiallelic Dprime: 0.980
BLOCK 177.  MARKERS: 1075 1076 1077 1078 1079 1080 1081
4244443 (0.707)	|0.195	0.059	0.088	0.136	0.101	0.046	0.039	0.025|
2332321 (0.130)	|0.017	0.020	0.089	0.000	0.000	0.000	0.000	0.001|
2234423 (0.104)	|0.002	0.094	0.001	0.000	0.001	0.000	0.000	0.000|
4234443 (0.016)	|0.005	0.010	0.000	0.000	0.000	0.000	0.000	0.000|
2334423 (0.012)	|0.000	0.012	0.000	0.000	0.000	0.000	0.000	0.000|
2234443 (0.010)	|0.003	0.006	0.000	0.000	0.000	0.000	0.000	0.000|
Multiallelic Dprime: 0.703
BLOCK 178.  MARKERS: 1082 1083 1084 1085 1086 1087 1088 1089 1090 1091 1092 1093 1094 1095 1096 1097 1098 1099
142432323333422332 (0.227)	|0.000	0.227	0.000|
312214123311422332 (0.202)	|0.000	0.000	0.204|
313214141131242211 (0.176)	|0.176	0.000	0.000|
313214141331422332 (0.136)	|0.135	0.000	0.000|
313214141331424332 (0.103)	|0.103	0.000	0.000|
142432323331422332 (0.045)	|0.031	0.000	0.015|
313214141131422332 (0.040)	|0.040	0.000	0.000|
313214141331242211 (0.026)	|0.026	0.000	0.000|
Multiallelic Dprime: 0.972
BLOCK 179.  MARKERS: 1100 1101
24 (0.539)	|0.117	0.212	0.207	0.000|
22 (0.233)	|0.211	0.000	0.000	0.017|
44 (0.228)	|0.228	0.000	0.000	0.000|
Multiallelic Dprime: 0.952
BLOCK 180.  MARKERS: 1102 1103 1104
221 (0.557)	|0.198	0.248	0.018	0.064	0.020|
123 (0.213)	|0.005	0.008	0.195	0.002	0.000|
241 (0.206)	|0.141	0.006	0.000	0.059	0.001|
121 (0.017)	|0.000	0.017	0.000	0.000	0.000|
Multiallelic Dprime: 0.607
BLOCK 181.  MARKERS: 1105 1106 1107 1108 1109 1110 1111
3433121 (0.345)	|0.151	0.160	0.033|
3433412 (0.280)	|0.238	0.035	0.007|
1221121 (0.219)	|0.130	0.085	0.004|
3233121 (0.124)	|0.099	0.013	0.011|
3433122 (0.021)	|0.020	0.001	0.000|
Multiallelic Dprime: 0.383
BLOCK 182.  MARKERS: 1113 1114
12 (0.643)	|0.286	0.274	0.040	0.005	0.020	0.003|
34 (0.299)	|0.010	0.005	0.196	0.056	0.000	0.016|
32 (0.054)	|0.003	0.000	0.000	0.044	0.000	0.000|
Multiallelic Dprime: 0.853
BLOCK 183.  MARKERS: 1115 1116 1117 1118 1119 1120 1121 1122 1123 1124 1125 1126 1127
1114341424211 (0.300)	|0.293	0.007|
1144341424211 (0.277)	|0.245	0.033|
3314223341431 (0.241)	|0.231	0.009|
3313223341433 (0.107)	|0.013	0.091|
3314223324211 (0.021)	|0.018	0.003|
3314223324431 (0.021)	|0.000	0.020|
Multiallelic Dprime: 0.663
BLOCK 184.  MARKERS: 1129 1130
41 (0.830)	|0.320	0.313	0.092	0.038	0.026	0.022	0.010|
22 (0.168)	|0.065	0.026	0.056	0.008	0.010	0.000	0.002|
Multiallelic Dprime: 0.257
BLOCK 185.  MARKERS: 1132 1133 1134 1135 1136 1137 1138 1139 1140 1141 1142 1143 1144 1145
32132221111133 (0.386)	|0.020	0.163	0.201	0.000|
31414143122311 (0.340)	|0.100	0.038	0.003	0.199|
11414143422311 (0.148)	|0.148	0.000	0.000	0.000|
31414143422311 (0.046)	|0.000	0.046	0.000	0.002|
31414243422311 (0.036)	|0.000	0.036	0.000	0.000|
32132221112133 (0.023)	|0.001	0.001	0.019	0.000|
32134143122311 (0.012)	|0.009	0.000	0.000	0.002|
Multiallelic Dprime: 0.739
BLOCK 186.  MARKERS: 1146 1147 1148 1149
4141 (0.285)	|0.168	0.069	0.048|
4131 (0.285)	|0.191	0.004	0.090|
2341 (0.227)	|0.196	0.023	0.003|
2343 (0.202)	|0.012	0.189	0.001|
Multiallelic Dprime: 0.505
BLOCK 187.  MARKERS: 1150 1151 1152 1153
4222 (0.566)	|0.300	0.144	0.058	0.052	0.006	0.000|
2224 (0.283)	|0.041	0.056	0.026	0.088	0.057	0.009|
2434 (0.143)	|0.011	0.008	0.102	0.008	0.009	0.001|
Multiallelic Dprime: 0.517
BLOCK 188.  MARKERS: 1156 1157 1158 1159 1160 1161 1162 1163 1164 1165
3412241133 (0.354)	|0.348	0.004	0.000|
1212221111 (0.208)	|0.000	0.000	0.201|
1431241313 (0.189)	|0.025	0.160	0.000|
1412443313 (0.147)	|0.000	0.147	0.000|
1432241113 (0.073)	|0.000	0.000	0.065|
1431241111 (0.011)	|0.000	0.000	0.011|
Multiallelic Dprime: 0.955
BLOCK 189.  MARKERS: 1166 1167 1168 1169 1170 1171 1172 1173 1174
423113443 (0.381)	|0.349	0.017	0.006	0.006|
443321221 (0.315)	|0.145	0.048	0.115	0.004|
121121243 (0.277)	|0.017	0.257	0.000	0.000|
Multiallelic Dprime: 0.709
BLOCK 190.  MARKERS: 1175 1176 1177 1178 1179
44131 (0.521)	|0.388	0.000	0.000	0.089	0.000	0.015	0.000|
22332 (0.333)	|0.000	0.279	0.001	0.000	0.029	0.000	0.011|
24312 (0.124)	|0.000	0.009	0.112	0.000	0.000	0.000	0.001|
44132 (0.010)	|0.000	0.006	0.004	0.000	0.000	0.000	0.000|
Multiallelic Dprime: 0.976
BLOCK 191.  MARKERS: 1181 1182 1183 1184 1185 1186 1187 1188 1189 1190
2314121311 (0.399)	|0.395	0.000|
4314143243 (0.299)	|0.298	0.000|
4142341211 (0.118)	|0.118	0.000|
4314123211 (0.089)	|0.000	0.089|
4314141311 (0.027)	|0.028	0.000|
2314123211 (0.016)	|0.000	0.016|
4312141211 (0.013)	|0.012	0.000|
Multiallelic Dprime: 1.000
BLOCK 192.  MARKERS: 1191 1192 1193
243 (0.884)	|0.354	0.228	0.204	0.045	0.024	0.011|
422 (0.108)	|0.060	0.036	0.008	0.003	0.000	0.000|
Multiallelic Dprime: 0.324
BLOCK 193.  MARKERS: 1197 1198 1199 1200 1201 1202 1203 1204
11313331 (0.415)	|0.406	0.010	0.000|
32331232 (0.265)	|0.000	0.265	0.000|
32131221 (0.212)	|0.207	0.000	0.000|
32331221 (0.047)	|0.000	0.048	0.000|
11333231 (0.026)	|0.006	0.000	0.021|
11313321 (0.011)	|0.000	0.012	0.000|
Multiallelic Dprime: 0.966
BLOCK 194.  MARKERS: 1206 1207
14 (0.627)	|0.505	0.070	0.052|
22 (0.342)	|0.293	0.046	0.002|
24 (0.028)	|0.027	0.001	0.000|
Multiallelic Dprime: 0.237
BLOCK 195.  MARKERS: 1209 1210
12 (0.828)	|0.553	0.146	0.129|
34 (0.117)	|0.117	0.000	0.000|
14 (0.054)	|0.004	0.047	0.003|
Multiallelic Dprime: 0.334
BLOCK 196.  MARKERS: 1211 1212
31 (0.675)	|0.474	0.125	0.075|
33 (0.193)	|0.000	0.044	0.147|
21 (0.132)	|0.013	0.120	0.000|
Multiallelic Dprime: 0.697
BLOCK 197.  MARKERS: 1213 1214
41 (0.488)	|0.253	0.233	0.002|
43 (0.290)	|0.125	0.122	0.042|
23 (0.222)	|0.146	0.008	0.069|
Multiallelic Dprime: 0.266
BLOCK 198.  MARKERS: 1215 1216
14 (0.524)	|0.243	0.162	0.112	0.007|
33 (0.363)	|0.077	0.160	0.084	0.042|
13 (0.113)	|0.038	0.033	0.040	0.002|
Multiallelic Dprime: 0.219
BLOCK 199.  MARKERS: 1218 1219 1220
132 (0.358)	|0.289	0.061	0.007	0.000	0.000|
224 (0.355)	|0.012	0.050	0.158	0.123	0.009|
234 (0.236)	|0.045	0.104	0.008	0.002	0.076|
134 (0.050)	|0.000	0.009	0.036	0.002	0.004|
Multiallelic Dprime: 0.685
BLOCK 200.  MARKERS: 1221 1222 1223 1224 1225 1226
131331 (0.346)	|0.034	0.307	0.006|
131111 (0.222)	|0.177	0.007	0.039|
113314 (0.209)	|0.163	0.040	0.006|
331111 (0.128)	|0.125	0.002	0.000|
131311 (0.090)	|0.085	0.004	0.000|
Multiallelic Dprime: 0.736
BLOCK 201.  MARKERS: 1228 1229 1230 1231 1232 1233 1234
2334331 (0.583)	|0.153	0.133	0.006	0.088	0.080	0.061	0.040	0.005	0.003|
4441413 (0.364)	|0.296	0.003	0.043	0.001	0.000	0.002	0.000	0.010	0.009|
4444311 (0.050)	|0.000	0.000	0.043	0.000	0.005	0.000	0.000	0.000	0.000|
Multiallelic Dprime: 0.730
BLOCK 202.  MARKERS: 1236 1237 1238 1239 1240 1241 1242 1243 1244 1245 1246 1247
232331124114 (0.449)	|0.318	0.030	0.101|
412413342342 (0.135)	|0.015	0.120	0.000|
232433342312 (0.093)	|0.093	0.000	0.000|
234433342312 (0.090)	|0.090	0.000	0.000|
232433342342 (0.086)	|0.000	0.087	0.000|
232413342342 (0.062)	|0.000	0.062	0.000|
234433342314 (0.040)	|0.040	0.000	0.000|
232331124112 (0.015)	|0.006	0.008	0.000|
232331122114 (0.012)	|0.009	0.000	0.002|
Multiallelic Dprime: 0.747
BLOCK 203.  MARKERS: 1248 1249 1250
432 (0.581)	|0.207	0.196	0.117	0.060|
232 (0.308)	|0.116	0.079	0.078	0.036|
414 (0.108)	|0.028	0.028	0.029	0.020|
Multiallelic Dprime: 0.093
BLOCK 204.  MARKERS: 1251 1252 1253 1254 1255
12112 (0.351)	|0.017	0.326	0.007|
44312 (0.304)	|0.293	0.008	0.003|
12132 (0.224)	|0.092	0.006	0.126|
12114 (0.117)	|0.002	0.000	0.115|
Multiallelic Dprime: 0.817
BLOCK 205.  MARKERS: 1256 1257
11 (0.406)	|0.128	0.252	0.015	0.010|
32 (0.340)	|0.182	0.012	0.144	0.003|
31 (0.254)	|0.207	0.008	0.037	0.002|
Multiallelic Dprime: 0.531
BLOCK 206.  MARKERS: 1259 1260 1261
234 (0.517)	|0.166	0.176	0.175|
212 (0.272)	|0.264	0.007	0.001|
412 (0.196)	|0.169	0.014	0.014|
232 (0.015)	|0.014	0.000	0.001|
Multiallelic Dprime: 0.805
BLOCK 207.  MARKERS: 1262 1263
42 (0.616)	|0.300	0.125	0.189|
22 (0.192)	|0.137	0.055	0.002|
44 (0.191)	|0.018	0.166	0.006|
Multiallelic Dprime: 0.471
BLOCK 208.  MARKERS: 1264 1265
31 (0.453)	|0.265	0.025	0.164|
33 (0.348)	|0.180	0.132	0.035|
11 (0.199)	|0.139	0.056	0.005|
Multiallelic Dprime: 0.292
BLOCK 209.  MARKERS: 1266 1267
14 (0.584)	|0.501	0.003	0.000	0.068	0.000|
12 (0.213)	|0.085	0.000	0.095	0.024	0.000|
34 (0.203)	|0.004	0.169	0.000	0.000	0.026|
Multiallelic Dprime: 0.742
BLOCK 210.  MARKERS: 1268 1269 1270 1271 1272 1273 1274 1275 1276 1277 1278
44213111442 (0.589)	|0.498	0.079	0.016|
44213113442 (0.172)	|0.063	0.105	0.000|
22421321224 (0.096)	|0.000	0.000	0.096|
44213111422 (0.091)	|0.063	0.002	0.023|
44213113422 (0.027)	|0.029	0.000	0.000|
Multiallelic Dprime: 0.558
BLOCK 211.  MARKERS: 1279 1280
23 (0.659)	|0.291	0.278	0.091|
13 (0.190)	|0.141	0.047	0.002|
21 (0.151)	|0.070	0.061	0.020|
Multiallelic Dprime: 0.255
BLOCK 212.  MARKERS: 1282 1283
22 (0.502)	|0.387	0.030	0.057	0.027|
12 (0.386)	|0.365	0.021	0.001	0.000|
24 (0.112)	|0.006	0.105	0.000	0.000|
Multiallelic Dprime: 0.513
BLOCK 213.  MARKERS: 1284 1285 1286
423 (0.757)	|0.418	0.145	0.194|
242 (0.154)	|0.008	0.111	0.035|
442 (0.058)	|0.036	0.018	0.001|
443 (0.027)	|0.000	0.030	0.000|
Multiallelic Dprime: 0.533
BLOCK 214.  MARKERS: 1287 1288
41 (0.465)	|0.342	0.104	0.019|
43 (0.305)	|0.133	0.124	0.048|
23 (0.230)	|0.091	0.044	0.094|
Multiallelic Dprime: 0.314
BLOCK 215.  MARKERS: 1290 1291
31 (0.566)	|0.265	0.288	0.013|
33 (0.272)	|0.045	0.127	0.101|
13 (0.162)	|0.158	0.003	0.000|
Multiallelic Dprime: 0.394
BLOCK 216.  MARKERS: 1293 1294
12 (0.467)	|0.322	0.063	0.056	0.026|
42 (0.418)	|0.361	0.014	0.031	0.012|
13 (0.115)	|0.058	0.027	0.003	0.028|
Multiallelic Dprime: 0.328
BLOCK 217.  MARKERS: 1298 1299 1300
242 (0.741)	|0.280	0.268	0.192|
424 (0.104)	|0.034	0.045	0.025|
244 (0.091)	|0.014	0.011	0.065|
224 (0.065)	|0.040	0.018	0.006|
Multiallelic Dprime: 0.182
BLOCK 218.  MARKERS: 1301 1302 1303
234 (0.370)	|0.012	0.228	0.130|
232 (0.342)	|0.337	0.000	0.005|
412 (0.288)	|0.271	0.000	0.017|
Multiallelic Dprime: 0.916
BLOCK 219.  MARKERS: 1304 1305
24 (0.621)	|0.141	0.231	0.250|
44 (0.227)	|0.194	0.025	0.006|
22 (0.152)	|0.073	0.057	0.022|
Multiallelic Dprime: 0.519
BLOCK 220.  MARKERS: 1307 1308 1309
434 (0.408)	|0.093	0.214	0.100|
212 (0.312)	|0.310	0.000	0.002|
214 (0.278)	|0.268	0.003	0.007|
Multiallelic Dprime: 0.939
BLOCK 221.  MARKERS: 1311 1312
12 (0.668)	|0.547	0.031	0.088|
14 (0.223)	|0.210	0.000	0.012|
22 (0.110)	|0.005	0.101	0.004|
Multiallelic Dprime: 0.490
BLOCK 222.  MARKERS: 1313 1314 1315
142 (0.762)	|0.462	0.299|
311 (0.130)	|0.072	0.058|
312 (0.106)	|0.043	0.063|
Multiallelic Dprime: 0.157
BLOCK 223.  MARKERS: 1316 1317
11 (0.579)	|0.052	0.341	0.174	0.011|
33 (0.419)	|0.350	0.002	0.015	0.052|
Multiallelic Dprime: 0.850
BLOCK 224.  MARKERS: 1318 1319 1320
412 (0.402)	|0.096	0.231	0.008	0.003	0.033	0.017|
234 (0.343)	|0.307	0.018	0.002	0.008	0.000	0.000|
214 (0.189)	|0.024	0.104	0.047	0.010	0.002	0.000|
414 (0.064)	|0.014	0.007	0.005	0.039	0.000	0.000|
Multiallelic Dprime: 0.631
BLOCK 225.  MARKERS: 1322 1323 1324 1325 1326 1327 1328 1329 1330
423323113 (0.444)	|0.435	0.000	0.000	0.000	0.008|
241121231 (0.357)	|0.005	0.319	0.003	0.030	0.001|
243333133 (0.061)	|0.000	0.000	0.060	0.000	0.000|
223333133 (0.060)	|0.000	0.000	0.060	0.000	0.000|
241123133 (0.035)	|0.000	0.000	0.035	0.000	0.000|
241323231 (0.017)	|0.000	0.000	0.016	0.000	0.000|
Multiallelic Dprime: 0.985
BLOCK 226.  MARKERS: 1331 1332 1333 1334 1335
43131 (0.443)	|0.437	0.008	0.000|
13412 (0.329)	|0.004	0.289	0.037|
41431 (0.182)	|0.051	0.000	0.130|
13411 (0.030)	|0.000	0.030	0.000|
43431 (0.012)	|0.010	0.002	0.000|
Multiallelic Dprime: 0.859
BLOCK 227.  MARKERS: 1336 1337 1338 1339 1340 1341 1342 1343
11113441 (0.502)	|0.185	0.312|
13113441 (0.331)	|0.320	0.010|
31431323 (0.165)	|0.111	0.055|
Multiallelic Dprime: 0.657
BLOCK 228.  MARKERS: 1344 1345 1346
332 (0.616)	|0.150	0.258	0.150	0.029	0.023	0.008|
214 (0.377)	|0.246	0.029	0.011	0.082	0.008	0.000|
Multiallelic Dprime: 0.596
BLOCK 229.  MARKERS: 1348 1349 1350 1351 1352 1353 1354
1344424 (0.399)	|0.350	0.049|
3343244 (0.287)	|0.060	0.227|
3343242 (0.161)	|0.095	0.065|
3134244 (0.112)	|0.060	0.053|
3344424 (0.031)	|0.031	0.000|
3344224 (0.010)	|0.009	0.001|
Multiallelic Dprime: 0.517
BLOCK 230.  MARKERS: 1356 1357
32 (0.605)	|0.451	0.138	0.013|
14 (0.395)	|0.109	0.099	0.186|
Multiallelic Dprime: 0.473
BLOCK 231.  MARKERS: 1358 1359 1360
224 (0.559)	|0.396	0.161	0.000	0.001|
222 (0.236)	|0.023	0.000	0.166	0.048|
314 (0.199)	|0.000	0.199	0.000	0.000|
Multiallelic Dprime: 0.785
BLOCK 232.  MARKERS: 1361 1362 1363
321 (0.418)	|0.375	0.000	0.043|
221 (0.360)	|0.225	0.132	0.003|
214 (0.166)	|0.000	0.167	0.000|
211 (0.050)	|0.000	0.000	0.049|
Multiallelic Dprime: 0.591
BLOCK 233.  MARKERS: 1364 1365
21 (0.601)	|0.461	0.101	0.001	0.004	0.012	0.015|
32 (0.305)	|0.000	0.093	0.162	0.005	0.031	0.000|
31 (0.094)	|0.052	0.000	0.000	0.041	0.000	0.000|
Multiallelic Dprime: 0.696
BLOCK 234.  MARKERS: 1366 1367 1368 1369 1370 1371 1372 1373 1374
212122422 (0.517)	|0.509	0.000	0.000	0.004	0.000|
232434221 (0.194)	|0.000	0.191	0.001	0.000	0.000|
414422412 (0.160)	|0.000	0.000	0.145	0.000	0.015|
212422422 (0.048)	|0.000	0.042	0.000	0.000	0.000|
212434422 (0.044)	|0.003	0.000	0.000	0.042	0.000|
232422412 (0.015)	|0.000	0.000	0.015	0.000	0.000|
Multiallelic Dprime: 0.985
BLOCK 235.  MARKERS: 1375 1376 1377 1378 1379 1380
442124 (0.515)	|0.497	0.000	0.003	0.000	0.000	0.014	0.000|
212312 (0.239)	|0.033	0.173	0.003	0.001	0.025	0.000	0.000|
444324 (0.167)	|0.013	0.000	0.137	0.002	0.000	0.000	0.014|
442324 (0.049)	|0.002	0.000	0.001	0.042	0.000	0.000	0.000|
444124 (0.017)	|0.017	0.000	0.000	0.000	0.000	0.000	0.000|
Multiallelic Dprime: 0.915
BLOCK 236.  MARKERS: 1381 1382 1383 1384 1385 1386 1387 1388 1389 1390 1391 1392 1393 1394 1395 1396
1313344334314243 (0.563)	|0.397	0.092	0.024	0.031	0.001	0.003|
3432121112231443 (0.177)	|0.091	0.017	0.003	0.062	0.003	0.000|
3432121132314411 (0.148)	|0.010	0.021	0.103	0.003	0.001	0.000|
1413344334314443 (0.048)	|0.007	0.008	0.000	0.028	0.004	0.000|
3432344334314243 (0.026)	|0.000	0.000	0.000	0.000	0.023	0.000|
1313144334314243 (0.015)	|0.000	0.000	0.000	0.000	0.000	0.015|
3432121132314413 (0.015)	|0.000	0.014	0.000	0.000	0.000	0.000|
Multiallelic Dprime: 0.511
BLOCK 237.  MARKERS: 1397 1398 1399 1400 1401 1402 1403 1404 1405 1406 1407 1408 1409 1410 1411 1412
4232344443433123 (0.515)	|0.359	0.070	0.058	0.012	0.003	0.003|
2221142224221123 (0.151)	|0.094	0.032	0.006	0.003	0.008	0.002|
2421132224233342 (0.132)	|0.099	0.017	0.000	0.005	0.003	0.001|
2221144243433123 (0.126)	|0.045	0.074	0.000	0.003	0.000	0.004|
2221142224233123 (0.033)	|0.008	0.020	0.001	0.002	0.000	0.000|
2421132224233123 (0.019)	|0.016	0.002	0.000	0.000	0.000	0.000|
Multiallelic Dprime: 0.300
BLOCK 238.  MARKERS: 1413 1414 1415 1416 1417 1418 1419 1420 1421
312413123 (0.637)	|0.347	0.222	0.033	0.024|
143131341 (0.219)	|0.018	0.022	0.177	0.000|
143431323 (0.066)	|0.011	0.051	0.001	0.003|
143131343 (0.027)	|0.006	0.005	0.016	0.000|
313431123 (0.016)	|0.012	0.001	0.002	0.000|
142413123 (0.010)	|0.007	0.003	0.000	0.000|
Multiallelic Dprime: 0.594
BLOCK 239.  MARKERS: 1423 1424 1425 1426 1427 1428 1429
2434111 (0.407)	|0.400	0.000	0.000	0.000	0.000	0.000|
2212211 (0.318)	|0.000	0.222	0.000	0.037	0.059	0.000|
4414133 (0.231)	|0.000	0.000	0.165	0.044	0.000	0.020|
2412211 (0.028)	|0.000	0.003	0.000	0.024	0.000	0.000|
Multiallelic Dprime: 0.942
BLOCK 240.  MARKERS: 1431 1432 1433 1434 1435 1436 1437 1438 1439 1440
2213143122 (0.403)	|0.346	0.014	0.042	0.000|
2423444141 (0.224)	|0.002	0.107	0.040	0.076|
4211123221 (0.170)	|0.000	0.009	0.148	0.012|
2423123121 (0.105)	|0.000	0.104	0.000	0.000|
2413143121 (0.063)	|0.003	0.024	0.036	0.000|
4211123121 (0.021)	|0.000	0.016	0.000	0.005|
Multiallelic Dprime: 0.785
BLOCK 241.  MARKERS: 1442 1443 1444 1445 1446 1447
343434 (0.357)	|0.331	0.003	0.003	0.010	0.000	0.000	0.000|
221134 (0.277)	|0.136	0.003	0.054	0.052	0.024	0.000	0.002|
221113 (0.272)	|0.002	0.212	0.003	0.017	0.000	0.008	0.019|
221114 (0.094)	|0.000	0.003	0.075	0.000	0.000	0.013	0.000|
Multiallelic Dprime: 0.754
BLOCK 242.  MARKERS: 1448 1449 1450 1451 1452 1453 1454 1455 1456
143312121 (0.468)	|0.294	0.053	0.122|
331234333 (0.222)	|0.181	0.035	0.006|
331232133 (0.135)	|0.059	0.057	0.020|
143312123 (0.079)	|0.037	0.041	0.001|
141332133 (0.024)	|0.010	0.014	0.000|
331332333 (0.020)	|0.007	0.011	0.002|
331234133 (0.019)	|0.017	0.000	0.003|
Multiallelic Dprime: 0.318
BLOCK 243.  MARKERS: 1458 1459 1460 1461
2413 (0.609)	|0.288	0.258	0.062|
2433 (0.225)	|0.022	0.038	0.166|
3134 (0.163)	|0.129	0.024	0.010|
Multiallelic Dprime: 0.463
BLOCK 244.  MARKERS: 1464 1465
31 (0.439)	|0.258	0.015	0.156	0.002	0.000	0.000|
11 (0.320)	|0.000	0.187	0.000	0.007	0.118	0.000|
34 (0.241)	|0.005	0.007	0.002	0.139	0.000	0.090|
Multiallelic Dprime: 0.942
BLOCK 245.  MARKERS: 1466 1467 1468 1469 1470
33233 (0.266)	|0.134	0.075	0.046	0.008|
23211 (0.209)	|0.074	0.042	0.091	0.001|
21233 (0.158)	|0.072	0.064	0.020	0.000|
23233 (0.147)	|0.021	0.064	0.048	0.014|
23411 (0.119)	|0.062	0.039	0.019	0.000|
23213 (0.090)	|0.018	0.061	0.009	0.000|
Multiallelic Dprime: 0.265
BLOCK 246.  MARKERS: 1473 1474 1475 1476 1477
44314 (0.388)	|0.376	0.011	0.000|
24232 (0.346)	|0.029	0.317	0.000|
22232 (0.236)	|0.168	0.036	0.032|
44312 (0.024)	|0.003	0.021	0.000|
Multiallelic Dprime: 0.789
BLOCK 247.  MARKERS: 1478 1479 1480
224 (0.583)	|0.240	0.342|
442 (0.384)	|0.355	0.029|
242 (0.033)	|0.033	0.000|
Multiallelic Dprime: 0.812
BLOCK 248.  MARKERS: 1481 1482
34 (0.628)	|0.469	0.160|
12 (0.372)	|0.331	0.039|
Multiallelic Dprime: 0.472
BLOCK 249.  MARKERS: 1485 1486
44 (0.800)	|0.381	0.360	0.042	0.010|
32 (0.199)	|0.030	0.046	0.123	0.000|
Multiallelic Dprime: 0.566
BLOCK 250.  MARKERS: 1488 1489 1490
141 (0.412)	|0.051	0.241	0.121|
221 (0.405)	|0.405	0.000	0.000|
143 (0.165)	|0.156	0.009	0.000|
121 (0.010)	|0.009	0.001	0.000|
Multiallelic Dprime: 0.951
BLOCK 251.  MARKERS: 1491 1492
22 (0.620)	|0.437	0.157	0.026|
12 (0.251)	|0.242	0.000	0.005|
21 (0.129)	|0.129	0.000	0.000|
Multiallelic Dprime: 0.935
BLOCK 252.  MARKERS: 1493 1494
42 (0.808)	|0.554	0.213	0.025	0.015|
23 (0.157)	|0.126	0.018	0.005	0.005|
22 (0.031)	|0.016	0.010	0.002	0.001|
Multiallelic Dprime: 0.278
BLOCK 253.  MARKERS: 1498 1499 1500 1501 1502 1503 1504
1331211 (0.697)	|0.472	0.045	0.181|
3144424 (0.244)	|0.022	0.221	0.001|
3341224 (0.033)	|0.009	0.023	0.000|
3141214 (0.021)	|0.000	0.021	0.000|
Multiallelic Dprime: 0.843
BLOCK 254.  MARKERS: 1506 1507
14 (0.503)	|0.240	0.132	0.076	0.054	0.003|
34 (0.314)	|0.039	0.089	0.146	0.018	0.021|
12 (0.183)	|0.039	0.011	0.005	0.127	0.000|
Multiallelic Dprime: 0.455
BLOCK 255.  MARKERS: 1508 1509 1510 1511 1512
12334 (0.318)	|0.225	0.094|
32114 (0.232)	|0.232	0.000|
31114 (0.227)	|0.226	0.000|
12331 (0.199)	|0.198	0.000|
32314 (0.024)	|0.000	0.024|
Multiallelic Dprime: 0.904
BLOCK 256.  MARKERS: 1513 1514
42 (0.880)	|0.530	0.277	0.032	0.039|
24 (0.119)	|0.037	0.060	0.022	0.000|
Multiallelic Dprime: 0.397
BLOCK 257.  MARKERS: 1519 1520 1521 1522 1523
31143 (0.568)	|0.568	0.000	0.000|
13321 (0.336)	|0.004	0.247	0.087|
33143 (0.054)	|0.000	0.055	0.000|
13323 (0.039)	|0.000	0.000	0.038|
Multiallelic Dprime: 0.948
BLOCK 258.  MARKERS: 1524 1525 1526 1527
3141 (0.571)	|0.363	0.148	0.009	0.034	0.005	0.010	0.000|
4341 (0.304)	|0.031	0.155	0.080	0.010	0.006	0.007	0.010|
3114 (0.125)	|0.033	0.058	0.013	0.003	0.013	0.005	0.000|
Multiallelic Dprime: 0.485
BLOCK 259.  MARKERS: 1528 1529 1530 1531 1532 1533 1534
1241233 (0.427)	|0.426	0.000	0.000|
1413432 (0.359)	|0.256	0.098	0.004|
4411412 (0.103)	|0.000	0.015	0.089|
1241232 (0.046)	|0.029	0.011	0.008|
1413232 (0.026)	|0.014	0.012	0.000|
1413433 (0.023)	|0.023	0.000	0.000|
1411412 (0.011)	|0.008	0.000	0.004|
Multiallelic Dprime: 0.650
BLOCK 260.  MARKERS: 1536 1537
13 (0.759)	|0.505	0.145	0.097|
43 (0.135)	|0.090	0.000	0.039|
41 (0.106)	|0.084	0.011	0.012|
Multiallelic Dprime: 0.240
BLOCK 261.  MARKERS: 1540 1541 1542 1543 1544 1545 1546 1547 1548 1549 1550
43143221123 (0.677)	|0.677	0.000	0.001|
14323221124 (0.155)	|0.156	0.000	0.000|
13321444443 (0.148)	|0.000	0.136	0.011|
Multiallelic Dprime: 0.991
BLOCK 262.  MARKERS: 1551 1552
23 (0.842)	|0.353	0.269	0.157	0.043	0.011|
11 (0.146)	|0.010	0.005	0.099	0.000	0.026|
21 (0.012)	|0.002	0.000	0.000	0.009	0.000|
Multiallelic Dprime: 0.714
BLOCK 263.  MARKERS: 1555 1556 1557 1558 1559 1560 1561
1114442 (0.365)	|0.300	0.050	0.014|
1134244 (0.274)	|0.030	0.238	0.006|
4312214 (0.257)	|0.204	0.031	0.022|
1114244 (0.052)	|0.025	0.005	0.021|
4114244 (0.037)	|0.004	0.000	0.033|
Multiallelic Dprime: 0.629
BLOCK 264.  MARKERS: 1564 1565
33 (0.569)	|0.568	0.000	0.000|
13 (0.326)	|0.000	0.317	0.006|
31 (0.105)	|0.000	0.010	0.093|
Multiallelic Dprime: 0.980
BLOCK 265.  MARKERS: 1566 1567 1568 1569
2313 (0.568)	|0.480	0.042	0.024	0.004|
3141 (0.327)	|0.063	0.249	0.000	0.010|
3143 (0.100)	|0.010	0.061	0.025	0.003|
Multiallelic Dprime: 0.683
BLOCK 266.  MARKERS: 1571 1572 1573 1574 1575 1576 1577 1578 1579 1580 1581 1582 1583
1424241134321 (0.555)	|0.552	0.003	0.000	0.000|
4212413321433 (0.353)	|0.000	0.253	0.098	0.000|
1424211134323 (0.049)	|0.000	0.000	0.049	0.000|
4222411321433 (0.017)	|0.000	0.000	0.000	0.013|
Multiallelic Dprime: 0.967
BLOCK 267.  MARKERS: 1584 1585 1586 1587 1588
44132 (0.561)	|0.304	0.081	0.100	0.069|
41332 (0.260)	|0.031	0.200	0.017	0.010|
11123 (0.152)	|0.015	0.054	0.020	0.063|
11122 (0.013)	|0.001	0.001	0.010	0.000|
Multiallelic Dprime: 0.522
BLOCK 268.  MARKERS: 1590 1591 1592 1593
4321 (0.354)	|0.003	0.196	0.031	0.105	0.000	0.006|
4342 (0.341)	|0.321	0.008	0.005	0.000	0.000	0.000|
4322 (0.153)	|0.000	0.061	0.031	0.000	0.039	0.009|
2122 (0.145)	|0.000	0.002	0.136	0.002	0.000	0.000|
Multiallelic Dprime: 0.833
BLOCK 269.  MARKERS: 1595 1596 1597 1598 1599 1600 1601 1602 1603 1604 1605
14313313233 (0.327)	|0.106	0.161	0.059|
34313231213 (0.270)	|0.149	0.040	0.080|
32131313433 (0.205)	|0.042	0.135	0.030|
34313231214 (0.107)	|0.105	0.002	0.002|
34313313233 (0.040)	|0.027	0.013	0.000|
34313313433 (0.016)	|0.001	0.006	0.008|
Multiallelic Dprime: 0.391
BLOCK 270.  MARKERS: 1608 1609
42 (0.440)	|0.340	0.094|
44 (0.378)	|0.295	0.083|
22 (0.181)	|0.142	0.039|
Multiallelic Dprime: 0.007
BLOCK 271.  MARKERS: 1610 1611
23 (0.778)	|0.560	0.216|
11 (0.215)	|0.174	0.041|
Multiallelic Dprime: 0.260
BLOCK 272.  MARKERS: 1612 1613
11 (0.741)	|0.516	0.121	0.095|
33 (0.258)	|0.138	0.076	0.042|
Multiallelic Dprime: 0.167
BLOCK 273.  MARKERS: 1614 1615 1616 1617 1618
31143 (0.655)	|0.243	0.107	0.074	0.068	0.022	0.045	0.036	0.036	0.013|
13313 (0.198)	|0.042	0.036	0.033	0.039	0.011	0.013	0.012	0.002	0.000|
13314 (0.137)	|0.021	0.022	0.002	0.004	0.054	0.008	0.001	0.003	0.023|
Multiallelic Dprime: 0.284
BLOCK 274.  MARKERS: 1619 1620 1621 1622 1623 1624 1625 1626 1627 1628 1629 1630 1631 1632
11114134431334 (0.306)	|0.037	0.047	0.045	0.086	0.090|
11142344111144 (0.175)	|0.034	0.074	0.032	0.021	0.014|
31142144111344 (0.112)	|0.029	0.017	0.057	0.004	0.000|
13342142113142 (0.111)	|0.051	0.028	0.006	0.019	0.007|
31142144111144 (0.086)	|0.007	0.003	0.028	0.041	0.005|
11342144111144 (0.066)	|0.026	0.011	0.028	0.000	0.000|
11142144111344 (0.048)	|0.023	0.019	0.002	0.001	0.003|
13342144111142 (0.041)	|0.027	0.002	0.001	0.008	0.002|
11142344111142 (0.036)	|0.005	0.021	0.008	0.000	0.001|
Multiallelic Dprime: 0.393
BLOCK 275.  MARKERS: 1636 1637 1638 1639
1124 (0.241)	|0.207	0.034	0.000|
1334 (0.226)	|0.022	0.204	0.000|
1331 (0.216)	|0.205	0.010	0.000|
3334 (0.184)	|0.000	0.183	0.000|
1134 (0.125)	|0.005	0.000	0.120|
Multiallelic Dprime: 0.876
BLOCK 276.  MARKERS: 1640 1641 1642
311 (0.447)	|0.230	0.114	0.102|
421 (0.434)	|0.215	0.162	0.056|
313 (0.119)	|0.022	0.007	0.089|
Multiallelic Dprime: 0.212
BLOCK 277.  MARKERS: 1643 1644
21 (0.467)	|0.306	0.019	0.014	0.125	0.003|
23 (0.283)	|0.011	0.213	0.018	0.009	0.029|
41 (0.248)	|0.044	0.004	0.124	0.002	0.074|
Multiallelic Dprime: 0.757
BLOCK 278.  MARKERS: 1646 1647 1648 1649 1650
31332 (0.361)	|0.345	0.012	0.001	0.000|
13334 (0.236)	|0.001	0.161	0.070	0.001|
13214 (0.156)	|0.002	0.000	0.153	0.000|
11332 (0.136)	|0.107	0.000	0.002	0.026|
13332 (0.105)	|0.007	0.088	0.006	0.005|
Multiallelic Dprime: 0.841
BLOCK 279.  MARKERS: 1651 1652 1653
411 (0.460)	|0.458	0.000	0.002|
313 (0.262)	|0.161	0.000	0.100|
333 (0.236)	|0.000	0.238	0.000|
311 (0.034)	|0.002	0.028	0.005|
Multiallelic Dprime: 0.822
BLOCK 280.  MARKERS: 1654 1655 1656
233 (0.624)	|0.329	0.117	0.000	0.152	0.017|
433 (0.269)	|0.079	0.036	0.153	0.000	0.001|
212 (0.107)	|0.105	0.002	0.000	0.000	0.000|
Multiallelic Dprime: 0.510
BLOCK 281.  MARKERS: 1657 1658 1659 1660
3323 (0.513)	|0.394	0.002	0.011	0.003	0.102|
3313 (0.155)	|0.054	0.000	0.000	0.095	0.000|
1113 (0.153)	|0.025	0.000	0.113	0.013	0.000|
1114 (0.152)	|0.018	0.131	0.001	0.001	0.000|
1313 (0.018)	|0.013	0.000	0.000	0.000	0.000|
Multiallelic Dprime: 0.741
BLOCK 282.  MARKERS: 1661 1662 1663 1664 1665 1666
243124 (0.506)	|0.326	0.085	0.085	0.004|
143344 (0.133)	|0.100	0.015	0.019	0.000|
241124 (0.131)	|0.067	0.053	0.003	0.007|
243122 (0.112)	|0.061	0.050	0.000	0.000|
123124 (0.104)	|0.017	0.016	0.070	0.000|
Multiallelic Dprime: 0.272
BLOCK 283.  MARKERS: 1667 1668 1669 1670
3323 (0.580)	|0.354	0.185	0.025	0.013|
4311 (0.221)	|0.020	0.005	0.132	0.060|
3123 (0.180)	|0.071	0.109	0.001	0.000|
4313 (0.011)	|0.002	0.000	0.008	0.000|
Multiallelic Dprime: 0.519
BLOCK 284.  MARKERS: 1673 1674 1675 1676 1677
22231 (0.447)	|0.445	0.004	0.000|
24431 (0.299)	|0.074	0.149	0.076|
34213 (0.174)	|0.054	0.000	0.117|
34233 (0.075)	|0.004	0.066	0.005|
Multiallelic Dprime: 0.753
BLOCK 285.  MARKERS: 1678 1679
31 (0.579)	|0.445	0.032	0.001	0.018	0.080|
33 (0.220)	|0.133	0.015	0.001	0.066	0.002|
11 (0.201)	|0.012	0.071	0.115	0.003	0.000|
Multiallelic Dprime: 0.576
BLOCK 286.  MARKERS: 1680 1681 1682 1683 1684 1685 1686 1687
42114113 (0.589)	|0.489	0.096	0.005|
42114341 (0.118)	|0.069	0.040	0.008|
24332143 (0.118)	|0.042	0.000	0.076|
24334143 (0.086)	|0.084	0.004	0.000|
42114143 (0.081)	|0.082	0.000	0.000|
Multiallelic Dprime: 0.443
BLOCK 287.  MARKERS: 1689 1690
24 (0.769)	|0.295	0.156	0.096	0.054	0.103	0.031|
42 (0.140)	|0.039	0.007	0.009	0.079	0.002	0.002|
44 (0.090)	|0.003	0.000	0.057	0.000	0.010	0.017|
Multiallelic Dprime: 0.511
BLOCK 288.  MARKERS: 1692 1693 1694 1695 1696 1697 1698 1699
33333432 (0.338)	|0.332	0.002|
23331412 (0.164)	|0.005	0.158|
23331312 (0.163)	|0.161	0.001|
32133434 (0.134)	|0.121	0.012|
23341312 (0.115)	|0.115	0.000|
23333432 (0.050)	|0.049	0.000|
Multiallelic Dprime: 0.903
BLOCK 289.  MARKERS: 1701 1702
11 (0.807)	|0.673	0.132	0.001|
32 (0.188)	|0.000	0.165	0.022|
Multiallelic Dprime: 0.947
BLOCK 290.  MARKERS: 1703 1704 1705
423 (0.678)	|0.391	0.187	0.101|
241 (0.297)	|0.127	0.168	0.004|
223 (0.023)	|0.005	0.004	0.014|
Multiallelic Dprime: 0.295
BLOCK 291.  MARKERS: 1707 1708
32 (0.522)	|0.119	0.224	0.026	0.092	0.058|
34 (0.359)	|0.228	0.032	0.038	0.010	0.051|
12 (0.119)	|0.015	0.011	0.078	0.015	0.000|
Multiallelic Dprime: 0.490
BLOCK 292.  MARKERS: 1713 1714 1715 1716 1717 1718 1719 1720 1721
244221424 (0.360)	|0.188	0.069	0.103|
214344242 (0.267)	|0.252	0.009	0.007|
244241424 (0.142)	|0.137	0.003	0.002|
144221424 (0.120)	|0.030	0.083	0.003|
243221424 (0.109)	|0.018	0.082	0.005|
Multiallelic Dprime: 0.598
BLOCK 293.  MARKERS: 1723 1724 1725 1726 1727
32124 (0.625)	|0.492	0.119	0.013|
42124 (0.248)	|0.071	0.174	0.003|
34343 (0.119)	|0.000	0.000	0.119|
Multiallelic Dprime: 0.641
BLOCK 294.  MARKERS: 1728 1729
12 (0.564)	|0.474	0.054	0.036|
14 (0.294)	|0.006	0.289	0.000|
32 (0.140)	|0.048	0.000	0.093|
Multiallelic Dprime: 0.777
BLOCK 295.  MARKERS: 1730 1731
23 (0.526)	|0.380	0.003	0.122	0.000	0.012|
13 (0.344)	|0.046	0.239	0.000	0.000	0.045|
12 (0.130)	|0.003	0.033	0.002	0.085	0.000|
Multiallelic Dprime: 0.813
BLOCK 296.  MARKERS: 1735 1736 1737 1738 1739 1740 1741 1742 1743 1744 1745 1746
233113124422 (0.428)	|0.212	0.037	0.094	0.048	0.023	0.012|
411331333244 (0.276)	|0.083	0.138	0.011	0.006	0.015	0.023|
233313124422 (0.126)	|0.053	0.050	0.016	0.003	0.004	0.000|
233113324422 (0.087)	|0.084	0.002	0.000	0.000	0.001	0.000|
433113124422 (0.057)	|0.026	0.020	0.001	0.003	0.007	0.000|
Multiallelic Dprime: 0.377
BLOCK 297.  MARKERS: 1750 1751 1752 1753 1754 1755 1756 1757 1758
212413231 (0.462)	|0.368	0.093	0.001|
444231413 (0.252)	|0.162	0.007	0.083|
244231211 (0.124)	|0.117	0.005	0.004|
244231213 (0.064)	|0.022	0.040	0.002|
212231211 (0.054)	|0.024	0.029	0.000|
244231413 (0.036)	|0.034	0.000	0.002|
Multiallelic Dprime: 0.397
BLOCK 298.  MARKERS: 1760 1761
43 (0.732)	|0.316	0.152	0.148	0.093|
21 (0.174)	|0.026	0.057	0.059	0.025|
23 (0.094)	|0.020	0.045	0.025	0.000|
Multiallelic Dprime: 0.303
BLOCK 299.  MARKERS: 1762 1763 1764 1765 1766 1767 1768 1769 1770 1771 1772
44244342323 (0.362)	|0.258	0.027	0.024	0.011	0.019	0.013|
22312342311 (0.253)	|0.102	0.075	0.066	0.004	0.002	0.000|
44242422111 (0.234)	|0.013	0.170	0.019	0.012	0.002	0.001|
22312344311 (0.119)	|0.005	0.002	0.013	0.086	0.000	0.000|
Multiallelic Dprime: 0.545
BLOCK 300.  MARKERS: 1773 1774 1775 1776 1777 1778 1779 1780 1781 1782
1234143112 (0.390)	|0.115	0.255	0.018|
2414343212 (0.284)	|0.112	0.062	0.108|
1414343212 (0.128)	|0.079	0.029	0.019|
1212121134 (0.114)	|0.109	0.006	0.000|
1214343212 (0.025)	|0.021	0.000	0.003|
2234143112 (0.016)	|0.003	0.013	0.000|
Multiallelic Dprime: 0.465
BLOCK 301.  MARKERS: 1784 1785 1786 1787
4122 (0.476)	|0.176	0.183	0.110|
4443 (0.368)	|0.180	0.172	0.015|
1123 (0.151)	|0.102	0.048	0.002|
Multiallelic Dprime: 0.214
BLOCK 302.  MARKERS: 1789 1790 1791 1792 1793
24124 (0.462)	|0.156	0.145	0.160|
34124 (0.403)	|0.278	0.063	0.063|
22242 (0.126)	|0.027	0.084	0.015|
Multiallelic Dprime: 0.349
BLOCK 303.  MARKERS: 1797 1798
24 (0.466)	|0.229	0.100	0.137|
44 (0.295)	|0.219	0.009	0.065|
21 (0.239)	|0.010	0.217	0.013|
Multiallelic Dprime: 0.463
BLOCK 304.  MARKERS: 1799 1800
42 (0.457)	|0.427	0.020	0.004	0.000	0.000|
12 (0.326)	|0.015	0.263	0.000	0.020	0.012|
14 (0.215)	|0.040	0.078	0.090	0.002	0.000|
Multiallelic Dprime: 0.782
BLOCK 305.  MARKERS: 1801 1802 1803 1804 1805 1806 1807 1808 1809 1810 1811 1812 1813 1814 1815 1816 1817 1818 1819 1820
13211241223434222311 (0.479)	|0.478	0.003	0.000|
14431224411213343132 (0.359)	|0.000	0.199	0.162|
24433424411234243331 (0.095)	|0.000	0.095	0.000|
14431241413233243132 (0.023)	|0.000	0.022	0.000|
14431241413233243331 (0.012)	|0.000	0.012	0.000|
Multiallelic Dprime: 0.918
BLOCK 306.  MARKERS: 1821 1822
23 (0.489)	|0.479	0.009|
33 (0.350)	|0.233	0.115|
34 (0.162)	|0.011	0.150|
Multiallelic Dprime: 0.639
BLOCK 307.  MARKERS: 1823 1824
33 (0.723)	|0.470	0.039	0.215|
11 (0.275)	|0.000	0.268	0.007|
Multiallelic Dprime: 0.966
BLOCK 308.  MARKERS: 1825 1826
31 (0.472)	|0.431	0.014	0.024	0.002|
32 (0.307)	|0.026	0.086	0.156	0.038|
11 (0.221)	|0.022	0.189	0.010	0.000|
Multiallelic Dprime: 0.750
BLOCK 309.  MARKERS: 1828 1829 1830 1831
1321 (0.478)	|0.454	0.006	0.016|
2243 (0.288)	|0.229	0.051	0.008|
2321 (0.190)	|0.026	0.118	0.047|
2343 (0.040)	|0.007	0.003	0.029|
Multiallelic Dprime: 0.643
BLOCK 310.  MARKERS: 1835 1836
13 (0.716)	|0.627	0.086|
33 (0.178)	|0.150	0.027|
31 (0.104)	|0.092	0.011|
Multiallelic Dprime: 0.050
BLOCK 311.  MARKERS: 1838 1839
24 (0.870)	|0.376	0.334	0.160|
32 (0.125)	|0.064	0.036	0.025|
Multiallelic Dprime: 0.140
BLOCK 312.  MARKERS: 1843 1844
21 (0.444)	|0.184	0.164	0.070	0.021|
13 (0.370)	|0.256	0.027	0.046	0.042|
11 (0.184)	|0.171	0.011	0.004	0.000|
Multiallelic Dprime: 0.441
BLOCK 313.  MARKERS: 1845 1846 1847 1848
4122 (0.609)	|0.312	0.231	0.067|
4141 (0.202)	|0.081	0.120	0.000|
2422 (0.120)	|0.049	0.064	0.007|
4121 (0.063)	|0.056	0.007	0.000|
Multiallelic Dprime: 0.212
BLOCK 314.  MARKERS: 1851 1852
22 (0.501)	|0.293	0.124	0.080|
44 (0.424)	|0.381	0.025	0.019|
24 (0.076)	|0.045	0.018	0.013|
Multiallelic Dprime: 0.511
BLOCK 315.  MARKERS: 1856 1857 1858
223 (0.718)	|0.259	0.218	0.132	0.107|
422 (0.166)	|0.071	0.047	0.022	0.027|
243 (0.113)	|0.070	0.023	0.012	0.008|
Multiallelic Dprime: 0.177
BLOCK 316.  MARKERS: 1863 1864 1865 1866
4411 (0.400)	|0.389	0.009	0.000|
2411 (0.292)	|0.005	0.288	0.000|
4214 (0.166)	|0.099	0.066	0.000|
4431 (0.141)	|0.000	0.000	0.141|
Multiallelic Dprime: 0.851
BLOCK 317.  MARKERS: 1867 1868
12 (0.495)	|0.243	0.216	0.035|
32 (0.363)	|0.233	0.028	0.101|
14 (0.141)	|0.090	0.006	0.046|
Multiallelic Dprime: 0.361
BLOCK 318.  MARKERS: 1870 1871 1872
414 (0.567)	|0.187	0.114	0.077	0.073	0.103|
433 (0.250)	|0.086	0.074	0.032	0.032	0.014|
114 (0.181)	|0.023	0.033	0.087	0.024	0.011|
Multiallelic Dprime: 0.229
BLOCK 319.  MARKERS: 1877 1878 1879 1880 1881 1882 1883 1884
14221111 (0.296)	|0.262	0.032|
12121132 (0.223)	|0.208	0.017|
14221331 (0.196)	|0.170	0.025|
24243131 (0.130)	|0.100	0.029|
14221131 (0.129)	|0.106	0.022|
Multiallelic Dprime: 0.165
BLOCK 320.  MARKERS: 1892 1893 1894 1895 1896
33444 (0.865)	|0.555	0.187	0.100	0.000	0.000	0.019|
11212 (0.134)	|0.003	0.000	0.003	0.093	0.028	0.000|
Multiallelic Dprime: 0.956
BLOCK 321.  MARKERS: 1897 1898 1899 1900 1901 1902 1903 1904 1905 1906 1907 1908 1909 1910 1911 1912 1913
22432312114414212 (0.557)	|0.113	0.288	0.128	0.018	0.004|
22432312114414232 (0.189)	|0.091	0.082	0.002	0.009	0.000|
22432312114414214 (0.103)	|0.070	0.005	0.004	0.019	0.004|
14214234331231314 (0.094)	|0.083	0.004	0.001	0.001	0.000|
14214234331231214 (0.028)	|0.002	0.000	0.015	0.002	0.010|
24214234331231314 (0.019)	|0.017	0.003	0.000	0.000	0.000|
Multiallelic Dprime: 0.512
BLOCK 322.  MARKERS: 1915 1916 1917 1918
2342 (0.385)	|0.135	0.042	0.154	0.032	0.007	0.000	0.011	0.000|
4124 (0.382)	|0.042	0.167	0.045	0.113	0.002	0.009	0.000	0.000|
2344 (0.150)	|0.105	0.005	0.024	0.001	0.001	0.000	0.000	0.010|
2124 (0.050)	|0.019	0.014	0.002	0.010	0.003	0.001	0.000	0.000|
2324 (0.020)	|0.016	0.001	0.001	0.000	0.000	0.000	0.000	0.000|
Multiallelic Dprime: 0.496
BLOCK 323.  MARKERS: 1921 1922 1923 1924 1925 1926 1927 1928
33323242 (0.319)	|0.168	0.136	0.007	0.001|
23143242 (0.231)	|0.004	0.004	0.223	0.000|
31323414 (0.230)	|0.203	0.000	0.027	0.000|
23141242 (0.158)	|0.015	0.140	0.003	0.001|
33323414 (0.014)	|0.015	0.000	0.000	0.000|
23123242 (0.014)	|0.013	0.000	0.000	0.000|
33323444 (0.012)	|0.001	0.000	0.000	0.009|
31323242 (0.011)	|0.000	0.001	0.010	0.000|
Multiallelic Dprime: 0.723
BLOCK 324.  MARKERS: 1929 1930 1931
141 (0.422)	|0.334	0.053	0.036|
323 (0.282)	|0.046	0.004	0.233|
121 (0.276)	|0.017	0.240	0.019|
321 (0.013)	|0.003	0.003	0.007|
Multiallelic Dprime: 0.732
BLOCK 325.  MARKERS: 1933 1934
12 (0.401)	|0.240	0.101	0.060|
32 (0.301)	|0.052	0.204	0.045|
13 (0.297)	|0.171	0.104	0.021|
Multiallelic Dprime: 0.326
BLOCK 326.  MARKERS: 1935 1936
23 (0.463)	|0.185	0.136	0.049	0.052	0.030|
21 (0.411)	|0.184	0.072	0.060	0.052	0.040|
13 (0.126)	|0.045	0.050	0.008	0.013	0.010|
Multiallelic Dprime: 0.117
BLOCK 327.  MARKERS: 1938 1939 1940 1941 1942
14243 (0.414)	|0.160	0.187	0.063|
32343 (0.258)	|0.221	0.022	0.016|
32342 (0.117)	|0.101	0.013	0.004|
32223 (0.116)	|0.038	0.010	0.069|
32243 (0.080)	|0.055	0.004	0.020|
Multiallelic Dprime: 0.495
BLOCK 328.  MARKERS: 1943 1944 1945
141 (0.580)	|0.252	0.008	0.161	0.052	0.020	0.072|
121 (0.238)	|0.007	0.208	0.008	0.006	0.002	0.000|
343 (0.177)	|0.001	0.001	0.000	0.082	0.084	0.004|
Multiallelic Dprime: 0.834
BLOCK 329.  MARKERS: 1947 1948 1949 1950 1951 1952 1953
3222244 (0.260)	|0.234	0.005	0.019	0.001|
1244424 (0.224)	|0.207	0.010	0.006	0.000|
1444222 (0.172)	|0.015	0.118	0.030	0.007|
1242244 (0.142)	|0.139	0.000	0.000	0.001|
1244224 (0.105)	|0.103	0.000	0.002	0.000|
1244222 (0.077)	|0.030	0.008	0.003	0.036|
Multiallelic Dprime: 0.750
BLOCK 330.  MARKERS: 1956 1957 1958
122 (0.747)	|0.435	0.133	0.178|
343 (0.143)	|0.000	0.142	0.002|
322 (0.061)	|0.053	0.001	0.005|
342 (0.045)	|0.028	0.011	0.006|
Multiallelic Dprime: 0.550
BLOCK 331.  MARKERS: 1959 1960
41 (0.516)	|0.314	0.000	0.202	0.000|
21 (0.293)	|0.128	0.158	0.000	0.000|
23 (0.190)	|0.004	0.047	0.000	0.144|
Multiallelic Dprime: 0.668
BLOCK 332.  MARKERS: 1961 1962 1963 1964
4412 (0.449)	|0.448	0.000	0.000|
2212 (0.204)	|0.051	0.154	0.000|
4422 (0.202)	|0.202	0.000	0.000|
4413 (0.145)	|0.000	0.000	0.145|
Multiallelic Dprime: 0.949
BLOCK 333.  MARKERS: 1965 1966
21 (0.702)	|0.514	0.002	0.184|
41 (0.153)	|0.002	0.153	0.000|
43 (0.145)	|0.005	0.140	0.000|
Multiallelic Dprime: 0.974
BLOCK 334.  MARKERS: 1968 1969
12 (0.536)	|0.311	0.206	0.000	0.001	0.004|
14 (0.280)	|0.000	0.000	0.000	0.152	0.141|
32 (0.184)	|0.000	0.000	0.185	0.000	0.000|
Multiallelic Dprime: 0.993
BLOCK 335.  MARKERS: 1970 1971 1972 1973 1974
14432 (0.310)	|0.196	0.081	0.032|
44312 (0.208)	|0.131	0.023	0.054|
42312 (0.184)	|0.157	0.016	0.011|
44313 (0.152)	|0.098	0.014	0.039|
14332 (0.144)	|0.097	0.040	0.007|
Multiallelic Dprime: 0.208
BLOCK 336.  MARKERS: 1980 1981
12 (0.678)	|0.524	0.152|
32 (0.175)	|0.134	0.039|
34 (0.143)	|0.116	0.026|
Multiallelic Dprime: 0.067
BLOCK 337.  MARKERS: 1985 1986
21 (0.776)	|0.305	0.275	0.196|
43 (0.219)	|0.117	0.080	0.022|
Multiallelic Dprime: 0.204
BLOCK 338.  MARKERS: 1987 1988
12 (0.425)	|0.038	0.385	0.001|
13 (0.355)	|0.347	0.003	0.005|
32 (0.221)	|0.104	0.010	0.106|
Multiallelic Dprime: 0.819
BLOCK 339.  MARKERS: 1989 1990
12 (0.491)	|0.281	0.207|
11 (0.397)	|0.177	0.220|
32 (0.112)	|0.070	0.040|
Multiallelic Dprime: 0.137
BLOCK 340.  MARKERS: 1994 1995
22 (0.527)	|0.369	0.072	0.086|
44 (0.467)	|0.190	0.265	0.011|
Multiallelic Dprime: 0.453
BLOCK 341.  MARKERS: 1996 1997
12 (0.560)	|0.290	0.234	0.000	0.000	0.035	0.000|
34 (0.339)	|0.081	0.000	0.250	0.005	0.000	0.000|
14 (0.101)	|0.002	0.019	0.000	0.046	0.000	0.030|
Multiallelic Dprime: 0.761
BLOCK 342.  MARKERS: 1998 1999 2000 2001 2002 2003
421131 (0.370)	|0.343	0.024	0.005|
421112 (0.252)	|0.137	0.023	0.091|
143331 (0.249)	|0.032	0.209	0.008|
441131 (0.053)	|0.049	0.001	0.002|
443331 (0.035)	|0.000	0.020	0.016|
443131 (0.030)	|0.026	0.003	0.000|
Multiallelic Dprime: 0.673
BLOCK 343.  MARKERS: 2005 2006
32 (0.590)	|0.222	0.170	0.091	0.056	0.036	0.015|
12 (0.284)	|0.039	0.098	0.103	0.015	0.020	0.008|
34 (0.127)	|0.052	0.023	0.042	0.003	0.006	0.000|
Multiallelic Dprime: 0.237
BLOCK 344.  MARKERS: 2008 2009 2010 2011 2012 2013 2014
2244443 (0.314)	|0.015	0.066	0.230|
4444111 (0.290)	|0.246	0.009	0.035|
2422413 (0.234)	|0.052	0.171	0.010|
2444413 (0.073)	|0.058	0.007	0.000|
4444413 (0.062)	|0.000	0.059	0.002|
2444443 (0.023)	|0.000	0.000	0.023|
Multiallelic Dprime: 0.705
BLOCK 345.  MARKERS: 2018 2019 2020 2021 2022 2023
412414 (0.375)	|0.376	0.000|
411412 (0.313)	|0.286	0.025|
222334 (0.302)	|0.202	0.100|
Multiallelic Dprime: 0.713
BLOCK 346.  MARKERS: 2024 2025 2026 2027
4414 (0.874)	|0.370	0.334	0.145	0.015|
2132 (0.124)	|0.051	0.040	0.031	0.000|
Multiallelic Dprime: 0.090
BLOCK 347.  MARKERS: 2029 2030 2031 2032
1411 (0.421)	|0.080	0.327	0.012|
3211 (0.375)	|0.306	0.057	0.009|
3244 (0.175)	|0.100	0.073	0.002|
1211 (0.015)	|0.002	0.011	0.002|
Multiallelic Dprime: 0.529
BLOCK 348.  MARKERS: 2036 2037
42 (0.495)	|0.193	0.120	0.140	0.019	0.011	0.000|
11 (0.475)	|0.159	0.140	0.093	0.029	0.027	0.013|
12 (0.026)	|0.002	0.008	0.004	0.007	0.001	0.000|
Multiallelic Dprime: 0.145
BLOCK 349.  MARKERS: 2039 2040 2041 2042 2043
32413 (0.354)	|0.138	0.141	0.072	0.002|
12211 (0.269)	|0.127	0.104	0.026	0.012|
11221 (0.239)	|0.113	0.114	0.010	0.002|
32213 (0.056)	|0.031	0.023	0.000	0.002|
11211 (0.039)	|0.014	0.020	0.004	0.000|
32411 (0.013)	|0.004	0.000	0.009	0.000|
Multiallelic Dprime: 0.140
BLOCK 350.  MARKERS: 2045 2046 2047
323 (0.442)	|0.253	0.153	0.028	0.005|
143 (0.409)	|0.154	0.220	0.025	0.005|
321 (0.123)	|0.082	0.018	0.021	0.002|
123 (0.017)	|0.015	0.000	0.000	0.001|
Multiallelic Dprime: 0.228
BLOCK 351.  MARKERS: 2049 2050 2051
321 (0.507)	|0.352	0.151|
114 (0.394)	|0.151	0.241|
121 (0.077)	|0.044	0.033|
111 (0.011)	|0.000	0.010|
Multiallelic Dprime: 0.301
BLOCK 352.  MARKERS: 2052 2053
44 (0.556)	|0.481	0.076|
22 (0.436)	|0.408	0.025|
Multiallelic Dprime: 0.438
BLOCK 353.  MARKERS: 2056 2057
13 (0.891)	|0.427	0.297	0.167|
21 (0.105)	|0.044	0.049	0.013|
Multiallelic Dprime: 0.176
BLOCK 354.  MARKERS: 2060 2061
32 (0.471)	|0.049	0.251	0.167|
34 (0.346)	|0.254	0.018	0.070|
14 (0.182)	|0.133	0.028	0.022|
Multiallelic Dprime: 0.579
BLOCK 355.  MARKERS: 2063 2064 2065 2066
1123 (0.437)	|0.219	0.173	0.044|
3341 (0.297)	|0.153	0.120	0.021|
3323 (0.260)	|0.135	0.102	0.022|
Multiallelic Dprime: 0.024
BLOCK 356.  MARKERS: 2070 2071 2072 2073 2074
11331 (0.508)	|0.460	0.048|
43122 (0.394)	|0.034	0.359|
11332 (0.091)	|0.053	0.038|
Multiallelic Dprime: 0.745
BLOCK 357.  MARKERS: 2075 2076
24 (0.549)	|0.267	0.071	0.015	0.169	0.022|
12 (0.445)	|0.039	0.195	0.195	0.006	0.007|
Multiallelic Dprime: 0.725
BLOCK 358.  MARKERS: 2077 2078 2079 2080 2081 2082 2083 2084 2085 2086
1323111112 (0.309)	|0.123	0.054	0.086	0.045|
4122344322 (0.270)	|0.038	0.109	0.102	0.021|
4112344322 (0.212)	|0.086	0.100	0.012	0.013|
1323111114 (0.175)	|0.153	0.006	0.010	0.003|
1323111122 (0.029)	|0.002	0.003	0.017	0.008|
Multiallelic Dprime: 0.372
BLOCK 359.  MARKERS: 2091 2092 2093 2094
1334 (0.409)	|0.407	0.000	0.002|
3212 (0.274)	|0.000	0.273	0.000|
3314 (0.226)	|0.093	0.000	0.133|
3334 (0.088)	|0.017	0.000	0.071|
Multiallelic Dprime: 0.859
BLOCK 360.  MARKERS: 2095 2096
41 (0.522)	|0.373	0.082	0.045	0.011	0.010|
42 (0.272)	|0.022	0.000	0.107	0.132	0.010|
21 (0.206)	|0.003	0.201	0.000	0.002	0.000|
Multiallelic Dprime: 0.769
BLOCK 361.  MARKERS: 2098 2099 2100 2101
4442 (0.398)	|0.070	0.225	0.103|
4342 (0.282)	|0.207	0.073	0.003|
2444 (0.153)	|0.114	0.018	0.020|
4322 (0.148)	|0.080	0.017	0.050|
4444 (0.020)	|0.014	0.005	0.001|
Multiallelic Dprime: 0.472
BLOCK 362.  MARKERS: 2102 2103
12 (0.484)	|0.077	0.342	0.065|
22 (0.339)	|0.246	0.029	0.065|
21 (0.177)	|0.176	0.000	0.000|
Multiallelic Dprime: 0.679
BLOCK 363.  MARKERS: 2107 2108
31 (0.498)	|0.439	0.044	0.006|
11 (0.372)	|0.221	0.054	0.093|
13 (0.129)	|0.051	0.077	0.000|
Multiallelic Dprime: 0.496
BLOCK 364.  MARKERS: 2109 2110 2111 2112 2113 2114 2115 2116 2117
231211112 (0.714)	|0.580	0.076	0.022	0.034|
413334242 (0.177)	|0.038	0.135	0.004	0.000|
413334244 (0.098)	|0.004	0.003	0.092	0.000|
Multiallelic Dprime: 0.731
BLOCK 365.  MARKERS: 2118 2119 2120 2121 2122
12333 (0.626)	|0.625	0.000|
32343 (0.219)	|0.000	0.220|
34441 (0.118)	|0.016	0.103|
32333 (0.036)	|0.036	0.000|
Multiallelic Dprime: 0.977
BLOCK 366.  MARKERS: 2123 2124
44 (0.676)	|0.635	0.010	0.027|
22 (0.324)	|0.004	0.172	0.148|
Multiallelic Dprime: 0.932
BLOCK 367.  MARKERS: 2125 2126
44 (0.640)	|0.428	0.199	0.000	0.004	0.000|
43 (0.182)	|0.006	0.037	0.000	0.120	0.011|
23 (0.175)	|0.000	0.000	0.173	0.000	0.000|
Multiallelic Dprime: 0.873
BLOCK 368.  MARKERS: 2127 2128 2129 2130 2131 2132 2133
4411242 (0.433)	|0.327	0.034	0.070	0.003|
4223423 (0.236)	|0.101	0.042	0.093	0.000|
2411242 (0.174)	|0.026	0.109	0.029	0.008|
4413242 (0.126)	|0.017	0.080	0.027	0.000|
4413423 (0.011)	|0.000	0.000	0.009	0.000|
Multiallelic Dprime: 0.456
BLOCK 369.  MARKERS: 2135 2136 2137
313 (0.481)	|0.242	0.138	0.073	0.005	0.009	0.009|
131 (0.266)	|0.128	0.054	0.046	0.023	0.008	0.002|
331 (0.239)	|0.114	0.042	0.041	0.010	0.014	0.017|
333 (0.013)	|0.012	0.000	0.000	0.000	0.000	0.000|
Multiallelic Dprime: 0.116
BLOCK 370.  MARKERS: 2142 2143 2144 2145 2146 2147 2148 2149
14141314 (0.496)	|0.226	0.179	0.025	0.007	0.016	0.025	0.015|
43312422 (0.235)	|0.015	0.010	0.205	0.002	0.000	0.000	0.000|
44312422 (0.161)	|0.006	0.064	0.004	0.075	0.008	0.000	0.000|
44141312 (0.039)	|0.000	0.000	0.000	0.039	0.000	0.000	0.000|
44141314 (0.032)	|0.021	0.004	0.004	0.000	0.002	0.000	0.000|
44341312 (0.028)	|0.001	0.000	0.000	0.002	0.020	0.000	0.000|
Multiallelic Dprime: 0.708
BLOCK 371.  MARKERS: 2152 2153 2154 2155 2156 2157 2158 2159
44432244 (0.271)	|0.258	0.010	0.003|
24432234 (0.264)	|0.061	0.022	0.181|
22432334 (0.239)	|0.024	0.214	0.002|
24114231 (0.126)	|0.109	0.014	0.004|
24432244 (0.046)	|0.031	0.010	0.005|
24432241 (0.027)	|0.028	0.000	0.000|
44432234 (0.014)	|0.002	0.000	0.013|
Multiallelic Dprime: 0.770
BLOCK 372.  MARKERS: 2160 2161
31 (0.515)	|0.334	0.098	0.083|
11 (0.275)	|0.073	0.197	0.006|
32 (0.209)	|0.019	0.003	0.186|
Multiallelic Dprime: 0.577
BLOCK 373.  MARKERS: 2162 2163
41 (0.427)	|0.243	0.181|
43 (0.298)	|0.086	0.212|
21 (0.276)	|0.172	0.103|
Multiallelic Dprime: 0.256
BLOCK 374.  MARKERS: 2165 2166
41 (0.501)	|0.343	0.022	0.093	0.036|
23 (0.496)	|0.027	0.345	0.035	0.087|
Multiallelic Dprime: 0.758
BLOCK 375.  MARKERS: 2168 2169 2170 2171
2211 (0.375)	|0.254	0.079	0.043|
2443 (0.366)	|0.307	0.044	0.016|
2441 (0.129)	|0.031	0.084	0.014|
4211 (0.121)	|0.042	0.002	0.077|
Multiallelic Dprime: 0.383
BLOCK 376.  MARKERS: 2172 2173 2174
344 (0.634)	|0.277	0.264	0.084|
321 (0.208)	|0.039	0.054	0.116|
121 (0.158)	|0.099	0.029	0.025|
Multiallelic Dprime: 0.311
BLOCK 377.  MARKERS: 2177 2178 2179 2180
1314 (0.415)	|0.126	0.115	0.059	0.030	0.027	0.050|
3112 (0.347)	|0.139	0.042	0.066	0.026	0.053	0.016|
3132 (0.225)	|0.058	0.049	0.041	0.059	0.003	0.005|
Multiallelic Dprime: 0.229
BLOCK 378.  MARKERS: 2184 2185 2186 2187 2188
33211 (0.322)	|0.095	0.223	0.000|
33423 (0.209)	|0.190	0.000	0.019|
31211 (0.170)	|0.166	0.007	0.000|
13211 (0.117)	|0.106	0.000	0.008|
33411 (0.085)	|0.005	0.080	0.000|
33421 (0.071)	|0.000	0.062	0.008|
Multiallelic Dprime: 0.760
BLOCK 379.  MARKERS: 2189 2190
12 (0.568)	|0.000	0.234	0.202	0.135	0.000|
33 (0.387)	|0.387	0.000	0.000	0.000	0.000|
13 (0.038)	|0.003	0.003	0.000	0.009	0.021|
Multiallelic Dprime: 0.974
BLOCK 380.  MARKERS: 2192 2193 2194 2195
2143 (0.390)	|0.365	0.000	0.000	0.025	0.000|
1443 (0.237)	|0.000	0.191	0.046	0.000	0.000|
1431 (0.205)	|0.000	0.067	0.000	0.138	0.000|
1143 (0.145)	|0.000	0.000	0.134	0.000	0.010|
1441 (0.021)	|0.000	0.021	0.000	0.000	0.000|
Multiallelic Dprime: 0.853
BLOCK 381.  MARKERS: 2196 2197 2198 2199
2343 (0.366)	|0.332	0.026	0.003	0.006|
3321 (0.280)	|0.047	0.193	0.017	0.020|
3141 (0.179)	|0.006	0.062	0.001	0.104|
2341 (0.163)	|0.011	0.028	0.123	0.000|
3341 (0.012)	|0.007	0.002	0.003	0.000|
Multiallelic Dprime: 0.702
BLOCK 382.  MARKERS: 2200 2201 2202
441 (0.403)	|0.087	0.249	0.048	0.019|
424 (0.309)	|0.237	0.008	0.051	0.012|
124 (0.147)	|0.054	0.003	0.026	0.065|
421 (0.131)	|0.090	0.031	0.007	0.003|
Multiallelic Dprime: 0.535
BLOCK 383.  MARKERS: 2204 2205 2206
211 (0.466)	|0.308	0.149	0.009|
411 (0.295)	|0.182	0.086	0.027|
421 (0.132)	|0.060	0.061	0.011|
413 (0.107)	|0.036	0.072	0.000|
Multiallelic Dprime: 0.203
BLOCK 384.  MARKERS: 2207 2208
13 (0.585)	|0.334	0.123	0.096	0.024	0.009|
21 (0.368)	|0.268	0.059	0.027	0.006	0.006|
23 (0.047)	|0.029	0.006	0.003	0.008	0.000|
Multiallelic Dprime: 0.252
BLOCK 385.  MARKERS: 2211 2212 2213 2214 2215 2216 2217
3313111 (0.632)	|0.622	0.000	0.010|
3111411 (0.187)	|0.185	0.001	0.000|
2131123 (0.125)	|0.024	0.102	0.000|
3111421 (0.038)	|0.000	0.000	0.038|
3111111 (0.014)	|0.000	0.000	0.014|
Multiallelic Dprime: 0.908
BLOCK 386.  MARKERS: 2218 2219 2220 2221 2222
43211 (0.833)	|0.585	0.188	0.055|
14433 (0.103)	|0.076	0.025	0.002|
14231 (0.063)	|0.021	0.026	0.016|
Multiallelic Dprime: 0.152
BLOCK 387.  MARKERS: 2223 2224 2225 2226
1322 (0.680)	|0.319	0.257	0.105|
3241 (0.239)	|0.233	0.003	0.004|
1242 (0.074)	|0.068	0.005	0.000|
Multiallelic Dprime: 0.901
BLOCK 388.  MARKERS: 2229 2230
12 (0.626)	|0.356	0.270|
32 (0.266)	|0.165	0.101|
14 (0.109)	|0.065	0.044|
Multiallelic Dprime: 0.067
BLOCK 389.  MARKERS: 2231 2232
41 (0.586)	|0.262	0.184	0.070	0.063|
24 (0.414)	|0.244	0.058	0.106	0.007|
Multiallelic Dprime: 0.296
BLOCK 390.  MARKERS: 2234 2235 2236
411 (0.506)	|0.452	0.049	0.004|
233 (0.242)	|0.012	0.180	0.050|
213 (0.176)	|0.003	0.000	0.175|
211 (0.070)	|0.071	0.000	0.000|
Multiallelic Dprime: 0.803
BLOCK 391.  MARKERS: 2237 2238
32 (0.539)	|0.212	0.185	0.076	0.065|
14 (0.231)	|0.093	0.082	0.023	0.033|
34 (0.230)	|0.168	0.050	0.010	0.003|
Multiallelic Dprime: 0.230
BLOCK 392.  MARKERS: 2242 2243 2244
124 (0.473)	|0.233	0.206	0.007	0.004	0.002|
122 (0.318)	|0.208	0.052	0.007	0.028	0.003|
322 (0.109)	|0.013	0.029	0.048	0.003	0.009|
132 (0.101)	|0.087	0.003	0.000	0.000	0.001|
Multiallelic Dprime: 0.405
BLOCK 393.  MARKERS: 2245 2246 2247 2248 2249 2250 2251 2252 2253 2254 2255 2256 2257 2258 2259
121311212144232 (0.539)	|0.266	0.276|
333144431324414 (0.291)	|0.172	0.118|
333144231322212 (0.063)	|0.049	0.013|
333144431322212 (0.035)	|0.023	0.012|
331144231324412 (0.017)	|0.005	0.011|
Multiallelic Dprime: 0.176
BLOCK 394.  MARKERS: 2262 2263
23 (0.557)	|0.377	0.167	0.003|
11 (0.443)	|0.435	0.003	0.008|
Multiallelic Dprime: 0.872
BLOCK 395.  MARKERS: 2265 2266 2267 2268
3232 (0.812)	|0.321	0.456	0.030|
1314 (0.171)	|0.164	0.007	0.000|
3314 (0.011)	|0.005	0.006	0.000|
Multiallelic Dprime: 0.864
BLOCK 396.  MARKERS: 2269 2270 2271 2272 2273
14343 (0.493)	|0.416	0.023	0.007	0.037	0.000	0.000|
32124 (0.471)	|0.017	0.318	0.102	0.000	0.029	0.000|
32123 (0.031)	|0.002	0.000	0.009	0.000	0.000	0.014|
Multiallelic Dprime: 0.893
BLOCK 397.  MARKERS: 2275 2276 2277 2278 2279 2280 2281 2282 2283
141423324 (0.432)	|0.316	0.009	0.010	0.076	0.012	0.004|
213242144 (0.344)	|0.040	0.157	0.076	0.006	0.051	0.005|
213242141 (0.119)	|0.008	0.056	0.044	0.001	0.002	0.001|
243443324 (0.038)	|0.031	0.000	0.005	0.000	0.000	0.000|
213242324 (0.029)	|0.010	0.000	0.000	0.017	0.001	0.001|
243422324 (0.013)	|0.009	0.000	0.001	0.000	0.000	0.002|
Multiallelic Dprime: 0.655
BLOCK 398.  MARKERS: 2285 2286 2287 2288 2289 2290 2291 2292 2293 2294
4231444434 (0.417)	|0.220	0.198|
2223232412 (0.229)	|0.184	0.045|
4433434434 (0.136)	|0.135	0.002|
2223232212 (0.102)	|0.094	0.008|
2233432412 (0.069)	|0.065	0.003|
2233434434 (0.018)	|0.013	0.006|
Multiallelic Dprime: 0.578
BLOCK 399.  MARKERS: 2295 2296 2297
121 (0.735)	|0.420	0.220	0.095|
342 (0.265)	|0.202	0.019	0.044|
Multiallelic Dprime: 0.408
BLOCK 400.  MARKERS: 2299 2300
33 (0.623)	|0.219	0.250	0.000	0.111	0.004	0.019	0.011|
31 (0.239)	|0.198	0.000	0.000	0.002	0.034	0.000	0.000|
23 (0.139)	|0.004	0.000	0.128	0.000	0.000	0.002	0.000|
Multiallelic Dprime: 0.742
BLOCK 401.  MARKERS: 2301 2302 2303 2304 2305 2306 2307 2308
31444432 (0.422)	|0.215	0.190	0.007	0.005|
41323432 (0.248)	|0.089	0.001	0.147	0.009|
33443432 (0.128)	|0.016	0.000	0.007	0.104|
31443214 (0.112)	|0.000	0.075	0.033	0.000|
31323432 (0.038)	|0.000	0.000	0.038	0.000|
31443432 (0.022)	|0.000	0.001	0.012	0.006|
31443232 (0.011)	|0.005	0.000	0.000	0.006|
Multiallelic Dprime: 0.636
BLOCK 402.  MARKERS: 2311 2312 2313 2314 2315 2316 2317
4143124 (0.330)	|0.222	0.037	0.066	0.005|
3122444 (0.281)	|0.156	0.036	0.042	0.044|
4243144 (0.247)	|0.059	0.117	0.044	0.025|
3122443 (0.130)	|0.037	0.046	0.043	0.004|
Multiallelic Dprime: 0.327
BLOCK 403.  MARKERS: 2320 2321 2322 2323 2324 2325 2326
2211211 (0.478)	|0.213	0.118	0.118	0.029|
1414124 (0.238)	|0.108	0.069	0.043	0.019|
2231221 (0.200)	|0.088	0.076	0.021	0.015|
2211221 (0.081)	|0.034	0.034	0.011	0.002|
Multiallelic Dprime: 0.099
BLOCK 404.  MARKERS: 2330 2331 2332
123 (0.441)	|0.415	0.015	0.002|
343 (0.300)	|0.003	0.215	0.082|
121 (0.193)	|0.023	0.174	0.000|
323 (0.064)	|0.001	0.014	0.047|
Multiallelic Dprime: 0.825
BLOCK 405.  MARKERS: 2333 2334
41 (0.443)	|0.354	0.068	0.010	0.003|
13 (0.419)	|0.253	0.136	0.015	0.006|
11 (0.131)	|0.089	0.032	0.005	0.005|
Multiallelic Dprime: 0.262
BLOCK 406.  MARKERS: 2336 2337 2338 2339 2340 2341 2342
1312222 (0.702)	|0.606	0.084	0.014|
3141313 (0.235)	|0.210	0.022	0.005|
3311213 (0.029)	|0.016	0.005	0.009|
1312213 (0.014)	|0.002	0.006	0.006|
Multiallelic Dprime: 0.151
BLOCK 407.  MARKERS: 2345 2346
24 (0.844)	|0.276	0.230	0.148	0.134	0.023	0.021|
11 (0.121)	|0.035	0.033	0.032	0.019	0.002	0.000|
21 (0.036)	|0.011	0.009	0.007	0.005	0.001	0.002|
Multiallelic Dprime: 0.076
BLOCK 408.  MARKERS: 2348 2349 2350 2351 2352
12441 (0.321)	|0.138	0.025	0.036	0.113	0.002|
11442 (0.272)	|0.027	0.073	0.149	0.021	0.000|
32242 (0.187)	|0.068	0.071	0.022	0.015	0.008|
12212 (0.159)	|0.081	0.053	0.014	0.008	0.001|
12241 (0.027)	|0.011	0.003	0.000	0.004	0.009|
12442 (0.023)	|0.011	0.006	0.004	0.001	0.000|
Multiallelic Dprime: 0.406
BLOCK 409.  MARKERS: 2355 2356 2357 2358 2359 2360 2361
4311314 (0.340)	|0.079	0.064	0.119	0.055	0.025|
4313122 (0.232)	|0.063	0.082	0.026	0.036	0.026|
2311314 (0.228)	|0.117	0.044	0.024	0.024	0.021|
4123122 (0.161)	|0.022	0.057	0.024	0.047	0.013|
4323122 (0.022)	|0.008	0.008	0.002	0.003	0.000|
Multiallelic Dprime: 0.242
BLOCK 410.  MARKERS: 2364 2365 2366 2367 2368 2369
142132 (0.290)	|0.225	0.035	0.018	0.007|
144132 (0.255)	|0.203	0.015	0.005	0.024|
312332 (0.203)	|0.046	0.100	0.002	0.055|
142114 (0.166)	|0.047	0.010	0.104	0.003|
142112 (0.086)	|0.003	0.081	0.001	0.000|
Multiallelic Dprime: 0.612
BLOCK 411.  MARKERS: 2370 2371 2372 2373 2374
42211 (0.525)	|0.293	0.228	0.004|
34412 (0.240)	|0.164	0.076	0.000|
32432 (0.131)	|0.018	0.008	0.103|
42212 (0.088)	|0.064	0.018	0.001|
Multiallelic Dprime: 0.338
BLOCK 412.  MARKERS: 2376 2377 2378 2379
2423 (0.543)	|0.384	0.145	0.014|
2422 (0.337)	|0.125	0.197	0.011|
4243 (0.114)	|0.051	0.055	0.007|
Multiallelic Dprime: 0.307
BLOCK 413.  MARKERS: 2381 2382
14 (0.567)	|0.249	0.213	0.042	0.025	0.035|
41 (0.398)	|0.183	0.106	0.092	0.017	0.000|
11 (0.031)	|0.014	0.011	0.001	0.004	0.000|
Multiallelic Dprime: 0.171
BLOCK 414.  MARKERS: 2384 2385 2386 2387 2388 2389
322434 (0.444)	|0.211	0.114	0.006	0.102	0.006|
322234 (0.332)	|0.226	0.072	0.016	0.008	0.004|
141412 (0.134)	|0.002	0.000	0.128	0.000	0.000|
142432 (0.048)	|0.035	0.006	0.000	0.002	0.005|
142412 (0.035)	|0.006	0.029	0.000	0.000	0.000|
Multiallelic Dprime: 0.441
BLOCK 415.  MARKERS: 2391 2392 2393 2394 2395 2396 2397 2398 2399
421342443 (0.477)	|0.400	0.044	0.027|
421333423 (0.223)	|0.029	0.154	0.041|
144143424 (0.151)	|0.148	0.000	0.002|
421342243 (0.116)	|0.115	0.000	0.000|
421342444 (0.016)	|0.015	0.000	0.000|
Multiallelic Dprime: 0.678
BLOCK 416.  MARKERS: 2401 2402 2403 2404 2405
41321 (0.720)	|0.551	0.127	0.039|
23142 (0.197)	|0.115	0.054	0.029|
23141 (0.073)	|0.073	0.000	0.000|
Multiallelic Dprime: 0.176
BLOCK 417.  MARKERS: 2406 2407 2408 2409 2410
34241 (0.747)	|0.479	0.014	0.100	0.095	0.026	0.014|
12333 (0.181)	|0.002	0.174	0.000	0.000	0.000	0.000|
34233 (0.068)	|0.000	0.018	0.033	0.000	0.000	0.000|
Multiallelic Dprime: 0.858
BLOCK 418.  MARKERS: 2411 2412 2413 2414 2415 2416 2417 2418 2419 2420 2421 2422 2423 2424 2425 2426
2343132343414342 (0.482)	|0.233	0.241	0.001	0.004|
4131314124124112 (0.208)	|0.000	0.001	0.205	0.000|
4343132323412344 (0.133)	|0.002	0.014	0.000	0.117|
2343132323414342 (0.095)	|0.092	0.003	0.000	0.000|
4343132323414342 (0.026)	|0.005	0.000	0.000	0.021|
2343132343124112 (0.013)	|0.000	0.000	0.013	0.000|
Multiallelic Dprime: 0.838
BLOCK 419.  MARKERS: 2427 2428 2429
113 (0.348)	|0.043	0.294	0.010|
124 (0.271)	|0.228	0.018	0.024|
324 (0.226)	|0.197	0.007	0.022|
114 (0.152)	|0.033	0.005	0.111|
Multiallelic Dprime: 0.739
BLOCK 420.  MARKERS: 2430 2431 2432
221 (0.501)	|0.176	0.113	0.063	0.081	0.067|
331 (0.325)	|0.135	0.049	0.074	0.040	0.027|
222 (0.171)	|0.048	0.048	0.037	0.025	0.013|
Multiallelic Dprime: 0.135
BLOCK 421.  MARKERS: 2437 2438 2439 2440 2441
34133 (0.359)	|0.211	0.050	0.024	0.018	0.048	0.005|
34131 (0.211)	|0.022	0.029	0.064	0.040	0.051	0.003|
12131 (0.174)	|0.019	0.115	0.028	0.008	0.002	0.000|
12141 (0.148)	|0.006	0.036	0.007	0.089	0.005	0.000|
34331 (0.108)	|0.001	0.004	0.078	0.006	0.004	0.010|
Multiallelic Dprime: 0.534
BLOCK 422.  MARKERS: 2442 2443 2444 2445 2446
34423 (0.260)	|0.238	0.000	0.009	0.004	0.000	0.000	0.000|
32221 (0.234)	|0.004	0.170	0.032	0.016	0.000	0.000	0.012|
34221 (0.200)	|0.000	0.075	0.061	0.000	0.043	0.019	0.000|
14211 (0.161)	|0.017	0.006	0.120	0.002	0.014	0.001	0.001|
34223 (0.110)	|0.000	0.009	0.000	0.094	0.000	0.000	0.000|
34421 (0.018)	|0.000	0.000	0.000	0.000	0.015	0.000	0.000|
Multiallelic Dprime: 0.742
BLOCK 423.  MARKERS: 2449 2450 2451 2452 2453 2454 2455 2456 2457
411414131 (0.264)	|0.210	0.048	0.005	0.000|
243234431 (0.263)	|0.221	0.023	0.003	0.017|
441432131 (0.220)	|0.187	0.018	0.012	0.001|
411434113 (0.116)	|0.071	0.041	0.000	0.000|
441434131 (0.077)	|0.061	0.017	0.000	0.000|
441434431 (0.022)	|0.022	0.000	0.000	0.000|
443234431 (0.014)	|0.012	0.000	0.000	0.000|
Multiallelic Dprime: 0.208
BLOCK 424.  MARKERS: 2461 2462 2463 2464 2465 2466 2467
4143442 (0.795)	|0.406	0.362	0.023|
2411324 (0.152)	|0.004	0.004	0.145|
4111324 (0.021)	|0.000	0.021	0.000|
4143322 (0.018)	|0.000	0.018	0.000|
Multiallelic Dprime: 0.771
BLOCK 425.  MARKERS: 2468 2469
13 (0.418)	|0.287	0.090	0.014	0.013	0.009|
33 (0.411)	|0.324	0.043	0.018	0.004	0.019|
31 (0.169)	|0.154	0.002	0.000	0.014	0.001|
Multiallelic Dprime: 0.272
BLOCK 426.  MARKERS: 2473 2474 2475 2476 2477 2478 2479
4122114 (0.766)	|0.595	0.169|
2243322 (0.135)	|0.045	0.090|
4242322 (0.032)	|0.025	0.007|
4122112 (0.030)	|0.009	0.020|
4243322 (0.029)	|0.029	0.000|
Multiallelic Dprime: 0.376
BLOCK 427.  MARKERS: 2480 2481
32 (0.711)	|0.640	0.044	0.024|
24 (0.286)	|0.007	0.254	0.021|
Multiallelic Dprime: 0.897
BLOCK 428.  MARKERS: 2482 2483 2484 2485 2486
33234 (0.647)	|0.573	0.012	0.063|
21412 (0.300)	|0.056	0.207	0.038|
23412 (0.045)	|0.004	0.003	0.039|
Multiallelic Dprime: 0.704
BLOCK 429.  MARKERS: 2487 2488 2489
414 (0.632)	|0.500	0.095	0.030	0.002|
232 (0.223)	|0.125	0.004	0.090	0.001|
412 (0.144)	|0.052	0.066	0.001	0.020|
Multiallelic Dprime: 0.378
BLOCK 430.  MARKERS: 2491 2492 2493 2494 2495
14312 (0.681)	|0.261	0.245	0.175|
21114 (0.166)	|0.063	0.090	0.012|
14332 (0.119)	|0.056	0.041	0.022|
14314 (0.023)	|0.005	0.006	0.013|
Multiallelic Dprime: 0.149
BLOCK 431.  MARKERS: 2500 2501 2502
443 (0.389)	|0.040	0.333	0.008	0.007|
221 (0.386)	|0.366	0.014	0.002	0.000|
241 (0.223)	|0.070	0.003	0.141	0.010|
Multiallelic Dprime: 0.826
BLOCK 432.  MARKERS: 2503 2504 2505
114 (0.477)	|0.068	0.342	0.006	0.057|
134 (0.349)	|0.321	0.016	0.004	0.002|
332 (0.151)	|0.005	0.000	0.137	0.002|
132 (0.018)	|0.005	0.012	0.000	0.000|
Multiallelic Dprime: 0.839
BLOCK 433.  MARKERS: 2506 2507 2508 2509 2510 2511 2512 2513
22121421 (0.399)	|0.288	0.104	0.000	0.001	0.000	0.000|
42121141 (0.373)	|0.014	0.146	0.191	0.007	0.002	0.010|
43343143 (0.150)	|0.002	0.003	0.000	0.142	0.000	0.000|
42121421 (0.061)	|0.015	0.006	0.000	0.003	0.031	0.003|
Multiallelic Dprime: 0.740
BLOCK 434.  MARKERS: 2516 2517 2518 2519 2520 2521 2522
1321122 (0.326)	|0.178	0.002	0.143	0.000	0.000|
1313223 (0.264)	|0.000	0.246	0.001	0.000	0.016|
1313222 (0.198)	|0.195	0.000	0.002	0.000	0.000|
3113243 (0.154)	|0.000	0.000	0.000	0.154	0.000|
3313243 (0.034)	|0.033	0.000	0.000	0.000	0.000|
3313223 (0.013)	|0.005	0.003	0.000	0.000	0.000|
Multiallelic Dprime: 0.878
BLOCK 435.  MARKERS: 2523 2524 2525 2526 2527 2528 2529
3311114 (0.419)	|0.329	0.072	0.015|
3411322 (0.252)	|0.072	0.137	0.038|
3313114 (0.153)	|0.119	0.032	0.000|
1431114 (0.151)	|0.142	0.008	0.000|
3413114 (0.015)	|0.012	0.003	0.000|
Multiallelic Dprime: 0.455
BLOCK 436.  MARKERS: 2533 2534 2535
211 (0.681)	|0.345	0.159	0.141	0.030|
434 (0.256)	|0.063	0.099	0.074	0.020|
414 (0.052)	|0.000	0.015	0.019	0.019|
Multiallelic Dprime: 0.296
BLOCK 437.  MARKERS: 2536 2537 2538 2539
2311 (0.416)	|0.238	0.096	0.070	0.005|
1311 (0.274)	|0.152	0.062	0.054	0.006|
1143 (0.235)	|0.130	0.046	0.045	0.009|
1141 (0.068)	|0.046	0.012	0.009	0.001|
Multiallelic Dprime: 0.050
BLOCK 438.  MARKERS: 2543 2544 2545 2546 2547
33234 (0.573)	|0.393	0.114	0.063|
41324 (0.216)	|0.076	0.060	0.081|
33232 (0.180)	|0.163	0.006	0.011|
41224 (0.021)	|0.008	0.005	0.003|
Multiallelic Dprime: 0.300
BLOCK 439.  MARKERS: 2550 2551 2552 2553 2554
14212 (0.637)	|0.569	0.068	0.001|
32212 (0.191)	|0.063	0.122	0.005|
32431 (0.157)	|0.005	0.075	0.078|
Multiallelic Dprime: 0.672
BLOCK 440.  MARKERS: 2555 2556
11 (0.640)	|0.310	0.212	0.118	0.000|
43 (0.267)	|0.164	0.053	0.036	0.014|
41 (0.092)	|0.077	0.013	0.000	0.002|
Multiallelic Dprime: 0.309
BLOCK 441.  MARKERS: 2557 2558 2559 2560 2561
13114 (0.551)	|0.553	0.001	0.000|
13134 (0.279)	|0.276	0.000	0.000|
31412 (0.154)	|0.001	0.150	0.000|
13412 (0.016)	|0.000	0.000	0.016|
Multiallelic Dprime: 0.991
BLOCK 442.  MARKERS: 2563 2564 2565
232 (0.830)	|0.343	0.247	0.239|
113 (0.151)	|0.115	0.030	0.006|
133 (0.016)	|0.010	0.000	0.006|
Multiallelic Dprime: 0.523
BLOCK 443.  MARKERS: 2566 2567
43 (0.470)	|0.432	0.018	0.022|
41 (0.278)	|0.004	0.146	0.121|
21 (0.251)	|0.009	0.182	0.061|
Multiallelic Dprime: 0.751
BLOCK 444.  MARKERS: 2568 2569
21 (0.452)	|0.124	0.316	0.005|
23 (0.346)	|0.297	0.050	0.000|
11 (0.200)	|0.000	0.006	0.201|
Multiallelic Dprime: 0.733
BLOCK 445.  MARKERS: 2570 2571 2572
243 (0.420)	|0.215	0.098	0.074	0.031|
443 (0.372)	|0.052	0.237	0.040	0.037|
422 (0.208)	|0.120	0.015	0.012	0.055|
Multiallelic Dprime: 0.406
BLOCK 446.  MARKERS: 2573 2574 2575 2576 2577 2578 2579 2580 2581 2582 2583 2584 2585
2433343133121 (0.388)	|0.004	0.159	0.213	0.010|
2433341243243 (0.349)	|0.335	0.010	0.000	0.004|
4433343241243 (0.126)	|0.000	0.125	0.000	0.000|
4241223241243 (0.124)	|0.057	0.000	0.004	0.063|
Multiallelic Dprime: 0.820
BLOCK 447.  MARKERS: 2586 2587 2588
121 (0.400)	|0.382	0.003	0.015|
223 (0.297)	|0.164	0.000	0.127|
213 (0.217)	|0.000	0.224	0.000|
221 (0.080)	|0.006	0.000	0.074|
Multiallelic Dprime: 0.755
BLOCK 448.  MARKERS: 2589 2590 2591
434 (0.552)	|0.379	0.000	0.151	0.000	0.000	0.013|
412 (0.228)	|0.000	0.227	0.000	0.000	0.000	0.000|
212 (0.220)	|0.000	0.000	0.000	0.126	0.090	0.001|
Multiallelic Dprime: 0.997
BLOCK 449.  MARKERS: 2592 2593 2594 2595 2596
43232 (0.377)	|0.199	0.037	0.142|
23432 (0.227)	|0.192	0.019	0.015|
42434 (0.151)	|0.049	0.096	0.007|
43212 (0.126)	|0.071	0.045	0.010|
43432 (0.090)	|0.083	0.002	0.005|
42432 (0.015)	|0.005	0.004	0.007|
Multiallelic Dprime: 0.443
BLOCK 450.  MARKERS: 2597 2598
13 (0.605)	|0.304	0.136	0.165|
11 (0.204)	|0.052	0.097	0.054|
33 (0.191)	|0.178	0.008	0.004|
Multiallelic Dprime: 0.330
BLOCK 451.  MARKERS: 2599 2600
34 (0.535)	|0.203	0.221	0.111|
14 (0.242)	|0.119	0.078	0.045|
32 (0.223)	|0.099	0.070	0.054|
Multiallelic Dprime: 0.099
BLOCK 452.  MARKERS: 2603 2604
11 (0.421)	|0.226	0.133	0.003	0.052	0.005	0.000|
31 (0.370)	|0.194	0.027	0.123	0.007	0.002	0.016|
33 (0.209)	|0.139	0.009	0.000	0.004	0.055	0.000|
Multiallelic Dprime: 0.393
BLOCK 453.  MARKERS: 2605 2606 2607 2608 2609 2610 2611 2612
14113442 (0.559)	|0.413	0.128	0.014|
12132442 (0.169)	|0.030	0.137	0.002|
32413134 (0.127)	|0.009	0.002	0.115|
12113442 (0.063)	|0.028	0.034	0.000|
12113142 (0.063)	|0.002	0.060	0.000|
32413132 (0.016)	|0.002	0.002	0.012|
Multiallelic Dprime: 0.647
BLOCK 454.  MARKERS: 2614 2615 2616 2617 2618
24131 (0.487)	|0.005	0.256	0.209	0.011|
14433 (0.362)	|0.319	0.029	0.000	0.012|
12423 (0.148)	|0.001	0.000	0.000	0.139|
Multiallelic Dprime: 0.908
BLOCK 455.  MARKERS: 2619 2620 2621 2622 2623 2624
133213 (0.325)	|0.192	0.034	0.098|
123213 (0.286)	|0.034	0.250	0.002|
123413 (0.210)	|0.195	0.014	0.002|
231231 (0.162)	|0.162	0.000	0.000|
Multiallelic Dprime: 0.677
BLOCK 456.  MARKERS: 2626 2627
32 (0.595)	|0.486	0.107|
13 (0.302)	|0.000	0.302|
33 (0.103)	|0.100	0.003|
Multiallelic Dprime: 0.743
BLOCK 457.  MARKERS: 2628 2629
24 (0.586)	|0.162	0.055	0.101	0.133	0.105	0.009|
42 (0.411)	|0.079	0.166	0.112	0.007	0.025	0.013|
Multiallelic Dprime: 0.430
BLOCK 458.  MARKERS: 2631 2632 2633 2634 2635 2636 2637 2638 2639 2640 2641 2642 2643
4342332324432 (0.243)	|0.093	0.030	0.113	0.000|
4342332344332 (0.222)	|0.000	0.026	0.000	0.194|
4342132124332 (0.215)	|0.003	0.199	0.000	0.009|
3141314322411 (0.140)	|0.139	0.000	0.000	0.000|
4322332324432 (0.132)	|0.016	0.000	0.115	0.000|
3142332324331 (0.022)	|0.022	0.000	0.000	0.000|
Multiallelic Dprime: 0.801
BLOCK 459.  MARKERS: 2646 2647 2648 2649 2650
33414 (0.278)	|0.026	0.078	0.006	0.161	0.005|
43414 (0.260)	|0.026	0.130	0.095	0.007	0.002|
33234 (0.237)	|0.024	0.046	0.073	0.000	0.092|
41411 (0.208)	|0.187	0.010	0.006	0.000	0.001|
Multiallelic Dprime: 0.632
BLOCK 460.  MARKERS: 2652 2653 2654 2655
4131 (0.270)	|0.066	0.169	0.035|
2322 (0.268)	|0.010	0.014	0.240|
4321 (0.183)	|0.156	0.019	0.009|
2321 (0.170)	|0.168	0.000	0.001|
4121 (0.102)	|0.003	0.100	0.000|
Multiallelic Dprime: 0.767
BLOCK 461.  MARKERS: 2656 2657
31 (0.403)	|0.128	0.129	0.145|
13 (0.307)	|0.163	0.086	0.051|
33 (0.287)	|0.091	0.107	0.088|
Multiallelic Dprime: 0.156
BLOCK 462.  MARKERS: 2659 2660 2661
244 (0.382)	|0.126	0.199	0.058|
222 (0.323)	|0.288	0.027	0.004|
342 (0.287)	|0.221	0.030	0.036|
Multiallelic Dprime: 0.562
BLOCK 463.  MARKERS: 2663 2664
31 (0.640)	|0.336	0.254	0.008	0.027	0.009|
33 (0.258)	|0.014	0.024	0.182	0.004	0.032|
13 (0.098)	|0.003	0.000	0.002	0.093	0.000|
Multiallelic Dprime: 0.827
BLOCK 464.  MARKERS: 2666 2667 2668 2669
2332 (0.352)	|0.146	0.051	0.145	0.011|
2134 (0.280)	|0.015	0.187	0.072	0.005|
4312 (0.192)	|0.173	0.014	0.004	0.000|
2132 (0.127)	|0.020	0.047	0.009	0.052|
4332 (0.040)	|0.021	0.016	0.003	0.002|
Multiallelic Dprime: 0.506
BLOCK 465.  MARKERS: 2673 2674 2675 2676
3342 (0.375)	|0.128	0.238	0.004	0.006|
1223 (0.317)	|0.162	0.037	0.058	0.060|
1322 (0.237)	|0.146	0.038	0.044	0.009|
1323 (0.071)	|0.063	0.006	0.002	0.000|
Multiallelic Dprime: 0.419
BLOCK 466.  MARKERS: 2678 2679 2680 2681
3242 (0.497)	|0.257	0.183	0.057|
3221 (0.319)	|0.148	0.095	0.075|
4442 (0.109)	|0.049	0.045	0.014|
4242 (0.075)	|0.031	0.016	0.027|
Multiallelic Dprime: 0.117
BLOCK 467.  MARKERS: 2683 2684 2685 2686 2687
44224 (0.486)	|0.335	0.127	0.023|
44212 (0.340)	|0.231	0.101	0.007|
22424 (0.173)	|0.142	0.025	0.004|
Multiallelic Dprime: 0.129
BLOCK 468.  MARKERS: 2690 2691
44 (0.709)	|0.448	0.057	0.120	0.032	0.021	0.014	0.014|
23 (0.255)	|0.000	0.195	0.000	0.058	0.000	0.000	0.000|
43 (0.034)	|0.000	0.035	0.000	0.000	0.000	0.000	0.000|
Multiallelic Dprime: 0.876
BLOCK 469.  MARKERS: 2692 2693 2694 2695 2696 2697
111113 (0.450)	|0.444	0.006|
421213 (0.287)	|0.001	0.286|
112132 (0.119)	|0.116	0.003|
411113 (0.090)	|0.090	0.000|
411213 (0.021)	|0.000	0.021|
111213 (0.014)	|0.000	0.014|
121213 (0.014)	|0.000	0.014|
Multiallelic Dprime: 0.973
BLOCK 470.  MARKERS: 2698 2699
14 (0.652)	|0.563	0.044	0.043|
21 (0.347)	|0.047	0.242	0.058|
Multiallelic Dprime: 0.731
BLOCK 471.  MARKERS: 2700 2701 2702
423 (0.610)	|0.428	0.102	0.055	0.000	0.014|
133 (0.285)	|0.199	0.007	0.064	0.000	0.003|
132 (0.101)	|0.028	0.035	0.001	0.032	0.001|
Multiallelic Dprime: 0.265
BLOCK 472.  MARKERS: 2705 2706 2707 2708 2709 2710 2711 2712 2713
421121424 (0.658)	|0.358	0.270	0.031|
332123412 (0.143)	|0.078	0.049	0.017|
432343224 (0.120)	|0.042	0.074	0.004|
432123422 (0.033)	|0.012	0.021	0.000|
432123424 (0.019)	|0.009	0.009	0.000|
Multiallelic Dprime: 0.147
BLOCK 473.  MARKERS: 2715 2716
43 (0.504)	|0.430	0.066	0.008|
21 (0.441)	|0.021	0.357	0.063|
23 (0.055)	|0.043	0.000	0.011|
Multiallelic Dprime: 0.757
BLOCK 474.  MARKERS: 2717 2718
23 (0.495)	|0.456	0.000	0.002	0.019|
41 (0.423)	|0.000	0.407	0.000	0.000|
21 (0.082)	|0.000	0.029	0.038	0.000|
Multiallelic Dprime: 0.967
BLOCK 475.  MARKERS: 2719 2720 2721 2722 2723 2724 2725 2726 2727 2728 2729 2730 2731 2732
33441112441111 (0.457)	|0.436	0.020|
14324231224343 (0.438)	|0.036	0.401|
14341231224343 (0.039)	|0.029	0.010|
14341211424343 (0.018)	|0.017	0.002|
Multiallelic Dprime: 0.862
BLOCK 476.  MARKERS: 2733 2734
22 (0.556)	|0.195	0.313	0.049|
34 (0.444)	|0.279	0.000	0.165|
Multiallelic Dprime: 0.578
BLOCK 477.  MARKERS: 2735 2736
24 (0.473)	|0.268	0.000	0.150	0.000	0.032	0.000|
44 (0.313)	|0.000	0.173	0.000	0.127	0.000	0.000|
23 (0.213)	|0.147	0.000	0.002	0.000	0.013	0.042|
Multiallelic Dprime: 0.791
BLOCK 478.  MARKERS: 2737 2738 2739 2740 2741 2742 2743 2744 2745 2746
3342211114 (0.417)	|0.413	0.000|
1222133314 (0.173)	|0.174	0.000|
3341213121 (0.152)	|0.003	0.149|
1222133114 (0.128)	|0.126	0.000|
3342213114 (0.045)	|0.045	0.000|
3322233114 (0.042)	|0.037	0.004|
Multiallelic Dprime: 0.967
BLOCK 479.  MARKERS: 2748 2749
11 (0.833)	|0.739	0.036	0.049|
33 (0.162)	|0.016	0.145	0.000|
Multiallelic Dprime: 0.878
BLOCK 480.  MARKERS: 2750 2751 2752
141 (0.761)	|0.697	0.010	0.001	0.026	0.014	0.000|
322 (0.182)	|0.004	0.127	0.034	0.000	0.000	0.010|
122 (0.049)	|0.002	0.000	0.046	0.000	0.000	0.000|
Multiallelic Dprime: 0.949
BLOCK 481.  MARKERS: 2753 2754 2755 2756 2757 2758 2759 2760 2761 2762 2763 2764
443332231432 (0.704)	|0.703	0.001|
212114443313 (0.138)	|0.000	0.137|
412332233313 (0.082)	|0.082	0.000|
212114233313 (0.032)	|0.028	0.005|
443332231433 (0.014)	|0.000	0.014|
212114443333 (0.010)	|0.000	0.010|
Multiallelic Dprime: 0.963
BLOCK 482.  MARKERS: 2765 2766
41 (0.822)	|0.585	0.206	0.032|
13 (0.176)	|0.124	0.041	0.006|
Multiallelic Dprime: 0.048
BLOCK 483.  MARKERS: 2767 2768
31 (0.708)	|0.341	0.163	0.110	0.054	0.028|
12 (0.246)	|0.099	0.025	0.079	0.036	0.006|
11 (0.040)	|0.019	0.003	0.003	0.005	0.009|
Multiallelic Dprime: 0.218
BLOCK 484.  MARKERS: 2773 2774 2775 2776 2777
24432 (0.459)	|0.440	0.009	0.011|
44434 (0.191)	|0.098	0.010	0.081|
44214 (0.190)	|0.023	0.163	0.000|
41214 (0.102)	|0.098	0.000	0.004|
44432 (0.044)	|0.030	0.004	0.010|
Multiallelic Dprime: 0.733
BLOCK 485.  MARKERS: 2781 2782 2783
122 (0.693)	|0.690	0.006|
143 (0.195)	|0.063	0.131|
343 (0.107)	|0.098	0.007|
Multiallelic Dprime: 0.890
BLOCK 486.  MARKERS: 2784 2785
31 (0.848)	|0.358	0.261	0.105	0.101	0.011|
43 (0.147)	|0.044	0.062	0.019	0.019	0.001|
Multiallelic Dprime: 0.159
BLOCK 487.  MARKERS: 2788 2789 2790 2791 2792 2793 2794 2795 2796
421111322 (0.401)	|0.384	0.015	0.003|
423111322 (0.324)	|0.069	0.193	0.062|
243343144 (0.124)	|0.046	0.029	0.049|
223111322 (0.120)	|0.111	0.009	0.000|
243343122 (0.012)	|0.012	0.000	0.000|
Multiallelic Dprime: 0.716
BLOCK 488.  MARKERS: 2797 2798
14 (0.638)	|0.571	0.055	0.010|
13 (0.245)	|0.239	0.005	0.000|
24 (0.117)	|0.052	0.065	0.000|
Multiallelic Dprime: 0.434
BLOCK 489.  MARKERS: 2799 2800
23 (0.862)	|0.521	0.301	0.002	0.027|
11 (0.125)	|0.000	0.012	0.110	0.000|
21 (0.010)	|0.000	0.003	0.007	0.000|
Multiallelic Dprime: 0.886
BLOCK 490.  MARKERS: 2801 2802 2803 2804
2243 (0.519)	|0.371	0.000	0.143|
2424 (0.316)	|0.000	0.315	0.000|
3243 (0.120)	|0.005	0.000	0.113|
2423 (0.027)	|0.027	0.000	0.000|
Multiallelic Dprime: 0.828
BLOCK 491.  MARKERS: 2805 2806 2807
112 (0.407)	|0.402	0.004|
234 (0.325)	|0.318	0.007|
212 (0.259)	|0.152	0.100|
Multiallelic Dprime: 0.874
BLOCK 492.  MARKERS: 2809 2810
32 (0.879)	|0.677	0.161	0.032|
13 (0.112)	|0.106	0.005	0.000|
Multiallelic Dprime: 0.779
BLOCK 493.  MARKERS: 2812 2813 2814
141 (0.790)	|0.405	0.267	0.112|
322 (0.166)	|0.088	0.045	0.033|
342 (0.032)	|0.016	0.009	0.008|
Multiallelic Dprime: 0.076
BLOCK 494.  MARKERS: 2815 2816 2817 2818
2324 (0.508)	|0.264	0.227	0.008	0.007|
2344 (0.320)	|0.230	0.039	0.009	0.043|
4141 (0.161)	|0.009	0.002	0.147	0.000|
Multiallelic Dprime: 0.524
BLOCK 495.  MARKERS: 2821 2822 2823 2824
4142 (0.507)	|0.499	0.007|
2341 (0.267)	|0.002	0.266|
4122 (0.165)	|0.000	0.165|
4141 (0.053)	|0.051	0.002|
Multiallelic Dprime: 0.976
BLOCK 496.  MARKERS: 2825 2826
23 (0.552)	|0.186	0.212	0.074	0.069	0.009|
42 (0.447)	|0.157	0.072	0.128	0.080	0.004|
Multiallelic Dprime: 0.228
BLOCK 497.  MARKERS: 2828 2829 2830 2831 2832 2833 2834 2835
24411142 (0.343)	|0.067	0.257	0.004	0.015|
24433142 (0.284)	|0.271	0.005	0.003	0.000|
12231312 (0.202)	|0.032	0.009	0.161	0.000|
24433144 (0.150)	|0.140	0.006	0.002	0.000|
24431142 (0.014)	|0.009	0.000	0.002	0.000|
Multiallelic Dprime: 0.835
BLOCK 498.  MARKERS: 2836 2837 2838 2839 2840 2841 2842
4234311 (0.524)	|0.286	0.135	0.103|
2412433 (0.278)	|0.066	0.185	0.027|
4434311 (0.173)	|0.143	0.021	0.010|
2412431 (0.016)	|0.011	0.005	0.000|
Multiallelic Dprime: 0.356
BLOCK 499.  MARKERS: 2843 2844
22 (0.509)	|0.419	0.011	0.079|
34 (0.351)	|0.075	0.267	0.007|
32 (0.140)	|0.136	0.004	0.000|
Multiallelic Dprime: 0.724
BLOCK 500.  MARKERS: 2845 2846
14 (0.630)	|0.292	0.226	0.013	0.089	0.000	0.009|
43 (0.283)	|0.039	0.009	0.205	0.014	0.015	0.000|
44 (0.087)	|0.000	0.082	0.000	0.002	0.000	0.003|
Multiallelic Dprime: 0.660
BLOCK 501.  MARKERS: 2847 2848 2849 2850 2851 2852
313413 (0.331)	|0.325	0.000	0.000|
231413 (0.318)	|0.003	0.316	0.000|
313231 (0.218)	|0.197	0.021	0.000|
233413 (0.105)	|0.001	0.069	0.034|
313211 (0.015)	|0.015	0.000	0.000|
333413 (0.013)	|0.005	0.001	0.007|
Multiallelic Dprime: 0.916
BLOCK 502.  MARKERS: 2853 2854 2855 2856 2857 2858 2859
4333421 (0.547)	|0.219	0.229	0.084	0.014|
1411234 (0.407)	|0.169	0.112	0.065	0.061|
1311434 (0.041)	|0.000	0.019	0.019	0.003|
Multiallelic Dprime: 0.172
BLOCK 503.  MARKERS: 2861 2862 2863 2864
2121 (0.392)	|0.026	0.361	0.000	0.001|
4243 (0.361)	|0.313	0.043	0.002	0.004|
4143 (0.167)	|0.015	0.001	0.101	0.046|
2123 (0.077)	|0.076	0.002	0.002	0.000|
Multiallelic Dprime: 0.840
BLOCK 504.  MARKERS: 2866 2867 2868
431 (0.433)	|0.241	0.038	0.022	0.113	0.011	0.006|
231 (0.408)	|0.039	0.213	0.135	0.010	0.004	0.006|
423 (0.105)	|0.039	0.002	0.011	0.003	0.000	0.042|
433 (0.050)	|0.002	0.004	0.002	0.000	0.043	0.000|
Multiallelic Dprime: 0.679
BLOCK 505.  MARKERS: 2870 2871 2872 2873 2874 2875 2876 2877 2878 2879
2342142412 (0.320)	|0.022	0.251	0.048|
2121223234 (0.258)	|0.253	0.002	0.003|
2121223232 (0.171)	|0.162	0.005	0.004|
4342122432 (0.126)	|0.004	0.037	0.086|
2121223432 (0.059)	|0.001	0.057	0.000|
2342142432 (0.055)	|0.004	0.003	0.048|
Multiallelic Dprime: 0.802
BLOCK 506.  MARKERS: 2880 2881
43 (0.445)	|0.434	0.012	0.000|
42 (0.364)	|0.224	0.130	0.008|
22 (0.191)	|0.108	0.041	0.042|
Multiallelic Dprime: 0.591
BLOCK 507.  MARKERS: 2883 2884
32 (0.766)	|0.711	0.052	0.002|
41 (0.183)	|0.017	0.161	0.005|
31 (0.050)	|0.005	0.010	0.035|
Multiallelic Dprime: 0.830
BLOCK 508.  MARKERS: 2885 2886
13 (0.733)	|0.222	0.176	0.135	0.089	0.031	0.039	0.023	0.010|
31 (0.223)	|0.080	0.046	0.019	0.032	0.028	0.007	0.007	0.000|
33 (0.042)	|0.021	0.007	0.006	0.004	0.003	0.000	0.000	0.000|
Multiallelic Dprime: 0.180
BLOCK 509.  MARKERS: 2888 2889 2890 2891 2892 2893 2894 2895 2896 2897 2898 2899 2900 2901 2902
114211234132234 (0.321)	|0.321	0.000	0.000|
231331111211242 (0.229)	|0.000	0.229	0.001|
214333111211242 (0.158)	|0.000	0.000	0.158|
214333111211142 (0.125)	|0.000	0.000	0.126|
114211234112234 (0.062)	|0.062	0.000	0.000|
211331111211242 (0.045)	|0.000	0.045	0.000|
214211234112232 (0.031)	|0.000	0.032	0.000|
131331111211242 (0.010)	|0.000	0.010	0.000|
Multiallelic Dprime: 0.999
BLOCK 510.  MARKERS: 2903 2904
44 (0.384)	|0.056	0.293	0.025	0.004	0.000	0.000	0.000|
11 (0.323)	|0.000	0.002	0.252	0.044	0.000	0.014	0.008|
41 (0.292)	|0.252	0.003	0.000	0.000	0.026	0.000	0.002|
Multiallelic Dprime: 0.873
BLOCK 511.  MARKERS: 2905 2906 2907 2908 2909 2910 2911 2912 2913 2914 2915 2916 2917 2918 2919
221244223313323 (0.309)	|0.250	0.040	0.019|
421244222313141 (0.300)	|0.247	0.037	0.014|
213422313231323 (0.277)	|0.220	0.033	0.024|
211422313313323 (0.047)	|0.045	0.000	0.001|
221244223313141 (0.025)	|0.024	0.000	0.000|
213422313233323 (0.014)	|0.015	0.000	0.000|
221422313313321 (0.011)	|0.001	0.008	0.000|
Multiallelic Dprime: 0.129
BLOCK 512.  MARKERS: 2921 2922 2923
321 (0.812)	|0.437	0.178	0.178	0.012|
243 (0.122)	|0.052	0.030	0.028	0.013|
341 (0.063)	|0.023	0.021	0.017	0.001|
Multiallelic Dprime: 0.141
BLOCK 513.  MARKERS: 2928 2929 2930
233 (0.514)	|0.273	0.161	0.081|
411 (0.228)	|0.107	0.042	0.078|
433 (0.224)	|0.124	0.073	0.028|
431 (0.026)	|0.024	0.003	0.000|
Multiallelic Dprime: 0.126
BLOCK 514.  MARKERS: 2932 2933
12 (0.528)	|0.294	0.026	0.206|
14 (0.284)	|0.052	0.219	0.012|
34 (0.189)	|0.177	0.006	0.006|
Multiallelic Dprime: 0.597
BLOCK 515.  MARKERS: 2934 2935 2936 2937 2938
32142 (0.523)	|0.331	0.160	0.032|
14314 (0.251)	|0.092	0.133	0.026|
34142 (0.223)	|0.115	0.016	0.089|
Multiallelic Dprime: 0.258
BLOCK 516.  MARKERS: 2939 2940 2941
432 (0.541)	|0.502	0.005	0.013	0.002|
434 (0.309)	|0.004	0.157	0.000	0.145|
212 (0.146)	|0.010	0.000	0.136	0.000|
Multiallelic Dprime: 0.943
BLOCK 517.  MARKERS: 2944 2945 2946 2947 2948 2949 2950
3324424 (0.516)	|0.505	0.002	0.009	0.000|
1122342 (0.162)	|0.006	0.118	0.038	0.000|
3344424 (0.150)	|0.004	0.146	0.000	0.000|
1324442 (0.147)	|0.004	0.002	0.103	0.037|
Multiallelic Dprime: 0.908
BLOCK 518.  MARKERS: 2951 2952 2953
343 (0.534)	|0.534	0.000	0.000	0.000|
344 (0.273)	|0.149	0.003	0.120	0.002|
124 (0.158)	|0.000	0.122	0.025	0.009|
324 (0.036)	|0.000	0.037	0.000	0.000|
Multiallelic Dprime: 0.808
BLOCK 519.  MARKERS: 2954 2955 2956 2957
1123 (0.682)	|0.502	0.063	0.117|
1321 (0.162)	|0.151	0.005	0.007|
2341 (0.145)	|0.029	0.099	0.017|
1121 (0.011)	|0.002	0.010	0.000|
Multiallelic Dprime: 0.404
BLOCK 520.  MARKERS: 2958 2959
21 (0.684)	|0.619	0.005	0.001	0.056|
43 (0.176)	|0.003	0.120	0.007	0.043|
23 (0.140)	|0.012	0.007	0.111	0.006|
Multiallelic Dprime: 0.850
BLOCK 521.  MARKERS: 2960 2961 2962 2963
1314 (0.633)	|0.471	0.141	0.021|
1342 (0.132)	|0.082	0.049	0.000|
1442 (0.119)	|0.067	0.050	0.000|
2312 (0.106)	|0.080	0.025	0.002|
Multiallelic Dprime: 0.157
BLOCK 522.  MARKERS: 2964 2965 2966
431 (0.704)	|0.588	0.042	0.056	0.010	0.002|
123 (0.268)	|0.006	0.143	0.100	0.009	0.009|
421 (0.022)	|0.021	0.000	0.000	0.000	0.000|
Multiallelic Dprime: 0.775
BLOCK 523.  MARKERS: 2970 2971 2972 2973 2974
32112 (0.615)	|0.612	0.000	0.003|
12224 (0.187)	|0.004	0.121	0.062|
14224 (0.160)	|0.149	0.010	0.000|
12222 (0.019)	|0.018	0.000	0.000|
14222 (0.011)	|0.012	0.000	0.000|
Multiallelic Dprime: 0.923
BLOCK 524.  MARKERS: 2975 2976
21 (0.799)	|0.619	0.068	0.108|
44 (0.133)	|0.133	0.000	0.000|
24 (0.069)	|0.005	0.061	0.002|
Multiallelic Dprime: 0.368
BLOCK 525.  MARKERS: 2977 2978
33 (0.757)	|0.598	0.024	0.125|
13 (0.129)	|0.026	0.103	0.000|
14 (0.110)	|0.002	0.106	0.002|
Multiallelic Dprime: 0.840
BLOCK 526.  MARKERS: 2980 2981 2982 2983
2332 (0.628)	|0.314	0.099	0.146	0.031	0.026|
2334 (0.234)	|0.053	0.016	0.011	0.099	0.051|
4114 (0.128)	|0.016	0.078	0.005	0.026	0.003|
Multiallelic Dprime: 0.522
BLOCK 527.  MARKERS: 2984 2985 2986 2987 2988 2989 2990 2991
24212231 (0.383)	|0.383	0.000	0.000|
12231213 (0.197)	|0.000	0.198	0.000|
24412231 (0.164)	|0.163	0.000	0.000|
12212413 (0.158)	|0.002	0.003	0.154|
12212213 (0.081)	|0.000	0.081	0.000|
Multiallelic Dprime: 0.996
BLOCK 528.  MARKERS: 2993 2994
33 (0.557)	|0.448	0.078	0.027|
43 (0.289)	|0.238	0.046	0.006|
31 (0.154)	|0.120	0.026	0.007|
Multiallelic Dprime: 0.038
BLOCK 529.  MARKERS: 3002 3003
22 (0.805)	|0.630	0.133	0.043|
44 (0.149)	|0.065	0.018	0.066|
24 (0.040)	|0.007	0.005	0.028|
Multiallelic Dprime: 0.438
BLOCK 530.  MARKERS: 3005 3006
21 (0.706)	|0.645	0.041	0.011	0.008|
43 (0.157)	|0.012	0.087	0.058	0.000|
41 (0.137)	|0.063	0.004	0.016	0.050|
Multiallelic Dprime: 0.676
BLOCK 531.  MARKERS: 3007 3008 3009
212 (0.719)	|0.707	0.010|
334 (0.130)	|0.019	0.112|
214 (0.085)	|0.004	0.078|
234 (0.059)	|0.025	0.034|
Multiallelic Dprime: 0.893
BLOCK 532.  MARKERS: 3010 3011
21 (0.760)	|0.344	0.329	0.048	0.031|
43 (0.235)	|0.119	0.087	0.007	0.021|
Multiallelic Dprime: 0.121
BLOCK 533.  MARKERS: 3016 3017 3018 3019 3020
41424 (0.462)	|0.341	0.098	0.023|
32212 (0.420)	|0.269	0.145	0.005|
32224 (0.055)	|0.049	0.003	0.003|
32424 (0.052)	|0.022	0.021	0.010|
Multiallelic Dprime: 0.205
BLOCK 534.  MARKERS: 3021 3022
42 (0.689)	|0.274	0.128	0.130	0.109	0.036|
24 (0.270)	|0.058	0.105	0.084	0.014	0.006|
22 (0.041)	|0.003	0.023	0.013	0.000	0.001|
Multiallelic Dprime: 0.345
BLOCK 535.  MARKERS: 3025 3026 3027 3028 3029
12124 (0.336)	|0.332	0.005|
32342 (0.257)	|0.256	0.000|
34124 (0.227)	|0.028	0.198|
32124 (0.123)	|0.120	0.003|
32344 (0.043)	|0.024	0.019|
Multiallelic Dprime: 0.898
BLOCK 536.  MARKERS: 3030 3031
13 (0.775)	|0.337	0.259	0.144	0.034|
44 (0.225)	|0.116	0.071	0.030	0.007|
Multiallelic Dprime: 0.113
BLOCK 537.  MARKERS: 3033 3034 3035
132 (0.453)	|0.261	0.130	0.060|
143 (0.330)	|0.175	0.105	0.048|
343 (0.174)	|0.101	0.047	0.026|
133 (0.041)	|0.024	0.010	0.008|
Multiallelic Dprime: 0.041
BLOCK 538.  MARKERS: 3039 3040 3041 3042 3043
33341 (0.560)	|0.544	0.014|
31341 (0.295)	|0.286	0.009|
13124 (0.140)	|0.057	0.084|
Multiallelic Dprime: 0.743
BLOCK 539.  MARKERS: 3044 3045
32 (0.889)	|0.479	0.196	0.181	0.032|
14 (0.111)	|0.017	0.008	0.004	0.080|
Multiallelic Dprime: 0.699
BLOCK 540.  MARKERS: 3046 3047 3048 3049
3213 (0.496)	|0.089	0.239	0.167|
3223 (0.204)	|0.170	0.027	0.007|
3212 (0.185)	|0.022	0.049	0.114|
4413 (0.111)	|0.091	0.011	0.010|
Multiallelic Dprime: 0.506
BLOCK 541.  MARKERS: 3050 3051
43 (0.371)	|0.166	0.004	0.002	0.159	0.031|
41 (0.326)	|0.211	0.004	0.096	0.004	0.000|
21 (0.299)	|0.010	0.197	0.080	0.003	0.002|
Multiallelic Dprime: 0.670
BLOCK 542.  MARKERS: 3052 3053 3054 3055 3056 3057 3058 3059
22341341 (0.388)	|0.286	0.101|
42343123 (0.206)	|0.192	0.012|
43121343 (0.178)	|0.029	0.150|
42341143 (0.167)	|0.047	0.121|
42341343 (0.035)	|0.011	0.022|
Multiallelic Dprime: 0.568
BLOCK 543.  MARKERS: 3060 3061
11 (0.580)	|0.277	0.106	0.107	0.043	0.007	0.020|
32 (0.419)	|0.063	0.078	0.033	0.089	0.096	0.057|
Multiallelic Dprime: 0.456
BLOCK 544.  MARKERS: 3062 3063 3064 3065 3066 3067
313313 (0.340)	|0.011	0.317	0.011|
312131 (0.183)	|0.182	0.001	0.000|
323313 (0.140)	|0.000	0.004	0.135|
313331 (0.133)	|0.129	0.001	0.002|
113131 (0.103)	|0.102	0.000	0.000|
313131 (0.079)	|0.034	0.044	0.000|
Multiallelic Dprime: 0.894
BLOCK 545.  MARKERS: 3068 3069
23 (0.462)	|0.177	0.182	0.069	0.025|
41 (0.383)	|0.295	0.079	0.009	0.000|
43 (0.152)	|0.139	0.007	0.006	0.000|
Multiallelic Dprime: 0.507
BLOCK 546.  MARKERS: 3071 3072 3073 3074
2211 (0.614)	|0.510	0.099|
4432 (0.268)	|0.091	0.178|
4412 (0.085)	|0.082	0.003|
4212 (0.025)	|0.009	0.016|
Multiallelic Dprime: 0.511
BLOCK 547.  MARKERS: 3076 3077
21 (0.700)	|0.240	0.165	0.219	0.070|
42 (0.295)	|0.089	0.101	0.049	0.054|
Multiallelic Dprime: 0.191
BLOCK 548.  MARKERS: 3079 3080 3081 3082
3233 (0.331)	|0.151	0.152	0.021|
3231 (0.267)	|0.134	0.116	0.017|
1221 (0.267)	|0.129	0.100	0.038|
3433 (0.125)	|0.042	0.056	0.025|
Multiallelic Dprime: 0.085
BLOCK 549.  MARKERS: 3085 3086 3087
334 (0.460)	|0.094	0.145	0.208	0.006|
444 (0.429)	|0.354	0.032	0.006	0.036|
332 (0.103)	|0.005	0.097	0.000	0.000|
Multiallelic Dprime: 0.665
BLOCK 550.  MARKERS: 3088 3089 3090 3091 3092
11421 (0.461)	|0.221	0.159	0.000	0.074	0.007|
14241 (0.272)	|0.107	0.148	0.000	0.001	0.014|
21422 (0.216)	|0.000	0.000	0.212	0.000	0.000|
11422 (0.042)	|0.000	0.000	0.041	0.000	0.000|
Multiallelic Dprime: 0.621
BLOCK 551.  MARKERS: 3093 3094 3095 3096 3097 3098 3099
2342211 (0.334)	|0.193	0.039	0.086	0.010	0.002|
2342313 (0.309)	|0.003	0.009	0.095	0.137	0.059|
4224333 (0.254)	|0.004	0.211	0.034	0.001	0.002|
2342311 (0.077)	|0.072	0.003	0.000	0.000	0.000|
2342213 (0.020)	|0.000	0.001	0.003	0.000	0.008|
Multiallelic Dprime: 0.689
BLOCK 552.  MARKERS: 3100 3101 3102 3103 3104 3105 3106 3107 3108 3109 3110
22323212434 (0.272)	|0.105	0.159	0.006|
22323212214 (0.268)	|0.223	0.016	0.026|
22323212234 (0.219)	|0.118	0.020	0.082|
34242444231 (0.151)	|0.047	0.088	0.015|
22323214231 (0.071)	|0.067	0.001	0.004|
Multiallelic Dprime: 0.481
BLOCK 553.  MARKERS: 3111 3112 3113
134 (0.566)	|0.299	0.090	0.071	0.103|
234 (0.291)	|0.053	0.152	0.071	0.015|
212 (0.139)	|0.009	0.096	0.005	0.030|
Multiallelic Dprime: 0.470
BLOCK 554.  MARKERS: 3117 3118 3119 3120
4212 (0.360)	|0.185	0.101	0.056	0.018|
4134 (0.340)	|0.156	0.108	0.073	0.003|
1112 (0.149)	|0.080	0.028	0.038	0.003|
4112 (0.148)	|0.089	0.041	0.011	0.005|
Multiallelic Dprime: 0.104
BLOCK 555.  MARKERS: 3126 3127 3128
233 (0.514)	|0.297	0.137	0.080|
313 (0.278)	|0.147	0.096	0.034|
212 (0.179)	|0.111	0.040	0.028|
213 (0.029)	|0.014	0.011	0.003|
Multiallelic Dprime: 0.071
BLOCK 556.  MARKERS: 3132 3133
14 (0.569)	|0.317	0.099	0.129	0.021|
12 (0.285)	|0.120	0.150	0.015	0.000|
34 (0.145)	|0.077	0.033	0.035	0.000|
Multiallelic Dprime: 0.254
BLOCK 557.  MARKERS: 3134 3135 3136
244 (0.514)	|0.284	0.173	0.057|
241 (0.282)	|0.153	0.082	0.047|
414 (0.178)	|0.088	0.060	0.030|
444 (0.021)	|0.017	0.005	0.000|
Multiallelic Dprime: 0.060
BLOCK 558.  MARKERS: 3140 3141
23 (0.544)	|0.253	0.163	0.114|
24 (0.323)	|0.299	0.014	0.010|
43 (0.134)	|0.022	0.035	0.075|
Multiallelic Dprime: 0.498
BLOCK 559.  MARKERS: 3143 3144 3145 3146 3147 3148
232313 (0.573)	|0.548	0.025|
312141 (0.212)	|0.033	0.179|
234341 (0.199)	|0.047	0.152|
Multiallelic Dprime: 0.803
BLOCK 560.  MARKERS: 3149 3150
33 (0.634)	|0.576	0.031	0.026|
11 (0.366)	|0.179	0.106	0.081|
Multiallelic Dprime: 0.633
BLOCK 561.  MARKERS: 3151 3152
22 (0.754)	|0.750	0.004|
44 (0.137)	|0.011	0.126|
42 (0.106)	|0.093	0.014|
Multiallelic Dprime: 0.864
BLOCK 562.  MARKERS: 3153 3154
41 (0.855)	|0.781	0.073|
23 (0.145)	|0.106	0.040|
Multiallelic Dprime: 0.241
BLOCK 563.  MARKERS: 3156 3157 3158
331 (0.887)	|0.625	0.144	0.116|
113 (0.113)	|0.011	0.068	0.034|
Multiallelic Dprime: 0.672
BLOCK 564.  MARKERS: 3162 3163
42 (0.636)	|0.605	0.030|
24 (0.212)	|0.068	0.144|
22 (0.150)	|0.059	0.091|
Multiallelic Dprime: 0.712
BLOCK 565.  MARKERS: 3164 3165
13 (0.732)	|0.639	0.079	0.013|
31 (0.268)	|0.136	0.131	0.000|
Multiallelic Dprime: 0.455
BLOCK 566.  MARKERS: 3168 3169 3170 3171
4113 (0.775)	|0.416	0.151	0.138	0.067|
2321 (0.210)	|0.035	0.142	0.023	0.007|
2113 (0.013)	|0.001	0.002	0.002	0.009|
Multiallelic Dprime: 0.517
BLOCK 567.  MARKERS: 3172 3173 3174 3175
3433 (0.453)	|0.437	0.007	0.007	0.001	0.000|
3411 (0.297)	|0.003	0.277	0.005	0.000	0.000|
1211 (0.163)	|0.007	0.012	0.131	0.004	0.002|
3431 (0.082)	|0.002	0.002	0.002	0.070	0.004|
Multiallelic Dprime: 0.929
BLOCK 568.  MARKERS: 3176 3177 3178 3179 3180 3181
223312 (0.452)	|0.187	0.191	0.060	0.006|
321112 (0.299)	|0.139	0.115	0.036	0.005|
243134 (0.145)	|0.052	0.070	0.021	0.001|
223112 (0.073)	|0.034	0.022	0.012	0.002|
223134 (0.012)	|0.005	0.005	0.001	0.000|
Multiallelic Dprime: 0.065
BLOCK 569.  MARKERS: 3192 3193 3194 3195
1121 (0.422)	|0.198	0.222|
3343 (0.412)	|0.332	0.080|
3323 (0.132)	|0.044	0.089|
3321 (0.015)	|0.009	0.007|
Multiallelic Dprime: 0.377
BLOCK 570.  MARKERS: 3196 3197
21 (0.589)	|0.519	0.011	0.056|
33 (0.409)	|0.088	0.309	0.005|
Multiallelic Dprime: 0.786
BLOCK 571.  MARKERS: 3200 3201 3202 3203 3204
31314 (0.607)	|0.228	0.264	0.116|
12132 (0.324)	|0.166	0.105	0.053|
32132 (0.059)	|0.025	0.019	0.015|
Multiallelic Dprime: 0.135
BLOCK 572.  MARKERS: 3205 3206
22 (0.424)	|0.403	0.019	0.002|
24 (0.391)	|0.017	0.348	0.026|
42 (0.185)	|0.164	0.021	0.000|
Multiallelic Dprime: 0.857
BLOCK 573.  MARKERS: 3207 3208
41 (0.584)	|0.483	0.080	0.016|
23 (0.388)	|0.336	0.048	0.003|
21 (0.028)	|0.020	0.008	0.000|
Multiallelic Dprime: 0.120
BLOCK 574.  MARKERS: 3213 3214 3215 3216 3217
24332 (0.839)	|0.442	0.273	0.120|
13113 (0.136)	|0.100	0.017	0.019|
23132 (0.019)	|0.002	0.008	0.009|
Multiallelic Dprime: 0.308
BLOCK 575.  MARKERS: 3219 3220 3221 3222
2421 (0.544)	|0.000	0.288	0.081	0.146	0.005	0.014	0.000|
4434 (0.301)	|0.288	0.000	0.000	0.000	0.000	0.000	0.000|
2231 (0.148)	|0.000	0.004	0.087	0.003	0.029	0.005	0.015|
Multiallelic Dprime: 0.876
BLOCK 576.  MARKERS: 3223 3224 3225 3226 3227 3228 3229 3230 3231 3232 3233
22431232343 (0.292)	|0.144	0.086	0.020	0.012	0.004	0.005	0.011	0.004	0.000|
44111414123 (0.290)	|0.047	0.057	0.122	0.042	0.005	0.007	0.000	0.000	0.001|
44111232343 (0.168)	|0.046	0.101	0.010	0.000	0.003	0.007	0.000	0.000	0.000|
44113414141 (0.148)	|0.085	0.018	0.033	0.000	0.000	0.000	0.000	0.000	0.006|
44113214143 (0.034)	|0.004	0.000	0.005	0.000	0.019	0.002	0.000	0.000	0.000|
44111214143 (0.018)	|0.016	0.000	0.000	0.000	0.000	0.000	0.000	0.000	0.000|
44431214143 (0.014)	|0.007	0.002	0.002	0.000	0.000	0.000	0.000	0.003	0.000|
Multiallelic Dprime: 0.421
BLOCK 577.  MARKERS: 3235 3236 3237 3238 3239 3240 3241 3242 3243 3244 3245 3246 3247 3248 3249 3250 3251 3252 3253 3254 3255 3256 3257
31411444213411313242341 (0.353)	|0.348	0.002	0.003	0.000	0.000|
42223222431234321244121 (0.271)	|0.002	0.257	0.000	0.000	0.012|
31411444213231423424123 (0.195)	|0.000	0.002	0.192	0.000	0.000|
32223422411234323244121 (0.056)	|0.000	0.000	0.000	0.057	0.000|
32223222431234323244121 (0.030)	|0.000	0.000	0.000	0.029	0.000|
42223222431234323244121 (0.021)	|0.000	0.016	0.000	0.004	0.000|
31411422411234323244121 (0.013)	|0.000	0.000	0.000	0.012	0.000|
31221244213411313242341 (0.012)	|0.014	0.000	0.000	0.000	0.000|
32223444213231323244321 (0.012)	|0.012	0.000	0.000	0.000	0.000|
Multiallelic Dprime: 0.978
BLOCK 578.  MARKERS: 3258 3259 3260 3261 3262 3263 3264 3265 3266
221333211 (0.382)	|0.256	0.019	0.110|
114133343 (0.287)	|0.046	0.225	0.016|
121131341 (0.202)	|0.035	0.037	0.127|
211113341 (0.106)	|0.011	0.061	0.034|
114133211 (0.013)	|0.000	0.003	0.010|
Multiallelic Dprime: 0.539
BLOCK 579.  MARKERS: 3267 3268
23 (0.348)	|0.220	0.125	0.000|
22 (0.346)	|0.114	0.231	0.002|
43 (0.302)	|0.170	0.119	0.011|
Multiallelic Dprime: 0.263
BLOCK 580.  MARKERS: 3271 3272 3273 3274 3275
14241 (0.505)	|0.302	0.139	0.064|
31333 (0.477)	|0.370	0.061	0.046|
14233 (0.013)	|0.000	0.011	0.003|
Multiallelic Dprime: 0.282
BLOCK 581.  MARKERS: 3278 3279
44 (0.674)	|0.500	0.092	0.081|
42 (0.213)	|0.134	0.031	0.047|
24 (0.113)	|0.064	0.029	0.021|
Multiallelic Dprime: 0.137
BLOCK 582.  MARKERS: 3281 3282 3283 3284
4333 (0.694)	|0.449	0.244|
2112 (0.151)	|0.120	0.030|
4133 (0.149)	|0.106	0.040|
Multiallelic Dprime: 0.258
BLOCK 583.  MARKERS: 3285 3286 3287
321 (0.677)	|0.567	0.110|
414 (0.316)	|0.311	0.004|
Multiallelic Dprime: 0.883
BLOCK 584.  MARKERS: 3288 3289
23 (0.884)	|0.807	0.051	0.022|
31 (0.115)	|0.007	0.086	0.021|
Multiallelic Dprime: 0.877
BLOCK 585.  MARKERS: 3291 3292 3293 3294
2433 (0.816)	|0.596	0.217|
4211 (0.135)	|0.113	0.019|
4433 (0.043)	|0.029	0.013|
Multiallelic Dprime: 0.292
BLOCK 586.  MARKERS: 3297 3298
23 (0.741)	|0.558	0.177|
12 (0.249)	|0.054	0.192|
Multiallelic Dprime: 0.648
BLOCK 587.  MARKERS: 3299 3300
12 (0.618)	|0.278	0.260	0.077|
34 (0.374)	|0.318	0.034	0.022|
Multiallelic Dprime: 0.624
BLOCK 588.  MARKERS: 3306 3307 3308
322 (0.600)	|0.428	0.126	0.044|
142 (0.299)	|0.095	0.137	0.068|
321 (0.098)	|0.011	0.086	0.001|
Multiallelic Dprime: 0.448
BLOCK 589.  MARKERS: 3311 3312
14 (0.534)	|0.111	0.247	0.156	0.017|
12 (0.351)	|0.216	0.021	0.077	0.037|
34 (0.114)	|0.016	0.005	0.030	0.060|
Multiallelic Dprime: 0.454
BLOCK 590.  MARKERS: 3313 3314 3315 3316
3244 (0.345)	|0.166	0.130	0.044|
1432 (0.273)	|0.218	0.028	0.026|
3432 (0.262)	|0.156	0.052	0.054|
3232 (0.114)	|0.028	0.009	0.077|
Multiallelic Dprime: 0.312
BLOCK 591.  MARKERS: 3318 3319 3320 3321
1321 (0.571)	|0.452	0.028	0.086	0.000|
3334 (0.219)	|0.135	0.065	0.000	0.018|
3124 (0.201)	|0.180	0.020	0.000	0.001|
Multiallelic Dprime: 0.315
BLOCK 592.  MARKERS: 3322 3323 3324 3325 3326 3327
442232 (0.775)	|0.443	0.262	0.035	0.012	0.000	0.012|
224444 (0.114)	|0.006	0.000	0.102	0.000	0.004	0.000|
222232 (0.086)	|0.000	0.000	0.004	0.079	0.002	0.000|
224442 (0.019)	|0.012	0.000	0.000	0.000	0.006	0.000|
Multiallelic Dprime: 0.865
BLOCK 593.  MARKERS: 3329 3330 3331 3332 3333 3334 3335 3336 3337 3338 3339
21131444214 (0.462)	|0.456	0.006|
21131442214 (0.262)	|0.263	0.000|
43323224332 (0.144)	|0.143	0.000|
21131444212 (0.094)	|0.001	0.093|
43323224232 (0.014)	|0.008	0.007|
21131444232 (0.012)	|0.012	0.000|
Multiallelic Dprime: 0.929
BLOCK 594.  MARKERS: 3340 3341 3342
131 (0.893)	|0.384	0.247	0.150	0.106|
212 (0.105)	|0.046	0.043	0.010	0.004|
Multiallelic Dprime: 0.190
BLOCK 595.  MARKERS: 3343 3344 3345 3346 3347
21224 (0.432)	|0.263	0.002	0.111	0.000	0.048	0.003	0.000|
21222 (0.290)	|0.085	0.181	0.005	0.000	0.004	0.008	0.000|
44422 (0.160)	|0.007	0.003	0.000	0.088	0.000	0.039	0.024|
21244 (0.111)	|0.103	0.002	0.000	0.000	0.004	0.000	0.000|
Multiallelic Dprime: 0.707
BLOCK 596.  MARKERS: 3350 3351 3352 3353 3354 3355 3356 3357
41344144 (0.461)	|0.451	0.004	0.002|
43343122 (0.187)	|0.037	0.003	0.148|
21124122 (0.116)	|0.000	0.116	0.000|
41344322 (0.090)	|0.000	0.081	0.007|
41344142 (0.059)	|0.046	0.007	0.005|
41324122 (0.051)	|0.000	0.049	0.001|
41344324 (0.025)	|0.000	0.025	0.000|
Multiallelic Dprime: 0.905
BLOCK 597.  MARKERS: 3358 3359 3360 3361
4212 (0.540)	|0.471	0.036	0.033|
4413 (0.293)	|0.122	0.043	0.128|
3423 (0.162)	|0.008	0.149	0.006|
Multiallelic Dprime: 0.625
BLOCK 598.  MARKERS: 3362 3363
41 (0.603)	|0.474	0.106	0.025|
21 (0.229)	|0.010	0.058	0.160|
43 (0.168)	|0.007	0.155	0.004|
Multiallelic Dprime: 0.748
BLOCK 599.  MARKERS: 3364 3365
22 (0.491)	|0.486	0.004	0.001|
24 (0.319)	|0.152	0.002	0.165|
44 (0.190)	|0.023	0.166	0.000|
Multiallelic Dprime: 0.805
BLOCK 600.  MARKERS: 3366 3367
32 (0.661)	|0.412	0.115	0.132|
34 (0.172)	|0.042	0.125	0.005|
12 (0.168)	|0.046	0.095	0.026|
Multiallelic Dprime: 0.472
BLOCK 601.  MARKERS: 3368 3369 3370
241 (0.500)	|0.196	0.273	0.031|
323 (0.335)	|0.221	0.111	0.003|
343 (0.164)	|0.106	0.038	0.020|
Multiallelic Dprime: 0.290
BLOCK 602.  MARKERS: 3371 3372 3373 3374
2343 (0.524)	|0.412	0.109	0.002|
3421 (0.421)	|0.389	0.023	0.010|
2341 (0.054)	|0.002	0.012	0.040|
Multiallelic Dprime: 0.401
BLOCK 603.  MARKERS: 3375 3376
22 (0.803)	|0.794	0.009|
44 (0.145)	|0.046	0.098|
42 (0.052)	|0.006	0.043|
Multiallelic Dprime: 0.881
BLOCK 604.  MARKERS: 3377 3378 3379
334 (0.847)	|0.697	0.101	0.038|
112 (0.150)	|0.004	0.102	0.044|
Multiallelic Dprime: 0.847
BLOCK 605.  MARKERS: 3381 3382 3383
421 (0.701)	|0.460	0.203	0.030	0.007|
244 (0.207)	|0.128	0.001	0.067	0.012|
241 (0.082)	|0.040	0.000	0.043	0.000|
Multiallelic Dprime: 0.353
BLOCK 606.  MARKERS: 3385 3386 3387
243 (0.636)	|0.350	0.260	0.016|
443 (0.203)	|0.149	0.031	0.023|
221 (0.141)	|0.121	0.016	0.002|
241 (0.019)	|0.009	0.009	0.000|
Multiallelic Dprime: 0.434
BLOCK 607.  MARKERS: 3389 3390 3391
133 (0.627)	|0.327	0.021	0.122	0.102	0.025	0.011|
311 (0.316)	|0.044	0.250	0.008	0.003	0.000	0.000|
313 (0.042)	|0.007	0.000	0.027	0.001	0.000	0.001|
Multiallelic Dprime: 0.727
BLOCK 608.  MARKERS: 3392 3393 3394 3395 3396 3397 3398 3399 3400 3401 3402 3403 3404 3405
22244142122441 (0.383)	|0.215	0.102	0.064|
22444142124323 (0.277)	|0.125	0.138	0.013|
41432324242443 (0.157)	|0.084	0.047	0.025|
21432324242443 (0.108)	|0.062	0.035	0.011|
22244142124323 (0.028)	|0.011	0.009	0.002|
22244142122443 (0.013)	|0.011	0.001	0.000|
Multiallelic Dprime: 0.160
BLOCK 609.  MARKERS: 3407 3408 3409 3410
2124 (0.526)	|0.235	0.202	0.090|
1112 (0.341)	|0.302	0.024	0.015|
2224 (0.125)	|0.062	0.022	0.041|
Multiallelic Dprime: 0.511
BLOCK 610.  MARKERS: 3411 3412
21 (0.600)	|0.129	0.195	0.098	0.148	0.030|
41 (0.254)	|0.192	0.005	0.016	0.010	0.029|
23 (0.146)	|0.032	0.010	0.071	0.010	0.023|
Multiallelic Dprime: 0.529
BLOCK 611.  MARKERS: 3416 3417 3418 3419 3420
23234 (0.353)	|0.128	0.119	0.055	0.050|
43234 (0.211)	|0.097	0.046	0.047	0.020|
41214 (0.185)	|0.030	0.043	0.068	0.043|
43132 (0.167)	|0.028	0.051	0.077	0.011|
43214 (0.082)	|0.026	0.019	0.010	0.024|
Multiallelic Dprime: 0.223
BLOCK 612.  MARKERS: 3423 3424 3425 3426 3427 3428
324444 (0.311)	|0.127	0.186|
344444 (0.279)	|0.025	0.254|
322222 (0.258)	|0.249	0.009|
424444 (0.148)	|0.139	0.009|
Multiallelic Dprime: 0.680
BLOCK 613.  MARKERS: 3429 3430 3431
233 (0.542)	|0.299	0.165	0.074|
441 (0.456)	|0.219	0.083	0.153|
Multiallelic Dprime: 0.197
BLOCK 614.  MARKERS: 3434 3435 3436
421 (0.519)	|0.046	0.230	0.086	0.157|
432 (0.249)	|0.133	0.015	0.093	0.008|
121 (0.227)	|0.219	0.002	0.002	0.005|
Multiallelic Dprime: 0.690
BLOCK 615.  MARKERS: 3437 3438 3439
332 (0.399)	|0.033	0.037	0.085	0.095	0.101	0.022	0.010|
112 (0.249)	|0.092	0.032	0.023	0.017	0.012	0.045	0.018|
312 (0.180)	|0.005	0.069	0.038	0.009	0.002	0.042	0.014|
334 (0.172)	|0.046	0.034	0.019	0.011	0.009	0.008	0.042|
Multiallelic Dprime: 0.425
BLOCK 616.  MARKERS: 3440 3441 3442 3443 3444 3445 3446 3447 3448 3449 3450 3451 3452 3453 3454 3455 3456
13324232411444324 (0.176)	|0.121	0.035	0.019|
14424224411444124 (0.171)	|0.030	0.113	0.027|
24424234411444124 (0.162)	|0.072	0.054	0.038|
14444432411444124 (0.132)	|0.121	0.003	0.007|
23322232233324333 (0.124)	|0.111	0.005	0.007|
14444432411442124 (0.115)	|0.104	0.011	0.002|
14424234411444124 (0.085)	|0.019	0.005	0.058|
Multiallelic Dprime: 0.528
BLOCK 617.  MARKERS: 3458 3459 3460 3461 3462
44214 (0.594)	|0.135	0.185	0.157	0.036	0.056|
42214 (0.229)	|0.175	0.032	0.009	0.006	0.004|
14433 (0.164)	|0.008	0.016	0.050	0.078	0.001|
Multiallelic Dprime: 0.492
BLOCK 618.  MARKERS: 3467 3468 3469 3470 3471 3472 3473 3474 3475 3476 3477 3478 3479 3480 3481 3482
3241143333324413 (0.324)	|0.143	0.089	0.067	0.008	0.003	0.011|
3341231131142231 (0.234)	|0.105	0.027	0.027	0.056	0.005	0.011|
3221143333324413 (0.216)	|0.095	0.072	0.035	0.004	0.009	0.000|
1343231311144213 (0.125)	|0.030	0.044	0.016	0.017	0.016	0.000|
3241143333324213 (0.065)	|0.013	0.031	0.000	0.005	0.017	0.000|
Multiallelic Dprime: 0.238
BLOCK 619.  MARKERS: 3484 3485 3486 3487 3488 3489 3490 3491 3492 3493 3494 3495
421213131334 (0.389)	|0.010	0.377	0.002	0.000|
441111232312 (0.272)	|0.262	0.009	0.001	0.000|
143131121112 (0.154)	|0.147	0.007	0.001	0.000|
141211121112 (0.097)	|0.086	0.006	0.000	0.004|
421211131334 (0.050)	|0.007	0.000	0.043	0.000|
141131121112 (0.025)	|0.003	0.000	0.000	0.023|
Multiallelic Dprime: 0.913
BLOCK 620.  MARKERS: 3496 3497 3498
442 (0.516)	|0.354	0.100	0.058|
221 (0.405)	|0.361	0.009	0.035|
241 (0.049)	|0.034	0.009	0.006|
242 (0.029)	|0.020	0.002	0.004|
Multiallelic Dprime: 0.424
BLOCK 621.  MARKERS: 3499 3500 3501 3502 3503 3504
121412 (0.771)	|0.457	0.268	0.026	0.001	0.005|
141324 (0.120)	|0.008	0.000	0.109	0.003	0.000|
342422 (0.103)	|0.008	0.001	0.000	0.085	0.007|
Multiallelic Dprime: 0.885
BLOCK 622.  MARKERS: 3506 3507 3508 3509 3510 3511
122342 (0.473)	|0.102	0.004	0.231	0.130	0.000|
142414 (0.271)	|0.002	0.232	0.000	0.000	0.033|
244414 (0.133)	|0.125	0.003	0.000	0.004	0.000|
242414 (0.095)	|0.092	0.000	0.000	0.000	0.000|
142342 (0.013)	|0.000	0.000	0.000	0.000	0.011|
Multiallelic Dprime: 0.867
BLOCK 623.  MARKERS: 3512 3513 3514 3515 3516 3517 3518
1421122 (0.322)	|0.209	0.107	0.005|
4222442 (0.249)	|0.086	0.012	0.151|
1212424 (0.232)	|0.223	0.006	0.004|
1212422 (0.137)	|0.063	0.070	0.005|
4222422 (0.048)	|0.004	0.042	0.002|
Multiallelic Dprime: 0.539
BLOCK 624.  MARKERS: 3520 3521
33 (0.591)	|0.539	0.002	0.050|
21 (0.240)	|0.000	0.240	0.000|
23 (0.169)	|0.001	0.012	0.156|
Multiallelic Dprime: 0.929
BLOCK 625.  MARKERS: 3523 3524
43 (0.540)	|0.451	0.076	0.008	0.001|
23 (0.253)	|0.034	0.210	0.006	0.001|
21 (0.207)	|0.003	0.086	0.110	0.008|
Multiallelic Dprime: 0.724
BLOCK 626.  MARKERS: 3526 3527 3528 3529
3122 (0.488)	|0.207	0.224	0.059|
1342 (0.371)	|0.236	0.094	0.043|
1344 (0.124)	|0.017	0.009	0.096|
1322 (0.010)	|0.008	0.000	0.000|
Multiallelic Dprime: 0.338
BLOCK 627.  MARKERS: 3530 3531
14 (0.469)	|0.209	0.155	0.025	0.080|
12 (0.329)	|0.021	0.024	0.180	0.104|
42 (0.201)	|0.086	0.099	0.004	0.014|
Multiallelic Dprime: 0.476
BLOCK 628.  MARKERS: 3534 3535 3536 3537 3538
12441 (0.315)	|0.039	0.235	0.042|
12442 (0.278)	|0.231	0.032	0.016|
11441 (0.210)	|0.207	0.001	0.001|
42221 (0.196)	|0.012	0.001	0.182|
Multiallelic Dprime: 0.788
BLOCK 629.  MARKERS: 3540 3541
42 (0.489)	|0.298	0.055	0.134|
44 (0.268)	|0.236	0.031	0.001|
24 (0.241)	|0.015	0.225	0.002|
Multiallelic Dprime: 0.614
BLOCK 630.  MARKERS: 3545 3546
21 (0.548)	|0.250	0.030	0.140	0.127	0.002|
24 (0.312)	|0.028	0.258	0.018	0.002	0.001|
41 (0.139)	|0.098	0.010	0.001	0.004	0.023|
Multiallelic Dprime: 0.671
BLOCK 631.  MARKERS: 3547 3548 3549 3550 3551
44432 (0.376)	|0.172	0.081	0.077	0.027	0.007|
22242 (0.301)	|0.097	0.103	0.040	0.051	0.008|
42242 (0.160)	|0.047	0.080	0.018	0.012	0.002|
44444 (0.133)	|0.038	0.033	0.011	0.043	0.005|
44242 (0.026)	|0.004	0.004	0.000	0.007	0.009|
Multiallelic Dprime: 0.216
BLOCK 632.  MARKERS: 3552 3553 3554 3555 3556
23332 (0.362)	|0.188	0.093	0.043	0.007	0.029|
43313 (0.300)	|0.040	0.025	0.064	0.092	0.080|
42132 (0.146)	|0.010	0.078	0.002	0.043	0.013|
42332 (0.142)	|0.039	0.052	0.046	0.003	0.002|
43332 (0.031)	|0.024	0.000	0.002	0.004	0.000|
Multiallelic Dprime: 0.435
BLOCK 633.  MARKERS: 3559 3560 3561 3562 3563 3564
132432 (0.307)	|0.140	0.164	0.002	0.000	0.002|
342432 (0.248)	|0.003	0.027	0.110	0.000	0.108|
132133 (0.163)	|0.000	0.000	0.000	0.163	0.000|
132412 (0.151)	|0.151	0.000	0.000	0.000	0.000|
141432 (0.127)	|0.000	0.026	0.101	0.000	0.000|
Multiallelic Dprime: 0.806
BLOCK 634.  MARKERS: 3565 3566 3567 3568
4133 (0.295)	|0.251	0.031	0.007|
4233 (0.216)	|0.027	0.149	0.039|
2133 (0.214)	|0.018	0.063	0.133|
4213 (0.165)	|0.078	0.022	0.065|
4231 (0.110)	|0.009	0.096	0.005|
Multiallelic Dprime: 0.593
BLOCK 635.  MARKERS: 3569 3570 3571
323 (0.382)	|0.288	0.005	0.004	0.084|
243 (0.361)	|0.146	0.000	0.214	0.000|
341 (0.248)	|0.004	0.237	0.000	0.006|
Multiallelic Dprime: 0.750
BLOCK 636.  MARKERS: 3572 3573 3574 3575 3576
32323 (0.441)	|0.169	0.076	0.080	0.080	0.017	0.008|
24341 (0.242)	|0.075	0.034	0.057	0.032	0.041	0.001|
24141 (0.219)	|0.070	0.044	0.029	0.041	0.032	0.000|
24343 (0.094)	|0.012	0.043	0.011	0.008	0.015	0.003|
Multiallelic Dprime: 0.170
BLOCK 637.  MARKERS: 3579 3580 3581 3582 3583 3584
243212 (0.326)	|0.221	0.035	0.016	0.030	0.023|
443212 (0.196)	|0.066	0.043	0.030	0.024	0.031|
223212 (0.178)	|0.068	0.025	0.014	0.042	0.027|
221313 (0.163)	|0.085	0.053	0.012	0.006	0.007|
223232 (0.105)	|0.009	0.046	0.040	0.002	0.008|
221312 (0.012)	|0.007	0.004	0.000	0.000	0.002|
Multiallelic Dprime: 0.314
BLOCK 638.  MARKERS: 3587 3588 3589 3590 3591 3592
134113 (0.470)	|0.465	0.001	0.000|
332231 (0.208)	|0.097	0.041	0.064|
312233 (0.114)	|0.114	0.000	0.000|
332233 (0.104)	|0.103	0.000	0.000|
332213 (0.099)	|0.009	0.087	0.004|
Multiallelic Dprime: 0.858
BLOCK 639.  MARKERS: 3594 3595 3596
344 (0.793)	|0.402	0.236	0.085	0.030	0.033|
122 (0.131)	|0.014	0.009	0.006	0.096	0.005|
322 (0.067)	|0.006	0.005	0.048	0.001	0.000|
Multiallelic Dprime: 0.662
BLOCK 640.  MARKERS: 3597 3598 3599 3600 3601 3602 3603 3604 3605 3606 3607 3608 3609
4223223342312 (0.427)	|0.350	0.035	0.035|
4221223444312 (0.250)	|0.127	0.072	0.050|
4213422424112 (0.142)	|0.137	0.000	0.004|
2423442424134 (0.128)	|0.066	0.052	0.010|
4223223444312 (0.037)	|0.030	0.000	0.007|
Multiallelic Dprime: 0.426
BLOCK 641.  MARKERS: 3612 3613 3614 3615 3616 3617
432223 (0.717)	|0.719	0.000	0.000|
234333 (0.168)	|0.078	0.089	0.000|
214331 (0.107)	|0.000	0.013	0.095|
Multiallelic Dprime: 0.908
BLOCK 642.  MARKERS: 3618 3619
11 (0.801)	|0.309	0.337	0.155|
33 (0.104)	|0.073	0.005	0.025|
13 (0.094)	|0.013	0.004	0.078|
Multiallelic Dprime: 0.458
BLOCK 643.  MARKERS: 3621 3622
14 (0.394)	|0.316	0.017	0.025	0.008	0.015	0.000|
33 (0.348)	|0.013	0.014	0.240	0.064	0.002	0.010|
34 (0.259)	|0.000	0.237	0.000	0.000	0.001	0.000|
Multiallelic Dprime: 0.886
BLOCK 644.  MARKERS: 3623 3624 3625 3626 3627 3628 3629
1313244 (0.330)	|0.328	0.000|
3212124 (0.268)	|0.000	0.266|
1333242 (0.266)	|0.266	0.000|
1313242 (0.073)	|0.073	0.000|
1312124 (0.019)	|0.000	0.019|
1333244 (0.010)	|0.010	0.000|
Multiallelic Dprime: 1.000
BLOCK 645.  MARKERS: 3630 3631
11 (0.688)	|0.535	0.116	0.003	0.034|
23 (0.309)	|0.071	0.199	0.037	0.002|
Multiallelic Dprime: 0.593
BLOCK 646.  MARKERS: 3633 3634 3635
422 (0.605)	|0.278	0.278	0.000	0.018	0.025|
243 (0.317)	|0.001	0.000	0.195	0.070	0.043|
423 (0.040)	|0.005	0.002	0.000	0.032	0.000|
443 (0.037)	|0.034	0.000	0.000	0.002	0.000|
Multiallelic Dprime: 0.841
BLOCK 647.  MARKERS: 3636 3637 3638 3639 3640 3641 3642 3643
42111223 (0.319)	|0.003	0.299	0.001	0.000|
42331441 (0.282)	|0.272	0.002	0.007	0.000|
14113441 (0.194)	|0.032	0.003	0.155	0.000|
44111421 (0.122)	|0.084	0.000	0.000	0.038|
44113441 (0.068)	|0.042	0.000	0.024	0.000|
Multiallelic Dprime: 0.867
BLOCK 648.  MARKERS: 3646 3647 3648 3649 3650 3651 3652 3653
33224221 (0.441)	|0.278	0.162	0.002|
33344243 (0.306)	|0.007	0.044	0.255|
11223321 (0.194)	|0.092	0.100	0.002|
13244221 (0.041)	|0.005	0.036	0.000|
Multiallelic Dprime: 0.582
BLOCK 649.  MARKERS: 3657 3658
43 (0.392)	|0.060	0.219	0.107	0.007|
23 (0.347)	|0.129	0.022	0.076	0.119|
22 (0.260)	|0.207	0.037	0.009	0.008|
Multiallelic Dprime: 0.529
BLOCK 650.  MARKERS: 3660 3661 3662
413 (0.397)	|0.310	0.025	0.051	0.008|
414 (0.276)	|0.219	0.005	0.025	0.026|
213 (0.191)	|0.005	0.180	0.002	0.000|
433 (0.133)	|0.024	0.001	0.075	0.031|
Multiallelic Dprime: 0.634
BLOCK 651.  MARKERS: 3663 3664 3665 3666
1124 (0.558)	|0.261	0.119	0.178|
2333 (0.213)	|0.066	0.094	0.053|
1333 (0.154)	|0.061	0.064	0.030|
1334 (0.064)	|0.010	0.047	0.008|
Multiallelic Dprime: 0.242
BLOCK 652.  MARKERS: 3667 3668
23 (0.400)	|0.230	0.066	0.057	0.004	0.016	0.003	0.012|
21 (0.327)	|0.032	0.226	0.006	0.049	0.000	0.000	0.000|
43 (0.273)	|0.052	0.013	0.163	0.016	0.000	0.011	0.000|
Multiallelic Dprime: 0.604
BLOCK 653.  MARKERS: 3671 3672 3673 3674 3675 3676 3677 3678
12131432 (0.315)	|0.007	0.307|
32313112 (0.309)	|0.304	0.000|
34313111 (0.227)	|0.228	0.000|
32313432 (0.067)	|0.062	0.006|
12111432 (0.016)	|0.000	0.016|
34313432 (0.014)	|0.004	0.010|
12113432 (0.013)	|0.000	0.012|
Multiallelic Dprime: 0.964
BLOCK 654.  MARKERS: 3679 3680
44 (0.632)	|0.137	0.350	0.144|
22 (0.367)	|0.306	0.055	0.006|
Multiallelic Dprime: 0.702
BLOCK 655.  MARKERS: 3682 3683
12 (0.442)	|0.127	0.291	0.024|
13 (0.407)	|0.396	0.011	0.000|
33 (0.150)	|0.057	0.091	0.000|
Multiallelic Dprime: 0.685
BLOCK 656.  MARKERS: 3684 3685
22 (0.579)	|0.048	0.269	0.158	0.047	0.042|
14 (0.393)	|0.262	0.017	0.073	0.036	0.000|
12 (0.024)	|0.000	0.000	0.000	0.024	0.000|
Multiallelic Dprime: 0.615
BLOCK 657.  MARKERS: 3686 3687 3688 3689 3690
43243 (0.312)	|0.249	0.060	0.000	0.000|
23411 (0.288)	|0.000	0.000	0.287	0.000|
41243 (0.231)	|0.003	0.210	0.000	0.020|
23243 (0.107)	|0.102	0.006	0.000	0.000|
23443 (0.042)	|0.013	0.025	0.000	0.004|
Multiallelic Dprime: 0.854
BLOCK 658.  MARKERS: 3691 3692 3693 3694
1232 (0.367)	|0.210	0.095	0.034	0.005	0.018	0.000	0.000|
1233 (0.311)	|0.096	0.024	0.131	0.036	0.002	0.014	0.005|
4413 (0.293)	|0.082	0.121	0.044	0.014	0.020	0.001	0.007|
4233 (0.028)	|0.015	0.006	0.002	0.000	0.000	0.001	0.000|
Multiallelic Dprime: 0.354
BLOCK 659.  MARKERS: 3695 3696 3697 3698 3699 3700
414232 (0.406)	|0.074	0.329|
233313 (0.244)	|0.230	0.015|
433232 (0.212)	|0.210	0.001|
233332 (0.055)	|0.055	0.000|
233232 (0.041)	|0.041	0.000|
434232 (0.017)	|0.016	0.000|
214232 (0.013)	|0.005	0.008|
Multiallelic Dprime: 0.899
BLOCK 660.  MARKERS: 3702 3703
11 (0.642)	|0.122	0.301	0.211|
23 (0.355)	|0.304	0.029	0.019|
Multiallelic Dprime: 0.761
BLOCK 661.  MARKERS: 3704 3705 3706 3707 3708
24243 (0.429)	|0.415	0.009	0.003	0.000|
42324 (0.330)	|0.000	0.108	0.221	0.000|
42243 (0.230)	|0.029	0.147	0.000	0.053|
Multiallelic Dprime: 0.837
BLOCK 662.  MARKERS: 3709 3710 3711 3712 3713
32343 (0.450)	|0.060	0.135	0.047	0.120	0.031	0.014	0.030|
22311 (0.271)	|0.146	0.034	0.029	0.004	0.027	0.023	0.000|
33443 (0.225)	|0.086	0.031	0.068	0.002	0.006	0.026	0.000|
32311 (0.053)	|0.013	0.014	0.012	0.001	0.010	0.000	0.000|
Multiallelic Dprime: 0.433
BLOCK 663.  MARKERS: 3717 3718 3719 3720 3721 3722 3723 3724 3725 3726
3331322324 (0.306)	|0.303	0.000	0.004	0.000|
1334442321 (0.214)	|0.002	0.190	0.022	0.000|
3341324141 (0.157)	|0.001	0.000	0.154	0.000|
1134442321 (0.127)	|0.124	0.000	0.004	0.000|
3331322321 (0.077)	|0.012	0.016	0.000	0.048|
3331324141 (0.062)	|0.000	0.000	0.061	0.000|
1331442321 (0.031)	|0.000	0.031	0.000	0.000|
Multiallelic Dprime: 0.923
BLOCK 664.  MARKERS: 3727 3728 3729 3730
1144 (0.452)	|0.369	0.063	0.000	0.000	0.015|
1314 (0.251)	|0.004	0.226	0.012	0.000	0.001|
3112 (0.247)	|0.003	0.000	0.135	0.102	0.004|
1114 (0.048)	|0.003	0.001	0.000	0.000	0.046|
Multiallelic Dprime: 0.873
BLOCK 665.  MARKERS: 3731 3732 3733 3734 3735 3736 3737 3738 3739 3740 3741 3742 3743
4133323421144 (0.377)	|0.262	0.006	0.109|
4133123421134 (0.289)	|0.012	0.272	0.003|
2213141243341 (0.148)	|0.113	0.014	0.000|
4131123421144 (0.104)	|0.002	0.002	0.097|
4133123421144 (0.066)	|0.000	0.014	0.052|
Multiallelic Dprime: 0.736
BLOCK 666.  MARKERS: 3744 3745 3746 3747 3748 3749 3750 3751
22221122 (0.390)	|0.306	0.028	0.056	0.000|
43243344 (0.317)	|0.300	0.009	0.004	0.000|
43321344 (0.267)	|0.035	0.226	0.003	0.001|
Multiallelic Dprime: 0.704
BLOCK 667.  MARKERS: 3752 3753 3754 3755 3756
12341 (0.642)	|0.120	0.274	0.174	0.056	0.006	0.011|
44124 (0.273)	|0.168	0.022	0.003	0.078	0.002	0.000|
12324 (0.061)	|0.057	0.003	0.001	0.000	0.000	0.000|
42124 (0.018)	|0.001	0.013	0.000	0.000	0.003	0.000|
Multiallelic Dprime: 0.623
BLOCK 668.  MARKERS: 3759 3760 3761 3762 3763
32221 (0.348)	|0.204	0.094	0.046	0.004|
14221 (0.313)	|0.194	0.054	0.035	0.025|
14243 (0.181)	|0.136	0.015	0.027	0.002|
14421 (0.135)	|0.083	0.037	0.010	0.003|
14223 (0.012)	|0.011	0.000	0.001	0.000|
14241 (0.011)	|0.006	0.002	0.003	0.000|
Multiallelic Dprime: 0.150
BLOCK 669.  MARKERS: 3765 3766 3767 3768 3769 3770
213111 (0.634)	|0.422	0.104	0.088	0.016|
213113 (0.201)	|0.142	0.019	0.031	0.006|
131331 (0.122)	|0.102	0.015	0.002	0.002|
213131 (0.033)	|0.010	0.018	0.002	0.002|
Multiallelic Dprime: 0.177
BLOCK 670.  MARKERS: 3771 3772 3773 3774
2423 (0.685)	|0.441	0.150	0.010	0.088|
2441 (0.157)	|0.137	0.013	0.000	0.008|
4241 (0.124)	|0.004	0.000	0.119	0.000|
2443 (0.027)	|0.000	0.019	0.000	0.007|
Multiallelic Dprime: 0.508
BLOCK 671.  MARKERS: 3775 3776 3777
123 (0.585)	|0.508	0.017	0.000	0.059|
423 (0.182)	|0.042	0.112	0.000	0.029|
424 (0.129)	|0.000	0.129	0.000	0.000|
443 (0.103)	|0.004	0.000	0.098	0.000|
Multiallelic Dprime: 0.793
BLOCK 672.  MARKERS: 3780 3781 3782
312 (0.554)	|0.427	0.015	0.107	0.005|
311 (0.258)	|0.096	0.139	0.000	0.021|
432 (0.100)	|0.098	0.001	0.000	0.000|
412 (0.088)	|0.011	0.078	0.000	0.000|
Multiallelic Dprime: 0.614
BLOCK 673.  MARKERS: 3783 3784 3785 3786
3323 (0.633)	|0.455	0.152	0.028|
3141 (0.232)	|0.206	0.002	0.025|
1323 (0.107)	|0.101	0.004	0.000|
3143 (0.026)	|0.008	0.000	0.018|
Multiallelic Dprime: 0.543
BLOCK 674.  MARKERS: 3788 3789 3790
142 (0.769)	|0.519	0.228	0.022|
334 (0.157)	|0.020	0.035	0.103|
332 (0.072)	|0.044	0.024	0.004|
Multiallelic Dprime: 0.442
BLOCK 675.  MARKERS: 3791 3792 3793
331 (0.582)	|0.275	0.000	0.214	0.090	0.001|
312 (0.288)	|0.000	0.243	0.006	0.004	0.037|
112 (0.129)	|0.000	0.000	0.002	0.126	0.000|
Multiallelic Dprime: 0.885
BLOCK 676.  MARKERS: 3794 3795 3796 3797
1313 (0.275)	|0.159	0.075	0.027	0.008	0.003|
4312 (0.243)	|0.100	0.043	0.065	0.035	0.000|
1113 (0.223)	|0.158	0.032	0.030	0.001	0.000|
4333 (0.221)	|0.054	0.095	0.048	0.015	0.008|
4313 (0.038)	|0.024	0.002	0.012	0.000	0.000|
Multiallelic Dprime: 0.299
BLOCK 677.  MARKERS: 3802 3803 3804 3805
1312 (0.496)	|0.206	0.269	0.014|
3122 (0.246)	|0.139	0.094	0.008|
1313 (0.181)	|0.000	0.003	0.175|
3322 (0.061)	|0.059	0.000	0.003|
3312 (0.011)	|0.002	0.010	0.000|
Multiallelic Dprime: 0.490
BLOCK 678.  MARKERS: 3807 3808 3809 3810
1223 (0.406)	|0.219	0.069	0.101	0.016|
3441 (0.379)	|0.151	0.064	0.050	0.116|
3423 (0.201)	|0.063	0.115	0.003	0.020|
Multiallelic Dprime: 0.322
BLOCK 679.  MARKERS: 3812 3813 3814 3815 3816
31233 (0.433)	|0.301	0.127	0.005|
13333 (0.257)	|0.105	0.130	0.019|
11333 (0.155)	|0.100	0.015	0.039|
13311 (0.152)	|0.100	0.046	0.007|
Multiallelic Dprime: 0.235
BLOCK 680.  MARKERS: 3818 3819 3820 3821
2121 (0.608)	|0.409	0.197|
4313 (0.317)	|0.027	0.289|
4321 (0.071)	|0.064	0.006|
Multiallelic Dprime: 0.648
BLOCK 681.  MARKERS: 3822 3823
12 (0.502)	|0.435	0.007	0.061|
31 (0.494)	|0.051	0.334	0.109|
Multiallelic Dprime: 0.761
BLOCK 682.  MARKERS: 3824 3825
11 (0.486)	|0.468	0.018	0.000|
41 (0.343)	|0.037	0.298	0.009|
43 (0.171)	|0.004	0.072	0.094|
Multiallelic Dprime: 0.821
BLOCK 683.  MARKERS: 3827 3828 3829
434 (0.509)	|0.492	0.014|
211 (0.388)	|0.030	0.354|
411 (0.103)	|0.099	0.004|
Multiallelic Dprime: 0.918
BLOCK 684.  MARKERS: 3830 3831
11 (0.621)	|0.352	0.000	0.127	0.092	0.000	0.027	0.013|
33 (0.373)	|0.000	0.305	0.000	0.000	0.059	0.000	0.000|
Multiallelic Dprime: 1.000
BLOCK 685.  MARKERS: 3832 3833 3834 3835 3836 3837 3838 3839 3840 3841 3842 3843 3844
2343332314232 (0.353)	|0.088	0.262	0.001	0.003|
4412113333244 (0.307)	|0.004	0.003	0.298	0.002|
2313112134434 (0.128)	|0.120	0.001	0.003	0.001|
2343132314234 (0.091)	|0.048	0.039	0.004	0.000|
4313112134434 (0.060)	|0.057	0.002	0.000	0.000|
2312112333244 (0.027)	|0.000	0.000	0.000	0.027|
2313332314232 (0.013)	|0.006	0.006	0.000	0.000|
Multiallelic Dprime: 0.791
BLOCK 686.  MARKERS: 3845 3846 3847 3848 3849 3850 3851
1122441 (0.328)	|0.254	0.062	0.007|
2434414 (0.321)	|0.251	0.045	0.023|
1422341 (0.315)	|0.198	0.110	0.007|
2434411 (0.036)	|0.035	0.000	0.000|
Multiallelic Dprime: 0.232
BLOCK 687.  MARKERS: 3852 3853 3854 3855
2233 (0.737)	|0.462	0.176	0.090	0.000|
3112 (0.217)	|0.062	0.152	0.000	0.002|
3233 (0.038)	|0.006	0.000	0.011	0.019|
Multiallelic Dprime: 0.514
BLOCK 688.  MARKERS: 3857 3858 3859
132 (0.530)	|0.138	0.157	0.118	0.075	0.025|
342 (0.335)	|0.159	0.039	0.046	0.072	0.013|
134 (0.103)	|0.046	0.041	0.010	0.001	0.000|
332 (0.023)	|0.004	0.009	0.000	0.000	0.010|
Multiallelic Dprime: 0.266
BLOCK 689.  MARKERS: 3860 3861 3862 3863 3864 3865
121232 (0.356)	|0.309	0.025	0.020|
141312 (0.245)	|0.022	0.000	0.221|
122232 (0.174)	|0.107	0.052	0.015|
221314 (0.150)	|0.005	0.142	0.004|
121312 (0.049)	|0.000	0.049	0.000|
Multiallelic Dprime: 0.750
BLOCK 690.  MARKERS: 3866 3867
21 (0.450)	|0.212	0.146	0.073	0.014|
41 (0.281)	|0.152	0.092	0.023	0.008|
43 (0.264)	|0.088	0.119	0.037	0.020|
Multiallelic Dprime: 0.137
BLOCK 691.  MARKERS: 3872 3873 3874 3875 3876 3877
432442 (0.454)	|0.004	0.236	0.108	0.007	0.070	0.004	0.011|
314444 (0.357)	|0.330	0.002	0.003	0.015	0.003	0.001	0.000|
432324 (0.135)	|0.000	0.002	0.009	0.057	0.000	0.062	0.000|
312444 (0.043)	|0.037	0.000	0.000	0.005	0.000	0.000	0.000|
Multiallelic Dprime: 0.904
BLOCK 692.  MARKERS: 3880 3881 3882 3883 3884 3885 3886 3887
23422411 (0.377)	|0.367	0.010	0.000	0.000|
41144233 (0.240)	|0.000	0.239	0.000	0.000|
41144213 (0.122)	|0.000	0.001	0.118	0.002|
23444213 (0.088)	|0.000	0.000	0.070	0.015|
21444213 (0.073)	|0.000	0.065	0.000	0.011|
23144213 (0.067)	|0.000	0.000	0.001	0.066|
21444413 (0.011)	|0.000	0.000	0.000	0.011|
Multiallelic Dprime: 0.960
BLOCK 693.  MARKERS: 3888 3889 3890 3891
1132 (0.369)	|0.098	0.143	0.104	0.020	0.005|
1332 (0.336)	|0.085	0.172	0.046	0.014	0.010|
3314 (0.190)	|0.120	0.027	0.036	0.003	0.000|
3334 (0.105)	|0.065	0.019	0.018	0.000	0.001|
Multiallelic Dprime: 0.285
BLOCK 694.  MARKERS: 3893 3894 3895 3896 3897 3898
132222 (0.368)	|0.002	0.122	0.245	0.000|
334224 (0.361)	|0.339	0.009	0.002	0.013|
142442 (0.204)	|0.011	0.176	0.017	0.000|
334222 (0.037)	|0.000	0.025	0.011	0.000|
134222 (0.016)	|0.000	0.000	0.015	0.000|
Multiallelic Dprime: 0.768
BLOCK 695.  MARKERS: 3900 3901 3902
241 (0.359)	|0.026	0.100	0.230	0.000|
323 (0.337)	|0.278	0.040	0.007	0.010|
343 (0.290)	|0.034	0.118	0.009	0.127|
243 (0.014)	|0.013	0.000	0.000	0.000|
Multiallelic Dprime: 0.682
BLOCK 696.  MARKERS: 3903 3904 3905 3906 3907 3908 3909
4212243 (0.352)	|0.003	0.218	0.003	0.125	0.003|
2234242 (0.258)	|0.205	0.002	0.033	0.003	0.014|
2412313 (0.247)	|0.017	0.000	0.174	0.050	0.005|
2212343 (0.137)	|0.018	0.001	0.000	0.000	0.118|
Multiallelic Dprime: 0.794
BLOCK 697.  MARKERS: 3912 3913 3914 3915 3916
23323 (0.244)	|0.237	0.003	0.008|
21323 (0.224)	|0.000	0.000	0.222|
43333 (0.210)	|0.001	0.209	0.000|
43321 (0.179)	|0.031	0.146	0.001|
23123 (0.141)	|0.140	0.000	0.000|
Multiallelic Dprime: 0.931
BLOCK 698.  MARKERS: 3917 3918
14 (0.408)	|0.253	0.000	0.000	0.147|
22 (0.358)	|0.146	0.000	0.200	0.000|
12 (0.232)	|0.003	0.223	0.000	0.000|
Multiallelic Dprime: 0.745
BLOCK 699.  MARKERS: 3919 3920 3921 3922 3923 3924 3925
4312322 (0.405)	|0.149	0.077	0.175|
1142124 (0.223)	|0.144	0.049	0.029|
4342312 (0.200)	|0.045	0.130	0.024|
4343312 (0.147)	|0.120	0.009	0.018|
Multiallelic Dprime: 0.410
BLOCK 700.  MARKERS: 3927 3928 3929 3930 3931 3932
212344 (0.471)	|0.146	0.296	0.027|
212322 (0.271)	|0.247	0.014	0.009|
433222 (0.252)	|0.217	0.035	0.001|
Multiallelic Dprime: 0.704
BLOCK 701.  MARKERS: 3933 3934 3935
132 (0.613)	|0.070	0.205	0.140	0.133	0.037	0.006	0.002|
244 (0.345)	|0.240	0.032	0.016	0.018	0.016	0.001	0.002|
144 (0.039)	|0.002	0.005	0.008	0.001	0.000	0.012	0.007|
Multiallelic Dprime: 0.608
BLOCK 702.  MARKERS: 3938 3939 3940 3941 3942 3943 3944 3945 3946 3947 3948 3949 3950 3951
23331334122142 (0.313)	|0.010	0.295	0.009|
41121113142121 (0.244)	|0.202	0.029	0.011|
23123113442122 (0.164)	|0.145	0.018	0.001|
23331313144322 (0.154)	|0.097	0.050	0.003|
23123113142122 (0.055)	|0.002	0.049	0.003|
23331313144122 (0.017)	|0.004	0.000	0.014|
23331333142121 (0.011)	|0.011	0.000	0.000|
Multiallelic Dprime: 0.718
BLOCK 703.  MARKERS: 3952 3953 3954 3955 3956
32334 (0.494)	|0.005	0.256	0.133	0.100	0.000|
14242 (0.461)	|0.457	0.000	0.000	0.000	0.000|
14334 (0.043)	|0.000	0.013	0.000	0.000	0.030|
Multiallelic Dprime: 0.971
BLOCK 704.  MARKERS: 3957 3958 3959 3960 3961 3962
424224 (0.463)	|0.365	0.077	0.020|
243321 (0.272)	|0.015	0.254	0.003|
424244 (0.133)	|0.004	0.032	0.096|
244224 (0.099)	|0.002	0.001	0.097|
243324 (0.031)	|0.000	0.002	0.029|
Multiallelic Dprime: 0.802
BLOCK 705.  MARKERS: 3963 3964
32 (0.386)	|0.382	0.000	0.000	0.000	0.000	0.000|
12 (0.367)	|0.002	0.234	0.111	0.000	0.000	0.004|
11 (0.245)	|0.000	0.000	0.000	0.105	0.087	0.036|
Multiallelic Dprime: 0.993
BLOCK 706.  MARKERS: 3965 3966 3967 3968 3969 3970 3971 3972 3973 3974 3975
13421323322 (0.386)	|0.294	0.047	0.045|
32441344121 (0.232)	|0.163	0.034	0.036|
13242323322 (0.112)	|0.024	0.041	0.047|
12441424342 (0.104)	|0.033	0.062	0.007|
12441323322 (0.089)	|0.040	0.028	0.020|
12421324322 (0.041)	|0.028	0.007	0.005|
Multiallelic Dprime: 0.353
BLOCK 707.  MARKERS: 3980 3981
21 (0.598)	|0.528	0.066	0.003|
41 (0.233)	|0.200	0.018	0.015|
43 (0.163)	|0.004	0.051	0.108|
Multiallelic Dprime: 0.584
BLOCK 708.  MARKERS: 3982 3983
22 (0.733)	|0.504	0.157	0.063	0.000|
42 (0.142)	|0.058	0.040	0.040	0.004|
44 (0.125)	|0.036	0.000	0.076	0.013|
Multiallelic Dprime: 0.414
BLOCK 709.  MARKERS: 3984 3985 3986 3987 3988 3989 3990 3991
43331221 (0.598)	|0.393	0.005	0.154	0.017	0.001	0.009	0.000	0.011|
21113444 (0.196)	|0.002	0.129	0.000	0.036	0.023	0.000	0.000	0.000|
21133244 (0.178)	|0.012	0.079	0.000	0.057	0.000	0.000	0.014	0.000|
41133244 (0.017)	|0.000	0.000	0.000	0.000	0.000	0.013	0.004	0.000|
Multiallelic Dprime: 0.854
BLOCK 710.  MARKERS: 3992 3993 3994 3995 3996 3997 3998 3999 4000 4001 4002 4003 4004 4005 4006 4007 4008
23343212424242233 (0.413)	|0.230	0.153	0.026|
23343212424244212 (0.216)	|0.098	0.063	0.054|
23143212424242433 (0.156)	|0.044	0.100	0.013|
41331433241424233 (0.111)	|0.036	0.055	0.019|
23343212424244233 (0.026)	|0.020	0.005	0.001|
41333212224224233 (0.023)	|0.004	0.009	0.008|
41333212224424233 (0.018)	|0.004	0.007	0.007|
23343212424242433 (0.012)	|0.000	0.008	0.003|
Multiallelic Dprime: 0.241
BLOCK 711.  MARKERS: 4009 4010 4011 4012 4013
11123 (0.447)	|0.086	0.357|
31123 (0.405)	|0.321	0.082|
33441 (0.136)	|0.130	0.006|
Multiallelic Dprime: 0.643
BLOCK 712.  MARKERS: 4014 4015 4016
214 (0.542)	|0.245	0.223	0.074|
122 (0.450)	|0.211	0.179	0.059|
Multiallelic Dprime: 0.018
BLOCK 713.  MARKERS: 4020 4021
23 (0.463)	|0.005	0.090	0.168	0.187	0.013|
41 (0.404)	|0.267	0.113	0.017	0.000	0.006|
21 (0.133)	|0.005	0.015	0.032	0.000	0.081|
Multiallelic Dprime: 0.698
BLOCK 714.  MARKERS: 4023 4024 4025 4026
1233 (0.276)	|0.251	0.020|
1213 (0.220)	|0.213	0.007|
3213 (0.217)	|0.204	0.012|
3211 (0.188)	|0.166	0.022|
3413 (0.100)	|0.055	0.044|
Multiallelic Dprime: 0.386
BLOCK 715.  MARKERS: 4028 4029
22 (0.890)	|0.724	0.146	0.019|
43 (0.106)	|0.010	0.066	0.028|
Multiallelic Dprime: 0.782
BLOCK 716.  MARKERS: 4030 4031 4032
132 (0.740)	|0.574	0.093	0.074|
343 (0.212)	|0.027	0.137	0.047|
342 (0.047)	|0.006	0.029	0.012|
Multiallelic Dprime: 0.645
BLOCK 717.  MARKERS: 4034 4035
14 (0.606)	|0.280	0.226	0.096|
32 (0.259)	|0.060	0.120	0.075|
34 (0.134)	|0.114	0.002	0.004|
Multiallelic Dprime: 0.230
BLOCK 718.  MARKERS: 4036 4037 4038 4039 4040 4041
343411 (0.454)	|0.247	0.024	0.002	0.118	0.018	0.012|
131221 (0.349)	|0.037	0.260	0.007	0.016	0.000	0.000|
343412 (0.176)	|0.002	0.000	0.152	0.000	0.000	0.000|
Multiallelic Dprime: 0.832
BLOCK 719.  MARKERS: 4042 4043 4044 4045 4046 4047 4048 4049 4050 4051 4052 4053 4054 4055 4056 4057 4058 4059 4060 4061 4062 4063 4064 4065 4066 4067 4068 4069 4070
41122342143314411411312133233 (0.298)	|0.226	0.053	0.000	0.000	0.015|
21114222123323411233332333233 (0.292)	|0.005	0.190	0.000	0.000	0.092|
21212344142114131233332133223 (0.165)	|0.004	0.000	0.147	0.000	0.000|
22112344342114433233431141431 (0.135)	|0.000	0.000	0.000	0.133	0.000|
22112344342114433233432133233 (0.017)	|0.016	0.001	0.000	0.000	0.000|
22112344342114411411312133233 (0.012)	|0.011	0.000	0.000	0.000	0.000|
Multiallelic Dprime: 0.854
BLOCK 720.  MARKERS: 4071 4072 4073 4074 4075 4076 4077 4078 4079 4080
2111222322 (0.286)	|0.124	0.139	0.021|
4111222322 (0.253)	|0.083	0.038	0.134|
2133212343 (0.164)	|0.145	0.016	0.003|
2431321242 (0.144)	|0.018	0.023	0.102|
2131222322 (0.122)	|0.021	0.080	0.021|
Multiallelic Dprime: 0.468
BLOCK 721.  MARKERS: 4082 4083
43 (0.402)	|0.161	0.212	0.029|
33 (0.310)	|0.107	0.055	0.147|
32 (0.288)	|0.250	0.015	0.024|
Multiallelic Dprime: 0.497
BLOCK 722.  MARKERS: 4085 4086
31 (0.518)	|0.193	0.169	0.155|
33 (0.281)	|0.116	0.083	0.082|
11 (0.199)	|0.081	0.075	0.041|
Multiallelic Dprime: 0.060
BLOCK 723.  MARKERS: 4089 4090
41 (0.390)	|0.131	0.190	0.061	0.007|
43 (0.328)	|0.147	0.114	0.048	0.020|
21 (0.278)	|0.198	0.057	0.020	0.002|
Multiallelic Dprime: 0.245
BLOCK 724.  MARKERS: 4093 4094 4095 4096
3212 (0.479)	|0.138	0.267	0.069|
3434 (0.362)	|0.312	0.046	0.003|
1434 (0.130)	|0.102	0.011	0.017|
3214 (0.029)	|0.029	0.000	0.000|
Multiallelic Dprime: 0.651
BLOCK 725.  MARKERS: 4098 4099 4100 4101 4102 4103 4104 4105
33442312 (0.581)	|0.134	0.262	0.182|
11224434 (0.324)	|0.247	0.024	0.053|
13442312 (0.088)	|0.013	0.046	0.029|
Multiallelic Dprime: 0.463
BLOCK 726.  MARKERS: 4106 4107
11 (0.394)	|0.085	0.210	0.000	0.092	0.000	0.000|
32 (0.335)	|0.068	0.000	0.145	0.030	0.064	0.013|
12 (0.267)	|0.251	0.000	0.000	0.003	0.002	0.002|
Multiallelic Dprime: 0.774
BLOCK 727.  MARKERS: 4108 4109 4110 4111 4112 4113 4114 4115
12332132 (0.405)	|0.383	0.014	0.007|
32312234 (0.210)	|0.022	0.179	0.009|
14331214 (0.149)	|0.042	0.047	0.058|
12412234 (0.127)	|0.003	0.016	0.104|
12312234 (0.066)	|0.032	0.033	0.002|
14312234 (0.015)	|0.000	0.014	0.000|
Multiallelic Dprime: 0.722
BLOCK 728.  MARKERS: 4116 4117 4118 4119
3333 (0.499)	|0.411	0.089	0.000|
3332 (0.311)	|0.312	0.000	0.000|
1143 (0.183)	|0.064	0.101	0.018|
Multiallelic Dprime: 0.486
BLOCK 729.  MARKERS: 4120 4121 4122
111 (0.791)	|0.549	0.195	0.047|
333 (0.191)	|0.081	0.021	0.088|
313 (0.018)	|0.001	0.012	0.005|
Multiallelic Dprime: 0.397
BLOCK 730.  MARKERS: 4125 4126 4127
141 (0.630)	|0.471	0.068	0.084|
443 (0.230)	|0.132	0.061	0.032|
121 (0.141)	|0.100	0.024	0.016|
Multiallelic Dprime: 0.141
BLOCK 731.  MARKERS: 4130 4131 4132 4133 4134 4135 4136 4137
43313122 (0.702)	|0.253	0.402	0.046|
43133122 (0.150)	|0.147	0.004	0.002|
24311344 (0.131)	|0.125	0.003	0.002|
Multiallelic Dprime: 0.928
BLOCK 732.  MARKERS: 4140 4141 4142 4143 4144
22414 (0.536)	|0.418	0.118|
33231 (0.411)	|0.399	0.011|
23231 (0.050)	|0.036	0.014|
Multiallelic Dprime: 0.671
BLOCK 733.  MARKERS: 4146 4147
44 (0.857)	|0.390	0.191	0.143	0.128	0.000	0.000|
22 (0.143)	|0.000	0.006	0.000	0.000	0.108	0.022|
Multiallelic Dprime: 0.954
BLOCK 734.  MARKERS: 4148 4149 4150 4151 4152 4153 4154 4155 4156 4157
2323424242 (0.390)	|0.197	0.098	0.093|
2323424214 (0.195)	|0.112	0.041	0.040|
2323424444 (0.142)	|0.087	0.035	0.019|
2341141244 (0.128)	|0.089	0.022	0.011|
1123424244 (0.108)	|0.062	0.031	0.015|
1323424444 (0.022)	|0.013	0.009	0.000|
Multiallelic Dprime: 0.126
BLOCK 735.  MARKERS: 4159 4160 4161
331 (0.567)	|0.564	0.002	0.000|
111 (0.240)	|0.003	0.234	0.000|
133 (0.181)	|0.105	0.001	0.074|
Multiallelic Dprime: 0.881
BLOCK 736.  MARKERS: 4162 4163 4164
444 (0.676)	|0.626	0.039	0.012|
222 (0.242)	|0.012	0.218	0.013|
242 (0.074)	|0.000	0.000	0.072|
Multiallelic Dprime: 0.889
BLOCK 737.  MARKERS: 4166 4167
31 (0.642)	|0.589	0.054|
13 (0.259)	|0.254	0.005|
33 (0.099)	|0.041	0.059|
Multiallelic Dprime: 0.456
BLOCK 738.  MARKERS: 4169 4170
11 (0.883)	|0.473	0.320	0.090|
43 (0.117)	|0.063	0.031	0.022|
Multiallelic Dprime: 0.100
BLOCK 739.  MARKERS: 4173 4174
34 (0.537)	|0.173	0.195	0.159	0.007|
22 (0.351)	|0.227	0.089	0.031	0.000|
32 (0.112)	|0.009	0.004	0.086	0.013|
Multiallelic Dprime: 0.342
BLOCK 740.  MARKERS: 4177 4178 4179 4180 4181
23233 (0.408)	|0.016	0.297	0.090	0.003	0.000	0.000|
31412 (0.288)	|0.113	0.003	0.100	0.054	0.000	0.009|
31432 (0.275)	|0.202	0.018	0.003	0.024	0.019	0.000|
31232 (0.020)	|0.000	0.005	0.000	0.010	0.002	0.002|
Multiallelic Dprime: 0.651
BLOCK 741.  MARKERS: 4184 4185 4186 4187 4188 4189 4190 4191 4192 4193 4194
43441422124 (0.332)	|0.318	0.014	0.000|
21223143323 (0.324)	|0.039	0.280	0.000|
21223123343 (0.195)	|0.193	0.001	0.001|
21223123323 (0.091)	|0.072	0.011	0.009|
43441123324 (0.021)	|0.019	0.002	0.000|
21221123323 (0.010)	|0.010	0.000	0.000|
Multiallelic Dprime: 0.837
BLOCK 742.  MARKERS: 4195 4196
22 (0.675)	|0.436	0.238|
34 (0.310)	|0.238	0.072|
24 (0.011)	|0.011	0.000|
Multiallelic Dprime: 0.279
BLOCK 743.  MARKERS: 4198 4199
22 (0.689)	|0.473	0.203	0.013|
14 (0.310)	|0.195	0.113	0.003|
Multiallelic Dprime: 0.070
BLOCK 744.  MARKERS: 4201 4202
22 (0.669)	|0.487	0.160	0.015|
44 (0.316)	|0.036	0.280	0.000|
42 (0.016)	|0.000	0.016	0.000|
Multiallelic Dprime: 0.801
BLOCK 745.  MARKERS: 4203 4204
33 (0.522)	|0.508	0.000	0.000	0.014|
42 (0.456)	|0.004	0.320	0.132	0.000|
43 (0.015)	|0.000	0.015	0.000	0.000|
Multiallelic Dprime: 0.978
BLOCK 746.  MARKERS: 4205 4206 4207
244 (0.512)	|0.415	0.094|
242 (0.339)	|0.319	0.020|
324 (0.132)	|0.059	0.069|
224 (0.014)	|0.013	0.001|
Multiallelic Dprime: 0.300
BLOCK 747.  MARKERS: 4208 4209 4210
142 (0.810)	|0.529	0.243	0.025|
331 (0.183)	|0.087	0.090	0.005|
Multiallelic Dprime: 0.233
BLOCK 748.  MARKERS: 4211 4212 4213 4214
2244 (0.620)	|0.505	0.103	0.010	0.000|
1411 (0.334)	|0.221	0.008	0.095	0.007|
2411 (0.031)	|0.019	0.000	0.000	0.011|
Multiallelic Dprime: 0.363
BLOCK 749.  MARKERS: 4216 4217 4218 4219 4220 4221
343133 (0.752)	|0.741	0.005|
343131 (0.115)	|0.003	0.113|
121311 (0.105)	|0.105	0.000|
121331 (0.019)	|0.019	0.000|
Multiallelic Dprime: 0.954
BLOCK 750.  MARKERS: 4222 4223
13 (0.874)	|0.652	0.177	0.021	0.019|
31 (0.119)	|0.048	0.064	0.000	0.000|
Multiallelic Dprime: 0.430
BLOCK 751.  MARKERS: 4224 4225 4226 4227 4228 4229
444224 (0.701)	|0.694	0.003	0.000|
223442 (0.247)	|0.091	0.144	0.006|
424422 (0.021)	|0.000	0.000	0.021|
444222 (0.019)	|0.000	0.019	0.000|
Multiallelic Dprime: 0.914
BLOCK 752.  MARKERS: 4231 4232 4233 4234
2414 (0.797)	|0.709	0.087|
4231 (0.167)	|0.154	0.014|
4234 (0.027)	|0.024	0.003|
Multiallelic Dprime: 0.194
BLOCK 753.  MARKERS: 4238 4239
21 (0.896)	|0.631	0.216	0.040|
44 (0.103)	|0.090	0.013	0.000|
Multiallelic Dprime: 0.539
BLOCK 754.  MARKERS: 4242 4243 4244 4245 4246
22124 (0.722)	|0.709	0.000	0.008|
44442 (0.229)	|0.079	0.143	0.000|
22422 (0.040)	|0.000	0.000	0.038|
Multiallelic Dprime: 0.903
BLOCK 755.  MARKERS: 4247 4248 4249 4250 4251 4252
243231 (0.788)	|0.441	0.257	0.000	0.080	0.003|
421412 (0.147)	|0.000	0.000	0.137	0.000	0.000|
421212 (0.051)	|0.003	0.000	0.000	0.002	0.045|
Multiallelic Dprime: 0.973
BLOCK 756.  MARKERS: 4253 4254 4255 4256 4257 4258 4259 4260
32114432 (0.455)	|0.093	0.316	0.009	0.036|
32324243 (0.258)	|0.238	0.009	0.011	0.000|
11112432 (0.139)	|0.007	0.004	0.126	0.000|
32112432 (0.082)	|0.068	0.004	0.009	0.000|
32114433 (0.047)	|0.021	0.019	0.005	0.001|
Multiallelic Dprime: 0.747
BLOCK 757.  MARKERS: 4261 4262 4263
212 (0.436)	|0.153	0.183	0.100|
233 (0.357)	|0.228	0.094	0.034|
412 (0.166)	|0.070	0.027	0.069|
213 (0.039)	|0.026	0.004	0.008|
Multiallelic Dprime: 0.266
BLOCK 758.  MARKERS: 4265 4266
13 (0.479)	|0.440	0.034|
31 (0.309)	|0.153	0.148|
33 (0.212)	|0.205	0.009|
Multiallelic Dprime: 0.682
BLOCK 759.  MARKERS: 4268 4269 4270 4271 4272 4273
112311 (0.795)	|0.362	0.315	0.111|
324134 (0.190)	|0.116	0.064	0.009|
Multiallelic Dprime: 0.246
BLOCK 760.  MARKERS: 4276 4277 4278
311 (0.478)	|0.237	0.117	0.124|
312 (0.392)	|0.221	0.096	0.074|
422 (0.119)	|0.071	0.028	0.020|
Multiallelic Dprime: 0.081
BLOCK 761.  MARKERS: 4281 4282
22 (0.538)	|0.310	0.146	0.066	0.007	0.001|
21 (0.242)	|0.011	0.087	0.123	0.012	0.010|
31 (0.220)	|0.018	0.030	0.006	0.157	0.004|
Multiallelic Dprime: 0.585
BLOCK 762.  MARKERS: 4283 4284 4285 4286
4142 (0.341)	|0.285	0.041	0.016|
4323 (0.262)	|0.225	0.030	0.007|
4342 (0.193)	|0.140	0.048	0.006|
1322 (0.176)	|0.085	0.091	0.000|
4322 (0.016)	|0.006	0.009	0.000|
Multiallelic Dprime: 0.322
BLOCK 763.  MARKERS: 4287 4288 4289 4290
3312 (0.750)	|0.347	0.200	0.135	0.036	0.021|
1134 (0.218)	|0.205	0.004	0.010	0.000	0.000|
3314 (0.030)	|0.022	0.005	0.003	0.000	0.000|
Multiallelic Dprime: 0.789
BLOCK 764.  MARKERS: 4293 4294 4295 4296
2321 (0.575)	|0.458	0.115|
4121 (0.209)	|0.103	0.106|
2332 (0.148)	|0.079	0.070|
2322 (0.036)	|0.009	0.028|
2121 (0.022)	|0.004	0.017|
Multiallelic Dprime: 0.360
BLOCK 765.  MARKERS: 4298 4299
23 (0.654)	|0.311	0.246	0.098|
41 (0.343)	|0.201	0.113	0.030|
Multiallelic Dprime: 0.148
BLOCK 766.  MARKERS: 4303 4304
13 (0.512)	|0.209	0.191	0.109|
32 (0.361)	|0.208	0.102	0.048|
33 (0.127)	|0.079	0.030	0.019|
Multiallelic Dprime: 0.184
BLOCK 767.  MARKERS: 4309 4310
13 (0.497)	|0.473	0.000	0.024|
31 (0.322)	|0.022	0.299	0.002|
33 (0.176)	|0.045	0.000	0.131|
Multiallelic Dprime: 0.874
BLOCK 768.  MARKERS: 4311 4312
44 (0.540)	|0.465	0.028	0.047|
42 (0.303)	|0.018	0.279	0.005|
34 (0.155)	|0.095	0.007	0.052|
Multiallelic Dprime: 0.688
BLOCK 769.  MARKERS: 4314 4315 4316 4317
4121 (0.581)	|0.427	0.095	0.020	0.009	0.018|
2211 (0.314)	|0.005	0.122	0.181	0.002	0.000|
4122 (0.104)	|0.033	0.003	0.002	0.064	0.000|
Multiallelic Dprime: 0.716
BLOCK 770.  MARKERS: 4319 4320 4321 4322 4323 4324
414242 (0.462)	|0.073	0.388|
241424 (0.217)	|0.211	0.006|
214242 (0.208)	|0.181	0.028|
214442 (0.076)	|0.052	0.022|
214424 (0.019)	|0.018	0.000|
Multiallelic Dprime: 0.763
BLOCK 771.  MARKERS: 4325 4326 4327
233 (0.545)	|0.351	0.128	0.065|
411 (0.451)	|0.350	0.058	0.044|
Multiallelic Dprime: 0.241
BLOCK 772.  MARKERS: 4329 4330 4331
433 (0.703)	|0.559	0.144	0.000|
133 (0.187)	|0.102	0.084	0.000|
414 (0.109)	|0.000	0.003	0.105|
Multiallelic Dprime: 0.475
BLOCK 773.  MARKERS: 4332 4333 4334 4335
2124 (0.662)	|0.490	0.133	0.038|
2122 (0.233)	|0.146	0.073	0.012|
4334 (0.105)	|0.054	0.028	0.024|
Multiallelic Dprime: 0.152
BLOCK 774.  MARKERS: 4336 4337
42 (0.689)	|0.429	0.259|
14 (0.235)	|0.107	0.126|
12 (0.075)	|0.038	0.035|
Multiallelic Dprime: 0.179
BLOCK 775.  MARKERS: 4341 4342
14 (0.574)	|0.481	0.093|
32 (0.420)	|0.402	0.018|
Multiallelic Dprime: 0.610
BLOCK 776.  MARKERS: 4349 4350
12 (0.886)	|0.407	0.291	0.098	0.079|
34 (0.111)	|0.098	0.007	0.001	0.005|
Multiallelic Dprime: 0.762
BLOCK 777.  MARKERS: 4353 4354 4355 4356
4322 (0.505)	|0.338	0.167|
4242 (0.300)	|0.197	0.102|
2321 (0.099)	|0.070	0.029|
2322 (0.085)	|0.041	0.044|
Multiallelic Dprime: 0.067
BLOCK 778.  MARKERS: 4357 4358
13 (0.656)	|0.351	0.210	0.091|
31 (0.344)	|0.064	0.167	0.111|
Multiallelic Dprime: 0.360
BLOCK 779.  MARKERS: 4360 4361 4362
113 (0.414)	|0.162	0.201	0.047|
121 (0.376)	|0.265	0.025	0.085|
313 (0.202)	|0.180	0.020	0.003|
Multiallelic Dprime: 0.477
BLOCK 780.  MARKERS: 4364 4365 4366 4367 4368
23341 (0.611)	|0.245	0.196	0.159	0.012|
23343 (0.245)	|0.136	0.040	0.061	0.004|
34113 (0.138)	|0.120	0.013	0.002	0.000|
Multiallelic Dprime: 0.362
BLOCK 781.  MARKERS: 4370 4371 4372 4373
3422 (0.500)	|0.280	0.215|
2244 (0.248)	|0.248	0.000|
2242 (0.228)	|0.228	0.000|
2422 (0.016)	|0.002	0.015|
Multiallelic Dprime: 0.933
BLOCK 782.  MARKERS: 4374 4375 4376
314 (0.762)	|0.475	0.223	0.000	0.048|
142 (0.230)	|0.000	0.000	0.221	0.000|
Multiallelic Dprime: 1.000
BLOCK 783.  MARKERS: 4377 4378 4379 4380 4381 4382 4383 4384 4385
121331114 (0.479)	|0.399	0.071	0.004|
123213332 (0.226)	|0.076	0.123	0.022|
313213332 (0.221)	|0.013	0.200	0.000|
121211114 (0.049)	|0.006	0.041	0.000|
Multiallelic Dprime: 0.633
BLOCK 784.  MARKERS: 4389 4390 4391 4392 4393 4394 4395 4396 4397 4398 4399
23123332142 (0.502)	|0.290	0.171	0.040|
41344113314 (0.447)	|0.385	0.058	0.002|
23123312142 (0.030)	|0.025	0.003	0.002|
Multiallelic Dprime: 0.521
BLOCK 785.  MARKERS: 4401 4402 4403 4404
2113 (0.714)	|0.481	0.208	0.002	0.021|
4331 (0.237)	|0.217	0.002	0.019	0.000|
4131 (0.043)	|0.000	0.038	0.001	0.002|
Multiallelic Dprime: 0.450
BLOCK 786.  MARKERS: 4405 4406 4407 4408
1443 (0.704)	|0.225	0.466	0.002	0.011|
2211 (0.249)	|0.239	0.000	0.009	0.000|
2443 (0.022)	|0.018	0.003	0.000	0.000|
2243 (0.021)	|0.011	0.011	0.000	0.000|
Multiallelic Dprime: 0.869
BLOCK 787.  MARKERS: 4409 4410
13 (0.497)	|0.019	0.459	0.017|
34 (0.481)	|0.461	0.015	0.000|
14 (0.011)	|0.011	0.000	0.000|
33 (0.011)	|0.000	0.009	0.002|
Multiallelic Dprime: 0.924
BLOCK 788.  MARKERS: 4411 4412 4413 4414
2312 (0.489)	|0.039	0.436	0.014|
4443 (0.483)	|0.468	0.010	0.000|
2342 (0.019)	|0.000	0.008	0.011|
Multiallelic Dprime: 0.912
BLOCK 789.  MARKERS: 4415 4416
34 (0.510)	|0.250	0.109	0.079	0.043	0.028|
22 (0.460)	|0.230	0.108	0.063	0.027	0.031|
24 (0.025)	|0.011	0.004	0.005	0.002	0.003|
Multiallelic Dprime: 0.045
BLOCK 790.  MARKERS: 4417 4418 4419 4420 4421
22344 (0.496)	|0.429	0.061	0.000	0.000	0.000|
42332 (0.220)	|0.004	0.000	0.200	0.003	0.000|
24144 (0.148)	|0.003	0.133	0.000	0.000	0.011|
22334 (0.072)	|0.002	0.000	0.000	0.069	0.000|
22332 (0.062)	|0.000	0.038	0.017	0.000	0.000|
Multiallelic Dprime: 0.891
BLOCK 791.  MARKERS: 4422 4423 4424 4425 4426 4427 4428
4322234 (0.442)	|0.324	0.040	0.077|
4322424 (0.232)	|0.018	0.055	0.156|
2144422 (0.216)	|0.011	0.195	0.010|
4322432 (0.073)	|0.004	0.061	0.002|
4322434 (0.011)	|0.004	0.002	0.004|
Multiallelic Dprime: 0.692
BLOCK 792.  MARKERS: 4430 4431 4432 4433 4434
33322 (0.370)	|0.327	0.015	0.024|
21111 (0.365)	|0.073	0.242	0.047|
31322 (0.254)	|0.027	0.151	0.077|
Multiallelic Dprime: 0.592
BLOCK 793.  MARKERS: 4436 4437 4438 4439
1334 (0.429)	|0.408	0.008	0.005|
1414 (0.414)	|0.010	0.348	0.057|
3412 (0.150)	|0.022	0.018	0.111|
Multiallelic Dprime: 0.840
BLOCK 794.  MARKERS: 4440 4441
32 (0.440)	|0.401	0.024	0.002	0.015|
24 (0.375)	|0.019	0.263	0.072	0.024|
22 (0.176)	|0.036	0.009	0.050	0.073|
Multiallelic Dprime: 0.756
BLOCK 795.  MARKERS: 4442 4443 4444 4445 4446
44234 (0.464)	|0.084	0.373	0.000	0.003|
22431 (0.296)	|0.230	0.023	0.036	0.000|
42234 (0.126)	|0.101	0.003	0.018	0.003|
22411 (0.113)	|0.021	0.007	0.023	0.062|
Multiallelic Dprime: 0.724
BLOCK 796.  MARKERS: 4448 4449 4450 4451 4452 4453
123412 (0.437)	|0.402	0.011	0.026|
341234 (0.405)	|0.047	0.352	0.007|
143234 (0.078)	|0.012	0.006	0.060|
343234 (0.068)	|0.002	0.001	0.064|
Multiallelic Dprime: 0.837
BLOCK 797.  MARKERS: 4457 4458
42 (0.461)	|0.042	0.130	0.213	0.076|
44 (0.380)	|0.262	0.078	0.009	0.027|
24 (0.158)	|0.044	0.084	0.024	0.005|
Multiallelic Dprime: 0.497
BLOCK 798.  MARKERS: 4461 4462 4463 4464
2333 (0.348)	|0.165	0.049	0.052	0.068|
4311 (0.291)	|0.043	0.127	0.110	0.010|
4411 (0.246)	|0.178	0.038	0.016	0.012|
4331 (0.109)	|0.012	0.043	0.040	0.011|
Multiallelic Dprime: 0.420
BLOCK 799.  MARKERS: 4465 4466 4467 4468 4469
11333 (0.403)	|0.281	0.043	0.072|
21313 (0.258)	|0.215	0.021	0.019|
11313 (0.217)	|0.143	0.053	0.013|
12111 (0.101)	|0.074	0.016	0.009|
Multiallelic Dprime: 0.203
BLOCK 800.  MARKERS: 4471 4472 4473 4474
4121 (0.728)	|0.559	0.142	0.028|
2231 (0.137)	|0.108	0.029	0.000|
4122 (0.115)	|0.110	0.005	0.000|
Multiallelic Dprime: 0.361
BLOCK 801.  MARKERS: 4476 4477
32 (0.790)	|0.745	0.037	0.003|
14 (0.181)	|0.074	0.066	0.042|
12 (0.029)	|0.022	0.007	0.000|
Multiallelic Dprime: 0.649
BLOCK 802.  MARKERS: 4479 4480 4481 4482
1243 (0.841)	|0.544	0.181	0.104|
3412 (0.110)	|0.058	0.044	0.008|
3443 (0.045)	|0.041	0.003	0.000|
Multiallelic Dprime: 0.140
BLOCK 803.  MARKERS: 4484 4485 4486 4487 4488 4489 4490 4491
21223211 (0.647)	|0.422	0.203	0.024|
42444333 (0.228)	|0.127	0.088	0.013|
22444333 (0.111)	|0.030	0.009	0.072|
Multiallelic Dprime: 0.237
BLOCK 804.  MARKERS: 4493 4494
22 (0.585)	|0.428	0.153|
42 (0.304)	|0.065	0.239|
44 (0.111)	|0.060	0.051|
Multiallelic Dprime: 0.457
BLOCK 805.  MARKERS: 4495 4496 4497
414 (0.552)	|0.425	0.075	0.052|
232 (0.441)	|0.258	0.084	0.101|
Multiallelic Dprime: 0.263
BLOCK 806.  MARKERS: 4498 4499
23 (0.685)	|0.411	0.119	0.043	0.068	0.013|
21 (0.161)	|0.054	0.002	0.085	0.002	0.014|
41 (0.154)	|0.057	0.017	0.010	0.043	0.012|
Multiallelic Dprime: 0.384
BLOCK 807.  MARKERS: 4504 4505 4506 4507 4508 4509 4510 4511 4512 4513 4514
11434322311 (0.521)	|0.474	0.031	0.016	0.003|
33233112132 (0.138)	|0.048	0.080	0.004	0.005|
31423112311 (0.138)	|0.068	0.006	0.057	0.004|
11434324311 (0.113)	|0.102	0.002	0.007	0.000|
11433112311 (0.039)	|0.009	0.000	0.028	0.002|
Multiallelic Dprime: 0.597
BLOCK 808.  MARKERS: 4517 4518 4519
241 (0.732)	|0.609	0.096	0.014	0.007|
422 (0.125)	|0.094	0.024	0.001	0.005|
441 (0.114)	|0.076	0.025	0.009	0.002|
421 (0.018)	|0.012	0.000	0.002	0.002|
Multiallelic Dprime: 0.150
BLOCK 809.  MARKERS: 4521 4522 4523 4524 4525
31111 (0.799)	|0.405	0.280	0.116|
12333 (0.144)	|0.036	0.090	0.017|
31131 (0.028)	|0.001	0.011	0.014|
31133 (0.017)	|0.007	0.010	0.000|
Multiallelic Dprime: 0.360
BLOCK 810.  MARKERS: 4527 4528
12 (0.451)	|0.361	0.090|
32 (0.395)	|0.333	0.060|
14 (0.152)	|0.126	0.025|
Multiallelic Dprime: 0.111
BLOCK 811.  MARKERS: 4531 4532 4533
441 (0.821)	|0.633	0.101	0.055	0.027|
323 (0.176)	|0.053	0.098	0.018	0.000|
Multiallelic Dprime: 0.514
BLOCK 812.  MARKERS: 4535 4536 4537 4538 4539 4540
421223 (0.686)	|0.565	0.059	0.061|
233341 (0.199)	|0.032	0.134	0.032|
433341 (0.075)	|0.046	0.002	0.027|
431323 (0.027)	|0.002	0.022	0.002|
Multiallelic Dprime: 0.555
BLOCK 813.  MARKERS: 4542 4543
32 (0.651)	|0.414	0.149	0.085|
44 (0.221)	|0.046	0.165	0.009|
34 (0.124)	|0.022	0.022	0.080|
Multiallelic Dprime: 0.494
BLOCK 814.  MARKERS: 4545 4546
11 (0.483)	|0.261	0.218|
41 (0.340)	|0.217	0.123|
13 (0.175)	|0.124	0.051|
Multiallelic Dprime: 0.143
BLOCK 815.  MARKERS: 4547 4548
34 (0.604)	|0.192	0.393	0.015|
13 (0.392)	|0.254	0.030	0.108|
Multiallelic Dprime: 0.611
BLOCK 816.  MARKERS: 4550 4551
41 (0.445)	|0.153	0.252	0.038|
11 (0.428)	|0.375	0.015	0.030|
43 (0.123)	|0.124	0.000	0.000|
Multiallelic Dprime: 0.761
BLOCK 817.  MARKERS: 4552 4553
12 (0.656)	|0.583	0.031	0.039|
34 (0.268)	|0.028	0.239	0.000|
14 (0.066)	|0.061	0.004	0.001|
Multiallelic Dprime: 0.760
BLOCK 818.  MARKERS: 4554 4555 4556
132 (0.679)	|0.507	0.089	0.082|
414 (0.273)	|0.257	0.003	0.013|
432 (0.041)	|0.026	0.015	0.000|
Multiallelic Dprime: 0.559
BLOCK 819.  MARKERS: 4557 4558
14 (0.796)	|0.572	0.190	0.029|
32 (0.108)	|0.059	0.009	0.038|
12 (0.095)	|0.089	0.006	0.000|
Multiallelic Dprime: 0.263
BLOCK 820.  MARKERS: 4559 4560 4561
223 (0.719)	|0.277	0.144	0.092	0.101	0.105|
431 (0.204)	|0.106	0.041	0.025	0.020	0.012|
233 (0.067)	|0.031	0.005	0.016	0.004	0.010|
Multiallelic Dprime: 0.184
BLOCK 821.  MARKERS: 4566 4567 4568 4569 4570
33324 (0.415)	|0.337	0.055	0.008	0.002	0.003	0.000|
33142 (0.192)	|0.071	0.005	0.108	0.003	0.006	0.000|
33322 (0.135)	|0.017	0.060	0.014	0.026	0.000	0.018|
33342 (0.128)	|0.000	0.003	0.026	0.095	0.002	0.000|
41322 (0.127)	|0.004	0.073	0.009	0.003	0.039	0.000|
Multiallelic Dprime: 0.650
BLOCK 822.  MARKERS: 4572 4573 4574 4575 4576
23244 (0.433)	|0.428	0.000	0.004|
13422 (0.195)	|0.192	0.000	0.000|
11422 (0.164)	|0.000	0.160	0.002|
13444 (0.129)	|0.000	0.097	0.030|
13244 (0.049)	|0.003	0.000	0.047|
13222 (0.020)	|0.000	0.000	0.021|
Multiallelic Dprime: 0.960
BLOCK 823.  MARKERS: 4577 4578
11 (0.633)	|0.415	0.002	0.214|
33 (0.260)	|0.000	0.256	0.000|
31 (0.101)	|0.052	0.052	0.000|
Multiallelic Dprime: 0.836
BLOCK 824.  MARKERS: 4579 4580
11 (0.467)	|0.177	0.228	0.061|
23 (0.315)	|0.129	0.029	0.154|
21 (0.214)	|0.094	0.051	0.070|
Multiallelic Dprime: 0.281
BLOCK 825.  MARKERS: 4583 4584
12 (0.400)	|0.207	0.010	0.163	0.019|
14 (0.309)	|0.018	0.290	0.002	0.000|
32 (0.288)	|0.180	0.007	0.033	0.066|
Multiallelic Dprime: 0.666
BLOCK 826.  MARKERS: 4585 4586 4587
221 (0.411)	|0.198	0.182	0.031|
231 (0.305)	|0.101	0.146	0.058|
424 (0.198)	|0.126	0.064	0.008|
421 (0.085)	|0.028	0.051	0.005|
Multiallelic Dprime: 0.170
BLOCK 827.  MARKERS: 4589 4590
42 (0.454)	|0.231	0.219	0.001|
22 (0.443)	|0.367	0.059	0.019|
44 (0.103)	|0.080	0.008	0.014|
Multiallelic Dprime: 0.477
BLOCK 828.  MARKERS: 4593 4594 4595 4596
4411 (0.676)	|0.250	0.424|
2223 (0.286)	|0.240	0.046|
4413 (0.034)	|0.024	0.010|
Multiallelic Dprime: 0.639
BLOCK 829.  MARKERS: 4597 4598
33 (0.516)	|0.439	0.076|
14 (0.481)	|0.442	0.039|
Multiallelic Dprime: 0.298
BLOCK 830.  MARKERS: 4601 4602
23 (0.882)	|0.491	0.211	0.179|
41 (0.116)	|0.041	0.058	0.016|
Multiallelic Dprime: 0.319
BLOCK 831.  MARKERS: 4603 4604
14 (0.534)	|0.437	0.089	0.008|
24 (0.270)	|0.132	0.030	0.107|
22 (0.195)	|0.179	0.013	0.004|
Multiallelic Dprime: 0.426
BLOCK 832.  MARKERS: 4605 4606
32 (0.749)	|0.691	0.018	0.035|
11 (0.132)	|0.000	0.120	0.000|
31 (0.119)	|0.004	0.114	0.000|
Multiallelic Dprime: 0.978
BLOCK 833.  MARKERS: 4608 4609 4610 4611 4612
43342 (0.694)	|0.669	0.000	0.000	0.000	0.018	0.000|
22431 (0.253)	|0.000	0.107	0.092	0.033	0.011	0.000|
43331 (0.035)	|0.000	0.010	0.000	0.000	0.000	0.023|
Multiallelic Dprime: 0.969
BLOCK 834.  MARKERS: 4614 4615 4616 4617 4618 4619 4620 4621 4622 4623 4624 4625
142343441444 (0.668)	|0.416	0.154	0.055	0.037|
421132243322 (0.118)	|0.050	0.045	0.016	0.007|
421132223424 (0.100)	|0.059	0.027	0.010	0.004|
421132223422 (0.032)	|0.009	0.019	0.001	0.002|
421132243422 (0.029)	|0.015	0.008	0.000	0.004|
421132243424 (0.024)	|0.008	0.013	0.005	0.000|
Multiallelic Dprime: 0.168
BLOCK 835.  MARKERS: 4630 4631 4632 4633
4232 (0.566)	|0.549	0.016|
3411 (0.274)	|0.009	0.266|
3412 (0.096)	|0.036	0.061|
4212 (0.057)	|0.000	0.056|
Multiallelic Dprime: 0.884
BLOCK 836.  MARKERS: 4634 4635
22 (0.596)	|0.365	0.100	0.021	0.065	0.045|
44 (0.404)	|0.152	0.063	0.099	0.050	0.040|
Multiallelic Dprime: 0.248
BLOCK 837.  MARKERS: 4636 4637 4638 4639
2232 (0.517)	|0.307	0.079	0.081	0.027	0.024|
3222 (0.163)	|0.004	0.005	0.072	0.075	0.004|
2224 (0.121)	|0.007	0.101	0.000	0.002	0.009|
2122 (0.114)	|0.042	0.018	0.004	0.025	0.025|
2222 (0.084)	|0.007	0.002	0.003	0.019	0.055|
Multiallelic Dprime: 0.538
BLOCK 838.  MARKERS: 4641 4642 4643 4644 4645
33323 (0.367)	|0.350	0.010	0.000	0.002|
13123 (0.205)	|0.000	0.000	0.197	0.000|
33123 (0.160)	|0.007	0.146	0.002	0.004|
11121 (0.147)	|0.005	0.012	0.000	0.130|
33343 (0.117)	|0.011	0.072	0.000	0.034|
Multiallelic Dprime: 0.899
BLOCK 839.  MARKERS: 4646 4647 4648 4649 4650
12423 (0.371)	|0.101	0.226	0.044|
12421 (0.243)	|0.096	0.026	0.120|
34343 (0.200)	|0.113	0.032	0.055|
12343 (0.172)	|0.043	0.057	0.072|
Multiallelic Dprime: 0.341
BLOCK 840.  MARKERS: 4654 4655 4656
441 (0.355)	|0.005	0.274	0.002	0.001	0.048|
222 (0.346)	|0.307	0.003	0.000	0.028	0.000|
241 (0.298)	|0.012	0.005	0.177	0.082	0.002|
Multiallelic Dprime: 0.911
BLOCK 841.  MARKERS: 4657 4658 4659 4660 4661 4662 4663 4664
34323341 (0.326)	|0.322	0.003	0.000	0.001	0.000|
13343343 (0.280)	|0.000	0.239	0.000	0.033	0.007|
34141141 (0.180)	|0.008	0.031	0.080	0.057	0.000|
34323131 (0.113)	|0.000	0.000	0.110	0.000	0.000|
13343341 (0.051)	|0.000	0.000	0.002	0.047	0.000|
Multiallelic Dprime: 0.854
BLOCK 842.  MARKERS: 4665 4666 4667 4668 4669 4670 4671 4672
44332212 (0.344)	|0.327	0.013	0.000	0.002|
22334342 (0.289)	|0.164	0.112	0.000	0.011|
42214243 (0.198)	|0.119	0.029	0.050	0.000|
42334242 (0.148)	|0.125	0.011	0.009	0.000|
42334342 (0.011)	|0.008	0.002	0.000	0.002|
Multiallelic Dprime: 0.516
BLOCK 843.  MARKERS: 4674 4675 4676
324 (0.753)	|0.219	0.242	0.202	0.048	0.019	0.018|
213 (0.166)	|0.055	0.020	0.011	0.061	0.012	0.002|
224 (0.060)	|0.046	0.001	0.005	0.006	0.000	0.002|
214 (0.015)	|0.002	0.011	0.000	0.000	0.000	0.000|
Multiallelic Dprime: 0.430
BLOCK 844.  MARKERS: 4677 4678 4679 4680 4681
23324 (0.325)	|0.112	0.057	0.063	0.017	0.074|
22334 (0.272)	|0.083	0.128	0.031	0.022	0.008|
23134 (0.218)	|0.069	0.020	0.041	0.062	0.027|
32332 (0.115)	|0.068	0.011	0.012	0.012	0.012|
32334 (0.033)	|0.003	0.006	0.009	0.013	0.002|
23334 (0.022)	|0.002	0.000	0.005	0.014	0.000|
Multiallelic Dprime: 0.283
BLOCK 845.  MARKERS: 4685 4686 4687 4688 4689
11212 (0.342)	|0.250	0.039	0.031	0.025|
32412 (0.228)	|0.086	0.117	0.002	0.011|
31212 (0.165)	|0.066	0.061	0.009	0.026|
32422 (0.139)	|0.015	0.103	0.019	0.000|
11211 (0.121)	|0.049	0.015	0.045	0.012|
Multiallelic Dprime: 0.393
BLOCK 846.  MARKERS: 4692 4693 4694 4695 4696
12132 (0.471)	|0.365	0.106|
24313 (0.333)	|0.319	0.013|
22133 (0.107)	|0.053	0.054|
22132 (0.075)	|0.037	0.036|
Multiallelic Dprime: 0.369
BLOCK 847.  MARKERS: 4698 4699
32 (0.780)	|0.492	0.142	0.052	0.073	0.003|
24 (0.217)	|0.083	0.043	0.060	0.006	0.022|
Multiallelic Dprime: 0.324
BLOCK 848.  MARKERS: 4701 4702 4703 4704 4705 4706
411344 (0.576)	|0.354	0.135	0.043	0.043|
243232 (0.184)	|0.090	0.056	0.021	0.018|
213234 (0.114)	|0.053	0.044	0.009	0.008|
213244 (0.079)	|0.057	0.014	0.006	0.001|
243234 (0.024)	|0.007	0.011	0.002	0.002|
Multiallelic Dprime: 0.134
BLOCK 849.  MARKERS: 4709 4710 4711
242 (0.570)	|0.199	0.299	0.070|
424 (0.260)	|0.126	0.108	0.025|
444 (0.084)	|0.070	0.012	0.002|
442 (0.078)	|0.064	0.007	0.007|
Multiallelic Dprime: 0.287
BLOCK 850.  MARKERS: 4712 4713 4714
432 (0.465)	|0.321	0.144|
223 (0.426)	|0.412	0.014|
433 (0.102)	|0.101	0.001|
Multiallelic Dprime: 0.818
BLOCK 851.  MARKERS: 4715 4716
23 (0.842)	|0.559	0.193	0.088|
31 (0.158)	|0.092	0.006	0.061|
Multiallelic Dprime: 0.275
BLOCK 852.  MARKERS: 4720 4721
23 (0.652)	|0.456	0.141	0.054|
21 (0.199)	|0.027	0.010	0.163|
43 (0.148)	|0.019	0.113	0.014|
Multiallelic Dprime: 0.624
BLOCK 853.  MARKERS: 4723 4724
34 (0.500)	|0.396	0.022	0.019	0.062|
14 (0.265)	|0.153	0.009	0.097	0.003|
31 (0.233)	|0.021	0.194	0.002	0.013|
Multiallelic Dprime: 0.587
BLOCK 854.  MARKERS: 4726 4727 4728 4729
4231 (0.570)	|0.368	0.021	0.162	0.005|
2423 (0.225)	|0.000	0.220	0.001	0.000|
2431 (0.121)	|0.010	0.045	0.014	0.043|
2433 (0.078)	|0.000	0.000	0.000	0.079|
Multiallelic Dprime: 0.872
BLOCK 855.  MARKERS: 4730 4731 4732 4733 4734 4735
112221 (0.377)	|0.378	0.000	0.000|
322211 (0.288)	|0.060	0.229	0.000|
314411 (0.179)	|0.000	0.000	0.178|
312222 (0.129)	|0.116	0.000	0.013|
Multiallelic Dprime: 0.909
BLOCK 856.  MARKERS: 4736 4737
13 (0.576)	|0.519	0.057|
11 (0.233)	|0.233	0.000|
33 (0.192)	|0.087	0.105|
Multiallelic Dprime: 0.563
BLOCK 857.  MARKERS: 4738 4739
23 (0.838)	|0.600	0.213	0.017|
41 (0.162)	|0.033	0.034	0.094|
Multiallelic Dprime: 0.562
BLOCK 858.  MARKERS: 4741 4742 4743 4744
4244 (0.634)	|0.316	0.317|
2421 (0.245)	|0.161	0.084|
2441 (0.111)	|0.043	0.069|
Multiallelic Dprime: 0.161
BLOCK 859.  MARKERS: 4745 4746
13 (0.527)	|0.221	0.212	0.074	0.017|
21 (0.473)	|0.345	0.049	0.074	0.003|
Multiallelic Dprime: 0.395
BLOCK 860.  MARKERS: 4748 4749 4750
231 (0.566)	|0.522	0.037	0.009|
433 (0.260)	|0.027	0.222	0.008|
221 (0.148)	|0.067	0.080	0.000|
233 (0.020)	|0.000	0.019	0.000|
Multiallelic Dprime: 0.722
BLOCK 861.  MARKERS: 4751 4752 4753
231 (0.615)	|0.482	0.127	0.007|
412 (0.359)	|0.231	0.014	0.113|
232 (0.022)	|0.020	0.000	0.000|
Multiallelic Dprime: 0.361
BLOCK 862.  MARKERS: 4754 4755
42 (0.735)	|0.328	0.202	0.124	0.080|
44 (0.143)	|0.033	0.027	0.066	0.014|
24 (0.119)	|0.053	0.022	0.031	0.011|
Multiallelic Dprime: 0.212
BLOCK 863.  MARKERS: 4757 4758 4759
321 (0.415)	|0.416	0.000	0.000|
331 (0.254)	|0.158	0.043	0.051|
131 (0.222)	|0.002	0.219	0.002|
332 (0.105)	|0.012	0.026	0.067|
Multiallelic Dprime: 0.749
BLOCK 864.  MARKERS: 4760 4761
22 (0.591)	|0.516	0.000	0.075|
12 (0.288)	|0.000	0.285	0.001|
14 (0.120)	|0.005	0.000	0.112|
Multiallelic Dprime: 0.911
BLOCK 865.  MARKERS: 4762 4763 4764
113 (0.521)	|0.445	0.071	0.005|
313 (0.284)	|0.214	0.042	0.025|
131 (0.188)	|0.129	0.053	0.003|
Multiallelic Dprime: 0.199
BLOCK 866.  MARKERS: 4765 4766 4767
213 (0.794)	|0.497	0.294|
141 (0.165)	|0.040	0.125|
241 (0.034)	|0.034	0.000|
Multiallelic Dprime: 0.416
BLOCK 867.  MARKERS: 4769 4770 4771
231 (0.574)	|0.276	0.231	0.066|
413 (0.423)	|0.183	0.186	0.055|
Multiallelic Dprime: 0.050
BLOCK 868.  MARKERS: 4772 4773
42 (0.460)	|0.193	0.102	0.056	0.084	0.024|
41 (0.419)	|0.131	0.101	0.111	0.048	0.028|
22 (0.121)	|0.065	0.039	0.014	0.004	0.000|
Multiallelic Dprime: 0.180
BLOCK 869.  MARKERS: 4774 4775 4776 4777 4778
22332 (0.388)	|0.062	0.248	0.078	0.000|
32332 (0.242)	|0.191	0.043	0.005	0.000|
34113 (0.182)	|0.017	0.003	0.160	0.003|
34313 (0.135)	|0.117	0.019	0.000	0.000|
34332 (0.052)	|0.007	0.001	0.001	0.043|
Multiallelic Dprime: 0.667
BLOCK 870.  MARKERS: 4780 4781 4782
331 (0.388)	|0.313	0.042	0.023	0.008	0.000|
111 (0.313)	|0.000	0.301	0.000	0.000	0.013|
333 (0.249)	|0.231	0.000	0.009	0.009	0.000|
311 (0.047)	|0.000	0.004	0.043	0.000	0.000|
Multiallelic Dprime: 0.797
BLOCK 871.  MARKERS: 4783 4784 4785 4786 4787 4788 4789 4790 4791 4792
4423412414 (0.544)	|0.251	0.185	0.082	0.022|
2241234131 (0.348)	|0.121	0.164	0.038	0.022|
4423414414 (0.075)	|0.031	0.032	0.005	0.007|
4421412414 (0.017)	|0.012	0.002	0.003	0.000|
2243234131 (0.013)	|0.001	0.010	0.000	0.003|
Multiallelic Dprime: 0.157
BLOCK 872.  MARKERS: 4793 4794 4795 4796 4797
22222 (0.416)	|0.344	0.051	0.022|
34422 (0.393)	|0.165	0.204	0.029|
34443 (0.130)	|0.038	0.070	0.017|
24422 (0.055)	|0.049	0.007	0.000|
Multiallelic Dprime: 0.451
BLOCK 873.  MARKERS: 4801 4802 4803
231 (0.595)	|0.540	0.051	0.003|
324 (0.331)	|0.032	0.298	0.001|
224 (0.069)	|0.063	0.002	0.005|
Multiallelic Dprime: 0.782
BLOCK 874.  MARKERS: 4805 4806
31 (0.639)	|0.475	0.051	0.088	0.018	0.002|
13 (0.350)	|0.034	0.231	0.037	0.017	0.033|
11 (0.011)	|0.005	0.000	0.000	0.004	0.003|
Multiallelic Dprime: 0.677
BLOCK 875.  MARKERS: 4810 4811 4812 4813 4814
43122 (0.514)	|0.276	0.108	0.028	0.098	0.001|
43334 (0.281)	|0.043	0.133	0.091	0.008	0.005|
21332 (0.124)	|0.021	0.072	0.024	0.004	0.002|
41332 (0.039)	|0.004	0.002	0.024	0.008	0.001|
43332 (0.037)	|0.025	0.003	0.005	0.000	0.002|
Multiallelic Dprime: 0.480
BLOCK 876.  MARKERS: 4816 4817 4818 4819 4820
24114 (0.373)	|0.325	0.011	0.022	0.005	0.000|
44334 (0.318)	|0.056	0.155	0.009	0.094	0.001|
24334 (0.173)	|0.088	0.018	0.011	0.042	0.014|
22131 (0.118)	|0.012	0.000	0.104	0.000	0.000|
24134 (0.011)	|0.004	0.000	0.005	0.000	0.000|
Multiallelic Dprime: 0.661
BLOCK 877.  MARKERS: 4822 4823 4824 4825 4826 4827
131442 (0.487)	|0.254	0.101	0.017	0.007	0.077	0.011	0.001	0.009|
131443 (0.183)	|0.009	0.004	0.163	0.002	0.004	0.000	0.000	0.000|
332242 (0.155)	|0.009	0.004	0.000	0.124	0.008	0.001	0.001	0.000|
112222 (0.143)	|0.004	0.088	0.006	0.020	0.006	0.009	0.011	0.000|
131242 (0.015)	|0.000	0.016	0.000	0.000	0.000	0.000	0.000	0.000|
Multiallelic Dprime: 0.711
BLOCK 878.  MARKERS: 4829 4830 4831 4832 4833 4834 4835 4836
21213341 (0.286)	|0.287	0.000|
23213421 (0.214)	|0.025	0.188|
21214343 (0.188)	|0.188	0.000|
43423421 (0.150)	|0.150	0.000|
21213421 (0.093)	|0.084	0.008|
23213441 (0.021)	|0.021	0.000|
43413421 (0.015)	|0.013	0.002|
23213341 (0.010)	|0.010	0.000|
Multiallelic Dprime: 0.933
BLOCK 879.  MARKERS: 4837 4838 4839
131 (0.787)	|0.469	0.190	0.012	0.089	0.020|
313 (0.213)	|0.078	0.002	0.120	0.011	0.000|
Multiallelic Dprime: 0.551
BLOCK 880.  MARKERS: 4842 4843 4844 4845
2241 (0.547)	|0.496	0.033	0.011	0.007|
1223 (0.193)	|0.052	0.053	0.085	0.002|
1121 (0.131)	|0.075	0.043	0.013	0.000|
1221 (0.100)	|0.067	0.025	0.001	0.004|
2221 (0.020)	|0.014	0.002	0.002	0.002|
Multiallelic Dprime: 0.525
BLOCK 881.  MARKERS: 4850 4851 4852 4853
3441 (0.712)	|0.275	0.185	0.152	0.091	0.008|
1243 (0.156)	|0.101	0.018	0.010	0.020	0.006|
1233 (0.112)	|0.038	0.054	0.002	0.019	0.000|
1443 (0.015)	|0.010	0.003	0.002	0.000	0.000|
Multiallelic Dprime: 0.251
BLOCK 882.  MARKERS: 4856 4857 4858 4859
4341 (0.424)	|0.344	0.080|
1241 (0.261)	|0.210	0.051|
4241 (0.168)	|0.152	0.016|
4313 (0.131)	|0.111	0.020|
4311 (0.014)	|0.010	0.004|
Multiallelic Dprime: 0.139
BLOCK 883.  MARKERS: 4866 4867
32 (0.829)	|0.819	0.007|
14 (0.171)	|0.010	0.155|
Multiallelic Dprime: 0.948
BLOCK 884.  MARKERS: 4868 4869 4870 4871
1212 (0.830)	|0.649	0.181|
3424 (0.162)	|0.157	0.005|
Multiallelic Dprime: 0.832
BLOCK 885.  MARKERS: 4873 4874
41 (0.810)	|0.260	0.209	0.207	0.068	0.040	0.016|
23 (0.190)	|0.067	0.062	0.021	0.030	0.006	0.000|
Multiallelic Dprime: 0.203
BLOCK 886.  MARKERS: 4877 4878 4879 4880 4881
23412 (0.328)	|0.319	0.008|
42214 (0.270)	|0.254	0.016|
43232 (0.227)	|0.023	0.204|
43212 (0.099)	|0.082	0.016|
43412 (0.045)	|0.045	0.000|
23212 (0.016)	|0.013	0.003|
Multiallelic Dprime: 0.793
BLOCK 887.  MARKERS: 4882 4883
21 (0.747)	|0.356	0.382|
43 (0.253)	|0.166	0.087|
Multiallelic Dprime: 0.274
BLOCK 888.  MARKERS: 4885 4886
24 (0.522)	|0.210	0.239	0.027	0.034	0.009|
42 (0.469)	|0.228	0.192	0.025	0.018	0.006|
Multiallelic Dprime: 0.082
BLOCK 889.  MARKERS: 4887 4888 4889 4890
1222 (0.441)	|0.161	0.125	0.148|
3443 (0.430)	|0.161	0.167	0.097|
3243 (0.057)	|0.023	0.020	0.013|
1243 (0.052)	|0.007	0.011	0.032|
1242 (0.015)	|0.002	0.002	0.011|
Multiallelic Dprime: 0.136
BLOCK 890.  MARKERS: 4891 4892 4893
142 (0.354)	|0.248	0.067	0.030	0.007|
113 (0.326)	|0.213	0.056	0.043	0.009|
313 (0.305)	|0.182	0.051	0.054	0.015|
Multiallelic Dprime: 0.088
BLOCK 891.  MARKERS: 4898 4899 4900
321 (0.653)	|0.574	0.052	0.028|
143 (0.177)	|0.102	0.075	0.000|
123 (0.128)	|0.099	0.000	0.029|
323 (0.032)	|0.027	0.003	0.002|
Multiallelic Dprime: 0.331
BLOCK 892.  MARKERS: 4901 4902
41 (0.810)	|0.404	0.249	0.156|
23 (0.131)	|0.061	0.051	0.019|
43 (0.059)	|0.032	0.016	0.007|
Multiallelic Dprime: 0.076
BLOCK 893.  MARKERS: 4903 4904
11 (0.498)	|0.497	0.000|
13 (0.317)	|0.267	0.051|
43 (0.182)	|0.037	0.145|
Multiallelic Dprime: 0.694
BLOCK 894.  MARKERS: 4905 4906 4907
334 (0.805)	|0.385	0.267	0.142|
212 (0.195)	|0.092	0.034	0.064|
Multiallelic Dprime: 0.161
BLOCK 895.  MARKERS: 4911 4912 4913
314 (0.477)	|0.159	0.126	0.084	0.079	0.011	0.007|
334 (0.302)	|0.104	0.071	0.059	0.059	0.004	0.004|
132 (0.206)	|0.087	0.060	0.027	0.022	0.005	0.004|
Multiallelic Dprime: 0.072
BLOCK 896.  MARKERS: 4921 4922 4923 4924 4925 4926 4927
3224143 (0.354)	|0.205	0.140	0.000	0.004|
3224343 (0.258)	|0.223	0.017	0.000	0.013|
3242124 (0.179)	|0.000	0.000	0.174	0.000|
1424143 (0.160)	|0.076	0.072	0.000	0.002|
3424143 (0.020)	|0.018	0.000	0.000	0.002|
3242123 (0.014)	|0.013	0.000	0.000	0.000|
Multiallelic Dprime: 0.586
BLOCK 897.  MARKERS: 4928 4929 4930 4931 4932 4933 4934 4935
34311322 (0.541)	|0.388	0.155	0.000|
12133143 (0.233)	|0.028	0.205	0.000|
12131342 (0.183)	|0.000	0.000	0.183|
34131342 (0.021)	|0.000	0.000	0.021|
Multiallelic Dprime: 0.763
BLOCK 898.  MARKERS: 4936 4937 4938
344 (0.426)	|0.408	0.018|
342 (0.371)	|0.287	0.083|
224 (0.204)	|0.192	0.012|
Multiallelic Dprime: 0.585
BLOCK 899.  MARKERS: 4941 4942
34 (0.888)	|0.426	0.256	0.202|
12 (0.112)	|0.103	0.005	0.004|
Multiallelic Dprime: 0.825
BLOCK 900.  MARKERS: 4943 4944
24 (0.529)	|0.346	0.053	0.121|
44 (0.261)	|0.136	0.096	0.024|
23 (0.206)	|0.036	0.136	0.030|
Multiallelic Dprime: 0.358
BLOCK 901.  MARKERS: 4946 4947 4948 4949 4950 4951 4952 4953 4954 4955
3232323333 (0.522)	|0.476	0.043|
2413342321 (0.285)	|0.128	0.154|
2433142121 (0.176)	|0.155	0.021|
Multiallelic Dprime: 0.587
BLOCK 902.  MARKERS: 4957 4958
42 (0.773)	|0.527	0.199	0.048|
21 (0.221)	|0.131	0.006	0.085|
Multiallelic Dprime: 0.321
BLOCK 903.  MARKERS: 4960 4961
23 (0.661)	|0.376	0.206	0.027	0.032	0.013|
13 (0.207)	|0.111	0.064	0.013	0.004	0.011|
21 (0.132)	|0.047	0.067	0.008	0.006	0.003|
Multiallelic Dprime: 0.131
BLOCK 904.  MARKERS: 4968 4969 4970 4971 4972 4973
431244 (0.534)	|0.512	0.021|
213423 (0.338)	|0.067	0.259|
231244 (0.048)	|0.044	0.003|
213243 (0.041)	|0.034	0.006|
213244 (0.027)	|0.002	0.025|
Multiallelic Dprime: 0.812
BLOCK 905.  MARKERS: 4974 4975
43 (0.661)	|0.564	0.050	0.049	0.000|
22 (0.322)	|0.057	0.246	0.002	0.009|
Multiallelic Dprime: 0.736
BLOCK 906.  MARKERS: 4977 4978 4979 4980
2133 (0.624)	|0.247	0.269	0.108|
4211 (0.299)	|0.218	0.053	0.028|
2211 (0.051)	|0.045	0.003	0.004|
2233 (0.018)	|0.016	0.001	0.000|
Multiallelic Dprime: 0.489
BLOCK 907.  MARKERS: 4983 4984
43 (0.528)	|0.156	0.193	0.079	0.054	0.018	0.013	0.004	0.003|
24 (0.329)	|0.130	0.087	0.036	0.038	0.009	0.003	0.010	0.009|
23 (0.141)	|0.051	0.048	0.018	0.014	0.005	0.000	0.000	0.000|
Multiallelic Dprime: 0.132
BLOCK 908.  MARKERS: 4985 4986 4987 4988 4989 4990
423243 (0.340)	|0.078	0.245	0.010|
223413 (0.328)	|0.212	0.016	0.099|
443211 (0.133)	|0.075	0.005	0.053|
421213 (0.105)	|0.097	0.000	0.005|
423213 (0.031)	|0.013	0.002	0.015|
223243 (0.017)	|0.005	0.013	0.000|
443243 (0.014)	|0.000	0.013	0.000|
443413 (0.012)	|0.012	0.000	0.000|
Multiallelic Dprime: 0.577
BLOCK 909.  MARKERS: 4991 4992 4993 4994
3133 (0.503)	|0.069	0.437|
1321 (0.296)	|0.290	0.005|
3321 (0.187)	|0.140	0.044|
Multiallelic Dprime: 0.794
BLOCK 910.  MARKERS: 4995 4996
42 (0.502)	|0.242	0.240	0.008|
24 (0.494)	|0.296	0.192	0.004|
Multiallelic Dprime: 0.119
BLOCK 911.  MARKERS: 4998 4999 5000
141 (0.542)	|0.323	0.086	0.085	0.021|
323 (0.432)	|0.308	0.069	0.043	0.002|
143 (0.012)	|0.004	0.004	0.004	0.000|
Multiallelic Dprime: 0.168
BLOCK 912.  MARKERS: 5002 5003 5004 5005 5006 5007 5008 5009 5010 5011 5012 5013
132413134133 (0.644)	|0.643	0.000	0.000|
132433134133 (0.159)	|0.160	0.000	0.000|
214231322322 (0.131)	|0.008	0.122	0.000|
132233322323 (0.025)	|0.003	0.000	0.023|
Multiallelic Dprime: 0.990
BLOCK 913.  MARKERS: 5014 5015
32 (0.838)	|0.739	0.077	0.023|
14 (0.133)	|0.113	0.020	0.000|
12 (0.027)	|0.007	0.005	0.015|
Multiallelic Dprime: 0.148
BLOCK 914.  MARKERS: 5016 5017
32 (0.861)	|0.358	0.321	0.182|
11 (0.102)	|0.060	0.031	0.010|
31 (0.038)	|0.033	0.002	0.003|
Multiallelic Dprime: 0.392
BLOCK 915.  MARKERS: 5018 5019
21 (0.451)	|0.086	0.365|
23 (0.354)	|0.303	0.046|
41 (0.195)	|0.130	0.061|
Multiallelic Dprime: 0.607
BLOCK 916.  MARKERS: 5020 5021
32 (0.519)	|0.466	0.052	0.000|
14 (0.472)	|0.057	0.314	0.099|
Multiallelic Dprime: 0.788
BLOCK 917.  MARKERS: 5023 5024
21 (0.532)	|0.144	0.387|
22 (0.365)	|0.352	0.014|
12 (0.099)	|0.095	0.004|
Multiallelic Dprime: 0.902
BLOCK 918.  MARKERS: 5025 5026
22 (0.592)	|0.522	0.017	0.046|
33 (0.408)	|0.020	0.385	0.000|
Multiallelic Dprime: 0.923
BLOCK 919.  MARKERS: 5027 5028 5029 5030
2443 (0.542)	|0.448	0.094	0.001|
3221 (0.401)	|0.030	0.370	0.000|
2441 (0.046)	|0.000	0.000	0.046|
Multiallelic Dprime: 0.821
BLOCK 920.  MARKERS: 5031 5032
21 (0.482)	|0.314	0.036	0.132|
44 (0.467)	|0.075	0.347	0.040|
24 (0.051)	|0.045	0.007	0.000|
Multiallelic Dprime: 0.648
BLOCK 921.  MARKERS: 5035 5036 5037
322 (0.433)	|0.217	0.082	0.102	0.018|
142 (0.390)	|0.134	0.142	0.110	0.000|
324 (0.173)	|0.132	0.031	0.009	0.000|
Multiallelic Dprime: 0.255
BLOCK 922.  MARKERS: 5040 5041 5042 5043 5044 5045 5046
1224342 (0.488)	|0.254	0.121	0.089	0.012	0.009|
1144424 (0.254)	|0.068	0.095	0.069	0.017	0.003|
3142324 (0.220)	|0.045	0.088	0.067	0.009	0.012|
1224344 (0.019)	|0.015	0.002	0.000	0.000	0.000|
Multiallelic Dprime: 0.251
BLOCK 923.  MARKERS: 5047 5048 5049 5050
4342 (0.385)	|0.124	0.207	0.054|
2324 (0.318)	|0.222	0.065	0.031|
4122 (0.230)	|0.069	0.158	0.003|
2322 (0.039)	|0.020	0.020	0.000|
4322 (0.024)	|0.022	0.002	0.000|
Multiallelic Dprime: 0.361
BLOCK 924.  MARKERS: 5052 5053 5054
233 (0.460)	|0.213	0.244	0.000|
422 (0.451)	|0.226	0.216	0.009|
232 (0.089)	|0.074	0.010	0.002|
Multiallelic Dprime: 0.129
BLOCK 925.  MARKERS: 5057 5058 5059 5060
3234 (0.512)	|0.249	0.060	0.143	0.062|
1112 (0.469)	|0.248	0.159	0.034	0.030|
3112 (0.011)	|0.000	0.006	0.000	0.004|
Multiallelic Dprime: 0.267
BLOCK 926.  MARKERS: 5061 5062 5063
412 (0.497)	|0.313	0.120	0.047	0.017|
232 (0.228)	|0.149	0.045	0.028	0.006|
434 (0.178)	|0.098	0.044	0.018	0.018|
432 (0.096)	|0.052	0.020	0.019	0.006|
Multiallelic Dprime: 0.086
BLOCK 927.  MARKERS: 5066 5067 5068
332 (0.611)	|0.359	0.165	0.003	0.002	0.033	0.000	0.019|
314 (0.230)	|0.020	0.061	0.117	0.003	0.000	0.019	0.000|
414 (0.112)	|0.002	0.076	0.002	0.029	0.000	0.000	0.002|
312 (0.047)	|0.000	0.045	0.000	0.000	0.000	0.000	0.000|
Multiallelic Dprime: 0.667
BLOCK 928.  MARKERS: 5069 5070 5071 5072 5073 5074 5075 5076 5077 5078 5079 5080 5081
3213223131314 (0.382)	|0.186	0.105	0.064	0.017	0.009|
3423243231111 (0.348)	|0.227	0.052	0.039	0.019	0.003|
1211441213341 (0.119)	|0.056	0.021	0.041	0.002	0.002|
1213243231341 (0.035)	|0.031	0.000	0.000	0.004	0.000|
3213223231111 (0.034)	|0.017	0.008	0.006	0.002	0.000|
3213443231341 (0.021)	|0.014	0.000	0.006	0.000	0.000|
3213243231341 (0.021)	|0.002	0.002	0.014	0.000	0.000|
Multiallelic Dprime: 0.231
BLOCK 929.  MARKERS: 5083 5084 5085 5086 5087
42243 (0.550)	|0.476	0.038	0.035|
42231 (0.191)	|0.068	0.125	0.000|
34443 (0.183)	|0.107	0.000	0.077|
42241 (0.051)	|0.025	0.027	0.000|
42233 (0.016)	|0.012	0.003	0.000|
Multiallelic Dprime: 0.519
BLOCK 930.  MARKERS: 5088 5089 5090 5091 5092
41432 (0.692)	|0.586	0.106|
23124 (0.194)	|0.021	0.173|
41424 (0.114)	|0.000	0.114|
Multiallelic Dprime: 0.888
BLOCK 931.  MARKERS: 5093 5094
43 (0.607)	|0.193	0.307	0.107|
31 (0.393)	|0.234	0.117	0.041|
Multiallelic Dprime: 0.296
BLOCK 932.  MARKERS: 5096 5097
13 (0.428)	|0.027	0.199	0.154	0.044|
11 (0.424)	|0.236	0.014	0.033	0.143|
33 (0.148)	|0.107	0.013	0.017	0.011|
Multiallelic Dprime: 0.619
BLOCK 933.  MARKERS: 5099 5100 5101 5102
3414 (0.369)	|0.123	0.074	0.161	0.006	0.006|
1434 (0.227)	|0.092	0.014	0.044	0.049	0.028|
3234 (0.204)	|0.018	0.155	0.021	0.010	0.000|
3231 (0.199)	|0.168	0.003	0.014	0.007	0.004|
Multiallelic Dprime: 0.473
BLOCK 934.  MARKERS: 5103 5104 5105 5106
2231 (0.401)	|0.271	0.012	0.118|
2433 (0.246)	|0.054	0.192	0.000|
1223 (0.240)	|0.211	0.024	0.005|
2233 (0.072)	|0.073	0.000	0.000|
1233 (0.038)	|0.038	0.000	0.000|
Multiallelic Dprime: 0.597
BLOCK 935.  MARKERS: 5107 5108
11 (0.649)	|0.412	0.091	0.147|
31 (0.227)	|0.036	0.180	0.011|
13 (0.124)	|0.077	0.044	0.002|
Multiallelic Dprime: 0.519
BLOCK 936.  MARKERS: 5110 5111
14 (0.525)	|0.214	0.136	0.100	0.033	0.010	0.013	0.010|
34 (0.316)	|0.220	0.041	0.022	0.004	0.016	0.002	0.005|
13 (0.159)	|0.035	0.097	0.000	0.024	0.000	0.002	0.000|
Multiallelic Dprime: 0.333
BLOCK 937.  MARKERS: 5112 5113 5114 5115 5116 5117 5118 5119 5120 5121 5122
33223222333 (0.472)	|0.182	0.246	0.043|
31223133113 (0.273)	|0.088	0.117	0.069|
43412133112 (0.122)	|0.097	0.010	0.014|
33423133113 (0.061)	|0.040	0.011	0.010|
33223122333 (0.025)	|0.022	0.001	0.003|
33223133113 (0.017)	|0.017	0.000	0.000|
31223133313 (0.013)	|0.002	0.000	0.012|
Multiallelic Dprime: 0.322
BLOCK 938.  MARKERS: 5124 5125
42 (0.450)	|0.223	0.203	0.021|
24 (0.390)	|0.307	0.081	0.002|
22 (0.159)	|0.121	0.035	0.003|
Multiallelic Dprime: 0.366
BLOCK 939.  MARKERS: 5127 5128
41 (0.652)	|0.337	0.171	0.119	0.019|
23 (0.319)	|0.023	0.120	0.079	0.098|
43 (0.026)	|0.000	0.021	0.000	0.005|
Multiallelic Dprime: 0.456
BLOCK 940.  MARKERS: 5129 5130 5131
444 (0.360)	|0.013	0.347	0.000|
312 (0.311)	|0.234	0.065	0.012|
442 (0.201)	|0.193	0.007	0.001|
412 (0.122)	|0.020	0.002	0.100|
Multiallelic Dprime: 0.793
BLOCK 941.  MARKERS: 5132 5133
13 (0.461)	|0.246	0.136	0.063	0.014|
11 (0.426)	|0.262	0.101	0.041	0.022|
33 (0.114)	|0.054	0.029	0.029	0.001|
Multiallelic Dprime: 0.108
BLOCK 942.  MARKERS: 5139 5140 5141
412 (0.562)	|0.442	0.102	0.018|
434 (0.266)	|0.178	0.078	0.011|
212 (0.133)	|0.109	0.014	0.009|
432 (0.037)	|0.021	0.009	0.007|
Multiallelic Dprime: 0.164
BLOCK 943.  MARKERS: 5148 5149 5150
142 (0.752)	|0.364	0.301	0.086|
224 (0.203)	|0.103	0.078	0.022|
144 (0.045)	|0.026	0.010	0.009|
Multiallelic Dprime: 0.066
BLOCK 944.  MARKERS: 5155 5156
12 (0.493)	|0.450	0.014	0.028	0.000|
34 (0.390)	|0.060	0.245	0.085	0.000|
14 (0.117)	|0.003	0.000	0.000	0.110|
Multiallelic Dprime: 0.822
BLOCK 945.  MARKERS: 5157 5158 5159
234 (0.510)	|0.468	0.041|
222 (0.259)	|0.116	0.138|
232 (0.116)	|0.059	0.057|
122 (0.110)	|0.062	0.048|
Multiallelic Dprime: 0.519
BLOCK 946.  MARKERS: 5160 5161
23 (0.708)	|0.389	0.059	0.258|
31 (0.287)	|0.042	0.227	0.009|
Multiallelic Dprime: 0.740
BLOCK 947.  MARKERS: 5164 5165 5166
342 (0.431)	|0.337	0.048	0.046|
142 (0.291)	|0.182	0.003	0.106|
124 (0.268)	|0.034	0.227	0.007|
Multiallelic Dprime: 0.562
BLOCK 948.  MARKERS: 5167 5168 5169
443 (0.561)	|0.397	0.139	0.026|
223 (0.278)	|0.072	0.203	0.004|
444 (0.160)	|0.094	0.063	0.003|
Multiallelic Dprime: 0.362
BLOCK 949.  MARKERS: 5170 5171
11 (0.562)	|0.168	0.270	0.101	0.011	0.012|
33 (0.405)	|0.309	0.060	0.032	0.004	0.000|
31 (0.033)	|0.006	0.005	0.021	0.001	0.000|
Multiallelic Dprime: 0.497
BLOCK 950.  MARKERS: 5172 5173 5174 5175 5176 5177 5178 5179
24124424 (0.482)	|0.322	0.158|
14312421 (0.335)	|0.082	0.249|
12122244 (0.154)	|0.100	0.054|
14124224 (0.016)	|0.005	0.010|
24312424 (0.013)	|0.008	0.004|
Multiallelic Dprime: 0.376
BLOCK 951.  MARKERS: 5181 5182
14 (0.518)	|0.491	0.025|
42 (0.475)	|0.155	0.319|
Multiallelic Dprime: 0.862
BLOCK 952.  MARKERS: 5183 5184
43 (0.651)	|0.380	0.204	0.068|
21 (0.346)	|0.252	0.041	0.052|
Multiallelic Dprime: 0.309
BLOCK 953.  MARKERS: 5186 5187
31 (0.631)	|0.481	0.084	0.022	0.027|
21 (0.248)	|0.129	0.032	0.060	0.027|
23 (0.121)	|0.013	0.018	0.046	0.043|
Multiallelic Dprime: 0.371
BLOCK 954.  MARKERS: 5189 5190 5191 5192 5193 5194 5195 5196
42224222 (0.623)	|0.441	0.132	0.052|
24442344 (0.134)	|0.073	0.042	0.020|
22442344 (0.128)	|0.076	0.028	0.025|
22444222 (0.096)	|0.068	0.021	0.007|
Multiallelic Dprime: 0.119
BLOCK 955.  MARKERS: 5200 5201
23 (0.668)	|0.453	0.211	0.004|
43 (0.229)	|0.165	0.054	0.009|
41 (0.104)	|0.042	0.060	0.002|
Multiallelic Dprime: 0.127
BLOCK 956.  MARKERS: 5203 5204
11 (0.660)	|0.302	0.247	0.107|
33 (0.325)	|0.171	0.105	0.049|
31 (0.015)	|0.003	0.006	0.006|
Multiallelic Dprime: 0.080
BLOCK 957.  MARKERS: 5207 5208
41 (0.476)	|0.239	0.143	0.094|
33 (0.358)	|0.165	0.113	0.080|
43 (0.163)	|0.097	0.042	0.024|
Multiallelic Dprime: 0.054
BLOCK 958.  MARKERS: 5212 5213
44 (0.503)	|0.204	0.209	0.090|
22 (0.300)	|0.160	0.094	0.046|
24 (0.198)	|0.086	0.064	0.048|
Multiallelic Dprime: 0.109
BLOCK 959.  MARKERS: 5219 5220
22 (0.448)	|0.323	0.095	0.031|
24 (0.367)	|0.208	0.107	0.051|
42 (0.185)	|0.110	0.042	0.034|
Multiallelic Dprime: 0.158
BLOCK 960.  MARKERS: 5224 5225 5226
114 (0.639)	|0.453	0.078	0.108|
112 (0.244)	|0.097	0.090	0.057|
324 (0.116)	|0.015	0.085	0.017|
Multiallelic Dprime: 0.382
BLOCK 961.  MARKERS: 5227 5228
41 (0.565)	|0.458	0.041	0.065|
24 (0.252)	|0.175	0.071	0.006|
44 (0.183)	|0.105	0.036	0.038|
Multiallelic Dprime: 0.240
BLOCK 962.  MARKERS: 5229 5230
23 (0.739)	|0.341	0.161	0.080	0.096	0.032	0.010	0.007	0.003|
43 (0.148)	|0.006	0.050	0.048	0.007	0.015	0.004	0.006	0.000|
41 (0.109)	|0.004	0.002	0.039	0.000	0.054	0.000	0.000	0.009|
Multiallelic Dprime: 0.548
BLOCK 963.  MARKERS: 5231 5232 5233 5234 5235 5236
232211 (0.350)	|0.108	0.087	0.146	0.000	0.006|
212221 (0.213)	|0.051	0.104	0.024	0.026	0.007|
412423 (0.169)	|0.076	0.072	0.016	0.005	0.000|
212223 (0.103)	|0.060	0.015	0.022	0.002	0.005|
413423 (0.101)	|0.080	0.020	0.002	0.000	0.000|
212423 (0.014)	|0.006	0.005	0.003	0.000	0.000|
212211 (0.013)	|0.002	0.000	0.009	0.000	0.000|
232221 (0.012)	|0.001	0.004	0.008	0.000	0.000|
Multiallelic Dprime: 0.351
BLOCK 964.  MARKERS: 5239 5240 5241 5242 5243 5244
142131 (0.389)	|0.257	0.012	0.011	0.050	0.033	0.000	0.020|
112331 (0.321)	|0.010	0.144	0.008	0.085	0.055	0.002	0.000|
214113 (0.231)	|0.010	0.009	0.160	0.003	0.000	0.036	0.007|
112131 (0.036)	|0.000	0.030	0.000	0.002	0.002	0.000	0.000|
142331 (0.018)	|0.000	0.018	0.000	0.000	0.000	0.000	0.000|
Multiallelic Dprime: 0.733
BLOCK 965.  MARKERS: 5246 5247 5248 5249 5250 5251 5252 5253 5254 5255 5256
32242233411 (0.278)	|0.008	0.265	0.003|
32324314341 (0.212)	|0.165	0.034	0.015|
33242233444 (0.183)	|0.184	0.000	0.000|
42222233441 (0.142)	|0.006	0.002	0.134|
32222233441 (0.090)	|0.032	0.006	0.051|
33242233441 (0.038)	|0.010	0.009	0.017|
32242233441 (0.028)	|0.023	0.000	0.004|
Multiallelic Dprime: 0.798
BLOCK 966.  MARKERS: 5257 5258
42 (0.452)	|0.292	0.155|
43 (0.326)	|0.285	0.039|
32 (0.222)	|0.009	0.210|
Multiallelic Dprime: 0.504
BLOCK 967.  MARKERS: 5260 5261 5262 5263 5264
13423 (0.587)	|0.250	0.298	0.004	0.032|
31211 (0.403)	|0.273	0.005	0.084	0.040|
Multiallelic Dprime: 0.565
BLOCK 968.  MARKERS: 5266 5267 5268 5269
3313 (0.528)	|0.525	0.000	0.003|
1442 (0.306)	|0.011	0.229	0.068|
1343 (0.087)	|0.001	0.000	0.085|
1342 (0.073)	|0.000	0.073	0.000|
Multiallelic Dprime: 0.910
BLOCK 969.  MARKERS: 5270 5271 5272
411 (0.539)	|0.506	0.026	0.008|
323 (0.304)	|0.051	0.251	0.001|
413 (0.157)	|0.079	0.060	0.017|
Multiallelic Dprime: 0.700
BLOCK 970.  MARKERS: 5274 5275
32 (0.635)	|0.391	0.216	0.007	0.005|
14 (0.336)	|0.231	0.027	0.059	0.007|
34 (0.026)	|0.005	0.017	0.004	0.000|
Multiallelic Dprime: 0.306
BLOCK 971.  MARKERS: 5278 5279 5280 5281 5282 5283
311214 (0.627)	|0.628	0.001|
423442 (0.259)	|0.062	0.190|
411412 (0.071)	|0.069	0.000|
411214 (0.011)	|0.011	0.000|
Multiallelic Dprime: 0.990
BLOCK 972.  MARKERS: 5284 5285
22 (0.784)	|0.386	0.178	0.065	0.082	0.030	0.020|
41 (0.208)	|0.017	0.021	0.123	0.022	0.013	0.000|
Multiallelic Dprime: 0.572
BLOCK 973.  MARKERS: 5286 5287 5288 5289 5290 5291 5292 5293 5294 5295 5296 5297
332223132133 (0.406)	|0.115	0.170	0.025	0.083	0.010|
114223312341 (0.200)	|0.033	0.040	0.101	0.020	0.004|
312444114333 (0.191)	|0.096	0.037	0.030	0.022	0.004|
114223312331 (0.107)	|0.021	0.013	0.064	0.005	0.000|
312423312333 (0.042)	|0.007	0.001	0.015	0.000	0.017|
312443114333 (0.020)	|0.002	0.003	0.000	0.000	0.016|
Multiallelic Dprime: 0.384
BLOCK 974.  MARKERS: 5299 5300 5301 5302 5303
12413 (0.282)	|0.261	0.013	0.001	0.003|
32433 (0.277)	|0.209	0.058	0.000	0.002|
12411 (0.241)	|0.005	0.233	0.000	0.000|
14113 (0.131)	|0.008	0.004	0.118	0.002|
32413 (0.056)	|0.022	0.008	0.002	0.023|
Multiallelic Dprime: 0.778
BLOCK 975.  MARKERS: 5305 5306 5307 5308
3232 (0.507)	|0.238	0.270	0.000|
3212 (0.322)	|0.020	0.060	0.241|
1414 (0.124)	|0.125	0.000	0.000|
3414 (0.031)	|0.006	0.000	0.025|
Multiallelic Dprime: 0.670
BLOCK 976.  MARKERS: 5309 5310 5311 5312 5313
44444 (0.397)	|0.083	0.049	0.123	0.100	0.014	0.012|
12444 (0.328)	|0.211	0.049	0.023	0.040	0.000	0.001|
44222 (0.273)	|0.177	0.073	0.015	0.002	0.000	0.000|
Multiallelic Dprime: 0.441
BLOCK 977.  MARKERS: 5315 5316 5317 5318 5319 5320 5321
2342314 (0.472)	|0.157	0.186	0.129|
2141123 (0.172)	|0.022	0.140	0.010|
2312314 (0.162)	|0.128	0.027	0.007|
1312314 (0.142)	|0.131	0.004	0.006|
2342123 (0.016)	|0.002	0.014	0.000|
2341123 (0.013)	|0.000	0.012	0.000|
Multiallelic Dprime: 0.488
BLOCK 978.  MARKERS: 5324 5325
13 (0.449)	|0.145	0.178	0.055	0.013	0.030	0.007	0.004|
33 (0.394)	|0.209	0.037	0.057	0.044	0.040	0.004	0.000|
34 (0.157)	|0.063	0.014	0.021	0.042	0.005	0.000	0.006|
Multiallelic Dprime: 0.288
BLOCK 979.  MARKERS: 5326 5327 5328 5329 5330 5331 5332 5333 5334 5335
4144131313 (0.417)	|0.410	0.001	0.000|
2322311131 (0.229)	|0.000	0.222	0.005|
4322314131 (0.133)	|0.029	0.002	0.100|
4142311131 (0.099)	|0.007	0.023	0.070|
4322311131 (0.075)	|0.000	0.032	0.043|
4144331313 (0.011)	|0.010	0.000	0.000|
4324311331 (0.011)	|0.000	0.000	0.011|
Multiallelic Dprime: 0.879
BLOCK 980.  MARKERS: 5336 5337 5338 5339
1314 (0.471)	|0.364	0.078	0.029|
3233 (0.282)	|0.039	0.244	0.000|
3234 (0.239)	|0.108	0.114	0.017|
Multiallelic Dprime: 0.505
BLOCK 981.  MARKERS: 5341 5342
41 (0.513)	|0.314	0.134	0.054|
23 (0.439)	|0.298	0.088	0.046|
43 (0.046)	|0.013	0.024	0.002|
Multiallelic Dprime: 0.106
BLOCK 982.  MARKERS: 5343 5344 5345 5346 5347 5348 5349 5350 5351
232443213 (0.626)	|0.618	0.003	0.004	0.000	0.000|
414321213 (0.246)	|0.006	0.206	0.000	0.025	0.009|
414321432 (0.102)	|0.000	0.001	0.101	0.000	0.000|
Multiallelic Dprime: 0.974
BLOCK 983.  MARKERS: 5354 5355 5356 5357 5358 5359 5360
1342132 (0.623)	|0.417	0.118	0.093|
1344114 (0.224)	|0.098	0.098	0.029|
2424214 (0.111)	|0.055	0.024	0.032|
1344214 (0.026)	|0.024	0.000	0.000|
1344132 (0.010)	|0.000	0.008	0.001|
Multiallelic Dprime: 0.222
BLOCK 984.  MARKERS: 5361 5362
32 (0.595)	|0.513	0.006	0.043	0.034|
12 (0.251)	|0.169	0.003	0.076	0.003|
13 (0.154)	|0.005	0.148	0.000	0.001|
Multiallelic Dprime: 0.568
BLOCK 985.  MARKERS: 5364 5365 5366
233 (0.686)	|0.499	0.178	0.008|
433 (0.157)	|0.084	0.058	0.014|
224 (0.119)	|0.013	0.028	0.078|
234 (0.038)	|0.003	0.004	0.028|
Multiallelic Dprime: 0.399
BLOCK 986.  MARKERS: 5367 5368 5369
113 (0.599)	|0.306	0.068	0.195	0.013	0.009|
111 (0.267)	|0.038	0.118	0.019	0.080	0.002|
321 (0.129)	|0.041	0.072	0.002	0.014	0.001|
Multiallelic Dprime: 0.556
BLOCK 987.  MARKERS: 5371 5372 5373 5374 5375
13214 (0.387)	|0.197	0.173	0.019|
13222 (0.256)	|0.158	0.063	0.035|
11422 (0.218)	|0.121	0.082	0.016|
33222 (0.106)	|0.055	0.048	0.004|
13212 (0.013)	|0.008	0.004	0.000|
Multiallelic Dprime: 0.123
BLOCK 988.  MARKERS: 5377 5378
11 (0.545)	|0.526	0.018|
33 (0.378)	|0.033	0.345|
13 (0.078)	|0.061	0.016|
Multiallelic Dprime: 0.856
BLOCK 989.  MARKERS: 5379 5380
24 (0.621)	|0.441	0.179|
43 (0.379)	|0.242	0.138|
Multiallelic Dprime: 0.088
BLOCK 990.  MARKERS: 5382 5383
21 (0.684)	|0.306	0.213	0.114	0.048|
43 (0.316)	|0.117	0.122	0.042	0.032|
Multiallelic Dprime: 0.113
BLOCK 991.  MARKERS: 5388 5389 5390
134 (0.423)	|0.261	0.075	0.022	0.061	0.006|
342 (0.335)	|0.113	0.053	0.052	0.024	0.090|
332 (0.156)	|0.034	0.046	0.036	0.040	0.002|
132 (0.080)	|0.019	0.026	0.029	0.005	0.001|
Multiallelic Dprime: 0.334
BLOCK 992.  MARKERS: 5391 5392 5393 5394
2312 (0.430)	|0.413	0.003	0.006	0.001	0.001|
2314 (0.200)	|0.008	0.099	0.087	0.004	0.005|
2114 (0.139)	|0.002	0.021	0.000	0.112	0.002|
2334 (0.130)	|0.001	0.118	0.007	0.001	0.003|
4334 (0.099)	|0.011	0.004	0.080	0.000	0.000|
Multiallelic Dprime: 0.848
BLOCK 993.  MARKERS: 5395 5396 5397 5398 5399
31141 (0.437)	|0.245	0.136	0.055|
33341 (0.245)	|0.162	0.049	0.035|
33123 (0.180)	|0.074	0.040	0.066|
13341 (0.120)	|0.086	0.014	0.019|
33141 (0.012)	|0.006	0.005	0.000|
Multiallelic Dprime: 0.185
BLOCK 994.  MARKERS: 5403 5404
12 (0.575)	|0.115	0.151	0.144	0.085	0.067|
11 (0.248)	|0.129	0.049	0.025	0.020	0.020|
42 (0.175)	|0.039	0.033	0.004	0.047	0.036|
Multiallelic Dprime: 0.277
BLOCK 995.  MARKERS: 5405 5406 5407 5408 5409 5410 5411 5412 5413
222341234 (0.284)	|0.030	0.210	0.046|
423341234 (0.235)	|0.176	0.042	0.014|
422213431 (0.175)	|0.139	0.018	0.017|
423341414 (0.150)	|0.006	0.053	0.093|
443341234 (0.122)	|0.033	0.031	0.059|
Multiallelic Dprime: 0.553
BLOCK 996.  MARKERS: 5414 5415
33 (0.403)	|0.140	0.257|
22 (0.356)	|0.264	0.092|
23 (0.241)	|0.131	0.105|
Multiallelic Dprime: 0.304
BLOCK 997.  MARKERS: 5416 5417
21 (0.535)	|0.338	0.187	0.010|
43 (0.453)	|0.035	0.157	0.261|
Multiallelic Dprime: 0.558
BLOCK 998.  MARKERS: 5418 5419
12 (0.375)	|0.364	0.002	0.000	0.000|
32 (0.347)	|0.013	0.045	0.249	0.028|
33 (0.278)	|0.007	0.206	0.000	0.061|
Multiallelic Dprime: 0.871
BLOCK 999.  MARKERS: 5420 5421 5422 5423 5424 5425
342311 (0.385)	|0.368	0.004	0.002	0.002|
342331 (0.253)	|0.002	0.093	0.153	0.005|
123113 (0.251)	|0.000	0.122	0.048	0.080|
123111 (0.088)	|0.002	0.049	0.038	0.000|
Multiallelic Dprime: 0.749
BLOCK 1000.  MARKERS: 5428 5429 5430 5431
4344 (0.376)	|0.367	0.009	0.000	0.000|
4224 (0.274)	|0.004	0.002	0.192	0.066|
2242 (0.249)	|0.014	0.235	0.000	0.000|
4242 (0.091)	|0.087	0.004	0.000	0.000|
Multiallelic Dprime: 0.949
BLOCK 1001.  MARKERS: 5432 5433 5434
412 (0.477)	|0.472	0.004|
413 (0.251)	|0.029	0.222|
232 (0.192)	|0.170	0.022|
432 (0.070)	|0.069	0.001|
Multiallelic Dprime: 0.855
BLOCK 1002.  MARKERS: 5435 5436
22 (0.744)	|0.410	0.157	0.116	0.021	0.016|
44 (0.254)	|0.020	0.222	0.002	0.002	0.000|
Multiallelic Dprime: 0.847
BLOCK 1003.  MARKERS: 5438 5439 5440 5441 5442 5443 5444 5445 5446 5447 5448
22112232111 (0.429)	|0.209	0.114	0.107|
34334311331 (0.379)	|0.158	0.149	0.073|
34334311133 (0.116)	|0.053	0.043	0.020|
22134311131 (0.023)	|0.012	0.007	0.003|
24334311331 (0.017)	|0.001	0.009	0.007|
Multiallelic Dprime: 0.115
BLOCK 1004.  MARKERS: 5454 5455
23 (0.440)	|0.263	0.129	0.048|
41 (0.336)	|0.168	0.108	0.059|
43 (0.224)	|0.078	0.085	0.061|
Multiallelic Dprime: 0.132
BLOCK 1005.  MARKERS: 5460 5461
12 (0.508)	|0.180	0.322	0.006|
32 (0.322)	|0.174	0.033	0.114|
34 (0.169)	|0.155	0.012	0.002|
Multiallelic Dprime: 0.556
BLOCK 1006.  MARKERS: 5463 5464
44 (0.511)	|0.358	0.038	0.115|
42 (0.367)	|0.146	0.212	0.009|
24 (0.122)	|0.088	0.017	0.016|
Multiallelic Dprime: 0.443
BLOCK 1007.  MARKERS: 5466 5467
32 (0.593)	|0.283	0.182	0.127|
33 (0.267)	|0.138	0.056	0.073|
22 (0.141)	|0.062	0.033	0.047|
Multiallelic Dprime: 0.098
BLOCK 1008.  MARKERS: 5469 5470
22 (0.483)	|0.400	0.083|
32 (0.271)	|0.183	0.084|
33 (0.247)	|0.176	0.067|
Multiallelic Dprime: 0.180
BLOCK 1009.  MARKERS: 5471 5472
22 (0.759)	|0.462	0.044	0.166	0.057	0.022|
41 (0.233)	|0.059	0.169	0.000	0.002	0.001|
Multiallelic Dprime: 0.670
BLOCK 1010.  MARKERS: 5473 5474 5475 5476 5477 5478 5479
1221211 (0.522)	|0.443	0.026	0.052|
2343211 (0.219)	|0.016	0.182	0.023|
2341444 (0.166)	|0.004	0.161	0.001|
2243211 (0.059)	|0.016	0.008	0.035|
2221211 (0.024)	|0.024	0.000	0.000|
Multiallelic Dprime: 0.756
BLOCK 1011.  MARKERS: 5480 5481 5482
212 (0.509)	|0.472	0.002	0.015	0.000	0.020|
412 (0.380)	|0.003	0.193	0.130	0.017	0.037|
223 (0.111)	|0.000	0.000	0.000	0.110	0.000|
Multiallelic Dprime: 0.917
BLOCK 1012.  MARKERS: 5484 5485 5486 5487
2223 (0.474)	|0.374	0.101|
3443 (0.195)	|0.180	0.014|
2243 (0.145)	|0.052	0.093|
3241 (0.127)	|0.079	0.048|
3243 (0.057)	|0.049	0.008|
Multiallelic Dprime: 0.355
BLOCK 1013.  MARKERS: 5491 5492
13 (0.735)	|0.545	0.186	0.002|
31 (0.264)	|0.106	0.047	0.111|
Multiallelic Dprime: 0.419
BLOCK 1014.  MARKERS: 5493 5494
33 (0.653)	|0.505	0.047	0.078	0.004	0.013|
23 (0.232)	|0.111	0.007	0.018	0.097	0.000|
22 (0.113)	|0.005	0.092	0.013	0.000	0.000|
Multiallelic Dprime: 0.510
BLOCK 1015.  MARKERS: 5495 5496 5497 5498 5499 5500
312413 (0.621)	|0.554	0.038	0.023|
122431 (0.145)	|0.073	0.000	0.069|
312411 (0.109)	|0.044	0.063	0.000|
313211 (0.100)	|0.060	0.039	0.000|
322411 (0.012)	|0.002	0.002	0.006|
Multiallelic Dprime: 0.537
BLOCK 1016.  MARKERS: 5501 5502 5503
332 (0.746)	|0.717	0.008	0.004	0.000|
312 (0.143)	|0.000	0.105	0.000	0.031|
134 (0.099)	|0.000	0.000	0.093	0.000|
Multiallelic Dprime: 0.987
BLOCK 1017.  MARKERS: 5504 5505 5506 5507 5508 5509 5510 5511 5512 5513 5514 5515 5516
3342414211334 (0.724)	|0.694	0.000	0.004	0.014|
2144232334111 (0.113)	|0.001	0.111	0.000	0.000|
3124212331334 (0.102)	|0.018	0.000	0.084	0.000|
2144232331334 (0.030)	|0.027	0.000	0.000	0.001|
Multiallelic Dprime: 0.899
BLOCK 1018.  MARKERS: 5517 5518 5519 5520 5521 5522 5523
1131441 (0.748)	|0.578	0.164	0.008|
3213223 (0.116)	|0.068	0.045	0.000|
3113443 (0.092)	|0.066	0.026	0.000|
3213443 (0.021)	|0.015	0.005	0.000|
Multiallelic Dprime: 0.122
BLOCK 1019.  MARKERS: 5528 5529 5530
313 (0.737)	|0.520	0.218|
121 (0.242)	|0.020	0.222|
321 (0.015)	|0.000	0.015|
Multiallelic Dprime: 0.854
BLOCK 1020.  MARKERS: 5532 5533
14 (0.541)	|0.191	0.171	0.179|
33 (0.457)	|0.290	0.088	0.067|
Multiallelic Dprime: 0.318
BLOCK 1021.  MARKERS: 5535 5536 5537
333 (0.481)	|0.091	0.302	0.088|
331 (0.259)	|0.206	0.005	0.048|
113 (0.247)	|0.209	0.038	0.000|
Multiallelic Dprime: 0.648
BLOCK 1022.  MARKERS: 5538 5539
22 (0.513)	|0.273	0.241	0.003|
42 (0.347)	|0.251	0.095	0.000|
24 (0.140)	|0.000	0.003	0.134|
Multiallelic Dprime: 0.421
BLOCK 1023.  MARKERS: 5540 5541
24 (0.525)	|0.526	0.000	0.000|
34 (0.340)	|0.000	0.337	0.000|
31 (0.135)	|0.000	0.003	0.134|
Multiallelic Dprime: 0.998
BLOCK 1024.  MARKERS: 5542 5543
33 (0.524)	|0.355	0.070	0.070	0.012	0.021|
13 (0.340)	|0.077	0.211	0.046	0.004	0.000|
32 (0.136)	|0.016	0.007	0.008	0.104	0.000|
Multiallelic Dprime: 0.562
BLOCK 1025.  MARKERS: 5545 5546 5547 5548 5549
22312 (0.446)	|0.434	0.012|
22114 (0.287)	|0.202	0.085|
24334 (0.123)	|0.002	0.122|
42312 (0.120)	|0.053	0.067|
22314 (0.021)	|0.000	0.020|
Multiallelic Dprime: 0.603
BLOCK 1026.  MARKERS: 5551 5552
41 (0.691)	|0.468	0.183	0.032	0.004	0.000|
23 (0.309)	|0.049	0.083	0.120	0.024	0.024|
Multiallelic Dprime: 0.518
BLOCK 1027.  MARKERS: 5553 5554 5555 5556 5557
24211 (0.514)	|0.431	0.000	0.000	0.038	0.000	0.000	0.000	0.000	0.011	0.010	0.009|
12433 (0.266)	|0.003	0.256	0.000	0.000	0.000	0.000	0.000	0.000	0.000	0.000	0.000|
22433 (0.152)	|0.000	0.000	0.116	0.000	0.030	0.000	0.000	0.000	0.000	0.000	0.000|
24433 (0.029)	|0.000	0.000	0.000	0.000	0.001	0.026	0.000	0.000	0.000	0.000	0.000|
22211 (0.025)	|0.000	0.000	0.000	0.000	0.000	0.000	0.016	0.008	0.000	0.000	0.000|
Multiallelic Dprime: 0.994
BLOCK 1028.  MARKERS: 5558 5559 5560 5561 5562 5563 5564 5565 5566 5567 5568 5569 5570 5571 5572 5573 5574 5575 5576 5577 5578 5579 5580
32344324314233131422431 (0.437)	|0.437	0.000	0.000|
24131132432411313134223 (0.260)	|0.000	0.251	0.004|
24334132432411313124223 (0.116)	|0.000	0.000	0.114|
32344324314233131422433 (0.038)	|0.000	0.038	0.000|
32344324414233131122431 (0.032)	|0.032	0.000	0.000|
32344322414233131122431 (0.027)	|0.026	0.000	0.000|
34344332432411313132431 (0.016)	|0.016	0.000	0.000|
34344322434233131422431 (0.016)	|0.015	0.000	0.000|
32344324314233131424223 (0.011)	|0.000	0.001	0.009|
32344324414233131422431 (0.010)	|0.011	0.000	0.000|
32344324314231313134223 (0.010)	|0.000	0.009	0.000|
Multiallelic Dprime: 0.992
BLOCK 1029.  MARKERS: 5581 5582 5583 5584 5585
14444 (0.551)	|0.417	0.132|
24122 (0.311)	|0.176	0.132|
22122 (0.133)	|0.120	0.013|
Multiallelic Dprime: 0.240
BLOCK 1030.  MARKERS: 5587 5588
44 (0.716)	|0.586	0.099	0.032|
12 (0.278)	|0.207	0.050	0.021|
Multiallelic Dprime: 0.103
BLOCK 1031.  MARKERS: 5589 5590 5591 5592
2411 (0.795)	|0.336	0.268	0.082	0.110|
1222 (0.150)	|0.027	0.047	0.070	0.006|
2412 (0.053)	|0.020	0.021	0.009	0.003|
Multiallelic Dprime: 0.289
BLOCK 1032.  MARKERS: 5593 5594 5595
222 (0.383)	|0.216	0.134	0.021	0.013|
234 (0.336)	|0.300	0.021	0.011	0.003|
232 (0.162)	|0.066	0.029	0.039	0.027|
434 (0.119)	|0.109	0.000	0.010	0.000|
Multiallelic Dprime: 0.484
BLOCK 1033.  MARKERS: 5598 5599 5600
422 (0.690)	|0.360	0.332|
244 (0.184)	|0.162	0.022|
444 (0.081)	|0.071	0.010|
424 (0.043)	|0.031	0.012|
Multiallelic Dprime: 0.614
BLOCK 1034.  MARKERS: 5603 5604
23 (0.624)	|0.218	0.145	0.131	0.075	0.029	0.008	0.010	0.000|
11 (0.376)	|0.108	0.077	0.051	0.105	0.007	0.010	0.002	0.010|
Multiallelic Dprime: 0.205
BLOCK 1035.  MARKERS: 5606 5607 5608 5609 5610 5611 5612 5613
22342132 (0.325)	|0.115	0.128	0.042	0.027	0.004	0.007|
12344122 (0.224)	|0.113	0.068	0.041	0.000	0.002	0.000|
22224334 (0.182)	|0.108	0.032	0.026	0.008	0.005	0.002|
11344122 (0.180)	|0.083	0.054	0.035	0.004	0.000	0.002|
21344122 (0.036)	|0.019	0.012	0.003	0.001	0.000	0.000|
22344122 (0.018)	|0.009	0.001	0.007	0.000	0.000	0.000|
22344132 (0.011)	|0.004	0.004	0.002	0.000	0.000	0.000|
12342132 (0.010)	|0.005	0.003	0.000	0.000	0.000	0.000|
Multiallelic Dprime: 0.170
BLOCK 1036.  MARKERS: 5616 5617 5618 5619 5620 5621
342331 (0.464)	|0.077	0.219	0.165|
334123 (0.304)	|0.233	0.058	0.016|
134123 (0.157)	|0.122	0.019	0.016|
344123 (0.045)	|0.004	0.037	0.005|
134323 (0.013)	|0.005	0.006	0.003|
332333 (0.011)	|0.000	0.000	0.010|
Multiallelic Dprime: 0.555
BLOCK 1037.  MARKERS: 5626 5627
32 (0.440)	|0.318	0.005	0.115|
34 (0.343)	|0.004	0.316	0.025|
22 (0.214)	|0.039	0.003	0.172|
Multiallelic Dprime: 0.751
BLOCK 1038.  MARKERS: 5628 5629
11 (0.361)	|0.286	0.026	0.008	0.019	0.018	0.000|
34 (0.326)	|0.006	0.062	0.228	0.012	0.009	0.010|
31 (0.313)	|0.029	0.169	0.013	0.085	0.011	0.000|
Multiallelic Dprime: 0.707
BLOCK 1039.  MARKERS: 5631 5632 5633 5634 5635 5636 5637 5638 5639 5640
3341334313 (0.321)	|0.105	0.198	0.018|
1422133314 (0.253)	|0.064	0.178	0.013|
1422113234 (0.249)	|0.181	0.057	0.011|
3341133314 (0.117)	|0.084	0.017	0.017|
1422113334 (0.039)	|0.027	0.012	0.000|
3341114313 (0.010)	|0.009	0.000	0.000|
Multiallelic Dprime: 0.414
BLOCK 1040.  MARKERS: 5641 5642 5643
224 (0.471)	|0.414	0.015	0.043|
441 (0.467)	|0.048	0.407	0.012|
424 (0.060)	|0.059	0.001	0.000|
Multiallelic Dprime: 0.833
BLOCK 1041.  MARKERS: 5644 5645
33 (0.520)	|0.457	0.010	0.050|
11 (0.424)	|0.041	0.378	0.006|
31 (0.055)	|0.000	0.000	0.055|
Multiallelic Dprime: 0.841
BLOCK 1042.  MARKERS: 5646 5647 5648
123 (0.498)	|0.132	0.333	0.026|
341 (0.389)	|0.333	0.048	0.005|
143 (0.110)	|0.099	0.007	0.000|
Multiallelic Dprime: 0.714
BLOCK 1043.  MARKERS: 5649 5650 5651 5652
2413 (0.563)	|0.366	0.106	0.049	0.022	0.012|
4241 (0.388)	|0.095	0.223	0.024	0.042	0.004|
4211 (0.031)	|0.014	0.011	0.005	0.000	0.000|
Multiallelic Dprime: 0.425
BLOCK 1044.  MARKERS: 5655 5656 5657 5658
1334 (0.481)	|0.148	0.192	0.116	0.002	0.014|
3212 (0.349)	|0.309	0.018	0.007	0.009	0.000|
3334 (0.079)	|0.036	0.006	0.000	0.025	0.005|
3312 (0.064)	|0.042	0.000	0.022	0.000	0.000|
3314 (0.016)	|0.008	0.006	0.000	0.000	0.003|
Multiallelic Dprime: 0.629
BLOCK 1045.  MARKERS: 5660 5661 5662 5663 5664 5665 5666 5667
12111124 (0.551)	|0.319	0.231|
43323322 (0.225)	|0.197	0.028|
43323342 (0.150)	|0.135	0.015|
42111124 (0.037)	|0.033	0.004|
43321124 (0.020)	|0.017	0.003|
Multiallelic Dprime: 0.600
BLOCK 1046.  MARKERS: 5668 5669
24 (0.719)	|0.618	0.042	0.055|
32 (0.281)	|0.023	0.235	0.012|
Multiallelic Dprime: 0.818
BLOCK 1047.  MARKERS: 5670 5671 5672 5673 5674 5675
223222 (0.641)	|0.628	0.013	0.000|
142444 (0.276)	|0.002	0.265	0.009|
123444 (0.068)	|0.002	0.065	0.002|
Multiallelic Dprime: 0.967
BLOCK 1048.  MARKERS: 5676 5677
44 (0.643)	|0.387	0.250|
22 (0.347)	|0.223	0.124|
42 (0.010)	|0.006	0.004|
Multiallelic Dprime: 0.058
BLOCK 1049.  MARKERS: 5678 5679
23 (0.617)	|0.178	0.258	0.121	0.059|
12 (0.378)	|0.239	0.082	0.016	0.040|
Multiallelic Dprime: 0.380
BLOCK 1050.  MARKERS: 5680 5681 5682
231 (0.421)	|0.068	0.281	0.008	0.036	0.028|
413 (0.339)	|0.302	0.018	0.009	0.010	0.000|
433 (0.138)	|0.048	0.014	0.066	0.005	0.004|
431 (0.100)	|0.087	0.012	0.001	0.000	0.000|
Multiallelic Dprime: 0.703
BLOCK 1051.  MARKERS: 5683 5684 5685 5686
4343 (0.505)	|0.290	0.056	0.029	0.072	0.034	0.018|
2121 (0.322)	|0.117	0.071	0.078	0.018	0.021	0.013|
2343 (0.084)	|0.050	0.001	0.002	0.011	0.006	0.013|
2123 (0.051)	|0.035	0.002	0.005	0.000	0.005	0.005|
2143 (0.034)	|0.016	0.009	0.003	0.000	0.000	0.004|
Multiallelic Dprime: 0.268
BLOCK 1052.  MARKERS: 5688 5689 5690 5691 5692 5693
232242 (0.508)	|0.425	0.017	0.066|
414414 (0.141)	|0.137	0.002	0.000|
214242 (0.120)	|0.006	0.085	0.030|
414214 (0.101)	|0.032	0.050	0.019|
214214 (0.066)	|0.005	0.003	0.057|
214244 (0.054)	|0.021	0.027	0.005|
Multiallelic Dprime: 0.626
BLOCK 1053.  MARKERS: 5694 5695
44 (0.635)	|0.481	0.140	0.014|
42 (0.185)	|0.134	0.048	0.003|
22 (0.180)	|0.103	0.076	0.000|
Multiallelic Dprime: 0.140
BLOCK 1054.  MARKERS: 5698 5699
31 (0.719)	|0.491	0.135	0.092|
13 (0.263)	|0.071	0.088	0.104|
33 (0.017)	|0.010	0.003	0.003|
Multiallelic Dprime: 0.393
BLOCK 1055.  MARKERS: 5703 5704
23 (0.572)	|0.419	0.078	0.005	0.000	0.066|
41 (0.228)	|0.000	0.000	0.109	0.103	0.016|
21 (0.200)	|0.002	0.116	0.079	0.000	0.003|
Multiallelic Dprime: 0.794
BLOCK 1056.  MARKERS: 5705 5706 5707 5708
3323 (0.420)	|0.208	0.144	0.067	0.000|
3121 (0.196)	|0.158	0.021	0.007	0.010|
3133 (0.192)	|0.114	0.012	0.065	0.000|
1323 (0.103)	|0.016	0.027	0.057	0.002|
3123 (0.085)	|0.063	0.017	0.002	0.000|
Multiallelic Dprime: 0.349
BLOCK 1057.  MARKERS: 5709 5710 5711 5712 5713 5714 5715 5716
14422213 (0.559)	|0.405	0.155|
14441442 (0.221)	|0.221	0.000|
42222243 (0.199)	|0.073	0.126|
42222213 (0.013)	|0.000	0.013|
Multiallelic Dprime: 0.367
BLOCK 1058.  MARKERS: 5717 5718
41 (0.702)	|0.497	0.203	0.002	0.000|
23 (0.298)	|0.000	0.001	0.168	0.129|
Multiallelic Dprime: 0.993
BLOCK 1059.  MARKERS: 5719 5720 5721
432 (0.495)	|0.493	0.006	0.000|
412 (0.203)	|0.000	0.118	0.082|
112 (0.171)	|0.003	0.167	0.000|
433 (0.132)	|0.000	0.130	0.000|
Multiallelic Dprime: 0.925
BLOCK 1060.  MARKERS: 5723 5724
32 (0.496)	|0.469	0.021	0.007|
14 (0.421)	|0.210	0.120	0.091|
12 (0.083)	|0.003	0.076	0.004|
Multiallelic Dprime: 0.661
BLOCK 1061.  MARKERS: 5725 5726 5727
423 (0.682)	|0.397	0.283|
344 (0.217)	|0.117	0.100|
444 (0.102)	|0.036	0.066|
Multiallelic Dprime: 0.130
BLOCK 1062.  MARKERS: 5728 5729 5730 5731 5732
23323 (0.548)	|0.103	0.171	0.101	0.105	0.067|
44111 (0.449)	|0.181	0.058	0.125	0.044	0.039|
Multiallelic Dprime: 0.311
BLOCK 1063.  MARKERS: 5733 5734 5735 5736
4344 (0.282)	|0.183	0.071	0.027|
2341 (0.230)	|0.116	0.029	0.085|
2344 (0.229)	|0.143	0.044	0.043|
2144 (0.149)	|0.089	0.052	0.008|
2324 (0.107)	|0.043	0.030	0.034|
Multiallelic Dprime: 0.192
BLOCK 1064.  MARKERS: 5738 5739
34 (0.575)	|0.261	0.161	0.030	0.065	0.052|
31 (0.226)	|0.066	0.045	0.082	0.034	0.000|
14 (0.199)	|0.039	0.047	0.064	0.043	0.004|
Multiallelic Dprime: 0.318
BLOCK 1065.  MARKERS: 5740 5741 5742 5743 5744
41432 (0.366)	|0.272	0.028	0.067|
13231 (0.252)	|0.051	0.182	0.019|
13432 (0.175)	|0.058	0.020	0.099|
13442 (0.142)	|0.130	0.007	0.004|
11432 (0.056)	|0.002	0.003	0.050|
Multiallelic Dprime: 0.577
BLOCK 1066.  MARKERS: 5745 5746
14 (0.518)	|0.106	0.232	0.178|
44 (0.243)	|0.116	0.107	0.016|
12 (0.239)	|0.239	0.000	0.000|
Multiallelic Dprime: 0.568
BLOCK 1067.  MARKERS: 5749 5750 5751
341 (0.460)	|0.252	0.131	0.027	0.033	0.017|
421 (0.338)	|0.093	0.052	0.106	0.083	0.004|
343 (0.195)	|0.153	0.014	0.014	0.012	0.000|
Multiallelic Dprime: 0.388
BLOCK 1068.  MARKERS: 5755 5756 5757 5758
2114 (0.499)	|0.258	0.175	0.067|
2133 (0.199)	|0.130	0.050	0.018|
3134 (0.149)	|0.044	0.067	0.037|
3234 (0.128)	|0.068	0.051	0.009|
2134 (0.021)	|0.011	0.006	0.005|
Multiallelic Dprime: 0.122
BLOCK 1069.  MARKERS: 5761 5762
11 (0.512)	|0.297	0.134	0.082|
13 (0.350)	|0.245	0.091	0.013|
31 (0.136)	|0.090	0.034	0.012|
Multiallelic Dprime: 0.155
BLOCK 1070.  MARKERS: 5766 5767
33 (0.631)	|0.180	0.178	0.154	0.119|
13 (0.261)	|0.101	0.060	0.063	0.038|
31 (0.108)	|0.041	0.016	0.023	0.028|
Multiallelic Dprime: 0.108
BLOCK 1071.  MARKERS: 5769 5770 5771
311 (0.322)	|0.280	0.026	0.007	0.005	0.010|
331 (0.254)	|0.012	0.213	0.003	0.000	0.013|
211 (0.240)	|0.031	0.050	0.144	0.004	0.005|
312 (0.185)	|0.019	0.000	0.049	0.111	0.000|
Multiallelic Dprime: 0.730
BLOCK 1072.  MARKERS: 5773 5774 5775 5776 5777
12423 (0.338)	|0.339	0.000	0.002|
32243 (0.288)	|0.018	0.268	0.003|
33221 (0.202)	|0.000	0.021	0.181|
32423 (0.123)	|0.005	0.004	0.110|
32223 (0.027)	|0.019	0.004	0.004|
Multiallelic Dprime: 0.908
BLOCK 1073.  MARKERS: 5778 5779
12 (0.386)	|0.240	0.032	0.038	0.070	0.004|
32 (0.308)	|0.182	0.053	0.040	0.030	0.002|
34 (0.306)	|0.132	0.098	0.043	0.011	0.021|
Multiallelic Dprime: 0.223
BLOCK 1074.  MARKERS: 5782 5783 5784 5785 5786 5787 5788
2142241 (0.553)	|0.178	0.109	0.135	0.066	0.043	0.018|
1224443 (0.183)	|0.033	0.041	0.036	0.027	0.045	0.000|
1244243 (0.121)	|0.032	0.047	0.017	0.006	0.006	0.012|
1142221 (0.111)	|0.020	0.037	0.007	0.032	0.012	0.000|
1142241 (0.027)	|0.020	0.002	0.004	0.000	0.000	0.000|
Multiallelic Dprime: 0.228
BLOCK 1075.  MARKERS: 5791 5792 5793 5794 5795
11133 (0.284)	|0.181	0.057	0.045|
31211 (0.237)	|0.157	0.055	0.026|
13211 (0.201)	|0.115	0.056	0.031|
11111 (0.131)	|0.073	0.035	0.024|
11211 (0.108)	|0.063	0.014	0.031|
11131 (0.031)	|0.022	0.000	0.009|
Multiallelic Dprime: 0.104
BLOCK 1076.  MARKERS: 5799 5800 5801
334 (0.617)	|0.280	0.041	0.159	0.112	0.006	0.007|
311 (0.216)	|0.004	0.176	0.004	0.029	0.000	0.000|
211 (0.167)	|0.000	0.000	0.000	0.000	0.120	0.033|
Multiallelic Dprime: 0.831
BLOCK 1077.  MARKERS: 5802 5803 5804 5805 5806 5807 5808 5809
12443144 (0.285)	|0.110	0.074	0.101|
12421144 (0.217)	|0.084	0.087	0.047|
11443144 (0.164)	|0.065	0.072	0.026|
12421142 (0.140)	|0.058	0.039	0.041|
32241324 (0.127)	|0.019	0.062	0.045|
32241144 (0.040)	|0.011	0.014	0.015|
Multiallelic Dprime: 0.160
BLOCK 1078.  MARKERS: 5813 5814 5815
434 (0.360)	|0.105	0.035	0.126	0.094|
334 (0.355)	|0.117	0.152	0.041	0.044|
441 (0.284)	|0.189	0.040	0.025	0.028|
Multiallelic Dprime: 0.377
BLOCK 1079.  MARKERS: 5818 5819 5820
233 (0.411)	|0.385	0.024	0.002	0.000|
241 (0.226)	|0.054	0.000	0.171	0.000|
231 (0.192)	|0.007	0.161	0.024	0.000|
141 (0.166)	|0.045	0.017	0.002	0.099|
Multiallelic Dprime: 0.781
BLOCK 1080.  MARKERS: 5822 5823 5824 5825
1331 (0.490)	|0.337	0.078	0.050	0.025|
1333 (0.204)	|0.061	0.028	0.087	0.028|
3131 (0.198)	|0.074	0.070	0.008	0.047|
3121 (0.099)	|0.081	0.006	0.003	0.010|
Multiallelic Dprime: 0.354
BLOCK 1081.  MARKERS: 5829 5830 5831
242 (0.556)	|0.362	0.134	0.060|
444 (0.181)	|0.079	0.071	0.031|
422 (0.149)	|0.127	0.013	0.009|
442 (0.112)	|0.082	0.027	0.003|
Multiallelic Dprime: 0.167
BLOCK 1082.  MARKERS: 5833 5834
21 (0.650)	|0.513	0.000	0.000	0.098	0.000	0.016|
44 (0.246)	|0.000	0.206	0.000	0.000	0.038	0.000|
24 (0.104)	|0.000	0.000	0.103	0.000	0.000	0.000|
Multiallelic Dprime: 1.000
BLOCK 1083.  MARKERS: 5835 5836 5837 5838 5839 5840 5841 5842 5843 5844 5845 5846 5847 5848 5849 5850
4222231331424212 (0.515)	|0.435	0.000	0.000	0.040	0.039|
4442121233442132 (0.207)	|0.003	0.202	0.000	0.001	0.000|
1224122313242231 (0.101)	|0.000	0.000	0.102	0.000	0.000|
4222221331444232 (0.097)	|0.000	0.000	0.000	0.096	0.000|
4242121233442131 (0.039)	|0.000	0.000	0.037	0.000	0.000|
4222231331444232 (0.016)	|0.006	0.000	0.008	0.000	0.000|
Multiallelic Dprime: 0.937
BLOCK 1084.  MARKERS: 5851 5852 5853 5854 5855
24243 (0.448)	|0.389	0.059|
22421 (0.213)	|0.191	0.022|
44243 (0.157)	|0.075	0.081|
24421 (0.137)	|0.127	0.010|
24241 (0.041)	|0.023	0.017|
Multiallelic Dprime: 0.398
BLOCK 1085.  MARKERS: 5856 5857
14 (0.810)	|0.612	0.184	0.007	0.001	0.005|
32 (0.190)	|0.003	0.135	0.027	0.011	0.005|
Multiallelic Dprime: 0.845
BLOCK 1086.  MARKERS: 5858 5859 5860 5861 5862 5863
314111 (0.615)	|0.521	0.080	0.009	0.002|
132333 (0.319)	|0.031	0.080	0.157	0.051|
332333 (0.034)	|0.003	0.005	0.004	0.022|
314133 (0.012)	|0.010	0.000	0.001	0.000|
134133 (0.010)	|0.007	0.000	0.000	0.000|
Multiallelic Dprime: 0.714
BLOCK 1087.  MARKERS: 5865 5866 5867 5868 5869
22233 (0.574)	|0.243	0.247	0.085|
44433 (0.173)	|0.076	0.064	0.034|
24421 (0.172)	|0.084	0.053	0.035|
24431 (0.074)	|0.016	0.043	0.015|
Multiallelic Dprime: 0.092
BLOCK 1088.  MARKERS: 5872 5873
12 (0.418)	|0.429	0.005	0.002	0.001|
32 (0.411)	|0.028	0.255	0.103	0.002|
34 (0.170)	|0.000	0.004	0.068	0.097|
Multiallelic Dprime: 0.877
BLOCK 1089.  MARKERS: 5874 5875 5876
443 (0.457)	|0.130	0.251	0.075	0.000|
323 (0.264)	|0.189	0.032	0.029	0.014|
343 (0.174)	|0.145	0.019	0.008	0.000|
342 (0.102)	|0.085	0.013	0.003	0.000|
Multiallelic Dprime: 0.539
BLOCK 1090.  MARKERS: 5878 5879 5880 5881 5882 5883
234211 (0.551)	|0.322	0.176	0.053|
332433 (0.316)	|0.111	0.188	0.016|
214211 (0.115)	|0.044	0.039	0.032|
332431 (0.014)	|0.014	0.000	0.000|
Multiallelic Dprime: 0.252
BLOCK 1091.  MARKERS: 5888 5889
14 (0.493)	|0.300	0.086	0.056	0.048|
34 (0.405)	|0.205	0.080	0.064	0.049|
32 (0.102)	|0.048	0.021	0.023	0.008|
Multiallelic Dprime: 0.101
BLOCK 1092.  MARKERS: 5894 5895 5896
124 (0.553)	|0.541	0.012	0.000|
222 (0.187)	|0.003	0.184	0.000|
242 (0.143)	|0.002	0.096	0.044|
122 (0.105)	|0.001	0.100	0.004|
Multiallelic Dprime: 0.933
BLOCK 1093.  MARKERS: 5897 5898 5899
431 (0.556)	|0.548	0.004	0.004|
223 (0.393)	|0.232	0.060	0.102|
423 (0.051)	|0.000	0.050	0.000|
Multiallelic Dprime: 0.791
BLOCK 1094.  MARKERS: 5900 5901
33 (0.779)	|0.481	0.138	0.104	0.056|
11 (0.115)	|0.077	0.005	0.018	0.015|
13 (0.106)	|0.051	0.008	0.013	0.033|
Multiallelic Dprime: 0.170
BLOCK 1095.  MARKERS: 5904 5905 5906 5907
3212 (0.610)	|0.185	0.151	0.113	0.146	0.012|
1412 (0.150)	|0.006	0.138	0.005	0.001	0.000|
3222 (0.135)	|0.123	0.009	0.000	0.002	0.000|
3214 (0.104)	|0.005	0.002	0.097	0.000	0.000|
Multiallelic Dprime: 0.501
BLOCK 1096.  MARKERS: 5908 5909 5910 5911 5912
42212 (0.319)	|0.202	0.054	0.063|
23334 (0.301)	|0.126	0.126	0.047|
42314 (0.213)	|0.045	0.098	0.070|
42214 (0.150)	|0.097	0.042	0.011|
42312 (0.012)	|0.003	0.009	0.000|
Multiallelic Dprime: 0.275
BLOCK 1097.  MARKERS: 5914 5915
21 (0.476)	|0.439	0.030	0.007|
23 (0.330)	|0.286	0.024	0.019|
31 (0.190)	|0.115	0.075	0.000|
Multiallelic Dprime: 0.383
BLOCK 1098.  MARKERS: 5920 5921
44 (0.841)	|0.440	0.265	0.135|
22 (0.131)	|0.014	0.061	0.056|
42 (0.028)	|0.001	0.021	0.006|
Multiallelic Dprime: 0.494
BLOCK 1099.  MARKERS: 5922 5923
12 (0.456)	|0.290	0.152	0.009	0.005|
34 (0.348)	|0.272	0.063	0.002	0.006|
32 (0.197)	|0.138	0.042	0.009	0.007|
Multiallelic Dprime: 0.209
BLOCK 1100.  MARKERS: 5927 5928 5929
134 (0.699)	|0.365	0.230	0.105|
412 (0.257)	|0.126	0.100	0.030|
432 (0.020)	|0.011	0.007	0.003|
132 (0.018)	|0.009	0.008	0.000|
Multiallelic Dprime: 0.069
BLOCK 1101.  MARKERS: 5930 5931
12 (0.511)	|0.369	0.128	0.012|
32 (0.350)	|0.224	0.112	0.013|
34 (0.139)	|0.098	0.035	0.004|
Multiallelic Dprime: 0.094
BLOCK 1102.  MARKERS: 5933 5934 5935
343 (0.693)	|0.346	0.189	0.088	0.053	0.002	0.000|
111 (0.275)	|0.176	0.048	0.021	0.005	0.011	0.010|
313 (0.029)	|0.011	0.012	0.003	0.002	0.001	0.000|
Multiallelic Dprime: 0.261
BLOCK 1103.  MARKERS: 5936 5937 5938 5939 5940 5941 5942 5943 5944 5945 5946 5947 5948 5949
23331213344233 (0.535)	|0.232	0.100	0.184	0.018|
11143141212411 (0.250)	|0.065	0.144	0.038	0.002|
13131213212233 (0.111)	|0.029	0.045	0.026	0.012|
11133241212233 (0.061)	|0.027	0.014	0.013	0.005|
13133241212233 (0.014)	|0.002	0.002	0.009	0.002|
13331243212411 (0.011)	|0.011	0.000	0.000	0.000|
Multiallelic Dprime: 0.308
BLOCK 1104.  MARKERS: 5950 5951 5952
423 (0.370)	|0.043	0.143	0.072	0.085	0.027|
441 (0.310)	|0.229	0.029	0.025	0.025	0.002|
323 (0.277)	|0.033	0.071	0.073	0.036	0.064|
443 (0.041)	|0.000	0.004	0.010	0.006	0.020|
Multiallelic Dprime: 0.432
BLOCK 1105.  MARKERS: 5953 5954 5955 5956 5957
23443 (0.305)	|0.195	0.042	0.059	0.008|
33443 (0.248)	|0.135	0.054	0.027	0.031|
23411 (0.180)	|0.087	0.029	0.034	0.030|
21443 (0.153)	|0.060	0.071	0.012	0.011|
23243 (0.113)	|0.053	0.019	0.005	0.036|
Multiallelic Dprime: 0.203
BLOCK 1106.  MARKERS: 5959 5960 5961
243 (0.533)	|0.267	0.224	0.042|
231 (0.214)	|0.105	0.080	0.029|
441 (0.137)	|0.061	0.068	0.009|
241 (0.116)	|0.049	0.061	0.006|
Multiallelic Dprime: 0.073
BLOCK 1107.  MARKERS: 5972 5973 5974
241 (0.482)	|0.304	0.109	0.065|
123 (0.432)	|0.293	0.101	0.037|
221 (0.085)	|0.047	0.025	0.013|
Multiallelic Dprime: 0.071
BLOCK 1108.  MARKERS: 5975 5976 5977
213 (0.644)	|0.504	0.089	0.052|
134 (0.235)	|0.153	0.026	0.055|
133 (0.116)	|0.096	0.007	0.013|
Multiallelic Dprime: 0.163
BLOCK 1109.  MARKERS: 5978 5979 5980
424 (0.754)	|0.324	0.341	0.090|
242 (0.123)	|0.055	0.053	0.015|
222 (0.120)	|0.079	0.031	0.009|
Multiallelic Dprime: 0.177
BLOCK 1110.  MARKERS: 5985 5986
33 (0.459)	|0.057	0.253	0.148|
31 (0.424)	|0.327	0.005	0.091|
13 (0.116)	|0.014	0.085	0.016|
Multiallelic Dprime: 0.578
BLOCK 1111.  MARKERS: 5987 5988
12 (0.398)	|0.098	0.139	0.133	0.022|
14 (0.343)	|0.270	0.041	0.017	0.010|
34 (0.256)	|0.183	0.047	0.017	0.003|
Multiallelic Dprime: 0.492
BLOCK 1112.  MARKERS: 5991 5992 5993 5994
1411 (0.551)	|0.110	0.419	0.022|
3134 (0.227)	|0.217	0.007	0.000|
3131 (0.169)	|0.166	0.002	0.000|
3111 (0.037)	|0.003	0.032	0.002|
Multiallelic Dprime: 0.859
BLOCK 1113.  MARKERS: 5996 5997 5998
443 (0.504)	|0.486	0.017	0.000|
234 (0.461)	|0.017	0.443	0.001|
243 (0.030)	|0.006	0.000	0.023|
Multiallelic Dprime: 0.925
BLOCK 1114.  MARKERS: 5999 6000
12 (0.513)	|0.491	0.023	0.000|
34 (0.461)	|0.289	0.161	0.011|
32 (0.025)	|0.000	0.001	0.023|
Multiallelic Dprime: 0.715
BLOCK 1115.  MARKERS: 6001 6002 6003
342 (0.780)	|0.403	0.246	0.131|
124 (0.185)	|0.078	0.079	0.029|
122 (0.034)	|0.009	0.004	0.021|
Multiallelic Dprime: 0.148
BLOCK 1116.  MARKERS: 6005 6006
13 (0.490)	|0.397	0.066	0.021|
33 (0.330)	|0.255	0.030	0.037|
11 (0.181)	|0.081	0.034	0.064|
Multiallelic Dprime: 0.276
BLOCK 1117.  MARKERS: 6008 6009 6010
411 (0.733)	|0.572	0.132	0.029|
213 (0.130)	|0.065	0.039	0.026|
233 (0.122)	|0.069	0.008	0.045|
Multiallelic Dprime: 0.256
BLOCK 1118.  MARKERS: 6014 6015 6016
132 (0.713)	|0.414	0.176	0.123|
134 (0.182)	|0.122	0.028	0.031|
214 (0.105)	|0.058	0.023	0.025|
Multiallelic Dprime: 0.116
BLOCK 1119.  MARKERS: 6017 6018 6019 6020
1133 (0.594)	|0.329	0.264|
1311 (0.227)	|0.199	0.029|
3133 (0.180)	|0.167	0.013|
Multiallelic Dprime: 0.665
BLOCK 1120.  MARKERS: 6021 6022
34 (0.694)	|0.342	0.220	0.126|
12 (0.305)	|0.135	0.101	0.069|
Multiallelic Dprime: 0.054
BLOCK 1121.  MARKERS: 6024 6025
21 (0.477)	|0.477	0.000|
32 (0.322)	|0.110	0.211|
22 (0.195)	|0.062	0.131|
Multiallelic Dprime: 0.734
BLOCK 1122.  MARKERS: 6026 6027 6028
414 (0.654)	|0.450	0.076	0.127|
242 (0.343)	|0.026	0.295	0.016|
Multiallelic Dprime: 0.800
BLOCK 1123.  MARKERS: 6029 6030 6031
321 (0.476)	|0.279	0.130	0.067|
212 (0.373)	|0.180	0.161	0.030|
322 (0.144)	|0.075	0.054	0.015|
Multiallelic Dprime: 0.132
BLOCK 1124.  MARKERS: 6033 6034 6035 6036
3411 (0.540)	|0.453	0.019	0.066|
1222 (0.347)	|0.006	0.329	0.006|
3412 (0.111)	|0.015	0.001	0.096|
Multiallelic Dprime: 0.851
BLOCK 1125.  MARKERS: 6037 6038
31 (0.476)	|0.144	0.076	0.177	0.075|
13 (0.350)	|0.153	0.113	0.042	0.037|
33 (0.167)	|0.033	0.086	0.014	0.033|
Multiallelic Dprime: 0.288
BLOCK 1126.  MARKERS: 6040 6041 6042
124 (0.330)	|0.326	0.002	0.002|
442 (0.281)	|0.101	0.177	0.002|
142 (0.235)	|0.110	0.011	0.112|
144 (0.145)	|0.138	0.006	0.000|
Multiallelic Dprime: 0.732
BLOCK 1127.  MARKERS: 6043 6044
14 (0.681)	|0.525	0.052	0.100|
33 (0.200)	|0.013	0.186	0.000|
13 (0.116)	|0.003	0.105	0.009|
Multiallelic Dprime: 0.881
BLOCK 1128.  MARKERS: 6045 6046
43 (0.545)	|0.133	0.288	0.118|
11 (0.344)	|0.152	0.036	0.156|
41 (0.108)	|0.067	0.017	0.022|
Multiallelic Dprime: 0.401
BLOCK 1129.  MARKERS: 6047 6048 6049 6050
2113 (0.355)	|0.026	0.329|
2321 (0.341)	|0.300	0.040|
4321 (0.297)	|0.254	0.043|
Multiallelic Dprime: 0.754
BLOCK 1130.  MARKERS: 6053 6054
24 (0.581)	|0.407	0.000	0.154	0.000	0.000	0.000	0.009|
32 (0.416)	|0.000	0.187	0.000	0.109	0.089	0.020	0.000|
Multiallelic Dprime: 1.000
BLOCK 1131.  MARKERS: 6055 6056 6057 6058 6059 6060 6061 6062
22231331 (0.410)	|0.219	0.055	0.061	0.042	0.025|
22433334 (0.188)	|0.037	0.095	0.034	0.018	0.004|
22231144 (0.153)	|0.073	0.047	0.013	0.016	0.000|
14213134 (0.109)	|0.031	0.015	0.040	0.012	0.008|
22233334 (0.089)	|0.003	0.004	0.017	0.058	0.005|
24213134 (0.020)	|0.002	0.002	0.016	0.000	0.000|
22231334 (0.010)	|0.002	0.002	0.004	0.002	0.000|
Multiallelic Dprime: 0.350
BLOCK 1132.  MARKERS: 6064 6065 6066 6067 6068 6069 6070 6071
24332412 (0.372)	|0.266	0.105|
42142112 (0.222)	|0.216	0.006|
22332112 (0.194)	|0.158	0.036|
22334134 (0.151)	|0.049	0.102|
42342112 (0.044)	|0.035	0.009|
Multiallelic Dprime: 0.374
BLOCK 1133.  MARKERS: 6072 6073
21 (0.735)	|0.232	0.005	0.185	0.177	0.082	0.000	0.028|
43 (0.265)	|0.008	0.201	0.001	0.000	0.005	0.037	0.000|
Multiallelic Dprime: 0.937
BLOCK 1134.  MARKERS: 6074 6075 6076 6077 6078 6079 6080 6081 6082 6083 6084 6085 6086 6087 6088
312433433311341 (0.240)	|0.079	0.041	0.029	0.033	0.049	0.002|
334213413123344 (0.206)	|0.084	0.029	0.041	0.022	0.021	0.006|
212431233111121 (0.187)	|0.050	0.038	0.046	0.017	0.034	0.000|
312433434311341 (0.176)	|0.033	0.040	0.029	0.060	0.015	0.000|
312431233111121 (0.086)	|0.030	0.033	0.003	0.011	0.007	0.002|
334213413123341 (0.038)	|0.016	0.006	0.000	0.008	0.007	0.000|
314433433113341 (0.027)	|0.016	0.001	0.006	0.002	0.000	0.001|
Multiallelic Dprime: 0.202
BLOCK 1135.  MARKERS: 6090 6091 6092 6093 6094 6095 6096
3322322 (0.321)	|0.192	0.068	0.060|
4422222 (0.194)	|0.136	0.056	0.004|
3332222 (0.161)	|0.055	0.066	0.040|
3324314 (0.158)	|0.146	0.005	0.007|
3322314 (0.143)	|0.060	0.046	0.037|
4322322 (0.013)	|0.013	0.000	0.000|
Multiallelic Dprime: 0.304
BLOCK 1136.  MARKERS: 6097 6098
33 (0.603)	|0.284	0.176	0.144|
31 (0.247)	|0.072	0.173	0.003|
13 (0.150)	|0.147	0.003	0.000|
Multiallelic Dprime: 0.425
BLOCK 1137.  MARKERS: 6099 6100
31 (0.502)	|0.366	0.034	0.002	0.074	0.000	0.027|
33 (0.352)	|0.003	0.267	0.000	0.004	0.075	0.000|
41 (0.147)	|0.000	0.000	0.140	0.000	0.000	0.000|
Multiallelic Dprime: 0.932
BLOCK 1138.  MARKERS: 6102 6103 6104 6105 6106 6107
124234 (0.369)	|0.269	0.007	0.002	0.051	0.038	0.000|
411334 (0.301)	|0.050	0.161	0.000	0.074	0.000	0.007|
124212 (0.141)	|0.001	0.000	0.128	0.000	0.000	0.009|
411234 (0.077)	|0.000	0.069	0.000	0.003	0.000	0.002|
414234 (0.075)	|0.004	0.000	0.058	0.000	0.000	0.012|
124232 (0.027)	|0.000	0.000	0.023	0.000	0.000	0.002|
Multiallelic Dprime: 0.763
BLOCK 1139.  MARKERS: 6108 6109 6110 6111 6112 6113 6114 6115 6116 6117
4232224434 (0.329)	|0.133	0.104	0.090|
4232321412 (0.238)	|0.149	0.069	0.021|
4232314212 (0.214)	|0.191	0.014	0.011|
3124324414 (0.131)	|0.073	0.050	0.008|
4232224414 (0.038)	|0.037	0.000	0.000|
4232324434 (0.032)	|0.010	0.013	0.009|
Multiallelic Dprime: 0.351
BLOCK 1140.  MARKERS: 6119 6120 6121 6122
2422 (0.596)	|0.514	0.070	0.000	0.011|
4324 (0.261)	|0.000	0.248	0.013	0.000|
2442 (0.144)	|0.110	0.033	0.000	0.000|
Multiallelic Dprime: 0.699
BLOCK 1141.  MARKERS: 6123 6124 6125
431 (0.625)	|0.507	0.118|
214 (0.352)	|0.073	0.279|
234 (0.013)	|0.001	0.008|
434 (0.011)	|0.000	0.009|
Multiallelic Dprime: 0.658
BLOCK 1142.  MARKERS: 6126 6127
34 (0.581)	|0.193	0.368	0.000	0.005|
22 (0.413)	|0.265	0.005	0.126	0.009|
Multiallelic Dprime: 0.672
BLOCK 1143.  MARKERS: 6128 6129 6130 6131 6132 6133 6134 6135
31112122 (0.459)	|0.456	0.000|
43224311 (0.374)	|0.037	0.338|
31214311 (0.127)	|0.116	0.010|
31114311 (0.014)	|0.004	0.010|
Multiallelic Dprime: 0.928
BLOCK 1144.  MARKERS: 6136 6137 6138
424 (0.628)	|0.364	0.171	0.093|
113 (0.371)	|0.174	0.163	0.034|
Multiallelic Dprime: 0.167
BLOCK 1145.  MARKERS: 6139 6140
33 (0.540)	|0.317	0.061	0.092	0.062|
31 (0.333)	|0.037	0.081	0.111	0.099|
23 (0.127)	|0.028	0.083	0.004	0.008|
Multiallelic Dprime: 0.454
BLOCK 1146.  MARKERS: 6141 6142 6143 6144
3224 (0.382)	|0.102	0.277	0.003|
2222 (0.226)	|0.195	0.005	0.026|
2224 (0.207)	|0.154	0.035	0.018|
2342 (0.170)	|0.061	0.042	0.065|
Multiallelic Dprime: 0.546
BLOCK 1147.  MARKERS: 6146 6147 6148 6149
2313 (0.519)	|0.260	0.166	0.084	0.010|
2134 (0.363)	|0.103	0.176	0.075	0.006|
4313 (0.118)	|0.029	0.035	0.035	0.017|
Multiallelic Dprime: 0.219
BLOCK 1148.  MARKERS: 6152 6153 6154
411 (0.391)	|0.190	0.110	0.092|
232 (0.377)	|0.160	0.129	0.089|
211 (0.193)	|0.077	0.073	0.043|
212 (0.034)	|0.009	0.021	0.004|
Multiallelic Dprime: 0.072
BLOCK 1149.  MARKERS: 6156 6157
42 (0.439)	|0.209	0.187	0.043|
44 (0.334)	|0.248	0.055	0.030|
32 (0.228)	|0.114	0.085	0.029|
Multiallelic Dprime: 0.238
BLOCK 1150.  MARKERS: 6158 6159
14 (0.571)	|0.441	0.074	0.000	0.051	0.004|
24 (0.326)	|0.011	0.152	0.152	0.001	0.009|
22 (0.102)	|0.000	0.092	0.006	0.000	0.003|
Multiallelic Dprime: 0.794
BLOCK 1151.  MARKERS: 6162 6163 6164 6165 6166 6167 6168
3313212 (0.455)	|0.450	0.000	0.000|
3313314 (0.315)	|0.000	0.317	0.000|
4131222 (0.158)	|0.003	0.000	0.156|
3313214 (0.051)	|0.000	0.053	0.000|
4131212 (0.014)	|0.016	0.000	0.000|
Multiallelic Dprime: 0.998
BLOCK 1152.  MARKERS: 6169 6170
23 (0.468)	|0.373	0.090|
43 (0.373)	|0.302	0.067|
41 (0.158)	|0.091	0.065|
Multiallelic Dprime: 0.176
BLOCK 1153.  MARKERS: 6173 6174 6175
142 (0.766)	|0.658	0.086	0.000	0.004|
324 (0.222)	|0.001	0.105	0.108	0.005|
Multiallelic Dprime: 0.873
BLOCK 1154.  MARKERS: 6176 6177 6178 6179 6180 6181
241232 (0.658)	|0.131	0.174	0.104	0.088	0.074	0.015	0.021	0.013	0.010|
422414 (0.193)	|0.012	0.020	0.052	0.056	0.010	0.030	0.000	0.002	0.000|
241434 (0.113)	|0.074	0.016	0.005	0.008	0.004	0.002	0.000	0.000	0.000|
241432 (0.011)	|0.000	0.001	0.000	0.002	0.003	0.000	0.000	0.000	0.001|
Multiallelic Dprime: 0.347
BLOCK 1155.  MARKERS: 6183 6184 6185 6186 6187 6188 6189 6190 6191 6192 6193 6194 6195 6196 6197 6198 6199 6200
443141242143142212 (0.225)	|0.225	0.000	0.000|
231321314121344422 (0.218)	|0.012	0.004	0.203|
241323314141112213 (0.162)	|0.161	0.000	0.000|
231321314343112212 (0.155)	|0.014	0.140	0.000|
241321314141112212 (0.095)	|0.016	0.077	0.003|
231321314141112213 (0.048)	|0.049	0.000	0.000|
241321314143112212 (0.022)	|0.000	0.023	0.000|
231321314141112212 (0.017)	|0.000	0.014	0.004|
231321314123142212 (0.011)	|0.010	0.000	0.000|
Multiallelic Dprime: 0.930
BLOCK 1156.  MARKERS: 6202 6203
22 (0.501)	|0.489	0.001	0.003|
23 (0.280)	|0.095	0.008	0.175|
42 (0.218)	|0.000	0.219	0.000|
Multiallelic Dprime: 0.885
BLOCK 1157.  MARKERS: 6204 6205 6206 6207
2333 (0.581)	|0.309	0.004	0.000	0.144	0.126|
4131 (0.228)	|0.008	0.215	0.000	0.000	0.000|
2313 (0.181)	|0.004	0.000	0.168	0.000	0.000|
Multiallelic Dprime: 0.966
BLOCK 1158.  MARKERS: 6208 6209 6210 6211 6212
21444 (0.321)	|0.104	0.194	0.023|
23142 (0.219)	|0.093	0.016	0.110|
43142 (0.169)	|0.123	0.040	0.007|
21424 (0.144)	|0.114	0.030	0.000|
21142 (0.127)	|0.063	0.027	0.037|
Multiallelic Dprime: 0.414
BLOCK 1159.  MARKERS: 6213 6214
34 (0.510)	|0.449	0.059	0.002|
32 (0.314)	|0.009	0.278	0.027|
14 (0.176)	|0.121	0.053	0.001|
Multiallelic Dprime: 0.694
BLOCK 1160.  MARKERS: 6216 6217
23 (0.578)	|0.470	0.015	0.083	0.001|
42 (0.390)	|0.113	0.183	0.044	0.050|
43 (0.030)	|0.007	0.000	0.023	0.000|
Multiallelic Dprime: 0.572
BLOCK 1161.  MARKERS: 6220 6221 6222 6223 6224 6225 6226 6227 6228 6229
2113424224 (0.591)	|0.246	0.131	0.202	0.004|
4113424224 (0.197)	|0.089	0.079	0.027	0.000|
4231212341 (0.150)	|0.052	0.000	0.000	0.092|
4231214224 (0.050)	|0.015	0.033	0.000	0.000|
Multiallelic Dprime: 0.356
BLOCK 1162.  MARKERS: 6231 6232 6233 6234 6235 6236 6237 6238 6239
233222432 (0.406)	|0.221	0.132	0.053|
233222434 (0.244)	|0.116	0.106	0.021|
214212242 (0.235)	|0.076	0.145	0.015|
413424432 (0.097)	|0.056	0.033	0.008|
Multiallelic Dprime: 0.180
BLOCK 1163.  MARKERS: 6240 6241
32 (0.474)	|0.397	0.076|
21 (0.426)	|0.144	0.283|
31 (0.099)	|0.002	0.096|
Multiallelic Dprime: 0.564
BLOCK 1164.  MARKERS: 6243 6244
31 (0.541)	|0.410	0.013	0.010	0.108|
43 (0.456)	|0.035	0.251	0.160	0.010|
Multiallelic Dprime: 0.859
BLOCK 1165.  MARKERS: 6245 6246 6247 6248
1211 (0.447)	|0.435	0.000	0.009|
1231 (0.265)	|0.000	0.262	0.004|
1131 (0.170)	|0.000	0.170	0.000|
3233 (0.118)	|0.039	0.000	0.079|
Multiallelic Dprime: 0.934
BLOCK 1166.  MARKERS: 6249 6250
31 (0.475)	|0.430	0.003	0.043|
13 (0.433)	|0.242	0.180	0.011|
33 (0.092)	|0.003	0.006	0.082|
Multiallelic Dprime: 0.616
BLOCK 1167.  MARKERS: 6251 6252
24 (0.675)	|0.276	0.202	0.197|
34 (0.189)	|0.048	0.079	0.063|
31 (0.136)	|0.096	0.030	0.010|
Multiallelic Dprime: 0.162
BLOCK 1168.  MARKERS: 6254 6255
12 (0.419)	|0.069	0.349|
32 (0.311)	|0.300	0.010|
14 (0.270)	|0.202	0.068|
Multiallelic Dprime: 0.696
BLOCK 1169.  MARKERS: 6256 6257
21 (0.571)	|0.346	0.083	0.139|
43 (0.427)	|0.099	0.249	0.076|
Multiallelic Dprime: 0.442
BLOCK 1170.  MARKERS: 6258 6259
32 (0.446)	|0.353	0.061	0.028|
14 (0.333)	|0.263	0.042	0.028|
34 (0.215)	|0.180	0.028	0.007|
Multiallelic Dprime: 0.064
BLOCK 1171.  MARKERS: 6261 6262
12 (0.800)	|0.378	0.243	0.091	0.086|
34 (0.133)	|0.023	0.053	0.054	0.003|
14 (0.064)	|0.009	0.042	0.012	0.001|
Multiallelic Dprime: 0.435
BLOCK 1172.  MARKERS: 6263 6264 6265 6266
4341 (0.410)	|0.321	0.086|
2122 (0.337)	|0.290	0.045|
2321 (0.159)	|0.110	0.048|
4321 (0.090)	|0.074	0.015|
Multiallelic Dprime: 0.164
BLOCK 1173.  MARKERS: 6280 6281
21 (0.794)	|0.428	0.351	0.017|
32 (0.197)	|0.013	0.017	0.167|
Multiallelic Dprime: 0.826
BLOCK 1174.  MARKERS: 6282 6283
34 (0.444)	|0.057	0.387	0.000|
14 (0.369)	|0.358	0.011	0.000|
33 (0.187)	|0.000	0.003	0.184|
Multiallelic Dprime: 0.909
BLOCK 1175.  MARKERS: 6284 6285
21 (0.416)	|0.254	0.097	0.051	0.012|
33 (0.401)	|0.264	0.086	0.035	0.015|
31 (0.183)	|0.102	0.057	0.019	0.002|
Multiallelic Dprime: 0.076
BLOCK 1176.  MARKERS: 6286 6287 6288 6289
2423 (0.619)	|0.401	0.131	0.086|
4223 (0.240)	|0.164	0.062	0.015|
2441 (0.108)	|0.047	0.019	0.041|
2223 (0.032)	|0.014	0.014	0.004|
Multiallelic Dprime: 0.119
BLOCK 1177.  MARKERS: 6290 6291 6292
423 (0.625)	|0.322	0.186	0.119|
422 (0.226)	|0.133	0.063	0.031|
143 (0.147)	|0.101	0.035	0.011|
Multiallelic Dprime: 0.158
BLOCK 1178.  MARKERS: 6293 6294
42 (0.555)	|0.209	0.160	0.184|
22 (0.284)	|0.101	0.109	0.074|
44 (0.161)	|0.079	0.057	0.026|
Multiallelic Dprime: 0.116
BLOCK 1179.  MARKERS: 6296 6297
32 (0.389)	|0.048	0.334	0.005|
31 (0.325)	|0.323	0.001	0.001|
11 (0.283)	|0.084	0.007	0.192|
Multiallelic Dprime: 0.844
BLOCK 1180.  MARKERS: 6298 6299
23 (0.458)	|0.169	0.096	0.190|
43 (0.342)	|0.132	0.158	0.047|
21 (0.199)	|0.071	0.065	0.063|
Multiallelic Dprime: 0.187
BLOCK 1181.  MARKERS: 6303 6304 6305
243 (0.371)	|0.148	0.090	0.042	0.042	0.032	0.007|
343 (0.319)	|0.111	0.085	0.064	0.021	0.020	0.009|
321 (0.301)	|0.088	0.078	0.053	0.042	0.021	0.008|
Multiallelic Dprime: 0.093
BLOCK 1182.  MARKERS: 6310 6311 6312 6313 6314 6315 6316 6317
14411313 (0.350)	|0.000	0.349	0.000|
33233331 (0.254)	|0.253	0.000	0.001|
34233331 (0.160)	|0.032	0.000	0.128|
14233133 (0.105)	|0.105	0.000	0.000|
14411333 (0.076)	|0.070	0.006	0.000|
34213331 (0.024)	|0.024	0.000	0.000|
Multiallelic Dprime: 0.952
BLOCK 1183.  MARKERS: 6318 6319
43 (0.499)	|0.250	0.245|
21 (0.364)	|0.359	0.000|
23 (0.128)	|0.127	0.000|
Multiallelic Dprime: 1.000
BLOCK 1184.  MARKERS: 6320 6321
32 (0.737)	|0.675	0.049	0.011	0.002|
14 (0.246)	|0.128	0.102	0.002	0.014|
Multiallelic Dprime: 0.549
BLOCK 1185.  MARKERS: 6324 6325 6326
231 (0.813)	|0.455	0.169	0.102	0.051	0.035|
413 (0.154)	|0.083	0.038	0.022	0.007	0.004|
433 (0.017)	|0.008	0.003	0.002	0.002	0.002|
431 (0.016)	|0.005	0.007	0.003	0.002	0.000|
Multiallelic Dprime: 0.070
BLOCK 1186.  MARKERS: 6331 6332 6333 6334
1214 (0.550)	|0.361	0.164	0.026|
2332 (0.216)	|0.119	0.022	0.076|
2212 (0.130)	|0.026	0.025	0.078|
2312 (0.062)	|0.020	0.008	0.034|
2214 (0.040)	|0.028	0.006	0.006|
Multiallelic Dprime: 0.353
BLOCK 1187.  MARKERS: 6338 6339
34 (0.553)	|0.374	0.013	0.001	0.098	0.056	0.000	0.000	0.002|
31 (0.224)	|0.000	0.004	0.172	0.000	0.005	0.017	0.014	0.011|
11 (0.222)	|0.036	0.165	0.000	0.000	0.000	0.000	0.001	0.000|
Multiallelic Dprime: 0.877
BLOCK 1188.  MARKERS: 6340 6341 6342 6343 6344 6345 6346 6347 6348
314224311 (0.410)	|0.397	0.004	0.006|
434442333 (0.182)	|0.000	0.101	0.080|
331222133 (0.173)	|0.006	0.091	0.077|
314224313 (0.100)	|0.020	0.042	0.037|
331222333 (0.061)	|0.020	0.031	0.009|
314224333 (0.018)	|0.014	0.001	0.002|
334442333 (0.015)	|0.000	0.004	0.010|
314222313 (0.013)	|0.011	0.000	0.001|
Multiallelic Dprime: 0.723
BLOCK 1189.  MARKERS: 6350 6351
42 (0.478)	|0.224	0.195	0.058|
24 (0.291)	|0.145	0.093	0.053|
22 (0.227)	|0.093	0.113	0.022|
Multiallelic Dprime: 0.085
BLOCK 1190.  MARKERS: 6354 6355
12 (0.463)	|0.236	0.223	0.003	0.000|
32 (0.401)	|0.331	0.068	0.000	0.002|
14 (0.135)	|0.000	0.000	0.127	0.008|
Multiallelic Dprime: 0.544
BLOCK 1191.  MARKERS: 6356 6357 6358
211 (0.567)	|0.293	0.234	0.034|
143 (0.291)	|0.178	0.107	0.005|
241 (0.130)	|0.026	0.008	0.094|
243 (0.010)	|0.005	0.000	0.004|
Multiallelic Dprime: 0.266
BLOCK 1192.  MARKERS: 6362 6363
24 (0.505)	|0.040	0.361	0.102|
42 (0.349)	|0.327	0.019	0.004|
44 (0.137)	|0.093	0.015	0.029|
Multiallelic Dprime: 0.777
BLOCK 1193.  MARKERS: 6366 6367 6368
214 (0.465)	|0.308	0.064	0.028	0.013	0.034	0.012|
233 (0.395)	|0.120	0.132	0.091	0.017	0.022	0.010|
114 (0.138)	|0.036	0.011	0.010	0.073	0.000	0.000|
Multiallelic Dprime: 0.418
BLOCK 1194.  MARKERS: 6370 6371 6372 6373 6374 6375 6376 6377
42234123 (0.465)	|0.150	0.124	0.187|
44234323 (0.206)	|0.077	0.085	0.042|
24412111 (0.130)	|0.030	0.049	0.051|
44434323 (0.103)	|0.058	0.030	0.013|
44234123 (0.056)	|0.026	0.024	0.006|
42234323 (0.022)	|0.011	0.010	0.000|
Multiallelic Dprime: 0.209
BLOCK 1195.  MARKERS: 6379 6380 6381 6382
2112 (0.356)	|0.217	0.000	0.139|
3233 (0.329)	|0.163	0.163	0.000|
2233 (0.306)	|0.049	0.256	0.000|
Multiallelic Dprime: 0.556
BLOCK 1196.  MARKERS: 6383 6384
23 (0.437)	|0.047	0.334	0.053|
43 (0.419)	|0.297	0.081	0.042|
21 (0.139)	|0.139	0.000	0.000|
Multiallelic Dprime: 0.620
BLOCK 1197.  MARKERS: 6385 6386
44 (0.483)	|0.282	0.112	0.085|
14 (0.417)	|0.184	0.224	0.009|
41 (0.099)	|0.076	0.024	0.000|
Multiallelic Dprime: 0.298
BLOCK 1198.  MARKERS: 6389 6390 6391
112 (0.542)	|0.422	0.055	0.061|
331 (0.360)	|0.235	0.035	0.090|
312 (0.094)	|0.002	0.084	0.008|
Multiallelic Dprime: 0.328
BLOCK 1199.  MARKERS: 6395 6396
32 (0.661)	|0.460	0.111	0.088|
34 (0.176)	|0.069	0.088	0.018|
24 (0.160)	|0.094	0.046	0.019|
Multiallelic Dprime: 0.223
BLOCK 1200.  MARKERS: 6399 6400 6401
444 (0.624)	|0.266	0.102	0.143	0.103	0.009|
224 (0.247)	|0.091	0.126	0.013	0.006	0.000|
222 (0.125)	|0.086	0.024	0.005	0.002	0.004|
Multiallelic Dprime: 0.365
BLOCK 1201.  MARKERS: 6403 6404 6405 6406 6407 6408
342211 (0.444)	|0.443	0.000	0.001|
322231 (0.253)	|0.001	0.213	0.040|
242213 (0.161)	|0.148	0.014	0.000|
344411 (0.111)	|0.111	0.000	0.000|
342411 (0.015)	|0.015	0.000	0.000|
Multiallelic Dprime: 0.935
BLOCK 1202.  MARKERS: 6409 6410
44 (0.726)	|0.301	0.363	0.065|
22 (0.232)	|0.188	0.032	0.011|
42 (0.041)	|0.012	0.006	0.024|
Multiallelic Dprime: 0.536
BLOCK 1203.  MARKERS: 6412 6413
14 (0.501)	|0.418	0.061	0.023|
42 (0.399)	|0.228	0.131	0.040|
12 (0.099)	|0.069	0.019	0.012|
Multiallelic Dprime: 0.347
BLOCK 1204.  MARKERS: 6415 6416 6417
242 (0.715)	|0.570	0.119	0.025|
411 (0.212)	|0.079	0.046	0.086|
412 (0.074)	|0.026	0.000	0.048|
Multiallelic Dprime: 0.434
BLOCK 1205.  MARKERS: 6418 6419
13 (0.672)	|0.548	0.096	0.028|
31 (0.166)	|0.034	0.132	0.000|
33 (0.162)	|0.093	0.060	0.009|
Multiallelic Dprime: 0.439
BLOCK 1206.  MARKERS: 6421 6422
31 (0.675)	|0.332	0.010	0.128	0.120	0.060	0.014	0.014|
43 (0.288)	|0.009	0.160	0.024	0.006	0.044	0.037	0.000|
33 (0.037)	|0.003	0.005	0.000	0.020	0.000	0.006	0.000|
Multiallelic Dprime: 0.692
BLOCK 1207.  MARKERS: 6423 6424 6425 6426 6427 6428 6429 6430
43211234 (0.344)	|0.058	0.231	0.058|
43411232 (0.176)	|0.129	0.034	0.012|
43211232 (0.151)	|0.082	0.063	0.005|
43211212 (0.146)	|0.093	0.046	0.008|
31234132 (0.104)	|0.092	0.005	0.008|
43234132 (0.057)	|0.017	0.005	0.035|
43411234 (0.013)	|0.002	0.000	0.012|
Multiallelic Dprime: 0.461
BLOCK 1208.  MARKERS: 6432 6433
32 (0.475)	|0.254	0.120	0.049	0.037	0.005	0.008|
14 (0.385)	|0.244	0.055	0.038	0.035	0.007	0.000|
34 (0.139)	|0.050	0.017	0.041	0.012	0.015	0.004|
Multiallelic Dprime: 0.185
BLOCK 1209.  MARKERS: 6436 6437 6438 6439 6440 6441 6442 6443
32243314 (0.550)	|0.391	0.071	0.085|
32321132 (0.192)	|0.000	0.192	0.000|
24243314 (0.127)	|0.000	0.000	0.126|
22243314 (0.084)	|0.077	0.002	0.006|
32321314 (0.027)	|0.000	0.000	0.026|
34243314 (0.012)	|0.000	0.000	0.012|
Multiallelic Dprime: 0.730
BLOCK 1210.  MARKERS: 6444 6445 6446
223 (0.472)	|0.465	0.005|
443 (0.270)	|0.199	0.070|
221 (0.254)	|0.081	0.174|
Multiallelic Dprime: 0.611
BLOCK 1211.  MARKERS: 6447 6448
22 (0.748)	|0.186	0.224	0.222	0.000	0.109|
44 (0.249)	|0.070	0.012	0.003	0.164	0.000|
Multiallelic Dprime: 0.691
BLOCK 1212.  MARKERS: 6449 6450 6451 6452
2332 (0.258)	|0.049	0.082	0.057	0.057	0.000|
4334 (0.234)	|0.140	0.028	0.038	0.023	0.000|
2334 (0.225)	|0.104	0.020	0.046	0.045	0.009|
4314 (0.168)	|0.039	0.099	0.009	0.019	0.000|
2134 (0.108)	|0.020	0.015	0.035	0.035	0.003|
Multiallelic Dprime: 0.325
BLOCK 1213.  MARKERS: 6455 6456 6457 6458 6459 6460 6461 6462 6463 6464 6465 6466
123412124331 (0.355)	|0.182	0.097	0.076|
132413342111 (0.245)	|0.088	0.066	0.094|
123412124334 (0.185)	|0.090	0.052	0.042|
333232142131 (0.179)	|0.082	0.060	0.037|
133413342111 (0.013)	|0.004	0.004	0.005|
Multiallelic Dprime: 0.107
BLOCK 1214.  MARKERS: 6470 6471
31 (0.456)	|0.265	0.077	0.115|
12 (0.287)	|0.164	0.072	0.049|
32 (0.256)	|0.092	0.133	0.030|
Multiallelic Dprime: 0.220
BLOCK 1215.  MARKERS: 6475 6476
32 (0.520)	|0.261	0.192	0.067|
12 (0.283)	|0.105	0.167	0.012|
34 (0.194)	|0.148	0.031	0.014|
Multiallelic Dprime: 0.234
BLOCK 1216.  MARKERS: 6478 6479 6480
224 (0.515)	|0.396	0.023	0.096|
342 (0.389)	|0.060	0.202	0.127|
324 (0.094)	|0.058	0.036	0.000|
Multiallelic Dprime: 0.536
BLOCK 1217.  MARKERS: 6482 6483
31 (0.513)	|0.217	0.196	0.087	0.010|
33 (0.263)	|0.133	0.096	0.029	0.005|
11 (0.223)	|0.090	0.101	0.027	0.000|
Multiallelic Dprime: 0.088
BLOCK 1218.  MARKERS: 6486 6487 6488
221 (0.440)	|0.355	0.008	0.025	0.052|
343 (0.393)	|0.006	0.226	0.135	0.018|
223 (0.144)	|0.004	0.093	0.026	0.022|
243 (0.015)	|0.000	0.002	0.007	0.001|
Multiallelic Dprime: 0.721
BLOCK 1219.  MARKERS: 6490 6491 6492 6493 6494 6495
214144 (0.373)	|0.093	0.186	0.085	0.003|
432141 (0.328)	|0.214	0.071	0.033	0.006|
232331 (0.193)	|0.075	0.046	0.057	0.012|
232141 (0.093)	|0.052	0.004	0.031	0.000|
Multiallelic Dprime: 0.330
BLOCK 1220.  MARKERS: 6497 6498 6499 6500
3334 (0.443)	|0.185	0.147	0.083	0.020	0.004|
1111 (0.307)	|0.160	0.086	0.037	0.017	0.007|
3314 (0.209)	|0.106	0.048	0.049	0.004	0.002|
3311 (0.022)	|0.008	0.009	0.005	0.000	0.000|
Multiallelic Dprime: 0.119
BLOCK 1221.  MARKERS: 6502 6503 6504 6505 6506 6507 6508
1311141 (0.470)	|0.221	0.061	0.143	0.036|
2311141 (0.291)	|0.096	0.145	0.047	0.002|
1133223 (0.176)	|0.149	0.009	0.013	0.002|
1333221 (0.043)	|0.036	0.003	0.003	0.002|
1311243 (0.016)	|0.016	0.000	0.000	0.000|
Multiallelic Dprime: 0.405
BLOCK 1222.  MARKERS: 6511 6512 6513 6514
1111 (0.519)	|0.256	0.203	0.061|
1333 (0.218)	|0.120	0.071	0.027|
2333 (0.208)	|0.126	0.069	0.015|
1113 (0.042)	|0.021	0.011	0.010|
Multiallelic Dprime: 0.096
BLOCK 1223.  MARKERS: 6520 6521
14 (0.532)	|0.316	0.114	0.095|
42 (0.354)	|0.221	0.083	0.048|
12 (0.113)	|0.092	0.016	0.006|
Multiallelic Dprime: 0.122
BLOCK 1224.  MARKERS: 6526 6527 6528 6529
2412 (0.629)	|0.524	0.000	0.000	0.099|
3213 (0.213)	|0.000	0.213	0.000	0.000|
3233 (0.149)	|0.000	0.000	0.150	0.000|
Multiallelic Dprime: 1.000
BLOCK 1225.  MARKERS: 6530 6531 6532 6533 6534 6535 6536 6537 6538 6539 6540 6541 6542 6543 6544 6545 6546
21424112324323413 (0.526)	|0.434	0.051	0.004	0.002	0.021|
33242314324323413 (0.212)	|0.008	0.000	0.201	0.000	0.000|
33442322323323413 (0.150)	|0.002	0.118	0.023	0.006	0.000|
21424114114134244 (0.107)	|0.006	0.065	0.000	0.036	0.000|
Multiallelic Dprime: 0.850
BLOCK 1226.  MARKERS: 6547 6548 6549 6550 6551
12144 (0.456)	|0.390	0.060	0.006|
34221 (0.237)	|0.002	0.000	0.231|
34124 (0.227)	|0.000	0.218	0.000|
34224 (0.044)	|0.000	0.041	0.000|
12124 (0.021)	|0.007	0.013	0.000|
Multiallelic Dprime: 0.908
BLOCK 1227.  MARKERS: 6552 6553 6554 6555 6556
12242 (0.401)	|0.256	0.069	0.010	0.060	0.000	0.000|
34424 (0.334)	|0.051	0.071	0.185	0.000	0.013	0.015|
12422 (0.247)	|0.011	0.125	0.007	0.039	0.042	0.023|
Multiallelic Dprime: 0.594
BLOCK 1228.  MARKERS: 6557 6558 6559 6560 6561 6562 6563 6564 6565 6566 6567 6568
121141243323 (0.318)	|0.211	0.070	0.037|
343323311141 (0.267)	|0.180	0.083	0.004|
343323311123 (0.205)	|0.161	0.035	0.008|
343323311121 (0.102)	|0.038	0.058	0.007|
343323311143 (0.065)	|0.044	0.016	0.006|
343323311323 (0.038)	|0.028	0.007	0.002|
Multiallelic Dprime: 0.176
BLOCK 1229.  MARKERS: 6572 6573
22 (0.665)	|0.152	0.376	0.137|
44 (0.269)	|0.248	0.014	0.007|
24 (0.065)	|0.027	0.010	0.028|
Multiallelic Dprime: 0.712
BLOCK 1230.  MARKERS: 6574 6575
21 (0.426)	|0.145	0.096	0.058	0.098	0.025|
23 (0.401)	|0.242	0.117	0.037	0.004	0.002|
41 (0.172)	|0.060	0.002	0.108	0.003	0.000|
Multiallelic Dprime: 0.381
BLOCK 1231.  MARKERS: 6577 6578 6579 6580 6581
22433 (0.447)	|0.399	0.004	0.043|
22323 (0.214)	|0.003	0.210	0.001|
32323 (0.203)	|0.003	0.198	0.001|
24321 (0.106)	|0.103	0.000	0.003|
24323 (0.027)	|0.000	0.027	0.000|
Multiallelic Dprime: 0.920
BLOCK 1232.  MARKERS: 6582 6583
32 (0.510)	|0.392	0.117|
11 (0.438)	|0.357	0.081|
12 (0.049)	|0.035	0.013|
Multiallelic Dprime: 0.105
BLOCK 1233.  MARKERS: 6588 6589 6590 6591
2312 (0.787)	|0.442	0.317	0.024|
3234 (0.212)	|0.085	0.113	0.011|
Multiallelic Dprime: 0.210
BLOCK 1234.  MARKERS: 6592 6593 6594 6595
1433 (0.528)	|0.345	0.081	0.041	0.054|
3211 (0.432)	|0.299	0.044	0.053	0.031|
1211 (0.033)	|0.024	0.000	0.004	0.004|
Multiallelic Dprime: 0.116
BLOCK 1235.  MARKERS: 6597 6598 6599 6600 6601 6602 6603 6604 6605 6606 6607 6608 6609 6610
22341122323332 (0.672)	|0.638	0.023	0.003|
44323424141132 (0.127)	|0.071	0.057	0.000|
44123444141144 (0.096)	|0.003	0.092	0.002|
44123444141142 (0.090)	|0.005	0.048	0.036|
Multiallelic Dprime: 0.783
BLOCK 1236.  MARKERS: 6611 6612 6613
232 (0.722)	|0.717	0.006	0.000|
313 (0.228)	|0.000	0.109	0.116|
332 (0.041)	|0.001	0.040	0.000|
Multiallelic Dprime: 0.975
BLOCK 1237.  MARKERS: 6614 6615 6616
312 (0.718)	|0.696	0.007	0.011|
433 (0.158)	|0.006	0.149	0.002|
333 (0.121)	|0.004	0.008	0.110|
Multiallelic Dprime: 0.932
BLOCK 1238.  MARKERS: 6617 6618 6619
244 (0.706)	|0.389	0.225	0.093|
424 (0.166)	|0.072	0.073	0.018|
422 (0.125)	|0.055	0.060	0.010|
Multiallelic Dprime: 0.158
BLOCK 1239.  MARKERS: 6621 6622
31 (0.518)	|0.250	0.148	0.079	0.027|
11 (0.359)	|0.172	0.102	0.073	0.011|
14 (0.121)	|0.057	0.043	0.017	0.003|
Multiallelic Dprime: 0.050
BLOCK 1240.  MARKERS: 6625 6626 6627
314 (0.481)	|0.366	0.098	0.012|
141 (0.293)	|0.105	0.114	0.069|
344 (0.169)	|0.081	0.080	0.003|
144 (0.041)	|0.010	0.030	0.000|
Multiallelic Dprime: 0.379
BLOCK 1241.  MARKERS: 6628 6629 6630 6631 6632 6633
243324 (0.563)	|0.407	0.158|
331411 (0.325)	|0.250	0.076|
243321 (0.093)	|0.087	0.005|
Multiallelic Dprime: 0.201
BLOCK 1242.  MARKERS: 6634 6635
31 (0.760)	|0.416	0.198	0.036	0.050	0.031	0.018|
13 (0.240)	|0.080	0.000	0.158	0.000	0.000	0.000|
Multiallelic Dprime: 0.615
BLOCK 1243.  MARKERS: 6636 6637 6638 6639 6640 6641 6642 6643 6644 6645 6646 6647 6648 6649
34143122432244 (0.494)	|0.289	0.207	0.000|
22143144234432 (0.197)	|0.140	0.059	0.000|
34321342414432 (0.194)	|0.000	0.001	0.192|
34141344434432 (0.051)	|0.032	0.013	0.005|
34143122432232 (0.031)	|0.001	0.000	0.029|
34143144434432 (0.018)	|0.018	0.000	0.000|
Multiallelic Dprime: 0.576
BLOCK 1244.  MARKERS: 6650 6651
32 (0.488)	|0.342	0.094	0.051|
34 (0.283)	|0.187	0.051	0.045|
22 (0.228)	|0.180	0.045	0.003|
Multiallelic Dprime: 0.101
BLOCK 1245.  MARKERS: 6654 6655
24 (0.710)	|0.609	0.100|
12 (0.191)	|0.189	0.002|
14 (0.099)	|0.051	0.048|
Multiallelic Dprime: 0.259
BLOCK 1246.  MARKERS: 6656 6657
13 (0.849)	|0.454	0.271	0.124|
44 (0.150)	|0.074	0.047	0.028|
Multiallelic Dprime: 0.042
BLOCK 1247.  MARKERS: 6665 6666
21 (0.528)	|0.310	0.077	0.072	0.047	0.008|
41 (0.318)	|0.226	0.061	0.016	0.011	0.000|
23 (0.152)	|0.072	0.019	0.012	0.041	0.004|
Multiallelic Dprime: 0.185
BLOCK 1248.  MARKERS: 6669 6670 6671 6672 6673 6674
332211 (0.604)	|0.262	0.282	0.011	0.049|
132211 (0.160)	|0.153	0.006	0.002	0.000|
314233 (0.101)	|0.010	0.002	0.088	0.000|
334433 (0.098)	|0.090	0.008	0.000	0.000|
334233 (0.013)	|0.005	0.000	0.005	0.004|
Multiallelic Dprime: 0.686
BLOCK 1249.  MARKERS: 6675 6676 6677
334 (0.532)	|0.285	0.005	0.208	0.016	0.001	0.006|
312 (0.302)	|0.016	0.279	0.005	0.000	0.001	0.000|
134 (0.110)	|0.007	0.000	0.000	0.101	0.000	0.000|
332 (0.054)	|0.000	0.000	0.000	0.000	0.047	0.007|
Multiallelic Dprime: 0.905
BLOCK 1250.  MARKERS: 6679 6680 6681 6682 6683 6684 6685 6686 6687 6688 6689 6690
412114342112 (0.308)	|0.285	0.017	0.003|
434213124322 (0.283)	|0.060	0.223	0.002|
334213124124 (0.212)	|0.017	0.189	0.000|
412243142122 (0.117)	|0.112	0.004	0.000|
334213124322 (0.049)	|0.009	0.041	0.000|
334213124122 (0.013)	|0.006	0.000	0.007|
Multiallelic Dprime: 0.768
BLOCK 1251.  MARKERS: 6691 6692 6693
314 (0.498)	|0.030	0.224	0.240	0.000	0.000|
422 (0.481)	|0.262	0.031	0.002	0.165	0.014|
312 (0.012)	|0.006	0.002	0.002	0.001	0.000|
Multiallelic Dprime: 0.854
BLOCK 1252.  MARKERS: 6694 6695 6696 6697 6698 6699
334241 (0.300)	|0.268	0.033|
332441 (0.265)	|0.185	0.081|
432441 (0.243)	|0.164	0.079|
314433 (0.167)	|0.045	0.123|
312441 (0.015)	|0.003	0.012|
Multiallelic Dprime: 0.340
BLOCK 1253.  MARKERS: 6702 6703
11 (0.668)	|0.511	0.011	0.146|
43 (0.332)	|0.075	0.257	0.000|
Multiallelic Dprime: 0.757
BLOCK 1254.  MARKERS: 6704 6705 6706
342 (0.586)	|0.445	0.058	0.084|
124 (0.268)	|0.046	0.109	0.111|
344 (0.146)	|0.008	0.122	0.017|
Multiallelic Dprime: 0.600
BLOCK 1255.  MARKERS: 6707 6708
41 (0.499)	|0.293	0.109	0.093|
43 (0.289)	|0.096	0.142	0.050|
23 (0.211)	|0.057	0.109	0.047|
Multiallelic Dprime: 0.261
BLOCK 1256.  MARKERS: 6711 6712 6713
244 (0.444)	|0.046	0.268	0.122	0.003|
242 (0.359)	|0.339	0.003	0.002	0.013|
422 (0.190)	|0.169	0.004	0.011	0.006|
Multiallelic Dprime: 0.859
BLOCK 1257.  MARKERS: 6714 6715 6716
443 (0.558)	|0.185	0.144	0.121	0.101	0.006|
223 (0.274)	|0.176	0.015	0.028	0.032	0.022|
221 (0.138)	|0.077	0.043	0.020	0.000	0.000|
423 (0.022)	|0.003	0.014	0.005	0.000	0.000|
Multiallelic Dprime: 0.345
BLOCK 1258.  MARKERS: 6717 6718 6719 6720
2232 (0.440)	|0.347	0.022	0.071|
2234 (0.219)	|0.161	0.043	0.017|
2332 (0.174)	|0.080	0.068	0.027|
3212 (0.134)	|0.091	0.019	0.024|
3232 (0.028)	|0.008	0.005	0.016|
Multiallelic Dprime: 0.254
BLOCK 1259.  MARKERS: 6721 6722
21 (0.687)	|0.574	0.009	0.058	0.028|
11 (0.158)	|0.018	0.075	0.060	0.003|
13 (0.155)	|0.070	0.046	0.010	0.023|
Multiallelic Dprime: 0.556
BLOCK 1260.  MARKERS: 6723 6724 6725 6726 6727 6728 6729
4133323 (0.662)	|0.397	0.109	0.099	0.035	0.012	0.002|
2131331 (0.132)	|0.042	0.033	0.025	0.030	0.000	0.002|
2321123 (0.128)	|0.044	0.029	0.045	0.007	0.000	0.002|
2133323 (0.055)	|0.025	0.022	0.007	0.000	0.000	0.000|
Multiallelic Dprime: 0.266
BLOCK 1261.  MARKERS: 6736 6737 6738 6739 6740
34333 (0.522)	|0.396	0.091	0.034|
12111 (0.196)	|0.011	0.057	0.128|
12331 (0.178)	|0.069	0.106	0.004|
32333 (0.073)	|0.005	0.062	0.005|
34331 (0.012)	|0.005	0.000	0.007|
32331 (0.011)	|0.000	0.011	0.000|
Multiallelic Dprime: 0.560
BLOCK 1262.  MARKERS: 6741 6742
11 (0.494)	|0.255	0.130	0.109|
14 (0.327)	|0.150	0.096	0.081|
34 (0.179)	|0.086	0.063	0.030|
Multiallelic Dprime: 0.057
BLOCK 1263.  MARKERS: 6743 6744
41 (0.491)	|0.414	0.052	0.026|
21 (0.288)	|0.239	0.041	0.008|
43 (0.221)	|0.193	0.021	0.005|
Multiallelic Dprime: 0.091
BLOCK 1264.  MARKERS: 6750 6751
21 (0.846)	|0.517	0.247	0.076|
43 (0.114)	|0.017	0.019	0.074|
23 (0.039)	|0.022	0.012	0.006|
Multiallelic Dprime: 0.448
BLOCK 1265.  MARKERS: 6752 6753 6754 6755
2233 (0.556)	|0.323	0.233	0.000|
2242 (0.278)	|0.180	0.072	0.027|
4342 (0.155)	|0.004	0.087	0.058|
Multiallelic Dprime: 0.293
BLOCK 1266.  MARKERS: 6756 6757 6758 6759
3312 (0.507)	|0.269	0.172	0.066|
1134 (0.402)	|0.353	0.000	0.044|
1132 (0.086)	|0.000	0.086	0.000|
Multiallelic Dprime: 0.511
BLOCK 1267.  MARKERS: 6760 6761 6762
114 (0.622)	|0.373	0.243	0.006|
314 (0.263)	|0.160	0.009	0.094|
132 (0.109)	|0.071	0.002	0.035|
Multiallelic Dprime: 0.351
BLOCK 1268.  MARKERS: 6763 6764
44 (0.609)	|0.204	0.252	0.102	0.009	0.032|
12 (0.254)	|0.216	0.012	0.003	0.017	0.005|
42 (0.135)	|0.006	0.065	0.005	0.060	0.001|
Multiallelic Dprime: 0.533
BLOCK 1269.  MARKERS: 6765 6766 6767 6768 6769
11412 (0.426)	|0.384	0.034	0.006|
24233 (0.328)	|0.060	0.263	0.002|
11212 (0.110)	|0.108	0.001	0.000|
24232 (0.085)	|0.003	0.078	0.002|
24212 (0.038)	|0.021	0.017	0.002|
Multiallelic Dprime: 0.750
BLOCK 1270.  MARKERS: 6770 6771
13 (0.585)	|0.367	0.187	0.026|
32 (0.396)	|0.214	0.108	0.073|
33 (0.012)	|0.003	0.008	0.001|
Multiallelic Dprime: 0.144
BLOCK 1271.  MARKERS: 6773 6774 6775 6776 6777
32231 (0.588)	|0.399	0.028	0.103	0.013	0.036	0.007|
13411 (0.304)	|0.071	0.178	0.017	0.009	0.009	0.015|
13413 (0.103)	|0.024	0.004	0.000	0.048	0.010	0.016|
Multiallelic Dprime: 0.588
BLOCK 1272.  MARKERS: 6778 6779 6780 6781 6782 6783 6784
2214132 (0.500)	|0.301	0.103	0.098|
3332334 (0.210)	|0.149	0.038	0.025|
2232312 (0.120)	|0.068	0.024	0.028|
2232132 (0.070)	|0.030	0.037	0.004|
2232334 (0.055)	|0.023	0.021	0.011|
2232332 (0.038)	|0.021	0.008	0.009|
Multiallelic Dprime: 0.137
BLOCK 1273.  MARKERS: 6789 6790
41 (0.592)	|0.338	0.227	0.026|
43 (0.234)	|0.148	0.079	0.005|
21 (0.174)	|0.068	0.096	0.008|
Multiallelic Dprime: 0.118
BLOCK 1274.  MARKERS: 6791 6792 6793
443 (0.555)	|0.252	0.170	0.058	0.062|
324 (0.402)	|0.194	0.102	0.052	0.044|
323 (0.038)	|0.014	0.015	0.004	0.004|
Multiallelic Dprime: 0.056
BLOCK 1275.  MARKERS: 6800 6801 6802 6803
4234 (0.463)	|0.416	0.029	0.019|
2413 (0.290)	|0.052	0.154	0.084|
2234 (0.114)	|0.034	0.034	0.046|
2213 (0.110)	|0.094	0.003	0.011|
Multiallelic Dprime: 0.653
BLOCK 1276.  MARKERS: 6805 6806 6807
333 (0.607)	|0.274	0.102	0.018	0.174	0.025|
141 (0.224)	|0.002	0.004	0.210	0.004	0.000|
341 (0.167)	|0.003	0.140	0.003	0.019	0.000|
Multiallelic Dprime: 0.787
BLOCK 1277.  MARKERS: 6808 6809 6810 6811 6812
32412 (0.278)	|0.168	0.104	0.007|
44432 (0.248)	|0.146	0.095	0.008|
44332 (0.232)	|0.122	0.104	0.007|
32414 (0.197)	|0.012	0.038	0.146|
34432 (0.024)	|0.025	0.000	0.000|
Multiallelic Dprime: 0.366
BLOCK 1278.  MARKERS: 6813 6814
11 (0.476)	|0.351	0.018	0.050	0.052	0.002|
31 (0.354)	|0.011	0.164	0.113	0.025	0.035|
33 (0.170)	|0.028	0.125	0.002	0.013	0.002|
Multiallelic Dprime: 0.647
BLOCK 1279.  MARKERS: 6815 6816 6817 6818 6819 6820
311242 (0.391)	|0.392	0.000|
311444 (0.306)	|0.198	0.109|
132422 (0.165)	|0.004	0.161|
311422 (0.091)	|0.000	0.090|
311442 (0.039)	|0.000	0.038|
Multiallelic Dprime: 0.720
BLOCK 1280.  MARKERS: 6821 6822
33 (0.597)	|0.374	0.158	0.065|
11 (0.402)	|0.221	0.099	0.081|
Multiallelic Dprime: 0.093
BLOCK 1281.  MARKERS: 6824 6825
32 (0.597)	|0.416	0.120	0.045	0.012|
12 (0.257)	|0.156	0.059	0.019	0.021|
14 (0.146)	|0.095	0.032	0.014	0.005|
Multiallelic Dprime: 0.082
BLOCK 1282.  MARKERS: 6829 6830 6831
234 (0.667)	|0.288	0.262	0.114|
413 (0.211)	|0.117	0.045	0.049|
414 (0.078)	|0.043	0.027	0.008|
434 (0.038)	|0.011	0.025	0.002|
Multiallelic Dprime: 0.164
BLOCK 1283.  MARKERS: 6832 6833 6834
411 (0.462)	|0.409	0.000	0.053|
431 (0.361)	|0.011	0.322	0.028|
133 (0.174)	|0.127	0.048	0.000|
Multiallelic Dprime: 0.743
BLOCK 1284.  MARKERS: 6835 6836
31 (0.548)	|0.402	0.126	0.019|
23 (0.372)	|0.060	0.095	0.209|
21 (0.080)	|0.007	0.055	0.009|
Multiallelic Dprime: 0.570
BLOCK 1285.  MARKERS: 6837 6838 6839 6840 6841
24244 (0.467)	|0.389	0.021	0.043	0.013|
44444 (0.276)	|0.093	0.025	0.122	0.035|
21222 (0.237)	|0.023	0.197	0.010	0.002|
Multiallelic Dprime: 0.637
BLOCK 1286.  MARKERS: 6843 6844 6845 6846 6847
21333 (0.511)	|0.232	0.170	0.102|
12211 (0.246)	|0.130	0.066	0.048|
22211 (0.179)	|0.077	0.041	0.052|
22213 (0.055)	|0.037	0.017	0.000|
Multiallelic Dprime: 0.103
BLOCK 1287.  MARKERS: 6849 6850 6851 6852 6853 6854 6855
2313322 (0.479)	|0.290	0.149	0.039|
4234144 (0.296)	|0.143	0.082	0.069|
2334142 (0.204)	|0.033	0.158	0.013|
Multiallelic Dprime: 0.308
BLOCK 1288.  MARKERS: 6856 6857
31 (0.473)	|0.000	0.215	0.126	0.131|
21 (0.402)	|0.390	0.000	0.000	0.000|
23 (0.124)	|0.000	0.123	0.004	0.000|
Multiallelic Dprime: 0.877
BLOCK 1289.  MARKERS: 6859 6860 6861 6862
4331 (0.391)	|0.387	0.000	0.000	0.003|
2131 (0.337)	|0.000	0.192	0.146	0.000|
2331 (0.131)	|0.076	0.000	0.000	0.053|
2324 (0.131)	|0.000	0.131	0.000	0.000|
Multiallelic Dprime: 0.878
BLOCK 1290.  MARKERS: 6863 6864 6865 6866
4212 (0.462)	|0.386	0.007	0.068|
2422 (0.330)	|0.135	0.195	0.000|
2221 (0.150)	|0.012	0.004	0.134|
4222 (0.056)	|0.055	0.000	0.000|
Multiallelic Dprime: 0.654
BLOCK 1291.  MARKERS: 6867 6868 6869 6870 6871
11123 (0.587)	|0.514	0.000	0.000	0.045	0.014	0.000|
13344 (0.208)	|0.000	0.000	0.184	0.000	0.000	0.013|
33344 (0.202)	|0.000	0.200	0.000	0.000	0.000	0.000|
Multiallelic Dprime: 1.000
BLOCK 1292.  MARKERS: 6872 6873 6874 6875 6876 6877 6878 6879 6880 6881 6882
12322341343 (0.516)	|0.269	0.157	0.091|
14124122443 (0.200)	|0.075	0.025	0.100|
34344141331 (0.184)	|0.034	0.114	0.034|
12324341343 (0.046)	|0.004	0.033	0.008|
12322321343 (0.015)	|0.010	0.004	0.000|
34344341343 (0.013)	|0.011	0.002	0.000|
Multiallelic Dprime: 0.315
BLOCK 1293.  MARKERS: 6887 6888
31 (0.413)	|0.321	0.028	0.064|
11 (0.346)	|0.280	0.055	0.011|
33 (0.237)	|0.023	0.205	0.004|
Multiallelic Dprime: 0.584
BLOCK 1294.  MARKERS: 6890 6891
34 (0.625)	|0.375	0.173	0.077|
12 (0.290)	|0.135	0.117	0.039|
14 (0.079)	|0.032	0.036	0.011|
Multiallelic Dprime: 0.145
BLOCK 1295.  MARKERS: 6893 6894
11 (0.542)	|0.292	0.136	0.114|
13 (0.331)	|0.287	0.042	0.000|
33 (0.127)	|0.101	0.027	0.000|
Multiallelic Dprime: 0.531
BLOCK 1296.  MARKERS: 6895 6896 6897
424 (0.678)	|0.628	0.049|
144 (0.203)	|0.008	0.195|
422 (0.114)	|0.000	0.113|
Multiallelic Dprime: 0.961
BLOCK 1297.  MARKERS: 6898 6899
11 (0.641)	|0.469	0.064	0.110|
23 (0.357)	|0.059	0.184	0.114|
Multiallelic Dprime: 0.564
BLOCK 1298.  MARKERS: 6900 6901
21 (0.526)	|0.274	0.178	0.076	0.000	0.000|
41 (0.249)	|0.008	0.109	0.121	0.006	0.002|
23 (0.225)	|0.046	0.022	0.011	0.132	0.012|
Multiallelic Dprime: 0.528
BLOCK 1299.  MARKERS: 6902 6903 6904 6905
3412 (0.328)	|0.144	0.083	0.101|
3232 (0.308)	|0.146	0.130	0.032|
3414 (0.208)	|0.191	0.016	0.000|
1412 (0.138)	|0.118	0.016	0.004|
3432 (0.014)	|0.014	0.000	0.000|
Multiallelic Dprime: 0.433
BLOCK 1300.  MARKERS: 6907 6908
34 (0.616)	|0.337	0.234	0.038	0.004|
32 (0.244)	|0.114	0.044	0.081	0.003|
24 (0.139)	|0.093	0.034	0.005	0.005|
Multiallelic Dprime: 0.223
BLOCK 1301.  MARKERS: 6910 6911 6912
142 (0.545)	|0.208	0.202	0.135|
434 (0.312)	|0.102	0.096	0.113|
134 (0.124)	|0.059	0.043	0.022|
144 (0.012)	|0.005	0.003	0.004|
Multiallelic Dprime: 0.097
BLOCK 1302.  MARKERS: 6914 6915
12 (0.381)	|0.367	0.008	0.006|
32 (0.344)	|0.027	0.156	0.160|
33 (0.275)	|0.255	0.019	0.001|
Multiallelic Dprime: 0.855
BLOCK 1303.  MARKERS: 6916 6917
21 (0.647)	|0.069	0.322	0.258|
22 (0.183)	|0.178	0.000	0.006|
41 (0.170)	|0.168	0.000	0.000|
Multiallelic Dprime: 0.970
BLOCK 1304.  MARKERS: 6918 6919
12 (0.414)	|0.329	0.075	0.011|
14 (0.321)	|0.262	0.055	0.005|
32 (0.265)	|0.202	0.059	0.004|
Multiallelic Dprime: 0.056
BLOCK 1305.  MARKERS: 6921 6922
14 (0.793)	|0.621	0.172|
42 (0.188)	|0.142	0.044|
12 (0.019)	|0.013	0.006|
Multiallelic Dprime: 0.027
BLOCK 1306.  MARKERS: 6925 6926 6927
413 (0.776)	|0.420	0.158	0.090	0.107|
231 (0.222)	|0.070	0.099	0.041	0.011|
Multiallelic Dprime: 0.323
BLOCK 1307.  MARKERS: 6928 6929 6930
414 (0.491)	|0.236	0.150	0.055	0.037	0.008|
334 (0.259)	|0.116	0.082	0.035	0.023	0.003|
314 (0.130)	|0.060	0.036	0.019	0.014	0.000|
312 (0.118)	|0.068	0.023	0.014	0.010	0.001|
Multiallelic Dprime: 0.062
BLOCK 1308.  MARKERS: 6935 6936 6937 6938 6939 6940
441431 (0.480)	|0.115	0.335	0.027	0.003|
423212 (0.293)	|0.228	0.024	0.030	0.010|
123212 (0.122)	|0.115	0.003	0.005	0.000|
423412 (0.084)	|0.007	0.000	0.077	0.000|
441412 (0.012)	|0.002	0.000	0.010	0.000|
Multiallelic Dprime: 0.688
BLOCK 1309.  MARKERS: 6942 6943 6944 6945
1222 (0.470)	|0.261	0.142	0.032	0.034|
4334 (0.363)	|0.161	0.161	0.012	0.029|
1232 (0.154)	|0.032	0.024	0.083	0.015|
4232 (0.013)	|0.002	0.006	0.000	0.005|
Multiallelic Dprime: 0.236
BLOCK 1310.  MARKERS: 6946 6947 6948
311 (0.457)	|0.426	0.000	0.000	0.000	0.030|
213 (0.332)	|0.073	0.256	0.000	0.000	0.000|
231 (0.128)	|0.001	0.000	0.031	0.095	0.000|
211 (0.083)	|0.000	0.000	0.075	0.000	0.000|
Multiallelic Dprime: 0.883
BLOCK 1311.  MARKERS: 6949 6950 6951 6952 6953 6954 6955 6956
22422223 (0.501)	|0.499	0.000	0.001|
44244141 (0.256)	|0.000	0.256	0.000|
22424223 (0.106)	|0.000	0.000	0.106|
24224241 (0.095)	|0.000	0.000	0.094|
22422221 (0.030)	|0.000	0.030	0.000|
Multiallelic Dprime: 0.999
BLOCK 1312.  MARKERS: 6957 6958
42 (0.502)	|0.461	0.038	0.002|
34 (0.290)	|0.265	0.021	0.004|
44 (0.208)	|0.039	0.088	0.080|
Multiallelic Dprime: 0.664
BLOCK 1313.  MARKERS: 6960 6961
44 (0.765)	|0.333	0.192	0.149	0.086|
11 (0.148)	|0.052	0.034	0.028	0.034|
41 (0.087)	|0.043	0.016	0.025	0.003|
Multiallelic Dprime: 0.092
BLOCK 1314.  MARKERS: 6962 6963 6964
232 (0.428)	|0.320	0.087	0.018|
231 (0.242)	|0.146	0.076	0.018|
431 (0.203)	|0.144	0.054	0.004|
212 (0.123)	|0.090	0.024	0.008|
Multiallelic Dprime: 0.123
BLOCK 1315.  MARKERS: 6965 6966
23 (0.705)	|0.319	0.294	0.019	0.060	0.007|
11 (0.240)	|0.029	0.004	0.196	0.000	0.004|
21 (0.049)	|0.000	0.041	0.009	0.000	0.000|
Multiallelic Dprime: 0.728
BLOCK 1316.  MARKERS: 6967 6968 6969 6970 6971 6972 6973 6974 6975
241334112 (0.353)	|0.195	0.009	0.026	0.110	0.003	0.004	0.001|
241334332 (0.339)	|0.065	0.014	0.128	0.009	0.062	0.052	0.005|
313412114 (0.222)	|0.008	0.185	0.004	0.003	0.009	0.000	0.008|
241334132 (0.060)	|0.015	0.000	0.008	0.000	0.035	0.000	0.000|
241312114 (0.011)	|0.005	0.006	0.000	0.000	0.000	0.000	0.000|
Multiallelic Dprime: 0.685
BLOCK 1317.  MARKERS: 6976 6977 6978 6979 6980 6981 6982 6983 6984 6985 6986
12323211344 (0.294)	|0.200	0.032	0.062	0.002|
31141443344 (0.218)	|0.017	0.191	0.005	0.003|
11141441122 (0.164)	|0.155	0.007	0.000	0.000|
11141441344 (0.121)	|0.003	0.003	0.007	0.104|
11141441144 (0.111)	|0.039	0.010	0.059	0.003|
11141441322 (0.058)	|0.059	0.000	0.000	0.000|
11143211344 (0.014)	|0.014	0.000	0.000	0.000|
Multiallelic Dprime: 0.708
BLOCK 1318.  MARKERS: 6987 6988 6989
344 (0.496)	|0.229	0.248	0.021|
341 (0.247)	|0.111	0.029	0.106|
444 (0.137)	|0.058	0.059	0.020|
424 (0.117)	|0.004	0.015	0.098|
Multiallelic Dprime: 0.396
BLOCK 1319.  MARKERS: 6990 6991
34 (0.402)	|0.338	0.063|
43 (0.353)	|0.240	0.114|
44 (0.245)	|0.216	0.029|
Multiallelic Dprime: 0.307
BLOCK 1320.  MARKERS: 6994 6995
32 (0.794)	|0.322	0.298	0.174|
11 (0.206)	|0.074	0.065	0.068|
Multiallelic Dprime: 0.114
BLOCK 1321.  MARKERS: 6997 6998
31 (0.395)	|0.222	0.102	0.072|
33 (0.363)	|0.137	0.175	0.051|
21 (0.242)	|0.109	0.079	0.054|
Multiallelic Dprime: 0.159
BLOCK 1322.  MARKERS: 6999 7000
13 (0.468)	|0.389	0.078|
33 (0.355)	|0.031	0.322|
31 (0.177)	|0.126	0.050|
Multiallelic Dprime: 0.658
BLOCK 1323.  MARKERS: 7001 7002
34 (0.545)	|0.281	0.204	0.060|
12 (0.449)	|0.262	0.144	0.042|
Multiallelic Dprime: 0.083
BLOCK 1324.  MARKERS: 7004 7005 7006
112 (0.544)	|0.379	0.012	0.130	0.019|
114 (0.352)	|0.073	0.266	0.000	0.012|
322 (0.103)	|0.056	0.002	0.003	0.043|
Multiallelic Dprime: 0.660
BLOCK 1325.  MARKERS: 7007 7008 7009
213 (0.508)	|0.270	0.107	0.067	0.048	0.006	0.005|
221 (0.279)	|0.171	0.063	0.013	0.019	0.004	0.002|
413 (0.132)	|0.073	0.027	0.022	0.006	0.000	0.004|
211 (0.074)	|0.035	0.020	0.003	0.013	0.000	0.000|
Multiallelic Dprime: 0.114
BLOCK 1326.  MARKERS: 7010 7011 7012 7013 7014 7015 7016 7017 7018 7019 7020
24332231241 (0.554)	|0.431	0.104	0.007|
32221123221 (0.217)	|0.205	0.008	0.004|
32221123423 (0.107)	|0.036	0.068	0.002|
24331231241 (0.086)	|0.070	0.011	0.003|
32322231423 (0.011)	|0.008	0.003	0.000|
32221123241 (0.010)	|0.001	0.009	0.000|
Multiallelic Dprime: 0.314
BLOCK 1327.  MARKERS: 7021 7022 7023 7024
4433 (0.766)	|0.494	0.158	0.051	0.032	0.024|
2221 (0.204)	|0.053	0.145	0.000	0.003	0.002|
4421 (0.016)	|0.014	0.000	0.000	0.002	0.000|
Multiallelic Dprime: 0.534
BLOCK 1328.  MARKERS: 7026 7027 7028 7029 7030
44224 (0.570)	|0.496	0.073|
22442 (0.304)	|0.303	0.001|
24442 (0.054)	|0.053	0.000|
44242 (0.037)	|0.000	0.037|
44442 (0.027)	|0.028	0.000|
Multiallelic Dprime: 0.529
BLOCK 1329.  MARKERS: 7031 7032 7033
112 (0.881)	|0.334	0.177	0.199	0.122	0.043|
334 (0.114)	|0.039	0.033	0.006	0.005	0.029|
Multiallelic Dprime: 0.311
BLOCK 1330.  MARKERS: 7037 7038 7039 7040 7041
22132 (0.375)	|0.356	0.000	0.017|
24342 (0.210)	|0.000	0.004	0.206|
44342 (0.205)	|0.019	0.185	0.002|
44343 (0.128)	|0.000	0.128	0.000|
22142 (0.073)	|0.044	0.019	0.011|
Multiallelic Dprime: 0.881
BLOCK 1331.  MARKERS: 7043 7044
14 (0.427)	|0.198	0.182	0.047|
13 (0.336)	|0.271	0.057	0.006|
34 (0.237)	|0.204	0.031	0.003|
Multiallelic Dprime: 0.479
BLOCK 1332.  MARKERS: 7047 7048 7049
412 (0.673)	|0.224	0.144	0.278	0.014|
234 (0.270)	|0.162	0.107	0.000	0.000|
434 (0.055)	|0.000	0.055	0.000	0.000|
Multiallelic Dprime: 0.493
BLOCK 1333.  MARKERS: 7050 7051 7052 7053 7054 7055 7056 7057
32331422 (0.386)	|0.365	0.017	0.005|
32334224 (0.307)	|0.117	0.171	0.017|
14144242 (0.278)	|0.066	0.028	0.183|
32331224 (0.014)	|0.014	0.000	0.000|
Multiallelic Dprime: 0.685
BLOCK 1334.  MARKERS: 7058 7059
31 (0.575)	|0.430	0.111	0.033|
33 (0.219)	|0.201	0.008	0.010|
11 (0.207)	|0.178	0.029	0.000|
Multiallelic Dprime: 0.432
BLOCK 1335.  MARKERS: 7060 7061
11 (0.809)	|0.428	0.261	0.097	0.020|
32 (0.148)	|0.106	0.010	0.031	0.000|
12 (0.043)	|0.010	0.017	0.012	0.004|
Multiallelic Dprime: 0.282
BLOCK 1336.  MARKERS: 7062 7063 7064 7065 7066
22221 (0.542)	|0.455	0.088|
42222 (0.288)	|0.285	0.003|
24431 (0.140)	|0.099	0.041|
22222 (0.024)	|0.024	0.000|
Multiallelic Dprime: 0.463
BLOCK 1337.  MARKERS: 7067 7068
31 (0.869)	|0.612	0.215	0.037|
13 (0.131)	|0.079	0.051	0.002|
Multiallelic Dprime: 0.163
BLOCK 1338.  MARKERS: 7072 7073
12 (0.690)	|0.389	0.299|
34 (0.266)	|0.156	0.107|
14 (0.040)	|0.038	0.002|
Multiallelic Dprime: 0.128
BLOCK 1339.  MARKERS: 7074 7075
41 (0.586)	|0.341	0.189	0.026	0.026|
23 (0.408)	|0.239	0.061	0.081	0.027|
Multiallelic Dprime: 0.176
BLOCK 1340.  MARKERS: 7076 7077 7078 7079
1213 (0.580)	|0.317	0.155	0.100|
3431 (0.252)	|0.177	0.039	0.030|
3213 (0.110)	|0.075	0.014	0.021|
3433 (0.054)	|0.031	0.015	0.005|
Multiallelic Dprime: 0.223
BLOCK 1341.  MARKERS: 7080 7081 7082
212 (0.602)	|0.275	0.000	0.212	0.116|
322 (0.223)	|0.000	0.217	0.003	0.000|
211 (0.157)	|0.132	0.000	0.000	0.024|
Multiallelic Dprime: 0.698
BLOCK 1342.  MARKERS: 7083 7084 7085
231 (0.421)	|0.003	0.206	0.089	0.125|
431 (0.222)	|0.214	0.007	0.000	0.000|
223 (0.214)	|0.190	0.022	0.000	0.000|
221 (0.140)	|0.000	0.000	0.098	0.040|
Multiallelic Dprime: 0.794
BLOCK 1343.  MARKERS: 7086 7087 7088
142 (0.410)	|0.200	0.099	0.110|
122 (0.234)	|0.037	0.170	0.027|
324 (0.187)	|0.172	0.000	0.015|
322 (0.165)	|0.046	0.105	0.015|
Multiallelic Dprime: 0.455
BLOCK 1344.  MARKERS: 7089 7090
13 (0.458)	|0.148	0.189	0.120|
11 (0.375)	|0.370	0.005	0.000|
33 (0.167)	|0.166	0.000	0.001|
Multiallelic Dprime: 0.964
BLOCK 1345.  MARKERS: 7091 7092
13 (0.682)	|0.303	0.374|
11 (0.197)	|0.158	0.038|
21 (0.121)	|0.071	0.050|
Multiallelic Dprime: 0.404
BLOCK 1346.  MARKERS: 7095 7096 7097
313 (0.532)	|0.519	0.004	0.001	0.009|
131 (0.462)	|0.106	0.185	0.131	0.041|
Multiallelic Dprime: 0.930
BLOCK 1347.  MARKERS: 7098 7099 7100 7101
3233 (0.623)	|0.185	0.135	0.157	0.078	0.058|
3442 (0.191)	|0.110	0.037	0.017	0.024	0.000|
1242 (0.132)	|0.046	0.015	0.009	0.058	0.004|
3242 (0.053)	|0.007	0.031	0.000	0.002	0.003|
Multiallelic Dprime: 0.306
BLOCK 1348.  MARKERS: 7102 7103 7104 7105 7106 7107
222341 (0.349)	|0.244	0.067	0.021	0.016|
242141 (0.217)	|0.131	0.063	0.010	0.006|
424323 (0.184)	|0.131	0.047	0.004	0.003|
224341 (0.161)	|0.137	0.020	0.000	0.003|
424321 (0.064)	|0.032	0.025	0.005	0.002|
Multiallelic Dprime: 0.162
BLOCK 1349.  MARKERS: 7109 7110 7111 7112
2412 (0.688)	|0.538	0.138	0.012|
4244 (0.231)	|0.163	0.064	0.005|
2444 (0.037)	|0.029	0.007	0.002|
2442 (0.031)	|0.031	0.000	0.000|
Multiallelic Dprime: 0.090
BLOCK 1350.  MARKERS: 7113 7114
13 (0.768)	|0.614	0.100	0.056|
31 (0.212)	|0.114	0.057	0.040|
33 (0.019)	|0.004	0.014	0.000|
Multiallelic Dprime: 0.284
BLOCK 1351.  MARKERS: 7116 7117
11 (0.732)	|0.391	0.302	0.039|
33 (0.172)	|0.096	0.005	0.069|
31 (0.097)	|0.045	0.003	0.048|
Multiallelic Dprime: 0.384
BLOCK 1352.  MARKERS: 7118 7119
12 (0.532)	|0.405	0.119	0.008|
14 (0.309)	|0.296	0.011	0.003|
42 (0.156)	|0.105	0.051	0.000|
Multiallelic Dprime: 0.416
BLOCK 1353.  MARKERS: 7121 7122
23 (0.806)	|0.550	0.149	0.086|
31 (0.182)	|0.149	0.015	0.015|
21 (0.011)	|0.005	0.003	0.002|
Multiallelic Dprime: 0.352
BLOCK 1354.  MARKERS: 7124 7125 7126 7127 7128
31344 (0.705)	|0.353	0.262	0.090|
13114 (0.167)	|0.058	0.099	0.010|
13112 (0.103)	|0.037	0.055	0.011|
Multiallelic Dprime: 0.254
BLOCK 1355.  MARKERS: 7129 7130
42 (0.455)	|0.366	0.046	0.036	0.005|
44 (0.428)	|0.131	0.263	0.018	0.015|
12 (0.117)	|0.016	0.077	0.018	0.003|
Multiallelic Dprime: 0.528
BLOCK 1356.  MARKERS: 7131 7132 7133 7134
1122 (0.513)	|0.245	0.263	0.004|
3344 (0.386)	|0.277	0.082	0.026|
3122 (0.072)	|0.048	0.018	0.006|
3322 (0.021)	|0.013	0.004	0.005|
Multiallelic Dprime: 0.344
BLOCK 1357.  MARKERS: 7137 7138
24 (0.587)	|0.317	0.199	0.058|
42 (0.370)	|0.213	0.121	0.029|
44 (0.040)	|0.022	0.013	0.004|
Multiallelic Dprime: 0.047
BLOCK 1358.  MARKERS: 7140 7141 7142 7143 7144
31214 (0.553)	|0.246	0.221	0.085|
13432 (0.334)	|0.111	0.108	0.116|
33432 (0.091)	|0.015	0.030	0.047|
Multiallelic Dprime: 0.209
BLOCK 1359.  MARKERS: 7145 7146
42 (0.378)	|0.228	0.100	0.024	0.019|
24 (0.366)	|0.162	0.137	0.050	0.014|
22 (0.257)	|0.135	0.068	0.030	0.023|
Multiallelic Dprime: 0.141
BLOCK 1360.  MARKERS: 7147 7148 7149
411 (0.525)	|0.086	0.328	0.111|
242 (0.305)	|0.286	0.020	0.000|
211 (0.103)	|0.032	0.071	0.000|
241 (0.056)	|0.056	0.000	0.000|
Multiallelic Dprime: 0.716
BLOCK 1361.  MARKERS: 7151 7152 7153
443 (0.466)	|0.144	0.318	0.006|
221 (0.423)	|0.362	0.058	0.000|
243 (0.111)	|0.002	0.014	0.094|
Multiallelic Dprime: 0.652
BLOCK 1362.  MARKERS: 7154 7155 7156
241 (0.507)	|0.445	0.012	0.051|
221 (0.390)	|0.061	0.270	0.058|
423 (0.101)	|0.045	0.004	0.052|
Multiallelic Dprime: 0.672
BLOCK 1363.  MARKERS: 7157 7158
34 (0.552)	|0.391	0.084	0.073|
14 (0.285)	|0.104	0.150	0.031|
13 (0.162)	|0.125	0.037	0.000|
Multiallelic Dprime: 0.335
BLOCK 1364.  MARKERS: 7159 7160 7161
312 (0.619)	|0.365	0.180	0.060	0.017|
142 (0.272)	|0.060	0.029	0.133	0.048|
341 (0.104)	|0.007	0.016	0.006	0.074|
Multiallelic Dprime: 0.552
BLOCK 1365.  MARKERS: 7163 7164 7165
213 (0.432)	|0.437	0.000	0.000|
234 (0.225)	|0.223	0.000	0.000|
233 (0.204)	|0.031	0.165	0.000|
433 (0.140)	|0.093	0.000	0.048|
Multiallelic Dprime: 0.876
BLOCK 1366.  MARKERS: 7166 7167
41 (0.782)	|0.579	0.197	0.007|
22 (0.166)	|0.147	0.019	0.000|
21 (0.048)	|0.006	0.002	0.041|
Multiallelic Dprime: 0.279
BLOCK 1367.  MARKERS: 7168 7169 7170 7171
1412 (0.733)	|0.181	0.254	0.181	0.094	0.006	0.004|
2234 (0.218)	|0.097	0.000	0.016	0.009	0.081	0.007|
1234 (0.048)	|0.000	0.000	0.047	0.000	0.000	0.000|
Multiallelic Dprime: 0.530
BLOCK 1368.  MARKERS: 7172 7173 7174 7175 7176 7177 7178 7179
33343431 (0.277)	|0.000	0.271	0.002|
11234231 (0.254)	|0.000	0.000	0.250|
31233421 (0.243)	|0.243	0.000	0.000|
33343433 (0.104)	|0.102	0.000	0.000|
31234421 (0.088)	|0.088	0.000	0.000|
31234231 (0.011)	|0.000	0.000	0.011|
Multiallelic Dprime: 0.998
BLOCK 1369.  MARKERS: 7180 7181 7182
444 (0.450)	|0.369	0.083|
122 (0.279)	|0.249	0.030|
144 (0.262)	|0.232	0.030|
Multiallelic Dprime: 0.226
BLOCK 1370.  MARKERS: 7186 7187 7188 7189 7190
21113 (0.854)	|0.533	0.311|
43431 (0.145)	|0.082	0.061|
Multiallelic Dprime: 0.080
BLOCK 1371.  MARKERS: 7195 7196 7197
223 (0.617)	|0.383	0.230|
442 (0.372)	|0.232	0.137|
Multiallelic Dprime: 0.005
BLOCK 1372.  MARKERS: 7198 7199
12 (0.624)	|0.312	0.226	0.085|
34 (0.369)	|0.244	0.007	0.119|
Multiallelic Dprime: 0.413
BLOCK 1373.  MARKERS: 7201 7202
42 (0.560)	|0.421	0.139|
44 (0.233)	|0.188	0.044|
22 (0.207)	|0.095	0.112|
Multiallelic Dprime: 0.244
BLOCK 1374.  MARKERS: 7204 7205
22 (0.705)	|0.462	0.233|
44 (0.295)	|0.197	0.095|
Multiallelic Dprime: 0.023
BLOCK 1375.  MARKERS: 7207 7208 7209
112 (0.659)	|0.259	0.264	0.136|
334 (0.328)	|0.144	0.137	0.048|
Multiallelic Dprime: 0.068
BLOCK 1376.  MARKERS: 7214 7215
23 (0.409)	|0.146	0.025	0.090	0.091	0.054|
33 (0.407)	|0.067	0.219	0.063	0.038	0.021|
21 (0.184)	|0.133	0.022	0.017	0.005	0.007|
Multiallelic Dprime: 0.434
BLOCK 1377.  MARKERS: 7217 7218 7219 7220
3123 (0.345)	|0.229	0.116|
3122 (0.265)	|0.179	0.085|
1323 (0.167)	|0.119	0.048|
3313 (0.137)	|0.106	0.031|
3323 (0.083)	|0.062	0.021|
Multiallelic Dprime: 0.084
BLOCK 1378.  MARKERS: 7222 7223
24 (0.698)	|0.449	0.118	0.093	0.035|
32 (0.302)	|0.189	0.067	0.027	0.017|
Multiallelic Dprime: 0.059
BLOCK 1379.  MARKERS: 7230 7231 7232
133 (0.638)	|0.519	0.057	0.062|
311 (0.184)	|0.075	0.090	0.018|
333 (0.120)	|0.094	0.007	0.020|
313 (0.052)	|0.041	0.002	0.009|
Multiallelic Dprime: 0.311
BLOCK 1380.  MARKERS: 7234 7235 7236 7237
1444 (0.729)	|0.664	0.065|
1442 (0.160)	|0.161	0.000|
2232 (0.109)	|0.073	0.036|
Multiallelic Dprime: 0.278
BLOCK 1381.  MARKERS: 7241 7242
43 (0.900)	|0.411	0.173	0.129	0.092	0.093|
21 (0.100)	|0.027	0.052	0.003	0.018	0.000|
Multiallelic Dprime: 0.460
BLOCK 1382.  MARKERS: 7244 7245 7246 7247 7248
42421 (0.438)	|0.382	0.001	0.044	0.000|
34313 (0.225)	|0.000	0.221	0.000	0.000|
32313 (0.132)	|0.000	0.001	0.131	0.000|
32323 (0.110)	|0.000	0.006	0.085	0.018|
42423 (0.093)	|0.000	0.089	0.001	0.003|
Multiallelic Dprime: 0.932
BLOCK 1383.  MARKERS: 7249 7250 7251 7252 7253
44244 (0.384)	|0.011	0.375	0.003|
22123 (0.320)	|0.293	0.019	0.010|
42123 (0.261)	|0.159	0.008	0.095|
42244 (0.021)	|0.000	0.004	0.015|
Multiallelic Dprime: 0.809
BLOCK 1384.  MARKERS: 7254 7255
34 (0.462)	|0.210	0.123	0.130|
12 (0.412)	|0.274	0.071	0.067|
32 (0.125)	|0.042	0.044	0.039|
Multiallelic Dprime: 0.213
BLOCK 1385.  MARKERS: 7257 7258
41 (0.526)	|0.388	0.138|
23 (0.239)	|0.178	0.061|
43 (0.235)	|0.174	0.061|
Multiallelic Dprime: 0.008
BLOCK 1386.  MARKERS: 7262 7263
33 (0.740)	|0.490	0.124	0.107	0.020|
11 (0.260)	|0.180	0.038	0.036	0.006|
Multiallelic Dprime: 0.072
BLOCK 1387.  MARKERS: 7269 7270 7271
432 (0.670)	|0.304	0.279	0.076	0.003	0.000|
114 (0.161)	|0.123	0.012	0.012	0.000	0.011|
112 (0.144)	|0.117	0.020	0.000	0.000	0.000|
412 (0.025)	|0.001	0.000	0.001	0.022	0.000|
Multiallelic Dprime: 0.576
BLOCK 1388.  MARKERS: 7272 7273 7274 7275 7276 7277
323241 (0.546)	|0.256	0.145	0.118	0.002	0.024|
141323 (0.311)	|0.209	0.074	0.018	0.008	0.005|
123223 (0.090)	|0.056	0.016	0.003	0.010	0.002|
121323 (0.026)	|0.006	0.000	0.000	0.018	0.000|
141341 (0.012)	|0.010	0.002	0.000	0.000	0.000|
Multiallelic Dprime: 0.298
BLOCK 1389.  MARKERS: 7278 7279 7280 7281 7282 7283
421313 (0.548)	|0.505	0.039|
421111 (0.240)	|0.184	0.054|
243333 (0.139)	|0.034	0.104|
421333 (0.038)	|0.038	0.001|
421311 (0.034)	|0.031	0.003|
Multiallelic Dprime: 0.513
BLOCK 1390.  MARKERS: 7286 7287
43 (0.790)	|0.665	0.121|
21 (0.201)	|0.171	0.031|
Multiallelic Dprime: 0.006
BLOCK 1391.  MARKERS: 7290 7291
32 (0.842)	|0.394	0.266	0.181|
14 (0.154)	|0.075	0.055	0.024|
Multiallelic Dprime: 0.085
BLOCK 1392.  MARKERS: 7292 7293 7294
112 (0.472)	|0.224	0.132	0.118|
134 (0.323)	|0.159	0.098	0.064|
212 (0.204)	|0.094	0.051	0.057|
Multiallelic Dprime: 0.042
BLOCK 1393.  MARKERS: 7299 7300
33 (0.478)	|0.300	0.173	0.004|
41 (0.281)	|0.211	0.067	0.002|
43 (0.239)	|0.149	0.086	0.005|
Multiallelic Dprime: 0.136
BLOCK 1394.  MARKERS: 7303 7304
24 (0.661)	|0.451	0.206	0.006|
42 (0.326)	|0.000	0.213	0.112|
44 (0.011)	|0.005	0.006	0.000|
Multiallelic Dprime: 0.720
BLOCK 1395.  MARKERS: 7305 7306
13 (0.457)	|0.166	0.217	0.002	0.046	0.018	0.001|
23 (0.425)	|0.144	0.072	0.172	0.004	0.009	0.017|
12 (0.118)	|0.003	0.004	0.005	0.063	0.044	0.000|
Multiallelic Dprime: 0.503
BLOCK 1396.  MARKERS: 7308 7309 7310 7311 7312 7313
331144 (0.313)	|0.265	0.040	0.008|
113323 (0.294)	|0.052	0.226	0.016|
311123 (0.179)	|0.098	0.011	0.071|
331123 (0.113)	|0.087	0.026	0.000|
313323 (0.070)	|0.001	0.011	0.058|
311144 (0.018)	|0.018	0.000	0.000|
Multiallelic Dprime: 0.603
BLOCK 1397.  MARKERS: 7316 7317 7318
242 (0.531)	|0.274	0.214	0.044|
221 (0.314)	|0.257	0.054	0.004|
441 (0.154)	|0.088	0.061	0.005|
Multiallelic Dprime: 0.341
BLOCK 1398.  MARKERS: 7320 7321
22 (0.617)	|0.604	0.004	0.000	0.005|
14 (0.329)	|0.000	0.187	0.086	0.057|
12 (0.054)	|0.000	0.053	0.000	0.000|
Multiallelic Dprime: 0.961
BLOCK 1399.  MARKERS: 7322 7323 7324
212 (0.604)	|0.389	0.209	0.003|
334 (0.243)	|0.120	0.105	0.012|
332 (0.087)	|0.047	0.040	0.000|
312 (0.063)	|0.028	0.035	0.000|
Multiallelic Dprime: 0.146
BLOCK 1400.  MARKERS: 7326 7327
13 (0.587)	|0.323	0.098	0.166|
31 (0.389)	|0.201	0.143	0.045|
11 (0.015)	|0.011	0.004	0.000|
Multiallelic Dprime: 0.201
BLOCK 1401.  MARKERS: 7329 7330
14 (0.543)	|0.387	0.070	0.086|
13 (0.245)	|0.221	0.010	0.014|
33 (0.212)	|0.045	0.166	0.000|
Multiallelic Dprime: 0.487
BLOCK 1402.  MARKERS: 7331 7332
12 (0.653)	|0.238	0.341	0.073|
32 (0.246)	|0.187	0.049	0.007|
14 (0.101)	|0.047	0.042	0.012|
Multiallelic Dprime: 0.395
BLOCK 1403.  MARKERS: 7335 7336 7337
131 (0.472)	|0.456	0.015|
243 (0.433)	|0.145	0.286|
241 (0.091)	|0.083	0.008|
Multiallelic Dprime: 0.866
BLOCK 1404.  MARKERS: 7338 7339
12 (0.686)	|0.407	0.198	0.081|
34 (0.311)	|0.101	0.136	0.075|
Multiallelic Dprime: 0.275
BLOCK 1405.  MARKERS: 7340 7341
32 (0.507)	|0.472	0.004	0.009	0.000	0.017|
33 (0.337)	|0.016	0.117	0.093	0.105	0.000|
43 (0.156)	|0.026	0.121	0.007	0.000	0.000|
Multiallelic Dprime: 0.821
BLOCK 1406.  MARKERS: 7342 7343 7344 7345
4331 (0.513)	|0.510	0.003|
2123 (0.241)	|0.000	0.241|
2133 (0.109)	|0.108	0.000|
2333 (0.105)	|0.105	0.000|
4333 (0.017)	|0.015	0.002|
Multiallelic Dprime: 0.979
BLOCK 1407.  MARKERS: 7346 7347 7348
411 (0.747)	|0.608	0.127	0.011|
233 (0.253)	|0.063	0.072	0.118|
Multiallelic Dprime: 0.565
BLOCK 1408.  MARKERS: 7349 7350
33 (0.672)	|0.360	0.145	0.167|
32 (0.199)	|0.000	0.178	0.020|
13 (0.129)	|0.004	0.009	0.116|
Multiallelic Dprime: 0.632
BLOCK 1409.  MARKERS: 7351 7352
42 (0.365)	|0.362	0.000	0.000|
22 (0.332)	|0.191	0.009	0.130|
24 (0.303)	|0.000	0.223	0.080|
Multiallelic Dprime: 0.716
BLOCK 1410.  MARKERS: 7353 7354
23 (0.553)	|0.164	0.270	0.039	0.025	0.037	0.018|
43 (0.232)	|0.172	0.029	0.019	0.010	0.000	0.001|
41 (0.210)	|0.034	0.019	0.055	0.073	0.028	0.000|
Multiallelic Dprime: 0.489
BLOCK 1411.  MARKERS: 7358 7359 7360 7361 7362 7363
224123 (0.371)	|0.228	0.124	0.017|
413341 (0.318)	|0.127	0.180	0.009|
224343 (0.113)	|0.060	0.040	0.014|
413343 (0.110)	|0.063	0.009	0.035|
223343 (0.065)	|0.033	0.031	0.002|
423341 (0.020)	|0.000	0.019	0.000|
Multiallelic Dprime: 0.248
BLOCK 1412.  MARKERS: 7365 7366
41 (0.512)	|0.152	0.123	0.205	0.031|
23 (0.405)	|0.274	0.125	0.007	0.000|
43 (0.076)	|0.066	0.006	0.004	0.000|
Multiallelic Dprime: 0.467
BLOCK 1413.  MARKERS: 7368 7369 7370
141 (0.496)	|0.122	0.079	0.118	0.105	0.071|
144 (0.254)	|0.054	0.058	0.052	0.039	0.050|
311 (0.219)	|0.061	0.067	0.024	0.035	0.031|
111 (0.031)	|0.000	0.012	0.008	0.004	0.008|
Multiallelic Dprime: 0.140
BLOCK 1414.  MARKERS: 7371 7372 7373 7374 7375
22221 (0.237)	|0.107	0.024	0.105|
22223 (0.216)	|0.031	0.183	0.002|
44221 (0.203)	|0.191	0.007	0.004|
24221 (0.184)	|0.178	0.005	0.000|
24441 (0.159)	|0.021	0.139	0.000|
Multiallelic Dprime: 0.747
BLOCK 1415.  MARKERS: 7377 7378
32 (0.529)	|0.284	0.169	0.076|
31 (0.360)	|0.255	0.071	0.031|
11 (0.111)	|0.045	0.049	0.018|
Multiallelic Dprime: 0.208
BLOCK 1416.  MARKERS: 7379 7380 7381
423 (0.584)	|0.536	0.010	0.042|
413 (0.289)	|0.009	0.275	0.003|
212 (0.124)	|0.012	0.000	0.112|
Multiallelic Dprime: 0.887
BLOCK 1417.  MARKERS: 7383 7384
11 (0.559)	|0.287	0.213	0.056|
31 (0.285)	|0.182	0.073	0.025|
33 (0.156)	|0.057	0.076	0.021|
Multiallelic Dprime: 0.134
BLOCK 1418.  MARKERS: 7387 7388
44 (0.527)	|0.370	0.114	0.043|
22 (0.362)	|0.212	0.089	0.061|
24 (0.102)	|0.069	0.017	0.013|
Multiallelic Dprime: 0.125
BLOCK 1419.  MARKERS: 7391 7392 7393
343 (0.655)	|0.410	0.078	0.097	0.020	0.002	0.020|
123 (0.223)	|0.083	0.068	0.000	0.036	0.033	0.000|
341 (0.122)	|0.089	0.000	0.000	0.025	0.000	0.000|
Multiallelic Dprime: 0.387
BLOCK 1420.  MARKERS: 7394 7395 7396 7397 7398 7399 7400 7401 7402 7403 7404 7405 7406 7407 7408 7409 7410 7411 7412 7413
33333421411132234332 (0.583)	|0.406	0.111	0.003	0.009	0.044	0.005	0.000|
14214143433321442134 (0.146)	|0.022	0.000	0.015	0.003	0.009	0.070	0.030|
14214143433321442114 (0.097)	|0.002	0.007	0.074	0.010	0.000	0.000	0.000|
33313123211322442132 (0.080)	|0.000	0.000	0.005	0.073	0.000	0.000	0.000|
33314143413321442132 (0.035)	|0.015	0.000	0.000	0.000	0.016	0.001	0.000|
13313123411321444132 (0.020)	|0.001	0.000	0.000	0.000	0.018	0.000	0.000|
Multiallelic Dprime: 0.758
BLOCK 1421.  MARKERS: 7416 7417 7418 7419 7420 7421 7422
4132143 (0.451)	|0.451	0.000	0.000	0.000|
4132142 (0.124)	|0.124	0.000	0.000	0.000|
2213323 (0.102)	|0.001	0.099	0.001	0.000|
2213343 (0.096)	|0.012	0.002	0.000	0.082|
2113323 (0.094)	|0.000	0.001	0.092	0.000|
4132343 (0.077)	|0.077	0.000	0.000	0.000|
4112343 (0.040)	|0.039	0.000	0.001	0.000|
Multiallelic Dprime: 0.977
BLOCK 1422.  MARKERS: 7423 7424 7425
142 (0.711)	|0.629	0.082|
322 (0.102)	|0.080	0.023|
324 (0.102)	|0.082	0.020|
122 (0.084)	|0.076	0.008|
Multiallelic Dprime: 0.134
BLOCK 1423.  MARKERS: 7432 7433
32 (0.869)	|0.313	0.286	0.269|
14 (0.131)	|0.041	0.059	0.033|
Multiallelic Dprime: 0.157
BLOCK 1424.  MARKERS: 7434 7435
12 (0.353)	|0.112	0.098	0.143|
22 (0.345)	|0.274	0.068	0.004|
24 (0.301)	|0.200	0.058	0.044|
Multiallelic Dprime: 0.376
BLOCK 1425.  MARKERS: 7436 7437
14 (0.587)	|0.259	0.180	0.015	0.083	0.016	0.023|
13 (0.223)	|0.027	0.038	0.076	0.009	0.042	0.024|
33 (0.190)	|0.045	0.087	0.018	0.014	0.010	0.015|
Multiallelic Dprime: 0.375
BLOCK 1426.  MARKERS: 7438 7439 7440 7441 7442 7443 7444 7445 7446
241322132 (0.332)	|0.332	0.000|
221322132 (0.307)	|0.306	0.000|
424422323 (0.108)	|0.109	0.000|
224331323 (0.106)	|0.002	0.104|
224322323 (0.067)	|0.063	0.004|
221322323 (0.063)	|0.062	0.001|
Multiallelic Dprime: 0.951
BLOCK 1427.  MARKERS: 7447 7448 7449
313 (0.890)	|0.429	0.237	0.225|
141 (0.110)	|0.022	0.054	0.034|
Multiallelic Dprime: 0.355
BLOCK 1428.  MARKERS: 7454 7455
23 (0.450)
43 (0.291)
21 (0.259)
