# Supplementary material for: Genetic Structure of the Spanish Population
Source: BMC Genomics. 2010 May 25;11:326. doi: 10.1186/1471-2164-11-326 (PMC2887418; doi:10.1186/1471-2164-11-326)
Supplement: Additional file 1 — List of haplotype blocks across all autosomal chromosomes in the Spanish population. Each block is described by the SNPs that compose it, the major haplotypes with haplotypic frequencies, and the LD (D') among adjacent blocks. For each chromosome, the correspondence list between the SNP names and numbers is included in a separate table. [file 1471-2164-11-326-S1.ZIP › chr7.GABRIELblocks]

BLOCK 1.  MARKERS: 3 4
43 (0.497)	|0.282	0.010	0.202|
23 (0.328)	|0.026	0.297	0.000|
41 (0.173)	|0.167	0.006	0.000|
Multiallelic Dprime: 0.749
BLOCK 2.  MARKERS: 6 7 8
123 (0.479)	|0.176	0.126	0.073	0.061	0.027	0.006|
141 (0.312)	|0.131	0.079	0.047	0.038	0.010	0.000|
323 (0.200)	|0.086	0.045	0.026	0.030	0.006	0.005|
Multiallelic Dprime: 0.066
BLOCK 3.  MARKERS: 16 17 18 19 20 21 22 23
11323233 (0.401)	|0.210	0.128	0.036	0.026|
33111411 (0.249)	|0.106	0.072	0.061	0.013|
33123433 (0.147)	|0.030	0.057	0.035	0.020|
33323433 (0.129)	|0.071	0.046	0.005	0.005|
33323233 (0.042)	|0.022	0.019	0.000	0.000|
31323233 (0.011)	|0.002	0.008	0.000	0.000|
Multiallelic Dprime: 0.184
BLOCK 4.  MARKERS: 26 27 28 29
4242 (0.447)	|0.163	0.172	0.112|
3241 (0.340)	|0.136	0.103	0.100|
3421 (0.140)	|0.059	0.043	0.035|
4241 (0.066)	|0.031	0.017	0.018|
Multiallelic Dprime: 0.073
BLOCK 5.  MARKERS: 34 35
33 (0.396)	|0.320	0.053	0.025|
14 (0.333)	|0.254	0.053	0.026|
13 (0.267)	|0.157	0.093	0.017|
Multiallelic Dprime: 0.204
BLOCK 6.  MARKERS: 41 42
32 (0.731)	|0.473	0.170	0.077|
44 (0.201)	|0.146	0.021	0.034|
42 (0.068)	|0.058	0.005	0.005|
Multiallelic Dprime: 0.276
BLOCK 7.  MARKERS: 43 44 45 46 47
21333 (0.676)	|0.387	0.213	0.074|
13331 (0.195)	|0.128	0.047	0.021|
13213 (0.115)	|0.075	0.026	0.014|
Multiallelic Dprime: 0.138
BLOCK 8.  MARKERS: 51 52
32 (0.595)	|0.169	0.134	0.118	0.077	0.065	0.010|
21 (0.291)	|0.092	0.047	0.061	0.029	0.037	0.009|
31 (0.111)	|0.024	0.047	0.021	0.009	0.007	0.000|
Multiallelic Dprime: 0.085
BLOCK 9.  MARKERS: 56 57 58 59 60 61 62 63
24344312 (0.286)	|0.023	0.263	0.000|
42342314 (0.227)	|0.219	0.005	0.002|
42342214 (0.202)	|0.188	0.006	0.007|
42142314 (0.116)	|0.116	0.000	0.000|
42324332 (0.109)	|0.017	0.005	0.086|
42344332 (0.020)	|0.000	0.019	0.000|
Multiallelic Dprime: 0.889
BLOCK 10.  MARKERS: 64 65
23 (0.584)	|0.283	0.108	0.109	0.082|
13 (0.313)	|0.174	0.066	0.045	0.025|
21 (0.102)	|0.042	0.020	0.028	0.013|
Multiallelic Dprime: 0.097
BLOCK 11.  MARKERS: 71 72 73 74 75
31334 (0.497)	|0.262	0.135	0.101|
31222 (0.194)	|0.159	0.024	0.011|
14332 (0.181)	|0.124	0.040	0.017|
31332 (0.119)	|0.039	0.061	0.019|
Multiallelic Dprime: 0.270
BLOCK 12.  MARKERS: 77 78
13 (0.590)	|0.367	0.133	0.043	0.023	0.023|
11 (0.260)	|0.087	0.009	0.149	0.009	0.000|
33 (0.151)	|0.031	0.112	0.003	0.000	0.003|
Multiallelic Dprime: 0.459
BLOCK 13.  MARKERS: 79 80 81 82 83
12333 (0.485)	|0.485	0.000	0.000|
34333 (0.255)	|0.121	0.133	0.002|
34111 (0.194)	|0.000	0.122	0.073|
32333 (0.031)	|0.000	0.000	0.030|
34331 (0.026)	|0.000	0.026	0.000|
Multiallelic Dprime: 0.790
BLOCK 14.  MARKERS: 84 85
13 (0.610)	|0.436	0.119	0.053|
31 (0.283)	|0.136	0.138	0.008|
11 (0.106)	|0.057	0.007	0.041|
Multiallelic Dprime: 0.263
BLOCK 15.  MARKERS: 88 89
13 (0.630)	|0.299	0.182	0.146|
11 (0.265)	|0.142	0.107	0.014|
31 (0.102)	|0.063	0.025	0.014|
Multiallelic Dprime: 0.188
BLOCK 16.  MARKERS: 97 98 99
213 (0.502)	|0.113	0.162	0.032	0.064	0.074	0.050|
233 (0.318)	|0.181	0.042	0.021	0.007	0.017	0.019|
411 (0.174)	|0.032	0.030	0.069	0.026	0.005	0.008|
Multiallelic Dprime: 0.397
BLOCK 17.  MARKERS: 101 102 103 104 105 106 107 108 109 110 111 112
232241242414 (0.327)	|0.327	0.000	0.000|
314421312231 (0.234)	|0.233	0.000	0.000|
314241314211 (0.122)	|0.000	0.116	0.000|
314241314214 (0.100)	|0.026	0.067	0.006|
312243242414 (0.098)	|0.095	0.000	0.000|
312241312231 (0.077)	|0.003	0.000	0.075|
Multiallelic Dprime: 0.956
BLOCK 18.  MARKERS: 113 114 115 116
2433 (0.711)	|0.472	0.240	0.000	0.000|
3341 (0.191)	|0.002	0.000	0.131	0.058|
3433 (0.088)	|0.003	0.000	0.012	0.074|
Multiallelic Dprime: 0.949
BLOCK 19.  MARKERS: 117 118 119
122 (0.478)	|0.442	0.003	0.000	0.030	0.000|
113 (0.239)	|0.000	0.000	0.238	0.000	0.000|
112 (0.149)	|0.003	0.143	0.000	0.000	0.003|
212 (0.132)	|0.002	0.122	0.000	0.000	0.007|
Multiallelic Dprime: 0.981
BLOCK 20.  MARKERS: 121 122 123 124 125
33412 (0.445)	|0.262	0.052	0.076	0.051|
41411 (0.267)	|0.054	0.063	0.137	0.005|
41241 (0.240)	|0.018	0.215	0.003	0.000|
43412 (0.030)	|0.000	0.000	0.017	0.012|
41412 (0.010)	|0.007	0.000	0.003	0.000|
Multiallelic Dprime: 0.584
BLOCK 21.  MARKERS: 126 127 128 129 130 131
322322 (0.343)	|0.065	0.278	0.000|
124312 (0.333)	|0.311	0.022	0.000|
132423 (0.236)	|0.000	0.006	0.231|
122322 (0.070)	|0.004	0.063	0.004|
Multiallelic Dprime: 0.838
BLOCK 22.  MARKERS: 133 134
12 (0.392)	|0.015	0.376|
14 (0.374)	|0.301	0.069|
34 (0.235)	|0.235	0.000|
Multiallelic Dprime: 0.818
BLOCK 23.  MARKERS: 135 136
11 (0.549)	|0.054	0.231	0.207	0.010	0.003	0.034|
33 (0.446)	|0.337	0.030	0.005	0.034	0.031	0.000|
Multiallelic Dprime: 0.797
BLOCK 24.  MARKERS: 138 139 140 141 142 143 144 145
14224222 (0.390)	|0.385	0.004	0.000|
23442342 (0.263)	|0.003	0.257	0.000|
13444323 (0.214)	|0.000	0.000	0.214|
13442342 (0.043)	|0.002	0.043	0.000|
13424222 (0.033)	|0.033	0.000	0.000|
13424323 (0.033)	|0.000	0.000	0.029|
Multiallelic Dprime: 0.987
BLOCK 25.  MARKERS: 146 147
24 (0.430)	|0.374	0.000	0.047	0.000	0.000|
21 (0.316)	|0.000	0.288	0.000	0.010	0.012|
31 (0.249)	|0.001	0.001	0.115	0.127	0.000|
Multiallelic Dprime: 0.917
BLOCK 26.  MARKERS: 149 150 151 152 153
31132 (0.377)	|0.277	0.008	0.000	0.088|
23432 (0.288)	|0.010	0.272	0.000	0.004|
31414 (0.164)	|0.000	0.000	0.161	0.000|
31432 (0.139)	|0.087	0.004	0.004	0.043|
21432 (0.013)	|0.009	0.003	0.000	0.001|
Multiallelic Dprime: 0.811
BLOCK 27.  MARKERS: 154 155 156 157
4332 (0.389)	|0.324	0.048	0.014|
4334 (0.293)	|0.227	0.065	0.000|
2112 (0.171)	|0.054	0.108	0.008|
2312 (0.140)	|0.094	0.034	0.011|
Multiallelic Dprime: 0.348
BLOCK 28.  MARKERS: 161 162
21 (0.701)	|0.686	0.010|
43 (0.258)	|0.037	0.219|
23 (0.032)	|0.014	0.009|
Multiallelic Dprime: 0.911
BLOCK 29.  MARKERS: 164 165 166
132 (0.740)	|0.652	0.077	0.009|
313 (0.242)	|0.200	0.041	0.002|
Multiallelic Dprime: 0.117
BLOCK 30.  MARKERS: 175 176 177
342 (0.859)	|0.847	0.009	0.002|
123 (0.122)	|0.006	0.096	0.021|
343 (0.010)	|0.009	0.000	0.000|
Multiallelic Dprime: 0.909
BLOCK 31.  MARKERS: 179 180 181
341 (0.862)	|0.320	0.288	0.224	0.015|
123 (0.104)	|0.044	0.038	0.021	0.000|
141 (0.023)	|0.007	0.000	0.016	0.000|
Multiallelic Dprime: 0.088
BLOCK 32.  MARKERS: 183 184 185 186
3144 (0.374)	|0.341	0.031|
3122 (0.330)	|0.283	0.039|
4222 (0.265)	|0.079	0.180|
3142 (0.014)	|0.012	0.002|
Multiallelic Dprime: 0.607
BLOCK 33.  MARKERS: 187 188
32 (0.728)	|0.486	0.081	0.139	0.016|
14 (0.255)	|0.020	0.200	0.024	0.008|
Multiallelic Dprime: 0.716
BLOCK 34.  MARKERS: 189 190 191 192
1223 (0.512)	|0.339	0.103	0.071|
3113 (0.287)	|0.118	0.158	0.012|
1111 (0.169)	|0.085	0.048	0.036|
1113 (0.025)	|0.012	0.012	0.000|
Multiallelic Dprime: 0.262
BLOCK 35.  MARKERS: 195 196
22 (0.556)	|0.274	0.102	0.181|
42 (0.324)	|0.036	0.273	0.015|
24 (0.120)	|0.101	0.017	0.002|
Multiallelic Dprime: 0.589
BLOCK 36.  MARKERS: 197 198
43 (0.411)	|0.197	0.203	0.009|
13 (0.392)	|0.230	0.117	0.042|
11 (0.198)	|0.056	0.138	0.004|
Multiallelic Dprime: 0.228
BLOCK 37.  MARKERS: 200 201
22 (0.483)	|0.326	0.122	0.033|
44 (0.458)	|0.287	0.155	0.017|
42 (0.055)	|0.035	0.014	0.006|
Multiallelic Dprime: 0.096
BLOCK 38.  MARKERS: 205 206 207 208
3424 (0.648)	|0.479	0.094	0.075|
2242 (0.294)	|0.203	0.067	0.024|
3422 (0.056)	|0.047	0.000	0.009|
Multiallelic Dprime: 0.092
BLOCK 39.  MARKERS: 210 211
31 (0.732)	|0.452	0.270	0.010|
34 (0.161)	|0.003	0.000	0.153|
14 (0.107)	|0.105	0.000	0.005|
Multiallelic Dprime: 0.675
BLOCK 40.  MARKERS: 212 213
21 (0.560)	|0.273	0.106	0.104	0.077|
31 (0.270)	|0.034	0.221	0.008	0.006|
23 (0.169)	|0.056	0.016	0.081	0.016|
Multiallelic Dprime: 0.463
BLOCK 41.  MARKERS: 215 216 217
311 (0.364)	|0.355	0.000	0.002|
332 (0.344)	|0.001	0.332	0.011|
331 (0.194)	|0.023	0.003	0.167|
431 (0.099)	|0.044	0.040	0.016|
Multiallelic Dprime: 0.851
BLOCK 42.  MARKERS: 218 219
24 (0.423)	|0.318	0.102|
42 (0.375)	|0.315	0.059|
44 (0.194)	|0.166	0.024|
Multiallelic Dprime: 0.218
BLOCK 43.  MARKERS: 223 224 225 226
3414 (0.806)	|0.637	0.133	0.036|
1232 (0.187)	|0.167	0.014	0.004|
Multiallelic Dprime: 0.473
BLOCK 44.  MARKERS: 228 229
43 (0.807)	|0.416	0.334	0.051|
11 (0.148)	|0.071	0.066	0.012|
13 (0.043)	|0.024	0.016	0.003|
Multiallelic Dprime: 0.034
BLOCK 45.  MARKERS: 231 232
14 (0.511)	|0.215	0.206	0.090|
32 (0.417)	|0.166	0.174	0.074|
34 (0.066)	|0.027	0.027	0.012|
Multiallelic Dprime: 0.017
BLOCK 46.  MARKERS: 234 235
41 (0.411)	|0.312	0.093	0.006|
13 (0.410)	|0.282	0.113	0.015|
43 (0.176)	|0.114	0.055	0.007|
Multiallelic Dprime: 0.106
BLOCK 47.  MARKERS: 239 240
22 (0.708)	|0.377	0.227	0.104|
11 (0.262)	|0.150	0.070	0.042|
21 (0.030)	|0.022	0.003	0.005|
Multiallelic Dprime: 0.101
BLOCK 48.  MARKERS: 242 243
12 (0.548)	|0.180	0.179	0.086	0.053	0.048|
32 (0.300)	|0.112	0.105	0.026	0.028	0.029|
33 (0.151)	|0.051	0.044	0.027	0.015	0.012|
Multiallelic Dprime: 0.055
BLOCK 49.  MARKERS: 246 247 248 249
4311 (0.342)	|0.115	0.043	0.029	0.096	0.037	0.019	0.005|
2123 (0.329)	|0.028	0.125	0.092	0.021	0.053	0.006	0.003|
4323 (0.139)	|0.029	0.030	0.030	0.016	0.011	0.012	0.006|
4321 (0.095)	|0.033	0.017	0.014	0.011	0.008	0.001	0.006|
4123 (0.089)	|0.025	0.012	0.011	0.020	0.011	0.005	0.002|
Multiallelic Dprime: 0.320
BLOCK 50.  MARKERS: 252 253 254 255 256 257 258
4223144 (0.232)	|0.134	0.089	0.009|
2222144 (0.229)	|0.099	0.122	0.007|
4243133 (0.177)	|0.079	0.090	0.007|
4222144 (0.163)	|0.089	0.070	0.004|
4423333 (0.122)	|0.047	0.071	0.004|
4223143 (0.043)	|0.026	0.016	0.000|
4223133 (0.021)	|0.005	0.016	0.000|
Multiallelic Dprime: 0.146
BLOCK 51.  MARKERS: 264 265
21 (0.487)	|0.271	0.076	0.086	0.051|
43 (0.480)	|0.253	0.088	0.054	0.083|
23 (0.034)	|0.023	0.006	0.001	0.003|
Multiallelic Dprime: 0.103
BLOCK 52.  MARKERS: 270 271 272 273 274
33213 (0.549)	|0.494	0.052	0.002|
22433 (0.169)	|0.012	0.152	0.006|
33234 (0.141)	|0.008	0.010	0.122|
33233 (0.137)	|0.025	0.094	0.018|
Multiallelic Dprime: 0.781
BLOCK 53.  MARKERS: 275 276
24 (0.537)	|0.186	0.222	0.126|
44 (0.312)	|0.133	0.097	0.083|
42 (0.149)	|0.052	0.046	0.050|
Multiallelic Dprime: 0.101
BLOCK 54.  MARKERS: 279 280 281 282 283
31413 (0.372)	|0.099	0.259	0.014|
31412 (0.365)	|0.282	0.079	0.004|
23233 (0.259)	|0.004	0.005	0.249|
Multiallelic Dprime: 0.688
BLOCK 55.  MARKERS: 285 286
41 (0.383)	|0.261	0.021	0.002	0.099|
42 (0.346)	|0.195	0.001	0.134	0.015|
11 (0.268)	|0.003	0.256	0.002	0.002|
Multiallelic Dprime: 0.700
BLOCK 56.  MARKERS: 287 288 289 290
2342 (0.460)	|0.266	0.189|
1244 (0.277)	|0.239	0.029|
1324 (0.138)	|0.053	0.073|
1342 (0.118)	|0.095	0.023|
Multiallelic Dprime: 0.400
BLOCK 57.  MARKERS: 293 294 295
433 (0.657)	|0.302	0.347	0.009|
222 (0.315)	|0.154	0.008	0.153|
Multiallelic Dprime: 0.511
BLOCK 58.  MARKERS: 296 297
24 (0.467)	|0.339	0.046	0.040	0.028|
22 (0.361)	|0.255	0.038	0.042	0.017|
44 (0.173)	|0.108	0.033	0.010	0.013|
Multiallelic Dprime: 0.078
BLOCK 59.  MARKERS: 299 300 301 302 303 304 305 306 307 308 309
33221342221 (0.703)	|0.617	0.058	0.025|
12443121433 (0.118)	|0.116	0.000	0.001|
12221121423 (0.090)	|0.027	0.059	0.004|
32221342221 (0.057)	|0.054	0.003	0.000|
Multiallelic Dprime: 0.395
BLOCK 60.  MARKERS: 312 313
31 (0.838)	|0.824	0.003	0.011|
14 (0.125)	|0.004	0.121	0.000|
34 (0.034)	|0.017	0.017	0.000|
Multiallelic Dprime: 0.895
BLOCK 61.  MARKERS: 314 315
24 (0.848)	|0.563	0.113	0.108	0.026	0.020	0.012|
41 (0.140)	|0.124	0.013	0.000	0.000	0.004	0.000|
44 (0.011)	|0.011	0.000	0.000	0.000	0.000	0.000|
Multiallelic Dprime: 0.628
BLOCK 62.  MARKERS: 317 318 319 320 321
32112 (0.696)	|0.690	0.003	0.001|
32333 (0.126)	|0.120	0.004	0.000|
44333 (0.108)	|0.001	0.106	0.000|
32133 (0.026)	|0.000	0.000	0.025|
32132 (0.024)	|0.008	0.012	0.004|
32113 (0.012)	|0.011	0.000	0.002|
Multiallelic Dprime: 0.927
BLOCK 63.  MARKERS: 324 325
12 (0.837)	|0.426	0.255	0.153|
33 (0.128)	|0.023	0.093	0.011|
32 (0.031)	|0.000	0.029	0.001|
Multiallelic Dprime: 0.635
BLOCK 64.  MARKERS: 328 329
23 (0.450)	|0.245	0.166	0.040|
41 (0.376)	|0.244	0.038	0.093|
21 (0.168)	|0.057	0.027	0.082|
Multiallelic Dprime: 0.275
BLOCK 65.  MARKERS: 330 331 332
334 (0.548)	|0.543	0.002|
232 (0.233)	|0.007	0.225|
312 (0.217)	|0.001	0.215|
Multiallelic Dprime: 0.981
BLOCK 66.  MARKERS: 334 335
33 (0.550)	|0.400	0.116	0.034|
21 (0.445)	|0.136	0.160	0.149|
Multiallelic Dprime: 0.420
BLOCK 67.  MARKERS: 339 340
23 (0.540)	|0.265	0.214	0.062|
24 (0.275)	|0.154	0.096	0.025|
44 (0.185)	|0.090	0.077	0.017|
Multiallelic Dprime: 0.061
BLOCK 68.  MARKERS: 342 343
21 (0.508)	|0.168	0.106	0.162	0.065|
23 (0.388)	|0.152	0.146	0.067	0.021|
11 (0.104)	|0.032	0.044	0.016	0.012|
Multiallelic Dprime: 0.206
BLOCK 69.  MARKERS: 344 345 346 347
4123 (0.351)	|0.146	0.084	0.078	0.030	0.005	0.003|
1133 (0.296)	|0.091	0.074	0.055	0.055	0.006	0.008|
1322 (0.245)	|0.074	0.106	0.043	0.018	0.002	0.000|
1123 (0.098)	|0.016	0.024	0.015	0.027	0.013	0.000|
Multiallelic Dprime: 0.173
BLOCK 70.  MARKERS: 350 351 352 353 354
41234 (0.328)	|0.003	0.226	0.036	0.060	0.000|
41332 (0.291)	|0.267	0.005	0.006	0.009	0.000|
42332 (0.194)	|0.049	0.006	0.133	0.005	0.000|
21212 (0.133)	|0.003	0.011	0.000	0.011	0.100|
41232 (0.026)	|0.000	0.000	0.000	0.025	0.000|
21332 (0.011)	|0.012	0.000	0.000	0.000	0.000|
Multiallelic Dprime: 0.792
BLOCK 71.  MARKERS: 355 356 357 358 359 360
313443 (0.339)	|0.013	0.046	0.281|
311343 (0.257)	|0.203	0.047	0.007|
331432 (0.180)	|0.003	0.157	0.019|
331433 (0.110)	|0.023	0.076	0.007|
231433 (0.102)	|0.100	0.000	0.002|
Multiallelic Dprime: 0.754
BLOCK 72.  MARKERS: 361 362
21 (0.342)	|0.145	0.072	0.041	0.082|
41 (0.328)	|0.107	0.137	0.034	0.051|
43 (0.323)	|0.108	0.073	0.099	0.039|
Multiallelic Dprime: 0.199
BLOCK 73.  MARKERS: 363 364 365
133 (0.361)	|0.050	0.198	0.052	0.050	0.009|
233 (0.282)	|0.098	0.032	0.108	0.037	0.002|
131 (0.179)	|0.066	0.016	0.056	0.041	0.000|
111 (0.171)	|0.075	0.046	0.026	0.019	0.003|
Multiallelic Dprime: 0.323
BLOCK 74.  MARKERS: 367 368 369 370
2132 (0.293)	|0.138	0.122	0.033|
2332 (0.291)	|0.137	0.122	0.032|
4112 (0.244)	|0.119	0.087	0.038|
2133 (0.150)	|0.053	0.060	0.036|
2112 (0.014)	|0.009	0.004	0.001|
Multiallelic Dprime: 0.072
BLOCK 75.  MARKERS: 376 377
42 (0.457)	|0.351	0.102|
22 (0.399)	|0.329	0.069|
24 (0.142)	|0.091	0.051|
Multiallelic Dprime: 0.116
BLOCK 76.  MARKERS: 381 382
34 (0.772)	|0.470	0.098	0.068	0.092	0.031	0.015|
12 (0.222)	|0.116	0.027	0.052	0.015	0.007	0.004|
Multiallelic Dprime: 0.148
BLOCK 77.  MARKERS: 388 389 390 391 392
31333 (0.586)	|0.369	0.217|
13312 (0.127)	|0.066	0.061|
11112 (0.122)	|0.083	0.039|
11312 (0.106)	|0.087	0.019|
31312 (0.038)	|0.022	0.016|
31332 (0.020)	|0.011	0.009|
Multiallelic Dprime: 0.119
BLOCK 78.  MARKERS: 397 398
21 (0.635)	|0.153	0.449	0.028|
44 (0.365)	|0.347	0.017	0.000|
Multiallelic Dprime: 0.907
BLOCK 79.  MARKERS: 399 400
12 (0.499)	|0.232	0.169	0.098|
31 (0.465)	|0.251	0.149	0.065|
32 (0.028)	|0.014	0.010	0.003|
Multiallelic Dprime: 0.075
BLOCK 80.  MARKERS: 401 402
43 (0.502)	|0.469	0.026	0.007|
42 (0.332)	|0.250	0.077	0.005|
22 (0.166)	|0.160	0.000	0.007|
Multiallelic Dprime: 0.520
BLOCK 81.  MARKERS: 404 405
21 (0.878)	|0.631	0.239	0.000|
32 (0.103)	|0.000	0.000	0.102|
22 (0.019)	|0.011	0.003	0.000|
Multiallelic Dprime: 0.880
BLOCK 82.  MARKERS: 407 408 409 410 411 412
341442 (0.643)	|0.352	0.112	0.100	0.007	0.024	0.012	0.009|
343442 (0.242)	|0.147	0.033	0.047	0.003	0.001	0.000	0.000|
413314 (0.102)	|0.046	0.020	0.009	0.019	0.003	0.000	0.000|
Multiallelic Dprime: 0.126
BLOCK 83.  MARKERS: 414 415 416 417 418 419 420 421 422
341443311 (0.550)	|0.399	0.095	0.054|
421231423 (0.168)	|0.118	0.040	0.009|
423231421 (0.157)	|0.091	0.054	0.011|
321441311 (0.030)	|0.028	0.000	0.002|
321241311 (0.028)	|0.025	0.004	0.000|
421243311 (0.012)	|0.011	0.000	0.000|
421241311 (0.010)	|0.008	0.002	0.000|
Multiallelic Dprime: 0.145
BLOCK 84.  MARKERS: 425 426
23 (0.718)	|0.312	0.270	0.000	0.101	0.020	0.000	0.010|
31 (0.199)	|0.000	0.000	0.181	0.000	0.000	0.013	0.000|
21 (0.081)	|0.021	0.001	0.055	0.000	0.000	0.000	0.000|
Multiallelic Dprime: 0.905
BLOCK 85.  MARKERS: 427 428 429 430 431 432 433
1111434 (0.336)	|0.275	0.051	0.009|
3441334 (0.272)	|0.154	0.115	0.003|
3113312 (0.237)	|0.149	0.087	0.001|
3111334 (0.101)	|0.028	0.067	0.006|
3111434 (0.021)	|0.019	0.000	0.002|
3113314 (0.014)	|0.000	0.014	0.000|
3411334 (0.010)	|0.003	0.007	0.000|
Multiallelic Dprime: 0.306
BLOCK 86.  MARKERS: 434 435
24 (0.634)	|0.361	0.202	0.069|
12 (0.344)	|0.308	0.026	0.006|
22 (0.022)	|0.009	0.010	0.001|
Multiallelic Dprime: 0.640
BLOCK 87.  MARKERS: 437 438
41 (0.678)	|0.589	0.074|
23 (0.239)	|0.054	0.178|
21 (0.076)	|0.067	0.009|
Multiallelic Dprime: 0.607
BLOCK 88.  MARKERS: 440 441 442 443 444 445 446 447 448
322413414 (0.715)	|0.324	0.293	0.093|
143332232 (0.262)	|0.104	0.115	0.042|
Multiallelic Dprime: 0.064
BLOCK 89.  MARKERS: 451 452
13 (0.436)	|0.224	0.129	0.072|
23 (0.420)	|0.196	0.140	0.079|
22 (0.141)	|0.059	0.055	0.025|
Multiallelic Dprime: 0.057
BLOCK 90.  MARKERS: 454 455 456
342 (0.483)	|0.253	0.098	0.131|
124 (0.323)	|0.112	0.139	0.073|
324 (0.176)	|0.083	0.062	0.031|
Multiallelic Dprime: 0.177
BLOCK 91.  MARKERS: 459 460
34 (0.458)	|0.315	0.077	0.053	0.013|
14 (0.304)	|0.137	0.075	0.086	0.003|
12 (0.236)	|0.071	0.164	0.000	0.000|
Multiallelic Dprime: 0.362
BLOCK 92.  MARKERS: 461 462 463 464
2134 (0.524)	|0.285	0.126	0.046	0.028	0.017	0.013|
4234 (0.316)	|0.134	0.028	0.064	0.047	0.025	0.005|
4213 (0.140)	|0.062	0.049	0.007	0.019	0.000	0.000|
2234 (0.016)	|0.006	0.006	0.001	0.001	0.000	0.000|
Multiallelic Dprime: 0.219
BLOCK 93.  MARKERS: 470 471 472 473 474
22323 (0.488)	|0.218	0.254	0.016|
44134 (0.209)	|0.196	0.007	0.006|
42134 (0.118)	|0.014	0.012	0.092|
22334 (0.096)	|0.091	0.005	0.000|
22134 (0.043)	|0.007	0.000	0.036|
22333 (0.019)	|0.010	0.010	0.000|
Multiallelic Dprime: 0.640
BLOCK 94.  MARKERS: 477 478
22 (0.551)	|0.166	0.196	0.089	0.054	0.047|
24 (0.293)	|0.167	0.031	0.076	0.015	0.002|
42 (0.156)	|0.029	0.067	0.056	0.002	0.003|
Multiallelic Dprime: 0.321
BLOCK 95.  MARKERS: 480 481 482 483 484 485 486 487
13442334 (0.361)	|0.186	0.090	0.085|
21122334 (0.293)	|0.134	0.092	0.065|
21124113 (0.222)	|0.093	0.080	0.048|
23122334 (0.071)	|0.031	0.031	0.008|
23442334 (0.052)	|0.025	0.018	0.009|
Multiallelic Dprime: 0.078
BLOCK 96.  MARKERS: 492 493
43 (0.470)	|0.313	0.097	0.012	0.047|
33 (0.312)	|0.107	0.089	0.112	0.003|
41 (0.215)	|0.125	0.020	0.017	0.051|
Multiallelic Dprime: 0.315
BLOCK 97.  MARKERS: 494 495 496
344 (0.548)	|0.371	0.167|
313 (0.206)	|0.163	0.043|
244 (0.142)	|0.086	0.054|
314 (0.100)	|0.046	0.048|
Multiallelic Dprime: 0.130
BLOCK 98.  MARKERS: 499 500 501 502
1133 (0.667)	|0.569	0.099|
3321 (0.312)	|0.234	0.078|
Multiallelic Dprime: 0.178
BLOCK 99.  MARKERS: 503 504 505
214 (0.823)	|0.390	0.301	0.129|
432 (0.177)	|0.116	0.032	0.029|
Multiallelic Dprime: 0.309
BLOCK 100.  MARKERS: 508 509
43 (0.506)	|0.004	0.404	0.098|
22 (0.333)	|0.327	0.000	0.006|
23 (0.157)	|0.136	0.019	0.001|
Multiallelic Dprime: 0.921
BLOCK 101.  MARKERS: 510 511
14 (0.471)	|0.000	0.329	0.137	0.003	0.000|
31 (0.423)	|0.417	0.000	0.004	0.000	0.000|
11 (0.105)	|0.000	0.000	0.004	0.079	0.018|
Multiallelic Dprime: 0.981
BLOCK 102.  MARKERS: 512 513 514 515
2423 (0.418)	|0.282	0.087	0.025	0.023|
3331 (0.330)	|0.270	0.017	0.005	0.037|
3423 (0.147)	|0.120	0.017	0.000	0.004|
3323 (0.082)	|0.011	0.013	0.050	0.008|
3333 (0.017)	|0.003	0.013	0.000	0.000|
Multiallelic Dprime: 0.344
BLOCK 103.  MARKERS: 517 518 519
411 (0.687)	|0.671	0.013	0.003|
234 (0.150)	|0.013	0.067	0.067|
214 (0.081)	|0.001	0.079	0.000|
211 (0.072)	|0.003	0.063	0.000|
Multiallelic Dprime: 0.900
BLOCK 104.  MARKERS: 520 521 522
322 (0.687)	|0.385	0.297	0.004|
143 (0.229)	|0.113	0.114	0.003|
323 (0.072)	|0.013	0.004	0.054|
Multiallelic Dprime: 0.213
BLOCK 105.  MARKERS: 523 524
23 (0.513)	|0.453	0.060|
31 (0.424)	|0.404	0.019|
21 (0.063)	|0.037	0.026|
Multiallelic Dprime: 0.326
BLOCK 106.  MARKERS: 526 527
22 (0.893)	|0.673	0.154	0.066|
14 (0.105)	|0.105	0.000	0.000|
Multiallelic Dprime: 1.000
BLOCK 107.  MARKERS: 529 530
21 (0.780)	|0.629	0.054	0.097|
33 (0.154)	|0.063	0.051	0.040|
23 (0.066)	|0.002	0.064	0.000|
Multiallelic Dprime: 0.515
BLOCK 108.  MARKERS: 531 532 533
344 (0.695)	|0.242	0.118	0.189	0.076	0.053|
322 (0.169)	|0.025	0.067	0.027	0.036	0.005|
144 (0.137)	|0.015	0.060	0.020	0.029	0.009|
Multiallelic Dprime: 0.359
BLOCK 109.  MARKERS: 536 537 538 539 540 541
213234 (0.282)	|0.024	0.257|
434314 (0.245)	|0.203	0.042|
433234 (0.234)	|0.232	0.005|
434312 (0.142)	|0.137	0.005|
434214 (0.067)	|0.066	0.002|
Multiallelic Dprime: 0.791
BLOCK 110.  MARKERS: 542 543
22 (0.685)	|0.373	0.000	0.214	0.057	0.037	0.000|
44 (0.315)	|0.006	0.268	0.000	0.000	0.000	0.038|
Multiallelic Dprime: 0.982
BLOCK 111.  MARKERS: 546 547 548 549 550 551
341412 (0.378)	|0.207	0.170|
441212 (0.268)	|0.262	0.006|
322231 (0.214)	|0.206	0.007|
341212 (0.056)	|0.016	0.040|
322211 (0.039)	|0.034	0.003|
322212 (0.037)	|0.000	0.038|
Multiallelic Dprime: 0.696
BLOCK 112.  MARKERS: 552 553
42 (0.727)	|0.530	0.198|
14 (0.271)	|0.233	0.037|
Multiallelic Dprime: 0.416
BLOCK 113.  MARKERS: 554 555 556
134 (0.763)	|0.451	0.222	0.089|
312 (0.235)	|0.099	0.049	0.088|
Multiallelic Dprime: 0.255
BLOCK 114.  MARKERS: 558 559
22 (0.551)	|0.370	0.051	0.130|
42 (0.271)	|0.241	0.019	0.011|
24 (0.177)	|0.016	0.161	0.000|
Multiallelic Dprime: 0.529
BLOCK 115.  MARKERS: 560 561
31 (0.627)	|0.597	0.005	0.027|
11 (0.232)	|0.119	0.104	0.007|
34 (0.141)	|0.137	0.002	0.002|
Multiallelic Dprime: 0.695
BLOCK 116.  MARKERS: 562 563
33 (0.853)	|0.301	0.236	0.035	0.147	0.133|
22 (0.111)	|0.000	0.000	0.110	0.000	0.000|
32 (0.036)	|0.002	0.011	0.020	0.003	0.000|
Multiallelic Dprime: 0.872
BLOCK 117.  MARKERS: 564 565 566 567
1342 (0.302)	|0.006	0.294	0.000|
1122 (0.247)	|0.220	0.000	0.027|
1323 (0.166)	|0.030	0.000	0.136|
1322 (0.151)	|0.126	0.018	0.005|
3322 (0.134)	|0.129	0.002	0.003|
Multiallelic Dprime: 0.840
BLOCK 118.  MARKERS: 568 569
31 (0.511)	|0.213	0.121	0.178|
41 (0.315)	|0.102	0.176	0.035|
32 (0.170)	|0.024	0.035	0.111|
Multiallelic Dprime: 0.294
BLOCK 119.  MARKERS: 574 575
32 (0.339)	|0.246	0.073	0.019|
22 (0.332)	|0.124	0.152	0.057|
24 (0.327)	|0.012	0.149	0.167|
Multiallelic Dprime: 0.405
BLOCK 120.  MARKERS: 576 577
22 (0.382)	|0.000	0.022	0.231	0.130|
24 (0.373)	|0.118	0.240	0.015	0.000|
34 (0.245)	|0.222	0.014	0.000	0.000|
Multiallelic Dprime: 0.791
BLOCK 121.  MARKERS: 579 580 581
213 (0.342)	|0.271	0.067	0.004|
413 (0.276)	|0.228	0.039	0.005|
411 (0.244)	|0.159	0.078	0.007|
443 (0.131)	|0.098	0.029	0.003|
Multiallelic Dprime: 0.167
BLOCK 122.  MARKERS: 583 584
12 (0.758)	|0.486	0.270|
41 (0.218)	|0.022	0.197|
11 (0.019)	|0.013	0.007|
Multiallelic Dprime: 0.734
BLOCK 123.  MARKERS: 585 586 587 588 589
13333 (0.522)	|0.109	0.320	0.091|
31141 (0.476)	|0.435	0.016	0.020|
Multiallelic Dprime: 0.831
BLOCK 124.  MARKERS: 591 592
32 (0.543)	|0.331	0.132	0.077|
23 (0.334)	|0.018	0.274	0.043|
22 (0.115)	|0.086	0.005	0.023|
Multiallelic Dprime: 0.514
BLOCK 125.  MARKERS: 593 594
23 (0.436)	|0.240	0.172	0.011|
43 (0.418)	|0.213	0.198	0.002|
24 (0.143)	|0.088	0.049	0.000|
Multiallelic Dprime: 0.084
BLOCK 126.  MARKERS: 595 596 597 598 599 600
321114 (0.544)	|0.443	0.000	0.095|
143331 (0.420)	|0.234	0.181	0.000|
323334 (0.014)	|0.014	0.000	0.000|
Multiallelic Dprime: 0.570
BLOCK 127.  MARKERS: 601 602 603 604 605 606 607 608
41123341 (0.706)	|0.590	0.105	0.012|
23231123 (0.186)	|0.180	0.005	0.000|
43231123 (0.097)	|0.018	0.075	0.002|
Multiallelic Dprime: 0.371
BLOCK 128.  MARKERS: 611 612
33 (0.795)	|0.485	0.284	0.022|
41 (0.189)	|0.105	0.077	0.007|
31 (0.013)	|0.013	0.000	0.000|
Multiallelic Dprime: 0.055
BLOCK 129.  MARKERS: 616 617
33 (0.606)	|0.038	0.283	0.283	0.000|
11 (0.360)	|0.297	0.038	0.002	0.024|
31 (0.029)	|0.028	0.000	0.000	0.001|
Multiallelic Dprime: 0.820
BLOCK 130.  MARKERS: 618 619 620 621
3142 (0.364)	|0.065	0.078	0.135	0.085	0.000|
2222 (0.320)	|0.058	0.071	0.059	0.119	0.013|
2224 (0.289)	|0.185	0.065	0.031	0.009	0.000|
3122 (0.025)	|0.000	0.021	0.000	0.003	0.000|
Multiallelic Dprime: 0.338
BLOCK 131.  MARKERS: 624 625 626 627
4421 (0.307)	|0.109	0.033	0.160	0.004|
2443 (0.234)	|0.030	0.174	0.021	0.008|
2221 (0.226)	|0.174	0.024	0.024	0.002|
2421 (0.216)	|0.153	0.032	0.029	0.000|
2423 (0.015)	|0.002	0.013	0.000	0.000|
Multiallelic Dprime: 0.533
BLOCK 132.  MARKERS: 630 631 632
323 (0.467)	|0.398	0.000	0.068|
121 (0.275)	|0.025	0.229	0.015|
131 (0.233)	|0.233	0.000	0.000|
321 (0.014)	|0.001	0.011	0.001|
Multiallelic Dprime: 0.796
BLOCK 133.  MARKERS: 633 634 635
422 (0.662)	|0.184	0.208	0.041	0.201	0.021|
213 (0.241)	|0.052	0.012	0.172	0.000	0.001|
412 (0.088)	|0.083	0.002	0.003	0.000	0.000|
Multiallelic Dprime: 0.652
BLOCK 134.  MARKERS: 636 637 638 639 640 641 642
4212223 (0.322)	|0.073	0.233	0.016|
1212223 (0.225)	|0.221	0.000	0.001|
4311443 (0.218)	|0.006	0.029	0.183|
4231441 (0.202)	|0.198	0.004	0.000|
4211441 (0.023)	|0.023	0.000	0.000|
Multiallelic Dprime: 0.842
BLOCK 135.  MARKERS: 643 644 645
124 (0.527)	|0.244	0.261	0.023|
242 (0.267)	|0.225	0.023	0.019|
224 (0.204)	|0.044	0.037	0.123|
Multiallelic Dprime: 0.491
BLOCK 136.  MARKERS: 647 648
42 (0.513)	|0.327	0.029	0.144	0.012|
22 (0.321)	|0.053	0.217	0.041	0.010|
44 (0.165)	|0.004	0.006	0.043	0.112|
Multiallelic Dprime: 0.639
BLOCK 137.  MARKERS: 650 651 652
112 (0.386)	|0.296	0.062	0.028|
313 (0.253)	|0.022	0.022	0.208|
132 (0.228)	|0.025	0.188	0.016|
312 (0.133)	|0.040	0.087	0.007|
Multiallelic Dprime: 0.660
BLOCK 138.  MARKERS: 653 654
12 (0.381)	|0.186	0.013	0.004	0.162	0.001	0.000|
32 (0.361)	|0.085	0.002	0.213	0.019	0.039	0.000|
34 (0.256)	|0.008	0.225	0.013	0.000	0.000	0.013|
Multiallelic Dprime: 0.771
BLOCK 139.  MARKERS: 655 656 657 658 659 660 661
1334311 (0.279)	|0.237	0.030	0.012|
1334313 (0.243)	|0.019	0.172	0.052|
1211131 (0.229)	|0.089	0.062	0.079|
2231111 (0.180)	|0.107	0.066	0.007|
1231111 (0.040)	|0.015	0.003	0.022|
1334331 (0.013)	|0.000	0.011	0.002|
Multiallelic Dprime: 0.476
BLOCK 140.  MARKERS: 662 663
11 (0.470)	|0.282	0.119	0.063	0.006|
33 (0.354)	|0.115	0.178	0.049	0.003|
13 (0.176)	|0.052	0.029	0.088	0.006|
Multiallelic Dprime: 0.302
BLOCK 141.  MARKERS: 668 669 670
342 (0.449)	|0.426	0.005	0.003	0.013|
124 (0.326)	|0.091	0.221	0.002	0.000|
322 (0.200)	|0.004	0.074	0.122	0.000|
122 (0.015)	|0.000	0.011	0.003	0.000|
Multiallelic Dprime: 0.758
BLOCK 142.  MARKERS: 671 672 673 674 675
42323 (0.527)	|0.508	0.000	0.014	0.000|
24141 (0.314)	|0.000	0.301	0.000	0.010|
24321 (0.128)	|0.061	0.064	0.000	0.000|
42321 (0.013)	|0.003	0.010	0.000	0.000|
Multiallelic Dprime: 0.866
BLOCK 143.  MARKERS: 676 677 678 679 680
23442 (0.587)	|0.300	0.149	0.138|
32321 (0.381)	|0.183	0.126	0.071|
23421 (0.015)	|0.004	0.003	0.008|
22322 (0.011)	|0.005	0.002	0.000|
Multiallelic Dprime: 0.082
BLOCK 144.  MARKERS: 684 685
21 (0.491)	|0.229	0.011	0.206	0.040|
41 (0.287)	|0.001	0.280	0.000	0.010|
23 (0.220)	|0.201	0.007	0.012	0.000|
Multiallelic Dprime: 0.727
BLOCK 145.  MARKERS: 687 688 689
123 (0.430)	|0.375	0.028	0.024|
331 (0.298)	|0.026	0.267	0.005|
133 (0.219)	|0.045	0.113	0.062|
333 (0.050)	|0.010	0.010	0.030|
Multiallelic Dprime: 0.686
BLOCK 146.  MARKERS: 690 691 692
233 (0.458)	|0.310	0.123	0.025|
413 (0.418)	|0.269	0.069	0.079|
232 (0.121)	|0.092	0.023	0.006|
Multiallelic Dprime: 0.143
BLOCK 147.  MARKERS: 694 695
43 (0.674)	|0.076	0.151	0.143	0.108	0.021	0.055	0.048	0.045	0.012|
23 (0.215)	|0.178	0.007	0.002	0.004	0.003	0.015	0.003	0.000	0.002|
24 (0.111)	|0.007	0.002	0.010	0.003	0.079	0.000	0.000	0.002	0.002|
Multiallelic Dprime: 0.710
BLOCK 148.  MARKERS: 697 698 699 700 701 702 703 704 705 706
1444324143 (0.260)	|0.172	0.071	0.009|
1212242144 (0.158)	|0.106	0.055	0.000|
1212222343 (0.156)	|0.101	0.043	0.011|
1212322143 (0.115)	|0.065	0.045	0.001|
1212322133 (0.103)	|0.031	0.072	0.000|
1244324143 (0.070)	|0.044	0.022	0.003|
3212222343 (0.051)	|0.043	0.006	0.000|
3212222143 (0.048)	|0.040	0.006	0.001|
1212222143 (0.016)	|0.008	0.007	0.000|
Multiallelic Dprime: 0.205
BLOCK 149.  MARKERS: 710 711 712
112 (0.618)	|0.379	0.011	0.230|
334 (0.337)	|0.014	0.274	0.050|
134 (0.027)	|0.008	0.019	0.000|
Multiallelic Dprime: 0.773
BLOCK 150.  MARKERS: 714 715
24 (0.406)	|0.239	0.167|
44 (0.309)	|0.213	0.096|
42 (0.282)	|0.230	0.053|
Multiallelic Dprime: 0.204
BLOCK 151.  MARKERS: 720 721
41 (0.680)	|0.346	0.272	0.063|
23 (0.320)	|0.187	0.088	0.041|
Multiallelic Dprime: 0.159
BLOCK 152.  MARKERS: 725 726 727 728 729
42112 (0.534)	|0.046	0.235	0.168	0.082|
42113 (0.360)	|0.343	0.012	0.002	0.004|
14322 (0.104)	|0.000	0.014	0.059	0.031|
Multiallelic Dprime: 0.747
BLOCK 153.  MARKERS: 732 733 734
214 (0.390)	|0.205	0.030	0.155|
212 (0.260)	|0.157	0.025	0.077|
234 (0.230)	|0.000	0.230	0.000|
414 (0.116)	|0.017	0.076	0.023|
Multiallelic Dprime: 0.578
BLOCK 154.  MARKERS: 735 736
24 (0.383)	|0.204	0.018	0.153|
22 (0.360)	|0.111	0.249	0.000|
32 (0.257)	|0.255	0.000	0.000|
Multiallelic Dprime: 0.654
BLOCK 155.  MARKERS: 737 738 739 740
2233 (0.568)	|0.332	0.142	0.095|
2232 (0.268)	|0.156	0.067	0.044|
4413 (0.153)	|0.082	0.046	0.025|
Multiallelic Dprime: 0.026
BLOCK 156.  MARKERS: 744 745
41 (0.572)	|0.279	0.276	0.008|
43 (0.258)	|0.241	0.003	0.012|
23 (0.169)	|0.003	0.000	0.160|
Multiallelic Dprime: 0.677
BLOCK 157.  MARKERS: 746 747 748 749
4421 (0.519)	|0.003	0.386	0.133|
2432 (0.278)	|0.277	0.003	0.000|
4221 (0.182)	|0.125	0.004	0.052|
Multiallelic Dprime: 0.848
BLOCK 158.  MARKERS: 750 751
43 (0.419)	|0.300	0.110	0.009	0.000|
23 (0.397)	|0.264	0.068	0.064	0.001|
41 (0.184)	|0.016	0.000	0.046	0.113|
Multiallelic Dprime: 0.442
BLOCK 159.  MARKERS: 753 754 755 756 757
14141 (0.579)	|0.311	0.238	0.029|
31442 (0.178)	|0.003	0.000	0.176|
14431 (0.118)	|0.000	0.105	0.013|
11441 (0.114)	|0.110	0.002	0.002|
Multiallelic Dprime: 0.627
BLOCK 160.  MARKERS: 759 760
32 (0.432)	|0.304	0.039	0.089|
11 (0.344)	|0.116	0.129	0.100|
12 (0.224)	|0.017	0.174	0.032|
Multiallelic Dprime: 0.406
BLOCK 161.  MARKERS: 761 762
22 (0.437)	|0.015	0.294	0.129|
44 (0.341)	|0.332	0.002	0.008|
42 (0.221)	|0.219	0.000	0.001|
Multiallelic Dprime: 0.955
BLOCK 162.  MARKERS: 765 766
23 (0.565)	|0.005	0.246	0.173	0.065	0.072|
22 (0.298)	|0.263	0.011	0.002	0.000	0.018|
33 (0.137)	|0.007	0.003	0.013	0.110	0.006|
Multiallelic Dprime: 0.787
BLOCK 163.  MARKERS: 767 768 769 770
4241 (0.276)	|0.007	0.268	0.000	0.000|
3221 (0.261)	|0.250	0.008	0.004	0.000|
3421 (0.188)	|0.003	0.000	0.185	0.000|
4223 (0.175)	|0.158	0.001	0.000	0.016|
4221 (0.095)	|0.074	0.009	0.000	0.012|
Multiallelic Dprime: 0.910
BLOCK 164.  MARKERS: 771 772 773
411 (0.495)	|0.296	0.037	0.162|
414 (0.288)	|0.264	0.012	0.013|
234 (0.189)	|0.025	0.164	0.000|
214 (0.028)	|0.015	0.013	0.000|
Multiallelic Dprime: 0.542
BLOCK 165.  MARKERS: 775 776
32 (0.601)	|0.196	0.153	0.133	0.103|
22 (0.224)	|0.060	0.073	0.052	0.033|
33 (0.175)	|0.045	0.066	0.036	0.019|
Multiallelic Dprime: 0.099
BLOCK 166.  MARKERS: 778 779 780 781 782 783
424333 (0.299)	|0.002	0.284	0.012|
343143 (0.292)	|0.281	0.006	0.005|
323333 (0.219)	|0.094	0.005	0.121|
323334 (0.154)	|0.061	0.003	0.092|
Multiallelic Dprime: 0.737
BLOCK 167.  MARKERS: 784 785
31 (0.458)	|0.358	0.003	0.077	0.000	0.001	0.007|
14 (0.307)	|0.004	0.285	0.011	0.000	0.000	0.003|
34 (0.232)	|0.013	0.000	0.153	0.034	0.024	0.000|
Multiallelic Dprime: 0.841
BLOCK 168.  MARKERS: 786 787 788 789 790 791
124142 (0.373)	|0.069	0.305|
343342 (0.290)	|0.286	0.004|
144134 (0.240)	|0.224	0.016|
144142 (0.034)	|0.016	0.018|
144144 (0.025)	|0.023	0.003|
323342 (0.010)	|0.011	0.000|
Multiallelic Dprime: 0.836
BLOCK 169.  MARKERS: 792 793
41 (0.644)	|0.481	0.076	0.087|
23 (0.356)	|0.158	0.121	0.078|
Multiallelic Dprime: 0.305
BLOCK 170.  MARKERS: 794 795 796
311 (0.640)	|0.457	0.177	0.004|
131 (0.195)	|0.131	0.066	0.000|
313 (0.165)	|0.015	0.007	0.143|
Multiallelic Dprime: 0.444
BLOCK 171.  MARKERS: 797 798
12 (0.602)	|0.220	0.209	0.169|
22 (0.250)	|0.088	0.138	0.024|
14 (0.148)	|0.136	0.012	0.000|
Multiallelic Dprime: 0.345
BLOCK 172.  MARKERS: 800 801
11 (0.444)	|0.264	0.114	0.067|
31 (0.359)	|0.227	0.007	0.124|
13 (0.193)	|0.044	0.143	0.006|
Multiallelic Dprime: 0.338
BLOCK 173.  MARKERS: 802 803 804
212 (0.535)	|0.183	0.002	0.163	0.188|
241 (0.267)	|0.000	0.266	0.000	0.000|
312 (0.198)	|0.165	0.000	0.033	0.000|
Multiallelic Dprime: 0.725
BLOCK 174.  MARKERS: 805 806 807
223 (0.348)	|0.056	0.158	0.135|
243 (0.268)	|0.261	0.003	0.004|
323 (0.196)	|0.011	0.179	0.007|
221 (0.188)	|0.184	0.000	0.003|
Multiallelic Dprime: 0.793
BLOCK 175.  MARKERS: 809 810
22 (0.511)	|0.202	0.125	0.181|
24 (0.340)	|0.135	0.182	0.018|
44 (0.148)	|0.134	0.012	0.000|
Multiallelic Dprime: 0.401
BLOCK 176.  MARKERS: 812 813 814 815
1411 (0.472)	|0.260	0.212	0.000|
1233 (0.319)	|0.293	0.016	0.012|
4233 (0.198)	|0.003	0.000	0.191|
Multiallelic Dprime: 0.654
BLOCK 177.  MARKERS: 816 817
22 (0.557)	|0.272	0.283	0.000|
23 (0.229)	|0.197	0.014	0.018|
12 (0.211)	|0.124	0.082	0.002|
Multiallelic Dprime: 0.388
BLOCK 178.  MARKERS: 819 820
14 (0.596)	|0.368	0.022	0.206|
31 (0.379)	|0.098	0.261	0.020|
34 (0.020)	|0.019	0.000	0.002|
Multiallelic Dprime: 0.635
BLOCK 179.  MARKERS: 821 822
12 (0.488)	|0.210	0.071	0.096	0.110|
14 (0.285)	|0.239	0.007	0.031	0.008|
32 (0.227)	|0.008	0.209	0.008	0.000|
Multiallelic Dprime: 0.566
BLOCK 180.  MARKERS: 823 824 825 826 827
13221 (0.458)	|0.204	0.239	0.016|
32333 (0.286)	|0.172	0.108	0.007|
12333 (0.135)	|0.105	0.026	0.003|
13231 (0.118)	|0.005	0.011	0.102|
Multiallelic Dprime: 0.356
BLOCK 181.  MARKERS: 829 830
43 (0.488)	|0.100	0.082	0.200	0.087	0.012|
23 (0.385)	|0.330	0.032	0.003	0.012	0.003|
41 (0.128)	|0.004	0.123	0.000	0.001	0.000|
Multiallelic Dprime: 0.702
BLOCK 182.  MARKERS: 834 835 836 837
1214 (0.434)	|0.399	0.030	0.005|
2212 (0.235)	|0.041	0.045	0.148|
2342 (0.203)	|0.023	0.174	0.003|
2242 (0.101)	|0.008	0.029	0.065|
1212 (0.014)	|0.013	0.001	0.000|
Multiallelic Dprime: 0.732
BLOCK 183.  MARKERS: 840 841
23 (0.492)	|0.303	0.025	0.005	0.134	0.009	0.013|
21 (0.284)	|0.000	0.010	0.194	0.007	0.071	0.000|
33 (0.221)	|0.003	0.209	0.000	0.004	0.003	0.000|
Multiallelic Dprime: 0.909
BLOCK 184.  MARKERS: 842 843 844 845 846
21321 (0.306)	|0.009	0.187	0.000	0.106|
21133 (0.244)	|0.220	0.005	0.000	0.022|
42133 (0.199)	|0.000	0.000	0.196	0.000|
22133 (0.142)	|0.012	0.000	0.065	0.065|
21331 (0.085)	|0.013	0.072	0.000	0.000|
21323 (0.014)	|0.013	0.000	0.000	0.000|
Multiallelic Dprime: 0.803
BLOCK 185.  MARKERS: 847 848 849
313 (0.269)	|0.202	0.059	0.003	0.004|
113 (0.267)	|0.093	0.163	0.007	0.003|
143 (0.262)	|0.100	0.121	0.029	0.012|
311 (0.196)	|0.119	0.075	0.000	0.002|
Multiallelic Dprime: 0.308
BLOCK 186.  MARKERS: 853 854 855
222 (0.518)	|0.265	0.179	0.074|
144 (0.419)	|0.321	0.040	0.059|
122 (0.040)	|0.030	0.009	0.000|
142 (0.021)	|0.011	0.010	0.000|
Multiallelic Dprime: 0.357
BLOCK 187.  MARKERS: 856 857
31 (0.629)	|0.525	0.086	0.008|
11 (0.239)	|0.037	0.202	0.000|
32 (0.132)	|0.033	0.004	0.105|
Multiallelic Dprime: 0.702
BLOCK 188.  MARKERS: 858 859
23 (0.594)	|0.346	0.248|
22 (0.291)	|0.194	0.097|
32 (0.113)	|0.081	0.031|
Multiallelic Dprime: 0.157
BLOCK 189.  MARKERS: 862 863
31 (0.622)	|0.381	0.240|
12 (0.376)	|0.292	0.083|
Multiallelic Dprime: 0.318
BLOCK 190.  MARKERS: 867 868 869 870 871
11142 (0.676)	|0.315	0.359|
34213 (0.322)	|0.267	0.055|
Multiallelic Dprime: 0.587
BLOCK 191.  MARKERS: 872 873
21 (0.582)	|0.324	0.094	0.115	0.026	0.020|
44 (0.417)	|0.143	0.168	0.080	0.023	0.000|
Multiallelic Dprime: 0.253
BLOCK 192.  MARKERS: 874 875 876 877
1122 (0.467)	|0.320	0.012	0.000	0.123	0.000	0.000	0.000|
1333 (0.263)	|0.006	0.000	0.224	0.000	0.000	0.018	0.010|
3332 (0.195)	|0.003	0.192	0.000	0.000	0.000	0.000	0.000|
1332 (0.049)	|0.002	0.036	0.000	0.004	0.002	0.000	0.002|
1132 (0.020)	|0.000	0.000	0.000	0.000	0.020	0.000	0.000|
Multiallelic Dprime: 0.954
BLOCK 193.  MARKERS: 878 879 880 881 882 883 884
1233413 (0.330)	|0.190	0.085	0.042	0.005|
2211431 (0.240)	|0.081	0.086	0.058	0.012|
1231433 (0.230)	|0.116	0.049	0.036	0.019|
2431231 (0.127)	|0.062	0.030	0.024	0.010|
2231431 (0.022)	|0.012	0.004	0.006	0.000|
1231413 (0.018)	|0.003	0.004	0.000	0.009|
1231231 (0.012)	|0.006	0.004	0.000	0.000|
Multiallelic Dprime: 0.168
BLOCK 194.  MARKERS: 886 887 888 889 890 891
111232 (0.476)	|0.248	0.057	0.022	0.022	0.092	0.003	0.000	0.006|
331123 (0.273)	|0.035	0.068	0.019	0.087	0.012	0.013	0.010	0.003|
332123 (0.170)	|0.015	0.019	0.089	0.011	0.007	0.002	0.002	0.003|
111233 (0.059)	|0.018	0.003	0.010	0.008	0.011	0.000	0.000	0.000|
Multiallelic Dprime: 0.513
BLOCK 195.  MARKERS: 893 894 895 896 897 898 899 900 901 902 903 904 905 906
42134312242434 (0.330)	|0.273	0.025	0.002	0.018	0.000	0.000	0.000|
42234312342234 (0.150)	|0.027	0.001	0.112	0.000	0.000	0.000	0.009|
21222134222434 (0.146)	|0.003	0.059	0.001	0.075	0.000	0.000	0.000|
42224312242412 (0.127)	|0.003	0.118	0.000	0.000	0.002	0.000	0.000|
42134312244434 (0.125)	|0.122	0.000	0.000	0.000	0.000	0.000	0.000|
42234312242434 (0.017)	|0.006	0.000	0.000	0.000	0.005	0.005	0.000|
42234312342414 (0.012)	|0.012	0.000	0.000	0.000	0.000	0.000	0.000|
21222112242434 (0.012)	|0.000	0.000	0.001	0.000	0.007	0.003	0.000|
Multiallelic Dprime: 0.814
BLOCK 196.  MARKERS: 907 908 909 910 911
33332 (0.467)	|0.397	0.069	0.001|
31321 (0.232)	|0.007	0.138	0.088|
31121 (0.121)	|0.024	0.000	0.097|
21332 (0.107)	|0.000	0.107	0.000|
31332 (0.024)	|0.001	0.012	0.010|
31331 (0.013)	|0.000	0.012	0.002|
33322 (0.012)	|0.011	0.000	0.000|
Multiallelic Dprime: 0.749
BLOCK 197.  MARKERS: 912 913
33 (0.442)	|0.370	0.055	0.016|
32 (0.349)	|0.057	0.204	0.086|
22 (0.207)	|0.043	0.045	0.120|
Multiallelic Dprime: 0.568
BLOCK 198.  MARKERS: 914 915
11 (0.472)	|0.268	0.063	0.057	0.033	0.005	0.013	0.008	0.000|
22 (0.304)	|0.089	0.080	0.083	0.006	0.024	0.008	0.003	0.005|
21 (0.222)	|0.074	0.031	0.017	0.055	0.025	0.004	0.000	0.004|
Multiallelic Dprime: 0.311
BLOCK 199.  MARKERS: 918 919 920 921 922 923 924 925 926
313211221 (0.431)	|0.039	0.273	0.003	0.115|
313413142 (0.175)	|0.170	0.000	0.000	0.004|
232241241 (0.157)	|0.004	0.000	0.151	0.000|
212241241 (0.096)	|0.002	0.000	0.090	0.002|
313211241 (0.056)	|0.029	0.000	0.026	0.000|
312211241 (0.025)	|0.026	0.000	0.000	0.000|
313211222 (0.011)	|0.005	0.000	0.000	0.006|
213211241 (0.010)	|0.010	0.000	0.000	0.000|
Multiallelic Dprime: 0.902
BLOCK 200.  MARKERS: 927 928 929
324 (0.303)	|0.251	0.004	0.047|
342 (0.284)	|0.068	0.214	0.000|
224 (0.278)	|0.242	0.006	0.029|
322 (0.129)	|0.094	0.035	0.000|
Multiallelic Dprime: 0.597
BLOCK 201.  MARKERS: 930 931 932 933
3242 (0.661)	|0.292	0.181	0.130	0.057|
2424 (0.259)	|0.094	0.018	0.026	0.120|
2242 (0.077)	|0.022	0.008	0.047	0.000|
Multiallelic Dprime: 0.336
BLOCK 202.  MARKERS: 935 936 937
131 (0.408)	|0.312	0.031	0.012	0.014	0.020	0.023|
121 (0.208)	|0.015	0.155	0.015	0.007	0.014	0.000|
331 (0.203)	|0.007	0.042	0.151	0.000	0.000	0.000|
122 (0.181)	|0.004	0.007	0.016	0.154	0.000	0.000|
Multiallelic Dprime: 0.766
BLOCK 203.  MARKERS: 938 939 940 941 942
44344 (0.335)	|0.175	0.047	0.018	0.018	0.042	0.011	0.003	0.003	0.009|
44342 (0.233)	|0.035	0.029	0.054	0.055	0.033	0.008	0.002	0.000	0.001|
43124 (0.194)	|0.036	0.041	0.043	0.010	0.010	0.032	0.000	0.000	0.000|
24344 (0.177)	|0.039	0.067	0.013	0.023	0.013	0.005	0.001	0.008	0.000|
43344 (0.034)	|0.004	0.003	0.001	0.002	0.000	0.000	0.019	0.001	0.000|
43324 (0.022)	|0.000	0.005	0.005	0.003	0.004	0.001	0.000	0.000	0.000|
Multiallelic Dprime: 0.370
BLOCK 204.  MARKERS: 944 945 946 947 948 949 950 951 952 953 954 955 956 957 958 959 960 961
122412421144122241 (0.291)	|0.227	0.018	0.016	0.030|
324212213312243243 (0.194)	|0.139	0.016	0.015	0.021|
312211213312222223 (0.136)	|0.047	0.023	0.065	0.000|
324212213312222223 (0.111)	|0.017	0.086	0.006	0.000|
324242213312222123 (0.102)	|0.074	0.022	0.003	0.003|
324212213312222123 (0.060)	|0.031	0.008	0.019	0.001|
324212223312222241 (0.026)	|0.001	0.000	0.001	0.024|
324242213312222223 (0.013)	|0.002	0.001	0.009	0.000|
322412421144122241 (0.010)	|0.011	0.000	0.000	0.000|
Multiallelic Dprime: 0.471
BLOCK 205.  MARKERS: 963 964 965
221 (0.590)	|0.268	0.185	0.137|
431 (0.185)	|0.101	0.080	0.004|
223 (0.141)	|0.027	0.006	0.108|
421 (0.084)	|0.082	0.001	0.000|
Multiallelic Dprime: 0.308
BLOCK 206.  MARKERS: 966 967
22 (0.479)	|0.422	0.030	0.026|
44 (0.272)	|0.076	0.173	0.023|
24 (0.249)	|0.123	0.003	0.122|
Multiallelic Dprime: 0.597
BLOCK 207.  MARKERS: 968 969
22 (0.619)	|0.299	0.244	0.073|
32 (0.208)	|0.196	0.008	0.004|
23 (0.173)	|0.041	0.130	0.000|
Multiallelic Dprime: 0.402
BLOCK 208.  MARKERS: 970 971 972
212 (0.536)	|0.232	0.134	0.171|
431 (0.383)	|0.180	0.113	0.090|
411 (0.078)	|0.040	0.028	0.009|
Multiallelic Dprime: 0.099
BLOCK 209.  MARKERS: 976 977
21 (0.453)	|0.445	0.008|
43 (0.277)	|0.000	0.277|
23 (0.270)	|0.259	0.005|
Multiallelic Dprime: 0.957
BLOCK 210.  MARKERS: 978 979
42 (0.703)	|0.350	0.288	0.064|
24 (0.290)	|0.239	0.047	0.004|
Multiallelic Dprime: 0.571
BLOCK 211.  MARKERS: 983 984
23 (0.592)	|0.413	0.081	0.098|
31 (0.337)	|0.185	0.120	0.033|
21 (0.070)	|0.046	0.015	0.008|
Multiallelic Dprime: 0.201
BLOCK 212.  MARKERS: 986 987
32 (0.644)	|0.425	0.212|
12 (0.218)	|0.103	0.113|
14 (0.138)	|0.121	0.018|
Multiallelic Dprime: 0.172
BLOCK 213.  MARKERS: 990 991
21 (0.648)	|0.321	0.207	0.108|
13 (0.343)	|0.255	0.031	0.057|
Multiallelic Dprime: 0.375
BLOCK 214.  MARKERS: 994 995 996 997
4232 (0.579)	|0.506	0.061	0.012|
4222 (0.241)	|0.209	0.029	0.000|
2124 (0.167)	|0.146	0.018	0.002|
Multiallelic Dprime: 0.032
BLOCK 215.  MARKERS: 1002 1003
22 (0.872)	|0.624	0.173	0.069|
44 (0.111)	|0.069	0.038	0.005|
24 (0.013)	|0.012	0.002	0.000|
Multiallelic Dprime: 0.140
BLOCK 216.  MARKERS: 1006 1007
34 (0.707)	|0.518	0.039	0.144|
12 (0.214)	|0.004	0.200	0.007|
14 (0.073)	|0.000	0.001	0.071|
Multiallelic Dprime: 0.786
BLOCK 217.  MARKERS: 1008 1009 1010
431 (0.525)	|0.442	0.059	0.022|
212 (0.244)	|0.205	0.036	0.003|
412 (0.223)	|0.137	0.084	0.000|
Multiallelic Dprime: 0.270
BLOCK 218.  MARKERS: 1011 1012
34 (0.792)	|0.430	0.335	0.026|
13 (0.179)	|0.106	0.071	0.002|
33 (0.025)	|0.005	0.020	0.000|
Multiallelic Dprime: 0.062
BLOCK 219.  MARKERS: 1015 1016
42 (0.540)	|0.370	0.094	0.076|
34 (0.430)	|0.290	0.082	0.056|
32 (0.028)	|0.021	0.007	0.000|
Multiallelic Dprime: 0.026
BLOCK 220.  MARKERS: 1018 1019 1020
111 (0.682)	|0.490	0.075	0.118|
331 (0.183)	|0.117	0.058	0.007|
112 (0.133)	|0.096	0.024	0.013|
Multiallelic Dprime: 0.153
BLOCK 221.  MARKERS: 1023 1024
14 (0.705)	|0.680	0.000	0.002	0.020|
34 (0.157)	|0.011	0.000	0.105	0.042|
13 (0.138)	|0.000	0.137	0.000	0.000|
Multiallelic Dprime: 0.937
BLOCK 222.  MARKERS: 1026 1027 1028
313 (0.690)	|0.291	0.206	0.189|
131 (0.138)	|0.107	0.012	0.020|
311 (0.108)	|0.015	0.068	0.025|
111 (0.060)	|0.012	0.024	0.025|
Multiallelic Dprime: 0.190
BLOCK 223.  MARKERS: 1029 1030
21 (0.423)	|0.139	0.281|
11 (0.310)	|0.211	0.094|
13 (0.262)	|0.228	0.034|
Multiallelic Dprime: 0.456
BLOCK 224.  MARKERS: 1031 1032
11 (0.581)	|0.346	0.068	0.085	0.078|
43 (0.408)	|0.200	0.145	0.021	0.029|
Multiallelic Dprime: 0.250
BLOCK 225.  MARKERS: 1033 1034 1035 1036 1037 1038
213234 (0.546)	|0.508	0.035|
311433 (0.215)	|0.185	0.029|
311413 (0.111)	|0.052	0.056|
331413 (0.106)	|0.018	0.088|
Multiallelic Dprime: 0.601
BLOCK 226.  MARKERS: 1039 1040
14 (0.785)	|0.468	0.285	0.023|
32 (0.209)	|0.120	0.087	0.003|
Multiallelic Dprime: 0.059
BLOCK 227.  MARKERS: 1044 1045
13 (0.593)	|0.471	0.119|
31 (0.372)	|0.331	0.042|
33 (0.026)	|0.011	0.015|
Multiallelic Dprime: 0.269
BLOCK 228.  MARKERS: 1048 1049
11 (0.819)	|0.569	0.086	0.153|
43 (0.178)	|0.000	0.154	0.020|
Multiallelic Dprime: 0.847
BLOCK 229.  MARKERS: 1050 1051 1052 1053
3332 (0.570)	|0.433	0.131	0.008|
1214 (0.239)	|0.159	0.067	0.011|
3334 (0.174)	|0.102	0.070	0.000|
Multiallelic Dprime: 0.144
BLOCK 230.  MARKERS: 1059 1060 1061
441 (0.700)	|0.660	0.032|
323 (0.270)	|0.143	0.127|
421 (0.022)	|0.001	0.018|
Multiallelic Dprime: 0.708
BLOCK 231.  MARKERS: 1064 1065
33 (0.812)	|0.384	0.307	0.075	0.024	0.013|
41 (0.177)	|0.048	0.022	0.086	0.016	0.001|
Multiallelic Dprime: 0.463
BLOCK 232.  MARKERS: 1066 1067 1068 1069 1070
22322 (0.435)	|0.359	0.066	0.007	0.004|
11112 (0.330)	|0.306	0.010	0.008	0.006|
11314 (0.160)	|0.126	0.025	0.002	0.006|
11322 (0.045)	|0.029	0.001	0.009	0.000|
11312 (0.017)	|0.016	0.000	0.000	0.000|
Multiallelic Dprime: 0.305
BLOCK 233.  MARKERS: 1071 1072 1073 1074 1075
23214 (0.844)	|0.762	0.016	0.059|
42133 (0.107)	|0.003	0.104	0.000|
22233 (0.026)	|0.007	0.018	0.001|
22133 (0.016)	|0.000	0.015	0.000|
Multiallelic Dprime: 0.914
BLOCK 234.  MARKERS: 1077 1078 1079 1080 1081
12443 (0.772)	|0.373	0.158	0.131	0.071	0.000	0.010	0.010|
33221 (0.158)	|0.066	0.001	0.018	0.024	0.039	0.002	0.000|
32441 (0.061)	|0.000	0.000	0.006	0.048	0.000	0.000	0.000|
Multiallelic Dprime: 0.446
BLOCK 235.  MARKERS: 1082 1083 1084 1085 1086 1087 1088
4334311 (0.441)	|0.429	0.009	0.002|
4324132 (0.162)	|0.000	0.000	0.161|
2232332 (0.159)	|0.032	0.126	0.000|
4232332 (0.143)	|0.012	0.131	0.000|
4334332 (0.042)	|0.016	0.025	0.000|
4334312 (0.012)	|0.007	0.005	0.000|
4324332 (0.012)	|0.000	0.000	0.012|
Multiallelic Dprime: 0.879
BLOCK 236.  MARKERS: 1089 1090
11 (0.519)	|0.344	0.076	0.036	0.041	0.005|
31 (0.304)	|0.107	0.033	0.077	0.072	0.003|
13 (0.176)	|0.047	0.097	0.016	0.005	0.007|
Multiallelic Dprime: 0.379
BLOCK 237.  MARKERS: 1091 1092 1093 1094 1095 1096 1097 1098 1099 1100
3341323134 (0.497)	|0.240	0.221	0.031	0.000|
1344133122 (0.206)	|0.108	0.075	0.020	0.000|
1324121332 (0.128)	|0.060	0.045	0.023	0.003|
1124123132 (0.117)	|0.049	0.035	0.026	0.007|
3341323132 (0.015)	|0.010	0.003	0.002	0.000|
Multiallelic Dprime: 0.117
BLOCK 238.  MARKERS: 1101 1102 1103 1104 1105
43323 (0.483)	|0.211	0.233	0.037|
41231 (0.391)	|0.251	0.134	0.005|
23323 (0.106)	|0.053	0.051	0.003|
41331 (0.012)	|0.001	0.009	0.003|
Multiallelic Dprime: 0.195
BLOCK 239.  MARKERS: 1109 1110
14 (0.522)	|0.450	0.063	0.008|
42 (0.430)	|0.347	0.073	0.007|
12 (0.048)	|0.003	0.004	0.040|
Multiallelic Dprime: 0.240
BLOCK 240.  MARKERS: 1111 1112 1113 1114
4432 (0.799)	|0.376	0.282	0.067	0.035	0.037|
2114 (0.139)	|0.055	0.075	0.007	0.000	0.000|
2132 (0.055)	|0.023	0.009	0.008	0.010	0.000|
Multiallelic Dprime: 0.162
BLOCK 241.  MARKERS: 1115 1116 1117 1118 1119
14112 (0.456)	|0.435	0.002	0.001	0.002	0.012|
33323 (0.366)	|0.016	0.206	0.100	0.044	0.000|
14123 (0.084)	|0.006	0.016	0.000	0.061	0.000|
13323 (0.045)	|0.024	0.006	0.000	0.014	0.000|
14323 (0.037)	|0.000	0.000	0.035	0.000	0.000|
Multiallelic Dprime: 0.823
BLOCK 242.  MARKERS: 1121 1122 1123 1124 1125
44444 (0.489)	|0.423	0.009	0.013	0.039	0.004|
22224 (0.234)	|0.049	0.184	0.000	0.001	0.000|
22221 (0.136)	|0.002	0.000	0.112	0.000	0.023|
22244 (0.123)	|0.004	0.117	0.000	0.002	0.000|
44424 (0.012)	|0.002	0.008	0.000	0.000	0.000|
Multiallelic Dprime: 0.823
BLOCK 243.  MARKERS: 1126 1127 1128 1129
3212 (0.480)	|0.357	0.109	0.014	0.003|
2112 (0.319)	|0.040	0.147	0.110	0.021|
3234 (0.128)	|0.056	0.072	0.000	0.000|
3112 (0.044)	|0.010	0.000	0.030	0.002|
3232 (0.027)	|0.004	0.013	0.010	0.000|
Multiallelic Dprime: 0.501
BLOCK 244.  MARKERS: 1130 1131 1132
221 (0.468)	|0.461	0.005	0.000	0.000|
241 (0.340)	|0.058	0.155	0.083	0.045|
324 (0.163)	|0.003	0.060	0.078	0.024|
321 (0.025)	|0.017	0.005	0.002	0.000|
Multiallelic Dprime: 0.765
BLOCK 245.  MARKERS: 1134 1135 1136
213 (0.538)	|0.532	0.000	0.006	0.000|
413 (0.223)	|0.003	0.158	0.015	0.049|
431 (0.165)	|0.000	0.083	0.081	0.000|
433 (0.073)	|0.000	0.045	0.000	0.027|
Multiallelic Dprime: 0.889
BLOCK 246.  MARKERS: 1138 1139 1140
112 (0.536)	|0.281	0.072	0.100	0.079|
343 (0.287)	|0.083	0.189	0.015	0.000|
142 (0.101)	|0.069	0.008	0.007	0.016|
342 (0.076)	|0.030	0.029	0.012	0.000|
Multiallelic Dprime: 0.404
BLOCK 247.  MARKERS: 1141 1142 1143
433 (0.462)	|0.325	0.102	0.037|
211 (0.299)	|0.219	0.012	0.066|
431 (0.134)	|0.039	0.072	0.024|
411 (0.095)	|0.038	0.028	0.030|
Multiallelic Dprime: 0.298
BLOCK 248.  MARKERS: 1144 1145
43 (0.622)	|0.316	0.083	0.048	0.103	0.028	0.011	0.000	0.005|
23 (0.213)	|0.097	0.014	0.081	0.006	0.003	0.001	0.000	0.000|
22 (0.163)	|0.027	0.084	0.002	0.004	0.000	0.012	0.013	0.007|
Multiallelic Dprime: 0.405
BLOCK 249.  MARKERS: 1148 1149 1150 1151 1152 1153 1154 1155 1156 1157 1158 1159 1160 1161 1162 1163
4421424444312234 (0.440)	|0.426	0.014|
4443144244312312 (0.183)	|0.003	0.179|
2443144244312314 (0.132)	|0.002	0.129|
4243142222144314 (0.113)	|0.105	0.009|
4243142224312314 (0.031)	|0.031	0.000|
4443144244312334 (0.023)	|0.000	0.023|
4243144244312234 (0.013)	|0.013	0.000|
4441144244312334 (0.012)	|0.000	0.012|
Multiallelic Dprime: 0.929
BLOCK 250.  MARKERS: 1166 1167
14 (0.603)	|0.405	0.143	0.053|
32 (0.393)	|0.212	0.093	0.083|
Multiallelic Dprime: 0.132
BLOCK 251.  MARKERS: 1170 1171 1172
213 (0.618)	|0.484	0.125	0.003	0.003|
113 (0.237)	|0.007	0.197	0.000	0.036|
231 (0.138)	|0.003	0.021	0.112	0.000|
Multiallelic Dprime: 0.796
BLOCK 252.  MARKERS: 1173 1174 1175 1176 1177 1178 1179
4443123 (0.497)	|0.437	0.062|
3212242 (0.342)	|0.198	0.145|
3443123 (0.118)	|0.111	0.007|
3442242 (0.039)	|0.000	0.038|
Multiallelic Dprime: 0.506
BLOCK 253.  MARKERS: 1180 1181
42 (0.747)	|0.294	0.327	0.127|
23 (0.251)	|0.211	0.001	0.038|
Multiallelic Dprime: 0.684
BLOCK 254.  MARKERS: 1184 1185
34 (0.506)	|0.380	0.082	0.040|
22 (0.327)	|0.265	0.038	0.018|
24 (0.165)	|0.108	0.033	0.020|
Multiallelic Dprime: 0.120
BLOCK 255.  MARKERS: 1188 1189 1190 1191 1192
33333 (0.757)	|0.238	0.168	0.141	0.131	0.038	0.017|
12111 (0.152)	|0.023	0.049	0.045	0.016	0.010	0.003|
12333 (0.077)	|0.012	0.008	0.029	0.010	0.002	0.010|
Multiallelic Dprime: 0.238
BLOCK 256.  MARKERS: 1196 1197 1198 1199 1200 1201 1202
1142334 (0.276)	|0.000	0.132	0.000	0.128	0.000	0.008	0.003	0.000	0.000|
2144232 (0.230)	|0.214	0.000	0.000	0.001	0.000	0.004	0.000	0.000	0.000|
1142234 (0.218)	|0.000	0.057	0.003	0.000	0.093	0.001	0.046	0.001	0.009|
2222214 (0.161)	|0.000	0.001	0.152	0.000	0.000	0.000	0.000	0.005	0.000|
2142232 (0.052)	|0.000	0.000	0.000	0.000	0.000	0.050	0.000	0.000	0.000|
2222234 (0.028)	|0.000	0.000	0.000	0.000	0.001	0.025	0.000	0.000	0.001|
Multiallelic Dprime: 0.904
BLOCK 257.  MARKERS: 1204 1205 1206 1207 1208 1209 1210 1211
13122232 (0.218)	|0.012	0.000	0.192	0.000	0.009|
31143432 (0.196)	|0.068	0.127	0.000	0.001	0.000|
33442434 (0.157)	|0.132	0.011	0.000	0.011	0.000|
33143432 (0.134)	|0.000	0.001	0.000	0.133	0.000|
33442432 (0.097)	|0.094	0.000	0.000	0.000	0.003|
33142442 (0.092)	|0.054	0.038	0.000	0.000	0.000|
33122232 (0.050)	|0.000	0.002	0.001	0.000	0.046|
33442442 (0.017)	|0.005	0.012	0.000	0.000	0.000|
33443432 (0.012)	|0.001	0.011	0.000	0.000	0.000|
Multiallelic Dprime: 0.794
BLOCK 258.  MARKERS: 1212 1213 1214 1215 1216
33322 (0.373)	|0.334	0.035	0.004|
32322 (0.207)	|0.055	0.003	0.150|
12224 (0.203)	|0.002	0.200	0.000|
32312 (0.147)	|0.118	0.024	0.004|
12322 (0.060)	|0.003	0.005	0.051|
Multiallelic Dprime: 0.770
BLOCK 259.  MARKERS: 1217 1218
42 (0.515)	|0.137	0.348	0.030|
33 (0.271)	|0.247	0.018	0.000|
32 (0.212)	|0.067	0.025	0.119|
Multiallelic Dprime: 0.650
BLOCK 260.  MARKERS: 1219 1220 1221 1222
4321 (0.451)	|0.376	0.011	0.001	0.063|
4323 (0.390)	|0.012	0.369	0.007	0.003|
3141 (0.149)	|0.015	0.012	0.112	0.010|
Multiallelic Dprime: 0.879
BLOCK 261.  MARKERS: 1223 1224 1225
213 (0.404)	|0.404	0.002	0.000|
111 (0.392)	|0.012	0.251	0.128|
233 (0.126)	|0.117	0.007	0.000|
211 (0.076)	|0.063	0.012	0.000|
Multiallelic Dprime: 0.920
BLOCK 262.  MARKERS: 1227 1228
43 (0.596)	|0.379	0.000	0.000	0.117	0.058	0.000	0.007	0.017|
21 (0.272)	|0.000	0.219	0.000	0.000	0.004	0.029	0.017	0.000|
23 (0.129)	|0.003	0.000	0.120	0.003	0.000	0.000	0.000	0.000|
Multiallelic Dprime: 0.966
BLOCK 263.  MARKERS: 1229 1230 1231 1232 1233 1234 1235 1236 1237 1238
4132141144 (0.383)	|0.000	0.379	0.000|
2334221124 (0.220)	|0.198	0.000	0.020|
2314241144 (0.120)	|0.119	0.000	0.001|
2314243322 (0.119)	|0.118	0.000	0.002|
2334241124 (0.064)	|0.064	0.000	0.000|
2332141144 (0.029)	|0.000	0.030	0.000|
2334241144 (0.023)	|0.023	0.000	0.000|
4132141124 (0.016)	|0.017	0.000	0.000|
Multiallelic Dprime: 0.965
BLOCK 264.  MARKERS: 1239 1240
23 (0.553)	|0.026	0.198	0.142	0.122	0.042	0.013|
32 (0.418)	|0.258	0.008	0.013	0.031	0.108	0.000|
22 (0.025)	|0.000	0.021	0.000	0.002	0.002	0.000|
Multiallelic Dprime: 0.727
BLOCK 265.  MARKERS: 1242 1243 1244 1245 1246
42122 (0.285)	|0.007	0.281	0.000|
43342 (0.226)	|0.005	0.024	0.197|
43141 (0.157)	|0.063	0.000	0.096|
42142 (0.156)	|0.156	0.000	0.000|
12142 (0.152)	|0.153	0.000	0.000|
43142 (0.013)	|0.000	0.012	0.000|
Multiallelic Dprime: 0.862
BLOCK 266.  MARKERS: 1248 1249 1250 1251
1414 (0.384)	|0.315	0.006	0.063|
3122 (0.321)	|0.035	0.286	0.000|
3414 (0.295)	|0.192	0.096	0.002|
Multiallelic Dprime: 0.635
BLOCK 267.  MARKERS: 1252 1253
32 (0.542)	|0.363	0.093	0.037	0.045|
13 (0.388)	|0.208	0.137	0.025	0.018|
12 (0.065)	|0.025	0.008	0.019	0.013|
Multiallelic Dprime: 0.204
BLOCK 268.  MARKERS: 1255 1256 1257
424 (0.601)	|0.255	0.233	0.100	0.014|
212 (0.238)	|0.175	0.022	0.016	0.026|
222 (0.081)	|0.022	0.041	0.018	0.000|
224 (0.076)	|0.063	0.005	0.007	0.000|
Multiallelic Dprime: 0.414
BLOCK 269.  MARKERS: 1259 1260 1261
221 (0.515)	|0.173	0.281	0.063|
111 (0.303)	|0.181	0.106	0.015|
223 (0.140)	|0.095	0.034	0.012|
211 (0.040)	|0.016	0.025	0.000|
Multiallelic Dprime: 0.282
BLOCK 270.  MARKERS: 1263 1264
12 (0.465)	|0.426	0.039|
34 (0.444)	|0.387	0.057|
14 (0.089)	|0.019	0.069|
Multiallelic Dprime: 0.395
BLOCK 271.  MARKERS: 1265 1266
34 (0.834)	|0.562	0.155	0.118|
11 (0.166)	|0.129	0.030	0.006|
Multiallelic Dprime: 0.290
BLOCK 272.  MARKERS: 1269 1270
11 (0.691)	|0.279	0.213	0.197|
33 (0.185)	|0.072	0.060	0.053|
13 (0.124)	|0.040	0.057	0.027|
Multiallelic Dprime: 0.076
BLOCK 273.  MARKERS: 1271 1272
34 (0.390)	|0.309	0.037	0.032	0.012|
11 (0.331)	|0.073	0.078	0.090	0.091|
14 (0.277)	|0.061	0.084	0.074	0.058|
Multiallelic Dprime: 0.441
BLOCK 274.  MARKERS: 1274 1275 1276
142 (0.442)	|0.192	0.108	0.080	0.035	0.028|
342 (0.200)	|0.129	0.046	0.009	0.010	0.006|
122 (0.196)	|0.096	0.062	0.020	0.009	0.009|
343 (0.161)	|0.069	0.045	0.008	0.031	0.008|
Multiallelic Dprime: 0.164
BLOCK 275.  MARKERS: 1281 1282 1283 1284
1112 (0.486)	|0.298	0.048	0.133	0.005|
1114 (0.263)	|0.035	0.137	0.061	0.025|
4324 (0.116)	|0.001	0.018	0.020	0.077|
4314 (0.085)	|0.003	0.072	0.006	0.004|
4114 (0.050)	|0.000	0.006	0.007	0.038|
Multiallelic Dprime: 0.571
BLOCK 276.  MARKERS: 1285 1286 1287 1288
2143 (0.338)	|0.335	0.003	0.000	0.000|
3142 (0.281)	|0.275	0.007	0.000	0.000|
3322 (0.226)	|0.028	0.161	0.000	0.037|
3143 (0.149)	|0.003	0.000	0.144	0.000|
Multiallelic Dprime: 0.937
BLOCK 277.  MARKERS: 1290 1291 1292 1293
2341 (0.645)	|0.273	0.370|
2333 (0.171)	|0.132	0.039|
4133 (0.145)	|0.131	0.014|
2343 (0.039)	|0.002	0.037|
Multiallelic Dprime: 0.526
BLOCK 278.  MARKERS: 1294 1295
23 (0.537)	|0.322	0.116	0.096|
31 (0.461)	|0.198	0.134	0.129|
Multiallelic Dprime: 0.173
BLOCK 279.  MARKERS: 1297 1298 1299
323 (0.518)	|0.398	0.122|
324 (0.250)	|0.005	0.245|
133 (0.229)	|0.209	0.019|
Multiallelic Dprime: 0.627
BLOCK 280.  MARKERS: 1301 1302
13 (0.613)	|0.259	0.133	0.069	0.139	0.006|
31 (0.387)	|0.050	0.142	0.175	0.011	0.008|
Multiallelic Dprime: 0.500
BLOCK 281.  MARKERS: 1305 1306 1307 1308 1309
42411 (0.309)	|0.259	0.022	0.024	0.005|
43213 (0.276)	|0.018	0.227	0.025	0.005|
42211 (0.242)	|0.078	0.017	0.068	0.080|
32231 (0.150)	|0.134	0.004	0.000	0.013|
42213 (0.014)	|0.000	0.014	0.000	0.000|
Multiallelic Dprime: 0.679
BLOCK 282.  MARKERS: 1310 1311 1312
332 (0.490)	|0.208	0.108	0.057	0.064	0.031	0.009	0.004|
324 (0.288)	|0.073	0.083	0.080	0.040	0.004	0.003	0.005|
334 (0.117)	|0.034	0.045	0.020	0.016	0.000	0.003	0.000|
134 (0.105)	|0.045	0.010	0.029	0.011	0.003	0.003	0.001|
Multiallelic Dprime: 0.197
BLOCK 283.  MARKERS: 1317 1318 1319 1320 1321
43312 (0.359)	|0.277	0.012	0.035	0.042|
43232 (0.246)	|0.140	0.030	0.022	0.055|
41234 (0.187)	|0.011	0.136	0.038	0.002|
13232 (0.131)	|0.022	0.018	0.079	0.009|
41232 (0.038)	|0.004	0.000	0.003	0.029|
43332 (0.018)	|0.010	0.004	0.002	0.002|
43234 (0.011)	|0.000	0.011	0.000	0.000|
Multiallelic Dprime: 0.516
BLOCK 284.  MARKERS: 1324 1325 1326
434 (0.462)	|0.446	0.015	0.000|
424 (0.213)	|0.005	0.193	0.014|
124 (0.182)	|0.000	0.002	0.179|
422 (0.139)	|0.003	0.136	0.000|
Multiallelic Dprime: 0.940
BLOCK 285.  MARKERS: 1328 1329
13 (0.454)	|0.333	0.121|
14 (0.353)	|0.105	0.243|
34 (0.191)	|0.126	0.065|
Multiallelic Dprime: 0.381
BLOCK 286.  MARKERS: 1330 1331
21 (0.565)	|0.366	0.141	0.054|
32 (0.429)	|0.183	0.091	0.151|
Multiallelic Dprime: 0.260
BLOCK 287.  MARKERS: 1333 1334 1335
344 (0.548)	|0.481	0.052	0.016|
244 (0.232)	|0.024	0.205	0.004|
322 (0.212)	|0.026	0.009	0.177|
Multiallelic Dprime: 0.791
BLOCK 288.  MARKERS: 1337 1338
11 (0.533)	|0.199	0.276	0.057|
13 (0.267)	|0.030	0.086	0.152|
31 (0.198)	|0.173	0.024	0.001|
Multiallelic Dprime: 0.440
BLOCK 289.  MARKERS: 1339 1340
43 (0.403)	|0.245	0.048	0.033	0.079|
23 (0.387)	|0.261	0.045	0.059	0.022|
24 (0.209)	|0.126	0.041	0.028	0.015|
Multiallelic Dprime: 0.142
BLOCK 290.  MARKERS: 1344 1345 1346 1347
2213 (0.629)	|0.420	0.150	0.059|
2223 (0.135)	|0.128	0.003	0.002|
4212 (0.118)	|0.116	0.003	0.000|
4313 (0.116)	|0.026	0.002	0.089|
Multiallelic Dprime: 0.489
BLOCK 291.  MARKERS: 1348 1349
44 (0.693)	|0.477	0.122	0.094|
24 (0.156)	|0.102	0.034	0.020|
21 (0.150)	|0.091	0.043	0.016|
Multiallelic Dprime: 0.070
BLOCK 292.  MARKERS: 1351 1352
21 (0.671)	|0.307	0.200	0.143	0.012|
22 (0.199)	|0.140	0.014	0.040	0.003|
32 (0.130)	|0.019	0.003	0.016	0.092|
Multiallelic Dprime: 0.379
BLOCK 293.  MARKERS: 1354 1355 1356 1357
1211 (0.464)	|0.291	0.055	0.118|
1213 (0.218)	|0.200	0.005	0.012|
2241 (0.200)	|0.013	0.108	0.079|
2141 (0.108)	|0.012	0.092	0.004|
Multiallelic Dprime: 0.531
BLOCK 294.  MARKERS: 1359 1360
12 (0.519)	|0.322	0.191	0.003|
34 (0.267)	|0.198	0.056	0.010|
32 (0.215)	|0.128	0.086	0.000|
Multiallelic Dprime: 0.159
BLOCK 295.  MARKERS: 1361 1362
32 (0.647)	|0.503	0.000	0.145|
24 (0.333)	|0.012	0.322	0.000|
34 (0.013)	|0.000	0.013	0.000|
Multiallelic Dprime: 0.959
BLOCK 296.  MARKERS: 1363 1364
21 (0.521)	|0.273	0.048	0.092	0.085	0.011	0.008|
11 (0.334)	|0.192	0.020	0.065	0.054	0.001	0.000|
23 (0.146)	|0.014	0.113	0.014	0.005	0.000	0.003|
Multiallelic Dprime: 0.285
BLOCK 297.  MARKERS: 1366 1367 1368 1369 1370 1371 1372
4234241 (0.477)	|0.298	0.051	0.117	0.012|
2431243 (0.183)	|0.142	0.000	0.033	0.008|
4224321 (0.170)	|0.000	0.175	0.000	0.000|
4224341 (0.142)	|0.139	0.000	0.000	0.000|
4234341 (0.014)	|0.014	0.000	0.000	0.000|
4234221 (0.011)	|0.000	0.000	0.009	0.000|
Multiallelic Dprime: 0.547
BLOCK 298.  MARKERS: 1373 1374 1375 1376
1121 (0.594)	|0.386	0.199	0.006|
3323 (0.227)	|0.067	0.147	0.010|
1141 (0.158)	|0.034	0.078	0.046|
1323 (0.021)	|0.002	0.018	0.000|
Multiallelic Dprime: 0.405
BLOCK 299.  MARKERS: 1377 1378 1379 1380
4424 (0.488)	|0.035	0.280	0.116	0.025	0.003	0.020|
1111 (0.443)	|0.333	0.000	0.007	0.078	0.019	0.000|
4421 (0.063)	|0.063	0.000	0.000	0.000	0.000	0.000|
Multiallelic Dprime: 0.816
BLOCK 300.  MARKERS: 1381 1382 1383 1384 1385 1386 1387 1388 1389 1390
2221313434 (0.435)	|0.056	0.360	0.019|
4413134222 (0.280)	|0.259	0.019	0.002|
4413134432 (0.123)	|0.108	0.016	0.000|
4413133222 (0.103)	|0.084	0.019	0.000|
2221333434 (0.022)	|0.004	0.017	0.000|
4413134224 (0.020)	|0.009	0.011	0.000|
Multiallelic Dprime: 0.736
BLOCK 301.  MARKERS: 1392 1393
31 (0.531)	|0.272	0.141	0.115|
14 (0.446)	|0.123	0.261	0.061|
11 (0.024)	|0.010	0.003	0.011|
Multiallelic Dprime: 0.312
BLOCK 302.  MARKERS: 1394 1395
33 (0.406)	|0.385	0.009	0.013|
42 (0.405)	|0.002	0.402	0.002|
32 (0.187)	|0.051	0.036	0.099|
Multiallelic Dprime: 0.864
BLOCK 303.  MARKERS: 1396 1397
11 (0.443)	|0.169	0.118	0.073	0.058	0.024|
31 (0.443)	|0.191	0.173	0.048	0.005	0.027|
13 (0.114)	|0.031	0.020	0.051	0.003	0.009|
Multiallelic Dprime: 0.186
BLOCK 304.  MARKERS: 1400 1401 1402 1403
2423 (0.390)	|0.263	0.112	0.014	0.000|
4423 (0.310)	|0.136	0.150	0.014	0.009|
4214 (0.172)	|0.012	0.000	0.158	0.000|
4413 (0.067)	|0.026	0.018	0.023	0.000|
4213 (0.060)	|0.012	0.027	0.002	0.019|
Multiallelic Dprime: 0.437
BLOCK 305.  MARKERS: 1405 1406 1407
223 (0.446)	|0.422	0.004	0.003	0.011|
211 (0.306)	|0.000	0.287	0.019	0.000|
423 (0.215)	|0.000	0.003	0.211	0.000|
221 (0.029)	|0.003	0.000	0.000	0.028|
Multiallelic Dprime: 0.952
BLOCK 306.  MARKERS: 1408 1409 1410 1411
4441 (0.425)	|0.419	0.000	0.000	0.002|
2423 (0.295)	|0.000	0.253	0.011	0.029|
2123 (0.235)	|0.000	0.007	0.135	0.093|
4423 (0.040)	|0.000	0.023	0.002	0.014|
Multiallelic Dprime: 0.906
BLOCK 307.  MARKERS: 1413 1414 1415
443 (0.420)	|0.234	0.136	0.051|
223 (0.285)	|0.167	0.105	0.013|
241 (0.148)	|0.068	0.072	0.008|
243 (0.141)	|0.078	0.032	0.031|
Multiallelic Dprime: 0.102
BLOCK 308.  MARKERS: 1421 1422
22 (0.550)	|0.478	0.058	0.013|
24 (0.345)	|0.262	0.009	0.075|
44 (0.103)	|0.065	0.034	0.003|
Multiallelic Dprime: 0.299
BLOCK 309.  MARKERS: 1424 1425
32 (0.807)	|0.501	0.291	0.015|
44 (0.101)	|0.005	0.033	0.064|
34 (0.091)	|0.000	0.000	0.090|
Multiallelic Dprime: 0.782
BLOCK 310.  MARKERS: 1426 1427
34 (0.505)	|0.393	0.107|
32 (0.324)	|0.277	0.044|
14 (0.171)	|0.132	0.037|
Multiallelic Dprime: 0.164
BLOCK 311.  MARKERS: 1433 1434
21 (0.801)	|0.792	0.008|
43 (0.188)	|0.004	0.180|
Multiallelic Dprime: 0.972
BLOCK 312.  MARKERS: 1435 1436
32 (0.797)	|0.793	0.006|
24 (0.195)	|0.032	0.162|
Multiallelic Dprime: 0.957
BLOCK 313.  MARKERS: 1437 1438
31 (0.824)	|0.783	0.013	0.025|
42 (0.173)	|0.025	0.147	0.002|
Multiallelic Dprime: 0.830
BLOCK 314.  MARKERS: 1440 1441
23 (0.811)	|0.740	0.016	0.056|
41 (0.160)	|0.002	0.154	0.003|
43 (0.027)	|0.023	0.003	0.002|
Multiallelic Dprime: 0.831
BLOCK 315.  MARKERS: 1442 1443
43 (0.764)	|0.516	0.209	0.039|
21 (0.175)	|0.171	0.002	0.003|
41 (0.061)	|0.003	0.029	0.028|
Multiallelic Dprime: 0.389
BLOCK 316.  MARKERS: 1444 1445
12 (0.691)	|0.658	0.030|
41 (0.239)	|0.031	0.205|
11 (0.070)	|0.041	0.029|
Multiallelic Dprime: 0.789
BLOCK 317.  MARKERS: 1446 1447
41 (0.730)	|0.365	0.361|
23 (0.264)	|0.139	0.126|
Multiallelic Dprime: 0.034
BLOCK 318.  MARKERS: 1456 1457 1458
312 (0.506)	|0.423	0.083	0.000|
144 (0.489)	|0.038	0.247	0.204|
Multiallelic Dprime: 0.757
BLOCK 319.  MARKERS: 1459 1460
13 (0.462)	|0.316	0.146	0.000|
23 (0.333)	|0.159	0.169	0.004|
12 (0.203)	|0.124	0.071	0.008|
Multiallelic Dprime: 0.174
BLOCK 320.  MARKERS: 1461 1462
44 (0.600)	|0.489	0.006	0.102|
23 (0.387)	|0.074	0.224	0.087|
24 (0.012)	|0.002	0.010	0.000|
Multiallelic Dprime: 0.625
BLOCK 321.  MARKERS: 1464 1465
33 (0.561)	|0.442	0.098	0.018|
13 (0.244)	|0.174	0.060	0.010|
12 (0.190)	|0.135	0.048	0.006|
Multiallelic Dprime: 0.103
BLOCK 322.  MARKERS: 1469 1470
43 (0.755)	|0.458	0.295|
11 (0.208)	|0.083	0.125|
41 (0.034)	|0.025	0.010|
Multiallelic Dprime: 0.239
BLOCK 323.  MARKERS: 1473 1474
42 (0.568)	|0.490	0.060	0.017	0.000|
13 (0.429)	|0.053	0.244	0.091	0.036|
Multiallelic Dprime: 0.741
BLOCK 324.  MARKERS: 1475 1476 1477 1478 1479
23133 (0.543)	|0.468	0.011	0.065|
31413 (0.304)	|0.026	0.268	0.001|
23131 (0.110)	|0.103	0.000	0.006|
33133 (0.035)	|0.033	0.000	0.001|
Multiallelic Dprime: 0.786
BLOCK 325.  MARKERS: 1480 1481
24 (0.630)	|0.472	0.157|
42 (0.287)	|0.042	0.245|
22 (0.073)	|0.003	0.068|
Multiallelic Dprime: 0.763
BLOCK 326.  MARKERS: 1483 1484
22 (0.522)	|0.451	0.044	0.027|
44 (0.472)	|0.080	0.230	0.160|
Multiallelic Dprime: 0.706
BLOCK 327.  MARKERS: 1485 1486
12 (0.534)	|0.361	0.170	0.001|
14 (0.276)	|0.127	0.139	0.010|
34 (0.187)	|0.092	0.094	0.002|
Multiallelic Dprime: 0.208
BLOCK 328.  MARKERS: 1487 1488
24 (0.582)	|0.530	0.004	0.000	0.000	0.020	0.017|
11 (0.404)	|0.009	0.303	0.049	0.035	0.001	0.000|
21 (0.013)	|0.014	0.000	0.000	0.000	0.000	0.000|
Multiallelic Dprime: 0.949
BLOCK 329.  MARKERS: 1489 1490 1491 1492 1493 1494 1495 1496 1497
314334424 (0.552)	|0.423	0.118	0.008|
142112242 (0.307)	|0.237	0.058	0.014|
142112442 (0.048)	|0.048	0.000	0.000|
312332442 (0.035)	|0.006	0.002	0.028|
314334422 (0.020)	|0.017	0.004	0.000|
314334444 (0.016)	|0.016	0.000	0.000|
Multiallelic Dprime: 0.160
BLOCK 330.  MARKERS: 1499 1500
44 (0.762)	|0.725	0.012	0.026|
32 (0.180)	|0.092	0.086	0.002|
42 (0.052)	|0.019	0.009	0.022|
Multiallelic Dprime: 0.647
BLOCK 331.  MARKERS: 1501 1502 1503 1504
3332 (0.841)	|0.834	0.004|
1414 (0.107)	|0.007	0.099|
3334 (0.050)	|0.000	0.051|
Multiallelic Dprime: 0.966
BLOCK 332.  MARKERS: 1505 1506
33 (0.842)	|0.800	0.039|
12 (0.154)	|0.064	0.090|
Multiallelic Dprime: 0.642
BLOCK 333.  MARKERS: 1507 1508 1509 1510 1511
12314 (0.867)	|0.695	0.000	0.101	0.033	0.017	0.000|
44232 (0.131)	|0.000	0.117	0.000	0.000	0.000	0.011|
Multiallelic Dprime: 1.000
BLOCK 334.  MARKERS: 1512 1513 1514 1515 1516 1517 1518
4332332 (0.697)	|0.694	0.003	0.000|
2214212 (0.119)	|0.003	0.000	0.115|
2332334 (0.101)	|0.005	0.096	0.000|
2332312 (0.032)	|0.005	0.022	0.006|
2332332 (0.017)	|0.012	0.006	0.000|
2214332 (0.011)	|0.011	0.000	0.000|
Multiallelic Dprime: 0.957
BLOCK 335.  MARKERS: 1519 1520
33 (0.736)	|0.564	0.169|
13 (0.133)	|0.111	0.022|
11 (0.131)	|0.064	0.066|
Multiallelic Dprime: 0.169
BLOCK 336.  MARKERS: 1521 1522
12 (0.739)	|0.646	0.093|
33 (0.257)	|0.224	0.033|
Multiallelic Dprime: 0.008
BLOCK 337.  MARKERS: 1524 1525
12 (0.874)	|0.547	0.261	0.023	0.042|
34 (0.126)	|0.002	0.000	0.122	0.000|
Multiallelic Dprime: 0.982
BLOCK 338.  MARKERS: 1527 1528 1529 1530
1111 (0.548)	|0.228	0.151	0.093	0.074|
1114 (0.261)	|0.099	0.101	0.030	0.030|
4334 (0.145)	|0.056	0.032	0.042	0.015|
1134 (0.042)	|0.012	0.020	0.001	0.009|
Multiallelic Dprime: 0.101
BLOCK 339.  MARKERS: 1533 1534 1535
332 (0.398)	|0.288	0.056	0.046	0.003|
334 (0.304)	|0.203	0.075	0.026	0.000|
134 (0.166)	|0.101	0.019	0.013	0.032|
314 (0.127)	|0.059	0.040	0.008	0.017|
Multiallelic Dprime: 0.190
BLOCK 340.  MARKERS: 1538 1539 1540 1541 1542
41224 (0.657)	|0.559	0.096	0.002|
24341 (0.190)	|0.002	0.188	0.000|
24321 (0.094)	|0.024	0.002	0.066|
21321 (0.052)	|0.000	0.052	0.000|
Multiallelic Dprime: 0.822
BLOCK 341.  MARKERS: 1543 1544
32 (0.591)	|0.238	0.291	0.061|
44 (0.339)	|0.195	0.102	0.040|
34 (0.068)	|0.063	0.005	0.000|
Multiallelic Dprime: 0.287
BLOCK 342.  MARKERS: 1545 1546
11 (0.498)	|0.316	0.178	0.000|
12 (0.398)	|0.375	0.023	0.002|
31 (0.102)	|0.006	0.087	0.011|
Multiallelic Dprime: 0.515
BLOCK 343.  MARKERS: 1547 1548
33 (0.698)	|0.684	0.012|
14 (0.288)	|0.083	0.202|
13 (0.013)	|0.011	0.002|
Multiallelic Dprime: 0.910
BLOCK 344.  MARKERS: 1549 1550
11 (0.778)	|0.396	0.162	0.151	0.027	0.031|
33 (0.215)	|0.058	0.096	0.048	0.008	0.000|
Multiallelic Dprime: 0.296
BLOCK 345.  MARKERS: 1552 1553 1554 1555 1556 1557
132342 (0.457)	|0.453	0.000	0.003|
411323 (0.259)	|0.000	0.258	0.000|
132422 (0.202)	|0.042	0.002	0.159|
132322 (0.035)	|0.001	0.000	0.033|
411322 (0.030)	|0.030	0.000	0.000|
Multiallelic Dprime: 0.938
BLOCK 346.  MARKERS: 1558 1559
43 (0.532)	|0.453	0.002	0.000	0.047	0.028|
21 (0.265)	|0.002	0.263	0.000	0.000	0.001|
41 (0.201)	|0.090	0.001	0.101	0.000	0.000|
Multiallelic Dprime: 0.804
BLOCK 347.  MARKERS: 1561 1562 1563 1564
1232 (0.546)	|0.543	0.000|
3214 (0.266)	|0.009	0.250|
1434 (0.102)	|0.095	0.007|
1234 (0.047)	|0.044	0.002|
1214 (0.029)	|0.000	0.029|
Multiallelic Dprime: 0.953
BLOCK 348.  MARKERS: 1565 1566
41 (0.699)	|0.371	0.191	0.132|
13 (0.289)	|0.141	0.077	0.070|
Multiallelic Dprime: 0.051
BLOCK 349.  MARKERS: 1572 1573
42 (0.522)	|0.344	0.002	0.161	0.012|
44 (0.271)	|0.247	0.019	0.000	0.000|
14 (0.202)	|0.000	0.188	0.014	0.001|
Multiallelic Dprime: 0.651
BLOCK 350.  MARKERS: 1574 1575 1576 1577
2321 (0.592)	|0.402	0.182	0.009|
4133 (0.208)	|0.157	0.052	0.000|
4323 (0.175)	|0.125	0.048	0.000|
4321 (0.014)	|0.008	0.006	0.000|
Multiallelic Dprime: 0.119
BLOCK 351.  MARKERS: 1586 1587
23 (0.696)	|0.352	0.323	0.014|
12 (0.293)	|0.264	0.029	0.000|
13 (0.011)	|0.000	0.011	0.000|
Multiallelic Dprime: 0.681
BLOCK 352.  MARKERS: 1588 1589
31 (0.616)	|0.433	0.038	0.145|
13 (0.363)	|0.017	0.305	0.042|
11 (0.014)	|0.014	0.000	0.000|
Multiallelic Dprime: 0.761
BLOCK 353.  MARKERS: 1591 1592
12 (0.463)	|0.452	0.005	0.004|
33 (0.347)	|0.058	0.287	0.003|
32 (0.189)	|0.043	0.009	0.137|
Multiallelic Dprime: 0.858
BLOCK 354.  MARKERS: 1593 1594
13 (0.553)	|0.116	0.308	0.128|
11 (0.302)	|0.274	0.011	0.017|
31 (0.142)	|0.126	0.016	0.000|
Multiallelic Dprime: 0.793
BLOCK 355.  MARKERS: 1596 1597
23 (0.518)	|0.337	0.171	0.010|
31 (0.338)	|0.077	0.176	0.085|
33 (0.144)	|0.065	0.066	0.013|
Multiallelic Dprime: 0.331
BLOCK 356.  MARKERS: 1598 1599
23 (0.479)	|0.022	0.329	0.126|
13 (0.413)	|0.366	0.043	0.004|
14 (0.107)	|0.107	0.000	0.000|
Multiallelic Dprime: 0.841
BLOCK 357.  MARKERS: 1600 1601
44 (0.497)	|0.279	0.007	0.093	0.050	0.066|
12 (0.372)	|0.143	0.155	0.028	0.038	0.009|
42 (0.128)	|0.091	0.004	0.000	0.026	0.008|
Multiallelic Dprime: 0.378
BLOCK 358.  MARKERS: 1602 1603 1604 1605
1222 (0.513)	|0.497	0.016	0.000|
1242 (0.167)	|0.000	0.167	0.000|
3242 (0.121)	|0.004	0.013	0.104|
3444 (0.113)	|0.000	0.105	0.008|
3244 (0.085)	|0.000	0.085	0.000|
Multiallelic Dprime: 0.948
BLOCK 359.  MARKERS: 1606 1607
11 (0.504)	|0.244	0.159	0.101|
13 (0.384)	|0.136	0.182	0.064|
23 (0.112)	|0.050	0.037	0.025|
Multiallelic Dprime: 0.134
BLOCK 360.  MARKERS: 1608 1609 1610
411 (0.429)	|0.199	0.013	0.218|
423 (0.378)	|0.259	0.107	0.013|
223 (0.190)	|0.014	0.153	0.021|
Multiallelic Dprime: 0.490
BLOCK 361.  MARKERS: 1614 1615
33 (0.473)	|0.304	0.167|
43 (0.274)	|0.136	0.138|
32 (0.252)	|0.247	0.006|
Multiallelic Dprime: 0.367
BLOCK 362.  MARKERS: 1617 1618 1619
114 (0.686)	|0.327	0.084	0.187	0.088|
432 (0.312)	|0.017	0.227	0.006	0.063|
Multiallelic Dprime: 0.675
BLOCK 363.  MARKERS: 1620 1621 1622
321 (0.345)	|0.325	0.019|
341 (0.312)	|0.222	0.090|
343 (0.193)	|0.181	0.011|
141 (0.151)	|0.068	0.082|
Multiallelic Dprime: 0.514
BLOCK 364.  MARKERS: 1624 1625
24 (0.795)	|0.375	0.296	0.124|
43 (0.203)	|0.086	0.107	0.010|
Multiallelic Dprime: 0.206
BLOCK 365.  MARKERS: 1626 1627
24 (0.461)	|0.357	0.080	0.024|
44 (0.405)	|0.299	0.072	0.034|
42 (0.134)	|0.039	0.014	0.081|
Multiallelic Dprime: 0.263
BLOCK 366.  MARKERS: 1629 1630 1631
323 (0.696)	|0.372	0.145	0.173|
341 (0.165)	|0.000	0.159	0.007|
423 (0.139)	|0.123	0.016	0.000|
Multiallelic Dprime: 0.522
BLOCK 367.  MARKERS: 1633 1634
31 (0.495)	|0.480	0.000	0.014|
11 (0.320)	|0.161	0.159	0.000|
13 (0.180)	|0.000	0.052	0.129|
Multiallelic Dprime: 0.736
BLOCK 368.  MARKERS: 1635 1636
24 (0.641)	|0.433	0.200	0.008|
41 (0.211)	|0.095	0.110	0.005|
44 (0.146)	|0.124	0.022	0.000|
Multiallelic Dprime: 0.187
BLOCK 369.  MARKERS: 1637 1638
11 (0.652)	|0.311	0.007	0.185	0.151|
33 (0.333)	|0.004	0.282	0.030	0.016|
13 (0.013)	|0.004	0.000	0.000	0.009|
Multiallelic Dprime: 0.813
BLOCK 370.  MARKERS: 1639 1640 1641
114 (0.321)	|0.207	0.032	0.078	0.004|
214 (0.288)	|0.165	0.089	0.032	0.006|
212 (0.215)	|0.027	0.019	0.010	0.156|
234 (0.176)	|0.022	0.102	0.052	0.000|
Multiallelic Dprime: 0.515
BLOCK 371.  MARKERS: 1643 1644 1645
124 (0.418)	|0.244	0.093	0.082|
322 (0.241)	|0.033	0.160	0.049|
122 (0.172)	|0.043	0.029	0.099|
142 (0.166)	|0.062	0.030	0.074|
Multiallelic Dprime: 0.367
BLOCK 372.  MARKERS: 1648 1649
13 (0.384)	|0.283	0.026	0.075|
33 (0.311)	|0.133	0.114	0.064|
11 (0.304)	|0.245	0.044	0.015|
Multiallelic Dprime: 0.347
BLOCK 373.  MARKERS: 1654 1655
31 (0.662)	|0.289	0.191	0.184|
21 (0.183)	|0.000	0.179	0.000|
33 (0.155)	|0.148	0.000	0.005|
Multiallelic Dprime: 0.511
BLOCK 374.  MARKERS: 1656 1657
32 (0.436)	|0.270	0.165|
14 (0.369)	|0.122	0.246|
34 (0.192)	|0.128	0.062|
Multiallelic Dprime: 0.286
BLOCK 375.  MARKERS: 1658 1659
11 (0.520)	|0.490	0.020	0.010|
33 (0.474)	|0.073	0.307	0.093|
Multiallelic Dprime: 0.864
BLOCK 376.  MARKERS: 1660 1661
31 (0.569)	|0.311	0.140	0.119|
32 (0.327)	|0.177	0.113	0.038|
11 (0.104)	|0.062	0.028	0.014|
Multiallelic Dprime: 0.092
BLOCK 377.  MARKERS: 1665 1666
33 (0.549)	|0.378	0.147	0.023|
13 (0.280)	|0.100	0.139	0.040|
32 (0.171)	|0.030	0.099	0.041|
Multiallelic Dprime: 0.369
BLOCK 378.  MARKERS: 1672 1673
44 (0.509)	|0.417	0.063	0.029|
42 (0.384)	|0.000	0.282	0.098|
22 (0.104)	|0.000	0.015	0.089|
Multiallelic Dprime: 0.766
BLOCK 379.  MARKERS: 1674 1675 1676
242 (0.419)	|0.409	0.002	0.000	0.000|
222 (0.360)	|0.036	0.170	0.142	0.001|
424 (0.217)	|0.200	0.001	0.004	0.010|
Multiallelic Dprime: 0.934
BLOCK 380.  MARKERS: 1677 1678 1679 1680
1114 (0.645)	|0.415	0.173	0.057|
2332 (0.176)	|0.095	0.052	0.029|
2312 (0.148)	|0.085	0.025	0.037|
2112 (0.011)	|0.007	0.000	0.004|
Multiallelic Dprime: 0.123
BLOCK 381.  MARKERS: 1684 1685
33 (0.615)	|0.298	0.183	0.134|
31 (0.255)	|0.186	0.046	0.022|
23 (0.130)	|0.082	0.021	0.027|
Multiallelic Dprime: 0.302
BLOCK 382.  MARKERS: 1687 1688
22 (0.566)	|0.323	0.242|
44 (0.251)	|0.142	0.110|
24 (0.183)	|0.111	0.072|
Multiallelic Dprime: 0.027
BLOCK 383.  MARKERS: 1690 1691
33 (0.576)	|0.335	0.059	0.143	0.037|
11 (0.424)	|0.144	0.262	0.012	0.002|
Multiallelic Dprime: 0.521
BLOCK 384.  MARKERS: 1693 1694 1695 1696
2334 (0.481)	|0.191	0.157	0.132|
3114 (0.321)	|0.152	0.100	0.071|
2332 (0.154)	|0.126	0.011	0.017|
2114 (0.039)	|0.008	0.013	0.017|
Multiallelic Dprime: 0.205
BLOCK 385.  MARKERS: 1698 1699
33 (0.480)	|0.280	0.049	0.011	0.138|
31 (0.284)	|0.072	0.194	0.000	0.014|
43 (0.236)	|0.055	0.005	0.158	0.014|
Multiallelic Dprime: 0.607
BLOCK 386.  MARKERS: 1700 1701 1702
333 (0.407)	|0.161	0.123	0.059	0.065|
314 (0.247)	|0.105	0.075	0.040	0.028|
134 (0.169)	|0.066	0.057	0.028	0.018|
334 (0.166)	|0.065	0.061	0.018	0.023|
Multiallelic Dprime: 0.051
BLOCK 387.  MARKERS: 1706 1707 1708
324 (0.404)	|0.247	0.085	0.072|
323 (0.316)	|0.068	0.208	0.040|
344 (0.145)	|0.103	0.023	0.019|
124 (0.135)	|0.087	0.025	0.024|
Multiallelic Dprime: 0.355
BLOCK 388.  MARKERS: 1709 1710
22 (0.506)	|0.346	0.160|
42 (0.339)	|0.330	0.010|
21 (0.155)	|0.155	0.000|
Multiallelic Dprime: 0.885
BLOCK 389.  MARKERS: 1712 1713
34 (0.830)	|0.521	0.231	0.078|
41 (0.170)	|0.015	0.101	0.053|
Multiallelic Dprime: 0.616
BLOCK 390.  MARKERS: 1714 1715
44 (0.536)	|0.496	0.041|
14 (0.332)	|0.292	0.039|
12 (0.131)	|0.100	0.029|
Multiallelic Dprime: 0.198
BLOCK 391.  MARKERS: 1716 1717
42 (0.888)	|0.185	0.219	0.193	0.142	0.120	0.013|
34 (0.109)	|0.043	0.004	0.022	0.014	0.011	0.011|
Multiallelic Dprime: 0.318
BLOCK 392.  MARKERS: 1720 1721 1722 1723 1724 1725
122421 (0.230)	|0.059	0.071	0.100|
324443 (0.223)	|0.141	0.065	0.019|
114221 (0.215)	|0.070	0.091	0.053|
324441 (0.156)	|0.062	0.072	0.023|
324421 (0.131)	|0.064	0.050	0.017|
124421 (0.023)	|0.008	0.013	0.002|
Multiallelic Dprime: 0.227
BLOCK 393.  MARKERS: 1730 1731
13 (0.406)	|0.114	0.288	0.003|
23 (0.373)	|0.216	0.093	0.055|
21 (0.221)	|0.207	0.009	0.000|
Multiallelic Dprime: 0.514
BLOCK 394.  MARKERS: 1732 1733 1734
213 (0.538)	|0.382	0.002	0.129	0.000	0.021|
431 (0.389)	|0.016	0.329	0.002	0.037	0.000|
413 (0.058)	|0.000	0.000	0.000	0.053	0.000|
Multiallelic Dprime: 0.920
BLOCK 395.  MARKERS: 1735 1736 1737 1738 1739
14132 (0.398)	|0.132	0.225	0.035	0.005|
12243 (0.331)	|0.186	0.043	0.086	0.014|
34132 (0.135)	|0.040	0.022	0.071	0.000|
14232 (0.091)	|0.051	0.019	0.020	0.002|
14243 (0.021)	|0.002	0.018	0.000	0.000|
Multiallelic Dprime: 0.371
BLOCK 396.  MARKERS: 1744 1745 1746
343 (0.424)	|0.345	0.075	0.005|
242 (0.329)	|0.233	0.081	0.011|
313 (0.215)	|0.151	0.057	0.006|
243 (0.021)	|0.018	0.003	0.000|
Multiallelic Dprime: 0.151
BLOCK 397.  MARKERS: 1751 1752
21 (0.753)	|0.295	0.327	0.109	0.013	0.007|
43 (0.220)	|0.150	0.002	0.064	0.000	0.004|
41 (0.022)	|0.000	0.000	0.022	0.000	0.000|
Multiallelic Dprime: 0.544
BLOCK 398.  MARKERS: 1753 1754 1755
332 (0.445)	|0.215	0.120	0.111|
114 (0.334)	|0.178	0.110	0.046|
312 (0.194)	|0.017	0.103	0.073|
112 (0.013)	|0.000	0.008	0.004|
314 (0.010)	|0.004	0.006	0.000|
Multiallelic Dprime: 0.234
BLOCK 399.  MARKERS: 1757 1758
23 (0.417)	|0.324	0.002	0.003	0.084	0.005|
41 (0.347)	|0.002	0.297	0.000	0.042	0.005|
21 (0.236)	|0.000	0.000	0.235	0.000	0.000|
Multiallelic Dprime: 0.913
BLOCK 400.  MARKERS: 1759 1760 1761 1762
2212 (0.326)	|0.001	0.056	0.269|
2224 (0.299)	|0.001	0.298	0.000|
4422 (0.239)	|0.239	0.000	0.000|
2422 (0.125)	|0.125	0.000	0.000|
2222 (0.010)	|0.002	0.008	0.000|
Multiallelic Dprime: 0.938
BLOCK 401.  MARKERS: 1763 1764
31 (0.368)	|0.064	0.008	0.297|
13 (0.362)	|0.304	0.053	0.003|
33 (0.270)	|0.002	0.264	0.004|
Multiallelic Dprime: 0.828
BLOCK 402.  MARKERS: 1766 1767
12 (0.369)	|0.345	0.000	0.000	0.004	0.021|
44 (0.334)	|0.000	0.005	0.265	0.055	0.000|
14 (0.295)	|0.000	0.298	0.001	0.003	0.000|
Multiallelic Dprime: 0.981
BLOCK 403.  MARKERS: 1768 1769 1770 1771
1433 (0.346)	|0.160	0.149	0.031|
4231 (0.303)	|0.085	0.179	0.039|
1411 (0.266)	|0.126	0.052	0.084|
1431 (0.061)	|0.041	0.008	0.010|
4431 (0.021)	|0.011	0.002	0.007|
Multiallelic Dprime: 0.259
BLOCK 404.  MARKERS: 1773 1774 1775 1776 1777
41442 (0.423)	|0.024	0.398|
23223 (0.391)	|0.350	0.041|
23222 (0.174)	|0.172	0.002|
Multiallelic Dprime: 0.859
BLOCK 405.  MARKERS: 1778 1779
32 (0.556)	|0.478	0.058	0.018|
24 (0.444)	|0.063	0.377	0.002|
Multiallelic Dprime: 0.748
BLOCK 406.  MARKERS: 1782 1783
34 (0.542)	|0.104	0.214	0.171	0.052|
41 (0.436)	|0.239	0.071	0.074	0.053|
44 (0.020)	|0.013	0.004	0.003	0.000|
Multiallelic Dprime: 0.377
BLOCK 407.  MARKERS: 1785 1786 1787
141 (0.357)	|0.107	0.108	0.054	0.042	0.027	0.018	0.000|
124 (0.289)	|0.085	0.084	0.086	0.020	0.008	0.000	0.005|
341 (0.249)	|0.074	0.068	0.022	0.072	0.001	0.002	0.006|
121 (0.106)	|0.034	0.029	0.020	0.008	0.001	0.003	0.003|
Multiallelic Dprime: 0.153
BLOCK 408.  MARKERS: 1798 1799 1800 1801 1802
43432 (0.300)	|0.293	0.000	0.000	0.000	0.000	0.000	0.000	0.000|
23232 (0.290)	|0.000	0.170	0.000	0.043	0.060	0.000	0.000	0.013|
21412 (0.181)	|0.000	0.000	0.166	0.000	0.000	0.010	0.004	0.001|
23234 (0.141)	|0.000	0.000	0.000	0.090	0.000	0.009	0.039	0.000|
23412 (0.037)	|0.000	0.000	0.000	0.000	0.000	0.036	0.000	0.000|
43232 (0.022)	|0.000	0.017	0.000	0.000	0.005	0.000	0.000	0.000|
23432 (0.013)	|0.008	0.000	0.000	0.000	0.000	0.000	0.000	0.000|
Multiallelic Dprime: 0.917
BLOCK 409.  MARKERS: 1804 1805 1806 1807 1808 1809 1810 1811 1812 1813 1814
31322324444 (0.300)	|0.064	0.141	0.086	0.010|
33342243222 (0.189)	|0.111	0.023	0.052	0.003|
43144243244 (0.167)	|0.074	0.076	0.016	0.000|
33342324444 (0.134)	|0.025	0.070	0.037	0.000|
33342243242 (0.064)	|0.022	0.018	0.010	0.015|
33344243244 (0.059)	|0.024	0.009	0.027	0.000|
33144243244 (0.044)	|0.028	0.006	0.006	0.000|
33342243244 (0.014)	|0.008	0.003	0.002	0.001|
Multiallelic Dprime: 0.302
BLOCK 410.  MARKERS: 1817 1818 1819 1820
1232 (0.371)	|0.112	0.029	0.233	0.000|
3442 (0.354)	|0.087	0.228	0.015	0.022|
3444 (0.239)	|0.221	0.013	0.003	0.000|
1442 (0.033)	|0.032	0.000	0.000	0.000|
Multiallelic Dprime: 0.692
BLOCK 411.  MARKERS: 1822 1823 1824 1825 1826
24423 (0.451)	|0.429	0.020	0.003|
22113 (0.272)	|0.026	0.241	0.004|
42124 (0.252)	|0.026	0.086	0.140|
22124 (0.023)	|0.004	0.017	0.000|
Multiallelic Dprime: 0.786
BLOCK 412.  MARKERS: 1827 1828
43 (0.483)	|0.315	0.166|
23 (0.368)	|0.353	0.016|
41 (0.149)	|0.148	0.000|
Multiallelic Dprime: 0.835
BLOCK 413.  MARKERS: 1829 1830
24 (0.816)	|0.295	0.166	0.147	0.159	0.022|
42 (0.181)	|0.061	0.056	0.032	0.015	0.007|
Multiallelic Dprime: 0.137
BLOCK 414.  MARKERS: 1833 1834 1835 1836 1837 1838 1839 1840 1841 1842 1843 1844
442242312333 (0.356)	|0.255	0.080	0.019|
114424234434 (0.224)	|0.092	0.050	0.081|
114424234423 (0.179)	|0.128	0.050	0.002|
114424234333 (0.175)	|0.119	0.047	0.010|
114424334333 (0.029)	|0.000	0.029	0.000|
Multiallelic Dprime: 0.280
BLOCK 415.  MARKERS: 1845 1846
32 (0.610)	|0.576	0.019	0.013|
31 (0.276)	|0.041	0.186	0.048|
11 (0.114)	|0.014	0.079	0.021|
Multiallelic Dprime: 0.788
BLOCK 416.  MARKERS: 1847 1848 1849
443 (0.630)	|0.180	0.444|
231 (0.285)	|0.284	0.000|
243 (0.082)	|0.039	0.041|
Multiallelic Dprime: 0.777
BLOCK 417.  MARKERS: 1850 1851
11 (0.506)	|0.031	0.163	0.163	0.092	0.054|
22 (0.485)	|0.435	0.008	0.003	0.003	0.029|
Multiallelic Dprime: 0.847
BLOCK 418.  MARKERS: 1852 1853 1854 1855 1856
41221 (0.472)	|0.417	0.056|
23341 (0.171)	|0.077	0.095|
41343 (0.166)	|0.040	0.126|
41341 (0.095)	|0.055	0.040|
41321 (0.084)	|0.026	0.059|
Multiallelic Dprime: 0.530
BLOCK 419.  MARKERS: 1858 1859 1860
434 (0.622)	|0.550	0.000	0.000	0.071|
212 (0.378)	|0.053	0.211	0.111	0.000|
Multiallelic Dprime: 0.860
BLOCK 420.  MARKERS: 1861 1862 1863
341 (0.602)	|0.164	0.183	0.119	0.078	0.037	0.003|
123 (0.211)	|0.100	0.030	0.022	0.033	0.017	0.005|
121 (0.111)	|0.037	0.018	0.012	0.030	0.012	0.001|
321 (0.071)	|0.004	0.031	0.002	0.006	0.026	0.001|
Multiallelic Dprime: 0.254
BLOCK 421.  MARKERS: 1864 1865 1866 1867 1868 1869 1870
1424123 (0.306)	|0.283	0.023	0.000|
2212341 (0.262)	|0.094	0.123	0.045|
1424141 (0.154)	|0.025	0.128	0.002|
2212141 (0.150)	|0.142	0.006	0.003|
2424141 (0.093)	|0.037	0.012	0.043|
1424143 (0.010)	|0.010	0.000	0.000|
Multiallelic Dprime: 0.647
BLOCK 422.  MARKERS: 1872 1873
32 (0.608)	|0.351	0.184	0.028	0.044|
14 (0.298)	|0.204	0.000	0.094	0.000|
34 (0.094)	|0.091	0.002	0.001	0.000|
Multiallelic Dprime: 0.500
BLOCK 423.  MARKERS: 1874 1875 1876
413 (0.646)	|0.431	0.205	0.010|
431 (0.186)	|0.003	0.000	0.184|
213 (0.124)	|0.000	0.124	0.000|
433 (0.044)	|0.014	0.027	0.003|
Multiallelic Dprime: 0.726
BLOCK 424.  MARKERS: 1877 1878
12 (0.447)	|0.356	0.017	0.063	0.011|
32 (0.355)	|0.230	0.021	0.063	0.041|
13 (0.197)	|0.050	0.142	0.000	0.002|
Multiallelic Dprime: 0.413
BLOCK 425.  MARKERS: 1879 1880 1881
441 (0.636)	|0.430	0.172	0.029|
413 (0.182)	|0.103	0.067	0.011|
243 (0.126)	|0.016	0.095	0.015|
443 (0.054)	|0.006	0.033	0.014|
Multiallelic Dprime: 0.335
BLOCK 426.  MARKERS: 1883 1884
31 (0.555)	|0.549	0.007|
13 (0.370)	|0.275	0.095|
11 (0.070)	|0.036	0.033|
Multiallelic Dprime: 0.734
BLOCK 427.  MARKERS: 1885 1886
23 (0.861)	|0.548	0.198	0.115|
41 (0.138)	|0.004	0.102	0.032|
Multiallelic Dprime: 0.722
BLOCK 428.  MARKERS: 1890 1891
42 (0.552)	|0.475	0.021	0.056|
21 (0.300)	|0.130	0.112	0.058|
22 (0.148)	|0.018	0.097	0.032|
Multiallelic Dprime: 0.525
BLOCK 429.  MARKERS: 1893 1894
43 (0.623)	|0.230	0.379	0.016|
41 (0.230)	|0.127	0.006	0.096|
33 (0.146)	|0.134	0.008	0.002|
Multiallelic Dprime: 0.646
BLOCK 430.  MARKERS: 1895 1896
22 (0.493)	|0.362	0.091	0.038|
42 (0.394)	|0.078	0.315	0.002|
21 (0.114)	|0.047	0.006	0.062|
Multiallelic Dprime: 0.557
BLOCK 431.  MARKERS: 1898 1899
22 (0.487)	|0.121	0.172	0.194|
42 (0.412)	|0.337	0.049	0.026|
24 (0.101)	|0.019	0.061	0.022|
Multiallelic Dprime: 0.532
BLOCK 432.  MARKERS: 1903 1904
24 (0.477)	|0.194	0.259	0.025|
22 (0.282)	|0.140	0.102	0.040|
12 (0.241)	|0.164	0.037	0.039|
Multiallelic Dprime: 0.254
BLOCK 433.  MARKERS: 1905 1906
41 (0.497)	|0.000	0.166	0.150	0.135	0.000	0.035	0.006|
21 (0.399)	|0.362	0.003	0.001	0.006	0.006	0.004	0.012|
22 (0.103)	|0.000	0.000	0.000	0.000	0.099	0.004	0.000|
Multiallelic Dprime: 0.946
BLOCK 434.  MARKERS: 1908 1909 1910 1911 1912 1913 1914
2113421 (0.360)	|0.225	0.086	0.050|
1431221 (0.169)	|0.103	0.049	0.014|
1113423 (0.153)	|0.089	0.050	0.012|
1113421 (0.145)	|0.117	0.015	0.010|
1111241 (0.106)	|0.080	0.014	0.009|
1111221 (0.043)	|0.031	0.005	0.007|
1113221 (0.018)	|0.006	0.008	0.004|
Multiallelic Dprime: 0.181
BLOCK 435.  MARKERS: 1922 1923 1924 1925
2124 (0.656)	|0.563	0.064	0.031|
4342 (0.229)	|0.164	0.050	0.016|
2342 (0.106)	|0.047	0.008	0.050|
Multiallelic Dprime: 0.302
BLOCK 436.  MARKERS: 1929 1930
22 (0.780)	|0.414	0.177	0.189|
21 (0.121)	|0.048	0.053	0.021|
31 (0.099)	|0.065	0.019	0.015|
Multiallelic Dprime: 0.138
BLOCK 437.  MARKERS: 1932 1933 1934
141 (0.526)	|0.272	0.171	0.081|
143 (0.249)	|0.149	0.070	0.030|
321 (0.224)	|0.108	0.097	0.021|
Multiallelic Dprime: 0.093
BLOCK 438.  MARKERS: 1935 1936 1937
123 (0.528)	|0.151	0.242	0.134|
111 (0.338)	|0.234	0.033	0.069|
321 (0.133)	|0.078	0.003	0.051|
Multiallelic Dprime: 0.402
BLOCK 439.  MARKERS: 1938 1939
43 (0.465)	|0.411	0.016	0.035|
41 (0.276)	|0.063	0.199	0.003|
11 (0.256)	|0.012	0.242	0.001|
Multiallelic Dprime: 0.777
BLOCK 440.  MARKERS: 1940 1941 1942
133 (0.489)	|0.132	0.197	0.077	0.084|
411 (0.458)	|0.235	0.060	0.098	0.065|
433 (0.039)	|0.011	0.002	0.025	0.001|
Multiallelic Dprime: 0.301
BLOCK 441.  MARKERS: 1943 1944 1945
333 (0.380)	|0.300	0.077	0.003|
311 (0.261)	|0.056	0.127	0.078|
313 (0.206)	|0.068	0.099	0.040|
213 (0.152)	|0.042	0.034	0.075|
Multiallelic Dprime: 0.427
BLOCK 442.  MARKERS: 1946 1947
42 (0.468)	|0.133	0.318	0.006	0.008|
22 (0.337)	|0.053	0.023	0.192	0.068|
44 (0.195)	|0.178	0.004	0.010	0.003|
Multiallelic Dprime: 0.712
BLOCK 443.  MARKERS: 1948 1949 1950
121 (0.364)	|0.339	0.008	0.015	0.002|
223 (0.345)	|0.176	0.156	0.014	0.000|
141 (0.208)	|0.119	0.000	0.077	0.012|
123 (0.078)	|0.024	0.002	0.005	0.047|
Multiallelic Dprime: 0.559
BLOCK 444.  MARKERS: 1952 1953 1954
424 (0.661)	|0.355	0.248	0.058|
124 (0.165)	|0.034	0.024	0.106|
432 (0.111)	|0.097	0.000	0.012|
422 (0.063)	|0.003	0.057	0.003|
Multiallelic Dprime: 0.415
BLOCK 445.  MARKERS: 1957 1958
41 (0.489)	|0.266	0.177	0.038	0.008|
21 (0.332)	|0.207	0.108	0.018	0.000|
23 (0.179)	|0.010	0.163	0.003	0.003|
Multiallelic Dprime: 0.323
BLOCK 446.  MARKERS: 1960 1961
14 (0.483)	|0.013	0.315	0.152|
32 (0.448)	|0.369	0.008	0.070|
34 (0.058)	|0.000	0.000	0.056|
12 (0.011)	|0.011	0.000	0.000|
Multiallelic Dprime: 0.763
BLOCK 447.  MARKERS: 1962 1963 1964
243 (0.392)	|0.346	0.042	0.004|
211 (0.324)	|0.191	0.116	0.017|
411 (0.277)	|0.200	0.065	0.014|
Multiallelic Dprime: 0.320
BLOCK 448.  MARKERS: 1965 1966 1967
241 (0.736)	|0.660	0.000	0.067|
423 (0.225)	|0.010	0.198	0.011|
243 (0.036)	|0.000	0.030	0.004|
Multiallelic Dprime: 0.895
BLOCK 449.  MARKERS: 1968 1969 1970 1971 1972 1973
142422 (0.672)	|0.507	0.105	0.058|
324341 (0.228)	|0.183	0.037	0.007|
142421 (0.082)	|0.046	0.025	0.012|
Multiallelic Dprime: 0.103
BLOCK 450.  MARKERS: 1975 1976
33 (0.753)	|0.352	0.201	0.102	0.042	0.036	0.008	0.005|
11 (0.167)	|0.088	0.026	0.018	0.015	0.010	0.005	0.003|
31 (0.080)	|0.047	0.008	0.016	0.000	0.000	0.004	0.002|
Multiallelic Dprime: 0.192
BLOCK 451.  MARKERS: 1978 1979 1980 1981 1982
34244 (0.488)	|0.449	0.039|
13444 (0.234)	|0.194	0.040|
34412 (0.137)	|0.117	0.020|
34442 (0.056)	|0.039	0.016|
34444 (0.046)	|0.046	0.000|
14244 (0.016)	|0.016	0.000|
33244 (0.010)	|0.010	0.000|
Multiallelic Dprime: 0.278
BLOCK 452.  MARKERS: 1983 1984
41 (0.877)	|0.592	0.179	0.106|
33 (0.119)	|0.064	0.017	0.038|
Multiallelic Dprime: 0.208
BLOCK 453.  MARKERS: 1986 1987
12 (0.658)	|0.302	0.129	0.130	0.096|
11 (0.196)	|0.035	0.119	0.040	0.002|
21 (0.145)	|0.020	0.033	0.070	0.023|
Multiallelic Dprime: 0.386
BLOCK 454.  MARKERS: 1989 1990 1991 1992
4321 (0.357)	|0.282	0.045	0.030|
2122 (0.280)	|0.043	0.229	0.009|
4322 (0.240)	|0.161	0.049	0.030|
4342 (0.122)	|0.040	0.044	0.037|
Multiallelic Dprime: 0.504
BLOCK 455.  MARKERS: 1993 1994
12 (0.526)	|0.000	0.165	0.161	0.069	0.118|
14 (0.367)	|0.356	0.000	0.000	0.000	0.008|
22 (0.107)	|0.000	0.000	0.000	0.092	0.010|
Multiallelic Dprime: 0.890
BLOCK 456.  MARKERS: 1995 1996 1997 1998 1999 2000
412412 (0.357)	|0.269	0.069	0.014	0.005|
431213 (0.166)	|0.048	0.099	0.011	0.008|
411433 (0.161)	|0.039	0.073	0.046	0.000|
211413 (0.159)	|0.090	0.052	0.013	0.000|
411413 (0.136)	|0.017	0.086	0.036	0.002|
Multiallelic Dprime: 0.418
BLOCK 457.  MARKERS: 2003 2004 2005
132 (0.476)	|0.355	0.057	0.060|
332 (0.383)	|0.061	0.267	0.056|
321 (0.122)	|0.001	0.080	0.041|
331 (0.020)	|0.020	0.000	0.000|
Multiallelic Dprime: 0.567
BLOCK 458.  MARKERS: 2006 2007 2008
134 (0.437)	|0.413	0.020	0.003	0.000	0.000|
332 (0.404)	|0.013	0.143	0.001	0.154	0.093|
312 (0.156)	|0.004	0.001	0.152	0.000	0.000|
Multiallelic Dprime: 0.928
BLOCK 459.  MARKERS: 2009 2010 2011 2012
1231 (0.430)	|0.290	0.089	0.028	0.022|
1433 (0.164)	|0.068	0.043	0.044	0.006|
1223 (0.159)	|0.010	0.106	0.006	0.037|
4433 (0.153)	|0.030	0.051	0.038	0.033|
1233 (0.093)	|0.008	0.009	0.069	0.004|
Multiallelic Dprime: 0.438
BLOCK 460.  MARKERS: 2014 2015 2016 2017
2234 (0.404)	|0.029	0.374	0.001|
4422 (0.298)	|0.255	0.041	0.000|
4232 (0.185)	|0.178	0.004	0.003|
2232 (0.101)	|0.005	0.000	0.093|
Multiallelic Dprime: 0.847
BLOCK 461.  MARKERS: 2018 2019
12 (0.472)	|0.199	0.054	0.075	0.048	0.034	0.035	0.005	0.009|
14 (0.425)	|0.087	0.122	0.037	0.062	0.067	0.005	0.029	0.003|
32 (0.101)	|0.048	0.029	0.004	0.002	0.006	0.000	0.003	0.000|
Multiallelic Dprime: 0.346
BLOCK 462.  MARKERS: 2020 2021 2022 2023 2024 2025 2026 2027 2028 2029 2030 2031 2032 2033 2034 2035 2036 2037 2038 2039 2040 2041 2042
42213444444122341113244 (0.335)	|0.296	0.022	0.017|
24224242222144223332442 (0.207)	|0.061	0.134	0.010|
24214442442422341313234 (0.115)	|0.001	0.112	0.002|
42413444444122341113244 (0.114)	|0.106	0.000	0.007|
24214232422122341313244 (0.107)	|0.004	0.007	0.096|
42213444444122341313244 (0.040)	|0.003	0.000	0.036|
22214444444122341113244 (0.036)	|0.005	0.000	0.022|
24224242222122341113244 (0.011)	|0.010	0.000	0.001|
Multiallelic Dprime: 0.764
BLOCK 463.  MARKERS: 2043 2044 2045
242 (0.500)	|0.500	0.000	0.000|
411 (0.283)	|0.287	0.004	0.000|
412 (0.209)	|0.014	0.152	0.034|
Multiallelic Dprime: 0.973
BLOCK 464.  MARKERS: 2046 2047
42 (0.801)	|0.495	0.285	0.009|
23 (0.156)	|0.008	0.003	0.145|
43 (0.043)	|0.000	0.002	0.040|
Multiallelic Dprime: 0.921
BLOCK 465.  MARKERS: 2049 2050 2051
444 (0.503)	|0.238	0.219	0.044|
124 (0.291)	|0.139	0.100	0.051|
122 (0.193)	|0.092	0.090	0.011|
Multiallelic Dprime: 0.069
BLOCK 466.  MARKERS: 2055 2056
14 (0.479)	|0.344	0.008	0.106	0.022|
32 (0.412)	|0.022	0.214	0.014	0.163|
34 (0.107)	|0.002	0.000	0.100	0.005|
Multiallelic Dprime: 0.773
BLOCK 467.  MARKERS: 2057 2058 2059
242 (0.369)	|0.332	0.003	0.032	0.002	0.000|
444 (0.222)	|0.001	0.018	0.000	0.148	0.053|
212 (0.220)	|0.010	0.010	0.146	0.003	0.044|
442 (0.189)	|0.015	0.161	0.008	0.000	0.000|
Multiallelic Dprime: 0.834
BLOCK 468.  MARKERS: 2061 2062 2063 2064 2065
22311 (0.359)	|0.332	0.017	0.007|
22134 (0.192)	|0.024	0.165	0.000|
22111 (0.187)	|0.009	0.170	0.004|
32311 (0.151)	|0.008	0.001	0.144|
23111 (0.098)	|0.011	0.002	0.083|
Multiallelic Dprime: 0.870
BLOCK 469.  MARKERS: 2066 2067 2068
141 (0.384)	|0.054	0.105	0.055	0.072	0.039	0.036	0.003	0.000|
321 (0.363)	|0.080	0.104	0.033	0.067	0.040	0.004	0.002	0.014|
343 (0.246)	|0.108	0.015	0.065	0.007	0.010	0.006	0.018	0.009|
Multiallelic Dprime: 0.308
BLOCK 470.  MARKERS: 2069 2070 2071 2072 2073 2074 2075 2076 2077 2078 2079 2080 2081 2082 2083 2084 2085 2086 2087 2088 2089 2090
2322422214132243121223 (0.243)	|0.000	0.240	0.000	0.000	0.000	0.000	0.000|
4313221432132321342421 (0.225)	|0.193	0.003	0.028	0.000	0.000	0.000	0.000|
2312222414331241121231 (0.153)	|0.021	0.000	0.129	0.000	0.000	0.003	0.000|
2312242214332241121231 (0.147)	|0.002	0.000	0.001	0.135	0.000	0.000	0.000|
2122422214112241121231 (0.089)	|0.003	0.000	0.002	0.003	0.068	0.000	0.015|
4313222434132241342221 (0.046)	|0.043	0.000	0.002	0.003	0.000	0.000	0.000|
2322422214112241121231 (0.024)	|0.000	0.000	0.000	0.000	0.022	0.000	0.000|
2122422214112241121233 (0.023)	|0.000	0.003	0.001	0.000	0.000	0.019	0.000|
Multiallelic Dprime: 0.899
BLOCK 471.  MARKERS: 2092 2093 2094 2095 2096 2097
314144 (0.272)	|0.097	0.162	0.008|
212324 (0.254)	|0.246	0.010	0.000|
314141 (0.172)	|0.163	0.008	0.000|
324141 (0.148)	|0.146	0.002	0.000|
214144 (0.094)	|0.094	0.000	0.000|
212144 (0.029)	|0.028	0.000	0.000|
312144 (0.018)	|0.017	0.000	0.000|
Multiallelic Dprime: 0.858
BLOCK 472.  MARKERS: 2098 2099
21 (0.798)	|0.410	0.173	0.179	0.030|
43 (0.182)	|0.011	0.098	0.006	0.065|
23 (0.013)	|0.009	0.000	0.000	0.004|
Multiallelic Dprime: 0.653
BLOCK 473.  MARKERS: 2101 2102 2103 2104 2105
21324 (0.435)	|0.328	0.014	0.094|
44234 (0.271)	|0.249	0.016	0.006|
21323 (0.184)	|0.008	0.173	0.002|
44324 (0.099)	|0.084	0.000	0.015|
Multiallelic Dprime: 0.614
BLOCK 474.  MARKERS: 2106 2107
42 (0.678)	|0.360	0.162	0.156|
22 (0.205)	|0.090	0.065	0.051|
44 (0.117)	|0.073	0.027	0.017|
Multiallelic Dprime: 0.079
BLOCK 475.  MARKERS: 2111 2112
43 (0.523)	|0.506	0.017|
23 (0.253)	|0.133	0.121|
44 (0.223)	|0.143	0.081|
Multiallelic Dprime: 0.588
BLOCK 476.  MARKERS: 2113 2114
44 (0.782)	|0.516	0.014	0.147	0.104|
22 (0.218)	|0.005	0.206	0.002	0.005|
Multiallelic Dprime: 0.926
BLOCK 477.  MARKERS: 2115 2116 2117
221 (0.520)	|0.353	0.121	0.040	0.005|
421 (0.221)	|0.152	0.039	0.026	0.005|
441 (0.149)	|0.107	0.035	0.007	0.000|
443 (0.110)	|0.067	0.032	0.011	0.000|
Multiallelic Dprime: 0.054
BLOCK 478.  MARKERS: 2119 2120 2121
213 (0.678)	|0.292	0.218	0.168|
321 (0.227)	|0.157	0.069	0.001|
221 (0.083)	|0.059	0.018	0.005|
223 (0.010)	|0.008	0.000	0.002|
Multiallelic Dprime: 0.377
BLOCK 479.  MARKERS: 2122 2123
21 (0.516)	|0.467	0.048|
31 (0.307)	|0.300	0.007|
23 (0.177)	|0.108	0.066|
Multiallelic Dprime: 0.450
BLOCK 480.  MARKERS: 2124 2125
21 (0.875)	|0.580	0.232	0.056|
42 (0.120)	|0.003	0.115	0.000|
Multiallelic Dprime: 0.957
BLOCK 481.  MARKERS: 2126 2127
11 (0.585)	|0.216	0.153	0.217|
32 (0.351)	|0.142	0.130	0.078|
12 (0.056)	|0.020	0.028	0.009|
Multiallelic Dprime: 0.153
BLOCK 482.  MARKERS: 2129 2130
23 (0.380)	|0.379	0.000	0.001|
43 (0.311)	|0.073	0.197	0.041|
41 (0.307)	|0.000	0.080	0.228|
Multiallelic Dprime: 0.749
BLOCK 483.  MARKERS: 2131 2132
13 (0.453)	|0.451	0.000	0.002	0.000|
11 (0.276)	|0.000	0.029	0.192	0.055|
33 (0.270)	|0.000	0.268	0.003	0.000|
Multiallelic Dprime: 0.962
BLOCK 484.  MARKERS: 2134 2135 2136
344 (0.451)	|0.241	0.124	0.086|
124 (0.297)	|0.151	0.024	0.122|
122 (0.197)	|0.022	0.171	0.004|
144 (0.055)	|0.027	0.027	0.002|
Multiallelic Dprime: 0.368
BLOCK 485.  MARKERS: 2139 2140
41 (0.442)	|0.410	0.022|
21 (0.344)	|0.056	0.293|
43 (0.213)	|0.210	0.001|
Multiallelic Dprime: 0.888
BLOCK 486.  MARKERS: 2142 2143
44 (0.676)	|0.452	0.144	0.057	0.004	0.012|
32 (0.316)	|0.130	0.154	0.019	0.009	0.000|
Multiallelic Dprime: 0.300
BLOCK 487.  MARKERS: 2144 2145 2146 2147
3114 (0.584)	|0.277	0.049	0.207	0.052|
1322 (0.299)	|0.013	0.165	0.028	0.094|
3324 (0.076)	|0.010	0.045	0.020	0.000|
3314 (0.013)	|0.011	0.000	0.001	0.000|
1324 (0.012)	|0.000	0.009	0.000	0.002|
Multiallelic Dprime: 0.617
BLOCK 488.  MARKERS: 2148 2149 2150 2151 2152
21114 (0.312)	|0.261	0.007	0.044|
23324 (0.274)	|0.240	0.018	0.016|
21324 (0.255)	|0.038	0.217	0.000|
43322 (0.155)	|0.001	0.000	0.153|
Multiallelic Dprime: 0.766
BLOCK 489.  MARKERS: 2153 2154
12 (0.544)	|0.274	0.051	0.083	0.128	0.002|
14 (0.239)	|0.083	0.005	0.117	0.029	0.005|
32 (0.215)	|0.036	0.162	0.008	0.005	0.004|
Multiallelic Dprime: 0.466
BLOCK 490.  MARKERS: 2155 2156 2157 2158
3221 (0.393)	|0.355	0.033	0.002	0.003	0.001|
3224 (0.218)	|0.003	0.004	0.004	0.139	0.065|
3244 (0.209)	|0.001	0.203	0.001	0.000	0.003|
1124 (0.162)	|0.002	0.002	0.153	0.005	0.001|
3124 (0.012)	|0.000	0.000	0.010	0.002	0.000|
Multiallelic Dprime: 0.921
BLOCK 491.  MARKERS: 2160 2161 2162 2163 2164 2165
233231 (0.364)	|0.150	0.059	0.097	0.057|
113231 (0.244)	|0.056	0.108	0.032	0.048|
111213 (0.170)	|0.069	0.022	0.040	0.037|
113431 (0.148)	|0.054	0.026	0.024	0.045|
113213 (0.069)	|0.043	0.004	0.011	0.011|
Multiallelic Dprime: 0.197
BLOCK 492.  MARKERS: 2169 2170 2171
421 (0.374)	|0.121	0.172	0.081|
241 (0.219)	|0.042	0.173	0.004|
221 (0.206)	|0.070	0.008	0.126|
223 (0.199)	|0.161	0.024	0.015|
Multiallelic Dprime: 0.435
BLOCK 493.  MARKERS: 2174 2175
13 (0.397)	|0.231	0.148	0.018|
33 (0.377)	|0.221	0.142	0.014|
11 (0.227)	|0.132	0.087	0.007|
Multiallelic Dprime: 0.010
BLOCK 494.  MARKERS: 2179 2180
32 (0.584)	|0.250	0.247	0.056	0.028|
44 (0.377)	|0.108	0.067	0.198	0.000|
42 (0.038)	|0.002	0.001	0.033	0.001|
Multiallelic Dprime: 0.449
BLOCK 495.  MARKERS: 2183 2184 2185
323 (0.359)	|0.137	0.207	0.016|
341 (0.316)	|0.309	0.005	0.000|
221 (0.286)	|0.286	0.000	0.000|
321 (0.029)	|0.029	0.000	0.000|
Multiallelic Dprime: 0.964
BLOCK 496.  MARKERS: 2190 2191
32 (0.767)	|0.529	0.143	0.095|
13 (0.214)	|0.127	0.071	0.016|
33 (0.017)	|0.010	0.001	0.006|
Multiallelic Dprime: 0.134
BLOCK 497.  MARKERS: 2195 2196
33 (0.667)	|0.532	0.132|
23 (0.215)	|0.155	0.056|
24 (0.118)	|0.092	0.026|
Multiallelic Dprime: 0.066
BLOCK 498.  MARKERS: 2198 2199
12 (0.778)	|0.479	0.299|
41 (0.214)	|0.094	0.120|
Multiallelic Dprime: 0.243
BLOCK 499.  MARKERS: 2200 2201 2202 2203 2204
41232 (0.575)	|0.513	0.028	0.016	0.013|
22113 (0.424)	|0.034	0.193	0.098	0.094|
Multiallelic Dprime: 0.820
BLOCK 500.  MARKERS: 2205 2206 2207 2208 2209 2210
213244 (0.547)	|0.432	0.055	0.009	0.053|
333233 (0.221)	|0.087	0.086	0.026	0.023|
231434 (0.115)	|0.021	0.026	0.066	0.002|
233233 (0.106)	|0.022	0.045	0.014	0.025|
Multiallelic Dprime: 0.441
BLOCK 501.  MARKERS: 2213 2214 2215
232 (0.569)	|0.448	0.001	0.000	0.109	0.004	0.000|
424 (0.214)	|0.003	0.211	0.000	0.000	0.000	0.000|
234 (0.115)	|0.001	0.000	0.113	0.000	0.000	0.001|
434 (0.103)	|0.000	0.000	0.000	0.000	0.069	0.032|
Multiallelic Dprime: 0.983
BLOCK 502.  MARKERS: 2217 2218 2219 2220 2221 2222
141312 (0.452)	|0.450	0.002|
141112 (0.211)	|0.012	0.196|
143312 (0.114)	|0.114	0.000|
323334 (0.108)	|0.088	0.019|
343334 (0.070)	|0.062	0.011|
143314 (0.034)	|0.033	0.000|
Multiallelic Dprime: 0.844
BLOCK 503.  MARKERS: 2225 2226
24 (0.767)	|0.341	0.202	0.113	0.083	0.012	0.005|
12 (0.228)	|0.101	0.066	0.048	0.003	0.002	0.008|
Multiallelic Dprime: 0.113
BLOCK 504.  MARKERS: 2227 2228 2229 2230 2231 2232 2233
2224113 (0.446)	|0.422	0.020	0.006|
2244133 (0.268)	|0.074	0.184	0.005|
3442431 (0.161)	|0.021	0.010	0.130|
2224133 (0.086)	|0.082	0.003	0.001|
2244433 (0.014)	|0.013	0.000	0.000|
3442133 (0.013)	|0.012	0.001	0.000|
Multiallelic Dprime: 0.786
BLOCK 505.  MARKERS: 2236 2237 2238
132 (0.627)	|0.292	0.211	0.120|
114 (0.218)	|0.097	0.095	0.027|
332 (0.147)	|0.036	0.086	0.025|
Multiallelic Dprime: 0.168
BLOCK 506.  MARKERS: 2241 2242 2243
442 (0.429)	|0.172	0.164	0.062	0.030|
224 (0.392)	|0.150	0.140	0.040	0.062|
244 (0.176)	|0.087	0.051	0.015	0.022|
Multiallelic Dprime: 0.096
BLOCK 507.  MARKERS: 2244 2245 2246
243 (0.408)	|0.337	0.044	0.026|
443 (0.359)	|0.133	0.101	0.124|
423 (0.118)	|0.068	0.040	0.009|
441 (0.115)	|0.101	0.008	0.006|
Multiallelic Dprime: 0.462
BLOCK 508.  MARKERS: 2248 2249
32 (0.640)	|0.459	0.171	0.000	0.002|
11 (0.195)	|0.161	0.000	0.002	0.033|
31 (0.165)	|0.001	0.000	0.144	0.023|
Multiallelic Dprime: 0.641
BLOCK 509.  MARKERS: 2250 2251 2252
422 (0.621)	|0.505	0.114|
342 (0.171)	|0.170	0.000|
321 (0.146)	|0.020	0.125|
322 (0.058)	|0.047	0.009|
Multiallelic Dprime: 0.478
BLOCK 510.  MARKERS: 2253 2254
23 (0.743)	|0.117	0.266	0.114	0.105	0.024	0.054	0.028|
41 (0.250)	|0.169	0.015	0.003	0.002	0.049	0.001	0.003|
Multiallelic Dprime: 0.740
BLOCK 511.  MARKERS: 2256 2257 2258 2259 2260 2261 2262 2263 2264 2265 2266 2267 2268
3213133334123 (0.286)	|0.276	0.000	0.000	0.010	0.000	0.000|
3431331214124 (0.283)	|0.001	0.264	0.000	0.000	0.000	0.018|
1213131314323 (0.119)	|0.000	0.001	0.110	0.000	0.000	0.000|
3413111213143 (0.105)	|0.000	0.000	0.000	0.000	0.104	0.000|
3413131314323 (0.073)	|0.000	0.027	0.000	0.045	0.000	0.000|
3413133334123 (0.054)	|0.034	0.000	0.000	0.022	0.000	0.000|
3213131314123 (0.031)	|0.001	0.000	0.000	0.030	0.000	0.000|
Multiallelic Dprime: 0.929
BLOCK 512.  MARKERS: 2269 2270 2271 2272 2273 2274
423413 (0.317)	|0.211	0.044	0.056	0.007|
443242 (0.305)	|0.237	0.031	0.038	0.000|
421242 (0.124)	|0.091	0.025	0.008	0.000|
423242 (0.118)	|0.098	0.010	0.010	0.000|
223242 (0.107)	|0.080	0.021	0.005	0.000|
443413 (0.017)	|0.013	0.000	0.003	0.000|
Multiallelic Dprime: 0.159
BLOCK 513.  MARKERS: 2277 2278 2279
434 (0.736)	|0.547	0.079	0.109|
334 (0.133)	|0.060	0.049	0.019|
412 (0.121)	|0.053	0.038	0.030|
432 (0.010)	|0.000	0.007	0.003|
Multiallelic Dprime: 0.302
BLOCK 514.  MARKERS: 2281 2282
31 (0.660)	|0.255	0.233	0.168|
13 (0.173)	|0.058	0.078	0.034|
11 (0.162)	|0.059	0.051	0.052|
Multiallelic Dprime: 0.064
BLOCK 515.  MARKERS: 2285 2286
34 (0.372)	|0.371	0.000	0.000|
42 (0.363)	|0.174	0.189	0.000|
32 (0.259)	|0.107	0.008	0.145|
Multiallelic Dprime: 0.710
BLOCK 516.  MARKERS: 2287 2288
34 (0.657)	|0.280	0.234	0.105	0.014	0.019|
24 (0.199)	|0.007	0.008	0.004	0.177	0.000|
31 (0.145)	|0.018	0.004	0.115	0.007	0.000|
Multiallelic Dprime: 0.745
BLOCK 517.  MARKERS: 2289 2290 2291 2292 2293
21232 (0.306)	|0.253	0.051|
13232 (0.248)	|0.067	0.179|
11232 (0.223)	|0.149	0.071|
11411 (0.197)	|0.062	0.136|
23232 (0.016)	|0.003	0.014|
Multiallelic Dprime: 0.483
BLOCK 518.  MARKERS: 2294 2295 2296
432 (0.536)	|0.246	0.114	0.084	0.092|
211 (0.455)	|0.139	0.110	0.117	0.088|
Multiallelic Dprime: 0.153
BLOCK 519.  MARKERS: 2303 2304 2305 2306
2111 (0.386)	|0.271	0.113	0.002|
4211 (0.227)	|0.212	0.015	0.000|
2114 (0.204)	|0.007	0.190	0.002|
2131 (0.180)	|0.055	0.008	0.117|
Multiallelic Dprime: 0.629
BLOCK 520.  MARKERS: 2307 2308 2309
421 (0.544)	|0.444	0.096	0.004|
143 (0.328)	|0.284	0.029	0.015|
443 (0.122)	|0.031	0.089	0.002|
Multiallelic Dprime: 0.357
BLOCK 521.  MARKERS: 2310 2311 2312
322 (0.765)	|0.601	0.032	0.075	0.031	0.014|
214 (0.214)	|0.015	0.120	0.024	0.055	0.000|
312 (0.021)	|0.001	0.000	0.019	0.000	0.000|
Multiallelic Dprime: 0.748
BLOCK 522.  MARKERS: 2314 2315 2316 2317 2318 2319 2320
2223142 (0.618)	|0.351	0.125	0.090	0.042|
4131321 (0.151)	|0.078	0.042	0.021	0.005|
4131142 (0.119)	|0.066	0.032	0.014	0.005|
4131322 (0.086)	|0.058	0.013	0.007	0.008|
4131141 (0.014)	|0.003	0.003	0.002	0.007|
Multiallelic Dprime: 0.078
BLOCK 523.  MARKERS: 2325 2326 2327 2328 2329 2330
222313 (0.562)	|0.461	0.103	0.000|
212122 (0.216)	|0.193	0.017	0.004|
324123 (0.134)	|0.112	0.021	0.001|
222122 (0.068)	|0.051	0.003	0.013|
Multiallelic Dprime: 0.209
BLOCK 524.  MARKERS: 2332 2333
11 (0.832)	|0.607	0.223|
43 (0.149)	|0.122	0.027|
41 (0.019)	|0.019	0.000|
Multiallelic Dprime: 0.356
BLOCK 525.  MARKERS: 2340 2341
22 (0.747)	|0.402	0.205	0.135|
13 (0.250)	|0.131	0.066	0.053|
Multiallelic Dprime: 0.031
BLOCK 526.  MARKERS: 2347 2348
24 (0.533)	|0.407	0.121	0.006|
12 (0.272)	|0.081	0.084	0.107|
22 (0.189)	|0.080	0.083	0.026|
Multiallelic Dprime: 0.382
BLOCK 527.  MARKERS: 2349 2350
23 (0.573)	|0.199	0.124	0.168	0.060	0.011|
21 (0.289)	|0.093	0.094	0.054	0.034	0.004|
43 (0.138)	|0.049	0.037	0.012	0.025	0.003|
Multiallelic Dprime: 0.138
BLOCK 528.  MARKERS: 2353 2354 2355 2356 2357 2358 2359 2360 2361 2362
4423221122 (0.338)	|0.271	0.052	0.011	0.004	0.000|
2441241244 (0.256)	|0.005	0.139	0.037	0.010	0.058|
4123422122 (0.234)	|0.019	0.049	0.163	0.002	0.000|
2441241122 (0.120)	|0.008	0.003	0.000	0.101	0.000|
4423222122 (0.018)	|0.000	0.000	0.000	0.017	0.000|
Multiallelic Dprime: 0.712
BLOCK 529.  MARKERS: 2364 2365 2366 2367 2368
32113 (0.317)	|0.267	0.000	0.048|
34313 (0.259)	|0.000	0.259	0.001|
34331 (0.215)	|0.215	0.000	0.000|
22113 (0.134)	|0.000	0.000	0.132|
32313 (0.060)	|0.000	0.059	0.000|
Multiallelic Dprime: 0.903
BLOCK 530.  MARKERS: 2369 2370
22 (0.490)	|0.307	0.010	0.163	0.004	0.000|
34 (0.324)	|0.017	0.135	0.003	0.081	0.076|
24 (0.183)	|0.014	0.155	0.008	0.001	0.005|
Multiallelic Dprime: 0.796
BLOCK 531.  MARKERS: 2372 2373 2374 2375 2376 2377
314211 (0.338)	|0.223	0.074	0.016	0.023|
312322 (0.300)	|0.127	0.084	0.063	0.022|
134312 (0.173)	|0.043	0.106	0.012	0.012|
314312 (0.091)	|0.017	0.004	0.017	0.052|
312312 (0.081)	|0.012	0.012	0.032	0.024|
Multiallelic Dprime: 0.343
BLOCK 532.  MARKERS: 2379 2380 2381
334 (0.434)	|0.418	0.004	0.011|
134 (0.284)	|0.027	0.223	0.033|
112 (0.142)	|0.072	0.002	0.069|
114 (0.134)	|0.022	0.010	0.104|
Multiallelic Dprime: 0.764
BLOCK 533.  MARKERS: 2382 2383
23 (0.541)	|0.274	0.267	0.000|
41 (0.242)	|0.000	0.012	0.226|
43 (0.218)	|0.211	0.001	0.004|
Multiallelic Dprime: 0.707
BLOCK 534.  MARKERS: 2384 2385 2386
143 (0.484)	|0.043	0.191	0.167	0.082|
131 (0.280)	|0.212	0.004	0.062	0.002|
343 (0.231)	|0.105	0.124	0.003	0.000|
Multiallelic Dprime: 0.538
BLOCK 535.  MARKERS: 2387 2388 2389
121 (0.362)	|0.147	0.125	0.088	0.002|
123 (0.319)	|0.214	0.025	0.039	0.033|
333 (0.235)	|0.041	0.128	0.064	0.000|
323 (0.084)	|0.007	0.010	0.010	0.049|
Multiallelic Dprime: 0.365
BLOCK 536.  MARKERS: 2391 2392 2393 2394 2395 2396
412311 (0.406)	|0.145	0.194	0.052	0.017|
234132 (0.288)	|0.214	0.018	0.053	0.003|
232111 (0.203)	|0.102	0.019	0.030	0.052|
234131 (0.086)	|0.073	0.008	0.002	0.003|
Multiallelic Dprime: 0.418
BLOCK 537.  MARKERS: 2397 2398 2399 2400
2244 (0.543)	|0.257	0.282	0.000	0.000|
2234 (0.241)	|0.000	0.000	0.238	0.002|
3432 (0.139)	|0.137	0.000	0.000	0.000|
3232 (0.077)	|0.000	0.000	0.000	0.077|
Multiallelic Dprime: 0.834
BLOCK 538.  MARKERS: 2401 2402 2403 2404 2405 2406 2407 2408 2409 2410 2411 2412 2413 2414 2415
144143411212343 (0.396)	|0.347	0.039	0.011|
144143411232343 (0.284)	|0.199	0.065	0.020|
222322233434131 (0.238)	|0.198	0.034	0.004|
222322233432331 (0.079)	|0.049	0.021	0.010|
Multiallelic Dprime: 0.273
BLOCK 539.  MARKERS: 2421 2422
13 (0.793)	|0.785	0.000|
31 (0.161)	|0.021	0.140|
33 (0.046)	|0.043	0.002|
Multiallelic Dprime: 0.984
BLOCK 540.  MARKERS: 2423 2424
42 (0.848)	|0.493	0.215	0.140|
23 (0.142)	|0.084	0.037	0.021|
Multiallelic Dprime: 0.028
BLOCK 541.  MARKERS: 2425 2426
14 (0.584)	|0.319	0.176	0.084|
34 (0.253)	|0.173	0.065	0.016|
12 (0.163)	|0.113	0.032	0.015|
Multiallelic Dprime: 0.210
BLOCK 542.  MARKERS: 2428 2429
23 (0.605)	|0.562	0.021	0.021|
41 (0.274)	|0.059	0.174	0.038|
43 (0.114)	|0.010	0.000	0.104|
Multiallelic Dprime: 0.764
BLOCK 543.  MARKERS: 2432 2433
13 (0.632)	|0.409	0.218|
31 (0.199)	|0.034	0.165|
33 (0.166)	|0.076	0.089|
Multiallelic Dprime: 0.423
BLOCK 544.  MARKERS: 2436 2437
34 (0.519)	|0.223	0.182	0.066	0.048|
12 (0.476)	|0.317	0.069	0.055	0.037|
Multiallelic Dprime: 0.266
BLOCK 545.  MARKERS: 2441 2442 2443
123 (0.540)	|0.273	0.267|
223 (0.253)	|0.229	0.024|
142 (0.121)	|0.021	0.099|
143 (0.085)	|0.084	0.003|
Multiallelic Dprime: 0.520
BLOCK 546.  MARKERS: 2444 2445
43 (0.607)	|0.341	0.147	0.119|
14 (0.393)	|0.198	0.091	0.101|
Multiallelic Dprime: 0.064
BLOCK 547.  MARKERS: 2447 2448 2449 2450
1313 (0.537)	|0.333	0.141	0.040	0.017|
1321 (0.237)	|0.120	0.063	0.042	0.011|
3123 (0.221)	|0.164	0.028	0.021	0.001|
Multiallelic Dprime: 0.158
BLOCK 548.  MARKERS: 2455 2456 2457 2458 2459 2460 2461 2462 2463
114334343 (0.619)	|0.589	0.030	0.000|
114313121 (0.233)	|0.013	0.087	0.128|
323113121 (0.103)	|0.007	0.096	0.000|
114334141 (0.029)	|0.028	0.000	0.000|
Multiallelic Dprime: 0.850
BLOCK 549.  MARKERS: 2464 2465 2466 2467 2468 2469 2470
1421341 (0.636)	|0.605	0.025	0.008|
2423341 (0.225)	|0.085	0.057	0.084|
1341123 (0.130)	|0.002	0.126	0.000|
Multiallelic Dprime: 0.755
BLOCK 550.  MARKERS: 2472 2473 2474 2475 2476
41142 (0.690)	|0.195	0.138	0.169	0.120	0.054	0.009|
24323 (0.210)	|0.069	0.070	0.028	0.017	0.018	0.002|
41143 (0.096)	|0.048	0.013	0.023	0.006	0.007	0.000|
Multiallelic Dprime: 0.196
BLOCK 551.  MARKERS: 2478 2479 2480 2481 2482 2483 2484 2485 2486
312413444 (0.311)	|0.290	0.009	0.008	0.005|
342233442 (0.220)	|0.047	0.004	0.153	0.016|
112233324 (0.219)	|0.038	0.176	0.003	0.000|
113231324 (0.144)	|0.008	0.002	0.000	0.135|
312233324 (0.079)	|0.000	0.078	0.000	0.000|
312433444 (0.012)	|0.001	0.009	0.001	0.000|
Multiallelic Dprime: 0.818
BLOCK 552.  MARKERS: 2488 2489 2490 2491
3143 (0.390)	|0.366	0.000	0.005	0.000	0.018|
3233 (0.279)	|0.166	0.037	0.000	0.075	0.000|
3142 (0.169)	|0.000	0.002	0.164	0.000	0.000|
1142 (0.161)	|0.000	0.159	0.000	0.000	0.000|
Multiallelic Dprime: 0.798
BLOCK 553.  MARKERS: 2493 2494 2495 2496 2497 2498 2499 2500 2501 2502 2503 2504
324134433324 (0.535)	|0.138	0.204	0.193|
342313212144 (0.198)	|0.176	0.011	0.012|
122114433143 (0.170)	|0.095	0.064	0.010|
322313212144 (0.076)	|0.011	0.062	0.003|
324134433343 (0.016)	|0.015	0.000	0.002|
Multiallelic Dprime: 0.485
BLOCK 554.  MARKERS: 2507 2508
22 (0.440)	|0.207	0.126	0.027	0.041	0.024	0.005|
32 (0.341)	|0.038	0.138	0.121	0.041	0.003	0.000|
23 (0.218)	|0.122	0.039	0.017	0.031	0.001	0.009|
Multiallelic Dprime: 0.339
BLOCK 555.  MARKERS: 2509 2510 2511 2512 2513 2514 2515 2516 2517 2518 2519 2520 2521
2431442413331 (0.367)	|0.323	0.042|
4122123221122 (0.302)	|0.210	0.091|
4421142413321 (0.166)	|0.005	0.161|
2421142413321 (0.113)	|0.012	0.100|
2421442413331 (0.028)	|0.029	0.000|
2421142413331 (0.014)	|0.011	0.002|
Multiallelic Dprime: 0.630
BLOCK 556.  MARKERS: 2522 2523 2524
122 (0.592)	|0.305	0.016	0.026	0.121	0.086	0.011	0.018|
244 (0.406)	|0.053	0.155	0.137	0.007	0.016	0.028	0.000|
Multiallelic Dprime: 0.717
BLOCK 557.  MARKERS: 2525 2526 2527 2528 2529 2530 2531 2532 2533 2534 2535 2536 2537
3124211313422 (0.357)	|0.241	0.100	0.006	0.000	0.002	0.001|
3122312313424 (0.169)	|0.000	0.056	0.009	0.009	0.094	0.000|
2432211123222 (0.165)	|0.000	0.000	0.158	0.000	0.005	0.000|
3124231313412 (0.129)	|0.003	0.002	0.001	0.116	0.003	0.000|
3122311311422 (0.103)	|0.004	0.000	0.000	0.002	0.000	0.098|
3122312313422 (0.038)	|0.001	0.035	0.000	0.000	0.000	0.000|
3124211313412 (0.016)	|0.000	0.000	0.000	0.015	0.000	0.000|
Multiallelic Dprime: 0.855
BLOCK 558.  MARKERS: 2539 2540 2541 2542 2543 2544 2545 2546 2547 2548 2549
31121241124 (0.252)	|0.249	0.002	0.001|
33121111124 (0.197)	|0.193	0.001	0.004|
23142211144 (0.176)	|0.042	0.000	0.135|
33421241124 (0.149)	|0.002	0.142	0.004|
33121111223 (0.109)	|0.000	0.107	0.000|
33121213224 (0.101)	|0.080	0.001	0.019|
Multiallelic Dprime: 0.877
BLOCK 559.  MARKERS: 2551 2552
12 (0.580)	|0.260	0.194	0.039	0.087|
22 (0.253)	|0.219	0.027	0.004	0.003|
14 (0.166)	|0.002	0.000	0.138	0.025|
Multiallelic Dprime: 0.536
BLOCK 560.  MARKERS: 2555 2556 2557
434 (0.480)	|0.314	0.077	0.039	0.017	0.028|
134 (0.222)	|0.161	0.029	0.009	0.005	0.015|
432 (0.184)	|0.135	0.022	0.006	0.020	0.002|
114 (0.114)	|0.071	0.024	0.002	0.009	0.005|
Multiallelic Dprime: 0.140
BLOCK 561.  MARKERS: 2563 2564 2565 2566 2567
11234 (0.681)	|0.481	0.110	0.089|
23412 (0.153)	|0.079	0.032	0.041|
23434 (0.056)	|0.034	0.016	0.006|
21234 (0.051)	|0.027	0.006	0.018|
21434 (0.050)	|0.029	0.015	0.006|
Multiallelic Dprime: 0.160
BLOCK 562.  MARKERS: 2571 2572
42 (0.655)	|0.655	0.000	0.000|
22 (0.183)	|0.142	0.036	0.004|
24 (0.160)	|0.077	0.075	0.007|
Multiallelic Dprime: 0.787
BLOCK 563.  MARKERS: 2575 2576
13 (0.877)	|0.772	0.012	0.091|
31 (0.111)	|0.010	0.096	0.003|
11 (0.012)	|0.002	0.005	0.004|
Multiallelic Dprime: 0.829
BLOCK 564.  MARKERS: 2578 2579
41 (0.784)	|0.520	0.227	0.037|
23 (0.113)	|0.022	0.029	0.062|
43 (0.099)	|0.004	0.076	0.019|
Multiallelic Dprime: 0.582
BLOCK 565.  MARKERS: 2581 2582
43 (0.547)	|0.518	0.000	0.029|
21 (0.334)	|0.002	0.333	0.000|
41 (0.118)	|0.000	0.017	0.101|
Multiallelic Dprime: 0.947
BLOCK 566.  MARKERS: 2583 2584
21 (0.516)	|0.420	0.096|
31 (0.349)	|0.255	0.095|
23 (0.135)	|0.082	0.053|
Multiallelic Dprime: 0.171
BLOCK 567.  MARKERS: 2585 2586
44 (0.757)	|0.352	0.314	0.056	0.015|
22 (0.243)	|0.090	0.039	0.082	0.013|
Multiallelic Dprime: 0.326
BLOCK 568.  MARKERS: 2590 2591 2592 2593 2594 2595 2596
2144314 (0.443)	|0.171	0.258	0.008|
2124112 (0.352)	|0.315	0.011	0.023|
4422334 (0.138)	|0.038	0.006	0.093|
2124314 (0.027)	|0.023	0.003	0.000|
Multiallelic Dprime: 0.665
BLOCK 569.  MARKERS: 2598 2599 2600
113 (0.572)	|0.342	0.169	0.061|
343 (0.291)	|0.104	0.163	0.022|
111 (0.129)	|0.095	0.012	0.021|
Multiallelic Dprime: 0.234
BLOCK 570.  MARKERS: 2602 2603
43 (0.547)	|0.413	0.108	0.025|
23 (0.344)	|0.227	0.092	0.022|
21 (0.107)	|0.076	0.011	0.019|
Multiallelic Dprime: 0.121
BLOCK 571.  MARKERS: 2605 2606 2607
111 (0.715)	|0.478	0.183	0.045	0.011|
233 (0.213)	|0.016	0.047	0.147	0.000|
133 (0.066)	|0.064	0.000	0.000	0.000|
Multiallelic Dprime: 0.543
BLOCK 572.  MARKERS: 2608 2609 2610 2611 2612 2613 2614
3423411 (0.556)	|0.481	0.077|
3231411 (0.235)	|0.224	0.009|
4223332 (0.192)	|0.174	0.017|
3423412 (0.013)	|0.012	0.000|
Multiallelic Dprime: 0.429
BLOCK 573.  MARKERS: 2615 2616
32 (0.893)	|0.551	0.332	0.011|
13 (0.102)	|0.095	0.007	0.000|
Multiallelic Dprime: 0.798
BLOCK 574.  MARKERS: 2617 2618
31 (0.647)	|0.358	0.164	0.122|
13 (0.341)	|0.215	0.071	0.052|
33 (0.012)	|0.007	0.002	0.003|
Multiallelic Dprime: 0.125
BLOCK 575.  MARKERS: 2619 2620 2621
214 (0.581)	|0.528	0.000	0.050|
414 (0.237)	|0.172	0.000	0.065|
432 (0.177)	|0.002	0.175	0.000|
Multiallelic Dprime: 0.651
BLOCK 576.  MARKERS: 2622 2623
33 (0.702)	|0.352	0.213	0.053	0.083|
14 (0.181)	|0.010	0.138	0.029	0.003|
34 (0.116)	|0.027	0.031	0.049	0.008|
Multiallelic Dprime: 0.508
BLOCK 577.  MARKERS: 2626 2627 2628
123 (0.389)	|0.140	0.244	0.003	0.004	0.000|
111 (0.382)	|0.236	0.102	0.017	0.005	0.020|
311 (0.131)	|0.003	0.004	0.112	0.010	0.000|
113 (0.096)	|0.015	0.015	0.000	0.060	0.006|
Multiallelic Dprime: 0.496
BLOCK 578.  MARKERS: 2629 2630 2631 2632
4321 (0.394)	|0.318	0.075	0.002|
4243 (0.363)	|0.265	0.062	0.035|
2323 (0.134)	|0.115	0.009	0.010|
4223 (0.079)	|0.045	0.035	0.000|
4323 (0.026)	|0.003	0.019	0.002|
Multiallelic Dprime: 0.228
BLOCK 579.  MARKERS: 2635 2636 2637 2638
4322 (0.745)	|0.677	0.050	0.021|
2144 (0.201)	|0.112	0.084	0.000|
2322 (0.049)	|0.013	0.037	0.000|
Multiallelic Dprime: 0.503
BLOCK 580.  MARKERS: 2640 2641
41 (0.802)	|0.493	0.273	0.036|
23 (0.174)	|0.090	0.000	0.084|
43 (0.021)	|0.000	0.000	0.020|
Multiallelic Dprime: 0.489
BLOCK 581.  MARKERS: 2642 2643
23 (0.587)	|0.354	0.015	0.132	0.074	0.010	0.000|
13 (0.273)	|0.159	0.094	0.005	0.013	0.000	0.000|
21 (0.140)	|0.059	0.066	0.001	0.001	0.000	0.009|
Multiallelic Dprime: 0.361
BLOCK 582.  MARKERS: 2644 2645 2646 2647 2648 2649 2650 2651
32334313 (0.572)	|0.395	0.107	0.070|
44111133 (0.175)	|0.128	0.045	0.001|
32134312 (0.139)	|0.124	0.011	0.003|
32334333 (0.089)	|0.015	0.037	0.036|
32134313 (0.011)	|0.011	0.000	0.000|
34111133 (0.010)	|0.000	0.010	0.000|
Multiallelic Dprime: 0.249
BLOCK 583.  MARKERS: 2653 2654
42 (0.678)	|0.449	0.205	0.024|
22 (0.211)	|0.105	0.104	0.003|
43 (0.111)	|0.100	0.011	0.000|
Multiallelic Dprime: 0.169
BLOCK 584.  MARKERS: 2655 2656 2657
244 (0.655)	|0.529	0.000	0.116	0.000|
422 (0.319)	|0.000	0.284	0.000	0.028|
424 (0.027)	|0.000	0.000	0.027	0.000|
Multiallelic Dprime: 0.949
BLOCK 585.  MARKERS: 2658 2659 2660 2661 2662 2663
131322 (0.528)	|0.496	0.000	0.032|
112324 (0.282)	|0.000	0.281	0.000|
311444 (0.142)	|0.000	0.000	0.142|
311424 (0.028)	|0.000	0.028	0.000|
Multiallelic Dprime: 0.968
BLOCK 586.  MARKERS: 2664 2665
23 (0.504)	|0.058	0.242	0.169	0.022|
21 (0.313)	|0.246	0.016	0.038	0.003|
43 (0.181)	|0.071	0.018	0.000	0.090|
Multiallelic Dprime: 0.652
BLOCK 587.  MARKERS: 2667 2668 2669 2670 2671 2672 2673 2674 2675
312414444 (0.372)	|0.165	0.065	0.064	0.036	0.007	0.015	0.003|
123334442 (0.275)	|0.111	0.056	0.045	0.028	0.020	0.010	0.003|
123332212 (0.206)	|0.070	0.046	0.049	0.009	0.009	0.010	0.002|
123334444 (0.117)	|0.042	0.045	0.012	0.010	0.002	0.001	0.003|
Multiallelic Dprime: 0.115
BLOCK 588.  MARKERS: 2681 2682 2683 2684 2685 2686 2687 2688 2689 2690
2122442213 (0.395)	|0.229	0.068	0.097|
4412232323 (0.219)	|0.036	0.134	0.048|
2121443211 (0.173)	|0.166	0.006	0.002|
2422432213 (0.082)	|0.005	0.000	0.080|
2122443211 (0.040)	|0.004	0.033	0.002|
2122442211 (0.038)	|0.037	0.000	0.000|
2121443213 (0.013)	|0.005	0.003	0.005|
Multiallelic Dprime: 0.497
BLOCK 589.  MARKERS: 2692 2693
11 (0.490)	|0.415	0.048	0.028|
13 (0.267)	|0.085	0.003	0.178|
33 (0.243)	|0.061	0.178	0.001|
Multiallelic Dprime: 0.650
BLOCK 590.  MARKERS: 2694 2695
32 (0.556)	|0.326	0.004	0.177	0.046|
34 (0.229)	|0.000	0.227	0.000	0.000|
12 (0.212)	|0.196	0.001	0.010	0.002|
Multiallelic Dprime: 0.701
BLOCK 591.  MARKERS: 2696 2697 2698
131 (0.523)	|0.315	0.197	0.010|
231 (0.236)	|0.177	0.004	0.053|
112 (0.187)	|0.157	0.026	0.003|
111 (0.048)	|0.008	0.035	0.005|
Multiallelic Dprime: 0.411
BLOCK 592.  MARKERS: 2702 2703
11 (0.662)	|0.473	0.001	0.152	0.035|
32 (0.262)	|0.000	0.261	0.000	0.000|
12 (0.072)	|0.000	0.072	0.000	0.000|
Multiallelic Dprime: 1.000
BLOCK 593.  MARKERS: 2704 2705 2706
221 (0.474)	|0.437	0.038	0.000|
211 (0.336)	|0.204	0.083	0.044|
313 (0.152)	|0.008	0.140	0.000|
311 (0.035)	|0.022	0.013	0.000|
Multiallelic Dprime: 0.550
BLOCK 594.  MARKERS: 2707 2708 2709 2710 2711
43122 (0.672)	|0.307	0.278	0.084	0.002|
21314 (0.275)	|0.106	0.099	0.070	0.000|
21114 (0.045)	|0.004	0.000	0.000	0.041|
Multiallelic Dprime: 0.227
BLOCK 595.  MARKERS: 2712 2713 2714 2715
3331 (0.420)	|0.245	0.140	0.036|
1421 (0.375)	|0.161	0.169	0.045|
3433 (0.155)	|0.065	0.059	0.030|
3431 (0.044)	|0.026	0.010	0.007|
Multiallelic Dprime: 0.138
BLOCK 596.  MARKERS: 2722 2723 2724 2725
2232 (0.500)	|0.237	0.176	0.086|
2432 (0.380)	|0.161	0.150	0.069|
4414 (0.117)	|0.047	0.067	0.003|
Multiallelic Dprime: 0.092
BLOCK 597.  MARKERS: 2728 2729
31 (0.445)	|0.430	0.013	0.001|
33 (0.395)	|0.262	0.090	0.043|
11 (0.158)	|0.156	0.000	0.000|
Multiallelic Dprime: 0.839
BLOCK 598.  MARKERS: 2730 2731
34 (0.848)	|0.264	0.191	0.090	0.177	0.126|
13 (0.106)	|0.003	0.009	0.095	0.000	0.000|
33 (0.044)	|0.041	0.000	0.000	0.000	0.004|
Multiallelic Dprime: 0.594
BLOCK 599.  MARKERS: 2732 2733 2734 2735 2736
34322 (0.307)	|0.188	0.118|
12422 (0.200)	|0.175	0.025|
32444 (0.185)	|0.155	0.029|
32422 (0.177)	|0.152	0.025|
34422 (0.131)	|0.119	0.012|
Multiallelic Dprime: 0.375
BLOCK 600.  MARKERS: 2739 2740
23 (0.789)	|0.568	0.129	0.093|
42 (0.208)	|0.175	0.033	0.000|
Multiallelic Dprime: 0.376
BLOCK 601.  MARKERS: 2742 2743
43 (0.744)	|0.535	0.209|
21 (0.162)	|0.135	0.028|
23 (0.093)	|0.058	0.036|
Multiallelic Dprime: 0.141
BLOCK 602.  MARKERS: 2748 2749
24 (0.727)	|0.632	0.089|
42 (0.273)	|0.223	0.051|
Multiallelic Dprime: 0.125
BLOCK 603.  MARKERS: 2751 2752
44 (0.855)	|0.445	0.288	0.121|
22 (0.140)	|0.087	0.038	0.015|
Multiallelic Dprime: 0.187
BLOCK 604.  MARKERS: 2753 2754
23 (0.538)	|0.303	0.220	0.013|
43 (0.326)	|0.149	0.168	0.008|
24 (0.136)	|0.069	0.060	0.006|
Multiallelic Dprime: 0.093
BLOCK 605.  MARKERS: 2758 2759
43 (0.522)	|0.417	0.065	0.040|
21 (0.449)	|0.202	0.131	0.116|
23 (0.028)	|0.018	0.009	0.001|
Multiallelic Dprime: 0.425
BLOCK 606.  MARKERS: 2762 2763
34 (0.637)	|0.305	0.331	0.001|
32 (0.206)	|0.003	0.010	0.190|
44 (0.157)	|0.157	0.000	0.000|
Multiallelic Dprime: 0.684
BLOCK 607.  MARKERS: 2764 2765
42 (0.465)	|0.291	0.071	0.069	0.029|
24 (0.341)	|0.160	0.082	0.044	0.054|
44 (0.192)	|0.090	0.072	0.007	0.019|
Multiallelic Dprime: 0.189
BLOCK 608.  MARKERS: 2769 2770 2771 2772 2773
22443 (0.541)	|0.490	0.042	0.006	0.003|
24243 (0.226)	|0.049	0.074	0.043	0.058|
42223 (0.122)	|0.009	0.027	0.087	0.000|
22221 (0.102)	|0.003	0.098	0.002	0.000|
Multiallelic Dprime: 0.708
BLOCK 609.  MARKERS: 2774 2775 2776
114 (0.551)	|0.473	0.057	0.024|
314 (0.244)	|0.107	0.088	0.050|
332 (0.137)	|0.069	0.060	0.009|
312 (0.063)	|0.035	0.008	0.019|
Multiallelic Dprime: 0.431
BLOCK 610.  MARKERS: 2782 2783
33 (0.685)	|0.550	0.125	0.009|
31 (0.213)	|0.211	0.000	0.002|
13 (0.102)	|0.043	0.000	0.059|
Multiallelic Dprime: 0.389
BLOCK 611.  MARKERS: 2784 2785
21 (0.804)	|0.747	0.052|
33 (0.125)	|0.009	0.115|
23 (0.069)	|0.012	0.056|
Multiallelic Dprime: 0.858
BLOCK 612.  MARKERS: 2786 2787
11 (0.770)	|0.647	0.115|
32 (0.224)	|0.173	0.042|
Multiallelic Dprime: 0.061
BLOCK 613.  MARKERS: 2788 2789 2790
312 (0.827)	|0.650	0.176|
434 (0.157)	|0.076	0.077|
Multiallelic Dprime: 0.328
BLOCK 614.  MARKERS: 2791 2792 2793 2794 2795
44124 (0.736)	|0.648	0.028	0.052	0.011|
22242 (0.257)	|0.013	0.239	0.004	0.000|
Multiallelic Dprime: 0.908
BLOCK 615.  MARKERS: 2796 2797 2798 2799 2800
41422 (0.660)	|0.228	0.386	0.045|
23244 (0.267)	|0.231	0.028	0.009|
43244 (0.057)	|0.002	0.004	0.050|
41222 (0.013)	|0.002	0.007	0.005|
Multiallelic Dprime: 0.621
BLOCK 616.  MARKERS: 2802 2803
42 (0.463)	|0.270	0.128	0.065|
24 (0.425)	|0.261	0.129	0.035|
44 (0.111)	|0.073	0.021	0.018|
Multiallelic Dprime: 0.070
BLOCK 617.  MARKERS: 2805 2806
43 (0.605)	|0.442	0.051	0.113|
23 (0.278)	|0.140	0.113	0.024|
41 (0.118)	|0.117	0.000	0.000|
Multiallelic Dprime: 0.348
BLOCK 618.  MARKERS: 2807 2808 2809
344 (0.699)	|0.460	0.090	0.148|
342 (0.164)	|0.031	0.108	0.024|
124 (0.137)	|0.112	0.003	0.021|
Multiallelic Dprime: 0.339
BLOCK 619.  MARKERS: 2810 2811 2812 2813
4343 (0.602)	|0.261	0.314	0.028|
1343 (0.201)	|0.114	0.039	0.048|
4121 (0.194)	|0.016	0.034	0.144|
Multiallelic Dprime: 0.459
BLOCK 620.  MARKERS: 2816 2817
21 (0.391)	|0.341	0.025	0.025|
23 (0.389)	|0.222	0.142	0.025|
33 (0.220)	|0.095	0.008	0.117|
Multiallelic Dprime: 0.476
BLOCK 621.  MARKERS: 2818 2819
22 (0.658)	|0.340	0.311|
32 (0.175)	|0.085	0.088|
24 (0.167)	|0.094	0.069|
Multiallelic Dprime: 0.037
BLOCK 622.  MARKERS: 2820 2821
12 (0.519)	|0.157	0.362|
44 (0.467)	|0.447	0.021|
Multiallelic Dprime: 0.885
BLOCK 623.  MARKERS: 2822 2823
33 (0.615)	|0.165	0.375	0.075|
12 (0.385)	|0.329	0.025	0.031|
Multiallelic Dprime: 0.711
BLOCK 624.  MARKERS: 2826 2827
33 (0.494)	|0.174	0.296	0.024|
11 (0.400)	|0.329	0.066	0.000|
13 (0.106)	|0.039	0.000	0.064|
Multiallelic Dprime: 0.564
BLOCK 625.  MARKERS: 2828 2829 2830 2831
3122 (0.543)	|0.000	0.332	0.207	0.000	0.000|
1243 (0.363)	|0.324	0.000	0.011	0.018	0.012|
3243 (0.087)	|0.024	0.000	0.062	0.000	0.000|
Multiallelic Dprime: 0.852
BLOCK 626.  MARKERS: 2832 2833 2834 2835 2836
34132 (0.350)	|0.000	0.346	0.006|
12442 (0.330)	|0.304	0.023	0.003|
34441 (0.283)	|0.283	0.000	0.000|
34131 (0.018)	|0.017	0.000	0.000|
32442 (0.013)	|0.012	0.001	0.000|
Multiallelic Dprime: 0.922
BLOCK 627.  MARKERS: 2837 2838
32 (0.619)	|0.349	0.188	0.079|
14 (0.370)	|0.304	0.005	0.062|
12 (0.010)	|0.003	0.002	0.005|
Multiallelic Dprime: 0.491
BLOCK 628.  MARKERS: 2839 2840
11 (0.655)	|0.423	0.231	0.000|
44 (0.194)	|0.163	0.005	0.023|
41 (0.147)	|0.136	0.011	0.000|
Multiallelic Dprime: 0.640
BLOCK 629.  MARKERS: 2843 2844 2845 2846
1324 (0.723)	|0.657	0.061|
3142 (0.247)	|0.050	0.196|
3324 (0.023)	|0.023	0.000|
Multiallelic Dprime: 0.694
BLOCK 630.  MARKERS: 2847 2848
12 (0.737)	|0.411	0.284	0.040|
34 (0.257)	|0.114	0.111	0.032|
Multiallelic Dprime: 0.126
BLOCK 631.  MARKERS: 2849 2850 2851 2852
4211 (0.531)	|0.130	0.161	0.139	0.071	0.018	0.007|
3422 (0.395)	|0.237	0.050	0.039	0.054	0.010	0.006|
4422 (0.073)	|0.009	0.013	0.016	0.032	0.000	0.001|
Multiallelic Dprime: 0.350
BLOCK 632.  MARKERS: 2853 2854 2855 2856 2857 2858 2859
1323321 (0.375)	|0.377	0.000|
2423323 (0.224)	|0.023	0.201|
1343341 (0.194)	|0.188	0.005|
1341141 (0.158)	|0.032	0.125|
1323341 (0.028)	|0.028	0.000|
2323323 (0.014)	|0.000	0.014|
Multiallelic Dprime: 0.900
BLOCK 633.  MARKERS: 2860 2861
31 (0.648)	|0.344	0.207	0.095|
14 (0.351)	|0.126	0.142	0.082|
Multiallelic Dprime: 0.172
BLOCK 634.  MARKERS: 2863 2864 2865 2866 2867
23422 (0.471)	|0.462	0.008|
21212 (0.350)	|0.232	0.118|
11214 (0.177)	|0.167	0.010|
Multiallelic Dprime: 0.793
BLOCK 635.  MARKERS: 2868 2869
22 (0.864)	|0.323	0.230	0.155	0.148	0.002|
44 (0.136)	|0.000	0.000	0.000	0.000	0.135|
Multiallelic Dprime: 1.000
BLOCK 636.  MARKERS: 2870 2871 2872 2873 2874
22422 (0.323)	|0.225	0.001	0.003	0.090|
23222 (0.230)	|0.001	0.227	0.000	0.004|
42422 (0.155)	|0.000	0.000	0.155	0.000|
23211 (0.148)	|0.145	0.000	0.000	0.000|
22222 (0.137)	|0.000	0.122	0.014	0.000|
Multiallelic Dprime: 0.906
BLOCK 637.  MARKERS: 2875 2876 2877 2878
2144 (0.379)	|0.246	0.070	0.065|
4343 (0.351)	|0.210	0.083	0.059|
2324 (0.173)	|0.083	0.053	0.036|
2344 (0.095)	|0.058	0.022	0.014|
Multiallelic Dprime: 0.082
BLOCK 638.  MARKERS: 2880 2881
31 (0.597)	|0.111	0.198	0.165	0.123	0.002|
34 (0.228)	|0.227	0.000	0.000	0.000	0.000|
14 (0.175)	|0.071	0.000	0.000	0.000	0.103|
Multiallelic Dprime: 0.820
BLOCK 639.  MARKERS: 2882 2883 2884 2885
1411 (0.409)	|0.218	0.005	0.014	0.106	0.065|
1212 (0.199)	|0.192	0.002	0.003	0.000	0.000|
2411 (0.166)	|0.143	0.000	0.004	0.003	0.016|
1431 (0.122)	|0.002	0.118	0.000	0.000	0.004|
1211 (0.105)	|0.004	0.000	0.094	0.000	0.008|
Multiallelic Dprime: 0.663
BLOCK 640.  MARKERS: 2887 2888 2889 2890
3134 (0.558)	|0.312	0.094	0.153|
3334 (0.125)	|0.053	0.048	0.024|
2332 (0.116)	|0.064	0.031	0.020|
3114 (0.109)	|0.062	0.033	0.014|
2334 (0.091)	|0.041	0.041	0.009|
Multiallelic Dprime: 0.173
BLOCK 641.  MARKERS: 2895 2896
13 (0.534)	|0.130	0.191	0.212|
23 (0.246)	|0.085	0.133	0.028|
22 (0.220)	|0.153	0.014	0.054|
Multiallelic Dprime: 0.331
BLOCK 642.  MARKERS: 2899 2900
33 (0.367)	|0.188	0.074	0.105|
13 (0.338)	|0.318	0.004	0.017|
31 (0.295)	|0.218	0.076	0.000|
Multiallelic Dprime: 0.490
BLOCK 643.  MARKERS: 2902 2903
42 (0.724)	|0.438	0.259	0.024|
22 (0.153)	|0.000	0.000	0.154|
21 (0.123)	|0.023	0.080	0.020|
Multiallelic Dprime: 0.643
BLOCK 644.  MARKERS: 2906 2907
44 (0.460)	|0.153	0.267	0.041|
42 (0.338)	|0.243	0.020	0.075|
24 (0.200)	|0.048	0.142	0.011|
Multiallelic Dprime: 0.442
BLOCK 645.  MARKERS: 2908 2909
41 (0.445)	|0.210	0.153	0.082|
43 (0.429)	|0.205	0.216	0.008|
33 (0.126)	|0.048	0.048	0.031|
Multiallelic Dprime: 0.153
BLOCK 646.  MARKERS: 2911 2912
32 (0.463)	|0.122	0.200	0.070	0.064	0.006|
12 (0.417)	|0.152	0.091	0.140	0.024	0.007|
11 (0.120)	|0.041	0.021	0.010	0.047	0.000|
Multiallelic Dprime: 0.268
BLOCK 647.  MARKERS: 2913 2914 2915 2916
1322 (0.316)	|0.145	0.117	0.054|
1122 (0.311)	|0.128	0.133	0.050|
1342 (0.219)	|0.098	0.072	0.048|
3324 (0.135)	|0.056	0.047	0.030|
3322 (0.013)	|0.002	0.009	0.002|
Multiallelic Dprime: 0.067
BLOCK 648.  MARKERS: 2919 2920
23 (0.433)	|0.331	0.022	0.019	0.060|
21 (0.379)	|0.011	0.292	0.070	0.004|
11 (0.185)	|0.046	0.054	0.075	0.001|
Multiallelic Dprime: 0.666
BLOCK 649.  MARKERS: 2922 2923 2924 2925 2926 2927
432241 (0.388)	|0.376	0.000	0.012	0.000|
434241 (0.369)	|0.003	0.315	0.000	0.053|
112324 (0.165)	|0.020	0.000	0.144	0.000|
432324 (0.065)	|0.000	0.000	0.000	0.064|
Multiallelic Dprime: 0.914
BLOCK 650.  MARKERS: 2931 2932 2933
331 (0.399)	|0.290	0.107|
113 (0.315)	|0.246	0.069|
131 (0.157)	|0.122	0.035|
133 (0.129)	|0.100	0.030|
Multiallelic Dprime: 0.079
BLOCK 651.  MARKERS: 2935 2936
31 (0.758)	|0.155	0.265	0.253	0.086|
43 (0.241)	|0.148	0.000	0.007	0.084|
Multiallelic Dprime: 0.692
BLOCK 652.  MARKERS: 2937 2938 2939
214 (0.302)	|0.213	0.006	0.080	0.002|
314 (0.265)	|0.217	0.029	0.000	0.019|
232 (0.260)	|0.055	0.194	0.010	0.001|
234 (0.169)	|0.054	0.004	0.074	0.030|
Multiallelic Dprime: 0.585
BLOCK 653.  MARKERS: 2940 2941 2942 2943
4322 (0.539)	|0.360	0.018	0.160|
4344 (0.233)	|0.000	0.234	0.000|
2422 (0.165)	|0.164	0.001	0.000|
4324 (0.052)	|0.049	0.004	0.000|
Multiallelic Dprime: 0.722
BLOCK 654.  MARKERS: 2944 2945 2946
311 (0.581)	|0.407	0.003	0.160	0.003|
242 (0.257)	|0.004	0.235	0.012	0.001|
211 (0.161)	|0.000	0.004	0.000	0.157|
Multiallelic Dprime: 0.948
BLOCK 655.  MARKERS: 2947 2948 2949 2950 2951
24112 (0.411)	|0.153	0.257|
43334 (0.242)	|0.236	0.006|
44314 (0.172)	|0.004	0.169|
43314 (0.160)	|0.156	0.004|
Multiallelic Dprime: 0.692
BLOCK 656.  MARKERS: 2952 2953
34 (0.558)	|0.203	0.355|
12 (0.442)	|0.355	0.084|
Multiallelic Dprime: 0.566
BLOCK 657.  MARKERS: 2954 2955
41 (0.557)	|0.178	0.236	0.075	0.066|
23 (0.439)	|0.188	0.068	0.087	0.094|
Multiallelic Dprime: 0.269
BLOCK 658.  MARKERS: 2958 2959 2960
232 (0.367)	|0.303	0.062|
242 (0.306)	|0.199	0.108|
332 (0.163)	|0.033	0.127|
234 (0.161)	|0.028	0.133|
Multiallelic Dprime: 0.496
BLOCK 659.  MARKERS: 2961 2962
22 (0.562)	|0.177	0.235	0.049	0.095|
43 (0.434)	|0.266	0.021	0.109	0.030|
Multiallelic Dprime: 0.483
BLOCK 660.  MARKERS: 2966 2967 2968 2969 2970 2971 2972
4144432 (0.447)	|0.208	0.191	0.049|
2331432 (0.256)	|0.157	0.080	0.019|
4144212 (0.159)	|0.035	0.121	0.003|
4144214 (0.125)	|0.020	0.024	0.078|
Multiallelic Dprime: 0.285
BLOCK 661.  MARKERS: 2974 2975
24 (0.425)	|0.360	0.014	0.015	0.005	0.030|
22 (0.423)	|0.037	0.176	0.148	0.002	0.054|
12 (0.151)	|0.001	0.000	0.000	0.138	0.009|
Multiallelic Dprime: 0.805
BLOCK 662.  MARKERS: 2976 2977 2978 2979 2980 2981 2982
3133113 (0.396)	|0.337	0.055	0.005|
3111131 (0.190)	|0.030	0.162	0.000|
3133313 (0.163)	|0.029	0.131	0.004|
1311131 (0.145)	|0.009	0.000	0.136|
3113113 (0.093)	|0.094	0.000	0.000|
Multiallelic Dprime: 0.771
BLOCK 663.  MARKERS: 2983 2984
21 (0.505)	|0.438	0.067|
31 (0.352)	|0.238	0.114|
24 (0.143)	|0.140	0.003|
Multiallelic Dprime: 0.412
BLOCK 664.  MARKERS: 2985 2986 2987 2988
4133 (0.816)	|0.497	0.309|
3314 (0.184)	|0.041	0.142|
Multiallelic Dprime: 0.585
BLOCK 665.  MARKERS: 2993 2994
32 (0.539)	|0.399	0.000	0.000	0.104	0.029|
14 (0.451)	|0.011	0.234	0.136	0.002	0.054|
Multiallelic Dprime: 0.917
BLOCK 666.  MARKERS: 2995 2996 2997 2998 2999 3000
121211 (0.410)	|0.223	0.133	0.016	0.036	0.001|
123233 (0.240)	|0.097	0.025	0.109	0.001	0.007|
131233 (0.137)	|0.042	0.038	0.040	0.000	0.016|
321411 (0.106)	|0.081	0.013	0.012	0.000	0.000|
121233 (0.084)	|0.019	0.058	0.004	0.002	0.001|
Multiallelic Dprime: 0.363
BLOCK 667.  MARKERS: 3001 3002 3003 3004 3005
21143 (0.474)	|0.285	0.044	0.144|
33311 (0.272)	|0.262	0.003	0.005|
31143 (0.185)	|0.013	0.171	0.003|
33143 (0.039)	|0.034	0.005	0.000|
33111 (0.027)	|0.025	0.000	0.003|
Multiallelic Dprime: 0.603
BLOCK 668.  MARKERS: 3007 3008
24 (0.621)	|0.509	0.022	0.073|
41 (0.222)	|0.000	0.208	0.010|
44 (0.157)	|0.000	0.153	0.000|
Multiallelic Dprime: 0.957
BLOCK 669.  MARKERS: 3009 3010 3011 3012
1242 (0.509)	|0.367	0.044	0.094|
3113 (0.383)	|0.220	0.107	0.054|
3142 (0.083)	|0.075	0.006	0.002|
Multiallelic Dprime: 0.259
BLOCK 670.  MARKERS: 3015 3016 3017 3018
1441 (0.675)	|0.502	0.133	0.032|
1233 (0.164)	|0.057	0.105	0.000|
3441 (0.154)	|0.067	0.084	0.003|
Multiallelic Dprime: 0.402
BLOCK 671.  MARKERS: 3020 3021 3022
431 (0.633)	|0.415	0.127	0.089	0.003|
222 (0.322)	|0.183	0.087	0.043	0.008|
231 (0.034)	|0.030	0.000	0.004	0.000|
Multiallelic Dprime: 0.096
BLOCK 672.  MARKERS: 3023 3024 3025 3026
4144 (0.634)	|0.491	0.143	0.000|
3314 (0.215)	|0.000	0.000	0.215|
3312 (0.136)	|0.000	0.137	0.000|
4344 (0.012)	|0.009	0.002	0.000|
Multiallelic Dprime: 0.836
BLOCK 673.  MARKERS: 3027 3028
23 (0.502)	|0.429	0.073|
43 (0.283)	|0.281	0.001|
21 (0.216)	|0.067	0.149|
Multiallelic Dprime: 0.583
BLOCK 674.  MARKERS: 3030 3031
34 (0.778)	|0.302	0.208	0.099	0.091	0.038	0.019	0.008|
13 (0.222)	|0.094	0.065	0.028	0.022	0.006	0.003	0.002|
Multiallelic Dprime: 0.065
BLOCK 675.  MARKERS: 3035 3036 3037 3038 3039 3040 3041 3042
21142421 (0.397)	|0.307	0.070	0.015	0.003|
23321231 (0.272)	|0.032	0.222	0.005	0.015|
41142433 (0.127)	|0.011	0.022	0.089	0.003|
23342231 (0.114)	|0.050	0.055	0.000	0.001|
23322231 (0.044)	|0.003	0.001	0.000	0.040|
21142231 (0.022)	|0.009	0.011	0.000	0.001|
41142421 (0.010)	|0.005	0.005	0.000	0.000|
Multiallelic Dprime: 0.607
BLOCK 676.  MARKERS: 3044 3045 3046 3047 3048
13432 (0.419)	|0.011	0.345	0.006	0.056|
33332 (0.397)	|0.376	0.009	0.000	0.005|
11424 (0.112)	|0.000	0.000	0.111	0.000|
13424 (0.064)	|0.042	0.021	0.001	0.001|
Multiallelic Dprime: 0.890
BLOCK 677.  MARKERS: 3050 3051 3052
413 (0.429)	|0.376	0.028	0.025|
211 (0.381)	|0.291	0.063	0.028|
231 (0.120)	|0.115	0.003	0.002|
213 (0.062)	|0.022	0.007	0.033|
Multiallelic Dprime: 0.345
BLOCK 678.  MARKERS: 3053 3054
22 (0.812)	|0.552	0.087	0.165	0.006|
41 (0.100)	|0.000	0.000	0.000	0.101|
21 (0.088)	|0.004	0.081	0.002	0.000|
Multiallelic Dprime: 0.869
BLOCK 679.  MARKERS: 3055 3056 3057 3058
2311 (0.556)	|0.321	0.225	0.009|
2133 (0.169)	|0.039	0.128	0.001|
2113 (0.167)	|0.135	0.005	0.024|
4311 (0.106)	|0.005	0.099	0.000|
Multiallelic Dprime: 0.415
BLOCK 680.  MARKERS: 3059 3060
41 (0.501)	|0.388	0.005	0.006	0.037	0.035	0.013|
22 (0.458)	|0.030	0.299	0.108	0.010	0.002	0.000|
42 (0.036)	|0.004	0.028	0.000	0.000	0.000	0.000|
Multiallelic Dprime: 0.855
BLOCK 681.  MARKERS: 3063 3064 3065 3066 3067 3068 3069 3070
32114222 (0.423)	|0.000	0.179	0.239|
34332444 (0.331)	|0.308	0.008	0.014|
12332244 (0.116)	|0.001	0.111	0.003|
32134222 (0.049)	|0.000	0.005	0.043|
32132444 (0.040)	|0.039	0.001	0.000|
34332244 (0.014)	|0.000	0.014	0.000|
Multiallelic Dprime: 0.790
BLOCK 682.  MARKERS: 3071 3072 3073
224 (0.350)	|0.272	0.042	0.035|
141 (0.341)	|0.241	0.069	0.029|
121 (0.305)	|0.190	0.073	0.040|
Multiallelic Dprime: 0.134
BLOCK 683.  MARKERS: 3074 3075
11 (0.708)	|0.435	0.262	0.006|
23 (0.184)	|0.100	0.080	0.004|
21 (0.104)	|0.054	0.044	0.004|
Multiallelic Dprime: 0.089
BLOCK 684.  MARKERS: 3076 3077 3078
132 (0.592)	|0.304	0.201	0.078	0.005|
314 (0.390)	|0.264	0.098	0.018	0.006|
114 (0.012)	|0.011	0.003	0.000	0.000|
Multiallelic Dprime: 0.254
BLOCK 685.  MARKERS: 3083 3084 3085
422 (0.583)	|0.354	0.167	0.060|
431 (0.305)	|0.051	0.088	0.161|
232 (0.095)	|0.080	0.013	0.002|
432 (0.011)	|0.009	0.000	0.002|
Multiallelic Dprime: 0.396
BLOCK 686.  MARKERS: 3086 3087 3088
131 (0.495)	|0.472	0.000	0.000	0.014	0.003	0.000|
333 (0.272)	|0.000	0.003	0.125	0.035	0.043	0.045|
313 (0.226)	|0.002	0.210	0.000	0.000	0.004	0.001|
Multiallelic Dprime: 0.961
BLOCK 687.  MARKERS: 3089 3090 3091 3092 3093 3094 3095 3096
41333331 (0.480)	|0.173	0.216	0.033	0.043	0.014	0.001|
22321113 (0.213)	|0.106	0.047	0.034	0.025	0.000	0.001|
21123133 (0.126)	|0.045	0.023	0.047	0.009	0.002	0.000|
21123131 (0.050)	|0.020	0.004	0.003	0.021	0.000	0.000|
21333331 (0.049)	|0.006	0.025	0.006	0.011	0.001	0.000|
21323331 (0.047)	|0.011	0.013	0.009	0.010	0.000	0.002|
Multiallelic Dprime: 0.258
BLOCK 688.  MARKERS: 3100 3101 3102 3103 3104 3105 3106
3421443 (0.368)	|0.243	0.088	0.030	0.001|
4423441 (0.331)	|0.089	0.215	0.025	0.003|
3441443 (0.142)	|0.004	0.010	0.127	0.000|
3223233 (0.121)	|0.029	0.011	0.047	0.035|
3423441 (0.019)	|0.002	0.014	0.003	0.000|
3223243 (0.011)	|0.002	0.000	0.003	0.008|
Multiallelic Dprime: 0.531
BLOCK 689.  MARKERS: 3108 3109 3110 3111 3112
42442 (0.367)	|0.204	0.129	0.035|
24224 (0.342)	|0.206	0.096	0.039|
24222 (0.237)	|0.158	0.057	0.023|
24442 (0.049)	|0.023	0.015	0.011|
Multiallelic Dprime: 0.091
BLOCK 690.  MARKERS: 3115 3116
33 (0.596)	|0.251	0.291	0.051|
11 (0.297)	|0.175	0.102	0.014|
13 (0.107)	|0.051	0.019	0.037|
Multiallelic Dprime: 0.224
BLOCK 691.  MARKERS: 3118 3119 3120
341 (0.476)	|0.032	0.444	0.000|
223 (0.412)	|0.404	0.006	0.000|
343 (0.102)	|0.030	0.000	0.073|
Multiallelic Dprime: 0.919
BLOCK 692.  MARKERS: 3121 3122 3123
233 (0.466)	|0.394	0.066	0.004|
324 (0.459)	|0.118	0.321	0.021|
333 (0.074)	|0.002	0.016	0.057|
Multiallelic Dprime: 0.627
BLOCK 693.  MARKERS: 3125 3126
23 (0.514)	|0.008	0.414	0.092|
41 (0.404)	|0.393	0.010	0.000|
43 (0.082)	|0.067	0.001	0.014|
Multiallelic Dprime: 0.922
BLOCK 694.  MARKERS: 3127 3128
23 (0.466)	|0.414	0.029	0.023|
13 (0.427)	|0.047	0.378	0.002|
21 (0.107)	|0.020	0.007	0.079|
Multiallelic Dprime: 0.792
BLOCK 695.  MARKERS: 3129 3130
21 (0.481)	|0.169	0.259	0.000	0.046|
41 (0.414)	|0.362	0.004	0.043	0.005|
24 (0.104)	|0.034	0.002	0.065	0.003|
Multiallelic Dprime: 0.669
BLOCK 696.  MARKERS: 3131 3132 3133 3134
3334 (0.564)	|0.347	0.125	0.093|
1334 (0.265)	|0.140	0.058	0.069|
1112 (0.108)	|0.048	0.048	0.012|
1314 (0.053)	|0.031	0.007	0.016|
Multiallelic Dprime: 0.119
BLOCK 697.  MARKERS: 3137 3138
23 (0.569)	|0.467	0.008	0.096|
21 (0.238)	|0.001	0.235	0.000|
41 (0.193)	|0.002	0.186	0.005|
Multiallelic Dprime: 0.965
BLOCK 698.  MARKERS: 3139 3140
22 (0.471)	|0.319	0.058	0.092|
32 (0.428)	|0.060	0.350	0.017|
24 (0.101)	|0.096	0.004	0.000|
Multiallelic Dprime: 0.657
BLOCK 699.  MARKERS: 3141 3142 3143
312 (0.475)	|0.230	0.189	0.056|
131 (0.412)	|0.298	0.075	0.036|
112 (0.109)	|0.042	0.049	0.016|
Multiallelic Dprime: 0.271
BLOCK 700.  MARKERS: 3144 3145 3146 3147
4112 (0.573)	|0.205	0.269	0.099|
3112 (0.316)	|0.185	0.086	0.044|
4344 (0.108)	|0.036	0.053	0.018|
Multiallelic Dprime: 0.199
BLOCK 701.  MARKERS: 3149 3150
13 (0.428)	|0.237	0.058	0.113	0.013|
33 (0.411)	|0.188	0.210	0.015	0.002|
12 (0.161)	|0.145	0.012	0.002	0.001|
Multiallelic Dprime: 0.396
BLOCK 702.  MARKERS: 3151 3152 3153 3154 3155 3156 3157 3158 3159
343312221 (0.569)	|0.266	0.280	0.019	0.007|
343312243 (0.281)	|0.014	0.013	0.247	0.005|
121144121 (0.129)	|0.049	0.002	0.017	0.063|
341144121 (0.016)	|0.000	0.000	0.000	0.016|
Multiallelic Dprime: 0.761
BLOCK 703.  MARKERS: 3162 3163 3164
333 (0.329)	|0.229	0.063	0.037|
133 (0.298)	|0.175	0.085	0.037|
121 (0.284)	|0.158	0.044	0.080|
123 (0.089)	|0.050	0.014	0.025|
Multiallelic Dprime: 0.156
BLOCK 704.  MARKERS: 3170 3171 3172 3173 3174
13123 (0.611)	|0.437	0.019	0.033	0.121	0.000|
13121 (0.206)	|0.014	0.181	0.000	0.005	0.003|
31233 (0.179)	|0.018	0.003	0.124	0.003	0.012|
Multiallelic Dprime: 0.819
BLOCK 705.  MARKERS: 3177 3178 3179 3180 3181 3182 3183 3184 3185
133322221 (0.470)	|0.145	0.312	0.013|
311144423 (0.204)	|0.031	0.004	0.169|
333322221 (0.158)	|0.103	0.002	0.053|
133322241 (0.131)	|0.093	0.035	0.004|
311342221 (0.014)	|0.000	0.002	0.013|
Multiallelic Dprime: 0.609
BLOCK 706.  MARKERS: 3186 3187
22 (0.373)	|0.195	0.146	0.032|
41 (0.358)	|0.135	0.066	0.157|
42 (0.269)	|0.141	0.095	0.031|
Multiallelic Dprime: 0.256
BLOCK 707.  MARKERS: 3188 3189 3190 3191
1211 (0.471)	|0.447	0.015	0.002|
1431 (0.306)	|0.019	0.221	0.064|
2433 (0.220)	|0.026	0.180	0.015|
Multiallelic Dprime: 0.805
BLOCK 708.  MARKERS: 3193 3194
33 (0.491)	|0.247	0.159	0.084|
14 (0.418)	|0.264	0.055	0.100|
13 (0.082)	|0.035	0.035	0.013|
Multiallelic Dprime: 0.201
BLOCK 709.  MARKERS: 3195 3196
41 (0.548)	|0.414	0.133|
43 (0.250)	|0.075	0.175|
21 (0.202)	|0.202	0.000|
Multiallelic Dprime: 0.459
BLOCK 710.  MARKERS: 3198 3199 3200
111 (0.691)	|0.246	0.364	0.082|
334 (0.309)	|0.197	0.064	0.047|
Multiallelic Dprime: 0.386
BLOCK 711.  MARKERS: 3201 3202
42 (0.442)	|0.330	0.073	0.040|
12 (0.428)	|0.208	0.086	0.134|
44 (0.128)	|0.077	0.041	0.011|
Multiallelic Dprime: 0.276
BLOCK 712.  MARKERS: 3204 3205
21 (0.615)	|0.278	0.248	0.087|
23 (0.200)	|0.174	0.013	0.014|
43 (0.185)	|0.036	0.112	0.036|
Multiallelic Dprime: 0.299
BLOCK 713.  MARKERS: 3208 3209
21 (0.486)	|0.232	0.220	0.034|
41 (0.373)	|0.142	0.153	0.074|
23 (0.138)	|0.068	0.062	0.008|
Multiallelic Dprime: 0.109
BLOCK 714.  MARKERS: 3211 3212
23 (0.445)	|0.166	0.278	0.000|
21 (0.436)	|0.238	0.000	0.198|
43 (0.116)	|0.008	0.109	0.000|
Multiallelic Dprime: 0.597
BLOCK 715.  MARKERS: 3213 3214
32 (0.413)	|0.052	0.221	0.140|
42 (0.388)	|0.350	0.012	0.026|
33 (0.199)	|0.163	0.034	0.002|
Multiallelic Dprime: 0.724
BLOCK 716.  MARKERS: 3216 3217
33 (0.564)	|0.241	0.155	0.101	0.065|
31 (0.269)	|0.107	0.046	0.073	0.036|
43 (0.167)	|0.074	0.026	0.055	0.007|
Multiallelic Dprime: 0.129
BLOCK 717.  MARKERS: 3220 3221 3222 3223 3224
33123 (0.421)	|0.221	0.029	0.019	0.086	0.063	0.000|
33143 (0.228)	|0.000	0.157	0.008	0.041	0.003	0.014|
13324 (0.227)	|0.046	0.003	0.156	0.000	0.018	0.000|
34143 (0.108)	|0.050	0.038	0.000	0.009	0.012	0.000|
Multiallelic Dprime: 0.604
BLOCK 718.  MARKERS: 3226 3227 3228 3229 3230 3231 3232 3233 3234 3235 3236 3237 3238 3239
21321341232324 (0.323)	|0.090	0.214	0.012	0.006|
21131133232323 (0.229)	|0.134	0.010	0.076	0.007|
34123331214143 (0.188)	|0.133	0.029	0.018	0.007|
21321333432323 (0.133)	|0.015	0.016	0.020	0.084|
21321341232323 (0.098)	|0.042	0.032	0.015	0.011|
21131133232324 (0.015)	|0.002	0.013	0.000	0.000|
Multiallelic Dprime: 0.481
BLOCK 719.  MARKERS: 3240 3241 3242 3243
4233 (0.419)	|0.331	0.049	0.033	0.002|
3233 (0.318)	|0.237	0.055	0.015	0.008|
4223 (0.145)	|0.106	0.032	0.005	0.000|
4431 (0.119)	|0.101	0.012	0.003	0.001|
Multiallelic Dprime: 0.127
BLOCK 720.  MARKERS: 3248 3249 3250 3251 3252 3253 3254 3255 3256
321341232 (0.776)	|0.463	0.280	0.032|
443123413 (0.148)	|0.063	0.080	0.005|
321341412 (0.056)	|0.030	0.026	0.000|
341341232 (0.012)	|0.009	0.003	0.000|
Multiallelic Dprime: 0.191
BLOCK 721.  MARKERS: 3257 3258 3259 3260
1422 (0.569)	|0.464	0.104|
3144 (0.392)	|0.321	0.070|
1424 (0.038)	|0.013	0.023|
Multiallelic Dprime: 0.103
BLOCK 722.  MARKERS: 3262 3263
24 (0.799)	|0.366	0.267	0.166|
12 (0.197)	|0.088	0.065	0.045|
Multiallelic Dprime: 0.017
BLOCK 723.  MARKERS: 3269 3270 3271
223 (0.455)	|0.136	0.094	0.079	0.064	0.051	0.031|
221 (0.332)	|0.090	0.088	0.051	0.052	0.033	0.014|
441 (0.213)	|0.085	0.025	0.054	0.015	0.016	0.016|
Multiallelic Dprime: 0.116
BLOCK 724.  MARKERS: 3274 3275 3276 3277 3278
42311 (0.311)	|0.140	0.076	0.094|
22311 (0.207)	|0.144	0.021	0.042|
43313 (0.184)	|0.089	0.037	0.058|
42121 (0.131)	|0.008	0.115	0.009|
42321 (0.101)	|0.029	0.039	0.033|
42313 (0.061)	|0.012	0.012	0.037|
Multiallelic Dprime: 0.311
BLOCK 725.  MARKERS: 3281 3282
41 (0.424)	|0.266	0.154	0.000	0.000	0.000	0.000|
43 (0.301)	|0.018	0.000	0.176	0.030	0.074	0.000|
23 (0.275)	|0.069	0.103	0.000	0.051	0.002	0.049|
Multiallelic Dprime: 0.677
BLOCK 726.  MARKERS: 3283 3284 3285 3286 3287 3288
121121 (0.350)	|0.175	0.137	0.029	0.006|
342333 (0.256)	|0.144	0.080	0.022	0.007|
121131 (0.176)	|0.114	0.049	0.012	0.000|
121333 (0.082)	|0.057	0.021	0.003	0.000|
121331 (0.076)	|0.039	0.009	0.025	0.000|
142333 (0.049)	|0.039	0.005	0.000	0.000|
Multiallelic Dprime: 0.165
BLOCK 727.  MARKERS: 3292 3293 3294 3295 3296
33413 (0.575)	|0.500	0.074	0.003|
11224 (0.306)	|0.049	0.248	0.009|
33423 (0.092)	|0.041	0.033	0.018|
33223 (0.016)	|0.005	0.010	0.000|
Multiallelic Dprime: 0.630
BLOCK 728.  MARKERS: 3297 3298
23 (0.601)	|0.256	0.188	0.157|
41 (0.370)	|0.229	0.097	0.044|
43 (0.029)	|0.018	0.004	0.007|
Multiallelic Dprime: 0.235
BLOCK 729.  MARKERS: 3300 3301
41 (0.503)	|0.255	0.172	0.075|
11 (0.289)	|0.176	0.063	0.049|
13 (0.207)	|0.071	0.074	0.062|
Multiallelic Dprime: 0.144
BLOCK 730.  MARKERS: 3306 3307
44 (0.501)	|0.311	0.136	0.013	0.014	0.018|
22 (0.309)	|0.042	0.084	0.030	0.074	0.073|
24 (0.186)	|0.022	0.004	0.139	0.015	0.002|
Multiallelic Dprime: 0.581
BLOCK 731.  MARKERS: 3309 3310 3311 3312 3313 3314 3315
2243234 (0.378)	|0.225	0.006	0.130	0.010|
2242332 (0.223)	|0.219	0.000	0.000	0.000|
1423314 (0.183)	|0.000	0.177	0.001	0.000|
2242334 (0.103)	|0.057	0.006	0.030	0.009|
2243334 (0.092)	|0.001	0.000	0.003	0.087|
Multiallelic Dprime: 0.708
BLOCK 732.  MARKERS: 3316 3317 3318 3319 3320 3321
121311 (0.511)	|0.496	0.013	0.000	0.000|
343321 (0.190)	|0.019	0.170	0.000	0.000|
321123 (0.175)	|0.014	0.132	0.000	0.027|
321321 (0.108)	|0.000	0.000	0.094	0.012|
Multiallelic Dprime: 0.903
BLOCK 733.  MARKERS: 3322 3323 3324 3325
4313 (0.536)	|0.521	0.016|
4333 (0.322)	|0.204	0.119|
2132 (0.096)	|0.095	0.001|
2133 (0.040)	|0.031	0.009|
Multiallelic Dprime: 0.761
BLOCK 734.  MARKERS: 3329 3330
31 (0.856)	|0.671	0.045	0.091	0.029	0.005|
13 (0.144)	|0.060	0.073	0.003	0.002	0.006|
Multiallelic Dprime: 0.488
BLOCK 735.  MARKERS: 3333 3334 3335 3336 3337 3338 3339 3340 3341
442444412 (0.731)	|0.466	0.107	0.129	0.026	0.003|
221212214 (0.119)	|0.050	0.033	0.024	0.005	0.004|
242242422 (0.094)	|0.035	0.036	0.007	0.012	0.002|
221212212 (0.031)	|0.017	0.008	0.002	0.000	0.004|
241242422 (0.011)	|0.006	0.005	0.000	0.000	0.000|
Multiallelic Dprime: 0.252
BLOCK 736.  MARKERS: 3343 3344 3345 3346 3347 3348 3349
3343411 (0.586)	|0.373	0.135	0.046	0.030|
2121232 (0.191)	|0.028	0.097	0.062	0.004|
2343212 (0.164)	|0.013	0.090	0.057	0.003|
2343211 (0.043)	|0.010	0.033	0.000	0.000|
3341211 (0.013)	|0.009	0.002	0.001	0.000|
Multiallelic Dprime: 0.508
BLOCK 737.  MARKERS: 3350 3351 3352
432 (0.435)	|0.425	0.000	0.013|
412 (0.361)	|0.078	0.192	0.088|
311 (0.166)	|0.164	0.002	0.000|
312 (0.038)	|0.038	0.000	0.000|
Multiallelic Dprime: 0.921
BLOCK 738.  MARKERS: 3354 3355
31 (0.704)	|0.673	0.030|
14 (0.195)	|0.068	0.120|
34 (0.101)	|0.088	0.013|
Multiallelic Dprime: 0.672
BLOCK 739.  MARKERS: 3358 3359 3360
332 (0.829)	|0.612	0.128	0.088|
113 (0.163)	|0.155	0.007	0.000|
Multiallelic Dprime: 0.804
BLOCK 740.  MARKERS: 3361 3362 3363 3364
4141 (0.765)	|0.765	0.000|
3232 (0.141)	|0.041	0.101|
3231 (0.088)	|0.000	0.088|
Multiallelic Dprime: 0.950
BLOCK 741.  MARKERS: 3365 3366 3367 3368
1112 (0.809)	|0.636	0.142	0.015	0.010|
3444 (0.191)	|0.056	0.045	0.086	0.004|
Multiallelic Dprime: 0.499
BLOCK 742.  MARKERS: 3369 3370 3371 3372
2124 (0.692)	|0.294	0.332	0.024	0.002	0.015	0.007	0.007|
2342 (0.187)	|0.102	0.057	0.010	0.000	0.001	0.005	0.004|
4124 (0.101)	|0.042	0.030	0.002	0.021	0.000	0.000	0.000|
2122 (0.014)	|0.002	0.008	0.000	0.000	0.000	0.001	0.000|
Multiallelic Dprime: 0.217
BLOCK 743.  MARKERS: 3375 3376 3377 3378 3379 3380 3381 3382
32334344 (0.442)	|0.190	0.138	0.083	0.027|
14112112 (0.431)	|0.115	0.154	0.117	0.045|
32332312 (0.037)	|0.021	0.001	0.010	0.004|
32312112 (0.023)	|0.004	0.016	0.002	0.000|
32334112 (0.016)	|0.000	0.002	0.004	0.010|
32312342 (0.014)	|0.011	0.000	0.000	0.002|
32334314 (0.012)	|0.006	0.000	0.003	0.000|
Multiallelic Dprime: 0.194
BLOCK 744.  MARKERS: 3383 3384 3385
221 (0.359)	|0.295	0.040	0.024|
423 (0.314)	|0.147	0.160	0.008|
231 (0.224)	|0.093	0.003	0.127|
421 (0.096)	|0.050	0.046	0.000|
Multiallelic Dprime: 0.472
BLOCK 745.  MARKERS: 3387 3388
14 (0.592)	|0.243	0.029	0.103	0.198	0.007|
12 (0.249)	|0.023	0.212	0.006	0.004	0.002|
34 (0.159)	|0.018	0.005	0.113	0.015	0.006|
Multiallelic Dprime: 0.671
BLOCK 746.  MARKERS: 3390 3391 3392 3393 3394 3395
431431 (0.285)	|0.003	0.015	0.217	0.002	0.033	0.013|
413213 (0.247)	|0.024	0.056	0.003	0.162	0.000	0.000|
233213 (0.222)	|0.202	0.008	0.001	0.002	0.000	0.000|
433213 (0.217)	|0.020	0.152	0.001	0.031	0.000	0.000|
431213 (0.015)	|0.015	0.000	0.000	0.000	0.000	0.000|
Multiallelic Dprime: 0.789
BLOCK 747.  MARKERS: 3397 3398 3399 3400 3401 3402 3403 3404 3405 3406 3407 3408 3409 3410 3411 3412 3413 3414 3415
4412341223333434341 (0.272)	|0.256	0.003	0.003	0.000	0.009|
2111343441232432313 (0.230)	|0.004	0.209	0.000	0.015	0.001|
2142331241212244341 (0.225)	|0.000	0.000	0.221	0.000	0.000|
2112141241233434141 (0.195)	|0.189	0.004	0.000	0.000	0.002|
2412341223333434341 (0.035)	|0.033	0.001	0.000	0.000	0.000|
2142331241232432313 (0.014)	|0.000	0.014	0.000	0.000	0.000|
Multiallelic Dprime: 0.949
BLOCK 748.  MARKERS: 3416 3417 3418 3419 3420
12212 (0.489)	|0.240	0.244|
12411 (0.243)	|0.240	0.003|
31232 (0.229)	|0.224	0.005|
11411 (0.016)	|0.015	0.000|
11232 (0.013)	|0.013	0.000|
Multiallelic Dprime: 0.942
BLOCK 749.  MARKERS: 3421 3422
33 (0.736)	|0.372	0.107	0.255|
11 (0.255)	|0.042	0.210	0.003|
Multiallelic Dprime: 0.741
BLOCK 750.  MARKERS: 3423 3424 3425 3426 3427 3428
321421 (0.416)	|0.161	0.145	0.106|
214122 (0.321)	|0.166	0.085	0.065|
321441 (0.259)	|0.139	0.073	0.048|
Multiallelic Dprime: 0.122
BLOCK 751.  MARKERS: 3429 3430 3431 3432
3121 (0.466)	|0.124	0.045	0.158	0.137	0.001|
3124 (0.306)	|0.121	0.117	0.029	0.028	0.010|
1344 (0.219)	|0.152	0.052	0.007	0.007	0.000|
Multiallelic Dprime: 0.434
BLOCK 752.  MARKERS: 3433 3434 3435 3436
2213 (0.401)	|0.176	0.108	0.111	0.006|
2413 (0.213)	|0.124	0.048	0.019	0.023|
4433 (0.198)	|0.110	0.077	0.005	0.006|
2412 (0.173)	|0.112	0.011	0.008	0.042|
2433 (0.011)	|0.011	0.000	0.000	0.000|
Multiallelic Dprime: 0.272
BLOCK 753.  MARKERS: 3438 3439 3440
331 (0.533)	|0.483	0.021	0.027|
141 (0.244)	|0.009	0.083	0.152|
144 (0.144)	|0.001	0.141	0.002|
131 (0.079)	|0.000	0.017	0.062|
Multiallelic Dprime: 0.817
BLOCK 754.  MARKERS: 3441 3442
32 (0.488)	|0.230	0.167	0.066	0.022|
14 (0.261)	|0.021	0.087	0.123	0.027|
34 (0.249)	|0.154	0.007	0.032	0.053|
Multiallelic Dprime: 0.384
BLOCK 755.  MARKERS: 3445 3446 3447 3448
4224 (0.404)	|0.203	0.175	0.005	0.006	0.015|
2412 (0.261)	|0.133	0.099	0.026	0.002	0.000|
4214 (0.221)	|0.131	0.040	0.028	0.020	0.000|
4414 (0.104)	|0.028	0.005	0.069	0.002	0.000|
Multiallelic Dprime: 0.244
BLOCK 756.  MARKERS: 3450 3451 3452 3453
1331 (0.492)	|0.415	0.077	0.000|
1211 (0.328)	|0.024	0.300	0.000|
3334 (0.130)	|0.001	0.000	0.129|
1231 (0.031)	|0.029	0.000	0.000|
1334 (0.016)	|0.000	0.000	0.016|
Multiallelic Dprime: 0.829
BLOCK 757.  MARKERS: 3454 3455 3456 3457
3422 (0.469)	|0.203	0.109	0.116	0.034|
4444 (0.381)	|0.176	0.104	0.095	0.004|
3242 (0.145)	|0.082	0.031	0.023	0.007|
Multiallelic Dprime: 0.090
BLOCK 758.  MARKERS: 3458 3459 3460 3461 3462
22442 (0.464)	|0.220	0.185	0.057|
22244 (0.247)	|0.145	0.100	0.002|
14422 (0.233)	|0.164	0.063	0.006|
12422 (0.046)	|0.017	0.024	0.004|
Multiallelic Dprime: 0.192
BLOCK 759.  MARKERS: 3463 3464 3465
133 (0.551)	|0.222	0.249	0.080|
214 (0.375)	|0.176	0.154	0.045|
113 (0.069)	|0.029	0.024	0.015|
Multiallelic Dprime: 0.065
BLOCK 760.  MARKERS: 3473 3474
33 (0.431)	|0.118	0.272	0.041|
31 (0.427)	|0.262	0.100	0.065|
11 (0.141)	|0.026	0.004	0.110|
Multiallelic Dprime: 0.450
BLOCK 761.  MARKERS: 3475 3476
21 (0.407)	|0.193	0.131	0.083|
43 (0.377)	|0.205	0.070	0.102|
41 (0.215)	|0.122	0.048	0.046|
Multiallelic Dprime: 0.113
BLOCK 762.  MARKERS: 3480 3481
22 (0.521)	|0.259	0.127	0.118	0.013|
24 (0.249)	|0.067	0.136	0.037	0.010|
12 (0.230)	|0.217	0.010	0.002	0.002|
Multiallelic Dprime: 0.385
BLOCK 763.  MARKERS: 3482 3483 3484
232 (0.543)	|0.229	0.217	0.097|
312 (0.273)	|0.160	0.063	0.050|
234 (0.157)	|0.082	0.018	0.057|
212 (0.024)	|0.016	0.000	0.008|
Multiallelic Dprime: 0.231
BLOCK 764.  MARKERS: 3485 3486 3487 3488 3489 3490
421323 (0.490)	|0.170	0.110	0.127	0.049	0.030|
441323 (0.299)	|0.152	0.084	0.031	0.011	0.019|
143141 (0.211)	|0.013	0.131	0.018	0.050	0.000|
Multiallelic Dprime: 0.315
BLOCK 765.  MARKERS: 3491 3492 3493 3494 3495
13314 (0.335)	|0.183	0.135	0.009	0.008|
32114 (0.325)	|0.079	0.018	0.229	0.000|
12323 (0.176)	|0.061	0.003	0.015	0.097|
12313 (0.110)	|0.000	0.104	0.002	0.004|
12314 (0.049)	|0.000	0.045	0.004	0.000|
Multiallelic Dprime: 0.623
BLOCK 766.  MARKERS: 3497 3498 3499
343 (0.323)	|0.182	0.141|
123 (0.306)	|0.106	0.200|
323 (0.259)	|0.235	0.023|
344 (0.112)	|0.019	0.094|
Multiallelic Dprime: 0.411
BLOCK 767.  MARKERS: 3500 3501 3502
233 (0.541)	|0.260	0.280|
421 (0.459)	|0.296	0.161|
Multiallelic Dprime: 0.203
BLOCK 768.  MARKERS: 3503 3504
24 (0.556)	|0.497	0.054	0.005|
42 (0.441)	|0.383	0.053	0.005|
Multiallelic Dprime: 0.092
BLOCK 769.  MARKERS: 3506 3507
33 (0.883)	|0.495	0.293	0.095|
11 (0.107)	|0.022	0.000	0.085|
31 (0.010)	|0.002	0.000	0.008|
Multiallelic Dprime: 0.750
BLOCK 770.  MARKERS: 3509 3510
23 (0.519)	|0.086	0.419	0.006	0.009|
11 (0.293)	|0.274	0.017	0.002	0.000|
13 (0.188)	|0.105	0.015	0.062	0.004|
Multiallelic Dprime: 0.744
BLOCK 771.  MARKERS: 3511 3512 3513 3514
3124 (0.464)	|0.064	0.400|
1242 (0.450)	|0.426	0.024|
3242 (0.069)	|0.070	0.000|
3122 (0.014)	|0.007	0.007|
Multiallelic Dprime: 0.871
BLOCK 772.  MARKERS: 3515 3516
32 (0.569)	|0.139	0.356	0.073|
14 (0.431)	|0.403	0.007	0.014|
Multiallelic Dprime: 0.890
BLOCK 773.  MARKERS: 3517 3518 3519
143 (0.541)	|0.243	0.218	0.059	0.004	0.009	0.003|
334 (0.363)	|0.175	0.130	0.033	0.011	0.002	0.005|
343 (0.087)	|0.047	0.020	0.013	0.000	0.000	0.005|
Multiallelic Dprime: 0.089
BLOCK 774.  MARKERS: 3520 3521 3522 3523 3524 3525
343311 (0.467)	|0.362	0.026	0.081|
323133 (0.369)	|0.010	0.316	0.043|
141331 (0.106)	|0.001	0.004	0.100|
343313 (0.017)	|0.000	0.016	0.000|
343331 (0.014)	|0.000	0.000	0.015|
341331 (0.014)	|0.000	0.000	0.014|
Multiallelic Dprime: 0.793
BLOCK 775.  MARKERS: 3526 3527
44 (0.380)	|0.138	0.139	0.104|
32 (0.361)	|0.130	0.127	0.105|
34 (0.259)	|0.083	0.071	0.103|
Multiallelic Dprime: 0.070
BLOCK 776.  MARKERS: 3530 3531 3532 3533 3534
44131 (0.351)	|0.001	0.038	0.156	0.042	0.108	0.000|
12334 (0.335)	|0.000	0.191	0.000	0.086	0.002	0.040|
44121 (0.313)	|0.289	0.008	0.003	0.000	0.001	0.002|
Multiallelic Dprime: 0.849
BLOCK 777.  MARKERS: 3535 3536 3537 3538 3539 3540 3541 3542 3543 3544
1432423143 (0.296)	|0.293	0.000	0.000	0.000|
1432424343 (0.235)	|0.197	0.038	0.000	0.000|
1432424143 (0.160)	|0.000	0.000	0.158	0.000|
1432424121 (0.127)	|0.000	0.127	0.001	0.000|
3223244321 (0.111)	|0.000	0.000	0.000	0.111|
1432424321 (0.045)	|0.000	0.042	0.000	0.001|
Multiallelic Dprime: 0.918
BLOCK 778.  MARKERS: 3545 3546 3547
223 (0.509)	|0.493	0.016|
443 (0.214)	|0.170	0.043|
423 (0.165)	|0.162	0.003|
444 (0.112)	|0.065	0.047|
Multiallelic Dprime: 0.587
BLOCK 779.  MARKERS: 3550 3551 3552
333 (0.889)	|0.347	0.328	0.078	0.095	0.015	0.024|
141 (0.110)	|0.007	0.015	0.047	0.006	0.034	0.000|
Multiallelic Dprime: 0.646
BLOCK 780.  MARKERS: 3554 3555 3556 3557 3558
42314 (0.355)	|0.246	0.021	0.086|
12342 (0.341)	|0.264	0.029	0.048|
14114 (0.124)	|0.042	0.081	0.001|
12344 (0.101)	|0.025	0.070	0.007|
14314 (0.050)	|0.047	0.001	0.002|
12314 (0.024)	|0.018	0.002	0.005|
Multiallelic Dprime: 0.410
BLOCK 781.  MARKERS: 3560 3561 3562 3563 3564
24443 (0.645)	|0.350	0.149	0.143	0.004|
12233 (0.203)	|0.095	0.090	0.018	0.000|
24441 (0.150)	|0.103	0.023	0.007	0.017|
Multiallelic Dprime: 0.218
BLOCK 782.  MARKERS: 3568 3569 3570
142 (0.548)	|0.411	0.136|
124 (0.261)	|0.001	0.263|
324 (0.168)	|0.165	0.000|
144 (0.021)	|0.021	0.000|
Multiallelic Dprime: 0.657
BLOCK 783.  MARKERS: 3571 3572
44 (0.598)	|0.000	0.237	0.148	0.000	0.113	0.043	0.024	0.014|
21 (0.401)	|0.254	0.000	0.000	0.127	0.000	0.000	0.000	0.000|
Multiallelic Dprime: 1.000
BLOCK 784.  MARKERS: 3573 3574 3575 3576 3577 3578 3579 3580 3581 3582 3583 3584 3585 3586 3587 3588 3589 3590
134414223133132331 (0.256)	|0.252	0.002|
322432431221213243 (0.239)	|0.001	0.237|
322232431221213243 (0.146)	|0.000	0.146|
134432223133232331 (0.129)	|0.127	0.000|
324414223133132331 (0.113)	|0.113	0.000|
324432223133232331 (0.044)	|0.043	0.000|
322434223133232331 (0.024)	|0.024	0.000|
324432431221213243 (0.014)	|0.000	0.014|
Multiallelic Dprime: 0.993
BLOCK 785.  MARKERS: 3591 3592
44 (0.589)	|0.368	0.127	0.069	0.015|
21 (0.408)	|0.309	0.081	0.011	0.000|
Multiallelic Dprime: 0.260
BLOCK 786.  MARKERS: 3593 3594 3595 3596 3597 3598
111441 (0.677)	|0.459	0.099	0.077	0.039|
224223 (0.207)	|0.155	0.021	0.029	0.000|
211443 (0.081)	|0.080	0.002	0.000	0.000|
111443 (0.015)	|0.012	0.003	0.000	0.000|
Multiallelic Dprime: 0.350
BLOCK 787.  MARKERS: 3599 3600 3601 3602
3123 (0.712)	|0.340	0.354	0.010	0.000|
4141 (0.130)	|0.000	0.003	0.125	0.003|
4341 (0.110)	|0.086	0.000	0.000	0.021|
3141 (0.040)	|0.000	0.004	0.035	0.000|
Multiallelic Dprime: 0.719
BLOCK 788.  MARKERS: 3603 3604 3605 3606 3607 3608 3609
4121443 (0.429)	|0.176	0.123	0.048	0.070	0.011|
4121423 (0.366)	|0.072	0.089	0.151	0.012	0.041|
1312322 (0.170)	|0.044	0.070	0.030	0.017	0.008|
1312323 (0.025)	|0.000	0.003	0.017	0.000	0.004|
Multiallelic Dprime: 0.311
BLOCK 789.  MARKERS: 3610 3611 3612 3613 3614 3615
214313 (0.292)	|0.265	0.007	0.008	0.012|
212332 (0.290)	|0.153	0.011	0.126	0.000|
444113 (0.250)	|0.008	0.163	0.074	0.004|
212313 (0.100)	|0.071	0.007	0.022	0.000|
414313 (0.063)	|0.003	0.060	0.000	0.000|
Multiallelic Dprime: 0.605
BLOCK 790.  MARKERS: 3617 3618 3619
421 (0.502)	|0.474	0.028|
423 (0.248)	|0.074	0.175|
213 (0.233)	|0.030	0.204|
223 (0.016)	|0.014	0.002|
Multiallelic Dprime: 0.751
BLOCK 791.  MARKERS: 3620 3621 3622
333 (0.590)	|0.560	0.029|
142 (0.410)	|0.059	0.351|
Multiallelic Dprime: 0.871
BLOCK 792.  MARKERS: 3623 3624
14 (0.619)	|0.302	0.093	0.134	0.043	0.032	0.012|
32 (0.380)	|0.059	0.121	0.057	0.091	0.016	0.036|
Multiallelic Dprime: 0.411
BLOCK 793.  MARKERS: 3628 3629 3630 3631 3632 3633 3634 3635 3636 3637 3638
44232443141 (0.359)	|0.135	0.118	0.087	0.019|
24314121243 (0.214)	|0.124	0.052	0.032	0.006|
42234443143 (0.191)	|0.134	0.031	0.000	0.026|
24314121223 (0.133)	|0.038	0.052	0.015	0.027|
44234443143 (0.048)	|0.010	0.012	0.015	0.012|
44232443143 (0.047)	|0.021	0.009	0.000	0.016|
Multiallelic Dprime: 0.284
BLOCK 794.  MARKERS: 3639 3640 3641
141 (0.464)	|0.306	0.062	0.025	0.062|
343 (0.275)	|0.047	0.223	0.000	0.000|
341 (0.150)	|0.022	0.005	0.122	0.000|
121 (0.109)	|0.036	0.070	0.000	0.000|
Multiallelic Dprime: 0.651
BLOCK 795.  MARKERS: 3643 3644 3645 3646 3647 3648 3649
2312311 (0.411)	|0.360	0.050	0.000|
4321343 (0.358)	|0.012	0.254	0.094|
4122243 (0.147)	|0.123	0.022	0.002|
4312313 (0.063)	|0.007	0.053	0.004|
Multiallelic Dprime: 0.746
BLOCK 796.  MARKERS: 3650 3651 3652
432 (0.510)	|0.141	0.272	0.047	0.033	0.013|
214 (0.386)	|0.220	0.070	0.042	0.041	0.014|
212 (0.103)	|0.040	0.011	0.026	0.011	0.016|
Multiallelic Dprime: 0.342
BLOCK 797.  MARKERS: 3653 3654 3655 3656 3657 3658
411312 (0.400)	|0.176	0.136	0.053	0.034|
431422 (0.354)	|0.129	0.129	0.051	0.046|
233421 (0.116)	|0.048	0.033	0.031	0.005|
431412 (0.086)	|0.041	0.023	0.011	0.010|
431421 (0.042)	|0.012	0.016	0.009	0.006|
Multiallelic Dprime: 0.092
BLOCK 798.  MARKERS: 3659 3660 3661 3662
3221 (0.407)	|0.319	0.082	0.005	0.000|
3123 (0.338)	|0.286	0.027	0.008	0.017|
3223 (0.155)	|0.060	0.092	0.000	0.000|
1211 (0.101)	|0.068	0.013	0.017	0.002|
Multiallelic Dprime: 0.328
BLOCK 799.  MARKERS: 3663 3664 3665 3666 3667 3668 3669 3670 3671 3672 3673
22213122124 (0.731)	|0.371	0.256	0.056	0.042|
44131414342 (0.215)	|0.036	0.042	0.131	0.002|
44131414344 (0.029)	|0.029	0.000	0.000	0.000|
44213122124 (0.021)	|0.000	0.021	0.000	0.000|
Multiallelic Dprime: 0.481
BLOCK 800.  MARKERS: 3675 3676 3677 3678 3679 3680 3681 3682 3683 3684 3685
41122142111 (0.436)	|0.414	0.013	0.004|
41122142131 (0.319)	|0.000	0.304	0.012|
23334224232 (0.192)	|0.003	0.002	0.184|
23334224231 (0.044)	|0.005	0.039	0.000|
Multiallelic Dprime: 0.941
BLOCK 801.  MARKERS: 3686 3687 3688 3689
2124 (0.423)	|0.060	0.270	0.089	0.000|
4422 (0.362)	|0.309	0.021	0.017	0.014|
4142 (0.207)	|0.015	0.022	0.171	0.000|
Multiallelic Dprime: 0.692
BLOCK 802.  MARKERS: 3690 3691 3692
332 (0.385)	|0.305	0.032	0.045|
331 (0.312)	|0.094	0.167	0.053|
212 (0.281)	|0.211	0.018	0.051|
312 (0.014)	|0.012	0.000	0.002|
Multiallelic Dprime: 0.444
BLOCK 803.  MARKERS: 3693 3694 3695 3696
3441 (0.627)	|0.230	0.151	0.210	0.034	0.000|
1441 (0.218)	|0.041	0.095	0.062	0.004	0.015|
3214 (0.156)	|0.069	0.062	0.024	0.000	0.000|
Multiallelic Dprime: 0.238
BLOCK 804.  MARKERS: 3697 3698 3699 3700 3701 3702
143334 (0.338)	|0.297	0.041	0.000|
313324 (0.306)	|0.000	0.209	0.098|
111122 (0.295)	|0.296	0.000	0.000|
143324 (0.039)	|0.000	0.009	0.029|
111134 (0.016)	|0.015	0.000	0.000|
Multiallelic Dprime: 0.848
BLOCK 805.  MARKERS: 3703 3704
13 (0.612)	|0.356	0.251	0.003|
31 (0.261)	|0.251	0.008	0.000|
33 (0.127)	|0.022	0.089	0.017|
Multiallelic Dprime: 0.468
BLOCK 806.  MARKERS: 3705 3706
22 (0.629)	|0.393	0.149	0.081|
43 (0.349)	|0.221	0.082	0.046|
23 (0.020)	|0.015	0.005	0.000|
Multiallelic Dprime: 0.018
BLOCK 807.  MARKERS: 3707 3708
23 (0.631)	|0.559	0.017	0.052|
31 (0.236)	|0.119	0.116	0.000|
33 (0.127)	|0.119	0.004	0.004|
Multiallelic Dprime: 0.538
BLOCK 808.  MARKERS: 3709 3710
42 (0.803)	|0.603	0.110	0.091|
24 (0.136)	|0.011	0.123	0.002|
22 (0.057)	|0.019	0.022	0.016|
Multiallelic Dprime: 0.678
BLOCK 809.  MARKERS: 3712 3713 3714 3715 3716 3717 3718
3314121 (0.635)	|0.470	0.130	0.004	0.024|
1132311 (0.254)	|0.010	0.066	0.179	0.000|
1132313 (0.110)	|0.092	0.000	0.000	0.017|
Multiallelic Dprime: 0.597
BLOCK 810.  MARKERS: 3720 3721 3722 3723 3724
41232 (0.570)	|0.551	0.017	0.003|
11432 (0.197)	|0.126	0.002	0.068|
42211 (0.184)	|0.006	0.178	0.000|
11232 (0.042)	|0.040	0.001	0.000|
Multiallelic Dprime: 0.785
BLOCK 811.  MARKERS: 3726 3727
23 (0.726)	|0.233	0.450	0.037|
11 (0.203)	|0.185	0.006	0.012|
13 (0.071)	|0.069	0.001	0.000|
Multiallelic Dprime: 0.865
BLOCK 812.  MARKERS: 3728 3729
21 (0.487)	|0.153	0.169	0.091	0.059|
33 (0.457)	|0.283	0.132	0.030	0.003|
31 (0.049)	|0.033	0.008	0.005	0.000|
Multiallelic Dprime: 0.310
BLOCK 813.  MARKERS: 3731 3732 3733 3734 3735 3736 3737 3738 3739 3740
3422113312 (0.471)	|0.444	0.016	0.000	0.003|
1242231314 (0.314)	|0.282	0.004	0.000	0.028|
1424113132 (0.126)	|0.050	0.067	0.002	0.000|
3422113332 (0.061)	|0.000	0.017	0.046	0.000|
Multiallelic Dprime: 0.682
BLOCK 814.  MARKERS: 3741 3742 3743 3744 3745 3746
234311 (0.785)	|0.752	0.012	0.017|
412132 (0.108)	|0.003	0.105	0.000|
212331 (0.049)	|0.020	0.024	0.000|
234331 (0.038)	|0.003	0.033	0.000|
Multiallelic Dprime: 0.843
BLOCK 815.  MARKERS: 3749 3750 3751 3752
2322 (0.790)	|0.371	0.258	0.158|
4433 (0.177)	|0.086	0.066	0.025|
4322 (0.023)	|0.015	0.003	0.003|
Multiallelic Dprime: 0.089
BLOCK 816.  MARKERS: 3754 3755 3756 3757
4414 (0.476)	|0.013	0.453	0.000|
2244 (0.330)	|0.324	0.002	0.000|
2242 (0.189)	|0.153	0.003	0.032|
Multiallelic Dprime: 0.939
BLOCK 817.  MARKERS: 3758 3759 3760 3761 3762 3763
131212 (0.491)	|0.118	0.330	0.037|
242424 (0.458)	|0.423	0.031	0.001|
132224 (0.033)	|0.000	0.033	0.000|
Multiallelic Dprime: 0.777
BLOCK 818.  MARKERS: 3765 3766 3767
113 (0.549)	|0.425	0.104	0.018|
331 (0.402)	|0.284	0.113	0.005|
311 (0.040)	|0.002	0.004	0.034|
Multiallelic Dprime: 0.190
BLOCK 819.  MARKERS: 3768 3769 3770
242 (0.711)	|0.454	0.103	0.087	0.044	0.011|
431 (0.225)	|0.066	0.113	0.016	0.012	0.014|
432 (0.059)	|0.010	0.002	0.002	0.045	0.000|
Multiallelic Dprime: 0.450
BLOCK 820.  MARKERS: 3772 3773 3774 3775 3776
33242 (0.530)	|0.183	0.217	0.058	0.065|
24241 (0.222)	|0.108	0.058	0.029	0.024|
23421 (0.106)	|0.036	0.027	0.026	0.013|
23221 (0.100)	|0.037	0.040	0.009	0.010|
23241 (0.025)	|0.010	0.008	0.001	0.003|
Multiallelic Dprime: 0.135
BLOCK 821.  MARKERS: 3780 3781 3782 3783 3784
33232 (0.375)	|0.210	0.061	0.066	0.025|
34414 (0.361)	|0.122	0.195	0.009	0.030|
14432 (0.126)	|0.044	0.025	0.023	0.032|
34432 (0.115)	|0.051	0.044	0.003	0.011|
Multiallelic Dprime: 0.310
BLOCK 822.  MARKERS: 3785 3786 3787 3788 3789 3790 3791
1442412 (0.442)	|0.428	0.014|
3244314 (0.328)	|0.309	0.019|
1422332 (0.102)	|0.012	0.090|
3442314 (0.100)	|0.100	0.000|
Multiallelic Dprime: 0.723
BLOCK 823.  MARKERS: 3793 3794
11 (0.871)	|0.464	0.309	0.098|
33 (0.127)	|0.007	0.005	0.116|
Multiallelic Dprime: 0.883
BLOCK 824.  MARKERS: 3795 3796
14 (0.472)	|0.271	0.012	0.008	0.180|
34 (0.313)	|0.045	0.254	0.011	0.007|
32 (0.215)	|0.014	0.017	0.179	0.003|
Multiallelic Dprime: 0.804
BLOCK 825.  MARKERS: 3797 3798 3799
244 (0.336)	|0.047	0.276	0.006|
242 (0.279)	|0.001	0.006	0.279|
224 (0.197)	|0.157	0.037	0.000|
444 (0.189)	|0.183	0.002	0.001|
Multiallelic Dprime: 0.850
BLOCK 826.  MARKERS: 3800 3801
23 (0.388)	|0.257	0.054	0.074	0.003|
43 (0.319)	|0.207	0.051	0.055	0.003|
41 (0.288)	|0.154	0.081	0.048	0.005|
Multiallelic Dprime: 0.117
BLOCK 827.  MARKERS: 3805 3806 3807
242 (0.622)	|0.329	0.168	0.119|
442 (0.186)	|0.100	0.084	0.000|
224 (0.179)	|0.180	0.000	0.000|
222 (0.011)	|0.006	0.000	0.005|
Multiallelic Dprime: 0.467
BLOCK 828.  MARKERS: 3808 3809 3810
141 (0.614)	|0.216	0.294	0.105|
443 (0.253)	|0.205	0.037	0.011|
121 (0.124)	|0.015	0.002	0.107|
Multiallelic Dprime: 0.520
BLOCK 829.  MARKERS: 3811 3812
42 (0.434)	|0.362	0.070|
14 (0.334)	|0.222	0.107|
12 (0.231)	|0.187	0.039|
Multiallelic Dprime: 0.241
BLOCK 830.  MARKERS: 3815 3816
21 (0.772)	|0.388	0.308	0.076|
43 (0.217)	|0.166	0.040	0.011|
Multiallelic Dprime: 0.465
BLOCK 831.  MARKERS: 3819 3820
33 (0.562)	|0.491	0.019	0.051|
41 (0.352)	|0.062	0.266	0.023|
31 (0.086)	|0.005	0.004	0.078|
Multiallelic Dprime: 0.735
BLOCK 832.  MARKERS: 3821 3822
32 (0.559)	|0.388	0.023	0.094	0.026	0.005	0.008	0.008|
11 (0.289)	|0.123	0.081	0.007	0.049	0.005	0.013	0.003|
31 (0.152)	|0.083	0.009	0.007	0.027	0.015	0.002	0.000|
Multiallelic Dprime: 0.352
BLOCK 833.  MARKERS: 3823 3824 3825 3826 3827 3828 3829 3830 3831 3832 3833
13431243424 (0.595)	|0.280	0.157	0.136	0.004|
43433233242 (0.113)	|0.016	0.082	0.013	0.000|
11243131222 (0.109)	|0.031	0.002	0.066	0.004|
43433133222 (0.102)	|0.048	0.016	0.036	0.000|
13431243222 (0.025)	|0.000	0.019	0.006	0.000|
13433243222 (0.023)	|0.010	0.005	0.005	0.000|
13431243422 (0.011)	|0.004	0.001	0.005	0.000|
Multiallelic Dprime: 0.296
BLOCK 834.  MARKERS: 3834 3835 3836 3837 3838 3839 3840 3841 3842
113413221 (0.395)	|0.373	0.005	0.006	0.011|
211413213 (0.286)	|0.106	0.166	0.011	0.000|
223221413 (0.274)	|0.173	0.003	0.095	0.000|
113411213 (0.011)	|0.000	0.000	0.002	0.008|
Multiallelic Dprime: 0.615
BLOCK 835.  MARKERS: 3844 3845 3846 3847 3848 3849 3850
2111413 (0.661)	|0.653	0.009|
3323132 (0.182)	|0.006	0.177|
3311413 (0.125)	|0.038	0.088|
3323413 (0.022)	|0.009	0.013|
Multiallelic Dprime: 0.893
BLOCK 836.  MARKERS: 3851 3852
13 (0.712)	|0.429	0.070	0.212|
32 (0.288)	|0.112	0.164	0.011|
Multiallelic Dprime: 0.475
BLOCK 837.  MARKERS: 3853 3854
21 (0.541)	|0.267	0.000	0.229	0.045|
43 (0.234)	|0.013	0.211	0.000	0.000|
23 (0.223)	|0.116	0.107	0.000	0.000|
Multiallelic Dprime: 0.695
BLOCK 838.  MARKERS: 3855 3856 3857 3858 3859 3860
114343 (0.395)	|0.087	0.137	0.052	0.077	0.014	0.012	0.008|
232321 (0.319)	|0.038	0.079	0.161	0.028	0.000	0.001	0.001|
114243 (0.229)	|0.165	0.030	0.008	0.017	0.003	0.000	0.000|
132321 (0.048)	|0.007	0.014	0.001	0.021	0.000	0.003	0.000|
Multiallelic Dprime: 0.423
BLOCK 839.  MARKERS: 3863 3864 3865 3866 3867 3868
434322 (0.298)	|0.247	0.000	0.051|
212142 (0.260)	|0.000	0.259	0.000|
434124 (0.224)	|0.024	0.000	0.202|
434122 (0.148)	|0.143	0.000	0.004|
232142 (0.017)	|0.000	0.017	0.000|
412142 (0.016)	|0.000	0.016	0.000|
212122 (0.010)	|0.009	0.000	0.000|
Multiallelic Dprime: 0.866
BLOCK 840.  MARKERS: 3869 3870
31 (0.428)	|0.307	0.086	0.021	0.009	0.004|
11 (0.310)	|0.199	0.074	0.012	0.011	0.013|
33 (0.262)	|0.021	0.240	0.002	0.000	0.000|
Multiallelic Dprime: 0.507
BLOCK 841.  MARKERS: 3874 3875 3876 3877 3878
21311 (0.527)	|0.276	0.180	0.054	0.000	0.010|
34233 (0.400)	|0.241	0.093	0.057	0.002	0.000|
34333 (0.036)	|0.002	0.001	0.000	0.025	0.003|
21333 (0.020)	|0.004	0.002	0.013	0.000	0.000|
21313 (0.016)	|0.001	0.002	0.013	0.000	0.000|
Multiallelic Dprime: 0.201
BLOCK 842.  MARKERS: 3880 3881 3882 3883 3884 3885 3886
1212113 (0.526)	|0.003	0.182	0.148	0.154	0.020	0.000	0.000	0.002|
3432332 (0.278)	|0.197	0.000	0.000	0.000	0.018	0.050	0.000	0.000|
3234113 (0.136)	|0.000	0.003	0.031	0.018	0.080	0.000	0.000	0.000|
3232113 (0.029)	|0.000	0.001	0.000	0.000	0.000	0.000	0.026	0.000|
3234112 (0.014)	|0.000	0.000	0.000	0.000	0.000	0.000	0.000	0.014|
Multiallelic Dprime: 0.835
BLOCK 843.  MARKERS: 3887 3888 3889 3890 3891 3892 3893 3894 3895 3896 3897 3898
141134214132 (0.205)	|0.185	0.006	0.009	0.004|
323134114422 (0.190)	|0.013	0.175	0.002	0.000|
323334141424 (0.180)	|0.032	0.037	0.097	0.013|
323134114132 (0.173)	|0.132	0.033	0.000	0.008|
323122114424 (0.120)	|0.054	0.035	0.004	0.025|
141134114132 (0.050)	|0.042	0.000	0.000	0.000|
323134144424 (0.027)	|0.007	0.002	0.003	0.016|
323334114424 (0.017)	|0.000	0.000	0.016	0.000|
Multiallelic Dprime: 0.642
BLOCK 844.  MARKERS: 3901 3902 3903
234 (0.480)	|0.246	0.187	0.000	0.003	0.000	0.000	0.008	0.005	0.017	0.000|
432 (0.300)	|0.000	0.001	0.111	0.006	0.100	0.059	0.018	0.000	0.000	0.000|
214 (0.141)	|0.000	0.000	0.004	0.105	0.000	0.000	0.002	0.015	0.000	0.011|
434 (0.070)	|0.002	0.027	0.026	0.000	0.010	0.000	0.000	0.000	0.003	0.000|
Multiallelic Dprime: 0.882
BLOCK 845.  MARKERS: 3904 3905 3906 3907 3908 3909 3910 3911 3912 3913 3914 3915 3916
1244143223141 (0.249)	|0.248	0.000	0.000	0.000|
3333431221343 (0.215)	|0.000	0.215	0.000	0.000|
3334441221143 (0.141)	|0.020	0.001	0.114	0.000|
3244441221123 (0.113)	|0.000	0.000	0.005	0.107|
3334441141143 (0.111)	|0.111	0.000	0.000	0.000|
3333431241143 (0.059)	|0.000	0.000	0.058	0.000|
3244143223141 (0.037)	|0.035	0.000	0.000	0.000|
3334431221143 (0.021)	|0.021	0.000	0.000	0.000|
1244143221141 (0.020)	|0.020	0.000	0.000	0.000|
3243441221123 (0.011)	|0.000	0.000	0.000	0.011|
Multiallelic Dprime: 0.968
BLOCK 846.  MARKERS: 3917 3918 3919 3920 3921
23243 (0.471)	|0.398	0.040	0.005	0.029|
43343 (0.216)	|0.077	0.070	0.013	0.055|
43243 (0.185)	|0.046	0.039	0.091	0.010|
41222 (0.119)	|0.057	0.061	0.000	0.000|
Multiallelic Dprime: 0.505
BLOCK 847.  MARKERS: 3923 3924 3925 3926
4422 (0.586)	|0.394	0.162	0.007	0.006	0.000	0.000|
2242 (0.212)	|0.020	0.000	0.001	0.116	0.042	0.029|
4424 (0.105)	|0.024	0.001	0.069	0.000	0.000	0.000|
2422 (0.095)	|0.000	0.000	0.086	0.001	0.008	0.000|
Multiallelic Dprime: 0.853
BLOCK 848.  MARKERS: 3927 3928 3929 3930 3931 3932
234114 (0.438)	|0.410	0.012	0.015|
232114 (0.164)	|0.164	0.000	0.000|
444422 (0.163)	|0.025	0.139	0.000|
434114 (0.123)	|0.124	0.000	0.000|
444414 (0.051)	|0.048	0.003	0.000|
444114 (0.029)	|0.029	0.000	0.000|
Multiallelic Dprime: 0.810
BLOCK 849.  MARKERS: 3936 3937
32 (0.828)	|0.340	0.246	0.242|
14 (0.157)	|0.023	0.129	0.005|
34 (0.016)	|0.015	0.000	0.000|
Multiallelic Dprime: 0.625
BLOCK 850.  MARKERS: 3940 3941
33 (0.379)	|0.182	0.079	0.098	0.015|
31 (0.373)	|0.132	0.081	0.075	0.084|
21 (0.248)	|0.131	0.053	0.039	0.021|
Multiallelic Dprime: 0.159
BLOCK 851.  MARKERS: 3944 3945 3946 3947
1434 (0.446)	|0.311	0.049	0.085|
1232 (0.213)	|0.015	0.094	0.105|
4232 (0.211)	|0.073	0.132	0.006|
1242 (0.120)	|0.071	0.029	0.018|
Multiallelic Dprime: 0.435
BLOCK 852.  MARKERS: 3949 3950
43 (0.471)	|0.464	0.000	0.000|
21 (0.311)	|0.031	0.225	0.045|
23 (0.218)	|0.128	0.089	0.002|
Multiallelic Dprime: 0.737
BLOCK 853.  MARKERS: 3951 3952 3953 3954 3955 3956 3957 3958 3959
314141442 (0.620)	|0.240	0.229	0.153|
132314124 (0.314)	|0.299	0.007	0.009|
332141444 (0.046)	|0.046	0.000	0.000|
Multiallelic Dprime: 0.886
BLOCK 854.  MARKERS: 3961 3962
32 (0.595)	|0.421	0.110	0.065|
12 (0.242)	|0.215	0.025	0.002|
14 (0.163)	|0.045	0.112	0.006|
Multiallelic Dprime: 0.355
BLOCK 855.  MARKERS: 3964 3965
31 (0.680)	|0.354	0.326|
23 (0.247)	|0.179	0.069|
33 (0.073)	|0.032	0.041|
Multiallelic Dprime: 0.249
BLOCK 856.  MARKERS: 3966 3967
42 (0.564)	|0.017	0.180	0.233	0.129|
24 (0.436)	|0.300	0.073	0.009	0.045|
Multiallelic Dprime: 0.671
BLOCK 857.  MARKERS: 3968 3969 3970 3971
2232 (0.316)	|0.189	0.083	0.020	0.021|
1134 (0.253)	|0.074	0.019	0.129	0.028|
2244 (0.242)	|0.091	0.104	0.018	0.026|
2234 (0.175)	|0.050	0.086	0.016	0.022|
Multiallelic Dprime: 0.330
BLOCK 858.  MARKERS: 3976 3977 3978 3979 3980 3981 3982
2233132 (0.410)	|0.148	0.151	0.107|
1233312 (0.294)	|0.118	0.117	0.059|
2411131 (0.185)	|0.087	0.073	0.024|
2213132 (0.099)	|0.060	0.031	0.007|
Multiallelic Dprime: 0.109
BLOCK 859.  MARKERS: 3985 3986 3987 3988
1134 (0.420)	|0.392	0.015	0.011|
1132 (0.378)	|0.028	0.321	0.028|
3314 (0.196)	|0.035	0.000	0.163|
Multiallelic Dprime: 0.844
BLOCK 860.  MARKERS: 3990 3991
11 (0.457)	|0.150	0.111	0.137	0.056|
23 (0.337)	|0.308	0.002	0.025	0.000|
13 (0.204)	|0.001	0.201	0.000	0.000|
Multiallelic Dprime: 0.664
BLOCK 861.  MARKERS: 3992 3993 3994 3995
1332 (0.461)	|0.458	0.000	0.000	0.000	0.000|
3314 (0.313)	|0.000	0.177	0.009	0.100	0.023|
3214 (0.163)	|0.004	0.000	0.153	0.000	0.000|
3332 (0.056)	|0.000	0.057	0.000	0.000	0.000|
Multiallelic Dprime: 0.959
BLOCK 862.  MARKERS: 3996 3997 3998 3999
3121 (0.463)	|0.295	0.007	0.003	0.110	0.032	0.003|
3134 (0.233)	|0.016	0.115	0.002	0.000	0.053	0.047|
1131 (0.165)	|0.021	0.109	0.022	0.002	0.004	0.004|
3431 (0.099)	|0.003	0.000	0.089	0.000	0.002	0.003|
3131 (0.027)	|0.010	0.006	0.000	0.000	0.010	0.003|
Multiallelic Dprime: 0.730
BLOCK 863.  MARKERS: 4003 4004 4005 4006 4007 4008 4009
2222121 (0.350)	|0.258	0.073	0.013	0.006|
4422341 (0.239)	|0.018	0.212	0.009	0.000|
4422141 (0.117)	|0.007	0.095	0.003	0.010|
2224123 (0.110)	|0.052	0.019	0.035	0.004|
2242141 (0.105)	|0.096	0.007	0.000	0.001|
2222123 (0.063)	|0.006	0.012	0.010	0.033|
Multiallelic Dprime: 0.637
BLOCK 864.  MARKERS: 4010 4011 4012 4013
3111 (0.442)	|0.304	0.015	0.112	0.002	0.007|
1334 (0.424)	|0.310	0.103	0.004	0.004	0.002|
1111 (0.072)	|0.042	0.007	0.000	0.002	0.020|
1314 (0.055)	|0.019	0.001	0.000	0.033	0.000|
Multiallelic Dprime: 0.328
BLOCK 865.  MARKERS: 4015 4016 4017 4018 4019 4020
321422 (0.680)	|0.294	0.245	0.031	0.097	0.010|
321442 (0.127)	|0.126	0.002	0.000	0.000	0.000|
133223 (0.115)	|0.001	0.000	0.093	0.000	0.021|
321222 (0.043)	|0.002	0.000	0.000	0.000	0.040|
133222 (0.031)	|0.000	0.000	0.000	0.020	0.011|
Multiallelic Dprime: 0.612
BLOCK 866.  MARKERS: 4021 4022 4023 4024 4025 4026
324212 (0.424)	|0.302	0.066	0.014	0.014	0.017|
314233 (0.247)	|0.014	0.061	0.166	0.003	0.002|
124212 (0.128)	|0.010	0.078	0.014	0.026	0.000|
322412 (0.118)	|0.059	0.011	0.009	0.030	0.010|
324213 (0.084)	|0.033	0.035	0.001	0.010	0.006|
Multiallelic Dprime: 0.530
BLOCK 867.  MARKERS: 4028 4029 4030 4031
2334 (0.418)	|0.292	0.075	0.002	0.048	0.000|
4114 (0.250)	|0.040	0.183	0.020	0.004	0.001|
2112 (0.204)	|0.050	0.011	0.103	0.040	0.000|
2114 (0.082)	|0.005	0.060	0.002	0.015	0.000|
2134 (0.036)	|0.000	0.012	0.000	0.000	0.023|
Multiallelic Dprime: 0.584
BLOCK 868.  MARKERS: 4038 4039 4040 4041 4042 4043 4044
1123232 (0.387)	|0.103	0.240	0.027	0.009	0.002|
3321444 (0.349)	|0.212	0.049	0.077	0.000	0.004|
3341444 (0.127)	|0.030	0.024	0.046	0.022	0.002|
3123232 (0.107)	|0.065	0.017	0.024	0.000	0.000|
3323234 (0.026)	|0.016	0.008	0.000	0.000	0.001|
Multiallelic Dprime: 0.425
BLOCK 869.  MARKERS: 4048 4049 4050 4051 4052 4053 4054
1223341 (0.432)	|0.203	0.054	0.058	0.075	0.030	0.010|
1221341 (0.337)	|0.065	0.158	0.057	0.021	0.021	0.007|
2313123 (0.174)	|0.077	0.014	0.065	0.002	0.014	0.000|
2313143 (0.032)	|0.002	0.009	0.000	0.000	0.000	0.020|
2221341 (0.011)	|0.000	0.004	0.002	0.003	0.002	0.000|
Multiallelic Dprime: 0.366
BLOCK 870.  MARKERS: 4057 4058 4059 4060 4061 4062
432233 (0.356)	|0.274	0.026	0.001	0.000	0.025	0.004	0.017|
412233 (0.240)	|0.010	0.196	0.019	0.002	0.010	0.000	0.001|
234141 (0.185)	|0.005	0.029	0.143	0.004	0.003	0.000	0.002|
232233 (0.103)	|0.004	0.006	0.014	0.066	0.014	0.000	0.001|
234231 (0.067)	|0.013	0.026	0.000	0.010	0.000	0.018	0.000|
234233 (0.037)	|0.000	0.006	0.011	0.019	0.000	0.000	0.000|
Multiallelic Dprime: 0.731
BLOCK 871.  MARKERS: 4063 4064 4065 4066 4067 4068
341212 (0.306)	|0.291	0.000	0.009	0.002	0.000|
124432 (0.294)	|0.000	0.292	0.000	0.000	0.000|
124413 (0.190)	|0.000	0.000	0.190	0.000	0.000|
121412 (0.102)	|0.000	0.000	0.026	0.075	0.000|
141212 (0.055)	|0.053	0.000	0.000	0.000	0.000|
321212 (0.024)	|0.011	0.000	0.000	0.012	0.000|
124412 (0.022)	|0.001	0.000	0.002	0.000	0.018|
Multiallelic Dprime: 0.946
BLOCK 872.  MARKERS: 4069 4070 4071 4072 4073 4074 4075 4076 4077 4078 4079
13432324112 (0.360)	|0.333	0.014	0.011	0.002|
32314232331 (0.295)	|0.019	0.263	0.013	0.000|
32314332332 (0.229)	|0.015	0.036	0.176	0.002|
12314332332 (0.089)	|0.004	0.004	0.039	0.042|
32314232332 (0.019)	|0.019	0.000	0.000	0.000|
Multiallelic Dprime: 0.814
BLOCK 873.  MARKERS: 4081 4082 4083 4084 4085 4086 4087 4088
21143341 (0.389)	|0.367	0.000	0.019	0.004|
13343343 (0.322)	|0.295	0.001	0.021	0.000|
13122123 (0.241)	|0.008	0.183	0.039	0.006|
13122323 (0.047)	|0.008	0.001	0.037	0.000|
Multiallelic Dprime: 0.811
BLOCK 874.  MARKERS: 4089 4090 4091 4092
3111 (0.676)	|0.361	0.145	0.097	0.037	0.034|
4312 (0.187)	|0.174	0.008	0.007	0.000	0.000|
4331 (0.115)	|0.067	0.023	0.000	0.020	0.005|
4311 (0.010)	|0.007	0.003	0.000	0.000	0.000|
Multiallelic Dprime: 0.497
BLOCK 875.  MARKERS: 4093 4094 4095 4096 4097 4098 4099 4100 4101 4102
2122312432 (0.613)	|0.311	0.298|
2142312432 (0.184)	|0.072	0.111|
4323134111 (0.103)	|0.094	0.010|
2323312432 (0.061)	|0.029	0.032|
2123312432 (0.039)	|0.037	0.000|
Multiallelic Dprime: 0.257
BLOCK 876.  MARKERS: 4103 4104
34 (0.544)	|0.355	0.122	0.066|
11 (0.452)	|0.192	0.132	0.127|
Multiallelic Dprime: 0.231
BLOCK 877.  MARKERS: 4105 4106 4107
434 (0.549)	|0.316	0.194	0.024	0.006	0.010|
214 (0.256)	|0.000	0.042	0.000	0.145	0.067|
231 (0.193)	|0.002	0.002	0.186	0.000	0.000|
Multiallelic Dprime: 0.849
BLOCK 878.  MARKERS: 4108 4109 4110 4111 4112
11224 (0.319)	|0.118	0.148	0.049|
33444 (0.237)	|0.086	0.057	0.094|
11244 (0.208)	|0.159	0.027	0.023|
11441 (0.154)	|0.127	0.013	0.011|
11444 (0.077)	|0.027	0.027	0.023|
Multiallelic Dprime: 0.379
BLOCK 879.  MARKERS: 4114 4115 4116 4117 4118
34413 (0.520)	|0.192	0.237	0.092|
42231 (0.274)	|0.224	0.047	0.002|
32231 (0.200)	|0.182	0.011	0.007|
Multiallelic Dprime: 0.646
BLOCK 880.  MARKERS: 4119 4120
41 (0.602)	|0.249	0.165	0.000	0.146	0.030	0.000|
33 (0.295)	|0.027	0.049	0.199	0.000	0.000	0.016|
31 (0.103)	|0.000	0.001	0.000	0.000	0.100	0.000|
Multiallelic Dprime: 0.771
BLOCK 881.  MARKERS: 4121 4122 4123 4124 4125 4126 4127 4128 4129 4130 4131 4132
242432314223 (0.277)	|0.003	0.171	0.000	0.103|
442232312241 (0.215)	|0.209	0.000	0.001	0.004|
424412332221 (0.199)	|0.192	0.000	0.008	0.000|
242432312223 (0.146)	|0.146	0.000	0.000	0.000|
442433114421 (0.131)	|0.001	0.000	0.130	0.000|
422432312221 (0.016)	|0.016	0.000	0.000	0.000|
Multiallelic Dprime: 0.961
BLOCK 882.  MARKERS: 4134 4135 4136
314 (0.588)	|0.282	0.236	0.064|
311 (0.175)	|0.083	0.028	0.062|
414 (0.130)	|0.061	0.058	0.011|
334 (0.107)	|0.080	0.024	0.002|
Multiallelic Dprime: 0.207
BLOCK 883.  MARKERS: 4139 4140 4141
433 (0.507)	|0.301	0.086	0.121|
211 (0.346)	|0.311	0.029	0.006|
231 (0.140)	|0.011	0.128	0.000|
Multiallelic Dprime: 0.508
BLOCK 884.  MARKERS: 4142 4143
34 (0.626)	|0.627	0.000	0.000|
32 (0.247)	|0.038	0.208	0.000|
14 (0.127)	|0.111	0.000	0.016|
Multiallelic Dprime: 0.928
BLOCK 885.  MARKERS: 4144 4145
12 (0.775)	|0.492	0.166	0.118|
34 (0.208)	|0.014	0.195	0.000|
32 (0.016)	|0.000	0.002	0.014|
Multiallelic Dprime: 0.829
BLOCK 886.  MARKERS: 4146 4147
12 (0.506)	|0.251	0.024	0.182	0.007	0.030|
32 (0.363)	|0.077	0.240	0.029	0.005	0.006|
34 (0.132)	|0.039	0.003	0.003	0.083	0.000|
Multiallelic Dprime: 0.626
BLOCK 887.  MARKERS: 4150 4151 4152 4153 4154 4155
233441 (0.366)	|0.169	0.179	0.019|
233443 (0.267)	|0.238	0.030	0.000|
233423 (0.212)	|0.180	0.033	0.000|
411243 (0.095)	|0.085	0.010	0.000|
213243 (0.035)	|0.006	0.029	0.000|
Multiallelic Dprime: 0.545
BLOCK 888.  MARKERS: 4156 4157
11 (0.691)	|0.289	0.154	0.156	0.089|
33 (0.289)	|0.090	0.135	0.041	0.023|
13 (0.020)	|0.000	0.002	0.017	0.000|
Multiallelic Dprime: 0.240
BLOCK 889.  MARKERS: 4158 4159 4160
324 (0.381)	|0.303	0.078|
321 (0.290)	|0.176	0.114|
121 (0.214)	|0.042	0.173|
311 (0.113)	|0.013	0.100|
Multiallelic Dprime: 0.485
BLOCK 890.  MARKERS: 4161 4162
43 (0.536)	|0.153	0.262	0.121|
21 (0.464)	|0.257	0.122	0.082|
Multiallelic Dprime: 0.271
BLOCK 891.  MARKERS: 4164 4165
42 (0.411)	|0.016	0.276	0.116|
22 (0.384)	|0.382	0.002	0.000|
24 (0.203)	|0.105	0.097	0.000|
Multiallelic Dprime: 0.745
BLOCK 892.  MARKERS: 4166 4167
23 (0.504)	|0.154	0.147	0.106	0.090|
43 (0.378)	|0.195	0.075	0.078	0.021|
21 (0.116)	|0.037	0.066	0.006	0.006|
Multiallelic Dprime: 0.225
BLOCK 893.  MARKERS: 4170 4171 4172 4173
1142 (0.389)	|0.250	0.101	0.014	0.024|
1114 (0.288)	|0.037	0.042	0.099	0.109|
1312 (0.190)	|0.015	0.131	0.034	0.005|
4312 (0.117)	|0.019	0.001	0.088	0.010|
Multiallelic Dprime: 0.539
BLOCK 894.  MARKERS: 4174 4175 4176 4177 4178 4179
442332 (0.324)	|0.035	0.009	0.167	0.020	0.074	0.006	0.011|
322332 (0.284)	|0.218	0.038	0.008	0.016	0.000	0.002	0.000|
344144 (0.236)	|0.040	0.076	0.010	0.080	0.022	0.003	0.000|
342332 (0.151)	|0.024	0.112	0.002	0.004	0.004	0.003	0.000|
Multiallelic Dprime: 0.625
BLOCK 895.  MARKERS: 4180 4181 4182 4183 4184 4185 4186 4187
41332432 (0.319)	|0.091	0.096	0.075	0.046	0.004|
33332212 (0.236)	|0.093	0.060	0.045	0.032	0.000|
43312232 (0.187)	|0.060	0.054	0.060	0.009	0.000|
43134212 (0.119)	|0.032	0.033	0.042	0.011	0.002|
43312234 (0.102)	|0.022	0.005	0.026	0.046	0.003|
43332232 (0.015)	|0.004	0.006	0.004	0.000	0.000|
43332212 (0.013)	|0.005	0.004	0.002	0.002	0.000|
Multiallelic Dprime: 0.146
BLOCK 896.  MARKERS: 4200 4201 4202 4203
1313 (0.307)	|0.192	0.007	0.008	0.000	0.061	0.029	0.000|
3333 (0.260)	|0.184	0.000	0.000	0.057	0.002	0.010	0.005|
1133 (0.260)	|0.057	0.025	0.119	0.038	0.003	0.013	0.003|
1331 (0.147)	|0.000	0.144	0.000	0.000	0.000	0.000	0.000|
1333 (0.012)	|0.007	0.000	0.000	0.004	0.000	0.000	0.001|
Multiallelic Dprime: 0.655
BLOCK 897.  MARKERS: 4205 4206 4207 4208 4209 4210 4211
2143131 (0.447)	|0.449	0.001	0.000|
4143332 (0.177)	|0.033	0.143	0.000|
2323111 (0.132)	|0.005	0.000	0.126|
2321131 (0.099)	|0.099	0.000	0.000|
2121131 (0.070)	|0.070	0.000	0.000|
2323131 (0.053)	|0.003	0.049	0.000|
2143332 (0.010)	|0.009	0.002	0.000|
Multiallelic Dprime: 0.939
BLOCK 898.  MARKERS: 4212 4213
11 (0.671)	|0.465	0.086	0.058	0.048|
21 (0.204)	|0.020	0.143	0.012	0.023|
23 (0.125)	|0.012	0.025	0.080	0.005|
Multiallelic Dprime: 0.618
BLOCK 899.  MARKERS: 4215 4216 4217 4218 4219 4220 4221
2234243 (0.496)	|0.483	0.004	0.001	0.002|
2243231 (0.254)	|0.007	0.000	0.166	0.077|
4434443 (0.149)	|0.005	0.138	0.000	0.000|
2434443 (0.076)	|0.006	0.045	0.000	0.020|
Multiallelic Dprime: 0.942
BLOCK 900.  MARKERS: 4222 4223 4224 4225 4226 4227 4228 4229 4230
243121432 (0.518)	|0.494	0.023|
421121432 (0.189)	|0.021	0.167|
223442214 (0.173)	|0.130	0.035|
223121432 (0.099)	|0.020	0.077|
Multiallelic Dprime: 0.747
BLOCK 901.  MARKERS: 4231 4232 4233
142 (0.673)	|0.374	0.198	0.103|
223 (0.312)	|0.129	0.082	0.101|
Multiallelic Dprime: 0.172
BLOCK 902.  MARKERS: 4234 4235
42 (0.508)	|0.245	0.260|
24 (0.280)	|0.239	0.042|
44 (0.212)	|0.166	0.043|
Multiallelic Dprime: 0.499
BLOCK 903.  MARKERS: 4236 4237
12 (0.650)	|0.411	0.041	0.198|
31 (0.345)	|0.035	0.297	0.013|
Multiallelic Dprime: 0.798
BLOCK 904.  MARKERS: 4238 4239 4240 4241
2221 (0.448)	|0.304	0.113	0.030|
3433 (0.341)	|0.248	0.085	0.006|
3423 (0.211)	|0.124	0.083	0.003|
Multiallelic Dprime: 0.115
BLOCK 905.  MARKERS: 4243 4244
13 (0.676)	|0.535	0.117	0.025|
31 (0.281)	|0.109	0.132	0.040|
33 (0.039)	|0.010	0.029	0.000|
Multiallelic Dprime: 0.415
BLOCK 906.  MARKERS: 4246 4247
22 (0.654)	|0.364	0.000	0.241	0.001	0.032|
44 (0.277)	|0.000	0.271	0.000	0.000	0.000|
24 (0.069)	|0.000	0.000	0.000	0.052	0.006|
Multiallelic Dprime: 0.985
BLOCK 907.  MARKERS: 4248 4249 4250 4251 4252 4253 4254 4255
23121413 (0.367)	|0.349	0.013	0.003|
21323233 (0.272)	|0.053	0.213	0.003|
11143231 (0.242)	|0.004	0.040	0.196|
21143231 (0.054)	|0.047	0.000	0.005|
21121231 (0.037)	|0.024	0.002	0.011|
Multiallelic Dprime: 0.800
BLOCK 908.  MARKERS: 4258 4259 4260 4261
3242 (0.489)	|0.346	0.047	0.004	0.063	0.023	0.004|
3424 (0.270)	|0.015	0.225	0.003	0.002	0.022	0.003|
1222 (0.226)	|0.033	0.000	0.181	0.000	0.000	0.008|
Multiallelic Dprime: 0.784
BLOCK 909.  MARKERS: 4263 4264 4265 4266 4267
41121 (0.395)	|0.316	0.079|
13311 (0.276)	|0.235	0.042|
41323 (0.189)	|0.146	0.043|
43311 (0.067)	|0.026	0.041|
41311 (0.047)	|0.023	0.024|
41321 (0.022)	|0.016	0.006|
Multiallelic Dprime: 0.218
BLOCK 910.  MARKERS: 4274 4275
14 (0.762)	|0.287	0.275	0.018	0.064	0.035	0.031	0.030	0.003|
42 (0.237)	|0.000	0.000	0.201	0.014	0.000	0.000	0.000	0.011|
Multiallelic Dprime: 0.909
BLOCK 911.  MARKERS: 4277 4278 4279 4280 4281 4282 4283 4284 4285 4286 4287 4288
323122442242 (0.289)	|0.199	0.041	0.031	0.000	0.010	0.000	0.000|
312344321423 (0.275)	|0.016	0.022	0.206	0.000	0.019	0.000	0.012|
123122442222 (0.219)	|0.004	0.202	0.005	0.002	0.006	0.000	0.000|
123122442422 (0.079)	|0.051	0.026	0.000	0.000	0.000	0.000	0.000|
312344342422 (0.035)	|0.000	0.001	0.001	0.033	0.000	0.000	0.000|
322344342422 (0.030)	|0.025	0.000	0.005	0.000	0.000	0.000	0.000|
312344321422 (0.030)	|0.003	0.004	0.006	0.015	0.001	0.002	0.000|
123122442242 (0.014)	|0.002	0.000	0.000	0.000	0.000	0.010	0.000|
Multiallelic Dprime: 0.720
BLOCK 912.  MARKERS: 4290 4291 4292 4293 4294 4295
123232 (0.310)	|0.000	0.311|
321324 (0.308)	|0.305	0.000|
111334 (0.260)	|0.260	0.000|
123334 (0.053)	|0.052	0.000|
121334 (0.036)	|0.001	0.035|
121324 (0.014)	|0.014	0.000|
311334 (0.012)	|0.011	0.000|
Multiallelic Dprime: 0.998
BLOCK 913.  MARKERS: 4296 4297
31 (0.650)	|0.039	0.292	0.318|
13 (0.346)	|0.310	0.037	0.000|
Multiallelic Dprime: 0.837
BLOCK 914.  MARKERS: 4298 4299
34 (0.351)	|0.294	0.051	0.005|
32 (0.328)	|0.040	0.244	0.045|
12 (0.322)	|0.320	0.000	0.000|
Multiallelic Dprime: 0.767
BLOCK 915.  MARKERS: 4301 4302
42 (0.654)	|0.352	0.005	0.193	0.098	0.000|
23 (0.295)	|0.035	0.258	0.000	0.000	0.000|
22 (0.051)	|0.040	0.000	0.000	0.000	0.011|
Multiallelic Dprime: 0.806
BLOCK 916.  MARKERS: 4303 4304 4305 4306 4307
32222 (0.427)	|0.037	0.354	0.035|
14422 (0.264)	|0.257	0.000	0.006|
14244 (0.192)	|0.174	0.000	0.018|
14222 (0.098)	|0.058	0.001	0.039|
34222 (0.013)	|0.012	0.000	0.000|
Multiallelic Dprime: 0.815
BLOCK 917.  MARKERS: 4308 4309
14 (0.543)	|0.048	0.250	0.177	0.065|
32 (0.358)	|0.338	0.015	0.005	0.000|
34 (0.100)	|0.048	0.004	0.034	0.012|
Multiallelic Dprime: 0.765
BLOCK 918.  MARKERS: 4311 4312 4313
122 (0.434)	|0.102	0.255	0.078|
142 (0.270)	|0.154	0.102	0.013|
324 (0.215)	|0.193	0.020	0.000|
124 (0.077)	|0.005	0.072	0.000|
Multiallelic Dprime: 0.479
BLOCK 919.  MARKERS: 4316 4317
33 (0.454)	|0.192	0.261	0.000|
21 (0.449)	|0.389	0.043	0.018|
23 (0.097)	|0.097	0.000	0.000|
Multiallelic Dprime: 0.690
BLOCK 920.  MARKERS: 4318 4319
12 (0.678)	|0.332	0.137	0.148	0.025	0.014|
24 (0.303)	|0.028	0.210	0.015	0.050	0.000|
22 (0.018)	|0.000	0.009	0.006	0.002	0.000|
Multiallelic Dprime: 0.631
BLOCK 921.  MARKERS: 4323 4324 4325 4326 4327 4328
124123 (0.359)	|0.001	0.357	0.000|
342343 (0.357)	|0.326	0.031	0.000|
342341 (0.169)	|0.000	0.000	0.169|
342143 (0.077)	|0.077	0.000	0.000|
324123 (0.014)	|0.000	0.014	0.000|
Multiallelic Dprime: 0.944
BLOCK 922.  MARKERS: 4329 4330
23 (0.411)	|0.075	0.328	0.003|
33 (0.405)	|0.362	0.000	0.043|
22 (0.184)	|0.050	0.000	0.134|
Multiallelic Dprime: 0.777
BLOCK 923.  MARKERS: 4331 4332 4333 4334
1222 (0.487)	|0.144	0.159	0.068	0.064	0.026	0.009	0.006|
3444 (0.329)	|0.211	0.064	0.000	0.034	0.002	0.000	0.000|
1244 (0.179)	|0.080	0.012	0.048	0.000	0.002	0.020	0.006|
Multiallelic Dprime: 0.367
BLOCK 924.  MARKERS: 4336 4337 4338 4339 4340 4341 4342 4343 4344 4345 4346 4347 4348 4349 4350 4351 4352 4353
234311213411324311 (0.437)	|0.341	0.066	0.024|
222332211421422334 (0.230)	|0.136	0.087	0.009|
432232123314342334 (0.121)	|0.043	0.077	0.000|
222331213411324134 (0.099)	|0.083	0.013	0.002|
222331213411324311 (0.030)	|0.022	0.008	0.000|
232332213411324334 (0.029)	|0.027	0.003	0.000|
232332211411324334 (0.012)	|0.010	0.001	0.000|
Multiallelic Dprime: 0.342
BLOCK 925.  MARKERS: 4357 4358 4359 4360
3311 (0.693)	|0.407	0.183	0.103|
4233 (0.265)	|0.234	0.024	0.003|
3313 (0.037)	|0.003	0.005	0.030|
Multiallelic Dprime: 0.499
BLOCK 926.  MARKERS: 4363 4364
23 (0.647)	|0.498	0.101	0.048|
22 (0.214)	|0.177	0.019	0.014|
32 (0.136)	|0.079	0.008	0.049|
Multiallelic Dprime: 0.192
BLOCK 927.  MARKERS: 4367 4368
12 (0.758)	|0.298	0.135	0.135	0.095	0.092|
34 (0.127)	|0.112	0.002	0.007	0.006	0.000|
32 (0.111)	|0.018	0.039	0.013	0.028	0.013|
Multiallelic Dprime: 0.308
BLOCK 928.  MARKERS: 4370 4371 4372 4373
2232 (0.431)	|0.194	0.047	0.085	0.062	0.029	0.014|
4232 (0.178)	|0.024	0.059	0.017	0.064	0.014	0.000|
2234 (0.155)	|0.018	0.097	0.006	0.009	0.025	0.000|
2412 (0.129)	|0.032	0.020	0.013	0.002	0.061	0.001|
2432 (0.105)	|0.004	0.010	0.083	0.005	0.000	0.002|
Multiallelic Dprime: 0.432
BLOCK 929.  MARKERS: 4374 4375 4376 4377 4378 4379 4380
1233332 (0.272)	|0.130	0.139	0.001|
1233324 (0.236)	|0.032	0.200	0.003|
1233322 (0.206)	|0.082	0.010	0.113|
1233222 (0.141)	|0.064	0.074	0.004|
3441322 (0.127)	|0.124	0.004	0.000|
1243322 (0.017)	|0.016	0.000	0.001|
Multiallelic Dprime: 0.501
BLOCK 930.  MARKERS: 4381 4382 4383 4384
3143 (0.448)	|0.179	0.227	0.000	0.012	0.000	0.021	0.001|
3341 (0.429)	|0.098	0.000	0.163	0.002	0.065	0.040	0.053|
1123 (0.122)	|0.000	0.000	0.000	0.119	0.000	0.000	0.001|
Multiallelic Dprime: 0.763
BLOCK 931.  MARKERS: 4385 4386 4387 4388 4389 4390 4391
3333332 (0.276)	|0.272	0.007	0.000|
3132332 (0.227)	|0.215	0.010	0.001|
1312143 (0.163)	|0.037	0.123	0.003|
1312332 (0.135)	|0.118	0.005	0.011|
1312133 (0.066)	|0.019	0.041	0.006|
3332332 (0.062)	|0.059	0.003	0.000|
1312132 (0.056)	|0.056	0.000	0.000|
Multiallelic Dprime: 0.753
BLOCK 932.  MARKERS: 4393 4394 4395
212 (0.788)	|0.518	0.144	0.124|
431 (0.190)	|0.150	0.027	0.014|
432 (0.022)	|0.011	0.005	0.005|
Multiallelic Dprime: 0.261
BLOCK 933.  MARKERS: 4401 4402
22 (0.679)	|0.593	0.000	0.086|
44 (0.176)	|0.000	0.176	0.000|
42 (0.143)	|0.107	0.031	0.002|
Multiallelic Dprime: 0.682
BLOCK 934.  MARKERS: 4403 4404 4405
313 (0.701)	|0.311	0.315	0.074|
134 (0.208)	|0.063	0.074	0.071|
114 (0.088)	|0.067	0.009	0.012|
Multiallelic Dprime: 0.222
BLOCK 935.  MARKERS: 4406 4407
41 (0.442)	|0.231	0.127	0.084|
31 (0.398)	|0.198	0.098	0.100|
33 (0.159)	|0.081	0.028	0.050|
Multiallelic Dprime: 0.065
BLOCK 936.  MARKERS: 4408 4409
42 (0.511)	|0.239	0.092	0.123	0.043	0.011|
22 (0.253)	|0.074	0.102	0.029	0.042	0.006|
44 (0.234)	|0.087	0.064	0.031	0.025	0.027|
Multiallelic Dprime: 0.226
BLOCK 937.  MARKERS: 4412 4413 4414 4415 4416 4417 4418
4424134 (0.399)	|0.395	0.001	0.000|
4224131 (0.258)	|0.000	0.081	0.176|
4224114 (0.183)	|0.000	0.182	0.000|
2242334 (0.108)	|0.105	0.000	0.000|
4224134 (0.044)	|0.044	0.000	0.000|
Multiallelic Dprime: 0.932
BLOCK 938.  MARKERS: 4420 4421 4422 4423
1333 (0.547)	|0.211	0.328	0.005|
3333 (0.267)	|0.185	0.074	0.006|
3111 (0.178)	|0.178	0.001	0.000|
Multiallelic Dprime: 0.569
BLOCK 939.  MARKERS: 4426 4427
13 (0.579)	|0.293	0.174	0.103|
31 (0.405)	|0.198	0.182	0.025|
33 (0.011)	|0.002	0.003	0.006|
Multiallelic Dprime: 0.145
BLOCK 940.  MARKERS: 4429 4430 4431
241 (0.496)	|0.488	0.004	0.004|
413 (0.361)	|0.004	0.273	0.083|
411 (0.134)	|0.131	0.000	0.000|
Multiallelic Dprime: 0.969
BLOCK 941.  MARKERS: 4432 4433 4434 4435
1341 (0.622)	|0.331	0.176	0.110	0.006|
3413 (0.285)	|0.180	0.089	0.011	0.007|
1413 (0.087)	|0.071	0.005	0.003	0.004|
Multiallelic Dprime: 0.259
BLOCK 942.  MARKERS: 4440 4441 4442 4443
1212 (0.582)	|0.325	0.105	0.087	0.066|
1234 (0.273)	|0.014	0.116	0.108	0.034|
2412 (0.124)	|0.053	0.064	0.006	0.000|
1232 (0.016)	|0.010	0.000	0.006	0.000|
Multiallelic Dprime: 0.425
BLOCK 943.  MARKERS: 4446 4447 4448
332 (0.403)	|0.292	0.111|
312 (0.285)	|0.157	0.128|
134 (0.206)	|0.127	0.079|
334 (0.103)	|0.066	0.037|
Multiallelic Dprime: 0.142
BLOCK 944.  MARKERS: 4451 4452 4453 4454 4455 4456
244322 (0.644)	|0.398	0.019	0.228|
321134 (0.356)	|0.024	0.296	0.036|
Multiallelic Dprime: 0.803
BLOCK 945.  MARKERS: 4457 4458
32 (0.422)	|0.134	0.222	0.063|
14 (0.315)	|0.102	0.091	0.120|
34 (0.263)	|0.146	0.055	0.063|
Multiallelic Dprime: 0.252
BLOCK 946.  MARKERS: 4459 4460 4461 4462 4463
42221 (0.381)	|0.227	0.054	0.056	0.042	0.002|
22321 (0.368)	|0.064	0.185	0.036	0.012	0.070|
21343 (0.245)	|0.102	0.094	0.009	0.033	0.008|
Multiallelic Dprime: 0.374
BLOCK 947.  MARKERS: 4464 4465 4466 4467
3133 (0.397)	|0.133	0.264|
3213 (0.332)	|0.262	0.069|
1131 (0.100)	|0.035	0.066|
3113 (0.087)	|0.047	0.040|
3131 (0.080)	|0.078	0.002|
Multiallelic Dprime: 0.451
BLOCK 948.  MARKERS: 4470 4471
23 (0.557)	|0.454	0.071	0.030|
41 (0.442)	|0.389	0.046	0.007|
Multiallelic Dprime: 0.221
BLOCK 949.  MARKERS: 4472 4473 4474
132 (0.843)	|0.681	0.162|
313 (0.117)	|0.115	0.002|
333 (0.037)	|0.034	0.003|
Multiallelic Dprime: 0.815
BLOCK 950.  MARKERS: 4475 4476
42 (0.834)	|0.393	0.153	0.167	0.100|
24 (0.166)	|0.001	0.157	0.000	0.005|
Multiallelic Dprime: 0.947
BLOCK 951.  MARKERS: 4477 4478 4479 4480 4481 4482 4483 4484 4485
224124311 (0.395)	|0.320	0.056	0.019|
424124311 (0.310)	|0.246	0.049	0.014|
424124211 (0.168)	|0.139	0.021	0.007|
441312323 (0.106)	|0.081	0.015	0.011|
Multiallelic Dprime: 0.053
BLOCK 952.  MARKERS: 4489 4490
13 (0.803)	|0.420	0.269	0.114|
31 (0.144)	|0.081	0.054	0.008|
33 (0.054)	|0.025	0.023	0.006|
Multiallelic Dprime: 0.098
BLOCK 953.  MARKERS: 4491 4492
14 (0.526)	|0.520	0.001	0.000|
34 (0.346)	|0.026	0.271	0.049|
32 (0.128)	|0.000	0.014	0.110|
Multiallelic Dprime: 0.897
BLOCK 954.  MARKERS: 4493 4494 4495
132 (0.545)	|0.486	0.016	0.037	0.000|
424 (0.286)	|0.044	0.196	0.029	0.011|
422 (0.159)	|0.025	0.030	0.101	0.000|
Multiallelic Dprime: 0.714
BLOCK 955.  MARKERS: 4497 4498 4499 4500 4501 4502 4503 4504
21233113 (0.561)	|0.424	0.109	0.009	0.015|
21233313 (0.242)	|0.103	0.106	0.024	0.002|
42312331 (0.166)	|0.131	0.028	0.004	0.000|
41233113 (0.011)	|0.002	0.009	0.000	0.000|
Multiallelic Dprime: 0.311
BLOCK 956.  MARKERS: 4509 4510 4511 4512 4513 4514
123114 (0.673)	|0.482	0.163	0.000	0.000	0.000	0.000	0.000	0.000	0.000	0.013|
441432 (0.257)	|0.000	0.000	0.105	0.058	0.035	0.000	0.017	0.016	0.013	0.000|
441112 (0.038)	|0.000	0.000	0.000	0.000	0.000	0.033	0.000	0.000	0.000	0.000|
141432 (0.017)	|0.000	0.000	0.017	0.000	0.000	0.000	0.000	0.000	0.000	0.000|
Multiallelic Dprime: 0.995
BLOCK 957.  MARKERS: 4516 4517 4518 4519 4520 4521 4522 4523 4524 4525 4526 4527 4528 4529 4530 4531 4532 4533 4534 4535 4536 4537 4538 4539 4540
1412333413233222113331123 (0.484)	|0.477	0.008|
1412333213233222113331123 (0.162)	|0.160	0.000|
3224111431422344331424341 (0.124)	|0.000	0.106|
3224113431223344331424341 (0.059)	|0.000	0.058|
3224113431223344313331123 (0.036)	|0.036	0.000|
3222133411223224333431123 (0.034)	|0.000	0.033|
3224113431422344331424341 (0.018)	|0.000	0.018|
3224113431422324331424341 (0.016)	|0.000	0.016|
3212333413233222113331123 (0.012)	|0.013	0.000|
1422333213233222113331123 (0.012)	|0.011	0.000|
Multiallelic Dprime: 0.966
BLOCK 958.  MARKERS: 4542 4543 4544 4545 4546 4547 4548
4331111 (0.718)	|0.309	0.401|
2113344 (0.257)	|0.176	0.082|
Multiallelic Dprime: 0.365
BLOCK 959.  MARKERS: 4553 4554
42 (0.504)	|0.158	0.231	0.108|
24 (0.489)	|0.301	0.163	0.022|
Multiallelic Dprime: 0.301
BLOCK 960.  MARKERS: 4557 4558 4559
343 (0.465)	|0.343	0.102	0.018|
341 (0.395)	|0.097	0.170	0.131|
131 (0.130)	|0.047	0.074	0.009|
Multiallelic Dprime: 0.440
BLOCK 961.  MARKERS: 4560 4561
33 (0.494)	|0.461	0.005	0.025|
32 (0.348)	|0.004	0.343	0.000|
12 (0.157)	|0.003	0.003	0.152|
Multiallelic Dprime: 0.949
BLOCK 962.  MARKERS: 4562 4563 4564
211 (0.469)	|0.267	0.191	0.011|
232 (0.350)	|0.220	0.126	0.001|
432 (0.177)	|0.126	0.051	0.001|
Multiallelic Dprime: 0.110
BLOCK 963.  MARKERS: 4569 4570
43 (0.614)	|0.237	0.197	0.180|
32 (0.369)	|0.305	0.035	0.029|
42 (0.014)	|0.014	0.000	0.000|
Multiallelic Dprime: 0.623
BLOCK 964.  MARKERS: 4571 4572
41 (0.557)	|0.349	0.125	0.084|
33 (0.233)	|0.099	0.037	0.096|
43 (0.208)	|0.132	0.059	0.018|
Multiallelic Dprime: 0.170
BLOCK 965.  MARKERS: 4573 4574
41 (0.582)	|0.225	0.355	0.002|
43 (0.221)	|0.176	0.027	0.018|
21 (0.197)	|0.181	0.014	0.001|
Multiallelic Dprime: 0.691
BLOCK 966.  MARKERS: 4575 4576
43 (0.582)	|0.420	0.160|
22 (0.397)	|0.158	0.239|
23 (0.021)	|0.003	0.019|
Multiallelic Dprime: 0.340
BLOCK 967.  MARKERS: 4577 4578
33 (0.581)	|0.504	0.017	0.060|
11 (0.418)	|0.111	0.247	0.055|
Multiallelic Dprime: 0.653
BLOCK 968.  MARKERS: 4580 4581
33 (0.614)	|0.501	0.062	0.052|
11 (0.265)	|0.190	0.063	0.013|
31 (0.117)	|0.054	0.011	0.051|
Multiallelic Dprime: 0.246
BLOCK 969.  MARKERS: 4583 4584
32 (0.748)	|0.669	0.080|
14 (0.136)	|0.116	0.021|
34 (0.115)	|0.102	0.013|
Multiallelic Dprime: 0.055
BLOCK 970.  MARKERS: 4586 4587
14 (0.886)	|0.438	0.324	0.092	0.013|
32 (0.114)	|0.062	0.019	0.032	0.000|
Multiallelic Dprime: 0.262
BLOCK 971.  MARKERS: 4589 4590 4591 4592 4593 4594 4595
1232124 (0.500)	|0.294	0.110	0.097|
3424341 (0.342)	|0.123	0.121	0.097|
1432124 (0.123)	|0.088	0.018	0.018|
3424321 (0.013)	|0.007	0.004	0.002|
Multiallelic Dprime: 0.205
BLOCK 972.  MARKERS: 4596 4597
42 (0.523)	|0.385	0.093	0.045|
44 (0.261)	|0.148	0.071	0.042|
22 (0.214)	|0.121	0.064	0.029|
Multiallelic Dprime: 0.179
BLOCK 973.  MARKERS: 4600 4601
33 (0.655)	|0.376	0.277	0.002|
31 (0.229)	|0.156	0.064	0.009|
13 (0.116)	|0.084	0.028	0.003|
Multiallelic Dprime: 0.243
BLOCK 974.  MARKERS: 4605 4606
21 (0.616)	|0.407	0.063	0.071	0.075|
43 (0.369)	|0.127	0.150	0.068	0.025|
23 (0.014)	|0.007	0.001	0.003	0.003|
Multiallelic Dprime: 0.363
BLOCK 975.  MARKERS: 4608 4609 4610 4611
2431 (0.540)	|0.489	0.052|
4231 (0.214)	|0.191	0.023|
4214 (0.143)	|0.124	0.019|
2231 (0.103)	|0.085	0.017|
Multiallelic Dprime: 0.089
BLOCK 976.  MARKERS: 4614 4615 4616
414 (0.890)	|0.713	0.169|
232 (0.110)	|0.084	0.026|
Multiallelic Dprime: 0.051
BLOCK 977.  MARKERS: 4618 4619
22 (0.796)	|0.295	0.218	0.199	0.084|
44 (0.195)	|0.034	0.019	0.023	0.118|
Multiallelic Dprime: 0.511
BLOCK 978.  MARKERS: 4620 4621 4622 4623
3213 (0.331)	|0.321	0.000	0.000	0.010|
3233 (0.236)	|0.000	0.235	0.000	0.001|
3414 (0.224)	|0.000	0.002	0.194	0.028|
1213 (0.206)	|0.206	0.000	0.000	0.000|
Multiallelic Dprime: 0.972
BLOCK 979.  MARKERS: 4624 4625 4626
423 (0.526)	|0.236	0.078	0.089	0.101	0.007|
243 (0.238)	|0.049	0.119	0.035	0.027	0.005|
241 (0.196)	|0.058	0.062	0.046	0.028	0.000|
223 (0.039)	|0.011	0.016	0.000	0.012	0.000|
Multiallelic Dprime: 0.259
BLOCK 980.  MARKERS: 4630 4631 4632 4633 4634 4635 4636 4637 4638
222242313 (0.353)	|0.051	0.278	0.003	0.021|
322244331 (0.277)	|0.262	0.013	0.004	0.000|
333244113 (0.169)	|0.086	0.017	0.067	0.000|
322424113 (0.168)	|0.130	0.020	0.016	0.000|
322244333 (0.013)	|0.008	0.004	0.000	0.000|
Multiallelic Dprime: 0.675
BLOCK 981.  MARKERS: 4640 4641 4642 4643
3324 (0.540)	|0.437	0.086	0.012	0.002|
1142 (0.335)	|0.011	0.256	0.007	0.059|
3342 (0.098)	|0.006	0.000	0.077	0.000|
1342 (0.022)	|0.003	0.019	0.000	0.000|
Multiallelic Dprime: 0.793
BLOCK 982.  MARKERS: 4644 4645 4646 4647 4648 4649
241413 (0.461)	|0.430	0.026	0.002|
441431 (0.362)	|0.015	0.346	0.000|
423233 (0.098)	|0.002	0.095	0.000|
441433 (0.062)	|0.047	0.002	0.012|
Multiallelic Dprime: 0.891
BLOCK 983.  MARKERS: 4650 4651
31 (0.495)	|0.352	0.143|
13 (0.481)	|0.371	0.110|
33 (0.014)	|0.014	0.000|
Multiallelic Dprime: 0.129
BLOCK 984.  MARKERS: 4658 4659
43 (0.742)	|0.636	0.106|
21 (0.258)	|0.223	0.036|
Multiallelic Dprime: 0.017
BLOCK 985.  MARKERS: 4661 4662
42 (0.859)	|0.676	0.181|
23 (0.141)	|0.084	0.057|
Multiallelic Dprime: 0.218
BLOCK 986.  MARKERS: 4663 4664
42 (0.760)	|0.456	0.154	0.150|
24 (0.238)	|0.137	0.050	0.050|
Multiallelic Dprime: 0.023
BLOCK 987.  MARKERS: 4670 4671
21 (0.595)	|0.395	0.073	0.122|
31 (0.204)	|0.013	0.159	0.032|
23 (0.201)	|0.197	0.001	0.003|
Multiallelic Dprime: 0.503
BLOCK 988.  MARKERS: 4674 4675
23 (0.605)	|0.306	0.239	0.045	0.012|
31 (0.232)	|0.113	0.092	0.018	0.009|
33 (0.159)	|0.067	0.063	0.023	0.006|
Multiallelic Dprime: 0.046
BLOCK 989.  MARKERS: 4680 4681 4682 4683
3324 (0.488)	|0.363	0.122	0.000|
1142 (0.396)	|0.108	0.276	0.009|
1144 (0.086)	|0.048	0.038	0.000|
3124 (0.026)	|0.024	0.000	0.002|
Multiallelic Dprime: 0.437
BLOCK 990.  MARKERS: 4684 4685 4686
431 (0.544)	|0.264	0.140	0.132	0.009|
313 (0.440)	|0.203	0.117	0.116	0.003|
311 (0.011)	|0.008	0.000	0.003	0.000|
Multiallelic Dprime: 0.035
BLOCK 991.  MARKERS: 4690 4691 4692
412 (0.476)	|0.231	0.112	0.106	0.025|
332 (0.257)	|0.147	0.082	0.025	0.003|
334 (0.253)	|0.118	0.057	0.052	0.021|
312 (0.012)	|0.011	0.000	0.000	0.000|
Multiallelic Dprime: 0.123
BLOCK 992.  MARKERS: 4693 4694 4695 4696 4697 4698
321143 (0.507)	|0.230	0.174	0.102|
343322 (0.253)	|0.095	0.105	0.051|
121143 (0.183)	|0.080	0.082	0.022|
323322 (0.050)	|0.008	0.030	0.013|
Multiallelic Dprime: 0.109
BLOCK 993.  MARKERS: 4705 4706
34 (0.415)	|0.230	0.113	0.034	0.029|
14 (0.394)	|0.314	0.023	0.037	0.011|
32 (0.189)	|0.149	0.019	0.015	0.002|
Multiallelic Dprime: 0.363
BLOCK 994.  MARKERS: 4710 4711 4712 4713 4714 4715
443444 (0.696)	|0.683	0.002	0.009|
131322 (0.154)	|0.155	0.000	0.000|
141344 (0.089)	|0.003	0.074	0.001|
143344 (0.042)	|0.001	0.032	0.009|
Multiallelic Dprime: 0.903
BLOCK 995.  MARKERS: 4717 4718 4719
422 (0.856)	|0.497	0.202	0.106	0.036|
244 (0.109)	|0.037	0.000	0.069	0.003|
424 (0.023)	|0.011	0.002	0.006	0.004|
Multiallelic Dprime: 0.488
BLOCK 996.  MARKERS: 4720 4721 4722 4723 4724
24324 (0.545)	|0.442	0.009	0.091	0.002|
24333 (0.205)	|0.015	0.086	0.008	0.098|
33133 (0.184)	|0.024	0.106	0.046	0.004|
24323 (0.046)	|0.008	0.007	0.004	0.027|
Multiallelic Dprime: 0.691
BLOCK 997.  MARKERS: 4725 4726 4727
223 (0.503)	|0.489	0.006	0.002	0.005|
431 (0.207)	|0.013	0.096	0.000	0.094|
221 (0.154)	|0.058	0.049	0.043	0.001|
421 (0.130)	|0.002	0.057	0.068	0.000|
Multiallelic Dprime: 0.796
BLOCK 998.  MARKERS: 4728 4729 4730 4731
3133 (0.561)	|0.351	0.105	0.106|
3311 (0.213)	|0.084	0.050	0.078|
1133 (0.112)	|0.078	0.027	0.007|
3313 (0.102)	|0.036	0.054	0.013|
Multiallelic Dprime: 0.211
BLOCK 999.  MARKERS: 4734 4735
13 (0.553)	|0.459	0.092	0.002|
33 (0.241)	|0.238	0.002	0.001|
31 (0.206)	|0.000	0.109	0.096|
Multiallelic Dprime: 0.653
BLOCK 1000.  MARKERS: 4736 4737
31 (0.697)	|0.250	0.213	0.127	0.106|
24 (0.201)	|0.047	0.093	0.038	0.022|
21 (0.101)	|0.047	0.026	0.008	0.020|
Multiallelic Dprime: 0.133
BLOCK 1001.  MARKERS: 4738 4739 4740 4741
2213 (0.343)	|0.327	0.000	0.003	0.000	0.000|
4233 (0.331)	|0.000	0.251	0.005	0.044	0.005|
4431 (0.174)	|0.000	0.002	0.000	0.071	0.095|
4433 (0.149)	|0.002	0.002	0.125	0.000	0.002|
Multiallelic Dprime: 0.925
BLOCK 1002.  MARKERS: 4742 4743 4744 4745 4746 4747 4748 4749 4750 4751 4752 4753
223111222423 (0.329)	|0.146	0.136	0.047|
343323444221 (0.256)	|0.143	0.091	0.022|
341111444223 (0.134)	|0.062	0.057	0.014|
343321444443 (0.116)	|0.075	0.023	0.018|
343111222423 (0.101)	|0.053	0.035	0.013|
Multiallelic Dprime: 0.122
BLOCK 1003.  MARKERS: 4755 4756
24 (0.518)	|0.119	0.243	0.152|
22 (0.358)	|0.294	0.039	0.024|
44 (0.122)	|0.060	0.008	0.053|
Multiallelic Dprime: 0.540
BLOCK 1004.  MARKERS: 4758 4759
11 (0.477)	|0.427	0.050|
12 (0.290)	|0.212	0.076|
32 (0.229)	|0.226	0.003|
Multiallelic Dprime: 0.428
BLOCK 1005.  MARKERS: 4762 4763 4764
142 (0.870)	|0.325	0.238	0.173	0.134|
321 (0.129)	|0.108	0.010	0.008	0.003|
Multiallelic Dprime: 0.720
BLOCK 1006.  MARKERS: 4766 4767 4768
141 (0.432)	|0.320	0.113	0.000	0.000|
341 (0.249)	|0.162	0.085	0.000	0.000|
321 (0.180)	|0.029	0.000	0.153	0.000|
343 (0.137)	|0.002	0.000	0.000	0.134|
Multiallelic Dprime: 0.657
BLOCK 1007.  MARKERS: 4769 4770 4771
124 (0.511)	|0.365	0.109	0.038|
144 (0.199)	|0.012	0.184	0.002|
324 (0.152)	|0.152	0.000	0.000|
321 (0.136)	|0.028	0.001	0.107|
Multiallelic Dprime: 0.613
BLOCK 1008.  MARKERS: 4772 4773
42 (0.556)	|0.204	0.146	0.173	0.008	0.010	0.004|
24 (0.297)	|0.074	0.136	0.067	0.012	0.003	0.003|
22 (0.147)	|0.068	0.053	0.015	0.000	0.000	0.005|
Multiallelic Dprime: 0.209
BLOCK 1009.  MARKERS: 4776 4777 4778 4779 4780
34422 (0.344)	|0.311	0.031|
12221 (0.336)	|0.208	0.126|
14241 (0.255)	|0.251	0.005|
32221 (0.020)	|0.008	0.014|
12241 (0.012)	|0.002	0.009|
34421 (0.011)	|0.011	0.000|
Multiallelic Dprime: 0.632
BLOCK 1010.  MARKERS: 4782 4783
24 (0.811)	|0.433	0.221	0.146|
42 (0.185)	|0.083	0.072	0.028|
Multiallelic Dprime: 0.137
BLOCK 1011.  MARKERS: 4784 4785 4786
224 (0.517)	|0.216	0.252	0.015	0.035|
122 (0.296)	|0.063	0.024	0.085	0.124|
132 (0.174)	|0.050	0.018	0.097	0.009|
Multiallelic Dprime: 0.525
BLOCK 1012.  MARKERS: 4788 4789 4790 4791
1322 (0.338)	|0.152	0.000	0.183	0.001|
1122 (0.297)	|0.296	0.000	0.000	0.000|
4311 (0.197)	|0.000	0.196	0.000	0.000|
4322 (0.167)	|0.000	0.000	0.000	0.168|
Multiallelic Dprime: 0.848
BLOCK 1013.  MARKERS: 4793 4794 4795 4796 4797 4798 4799
2222124 (0.447)	|0.293	0.136	0.018|
4232344 (0.198)	|0.115	0.012	0.071|
2422122 (0.183)	|0.167	0.012	0.004|
4234344 (0.168)	|0.105	0.014	0.048|
Multiallelic Dprime: 0.332
BLOCK 1014.  MARKERS: 4800 4801
12 (0.681)	|0.407	0.157	0.060	0.044	0.007|
34 (0.176)	|0.100	0.034	0.015	0.015	0.009|
14 (0.140)	|0.054	0.051	0.020	0.008	0.005|
Multiallelic Dprime: 0.121
BLOCK 1015.  MARKERS: 4804 4805 4806 4807 4808
34213 (0.562)	|0.558	0.003	0.000|
34413 (0.245)	|0.004	0.242	0.000|
12421 (0.095)	|0.000	0.000	0.094|
32411 (0.068)	|0.068	0.000	0.000|
12411 (0.021)	|0.014	0.000	0.008|
Multiallelic Dprime: 0.973
BLOCK 1016.  MARKERS: 4809 4810 4811
324 (0.644)	|0.426	0.218|
343 (0.250)	|0.243	0.004|
143 (0.105)	|0.104	0.000|
Multiallelic Dprime: 0.945
BLOCK 1017.  MARKERS: 4814 4815 4816
213 (0.776)	|0.386	0.201	0.188|
431 (0.221)	|0.117	0.062	0.043|
Multiallelic Dprime: 0.067
BLOCK 1018.  MARKERS: 4817 4818
11 (0.503)	|0.167	0.328	0.008|
31 (0.267)	|0.253	0.009	0.005|
13 (0.230)	|0.011	0.042	0.176|
Multiallelic Dprime: 0.693
BLOCK 1019.  MARKERS: 4819 4820
12 (0.435)	|0.000	0.170	0.261|
14 (0.378)	|0.378	0.000	0.001|
42 (0.186)	|0.007	0.180	0.001|
Multiallelic Dprime: 0.847
BLOCK 1020.  MARKERS: 4821 4822
43 (0.387)	|0.283	0.092	0.012|
21 (0.350)	|0.204	0.039	0.106|
23 (0.263)	|0.007	0.257	0.000|
Multiallelic Dprime: 0.597
BLOCK 1021.  MARKERS: 4824 4825
23 (0.494)	|0.373	0.000	0.121	0.000|
21 (0.388)	|0.122	0.259	0.000	0.003|
11 (0.118)	|0.005	0.000	0.000	0.113|
Multiallelic Dprime: 0.747
BLOCK 1022.  MARKERS: 4826 4827 4828
232 (0.499)	|0.030	0.339	0.114	0.008|
112 (0.259)	|0.246	0.003	0.001	0.010|
212 (0.121)	|0.116	0.000	0.003	0.002|
234 (0.117)	|0.041	0.002	0.000	0.074|
Multiallelic Dprime: 0.872
BLOCK 1023.  MARKERS: 4829 4830 4831
212 (0.436)	|0.332	0.104|
432 (0.344)	|0.272	0.072|
214 (0.117)	|0.090	0.027|
232 (0.094)	|0.078	0.016|
Multiallelic Dprime: 0.070
BLOCK 1024.  MARKERS: 4835 4836
31 (0.778)	|0.711	0.067	0.000|
14 (0.218)	|0.007	0.074	0.137|
Multiallelic Dprime: 0.880
BLOCK 1025.  MARKERS: 4837 4838
12 (0.719)	|0.582	0.036	0.102|
32 (0.144)	|0.062	0.082	0.000|
34 (0.137)	|0.029	0.106	0.002|
Multiallelic Dprime: 0.608
BLOCK 1026.  MARKERS: 4841 4842
14 (0.672)	|0.370	0.225	0.076|
12 (0.224)	|0.201	0.012	0.011|
32 (0.104)	|0.008	0.010	0.087|
Multiallelic Dprime: 0.466
BLOCK 1027.  MARKERS: 4843 4844
42 (0.579)	|0.288	0.000	0.164	0.121|
22 (0.247)	|0.000	0.239	0.000	0.000|
41 (0.174)	|0.143	0.000	0.003	0.027|
Multiallelic Dprime: 0.703
BLOCK 1028.  MARKERS: 4845 4846 4847 4848
1312 (0.430)	|0.402	0.026	0.003|
3223 (0.238)	|0.017	0.222	0.000|
1223 (0.168)	|0.018	0.150	0.000|
1323 (0.147)	|0.047	0.038	0.064|
Multiallelic Dprime: 0.793
BLOCK 1029.  MARKERS: 4850 4851
33 (0.490)	|0.240	0.166	0.081|
11 (0.439)	|0.195	0.159	0.085|
31 (0.070)	|0.028	0.025	0.016|
Multiallelic Dprime: 0.047
BLOCK 1030.  MARKERS: 4855 4856
23 (0.464)	|0.366	0.056	0.039|
24 (0.349)	|0.088	0.243	0.016|
44 (0.182)	|0.000	0.000	0.184|
Multiallelic Dprime: 0.692
BLOCK 1031.  MARKERS: 4857 4858 4859 4860
1441 (0.458)	|0.437	0.021|
1223 (0.299)	|0.079	0.214|
3441 (0.239)	|0.007	0.229|
Multiallelic Dprime: 0.790
BLOCK 1032.  MARKERS: 4862 4863
23 (0.527)	|0.265	0.180	0.038	0.010	0.011	0.003|
41 (0.464)	|0.208	0.119	0.046	0.062	0.010	0.008|
Multiallelic Dprime: 0.157
BLOCK 1033.  MARKERS: 4865 4866 4867 4868 4869 4870 4871 4872 4873 4874
2323134411 (0.477)	|0.261	0.131	0.060	0.023|
3441311343 (0.301)	|0.200	0.056	0.031	0.014|
3323134411 (0.086)	|0.047	0.022	0.013	0.005|
3323331341 (0.073)	|0.051	0.013	0.006	0.001|
3441311341 (0.021)	|0.019	0.000	0.001	0.001|
3321311343 (0.011)	|0.006	0.003	0.001	0.000|
Multiallelic Dprime: 0.157
BLOCK 1034.  MARKERS: 4878 4879 4880 4881
3243 (0.607)	|0.476	0.116	0.003|
1243 (0.226)	|0.108	0.102	0.000|
3422 (0.120)	|0.054	0.059	0.000|
3443 (0.046)	|0.022	0.002	0.020|
Multiallelic Dprime: 0.345
BLOCK 1035.  MARKERS: 4883 4884 4885 4886 4887 4888 4889 4890 4891
132134244 (0.664)	|0.651	0.003	0.001	0.004|
213313123 (0.279)	|0.016	0.118	0.125	0.000|
132314124 (0.023)	|0.001	0.000	0.000	0.021|
Multiallelic Dprime: 0.949
BLOCK 1036.  MARKERS: 4892 4893 4894 4895 4896 4897 4898 4899 4900 4901
1343141311 (0.686)	|0.561	0.007	0.005	0.090	0.015	0.000|
3423113113 (0.131)	|0.004	0.100	0.000	0.011	0.000	0.012|
3422213133 (0.129)	|0.016	0.001	0.111	0.000	0.000	0.000|
1343143313 (0.024)	|0.000	0.024	0.000	0.000	0.000	0.000|
Multiallelic Dprime: 0.871
BLOCK 1037.  MARKERS: 4903 4904 4905 4906 4907 4908 4909 4910 4911
311441142 (0.592)	|0.578	0.006	0.000	0.004|
121242242 (0.134)	|0.006	0.008	0.120	0.000|
313422244 (0.128)	|0.001	0.126	0.002	0.000|
311442222 (0.100)	|0.003	0.097	0.000	0.000|
311442142 (0.015)	|0.014	0.000	0.000	0.000|
311441144 (0.013)	|0.000	0.003	0.000	0.009|
Multiallelic Dprime: 0.946
BLOCK 1038.  MARKERS: 4913 4914 4915
132 (0.612)	|0.494	0.099	0.019|
332 (0.245)	|0.020	0.123	0.102|
313 (0.126)	|0.036	0.091	0.000|
312 (0.014)	|0.012	0.001	0.000|
Multiallelic Dprime: 0.635
BLOCK 1039.  MARKERS: 4916 4917
21 (0.566)	|0.469	0.087	0.001|
23 (0.314)	|0.006	0.266	0.042|
43 (0.120)	|0.036	0.005	0.078|
Multiallelic Dprime: 0.741
BLOCK 1040.  MARKERS: 4918 4919 4920 4921 4922
13324 (0.510)	|0.268	0.183	0.058|
33323 (0.358)	|0.175	0.135	0.049|
11144 (0.121)	|0.049	0.070	0.002|
Multiallelic Dprime: 0.088
BLOCK 1041.  MARKERS: 4923 4924
41 (0.495)	|0.459	0.019	0.019|
23 (0.391)	|0.006	0.375	0.009|
21 (0.113)	|0.028	0.004	0.080|
Multiallelic Dprime: 0.866
BLOCK 1042.  MARKERS: 4925 4926 4927 4928
3442 (0.494)	|0.455	0.039|
3224 (0.397)	|0.118	0.279|
1442 (0.107)	|0.077	0.030|
Multiallelic Dprime: 0.670
BLOCK 1043.  MARKERS: 4929 4930
31 (0.651)	|0.501	0.034	0.102	0.002|
14 (0.349)	|0.137	0.176	0.012	0.021|
Multiallelic Dprime: 0.515
BLOCK 1044.  MARKERS: 4931 4932 4933 4934 4935 4936 4937 4938
22413333 (0.638)	|0.631	0.008	0.000|
22313113 (0.209)	|0.030	0.178	0.000|
13441111 (0.114)	|0.000	0.112	0.000|
22313333 (0.022)	|0.003	0.000	0.019|
Multiallelic Dprime: 0.927
BLOCK 1045.  MARKERS: 4939 4940
22 (0.666)	|0.629	0.002	0.035|
43 (0.311)	|0.024	0.167	0.120|
42 (0.019)	|0.019	0.000	0.000|
Multiallelic Dprime: 0.847
BLOCK 1046.  MARKERS: 4941 4942
11 (0.670)	|0.660	0.000	0.001	0.001|
31 (0.171)	|0.000	0.170	0.000	0.000|
12 (0.159)	|0.000	0.000	0.124	0.035|
Multiallelic Dprime: 0.997
BLOCK 1047.  MARKERS: 4943 4944 4945 4946 4947 4948
421333 (0.661)	|0.157	0.255	0.019	0.113	0.079	0.017	0.008|
343412 (0.170)	|0.036	0.017	0.107	0.004	0.000	0.000	0.000|
423413 (0.125)	|0.101	0.007	0.000	0.000	0.005	0.000	0.004|
423333 (0.036)	|0.029	0.004	0.000	0.002	0.000	0.000	0.000|
Multiallelic Dprime: 0.636
BLOCK 1048.  MARKERS: 4949 4950 4951 4952 4953 4954 4955 4956 4957 4958
1213323234 (0.327)	|0.124	0.118	0.085|
1231141142 (0.283)	|0.069	0.102	0.113|
4231143142 (0.128)	|0.049	0.046	0.034|
1413323234 (0.120)	|0.043	0.049	0.028|
1231143142 (0.083)	|0.040	0.023	0.018|
4231343142 (0.016)	|0.009	0.000	0.007|
1231341142 (0.016)	|0.013	0.000	0.001|
Multiallelic Dprime: 0.123
BLOCK 1049.  MARKERS: 4962 4963
22 (0.361)	|0.275	0.083	0.003|
24 (0.344)	|0.192	0.048	0.104|
42 (0.295)	|0.291	0.003	0.000|
Multiallelic Dprime: 0.486
BLOCK 1050.  MARKERS: 4966 4967
44 (0.758)	|0.614	0.136	0.001|
24 (0.134)	|0.006	0.087	0.040|
22 (0.107)	|0.001	0.000	0.106|
Multiallelic Dprime: 0.799
BLOCK 1051.  MARKERS: 4968 4969
23 (0.622)	|0.548	0.016	0.057|
41 (0.222)	|0.130	0.088	0.002|
21 (0.149)	|0.119	0.005	0.026|
Multiallelic Dprime: 0.369
BLOCK 1052.  MARKERS: 4970 4971
32 (0.797)	|0.412	0.280	0.106|
24 (0.109)	|0.012	0.024	0.073|
34 (0.093)	|0.039	0.017	0.038|
Multiallelic Dprime: 0.421
BLOCK 1053.  MARKERS: 4972 4973
23 (0.465)	|0.345	0.029	0.015	0.074|
41 (0.321)	|0.153	0.092	0.063	0.012|
43 (0.214)	|0.131	0.043	0.034	0.006|
Multiallelic Dprime: 0.324
BLOCK 1054.  MARKERS: 4975 4976 4977 4978
4241 (0.626)	|0.493	0.129	0.005|
4221 (0.166)	|0.079	0.087	0.000|
1443 (0.116)	|0.079	0.035	0.002|
4243 (0.091)	|0.065	0.015	0.011|
Multiallelic Dprime: 0.231
BLOCK 1055.  MARKERS: 4980 4981 4982
432 (0.717)	|0.329	0.387|
241 (0.266)	|0.202	0.064|
231 (0.018)	|0.006	0.012|
Multiallelic Dprime: 0.435
BLOCK 1056.  MARKERS: 4983 4984 4985
111 (0.537)	|0.113	0.395	0.028|
342 (0.463)	|0.411	0.042	0.010|
Multiallelic Dprime: 0.764
BLOCK 1057.  MARKERS: 4986 4987
11 (0.525)	|0.387	0.097	0.038	0.000|
24 (0.437)	|0.057	0.329	0.027	0.022|
14 (0.038)	|0.024	0.004	0.000	0.008|
Multiallelic Dprime: 0.596
BLOCK 1058.  MARKERS: 4988 4989 4990 4991 4992
22113 (0.468)	|0.432	0.031	0.005|
34331 (0.428)	|0.114	0.312	0.002|
32333 (0.065)	|0.014	0.000	0.050|
22333 (0.031)	|0.002	0.002	0.027|
Multiallelic Dprime: 0.755
BLOCK 1059.  MARKERS: 4993 4994
32 (0.566)	|0.552	0.013	0.001|
14 (0.347)	|0.009	0.322	0.006|
34 (0.087)	|0.000	0.058	0.030|
Multiallelic Dprime: 0.929
BLOCK 1060.  MARKERS: 4995 4996 4997
222 (0.560)	|0.492	0.064|
444 (0.393)	|0.324	0.064|
442 (0.037)	|0.034	0.003|
Multiallelic Dprime: 0.159
BLOCK 1061.  MARKERS: 5003 5004
42 (0.858)	|0.423	0.322	0.112|
24 (0.133)	|0.047	0.069	0.017|
Multiallelic Dprime: 0.206
BLOCK 1062.  MARKERS: 5005 5006
23 (0.476)	|0.366	0.061	0.049|
43 (0.395)	|0.288	0.052	0.055|
22 (0.129)	|0.102	0.010	0.017|
Multiallelic Dprime: 0.079
BLOCK 1063.  MARKERS: 5010 5011 5012
244 (0.755)	|0.609	0.146|
424 (0.123)	|0.093	0.028|
242 (0.122)	|0.108	0.014|
Multiallelic Dprime: 0.116
BLOCK 1064.  MARKERS: 5013 5014
21 (0.808)	|0.698	0.096	0.010|
43 (0.188)	|0.110	0.072	0.005|
Multiallelic Dprime: 0.287
BLOCK 1065.  MARKERS: 5016 5017
23 (0.809)	|0.330	0.277	0.118	0.081|
41 (0.170)	|0.166	0.002	0.002	0.000|
43 (0.015)	|0.007	0.008	0.000	0.000|
Multiallelic Dprime: 0.872
BLOCK 1066.  MARKERS: 5018 5019 5020
232 (0.507)	|0.315	0.186|
214 (0.288)	|0.288	0.000|
432 (0.120)	|0.033	0.087|
212 (0.081)	|0.080	0.000|
Multiallelic Dprime: 0.628
BLOCK 1067.  MARKERS: 5021 5022
21 (0.719)	|0.356	0.264	0.100|
44 (0.273)	|0.039	0.120	0.115|
Multiallelic Dprime: 0.366
BLOCK 1068.  MARKERS: 5023 5024
13 (0.398)	|0.351	0.029	0.016|
31 (0.383)	|0.294	0.071	0.015|
33 (0.219)	|0.148	0.066	0.004|
Multiallelic Dprime: 0.249
BLOCK 1069.  MARKERS: 5026 5027 5028
233 (0.792)	|0.438	0.334	0.009|
411 (0.166)	|0.111	0.054	0.000|
213 (0.036)	|0.010	0.023	0.001|
Multiallelic Dprime: 0.122
BLOCK 1070.  MARKERS: 5029 5030 5031 5032 5033 5034
332424 (0.561)	|0.449	0.086	0.012|
111141 (0.415)	|0.110	0.281	0.006|
332441 (0.011)	|0.001	0.010	0.000|
Multiallelic Dprime: 0.561
BLOCK 1071.  MARKERS: 5036 5037 5038 5039
1121 (0.566)	|0.479	0.052	0.031|
4342 (0.386)	|0.317	0.059	0.009|
4122 (0.018)	|0.012	0.002	0.003|
Multiallelic Dprime: 0.110
BLOCK 1072.  MARKERS: 5041 5042
42 (0.837)	|0.590	0.203	0.045|
21 (0.115)	|0.040	0.007	0.068|
41 (0.044)	|0.021	0.000	0.022|
Multiallelic Dprime: 0.519
BLOCK 1073.  MARKERS: 5043 5044
14 (0.655)	|0.353	0.124	0.143	0.025|
12 (0.209)	|0.122	0.052	0.024	0.009|
42 (0.136)	|0.093	0.032	0.007	0.004|
Multiallelic Dprime: 0.174
BLOCK 1074.  MARKERS: 5047 5048 5049 5050 5051 5052
134331 (0.565)	|0.565	0.000|
412421 (0.208)	|0.000	0.208|
134333 (0.175)	|0.175	0.000|
132421 (0.038)	|0.000	0.038|
Multiallelic Dprime: 1.000
BLOCK 1075.  MARKERS: 5053 5054
33 (0.750)	|0.461	0.184	0.092	0.008|
11 (0.248)	|0.012	0.198	0.004	0.034|
Multiallelic Dprime: 0.798
BLOCK 1076.  MARKERS: 5055 5056 5057 5058
3231 (0.473)	|0.011	0.257	0.098	0.097	0.009|
2211 (0.382)	|0.343	0.015	0.000	0.016	0.001|
2413 (0.098)	|0.007	0.000	0.081	0.007	0.000|
3211 (0.042)	|0.013	0.000	0.000	0.018	0.000|
Multiallelic Dprime: 0.772
BLOCK 1077.  MARKERS: 5059 5060 5061 5062 5063 5064 5065
2214323 (0.375)	|0.256	0.065	0.055|
1111323 (0.274)	|0.153	0.108	0.015|
1121233 (0.181)	|0.122	0.027	0.033|
1111321 (0.139)	|0.116	0.011	0.012|
1114323 (0.010)	|0.006	0.002	0.001|
Multiallelic Dprime: 0.195
BLOCK 1078.  MARKERS: 5067 5068
13 (0.661)	|0.269	0.392|
33 (0.221)	|0.162	0.060|
11 (0.118)	|0.103	0.015|
Multiallelic Dprime: 0.525
BLOCK 1079.  MARKERS: 5071 5072
22 (0.533)	|0.219	0.182	0.097	0.017	0.001	0.014|
34 (0.467)	|0.138	0.146	0.075	0.087	0.017	0.003|
Multiallelic Dprime: 0.189
BLOCK 1080.  MARKERS: 5075 5076 5077 5078 5079 5080
342142 (0.357)	|0.297	0.023	0.023	0.012|
241342 (0.328)	|0.131	0.105	0.007	0.085|
221323 (0.172)	|0.070	0.015	0.085	0.002|
241322 (0.105)	|0.092	0.004	0.005	0.004|
342342 (0.018)	|0.000	0.002	0.015	0.000|
242142 (0.017)	|0.016	0.000	0.001	0.000|
Multiallelic Dprime: 0.544
BLOCK 1081.  MARKERS: 5081 5082 5083 5084 5085
34321 (0.608)	|0.501	0.099	0.007|
22423 (0.148)	|0.000	0.148	0.000|
22331 (0.139)	|0.015	0.000	0.124|
22321 (0.103)	|0.102	0.000	0.002|
Multiallelic Dprime: 0.699
BLOCK 1082.  MARKERS: 5086 5087
44 (0.615)	|0.496	0.015	0.103|
24 (0.248)	|0.099	0.144	0.005|
43 (0.137)	|0.138	0.000	0.000|
Multiallelic Dprime: 0.544
BLOCK 1083.  MARKERS: 5088 5089
23 (0.733)	|0.192	0.289	0.252|
41 (0.159)	|0.137	0.006	0.016|
21 (0.108)	|0.012	0.037	0.059|
Multiallelic Dprime: 0.406
BLOCK 1084.  MARKERS: 5090 5091 5092
142 (0.343)	|0.290	0.041	0.012|
442 (0.331)	|0.048	0.204	0.079|
121 (0.327)	|0.106	0.131	0.091|
Multiallelic Dprime: 0.462
BLOCK 1085.  MARKERS: 5093 5094
13 (0.443)	|0.202	0.173	0.066|
33 (0.376)	|0.197	0.172	0.007|
31 (0.181)	|0.121	0.055	0.003|
Multiallelic Dprime: 0.153
BLOCK 1086.  MARKERS: 5096 5097
24 (0.519)	|0.221	0.085	0.212|
43 (0.400)	|0.171	0.230	0.000|
23 (0.077)	|0.002	0.073	0.002|
Multiallelic Dprime: 0.460
BLOCK 1087.  MARKERS: 5098 5099
33 (0.394)	|0.248	0.030	0.012	0.086	0.001	0.010	0.005	0.000|
13 (0.390)	|0.092	0.064	0.151	0.011	0.035	0.005	0.005	0.010|
14 (0.215)	|0.006	0.178	0.019	0.006	0.000	0.000	0.000	0.000|
Multiallelic Dprime: 0.626
BLOCK 1088.  MARKERS: 5100 5101 5102 5103 5104 5105 5106 5107 5108 5109 5110
34123241142 (0.345)	|0.000	0.341	0.000	0.000	0.000|
32324223334 (0.272)	|0.249	0.000	0.003	0.020	0.000|
12343143334 (0.182)	|0.010	0.003	0.167	0.000	0.000|
32323243334 (0.103)	|0.058	0.000	0.000	0.046	0.000|
32324243334 (0.037)	|0.037	0.000	0.000	0.000	0.000|
34123241334 (0.015)	|0.012	0.000	0.003	0.000	0.000|
34123223334 (0.010)	|0.010	0.000	0.000	0.000	0.000|
32324243342 (0.010)	|0.000	0.000	0.000	0.000	0.010|
Multiallelic Dprime: 0.913
BLOCK 1089.  MARKERS: 5111 5112 5113 5114 5115
43311 (0.384)	|0.281	0.099|
12332 (0.355)	|0.306	0.051|
43112 (0.177)	|0.151	0.026|
43312 (0.066)	|0.046	0.020|
13332 (0.010)	|0.009	0.001|
Multiallelic Dprime: 0.238
BLOCK 1090.  MARKERS: 5118 5119
12 (0.795)	|0.195	0.360	0.218	0.021|
44 (0.200)	|0.184	0.009	0.007	0.000|
Multiallelic Dprime: 0.869
BLOCK 1091.  MARKERS: 5121 5122 5123
324 (0.379)	|0.360	0.012	0.003	0.004	0.002|
342 (0.370)	|0.034	0.204	0.028	0.092	0.012|
442 (0.228)	|0.002	0.143	0.075	0.000	0.008|
322 (0.021)	|0.000	0.021	0.000	0.000	0.000|
Multiallelic Dprime: 0.726
BLOCK 1092.  MARKERS: 5124 5125 5126 5127
3322 (0.396)	|0.209	0.157	0.029|
4141 (0.380)	|0.274	0.091	0.016|
3122 (0.105)	|0.018	0.000	0.087|
4122 (0.096)	|0.086	0.009	0.001|
4121 (0.022)	|0.004	0.018	0.000|
Multiallelic Dprime: 0.371
BLOCK 1093.  MARKERS: 5129 5130 5131
421 (0.591)	|0.237	0.293	0.061|
222 (0.275)	|0.179	0.032	0.064|
242 (0.133)	|0.081	0.001	0.050|
Multiallelic Dprime: 0.440
BLOCK 1094.  MARKERS: 5133 5134
24 (0.497)	|0.287	0.169	0.035|
34 (0.329)	|0.150	0.122	0.052|
22 (0.174)	|0.109	0.042	0.022|
Multiallelic Dprime: 0.122
BLOCK 1095.  MARKERS: 5136 5137 5138 5139
3441 (0.546)	|0.210	0.240	0.095|
1441 (0.333)	|0.183	0.104	0.046|
1213 (0.109)	|0.043	0.041	0.024|
Multiallelic Dprime: 0.143
BLOCK 1096.  MARKERS: 5143 5144 5145
232 (0.445)	|0.070	0.221	0.154|
434 (0.385)	|0.381	0.003	0.000|
212 (0.168)	|0.165	0.000	0.000|
Multiallelic Dprime: 0.984
BLOCK 1097.  MARKERS: 5147 5148
32 (0.616)	|0.267	0.082	0.201	0.000	0.062	0.000	0.002|
44 (0.228)	|0.000	0.000	0.000	0.168	0.000	0.056	0.001|
42 (0.154)	|0.004	0.131	0.000	0.000	0.000	0.000	0.012|
Multiallelic Dprime: 0.899
BLOCK 1098.  MARKERS: 5149 5150 5151 5152 5153 5154 5155
3134244 (0.270)	|0.013	0.257	0.002|
3132414 (0.213)	|0.202	0.006	0.005|
3134242 (0.203)	|0.001	0.000	0.194|
2312414 (0.168)	|0.165	0.002	0.002|
3134214 (0.062)	|0.057	0.004	0.000|
2112414 (0.056)	|0.042	0.014	0.000|
3132444 (0.016)	|0.003	0.013	0.000|
Multiallelic Dprime: 0.905
BLOCK 1099.  MARKERS: 5156 5157 5158
231 (0.483)	|0.068	0.223	0.167	0.006	0.000	0.010|
331 (0.295)	|0.218	0.021	0.009	0.005	0.036	0.001|
313 (0.212)	|0.006	0.036	0.012	0.148	0.000	0.006|
Multiallelic Dprime: 0.708
BLOCK 1100.  MARKERS: 5159 5160 5161 5162 5163 5164
223414 (0.293)	|0.265	0.000	0.026	0.000	0.000|
341414 (0.283)	|0.001	0.190	0.000	0.071	0.021|
341332 (0.189)	|0.000	0.000	0.189	0.000	0.000|
241414 (0.164)	|0.015	0.038	0.000	0.112	0.000|
221414 (0.037)	|0.000	0.034	0.000	0.000	0.000|
341334 (0.019)	|0.000	0.000	0.016	0.000	0.000|
Multiallelic Dprime: 0.822
BLOCK 1101.  MARKERS: 5165 5166 5167 5168 5169 5170
341323 (0.291)	|0.282	0.006	0.001|
423443 (0.264)	|0.184	0.078	0.003|
343323 (0.241)	|0.065	0.173	0.003|
423441 (0.183)	|0.018	0.144	0.021|
423423 (0.021)	|0.002	0.019	0.000|
Multiallelic Dprime: 0.635
BLOCK 1102.  MARKERS: 5171 5172 5173 5174
1233 (0.553)	|0.092	0.438	0.020|
3421 (0.419)	|0.402	0.017	0.001|
3221 (0.029)	|0.024	0.005	0.000|
Multiallelic Dprime: 0.893
BLOCK 1103.  MARKERS: 5175 5176
24 (0.517)	|0.171	0.119	0.121	0.044	0.015	0.025	0.003|
32 (0.459)	|0.146	0.110	0.091	0.047	0.031	0.013	0.007|
22 (0.021)	|0.015	0.000	0.005	0.000	0.000	0.000	0.000|
Multiallelic Dprime: 0.086
BLOCK 1104.  MARKERS: 5178 5179 5180 5181 5182 5183 5184 5185 5186
331244444 (0.329)	|0.098	0.225	0.003	0.003|
114433124 (0.230)	|0.170	0.008	0.052	0.000|
111444444 (0.218)	|0.160	0.057	0.000	0.000|
114443442 (0.092)	|0.031	0.054	0.000	0.005|
111443444 (0.045)	|0.022	0.023	0.001	0.000|
114443444 (0.039)	|0.005	0.036	0.000	0.000|
114444444 (0.010)	|0.002	0.007	0.000	0.001|
Multiallelic Dprime: 0.503
BLOCK 1105.  MARKERS: 5188 5189 5190
211 (0.505)	|0.475	0.004	0.026|
333 (0.428)	|0.000	0.428	0.000|
311 (0.057)	|0.056	0.000	0.000|
233 (0.011)	|0.000	0.011	0.000|
Multiallelic Dprime: 0.961
BLOCK 1106.  MARKERS: 5191 5192
11 (0.531)	|0.414	0.071	0.046|
33 (0.443)	|0.157	0.251	0.032|
31 (0.026)	|0.000	0.026	0.000|
Multiallelic Dprime: 0.475
BLOCK 1107.  MARKERS: 5195 5196 5197
212 (0.572)	|0.476	0.004	0.001	0.090	0.000|
431 (0.349)	|0.003	0.198	0.111	0.000	0.027|
231 (0.078)	|0.000	0.075	0.002	0.000	0.000|
Multiallelic Dprime: 0.940
BLOCK 1108.  MARKERS: 5198 5199 5200 5201 5202
23132 (0.481)	|0.479	0.000	0.000|
41311 (0.277)	|0.000	0.253	0.025|
21131 (0.114)	|0.000	0.002	0.113|
23131 (0.091)	|0.000	0.091	0.001|
41331 (0.027)	|0.000	0.027	0.000|
Multiallelic Dprime: 0.957
BLOCK 1109.  MARKERS: 5203 5204 5205
423 (0.487)	|0.409	0.079	0.000|
431 (0.374)	|0.054	0.320	0.000|
231 (0.139)	|0.000	0.001	0.135|
Multiallelic Dprime: 0.778
BLOCK 1110.  MARKERS: 5206 5207
24 (0.463)	|0.357	0.058	0.009	0.035|
22 (0.399)	|0.084	0.040	0.194	0.077|
42 (0.136)	|0.006	0.126	0.000	0.002|
Multiallelic Dprime: 0.651
BLOCK 1111.  MARKERS: 5209 5210 5211 5212 5213
33124 (0.451)	|0.435	0.016|
31112 (0.224)	|0.097	0.128|
33122 (0.203)	|0.166	0.037|
21312 (0.114)	|0.108	0.007|
Multiallelic Dprime: 0.586
BLOCK 1112.  MARKERS: 5214 5215 5216 5217
1144 (0.810)	|0.514	0.268	0.028|
4432 (0.190)	|0.045	0.052	0.093|
Multiallelic Dprime: 0.455
BLOCK 1113.  MARKERS: 5218 5219
43 (0.560)	|0.366	0.000	0.000	0.193|
32 (0.320)	|0.000	0.216	0.091	0.000|
33 (0.120)	|0.006	0.000	0.115	0.000|
Multiallelic Dprime: 0.933
BLOCK 1114.  MARKERS: 5220 5221 5222 5223 5224
23334 (0.372)	|0.195	0.115	0.017	0.037	0.004|
43234 (0.216)	|0.075	0.029	0.083	0.014	0.008|
41224 (0.205)	|0.085	0.034	0.053	0.026	0.004|
23331 (0.194)	|0.154	0.015	0.006	0.018	0.000|
Multiallelic Dprime: 0.294
BLOCK 1115.  MARKERS: 5227 5228 5229 5230 5231 5232
322341 (0.516)	|0.392	0.003	0.118|
322324 (0.198)	|0.014	0.179	0.005|
141241 (0.160)	|0.158	0.001	0.000|
322321 (0.096)	|0.070	0.023	0.003|
322241 (0.016)	|0.015	0.000	0.000|
Multiallelic Dprime: 0.641
BLOCK 1116.  MARKERS: 5233 5234
13 (0.652)	|0.404	0.154	0.095|
33 (0.208)	|0.114	0.064	0.030|
31 (0.136)	|0.077	0.024	0.035|
Multiallelic Dprime: 0.075
BLOCK 1117.  MARKERS: 5235 5236
12 (0.598)	|0.435	0.011	0.128	0.021|
11 (0.242)	|0.240	0.000	0.001	0.003|
32 (0.160)	|0.003	0.155	0.000	0.000|
Multiallelic Dprime: 0.625
BLOCK 1118.  MARKERS: 5238 5239 5240 5241
3424 (0.676)	|0.201	0.141	0.138	0.118	0.018	0.029	0.015	0.008|
1442 (0.166)	|0.039	0.083	0.023	0.006	0.005	0.005	0.000	0.000|
3224 (0.129)	|0.035	0.020	0.022	0.022	0.022	0.000	0.000	0.005|
3422 (0.023)	|0.007	0.004	0.003	0.003	0.002	0.000	0.003	0.000|
Multiallelic Dprime: 0.230
BLOCK 1119.  MARKERS: 5246 5247 5248 5249 5250 5251 5252 5253 5254 5255 5256 5257
213422312342 (0.281)	|0.104	0.038	0.080	0.009	0.038	0.010|
233424112212 (0.249)	|0.231	0.003	0.010	0.000	0.001	0.000|
412242334242 (0.188)	|0.031	0.116	0.006	0.005	0.022	0.001|
213422312214 (0.153)	|0.117	0.003	0.006	0.021	0.002	0.000|
213424312212 (0.047)	|0.009	0.000	0.003	0.032	0.000	0.000|
213222312342 (0.033)	|0.005	0.002	0.026	0.000	0.000	0.000|
213422312242 (0.017)	|0.002	0.000	0.000	0.013	0.000	0.000|
213422334242 (0.013)	|0.000	0.013	0.000	0.000	0.000	0.000|
Multiallelic Dprime: 0.627
BLOCK 1120.  MARKERS: 5258 5259 5260 5261 5262 5263 5264 5265 5266
334424232 (0.506)	|0.443	0.001	0.003	0.047	0.000	0.000	0.009|
132224222 (0.180)	|0.003	0.143	0.028	0.000	0.002	0.000	0.000|
312442424 (0.135)	|0.038	0.000	0.080	0.007	0.000	0.000	0.004|
312424222 (0.079)	|0.000	0.002	0.000	0.000	0.043	0.032	0.000|
132424232 (0.065)	|0.045	0.000	0.000	0.016	0.000	0.000	0.000|
312424232 (0.013)	|0.012	0.000	0.000	0.001	0.000	0.000	0.000|
Multiallelic Dprime: 0.772
BLOCK 1121.  MARKERS: 5268 5269 5270 5271 5272 5273 5274 5275 5276 5277 5278 5279 5280 5281 5282 5283 5284 5285 5286
2411312212433111343 (0.548)	|0.281	0.155	0.111|
4242324434211431342 (0.149)	|0.034	0.066	0.050|
4242124434211112232 (0.115)	|0.045	0.045	0.024|
4242124434211111232 (0.078)	|0.025	0.028	0.024|
4242324434211111343 (0.048)	|0.027	0.004	0.017|
4242324434211111342 (0.032)	|0.026	0.002	0.004|
4242124434211431342 (0.015)	|0.011	0.000	0.003|
Multiallelic Dprime: 0.197
BLOCK 1122.  MARKERS: 5288 5289
33 (0.456)	|0.254	0.074	0.050	0.051	0.014|
12 (0.307)	|0.144	0.113	0.011	0.027	0.012|
13 (0.236)	|0.149	0.028	0.040	0.007	0.011|
Multiallelic Dprime: 0.186
BLOCK 1123.  MARKERS: 5291 5292 5293 5294 5295 5296 5297
2441343 (0.548)	|0.261	0.014	0.074	0.194|
1323121 (0.215)	|0.001	0.194	0.005	0.003|
2423121 (0.101)	|0.000	0.004	0.093	0.000|
2421321 (0.085)	|0.084	0.000	0.000	0.000|
1423121 (0.036)	|0.000	0.000	0.031	0.000|
Multiallelic Dprime: 0.770
BLOCK 1124.  MARKERS: 5298 5299 5300 5301 5302 5303 5304 5305 5306 5307 5308 5309
342441442134 (0.352)	|0.344	0.000	0.000|
121442124212 (0.213)	|0.036	0.171	0.000|
121422124234 (0.205)	|0.188	0.003	0.013|
342241442134 (0.199)	|0.177	0.019	0.000|
Multiallelic Dprime: 0.801
BLOCK 1125.  MARKERS: 5310 5311 5312 5313 5314 5315 5316 5317 5318 5319 5320 5321 5322 5323
41311243324231 (0.756)	|0.640	0.086	0.021	0.000|
23133421113444 (0.203)	|0.010	0.165	0.002	0.017|
23333421113444 (0.013)	|0.000	0.004	0.000	0.000|
Multiallelic Dprime: 0.887
BLOCK 1126.  MARKERS: 5324 5325 5326 5327 5328 5329 5330 5331 5332
433131232 (0.659)	|0.463	0.087	0.108|
221423414 (0.262)	|0.107	0.134	0.022|
231423414 (0.023)	|0.021	0.002	0.000|
221423412 (0.021)	|0.019	0.000	0.000|
Multiallelic Dprime: 0.358
BLOCK 1127.  MARKERS: 5333 5334
43 (0.634)	|0.331	0.163	0.018	0.091	0.025|
23 (0.229)	|0.009	0.032	0.183	0.003	0.000|
44 (0.137)	|0.074	0.018	0.002	0.039	0.003|
Multiallelic Dprime: 0.536
BLOCK 1128.  MARKERS: 5335 5336 5337 5338 5339 5340 5341 5342 5343
322232232 (0.415)	|0.282	0.097	0.019	0.014|
344233312 (0.211)	|0.030	0.135	0.026	0.021|
342413311 (0.203)	|0.190	0.005	0.004	0.003|
244233312 (0.133)	|0.021	0.100	0.006	0.005|
342233311 (0.027)	|0.016	0.011	0.000	0.001|
Multiallelic Dprime: 0.520
BLOCK 1129.  MARKERS: 5346 5347 5348 5349
2314 (0.539)	|0.360	0.170	0.009|
3222 (0.350)	|0.257	0.068	0.024|
3214 (0.055)	|0.014	0.000	0.041|
3224 (0.047)	|0.012	0.005	0.027|
Multiallelic Dprime: 0.258
BLOCK 1130.  MARKERS: 5350 5351 5352
114 (0.645)	|0.325	0.235	0.056	0.027|
242 (0.245)	|0.066	0.050	0.102	0.025|
142 (0.106)	|0.003	0.025	0.000	0.077|
Multiallelic Dprime: 0.455
BLOCK 1131.  MARKERS: 5354 5355 5356
112 (0.393)	|0.327	0.015	0.017	0.025	0.003	0.002|
412 (0.316)	|0.035	0.193	0.009	0.024	0.002	0.036|
432 (0.157)	|0.001	0.015	0.115	0.013	0.000	0.000|
434 (0.129)	|0.018	0.040	0.003	0.000	0.052	0.011|
Multiallelic Dprime: 0.694
BLOCK 1132.  MARKERS: 5357 5358 5359 5360 5361 5362 5363 5364
33133323 (0.383)	|0.382	0.000	0.000|
43133343 (0.266)	|0.078	0.178	0.010|
41321141 (0.145)	|0.079	0.005	0.060|
33133343 (0.062)	|0.006	0.005	0.053|
41323343 (0.058)	|0.002	0.004	0.052|
43133323 (0.051)	|0.026	0.024	0.001|
Multiallelic Dprime: 0.730
BLOCK 1133.  MARKERS: 5365 5366
33 (0.588)	|0.568	0.003	0.002	0.002	0.000|
11 (0.224)	|0.003	0.183	0.000	0.027	0.008|
31 (0.189)	|0.000	0.000	0.177	0.000	0.010|
Multiallelic Dprime: 0.980
BLOCK 1134.  MARKERS: 5367 5368 5369 5370 5371
12422 (0.569)	|0.532	0.009	0.029|
43344 (0.186)	|0.000	0.186	0.000|
13322 (0.179)	|0.030	0.088	0.061|
43342 (0.028)	|0.004	0.000	0.024|
43322 (0.017)	|0.006	0.012	0.000|
Multiallelic Dprime: 0.812
BLOCK 1135.  MARKERS: 5372 5373 5374
233 (0.580)	|0.444	0.136|
231 (0.303)	|0.248	0.056|
441 (0.117)	|0.077	0.039|
Multiallelic Dprime: 0.091
BLOCK 1136.  MARKERS: 5375 5376
21 (0.769)	|0.634	0.002	0.113	0.008	0.011|
43 (0.231)	|0.003	0.152	0.000	0.074	0.000|
Multiallelic Dprime: 0.973
BLOCK 1137.  MARKERS: 5377 5378 5379 5380
1134 (0.637)	|0.588	0.040	0.001	0.000|
3313 (0.158)	|0.000	0.086	0.049	0.000|
1313 (0.110)	|0.000	0.000	0.000	0.109|
1113 (0.082)	|0.000	0.000	0.071	0.007|
1133 (0.011)	|0.000	0.010	0.000	0.000|
Multiallelic Dprime: 0.929
BLOCK 1138.  MARKERS: 5382 5383 5384 5385 5386 5387 5388 5389 5390 5391 5392 5393 5394
3413221244331 (0.591)	|0.277	0.105	0.089	0.076	0.039|
2141442132333 (0.139)	|0.019	0.047	0.024	0.043	0.004|
2141442134231 (0.121)	|0.026	0.052	0.010	0.017	0.015|
3413241234311 (0.116)	|0.045	0.017	0.045	0.004	0.004|
Multiallelic Dprime: 0.268
BLOCK 1139.  MARKERS: 5395 5396 5397 5398 5399 5400 5401
1124342 (0.380)	|0.206	0.103	0.008	0.050	0.007|
3342132 (0.231)	|0.184	0.011	0.007	0.020	0.005|
3342134 (0.175)	|0.010	0.015	0.136	0.004	0.000|
1342332 (0.146)	|0.027	0.053	0.002	0.058	0.000|
1342342 (0.064)	|0.000	0.000	0.000	0.001	0.060|
Multiallelic Dprime: 0.567
BLOCK 1140.  MARKERS: 5410 5411 5412 5413 5414 5415 5416 5417 5418 5419 5420 5421 5422 5423
12312131344233 (0.428)	|0.278	0.121	0.000	0.000	0.021|
13333343324223 (0.183)	|0.089	0.084	0.000	0.000	0.008|
43213131122432 (0.155)	|0.000	0.044	0.107	0.003	0.000|
12312131344232 (0.130)	|0.000	0.000	0.012	0.118	0.000|
13313131324233 (0.072)	|0.010	0.002	0.062	0.000	0.000|
Multiallelic Dprime: 0.622
BLOCK 1141.  MARKERS: 5425 5426 5427 5428 5429 5430
413413 (0.382)	|0.081	0.223	0.050	0.026|
413432 (0.258)	|0.213	0.037	0.005	0.002|
213413 (0.188)	|0.024	0.029	0.125	0.005|
231213 (0.130)	|0.033	0.029	0.000	0.064|
413433 (0.030)	|0.003	0.022	0.000	0.000|
Multiallelic Dprime: 0.543
BLOCK 1142.  MARKERS: 5432 5433 5434 5435 5436 5437
322411 (0.358)	|0.055	0.302	0.002|
312411 (0.348)	|0.298	0.019	0.033|
124333 (0.180)	|0.015	0.003	0.162|
324333 (0.098)	|0.000	0.005	0.093|
Multiallelic Dprime: 0.811
BLOCK 1143.  MARKERS: 5441 5442 5443
132 (0.373)	|0.338	0.035|
332 (0.329)	|0.319	0.009|
314 (0.298)	|0.096	0.201|
Multiallelic Dprime: 0.746
BLOCK 1144.  MARKERS: 5445 5446 5447
341 (0.753)	|0.726	0.028|
132 (0.244)	|0.037	0.207|
Multiallelic Dprime: 0.842
BLOCK 1145.  MARKERS: 5448 5449
33 (0.764)	|0.483	0.241	0.022	0.018|
21 (0.236)	|0.011	0.003	0.172	0.048|
Multiallelic Dprime: 0.888
BLOCK 1146.  MARKERS: 5450 5451 5452 5453
1112 (0.494)	|0.353	0.088	0.008	0.005	0.039|
1132 (0.243)	|0.026	0.059	0.004	0.124	0.030|
4313 (0.194)	|0.063	0.006	0.096	0.000	0.030|
1113 (0.067)	|0.002	0.003	0.041	0.000	0.020|
Multiallelic Dprime: 0.581
BLOCK 1147.  MARKERS: 5455 5456 5457 5458
2423 (0.443)	|0.416	0.019|
1423 (0.155)	|0.086	0.067|
1433 (0.149)	|0.031	0.119|
1223 (0.130)	|0.127	0.004|
1431 (0.120)	|0.032	0.088|
Multiallelic Dprime: 0.710
BLOCK 1148.  MARKERS: 5459 5460 5461 5462 5463 5464 5465 5466 5467 5468 5469
12344313442 (0.695)	|0.625	0.063	0.005|
44123131224 (0.295)	|0.146	0.128	0.022|
Multiallelic Dprime: 0.553
BLOCK 1149.  MARKERS: 5472 5473
33 (0.782)	|0.662	0.060	0.057|
11 (0.191)	|0.076	0.078	0.036|
13 (0.027)	|0.028	0.000	0.000|
Multiallelic Dprime: 0.408
BLOCK 1150.  MARKERS: 5475 5476 5477
113 (0.764)	|0.499	0.164	0.102|
331 (0.138)	|0.026	0.112	0.000|
333 (0.092)	|0.003	0.035	0.055|
Multiallelic Dprime: 0.601
BLOCK 1151.  MARKERS: 5478 5479
41 (0.526)	|0.473	0.037	0.016|
21 (0.313)	|0.169	0.135	0.009|
24 (0.159)	|0.057	0.053	0.048|
Multiallelic Dprime: 0.512
BLOCK 1152.  MARKERS: 5481 5482
12 (0.700)	|0.580	0.120|
24 (0.226)	|0.187	0.039|
14 (0.073)	|0.015	0.058|
Multiallelic Dprime: 0.249
BLOCK 1153.  MARKERS: 5485 5486
42 (0.782)	|0.502	0.248	0.030|
23 (0.218)	|0.015	0.060	0.139|
Multiallelic Dprime: 0.611
BLOCK 1154.  MARKERS: 5487 5488 5489
433 (0.516)	|0.267	0.184	0.053	0.003|
233 (0.309)	|0.104	0.116	0.080	0.005|
221 (0.169)	|0.055	0.086	0.020	0.003|
Multiallelic Dprime: 0.185
BLOCK 1155.  MARKERS: 5492 5493 5494 5495
1232 (0.428)	|0.238	0.186|
1214 (0.390)	|0.182	0.204|
2434 (0.153)	|0.099	0.052|
1234 (0.011)	|0.000	0.011|
Multiallelic Dprime: 0.124
BLOCK 1156.  MARKERS: 5499 5500 5501
333 (0.528)	|0.426	0.103|
111 (0.463)	|0.388	0.075|
Multiallelic Dprime: 0.098
BLOCK 1157.  MARKERS: 5505 5506
22 (0.820)	|0.471	0.239	0.106|
44 (0.178)	|0.150	0.007	0.021|
Multiallelic Dprime: 0.582
BLOCK 1158.  MARKERS: 5508 5509
44 (0.621)	|0.401	0.198	0.015	0.005|
22 (0.246)	|0.007	0.007	0.131	0.098|
42 (0.129)	|0.086	0.004	0.002	0.037|
Multiallelic Dprime: 0.707
BLOCK 1159.  MARKERS: 5510 5511 5512 5513 5514
32344 (0.495)	|0.342	0.150|
21112 (0.212)	|0.098	0.114|
32342 (0.148)	|0.140	0.007|
22342 (0.138)	|0.133	0.004|
Multiallelic Dprime: 0.368
BLOCK 1160.  MARKERS: 5515 5516
31 (0.715)	|0.269	0.175	0.002	0.004	0.114	0.046	0.037	0.031	0.011|
13 (0.279)	|0.005	0.013	0.135	0.119	0.000	0.000	0.000	0.000	0.000|
Multiallelic Dprime: 0.927
BLOCK 1161.  MARKERS: 5517 5518 5519 5520 5521 5522 5523 5524 5525 5526 5527 5528 5529 5530
43334141321123 (0.276)	|0.138	0.093	0.041	0.003|
43134213322121 (0.191)	|0.127	0.015	0.005	0.044|
43312141332121 (0.136)	|0.111	0.014	0.003	0.005|
41312141332121 (0.122)	|0.104	0.004	0.011	0.005|
23134143122341 (0.114)	|0.018	0.074	0.021	0.000|
43134141322321 (0.048)	|0.018	0.029	0.000	0.000|
43334141331123 (0.036)	|0.035	0.001	0.000	0.000|
43134141332121 (0.031)	|0.030	0.001	0.000	0.000|
43134143322341 (0.012)	|0.000	0.012	0.000	0.000|
Multiallelic Dprime: 0.468
BLOCK 1162.  MARKERS: 5533 5534 5535
442 (0.586)	|0.370	0.064	0.136	0.000|
221 (0.256)	|0.107	0.148	0.001	0.000|
242 (0.088)	|0.010	0.000	0.048	0.031|
241 (0.063)	|0.005	0.052	0.005	0.001|
Multiallelic Dprime: 0.496
BLOCK 1163.  MARKERS: 5536 5537 5538 5539 5540 5541 5542 5543 5544
331212112 (0.491)	|0.106	0.322	0.022	0.037	0.002|
423134334 (0.263)	|0.240	0.024	0.000	0.000	0.000|
321114134 (0.198)	|0.076	0.000	0.115	0.004	0.001|
321134334 (0.031)	|0.000	0.001	0.000	0.000	0.030|
Multiallelic Dprime: 0.704
BLOCK 1164.  MARKERS: 5548 5549 5550 5551 5552
31221 (0.428)	|0.300	0.000	0.080	0.049|
11221 (0.355)	|0.339	0.000	0.004	0.013|
33443 (0.137)	|0.004	0.134	0.000	0.000|
33441 (0.042)	|0.000	0.000	0.041	0.000|
33221 (0.034)	|0.003	0.000	0.000	0.030|
Multiallelic Dprime: 0.640
BLOCK 1165.  MARKERS: 5553 5554 5555 5556 5557
42321 (0.648)	|0.553	0.083	0.000	0.011|
24113 (0.138)	|0.012	0.000	0.121	0.000|
24123 (0.124)	|0.015	0.064	0.045	0.000|
42323 (0.091)	|0.043	0.048	0.000	0.001|
Multiallelic Dprime: 0.668
BLOCK 1166.  MARKERS: 5558 5559 5560 5561
3431 (0.620)	|0.362	0.119	0.069	0.070|
3423 (0.194)	|0.105	0.017	0.038	0.035|
1223 (0.167)	|0.135	0.020	0.006	0.004|
3223 (0.012)	|0.010	0.002	0.000	0.000|
Multiallelic Dprime: 0.228
BLOCK 1167.  MARKERS: 5565 5566 5567
241 (0.613)	|0.269	0.343	0.000|
443 (0.160)	|0.003	0.000	0.158|
441 (0.115)	|0.065	0.000	0.050|
413 (0.111)	|0.098	0.000	0.012|
Multiallelic Dprime: 0.655
BLOCK 1168.  MARKERS: 5569 5570
21 (0.435)	|0.230	0.100	0.105|
41 (0.343)	|0.193	0.114	0.035|
24 (0.220)	|0.095	0.094	0.032|
Multiallelic Dprime: 0.144
BLOCK 1169.  MARKERS: 5574 5575
22 (0.518)	|0.028	0.167	0.186	0.069	0.067|
43 (0.309)	|0.177	0.004	0.021	0.106	0.000|
23 (0.173)	|0.098	0.064	0.004	0.005	0.002|
Multiallelic Dprime: 0.609
BLOCK 1170.  MARKERS: 5576 5577 5578 5579 5580 5581 5582 5583
12332421 (0.303)	|0.296	0.005	0.002|
12332441 (0.232)	|0.018	0.204	0.011|
24134441 (0.211)	|0.096	0.014	0.099|
22312244 (0.178)	|0.157	0.000	0.022|
12334441 (0.070)	|0.006	0.000	0.064|
Multiallelic Dprime: 0.751
BLOCK 1171.  MARKERS: 5584 5585
41 (0.578)	|0.458	0.096	0.007|
21 (0.222)	|0.202	0.015	0.002|
42 (0.200)	|0.177	0.018	0.001|
Multiallelic Dprime: 0.392
BLOCK 1172.  MARKERS: 5592 5593 5594 5595 5596 5597 5598 5599 5600 5601 5602 5603 5604 5605
23313331142141 (0.838)	|0.382	0.278	0.176|
41431114323323 (0.129)	|0.069	0.026	0.032|
23313131142141 (0.011)	|0.006	0.002	0.003|
Multiallelic Dprime: 0.183
BLOCK 1173.  MARKERS: 5609 5610
41 (0.461)	|0.461	0.000|
23 (0.314)	|0.243	0.070|
21 (0.223)	|0.024	0.198|
Multiallelic Dprime: 0.707
BLOCK 1174.  MARKERS: 5611 5612
43 (0.731)	|0.403	0.241	0.010	0.001	0.072|
31 (0.268)	|0.000	0.010	0.142	0.109	0.000|
Multiallelic Dprime: 0.944
BLOCK 1175.  MARKERS: 5614 5615 5616 5617 5618 5619
222434 (0.402)	|0.402	0.000|
231234 (0.252)	|0.074	0.180|
431234 (0.152)	|0.084	0.066|
431241 (0.112)	|0.000	0.113|
221434 (0.071)	|0.071	0.000|
Multiallelic Dprime: 0.750
BLOCK 1176.  MARKERS: 5620 5621
22 (0.632)	|0.403	0.000	0.230|
44 (0.366)	|0.000	0.332	0.034|
Multiallelic Dprime: 0.906
BLOCK 1177.  MARKERS: 5622 5623
31 (0.403)	|0.289	0.094	0.004	0.016|
33 (0.333)	|0.163	0.097	0.004	0.066|
21 (0.264)	|0.081	0.004	0.161	0.018|
Multiallelic Dprime: 0.442
BLOCK 1178.  MARKERS: 5624 5625 5626 5627 5628 5629 5630
3242424 (0.532)	|0.266	0.055	0.214|
3423213 (0.195)	|0.185	0.002	0.008|
4242424 (0.168)	|0.012	0.153	0.002|
3223213 (0.100)	|0.068	0.029	0.003|
Multiallelic Dprime: 0.568
BLOCK 1179.  MARKERS: 5632 5633
22 (0.532)	|0.370	0.044	0.116|
42 (0.238)	|0.044	0.165	0.026|
24 (0.227)	|0.214	0.000	0.012|
Multiallelic Dprime: 0.515
BLOCK 1180.  MARKERS: 5636 5637
24 (0.629)	|0.627	0.002|
33 (0.208)	|0.183	0.021|
23 (0.156)	|0.023	0.132|
Multiallelic Dprime: 0.827
BLOCK 1181.  MARKERS: 5638 5639 5640 5641 5642 5643
443341 (0.840)	|0.217	0.245	0.188	0.169	0.015|
221122 (0.154)	|0.070	0.032	0.039	0.014	0.000|
Multiallelic Dprime: 0.258
BLOCK 1182.  MARKERS: 5645 5646 5647 5648 5649
41432 (0.289)	|0.080	0.010	0.185	0.004	0.001	0.000|
32232 (0.280)	|0.023	0.208	0.017	0.003	0.005	0.024|
31432 (0.228)	|0.036	0.002	0.005	0.126	0.053	0.000|
41414 (0.182)	|0.175	0.001	0.005	0.000	0.000	0.000|
41412 (0.015)	|0.000	0.000	0.001	0.006	0.000	0.000|
Multiallelic Dprime: 0.776
BLOCK 1183.  MARKERS: 5651 5652 5653 5654 5655 5656 5657
4422122 (0.319)	|0.035	0.264	0.010|
2423322 (0.221)	|0.221	0.000	0.000|
4423122 (0.214)	|0.000	0.019	0.192|
2243141 (0.139)	|0.138	0.000	0.000|
2443141 (0.060)	|0.057	0.000	0.000|
2443142 (0.024)	|0.025	0.000	0.000|
Multiallelic Dprime: 0.922
BLOCK 1184.  MARKERS: 5658 5659 5660 5661 5662
13113 (0.489)	|0.162	0.011	0.176	0.128	0.005|
33113 (0.291)	|0.241	0.004	0.003	0.037	0.007|
34331 (0.202)	|0.014	0.185	0.000	0.003	0.000|
Multiallelic Dprime: 0.667
BLOCK 1185.  MARKERS: 5663 5664 5665 5666 5667
43422 (0.422)	|0.094	0.312	0.018|
23241 (0.206)	|0.137	0.038	0.032|
41442 (0.180)	|0.157	0.009	0.012|
43441 (0.172)	|0.048	0.046	0.079|
23441 (0.012)	|0.001	0.007	0.004|
Multiallelic Dprime: 0.536
BLOCK 1186.  MARKERS: 5669 5670
43 (0.440)	|0.000	0.244	0.186	0.000	0.000	0.000	0.000|
34 (0.412)	|0.255	0.000	0.000	0.107	0.029	0.000	0.021|
33 (0.146)	|0.000	0.003	0.008	0.029	0.050	0.054	0.000|
Multiallelic Dprime: 0.905
BLOCK 1187.  MARKERS: 5671 5672 5673 5674 5675 5676 5677 5678 5679 5680
3121444321 (0.254)	|0.104	0.000	0.150	0.000	0.000|
3132232231 (0.246)	|0.246	0.000	0.001	0.000	0.000|
1121444324 (0.194)	|0.000	0.180	0.000	0.009	0.003|
1421444324 (0.137)	|0.000	0.000	0.000	0.047	0.090|
3121444324 (0.078)	|0.000	0.001	0.000	0.049	0.028|
3421444324 (0.056)	|0.000	0.013	0.000	0.038	0.005|
3122444321 (0.021)	|0.000	0.000	0.022	0.000	0.000|
Multiallelic Dprime: 0.838
BLOCK 1188.  MARKERS: 5681 5682 5683 5684
1221 (0.354)	|0.324	0.000	0.024	0.000	0.000	0.000|
1324 (0.198)	|0.000	0.196	0.000	0.000	0.000	0.000|
1344 (0.173)	|0.001	0.000	0.169	0.000	0.000	0.000|
3321 (0.142)	|0.049	0.000	0.000	0.001	0.092	0.000|
1321 (0.131)	|0.000	0.000	0.000	0.096	0.003	0.032|
Multiallelic Dprime: 0.906
BLOCK 1189.  MARKERS: 5685 5686 5687 5688 5689 5690 5691
2321141 (0.377)	|0.376	0.000	0.000|
3343321 (0.195)	|0.000	0.000	0.197|
3243143 (0.193)	|0.000	0.192	0.000|
3343341 (0.098)	|0.096	0.000	0.000|
3343343 (0.096)	|0.000	0.096	0.000|
3323141 (0.032)	|0.031	0.000	0.000|
Multiallelic Dprime: 1.000
BLOCK 1190.  MARKERS: 5692 5693 5694
314 (0.500)	|0.301	0.105	0.004	0.000	0.090|
134 (0.292)	|0.006	0.157	0.010	0.108	0.010|
312 (0.207)	|0.024	0.006	0.166	0.001	0.000|
Multiallelic Dprime: 0.740
BLOCK 1191.  MARKERS: 5695 5696 5697 5698 5699
23441 (0.330)	|0.319	0.000	0.000	0.010	0.000|
23423 (0.269)	|0.003	0.180	0.027	0.053	0.001|
43423 (0.179)	|0.000	0.016	0.161	0.000	0.000|
23223 (0.108)	|0.000	0.000	0.000	0.107	0.000|
22441 (0.100)	|0.003	0.033	0.000	0.000	0.064|
Multiallelic Dprime: 0.848
BLOCK 1192.  MARKERS: 5700 5701 5702 5703 5704
22142 (0.331)	|0.173	0.000	0.000	0.151	0.000	0.005|
22311 (0.229)	|0.002	0.191	0.000	0.000	0.000	0.034|
34311 (0.194)	|0.010	0.000	0.177	0.000	0.004	0.000|
22341 (0.172)	|0.031	0.080	0.001	0.000	0.053	0.000|
22141 (0.066)	|0.063	0.000	0.000	0.000	0.001	0.001|
Multiallelic Dprime: 0.836
BLOCK 1193.  MARKERS: 5706 5707 5708 5709 5710 5711
424233 (0.281)	|0.081	0.077	0.084	0.034|
413333 (0.275)	|0.116	0.068	0.019	0.061|
223231 (0.180)	|0.098	0.041	0.017	0.022|
424243 (0.151)	|0.067	0.029	0.040	0.015|
223233 (0.059)	|0.017	0.028	0.004	0.005|
423233 (0.040)	|0.013	0.003	0.000	0.023|
Multiallelic Dprime: 0.216
BLOCK 1194.  MARKERS: 5712 5713 5714 5715 5716
43413 (0.395)	|0.217	0.077	0.100|
43411 (0.257)	|0.097	0.104	0.058|
13411 (0.165)	|0.076	0.057	0.032|
41231 (0.162)	|0.077	0.067	0.018|
Multiallelic Dprime: 0.158
BLOCK 1195.  MARKERS: 5718 5719
22 (0.479)	|0.254	0.175	0.049|
44 (0.310)	|0.130	0.115	0.061|
42 (0.211)	|0.099	0.071	0.039|
Multiallelic Dprime: 0.082
BLOCK 1196.  MARKERS: 5721 5722 5723
433 (0.482)	|0.404	0.000	0.078|
411 (0.361)	|0.000	0.360	0.002|
233 (0.148)	|0.004	0.043	0.101|
Multiallelic Dprime: 0.856
BLOCK 1197.  MARKERS: 5724 5725
14 (0.410)	|0.315	0.094|
12 (0.409)	|0.300	0.107|
32 (0.180)	|0.093	0.077|
Multiallelic Dprime: 0.146
BLOCK 1198.  MARKERS: 5726 5727
33 (0.707)	|0.478	0.207	0.012|
11 (0.279)	|0.011	0.181	0.086|
Multiallelic Dprime: 0.711
BLOCK 1199.  MARKERS: 5728 5729 5730
312 (0.489)	|0.188	0.222	0.069|
133 (0.399)	|0.341	0.048	0.010|
332 (0.100)	|0.054	0.042	0.004|
Multiallelic Dprime: 0.513
BLOCK 1200.  MARKERS: 5732 5733 5734
323 (0.586)	|0.235	0.222	0.078	0.051|
441 (0.317)	|0.158	0.103	0.031	0.025|
443 (0.086)	|0.044	0.026	0.011	0.005|
Multiallelic Dprime: 0.107
BLOCK 1201.  MARKERS: 5737 5738 5739
244 (0.443)	|0.144	0.276	0.023|
444 (0.354)	|0.286	0.057	0.011|
423 (0.121)	|0.026	0.023	0.073|
424 (0.081)	|0.004	0.075	0.002|
Multiallelic Dprime: 0.520
BLOCK 1202.  MARKERS: 5741 5742
33 (0.459)	|0.011	0.451|
32 (0.432)	|0.428	0.001|
12 (0.109)	|0.097	0.011|
Multiallelic Dprime: 0.952
BLOCK 1203.  MARKERS: 5743 5744
21 (0.536)	|0.344	0.093	0.084	0.011|
42 (0.463)	|0.275	0.154	0.027	0.004|
Multiallelic Dprime: 0.170
BLOCK 1204.  MARKERS: 5745 5746 5747 5748 5749
44324 (0.621)	|0.202	0.259	0.125	0.022	0.012|
22112 (0.247)	|0.189	0.022	0.017	0.015	0.001|
22324 (0.111)	|0.014	0.001	0.029	0.066	0.000|
22124 (0.015)	|0.001	0.000	0.014	0.000	0.000|
Multiallelic Dprime: 0.501
BLOCK 1205.  MARKERS: 5753 5754 5755 5756 5757
24213 (0.408)	|0.393	0.002	0.001	0.011|
42113 (0.287)	|0.004	0.278	0.007	0.000|
22113 (0.186)	|0.001	0.010	0.174	0.000|
22132 (0.098)	|0.002	0.000	0.095	0.000|
44213 (0.010)	|0.011	0.000	0.000	0.000|
Multiallelic Dprime: 0.953
BLOCK 1206.  MARKERS: 5758 5759 5760 5761
4312 (0.413)	|0.000	0.319	0.000	0.075	0.016	0.000|
2133 (0.289)	|0.278	0.000	0.000	0.000	0.000	0.011|
2132 (0.281)	|0.174	0.000	0.095	0.000	0.000	0.000|
4132 (0.011)	|0.011	0.000	0.000	0.000	0.000	0.000|
Multiallelic Dprime: 0.904
BLOCK 1207.  MARKERS: 5762 5763 5764 5765 5766 5767 5768 5769 5770 5771
2444434432 (0.462)	|0.394	0.068|
4212212324 (0.319)	|0.257	0.061|
2244434432 (0.095)	|0.065	0.029|
2212212324 (0.079)	|0.071	0.008|
2212212322 (0.018)	|0.014	0.004|
2444434434 (0.011)	|0.006	0.005|
Multiallelic Dprime: 0.151
BLOCK 1208.  MARKERS: 5776 5777
11 (0.816)	|0.415	0.180	0.217|
34 (0.177)	|0.006	0.129	0.042|
Multiallelic Dprime: 0.604
BLOCK 1209.  MARKERS: 5778 5779
23 (0.426)	|0.359	0.043	0.000	0.000	0.021|
31 (0.309)	|0.000	0.194	0.114	0.003	0.000|
21 (0.261)	|0.192	0.003	0.000	0.062	0.000|
Multiallelic Dprime: 0.766
BLOCK 1210.  MARKERS: 5780 5781 5782 5783 5784
31113 (0.552)	|0.362	0.178	0.008|
14331 (0.239)	|0.172	0.000	0.066|
11331 (0.115)	|0.102	0.006	0.005|
11333 (0.063)	|0.051	0.000	0.011|
31133 (0.021)	|0.004	0.000	0.015|
Multiallelic Dprime: 0.413
BLOCK 1211.  MARKERS: 5786 5787 5788 5789 5790
11341 (0.701)	|0.516	0.182	0.004|
31341 (0.187)	|0.102	0.080	0.005|
13123 (0.105)	|0.056	0.048	0.002|
Multiallelic Dprime: 0.201
BLOCK 1212.  MARKERS: 5795 5796
12 (0.677)	|0.406	0.239	0.032|
34 (0.313)	|0.068	0.146	0.097|
32 (0.010)	|0.001	0.009	0.000|
Multiallelic Dprime: 0.401
BLOCK 1213.  MARKERS: 5798 5799
34 (0.475)	|0.218	0.143	0.083	0.028|
32 (0.393)	|0.146	0.144	0.079	0.020|
12 (0.130)	|0.047	0.062	0.013	0.005|
Multiallelic Dprime: 0.101
BLOCK 1214.  MARKERS: 5804 5805 5806 5807
3411 (0.411)	|0.242	0.120	0.049|
1232 (0.351)	|0.103	0.237	0.011|
3431 (0.174)	|0.078	0.023	0.075|
3432 (0.053)	|0.020	0.033	0.000|
Multiallelic Dprime: 0.345
BLOCK 1215.  MARKERS: 5808 5809
42 (0.446)	|0.414	0.018	0.006	0.006|
21 (0.420)	|0.154	0.165	0.008	0.092|
41 (0.135)	|0.006	0.001	0.127	0.000|
Multiallelic Dprime: 0.739
BLOCK 1216.  MARKERS: 5810 5811 5812
412 (0.574)	|0.299	0.260	0.015|
224 (0.184)	|0.095	0.084	0.003|
422 (0.141)	|0.070	0.071	0.000|
222 (0.098)	|0.043	0.051	0.004|
Multiallelic Dprime: 0.048
BLOCK 1217.  MARKERS: 5816 5817
22 (0.509)	|0.385	0.059	0.065|
34 (0.466)	|0.128	0.301	0.037|
24 (0.023)	|0.001	0.005	0.016|
Multiallelic Dprime: 0.524
BLOCK 1218.  MARKERS: 5819 5820
32 (0.516)	|0.517	0.000	0.000	0.000|
12 (0.365)	|0.000	0.357	0.003	0.000|
14 (0.118)	|0.000	0.021	0.072	0.023|
Multiallelic Dprime: 0.974
BLOCK 1219.  MARKERS: 5821 5822 5823 5824 5825
22222 (0.518)	|0.098	0.337	0.084|
41414 (0.386)	|0.349	0.027	0.002|
41412 (0.065)	|0.008	0.062	0.001|
42222 (0.023)	|0.002	0.022	0.000|
Multiallelic Dprime: 0.701
BLOCK 1220.  MARKERS: 5826 5827 5828 5829 5830
22232 (0.462)	|0.187	0.122	0.093	0.060|
44443 (0.447)	|0.163	0.084	0.110	0.088|
42432 (0.087)	|0.016	0.034	0.021	0.016|
Multiallelic Dprime: 0.116
BLOCK 1221.  MARKERS: 5832 5833 5834 5835 5836 5837 5838 5839 5840 5841 5842
12222133221 (0.369)	|0.223	0.068	0.076|
12414311434 (0.241)	|0.075	0.092	0.071|
12422131221 (0.225)	|0.082	0.067	0.076|
21422131221 (0.165)	|0.042	0.061	0.062|
Multiallelic Dprime: 0.212
BLOCK 1222.  MARKERS: 5845 5846
32 (0.422)	|0.169	0.083	0.170|
22 (0.290)	|0.150	0.120	0.019|
24 (0.284)	|0.216	0.037	0.032|
Multiallelic Dprime: 0.342
BLOCK 1223.  MARKERS: 5847 5848
13 (0.535)	|0.383	0.085	0.066|
43 (0.242)	|0.168	0.032	0.043|
41 (0.223)	|0.111	0.083	0.030|
Multiallelic Dprime: 0.171
BLOCK 1224.  MARKERS: 5849 5850
24 (0.661)	|0.546	0.115|
32 (0.199)	|0.032	0.167|
22 (0.140)	|0.076	0.063|
Multiallelic Dprime: 0.511
BLOCK 1225.  MARKERS: 5852 5853
12 (0.655)	|0.411	0.180	0.065|
34 (0.345)	|0.177	0.116	0.052|
Multiallelic Dprime: 0.114
BLOCK 1226.  MARKERS: 5857 5858
12 (0.588)	|0.552	0.000	0.036|
11 (0.296)	|0.090	0.183	0.020|
31 (0.117)	|0.111	0.004	0.002|
Multiallelic Dprime: 0.763
BLOCK 1227.  MARKERS: 5859 5860
32 (0.753)	|0.524	0.104	0.090	0.035|
14 (0.187)	|0.061	0.121	0.003	0.001|
34 (0.058)	|0.040	0.002	0.015	0.000|
Multiallelic Dprime: 0.402
BLOCK 1228.  MARKERS: 5862 5863 5864
232 (0.624)	|0.449	0.125	0.050|
111 (0.232)	|0.167	0.023	0.040|
131 (0.107)	|0.061	0.036	0.011|
132 (0.036)	|0.027	0.007	0.002|
Multiallelic Dprime: 0.106
BLOCK 1229.  MARKERS: 5867 5868
32 (0.704)	|0.277	0.163	0.133	0.108	0.019|
31 (0.192)	|0.015	0.065	0.004	0.093	0.014|
11 (0.104)	|0.006	0.007	0.089	0.002	0.000|
Multiallelic Dprime: 0.419
BLOCK 1230.  MARKERS: 5869 5870 5871 5872
1232 (0.297)	|0.077	0.039	0.157	0.015|
3234 (0.234)	|0.125	0.084	0.007	0.009|
3432 (0.225)	|0.157	0.014	0.013	0.042|
3412 (0.204)	|0.039	0.130	0.031	0.003|
3232 (0.033)	|0.012	0.007	0.007	0.004|
Multiallelic Dprime: 0.468
BLOCK 1231.  MARKERS: 5874 5875 5876 5877 5878 5879 5880
2314231 (0.415)	|0.379	0.023	0.012|
4332413 (0.277)	|0.214	0.048	0.014|
2112413 (0.215)	|0.117	0.052	0.047|
2314413 (0.073)	|0.005	0.037	0.031|
Multiallelic Dprime: 0.452
BLOCK 1232.  MARKERS: 5883 5884
13 (0.729)	|0.432	0.158	0.122|
33 (0.165)	|0.036	0.120	0.005|
31 (0.106)	|0.037	0.065	0.000|
Multiallelic Dprime: 0.544
BLOCK 1233.  MARKERS: 5887 5888 5889 5890 5891 5892
224123 (0.504)	|0.445	0.010	0.004	0.000	0.043|
442321 (0.344)	|0.060	0.058	0.122	0.102	0.000|
442331 (0.126)	|0.015	0.109	0.000	0.000	0.000|
Multiallelic Dprime: 0.775
BLOCK 1234.  MARKERS: 5893 5894 5895 5896 5897
34433 (0.533)	|0.340	0.071	0.065	0.011	0.014	0.006|
32221 (0.185)	|0.015	0.142	0.017	0.009	0.000	0.000|
32421 (0.129)	|0.008	0.072	0.004	0.030	0.008	0.003|
12221 (0.104)	|0.014	0.079	0.001	0.006	0.000	0.001|
34421 (0.043)	|0.016	0.000	0.000	0.025	0.000	0.000|
Multiallelic Dprime: 0.632
BLOCK 1235.  MARKERS: 5898 5899 5900 5901 5902 5903
333224 (0.395)	|0.333	0.019	0.044|
121342 (0.366)	|0.033	0.298	0.037|
331224 (0.088)	|0.080	0.002	0.004|
331242 (0.080)	|0.038	0.008	0.035|
321342 (0.023)	|0.001	0.022	0.000|
331322 (0.013)	|0.000	0.006	0.006|
Multiallelic Dprime: 0.687
BLOCK 1236.  MARKERS: 5904 5905
41 (0.493)	|0.302	0.123	0.022	0.034	0.013|
23 (0.364)	|0.300	0.003	0.002	0.053	0.000|
21 (0.141)	|0.022	0.010	0.079	0.000	0.029|
Multiallelic Dprime: 0.456
BLOCK 1237.  MARKERS: 5907 5908 5909 5910
2341 (0.625)	|0.353	0.263	0.010|
2122 (0.136)	|0.005	0.008	0.122|
4122 (0.103)	|0.088	0.015	0.000|
2342 (0.087)	|0.006	0.028	0.052|
2322 (0.042)	|0.040	0.002	0.000|
Multiallelic Dprime: 0.568
BLOCK 1238.  MARKERS: 5911 5912
14 (0.492)	|0.295	0.153	0.040|
12 (0.323)	|0.124	0.046	0.152|
24 (0.183)	|0.180	0.001	0.002|
Multiallelic Dprime: 0.419
BLOCK 1239.  MARKERS: 5915 5916
22 (0.598)	|0.394	0.203	0.000	0.002|
23 (0.199)	|0.058	0.000	0.130	0.010|
13 (0.196)	|0.069	0.024	0.089	0.014|
Multiallelic Dprime: 0.558
BLOCK 1240.  MARKERS: 5918 5919 5920
413 (0.527)	|0.284	0.212	0.025	0.007|
231 (0.228)	|0.011	0.008	0.204	0.000|
211 (0.220)	|0.009	0.017	0.000	0.191|
411 (0.025)	|0.007	0.010	0.000	0.008|
Multiallelic Dprime: 0.823
BLOCK 1241.  MARKERS: 5921 5922 5923 5924
3313 (0.311)	|0.209	0.062	0.033	0.006|
3311 (0.248)	|0.054	0.170	0.025	0.000|
3323 (0.230)	|0.094	0.011	0.107	0.017|
2113 (0.206)	|0.071	0.058	0.054	0.023|
Multiallelic Dprime: 0.379
BLOCK 1242.  MARKERS: 5926 5927 5928
244 (0.424)	|0.210	0.201	0.003	0.005|
444 (0.308)	|0.209	0.091	0.000	0.008|
412 (0.218)	|0.098	0.112	0.005	0.003|
414 (0.048)	|0.017	0.021	0.009	0.000|
Multiallelic Dprime: 0.182
BLOCK 1243.  MARKERS: 5930 5931 5932 5933 5934
23311 (0.534)	|0.148	0.143	0.057	0.072	0.024	0.034	0.022	0.009|
42144 (0.426)	|0.098	0.055	0.069	0.053	0.069	0.032	0.023	0.005|
22311 (0.018)	|0.000	0.000	0.012	0.000	0.003	0.000	0.000	0.000|
23144 (0.017)	|0.002	0.003	0.006	0.000	0.000	0.001	0.000	0.002|
Multiallelic Dprime: 0.223
BLOCK 1244.  MARKERS: 5937 5938 5939 5940 5941 5942 5943 5944 5945 5946 5947 5948 5949
2431234321212 (0.252)	|0.049	0.203|
2431234321232 (0.201)	|0.193	0.005|
2113421143212 (0.142)	|0.130	0.012|
2431234321234 (0.127)	|0.127	0.000|
4113421143412 (0.096)	|0.002	0.095|
2431234321214 (0.069)	|0.041	0.026|
2131424321212 (0.044)	|0.009	0.035|
2111421143212 (0.017)	|0.013	0.004|
Multiallelic Dprime: 0.772
BLOCK 1245.  MARKERS: 5950 5951 5952
314 (0.593)	|0.370	0.195	0.021|
142 (0.403)	|0.133	0.186	0.083|
Multiallelic Dprime: 0.300
BLOCK 1246.  MARKERS: 5953 5954
14 (0.504)	|0.000	0.328	0.119	0.000	0.052	0.000|
32 (0.383)	|0.353	0.000	0.000	0.007	0.000	0.018|
12 (0.104)	|0.008	0.000	0.000	0.096	0.000	0.000|
Multiallelic Dprime: 0.979
BLOCK 1247.  MARKERS: 5955 5956 5957 5958 5959 5960
443321 (0.361)	|0.188	0.171|
221141 (0.329)	|0.128	0.200|
221142 (0.128)	|0.109	0.014|
443121 (0.103)	|0.060	0.038|
243121 (0.051)	|0.048	0.004|
243321 (0.018)	|0.000	0.017|
Multiallelic Dprime: 0.281
BLOCK 1248.  MARKERS: 5963 5964
23 (0.542)	|0.270	0.191	0.058	0.020|
32 (0.446)	|0.173	0.094	0.161	0.008|
Multiallelic Dprime: 0.261
BLOCK 1249.  MARKERS: 5965 5966 5967 5968 5969
12241 (0.447)	|0.322	0.034	0.095|
14211 (0.287)	|0.057	0.212	0.019|
34143 (0.223)	|0.187	0.032	0.004|
14241 (0.029)	|0.016	0.006	0.006|
Multiallelic Dprime: 0.533
BLOCK 1250.  MARKERS: 5970 5971 5972
221 (0.584)	|0.300	0.144	0.140|
211 (0.285)	|0.189	0.046	0.050|
313 (0.131)	|0.030	0.091	0.010|
Multiallelic Dprime: 0.219
BLOCK 1251.  MARKERS: 5973 5974 5975
233 (0.518)	|0.251	0.040	0.119	0.102|
231 (0.281)	|0.265	0.007	0.004	0.004|
413 (0.200)	|0.013	0.157	0.028	0.002|
Multiallelic Dprime: 0.584
BLOCK 1252.  MARKERS: 5977 5978 5979 5980
3234 (0.530)	|0.417	0.111|
1214 (0.204)	|0.041	0.157|
1211 (0.152)	|0.044	0.095|
1411 (0.108)	|0.095	0.011|
Multiallelic Dprime: 0.532
BLOCK 1253.  MARKERS: 5982 5983 5984
143 (0.604)	|0.554	0.050|
222 (0.373)	|0.099	0.271|
Multiallelic Dprime: 0.750
BLOCK 1254.  MARKERS: 5985 5986
34 (0.668)	|0.655	0.001	0.001	0.004|
13 (0.323)	|0.000	0.159	0.154	0.005|
Multiallelic Dprime: 0.991
BLOCK 1255.  MARKERS: 5987 5988 5989 5990 5991 5992
433341 (0.654)	|0.645	0.008|
212141 (0.159)	|0.031	0.129|
212324 (0.155)	|0.000	0.155|
233341 (0.013)	|0.013	0.000|
Multiallelic Dprime: 0.928
BLOCK 1256.  MARKERS: 5993 5994
33 (0.696)	|0.551	0.039	0.102|
11 (0.304)	|0.120	0.153	0.026|
Multiallelic Dprime: 0.455
BLOCK 1257.  MARKERS: 5997 5998 5999
131 (0.671)	|0.345	0.282	0.044|
311 (0.192)	|0.029	0.061	0.098|
313 (0.128)	|0.095	0.006	0.027|
Multiallelic Dprime: 0.378
BLOCK 1258.  MARKERS: 6000 6001 6002
111 (0.471)	|0.216	0.087	0.168|
433 (0.352)	|0.174	0.141	0.037|
413 (0.170)	|0.100	0.042	0.028|
Multiallelic Dprime: 0.214
BLOCK 1259.  MARKERS: 6003 6004 6005 6006
2324 (0.494)	|0.119	0.311	0.066|
4124 (0.271)	|0.245	0.014	0.010|
2341 (0.234)	|0.024	0.028	0.182|
Multiallelic Dprime: 0.663
BLOCK 1260.  MARKERS: 6007 6008 6009
332 (0.388)	|0.356	0.005	0.027|
314 (0.354)	|0.091	0.050	0.213|
114 (0.258)	|0.012	0.233	0.009|
Multiallelic Dprime: 0.749
BLOCK 1261.  MARKERS: 6011 6012
11 (0.459)	|0.368	0.043	0.023	0.007	0.001	0.013|
21 (0.288)	|0.009	0.074	0.087	0.087	0.026	0.000|
13 (0.248)	|0.007	0.212	0.026	0.000	0.002	0.000|
Multiallelic Dprime: 0.751
BLOCK 1262.  MARKERS: 6014 6015 6016 6017 6018 6019 6020
4322232 (0.383)	|0.368	0.009	0.006|
4322114 (0.331)	|0.107	0.088	0.136|
1434112 (0.136)	|0.035	0.068	0.034|
1424112 (0.094)	|0.005	0.078	0.010|
4322112 (0.029)	|0.022	0.005	0.002|
4322212 (0.013)	|0.013	0.000	0.000|
Multiallelic Dprime: 0.628
BLOCK 1263.  MARKERS: 6021 6022
42 (0.554)	|0.469	0.009	0.076|
22 (0.254)	|0.134	0.092	0.026|
23 (0.189)	|0.165	0.022	0.003|
Multiallelic Dprime: 0.395
BLOCK 1264.  MARKERS: 6023 6024
13 (0.769)	|0.310	0.175	0.017	0.116	0.100	0.038	0.008|
42 (0.123)	|0.001	0.000	0.116	0.000	0.002	0.000	0.000|
12 (0.104)	|0.047	0.002	0.035	0.003	0.007	0.003	0.002|
Multiallelic Dprime: 0.682
BLOCK 1265.  MARKERS: 6025 6026 6027 6028 6029 6030 6031
2311232 (0.357)	|0.271	0.084|
2311234 (0.179)	|0.173	0.005|
3131432 (0.171)	|0.021	0.149|
3112412 (0.123)	|0.000	0.122|
3112432 (0.106)	|0.018	0.089|
3131232 (0.041)	|0.000	0.040|
2111232 (0.010)	|0.007	0.003|
Multiallelic Dprime: 0.731
BLOCK 1266.  MARKERS: 6033 6034 6035
342 (0.501)	|0.256	0.191	0.051|
124 (0.498)	|0.248	0.180	0.070|
Multiallelic Dprime: 0.039
BLOCK 1267.  MARKERS: 6039 6040 6041 6042
3342 (0.504)	|0.220	0.160	0.123|
3322 (0.373)	|0.147	0.157	0.068|
2124 (0.120)	|0.060	0.031	0.030|
Multiallelic Dprime: 0.094
BLOCK 1268.  MARKERS: 6045 6046
44 (0.429)	|0.088	0.187	0.082	0.068|
24 (0.349)	|0.101	0.066	0.136	0.038|
43 (0.222)	|0.182	0.013	0.017	0.003|
Multiallelic Dprime: 0.417
BLOCK 1269.  MARKERS: 6049 6050 6051 6052 6053 6054
231323 (0.368)	|0.346	0.023|
231321 (0.264)	|0.046	0.220|
133413 (0.236)	|0.222	0.013|
213313 (0.108)	|0.101	0.008|
Multiallelic Dprime: 0.772
BLOCK 1270.  MARKERS: 6055 6056
33 (0.725)	|0.418	0.170	0.137|
41 (0.267)	|0.042	0.175	0.051|
Multiallelic Dprime: 0.470
BLOCK 1271.  MARKERS: 6058 6059
14 (0.466)	|0.297	0.165	0.004|
32 (0.345)	|0.075	0.204	0.067|
12 (0.190)	|0.183	0.007	0.000|
Multiallelic Dprime: 0.445
BLOCK 1272.  MARKERS: 6060 6061 6062
312 (0.554)	|0.414	0.002	0.139|
234 (0.374)	|0.000	0.374	0.000|
334 (0.070)	|0.000	0.000	0.069|
Multiallelic Dprime: 0.911
BLOCK 1273.  MARKERS: 6063 6064
14 (0.414)	|0.266	0.089	0.057|
34 (0.376)	|0.113	0.204	0.059|
12 (0.209)	|0.130	0.065	0.014|
Multiallelic Dprime: 0.295
BLOCK 1274.  MARKERS: 6066 6067
34 (0.508)	|0.325	0.063	0.119|
14 (0.358)	|0.223	0.106	0.028|
31 (0.131)	|0.067	0.057	0.006|
Multiallelic Dprime: 0.194
BLOCK 1275.  MARKERS: 6069 6070 6071
242 (0.615)	|0.457	0.155|
413 (0.230)	|0.113	0.113|
213 (0.152)	|0.057	0.092|
Multiallelic Dprime: 0.299
BLOCK 1276.  MARKERS: 6073 6074 6075
441 (0.627)	|0.483	0.138|
222 (0.360)	|0.328	0.032|
Multiallelic Dprime: 0.488
BLOCK 1277.  MARKERS: 6076 6077 6078 6079 6080
13412 (0.818)	|0.556	0.191	0.073|
41231 (0.171)	|0.104	0.021	0.046|
Multiallelic Dprime: 0.180
BLOCK 1278.  MARKERS: 6085 6086
33 (0.666)	|0.609	0.045	0.011|
13 (0.213)	|0.052	0.152	0.005|
11 (0.121)	|0.052	0.021	0.046|
Multiallelic Dprime: 0.652
BLOCK 1279.  MARKERS: 6087 6088 6089
112 (0.713)	|0.466	0.235	0.012|
323 (0.219)	|0.139	0.075	0.004|
312 (0.062)	|0.052	0.010	0.001|
Multiallelic Dprime: 0.076
BLOCK 1280.  MARKERS: 6091 6092
13 (0.663)	|0.428	0.235|
32 (0.320)	|0.073	0.244|
33 (0.017)	|0.005	0.012|
Multiallelic Dprime: 0.540
BLOCK 1281.  MARKERS: 6093 6094
42 (0.506)	|0.213	0.173	0.120|
34 (0.491)	|0.322	0.150	0.017|
Multiallelic Dprime: 0.262
BLOCK 1282.  MARKERS: 6099 6100
33 (0.537)	|0.304	0.181	0.052|
24 (0.324)	|0.168	0.111	0.045|
23 (0.138)	|0.069	0.050	0.018|
Multiallelic Dprime: 0.046
BLOCK 1283.  MARKERS: 6102 6103
42 (0.543)	|0.535	0.010|
22 (0.342)	|0.008	0.332|
24 (0.115)	|0.024	0.091|
Multiallelic Dprime: 0.921
BLOCK 1284.  MARKERS: 6105 6106
33 (0.567)	|0.463	0.079	0.026|
21 (0.433)	|0.076	0.236	0.120|
Multiallelic Dprime: 0.639
BLOCK 1285.  MARKERS: 6109 6110
33 (0.539)	|0.241	0.225	0.072|
31 (0.315)	|0.156	0.134	0.025|
41 (0.146)	|0.058	0.075	0.013|
Multiallelic Dprime: 0.070
BLOCK 1286.  MARKERS: 6113 6114
43 (0.455)	|0.298	0.091	0.064|
23 (0.434)	|0.283	0.129	0.020|
21 (0.110)	|0.035	0.052	0.023|
Multiallelic Dprime: 0.179
BLOCK 1287.  MARKERS: 6116 6117
11 (0.616)	|0.284	0.145	0.098	0.089|
31 (0.273)	|0.128	0.058	0.055	0.033|
33 (0.106)	|0.036	0.031	0.020	0.016|
Multiallelic Dprime: 0.057
BLOCK 1288.  MARKERS: 6120 6121 6122 6123 6124 6125 6126
2311121 (0.450)	|0.227	0.179	0.044|
4331121 (0.235)	|0.104	0.109	0.021|
2331121 (0.172)	|0.067	0.064	0.042|
2134343 (0.138)	|0.056	0.052	0.029|
Multiallelic Dprime: 0.098
BLOCK 1289.  MARKERS: 6133 6134 6135
422 (0.454)	|0.283	0.034	0.136|
214 (0.408)	|0.050	0.357	0.001|
424 (0.138)	|0.079	0.001	0.057|
Multiallelic Dprime: 0.672
BLOCK 1290.  MARKERS: 6136 6137
22 (0.412)	|0.038	0.317	0.057|
44 (0.393)	|0.317	0.039	0.037|
42 (0.195)	|0.036	0.002	0.156|
Multiallelic Dprime: 0.701
BLOCK 1291.  MARKERS: 6138 6139
13 (0.391)	|0.134	0.233	0.009	0.006	0.002|
32 (0.358)	|0.007	0.023	0.265	0.049	0.009|
12 (0.251)	|0.205	0.029	0.007	0.008	0.002|
Multiallelic Dprime: 0.694
BLOCK 1292.  MARKERS: 6140 6141 6142 6143
1232 (0.346)	|0.312	0.033	0.003|
1211 (0.284)	|0.164	0.118	0.000|
3111 (0.281)	|0.268	0.000	0.012|
1212 (0.063)	|0.060	0.003	0.000|
3211 (0.014)	|0.004	0.007	0.000|
Multiallelic Dprime: 0.589
BLOCK 1293.  MARKERS: 6145 6146 6147 6148
3111 (0.814)	|0.515	0.196	0.104|
1333 (0.161)	|0.108	0.023	0.030|
3113 (0.015)	|0.013	0.002	0.000|
Multiallelic Dprime: 0.170
BLOCK 1294.  MARKERS: 6155 6156
32 (0.641)	|0.442	0.105	0.090|
34 (0.224)	|0.165	0.035	0.023|
22 (0.135)	|0.107	0.021	0.006|
Multiallelic Dprime: 0.152
BLOCK 1295.  MARKERS: 6158 6159
12 (0.714)	|0.328	0.238	0.071	0.073|
34 (0.162)	|0.040	0.095	0.013	0.011|
14 (0.119)	|0.060	0.029	0.022	0.007|
Multiallelic Dprime: 0.196
BLOCK 1296.  MARKERS: 6163 6164 6165
122 (0.433)	|0.077	0.217	0.102	0.037|
124 (0.363)	|0.128	0.058	0.120	0.056|
342 (0.107)	|0.073	0.011	0.013	0.009|
142 (0.092)	|0.037	0.015	0.016	0.024|
Multiallelic Dprime: 0.320
BLOCK 1297.  MARKERS: 6166 6167 6168
141 (0.316)	|0.146	0.109	0.030	0.027|
134 (0.301)	|0.117	0.130	0.034	0.013|
131 (0.253)	|0.095	0.105	0.025	0.026|
331 (0.128)	|0.035	0.051	0.033	0.007|
Multiallelic Dprime: 0.101
BLOCK 1298.  MARKERS: 6177 6178 6179 6180
3321 (0.395)	|0.164	0.202	0.027|
3244 (0.392)	|0.228	0.063	0.101|
4321 (0.123)	|0.114	0.006	0.004|
3324 (0.073)	|0.064	0.007	0.000|
Multiallelic Dprime: 0.393
BLOCK 1299.  MARKERS: 6181 6182
13 (0.581)	|0.574	0.000|
33 (0.282)	|0.277	0.001|
31 (0.134)	|0.000	0.134|
Multiallelic Dprime: 0.991
BLOCK 1300.  MARKERS: 6183 6184
32 (0.851)	|0.329	0.347	0.152	0.013|
11 (0.139)	|0.113	0.016	0.008	0.000|
Multiallelic Dprime: 0.674
BLOCK 1301.  MARKERS: 6185 6186 6187 6188
2224 (0.448)	|0.237	0.110	0.097|
1442 (0.366)	|0.200	0.130	0.036|
2222 (0.162)	|0.081	0.059	0.020|
1422 (0.013)	|0.004	0.007	0.002|
Multiallelic Dprime: 0.108
BLOCK 1302.  MARKERS: 6190 6191
13 (0.525)	|0.356	0.107	0.056|
43 (0.312)	|0.184	0.073	0.056|
41 (0.157)	|0.122	0.011	0.024|
Multiallelic Dprime: 0.132
BLOCK 1303.  MARKERS: 6192 6193 6194 6195 6196
21144 (0.664)	|0.540	0.074	0.040	0.009|
21142 (0.193)	|0.040	0.098	0.050	0.005|
43322 (0.137)	|0.069	0.008	0.042	0.018|
Multiallelic Dprime: 0.476
BLOCK 1304.  MARKERS: 6203 6204 6205 6206 6207
21134 (0.650)	|0.633	0.006|
43212 (0.184)	|0.161	0.020|
23114 (0.133)	|0.037	0.095|
23212 (0.032)	|0.020	0.012|
Multiallelic Dprime: 0.736
BLOCK 1305.  MARKERS: 6208 6209 6210
112 (0.852)	|0.590	0.165	0.039	0.058|
433 (0.133)	|0.057	0.000	0.075	0.002|
Multiallelic Dprime: 0.515
BLOCK 1306.  MARKERS: 6211 6212 6213
423 (0.659)	|0.186	0.196	0.117	0.077	0.052	0.010	0.014|
334 (0.168)	|0.045	0.033	0.048	0.011	0.016	0.011	0.002|
323 (0.114)	|0.033	0.026	0.027	0.016	0.011	0.000	0.000|
333 (0.060)	|0.023	0.017	0.013	0.000	0.006	0.000	0.000|
Multiallelic Dprime: 0.136
BLOCK 1307.  MARKERS: 6214 6215 6216 6217 6218 6219 6220
4114432 (0.288)	|0.280	0.000	0.006|
2124211 (0.272)	|0.271	0.000	0.000|
4324432 (0.207)	|0.042	0.162	0.004|
4122432 (0.105)	|0.000	0.000	0.105|
4124432 (0.084)	|0.060	0.021	0.002|
4124212 (0.022)	|0.000	0.000	0.021|
4124211 (0.016)	|0.016	0.000	0.000|
Multiallelic Dprime: 0.862
BLOCK 1308.  MARKERS: 6221 6222
42 (0.674)	|0.324	0.339	0.012|
44 (0.181)	|0.157	0.009	0.016|
24 (0.143)	|0.058	0.065	0.019|
Multiallelic Dprime: 0.409
BLOCK 1309.  MARKERS: 6224 6225
34 (0.540)	|0.349	0.102	0.089|
12 (0.414)	|0.247	0.122	0.045|
32 (0.046)	|0.023	0.010	0.013|
Multiallelic Dprime: 0.112
BLOCK 1310.  MARKERS: 6228 6229
43 (0.620)	|0.150	0.078	0.187	0.032	0.131	0.019	0.009|
23 (0.233)	|0.026	0.122	0.003	0.007	0.000	0.041	0.031|
41 (0.147)	|0.030	0.005	0.000	0.103	0.000	0.006	0.000|
Multiallelic Dprime: 0.639
BLOCK 1311.  MARKERS: 6230 6231 6232 6233 6234 6235 6236 6237 6238 6239
4233142241 (0.208)	|0.003	0.190	0.013|
4431142241 (0.205)	|0.204	0.000	0.003|
2431142241 (0.188)	|0.188	0.000	0.000|
4233122241 (0.143)	|0.142	0.000	0.000|
4213344423 (0.131)	|0.002	0.032	0.097|
4231142241 (0.065)	|0.066	0.000	0.000|
2231142241 (0.041)	|0.040	0.000	0.000|
Multiallelic Dprime: 0.937
BLOCK 1312.  MARKERS: 6240 6241 6242
412 (0.655)	|0.356	0.035	0.158	0.101|
441 (0.227)	|0.024	0.193	0.005	0.001|
212 (0.116)	|0.016	0.014	0.059	0.027|
Multiallelic Dprime: 0.606
BLOCK 1313.  MARKERS: 6244 6245 6246 6247
3321 (0.396)	|0.144	0.143	0.069	0.036|
3123 (0.241)	|0.125	0.057	0.026	0.028|
1333 (0.223)	|0.094	0.040	0.063	0.023|
3333 (0.130)	|0.064	0.041	0.021	0.003|
Multiallelic Dprime: 0.152
BLOCK 1314.  MARKERS: 6250 6251 6252 6253 6254 6255 6256 6257 6258 6259
2334232212 (0.429)	|0.296	0.021	0.049	0.062|
4112422234 (0.288)	|0.008	0.230	0.030	0.015|
4114231114 (0.180)	|0.016	0.004	0.108	0.051|
4114232212 (0.092)	|0.027	0.007	0.005	0.054|
Multiallelic Dprime: 0.642
BLOCK 1315.  MARKERS: 6261 6262 6263
313 (0.350)	|0.209	0.051	0.077|
133 (0.262)	|0.121	0.131	0.009|
311 (0.193)	|0.135	0.014	0.040|
333 (0.184)	|0.068	0.086	0.026|
Multiallelic Dprime: 0.305
BLOCK 1316.  MARKERS: 6265 6266 6267 6268 6269 6270 6271 6272 6273
344334132 (0.537)	|0.359	0.154	0.026|
343122113 (0.283)	|0.053	0.101	0.129|
124124332 (0.152)	|0.117	0.028	0.008|
Multiallelic Dprime: 0.375
BLOCK 1317.  MARKERS: 6276 6277 6278
222 (0.541)	|0.438	0.003	0.002	0.091|
244 (0.291)	|0.035	0.128	0.123	0.000|
444 (0.168)	|0.138	0.022	0.000	0.006|
Multiallelic Dprime: 0.709
BLOCK 1318.  MARKERS: 6280 6281 6282 6283 6284 6285
333423 (0.609)	|0.430	0.132	0.050|
223422 (0.154)	|0.034	0.061	0.061|
224142 (0.124)	|0.004	0.112	0.007|
323422 (0.096)	|0.055	0.016	0.024|
Multiallelic Dprime: 0.472
BLOCK 1319.  MARKERS: 6287 6288
31 (0.525)	|0.359	0.093	0.072|
23 (0.329)	|0.213	0.000	0.115|
33 (0.146)	|0.038	0.108	0.000|
Multiallelic Dprime: 0.312
BLOCK 1320.  MARKERS: 6289 6290
41 (0.610)	|0.283	0.325|
43 (0.201)	|0.188	0.009|
21 (0.187)	|0.177	0.010|
Multiallelic Dprime: 0.853
BLOCK 1321.  MARKERS: 6291 6292 6293
433 (0.649)	|0.419	0.081	0.079	0.065|
211 (0.344)	|0.176	0.147	0.019	0.003|
Multiallelic Dprime: 0.301
BLOCK 1322.  MARKERS: 6294 6295 6296 6297
1333 (0.596)	|0.184	0.283	0.126|
1311 (0.232)	|0.149	0.042	0.039|
2133 (0.098)	|0.047	0.037	0.006|
1133 (0.069)	|0.030	0.039	0.000|
Multiallelic Dprime: 0.300
BLOCK 1323.  MARKERS: 6298 6299 6300
324 (0.410)	|0.219	0.164	0.022|
434 (0.404)	|0.278	0.079	0.049|
432 (0.172)	|0.117	0.048	0.006|
Multiallelic Dprime: 0.206
BLOCK 1324.  MARKERS: 6304 6305
41 (0.618)	|0.441	0.140	0.026|
13 (0.297)	|0.100	0.180	0.016|
11 (0.080)	|0.034	0.042	0.004|
Multiallelic Dprime: 0.366
BLOCK 1325.  MARKERS: 6309 6310 6311 6312
4444 (0.574)	|0.339	0.151	0.078|
1322 (0.365)	|0.319	0.020	0.025|
4344 (0.046)	|0.044	0.000	0.003|
Multiallelic Dprime: 0.590
BLOCK 1326.  MARKERS: 6315 6316 6317
211 (0.707)	|0.552	0.131	0.023|
433 (0.171)	|0.049	0.114	0.010|
233 (0.111)	|0.014	0.013	0.081|
Multiallelic Dprime: 0.573
BLOCK 1327.  MARKERS: 6319 6320
22 (0.621)	|0.422	0.185	0.013|
42 (0.263)	|0.220	0.026	0.018|
24 (0.115)	|0.009	0.010	0.096|
Multiallelic Dprime: 0.410
BLOCK 1328.  MARKERS: 6322 6323 6324
123 (0.650)	|0.514	0.130	0.003|
121 (0.220)	|0.000	0.008	0.212|
333 (0.126)	|0.036	0.090	0.000|
Multiallelic Dprime: 0.743
BLOCK 1329.  MARKERS: 6325 6326
44 (0.551)	|0.354	0.034	0.162|
24 (0.230)	|0.030	0.188	0.012|
22 (0.217)	|0.049	0.167	0.002|
Multiallelic Dprime: 0.698
BLOCK 1330.  MARKERS: 6327 6328
24 (0.441)	|0.126	0.111	0.074	0.093	0.011|
21 (0.382)	|0.284	0.037	0.018	0.024	0.000|
34 (0.175)	|0.032	0.025	0.080	0.013	0.003|
Multiallelic Dprime: 0.441
BLOCK 1331.  MARKERS: 6329 6330 6331 6332 6333 6334 6335 6336 6337 6338 6339 6340 6341 6342 6343 6344 6345 6346 6347 6348
14111232344444311132 (0.440)	|0.189	0.186	0.068|
14111212442412333113 (0.175)	|0.085	0.044	0.045|
14111212342412333113 (0.171)	|0.082	0.051	0.041|
33333413334242433312 (0.130)	|0.040	0.079	0.011|
14111212342444311132 (0.014)	|0.003	0.006	0.004|
Multiallelic Dprime: 0.142
BLOCK 1332.  MARKERS: 6351 6352
21 (0.423)	|0.242	0.138	0.043|
23 (0.395)	|0.164	0.199	0.033|
13 (0.182)	|0.075	0.056	0.050|
Multiallelic Dprime: 0.179
BLOCK 1333.  MARKERS: 6354 6355
43 (0.482)	|0.214	0.144	0.072	0.048|
23 (0.393)	|0.219	0.076	0.050	0.045|
42 (0.125)	|0.065	0.029	0.026	0.005|
Multiallelic Dprime: 0.122
BLOCK 1334.  MARKERS: 6357 6358 6359
424 (0.499)	|0.230	0.052	0.078	0.121	0.004|
414 (0.249)	|0.036	0.094	0.051	0.014	0.047|
214 (0.148)	|0.101	0.030	0.000	0.009	0.003|
211 (0.098)	|0.037	0.008	0.049	0.001	0.000|
Multiallelic Dprime: 0.396
BLOCK 1335.  MARKERS: 6360 6361 6362 6363 6364
14344 (0.407)	|0.194	0.135	0.040	0.037|
34322 (0.183)	|0.070	0.017	0.052	0.039|
34344 (0.177)	|0.128	0.031	0.004	0.012|
31124 (0.144)	|0.039	0.026	0.064	0.015|
31324 (0.056)	|0.015	0.009	0.025	0.007|
Multiallelic Dprime: 0.291
BLOCK 1336.  MARKERS: 6365 6366 6367 6368 6369
31331 (0.461)	|0.219	0.156	0.085|
11313 (0.222)	|0.152	0.026	0.043|
31333 (0.189)	|0.110	0.047	0.030|
33433 (0.118)	|0.079	0.009	0.031|
Multiallelic Dprime: 0.203
BLOCK 1337.  MARKERS: 6370 6371 6372
223 (0.563)	|0.234	0.211	0.092	0.020|
143 (0.239)	|0.060	0.049	0.130	0.000|
121 (0.190)	|0.055	0.079	0.057	0.000|
Multiallelic Dprime: 0.265
BLOCK 1338.  MARKERS: 6375 6376 6377
122 (0.350)	|0.340	0.011|
344 (0.339)	|0.289	0.049|
124 (0.283)	|0.207	0.073|
144 (0.020)	|0.020	0.000|
Multiallelic Dprime: 0.414
BLOCK 1339.  MARKERS: 6378 6379
22 (0.864)	|0.405	0.371	0.071	0.015|
41 (0.133)	|0.092	0.006	0.036	0.000|
Multiallelic Dprime: 0.563
BLOCK 1340.  MARKERS: 6380 6381 6382
313 (0.499)	|0.343	0.049	0.068	0.036|
112 (0.376)	|0.017	0.280	0.036	0.039|
122 (0.107)	|0.008	0.000	0.062	0.037|
312 (0.016)	|0.005	0.012	0.000	0.000|
Multiallelic Dprime: 0.654
BLOCK 1341.  MARKERS: 6384 6385 6386
331 (0.372)	|0.243	0.086	0.044|
131 (0.342)	|0.203	0.070	0.068|
313 (0.165)	|0.108	0.032	0.027|
311 (0.114)	|0.074	0.021	0.017|
Multiallelic Dprime: 0.071
BLOCK 1342.  MARKERS: 6387 6388
21 (0.633)	|0.335	0.245	0.003	0.039|
43 (0.210)	|0.003	0.000	0.205	0.000|
23 (0.156)	|0.015	0.003	0.007	0.123|
Multiallelic Dprime: 0.884
BLOCK 1343.  MARKERS: 6391 6392 6393 6394 6395
44342 (0.353)	|0.283	0.071|
41323 (0.248)	|0.206	0.041|
44143 (0.217)	|0.180	0.036|
14342 (0.163)	|0.127	0.035|
Multiallelic Dprime: 0.070
BLOCK 1344.  MARKERS: 6401 6402 6403 6404
1211 (0.809)	|0.362	0.230	0.083	0.103	0.032|
2423 (0.184)	|0.040	0.006	0.121	0.015	0.000|
Multiallelic Dprime: 0.578
BLOCK 1345.  MARKERS: 6406 6407 6408 6409
2133 (0.404)	|0.283	0.067	0.037	0.016|
4433 (0.236)	|0.049	0.041	0.147	0.000|
4133 (0.208)	|0.046	0.141	0.021	0.000|
4141 (0.119)	|0.010	0.100	0.008	0.000|
4143 (0.032)	|0.015	0.016	0.000	0.000|
Multiallelic Dprime: 0.549
BLOCK 1346.  MARKERS: 6412 6413 6414
342 (0.401)	|0.069	0.256	0.012	0.002	0.041	0.000|
213 (0.367)	|0.009	0.008	0.202	0.113	0.001	0.022|
242 (0.213)	|0.202	0.004	0.004	0.000	0.000	0.000|
212 (0.017)	|0.000	0.017	0.000	0.000	0.000	0.000|
Multiallelic Dprime: 0.851
BLOCK 1347.  MARKERS: 6415 6416 6417 6418 6419 6420 6421 6422
13122133 (0.284)	|0.026	0.251	0.000|
13124133 (0.283)	|0.287	0.000	0.000|
31312321 (0.218)	|0.218	0.000	0.001|
31312331 (0.115)	|0.000	0.000	0.115|
31122331 (0.043)	|0.001	0.000	0.042|
31322331 (0.023)	|0.000	0.000	0.023|
Multiallelic Dprime: 0.969
BLOCK 1348.  MARKERS: 6423 6424
43 (0.561)	|0.229	0.171	0.099	0.058|
41 (0.257)	|0.121	0.078	0.019	0.039|
23 (0.183)	|0.094	0.052	0.018	0.019|
Multiallelic Dprime: 0.106
BLOCK 1349.  MARKERS: 6426 6427 6428
421 (0.444)	|0.412	0.033|
323 (0.302)	|0.259	0.043|
423 (0.136)	|0.121	0.015|
441 (0.116)	|0.106	0.011|
Multiallelic Dprime: 0.186
BLOCK 1350.  MARKERS: 6430 6431
14 (0.898)	|0.529	0.166	0.124	0.080|
32 (0.102)	|0.040	0.010	0.039	0.013|
Multiallelic Dprime: 0.297
BLOCK 1351.  MARKERS: 6436 6437 6438
133 (0.569)	|0.389	0.138	0.042|
211 (0.176)	|0.074	0.102	0.000|
213 (0.163)	|0.093	0.018	0.051|
233 (0.092)	|0.073	0.008	0.011|
Multiallelic Dprime: 0.240
BLOCK 1352.  MARKERS: 6440 6441
12 (0.630)	|0.611	0.006	0.009|
32 (0.266)	|0.004	0.209	0.055|
11 (0.104)	|0.102	0.003	0.000|
Multiallelic Dprime: 0.926
BLOCK 1353.  MARKERS: 6442 6443
13 (0.716)	|0.435	0.267	0.013|
31 (0.218)	|0.116	0.102	0.000|
33 (0.063)	|0.037	0.017	0.009|
Multiallelic Dprime: 0.092
BLOCK 1354.  MARKERS: 6447 6448
41 (0.589)	|0.358	0.152	0.080|
13 (0.388)	|0.224	0.126	0.039|
43 (0.022)	|0.015	0.000	0.007|
Multiallelic Dprime: 0.067
BLOCK 1355.  MARKERS: 6455 6456
34 (0.596)	|0.256	0.145	0.070	0.045	0.016	0.007	0.002	0.008|
14 (0.278)	|0.093	0.046	0.024	0.047	0.006	0.013	0.013	0.002|
32 (0.126)	|0.035	0.033	0.009	0.004	0.013	0.002	0.001	0.006|
Multiallelic Dprime: 0.187
BLOCK 1356.  MARKERS: 6461 6462 6463 6464 6465 6466 6467 6468 6469 6470 6471 6472 6473 6474 6475 6476 6477 6478 6479 6480 6481 6482 6483
11424443131122443432122 (0.389)	|0.264	0.109	0.010|
11424243131142224324344 (0.228)	|0.149	0.076	0.000|
23112211213244443432122 (0.102)	|0.072	0.029	0.001|
11422211213244443432122 (0.097)	|0.080	0.015	0.000|
11424243131142424324142 (0.034)	|0.025	0.009	0.000|
11424243131122443432122 (0.023)	|0.019	0.004	0.000|
11424211213244443432122 (0.016)	|0.013	0.003	0.000|
11424243131142443432122 (0.016)	|0.004	0.010	0.001|
Multiallelic Dprime: 0.113
BLOCK 1357.  MARKERS: 6487 6488
32 (0.684)	|0.428	0.197	0.057|
14 (0.296)	|0.111	0.157	0.020|
34 (0.013)	|0.011	0.000	0.000|
Multiallelic Dprime: 0.275
BLOCK 1358.  MARKERS: 6491 6492 6493 6494
1443 (0.553)	|0.263	0.163	0.060	0.062|
2231 (0.358)	|0.083	0.129	0.116	0.027|
1233 (0.077)	|0.017	0.021	0.009	0.032|
Multiallelic Dprime: 0.269
BLOCK 1359.  MARKERS: 6495 6496 6497 6498
1414 (0.363)	|0.105	0.175	0.034	0.035	0.000|
1232 (0.313)	|0.126	0.084	0.077	0.006	0.008|
3232 (0.185)	|0.095	0.048	0.023	0.006	0.003|
1412 (0.128)	|0.035	0.019	0.071	0.000	0.000|
Multiallelic Dprime: 0.275
BLOCK 1360.  MARKERS: 6501 6502 6503 6504 6505 6506 6507 6508 6509 6510 6511
33444334131 (0.361)	|0.182	0.126	0.052|
11321143313 (0.329)	|0.113	0.168	0.049|
33341334331 (0.210)	|0.120	0.076	0.015|
11321143333 (0.048)	|0.014	0.025	0.008|
33441143313 (0.012)	|0.005	0.002	0.005|
Multiallelic Dprime: 0.170
BLOCK 1361.  MARKERS: 6514 6515
33 (0.451)	|0.237	0.186	0.021|
31 (0.413)	|0.227	0.153	0.022|
11 (0.134)	|0.076	0.053	0.003|
Multiallelic Dprime: 0.039
BLOCK 1362.  MARKERS: 6518 6519 6520 6521
1431 (0.540)	|0.311	0.119	0.111|
3213 (0.394)	|0.351	0.034	0.009|
1433 (0.045)	|0.039	0.003	0.003|
Multiallelic Dprime: 0.608
BLOCK 1363.  MARKERS: 6523 6524 6525 6526
2342 (0.705)	|0.705	0.000	0.000|
4422 (0.166)	|0.000	0.098	0.069|
4421 (0.128)	|0.001	0.073	0.055|
Multiallelic Dprime: 0.952
BLOCK 1364.  MARKERS: 6527 6528
13 (0.705)	|0.689	0.004	0.000	0.012|
24 (0.171)	|0.001	0.097	0.073	0.000|
14 (0.124)	|0.029	0.092	0.000	0.001|
Multiallelic Dprime: 0.894
BLOCK 1365.  MARKERS: 6529 6530 6531
343 (0.719)	|0.719	0.000	0.000|
122 (0.192)	|0.000	0.149	0.042|
322 (0.073)	|0.000	0.071	0.002|
323 (0.014)	|0.012	0.000	0.000|
Multiallelic Dprime: 0.985
BLOCK 1366.  MARKERS: 6532 6533 6534
313 (0.732)	|0.417	0.244	0.056	0.000|
131 (0.221)	|0.007	0.000	0.158	0.055|
331 (0.043)	|0.000	0.035	0.004	0.000|
Multiallelic Dprime: 0.791
BLOCK 1367.  MARKERS: 6535 6536 6537 6538 6539 6540 6541
1413331 (0.426)	|0.045	0.257	0.125|
1412113 (0.281)	|0.219	0.040	0.023|
3233331 (0.218)	|0.070	0.038	0.109|
1433331 (0.055)	|0.051	0.002	0.003|
Multiallelic Dprime: 0.522
BLOCK 1368.  MARKERS: 6545 6546 6547
233 (0.391)	|0.390	0.000	0.000|
234 (0.348)	|0.003	0.341	0.000|
444 (0.262)	|0.234	0.001	0.024|
Multiallelic Dprime: 0.951
BLOCK 1369.  MARKERS: 6549 6550 6551 6552
3441 (0.626)	|0.305	0.223	0.099|
1223 (0.343)	|0.197	0.084	0.062|
3423 (0.025)	|0.006	0.001	0.017|
Multiallelic Dprime: 0.151
BLOCK 1370.  MARKERS: 6553 6554
34 (0.510)	|0.264	0.000	0.138	0.069	0.021	0.014|
32 (0.309)	|0.003	0.264	0.015	0.000	0.000	0.000|
14 (0.179)	|0.148	0.007	0.006	0.008	0.000	0.000|
Multiallelic Dprime: 0.730
BLOCK 1371.  MARKERS: 6555 6556 6557 6558 6559 6560 6561 6562 6563 6564 6565 6566 6567
4321131342443 (0.415)	|0.347	0.044	0.022	0.000|
2244111144323 (0.275)	|0.014	0.253	0.005	0.002|
4324333122441 (0.160)	|0.027	0.000	0.133	0.000|
4324133144323 (0.076)	|0.070	0.002	0.004	0.000|
4324111144323 (0.022)	|0.000	0.022	0.000	0.000|
4324133142443 (0.014)	|0.003	0.000	0.000	0.011|
Multiallelic Dprime: 0.784
BLOCK 1372.  MARKERS: 6568 6569 6570 6571
1112 (0.476)	|0.140	0.334|
3314 (0.333)	|0.293	0.038|
1122 (0.167)	|0.050	0.116|
1312 (0.023)	|0.020	0.004|
Multiallelic Dprime: 0.537
BLOCK 1373.  MARKERS: 6572 6573
13 (0.502)	|0.144	0.303	0.023	0.032|
32 (0.492)	|0.349	0.061	0.074	0.008|
Multiallelic Dprime: 0.530
BLOCK 1374.  MARKERS: 6575 6576 6577
224 (0.496)	|0.473	0.015	0.008|
411 (0.363)	|0.325	0.034	0.002|
414 (0.098)	|0.028	0.037	0.033|
424 (0.040)	|0.006	0.034	0.000|
Multiallelic Dprime: 0.591
BLOCK 1375.  MARKERS: 6578 6579 6580
113 (0.835)	|0.619	0.142	0.029	0.017	0.018|
331 (0.120)	|0.103	0.002	0.013	0.000	0.000|
333 (0.042)	|0.011	0.013	0.016	0.002	0.000|
Multiallelic Dprime: 0.214
BLOCK 1376.  MARKERS: 6581 6582 6583 6584 6585 6586
112213 (0.733)	|0.704	0.026	0.002|
334331 (0.158)	|0.006	0.150	0.002|
112233 (0.059)	|0.014	0.000	0.043|
334231 (0.019)	|0.002	0.017	0.000|
334213 (0.018)	|0.017	0.000	0.000|
Multiallelic Dprime: 0.856
BLOCK 1377.  MARKERS: 6588 6589 6590
131 (0.745)	|0.506	0.132	0.106|
414 (0.199)	|0.066	0.087	0.046|
134 (0.053)	|0.043	0.009	0.000|
Multiallelic Dprime: 0.287
BLOCK 1378.  MARKERS: 6591 6592
44 (0.615)	|0.332	0.171	0.075	0.003	0.008	0.002|
42 (0.230)	|0.122	0.063	0.017	0.002	0.002	0.010|
24 (0.155)	|0.076	0.045	0.018	0.009	0.003	0.000|
Multiallelic Dprime: 0.059
BLOCK 1379.  MARKERS: 6598 6599 6600 6601 6602 6603 6604 6605 6606 6607 6608 6609 6610 6611 6612 6613 6614 6615 6616 6617 6618 6619 6620 6621
111211341132132221233133 (0.531)	|0.124	0.328	0.078|
311211343314214143131241 (0.279)	|0.177	0.064	0.039|
132322131312214143241241 (0.111)	|0.102	0.003	0.005|
111211341112214143241241 (0.014)	|0.014	0.000	0.000|
132322131312214143131241 (0.012)	|0.004	0.000	0.008|
132322131312214143231241 (0.012)	|0.001	0.000	0.011|
Multiallelic Dprime: 0.490
BLOCK 1380.  MARKERS: 6625 6626
12 (0.436)	|0.342	0.052	0.042|
14 (0.406)	|0.175	0.110	0.122|
32 (0.159)	|0.057	0.086	0.016|
Multiallelic Dprime: 0.376
BLOCK 1381.  MARKERS: 6629 6630
21 (0.573)	|0.549	0.012	0.012	0.000|
22 (0.247)	|0.064	0.057	0.124	0.000|
12 (0.180)	|0.082	0.077	0.003	0.019|
Multiallelic Dprime: 0.724
BLOCK 1382.  MARKERS: 6632 6633 6634
321 (0.695)	|0.251	0.153	0.137	0.096	0.027|
313 (0.145)	|0.039	0.028	0.028	0.044	0.000|
121 (0.139)	|0.026	0.044	0.035	0.021	0.002|
311 (0.019)	|0.004	0.009	0.000	0.003	0.000|
Multiallelic Dprime: 0.180
BLOCK 1383.  MARKERS: 6638 6639 6640 6641 6642 6643 6644 6645 6646 6647
3214444243 (0.320)	|0.164	0.113	0.043|
3234122341 (0.235)	|0.131	0.089	0.014|
1133122341 (0.201)	|0.088	0.087	0.027|
3234422321 (0.165)	|0.081	0.062	0.022|
3214422321 (0.029)	|0.011	0.010	0.008|
Multiallelic Dprime: 0.075
BLOCK 1384.  MARKERS: 6652 6653
11 (0.500)	|0.499	0.000	0.000|
41 (0.374)	|0.001	0.355	0.000|
13 (0.126)	|0.109	0.000	0.015|
Multiallelic Dprime: 0.973
BLOCK 1385.  MARKERS: 6654 6655 6656 6657
2133 (0.607)	|0.035	0.300	0.238	0.014|
4324 (0.355)	|0.287	0.009	0.049	0.000|
2123 (0.015)	|0.015	0.000	0.000	0.000|
Multiallelic Dprime: 0.772
BLOCK 1386.  MARKERS: 6658 6659 6660 6661 6662 6663 6664 6665
31123443 (0.345)	|0.160	0.125	0.056|
12211241 (0.311)	|0.208	0.065	0.036|
12211221 (0.300)	|0.120	0.101	0.075|
32211241 (0.015)	|0.006	0.008	0.001|
Multiallelic Dprime: 0.190
BLOCK 1387.  MARKERS: 6666 6667 6668 6669 6670
24313 (0.512)	|0.278	0.198	0.036|
44313 (0.312)	|0.142	0.062	0.108|
22121 (0.169)	|0.074	0.066	0.029|
Multiallelic Dprime: 0.206
BLOCK 1388.  MARKERS: 6671 6672
23 (0.495)	|0.265	0.205	0.023|
21 (0.330)	|0.149	0.081	0.100|
43 (0.175)	|0.104	0.063	0.009|
Multiallelic Dprime: 0.198
BLOCK 1389.  MARKERS: 6673 6674
32 (0.519)	|0.386	0.131|
34 (0.348)	|0.299	0.049|
14 (0.133)	|0.132	0.000|
Multiallelic Dprime: 0.434
BLOCK 1390.  MARKERS: 6676 6677
41 (0.818)	|0.346	0.226	0.108	0.080	0.004	0.019|
14 (0.181)	|0.091	0.000	0.046	0.021	0.018	0.002|
Multiallelic Dprime: 0.332
BLOCK 1391.  MARKERS: 6679 6680 6681 6682 6683 6684 6685 6686 6687 6688 6689 6690 6691 6692
43223321333422 (0.437)	|0.233	0.152	0.022	0.024|
21444341411142 (0.226)	|0.007	0.164	0.046	0.010|
43223123333422 (0.152)	|0.141	0.007	0.005	0.000|
43223321333424 (0.100)	|0.009	0.013	0.079	0.000|
23223321333422 (0.022)	|0.009	0.000	0.002	0.013|
43224341411142 (0.021)	|0.003	0.016	0.000	0.002|
Multiallelic Dprime: 0.495
BLOCK 1392.  MARKERS: 6694 6695 6696 6697 6698
23241 (0.414)	|0.329	0.070	0.013|
24221 (0.364)	|0.093	0.063	0.209|
44323 (0.158)	|0.052	0.095	0.011|
24241 (0.058)	|0.006	0.033	0.019|
Multiallelic Dprime: 0.542
BLOCK 1393.  MARKERS: 6699 6700
43 (0.480)	|0.466	0.003	0.011|
23 (0.268)	|0.049	0.183	0.026|
21 (0.250)	|0.250	0.006	0.002|
Multiallelic Dprime: 0.875
BLOCK 1394.  MARKERS: 6702 6703
24 (0.766)	|0.453	0.257	0.057|
42 (0.192)	|0.015	0.016	0.160|
22 (0.039)	|0.000	0.026	0.013|
Multiallelic Dprime: 0.697
BLOCK 1395.  MARKERS: 6704 6705
24 (0.467)	|0.403	0.061	0.001	0.002|
33 (0.302)	|0.005	0.248	0.029	0.012|
23 (0.232)	|0.018	0.107	0.103	0.001|
Multiallelic Dprime: 0.727
BLOCK 1396.  MARKERS: 6707 6708 6709 6710 6711 6712
244313 (0.425)	|0.286	0.097	0.043|
224333 (0.415)	|0.122	0.264	0.024|
422131 (0.134)	|0.054	0.016	0.062|
244333 (0.015)	|0.006	0.008	0.000|
Multiallelic Dprime: 0.400
BLOCK 1397.  MARKERS: 6714 6715
13 (0.468)	|0.390	0.011	0.067|
31 (0.388)	|0.359	0.007	0.022|
11 (0.136)	|0.040	0.084	0.009|
Multiallelic Dprime: 0.451
BLOCK 1398.  MARKERS: 6720 6721
32 (0.797)	|0.459	0.332	0.003|
21 (0.102)	|0.008	0.002	0.092|
31 (0.098)	|0.047	0.039	0.015|
Multiallelic Dprime: 0.514
BLOCK 1399.  MARKERS: 6722 6723
34 (0.514)	|0.433	0.002	0.072	0.009	0.000|
31 (0.373)	|0.067	0.243	0.028	0.012	0.014|
24 (0.112)	|0.109	0.000	0.001	0.002	0.000|
Multiallelic Dprime: 0.712
BLOCK 1400.  MARKERS: 6724 6725 6726 6727
2333 (0.608)	|0.293	0.305	0.010|
4114 (0.244)	|0.167	0.075	0.004|
4133 (0.101)	|0.045	0.048	0.007|
4113 (0.024)	|0.007	0.017	0.000|
4333 (0.015)	|0.006	0.008	0.000|
Multiallelic Dprime: 0.195
BLOCK 1401.  MARKERS: 6728 6729 6730
214 (0.521)	|0.397	0.006	0.079	0.035	0.004|
431 (0.456)	|0.062	0.282	0.007	0.046	0.057|
434 (0.022)	|0.000	0.021	0.000	0.000	0.000|
Multiallelic Dprime: 0.754
BLOCK 1402.  MARKERS: 6733 6734 6735 6736 6737
21231 (0.460)	|0.411	0.014	0.000	0.036|
33313 (0.309)	|0.256	0.009	0.044	0.000|
21211 (0.085)	|0.053	0.028	0.003	0.000|
33311 (0.080)	|0.033	0.048	0.000	0.000|
31211 (0.061)	|0.027	0.035	0.000	0.000|
Multiallelic Dprime: 0.473
BLOCK 1403.  MARKERS: 6738 6739 6740
123 (0.782)	|0.412	0.274	0.068	0.021|
341 (0.134)	|0.012	0.059	0.062	0.000|
143 (0.047)	|0.000	0.034	0.014	0.000|
141 (0.036)	|0.003	0.000	0.031	0.000|
Multiallelic Dprime: 0.521
BLOCK 1404.  MARKERS: 6741 6742 6743 6744
4211 (0.425)	|0.420	0.001	0.005|
2231 (0.369)	|0.303	0.036	0.030|
4434 (0.175)	|0.093	0.077	0.002|
4231 (0.021)	|0.021	0.000	0.000|
Multiallelic Dprime: 0.544
BLOCK 1405.  MARKERS: 6745 6746 6747
331 (0.846)	|0.343	0.314	0.189|
213 (0.114)	|0.022	0.011	0.081|
333 (0.036)	|0.029	0.000	0.006|
Multiallelic Dprime: 0.451
BLOCK 1406.  MARKERS: 6750 6751
34 (0.396)	|0.220	0.070	0.061	0.026	0.005	0.005|
31 (0.327)	|0.214	0.051	0.023	0.029	0.004	0.005|
14 (0.276)	|0.207	0.019	0.014	0.018	0.013	0.003|
Multiallelic Dprime: 0.186
BLOCK 1407.  MARKERS: 6754 6755 6756 6757 6758 6759 6760 6761
32341314 (0.637)	|0.445	0.166	0.028|
14113134 (0.140)	|0.077	0.052	0.011|
12341131 (0.097)	|0.052	0.038	0.007|
12341334 (0.073)	|0.042	0.029	0.002|
12341134 (0.023)	|0.018	0.002	0.003|
32341334 (0.012)	|0.009	0.003	0.000|
Multiallelic Dprime: 0.144
BLOCK 1408.  MARKERS: 6766 6767
11 (0.650)	|0.055	0.295	0.300|
33 (0.299)	|0.297	0.000	0.001|
31 (0.051)	|0.000	0.050	0.002|
Multiallelic Dprime: 0.845
BLOCK 1409.  MARKERS: 6768 6769
41 (0.352)	|0.309	0.044|
23 (0.344)	|0.226	0.116|
21 (0.303)	|0.120	0.181|
Multiallelic Dprime: 0.349
BLOCK 1410.  MARKERS: 6770 6771
23 (0.655)	|0.324	0.213	0.119|
41 (0.341)	|0.167	0.127	0.048|
Multiallelic Dprime: 0.046
BLOCK 1411.  MARKERS: 6775 6776
41 (0.490)	|0.268	0.035	0.168	0.010|
43 (0.340)	|0.044	0.207	0.071	0.020|
11 (0.170)	|0.004	0.047	0.029	0.089|
Multiallelic Dprime: 0.548
BLOCK 1412.  MARKERS: 6781 6782 6783 6784
1222 (0.315)	|0.236	0.043	0.019	0.017	0.000|
1422 (0.288)	|0.089	0.076	0.081	0.031	0.008|
3232 (0.267)	|0.037	0.098	0.038	0.073	0.021|
3234 (0.120)	|0.013	0.026	0.020	0.017	0.043|
Multiallelic Dprime: 0.387
BLOCK 1413.  MARKERS: 6785 6786 6787 6788 6789
21134 (0.382)	|0.267	0.086	0.030|
43312 (0.244)	|0.061	0.174	0.009|
23332 (0.160)	|0.040	0.017	0.103|
23132 (0.137)	|0.070	0.047	0.020|
23312 (0.073)	|0.016	0.051	0.005|
Multiallelic Dprime: 0.446
BLOCK 1414.  MARKERS: 6790 6791 6792
214 (0.454)	|0.309	0.072	0.028	0.030	0.000	0.000|
212 (0.376)	|0.023	0.129	0.192	0.004	0.010	0.009|
432 (0.169)	|0.020	0.143	0.002	0.001	0.000	0.000|
Multiallelic Dprime: 0.639
BLOCK 1415.  MARKERS: 6794 6795 6796 6797 6798 6799
243222 (0.351)	|0.004	0.343	0.001|
421112 (0.344)	|0.162	0.014	0.169|
423211 (0.222)	|0.217	0.002	0.000|
243212 (0.035)	|0.000	0.029	0.004|
423212 (0.010)	|0.007	0.003	0.000|
423112 (0.010)	|0.003	0.000	0.007|
Multiallelic Dprime: 0.818
BLOCK 1416.  MARKERS: 6800 6801 6802
323 (0.412)	|0.082	0.084	0.124	0.059	0.012	0.019	0.012|
343 (0.394)	|0.359	0.009	0.013	0.001	0.004	0.002	0.000|
121 (0.188)	|0.068	0.088	0.008	0.004	0.015	0.000	0.002|
Multiallelic Dprime: 0.639
BLOCK 1417.  MARKERS: 6804 6805 6806 6807 6808 6809 6810 6811
11412324 (0.513)	|0.219	0.236	0.054|
11411222 (0.183)	|0.096	0.065	0.022|
43331342 (0.147)	|0.080	0.046	0.020|
13431322 (0.064)	|0.018	0.024	0.022|
13411322 (0.031)	|0.010	0.008	0.013|
13331322 (0.021)	|0.014	0.001	0.006|
43331322 (0.014)	|0.007	0.006	0.000|
Multiallelic Dprime: 0.160
BLOCK 1418.  MARKERS: 6816 6817
21 (0.456)	|0.106	0.295	0.018	0.035|
11 (0.402)	|0.342	0.048	0.004	0.007|
13 (0.142)	|0.087	0.012	0.032	0.008|
Multiallelic Dprime: 0.598
BLOCK 1419.  MARKERS: 6818 6819 6820
211 (0.536)	|0.536	0.000|
443 (0.355)	|0.003	0.353|
411 (0.055)	|0.001	0.054|
441 (0.050)	|0.049	0.000|
Multiallelic Dprime: 0.994
BLOCK 1420.  MARKERS: 6821 6822
14 (0.589)	|0.374	0.050	0.111	0.040	0.011|
32 (0.411)	|0.018	0.317	0.034	0.019	0.019|
Multiallelic Dprime: 0.723
BLOCK 1421.  MARKERS: 6824 6825 6826 6827 6828
21211 (0.392)	|0.380	0.002	0.009|
43213 (0.366)	|0.001	0.361	0.003|
23433 (0.144)	|0.000	0.012	0.133|
23211 (0.059)	|0.005	0.000	0.053|
23233 (0.029)	|0.028	0.000	0.000|
Multiallelic Dprime: 0.954
BLOCK 1422.  MARKERS: 6829 6830 6831
323 (0.416)	|0.228	0.137	0.038	0.007|
141 (0.379)	|0.165	0.190	0.013	0.005|
343 (0.199)	|0.081	0.060	0.052	0.004|
Multiallelic Dprime: 0.171
BLOCK 1423.  MARKERS: 6832 6833 6834 6835 6836
24144 (0.473)	|0.436	0.000	0.000	0.037|
42341 (0.391)	|0.000	0.381	0.010	0.000|
24121 (0.105)	|0.000	0.003	0.103	0.000|
44141 (0.016)	|0.003	0.000	0.001	0.012|
Multiallelic Dprime: 0.967
BLOCK 1424.  MARKERS: 6837 6838 6839
343 (0.443)	|0.433	0.004	0.004|
441 (0.392)	|0.294	0.098	0.000|
421 (0.113)	|0.107	0.000	0.000|
341 (0.052)	|0.015	0.007	0.026|
Multiallelic Dprime: 0.739
BLOCK 1425.  MARKERS: 6840 6841 6842 6843 6844 6845 6846
2221312 (0.849)	|0.742	0.008	0.098|
1443124 (0.110)	|0.037	0.073	0.000|
2221322 (0.030)	|0.005	0.022	0.004|
Multiallelic Dprime: 0.663
BLOCK 1426.  MARKERS: 6848 6849
32 (0.782)	|0.534	0.136	0.102	0.006|
12 (0.113)	|0.033	0.064	0.012	0.003|
14 (0.105)	|0.020	0.059	0.023	0.004|
Multiallelic Dprime: 0.469
BLOCK 1427.  MARKERS: 6851 6852 6853 6854 6855
41341 (0.585)	|0.536	0.017	0.034|
23341 (0.259)	|0.040	0.147	0.066|
23233 (0.138)	|0.005	0.126	0.008|
23241 (0.013)	|0.013	0.000	0.000|
Multiallelic Dprime: 0.755
BLOCK 1428.  MARKERS: 6856 6857 6858
132 (0.592)	|0.542	0.033	0.000	0.000|
212 (0.291)	|0.008	0.157	0.122	0.002|
131 (0.114)	|0.088	0.002	0.000	0.024|
Multiallelic Dprime: 0.827
BLOCK 1429.  MARKERS: 6859 6860 6861 6862 6863 6864 6865
2211212 (0.639)	|0.367	0.230	0.037|
4413434 (0.193)	|0.113	0.059	0.020|
4433434 (0.123)	|0.035	0.072	0.015|
2413434 (0.025)	|0.007	0.003	0.016|
Multiallelic Dprime: 0.170
BLOCK 1430.  MARKERS: 6870 6871 6872
311 (0.521)	|0.328	0.104	0.069	0.012|
133 (0.382)	|0.144	0.194	0.031	0.013|
333 (0.091)	|0.036	0.033	0.021	0.000|
Multiallelic Dprime: 0.277
BLOCK 1431.  MARKERS: 6878 6879 6880
121 (0.512)	|0.231	0.117	0.072	0.044	0.044|
323 (0.334)	|0.139	0.101	0.023	0.048	0.020|
311 (0.121)	|0.057	0.008	0.019	0.008	0.027|
321 (0.026)	|0.007	0.011	0.002	0.006	0.000|
Multiallelic Dprime: 0.134
BLOCK 1432.  MARKERS: 6885 6886 6887 6888
2344 (0.440)	|0.414	0.008	0.014|
4122 (0.237)	|0.230	0.006	0.003|
2122 (0.115)	|0.094	0.011	0.008|
2142 (0.106)	|0.012	0.094	0.000|
2144 (0.091)	|0.078	0.006	0.008|
Multiallelic Dprime: 0.602
BLOCK 1433.  MARKERS: 6889 6890 6891 6892
1343 (0.830)	|0.351	0.204	0.140	0.136|
3232 (0.127)	|0.058	0.060	0.006	0.002|
3343 (0.032)	|0.032	0.000	0.000	0.000|
Multiallelic Dprime: 0.382
BLOCK 1434.  MARKERS: 6895 6896 6897
311 (0.447)	|0.333	0.075	0.039|
313 (0.264)	|0.148	0.108	0.008|
331 (0.149)	|0.062	0.070	0.012|
111 (0.140)	|0.052	0.026	0.058|
Multiallelic Dprime: 0.301
BLOCK 1435.  MARKERS: 6901 6902 6903
332 (0.594)	|0.525	0.000	0.040	0.025|
113 (0.280)	|0.000	0.169	0.058	0.051|
333 (0.116)	|0.000	0.037	0.033	0.046|
Multiallelic Dprime: 0.818
BLOCK 1436.  MARKERS: 6905 6906 6907 6908 6909
22243 (0.528)	|0.314	0.170	0.045|
13431 (0.207)	|0.141	0.026	0.040|
12241 (0.133)	|0.007	0.104	0.020|
22241 (0.123)	|0.053	0.017	0.052|
Multiallelic Dprime: 0.296
BLOCK 1437.  MARKERS: 6910 6911 6912
234 (0.523)	|0.197	0.295	0.029|
322 (0.318)	|0.258	0.025	0.033|
222 (0.157)	|0.015	0.013	0.130|
Multiallelic Dprime: 0.587
BLOCK 1438.  MARKERS: 6913 6914
14 (0.471)	|0.416	0.004	0.050|
22 (0.336)	|0.003	0.330	0.001|
12 (0.189)	|0.006	0.008	0.177|
Multiallelic Dprime: 0.913
BLOCK 1439.  MARKERS: 6915 6916
21 (0.428)	|0.384	0.045	0.000|
22 (0.342)	|0.054	0.287	0.000|
42 (0.229)	|0.182	0.026	0.021|
Multiallelic Dprime: 0.694
BLOCK 1440.  MARKERS: 6917 6918
32 (0.621)	|0.489	0.111	0.019|
14 (0.358)	|0.345	0.004	0.004|
12 (0.021)	|0.004	0.000	0.017|
Multiallelic Dprime: 0.689
BLOCK 1441.  MARKERS: 6919 6920 6921 6922
1341 (0.837)	|0.393	0.281	0.116	0.030	0.015|
4113 (0.116)	|0.019	0.072	0.018	0.006	0.001|
1111 (0.040)	|0.008	0.015	0.009	0.001	0.007|
Multiallelic Dprime: 0.376
BLOCK 1442.  MARKERS: 6925 6926 6927 6928
3234 (0.418)	|0.150	0.065	0.130	0.051	0.010|
3122 (0.370)	|0.125	0.132	0.045	0.035	0.024|
1232 (0.145)	|0.048	0.058	0.017	0.003	0.013|
3232 (0.039)	|0.009	0.009	0.013	0.002	0.003|
3222 (0.024)	|0.006	0.003	0.000	0.012	0.001|
Multiallelic Dprime: 0.221
BLOCK 1443.  MARKERS: 6929 6930 6931 6932 6933 6934 6935 6936 6937 6938 6939
44124311423 (0.342)	|0.278	0.017	0.038	0.002|
44111331423 (0.269)	|0.091	0.113	0.011	0.049|
34211333213 (0.205)	|0.133	0.004	0.007	0.059|
32111131421 (0.103)	|0.017	0.013	0.069	0.002|
44124331423 (0.053)	|0.039	0.011	0.002	0.001|
Multiallelic Dprime: 0.507
BLOCK 1444.  MARKERS: 6945 6946 6947 6948 6949 6950 6951 6952 6953 6954 6955 6956
114224241413 (0.573)	|0.435	0.137	0.000|
314224241413 (0.158)	|0.156	0.002	0.000|
331213123231 (0.139)	|0.000	0.138	0.000|
311423123231 (0.116)	|0.094	0.000	0.023|
Multiallelic Dprime: 0.483
BLOCK 1445.  MARKERS: 6957 6958
21 (0.690)	|0.382	0.256	0.047	0.000|
42 (0.286)	|0.121	0.000	0.145	0.019|
22 (0.024)	|0.024	0.000	0.000	0.000|
Multiallelic Dprime: 0.490
BLOCK 1446.  MARKERS: 6959 6960 6961 6962 6963
21334 (0.527)	|0.358	0.122	0.049|
23241 (0.255)	|0.100	0.092	0.065|
41334 (0.192)	|0.169	0.009	0.013|
21341 (0.020)	|0.008	0.000	0.011|
Multiallelic Dprime: 0.293
BLOCK 1447.  MARKERS: 6965 6966
43 (0.634)	|0.562	0.002	0.000	0.067|
41 (0.228)	|0.000	0.116	0.106	0.004|
23 (0.138)	|0.000	0.125	0.000	0.015|
Multiallelic Dprime: 0.909
BLOCK 1448.  MARKERS: 6967 6968 6969
314 (0.563)	|0.485	0.072	0.007|
143 (0.243)	|0.178	0.033	0.033|
114 (0.106)	|0.084	0.021	0.000|
144 (0.086)	|0.031	0.055	0.000|
Multiallelic Dprime: 0.298
BLOCK 1449.  MARKERS: 6973 6974 6975
412 (0.779)	|0.604	0.173|
124 (0.181)	|0.142	0.034|
112 (0.040)	|0.040	0.000|
Multiallelic Dprime: 0.238
BLOCK 1450.  MARKERS: 6976 6977
24 (0.786)	|0.388	0.239	0.130	0.019	0.008|
43 (0.208)	|0.068	0.077	0.046	0.005	0.009|
Multiallelic Dprime: 0.176
BLOCK 1451.  MARKERS: 6979 6980 6981 6982 6983 6984 6985 6986
21441121 (0.460)	|0.377	0.003	0.068|
41223244 (0.317)	|0.001	0.308	0.007|
23223144 (0.178)	|0.007	0.021	0.150|
21223244 (0.024)	|0.013	0.004	0.005|
21223144 (0.017)	|0.001	0.013	0.003|
Multiallelic Dprime: 0.833
BLOCK 1452.  MARKERS: 6988 6989 6990 6991 6992
32322 (0.403)	|0.260	0.128	0.014|
14322 (0.349)	|0.205	0.112	0.029|
14143 (0.234)	|0.129	0.094	0.006|
Multiallelic Dprime: 0.083
BLOCK 1453.  MARKERS: 6995 6996
34 (0.604)	|0.305	0.106	0.193|
22 (0.337)	|0.079	0.192	0.067|
32 (0.049)	|0.021	0.000	0.028|
Multiallelic Dprime: 0.356
BLOCK 1454.  MARKERS: 6997 6998 6999 7000
3141 (0.404)	|0.276	0.058	0.032	0.006	0.004	0.003	0.013|
3143 (0.302)	|0.118	0.095	0.038	0.032	0.007	0.005	0.000|
1313 (0.293)	|0.169	0.037	0.031	0.029	0.008	0.006	0.001|
Multiallelic Dprime: 0.254
BLOCK 1455.  MARKERS: 7002 7003 7004 7005 7006 7007 7008
1443424 (0.562)	|0.557	0.000	0.000	0.007|
2221244 (0.190)	|0.003	0.177	0.004	0.000|
2221242 (0.102)	|0.001	0.000	0.098	0.000|
1241244 (0.067)	|0.000	0.000	0.067	0.000|
1241444 (0.019)	|0.000	0.000	0.018	0.000|
2443424 (0.015)	|0.015	0.000	0.000	0.000|
1443244 (0.014)	|0.000	0.014	0.000	0.000|
Multiallelic Dprime: 0.978
BLOCK 1456.  MARKERS: 7009 7010 7011 7012 7013 7014 7015 7016
21441224 (0.590)	|0.571	0.014	0.002|
21141221 (0.199)	|0.033	0.164	0.002|
33423311 (0.188)	|0.154	0.018	0.016|
21441221 (0.014)	|0.005	0.005	0.005|
Multiallelic Dprime: 0.739
BLOCK 1457.  MARKERS: 7018 7019
12 (0.771)	|0.317	0.234	0.196	0.023|
23 (0.200)	|0.087	0.067	0.046	0.000|
13 (0.026)	|0.011	0.011	0.004	0.000|
Multiallelic Dprime: 0.077
BLOCK 1458.  MARKERS: 7023 7024 7025 7026
4223 (0.414)	|0.319	0.067	0.026|
4234 (0.313)	|0.035	0.118	0.161|
2133 (0.247)	|0.021	0.128	0.098|
4133 (0.023)	|0.007	0.016	0.000|
Multiallelic Dprime: 0.521
BLOCK 1459.  MARKERS: 7027 7028
24 (0.383)	|0.382	0.000	0.000|
23 (0.330)	|0.003	0.089	0.239|
13 (0.286)	|0.016	0.268	0.000|
Multiallelic Dprime: 0.883
BLOCK 1460.  MARKERS: 7029 7030
43 (0.403)	|0.366	0.013	0.021|
23 (0.362)	|0.235	0.012	0.109|
21 (0.234)	|0.020	0.198	0.018|
Multiallelic Dprime: 0.622
BLOCK 1461.  MARKERS: 7031 7032 7033
422 (0.622)	|0.441	0.099	0.064|
424 (0.223)	|0.013	0.205	0.002|
242 (0.150)	|0.057	0.076	0.009|
Multiallelic Dprime: 0.635
BLOCK 1462.  MARKERS: 7036 7037 7038 7039
1324 (0.514)	|0.365	0.007	0.108	0.000	0.004	0.000	0.000|
3131 (0.379)	|0.006	0.306	0.000	0.000	0.029	0.000	0.013|
3321 (0.075)	|0.006	0.000	0.000	0.049	0.000	0.013	0.000|
Multiallelic Dprime: 0.954
BLOCK 1463.  MARKERS: 7041 7042 7043 7044 7045 7046 7047 7048 7049 7050 7051 7052 7053 7054 7055 7056 7057 7058 7059 7060 7061 7062 7063
14422444123313231243232 (0.382)	|0.319	0.029	0.030	0.002|
11231122341141113124144 (0.315)	|0.120	0.182	0.004	0.000|
34422444123313231243232 (0.108)	|0.001	0.096	0.000	0.013|
14421442123341113224234 (0.050)	|0.005	0.045	0.000	0.000|
14421442123311211244232 (0.039)	|0.002	0.030	0.000	0.003|
14421122341141113124144 (0.023)	|0.005	0.013	0.000	0.000|
11221122341141113124144 (0.013)	|0.003	0.010	0.000	0.000|
Multiallelic Dprime: 0.605
BLOCK 1464.  MARKERS: 7064 7065 7066 7067 7068 7069 7070 7071
14332141 (0.476)	|0.285	0.077	0.061	0.008	0.010	0.001	0.008	0.011	0.007|
31111222 (0.440)	|0.219	0.095	0.084	0.005	0.011	0.011	0.002	0.000	0.002|
14312221 (0.035)	|0.002	0.016	0.000	0.014	0.000	0.000	0.000	0.000	0.000|
31111221 (0.019)	|0.004	0.010	0.001	0.000	0.004	0.000	0.000	0.000	0.000|
Multiallelic Dprime: 0.193
BLOCK 1465.  MARKERS: 7074 7075 7076 7077 7078 7079 7080 7081 7082
234323323 (0.515)	|0.514	0.000|
234413442 (0.202)	|0.000	0.194|
412424422 (0.151)	|0.148	0.000|
234424422 (0.026)	|0.026	0.000|
234323322 (0.026)	|0.024	0.000|
234323422 (0.016)	|0.010	0.000|
232323422 (0.011)	|0.012	0.000|
234324422 (0.011)	|0.011	0.000|
214323323 (0.010)	|0.010	0.000|
Multiallelic Dprime: 1.000
BLOCK 1466.  MARKERS: 7083 7084 7085 7086 7087
21411 (0.781)	|0.598	0.101	0.081|
33223 (0.196)	|0.011	0.186	0.000|
Multiallelic Dprime: 0.920
BLOCK 1467.  MARKERS: 7089 7090 7091
331 (0.616)	|0.454	0.150	0.012|
113 (0.298)	|0.157	0.028	0.111|
333 (0.086)	|0.006	0.073	0.005|
Multiallelic Dprime: 0.365
BLOCK 1468.  MARKERS: 7092 7093 7094 7095 7096
42211 (0.617)	|0.445	0.154	0.000|
23432 (0.252)	|0.005	0.237	0.000|
43211 (0.128)	|0.000	0.003	0.125|
Multiallelic Dprime: 0.831
BLOCK 1469.  MARKERS: 7097 7098 7099 7100 7101 7102 7103 7104 7105 7106
4111131132 (0.449)	|0.347	0.077	0.005	0.004	0.014|
4123313132 (0.394)	|0.091	0.129	0.142	0.030	0.001|
3311133211 (0.126)	|0.117	0.002	0.000	0.004	0.003|
Multiallelic Dprime: 0.586
BLOCK 1470.  MARKERS: 7108 7109 7110 7111 7112 7113 7114 7115 7116
422221112 (0.567)	|0.458	0.064	0.012	0.011	0.010	0.007|
422221111 (0.208)	|0.154	0.039	0.008	0.002	0.000	0.002|
211443242 (0.149)	|0.125	0.005	0.011	0.000	0.003	0.000|
422241142 (0.039)	|0.032	0.002	0.000	0.003	0.000	0.000|
422443242 (0.019)	|0.015	0.000	0.000	0.000	0.000	0.000|
Multiallelic Dprime: 0.118
BLOCK 1471.  MARKERS: 7120 7121 7122 7123 7124 7125 7126
1231222 (0.791)	|0.791	0.000	0.000|
3412434 (0.113)	|0.000	0.112	0.000|
3231232 (0.040)	|0.000	0.013	0.027|
3231222 (0.015)	|0.014	0.000	0.001|
1231232 (0.014)	|0.001	0.011	0.000|
3431222 (0.010)	|0.010	0.000	0.000|
Multiallelic Dprime: 0.988
BLOCK 1472.  MARKERS: 7127 7128 7129 7130
4143 (0.821)	|0.799	0.020|
2321 (0.151)	|0.045	0.105|
2343 (0.029)	|0.002	0.027|
Multiallelic Dprime: 0.815
BLOCK 1473.  MARKERS: 7131 7132
31 (0.846)	|0.752	0.059	0.022|
13 (0.152)	|0.004	0.067	0.079|
Multiallelic Dprime: 0.876
BLOCK 1474.  MARKERS: 7133 7134 7135 7136 7137 7138
114123 (0.759)	|0.665	0.054	0.034|
412344 (0.125)	|0.053	0.047	0.026|
132123 (0.101)	|0.092	0.000	0.009|
Multiallelic Dprime: 0.363
BLOCK 1475.  MARKERS: 7139 7140 7141
214 (0.820)	|0.736	0.084|
332 (0.101)	|0.054	0.047|
212 (0.072)	|0.049	0.023|
Multiallelic Dprime: 0.332
BLOCK 1476.  MARKERS: 7145 7146
13 (0.842)	|0.774	0.064|
32 (0.158)	|0.022	0.135|
Multiallelic Dprime: 0.824
BLOCK 1477.  MARKERS: 7147 7148
43 (0.797)	|0.635	0.051	0.109	0.000	0.002|
21 (0.200)	|0.066	0.105	0.000	0.019	0.010|
Multiallelic Dprime: 0.604
BLOCK 1478.  MARKERS: 7149 7150 7151 7152 7153
43111 (0.704)	|0.362	0.251	0.087|
41333 (0.156)	|0.031	0.066	0.053|
23111 (0.109)	|0.071	0.038	0.000|
41111 (0.020)	|0.014	0.002	0.005|
43333 (0.011)	|0.002	0.010	0.000|
Multiallelic Dprime: 0.192
BLOCK 1479.  MARKERS: 7157 7158 7159 7160
2143 (0.479)	|0.335	0.091	0.032	0.009	0.008|
4321 (0.367)	|0.166	0.134	0.054	0.004	0.003|
2321 (0.144)	|0.019	0.081	0.038	0.002	0.001|
Multiallelic Dprime: 0.315
BLOCK 1480.  MARKERS: 7165 7166 7167 7168 7169 7170 7171
4214344 (0.529)	|0.393	0.134|
4214342 (0.306)	|0.161	0.145|
2442124 (0.124)	|0.109	0.015|
4412124 (0.016)	|0.011	0.005|
4442124 (0.013)	|0.002	0.011|
Multiallelic Dprime: 0.263
BLOCK 1481.  MARKERS: 7172 7173 7174
232 (0.686)	|0.412	0.275|
314 (0.311)	|0.169	0.140|
Multiallelic Dprime: 0.063
BLOCK 1482.  MARKERS: 7175 7176
21 (0.582)	|0.093	0.343	0.144|
44 (0.416)	|0.338	0.075	0.002|
Multiallelic Dprime: 0.671
BLOCK 1483.  MARKERS: 7177 7178 7179 7180
1241 (0.434)	|0.231	0.124	0.078|
4434 (0.417)	|0.284	0.063	0.069|
4431 (0.145)	|0.087	0.026	0.032|
Multiallelic Dprime: 0.150
BLOCK 1484.  MARKERS: 7183 7184
13 (0.606)	|0.359	0.023	0.082	0.107	0.016	0.000	0.009|
33 (0.212)	|0.156	0.006	0.035	0.006	0.011	0.000	0.000|
14 (0.181)	|0.037	0.106	0.012	0.000	0.006	0.019	0.000|
Multiallelic Dprime: 0.406
BLOCK 1485.  MARKERS: 7186 7187 7188 7189 7190 7191
113413 (0.550)	|0.128	0.413	0.006	0.000|
111431 (0.134)	|0.120	0.010	0.001	0.000|
311211 (0.129)	|0.106	0.003	0.000	0.018|
131431 (0.113)	|0.109	0.003	0.000	0.000|
311411 (0.033)	|0.032	0.000	0.000	0.000|
111411 (0.019)	|0.019	0.000	0.000	0.000|
311431 (0.010)	|0.002	0.001	0.008	0.000|
Multiallelic Dprime: 0.846
BLOCK 1486.  MARKERS: 7192 7193 7194 7195
3123 (0.520)	|0.121	0.372	0.026|
2311 (0.434)	|0.407	0.028	0.000|
2111 (0.021)	|0.000	0.000	0.020|
3111 (0.019)	|0.000	0.000	0.019|
Multiallelic Dprime: 0.801
BLOCK 1487.  MARKERS: 7197 7198
31 (0.530)	|0.467	0.041	0.013	0.000|
42 (0.403)	|0.028	0.369	0.002	0.000|
41 (0.064)	|0.002	0.002	0.043	0.016|
Multiallelic Dprime: 0.853
BLOCK 1488.  MARKERS: 7199 7200 7201 7202
4131 (0.498)	|0.463	0.016	0.019|
1213 (0.412)	|0.035	0.198	0.176|
1113 (0.059)	|0.019	0.033	0.006|
1131 (0.017)	|0.017	0.000	0.000|
Multiallelic Dprime: 0.798
BLOCK 1489.  MARKERS: 7204 7205
34 (0.535)	|0.320	0.114	0.094	0.007|
14 (0.252)	|0.168	0.058	0.026	0.000|
31 (0.211)	|0.120	0.044	0.032	0.015|
Multiallelic Dprime: 0.087
BLOCK 1490.  MARKERS: 7207 7208 7209
122 (0.610)	|0.310	0.284	0.000	0.000	0.000	0.000|
344 (0.217)	|0.000	0.000	0.213	0.000	0.000	0.000|
324 (0.152)	|0.000	0.000	0.000	0.137	0.000	0.015|
124 (0.022)	|0.000	0.000	0.000	0.002	0.020	0.000|
Multiallelic Dprime: 0.998
BLOCK 1491.  MARKERS: 7210 7211 7212 7213 7214
24314 (0.311)	|0.204	0.048	0.040	0.017	0.002|
34314 (0.281)	|0.140	0.126	0.008	0.006	0.002|
32314 (0.216)	|0.107	0.058	0.027	0.002	0.019|
34123 (0.138)	|0.055	0.031	0.051	0.000	0.000|
34114 (0.021)	|0.017	0.003	0.002	0.000	0.000|
34124 (0.015)	|0.007	0.000	0.006	0.000	0.000|
Multiallelic Dprime: 0.238
BLOCK 1492.  MARKERS: 7223 7224 7225 7226 7227 7228
231212 (0.543)	|0.517	0.025|
311414 (0.269)	|0.244	0.025|
313444 (0.137)	|0.003	0.134|
313414 (0.027)	|0.000	0.026|
311212 (0.024)	|0.024	0.000|
Multiallelic Dprime: 0.756
BLOCK 1493.  MARKERS: 7229 7230
42 (0.790)	|0.509	0.180	0.087	0.013|
24 (0.210)	|0.087	0.048	0.053	0.021|
Multiallelic Dprime: 0.228
BLOCK 1494.  MARKERS: 7232 7233 7234 7235 7236 7237
213122 (0.593)	|0.268	0.309	0.017|
444312 (0.228)	|0.042	0.062	0.124|
213123 (0.138)	|0.131	0.006	0.001|
413122 (0.033)	|0.006	0.028	0.000|
Multiallelic Dprime: 0.439
BLOCK 1495.  MARKERS: 7240 7241 7242
341 (0.447)	|0.360	0.010	0.075|
131 (0.409)	|0.054	0.330	0.023|
143 (0.143)	|0.050	0.000	0.093|
Multiallelic Dprime: 0.691
BLOCK 1496.  MARKERS: 7243 7244
44 (0.466)	|0.160	0.005	0.294	0.000|
34 (0.339)	|0.004	0.313	0.015	0.000|
32 (0.192)	|0.167	0.002	0.000	0.025|
Multiallelic Dprime: 0.792
BLOCK 1497.  MARKERS: 7245 7246 7247 7248 7249 7250 7251 7252 7253 7254
3221114444 (0.330)	|0.142	0.016	0.031	0.127	0.011	0.000|
3221334442 (0.319)	|0.043	0.218	0.033	0.001	0.002	0.000|
2134131112 (0.308)	|0.063	0.014	0.136	0.040	0.047	0.004|
3221131112 (0.024)	|0.003	0.000	0.003	0.000	0.000	0.020|
Multiallelic Dprime: 0.588
BLOCK 1498.  MARKERS: 7256 7257 7258 7259 7260 7261 7262 7263 7264 7265 7266
11441234421 (0.255)	|0.203	0.050	0.002|
11441312221 (0.249)	|0.202	0.045	0.004|
11212214443 (0.200)	|0.066	0.132	0.003|
33212214443 (0.170)	|0.074	0.091	0.005|
11212214421 (0.060)	|0.058	0.001	0.000|
11441212221 (0.025)	|0.003	0.000	0.022|
Multiallelic Dprime: 0.478
BLOCK 1499.  MARKERS: 7267 7268 7269
332 (0.636)	|0.314	0.042	0.282|
114 (0.326)	|0.010	0.314	0.000|
132 (0.038)	|0.032	0.000	0.006|
Multiallelic Dprime: 0.848
BLOCK 1500.  MARKERS: 7270 7271
32 (0.356)	|0.301	0.000	0.047|
22 (0.356)	|0.022	0.224	0.100|
34 (0.287)	|0.273	0.012	0.000|
Multiallelic Dprime: 0.790
BLOCK 1501.  MARKERS: 7272 7273 7274 7275 7276 7277
412323 (0.597)	|0.185	0.290	0.116	0.001|
234214 (0.236)	|0.167	0.056	0.007	0.006|
414223 (0.148)	|0.095	0.032	0.013	0.006|
Multiallelic Dprime: 0.443
BLOCK 1502.  MARKERS: 7280 7281 7282 7283 7284 7285 7286
4431131 (0.455)	|0.095	0.244	0.115|
2231133 (0.385)	|0.314	0.066	0.005|
4413311 (0.140)	|0.021	0.008	0.111|
4431133 (0.014)	|0.014	0.000	0.000|
Multiallelic Dprime: 0.576
BLOCK 1503.  MARKERS: 7287 7288
21 (0.449)	|0.168	0.189	0.009	0.082|
23 (0.322)	|0.298	0.024	0.000	0.000|
41 (0.229)	|0.116	0.002	0.104	0.007|
Multiallelic Dprime: 0.623
BLOCK 1504.  MARKERS: 7290 7291 7292
212 (0.584)	|0.171	0.272	0.023	0.054	0.038	0.012|
224 (0.216)	|0.187	0.007	0.011	0.000	0.001	0.000|
112 (0.112)	|0.094	0.005	0.009	0.004	0.000	0.000|
214 (0.088)	|0.012	0.019	0.053	0.001	0.000	0.000|
Multiallelic Dprime: 0.670
BLOCK 1505.  MARKERS: 7293 7294 7295 7296 7297 7298 7299 7300 7301 7302 7303 7304 7305 7306 7307 7308 7309 7310 7311 7312
12322422214132244131 (0.466)	|0.290	0.007	0.166|
44142424132342124314 (0.300)	|0.226	0.059	0.015|
44124424234333142331 (0.097)	|0.005	0.079	0.014|
44124234234333142334 (0.059)	|0.009	0.047	0.002|
44124234234333142331 (0.039)	|0.039	0.000	0.000|
44144234234333142334 (0.013)	|0.002	0.012	0.000|
Multiallelic Dprime: 0.484
BLOCK 1506.  MARKERS: 7313 7314
12 (0.587)	|0.265	0.174	0.043	0.092|
34 (0.209)	|0.060	0.051	0.075	0.021|
14 (0.203)	|0.100	0.054	0.041	0.004|
Multiallelic Dprime: 0.212
BLOCK 1507.  MARKERS: 7320 7321 7322 7323 7324 7325
444422 (0.425)	|0.301	0.124|
244422 (0.278)	|0.110	0.168|
422212 (0.158)	|0.040	0.118|
422413 (0.118)	|0.081	0.036|
Multiallelic Dprime: 0.360
BLOCK 1508.  MARKERS: 7327 7328
23 (0.536)	|0.275	0.219	0.000	0.000	0.035	0.000	0.000|
11 (0.460)	|0.000	0.000	0.212	0.198	0.000	0.030	0.019|
Multiallelic Dprime: 1.000
BLOCK 1509.  MARKERS: 7329 7330 7331 7332 7333 7334 7335 7336 7337 7338
4234321122 (0.276)	|0.238	0.014	0.020	0.001|
4434424323 (0.220)	|0.057	0.100	0.038	0.016|
2422324122 (0.212)	|0.099	0.039	0.028	0.041|
2422344142 (0.197)	|0.125	0.052	0.010	0.007|
4434424322 (0.035)	|0.020	0.013	0.000	0.002|
2424321122 (0.030)	|0.003	0.002	0.024	0.000|
2422321122 (0.020)	|0.016	0.001	0.000	0.000|
Multiallelic Dprime: 0.409
BLOCK 1510.  MARKERS: 7341 7342 7343 7344 7345 7346 7347 7348
21144414 (0.567)	|0.526	0.019	0.010	0.008	0.002	0.000|
13144142 (0.225)	|0.004	0.136	0.056	0.000	0.000	0.017|
13321444 (0.119)	|0.066	0.002	0.000	0.050	0.000	0.000|
13124444 (0.068)	|0.029	0.000	0.002	0.000	0.034	0.000|
Multiallelic Dprime: 0.767
BLOCK 1511.  MARKERS: 7350 7351 7352 7353 7354 7355 7356
3441142 (0.634)	|0.351	0.096	0.175	0.002	0.008|
4222324 (0.166)	|0.034	0.086	0.005	0.039	0.000|
3221144 (0.071)	|0.005	0.052	0.011	0.001	0.001|
3441144 (0.058)	|0.008	0.005	0.002	0.043	0.000|
4222124 (0.038)	|0.005	0.011	0.011	0.012	0.000|
4221144 (0.017)	|0.000	0.000	0.000	0.017	0.000|
Multiallelic Dprime: 0.597
BLOCK 1512.  MARKERS: 7358 7359 7360 7361 7362 7363
242331 (0.407)	|0.243	0.087	0.078|
224133 (0.260)	|0.082	0.161	0.016|
242333 (0.204)	|0.095	0.081	0.028|
122313 (0.113)	|0.049	0.053	0.012|
122333 (0.010)	|0.002	0.006	0.002|
Multiallelic Dprime: 0.254
BLOCK 1513.  MARKERS: 7365 7366 7367
221 (0.474)	|0.453	0.020|
441 (0.388)	|0.015	0.374|
223 (0.135)	|0.119	0.015|
Multiallelic Dprime: 0.888
BLOCK 1514.  MARKERS: 7368 7369
24 (0.587)	|0.017	0.213	0.201	0.114	0.004	0.002	0.016|
42 (0.411)	|0.256	0.002	0.011	0.015	0.102	0.019	0.000|
Multiallelic Dprime: 0.888
BLOCK 1515.  MARKERS: 7370 7371 7372 7373 7374 7375 7376 7377 7378 7379 7380
21332112213 (0.273)	|0.026	0.245|
21344322423 (0.215)	|0.215	0.000|
21342112213 (0.212)	|0.212	0.001|
44144324424 (0.128)	|0.130	0.000|
21344324423 (0.107)	|0.104	0.000|
21334112223 (0.021)	|0.021	0.000|
44144324423 (0.015)	|0.016	0.000|
Multiallelic Dprime: 0.993
BLOCK 1516.  MARKERS: 7381 7382
23 (0.748)	|0.323	0.259	0.045	0.116|
41 (0.252)	|0.030	0.021	0.192	0.005|
Multiallelic Dprime: 0.713
BLOCK 1517.  MARKERS: 7383 7384 7385
322 (0.353)	|0.086	0.074	0.194|
222 (0.280)	|0.056	0.207	0.016|
242 (0.237)	|0.174	0.041	0.021|
324 (0.121)	|0.115	0.002	0.004|
Multiallelic Dprime: 0.585
BLOCK 1518.  MARKERS: 7386 7387 7388
211 (0.435)	|0.337	0.030	0.068|
411 (0.325)	|0.043	0.251	0.031|
222 (0.238)	|0.082	0.003	0.153|
Multiallelic Dprime: 0.612
BLOCK 1519.  MARKERS: 7389 7390
24 (0.461)	|0.380	0.037	0.000	0.025	0.001|
22 (0.286)	|0.001	0.003	0.256	0.001	0.022|
42 (0.253)	|0.005	0.236	0.003	0.000	0.000|
Multiallelic Dprime: 0.935
BLOCK 1520.  MARKERS: 7391 7392 7393 7394 7395 7396 7397 7398 7399 7400 7401 7402 7403 7404 7405 7406 7407 7408 7409 7410 7411 7412 7413
14122231144341332411413 (0.386)	|0.308	0.072	0.004|
44244413222124413233232 (0.276)	|0.061	0.015	0.200|
12244413224124413233212 (0.258)	|0.000	0.239	0.019|
12244413224124413233213 (0.026)	|0.000	0.000	0.026|
12244413222124413233232 (0.023)	|0.000	0.000	0.023|
Multiallelic Dprime: 0.743
BLOCK 1521.  MARKERS: 7416 7417
12 (0.375)	|0.362	0.004	0.010|
44 (0.336)	|0.002	0.320	0.014|
42 (0.286)	|0.084	0.064	0.138|
Multiallelic Dprime: 0.792
BLOCK 1522.  MARKERS: 7418 7419
24 (0.448)	|0.329	0.047	0.052	0.020|
22 (0.391)	|0.269	0.076	0.038	0.006|
44 (0.160)	|0.106	0.033	0.012	0.009|
Multiallelic Dprime: 0.104
BLOCK 1523.  MARKERS: 7423 7424 7425
341 (0.705)	|0.699	0.004	0.000	0.002|
223 (0.156)	|0.000	0.113	0.000	0.035|
321 (0.102)	|0.014	0.012	0.063	0.009|
221 (0.036)	|0.032	0.003	0.000	0.000|
Multiallelic Dprime: 0.927
BLOCK 1524.  MARKERS: 7426 7427 7428 7429 7430 7431 7432 7433
11243422 (0.744)	|0.375	0.239	0.106	0.002|
33422244 (0.132)	|0.099	0.013	0.000	0.010|
31422244 (0.066)	|0.063	0.004	0.000	0.000|
31243422 (0.044)	|0.004	0.035	0.000	0.000|
Multiallelic Dprime: 0.493
BLOCK 1525.  MARKERS: 7434 7435 7436 7437 7438 7439
431112 (0.551)	|0.538	0.010	0.005|
431113 (0.294)	|0.284	0.000	0.001|
112342 (0.106)	|0.021	0.083	0.000|
432312 (0.013)	|0.003	0.006	0.003|
Multiallelic Dprime: 0.818
BLOCK 1526.  MARKERS: 7440 7441
12 (0.871)	|0.352	0.346	0.175|
31 (0.110)	|0.091	0.019	0.000|
32 (0.015)	|0.010	0.005	0.000|
Multiallelic Dprime: 0.656
BLOCK 1527.  MARKERS: 7443 7444
31 (0.456)	|0.439	0.005	0.000	0.009|
11 (0.369)	|0.002	0.287	0.075	0.004|
13 (0.175)	|0.040	0.004	0.127	0.002|
Multiallelic Dprime: 0.832
BLOCK 1528.  MARKERS: 7445 7446 7447 7448
2141 (0.481)	|0.220	0.169	0.045	0.045|
4321 (0.296)	|0.133	0.084	0.037	0.041|
4142 (0.203)	|0.063	0.061	0.068	0.010|
4141 (0.015)	|0.003	0.003	0.005	0.004|
Multiallelic Dprime: 0.145
BLOCK 1529.  MARKERS: 7449 7450 7451 7452
2442 (0.420)	|0.388	0.032	0.000|
4324 (0.323)	|0.013	0.308	0.001|
4422 (0.155)	|0.127	0.000	0.028|
4442 (0.100)	|0.100	0.000	0.000|
Multiallelic Dprime: 0.843
BLOCK 1530.  MARKERS: 7453 7454
32 (0.631)	|0.137	0.345	0.148|
11 (0.339)	|0.319	0.020	0.001|
12 (0.030)	|0.003	0.000	0.027|
Multiallelic Dprime: 0.807
BLOCK 1531.  MARKERS: 7457 7458
32 (0.459)	|0.301	0.017	0.128	0.000	0.002|
14 (0.365)	|0.007	0.318	0.028	0.008	0.000|
12 (0.177)	|0.042	0.000	0.086	0.029	0.017|
Multiallelic Dprime: 0.714
BLOCK 1532.  MARKERS: 7460 7461 7462 7463 7464 7465 7466
4314324 (0.350)	|0.000	0.308	0.043|
3232144 (0.335)	|0.332	0.000	0.003|
3232322 (0.243)	|0.000	0.003	0.240|
3232324 (0.037)	|0.000	0.037	0.000|
3232344 (0.018)	|0.018	0.000	0.000|
Multiallelic Dprime: 0.926
BLOCK 1533.  MARKERS: 7467 7468
13 (0.359)	|0.055	0.294	0.006	0.004|
31 (0.349)	|0.339	0.003	0.008	0.000|
33 (0.292)	|0.028	0.002	0.203	0.057|
Multiallelic Dprime: 0.876
BLOCK 1534.  MARKERS: 7469 7470 7471
114 (0.421)	|0.382	0.000	0.002	0.000	0.000	0.015|
242 (0.302)	|0.000	0.240	0.000	0.049	0.000	0.000|
214 (0.216)	|0.012	0.000	0.154	0.000	0.039	0.000|
244 (0.057)	|0.000	0.000	0.000	0.055	0.000	0.000|
Multiallelic Dprime: 0.950
BLOCK 1535.  MARKERS: 7472 7473 7474 7475 7476 7477 7478 7479 7480 7481 7482 7483 7484 7485
41221211124113 (0.397)	|0.180	0.066	0.082	0.049	0.007	0.000|
44221213344131 (0.241)	|0.121	0.027	0.036	0.049	0.003	0.006|
14221211344413 (0.157)	|0.059	0.031	0.026	0.011	0.025	0.004|
44343431342113 (0.105)	|0.008	0.066	0.011	0.012	0.006	0.002|
14221211344113 (0.040)	|0.002	0.017	0.001	0.016	0.002	0.001|
41221211124131 (0.015)	|0.013	0.000	0.000	0.002	0.000	0.000|
Multiallelic Dprime: 0.262
BLOCK 1536.  MARKERS: 7489 7490 7491 7492 7493 7494 7495
3111111 (0.392)	|0.002	0.388	0.003|
3141113 (0.222)	|0.107	0.003	0.113|
3141123 (0.161)	|0.160	0.002	0.000|
2343313 (0.145)	|0.139	0.005	0.000|
2343113 (0.048)	|0.048	0.000	0.000|
3141111 (0.013)	|0.000	0.013	0.000|
Multiallelic Dprime: 0.873
BLOCK 1537.  MARKERS: 7497 7498
22 (0.470)	|0.022	0.189	0.132	0.101	0.017	0.000|
42 (0.411)	|0.364	0.014	0.003	0.025	0.002	0.000|
24 (0.120)	|0.002	0.000	0.002	0.000	0.100	0.013|
Multiallelic Dprime: 0.855
BLOCK 1538.  MARKERS: 7500 7501 7502 7503 7504 7505 7506 7507 7508
343241134 (0.386)	|0.385	0.000	0.000	0.000|
441433112 (0.204)	|0.000	0.195	0.000	0.000|
443231114 (0.138)	|0.096	0.000	0.000	0.041|
423231314 (0.126)	|0.123	0.000	0.000	0.000|
443231312 (0.118)	|0.001	0.000	0.116	0.000|
441441134 (0.014)	|0.014	0.000	0.000	0.000|
Multiallelic Dprime: 0.924
BLOCK 1539.  MARKERS: 7509 7510 7511 7512 7513
32224 (0.624)	|0.358	0.181	0.028	0.051	0.005|
14344 (0.198)	|0.006	0.006	0.180	0.000	0.006|
14322 (0.115)	|0.009	0.101	0.005	0.002	0.000|
32324 (0.041)	|0.000	0.014	0.000	0.025	0.000|
Multiallelic Dprime: 0.651
BLOCK 1540.  MARKERS: 7515 7516 7517
231 (0.373)	|0.006	0.357	0.009	0.000|
421 (0.307)	|0.186	0.005	0.115	0.001|
422 (0.226)	|0.200	0.022	0.004	0.000|
221 (0.080)	|0.062	0.010	0.000	0.008|
431 (0.010)	|0.000	0.010	0.000	0.000|
Multiallelic Dprime: 0.787
BLOCK 1541.  MARKERS: 7519 7520 7521
414 (0.457)	|0.014	0.070	0.154	0.138	0.035	0.029	0.013|
214 (0.404)	|0.354	0.008	0.028	0.000	0.004	0.000	0.000|
431 (0.128)	|0.017	0.099	0.003	0.002	0.005	0.000	0.000|
411 (0.011)	|0.000	0.010	0.000	0.000	0.000	0.001	0.000|
Multiallelic Dprime: 0.781
BLOCK 1542.  MARKERS: 7522 7523 7524 7525 7526 7527 7528 7529 7530 7531 7532 7533
244231133113 (0.386)	|0.353	0.007	0.026|
414213311331 (0.187)	|0.000	0.186	0.000|
413113331333 (0.186)	|0.006	0.018	0.162|
414213331333 (0.140)	|0.017	0.113	0.010|
414213331331 (0.044)	|0.000	0.045	0.000|
414213311333 (0.031)	|0.029	0.002	0.000|
413213331333 (0.014)	|0.000	0.013	0.000|
Multiallelic Dprime: 0.865
BLOCK 1543.  MARKERS: 7534 7535
43 (0.413)	|0.409	0.000	0.000	0.000	0.000	0.000|
33 (0.386)	|0.000	0.193	0.049	0.110	0.000	0.013|
34 (0.202)	|0.001	0.000	0.087	0.000	0.110	0.000|
Multiallelic Dprime: 0.936
BLOCK 1544.  MARKERS: 7537 7538 7539 7540 7541 7542 7543 7544 7545
424411311 (0.409)	|0.341	0.006	0.006	0.048	0.000|
242433123 (0.193)	|0.003	0.031	0.152	0.000	0.001|
224411311 (0.137)	|0.007	0.021	0.004	0.104	0.001|
242233123 (0.110)	|0.002	0.090	0.000	0.000	0.018|
224433123 (0.110)	|0.000	0.097	0.010	0.000	0.002|
242411311 (0.013)	|0.009	0.000	0.000	0.004	0.000|
Multiallelic Dprime: 0.807
BLOCK 1545.  MARKERS: 7546 7547 7548 7549 7550
41233 (0.362)	|0.180	0.068	0.061	0.016	0.032|
21131 (0.254)	|0.057	0.015	0.072	0.020	0.089|
21141 (0.184)	|0.046	0.013	0.034	0.090	0.000|
23133 (0.158)	|0.050	0.088	0.016	0.004	0.001|
21233 (0.027)	|0.012	0.010	0.000	0.004	0.000|
Multiallelic Dprime: 0.367
BLOCK 1546.  MARKERS: 7551 7552 7553 7554 7555 7556 7557 7558 7559 7560
4441143112 (0.354)	|0.320	0.027	0.005|
4441141324 (0.196)	|0.050	0.030	0.116|
4222223322 (0.185)	|0.183	0.000	0.001|
2441141324 (0.132)	|0.124	0.000	0.008|
4221223322 (0.126)	|0.019	0.108	0.000|
Multiallelic Dprime: 0.749
BLOCK 1547.  MARKERS: 7561 7562
21 (0.703)	|0.386	0.202	0.115|
11 (0.166)	|0.040	0.113	0.012|
13 (0.131)	|0.057	0.012	0.063|
Multiallelic Dprime: 0.295
BLOCK 1548.  MARKERS: 7565 7566
32 (0.483)	|0.283	0.002	0.198|
12 (0.327)	|0.001	0.318	0.006|
34 (0.190)	|0.073	0.034	0.084|
Multiallelic Dprime: 0.689
BLOCK 1549.  MARKERS: 7567 7568
33 (0.357)	|0.251	0.045	0.060|
11 (0.354)	|0.118	0.175	0.059|
31 (0.289)	|0.106	0.049	0.133|
Multiallelic Dprime: 0.366
BLOCK 1550.  MARKERS: 7571 7572
42 (0.475)	|0.320	0.068	0.079	0.008|
22 (0.269)	|0.146	0.111	0.003	0.005|
44 (0.251)	|0.210	0.006	0.032	0.000|
Multiallelic Dprime: 0.277
BLOCK 1551.  MARKERS: 7573 7574 7575 7576
3213 (0.680)	|0.275	0.149	0.035	0.110	0.054	0.037	0.013|
1421 (0.185)	|0.032	0.017	0.087	0.004	0.027	0.002	0.001|
1423 (0.115)	|0.020	0.007	0.019	0.019	0.006	0.040	0.000|
1213 (0.013)	|0.007	0.004	0.000	0.002	0.000	0.000	0.000|
Multiallelic Dprime: 0.439
BLOCK 1552.  MARKERS: 7578 7579 7580 7581 7582 7583 7584 7585 7586 7587 7588 7589 7590
3331214221411 (0.332)	|0.275	0.038	0.015	0.000|
1212412322221 (0.178)	|0.063	0.106	0.003	0.000|
3312232222413 (0.145)	|0.000	0.006	0.138	0.000|
3331212241411 (0.134)	|0.010	0.086	0.035	0.003|
3212212222411 (0.088)	|0.000	0.000	0.003	0.086|
3331212221411 (0.081)	|0.000	0.042	0.038	0.000|
1331212241411 (0.014)	|0.000	0.014	0.000	0.000|
Multiallelic Dprime: 0.706
BLOCK 1553.  MARKERS: 7593 7594 7595 7596 7597
44234 (0.355)	|0.315	0.018	0.011	0.004	0.000|
22412 (0.305)	|0.033	0.212	0.010	0.000	0.050|
22434 (0.239)	|0.012	0.034	0.113	0.077	0.003|
22432 (0.092)	|0.000	0.089	0.000	0.001	0.000|
Multiallelic Dprime: 0.789
BLOCK 1554.  MARKERS: 7598 7599 7600 7601 7602 7603 7604 7605 7606 7607 7608
11333211424 (0.368)	|0.000	0.356	0.001	0.000|
31333231424 (0.353)	|0.290	0.000	0.053	0.000|
32141433242 (0.134)	|0.134	0.000	0.000	0.000|
32143433242 (0.082)	|0.014	0.000	0.068	0.000|
32143433244 (0.053)	|0.000	0.000	0.000	0.053|
Multiallelic Dprime: 0.898
BLOCK 1555.  MARKERS: 7609 7610 7611 7612 7613
43142 (0.436)	|0.221	0.021	0.016	0.063	0.058	0.000	0.016	0.014|
11214 (0.367)	|0.058	0.184	0.085	0.015	0.003	0.003	0.000	0.000|
43242 (0.123)	|0.003	0.007	0.053	0.033	0.001	0.001	0.000	0.000|
13214 (0.054)	|0.000	0.017	0.000	0.000	0.002	0.029	0.000	0.000|
Multiallelic Dprime: 0.640
BLOCK 1556.  MARKERS: 7614 7615 7616 7617 7618 7619 7620 7621 7622 7623 7624 7625 7626 7627 7628 7629 7630 7631 7632 7633 7634 7635 7636 7637 7638
4322133334411233333121343 (0.287)	|0.134	0.093	0.058|
4144114313234231231321341 (0.237)	|0.126	0.066	0.044|
2124313113234433231323321 (0.155)	|0.111	0.037	0.007|
4322133334234213211343121 (0.110)	|0.027	0.072	0.012|
4124313313234233231323321 (0.067)	|0.041	0.015	0.013|
4144114313234233231321341 (0.034)	|0.011	0.002	0.021|
4322133334411233333121341 (0.016)	|0.005	0.008	0.003|
2124114313234231231321341 (0.015)	|0.013	0.001	0.000|
Multiallelic Dprime: 0.214
BLOCK 1557.  MARKERS: 7643 7644
23 (0.504)	|0.363	0.138|
21 (0.315)	|0.239	0.071|
33 (0.181)	|0.138	0.041|
Multiallelic Dprime: 0.094
BLOCK 1558.  MARKERS: 7650 7651 7652 7653 7654
22211 (0.742)	|0.360	0.157	0.108	0.076	0.036|
44333 (0.247)	|0.210	0.003	0.007	0.029	0.000|
Multiallelic Dprime: 0.639
BLOCK 1559.  MARKERS: 7656 7657 7658 7659 7660 7661
222231 (0.578)	|0.286	0.282	0.009|
244313 (0.159)	|0.124	0.034	0.000|
422233 (0.117)	|0.060	0.044	0.013|
222233 (0.106)	|0.051	0.053	0.000|
224313 (0.037)	|0.032	0.005	0.000|
Multiallelic Dprime: 0.258
BLOCK 1560.  MARKERS: 7664 7665 7666 7667
3433 (0.555)	|0.446	0.110|
2241 (0.417)	|0.317	0.100|
2433 (0.022)	|0.020	0.002|
Multiallelic Dprime: 0.093
BLOCK 1561.  MARKERS: 7673 7674
11 (0.787)	|0.581	0.206|
33 (0.213)	|0.174	0.038|
Multiallelic Dprime: 0.261
BLOCK 1562.  MARKERS: 7676 7677
42 (0.756)	|0.623	0.032	0.099|
24 (0.244)	|0.008	0.236	0.000|
Multiallelic Dprime: 0.957
BLOCK 1563.  MARKERS: 7678 7679
44 (0.630)	|0.347	0.002	0.267	0.010|
23 (0.269)	|0.021	0.246	0.000	0.000|
24 (0.098)	|0.000	0.037	0.001	0.061|
Multiallelic Dprime: 0.893
BLOCK 1564.  MARKERS: 7680 7681 7682
334 (0.368)	|0.336	0.016	0.016|
214 (0.286)	|0.011	0.257	0.017|
232 (0.269)	|0.029	0.013	0.227|
234 (0.071)	|0.002	0.061	0.005|
Multiallelic Dprime: 0.837
BLOCK 1565.  MARKERS: 7683 7684 7685 7686
2132 (0.382)	|0.142	0.080	0.064	0.049	0.039|
3331 (0.349)	|0.137	0.070	0.046	0.046	0.040|
3311 (0.265)	|0.117	0.026	0.049	0.032	0.034|
Multiallelic Dprime: 0.079
BLOCK 1566.  MARKERS: 7689 7690 7691 7692 7693 7694 7695 7696
44324143 (0.396)	|0.398	0.000	0.000|
34324113 (0.179)	|0.000	0.079	0.098|
44324113 (0.159)	|0.011	0.149	0.000|
34143311 (0.127)	|0.000	0.127	0.000|
32323313 (0.113)	|0.104	0.003	0.007|
Multiallelic Dprime: 0.902
BLOCK 1567.  MARKERS: 7699 7700
32 (0.526)	|0.453	0.043	0.030|
22 (0.370)	|0.148	0.213	0.008|
24 (0.105)	|0.002	0.023	0.081|
Multiallelic Dprime: 0.594
BLOCK 1568.  MARKERS: 7701 7702
44 (0.603)	|0.313	0.112	0.102	0.049	0.027|
42 (0.278)	|0.071	0.078	0.042	0.021	0.066|
24 (0.119)	|0.046	0.012	0.015	0.037	0.008|
Multiallelic Dprime: 0.261
BLOCK 1569.  MARKERS: 7703 7704 7705 7706 7707
32441 (0.429)	|0.261	0.129	0.039|
32141 (0.202)	|0.119	0.049	0.032|
34121 (0.159)	|0.093	0.047	0.020|
32121 (0.107)	|0.075	0.023	0.010|
12123 (0.101)	|0.058	0.035	0.008|
Multiallelic Dprime: 0.063
BLOCK 1570.  MARKERS: 7709 7710
43 (0.605)	|0.218	0.291	0.072	0.022|
24 (0.284)	|0.193	0.068	0.020	0.004|
44 (0.109)	|0.028	0.064	0.012	0.004|
Multiallelic Dprime: 0.288
BLOCK 1571.  MARKERS: 7712 7713 7714 7715
4212 (0.439)	|0.346	0.076	0.015|
2324 (0.424)	|0.240	0.134	0.051|
2312 (0.103)	|0.045	0.036	0.021|
2322 (0.029)	|0.027	0.001	0.001|
Multiallelic Dprime: 0.308
BLOCK 1572.  MARKERS: 7718 7719
24 (0.658)	|0.571	0.001	0.076	0.000	0.003	0.005|
43 (0.252)	|0.005	0.161	0.049	0.032	0.002	0.000|
23 (0.089)	|0.000	0.047	0.000	0.000	0.025	0.013|
Multiallelic Dprime: 0.844
BLOCK 1573.  MARKERS: 7720 7721 7722 7723 7724 7725 7726
2233314 (0.574)	|0.216	0.244	0.111	0.000|
2412142 (0.208)	|0.074	0.064	0.064	0.006|
4212112 (0.125)	|0.063	0.025	0.031	0.006|
2233112 (0.035)	|0.025	0.006	0.003	0.000|
2412112 (0.030)	|0.018	0.000	0.010	0.000|
2233312 (0.018)	|0.006	0.001	0.011	0.000|
Multiallelic Dprime: 0.210
BLOCK 1574.  MARKERS: 7727 7728 7729 7730
1324 (0.406)	|0.333	0.072|
3141 (0.341)	|0.232	0.109|
3121 (0.238)	|0.154	0.082|
1321 (0.013)	|0.009	0.003|
Multiallelic Dprime: 0.197
BLOCK 1575.  MARKERS: 7731 7732
34 (0.732)	|0.301	0.260	0.171|
12 (0.266)	|0.140	0.081	0.044|
Multiallelic Dprime: 0.152
BLOCK 1576.  MARKERS: 7734 7735
31 (0.441)	|0.420	0.002	0.018|
32 (0.342)	|0.081	0.255	0.007|
12 (0.217)	|0.006	0.104	0.107|
Multiallelic Dprime: 0.744
BLOCK 1577.  MARKERS: 7736 7737
43 (0.506)	|0.453	0.054	0.000|
41 (0.362)	|0.013	0.240	0.108|
21 (0.132)	|0.003	0.129	0.000|
Multiallelic Dprime: 0.822
BLOCK 1578.  MARKERS: 7738 7739
23 (0.470)	|0.327	0.115	0.029|
22 (0.422)	|0.309	0.095	0.018|
43 (0.108)	|0.076	0.030	0.001|
Multiallelic Dprime: 0.060
BLOCK 1579.  MARKERS: 7750 7751
21 (0.711)	|0.406	0.189	0.115|
44 (0.240)	|0.117	0.054	0.069|
41 (0.048)	|0.019	0.020	0.009|
Multiallelic Dprime: 0.118
BLOCK 1580.  MARKERS: 7753 7754
41 (0.542)	|0.347	0.104	0.050	0.042|
34 (0.264)	|0.111	0.048	0.072	0.033|
31 (0.194)	|0.090	0.029	0.035	0.039|
Multiallelic Dprime: 0.195
BLOCK 1581.  MARKERS: 7759 7760 7761
222 (0.546)	|0.231	0.303	0.012|
442 (0.181)	|0.098	0.012	0.070|
422 (0.157)	|0.051	0.105	0.001|
421 (0.114)	|0.066	0.007	0.041|
Multiallelic Dprime: 0.367
BLOCK 1582.  MARKERS: 7765 7766
12 (0.448)	|0.148	0.228	0.073|
32 (0.428)	|0.316	0.105	0.008|
14 (0.124)	|0.000	0.008	0.115|
Multiallelic Dprime: 0.468
BLOCK 1583.  MARKERS: 7767 7768
14 (0.464)	|0.255	0.138	0.070|
12 (0.340)	|0.195	0.101	0.043|
32 (0.196)	|0.124	0.050	0.022|
Multiallelic Dprime: 0.053
BLOCK 1584.  MARKERS: 7773 7774
44 (0.574)	|0.425	0.129	0.015	0.004|
24 (0.290)	|0.054	0.131	0.101	0.003|
23 (0.136)	|0.007	0.111	0.008	0.011|
Multiallelic Dprime: 0.579
BLOCK 1585.  MARKERS: 7775 7776 7777 7778
2223 (0.486)	|0.381	0.000	0.104	0.000|
4423 (0.371)	|0.002	0.240	0.130	0.000|
4442 (0.123)	|0.000	0.000	0.000	0.124|
2423 (0.018)	|0.000	0.007	0.011	0.000|
Multiallelic Dprime: 0.814
BLOCK 1586.  MARKERS: 7779 7780 7781 7782 7783
33113 (0.384)	|0.293	0.060	0.031|
13313 (0.247)	|0.168	0.050	0.028|
13113 (0.245)	|0.151	0.069	0.025|
31131 (0.125)	|0.084	0.033	0.008|
Multiallelic Dprime: 0.126
BLOCK 1587.  MARKERS: 7784 7785
43 (0.696)	|0.396	0.093	0.206|
21 (0.211)	|0.019	0.188	0.004|
23 (0.093)	|0.029	0.061	0.004|
Multiallelic Dprime: 0.721
BLOCK 1588.  MARKERS: 7786 7787 7788 7789 7790
12132 (0.444)	|0.319	0.079	0.030	0.012|
22224 (0.341)	|0.278	0.058	0.000	0.002|
24132 (0.214)	|0.071	0.135	0.000	0.009|
Multiallelic Dprime: 0.369
BLOCK 1589.  MARKERS: 7792 7793 7794 7795
1211 (0.667)	|0.633	0.035|
3433 (0.273)	|0.197	0.076|
3413 (0.029)	|0.029	0.000|
3211 (0.024)	|0.024	0.000|
Multiallelic Dprime: 0.571
BLOCK 1590.  MARKERS: 7796 7797
32 (0.889)	|0.345	0.342	0.158	0.015|
44 (0.111)	|0.044	0.040	0.024	0.000|
Multiallelic Dprime: 0.049
BLOCK 1591.  MARKERS: 7801 7802 7803 7804 7805 7806 7807
3242434 (0.390)	|0.213	0.175|
4434434 (0.381)	|0.317	0.066|
3234312 (0.182)	|0.107	0.072|
3434434 (0.015)	|0.013	0.001|
Multiallelic Dprime: 0.322
BLOCK 1592.  MARKERS: 7809 7810
22 (0.667)	|0.299	0.269	0.099|
44 (0.330)	|0.168	0.100	0.060|
Multiallelic Dprime: 0.116
BLOCK 1593.  MARKERS: 7817 7818
23 (0.470)	|0.415	0.046	0.009|
21 (0.369)	|0.291	0.067	0.012|
13 (0.159)	|0.030	0.067	0.063|
Multiallelic Dprime: 0.439
BLOCK 1594.  MARKERS: 7819 7820
23 (0.735)	|0.336	0.177	0.127	0.097|
41 (0.180)	|0.146	0.031	0.004	0.000|
43 (0.085)	|0.036	0.045	0.004	0.000|
Multiallelic Dprime: 0.432
BLOCK 1595.  MARKERS: 7821 7822 7823
224 (0.516)	|0.416	0.002	0.095|
222 (0.252)	|0.000	0.248	0.003|
314 (0.134)	|0.064	0.003	0.067|
324 (0.097)	|0.086	0.000	0.010|
Multiallelic Dprime: 0.674
BLOCK 1596.  MARKERS: 7824 7825 7826
231 (0.567)	|0.450	0.066	0.050|
423 (0.252)	|0.148	0.078	0.020|
421 (0.174)	|0.093	0.035	0.046|
Multiallelic Dprime: 0.262
BLOCK 1597.  MARKERS: 7829 7830 7831
311 (0.696)	|0.390	0.304|
111 (0.179)	|0.100	0.076|
333 (0.115)	|0.069	0.046|
Multiallelic Dprime: 0.030
BLOCK 1598.  MARKERS: 7836 7837
41 (0.564)	|0.398	0.139	0.023	0.002|
23 (0.431)	|0.073	0.064	0.165	0.129|
Multiallelic Dprime: 0.638
BLOCK 1599.  MARKERS: 7838 7839 7840 7841
2131 (0.471)	|0.415	0.056|
2233 (0.202)	|0.156	0.046|
1233 (0.190)	|0.176	0.014|
1243 (0.130)	|0.113	0.017|
Multiallelic Dprime: 0.177
BLOCK 1600.  MARKERS: 7847 7848
31 (0.865)	|0.478	0.324	0.062	0.001|
14 (0.135)	|0.000	0.003	0.116	0.011|
Multiallelic Dprime: 0.955
BLOCK 1601.  MARKERS: 7849 7850 7851 7852
4214 (0.479)	|0.411	0.033	0.000	0.000	0.021|
2234 (0.326)	|0.068	0.253	0.000	0.000	0.000|
4412 (0.179)	|0.000	0.012	0.100	0.048	0.000|
4234 (0.014)	|0.000	0.013	0.000	0.000	0.000|
Multiallelic Dprime: 0.796
BLOCK 1602.  MARKERS: 7853 7854 7855 7856 7857 7858 7859 7860 7861 7862
4212212332 (0.478)	|0.341	0.097	0.003	0.031|
2334412244 (0.308)	|0.003	0.032	0.271	0.001|
2312221334 (0.104)	|0.000	0.100	0.000	0.000|
2312222334 (0.049)	|0.000	0.048	0.000	0.000|
4312212332 (0.022)	|0.000	0.000	0.000	0.014|
Multiallelic Dprime: 0.835
BLOCK 1603.  MARKERS: 7863 7864 7865 7866 7867 7868
322413 (0.344)	|0.214	0.099	0.030|
234331 (0.297)	|0.096	0.108	0.093|
334331 (0.278)	|0.132	0.121	0.026|
322431 (0.049)	|0.031	0.018	0.000|
Multiallelic Dprime: 0.215
BLOCK 1604.  MARKERS: 7871 7872
24 (0.484)	|0.456	0.016	0.012|
22 (0.359)	|0.159	0.090	0.111|
44 (0.157)	|0.005	0.151	0.000|
Multiallelic Dprime: 0.664
BLOCK 1605.  MARKERS: 7873 7874
32 (0.620)	|0.200	0.047	0.195	0.158	0.018|
14 (0.257)	|0.035	0.151	0.008	0.018	0.046|
12 (0.123)	|0.087	0.017	0.010	0.009	0.000|
Multiallelic Dprime: 0.524
BLOCK 1606.  MARKERS: 7875 7876 7877 7878 7879
14341 (0.322)	|0.190	0.089	0.022	0.012	0.008|
14343 (0.213)	|0.000	0.209	0.000	0.000	0.000|
44341 (0.212)	|0.013	0.002	0.191	0.000	0.002|
12131 (0.184)	|0.073	0.004	0.005	0.100	0.000|
14141 (0.063)	|0.040	0.002	0.005	0.016	0.000|
Multiallelic Dprime: 0.694
BLOCK 1607.  MARKERS: 7880 7881 7882 7883 7884 7885
411413 (0.317)	|0.313	0.000	0.002	0.000|
433234 (0.312)	|0.025	0.286	0.000	0.000|
431213 (0.225)	|0.000	0.000	0.209	0.014|
231413 (0.128)	|0.000	0.000	0.000	0.128|
433233 (0.011)	|0.001	0.009	0.000	0.000|
Multiallelic Dprime: 0.951
BLOCK 1608.  MARKERS: 7886 7887 7888
342 (0.344)	|0.210	0.000	0.000	0.067	0.023	0.003	0.011|
122 (0.299)	|0.000	0.001	0.200	0.000	0.070	0.000	0.000|
141 (0.212)	|0.004	0.197	0.000	0.000	0.000	0.000	0.000|
142 (0.145)	|0.000	0.000	0.000	0.027	0.000	0.077	0.000|
Multiallelic Dprime: 0.925
BLOCK 1609.  MARKERS: 7889 7890 7891 7892 7893 7894 7895 7896 7897 7898 7899 7900 7901 7902 7903 7904 7905 7906 7907 7908
22121224231111343432 (0.215)	|0.002	0.212	0.000|
21324224331111343432 (0.201)	|0.000	0.004	0.195|
32321243333322343432 (0.200)	|0.181	0.000	0.018|
22321243333322422214 (0.094)	|0.095	0.000	0.000|
22341343343121343432 (0.093)	|0.093	0.000	0.000|
22321243333322343432 (0.082)	|0.080	0.000	0.002|
22321243333321323432 (0.012)	|0.012	0.000	0.000|
Multiallelic Dprime: 0.943
BLOCK 1610.  MARKERS: 7909 7910
13 (0.524)	|0.380	0.001	0.001	0.094	0.000	0.013|
23 (0.244)	|0.001	0.009	0.168	0.000	0.063	0.000|
14 (0.232)	|0.005	0.206	0.022	0.000	0.000	0.000|
Multiallelic Dprime: 0.940
BLOCK 1611.  MARKERS: 7911 7912 7913 7914 7915 7916 7917 7918 7919 7920 7921
11422431343 (0.387)	|0.375	0.002	0.008	0.000	0.000|
11424212121 (0.215)	|0.000	0.215	0.000	0.000	0.000|
11424212123 (0.192)	|0.028	0.000	0.145	0.000	0.000|
23232431143 (0.095)	|0.002	0.081	0.001	0.000	0.009|
11424212143 (0.063)	|0.030	0.000	0.000	0.031	0.000|
21232431143 (0.013)	|0.000	0.009	0.000	0.000	0.000|
Multiallelic Dprime: 0.909
BLOCK 1612.  MARKERS: 7922 7923 7924 7925 7926 7927 7928
1432132 (0.444)	|0.324	0.065	0.037|
3232134 (0.330)	|0.079	0.228	0.008|
3413214 (0.156)	|0.085	0.019	0.049|
3432214 (0.031)	|0.027	0.000	0.003|
3232132 (0.011)	|0.010	0.000	0.000|
Multiallelic Dprime: 0.482
BLOCK 1613.  MARKERS: 7930 7931 7932 7933 7934 7935 7936
4243323 (0.545)	|0.370	0.146	0.007	0.019|
4441323 (0.314)	|0.036	0.275	0.002	0.000|
2221141 (0.101)	|0.084	0.007	0.008	0.000|
Multiallelic Dprime: 0.586
BLOCK 1614.  MARKERS: 7937 7938 7939 7940
2122 (0.511)	|0.453	0.056	0.002|
3343 (0.440)	|0.030	0.405	0.003|
3143 (0.026)	|0.000	0.016	0.011|
3122 (0.019)	|0.019	0.000	0.000|
Multiallelic Dprime: 0.814
BLOCK 1615.  MARKERS: 7942 7943
44 (0.503)	|0.336	0.165|
22 (0.479)	|0.298	0.181|
42 (0.018)	|0.014	0.003|
Multiallelic Dprime: 0.073
BLOCK 1616.  MARKERS: 7944 7945 7946
223 (0.647)	|0.366	0.001	0.273	0.008|
411 (0.349)	|0.020	0.323	0.000	0.007|
Multiallelic Dprime: 0.928
BLOCK 1617.  MARKERS: 7947 7948 7949 7950
2412 (0.386)	|0.113	0.018	0.254|
2421 (0.327)	|0.068	0.253	0.006|
4322 (0.273)	|0.242	0.021	0.010|
2422 (0.014)	|0.010	0.000	0.004|
Multiallelic Dprime: 0.701
BLOCK 1618.  MARKERS: 7952 7953
41 (0.434)	|0.285	0.115	0.033|
43 (0.291)	|0.194	0.093	0.005|
11 (0.274)	|0.094	0.151	0.030|
Multiallelic Dprime: 0.253
BLOCK 1619.  MARKERS: 7954 7955 7956
131 (0.572)	|0.443	0.092	0.037|
313 (0.360)	|0.144	0.211	0.004|
331 (0.067)	|0.015	0.031	0.021|
Multiallelic Dprime: 0.424
BLOCK 1620.  MARKERS: 7957 7958
13 (0.602)	|0.289	0.202	0.085	0.016|
31 (0.336)	|0.122	0.178	0.014	0.019|
33 (0.062)	|0.026	0.018	0.004	0.014|
Multiallelic Dprime: 0.218
BLOCK 1621.  MARKERS: 7959 7960 7961 7962 7963 7964 7965 7966 7967 7968
1241122222 (0.437)	|0.343	0.094|
3423444142 (0.398)	|0.117	0.275|
3243122224 (0.102)	|0.082	0.020|
3243424142 (0.049)	|0.022	0.027|
Multiallelic Dprime: 0.479
BLOCK 1622.  MARKERS: 7970 7971
11 (0.569)	|0.294	0.183	0.092|
33 (0.418)	|0.341	0.019	0.060|
Multiallelic Dprime: 0.478
BLOCK 1623.  MARKERS: 7973 7974 7975 7976
1342 (0.637)	|0.288	0.338	0.009|
2124 (0.208)	|0.022	0.003	0.183|
1344 (0.155)	|0.129	0.018	0.008|
Multiallelic Dprime: 0.612
BLOCK 1624.  MARKERS: 7977 7978 7979 7980 7981 7982
433311 (0.440)	|0.126	0.213	0.100|
111441 (0.359)	|0.199	0.120	0.037|
433314 (0.199)	|0.101	0.045	0.052|
Multiallelic Dprime: 0.242
BLOCK 1625.  MARKERS: 7984 7985 7986
111 (0.426)	|0.371	0.000	0.056|
323 (0.378)	|0.000	0.373	0.000|
321 (0.191)	|0.112	0.000	0.080|
Multiallelic Dprime: 0.799
BLOCK 1626.  MARKERS: 7987 7988
34 (0.486)	|0.264	0.170	0.052|
14 (0.373)	|0.250	0.074	0.049|
32 (0.138)	|0.059	0.059	0.020|
Multiallelic Dprime: 0.168
BLOCK 1627.  MARKERS: 7992 7993
12 (0.573)	|0.320	0.141	0.003	0.083	0.000	0.000	0.014|
32 (0.303)	|0.180	0.000	0.093	0.012	0.000	0.000	0.002|
34 (0.124)	|0.000	0.000	0.000	0.000	0.072	0.047	0.000|
Multiallelic Dprime: 0.586
BLOCK 1628.  MARKERS: 7994 7995 7996 7997 7998 7999 8000 8001 8002 8003 8004
42422143414 (0.500)	|0.328	0.171|
12244331214 (0.142)	|0.110	0.031|
12444331234 (0.096)	|0.080	0.016|
12244331232 (0.095)	|0.071	0.022|
11444331234 (0.072)	|0.035	0.036|
11444331214 (0.047)	|0.028	0.020|
12244331234 (0.015)	|0.007	0.009|
Multiallelic Dprime: 0.198
BLOCK 1629.  MARKERS: 8006 8007 8008
311 (0.678)	|0.313	0.169	0.163	0.035|
132 (0.313)	|0.184	0.060	0.018	0.050|
Multiallelic Dprime: 0.287
BLOCK 1630.  MARKERS: 8010 8011 8012
422 (0.503)	|0.318	0.151	0.034|
442 (0.229)	|0.215	0.005	0.006|
124 (0.181)	|0.050	0.025	0.107|
122 (0.086)	|0.078	0.000	0.006|
Multiallelic Dprime: 0.498
BLOCK 1631.  MARKERS: 8015 8016 8017
113 (0.666)	|0.354	0.131	0.135	0.045|
131 (0.180)	|0.062	0.057	0.009	0.053|
313 (0.150)	|0.036	0.054	0.058	0.003|
Multiallelic Dprime: 0.276
BLOCK 1632.  MARKERS: 8018 8019 8020 8021 8022 8023
123134 (0.452)	|0.444	0.009|
143324 (0.244)	|0.244	0.000|
343324 (0.202)	|0.166	0.037|
141322 (0.101)	|0.000	0.101|
Multiallelic Dprime: 0.747
BLOCK 1633.  MARKERS: 8024 8025
12 (0.853)	|0.630	0.127	0.053	0.043|
33 (0.147)	|0.138	0.001	0.000	0.007|
Multiallelic Dprime: 0.754
BLOCK 1634.  MARKERS: 8027 8028 8029
334 (0.768)	|0.258	0.337	0.162|
412 (0.128)	|0.103	0.012	0.013|
432 (0.053)	|0.042	0.003	0.007|
434 (0.050)	|0.004	0.034	0.012|
Multiallelic Dprime: 0.453
BLOCK 1635.  MARKERS: 8030 8031 8032
231 (0.408)	|0.178	0.230|
313 (0.386)	|0.337	0.049|
333 (0.194)	|0.085	0.110|
Multiallelic Dprime: 0.446
BLOCK 1636.  MARKERS: 8035 8036
11 (0.607)	|0.253	0.213	0.140|
33 (0.393)	|0.191	0.137	0.066|
Multiallelic Dprime: 0.072
BLOCK 1637.  MARKERS: 8038 8039
41 (0.443)	|0.173	0.154	0.116|
22 (0.350)	|0.265	0.039	0.044|
42 (0.207)	|0.044	0.149	0.014|
Multiallelic Dprime: 0.381
BLOCK 1638.  MARKERS: 8040 8041
24 (0.481)	|0.332	0.005	0.109	0.035|
43 (0.343)	|0.044	0.294	0.003	0.002|
23 (0.174)	|0.167	0.002	0.000	0.000|
Multiallelic Dprime: 0.751
BLOCK 1639.  MARKERS: 8042 8043 8044 8045
3324 (0.545)	|0.472	0.044	0.030|
3143 (0.300)	|0.296	0.000	0.002|
1144 (0.112)	|0.034	0.077	0.000|
3144 (0.038)	|0.037	0.000	0.002|
Multiallelic Dprime: 0.482
BLOCK 1640.  MARKERS: 8047 8048
22 (0.841)	|0.535	0.225	0.081|
44 (0.122)	|0.050	0.067	0.005|
42 (0.034)	|0.012	0.019	0.003|
Multiallelic Dprime: 0.347
BLOCK 1641.  MARKERS: 8051 8052
24 (0.597)	|0.309	0.217	0.069|
32 (0.313)	|0.171	0.109	0.033|
22 (0.090)	|0.059	0.023	0.008|
Multiallelic Dprime: 0.067
BLOCK 1642.  MARKERS: 8055 8056 8057
241 (0.538)	|0.350	0.136	0.044	0.007|
121 (0.349)	|0.128	0.086	0.118	0.017|
223 (0.110)	|0.018	0.029	0.038	0.021|
Multiallelic Dprime: 0.296
BLOCK 1643.  MARKERS: 8058 8059 8060 8061
1333 (0.496)	|0.166	0.210	0.091	0.014	0.010|
4133 (0.253)	|0.155	0.063	0.006	0.007	0.014|
4111 (0.202)	|0.106	0.038	0.035	0.016	0.008|
4333 (0.044)	|0.028	0.014	0.000	0.000	0.000|
Multiallelic Dprime: 0.298
BLOCK 1644.  MARKERS: 8062 8063 8064 8065 8066
24331 (0.454)	|0.018	0.252	0.005	0.118	0.059|
42114 (0.328)	|0.295	0.007	0.005	0.020	0.000|
42111 (0.134)	|0.000	0.011	0.122	0.000	0.000|
22331 (0.036)	|0.000	0.000	0.000	0.000	0.036|
42131 (0.031)	|0.000	0.001	0.026	0.003	0.000|
Multiallelic Dprime: 0.847
BLOCK 1645.  MARKERS: 8067 8068 8069 8070 8071
14221 (0.314)	|0.313	0.000	0.000	0.000|
13443 (0.279)	|0.000	0.008	0.266	0.003|
13221 (0.158)	|0.002	0.059	0.000	0.098|
43443 (0.148)	|0.000	0.149	0.000	0.000|
13241 (0.097)	|0.000	0.094	0.000	0.000|
Multiallelic Dprime: 0.941
BLOCK 1646.  MARKERS: 8073 8074 8075
422 (0.314)	|0.001	0.000	0.314|
132 (0.309)	|0.245	0.061	0.002|
431 (0.268)	|0.000	0.267	0.000|
432 (0.104)	|0.100	0.000	0.003|
Multiallelic Dprime: 0.897
BLOCK 1647.  MARKERS: 8076 8077
21 (0.345)	|0.216	0.123	0.006|
41 (0.331)	|0.207	0.118	0.005|
42 (0.322)	|0.158	0.156	0.007|
Multiallelic Dprime: 0.119
BLOCK 1648.  MARKERS: 8078 8079
23 (0.580)	|0.253	0.278	0.037|
41 (0.400)	|0.347	0.050	0.003|
21 (0.018)	|0.011	0.005	0.001|
Multiallelic Dprime: 0.626
BLOCK 1649.  MARKERS: 8080 8081 8082
414 (0.611)	|0.423	0.025	0.164|
233 (0.332)	|0.102	0.224	0.001|
234 (0.041)	|0.012	0.000	0.029|
Multiallelic Dprime: 0.596
BLOCK 1650.  MARKERS: 8083 8084 8085
141 (0.541)	|0.509	0.024	0.004	0.000	0.002|
123 (0.254)	|0.037	0.189	0.002	0.027	0.000|
323 (0.195)	|0.036	0.082	0.064	0.001	0.009|
Multiallelic Dprime: 0.767
BLOCK 1651.  MARKERS: 8086 8087 8088 8089 8090 8091 8092
3223211 (0.585)	|0.303	0.133	0.123	0.018|
1332432 (0.295)	|0.130	0.071	0.086	0.006|
1332232 (0.070)	|0.027	0.020	0.011	0.005|
1223211 (0.028)	|0.008	0.011	0.009	0.000|
1323211 (0.011)	|0.000	0.005	0.005	0.000|
Multiallelic Dprime: 0.112
BLOCK 1652.  MARKERS: 8093 8094 8095 8096 8097 8098 8099 8100 8101
413241331 (0.474)	|0.472	0.000	0.004|
213423114 (0.240)	|0.000	0.239	0.000|
432241311 (0.238)	|0.093	0.000	0.143|
413423114 (0.030)	|0.000	0.030	0.000|
Multiallelic Dprime: 0.896
BLOCK 1653.  MARKERS: 8103 8104
44 (0.571)	|0.571	0.000	0.000|
23 (0.268)	|0.001	0.245	0.024|
24 (0.160)	|0.060	0.000	0.097|
Multiallelic Dprime: 0.910
BLOCK 1654.  MARKERS: 8105 8106
21 (0.632)	|0.524	0.025	0.076|
23 (0.247)	|0.183	0.047	0.016|
41 (0.120)	|0.069	0.043	0.005|
Multiallelic Dprime: 0.259
BLOCK 1655.  MARKERS: 8109 8110 8111 8112 8113 8114 8115
1132133 (0.777)	|0.468	0.234	0.075|
3411311 (0.115)	|0.091	0.016	0.009|
3411331 (0.097)	|0.093	0.004	0.000|
Multiallelic Dprime: 0.606
BLOCK 1656.  MARKERS: 8117 8118
43 (0.660)	|0.206	0.202	0.148	0.095|
11 (0.254)	|0.120	0.039	0.089	0.006|
41 (0.086)	|0.009	0.058	0.005	0.015|
Multiallelic Dprime: 0.212
BLOCK 1657.  MARKERS: 8120 8121 8122 8123
4333 (0.334)	|0.324	0.005	0.006	0.000|
1113 (0.300)	|0.026	0.230	0.024	0.017|
1133 (0.244)	|0.002	0.057	0.176	0.010|
1131 (0.113)	|0.001	0.009	0.000	0.104|
Multiallelic Dprime: 0.795
BLOCK 1658.  MARKERS: 8124 8125 8126 8127 8128
12144 (0.355)	|0.068	0.267	0.010	0.008	0.004|
33314 (0.302)	|0.243	0.025	0.014	0.021	0.000|
33344 (0.210)	|0.121	0.063	0.017	0.003	0.000|
33312 (0.132)	|0.091	0.013	0.003	0.000	0.023|
Multiallelic Dprime: 0.519
BLOCK 1659.  MARKERS: 8131 8132 8133 8134 8135
13231 (0.525)	|0.242	0.244	0.035|
21413 (0.365)	|0.213	0.083	0.063|
23231 (0.044)	|0.008	0.032	0.000|
23413 (0.032)	|0.002	0.000	0.030|
23233 (0.028)	|0.003	0.000	0.025|
Multiallelic Dprime: 0.292
BLOCK 1660.  MARKERS: 8136 8137 8138 8139 8140
44223 (0.469)	|0.410	0.057|
23411 (0.360)	|0.126	0.233|
24223 (0.155)	|0.099	0.057|
Multiallelic Dprime: 0.490
BLOCK 1661.  MARKERS: 8143 8144 8145 8146 8147
41213 (0.638)	|0.615	0.000	0.000	0.026	0.000|
23141 (0.356)	|0.000	0.185	0.153	0.000	0.012|
Multiallelic Dprime: 1.000
BLOCK 1662.  MARKERS: 8148 8149 8150 8151 8152
31222 (0.615)	|0.610	0.000	0.000|
32221 (0.185)	|0.012	0.173	0.000|
12441 (0.153)	|0.121	0.000	0.032|
31221 (0.025)	|0.003	0.023	0.000|
32222 (0.012)	|0.011	0.000	0.000|
Multiallelic Dprime: 0.873
BLOCK 1663.  MARKERS: 8153 8154
21 (0.761)	|0.631	0.027	0.102|
13 (0.198)	|0.000	0.198	0.000|
11 (0.037)	|0.033	0.004	0.000|
Multiallelic Dprime: 0.855
BLOCK 1664.  MARKERS: 8155 8156
11 (0.664)	|0.530	0.017	0.036	0.081|
31 (0.230)	|0.034	0.142	0.037	0.020|
33 (0.104)	|0.008	0.000	0.086	0.009|
Multiallelic Dprime: 0.694
BLOCK 1665.  MARKERS: 8159 8160 8161
124 (0.574)	|0.448	0.097	0.028|
324 (0.159)	|0.048	0.107	0.002|
322 (0.157)	|0.065	0.013	0.080|
344 (0.110)	|0.010	0.098	0.001|
Multiallelic Dprime: 0.532
BLOCK 1666.  MARKERS: 8162 8163
33 (0.571)	|0.282	0.170	0.118|
31 (0.316)	|0.133	0.132	0.047|
21 (0.113)	|0.063	0.024	0.025|
Multiallelic Dprime: 0.107
BLOCK 1667.  MARKERS: 8165 8166
31 (0.478)	|0.455	0.005	0.017|
13 (0.327)	|0.002	0.320	0.005|
11 (0.190)	|0.012	0.000	0.176|
Multiallelic Dprime: 0.938
BLOCK 1668.  MARKERS: 8167 8168
42 (0.473)	|0.355	0.098	0.017|
14 (0.327)	|0.150	0.169	0.004|
12 (0.198)	|0.128	0.051	0.018|
Multiallelic Dprime: 0.268
BLOCK 1669.  MARKERS: 8169 8170
24 (0.635)	|0.438	0.184	0.003|
12 (0.318)	|0.236	0.068	0.009|
22 (0.039)	|0.019	0.015	0.005|
Multiallelic Dprime: 0.122
BLOCK 1670.  MARKERS: 8172 8173 8174
441 (0.698)	|0.554	0.126	0.015|
223 (0.269)	|0.086	0.182	0.000|
243 (0.018)	|0.002	0.013	0.000|
Multiallelic Dprime: 0.534
BLOCK 1671.  MARKERS: 8176 8177 8178
112 (0.649)	|0.454	0.151	0.042|
334 (0.329)	|0.171	0.132	0.018|
332 (0.015)	|0.000	0.013	0.000|
Multiallelic Dprime: 0.200
BLOCK 1672.  MARKERS: 8185 8186 8187
233 (0.626)	|0.318	0.249	0.059|
341 (0.299)	|0.107	0.165	0.027|
231 (0.062)	|0.026	0.019	0.017|
Multiallelic Dprime: 0.171
BLOCK 1673.  MARKERS: 8190 8191 8192
442 (0.454)	|0.278	0.139	0.032	0.004|
443 (0.444)	|0.246	0.166	0.025	0.006|
123 (0.102)	|0.079	0.016	0.008	0.000|
Multiallelic Dprime: 0.112
BLOCK 1674.  MARKERS: 8194 8195
22 (0.604)	|0.423	0.153	0.023|
41 (0.321)	|0.115	0.204	0.000|
42 (0.065)	|0.030	0.035	0.000|
21 (0.010)	|0.002	0.007	0.001|
Multiallelic Dprime: 0.373
BLOCK 1675.  MARKERS: 8198 8199 8200
331 (0.568)	|0.242	0.182	0.114	0.026|
212 (0.399)	|0.119	0.137	0.126	0.016|
232 (0.025)	|0.004	0.008	0.012	0.000|
Multiallelic Dprime: 0.141
BLOCK 1676.  MARKERS: 8203 8204 8205
333 (0.368)	|0.166	0.073	0.052	0.068	0.004	0.004|
231 (0.330)	|0.117	0.079	0.068	0.048	0.013	0.005|
211 (0.254)	|0.102	0.044	0.047	0.048	0.006	0.004|
233 (0.042)	|0.022	0.011	0.007	0.000	0.000	0.000|
Multiallelic Dprime: 0.103
BLOCK 1677.  MARKERS: 8209 8210 8211 8212 8213 8214
231321 (0.409)	|0.397	0.013|
233321 (0.208)	|0.208	0.000|
211341 (0.176)	|0.146	0.030|
411143 (0.167)	|0.083	0.084|
211141 (0.023)	|0.015	0.006|
211343 (0.013)	|0.000	0.013|
Multiallelic Dprime: 0.637
BLOCK 1678.  MARKERS: 8215 8216
42 (0.851)	|0.614	0.218	0.015|
24 (0.146)	|0.107	0.032	0.002|
Multiallelic Dprime: 0.105
BLOCK 1679.  MARKERS: 8218 8219
32 (0.722)	|0.354	0.294	0.072|
14 (0.252)	|0.146	0.072	0.034|
34 (0.017)	|0.013	0.000	0.003|
Multiallelic Dprime: 0.190
BLOCK 1680.  MARKERS: 8223 8224
42 (0.520)	|0.327	0.115	0.068|
24 (0.369)	|0.216	0.087	0.062|
44 (0.109)	|0.075	0.022	0.012|
Multiallelic Dprime: 0.058
BLOCK 1681.  MARKERS: 8232 8233 8234
342 (0.619)	|0.314	0.235	0.065|
122 (0.225)	|0.117	0.034	0.074|
341 (0.142)	|0.018	0.109	0.015|
Multiallelic Dprime: 0.259
BLOCK 1682.  MARKERS: 8236 8237 8238
314 (0.454)	|0.332	0.034	0.088|
122 (0.382)	|0.064	0.242	0.076|
322 (0.158)	|0.121	0.013	0.023|
Multiallelic Dprime: 0.509
BLOCK 1683.  MARKERS: 8239 8240
23 (0.522)	|0.334	0.127	0.061|
22 (0.290)	|0.183	0.038	0.068|
43 (0.187)	|0.086	0.062	0.040|
Multiallelic Dprime: 0.150
BLOCK 1684.  MARKERS: 8242 8243
22 (0.603)	|0.474	0.088	0.042|
32 (0.226)	|0.178	0.023	0.025|
34 (0.169)	|0.109	0.021	0.039|
Multiallelic Dprime: 0.131
BLOCK 1685.  MARKERS: 8247 8248 8249
122 (0.762)	|0.623	0.139|
124 (0.133)	|0.098	0.035|
342 (0.105)	|0.100	0.006|
Multiallelic Dprime: 0.124
BLOCK 1686.  MARKERS: 8251 8252
31 (0.820)	|0.542	0.222	0.033	0.010|
22 (0.180)	|0.131	0.015	0.000	0.023|
Multiallelic Dprime: 0.399
BLOCK 1687.  MARKERS: 8254 8255 8256 8257 8258 8259 8260 8261 8262 8263
4231432233 (0.673)	|0.482	0.175	0.020|
2114221314 (0.238)	|0.149	0.079	0.009|
4114221313 (0.033)	|0.019	0.011	0.003|
2114221313 (0.033)	|0.021	0.009	0.001|
Multiallelic Dprime: 0.086
BLOCK 1688.  MARKERS: 8268 8269
22 (0.678)	|0.356	0.202	0.119|
43 (0.284)	|0.090	0.121	0.071|
42 (0.034)	|0.011	0.021	0.002|
Multiallelic Dprime: 0.218
BLOCK 1689.  MARKERS: 8271 8272
32 (0.458)	|0.001	0.433	0.025|
33 (0.346)	|0.337	0.003	0.003|
13 (0.193)	|0.186	0.000	0.007|
Multiallelic Dprime: 0.961
BLOCK 1690.  MARKERS: 8273 8274
24 (0.524)	|0.345	0.133	0.043|
32 (0.436)	|0.421	0.010	0.005|
34 (0.036)	|0.023	0.006	0.007|
Multiallelic Dprime: 0.742
BLOCK 1691.  MARKERS: 8275 8276 8277
111 (0.793)	|0.552	0.234|
333 (0.151)	|0.117	0.031|
313 (0.055)	|0.018	0.038|
Multiallelic Dprime: 0.113
BLOCK 1692.  MARKERS: 8281 8282
24 (0.687)	|0.494	0.089	0.103|
42 (0.303)	|0.097	0.175	0.032|
Multiallelic Dprime: 0.446
BLOCK 1693.  MARKERS: 8283 8284
11 (0.593)	|0.347	0.133	0.107	0.006|
31 (0.266)	|0.147	0.063	0.049	0.008|
33 (0.136)	|0.052	0.033	0.050	0.002|
Multiallelic Dprime: 0.093
BLOCK 1694.  MARKERS: 8288 8289 8290 8291
2314 (0.548)	|0.319	0.172	0.028	0.029|
4132 (0.229)	|0.115	0.069	0.043	0.003|
2332 (0.205)	|0.078	0.082	0.033	0.013|
4332 (0.016)	|0.006	0.006	0.001	0.003|
Multiallelic Dprime: 0.150
BLOCK 1695.  MARKERS: 8292 8293 8294
141 (0.518)	|0.325	0.191|
323 (0.329)	|0.175	0.154|
143 (0.105)	|0.055	0.050|
343 (0.048)	|0.027	0.021|
Multiallelic Dprime: 0.099
BLOCK 1696.  MARKERS: 8299 8300
23 (0.582)	|0.504	0.071|
41 (0.416)	|0.368	0.045|
Multiallelic Dprime: 0.071
BLOCK 1697.  MARKERS: 8301 8302 8303 8304
3331 (0.875)	|0.476	0.140	0.129	0.113	0.007|
1123 (0.116)	|0.061	0.022	0.016	0.014	0.003|
Multiallelic Dprime: 0.044
BLOCK 1698.  MARKERS: 8307 8308 8309 8310 8311
41211 (0.540)	|0.385	0.112	0.043|
21241 (0.162)	|0.040	0.121	0.000|
23441 (0.149)	|0.030	0.114	0.005|
21243 (0.129)	|0.044	0.015	0.070|
23241 (0.010)	|0.001	0.009	0.000|
Multiallelic Dprime: 0.513
BLOCK 1699.  MARKERS: 8312 8313
11 (0.507)	|0.341	0.122	0.017	0.014	0.014|
13 (0.371)	|0.102	0.147	0.052	0.067	0.004|
33 (0.122)	|0.025	0.040	0.049	0.006	0.002|
Multiallelic Dprime: 0.381
BLOCK 1700.  MARKERS: 8316 8317 8318 8319
4343 (0.466)	|0.092	0.185	0.157	0.032|
2321 (0.307)	|0.271	0.020	0.008	0.006|
4443 (0.118)	|0.017	0.004	0.029	0.069|
2341 (0.086)	|0.019	0.014	0.020	0.031|
2343 (0.020)	|0.000	0.005	0.012	0.001|
Multiallelic Dprime: 0.593
BLOCK 1701.  MARKERS: 8320 8321 8322
233 (0.401)	|0.362	0.036|
111 (0.228)	|0.228	0.000|
113 (0.226)	|0.194	0.033|
213 (0.138)	|0.037	0.101|
Multiallelic Dprime: 0.550
BLOCK 1702.  MARKERS: 8324 8325
31 (0.827)	|0.627	0.189	0.011|
43 (0.169)	|0.112	0.057	0.000|
Multiallelic Dprime: 0.122
BLOCK 1703.  MARKERS: 8329 8330 8331
124 (0.742)	|0.364	0.171	0.178|
342 (0.247)	|0.106	0.091	0.034|
122 (0.011)	|0.007	0.000	0.003|
Multiallelic Dprime: 0.149
BLOCK 1704.  MARKERS: 8334 8335 8336 8337 8338 8339 8340 8341 8342 8343 8344 8345 8346 8347 8348
332443324211312 (0.474)	|0.469	0.008	0.000|
144121324231132 (0.263)	|0.002	0.261	0.000|
144121143134114 (0.218)	|0.000	0.000	0.216|
Multiallelic Dprime: 0.987
BLOCK 1705.  MARKERS: 8349 8350 8351
113 (0.488)	|0.225	0.236	0.023|
313 (0.285)	|0.155	0.123	0.004|
331 (0.227)	|0.141	0.080	0.007|
Multiallelic Dprime: 0.119
BLOCK 1706.  MARKERS: 8352 8353
14 (0.521)	|0.222	0.293|
43 (0.439)	|0.364	0.073|
44 (0.034)	|0.019	0.010|
Multiallelic Dprime: 0.535
BLOCK 1707.  MARKERS: 8356 8357
11 (0.608)	|0.356	0.135	0.117|
43 (0.381)	|0.216	0.074	0.092|
Multiallelic Dprime: 0.049
BLOCK 1708.  MARKERS: 8360 8361 8362
222 (0.576)	|0.207	0.228	0.140|
224 (0.213)	|0.104	0.058	0.048|
134 (0.210)	|0.082	0.051	0.076|
Multiallelic Dprime: 0.142
BLOCK 1709.  MARKERS: 8363 8364 8365 8366
1141 (0.391)	|0.054	0.182	0.098	0.035	0.006	0.005|
2141 (0.335)	|0.239	0.013	0.009	0.037	0.028	0.000|
2323 (0.266)	|0.049	0.042	0.120	0.040	0.008	0.002|
Multiallelic Dprime: 0.487
BLOCK 1710.  MARKERS: 8367 8368 8369 8370 8371 8372 8373 8374 8375 8376 8377 8378 8379 8380
23131221212123 (0.343)	|0.165	0.073	0.079	0.026|
22333221212143 (0.238)	|0.116	0.071	0.012	0.038|
23113422233343 (0.230)	|0.065	0.122	0.034	0.009|
42333241412142 (0.112)	|0.038	0.050	0.007	0.015|
23113421212123 (0.042)	|0.036	0.003	0.004	0.000|
22333241412142 (0.010)	|0.000	0.005	0.005	0.000|
Multiallelic Dprime: 0.260
BLOCK 1711.  MARKERS: 8382 8383 8384 8385
1132 (0.424)	|0.355	0.040	0.012	0.018|
2311 (0.335)	|0.008	0.251	0.074	0.003|
2112 (0.144)	|0.033	0.013	0.000	0.094|
1112 (0.091)	|0.005	0.009	0.077	0.000|
Multiallelic Dprime: 0.738
BLOCK 1712.  MARKERS: 8386 8387 8388 8389 8390 8391 8392 8393 8394
214432311 (0.403)	|0.251	0.127	0.025|
214432312 (0.313)	|0.196	0.092	0.023|
434432311 (0.161)	|0.064	0.078	0.013|
231214131 (0.115)	|0.042	0.033	0.041|
Multiallelic Dprime: 0.181
BLOCK 1713.  MARKERS: 8395 8396 8397
122 (0.555)	|0.224	0.213	0.036	0.073	0.010|
344 (0.330)	|0.095	0.110	0.086	0.021	0.009|
124 (0.102)	|0.039	0.033	0.008	0.016	0.002|
Multiallelic Dprime: 0.175
BLOCK 1714.  MARKERS: 8402 8403 8404 8405 8406
11331 (0.363)	|0.354	0.008	0.001|
44311 (0.360)	|0.019	0.278	0.064|
11131 (0.133)	|0.125	0.002	0.004|
41334 (0.109)	|0.004	0.019	0.085|
41331 (0.021)	|0.019	0.000	0.000|
Multiallelic Dprime: 0.850
BLOCK 1715.  MARKERS: 8407 8408 8409 8410
2442 (0.519)	|0.288	0.107	0.122|
3214 (0.310)	|0.019	0.246	0.046|
3212 (0.161)	|0.111	0.041	0.007|
Multiallelic Dprime: 0.492
BLOCK 1716.  MARKERS: 8412 8413
42 (0.424)	|0.269	0.066	0.028	0.058|
32 (0.395)	|0.197	0.145	0.026	0.024|
33 (0.179)	|0.010	0.037	0.110	0.023|
Multiallelic Dprime: 0.352
BLOCK 1717.  MARKERS: 8414 8415 8416 8417
1222 (0.476)	|0.448	0.029|
2141 (0.247)	|0.013	0.239|
2142 (0.166)	|0.139	0.023|
2242 (0.105)	|0.004	0.101|
Multiallelic Dprime: 0.840
BLOCK 1718.  MARKERS: 8418 8419
41 (0.609)	|0.387	0.112	0.095	0.006|
23 (0.391)	|0.216	0.116	0.051	0.009|
Multiallelic Dprime: 0.122
BLOCK 1719.  MARKERS: 8422 8423 8424 8425 8426
24133 (0.602)	|0.263	0.122	0.128	0.087|
24131 (0.228)	|0.084	0.080	0.046	0.014|
42313 (0.146)	|0.076	0.037	0.029	0.004|
42133 (0.014)	|0.005	0.006	0.003	0.000|
Multiallelic Dprime: 0.133
BLOCK 1720.  MARKERS: 8432 8433 8434 8435 8436
32213 (0.435)	|0.119	0.095	0.097	0.076	0.039|
12421 (0.246)	|0.096	0.056	0.032	0.029	0.025|
12423 (0.205)	|0.063	0.045	0.039	0.032	0.019|
33223 (0.105)	|0.018	0.028	0.027	0.010	0.017|
Multiallelic Dprime: 0.104
BLOCK 1721.  MARKERS: 8440 8441 8442 8443 8444 8445 8446 8447 8448
223221213 (0.299)	|0.206	0.093|
223443211 (0.223)	|0.150	0.071|
221443431 (0.196)	|0.131	0.065|
223423231 (0.150)	|0.094	0.055|
441443231 (0.100)	|0.043	0.057|
Multiallelic Dprime: 0.110
BLOCK 1722.  MARKERS: 8454 8455
24 (0.645)	|0.622	0.022|
42 (0.353)	|0.012	0.340|
Multiallelic Dprime: 0.948
BLOCK 1723.  MARKERS: 8456 8457 8458 8459 8460
11232 (0.631)	|0.443	0.140	0.041|
34414 (0.363)	|0.008	0.183	0.168|
Multiallelic Dprime: 0.688
BLOCK 1724.  MARKERS: 8461 8462 8463 8464 8465 8466
424331 (0.455)	|0.435	0.014	0.004|
113324 (0.324)	|0.010	0.142	0.170|
123121 (0.209)	|0.009	0.195	0.000|
Multiallelic Dprime: 0.838
BLOCK 1725.  MARKERS: 8467 8468 8469 8470 8471 8472 8473 8474 8475 8476
3324123312 (0.457)	|0.320	0.095	0.044|
1122121114 (0.354)	|0.292	0.046	0.015|
3344333134 (0.176)	|0.163	0.006	0.005|
Multiallelic Dprime: 0.357
BLOCK 1726.  MARKERS: 8478 8479
42 (0.784)	|0.322	0.266	0.138	0.009	0.046|
21 (0.147)	|0.002	0.019	0.000	0.127	0.000|
41 (0.065)	|0.008	0.000	0.055	0.000	0.002|
Multiallelic Dprime: 0.705
BLOCK 1727.  MARKERS: 8480 8481 8482 8483 8484 8485
324242 (0.332)	|0.327	0.000	0.003|
122342 (0.285)	|0.265	0.000	0.020|
112313 (0.193)	|0.000	0.183	0.011|
124242 (0.139)	|0.000	0.003	0.136|
112342 (0.048)	|0.043	0.000	0.005|
Multiallelic Dprime: 0.908
BLOCK 1728.  MARKERS: 8486 8487
22 (0.635)	|0.400	0.112	0.123|
44 (0.187)	|0.113	0.052	0.022|
42 (0.176)	|0.119	0.023	0.034|
Multiallelic Dprime: 0.073
BLOCK 1729.  MARKERS: 8491 8492
42 (0.632)	|0.283	0.233	0.113|
22 (0.187)	|0.062	0.087	0.030|
41 (0.181)	|0.079	0.074	0.025|
Multiallelic Dprime: 0.089
BLOCK 1730.  MARKERS: 8497 8498 8499 8500
3314 (0.423)	|0.212	0.211|
1124 (0.393)	|0.351	0.043|
3313 (0.168)	|0.152	0.016|
Multiallelic Dprime: 0.618
BLOCK 1731.  MARKERS: 8501 8502
13 (0.729)	|0.313	0.410	0.002|
22 (0.271)	|0.143	0.025	0.102|
Multiallelic Dprime: 0.508
BLOCK 1732.  MARKERS: 8503 8504 8505
332 (0.456)	|0.307	0.070	0.071	0.004|
134 (0.435)	|0.048	0.319	0.046	0.022|
322 (0.104)	|0.087	0.013	0.003	0.001|
Multiallelic Dprime: 0.574
BLOCK 1733.  MARKERS: 8508 8509 8510
443 (0.444)	|0.251	0.192|
212 (0.404)	|0.279	0.123|
442 (0.119)	|0.012	0.108|
412 (0.028)	|0.026	0.002|
Multiallelic Dprime: 0.243
BLOCK 1734.  MARKERS: 8511 8512 8513 8514 8515 8516
422234 (0.569)	|0.241	0.078	0.121	0.116|
234322 (0.429)	|0.116	0.168	0.092	0.044|
Multiallelic Dprime: 0.262
BLOCK 1735.  MARKERS: 8517 8518 8519 8520 8521
31112 (0.360)	|0.311	0.002	0.043	0.000|
31332 (0.245)	|0.010	0.220	0.004	0.009|
13132 (0.215)	|0.201	0.000	0.007	0.006|
31334 (0.160)	|0.070	0.002	0.091	0.000|
Multiallelic Dprime: 0.752
BLOCK 1736.  MARKERS: 8523 8524 8525
243 (0.601)	|0.408	0.062	0.130|
422 (0.229)	|0.018	0.206	0.005|
443 (0.150)	|0.093	0.057	0.000|
423 (0.016)	|0.006	0.007	0.003|
Multiallelic Dprime: 0.587
BLOCK 1737.  MARKERS: 8526 8527 8528 8529
4141 (0.527)	|0.315	0.096	0.116|
3441 (0.336)	|0.270	0.043	0.022|
3423 (0.137)	|0.118	0.016	0.004|
Multiallelic Dprime: 0.396
BLOCK 1738.  MARKERS: 8532 8533 8534 8535
3112 (0.703)	|0.305	0.216	0.175	0.004|
1444 (0.154)	|0.034	0.005	0.004	0.112|
3444 (0.141)	|0.027	0.105	0.008	0.000|
Multiallelic Dprime: 0.512
BLOCK 1739.  MARKERS: 8536 8537 8538
421 (0.366)	|0.105	0.075	0.107	0.071	0.006|
441 (0.325)	|0.150	0.088	0.058	0.019	0.009|
221 (0.188)	|0.078	0.048	0.041	0.018	0.002|
222 (0.114)	|0.023	0.057	0.023	0.008	0.000|
Multiallelic Dprime: 0.192
BLOCK 1740.  MARKERS: 8540 8541 8542 8543 8544
23331 (0.358)	|0.350	0.000	0.006|
41143 (0.269)	|0.000	0.253	0.015|
41141 (0.231)	|0.226	0.000	0.004|
41131 (0.118)	|0.018	0.000	0.101|
41331 (0.017)	|0.002	0.000	0.015|
Multiallelic Dprime: 0.936
BLOCK 1741.  MARKERS: 8545 8546 8547 8548 8549
31211 (0.595)	|0.178	0.167	0.087	0.047	0.034	0.013	0.012	0.011	0.011	0.004|
24432 (0.258)	|0.126	0.052	0.036	0.006	0.004	0.009	0.008	0.000	0.000	0.004|
24431 (0.145)	|0.051	0.046	0.015	0.003	0.007	0.004	0.000	0.000	0.000	0.003|
Multiallelic Dprime: 0.197
BLOCK 1742.  MARKERS: 8554 8555 8556 8557 8558 8559 8560 8561 8562 8563 8564 8565 8566 8567 8568 8569 8570 8571 8572 8573
24224444233221413144 (0.356)	|0.304	0.051|
22444242441241234131 (0.268)	|0.253	0.015|
12243424441143214334 (0.138)	|0.114	0.023|
24244444233221413144 (0.057)	|0.051	0.006|
12243424441143214144 (0.042)	|0.022	0.023|
22244444233221413144 (0.024)	|0.023	0.001|
24224444233221413131 (0.017)	|0.012	0.008|
22444242441221413144 (0.011)	|0.011	0.000|
12244444233221413144 (0.011)	|0.009	0.002|
22444242441243234131 (0.010)	|0.011	0.000|
Multiallelic Dprime: 0.269
BLOCK 1743.  MARKERS: 8576 8577
31 (0.859)	|0.789	0.038	0.030|
23 (0.138)	|0.008	0.065	0.064|
Multiallelic Dprime: 0.864
BLOCK 1744.  MARKERS: 8579 8580
23 (0.799)	|0.800	0.000|
11 (0.103)	|0.059	0.045|
13 (0.094)	|0.027	0.066|
Multiallelic Dprime: 0.903
BLOCK 1745.  MARKERS: 8581 8582
13 (0.889)	|0.388	0.367	0.134|
31 (0.111)	|0.048	0.036	0.027|
Multiallelic Dprime: 0.101
BLOCK 1746.  MARKERS: 8583 8584
23 (0.436)	|0.225	0.207	0.000|
22 (0.403)	|0.202	0.181	0.018|
12 (0.161)	|0.000	0.002	0.158|
Multiallelic Dprime: 0.388
BLOCK 1747.  MARKERS: 8585 8586 8587
142 (0.427)	|0.273	0.081	0.074|
334 (0.390)	|0.223	0.080	0.078|
342 (0.176)	|0.085	0.069	0.021|
Multiallelic Dprime: 0.106
BLOCK 1748.  MARKERS: 8590 8591 8592 8593
4443 (0.583)	|0.296	0.195	0.076	0.015|
4124 (0.229)	|0.101	0.086	0.020	0.022|
1443 (0.174)	|0.128	0.040	0.004	0.000|
Multiallelic Dprime: 0.178
BLOCK 1749.  MARKERS: 8596 8597 8598 8599
1132 (0.527)	|0.254	0.143	0.128|
3412 (0.326)	|0.237	0.053	0.034|
3434 (0.100)	|0.033	0.065	0.001|
3432 (0.044)	|0.021	0.020	0.002|
Multiallelic Dprime: 0.297
BLOCK 1750.  MARKERS: 8601 8602 8603
341 (0.548)	|0.360	0.029	0.156	0.003|
123 (0.282)	|0.072	0.181	0.014	0.015|
141 (0.165)	|0.110	0.006	0.042	0.007|
Multiallelic Dprime: 0.461
BLOCK 1751.  MARKERS: 8606 8607 8608 8609 8610
23412 (0.545)	|0.496	0.004	0.043|
23414 (0.218)	|0.000	0.218	0.000|
41242 (0.211)	|0.002	0.210	0.000|
21242 (0.025)	|0.018	0.009	0.000|
Multiallelic Dprime: 0.951
BLOCK 1752.  MARKERS: 8611 8612
23 (0.516)	|0.479	0.000	0.000	0.000	0.032|
14 (0.441)	|0.000	0.221	0.125	0.090	0.002|
24 (0.043)	|0.000	0.000	0.000	0.000	0.042|
Multiallelic Dprime: 0.966
BLOCK 1753.  MARKERS: 8613 8614 8615 8616 8617 8618 8619 8620
23242222 (0.480)	|0.458	0.007	0.015|
41114422 (0.222)	|0.047	0.143	0.030|
41114444 (0.125)	|0.108	0.009	0.008|
43242422 (0.090)	|0.091	0.000	0.000|
43114422 (0.075)	|0.067	0.009	0.000|
Multiallelic Dprime: 0.722
BLOCK 1754.  MARKERS: 8621 8622
44 (0.779)	|0.752	0.000	0.026|
21 (0.169)	|0.000	0.167	0.002|
24 (0.053)	|0.052	0.000	0.000|
Multiallelic Dprime: 0.883
BLOCK 1755.  MARKERS: 8623 8624
23 (0.804)	|0.272	0.252	0.224	0.034|
11 (0.169)	|0.067	0.056	0.035	0.002|
13 (0.027)	|0.013	0.002	0.013	0.000|
Multiallelic Dprime: 0.115
BLOCK 1756.  MARKERS: 8631 8632 8633 8634 8635
33413 (0.351)	|0.300	0.018	0.034|
21134 (0.309)	|0.053	0.231	0.028|
33113 (0.271)	|0.260	0.009	0.005|
31113 (0.036)	|0.008	0.013	0.014|
Multiallelic Dprime: 0.701
BLOCK 1757.  MARKERS: 8637 8638
14 (0.637)	|0.397	0.198	0.027|
42 (0.277)	|0.058	0.179	0.041|
12 (0.085)	|0.047	0.004	0.033|
Multiallelic Dprime: 0.397
BLOCK 1758.  MARKERS: 8641 8642 8643 8644 8645
32224 (0.501)	|0.392	0.058	0.051|
14442 (0.383)	|0.107	0.141	0.134|
32244 (0.101)	|0.022	0.063	0.016|
Multiallelic Dprime: 0.483
BLOCK 1759.  MARKERS: 8646 8647
14 (0.524)	|0.386	0.132	0.000|
12 (0.269)	|0.065	0.154	0.044|
42 (0.206)	|0.160	0.036	0.005|
Multiallelic Dprime: 0.413
BLOCK 1760.  MARKERS: 8648 8649 8650
331 (0.613)	|0.304	0.245	0.051	0.010|
243 (0.322)	|0.161	0.087	0.058	0.010|
341 (0.050)	|0.015	0.026	0.009	0.000|
Multiallelic Dprime: 0.130
BLOCK 1761.  MARKERS: 8651 8652 8653 8654
4122 (0.483)	|0.222	0.123	0.137|
2344 (0.361)	|0.189	0.159	0.013|
2142 (0.120)	|0.014	0.103	0.003|
2122 (0.020)	|0.017	0.001	0.002|
Multiallelic Dprime: 0.318
BLOCK 1762.  MARKERS: 8657 8658
21 (0.443)	|0.190	0.245	0.006|
41 (0.395)	|0.109	0.030	0.256|
43 (0.158)	|0.150	0.000	0.009|
Multiallelic Dprime: 0.612
BLOCK 1763.  MARKERS: 8659 8660
24 (0.453)	|0.233	0.189	0.031|
44 (0.275)	|0.269	0.004	0.000|
22 (0.271)	|0.022	0.246	0.001|
Multiallelic Dprime: 0.524
BLOCK 1764.  MARKERS: 8661 8662 8663 8664
3322 (0.523)	|0.070	0.253	0.171	0.028|
4244 (0.441)	|0.318	0.011	0.065	0.043|
3324 (0.032)	|0.000	0.005	0.000	0.027|
Multiallelic Dprime: 0.628
BLOCK 1765.  MARKERS: 8665 8666 8667 8668
2313 (0.391)	|0.208	0.006	0.000	0.101	0.074|
3313 (0.271)	|0.000	0.269	0.000	0.000	0.000|
3311 (0.235)	|0.000	0.000	0.232	0.000	0.000|
3221 (0.098)	|0.098	0.000	0.000	0.000	0.000|
Multiallelic Dprime: 0.930
BLOCK 1766.  MARKERS: 8670 8671 8672 8673
2321 (0.307)	|0.002	0.203	0.000	0.000	0.100	0.000|
2341 (0.275)	|0.249	0.000	0.000	0.000	0.000	0.013|
2141 (0.235)	|0.000	0.045	0.178	0.000	0.000	0.000|
1323 (0.102)	|0.020	0.002	0.000	0.070	0.000	0.000|
1321 (0.075)	|0.000	0.000	0.003	0.061	0.000	0.000|
Multiallelic Dprime: 0.889
BLOCK 1767.  MARKERS: 8675 8676 8677 8678 8679 8680 8681 8682 8683 8684 8685 8686 8687 8688 8689 8690 8691 8692 8693 8694 8695 8696 8697 8698
132142143223432321324224 (0.271)	|0.002	0.145	0.126|
112144223223232142232442 (0.253)	|0.205	0.042	0.002|
412144223213412142232442 (0.183)	|0.175	0.002	0.005|
132144241421414142232442 (0.133)	|0.000	0.000	0.131|
131314223223432142232442 (0.099)	|0.001	0.097	0.001|
132142143223232142232442 (0.013)	|0.013	0.000	0.000|
Multiallelic Dprime: 0.783
BLOCK 1768.  MARKERS: 8699 8700 8701 8702 8703 8704 8705 8706 8707 8708 8709 8710 8711
2222322322124 (0.417)	|0.003	0.411	0.000|
2222122322124 (0.296)	|0.294	0.001	0.000|
4144334133333 (0.281)	|0.146	0.000	0.133|
Multiallelic Dprime: 0.885
BLOCK 1769.  MARKERS: 8712 8713 8714
433 (0.443)	|0.140	0.126	0.075	0.080	0.006|
221 (0.413)	|0.141	0.096	0.083	0.058	0.022|
233 (0.135)	|0.031	0.048	0.028	0.009	0.011|
Multiallelic Dprime: 0.102
BLOCK 1770.  MARKERS: 8716 8717 8718 8719 8720 8721 8722 8723 8724 8725 8726 8727
234342143111 (0.311)	|0.018	0.259	0.000	0.032|
212122334343 (0.273)	|0.248	0.021	0.000	0.002|
214322133111 (0.189)	|0.167	0.017	0.000	0.000|
412324334343 (0.147)	|0.145	0.000	0.000	0.000|
214342133111 (0.039)	|0.000	0.000	0.035	0.000|
Multiallelic Dprime: 0.852
BLOCK 1771.  MARKERS: 8728 8729 8730 8731 8732 8733 8734 8735 8736 8737 8738 8739 8740 8741 8742 8743 8744 8745
134412313111144212 (0.601)	|0.275	0.238	0.086|
321234432323412334 (0.309)	|0.196	0.089	0.026|
124412313113144212 (0.038)	|0.026	0.011	0.000|
321234432323414334 (0.037)	|0.015	0.017	0.006|
Multiallelic Dprime: 0.214
BLOCK 1772.  MARKERS: 8747 8748
12 (0.514)	|0.392	0.084	0.030	0.007|
14 (0.364)	|0.182	0.149	0.026	0.007|
32 (0.120)	|0.114	0.006	0.000	0.000|
Multiallelic Dprime: 0.355
BLOCK 1773.  MARKERS: 8749 8750 8751
421 (0.688)	|0.526	0.033	0.127|
243 (0.240)	|0.090	0.146	0.002|
221 (0.056)	|0.052	0.004	0.000|
241 (0.014)	|0.009	0.000	0.005|
Multiallelic Dprime: 0.486
BLOCK 1774.  MARKERS: 8753 8754
34 (0.679)	|0.381	0.260	0.028	0.005|
12 (0.186)	|0.000	0.005	0.140	0.041|
32 (0.132)	|0.005	0.002	0.084	0.040|
Multiallelic Dprime: 0.880
BLOCK 1775.  MARKERS: 8755 8756 8757
421 (0.386)	|0.307	0.000	0.080|
242 (0.268)	|0.005	0.259	0.003|
221 (0.252)	|0.020	0.062	0.170|
222 (0.086)	|0.082	0.007	0.000|
Multiallelic Dprime: 0.728
BLOCK 1776.  MARKERS: 8759 8760
44 (0.422)	|0.100	0.258	0.059|
24 (0.328)	|0.127	0.055	0.147|
41 (0.250)	|0.227	0.007	0.018|
Multiallelic Dprime: 0.529
BLOCK 1777.  MARKERS: 8761 8762
14 (0.453)	|0.332	0.063	0.031	0.017|
24 (0.321)	|0.295	0.020	0.004	0.000|
12 (0.225)	|0.020	0.193	0.003	0.000|
Multiallelic Dprime: 0.603
BLOCK 1778.  MARKERS: 8765 8766 8767 8768 8769 8770
323212 (0.647)	|0.519	0.118	0.009|
141434 (0.276)	|0.211	0.064	0.001|
321212 (0.037)	|0.036	0.000	0.002|
343434 (0.018)	|0.017	0.000	0.000|
Multiallelic Dprime: 0.082
BLOCK 1779.  MARKERS: 8776 8777
13 (0.801)	|0.593	0.208|
31 (0.186)	|0.147	0.039|
33 (0.011)	|0.009	0.002|
Multiallelic Dprime: 0.158
BLOCK 1780.  MARKERS: 8783 8784
23 (0.749)	|0.363	0.048	0.205	0.134|
41 (0.251)	|0.029	0.190	0.016	0.015|
Multiallelic Dprime: 0.697
BLOCK 1781.  MARKERS: 8785 8786 8787
224 (0.392)	|0.055	0.321	0.009|
442 (0.239)	|0.235	0.003	0.000|
222 (0.220)	|0.048	0.013	0.161|
242 (0.149)	|0.101	0.015	0.033|
Multiallelic Dprime: 0.753
BLOCK 1782.  MARKERS: 8788 8789
21 (0.437)	|0.238	0.189	0.009|
34 (0.354)	|0.192	0.160	0.001|
31 (0.203)	|0.161	0.043	0.000|
Multiallelic Dprime: 0.173
BLOCK 1783.  MARKERS: 8792 8793
34 (0.597)	|0.240	0.241	0.116|
12 (0.391)	|0.179	0.160	0.052|
14 (0.010)	|0.009	0.000	0.001|
Multiallelic Dprime: 0.075
BLOCK 1784.  MARKERS: 8794 8795
24 (0.430)	|0.233	0.012	0.090	0.088|
22 (0.400)	|0.013	0.353	0.014	0.009|
44 (0.168)	|0.142	0.000	0.023	0.002|
Multiallelic Dprime: 0.745
BLOCK 1785.  MARKERS: 8797 8798 8799 8800 8801
42434 (0.386)	|0.152	0.097	0.134|
24234 (0.366)	|0.156	0.138	0.072|
22422 (0.127)	|0.046	0.045	0.037|
22434 (0.098)	|0.038	0.035	0.024|
Multiallelic Dprime: 0.109
BLOCK 1786.  MARKERS: 8803 8804
23 (0.401)	|0.076	0.053	0.264	0.009|
13 (0.317)	|0.283	0.015	0.019	0.000|
21 (0.277)	|0.056	0.215	0.001	0.004|
Multiallelic Dprime: 0.710
BLOCK 1787.  MARKERS: 8805 8806 8807
332 (0.415)	|0.195	0.185	0.033	0.003|
322 (0.287)	|0.167	0.100	0.021	0.000|
124 (0.285)	|0.108	0.136	0.033	0.008|
324 (0.012)	|0.001	0.010	0.001	0.000|
Multiallelic Dprime: 0.118
BLOCK 1788.  MARKERS: 8809 8810
42 (0.471)	|0.236	0.139	0.096|
21 (0.430)	|0.234	0.125	0.071|
22 (0.088)	|0.052	0.014	0.022|
41 (0.010)	|0.005	0.003	0.002|
Multiallelic Dprime: 0.065
BLOCK 1789.  MARKERS: 8812 8813
13 (0.527)	|0.352	0.078	0.097|
31 (0.281)	|0.137	0.141	0.004|
33 (0.192)	|0.057	0.128	0.008|
Multiallelic Dprime: 0.387
BLOCK 1790.  MARKERS: 8815 8816
13 (0.545)	|0.374	0.010	0.161|
11 (0.346)	|0.023	0.297	0.026|
31 (0.109)	|0.043	0.002	0.064|
Multiallelic Dprime: 0.688
BLOCK 1791.  MARKERS: 8817 8818
23 (0.439)	|0.413	0.000	0.004	0.022	0.000|
14 (0.309)	|0.006	0.212	0.000	0.066	0.019|
13 (0.252)	|0.162	0.000	0.087	0.000	0.000|
Multiallelic Dprime: 0.795
BLOCK 1792.  MARKERS: 8819 8820 8821 8822 8823 8824 8825
2113323 (0.583)	|0.335	0.177	0.066|
1421241 (0.214)	|0.130	0.068	0.013|
2421241 (0.088)	|0.057	0.020	0.012|
2421223 (0.088)	|0.051	0.022	0.015|
1421221 (0.020)	|0.012	0.007	0.001|
Multiallelic Dprime: 0.068
BLOCK 1793.  MARKERS: 8834 8835 8836
143 (0.587)	|0.583	0.002	0.000	0.000	0.000|
321 (0.300)	|0.001	0.186	0.000	0.097	0.011|
341 (0.110)	|0.000	0.000	0.109	0.000	0.000|
Multiallelic Dprime: 0.994
BLOCK 1794.  MARKERS: 8839 8840 8841 8842 8843
11322 (0.587)	|0.529	0.053	0.004|
31322 (0.191)	|0.021	0.010	0.153|
31122 (0.109)	|0.007	0.092	0.001|
34343 (0.097)	|0.000	0.097	0.000|
34322 (0.011)	|0.005	0.004	0.002|
Multiallelic Dprime: 0.835
BLOCK 1795.  MARKERS: 8844 8845 8846 8847
3213 (0.561)	|0.450	0.076	0.018	0.013|
2232 (0.259)	|0.205	0.026	0.023	0.000|
2412 (0.160)	|0.080	0.074	0.006	0.002|
Multiallelic Dprime: 0.259
BLOCK 1796.  MARKERS: 8851 8852 8853 8854
3131 (0.746)	|0.356	0.292	0.101|
1323 (0.179)	|0.152	0.013	0.014|
1123 (0.048)	|0.040	0.007	0.000|
3121 (0.015)	|0.004	0.009	0.000|
Multiallelic Dprime: 0.603
BLOCK 1797.  MARKERS: 8856 8857
33 (0.556)	|0.223	0.251	0.082|
13 (0.326)	|0.163	0.133	0.031|
34 (0.118)	|0.047	0.041	0.031|
Multiallelic Dprime: 0.094
BLOCK 1798.  MARKERS: 8859 8860
11 (0.432)	|0.320	0.014	0.062	0.014|
31 (0.424)	|0.016	0.250	0.103	0.050|
32 (0.144)	|0.013	0.014	0.112	0.001|
Multiallelic Dprime: 0.688
BLOCK 1799.  MARKERS: 8861 8862 8863 8864 8865
44113 (0.350)	|0.136	0.214|
32111 (0.279)	|0.273	0.006|
32341 (0.276)	|0.263	0.012|
32311 (0.065)	|0.065	0.000|
Multiallelic Dprime: 0.875
BLOCK 1800.  MARKERS: 8866 8867
24 (0.759)	|0.624	0.078	0.054|
42 (0.241)	|0.169	0.064	0.008|
Multiallelic Dprime: 0.184
BLOCK 1801.  MARKERS: 8870 8871
13 (0.792)	|0.462	0.319	0.010|
21 (0.143)	|0.084	0.051	0.006|
11 (0.061)	|0.038	0.024	0.000|
Multiallelic Dprime: 0.053
BLOCK 1802.  MARKERS: 8875 8876
42 (0.586)	|0.369	0.217|
24 (0.394)	|0.232	0.162|
22 (0.016)	|0.008	0.007|
Multiallelic Dprime: 0.044
BLOCK 1803.  MARKERS: 8880 8881 8882 8883
3114 (0.610)	|0.456	0.118	0.036|
1332 (0.390)	|0.189	0.153	0.048|
Multiallelic Dprime: 0.289
BLOCK 1804.  MARKERS: 8886 8887
33 (0.645)	|0.471	0.076	0.097|
11 (0.272)	|0.081	0.121	0.069|
31 (0.084)	|0.064	0.006	0.014|
Multiallelic Dprime: 0.358
BLOCK 1805.  MARKERS: 8888 8889
44 (0.616)	|0.313	0.167	0.033	0.000	0.095	0.000|
23 (0.203)	|0.000	0.001	0.000	0.154	0.018	0.028|
24 (0.180)	|0.000	0.037	0.139	0.000	0.000	0.000|
Multiallelic Dprime: 0.809
BLOCK 1806.  MARKERS: 8890 8891 8892 8893 8894 8895 8896
4143332 (0.314)	|0.009	0.299	0.005|
2323322 (0.205)	|0.010	0.014	0.181|
4323332 (0.172)	|0.131	0.043	0.000|
2321224 (0.155)	|0.153	0.001	0.000|
4343332 (0.113)	|0.090	0.003	0.018|
2321222 (0.028)	|0.001	0.019	0.008|
Multiallelic Dprime: 0.823
BLOCK 1807.  MARKERS: 8898 8899
32 (0.407)	|0.291	0.006	0.108|
34 (0.376)	|0.358	0.014	0.006|
12 (0.218)	|0.064	0.143	0.010|
Multiallelic Dprime: 0.551
BLOCK 1808.  MARKERS: 8903 8904 8905
233 (0.712)	|0.312	0.139	0.261|
411 (0.164)	|0.028	0.122	0.014|
413 (0.124)	|0.037	0.069	0.019|
Multiallelic Dprime: 0.496
BLOCK 1809.  MARKERS: 8906 8907 8908
124 (0.376)	|0.210	0.071	0.050	0.043|
312 (0.329)	|0.136	0.075	0.086	0.032|
324 (0.294)	|0.125	0.081	0.060	0.025|
Multiallelic Dprime: 0.128
BLOCK 1810.  MARKERS: 8909 8910 8911 8912
1231 (0.471)	|0.260	0.190	0.017|
3213 (0.226)	|0.179	0.024	0.020|
1111 (0.196)	|0.108	0.002	0.082|
3211 (0.100)	|0.072	0.013	0.013|
Multiallelic Dprime: 0.384
BLOCK 1811.  MARKERS: 8913 8914 8915 8916 8917 8918
433114 (0.623)	|0.374	0.192	0.058|
433134 (0.229)	|0.015	0.031	0.183|
211331 (0.133)	|0.007	0.106	0.020|
Multiallelic Dprime: 0.603
BLOCK 1812.  MARKERS: 8919 8920
21 (0.399)	|0.200	0.112	0.044	0.040|
23 (0.342)	|0.168	0.121	0.034	0.020|
43 (0.260)	|0.129	0.043	0.083	0.005|
Multiallelic Dprime: 0.130
BLOCK 1813.  MARKERS: 8922 8923 8924
432 (0.497)	|0.261	0.163	0.074|
322 (0.275)	|0.217	0.034	0.023|
434 (0.160)	|0.099	0.041	0.020|
332 (0.066)	|0.054	0.010	0.002|
Multiallelic Dprime: 0.301
BLOCK 1814.  MARKERS: 8926 8927
41 (0.631)	|0.427	0.194|
23 (0.250)	|0.189	0.059|
43 (0.119)	|0.088	0.027|
Multiallelic Dprime: 0.163
BLOCK 1815.  MARKERS: 8932 8933
13 (0.704)	|0.466	0.017	0.119	0.097|
31 (0.280)	|0.060	0.191	0.027	0.003|
Multiallelic Dprime: 0.654
BLOCK 1816.  MARKERS: 8934 8935 8936 8937
2324 (0.532)	|0.252	0.213	0.059|
4144 (0.210)	|0.109	0.070	0.030|
4124 (0.153)	|0.066	0.072	0.015|
4122 (0.100)	|0.068	0.022	0.008|
Multiallelic Dprime: 0.106
BLOCK 1817.  MARKERS: 8941 8942 8943
433 (0.493)	|0.361	0.125	0.008|
211 (0.381)	|0.297	0.077	0.007|
431 (0.112)	|0.078	0.032	0.001|
Multiallelic Dprime: 0.091
BLOCK 1818.  MARKERS: 8951 8952
34 (0.749)	|0.631	0.000	0.109|
13 (0.234)	|0.000	0.225	0.000|
14 (0.018)	|0.006	0.000	0.013|
Multiallelic Dprime: 0.932
BLOCK 1819.  MARKERS: 8953 8954 8955 8956
2311 (0.636)	|0.474	0.162|
1421 (0.225)	|0.213	0.012|
2313 (0.123)	|0.121	0.002|
Multiallelic Dprime: 0.778
BLOCK 1820.  MARKERS: 8958 8959
12 (0.821)	|0.416	0.374	0.028|
34 (0.179)	|0.085	0.081	0.011|
Multiallelic Dprime: 0.031
BLOCK 1821.  MARKERS: 8965 8966
41 (0.501)	|0.309	0.192|
23 (0.455)	|0.297	0.158|
43 (0.040)	|0.021	0.019|
Multiallelic Dprime: 0.052
BLOCK 1822.  MARKERS: 8975 8976
31 (0.629)	|0.397	0.082	0.146|
13 (0.371)	|0.046	0.291	0.034|
Multiallelic Dprime: 0.654
BLOCK 1823.  MARKERS: 8977 8978 8979
311 (0.443)	|0.252	0.105	0.083|
113 (0.373)	|0.221	0.071	0.080|
133 (0.181)	|0.114	0.035	0.030|
Multiallelic Dprime: 0.055
BLOCK 1824.  MARKERS: 8989 8990 8991
233 (0.587)	|0.283	0.272	0.011	0.007|
232 (0.211)	|0.113	0.093	0.003	0.003|
413 (0.195)	|0.114	0.070	0.003	0.006|
Multiallelic Dprime: 0.092
BLOCK 1825.  MARKERS: 8994 8995 8996 8997 8998
31423 (0.512)	|0.446	0.067|
13141 (0.439)	|0.187	0.250|
11121 (0.017)	|0.017	0.000|
31121 (0.016)	|0.014	0.001|
Multiallelic Dprime: 0.613
BLOCK 1826.  MARKERS: 8999 9000 9001
443 (0.674)	|0.536	0.117	0.021|
221 (0.321)	|0.065	0.184	0.074|
Multiallelic Dprime: 0.595
BLOCK 1827.  MARKERS: 9004 9005
32 (0.602)	|0.361	0.164	0.076|
14 (0.301)	|0.225	0.053	0.024|
34 (0.095)	|0.046	0.036	0.010|
Multiallelic Dprime: 0.194
BLOCK 1828.  MARKERS: 9008 9009
42 (0.633)	|0.141	0.325	0.168|
22 (0.253)	|0.102	0.000	0.151|
23 (0.110)	|0.110	0.000	0.000|
Multiallelic Dprime: 0.559
BLOCK 1829.  MARKERS: 9010 9011
13 (0.356)	|0.106	0.144	0.005	0.100|
14 (0.325)	|0.238	0.055	0.029	0.003|
43 (0.320)	|0.015	0.077	0.204	0.024|
Multiallelic Dprime: 0.533
BLOCK 1830.  MARKERS: 9012 9013 9014 9015
2223 (0.359)	|0.357	0.000	0.000|
2441 (0.277)	|0.055	0.035	0.188|
1423 (0.238)	|0.100	0.138	0.000|
2421 (0.126)	|0.000	0.125	0.002|
Multiallelic Dprime: 0.765
BLOCK 1831.  MARKERS: 9016 9017
11 (0.511)	|0.344	0.133	0.034|
43 (0.297)	|0.118	0.126	0.053|
41 (0.191)	|0.039	0.139	0.013|
Multiallelic Dprime: 0.329
BLOCK 1832.  MARKERS: 9018 9019
44 (0.502)	|0.257	0.137	0.108|
42 (0.398)	|0.184	0.118	0.096|
22 (0.100)	|0.017	0.023	0.060|
Multiallelic Dprime: 0.115
BLOCK 1833.  MARKERS: 9021 9022 9023
412 (0.459)	|0.425	0.016	0.013	0.003|
413 (0.278)	|0.004	0.247	0.010	0.011|
133 (0.263)	|0.004	0.023	0.225	0.000|
Multiallelic Dprime: 0.898
BLOCK 1834.  MARKERS: 9026 9027 9028 9029 9030 9031 9032
3131222 (0.432)	|0.329	0.103|
1313222 (0.284)	|0.186	0.099|
1311444 (0.248)	|0.145	0.103|
3311242 (0.014)	|0.009	0.006|
Multiallelic Dprime: 0.160
BLOCK 1835.  MARKERS: 9035 9036
31 (0.684)	|0.182	0.380	0.104	0.018|
13 (0.316)	|0.231	0.000	0.078	0.000|
Multiallelic Dprime: 0.668
BLOCK 1836.  MARKERS: 9037 9038 9039 9040 9041
12432 (0.412)	|0.335	0.075	0.002|
34244 (0.381)	|0.303	0.073	0.005|
34242 (0.181)	|0.151	0.027	0.003|
34432 (0.018)	|0.015	0.002	0.001|
Multiallelic Dprime: 0.057
BLOCK 1837.  MARKERS: 9049 9050
22 (0.812)	|0.288	0.266	0.148	0.103|
44 (0.176)	|0.027	0.024	0.112	0.013|
24 (0.012)	|0.000	0.006	0.002	0.002|
Multiallelic Dprime: 0.476
BLOCK 1838.  MARKERS: 9053 9054 9055
441 (0.315)	|0.237	0.041	0.024	0.008|
223 (0.297)	|0.196	0.066	0.020	0.012|
423 (0.262)	|0.190	0.040	0.015	0.014|
443 (0.119)	|0.072	0.031	0.010	0.004|
Multiallelic Dprime: 0.124
BLOCK 1839.  MARKERS: 9058 9059 9060 9061 9062
41431 (0.698)	|0.352	0.294	0.039	0.012|
23223 (0.181)	|0.106	0.063	0.008	0.001|
41231 (0.069)	|0.037	0.030	0.001	0.000|
21233 (0.038)	|0.018	0.018	0.002	0.000|
Multiallelic Dprime: 0.100
BLOCK 1840.  MARKERS: 9064 9065 9066
414 (0.517)	|0.437	0.069	0.010|
132 (0.414)	|0.331	0.075	0.007|
434 (0.052)	|0.042	0.008	0.000|
432 (0.013)	|0.013	0.000	0.000|
Multiallelic Dprime: 0.121
BLOCK 1841.  MARKERS: 9069 9070 9071 9072 9073 9074
241333 (0.824)	|0.403	0.342	0.076|
424211 (0.152)	|0.061	0.068	0.024|
241331 (0.018)	|0.007	0.006	0.004|
Multiallelic Dprime: 0.098
BLOCK 1842.  MARKERS: 9078 9079
14 (0.472)	|0.286	0.120	0.066|
32 (0.418)	|0.224	0.125	0.068|
12 (0.106)	|0.040	0.008	0.057|
Multiallelic Dprime: 0.135
BLOCK 1843.  MARKERS: 9082 9083 9084
233 (0.552)	|0.403	0.146|
311 (0.254)	|0.196	0.056|
231 (0.190)	|0.135	0.055|
Multiallelic Dprime: 0.063
BLOCK 1844.  MARKERS: 9088 9089
31 (0.736)	|0.216	0.279	0.137	0.093|
14 (0.258)	|0.191	0.037	0.018	0.011|
Multiallelic Dprime: 0.563
BLOCK 1845.  MARKERS: 9090 9091 9092 9093
3344 (0.410)	|0.183	0.157	0.071|
3142 (0.316)	|0.131	0.138	0.047|
3122 (0.156)	|0.059	0.067	0.031|
1122 (0.104)	|0.047	0.038	0.020|
Multiallelic Dprime: 0.051
BLOCK 1846.  MARKERS: 9098 9099
41 (0.421)	|0.404	0.010	0.006|
43 (0.406)	|0.318	0.023	0.055|
23 (0.173)	|0.011	0.155	0.000|
Multiallelic Dprime: 0.659
BLOCK 1847.  MARKERS: 9100 9101 9102
241 (0.732)	|0.451	0.274	0.010|
423 (0.188)	|0.018	0.093	0.077|
221 (0.061)	|0.001	0.009	0.049|
Multiallelic Dprime: 0.552
BLOCK 1848.  MARKERS: 9103 9104
12 (0.474)	|0.282	0.184	0.012|
14 (0.386)	|0.216	0.061	0.105|
34 (0.135)	|0.015	0.114	0.007|
Multiallelic Dprime: 0.332
BLOCK 1849.  MARKERS: 9106 9107
12 (0.517)	|0.191	0.154	0.172|
32 (0.359)	|0.136	0.152	0.071|
33 (0.124)	|0.033	0.031	0.060|
Multiallelic Dprime: 0.133
BLOCK 1850.  MARKERS: 9108 9109
22 (0.360)	|0.147	0.119	0.090|
42 (0.337)	|0.064	0.170	0.102|
24 (0.303)	|0.145	0.051	0.104|
Multiallelic Dprime: 0.196
BLOCK 1851.  MARKERS: 9110 9111 9112
343 (0.356)	|0.346	0.010	0.000|
124 (0.340)	|0.038	0.303	0.000|
344 (0.296)	|0.012	0.000	0.283|
Multiallelic Dprime: 0.929
BLOCK 1852.  MARKERS: 9113 9114 9115 9116
2331 (0.400)	|0.096	0.276	0.018	0.010|
2333 (0.314)	|0.262	0.004	0.039	0.000|
4211 (0.282)	|0.266	0.015	0.000	0.000|
Multiallelic Dprime: 0.769
BLOCK 1853.  MARKERS: 9117 9118 9119
124 (0.626)	|0.083	0.314	0.206	0.014	0.009|
412 (0.296)	|0.264	0.018	0.004	0.006	0.000|
422 (0.056)	|0.013	0.006	0.005	0.029	0.002|
424 (0.012)	|0.001	0.004	0.000	0.000	0.006|
Multiallelic Dprime: 0.753
BLOCK 1854.  MARKERS: 9121 9122 9123 9124 9125
32431 (0.362)	|0.084	0.219	0.059|
41231 (0.341)	|0.286	0.047	0.009|
41222 (0.222)	|0.210	0.009	0.004|
41221 (0.048)	|0.015	0.003	0.031|
41232 (0.018)	|0.006	0.008	0.004|
Multiallelic Dprime: 0.642
BLOCK 1855.  MARKERS: 9126 9127
41 (0.600)	|0.384	0.126	0.089|
43 (0.293)	|0.168	0.070	0.055|
23 (0.106)	|0.062	0.018	0.025|
Multiallelic Dprime: 0.065
BLOCK 1856.  MARKERS: 9129 9130
22 (0.614)	|0.354	0.057	0.177	0.025|
41 (0.215)	|0.025	0.158	0.028	0.000|
42 (0.169)	|0.127	0.016	0.022	0.001|
Multiallelic Dprime: 0.459
BLOCK 1857.  MARKERS: 9133 9134 9135 9136
3221 (0.507)	|0.233	0.247	0.025|
2313 (0.230)	|0.215	0.016	0.000|
3213 (0.227)	|0.210	0.016	0.001|
3313 (0.026)	|0.026	0.000	0.000|
Multiallelic Dprime: 0.774
BLOCK 1858.  MARKERS: 9137 9138 9139
333 (0.686)	|0.356	0.328|
111 (0.286)	|0.161	0.124|
311 (0.027)	|0.008	0.019|
Multiallelic Dprime: 0.058
BLOCK 1859.  MARKERS: 9142 9143
41 (0.526)	|0.321	0.204|
22 (0.472)	|0.251	0.218|
Multiallelic Dprime: 0.084
BLOCK 1860.  MARKERS: 9144 9145
33 (0.574)	|0.345	0.138	0.091|
11 (0.421)	|0.219	0.148	0.055|
Multiallelic Dprime: 0.110
BLOCK 1861.  MARKERS: 9147 9148
43 (0.567)	|0.413	0.140	0.013|
44 (0.286)	|0.211	0.063	0.012|
14 (0.147)	|0.120	0.027	0.000|
Multiallelic Dprime: 0.098
BLOCK 1862.  MARKERS: 9156 9157
21 (0.745)	|0.738	0.000	0.000	0.000|
43 (0.229)	|0.000	0.173	0.054	0.000|
41 (0.026)	|0.000	0.000	0.000	0.025|
Multiallelic Dprime: 1.000
BLOCK 1863.  MARKERS: 9158 9159 9160 9161 9162 9163 9164 9165 9166
134314312 (0.739)	|0.599	0.136|
312223134 (0.173)	|0.144	0.028|
314314312 (0.054)	|0.040	0.013|
312224132 (0.025)	|0.017	0.007|
Multiallelic Dprime: 0.041
BLOCK 1864.  MARKERS: 9168 9169
21 (0.803)	|0.385	0.326	0.091|
12 (0.189)	|0.087	0.064	0.039|
Multiallelic Dprime: 0.093
BLOCK 1865.  MARKERS: 9173 9174
33 (0.473)	|0.266	0.124	0.083|
31 (0.394)	|0.152	0.140	0.102|
13 (0.131)	|0.064	0.054	0.014|
Multiallelic Dprime: 0.155
BLOCK 1866.  MARKERS: 9176 9177
23 (0.482)	|0.164	0.164	0.154|
43 (0.319)	|0.123	0.122	0.074|
44 (0.200)	|0.069	0.067	0.064|
Multiallelic Dprime: 0.064
BLOCK 1867.  MARKERS: 9182 9183
24 (0.355)	|0.125	0.064	0.111	0.052|
12 (0.353)	|0.117	0.109	0.084	0.043|
22 (0.291)	|0.108	0.083	0.055	0.043|
Multiallelic Dprime: 0.095
BLOCK 1868.  MARKERS: 9189 9190 9191
123 (0.351)	|0.141	0.056	0.103	0.051|
223 (0.256)	|0.081	0.116	0.019	0.032|
243 (0.251)	|0.145	0.046	0.031	0.025|
121 (0.138)	|0.032	0.077	0.014	0.015|
Multiallelic Dprime: 0.270
BLOCK 1869.  MARKERS: 9194 9195 9196 9197 9198
34211 (0.398)	|0.262	0.113	0.023|
12331 (0.297)	|0.197	0.081	0.019|
34231 (0.169)	|0.097	0.035	0.037|
12334 (0.125)	|0.060	0.050	0.016|
Multiallelic Dprime: 0.124
BLOCK 1870.  MARKERS: 9202 9203 9204 9205
3213 (0.624)	|0.344	0.206	0.074|
1441 (0.279)	|0.148	0.082	0.049|
1443 (0.097)	|0.048	0.035	0.014|
Multiallelic Dprime: 0.051
BLOCK 1871.  MARKERS: 9210 9211
33 (0.540)	|0.412	0.128|
11 (0.323)	|0.126	0.197|
13 (0.137)	|0.116	0.021|
Multiallelic Dprime: 0.377
BLOCK 1872.  MARKERS: 9212 9213
44 (0.652)	|0.465	0.162	0.022|
21 (0.348)	|0.336	0.010	0.002|
Multiallelic Dprime: 0.835
BLOCK 1873.  MARKERS: 9214 9215 9216 9217
2233 (0.801)	|0.600	0.182	0.000	0.000|
4311 (0.172)	|0.000	0.000	0.151	0.019|
2311 (0.023)	|0.000	0.000	0.023	0.000|
Multiallelic Dprime: 0.996
BLOCK 1874.  MARKERS: 9218 9219 9220 9221 9222 9223
112432 (0.603)	|0.365	0.134	0.105|
433214 (0.182)	|0.130	0.030	0.023|
413214 (0.175)	|0.113	0.020	0.042|
412432 (0.019)	|0.010	0.009	0.002|
Multiallelic Dprime: 0.133
BLOCK 1875.  MARKERS: 9225 9226 9227 9228
4431 (0.623)	|0.580	0.043|
2112 (0.200)	|0.020	0.180|
4411 (0.177)	|0.010	0.167|
Multiallelic Dprime: 0.869
BLOCK 1876.  MARKERS: 9229 9230
24 (0.609)	|0.329	0.211	0.032	0.028|
42 (0.391)	|0.182	0.145	0.035	0.025|
Multiallelic Dprime: 0.079
BLOCK 1877.  MARKERS: 9232 9233 9234 9235 9236
21432 (0.511)	|0.285	0.213	0.014	0.000|
33211 (0.355)	|0.152	0.192	0.007	0.003|
21232 (0.068)	|0.029	0.033	0.000	0.006|
33231 (0.053)	|0.032	0.020	0.000	0.001|
Multiallelic Dprime: 0.135
BLOCK 1878.  MARKERS: 9237 9238 9239
231 (0.502)	|0.309	0.091	0.099|
413 (0.464)	|0.167	0.269	0.028|
213 (0.021)	|0.003	0.012	0.005|
431 (0.010)	|0.006	0.005	0.000|
Multiallelic Dprime: 0.386
BLOCK 1879.  MARKERS: 9240 9241
14 (0.487)	|0.249	0.228	0.005|
32 (0.377)	|0.245	0.125	0.006|
34 (0.135)	|0.089	0.045	0.000|
Multiallelic Dprime: 0.166
BLOCK 1880.  MARKERS: 9243 9244
11 (0.585)	|0.392	0.012	0.181|
23 (0.398)	|0.005	0.390	0.003|
13 (0.011)	|0.008	0.003	0.000|
Multiallelic Dprime: 0.945
BLOCK 1881.  MARKERS: 9245 9246
24 (0.406)	|0.191	0.216	0.000|
44 (0.404)	|0.230	0.167	0.007|
22 (0.188)	|0.087	0.098	0.004|
Multiallelic Dprime: 0.108
BLOCK 1882.  MARKERS: 9249 9250 9251
222 (0.507)	|0.284	0.108	0.116|
434 (0.482)	|0.228	0.210	0.041|
224 (0.011)	|0.011	0.000	0.000|
Multiallelic Dprime: 0.233
BLOCK 1883.  MARKERS: 9253 9254
11 (0.522)	|0.336	0.106	0.081|
14 (0.317)	|0.198	0.066	0.053|
31 (0.157)	|0.081	0.039	0.036|
Multiallelic Dprime: 0.059
BLOCK 1884.  MARKERS: 9256 9257 9258
313 (0.619)	|0.296	0.214	0.104|
131 (0.211)	|0.099	0.080	0.032|
311 (0.169)	|0.116	0.022	0.033|
Multiallelic Dprime: 0.146
BLOCK 1885.  MARKERS: 9261 9262
32 (0.511)	|0.369	0.130	0.013|
14 (0.316)	|0.176	0.108	0.031|
12 (0.169)	|0.081	0.088	0.000|
Multiallelic Dprime: 0.209
BLOCK 1886.  MARKERS: 9265 9266
23 (0.629)	|0.447	0.183|
12 (0.327)	|0.197	0.129|
22 (0.044)	|0.031	0.012|
Multiallelic Dprime: 0.106
BLOCK 1887.  MARKERS: 9269 9270 9271 9272
1332 (0.676)	|0.451	0.165	0.058|
4113 (0.323)	|0.212	0.109	0.000|
Multiallelic Dprime: 0.096
BLOCK 1888.  MARKERS: 9273 9274
23 (0.665)	|0.415	0.239	0.010|
42 (0.275)	|0.168	0.102	0.005|
22 (0.058)	|0.029	0.019	0.011|
Multiallelic Dprime: 0.036
BLOCK 1889.  MARKERS: 9275 9276
21 (0.616)	|0.432	0.112	0.071|
43 (0.359)	|0.208	0.115	0.035|
41 (0.026)	|0.002	0.005	0.019|
Multiallelic Dprime: 0.171
BLOCK 1890.  MARKERS: 9277 9278
33 (0.641)	|0.296	0.305	0.040|
12 (0.233)	|0.124	0.098	0.011|
13 (0.126)	|0.053	0.053	0.019|
Multiallelic Dprime: 0.077
BLOCK 1891.  MARKERS: 9280 9281
21 (0.473)	|0.465	0.006	0.002|
32 (0.456)	|0.064	0.388	0.003|
31 (0.071)	|0.034	0.013	0.023|
Multiallelic Dprime: 0.867
BLOCK 1892.  MARKERS: 9282 9283 9284 9285
1314 (0.561)	|0.312	0.248	0.002|
3132 (0.406)	|0.374	0.023	0.008|
1334 (0.029)	|0.002	0.027	0.000|
Multiallelic Dprime: 0.668
BLOCK 1893.  MARKERS: 9286 9287 9288
343 (0.691)	|0.407	0.280|
121 (0.297)	|0.210	0.084|
321 (0.010)	|0.010	0.000|
Multiallelic Dprime: 0.245
BLOCK 1894.  MARKERS: 9291 9292 9293
224 (0.629)	|0.500	0.119|
442 (0.364)	|0.093	0.268|
Multiallelic Dprime: 0.573
BLOCK 1895.  MARKERS: 9294 9295
12 (0.593)	|0.573	0.012	0.003|
34 (0.394)	|0.010	0.284	0.095|
Multiallelic Dprime: 0.950
BLOCK 1896.  MARKERS: 9296 9297 9298 9299
4423 (0.591)	|0.561	0.018	0.008|
4222 (0.300)	|0.181	0.114	0.005|
2212 (0.098)	|0.009	0.009	0.081|
Multiallelic Dprime: 0.689
BLOCK 1897.  MARKERS: 9301 9302 9303 9304 9305
44341 (0.761)	|0.538	0.205	0.018|
23123 (0.141)	|0.070	0.068	0.002|
44321 (0.093)	|0.049	0.041	0.002|
Multiallelic Dprime: 0.225
BLOCK 1898.  MARKERS: 9308 9309
34 (0.662)	|0.413	0.154	0.029	0.032	0.024|
43 (0.314)	|0.157	0.076	0.049	0.006	0.010|
44 (0.022)	|0.020	0.000	0.000	0.002	0.000|
Multiallelic Dprime: 0.139
BLOCK 1899.  MARKERS: 9311 9312 9313 9314 9315 9316 9317 9318
43223333 (0.590)
21341112 (0.231)
21343112 (0.079)
43223133 (0.041)
21341113 (0.034)
