# Supplementary material for: Genetic Structure of the Spanish Population
Source: BMC Genomics. 2010 May 25;11:326. doi: 10.1186/1471-2164-11-326 (PMC2887418; doi:10.1186/1471-2164-11-326)
Supplement: Additional file 1 — List of haplotype blocks across all autosomal chromosomes in the Spanish population. Each block is described by the SNPs that compose it, the major haplotypes with haplotypic frequencies, and the LD (D') among adjacent blocks. For each chromosome, the correspondence list between the SNP names and numbers is included in a separate table. [file 1471-2164-11-326-S1.ZIP › chr8.GABRIELblocks]

BLOCK 1.  MARKERS: 2 3 4 5
1124 (0.398)	|0.340	0.037	0.022|
4342 (0.398)	|0.354	0.041	0.000|
4322 (0.150)	|0.103	0.046	0.001|
1122 (0.053)	|0.048	0.005	0.000|
Multiallelic Dprime: 0.213
BLOCK 2.  MARKERS: 8 9
44 (0.845)	|0.675	0.065	0.103|
21 (0.129)	|0.047	0.060	0.022|
41 (0.024)	|0.024	0.000	0.000|
Multiallelic Dprime: 0.371
BLOCK 3.  MARKERS: 11 12 13
211 (0.744)	|0.379	0.236	0.132|
141 (0.127)	|0.089	0.037	0.000|
213 (0.126)	|0.089	0.004	0.032|
Multiallelic Dprime: 0.357
BLOCK 4.  MARKERS: 18 19
42 (0.557)	|0.388	0.045	0.124|
22 (0.280)	|0.007	0.169	0.103|
24 (0.164)	|0.024	0.139	0.001|
Multiallelic Dprime: 0.638
BLOCK 5.  MARKERS: 23 24
23 (0.419)	|0.220	0.175	0.021|
43 (0.353)	|0.151	0.158	0.044|
22 (0.228)	|0.127	0.091	0.009|
Multiallelic Dprime: 0.093
BLOCK 6.  MARKERS: 31 32 33
343 (0.498)	|0.356	0.010	0.096	0.037|
111 (0.423)	|0.004	0.337	0.050	0.026|
341 (0.074)	|0.073	0.000	0.000	0.000|
Multiallelic Dprime: 0.743
BLOCK 7.  MARKERS: 35 36 37
334 (0.434)	|0.171	0.191	0.037	0.032|
214 (0.350)	|0.198	0.056	0.053	0.041|
312 (0.148)	|0.029	0.029	0.047	0.043|
314 (0.063)	|0.054	0.003	0.002	0.004|
Multiallelic Dprime: 0.310
BLOCK 8.  MARKERS: 44 45 46
441 (0.457)	|0.341	0.027	0.086|
343 (0.279)	|0.060	0.217	0.002|
341 (0.138)	|0.051	0.086	0.002|
421 (0.120)	|0.055	0.039	0.026|
Multiallelic Dprime: 0.536
BLOCK 9.  MARKERS: 47 48
23 (0.512)	|0.441	0.040	0.007	0.015|
43 (0.369)	|0.127	0.237	0.003	0.006|
41 (0.116)	|0.014	0.003	0.095	0.000|
Multiallelic Dprime: 0.673
BLOCK 10.  MARKERS: 52 53 54
343 (0.582)	|0.303	0.200	0.023	0.055|
223 (0.290)	|0.065	0.057	0.139	0.021|
221 (0.102)	|0.023	0.073	0.007	0.001|
323 (0.021)	|0.000	0.003	0.018	0.000|
Multiallelic Dprime: 0.410
BLOCK 11.  MARKERS: 56 57 58
133 (0.391)	|0.035	0.330	0.008	0.004	0.000	0.000|
321 (0.335)	|0.179	0.007	0.117	0.003	0.015	0.008|
123 (0.188)	|0.162	0.013	0.004	0.005	0.000	0.003|
323 (0.076)	|0.029	0.003	0.041	0.002	0.000	0.000|
Multiallelic Dprime: 0.702
BLOCK 12.  MARKERS: 59 60 61 62 63 64
312132 (0.407)	|0.003	0.227	0.012	0.163	0.002|
222312 (0.352)	|0.333	0.004	0.000	0.000	0.013|
314134 (0.171)	|0.000	0.003	0.167	0.000	0.000|
322312 (0.021)	|0.007	0.010	0.000	0.000	0.003|
322132 (0.016)	|0.000	0.000	0.000	0.015	0.000|
312134 (0.013)	|0.000	0.000	0.013	0.000	0.000|
Multiallelic Dprime: 0.931
BLOCK 13.  MARKERS: 66 67 68 69
3233 (0.355)	|0.228	0.093	0.023	0.011|
3431 (0.248)	|0.163	0.049	0.022	0.014|
3441 (0.194)	|0.121	0.052	0.017	0.004|
1441 (0.180)	|0.032	0.058	0.080	0.011|
3433 (0.019)	|0.008	0.010	0.000	0.002|
Multiallelic Dprime: 0.259
BLOCK 14.  MARKERS: 72 73 74 75
2333 (0.553)	|0.250	0.140	0.037	0.127|
2221 (0.263)	|0.061	0.072	0.089	0.035|
3221 (0.142)	|0.036	0.007	0.099	0.000|
2331 (0.042)	|0.000	0.029	0.008	0.002|
Multiallelic Dprime: 0.376
BLOCK 15.  MARKERS: 76 77 78 79
1341 (0.347)	|0.288	0.000	0.000	0.059|
3221 (0.248)	|0.000	0.241	0.004	0.000|
3243 (0.233)	|0.010	0.002	0.220	0.002|
1241 (0.164)	|0.065	0.000	0.000	0.097|
Multiallelic Dprime: 0.822
BLOCK 16.  MARKERS: 81 82 83
233 (0.368)	|0.233	0.061	0.000	0.073|
113 (0.243)	|0.177	0.032	0.000	0.035|
213 (0.226)	|0.022	0.198	0.000	0.004|
234 (0.160)	|0.000	0.000	0.160	0.000|
Multiallelic Dprime: 0.665
BLOCK 17.  MARKERS: 84 85 86 87 88
12421 (0.433)	|0.264	0.102	0.068|
32223 (0.294)	|0.157	0.080	0.055|
33223 (0.161)	|0.074	0.060	0.026|
12411 (0.112)	|0.072	0.014	0.024|
Multiallelic Dprime: 0.105
BLOCK 18.  MARKERS: 89 90 91
123 (0.567)	|0.381	0.163	0.023|
341 (0.256)	|0.144	0.028	0.084|
343 (0.173)	|0.120	0.044	0.009|
Multiallelic Dprime: 0.206
BLOCK 19.  MARKERS: 98 99
43 (0.649)	|0.426	0.183	0.039|
23 (0.235)	|0.188	0.005	0.037|
21 (0.116)	|0.012	0.000	0.103|
Multiallelic Dprime: 0.443
BLOCK 20.  MARKERS: 101 102 103
231 (0.626)	|0.305	0.215	0.106|
233 (0.188)	|0.117	0.056	0.014|
441 (0.180)	|0.084	0.062	0.033|
Multiallelic Dprime: 0.102
BLOCK 21.  MARKERS: 109 110
23 (0.507)	|0.369	0.135|
21 (0.339)	|0.195	0.143|
43 (0.154)	|0.042	0.110|
Multiallelic Dprime: 0.260
BLOCK 22.  MARKERS: 113 114
12 (0.606)	|0.463	0.080	0.059|
33 (0.388)	|0.017	0.370	0.000|
Multiallelic Dprime: 0.920
BLOCK 23.  MARKERS: 115 116 117 118
1131 (0.484)	|0.131	0.353|
2223 (0.451)	|0.374	0.074|
2221 (0.060)	|0.005	0.054|
Multiallelic Dprime: 0.582
BLOCK 24.  MARKERS: 121 122
42 (0.509)	|0.415	0.093|
23 (0.484)	|0.410	0.072|
Multiallelic Dprime: 0.105
BLOCK 25.  MARKERS: 124 125
44 (0.828)	|0.533	0.164	0.114|
32 (0.167)	|0.127	0.020	0.020|
Multiallelic Dprime: 0.254
BLOCK 26.  MARKERS: 126 127 128 129
2314 (0.664)	|0.607	0.053|
3433 (0.183)	|0.027	0.156|
2333 (0.133)	|0.120	0.012|
Multiallelic Dprime: 0.672
BLOCK 27.  MARKERS: 131 132
31 (0.766)	|0.335	0.310	0.118|
12 (0.227)	|0.097	0.067	0.062|
Multiallelic Dprime: 0.120
BLOCK 28.  MARKERS: 138 139
44 (0.434)	|0.192	0.120	0.057	0.063|
24 (0.382)	|0.198	0.107	0.037	0.040|
23 (0.181)	|0.104	0.044	0.023	0.012|
Multiallelic Dprime: 0.090
BLOCK 29.  MARKERS: 144 145 146
142 (0.493)	|0.347	0.093	0.055|
342 (0.271)	|0.206	0.034	0.033|
122 (0.117)	|0.073	0.023	0.020|
144 (0.115)	|0.085	0.012	0.017|
Multiallelic Dprime: 0.101
BLOCK 30.  MARKERS: 150 151 152
422 (0.712)	|0.370	0.198	0.143|
322 (0.162)	|0.080	0.034	0.047|
444 (0.127)	|0.076	0.016	0.035|
Multiallelic Dprime: 0.125
BLOCK 31.  MARKERS: 153 154
34 (0.526)	|0.244	0.143	0.134|
32 (0.248)	|0.143	0.061	0.044|
24 (0.226)	|0.091	0.075	0.059|
Multiallelic Dprime: 0.091
BLOCK 32.  MARKERS: 155 156
24 (0.479)	|0.311	0.112	0.056|
43 (0.280)	|0.094	0.142	0.044|
44 (0.237)	|0.057	0.062	0.117|
Multiallelic Dprime: 0.336
BLOCK 33.  MARKERS: 157 158
34 (0.465)	|0.145	0.212	0.010	0.092|
32 (0.318)	|0.223	0.031	0.024	0.034|
44 (0.216)	|0.009	0.005	0.171	0.032|
Multiallelic Dprime: 0.553
BLOCK 34.  MARKERS: 160 161 162 163
2433 (0.377)	|0.280	0.036	0.054	0.008|
1422 (0.247)	|0.021	0.218	0.006	0.003|
2323 (0.206)	|0.145	0.015	0.041	0.004|
2423 (0.156)	|0.032	0.003	0.119	0.000|
Multiallelic Dprime: 0.607
BLOCK 35.  MARKERS: 166 167 168
233 (0.487)	|0.237	0.238	0.011|
231 (0.277)	|0.154	0.123	0.000|
413 (0.220)	|0.142	0.076	0.001|
213 (0.014)	|0.009	0.006	0.000|
Multiallelic Dprime: 0.118
BLOCK 36.  MARKERS: 172 173 174
124 (0.545)	|0.000	0.306	0.212	0.010	0.000	0.003|
342 (0.442)	|0.321	0.000	0.007	0.079	0.034	0.001|
344 (0.012)	|0.000	0.000	0.000	0.000	0.000	0.009|
Multiallelic Dprime: 0.963
BLOCK 37.  MARKERS: 175 176 177 178 179 180
413111 (0.324)	|0.167	0.136	0.020|
232342 (0.305)	|0.187	0.091	0.028|
233142 (0.219)	|0.123	0.083	0.014|
233342 (0.089)	|0.048	0.035	0.005|
413112 (0.035)	|0.017	0.000	0.017|
433142 (0.013)	|0.013	0.000	0.000|
Multiallelic Dprime: 0.116
BLOCK 38.  MARKERS: 183 184
42 (0.564)	|0.496	0.004	0.059|
24 (0.349)	|0.009	0.337	0.003|
22 (0.087)	|0.004	0.078	0.005|
Multiallelic Dprime: 0.935
BLOCK 39.  MARKERS: 185 186
12 (0.509)	|0.350	0.114	0.045|
34 (0.418)	|0.299	0.030	0.089|
32 (0.067)	|0.060	0.002	0.004|
Multiallelic Dprime: 0.201
BLOCK 40.  MARKERS: 188 189 190
433 (0.714)	|0.569	0.010	0.129	0.000	0.006|
242 (0.147)	|0.015	0.129	0.003	0.000	0.000|
233 (0.138)	|0.007	0.001	0.006	0.112	0.011|
Multiallelic Dprime: 0.868
BLOCK 41.  MARKERS: 191 192 193 194
3122 (0.589)	|0.333	0.241	0.008	0.000|
3124 (0.140)	|0.004	0.002	0.042	0.091|
3444 (0.138)	|0.000	0.006	0.131	0.000|
2122 (0.114)	|0.092	0.011	0.003	0.008|
3144 (0.017)	|0.017	0.000	0.000	0.000|
Multiallelic Dprime: 0.724
BLOCK 42.  MARKERS: 196 197 198 199
4332 (0.446)	|0.283	0.084	0.081|
4232 (0.259)	|0.143	0.061	0.055|
2232 (0.187)	|0.142	0.042	0.003|
2214 (0.100)	|0.045	0.047	0.007|
Multiallelic Dprime: 0.169
BLOCK 43.  MARKERS: 206 207
31 (0.616)	|0.318	0.175	0.094	0.021|
33 (0.236)	|0.068	0.110	0.051	0.003|
11 (0.148)	|0.089	0.041	0.015	0.002|
Multiallelic Dprime: 0.183
BLOCK 44.  MARKERS: 209 210 211
344 (0.475)	|0.476	0.000	0.000|
232 (0.326)	|0.002	0.262	0.061|
242 (0.160)	|0.000	0.152	0.007|
342 (0.026)	|0.000	0.023	0.000|
Multiallelic Dprime: 0.930
BLOCK 45.  MARKERS: 212 213
23 (0.484)	|0.302	0.154	0.028|
34 (0.437)	|0.410	0.015	0.012|
24 (0.071)	|0.023	0.004	0.044|
Multiallelic Dprime: 0.613
BLOCK 46.  MARKERS: 215 216
14 (0.742)	|0.265	0.190	0.104	0.083	0.070	0.023|
32 (0.173)	|0.038	0.024	0.023	0.018	0.032	0.038|
34 (0.084)	|0.030	0.016	0.012	0.020	0.003	0.000|
Multiallelic Dprime: 0.215
BLOCK 47.  MARKERS: 220 221 222 223 224 225 226 227 228
133124134 (0.332)	|0.038	0.013	0.281|
142312113 (0.229)	|0.204	0.000	0.024|
333322113 (0.141)	|0.076	0.061	0.003|
133122114 (0.122)	|0.014	0.108	0.000|
133122314 (0.106)	|0.008	0.098	0.000|
133122113 (0.061)	|0.000	0.061	0.001|
Multiallelic Dprime: 0.782
BLOCK 48.  MARKERS: 229 230
41 (0.345)	|0.000	0.297	0.044	0.002|
43 (0.341)	|0.049	0.004	0.200	0.086|
23 (0.313)	|0.308	0.004	0.001	0.000|
Multiallelic Dprime: 0.863
BLOCK 49.  MARKERS: 233 234 235 236
3214 (0.359)	|0.022	0.331	0.005|
3234 (0.304)	|0.243	0.033	0.028|
1331 (0.245)	|0.122	0.042	0.081|
3231 (0.089)	|0.054	0.011	0.024|
Multiallelic Dprime: 0.637
BLOCK 50.  MARKERS: 238 239
13 (0.444)	|0.345	0.053	0.036	0.009|
33 (0.418)	|0.373	0.032	0.006	0.003|
11 (0.138)	|0.111	0.020	0.004	0.000|
Multiallelic Dprime: 0.298
BLOCK 51.  MARKERS: 241 242 243 244 245
22332 (0.830)	|0.437	0.093	0.114	0.098	0.057	0.012|
44114 (0.105)	|0.003	0.076	0.004	0.013	0.001	0.005|
24114 (0.046)	|0.003	0.002	0.039	0.000	0.000	0.000|
22132 (0.012)	|0.002	0.000	0.003	0.001	0.006	0.000|
Multiallelic Dprime: 0.584
BLOCK 52.  MARKERS: 246 247 248 249 250
12143 (0.447)	|0.186	0.074	0.186|
33143 (0.173)	|0.130	0.035	0.007|
12123 (0.163)	|0.058	0.104	0.002|
12321 (0.113)	|0.088	0.016	0.008|
12323 (0.066)	|0.057	0.003	0.007|
32143 (0.017)	|0.014	0.000	0.002|
Multiallelic Dprime: 0.453
BLOCK 53.  MARKERS: 253 254
12 (0.543)	|0.403	0.036	0.104|
11 (0.242)	|0.015	0.157	0.071|
22 (0.214)	|0.205	0.000	0.008|
Multiallelic Dprime: 0.553
BLOCK 54.  MARKERS: 255 256
24 (0.623)	|0.373	0.006	0.237	0.003|
42 (0.194)	|0.026	0.118	0.016	0.032|
22 (0.183)	|0.005	0.175	0.002	0.000|
Multiallelic Dprime: 0.824
BLOCK 55.  MARKERS: 257 258 259 260
3422 (0.405)	|0.180	0.145	0.079|
1224 (0.299)	|0.165	0.105	0.029|
3442 (0.255)	|0.118	0.094	0.041|
1222 (0.035)	|0.020	0.011	0.004|
Multiallelic Dprime: 0.080
BLOCK 56.  MARKERS: 265 266
23 (0.485)	|0.252	0.183	0.050|
43 (0.358)	|0.258	0.038	0.062|
24 (0.154)	|0.095	0.038	0.021|
Multiallelic Dprime: 0.262
BLOCK 57.  MARKERS: 270 271
11 (0.608)	|0.518	0.005	0.085|
41 (0.259)	|0.018	0.188	0.054|
43 (0.132)	|0.096	0.036	0.000|
Multiallelic Dprime: 0.603
BLOCK 58.  MARKERS: 272 273
23 (0.632)	|0.305	0.283	0.041|
24 (0.229)	|0.045	0.010	0.171|
13 (0.138)	|0.123	0.007	0.008|
Multiallelic Dprime: 0.539
BLOCK 59.  MARKERS: 274 275 276
332 (0.473)	|0.306	0.114	0.052|
232 (0.300)	|0.157	0.095	0.048|
313 (0.220)	|0.107	0.081	0.033|
Multiallelic Dprime: 0.134
BLOCK 60.  MARKERS: 283 284
43 (0.572)	|0.018	0.212	0.134	0.177	0.000	0.021|
23 (0.292)	|0.212	0.027	0.026	0.005	0.003	0.004|
21 (0.134)	|0.059	0.000	0.027	0.007	0.038	0.002|
Multiallelic Dprime: 0.681
BLOCK 61.  MARKERS: 285 286 287 288 289 290 291
4131212 (0.292)	|0.085	0.203|
4123231 (0.240)	|0.216	0.026|
4223412 (0.196)	|0.011	0.184|
2123212 (0.187)	|0.181	0.006|
4223212 (0.034)	|0.000	0.033|
4123212 (0.027)	|0.026	0.000|
Multiallelic Dprime: 0.745
BLOCK 62.  MARKERS: 292 293
23 (0.534)	|0.444	0.018	0.058	0.000	0.002	0.011|
41 (0.464)	|0.005	0.195	0.079	0.128	0.044	0.010|
Multiallelic Dprime: 0.823
BLOCK 63.  MARKERS: 294 295 296 297 298
24214 (0.450)	|0.404	0.024	0.004	0.002|
22414 (0.214)	|0.003	0.200	0.000	0.003|
22432 (0.138)	|0.069	0.004	0.003	0.057|
42214 (0.128)	|0.002	0.000	0.111	0.009|
22412 (0.046)	|0.000	0.008	0.000	0.038|
22214 (0.021)	|0.011	0.000	0.009	0.000|
Multiallelic Dprime: 0.812
BLOCK 64.  MARKERS: 301 302 303 304 305 306
224121 (0.492)	|0.382	0.084	0.025|
412143 (0.237)	|0.034	0.204	0.000|
412441 (0.127)	|0.101	0.012	0.012|
222121 (0.109)	|0.102	0.006	0.000|
Multiallelic Dprime: 0.566
BLOCK 65.  MARKERS: 310 311
12 (0.641)	|0.341	0.261	0.038|
24 (0.311)	|0.021	0.037	0.253|
22 (0.040)	|0.013	0.024	0.002|
Multiallelic Dprime: 0.685
BLOCK 66.  MARKERS: 312 313
33 (0.380)	|0.287	0.072	0.020|
31 (0.323)	|0.026	0.010	0.288|
41 (0.294)	|0.047	0.244	0.003|
Multiallelic Dprime: 0.742
BLOCK 67.  MARKERS: 314 315
41 (0.362)	|0.295	0.007	0.012	0.036	0.011|
44 (0.327)	|0.000	0.200	0.099	0.020	0.000|
11 (0.311)	|0.281	0.008	0.000	0.017	0.005|
Multiallelic Dprime: 0.760
BLOCK 68.  MARKERS: 316 317 318 319
3123 (0.576)	|0.254	0.238	0.087|
3313 (0.215)	|0.112	0.075	0.028|
1122 (0.110)	|0.058	0.034	0.017|
3113 (0.073)	|0.030	0.032	0.010|
3122 (0.016)	|0.007	0.006	0.003|
Multiallelic Dprime: 0.087
BLOCK 69.  MARKERS: 327 328
12 (0.466)	|0.413	0.010	0.044|
14 (0.387)	|0.000	0.386	0.000|
32 (0.145)	|0.071	0.000	0.072|
Multiallelic Dprime: 0.820
BLOCK 70.  MARKERS: 329 330
13 (0.486)	|0.112	0.255	0.046	0.043	0.026|
11 (0.398)	|0.359	0.028	0.003	0.008	0.000|
43 (0.116)	|0.002	0.048	0.067	0.000	0.002|
Multiallelic Dprime: 0.643
BLOCK 71.  MARKERS: 331 332 333 334
1412 (0.473)	|0.119	0.353|
3412 (0.332)	|0.247	0.076|
3123 (0.116)	|0.101	0.015|
3112 (0.051)	|0.041	0.009|
3122 (0.028)	|0.026	0.001|
Multiallelic Dprime: 0.574
BLOCK 72.  MARKERS: 337 338
23 (0.535)	|0.432	0.096|
41 (0.454)	|0.378	0.076|
Multiallelic Dprime: 0.048
BLOCK 73.  MARKERS: 339 340
44 (0.817)	|0.206	0.360	0.244|
32 (0.175)	|0.154	0.000	0.021|
Multiallelic Dprime: 0.815
BLOCK 74.  MARKERS: 341 342
12 (0.366)	|0.202	0.105	0.059|
24 (0.361)	|0.326	0.029	0.005|
14 (0.267)	|0.149	0.061	0.057|
Multiallelic Dprime: 0.389
BLOCK 75.  MARKERS: 344 345
32 (0.678)	|0.537	0.134|
12 (0.199)	|0.188	0.009|
33 (0.123)	|0.112	0.011|
Multiallelic Dprime: 0.591
BLOCK 76.  MARKERS: 347 348
12 (0.837)	|0.744	0.000	0.091|
33 (0.155)	|0.005	0.148	0.000|
Multiallelic Dprime: 0.967
BLOCK 77.  MARKERS: 350 351 352
332 (0.748)	|0.562	0.175	0.011|
111 (0.149)	|0.118	0.030	0.000|
311 (0.093)	|0.088	0.005	0.000|
Multiallelic Dprime: 0.347
BLOCK 78.  MARKERS: 354 355 356
144 (0.774)	|0.263	0.375	0.134|
232 (0.209)	|0.195	0.012	0.003|
234 (0.011)	|0.011	0.000	0.000|
Multiallelic Dprime: 0.874
BLOCK 79.  MARKERS: 359 360
13 (0.473)	|0.255	0.200	0.016|
12 (0.388)	|0.314	0.063	0.011|
23 (0.136)	|0.076	0.050	0.010|
Multiallelic Dprime: 0.326
BLOCK 80.  MARKERS: 361 362
31 (0.646)	|0.081	0.271	0.191	0.102|
22 (0.313)	|0.283	0.005	0.003	0.023|
21 (0.038)	|0.035	0.001	0.000	0.002|
Multiallelic Dprime: 0.841
BLOCK 81.  MARKERS: 363 364 365
423 (0.400)	|0.280	0.056	0.064|
321 (0.279)	|0.014	0.197	0.067|
443 (0.194)	|0.054	0.005	0.135|
323 (0.128)	|0.040	0.078	0.008|
Multiallelic Dprime: 0.529
BLOCK 82.  MARKERS: 367 368
34 (0.388)	|0.006	0.050	0.238	0.078	0.000	0.002|
24 (0.336)	|0.278	0.016	0.002	0.018	0.002	0.013|
32 (0.273)	|0.003	0.196	0.006	0.000	0.052	0.004|
Multiallelic Dprime: 0.838
BLOCK 83.  MARKERS: 369 370 371 372 373 374
324241 (0.286)	|0.183	0.059	0.042|
322413 (0.260)	|0.162	0.062	0.036|
214243 (0.243)	|0.198	0.018	0.028|
224243 (0.095)	|0.067	0.024	0.004|
324213 (0.053)	|0.044	0.005	0.004|
324243 (0.018)	|0.005	0.004	0.008|
Multiallelic Dprime: 0.192
BLOCK 84.  MARKERS: 378 379 380
412 (0.686)	|0.558	0.070	0.011	0.042|
244 (0.179)	|0.009	0.040	0.128	0.000|
212 (0.132)	|0.014	0.058	0.014	0.049|
Multiallelic Dprime: 0.733
BLOCK 85.  MARKERS: 382 383 384
422 (0.580)	|0.550	0.000	0.012	0.002	0.015|
342 (0.167)	|0.038	0.003	0.049	0.078	0.000|
344 (0.155)	|0.000	0.145	0.000	0.009	0.000|
322 (0.093)	|0.033	0.000	0.052	0.007	0.000|
Multiallelic Dprime: 0.824
BLOCK 86.  MARKERS: 387 388 389 390
2341 (0.620)	|0.583	0.035|
4423 (0.150)	|0.000	0.149|
2323 (0.114)	|0.094	0.019|
4323 (0.096)	|0.075	0.016|
2343 (0.016)	|0.013	0.002|
Multiallelic Dprime: 0.673
BLOCK 87.  MARKERS: 391 392
24 (0.771)	|0.322	0.207	0.107	0.057	0.025	0.019	0.010	0.011|
42 (0.222)	|0.069	0.072	0.052	0.005	0.014	0.003	0.003	0.000|
Multiallelic Dprime: 0.191
BLOCK 88.  MARKERS: 393 394 395 396 397 398 399 400 401
122122122 (0.391)	|0.062	0.153	0.107	0.007	0.037	0.018|
112211222 (0.281)	|0.063	0.021	0.016	0.110	0.066	0.000|
423211233 (0.162)	|0.072	0.034	0.045	0.010	0.000	0.000|
122211122 (0.061)	|0.035	0.013	0.009	0.000	0.001	0.000|
123211233 (0.039)	|0.026	0.007	0.002	0.000	0.003	0.000|
122211222 (0.023)	|0.012	0.008	0.001	0.000	0.000	0.000|
122122222 (0.013)	|0.000	0.000	0.000	0.000	0.009	0.000|
112211223 (0.011)	|0.000	0.002	0.003	0.000	0.005	0.000|
Multiallelic Dprime: 0.465
BLOCK 89.  MARKERS: 402 403 404 405 406 407 408 409 410
341224313 (0.278)	|0.260	0.020	0.000|
321422221 (0.245)	|0.242	0.003	0.000|
241224213 (0.183)	|0.002	0.178	0.004|
341422221 (0.129)	|0.128	0.002	0.000|
343442211 (0.124)	|0.002	0.000	0.121|
321422211 (0.019)	|0.012	0.007	0.000|
Multiallelic Dprime: 0.901
BLOCK 90.  MARKERS: 411 412
13 (0.660)	|0.375	0.021	0.140	0.111|
33 (0.216)	|0.023	0.189	0.004	0.000|
32 (0.124)	|0.097	0.018	0.006	0.002|
Multiallelic Dprime: 0.633
BLOCK 91.  MARKERS: 413 414 415 416 417 418
324331 (0.494)	|0.193	0.193	0.109|
224331 (0.228)	|0.190	0.016	0.022|
222423 (0.150)	|0.052	0.055	0.043|
242423 (0.112)	|0.058	0.007	0.048|
Multiallelic Dprime: 0.335
BLOCK 92.  MARKERS: 419 420
33 (0.502)	|0.065	0.238	0.197|
32 (0.276)	|0.207	0.058	0.011|
42 (0.221)	|0.219	0.003	0.000|
Multiallelic Dprime: 0.721
BLOCK 93.  MARKERS: 421 422
24 (0.491)	|0.116	0.191	0.182|
22 (0.299)	|0.159	0.126	0.013|
42 (0.208)	|0.196	0.004	0.008|
Multiallelic Dprime: 0.491
BLOCK 94.  MARKERS: 424 425
13 (0.471)	|0.120	0.194	0.160|
23 (0.323)	|0.304	0.015	0.002|
12 (0.203)	|0.014	0.189	0.000|
Multiallelic Dprime: 0.640
BLOCK 95.  MARKERS: 426 427
34 (0.439)	|0.129	0.160	0.030	0.115|
24 (0.400)	|0.123	0.171	0.102	0.005|
31 (0.161)	|0.129	0.012	0.018	0.002|
Multiallelic Dprime: 0.362
BLOCK 96.  MARKERS: 429 430 431 432 433 434 435
1341142 (0.381)	|0.309	0.051	0.005	0.000	0.012|
1343142 (0.342)	|0.229	0.059	0.029	0.019	0.000|
3343142 (0.151)	|0.022	0.025	0.099	0.000	0.000|
1121313 (0.122)	|0.033	0.002	0.002	0.082	0.000|
Multiallelic Dprime: 0.488
BLOCK 97.  MARKERS: 436 437 438 439 440 441
113222 (0.601)	|0.240	0.187	0.006	0.145	0.011|
112321 (0.137)	|0.001	0.060	0.071	0.001	0.000|
413222 (0.136)	|0.003	0.000	0.119	0.003	0.000|
133242 (0.100)	|0.000	0.000	0.001	0.001	0.097|
112222 (0.012)	|0.010	0.000	0.002	0.000	0.000|
Multiallelic Dprime: 0.791
BLOCK 98.  MARKERS: 443 444 445 446 447
32332 (0.256)	|0.070	0.101	0.064	0.015|
32233 (0.252)	|0.148	0.050	0.018	0.036|
23232 (0.201)	|0.043	0.094	0.044	0.020|
32232 (0.156)	|0.054	0.047	0.031	0.024|
23222 (0.109)	|0.032	0.025	0.031	0.014|
Multiallelic Dprime: 0.227
BLOCK 99.  MARKERS: 452 453 454 455 456 457
331234 (0.353)	|0.031	0.182	0.118	0.000	0.020|
231234 (0.331)	|0.321	0.009	0.000	0.000	0.000|
312314 (0.192)	|0.187	0.002	0.000	0.000	0.000|
231231 (0.110)	|0.000	0.000	0.006	0.101	0.002|
Multiallelic Dprime: 0.924
BLOCK 100.  MARKERS: 458 459 460 461
2432 (0.528)	|0.354	0.010	0.168|
4432 (0.216)	|0.035	0.096	0.079|
4133 (0.129)	|0.006	0.101	0.019|
4423 (0.100)	|0.001	0.090	0.010|
4433 (0.023)	|0.003	0.017	0.003|
Multiallelic Dprime: 0.603
BLOCK 101.  MARKERS: 465 466
21 (0.402)	|0.342	0.037	0.005	0.002	0.013|
12 (0.314)	|0.000	0.239	0.000	0.073	0.000|
11 (0.279)	|0.062	0.011	0.196	0.000	0.002|
Multiallelic Dprime: 0.812
BLOCK 102.  MARKERS: 468 469 470 471 472 473
122221 (0.404)	|0.404	0.000|
122211 (0.291)	|0.291	0.000|
341413 (0.199)	|0.009	0.190|
121211 (0.079)	|0.078	0.000|
141413 (0.016)	|0.000	0.015|
Multiallelic Dprime: 0.989
BLOCK 103.  MARKERS: 474 475
31 (0.784)	|0.456	0.325	0.003|
12 (0.212)	|0.029	0.008	0.175|
Multiallelic Dprime: 0.824
BLOCK 104.  MARKERS: 476 477
33 (0.487)	|0.417	0.043	0.022	0.003|
13 (0.332)	|0.011	0.211	0.010	0.099|
11 (0.181)	|0.002	0.001	0.176	0.000|
Multiallelic Dprime: 0.871
BLOCK 105.  MARKERS: 479 480 481
112 (0.429)	|0.410	0.006	0.013|
334 (0.255)	|0.047	0.206	0.002|
132 (0.205)	|0.157	0.009	0.040|
332 (0.106)	|0.019	0.020	0.064|
Multiallelic Dprime: 0.724
BLOCK 106.  MARKERS: 482 483
24 (0.639)	|0.196	0.358	0.085|
44 (0.242)	|0.225	0.016	0.000|
23 (0.119)	|0.035	0.008	0.075|
Multiallelic Dprime: 0.643
BLOCK 107.  MARKERS: 486 487
41 (0.456)	|0.293	0.159	0.004|
43 (0.382)	|0.328	0.048	0.007|
23 (0.160)	|0.003	0.000	0.156|
Multiallelic Dprime: 0.532
BLOCK 108.  MARKERS: 489 490
43 (0.627)	|0.279	0.264	0.069	0.012|
42 (0.207)	|0.092	0.064	0.050	0.002|
22 (0.166)	|0.061	0.086	0.018	0.000|
Multiallelic Dprime: 0.106
BLOCK 109.  MARKERS: 495 496 497
323 (0.432)	|0.115	0.175	0.055	0.085|
131 (0.414)	|0.151	0.127	0.103	0.033|
331 (0.136)	|0.103	0.005	0.029	0.000|
333 (0.013)	|0.002	0.000	0.011	0.000|
Multiallelic Dprime: 0.266
BLOCK 110.  MARKERS: 501 502 503
312 (0.369)	|0.309	0.017	0.025	0.009|
332 (0.309)	|0.175	0.119	0.010	0.001|
314 (0.198)	|0.161	0.015	0.019	0.000|
212 (0.121)	|0.064	0.005	0.046	0.000|
Multiallelic Dprime: 0.413
BLOCK 111.  MARKERS: 505 506 507 508 509 510
231241 (0.712)	|0.541	0.129	0.027	0.011|
313113 (0.156)	|0.069	0.075	0.011	0.000|
233113 (0.101)	|0.057	0.013	0.028	0.004|
231243 (0.010)	|0.004	0.007	0.000	0.000|
Multiallelic Dprime: 0.289
BLOCK 112.  MARKERS: 514 515 516 517
1314 (0.682)	|0.414	0.187	0.080|
4432 (0.233)	|0.036	0.193	0.004|
4332 (0.066)	|0.002	0.018	0.047|
4314 (0.016)	|0.000	0.014	0.001|
Multiallelic Dprime: 0.607
BLOCK 113.  MARKERS: 519 520
42 (0.451)	|0.367	0.067	0.019|
22 (0.415)	|0.095	0.194	0.116|
21 (0.134)	|0.006	0.095	0.033|
Multiallelic Dprime: 0.544
BLOCK 114.  MARKERS: 521 522 523
121 (0.467)	|0.442	0.010	0.014|
321 (0.356)	|0.037	0.258	0.056|
333 (0.167)	|0.164	0.003	0.000|
Multiallelic Dprime: 0.875
BLOCK 115.  MARKERS: 529 530
31 (0.650)	|0.268	0.220	0.161|
13 (0.271)	|0.071	0.102	0.097|
33 (0.075)	|0.017	0.020	0.036|
Multiallelic Dprime: 0.162
BLOCK 116.  MARKERS: 534 535
12 (0.356)	|0.085	0.069	0.201|
13 (0.342)	|0.117	0.217	0.005|
33 (0.297)	|0.244	0.046	0.008|
Multiallelic Dprime: 0.556
BLOCK 117.  MARKERS: 537 538
34 (0.448)	|0.106	0.266	0.073|
32 (0.333)	|0.319	0.012	0.003|
14 (0.215)	|0.136	0.010	0.069|
Multiallelic Dprime: 0.657
BLOCK 118.  MARKERS: 539 540
31 (0.566)	|0.206	0.217	0.144|
41 (0.288)	|0.272	0.007	0.009|
34 (0.144)	|0.141	0.001	0.003|
Multiallelic Dprime: 0.876
BLOCK 119.  MARKERS: 541 542
41 (0.619)	|0.266	0.202	0.068	0.081|
43 (0.225)	|0.088	0.082	0.028	0.026|
21 (0.156)	|0.066	0.035	0.034	0.019|
Multiallelic Dprime: 0.066
BLOCK 120.  MARKERS: 543 544 545
421 (0.419)	|0.196	0.179	0.042|
311 (0.320)	|0.155	0.124	0.040|
411 (0.131)	|0.067	0.053	0.011|
413 (0.126)	|0.050	0.041	0.036|
Multiallelic Dprime: 0.064
BLOCK 121.  MARKERS: 553 554
21 (0.466)	|0.333	0.128	0.002	0.004|
44 (0.402)	|0.078	0.307	0.012	0.004|
41 (0.129)	|0.124	0.002	0.000	0.003|
Multiallelic Dprime: 0.544
BLOCK 122.  MARKERS: 555 556
31 (0.535)	|0.178	0.251	0.106|
23 (0.441)	|0.281	0.103	0.056|
21 (0.014)	|0.004	0.007	0.004|
33 (0.011)	|0.008	0.000	0.003|
Multiallelic Dprime: 0.311
BLOCK 123.  MARKERS: 560 561
23 (0.471)	|0.246	0.138	0.084|
32 (0.360)	|0.164	0.124	0.072|
33 (0.169)	|0.089	0.052	0.026|
Multiallelic Dprime: 0.058
BLOCK 124.  MARKERS: 568 569
11 (0.499)	|0.346	0.035	0.110	0.003	0.003|
12 (0.314)	|0.041	0.224	0.028	0.022	0.000|
32 (0.182)	|0.108	0.018	0.038	0.000	0.016|
Multiallelic Dprime: 0.525
BLOCK 125.  MARKERS: 571 572 573 574
2243 (0.497)	|0.420	0.070	0.003|
4323 (0.277)	|0.018	0.248	0.010|
2241 (0.179)	|0.172	0.005	0.002|
2323 (0.026)	|0.002	0.002	0.020|
2343 (0.019)	|0.018	0.001	0.000|
Multiallelic Dprime: 0.726
BLOCK 126.  MARKERS: 576 577
33 (0.631)	|0.413	0.116	0.091|
14 (0.328)	|0.290	0.024	0.014|
13 (0.036)	|0.036	0.000	0.000|
Multiallelic Dprime: 0.580
BLOCK 127.  MARKERS: 585 586 587
442 (0.743)	|0.308	0.254	0.021	0.103	0.015	0.023	0.009|
243 (0.140)	|0.001	0.011	0.121	0.000	0.002	0.000	0.000|
223 (0.106)	|0.000	0.009	0.009	0.000	0.086	0.000	0.000|
Multiallelic Dprime: 0.856
BLOCK 128.  MARKERS: 588 589 590 591 592 593
332411 (0.308)	|0.251	0.048	0.002	0.002	0.004|
224431 (0.281)	|0.059	0.052	0.129	0.036	0.006|
224131 (0.155)	|0.004	0.136	0.012	0.000	0.002|
222411 (0.104)	|0.006	0.000	0.000	0.094	0.000|
224432 (0.103)	|0.000	0.056	0.044	0.000	0.003|
224411 (0.023)	|0.007	0.000	0.000	0.003	0.012|
334431 (0.010)	|0.000	0.007	0.003	0.000	0.000|
Multiallelic Dprime: 0.649
BLOCK 129.  MARKERS: 595 596 597 598
4213 (0.331)	|0.050	0.250	0.026|
4412 (0.306)	|0.095	0.048	0.162|
4442 (0.193)	|0.107	0.011	0.073|
2412 (0.137)	|0.102	0.009	0.026|
4212 (0.028)	|0.006	0.021	0.001|
Multiallelic Dprime: 0.505
BLOCK 130.  MARKERS: 600 601 602
214 (0.363)	|0.100	0.103	0.149	0.009|
114 (0.340)	|0.284	0.011	0.010	0.034|
222 (0.290)	|0.032	0.219	0.011	0.023|
Multiallelic Dprime: 0.597
BLOCK 131.  MARKERS: 604 605 606 607
2323 (0.416)	|0.271	0.097	0.049	0.002|
2122 (0.339)	|0.196	0.089	0.045	0.010|
1343 (0.169)	|0.119	0.033	0.011	0.004|
2123 (0.067)	|0.047	0.017	0.002	0.000|
Multiallelic Dprime: 0.099
BLOCK 132.  MARKERS: 612 613 614
322 (0.633)	|0.395	0.222	0.004	0.006|
312 (0.239)	|0.219	0.008	0.007	0.005|
414 (0.108)	|0.095	0.013	0.000	0.000|
314 (0.016)	|0.013	0.000	0.002	0.001|
Multiallelic Dprime: 0.660
BLOCK 133.  MARKERS: 615 616 617
223 (0.723)	|0.259	0.437	0.019|
432 (0.243)	|0.237	0.006	0.000|
422 (0.013)	|0.000	0.010	0.000|
222 (0.012)	|0.011	0.002	0.000|
Multiallelic Dprime: 0.883
BLOCK 134.  MARKERS: 618 619 620 621 622 623 624 625 626
341342222 (0.512)	|0.405	0.103|
413111411 (0.458)	|0.410	0.046|
413142221 (0.019)	|0.019	0.000|
Multiallelic Dprime: 0.365
BLOCK 135.  MARKERS: 627 628
24 (0.841)	|0.297	0.299	0.050	0.109	0.063	0.005|
13 (0.149)	|0.032	0.000	0.085	0.019	0.005	0.006|
Multiallelic Dprime: 0.551
BLOCK 136.  MARKERS: 629 630 631 632 633
33244 (0.329)	|0.287	0.031	0.011	0.001|
22322 (0.299)	|0.060	0.239	0.000	0.000|
32324 (0.138)	|0.004	0.000	0.131	0.000|
32224 (0.128)	|0.067	0.010	0.007	0.045|
33224 (0.069)	|0.022	0.040	0.007	0.000|
32322 (0.015)	|0.007	0.007	0.000	0.000|
Multiallelic Dprime: 0.696
BLOCK 137.  MARKERS: 635 636 637 638
3232 (0.459)	|0.142	0.180	0.137|
3214 (0.328)	|0.280	0.040	0.008|
1332 (0.159)	|0.142	0.003	0.013|
3332 (0.049)	|0.006	0.003	0.042|
Multiallelic Dprime: 0.621
BLOCK 138.  MARKERS: 639 640
14 (0.579)	|0.287	0.284	0.004|
34 (0.226)	|0.020	0.000	0.204|
11 (0.195)	|0.191	0.007	0.001|
Multiallelic Dprime: 0.661
BLOCK 139.  MARKERS: 641 642
32 (0.498)	|0.183	0.155	0.113	0.038|
12 (0.291)	|0.089	0.084	0.092	0.020|
31 (0.209)	|0.073	0.064	0.050	0.021|
Multiallelic Dprime: 0.062
BLOCK 140.  MARKERS: 645 646 647 648
3443 (0.343)	|0.036	0.150	0.154	0.007|
1222 (0.305)	|0.201	0.067	0.029	0.007|
3442 (0.254)	|0.064	0.026	0.039	0.123|
3222 (0.079)	|0.068	0.009	0.000	0.001|
Multiallelic Dprime: 0.539
BLOCK 141.  MARKERS: 652 653 654
242 (0.374)	|0.370	0.001	0.000|
243 (0.258)	|0.008	0.125	0.124|
442 (0.222)	|0.220	0.000	0.001|
212 (0.142)	|0.006	0.136	0.000|
Multiallelic Dprime: 0.928
BLOCK 142.  MARKERS: 655 656 657
443 (0.604)	|0.352	0.096	0.123	0.015	0.007|
143 (0.262)	|0.100	0.020	0.052	0.052	0.036|
122 (0.128)	|0.021	0.097	0.000	0.000	0.002|
Multiallelic Dprime: 0.394
BLOCK 143.  MARKERS: 660 661 662 663 664 665 666 667 668 669
3141232334 (0.474)	|0.473	0.003	0.000|
1221224332 (0.216)	|0.000	0.000	0.216|
1123334214 (0.175)	|0.000	0.175	0.000|
1141232334 (0.067)	|0.002	0.064	0.000|
1123334234 (0.045)	|0.045	0.000	0.000|
Multiallelic Dprime: 0.992
BLOCK 144.  MARKERS: 670 671 672 673 674
32212 (0.530)	|0.243	0.181	0.000	0.105	0.000|
13322 (0.250)	|0.005	0.007	0.164	0.004	0.061|
13323 (0.220)	|0.094	0.126	0.000	0.000	0.000|
Multiallelic Dprime: 0.599
BLOCK 145.  MARKERS: 675 676 677 678 679 680
322122 (0.340)	|0.182	0.109	0.033	0.015|
334314 (0.312)	|0.158	0.022	0.030	0.098|
222122 (0.166)	|0.091	0.066	0.005	0.005|
322114 (0.110)	|0.063	0.003	0.040	0.002|
322314 (0.060)	|0.015	0.002	0.043	0.000|
Multiallelic Dprime: 0.299
BLOCK 146.  MARKERS: 682 683 684 685 686
24242 (0.517)	|0.323	0.074	0.106	0.013|
42442 (0.202)	|0.011	0.191	0.002	0.000|
24211 (0.153)	|0.018	0.129	0.000	0.006|
44242 (0.123)	|0.113	0.005	0.000	0.003|
Multiallelic Dprime: 0.687
BLOCK 147.  MARKERS: 688 689 690 691
2221 (0.463)	|0.250	0.212|
1313 (0.404)	|0.250	0.153|
2313 (0.110)	|0.035	0.075|
2223 (0.022)	|0.009	0.014|
Multiallelic Dprime: 0.123
BLOCK 148.  MARKERS: 695 696
34 (0.544)	|0.207	0.332|
11 (0.453)	|0.388	0.065|
Multiallelic Dprime: 0.642
BLOCK 149.  MARKERS: 697 698
32 (0.597)	|0.560	0.037	0.000|
14 (0.397)	|0.049	0.289	0.053|
Multiallelic Dprime: 0.837
BLOCK 150.  MARKERS: 699 700 701
223 (0.609)	|0.553	0.000	0.052	0.002|
431 (0.328)	|0.013	0.245	0.065	0.000|
231 (0.057)	|0.033	0.000	0.015	0.009|
Multiallelic Dprime: 0.786
BLOCK 151.  MARKERS: 702 703 704 705 706
22122 (0.597)	|0.173	0.365	0.057|
43414 (0.248)	|0.231	0.014	0.004|
22114 (0.130)	|0.102	0.030	0.000|
22422 (0.012)	|0.008	0.003	0.000|
Multiallelic Dprime: 0.726
BLOCK 152.  MARKERS: 708 709
22 (0.517)	|0.481	0.033	0.003|
41 (0.412)	|0.012	0.400	0.000|
21 (0.063)	|0.000	0.025	0.037|
Multiallelic Dprime: 0.902
BLOCK 153.  MARKERS: 710 711 712
133 (0.496)	|0.393	0.094	0.008|
311 (0.463)	|0.080	0.362	0.006|
111 (0.039)	|0.011	0.002	0.023|
Multiallelic Dprime: 0.623
BLOCK 154.  MARKERS: 714 715 716 717 718
31221 (0.486)	|0.457	0.025	0.002|
43332 (0.457)	|0.023	0.434	0.001|
41331 (0.037)	|0.000	0.002	0.037|
Multiallelic Dprime: 0.903
BLOCK 155.  MARKERS: 719 720
13 (0.489)	|0.423	0.065	0.001|
32 (0.469)	|0.136	0.263	0.056|
33 (0.043)	|0.006	0.009	0.028|
Multiallelic Dprime: 0.620
BLOCK 156.  MARKERS: 722 723 724
322 (0.563)	|0.518	0.044	0.002|
243 (0.337)	|0.047	0.281	0.008|
222 (0.085)	|0.020	0.035	0.030|
Multiallelic Dprime: 0.748
BLOCK 157.  MARKERS: 725 726
22 (0.587)	|0.495	0.081	0.002	0.010|
41 (0.372)	|0.065	0.196	0.054	0.057|
42 (0.039)	|0.002	0.004	0.031	0.000|
Multiallelic Dprime: 0.660
BLOCK 158.  MARKERS: 729 730 731 732
2343 (0.562)	|0.353	0.079	0.114	0.009|
1124 (0.281)	|0.172	0.061	0.046	0.003|
2143 (0.085)	|0.041	0.028	0.010	0.007|
2123 (0.069)	|0.024	0.038	0.006	0.000|
Multiallelic Dprime: 0.153
BLOCK 159.  MARKERS: 734 735 736
334 (0.591)	|0.173	0.195	0.152	0.074|
212 (0.207)	|0.089	0.032	0.033	0.054|
312 (0.176)	|0.071	0.040	0.048	0.016|
332 (0.018)	|0.010	0.004	0.003	0.002|
Multiallelic Dprime: 0.198
BLOCK 160.  MARKERS: 739 740 741
311 (0.342)	|0.341	0.000	0.000	0.000	0.000|
321 (0.272)	|0.000	0.266	0.003	0.003	0.000|
313 (0.237)	|0.000	0.005	0.002	0.148	0.083|
121 (0.149)	|0.000	0.001	0.148	0.000	0.000|
Multiallelic Dprime: 0.983
BLOCK 161.  MARKERS: 742 743 744 745
4422 (0.341)	|0.310	0.021	0.006	0.002|
4224 (0.267)	|0.028	0.039	0.107	0.091|
2424 (0.153)	|0.018	0.071	0.051	0.004|
4244 (0.153)	|0.018	0.118	0.009	0.002|
4424 (0.085)	|0.046	0.014	0.022	0.000|
Multiallelic Dprime: 0.670
BLOCK 162.  MARKERS: 746 747 748 749 750
33122 (0.422)	|0.176	0.189	0.057|
33322 (0.263)	|0.088	0.109	0.064|
12144 (0.196)	|0.131	0.042	0.019|
32142 (0.099)	|0.073	0.013	0.013|
Multiallelic Dprime: 0.250
BLOCK 163.  MARKERS: 755 756
41 (0.478)	|0.424	0.047	0.007|
33 (0.358)	|0.164	0.132	0.063|
43 (0.156)	|0.093	0.030	0.034|
Multiallelic Dprime: 0.478
BLOCK 164.  MARKERS: 761 762
32 (0.687)	|0.505	0.181	0.000	0.000|
22 (0.208)	|0.069	0.003	0.137	0.000|
24 (0.105)	|0.000	0.000	0.004	0.101|
Multiallelic Dprime: 0.768
BLOCK 165.  MARKERS: 764 765 766
124 (0.574)	|0.550	0.022|
122 (0.182)	|0.087	0.089|
324 (0.141)	|0.035	0.102|
344 (0.101)	|0.000	0.099|
Multiallelic Dprime: 0.747
BLOCK 166.  MARKERS: 768 769 770
122 (0.678)	|0.250	0.204	0.151	0.058	0.009|
334 (0.313)	|0.152	0.046	0.041	0.066	0.002|
Multiallelic Dprime: 0.272
BLOCK 167.  MARKERS: 771 772 773 774 775
23241 (0.406)	|0.219	0.094	0.096|
33243 (0.252)	|0.124	0.105	0.023|
23411 (0.193)	|0.151	0.021	0.019|
22211 (0.123)	|0.055	0.039	0.030|
23211 (0.012)	|0.008	0.003	0.001|
Multiallelic Dprime: 0.221
BLOCK 168.  MARKERS: 777 778
34 (0.565)	|0.439	0.000	0.094	0.026	0.000|
42 (0.267)	|0.000	0.247	0.000	0.000	0.021|
32 (0.168)	|0.000	0.067	0.096	0.000	0.000|
Multiallelic Dprime: 0.834
BLOCK 169.  MARKERS: 779 780 781 782 783 784 785 786
31223313 (0.438)	|0.149	0.282	0.008|
11233313 (0.314)	|0.302	0.010	0.002|
13132131 (0.191)	|0.003	0.090	0.095|
13223313 (0.026)	|0.002	0.025	0.000|
11232131 (0.021)	|0.000	0.001	0.019|
Multiallelic Dprime: 0.631
BLOCK 170.  MARKERS: 788 789 790
433 (0.458)	|0.219	0.136	0.068	0.030|
211 (0.411)	|0.115	0.115	0.173	0.003|
231 (0.125)	|0.087	0.010	0.019	0.009|
Multiallelic Dprime: 0.286
BLOCK 171.  MARKERS: 793 794 795
324 (0.425)	|0.349	0.076|
342 (0.262)	|0.262	0.000|
124 (0.260)	|0.157	0.103|
322 (0.042)	|0.034	0.008|
Multiallelic Dprime: 0.392
BLOCK 172.  MARKERS: 797 798
24 (0.812)	|0.475	0.136	0.118	0.080|
32 (0.188)	|0.132	0.041	0.009	0.003|
Multiallelic Dprime: 0.321
BLOCK 173.  MARKERS: 803 804 805 806
3333 (0.608)	|0.316	0.069	0.222|
2114 (0.176)	|0.012	0.166	0.000|
2333 (0.127)	|0.120	0.003	0.004|
2133 (0.083)	|0.000	0.083	0.000|
Multiallelic Dprime: 0.688
BLOCK 174.  MARKERS: 809 810
22 (0.450)	|0.116	0.133	0.200|
24 (0.324)	|0.085	0.237	0.000|
12 (0.226)	|0.227	0.000	0.000|
Multiallelic Dprime: 0.615
BLOCK 175.  MARKERS: 811 812
22 (0.427)	|0.256	0.052	0.059	0.051	0.006|
12 (0.371)	|0.119	0.166	0.036	0.043	0.006|
23 (0.200)	|0.036	0.082	0.075	0.007	0.000|
Multiallelic Dprime: 0.337
BLOCK 176.  MARKERS: 813 814 815 816
2422 (0.409)	|0.398	0.003	0.001	0.000	0.000|
2442 (0.299)	|0.001	0.259	0.007	0.030	0.000|
4441 (0.172)	|0.001	0.000	0.167	0.000	0.000|
2142 (0.101)	|0.000	0.007	0.000	0.072	0.020|
2441 (0.012)	|0.000	0.000	0.010	0.001	0.000|
Multiallelic Dprime: 0.936
BLOCK 177.  MARKERS: 820 821 822 823 824 825
211231 (0.406)	|0.298	0.100	0.000	0.005|
431313 (0.270)	|0.000	0.268	0.000	0.001|
213331 (0.187)	|0.185	0.000	0.000	0.000|
211311 (0.103)	|0.000	0.000	0.075	0.030|
231331 (0.020)	|0.020	0.000	0.000	0.000|
Multiallelic Dprime: 0.778
BLOCK 178.  MARKERS: 826 827 828
112 (0.509)	|0.310	0.005	0.194|
234 (0.370)	|0.094	0.275	0.002|
214 (0.078)	|0.000	0.000	0.078|
212 (0.038)	|0.003	0.036	0.000|
Multiallelic Dprime: 0.686
BLOCK 179.  MARKERS: 829 830
24 (0.408)	|0.049	0.150	0.209|
43 (0.318)	|0.131	0.156	0.031|
23 (0.274)	|0.239	0.023	0.011|
Multiallelic Dprime: 0.498
BLOCK 180.  MARKERS: 833 834
13 (0.419)	|0.382	0.007	0.027|
33 (0.329)	|0.085	0.225	0.021|
31 (0.253)	|0.109	0.008	0.132|
Multiallelic Dprime: 0.671
BLOCK 181.  MARKERS: 835 836
22 (0.575)	|0.420	0.150|
12 (0.243)	|0.064	0.178|
24 (0.183)	|0.023	0.156|
Multiallelic Dprime: 0.596
BLOCK 182.  MARKERS: 838 839
33 (0.507)	|0.430	0.060	0.017|
14 (0.483)	|0.323	0.068	0.086|
Multiallelic Dprime: 0.352
BLOCK 183.  MARKERS: 841 842 843 844
2321 (0.761)	|0.356	0.231	0.108	0.062|
2322 (0.128)	|0.102	0.018	0.008	0.000|
4442 (0.106)	|0.040	0.059	0.003	0.003|
Multiallelic Dprime: 0.299
BLOCK 184.  MARKERS: 849 850 851 852 853
22212 (0.499)	|0.132	0.190	0.088	0.083|
44423 (0.307)	|0.215	0.040	0.031	0.021|
24423 (0.121)	|0.099	0.006	0.012	0.004|
22222 (0.066)	|0.018	0.003	0.040	0.004|
Multiallelic Dprime: 0.455
BLOCK 185.  MARKERS: 857 858 859 860
3144 (0.470)	|0.188	0.145	0.137|
1142 (0.239)	|0.087	0.084	0.067|
3322 (0.170)	|0.076	0.058	0.036|
3142 (0.111)	|0.061	0.026	0.024|
Multiallelic Dprime: 0.080
BLOCK 186.  MARKERS: 862 863
32 (0.416)	|0.295	0.121|
34 (0.316)	|0.231	0.080|
24 (0.269)	|0.266	0.003|
Multiallelic Dprime: 0.420
BLOCK 187.  MARKERS: 864 865
41 (0.792)	|0.309	0.274	0.208|
22 (0.203)	|0.107	0.019	0.076|
Multiallelic Dprime: 0.316
BLOCK 188.  MARKERS: 867 868
11 (0.418)	|0.040	0.346	0.031|
31 (0.295)	|0.294	0.000	0.000|
13 (0.284)	|0.139	0.008	0.136|
Multiallelic Dprime: 0.771
BLOCK 189.  MARKERS: 869 870
23 (0.476)	|0.150	0.055	0.136	0.128|
22 (0.350)	|0.040	0.228	0.070	0.013|
42 (0.170)	|0.131	0.004	0.004	0.029|
Multiallelic Dprime: 0.474
BLOCK 190.  MARKERS: 871 872 873 874
3223 (0.321)	|0.079	0.186	0.029	0.027	0.000|
1223 (0.288)	|0.149	0.080	0.018	0.023	0.018|
1323 (0.210)	|0.103	0.024	0.074	0.006	0.002|
3244 (0.171)	|0.049	0.044	0.025	0.048	0.005|
Multiallelic Dprime: 0.329
BLOCK 191.  MARKERS: 878 879 880 881 882 883 884 885
41313333 (0.387)	|0.356	0.013	0.016|
23132112 (0.333)	|0.146	0.029	0.159|
23132133 (0.148)	|0.010	0.101	0.037|
23132132 (0.106)	|0.010	0.091	0.005|
43313133 (0.023)	|0.022	0.000	0.003|
Multiallelic Dprime: 0.650
BLOCK 192.  MARKERS: 886 887
43 (0.546)	|0.417	0.127	0.002|
42 (0.234)	|0.106	0.126	0.002|
23 (0.220)	|0.018	0.000	0.200|
Multiallelic Dprime: 0.555
BLOCK 193.  MARKERS: 888 889
14 (0.541)	|0.324	0.165	0.053|
34 (0.251)	|0.144	0.086	0.021|
13 (0.205)	|0.111	0.038	0.055|
Multiallelic Dprime: 0.094
BLOCK 194.  MARKERS: 892 893
33 (0.579)	|0.443	0.129	0.008|
21 (0.289)	|0.189	0.096	0.004|
31 (0.132)	|0.112	0.016	0.004|
Multiallelic Dprime: 0.146
BLOCK 195.  MARKERS: 897 898
12 (0.743)	|0.646	0.004	0.093|
24 (0.241)	|0.033	0.208	0.000|
14 (0.016)	|0.004	0.009	0.002|
Multiallelic Dprime: 0.836
BLOCK 196.  MARKERS: 899 900
24 (0.683)	|0.336	0.299	0.005	0.018	0.000	0.017	0.001|
42 (0.225)	|0.000	0.000	0.151	0.000	0.027	0.000	0.015|
44 (0.091)	|0.005	0.000	0.000	0.090	0.000	0.000	0.000|
Multiallelic Dprime: 0.955
BLOCK 197.  MARKERS: 901 902 903 904 905 906 907 908 909 910 911 912 913 914 915 916 917 918 919
2221121132312324424 (0.341)	|0.155	0.145	0.021	0.000	0.011|
2241121132312324424 (0.301)	|0.260	0.040	0.002	0.001	0.000|
4322443424133412234 (0.157)	|0.035	0.122	0.000	0.000	0.000|
2221121132312324422 (0.109)	|0.011	0.034	0.039	0.021	0.002|
4322443424133412434 (0.026)	|0.018	0.008	0.000	0.000	0.000|
2221121132312324434 (0.018)	|0.018	0.000	0.000	0.000	0.000|
4322443424112324424 (0.016)	|0.002	0.013	0.000	0.000	0.002|
Multiallelic Dprime: 0.472
BLOCK 198.  MARKERS: 922 923 924 925 926
12222 (0.504)	|0.016	0.225	0.214	0.037	0.008|
34433 (0.379)	|0.307	0.021	0.027	0.016	0.003|
32223 (0.065)	|0.001	0.000	0.000	0.063	0.000|
32433 (0.023)	|0.018	0.000	0.000	0.005	0.000|
34432 (0.014)	|0.000	0.013	0.000	0.000	0.000|
Multiallelic Dprime: 0.776
BLOCK 199.  MARKERS: 927 928 929 930 931 932 933 934 935
343111113 (0.345)	|0.276	0.042	0.027|
121111111 (0.261)	|0.108	0.092	0.061|
343124333 (0.244)	|0.033	0.144	0.066|
343414333 (0.130)	|0.045	0.071	0.015|
343424333 (0.011)	|0.011	0.000	0.000|
Multiallelic Dprime: 0.412
BLOCK 200.  MARKERS: 936 937
41 (0.472)	|0.168	0.127	0.123	0.053|
21 (0.354)	|0.100	0.107	0.110	0.035|
23 (0.173)	|0.064	0.059	0.025	0.025|
Multiallelic Dprime: 0.084
BLOCK 201.  MARKERS: 942 943 944
243 (0.331)	|0.256	0.074|
224 (0.293)	|0.170	0.120|
424 (0.258)	|0.153	0.103|
223 (0.113)	|0.072	0.038|
Multiallelic Dprime: 0.171
BLOCK 202.  MARKERS: 946 947 948
244 (0.656)	|0.518	0.026	0.099	0.011|
422 (0.336)	|0.053	0.235	0.045	0.001|
Multiallelic Dprime: 0.663
BLOCK 203.  MARKERS: 950 951 952
332 (0.576)	|0.387	0.181	0.009|
132 (0.261)	|0.185	0.074	0.000|
313 (0.144)	|0.108	0.033	0.000|
312 (0.014)	|0.008	0.005	0.000|
Multiallelic Dprime: 0.116
BLOCK 204.  MARKERS: 957 958 959 960 961
32322 (0.689)	|0.521	0.008	0.125	0.035|
14443 (0.296)	|0.067	0.222	0.004	0.003|
12322 (0.010)	|0.000	0.010	0.000	0.000|
Multiallelic Dprime: 0.743
BLOCK 205.  MARKERS: 963 964 965
233 (0.588)	|0.451	0.126|
413 (0.244)	|0.195	0.049|
231 (0.129)	|0.064	0.062|
433 (0.039)	|0.030	0.009|
Multiallelic Dprime: 0.167
BLOCK 206.  MARKERS: 968 969 970 971
1331 (0.740)	|0.396	0.337|
3413 (0.247)	|0.143	0.103|
Multiallelic Dprime: 0.070
BLOCK 207.  MARKERS: 974 975
22 (0.544)	|0.330	0.131	0.083|
34 (0.447)	|0.284	0.071	0.092|
Multiallelic Dprime: 0.095
BLOCK 208.  MARKERS: 978 979
24 (0.620)	|0.560	0.035	0.026|
44 (0.202)	|0.097	0.101	0.004|
23 (0.178)	|0.043	0.023	0.111|
Multiallelic Dprime: 0.609
BLOCK 209.  MARKERS: 981 982
21 (0.700)	|0.293	0.144	0.220	0.041|
44 (0.159)	|0.032	0.106	0.007	0.015|
41 (0.141)	|0.036	0.040	0.013	0.050|
Multiallelic Dprime: 0.435
BLOCK 210.  MARKERS: 985 986 987 988
2344 (0.360)	|0.148	0.152	0.060|
2142 (0.290)	|0.123	0.125	0.041|
4344 (0.240)	|0.130	0.064	0.046|
2314 (0.106)	|0.062	0.044	0.000|
Multiallelic Dprime: 0.131
BLOCK 211.  MARKERS: 992 993
42 (0.469)	|0.411	0.046	0.005	0.004|
11 (0.385)	|0.038	0.327	0.018	0.000|
41 (0.146)	|0.004	0.019	0.114	0.009|
Multiallelic Dprime: 0.787
BLOCK 212.  MARKERS: 994 995 996 997
4433 (0.453)	|0.351	0.083	0.016|
3221 (0.391)	|0.315	0.058	0.017|
3223 (0.136)	|0.116	0.014	0.003|
3233 (0.014)	|0.011	0.003	0.000|
Multiallelic Dprime: 0.107
BLOCK 213.  MARKERS: 1004 1005 1006 1007
3314 (0.800)	|0.606	0.183	0.007|
1233 (0.159)	|0.000	0.156	0.000|
3313 (0.036)	|0.021	0.006	0.010|
Multiallelic Dprime: 0.809
BLOCK 214.  MARKERS: 1008 1009
11 (0.632)	|0.595	0.036|
23 (0.344)	|0.235	0.109|
13 (0.017)	|0.012	0.005|
Multiallelic Dprime: 0.597
BLOCK 215.  MARKERS: 1010 1011
22 (0.849)	|0.424	0.137	0.174	0.116|
41 (0.150)	|0.022	0.078	0.002	0.048|
Multiallelic Dprime: 0.581
BLOCK 216.  MARKERS: 1016 1017 1018
322 (0.445)	|0.353	0.089|
122 (0.215)	|0.214	0.001|
344 (0.175)	|0.129	0.044|
342 (0.163)	|0.161	0.002|
Multiallelic Dprime: 0.555
BLOCK 217.  MARKERS: 1022 1023
33 (0.858)	|0.619	0.155	0.082|
21 (0.136)	|0.076	0.059	0.000|
Multiallelic Dprime: 0.283
BLOCK 218.  MARKERS: 1025 1026
12 (0.698)	|0.456	0.174	0.001	0.061|
34 (0.217)	|0.038	0.013	0.166	0.000|
14 (0.082)	|0.075	0.004	0.002	0.000|
Multiallelic Dprime: 0.625
BLOCK 219.  MARKERS: 1028 1029 1030
213 (0.570)	|0.379	0.181	0.010|
311 (0.192)	|0.015	0.021	0.156|
233 (0.171)	|0.169	0.002	0.000|
313 (0.060)	|0.018	0.031	0.011|
Multiallelic Dprime: 0.561
BLOCK 220.  MARKERS: 1033 1034
31 (0.587)	|0.197	0.046	0.064	0.146	0.079	0.022	0.011	0.011	0.006|
33 (0.236)	|0.026	0.091	0.075	0.007	0.021	0.001	0.003	0.002	0.006|
13 (0.178)	|0.004	0.075	0.068	0.000	0.000	0.004	0.013	0.007	0.000|
Multiallelic Dprime: 0.558
BLOCK 221.  MARKERS: 1036 1037 1038 1039 1040 1041 1042 1043 1044 1045
3424422232 (0.227)	|0.226	0.000	0.000|
2243242434 (0.213)	|0.213	0.000	0.000|
2424422234 (0.205)	|0.188	0.000	0.018|
3424422214 (0.152)	|0.047	0.102	0.003|
3424423234 (0.101)	|0.101	0.000	0.000|
2424422214 (0.028)	|0.015	0.012	0.000|
2424423234 (0.027)	|0.027	0.000	0.000|
2423242434 (0.020)	|0.020	0.000	0.000|
3424422234 (0.012)	|0.008	0.000	0.004|
Multiallelic Dprime: 0.817
BLOCK 222.  MARKERS: 1047 1048
11 (0.859)	|0.442	0.326	0.075|
43 (0.115)	|0.000	0.116	0.000|
13 (0.026)	|0.002	0.002	0.019|
Multiallelic Dprime: 0.797
BLOCK 223.  MARKERS: 1049 1050 1051 1052 1053
11114 (0.444)	|0.111	0.333	0.002|
13332 (0.444)	|0.381	0.007	0.057|
33112 (0.093)	|0.010	0.005	0.078|
Multiallelic Dprime: 0.722
BLOCK 224.  MARKERS: 1054 1055
22 (0.512)	|0.303	0.209|
24 (0.346)	|0.260	0.086|
32 (0.142)	|0.087	0.055|
Multiallelic Dprime: 0.199
BLOCK 225.  MARKERS: 1058 1059 1060
322 (0.649)	|0.363	0.286	0.000	0.001|
144 (0.351)	|0.000	0.077	0.211	0.061|
Multiallelic Dprime: 0.777
BLOCK 226.  MARKERS: 1061 1062 1063 1064
2341 (0.363)	|0.195	0.065	0.071	0.031|
2122 (0.362)	|0.031	0.200	0.016	0.108|
3122 (0.212)	|0.031	0.003	0.159	0.014|
2142 (0.062)	|0.034	0.018	0.011	0.000|
Multiallelic Dprime: 0.545
BLOCK 227.  MARKERS: 1068 1069 1070
421 (0.291)	|0.000	0.036	0.256	0.000|
124 (0.285)	|0.274	0.005	0.000	0.008|
441 (0.258)	|0.003	0.240	0.007	0.005|
424 (0.152)	|0.152	0.000	0.000	0.000|
Multiallelic Dprime: 0.924
BLOCK 228.  MARKERS: 1071 1072 1073
341 (0.433)	|0.405	0.007	0.007|
323 (0.284)	|0.026	0.251	0.002|
441 (0.268)	|0.108	0.002	0.153|
321 (0.014)	|0.004	0.005	0.005|
Multiallelic Dprime: 0.807
BLOCK 229.  MARKERS: 1075 1076 1077 1078
4233 (0.543)	|0.423	0.089	0.030|
4431 (0.266)	|0.067	0.047	0.150|
2223 (0.166)	|0.011	0.135	0.020|
Multiallelic Dprime: 0.596
BLOCK 230.  MARKERS: 1081 1082 1083
141 (0.514)	|0.389	0.088	0.018	0.013|
133 (0.276)	|0.033	0.176	0.057	0.000|
341 (0.205)	|0.041	0.125	0.029	0.000|
Multiallelic Dprime: 0.581
BLOCK 231.  MARKERS: 1089 1090 1091 1092 1093
11324 (0.464)	|0.015	0.264	0.188|
33134 (0.389)	|0.385	0.003	0.000|
11321 (0.103)	|0.002	0.099	0.003|
13134 (0.012)	|0.000	0.013	0.000|
Multiallelic Dprime: 0.859
BLOCK 232.  MARKERS: 1095 1096
32 (0.412)	|0.344	0.035	0.032|
34 (0.393)	|0.081	0.243	0.069|
14 (0.193)	|0.016	0.082	0.095|
Multiallelic Dprime: 0.550
BLOCK 233.  MARKERS: 1097 1098
24 (0.441)	|0.361	0.035	0.046|
23 (0.361)	|0.252	0.055	0.054|
43 (0.196)	|0.163	0.032	0.001|
Multiallelic Dprime: 0.213
BLOCK 234.  MARKERS: 1104 1105 1106
323 (0.777)	|0.299	0.194	0.236	0.043|
223 (0.122)	|0.001	0.106	0.001	0.014|
211 (0.100)	|0.001	0.000	0.000	0.099|
Multiallelic Dprime: 0.744
BLOCK 235.  MARKERS: 1108 1109 1110
312 (0.301)	|0.259	0.034	0.009|
331 (0.298)	|0.102	0.080	0.118|
112 (0.238)	|0.121	0.087	0.029|
332 (0.157)	|0.132	0.013	0.011|
Multiallelic Dprime: 0.449
BLOCK 236.  MARKERS: 1112 1113
13 (0.614)	|0.348	0.130	0.004	0.132|
23 (0.217)	|0.019	0.181	0.004	0.012|
21 (0.168)	|0.004	0.000	0.161	0.004|
Multiallelic Dprime: 0.740
BLOCK 237.  MARKERS: 1115 1116 1117
221 (0.371)	|0.324	0.047|
223 (0.311)	|0.292	0.017|
241 (0.168)	|0.022	0.145|
423 (0.149)	|0.023	0.126|
Multiallelic Dprime: 0.739
BLOCK 238.  MARKERS: 1119 1120
23 (0.661)	|0.510	0.075	0.023	0.052|
11 (0.336)	|0.099	0.128	0.086	0.020|
Multiallelic Dprime: 0.495
BLOCK 239.  MARKERS: 1124 1125 1126
321 (0.608)	|0.597	0.006	0.002|
343 (0.203)	|0.008	0.127	0.069|
121 (0.109)	|0.098	0.002	0.007|
323 (0.074)	|0.069	0.004	0.000|
Multiallelic Dprime: 0.885
BLOCK 240.  MARKERS: 1127 1128 1129 1130 1131
44444 (0.769)	|0.449	0.197	0.007	0.098	0.004|
22222 (0.138)	|0.000	0.008	0.125	0.003	0.001|
22242 (0.083)	|0.002	0.000	0.001	0.002	0.076|
Multiallelic Dprime: 0.915
BLOCK 241.  MARKERS: 1133 1134 1135 1136 1137
43114 (0.457)	|0.426	0.013	0.018|
43314 (0.205)	|0.140	0.043	0.023|
22122 (0.133)	|0.034	0.075	0.025|
43112 (0.107)	|0.071	0.008	0.029|
23122 (0.081)	|0.034	0.043	0.003|
Multiallelic Dprime: 0.493
BLOCK 242.  MARKERS: 1146 1147
34 (0.714)	|0.593	0.013	0.112|
32 (0.186)	|0.062	0.118	0.002|
22 (0.099)	|0.000	0.072	0.027|
Multiallelic Dprime: 0.653
BLOCK 243.  MARKERS: 1148 1149
22 (0.654)	|0.643	0.004	0.006	0.001	0.000	0.000|
42 (0.203)	|0.021	0.093	0.086	0.000	0.000	0.000|
44 (0.141)	|0.004	0.092	0.004	0.015	0.014	0.013|
Multiallelic Dprime: 0.903
BLOCK 244.  MARKERS: 1150 1151 1152 1153 1154
22323 (0.667)	|0.445	0.215	0.000	0.005|
34142 (0.188)	|0.000	0.091	0.076	0.017|
22143 (0.095)	|0.003	0.090	0.002	0.000|
22142 (0.017)	|0.000	0.000	0.010	0.000|
22342 (0.014)	|0.000	0.000	0.014	0.000|
22343 (0.013)	|0.010	0.000	0.004	0.000|
Multiallelic Dprime: 0.688
BLOCK 245.  MARKERS: 1155 1156 1157 1158 1159 1160
232231 (0.459)	|0.380	0.049	0.025|
214412 (0.402)	|0.125	0.266	0.007|
432232 (0.106)	|0.023	0.048	0.034|
232232 (0.021)	|0.012	0.008	0.001|
Multiallelic Dprime: 0.538
BLOCK 246.  MARKERS: 1162 1163 1164
312 (0.538)	|0.359	0.062	0.115|
131 (0.375)	|0.108	0.163	0.104|
332 (0.077)	|0.055	0.010	0.012|
Multiallelic Dprime: 0.346
BLOCK 247.  MARKERS: 1165 1166
31 (0.533)	|0.379	0.131	0.018|
33 (0.235)	|0.009	0.070	0.157|
21 (0.231)	|0.065	0.115	0.052|
Multiallelic Dprime: 0.493
BLOCK 248.  MARKERS: 1169 1170 1171
322 (0.453)	|0.078	0.282	0.094|
321 (0.316)	|0.149	0.027	0.139|
132 (0.227)	|0.195	0.005	0.027|
Multiallelic Dprime: 0.539
BLOCK 249.  MARKERS: 1172 1173
42 (0.426)	|0.000	0.274	0.004	0.108	0.006	0.021|
34 (0.314)	|0.280	0.003	0.024	0.000	0.002	0.002|
44 (0.260)	|0.013	0.003	0.110	0.010	0.095	0.025|
Multiallelic Dprime: 0.873
BLOCK 250.  MARKERS: 1175 1176 1177 1178 1179 1180
132213 (0.293)	|0.002	0.289	0.004|
342211 (0.277)	|0.277	0.000	0.000|
132223 (0.138)	|0.117	0.020	0.003|
134223 (0.118)	|0.009	0.000	0.109|
132413 (0.102)	|0.102	0.000	0.000|
342213 (0.048)	|0.047	0.001	0.000|
Multiallelic Dprime: 0.925
BLOCK 251.  MARKERS: 1181 1182
21 (0.560)	|0.303	0.250	0.008|
23 (0.314)	|0.080	0.003	0.231|
31 (0.126)	|0.120	0.005	0.000|
Multiallelic Dprime: 0.629
BLOCK 252.  MARKERS: 1184 1185
33 (0.501)	|0.295	0.134	0.068|
34 (0.258)	|0.019	0.217	0.021|
13 (0.240)	|0.225	0.005	0.010|
Multiallelic Dprime: 0.497
BLOCK 253.  MARKERS: 1187 1188
44 (0.540)	|0.284	0.136	0.119|
22 (0.356)	|0.171	0.184	0.001|
42 (0.100)	|0.039	0.057	0.004|
Multiallelic Dprime: 0.260
BLOCK 254.  MARKERS: 1190 1191
13 (0.498)	|0.045	0.252	0.195	0.004|
23 (0.377)	|0.343	0.012	0.022	0.000|
21 (0.125)	|0.000	0.002	0.007	0.115|
Multiallelic Dprime: 0.841
BLOCK 255.  MARKERS: 1192 1193 1194
423 (0.389)	|0.362	0.000	0.027|
222 (0.264)	|0.000	0.264	0.000|
433 (0.223)	|0.218	0.000	0.004|
422 (0.120)	|0.000	0.118	0.002|
Multiallelic Dprime: 0.946
BLOCK 256.  MARKERS: 1196 1197
23 (0.583)	|0.238	0.203	0.139|
41 (0.384)	|0.160	0.092	0.132|
43 (0.032)	|0.009	0.003	0.020|
Multiallelic Dprime: 0.127
BLOCK 257.  MARKERS: 1198 1199
11 (0.407)	|0.307	0.013	0.083|
14 (0.299)	|0.047	0.180	0.074|
21 (0.292)	|0.278	0.010	0.003|
Multiallelic Dprime: 0.636
BLOCK 258.  MARKERS: 1200 1201
24 (0.635)	|0.299	0.333	0.001|
42 (0.203)	|0.201	0.000	0.002|
22 (0.160)	|0.005	0.076	0.081|
Multiallelic Dprime: 0.515
BLOCK 259.  MARKERS: 1202 1203
22 (0.507)	|0.274	0.168	0.066|
11 (0.409)	|0.161	0.210	0.038|
21 (0.084)	|0.026	0.054	0.004|
Multiallelic Dprime: 0.194
BLOCK 260.  MARKERS: 1206 1207
22 (0.461)	|0.285	0.143	0.033|
24 (0.431)	|0.094	0.179	0.158|
32 (0.108)	|0.082	0.025	0.000|
Multiallelic Dprime: 0.379
BLOCK 261.  MARKERS: 1212 1213
14 (0.462)	|0.454	0.007	0.000|
13 (0.346)	|0.076	0.269	0.003|
33 (0.192)	|0.003	0.002	0.186|
Multiallelic Dprime: 0.894
BLOCK 262.  MARKERS: 1215 1216
33 (0.533)	|0.386	0.009	0.000	0.066	0.052	0.000|
31 (0.278)	|0.002	0.243	0.000	0.000	0.000	0.023|
23 (0.188)	|0.000	0.000	0.172	0.000	0.000	0.000|
Multiallelic Dprime: 0.983
BLOCK 263.  MARKERS: 1218 1219 1220 1221 1222 1223 1224 1225 1226 1227 1228 1229
343142334331 (0.389)	|0.367	0.009	0.005	0.000|
343323322311 (0.251)	|0.000	0.070	0.079	0.102|
341342334432 (0.173)	|0.002	0.171	0.000	0.000|
223342232331 (0.065)	|0.001	0.000	0.065	0.000|
223342234331 (0.052)	|0.000	0.001	0.050	0.000|
343342234331 (0.024)	|0.000	0.000	0.024	0.000|
Multiallelic Dprime: 0.853
BLOCK 264.  MARKERS: 1230 1231 1232 1233 1234
32423 (0.383)	|0.363	0.002	0.014	0.000|
32422 (0.275)	|0.012	0.131	0.003	0.127|
32242 (0.230)	|0.037	0.130	0.062	0.002|
14242 (0.102)	|0.000	0.004	0.097	0.000|
Multiallelic Dprime: 0.783
BLOCK 265.  MARKERS: 1235 1236 1237
314 (0.420)	|0.382	0.024	0.005	0.005|
414 (0.267)	|0.031	0.117	0.112	0.004|
434 (0.177)	|0.045	0.063	0.041	0.029|
411 (0.130)	|0.003	0.125	0.000	0.001|
Multiallelic Dprime: 0.669
BLOCK 266.  MARKERS: 1239 1240 1241 1242
3313 (0.463)	|0.461	0.000|
2231 (0.331)	|0.150	0.181|
2211 (0.158)	|0.135	0.023|
2313 (0.039)	|0.008	0.031|
Multiallelic Dprime: 0.778
BLOCK 267.  MARKERS: 1243 1244
41 (0.757)	|0.481	0.270	0.006|
23 (0.241)	|0.085	0.152	0.004|
Multiallelic Dprime: 0.367
BLOCK 268.  MARKERS: 1249 1250
31 (0.568)	|0.443	0.097	0.000	0.007|
13 (0.421)	|0.020	0.224	0.151	0.003|
33 (0.010)	|0.000	0.000	0.009	0.000|
Multiallelic Dprime: 0.765
BLOCK 269.  MARKERS: 1251 1252 1253 1254 1255 1256 1257 1258
23313144 (0.469)	|0.444	0.005	0.017|
32121322 (0.322)	|0.026	0.295	0.000|
23311124 (0.161)	|0.017	0.056	0.082|
33313144 (0.011)	|0.010	0.000	0.000|
Multiallelic Dprime: 0.828
BLOCK 270.  MARKERS: 1259 1260
32 (0.511)	|0.414	0.037	0.059|
34 (0.379)	|0.063	0.184	0.132|
14 (0.107)	|0.013	0.074	0.021|
Multiallelic Dprime: 0.595
BLOCK 271.  MARKERS: 1261 1262
32 (0.491)	|0.409	0.000	0.081|
24 (0.297)	|0.000	0.297	0.000|
22 (0.212)	|0.008	0.000	0.204|
Multiallelic Dprime: 0.901
BLOCK 272.  MARKERS: 1263 1264
13 (0.416)	|0.365	0.018	0.004	0.029|
12 (0.298)	|0.003	0.188	0.020	0.087|
32 (0.286)	|0.034	0.088	0.153	0.009|
Multiallelic Dprime: 0.704
BLOCK 273.  MARKERS: 1267 1268 1269
234 (0.400)	|0.369	0.004	0.006	0.017|
434 (0.294)	|0.021	0.223	0.032	0.016|
432 (0.176)	|0.003	0.024	0.147	0.002|
414 (0.126)	|0.000	0.123	0.003	0.000|
Multiallelic Dprime: 0.818
BLOCK 274.  MARKERS: 1270 1271 1272
122 (0.393)	|0.005	0.373	0.011	0.004	0.000|
323 (0.374)	|0.298	0.057	0.002	0.011	0.006|
142 (0.192)	|0.153	0.007	0.024	0.000	0.005|
322 (0.036)	|0.000	0.012	0.019	0.003	0.000|
Multiallelic Dprime: 0.771
BLOCK 275.  MARKERS: 1273 1274 1275 1276 1277 1278
323312 (0.456)	|0.361	0.094	0.000|
441141 (0.449)	|0.185	0.254	0.010|
323341 (0.056)	|0.011	0.046	0.000|
323311 (0.019)	|0.010	0.009	0.000|
423311 (0.011)	|0.009	0.002	0.000|
Multiallelic Dprime: 0.433
BLOCK 276.  MARKERS: 1282 1283
24 (0.583)	|0.446	0.127	0.009|
12 (0.407)	|0.316	0.000	0.091|
22 (0.010)	|0.008	0.000	0.002|
Multiallelic Dprime: 0.234
BLOCK 277.  MARKERS: 1284 1285
32 (0.770)	|0.305	0.265	0.201|
11 (0.127)	|0.091	0.009	0.027|
12 (0.102)	|0.005	0.088	0.003|
Multiallelic Dprime: 0.276
BLOCK 278.  MARKERS: 1287 1288
32 (0.405)	|0.190	0.088	0.118|
42 (0.360)	|0.251	0.100	0.010|
34 (0.230)	|0.171	0.040	0.020|
Multiallelic Dprime: 0.279
BLOCK 279.  MARKERS: 1289 1290 1291
311 (0.611)	|0.374	0.223	0.016|
331 (0.232)	|0.202	0.029	0.000|
112 (0.148)	|0.010	0.039	0.098|
Multiallelic Dprime: 0.402
BLOCK 280.  MARKERS: 1292 1293
33 (0.585)	|0.448	0.041	0.038	0.058|
13 (0.290)	|0.121	0.085	0.076	0.009|
12 (0.123)	|0.052	0.043	0.024	0.004|
Multiallelic Dprime: 0.396
BLOCK 281.  MARKERS: 1298 1299 1300 1301
2323 (0.621)	|0.424	0.188	0.007|
4321 (0.170)	|0.002	0.021	0.148|
4141 (0.138)	|0.000	0.137	0.000|
4323 (0.071)	|0.057	0.000	0.014|
Multiallelic Dprime: 0.656
BLOCK 282.  MARKERS: 1302 1303
13 (0.483)	|0.357	0.044	0.016	0.066|
34 (0.345)	|0.036	0.106	0.143	0.059|
14 (0.168)	|0.028	0.048	0.034	0.058|
Multiallelic Dprime: 0.527
BLOCK 283.  MARKERS: 1306 1307 1308
221 (0.421)	|0.031	0.229	0.159	0.003|
231 (0.199)	|0.015	0.037	0.005	0.138|
421 (0.193)	|0.140	0.000	0.014	0.038|
233 (0.185)	|0.132	0.002	0.033	0.016|
Multiallelic Dprime: 0.674
BLOCK 284.  MARKERS: 1311 1312 1313
223 (0.319)	|0.052	0.269	0.000|
421 (0.269)	|0.000	0.009	0.259|
221 (0.212)	|0.135	0.034	0.037|
231 (0.194)	|0.192	0.003	0.000|
Multiallelic Dprime: 0.791
BLOCK 285.  MARKERS: 1314 1315
24 (0.383)	|0.003	0.241	0.139|
22 (0.315)	|0.272	0.039	0.004|
42 (0.296)	|0.168	0.125	0.000|
Multiallelic Dprime: 0.598
BLOCK 286.  MARKERS: 1316 1317
22 (0.447)	|0.212	0.103	0.130|
24 (0.404)	|0.141	0.172	0.091|
44 (0.147)	|0.114	0.005	0.028|
Multiallelic Dprime: 0.223
BLOCK 287.  MARKERS: 1321 1322
34 (0.466)	|0.281	0.140	0.045|
22 (0.279)	|0.163	0.071	0.046|
24 (0.252)	|0.172	0.055	0.025|
Multiallelic Dprime: 0.095
BLOCK 288.  MARKERS: 1327 1328
23 (0.619)	|0.241	0.346	0.032|
33 (0.265)	|0.193	0.051	0.021|
21 (0.116)	|0.019	0.034	0.063|
Multiallelic Dprime: 0.410
BLOCK 289.  MARKERS: 1329 1330
22 (0.452)	|0.312	0.051	0.060	0.009	0.014|
44 (0.432)	|0.153	0.135	0.113	0.027	0.002|
42 (0.116)	|0.082	0.030	0.003	0.000	0.000|
Multiallelic Dprime: 0.368
BLOCK 290.  MARKERS: 1331 1332 1333 1334 1335
41113 (0.547)	|0.304	0.235	0.005|
24213 (0.217)	|0.131	0.082	0.004|
24234 (0.175)	|0.090	0.084	0.000|
24113 (0.036)	|0.021	0.015	0.000|
24233 (0.016)	|0.009	0.006	0.000|
Multiallelic Dprime: 0.051
BLOCK 291.  MARKERS: 1338 1339
41 (0.563)	|0.555	0.008	0.000|
23 (0.424)	|0.291	0.114	0.015|
21 (0.010)	|0.010	0.000	0.000|
Multiallelic Dprime: 0.899
BLOCK 292.  MARKERS: 1340 1341
14 (0.859)	|0.571	0.222	0.066|
22 (0.122)	|0.032	0.075	0.015|
12 (0.015)	|0.015	0.000	0.000|
Multiallelic Dprime: 0.412
BLOCK 293.  MARKERS: 1342 1343
42 (0.620)	|0.415	0.083	0.123|
23 (0.297)	|0.045	0.233	0.017|
22 (0.083)	|0.003	0.015	0.065|
Multiallelic Dprime: 0.600
BLOCK 294.  MARKERS: 1347 1348
41 (0.463)	|0.315	0.089	0.057|
42 (0.331)	|0.102	0.195	0.035|
21 (0.205)	|0.135	0.063	0.007|
Multiallelic Dprime: 0.328
BLOCK 295.  MARKERS: 1352 1353
33 (0.553)	|0.462	0.075	0.016|
43 (0.346)	|0.030	0.316	0.000|
31 (0.100)	|0.005	0.006	0.089|
Multiallelic Dprime: 0.804
BLOCK 296.  MARKERS: 1354 1355
24 (0.490)	|0.171	0.106	0.080	0.047	0.030	0.027	0.019|
44 (0.403)	|0.174	0.083	0.039	0.045	0.021	0.022	0.015|
22 (0.106)	|0.039	0.019	0.008	0.018	0.007	0.003	0.010|
Multiallelic Dprime: 0.099
BLOCK 297.  MARKERS: 1360 1361 1362 1363 1364 1365 1366 1367
43212244 (0.384)	|0.373	0.000	0.007|
43213412 (0.207)	|0.000	0.200	0.004|
21333442 (0.128)	|0.013	0.053	0.063|
43213442 (0.110)	|0.001	0.091	0.018|
41333442 (0.058)	|0.000	0.002	0.056|
43213242 (0.053)	|0.051	0.002	0.000|
43212242 (0.044)	|0.008	0.034	0.002|
Multiallelic Dprime: 0.851
BLOCK 298.  MARKERS: 1368 1369
11 (0.457)	|0.012	0.372	0.074|
33 (0.383)	|0.382	0.000	0.000|
31 (0.152)	|0.053	0.000	0.097|
Multiallelic Dprime: 0.848
BLOCK 299.  MARKERS: 1370 1371
33 (0.454)	|0.347	0.000	0.107|
22 (0.373)	|0.001	0.363	0.007|
23 (0.170)	|0.147	0.013	0.012|
Multiallelic Dprime: 0.816
BLOCK 300.  MARKERS: 1372 1373
11 (0.495)	|0.037	0.243	0.216|
14 (0.379)	|0.351	0.019	0.010|
31 (0.125)	|0.030	0.089	0.006|
Multiallelic Dprime: 0.737
BLOCK 301.  MARKERS: 1375 1376
31 (0.418)	|0.319	0.046	0.050	0.002	0.000|
21 (0.351)	|0.081	0.121	0.073	0.056	0.020|
23 (0.232)	|0.018	0.175	0.034	0.004	0.000|
Multiallelic Dprime: 0.498
BLOCK 302.  MARKERS: 1378 1379 1380 1381
1113 (0.417)	|0.389	0.003	0.026|
3113 (0.342)	|0.034	0.258	0.051|
1322 (0.157)	|0.051	0.000	0.106|
1313 (0.062)	|0.000	0.060	0.002|
1323 (0.021)	|0.000	0.000	0.021|
Multiallelic Dprime: 0.763
BLOCK 303.  MARKERS: 1382 1383
22 (0.474)	|0.451	0.000	0.013	0.011|
44 (0.321)	|0.063	0.256	0.000	0.000|
24 (0.204)	|0.088	0.000	0.067	0.049|
Multiallelic Dprime: 0.782
BLOCK 304.  MARKERS: 1384 1385 1386
324 (0.602)	|0.111	0.374	0.112|
142 (0.255)	|0.240	0.004	0.010|
344 (0.079)	|0.078	0.002	0.000|
342 (0.062)	|0.048	0.013	0.000|
Multiallelic Dprime: 0.857
BLOCK 305.  MARKERS: 1387 1388 1389 1390
1223 (0.479)	|0.284	0.147	0.049|
1222 (0.394)	|0.377	0.017	0.000|
3443 (0.122)	|0.012	0.000	0.111|
Multiallelic Dprime: 0.621
BLOCK 306.  MARKERS: 1391 1392
34 (0.675)	|0.551	0.116	0.008|
32 (0.165)	|0.123	0.000	0.043|
24 (0.159)	|0.158	0.000	0.002|
Multiallelic Dprime: 0.396
BLOCK 307.  MARKERS: 1393 1394
44 (0.830)	|0.461	0.323	0.046|
23 (0.116)	|0.020	0.072	0.023|
24 (0.052)	|0.006	0.002	0.044|
Multiallelic Dprime: 0.445
BLOCK 308.  MARKERS: 1395 1396
33 (0.488)	|0.391	0.038	0.060|
13 (0.398)	|0.376	0.023	0.000|
11 (0.114)	|0.031	0.082	0.000|
Multiallelic Dprime: 0.428
BLOCK 309.  MARKERS: 1399 1400
14 (0.797)	|0.447	0.152	0.098	0.099|
43 (0.143)	|0.092	0.017	0.026	0.008|
13 (0.060)	|0.054	0.000	0.003	0.003|
Multiallelic Dprime: 0.335
BLOCK 310.  MARKERS: 1402 1403 1404
211 (0.594)	|0.585	0.005	0.000|
213 (0.169)	|0.094	0.076	0.000|
413 (0.127)	|0.000	0.004	0.122|
231 (0.110)	|0.004	0.106	0.000|
Multiallelic Dprime: 0.859
BLOCK 311.  MARKERS: 1405 1406 1407 1408
4432 (0.682)	|0.268	0.301	0.075	0.037|
4211 (0.188)	|0.079	0.003	0.108	0.002|
1211 (0.124)	|0.119	0.003	0.000	0.000|
Multiallelic Dprime: 0.580
BLOCK 312.  MARKERS: 1409 1410 1411 1412
3313 (0.469)	|0.129	0.212	0.099	0.007	0.014	0.003|
3113 (0.307)	|0.294	0.006	0.001	0.000	0.002	0.000|
2331 (0.182)	|0.022	0.002	0.044	0.095	0.006	0.013|
2313 (0.038)	|0.002	0.001	0.035	0.000	0.000	0.000|
Multiallelic Dprime: 0.690
BLOCK 313.  MARKERS: 1414 1415 1416 1417 1418
43324 (0.450)	|0.398	0.044	0.004	0.005|
43332 (0.220)	|0.009	0.096	0.114	0.001|
23332 (0.180)	|0.000	0.173	0.000	0.005|
44232 (0.102)	|0.011	0.000	0.000	0.091|
43322 (0.024)	|0.023	0.001	0.000	0.000|
23322 (0.015)	|0.008	0.002	0.002	0.000|
Multiallelic Dprime: 0.805
BLOCK 314.  MARKERS: 1422 1423 1424 1425 1426
31224 (0.453)	|0.315	0.085	0.054|
11314 (0.315)	|0.219	0.005	0.091|
32224 (0.119)	|0.115	0.002	0.002|
31222 (0.107)	|0.009	0.095	0.001|
Multiallelic Dprime: 0.341
BLOCK 315.  MARKERS: 1427 1428
43 (0.660)	|0.318	0.225	0.118|
23 (0.189)	|0.124	0.053	0.009|
42 (0.151)	|0.081	0.061	0.010|
Multiallelic Dprime: 0.186
BLOCK 316.  MARKERS: 1429 1430 1431
343 (0.522)	|0.052	0.261	0.210|
113 (0.338)	|0.172	0.100	0.067|
341 (0.137)	|0.134	0.002	0.000|
Multiallelic Dprime: 0.497
BLOCK 317.  MARKERS: 1432 1433
22 (0.365)	|0.155	0.194	0.011|
24 (0.358)	|0.340	0.010	0.012|
12 (0.278)	|0.034	0.157	0.087|
Multiallelic Dprime: 0.583
BLOCK 318.  MARKERS: 1434 1435 1436
414 (0.529)	|0.376	0.031	0.122|
242 (0.361)	|0.250	0.107	0.003|
214 (0.110)	|0.006	0.100	0.005|
Multiallelic Dprime: 0.418
BLOCK 319.  MARKERS: 1438 1439 1440
212 (0.631)	|0.251	0.307	0.049	0.018|
412 (0.237)	|0.024	0.033	0.079	0.097|
234 (0.130)	|0.091	0.004	0.032	0.000|
Multiallelic Dprime: 0.531
BLOCK 320.  MARKERS: 1441 1442 1443
114 (0.372)	|0.298	0.033	0.041|
334 (0.345)	|0.004	0.340	0.003|
134 (0.159)	|0.149	0.002	0.007|
132 (0.115)	|0.115	0.000	0.000|
Multiallelic Dprime: 0.829
BLOCK 321.  MARKERS: 1444 1445
44 (0.570)	|0.186	0.381|
23 (0.379)	|0.372	0.002|
43 (0.051)	|0.003	0.046|
Multiallelic Dprime: 0.837
BLOCK 322.  MARKERS: 1447 1448
21 (0.561)	|0.324	0.000	0.137	0.004	0.076|
43 (0.429)	|0.000	0.303	0.000	0.109	0.000|
Multiallelic Dprime: 0.992
BLOCK 323.  MARKERS: 1449 1450 1451 1452 1453 1454 1455 1456
42222122 (0.322)	|0.139	0.104	0.058	0.021|
22412342 (0.312)	|0.135	0.096	0.069	0.011|
23424142 (0.138)	|0.028	0.070	0.014	0.025|
22412344 (0.115)	|0.023	0.027	0.062	0.002|
42222142 (0.077)	|0.023	0.014	0.037	0.003|
Multiallelic Dprime: 0.204
BLOCK 324.  MARKERS: 1457 1458 1459
331 (0.371)	|0.312	0.005	0.002	0.000	0.049|
411 (0.320)	|0.000	0.012	0.172	0.137	0.000|
433 (0.242)	|0.003	0.237	0.002	0.002	0.000|
431 (0.067)	|0.067	0.000	0.000	0.000	0.000|
Multiallelic Dprime: 0.936
BLOCK 325.  MARKERS: 1461 1462 1463 1464
1144 (0.379)	|0.278	0.056	0.038	0.000	0.008|
2444 (0.254)	|0.033	0.182	0.012	0.026	0.000|
2431 (0.174)	|0.110	0.023	0.041	0.000	0.002|
2434 (0.139)	|0.093	0.002	0.045	0.000	0.000|
1444 (0.049)	|0.009	0.035	0.004	0.000	0.000|
Multiallelic Dprime: 0.508
BLOCK 326.  MARKERS: 1465 1466 1467 1468
1332 (0.523)	|0.437	0.001	0.000	0.084|
2414 (0.298)	|0.000	0.299	0.000	0.000|
1314 (0.140)	|0.002	0.006	0.130	0.000|
1414 (0.026)	|0.000	0.025	0.000	0.000|
1312 (0.010)	|0.000	0.000	0.008	0.002|
Multiallelic Dprime: 0.985
BLOCK 327.  MARKERS: 1469 1470 1471 1472
2232 (0.439)	|0.320	0.119|
1232 (0.334)	|0.309	0.024|
2423 (0.137)	|0.117	0.020|
2233 (0.086)	|0.017	0.070|
Multiallelic Dprime: 0.405
BLOCK 328.  MARKERS: 1475 1476
22 (0.769)	|0.214	0.260	0.126	0.091	0.004	0.024	0.018	0.017|
44 (0.231)	|0.191	0.000	0.018	0.000	0.021	0.000	0.000	0.000|
Multiallelic Dprime: 0.800
BLOCK 329.  MARKERS: 1477 1478 1479 1480 1481 1482 1483 1484 1485 1486
3314124112 (0.405)	|0.386	0.000	0.020|
4134221434 (0.260)	|0.000	0.258	0.000|
3312214112 (0.143)	|0.032	0.000	0.111|
3314224112 (0.091)	|0.092	0.000	0.000|
3314124114 (0.024)	|0.000	0.023	0.000|
4134224434 (0.024)	|0.000	0.023	0.000|
3314224114 (0.018)	|0.000	0.018	0.000|
3314221434 (0.017)	|0.000	0.017	0.000|
Multiallelic Dprime: 0.923
BLOCK 330.  MARKERS: 1487 1488
12 (0.520)	|0.430	0.090|
34 (0.345)	|0.083	0.263|
32 (0.131)	|0.108	0.023|
Multiallelic Dprime: 0.564
BLOCK 331.  MARKERS: 1489 1490 1491
214 (0.622)	|0.182	0.321	0.110|
132 (0.378)	|0.327	0.027	0.026|
Multiallelic Dprime: 0.713
BLOCK 332.  MARKERS: 1492 1493 1494 1495
3413 (0.510)	|0.343	0.157	0.008|
1143 (0.347)	|0.213	0.124	0.010|
3414 (0.136)	|0.106	0.030	0.000|
Multiallelic Dprime: 0.086
BLOCK 333.  MARKERS: 1501 1502
13 (0.666)	|0.544	0.118|
32 (0.312)	|0.303	0.010|
12 (0.018)	|0.018	0.000|
Multiallelic Dprime: 0.762
BLOCK 334.  MARKERS: 1503 1504
22 (0.869)	|0.477	0.263	0.129|
14 (0.128)	|0.026	0.007	0.095|
Multiallelic Dprime: 0.670
BLOCK 335.  MARKERS: 1505 1506
41 (0.504)	|0.213	0.250	0.042|
22 (0.269)	|0.268	0.000	0.000|
42 (0.226)	|0.133	0.007	0.087|
Multiallelic Dprime: 0.647
BLOCK 336.  MARKERS: 1507 1508
41 (0.613)	|0.278	0.332	0.000	0.003|
23 (0.257)	|0.257	0.000	0.000	0.000|
21 (0.128)	|0.042	0.027	0.030	0.023|
Multiallelic Dprime: 0.701
BLOCK 337.  MARKERS: 1509 1510 1511 1512 1513 1514
322222 (0.576)	|0.549	0.024|
234443 (0.360)	|0.022	0.337|
232422 (0.030)	|0.030	0.000|
232223 (0.026)	|0.022	0.004|
Multiallelic Dprime: 0.889
BLOCK 338.  MARKERS: 1515 1516
11 (0.626)	|0.402	0.019	0.201|
24 (0.369)	|0.011	0.339	0.012|
Multiallelic Dprime: 0.905
BLOCK 339.  MARKERS: 1518 1519 1520
111 (0.412)	|0.314	0.033	0.066|
411 (0.362)	|0.320	0.032	0.011|
133 (0.215)	|0.069	0.114	0.032|
Multiallelic Dprime: 0.434
BLOCK 340.  MARKERS: 1523 1524
23 (0.711)	|0.409	0.257	0.039	0.002|
42 (0.180)	|0.172	0.000	0.000	0.000|
22 (0.108)	|0.033	0.031	0.000	0.031|
Multiallelic Dprime: 0.563
BLOCK 341.  MARKERS: 1529 1530 1531 1532 1533 1534
233432 (0.610)	|0.358	0.044	0.155	0.047|
341321 (0.288)	|0.052	0.217	0.010	0.005|
333432 (0.038)	|0.027	0.000	0.007	0.005|
331422 (0.033)	|0.021	0.001	0.009	0.001|
Multiallelic Dprime: 0.581
BLOCK 342.  MARKERS: 1536 1537 1538 1539 1540 1541 1542
2424232 (0.474)	|0.290	0.038	0.147|
4342114 (0.267)	|0.035	0.224	0.009|
4324232 (0.188)	|0.165	0.021	0.003|
2324232 (0.062)	|0.053	0.007	0.000|
Multiallelic Dprime: 0.596
BLOCK 343.  MARKERS: 1544 1545
12 (0.544)	|0.319	0.111	0.113	0.001|
23 (0.295)	|0.173	0.088	0.000	0.035|
13 (0.157)	|0.122	0.028	0.002	0.005|
Multiallelic Dprime: 0.254
BLOCK 344.  MARKERS: 1548 1549 1550
322 (0.618)	|0.586	0.019	0.000	0.013|
142 (0.226)	|0.010	0.213	0.000	0.000|
344 (0.115)	|0.004	0.000	0.108	0.000|
342 (0.041)	|0.038	0.000	0.000	0.002|
Multiallelic Dprime: 0.899
BLOCK 345.  MARKERS: 1551 1552 1553
212 (0.637)	|0.241	0.195	0.004	0.135	0.043	0.003|
214 (0.233)	|0.007	0.005	0.182	0.034	0.000	0.000|
332 (0.108)	|0.000	0.002	0.000	0.004	0.055	0.044|
232 (0.015)	|0.001	0.008	0.000	0.004	0.000	0.000|
Multiallelic Dprime: 0.761
BLOCK 346.  MARKERS: 1554 1555 1556 1557 1558 1559 1560 1561 1562 1563 1564 1565 1566
4211321423443 (0.251)	|0.002	0.244	0.002|
3433232223342 (0.208)	|0.192	0.016	0.000|
3413322223342 (0.189)	|0.006	0.000	0.184|
3413322242342 (0.175)	|0.168	0.000	0.006|
3413322223332 (0.097)	|0.094	0.004	0.000|
4211322223332 (0.048)	|0.048	0.000	0.000|
Multiallelic Dprime: 0.930
BLOCK 347.  MARKERS: 1568 1569 1570
313 (0.531)	|0.252	0.092	0.168	0.014|
323 (0.267)	|0.216	0.045	0.006	0.000|
211 (0.196)	|0.098	0.066	0.027	0.007|
Multiallelic Dprime: 0.348
BLOCK 348.  MARKERS: 1571 1572 1573 1574 1575
21143 (0.566)	|0.323	0.006	0.150	0.039	0.000	0.000	0.019|
23441 (0.206)	|0.000	0.191	0.000	0.004	0.000	0.000	0.000|
33121 (0.202)	|0.001	0.003	0.000	0.071	0.108	0.002	0.000|
23141 (0.020)	|0.000	0.000	0.000	0.002	0.000	0.016	0.000|
Multiallelic Dprime: 0.924
BLOCK 349.  MARKERS: 1576 1577 1578 1579 1580 1581 1582 1583 1584 1585
3322343431 (0.327)	|0.007	0.216	0.104|
3242121143 (0.200)	|0.187	0.007	0.007|
3322343443 (0.149)	|0.051	0.001	0.096|
3244343443 (0.117)	|0.113	0.005	0.000|
1244343443 (0.106)	|0.091	0.015	0.000|
3242321443 (0.021)	|0.022	0.000	0.000|
3322343441 (0.018)	|0.017	0.002	0.000|
Multiallelic Dprime: 0.769
BLOCK 350.  MARKERS: 1587 1588
32 (0.532)	|0.379	0.015	0.136|
34 (0.256)	|0.009	0.244	0.002|
12 (0.212)	|0.000	0.112	0.103|
Multiallelic Dprime: 0.741
BLOCK 351.  MARKERS: 1590 1591
43 (0.388)	|0.018	0.368	0.000	0.000|
21 (0.371)	|0.358	0.000	0.009	0.000|
41 (0.241)	|0.017	0.000	0.162	0.062|
Multiallelic Dprime: 0.947
BLOCK 352.  MARKERS: 1592 1593 1594 1595
3122 (0.391)	|0.275	0.014	0.008	0.064	0.002	0.027|
1333 (0.370)	|0.090	0.143	0.081	0.046	0.002	0.005|
3123 (0.171)	|0.021	0.063	0.033	0.018	0.032	0.000|
3133 (0.062)	|0.011	0.016	0.017	0.000	0.017	0.000|
Multiallelic Dprime: 0.480
BLOCK 353.  MARKERS: 1596 1597 1598 1599 1600
42131 (0.399)	|0.106	0.048	0.235	0.013|
44133 (0.236)	|0.039	0.175	0.021	0.002|
22313 (0.141)	|0.106	0.006	0.011	0.020|
42133 (0.127)	|0.030	0.061	0.030	0.007|
22333 (0.053)	|0.003	0.006	0.004	0.040|
42333 (0.033)	|0.023	0.005	0.005	0.000|
Multiallelic Dprime: 0.527
BLOCK 354.  MARKERS: 1603 1604 1605
111 (0.308)	|0.154	0.030	0.095	0.000	0.017	0.005|
311 (0.304)	|0.058	0.166	0.017	0.051	0.000	0.008|
142 (0.304)	|0.248	0.039	0.007	0.000	0.000	0.000|
141 (0.084)	|0.025	0.050	0.003	0.000	0.000	0.000|
Multiallelic Dprime: 0.534
BLOCK 355.  MARKERS: 1609 1610 1611 1612 1613 1614
322113 (0.485)	|0.402	0.061	0.022|
313232 (0.286)	|0.003	0.257	0.026|
223213 (0.121)	|0.002	0.000	0.121|
323232 (0.052)	|0.000	0.000	0.052|
322132 (0.016)	|0.008	0.000	0.009|
313233 (0.014)	|0.014	0.000	0.000|
Multiallelic Dprime: 0.833
BLOCK 356.  MARKERS: 1615 1616
21 (0.435)	|0.294	0.082	0.057|
14 (0.322)	|0.225	0.057	0.040|
24 (0.240)	|0.142	0.063	0.035|
Multiallelic Dprime: 0.076
BLOCK 357.  MARKERS: 1619 1620
22 (0.663)	|0.636	0.011	0.012|
24 (0.202)	|0.107	0.099	0.000|
34 (0.132)	|0.018	0.113	0.000|
Multiallelic Dprime: 0.752
BLOCK 358.  MARKERS: 1622 1623
14 (0.761)	|0.381	0.185	0.109	0.086|
22 (0.225)	|0.122	0.042	0.048	0.014|
12 (0.012)	|0.005	0.003	0.003	0.000|
Multiallelic Dprime: 0.129
BLOCK 359.  MARKERS: 1626 1627 1628
232 (0.508)	|0.351	0.156	0.001	0.000|
231 (0.230)	|0.000	0.000	0.219	0.004|
212 (0.161)	|0.004	0.123	0.000	0.035|
332 (0.101)	|0.066	0.035	0.000	0.000|
Multiallelic Dprime: 0.684
BLOCK 360.  MARKERS: 1629 1630 1631
242 (0.421)	|0.358	0.056|
224 (0.315)	|0.310	0.005|
424 (0.219)	|0.216	0.002|
244 (0.039)	|0.005	0.034|
Multiallelic Dprime: 0.614
BLOCK 361.  MARKERS: 1634 1635
41 (0.891)	|0.607	0.281|
22 (0.099)	|0.087	0.011|
Multiallelic Dprime: 0.629
BLOCK 362.  MARKERS: 1637 1638
41 (0.702)	|0.548	0.153|
34 (0.293)	|0.012	0.281|
Multiallelic Dprime: 0.928
BLOCK 363.  MARKERS: 1639 1640
33 (0.561)	|0.525	0.030	0.006|
21 (0.438)	|0.037	0.277	0.124|
Multiallelic Dprime: 0.852
BLOCK 364.  MARKERS: 1641 1642
22 (0.562)	|0.417	0.136	0.000	0.005|
24 (0.308)	|0.030	0.233	0.000	0.041|
44 (0.130)	|0.000	0.000	0.120	0.002|
Multiallelic Dprime: 0.739
BLOCK 365.  MARKERS: 1643 1644 1645 1646 1647
32231 (0.446)	|0.402	0.044	0.000|
32141 (0.369)	|0.247	0.121	0.000|
44144 (0.120)	|0.081	0.003	0.035|
34144 (0.048)	|0.043	0.003	0.000|
Multiallelic Dprime: 0.460
BLOCK 366.  MARKERS: 1648 1649
43 (0.787)	|0.500	0.048	0.168	0.037	0.029|
11 (0.175)	|0.016	0.153	0.005	0.002	0.000|
41 (0.037)	|0.002	0.012	0.000	0.023	0.000|
Multiallelic Dprime: 0.796
BLOCK 367.  MARKERS: 1650 1651 1652 1653
4333 (0.518)	|0.171	0.335	0.011|
2133 (0.214)	|0.027	0.003	0.179|
4141 (0.173)	|0.173	0.000	0.000|
4133 (0.061)	|0.023	0.000	0.038|
4143 (0.029)	|0.000	0.000	0.029|
Multiallelic Dprime: 0.741
BLOCK 368.  MARKERS: 1654 1655
31 (0.397)	|0.000	0.258	0.130|
21 (0.340)	|0.340	0.000	0.000|
33 (0.258)	|0.226	0.030	0.000|
Multiallelic Dprime: 0.908
BLOCK 369.  MARKERS: 1656 1657 1658 1659
4312 (0.570)	|0.268	0.182	0.118|
3342 (0.288)	|0.129	0.025	0.129|
3144 (0.130)	|0.022	0.101	0.007|
Multiallelic Dprime: 0.254
BLOCK 370.  MARKERS: 1662 1663
13 (0.422)	|0.158	0.079	0.083	0.058	0.015	0.021|
12 (0.313)	|0.093	0.074	0.055	0.047	0.025	0.016|
22 (0.258)	|0.056	0.078	0.053	0.027	0.020	0.019|
Multiallelic Dprime: 0.117
BLOCK 371.  MARKERS: 1667 1668 1669 1670 1671
23324 (0.310)	|0.289	0.014	0.003	0.000|
24324 (0.233)	|0.002	0.231	0.000	0.000|
24444 (0.192)	|0.074	0.117	0.001	0.000|
44322 (0.133)	|0.000	0.001	0.113	0.016|
24322 (0.060)	|0.000	0.004	0.054	0.000|
24424 (0.056)	|0.055	0.000	0.000	0.000|
Multiallelic Dprime: 0.832
BLOCK 372.  MARKERS: 1672 1673 1674
421 (0.420)	|0.423	0.000	0.001	0.000	0.002	0.000	0.000|
431 (0.377)	|0.174	0.152	0.000	0.002	0.027	0.013	0.000|
134 (0.175)	|0.000	0.000	0.136	0.030	0.000	0.000	0.010|
434 (0.018)	|0.000	0.017	0.000	0.000	0.000	0.000	0.000|
Multiallelic Dprime: 0.803
BLOCK 373.  MARKERS: 1675 1676 1677 1678 1679
32122 (0.595)	|0.270	0.250	0.013	0.008	0.041|
34123 (0.170)	|0.000	0.000	0.017	0.141	0.007|
22312 (0.140)	|0.003	0.000	0.132	0.000	0.000|
32312 (0.031)	|0.000	0.000	0.029	0.000	0.000|
32112 (0.029)	|0.000	0.000	0.028	0.000	0.000|
34122 (0.014)	|0.000	0.011	0.000	0.002	0.000|
22322 (0.012)	|0.002	0.000	0.003	0.000	0.007|
Multiallelic Dprime: 0.896
BLOCK 374.  MARKERS: 1680 1681 1682 1683 1684
42241 (0.280)	|0.014	0.096	0.170|
32423 (0.261)	|0.238	0.006	0.017|
43223 (0.223)	|0.042	0.141	0.040|
42243 (0.152)	|0.148	0.002	0.003|
32223 (0.058)	|0.005	0.032	0.021|
Multiallelic Dprime: 0.677
BLOCK 375.  MARKERS: 1689 1690
31 (0.463)	|0.346	0.077	0.040|
33 (0.276)	|0.134	0.040	0.101|
23 (0.261)	|0.125	0.085	0.051|
Multiallelic Dprime: 0.279
BLOCK 376.  MARKERS: 1696 1697
31 (0.605)	|0.514	0.008	0.083	0.000|
41 (0.203)	|0.013	0.179	0.000	0.010|
33 (0.192)	|0.166	0.003	0.022	0.000|
Multiallelic Dprime: 0.654
BLOCK 377.  MARKERS: 1698 1699 1700 1701
2233 (0.693)	|0.564	0.004	0.000	0.107	0.000|
2241 (0.190)	|0.000	0.110	0.003	0.000	0.068|
4331 (0.105)	|0.000	0.000	0.103	0.000	0.000|
2231 (0.011)	|0.000	0.009	0.000	0.000	0.000|
Multiallelic Dprime: 0.990
BLOCK 378.  MARKERS: 1702 1703 1704 1705 1706 1707 1708
3243232 (0.564)	|0.560	0.002	0.000|
1224413 (0.123)	|0.000	0.124	0.001|
3243212 (0.110)	|0.000	0.110	0.000|
1343412 (0.107)	|0.106	0.000	0.000|
1223413 (0.069)	|0.000	0.006	0.060|
Multiallelic Dprime: 0.986
BLOCK 379.  MARKERS: 1709 1710 1711
424 (0.679)	|0.237	0.203	0.125	0.092	0.017|
341 (0.256)	|0.058	0.085	0.043	0.045	0.013|
324 (0.064)	|0.013	0.016	0.012	0.021	0.000|
Multiallelic Dprime: 0.129
BLOCK 380.  MARKERS: 1713 1714 1715 1716 1717
32232 (0.308)	|0.085	0.223	0.000|
32231 (0.304)	|0.302	0.002	0.000|
34412 (0.179)	|0.130	0.048	0.002|
14412 (0.158)	|0.028	0.030	0.101|
34432 (0.030)	|0.000	0.030	0.000|
Multiallelic Dprime: 0.690
BLOCK 381.  MARKERS: 1718 1719
31 (0.551)	|0.477	0.069|
21 (0.344)	|0.089	0.255|
23 (0.105)	|0.016	0.085|
Multiallelic Dprime: 0.650
BLOCK 382.  MARKERS: 1722 1723
31 (0.583)	|0.308	0.059	0.212|
13 (0.409)	|0.139	0.255	0.012|
Multiallelic Dprime: 0.526
BLOCK 383.  MARKERS: 1725 1726
32 (0.448)	|0.425	0.011	0.008|
33 (0.319)	|0.010	0.276	0.023|
13 (0.227)	|0.006	0.104	0.117|
Multiallelic Dprime: 0.812
BLOCK 384.  MARKERS: 1727 1728 1729
223 (0.446)	|0.059	0.387	0.000|
231 (0.394)	|0.272	0.007	0.114|
331 (0.147)	|0.127	0.019	0.002|
Multiallelic Dprime: 0.766
BLOCK 385.  MARKERS: 1730 1731
12 (0.465)	|0.252	0.121	0.092|
14 (0.414)	|0.387	0.017	0.009|
32 (0.120)	|0.114	0.004	0.001|
Multiallelic Dprime: 0.754
BLOCK 386.  MARKERS: 1734 1735
43 (0.755)	|0.312	0.303	0.137|
11 (0.142)	|0.057	0.054	0.031|
13 (0.103)	|0.061	0.029	0.012|
Multiallelic Dprime: 0.103
BLOCK 387.  MARKERS: 1739 1740
41 (0.430)	|0.390	0.006	0.002	0.023|
23 (0.386)	|0.373	0.001	0.000	0.009|
21 (0.181)	|0.024	0.100	0.045	0.009|
Multiallelic Dprime: 0.761
BLOCK 388.  MARKERS: 1741 1742 1743 1744 1745 1746 1747
2331321 (0.791)	|0.664	0.118|
4214232 (0.108)	|0.057	0.049|
2214232 (0.047)	|0.022	0.026|
2331322 (0.040)	|0.031	0.010|
Multiallelic Dprime: 0.290
BLOCK 389.  MARKERS: 1749 1750
13 (0.783)	|0.759	0.000	0.012	0.000|
41 (0.207)	|0.012	0.140	0.026	0.012|
Multiallelic Dprime: 0.924
BLOCK 390.  MARKERS: 1751 1752 1753 1754 1755 1756
341222 (0.775)	|0.371	0.317	0.092|
423141 (0.139)	|0.071	0.044	0.026|
323141 (0.038)	|0.020	0.011	0.007|
423121 (0.013)	|0.001	0.007	0.004|
Multiallelic Dprime: 0.094
BLOCK 391.  MARKERS: 1759 1760
31 (0.478)	|0.369	0.068	0.006	0.035|
14 (0.387)	|0.037	0.288	0.059	0.002|
34 (0.135)	|0.016	0.010	0.103	0.000|
Multiallelic Dprime: 0.693
BLOCK 392.  MARKERS: 1761 1762 1763
313 (0.423)	|0.405	0.007	0.001	0.005|
121 (0.363)	|0.011	0.336	0.004	0.015|
321 (0.170)	|0.037	0.012	0.072	0.043|
311 (0.037)	|0.021	0.015	0.000	0.000|
Multiallelic Dprime: 0.843
BLOCK 393.  MARKERS: 1765 1766 1767
133 (0.480)	|0.169	0.253	0.058|
411 (0.371)	|0.315	0.037	0.020|
431 (0.077)	|0.049	0.015	0.013|
433 (0.063)	|0.022	0.029	0.011|
Multiallelic Dprime: 0.496
BLOCK 394.  MARKERS: 1769 1770
32 (0.559)	|0.410	0.101	0.048|
14 (0.334)	|0.227	0.073	0.035|
34 (0.106)	|0.078	0.009	0.019|
Multiallelic Dprime: 0.075
BLOCK 395.  MARKERS: 1774 1775
32 (0.713)	|0.468	0.177	0.068|
42 (0.183)	|0.085	0.015	0.083|
44 (0.102)	|0.051	0.046	0.006|
Multiallelic Dprime: 0.247
BLOCK 396.  MARKERS: 1776 1777
13 (0.603)	|0.240	0.000	0.172	0.167	0.004|
12 (0.240)	|0.000	0.238	0.006	0.002	0.000|
33 (0.157)	|0.000	0.000	0.003	0.002	0.148|
Multiallelic Dprime: 0.963
BLOCK 397.  MARKERS: 1779 1780 1781 1782 1783
21431 (0.241)	|0.220	0.021|
44332 (0.238)	|0.203	0.035|
24332 (0.181)	|0.158	0.023|
24331 (0.171)	|0.136	0.036|
21321 (0.153)	|0.140	0.013|
Multiallelic Dprime: 0.166
BLOCK 398.  MARKERS: 1785 1786
34 (0.871)	|0.577	0.187	0.107|
41 (0.129)	|0.077	0.032	0.021|
Multiallelic Dprime: 0.073
BLOCK 399.  MARKERS: 1788 1789
11 (0.653)	|0.228	0.291	0.128	0.000	0.002|
14 (0.219)	|0.170	0.000	0.002	0.000	0.047|
34 (0.127)	|0.006	0.000	0.000	0.119	0.000|
Multiallelic Dprime: 0.734
BLOCK 400.  MARKERS: 1790 1791 1792 1793 1794
34114 (0.404)	|0.177	0.132	0.095|
24112 (0.290)	|0.282	0.000	0.008|
33314 (0.130)	|0.086	0.000	0.043|
33324 (0.120)	|0.077	0.043	0.000|
34112 (0.049)	|0.050	0.000	0.000|
Multiallelic Dprime: 0.576
BLOCK 401.  MARKERS: 1795 1796
42 (0.676)	|0.531	0.011	0.134|
31 (0.175)	|0.047	0.128	0.000|
32 (0.149)	|0.054	0.051	0.044|
Multiallelic Dprime: 0.529
BLOCK 402.  MARKERS: 1797 1798
13 (0.631)	|0.375	0.141	0.110|
33 (0.190)	|0.002	0.048	0.128|
12 (0.179)	|0.045	0.127	0.007|
Multiallelic Dprime: 0.514
BLOCK 403.  MARKERS: 1799 1800 1801 1802
2342 (0.422)	|0.310	0.054	0.046|
3142 (0.317)	|0.226	0.047	0.041|
3134 (0.245)	|0.179	0.039	0.026|
Multiallelic Dprime: 0.046
BLOCK 404.  MARKERS: 1803 1804 1805 1806
1231 (0.731)	|0.267	0.338	0.126|
1233 (0.139)	|0.059	0.033	0.047|
4413 (0.115)	|0.086	0.021	0.005|
Multiallelic Dprime: 0.325
BLOCK 405.  MARKERS: 1808 1809
11 (0.420)	|0.278	0.065	0.077|
13 (0.395)	|0.198	0.089	0.106|
31 (0.181)	|0.049	0.083	0.049|
Multiallelic Dprime: 0.205
BLOCK 406.  MARKERS: 1816 1817
21 (0.525)	|0.247	0.051	0.208	0.017|
32 (0.238)	|0.034	0.112	0.004	0.088|
22 (0.237)	|0.065	0.100	0.048	0.023|
Multiallelic Dprime: 0.483
BLOCK 407.  MARKERS: 1821 1822 1823 1824
1231 (0.346)	|0.226	0.099	0.023|
3231 (0.263)	|0.006	0.117	0.138|
1411 (0.261)	|0.255	0.002	0.000|
1233 (0.128)	|0.000	0.119	0.000|
Multiallelic Dprime: 0.660
BLOCK 408.  MARKERS: 1825 1826 1827
332 (0.489)	|0.460	0.024|
114 (0.337)	|0.329	0.008|
312 (0.160)	|0.057	0.100|
Multiallelic Dprime: 0.708
BLOCK 409.  MARKERS: 1828 1829
43 (0.858)	|0.413	0.352	0.043	0.048|
31 (0.132)	|0.031	0.037	0.063	0.001|
Multiallelic Dprime: 0.427
BLOCK 410.  MARKERS: 1830 1831 1832 1833 1834
13242 (0.445)	|0.289	0.084	0.039	0.028|
32322 (0.393)	|0.206	0.115	0.041	0.023|
32324 (0.106)	|0.060	0.018	0.017	0.008|
33322 (0.051)	|0.026	0.009	0.012	0.001|
Multiallelic Dprime: 0.130
BLOCK 411.  MARKERS: 1840 1841 1842 1843 1844
34322 (0.584)	|0.459	0.006	0.054	0.064	0.003|
32312 (0.228)	|0.002	0.205	0.015	0.000	0.007|
24111 (0.109)	|0.000	0.071	0.039	0.000	0.000|
34312 (0.060)	|0.005	0.054	0.000	0.000	0.000|
Multiallelic Dprime: 0.857
BLOCK 412.  MARKERS: 1846 1847 1848
343 (0.469)	|0.356	0.021	0.092|
141 (0.338)	|0.062	0.256	0.020|
121 (0.118)	|0.095	0.005	0.017|
341 (0.065)	|0.006	0.058	0.001|
143 (0.010)	|0.010	0.000	0.000|
Multiallelic Dprime: 0.635
BLOCK 413.  MARKERS: 1849 1850
22 (0.531)	|0.298	0.095	0.138|
32 (0.338)	|0.192	0.111	0.035|
24 (0.131)	|0.096	0.014	0.020|
Multiallelic Dprime: 0.187
BLOCK 414.  MARKERS: 1851 1852
33 (0.587)	|0.379	0.121	0.087|
12 (0.220)	|0.144	0.057	0.019|
32 (0.193)	|0.150	0.023	0.020|
Multiallelic Dprime: 0.146
BLOCK 415.  MARKERS: 1856 1857
12 (0.672)	|0.437	0.190	0.040|
42 (0.201)	|0.148	0.043	0.009|
14 (0.127)	|0.089	0.034	0.004|
Multiallelic Dprime: 0.146
BLOCK 416.  MARKERS: 1861 1862 1863 1864 1865
42121 (0.675)	|0.402	0.267	0.000	0.002|
24442 (0.266)	|0.029	0.012	0.100	0.116|
42142 (0.053)	|0.013	0.000	0.036	0.000|
Multiallelic Dprime: 0.806
BLOCK 417.  MARKERS: 1867 1868 1869 1870 1871
14121 (0.444)	|0.421	0.016	0.007|
33331 (0.279)	|0.111	0.157	0.010|
33131 (0.139)	|0.108	0.026	0.001|
33133 (0.121)	|0.009	0.000	0.111|
Multiallelic Dprime: 0.693
BLOCK 418.  MARKERS: 1872 1873 1874
324 (0.664)	|0.525	0.000	0.000	0.041	0.053	0.018|
222 (0.201)	|0.000	0.167	0.000	0.019	0.000	0.000|
314 (0.133)	|0.000	0.000	0.126	0.000	0.000	0.000|
Multiallelic Dprime: 0.949
BLOCK 419.  MARKERS: 1875 1876 1877 1878 1879 1880 1881 1882 1883
231312411 (0.527)	|0.429	0.075	0.022|
411132333 (0.168)	|0.099	0.066	0.000|
213114333 (0.125)	|0.102	0.017	0.006|
231312331 (0.060)	|0.054	0.004	0.001|
211112333 (0.054)	|0.042	0.010	0.000|
231312333 (0.019)	|0.018	0.001	0.000|
Multiallelic Dprime: 0.215
BLOCK 420.  MARKERS: 1888 1889 1890
141 (0.776)	|0.495	0.052	0.176	0.052|
323 (0.187)	|0.008	0.159	0.005	0.009|
121 (0.035)	|0.014	0.000	0.000	0.020|
Multiallelic Dprime: 0.755
BLOCK 421.  MARKERS: 1891 1892 1893
313 (0.520)	|0.477	0.018	0.025|
223 (0.212)	|0.201	0.003	0.006|
311 (0.182)	|0.055	0.124	0.003|
323 (0.079)	|0.077	0.002	0.000|
Multiallelic Dprime: 0.658
BLOCK 422.  MARKERS: 1895 1896
42 (0.819)	|0.724	0.004	0.081|
24 (0.147)	|0.008	0.128	0.009|
22 (0.033)	|0.032	0.000	0.001|
Multiallelic Dprime: 0.744
BLOCK 423.  MARKERS: 1897 1898 1899
113 (0.763)	|0.711	0.023	0.004	0.023|
331 (0.132)	|0.006	0.125	0.000	0.000|
133 (0.091)	|0.003	0.000	0.085	0.002|
Multiallelic Dprime: 0.917
BLOCK 424.  MARKERS: 1901 1902 1903 1904 1905
41224 (0.724)	|0.725	0.000|
22312 (0.152)	|0.000	0.152|
41324 (0.089)	|0.004	0.084|
41322 (0.025)	|0.022	0.003|
Multiallelic Dprime: 0.981
BLOCK 425.  MARKERS: 1906 1907 1908
144 (0.754)	|0.729	0.024|
332 (0.246)	|0.015	0.232|
Multiallelic Dprime: 0.919
BLOCK 426.  MARKERS: 1909 1910
34 (0.744)	|0.521	0.083	0.102	0.001	0.016|
11 (0.256)	|0.005	0.140	0.002	0.089	0.002|
Multiallelic Dprime: 0.846
BLOCK 427.  MARKERS: 1912 1913 1914 1915 1916 1917
134344 (0.525)	|0.523	0.000	0.000	0.000|
334322 (0.222)	|0.000	0.221	0.000	0.000|
134324 (0.105)	|0.004	0.000	0.071	0.030|
343224 (0.090)	|0.000	0.000	0.056	0.034|
343324 (0.017)	|0.016	0.000	0.000	0.000|
Multiallelic Dprime: 0.977
BLOCK 428.  MARKERS: 1918 1919 1920
313 (0.562)	|0.529	0.000	0.000	0.000	0.015	0.001	0.010|
133 (0.231)	|0.000	0.227	0.000	0.000	0.000	0.000	0.000|
112 (0.136)	|0.000	0.000	0.114	0.000	0.003	0.016	0.000|
113 (0.068)	|0.000	0.000	0.025	0.033	0.004	0.000	0.002|
Multiallelic Dprime: 0.972
BLOCK 429.  MARKERS: 1921 1922 1923 1924 1925 1926
232313 (0.530)	|0.420	0.112	0.000|
312112 (0.227)	|0.000	0.005	0.220|
211122 (0.141)	|0.010	0.101	0.031|
232112 (0.034)	|0.000	0.034	0.000|
212112 (0.023)	|0.004	0.015	0.004|
212313 (0.018)	|0.002	0.015	0.000|
232113 (0.012)	|0.012	0.000	0.000|
Multiallelic Dprime: 0.774
BLOCK 430.  MARKERS: 1928 1929
14 (0.447)	|0.424	0.011	0.012|
12 (0.288)	|0.182	0.094	0.003|
32 (0.264)	|0.015	0.246	0.000|
Multiallelic Dprime: 0.658
BLOCK 431.  MARKERS: 1930 1931 1932 1933
2321 (0.622)	|0.443	0.163	0.000	0.012|
4143 (0.351)	|0.032	0.247	0.068	0.005|
2323 (0.014)	|0.000	0.013	0.000	0.001|
Multiallelic Dprime: 0.678
BLOCK 432.  MARKERS: 1934 1935 1936 1937 1938 1939
214144 (0.475)	|0.289	0.116	0.065|
132222 (0.434)	|0.364	0.056	0.013|
112222 (0.069)	|0.043	0.012	0.015|
132144 (0.018)	|0.005	0.013	0.000|
Multiallelic Dprime: 0.357
BLOCK 433.  MARKERS: 1940 1941
32 (0.702)	|0.617	0.085|
44 (0.199)	|0.190	0.010|
34 (0.092)	|0.079	0.013|
Multiallelic Dprime: 0.317
BLOCK 434.  MARKERS: 1943 1944
24 (0.891)	|0.720	0.165	0.006|
12 (0.109)	|0.041	0.030	0.039|
Multiallelic Dprime: 0.440
BLOCK 435.  MARKERS: 1947 1948
31 (0.761)	|0.385	0.215	0.154|
14 (0.195)	|0.060	0.050	0.085|
34 (0.045)	|0.038	0.006	0.001|
Multiallelic Dprime: 0.201
BLOCK 436.  MARKERS: 1953 1954
41 (0.483)	|0.429	0.053|
31 (0.270)	|0.234	0.035|
33 (0.241)	|0.185	0.054|
Multiallelic Dprime: 0.185
BLOCK 437.  MARKERS: 1956 1957 1958
122 (0.853)	|0.352	0.256	0.049	0.122	0.054	0.017|
444 (0.142)	|0.027	0.016	0.092	0.004	0.002	0.000|
Multiallelic Dprime: 0.590
BLOCK 438.  MARKERS: 1960 1961 1962 1963 1964
11414 (0.382)	|0.343	0.000	0.006	0.000	0.002	0.016	0.013	0.000	0.000|
13222 (0.271)	|0.021	0.248	0.002	0.000	0.000	0.000	0.000	0.000	0.000|
13414 (0.143)	|0.010	0.000	0.115	0.000	0.009	0.000	0.004	0.003	0.000|
33414 (0.127)	|0.005	0.002	0.002	0.073	0.018	0.000	0.000	0.013	0.014|
13214 (0.057)	|0.055	0.000	0.001	0.000	0.000	0.000	0.000	0.000	0.000|
11422 (0.017)	|0.000	0.016	0.000	0.000	0.000	0.000	0.000	0.000	0.000|
Multiallelic Dprime: 0.899
BLOCK 439.  MARKERS: 1965 1966 1967 1968 1969 1970 1971 1972
24334134 (0.436)	|0.292	0.138|
42412332 (0.269)	|0.144	0.124|
22414322 (0.125)	|0.058	0.064|
22414324 (0.076)	|0.026	0.049|
22412332 (0.030)	|0.019	0.011|
24334132 (0.016)	|0.016	0.001|
22434134 (0.016)	|0.017	0.000|
22414124 (0.015)	|0.005	0.010|
22412134 (0.013)	|0.010	0.003|
Multiallelic Dprime: 0.220
BLOCK 440.  MARKERS: 1974 1975
31 (0.589)	|0.576	0.004	0.007|
13 (0.404)	|0.277	0.107	0.021|
Multiallelic Dprime: 0.862
BLOCK 441.  MARKERS: 1977 1978 1979
333 (0.860)	|0.682	0.168	0.009|
411 (0.111)	|0.013	0.015	0.083|
313 (0.028)	|0.019	0.000	0.009|
Multiallelic Dprime: 0.649
BLOCK 442.  MARKERS: 1980 1981
12 (0.711)	|0.515	0.124	0.070|
22 (0.185)	|0.072	0.067	0.045|
13 (0.104)	|0.050	0.048	0.006|
Multiallelic Dprime: 0.307
BLOCK 443.  MARKERS: 1982 1983
22 (0.636)	|0.421	0.077	0.023	0.117|
44 (0.239)	|0.082	0.150	0.000	0.005|
24 (0.121)	|0.005	0.002	0.109	0.007|
Multiallelic Dprime: 0.598
BLOCK 444.  MARKERS: 1985 1986 1987
332 (0.508)	|0.300	0.132	0.077|
313 (0.231)	|0.153	0.041	0.037|
333 (0.132)	|0.089	0.028	0.015|
233 (0.128)	|0.067	0.022	0.039|
Multiallelic Dprime: 0.118
BLOCK 445.  MARKERS: 1991 1992
13 (0.609)	|0.480	0.081	0.046|
31 (0.223)	|0.030	0.165	0.029|
33 (0.169)	|0.022	0.053	0.093|
Multiallelic Dprime: 0.623
BLOCK 446.  MARKERS: 1993 1994
32 (0.531)	|0.447	0.061	0.015	0.004|
34 (0.299)	|0.017	0.109	0.152	0.015|
14 (0.168)	|0.012	0.102	0.051	0.003|
Multiallelic Dprime: 0.692
BLOCK 447.  MARKERS: 1995 1996 1997
332 (0.476)	|0.299	0.124	0.042	0.003	0.007|
112 (0.274)	|0.164	0.077	0.016	0.016	0.000|
314 (0.219)	|0.155	0.040	0.019	0.005	0.001|
312 (0.022)	|0.010	0.003	0.002	0.002	0.006|
Multiallelic Dprime: 0.101
BLOCK 448.  MARKERS: 2000 2001 2002 2003
1341 (0.632)	|0.463	0.161	0.009|
3223 (0.246)	|0.000	0.235	0.012|
1343 (0.080)	|0.080	0.000	0.000|
1223 (0.026)	|0.000	0.025	0.001|
1323 (0.014)	|0.000	0.004	0.009|
Multiallelic Dprime: 0.700
BLOCK 449.  MARKERS: 2005 2006
33 (0.542)	|0.411	0.089	0.038|
41 (0.425)	|0.403	0.013	0.007|
31 (0.033)	|0.016	0.008	0.009|
Multiallelic Dprime: 0.592
BLOCK 450.  MARKERS: 2007 2008 2009
142 (0.829)	|0.319	0.164	0.127	0.102	0.095|
323 (0.109)	|0.037	0.036	0.010	0.011	0.007|
322 (0.054)	|0.013	0.019	0.001	0.005	0.011|
Multiallelic Dprime: 0.189
BLOCK 451.  MARKERS: 2012 2013 2014 2015 2016 2017 2018 2019
12434112 (0.375)	|0.349	0.025	0.001	0.000|
33413322 (0.219)	|0.004	0.213	0.000	0.000|
33434112 (0.139)	|0.011	0.000	0.126	0.000|
33433322 (0.120)	|0.035	0.082	0.000	0.001|
33234314 (0.113)	|0.000	0.002	0.000	0.111|
Multiallelic Dprime: 0.877
BLOCK 452.  MARKERS: 2020 2021 2022 2023 2024
32233 (0.414)	|0.298	0.047	0.067|
32231 (0.337)	|0.036	0.269	0.030|
14313 (0.129)	|0.119	0.007	0.003|
14233 (0.116)	|0.104	0.010	0.000|
Multiallelic Dprime: 0.633
BLOCK 453.  MARKERS: 2025 2026
12 (0.557)	|0.106	0.289	0.162|
33 (0.332)	|0.298	0.026	0.001|
13 (0.105)	|0.012	0.074	0.015|
Multiallelic Dprime: 0.644
BLOCK 454.  MARKERS: 2028 2029 2030
224 (0.419)	|0.171	0.191	0.056|
212 (0.392)	|0.191	0.154	0.048|
414 (0.179)	|0.085	0.087	0.005|
Multiallelic Dprime: 0.091
BLOCK 455.  MARKERS: 2031 2032
24 (0.448)	|0.200	0.169	0.079|
22 (0.441)	|0.237	0.115	0.089|
14 (0.110)	|0.056	0.034	0.020|
Multiallelic Dprime: 0.100
BLOCK 456.  MARKERS: 2033 2034
22 (0.493)	|0.264	0.083	0.138	0.007|
24 (0.319)	|0.056	0.246	0.012	0.002|
42 (0.188)	|0.059	0.008	0.012	0.106|
Multiallelic Dprime: 0.583
BLOCK 457.  MARKERS: 2036 2037 2038
234 (0.379)	|0.231	0.146|
434 (0.337)	|0.289	0.049|
231 (0.163)	|0.141	0.022|
211 (0.115)	|0.054	0.061|
Multiallelic Dprime: 0.378
BLOCK 458.  MARKERS: 2039 2040
24 (0.719)	|0.375	0.234	0.109|
31 (0.279)	|0.141	0.085	0.052|
Multiallelic Dprime: 0.035
BLOCK 459.  MARKERS: 2043 2044
43 (0.516)	|0.343	0.096	0.077|
23 (0.320)	|0.179	0.087	0.055|
42 (0.162)	|0.131	0.017	0.015|
Multiallelic Dprime: 0.135
BLOCK 460.  MARKERS: 2048 2049
12 (0.653)	|0.213	0.138	0.127	0.131	0.033|
32 (0.199)	|0.101	0.042	0.022	0.027	0.007|
34 (0.148)	|0.041	0.047	0.033	0.017	0.009|
Multiallelic Dprime: 0.153
BLOCK 461.  MARKERS: 2052 2053 2054 2055
2433 (0.353)	|0.290	0.042	0.021|
4212 (0.227)	|0.194	0.019	0.012|
2233 (0.183)	|0.135	0.025	0.023|
4233 (0.174)	|0.140	0.021	0.014|
4213 (0.050)	|0.050	0.000	0.000|
Multiallelic Dprime: 0.131
BLOCK 462.  MARKERS: 2058 2059
42 (0.821)	|0.765	0.041	0.015|
23 (0.107)	|0.001	0.092	0.014|
43 (0.072)	|0.022	0.010	0.041|
Multiallelic Dprime: 0.794
BLOCK 463.  MARKERS: 2061 2062
23 (0.788)	|0.382	0.406|
42 (0.143)	|0.086	0.057|
22 (0.069)	|0.062	0.007|
Multiallelic Dprime: 0.354
BLOCK 464.  MARKERS: 2064 2065
42 (0.529)	|0.005	0.225	0.004	0.185	0.096|
13 (0.471)	|0.250	0.000	0.207	0.000	0.002|
Multiallelic Dprime: 0.979
BLOCK 465.  MARKERS: 2066 2067 2068 2069 2070 2071
413344 (0.255)	|0.258	0.000	0.000|
234121 (0.225)	|0.193	0.017	0.014|
413341 (0.211)	|0.151	0.003	0.055|
434141 (0.184)	|0.026	0.154	0.006|
434121 (0.098)	|0.018	0.000	0.081|
Multiallelic Dprime: 0.696
BLOCK 466.  MARKERS: 2072 2073 2074 2075
4323 (0.660)	|0.431	0.197	0.015	0.008|
2241 (0.178)	|0.171	0.000	0.000	0.002|
2243 (0.161)	|0.013	0.008	0.135	0.000|
Multiallelic Dprime: 0.562
BLOCK 467.  MARKERS: 2077 2078 2079 2080 2081 2082 2083 2084
34143243 (0.616)	|0.443	0.166	0.003	0.001|
14121122 (0.205)	|0.185	0.002	0.006	0.012|
32341222 (0.150)	|0.019	0.000	0.128	0.000|
34143222 (0.010)	|0.001	0.000	0.008	0.000|
Multiallelic Dprime: 0.572
BLOCK 468.  MARKERS: 2085 2086 2087
434 (0.657)	|0.542	0.000	0.092	0.012|
411 (0.174)	|0.169	0.000	0.000	0.001|
331 (0.148)	|0.024	0.110	0.000	0.013|
431 (0.016)	|0.000	0.001	0.007	0.007|
Multiallelic Dprime: 0.616
BLOCK 469.  MARKERS: 2088 2089 2090 2091 2092 2093 2094 2095
42342314 (0.739)	|0.527	0.178	0.030|
42334314 (0.112)	|0.000	0.000	0.112|
31444232 (0.100)	|0.000	0.098	0.000|
42332314 (0.033)	|0.003	0.022	0.008|
Multiallelic Dprime: 0.780
BLOCK 470.  MARKERS: 2096 2097
21 (0.533)	|0.243	0.179	0.110|
23 (0.310)	|0.150	0.090	0.070|
43 (0.153)	|0.057	0.056	0.040|
Multiallelic Dprime: 0.054
BLOCK 471.  MARKERS: 2103 2104
31 (0.451)	|0.072	0.141	0.161	0.039	0.027	0.008|
11 (0.326)	|0.147	0.041	0.008	0.010	0.102	0.007|
13 (0.223)	|0.008	0.026	0.003	0.096	0.002	0.082|
Multiallelic Dprime: 0.607
BLOCK 472.  MARKERS: 2107 2108 2109 2110 2111 2112 2113 2114
12222231 (0.227)	|0.226	0.000	0.000	0.001|
33222233 (0.208)	|0.000	0.202	0.000	0.000|
12222433 (0.172)	|0.173	0.000	0.000	0.000|
13222213 (0.145)	|0.142	0.001	0.000	0.002|
33444233 (0.132)	|0.000	0.000	0.111	0.021|
33222213 (0.096)	|0.001	0.096	0.000	0.000|
Multiallelic Dprime: 0.988
BLOCK 473.  MARKERS: 2116 2117 2118
412 (0.552)	|0.193	0.180	0.177|
212 (0.302)	|0.280	0.006	0.016|
434 (0.118)	|0.090	0.028	0.000|
432 (0.026)	|0.016	0.011	0.000|
Multiallelic Dprime: 0.684
BLOCK 474.  MARKERS: 2120 2121 2122 2123
2323 (0.579)	|0.553	0.024|
2321 (0.227)	|0.150	0.078|
4143 (0.193)	|0.193	0.000|
Multiallelic Dprime: 0.689
BLOCK 475.  MARKERS: 2127 2128
42 (0.895)	|0.501	0.260	0.134|
23 (0.102)	|0.022	0.045	0.036|
Multiallelic Dprime: 0.410
BLOCK 476.  MARKERS: 2130 2131
32 (0.525)	|0.241	0.143	0.050	0.057	0.008	0.013	0.010|
34 (0.305)	|0.170	0.035	0.051	0.005	0.030	0.005	0.000|
44 (0.170)	|0.012	0.016	0.058	0.063	0.005	0.000	0.005|
Multiallelic Dprime: 0.331
BLOCK 477.  MARKERS: 2133 2134 2135 2136 2137 2138 2139 2140
44333323 (0.423)	|0.155	0.218	0.006	0.000	0.019|
42333323 (0.196)	|0.000	0.053	0.144	0.000	0.000|
24313342 (0.160)	|0.136	0.000	0.022	0.000	0.000|
44434142 (0.124)	|0.002	0.000	0.004	0.118	0.000|
44333122 (0.044)	|0.000	0.037	0.002	0.000	0.002|
44333322 (0.019)	|0.002	0.000	0.000	0.000	0.014|
44313342 (0.018)	|0.017	0.000	0.000	0.000	0.000|
Multiallelic Dprime: 0.681
BLOCK 478.  MARKERS: 2142 2143 2144 2145 2146 2147 2148 2149 2150
341221221 (0.314)	|0.116	0.056	0.072	0.062|
123442343 (0.308)	|0.102	0.101	0.049	0.051|
143441343 (0.188)	|0.072	0.042	0.044	0.028|
343441343 (0.122)	|0.069	0.020	0.021	0.011|
143442343 (0.034)	|0.014	0.010	0.006	0.003|
Multiallelic Dprime: 0.132
BLOCK 479.  MARKERS: 2153 2154 2155 2156 2157 2158 2159
1213214 (0.385)	|0.135	0.108	0.117	0.024|
1413213 (0.236)	|0.073	0.078	0.059	0.026|
1431423 (0.194)	|0.070	0.069	0.032	0.023|
3411213 (0.162)	|0.079	0.032	0.028	0.022|
Multiallelic Dprime: 0.122
BLOCK 480.  MARKERS: 2164 2165 2166
114 (0.366)	|0.236	0.130|
314 (0.296)	|0.157	0.139|
132 (0.242)	|0.155	0.086|
112 (0.097)	|0.064	0.033|
Multiallelic Dprime: 0.100
BLOCK 481.  MARKERS: 2171 2172
11 (0.612)	|0.455	0.008	0.071	0.058	0.005	0.000|
33 (0.388)	|0.033	0.262	0.065	0.000	0.009	0.010|
Multiallelic Dprime: 0.774
BLOCK 482.  MARKERS: 2174 2175 2176 2177 2178 2179
334131 (0.487)	|0.450	0.017	0.005	0.013|
112421 (0.269)	|0.025	0.239	0.001	0.000|
334432 (0.135)	|0.012	0.000	0.121	0.000|
334421 (0.057)	|0.000	0.054	0.004	0.000|
114421 (0.014)	|0.008	0.000	0.000	0.006|
112121 (0.010)	|0.002	0.008	0.000	0.000|
Multiallelic Dprime: 0.861
BLOCK 483.  MARKERS: 2180 2181 2182 2183
2131 (0.510)	|0.407	0.104|
4313 (0.330)	|0.327	0.003|
2313 (0.135)	|0.132	0.003|
2133 (0.023)	|0.014	0.009|
Multiallelic Dprime: 0.801
BLOCK 484.  MARKERS: 2184 2185
41 (0.881)	|0.649	0.110	0.099	0.019|
23 (0.119)	|0.047	0.001	0.008	0.060|
Multiallelic Dprime: 0.494
BLOCK 485.  MARKERS: 2188 2189 2190 2191
1412 (0.695)	|0.190	0.304	0.200|
3232 (0.110)	|0.054	0.054	0.002|
1433 (0.107)	|0.088	0.004	0.015|
1432 (0.079)	|0.050	0.011	0.017|
Multiallelic Dprime: 0.449
BLOCK 486.  MARKERS: 2196 2197
31 (0.384)	|0.034	0.350	0.000|
33 (0.379)	|0.214	0.015	0.147|
43 (0.235)	|0.227	0.002	0.006|
Multiallelic Dprime: 0.771
BLOCK 487.  MARKERS: 2199 2200
41 (0.474)	|0.202	0.102	0.171|
43 (0.371)	|0.068	0.293	0.009|
21 (0.153)	|0.138	0.004	0.012|
Multiallelic Dprime: 0.536
BLOCK 488.  MARKERS: 2201 2202
31 (0.408)	|0.374	0.029	0.004|
33 (0.401)	|0.370	0.021	0.005|
11 (0.192)	|0.065	0.086	0.041|
Multiallelic Dprime: 0.607
BLOCK 489.  MARKERS: 2204 2205
32 (0.809)	|0.360	0.273	0.000	0.108	0.068|
21 (0.136)	|0.021	0.000	0.114	0.000	0.000|
31 (0.050)	|0.000	0.001	0.048	0.000	0.000|
Multiallelic Dprime: 0.877
BLOCK 490.  MARKERS: 2206 2207 2208 2209
2241 (0.381)	|0.287	0.000	0.094|
2442 (0.275)	|0.000	0.274	0.002|
3212 (0.163)	|0.003	0.052	0.108|
2242 (0.108)	|0.019	0.027	0.058|
2212 (0.072)	|0.066	0.004	0.002|
Multiallelic Dprime: 0.700
BLOCK 491.  MARKERS: 2210 2211
11 (0.375)	|0.227	0.137	0.011|
33 (0.355)	|0.287	0.050	0.019|
13 (0.267)	|0.094	0.042	0.130|
Multiallelic Dprime: 0.380
BLOCK 492.  MARKERS: 2214 2215
24 (0.607)	|0.488	0.069	0.049|
22 (0.230)	|0.117	0.004	0.110|
42 (0.160)	|0.007	0.151	0.000|
Multiallelic Dprime: 0.545
BLOCK 493.  MARKERS: 2216 2217
33 (0.612)	|0.358	0.120	0.133|
14 (0.223)	|0.146	0.043	0.034|
34 (0.160)	|0.107	0.033	0.020|
Multiallelic Dprime: 0.120
BLOCK 494.  MARKERS: 2223 2224
32 (0.615)	|0.427	0.074	0.112|
22 (0.198)	|0.156	0.029	0.013|
24 (0.187)	|0.145	0.039	0.001|
Multiallelic Dprime: 0.253
BLOCK 495.  MARKERS: 2229 2230
33 (0.728)	|0.497	0.153	0.059	0.017|
13 (0.143)	|0.102	0.012	0.010	0.016|
11 (0.126)	|0.116	0.002	0.004	0.000|
Multiallelic Dprime: 0.424
BLOCK 496.  MARKERS: 2233 2234 2235 2236 2237
34441 (0.717)	|0.389	0.245	0.085|
22223 (0.167)	|0.060	0.067	0.041|
34221 (0.074)	|0.022	0.035	0.016|
32223 (0.034)	|0.022	0.012	0.000|
Multiallelic Dprime: 0.184
BLOCK 497.  MARKERS: 2241 2242
32 (0.494)	|0.172	0.102	0.097	0.054	0.060|
22 (0.360)	|0.148	0.073	0.054	0.070	0.009|
34 (0.146)	|0.050	0.027	0.014	0.019	0.029|
Multiallelic Dprime: 0.128
BLOCK 498.  MARKERS: 2244 2245 2246 2247 2248 2249 2250
2432233 (0.371)	|0.329	0.015	0.006	0.005	0.016|
2243241 (0.203)	|0.087	0.110	0.000	0.002	0.000|
2433241 (0.166)	|0.010	0.009	0.138	0.004	0.003|
1432431 (0.142)	|0.010	0.000	0.000	0.131	0.000|
2432231 (0.100)	|0.010	0.043	0.004	0.003	0.038|
Multiallelic Dprime: 0.739
BLOCK 499.  MARKERS: 2251 2252 2253 2254 2255 2256
342114 (0.457)	|0.457	0.001	0.000|
124314 (0.180)	|0.178	0.000	0.000|
322114 (0.149)	|0.005	0.000	0.143|
124332 (0.148)	|0.000	0.148	0.000|
122114 (0.060)	|0.034	0.022	0.002|
Multiallelic Dprime: 0.946
BLOCK 500.  MARKERS: 2257 2258 2259
144 (0.680)	|0.272	0.188	0.114	0.101|
124 (0.172)	|0.060	0.034	0.030	0.049|
342 (0.146)	|0.018	0.109	0.013	0.005|
Multiallelic Dprime: 0.255
BLOCK 501.  MARKERS: 2261 2262 2263
134 (0.349)	|0.133	0.040	0.176|
234 (0.331)	|0.143	0.170	0.016|
214 (0.157)	|0.012	0.130	0.014|
233 (0.156)	|0.131	0.005	0.021|
Multiallelic Dprime: 0.471
BLOCK 502.  MARKERS: 2264 2265
22 (0.422)	|0.295	0.070	0.036	0.021|
23 (0.347)	|0.167	0.094	0.060	0.019|
33 (0.228)	|0.056	0.121	0.026	0.024|
Multiallelic Dprime: 0.275
BLOCK 503.  MARKERS: 2266 2267 2268 2269 2270
43232 (0.517)	|0.215	0.182	0.076	0.023	0.009|
31314 (0.287)	|0.117	0.113	0.037	0.006	0.008|
33232 (0.122)	|0.049	0.044	0.023	0.002	0.000|
31232 (0.064)	|0.027	0.024	0.008	0.000	0.002|
Multiallelic Dprime: 0.047
BLOCK 504.  MARKERS: 2275 2276 2277 2278 2279 2280 2281 2282 2283 2284 2285 2286 2287 2288 2289 2290
3442231232444213 (0.412)	|0.242	0.163|
1222413333121112 (0.368)	|0.194	0.159|
3424433312421233 (0.146)	|0.083	0.059|
3222413333121112 (0.034)	|0.018	0.017|
1222413233121112 (0.020)	|0.011	0.009|
Multiallelic Dprime: 0.047
BLOCK 505.  MARKERS: 2294 2295 2296 2297
2412 (0.556)	|0.216	0.195	0.129	0.017|
4234 (0.421)	|0.114	0.107	0.183	0.012|
Multiallelic Dprime: 0.209
BLOCK 506.  MARKERS: 2298 2299 2300
341 (0.334)	|0.253	0.069	0.011|
122 (0.316)	|0.246	0.062	0.007|
142 (0.315)	|0.245	0.063	0.008|
141 (0.029)	|0.027	0.002	0.000|
Multiallelic Dprime: 0.039
BLOCK 507.  MARKERS: 2307 2308 2309
412 (0.777)	|0.459	0.184	0.118	0.014|
224 (0.197)	|0.141	0.042	0.012	0.000|
222 (0.026)	|0.014	0.012	0.000	0.000|
Multiallelic Dprime: 0.240
BLOCK 508.  MARKERS: 2324 2325 2326
332 (0.614)	|0.556	0.031	0.027|
133 (0.239)	|0.074	0.138	0.025|
313 (0.130)	|0.117	0.004	0.009|
333 (0.014)	|0.003	0.000	0.011|
Multiallelic Dprime: 0.605
BLOCK 509.  MARKERS: 2328 2329
22 (0.753)	|0.296	0.214	0.097	0.057	0.056	0.024|
13 (0.172)	|0.011	0.054	0.052	0.041	0.004	0.000|
23 (0.072)	|0.000	0.011	0.029	0.006	0.005	0.017|
Multiallelic Dprime: 0.400
BLOCK 510.  MARKERS: 2331 2332 2333 2334 2335 2336 2337 2338 2339 2340
3142132242 (0.311)	|0.092	0.085	0.116	0.016|
1123312314 (0.280)	|0.079	0.182	0.015	0.006|
1323132212 (0.178)	|0.143	0.026	0.004	0.001|
1323112212 (0.104)	|0.082	0.014	0.006	0.000|
1123114214 (0.066)	|0.055	0.005	0.002	0.002|
1123114212 (0.040)	|0.009	0.029	0.003	0.000|
Multiallelic Dprime: 0.505
BLOCK 511.  MARKERS: 2341 2342 2343
211 (0.473)	|0.264	0.147	0.061|
233 (0.346)	|0.200	0.076	0.069|
433 (0.146)	|0.095	0.038	0.013|
231 (0.029)	|0.021	0.007	0.001|
Multiallelic Dprime: 0.101
BLOCK 512.  MARKERS: 2349 2350 2351 2352
4411 (0.585)	|0.491	0.078	0.015|
4413 (0.269)	|0.205	0.043	0.022|
2233 (0.144)	|0.122	0.004	0.018|
Multiallelic Dprime: 0.148
BLOCK 513.  MARKERS: 2356 2357 2358
422 (0.820)	|0.376	0.343	0.102|
244 (0.125)	|0.002	0.043	0.080|
242 (0.055)	|0.054	0.000	0.000|
Multiallelic Dprime: 0.389
BLOCK 514.  MARKERS: 2359 2360
22 (0.432)	|0.322	0.038	0.049	0.004	0.006|
24 (0.386)	|0.223	0.084	0.040	0.016	0.010|
44 (0.182)	|0.149	0.013	0.018	0.000	0.000|
Multiallelic Dprime: 0.263
BLOCK 515.  MARKERS: 2369 2370 2371 2372 2373 2374 2375 2376 2377 2378 2379 2380
322144334244 (0.696)	|0.340	0.279	0.044	0.012	0.010|
144422112422 (0.133)	|0.058	0.014	0.061	0.002	0.000|
322124334244 (0.107)	|0.042	0.043	0.011	0.002	0.000|
342144334244 (0.019)	|0.009	0.011	0.000	0.000	0.000|
342124112422 (0.016)	|0.003	0.014	0.000	0.000	0.000|
Multiallelic Dprime: 0.228
BLOCK 516.  MARKERS: 2381 2382 2383 2384 2385
34222 (0.464)	|0.141	0.045	0.106	0.125	0.045|
12222 (0.372)	|0.047	0.213	0.061	0.050	0.000|
34413 (0.122)	|0.123	0.000	0.000	0.000	0.000|
32222 (0.017)	|0.000	0.006	0.008	0.001	0.000|
34412 (0.011)	|0.000	0.011	0.000	0.000	0.000|
Multiallelic Dprime: 0.496
BLOCK 517.  MARKERS: 2390 2391 2392 2393 2394
32232 (0.319)	|0.309	0.003	0.002	0.006|
44412 (0.277)	|0.034	0.198	0.012	0.031|
42214 (0.180)	|0.018	0.003	0.100	0.052|
42212 (0.177)	|0.177	0.000	0.000	0.000|
42232 (0.045)	|0.045	0.000	0.000	0.000|
Multiallelic Dprime: 0.871
BLOCK 518.  MARKERS: 2396 2397 2398 2399
1411 (0.582)	|0.285	0.273	0.019|
1443 (0.206)	|0.084	0.120	0.002|
2211 (0.117)	|0.069	0.042	0.005|
1441 (0.089)	|0.056	0.021	0.013|
Multiallelic Dprime: 0.122
BLOCK 519.  MARKERS: 2404 2405
23 (0.498)	|0.312	0.184|
41 (0.458)	|0.437	0.021|
21 (0.039)	|0.036	0.004|
Multiallelic Dprime: 0.768
BLOCK 520.  MARKERS: 2406 2407
23 (0.790)	|0.532	0.135	0.117	0.000|
31 (0.208)	|0.191	0.002	0.000	0.016|
Multiallelic Dprime: 0.771
BLOCK 521.  MARKERS: 2408 2409 2410 2411
4132 (0.723)	|0.526	0.195|
2333 (0.136)	|0.000	0.136|
4113 (0.118)	|0.118	0.000|
4333 (0.016)	|0.000	0.016|
Multiallelic Dprime: 0.511
BLOCK 522.  MARKERS: 2412 2413
14 (0.647)	|0.270	0.204	0.146	0.019|
32 (0.348)	|0.163	0.076	0.101	0.007|
Multiallelic Dprime: 0.117
BLOCK 523.  MARKERS: 2417 2418 2419 2420 2421
11444 (0.432)	|0.292	0.108	0.017	0.009	0.002|
11244 (0.281)	|0.232	0.015	0.018	0.010	0.000|
32222 (0.247)	|0.047	0.007	0.089	0.077	0.023|
11222 (0.026)	|0.013	0.004	0.001	0.009	0.000|
Multiallelic Dprime: 0.529
BLOCK 524.  MARKERS: 2422 2423 2424 2425 2426 2427 2428 2429 2430 2431 2432 2433 2434 2435 2436 2437 2438
43311424214211411 (0.586)	|0.299	0.288|
43313242224232441 (0.133)	|0.102	0.031|
12433242214212442 (0.128)	|0.058	0.069|
43313242422411241 (0.104)	|0.060	0.046|
43313242214211441 (0.027)	|0.002	0.025|
Multiallelic Dprime: 0.160
BLOCK 525.  MARKERS: 2439 2440
41 (0.530)	|0.372	0.157|
33 (0.466)	|0.278	0.187|
Multiallelic Dprime: 0.142
BLOCK 526.  MARKERS: 2441 2442 2443 2444
1243 (0.655)	|0.602	0.032	0.021|
3121 (0.344)	|0.052	0.164	0.126|
Multiallelic Dprime: 0.767
BLOCK 527.  MARKERS: 2446 2447
34 (0.654)	|0.425	0.178	0.051|
14 (0.195)	|0.051	0.045	0.099|
13 (0.148)	|0.006	0.141	0.001|
Multiallelic Dprime: 0.547
BLOCK 528.  MARKERS: 2449 2450
22 (0.481)	|0.351	0.130|
24 (0.367)	|0.352	0.015|
44 (0.150)	|0.050	0.097|
Multiallelic Dprime: 0.436
BLOCK 529.  MARKERS: 2451 2452
31 (0.753)	|0.646	0.086	0.006	0.016|
23 (0.243)	|0.172	0.046	0.018	0.000|
Multiallelic Dprime: 0.198
BLOCK 530.  MARKERS: 2455 2456 2457 2458
1342 (0.819)	|0.272	0.247	0.130	0.078	0.026	0.012	0.011	0.010	0.008|
3124 (0.133)	|0.057	0.021	0.025	0.002	0.001	0.009	0.002	0.001	0.004|
1124 (0.024)	|0.006	0.002	0.003	0.009	0.000	0.001	0.000	0.001	0.000|
1324 (0.015)	|0.010	0.003	0.000	0.001	0.000	0.000	0.000	0.000	0.000|
Multiallelic Dprime: 0.248
BLOCK 531.  MARKERS: 2460 2461 2462 2463 2464 2465 2466 2467 2468 2469 2470 2471 2472 2473 2474 2475 2476 2477 2478
1221321212322434412 (0.347)	|0.211	0.082	0.044|
1221331212342434412 (0.274)	|0.127	0.148	0.000|
3433123333124212334 (0.162)	|0.148	0.008	0.006|
3433123333124212332 (0.092)	|0.083	0.003	0.002|
3431321333124414312 (0.030)	|0.026	0.002	0.000|
1221321212342434412 (0.022)	|0.016	0.000	0.006|
3433121212322434412 (0.013)	|0.010	0.003	0.000|
3433123333124234412 (0.012)	|0.010	0.000	0.002|
3431321333124414412 (0.012)	|0.012	0.000	0.000|
Multiallelic Dprime: 0.411
BLOCK 532.  MARKERS: 2480 2481 2482 2483
1341 (0.671)	|0.353	0.202	0.116|
3123 (0.250)	|0.143	0.068	0.040|
3321 (0.065)	|0.026	0.034	0.004|
Multiallelic Dprime: 0.068
BLOCK 533.  MARKERS: 2485 2486
12 (0.526)	|0.353	0.081	0.091|
32 (0.312)	|0.209	0.033	0.070|
33 (0.162)	|0.067	0.081	0.014|
Multiallelic Dprime: 0.177
BLOCK 534.  MARKERS: 2488 2489
41 (0.630)	|0.439	0.101	0.090|
42 (0.195)	|0.147	0.023	0.026|
21 (0.175)	|0.109	0.048	0.018|
Multiallelic Dprime: 0.079
BLOCK 535.  MARKERS: 2490 2491
32 (0.694)	|0.615	0.076|
44 (0.172)	|0.001	0.169|
34 (0.134)	|0.123	0.003|
Multiallelic Dprime: 0.680
BLOCK 536.  MARKERS: 2492 2493
31 (0.738)	|0.241	0.141	0.154	0.062	0.077	0.052|
13 (0.248)	|0.065	0.060	0.028	0.046	0.027	0.012|
Multiallelic Dprime: 0.173
BLOCK 537.  MARKERS: 2494 2495 2496 2497 2498 2499 2500 2501
42244131 (0.308)	|0.058	0.248	0.000|
24422111 (0.204)	|0.177	0.026	0.000|
44224233 (0.182)	|0.000	0.083	0.099|
44222133 (0.112)	|0.104	0.001	0.000|
24422131 (0.108)	|0.101	0.006	0.000|
44224133 (0.065)	|0.065	0.000	0.000|
Multiallelic Dprime: 0.770
BLOCK 538.  MARKERS: 2503 2504 2505 2506
1234 (0.517)	|0.319	0.194	0.000|
3232 (0.375)	|0.271	0.083	0.013|
3412 (0.100)	|0.098	0.002	0.000|
Multiallelic Dprime: 0.323
BLOCK 539.  MARKERS: 2507 2508 2509
142 (0.693)	|0.673	0.014|
334 (0.278)	|0.013	0.264|
332 (0.013)	|0.008	0.004|
Multiallelic Dprime: 0.918
BLOCK 540.  MARKERS: 2510 2511
14 (0.709)	|0.466	0.229|
33 (0.285)	|0.156	0.124|
Multiallelic Dprime: 0.127
BLOCK 541.  MARKERS: 2512 2513 2514 2515
4133 (0.627)	|0.416	0.150	0.061|
2311 (0.353)	|0.134	0.178	0.042|
Multiallelic Dprime: 0.283
BLOCK 542.  MARKERS: 2518 2519
21 (0.565)	|0.300	0.239	0.023	0.004|
23 (0.331)	|0.167	0.087	0.066	0.008|
41 (0.104)	|0.039	0.031	0.034	0.000|
Multiallelic Dprime: 0.183
BLOCK 543.  MARKERS: 2520 2521 2522 2523
2223 (0.506)	|0.142	0.200	0.094	0.070|
2423 (0.356)	|0.149	0.104	0.053	0.051|
4441 (0.122)	|0.062	0.010	0.039	0.012|
4423 (0.012)	|0.006	0.002	0.000	0.003|
Multiallelic Dprime: 0.171
BLOCK 544.  MARKERS: 2525 2526 2527 2528
2141 (0.363)	|0.335	0.028	0.000|
2122 (0.316)	|0.006	0.120	0.188|
4141 (0.185)	|0.038	0.076	0.071|
2341 (0.136)	|0.002	0.134	0.000|
Multiallelic Dprime: 0.665
BLOCK 545.  MARKERS: 2530 2531
23 (0.381)	|0.125	0.221	0.032|
21 (0.358)	|0.143	0.047	0.166|
13 (0.259)	|0.188	0.056	0.015|
Multiallelic Dprime: 0.428
BLOCK 546.  MARKERS: 2532 2533
22 (0.457)	|0.195	0.201	0.058|
24 (0.324)	|0.203	0.105	0.014|
44 (0.215)	|0.108	0.097	0.011|
Multiallelic Dprime: 0.163
BLOCK 547.  MARKERS: 2536 2537
13 (0.506)	|0.173	0.216	0.060	0.030	0.007	0.010|
31 (0.404)	|0.140	0.040	0.062	0.064	0.054	0.044|
33 (0.084)	|0.007	0.039	0.003	0.008	0.022	0.003|
Multiallelic Dprime: 0.340
BLOCK 548.  MARKERS: 2540 2541 2542 2543 2544 2545
214333 (0.323)	|0.169	0.045	0.064	0.029	0.005	0.011|
434133 (0.296)	|0.125	0.059	0.051	0.042	0.014	0.005|
214133 (0.126)	|0.035	0.030	0.051	0.007	0.001	0.000|
213111 (0.102)	|0.030	0.045	0.000	0.019	0.004	0.003|
414133 (0.083)	|0.020	0.021	0.022	0.007	0.006	0.006|
214111 (0.057)	|0.030	0.005	0.008	0.009	0.004	0.001|
Multiallelic Dprime: 0.200
BLOCK 549.  MARKERS: 2548 2549 2550 2551 2552
23434 (0.416)	|0.381	0.016	0.018|
21114 (0.206)	|0.024	0.137	0.045|
33132 (0.198)	|0.068	0.021	0.108|
23114 (0.114)	|0.029	0.053	0.031|
23134 (0.038)	|0.000	0.037	0.000|
33134 (0.028)	|0.009	0.019	0.000|
Multiallelic Dprime: 0.637
BLOCK 550.  MARKERS: 2554 2555
42 (0.512)	|0.397	0.087	0.029|
12 (0.282)	|0.046	0.091	0.144|
14 (0.204)	|0.066	0.139	0.000|
Multiallelic Dprime: 0.524
BLOCK 551.  MARKERS: 2556 2557 2558
313 (0.509)	|0.438	0.071	0.000|
331 (0.317)	|0.012	0.293	0.012|
213 (0.172)	|0.015	0.028	0.129|
Multiallelic Dprime: 0.815
BLOCK 552.  MARKERS: 2559 2560
21 (0.466)	|0.348	0.071	0.018	0.029|
23 (0.392)	|0.012	0.189	0.184	0.003|
43 (0.142)	|0.010	0.028	0.002	0.102|
Multiallelic Dprime: 0.725
BLOCK 553.  MARKERS: 2562 2563 2564
212 (0.371)	|0.000	0.231	0.001	0.139|
214 (0.287)	|0.208	0.081	0.000	0.000|
414 (0.205)	|0.190	0.002	0.012	0.000|
224 (0.135)	|0.000	0.001	0.132	0.000|
Multiallelic Dprime: 0.788
BLOCK 554.  MARKERS: 2565 2566 2567 2568
4342 (0.399)	|0.204	0.196|
1342 (0.316)	|0.304	0.008|
4322 (0.145)	|0.130	0.014|
4144 (0.140)	|0.134	0.006|
Multiallelic Dprime: 0.797
BLOCK 555.  MARKERS: 2569 2570 2571
142 (0.773)	|0.464	0.204	0.104|
224 (0.224)	|0.000	0.161	0.063|
Multiallelic Dprime: 0.702
BLOCK 556.  MARKERS: 2572 2573
14 (0.464)	|0.240	0.137	0.043	0.044|
13 (0.365)	|0.191	0.037	0.094	0.044|
23 (0.171)	|0.062	0.071	0.020	0.018|
Multiallelic Dprime: 0.192
BLOCK 557.  MARKERS: 2575 2576 2577
112 (0.492)	|0.324	0.066	0.069	0.032|
134 (0.244)	|0.159	0.028	0.016	0.042|
132 (0.157)	|0.108	0.023	0.015	0.011|
332 (0.106)	|0.055	0.020	0.022	0.010|
Multiallelic Dprime: 0.101
BLOCK 558.  MARKERS: 2580 2581 2582 2583 2584
24143 (0.645)	|0.610	0.031	0.001	0.001	0.000|
44131 (0.137)	|0.001	0.009	0.127	0.000	0.000|
22333 (0.121)	|0.019	0.041	0.001	0.042	0.018|
24133 (0.095)	|0.003	0.089	0.001	0.002	0.000|
Multiallelic Dprime: 0.868
BLOCK 559.  MARKERS: 2585 2586 2587 2588 2589 2590
343343 (0.634)	|0.375	0.258	0.000|
222122 (0.169)	|0.000	0.000	0.170|
342122 (0.132)	|0.132	0.000	0.000|
342143 (0.046)	|0.000	0.000	0.046|
242122 (0.018)	|0.000	0.000	0.018|
Multiallelic Dprime: 0.771
BLOCK 560.  MARKERS: 2591 2592
31 (0.507)	|0.347	0.027	0.000	0.132|
11 (0.260)	|0.000	0.261	0.000	0.000|
33 (0.232)	|0.064	0.001	0.164	0.000|
Multiallelic Dprime: 0.841
BLOCK 561.  MARKERS: 2593 2594 2595 2596
1142 (0.409)	|0.204	0.006	0.155	0.010	0.016	0.017|
4121 (0.289)	|0.002	0.177	0.012	0.022	0.074	0.002|
4142 (0.166)	|0.150	0.002	0.008	0.001	0.004	0.000|
1342 (0.132)	|0.001	0.003	0.001	0.115	0.011	0.000|
Multiallelic Dprime: 0.745
BLOCK 562.  MARKERS: 2597 2598 2599 2600 2601 2602
343414 (0.357)	|0.145	0.209	0.000	0.003	0.000|
222411 (0.189)	|0.000	0.085	0.102	0.002	0.000|
223434 (0.176)	|0.000	0.000	0.003	0.172	0.000|
323214 (0.149)	|0.147	0.000	0.002	0.000	0.000|
222414 (0.108)	|0.000	0.000	0.097	0.000	0.012|
223414 (0.019)	|0.000	0.000	0.000	0.019	0.000|
Multiallelic Dprime: 0.792
BLOCK 563.  MARKERS: 2603 2604 2605 2606 2607
11223 (0.293)	|0.025	0.140	0.012	0.017	0.095	0.001|
41241 (0.290)	|0.141	0.004	0.053	0.090	0.002	0.000|
13321 (0.203)	|0.065	0.092	0.011	0.005	0.004	0.021|
41221 (0.201)	|0.052	0.022	0.107	0.003	0.007	0.009|
11321 (0.012)	|0.000	0.004	0.000	0.000	0.000	0.007|
Multiallelic Dprime: 0.523
BLOCK 564.  MARKERS: 2609 2610 2611 2612 2613
43433 (0.282)	|0.127	0.117	0.041|
43231 (0.263)	|0.227	0.036	0.000|
23433 (0.184)	|0.042	0.079	0.064|
43413 (0.116)	|0.111	0.002	0.002|
42433 (0.110)	|0.085	0.025	0.000|
43431 (0.039)	|0.024	0.014	0.000|
Multiallelic Dprime: 0.487
BLOCK 565.  MARKERS: 2614 2615
31 (0.616)	|0.386	0.224	0.000|
13 (0.274)	|0.133	0.116	0.022|
11 (0.109)	|0.000	0.109	0.000|
Multiallelic Dprime: 0.324
BLOCK 566.  MARKERS: 2616 2617 2618 2619
2221 (0.520)	|0.383	0.109	0.029|
3313 (0.447)	|0.258	0.089	0.102|
2223 (0.023)	|0.011	0.004	0.007|
Multiallelic Dprime: 0.224
BLOCK 567.  MARKERS: 2623 2624
24 (0.657)	|0.245	0.410	0.001|
21 (0.203)	|0.114	0.005	0.085|
31 (0.140)	|0.133	0.003	0.001|
Multiallelic Dprime: 0.705
BLOCK 568.  MARKERS: 2625 2626
21 (0.492)	|0.214	0.131	0.148|
13 (0.420)	|0.141	0.278	0.000|
23 (0.085)	|0.083	0.002	0.000|
Multiallelic Dprime: 0.412
BLOCK 569.  MARKERS: 2627 2628
12 (0.440)	|0.373	0.003	0.000	0.063	0.003|
11 (0.410)	|0.035	0.361	0.000	0.012	0.000|
21 (0.150)	|0.007	0.003	0.121	0.001	0.017|
Multiallelic Dprime: 0.887
BLOCK 570.  MARKERS: 2629 2630 2631 2632 2633
42332 (0.414)	|0.396	0.015	0.003|
24112 (0.368)	|0.357	0.011	0.000|
42113 (0.122)	|0.015	0.104	0.002|
44112 (0.076)	|0.076	0.000	0.000|
42112 (0.019)	|0.003	0.000	0.017|
Multiallelic Dprime: 0.788
BLOCK 571.  MARKERS: 2634 2635
42 (0.847)	|0.374	0.267	0.143	0.005	0.058|
34 (0.130)	|0.006	0.002	0.010	0.102	0.000|
32 (0.023)	|0.017	0.002	0.000	0.002	0.000|
Multiallelic Dprime: 0.745
BLOCK 572.  MARKERS: 2636 2637 2638 2639 2640
23333 (0.397)	|0.328	0.033	0.035|
31133 (0.271)	|0.234	0.011	0.027|
21133 (0.153)	|0.094	0.048	0.009|
21141 (0.109)	|0.098	0.007	0.004|
23133 (0.058)	|0.055	0.002	0.000|
Multiallelic Dprime: 0.230
BLOCK 573.  MARKERS: 2642 2643
22 (0.817)	|0.615	0.192	0.006|
34 (0.101)	|0.031	0.065	0.005|
32 (0.078)	|0.073	0.000	0.001|
Multiallelic Dprime: 0.275
BLOCK 574.  MARKERS: 2645 2646
22 (0.720)	|0.310	0.367	0.042|
33 (0.260)	|0.187	0.067	0.006|
32 (0.013)	|0.008	0.004	0.000|
Multiallelic Dprime: 0.425
BLOCK 575.  MARKERS: 2647 2648 2649
444 (0.513)	|0.470	0.042|
212 (0.438)	|0.187	0.250|
242 (0.047)	|0.042	0.005|
Multiallelic Dprime: 0.718
BLOCK 576.  MARKERS: 2650 2651
43 (0.703)	|0.273	0.424|
21 (0.296)	|0.262	0.034|
Multiallelic Dprime: 0.748
BLOCK 577.  MARKERS: 2652 2653
24 (0.536)	|0.122	0.153	0.083	0.095	0.026	0.023	0.019|
42 (0.458)	|0.287	0.049	0.038	0.012	0.051	0.001	0.004|
Multiallelic Dprime: 0.480
BLOCK 578.  MARKERS: 2655 2656 2657 2658 2659 2660 2661 2662 2663 2664 2665 2666 2667 2668 2669 2670
2334433343222324 (0.416)	|0.406	0.003	0.002|
2412413121422344 (0.203)	|0.074	0.131	0.000|
1412413121422344 (0.120)	|0.041	0.079	0.001|
2432134143444121 (0.107)	|0.000	0.013	0.086|
2412433123222324 (0.077)	|0.025	0.051	0.000|
2412413121422324 (0.024)	|0.023	0.000	0.000|
2412413123222324 (0.023)	|0.000	0.022	0.000|
Multiallelic Dprime: 0.758
BLOCK 579.  MARKERS: 2671 2672 2673 2674 2675 2676 2677 2678
24412114 (0.577)	|0.327	0.144	0.104|
12234333 (0.317)	|0.148	0.088	0.081|
24412113 (0.097)	|0.055	0.022	0.019|
Multiallelic Dprime: 0.085
BLOCK 580.  MARKERS: 2681 2682
21 (0.536)	|0.292	0.138	0.104|
11 (0.257)	|0.156	0.064	0.034|
12 (0.208)	|0.136	0.040	0.026|
Multiallelic Dprime: 0.125
BLOCK 581.  MARKERS: 2685 2686 2687
323 (0.581)	|0.293	0.235	0.045	0.005|
342 (0.243)	|0.070	0.108	0.062	0.003|
123 (0.168)	|0.107	0.046	0.005	0.009|
Multiallelic Dprime: 0.190
BLOCK 582.  MARKERS: 2690 2691 2692
321 (0.471)	|0.218	0.168	0.085|
124 (0.388)	|0.119	0.116	0.152|
134 (0.120)	|0.085	0.005	0.027|
324 (0.018)	|0.000	0.015	0.003|
Multiallelic Dprime: 0.234
BLOCK 583.  MARKERS: 2698 2699
44 (0.424)	|0.418	0.007|
24 (0.305)	|0.301	0.003|
43 (0.266)	|0.101	0.166|
Multiallelic Dprime: 0.924
BLOCK 584.  MARKERS: 2700 2701
31 (0.820)	|0.342	0.375	0.102|
12 (0.180)	|0.091	0.056	0.031|
Multiallelic Dprime: 0.188
BLOCK 585.  MARKERS: 2704 2705 2706 2707
4323 (0.433)	|0.433	0.000	0.000|
4344 (0.426)	|0.017	0.338	0.075|
2144 (0.137)	|0.086	0.002	0.047|
Multiallelic Dprime: 0.875
BLOCK 586.  MARKERS: 2708 2709
23 (0.537)	|0.228	0.143	0.165|
14 (0.340)	|0.161	0.089	0.089|
13 (0.123)	|0.046	0.050	0.027|
Multiallelic Dprime: 0.075
BLOCK 587.  MARKERS: 2713 2714
23 (0.435)	|0.249	0.121	0.034	0.007	0.016|
43 (0.282)	|0.091	0.123	0.060	0.009	0.000|
21 (0.281)	|0.211	0.033	0.031	0.005	0.001|
Multiallelic Dprime: 0.269
BLOCK 588.  MARKERS: 2715 2716 2717 2718 2719
24221 (0.553)	|0.229	0.130	0.159	0.036|
13411 (0.276)	|0.091	0.120	0.047	0.020|
13413 (0.125)	|0.047	0.035	0.030	0.013|
13421 (0.021)	|0.016	0.005	0.000	0.000|
23411 (0.018)	|0.003	0.011	0.004	0.000|
Multiallelic Dprime: 0.170
BLOCK 589.  MARKERS: 2723 2724 2725
311 (0.389)	|0.267	0.059	0.052|
131 (0.300)	|0.207	0.050	0.032|
312 (0.241)	|0.121	0.070	0.049|
331 (0.069)	|0.038	0.026	0.004|
Multiallelic Dprime: 0.183
BLOCK 590.  MARKERS: 2729 2730 2731 2732 2733
31344 (0.634)	|0.516	0.121	0.003|
33122 (0.206)	|0.005	0.200	0.002|
11122 (0.136)	|0.033	0.003	0.100|
Multiallelic Dprime: 0.753
BLOCK 591.  MARKERS: 2735 2736
42 (0.557)	|0.528	0.016	0.007	0.000	0.000|
44 (0.330)	|0.015	0.160	0.134	0.004	0.015|
24 (0.113)	|0.002	0.002	0.000	0.104	0.000|
Multiallelic Dprime: 0.920
BLOCK 592.  MARKERS: 2737 2738 2739 2740 2741
34213 (0.545)	|0.466	0.044	0.035|
12431 (0.177)	|0.132	0.005	0.041|
14431 (0.140)	|0.049	0.081	0.010|
14411 (0.108)	|0.085	0.001	0.020|
14213 (0.016)	|0.014	0.000	0.002|
Multiallelic Dprime: 0.359
BLOCK 593.  MARKERS: 2745 2746 2747 2748
3442 (0.750)	|0.506	0.184	0.061|
1222 (0.137)	|0.020	0.019	0.097|
3444 (0.113)	|0.105	0.005	0.003|
Multiallelic Dprime: 0.422
BLOCK 594.  MARKERS: 2750 2751
32 (0.634)	|0.519	0.109|
33 (0.208)	|0.163	0.043|
12 (0.158)	|0.113	0.045|
Multiallelic Dprime: 0.101
BLOCK 595.  MARKERS: 2755 2756
32 (0.794)	|0.479	0.274	0.025	0.015|
21 (0.197)	|0.121	0.068	0.004	0.005|
Multiallelic Dprime: 0.020
BLOCK 596.  MARKERS: 2757 2758 2759
212 (0.608)	|0.320	0.171	0.082	0.035|
433 (0.342)	|0.182	0.062	0.064	0.034|
232 (0.029)	|0.016	0.008	0.000	0.006|
432 (0.021)	|0.006	0.003	0.006	0.005|
Multiallelic Dprime: 0.110
BLOCK 597.  MARKERS: 2764 2765 2766 2767
2134 (0.525)	|0.394	0.123	0.008|
2312 (0.244)	|0.052	0.185	0.000|
1114 (0.152)	|0.129	0.005	0.011|
2114 (0.080)	|0.071	0.004	0.005|
Multiallelic Dprime: 0.479
BLOCK 598.  MARKERS: 2768 2769 2770
321 (0.647)	|0.419	0.129	0.097|
413 (0.316)	|0.179	0.053	0.084|
423 (0.024)	|0.012	0.007	0.005|
Multiallelic Dprime: 0.114
BLOCK 599.  MARKERS: 2777 2778
33 (0.619)	|0.496	0.083	0.041|
13 (0.191)	|0.172	0.006	0.013|
11 (0.188)	|0.141	0.034	0.014|
Multiallelic Dprime: 0.160
BLOCK 600.  MARKERS: 2783 2784
12 (0.810)	|0.550	0.106	0.093	0.050|
33 (0.123)	|0.118	0.000	0.000	0.004|
32 (0.067)	|0.036	0.010	0.010	0.008|
Multiallelic Dprime: 0.451
BLOCK 601.  MARKERS: 2785 2786 2787 2788 2789 2790
241214 (0.703)	|0.556	0.146|
243214 (0.116)	|0.097	0.019|
121422 (0.103)	|0.054	0.049|
141412 (0.062)	|0.018	0.043|
Multiallelic Dprime: 0.257
BLOCK 602.  MARKERS: 2791 2792 2793
413 (0.742)	|0.324	0.201	0.196	0.014|
221 (0.258)	|0.138	0.062	0.052	0.000|
Multiallelic Dprime: 0.151
BLOCK 603.  MARKERS: 2794 2795 2796 2797
2114 (0.462)	|0.122	0.150	0.144	0.046|
2134 (0.263)	|0.127	0.073	0.027	0.036|
4412 (0.248)	|0.081	0.039	0.022	0.103|
4112 (0.014)	|0.004	0.007	0.002	0.001|
Multiallelic Dprime: 0.285
BLOCK 604.  MARKERS: 2798 2799 2800
332 (0.337)	|0.250	0.000	0.009	0.004	0.004	0.034	0.000	0.014	0.013|
334 (0.271)	|0.008	0.203	0.001	0.000	0.000	0.000	0.028	0.000	0.000|
432 (0.198)	|0.000	0.002	0.000	0.119	0.072	0.000	0.000	0.000	0.000|
314 (0.191)	|0.004	0.000	0.177	0.003	0.001	0.000	0.000	0.000	0.000|
Multiallelic Dprime: 0.950
BLOCK 605.  MARKERS: 2801 2802 2803 2804 2805 2806 2807 2808 2809 2810 2811 2812
422131222212 (0.264)	|0.089	0.158	0.015|
242133133434 (0.205)	|0.145	0.037	0.023|
422313232434 (0.188)	|0.131	0.017	0.039|
424131222434 (0.124)	|0.097	0.024	0.003|
424131222212 (0.078)	|0.002	0.023	0.053|
422133232434 (0.036)	|0.011	0.024	0.000|
242133232434 (0.028)	|0.015	0.002	0.013|
422131222434 (0.015)	|0.011	0.004	0.000|
422113232434 (0.015)	|0.013	0.000	0.000|
Multiallelic Dprime: 0.447
BLOCK 606.  MARKERS: 2814 2815
12 (0.535)	|0.528	0.000	0.007|
32 (0.302)	|0.294	0.003	0.005|
33 (0.160)	|0.006	0.152	0.001|
Multiallelic Dprime: 0.906
BLOCK 607.  MARKERS: 2816 2817
42 (0.827)	|0.700	0.099	0.023|
21 (0.159)	|0.032	0.067	0.060|
41 (0.012)	|0.010	0.001	0.000|
Multiallelic Dprime: 0.615
BLOCK 608.  MARKERS: 2818 2819 2820
142 (0.743)	|0.743	0.000|
321 (0.168)	|0.059	0.109|
322 (0.083)	|0.008	0.074|
Multiallelic Dprime: 0.918
BLOCK 609.  MARKERS: 2821 2822
23 (0.817)	|0.444	0.279	0.087|
32 (0.183)	|0.044	0.107	0.031|
Multiallelic Dprime: 0.386
BLOCK 610.  MARKERS: 2823 2824 2825 2826
4434 (0.488)	|0.331	0.108	0.038	0.006	0.005|
2212 (0.386)	|0.067	0.194	0.110	0.010	0.000|
4414 (0.117)	|0.043	0.019	0.012	0.037	0.003|
Multiallelic Dprime: 0.463
BLOCK 611.  MARKERS: 2827 2828 2829 2830 2831
44113 (0.442)	|0.443	0.000	0.000|
34231 (0.325)	|0.000	0.314	0.013|
32231 (0.162)	|0.000	0.000	0.162|
44211 (0.054)	|0.004	0.000	0.049|
44111 (0.011)	|0.001	0.009	0.000|
Multiallelic Dprime: 0.976
BLOCK 612.  MARKERS: 2832 2833
12 (0.451)	|0.443	0.008|
14 (0.325)	|0.279	0.046|
44 (0.225)	|0.178	0.047|
Multiallelic Dprime: 0.509
BLOCK 613.  MARKERS: 2834 2835
21 (0.899)	|0.493	0.291	0.077	0.030|
33 (0.101)	|0.053	0.042	0.006	0.000|
Multiallelic Dprime: 0.118
BLOCK 614.  MARKERS: 2840 2841 2842 2843 2844
21232 (0.547)	|0.367	0.140	0.042|
32421 (0.333)	|0.317	0.010	0.004|
21421 (0.083)	|0.075	0.008	0.000|
21422 (0.030)	|0.024	0.006	0.000|
Multiallelic Dprime: 0.689
BLOCK 615.  MARKERS: 2845 2846
23 (0.786)	|0.624	0.154|
41 (0.164)	|0.164	0.000|
43 (0.051)	|0.049	0.002|
Multiallelic Dprime: 0.943
BLOCK 616.  MARKERS: 2847 2848
43 (0.838)	|0.632	0.206|
31 (0.156)	|0.142	0.014|
Multiallelic Dprime: 0.590
BLOCK 617.  MARKERS: 2852 2853
44 (0.778)	|0.416	0.252	0.110|
32 (0.222)	|0.055	0.036	0.131|
Multiallelic Dprime: 0.457
BLOCK 618.  MARKERS: 2854 2855
21 (0.471)	|0.038	0.201	0.000	0.105	0.089	0.023	0.000	0.000|
43 (0.288)	|0.227	0.002	0.006	0.000	0.000	0.011	0.000	0.027|
23 (0.241)	|0.004	0.017	0.158	0.000	0.000	0.003	0.035	0.002|
Multiallelic Dprime: 0.858
BLOCK 619.  MARKERS: 2856 2857 2858 2859 2860 2861 2862 2863 2864 2865 2866 2867 2868 2869
43142342433324 (0.269)	|0.266	0.001	0.000	0.000|
43424242143322 (0.220)	|0.001	0.009	0.209	0.001|
41424344441322 (0.163)	|0.001	0.163	0.000	0.000|
13424312443142 (0.105)	|0.000	0.065	0.039	0.000|
43424312443322 (0.089)	|0.000	0.000	0.000	0.090|
43424342443322 (0.038)	|0.002	0.008	0.000	0.023|
41424342443322 (0.035)	|0.000	0.000	0.000	0.034|
43142342443324 (0.029)	|0.028	0.002	0.000	0.000|
Multiallelic Dprime: 0.926
BLOCK 620.  MARKERS: 2870 2871 2872 2873
4244 (0.317)	|0.269	0.022	0.026|
4444 (0.267)	|0.206	0.041	0.020|
4222 (0.259)	|0.187	0.070	0.003|
2244 (0.152)	|0.134	0.003	0.014|
Multiallelic Dprime: 0.225
BLOCK 621.  MARKERS: 2875 2876 2877
432 (0.800)	|0.378	0.125	0.196	0.092|
211 (0.135)	|0.003	0.129	0.002	0.002|
431 (0.065)	|0.000	0.057	0.003	0.000|
Multiallelic Dprime: 0.925
BLOCK 622.  MARKERS: 2878 2879 2880 2881 2882
43244 (0.381)	|0.381	0.000|
21112 (0.310)	|0.061	0.249|
23214 (0.201)	|0.008	0.192|
23244 (0.094)	|0.093	0.001|
Multiallelic Dprime: 0.871
BLOCK 623.  MARKERS: 2885 2886
44 (0.552)	|0.200	0.292	0.060|
23 (0.446)	|0.297	0.092	0.057|
Multiallelic Dprime: 0.354
BLOCK 624.  MARKERS: 2889 2890
32 (0.497)	|0.143	0.236	0.118|
14 (0.386)	|0.354	0.021	0.012|
34 (0.117)	|0.057	0.003	0.057|
Multiallelic Dprime: 0.648
BLOCK 625.  MARKERS: 2891 2892
33 (0.553)	|0.554	0.000	0.000|
12 (0.259)	|0.050	0.186	0.024|
13 (0.187)	|0.144	0.000	0.042|
Multiallelic Dprime: 0.810
BLOCK 626.  MARKERS: 2893 2894
32 (0.748)	|0.619	0.127	0.000|
14 (0.186)	|0.049	0.124	0.013|
12 (0.066)	|0.031	0.033	0.000|
Multiallelic Dprime: 0.531
BLOCK 627.  MARKERS: 2896 2897 2898 2899
4113 (0.699)	|0.294	0.205	0.134	0.058|
2221 (0.285)	|0.069	0.105	0.045	0.055|
4211 (0.013)	|0.013	0.000	0.000	0.000|
Multiallelic Dprime: 0.199
BLOCK 628.  MARKERS: 2901 2902 2903 2904 2905
22213 (0.375)	|0.221	0.027	0.051	0.042	0.019	0.016|
22214 (0.311)	|0.028	0.082	0.023	0.070	0.088	0.011|
22233 (0.179)	|0.020	0.060	0.092	0.003	0.005	0.000|
33133 (0.115)	|0.028	0.011	0.009	0.007	0.014	0.045|
Multiallelic Dprime: 0.490
BLOCK 629.  MARKERS: 2909 2910 2911 2912 2913 2914 2915 2916 2917 2918 2919
14242142111 (0.299)	|0.003	0.212	0.083|
12242142111 (0.187)	|0.164	0.014	0.008|
12421124333 (0.182)	|0.092	0.015	0.075|
42242142111 (0.125)	|0.114	0.012	0.000|
12421224333 (0.125)	|0.000	0.125	0.000|
12441124333 (0.072)	|0.072	0.000	0.000|
Multiallelic Dprime: 0.735
BLOCK 630.  MARKERS: 2920 2921
14 (0.447)	|0.169	0.164	0.015	0.097|
34 (0.387)	|0.213	0.037	0.129	0.009|
31 (0.166)	|0.091	0.075	0.000	0.000|
Multiallelic Dprime: 0.403
BLOCK 631.  MARKERS: 2924 2925 2926
144 (0.473)	|0.151	0.245	0.012	0.036	0.019	0.007|
324 (0.276)	|0.110	0.002	0.157	0.001	0.000	0.006|
142 (0.144)	|0.016	0.017	0.033	0.073	0.000	0.004|
344 (0.106)	|0.007	0.006	0.002	0.000	0.085	0.004|
Multiallelic Dprime: 0.599
BLOCK 632.  MARKERS: 2927 2928 2929 2930 2931
14443 (0.284)	|0.284	0.000	0.000|
34441 (0.269)	|0.000	0.269	0.000|
12443 (0.205)	|0.205	0.000	0.000|
14421 (0.111)	|0.000	0.000	0.111|
14343 (0.104)	|0.104	0.000	0.000|
14441 (0.020)	|0.000	0.020	0.000|
Multiallelic Dprime: 1.000
BLOCK 633.  MARKERS: 2933 2934
32 (0.601)	|0.000	0.198	0.171	0.106	0.000	0.088	0.000	0.029|
23 (0.289)	|0.261	0.000	0.000	0.000	0.017	0.000	0.009	0.000|
33 (0.110)	|0.000	0.000	0.000	0.000	0.087	0.000	0.023	0.000|
Multiallelic Dprime: 0.970
BLOCK 634.  MARKERS: 2935 2936 2937 2938 2939 2940 2941 2942
33422141 (0.261)	|0.058	0.196	0.000	0.005	0.000|
33321143 (0.198)	|0.156	0.007	0.011	0.024	0.000|
32321241 (0.171)	|0.001	0.000	0.006	0.165	0.000|
12321241 (0.107)	|0.004	0.002	0.097	0.001	0.000|
33341121 (0.105)	|0.004	0.004	0.094	0.001	0.001|
33321121 (0.088)	|0.085	0.000	0.000	0.000	0.000|
33421141 (0.032)	|0.026	0.002	0.000	0.000	0.004|
33321141 (0.029)	|0.003	0.007	0.000	0.000	0.019|
Multiallelic Dprime: 0.818
BLOCK 635.  MARKERS: 2943 2944 2945 2946 2947 2948
222323 (0.337)	|0.291	0.018	0.014	0.011|
214323 (0.226)	|0.163	0.007	0.053	0.002|
312131 (0.211)	|0.000	0.206	0.000	0.004|
312323 (0.197)	|0.014	0.002	0.176	0.004|
212323 (0.025)	|0.005	0.019	0.000	0.000|
Multiallelic Dprime: 0.763
BLOCK 636.  MARKERS: 2951 2952 2953
311 (0.476)	|0.243	0.141	0.092|
313 (0.256)	|0.077	0.163	0.016|
133 (0.245)	|0.128	0.110	0.008|
113 (0.019)	|0.008	0.008	0.004|
Multiallelic Dprime: 0.252
BLOCK 637.  MARKERS: 2954 2955
32 (0.460)	|0.142	0.250	0.038	0.007	0.010	0.010|
34 (0.421)	|0.198	0.146	0.062	0.011	0.004	0.000|
12 (0.119)	|0.090	0.006	0.004	0.015	0.000	0.001|
Multiallelic Dprime: 0.280
BLOCK 638.  MARKERS: 2959 2960 2961 2962 2963 2964
324124 (0.432)	|0.102	0.208	0.120|
324324 (0.397)	|0.394	0.004	0.003|
232141 (0.106)	|0.004	0.101	0.000|
224144 (0.033)	|0.033	0.000	0.000|
224124 (0.014)	|0.002	0.011	0.000|
324344 (0.011)	|0.011	0.000	0.000|
Multiallelic Dprime: 0.780
BLOCK 639.  MARKERS: 2966 2967
21 (0.550)	|0.519	0.013	0.010|
23 (0.327)	|0.252	0.070	0.000|
41 (0.123)	|0.107	0.016	0.000|
Multiallelic Dprime: 0.511
BLOCK 640.  MARKERS: 2968 2969 2970 2971
3112 (0.877)	|0.485	0.120	0.095	0.120	0.050|
1333 (0.099)	|0.011	0.051	0.032	0.000	0.000|
1332 (0.011)	|0.009	0.000	0.000	0.000	0.000|
Multiallelic Dprime: 0.608
BLOCK 641.  MARKERS: 2974 2975 2976 2977 2978
21323 (0.512)	|0.149	0.263	0.100|
23341 (0.175)	|0.149	0.020	0.006|
33343 (0.128)	|0.076	0.047	0.005|
21423 (0.121)	|0.020	0.011	0.089|
23343 (0.053)	|0.033	0.013	0.006|
Multiallelic Dprime: 0.436
BLOCK 642.  MARKERS: 2983 2984
44 (0.429)	|0.376	0.046	0.003|
42 (0.360)	|0.279	0.078	0.002|
22 (0.211)	|0.067	0.128	0.016|
Multiallelic Dprime: 0.429
BLOCK 643.  MARKERS: 2985 2986
21 (0.721)	|0.623	0.000	0.070	0.027	0.000|
12 (0.252)	|0.000	0.230	0.001	0.002	0.000|
11 (0.021)	|0.004	0.000	0.000	0.000	0.016|
Multiallelic Dprime: 0.972
BLOCK 644.  MARKERS: 2987 2988 2989 2990 2991 2992 2993 2994 2995 2996 2997 2998 2999 3000
22223433342444 (0.631)	|0.627	0.002|
43441112124323 (0.233)	|0.006	0.227|
22441113142443 (0.071)	|0.014	0.056|
22223433342443 (0.030)	|0.000	0.030|
22223433324323 (0.016)	|0.000	0.015|
Multiallelic Dprime: 0.964
BLOCK 645.  MARKERS: 3001 3002
31 (0.653)	|0.292	0.152	0.190	0.007	0.007	0.006|
13 (0.341)	|0.118	0.162	0.036	0.014	0.004	0.005|
Multiallelic Dprime: 0.280
BLOCK 646.  MARKERS: 3005 3006 3007 3008 3009 3010
314324 (0.409)	|0.321	0.040	0.046|
333131 (0.315)	|0.252	0.042	0.020|
214324 (0.228)	|0.192	0.019	0.016|
313131 (0.021)	|0.018	0.002	0.000|
314124 (0.012)	|0.010	0.000	0.002|
334324 (0.011)	|0.011	0.000	0.000|
Multiallelic Dprime: 0.121
BLOCK 647.  MARKERS: 3021 3022 3023 3024 3025
44344 (0.807)	|0.457	0.278	0.067|
21122 (0.104)	|0.055	0.003	0.040|
21124 (0.084)	|0.061	0.021	0.002|
Multiallelic Dprime: 0.294
BLOCK 648.  MARKERS: 3026 3027 3028 3029 3030
31241 (0.577)	|0.388	0.149	0.034|
11323 (0.303)	|0.252	0.019	0.032|
33241 (0.108)	|0.049	0.005	0.054|
Multiallelic Dprime: 0.328
BLOCK 649.  MARKERS: 3033 3034 3035 3036
2222 (0.698)	|0.671	0.000	0.000	0.000	0.021	0.000|
4243 (0.173)	|0.000	0.000	0.118	0.037	0.000	0.011|
2442 (0.122)	|0.000	0.116	0.000	0.000	0.000	0.000|
Multiallelic Dprime: 1.000
BLOCK 650.  MARKERS: 3037 3038 3039 3040 3041 3042 3043 3044 3045 3046 3047 3048 3049 3050 3051
414133434224434 (0.674)	|0.609	0.053	0.003	0.000	0.000|
414111434224434 (0.118)	|0.003	0.000	0.115	0.000	0.000|
222331312412212 (0.118)	|0.000	0.119	0.000	0.000	0.000|
414131334424432 (0.036)	|0.011	0.000	0.000	0.026	0.000|
414131312412212 (0.021)	|0.000	0.021	0.000	0.000	0.000|
224331334424432 (0.011)	|0.000	0.000	0.000	0.000	0.011|
Multiallelic Dprime: 0.899
BLOCK 651.  MARKERS: 3052 3053 3054 3055 3056 3057 3058 3059 3060 3061 3062
23131343124 (0.628)	|0.599	0.002	0.000	0.000	0.000	0.010|
31312221242 (0.195)	|0.091	0.000	0.069	0.031	0.003	0.000|
33332221242 (0.122)	|0.003	0.110	0.001	0.000	0.000	0.000|
23332221242 (0.030)	|0.000	0.000	0.000	0.000	0.015	0.003|
23131343222 (0.013)	|0.000	0.000	0.000	0.000	0.000	0.000|
Multiallelic Dprime: 0.853
BLOCK 652.  MARKERS: 3064 3065 3066 3067 3068 3069 3070 3071 3072 3073 3074 3075 3076 3077
22223132344421 (0.699)	|0.484	0.199	0.015|
44411414221313 (0.111)	|0.023	0.003	0.085|
44411434344421 (0.070)	|0.050	0.004	0.016|
42223132344421 (0.032)	|0.031	0.001	0.000|
42421134341421 (0.018)	|0.013	0.002	0.001|
44421132344421 (0.016)	|0.005	0.011	0.000|
Multiallelic Dprime: 0.448
BLOCK 653.  MARKERS: 3078 3079
31 (0.626)	|0.609	0.017	0.000|
41 (0.245)	|0.227	0.001	0.013|
43 (0.129)	|0.021	0.102	0.000|
Multiallelic Dprime: 0.755
BLOCK 654.  MARKERS: 3080 3081 3082 3083 3084 3085 3086 3087 3088 3089 3090 3091
312223241311 (0.856)	|0.461	0.220	0.085	0.057	0.017|
143441132123 (0.120)	|0.068	0.027	0.016	0.007	0.002|
143441232323 (0.013)	|0.005	0.000	0.000	0.000	0.000|
Multiallelic Dprime: 0.107
BLOCK 655.  MARKERS: 3092 3093 3094 3095 3096 3097 3098 3099 3100 3101 3102 3103
311123233313 (0.536)	|0.253	0.209	0.030	0.038	0.000	0.001|
111321123131 (0.250)	|0.016	0.023	0.136	0.068	0.004	0.000|
134343221331 (0.103)	|0.061	0.009	0.016	0.005	0.000	0.011|
111323223331 (0.065)	|0.056	0.002	0.006	0.001	0.000	0.000|
111123233313 (0.020)	|0.008	0.010	0.000	0.000	0.000	0.000|
Multiallelic Dprime: 0.531
BLOCK 656.  MARKERS: 3106 3107 3108 3109 3110 3111 3112
3131142 (0.404)	|0.299	0.070	0.011	0.009	0.014|
3114443 (0.256)	|0.046	0.152	0.019	0.039	0.000|
2131122 (0.192)	|0.025	0.003	0.160	0.003	0.000|
3331142 (0.115)	|0.052	0.030	0.000	0.005	0.026|
3131143 (0.013)	|0.005	0.000	0.000	0.000	0.007|
3114442 (0.012)	|0.000	0.001	0.011	0.000	0.000|
Multiallelic Dprime: 0.574
BLOCK 657.  MARKERS: 3114 3115 3116 3117 3118
43111 (0.431)	|0.367	0.051	0.009	0.005|
33332 (0.258)	|0.075	0.180	0.000	0.002|
34312 (0.202)	|0.031	0.084	0.084	0.000|
33312 (0.059)	|0.018	0.037	0.003	0.000|
43112 (0.048)	|0.003	0.002	0.036	0.008|
Multiallelic Dprime: 0.602
BLOCK 658.  MARKERS: 3120 3121 3122 3123
2111 (0.494)	|0.433	0.045	0.017|
4333 (0.353)	|0.011	0.336	0.004|
2133 (0.134)	|0.004	0.004	0.126|
2333 (0.014)	|0.000	0.014	0.000|
Multiallelic Dprime: 0.888
BLOCK 659.  MARKERS: 3124 3125 3126 3127 3128 3129
411122 (0.451)	|0.442	0.000	0.000	0.000	0.000|
331122 (0.398)	|0.000	0.379	0.001	0.000	0.013|
334341 (0.147)	|0.000	0.000	0.090	0.057	0.000|
Multiallelic Dprime: 0.999
BLOCK 660.  MARKERS: 3130 3131 3132 3133 3134
42323 (0.443)	|0.306	0.080	0.057|
31431 (0.378)	|0.267	0.074	0.038|
31331 (0.096)	|0.077	0.013	0.004|
32333 (0.057)	|0.039	0.017	0.001|
32323 (0.013)	|0.013	0.000	0.000|
Multiallelic Dprime: 0.093
BLOCK 661.  MARKERS: 3136 3137 3138 3139
1341 (0.709)	|0.663	0.042	0.001|
3341 (0.187)	|0.051	0.137	0.000|
3134 (0.102)	|0.006	0.088	0.009|
Multiallelic Dprime: 0.761
BLOCK 662.  MARKERS: 3140 3141
31 (0.719)	|0.515	0.094	0.091	0.012|
13 (0.268)	|0.183	0.065	0.014	0.003|
11 (0.010)	|0.008	0.000	0.003	0.000|
Multiallelic Dprime: 0.107
BLOCK 663.  MARKERS: 3147 3148 3149 3150 3151
11124 (0.703)	|0.609	0.081	0.008|
32142 (0.159)	|0.138	0.019	0.001|
11324 (0.109)	|0.111	0.000	0.000|
12142 (0.015)	|0.017	0.000	0.000|
Multiallelic Dprime: 0.396
BLOCK 664.  MARKERS: 3154 3155 3156 3157
3234 (0.877)	|0.680	0.189	0.008|
4143 (0.101)	|0.101	0.000	0.000|
3143 (0.010)	|0.003	0.006	0.002|
Multiallelic Dprime: 0.696
BLOCK 665.  MARKERS: 3161 3162
42 (0.791)	|0.228	0.229	0.000	0.164	0.146|
24 (0.195)	|0.000	0.000	0.176	0.000	0.002|
44 (0.011)	|0.004	0.000	0.003	0.000	0.002|
Multiallelic Dprime: 0.958
BLOCK 666.  MARKERS: 3163 3164 3165 3166 3167 3168 3169 3170 3171
412321423 (0.233)	|0.000	0.231	0.000	0.003|
444422223 (0.231)	|0.226	0.000	0.002	0.001|
344422223 (0.180)	|0.142	0.003	0.027	0.006|
412341423 (0.164)	|0.000	0.009	0.000	0.149|
412321441 (0.150)	|0.005	0.002	0.141	0.003|
Multiallelic Dprime: 0.905
BLOCK 667.  MARKERS: 3172 3173 3174 3175 3176
23113 (0.392)	|0.038	0.158	0.195|
23333 (0.256)	|0.197	0.008	0.049|
21334 (0.181)	|0.014	0.159	0.007|
13333 (0.164)	|0.124	0.003	0.033|
Multiallelic Dprime: 0.603
BLOCK 668.  MARKERS: 3178 3179 3180 3181 3182
23331 (0.375)	|0.229	0.063	0.077|
41233 (0.331)	|0.328	0.003	0.000|
41213 (0.289)	|0.006	0.284	0.000|
Multiallelic Dprime: 0.735
BLOCK 669.  MARKERS: 3183 3184 3185 3186 3187
24411 (0.562)	|0.559	0.002|
42233 (0.349)	|0.229	0.121|
42231 (0.082)	|0.001	0.081|
Multiallelic Dprime: 0.764
BLOCK 670.  MARKERS: 3188 3189
22 (0.789)	|0.569	0.152	0.062|
13 (0.211)	|0.111	0.050	0.050|
Multiallelic Dprime: 0.201
BLOCK 671.  MARKERS: 3192 3193
44 (0.680)	|0.604	0.072|
22 (0.202)	|0.137	0.064|
24 (0.112)	|0.093	0.015|
Multiallelic Dprime: 0.277
BLOCK 672.  MARKERS: 3194 3195 3196 3197 3198
21122 (0.836)	|0.541	0.295|
43341 (0.152)	|0.086	0.066|
Multiallelic Dprime: 0.108
BLOCK 673.  MARKERS: 3200 3201 3202
343 (0.630)	|0.306	0.164	0.088	0.059|
121 (0.370)	|0.281	0.039	0.013	0.032|
Multiallelic Dprime: 0.428
BLOCK 674.  MARKERS: 3203 3204 3205 3206 3207 3208
441323 (0.586)	|0.480	0.105|
143323 (0.203)	|0.129	0.073|
421111 (0.101)	|0.027	0.074|
443323 (0.090)	|0.041	0.049|
Multiallelic Dprime: 0.359
BLOCK 675.  MARKERS: 3210 3211
32 (0.689)	|0.288	0.103	0.213	0.085|
24 (0.310)	|0.058	0.201	0.012	0.038|
Multiallelic Dprime: 0.500
BLOCK 676.  MARKERS: 3212 3213 3214
114 (0.346)	|0.331	0.012	0.002|
112 (0.304)	|0.242	0.055	0.008|
342 (0.225)	|0.050	0.098	0.077|
312 (0.124)	|0.119	0.005	0.000|
Multiallelic Dprime: 0.613
BLOCK 677.  MARKERS: 3216 3217 3218 3219 3220
31431 (0.740)	|0.541	0.000	0.119	0.048	0.024|
12142 (0.170)	|0.002	0.153	0.000	0.000	0.000|
12431 (0.086)	|0.085	0.000	0.000	0.000	0.001|
Multiallelic Dprime: 0.718
BLOCK 678.  MARKERS: 3221 3222 3223 3224 3225 3226 3227
1433214 (0.629)	|0.582	0.043	0.000|
4113433 (0.158)	|0.019	0.137	0.000|
1431214 (0.120)	|0.115	0.003	0.000|
1433213 (0.047)	|0.003	0.007	0.037|
1433433 (0.025)	|0.016	0.009	0.000|
Multiallelic Dprime: 0.748
BLOCK 679.  MARKERS: 3228 3229 3230
231 (0.745)	|0.622	0.124|
423 (0.205)	|0.166	0.038|
433 (0.046)	|0.035	0.010|
Multiallelic Dprime: 0.034
BLOCK 680.  MARKERS: 3231 3232 3233 3234
1342 (0.826)	|0.476	0.159	0.159	0.020	0.006|
3124 (0.171)	|0.091	0.038	0.035	0.002	0.004|
Multiallelic Dprime: 0.061
BLOCK 681.  MARKERS: 3237 3238 3239 3240 3241 3242 3243
1221222 (0.566)	|0.226	0.195	0.145|
3443342 (0.198)	|0.072	0.077	0.049|
1221224 (0.196)	|0.104	0.065	0.026|
3221222 (0.022)	|0.012	0.006	0.005|
1223222 (0.010)	|0.004	0.003	0.004|
Multiallelic Dprime: 0.094
BLOCK 682.  MARKERS: 3247 3248
42 (0.417)	|0.181	0.090	0.078	0.062|
22 (0.351)	|0.185	0.082	0.038	0.034|
44 (0.231)	|0.120	0.073	0.025	0.010|
Multiallelic Dprime: 0.132
BLOCK 683.  MARKERS: 3249 3250 3251 3252 3253 3254 3255
4214113 (0.487)	|0.216	0.166	0.106|
2434342 (0.244)	|0.089	0.086	0.069|
4214313 (0.141)	|0.068	0.045	0.029|
2233343 (0.106)	|0.047	0.036	0.023|
Multiallelic Dprime: 0.051
BLOCK 684.  MARKERS: 3259 3260
11 (0.428)	|0.395	0.022	0.010|
13 (0.342)	|0.028	0.056	0.258|
33 (0.230)	|0.010	0.216	0.004|
Multiallelic Dprime: 0.832
BLOCK 685.  MARKERS: 3262 3263
31 (0.435)	|0.170	0.024	0.236	0.002|
13 (0.296)	|0.210	0.013	0.019	0.051|
33 (0.268)	|0.029	0.233	0.011	0.001|
Multiallelic Dprime: 0.635
BLOCK 686.  MARKERS: 3264 3265 3266 3267 3268
11232 (0.411)	|0.248	0.162|
33232 (0.270)	|0.175	0.087|
33343 (0.264)	|0.243	0.023|
13232 (0.054)	|0.053	0.002|
Multiallelic Dprime: 0.378
BLOCK 687.  MARKERS: 3269 3270
12 (0.720)	|0.493	0.227|
34 (0.273)	|0.182	0.090|
Multiallelic Dprime: 0.016
BLOCK 688.  MARKERS: 3272 3273
12 (0.683)	|0.613	0.058	0.000	0.013|
31 (0.317)	|0.125	0.110	0.068	0.012|
Multiallelic Dprime: 0.605
BLOCK 689.  MARKERS: 3275 3276 3277 3278
1122 (0.738)	|0.266	0.267	0.194|
2441 (0.168)	|0.107	0.041	0.021|
2121 (0.068)	|0.035	0.023	0.009|
1121 (0.024)	|0.008	0.008	0.008|
Multiallelic Dprime: 0.273
BLOCK 690.  MARKERS: 3284 3285 3286
243 (0.415)	|0.015	0.376	0.025|
343 (0.340)	|0.287	0.053	0.000|
321 (0.232)	|0.230	0.000	0.002|
Multiallelic Dprime: 0.832
BLOCK 691.  MARKERS: 3287 3288 3289
231 (0.546)	|0.294	0.084	0.067	0.061	0.003	0.017	0.011|
412 (0.428)	|0.152	0.078	0.089	0.076	0.024	0.000	0.000|
212 (0.026)	|0.019	0.000	0.004	0.004	0.000	0.000	0.000|
Multiallelic Dprime: 0.234
BLOCK 692.  MARKERS: 3290 3291 3292 3293 3294 3295 3296 3297
22314413 (0.465)	|0.196	0.268|
44132413 (0.163)	|0.108	0.055|
42112342 (0.159)	|0.119	0.040|
22112413 (0.140)	|0.050	0.090|
42112413 (0.025)	|0.023	0.003|
24132413 (0.017)	|0.015	0.001|
22114413 (0.011)	|0.007	0.004|
Multiallelic Dprime: 0.301
BLOCK 693.  MARKERS: 3301 3302
24 (0.524)	|0.491	0.033|
32 (0.476)	|0.067	0.409|
Multiallelic Dprime: 0.858
BLOCK 694.  MARKERS: 3303 3304
21 (0.559)	|0.000	0.295	0.262|
42 (0.441)	|0.434	0.004	0.000|
Multiallelic Dprime: 0.992
BLOCK 695.  MARKERS: 3305 3306
43 (0.433)	|0.393	0.040|
22 (0.298)	|0.000	0.297|
23 (0.263)	|0.138	0.124|
Multiallelic Dprime: 0.653
BLOCK 696.  MARKERS: 3307 3308
41 (0.531)	|0.132	0.333	0.066	0.000|
22 (0.466)	|0.305	0.092	0.053	0.016|
Multiallelic Dprime: 0.440
BLOCK 697.  MARKERS: 3309 3310 3311 3312
4113 (0.436)	|0.428	0.003	0.002	0.001	0.000	0.000|
1313 (0.429)	|0.008	0.273	0.132	0.001	0.000	0.011|
1331 (0.119)	|0.005	0.000	0.025	0.071	0.013	0.000|
1333 (0.016)	|0.000	0.000	0.000	0.016	0.000	0.000|
Multiallelic Dprime: 0.930
BLOCK 698.  MARKERS: 3313 3314 3315 3316 3317
22312 (0.439)	|0.235	0.143	0.057	0.000|
41133 (0.277)	|0.122	0.086	0.055	0.010|
41132 (0.160)	|0.066	0.068	0.019	0.000|
41332 (0.089)	|0.063	0.023	0.000	0.000|
21332 (0.013)	|0.005	0.005	0.003	0.000|
42312 (0.011)	|0.005	0.006	0.000	0.000|
Multiallelic Dprime: 0.130
BLOCK 699.  MARKERS: 3320 3321 3322 3323 3324 3325 3326 3327 3328
411342232 (0.501)	|0.348	0.000	0.148	0.000	0.005|
244214233 (0.333)	|0.032	0.257	0.000	0.001	0.042|
244214412 (0.137)	|0.000	0.000	0.011	0.121	0.000|
244214232 (0.011)	|0.000	0.000	0.011	0.000	0.000|
Multiallelic Dprime: 0.890
BLOCK 700.  MARKERS: 3330 3331 3332 3333 3334
44432 (0.381)	|0.157	0.127	0.098|
23232 (0.258)	|0.104	0.144	0.011|
43232 (0.176)	|0.146	0.010	0.020|
43214 (0.128)	|0.062	0.044	0.022|
44232 (0.048)	|0.032	0.016	0.000|
Multiallelic Dprime: 0.285
BLOCK 701.  MARKERS: 3336 3337
24 (0.507)	|0.166	0.242	0.095|
44 (0.340)	|0.183	0.099	0.057|
22 (0.154)	|0.084	0.064	0.005|
Multiallelic Dprime: 0.210
BLOCK 702.  MARKERS: 3338 3339 3340
111 (0.434)	|0.323	0.081	0.027|
132 (0.406)	|0.241	0.060	0.097|
411 (0.156)	|0.051	0.068	0.035|
Multiallelic Dprime: 0.259
BLOCK 703.  MARKERS: 3341 3342 3343 3344 3345 3346
342312 (0.617)	|0.416	0.199	0.003|
324134 (0.212)	|0.069	0.142	0.000|
144334 (0.159)	|0.004	0.078	0.076|
Multiallelic Dprime: 0.500
BLOCK 704.  MARKERS: 3348 3349
34 (0.492)	|0.405	0.000	0.056	0.030|
12 (0.426)	|0.185	0.085	0.103	0.046|
14 (0.082)	|0.000	0.081	0.002	0.000|
Multiallelic Dprime: 0.478
BLOCK 705.  MARKERS: 3350 3351 3352 3353 3354 3355 3356 3357
31242431 (0.591)	|0.585	0.006|
23431113 (0.165)	|0.000	0.164|
23242431 (0.161)	|0.161	0.000|
23231133 (0.076)	|0.000	0.076|
Multiallelic Dprime: 0.975
BLOCK 706.  MARKERS: 3358 3359
42 (0.747)	|0.298	0.326	0.119|
14 (0.251)	|0.204	0.046	0.000|
Multiallelic Dprime: 0.626
BLOCK 707.  MARKERS: 3361 3362 3363
442 (0.504)	|0.346	0.065	0.090	0.003|
424 (0.372)	|0.230	0.087	0.021	0.034|
242 (0.119)	|0.079	0.016	0.024	0.000|
Multiallelic Dprime: 0.170
BLOCK 708.  MARKERS: 3364 3365 3366
342 (0.657)	|0.473	0.155	0.028|
322 (0.171)	|0.136	0.031	0.001|
144 (0.135)	|0.101	0.030	0.003|
344 (0.037)	|0.022	0.003	0.012|
Multiallelic Dprime: 0.141
BLOCK 709.  MARKERS: 3367 3368
42 (0.733)	|0.367	0.227	0.137|
14 (0.219)	|0.092	0.098	0.028|
44 (0.044)	|0.022	0.012	0.011|
Multiallelic Dprime: 0.128
BLOCK 710.  MARKERS: 3371 3372 3373 3374
2442 (0.485)	|0.448	0.033	0.004|
4444 (0.335)	|0.033	0.291	0.012|
2224 (0.176)	|0.062	0.075	0.038|
Multiallelic Dprime: 0.710
BLOCK 711.  MARKERS: 3377 3378
21 (0.546)	|0.394	0.123	0.029|
42 (0.398)	|0.370	0.000	0.028|
22 (0.056)	|0.054	0.000	0.002|
Multiallelic Dprime: 0.650
BLOCK 712.  MARKERS: 3379 3380
12 (0.818)	|0.487	0.175	0.139	0.016|
33 (0.123)	|0.069	0.025	0.019	0.010|
32 (0.060)	|0.030	0.007	0.016	0.007|
Multiallelic Dprime: 0.092
BLOCK 713.  MARKERS: 3382 3383 3384 3385 3386
13312 (0.585)	|0.387	0.157	0.043|
31414 (0.206)	|0.049	0.051	0.108|
13342 (0.173)	|0.071	0.028	0.074|
31314 (0.034)	|0.008	0.025	0.000|
Multiallelic Dprime: 0.362
BLOCK 714.  MARKERS: 3388 3389
13 (0.515)	|0.142	0.308	0.065|
11 (0.260)	|0.241	0.009	0.010|
33 (0.225)	|0.004	0.014	0.207|
Multiallelic Dprime: 0.711
BLOCK 715.  MARKERS: 3390 3391
32 (0.386)	|0.366	0.014	0.006|
14 (0.332)	|0.044	0.272	0.015|
12 (0.282)	|0.024	0.015	0.242|
Multiallelic Dprime: 0.843
BLOCK 716.  MARKERS: 3392 3393
12 (0.434)	|0.260	0.102	0.068	0.004|
22 (0.302)	|0.209	0.070	0.018	0.004|
13 (0.265)	|0.137	0.073	0.043	0.012|
Multiallelic Dprime: 0.121
BLOCK 717.  MARKERS: 3394 3395 3396
341 (0.606)	|0.519	0.055	0.030|
323 (0.245)	|0.030	0.211	0.004|
123 (0.130)	|0.020	0.094	0.015|
343 (0.019)	|0.000	0.019	0.000|
Multiallelic Dprime: 0.735
BLOCK 718.  MARKERS: 3398 3399
14 (0.570)	|0.270	0.223	0.077|
32 (0.379)	|0.190	0.121	0.068|
34 (0.049)	|0.027	0.012	0.010|
Multiallelic Dprime: 0.082
BLOCK 719.  MARKERS: 3401 3402 3403 3404
1134 (0.488)	|0.432	0.057|
3134 (0.356)	|0.348	0.008|
1312 (0.156)	|0.034	0.119|
Multiallelic Dprime: 0.604
BLOCK 720.  MARKERS: 3410 3411
22 (0.815)	|0.386	0.226	0.202|
44 (0.184)	|0.061	0.082	0.041|
Multiallelic Dprime: 0.200
BLOCK 721.  MARKERS: 3412 3413
34 (0.447)	|0.359	0.087	0.000	0.000|
42 (0.310)	|0.010	0.199	0.000	0.102|
32 (0.243)	|0.000	0.018	0.219	0.002|
Multiallelic Dprime: 0.827
BLOCK 722.  MARKERS: 3414 3415 3416 3417
2212 (0.369)	|0.197	0.015	0.132	0.019	0.000	0.000	0.000|
2434 (0.304)	|0.040	0.041	0.016	0.157	0.001	0.013	0.011|
4434 (0.218)	|0.019	0.123	0.055	0.016	0.000	0.000	0.001|
2232 (0.104)	|0.002	0.072	0.000	0.002	0.025	0.000	0.000|
Multiallelic Dprime: 0.629
BLOCK 723.  MARKERS: 3420 3421 3422 3423 3424 3425 3426 3427
13333312 (0.257)	|0.246	0.011|
13321312 (0.252)	|0.187	0.066|
33133312 (0.202)	|0.186	0.016|
11321234 (0.195)	|0.182	0.013|
11321334 (0.026)	|0.026	0.000|
11321232 (0.014)	|0.013	0.001|
13321234 (0.013)	|0.010	0.003|
Multiallelic Dprime: 0.469
BLOCK 724.  MARKERS: 3429 3430
24 (0.878)	|0.441	0.421	0.002|
42 (0.122)	|0.006	0.000	0.113|
Multiallelic Dprime: 0.945
BLOCK 725.  MARKERS: 3431 3432 3433
323 (0.447)	|0.182	0.151	0.108	0.005|
123 (0.421)	|0.244	0.067	0.098	0.014|
341 (0.116)	|0.052	0.035	0.029	0.000|
Multiallelic Dprime: 0.165
BLOCK 726.  MARKERS: 3437 3438 3439
221 (0.486)	|0.400	0.040	0.044|
223 (0.258)	|0.166	0.048	0.037|
413 (0.238)	|0.117	0.097	0.017|
213 (0.018)	|0.005	0.013	0.000|
Multiallelic Dprime: 0.302
BLOCK 727.  MARKERS: 3442 3443 3444
323 (0.688)	|0.419	0.213	0.056|
141 (0.198)	|0.178	0.012	0.006|
321 (0.098)	|0.029	0.034	0.035|
Multiallelic Dprime: 0.356
BLOCK 728.  MARKERS: 3446 3447
23 (0.624)	|0.225	0.274	0.111	0.003|
13 (0.263)	|0.144	0.048	0.064	0.004|
21 (0.112)	|0.024	0.047	0.031	0.003|
Multiallelic Dprime: 0.228
BLOCK 729.  MARKERS: 3448 3449 3450 3451
3224 (0.393)	|0.337	0.049	0.007|
1111 (0.369)	|0.276	0.089	0.005|
3221 (0.207)	|0.141	0.056	0.009|
1121 (0.011)	|0.006	0.001	0.004|
Multiallelic Dprime: 0.210
BLOCK 730.  MARKERS: 3453 3454
42 (0.766)	|0.478	0.199	0.027	0.016	0.002	0.007|
23 (0.207)	|0.159	0.017	0.000	0.008	0.009	0.003|
43 (0.027)	|0.010	0.013	0.000	0.000	0.000	0.000|
Multiallelic Dprime: 0.362
BLOCK 731.  MARKERS: 3457 3458 3459 3460 3461 3462 3463 3464 3465 3466 3467 3468 3469 3470 3471 3472 3473 3474
434334144223233242 (0.647)	|0.533	0.027	0.077	0.001|
242113411444414124 (0.229)	|0.035	0.160	0.018	0.009|
234334144223233242 (0.027)	|0.024	0.002	0.000	0.000|
232313111443233222 (0.025)	|0.009	0.007	0.008	0.000|
232313411444414124 (0.011)	|0.000	0.011	0.000	0.000|
434333144223233242 (0.010)	|0.009	0.000	0.002	0.000|
Multiallelic Dprime: 0.627
BLOCK 732.  MARKERS: 3477 3478 3479 3480 3481 3482 3483 3484 3485
222342221 (0.640)	|0.559	0.001	0.077|
433224313 (0.217)	|0.008	0.204	0.000|
223342323 (0.108)	|0.000	0.108	0.000|
433244313 (0.011)	|0.000	0.011	0.000|
Multiallelic Dprime: 0.972
BLOCK 733.  MARKERS: 3486 3487 3488 3489 3490
31311 (0.569)	|0.445	0.090	0.034|
43233 (0.344)	|0.174	0.098	0.071|
31313 (0.079)	|0.054	0.016	0.007|
Multiallelic Dprime: 0.287
BLOCK 734.  MARKERS: 3495 3496 3497 3498
1211 (0.677)	|0.516	0.131	0.023|
1214 (0.205)	|0.103	0.032	0.067|
3134 (0.115)	|0.006	0.104	0.005|
Multiallelic Dprime: 0.451
BLOCK 735.  MARKERS: 3500 3501 3502 3503
4121 (0.627)	|0.536	0.033	0.059|
2443 (0.266)	|0.143	0.115	0.010|
2121 (0.095)	|0.053	0.000	0.041|
Multiallelic Dprime: 0.420
BLOCK 736.  MARKERS: 3510 3511 3512 3513 3514
31321 (0.735)	|0.654	0.020	0.061|
14123 (0.152)	|0.036	0.112	0.004|
31311 (0.110)	|0.071	0.003	0.037|
Multiallelic Dprime: 0.532
BLOCK 737.  MARKERS: 3516 3517
32 (0.761)	|0.390	0.263	0.105|
14 (0.134)	|0.096	0.039	0.000|
34 (0.103)	|0.023	0.052	0.029|
Multiallelic Dprime: 0.127
BLOCK 738.  MARKERS: 3520 3521 3522
122 (0.509)	|0.273	0.128	0.084	0.025|
421 (0.356)	|0.096	0.196	0.045	0.021|
142 (0.134)	|0.043	0.048	0.003	0.040|
Multiallelic Dprime: 0.296
BLOCK 739.  MARKERS: 3527 3528 3529
114 (0.411)	|0.352	0.028	0.030|
212 (0.371)	|0.044	0.321	0.007|
134 (0.131)	|0.009	0.008	0.114|
112 (0.087)	|0.082	0.003	0.000|
Multiallelic Dprime: 0.784
BLOCK 740.  MARKERS: 3530 3531
32 (0.488)	|0.357	0.035	0.013	0.056|
33 (0.360)	|0.037	0.229	0.078	0.003|
12 (0.152)	|0.059	0.004	0.070	0.000|
Multiallelic Dprime: 0.649
BLOCK 741.  MARKERS: 3532 3533 3534 3535 3536 3537 3538 3539 3540 3541 3542 3543 3544 3545 3546 3547 3548 3549 3550 3551 3552 3553 3554 3555 3556
2224313411222443112113123 (0.453)	|0.000	0.452|
2243141243444434342341141 (0.267)	|0.266	0.000|
4343141243444234341313441 (0.162)	|0.159	0.000|
4243141243444434341313141 (0.059)	|0.059	0.000|
Multiallelic Dprime: 1.000
BLOCK 742.  MARKERS: 3557 3558
11 (0.531)	|0.184	0.270	0.071|
22 (0.464)	|0.445	0.016	0.000|
Multiallelic Dprime: 0.902
BLOCK 743.  MARKERS: 3559 3560 3561
344 (0.632)	|0.603	0.015	0.009	0.000	0.001|
122 (0.287)	|0.145	0.083	0.003	0.043	0.014|
142 (0.072)	|0.007	0.019	0.045	0.001	0.000|
Multiallelic Dprime: 0.737
BLOCK 744.  MARKERS: 3562 3563 3564 3565 3566 3567
224343 (0.760)	|0.588	0.147	0.000	0.004	0.000	0.000	0.000|
342114 (0.117)	|0.000	0.000	0.085	0.000	0.000	0.020	0.011|
224143 (0.057)	|0.004	0.000	0.006	0.001	0.035	0.005	0.002|
244143 (0.044)	|0.005	0.000	0.000	0.039	0.000	0.000	0.000|
342143 (0.015)	|0.015	0.000	0.000	0.000	0.000	0.000	0.000|
Multiallelic Dprime: 0.899
BLOCK 745.  MARKERS: 3568 3569 3570 3571 3572 3573 3574 3575
22232134 (0.611)	|0.408	0.051	0.069	0.019	0.033	0.015|
22232131 (0.149)	|0.117	0.011	0.014	0.000	0.000	0.002|
11321324 (0.094)	|0.004	0.070	0.005	0.001	0.006	0.000|
21332134 (0.042)	|0.007	0.000	0.015	0.020	0.000	0.000|
11322324 (0.037)	|0.007	0.023	0.000	0.000	0.003	0.000|
11332134 (0.028)	|0.015	0.004	0.008	0.000	0.000	0.000|
12232134 (0.014)	|0.009	0.000	0.003	0.000	0.002	0.000|
Multiallelic Dprime: 0.393
BLOCK 746.  MARKERS: 3581 3582 3583 3584 3585 3586 3587 3588 3589 3590 3591 3592
112114412113 (0.571)	|0.547	0.021	0.005	0.001|
333231123323 (0.163)	|0.026	0.001	0.074	0.061|
112114112114 (0.116)	|0.008	0.106	0.000	0.000|
112114112113 (0.044)	|0.041	0.000	0.002	0.000|
112131122323 (0.043)	|0.000	0.034	0.009	0.000|
112114412114 (0.018)	|0.000	0.018	0.000	0.000|
Multiallelic Dprime: 0.865
BLOCK 747.  MARKERS: 3593 3594 3595
122 (0.642)	|0.641	0.000	0.000	0.000|
344 (0.183)	|0.000	0.182	0.000	0.000|
324 (0.102)	|0.000	0.000	0.087	0.012|
322 (0.074)	|0.003	0.013	0.058	0.000|
Multiallelic Dprime: 0.980
BLOCK 748.  MARKERS: 3596 3597 3598 3599
2143 (0.640)	|0.621	0.013	0.001	0.002|
2321 (0.197)	|0.001	0.183	0.001	0.010|
1321 (0.143)	|0.091	0.052	0.000	0.000|
2341 (0.012)	|0.000	0.003	0.009	0.000|
Multiallelic Dprime: 0.805
BLOCK 749.  MARKERS: 3600 3601 3602 3603 3604
22112 (0.718)	|0.715	0.003|
14234 (0.251)	|0.012	0.238|
14212 (0.013)	|0.000	0.013|
24212 (0.011)	|0.002	0.008|
Multiallelic Dprime: 0.971
BLOCK 750.  MARKERS: 3605 3606
21 (0.735)	|0.638	0.006	0.082	0.003	0.000|
44 (0.265)	|0.013	0.141	0.026	0.067	0.011|
Multiallelic Dprime: 0.838
BLOCK 751.  MARKERS: 3607 3608 3609 3610 3611 3612
313132 (0.650)	|0.554	0.093	0.000	0.003|
121312 (0.146)	|0.035	0.111	0.000	0.000|
313134 (0.108)	|0.000	0.000	0.107	0.000|
111312 (0.071)	|0.068	0.000	0.000	0.002|
313112 (0.012)	|0.011	0.000	0.000	0.000|
Multiallelic Dprime: 0.648
BLOCK 752.  MARKERS: 3613 3614 3615
242 (0.673)	|0.498	0.001	0.000	0.070	0.047	0.040	0.000	0.000|
144 (0.207)	|0.000	0.198	0.000	0.001	0.000	0.000	0.008	0.000|
224 (0.108)	|0.000	0.004	0.093	0.001	0.000	0.000	0.003	0.007|
244 (0.012)	|0.000	0.000	0.000	0.000	0.000	0.000	0.000	0.003|
Multiallelic Dprime: 0.984
BLOCK 753.  MARKERS: 3616 3617 3618 3619 3620 3621 3622 3623
31332314 (0.498)	|0.495	0.003	0.000|
13114133 (0.202)	|0.000	0.203	0.000|
11312334 (0.093)	|0.020	0.000	0.073|
11114334 (0.073)	|0.000	0.067	0.007|
31332334 (0.047)	|0.047	0.000	0.000|
11114333 (0.041)	|0.000	0.000	0.040|
11332314 (0.011)	|0.011	0.000	0.000|
11332334 (0.011)	|0.010	0.000	0.000|
Multiallelic Dprime: 0.961
BLOCK 754.  MARKERS: 3624 3625
23 (0.584)	|0.569	0.011	0.000|
42 (0.282)	|0.169	0.101	0.013|
43 (0.134)	|0.127	0.007	0.000|
Multiallelic Dprime: 0.802
BLOCK 755.  MARKERS: 3626 3627 3628 3629 3630 3631
413333 (0.864)	|0.729	0.014	0.051	0.041	0.012|
221112 (0.120)	|0.006	0.109	0.002	0.000	0.000|
221113 (0.012)	|0.012	0.000	0.001	0.000	0.000|
Multiallelic Dprime: 0.832
BLOCK 756.  MARKERS: 3632 3633 3634 3635 3636 3637 3638 3639 3640 3641 3642
44314413211 (0.750)	|0.641	0.102|
31423231433 (0.121)	|0.084	0.039|
34323411211 (0.055)	|0.009	0.046|
31423411211 (0.041)	|0.036	0.005|
31423411213 (0.012)	|0.011	0.001|
Multiallelic Dprime: 0.319
BLOCK 757.  MARKERS: 3643 3644
34 (0.795)	|0.706	0.082|
12 (0.200)	|0.144	0.054|
Multiallelic Dprime: 0.244
BLOCK 758.  MARKERS: 3645 3646
13 (0.855)	|0.678	0.080	0.091|
42 (0.136)	|0.015	0.116	0.000|
Multiallelic Dprime: 0.857
BLOCK 759.  MARKERS: 3649 3650 3651 3652
4144 (0.693)	|0.647	0.012	0.033|
2312 (0.200)	|0.017	0.178	0.000|
4142 (0.094)	|0.007	0.001	0.085|
Multiallelic Dprime: 0.868
BLOCK 760.  MARKERS: 3653 3654 3655 3656
3232 (0.677)	|0.651	0.000	0.002	0.000	0.000	0.000|
4111 (0.192)	|0.000	0.158	0.000	0.001	0.000	0.020|
4232 (0.117)	|0.000	0.000	0.055	0.026	0.023	0.000|
Multiallelic Dprime: 0.997
BLOCK 761.  MARKERS: 3657 3658 3659 3660 3661 3662 3663 3664 3665 3666 3667 3668
234421214443 (0.654)	|0.464	0.158	0.030|
412113131221 (0.162)	|0.060	0.069	0.033|
412423131223 (0.059)	|0.024	0.031	0.003|
412423114223 (0.027)	|0.005	0.001	0.020|
414423214443 (0.024)	|0.009	0.014	0.000|
434421214443 (0.021)	|0.021	0.000	0.000|
Multiallelic Dprime: 0.340
BLOCK 762.  MARKERS: 3671 3672 3673
313 (0.619)	|0.584	0.026	0.006|
121 (0.283)	|0.105	0.172	0.007|
111 (0.094)	|0.030	0.032	0.032|
Multiallelic Dprime: 0.700
BLOCK 763.  MARKERS: 3677 3678
34 (0.723)	|0.518	0.189	0.008|
12 (0.232)	|0.175	0.047	0.002|
32 (0.045)	|0.010	0.002	0.032|
Multiallelic Dprime: 0.169
BLOCK 764.  MARKERS: 3680 3681 3682 3683 3684
23212 (0.702)	|0.694	0.000|
31421 (0.239)	|0.042	0.185|
33422 (0.042)	|0.042	0.000|
Multiallelic Dprime: 1.000
BLOCK 765.  MARKERS: 3685 3686 3687 3688
3243 (0.783)	|0.605	0.038	0.141|
1331 (0.194)	|0.056	0.135	0.000|
Multiallelic Dprime: 0.659
BLOCK 766.  MARKERS: 3689 3690 3691
431 (0.673)	|0.481	0.021	0.066	0.068	0.022|
213 (0.179)	|0.058	0.098	0.013	0.000	0.000|
413 (0.142)	|0.038	0.005	0.036	0.000	0.039|
Multiallelic Dprime: 0.512
BLOCK 767.  MARKERS: 3693 3694 3695 3696 3697 3698
423414 (0.582)	|0.579	0.002|
241213 (0.125)	|0.034	0.091|
441233 (0.115)	|0.102	0.013|
423413 (0.068)	|0.068	0.000|
441213 (0.060)	|0.024	0.035|
Multiallelic Dprime: 0.820
BLOCK 768.  MARKERS: 3700 3701
13 (0.846)	|0.611	0.208	0.028|
31 (0.154)	|0.017	0.021	0.115|
Multiallelic Dprime: 0.720
BLOCK 769.  MARKERS: 3702 3703
13 (0.627)	|0.572	0.041	0.014|
33 (0.229)	|0.090	0.022	0.116|
34 (0.144)	|0.023	0.116	0.005|
Multiallelic Dprime: 0.673
BLOCK 770.  MARKERS: 3704 3705 3706
111 (0.685)	|0.561	0.106	0.017|
232 (0.179)	|0.087	0.082	0.010|
132 (0.134)	|0.035	0.062	0.037|
Multiallelic Dprime: 0.414
BLOCK 771.  MARKERS: 3708 3709
11 (0.686)	|0.648	0.022	0.013	0.003|
33 (0.250)	|0.025	0.104	0.045	0.076|
13 (0.064)	|0.000	0.004	0.059	0.000|
Multiallelic Dprime: 0.844
BLOCK 772.  MARKERS: 3710 3711 3712 3713 3714 3715 3716 3717 3718
123344441 (0.674)	|0.623	0.049	0.000|
122124423 (0.131)	|0.084	0.046	0.000|
342322241 (0.116)	|0.058	0.060	0.000|
122324423 (0.079)	|0.014	0.020	0.046|
Multiallelic Dprime: 0.581
BLOCK 773.  MARKERS: 3722 3723
31 (0.779)	|0.485	0.272	0.017|
14 (0.174)	|0.056	0.107	0.009|
34 (0.047)	|0.009	0.037	0.001|
Multiallelic Dprime: 0.434
BLOCK 774.  MARKERS: 3725 3726 3727
234 (0.550)	|0.396	0.134	0.010	0.004|
112 (0.415)	|0.376	0.022	0.013	0.005|
134 (0.027)	|0.021	0.003	0.002	0.000|
Multiallelic Dprime: 0.497
BLOCK 775.  MARKERS: 3729 3730 3731
244 (0.798)	|0.512	0.190	0.096|
322 (0.158)	|0.087	0.057	0.014|
324 (0.027)	|0.011	0.010	0.006|
344 (0.010)	|0.007	0.000	0.003|
Multiallelic Dprime: 0.121
BLOCK 776.  MARKERS: 3733 3734
22 (0.619)	|0.559	0.059|
24 (0.259)	|0.102	0.152|
42 (0.122)	|0.116	0.004|
Multiallelic Dprime: 0.605
BLOCK 777.  MARKERS: 3736 3737 3738
223 (0.776)	|0.641	0.000	0.108	0.022	0.000|
441 (0.215)	|0.003	0.186	0.001	0.009	0.011|
Multiallelic Dprime: 0.953
BLOCK 778.  MARKERS: 3739 3740 3741 3742 3743 3744 3745
1221232 (0.651)	|0.327	0.183	0.121	0.005	0.007|
3431432 (0.188)	|0.080	0.067	0.032	0.003	0.003|
1233414 (0.108)	|0.058	0.017	0.027	0.004	0.000|
1231432 (0.031)	|0.018	0.007	0.000	0.003	0.002|
3421232 (0.010)	|0.000	0.007	0.003	0.000	0.000|
Multiallelic Dprime: 0.086
BLOCK 779.  MARKERS: 3749 3750 3751 3752 3753
34111 (0.490)	|0.022	0.184	0.055	0.102	0.029	0.056	0.004	0.022|
32333 (0.285)	|0.165	0.019	0.063	0.006	0.009	0.005	0.010	0.000|
24111 (0.187)	|0.058	0.009	0.015	0.015	0.056	0.000	0.016	0.000|
34113 (0.014)	|0.007	0.000	0.004	0.000	0.000	0.000	0.000	0.000|
32331 (0.012)	|0.000	0.008	0.000	0.000	0.000	0.001	0.000	0.000|
Multiallelic Dprime: 0.589
BLOCK 780.  MARKERS: 3758 3759 3760 3761 3762 3763 3764 3765 3766 3767
3223124343 (0.261)	|0.262	0.000|
2423124333 (0.222)	|0.222	0.000|
2421344333 (0.138)	|0.000	0.137|
3243121333 (0.123)	|0.123	0.000|
2421144131 (0.096)	|0.000	0.096|
3223121333 (0.063)	|0.062	0.000|
3223124333 (0.030)	|0.006	0.026|
2421344331 (0.022)	|0.000	0.022|
Multiallelic Dprime: 0.992
BLOCK 781.  MARKERS: 3768 3769
43 (0.702)	|0.234	0.226	0.220	0.000	0.000|
11 (0.298)	|0.000	0.000	0.000	0.163	0.120|
Multiallelic Dprime: 1.000
BLOCK 782.  MARKERS: 3770 3771 3772 3773 3774 3775 3776 3777 3778 3779 3780
41433323323 (0.235)	|0.028	0.206	0.000|
43413111143 (0.226)	|0.217	0.010	0.000|
41433311343 (0.222)	|0.177	0.032	0.011|
21413111343 (0.161)	|0.029	0.038	0.096|
21332311341 (0.121)	|0.073	0.045	0.002|
Multiallelic Dprime: 0.662
BLOCK 783.  MARKERS: 3781 3782
11 (0.547)	|0.447	0.052	0.045|
33 (0.342)	|0.157	0.169	0.014|
31 (0.111)	|0.020	0.002	0.090|
Multiallelic Dprime: 0.514
BLOCK 784.  MARKERS: 3784 3785 3786
432 (0.623)	|0.222	0.123	0.159	0.062	0.028	0.006|
214 (0.223)	|0.052	0.087	0.049	0.009	0.015	0.005|
414 (0.149)	|0.030	0.031	0.000	0.071	0.012	0.000|
Multiallelic Dprime: 0.289
BLOCK 785.  MARKERS: 3790 3791 3792 3793 3794 3795 3796 3797 3798
422324221 (0.305)	|0.253	0.050	0.003|
422314223 (0.243)	|0.221	0.019	0.003|
211112343 (0.211)	|0.198	0.013	0.000|
221112323 (0.141)	|0.088	0.039	0.013|
221314223 (0.057)	|0.053	0.003	0.000|
422324223 (0.011)	|0.011	0.000	0.000|
Multiallelic Dprime: 0.341
BLOCK 786.  MARKERS: 3799 3800
33 (0.843)	|0.566	0.173	0.101|
22 (0.138)	|0.087	0.038	0.013|
32 (0.019)	|0.018	0.000	0.001|
Multiallelic Dprime: 0.059
BLOCK 787.  MARKERS: 3804 3805
14 (0.671)	|0.384	0.223	0.029	0.031|
12 (0.211)	|0.115	0.088	0.006	0.002|
32 (0.115)	|0.047	0.030	0.038	0.000|
Multiallelic Dprime: 0.139
BLOCK 788.  MARKERS: 3809 3810 3811 3812 3813 3814
231323 (0.548)	|0.384	0.089	0.050	0.018|
322131 (0.342)	|0.190	0.101	0.034	0.007|
322121 (0.073)	|0.048	0.011	0.009	0.005|
322123 (0.033)	|0.029	0.003	0.000	0.000|
Multiallelic Dprime: 0.158
BLOCK 789.  MARKERS: 3818 3819 3820 3821 3822 3823 3824
1141114 (0.652)	|0.617	0.033|
3233332 (0.205)	|0.088	0.115|
1141134 (0.093)	|0.073	0.019|
3141134 (0.031)	|0.011	0.019|
Multiallelic Dprime: 0.616
BLOCK 790.  MARKERS: 3827 3828
33 (0.801)	|0.651	0.147|
42 (0.190)	|0.150	0.041|
Multiallelic Dprime: 0.030
BLOCK 791.  MARKERS: 3831 3832
13 (0.809)	|0.793	0.016|
31 (0.188)	|0.006	0.174|
Multiallelic Dprime: 0.956
BLOCK 792.  MARKERS: 3833 3834 3835
223 (0.802)	|0.381	0.314	0.104|
441 (0.190)	|0.051	0.014	0.125|
Multiallelic Dprime: 0.555
BLOCK 793.  MARKERS: 3838 3839 3840
234 (0.431)	|0.260	0.153	0.018|
112 (0.328)	|0.231	0.058	0.039|
232 (0.237)	|0.071	0.096	0.070|
Multiallelic Dprime: 0.265
BLOCK 794.  MARKERS: 3841 3842
12 (0.564)	|0.541	0.001	0.022|
32 (0.309)	|0.051	0.199	0.053|
34 (0.128)	|0.003	0.004	0.120|
Multiallelic Dprime: 0.827
BLOCK 795.  MARKERS: 3843 3844
44 (0.595)	|0.522	0.050	0.016	0.005|
22 (0.204)	|0.049	0.150	0.000	0.004|
42 (0.195)	|0.011	0.122	0.061	0.001|
Multiallelic Dprime: 0.709
BLOCK 796.  MARKERS: 3846 3847 3848
332 (0.585)	|0.484	0.059	0.012	0.012	0.012|
224 (0.323)	|0.240	0.031	0.027	0.022	0.004|
334 (0.080)	|0.049	0.016	0.000	0.005	0.008|
234 (0.011)	|0.006	0.005	0.000	0.000	0.000|
Multiallelic Dprime: 0.205
BLOCK 797.  MARKERS: 3849 3850 3851 3852
3243 (0.778)	|0.737	0.039	0.000	0.000|
2421 (0.112)	|0.055	0.045	0.000	0.013|
3241 (0.039)	|0.004	0.002	0.034	0.000|
2241 (0.039)	|0.000	0.039	0.000	0.000|
2221 (0.025)	|0.007	0.002	0.009	0.007|
Multiallelic Dprime: 0.710
BLOCK 798.  MARKERS: 3853 3854 3855
114 (0.808)	|0.449	0.172	0.188|
222 (0.127)	|0.013	0.102	0.012|
224 (0.044)	|0.003	0.040	0.000|
214 (0.021)	|0.019	0.002	0.000|
Multiallelic Dprime: 0.668
BLOCK 799.  MARKERS: 3857 3858 3859
222 (0.486)	|0.299	0.088	0.097|
212 (0.314)	|0.116	0.157	0.043|
124 (0.200)	|0.028	0.148	0.024|
Multiallelic Dprime: 0.367
BLOCK 800.  MARKERS: 3860 3861 3862 3863
3112 (0.444)	|0.440	0.003	0.000|
1333 (0.393)	|0.000	0.321	0.066|
1312 (0.163)	|0.007	0.000	0.157|
Multiallelic Dprime: 0.917
BLOCK 801.  MARKERS: 3865 3866
11 (0.456)	|0.180	0.140	0.038	0.064	0.012	0.006	0.002|
32 (0.324)	|0.150	0.104	0.024	0.017	0.008	0.007	0.011|
31 (0.215)	|0.071	0.024	0.057	0.037	0.013	0.011	0.001|
Multiallelic Dprime: 0.192
BLOCK 802.  MARKERS: 3868 3869 3870 3871 3872 3873 3874 3875 3876
431243232 (0.402)	|0.048	0.303	0.051|
422321212 (0.272)	|0.231	0.040	0.001|
231223432 (0.118)	|0.034	0.022	0.062|
231223434 (0.118)	|0.109	0.007	0.002|
421223232 (0.033)	|0.002	0.024	0.007|
431223432 (0.025)	|0.002	0.019	0.003|
422321232 (0.014)	|0.002	0.009	0.003|
Multiallelic Dprime: 0.636
BLOCK 803.  MARKERS: 3879 3880
13 (0.438)	|0.193	0.073	0.064	0.089	0.014|
23 (0.430)	|0.079	0.111	0.157	0.030	0.050|
21 (0.131)	|0.024	0.078	0.017	0.010	0.001|
Multiallelic Dprime: 0.367
BLOCK 804.  MARKERS: 3882 3883 3884 3885 3886
32442 (0.297)	|0.012	0.284	0.002|
34242 (0.261)	|0.000	0.000	0.261|
24222 (0.237)	|0.237	0.000	0.000|
34224 (0.130)	|0.130	0.000	0.000|
34442 (0.066)	|0.062	0.003	0.000|
Multiallelic Dprime: 0.979
BLOCK 805.  MARKERS: 3887 3888
12 (0.442)	|0.188	0.011	0.181	0.062|
24 (0.287)	|0.281	0.000	0.003	0.002|
22 (0.271)	|0.008	0.248	0.014	0.000|
Multiallelic Dprime: 0.750
BLOCK 806.  MARKERS: 3889 3890 3891 3892 3893
44121 (0.476)	|0.245	0.092	0.106	0.029|
14121 (0.258)	|0.216	0.020	0.021	0.001|
42333 (0.197)	|0.165	0.010	0.016	0.004|
42331 (0.064)	|0.028	0.031	0.000	0.004|
Multiallelic Dprime: 0.452
BLOCK 807.  MARKERS: 3894 3895 3896 3897 3898 3899
331312 (0.659)	|0.521	0.094	0.033|
441312 (0.152)	|0.039	0.108	0.000|
443224 (0.143)	|0.002	0.141	0.000|
441222 (0.039)	|0.000	0.039	0.000|
Multiallelic Dprime: 0.799
BLOCK 808.  MARKERS: 3900 3901 3902 3903
2433 (0.562)	|0.350	0.192	0.016|
4121 (0.386)	|0.293	0.081	0.012|
2121 (0.036)	|0.034	0.002	0.000|
Multiallelic Dprime: 0.272
BLOCK 809.  MARKERS: 3905 3906 3907
424 (0.684)	|0.411	0.246	0.027|
142 (0.281)	|0.010	0.051	0.220|
442 (0.031)	|0.000	0.030	0.000|
Multiallelic Dprime: 0.699
BLOCK 810.  MARKERS: 3908 3909
42 (0.423)	|0.199	0.060	0.132	0.012	0.007	0.008	0.000|
22 (0.331)	|0.181	0.047	0.020	0.059	0.002	0.009	0.010|
21 (0.246)	|0.055	0.164	0.009	0.001	0.009	0.000	0.000|
Multiallelic Dprime: 0.418
BLOCK 811.  MARKERS: 3911 3912 3913 3914 3915 3916 3917 3918
43431232 (0.434)	|0.430	0.002	0.000|
43214122 (0.271)	|0.029	0.242	0.000|
21211234 (0.161)	|0.020	0.141	0.000|
43214232 (0.072)	|0.000	0.000	0.072|
43214222 (0.020)	|0.000	0.020	0.000|
21211232 (0.016)	|0.000	0.004	0.012|
23214232 (0.011)	|0.000	0.000	0.010|
Multiallelic Dprime: 0.907
BLOCK 812.  MARKERS: 3920 3921
43 (0.481)	|0.466	0.000	0.000	0.000	0.000	0.013|
42 (0.410)	|0.001	0.228	0.138	0.003	0.035	0.000|
12 (0.108)	|0.000	0.000	0.002	0.096	0.000	0.000|
Multiallelic Dprime: 0.992
BLOCK 813.  MARKERS: 3922 3923 3924 3925 3926 3927
343112 (0.470)	|0.037	0.204	0.174	0.040	0.011|
323314 (0.229)	|0.153	0.050	0.020	0.005	0.000|
121132 (0.139)	|0.109	0.003	0.009	0.012	0.004|
121112 (0.096)	|0.005	0.006	0.043	0.039	0.002|
323312 (0.035)	|0.013	0.011	0.009	0.001	0.000|
343114 (0.012)	|0.009	0.002	0.000	0.000	0.000|
Multiallelic Dprime: 0.539
BLOCK 814.  MARKERS: 3928 3929 3930 3931
1214 (0.336)	|0.170	0.090	0.076|
2343 (0.277)	|0.015	0.264	0.002|
2344 (0.259)	|0.245	0.004	0.008|
2314 (0.100)	|0.067	0.019	0.015|
1314 (0.017)	|0.002	0.000	0.016|
Multiallelic Dprime: 0.599
BLOCK 815.  MARKERS: 3933 3934 3935
143 (0.499)	|0.020	0.205	0.220	0.044	0.010|
321 (0.385)	|0.295	0.065	0.012	0.003	0.003|
323 (0.116)	|0.002	0.035	0.002	0.071	0.000|
Multiallelic Dprime: 0.673
BLOCK 816.  MARKERS: 3936 3937 3938 3939 3940 3941 3942
3212113 (0.318)	|0.312	0.006	0.001|
1434333 (0.306)	|0.269	0.035	0.002|
3212131 (0.233)	|0.009	0.220	0.004|
1234333 (0.115)	|0.060	0.030	0.025|
1434313 (0.013)	|0.010	0.002	0.000|
Multiallelic Dprime: 0.748
BLOCK 817.  MARKERS: 3943 3944
43 (0.669)	|0.162	0.285	0.224|
21 (0.295)	|0.188	0.066	0.042|
23 (0.034)	|0.032	0.002	0.000|
Multiallelic Dprime: 0.464
BLOCK 818.  MARKERS: 3948 3949
32 (0.382)	|0.152	0.166	0.056	0.000|
42 (0.352)	|0.336	0.001	0.014	0.000|
31 (0.266)	|0.179	0.002	0.069	0.014|
Multiallelic Dprime: 0.565
BLOCK 819.  MARKERS: 3952 3953 3954 3955
3414 (0.668)	|0.596	0.071|
1242 (0.169)	|0.148	0.021|
3244 (0.139)	|0.062	0.077|
3242 (0.014)	|0.014	0.000|
Multiallelic Dprime: 0.382
BLOCK 820.  MARKERS: 3956 3957
44 (0.830)	|0.423	0.208	0.198|
22 (0.169)	|0.101	0.050	0.017|
Multiallelic Dprime: 0.209
BLOCK 821.  MARKERS: 3960 3961
34 (0.524)	|0.406	0.061	0.057|
22 (0.259)	|0.153	0.050	0.057|
32 (0.217)	|0.070	0.123	0.023|
Multiallelic Dprime: 0.327
BLOCK 822.  MARKERS: 3964 3965
43 (0.629)	|0.614	0.015|
22 (0.233)	|0.056	0.177|
42 (0.137)	|0.135	0.000|
Multiallelic Dprime: 0.901
BLOCK 823.  MARKERS: 3967 3968
24 (0.805)	|0.442	0.272	0.051	0.025|
43 (0.192)	|0.014	0.013	0.164	0.000|
Multiallelic Dprime: 0.814
BLOCK 824.  MARKERS: 3970 3971 3972 3973 3974 3975
312334 (0.457)	|0.417	0.041|
134122 (0.286)	|0.198	0.087|
112334 (0.214)	|0.056	0.158|
134324 (0.025)	|0.000	0.025|
Multiallelic Dprime: 0.505
BLOCK 825.  MARKERS: 3977 3978 3979 3980
2344 (0.672)	|0.646	0.023	0.004|
4122 (0.321)	|0.097	0.202	0.022|
Multiallelic Dprime: 0.840
BLOCK 826.  MARKERS: 3981 3982
14 (0.748)	|0.712	0.027|
32 (0.225)	|0.090	0.133|
34 (0.027)	|0.006	0.021|
Multiallelic Dprime: 0.767
BLOCK 827.  MARKERS: 3983 3984 3985 3986
1344 (0.808)	|0.360	0.305	0.146|
2111 (0.180)	|0.109	0.009	0.063|
Multiallelic Dprime: 0.418
BLOCK 828.  MARKERS: 3988 3989
42 (0.468)	|0.340	0.059	0.046	0.000	0.001|
22 (0.319)	|0.076	0.183	0.004	0.034	0.000|
44 (0.211)	|0.015	0.004	0.165	0.000	0.013|
Multiallelic Dprime: 0.653
BLOCK 829.  MARKERS: 3990 3991 3992 3993 3994 3995 3996 3997 3998 3999 4000 4001 4002 4003 4004
231414312344431 (0.434)	|0.423	0.006	0.000	0.003|
231234213143433 (0.245)	|0.014	0.230	0.000	0.000|
112232333124243 (0.216)	|0.000	0.000	0.204	0.013|
231234212344431 (0.035)	|0.035	0.000	0.000	0.000|
231234312124433 (0.014)	|0.000	0.000	0.000	0.014|
Multiallelic Dprime: 0.960
BLOCK 830.  MARKERS: 4005 4006 4007
341 (0.484)	|0.222	0.172	0.043	0.042|
343 (0.254)	|0.117	0.071	0.045	0.019|
133 (0.214)	|0.060	0.034	0.071	0.048|
333 (0.048)	|0.024	0.015	0.006	0.003|
Multiallelic Dprime: 0.200
BLOCK 831.  MARKERS: 4009 4010 4011 4012 4013 4014
133133 (0.423)	|0.127	0.032	0.125	0.076	0.016	0.040	0.000|
131311 (0.292)	|0.128	0.032	0.030	0.029	0.056	0.003	0.002|
133311 (0.164)	|0.024	0.080	0.002	0.030	0.021	0.001	0.003|
323311 (0.111)	|0.009	0.083	0.000	0.002	0.002	0.002	0.007|
Multiallelic Dprime: 0.441
BLOCK 832.  MARKERS: 4015 4016 4017 4018 4019 4020 4021 4022 4023
133213344 (0.283)	|0.005	0.263	0.017|
132243122 (0.226)	|0.147	0.010	0.068|
213442122 (0.160)	|0.061	0.007	0.091|
133213122 (0.147)	|0.136	0.005	0.006|
133243122 (0.096)	|0.094	0.000	0.002|
113443122 (0.048)	|0.044	0.000	0.004|
132243344 (0.013)	|0.000	0.006	0.007|
Multiallelic Dprime: 0.713
BLOCK 833.  MARKERS: 4024 4025
31 (0.503)	|0.297	0.009	0.195|
33 (0.297)	|0.008	0.267	0.022|
11 (0.200)	|0.196	0.002	0.002|
Multiallelic Dprime: 0.718
BLOCK 834.  MARKERS: 4027 4028
42 (0.501)	|0.463	0.011	0.025|
34 (0.278)	|0.038	0.236	0.004|
32 (0.219)	|0.213	0.006	0.000|
Multiallelic Dprime: 0.824
BLOCK 835.  MARKERS: 4029 4030
12 (0.714)	|0.396	0.169	0.139	0.010|
34 (0.255)	|0.208	0.015	0.031	0.002|
32 (0.029)	|0.017	0.008	0.003	0.000|
Multiallelic Dprime: 0.451
BLOCK 836.  MARKERS: 4032 4033 4034 4035
1232 (0.621)	|0.505	0.035	0.081|
3432 (0.192)	|0.107	0.071	0.014|
1244 (0.174)	|0.086	0.074	0.012|
1242 (0.012)	|0.004	0.000	0.007|
Multiallelic Dprime: 0.360
BLOCK 837.  MARKERS: 4037 4038 4039 4040 4041 4042 4043
4111332 (0.700)	|0.516	0.108	0.072|
2333233 (0.182)	|0.012	0.168	0.001|
4133213 (0.115)	|0.061	0.004	0.049|
Multiallelic Dprime: 0.551
BLOCK 838.  MARKERS: 4045 4046 4047 4048
1413 (0.589)	|0.388	0.088	0.113|
3341 (0.283)	|0.027	0.216	0.039|
3343 (0.124)	|0.033	0.006	0.085|
Multiallelic Dprime: 0.563
BLOCK 839.  MARKERS: 4049 4050
21 (0.449)	|0.421	0.029	0.000	0.000|
33 (0.311)	|0.000	0.305	0.002	0.000|
23 (0.237)	|0.019	0.063	0.127	0.021|
Multiallelic Dprime: 0.869
BLOCK 840.  MARKERS: 4051 4052 4053 4054 4055
44313 (0.438)	|0.071	0.233	0.135|
12334 (0.402)	|0.309	0.086	0.006|
12134 (0.128)	|0.049	0.072	0.000|
14314 (0.021)	|0.020	0.001	0.000|
Multiallelic Dprime: 0.533
BLOCK 841.  MARKERS: 4056 4057 4058 4059 4060 4061
444134 (0.454)	|0.366	0.039	0.017	0.031|
441134 (0.397)	|0.173	0.134	0.034	0.055|
221312 (0.142)	|0.020	0.020	0.092	0.004|
Multiallelic Dprime: 0.469
BLOCK 842.  MARKERS: 4062 4063 4064 4065
3422 (0.555)	|0.507	0.027	0.022|
1422 (0.201)	|0.078	0.110	0.011|
1244 (0.144)	|0.027	0.003	0.109|
1424 (0.089)	|0.078	0.011	0.000|
Multiallelic Dprime: 0.659
BLOCK 843.  MARKERS: 4068 4069 4070 4071 4072 4073
121424 (0.691)	|0.658	0.000	0.003	0.025|
211422 (0.156)	|0.029	0.000	0.121	0.006|
124232 (0.145)	|0.000	0.141	0.000	0.000|
Multiallelic Dprime: 0.882
BLOCK 844.  MARKERS: 4074 4075 4076 4077 4078 4079 4080 4081 4082 4083 4084 4085
321422121134 (0.688)	|0.672	0.012|
143124343312 (0.146)	|0.142	0.003|
323144343312 (0.123)	|0.005	0.118|
323124343312 (0.030)	|0.031	0.000|
Multiallelic Dprime: 0.880
BLOCK 845.  MARKERS: 4087 4088
43 (0.864)	|0.841	0.023|
22 (0.133)	|0.003	0.130|
Multiallelic Dprime: 0.972
BLOCK 846.  MARKERS: 4089 4090
11 (0.847)	|0.518	0.114	0.080	0.092	0.033|
23 (0.153)	|0.085	0.025	0.025	0.000	0.014|
Multiallelic Dprime: 0.156
BLOCK 847.  MARKERS: 4091 4092 4093 4094 4095 4096
424114 (0.603)	|0.557	0.013	0.000	0.023	0.008|
424112 (0.138)	|0.107	0.024	0.002	0.000	0.003|
242322 (0.105)	|0.014	0.063	0.000	0.019	0.003|
442322 (0.092)	|0.039	0.005	0.041	0.000	0.008|
424122 (0.047)	|0.033	0.009	0.001	0.002	0.000|
Multiallelic Dprime: 0.566
BLOCK 848.  MARKERS: 4097 4098 4099 4100
3434 (0.759)	|0.594	0.062	0.102	0.003|
1122 (0.116)	|0.027	0.066	0.004	0.020|
3432 (0.048)	|0.002	0.014	0.004	0.029|
3122 (0.044)	|0.027	0.004	0.013	0.000|
3422 (0.024)	|0.004	0.003	0.013	0.004|
Multiallelic Dprime: 0.532
BLOCK 849.  MARKERS: 4101 4102 4103
323 (0.657)	|0.502	0.156	0.000|
324 (0.148)	|0.032	0.019	0.097|
144 (0.137)	|0.022	0.115	0.000|
124 (0.056)	|0.008	0.038	0.010|
Multiallelic Dprime: 0.614
BLOCK 850.  MARKERS: 4104 4105
32 (0.564)	|0.518	0.000	0.000	0.037|
31 (0.329)	|0.002	0.284	0.033	0.000|
11 (0.107)	|0.006	0.000	0.101	0.000|
Multiallelic Dprime: 0.947
BLOCK 851.  MARKERS: 4106 4107 4108 4109 4110 4111 4112
2143233 (0.526)	|0.154	0.235	0.072	0.058|
4211241 (0.285)	|0.178	0.084	0.013	0.009|
4213433 (0.135)	|0.053	0.016	0.049	0.014|
2213433 (0.037)	|0.032	0.000	0.000	0.003|
Multiallelic Dprime: 0.325
BLOCK 852.  MARKERS: 4114 4115 4116 4117
2324 (0.423)	|0.274	0.007	0.142|
2143 (0.340)	|0.014	0.287	0.038|
4323 (0.138)	|0.122	0.013	0.003|
2323 (0.089)	|0.033	0.055	0.000|
Multiallelic Dprime: 0.672
BLOCK 853.  MARKERS: 4118 4119
33 (0.450)	|0.090	0.287	0.072|
13 (0.365)	|0.359	0.005	0.000|
31 (0.186)	|0.000	0.044	0.142|
Multiallelic Dprime: 0.731
BLOCK 854.  MARKERS: 4120 4121
33 (0.449)	|0.407	0.040|
41 (0.337)	|0.282	0.054|
43 (0.214)	|0.192	0.023|
Multiallelic Dprime: 0.183
BLOCK 855.  MARKERS: 4123 4124
44 (0.881)	|0.445	0.265	0.171|
32 (0.117)	|0.019	0.041	0.057|
Multiallelic Dprime: 0.396
BLOCK 856.  MARKERS: 4125 4126
22 (0.464)	|0.447	0.004	0.013|
24 (0.306)	|0.009	0.101	0.196|
42 (0.230)	|0.008	0.220	0.001|
Multiallelic Dprime: 0.841
BLOCK 857.  MARKERS: 4127 4128 4129
432 (0.464)	|0.203	0.251	0.010|
214 (0.325)	|0.187	0.135	0.002|
434 (0.210)	|0.110	0.094	0.004|
Multiallelic Dprime: 0.119
BLOCK 858.  MARKERS: 4132 4133 4134
344 (0.500)	|0.200	0.158	0.092	0.037|
422 (0.480)	|0.175	0.163	0.060	0.062|
424 (0.016)	|0.009	0.008	0.000	0.000|
Multiallelic Dprime: 0.094
BLOCK 859.  MARKERS: 4136 4137 4138 4139 4140 4141 4142
2133434 (0.384)	|0.184	0.160	0.039|
4133432 (0.329)	|0.105	0.133	0.091|
2333434 (0.152)	|0.030	0.056	0.066|
2121212 (0.100)	|0.052	0.015	0.033|
Multiallelic Dprime: 0.202
BLOCK 860.  MARKERS: 4144 4145
11 (0.385)	|0.206	0.112	0.067|
13 (0.377)	|0.253	0.093	0.031|
21 (0.237)	|0.129	0.089	0.020|
Multiallelic Dprime: 0.138
BLOCK 861.  MARKERS: 4146 4147
12 (0.588)	|0.386	0.140	0.061|
32 (0.294)	|0.012	0.238	0.045|
31 (0.118)	|0.044	0.033	0.041|
Multiallelic Dprime: 0.535
BLOCK 862.  MARKERS: 4150 4151
12 (0.442)	|0.229	0.034	0.013	0.066	0.036	0.059|
34 (0.410)	|0.015	0.204	0.146	0.014	0.027	0.000|
14 (0.148)	|0.045	0.023	0.003	0.046	0.028	0.002|
Multiallelic Dprime: 0.616
BLOCK 863.  MARKERS: 4153 4154 4155 4156 4157 4158
222434 (0.289)	|0.000	0.290	0.000	0.007|
232432 (0.259)	|0.259	0.000	0.000	0.000|
424412 (0.162)	|0.000	0.000	0.156	0.007|
232232 (0.126)	|0.087	0.000	0.040	0.000|
222432 (0.092)	|0.076	0.004	0.003	0.000|
222412 (0.061)	|0.000	0.000	0.061	0.000|
Multiallelic Dprime: 0.917
BLOCK 864.  MARKERS: 4159 4160 4161
444 (0.422)	|0.128	0.032	0.261|
422 (0.300)	|0.288	0.000	0.012|
124 (0.264)	|0.000	0.262	0.000|
424 (0.015)	|0.000	0.010	0.005|
Multiallelic Dprime: 0.801
BLOCK 865.  MARKERS: 4162 4163 4164 4165 4166
22124 (0.415)	|0.070	0.069	0.153	0.112	0.002|
44434 (0.303)	|0.067	0.171	0.023	0.008	0.031|
22123 (0.279)	|0.198	0.056	0.019	0.001	0.005|
Multiallelic Dprime: 0.539
BLOCK 866.  MARKERS: 4168 4169 4170 4171
3133 (0.336)	|0.020	0.314|
3333 (0.296)	|0.237	0.057|
3311 (0.195)	|0.193	0.002|
1333 (0.121)	|0.115	0.006|
3331 (0.039)	|0.014	0.026|
Multiallelic Dprime: 0.779
BLOCK 867.  MARKERS: 4172 4173
12 (0.587)	|0.494	0.031	0.036	0.008	0.010|
24 (0.409)	|0.069	0.291	0.033	0.008	0.000|
Multiallelic Dprime: 0.698
BLOCK 868.  MARKERS: 4174 4175 4176 4177 4178 4179
241144 (0.563)	|0.499	0.051	0.016|
123322 (0.323)	|0.012	0.302	0.010|
123144 (0.068)	|0.016	0.000	0.052|
123324 (0.015)	|0.000	0.000	0.015|
123122 (0.010)	|0.000	0.000	0.009|
Multiallelic Dprime: 0.840
BLOCK 869.  MARKERS: 4180 4181
22 (0.531)	|0.233	0.188	0.108|
44 (0.366)	|0.148	0.097	0.121|
42 (0.103)	|0.047	0.043	0.013|
Multiallelic Dprime: 0.112
BLOCK 870.  MARKERS: 4185 4186
21 (0.427)	|0.219	0.127	0.041	0.037|
11 (0.328)	|0.077	0.144	0.089	0.018|
14 (0.242)	|0.095	0.094	0.045	0.008|
Multiallelic Dprime: 0.205
BLOCK 871.  MARKERS: 4188 4189 4190
343 (0.393)	|0.220	0.066	0.059	0.040	0.006|
141 (0.366)	|0.168	0.091	0.055	0.035	0.009|
321 (0.175)	|0.086	0.034	0.019	0.029	0.005|
341 (0.063)	|0.026	0.009	0.017	0.005	0.003|
Multiallelic Dprime: 0.100
BLOCK 872.  MARKERS: 4191 4192 4193 4194 4195 4196
324244 (0.503)	|0.138	0.339	0.024|
123213 (0.200)	|0.086	0.005	0.104|
324414 (0.151)	|0.140	0.011	0.000|
344244 (0.109)	|0.050	0.006	0.053|
324214 (0.024)	|0.010	0.005	0.009|
Multiallelic Dprime: 0.589
BLOCK 873.  MARKERS: 4197 4198 4199 4200
1241 (0.433)	|0.353	0.058	0.021|
1244 (0.366)	|0.083	0.239	0.037|
3431 (0.194)	|0.118	0.019	0.057|
Multiallelic Dprime: 0.516
BLOCK 874.  MARKERS: 4203 4204 4205 4206
3142 (0.553)	|0.195	0.218	0.140|
1232 (0.316)	|0.307	0.007	0.001|
3144 (0.116)	|0.096	0.002	0.019|
Multiallelic Dprime: 0.829
BLOCK 875.  MARKERS: 4208 4209
24 (0.605)	|0.422	0.181|
14 (0.231)	|0.229	0.001|
21 (0.163)	|0.124	0.035|
Multiallelic Dprime: 0.574
BLOCK 876.  MARKERS: 4211 4212
44 (0.777)	|0.476	0.155	0.106	0.015	0.007|
11 (0.217)	|0.143	0.046	0.020	0.002	0.005|
Multiallelic Dprime: 0.098
BLOCK 877.  MARKERS: 4217 4218 4219 4220 4221 4222
232133 (0.622)	|0.437	0.103	0.084|
414131 (0.202)	|0.175	0.025	0.005|
234313 (0.126)	|0.060	0.048	0.019|
234113 (0.018)	|0.000	0.005	0.012|
234131 (0.012)	|0.009	0.004	0.000|
Multiallelic Dprime: 0.203
BLOCK 878.  MARKERS: 4225 4226 4227 4228
1112 (0.683)	|0.605	0.078	0.000|
4112 (0.188)	|0.162	0.024	0.002|
4334 (0.129)	|0.117	0.000	0.013|
Multiallelic Dprime: 0.081
BLOCK 879.  MARKERS: 4230 4231
24 (0.883)	|0.476	0.233	0.068	0.020	0.018	0.015	0.012|
42 (0.102)	|0.029	0.034	0.029	0.000	0.003	0.000	0.000|
44 (0.015)	|0.006	0.004	0.000	0.000	0.000	0.001	0.000|
Multiallelic Dprime: 0.301
BLOCK 880.  MARKERS: 4232 4233 4234 4235 4236 4237 4238 4239 4240 4241 4242 4243 4244
1344411313221 (0.518)	|0.507	0.000	0.004	0.000|
1312233431443 (0.271)	|0.004	0.202	0.061	0.000|
4142211331443 (0.098)	|0.000	0.094	0.000	0.000|
1342211331243 (0.021)	|0.000	0.000	0.000	0.020|
1344411313243 (0.020)	|0.000	0.022	0.000	0.000|
1342211313243 (0.015)	|0.000	0.011	0.000	0.001|
1342211331443 (0.013)	|0.000	0.012	0.000	0.000|
Multiallelic Dprime: 0.945
BLOCK 881.  MARKERS: 4245 4246 4247 4248
3123 (0.527)	|0.527	0.000	0.000|
1311 (0.360)	|0.015	0.345	0.001|
3121 (0.069)	|0.000	0.068	0.000|
3321 (0.021)	|0.000	0.000	0.021|
Multiallelic Dprime: 0.971
BLOCK 882.  MARKERS: 4249 4250 4251 4252 4253
14413 (0.546)	|0.389	0.026	0.086	0.011	0.009	0.011	0.012	0.000|
32232 (0.424)	|0.069	0.151	0.043	0.088	0.036	0.025	0.000	0.009|
32212 (0.025)	|0.003	0.000	0.017	0.000	0.003	0.000	0.000	0.001|
Multiallelic Dprime: 0.617
BLOCK 883.  MARKERS: 4255 4256 4257 4258 4259 4260 4261
4144221 (0.462)	|0.416	0.046	0.000|
4344111 (0.178)	|0.009	0.169	0.000|
1344221 (0.146)	|0.024	0.123	0.000|
4322222 (0.102)	|0.000	0.000	0.100|
4342222 (0.048)	|0.004	0.044	0.000|
4344221 (0.037)	|0.005	0.032	0.000|
1144221 (0.012)	|0.010	0.001	0.000|
4344211 (0.011)	|0.002	0.010	0.000|
Multiallelic Dprime: 0.834
BLOCK 884.  MARKERS: 4263 4264
31 (0.470)	|0.410	0.004	0.052	0.002|
33 (0.430)	|0.027	0.222	0.064	0.113|
13 (0.099)	|0.000	0.093	0.000	0.005|
Multiallelic Dprime: 0.764
BLOCK 885.  MARKERS: 4265 4266 4267
143 (0.442)	|0.083	0.346	0.011|
323 (0.319)	|0.201	0.014	0.104|
343 (0.116)	|0.065	0.049	0.003|
141 (0.116)	|0.104	0.009	0.005|
Multiallelic Dprime: 0.604
BLOCK 886.  MARKERS: 4268 4269 4270 4271
1144 (0.460)	|0.211	0.043	0.125	0.035	0.013	0.027|
3224 (0.417)	|0.120	0.215	0.020	0.022	0.028	0.007|
1142 (0.122)	|0.018	0.009	0.040	0.048	0.003	0.000|
Multiallelic Dprime: 0.452
BLOCK 887.  MARKERS: 4272 4273 4274 4275 4276 4277 4278
1123222 (0.349)	|0.318	0.013	0.013	0.003|
3421141 (0.268)	|0.011	0.249	0.002	0.003|
3441142 (0.184)	|0.001	0.005	0.172	0.005|
3121142 (0.104)	|0.002	0.000	0.000	0.101|
1123142 (0.045)	|0.014	0.001	0.006	0.024|
1121142 (0.034)	|0.000	0.000	0.002	0.030|
Multiallelic Dprime: 0.886
BLOCK 888.  MARKERS: 4281 4282 4283
243 (0.358)	|0.132	0.047	0.123	0.012	0.029|
441 (0.270)	|0.244	0.005	0.009	0.002	0.003|
223 (0.200)	|0.028	0.138	0.002	0.030	0.001|
241 (0.167)	|0.010	0.004	0.034	0.070	0.036|
Multiallelic Dprime: 0.587
BLOCK 889.  MARKERS: 4286 4287 4288 4289 4290 4291 4292 4293 4294 4295 4296 4297 4298 4299 4300
434231211113322 (0.422)	|0.394	0.000	0.025|
422323444231244 (0.192)	|0.000	0.192	0.000|
224231211113322 (0.169)	|0.014	0.000	0.155|
422223244131322 (0.114)	|0.000	0.111	0.000|
422323444231242 (0.069)	|0.000	0.069	0.000|
Multiallelic Dprime: 0.945
BLOCK 890.  MARKERS: 4301 4302
14 (0.413)	|0.381	0.010	0.023|
42 (0.393)	|0.022	0.158	0.212|
12 (0.187)	|0.042	0.124	0.021|
Multiallelic Dprime: 0.712
BLOCK 891.  MARKERS: 4304 4305
14 (0.452)	|0.263	0.060	0.008	0.042	0.049|
34 (0.292)	|0.054	0.032	0.144	0.045	0.000|
33 (0.256)	|0.062	0.147	0.003	0.021	0.000|
Multiallelic Dprime: 0.529
BLOCK 892.  MARKERS: 4306 4307 4308 4309 4310 4311 4312 4313 4314 4315 4316 4317 4318 4319
22232313244221 (0.380)	|0.273	0.046	0.053	0.007|
44411133422424 (0.241)	|0.025	0.199	0.005	0.009|
22232312244221 (0.154)	|0.007	0.004	0.137	0.005|
42232313224241 (0.108)	|0.023	0.077	0.004	0.002|
42232312244221 (0.050)	|0.004	0.000	0.046	0.000|
Multiallelic Dprime: 0.705
BLOCK 893.  MARKERS: 4320 4321 4322
224 (0.380)	|0.285	0.083	0.012|
444 (0.345)	|0.200	0.052	0.092|
242 (0.242)	|0.156	0.062	0.024|
244 (0.026)	|0.018	0.005	0.003|
Multiallelic Dprime: 0.198
BLOCK 894.  MARKERS: 4323 4324
31 (0.664)	|0.384	0.259	0.021|
33 (0.205)	|0.025	0.091	0.088|
11 (0.131)	|0.119	0.006	0.005|
Multiallelic Dprime: 0.380
BLOCK 895.  MARKERS: 4326 4327
32 (0.528)	|0.377	0.084	0.068|
34 (0.357)	|0.218	0.098	0.042|
14 (0.113)	|0.084	0.030	0.000|
Multiallelic Dprime: 0.147
BLOCK 896.  MARKERS: 4330 4331
11 (0.678)	|0.515	0.078	0.069	0.016|
31 (0.212)	|0.101	0.063	0.024	0.018|
33 (0.111)	|0.052	0.040	0.004	0.014|
Multiallelic Dprime: 0.278
BLOCK 897.  MARKERS: 4334 4335 4336
313 (0.667)	|0.322	0.234	0.108|
131 (0.181)	|0.075	0.076	0.030|
311 (0.097)	|0.051	0.030	0.014|
111 (0.048)	|0.024	0.012	0.011|
Multiallelic Dprime: 0.051
BLOCK 898.  MARKERS: 4338 4339 4340
111 (0.473)	|0.398	0.061	0.013|
121 (0.352)	|0.145	0.167	0.041|
313 (0.167)	|0.034	0.132	0.001|
Multiallelic Dprime: 0.504
BLOCK 899.  MARKERS: 4343 4344 4345 4346
2441 (0.580)	|0.552	0.010	0.015|
3223 (0.364)	|0.021	0.281	0.059|
3423 (0.054)	|0.012	0.042	0.001|
Multiallelic Dprime: 0.860
BLOCK 900.  MARKERS: 4347 4348
44 (0.584)	|0.471	0.015	0.067	0.000	0.011	0.011|
13 (0.335)	|0.000	0.236	0.043	0.047	0.000	0.000|
14 (0.076)	|0.038	0.000	0.033	0.000	0.000	0.000|
Multiallelic Dprime: 0.762
BLOCK 901.  MARKERS: 4350 4351 4352 4353 4354 4355 4356 4357 4358 4359 4360 4361
244133334243 (0.510)	|0.328	0.171	0.011|
224211134421 (0.256)	|0.068	0.187	0.000|
121233122223 (0.144)	|0.067	0.070	0.006|
124233134243 (0.046)	|0.032	0.014	0.000|
244113334243 (0.012)	|0.009	0.003	0.000|
124133134223 (0.011)	|0.003	0.008	0.000|
Multiallelic Dprime: 0.310
BLOCK 902.  MARKERS: 4362 4363
22 (0.516)	|0.006	0.285	0.215	0.010|
41 (0.464)	|0.400	0.017	0.029	0.009|
42 (0.019)	|0.018	0.002	0.000	0.000|
Multiallelic Dprime: 0.854
BLOCK 903.  MARKERS: 4364 4365 4366 4367
2124 (0.423)	|0.268	0.118	0.037|
4124 (0.303)	|0.216	0.052	0.035|
4243 (0.243)	|0.170	0.053	0.021|
4123 (0.020)	|0.013	0.000	0.007|
Multiallelic Dprime: 0.117
BLOCK 904.  MARKERS: 4369 4370 4371
113 (0.672)	|0.673	0.000	0.000|
121 (0.225)	|0.000	0.198	0.027|
421 (0.099)	|0.000	0.025	0.074|
Multiallelic Dprime: 0.947
BLOCK 905.  MARKERS: 4372 4373 4374
123 (0.674)	|0.393	0.258	0.018	0.000	0.000|
141 (0.222)	|0.000	0.006	0.174	0.006	0.036|
341 (0.101)	|0.000	0.002	0.000	0.098	0.000|
Multiallelic Dprime: 0.944
BLOCK 906.  MARKERS: 4375 4376 4377 4378
4431 (0.393)	|0.291	0.061	0.030	0.007|
2431 (0.266)	|0.177	0.046	0.034	0.005|
2443 (0.194)	|0.054	0.074	0.064	0.000|
2241 (0.108)	|0.062	0.024	0.019	0.002|
2441 (0.036)	|0.025	0.011	0.000	0.000|
Multiallelic Dprime: 0.282
BLOCK 907.  MARKERS: 4380 4381 4382 4383 4384 4385 4386 4387
21411443 (0.613)	|0.308	0.291	0.010	0.000|
13414221 (0.216)	|0.019	0.025	0.132	0.041|
21331443 (0.148)	|0.069	0.076	0.000	0.002|
21311443 (0.015)	|0.011	0.004	0.000	0.000|
Multiallelic Dprime: 0.499
BLOCK 908.  MARKERS: 4390 4391 4392
244 (0.411)	|0.164	0.221	0.026|
214 (0.400)	|0.165	0.023	0.211|
312 (0.143)	|0.006	0.122	0.016|
314 (0.044)	|0.037	0.000	0.007|
Multiallelic Dprime: 0.487
BLOCK 909.  MARKERS: 4393 4394
13 (0.373)	|0.192	0.143	0.039|
43 (0.367)	|0.192	0.158	0.017|
11 (0.260)	|0.126	0.109	0.025|
Multiallelic Dprime: 0.049
BLOCK 910.  MARKERS: 4397 4398
31 (0.510)	|0.035	0.293	0.181|
13 (0.409)	|0.400	0.002	0.006|
33 (0.081)	|0.047	0.023	0.011|
Multiallelic Dprime: 0.839
BLOCK 911.  MARKERS: 4402 4403
21 (0.483)	|0.377	0.106|
43 (0.318)	|0.116	0.202|
23 (0.199)	|0.025	0.173|
Multiallelic Dprime: 0.508
BLOCK 912.  MARKERS: 4405 4406
34 (0.519)	|0.338	0.145	0.034|
12 (0.481)	|0.430	0.046	0.006|
Multiallelic Dprime: 0.537
BLOCK 913.  MARKERS: 4408 4409
12 (0.767)	|0.472	0.292	0.003|
34 (0.191)	|0.000	0.018	0.173|
32 (0.040)	|0.035	0.005	0.000|
Multiallelic Dprime: 0.774
BLOCK 914.  MARKERS: 4410 4411
24 (0.507)	|0.357	0.025	0.070	0.028	0.000	0.017|
12 (0.312)	|0.000	0.306	0.000	0.000	0.000	0.000|
22 (0.181)	|0.004	0.003	0.139	0.001	0.026	0.000|
Multiallelic Dprime: 0.879
BLOCK 915.  MARKERS: 4412 4413 4414 4415 4416 4417 4418 4419 4420 4421 4422 4423 4424 4425 4426 4427 4428 4429 4430
2122141342144224131 (0.362)	|0.035	0.230	0.004	0.089	0.002|
2122342344144224131 (0.335)	|0.196	0.047	0.068	0.019	0.004|
4244322122321413442 (0.206)	|0.123	0.012	0.068	0.006	0.000|
2124342342141413442 (0.029)	|0.024	0.003	0.000	0.002	0.000|
2122342342144224131 (0.028)	|0.000	0.012	0.000	0.011	0.004|
2122322122321413442 (0.017)	|0.017	0.000	0.000	0.000	0.000|
Multiallelic Dprime: 0.567
BLOCK 916.  MARKERS: 4433 4434 4435 4436 4437 4438 4439
3221113 (0.403)	|0.398	0.006	0.000	0.000|
3423312 (0.311)	|0.000	0.306	0.002	0.000|
3223113 (0.141)	|0.000	0.074	0.054	0.012|
2243123 (0.131)	|0.009	0.011	0.101	0.006|
3423313 (0.011)	|0.000	0.008	0.000	0.000|
Multiallelic Dprime: 0.894
BLOCK 917.  MARKERS: 4440 4441 4442 4443
2241 (0.410)	|0.168	0.115	0.021	0.084	0.011	0.000|
1221 (0.405)	|0.203	0.074	0.016	0.017	0.073	0.010|
1424 (0.160)	|0.024	0.043	0.081	0.002	0.000	0.006|
1421 (0.018)	|0.003	0.002	0.000	0.000	0.011	0.000|
Multiallelic Dprime: 0.348
BLOCK 918.  MARKERS: 4446 4447 4448 4449 4450 4451 4452 4453 4454 4455 4456 4457
342131111233 (0.398)	|0.292	0.031	0.036	0.028	0.008|
342111111341 (0.235)	|0.108	0.019	0.041	0.051	0.014|
342131111341 (0.121)	|0.015	0.057	0.017	0.030	0.002|
331431213341 (0.103)	|0.012	0.050	0.036	0.003	0.002|
142133131341 (0.096)	|0.006	0.038	0.041	0.009	0.000|
142111111341 (0.017)	|0.000	0.009	0.003	0.004	0.000|
Multiallelic Dprime: 0.441
BLOCK 919.  MARKERS: 4460 4461 4462 4463 4464
21144 (0.442)	|0.418	0.003	0.008	0.001	0.000|
33144 (0.215)	|0.055	0.007	0.121	0.012	0.016|
33222 (0.180)	|0.000	0.172	0.006	0.000	0.000|
23144 (0.131)	|0.005	0.003	0.008	0.112	0.001|
31144 (0.028)	|0.026	0.000	0.000	0.000	0.000|
Multiallelic Dprime: 0.864
BLOCK 920.  MARKERS: 4466 4467 4468 4469 4470 4471 4472
3334214 (0.504)	|0.490	0.014|
4411212 (0.186)	|0.182	0.002|
4434214 (0.143)	|0.143	0.000|
4411334 (0.128)	|0.001	0.128|
4411214 (0.018)	|0.002	0.016|
Multiallelic Dprime: 0.893
BLOCK 921.  MARKERS: 4475 4476
44 (0.819)	|0.627	0.002	0.132	0.048|
33 (0.178)	|0.005	0.140	0.000	0.027|
Multiallelic Dprime: 0.912
BLOCK 922.  MARKERS: 4477 4478 4479 4480 4481 4482 4483 4484
23323322 (0.632)	|0.318	0.242	0.053	0.021|
43141341 (0.142)	|0.023	0.005	0.084	0.025|
21321141 (0.133)	|0.019	0.043	0.006	0.066|
43321341 (0.075)	|0.020	0.010	0.016	0.027|
Multiallelic Dprime: 0.511
BLOCK 923.  MARKERS: 4485 4486 4487 4488
4224 (0.383)	|0.239	0.000	0.145|
4242 (0.302)	|0.000	0.301	0.000|
2424 (0.164)	|0.162	0.000	0.003|
4424 (0.145)	|0.048	0.090	0.007|
Multiallelic Dprime: 0.778
BLOCK 924.  MARKERS: 4489 4490 4491 4492
3212 (0.448)	|0.304	0.003	0.134|
1331 (0.397)	|0.102	0.287	0.000|
3312 (0.155)	|0.132	0.000	0.022|
Multiallelic Dprime: 0.657
BLOCK 925.  MARKERS: 4494 4495 4496
212 (0.538)	|0.456	0.078|
414 (0.290)	|0.286	0.003|
222 (0.157)	|0.104	0.052|
Multiallelic Dprime: 0.368
BLOCK 926.  MARKERS: 4497 4498
42 (0.861)	|0.445	0.406|
24 (0.135)	|0.069	0.063|
Multiallelic Dprime: 0.000
BLOCK 927.  MARKERS: 4502 4503 4504
144 (0.515)	|0.354	0.116	0.041|
323 (0.474)	|0.084	0.279	0.111|
Multiallelic Dprime: 0.516
BLOCK 928.  MARKERS: 4506 4507
23 (0.437)	|0.136	0.142	0.060	0.054	0.041|
31 (0.405)	|0.192	0.086	0.094	0.023	0.012|
33 (0.156)	|0.057	0.037	0.009	0.026	0.026|
Multiallelic Dprime: 0.209
BLOCK 929.  MARKERS: 4510 4511 4512 4513 4514 4515 4516 4517
23341443 (0.386)	|0.029	0.354	0.000|
41111221 (0.265)	|0.258	0.004	0.004|
21111223 (0.163)	|0.160	0.001	0.002|
21113223 (0.103)	|0.025	0.000	0.078|
41111223 (0.079)	|0.079	0.000	0.000|
Multiallelic Dprime: 0.919
BLOCK 930.  MARKERS: 4519 4520 4521 4522
3211 (0.552)	|0.050	0.296	0.204|
2133 (0.362)	|0.309	0.051	0.002|
3233 (0.083)	|0.082	0.000	0.002|
Multiallelic Dprime: 0.783
BLOCK 931.  MARKERS: 4523 4524
24 (0.441)	|0.113	0.275	0.045	0.008|
34 (0.349)	|0.154	0.060	0.122	0.006|
32 (0.210)	|0.139	0.029	0.020	0.012|
Multiallelic Dprime: 0.425
BLOCK 932.  MARKERS: 4526 4527 4528 4529 4530 4531
212322 (0.406)	|0.054	0.230	0.006	0.073	0.020	0.019|
412322 (0.363)	|0.170	0.014	0.103	0.031	0.036	0.002|
423414 (0.188)	|0.157	0.022	0.003	0.000	0.002	0.000|
412312 (0.025)	|0.005	0.003	0.000	0.000	0.016	0.000|
Multiallelic Dprime: 0.605
BLOCK 933.  MARKERS: 4533 4534 4535 4536 4537 4538 4539
1344111 (0.391)	|0.348	0.031	0.009|
3331221 (0.271)	|0.020	0.173	0.078|
1444111 (0.110)	|0.051	0.060	0.000|
3331113 (0.105)	|0.006	0.096	0.003|
3331121 (0.079)	|0.015	0.049	0.014|
3331111 (0.025)	|0.002	0.002	0.020|
Multiallelic Dprime: 0.658
BLOCK 934.  MARKERS: 4541 4542 4543
342 (0.454)	|0.007	0.251	0.186	0.000|
114 (0.415)	|0.403	0.003	0.002	0.004|
314 (0.130)	|0.078	0.002	0.034	0.015|
Multiallelic Dprime: 0.858
BLOCK 935.  MARKERS: 4545 4546 4547 4548
2442 (0.489)	|0.011	0.370	0.090	0.011|
4234 (0.257)	|0.243	0.004	0.000	0.002|
4434 (0.222)	|0.164	0.004	0.053	0.000|
2432 (0.019)	|0.000	0.004	0.000	0.015|
Multiallelic Dprime: 0.820
BLOCK 936.  MARKERS: 4549 4550 4551 4552
4441 (0.423)	|0.368	0.008	0.047|
4223 (0.389)	|0.349	0.001	0.038|
2241 (0.144)	|0.047	0.097	0.000|
4241 (0.028)	|0.004	0.003	0.022|
Multiallelic Dprime: 0.507
BLOCK 937.  MARKERS: 4553 4554
42 (0.783)	|0.746	0.016	0.019|
24 (0.111)	|0.002	0.104	0.002|
44 (0.106)	|0.008	0.000	0.099|
Multiallelic Dprime: 0.916
BLOCK 938.  MARKERS: 4555 4556 4557
321 (0.755)	|0.540	0.080	0.135|
121 (0.121)	|0.001	0.118	0.000|
343 (0.121)	|0.108	0.000	0.010|
Multiallelic Dprime: 0.508
BLOCK 939.  MARKERS: 4558 4559 4560
142 (0.648)	|0.531	0.036	0.052	0.000	0.009|
424 (0.199)	|0.109	0.079	0.003	0.000	0.002|
442 (0.148)	|0.126	0.005	0.001	0.012	0.000|
Multiallelic Dprime: 0.354
BLOCK 940.  MARKERS: 4562 4563 4564 4565 4566 4567 4568 4569 4570 4571 4572
24314134113 (0.770)	|0.768	0.002	0.000|
42132342331 (0.119)	|0.027	0.092	0.000|
22314132311 (0.057)	|0.057	0.000	0.000|
24314134331 (0.013)	|0.000	0.013	0.000|
22314132113 (0.011)	|0.002	0.000	0.009|
Multiallelic Dprime: 0.954
BLOCK 941.  MARKERS: 4573 4574 4575 4576
1124 (0.880)	|0.596	0.271|
3442 (0.109)	|0.017	0.092|
1144 (0.010)	|0.000	0.010|
Multiallelic Dprime: 0.774
BLOCK 942.  MARKERS: 4577 4578
32 (0.614)	|0.514	0.041	0.058|
14 (0.373)	|0.181	0.108	0.085|
Multiallelic Dprime: 0.453
BLOCK 943.  MARKERS: 4579 4580
43 (0.705)	|0.492	0.189	0.025|
13 (0.152)	|0.016	0.091	0.045|
11 (0.143)	|0.046	0.019	0.078|
Multiallelic Dprime: 0.503
BLOCK 944.  MARKERS: 4582 4583
12 (0.554)	|0.305	0.099	0.084	0.050	0.014|
34 (0.299)	|0.167	0.071	0.038	0.017	0.006|
32 (0.147)	|0.056	0.030	0.019	0.015	0.025|
Multiallelic Dprime: 0.111
BLOCK 945.  MARKERS: 4590 4591 4592 4593
3213 (0.528)	|0.285	0.153	0.092|
3113 (0.199)	|0.172	0.021	0.006|
1244 (0.141)	|0.052	0.084	0.004|
3244 (0.082)	|0.025	0.040	0.018|
3243 (0.045)	|0.007	0.038	0.000|
Multiallelic Dprime: 0.321
BLOCK 946.  MARKERS: 4595 4596 4597
423 (0.541)	|0.367	0.152	0.019|
323 (0.339)	|0.193	0.134	0.013|
344 (0.120)	|0.063	0.054	0.002|
Multiallelic Dprime: 0.133
BLOCK 947.  MARKERS: 4601 4602
33 (0.623)	|0.416	0.106	0.099|
41 (0.339)	|0.102	0.132	0.105|
31 (0.034)	|0.005	0.003	0.026|
Multiallelic Dprime: 0.379
BLOCK 948.  MARKERS: 4603 4604
21 (0.523)	|0.455	0.056	0.012|
43 (0.245)	|0.138	0.077	0.030|
23 (0.230)	|0.208	0.018	0.000|
Multiallelic Dprime: 0.409
BLOCK 949.  MARKERS: 4605 4606 4607 4608
3232 (0.804)	|0.492	0.158	0.151|
1444 (0.150)	|0.052	0.048	0.050|
1442 (0.041)	|0.033	0.006	0.002|
Multiallelic Dprime: 0.205
BLOCK 950.  MARKERS: 4610 4611 4612
123 (0.582)	|0.537	0.004	0.040	0.000|
221 (0.213)	|0.125	0.003	0.075	0.007|
241 (0.203)	|0.007	0.189	0.000	0.000|
Multiallelic Dprime: 0.713
BLOCK 951.  MARKERS: 4613 4614 4615 4616
2332 (0.668)	|0.472	0.179	0.005	0.003|
4344 (0.192)	|0.005	0.048	0.130	0.010|
4444 (0.118)	|0.029	0.075	0.010	0.002|
4332 (0.011)	|0.000	0.000	0.000	0.009|
Multiallelic Dprime: 0.613
BLOCK 952.  MARKERS: 4618 4619 4620 4621
3242 (0.518)	|0.473	0.019	0.023	0.000|
4124 (0.303)	|0.011	0.138	0.011	0.138|
4144 (0.145)	|0.041	0.003	0.098	0.002|
3144 (0.024)	|0.006	0.005	0.013	0.000|
Multiallelic Dprime: 0.807
BLOCK 953.  MARKERS: 4623 4624 4625 4626
2144 (0.535)	|0.085	0.449|
2124 (0.166)	|0.145	0.019|
2324 (0.144)	|0.130	0.011|
4122 (0.141)	|0.138	0.003|
Multiallelic Dprime: 0.850
BLOCK 954.  MARKERS: 4627 4628
22 (0.509)	|0.138	0.273	0.096|
41 (0.487)	|0.454	0.030	0.003|
Multiallelic Dprime: 0.831
BLOCK 955.  MARKERS: 4630 4631
14 (0.597)	|0.597	0.000	0.000|
32 (0.303)	|0.000	0.166	0.138|
34 (0.100)	|0.000	0.099	0.000|
Multiallelic Dprime: 0.957
BLOCK 956.  MARKERS: 4632 4633 4634 4635 4636
43112 (0.597)	|0.442	0.060	0.016	0.078|
21324 (0.265)	|0.038	0.120	0.102	0.005|
21312 (0.138)	|0.131	0.000	0.003	0.004|
Multiallelic Dprime: 0.579
BLOCK 957.  MARKERS: 4641 4642 4643
123 (0.612)	|0.512	0.100|
321 (0.180)	|0.158	0.020|
111 (0.121)	|0.105	0.016|
121 (0.087)	|0.073	0.014|
Multiallelic Dprime: 0.146
BLOCK 958.  MARKERS: 4645 4646 4647 4648
3412 (0.848)	|0.357	0.200	0.155	0.110	0.012|
1234 (0.149)	|0.072	0.016	0.040	0.015	0.004|
Multiallelic Dprime: 0.192
BLOCK 959.  MARKERS: 4653 4654 4655 4656 4657
32441 (0.428)	|0.407	0.017	0.007|
34224 (0.216)	|0.216	0.000	0.000|
32421 (0.196)	|0.080	0.115	0.002|
42421 (0.125)	|0.121	0.002	0.002|
34421 (0.016)	|0.016	0.000	0.000|
Multiallelic Dprime: 0.770
BLOCK 960.  MARKERS: 4658 4659
32 (0.854)	|0.574	0.265	0.015|
44 (0.133)	|0.083	0.050	0.000|
42 (0.011)	|0.011	0.000	0.000|
Multiallelic Dprime: 0.060
BLOCK 961.  MARKERS: 4663 4664
31 (0.669)	|0.540	0.124|
12 (0.316)	|0.148	0.162|
32 (0.015)	|0.010	0.005|
Multiallelic Dprime: 0.358
BLOCK 962.  MARKERS: 4666 4667
22 (0.698)	|0.527	0.133	0.016	0.022|
44 (0.291)	|0.030	0.156	0.094	0.011|
Multiallelic Dprime: 0.650
BLOCK 963.  MARKERS: 4668 4669 4670
224 (0.558)	|0.550	0.002	0.004|
313 (0.290)	|0.036	0.253	0.000|
324 (0.114)	|0.018	0.001	0.097|
323 (0.037)	|0.000	0.008	0.030|
Multiallelic Dprime: 0.913
BLOCK 964.  MARKERS: 4672 4673
14 (0.605)	|0.545	0.038	0.021|
12 (0.265)	|0.098	0.133	0.035|
24 (0.130)	|0.065	0.062	0.004|
Multiallelic Dprime: 0.567
BLOCK 965.  MARKERS: 4674 4675
42 (0.708)	|0.446	0.261	0.000|
24 (0.233)	|0.000	0.039	0.194|
22 (0.059)	|0.000	0.000	0.059|
Multiallelic Dprime: 0.855
BLOCK 966.  MARKERS: 4676 4677
44 (0.446)	|0.307	0.124	0.015|
24 (0.300)	|0.217	0.080	0.004|
22 (0.253)	|0.135	0.115	0.003|
Multiallelic Dprime: 0.153
BLOCK 967.  MARKERS: 4678 4679 4680
222 (0.658)	|0.603	0.044	0.007	0.000|
341 (0.319)	|0.107	0.139	0.064	0.004|
241 (0.023)	|0.002	0.004	0.000	0.013|
Multiallelic Dprime: 0.694
BLOCK 968.  MARKERS: 4682 4683 4684 4685 4686
32334 (0.711)	|0.504	0.201|
14112 (0.190)	|0.128	0.060|
12112 (0.072)	|0.059	0.012|
34312 (0.018)	|0.014	0.003|
Multiallelic Dprime: 0.069
BLOCK 969.  MARKERS: 4688 4689 4690 4691 4692 4693 4694
4423334 (0.712)	|0.629	0.081|
3131122 (0.278)	|0.206	0.066|
Multiallelic Dprime: 0.235
BLOCK 970.  MARKERS: 4695 4696 4697 4698 4699 4700
342343 (0.846)	|0.743	0.068	0.030|
121121 (0.146)	|0.103	0.040	0.005|
Multiallelic Dprime: 0.197
BLOCK 971.  MARKERS: 4703 4704 4705 4706
4241 (0.847)	|0.765	0.083|
2413 (0.109)	|0.097	0.012|
2213 (0.036)	|0.029	0.007|
Multiallelic Dprime: 0.045
BLOCK 972.  MARKERS: 4708 4709 4710
214 (0.894)	|0.432	0.201	0.139	0.115|
132 (0.104)	|0.005	0.095	0.002	0.002|
Multiallelic Dprime: 0.882
BLOCK 973.  MARKERS: 4711 4712 4713 4714
1332 (0.437)	|0.160	0.217	0.058|
4112 (0.296)	|0.214	0.044	0.039|
4114 (0.141)	|0.026	0.033	0.080|
1132 (0.116)	|0.054	0.028	0.034|
Multiallelic Dprime: 0.360
BLOCK 974.  MARKERS: 4716 4717 4718
311 (0.459)	|0.254	0.162	0.044|
123 (0.323)	|0.203	0.064	0.056|
113 (0.213)	|0.097	0.097	0.019|
Multiallelic Dprime: 0.144
BLOCK 975.  MARKERS: 4721 4722 4723 4724
2332 (0.555)	|0.169	0.385|
2334 (0.326)	|0.264	0.061|
4112 (0.119)	|0.118	0.000|
Multiallelic Dprime: 0.691
BLOCK 976.  MARKERS: 4725 4726 4727 4728
1113 (0.551)	|0.401	0.150|
3444 (0.446)	|0.338	0.108|
Multiallelic Dprime: 0.065
BLOCK 977.  MARKERS: 4729 4730 4731 4732 4733
41423 (0.742)	|0.348	0.284	0.109|
23344 (0.258)	|0.155	0.090	0.014|
Multiallelic Dprime: 0.192
BLOCK 978.  MARKERS: 4735 4736
32 (0.503)	|0.119	0.379	0.002|
42 (0.374)	|0.306	0.020	0.048|
34 (0.123)	|0.118	0.001	0.003|
Multiallelic Dprime: 0.773
BLOCK 979.  MARKERS: 4737 4738
24 (0.543)	|0.239	0.295|
42 (0.401)	|0.326	0.073|
22 (0.053)	|0.042	0.011|
Multiallelic Dprime: 0.516
BLOCK 980.  MARKERS: 4739 4740 4741 4742 4743
34442 (0.607)	|0.431	0.084	0.066	0.012	0.012|
22223 (0.382)	|0.059	0.232	0.089	0.002	0.000|
Multiallelic Dprime: 0.593
BLOCK 981.  MARKERS: 4744 4745 4746 4747 4748 4749
341132 (0.494)	|0.410	0.059	0.024|
141332 (0.316)	|0.024	0.218	0.071|
114324 (0.162)	|0.004	0.100	0.056|
341332 (0.014)	|0.005	0.005	0.003|
141334 (0.011)	|0.000	0.001	0.011|
Multiallelic Dprime: 0.676
BLOCK 982.  MARKERS: 4750 4751 4752 4753
4133 (0.444)	|0.010	0.145	0.072	0.127	0.034	0.046	0.011|
2411 (0.383)	|0.251	0.019	0.008	0.011	0.082	0.000	0.000|
2111 (0.168)	|0.092	0.001	0.067	0.002	0.005	0.000	0.000|
Multiallelic Dprime: 0.671
BLOCK 983.  MARKERS: 4754 4755 4756 4757 4758 4759
244332 (0.355)	|0.255	0.053	0.047|
224134 (0.165)	|0.092	0.043	0.031|
441132 (0.148)	|0.101	0.029	0.016|
224112 (0.141)	|0.099	0.032	0.011|
444132 (0.121)	|0.066	0.035	0.021|
244132 (0.047)	|0.035	0.002	0.009|
224132 (0.012)	|0.007	0.002	0.002|
Multiallelic Dprime: 0.152
BLOCK 984.  MARKERS: 4762 4763
12 (0.659)	|0.346	0.214	0.093|
34 (0.200)	|0.099	0.057	0.044|
14 (0.138)	|0.049	0.085	0.005|
Multiallelic Dprime: 0.138
BLOCK 985.  MARKERS: 4764 4765 4766
331 (0.495)	|0.475	0.011|
313 (0.358)	|0.266	0.092|
431 (0.141)	|0.141	0.001|
Multiallelic Dprime: 0.820
BLOCK 986.  MARKERS: 4767 4768
42 (0.884)	|0.772	0.111|
34 (0.106)	|0.078	0.021|
Multiallelic Dprime: 0.085
BLOCK 987.  MARKERS: 4769 4770
32 (0.859)	|0.739	0.119|
14 (0.132)	|0.132	0.000|
Multiallelic Dprime: 1.000
BLOCK 988.  MARKERS: 4772 4773
22 (0.880)	|0.491	0.140	0.127	0.120|
34 (0.119)	|0.061	0.013	0.022	0.023|
Multiallelic Dprime: 0.095
BLOCK 989.  MARKERS: 4776 4777 4778
333 (0.553)	|0.215	0.185	0.085	0.038	0.029|
114 (0.153)	|0.070	0.012	0.043	0.009	0.014|
334 (0.149)	|0.026	0.018	0.038	0.057	0.005|
314 (0.142)	|0.046	0.006	0.002	0.018	0.066|
Multiallelic Dprime: 0.346
BLOCK 990.  MARKERS: 4780 4781 4782 4783 4784 4785 4786 4787
32331323 (0.362)	|0.246	0.116|
12311143 (0.222)	|0.215	0.008|
32433342 (0.166)	|0.135	0.032|
31433342 (0.122)	|0.110	0.012|
32331343 (0.115)	|0.040	0.074|
Multiallelic Dprime: 0.434
BLOCK 991.  MARKERS: 4788 4789
41 (0.757)	|0.259	0.198	0.122	0.090	0.071	0.011|
33 (0.243)	|0.056	0.036	0.061	0.065	0.021	0.000|
Multiallelic Dprime: 0.245
BLOCK 992.  MARKERS: 4791 4792 4793 4794 4795 4796 4797
1231222 (0.312)	|0.277	0.030	0.007	0.000|
3413242 (0.234)	|0.002	0.048	0.185	0.000|
3433423 (0.182)	|0.001	0.001	0.013	0.164|
1233222 (0.154)	|0.002	0.139	0.000	0.010|
3433222 (0.092)	|0.086	0.002	0.000	0.000|
3233222 (0.011)	|0.000	0.009	0.002	0.000|
Multiallelic Dprime: 0.842
BLOCK 993.  MARKERS: 4799 4800 4801 4802 4803 4804 4805
4123341 (0.374)	|0.127	0.142	0.041	0.037	0.014	0.007|
4133341 (0.228)	|0.082	0.065	0.048	0.015	0.010	0.005|
2323341 (0.212)	|0.079	0.064	0.035	0.019	0.008	0.001|
2324123 (0.180)	|0.074	0.053	0.028	0.020	0.002	0.002|
Multiallelic Dprime: 0.089
BLOCK 994.  MARKERS: 4822 4823 4824 4825 4826 4827
411212 (0.362)	|0.191	0.144	0.028|
413434 (0.326)	|0.169	0.130	0.028|
243432 (0.153)	|0.078	0.062	0.012|
411232 (0.093)	|0.075	0.016	0.003|
443432 (0.034)	|0.022	0.012	0.000|
411432 (0.015)	|0.007	0.006	0.002|
Multiallelic Dprime: 0.102
BLOCK 995.  MARKERS: 4830 4831
42 (0.552)	|0.539	0.016|
14 (0.373)	|0.000	0.372|
44 (0.075)	|0.074	0.000|
Multiallelic Dprime: 0.960
BLOCK 996.  MARKERS: 4832 4833
33 (0.610)	|0.070	0.309	0.136	0.095|
11 (0.388)	|0.316	0.028	0.000	0.035|
Multiallelic Dprime: 0.726
BLOCK 997.  MARKERS: 4834 4835 4836 4837
4412 (0.385)	|0.280	0.052	0.050|
2442 (0.334)	|0.122	0.135	0.079|
2242 (0.135)	|0.116	0.007	0.013|
2444 (0.130)	|0.028	0.046	0.056|
Multiallelic Dprime: 0.404
BLOCK 998.  MARKERS: 4839 4840 4841
442 (0.547)	|0.388	0.088	0.067|
124 (0.242)	|0.184	0.039	0.017|
142 (0.205)	|0.127	0.052	0.024|
Multiallelic Dprime: 0.096
BLOCK 999.  MARKERS: 4842 4843 4844 4845
3444 (0.705)	|0.446	0.258	0.000|
3432 (0.178)	|0.000	0.000	0.178|
1244 (0.107)	|0.103	0.004	0.000|
Multiallelic Dprime: 0.722
BLOCK 1000.  MARKERS: 4846 4847
41 (0.561)	|0.325	0.196	0.040|
43 (0.263)	|0.149	0.022	0.093|
21 (0.176)	|0.168	0.008	0.000|
Multiallelic Dprime: 0.434
BLOCK 1001.  MARKERS: 4849 4850
32 (0.642)	|0.330	0.170	0.022	0.121|
34 (0.226)	|0.046	0.002	0.174	0.003|
12 (0.132)	|0.000	0.123	0.002	0.005|
Multiallelic Dprime: 0.640
BLOCK 1002.  MARKERS: 4851 4852 4853
333 (0.376)	|0.353	0.006	0.017|
133 (0.294)	|0.214	0.025	0.045|
113 (0.200)	|0.146	0.043	0.002|
132 (0.129)	|0.071	0.055	0.002|
Multiallelic Dprime: 0.383
BLOCK 1003.  MARKERS: 4858 4859 4860 4861 4862 4863 4864 4865 4866
113313212 (0.784)	|0.726	0.000	0.060|
331132424 (0.130)	|0.000	0.129	0.000|
111332422 (0.066)	|0.065	0.000	0.001|
Multiallelic Dprime: 0.734
BLOCK 1004.  MARKERS: 4867 4868
22 (0.801)	|0.492	0.065	0.142	0.101|
43 (0.134)	|0.000	0.134	0.000	0.000|
42 (0.066)	|0.000	0.064	0.000	0.001|
Multiallelic Dprime: 0.991
BLOCK 1005.  MARKERS: 4869 4870 4871
241 (0.492)	|0.123	0.224	0.143|
221 (0.263)	|0.123	0.028	0.110|
321 (0.142)	|0.105	0.028	0.009|
323 (0.103)	|0.071	0.024	0.007|
Multiallelic Dprime: 0.372
BLOCK 1006.  MARKERS: 4872 4873
42 (0.422)	|0.157	0.102	0.066	0.033	0.038	0.006	0.013|
22 (0.303)	|0.113	0.095	0.025	0.034	0.023	0.008	0.000|
24 (0.269)	|0.128	0.105	0.012	0.012	0.002	0.006	0.000|
Multiallelic Dprime: 0.171
BLOCK 1007.  MARKERS: 4876 4877 4878 4879 4880 4881 4882 4883 4884 4885 4886 4887 4888 4889 4890
233223234223444 (0.402)	|0.394	0.002	0.000	0.001|
421143112231222 (0.305)	|0.000	0.292	0.000	0.000|
421143112221222 (0.102)	|0.000	0.093	0.000	0.000|
233222234423224 (0.079)	|0.000	0.000	0.077	0.000|
421243112221222 (0.065)	|0.000	0.000	0.000	0.063|
233242234423224 (0.020)	|0.000	0.000	0.020	0.000|
421243112221224 (0.013)	|0.000	0.000	0.013	0.000|
Multiallelic Dprime: 0.997
BLOCK 1008.  MARKERS: 4891 4892 4893 4894 4895 4896 4897 4898 4899
133442241 (0.401)	|0.237	0.086	0.026	0.029	0.010	0.010|
114242424 (0.393)	|0.184	0.080	0.059	0.045	0.014	0.007|
313214221 (0.110)	|0.042	0.012	0.028	0.016	0.006	0.004|
113214221 (0.068)	|0.031	0.006	0.006	0.023	0.002	0.000|
Multiallelic Dprime: 0.165
BLOCK 1009.  MARKERS: 4901 4902 4903 4904 4905 4906 4907 4908 4909
134313312 (0.511)	|0.385	0.121	0.007|
312333312 (0.185)	|0.085	0.022	0.077|
134211212 (0.120)	|0.013	0.106	0.000|
134211331 (0.118)	|0.078	0.038	0.001|
134213312 (0.032)	|0.005	0.002	0.025|
332333312 (0.021)	|0.019	0.000	0.000|
Multiallelic Dprime: 0.446
BLOCK 1010.  MARKERS: 4910 4911 4912
224 (0.591)	|0.207	0.229	0.153|
222 (0.296)	|0.211	0.065	0.017|
342 (0.114)	|0.063	0.023	0.028|
Multiallelic Dprime: 0.377
BLOCK 1011.  MARKERS: 4913 4914
14 (0.481)	|0.196	0.132	0.053	0.047	0.049|
34 (0.317)	|0.082	0.088	0.052	0.068	0.015|
32 (0.198)	|0.042	0.069	0.046	0.017	0.013|
Multiallelic Dprime: 0.187
BLOCK 1012.  MARKERS: 4919 4920 4921 4922 4923
12413 (0.318)	|0.220	0.069	0.022|
34221 (0.288)	|0.214	0.075	0.000|
12411 (0.153)	|0.114	0.033	0.003|
14211 (0.133)	|0.087	0.042	0.003|
12211 (0.079)	|0.057	0.022	0.001|
Multiallelic Dprime: 0.081
BLOCK 1013.  MARKERS: 4928 4929 4930 4931 4932
44143 (0.710)	|0.490	0.147	0.072|
23321 (0.247)	|0.167	0.051	0.026|
24143 (0.031)	|0.020	0.006	0.006|
Multiallelic Dprime: 0.013
BLOCK 1014.  MARKERS: 4938 4939 4940
341 (0.685)	|0.434	0.057	0.145	0.050|
143 (0.205)	|0.131	0.073	0.000	0.000|
321 (0.104)	|0.032	0.069	0.000	0.002|
Multiallelic Dprime: 0.384
BLOCK 1015.  MARKERS: 4942 4943 4944
132 (0.600)	|0.386	0.107	0.098	0.011|
333 (0.201)	|0.097	0.032	0.008	0.064|
313 (0.147)	|0.128	0.002	0.003	0.014|
332 (0.052)	|0.033	0.013	0.003	0.001|
Multiallelic Dprime: 0.277
BLOCK 1016.  MARKERS: 4946 4947 4948
214 (0.644)	|0.222	0.187	0.235|
311 (0.153)	|0.067	0.079	0.007|
231 (0.112)	|0.043	0.054	0.014|
211 (0.089)	|0.054	0.036	0.000|
Multiallelic Dprime: 0.312
BLOCK 1017.  MARKERS: 4950 4951
23 (0.386)	|0.290	0.092|
21 (0.358)	|0.240	0.114|
43 (0.255)	|0.196	0.059|
Multiallelic Dprime: 0.113
BLOCK 1018.  MARKERS: 4953 4954
32 (0.725)	|0.437	0.179	0.106|
14 (0.265)	|0.084	0.113	0.067|
Multiallelic Dprime: 0.295
BLOCK 1019.  MARKERS: 4957 4958 4959
221 (0.528)	|0.068	0.336	0.125|
423 (0.292)	|0.235	0.024	0.034|
243 (0.176)	|0.154	0.010	0.013|
Multiallelic Dprime: 0.692
BLOCK 1020.  MARKERS: 4960 4961 4962
413 (0.459)	|0.220	0.042	0.195|
233 (0.368)	|0.009	0.317	0.042|
411 (0.172)	|0.166	0.002	0.000|
Multiallelic Dprime: 0.690
BLOCK 1021.  MARKERS: 4963 4964
31 (0.396)	|0.109	0.060	0.094	0.090	0.018	0.019|
11 (0.360)	|0.110	0.067	0.048	0.038	0.058	0.040|
13 (0.239)	|0.066	0.074	0.036	0.006	0.027	0.028|
Multiallelic Dprime: 0.204
BLOCK 1022.  MARKERS: 4967 4968 4969 4970 4971 4972 4973
1322213 (0.288)	|0.098	0.131	0.058|
4124221 (0.201)	|0.134	0.059	0.007|
1122423 (0.178)	|0.100	0.009	0.069|
1112213 (0.136)	|0.082	0.045	0.008|
1322223 (0.103)	|0.095	0.004	0.002|
4122221 (0.087)	|0.063	0.020	0.003|
Multiallelic Dprime: 0.341
BLOCK 1023.  MARKERS: 4974 4975
24 (0.582)	|0.312	0.007	0.003	0.141	0.094	0.013|
44 (0.269)	|0.003	0.244	0.016	0.002	0.001	0.000|
22 (0.147)	|0.002	0.001	0.133	0.010	0.002	0.000|
Multiallelic Dprime: 0.915
BLOCK 1024.  MARKERS: 4976 4977 4978 4979 4980 4981 4982
4133312 (0.321)	|0.063	0.112	0.006	0.000	0.052	0.046	0.007|
4133314 (0.253)	|0.084	0.020	0.034	0.085	0.018	0.005	0.000|
2133312 (0.154)	|0.126	0.002	0.002	0.004	0.003	0.012	0.002|
4211332 (0.151)	|0.131	0.009	0.000	0.000	0.000	0.004	0.000|
4133212 (0.097)	|0.003	0.002	0.080	0.000	0.001	0.001	0.001|
4131312 (0.013)	|0.000	0.000	0.000	0.000	0.000	0.000	0.013|
Multiallelic Dprime: 0.628
BLOCK 1025.  MARKERS: 4985 4986 4987 4988 4989 4990 4991 4992 4993 4994
1331344332 (0.413)	|0.239	0.127	0.048|
1113134123 (0.145)	|0.083	0.050	0.012|
1333144122 (0.120)	|0.087	0.023	0.013|
4331142122 (0.091)	|0.060	0.028	0.003|
4331144122 (0.078)	|0.012	0.006	0.059|
1333144123 (0.068)	|0.013	0.004	0.051|
1333134123 (0.023)	|0.016	0.007	0.000|
Multiallelic Dprime: 0.296
BLOCK 1026.  MARKERS: 4995 4996
14 (0.536)	|0.233	0.197	0.085	0.021|
33 (0.258)	|0.136	0.077	0.045	0.000|
13 (0.207)	|0.088	0.074	0.041	0.004|
Multiallelic Dprime: 0.084
BLOCK 1027.  MARKERS: 4999 5000 5001
434 (0.457)	|0.326	0.108	0.011	0.011|
222 (0.347)	|0.222	0.114	0.005	0.006|
432 (0.170)	|0.024	0.048	0.053	0.042|
422 (0.026)	|0.015	0.010	0.000	0.000|
Multiallelic Dprime: 0.301
BLOCK 1028.  MARKERS: 5003 5004 5005 5006 5007 5008 5009 5010
12213142 (0.587)	|0.373	0.060	0.152|
21331324 (0.280)	|0.007	0.207	0.066|
12313142 (0.070)	|0.002	0.062	0.007|
12313322 (0.058)	|0.000	0.004	0.055|
Multiallelic Dprime: 0.646
BLOCK 1029.  MARKERS: 5012 5013
43 (0.381)	|0.301	0.056	0.013	0.008	0.002|
24 (0.336)	|0.094	0.106	0.095	0.031	0.002|
23 (0.281)	|0.162	0.015	0.023	0.069	0.007|
Multiallelic Dprime: 0.425
BLOCK 1030.  MARKERS: 5014 5015 5016 5017 5018 5019 5020 5021
32212322 (0.559)	|0.514	0.013	0.033|
34434423 (0.177)	|0.162	0.012	0.003|
32212423 (0.131)	|0.053	0.019	0.059|
12412443 (0.109)	|0.035	0.073	0.000|
32212323 (0.011)	|0.009	0.000	0.001|
Multiallelic Dprime: 0.597
BLOCK 1031.  MARKERS: 5025 5026
31 (0.777)	|0.378	0.185	0.165	0.000	0.012	0.010	0.009|
13 (0.120)	|0.000	0.000	0.000	0.091	0.010	0.005	0.000|
11 (0.103)	|0.000	0.091	0.000	0.000	0.000	0.000	0.004|
Multiallelic Dprime: 0.788
BLOCK 1032.  MARKERS: 5027 5028 5029 5030 5031 5032 5033 5034
34412114 (0.380)	|0.158	0.209	0.011|
31434332 (0.277)	|0.154	0.020	0.100|
14412114 (0.165)	|0.142	0.013	0.011|
34212132 (0.090)	|0.002	0.086	0.000|
34414132 (0.022)	|0.006	0.000	0.009|
34414332 (0.015)	|0.000	0.000	0.014|
31434312 (0.013)	|0.008	0.004	0.000|
Multiallelic Dprime: 0.503
BLOCK 1033.  MARKERS: 5036 5037 5038 5039
4444 (0.487)	|0.221	0.041	0.160	0.065|
4344 (0.342)	|0.055	0.152	0.050	0.085|
2412 (0.157)	|0.075	0.038	0.014	0.028|
Multiallelic Dprime: 0.374
BLOCK 1034.  MARKERS: 5040 5041 5042 5043 5044
44424 (0.353)	|0.170	0.110	0.062	0.011|
44444 (0.233)	|0.151	0.037	0.012	0.033|
23222 (0.230)	|0.161	0.034	0.008	0.028|
23224 (0.181)	|0.093	0.016	0.065	0.007|
Multiallelic Dprime: 0.264
BLOCK 1035.  MARKERS: 5048 5049 5050 5051
2442 (0.573)	|0.201	0.197	0.094	0.063	0.009	0.006|
1114 (0.199)	|0.069	0.040	0.038	0.047	0.000	0.005|
2114 (0.145)	|0.034	0.067	0.034	0.011	0.000	0.000|
2112 (0.080)	|0.029	0.026	0.017	0.005	0.002	0.000|
Multiallelic Dprime: 0.130
BLOCK 1036.  MARKERS: 5054 5055 5056 5057 5058
31332 (0.331)	|0.000	0.250	0.083	0.000|
23114 (0.330)	|0.330	0.000	0.000	0.000|
21332 (0.183)	|0.000	0.048	0.134	0.000|
21132 (0.126)	|0.000	0.004	0.000	0.122|
21114 (0.011)	|0.000	0.000	0.011	0.000|
31132 (0.010)	|0.000	0.002	0.000	0.009|
Multiallelic Dprime: 0.829
BLOCK 1037.  MARKERS: 5059 5060 5061
234 (0.336)	|0.159	0.150	0.025|
434 (0.306)	|0.133	0.086	0.088|
232 (0.227)	|0.064	0.080	0.082|
414 (0.131)	|0.019	0.019	0.093|
Multiallelic Dprime: 0.248
BLOCK 1038.  MARKERS: 5062 5063
33 (0.375)	|0.063	0.091	0.034	0.112	0.041	0.024|
13 (0.334)	|0.150	0.045	0.022	0.010	0.013	0.085|
31 (0.289)	|0.027	0.040	0.100	0.016	0.085	0.013|
Multiallelic Dprime: 0.462
BLOCK 1039.  MARKERS: 5066 5067 5068 5069 5070 5071 5072 5073 5074 5075 5076 5077
221331442211 (0.241)	|0.068	0.126	0.048|
241333442211 (0.176)	|0.101	0.038	0.039|
241331442211 (0.156)	|0.146	0.007	0.002|
221333422211 (0.138)	|0.048	0.090	0.000|
421113124133 (0.138)	|0.128	0.005	0.005|
242333442211 (0.123)	|0.106	0.004	0.012|
Multiallelic Dprime: 0.544
BLOCK 1040.  MARKERS: 5078 5079 5080 5081 5082
11311 (0.608)	|0.176	0.164	0.134	0.106	0.010|
42312 (0.278)	|0.093	0.075	0.062	0.040	0.003|
11142 (0.113)	|0.027	0.045	0.021	0.015	0.000|
Multiallelic Dprime: 0.068
BLOCK 1041.  MARKERS: 5084 5085 5086 5087 5088 5089 5090 5091
42432414 (0.297)	|0.253	0.043|
42134434 (0.285)	|0.073	0.212|
14142112 (0.218)	|0.183	0.036|
14132412 (0.164)	|0.154	0.009|
14432112 (0.012)	|0.013	0.000|
Multiallelic Dprime: 0.600
BLOCK 1042.  MARKERS: 5092 5093
21 (0.697)	|0.572	0.108	0.012|
33 (0.303)	|0.292	0.011	0.000|
Multiallelic Dprime: 0.724
BLOCK 1043.  MARKERS: 5096 5097
14 (0.864)	|0.392	0.243	0.229|
32 (0.120)	|0.022	0.092	0.005|
12 (0.012)	|0.003	0.009	0.000|
Multiallelic Dprime: 0.650
BLOCK 1044.  MARKERS: 5099 5100
12 (0.421)	|0.400	0.007	0.006|
34 (0.344)	|0.009	0.300	0.034|
32 (0.236)	|0.060	0.010	0.165|
Multiallelic Dprime: 0.841
BLOCK 1045.  MARKERS: 5101 5102
42 (0.469)	|0.413	0.008	0.029	0.015|
14 (0.317)	|0.004	0.283	0.000	0.031|
12 (0.206)	|0.005	0.004	0.178	0.009|
Multiallelic Dprime: 0.894
BLOCK 1046.  MARKERS: 5103 5104 5105 5106
3324 (0.425)	|0.414	0.000	0.000	0.004|
3142 (0.298)	|0.000	0.296	0.000	0.000|
1124 (0.207)	|0.068	0.017	0.116	0.005|
3124 (0.056)	|0.005	0.033	0.001	0.016|
Multiallelic Dprime: 0.880
BLOCK 1047.  MARKERS: 5108 5109 5110 5111 5112 5113 5114 5115 5116
444344234 (0.493)	|0.157	0.337	0.000|
222122122 (0.351)	|0.352	0.000	0.000|
442122222 (0.117)	|0.001	0.000	0.116|
444342122 (0.026)	|0.004	0.000	0.021|
Multiallelic Dprime: 0.843
BLOCK 1048.  MARKERS: 5117 5118
12 (0.512)	|0.138	0.302	0.067	0.005|
13 (0.345)	|0.283	0.039	0.010	0.012|
32 (0.143)	|0.027	0.091	0.026	0.000|
Multiallelic Dprime: 0.502
BLOCK 1049.  MARKERS: 5120 5121 5122
321 (0.448)	|0.263	0.010	0.121	0.009	0.041|
313 (0.432)	|0.194	0.089	0.019	0.115	0.007|
213 (0.102)	|0.011	0.056	0.007	0.006	0.019|
323 (0.017)	|0.011	0.000	0.000	0.003	0.004|
Multiallelic Dprime: 0.424
BLOCK 1050.  MARKERS: 5123 5124 5125 5126 5127 5128 5129 5130
31114224 (0.479)	|0.172	0.133	0.145	0.023	0.004	0.002|
31124244 (0.156)	|0.090	0.029	0.019	0.000	0.009	0.002|
31114244 (0.149)	|0.042	0.053	0.041	0.004	0.002	0.006|
12422341 (0.134)	|0.084	0.039	0.000	0.002	0.007	0.000|
31122341 (0.071)	|0.050	0.002	0.012	0.001	0.000	0.004|
Multiallelic Dprime: 0.290
BLOCK 1051.  MARKERS: 5134 5135 5136 5137 5138 5139 5140
2144334 (0.443)	|0.318	0.123|
2144332 (0.257)	|0.226	0.027|
4312214 (0.220)	|0.185	0.035|
4312234 (0.031)	|0.030	0.001|
4312314 (0.023)	|0.022	0.000|
4312334 (0.014)	|0.011	0.001|
Multiallelic Dprime: 0.374
BLOCK 1052.  MARKERS: 5141 5142
13 (0.801)	|0.390	0.287	0.124|
31 (0.189)	|0.086	0.081	0.022|
Multiallelic Dprime: 0.086
BLOCK 1053.  MARKERS: 5146 5147
14 (0.476)	|0.474	0.002|
12 (0.373)	|0.305	0.067|
24 (0.150)	|0.043	0.107|
Multiallelic Dprime: 0.569
BLOCK 1054.  MARKERS: 5149 5150 5151 5152 5153
31143 (0.824)	|0.683	0.135|
13221 (0.175)	|0.165	0.011|
Multiallelic Dprime: 0.586
BLOCK 1055.  MARKERS: 5155 5156
24 (0.849)	|0.442	0.151	0.162	0.094|
33 (0.146)	|0.028	0.115	0.002	0.000|
Multiallelic Dprime: 0.712
BLOCK 1056.  MARKERS: 5157 5158 5159 5160
2234 (0.474)	|0.164	0.163	0.086	0.052|
1232 (0.267)	|0.073	0.086	0.057	0.050|
2414 (0.164)	|0.089	0.040	0.020	0.015|
2232 (0.095)	|0.037	0.020	0.010	0.029|
Multiallelic Dprime: 0.145
BLOCK 1057.  MARKERS: 5163 5164 5165 5166 5167 5168 5169
2442222 (0.364)	|0.162	0.174	0.027|
2442444 (0.309)	|0.244	0.056	0.008|
3121222 (0.171)	|0.037	0.135	0.000|
2442442 (0.144)	|0.055	0.065	0.024|
Multiallelic Dprime: 0.348
BLOCK 1058.  MARKERS: 5171 5172
24 (0.504)	|0.249	0.146	0.108|
42 (0.434)	|0.321	0.048	0.061|
44 (0.062)	|0.031	0.004	0.027|
Multiallelic Dprime: 0.315
BLOCK 1059.  MARKERS: 5174 5175
32 (0.601)	|0.314	0.272	0.008|
21 (0.199)	|0.182	0.005	0.013|
31 (0.197)	|0.036	0.064	0.097|
Multiallelic Dprime: 0.430
BLOCK 1060.  MARKERS: 5179 5180 5181
241 (0.535)	|0.028	0.308	0.174	0.015|
122 (0.340)	|0.314	0.011	0.006	0.001|
221 (0.118)	|0.029	0.017	0.043	0.028|
Multiallelic Dprime: 0.761
BLOCK 1061.  MARKERS: 5183 5184 5185 5186 5187 5188
221211 (0.376)	|0.314	0.030	0.026	0.002|
141431 (0.337)	|0.199	0.039	0.088	0.007|
243433 (0.223)	|0.064	0.156	0.002	0.000|
241431 (0.046)	|0.013	0.002	0.027	0.001|
Multiallelic Dprime: 0.463
BLOCK 1062.  MARKERS: 5189 5190 5191 5192 5193 5194 5195
1421411 (0.598)	|0.312	0.221	0.062|
2444233 (0.234)	|0.034	0.059	0.139|
1224231 (0.147)	|0.051	0.076	0.018|
1224233 (0.010)	|0.009	0.000	0.001|
Multiallelic Dprime: 0.347
BLOCK 1063.  MARKERS: 5196 5197 5198
334 (0.408)	|0.271	0.138|
312 (0.360)	|0.339	0.021|
134 (0.227)	|0.223	0.002|
Multiallelic Dprime: 0.754
BLOCK 1064.  MARKERS: 5199 5200
43 (0.837)	|0.487	0.318	0.033|
12 (0.163)	|0.082	0.071	0.009|
Multiallelic Dprime: 0.097
BLOCK 1065.  MARKERS: 5207 5208
33 (0.569)	|0.213	0.282	0.073|
11 (0.389)	|0.269	0.069	0.050|
13 (0.042)	|0.003	0.040	0.000|
Multiallelic Dprime: 0.359
BLOCK 1066.  MARKERS: 5209 5210
34 (0.486)	|0.310	0.027	0.146	0.000|
23 (0.390)	|0.135	0.252	0.003	0.000|
33 (0.122)	|0.043	0.000	0.054	0.024|
Multiallelic Dprime: 0.536
BLOCK 1067.  MARKERS: 5211 5212 5213 5214 5215 5216
111424 (0.490)	|0.273	0.105	0.069	0.037|
423442 (0.279)	|0.161	0.053	0.021	0.045|
423222 (0.203)	|0.061	0.070	0.039	0.029|
111422 (0.024)	|0.014	0.006	0.005	0.000|
Multiallelic Dprime: 0.168
BLOCK 1068.  MARKERS: 5219 5220 5221
121 (0.508)	|0.365	0.002	0.008	0.088	0.043|
213 (0.237)	|0.066	0.164	0.002	0.001	0.000|
223 (0.133)	|0.051	0.003	0.063	0.013	0.002|
123 (0.112)	|0.024	0.005	0.082	0.000	0.001|
Multiallelic Dprime: 0.628
BLOCK 1069.  MARKERS: 5223 5224 5225 5226 5227
32323 (0.510)	|0.253	0.018	0.138	0.061	0.006	0.029	0.000	0.002|
44323 (0.173)	|0.001	0.153	0.003	0.004	0.000	0.002	0.000	0.010|
32144 (0.154)	|0.073	0.004	0.002	0.000	0.063	0.005	0.003	0.000|
32123 (0.102)	|0.009	0.000	0.002	0.041	0.037	0.000	0.011	0.000|
34323 (0.051)	|0.000	0.034	0.003	0.004	0.002	0.006	0.000	0.000|
Multiallelic Dprime: 0.679
BLOCK 1070.  MARKERS: 5232 5233 5234 5235 5236 5237 5238 5239 5240
142321442 (0.338)	|0.212	0.091	0.034|
332123442 (0.212)	|0.203	0.006	0.003|
332123422 (0.150)	|0.130	0.017	0.000|
142331244 (0.111)	|0.009	0.103	0.000|
144321442 (0.108)	|0.055	0.000	0.053|
332321442 (0.046)	|0.004	0.004	0.037|
132123442 (0.014)	|0.010	0.004	0.000|
342321442 (0.013)	|0.010	0.000	0.001|
Multiallelic Dprime: 0.507
BLOCK 1071.  MARKERS: 5241 5242 5243
314 (0.638)	|0.325	0.278	0.000	0.000	0.000	0.000	0.012|
312 (0.228)	|0.000	0.000	0.094	0.124	0.000	0.000	0.000|
434 (0.130)	|0.000	0.002	0.061	0.000	0.028	0.032	0.000|
Multiallelic Dprime: 0.964
BLOCK 1072.  MARKERS: 5244 5245 5246 5247 5248 5249 5250 5251 5252 5253 5254 5255 5256 5257 5258 5259 5260 5261 5262 5263 5264 5265 5266 5267 5268
4343341314122443141331223 (0.326)	|0.046	0.025	0.255|
2143341134122443141332211 (0.280)	|0.028	0.244	0.006|
2121411132313212343212423 (0.154)	|0.128	0.022	0.005|
2143344134122443131332223 (0.122)	|0.116	0.005	0.001|
2143411134122442141332223 (0.035)	|0.034	0.000	0.000|
2121411132113212343212223 (0.033)	|0.033	0.000	0.000|
2343341134122443141332223 (0.011)	|0.011	0.000	0.000|
Multiallelic Dprime: 0.809
BLOCK 1073.  MARKERS: 5270 5271
21 (0.413)	|0.214	0.199|
11 (0.314)	|0.314	0.000|
23 (0.273)	|0.179	0.094|
Multiallelic Dprime: 0.521
BLOCK 1074.  MARKERS: 5272 5273 5274 5275 5276
44433 (0.707)	|0.170	0.293	0.170	0.049	0.021|
22212 (0.293)	|0.271	0.000	0.008	0.002	0.000|
Multiallelic Dprime: 0.935
BLOCK 1075.  MARKERS: 5277 5278 5279 5280 5281
11114 (0.441)	|0.387	0.000	0.057	0.000|
23441 (0.292)	|0.000	0.293	0.000	0.000|
21114 (0.178)	|0.093	0.000	0.084	0.000|
21441 (0.051)	|0.000	0.042	0.000	0.008|
23114 (0.021)	|0.022	0.000	0.000	0.000|
Multiallelic Dprime: 0.777
BLOCK 1076.  MARKERS: 5282 5283 5284
123 (0.501)	|0.402	0.066	0.032|
141 (0.339)	|0.097	0.218	0.020|
343 (0.141)	|0.026	0.013	0.101|
143 (0.019)	|0.012	0.002	0.005|
Multiallelic Dprime: 0.566
BLOCK 1077.  MARKERS: 5286 5287 5288 5289
2111 (0.538)	|0.357	0.000	0.000	0.102	0.000	0.040	0.000	0.016|
4332 (0.298)	|0.000	0.274	0.000	0.000	0.000	0.000	0.019	0.000|
2312 (0.160)	|0.000	0.000	0.103	0.000	0.044	0.000	0.000	0.000|
Multiallelic Dprime: 1.000
BLOCK 1078.  MARKERS: 5290 5291 5292 5293 5294 5295 5296 5297 5298 5299 5300 5301 5302 5303 5304 5305 5306 5307 5308 5309 5310 5311 5312 5313 5314 5315 5316 5317
1242312312113221423234422344 (0.359)	|0.161	0.045	0.070	0.071	0.012|
3444114332314433233442244122 (0.277)	|0.066	0.111	0.036	0.052	0.010|
3424112334314433223442244122 (0.105)	|0.022	0.023	0.039	0.005	0.015|
1242332132133421424234422342 (0.101)	|0.037	0.017	0.013	0.033	0.000|
1444312312113221423234422342 (0.042)	|0.008	0.006	0.018	0.003	0.008|
1242312312113221423234422342 (0.039)	|0.022	0.006	0.005	0.009	0.000|
3444114332333421424234422342 (0.020)	|0.000	0.018	0.001	0.000	0.000|
1242312312113221423234442344 (0.016)	|0.004	0.000	0.006	0.004	0.002|
Multiallelic Dprime: 0.264
BLOCK 1079.  MARKERS: 5320 5321 5322 5323
2333 (0.329)	|0.244	0.053	0.032|
2233 (0.233)	|0.169	0.041	0.022|
3233 (0.194)	|0.152	0.031	0.012|
3211 (0.184)	|0.107	0.041	0.036|
3213 (0.053)	|0.028	0.014	0.011|
Multiallelic Dprime: 0.148
BLOCK 1080.  MARKERS: 5328 5329 5330
111 (0.702)	|0.485	0.214	0.000|
231 (0.185)	|0.000	0.000	0.182|
233 (0.113)	|0.002	0.050	0.061|
Multiallelic Dprime: 0.836
BLOCK 1081.  MARKERS: 5331 5332
23 (0.487)	|0.475	0.010	0.001|
13 (0.262)	|0.248	0.009	0.004|
12 (0.246)	|0.083	0.140	0.017|
Multiallelic Dprime: 0.820
BLOCK 1082.  MARKERS: 5333 5334 5335 5336 5337 5338 5339 5340
32313111 (0.809)	|0.533	0.275|
24132233 (0.159)	|0.042	0.117|
32312111 (0.024)	|0.003	0.021|
Multiallelic Dprime: 0.579
BLOCK 1083.  MARKERS: 5341 5342
34 (0.579)	|0.522	0.056|
12 (0.421)	|0.147	0.272|
Multiallelic Dprime: 0.704
BLOCK 1084.  MARKERS: 5344 5345 5346
242 (0.669)	|0.601	0.050	0.019|
324 (0.328)	|0.010	0.213	0.105|
Multiallelic Dprime: 0.867
BLOCK 1085.  MARKERS: 5347 5348
34 (0.613)	|0.461	0.119	0.033|
12 (0.263)	|0.062	0.097	0.100|
14 (0.124)	|0.006	0.065	0.052|
Multiallelic Dprime: 0.536
BLOCK 1086.  MARKERS: 5349 5350
33 (0.532)	|0.219	0.246	0.056	0.008|
13 (0.278)	|0.092	0.049	0.104	0.029|
11 (0.186)	|0.094	0.049	0.039	0.004|
Multiallelic Dprime: 0.265
BLOCK 1087.  MARKERS: 5351 5352 5353 5354
2343 (0.405)	|0.074	0.159	0.044	0.020	0.043	0.046	0.011|
2121 (0.346)	|0.137	0.078	0.062	0.024	0.013	0.002	0.015|
4343 (0.200)	|0.048	0.025	0.067	0.017	0.009	0.012	0.011|
2143 (0.041)	|0.008	0.002	0.006	0.016	0.003	0.002	0.000|
Multiallelic Dprime: 0.291
BLOCK 1088.  MARKERS: 5356 5357 5358 5359 5360 5361 5362 5363 5364 5365
1122411213 (0.270)	|0.235	0.021	0.003	0.011|
1122443221 (0.263)	|0.008	0.003	0.248	0.005|
3341111421 (0.182)	|0.001	0.134	0.006	0.040|
1322411221 (0.077)	|0.000	0.074	0.000	0.003|
1322441221 (0.068)	|0.044	0.003	0.021	0.000|
1341111421 (0.061)	|0.000	0.001	0.000	0.060|
1341111221 (0.038)	|0.001	0.036	0.000	0.000|
Multiallelic Dprime: 0.837
BLOCK 1089.  MARKERS: 5366 5367 5368 5369 5370
13122 (0.301)	|0.015	0.261	0.002	0.022|
13123 (0.290)	|0.004	0.026	0.161	0.099|
11323 (0.284)	|0.247	0.006	0.000	0.030|
33143 (0.124)	|0.119	0.000	0.004	0.001|
Multiallelic Dprime: 0.826
BLOCK 1090.  MARKERS: 5371 5372 5373
413 (0.387)	|0.297	0.058	0.008	0.023|
233 (0.295)	|0.003	0.234	0.000	0.058|
414 (0.164)	|0.003	0.000	0.163	0.000|
213 (0.151)	|0.063	0.005	0.000	0.083|
Multiallelic Dprime: 0.720
BLOCK 1091.  MARKERS: 5376 5377 5378
322 (0.366)	|0.351	0.000	0.000	0.009	0.000|
214 (0.296)	|0.000	0.280	0.000	0.000	0.010|
324 (0.174)	|0.006	0.000	0.164	0.000	0.000|
224 (0.164)	|0.000	0.003	0.000	0.086	0.074|
Multiallelic Dprime: 0.964
BLOCK 1092.  MARKERS: 5379 5380 5381 5382 5383 5384 5385 5386 5387
121243132 (0.366)	|0.005	0.276	0.008	0.063|
343443132 (0.282)	|0.276	0.004	0.004	0.000|
321243132 (0.156)	|0.002	0.002	0.158	0.003|
323424441 (0.095)	|0.091	0.003	0.000	0.000|
323443132 (0.084)	|0.042	0.040	0.001	0.000|
Multiallelic Dprime: 0.875
BLOCK 1093.  MARKERS: 5388 5389 5390 5391 5392 5393 5394
4324421 (0.423)	|0.173	0.135	0.074	0.023	0.009|
2142223 (0.334)	|0.100	0.127	0.058	0.014	0.027|
2122413 (0.173)	|0.033	0.019	0.025	0.078	0.017|
2142421 (0.065)	|0.054	0.004	0.002	0.000	0.004|
Multiallelic Dprime: 0.271
BLOCK 1094.  MARKERS: 5396 5397 5398 5399 5400 5401 5402 5403 5404 5405 5406 5407 5408
2211244332113 (0.364)	|0.208	0.156|
1432421112313 (0.288)	|0.281	0.006|
1432421114121 (0.160)	|0.000	0.158|
2211421112113 (0.115)	|0.114	0.001|
1432421112113 (0.058)	|0.058	0.000|
Multiallelic Dprime: 0.677
BLOCK 1095.  MARKERS: 5409 5410
24 (0.669)	|0.582	0.023	0.051	0.006|
42 (0.331)	|0.018	0.287	0.000	0.025|
Multiallelic Dprime: 0.902
BLOCK 1096.  MARKERS: 5411 5412 5413 5414 5415
42231 (0.600)	|0.536	0.062|
24443 (0.310)	|0.075	0.233|
42243 (0.051)	|0.000	0.050|
24243 (0.030)	|0.025	0.005|
Multiallelic Dprime: 0.692
BLOCK 1097.  MARKERS: 5418 5419
14 (0.637)	|0.391	0.197	0.049|
32 (0.357)	|0.105	0.196	0.056|
Multiallelic Dprime: 0.335
BLOCK 1098.  MARKERS: 5420 5421
23 (0.502)	|0.484	0.006	0.009	0.000	0.000	0.000|
21 (0.393)	|0.000	0.166	0.155	0.003	0.041	0.020|
41 (0.105)	|0.000	0.002	0.000	0.103	0.000	0.000|
Multiallelic Dprime: 0.969
BLOCK 1099.  MARKERS: 5422 5423 5424 5425 5426 5427 5428
2314321 (0.485)	|0.446	0.038	0.000|
3432134 (0.174)	|0.020	0.131	0.022|
2414121 (0.164)	|0.157	0.008	0.000|
3432121 (0.106)	|0.018	0.086	0.000|
3432131 (0.041)	|0.038	0.003	0.000|
2314121 (0.020)	|0.016	0.003	0.000|
Multiallelic Dprime: 0.760
BLOCK 1100.  MARKERS: 5434 5435 5436 5437
2433 (0.701)	|0.629	0.045	0.025|
4242 (0.275)	|0.062	0.114	0.098|
4233 (0.022)	|0.021	0.000	0.001|
Multiallelic Dprime: 0.658
BLOCK 1101.  MARKERS: 5438 5439
42 (0.711)	|0.385	0.125	0.136	0.054	0.011|
22 (0.162)	|0.047	0.087	0.009	0.015	0.004|
24 (0.125)	|0.031	0.033	0.006	0.005	0.051|
Multiallelic Dprime: 0.413
BLOCK 1102.  MARKERS: 5443 5444 5445 5446 5447 5448
243211 (0.463)	|0.458	0.002	0.002|
421223 (0.245)	|0.233	0.000	0.012|
243411 (0.150)	|0.106	0.044	0.000|
243213 (0.075)	|0.071	0.003	0.000|
223213 (0.068)	|0.011	0.057	0.000|
Multiallelic Dprime: 0.725
BLOCK 1103.  MARKERS: 5449 5450
24 (0.879)	|0.420	0.315	0.143|
42 (0.107)	|0.081	0.020	0.006|
44 (0.014)	|0.014	0.000	0.000|
Multiallelic Dprime: 0.566
BLOCK 1104.  MARKERS: 5451 5452
13 (0.516)	|0.058	0.208	0.066	0.035	0.082	0.034	0.001	0.021|
33 (0.335)	|0.219	0.042	0.039	0.010	0.010	0.000	0.003	0.008|
12 (0.149)	|0.004	0.015	0.029	0.072	0.002	0.002	0.025	0.000|
Multiallelic Dprime: 0.558
BLOCK 1105.  MARKERS: 5453 5454 5455 5456 5457 5458 5459 5460 5461 5462 5463 5464 5465 5466 5467 5468
2433144343321211 (0.279)	|0.255	0.007	0.017|
4121322333144332 (0.266)	|0.064	0.185	0.016|
2433144343324211 (0.135)	|0.096	0.016	0.023|
4421122234124211 (0.117)	|0.090	0.026	0.000|
4421122334124211 (0.094)	|0.012	0.015	0.068|
4423124333124211 (0.036)	|0.005	0.031	0.000|
4433144343321211 (0.030)	|0.027	0.002	0.000|
2423124343324211 (0.029)	|0.024	0.003	0.001|
Multiallelic Dprime: 0.622
BLOCK 1106.  MARKERS: 5470 5471
42 (0.581)	|0.499	0.059	0.023|
43 (0.291)	|0.065	0.169	0.056|
23 (0.128)	|0.008	0.007	0.113|
Multiallelic Dprime: 0.650
BLOCK 1107.  MARKERS: 5473 5474
11 (0.572)	|0.038	0.379	0.146|
31 (0.234)	|0.193	0.041	0.000|
34 (0.194)	|0.193	0.000	0.000|
Multiallelic Dprime: 0.833
BLOCK 1108.  MARKERS: 5475 5476 5477 5478
4321 (0.423)	|0.172	0.133	0.107	0.008|
2322 (0.420)	|0.392	0.019	0.003	0.007|
4141 (0.145)	|0.136	0.007	0.002	0.001|
Multiallelic Dprime: 0.762
BLOCK 1109.  MARKERS: 5479 5480 5481 5482
2222 (0.706)	|0.534	0.116	0.058|
4122 (0.158)	|0.158	0.000	0.000|
2244 (0.115)	|0.116	0.000	0.000|
2224 (0.016)	|0.002	0.001	0.013|
Multiallelic Dprime: 0.812
BLOCK 1110.  MARKERS: 5483 5484 5485
432 (0.812)	|0.529	0.212	0.054	0.015|
214 (0.117)	|0.033	0.080	0.003	0.000|
434 (0.071)	|0.037	0.017	0.000	0.015|
Multiallelic Dprime: 0.380
BLOCK 1111.  MARKERS: 5487 5488 5489 5490 5491
14313 (0.598)	|0.600	0.000	0.000|
32131 (0.307)	|0.198	0.108	0.000|
14311 (0.056)	|0.056	0.000	0.000|
32311 (0.030)	|0.000	0.007	0.023|
Multiallelic Dprime: 0.910
BLOCK 1112.  MARKERS: 5492 5493 5494 5495
2312 (0.860)	|0.529	0.184	0.139	0.000	0.003|
4124 (0.117)	|0.004	0.000	0.000	0.109	0.000|
4114 (0.023)	|0.000	0.000	0.000	0.000	0.023|
Multiallelic Dprime: 0.970
BLOCK 1113.  MARKERS: 5496 5497 5498 5499 5500 5501 5502
2322132 (0.533)	|0.464	0.045	0.024|
4334111 (0.184)	|0.175	0.008	0.000|
2322432 (0.138)	|0.105	0.034	0.000|
2422131 (0.110)	|0.104	0.007	0.000|
4334131 (0.027)	|0.003	0.024	0.000|
Multiallelic Dprime: 0.309
BLOCK 1114.  MARKERS: 5503 5504
43 (0.854)	|0.695	0.160|
22 (0.120)	|0.015	0.105|
23 (0.025)	|0.000	0.024|
Multiallelic Dprime: 0.852
BLOCK 1115.  MARKERS: 5506 5507
44 (0.711)	|0.646	0.007	0.057|
32 (0.289)	|0.018	0.188	0.084|
Multiallelic Dprime: 0.848
BLOCK 1116.  MARKERS: 5509 5510
44 (0.663)	|0.262	0.106	0.120	0.077	0.091|
12 (0.195)	|0.026	0.047	0.041	0.068	0.009|
42 (0.142)	|0.002	0.072	0.059	0.005	0.000|
Multiallelic Dprime: 0.424
BLOCK 1117.  MARKERS: 5512 5513 5514 5515 5516
21134 (0.290)	|0.010	0.283	0.001	0.000|
21332 (0.225)	|0.008	0.073	0.118	0.027|
43312 (0.220)	|0.212	0.006	0.000	0.001|
23312 (0.149)	|0.144	0.002	0.004	0.000|
21132 (0.099)	|0.012	0.017	0.000	0.067|
Multiallelic Dprime: 0.821
BLOCK 1118.  MARKERS: 5517 5518 5519 5520
4431 (0.393)	|0.000	0.391	0.000|
4433 (0.385)	|0.384	0.002	0.000|
2113 (0.126)	|0.000	0.000	0.123|
4113 (0.095)	|0.093	0.000	0.000|
Multiallelic Dprime: 0.997
BLOCK 1119.  MARKERS: 5521 5522 5523 5524 5525
41131 (0.476)	|0.235	0.242|
24331 (0.394)	|0.338	0.056|
24112 (0.124)	|0.088	0.027|
Multiallelic Dprime: 0.506
BLOCK 1120.  MARKERS: 5528 5529
22 (0.666)	|0.414	0.220	0.030|
14 (0.325)	|0.134	0.162	0.028|
Multiallelic Dprime: 0.228
BLOCK 1121.  MARKERS: 5530 5531
31 (0.548)	|0.182	0.207	0.156|
42 (0.389)	|0.191	0.133	0.065|
41 (0.060)	|0.000	0.003	0.057|
Multiallelic Dprime: 0.182
BLOCK 1122.  MARKERS: 5532 5533
44 (0.374)	|0.233	0.136	0.005|
33 (0.342)	|0.244	0.050	0.043|
34 (0.280)	|0.174	0.085	0.020|
Multiallelic Dprime: 0.167
BLOCK 1123.  MARKERS: 5536 5537
43 (0.652)	|0.305	0.166	0.173|
21 (0.274)	|0.112	0.106	0.053|
23 (0.069)	|0.040	0.020	0.009|
Multiallelic Dprime: 0.127
BLOCK 1124.  MARKERS: 5538 5539 5540
213 (0.461)	|0.450	0.011|
411 (0.292)	|0.010	0.279|
233 (0.235)	|0.234	0.000|
Multiallelic Dprime: 0.947
BLOCK 1125.  MARKERS: 5541 5542
32 (0.698)	|0.503	0.181	0.015|
14 (0.296)	|0.061	0.234	0.000|
Multiallelic Dprime: 0.643
BLOCK 1126.  MARKERS: 5544 5545
33 (0.566)	|0.036	0.344	0.071	0.056	0.026	0.021|
11 (0.419)	|0.395	0.005	0.002	0.008	0.000	0.000|
31 (0.015)	|0.000	0.009	0.002	0.004	0.001	0.000|
Multiallelic Dprime: 0.892
BLOCK 1127.  MARKERS: 5546 5547 5548 5549 5550 5551 5552 5553 5554 5555 5556
43132141113 (0.431)	|0.237	0.185|
21314313331 (0.357)	|0.266	0.090|
23132141113 (0.075)	|0.064	0.010|
21314313333 (0.068)	|0.049	0.020|
21332343333 (0.026)	|0.021	0.006|
21312313331 (0.021)	|0.000	0.021|
Multiallelic Dprime: 0.279
BLOCK 1128.  MARKERS: 5559 5560 5561
442 (0.650)	|0.406	0.182	0.062|
233 (0.339)	|0.228	0.068	0.043|
Multiallelic Dprime: 0.118
BLOCK 1129.  MARKERS: 5566 5567
32 (0.641)	|0.516	0.119|
31 (0.252)	|0.188	0.064|
11 (0.107)	|0.094	0.011|
Multiallelic Dprime: 0.099
BLOCK 1130.  MARKERS: 5569 5570
21 (0.799)	|0.438	0.301	0.059|
33 (0.194)	|0.101	0.078	0.015|
Multiallelic Dprime: 0.034
BLOCK 1131.  MARKERS: 5573 5574
24 (0.540)	|0.273	0.203	0.061|
42 (0.386)	|0.178	0.151	0.049|
22 (0.074)	|0.029	0.033	0.010|
Multiallelic Dprime: 0.047
BLOCK 1132.  MARKERS: 5580 5581 5582 5583
1413 (0.480)	|0.069	0.400	0.007|
3331 (0.386)	|0.365	0.017	0.003|
3333 (0.120)	|0.084	0.036	0.000|
Multiallelic Dprime: 0.767
BLOCK 1133.  MARKERS: 5584 5585 5586
132 (0.526)	|0.241	0.140	0.066	0.058	0.019|
313 (0.454)	|0.081	0.109	0.101	0.101	0.057|
312 (0.012)	|0.002	0.003	0.002	0.002	0.000|
Multiallelic Dprime: 0.300
BLOCK 1134.  MARKERS: 5589 5590 5591 5592 5593 5594
121121 (0.323)	|0.325	0.002	0.000|
123321 (0.253)	|0.000	0.000	0.252|
341142 (0.173)	|0.000	0.174	0.000|
121321 (0.159)	|0.002	0.157	0.000|
341121 (0.077)	|0.073	0.000	0.004|
Multiallelic Dprime: 0.987
BLOCK 1135.  MARKERS: 5595 5596
42 (0.402)	|0.297	0.000	0.010	0.095|
22 (0.338)	|0.229	0.005	0.099	0.003|
23 (0.260)	|0.007	0.246	0.000	0.000|
Multiallelic Dprime: 0.717
BLOCK 1136.  MARKERS: 5597 5598 5599 5600
2111 (0.532)	|0.522	0.009	0.000|
4111 (0.251)	|0.240	0.003	0.008|
2433 (0.107)	|0.002	0.105	0.000|
2113 (0.101)	|0.003	0.000	0.098|
Multiallelic Dprime: 0.907
BLOCK 1137.  MARKERS: 5601 5602
12 (0.772)	|0.469	0.151	0.153|
32 (0.119)	|0.042	0.069	0.009|
34 (0.107)	|0.024	0.080	0.003|
Multiallelic Dprime: 0.509
BLOCK 1138.  MARKERS: 5604 5605
12 (0.535)	|0.526	0.006|
14 (0.300)	|0.204	0.091|
32 (0.165)	|0.135	0.030|
Multiallelic Dprime: 0.684
BLOCK 1139.  MARKERS: 5606 5607 5608
224 (0.866)	|0.405	0.144	0.132	0.115	0.027	0.014	0.007|
332 (0.127)	|0.055	0.033	0.017	0.016	0.001	0.000	0.004|
Multiallelic Dprime: 0.118
BLOCK 1140.  MARKERS: 5611 5612 5613 5614 5615 5616 5617
1234113 (0.462)	|0.450	0.004	0.004|
1234324 (0.177)	|0.084	0.003	0.090|
1214113 (0.152)	|0.146	0.001	0.004|
3131323 (0.131)	|0.018	0.112	0.000|
1234123 (0.029)	|0.002	0.027	0.000|
1234313 (0.015)	|0.015	0.000	0.000|
1234323 (0.013)	|0.000	0.010	0.002|
Multiallelic Dprime: 0.831
BLOCK 1141.  MARKERS: 5618 5619
21 (0.725)	|0.383	0.238	0.105|
13 (0.160)	|0.039	0.095	0.026|
11 (0.109)	|0.018	0.080	0.011|
Multiallelic Dprime: 0.404
BLOCK 1142.  MARKERS: 5621 5622
12 (0.440)	|0.429	0.009	0.000|
32 (0.418)	|0.247	0.167	0.004|
34 (0.142)	|0.005	0.000	0.136|
Multiallelic Dprime: 0.731
BLOCK 1143.  MARKERS: 5624 5625 5626
213 (0.683)	|0.397	0.165	0.053	0.058|
233 (0.173)	|0.038	0.123	0.006	0.007|
434 (0.142)	|0.018	0.021	0.091	0.011|
Multiallelic Dprime: 0.483
BLOCK 1144.  MARKERS: 5629 5630 5631
332 (0.456)	|0.439	0.009	0.002	0.000|
313 (0.310)	|0.004	0.251	0.006	0.046|
133 (0.151)	|0.000	0.096	0.052	0.002|
333 (0.076)	|0.000	0.002	0.074	0.000|
Multiallelic Dprime: 0.893
BLOCK 1145.  MARKERS: 5634 5635 5636 5637 5638 5639 5640 5641
12232421 (0.448)	|0.190	0.237	0.016|
34244244 (0.361)	|0.165	0.161	0.032|
34344224 (0.134)	|0.071	0.036	0.025|
34232421 (0.047)	|0.033	0.012	0.003|
Multiallelic Dprime: 0.130
BLOCK 1146.  MARKERS: 5644 5645 5646 5647 5648
31222 (0.468)	|0.329	0.088	0.051|
14443 (0.450)	|0.379	0.040	0.030|
11222 (0.076)	|0.019	0.006	0.051|
Multiallelic Dprime: 0.304
BLOCK 1147.  MARKERS: 5650 5651 5652
414 (0.734)	|0.610	0.121|
241 (0.134)	|0.093	0.041|
441 (0.132)	|0.059	0.069|
Multiallelic Dprime: 0.277
BLOCK 1148.  MARKERS: 5656 5657
34 (0.762)	|0.463	0.222	0.076|
22 (0.231)	|0.072	0.107	0.043|
Multiallelic Dprime: 0.314
BLOCK 1149.  MARKERS: 5659 5660
31 (0.537)	|0.529	0.007	0.001|
12 (0.332)	|0.006	0.229	0.097|
32 (0.122)	|0.008	0.112	0.002|
Multiallelic Dprime: 0.902
BLOCK 1150.  MARKERS: 5661 5662
31 (0.542)	|0.491	0.032	0.002	0.014|
21 (0.357)	|0.029	0.293	0.031	0.000|
23 (0.101)	|0.019	0.000	0.080	0.001|
Multiallelic Dprime: 0.806
BLOCK 1151.  MARKERS: 5664 5665 5666
434 (0.539)	|0.512	0.006	0.022	0.000|
232 (0.324)	|0.270	0.038	0.000	0.015|
212 (0.114)	|0.034	0.067	0.007	0.000|
432 (0.015)	|0.016	0.000	0.000	0.000|
Multiallelic Dprime: 0.484
BLOCK 1152.  MARKERS: 5667 5668 5669 5670
3113 (0.839)	|0.362	0.375	0.075	0.013|
1341 (0.111)	|0.073	0.002	0.036	0.000|
1313 (0.029)	|0.002	0.000	0.027	0.000|
1113 (0.015)	|0.000	0.015	0.000	0.000|
Multiallelic Dprime: 0.436
BLOCK 1153.  MARKERS: 5672 5673 5674 5675
3442 (0.443)	|0.401	0.036	0.004|
1221 (0.390)	|0.385	0.002	0.004|
3441 (0.139)	|0.041	0.063	0.032|
3421 (0.013)	|0.000	0.012	0.000|
Multiallelic Dprime: 0.651
BLOCK 1154.  MARKERS: 5676 5677
14 (0.841)	|0.412	0.346	0.073	0.009|
42 (0.114)	|0.064	0.051	0.000	0.000|
12 (0.040)	|0.007	0.031	0.000	0.001|
Multiallelic Dprime: 0.196
BLOCK 1155.  MARKERS: 5679 5680
23 (0.483)	|0.035	0.171	0.143	0.072	0.061|
41 (0.434)	|0.338	0.038	0.013	0.039	0.004|
43 (0.073)	|0.002	0.047	0.006	0.018	0.000|
21 (0.010)	|0.008	0.000	0.002	0.000	0.000|
Multiallelic Dprime: 0.649
BLOCK 1156.  MARKERS: 5682 5683 5684 5685
2444 (0.383)	|0.361	0.020	0.002|
2224 (0.256)	|0.002	0.254	0.000|
3421 (0.164)	|0.101	0.000	0.060|
2424 (0.129)	|0.005	0.124	0.000|
2421 (0.065)	|0.001	0.000	0.064|
Multiallelic Dprime: 0.879
BLOCK 1157.  MARKERS: 5686 5687
12 (0.469)	|0.288	0.087	0.091|
13 (0.402)	|0.181	0.132	0.090|
33 (0.126)	|0.076	0.033	0.016|
Multiallelic Dprime: 0.159
BLOCK 1158.  MARKERS: 5689 5690
22 (0.545)	|0.302	0.155	0.071	0.016|
24 (0.253)	|0.157	0.046	0.003	0.039|
42 (0.200)	|0.039	0.017	0.136	0.001|
Multiallelic Dprime: 0.362
BLOCK 1159.  MARKERS: 5692 5693 5694 5695
2143 (0.501)	|0.397	0.005	0.014	0.074	0.000	0.004|
2321 (0.219)	|0.009	0.128	0.008	0.000	0.068	0.000|
4323 (0.210)	|0.109	0.000	0.088	0.000	0.000	0.013|
2323 (0.056)	|0.021	0.000	0.004	0.003	0.000	0.021|
Multiallelic Dprime: 0.671
BLOCK 1160.  MARKERS: 5697 5698 5699 5700 5701 5702 5703 5704 5705 5706 5707 5708 5709 5710 5711 5712
1413123234442122 (0.548)	|0.406	0.128	0.015|
2413123234442122 (0.134)	|0.091	0.043	0.000|
1241342423243444 (0.112)	|0.061	0.052	0.000|
1211123234433422 (0.079)	|0.035	0.042	0.000|
2211123234433422 (0.069)	|0.018	0.052	0.000|
1213123234442122 (0.037)	|0.021	0.016	0.000|
Multiallelic Dprime: 0.273
BLOCK 1161.  MARKERS: 5714 5715
13 (0.639)	|0.613	0.001	0.000	0.004	0.001	0.015|
21 (0.345)	|0.012	0.174	0.103	0.036	0.020	0.000|
23 (0.015)	|0.009	0.000	0.000	0.000	0.000	0.006|
Multiallelic Dprime: 0.920
BLOCK 1162.  MARKERS: 5716 5717 5718 5719 5720 5721 5722 5723
34112343 (0.635)	|0.401	0.037	0.168	0.000	0.016|
22333221 (0.174)	|0.012	0.158	0.002	0.000	0.000|
22333241 (0.104)	|0.002	0.000	0.000	0.098	0.000|
32113341 (0.039)	|0.038	0.000	0.000	0.000	0.000|
34113341 (0.021)	|0.002	0.000	0.018	0.000	0.000|
34112341 (0.021)	|0.003	0.000	0.000	0.008	0.000|
Multiallelic Dprime: 0.791
BLOCK 1163.  MARKERS: 5724 5725 5726 5727 5728 5729 5730 5731 5732 5733
1231313323 (0.457)	|0.451	0.001|
1231443123 (0.195)	|0.191	0.000|
1231314324 (0.190)	|0.189	0.000|
3422313333 (0.106)	|0.000	0.106|
1231313324 (0.018)	|0.017	0.000|
Multiallelic Dprime: 0.988
BLOCK 1164.  MARKERS: 5734 5735 5736
114 (0.876)	|0.498	0.256	0.094	0.020|
331 (0.112)	|0.016	0.063	0.033	0.001|
Multiallelic Dprime: 0.532
BLOCK 1165.  MARKERS: 5739 5740 5741 5742 5743 5744 5745 5746 5747 5748
1121233312 (0.518)	|0.423	0.061	0.024	0.000|
2313212132 (0.324)	|0.021	0.192	0.106	0.005|
2323412131 (0.128)	|0.008	0.007	0.111	0.003|
2121233312 (0.023)	|0.015	0.003	0.002	0.002|
Multiallelic Dprime: 0.704
BLOCK 1166.  MARKERS: 5750 5751 5752
332 (0.467)	|0.388	0.076	0.003|
412 (0.262)	|0.000	0.057	0.206|
411 (0.246)	|0.022	0.224	0.001|
432 (0.014)	|0.013	0.000	0.000|
Multiallelic Dprime: 0.792
BLOCK 1167.  MARKERS: 5753 5754 5755
323 (0.431)	|0.415	0.004	0.002	0.005	0.002|
141 (0.358)	|0.007	0.140	0.009	0.095	0.102|
343 (0.211)	|0.054	0.012	0.133	0.011	0.002|
Multiallelic Dprime: 0.856
BLOCK 1168.  MARKERS: 5756 5757 5758 5759 5760
11122 (0.474)	|0.399	0.024	0.041	0.010|
12144 (0.155)	|0.067	0.066	0.003	0.020|
12122 (0.146)	|0.065	0.054	0.021	0.006|
21122 (0.113)	|0.077	0.029	0.007	0.000|
12322 (0.107)	|0.041	0.016	0.047	0.003|
Multiallelic Dprime: 0.416
BLOCK 1169.  MARKERS: 5762 5763 5764
323 (0.649)	|0.505	0.083	0.013	0.023	0.007|
341 (0.190)	|0.019	0.118	0.047	0.002	0.003|
141 (0.118)	|0.017	0.086	0.003	0.001	0.009|
321 (0.044)	|0.004	0.000	0.034	0.000	0.000|
Multiallelic Dprime: 0.704
BLOCK 1170.  MARKERS: 5765 5766 5767 5768 5769 5770
114234 (0.545)	|0.525	0.020|
114232 (0.287)	|0.160	0.126|
332414 (0.098)	|0.097	0.000|
114414 (0.027)	|0.027	0.000|
334414 (0.019)	|0.019	0.000|
Multiallelic Dprime: 0.809
BLOCK 1171.  MARKERS: 5772 5773
31 (0.849)	|0.763	0.087|
13 (0.147)	|0.034	0.113|
Multiallelic Dprime: 0.714
BLOCK 1172.  MARKERS: 5774 5775 5776
114 (0.797)	|0.332	0.240	0.171	0.049|
432 (0.202)	|0.068	0.101	0.012	0.020|
Multiallelic Dprime: 0.279
BLOCK 1173.  MARKERS: 5778 5779 5780
412 (0.400)	|0.400	0.000|
432 (0.341)	|0.341	0.000|
114 (0.183)	|0.000	0.182|
414 (0.068)	|0.000	0.068|
Multiallelic Dprime: 1.000
BLOCK 1174.  MARKERS: 5781 5782
43 (0.748)	|0.358	0.278	0.110|
31 (0.252)	|0.105	0.109	0.036|
Multiallelic Dprime: 0.079
BLOCK 1175.  MARKERS: 5786 5787 5788
241 (0.462)	|0.401	0.014	0.021	0.014	0.000	0.007|
432 (0.388)	|0.031	0.336	0.008	0.009	0.000	0.001|
441 (0.146)	|0.014	0.006	0.061	0.039	0.022	0.006|
Multiallelic Dprime: 0.813
BLOCK 1176.  MARKERS: 5789 5790 5791 5792 5793 5794 5795 5796 5797
323142113 (0.446)	|0.180	0.221	0.029	0.006	0.000	0.000|
441343231 (0.356)	|0.256	0.021	0.040	0.026	0.000	0.007|
321322113 (0.091)	|0.017	0.004	0.069	0.000	0.000	0.000|
321142113 (0.062)	|0.015	0.002	0.000	0.038	0.000	0.000|
341142113 (0.023)	|0.000	0.000	0.000	0.000	0.018	0.000|
321322111 (0.014)	|0.007	0.000	0.006	0.000	0.000	0.000|
Multiallelic Dprime: 0.516
BLOCK 1177.  MARKERS: 5799 5800 5801 5802 5803 5804 5805 5806 5807
312241312 (0.474)	|0.447	0.021	0.003|
312242312 (0.252)	|0.208	0.043	0.000|
144122233 (0.145)	|0.014	0.119	0.012|
344122233 (0.070)	|0.002	0.061	0.003|
314122233 (0.018)	|0.009	0.000	0.010|
312241333 (0.010)	|0.000	0.010	0.000|
Multiallelic Dprime: 0.720
BLOCK 1178.  MARKERS: 5808 5809
43 (0.694)	|0.456	0.238|
21 (0.265)	|0.239	0.027|
23 (0.034)	|0.017	0.018|
Multiallelic Dprime: 0.517
BLOCK 1179.  MARKERS: 5811 5812 5813 5814 5815
31314 (0.714)	|0.628	0.051	0.022	0.000|
12132 (0.286)	|0.053	0.202	0.004	0.011|
Multiallelic Dprime: 0.715
BLOCK 1180.  MARKERS: 5816 5817 5818 5819 5820 5821 5822 5823 5824 5825
1111224431 (0.678)	|0.496	0.029	0.084	0.020	0.026	0.020|
3422141224 (0.252)	|0.033	0.199	0.004	0.008	0.000	0.000|
3411221431 (0.026)	|0.006	0.000	0.005	0.015	0.000	0.000|
3422141221 (0.011)	|0.003	0.007	0.000	0.000	0.000	0.000|
Multiallelic Dprime: 0.743
BLOCK 1181.  MARKERS: 5827 5828 5829 5830 5831 5832 5833 5834
13134242 (0.553)	|0.457	0.037	0.004	0.022	0.027|
21312424 (0.243)	|0.049	0.170	0.003	0.011	0.000|
13134224 (0.096)	|0.030	0.006	0.058	0.000	0.000|
11332424 (0.044)	|0.002	0.000	0.042	0.000	0.000|
23312424 (0.025)	|0.025	0.000	0.000	0.000	0.000|
11312424 (0.020)	|0.019	0.002	0.000	0.000	0.000|
Multiallelic Dprime: 0.676
BLOCK 1182.  MARKERS: 5835 5836 5837 5838 5839 5840 5841 5842 5843
414123414 (0.587)	|0.534	0.053|
222421232 (0.219)	|0.217	0.002|
222443234 (0.106)	|0.012	0.094|
424423414 (0.035)	|0.035	0.000|
414423414 (0.032)	|0.032	0.000|
Multiallelic Dprime: 0.617
BLOCK 1183.  MARKERS: 5846 5847
32 (0.843)	|0.366	0.293	0.177|
14 (0.157)	|0.048	0.062	0.044|
Multiallelic Dprime: 0.148
BLOCK 1184.  MARKERS: 5853 5854 5855
334 (0.414)	|0.330	0.011	0.074|
312 (0.355)	|0.258	0.091	0.006|
112 (0.221)	|0.179	0.024	0.019|
Multiallelic Dprime: 0.221
BLOCK 1185.  MARKERS: 5863 5864
42 (0.775)	|0.628	0.133	0.011|
31 (0.125)	|0.118	0.000	0.006|
41 (0.100)	|0.003	0.094	0.004|
Multiallelic Dprime: 0.411
BLOCK 1186.  MARKERS: 5865 5866 5867 5868 5869 5870
234443 (0.749)	|0.380	0.141	0.079	0.102	0.029|
142222 (0.227)	|0.074	0.078	0.048	0.021	0.000|
234442 (0.022)	|0.004	0.006	0.011	0.000	0.000|
Multiallelic Dprime: 0.290
BLOCK 1187.  MARKERS: 5872 5873 5874 5875 5876 5877 5878 5879
41243113 (0.459)	|0.423	0.026	0.006|
23442322 (0.226)	|0.135	0.062	0.029|
41423312 (0.138)	|0.087	0.013	0.037|
41243312 (0.125)	|0.104	0.012	0.008|
41243322 (0.030)	|0.018	0.012	0.000|
Multiallelic Dprime: 0.441
BLOCK 1188.  MARKERS: 5884 5885 5886
321 (0.780)	|0.424	0.223	0.133|
113 (0.128)	|0.025	0.078	0.026|
121 (0.090)	|0.016	0.026	0.048|
Multiallelic Dprime: 0.393
BLOCK 1189.  MARKERS: 5887 5888
33 (0.466)	|0.027	0.249	0.173	0.000	0.015	0.001|
31 (0.326)	|0.289	0.003	0.016	0.004	0.002	0.011|
41 (0.207)	|0.002	0.000	0.058	0.135	0.000	0.000|
Multiallelic Dprime: 0.808
BLOCK 1190.  MARKERS: 5889 5890 5891 5892 5893 5894 5895
1214221 (0.318)	|0.091	0.225|
1232221 (0.253)	|0.204	0.047|
1234224 (0.247)	|0.239	0.007|
3414441 (0.138)	|0.010	0.128|
1234221 (0.017)	|0.008	0.007|
1214441 (0.014)	|0.000	0.013|
Multiallelic Dprime: 0.678
BLOCK 1191.  MARKERS: 5897 5898 5899 5900 5901
43414 (0.558)	|0.140	0.095	0.149	0.154	0.017|
11231 (0.432)	|0.215	0.096	0.018	0.007	0.093|
Multiallelic Dprime: 0.486
BLOCK 1192.  MARKERS: 5902 5903 5904 5905 5906 5907 5908 5909
31323134 (0.359)	|0.018	0.320	0.000	0.000	0.008	0.005|
31114232 (0.193)	|0.124	0.036	0.002	0.024	0.005	0.000|
33114232 (0.170)	|0.150	0.012	0.000	0.002	0.003	0.002|
31114112 (0.160)	|0.106	0.003	0.021	0.001	0.022	0.004|
11114112 (0.112)	|0.004	0.001	0.078	0.024	0.000	0.000|
Multiallelic Dprime: 0.747
BLOCK 1193.  MARKERS: 5911 5912 5913 5914 5915 5916
333112 (0.404)	|0.118	0.286	0.002|
123314 (0.374)	|0.358	0.013	0.005|
334324 (0.100)	|0.006	0.000	0.092|
323314 (0.053)	|0.053	0.000	0.000|
333314 (0.037)	|0.037	0.000	0.000|
333114 (0.010)	|0.010	0.000	0.000|
Multiallelic Dprime: 0.822
BLOCK 1194.  MARKERS: 5917 5918
13 (0.583)	|0.457	0.026	0.096|
32 (0.303)	|0.290	0.011	0.002|
33 (0.111)	|0.006	0.100	0.006|
Multiallelic Dprime: 0.512
BLOCK 1195.  MARKERS: 5920 5921
43 (0.755)	|0.267	0.205	0.197	0.029	0.044|
21 (0.136)	|0.022	0.038	0.022	0.051	0.000|
23 (0.105)	|0.010	0.028	0.036	0.023	0.008|
Multiallelic Dprime: 0.279
BLOCK 1196.  MARKERS: 5923 5924 5925 5926 5927 5928 5929 5930 5931 5932 5933
34121323313 (0.301)	|0.262	0.024	0.000	0.014|
14121323311 (0.272)	|0.009	0.198	0.056	0.000|
13343341431 (0.256)	|0.225	0.007	0.007	0.010|
14121123311 (0.102)	|0.000	0.102	0.000	0.000|
34121323311 (0.054)	|0.006	0.000	0.000	0.041|
Multiallelic Dprime: 0.812
BLOCK 1197.  MARKERS: 5934 5935 5936 5937 5938 5939 5940 5941
21312134 (0.502)	|0.186	0.165	0.136	0.014|
43131322 (0.339)	|0.228	0.067	0.017	0.026|
43332322 (0.066)	|0.060	0.001	0.003	0.000|
21332322 (0.066)	|0.003	0.001	0.061	0.000|
Multiallelic Dprime: 0.414
BLOCK 1198.  MARKERS: 5943 5944 5945
432 (0.490)	|0.217	0.231	0.020	0.004	0.022|
234 (0.241)	|0.012	0.009	0.215	0.000	0.000|
214 (0.221)	|0.079	0.019	0.008	0.099	0.012|
434 (0.041)	|0.016	0.026	0.000	0.000	0.000|
Multiallelic Dprime: 0.651
BLOCK 1199.  MARKERS: 5947 5948 5949 5950
1414 (0.323)	|0.157	0.003	0.161	0.000|
1212 (0.285)	|0.266	0.004	0.013	0.000|
3422 (0.243)	|0.061	0.158	0.025	0.000|
1422 (0.103)	|0.002	0.086	0.000	0.014|
1412 (0.034)	|0.020	0.013	0.000	0.000|
Multiallelic Dprime: 0.634
BLOCK 1200.  MARKERS: 5951 5952 5953 5954
4342 (0.504)	|0.458	0.037	0.000	0.012|
2144 (0.264)	|0.006	0.258	0.000	0.000|
4322 (0.202)	|0.003	0.011	0.179	0.000|
2344 (0.014)	|0.000	0.000	0.014	0.000|
Multiallelic Dprime: 0.926
BLOCK 1201.  MARKERS: 5955 5956 5957 5958 5959 5960
131231 (0.478)	|0.183	0.291	0.005|
131232 (0.308)	|0.258	0.012	0.038|
312422 (0.195)	|0.030	0.010	0.155|
131422 (0.011)	|0.000	0.000	0.011|
Multiallelic Dprime: 0.643
BLOCK 1202.  MARKERS: 5961 5962 5963
123 (0.474)	|0.150	0.222	0.070	0.006	0.001	0.005	0.005	0.000|
121 (0.313)	|0.091	0.005	0.050	0.076	0.049	0.027	0.006	0.000|
431 (0.213)	|0.022	0.005	0.047	0.044	0.056	0.019	0.003	0.011|
Multiallelic Dprime: 0.482
BLOCK 1203.  MARKERS: 5965 5966 5967 5968 5969 5970 5971 5972
33442443 (0.263)	|0.000	0.000	0.231	0.005	0.027|
11141441 (0.231)	|0.001	0.228	0.003	0.000	0.000|
11441443 (0.170)	|0.155	0.000	0.003	0.005	0.000|
11442443 (0.124)	|0.000	0.000	0.005	0.117	0.002|
11421223 (0.106)	|0.103	0.000	0.000	0.003	0.000|
11441441 (0.049)	|0.001	0.048	0.000	0.000	0.000|
11141443 (0.015)	|0.006	0.001	0.000	0.000	0.005|
11442441 (0.012)	|0.011	0.000	0.000	0.000	0.000|
Multiallelic Dprime: 0.955
BLOCK 1204.  MARKERS: 5974 5975 5976 5977 5978
44134 (0.286)	|0.119	0.066	0.082	0.019|
44314 (0.285)	|0.127	0.089	0.030	0.038|
21133 (0.251)	|0.128	0.044	0.026	0.055|
24134 (0.130)	|0.055	0.048	0.016	0.011|
21134 (0.034)	|0.017	0.008	0.005	0.004|
Multiallelic Dprime: 0.155
BLOCK 1205.  MARKERS: 5979 5980 5981
133 (0.453)	|0.301	0.025	0.127|
323 (0.258)	|0.100	0.134	0.024|
333 (0.160)	|0.131	0.015	0.015|
134 (0.128)	|0.113	0.006	0.010|
Multiallelic Dprime: 0.393
BLOCK 1206.  MARKERS: 5982 5983
14 (0.646)	|0.346	0.166	0.008	0.076	0.029	0.007|
34 (0.179)	|0.136	0.001	0.000	0.022	0.009	0.004|
12 (0.175)	|0.017	0.000	0.148	0.000	0.000	0.013|
Multiallelic Dprime: 0.556
BLOCK 1207.  MARKERS: 5984 5985 5986 5987 5988 5989 5990 5991
22223334 (0.499)	|0.417	0.013	0.069|
22223332 (0.167)	|0.155	0.010	0.002|
11433124 (0.155)	|0.008	0.148	0.000|
11221334 (0.100)	|0.015	0.031	0.053|
11433134 (0.039)	|0.006	0.031	0.002|
12223334 (0.024)	|0.024	0.000	0.000|
Multiallelic Dprime: 0.685
BLOCK 1208.  MARKERS: 5992 5993
34 (0.631)	|0.624	0.002	0.000	0.000	0.000|
24 (0.240)	|0.002	0.178	0.000	0.000	0.053|
22 (0.128)	|0.000	0.000	0.073	0.053	0.000|
Multiallelic Dprime: 0.993
BLOCK 1209.  MARKERS: 5994 5995 5996 5997 5998 5999 6000 6001
33223133 (0.626)	|0.625	0.000	0.001|
11141314 (0.179)	|0.026	0.153	0.000|
13221133 (0.074)	|0.000	0.000	0.073|
13121313 (0.054)	|0.000	0.000	0.051|
11141313 (0.053)	|0.001	0.052	0.000|
Multiallelic Dprime: 0.961
BLOCK 1210.  MARKERS: 6002 6003 6004
221 (0.654)	|0.514	0.000	0.136	0.000	0.000	0.000	0.000|
212 (0.211)	|0.004	0.152	0.000	0.000	0.023	0.016	0.014|
111 (0.127)	|0.000	0.000	0.000	0.124	0.000	0.000	0.000|
Multiallelic Dprime: 0.989
BLOCK 1211.  MARKERS: 6005 6006 6007 6008 6009 6010 6011 6012 6013 6014 6015
22221122241 (0.518)	|0.435	0.076	0.006|
44443434223 (0.152)	|0.002	0.002	0.150|
22221122441 (0.135)	|0.113	0.021	0.002|
42421122241 (0.126)	|0.034	0.091	0.000|
44443434241 (0.022)	|0.019	0.003	0.000|
42243434223 (0.015)	|0.000	0.000	0.015|
42221122441 (0.013)	|0.013	0.000	0.000|
Multiallelic Dprime: 0.657
BLOCK 1212.  MARKERS: 6016 6017
33 (0.621)	|0.405	0.215|
32 (0.203)	|0.081	0.122|
12 (0.176)	|0.068	0.106|
Multiallelic Dprime: 0.289
BLOCK 1213.  MARKERS: 6022 6023
24 (0.554)	|0.551	0.003	0.000|
32 (0.443)	|0.011	0.294	0.138|
Multiallelic Dprime: 0.987
BLOCK 1214.  MARKERS: 6026 6027 6028
131 (0.563)	|0.561	0.000	0.000	0.000	0.001|
111 (0.300)	|0.002	0.211	0.004	0.061	0.015|
313 (0.137)	|0.000	0.010	0.128	0.000	0.000|
Multiallelic Dprime: 0.975
BLOCK 1215.  MARKERS: 6029 6030 6031 6032 6033 6034
431241 (0.561)	|0.287	0.228	0.039|
441133 (0.220)	|0.203	0.013	0.002|
133241 (0.133)	|0.107	0.021	0.005|
441131 (0.062)	|0.008	0.017	0.037|
431243 (0.017)	|0.003	0.014	0.000|
Multiallelic Dprime: 0.501
BLOCK 1216.  MARKERS: 6039 6040 6041
314 (0.607)	|0.453	0.118	0.027|
132 (0.294)	|0.052	0.228	0.007|
332 (0.090)	|0.037	0.034	0.010|
Multiallelic Dprime: 0.531
BLOCK 1217.  MARKERS: 6043 6044 6045 6046 6047 6048 6049
2242222 (0.547)	|0.371	0.177|
4421144 (0.383)	|0.206	0.177|
2242242 (0.048)	|0.025	0.023|
Multiallelic Dprime: 0.147
BLOCK 1218.  MARKERS: 6053 6054
32 (0.613)	|0.252	0.003	0.160	0.009	0.089	0.068|
14 (0.387)	|0.013	0.224	0.005	0.121	0.001	0.001|
Multiallelic Dprime: 0.924
BLOCK 1219.  MARKERS: 6056 6057 6058 6059 6060 6061 6062 6063 6064 6065
4112434244 (0.265)	|0.206	0.020	0.018	0.019|
4324211122 (0.228)	|0.079	0.035	0.105	0.009|
2312414244 (0.166)	|0.040	0.104	0.017	0.004|
4324214222 (0.130)	|0.022	0.007	0.021	0.080|
4314214224 (0.091)	|0.016	0.004	0.024	0.047|
4312414244 (0.069)	|0.009	0.051	0.005	0.003|
Multiallelic Dprime: 0.520
BLOCK 1220.  MARKERS: 6069 6070 6071
411 (0.389)	|0.160	0.161	0.027	0.020	0.007	0.004	0.005	0.000|
231 (0.229)	|0.073	0.075	0.041	0.008	0.015	0.012	0.000	0.003|
431 (0.213)	|0.084	0.072	0.031	0.006	0.006	0.002	0.008	0.002|
413 (0.168)	|0.062	0.062	0.020	0.007	0.002	0.005	0.004	0.006|
Multiallelic Dprime: 0.120
BLOCK 1221.  MARKERS: 6072 6073 6074 6075 6076 6077
333421 (0.379)	|0.375	0.002	0.000	0.000|
111141 (0.371)	|0.033	0.280	0.008	0.049|
331443 (0.118)	|0.000	0.002	0.116	0.000|
331141 (0.040)	|0.000	0.001	0.000	0.038|
331441 (0.031)	|0.000	0.027	0.000	0.004|
311141 (0.023)	|0.000	0.002	0.019	0.003|
333441 (0.016)	|0.000	0.013	0.001	0.002|
111121 (0.011)	|0.011	0.000	0.000	0.000|
Multiallelic Dprime: 0.881
BLOCK 1222.  MARKERS: 6078 6079 6080
123 (0.422)	|0.119	0.255	0.003	0.042	0.000	0.000	0.000	0.000|
441 (0.328)	|0.270	0.002	0.018	0.001	0.025	0.000	0.000	0.010|
141 (0.154)	|0.017	0.000	0.119	0.000	0.002	0.013	0.002	0.000|
121 (0.097)	|0.007	0.000	0.071	0.000	0.003	0.003	0.010	0.001|
Multiallelic Dprime: 0.761
BLOCK 1223.  MARKERS: 6082 6083 6084 6085 6086 6087
411331 (0.413)	|0.357	0.033	0.010	0.008	0.002	0.003|
231114 (0.257)	|0.143	0.067	0.016	0.008	0.018	0.002|
212131 (0.211)	|0.118	0.081	0.004	0.000	0.002	0.004|
231134 (0.043)	|0.008	0.033	0.000	0.000	0.000	0.000|
411131 (0.029)	|0.014	0.009	0.000	0.006	0.000	0.000|
211131 (0.016)	|0.005	0.001	0.000	0.007	0.000	0.000|
211331 (0.012)	|0.006	0.004	0.002	0.000	0.000	0.000|
212331 (0.011)	|0.008	0.003	0.000	0.000	0.000	0.000|
Multiallelic Dprime: 0.380
BLOCK 1224.  MARKERS: 6091 6092 6093 6094 6095 6096 6097 6098
12344133 (0.660)	|0.652	0.003	0.003|
33123411 (0.232)	|0.001	0.218	0.000|
33123133 (0.033)	|0.000	0.013	0.016|
32344133 (0.031)	|0.004	0.024	0.000|
33123413 (0.023)	|0.022	0.003	0.000|
32343133 (0.010)	|0.009	0.000	0.000|
Multiallelic Dprime: 0.957
BLOCK 1225.  MARKERS: 6099 6100 6101 6102 6103 6104 6105
2112142 (0.692)	|0.570	0.113	0.003|
3333323 (0.266)	|0.099	0.127	0.041|
2133122 (0.021)	|0.009	0.008	0.003|
Multiallelic Dprime: 0.452
BLOCK 1226.  MARKERS: 6106 6107 6108 6109 6110 6111
211344 (0.684)	|0.637	0.019	0.000	0.000	0.015	0.011|
444122 (0.262)	|0.004	0.208	0.047	0.001	0.000	0.000|
414344 (0.047)	|0.000	0.000	0.006	0.034	0.000	0.000|
Multiallelic Dprime: 0.956
BLOCK 1227.  MARKERS: 6112 6113 6114 6115 6116 6117
213443 (0.643)	|0.499	0.107	0.036|
334221 (0.232)	|0.024	0.196	0.012|
234441 (0.053)	|0.019	0.033	0.002|
334441 (0.035)	|0.029	0.004	0.001|
213243 (0.015)	|0.012	0.003	0.000|
213221 (0.010)	|0.000	0.010	0.000|
Multiallelic Dprime: 0.600
BLOCK 1228.  MARKERS: 6121 6122
21 (0.588)	|0.497	0.084	0.007|
43 (0.359)	|0.052	0.290	0.014|
23 (0.051)	|0.032	0.019	0.000|
Multiallelic Dprime: 0.641
BLOCK 1229.  MARKERS: 6123 6124 6125
121 (0.582)	|0.495	0.085	0.002|
343 (0.392)	|0.049	0.326	0.018|
341 (0.021)	|0.015	0.006	0.001|
Multiallelic Dprime: 0.710
BLOCK 1230.  MARKERS: 6126 6127
24 (0.558)	|0.519	0.005	0.014	0.013	0.000|
32 (0.419)	|0.005	0.255	0.117	0.011	0.023|
34 (0.021)	|0.003	0.000	0.000	0.017	0.000|
Multiallelic Dprime: 0.922
BLOCK 1231.  MARKERS: 6128 6129 6130 6131
1323 (0.529)	|0.110	0.366	0.048|
4442 (0.260)	|0.241	0.010	0.011|
1442 (0.131)	|0.108	0.016	0.000|
1343 (0.041)	|0.006	0.033	0.000|
1443 (0.023)	|0.016	0.007	0.000|
Multiallelic Dprime: 0.720
BLOCK 1232.  MARKERS: 6132 6133 6134 6135 6136 6137 6138 6139 6140
132111123 (0.485)	|0.219	0.205	0.002	0.047|
343333341 (0.440)	|0.332	0.029	0.060	0.009|
343331123 (0.060)	|0.051	0.000	0.002	0.006|
Multiallelic Dprime: 0.546
BLOCK 1233.  MARKERS: 6144 6145 6146 6147 6148
24224 (0.615)	|0.441	0.108	0.049	0.000|
42443 (0.236)	|0.016	0.162	0.036	0.015|
24223 (0.065)	|0.006	0.014	0.044	0.000|
22443 (0.063)	|0.024	0.035	0.000	0.000|
Multiallelic Dprime: 0.605
BLOCK 1234.  MARKERS: 6153 6154 6155 6156 6157
11412 (0.501)	|0.494	0.000	0.006|
33231 (0.322)	|0.000	0.318	0.000|
33412 (0.132)	|0.000	0.000	0.132|
33212 (0.017)	|0.018	0.000	0.000|
Multiallelic Dprime: 0.986
BLOCK 1235.  MARKERS: 6158 6159
11 (0.527)	|0.417	0.093|
33 (0.330)	|0.244	0.077|
13 (0.139)	|0.111	0.026|
Multiallelic Dprime: 0.093
BLOCK 1236.  MARKERS: 6174 6175 6176 6177 6178 6179 6180 6181 6182 6183 6184
43321332242 (0.776)	|0.299	0.246	0.226|
24113114423 (0.196)	|0.085	0.072	0.041|
Multiallelic Dprime: 0.107
BLOCK 1237.  MARKERS: 6188 6189 6190
124 (0.394)	|0.379	0.014|
122 (0.325)	|0.148	0.179|
442 (0.275)	|0.271	0.001|
Multiallelic Dprime: 0.882
BLOCK 1238.  MARKERS: 6192 6193
14 (0.802)	|0.634	0.153	0.015|
32 (0.195)	|0.141	0.003	0.051|
Multiallelic Dprime: 0.242
BLOCK 1239.  MARKERS: 6195 6196
21 (0.778)	|0.641	0.043	0.093|
44 (0.157)	|0.020	0.130	0.007|
41 (0.066)	|0.027	0.034	0.003|
Multiallelic Dprime: 0.687
BLOCK 1240.  MARKERS: 6197 6198 6199
113 (0.687)	|0.418	0.269|
321 (0.207)	|0.199	0.007|
121 (0.103)	|0.090	0.013|
Multiallelic Dprime: 0.775
BLOCK 1241.  MARKERS: 6200 6201
44 (0.707)	|0.329	0.192	0.185|
21 (0.289)	|0.091	0.097	0.101|
Multiallelic Dprime: 0.152
BLOCK 1242.  MARKERS: 6203 6204 6205 6206 6207
41314 (0.421)	|0.303	0.058	0.028	0.031|
23134 (0.290)	|0.049	0.184	0.048	0.009|
23333 (0.288)	|0.089	0.125	0.053	0.015|
Multiallelic Dprime: 0.416
BLOCK 1243.  MARKERS: 6208 6209 6210 6211
4343 (0.442)	|0.399	0.043|
2121 (0.367)	|0.307	0.059|
2343 (0.129)	|0.118	0.010|
2123 (0.056)	|0.053	0.002|
Multiallelic Dprime: 0.231
BLOCK 1244.  MARKERS: 6214 6215
24 (0.885)	|0.525	0.361|
42 (0.115)	|0.097	0.018|
Multiallelic Dprime: 0.586
BLOCK 1245.  MARKERS: 6218 6219
33 (0.621)	|0.381	0.080	0.154|
12 (0.377)	|0.188	0.155	0.027|
Multiallelic Dprime: 0.287
BLOCK 1246.  MARKERS: 6221 6222 6223 6224 6225 6226
434224 (0.568)	|0.431	0.139|
414424 (0.237)	|0.175	0.059|
131241 (0.181)	|0.148	0.032|
Multiallelic Dprime: 0.080
BLOCK 1247.  MARKERS: 6230 6231
32 (0.762)	|0.350	0.385	0.023|
11 (0.233)	|0.212	0.004	0.016|
Multiallelic Dprime: 0.839
BLOCK 1248.  MARKERS: 6232 6233 6234 6235
1344 (0.562)	|0.169	0.236	0.156|
3121 (0.394)	|0.373	0.006	0.015|
3344 (0.039)	|0.032	0.002	0.005|
Multiallelic Dprime: 0.846
BLOCK 1249.  MARKERS: 6236 6237
12 (0.578)	|0.401	0.176	0.000|
32 (0.244)	|0.021	0.218	0.000|
14 (0.177)	|0.000	0.000	0.177|
Multiallelic Dprime: 0.760
BLOCK 1250.  MARKERS: 6238 6239 6240 6241
2131 (0.421)	|0.408	0.000	0.000	0.005	0.000|
4313 (0.393)	|0.000	0.368	0.023	0.000	0.000|
4133 (0.179)	|0.000	0.007	0.141	0.014	0.013|
Multiallelic Dprime: 0.954
BLOCK 1251.  MARKERS: 6242 6243 6244 6245 6246 6247
414422 (0.408)	|0.066	0.216	0.028	0.089	0.006|
234422 (0.380)	|0.219	0.073	0.072	0.011	0.000|
233133 (0.165)	|0.007	0.002	0.154	0.000	0.000|
234123 (0.019)	|0.002	0.000	0.001	0.000	0.016|
233123 (0.014)	|0.000	0.000	0.014	0.000	0.000|
Multiallelic Dprime: 0.611
BLOCK 1252.  MARKERS: 6249 6250 6251 6252 6253 6254
343433 (0.295)	|0.250	0.007	0.039	0.000|
321212 (0.295)	|0.075	0.185	0.026	0.009|
121433 (0.273)	|0.159	0.017	0.097	0.000|
321433 (0.103)	|0.004	0.031	0.067	0.000|
341433 (0.025)	|0.024	0.000	0.000	0.000|
Multiallelic Dprime: 0.551
BLOCK 1253.  MARKERS: 6257 6258 6259
232 (0.513)	|0.372	0.111	0.018	0.006|
411 (0.247)	|0.034	0.002	0.211	0.000|
432 (0.230)	|0.022	0.179	0.000	0.026|
412 (0.010)	|0.010	0.000	0.000	0.000|
Multiallelic Dprime: 0.706
BLOCK 1254.  MARKERS: 6260 6261 6262 6263 6264
44444 (0.439)	|0.425	0.013|
23223 (0.293)	|0.072	0.221|
43423 (0.229)	|0.004	0.225|
23423 (0.032)	|0.003	0.029|
Multiallelic Dprime: 0.815
BLOCK 1255.  MARKERS: 6266 6267
44 (0.503)	|0.328	0.038	0.133|
12 (0.496)	|0.073	0.353	0.058|
Multiallelic Dprime: 0.655
BLOCK 1256.  MARKERS: 6268 6269 6270 6271 6272 6273 6274
3311444 (0.400)	|0.364	0.037|
4133223 (0.392)	|0.091	0.302|
3131444 (0.191)	|0.136	0.053|
Multiallelic Dprime: 0.619
BLOCK 1257.  MARKERS: 6275 6276
32 (0.598)	|0.366	0.215	0.004	0.003	0.004|
24 (0.401)	|0.186	0.190	0.009	0.010	0.005|
Multiallelic Dprime: 0.154
BLOCK 1258.  MARKERS: 6277 6278 6279
122 (0.552)	|0.418	0.134|
214 (0.404)	|0.313	0.091|
114 (0.014)	|0.011	0.003|
112 (0.013)	|0.011	0.003|
124 (0.010)	|0.003	0.008|
Multiallelic Dprime: 0.045
BLOCK 1259.  MARKERS: 6284 6285
21 (0.761)	|0.497	0.233	0.029|
42 (0.239)	|0.022	0.107	0.105|
Multiallelic Dprime: 0.586
BLOCK 1260.  MARKERS: 6287 6288 6289
324 (0.519)	|0.250	0.167	0.102|
124 (0.340)	|0.225	0.069	0.046|
142 (0.134)	|0.072	0.026	0.037|
Multiallelic Dprime: 0.185
BLOCK 1261.  MARKERS: 6293 6294
43 (0.549)	|0.516	0.000	0.034|
23 (0.265)	|0.003	0.260	0.000|
41 (0.185)	|0.021	0.000	0.164|
Multiallelic Dprime: 0.907
BLOCK 1262.  MARKERS: 6295 6296
21 (0.540)	|0.501	0.021	0.015|
11 (0.259)	|0.036	0.070	0.153|
23 (0.198)	|0.007	0.185	0.004|
Multiallelic Dprime: 0.791
BLOCK 1263.  MARKERS: 6297 6298
43 (0.545)	|0.385	0.110	0.030	0.021|
31 (0.278)	|0.030	0.183	0.060	0.004|
33 (0.172)	|0.089	0.026	0.018	0.040|
Multiallelic Dprime: 0.461
BLOCK 1264.  MARKERS: 6300 6301 6302
423 (0.503)	|0.472	0.026	0.005|
243 (0.323)	|0.021	0.298	0.003|
421 (0.109)	|0.007	0.003	0.098|
443 (0.065)	|0.012	0.053	0.000|
Multiallelic Dprime: 0.865
BLOCK 1265.  MARKERS: 6303 6304
33 (0.514)	|0.440	0.045	0.030|
31 (0.380)	|0.301	0.060	0.019|
13 (0.105)	|0.083	0.023	0.000|
Multiallelic Dprime: 0.152
BLOCK 1266.  MARKERS: 6307 6308
11 (0.824)	|0.385	0.236	0.177	0.002	0.000	0.016|
32 (0.128)	|0.000	0.077	0.000	0.000	0.036	0.000|
31 (0.049)	|0.000	0.000	0.000	0.051	0.000	0.000|
Multiallelic Dprime: 0.773
BLOCK 1267.  MARKERS: 6309 6310 6311 6312 6313
12141 (0.384)	|0.382	0.000	0.000	0.000|
34332 (0.312)	|0.000	0.099	0.209	0.000|
12142 (0.177)	|0.000	0.140	0.035	0.001|
32142 (0.053)	|0.000	0.048	0.000	0.003|
34342 (0.035)	|0.000	0.004	0.006	0.026|
12332 (0.015)	|0.000	0.001	0.012	0.000|
Multiallelic Dprime: 0.812
BLOCK 1268.  MARKERS: 6314 6315 6316 6317
4223 (0.388)	|0.094	0.102	0.072	0.030	0.030	0.016	0.013	0.023|
2423 (0.304)	|0.044	0.088	0.032	0.046	0.021	0.030	0.026	0.001|
4444 (0.264)	|0.185	0.027	0.027	0.007	0.007	0.000	0.006	0.000|
4423 (0.034)	|0.005	0.011	0.003	0.001	0.010	0.001	0.000	0.000|
Multiallelic Dprime: 0.349
BLOCK 1269.  MARKERS: 6319 6320 6321 6322 6323 6324 6325 6326 6327 6328 6329 6330 6331 6332 6333 6334
3112134311114323 (0.329)	|0.325	0.005|
3132312333341141 (0.233)	|0.230	0.002|
3334312333341141 (0.135)	|0.133	0.001|
3134312133341141 (0.083)	|0.044	0.038|
3134312333341141 (0.070)	|0.059	0.010|
1134312133341141 (0.049)	|0.003	0.045|
1134312333341141 (0.046)	|0.047	0.000|
1132312333341141 (0.024)	|0.023	0.000|
Multiallelic Dprime: 0.786
BLOCK 1270.  MARKERS: 6336 6337
41 (0.889)	|0.469	0.187	0.223	0.011|
24 (0.106)	|0.010	0.047	0.009	0.041|
Multiallelic Dprime: 0.635
BLOCK 1271.  MARKERS: 6338 6339 6340
132 (0.481)	|0.475	0.000	0.000	0.005|
414 (0.234)	|0.001	0.227	0.000	0.000|
114 (0.232)	|0.030	0.000	0.146	0.053|
112 (0.053)	|0.000	0.000	0.000	0.052|
Multiallelic Dprime: 0.940
BLOCK 1272.  MARKERS: 6342 6343 6344 6345 6346
13131 (0.508)	|0.508	0.000	0.000|
33313 (0.224)	|0.175	0.049	0.000|
12131 (0.146)	|0.146	0.000	0.000|
13333 (0.109)	|0.000	0.094	0.014|
Multiallelic Dprime: 0.801
BLOCK 1273.  MARKERS: 6347 6348
44 (0.831)	|0.490	0.179	0.116	0.030	0.013|
22 (0.153)	|0.015	0.128	0.003	0.002	0.000|
42 (0.015)	|0.018	0.000	0.000	0.000	0.000|
Multiallelic Dprime: 0.697
BLOCK 1274.  MARKERS: 6350 6351 6352 6353 6354 6355 6356 6357
43433143 (0.524)	|0.378	0.073	0.072|
21233143 (0.308)	|0.164	0.064	0.080|
23211332 (0.119)	|0.002	0.108	0.010|
23233143 (0.031)	|0.020	0.012	0.000|
41433143 (0.014)	|0.008	0.002	0.004|
Multiallelic Dprime: 0.340
BLOCK 1275.  MARKERS: 6358 6359
12 (0.572)	|0.563	0.010|
22 (0.262)	|0.124	0.137|
23 (0.165)	|0.149	0.013|
Multiallelic Dprime: 0.804
BLOCK 1276.  MARKERS: 6360 6361
14 (0.835)	|0.451	0.171	0.212|
42 (0.160)	|0.057	0.102	0.000|
Multiallelic Dprime: 0.505
BLOCK 1277.  MARKERS: 6362 6363 6364
322 (0.509)	|0.216	0.228	0.054	0.013|
122 (0.278)	|0.126	0.103	0.037	0.012|
341 (0.211)	|0.097	0.100	0.013	0.000|
Multiallelic Dprime: 0.067
BLOCK 1278.  MARKERS: 6368 6369 6370 6371
2312 (0.440)	|0.156	0.188	0.093|
3222 (0.430)	|0.333	0.029	0.068|
3224 (0.104)	|0.065	0.022	0.018|
2322 (0.024)	|0.004	0.015	0.005|
Multiallelic Dprime: 0.397
BLOCK 1279.  MARKERS: 6373 6374
22 (0.559)	|0.284	0.164	0.111|
32 (0.256)	|0.170	0.068	0.018|
31 (0.182)	|0.111	0.044	0.028|
Multiallelic Dprime: 0.171
BLOCK 1280.  MARKERS: 6376 6377
42 (0.566)	|0.268	0.143	0.078	0.063	0.010|
43 (0.276)	|0.121	0.032	0.085	0.008	0.024|
23 (0.158)	|0.091	0.029	0.037	0.000	0.000|
Multiallelic Dprime: 0.213
BLOCK 1281.  MARKERS: 6380 6381 6382 6383 6384 6385 6386
1123213 (0.479)	|0.410	0.071	0.000	0.000	0.000|
2321431 (0.205)	|0.000	0.000	0.101	0.102	0.000|
2143213 (0.199)	|0.000	0.173	0.025	0.000	0.000|
2123213 (0.072)	|0.004	0.005	0.063	0.000	0.000|
2121411 (0.034)	|0.000	0.002	0.000	0.000	0.033|
Multiallelic Dprime: 0.854
BLOCK 1282.  MARKERS: 6387 6388 6389 6390
1421 (0.414)	|0.397	0.004	0.003	0.000	0.002	0.000|
2421 (0.251)	|0.008	0.079	0.100	0.040	0.023	0.000|
2131 (0.196)	|0.003	0.175	0.000	0.000	0.000	0.014|
2423 (0.103)	|0.082	0.012	0.007	0.000	0.000	0.000|
2431 (0.032)	|0.000	0.002	0.029	0.000	0.000	0.000|
Multiallelic Dprime: 0.840
BLOCK 1283.  MARKERS: 6392 6393 6394 6395 6396 6397 6398 6399
31242222 (0.490)	|0.325	0.141	0.023|
13413444 (0.275)	|0.095	0.126	0.055|
13413244 (0.140)	|0.086	0.033	0.021|
31442222 (0.040)	|0.013	0.004	0.023|
13413224 (0.026)	|0.023	0.002	0.000|
13413442 (0.014)	|0.013	0.000	0.001|
Multiallelic Dprime: 0.276
BLOCK 1284.  MARKERS: 6400 6401
23 (0.560)	|0.117	0.093	0.115	0.086	0.109	0.021	0.012	0.007|
11 (0.311)	|0.073	0.078	0.052	0.049	0.024	0.004	0.024	0.005|
21 (0.127)	|0.016	0.025	0.015	0.033	0.014	0.017	0.003	0.003|
Multiallelic Dprime: 0.177
BLOCK 1285.  MARKERS: 6405 6406 6407 6408 6409 6410 6411 6412
14344412 (0.207)	|0.000	0.206	0.000	0.000|
12142414 (0.197)	|0.007	0.000	0.178	0.012|
32144414 (0.182)	|0.173	0.000	0.000	0.009|
14112334 (0.166)	|0.088	0.069	0.000	0.004|
14144414 (0.146)	|0.005	0.000	0.003	0.139|
12144414 (0.042)	|0.040	0.000	0.000	0.000|
14344414 (0.040)	|0.036	0.000	0.001	0.002|
14142414 (0.015)	|0.000	0.000	0.002	0.013|
Multiallelic Dprime: 0.869
BLOCK 1286.  MARKERS: 6413 6414 6415 6416
4312 (0.351)	|0.129	0.110	0.112|
2134 (0.280)	|0.092	0.126	0.062|
2114 (0.185)	|0.067	0.076	0.042|
4314 (0.177)	|0.075	0.040	0.063|
Multiallelic Dprime: 0.114
BLOCK 1287.  MARKERS: 6417 6418
21 (0.364)	|0.128	0.152	0.069	0.008|
31 (0.357)	|0.093	0.113	0.076	0.067|
33 (0.279)	|0.135	0.077	0.048	0.012|
Multiallelic Dprime: 0.170
BLOCK 1288.  MARKERS: 6421 6422 6423 6424 6425 6426
341342 (0.356)	|0.221	0.000	0.001	0.121	0.000	0.000|
322424 (0.343)	|0.004	0.230	0.004	0.000	0.081	0.012|
141342 (0.192)	|0.000	0.000	0.170	0.000	0.012	0.009|
322442 (0.087)	|0.080	0.004	0.000	0.000	0.000	0.000|
Multiallelic Dprime: 0.902
BLOCK 1289.  MARKERS: 6428 6429 6430 6431 6432 6433 6434 6435 6436
341311213 (0.313)	|0.249	0.053	0.011|
121333244 (0.235)	|0.004	0.011	0.219|
123111413 (0.175)	|0.004	0.169	0.002|
323311213 (0.121)	|0.100	0.009	0.012|
123111213 (0.093)	|0.025	0.064	0.004|
121311213 (0.030)	|0.020	0.009	0.001|
Multiallelic Dprime: 0.757
BLOCK 1290.  MARKERS: 6438 6439
31 (0.408)	|0.283	0.110	0.015|
33 (0.336)	|0.223	0.092	0.016|
43 (0.256)	|0.181	0.070	0.005|
Multiallelic Dprime: 0.026
BLOCK 1291.  MARKERS: 6443 6444 6445
334 (0.688)	|0.337	0.246	0.000	0.000	0.083	0.017|
212 (0.271)	|0.000	0.000	0.159	0.104	0.000	0.000|
312 (0.036)	|0.000	0.003	0.000	0.000	0.000	0.031|
Multiallelic Dprime: 0.974
BLOCK 1292.  MARKERS: 6446 6447 6448 6449 6450 6451 6452 6453
22334112 (0.342)	|0.317	0.025	0.000|
12334112 (0.249)	|0.011	0.240	0.000|
14332242 (0.161)	|0.160	0.000	0.003|
14114244 (0.104)	|0.000	0.000	0.104|
14334242 (0.082)	|0.000	0.003	0.078|
14334112 (0.048)	|0.000	0.028	0.020|
Multiallelic Dprime: 0.909
BLOCK 1293.  MARKERS: 6454 6455
22 (0.492)	|0.346	0.059	0.086|
24 (0.300)	|0.180	0.083	0.037|
42 (0.208)	|0.095	0.063	0.051|
Multiallelic Dprime: 0.184
BLOCK 1294.  MARKERS: 6461 6462
24 (0.621)	|0.327	0.258	0.032|
44 (0.204)	|0.095	0.097	0.012|
22 (0.174)	|0.032	0.081	0.059|
Multiallelic Dprime: 0.201
BLOCK 1295.  MARKERS: 6465 6466 6467
134 (0.453)	|0.039	0.380	0.035|
242 (0.435)	|0.347	0.040	0.046|
244 (0.104)	|0.063	0.000	0.041|
Multiallelic Dprime: 0.690
BLOCK 1296.  MARKERS: 6469 6470
32 (0.447)	|0.163	0.255	0.029|
12 (0.426)	|0.378	0.040	0.007|
31 (0.125)	|0.042	0.036	0.047|
Multiallelic Dprime: 0.561
BLOCK 1297.  MARKERS: 6472 6473
13 (0.583)	|0.296	0.192	0.070	0.021	0.005|
21 (0.331)	|0.102	0.047	0.131	0.043	0.009|
23 (0.086)	|0.012	0.030	0.040	0.003	0.000|
Multiallelic Dprime: 0.371
BLOCK 1298.  MARKERS: 6476 6477 6478 6479 6480
11143 (0.409)	|0.406	0.000	0.003|
31223 (0.267)	|0.000	0.267	0.000|
33241 (0.243)	|0.000	0.000	0.243|
31143 (0.066)	|0.063	0.000	0.002|
11223 (0.014)	|0.000	0.013	0.000|
Multiallelic Dprime: 0.989
BLOCK 1299.  MARKERS: 6482 6483
31 (0.469)	|0.432	0.036|
12 (0.283)	|0.018	0.263|
11 (0.248)	|0.156	0.093|
Multiallelic Dprime: 0.640
BLOCK 1300.  MARKERS: 6484 6485
31 (0.605)	|0.409	0.000	0.152	0.042|
14 (0.391)	|0.088	0.289	0.000	0.000|
Multiallelic Dprime: 0.766
BLOCK 1301.  MARKERS: 6486 6487 6488 6489
4431 (0.499)	|0.474	0.009	0.017|
1413 (0.289)	|0.011	0.274	0.005|
4233 (0.152)	|0.075	0.002	0.076|
4433 (0.042)	|0.000	0.038	0.004|
Multiallelic Dprime: 0.827
BLOCK 1302.  MARKERS: 6490 6491
11 (0.571)	|0.516	0.051|
31 (0.328)	|0.289	0.038|
14 (0.101)	|0.091	0.008|
Multiallelic Dprime: 0.092
BLOCK 1303.  MARKERS: 6493 6494
21 (0.897)	|0.568	0.263	0.057|
33 (0.098)	|0.052	0.045	0.000|
Multiallelic Dprime: 0.217
BLOCK 1304.  MARKERS: 6499 6500 6501
411 (0.623)	|0.268	0.352	0.000	0.002	0.001|
334 (0.309)	|0.179	0.099	0.020	0.011	0.000|
414 (0.057)	|0.046	0.000	0.000	0.000	0.011|
Multiallelic Dprime: 0.341
BLOCK 1305.  MARKERS: 6502 6503 6504 6505 6506
13322 (0.494)	|0.177	0.316	0.001|
31143 (0.450)	|0.426	0.023	0.000|
11323 (0.024)	|0.002	0.022	0.000|
11143 (0.013)	|0.005	0.008	0.000|
11123 (0.013)	|0.000	0.003	0.011|
Multiallelic Dprime: 0.764
BLOCK 1306.  MARKERS: 6508 6509
24 (0.610)	|0.487	0.013	0.100	0.003|
42 (0.376)	|0.120	0.176	0.001	0.076|
22 (0.013)	|0.013	0.000	0.000	0.000|
Multiallelic Dprime: 0.656
BLOCK 1307.  MARKERS: 6510 6511 6512 6513 6514
34343 (0.620)	|0.260	0.247	0.114|
12432 (0.187)	|0.069	0.089	0.031|
32443 (0.101)	|0.054	0.027	0.020|
12443 (0.079)	|0.035	0.021	0.021|
Multiallelic Dprime: 0.075
BLOCK 1308.  MARKERS: 6515 6516
12 (0.424)	|0.286	0.096	0.033|
22 (0.388)	|0.342	0.013	0.030|
11 (0.186)	|0.088	0.051	0.047|
Multiallelic Dprime: 0.355
BLOCK 1309.  MARKERS: 6518 6519 6520
231 (0.714)	|0.643	0.063	0.007|
211 (0.163)	|0.061	0.064	0.037|
433 (0.113)	|0.000	0.110	0.000|
Multiallelic Dprime: 0.671
BLOCK 1310.  MARKERS: 6521 6522 6523
332 (0.711)	|0.517	0.031	0.127	0.013	0.017|
114 (0.242)	|0.028	0.086	0.026	0.101	0.000|
334 (0.044)	|0.000	0.036	0.000	0.000	0.004|
Multiallelic Dprime: 0.724
BLOCK 1311.  MARKERS: 6524 6525 6526 6527 6528 6529
331232 (0.545)	|0.532	0.000	0.015|
124431 (0.153)	|0.000	0.075	0.079|
324411 (0.152)	|0.000	0.152	0.000|
321232 (0.118)	|0.113	0.000	0.000|
324231 (0.020)	|0.000	0.003	0.017|
Multiallelic Dprime: 0.924
BLOCK 1312.  MARKERS: 6530 6531 6532
444 (0.643)	|0.267	0.353	0.013	0.006|
242 (0.232)	|0.164	0.039	0.025	0.004|
422 (0.114)	|0.073	0.037	0.004	0.000|
Multiallelic Dprime: 0.423
BLOCK 1313.  MARKERS: 6537 6538 6539
113 (0.511)	|0.263	0.246|
331 (0.431)	|0.356	0.075|
131 (0.041)	|0.040	0.001|
111 (0.012)	|0.007	0.005|
Multiallelic Dprime: 0.495
BLOCK 1314.  MARKERS: 6542 6543
34 (0.665)	|0.447	0.173	0.046|
12 (0.331)	|0.097	0.195	0.039|
Multiallelic Dprime: 0.398
BLOCK 1315.  MARKERS: 6545 6546
11 (0.544)	|0.426	0.073	0.044|
33 (0.370)	|0.041	0.319	0.009|
13 (0.087)	|0.014	0.034	0.038|
Multiallelic Dprime: 0.677
BLOCK 1316.  MARKERS: 6547 6548 6549 6550 6551
13111 (0.477)	|0.104	0.205	0.166	0.004|
31333 (0.427)	|0.263	0.136	0.018	0.009|
13113 (0.094)	|0.051	0.029	0.010	0.002|
Multiallelic Dprime: 0.368
BLOCK 1317.  MARKERS: 6552 6553 6554 6555
3221 (0.419)	|0.226	0.179	0.010|
3241 (0.370)	|0.231	0.131	0.008|
1423 (0.194)	|0.161	0.031	0.000|
3223 (0.014)	|0.011	0.003	0.000|
Multiallelic Dprime: 0.194
BLOCK 1318.  MARKERS: 6562 6563
23 (0.632)	|0.223	0.178	0.120	0.111|
41 (0.344)	|0.131	0.097	0.075	0.042|
43 (0.019)	|0.006	0.009	0.000	0.003|
Multiallelic Dprime: 0.059
BLOCK 1319.  MARKERS: 6565 6566 6567
424 (0.360)	|0.233	0.062	0.063|
222 (0.288)	|0.263	0.005	0.016|
434 (0.195)	|0.118	0.003	0.074|
224 (0.156)	|0.018	0.131	0.006|
Multiallelic Dprime: 0.432
BLOCK 1320.  MARKERS: 6568 6569 6570
223 (0.631)	|0.311	0.168	0.134	0.017|
131 (0.201)	|0.150	0.031	0.017	0.000|
231 (0.159)	|0.105	0.033	0.015	0.004|
Multiallelic Dprime: 0.335
BLOCK 1321.  MARKERS: 6572 6573 6574
223 (0.571)	|0.308	0.211	0.051|
241 (0.236)	|0.073	0.153	0.009|
123 (0.167)	|0.068	0.052	0.048|
243 (0.021)	|0.009	0.008	0.004|
Multiallelic Dprime: 0.237
BLOCK 1322.  MARKERS: 6575 6576
13 (0.458)	|0.216	0.173	0.056	0.009|
11 (0.430)	|0.218	0.154	0.052	0.006|
33 (0.112)	|0.027	0.074	0.009	0.001|
Multiallelic Dprime: 0.106
BLOCK 1323.  MARKERS: 6579 6580 6581 6582
4333 (0.462)	|0.453	0.009|
4341 (0.401)	|0.395	0.006|
1141 (0.117)	|0.027	0.089|
4331 (0.016)	|0.015	0.001|
Multiallelic Dprime: 0.833
BLOCK 1324.  MARKERS: 6583 6584
31 (0.892)	|0.600	0.200	0.090|
12 (0.105)	|0.066	0.021	0.019|
Multiallelic Dprime: 0.075
BLOCK 1325.  MARKERS: 6586 6587
13 (0.667)	|0.442	0.115	0.077	0.022|
33 (0.223)	|0.129	0.068	0.018	0.005|
31 (0.108)	|0.083	0.002	0.021	0.002|
Multiallelic Dprime: 0.106
BLOCK 1326.  MARKERS: 6589 6590 6591 6592 6593
43323 (0.653)	|0.380	0.264	0.008|
33323 (0.186)	|0.034	0.151	0.000|
42141 (0.117)	|0.070	0.039	0.008|
42341 (0.029)	|0.025	0.000	0.001|
Multiallelic Dprime: 0.332
BLOCK 1327.  MARKERS: 6594 6595 6596 6597 6598
14422 (0.514)	|0.374	0.063	0.011	0.018	0.022	0.009|
32214 (0.462)	|0.219	0.071	0.098	0.052	0.007	0.008|
14214 (0.018)	|0.017	0.000	0.000	0.000	0.000	0.000|
Multiallelic Dprime: 0.383
BLOCK 1328.  MARKERS: 6603 6604 6605 6606 6607 6608 6609 6610 6611 6612 6613 6614 6615 6616 6617 6618 6619 6620 6621 6622 6623 6624 6625 6626 6627 6628 6629 6630 6631 6632 6633 6634
42342333323331243324112223213332 (0.614)	|0.274	0.306	0.017	0.010|
42342333323331243324112223213324 (0.134)	|0.057	0.072	0.000	0.000|
33124122141113431242244444432132 (0.108)	|0.081	0.029	0.000	0.000|
32124122141113431242244423213332 (0.070)	|0.058	0.011	0.000	0.000|
42342323341131433324212423233334 (0.030)	|0.022	0.008	0.000	0.000|
42342333323331243324112223213334 (0.018)	|0.014	0.002	0.001	0.000|
Multiallelic Dprime: 0.320
BLOCK 1329.  MARKERS: 6635 6636 6637 6638 6639
23114 (0.522)	|0.046	0.356	0.120|
41242 (0.437)	|0.370	0.032	0.036|
21242 (0.019)	|0.013	0.004	0.002|
23242 (0.011)	|0.010	0.001	0.000|
Multiallelic Dprime: 0.734
BLOCK 1330.  MARKERS: 6640 6641
13 (0.440)	|0.274	0.058	0.103	0.002|
11 (0.399)	|0.087	0.279	0.023	0.010|
31 (0.161)	|0.027	0.009	0.124	0.000|
Multiallelic Dprime: 0.542
BLOCK 1331.  MARKERS: 6644 6645 6646 6647 6648
43122 (0.388)	|0.130	0.007	0.115	0.113	0.008|
21332 (0.345)	|0.292	0.004	0.014	0.001	0.029|
21331 (0.252)	|0.035	0.156	0.005	0.011	0.040|
21132 (0.011)	|0.000	0.000	0.002	0.000	0.001|
Multiallelic Dprime: 0.665
BLOCK 1332.  MARKERS: 6649 6650 6651 6652 6653 6654
113122 (0.461)	|0.123	0.201	0.026	0.109|
141341 (0.167)	|0.090	0.000	0.041	0.035|
143142 (0.136)	|0.120	0.003	0.007	0.005|
341141 (0.125)	|0.002	0.003	0.121	0.000|
141141 (0.078)	|0.063	0.006	0.005	0.003|
Multiallelic Dprime: 0.617
BLOCK 1333.  MARKERS: 6656 6657 6658
232 (0.414)	|0.238	0.104	0.073|
212 (0.223)	|0.015	0.202	0.006|
132 (0.201)	|0.132	0.069	0.000|
134 (0.158)	|0.153	0.002	0.000|
Multiallelic Dprime: 0.491
BLOCK 1334.  MARKERS: 6659 6660
43 (0.537)	|0.175	0.145	0.145	0.070|
31 (0.376)	|0.124	0.104	0.102	0.046|
33 (0.082)	|0.030	0.032	0.009	0.011|
Multiallelic Dprime: 0.044
BLOCK 1335.  MARKERS: 6663 6664 6665
121 (0.331)	|0.283	0.033	0.012|
321 (0.281)	|0.233	0.030	0.016|
141 (0.258)	|0.213	0.021	0.024|
322 (0.127)	|0.099	0.017	0.008|
Multiallelic Dprime: 0.071
BLOCK 1336.  MARKERS: 6668 6669 6670 6671
4243 (0.830)	|0.614	0.194	0.016|
3421 (0.100)	|0.005	0.094	0.002|
4443 (0.060)	|0.000	0.058	0.002|
Multiallelic Dprime: 0.923
BLOCK 1337.  MARKERS: 6672 6673 6674
132 (0.618)	|0.534	0.062	0.022|
323 (0.349)	|0.165	0.122	0.062|
322 (0.019)	|0.016	0.004	0.000|
Multiallelic Dprime: 0.500
BLOCK 1338.  MARKERS: 6675 6676
34 (0.723)	|0.488	0.116	0.113|
22 (0.189)	|0.165	0.004	0.014|
24 (0.089)	|0.071	0.014	0.000|
Multiallelic Dprime: 0.552
BLOCK 1339.  MARKERS: 6677 6678 6679 6680 6681
31422 (0.725)	|0.454	0.167	0.100|
22233 (0.134)	|0.128	0.006	0.000|
31433 (0.127)	|0.125	0.000	0.002|
Multiallelic Dprime: 0.896
BLOCK 1340.  MARKERS: 6682 6683
11 (0.719)	|0.508	0.162	0.043|
33 (0.174)	|0.138	0.030	0.006|
31 (0.104)	|0.078	0.021	0.005|
Multiallelic Dprime: 0.173
BLOCK 1341.  MARKERS: 6687 6688 6689
212 (0.726)	|0.533	0.185|
333 (0.213)	|0.169	0.042|
313 (0.054)	|0.039	0.015|
Multiallelic Dprime: 0.129
BLOCK 1342.  MARKERS: 6693 6694
34 (0.746)	|0.482	0.262|
42 (0.245)	|0.186	0.056|
Multiallelic Dprime: 0.281
BLOCK 1343.  MARKERS: 6700 6701
12 (0.675)	|0.293	0.196	0.185|
24 (0.321)	|0.072	0.149	0.100|
Multiallelic Dprime: 0.218
BLOCK 1344.  MARKERS: 6703 6704
33 (0.365)	|0.239	0.125|
31 (0.349)	|0.278	0.072|
11 (0.285)	|0.214	0.071|
Multiallelic Dprime: 0.161
BLOCK 1345.  MARKERS: 6705 6706
33 (0.732)	|0.376	0.316	0.037|
21 (0.268)	|0.057	0.011	0.195|
Multiallelic Dprime: 0.691
BLOCK 1346.  MARKERS: 6707 6708 6709 6710
1414 (0.433)	|0.218	0.179	0.035|
1114 (0.326)	|0.228	0.029	0.069|
3442 (0.232)	|0.063	0.055	0.114|
Multiallelic Dprime: 0.325
BLOCK 1347.  MARKERS: 6713 6714
21 (0.511)	|0.275	0.137	0.060	0.026|
43 (0.265)	|0.102	0.075	0.058	0.029|
41 (0.224)	|0.128	0.063	0.026	0.004|
Multiallelic Dprime: 0.119
BLOCK 1348.  MARKERS: 6717 6718 6719 6720 6721
41324 (0.505)	|0.377	0.088	0.024	0.009	0.007|
24144 (0.275)	|0.074	0.104	0.061	0.022	0.002|
24143 (0.144)	|0.093	0.026	0.020	0.000	0.004|
21324 (0.060)	|0.032	0.001	0.026	0.000	0.000|
Multiallelic Dprime: 0.359
BLOCK 1349.  MARKERS: 6723 6724 6725 6726 6727 6728 6729
2142444 (0.590)	|0.495	0.044	0.021	0.026	0.001|
2144242 (0.221)	|0.060	0.108	0.023	0.024	0.007|
1324222 (0.131)	|0.025	0.002	0.104	0.000	0.000|
2324222 (0.031)	|0.002	0.028	0.001	0.000	0.000|
2144442 (0.015)	|0.000	0.005	0.000	0.007	0.003|
Multiallelic Dprime: 0.621
BLOCK 1350.  MARKERS: 6730 6731 6732 6733
3433 (0.587)	|0.485	0.085	0.006	0.005	0.004|
2214 (0.190)	|0.103	0.071	0.006	0.000	0.006|
2213 (0.149)	|0.141	0.003	0.000	0.002	0.000|
3213 (0.058)	|0.017	0.038	0.002	0.000	0.000|
3233 (0.016)	|0.006	0.002	0.000	0.006	0.000|
Multiallelic Dprime: 0.387
BLOCK 1351.  MARKERS: 6737 6738 6739 6740 6741
14114 (0.751)	|0.580	0.034	0.110	0.010	0.000|
31323 (0.199)	|0.024	0.115	0.006	0.037	0.013|
31314 (0.015)	|0.004	0.000	0.000	0.000	0.000|
11314 (0.014)	|0.000	0.000	0.000	0.000	0.008|
31114 (0.011)	|0.005	0.002	0.002	0.001	0.000|
Multiallelic Dprime: 0.754
BLOCK 1352.  MARKERS: 6743 6744 6745 6746 6747 6748 6749 6750 6751 6752 6753 6754
334114243443 (0.610)	|0.393	0.179	0.024	0.008	0.006|
122322114241 (0.154)	|0.019	0.134	0.000	0.000	0.000|
334114243423 (0.123)	|0.086	0.033	0.000	0.000	0.005|
122322114243 (0.052)	|0.041	0.011	0.000	0.000	0.000|
134114243443 (0.025)	|0.009	0.014	0.001	0.000	0.000|
Multiallelic Dprime: 0.370
BLOCK 1353.  MARKERS: 6755 6756 6757 6758
1311 (0.574)	|0.363	0.098	0.113|
3433 (0.378)	|0.224	0.111	0.044|
3311 (0.026)	|0.024	0.001	0.000|
3413 (0.011)	|0.005	0.002	0.005|
1313 (0.010)	|0.006	0.004	0.000|
Multiallelic Dprime: 0.138
BLOCK 1354.  MARKERS: 6762 6763
42 (0.620)	|0.180	0.153	0.124	0.057	0.107|
22 (0.215)	|0.054	0.038	0.029	0.089	0.006|
24 (0.164)	|0.119	0.019	0.007	0.013	0.007|
Multiallelic Dprime: 0.373
BLOCK 1355.  MARKERS: 6765 6766 6767 6768
1223 (0.353)	|0.339	0.014	0.000|
1221 (0.209)	|0.003	0.158	0.048|
1413 (0.161)	|0.000	0.002	0.159|
1213 (0.158)	|0.008	0.039	0.109|
3221 (0.119)	|0.000	0.120	0.000|
Multiallelic Dprime: 0.833
BLOCK 1356.  MARKERS: 6770 6771
31 (0.349)	|0.301	0.046|
32 (0.332)	|0.115	0.215|
12 (0.317)	|0.283	0.034|
Multiallelic Dprime: 0.597
BLOCK 1357.  MARKERS: 6772 6773 6774 6775
1312 (0.700)	|0.278	0.221	0.100	0.104|
3141 (0.293)	|0.132	0.070	0.056	0.035|
Multiallelic Dprime: 0.118
BLOCK 1358.  MARKERS: 6781 6782 6783
433 (0.414)	|0.390	0.025|
333 (0.290)	|0.260	0.030|
332 (0.156)	|0.085	0.071|
312 (0.139)	|0.136	0.003|
Multiallelic Dprime: 0.467
BLOCK 1359.  MARKERS: 6787 6788
23 (0.870)	|0.365	0.281	0.224|
12 (0.130)	|0.092	0.012	0.026|
Multiallelic Dprime: 0.466
BLOCK 1360.  MARKERS: 6790 6791
42 (0.458)	|0.201	0.113	0.058	0.052	0.027	0.007|
44 (0.293)	|0.132	0.060	0.050	0.032	0.013	0.003|
24 (0.249)	|0.095	0.070	0.039	0.029	0.008	0.008|
Multiallelic Dprime: 0.066
BLOCK 1361.  MARKERS: 6796 6797 6798 6799 6800 6801 6802
3224332 (0.429)	|0.416	0.002	0.000	0.000	0.009|
3442314 (0.242)	|0.067	0.176	0.000	0.000	0.000|
1224332 (0.147)	|0.146	0.002	0.000	0.000	0.000|
3444414 (0.111)	|0.000	0.000	0.085	0.027	0.000|
3444314 (0.047)	|0.000	0.000	0.000	0.045	0.000|
3244332 (0.018)	|0.000	0.000	0.000	0.000	0.013|
Multiallelic Dprime: 0.890
BLOCK 1362.  MARKERS: 6803 6804 6805 6806
1113 (0.631)	|0.358	0.129	0.067	0.077|
2241 (0.184)	|0.123	0.026	0.014	0.021|
2143 (0.085)	|0.022	0.004	0.044	0.014|
2141 (0.073)	|0.055	0.006	0.006	0.003|
1143 (0.023)	|0.012	0.008	0.002	0.001|
Multiallelic Dprime: 0.186
BLOCK 1363.  MARKERS: 6807 6808 6809 6810 6811
32432 (0.569)	|0.306	0.199	0.004	0.013	0.006	0.038|
42214 (0.172)	|0.019	0.000	0.139	0.012	0.000	0.000|
44214 (0.134)	|0.000	0.004	0.030	0.094	0.000	0.004|
42432 (0.120)	|0.015	0.000	0.002	0.000	0.098	0.005|
Multiallelic Dprime: 0.821
BLOCK 1364.  MARKERS: 6812 6813 6814 6815 6816
13243 (0.340)	|0.170	0.046	0.110	0.013|
13233 (0.203)	|0.034	0.140	0.019	0.010|
41231 (0.174)	|0.068	0.017	0.019	0.068|
41233 (0.122)	|0.038	0.017	0.068	0.000|
41133 (0.104)	|0.057	0.022	0.021	0.005|
43233 (0.052)	|0.017	0.025	0.007	0.002|
Multiallelic Dprime: 0.381
BLOCK 1365.  MARKERS: 6817 6818 6819
143 (0.386)	|0.203	0.120	0.062|
141 (0.267)	|0.184	0.061	0.021|
113 (0.247)	|0.157	0.066	0.024|
243 (0.100)	|0.067	0.025	0.008|
Multiallelic Dprime: 0.137
BLOCK 1366.  MARKERS: 6820 6821
22 (0.612)	|0.141	0.277	0.097	0.092|
24 (0.272)	|0.264	0.004	0.003	0.000|
42 (0.115)	|0.014	0.000	0.084	0.014|
Multiallelic Dprime: 0.703
BLOCK 1367.  MARKERS: 6822 6823 6824
411 (0.417)	|0.397	0.021	0.000|
431 (0.282)	|0.163	0.119	0.000|
211 (0.186)	|0.082	0.103	0.000|
213 (0.107)	|0.000	0.000	0.107|
Multiallelic Dprime: 0.617
BLOCK 1368.  MARKERS: 6825 6826
31 (0.646)	|0.629	0.016|
11 (0.242)	|0.144	0.098|
12 (0.111)	|0.109	0.001|
Multiallelic Dprime: 0.801
BLOCK 1369.  MARKERS: 6828 6829
33 (0.885)	|0.684	0.198|
11 (0.115)	|0.113	0.003|
Multiallelic Dprime: 0.874
BLOCK 1370.  MARKERS: 6831 6832
44 (0.797)	|0.528	0.149	0.120|
12 (0.201)	|0.022	0.173	0.007|
Multiallelic Dprime: 0.793
BLOCK 1371.  MARKERS: 6835 6836
31 (0.551)	|0.384	0.010	0.088	0.018	0.003	0.036|
43 (0.322)	|0.026	0.203	0.000	0.061	0.020	0.004|
33 (0.127)	|0.091	0.012	0.000	0.000	0.018	0.000|
Multiallelic Dprime: 0.704
BLOCK 1372.  MARKERS: 6838 6839 6840 6841 6842 6843 6844 6845 6846 6847 6848
21412443413 (0.501)	|0.183	0.147	0.041	0.070	0.006	0.020	0.015|
22412423431 (0.226)	|0.096	0.047	0.045	0.005	0.009	0.007	0.000|
31411221331 (0.089)	|0.031	0.006	0.019	0.020	0.007	0.000	0.000|
31231221331 (0.079)	|0.008	0.036	0.023	0.003	0.002	0.000	0.000|
21231221331 (0.042)	|0.003	0.002	0.004	0.001	0.015	0.010	0.000|
21412443411 (0.041)	|0.004	0.007	0.008	0.011	0.003	0.000	0.001|
Multiallelic Dprime: 0.274
BLOCK 1373.  MARKERS: 6849 6850 6851 6852 6853 6854 6855 6856 6857 6858 6859 6860 6861 6862 6863 6864 6865 6866 6867 6868 6869 6870 6871 6872 6873 6874 6875 6876
2411213141332423143234313124 (0.327)	|0.002	0.310	0.016|
2411213141332424143334313124 (0.253)	|0.001	0.010	0.238|
2411213123332423143212311323 (0.142)	|0.139	0.000	0.004|
3233442321224243221334133113 (0.109)	|0.107	0.002	0.003|
2411213121332423143234133123 (0.046)	|0.043	0.000	0.000|
2411213141332423143234313123 (0.038)	|0.034	0.000	0.003|
2411213141332423143234333113 (0.018)	|0.019	0.000	0.000|
Multiallelic Dprime: 0.936
BLOCK 1374.  MARKERS: 6877 6878
31 (0.387)	|0.009	0.000	0.243	0.137|
13 (0.331)	|0.318	0.011	0.000	0.000|
11 (0.281)	|0.034	0.235	0.000	0.000|
Multiallelic Dprime: 0.935
BLOCK 1375.  MARKERS: 6879 6880 6881 6882
2321 (0.370)	|0.169	0.006	0.192|
2143 (0.246)	|0.035	0.200	0.008|
1321 (0.233)	|0.217	0.007	0.012|
2123 (0.137)	|0.135	0.000	0.001|
Multiallelic Dprime: 0.712
BLOCK 1376.  MARKERS: 6884 6885
21 (0.557)	|0.027	0.293	0.215	0.022|
33 (0.221)	|0.215	0.004	0.003	0.000|
31 (0.219)	|0.188	0.010	0.019	0.001|
Multiallelic Dprime: 0.859
BLOCK 1377.  MARKERS: 6886 6887 6888
214 (0.432)	|0.074	0.302	0.008	0.042|
414 (0.307)	|0.238	0.015	0.010	0.040|
223 (0.236)	|0.011	0.016	0.202	0.003|
224 (0.023)	|0.022	0.000	0.002	0.000|
Multiallelic Dprime: 0.740
BLOCK 1378.  MARKERS: 6889 6890 6891 6892 6893 6894 6895 6896
33321322 (0.346)	|0.011	0.101	0.230|
33121121 (0.332)	|0.330	0.002	0.000|
41343342 (0.223)	|0.070	0.149	0.005|
33321122 (0.084)	|0.004	0.079	0.002|
Multiallelic Dprime: 0.757
BLOCK 1379.  MARKERS: 6897 6898
33 (0.409)	|0.369	0.040	0.007|
13 (0.347)	|0.066	0.215	0.056|
14 (0.239)	|0.135	0.011	0.085|
Multiallelic Dprime: 0.580
BLOCK 1380.  MARKERS: 6902 6903 6904
123 (0.573)	|0.360	0.205	0.008|
243 (0.266)	|0.203	0.061	0.002|
122 (0.151)	|0.113	0.026	0.012|
Multiallelic Dprime: 0.256
BLOCK 1381.  MARKERS: 6907 6908 6909
443 (0.674)	|0.329	0.112	0.066	0.111	0.024	0.032|
111 (0.303)	|0.057	0.061	0.092	0.008	0.076	0.009|
143 (0.021)	|0.000	0.021	0.000	0.000	0.000	0.000|
Multiallelic Dprime: 0.472
BLOCK 1382.  MARKERS: 6910 6911 6912 6913 6914 6915 6916
4234214 (0.384)	|0.278	0.084	0.023|
2224214 (0.192)	|0.002	0.184	0.005|
2334233 (0.158)	|0.129	0.026	0.004|
2334433 (0.120)	|0.119	0.000	0.000|
2232214 (0.101)	|0.004	0.014	0.082|
2234214 (0.042)	|0.005	0.002	0.034|
Multiallelic Dprime: 0.661
BLOCK 1383.  MARKERS: 6917 6918
12 (0.543)	|0.253	0.215	0.017	0.034	0.017	0.000|
34 (0.312)	|0.084	0.007	0.183	0.006	0.028	0.000|
32 (0.143)	|0.005	0.021	0.006	0.086	0.017	0.011|
Multiallelic Dprime: 0.619
BLOCK 1384.  MARKERS: 6919 6920 6921 6922 6923 6924 6925
1144413 (0.343)	|0.186	0.031	0.115	0.008|
1312331 (0.243)	|0.101	0.072	0.060	0.006|
1114313 (0.208)	|0.038	0.146	0.017	0.002|
3114313 (0.124)	|0.071	0.043	0.007	0.000|
1114413 (0.061)	|0.006	0.034	0.003	0.018|
3114413 (0.012)	|0.000	0.002	0.007	0.002|
Multiallelic Dprime: 0.369
BLOCK 1385.  MARKERS: 6928 6929 6930 6931 6932
11222 (0.408)	|0.000	0.000	0.221	0.174	0.002|
41214 (0.331)	|0.243	0.000	0.002	0.000	0.081|
12414 (0.210)	|0.000	0.206	0.000	0.000	0.000|
11214 (0.037)	|0.005	0.022	0.005	0.000	0.006|
Multiallelic Dprime: 0.966
BLOCK 1386.  MARKERS: 6933 6934 6935 6936 6937
23434 (0.249)	|0.035	0.184	0.026	0.002	0.000|
43434 (0.231)	|0.140	0.010	0.039	0.036	0.000|
22332 (0.231)	|0.032	0.020	0.110	0.056	0.002|
23414 (0.178)	|0.062	0.024	0.015	0.056	0.018|
22334 (0.094)	|0.042	0.018	0.022	0.008	0.000|
Multiallelic Dprime: 0.463
BLOCK 1387.  MARKERS: 6939 6940 6941 6942 6943 6944 6945 6946 6947
242331131 (0.316)	|0.137	0.091	0.074	0.013|
221113133 (0.261)	|0.064	0.147	0.041	0.005|
442331133 (0.215)	|0.122	0.045	0.041	0.007|
442333413 (0.160)	|0.056	0.056	0.044	0.004|
221133133 (0.020)	|0.004	0.007	0.006	0.000|
Multiallelic Dprime: 0.206
BLOCK 1388.  MARKERS: 6952 6953 6954 6955 6956 6957
343323 (0.398)	|0.024	0.373	0.000|
121141 (0.348)	|0.312	0.018	0.018|
141121 (0.213)	|0.066	0.007	0.139|
121121 (0.030)	|0.028	0.002	0.001|
Multiallelic Dprime: 0.808
BLOCK 1389.  MARKERS: 6958 6959
24 (0.437)	|0.228	0.191	0.018|
23 (0.406)	|0.344	0.042	0.020|
44 (0.157)	|0.027	0.001	0.129|
Multiallelic Dprime: 0.540
BLOCK 1390.  MARKERS: 6960 6961 6962
244 (0.600)	|0.364	0.184	0.033	0.018|
422 (0.233)	|0.201	0.010	0.011	0.013|
242 (0.166)	|0.014	0.004	0.147	0.001|
Multiallelic Dprime: 0.510
BLOCK 1391.  MARKERS: 6965 6966 6967
131 (0.579)	|0.331	0.230	0.021	0.000|
311 (0.198)	|0.018	0.058	0.100	0.022|
133 (0.190)	|0.000	0.008	0.051	0.125|
331 (0.031)	|0.000	0.004	0.027	0.000|
Multiallelic Dprime: 0.680
BLOCK 1392.  MARKERS: 6968 6969 6970
314 (0.349)	|0.091	0.019	0.206	0.018	0.001|
112 (0.300)	|0.178	0.073	0.024	0.009	0.011|
114 (0.199)	|0.011	0.167	0.004	0.015	0.002|
134 (0.149)	|0.026	0.018	0.008	0.097	0.000|
Multiallelic Dprime: 0.577
BLOCK 1393.  MARKERS: 6971 6972 6973 6974 6975
11411 (0.306)	|0.010	0.289	0.004	0.003|
32441 (0.279)	|0.233	0.002	0.022	0.023|
32213 (0.243)	|0.233	0.005	0.002	0.002|
32411 (0.141)	|0.047	0.002	0.086	0.002|
12441 (0.014)	|0.013	0.000	0.000	0.000|
Multiallelic Dprime: 0.814
BLOCK 1394.  MARKERS: 6976 6977 6978
341 (0.544)	|0.474	0.055	0.014|
121 (0.306)	|0.060	0.106	0.141|
342 (0.115)	|0.002	0.103	0.010|
141 (0.031)	|0.005	0.026	0.000|
Multiallelic Dprime: 0.673
BLOCK 1395.  MARKERS: 6981 6982
22 (0.542)	|0.535	0.007|
12 (0.291)	|0.008	0.279|
11 (0.166)	|0.006	0.160|
Multiallelic Dprime: 0.959
BLOCK 1396.  MARKERS: 6983 6984
21 (0.549)	|0.324	0.013	0.183	0.009	0.015	0.000|
43 (0.446)	|0.013	0.235	0.011	0.101	0.078	0.010|
Multiallelic Dprime: 0.878
BLOCK 1397.  MARKERS: 6985 6986 6987 6988 6989 6990 6991 6992
21314233 (0.336)	|0.178	0.057	0.093	0.005|
21314231 (0.248)	|0.066	0.124	0.054	0.003|
43131431 (0.194)	|0.093	0.048	0.050	0.002|
21114211 (0.109)	|0.070	0.019	0.015	0.006|
21114231 (0.094)	|0.036	0.032	0.023	0.002|
21114233 (0.010)	|0.000	0.008	0.001	0.000|
Multiallelic Dprime: 0.224
BLOCK 1398.  MARKERS: 6993 6994 6995 6996 6997 6998
121312 (0.444)	|0.292	0.096	0.056|
442124 (0.296)	|0.287	0.006	0.004|
141312 (0.235)	|0.235	0.000	0.000|
142124 (0.017)	|0.017	0.000	0.000|
Multiallelic Dprime: 0.896
BLOCK 1399.  MARKERS: 6999 7000
43 (0.839)	|0.367	0.275	0.078	0.109|
22 (0.102)	|0.022	0.018	0.046	0.008|
23 (0.060)	|0.018	0.031	0.006	0.005|
Multiallelic Dprime: 0.261
BLOCK 1400.  MARKERS: 7002 7003 7004 7005 7006
32341 (0.407)	|0.299	0.091	0.000	0.014	0.005|
42341 (0.324)	|0.123	0.019	0.179	0.003	0.000|
33323 (0.130)	|0.031	0.078	0.003	0.004	0.011|
32121 (0.122)	|0.007	0.000	0.002	0.112	0.000|
Multiallelic Dprime: 0.599
BLOCK 1401.  MARKERS: 7007 7008 7009 7010 7011 7012 7013
2143322 (0.471)	|0.128	0.153	0.122	0.036	0.031|
4123124 (0.189)	|0.128	0.039	0.015	0.007	0.000|
2321142 (0.186)	|0.074	0.011	0.014	0.083	0.003|
4123122 (0.136)	|0.051	0.012	0.034	0.035	0.003|
2123122 (0.017)	|0.009	0.002	0.000	0.003	0.004|
Multiallelic Dprime: 0.373
BLOCK 1402.  MARKERS: 7014 7015 7016 7017
3131 (0.388)	|0.157	0.084	0.080	0.027	0.006	0.022	0.003|
3111 (0.220)	|0.066	0.025	0.019	0.050	0.027	0.016	0.004|
4413 (0.185)	|0.098	0.024	0.013	0.006	0.033	0.005	0.005|
4111 (0.165)	|0.117	0.014	0.004	0.013	0.004	0.004	0.007|
4411 (0.042)	|0.016	0.007	0.002	0.003	0.003	0.007	0.002|
Multiallelic Dprime: 0.297
BLOCK 1403.  MARKERS: 7019 7020 7021 7022 7023 7024 7025 7026
11213321 (0.454)	|0.406	0.025	0.024	0.000|
33213213 (0.154)	|0.002	0.149	0.003	0.000|
11212321 (0.118)	|0.118	0.000	0.000	0.000|
33433313 (0.099)	|0.032	0.000	0.066	0.001|
33213313 (0.074)	|0.000	0.000	0.004	0.070|
33213323 (0.053)	|0.002	0.000	0.048	0.002|
33213321 (0.021)	|0.017	0.000	0.003	0.000|
Multiallelic Dprime: 0.814
BLOCK 1404.  MARKERS: 7027 7028 7029 7030
2423 (0.590)	|0.423	0.090	0.074|
4323 (0.176)	|0.015	0.142	0.019|
2341 (0.153)	|0.032	0.008	0.111|
2323 (0.081)	|0.005	0.057	0.019|
Multiallelic Dprime: 0.627
BLOCK 1405.  MARKERS: 7033 7034 7035 7036
3242 (0.474)	|0.471	0.000	0.000|
3424 (0.298)	|0.000	0.296	0.000|
1424 (0.221)	|0.000	0.149	0.069|
Multiallelic Dprime: 0.943
BLOCK 1406.  MARKERS: 7037 7038 7039 7040 7041
11333 (0.477)	|0.372	0.024	0.076	0.002|
23141 (0.446)	|0.035	0.315	0.001	0.092|
13333 (0.069)	|0.003	0.002	0.060	0.005|
Multiallelic Dprime: 0.805
BLOCK 1407.  MARKERS: 7042 7043 7044 7045
3423 (0.410)	|0.341	0.055	0.015|
1223 (0.341)	|0.300	0.038	0.002|
3441 (0.139)	|0.029	0.108	0.002|
3421 (0.101)	|0.060	0.001	0.039|
Multiallelic Dprime: 0.475
BLOCK 1408.  MARKERS: 7047 7048 7049
243 (0.737)	|0.594	0.139	0.004|
414 (0.202)	|0.107	0.083	0.013|
443 (0.059)	|0.054	0.004	0.000|
Multiallelic Dprime: 0.251
BLOCK 1409.  MARKERS: 7050 7051
23 (0.757)	|0.740	0.008	0.009|
42 (0.226)	|0.080	0.134	0.012|
43 (0.016)	|0.016	0.000	0.000|
Multiallelic Dprime: 0.870
BLOCK 1410.  MARKERS: 7053 7054 7055
222 (0.837)	|0.423	0.405	0.005|
141 (0.142)	|0.130	0.001	0.010|
142 (0.021)	|0.000	0.021	0.000|
Multiallelic Dprime: 0.664
BLOCK 1411.  MARKERS: 7057 7058
34 (0.553)	|0.213	0.118	0.120	0.011	0.084|
13 (0.426)	|0.222	0.091	0.004	0.109	0.001|
33 (0.015)	|0.000	0.006	0.000	0.007	0.000|
Multiallelic Dprime: 0.368
BLOCK 1412.  MARKERS: 7059 7060 7061 7062 7063 7064
431333 (0.439)	|0.261	0.083	0.096|
431331 (0.215)	|0.158	0.031	0.026|
223433 (0.127)	|0.090	0.033	0.004|
431311 (0.126)	|0.111	0.014	0.002|
233333 (0.085)	|0.065	0.013	0.006|
Multiallelic Dprime: 0.262
BLOCK 1413.  MARKERS: 7066 7067 7068 7069
1233 (0.694)	|0.582	0.083	0.005	0.016|
1214 (0.174)	|0.016	0.157	0.000	0.000|
3114 (0.132)	|0.000	0.000	0.132	0.000|
Multiallelic Dprime: 0.855
BLOCK 1414.  MARKERS: 7070 7071 7072 7073 7074 7075 7076
3441224 (0.599)	|0.420	0.131	0.047|
3442221 (0.239)	|0.090	0.144	0.006|
1211431 (0.137)	|0.007	0.009	0.121|
3442231 (0.016)	|0.002	0.014	0.000|
Multiallelic Dprime: 0.507
BLOCK 1415.  MARKERS: 7078 7079 7080 7081
3134 (0.524)	|0.437	0.040	0.003	0.027	0.009	0.006|
3232 (0.298)	|0.032	0.236	0.005	0.000	0.017	0.001|
1212 (0.177)	|0.013	0.013	0.129	0.000	0.000	0.015|
Multiallelic Dprime: 0.795
BLOCK 1416.  MARKERS: 7082 7083 7084 7085 7086 7087 7088 7089 7090
233321423 (0.484)	|0.426	0.025	0.004	0.016	0.000	0.008|
231322241 (0.289)	|0.004	0.158	0.001	0.115	0.000	0.000|
113132421 (0.137)	|0.002	0.005	0.125	0.000	0.000	0.000|
233322421 (0.027)	|0.000	0.007	0.018	0.003	0.000	0.000|
213132421 (0.026)	|0.000	0.000	0.000	0.000	0.024	0.001|
113122421 (0.023)	|0.013	0.001	0.000	0.000	0.000	0.000|
Multiallelic Dprime: 0.879
BLOCK 1417.  MARKERS: 7091 7092 7093 7094 7095 7096 7097 7098
12114132 (0.449)	|0.335	0.094	0.019|
34314132 (0.199)	|0.056	0.102	0.042|
14314312 (0.152)	|0.147	0.001	0.003|
34332133 (0.137)	|0.069	0.004	0.064|
14312132 (0.025)	|0.000	0.024	0.000|
14314132 (0.011)	|0.002	0.009	0.000|
Multiallelic Dprime: 0.475
BLOCK 1418.  MARKERS: 7099 7100
41 (0.616)	|0.377	0.153	0.086|
43 (0.246)	|0.007	0.202	0.037|
23 (0.138)	|0.081	0.007	0.049|
Multiallelic Dprime: 0.477
BLOCK 1419.  MARKERS: 7103 7104
43 (0.465)	|0.022	0.213	0.182	0.014	0.001	0.031	0.000|
23 (0.363)	|0.274	0.072	0.010	0.003	0.001	0.001	0.001|
41 (0.172)	|0.007	0.020	0.003	0.069	0.049	0.002	0.017|
Multiallelic Dprime: 0.724
BLOCK 1420.  MARKERS: 7105 7106 7107 7108 7109 7110 7111 7112
42312323 (0.304)	|0.270	0.034|
32312143 (0.303)	|0.231	0.072|
34442341 (0.194)	|0.188	0.005|
42314323 (0.085)	|0.022	0.064|
32314323 (0.051)	|0.002	0.050|
32442341 (0.035)	|0.033	0.000|
42312143 (0.019)	|0.005	0.012|
Multiallelic Dprime: 0.492
BLOCK 1421.  MARKERS: 7114 7115 7116
144 (0.753)	|0.405	0.276	0.000	0.069	0.000|
323 (0.235)	|0.000	0.000	0.170	0.000	0.061|
Multiallelic Dprime: 1.000
BLOCK 1422.  MARKERS: 7117 7118 7119 7120 7121 7122 7123 7124 7125 7126 7127 7128 7129 7130 7131
323132143444242 (0.405)	|0.391	0.015|
321132143444242 (0.276)	|0.032	0.241|
131313322232414 (0.171)	|0.156	0.016|
331313322232414 (0.068)	|0.068	0.000|
331133143434242 (0.061)	|0.005	0.056|
Multiallelic Dprime: 0.848
BLOCK 1423.  MARKERS: 7132 7133 7134 7135
3144 (0.664)	|0.240	0.167	0.156	0.053	0.022	0.000	0.005|
1331 (0.334)	|0.067	0.097	0.022	0.056	0.072	0.011	0.005|
Multiallelic Dprime: 0.345
BLOCK 1424.  MARKERS: 7137 7138 7139 7140 7141 7142 7143 7144
42241322 (0.308)	|0.218	0.010	0.022	0.057|
22221331 (0.264)	|0.073	0.161	0.020	0.008|
24443122 (0.178)	|0.035	0.090	0.020	0.033|
22221322 (0.110)	|0.024	0.005	0.070	0.009|
22443122 (0.095)	|0.055	0.008	0.028	0.002|
22441122 (0.012)	|0.002	0.008	0.002	0.000|
22241322 (0.010)	|0.004	0.006	0.000	0.001|
Multiallelic Dprime: 0.502
BLOCK 1425.  MARKERS: 7147 7148 7149
222 (0.414)	|0.299	0.014	0.010	0.008	0.083	0.004|
232 (0.304)	|0.060	0.213	0.020	0.005	0.001	0.005|
434 (0.163)	|0.020	0.006	0.113	0.022	0.000	0.001|
234 (0.115)	|0.009	0.004	0.030	0.055	0.000	0.016|
Multiallelic Dprime: 0.708
BLOCK 1426.  MARKERS: 7150 7151 7152 7153 7154 7155 7156
2443232 (0.388)	|0.375	0.008	0.002	0.000|
2231112 (0.237)	|0.004	0.054	0.178	0.000|
4233114 (0.174)	|0.004	0.154	0.013	0.000|
2243112 (0.091)	|0.000	0.000	0.000	0.088|
2443112 (0.084)	|0.078	0.003	0.000	0.000|
2233112 (0.026)	|0.000	0.010	0.002	0.013|
Multiallelic Dprime: 0.879
BLOCK 1427.  MARKERS: 7157 7158 7159 7160
2122 (0.460)	|0.356	0.021	0.083|
2121 (0.232)	|0.205	0.010	0.017|
2141 (0.195)	|0.000	0.100	0.093|
4321 (0.101)	|0.018	0.083	0.000|
Multiallelic Dprime: 0.605
BLOCK 1428.  MARKERS: 7161 7162
11 (0.585)	|0.399	0.102	0.034	0.043|
14 (0.221)	|0.125	0.041	0.026	0.029|
34 (0.193)	|0.060	0.049	0.049	0.026|
Multiallelic Dprime: 0.212
BLOCK 1429.  MARKERS: 7163 7164 7165 7166 7167
32241 (0.586)	|0.586	0.000|
34234 (0.193)	|0.175	0.018|
14141 (0.110)	|0.000	0.110|
14241 (0.098)	|0.000	0.098|
Multiallelic Dprime: 0.920
BLOCK 1430.  MARKERS: 7168 7169
41 (0.774)	|0.399	0.317	0.058|
23 (0.226)	|0.143	0.019	0.064|
Multiallelic Dprime: 0.407
BLOCK 1431.  MARKERS: 7173 7174
23 (0.542)	|0.414	0.119	0.009|
43 (0.336)	|0.194	0.110	0.031|
21 (0.122)	|0.006	0.002	0.114|
Multiallelic Dprime: 0.372
BLOCK 1432.  MARKERS: 7176 7177
33 (0.614)	|0.501	0.032	0.040	0.029	0.014|
31 (0.232)	|0.076	0.105	0.043	0.000	0.006|
23 (0.154)	|0.050	0.085	0.010	0.002	0.002|
Multiallelic Dprime: 0.502
BLOCK 1433.  MARKERS: 7180 7181 7182 7183
2223 (0.626)	|0.187	0.204	0.188	0.043|
1441 (0.222)	|0.057	0.041	0.074	0.050|
2221 (0.092)	|0.037	0.037	0.017	0.000|
2441 (0.031)	|0.003	0.016	0.007	0.005|
2241 (0.022)	|0.014	0.003	0.002	0.002|
Multiallelic Dprime: 0.157
BLOCK 1434.  MARKERS: 7184 7185 7186 7187
3213 (0.303)	|0.078	0.046	0.165	0.014|
3431 (0.302)	|0.120	0.166	0.014	0.000|
1431 (0.289)	|0.252	0.029	0.009	0.000|
3231 (0.100)	|0.016	0.068	0.006	0.012|
Multiallelic Dprime: 0.553
BLOCK 1435.  MARKERS: 7188 7189 7190 7191
3221 (0.466)	|0.339	0.112	0.014|
4232 (0.313)	|0.257	0.051	0.006|
3422 (0.194)	|0.091	0.102	0.000|
3222 (0.027)	|0.021	0.005	0.001|
Multiallelic Dprime: 0.235
BLOCK 1436.  MARKERS: 7192 7193
41 (0.707)	|0.451	0.257|
24 (0.269)	|0.269	0.000|
21 (0.022)	|0.015	0.007|
Multiallelic Dprime: 0.914
BLOCK 1437.  MARKERS: 7194 7195
31 (0.736)	|0.178	0.151	0.160	0.127	0.102|
12 (0.264)	|0.096	0.050	0.030	0.060	0.020|
Multiallelic Dprime: 0.188
BLOCK 1438.  MARKERS: 7196 7197 7198 7199 7200 7201 7202 7203 7204 7205 7206
12222123432 (0.274)	|0.214	0.025	0.034|
24444123214 (0.201)	|0.150	0.030	0.020|
24444123432 (0.191)	|0.096	0.081	0.012|
24444141432 (0.186)	|0.030	0.117	0.038|
24444343412 (0.122)	|0.102	0.020	0.000|
Multiallelic Dprime: 0.434
BLOCK 1439.  MARKERS: 7207 7208 7209
424 (0.608)	|0.241	0.137	0.174	0.007	0.015	0.005|
212 (0.285)	|0.123	0.015	0.011	0.119	0.000	0.000|
214 (0.107)	|0.055	0.037	0.000	0.000	0.000	0.010|
Multiallelic Dprime: 0.425
BLOCK 1440.  MARKERS: 7211 7212 7213 7214 7215 7216 7217 7218 7219 7220 7221 7222 7223 7224 7225 7226 7227 7228 7229 7230 7231 7232 7233 7234 7235
3233124322212324421111143 (0.419)	|0.377	0.004	0.040|
1433142324232432434134321 (0.191)	|0.001	0.184	0.007|
3221324142133332234434321 (0.183)	|0.006	0.001	0.178|
3233124322212324421134321 (0.125)	|0.000	0.126	0.000|
3221324142132332234434321 (0.015)	|0.000	0.000	0.015|
1421344322232332434134321 (0.015)	|0.000	0.000	0.015|
Multiallelic Dprime: 0.924
BLOCK 1441.  MARKERS: 7237 7238 7239
242 (0.398)	|0.024	0.014	0.158	0.140	0.033	0.001	0.010|
342 (0.318)	|0.241	0.031	0.020	0.004	0.007	0.000	0.000|
224 (0.284)	|0.024	0.194	0.021	0.000	0.010	0.010	0.000|
Multiallelic Dprime: 0.746
BLOCK 1442.  MARKERS: 7241 7242 7243 7244 7245 7246 7247 7248 7249 7250 7251 7252 7253 7254 7255 7256 7257 7258 7259 7260 7261 7262 7263
34221221311142432123231 (0.291)	|0.212	0.029	0.048	0.003|
24121423111122432123234 (0.236)	|0.195	0.014	0.012	0.011|
33243241132244244221114 (0.193)	|0.095	0.062	0.021	0.008|
33243241132244244211114 (0.147)	|0.040	0.066	0.035	0.005|
34221221111144432223234 (0.051)	|0.035	0.012	0.002	0.000|
34221221111144432223114 (0.011)	|0.010	0.000	0.000	0.000|
33221221311142432123231 (0.011)	|0.011	0.000	0.000	0.000|
Multiallelic Dprime: 0.376
BLOCK 1443.  MARKERS: 7264 7265 7266 7267 7268 7269 7270 7271
13113234 (0.637)	|0.284	0.230	0.068	0.052	0.000|
21314242 (0.195)	|0.015	0.029	0.138	0.004	0.009|
13133444 (0.123)	|0.009	0.028	0.003	0.083	0.000|
13113244 (0.030)	|0.003	0.005	0.013	0.005	0.004|
Multiallelic Dprime: 0.583
BLOCK 1444.  MARKERS: 7272 7273 7274 7275
1442 (0.314)	|0.111	0.076	0.127|
1224 (0.294)	|0.046	0.216	0.033|
3242 (0.229)	|0.173	0.026	0.029|
1244 (0.148)	|0.036	0.037	0.075|
1242 (0.013)	|0.000	0.003	0.009|
Multiallelic Dprime: 0.430
BLOCK 1445.  MARKERS: 7277 7278
23 (0.364)	|0.056	0.286	0.018	0.000|
43 (0.358)	|0.298	0.057	0.000	0.002|
41 (0.275)	|0.263	0.002	0.000	0.010|
Multiallelic Dprime: 0.729
BLOCK 1446.  MARKERS: 7279 7280 7281
431 (0.619)	|0.463	0.115	0.029|
213 (0.345)	|0.127	0.201	0.010|
233 (0.018)	|0.011	0.007	0.000|
433 (0.013)	|0.011	0.002	0.000|
Multiallelic Dprime: 0.387
BLOCK 1447.  MARKERS: 7282 7283 7284
414 (0.616)	|0.273	0.173	0.092	0.031	0.045|
232 (0.324)	|0.117	0.048	0.075	0.076	0.008|
212 (0.041)	|0.020	0.015	0.005	0.000	0.001|
Multiallelic Dprime: 0.243
BLOCK 1448.  MARKERS: 7287 7288 7289 7290 7291
31421 (0.412)	|0.208	0.028	0.176	0.000|
33313 (0.240)	|0.013	0.058	0.003	0.166|
13313 (0.181)	|0.010	0.168	0.000	0.003|
31313 (0.107)	|0.105	0.000	0.002	0.000|
31423 (0.055)	|0.000	0.053	0.000	0.002|
Multiallelic Dprime: 0.779
BLOCK 1449.  MARKERS: 7292 7293 7294 7295
2222 (0.338)	|0.204	0.010	0.007	0.116|
1212 (0.311)	|0.027	0.095	0.177	0.008|
2224 (0.181)	|0.169	0.000	0.012	0.000|
1412 (0.171)	|0.000	0.158	0.007	0.001|
Multiallelic Dprime: 0.732
BLOCK 1450.  MARKERS: 7296 7297 7298 7299 7300
32321 (0.401)	|0.381	0.017	0.003|
12323 (0.261)	|0.055	0.205	0.002|
12313 (0.204)	|0.105	0.053	0.045|
14123 (0.126)	|0.117	0.008	0.001|
Multiallelic Dprime: 0.671
BLOCK 1451.  MARKERS: 7301 7302
24 (0.663)	|0.434	0.036	0.142	0.017	0.033|
43 (0.285)	|0.071	0.212	0.000	0.002	0.000|
23 (0.052)	|0.000	0.032	0.000	0.020	0.000|
Multiallelic Dprime: 0.699
BLOCK 1452.  MARKERS: 7304 7305 7306 7307 7308 7309 7310 7311 7312 7313 7314 7315 7316 7317 7318 7319 7320
23112322134133131 (0.503)	|0.301	0.186	0.015	0.000|
41334143323211433 (0.278)	|0.079	0.118	0.081	0.000|
23112322334233121 (0.140)	|0.061	0.003	0.077	0.000|
23112322334233131 (0.039)	|0.022	0.002	0.003	0.011|
23112343323211433 (0.034)	|0.002	0.002	0.029	0.000|
Multiallelic Dprime: 0.380
BLOCK 1453.  MARKERS: 7321 7322 7323 7324
2442 (0.470)	|0.441	0.014	0.000	0.000	0.000	0.000|
4221 (0.310)	|0.000	0.003	0.168	0.127	0.010	0.000|
4442 (0.207)	|0.006	0.189	0.000	0.003	0.004	0.000|
4422 (0.011)	|0.000	0.000	0.000	0.000	0.001	0.010|
Multiallelic Dprime: 0.960
BLOCK 1454.  MARKERS: 7325 7326 7327 7328 7329 7330 7331 7332 7333 7334
3322441123 (0.446)	|0.410	0.009	0.009	0.015|
1133223123 (0.206)	|0.092	0.097	0.001	0.013|
1333241123 (0.169)	|0.043	0.019	0.103	0.004|
1333223332 (0.130)	|0.070	0.002	0.002	0.056|
1322441123 (0.015)	|0.012	0.000	0.000	0.000|
1322423123 (0.011)	|0.000	0.000	0.000	0.011|
Multiallelic Dprime: 0.633
BLOCK 1455.  MARKERS: 7340 7341 7342 7343
2314 (0.640)	|0.514	0.102	0.009	0.013|
1414 (0.132)	|0.004	0.128	0.000	0.000|
1422 (0.118)	|0.064	0.024	0.030	0.000|
1424 (0.104)	|0.034	0.000	0.068	0.001|
Multiallelic Dprime: 0.554
BLOCK 1456.  MARKERS: 7344 7345 7346 7347 7348
22243 (0.620)	|0.378	0.176	0.068|
42423 (0.254)	|0.075	0.119	0.061|
41421 (0.108)	|0.030	0.019	0.058|
42421 (0.014)	|0.000	0.013	0.000|
Multiallelic Dprime: 0.334
BLOCK 1457.  MARKERS: 7350 7351
32 (0.483)	|0.417	0.018	0.035	0.016|
33 (0.330)	|0.286	0.000	0.041	0.000|
22 (0.187)	|0.008	0.175	0.000	0.000|
Multiallelic Dprime: 0.645
BLOCK 1458.  MARKERS: 7352 7353 7354 7355
1344 (0.710)	|0.696	0.013|
3122 (0.193)	|0.043	0.151|
1122 (0.076)	|0.004	0.072|
1322 (0.016)	|0.016	0.000|
Multiallelic Dprime: 0.884
BLOCK 1459.  MARKERS: 7356 7357
43 (0.760)	|0.443	0.182	0.136|
31 (0.237)	|0.105	0.123	0.009|
Multiallelic Dprime: 0.305
BLOCK 1460.  MARKERS: 7358 7359
11 (0.549)	|0.489	0.056	0.004|
31 (0.306)	|0.077	0.194	0.032|
13 (0.145)	|0.008	0.003	0.134|
Multiallelic Dprime: 0.709
BLOCK 1461.  MARKERS: 7360 7361
14 (0.575)	|0.421	0.038	0.063	0.024	0.017|
34 (0.254)	|0.002	0.225	0.008	0.014	0.000|
11 (0.170)	|0.089	0.001	0.075	0.000	0.002|
Multiallelic Dprime: 0.614
BLOCK 1462.  MARKERS: 7363 7364 7365 7366 7367 7368 7369
1243343 (0.513)	|0.499	0.010	0.005|
4144322 (0.266)	|0.004	0.252	0.006|
1114143 (0.146)	|0.022	0.000	0.125|
4144323 (0.037)	|0.028	0.009	0.000|
1144343 (0.018)	|0.002	0.018	0.000|
Multiallelic Dprime: 0.902
BLOCK 1463.  MARKERS: 7370 7371 7372
343 (0.557)	|0.554	0.000|
111 (0.303)	|0.028	0.271|
341 (0.137)	|0.000	0.137|
Multiallelic Dprime: 0.953
BLOCK 1464.  MARKERS: 7373 7374
12 (0.581)	|0.406	0.040	0.080	0.041	0.011|
24 (0.410)	|0.203	0.106	0.025	0.033	0.044|
Multiallelic Dprime: 0.302
BLOCK 1465.  MARKERS: 7378 7379 7380 7381 7382
14441 (0.606)	|0.583	0.025|
32224 (0.149)	|0.062	0.087|
34441 (0.107)	|0.108	0.000|
32441 (0.077)	|0.000	0.077|
32221 (0.056)	|0.000	0.056|
Multiallelic Dprime: 0.816
BLOCK 1466.  MARKERS: 7383 7384
44 (0.752)	|0.707	0.003	0.040	0.000|
22 (0.248)	|0.000	0.141	0.091	0.013|
Multiallelic Dprime: 0.943
BLOCK 1467.  MARKERS: 7385 7386 7387 7388 7389
43444 (0.707)	|0.642	0.014	0.050|
11242 (0.143)	|0.025	0.038	0.078|
43222 (0.131)	|0.046	0.076	0.004|
43242 (0.013)	|0.000	0.009	0.000|
Multiallelic Dprime: 0.652
BLOCK 1468.  MARKERS: 7391 7392 7393 7394 7395
44144 (0.711)	|0.595	0.104	0.002|
42322 (0.139)	|0.080	0.050	0.000|
14322 (0.135)	|0.100	0.019	0.014|
Multiallelic Dprime: 0.214
BLOCK 1469.  MARKERS: 7397 7398 7399 7400 7401 7402 7403 7404 7405 7406 7407 7408 7409 7410 7411 7412
3321431221212231 (0.784)	|0.769	0.003	0.012|
2143243343133413 (0.177)	|0.003	0.173	0.000|
3323243343133413 (0.017)	|0.000	0.013	0.000|
Multiallelic Dprime: 0.983
BLOCK 1470.  MARKERS: 7413 7414
14 (0.781)	|0.629	0.106	0.046|
32 (0.200)	|0.014	0.099	0.086|
12 (0.014)	|0.000	0.003	0.011|
Multiallelic Dprime: 0.735
BLOCK 1471.  MARKERS: 7417 7418
41 (0.649)	|0.471	0.152	0.026|
32 (0.209)	|0.054	0.046	0.108|
42 (0.142)	|0.009	0.063	0.071|
Multiallelic Dprime: 0.524
BLOCK 1472.  MARKERS: 7426 7427
13 (0.533)	|0.218	0.151	0.161|
11 (0.261)	|0.145	0.048	0.062|
31 (0.205)	|0.103	0.089	0.008|
Multiallelic Dprime: 0.191
BLOCK 1473.  MARKERS: 7428 7429 7430 7431
3431 (0.464)	|0.090	0.373|
1131 (0.288)	|0.281	0.007|
3424 (0.231)	|0.222	0.010|
Multiallelic Dprime: 0.916
BLOCK 1474.  MARKERS: 7432 7433
11 (0.604)	|0.147	0.221	0.203	0.010|
22 (0.394)	|0.360	0.020	0.000	0.007|
Multiallelic Dprime: 0.852
BLOCK 1475.  MARKERS: 7434 7435 7436 7437 7438 7439 7440 7441 7442 7443 7444
11244331211 (0.508)	|0.376	0.007	0.032	0.088	0.000|
13432113343 (0.242)	|0.000	0.229	0.000	0.000	0.011|
31244331211 (0.204)	|0.022	0.010	0.159	0.007	0.000|
13432113311 (0.018)	|0.001	0.000	0.016	0.000	0.000|
Multiallelic Dprime: 0.867
BLOCK 1476.  MARKERS: 7445 7446 7447 7448 7449 7450 7451
3124422 (0.407)	|0.365	0.036	0.000|
1331424 (0.264)	|0.019	0.002	0.234|
1331244 (0.210)	|0.008	0.202	0.000|
1331444 (0.095)	|0.001	0.094	0.000|
1331422 (0.011)	|0.006	0.005	0.000|
Multiallelic Dprime: 0.897
BLOCK 1477.  MARKERS: 7452 7453 7454 7455
3111 (0.407)	|0.388	0.000	0.000	0.000	0.019|
3123 (0.338)	|0.000	0.266	0.000	0.072	0.000|
1323 (0.238)	|0.000	0.000	0.239	0.000	0.000|
Multiallelic Dprime: 1.000
BLOCK 1478.  MARKERS: 7456 7457 7458 7459 7460
33321 (0.391)	|0.358	0.003	0.003	0.004	0.000	0.000	0.012|
33223 (0.270)	|0.003	0.000	0.203	0.040	0.003	0.007	0.000|
11243 (0.246)	|0.010	0.227	0.000	0.002	0.004	0.000	0.000|
13223 (0.073)	|0.000	0.002	0.011	0.056	0.008	0.000	0.000|
31223 (0.020)	|0.000	0.000	0.000	0.011	0.000	0.006	0.000|
Multiallelic Dprime: 0.905
BLOCK 1479.  MARKERS: 7461 7462 7463 7464 7465 7466
123413 (0.372)	|0.368	0.004|
133241 (0.234)	|0.000	0.233|
331243 (0.216)	|0.009	0.207|
133243 (0.113)	|0.109	0.004|
331413 (0.015)	|0.015	0.000|
133443 (0.014)	|0.012	0.001|
131243 (0.013)	|0.000	0.013|
Multiallelic Dprime: 0.961
BLOCK 1480.  MARKERS: 7467 7468 7469
214 (0.526)	|0.000	0.468	0.058|
341 (0.474)	|0.474	0.000	0.000|
Multiallelic Dprime: 1.000
BLOCK 1481.  MARKERS: 7471 7472 7473 7474 7475
43214 (0.475)	|0.033	0.201	0.230|
21422 (0.468)	|0.414	0.026	0.016|
41422 (0.057)	|0.009	0.049	0.004|
Multiallelic Dprime: 0.782
BLOCK 1482.  MARKERS: 7476 7477 7478 7479 7480 7481 7482 7483
41121234 (0.456)	|0.390	0.000	0.056	0.009|
12113112 (0.275)	|0.000	0.270	0.001	0.000|
12313114 (0.251)	|0.248	0.000	0.000	0.001|
Multiallelic Dprime: 0.867
BLOCK 1483.  MARKERS: 7484 7485 7486 7487
3234 (0.655)	|0.242	0.403|
2311 (0.273)	|0.233	0.040|
2334 (0.058)	|0.019	0.040|
2234 (0.010)	|0.002	0.008|
Multiallelic Dprime: 0.539
BLOCK 1484.  MARKERS: 7488 7489 7490 7491 7492 7493
243143 (0.500)	|0.065	0.201	0.108	0.096	0.022	0.001|
321331 (0.492)	|0.185	0.043	0.134	0.095	0.003	0.023|
Multiallelic Dprime: 0.355
BLOCK 1485.  MARKERS: 7494 7495 7496 7497 7498 7499 7500 7501 7502 7503
3142242141 (0.249)	|0.203	0.011	0.001	0.000	0.001	0.021	0.000	0.000	0.010|
1324434221 (0.244)	|0.219	0.014	0.000	0.000	0.000	0.004	0.000	0.000	0.000|
1324434223 (0.243)	|0.001	0.000	0.160	0.070	0.000	0.000	0.014	0.000	0.000|
1322434121 (0.196)	|0.003	0.128	0.000	0.000	0.056	0.001	0.000	0.000	0.000|
1122434121 (0.025)	|0.000	0.000	0.000	0.000	0.000	0.000	0.000	0.014	0.000|
3322434121 (0.025)	|0.000	0.016	0.000	0.000	0.004	0.000	0.000	0.000	0.000|
Multiallelic Dprime: 0.890
BLOCK 1486.  MARKERS: 7504 7505 7506 7507 7508 7509 7510 7511 7512 7513
1321343443 (0.437)	|0.208	0.227	0.000	0.002|
3323341443 (0.171)	|0.132	0.026	0.000	0.010|
1143421221 (0.165)	|0.000	0.000	0.166	0.000|
1143421223 (0.069)	|0.066	0.002	0.000	0.000|
1323341443 (0.061)	|0.000	0.059	0.000	0.000|
1321341443 (0.028)	|0.012	0.015	0.000	0.000|
1143443443 (0.014)	|0.000	0.013	0.000	0.000|
1143441443 (0.013)	|0.000	0.000	0.000	0.014|
1321321221 (0.010)	|0.000	0.000	0.010	0.000|
Multiallelic Dprime: 0.635
BLOCK 1487.  MARKERS: 7514 7515 7516 7517 7518 7519
112221 (0.432)	|0.215	0.031	0.130	0.042	0.003	0.000	0.000	0.000	0.006|
411421 (0.346)	|0.038	0.194	0.008	0.011	0.018	0.030	0.022	0.014	0.002|
131443 (0.178)	|0.144	0.000	0.024	0.000	0.000	0.000	0.001	0.000	0.004|
111421 (0.038)	|0.002	0.003	0.000	0.000	0.032	0.000	0.000	0.000	0.000|
Multiallelic Dprime: 0.626
BLOCK 1488.  MARKERS: 7520 7521 7522 7523 7524 7525 7526 7527 7528 7529 7530 7531 7532 7533 7534 7535 7536 7537 7538 7539 7540 7541
4134344123121213143424 (0.404)	|0.404	0.000|
3312122311413421323142 (0.230)	|0.229	0.000|
3312122311413421122124 (0.163)	|0.000	0.161|
4312122311113421323124 (0.056)	|0.001	0.055|
4132144123111421123124 (0.053)	|0.003	0.051|
4312122311413421323144 (0.030)	|0.000	0.030|
3312122311413421323144 (0.024)	|0.010	0.015|
4312122311111421123124 (0.016)	|0.000	0.016|
4134344323121213143424 (0.011)	|0.012	0.000|
Multiallelic Dprime: 0.979
BLOCK 1489.  MARKERS: 7542 7543
14 (0.667)	|0.432	0.235	0.000	0.000	0.000|
32 (0.333)	|0.000	0.000	0.163	0.122	0.046|
Multiallelic Dprime: 1.000
BLOCK 1490.  MARKERS: 7545 7546 7547 7548 7549 7550 7551
2434434 (0.433)	|0.277	0.116	0.006	0.018	0.005|
2232432 (0.235)	|0.050	0.052	0.097	0.029	0.002|
2432214 (0.162)	|0.016	0.104	0.002	0.024	0.005|
1412414 (0.122)	|0.068	0.012	0.002	0.034	0.000|
2432414 (0.046)	|0.001	0.000	0.042	0.000	0.000|
Multiallelic Dprime: 0.470
BLOCK 1491.  MARKERS: 7553 7554 7555 7556 7557 7558 7559 7560 7561
432443423 (0.413)	|0.402	0.011	0.000|
234321223 (0.286)	|0.110	0.175	0.000|
412443444 (0.147)	|0.000	0.000	0.146|
412443443 (0.108)	|0.066	0.042	0.000|
232443423 (0.014)	|0.004	0.009	0.000|
Multiallelic Dprime: 0.736
BLOCK 1492.  MARKERS: 7562 7563
43 (0.601)	|0.515	0.027	0.008	0.054|
23 (0.244)	|0.044	0.053	0.139	0.000|
21 (0.155)	|0.018	0.109	0.025	0.003|
Multiallelic Dprime: 0.713
BLOCK 1493.  MARKERS: 7564 7565 7566 7567 7568 7569 7570 7571
43433113 (0.574)	|0.476	0.094	0.002	0.000|
43211321 (0.189)	|0.000	0.178	0.000	0.000|
21213113 (0.172)	|0.018	0.000	0.154	0.000|
43211113 (0.056)	|0.000	0.000	0.000	0.056|
Multiallelic Dprime: 0.857
BLOCK 1494.  MARKERS: 7573 7574 7575 7576 7577 7578 7579
2424432 (0.496)	|0.204	0.130	0.088	0.059	0.015|
4322214 (0.274)	|0.129	0.018	0.084	0.034	0.006|
4414432 (0.156)	|0.061	0.049	0.015	0.021	0.008|
4424432 (0.060)	|0.011	0.025	0.017	0.007	0.000|
Multiallelic Dprime: 0.153
BLOCK 1495.  MARKERS: 7580 7581 7582 7583 7584
13432 (0.412)	|0.012	0.400	0.000	0.000|
22112 (0.221)	|0.214	0.007	0.000	0.000|
23432 (0.206)	|0.149	0.016	0.037	0.000|
23114 (0.122)	|0.061	0.002	0.047	0.011|
23112 (0.029)	|0.002	0.000	0.025	0.000|
Multiallelic Dprime: 0.826
BLOCK 1496.  MARKERS: 7586 7587 7588
414 (0.441)	|0.053	0.258	0.129|
421 (0.428)	|0.372	0.040	0.016|
214 (0.110)	|0.020	0.058	0.032|
411 (0.011)	|0.000	0.011	0.000|
Multiallelic Dprime: 0.647
BLOCK 1497.  MARKERS: 7592 7593
13 (0.453)	|0.103	0.337	0.009|
21 (0.368)	|0.253	0.111	0.004|
11 (0.180)	|0.122	0.019	0.039|
Multiallelic Dprime: 0.490
BLOCK 1498.  MARKERS: 7594 7595
42 (0.479)	|0.191	0.004	0.004	0.130	0.118	0.007	0.000	0.021|
24 (0.466)	|0.004	0.159	0.177	0.007	0.001	0.076	0.032	0.000|
44 (0.051)	|0.001	0.031	0.013	0.000	0.002	0.000	0.003	0.000|
Multiallelic Dprime: 0.885
BLOCK 1499.  MARKERS: 7598 7599 7600 7601 7602 7603 7604 7605
23123133 (0.197)	|0.046	0.018	0.087	0.024	0.012	0.003	0.004|
41341314 (0.194)	|0.061	0.027	0.009	0.084	0.008	0.003	0.002|
41343334 (0.190)	|0.107	0.017	0.018	0.010	0.034	0.000	0.004|
21343334 (0.139)	|0.035	0.073	0.010	0.011	0.002	0.000	0.000|
23323133 (0.122)	|0.092	0.010	0.005	0.009	0.005	0.000	0.000|
21123133 (0.084)	|0.043	0.017	0.013	0.000	0.000	0.009	0.001|
21343333 (0.035)	|0.026	0.000	0.004	0.001	0.002	0.003	0.000|
23343334 (0.021)	|0.000	0.010	0.000	0.006	0.000	0.000	0.003|
Multiallelic Dprime: 0.423
BLOCK 1500.  MARKERS: 7606 7607 7608 7609 7610 7611 7612 7613 7614 7615 7616 7617 7618
1232222321131 (0.412)	|0.343	0.002	0.068|
1231322321412 (0.173)	|0.005	0.146	0.024|
3431214121412 (0.150)	|0.146	0.004	0.000|
1241222343412 (0.146)	|0.005	0.140	0.000|
1231222343412 (0.064)	|0.000	0.022	0.042|
1232222343412 (0.021)	|0.000	0.003	0.018|
1231222321412 (0.018)	|0.000	0.018	0.000|
Multiallelic Dprime: 0.774
BLOCK 1501.  MARKERS: 7621 7622
11 (0.502)	|0.465	0.036	0.000	0.000|
21 (0.346)	|0.013	0.311	0.006	0.010|
23 (0.152)	|0.071	0.000	0.073	0.004|
Multiallelic Dprime: 0.808
BLOCK 1502.  MARKERS: 7624 7625 7626 7627 7628 7629 7630
4413341 (0.548)	|0.539	0.009|
1231432 (0.346)	|0.218	0.128|
1233332 (0.079)	|0.076	0.003|
1233331 (0.014)	|0.004	0.010|
Multiallelic Dprime: 0.836
BLOCK 1503.  MARKERS: 7633 7634
41 (0.847)	|0.610	0.193	0.021	0.011	0.011|
23 (0.153)	|0.152	0.000	0.000	0.000	0.000|
Multiallelic Dprime: 1.000
BLOCK 1504.  MARKERS: 7636 7637 7638 7639 7640
11411 (0.761)	|0.599	0.023	0.124	0.012|
34222 (0.194)	|0.011	0.106	0.002	0.076|
34221 (0.022)	|0.002	0.019	0.000	0.000|
11211 (0.011)	|0.009	0.000	0.001	0.000|
34422 (0.011)	|0.000	0.009	0.000	0.001|
Multiallelic Dprime: 0.848
BLOCK 1505.  MARKERS: 7642 7643 7644 7645
1111 (0.622)	|0.512	0.003	0.107|
1113 (0.156)	|0.051	0.088	0.017|
2433 (0.129)	|0.002	0.125	0.002|
1433 (0.089)	|0.003	0.001	0.084|
Multiallelic Dprime: 0.698
BLOCK 1506.  MARKERS: 7647 7648
12 (0.567)	|0.516	0.001	0.006	0.045	0.000	0.000|
22 (0.222)	|0.002	0.145	0.029	0.000	0.044	0.000|
14 (0.211)	|0.109	0.000	0.069	0.000	0.000	0.031|
Multiallelic Dprime: 0.761
BLOCK 1507.  MARKERS: 7649 7650 7651 7652 7653 7654 7655 7656
22234143 (0.625)	|0.626	0.000	0.000|
41242124 (0.146)	|0.000	0.146	0.000|
41332343 (0.104)	|0.000	0.000	0.105|
41334143 (0.045)	|0.044	0.000	0.000|
41232143 (0.045)	|0.000	0.044	0.000|
41332143 (0.031)	|0.000	0.031	0.000|
Multiallelic Dprime: 1.000
BLOCK 1508.  MARKERS: 7657 7658 7659
224 (0.672)	|0.414	0.164	0.089|
422 (0.223)	|0.161	0.044	0.013|
412 (0.105)	|0.095	0.009	0.000|
Multiallelic Dprime: 0.368
BLOCK 1509.  MARKERS: 7660 7661 7662 7663 7664
24131 (0.668)	|0.653	0.010	0.005|
43331 (0.216)	|0.040	0.128	0.049|
44143 (0.102)	|0.003	0.065	0.034|
Multiallelic Dprime: 0.854
BLOCK 1510.  MARKERS: 7666 7667
22 (0.704)	|0.620	0.000	0.000	0.061	0.000	0.016|
14 (0.206)	|0.006	0.105	0.089	0.000	0.000	0.000|
12 (0.090)	|0.045	0.000	0.000	0.000	0.034	0.000|
Multiallelic Dprime: 0.817
BLOCK 1511.  MARKERS: 7668 7669 7670 7671 7672 7673 7674 7675 7676 7677
2421131432 (0.670)	|0.671	0.000	0.000|
2233313311 (0.108)	|0.000	0.096	0.011|
4433313311 (0.090)	|0.089	0.002	0.000|
2421133431 (0.061)	|0.061	0.000	0.000|
4233313311 (0.034)	|0.000	0.000	0.033|
2423131432 (0.015)	|0.016	0.000	0.000|
Multiallelic Dprime: 0.983
BLOCK 1512.  MARKERS: 7678 7679
43 (0.842)	|0.320	0.217	0.179	0.069	0.055|
22 (0.105)	|0.022	0.054	0.015	0.004	0.010|
23 (0.053)	|0.008	0.008	0.025	0.006	0.005|
Multiallelic Dprime: 0.256
BLOCK 1513.  MARKERS: 7680 7681 7682 7683
4321 (0.351)	|0.257	0.094|
2434 (0.280)	|0.213	0.067|
4331 (0.218)	|0.175	0.043|
4334 (0.079)	|0.057	0.020|
4434 (0.070)	|0.056	0.015|
Multiallelic Dprime: 0.074
BLOCK 1514.  MARKERS: 7685 7686
11 (0.761)	|0.294	0.320	0.110	0.010|
43 (0.237)	|0.099	0.039	0.079	0.000|
Multiallelic Dprime: 0.286
BLOCK 1515.  MARKERS: 7688 7689 7690 7691 7692 7693 7694 7695
33111333 (0.393)	|0.064	0.254	0.050	0.000	0.012	0.006|
21434113 (0.359)	|0.249	0.041	0.041	0.010	0.002	0.003|
21434111 (0.192)	|0.061	0.030	0.090	0.004	0.000	0.000|
33131333 (0.012)	|0.002	0.005	0.003	0.000	0.000	0.000|
Multiallelic Dprime: 0.513
BLOCK 1516.  MARKERS: 7697 7698 7699 7700 7701 7702 7703 7704 7705 7706 7707 7708 7709
1112212341431 (0.384)	|0.368	0.014	0.000|
1344431123113 (0.351)	|0.047	0.303	0.003|
4112232341431 (0.188)	|0.043	0.018	0.127|
4112212341431 (0.018)	|0.018	0.000	0.000|
1312212341431 (0.015)	|0.015	0.000	0.000|
1342431123113 (0.011)	|0.000	0.011	0.000|
Multiallelic Dprime: 0.830
BLOCK 1517.  MARKERS: 7711 7712
24 (0.506)	|0.376	0.091	0.016|
22 (0.359)	|0.280	0.077	0.002|
44 (0.134)	|0.034	0.099	0.000|
Multiallelic Dprime: 0.314
BLOCK 1518.  MARKERS: 7713 7714 7715 7716 7717
32134 (0.689)	|0.655	0.032	0.000|
24412 (0.269)	|0.092	0.174	0.003|
24432 (0.018)	|0.012	0.000	0.006|
Multiallelic Dprime: 0.772
BLOCK 1519.  MARKERS: 7718 7719
11 (0.774)	|0.740	0.000	0.000	0.000	0.013	0.003|
33 (0.213)	|0.000	0.157	0.038	0.015	0.000	0.002|
31 (0.011)	|0.003	0.000	0.000	0.000	0.000	0.007|
Multiallelic Dprime: 0.984
BLOCK 1520.  MARKERS: 7720 7721 7722 7723 7724 7725 7726 7727
11133444 (0.741)	|0.712	0.021|
43341232 (0.158)	|0.003	0.155|
43341244 (0.039)	|0.037	0.000|
43333444 (0.017)	|0.017	0.000|
41131444 (0.013)	|0.013	0.000|
43331444 (0.012)	|0.012	0.000|
Multiallelic Dprime: 0.878
BLOCK 1521.  MARKERS: 7728 7729
13 (0.804)	|0.753	0.049|
21 (0.187)	|0.085	0.100|
Multiallelic Dprime: 0.596
BLOCK 1522.  MARKERS: 7730 7731
14 (0.847)	|0.606	0.217	0.022|
23 (0.149)	|0.009	0.137	0.002|
Multiallelic Dprime: 0.884
BLOCK 1523.  MARKERS: 7733 7734 7735
344 (0.617)	|0.514	0.020	0.004	0.069	0.000|
122 (0.356)	|0.047	0.187	0.103	0.005	0.011|
322 (0.024)	|0.002	0.015	0.007	0.000	0.000|
Multiallelic Dprime: 0.804
BLOCK 1524.  MARKERS: 7737 7738 7739 7740 7741 7742
311323 (0.567)	|0.481	0.081	0.002|
133132 (0.223)	|0.163	0.054	0.004|
133332 (0.114)	|0.100	0.013	0.001|
311333 (0.073)	|0.053	0.018	0.003|
133323 (0.011)	|0.009	0.001	0.000|
Multiallelic Dprime: 0.185
BLOCK 1525.  MARKERS: 7744 7745 7746 7747 7748 7749
243341 (0.817)	|0.778	0.039	0.000|
421133 (0.168)	|0.018	0.146	0.004|
441131 (0.012)	|0.000	0.002	0.009|
Multiallelic Dprime: 0.856
BLOCK 1526.  MARKERS: 7750 7751
42 (0.797)	|0.636	0.160|
34 (0.188)	|0.174	0.012|
32 (0.016)	|0.003	0.011|
Multiallelic Dprime: 0.430
BLOCK 1527.  MARKERS: 7753 7754
21 (0.813)	|0.480	0.243	0.091|
33 (0.183)	|0.112	0.051	0.020|
Multiallelic Dprime: 0.045
BLOCK 1528.  MARKERS: 7757 7758
22 (0.591)	|0.562	0.002	0.000	0.001	0.020|
12 (0.297)	|0.000	0.106	0.152	0.037	0.000|
14 (0.112)	|0.001	0.107	0.002	0.002	0.000|
Multiallelic Dprime: 0.940
BLOCK 1529.  MARKERS: 7759 7760 7761 7762 7763
11433 (0.563)	|0.285	0.143	0.052	0.068	0.005	0.007|
11211 (0.215)	|0.052	0.065	0.006	0.064	0.022	0.003|
33231 (0.154)	|0.013	0.002	0.129	0.007	0.003	0.000|
11233 (0.040)	|0.012	0.003	0.008	0.002	0.000	0.013|
11411 (0.020)	|0.012	0.006	0.000	0.000	0.000	0.000|
Multiallelic Dprime: 0.448
BLOCK 1530.  MARKERS: 7764 7765 7766 7767 7768 7769 7770
2324113 (0.379)	|0.292	0.047	0.038|
4124111 (0.220)	|0.133	0.036	0.050|
4324131 (0.195)	|0.142	0.012	0.042|
4342313 (0.141)	|0.064	0.061	0.011|
4324113 (0.031)	|0.011	0.002	0.018|
4324111 (0.023)	|0.006	0.012	0.005|
Multiallelic Dprime: 0.270
BLOCK 1531.  MARKERS: 7773 7774
14 (0.653)	|0.649	0.000	0.000|
32 (0.174)	|0.021	0.015	0.137|
12 (0.167)	|0.023	0.139	0.006|
Multiallelic Dprime: 0.931
BLOCK 1532.  MARKERS: 7775 7776
11 (0.698)	|0.637	0.022	0.012	0.026|
31 (0.154)	|0.026	0.114	0.004	0.008|
33 (0.144)	|0.034	0.025	0.082	0.000|
Multiallelic Dprime: 0.701
BLOCK 1533.  MARKERS: 7777 7778 7779 7780
2111 (0.699)	|0.697	0.002	0.000|
2333 (0.162)	|0.070	0.005	0.084|
4333 (0.102)	|0.001	0.099	0.002|
2313 (0.034)	|0.032	0.000	0.001|
Multiallelic Dprime: 0.904
BLOCK 1534.  MARKERS: 7783 7784
21 (0.805)	|0.294	0.173	0.172	0.103	0.039	0.009|
44 (0.106)	|0.027	0.036	0.014	0.016	0.008	0.001|
41 (0.087)	|0.043	0.024	0.013	0.001	0.001	0.000|
Multiallelic Dprime: 0.152
BLOCK 1535.  MARKERS: 7789 7790 7791 7792 7793 7794 7795 7796 7797 7798 7799
14431432212 (0.364)	|0.180	0.181|
44114413332 (0.234)	|0.111	0.122|
14431432234 (0.200)	|0.137	0.063|
12114313332 (0.120)	|0.077	0.043|
14431432232 (0.048)	|0.040	0.007|
44114432212 (0.011)	|0.011	0.000|
Multiallelic Dprime: 0.202
BLOCK 1536.  MARKERS: 7800 7801
41 (0.569)	|0.302	0.175	0.069|
12 (0.426)	|0.199	0.185	0.041|
Multiallelic Dprime: 0.115
BLOCK 1537.  MARKERS: 7803 7804 7805 7806 7807 7808
442241 (0.503)	|0.366	0.047	0.016	0.034	0.023	0.006	0.001|
224141 (0.361)	|0.142	0.120	0.038	0.021	0.021	0.005	0.006|
224123 (0.112)	|0.014	0.007	0.082	0.001	0.000	0.000	0.000|
Multiallelic Dprime: 0.422
BLOCK 1538.  MARKERS: 7811 7812 7813 7814 7815 7816 7817 7818 7819 7820
2424334143 (0.526)	|0.409	0.114|
2444334143 (0.179)	|0.154	0.024|
4222212324 (0.141)	|0.135	0.006|
2224232324 (0.058)	|0.036	0.021|
2222232124 (0.044)	|0.043	0.000|
2222232324 (0.011)	|0.010	0.002|
2424332124 (0.010)	|0.010	0.000|
Multiallelic Dprime: 0.385
BLOCK 1539.  MARKERS: 7823 7824
12 (0.821)	|0.496	0.192	0.135|
24 (0.174)	|0.037	0.135	0.002|
Multiallelic Dprime: 0.667
BLOCK 1540.  MARKERS: 7825 7826
34 (0.540)	|0.445	0.091|
14 (0.323)	|0.259	0.058|
32 (0.138)	|0.111	0.027|
Multiallelic Dprime: 0.029
BLOCK 1541.  MARKERS: 7832 7833
44 (0.814)	|0.380	0.288	0.002	0.119	0.013	0.015|
13 (0.176)	|0.000	0.000	0.160	0.000	0.016	0.000|
Multiallelic Dprime: 0.982
BLOCK 1542.  MARKERS: 7835 7836 7837 7838 7839
21223 (0.383)	|0.133	0.131	0.092	0.026|
44443 (0.288)	|0.174	0.062	0.028	0.025|
24441 (0.166)	|0.112	0.028	0.018	0.008|
21243 (0.119)	|0.055	0.030	0.032	0.003|
24443 (0.029)	|0.010	0.009	0.006	0.004|
24243 (0.015)	|0.003	0.008	0.003	0.002|
Multiallelic Dprime: 0.244
BLOCK 1543.  MARKERS: 7847 7848 7849
412 (0.487)	|0.377	0.006	0.104|
114 (0.268)	|0.229	0.028	0.011|
432 (0.178)	|0.027	0.150	0.001|
112 (0.067)	|0.047	0.001	0.019|
Multiallelic Dprime: 0.521
BLOCK 1544.  MARKERS: 7851 7852
44 (0.679)	|0.459	0.132	0.051	0.028	0.003|
24 (0.185)	|0.082	0.088	0.011	0.000	0.000|
22 (0.136)	|0.071	0.033	0.012	0.002	0.018|
Multiallelic Dprime: 0.239
BLOCK 1545.  MARKERS: 7854 7855 7856 7857 7858
13331 (0.612)	|0.570	0.007	0.037|
41113 (0.252)	|0.011	0.242	0.000|
11133 (0.074)	|0.072	0.003	0.000|
13333 (0.029)	|0.005	0.024	0.000|
11331 (0.022)	|0.020	0.002	0.000|
Multiallelic Dprime: 0.862
BLOCK 1546.  MARKERS: 7859 7860
21 (0.679)	|0.380	0.194	0.104|
44 (0.285)	|0.153	0.086	0.045|
24 (0.037)	|0.034	0.002	0.000|
Multiallelic Dprime: 0.067
BLOCK 1547.  MARKERS: 7864 7865
42 (0.568)	|0.408	0.003	0.107	0.040|
22 (0.283)	|0.019	0.253	0.002	0.003|
44 (0.149)	|0.004	0.005	0.138	0.002|
Multiallelic Dprime: 0.807
BLOCK 1548.  MARKERS: 7866 7867 7868 7869 7870 7871 7872 7873
24323222 (0.432)	|0.246	0.185	0.000	0.000|
42111444 (0.261)	|0.190	0.057	0.011	0.003|
24323224 (0.248)	|0.025	0.207	0.005	0.009|
24111444 (0.043)	|0.039	0.005	0.000	0.000|
Multiallelic Dprime: 0.402
BLOCK 1549.  MARKERS: 7874 7875 7876
431 (0.510)	|0.374	0.100	0.036|
212 (0.462)	|0.324	0.078	0.059|
231 (0.016)	|0.006	0.009	0.000|
211 (0.013)	|0.008	0.002	0.004|
Multiallelic Dprime: 0.086
BLOCK 1550.  MARKERS: 7878 7879 7880
124 (0.711)	|0.463	0.148	0.100|
411 (0.188)	|0.011	0.133	0.044|
121 (0.099)	|0.025	0.014	0.059|
Multiallelic Dprime: 0.544
BLOCK 1551.  MARKERS: 7882 7883 7884
312 (0.500)	|0.489	0.011|
133 (0.295)	|0.268	0.027|
332 (0.205)	|0.073	0.133|
Multiallelic Dprime: 0.722
BLOCK 1552.  MARKERS: 7886 7887
22 (0.830)	|0.561	0.207	0.054|
44 (0.170)	|0.108	0.049	0.009|
Multiallelic Dprime: 0.048
BLOCK 1553.  MARKERS: 7889 7890 7891 7892
3411 (0.669)	|0.510	0.046	0.113|
1233 (0.256)	|0.116	0.110	0.027|
1231 (0.063)	|0.005	0.054	0.002|
Multiallelic Dprime: 0.440
BLOCK 1554.  MARKERS: 7896 7897 7898
322 (0.638)	|0.192	0.126	0.232	0.084	0.003|
333 (0.213)	|0.076	0.120	0.010	0.005	0.002|
123 (0.144)	|0.011	0.023	0.015	0.064	0.029|
Multiallelic Dprime: 0.413
BLOCK 1555.  MARKERS: 7900 7901 7902 7903
4123 (0.279)	|0.141	0.134|
4323 (0.267)	|0.203	0.065|
3323 (0.257)	|0.226	0.030|
4331 (0.156)	|0.050	0.105|
4333 (0.036)	|0.031	0.005|
Multiallelic Dprime: 0.414
BLOCK 1556.  MARKERS: 7904 7905
31 (0.651)	|0.369	0.240	0.002	0.032|
43 (0.341)	|0.001	0.000	0.218	0.118|
Multiallelic Dprime: 0.943
BLOCK 1557.  MARKERS: 7906 7907 7908 7909
1122 (0.370)	|0.242	0.043	0.054	0.025	0.007|
3123 (0.241)	|0.059	0.012	0.150	0.018	0.002|
1323 (0.226)	|0.012	0.192	0.009	0.004	0.001|
1143 (0.150)	|0.018	0.032	0.008	0.071	0.013|
Multiallelic Dprime: 0.587
BLOCK 1558.  MARKERS: 7910 7911 7912 7913 7914 7915 7916
2243324 (0.332)	|0.051	0.212	0.053	0.008|
1421242 (0.282)	|0.151	0.091	0.034	0.007|
2241324 (0.225)	|0.127	0.042	0.053	0.002|
2421222 (0.119)	|0.070	0.027	0.020	0.000|
1421222 (0.027)	|0.010	0.005	0.009	0.002|
Multiallelic Dprime: 0.328
BLOCK 1559.  MARKERS: 7917 7918 7919 7920
3322 (0.415)	|0.416	0.000|
3424 (0.380)	|0.004	0.377|
2344 (0.170)	|0.132	0.038|
3324 (0.024)	|0.007	0.016|
Multiallelic Dprime: 0.892
BLOCK 1560.  MARKERS: 7921 7922
21 (0.565)	|0.364	0.174	0.026|
42 (0.434)	|0.300	0.106	0.028|
Multiallelic Dprime: 0.097
BLOCK 1561.  MARKERS: 7925 7926
43 (0.665)	|0.437	0.218	0.005|
21 (0.280)	|0.124	0.143	0.007|
23 (0.055)	|0.023	0.031	0.000|
Multiallelic Dprime: 0.236
BLOCK 1562.  MARKERS: 7928 7929 7930 7931
2142 (0.583)	|0.370	0.211	0.003	0.000|
4323 (0.392)	|0.297	0.000	0.086	0.000|
4342 (0.012)	|0.002	0.000	0.000	0.011|
Multiallelic Dprime: 0.489
BLOCK 1563.  MARKERS: 7932 7933 7934 7935
1424 (0.678)	|0.485	0.189|
3242 (0.213)	|0.099	0.114|
3444 (0.089)	|0.010	0.079|
1444 (0.011)	|0.010	0.000|
Multiallelic Dprime: 0.392
BLOCK 1564.  MARKERS: 7936 7937 7938
244 (0.609)	|0.395	0.127	0.087|
112 (0.387)	|0.190	0.094	0.100|
Multiallelic Dprime: 0.154
BLOCK 1565.  MARKERS: 7942 7943
22 (0.587)	|0.409	0.000	0.003	0.129	0.028	0.017	0.000|
44 (0.221)	|0.000	0.213	0.007	0.000	0.000	0.000	0.000|
24 (0.187)	|0.000	0.011	0.156	0.000	0.006	0.002	0.010|
Multiallelic Dprime: 0.954
BLOCK 1566.  MARKERS: 7944 7945 7946 7947 7948
11232 (0.412)	|0.011	0.255	0.026	0.115	0.001	0.003|
43312 (0.222)	|0.009	0.000	0.195	0.000	0.009	0.009|
13233 (0.165)	|0.163	0.000	0.000	0.000	0.001	0.000|
13212 (0.130)	|0.086	0.012	0.025	0.007	0.000	0.000|
13232 (0.034)	|0.006	0.002	0.000	0.000	0.015	0.009|
13332 (0.020)	|0.013	0.000	0.003	0.004	0.000	0.000|
43212 (0.010)	|0.009	0.000	0.000	0.000	0.000	0.000|
Multiallelic Dprime: 0.830
BLOCK 1567.  MARKERS: 7949 7950 7951 7952 7953
24221 (0.300)	|0.131	0.161	0.006|
11222 (0.271)	|0.261	0.008	0.000|
24241 (0.250)	|0.246	0.002	0.000|
11422 (0.129)	|0.125	0.002	0.000|
24222 (0.029)	|0.013	0.000	0.016|
14222 (0.021)	|0.009	0.000	0.012|
Multiallelic Dprime: 0.837
BLOCK 1568.  MARKERS: 7954 7955 7956 7957
2421 (0.784)	|0.333	0.242	0.133	0.028	0.007	0.023|
4242 (0.173)	|0.137	0.015	0.012	0.002	0.000	0.000|
4221 (0.034)	|0.006	0.001	0.000	0.003	0.023	0.000|
Multiallelic Dprime: 0.584
BLOCK 1569.  MARKERS: 7959 7960 7961 7962 7963 7964 7965 7966 7967 7968
3422321431 (0.483)	|0.427	0.057|
2214331233 (0.260)	|0.008	0.251|
2414132211 (0.146)	|0.037	0.107|
2424332231 (0.032)	|0.030	0.003|
2424331231 (0.029)	|0.028	0.001|
2424132231 (0.023)	|0.003	0.019|
Multiallelic Dprime: 0.772
BLOCK 1570.  MARKERS: 7970 7971
32 (0.551)	|0.319	0.135	0.046	0.048|
44 (0.446)	|0.234	0.105	0.063	0.043|
Multiallelic Dprime: 0.066
BLOCK 1571.  MARKERS: 7972 7973 7974 7975 7976 7977
313224 (0.552)	|0.208	0.090	0.077	0.170|
313222 (0.241)	|0.012	0.110	0.113	0.004|
132314 (0.109)	|0.103	0.005	0.000	0.000|
332314 (0.090)	|0.077	0.006	0.003	0.005|
Multiallelic Dprime: 0.500
BLOCK 1572.  MARKERS: 7979 7980 7981 7982 7983 7984 7985 7986 7987 7988
3433312443 (0.406)	|0.320	0.054	0.031	0.000|
3413312423 (0.212)	|0.165	0.027	0.000	0.020|
1233134141 (0.193)	|0.018	0.173	0.004	0.000|
3434312443 (0.179)	|0.177	0.003	0.000	0.000|
Multiallelic Dprime: 0.586
BLOCK 1573.  MARKERS: 7989 7990 7991 7992 7993 7994
332244 (0.685)	|0.502	0.170	0.000|
114323 (0.259)	|0.002	0.251	0.003|
332223 (0.034)	|0.004	0.006	0.023|
332323 (0.021)	|0.021	0.000	0.000|
Multiallelic Dprime: 0.831
BLOCK 1574.  MARKERS: 7995 7996 7997 7998 7999 8000 8001
1411141 (0.529)	|0.373	0.090	0.048	0.009|
2133324 (0.426)	|0.166	0.127	0.059	0.067|
1133141 (0.028)	|0.000	0.020	0.000	0.004|
Multiallelic Dprime: 0.341
BLOCK 1575.  MARKERS: 8003 8004 8005 8006 8007 8008 8009 8010 8011
143314213 (0.549)	|0.468	0.056	0.030|
341132431 (0.241)	|0.196	0.039	0.007|
121132431 (0.113)	|0.026	0.042	0.045|
141132431 (0.080)	|0.053	0.007	0.020|
Multiallelic Dprime: 0.357
BLOCK 1576.  MARKERS: 8012 8013 8014
414 (0.748)	|0.352	0.145	0.242	0.007|
432 (0.144)	|0.021	0.100	0.021	0.003|
232 (0.108)	|0.016	0.089	0.002	0.000|
Multiallelic Dprime: 0.626
BLOCK 1577.  MARKERS: 8018 8019 8020 8021 8022
31321 (0.388)	|0.377	0.008	0.003|
12323 (0.333)	|0.185	0.129	0.017|
12143 (0.266)	|0.188	0.073	0.005|
12321 (0.010)	|0.002	0.000	0.008|
Multiallelic Dprime: 0.511
BLOCK 1578.  MARKERS: 8024 8025 8026 8027
2414 (0.753)	|0.587	0.152	0.000	0.000	0.000|
3231 (0.210)	|0.000	0.070	0.097	0.038	0.000|
3431 (0.034)	|0.001	0.000	0.000	0.000	0.033|
Multiallelic Dprime: 0.799
BLOCK 1579.  MARKERS: 8028 8029 8030 8031 8032 8033 8034 8035 8036 8037
2324323443 (0.586)	|0.412	0.045	0.127	0.002|
4144121413 (0.225)	|0.043	0.168	0.005	0.003|
4322333241 (0.097)	|0.003	0.042	0.045	0.007|
4322333243 (0.038)	|0.005	0.000	0.033	0.000|
4344121443 (0.034)	|0.000	0.030	0.000	0.001|
Multiallelic Dprime: 0.617
BLOCK 1580.  MARKERS: 8038 8039 8040 8041
3242 (0.469)	|0.464	0.006	0.000|
4214 (0.295)	|0.266	0.000	0.030|
4412 (0.214)	|0.003	0.205	0.000|
4212 (0.016)	|0.002	0.013	0.000|
Multiallelic Dprime: 0.884
BLOCK 1581.  MARKERS: 8042 8043 8044
411 (0.738)	|0.483	0.210	0.007	0.025	0.010|
233 (0.224)	|0.005	0.064	0.147	0.000	0.000|
413 (0.031)	|0.001	0.009	0.021	0.000	0.000|
Multiallelic Dprime: 0.672
BLOCK 1582.  MARKERS: 8046 8047 8048 8049 8050 8051
324324 (0.488)	|0.234	0.150	0.089	0.015|
312122 (0.289)	|0.146	0.064	0.072	0.007|
112142 (0.174)	|0.115	0.026	0.029	0.003|
312142 (0.026)	|0.012	0.000	0.011	0.003|
324122 (0.011)	|0.002	0.001	0.007	0.000|
Multiallelic Dprime: 0.149
BLOCK 1583.  MARKERS: 8052 8053 8054
213 (0.513)	|0.127	0.142	0.115	0.115	0.004|
321 (0.243)	|0.189	0.021	0.019	0.004	0.006|
221 (0.215)	|0.115	0.047	0.030	0.020	0.000|
223 (0.028)	|0.013	0.012	0.002	0.000	0.000|
Multiallelic Dprime: 0.415
BLOCK 1584.  MARKERS: 8056 8057 8058 8059 8060 8061 8062 8063
11441313 (0.448)	|0.315	0.090	0.039|
23223114 (0.221)	|0.128	0.075	0.010|
23223124 (0.166)	|0.141	0.014	0.011|
21443314 (0.141)	|0.104	0.015	0.023|
11441114 (0.010)	|0.000	0.002	0.008|
Multiallelic Dprime: 0.166
BLOCK 1585.  MARKERS: 8065 8066 8067 8068 8069 8070 8071 8072 8073
134311223 (0.698)	|0.447	0.147	0.098	0.007|
114443441 (0.198)	|0.099	0.045	0.052	0.003|
332443441 (0.092)	|0.042	0.021	0.027	0.000|
Multiallelic Dprime: 0.147
BLOCK 1586.  MARKERS: 8075 8076 8077 8078 8079 8080
431313 (0.591)	|0.486	0.104|
331222 (0.219)	|0.070	0.150|
323322 (0.177)	|0.115	0.062|
331313 (0.010)	|0.010	0.000|
Multiallelic Dprime: 0.397
BLOCK 1587.  MARKERS: 8081 8082
14 (0.682)	|0.505	0.128	0.049|
32 (0.318)	|0.059	0.245	0.014|
Multiallelic Dprime: 0.633
BLOCK 1588.  MARKERS: 8085 8086 8087
341 (0.564)	|0.294	0.270|
123 (0.373)	|0.240	0.133|
141 (0.063)	|0.048	0.015|
Multiallelic Dprime: 0.189
BLOCK 1589.  MARKERS: 8089 8090 8091
323 (0.583)	|0.216	0.251	0.114|
444 (0.417)	|0.333	0.045	0.039|
Multiallelic Dprime: 0.551
BLOCK 1590.  MARKERS: 8092 8093
31 (0.549)	|0.415	0.134|
32 (0.296)	|0.048	0.247|
11 (0.154)	|0.134	0.020|
Multiallelic Dprime: 0.535
BLOCK 1591.  MARKERS: 8094 8095
22 (0.597)	|0.307	0.106	0.081	0.069	0.024	0.002|
44 (0.402)	|0.128	0.215	0.025	0.017	0.004	0.010|
Multiallelic Dprime: 0.380
BLOCK 1592.  MARKERS: 8097 8098 8099 8100 8101 8102 8103 8104 8105 8106 8107 8108
311323213213 (0.436)	|0.390	0.044|
433141432431 (0.321)	|0.308	0.014|
431323213213 (0.106)	|0.067	0.037|
433141232433 (0.086)	|0.030	0.054|
411323213213 (0.028)	|0.025	0.003|
311323212213 (0.012)	|0.012	0.000|
Multiallelic Dprime: 0.484
BLOCK 1593.  MARKERS: 8109 8110 8111 8112
1122 (0.842)	|0.566	0.131	0.111	0.025|
3344 (0.153)	|0.088	0.043	0.014	0.004|
Multiallelic Dprime: 0.135
BLOCK 1594.  MARKERS: 8114 8115 8116 8117 8118 8119 8120
4212112 (0.659)	|0.495	0.156	0.006|
1434131 (0.175)	|0.061	0.113	0.001|
1232231 (0.126)	|0.125	0.000	0.000|
1234131 (0.029)	|0.003	0.000	0.026|
Multiallelic Dprime: 0.374
BLOCK 1595.  MARKERS: 8121 8122
32 (0.696)	|0.244	0.441	0.003|
44 (0.270)	|0.239	0.024	0.008|
42 (0.033)	|0.032	0.002	0.000|
Multiallelic Dprime: 0.791
BLOCK 1596.  MARKERS: 8123 8124 8125 8126 8127 8128
342413 (0.515)	|0.160	0.237	0.094	0.023|
134231 (0.467)	|0.440	0.020	0.007	0.000|
142413 (0.011)	|0.002	0.009	0.000	0.000|
Multiallelic Dprime: 0.828
BLOCK 1597.  MARKERS: 8129 8130 8131
323 (0.609)	|0.421	0.153	0.034|
133 (0.266)	|0.133	0.061	0.071|
321 (0.101)	|0.041	0.060	0.000|
333 (0.023)	|0.000	0.007	0.016|
Multiallelic Dprime: 0.262
BLOCK 1598.  MARKERS: 8133 8134 8135 8136
4441 (0.595)	|0.364	0.131	0.079|
4141 (0.280)	|0.131	0.082	0.061|
2113 (0.121)	|0.081	0.016	0.016|
Multiallelic Dprime: 0.134
BLOCK 1599.  MARKERS: 8138 8139 8140 8141 8142
42423 (0.577)	|0.440	0.073	0.064|
21423 (0.231)	|0.183	0.020	0.027|
41141 (0.156)	|0.081	0.060	0.014|
Multiallelic Dprime: 0.174
BLOCK 1600.  MARKERS: 8146 8147
44 (0.731)	|0.435	0.296|
42 (0.160)	|0.073	0.087|
32 (0.109)	|0.092	0.013|
Multiallelic Dprime: 0.148
BLOCK 1601.  MARKERS: 8149 8150
24 (0.600)	|0.316	0.284|
42 (0.397)	|0.219	0.178|
Multiallelic Dprime: 0.031
BLOCK 1602.  MARKERS: 8151 8152
44 (0.538)	|0.382	0.053	0.008	0.005	0.059	0.000	0.011|
22 (0.462)	|0.005	0.129	0.135	0.105	0.002	0.059	0.000|
Multiallelic Dprime: 0.856
BLOCK 1603.  MARKERS: 8154 8155 8156 8157 8158 8159 8160 8161 8162 8163 8164 8165
444243314322 (0.388)	|0.375	0.011	0.000|
132441113322 (0.181)	|0.001	0.179	0.000|
442243114144 (0.144)	|0.000	0.000	0.143|
442223124322 (0.111)	|0.005	0.106	0.000|
442243314322 (0.062)	|0.061	0.000	0.000|
442223124342 (0.060)	|0.000	0.000	0.059|
444243114322 (0.011)	|0.011	0.000	0.000|
Multiallelic Dprime: 0.969
BLOCK 1604.  MARKERS: 8166 8167 8168
332 (0.466)	|0.320	0.096	0.047|
122 (0.315)	|0.172	0.142	0.001|
323 (0.215)	|0.087	0.005	0.123|
Multiallelic Dprime: 0.327
BLOCK 1605.  MARKERS: 8169 8170 8171 8172 8173
41411 (0.583)	|0.409	0.003	0.164|
42233 (0.242)	|0.185	0.055	0.003|
22233 (0.173)	|0.031	0.136	0.006|
Multiallelic Dprime: 0.504
BLOCK 1606.  MARKERS: 8174 8175
44 (0.627)	|0.382	0.245|
24 (0.195)	|0.122	0.073|
22 (0.172)	|0.066	0.107|
Multiallelic Dprime: 0.151
BLOCK 1607.  MARKERS: 8176 8177
11 (0.575)	|0.328	0.187	0.060|
33 (0.424)	|0.227	0.126	0.072|
Multiallelic Dprime: 0.065
BLOCK 1608.  MARKERS: 8180 8181
14 (0.555)	|0.400	0.145	0.008	0.003|
12 (0.312)	|0.245	0.028	0.030	0.010|
22 (0.133)	|0.000	0.000	0.131	0.000|
Multiallelic Dprime: 0.490
BLOCK 1609.  MARKERS: 8182 8183 8184 8185
1332 (0.645)	|0.639	0.000|
2212 (0.173)	|0.000	0.173|
1314 (0.168)	|0.025	0.143|
1312 (0.013)	|0.013	0.000|
Multiallelic Dprime: 0.963
BLOCK 1610.  MARKERS: 8186 8187
13 (0.677)	|0.317	0.110	0.112	0.099	0.025|
42 (0.318)	|0.081	0.115	0.067	0.037	0.013|
Multiallelic Dprime: 0.251
BLOCK 1611.  MARKERS: 8190 8191 8192 8193 8194
23342 (0.402)	|0.006	0.393	0.000|
14322 (0.224)	|0.217	0.003	0.004|
14124 (0.179)	|0.154	0.023	0.002|
24322 (0.137)	|0.120	0.018	0.000|
14324 (0.037)	|0.000	0.000	0.036|
Multiallelic Dprime: 0.884
BLOCK 1612.  MARKERS: 8195 8196 8197
142 (0.505)	|0.074	0.273	0.124	0.027|
221 (0.444)	|0.395	0.014	0.026	0.006|
122 (0.044)	|0.007	0.000	0.037	0.000|
Multiallelic Dprime: 0.739
BLOCK 1613.  MARKERS: 8199 8200 8201 8202
4212 (0.481)	|0.108	0.178	0.145	0.025	0.014|
1434 (0.291)	|0.118	0.073	0.030	0.069	0.002|
4232 (0.185)	|0.111	0.039	0.026	0.007	0.000|
1432 (0.033)	|0.020	0.008	0.003	0.000	0.000|
Multiallelic Dprime: 0.333
BLOCK 1614.  MARKERS: 8203 8204 8205 8206 8207 8208 8209 8210
14244222 (0.362)	|0.125	0.079	0.096	0.062|
34124444 (0.300)	|0.146	0.088	0.036	0.032|
12222442 (0.204)	|0.103	0.059	0.029	0.014|
14244442 (0.102)	|0.049	0.025	0.021	0.007|
14244422 (0.016)	|0.002	0.011	0.000	0.004|
Multiallelic Dprime: 0.172
BLOCK 1615.  MARKERS: 8212 8213 8214
222 (0.427)	|0.144	0.116	0.167|
224 (0.266)	|0.069	0.116	0.082|
422 (0.183)	|0.116	0.038	0.028|
234 (0.123)	|0.043	0.050	0.030|
Multiallelic Dprime: 0.199
BLOCK 1616.  MARKERS: 8216 8217 8218
223 (0.372)	|0.362	0.003	0.000	0.006|
224 (0.320)	|0.237	0.068	0.005	0.008|
444 (0.307)	|0.006	0.270	0.020	0.000|
Multiallelic Dprime: 0.746
BLOCK 1617.  MARKERS: 8220 8221 8222 8223
3414 (0.604)	|0.374	0.199	0.030|
1232 (0.342)	|0.137	0.134	0.071|
3232 (0.026)	|0.010	0.016	0.000|
3412 (0.015)	|0.010	0.005	0.000|
Multiallelic Dprime: 0.217
BLOCK 1618.  MARKERS: 8224 8225 8226
333 (0.536)	|0.421	0.109|
331 (0.360)	|0.265	0.090|
213 (0.104)	|0.096	0.008|
Multiallelic Dprime: 0.121
BLOCK 1619.  MARKERS: 8229 8230
22 (0.781)	|0.526	0.228	0.017|
43 (0.207)	|0.000	0.002	0.202|
Multiallelic Dprime: 0.986
BLOCK 1620.  MARKERS: 8231 8232 8233 8234
2424 (0.533)	|0.337	0.172	0.018|
4243 (0.231)	|0.154	0.073	0.004|
2243 (0.223)	|0.149	0.064	0.007|
Multiallelic Dprime: 0.050
BLOCK 1621.  MARKERS: 8237 8238
21 (0.647)	|0.334	0.294	0.019|
33 (0.316)	|0.234	0.065	0.015|
23 (0.029)	|0.029	0.000	0.000|
Multiallelic Dprime: 0.430
BLOCK 1622.  MARKERS: 8239 8240
33 (0.604)	|0.414	0.094	0.097|
14 (0.360)	|0.276	0.052	0.033|
34 (0.034)	|0.025	0.006	0.003|
Multiallelic Dprime: 0.162
BLOCK 1623.  MARKERS: 8242 8243
12 (0.714)	|0.478	0.234|
32 (0.152)	|0.087	0.063|
34 (0.134)	|0.098	0.035|
Multiallelic Dprime: 0.063
BLOCK 1624.  MARKERS: 8245 8246
43 (0.662)	|0.421	0.242|
21 (0.333)	|0.199	0.133|
Multiallelic Dprime: 0.037
BLOCK 1625.  MARKERS: 8254 8255 8256
423 (0.624)	|0.511	0.073	0.037|
341 (0.376)	|0.279	0.041	0.057|
Multiallelic Dprime: 0.157
BLOCK 1626.  MARKERS: 8258 8259
22 (0.789)	|0.476	0.136	0.172|
34 (0.114)	|0.049	0.043	0.023|
32 (0.095)	|0.045	0.036	0.011|
Multiallelic Dprime: 0.209
BLOCK 1627.  MARKERS: 8264 8265 8266 8267
1413 (0.570)	|0.517	0.012	0.036|
3222 (0.216)	|0.169	0.043	0.004|
1422 (0.207)	|0.099	0.049	0.060|
Multiallelic Dprime: 0.447
BLOCK 1628.  MARKERS: 8268 8269 8270
411 (0.789)	|0.439	0.349|
122 (0.106)	|0.072	0.034|
121 (0.100)	|0.080	0.020|
Multiallelic Dprime: 0.355
BLOCK 1629.  MARKERS: 8273 8274
22 (0.593)	|0.224	0.235	0.135|
44 (0.407)	|0.175	0.143	0.089|
Multiallelic Dprime: 0.054
BLOCK 1630.  MARKERS: 8277 8278
31 (0.399)	|0.289	0.097	0.009	0.000|
33 (0.377)	|0.065	0.122	0.171	0.012|
13 (0.224)	|0.217	0.003	0.004	0.000|
Multiallelic Dprime: 0.610
BLOCK 1631.  MARKERS: 8279 8280 8281 8282 8283 8284 8285 8286
43312141 (0.569)	|0.233	0.219	0.108|
44312123 (0.221)	|0.132	0.061	0.023|
24134441 (0.183)	|0.086	0.080	0.015|
43312143 (0.013)	|0.008	0.004	0.000|
Multiallelic Dprime: 0.172
BLOCK 1632.  MARKERS: 8290 8291 8292 8293 8294 8295 8296 8297 8298
133223432 (0.466)	|0.345	0.121	0.001|
133243432 (0.368)	|0.361	0.004	0.000|
312422221 (0.148)	|0.013	0.076	0.057|
Multiallelic Dprime: 0.528
BLOCK 1633.  MARKERS: 8299 8300 8301 8302 8303 8304
331321 (0.725)	|0.514	0.128	0.084|
124143 (0.209)	|0.096	0.097	0.016|
131321 (0.061)	|0.056	0.000	0.004|
Multiallelic Dprime: 0.247
BLOCK 1634.  MARKERS: 8307 8308
43 (0.668)	|0.252	0.117	0.159	0.062	0.056	0.008|
23 (0.228)	|0.034	0.129	0.017	0.030	0.016	0.002|
21 (0.104)	|0.002	0.019	0.014	0.065	0.000	0.001|
Multiallelic Dprime: 0.465
BLOCK 1635.  MARKERS: 8309 8310 8311 8312 8313
44232 (0.287)	|0.251	0.021	0.015|
22232 (0.265)	|0.046	0.207	0.011|
22114 (0.191)	|0.044	0.016	0.133|
22214 (0.157)	|0.090	0.012	0.056|
42232 (0.072)	|0.005	0.066	0.000|
24232 (0.012)	|0.011	0.001	0.000|
Multiallelic Dprime: 0.661
BLOCK 1636.  MARKERS: 8316 8317 8318
223 (0.456)	|0.174	0.111	0.113	0.059|
242 (0.326)	|0.111	0.086	0.070	0.058|
423 (0.215)	|0.060	0.061	0.070	0.024|
Multiallelic Dprime: 0.079
BLOCK 1637.  MARKERS: 8319 8320 8321
212 (0.347)	|0.283	0.016	0.023	0.024|
211 (0.259)	|0.160	0.034	0.054	0.009|
411 (0.252)	|0.074	0.097	0.021	0.063|
222 (0.142)	|0.014	0.121	0.002	0.002|
Multiallelic Dprime: 0.504
BLOCK 1638.  MARKERS: 8322 8323 8324
442 (0.531)	|0.152	0.149	0.119	0.106|
222 (0.267)	|0.128	0.067	0.040	0.031|
444 (0.100)	|0.025	0.029	0.027	0.018|
422 (0.098)	|0.040	0.015	0.019	0.020|
Multiallelic Dprime: 0.154
BLOCK 1639.  MARKERS: 8331 8332 8333 8334 8335 8336 8337 8338 8339
142112343 (0.346)	|0.186	0.090	0.070|
342312343 (0.262)	|0.142	0.069	0.052|
124121113 (0.205)	|0.116	0.040	0.050|
122121341 (0.177)	|0.109	0.052	0.016|
Multiallelic Dprime: 0.066
BLOCK 1640.  MARKERS: 8341 8342
21 (0.559)	|0.288	0.246	0.026|
43 (0.251)	|0.246	0.004	0.000|
23 (0.188)	|0.036	0.002	0.151|
Multiallelic Dprime: 0.647
BLOCK 1641.  MARKERS: 8343 8344
34 (0.577)	|0.549	0.015|
33 (0.248)	|0.022	0.236|
14 (0.174)	|0.009	0.163|
Multiallelic Dprime: 0.910
BLOCK 1642.  MARKERS: 8345 8346
22 (0.579)	|0.311	0.145	0.124|
43 (0.414)	|0.199	0.150	0.065|
Multiallelic Dprime: 0.113
BLOCK 1643.  MARKERS: 8349 8350
23 (0.512)	|0.391	0.038	0.083|
41 (0.298)	|0.043	0.230	0.024|
21 (0.189)	|0.020	0.089	0.080|
Multiallelic Dprime: 0.606
BLOCK 1644.  MARKERS: 8351 8352
22 (0.453)	|0.106	0.348	0.000|
12 (0.358)	|0.197	0.043	0.118|
14 (0.189)	|0.157	0.011	0.021|
Multiallelic Dprime: 0.599
BLOCK 1645.  MARKERS: 8353 8354 8355
132 (0.456)	|0.257	0.201|
233 (0.404)	|0.326	0.077|
122 (0.140)	|0.077	0.063|
Multiallelic Dprime: 0.311
BLOCK 1646.  MARKERS: 8361 8362
23 (0.660)	|0.493	0.123	0.043|
41 (0.340)	|0.159	0.092	0.090|
Multiallelic Dprime: 0.281
BLOCK 1647.  MARKERS: 8364 8365
34 (0.653)	|0.542	0.045	0.065|
33 (0.214)	|0.027	0.170	0.017|
13 (0.133)	|0.011	0.077	0.045|
Multiallelic Dprime: 0.708
BLOCK 1648.  MARKERS: 8366 8367
42 (0.581)	|0.267	0.247	0.067|
22 (0.292)	|0.156	0.099	0.037|
23 (0.127)	|0.054	0.057	0.016|
Multiallelic Dprime: 0.079
BLOCK 1649.  MARKERS: 8369 8370
14 (0.476)	|0.250	0.114	0.103	0.006|
34 (0.403)	|0.170	0.114	0.106	0.007|
13 (0.121)	|0.062	0.031	0.025	0.003|
Multiallelic Dprime: 0.087
BLOCK 1650.  MARKERS: 8373 8374 8375
142 (0.482)	|0.403	0.076|
324 (0.259)	|0.242	0.017|
344 (0.234)	|0.229	0.002|
342 (0.016)	|0.011	0.005|
Multiallelic Dprime: 0.565
BLOCK 1651.  MARKERS: 8376 8377 8378
442 (0.892)	|0.419	0.380	0.091|
124 (0.100)	|0.081	0.011	0.009|
Multiallelic Dprime: 0.599
BLOCK 1652.  MARKERS: 8380 8381 8382
244 (0.501)	|0.201	0.154	0.076	0.040	0.005|
144 (0.393)	|0.138	0.113	0.086	0.029	0.006|
222 (0.104)	|0.039	0.026	0.026	0.005	0.000|
Multiallelic Dprime: 0.076
BLOCK 1653.  MARKERS: 8384 8385 8386 8387 8388 8389 8390 8391 8392 8393 8394
21214121433 (0.376)	|0.377	0.000|
43412113343 (0.297)	|0.000	0.297|
21442211434 (0.188)	|0.189	0.000|
21214111433 (0.076)	|0.075	0.000|
43412113333 (0.011)	|0.000	0.008|
Multiallelic Dprime: 1.000
BLOCK 1654.  MARKERS: 8395 8396 8397
332 (0.679)	|0.276	0.218	0.186|
114 (0.318)	|0.101	0.114	0.103|
Multiallelic Dprime: 0.089
BLOCK 1655.  MARKERS: 8399 8400
24 (0.378)	|0.348	0.000	0.026	0.000	0.000|
22 (0.331)	|0.009	0.183	0.089	0.033	0.016|
12 (0.291)	|0.283	0.000	0.002	0.000	0.000|
Multiallelic Dprime: 0.897
BLOCK 1656.  MARKERS: 8401 8402 8403 8404
1144 (0.640)	|0.284	0.185	0.152	0.013|
4123 (0.183)	|0.097	0.057	0.023	0.003|
4343 (0.117)	|0.070	0.040	0.004	0.000|
4143 (0.033)	|0.011	0.016	0.006	0.000|
4144 (0.016)	|0.000	0.016	0.000	0.000|
Multiallelic Dprime: 0.195
BLOCK 1657.  MARKERS: 8405 8406 8407
413 (0.467)	|0.301	0.063	0.094	0.010|
234 (0.312)	|0.178	0.065	0.031	0.038|
414 (0.191)	|0.143	0.032	0.017	0.000|
434 (0.017)	|0.006	0.008	0.003	0.000|
Multiallelic Dprime: 0.176
BLOCK 1658.  MARKERS: 8409 8410 8411
323 (0.637)	|0.432	0.175	0.030|
423 (0.167)	|0.052	0.052	0.062|
341 (0.147)	|0.087	0.054	0.006|
321 (0.048)	|0.046	0.000	0.002|
Multiallelic Dprime: 0.229
BLOCK 1659.  MARKERS: 8413 8414
13 (0.618)	|0.411	0.146	0.061|
33 (0.281)	|0.066	0.070	0.144|
32 (0.101)	|0.020	0.062	0.019|
Multiallelic Dprime: 0.433
BLOCK 1660.  MARKERS: 8416 8417
21 (0.496)	|0.037	0.293	0.158|
41 (0.278)	|0.140	0.022	0.109|
23 (0.224)	|0.200	0.016	0.003|
Multiallelic Dprime: 0.609
BLOCK 1661.  MARKERS: 8418 8419 8420 8421 8422 8423 8424 8425
13321323 (0.376)	|0.002	0.267	0.003	0.073	0.022	0.010|
11141121 (0.332)	|0.321	0.000	0.000	0.000	0.000	0.000|
31323343 (0.271)	|0.019	0.003	0.217	0.000	0.000	0.004|
Multiallelic Dprime: 0.962
BLOCK 1662.  MARKERS: 8427 8428 8429 8430 8431 8432 8433 8434 8435 8436
1132213431 (0.346)	|0.326	0.019|
2312231413 (0.270)	|0.239	0.031|
2114431231 (0.230)	|0.062	0.164|
2312231431 (0.072)	|0.008	0.065|
2312231411 (0.022)	|0.009	0.013|
2132213431 (0.018)	|0.017	0.000|
Multiallelic Dprime: 0.708
BLOCK 1663.  MARKERS: 8439 8440
23 (0.685)	|0.577	0.107|
41 (0.307)	|0.176	0.131|
Multiallelic Dprime: 0.350
BLOCK 1664.  MARKERS: 8444 8445
24 (0.758)	|0.414	0.272	0.072|
43 (0.241)	|0.150	0.041	0.049|
Multiallelic Dprime: 0.243
BLOCK 1665.  MARKERS: 8446 8447 8448
122 (0.564)	|0.491	0.053	0.020|
124 (0.313)	|0.269	0.038	0.007|
342 (0.122)	|0.110	0.010	0.002|
Multiallelic Dprime: 0.060
BLOCK 1666.  MARKERS: 8449 8450
11 (0.869)	|0.715	0.119	0.035|
23 (0.100)	|0.099	0.000	0.000|
21 (0.029)	|0.025	0.000	0.005|
Multiallelic Dprime: 0.773
BLOCK 1667.  MARKERS: 8453 8454
24 (0.840)	|0.367	0.392	0.071|
42 (0.120)	|0.068	0.037	0.014|
22 (0.041)	|0.037	0.004	0.000|
Multiallelic Dprime: 0.351
BLOCK 1668.  MARKERS: 8456 8457 8458 8459
2121 (0.471)	|0.208	0.200	0.056|
3334 (0.433)	|0.202	0.167	0.061|
2334 (0.084)	|0.036	0.037	0.012|
Multiallelic Dprime: 0.041
BLOCK 1669.  MARKERS: 8466 8467 8468
242 (0.447)	|0.261	0.184|
324 (0.408)	|0.372	0.036|
224 (0.132)	|0.065	0.067|
Multiallelic Dprime: 0.485
BLOCK 1670.  MARKERS: 8469 8470 8471
121 (0.709)	|0.664	0.045|
332 (0.288)	|0.233	0.055|
Multiallelic Dprime: 0.365
BLOCK 1671.  MARKERS: 8473 8474 8475
433 (0.899)	|0.470	0.238	0.050	0.108	0.031|
211 (0.101)	|0.003	0.003	0.064	0.000	0.032|
Multiallelic Dprime: 0.864
BLOCK 1672.  MARKERS: 8476 8477 8478 8479 8480 8481 8482 8483
14431232 (0.473)	|0.208	0.181	0.085|
12244414 (0.240)	|0.066	0.075	0.101|
12431232 (0.113)	|0.050	0.053	0.010|
32431232 (0.108)	|0.039	0.046	0.022|
12231232 (0.063)	|0.044	0.012	0.007|
Multiallelic Dprime: 0.168
BLOCK 1673.  MARKERS: 8487 8488
34 (0.408)	|0.253	0.009	0.018	0.108	0.016	0.005|
42 (0.367)	|0.007	0.254	0.003	0.074	0.022	0.002|
32 (0.226)	|0.016	0.009	0.171	0.008	0.002	0.018|
Multiallelic Dprime: 0.732
BLOCK 1674.  MARKERS: 8489 8490 8491 8492 8493 8494 8495
3232343 (0.276)	|0.275	0.003	0.000	0.000|
1411233 (0.271)	|0.274	0.000	0.000	0.000|
3232331 (0.192)	|0.000	0.182	0.006	0.004|
3232333 (0.190)	|0.026	0.001	0.106	0.056|
3232233 (0.040)	|0.003	0.038	0.000	0.000|
3232231 (0.024)	|0.000	0.021	0.000	0.001|
Multiallelic Dprime: 0.945
BLOCK 1675.  MARKERS: 8496 8497 8498
142 (0.576)	|0.426	0.100	0.047|
322 (0.248)	|0.041	0.178	0.026|
144 (0.114)	|0.077	0.008	0.029|
342 (0.062)	|0.003	0.059	0.000|
Multiallelic Dprime: 0.516
BLOCK 1676.  MARKERS: 8499 8500
34 (0.548)	|0.406	0.140|
22 (0.344)	|0.280	0.064|
32 (0.102)	|0.060	0.042|
Multiallelic Dprime: 0.132
BLOCK 1677.  MARKERS: 8502 8503
42 (0.747)	|0.470	0.236	0.040|
24 (0.249)	|0.178	0.053	0.018|
Multiallelic Dprime: 0.202
BLOCK 1678.  MARKERS: 8506 8507
13 (0.648)	|0.292	0.281	0.075|
31 (0.293)	|0.140	0.111	0.043|
33 (0.059)	|0.029	0.024	0.005|
Multiallelic Dprime: 0.057
BLOCK 1679.  MARKERS: 8509 8510
32 (0.461)	|0.101	0.267	0.093|
12 (0.416)	|0.324	0.076	0.014|
31 (0.124)	|0.073	0.020	0.030|
Multiallelic Dprime: 0.512
BLOCK 1680.  MARKERS: 8514 8515
44 (0.498)	|0.426	0.001	0.070|
24 (0.363)	|0.014	0.271	0.074|
23 (0.137)	|0.137	0.000	0.000|
Multiallelic Dprime: 0.773
BLOCK 1681.  MARKERS: 8516 8517
31 (0.578)	|0.081	0.372	0.125|
23 (0.272)	|0.242	0.017	0.013|
21 (0.144)	|0.126	0.006	0.012|
Multiallelic Dprime: 0.788
BLOCK 1682.  MARKERS: 8518 8519 8520 8521 8522 8523
221433 (0.455)	|0.370	0.080	0.005|
331433 (0.395)	|0.222	0.172	0.001|
223311 (0.150)	|0.106	0.037	0.008|
Multiallelic Dprime: 0.307
BLOCK 1683.  MARKERS: 8526 8527
32 (0.698)	|0.334	0.140	0.116	0.076	0.027|
14 (0.288)	|0.124	0.066	0.036	0.034	0.025|
34 (0.014)	|0.006	0.004	0.004	0.000	0.000|
Multiallelic Dprime: 0.089
BLOCK 1684.  MARKERS: 8532 8533 8534 8535 8536 8537
224213 (0.463)	|0.213	0.145	0.105|
232431 (0.210)	|0.090	0.081	0.039|
422431 (0.155)	|0.084	0.042	0.029|
222211 (0.110)	|0.058	0.028	0.024|
222431 (0.052)	|0.013	0.025	0.014|
Multiallelic Dprime: 0.084
BLOCK 1685.  MARKERS: 8539 8540
24 (0.462)	|0.231	0.178	0.050|
21 (0.323)	|0.153	0.158	0.011|
41 (0.215)	|0.127	0.045	0.044|
Multiallelic Dprime: 0.126
BLOCK 1686.  MARKERS: 8541 8542 8543 8544
4424 (0.509)	|0.347	0.147	0.003	0.002	0.011|
4224 (0.382)	|0.071	0.230	0.039	0.030	0.003|
2242 (0.106)	|0.096	0.007	0.001	0.000	0.000|
Multiallelic Dprime: 0.475
BLOCK 1687.  MARKERS: 8546 8547 8548 8549 8550 8551
342121 (0.516)	|0.212	0.157	0.146|
113232 (0.384)	|0.166	0.140	0.075|
342221 (0.045)	|0.017	0.014	0.013|
342231 (0.032)	|0.013	0.007	0.012|
113121 (0.015)	|0.003	0.006	0.006|
Multiallelic Dprime: 0.080
BLOCK 1688.  MARKERS: 8555 8556 8557
224 (0.417)	|0.172	0.152	0.090|
442 (0.323)	|0.126	0.130	0.068|
444 (0.254)	|0.109	0.089	0.054|
Multiallelic Dprime: 0.029
BLOCK 1689.  MARKERS: 8566 8567 8568
214 (0.412)	|0.327	0.008	0.044	0.007	0.000	0.013|
424 (0.372)	|0.014	0.270	0.013	0.018	0.048	0.000|
422 (0.213)	|0.007	0.039	0.070	0.069	0.022	0.000|
Multiallelic Dprime: 0.752
BLOCK 1690.  MARKERS: 8570 8571 8572 8573 8574 8575 8576
1414131 (0.348)	|0.158	0.128	0.035	0.029|
3214121 (0.318)	|0.141	0.093	0.048	0.037|
3232433 (0.125)	|0.020	0.048	0.022	0.036|
3232431 (0.093)	|0.028	0.024	0.017	0.025|
3214131 (0.070)	|0.033	0.008	0.021	0.010|
1414121 (0.012)	|0.004	0.000	0.006	0.002|
Multiallelic Dprime: 0.172
BLOCK 1691.  MARKERS: 8578 8579 8580
441 (0.391)	|0.300	0.028	0.027	0.025	0.012|
341 (0.307)	|0.039	0.162	0.020	0.086	0.000|
323 (0.158)	|0.044	0.090	0.004	0.000	0.020|
343 (0.143)	|0.025	0.010	0.084	0.013	0.010|
Multiallelic Dprime: 0.571
BLOCK 1692.  MARKERS: 8583 8584 8585 8586 8587 8588
231331 (0.409)	|0.364	0.005	0.009	0.000	0.000	0.000	0.014|
231311 (0.290)	|0.003	0.178	0.033	0.065	0.000	0.000	0.000|
213131 (0.133)	|0.003	0.000	0.125	0.004	0.000	0.000	0.000|
331333 (0.124)	|0.000	0.000	0.000	0.049	0.060	0.014	0.000|
231333 (0.042)	|0.000	0.000	0.000	0.004	0.029	0.005	0.000|
Multiallelic Dprime: 0.888
BLOCK 1693.  MARKERS: 8589 8590 8591 8592 8593 8594 8595 8596 8597 8598 8599 8600
433134233311 (0.370)	|0.368	0.000	0.000|
313332233334 (0.183)	|0.000	0.000	0.183|
413114212131 (0.167)	|0.000	0.168	0.000|
413114232131 (0.123)	|0.000	0.122	0.000|
411134433331 (0.090)	|0.089	0.000	0.000|
411134433131 (0.019)	|0.000	0.019	0.000|
433134233331 (0.014)	|0.014	0.000	0.000|
Multiallelic Dprime: 1.000
BLOCK 1694.  MARKERS: 8601 8602 8603
342 (0.486)	|0.157	0.159	0.170|
433 (0.322)	|0.130	0.114	0.078|
432 (0.190)	|0.064	0.057	0.068|
Multiallelic Dprime: 0.081
BLOCK 1695.  MARKERS: 8605 8606
13 (0.351)	|0.228	0.036	0.053	0.016	0.008	0.011|
23 (0.332)	|0.205	0.070	0.040	0.003	0.011	0.002|
24 (0.317)	|0.178	0.059	0.057	0.012	0.007	0.002|
Multiallelic Dprime: 0.111
BLOCK 1696.  MARKERS: 8609 8610 8611 8612 8613 8614 8615 8616 8617
334441312 (0.607)	|0.591	0.009	0.010|
313223134 (0.165)	|0.158	0.006	0.000|
133223334 (0.149)	|0.017	0.132	0.000|
313223332 (0.033)	|0.031	0.000	0.002|
333223332 (0.025)	|0.025	0.000	0.000|
333223334 (0.015)	|0.015	0.000	0.001|
Multiallelic Dprime: 0.816
BLOCK 1697.  MARKERS: 8619 8620
13 (0.840)	|0.794	0.028	0.015|
31 (0.146)	|0.052	0.091	0.002|
33 (0.014)	|0.014	0.000	0.000|
Multiallelic Dprime: 0.637
BLOCK 1698.  MARKERS: 8622 8623 8624 8625 8626 8627 8628 8629 8630
211114144 (0.861)	|0.668	0.145	0.047|
433333322 (0.118)	|0.019	0.009	0.091|
433313322 (0.017)	|0.015	0.002	0.000|
Multiallelic Dprime: 0.624
BLOCK 1699.  MARKERS: 8632 8633
14 (0.703)	|0.238	0.211	0.134	0.119|
32 (0.156)	|0.072	0.035	0.017	0.032|
12 (0.141)	|0.022	0.081	0.025	0.012|
Multiallelic Dprime: 0.156
BLOCK 1700.  MARKERS: 8635 8636 8637
244 (0.333)	|0.058	0.220	0.014	0.018	0.019|
242 (0.327)	|0.249	0.041	0.018	0.008	0.009|
222 (0.177)	|0.014	0.006	0.014	0.082	0.062|
422 (0.163)	|0.009	0.009	0.128	0.005	0.005|
Multiallelic Dprime: 0.666
BLOCK 1701.  MARKERS: 8639 8640 8641 8642 8643
34221 (0.329)	|0.090	0.183	0.057|
34424 (0.276)	|0.270	0.000	0.006|
24241 (0.174)	|0.145	0.000	0.029|
32221 (0.112)	|0.007	0.023	0.083|
34224 (0.094)	|0.093	0.000	0.000|
Multiallelic Dprime: 0.711
BLOCK 1702.  MARKERS: 8646 8647
34 (0.614)	|0.511	0.104|
24 (0.210)	|0.000	0.209|
32 (0.176)	|0.079	0.089|
Multiallelic Dprime: 0.646
BLOCK 1703.  MARKERS: 8648 8649
23 (0.590)	|0.467	0.120	0.003|
41 (0.402)	|0.083	0.133	0.186|
Multiallelic Dprime: 0.585
BLOCK 1704.  MARKERS: 8650 8651
23 (0.552)	|0.434	0.065	0.035	0.017|
43 (0.261)	|0.155	0.058	0.041	0.008|
21 (0.187)	|0.102	0.022	0.063	0.000|
Multiallelic Dprime: 0.260
BLOCK 1705.  MARKERS: 8653 8654 8655
333 (0.691)	|0.647	0.042	0.002|
311 (0.145)	|0.000	0.008	0.137|
131 (0.139)	|0.002	0.137	0.000|
331 (0.025)	|0.014	0.012	0.000|
Multiallelic Dprime: 0.893
BLOCK 1706.  MARKERS: 8657 8658
22 (0.662)	|0.491	0.135	0.032|
23 (0.199)	|0.025	0.117	0.054|
13 (0.139)	|0.034	0.041	0.064|
Multiallelic Dprime: 0.543
BLOCK 1707.  MARKERS: 8661 8662 8663
331 (0.551)	|0.534	0.013	0.005|
233 (0.292)	|0.003	0.117	0.173|
213 (0.150)	|0.006	0.144	0.000|
Multiallelic Dprime: 0.892
BLOCK 1708.  MARKERS: 8664 8665
44 (0.547)	|0.479	0.019	0.049|
42 (0.275)	|0.164	0.026	0.084|
22 (0.178)	|0.016	0.157	0.006|
Multiallelic Dprime: 0.562
BLOCK 1709.  MARKERS: 8666 8667
14 (0.658)	|0.383	0.193	0.021	0.035	0.013|
24 (0.202)	|0.004	0.006	0.140	0.046	0.001|
22 (0.140)	|0.022	0.028	0.000	0.066	0.023|
Multiallelic Dprime: 0.704
BLOCK 1710.  MARKERS: 8668 8669 8670 8671 8672 8673 8674 8675 8676 8677 8678 8679 8680 8681
32323412134331 (0.412)	|0.200	0.144	0.066|
14241132242423 (0.225)	|0.136	0.071	0.020|
34241132242423 (0.161)	|0.053	0.081	0.028|
34241114132423 (0.147)	|0.101	0.042	0.005|
34241112242423 (0.038)	|0.012	0.019	0.006|
Multiallelic Dprime: 0.177
BLOCK 1711.  MARKERS: 8683 8684
11 (0.512)	|0.509	0.000	0.000|
31 (0.364)	|0.000	0.359	0.004|
33 (0.124)	|0.000	0.007	0.118|
Multiallelic Dprime: 0.986
BLOCK 1712.  MARKERS: 8685 8686
13 (0.509)	|0.367	0.069	0.069|
33 (0.366)	|0.260	0.085	0.021|
31 (0.122)	|0.103	0.010	0.009|
Multiallelic Dprime: 0.145
BLOCK 1713.  MARKERS: 8690 8691
24 (0.733)	|0.380	0.281	0.058|
42 (0.163)	|0.136	0.026	0.001|
22 (0.098)	|0.017	0.005	0.077|
Multiallelic Dprime: 0.407
BLOCK 1714.  MARKERS: 8692 8693 8694
231 (0.533)	|0.311	0.113	0.109|
412 (0.316)	|0.229	0.075	0.012|
431 (0.137)	|0.077	0.015	0.044|
Multiallelic Dprime: 0.198
BLOCK 1715.  MARKERS: 8695 8696
34 (0.626)	|0.563	0.060	0.002|
44 (0.207)	|0.044	0.110	0.054|
42 (0.165)	|0.162	0.003	0.000|
Multiallelic Dprime: 0.654
BLOCK 1716.  MARKERS: 8698 8699
43 (0.771)	|0.720	0.021	0.028|
21 (0.173)	|0.007	0.162	0.003|
23 (0.056)	|0.001	0.001	0.054|
Multiallelic Dprime: 0.907
BLOCK 1717.  MARKERS: 8700 8701
42 (0.728)	|0.584	0.009	0.136|
21 (0.181)	|0.009	0.166	0.010|
22 (0.089)	|0.078	0.004	0.005|
Multiallelic Dprime: 0.672
BLOCK 1718.  MARKERS: 8702 8703
32 (0.670)	|0.350	0.026	0.003	0.157	0.133|
34 (0.180)	|0.001	0.000	0.167	0.000	0.007|
12 (0.150)	|0.000	0.145	0.000	0.000	0.004|
Multiallelic Dprime: 0.929
BLOCK 1719.  MARKERS: 8704 8705 8706 8707
4332 (0.351)	|0.002	0.347	0.003|
4114 (0.172)	|0.172	0.000	0.000|
2132 (0.169)	|0.169	0.000	0.000|
4132 (0.157)	|0.149	0.009	0.001|
4112 (0.145)	|0.042	0.006	0.093|
Multiallelic Dprime: 0.923
BLOCK 1720.  MARKERS: 8708 8709 8710
433 (0.539)	|0.152	0.167	0.181	0.040|
211 (0.362)	|0.143	0.098	0.061	0.059|
213 (0.097)	|0.035	0.020	0.012	0.030|
Multiallelic Dprime: 0.205
BLOCK 1721.  MARKERS: 8711 8712 8713
112 (0.329)	|0.134	0.123	0.070|
312 (0.286)	|0.134	0.102	0.050|
332 (0.253)	|0.118	0.114	0.021|
334 (0.132)	|0.069	0.040	0.023|
Multiallelic Dprime: 0.086
BLOCK 1722.  MARKERS: 8714 8715
24 (0.455)	|0.387	0.005	0.063|
11 (0.378)	|0.024	0.228	0.122|
21 (0.163)	|0.116	0.003	0.045|
Multiallelic Dprime: 0.665
BLOCK 1723.  MARKERS: 8716 8717
24 (0.532)	|0.451	0.046	0.029|
34 (0.236)	|0.017	0.218	0.000|
23 (0.229)	|0.022	0.213	0.000|
Multiallelic Dprime: 0.840
BLOCK 1724.  MARKERS: 8718 8719
12 (0.491)	|0.322	0.159	0.009|
34 (0.480)	|0.434	0.043	0.003|
14 (0.029)	|0.022	0.001	0.006|
Multiallelic Dprime: 0.539
BLOCK 1725.  MARKERS: 8721 8722
23 (0.779)	|0.331	0.436|
31 (0.203)	|0.181	0.022|
33 (0.018)	|0.005	0.013|
Multiallelic Dprime: 0.683
BLOCK 1726.  MARKERS: 8723 8724 8725
132 (0.518)	|0.218	0.298|
414 (0.471)	|0.320	0.149|
Multiallelic Dprime: 0.300
BLOCK 1727.  MARKERS: 8728 8729
42 (0.545)	|0.246	0.276	0.017|
14 (0.450)	|0.221	0.029	0.201|
Multiallelic Dprime: 0.450
BLOCK 1728.  MARKERS: 8731 8732
41 (0.471)	|0.005	0.210	0.070	0.134	0.000	0.010	0.019	0.020|
42 (0.305)	|0.276	0.000	0.000	0.000	0.000	0.016	0.000	0.000|
21 (0.219)	|0.000	0.000	0.093	0.001	0.118	0.000	0.000	0.000|
Multiallelic Dprime: 0.884
BLOCK 1729.  MARKERS: 8733 8734 8735 8736 8737 8738 8739 8740 8741 8742 8743 8744 8745 8746 8747 8748
4424433211214123 (0.281)	|0.014	0.261	0.007|
2242244434134332 (0.210)	|0.017	0.035	0.159|
4442444211214332 (0.166)	|0.164	0.000	0.000|
4422443211214323 (0.135)	|0.132	0.000	0.003|
4422433211212123 (0.122)	|0.116	0.006	0.000|
4442444211214322 (0.026)	|0.025	0.000	0.000|
4442244434134332 (0.019)	|0.000	0.000	0.019|
4444444211214332 (0.018)	|0.017	0.000	0.001|
Multiallelic Dprime: 0.887
BLOCK 1730.  MARKERS: 8750 8751
21 (0.496)	|0.351	0.065	0.042	0.037|
44 (0.308)	|0.217	0.044	0.030	0.017|
24 (0.196)	|0.117	0.046	0.025	0.006|
Multiallelic Dprime: 0.095
BLOCK 1731.  MARKERS: 8757 8758 8759 8760 8761
41112 (0.684)	|0.350	0.222	0.080	0.033|
23443 (0.155)	|0.065	0.050	0.019	0.021|
41443 (0.096)	|0.062	0.029	0.000	0.005|
43443 (0.060)	|0.029	0.022	0.004	0.006|
Multiallelic Dprime: 0.087
BLOCK 1732.  MARKERS: 8764 8765 8766
112 (0.506)	|0.299	0.000	0.060	0.126	0.000	0.000	0.000|
332 (0.327)	|0.023	0.201	0.000	0.000	0.057	0.000	0.039|
114 (0.103)	|0.000	0.000	0.091	0.011	0.000	0.000	0.000|
312 (0.064)	|0.002	0.001	0.002	0.000	0.003	0.055	0.000|
Multiallelic Dprime: 0.852
BLOCK 1733.  MARKERS: 8767 8768 8769 8770 8771 8772 8773 8774 8775 8776 8777
33222222243 (0.327)	|0.015	0.066	0.142	0.105|
31232224221 (0.203)	|0.185	0.012	0.000	0.006|
11332224443 (0.154)	|0.061	0.088	0.006	0.000|
33334444243 (0.138)	|0.038	0.048	0.026	0.025|
33232222243 (0.060)	|0.000	0.055	0.002	0.001|
33332222243 (0.055)	|0.050	0.005	0.000	0.000|
31232224223 (0.040)	|0.002	0.036	0.001	0.001|
Multiallelic Dprime: 0.615
BLOCK 1734.  MARKERS: 8779 8780 8781
341 (0.361)	|0.203	0.120	0.035|
343 (0.321)	|0.142	0.144	0.030|
121 (0.178)	|0.105	0.023	0.047|
141 (0.139)	|0.032	0.099	0.005|
Multiallelic Dprime: 0.236
BLOCK 1735.  MARKERS: 8785 8786 8787 8788 8789
33434 (0.482)	|0.202	0.118	0.152	0.000	0.008|
11434 (0.385)	|0.127	0.139	0.076	0.000	0.040|
33212 (0.115)	|0.000	0.000	0.000	0.116	0.000|
Multiallelic Dprime: 0.383
BLOCK 1736.  MARKERS: 8790 8791 8792 8793 8794
13222 (0.333)	|0.051	0.116	0.063	0.091	0.003|
31242 (0.263)	|0.121	0.097	0.031	0.010	0.000|
13224 (0.233)	|0.139	0.013	0.055	0.022	0.000|
11322 (0.118)	|0.084	0.004	0.013	0.016	0.000|
11222 (0.047)	|0.000	0.000	0.002	0.013	0.026|
Multiallelic Dprime: 0.413
BLOCK 1737.  MARKERS: 8795 8796 8797 8798 8799 8800 8801
2341231 (0.399)	|0.246	0.151|
2321431 (0.231)	|0.189	0.042|
2341431 (0.165)	|0.141	0.024|
4143413 (0.152)	|0.005	0.147|
4143433 (0.029)	|0.013	0.016|
Multiallelic Dprime: 0.399
BLOCK 1738.  MARKERS: 8802 8803
34 (0.610)	|0.264	0.136	0.210|
12 (0.388)	|0.164	0.172	0.051|
Multiallelic Dprime: 0.223
BLOCK 1739.  MARKERS: 8804 8805
32 (0.430)	|0.420	0.003	0.006	0.000|
24 (0.308)	|0.008	0.086	0.124	0.084|
34 (0.261)	|0.000	0.236	0.002	0.021|
Multiallelic Dprime: 0.842
BLOCK 1740.  MARKERS: 8806 8807 8808 8809 8810
22431 (0.430)	|0.340	0.088|
44211 (0.324)	|0.273	0.046|
22432 (0.132)	|0.106	0.020|
42411 (0.105)	|0.092	0.012|
Multiallelic Dprime: 0.167
BLOCK 1741.  MARKERS: 8813 8814 8815 8816
2333 (0.816)	|0.396	0.261	0.137	0.006	0.002	0.000	0.010|
3111 (0.169)	|0.022	0.001	0.026	0.061	0.030	0.024	0.000|
Multiallelic Dprime: 0.691
BLOCK 1742.  MARKERS: 8818 8819 8820 8821 8822 8823 8824 8825
43431424 (0.429)	|0.384	0.014	0.029|
21223242 (0.264)	|0.053	0.188	0.021|
21223442 (0.164)	|0.019	0.145	0.000|
41221442 (0.069)	|0.065	0.003	0.000|
43221444 (0.031)	|0.000	0.001	0.031|
41221444 (0.024)	|0.000	0.000	0.023|
43431422 (0.010)	|0.008	0.002	0.000|
Multiallelic Dprime: 0.746
BLOCK 1743.  MARKERS: 8826 8827
21 (0.534)	|0.302	0.161	0.072|
41 (0.357)	|0.194	0.074	0.088|
23 (0.107)	|0.050	0.045	0.011|
Multiallelic Dprime: 0.107
BLOCK 1744.  MARKERS: 8829 8830
21 (0.546)	|0.235	0.038	0.153	0.120|
23 (0.281)	|0.221	0.054	0.004	0.002|
31 (0.173)	|0.000	0.167	0.004	0.002|
Multiallelic Dprime: 0.593
BLOCK 1745.  MARKERS: 8831 8832 8833
442 (0.455)	|0.209	0.000	0.226	0.000	0.017|
424 (0.258)	|0.000	0.257	0.000	0.003	0.000|
444 (0.162)	|0.159	0.000	0.003	0.000	0.000|
224 (0.124)	|0.000	0.008	0.000	0.116	0.000|
Multiallelic Dprime: 0.849
BLOCK 1746.  MARKERS: 8834 8835 8836 8837 8838 8839 8840
4112134 (0.368)	|0.265	0.051	0.047|
2231212 (0.264)	|0.165	0.019	0.078|
4111114 (0.230)	|0.129	0.078	0.021|
2231112 (0.118)	|0.099	0.017	0.000|
4111112 (0.017)	|0.018	0.000	0.000|
Multiallelic Dprime: 0.241
BLOCK 1747.  MARKERS: 8841 8842 8843 8844 8845 8846 8847
1421211 (0.677)	|0.496	0.177|
1421213 (0.166)	|0.105	0.056|
2243133 (0.146)	|0.123	0.024|
Multiallelic Dprime: 0.082
BLOCK 1748.  MARKERS: 8851 8852 8853 8854
4233 (0.728)	|0.473	0.239|
1111 (0.263)	|0.023	0.233|
Multiallelic Dprime: 0.824
BLOCK 1749.  MARKERS: 8855 8856 8857 8858 8859
24131 (0.500)	|0.166	0.145	0.086	0.088	0.008|
42414 (0.477)	|0.131	0.099	0.140	0.092	0.007|
Multiallelic Dprime: 0.142
BLOCK 1750.  MARKERS: 8863 8864 8865 8866 8867 8868
121414 (0.305)	|0.109	0.071	0.092	0.033|
121214 (0.248)	|0.052	0.097	0.049	0.049|
324412 (0.227)	|0.103	0.073	0.049	0.001|
141434 (0.189)	|0.078	0.047	0.047	0.016|
321412 (0.017)	|0.010	0.002	0.004	0.001|
Multiallelic Dprime: 0.162
BLOCK 1751.  MARKERS: 8869 8870 8871
332 (0.360)	|0.105	0.204	0.000	0.045	0.000	0.000|
331 (0.296)	|0.005	0.000	0.190	0.084	0.000	0.016|
312 (0.241)	|0.240	0.000	0.000	0.001	0.000	0.000|
132 (0.103)	|0.000	0.076	0.000	0.002	0.024	0.000|
Multiallelic Dprime: 0.766
BLOCK 1752.  MARKERS: 8872 8873 8874 8875 8876 8877 8878
1221133 (0.349)	|0.156	0.102	0.089|
1223113 (0.282)	|0.139	0.098	0.043|
3443232 (0.192)	|0.132	0.043	0.017|
1223133 (0.132)	|0.067	0.022	0.042|
3243233 (0.025)	|0.011	0.005	0.005|
3443233 (0.017)	|0.010	0.002	0.004|
Multiallelic Dprime: 0.165
BLOCK 1753.  MARKERS: 8882 8883 8884
243 (0.518)	|0.440	0.078|
134 (0.273)	|0.267	0.005|
234 (0.203)	|0.146	0.057|
Multiallelic Dprime: 0.327
BLOCK 1754.  MARKERS: 8888 8889
32 (0.860)	|0.573	0.135	0.132	0.015|
11 (0.140)	|0.058	0.076	0.006	0.000|
Multiallelic Dprime: 0.422
BLOCK 1755.  MARKERS: 8890 8891 8892
112 (0.631)	|0.348	0.170	0.008	0.060	0.031	0.004	0.000	0.002|
332 (0.210)	|0.000	0.000	0.020	0.081	0.065	0.035	0.004	0.002|
114 (0.137)	|0.000	0.000	0.121	0.000	0.005	0.000	0.000	0.010|
132 (0.015)	|0.000	0.000	0.000	0.000	0.000	0.000	0.014	0.000|
Multiallelic Dprime: 0.833
BLOCK 1756.  MARKERS: 8893 8894 8895 8896 8897 8898 8899 8900 8901
321132222 (0.349)	|0.039	0.307	0.000|
321132422 (0.173)	|0.167	0.004	0.000|
341111213 (0.150)	|0.149	0.000	0.000|
144212212 (0.142)	|0.140	0.002	0.000|
344212212 (0.101)	|0.100	0.002	0.000|
341112212 (0.041)	|0.014	0.000	0.026|
344112212 (0.017)	|0.017	0.000	0.000|
341132222 (0.014)	|0.001	0.014	0.000|
Multiallelic Dprime: 0.910
BLOCK 1757.  MARKERS: 8902 8903
12 (0.639)	|0.290	0.118	0.170	0.061|
24 (0.333)	|0.048	0.209	0.070	0.004|
22 (0.028)	|0.005	0.015	0.003	0.005|
Multiallelic Dprime: 0.439
BLOCK 1758.  MARKERS: 8904 8905 8906 8907 8908 8909
324344 (0.343)	|0.133	0.142	0.060	0.007	0.000|
111124 (0.342)	|0.234	0.059	0.023	0.024	0.000|
324342 (0.243)	|0.122	0.052	0.043	0.026	0.000|
311124 (0.069)	|0.034	0.023	0.002	0.000	0.011|
Multiallelic Dprime: 0.266
BLOCK 1759.  MARKERS: 8911 8912 8913 8914
3321 (0.525)	|0.202	0.306	0.018|
3223 (0.278)	|0.191	0.085	0.000|
2243 (0.127)	|0.101	0.020	0.000|
2223 (0.057)	|0.038	0.018	0.000|
3323 (0.011)	|0.000	0.011	0.000|
Multiallelic Dprime: 0.399
BLOCK 1760.  MARKERS: 8915 8916 8917
111 (0.533)	|0.333	0.172	0.028|
333 (0.439)	|0.151	0.275	0.015|
113 (0.019)	|0.000	0.018	0.000|
Multiallelic Dprime: 0.321
BLOCK 1761.  MARKERS: 8919 8920
23 (0.484)	|0.316	0.130	0.038|
11 (0.471)	|0.254	0.178	0.039|
13 (0.043)	|0.016	0.028	0.000|
Multiallelic Dprime: 0.148
BLOCK 1762.  MARKERS: 8921 8922
34 (0.588)	|0.557	0.029	0.000|
12 (0.336)	|0.021	0.302	0.013|
14 (0.077)	|0.003	0.000	0.074|
Multiallelic Dprime: 0.886
BLOCK 1763.  MARKERS: 8923 8924 8925
121 (0.580)	|0.509	0.051	0.020|
343 (0.331)	|0.050	0.147	0.134|
143 (0.088)	|0.002	0.031	0.055|
Multiallelic Dprime: 0.701
BLOCK 1764.  MARKERS: 8926 8927 8928
411 (0.566)	|0.325	0.157	0.085|
413 (0.225)	|0.124	0.047	0.054|
231 (0.209)	|0.122	0.051	0.037|
Multiallelic Dprime: 0.057
BLOCK 1765.  MARKERS: 8932 8933
24 (0.571)	|0.536	0.013	0.000	0.022|
22 (0.254)	|0.021	0.023	0.128	0.082|
42 (0.175)	|0.002	0.173	0.000	0.000|
Multiallelic Dprime: 0.880
BLOCK 1766.  MARKERS: 8935 8936 8937
241 (0.558)	|0.388	0.149	0.021|
211 (0.208)	|0.131	0.071	0.007|
213 (0.129)	|0.038	0.081	0.010|
413 (0.104)	|0.059	0.039	0.007|
Multiallelic Dprime: 0.191
BLOCK 1767.  MARKERS: 8940 8941 8942
123 (0.617)	|0.586	0.017	0.011|
342 (0.338)	|0.084	0.138	0.117|
343 (0.045)	|0.033	0.000	0.012|
Multiallelic Dprime: 0.799
BLOCK 1768.  MARKERS: 8943 8944
32 (0.701)	|0.310	0.319	0.072|
12 (0.157)	|0.125	0.017	0.015|
34 (0.142)	|0.028	0.011	0.103|
Multiallelic Dprime: 0.459
BLOCK 1769.  MARKERS: 8945 8946
12 (0.462)	|0.288	0.171|
32 (0.347)	|0.244	0.104|
33 (0.190)	|0.184	0.006|
Multiallelic Dprime: 0.309
BLOCK 1770.  MARKERS: 8950 8951
31 (0.716)	|0.293	0.125	0.183	0.113|
13 (0.280)	|0.091	0.137	0.029	0.023|
Multiallelic Dprime: 0.315
BLOCK 1771.  MARKERS: 8952 8953 8954
243 (0.386)	|0.209	0.174|
442 (0.262)	|0.220	0.042|
212 (0.212)	|0.135	0.077|
242 (0.138)	|0.109	0.029|
Multiallelic Dprime: 0.291
BLOCK 1772.  MARKERS: 8956 8957
34 (0.674)	|0.538	0.023	0.114|
12 (0.323)	|0.010	0.290	0.023|
Multiallelic Dprime: 0.863
BLOCK 1773.  MARKERS: 8959 8960
32 (0.547)	|0.524	0.000	0.023|
12 (0.315)	|0.000	0.310	0.004|
14 (0.138)	|0.000	0.040	0.098|
Multiallelic Dprime: 0.926
BLOCK 1774.  MARKERS: 8961 8962
41 (0.524)	|0.362	0.034	0.128|
23 (0.351)	|0.020	0.290	0.040|
43 (0.126)	|0.010	0.002	0.114|
Multiallelic Dprime: 0.708
BLOCK 1775.  MARKERS: 8963 8964
34 (0.392)	|0.328	0.000	0.063|
13 (0.327)	|0.000	0.321	0.000|
33 (0.281)	|0.277	0.000	0.003|
Multiallelic Dprime: 0.890
BLOCK 1776.  MARKERS: 8965 8966 8967 8968 8969 8970
211132 (0.605)	|0.342	0.035	0.003	0.097	0.089	0.021	0.000|
422314 (0.322)	|0.007	0.174	0.123	0.000	0.005	0.000	0.012|
211314 (0.066)	|0.000	0.004	0.061	0.000	0.000	0.000	0.000|
Multiallelic Dprime: 0.873
BLOCK 1777.  MARKERS: 8971 8972 8973 8974 8975 8976 8977 8978 8979 8980 8981 8982 8983 8984 8985 8986
3311422334324431 (0.351)	|0.294	0.035	0.003	0.001	0.002|
1132214132122243 (0.215)	|0.028	0.170	0.001	0.000	0.005|
1132222132142243 (0.188)	|0.066	0.004	0.113	0.000	0.002|
1131422334324431 (0.097)	|0.005	0.002	0.009	0.073	0.000|
1132214112122233 (0.094)	|0.030	0.003	0.003	0.000	0.056|
1132214112122243 (0.022)	|0.015	0.000	0.000	0.000	0.000|
1132222132124431 (0.012)	|0.012	0.000	0.000	0.000	0.000|
Multiallelic Dprime: 0.728
BLOCK 1778.  MARKERS: 8987 8988 8989 8990 8991 8992 8993 8994 8995 8996 8997 8998 8999
4322334443214 (0.457)	|0.169	0.154	0.054	0.076|
3141112224112 (0.218)	|0.076	0.091	0.031	0.017|
3141112224134 (0.133)	|0.059	0.035	0.023	0.014|
3341334444214 (0.076)	|0.019	0.031	0.015	0.008|
3141312224134 (0.068)	|0.028	0.019	0.012	0.008|
Multiallelic Dprime: 0.103
BLOCK 1779.  MARKERS: 9000 9001 9002 9003 9004
24343 (0.370)	|0.173	0.128	0.070|
24143 (0.344)	|0.185	0.085	0.075|
42123 (0.144)	|0.078	0.042	0.023|
42121 (0.124)	|0.031	0.012	0.082|
Multiallelic Dprime: 0.178
BLOCK 1780.  MARKERS: 9008 9009
32 (0.475)	|0.455	0.011	0.000|
34 (0.270)	|0.000	0.029	0.238|
12 (0.255)	|0.020	0.222	0.012|
Multiallelic Dprime: 0.901
BLOCK 1781.  MARKERS: 9010 9011 9012
221 (0.474)	|0.187	0.109	0.112	0.043	0.021	0.005|
233 (0.260)	|0.106	0.062	0.048	0.034	0.009	0.000|
133 (0.251)	|0.066	0.069	0.076	0.026	0.008	0.004|
Multiallelic Dprime: 0.096
BLOCK 1782.  MARKERS: 9016 9017 9018 9019 9020
31221 (0.359)	|0.360	0.000	0.000|
32223 (0.245)	|0.141	0.007	0.097|
42433 (0.238)	|0.000	0.239	0.000|
32233 (0.105)	|0.012	0.093	0.000|
31223 (0.039)	|0.039	0.000	0.000|
32433 (0.011)	|0.006	0.000	0.004|
Multiallelic Dprime: 0.837
BLOCK 1783.  MARKERS: 9021 9022
22 (0.557)	|0.205	0.233	0.118|
24 (0.341)	|0.181	0.066	0.094|
42 (0.102)	|0.054	0.025	0.022|
Multiallelic Dprime: 0.210
BLOCK 1784.  MARKERS: 9026 9027
12 (0.440)	|0.225	0.152	0.064|
34 (0.324)	|0.138	0.068	0.120|
32 (0.234)	|0.112	0.072	0.050|
Multiallelic Dprime: 0.143
BLOCK 1785.  MARKERS: 9030 9031
43 (0.474)	|0.211	0.110	0.152|
21 (0.293)	|0.222	0.055	0.016|
23 (0.234)	|0.174	0.038	0.022|
Multiallelic Dprime: 0.370
BLOCK 1786.  MARKERS: 9034 9035
22 (0.608)	|0.515	0.092|
42 (0.202)	|0.175	0.028|
24 (0.190)	|0.132	0.057|
Multiallelic Dprime: 0.161
BLOCK 1787.  MARKERS: 9040 9041
11 (0.821)	|0.391	0.237	0.191|
23 (0.176)	|0.089	0.061	0.024|
Multiallelic Dprime: 0.125
BLOCK 1788.  MARKERS: 9044 9045
13 (0.480)	|0.340	0.136|
23 (0.298)	|0.222	0.074|
21 (0.219)	|0.163	0.055|
Multiallelic Dprime: 0.062
BLOCK 1789.  MARKERS: 9047 9048
33 (0.727)	|0.502	0.223	0.001|
11 (0.266)	|0.131	0.009	0.126|
Multiallelic Dprime: 0.471
BLOCK 1790.  MARKERS: 9049 9050
34 (0.633)	|0.628	0.007	0.000|
14 (0.240)	|0.003	0.115	0.118|
32 (0.127)	|0.126	0.000	0.000|
Multiallelic Dprime: 0.966
BLOCK 1791.  MARKERS: 9051 9052
21 (0.760)	|0.641	0.114	0.001|
32 (0.121)	|0.033	0.000	0.088|
31 (0.115)	|0.109	0.004	0.002|
Multiallelic Dprime: 0.489
BLOCK 1792.  MARKERS: 9053 9054
43 (0.784)	|0.290	0.292	0.150	0.053|
22 (0.117)	|0.000	0.001	0.006	0.111|
23 (0.095)	|0.004	0.000	0.091	0.000|
Multiallelic Dprime: 0.774
BLOCK 1793.  MARKERS: 9055 9056 9057
413 (0.296)	|0.260	0.008	0.019	0.004|
433 (0.293)	|0.031	0.237	0.021	0.003|
211 (0.246)	|0.015	0.008	0.088	0.136|
213 (0.165)	|0.124	0.002	0.029	0.010|
Multiallelic Dprime: 0.764
BLOCK 1794.  MARKERS: 9058 9059 9060
443 (0.431)	|0.220	0.145	0.066|
411 (0.252)	|0.176	0.036	0.040|
211 (0.157)	|0.096	0.014	0.046|
413 (0.152)	|0.092	0.030	0.029|
Multiallelic Dprime: 0.195
BLOCK 1795.  MARKERS: 9061 9062
22 (0.585)	|0.436	0.008	0.136|
24 (0.230)	|0.007	0.220	0.003|
42 (0.185)	|0.178	0.001	0.003|
Multiallelic Dprime: 0.717
BLOCK 1796.  MARKERS: 9063 9064
33 (0.622)	|0.377	0.245|
41 (0.230)	|0.124	0.106|
31 (0.141)	|0.065	0.077|
Multiallelic Dprime: 0.108
BLOCK 1797.  MARKERS: 9065 9066 9067
112 (0.572)	|0.251	0.250	0.072|
333 (0.428)	|0.191	0.152	0.085|
Multiallelic Dprime: 0.082
BLOCK 1798.  MARKERS: 9071 9072 9073
412 (0.441)	|0.198	0.208	0.035|
232 (0.402)	|0.293	0.049	0.061|
234 (0.157)	|0.126	0.018	0.013|
Multiallelic Dprime: 0.398
BLOCK 1799.  MARKERS: 9075 9076
33 (0.617)	|0.433	0.179	0.002|
13 (0.274)	|0.022	0.243	0.006|
14 (0.108)	|0.042	0.038	0.030|
Multiallelic Dprime: 0.620
BLOCK 1800.  MARKERS: 9078 9079
31 (0.497)	|0.314	0.123	0.060|
43 (0.461)	|0.282	0.123	0.056|
41 (0.038)	|0.011	0.020	0.008|
Multiallelic Dprime: 0.049
BLOCK 1801.  MARKERS: 9081 9082
23 (0.610)	|0.407	0.073	0.130|
43 (0.267)	|0.052	0.215	0.000|
21 (0.124)	|0.085	0.035	0.003|
Multiallelic Dprime: 0.549
BLOCK 1802.  MARKERS: 9083 9084
22 (0.544)	|0.444	0.049	0.026	0.024|
42 (0.323)	|0.044	0.273	0.002	0.000|
21 (0.133)	|0.021	0.007	0.102	0.002|
Multiallelic Dprime: 0.737
BLOCK 1803.  MARKERS: 9085 9086 9087 9088 9089
44134 (0.509)	|0.150	0.337	0.022|
42244 (0.330)	|0.261	0.049	0.019|
14132 (0.131)	|0.023	0.017	0.092|
14134 (0.026)	|0.002	0.000	0.023|
Multiallelic Dprime: 0.586
BLOCK 1804.  MARKERS: 9090 9091 9092
214 (0.439)	|0.094	0.132	0.198	0.012|
334 (0.405)	|0.218	0.101	0.076	0.009|
332 (0.155)	|0.064	0.068	0.016	0.003|
Multiallelic Dprime: 0.285
BLOCK 1805.  MARKERS: 9095 9096 9097
413 (0.377)	|0.346	0.005	0.000	0.022|
421 (0.301)	|0.042	0.025	0.205	0.027|
221 (0.289)	|0.002	0.272	0.012	0.004|
411 (0.023)	|0.003	0.003	0.016	0.002|
Multiallelic Dprime: 0.828
BLOCK 1806.  MARKERS: 9099 9100 9101
432 (0.401)	|0.114	0.058	0.172	0.057|
414 (0.305)	|0.124	0.081	0.017	0.081|
214 (0.235)	|0.056	0.137	0.020	0.021|
434 (0.056)	|0.008	0.015	0.033	0.000|
Multiallelic Dprime: 0.342
BLOCK 1807.  MARKERS: 9103 9104 9105
313 (0.302)	|0.109	0.101	0.090|
113 (0.290)	|0.150	0.067	0.073|
311 (0.245)	|0.097	0.109	0.037|
333 (0.159)	|0.091	0.038	0.030|
Multiallelic Dprime: 0.164
BLOCK 1808.  MARKERS: 9111 9112 9113
221 (0.449)	|0.170	0.169	0.098	0.009|
243 (0.316)	|0.194	0.070	0.048	0.005|
421 (0.232)	|0.126	0.070	0.026	0.005|
Multiallelic Dprime: 0.198
BLOCK 1809.  MARKERS: 9117 9118 9119
423 (0.490)	|0.113	0.378	0.000|
233 (0.310)	|0.291	0.000	0.019|
231 (0.171)	|0.171	0.000	0.000|
223 (0.019)	|0.001	0.018	0.000|
Multiallelic Dprime: 0.902
BLOCK 1810.  MARKERS: 9120 9121
21 (0.583)	|0.257	0.101	0.121	0.067	0.031|
42 (0.396)	|0.143	0.107	0.062	0.072	0.006|
22 (0.021)	|0.000	0.015	0.002	0.003	0.001|
Multiallelic Dprime: 0.180
BLOCK 1811.  MARKERS: 9123 9124 9125 9126 9127 9128
232221 (0.400)	|0.312	0.083	0.002	0.000|
414433 (0.222)	|0.210	0.000	0.007	0.000|
234221 (0.186)	|0.000	0.000	0.173	0.000|
234423 (0.142)	|0.005	0.136	0.000	0.000|
234421 (0.039)	|0.001	0.000	0.001	0.033|
Multiallelic Dprime: 0.781
BLOCK 1812.  MARKERS: 9129 9130 9131 9132 9133 9134
322142 (0.537)	|0.274	0.085	0.179|
111224 (0.222)	|0.011	0.167	0.043|
122142 (0.183)	|0.079	0.083	0.021|
111142 (0.034)	|0.023	0.010	0.000|
Multiallelic Dprime: 0.438
BLOCK 1813.  MARKERS: 9136 9137
34 (0.401)	|0.176	0.012	0.215|
24 (0.348)	|0.293	0.044	0.010|
32 (0.249)	|0.023	0.224	0.000|
Multiallelic Dprime: 0.665
BLOCK 1814.  MARKERS: 9138 9139
22 (0.492)	|0.250	0.091	0.148|
32 (0.282)	|0.130	0.126	0.023|
34 (0.225)	|0.224	0.000	0.002|
Multiallelic Dprime: 0.462
BLOCK 1815.  MARKERS: 9141 9142 9143
424 (0.603)	|0.121	0.187	0.184	0.087	0.009	0.009|
214 (0.217)	|0.204	0.004	0.002	0.001	0.000	0.005|
422 (0.172)	|0.151	0.002	0.005	0.004	0.008	0.000|
Multiallelic Dprime: 0.855
BLOCK 1816.  MARKERS: 9145 9146 9147 9148 9149
23242 (0.483)	|0.233	0.102	0.123	0.025|
23244 (0.192)	|0.192	0.000	0.000	0.000|
42422 (0.191)	|0.027	0.156	0.007	0.000|
22442 (0.092)	|0.005	0.005	0.001	0.080|
23222 (0.016)	|0.000	0.014	0.000	0.002|
42442 (0.014)	|0.014	0.000	0.000	0.000|
Multiallelic Dprime: 0.569
BLOCK 1817.  MARKERS: 9150 9151 9152 9153 9154
11123 (0.475)	|0.398	0.074	0.003|
43334 (0.282)	|0.044	0.216	0.021|
43333 (0.130)	|0.020	0.103	0.008|
43323 (0.113)	|0.004	0.017	0.092|
Multiallelic Dprime: 0.680
BLOCK 1818.  MARKERS: 9155 9156
21 (0.465)	|0.313	0.000	0.142	0.003	0.002|
23 (0.410)	|0.021	0.310	0.003	0.037	0.039|
31 (0.125)	|0.000	0.005	0.100	0.016	0.002|
Multiallelic Dprime: 0.824
BLOCK 1819.  MARKERS: 9157 9158 9159 9160 9161
33123 (0.334)	|0.000	0.334	0.000|
13312 (0.315)	|0.316	0.000	0.000|
11122 (0.244)	|0.142	0.000	0.102|
13322 (0.056)	|0.000	0.000	0.055|
13123 (0.044)	|0.000	0.044	0.000|
Multiallelic Dprime: 0.894
BLOCK 1820.  MARKERS: 9162 9163
44 (0.464)	|0.042	0.283	0.119	0.020	0.000|
42 (0.377)	|0.286	0.048	0.029	0.000	0.013|
22 (0.160)	|0.051	0.034	0.068	0.000	0.001|
Multiallelic Dprime: 0.556
BLOCK 1821.  MARKERS: 9164 9165 9166 9167 9168 9169
443132 (0.377)	|0.231	0.142|
243332 (0.364)	|0.245	0.119|
231311 (0.216)	|0.148	0.063|
243331 (0.020)	|0.006	0.013|
243132 (0.014)	|0.004	0.010|
Multiallelic Dprime: 0.099
BLOCK 1822.  MARKERS: 9171 9172 9173 9174
1214 (0.638)	|0.242	0.231	0.161|
3431 (0.353)	|0.151	0.111	0.091|
Multiallelic Dprime: 0.053
BLOCK 1823.  MARKERS: 9177 9178
32 (0.398)	|0.145	0.181	0.041	0.025|
21 (0.341)	|0.161	0.007	0.173	0.000|
31 (0.256)	|0.052	0.130	0.066	0.007|
Multiallelic Dprime: 0.367
BLOCK 1824.  MARKERS: 9180 9181 9182
334 (0.362)	|0.169	0.095	0.065	0.032|
112 (0.318)	|0.139	0.066	0.073	0.040|
332 (0.283)	|0.122	0.067	0.064	0.028|
312 (0.031)	|0.011	0.008	0.009	0.003|
Multiallelic Dprime: 0.056
BLOCK 1825.  MARKERS: 9183 9184 9185
444 (0.440)	|0.266	0.174|
242 (0.237)	|0.144	0.089|
442 (0.214)	|0.147	0.067|
424 (0.105)	|0.072	0.033|
Multiallelic Dprime: 0.079
BLOCK 1826.  MARKERS: 9193 9194 9195
323 (0.629)	|0.373	0.178	0.065	0.014|
142 (0.367)	|0.169	0.146	0.049	0.004|
Multiallelic Dprime: 0.144
BLOCK 1827.  MARKERS: 9197 9198 9199
421 (0.541)	|0.322	0.079	0.138|
211 (0.325)	|0.117	0.180	0.028|
423 (0.115)	|0.059	0.019	0.036|
221 (0.018)	|0.000	0.004	0.011|
Multiallelic Dprime: 0.322
BLOCK 1828.  MARKERS: 9201 9202 9203 9204 9205
42141 (0.497)	|0.326	0.043	0.073	0.046	0.006|
22141 (0.284)	|0.067	0.175	0.010	0.008	0.022|
23423 (0.213)	|0.081	0.038	0.064	0.022	0.002|
Multiallelic Dprime: 0.409
BLOCK 1829.  MARKERS: 9207 9208 9209 9210 9211 9212
341313 (0.477)	|0.393	0.056	0.000	0.011	0.002	0.003|
123431 (0.257)	|0.028	0.197	0.002	0.020	0.000	0.000|
141333 (0.147)	|0.070	0.002	0.051	0.001	0.000	0.014|
341333 (0.077)	|0.049	0.003	0.000	0.000	0.022	0.000|
123333 (0.031)	|0.001	0.004	0.009	0.001	0.000	0.007|
Multiallelic Dprime: 0.639
BLOCK 1830.  MARKERS: 9214 9215 9216 9217 9218 9219 9220 9221 9222 9223 9224 9225 9226 9227
22121232222314 (0.544)	|0.387	0.002	0.127	0.001	0.024|
22423114441143 (0.266)	|0.000	0.268	0.000	0.000	0.000|
43141234221314 (0.063)	|0.000	0.000	0.000	0.061	0.000|
22121234221314 (0.035)	|0.000	0.033	0.000	0.000	0.000|
43141234222314 (0.025)	|0.025	0.000	0.000	0.000	0.000|
43121234221314 (0.023)	|0.001	0.019	0.000	0.000	0.000|
Multiallelic Dprime: 0.958
BLOCK 1831.  MARKERS: 9228 9229 9230 9231 9232 9233 9234 9235
12214331 (0.418)	|0.375	0.033	0.005|
14214111 (0.337)	|0.236	0.046	0.054|
34412113 (0.138)	|0.007	0.106	0.025|
34234111 (0.074)	|0.026	0.047	0.000|
14234111 (0.024)	|0.022	0.000	0.003|
Multiallelic Dprime: 0.534
BLOCK 1832.  MARKERS: 9236 9237
14 (0.667)	|0.237	0.238	0.141	0.051|
32 (0.235)	|0.091	0.067	0.071	0.007|
34 (0.090)	|0.035	0.036	0.012	0.006|
Multiallelic Dprime: 0.096
BLOCK 1833.  MARKERS: 9238 9239 9240
313 (0.364)	|0.166	0.069	0.071	0.059|
134 (0.343)	|0.172	0.122	0.032	0.017|
133 (0.229)	|0.142	0.003	0.064	0.019|
113 (0.064)	|0.044	0.000	0.003	0.016|
Multiallelic Dprime: 0.241
BLOCK 1834.  MARKERS: 9244 9245 9246 9247
3121 (0.524)	|0.136	0.097	0.219	0.068|
1423 (0.194)	|0.026	0.166	0.000	0.002|
3143 (0.169)	|0.145	0.003	0.007	0.013|
3123 (0.112)	|0.067	0.038	0.005	0.001|
Multiallelic Dprime: 0.591
BLOCK 1835.  MARKERS: 9248 9249 9250 9251 9252
14233 (0.373)	|0.028	0.050	0.270	0.026|
32433 (0.305)	|0.061	0.210	0.011	0.022|
14214 (0.231)	|0.202	0.014	0.016	0.000|
14213 (0.084)	|0.027	0.041	0.009	0.006|
Multiallelic Dprime: 0.649
BLOCK 1836.  MARKERS: 9253 9254 9255 9256
3442 (0.320)	|0.245	0.053	0.016|
1222 (0.316)	|0.207	0.102	0.001|
1444 (0.307)	|0.122	0.172	0.005|
1442 (0.055)	|0.045	0.007	0.000|
Multiallelic Dprime: 0.311
BLOCK 1837.  MARKERS: 9257 9258 9259 9260 9261
14213 (0.619)	|0.213	0.254	0.150|
31134 (0.335)	|0.270	0.020	0.039|
34213 (0.023)	|0.015	0.002	0.006|
Multiallelic Dprime: 0.614
BLOCK 1838.  MARKERS: 9266 9267 9268 9269 9270 9271 9272 9273
11111233 (0.508)	|0.431	0.000	0.000	0.073|
11332311 (0.279)	|0.000	0.278	0.000	0.001|
43332311 (0.201)	|0.000	0.000	0.200	0.000|
Multiallelic Dprime: 0.998
BLOCK 1839.  MARKERS: 9274 9275 9276 9277 9278
31341 (0.437)	|0.411	0.000	0.000	0.000	0.018	0.000|
33121 (0.280)	|0.001	0.265	0.000	0.001	0.000	0.000|
23123 (0.201)	|0.000	0.000	0.151	0.032	0.000	0.014|
33123 (0.074)	|0.068	0.001	0.000	0.000	0.000	0.000|
Multiallelic Dprime: 0.976
BLOCK 1840.  MARKERS: 9279 9280 9281 9282 9283 9284 9285 9286 9287
333323121 (0.484)	|0.415	0.044	0.025|
111133421 (0.267)	|0.134	0.116	0.016|
333134144 (0.154)	|0.025	0.016	0.113|
333133421 (0.033)	|0.011	0.014	0.009|
333323421 (0.017)	|0.004	0.013	0.000|
333134121 (0.014)	|0.011	0.002	0.000|
Multiallelic Dprime: 0.538
BLOCK 1841.  MARKERS: 9289 9290
13 (0.612)	|0.337	0.099	0.021	0.118	0.014	0.014|
33 (0.213)	|0.029	0.071	0.112	0.000	0.000	0.000|
14 (0.175)	|0.008	0.155	0.003	0.009	0.000	0.000|
Multiallelic Dprime: 0.671
BLOCK 1842.  MARKERS: 9292 9293 9294 9295 9296 9297
232431 (0.373)	|0.374	0.000	0.000|
434414 (0.324)	|0.318	0.008	0.000|
432214 (0.135)	|0.018	0.117	0.000|
212431 (0.127)	|0.127	0.000	0.000|
432414 (0.015)	|0.001	0.000	0.012|
232434 (0.014)	|0.010	0.004	0.000|
Multiallelic Dprime: 0.912
BLOCK 1843.  MARKERS: 9298 9299
21 (0.852)	|0.386	0.327	0.140|
43 (0.132)	|0.123	0.008	0.000|
41 (0.015)	|0.006	0.009	0.000|
Multiallelic Dprime: 0.769
BLOCK 1844.  MARKERS: 9300 9301
12 (0.515)	|0.193	0.116	0.153	0.024	0.021|
32 (0.343)	|0.157	0.099	0.048	0.029	0.004|
14 (0.141)	|0.087	0.022	0.017	0.007	0.009|
Multiallelic Dprime: 0.198
BLOCK 1845.  MARKERS: 9302 9303 9304 9305
4143 (0.436)	|0.325	0.083	0.025|
2143 (0.238)	|0.186	0.049	0.000|
2422 (0.218)	|0.162	0.055	0.002|
2443 (0.059)	|0.042	0.003	0.014|
2442 (0.034)	|0.016	0.016	0.002|
Multiallelic Dprime: 0.096
BLOCK 1846.  MARKERS: 9306 9307 9308 9309 9310 9311
143244 (0.736)	|0.528	0.207|
221422 (0.208)	|0.200	0.008|
241424 (0.043)	|0.043	0.000|
Multiallelic Dprime: 0.862
BLOCK 1847.  MARKERS: 9314 9315
43 (0.784)	|0.312	0.241	0.186	0.035|
24 (0.216)	|0.092	0.022	0.004	0.096|
Multiallelic Dprime: 0.439
BLOCK 1848.  MARKERS: 9317 9318 9319 9320 9321
33213 (0.402)	|0.189	0.127	0.047	0.028	0.008|
23411 (0.263)	|0.099	0.095	0.022	0.029	0.017|
23213 (0.190)	|0.081	0.066	0.021	0.015	0.006|
24243 (0.130)	|0.054	0.042	0.014	0.007	0.014|
Multiallelic Dprime: 0.082
BLOCK 1849.  MARKERS: 9323 9324 9325 9326 9327 9328 9329 9330 9331 9332 9333
33342224112 (0.430)	|0.229	0.082	0.038	0.054	0.016	0.000	0.003	0.001|
31342224112 (0.335)	|0.033	0.140	0.053	0.018	0.054	0.019	0.000	0.004|
41123331341 (0.104)	|0.005	0.030	0.030	0.007	0.024	0.000	0.006	0.000|
41122231141 (0.079)	|0.013	0.007	0.015	0.028	0.003	0.000	0.005	0.006|
31142224142 (0.045)	|0.006	0.002	0.030	0.000	0.004	0.000	0.000	0.000|
Multiallelic Dprime: 0.443
BLOCK 1850.  MARKERS: 9336 9337 9338 9339 9340 9341 9342 9343 9344 9345 9346 9347 9348 9349 9350 9351 9352 9353 9354 9355 9356 9357 9358 9359 9360 9361 9362
131423322433134332243142433 (0.284)	|0.270	0.006	0.000	0.007|
133223332413134234231242431 (0.263)	|0.150	0.023	0.088	0.002|
133423322413134334233124243 (0.169)	|0.040	0.031	0.010	0.088|
333441124211312314431142431 (0.108)	|0.007	0.101	0.001	0.000|
143223332413134234231242431 (0.103)	|0.008	0.093	0.001	0.000|
143223332413134234231142431 (0.020)	|0.000	0.020	0.000	0.000|
333441124211332314431142431 (0.015)	|0.000	0.014	0.000	0.000|
333421124211312314431142431 (0.013)	|0.000	0.013	0.000	0.000|
Multiallelic Dprime: 0.721
BLOCK 1851.  MARKERS: 9363 9364 9365 9366 9367 9368
223212 (0.485)	|0.465	0.019|
411231 (0.310)	|0.208	0.103|
223412 (0.102)	|0.101	0.000|
221231 (0.101)	|0.067	0.034|
Multiallelic Dprime: 0.643
BLOCK 1852.  MARKERS: 9369 9370
33 (0.841)	|0.155	0.227	0.160	0.105	0.104	0.079|
41 (0.159)	|0.090	0.015	0.004	0.026	0.003	0.014|
Multiallelic Dprime: 0.500
BLOCK 1853.  MARKERS: 9371 9372 9373 9374 9375 9376 9377 9378 9379 9380
1124314111 (0.244)	|0.208	0.006	0.019	0.010|
3244241133 (0.242)	|0.111	0.031	0.097	0.002|
3121211311 (0.165)	|0.100	0.062	0.002	0.000|
3224314111 (0.132)	|0.119	0.005	0.004	0.003|
3244241131 (0.106)	|0.030	0.013	0.004	0.059|
3224241111 (0.093)	|0.016	0.037	0.001	0.039|
Multiallelic Dprime: 0.513
BLOCK 1854.  MARKERS: 9381 9382 9383 9384
3244 (0.595)	|0.542	0.039	0.013|
2222 (0.153)	|0.129	0.005	0.021|
2342 (0.136)	|0.059	0.068	0.008|
2242 (0.116)	|0.010	0.070	0.036|
Multiallelic Dprime: 0.603
BLOCK 1855.  MARKERS: 9387 9388 9389
433 (0.740)	|0.633	0.086	0.021|
111 (0.181)	|0.093	0.053	0.035|
133 (0.079)	|0.077	0.002	0.000|
Multiallelic Dprime: 0.330
BLOCK 1856.  MARKERS: 9390 9391
22 (0.804)	|0.237	0.228	0.184	0.154|
44 (0.141)	|0.067	0.020	0.046	0.007|
42 (0.055)	|0.031	0.016	0.007	0.002|
Multiallelic Dprime: 0.296
BLOCK 1857.  MARKERS: 9393 9394 9395 9396
3244 (0.334)	|0.004	0.196	0.000	0.000	0.131	0.001	0.000|
3223 (0.266)	|0.000	0.000	0.000	0.145	0.000	0.091	0.029|
3444 (0.236)	|0.219	0.005	0.000	0.000	0.000	0.005	0.000|
2223 (0.164)	|0.000	0.000	0.160	0.000	0.000	0.000	0.000|
Multiallelic Dprime: 0.979
BLOCK 1858.  MARKERS: 9397 9398 9399 9400 9401 9402 9403
4331311 (0.224)	|0.077	0.145	0.002|
4341321 (0.202)	|0.114	0.011	0.077|
2331321 (0.160)	|0.144	0.009	0.007|
4131321 (0.146)	|0.098	0.035	0.011|
4133223 (0.131)	|0.101	0.010	0.021|
4331321 (0.095)	|0.095	0.000	0.000|
4131223 (0.029)	|0.024	0.002	0.003|
Multiallelic Dprime: 0.479
BLOCK 1859.  MARKERS: 9406 9407
33 (0.660)	|0.180	0.158	0.057	0.071	0.092	0.067|
13 (0.215)	|0.008	0.040	0.086	0.075	0.002	0.001|
11 (0.125)	|0.070	0.011	0.013	0.007	0.015	0.001|
Multiallelic Dprime: 0.406
BLOCK 1860.  MARKERS: 9409 9410 9411 9412 9413 9414 9415 9416 9417 9418 9419 9420 9421 9422 9423 9424 9425 9426 9427 9428 9429
444333232414421223344 (0.257)	|0.206	0.000	0.003	0.001	0.000	0.041	0.000|
424333212422243423242 (0.209)	|0.000	0.203	0.000	0.000	0.000	0.000	0.000|
242112232424221223344 (0.154)	|0.001	0.003	0.149	0.000	0.000	0.001	0.000|
442333434214221223344 (0.152)	|0.030	0.000	0.003	0.111	0.000	0.001	0.000|
424333232422243441314 (0.110)	|0.004	0.000	0.000	0.000	0.099	0.000	0.000|
424333212422243423344 (0.068)	|0.040	0.001	0.002	0.002	0.000	0.000	0.025|
Multiallelic Dprime: 0.905
BLOCK 1861.  MARKERS: 9434 9435 9436 9437 9438 9439 9440 9441 9442 9443 9444 9445 9446 9447 9448 9449
1132131431321421 (0.294)	|0.294	0.000	0.000	0.000|
3134341431321421 (0.217)	|0.217	0.000	0.000	0.000|
3134341431321441 (0.159)	|0.000	0.159	0.000	0.000|
1334331431331424 (0.116)	|0.000	0.000	0.106	0.000|
1144333312123124 (0.108)	|0.000	0.000	0.000	0.105|
1134341431321421 (0.045)	|0.044	0.000	0.000	0.000|
1132131431321441 (0.026)	|0.000	0.027	0.000	0.000|
Multiallelic Dprime: 1.000
BLOCK 1862.  MARKERS: 9450 9451 9452 9453 9454 9455 9456 9457
32343233 (0.569)	|0.308	0.149	0.101	0.005|
31121413 (0.189)	|0.057	0.028	0.079	0.021|
32343433 (0.119)	|0.056	0.037	0.021	0.003|
12343431 (0.110)	|0.059	0.037	0.013	0.000|
Multiallelic Dprime: 0.186
BLOCK 1863.  MARKERS: 9461 9462 9463 9464 9465 9466 9467
4411343 (0.490)	|0.321	0.169|
1223123 (0.253)	|0.091	0.162|
1221341 (0.215)	|0.127	0.087|
1221343 (0.028)	|0.029	0.000|
Multiallelic Dprime: 0.229
BLOCK 1864.  MARKERS: 9469 9470 9471
331 (0.581)	|0.000	0.286	0.283	0.003|
424 (0.419)	|0.345	0.020	0.000	0.054|
Multiallelic Dprime: 0.948
BLOCK 1865.  MARKERS: 9472 9473 9474
343 (0.349)	|0.270	0.000	0.001	0.066|
311 (0.306)	|0.026	0.277	0.003	0.002|
143 (0.280)	|0.018	0.032	0.229	0.002|
313 (0.056)	|0.001	0.003	0.000	0.051|
Multiallelic Dprime: 0.839
BLOCK 1866.  MARKERS: 9475 9476 9477 9478
3323 (0.320)	|0.318	0.001|
3113 (0.314)	|0.014	0.300|
2323 (0.232)	|0.217	0.015|
3112 (0.123)	|0.000	0.123|
Multiallelic Dprime: 0.938
BLOCK 1867.  MARKERS: 9479 9480
43 (0.549)	|0.486	0.055|
22 (0.451)	|0.383	0.064|
Multiallelic Dprime: 0.155
BLOCK 1868.  MARKERS: 9485 9486 9487 9488
2413 (0.869)	|0.475	0.218	0.181|
4221 (0.119)	|0.085	0.005	0.027|
Multiallelic Dprime: 0.388
BLOCK 1869.  MARKERS: 9489 9490
33 (0.568)	|0.375	0.061	0.130	0.000	0.000|
13 (0.223)	|0.017	0.152	0.031	0.012	0.012|
31 (0.209)	|0.196	0.009	0.004	0.000	0.000|
Multiallelic Dprime: 0.518
BLOCK 1870.  MARKERS: 9492 9493 9494 9495 9496
34344 (0.588)	|0.565	0.023	0.002|
42122 (0.221)	|0.003	0.219	0.000|
34144 (0.166)	|0.077	0.001	0.086|
42344 (0.012)	|0.011	0.000	0.000|
42144 (0.011)	|0.012	0.000	0.000|
Multiallelic Dprime: 0.842
BLOCK 1871.  MARKERS: 9497 9498 9499
243 (0.668)	|0.591	0.075|
321 (0.244)	|0.242	0.000|
221 (0.088)	|0.005	0.083|
Multiallelic Dprime: 0.517
BLOCK 1872.  MARKERS: 9500 9501
31 (0.838)	|0.455	0.383|
12 (0.157)	|0.043	0.111|
Multiallelic Dprime: 0.440
BLOCK 1873.  MARKERS: 9502 9503
14 (0.499)	|0.450	0.039	0.008|
32 (0.497)	|0.083	0.409	0.004|
Multiallelic Dprime: 0.802
BLOCK 1874.  MARKERS: 9504 9505
21 (0.533)	|0.124	0.226	0.183|
43 (0.450)	|0.283	0.092	0.074|
23 (0.012)	|0.002	0.000	0.010|
Multiallelic Dprime: 0.395
BLOCK 1875.  MARKERS: 9506 9507
21 (0.414)	|0.179	0.173	0.051	0.011|
23 (0.319)	|0.172	0.130	0.017	0.000|
11 (0.267)	|0.063	0.102	0.102	0.000|
Multiallelic Dprime: 0.179
BLOCK 1876.  MARKERS: 9510 9511 9512
444 (0.414)	|0.362	0.017	0.035|
423 (0.404)	|0.324	0.080	0.000|
324 (0.170)	|0.018	0.152	0.000|
424 (0.011)	|0.011	0.000	0.000|
Multiallelic Dprime: 0.545
BLOCK 1877.  MARKERS: 9514 9515
13 (0.716)	|0.301	0.298	0.112|
31 (0.249)	|0.123	0.069	0.056|
33 (0.035)	|0.004	0.030	0.001|
Multiallelic Dprime: 0.128
BLOCK 1878.  MARKERS: 9516 9517
11 (0.429)	|0.215	0.179	0.035|
44 (0.397)	|0.244	0.133	0.020|
41 (0.169)	|0.103	0.058	0.008|
Multiallelic Dprime: 0.111
BLOCK 1879.  MARKERS: 9522 9523
13 (0.567)	|0.195	0.148	0.103	0.070	0.031	0.009|
44 (0.369)	|0.115	0.093	0.083	0.055	0.009	0.004|
43 (0.063)	|0.023	0.023	0.011	0.004	0.000	0.000|
Multiallelic Dprime: 0.079
BLOCK 1880.  MARKERS: 9524 9525 9526 9527 9528 9529 9530
3424341 (0.335)	|0.113	0.116	0.105|
2324213 (0.265)	|0.095	0.095	0.078|
2342341 (0.198)	|0.073	0.071	0.055|
2322341 (0.128)	|0.040	0.030	0.055|
2424341 (0.038)	|0.015	0.009	0.014|
3324341 (0.013)	|0.005	0.002	0.006|
Multiallelic Dprime: 0.064
BLOCK 1881.  MARKERS: 9534 9535
23 (0.346)	|0.208	0.131	0.000|
13 (0.333)	|0.239	0.085	0.006|
22 (0.321)	|0.231	0.074	0.016|
Multiallelic Dprime: 0.143
BLOCK 1882.  MARKERS: 9537 9538 9539
322 (0.677)	|0.559	0.113	0.004|
144 (0.289)	|0.030	0.247	0.010|
324 (0.022)	|0.015	0.008	0.000|
Multiallelic Dprime: 0.751
BLOCK 1883.  MARKERS: 9541 9542 9543
332 (0.609)	|0.306	0.257	0.035	0.005|
123 (0.372)	|0.140	0.173	0.046	0.010|
323 (0.016)	|0.009	0.005	0.001	0.000|
Multiallelic Dprime: 0.130
BLOCK 1884.  MARKERS: 9545 9546 9547 9548
3231 (0.454)	|0.363	0.062	0.027|
2413 (0.438)	|0.373	0.043	0.021|
2411 (0.081)	|0.050	0.003	0.028|
2231 (0.015)	|0.008	0.003	0.003|
Multiallelic Dprime: 0.161
BLOCK 1885.  MARKERS: 9551 9552 9553
333 (0.805)	|0.534	0.155	0.117|
114 (0.111)	|0.067	0.016	0.028|
314 (0.079)	|0.049	0.005	0.025|
Multiallelic Dprime: 0.133
BLOCK 1886.  MARKERS: 9558 9559
22 (0.651)	|0.600	0.050|
24 (0.176)	|0.076	0.100|
44 (0.172)	|0.155	0.017|
Multiallelic Dprime: 0.514
BLOCK 1887.  MARKERS: 9560 9561
31 (0.834)	|0.551	0.216	0.062|
13 (0.166)	|0.105	0.029	0.033|
Multiallelic Dprime: 0.120
BLOCK 1888.  MARKERS: 9563 9564
44 (0.656)	|0.649	0.007	0.000|
22 (0.245)	|0.000	0.150	0.095|
42 (0.094)	|0.002	0.032	0.062|
Multiallelic Dprime: 0.934
BLOCK 1889.  MARKERS: 9565 9566
31 (0.654)	|0.466	0.156	0.016	0.008|
12 (0.188)	|0.127	0.047	0.009	0.004|
32 (0.158)	|0.111	0.034	0.006	0.004|
Multiallelic Dprime: 0.038
BLOCK 1890.  MARKERS: 9567 9568 9569 9570
3121 (0.705)	|0.492	0.186	0.023|
2313 (0.238)	|0.159	0.068	0.009|
3113 (0.031)	|0.021	0.009	0.002|
3313 (0.017)	|0.009	0.004	0.003|
Multiallelic Dprime: 0.037
BLOCK 1891.  MARKERS: 9573 9574
44 (0.687)	|0.483	0.118	0.087|
22 (0.270)	|0.193	0.056	0.021|
42 (0.038)	|0.028	0.009	0.001|
Multiallelic Dprime: 0.071
BLOCK 1892.  MARKERS: 9577 9578
14 (0.705)	|0.633	0.063	0.009|
22 (0.185)	|0.050	0.087	0.049|
12 (0.109)	|0.093	0.004	0.012|
Multiallelic Dprime: 0.541
BLOCK 1893.  MARKERS: 9579 9580
44 (0.776)	|0.643	0.128	0.003	0.000|
13 (0.153)	|0.004	0.011	0.111	0.030|
43 (0.071)	|0.057	0.008	0.003	0.001|
Multiallelic Dprime: 0.664
BLOCK 1894.  MARKERS: 9581 9582 9583
322 (0.703)	|0.647	0.047	0.003	0.003|
122 (0.147)	|0.020	0.120	0.000	0.005|
141 (0.117)	|0.059	0.004	0.052	0.001|
142 (0.031)	|0.004	0.000	0.000	0.026|
Multiallelic Dprime: 0.699
BLOCK 1895.  MARKERS: 9584 9585 9586 9587
3421 (0.731)	|0.613	0.086	0.000	0.029|
4213 (0.172)	|0.126	0.009	0.029	0.000|
3423 (0.055)	|0.054	0.000	0.000	0.000|
3213 (0.035)	|0.004	0.005	0.026	0.000|
Multiallelic Dprime: 0.301
BLOCK 1896.  MARKERS: 9588 9589 9590 9591 9592
11422 (0.804)	|0.601	0.129	0.077|
33211 (0.100)	|0.058	0.029	0.014|
33221 (0.056)	|0.029	0.009	0.019|
11222 (0.029)	|0.024	0.002	0.001|
Multiallelic Dprime: 0.166
BLOCK 1897.  MARKERS: 9594 9595
21 (0.718)	|0.348	0.177	0.161	0.005	0.018|
11 (0.169)	|0.003	0.147	0.007	0.013	0.000|
13 (0.112)	|0.000	0.016	0.000	0.094	0.000|
Multiallelic Dprime: 0.760
BLOCK 1898.  MARKERS: 9598 9599 9600 9601 9602 9603
212324 (0.350)	|0.123	0.202	0.021|
342224 (0.339)	|0.238	0.076	0.025|
341342 (0.167)	|0.048	0.008	0.111|
342324 (0.113)	|0.083	0.021	0.005|
212224 (0.018)	|0.010	0.007	0.000|
Multiallelic Dprime: 0.443
BLOCK 1899.  MARKERS: 9604 9605 9606 9607 9608 9609
344331 (0.506)	|0.266	0.181	0.053|
343343 (0.317)	|0.167	0.119	0.024|
124231 (0.168)	|0.100	0.056	0.009|
Multiallelic Dprime: 0.051
BLOCK 1900.  MARKERS: 9611 9612 9613
221 (0.540)	|0.349	0.190|
414 (0.359)	|0.295	0.050|
424 (0.085)	|0.076	0.009|
Multiallelic Dprime: 0.467
BLOCK 1901.  MARKERS: 9615 9616 9617 9618 9619
11213 (0.725)	|0.507	0.211	0.009|
23144 (0.256)	|0.040	0.021	0.189|
Multiallelic Dprime: 0.745
BLOCK 1902.  MARKERS: 9620 9621 9622
312 (0.561)	|0.337	0.150	0.038	0.020	0.015|
412 (0.234)	|0.043	0.086	0.023	0.076	0.005|
433 (0.199)	|0.066	0.010	0.069	0.010	0.040|
Multiallelic Dprime: 0.416
BLOCK 1903.  MARKERS: 9623 9624 9625 9626 9627 9628 9629
2342312 (0.447)	|0.275	0.015	0.125	0.018	0.008|
3242134 (0.252)	|0.166	0.033	0.012	0.002	0.030|
3244134 (0.130)	|0.004	0.115	0.005	0.000	0.002|
3212134 (0.109)	|0.008	0.002	0.001	0.092	0.003|
2342134 (0.060)	|0.010	0.049	0.000	0.000	0.000|
Multiallelic Dprime: 0.621
BLOCK 1904.  MARKERS: 9630 9631 9632 9633 9634 9635 9636 9637
33424341 (0.467)	|0.417	0.001	0.005	0.020	0.023	0.000|
31212123 (0.214)	|0.008	0.194	0.000	0.007	0.000	0.000|
33224143 (0.142)	|0.004	0.000	0.119	0.003	0.000	0.017|
13224143 (0.113)	|0.034	0.004	0.000	0.072	0.000	0.000|
33422143 (0.043)	|0.002	0.000	0.038	0.000	0.000	0.000|
Multiallelic Dprime: 0.853
BLOCK 1905.  MARKERS: 9638 9639 9640 9641 9642 9643 9644 9645 9646 9647
3242433413 (0.473)	|0.207	0.183	0.081|
3444113343 (0.206)	|0.093	0.068	0.044|
3214132313 (0.165)	|0.074	0.048	0.043|
1244113344 (0.103)	|0.052	0.032	0.020|
3242113413 (0.024)	|0.010	0.009	0.005|
3214133313 (0.017)	|0.007	0.010	0.000|
Multiallelic Dprime: 0.070
BLOCK 1906.  MARKERS: 9656 9657
43 (0.444)	|0.417	0.016	0.011|
23 (0.355)	|0.029	0.103	0.224|
21 (0.198)	|0.008	0.188	0.002|
Multiallelic Dprime: 0.797
BLOCK 1907.  MARKERS: 9658 9659
24 (0.455)	|0.301	0.091	0.032	0.031|
44 (0.307)	|0.203	0.037	0.061	0.007|
22 (0.236)	|0.026	0.069	0.095	0.045|
Multiallelic Dprime: 0.347
BLOCK 1908.  MARKERS: 9662 9663 9664
134 (0.532)	|0.393	0.114	0.024|
444 (0.197)	|0.079	0.095	0.023|
431 (0.188)	|0.120	0.031	0.037|
434 (0.083)	|0.058	0.010	0.016|
Multiallelic Dprime: 0.243
BLOCK 1909.  MARKERS: 9667 9668
11 (0.649)	|0.369	0.111	0.169|
33 (0.250)	|0.133	0.081	0.036|
13 (0.101)	|0.060	0.033	0.008|
Multiallelic Dprime: 0.153
BLOCK 1910.  MARKERS: 9670 9671
23 (0.563)	|0.348	0.209|
21 (0.224)	|0.147	0.075|
41 (0.213)	|0.166	0.048|
Multiallelic Dprime: 0.160
BLOCK 1911.  MARKERS: 9674 9675 9676
224 (0.661)	|0.372	0.131	0.099	0.058|
342 (0.332)	|0.194	0.118	0.006	0.013|
Multiallelic Dprime: 0.194
BLOCK 1912.  MARKERS: 9677 9678 9679
322 (0.572)	|0.222	0.277	0.075|
122 (0.249)	|0.151	0.082	0.014|
344 (0.107)	|0.059	0.041	0.006|
342 (0.071)	|0.032	0.037	0.000|
Multiallelic Dprime: 0.214
BLOCK 1913.  MARKERS: 9683 9684
13 (0.466)	|0.276	0.186|
22 (0.437)	|0.281	0.155|
23 (0.096)	|0.061	0.035|
Multiallelic Dprime: 0.057
BLOCK 1914.  MARKERS: 9687 9688
21 (0.619)	|0.205	0.328	0.022	0.018	0.020	0.005	0.000|
43 (0.376)	|0.313	0.030	0.008	0.008	0.000	0.005	0.009|
Multiallelic Dprime: 0.688
BLOCK 1915.  MARKERS: 9691 9692 9693 9694 9695 9696 9697 9698 9699 9700 9701 9702 9703 9704 9705 9706
1323231114112143 (0.522)	|0.354	0.131	0.036|
3131413323334311 (0.360)	|0.150	0.187	0.023|
3323231114112143 (0.031)	|0.031	0.000	0.000|
1323231114132143 (0.026)	|0.012	0.004	0.010|
3323231114132143 (0.020)	|0.003	0.000	0.017|
1131413323334311 (0.010)	|0.007	0.003	0.000|
3131431314112143 (0.010)	|0.010	0.000	0.000|
Multiallelic Dprime: 0.306
BLOCK 1916.  MARKERS: 9708 9709
12 (0.576)	|0.167	0.153	0.113	0.093	0.050|
34 (0.334)	|0.089	0.067	0.077	0.059	0.039|
32 (0.090)	|0.027	0.029	0.015	0.006	0.012|
Multiallelic Dprime: 0.080
BLOCK 1917.  MARKERS: 9710 9711 9712 9713 9714
12412 (0.282)	|0.107	0.062	0.092	0.021|
12232 (0.248)	|0.088	0.117	0.031	0.011|
12434 (0.205)	|0.090	0.071	0.026	0.018|
12432 (0.157)	|0.031	0.025	0.020	0.083|
33232 (0.101)	|0.020	0.006	0.032	0.041|
Multiallelic Dprime: 0.300
BLOCK 1918.  MARKERS: 9716 9717 9718
324 (0.339)	|0.144	0.103	0.092|
322 (0.283)	|0.123	0.089	0.071|
122 (0.201)	|0.082	0.067	0.053|
344 (0.175)	|0.101	0.048	0.025|
Multiallelic Dprime: 0.076
BLOCK 1919.  MARKERS: 9722 9723 9724
343 (0.451)	|0.291	0.161|
321 (0.309)	|0.195	0.115|
221 (0.239)	|0.153	0.085|
Multiallelic Dprime: 0.013
BLOCK 1920.  MARKERS: 9729 9730
31 (0.639)	|0.575	0.063|
24 (0.360)	|0.321	0.039|
Multiallelic Dprime: 0.034
BLOCK 1921.  MARKERS: 9731 9732
14 (0.896)	|0.489	0.361	0.044|
32 (0.102)	|0.054	0.047	0.001|
Multiallelic Dprime: 0.088
BLOCK 1922.  MARKERS: 9733 9734
43 (0.543)	|0.467	0.016	0.058|
21 (0.409)	|0.029	0.375	0.001|
41 (0.045)	|0.046	0.000	0.000|
Multiallelic Dprime: 0.851
BLOCK 1923.  MARKERS: 9735 9736 9737
343 (0.542)	|0.296	0.165	0.077|
111 (0.393)	|0.232	0.106	0.056|
313 (0.059)	|0.039	0.012	0.008|
Multiallelic Dprime: 0.062
BLOCK 1924.  MARKERS: 9744 9745 9746
314 (0.569)	|0.313	0.217	0.037|
312 (0.283)	|0.121	0.106	0.056|
134 (0.144)	|0.056	0.056	0.032|
Multiallelic Dprime: 0.126
BLOCK 1925.  MARKERS: 9747 9748
34 (0.491)	|0.262	0.226|
32 (0.380)	|0.253	0.126|
12 (0.126)	|0.059	0.065|
Multiallelic Dprime: 0.150
BLOCK 1926.  MARKERS: 9750 9751
41 (0.577)	|0.375	0.178	0.025|
23 (0.417)	|0.052	0.216	0.148|
Multiallelic Dprime: 0.524
BLOCK 1927.  MARKERS: 9752 9753
43 (0.431)	|0.422	0.005	0.004|
41 (0.394)	|0.239	0.057	0.098|
21 (0.174)	|0.002	0.167	0.005|
Multiallelic Dprime: 0.666
BLOCK 1928.  MARKERS: 9754 9755
44 (0.662)	|0.654	0.007	0.000|
32 (0.229)	|0.170	0.017	0.041|
34 (0.109)	|0.016	0.091	0.000|
Multiallelic Dprime: 0.762
BLOCK 1929.  MARKERS: 9756 9757 9758 9759 9760 9761
221333 (0.840)	|0.554	0.285|
432124 (0.114)	|0.079	0.036|
222123 (0.041)	|0.025	0.016|
Multiallelic Dprime: 0.020
BLOCK 1930.  MARKERS: 9765 9766
32 (0.662)	|0.298	0.281	0.083|
11 (0.338)	|0.144	0.153	0.038|
Multiallelic Dprime: 0.037
BLOCK 1931.  MARKERS: 9771 9772 9773
321 (0.442)	|0.362	0.077	0.002|
243 (0.434)	|0.380	0.049	0.004|
223 (0.120)	|0.097	0.021	0.002|
Multiallelic Dprime: 0.152
BLOCK 1932.  MARKERS: 9777 9778
21 (0.841)	|0.379	0.219	0.126	0.115|
13 (0.148)	|0.062	0.037	0.028	0.020|
11 (0.011)	|0.005	0.005	0.000	0.000|
Multiallelic Dprime: 0.041
BLOCK 1933.  MARKERS: 9779 9780 9781 9782 9783
12412 (0.446)	|0.190	0.142	0.115|
12234 (0.261)	|0.161	0.052	0.048|
23214 (0.155)	|0.055	0.055	0.045|
12214 (0.135)	|0.067	0.037	0.031|
Multiallelic Dprime: 0.142
BLOCK 1934.  MARKERS: 9784 9785
23 (0.474)	|0.317	0.109	0.044|
22 (0.286)	|0.155	0.081	0.049|
42 (0.240)	|0.158	0.061	0.020|
Multiallelic Dprime: 0.108
BLOCK 1935.  MARKERS: 9796 9797 9798
222 (0.630)	|0.507	0.038	0.085|
324 (0.250)	|0.114	0.113	0.023|
232 (0.114)	|0.102	0.001	0.010|
Multiallelic Dprime: 0.379
BLOCK 1936.  MARKERS: 9799 9800
23 (0.726)
42 (0.154)
43 (0.120)
