# Supplementary material for: Genetic Structure of the Spanish Population
Source: BMC Genomics. 2010 May 25;11:326. doi: 10.1186/1471-2164-11-326 (PMC2887418; doi:10.1186/1471-2164-11-326)
Supplement: Additional file 1 — List of haplotype blocks across all autosomal chromosomes in the Spanish population. Each block is described by the SNPs that compose it, the major haplotypes with haplotypic frequencies, and the LD (D') among adjacent blocks. For each chromosome, the correspondence list between the SNP names and numbers is included in a separate table. [file 1471-2164-11-326-S1.ZIP › chr9.GABRIELblocks]

BLOCK 1.  MARKERS: 1 2
21 (0.713)	|0.449	0.033	0.109	0.104	0.018|
44 (0.281)	|0.008	0.266	0.002	0.003	0.001|
Multiallelic Dprime: 0.927
BLOCK 2.  MARKERS: 5 6 7 8 9
13323 (0.457)	|0.099	0.095	0.187	0.076|
41244 (0.299)	|0.210	0.052	0.020	0.019|
13244 (0.111)	|0.072	0.015	0.009	0.015|
13223 (0.106)	|0.017	0.077	0.011	0.001|
13224 (0.022)	|0.006	0.014	0.000	0.002|
Multiallelic Dprime: 0.475
BLOCK 3.  MARKERS: 12 13 14
314 (0.407)	|0.339	0.021	0.025	0.006	0.000	0.012|
114 (0.255)	|0.045	0.167	0.003	0.016	0.018	0.000|
144 (0.226)	|0.200	0.011	0.002	0.002	0.004	0.002|
142 (0.112)	|0.103	0.005	0.000	0.000	0.002	0.001|
Multiallelic Dprime: 0.650
BLOCK 4.  MARKERS: 15 16 17 18 19 20 21 22
21224223 (0.687)	|0.589	0.000	0.099|
43431412 (0.204)	|0.000	0.205	0.000|
23431413 (0.029)	|0.000	0.030	0.000|
23224213 (0.025)	|0.000	0.021	0.004|
23431412 (0.024)	|0.000	0.024	0.000|
21224222 (0.016)	|0.016	0.000	0.000|
Multiallelic Dprime: 0.950
BLOCK 5.  MARKERS: 23 24
33 (0.614)	|0.533	0.071	0.010|
31 (0.283)	|0.240	0.041	0.003|
21 (0.103)	|0.093	0.011	0.000|
Multiallelic Dprime: 0.062
BLOCK 6.  MARKERS: 29 30
43 (0.866)	|0.717	0.101	0.048|
21 (0.122)	|0.120	0.000	0.002|
23 (0.013)	|0.013	0.000	0.000|
Multiallelic Dprime: 0.885
BLOCK 7.  MARKERS: 33 34
42 (0.850)	|0.420	0.216	0.138	0.058|
23 (0.100)	|0.027	0.023	0.046	0.000|
22 (0.050)	|0.046	0.004	0.000	0.000|
Multiallelic Dprime: 0.211
BLOCK 8.  MARKERS: 38 39 40 41 42 43
233121 (0.493)	|0.416	0.055	0.022|
321311 (0.242)	|0.003	0.237	0.002|
233123 (0.183)	|0.032	0.001	0.150|
333121 (0.058)	|0.000	0.003	0.055|
Multiallelic Dprime: 0.828
BLOCK 9.  MARKERS: 44 45
31 (0.460)	|0.426	0.020	0.010	0.003	0.001|
13 (0.298)	|0.002	0.049	0.147	0.049	0.038|
11 (0.242)	|0.027	0.212	0.000	0.002	0.000|
Multiallelic Dprime: 0.840
BLOCK 10.  MARKERS: 46 47 48 49 50 51 52 53 54 55
4322212423 (0.451)	|0.453	0.000	0.000|
4332212423 (0.281)	|0.045	0.217	0.018|
2134424242 (0.158)	|0.156	0.000	0.000|
2322212423 (0.054)	|0.057	0.000	0.000|
2332212423 (0.038)	|0.007	0.029	0.000|
Multiallelic Dprime: 0.946
BLOCK 11.  MARKERS: 56 57
43 (0.732)	|0.295	0.001	0.165	0.144	0.064	0.051	0.010|
12 (0.247)	|0.007	0.214	0.000	0.000	0.020	0.000	0.002|
42 (0.018)	|0.000	0.000	0.000	0.000	0.000	0.000	0.018|
Multiallelic Dprime: 0.883
BLOCK 12.  MARKERS: 59 60 61 62 63 64 65 66 67 68
2434231313 (0.301)	|0.300	0.000	0.000	0.000|
4433231312 (0.215)	|0.204	0.001	0.000	0.010|
2433231332 (0.166)	|0.000	0.000	0.166	0.000|
2224423113 (0.144)	|0.068	0.076	0.000	0.000|
2433233312 (0.085)	|0.000	0.084	0.000	0.001|
2234223113 (0.051)	|0.000	0.051	0.000	0.000|
2433231312 (0.030)	|0.026	0.002	0.000	0.002|
Multiallelic Dprime: 0.883
BLOCK 13.  MARKERS: 69 70 71
244 (0.603)	|0.355	0.178	0.035	0.016	0.013|
113 (0.217)	|0.091	0.088	0.030	0.000	0.000|
143 (0.167)	|0.027	0.034	0.104	0.002	0.000|
243 (0.013)	|0.008	0.002	0.000	0.000	0.001|
Multiallelic Dprime: 0.321
BLOCK 14.  MARKERS: 72 73 74 75 76
22322 (0.479)	|0.426	0.049|
32143 (0.303)	|0.279	0.025|
23322 (0.168)	|0.049	0.121|
32322 (0.019)	|0.019	0.000|
32123 (0.015)	|0.015	0.000|
Multiallelic Dprime: 0.559
BLOCK 15.  MARKERS: 77 78
41 (0.799)	|0.362	0.268	0.126	0.035|
23 (0.198)	|0.092	0.058	0.024	0.019|
Multiallelic Dprime: 0.084
BLOCK 16.  MARKERS: 82 83 84 85 86
34233 (0.454)	|0.399	0.038	0.016|
42111 (0.328)	|0.205	0.089	0.034|
42133 (0.149)	|0.132	0.005	0.011|
42113 (0.054)	|0.037	0.017	0.000|
Multiallelic Dprime: 0.415
BLOCK 17.  MARKERS: 87 88
44 (0.778)	|0.454	0.307	0.016|
22 (0.155)	|0.000	0.010	0.145|
24 (0.064)	|0.000	0.005	0.057|
Multiallelic Dprime: 0.908
BLOCK 18.  MARKERS: 89 90
34 (0.457)	|0.128	0.312	0.016|
33 (0.323)	|0.143	0.060	0.117|
13 (0.218)	|0.162	0.038	0.017|
Multiallelic Dprime: 0.459
BLOCK 19.  MARKERS: 91 92
12 (0.435)	|0.376	0.037	0.022|
14 (0.412)	|0.336	0.064	0.011|
32 (0.149)	|0.132	0.018	0.000|
Multiallelic Dprime: 0.159
BLOCK 20.  MARKERS: 96 97
31 (0.848)	|0.648	0.194	0.003	0.001	0.001|
23 (0.119)	|0.031	0.003	0.073	0.001	0.007|
33 (0.033)	|0.016	0.003	0.000	0.010	0.002|
Multiallelic Dprime: 0.631
BLOCK 21.  MARKERS: 100 101 102 103
2242 (0.693)	|0.673	0.019	0.002|
4124 (0.199)	|0.085	0.107	0.007|
2222 (0.075)	|0.042	0.007	0.025|
2122 (0.013)	|0.000	0.010	0.000|
2124 (0.011)	|0.010	0.001	0.000|
Multiallelic Dprime: 0.736
BLOCK 22.  MARKERS: 105 106 107
332 (0.808)	|0.682	0.044	0.082|
114 (0.144)	|0.000	0.141	0.000|
132 (0.036)	|0.018	0.000	0.019|
Multiallelic Dprime: 0.776
BLOCK 23.  MARKERS: 108 109
21 (0.700)	|0.618	0.023	0.060|
33 (0.191)	|0.043	0.146	0.002|
31 (0.104)	|0.080	0.005	0.020|
Multiallelic Dprime: 0.549
BLOCK 24.  MARKERS: 113 114
22 (0.742)	|0.392	0.248	0.100|
44 (0.177)	|0.030	0.031	0.113|
24 (0.081)	|0.023	0.007	0.049|
Multiallelic Dprime: 0.511
BLOCK 25.  MARKERS: 116 117
14 (0.445)	|0.141	0.221	0.083|
32 (0.286)	|0.184	0.063	0.039|
34 (0.263)	|0.108	0.130	0.024|
Multiallelic Dprime: 0.240
BLOCK 26.  MARKERS: 120 121
44 (0.438)	|0.196	0.219	0.021|
24 (0.414)	|0.242	0.075	0.092|
22 (0.147)	|0.116	0.016	0.014|
Multiallelic Dprime: 0.326
BLOCK 27.  MARKERS: 122 123 124
322 (0.555)	|0.224	0.166	0.156|
214 (0.309)	|0.094	0.122	0.091|
314 (0.128)	|0.036	0.049	0.040|
Multiallelic Dprime: 0.103
BLOCK 28.  MARKERS: 127 128 129
143 (0.356)	|0.244	0.111	0.000|
311 (0.339)	|0.339	0.000	0.000|
113 (0.289)	|0.003	0.135	0.151|
Multiallelic Dprime: 0.705
BLOCK 29.  MARKERS: 130 131
22 (0.598)	|0.288	0.308	0.000	0.000|
31 (0.248)	|0.000	0.000	0.134	0.102|
32 (0.154)	|0.154	0.002	0.000	0.000|
Multiallelic Dprime: 0.757
BLOCK 30.  MARKERS: 132 133 134 135 136
33244 (0.441)	|0.241	0.004	0.188	0.000	0.001|
33421 (0.312)	|0.000	0.308	0.000	0.001	0.000|
32244 (0.134)	|0.002	0.000	0.004	0.098	0.027|
12244 (0.104)	|0.078	0.000	0.023	0.000	0.000|
Multiallelic Dprime: 0.864
BLOCK 31.  MARKERS: 137 138 139 140 141 142 143 144
33423213 (0.320)	|0.198	0.092	0.030|
41141213 (0.319)	|0.110	0.159	0.050|
41141422 (0.217)	|0.113	0.077	0.026|
43423213 (0.101)	|0.047	0.029	0.024|
41141423 (0.025)	|0.012	0.006	0.007|
Multiallelic Dprime: 0.188
BLOCK 32.  MARKERS: 146 147
44 (0.485)	|0.342	0.075	0.068|
41 (0.373)	|0.169	0.170	0.035|
31 (0.142)	|0.037	0.105	0.000|
Multiallelic Dprime: 0.353
BLOCK 33.  MARKERS: 149 150
31 (0.548)	|0.314	0.149	0.085|
33 (0.349)	|0.099	0.213	0.036|
13 (0.103)	|0.076	0.026	0.000|
Multiallelic Dprime: 0.321
BLOCK 34.  MARKERS: 154 155 156
321 (0.491)	|0.109	0.376	0.004|
332 (0.388)	|0.280	0.000	0.108|
432 (0.120)	|0.119	0.000	0.000|
Multiallelic Dprime: 0.771
BLOCK 35.  MARKERS: 157 158
33 (0.511)	|0.316	0.146	0.049|
13 (0.376)	|0.206	0.025	0.141|
31 (0.112)	|0.000	0.112	0.000|
Multiallelic Dprime: 0.350
BLOCK 36.  MARKERS: 159 160
41 (0.522)	|0.103	0.306	0.111|
23 (0.283)	|0.226	0.050	0.008|
43 (0.191)	|0.161	0.024	0.006|
Multiallelic Dprime: 0.634
BLOCK 37.  MARKERS: 162 163
22 (0.490)	|0.257	0.219	0.015|
24 (0.383)	|0.298	0.085	0.000|
42 (0.125)	|0.048	0.075	0.000|
Multiallelic Dprime: 0.314
BLOCK 38.  MARKERS: 166 167
32 (0.604)	|0.363	0.163	0.078|
11 (0.379)	|0.238	0.114	0.027|
31 (0.016)	|0.010	0.003	0.003|
Multiallelic Dprime: 0.074
BLOCK 39.  MARKERS: 169 170
23 (0.611)	|0.432	0.132	0.020	0.025|
22 (0.281)	|0.128	0.047	0.104	0.002|
43 (0.108)	|0.008	0.000	0.004	0.097|
Multiallelic Dprime: 0.470
BLOCK 40.  MARKERS: 174 175 176
324 (0.568)	|0.326	0.080	0.158|
322 (0.180)	|0.123	0.017	0.040|
124 (0.128)	|0.016	0.111	0.002|
342 (0.122)	|0.009	0.114	0.000|
Multiallelic Dprime: 0.526
BLOCK 41.  MARKERS: 179 180
41 (0.472)	|0.209	0.158	0.105|
43 (0.323)	|0.132	0.139	0.051|
33 (0.202)	|0.091	0.073	0.038|
Multiallelic Dprime: 0.070
BLOCK 42.  MARKERS: 182 183
12 (0.435)	|0.283	0.033	0.115|
14 (0.370)	|0.007	0.281	0.083|
32 (0.194)	|0.060	0.019	0.115|
Multiallelic Dprime: 0.562
BLOCK 43.  MARKERS: 186 187
12 (0.351)	|0.028	0.016	0.164	0.016	0.037	0.056	0.025	0.005|
23 (0.333)	|0.143	0.119	0.009	0.044	0.006	0.008	0.000	0.004|
13 (0.313)	|0.090	0.083	0.008	0.056	0.072	0.000	0.001	0.002|
Multiallelic Dprime: 0.511
BLOCK 44.  MARKERS: 188 189 190 191 192 193
212343 (0.263)	|0.263	0.000|
212143 (0.216)	|0.214	0.000|
242114 (0.180)	|0.177	0.000|
213343 (0.116)	|0.008	0.104|
413343 (0.114)	|0.115	0.000|
242143 (0.064)	|0.064	0.000|
242113 (0.028)	|0.019	0.008|
212114 (0.011)	|0.012	0.000|
Multiallelic Dprime: 0.970
BLOCK 45.  MARKERS: 194 195
12 (0.874)	|0.380	0.359	0.134|
34 (0.115)	|0.057	0.000	0.056|
Multiallelic Dprime: 0.485
BLOCK 46.  MARKERS: 196 197
12 (0.446)	|0.213	0.221|
22 (0.358)	|0.356	0.007|
11 (0.194)	|0.008	0.185|
Multiallelic Dprime: 0.605
BLOCK 47.  MARKERS: 200 201 202
311 (0.577)	|0.473	0.027	0.002	0.004	0.026	0.018	0.000|
143 (0.414)	|0.003	0.253	0.083	0.043	0.001	0.000	0.010|
Multiallelic Dprime: 0.931
BLOCK 48.  MARKERS: 204 205 206 207 208 209 210 211 212
313143244 (0.479)	|0.248	0.229	0.000|
431211444 (0.282)	|0.279	0.002	0.000|
313213422 (0.087)	|0.000	0.003	0.085|
313113424 (0.047)	|0.046	0.000	0.000|
331211444 (0.027)	|0.026	0.000	0.000|
311211444 (0.019)	|0.016	0.004	0.000|
413143244 (0.012)	|0.000	0.011	0.000|
Multiallelic Dprime: 0.753
BLOCK 49.  MARKERS: 216 217 218 219 220
12241 (0.645)	|0.355	0.281|
32412 (0.249)	|0.240	0.008|
31412 (0.104)	|0.104	0.000|
Multiallelic Dprime: 0.925
BLOCK 50.  MARKERS: 222 223
33 (0.701)	|0.327	0.249	0.033	0.077	0.011|
12 (0.288)	|0.169	0.022	0.074	0.020	0.003|
Multiallelic Dprime: 0.377
BLOCK 51.  MARKERS: 226 227 228 229 230 231 232 233 234 235
1343244214 (0.497)	|0.000	0.346	0.147	0.000|
3123432432 (0.273)	|0.274	0.000	0.000	0.000|
1122432432 (0.106)	|0.107	0.000	0.000	0.000|
1343244212 (0.103)	|0.094	0.000	0.000	0.000|
1122432434 (0.013)	|0.000	0.000	0.000	0.013|
Multiallelic Dprime: 1.000
BLOCK 52.  MARKERS: 237 238 239 240
3242 (0.478)	|0.444	0.000	0.000	0.000	0.021	0.000	0.000|
4421 (0.348)	|0.000	0.321	0.000	0.000	0.000	0.013	0.000|
4422 (0.147)	|0.000	0.000	0.096	0.042	0.000	0.000	0.000|
3442 (0.012)	|0.000	0.000	0.000	0.000	0.000	0.000	0.013|
Multiallelic Dprime: 1.000
BLOCK 53.  MARKERS: 241 242 243 244 245 246 247 248 249 250 251 252 253 254 255
444234132213213 (0.445)	|0.362	0.017	0.064|
411322314434322 (0.322)	|0.033	0.196	0.092|
214232332233213 (0.097)	|0.089	0.002	0.005|
214232332213213 (0.042)	|0.043	0.000	0.000|
214234332213213 (0.021)	|0.021	0.000	0.000|
411322314213213 (0.013)	|0.011	0.000	0.001|
414322332233223 (0.012)	|0.013	0.000	0.000|
Multiallelic Dprime: 0.680
BLOCK 54.  MARKERS: 256 257
31 (0.585)	|0.469	0.066	0.050|
34 (0.240)	|0.206	0.009	0.024|
21 (0.174)	|0.121	0.040	0.013|
Multiallelic Dprime: 0.115
BLOCK 55.  MARKERS: 260 261
33 (0.798)	|0.642	0.138	0.018|
41 (0.114)	|0.093	0.020	0.002|
31 (0.088)	|0.071	0.012	0.003|
Multiallelic Dprime: 0.052
BLOCK 56.  MARKERS: 267 268
14 (0.806)	|0.495	0.297	0.007|
32 (0.170)	|0.039	0.125	0.002|
34 (0.023)	|0.016	0.002	0.004|
Multiallelic Dprime: 0.475
BLOCK 57.  MARKERS: 270 271 272
423 (0.551)	|0.340	0.173	0.041|
244 (0.424)	|0.184	0.212	0.029|
223 (0.013)	|0.013	0.000	0.000|
Multiallelic Dprime: 0.192
BLOCK 58.  MARKERS: 275 276
22 (0.539)	|0.417	0.078	0.043|
31 (0.384)	|0.301	0.052	0.031|
32 (0.074)	|0.050	0.020	0.005|
Multiallelic Dprime: 0.044
BLOCK 59.  MARKERS: 281 282
34 (0.770)	|0.662	0.102|
22 (0.150)	|0.129	0.021|
24 (0.079)	|0.051	0.027|
Multiallelic Dprime: 0.120
BLOCK 60.  MARKERS: 286 287 288
114 (0.843)	|0.597	0.161	0.085|
332 (0.151)	|0.043	0.041	0.067|
Multiallelic Dprime: 0.428
BLOCK 61.  MARKERS: 290 291
33 (0.647)	|0.326	0.189	0.132|
31 (0.201)	|0.108	0.061	0.033|
13 (0.152)	|0.076	0.042	0.031|
Multiallelic Dprime: 0.033
BLOCK 62.  MARKERS: 294 295
13 (0.509)	|0.478	0.003	0.031|
11 (0.292)	|0.009	0.281	0.000|
33 (0.196)	|0.097	0.000	0.099|
Multiallelic Dprime: 0.803
BLOCK 63.  MARKERS: 296 297
41 (0.595)	|0.301	0.180	0.113|
44 (0.276)	|0.088	0.087	0.101|
21 (0.129)	|0.045	0.040	0.045|
Multiallelic Dprime: 0.166
BLOCK 64.  MARKERS: 299 300
13 (0.434)	|0.360	0.016	0.005	0.039	0.006|
33 (0.307)	|0.021	0.026	0.157	0.088	0.005|
32 (0.259)	|0.011	0.233	0.007	0.003	0.001|
Multiallelic Dprime: 0.803
BLOCK 65.  MARKERS: 303 304 305 306 307
21121 (0.392)	|0.205	0.110	0.078|
21423 (0.276)	|0.179	0.037	0.061|
43121 (0.167)	|0.129	0.027	0.012|
21141 (0.128)	|0.115	0.003	0.007|
41121 (0.013)	|0.009	0.000	0.004|
Multiallelic Dprime: 0.284
BLOCK 66.  MARKERS: 308 309 310
222 (0.647)	|0.413	0.226	0.001	0.004|
223 (0.185)	|0.000	0.023	0.160	0.000|
433 (0.165)	|0.000	0.014	0.000	0.152|
Multiallelic Dprime: 0.886
BLOCK 67.  MARKERS: 311 312 313
342 (0.413)	|0.173	0.123	0.117|
142 (0.264)	|0.108	0.076	0.080|
122 (0.162)	|0.081	0.034	0.046|
141 (0.156)	|0.064	0.055	0.038|
Multiallelic Dprime: 0.048
BLOCK 68.  MARKERS: 317 318
43 (0.428)	|0.129	0.001	0.222	0.072|
42 (0.288)	|0.231	0.000	0.000	0.057|
23 (0.283)	|0.000	0.285	0.000	0.000|
Multiallelic Dprime: 0.765
BLOCK 69.  MARKERS: 319 320 321
434 (0.360)	|0.339	0.015	0.006|
213 (0.287)	|0.128	0.010	0.148|
413 (0.223)	|0.008	0.197	0.017|
433 (0.129)	|0.046	0.080	0.003|
Multiallelic Dprime: 0.701
BLOCK 70.  MARKERS: 322 323
33 (0.524)	|0.194	0.321	0.008|
31 (0.302)	|0.210	0.000	0.093|
11 (0.174)	|0.012	0.000	0.161|
Multiallelic Dprime: 0.642
BLOCK 71.  MARKERS: 324 325
31 (0.415)	|0.161	0.163	0.090|
22 (0.322)	|0.153	0.093	0.070|
32 (0.261)	|0.130	0.054	0.076|
Multiallelic Dprime: 0.122
BLOCK 72.  MARKERS: 327 328 329 330
1323 (0.444)	|0.213	0.189	0.040|
3313 (0.311)	|0.287	0.010	0.014|
1121 (0.238)	|0.233	0.001	0.003|
Multiallelic Dprime: 0.801
BLOCK 73.  MARKERS: 333 334
41 (0.739)	|0.425	0.273	0.039|
23 (0.200)	|0.030	0.054	0.116|
43 (0.057)	|0.047	0.008	0.002|
Multiallelic Dprime: 0.445
BLOCK 74.  MARKERS: 335 336
12 (0.507)	|0.098	0.204	0.205|
42 (0.335)	|0.320	0.004	0.006|
14 (0.157)	|0.109	0.038	0.010|
Multiallelic Dprime: 0.750
BLOCK 75.  MARKERS: 337 338
11 (0.529)	|0.429	0.072	0.028|
31 (0.245)	|0.017	0.014	0.220|
33 (0.221)	|0.003	0.207	0.006|
Multiallelic Dprime: 0.824
BLOCK 76.  MARKERS: 339 340
33 (0.455)	|0.446	0.003	0.006|
23 (0.292)	|0.055	0.231	0.004|
31 (0.253)	|0.030	0.000	0.223|
Multiallelic Dprime: 0.887
BLOCK 77.  MARKERS: 341 342
33 (0.533)	|0.196	0.177	0.077	0.085|
23 (0.234)	|0.207	0.003	0.010	0.014|
34 (0.231)	|0.017	0.080	0.122	0.010|
Multiallelic Dprime: 0.450
BLOCK 78.  MARKERS: 343 344 345
332 (0.426)	|0.078	0.217	0.126|
331 (0.260)	|0.261	0.000	0.000|
132 (0.204)	|0.208	0.001	0.000|
321 (0.108)	|0.003	0.106	0.000|
Multiallelic Dprime: 0.837
BLOCK 79.  MARKERS: 346 347
33 (0.548)	|0.277	0.263	0.003	0.003|
13 (0.326)	|0.252	0.003	0.001	0.070|
31 (0.126)	|0.015	0.000	0.099	0.010|
Multiallelic Dprime: 0.598
BLOCK 80.  MARKERS: 348 349 350 351
4332 (0.544)	|0.508	0.000	0.035|
1122 (0.263)	|0.002	0.262	0.000|
1124 (0.104)	|0.000	0.103	0.000|
1132 (0.082)	|0.008	0.004	0.071|
Multiallelic Dprime: 0.936
BLOCK 81.  MARKERS: 352 353
44 (0.520)	|0.275	0.233	0.012|
42 (0.374)	|0.170	0.002	0.202|
24 (0.106)	|0.007	0.050	0.049|
Multiallelic Dprime: 0.484
BLOCK 82.  MARKERS: 354 355 356
233 (0.453)	|0.446	0.003	0.001|
443 (0.284)	|0.000	0.260	0.025|
444 (0.263)	|0.002	0.020	0.242|
Multiallelic Dprime: 0.930
BLOCK 83.  MARKERS: 357 358
11 (0.449)	|0.439	0.008|
24 (0.282)	|0.226	0.054|
21 (0.267)	|0.205	0.058|
Multiallelic Dprime: 0.533
BLOCK 84.  MARKERS: 359 360
42 (0.872)	|0.511	0.220	0.142|
14 (0.120)	|0.060	0.048	0.011|
Multiallelic Dprime: 0.183
BLOCK 85.  MARKERS: 368 369
44 (0.574)	|0.520	0.000	0.033	0.024|
41 (0.270)	|0.048	0.220	0.000	0.001|
21 (0.156)	|0.004	0.000	0.075	0.076|
Multiallelic Dprime: 0.809
BLOCK 86.  MARKERS: 370 371 372 373
3212 (0.571)	|0.241	0.195	0.097	0.013	0.009|
3311 (0.219)	|0.145	0.058	0.012	0.000	0.004|
3232 (0.108)	|0.036	0.070	0.000	0.000	0.000|
2232 (0.102)	|0.081	0.008	0.010	0.000	0.000|
Multiallelic Dprime: 0.308
BLOCK 87.  MARKERS: 374 375 376 377 378
33432 (0.497)	|0.294	0.175	0.031|
33324 (0.331)	|0.187	0.135	0.008|
42432 (0.120)	|0.051	0.064	0.004|
32432 (0.015)	|0.000	0.013	0.002|
33334 (0.013)	|0.003	0.011	0.000|
Multiallelic Dprime: 0.129
BLOCK 88.  MARKERS: 381 382
33 (0.547)	|0.226	0.146	0.156	0.005|
22 (0.403)	|0.146	0.129	0.110	0.005|
32 (0.046)	|0.024	0.011	0.007	0.002|
Multiallelic Dprime: 0.068
BLOCK 89.  MARKERS: 386 387 388 389 390 391
434334 (0.396)	|0.027	0.365	0.000|
214223 (0.288)	|0.240	0.027	0.020|
431324 (0.275)	|0.274	0.000	0.000|
214324 (0.011)	|0.001	0.000	0.009|
Multiallelic Dprime: 0.858
BLOCK 90.  MARKERS: 392 393 394 395
1114 (0.559)	|0.481	0.000	0.074	0.000|
2333 (0.395)	|0.000	0.381	0.000	0.014|
1333 (0.032)	|0.027	0.000	0.002	0.000|
Multiallelic Dprime: 0.958
BLOCK 91.  MARKERS: 396 397 398 399 400
11412 (0.510)	|0.180	0.269	0.062|
33334 (0.384)	|0.241	0.092	0.053|
11432 (0.075)	|0.030	0.042	0.003|
33312 (0.015)	|0.007	0.008	0.000|
Multiallelic Dprime: 0.271
BLOCK 92.  MARKERS: 403 404
34 (0.464)	|0.293	0.052	0.056	0.044	0.005	0.001	0.000|
14 (0.414)	|0.100	0.160	0.049	0.053	0.017	0.009	0.012|
12 (0.121)	|0.064	0.003	0.022	0.009	0.002	0.013	0.000|
Multiallelic Dprime: 0.364
BLOCK 93.  MARKERS: 408 409 410 411 412 413 414 415 416 417 418 419 420 421 422
332331213221331 (0.457)	|0.201	0.157	0.042	0.025	0.013|
432123131443331 (0.214)	|0.144	0.040	0.019	0.003	0.000|
312321233443223 (0.128)	|0.046	0.060	0.006	0.006	0.002|
334321231443331 (0.105)	|0.037	0.027	0.017	0.010	0.000|
312123131443331 (0.024)	|0.017	0.002	0.002	0.000	0.002|
332123131443331 (0.023)	|0.015	0.002	0.000	0.000	0.000|
312321231443331 (0.014)	|0.008	0.002	0.000	0.002	0.000|
Multiallelic Dprime: 0.227
BLOCK 94.  MARKERS: 426 427 428 429 430 431 432 433 434 435 436 437
232443342442 (0.485)	|0.461	0.021|
212443342442 (0.296)	|0.254	0.042|
413331121224 (0.094)	|0.057	0.037|
212443342424 (0.047)	|0.047	0.000|
212443341442 (0.022)	|0.023	0.000|
Multiallelic Dprime: 0.452
BLOCK 95.  MARKERS: 438 439
23 (0.889)	|0.339	0.219	0.108	0.096	0.051	0.031	0.016	0.011|
34 (0.106)	|0.040	0.031	0.006	0.006	0.007	0.004	0.004	0.000|
Multiallelic Dprime: 0.142
BLOCK 96.  MARKERS: 449 450 451 452 453 454 455 456
31313124 (0.379)	|0.143	0.078	0.126	0.032|
13323141 (0.254)	|0.084	0.107	0.023	0.036|
13323244 (0.116)	|0.029	0.039	0.034	0.013|
13122144 (0.103)	|0.023	0.030	0.030	0.020|
13313124 (0.058)	|0.015	0.011	0.014	0.016|
13323144 (0.036)	|0.017	0.014	0.001	0.005|
13313144 (0.020)	|0.002	0.008	0.007	0.002|
13123144 (0.012)	|0.000	0.003	0.000	0.009|
Multiallelic Dprime: 0.213
BLOCK 97.  MARKERS: 463 464 465
142 (0.329)	|0.249	0.032	0.042|
122 (0.293)	|0.199	0.052	0.041|
144 (0.241)	|0.170	0.044	0.025|
222 (0.137)	|0.112	0.019	0.006|
Multiallelic Dprime: 0.129
BLOCK 98.  MARKERS: 466 467 468 469
3244 (0.730)	|0.385	0.245	0.100|
1241 (0.146)	|0.071	0.070	0.005|
3414 (0.114)	|0.015	0.093	0.006|
Multiallelic Dprime: 0.369
BLOCK 99.  MARKERS: 471 472
32 (0.477)	|0.169	0.076	0.061	0.168|
33 (0.409)	|0.084	0.167	0.132	0.017|
12 (0.114)	|0.056	0.020	0.016	0.021|
Multiallelic Dprime: 0.389
BLOCK 100.  MARKERS: 476 477 478 479
1431 (0.308)	|0.279	0.002	0.016	0.002	0.004|
1231 (0.266)	|0.085	0.000	0.047	0.073	0.051|
3211 (0.210)	|0.059	0.141	0.001	0.002	0.000|
1233 (0.203)	|0.163	0.000	0.025	0.006	0.001|
Multiallelic Dprime: 0.678
BLOCK 101.  MARKERS: 480 481 482 483 484 485
331331 (0.594)	|0.452	0.087	0.051|
131331 (0.146)	|0.081	0.060	0.005|
324242 (0.090)	|0.046	0.045	0.000|
324241 (0.086)	|0.064	0.014	0.007|
321331 (0.056)	|0.049	0.006	0.002|
Multiallelic Dprime: 0.255
BLOCK 102.  MARKERS: 486 487
32 (0.714)	|0.533	0.004	0.137	0.000	0.016	0.010|
11 (0.216)	|0.028	0.177	0.000	0.000	0.000	0.000|
12 (0.067)	|0.012	0.000	0.000	0.050	0.001	0.000|
Multiallelic Dprime: 0.843
BLOCK 103.  MARKERS: 488 489 490 491 492 493 494
2333322 (0.576)	|0.271	0.117	0.146	0.037|
4211144 (0.182)	|0.043	0.042	0.028	0.067|
2333342 (0.136)	|0.044	0.068	0.023	0.000|
2233344 (0.052)	|0.043	0.000	0.006	0.001|
2233342 (0.017)	|0.002	0.014	0.000	0.000|
2233322 (0.012)	|0.002	0.000	0.009	0.000|
Multiallelic Dprime: 0.301
BLOCK 104.  MARKERS: 495 496 497 498
1132 (0.412)	|0.272	0.140|
1134 (0.255)	|0.165	0.089|
1112 (0.212)	|0.148	0.060|
2332 (0.114)	|0.054	0.061|
Multiallelic Dprime: 0.090
BLOCK 105.  MARKERS: 506 507
24 (0.643)	|0.286	0.322	0.017	0.006|
32 (0.351)	|0.298	0.000	0.034	0.017|
Multiallelic Dprime: 0.748
BLOCK 106.  MARKERS: 508 509 510 511 512
14322 (0.585)	|0.455	0.050	0.053	0.003	0.020|
32144 (0.323)	|0.062	0.160	0.100	0.000	0.000|
12142 (0.051)	|0.011	0.009	0.006	0.024	0.000|
32142 (0.026)	|0.001	0.002	0.020	0.001	0.000|
Multiallelic Dprime: 0.613
BLOCK 107.  MARKERS: 513 514 515 516 517
41423 (0.538)	|0.420	0.109	0.009|
33244 (0.224)	|0.215	0.009	0.000|
31243 (0.182)	|0.053	0.127	0.003|
33243 (0.029)	|0.022	0.007	0.000|
41443 (0.021)	|0.020	0.002	0.000|
Multiallelic Dprime: 0.421
BLOCK 108.  MARKERS: 519 520
12 (0.733)	|0.269	0.248	0.213	0.000|
24 (0.255)	|0.142	0.043	0.008	0.060|
22 (0.011)	|0.009	0.000	0.002	0.000|
Multiallelic Dprime: 0.482
BLOCK 109.  MARKERS: 521 522 523 524 525
11134 (0.419)	|0.099	0.194	0.124	0.004|
31134 (0.290)	|0.183	0.028	0.045	0.034|
33321 (0.222)	|0.177	0.034	0.008	0.000|
33121 (0.062)	|0.049	0.009	0.000	0.000|
Multiallelic Dprime: 0.505
BLOCK 110.  MARKERS: 526 527 528 529 530
44233 (0.508)	|0.480	0.027|
44231 (0.269)	|0.268	0.000|
32413 (0.181)	|0.006	0.161|
42413 (0.035)	|0.039	0.004|
Multiallelic Dprime: 0.832
BLOCK 111.  MARKERS: 531 532
12 (0.798)	|0.274	0.276	0.249|
34 (0.193)	|0.161	0.018	0.015|
Multiallelic Dprime: 0.703
BLOCK 112.  MARKERS: 534 535 536
111 (0.443)	|0.267	0.047	0.130|
131 (0.293)	|0.248	0.044	0.001|
414 (0.264)	|0.053	0.201	0.010|
Multiallelic Dprime: 0.520
BLOCK 113.  MARKERS: 538 539
41 (0.567)	|0.083	0.302	0.177|
23 (0.284)	|0.254	0.002	0.034|
43 (0.149)	|0.027	0.013	0.103|
Multiallelic Dprime: 0.606
BLOCK 114.  MARKERS: 540 541
14 (0.363)	|0.012	0.087	0.266|
24 (0.317)	|0.296	0.019	0.000|
12 (0.314)	|0.152	0.162	0.000|
Multiallelic Dprime: 0.675
BLOCK 115.  MARKERS: 542 543
34 (0.464)	|0.171	0.252	0.041|
12 (0.269)	|0.021	0.038	0.209|
32 (0.267)	|0.201	0.038	0.029|
Multiallelic Dprime: 0.530
BLOCK 116.  MARKERS: 545 546
42 (0.394)	|0.164	0.184	0.043|
23 (0.329)	|0.165	0.110	0.049|
22 (0.277)	|0.102	0.125	0.045|
Multiallelic Dprime: 0.107
BLOCK 117.  MARKERS: 548 549 550 551
2311 (0.430)	|0.336	0.063	0.032|
2122 (0.417)	|0.262	0.117	0.039|
1122 (0.138)	|0.091	0.011	0.036|
Multiallelic Dprime: 0.227
BLOCK 118.  MARKERS: 555 556 557
441 (0.693)	|0.663	0.028|
443 (0.193)	|0.071	0.120|
221 (0.114)	|0.115	0.000|
Multiallelic Dprime: 0.763
BLOCK 119.  MARKERS: 559 560
43 (0.849)	|0.582	0.257	0.009|
31 (0.149)	|0.102	0.045	0.002|
Multiallelic Dprime: 0.003
BLOCK 120.  MARKERS: 566 567
32 (0.685)	|0.062	0.167	0.176	0.159	0.110|
43 (0.304)	|0.147	0.043	0.029	0.048	0.033|
33 (0.011)	|0.000	0.000	0.005	0.002	0.003|
Multiallelic Dprime: 0.390
BLOCK 121.  MARKERS: 569 570 571 572 573 574 575
3311223 (0.211)	|0.146	0.048	0.015|
2343223 (0.211)	|0.130	0.061	0.018|
3213333 (0.210)	|0.153	0.041	0.017|
3213331 (0.209)	|0.127	0.037	0.044|
3243223 (0.147)	|0.084	0.051	0.010|
Multiallelic Dprime: 0.139
BLOCK 122.  MARKERS: 577 578
23 (0.652)	|0.388	0.041	0.173	0.047|
43 (0.242)	|0.006	0.229	0.004	0.002|
22 (0.106)	|0.080	0.023	0.000	0.000|
Multiallelic Dprime: 0.723
BLOCK 123.  MARKERS: 579 580 581
113 (0.472)	|0.359	0.009	0.002	0.103|
232 (0.293)	|0.030	0.130	0.125	0.009|
132 (0.176)	|0.002	0.163	0.002	0.008|
112 (0.049)	|0.049	0.000	0.000	0.000|
Multiallelic Dprime: 0.767
BLOCK 124.  MARKERS: 583 584 585
423 (0.445)	|0.230	0.098	0.111	0.007|
441 (0.301)	|0.157	0.085	0.042	0.014|
343 (0.130)	|0.075	0.021	0.028	0.004|
443 (0.122)	|0.041	0.028	0.045	0.006|
Multiallelic Dprime: 0.113
BLOCK 125.  MARKERS: 586 587 588
422 (0.504)	|0.233	0.109	0.070	0.071	0.009|
221 (0.232)	|0.113	0.057	0.031	0.028	0.000|
442 (0.225)	|0.089	0.074	0.031	0.024	0.004|
222 (0.030)	|0.018	0.003	0.004	0.004	0.000|
Multiallelic Dprime: 0.076
BLOCK 126.  MARKERS: 601 602 603 604 605 606
222434 (0.455)	|0.410	0.024	0.016|
212434 (0.246)	|0.165	0.063	0.020|
112434 (0.139)	|0.017	0.118	0.004|
213312 (0.126)	|0.013	0.020	0.091|
212312 (0.015)	|0.005	0.004	0.004|
Multiallelic Dprime: 0.593
BLOCK 127.  MARKERS: 607 608 609
143 (0.622)	|0.365	0.171	0.083|
123 (0.230)	|0.072	0.140	0.014|
222 (0.139)	|0.084	0.046	0.009|
Multiallelic Dprime: 0.260
BLOCK 128.  MARKERS: 612 613 614
323 (0.524)	|0.139	0.374	0.012|
321 (0.361)	|0.332	0.008	0.019|
111 (0.107)	|0.103	0.003	0.001|
Multiallelic Dprime: 0.864
BLOCK 129.  MARKERS: 615 616
12 (0.579)	|0.272	0.133	0.134	0.018	0.010	0.008|
24 (0.385)	|0.155	0.127	0.094	0.003	0.000	0.003|
22 (0.035)	|0.008	0.019	0.005	0.000	0.001	0.000|
Multiallelic Dprime: 0.124
BLOCK 130.  MARKERS: 622 623 624 625 626 627
231233 (0.436)	|0.432	0.004|
431233 (0.279)	|0.278	0.002|
423411 (0.233)	|0.007	0.222|
433411 (0.021)	|0.000	0.021|
431211 (0.011)	|0.008	0.004|
423413 (0.011)	|0.009	0.002|
Multiallelic Dprime: 0.948
BLOCK 131.  MARKERS: 629 630
13 (0.738)	|0.275	0.198	0.182	0.059	0.019|
32 (0.258)	|0.055	0.070	0.083	0.041	0.006|
Multiallelic Dprime: 0.165
BLOCK 132.  MARKERS: 631 632 633 634 635 636
221222 (0.327)	|0.002	0.314	0.005	0.006|
221224 (0.269)	|0.267	0.000	0.000	0.000|
423422 (0.265)	|0.043	0.000	0.220	0.000|
413442 (0.099)	|0.099	0.000	0.000	0.000|
413422 (0.026)	|0.000	0.000	0.002	0.023|
Multiallelic Dprime: 0.939
BLOCK 133.  MARKERS: 637 638 639
321 (0.425)	|0.314	0.003	0.108|
111 (0.316)	|0.316	0.000	0.000|
323 (0.227)	|0.048	0.177	0.003|
121 (0.029)	|0.007	0.000	0.022|
Multiallelic Dprime: 0.675
BLOCK 134.  MARKERS: 640 641
34 (0.690)	|0.272	0.277	0.113	0.017|
31 (0.177)	|0.035	0.006	0.126	0.000|
14 (0.133)	|0.107	0.014	0.008	0.001|
Multiallelic Dprime: 0.467
BLOCK 135.  MARKERS: 642 643 644 645 646 647 648 649
43232321 (0.414)	|0.200	0.075	0.138|
41132331 (0.298)	|0.172	0.079	0.047|
23224223 (0.247)	|0.121	0.095	0.029|
41132321 (0.018)	|0.009	0.006	0.003|
Multiallelic Dprime: 0.166
BLOCK 136.  MARKERS: 650 651
22 (0.503)	|0.372	0.052	0.077|
42 (0.266)	|0.070	0.098	0.096|
41 (0.225)	|0.090	0.085	0.050|
Multiallelic Dprime: 0.365
BLOCK 137.  MARKERS: 654 655
11 (0.534)	|0.304	0.123	0.087	0.021|
21 (0.234)	|0.092	0.056	0.054	0.031|
23 (0.226)	|0.094	0.085	0.038	0.006|
Multiallelic Dprime: 0.160
BLOCK 138.  MARKERS: 665 666 667
113 (0.493)	|0.388	0.018	0.053	0.000	0.000	0.012|
313 (0.265)	|0.028	0.195	0.051	0.000	0.000	0.000|
131 (0.179)	|0.114	0.000	0.000	0.066	0.000	0.000|
111 (0.061)	|0.012	0.000	0.000	0.000	0.045	0.000|
Multiallelic Dprime: 0.679
BLOCK 139.  MARKERS: 668 669 670 671 672
22432 (0.543)	|0.505	0.007	0.004	0.022|
13213 (0.214)	|0.013	0.194	0.002	0.005|
13233 (0.104)	|0.036	0.066	0.000	0.002|
23232 (0.066)	|0.066	0.000	0.001	0.000|
23432 (0.046)	|0.003	0.001	0.043	0.000|
22433 (0.012)	|0.012	0.000	0.000	0.000|
Multiallelic Dprime: 0.828
BLOCK 140.  MARKERS: 673 674 675
213 (0.636)	|0.475	0.087	0.071|
431 (0.280)	|0.116	0.137	0.027|
231 (0.051)	|0.011	0.006	0.035|
233 (0.029)	|0.019	0.009	0.002|
Multiallelic Dprime: 0.355
BLOCK 141.  MARKERS: 678 679
11 (0.622)	|0.305	0.072	0.167	0.068	0.006	0.003|
12 (0.239)	|0.190	0.019	0.020	0.000	0.000	0.000|
32 (0.135)	|0.013	0.101	0.000	0.002	0.010	0.008|
Multiallelic Dprime: 0.478
BLOCK 142.  MARKERS: 681 682 683 684 685 686
343321 (0.508)	|0.359	0.051	0.055	0.031	0.009|
123443 (0.196)	|0.046	0.000	0.114	0.031	0.002|
341321 (0.186)	|0.019	0.151	0.000	0.000	0.000|
343341 (0.070)	|0.044	0.004	0.000	0.020	0.000|
343441 (0.016)	|0.002	0.005	0.000	0.007	0.000|
323443 (0.011)	|0.000	0.003	0.000	0.007	0.000|
Multiallelic Dprime: 0.578
BLOCK 143.  MARKERS: 688 689 690 691 692 693 694 695
11112434 (0.478)	|0.291	0.167	0.016|
33222312 (0.214)	|0.178	0.019	0.017|
11114412 (0.173)	|0.046	0.099	0.027|
11112412 (0.100)	|0.029	0.059	0.010|
11112312 (0.011)	|0.010	0.000	0.000|
Multiallelic Dprime: 0.314
BLOCK 144.  MARKERS: 699 700
23 (0.566)	|0.434	0.103	0.030|
42 (0.360)	|0.283	0.005	0.073|
22 (0.071)	|0.009	0.056	0.006|
Multiallelic Dprime: 0.285
BLOCK 145.  MARKERS: 701 702
12 (0.725)	|0.475	0.248|
34 (0.164)	|0.162	0.002|
14 (0.110)	|0.088	0.022|
Multiallelic Dprime: 0.671
BLOCK 146.  MARKERS: 703 704 705
333 (0.725)	|0.346	0.263	0.032	0.016	0.059|
121 (0.273)	|0.007	0.000	0.144	0.109	0.012|
Multiallelic Dprime: 0.863
BLOCK 147.  MARKERS: 706 707 708 709 710
12114 (0.355)	|0.347	0.006|
23131 (0.263)	|0.258	0.005|
12214 (0.176)	|0.170	0.001|
12131 (0.125)	|0.021	0.104|
12111 (0.071)	|0.005	0.067|
Multiallelic Dprime: 0.899
BLOCK 148.  MARKERS: 712 713
41 (0.810)	|0.336	0.224	0.147	0.000	0.000	0.064	0.016	0.015	0.000|
24 (0.183)	|0.000	0.000	0.000	0.084	0.082	0.000	0.000	0.000	0.011|
Multiallelic Dprime: 1.000
BLOCK 149.  MARKERS: 714 715 716 717 718 719 720 721
43331211 (0.337)	|0.007	0.329	0.000|
43331213 (0.224)	|0.207	0.013	0.005|
43313233 (0.148)	|0.143	0.003	0.002|
11113433 (0.091)	|0.003	0.004	0.083|
11113233 (0.083)	|0.014	0.039	0.030|
43333233 (0.064)	|0.062	0.002	0.000|
43331233 (0.016)	|0.008	0.009	0.000|
41113433 (0.015)	|0.000	0.000	0.015|
13313233 (0.011)	|0.000	0.005	0.007|
Multiallelic Dprime: 0.864
BLOCK 150.  MARKERS: 722 723
31 (0.443)	|0.261	0.082	0.099|
33 (0.411)	|0.172	0.162	0.078|
23 (0.145)	|0.045	0.030	0.069|
Multiallelic Dprime: 0.222
BLOCK 151.  MARKERS: 727 728 729
112 (0.479)	|0.320	0.009	0.150|
334 (0.274)	|0.019	0.253	0.003|
132 (0.246)	|0.238	0.008	0.000|
Multiallelic Dprime: 0.725
BLOCK 152.  MARKERS: 730 731
22 (0.580)	|0.322	0.258	0.000|
24 (0.267)	|0.021	0.000	0.247|
12 (0.153)	|0.150	0.000	0.000|
Multiallelic Dprime: 0.742
BLOCK 153.  MARKERS: 732 733
13 (0.492)	|0.268	0.004	0.062	0.042	0.110	0.000	0.004|
33 (0.258)	|0.042	0.164	0.009	0.031	0.006	0.006	0.000|
31 (0.250)	|0.072	0.002	0.071	0.065	0.006	0.015	0.016|
Multiallelic Dprime: 0.537
BLOCK 154.  MARKERS: 734 735 736 737 738 739
312114 (0.381)	|0.182	0.063	0.134|
112114 (0.171)	|0.005	0.155	0.011|
344132 (0.142)	|0.127	0.004	0.008|
344312 (0.137)	|0.134	0.003	0.000|
312112 (0.122)	|0.012	0.015	0.097|
344114 (0.022)	|0.002	0.017	0.005|
344112 (0.020)	|0.002	0.016	0.001|
Multiallelic Dprime: 0.588
BLOCK 155.  MARKERS: 740 741
14 (0.468)	|0.262	0.015	0.079	0.105|
34 (0.272)	|0.133	0.036	0.069	0.035|
33 (0.256)	|0.039	0.200	0.017	0.000|
Multiallelic Dprime: 0.434
BLOCK 156.  MARKERS: 742 743 744
414 (0.434)	|0.363	0.066	0.005|
434 (0.254)	|0.238	0.011	0.005|
212 (0.166)	|0.048	0.088	0.030|
412 (0.139)	|0.029	0.041	0.067|
Multiallelic Dprime: 0.575
BLOCK 157.  MARKERS: 746 747
31 (0.684)	|0.302	0.260	0.123|
41 (0.207)	|0.099	0.068	0.036|
43 (0.107)	|0.063	0.018	0.022|
Multiallelic Dprime: 0.125
BLOCK 158.  MARKERS: 756 757 758
134 (0.461)	|0.033	0.302	0.101	0.005|
143 (0.348)	|0.288	0.005	0.007	0.039|
343 (0.181)	|0.007	0.000	0.165	0.004|
Multiallelic Dprime: 0.795
BLOCK 159.  MARKERS: 761 762 763 764 765 766 767 768 769 770 771
33114244434 (0.328)	|0.324	0.004	0.000|
33113242213 (0.309)	|0.267	0.039	0.003|
22323432414 (0.272)	|0.017	0.249	0.003|
33113232414 (0.048)	|0.027	0.003	0.018|
Multiallelic Dprime: 0.796
BLOCK 160.  MARKERS: 775 776
13 (0.663)	|0.564	0.095|
31 (0.306)	|0.194	0.111|
11 (0.026)	|0.019	0.008|
Multiallelic Dprime: 0.317
BLOCK 161.  MARKERS: 778 779
32 (0.780)	|0.427	0.152	0.149	0.051|
23 (0.213)	|0.133	0.067	0.003	0.008|
Multiallelic Dprime: 0.272
BLOCK 162.  MARKERS: 782 783 784
243 (0.564)	|0.383	0.004	0.164	0.009|
241 (0.221)	|0.031	0.134	0.026	0.029|
421 (0.153)	|0.004	0.147	0.000	0.000|
221 (0.059)	|0.000	0.059	0.000	0.001|
Multiallelic Dprime: 0.793
BLOCK 163.  MARKERS: 787 788 789 790
3223 (0.418)	|0.200	0.218|
2442 (0.345)	|0.251	0.091|
3222 (0.191)	|0.141	0.050|
3242 (0.040)	|0.017	0.023|
Multiallelic Dprime: 0.289
BLOCK 164.  MARKERS: 792 793 794
232 (0.608)	|0.212	0.242	0.141|
411 (0.383)	|0.361	0.016	0.005|
Multiallelic Dprime: 0.866
BLOCK 165.  MARKERS: 795 796 797 798
3212 (0.576)	|0.413	0.166	0.000|
3324 (0.259)	|0.260	0.000	0.000|
2214 (0.146)	|0.000	0.000	0.146|
Multiallelic Dprime: 0.636
BLOCK 166.  MARKERS: 799 800
44 (0.675)	|0.373	0.237	0.065|
23 (0.171)	|0.054	0.003	0.114|
43 (0.154)	|0.137	0.008	0.009|
Multiallelic Dprime: 0.444
BLOCK 167.  MARKERS: 802 803
43 (0.564)	|0.285	0.087	0.154	0.035|
41 (0.248)	|0.053	0.163	0.016	0.015|
13 (0.189)	|0.127	0.036	0.016	0.007|
Multiallelic Dprime: 0.378
BLOCK 168.  MARKERS: 805 806 807
341 (0.465)	|0.417	0.003	0.000	0.046|
323 (0.286)	|0.004	0.051	0.231	0.000|
123 (0.185)	|0.000	0.184	0.000	0.000|
321 (0.058)	|0.058	0.000	0.000	0.000|
Multiallelic Dprime: 0.895
BLOCK 169.  MARKERS: 810 811 812 813
2421 (0.480)	|0.115	0.350	0.016|
2442 (0.239)	|0.199	0.026	0.013|
4242 (0.231)	|0.160	0.072	0.000|
2422 (0.048)	|0.045	0.000	0.000|
Multiallelic Dprime: 0.559
BLOCK 170.  MARKERS: 816 817 818
414 (0.522)	|0.306	0.212	0.003|
233 (0.446)	|0.432	0.015	0.000|
234 (0.029)	|0.019	0.002	0.008|
Multiallelic Dprime: 0.812
BLOCK 171.  MARKERS: 819 820
14 (0.759)	|0.201	0.178	0.142	0.143	0.093|
32 (0.230)	|0.084	0.072	0.042	0.024	0.006|
12 (0.011)	|0.000	0.006	0.000	0.004	0.002|
Multiallelic Dprime: 0.190
BLOCK 172.  MARKERS: 824 825 826 827
2241 (0.285)	|0.082	0.089	0.060	0.050|
4221 (0.256)	|0.182	0.043	0.018	0.015|
2221 (0.185)	|0.080	0.084	0.015	0.006|
2421 (0.171)	|0.023	0.099	0.039	0.010|
2223 (0.101)	|0.025	0.033	0.009	0.033|
Multiallelic Dprime: 0.330
BLOCK 173.  MARKERS: 830 831 832
322 (0.391)	|0.387	0.000	0.003|
112 (0.350)	|0.021	0.321	0.009|
312 (0.140)	|0.006	0.002	0.135|
314 (0.115)	|0.114	0.000	0.000|
Multiallelic Dprime: 0.953
BLOCK 174.  MARKERS: 833 834
41 (0.525)	|0.402	0.008	0.000	0.113|
43 (0.327)	|0.000	0.305	0.002	0.019|
33 (0.147)	|0.000	0.013	0.133	0.000|
Multiallelic Dprime: 0.928
BLOCK 175.  MARKERS: 835 836 837
124 (0.406)	|0.115	0.279	0.012|
424 (0.320)	|0.245	0.067	0.009|
423 (0.137)	|0.088	0.012	0.036|
414 (0.132)	|0.007	0.063	0.063|
Multiallelic Dprime: 0.504
BLOCK 176.  MARKERS: 840 841
11 (0.459)	|0.138	0.114	0.094	0.108|
12 (0.422)	|0.105	0.123	0.107	0.087|
32 (0.119)	|0.019	0.016	0.048	0.033|
Multiallelic Dprime: 0.104
BLOCK 177.  MARKERS: 843 844 845 846
3314 (0.263)	|0.101	0.105	0.056|
2314 (0.253)	|0.153	0.076	0.023|
3214 (0.249)	|0.102	0.104	0.043|
3342 (0.229)	|0.076	0.049	0.105|
Multiallelic Dprime: 0.203
BLOCK 178.  MARKERS: 850 851
42 (0.435)	|0.201	0.107	0.089	0.022	0.012|
34 (0.335)	|0.068	0.047	0.074	0.108	0.031|
32 (0.230)	|0.071	0.081	0.019	0.029	0.024|
Multiallelic Dprime: 0.282
BLOCK 179.  MARKERS: 855 856 857 858 859 860 861 862 863
243333232 (0.341)	|0.001	0.337	0.000	0.000|
243231443 (0.234)	|0.231	0.000	0.000	0.003|
421313243 (0.182)	|0.176	0.005	0.000	0.000|
243231243 (0.158)	|0.019	0.001	0.136	0.000|
243333243 (0.068)	|0.002	0.000	0.000	0.064|
Multiallelic Dprime: 0.959
BLOCK 180.  MARKERS: 864 865 866
213 (0.442)	|0.225	0.172	0.045|
411 (0.347)	|0.130	0.079	0.137|
431 (0.143)	|0.034	0.098	0.012|
413 (0.068)	|0.051	0.003	0.013|
Multiallelic Dprime: 0.295
BLOCK 181.  MARKERS: 868 869
22 (0.442)	|0.252	0.025	0.157|
32 (0.351)	|0.047	0.278	0.033|
24 (0.207)	|0.178	0.021	0.008|
Multiallelic Dprime: 0.615
BLOCK 182.  MARKERS: 871 872 873
342 (0.476)	|0.261	0.185	0.031|
243 (0.324)	|0.147	0.016	0.159|
312 (0.198)	|0.044	0.152	0.000|
Multiallelic Dprime: 0.390
BLOCK 183.  MARKERS: 875 876
42 (0.454)	|0.042	0.128	0.280|
44 (0.354)	|0.333	0.015	0.003|
22 (0.190)	|0.012	0.168	0.007|
Multiallelic Dprime: 0.761
BLOCK 184.  MARKERS: 877 878 879 880
1213 (0.396)	|0.244	0.128	0.017|
1413 (0.303)	|0.288	0.004	0.013|
4232 (0.290)	|0.213	0.044	0.032|
Multiallelic Dprime: 0.414
BLOCK 185.  MARKERS: 882 883 884
333 (0.754)	|0.331	0.227	0.200|
441 (0.176)	|0.073	0.044	0.059|
331 (0.063)	|0.030	0.022	0.011|
Multiallelic Dprime: 0.050
BLOCK 186.  MARKERS: 886 887
22 (0.437)	|0.221	0.094	0.123|
44 (0.291)	|0.139	0.095	0.057|
42 (0.272)	|0.126	0.098	0.048|
Multiallelic Dprime: 0.103
BLOCK 187.  MARKERS: 891 892
22 (0.486)	|0.302	0.085	0.087	0.003|
12 (0.286)	|0.175	0.070	0.033	0.004|
14 (0.228)	|0.062	0.062	0.087	0.016|
Multiallelic Dprime: 0.230
BLOCK 188.  MARKERS: 896 897 898 899 900
23343 (0.539)	|0.203	0.091	0.147	0.073	0.021|
23243 (0.217)	|0.058	0.022	0.053	0.071	0.003|
31321 (0.206)	|0.035	0.121	0.028	0.020	0.002|
23323 (0.023)	|0.012	0.003	0.000	0.007	0.000|
Multiallelic Dprime: 0.300
BLOCK 189.  MARKERS: 901 902 903 904
3231 (0.311)	|0.184	0.102	0.025|
1231 (0.238)	|0.095	0.049	0.094|
3421 (0.238)	|0.147	0.076	0.015|
3433 (0.171)	|0.080	0.059	0.032|
3431 (0.028)	|0.002	0.023	0.002|
Multiallelic Dprime: 0.214
BLOCK 190.  MARKERS: 908 909 910
334 (0.513)	|0.359	0.081	0.073|
311 (0.317)	|0.165	0.115	0.037|
411 (0.170)	|0.126	0.020	0.023|
Multiallelic Dprime: 0.197
BLOCK 191.  MARKERS: 912 913
11 (0.650)	|0.584	0.053	0.000|
34 (0.216)	|0.025	0.170	0.000|
14 (0.134)	|0.000	0.024	0.104|
Multiallelic Dprime: 0.833
BLOCK 192.  MARKERS: 915 916 917 918 919 920 921 922
43142122 (0.611)	|0.371	0.182	0.056|
43224122 (0.247)	|0.055	0.148	0.044|
21122341 (0.103)	|0.054	0.008	0.040|
Multiallelic Dprime: 0.333
BLOCK 193.  MARKERS: 923 924
21 (0.497)	|0.401	0.071	0.003	0.021|
24 (0.350)	|0.012	0.150	0.186	0.001|
11 (0.154)	|0.006	0.146	0.002	0.000|
Multiallelic Dprime: 0.764
BLOCK 194.  MARKERS: 925 926 927
342 (0.419)	|0.403	0.006	0.004|
322 (0.367)	|0.021	0.209	0.136|
143 (0.191)	|0.021	0.169	0.000|
142 (0.022)	|0.019	0.003	0.000|
Multiallelic Dprime: 0.813
BLOCK 195.  MARKERS: 929 930 931
333 (0.465)	|0.407	0.057|
113 (0.388)	|0.352	0.036|
111 (0.142)	|0.129	0.013|
Multiallelic Dprime: 0.131
BLOCK 196.  MARKERS: 933 934
24 (0.892)	|0.701	0.121	0.063|
42 (0.107)	|0.071	0.024	0.012|
Multiallelic Dprime: 0.132
BLOCK 197.  MARKERS: 935 936 937
123 (0.774)	|0.740	0.035|
241 (0.146)	|0.000	0.145|
223 (0.075)	|0.073	0.002|
Multiallelic Dprime: 0.797
BLOCK 198.  MARKERS: 938 939
13 (0.813)	|0.705	0.102	0.007|
21 (0.187)	|0.015	0.162	0.010|
Multiallelic Dprime: 0.865
BLOCK 199.  MARKERS: 940 941
23 (0.719)	|0.617	0.029	0.072|
12 (0.264)	|0.052	0.142	0.070|
22 (0.017)	|0.002	0.014	0.001|
Multiallelic Dprime: 0.665
BLOCK 200.  MARKERS: 943 944
22 (0.670)	|0.635	0.000	0.033	0.002|
21 (0.185)	|0.003	0.050	0.031	0.101|
41 (0.143)	|0.001	0.084	0.056	0.000|
Multiallelic Dprime: 0.891
BLOCK 201.  MARKERS: 946 947 948
223 (0.639)	|0.578	0.061|
413 (0.134)	|0.100	0.034|
213 (0.120)	|0.104	0.016|
214 (0.105)	|0.074	0.031|
Multiallelic Dprime: 0.253
BLOCK 202.  MARKERS: 954 955
42 (0.858)	|0.366	0.312	0.158	0.018|
31 (0.142)	|0.107	0.002	0.029	0.001|
Multiallelic Dprime: 0.583
BLOCK 203.  MARKERS: 956 957 958
234 (0.472)	|0.312	0.098	0.061|
212 (0.314)	|0.270	0.023	0.021|
434 (0.188)	|0.147	0.032	0.010|
214 (0.020)	|0.011	0.006	0.003|
Multiallelic Dprime: 0.313
BLOCK 204.  MARKERS: 959 960
44 (0.743)	|0.625	0.041	0.070	0.005|
22 (0.161)	|0.029	0.085	0.002	0.045|
24 (0.094)	|0.046	0.003	0.041	0.000|
Multiallelic Dprime: 0.563
BLOCK 205.  MARKERS: 963 964 965
224 (0.699)	|0.285	0.380	0.022|
423 (0.130)	|0.128	0.000	0.002|
244 (0.114)	|0.009	0.023	0.080|
424 (0.053)	|0.004	0.017	0.031|
Multiallelic Dprime: 0.539
BLOCK 206.  MARKERS: 966 967 968
121 (0.427)	|0.245	0.066	0.062	0.044|
123 (0.422)	|0.280	0.068	0.040	0.023|
341 (0.136)	|0.063	0.022	0.019	0.028|
Multiallelic Dprime: 0.124
BLOCK 207.  MARKERS: 972 973 974 975 976 977
441243 (0.601)	|0.599	0.000|
221243 (0.156)	|0.151	0.003|
223421 (0.122)	|0.057	0.066|
223243 (0.096)	|0.051	0.045|
Multiallelic Dprime: 0.853
BLOCK 208.  MARKERS: 979 980
42 (0.874)	|0.517	0.260	0.097|
24 (0.120)	|0.058	0.018	0.045|
Multiallelic Dprime: 0.268
BLOCK 209.  MARKERS: 986 987
44 (0.578)	|0.568	0.010	0.000	0.000|
22 (0.281)	|0.012	0.243	0.014	0.010|
42 (0.141)	|0.130	0.002	0.000	0.001|
Multiallelic Dprime: 0.937
BLOCK 210.  MARKERS: 988 989 990 991 992 993
143341 (0.708)	|0.354	0.223	0.116	0.012|
222234 (0.253)	|0.105	0.067	0.066	0.009|
223231 (0.014)	|0.010	0.001	0.002	0.000|
243341 (0.011)	|0.009	0.000	0.002	0.000|
Multiallelic Dprime: 0.124
BLOCK 211.  MARKERS: 994 995 996 997
4143 (0.479)	|0.395	0.075	0.010|
2431 (0.297)	|0.089	0.040	0.167|
4441 (0.190)	|0.098	0.081	0.011|
2441 (0.023)	|0.004	0.019	0.000|
Multiallelic Dprime: 0.505
BLOCK 212.  MARKERS: 998 999
21 (0.592)	|0.277	0.179	0.124	0.011|
23 (0.217)	|0.126	0.046	0.036	0.006|
13 (0.192)	|0.127	0.060	0.004	0.002|
Multiallelic Dprime: 0.207
BLOCK 213.  MARKERS: 1002 1003 1004
133 (0.531)	|0.248	0.220	0.058	0.000	0.001	0.000|
313 (0.284)	|0.000	0.002	0.105	0.001	0.145	0.028|
132 (0.162)	|0.011	0.000	0.000	0.148	0.000	0.002|
333 (0.018)	|0.000	0.000	0.015	0.000	0.000	0.002|
Multiallelic Dprime: 0.877
BLOCK 214.  MARKERS: 1005 1006 1007 1008 1009
43332 (0.259)	|0.093	0.142	0.020|
43322 (0.221)	|0.095	0.118	0.008|
23232 (0.177)	|0.098	0.058	0.021|
22332 (0.150)	|0.066	0.058	0.026|
23334 (0.146)	|0.065	0.050	0.032|
23332 (0.034)	|0.023	0.009	0.000|
Multiallelic Dprime: 0.174
BLOCK 215.  MARKERS: 1011 1012 1013
121 (0.448)	|0.400	0.048	0.000|
323 (0.439)	|0.235	0.203	0.000|
343 (0.107)	|0.000	0.000	0.106|
Multiallelic Dprime: 0.608
BLOCK 216.  MARKERS: 1014 1015
14 (0.638)	|0.247	0.149	0.129	0.070	0.042|
12 (0.253)	|0.070	0.050	0.030	0.051	0.050|
34 (0.109)	|0.056	0.015	0.008	0.013	0.015|
Multiallelic Dprime: 0.200
BLOCK 217.  MARKERS: 1017 1018 1019 1020
4342 (0.373)	|0.364	0.004	0.000	0.002|
2321 (0.214)	|0.024	0.190	0.000	0.000|
2322 (0.169)	|0.001	0.000	0.161	0.002|
2242 (0.133)	|0.001	0.001	0.002	0.129|
2342 (0.106)	|0.003	0.030	0.033	0.041|
Multiallelic Dprime: 0.891
BLOCK 218.  MARKERS: 1021 1022 1023
242 (0.394)	|0.220	0.070	0.068	0.036|
441 (0.228)	|0.080	0.069	0.053	0.026|
221 (0.196)	|0.058	0.053	0.042	0.044|
241 (0.175)	|0.082	0.036	0.033	0.025|
Multiallelic Dprime: 0.163
BLOCK 219.  MARKERS: 1026 1027 1028
221 (0.444)	|0.281	0.128	0.034|
241 (0.230)	|0.155	0.024	0.051|
321 (0.196)	|0.077	0.104	0.015|
244 (0.131)	|0.114	0.011	0.005|
Multiallelic Dprime: 0.246
BLOCK 220.  MARKERS: 1033 1034 1035
323 (0.629)	|0.395	0.176	0.057|
423 (0.267)	|0.185	0.058	0.024|
341 (0.104)	|0.045	0.032	0.029|
Multiallelic Dprime: 0.106
BLOCK 221.  MARKERS: 1038 1039
44 (0.625)	|0.243	0.268	0.114|
42 (0.265)	|0.144	0.091	0.030|
14 (0.109)	|0.019	0.015	0.075|
Multiallelic Dprime: 0.217
BLOCK 222.  MARKERS: 1040 1041
14 (0.406)	|0.297	0.057	0.045|
11 (0.375)	|0.227	0.072	0.076|
44 (0.219)	|0.150	0.036	0.031|
Multiallelic Dprime: 0.141
BLOCK 223.  MARKERS: 1045 1046 1047
333 (0.674)	|0.338	0.297	0.024	0.010|
331 (0.166)	|0.025	0.005	0.135	0.000|
113 (0.152)	|0.002	0.018	0.042	0.090|
Multiallelic Dprime: 0.768
BLOCK 224.  MARKERS: 1048 1049 1050
333 (0.364)	|0.027	0.208	0.129|
123 (0.322)	|0.190	0.129	0.003|
133 (0.203)	|0.163	0.040	0.000|
331 (0.105)	|0.090	0.000	0.015|
Multiallelic Dprime: 0.519
BLOCK 225.  MARKERS: 1052 1053
33 (0.474)	|0.156	0.113	0.007	0.089	0.078	0.022|
31 (0.379)	|0.007	0.158	0.190	0.005	0.005	0.000|
23 (0.147)	|0.120	0.005	0.005	0.011	0.003	0.000|
Multiallelic Dprime: 0.604
BLOCK 226.  MARKERS: 1056 1057 1058 1059 1060 1061 1062 1063
24314142 (0.284)	|0.269	0.014|
24311144 (0.274)	|0.183	0.091|
42411144 (0.203)	|0.093	0.109|
24344324 (0.104)	|0.091	0.011|
24411144 (0.085)	|0.016	0.069|
24414144 (0.024)	|0.017	0.007|
Multiallelic Dprime: 0.455
BLOCK 227.  MARKERS: 1065 1066 1067 1068
1134 (0.687)	|0.587	0.098|
4323 (0.307)	|0.099	0.201|
Multiallelic Dprime: 0.529
BLOCK 228.  MARKERS: 1069 1070 1071 1072
3222 (0.693)	|0.312	0.000	0.155	0.143	0.077|
2311 (0.299)	|0.000	0.290	0.000	0.000	0.000|
Multiallelic Dprime: 1.000
BLOCK 229.  MARKERS: 1073 1074 1075 1076 1077 1078 1079 1080 1081 1082
2332122123 (0.306)	|0.230	0.000	0.077|
2114124323 (0.296)	|0.288	0.000	0.008|
2332342323 (0.155)	|0.093	0.000	0.062|
4332142341 (0.147)	|0.000	0.144	0.000|
2332142323 (0.078)	|0.077	0.000	0.000|
Multiallelic Dprime: 0.643
BLOCK 230.  MARKERS: 1084 1085 1086
112 (0.690)	|0.676	0.003	0.010|
334 (0.155)	|0.007	0.145	0.000|
114 (0.149)	|0.086	0.063	0.000|
Multiallelic Dprime: 0.830
BLOCK 231.  MARKERS: 1087 1088 1089 1090
2324 (0.772)	|0.234	0.086	0.157	0.109	0.082	0.095|
4232 (0.211)	|0.021	0.111	0.011	0.027	0.027	0.006|
2232 (0.010)	|0.000	0.009	0.000	0.000	0.000	0.000|
Multiallelic Dprime: 0.476
BLOCK 232.  MARKERS: 1091 1092 1093 1094 1095 1096 1097 1098 1099 1100 1101 1102
223211332224 (0.254)	|0.217	0.026	0.013|
223211223242 (0.210)	|0.041	0.100	0.068|
123211332224 (0.168)	|0.054	0.006	0.109|
212323223342 (0.139)	|0.103	0.025	0.008|
223211333222 (0.109)	|0.072	0.034	0.004|
223211332222 (0.104)	|0.067	0.028	0.008|
Multiallelic Dprime: 0.487
BLOCK 233.  MARKERS: 1107 1108
11 (0.568)	|0.548	0.018	0.004|
31 (0.221)	|0.073	0.133	0.014|
33 (0.208)	|0.019	0.173	0.016|
Multiallelic Dprime: 0.776
BLOCK 234.  MARKERS: 1109 1110 1111
123 (0.638)	|0.410	0.053	0.137	0.034|
442 (0.324)	|0.025	0.287	0.003	0.004|
423 (0.034)	|0.004	0.000	0.000	0.023|
Multiallelic Dprime: 0.797
BLOCK 235.  MARKERS: 1112 1113 1114 1115 1116 1117
132421 (0.439)	|0.351	0.052	0.038|
311344 (0.343)	|0.110	0.229	0.006|
132324 (0.139)	|0.035	0.003	0.101|
132344 (0.061)	|0.053	0.003	0.005|
Multiallelic Dprime: 0.580
BLOCK 236.  MARKERS: 1119 1120
32 (0.557)	|0.335	0.217	0.004|
42 (0.292)	|0.240	0.028	0.024|
33 (0.151)	|0.051	0.001	0.099|
Multiallelic Dprime: 0.441
BLOCK 237.  MARKERS: 1122 1123
12 (0.627)	|0.395	0.202	0.028|
32 (0.246)	|0.163	0.072	0.011|
11 (0.128)	|0.039	0.027	0.062|
Multiallelic Dprime: 0.189
BLOCK 238.  MARKERS: 1124 1125
12 (0.597)	|0.012	0.273	0.137	0.173|
34 (0.302)	|0.301	0.000	0.000	0.000|
32 (0.101)	|0.001	0.005	0.095	0.000|
Multiallelic Dprime: 0.836
BLOCK 239.  MARKERS: 1126 1127 1128 1129
2211 (0.315)	|0.000	0.292	0.013	0.000|
4224 (0.277)	|0.272	0.000	0.002	0.000|
4214 (0.231)	|0.156	0.000	0.069	0.000|
2111 (0.174)	|0.001	0.000	0.126	0.038|
Multiallelic Dprime: 0.869
BLOCK 240.  MARKERS: 1130 1131 1132 1133
2414 (0.429)	|0.264	0.161	0.000|
3232 (0.291)	|0.263	0.004	0.025|
2232 (0.212)	|0.067	0.145	0.000|
2234 (0.040)	|0.036	0.004	0.000|
Multiallelic Dprime: 0.436
BLOCK 241.  MARKERS: 1134 1135 1136 1137
1424 (0.650)	|0.577	0.066|
3112 (0.317)	|0.113	0.204|
1422 (0.026)	|0.002	0.025|
Multiallelic Dprime: 0.626
BLOCK 242.  MARKERS: 1138 1139
13 (0.696)	|0.359	0.108	0.086	0.044	0.067	0.008	0.012|
31 (0.297)	|0.149	0.022	0.038	0.069	0.007	0.005	0.000|
Multiallelic Dprime: 0.184
BLOCK 243.  MARKERS: 1140 1141 1142 1143 1144 1145 1146
2342322 (0.512)	|0.320	0.096	0.056	0.017	0.018|
4342322 (0.130)	|0.072	0.030	0.021	0.000	0.002|
4222444 (0.128)	|0.076	0.017	0.026	0.005	0.000|
4223344 (0.114)	|0.061	0.020	0.020	0.010	0.002|
4222322 (0.073)	|0.045	0.022	0.004	0.001	0.000|
2343322 (0.013)	|0.009	0.003	0.001	0.000	0.000|
2222322 (0.011)	|0.007	0.004	0.000	0.000	0.000|
Multiallelic Dprime: 0.098
BLOCK 244.  MARKERS: 1152 1153 1154 1155 1156 1157
412232 (0.602)	|0.378	0.226|
232411 (0.194)	|0.133	0.062|
414232 (0.130)	|0.074	0.057|
432432 (0.036)	|0.023	0.013|
232432 (0.024)	|0.011	0.013|
Multiallelic Dprime: 0.053
BLOCK 245.  MARKERS: 1158 1159 1160
333 (0.625)	|0.374	0.079	0.161	0.005|
211 (0.375)	|0.032	0.309	0.016	0.016|
Multiallelic Dprime: 0.754
BLOCK 246.  MARKERS: 1162 1163 1164 1165 1166
34113 (0.405)	|0.343	0.027	0.010	0.028|
14113 (0.387)	|0.095	0.264	0.016	0.015|
32334 (0.177)	|0.004	0.011	0.158	0.000|
32113 (0.020)	|0.013	0.005	0.002	0.000|
Multiallelic Dprime: 0.711
BLOCK 247.  MARKERS: 1169 1170 1171
334 (0.458)	|0.259	0.063	0.041	0.097|
332 (0.304)	|0.032	0.251	0.016	0.002|
114 (0.187)	|0.040	0.002	0.144	0.001|
134 (0.043)	|0.000	0.009	0.032	0.002|
Multiallelic Dprime: 0.681
BLOCK 248.  MARKERS: 1173 1174 1175
332 (0.330)	|0.304	0.016	0.010|
334 (0.326)	|0.195	0.019	0.112|
312 (0.241)	|0.009	0.229	0.000|
112 (0.100)	|0.012	0.084	0.003|
Multiallelic Dprime: 0.737
BLOCK 249.  MARKERS: 1176 1177
12 (0.521)	|0.344	0.149	0.014	0.009|
44 (0.351)	|0.285	0.037	0.015	0.011|
14 (0.123)	|0.053	0.059	0.001	0.008|
Multiallelic Dprime: 0.263
BLOCK 250.  MARKERS: 1181 1182 1183 1184
2134 (0.685)	|0.426	0.053	0.205|
4442 (0.246)	|0.017	0.227	0.000|
2442 (0.031)	|0.000	0.031	0.000|
2434 (0.028)	|0.000	0.028	0.000|
Multiallelic Dprime: 0.917
BLOCK 251.  MARKERS: 1185 1186
22 (0.443)	|0.382	0.003	0.005	0.001	0.000	0.027	0.007|
12 (0.345)	|0.039	0.008	0.109	0.089	0.059	0.000	0.021|
21 (0.209)	|0.000	0.174	0.000	0.000	0.030	0.000	0.000|
Multiallelic Dprime: 0.859
BLOCK 252.  MARKERS: 1187 1188 1189 1190 1191 1192 1193 1194 1195 1196 1197 1198 1199 1200 1201
424233141142322 (0.425)	|0.367	0.037	0.018|
432233341244322 (0.187)	|0.027	0.143	0.018|
222414124214131 (0.114)	|0.102	0.003	0.010|
222233141142322 (0.090)	|0.079	0.008	0.003|
432233141244322 (0.089)	|0.043	0.032	0.014|
424233141244322 (0.029)	|0.005	0.001	0.023|
422233141244322 (0.028)	|0.006	0.000	0.023|
Multiallelic Dprime: 0.616
BLOCK 253.  MARKERS: 1204 1205 1206
423 (0.653)	|0.542	0.078	0.030	0.005	0.000|
223 (0.234)	|0.153	0.068	0.008	0.000	0.000|
432 (0.113)	|0.012	0.000	0.076	0.012	0.010|
Multiallelic Dprime: 0.405
BLOCK 254.  MARKERS: 1207 1208 1209 1210 1211
32243 (0.705)	|0.581	0.033	0.087|
32241 (0.148)	|0.002	0.143	0.000|
13423 (0.115)	|0.022	0.052	0.041|
33243 (0.019)	|0.020	0.000	0.000|
13243 (0.010)	|0.000	0.000	0.009|
Multiallelic Dprime: 0.715
BLOCK 255.  MARKERS: 1213 1214 1215 1216 1217
11233 (0.626)	|0.455	0.022	0.150|
44423 (0.229)	|0.003	0.224	0.003|
14431 (0.138)	|0.002	0.137	0.000|
Multiallelic Dprime: 0.966
BLOCK 256.  MARKERS: 1219 1220
12 (0.457)	|0.444	0.010	0.000|
11 (0.386)	|0.027	0.340	0.020|
32 (0.156)	|0.025	0.133	0.000|
Multiallelic Dprime: 0.861
BLOCK 257.  MARKERS: 1221 1222
13 (0.496)	|0.408	0.082	0.004|
31 (0.482)	|0.355	0.118	0.010|
11 (0.020)	|0.011	0.009	0.000|
Multiallelic Dprime: 0.203
BLOCK 258.  MARKERS: 1224 1225
41 (0.775)	|0.566	0.206|
13 (0.208)	|0.149	0.059|
43 (0.014)	|0.009	0.005|
Multiallelic Dprime: 0.022
BLOCK 259.  MARKERS: 1228 1229
11 (0.726)	|0.680	0.006	0.033|
33 (0.271)	|0.120	0.148	0.000|
Multiallelic Dprime: 0.763
BLOCK 260.  MARKERS: 1230 1231 1232 1233
3442 (0.802)	|0.676	0.125|
1224 (0.154)	|0.121	0.031|
3444 (0.033)	|0.027	0.006|
Multiallelic Dprime: 0.051
BLOCK 261.  MARKERS: 1234 1235
13 (0.834)	|0.405	0.277	0.151|
32 (0.162)	|0.057	0.073	0.032|
Multiallelic Dprime: 0.170
BLOCK 262.  MARKERS: 1238 1239
32 (0.465)	|0.354	0.042	0.059	0.010|
33 (0.350)	|0.214	0.098	0.030	0.009|
12 (0.184)	|0.078	0.071	0.013	0.023|
Multiallelic Dprime: 0.270
BLOCK 263.  MARKERS: 1242 1243 1244
334 (0.645)	|0.074	0.281	0.267	0.013	0.006|
214 (0.212)	|0.175	0.008	0.003	0.025	0.003|
332 (0.101)	|0.003	0.000	0.000	0.084	0.014|
234 (0.041)	|0.037	0.000	0.005	0.000	0.000|
Multiallelic Dprime: 0.813
BLOCK 264.  MARKERS: 1245 1246 1247 1248
3143 (0.290)	|0.271	0.003	0.017	0.000|
2133 (0.287)	|0.000	0.189	0.097	0.002|
3141 (0.271)	|0.271	0.000	0.000	0.000|
3243 (0.122)	|0.000	0.000	0.004	0.116|
3133 (0.023)	|0.006	0.012	0.004	0.000|
Multiallelic Dprime: 0.921
BLOCK 265.  MARKERS: 1249 1250 1251
241 (0.550)	|0.296	0.128	0.126|
221 (0.204)	|0.108	0.061	0.036|
242 (0.124)	|0.081	0.016	0.027|
342 (0.120)	|0.054	0.029	0.037|
Multiallelic Dprime: 0.066
BLOCK 266.  MARKERS: 1254 1255
11 (0.542)	|0.355	0.185	0.000|
23 (0.233)	|0.012	0.220	0.000|
13 (0.225)	|0.109	0.003	0.115|
Multiallelic Dprime: 0.540
BLOCK 267.  MARKERS: 1256 1257
34 (0.476)	|0.356	0.053	0.065|
14 (0.408)	|0.334	0.041	0.030|
32 (0.114)	|0.075	0.027	0.012|
Multiallelic Dprime: 0.159
BLOCK 268.  MARKERS: 1258 1259
31 (0.767)	|0.359	0.223	0.150	0.031|
13 (0.122)	|0.023	0.079	0.003	0.017|
33 (0.106)	|0.069	0.017	0.021	0.000|
Multiallelic Dprime: 0.251
BLOCK 269.  MARKERS: 1260 1261 1262
224 (0.453)	|0.325	0.116	0.005|
312 (0.322)	|0.151	0.163	0.006|
222 (0.175)	|0.166	0.005	0.003|
212 (0.048)	|0.000	0.000	0.047|
Multiallelic Dprime: 0.409
BLOCK 270.  MARKERS: 1263 1264 1265
442 (0.642)	|0.481	0.096	0.022	0.044|
324 (0.285)	|0.121	0.105	0.044	0.016|
424 (0.061)	|0.028	0.011	0.017	0.005|
Multiallelic Dprime: 0.318
BLOCK 271.  MARKERS: 1266 1267 1268 1269
3111 (0.634)	|0.628	0.003	0.000	0.000|
2343 (0.213)	|0.025	0.188	0.000	0.000|
2111 (0.083)	|0.083	0.000	0.000	0.000|
2141 (0.070)	|0.006	0.000	0.051	0.011|
Multiallelic Dprime: 0.958
BLOCK 272.  MARKERS: 1270 1271 1272 1273 1274 1275 1276 1277
33321243 (0.743)	|0.297	0.266	0.141	0.039|
12244112 (0.191)	|0.098	0.067	0.019	0.007|
13241243 (0.051)	|0.018	0.024	0.003	0.006|
12241243 (0.011)	|0.005	0.003	0.001	0.002|
Multiallelic Dprime: 0.138
BLOCK 273.  MARKERS: 1281 1282 1283
313 (0.418)	|0.060	0.214	0.143|
112 (0.364)	|0.272	0.051	0.036|
133 (0.165)	|0.028	0.067	0.071|
113 (0.054)	|0.006	0.001	0.047|
Multiallelic Dprime: 0.478
BLOCK 274.  MARKERS: 1287 1288
31 (0.366)	|0.000	0.265	0.003	0.002	0.058	0.025	0.002|
13 (0.333)	|0.322	0.000	0.002	0.000	0.000	0.000	0.000|
11 (0.296)	|0.004	0.013	0.194	0.060	0.003	0.002	0.014|
Multiallelic Dprime: 0.953
BLOCK 275.  MARKERS: 1289 1290 1291 1292 1293 1294 1295 1296 1297
313132232 (0.331)	|0.275	0.018	0.035|
111314314 (0.279)	|0.088	0.158	0.034|
143132232 (0.199)	|0.058	0.030	0.113|
111132232 (0.062)	|0.054	0.005	0.002|
113132232 (0.060)	|0.033	0.000	0.026|
111314232 (0.026)	|0.026	0.000	0.000|
111332232 (0.017)	|0.017	0.000	0.000|
Multiallelic Dprime: 0.551
BLOCK 276.  MARKERS: 1298 1299 1300
313 (0.563)	|0.125	0.433|
233 (0.221)	|0.171	0.050|
312 (0.214)	|0.210	0.006|
Multiallelic Dprime: 0.737
BLOCK 277.  MARKERS: 1302 1303
24 (0.506)	|0.023	0.245	0.187	0.051|
42 (0.489)	|0.459	0.003	0.025	0.003|
Multiallelic Dprime: 0.892
BLOCK 278.  MARKERS: 1304 1305 1306
231 (0.482)	|0.412	0.026	0.042|
432 (0.249)	|0.041	0.196	0.012|
221 (0.210)	|0.048	0.008	0.154|
431 (0.054)	|0.039	0.015	0.000|
Multiallelic Dprime: 0.679
BLOCK 279.  MARKERS: 1309 1310
43 (0.541)	|0.008	0.272	0.260|
41 (0.247)	|0.241	0.004	0.002|
31 (0.209)	|0.207	0.000	0.002|
Multiallelic Dprime: 0.966
BLOCK 280.  MARKERS: 1312 1313
11 (0.456)	|0.005	0.004	0.193	0.149	0.055	0.033|
21 (0.277)	|0.248	0.004	0.017	0.002	0.000	0.000|
13 (0.267)	|0.013	0.242	0.002	0.003	0.000	0.000|
Multiallelic Dprime: 0.916
BLOCK 281.  MARKERS: 1315 1316 1317 1318 1319 1320 1321 1322
13412131 (0.266)	|0.255	0.002	0.002	0.003	0.000	0.000|
13412111 (0.253)	|0.000	0.241	0.000	0.001	0.000	0.000|
31214131 (0.215)	|0.001	0.000	0.204	0.000	0.003	0.000|
13242432 (0.156)	|0.000	0.000	0.000	0.157	0.000	0.000|
13214131 (0.055)	|0.024	0.000	0.000	0.000	0.023	0.000|
13242131 (0.032)	|0.020	0.000	0.003	0.000	0.000	0.008|
Multiallelic Dprime: 0.962
BLOCK 282.  MARKERS: 1324 1325 1326 1327 1328 1329 1330 1331
21321233 (0.302)	|0.000	0.000	0.000	0.120	0.102	0.000	0.026	0.012|
43333233 (0.248)	|0.238	0.000	0.000	0.000	0.000	0.000	0.000	0.000|
41133421 (0.217)	|0.000	0.190	0.000	0.000	0.000	0.000	0.000	0.000|
41331233 (0.166)	|0.000	0.000	0.154	0.000	0.001	0.000	0.000	0.000|
43333433 (0.029)	|0.000	0.000	0.000	0.000	0.000	0.024	0.000	0.000|
21323433 (0.010)	|0.000	0.000	0.000	0.000	0.000	0.008	0.000	0.000|
Multiallelic Dprime: 0.999
BLOCK 283.  MARKERS: 1332 1333 1334 1335 1336 1337 1338 1339 1340 1341 1342 1343 1344 1345 1346 1347 1348 1349 1350 1351 1352 1353 1354 1355 1356 1357
42321424321242121241321413 (0.241)	|0.000	0.238	0.000	0.001	0.000|
24142241443442343333124432 (0.196)	|0.005	0.000	0.184	0.005	0.000|
22342424441243343233121232 (0.155)	|0.149	0.000	0.000	0.000	0.001|
22342424443423343233141232 (0.121)	|0.120	0.000	0.000	0.001	0.000|
22342424443442343233124432 (0.112)	|0.000	0.002	0.000	0.099	0.000|
22341424441242343233121232 (0.031)	|0.016	0.000	0.003	0.004	0.007|
22342424443423343233124432 (0.025)	|0.016	0.000	0.000	0.009	0.000|
22342424343442343233124432 (0.013)	|0.002	0.000	0.000	0.011	0.000|
Multiallelic Dprime: 0.952
BLOCK 284.  MARKERS: 1358 1359 1360 1361 1362
13433 (0.339)	|0.018	0.008	0.180	0.107	0.025|
32333 (0.269)	|0.008	0.259	0.002	0.000	0.002|
13411 (0.206)	|0.161	0.005	0.022	0.013	0.000|
12333 (0.154)	|0.123	0.027	0.001	0.000	0.000|
13333 (0.015)	|0.005	0.001	0.008	0.000	0.000|
Multiallelic Dprime: 0.818
BLOCK 285.  MARKERS: 1363 1364 1365 1366
3232 (0.319)	|0.010	0.214	0.003	0.036	0.040	0.000|
3132 (0.301)	|0.241	0.032	0.003	0.006	0.000	0.015|
3222 (0.221)	|0.001	0.038	0.169	0.000	0.000	0.000|
4234 (0.122)	|0.090	0.027	0.000	0.000	0.000	0.003|
3234 (0.032)	|0.028	0.000	0.000	0.000	0.001	0.002|
Multiallelic Dprime: 0.760
BLOCK 286.  MARKERS: 1367 1368 1369 1370 1371 1372 1373
1141131 (0.371)	|0.181	0.186	0.002|
3121212 (0.312)	|0.251	0.050	0.006|
1444132 (0.177)	|0.032	0.140	0.002|
1141112 (0.043)	|0.024	0.011	0.006|
3121112 (0.043)	|0.004	0.010	0.028|
1141132 (0.019)	|0.011	0.005	0.002|
Multiallelic Dprime: 0.416
BLOCK 287.  MARKERS: 1374 1375 1376
132 (0.527)	|0.280	0.138	0.108|
311 (0.408)	|0.258	0.107	0.044|
131 (0.047)	|0.029	0.017	0.002|
Multiallelic Dprime: 0.132
BLOCK 288.  MARKERS: 1377 1378
21 (0.574)	|0.257	0.061	0.051	0.033	0.106	0.026	0.004	0.014	0.011|
23 (0.268)	|0.042	0.064	0.064	0.061	0.004	0.005	0.022	0.002	0.000|
13 (0.159)	|0.032	0.027	0.015	0.024	0.001	0.028	0.026	0.002	0.000|
Multiallelic Dprime: 0.462
BLOCK 289.  MARKERS: 1381 1382 1383 1384 1385 1386 1387 1388 1389 1390
3341433342 (0.330)	|0.280	0.043	0.007|
2124431143 (0.152)	|0.153	0.000	0.000|
3141343143 (0.129)	|0.128	0.000	0.000|
3144433143 (0.117)	|0.113	0.003	0.002|
3341433322 (0.111)	|0.111	0.000	0.000|
3141343343 (0.060)	|0.000	0.000	0.061|
3341433343 (0.052)	|0.001	0.048	0.002|
3341433143 (0.018)	|0.018	0.000	0.000|
3141433343 (0.011)	|0.000	0.011	0.000|
Multiallelic Dprime: 0.694
BLOCK 290.  MARKERS: 1393 1394
32 (0.820)	|0.496	0.233	0.091|
21 (0.106)	|0.030	0.048	0.028|
22 (0.074)	|0.020	0.026	0.028|
Multiallelic Dprime: 0.347
BLOCK 291.  MARKERS: 1396 1397
13 (0.546)	|0.507	0.034	0.002|
11 (0.307)	|0.050	0.157	0.099|
41 (0.147)	|0.102	0.005	0.040|
Multiallelic Dprime: 0.696
BLOCK 292.  MARKERS: 1398 1399
31 (0.660)	|0.502	0.060	0.098|
11 (0.197)	|0.007	0.186	0.003|
13 (0.140)	|0.044	0.082	0.015|
Multiallelic Dprime: 0.699
BLOCK 293.  MARKERS: 1400 1401
11 (0.553)	|0.554	0.000	0.000|
13 (0.330)	|0.300	0.000	0.031|
31 (0.117)	|0.000	0.115	0.000|
Multiallelic Dprime: 0.817
BLOCK 294.  MARKERS: 1402 1403
42 (0.853)	|0.468	0.198	0.188|
24 (0.115)	|0.062	0.028	0.024|
44 (0.032)	|0.023	0.006	0.004|
Multiallelic Dprime: 0.062
BLOCK 295.  MARKERS: 1406 1407
24 (0.552)	|0.501	0.020	0.003	0.022|
21 (0.232)	|0.061	0.015	0.150	0.007|
11 (0.216)	|0.001	0.191	0.000	0.023|
Multiallelic Dprime: 0.796
BLOCK 296.  MARKERS: 1409 1410 1411
323 (0.562)	|0.450	0.064	0.008	0.037|
222 (0.227)	|0.019	0.207	0.001	0.000|
213 (0.152)	|0.004	0.007	0.136	0.002|
223 (0.052)	|0.046	0.004	0.002	0.000|
Multiallelic Dprime: 0.777
BLOCK 297.  MARKERS: 1412 1413 1414
431 (0.521)	|0.473	0.040	0.008|
232 (0.284)	|0.036	0.189	0.055|
412 (0.148)	|0.023	0.096	0.029|
432 (0.039)	|0.030	0.005	0.004|
Multiallelic Dprime: 0.704
BLOCK 298.  MARKERS: 1416 1417 1418 1419
2334 (0.566)	|0.357	0.070	0.004	0.118	0.000	0.004|
2343 (0.328)	|0.005	0.134	0.134	0.000	0.001	0.046|
4143 (0.101)	|0.000	0.000	0.000	0.000	0.100	0.000|
Multiallelic Dprime: 0.868
BLOCK 299.  MARKERS: 1420 1421 1422 1423 1424 1425 1426
2244124 (0.363)	|0.225	0.058	0.033	0.037	0.008|
2244123 (0.203)	|0.055	0.073	0.050	0.023	0.003|
2241333 (0.141)	|0.066	0.019	0.036	0.022	0.000|
2314333 (0.118)	|0.054	0.016	0.008	0.038	0.000|
4241333 (0.102)	|0.045	0.020	0.019	0.017	0.000|
2244133 (0.051)	|0.019	0.022	0.005	0.005	0.000|
Multiallelic Dprime: 0.240
BLOCK 300.  MARKERS: 1429 1430 1431 1432
2441 (0.473)	|0.429	0.036	0.004	0.002	0.005|
4243 (0.212)	|0.076	0.051	0.041	0.002	0.044|
4241 (0.152)	|0.031	0.062	0.041	0.000	0.016|
4223 (0.148)	|0.015	0.004	0.023	0.102	0.000|
2241 (0.011)	|0.002	0.008	0.000	0.000	0.000|
Multiallelic Dprime: 0.655
BLOCK 301.  MARKERS: 1434 1435 1436 1437
2431 (0.556)	|0.513	0.012	0.000	0.003	0.003	0.023|
2211 (0.161)	|0.007	0.143	0.003	0.005	0.000	0.000|
2213 (0.110)	|0.013	0.029	0.014	0.050	0.000	0.000|
1213 (0.106)	|0.000	0.000	0.090	0.009	0.000	0.000|
2411 (0.064)	|0.001	0.001	0.000	0.000	0.060	0.000|
Multiallelic Dprime: 0.880
BLOCK 302.  MARKERS: 1440 1441 1442 1443 1444 1445
321122 (0.536)	|0.528	0.007	0.000	0.000|
321232 (0.188)	|0.003	0.112	0.076	0.000|
133234 (0.108)	|0.000	0.000	0.092	0.016|
131234 (0.068)	|0.000	0.000	0.000	0.068|
321132 (0.062)	|0.000	0.062	0.000	0.000|
331232 (0.024)	|0.000	0.000	0.000	0.024|
Multiallelic Dprime: 0.934
BLOCK 303.  MARKERS: 1447 1448 1449
434 (0.523)	|0.502	0.027	0.004|
432 (0.191)	|0.013	0.097	0.071|
122 (0.166)	|0.037	0.053	0.079|
132 (0.120)	|0.003	0.113	0.000|
Multiallelic Dprime: 0.759
BLOCK 304.  MARKERS: 1452 1453
21 (0.557)	|0.538	0.000	0.000	0.001	0.000|
43 (0.290)	|0.000	0.119	0.101	0.066	0.003|
23 (0.154)	|0.000	0.054	0.011	0.028	0.060|
Multiallelic Dprime: 0.911
BLOCK 305.  MARKERS: 1454 1455 1456 1457 1458
13221 (0.539)	|0.526	0.000	0.011|
32311 (0.174)	|0.003	0.163	0.001|
32312 (0.112)	|0.000	0.108	0.000|
32221 (0.095)	|0.022	0.004	0.066|
32211 (0.060)	|0.000	0.000	0.062|
Multiallelic Dprime: 0.936
BLOCK 306.  MARKERS: 1459 1460 1461 1462
1234 (0.556)	|0.420	0.126	0.008|
3412 (0.288)	|0.223	0.056	0.007|
3212 (0.139)	|0.118	0.021	0.002|
Multiallelic Dprime: 0.113
BLOCK 307.  MARKERS: 1463 1464
13 (0.770)	|0.369	0.285	0.113|
32 (0.207)	|0.097	0.099	0.011|
12 (0.017)	|0.010	0.000	0.006|
Multiallelic Dprime: 0.110
BLOCK 308.  MARKERS: 1466 1467
23 (0.481)	|0.252	0.190	0.039|
13 (0.385)	|0.242	0.127	0.015|
21 (0.131)	|0.027	0.004	0.099|
Multiallelic Dprime: 0.254
BLOCK 309.  MARKERS: 1468 1469
22 (0.522)	|0.326	0.172	0.023|
21 (0.321)	|0.163	0.148	0.011|
32 (0.157)	|0.112	0.040	0.005|
Multiallelic Dprime: 0.134
BLOCK 310.  MARKERS: 1474 1475 1476
113 (0.601)	|0.588	0.009	0.004|
334 (0.359)	|0.277	0.071	0.009|
313 (0.039)	|0.001	0.035	0.000|
Multiallelic Dprime: 0.684
BLOCK 311.  MARKERS: 1477 1478 1479
223 (0.867)	|0.437	0.400	0.030|
344 (0.116)	|0.043	0.037	0.035|
224 (0.012)	|0.009	0.004	0.000|
Multiallelic Dprime: 0.246
BLOCK 312.  MARKERS: 1481 1482
13 (0.490)	|0.275	0.145	0.064	0.007|
31 (0.442)	|0.084	0.195	0.161	0.002|
11 (0.068)	|0.016	0.031	0.004	0.016|
Multiallelic Dprime: 0.367
BLOCK 313.  MARKERS: 1484 1485 1486
111 (0.375)	|0.091	0.284|
331 (0.369)	|0.273	0.094|
333 (0.229)	|0.191	0.038|
131 (0.024)	|0.003	0.021|
Multiallelic Dprime: 0.531
BLOCK 314.  MARKERS: 1487 1488
43 (0.558)	|0.235	0.297	0.008|
31 (0.437)	|0.359	0.063	0.009|
Multiallelic Dprime: 0.577
BLOCK 315.  MARKERS: 1491 1492 1493 1494
4222 (0.597)	|0.466	0.003	0.097	0.035|
2441 (0.359)	|0.027	0.324	0.004	0.000|
2222 (0.016)	|0.004	0.010	0.000	0.000|
Multiallelic Dprime: 0.893
BLOCK 316.  MARKERS: 1495 1496 1497 1498
4421 (0.501)	|0.451	0.051|
2221 (0.346)	|0.200	0.146|
4442 (0.101)	|0.097	0.004|
4221 (0.045)	|0.038	0.005|
Multiallelic Dprime: 0.555
BLOCK 317.  MARKERS: 1500 1501
23 (0.792)	|0.499	0.151	0.138|
44 (0.206)	|0.190	0.003	0.011|
Multiallelic Dprime: 0.773
BLOCK 318.  MARKERS: 1503 1504
24 (0.691)	|0.477	0.204	0.008|
34 (0.154)	|0.130	0.011	0.013|
32 (0.149)	|0.028	0.029	0.092|
Multiallelic Dprime: 0.409
BLOCK 319.  MARKERS: 1505 1506
42 (0.634)	|0.513	0.102	0.013|
44 (0.245)	|0.228	0.012	0.000|
24 (0.118)	|0.083	0.027	0.004|
Multiallelic Dprime: 0.338
BLOCK 320.  MARKERS: 1507 1508 1509 1510 1511
21442 (0.823)	|0.347	0.337	0.137|
43334 (0.141)	|0.017	0.007	0.116|
21344 (0.017)	|0.000	0.016	0.001|
Multiallelic Dprime: 0.676
BLOCK 321.  MARKERS: 1513 1514
32 (0.369)	|0.247	0.079	0.044|
34 (0.366)	|0.266	0.058	0.043|
42 (0.261)	|0.179	0.046	0.035|
Multiallelic Dprime: 0.061
BLOCK 322.  MARKERS: 1519 1520
12 (0.696)	|0.671	0.018|
32 (0.182)	|0.154	0.029|
34 (0.122)	|0.051	0.071|
Multiallelic Dprime: 0.620
BLOCK 323.  MARKERS: 1522 1523
22 (0.875)	|0.499	0.359	0.017|
14 (0.118)	|0.080	0.029	0.009|
Multiallelic Dprime: 0.286
BLOCK 324.  MARKERS: 1529 1530
11 (0.581)	|0.565	0.005	0.003	0.001|
43 (0.390)	|0.013	0.256	0.100	0.014|
13 (0.027)	|0.014	0.002	0.000	0.000|
Multiallelic Dprime: 0.948
BLOCK 325.  MARKERS: 1533 1534 1535 1536 1537
43443 (0.595)	|0.148	0.353	0.096|
24221 (0.263)	|0.157	0.017	0.088|
44441 (0.103)	|0.083	0.015	0.005|
44421 (0.015)	|0.012	0.000	0.003|
Multiallelic Dprime: 0.536
BLOCK 326.  MARKERS: 1538 1539
32 (0.408)	|0.197	0.021	0.125	0.061|
33 (0.395)	|0.084	0.288	0.011	0.009|
42 (0.195)	|0.189	0.000	0.002	0.002|
Multiallelic Dprime: 0.646
BLOCK 327.  MARKERS: 1540 1541 1542
223 (0.471)	|0.459	0.012	0.002|
442 (0.311)	|0.000	0.309	0.000|
443 (0.137)	|0.024	0.111	0.000|
423 (0.072)	|0.004	0.012	0.054|
Multiallelic Dprime: 0.912
BLOCK 328.  MARKERS: 1543 1544
14 (0.486)	|0.002	0.281	0.183	0.001	0.000	0.000	0.006|
33 (0.456)	|0.328	0.004	0.008	0.090	0.000	0.000	0.004|
34 (0.055)	|0.000	0.000	0.000	0.000	0.033	0.024	0.000|
Multiallelic Dprime: 0.961
BLOCK 329.  MARKERS: 1545 1546 1547 1548 1549 1550 1551 1552 1553
321233233 (0.331)	|0.124	0.153	0.052|
321412213 (0.286)	|0.151	0.091	0.042|
133213411 (0.193)	|0.075	0.109	0.009|
133213213 (0.090)	|0.057	0.026	0.007|
321213213 (0.032)	|0.009	0.023	0.001|
321233213 (0.024)	|0.010	0.014	0.000|
133213413 (0.010)	|0.005	0.005	0.000|
Multiallelic Dprime: 0.196
BLOCK 330.  MARKERS: 1554 1555
31 (0.440)	|0.349	0.055	0.004	0.032|
13 (0.435)	|0.198	0.084	0.147	0.002|
33 (0.121)	|0.013	0.083	0.022	0.000|
Multiallelic Dprime: 0.468
BLOCK 331.  MARKERS: 1556 1557 1558
443 (0.563)	|0.557	0.008|
214 (0.224)	|0.000	0.221|
414 (0.173)	|0.003	0.170|
413 (0.034)	|0.034	0.000|
Multiallelic Dprime: 0.977
BLOCK 332.  MARKERS: 1560 1561
22 (0.595)	|0.381	0.087	0.098	0.022	0.006|
13 (0.402)	|0.109	0.128	0.098	0.044	0.021|
Multiallelic Dprime: 0.370
BLOCK 333.  MARKERS: 1565 1566 1567 1568
2444 (0.489)	|0.482	0.004|
4322 (0.215)	|0.215	0.000|
2442 (0.196)	|0.082	0.114|
2422 (0.066)	|0.066	0.000|
2322 (0.028)	|0.028	0.000|
Multiallelic Dprime: 0.961
BLOCK 334.  MARKERS: 1570 1571 1572
431 (0.880)	|0.857	0.014|
243 (0.118)	|0.023	0.088|
Multiallelic Dprime: 0.844
BLOCK 335.  MARKERS: 1574 1575 1576
112 (0.881)	|0.339	0.230	0.200	0.105|
331 (0.104)	|0.062	0.019	0.021	0.003|
Multiallelic Dprime: 0.312
BLOCK 336.  MARKERS: 1579 1580 1581 1582
4122 (0.403)	|0.257	0.077	0.068|
4344 (0.256)	|0.151	0.049	0.054|
2342 (0.221)	|0.130	0.053	0.033|
4342 (0.111)	|0.059	0.026	0.026|
Multiallelic Dprime: 0.064
BLOCK 337.  MARKERS: 1587 1588 1589
244 (0.601)	|0.441	0.154|
221 (0.205)	|0.034	0.170|
321 (0.180)	|0.041	0.138|
Multiallelic Dprime: 0.628
BLOCK 338.  MARKERS: 1592 1593
23 (0.525)	|0.471	0.038	0.011	0.006|
44 (0.466)	|0.037	0.404	0.021	0.003|
Multiallelic Dprime: 0.820
BLOCK 339.  MARKERS: 1596 1597
32 (0.514)	|0.220	0.240	0.053	0.002|
24 (0.443)	|0.239	0.156	0.041	0.007|
22 (0.032)	|0.005	0.016	0.011	0.000|
34 (0.011)	|0.006	0.003	0.000	0.002|
Multiallelic Dprime: 0.133
BLOCK 340.  MARKERS: 1601 1602 1603
144 (0.471)	|0.188	0.163	0.121|
122 (0.414)	|0.167	0.146	0.100|
344 (0.104)	|0.045	0.033	0.025|
142 (0.011)	|0.003	0.003	0.004|
Multiallelic Dprime: 0.018
BLOCK 341.  MARKERS: 1610 1611 1612
212 (0.403)	|0.245	0.033	0.125|
241 (0.345)	|0.059	0.283	0.003|
412 (0.249)	|0.117	0.072	0.059|
Multiallelic Dprime: 0.496
BLOCK 342.  MARKERS: 1615 1616 1617
332 (0.423)	|0.380	0.006	0.037|
334 (0.388)	|0.047	0.333	0.010|
142 (0.189)	|0.000	0.003	0.184|
Multiallelic Dprime: 0.859
BLOCK 343.  MARKERS: 1618 1619
23 (0.429)	|0.248	0.147	0.034|
22 (0.340)	|0.247	0.071	0.022|
32 (0.231)	|0.084	0.078	0.069|
Multiallelic Dprime: 0.220
BLOCK 344.  MARKERS: 1620 1621
14 (0.579)	|0.144	0.260	0.174|
24 (0.295)	|0.098	0.062	0.133|
21 (0.125)	|0.100	0.016	0.010|
Multiallelic Dprime: 0.299
BLOCK 345.  MARKERS: 1623 1624
32 (0.342)	|0.112	0.085	0.054	0.066	0.007	0.006|
34 (0.338)	|0.168	0.090	0.027	0.031	0.004	0.001|
12 (0.316)	|0.083	0.075	0.078	0.041	0.019	0.011|
Multiallelic Dprime: 0.181
BLOCK 346.  MARKERS: 1628 1629 1630 1631 1632 1633
213121 (0.364)	|0.323	0.017	0.000	0.016	0.001|
323343 (0.252)	|0.010	0.122	0.087	0.029	0.000|
313121 (0.159)	|0.027	0.019	0.051	0.048	0.003|
312321 (0.137)	|0.027	0.106	0.000	0.000	0.000|
323341 (0.030)	|0.002	0.025	0.001	0.000	0.000|
313321 (0.018)	|0.006	0.000	0.000	0.000	0.012|
Multiallelic Dprime: 0.687
BLOCK 347.  MARKERS: 1635 1636 1637 1638 1639
42411 (0.408)	|0.400	0.008	0.002|
42233 (0.312)	|0.198	0.112	0.003|
34211 (0.143)	|0.003	0.136	0.005|
42211 (0.096)	|0.034	0.060	0.000|
32211 (0.015)	|0.013	0.002	0.000|
Multiallelic Dprime: 0.598
BLOCK 348.  MARKERS: 1640 1641
42 (0.670)	|0.504	0.110	0.054|
24 (0.320)	|0.179	0.132	0.008|
22 (0.011)	|0.009	0.002	0.000|
Multiallelic Dprime: 0.257
BLOCK 349.  MARKERS: 1644 1645
11 (0.693)	|0.534	0.060	0.098|
22 (0.243)	|0.069	0.149	0.025|
12 (0.063)	|0.032	0.029	0.002|
Multiallelic Dprime: 0.481
BLOCK 350.  MARKERS: 1647 1648
31 (0.637)	|0.462	0.007	0.168|
42 (0.238)	|0.056	0.180	0.001|
32 (0.125)	|0.094	0.031	0.000|
Multiallelic Dprime: 0.582
BLOCK 351.  MARKERS: 1652 1653
24 (0.611)	|0.243	0.236	0.132|
22 (0.219)	|0.086	0.091	0.043|
44 (0.169)	|0.079	0.052	0.039|
Multiallelic Dprime: 0.048
BLOCK 352.  MARKERS: 1655 1656
14 (0.408)	|0.393	0.009	0.005	0.003|
12 (0.378)	|0.161	0.051	0.144	0.005|
42 (0.214)	|0.018	0.132	0.020	0.043|
Multiallelic Dprime: 0.665
BLOCK 353.  MARKERS: 1658 1659 1660 1661
3143 (0.572)	|0.486	0.082	0.003|
3231 (0.192)	|0.152	0.035	0.004|
1231 (0.168)	|0.139	0.027	0.002|
3243 (0.051)	|0.046	0.003	0.000|
Multiallelic Dprime: 0.085
BLOCK 354.  MARKERS: 1663 1664 1665
112 (0.836)	|0.477	0.315	0.045|
434 (0.149)	|0.017	0.017	0.114|
432 (0.011)	|0.004	0.005	0.000|
Multiallelic Dprime: 0.676
BLOCK 355.  MARKERS: 1667 1668 1669 1670 1671
21343 (0.500)	|0.193	0.205	0.099|
23422 (0.336)	|0.147	0.113	0.074|
43422 (0.161)	|0.053	0.060	0.049|
Multiallelic Dprime: 0.072
BLOCK 356.  MARKERS: 1678 1679
24 (0.394)	|0.374	0.016	0.003|
21 (0.378)	|0.056	0.059	0.267|
41 (0.224)	|0.008	0.206	0.004|
Multiallelic Dprime: 0.830
BLOCK 357.  MARKERS: 1681 1682
11 (0.435)	|0.279	0.156	0.003|
41 (0.287)	|0.072	0.211	0.003|
13 (0.276)	|0.254	0.015	0.006|
Multiallelic Dprime: 0.425
BLOCK 358.  MARKERS: 1683 1684
33 (0.606)	|0.529	0.061	0.017|
11 (0.382)	|0.308	0.054	0.020|
31 (0.012)	|0.004	0.006	0.002|
Multiallelic Dprime: 0.176
BLOCK 359.  MARKERS: 1687 1688
31 (0.841)	|0.676	0.088	0.076|
13 (0.120)	|0.034	0.039	0.048|
33 (0.039)	|0.022	0.017	0.000|
Multiallelic Dprime: 0.457
BLOCK 360.  MARKERS: 1691 1692
21 (0.732)	|0.353	0.265	0.000	0.081	0.000	0.010|
41 (0.144)	|0.064	0.005	0.001	0.000	0.059	0.000|
43 (0.124)	|0.000	0.000	0.113	0.000	0.001	0.000|
Multiallelic Dprime: 0.728
BLOCK 361.  MARKERS: 1693 1694 1695 1696 1697 1698 1699
3241431 (0.417)	|0.226	0.069	0.081	0.041|
3444414 (0.270)	|0.152	0.062	0.045	0.011|
1424311 (0.114)	|0.059	0.032	0.022	0.000|
3241411 (0.081)	|0.057	0.011	0.012	0.001|
1444411 (0.061)	|0.033	0.020	0.007	0.001|
3224311 (0.010)	|0.002	0.005	0.004	0.000|
Multiallelic Dprime: 0.112
BLOCK 362.  MARKERS: 1705 1706 1707
413 (0.549)	|0.260	0.235	0.024	0.003|
213 (0.212)	|0.085	0.073	0.039	0.005|
431 (0.182)	|0.072	0.076	0.009	0.011|
411 (0.056)	|0.046	0.009	0.000	0.000|
Multiallelic Dprime: 0.148
BLOCK 363.  MARKERS: 1710 1711 1712 1713 1714 1715 1716 1717 1718 1719 1720 1721 1722 1723 1724 1725 1726 1727
423223424232241311 (0.466)	|0.417	0.011	0.000	0.009	0.023	0.007	0.000|
244442212314423133 (0.397)	|0.002	0.197	0.061	0.114	0.001	0.000	0.000|
224442222314421311 (0.070)	|0.000	0.000	0.071	0.000	0.000	0.000	0.000|
244442212314423311 (0.021)	|0.000	0.018	0.001	0.000	0.000	0.000	0.000|
Multiallelic Dprime: 0.890
BLOCK 364.  MARKERS: 1728 1729 1730 1731 1732 1733 1734 1735 1736 1737 1738 1739 1740
2332211433443 (0.425)	|0.420	0.001	0.000|
2332211313222 (0.231)	|0.012	0.219	0.000|
3213433331222 (0.142)	|0.144	0.000	0.000|
2332211333222 (0.125)	|0.001	0.123	0.000|
2332211433222 (0.025)	|0.007	0.006	0.011|
3233233331222 (0.014)	|0.014	0.000	0.000|
3333211431222 (0.011)	|0.000	0.011	0.000|
Multiallelic Dprime: 0.961
BLOCK 365.  MARKERS: 1741 1742
33 (0.610)	|0.457	0.151	0.000|
14 (0.376)	|0.317	0.007	0.053|
13 (0.013)	|0.011	0.002	0.000|
Multiallelic Dprime: 0.390
BLOCK 366.  MARKERS: 1743 1744
22 (0.784)	|0.769	0.011	0.004|
31 (0.160)	|0.003	0.137	0.021|
32 (0.053)	|0.053	0.000	0.000|
Multiallelic Dprime: 0.908
BLOCK 367.  MARKERS: 1745 1746
22 (0.825)	|0.517	0.166	0.108	0.005	0.004|
41 (0.150)	|0.097	0.011	0.004	0.027	0.008|
42 (0.025)	|0.020	0.003	0.000	0.000	0.000|
Multiallelic Dprime: 0.301
BLOCK 368.  MARKERS: 1750 1751 1752 1753 1754 1755 1756 1757
24311214 (0.635)	|0.321	0.159	0.155|
42111412 (0.180)	|0.064	0.072	0.044|
44133432 (0.113)	|0.068	0.029	0.015|
44111412 (0.032)	|0.016	0.004	0.011|
24111412 (0.013)	|0.002	0.010	0.000|
Multiallelic Dprime: 0.136
BLOCK 369.  MARKERS: 1761 1762 1763
231 (0.490)	|0.433	0.047	0.006|
233 (0.279)	|0.155	0.010	0.114|
411 (0.230)	|0.111	0.111	0.008|
Multiallelic Dprime: 0.513
BLOCK 370.  MARKERS: 1764 1765 1766
122 (0.699)	|0.515	0.068	0.114|
322 (0.170)	|0.164	0.002	0.004|
143 (0.130)	|0.073	0.057	0.000|
Multiallelic Dprime: 0.363
BLOCK 371.  MARKERS: 1768 1769
42 (0.752)	|0.415	0.221	0.116|
43 (0.128)	|0.072	0.030	0.026|
33 (0.118)	|0.038	0.072	0.008|
Multiallelic Dprime: 0.168
BLOCK 372.  MARKERS: 1772 1773
12 (0.528)	|0.282	0.244|
14 (0.322)	|0.313	0.010|
42 (0.150)	|0.135	0.015|
Multiallelic Dprime: 0.803
BLOCK 373.  MARKERS: 1775 1776
23 (0.729)	|0.363	0.233	0.134|
42 (0.269)	|0.156	0.076	0.037|
Multiallelic Dprime: 0.125
BLOCK 374.  MARKERS: 1781 1782
42 (0.518)	|0.164	0.315	0.011	0.030|
44 (0.310)	|0.219	0.037	0.023	0.023|
24 (0.172)	|0.009	0.008	0.087	0.062|
Multiallelic Dprime: 0.566
BLOCK 375.  MARKERS: 1784 1785 1786 1787
2122 (0.393)	|0.143	0.166	0.084|
2422 (0.361)	|0.295	0.063	0.002|
3444 (0.122)	|0.021	0.099	0.002|
3422 (0.115)	|0.099	0.009	0.007|
Multiallelic Dprime: 0.512
BLOCK 376.  MARKERS: 1789 1790
31 (0.559)	|0.333	0.152	0.073|
33 (0.340)	|0.180	0.111	0.049|
13 (0.101)	|0.045	0.015	0.040|
Multiallelic Dprime: 0.102
BLOCK 377.  MARKERS: 1799 1800
41 (0.558)	|0.505	0.048|
21 (0.278)	|0.171	0.107|
42 (0.163)	|0.063	0.099|
Multiallelic Dprime: 0.503
BLOCK 378.  MARKERS: 1801 1802 1803 1804 1805
13434 (0.737)	|0.541	0.039	0.157|
32312 (0.253)	|0.036	0.189	0.028|
Multiallelic Dprime: 0.694
BLOCK 379.  MARKERS: 1806 1807
22 (0.580)	|0.526	0.018	0.027	0.007|
42 (0.233)	|0.038	0.136	0.047	0.013|
44 (0.187)	|0.088	0.019	0.073	0.006|
Multiallelic Dprime: 0.640
BLOCK 380.  MARKERS: 1810 1811 1812
112 (0.651)	|0.303	0.241	0.108|
311 (0.173)	|0.070	0.069	0.034|
331 (0.146)	|0.069	0.054	0.024|
111 (0.026)	|0.012	0.010	0.004|
Multiallelic Dprime: 0.035
BLOCK 381.  MARKERS: 1815 1816
24 (0.456)	|0.390	0.053	0.004|
44 (0.374)	|0.060	0.201	0.106|
42 (0.170)	|0.093	0.073	0.004|
Multiallelic Dprime: 0.581
BLOCK 382.  MARKERS: 1817 1818 1819 1820 1821
22143 (0.544)	|0.347	0.140	0.053|
42311 (0.328)	|0.071	0.211	0.048|
44311 (0.114)	|0.017	0.044	0.053|
Multiallelic Dprime: 0.421
BLOCK 383.  MARKERS: 1824 1825
32 (0.439)	|0.438	0.000	0.000	0.000|
14 (0.400)	|0.167	0.057	0.105	0.065|
34 (0.157)	|0.000	0.157	0.001	0.000|
Multiallelic Dprime: 0.774
BLOCK 384.  MARKERS: 1826 1827 1828 1829
4333 (0.607)	|0.594	0.004	0.009|
1114 (0.213)	|0.005	0.207	0.001|
4133 (0.106)	|0.003	0.103	0.000|
1133 (0.065)	|0.064	0.000	0.000|
Multiallelic Dprime: 0.953
BLOCK 385.  MARKERS: 1830 1831 1832
233 (0.671)	|0.287	0.313	0.074|
112 (0.313)	|0.200	0.064	0.049|
212 (0.012)	|0.011	0.000	0.000|
Multiallelic Dprime: 0.347
BLOCK 386.  MARKERS: 1836 1837
13 (0.500)	|0.377	0.018	0.106|
11 (0.376)	|0.041	0.214	0.121|
21 (0.124)	|0.112	0.011	0.000|
Multiallelic Dprime: 0.590
BLOCK 387.  MARKERS: 1840 1841 1842
143 (0.530)	|0.305	0.002	0.113	0.051	0.050	0.007	0.000|
323 (0.243)	|0.195	0.001	0.005	0.007	0.002	0.017	0.008|
321 (0.226)	|0.022	0.194	0.000	0.000	0.000	0.000	0.004|
Multiallelic Dprime: 0.628
BLOCK 388.  MARKERS: 1843 1844 1845 1846 1847 1848 1849 1850 1851 1852 1853 1854 1855 1856
24311241121212 (0.521)	|0.492	0.000	0.000	0.000	0.002	0.000	0.011|
14313311121212 (0.200)	|0.000	0.190	0.000	0.000	0.000	0.000	0.000|
22131242343441 (0.117)	|0.000	0.000	0.070	0.040	0.000	0.000	0.000|
24313311121212 (0.057)	|0.001	0.052	0.000	0.000	0.000	0.000	0.000|
22313311121212 (0.051)	|0.000	0.047	0.000	0.000	0.000	0.004	0.000|
22311241121212 (0.025)	|0.003	0.003	0.000	0.000	0.017	0.000	0.001|
12313311121212 (0.011)	|0.000	0.001	0.000	0.000	0.000	0.011	0.000|
Multiallelic Dprime: 0.980
BLOCK 389.  MARKERS: 1857 1858 1859 1860 1861 1862 1863 1864 1865 1866 1867 1868 1869 1870 1871 1872
1334313342223242 (0.509)	|0.400	0.099	0.007|
3212431442411123 (0.293)	|0.214	0.071	0.006|
1234431434221123 (0.070)	|0.037	0.035	0.000|
1212431434221123 (0.042)	|0.030	0.013	0.000|
1334313342223123 (0.020)	|0.011	0.009	0.000|
1334331342421123 (0.019)	|0.010	0.009	0.000|
1334313342223223 (0.013)	|0.011	0.001	0.000|
Multiallelic Dprime: 0.150
BLOCK 390.  MARKERS: 1879 1880
24 (0.735)	|0.696	0.037	0.002|
42 (0.251)	|0.098	0.140	0.010|
22 (0.014)	|0.012	0.000	0.000|
Multiallelic Dprime: 0.723
BLOCK 391.  MARKERS: 1881 1882
33 (0.805)	|0.547	0.163	0.096|
11 (0.178)	|0.072	0.026	0.079|
13 (0.012)	|0.012	0.000	0.000|
Multiallelic Dprime: 0.312
BLOCK 392.  MARKERS: 1885 1886 1887
324 (0.636)	|0.403	0.224|
124 (0.189)	|0.123	0.066|
142 (0.175)	|0.081	0.093|
Multiallelic Dprime: 0.113
BLOCK 393.  MARKERS: 1890 1891
42 (0.607)	|0.560	0.000	0.006	0.000	0.020	0.010|
24 (0.383)	|0.000	0.282	0.052	0.043	0.000	0.000|
Multiallelic Dprime: 0.991
BLOCK 394.  MARKERS: 1892 1893 1894 1895 1896 1897 1898 1899 1900 1901 1902 1903 1904
3323142132131 (0.559)	|0.528	0.021	0.012|
4142323214311 (0.285)	|0.018	0.241	0.022|
4122323114332 (0.058)	|0.058	0.000	0.000|
4142323214312 (0.043)	|0.000	0.000	0.043|
4122123112131 (0.021)	|0.000	0.000	0.021|
4122143232131 (0.011)	|0.009	0.000	0.000|
Multiallelic Dprime: 0.858
BLOCK 395.  MARKERS: 1906 1907
24 (0.624)	|0.360	0.261	0.004|
41 (0.262)	|0.000	0.000	0.262|
44 (0.110)	|0.090	0.018	0.001|
Multiallelic Dprime: 0.777
BLOCK 396.  MARKERS: 1908 1909
11 (0.450)	|0.205	0.138	0.108|
23 (0.280)	|0.041	0.236	0.003|
21 (0.270)	|0.256	0.008	0.006|
Multiallelic Dprime: 0.551
BLOCK 397.  MARKERS: 1911 1912 1913
444 (0.501)	|0.441	0.023	0.009	0.023	0.000|
434 (0.382)	|0.010	0.230	0.121	0.002	0.014|
332 (0.117)	|0.068	0.000	0.045	0.001	0.000|
Multiallelic Dprime: 0.775
BLOCK 398.  MARKERS: 1914 1915 1916 1917 1918
42332 (0.519)	|0.352	0.063	0.041	0.056|
14234 (0.253)	|0.087	0.062	0.083	0.020|
14314 (0.174)	|0.096	0.022	0.019	0.033|
42334 (0.027)	|0.013	0.010	0.003	0.000|
14334 (0.015)	|0.008	0.002	0.005	0.000|
Multiallelic Dprime: 0.262
BLOCK 399.  MARKERS: 1919 1920 1921 1922 1923 1924 1925 1926
11412444 (0.560)	|0.426	0.130|
33232244 (0.159)	|0.130	0.029|
33232232 (0.155)	|0.041	0.113|
11233444 (0.114)	|0.081	0.034|
Multiallelic Dprime: 0.310
BLOCK 400.  MARKERS: 1928 1929
33 (0.684)	|0.523	0.023	0.125|
14 (0.312)	|0.012	0.294	0.000|
Multiallelic Dprime: 0.942
BLOCK 401.  MARKERS: 1931 1932 1933 1934
3213 (0.537)	|0.196	0.152	0.079	0.064	0.023	0.007|
2233 (0.317)	|0.096	0.084	0.069	0.045	0.005	0.003|
3114 (0.125)	|0.023	0.044	0.011	0.027	0.007	0.005|
Multiallelic Dprime: 0.123
BLOCK 402.  MARKERS: 1935 1936 1937 1938 1939 1940 1941 1942 1943
212332143 (0.317)	|0.116	0.187	0.011|
233214323 (0.282)	|0.124	0.020	0.138|
433214323 (0.160)	|0.151	0.004	0.003|
212334341 (0.141)	|0.017	0.094	0.029|
212214323 (0.037)	|0.030	0.000	0.006|
212234341 (0.015)	|0.000	0.016	0.000|
Multiallelic Dprime: 0.526
BLOCK 403.  MARKERS: 1945 1946 1947
123 (0.455)	|0.269	0.139	0.021	0.018|
141 (0.344)	|0.197	0.065	0.045	0.037|
441 (0.192)	|0.018	0.026	0.144	0.006|
Multiallelic Dprime: 0.375
BLOCK 404.  MARKERS: 1949 1950 1951 1952
3112 (0.486)	|0.264	0.002	0.218	0.000|
1414 (0.230)	|0.006	0.223	0.000	0.001|
1422 (0.214)	|0.002	0.014	0.000	0.198|
1412 (0.061)	|0.055	0.000	0.007	0.000|
Multiallelic Dprime: 0.894
BLOCK 405.  MARKERS: 1953 1954 1955
434 (0.331)	|0.173	0.045	0.114|
144 (0.241)	|0.219	0.023	0.000|
432 (0.226)	|0.224	0.002	0.000|
444 (0.200)	|0.005	0.193	0.002|
Multiallelic Dprime: 0.706
BLOCK 406.  MARKERS: 1958 1959
32 (0.619)	|0.618	0.000|
34 (0.263)	|0.064	0.199|
12 (0.118)	|0.105	0.011|
Multiallelic Dprime: 0.931
BLOCK 407.  MARKERS: 1961 1962 1963
322 (0.787)	|0.498	0.053	0.184	0.048|
244 (0.210)	|0.049	0.162	0.000	0.000|
Multiallelic Dprime: 0.703
BLOCK 408.  MARKERS: 1964 1965 1966
223 (0.546)	|0.237	0.195	0.106|
322 (0.216)	|0.197	0.014	0.003|
243 (0.186)	|0.182	0.000	0.003|
323 (0.048)	|0.002	0.047	0.000|
Multiallelic Dprime: 0.724
BLOCK 409.  MARKERS: 1967 1968 1969
421 (0.623)	|0.370	0.172	0.078|
223 (0.256)	|0.144	0.064	0.048|
431 (0.110)	|0.021	0.067	0.023|
Multiallelic Dprime: 0.171
BLOCK 410.  MARKERS: 1971 1972
14 (0.543)	|0.319	0.033	0.122	0.002	0.061	0.000|
34 (0.304)	|0.008	0.248	0.003	0.000	0.015	0.028|
33 (0.151)	|0.005	0.021	0.002	0.115	0.006	0.000|
Multiallelic Dprime: 0.832
BLOCK 411.  MARKERS: 1973 1974 1975 1976 1977
12132 (0.332)	|0.289	0.032	0.010|
32324 (0.302)	|0.097	0.200	0.006|
32332 (0.129)	|0.014	0.109	0.004|
34132 (0.117)	|0.015	0.001	0.101|
32132 (0.083)	|0.071	0.009	0.003|
32322 (0.028)	|0.002	0.026	0.000|
Multiallelic Dprime: 0.673
BLOCK 412.  MARKERS: 1979 1980
31 (0.493)	|0.406	0.032	0.053|
11 (0.378)	|0.050	0.204	0.127|
33 (0.126)	|0.105	0.019	0.002|
Multiallelic Dprime: 0.642
BLOCK 413.  MARKERS: 1982 1983
33 (0.564)	|0.478	0.044	0.027	0.015|
21 (0.255)	|0.044	0.108	0.092	0.011|
31 (0.181)	|0.159	0.016	0.002	0.005|
Multiallelic Dprime: 0.580
BLOCK 414.  MARKERS: 1984 1985 1986
413 (0.681)	|0.201	0.207	0.110	0.117	0.009	0.013|
433 (0.167)	|0.010	0.048	0.009	0.004	0.091	0.002|
114 (0.121)	|0.084	0.011	0.005	0.009	0.000	0.006|
113 (0.031)	|0.009	0.013	0.007	0.000	0.000	0.000|
Multiallelic Dprime: 0.394
BLOCK 415.  MARKERS: 1988 1989 1990 1991 1992 1993 1994 1995
43221324 (0.306)	|0.209	0.044	0.052|
23141114 (0.279)	|0.046	0.208	0.025|
23141314 (0.131)	|0.101	0.016	0.015|
23221324 (0.130)	|0.028	0.066	0.037|
21143313 (0.101)	|0.057	0.044	0.000|
43141314 (0.022)	|0.015	0.007	0.000|
Multiallelic Dprime: 0.469
BLOCK 416.  MARKERS: 1996 1997
14 (0.473)	|0.189	0.193	0.023	0.039	0.027|
13 (0.396)	|0.031	0.115	0.201	0.028	0.006|
44 (0.131)	|0.112	0.006	0.000	0.000	0.005|
Multiallelic Dprime: 0.474
BLOCK 417.  MARKERS: 1999 2000 2001 2002 2003 2004
124322 (0.331)	|0.176	0.155|
144324 (0.313)	|0.189	0.124|
322114 (0.224)	|0.158	0.066|
122114 (0.067)	|0.028	0.039|
124324 (0.037)	|0.023	0.014|
Multiallelic Dprime: 0.134
BLOCK 418.  MARKERS: 2005 2006
31 (0.597)	|0.205	0.189	0.105	0.071	0.025|
13 (0.403)	|0.147	0.122	0.082	0.043	0.011|
Multiallelic Dprime: 0.044
BLOCK 419.  MARKERS: 2014 2015 2016 2017
3444 (0.351)	|0.095	0.253	0.006|
3424 (0.310)	|0.230	0.048	0.033|
3423 (0.186)	|0.037	0.000	0.149|
4324 (0.114)	|0.099	0.010	0.005|
3324 (0.035)	|0.008	0.027	0.000|
Multiallelic Dprime: 0.614
BLOCK 420.  MARKERS: 2018 2019
34 (0.469)	|0.458	0.000	0.012|
22 (0.338)	|0.338	0.000	0.000|
32 (0.193)	|0.037	0.154	0.000|
Multiallelic Dprime: 0.926
BLOCK 421.  MARKERS: 2020 2021
32 (0.834)	|0.379	0.232	0.186	0.006	0.028|
14 (0.154)	|0.000	0.000	0.000	0.153	0.000|
34 (0.012)	|0.000	0.012	0.000	0.000	0.000|
Multiallelic Dprime: 0.934
BLOCK 422.  MARKERS: 2022 2023 2024 2025 2026
34321 (0.380)	|0.064	0.244	0.072|
22341 (0.243)	|0.192	0.046	0.006|
24341 (0.185)	|0.160	0.021	0.006|
34124 (0.159)	|0.072	0.067	0.020|
34324 (0.028)	|0.026	0.002	0.000|
Multiallelic Dprime: 0.519
BLOCK 423.  MARKERS: 2029 2030
43 (0.516)	|0.399	0.117|
44 (0.379)	|0.283	0.092|
14 (0.105)	|0.092	0.012|
Multiallelic Dprime: 0.085
BLOCK 424.  MARKERS: 2034 2035 2036
422 (0.773)	|0.394	0.223	0.153|
143 (0.221)	|0.086	0.087	0.048|
Multiallelic Dprime: 0.137
BLOCK 425.  MARKERS: 2037 2038
44 (0.483)	|0.226	0.180	0.064|
42 (0.312)	|0.309	0.000	0.001|
24 (0.202)	|0.197	0.002	0.004|
Multiallelic Dprime: 0.945
BLOCK 426.  MARKERS: 2040 2041 2042
411 (0.735)	|0.353	0.201	0.178|
243 (0.182)	|0.057	0.119	0.007|
443 (0.069)	|0.035	0.033	0.000|
Multiallelic Dprime: 0.395
BLOCK 427.  MARKERS: 2044 2045
41 (0.445)	|0.352	0.047	0.047|
43 (0.366)	|0.006	0.231	0.129|
11 (0.184)	|0.181	0.000	0.003|
Multiallelic Dprime: 0.727
BLOCK 428.  MARKERS: 2046 2047
21 (0.540)	|0.472	0.007	0.062|
42 (0.278)	|0.004	0.271	0.004|
22 (0.182)	|0.065	0.014	0.100|
Multiallelic Dprime: 0.745
BLOCK 429.  MARKERS: 2049 2050
21 (0.541)	|0.322	0.048	0.171|
22 (0.292)	|0.000	0.291	0.000|
41 (0.166)	|0.075	0.003	0.088|
Multiallelic Dprime: 0.668
BLOCK 430.  MARKERS: 2051 2052
11 (0.397)	|0.293	0.043	0.055	0.004|
31 (0.343)	|0.240	0.064	0.037	0.001|
33 (0.260)	|0.183	0.040	0.029	0.007|
Multiallelic Dprime: 0.077
BLOCK 431.  MARKERS: 2054 2055 2056
412 (0.715)	|0.541	0.059	0.041	0.064|
423 (0.147)	|0.040	0.085	0.009	0.007|
213 (0.122)	|0.076	0.001	0.041	0.002|
413 (0.012)	|0.003	0.008	0.001	0.000|
Multiallelic Dprime: 0.399
BLOCK 432.  MARKERS: 2060 2061 2062 2063 2064
22122 (0.660)	|0.657	0.003	0.002|
44314 (0.154)	|0.000	0.137	0.018|
44122 (0.091)	|0.068	0.000	0.023|
44114 (0.075)	|0.000	0.000	0.072|
Multiallelic Dprime: 0.885
BLOCK 433.  MARKERS: 2065 2066
42 (0.738)	|0.587	0.139	0.013|
11 (0.144)	|0.008	0.136	0.000|
12 (0.118)	|0.005	0.107	0.004|
Multiallelic Dprime: 0.894
BLOCK 434.  MARKERS: 2068 2069
44 (0.599)	|0.430	0.006	0.164|
13 (0.382)	|0.002	0.377	0.003|
43 (0.017)	|0.007	0.006	0.003|
Multiallelic Dprime: 0.945
BLOCK 435.  MARKERS: 2070 2071
23 (0.440)	|0.266	0.123	0.051|
41 (0.388)	|0.209	0.123	0.056|
43 (0.172)	|0.115	0.032	0.024|
Multiallelic Dprime: 0.085
BLOCK 436.  MARKERS: 2078 2079
33 (0.589)	|0.330	0.143	0.090	0.026|
31 (0.278)	|0.126	0.060	0.091	0.000|
23 (0.132)	|0.098	0.021	0.012	0.002|
Multiallelic Dprime: 0.164
BLOCK 437.  MARKERS: 2082 2083 2084
231 (0.553)	|0.336	0.121	0.000	0.000	0.095|
433 (0.223)	|0.000	0.065	0.000	0.155	0.000|
211 (0.193)	|0.000	0.013	0.173	0.002	0.000|
431 (0.028)	|0.018	0.005	0.000	0.004	0.000|
Multiallelic Dprime: 0.799
BLOCK 438.  MARKERS: 2086 2087 2088 2089 2090
24143 (0.352)	|0.349	0.004|
34143 (0.203)	|0.126	0.075|
32144 (0.175)	|0.162	0.012|
34323 (0.160)	|0.094	0.067|
34343 (0.096)	|0.092	0.004|
Multiallelic Dprime: 0.633
BLOCK 439.  MARKERS: 2091 2092 2093
133 (0.835)	|0.691	0.103	0.040|
324 (0.161)	|0.133	0.023	0.005|
Multiallelic Dprime: 0.020
BLOCK 440.  MARKERS: 2099 2100
23 (0.828)	|0.312	0.208	0.232	0.060|
41 (0.126)	|0.043	0.061	0.009	0.012|
21 (0.045)	|0.020	0.005	0.012	0.007|
Multiallelic Dprime: 0.213
BLOCK 441.  MARKERS: 2104 2105 2106 2107 2108 2109 2110
3324234 (0.375)	|0.094	0.252	0.030|
1141312 (0.275)	|0.204	0.070	0.000|
3321334 (0.253)	|0.244	0.004	0.000|
3324334 (0.081)	|0.000	0.077	0.004|
Multiallelic Dprime: 0.637
BLOCK 442.  MARKERS: 2111 2112
22 (0.548)	|0.256	0.248	0.041|
14 (0.411)	|0.351	0.003	0.056|
12 (0.034)	|0.033	0.000	0.000|
Multiallelic Dprime: 0.680
BLOCK 443.  MARKERS: 2115 2116
21 (0.646)	|0.204	0.440|
44 (0.251)	|0.247	0.003|
24 (0.097)	|0.062	0.030|
Multiallelic Dprime: 0.799
BLOCK 444.  MARKERS: 2117 2118
11 (0.514)	|0.288	0.126	0.100|
33 (0.478)	|0.335	0.073	0.071|
Multiallelic Dprime: 0.194
BLOCK 445.  MARKERS: 2122 2123
42 (0.627)	|0.297	0.274	0.022	0.019|
41 (0.199)	|0.186	0.006	0.005	0.000|
32 (0.175)	|0.026	0.004	0.140	0.000|
Multiallelic Dprime: 0.617
BLOCK 446.  MARKERS: 2124 2125 2126 2127 2128 2129 2130 2131 2132
244212143 (0.509)	|0.413	0.043	0.037	0.016|
422414122 (0.285)	|0.013	0.247	0.021	0.002|
424234342 (0.166)	|0.018	0.013	0.134	0.001|
244212122 (0.019)	|0.017	0.000	0.000	0.002|
Multiallelic Dprime: 0.762
BLOCK 447.  MARKERS: 2133 2134 2135
212 (0.466)	|0.403	0.051	0.007|
412 (0.310)	|0.219	0.051	0.036|
233 (0.199)	|0.149	0.036	0.005|
232 (0.025)	|0.023	0.000	0.001|
Multiallelic Dprime: 0.261
BLOCK 448.  MARKERS: 2140 2141 2142
131 (0.795)	|0.291	0.152	0.111	0.111	0.071	0.020|
323 (0.139)	|0.056	0.017	0.019	0.017	0.009	0.010|
123 (0.049)	|0.001	0.025	0.005	0.005	0.011	0.000|
Multiallelic Dprime: 0.118
BLOCK 449.  MARKERS: 2146 2147 2148 2149 2150 2151 2152 2153
31341431 (0.358)	|0.236	0.072	0.047|
31341432 (0.195)	|0.109	0.058	0.027|
33124112 (0.137)	|0.081	0.043	0.010|
13344112 (0.135)	|0.087	0.023	0.023|
33144132 (0.091)	|0.050	0.032	0.010|
33344112 (0.029)	|0.019	0.006	0.004|
Multiallelic Dprime: 0.110
BLOCK 450.  MARKERS: 2158 2159 2160 2161
4214 (0.618)	|0.251	0.224	0.066	0.016	0.047|
4321 (0.249)	|0.118	0.017	0.005	0.074	0.028|
2214 (0.127)	|0.049	0.007	0.040	0.017	0.010|
Multiallelic Dprime: 0.327
BLOCK 451.  MARKERS: 2162 2163 2164 2165 2166
24341 (0.420)	|0.229	0.080	0.110|
24141 (0.247)	|0.175	0.051	0.021|
24121 (0.111)	|0.040	0.034	0.037|
33343 (0.108)	|0.015	0.073	0.021|
33341 (0.086)	|0.023	0.048	0.015|
Multiallelic Dprime: 0.304
BLOCK 452.  MARKERS: 2167 2168
41 (0.491)	|0.289	0.145	0.058|
11 (0.296)	|0.107	0.172	0.017|
12 (0.211)	|0.132	0.077	0.002|
Multiallelic Dprime: 0.236
BLOCK 453.  MARKERS: 2169 2170 2171
212 (0.528)	|0.506	0.018	0.000|
441 (0.394)	|0.074	0.182	0.138|
241 (0.078)	|0.075	0.001	0.001|
Multiallelic Dprime: 0.898
BLOCK 454.  MARKERS: 2172 2173
14 (0.654)	|0.287	0.217	0.064	0.065	0.006|
34 (0.203)	|0.054	0.015	0.082	0.047	0.003|
32 (0.140)	|0.121	0.012	0.000	0.005	0.000|
Multiallelic Dprime: 0.388
BLOCK 455.  MARKERS: 2174 2175 2176 2177 2178 2179 2180 2181
21422324 (0.466)	|0.228	0.155	0.078	0.001|
21222324 (0.243)	|0.057	0.142	0.033	0.010|
42411144 (0.146)	|0.025	0.010	0.111	0.000|
21422322 (0.117)	|0.110	0.005	0.000	0.000|
42412144 (0.010)	|0.003	0.000	0.007	0.000|
Multiallelic Dprime: 0.392
BLOCK 456.  MARKERS: 2183 2184 2185
333 (0.434)	|0.177	0.252	0.007|
313 (0.318)	|0.294	0.023	0.002|
111 (0.231)	|0.000	0.000	0.229|
311 (0.010)	|0.003	0.000	0.008|
Multiallelic Dprime: 0.745
BLOCK 457.  MARKERS: 2188 2189
13 (0.476)	|0.051	0.303	0.118	0.007|
33 (0.274)	|0.250	0.000	0.000	0.021|
12 (0.250)	|0.206	0.000	0.000	0.041|
Multiallelic Dprime: 0.850
BLOCK 458.  MARKERS: 2190 2191 2192 2193
3413 (0.506)	|0.015	0.210	0.133	0.014	0.078	0.042	0.001|
2411 (0.303)	|0.251	0.000	0.033	0.010	0.000	0.000	0.000|
3133 (0.118)	|0.001	0.001	0.000	0.114	0.000	0.000	0.000|
2413 (0.069)	|0.002	0.000	0.000	0.002	0.024	0.002	0.039|
Multiallelic Dprime: 0.839
BLOCK 459.  MARKERS: 2194 2195 2196 2197 2198 2199 2200 2201 2202 2203 2204 2205 2206 2207
42223443332131 (0.271)	|0.000	0.139	0.001	0.101	0.025|
42223423124131 (0.212)	|0.207	0.000	0.000	0.000	0.002|
42223442324343 (0.164)	|0.160	0.000	0.000	0.000	0.000|
24341223124131 (0.141)	|0.004	0.000	0.133	0.000	0.000|
42223442324333 (0.102)	|0.101	0.000	0.000	0.000	0.000|
42223442324331 (0.043)	|0.042	0.000	0.000	0.000	0.000|
42223423324131 (0.040)	|0.001	0.000	0.000	0.000	0.037|
Multiallelic Dprime: 0.972
BLOCK 460.  MARKERS: 2208 2209 2210 2211 2212
34134 (0.519)	|0.240	0.046	0.233|
12332 (0.147)	|0.000	0.145	0.000|
14134 (0.138)	|0.137	0.000	0.000|
12312 (0.113)	|0.000	0.114	0.000|
12134 (0.066)	|0.007	0.004	0.056|
Multiallelic Dprime: 0.709
BLOCK 461.  MARKERS: 2213 2214
31 (0.391)	|0.092	0.003	0.187	0.009	0.097	0.004|
33 (0.310)	|0.161	0.051	0.033	0.057	0.003	0.007|
11 (0.297)	|0.002	0.178	0.007	0.101	0.002	0.002|
Multiallelic Dprime: 0.616
BLOCK 462.  MARKERS: 2216 2217 2218 2219 2220 2221
242423 (0.257)	|0.187	0.061	0.010|
142443 (0.231)	|0.015	0.206	0.011|
121443 (0.225)	|0.052	0.023	0.150|
142421 (0.167)	|0.140	0.006	0.021|
142243 (0.101)	|0.013	0.003	0.085|
142423 (0.013)	|0.005	0.001	0.007|
Multiallelic Dprime: 0.659
BLOCK 463.  MARKERS: 2222 2223
43 (0.415)	|0.160	0.077	0.177|
41 (0.302)	|0.055	0.237	0.009|
33 (0.283)	|0.209	0.039	0.035|
Multiallelic Dprime: 0.503
BLOCK 464.  MARKERS: 2224 2225
33 (0.423)	|0.160	0.069	0.165	0.031|
23 (0.355)	|0.030	0.244	0.067	0.012|
32 (0.221)	|0.187	0.017	0.016	0.000|
Multiallelic Dprime: 0.490
BLOCK 465.  MARKERS: 2227 2228 2229
343 (0.378)	|0.203	0.042	0.044	0.041	0.018	0.014|
314 (0.330)	|0.139	0.080	0.050	0.018	0.016	0.019|
113 (0.248)	|0.073	0.053	0.040	0.050	0.016	0.009|
313 (0.044)	|0.034	0.000	0.003	0.003	0.000	0.003|
Multiallelic Dprime: 0.198
BLOCK 466.  MARKERS: 2231 2232 2233 2234 2235 2236 2237 2238 2239 2240 2241 2242 2243 2244 2245 2246 2247 2248 2249
4131141211311122313 (0.450)	|0.172	0.217	0.058	0.003|
4131141311211322313 (0.175)	|0.146	0.021	0.004	0.004|
4131141311311322313 (0.137)	|0.084	0.044	0.005	0.004|
2314313333243311421 (0.111)	|0.055	0.034	0.023	0.002|
4131141211311322313 (0.050)	|0.042	0.005	0.001	0.002|
4131141311243311311 (0.045)	|0.039	0.007	0.000	0.000|
Multiallelic Dprime: 0.377
BLOCK 467.  MARKERS: 2253 2254 2255
424 (0.552)	|0.388	0.112	0.052|
312 (0.339)	|0.213	0.079	0.047|
322 (0.093)	|0.087	0.006	0.000|
422 (0.017)	|0.007	0.000	0.010|
Multiallelic Dprime: 0.143
BLOCK 468.  MARKERS: 2257 2258
44 (0.695)	|0.567	0.038	0.077	0.014|
33 (0.196)	|0.120	0.045	0.029	0.000|
43 (0.109)	|0.046	0.050	0.013	0.000|
Multiallelic Dprime: 0.299
BLOCK 469.  MARKERS: 2260 2261 2262
213 (0.733)	|0.661	0.072|
133 (0.134)	|0.031	0.103|
214 (0.119)	|0.119	0.000|
233 (0.015)	|0.013	0.002|
Multiallelic Dprime: 0.546
BLOCK 470.  MARKERS: 2263 2264 2265 2266
3432 (0.824)	|0.695	0.127|
1214 (0.176)	|0.123	0.053|
Multiallelic Dprime: 0.146
BLOCK 471.  MARKERS: 2267 2268
14 (0.818)	|0.286	0.200	0.172	0.147	0.000	0.000|
32 (0.180)	|0.000	0.000	0.000	0.000	0.127	0.040|
Multiallelic Dprime: 1.000
BLOCK 472.  MARKERS: 2269 2270 2271 2272 2273 2274 2275 2276 2277 2278 2279
22123324244 (0.285)	|0.024	0.258	0.001	0.000	0.002|
22123122244 (0.199)	|0.060	0.136	0.000	0.000	0.001|
22123124241 (0.172)	|0.169	0.000	0.000	0.000	0.000|
22123124244 (0.148)	|0.137	0.002	0.004	0.002	0.000|
44232114434 (0.127)	|0.000	0.000	0.079	0.045	0.002|
44233124444 (0.040)	|0.000	0.000	0.037	0.000	0.002|
Multiallelic Dprime: 0.821
BLOCK 473.  MARKERS: 2280 2281 2282 2283 2284 2285
334241 (0.403)	|0.026	0.189	0.176	0.006	0.000|
412434 (0.396)	|0.315	0.028	0.012	0.000	0.039|
312441 (0.123)	|0.000	0.015	0.016	0.091	0.000|
314241 (0.052)	|0.000	0.045	0.005	0.000	0.000|
312434 (0.013)	|0.010	0.000	0.001	0.002	0.000|
Multiallelic Dprime: 0.772
BLOCK 474.  MARKERS: 2286 2287 2288 2289 2290 2291 2292 2293 2294 2295 2296 2297 2298 2299 2300
444331423223221 (0.358)	|0.003	0.355	0.000|
322111441322433 (0.277)	|0.269	0.000	0.008|
322113441322433 (0.213)	|0.213	0.000	0.000|
444331223243223 (0.100)	|0.000	0.000	0.101|
444331423223231 (0.039)	|0.000	0.039	0.000|
Multiallelic Dprime: 0.980
BLOCK 475.  MARKERS: 2302 2303
23 (0.497)	|0.467	0.009	0.012|
33 (0.389)	|0.013	0.388	0.000|
31 (0.113)	|0.003	0.004	0.106|
Multiallelic Dprime: 0.937
BLOCK 476.  MARKERS: 2304 2305
21 (0.482)	|0.420	0.055	0.000|
23 (0.400)	|0.223	0.159	0.009|
33 (0.118)	|0.113	0.000	0.003|
Multiallelic Dprime: 0.576
BLOCK 477.  MARKERS: 2308 2309 2310
413 (0.756)	|0.423	0.236	0.071|
221 (0.214)	|0.103	0.079	0.026|
411 (0.011)	|0.005	0.000	0.005|
Multiallelic Dprime: 0.092
BLOCK 478.  MARKERS: 2312 2313 2314 2315 2316
11222 (0.543)	|0.400	0.075	0.036	0.024|
43422 (0.323)	|0.041	0.278	0.000	0.000|
41444 (0.101)	|0.080	0.015	0.002	0.000|
Multiallelic Dprime: 0.644
BLOCK 479.  MARKERS: 2319 2320 2321 2322 2323
33332 (0.538)	|0.250	0.146	0.103	0.017	0.010	0.001|
11143 (0.373)	|0.161	0.092	0.062	0.017	0.023	0.011|
33333 (0.038)	|0.014	0.009	0.013	0.002	0.000	0.000|
11343 (0.030)	|0.018	0.001	0.003	0.004	0.000	0.001|
Multiallelic Dprime: 0.097
BLOCK 480.  MARKERS: 2325 2326 2327 2328 2329
32342 (0.456)	|0.202	0.182	0.055|
34144 (0.250)	|0.121	0.098	0.025|
22332 (0.181)	|0.119	0.052	0.005|
32142 (0.042)	|0.032	0.000	0.005|
32332 (0.035)	|0.010	0.023	0.000|
22342 (0.014)	|0.009	0.002	0.002|
Multiallelic Dprime: 0.178
BLOCK 481.  MARKERS: 2330 2331 2332 2333 2334 2335 2336 2337
32121212 (0.501)	|0.187	0.106	0.167	0.029	0.008	0.003|
32121211 (0.371)	|0.194	0.059	0.021	0.093	0.000	0.002|
24343432 (0.094)	|0.015	0.035	0.003	0.014	0.019	0.004|
Multiallelic Dprime: 0.338
BLOCK 482.  MARKERS: 2341 2342 2343 2344 2345 2346 2347
4324121 (0.403)	|0.210	0.056	0.128	0.006|
4423131 (0.209)	|0.044	0.090	0.008	0.067|
4433332 (0.196)	|0.137	0.014	0.035	0.008|
3423131 (0.142)	|0.099	0.033	0.001	0.007|
4423132 (0.028)	|0.023	0.002	0.000	0.003|
4423332 (0.013)	|0.001	0.006	0.000	0.004|
Multiallelic Dprime: 0.384
BLOCK 483.  MARKERS: 2351 2352 2353
324 (0.519)	|0.368	0.047	0.106|
424 (0.206)	|0.005	0.015	0.176|
342 (0.176)	|0.004	0.161	0.008|
322 (0.094)	|0.017	0.079	0.000|
Multiallelic Dprime: 0.741
BLOCK 484.  MARKERS: 2355 2356 2357 2358 2359
24412 (0.394)	|0.222	0.094	0.011	0.038	0.028|
41134 (0.305)	|0.082	0.187	0.030	0.005	0.001|
44412 (0.289)	|0.148	0.037	0.082	0.002	0.021|
Multiallelic Dprime: 0.360
BLOCK 485.  MARKERS: 2362 2363 2364 2365
3121 (0.454)	|0.107	0.263	0.084|
1333 (0.319)	|0.319	0.000	0.000|
3321 (0.124)	|0.110	0.013	0.000|
3323 (0.052)	|0.004	0.037	0.011|
3333 (0.051)	|0.010	0.022	0.019|
Multiallelic Dprime: 0.737
BLOCK 486.  MARKERS: 2366 2367
23 (0.549)	|0.062	0.250	0.234|
42 (0.335)	|0.293	0.032	0.009|
43 (0.114)	|0.037	0.036	0.038|
Multiallelic Dprime: 0.626
BLOCK 487.  MARKERS: 2368 2369
13 (0.393)	|0.049	0.337	0.004|
43 (0.319)	|0.233	0.082	0.004|
42 (0.281)	|0.242	0.024	0.016|
Multiallelic Dprime: 0.645
BLOCK 488.  MARKERS: 2370 2371
33 (0.526)	|0.322	0.124	0.080|
11 (0.445)	|0.212	0.141	0.091|
13 (0.026)	|0.017	0.008	0.000|
Multiallelic Dprime: 0.140
BLOCK 489.  MARKERS: 2378 2379
22 (0.555)	|0.350	0.162	0.043|
24 (0.274)	|0.133	0.116	0.025|
42 (0.171)	|0.139	0.015	0.017|
Multiallelic Dprime: 0.154
BLOCK 490.  MARKERS: 2384 2385
43 (0.622)	|0.467	0.026	0.121	0.006|
31 (0.293)	|0.022	0.219	0.047	0.005|
33 (0.086)	|0.060	0.008	0.011	0.006|
Multiallelic Dprime: 0.600
BLOCK 491.  MARKERS: 2386 2387 2388 2389 2390
33413 (0.548)	|0.246	0.279	0.019|
12412 (0.252)	|0.230	0.022	0.001|
12223 (0.180)	|0.178	0.001	0.000|
12413 (0.016)	|0.016	0.000	0.000|
Multiallelic Dprime: 0.830
BLOCK 492.  MARKERS: 2393 2394
12 (0.672)	|0.363	0.216	0.094|
34 (0.303)	|0.170	0.067	0.065|
14 (0.021)	|0.013	0.009	0.000|
Multiallelic Dprime: 0.106
BLOCK 493.  MARKERS: 2400 2401
22 (0.547)	|0.293	0.246	0.008|
43 (0.292)	|0.136	0.151	0.006|
42 (0.160)	|0.097	0.059	0.005|
Multiallelic Dprime: 0.074
BLOCK 494.  MARKERS: 2402 2403
12 (0.526)	|0.238	0.156	0.131|
34 (0.456)	|0.244	0.104	0.107|
32 (0.019)	|0.003	0.005	0.011|
Multiallelic Dprime: 0.089
BLOCK 495.  MARKERS: 2408 2409
32 (0.485)	|0.298	0.080	0.106|
22 (0.265)	|0.069	0.193	0.003|
31 (0.249)	|0.116	0.097	0.035|
Multiallelic Dprime: 0.352
BLOCK 496.  MARKERS: 2411 2412
23 (0.484)	|0.410	0.070|
43 (0.372)	|0.170	0.200|
24 (0.144)	|0.074	0.070|
Multiallelic Dprime: 0.437
BLOCK 497.  MARKERS: 2413 2414
42 (0.653)	|0.502	0.037	0.105	0.009|
21 (0.340)	|0.147	0.189	0.002	0.000|
Multiallelic Dprime: 0.503
BLOCK 498.  MARKERS: 2418 2419 2420
141 (0.654)	|0.448	0.189|
121 (0.228)	|0.080	0.145|
343 (0.107)	|0.005	0.101|
341 (0.011)	|0.011	0.000|
Multiallelic Dprime: 0.517
BLOCK 499.  MARKERS: 2423 2424 2425
223 (0.543)	|0.425	0.097	0.015|
441 (0.435)	|0.324	0.095	0.013|
Multiallelic Dprime: 0.082
BLOCK 500.  MARKERS: 2428 2429 2430 2431
3312 (0.762)	|0.514	0.181	0.034	0.031|
1244 (0.195)	|0.152	0.024	0.010	0.005|
3314 (0.028)	|0.022	0.004	0.000	0.002|
Multiallelic Dprime: 0.312
BLOCK 501.  MARKERS: 2432 2433 2434 2435
4212 (0.691)	|0.310	0.314	0.000	0.002	0.058	0.010|
1434 (0.212)	|0.005	0.000	0.133	0.067	0.000	0.000|
4434 (0.045)	|0.000	0.000	0.043	0.000	0.000	0.000|
4214 (0.043)	|0.000	0.000	0.002	0.041	0.000	0.000|
Multiallelic Dprime: 0.955
BLOCK 502.  MARKERS: 2437 2438 2439 2440 2441
12131 (0.319)	|0.148	0.141	0.029|
12141 (0.315)	|0.243	0.043	0.029|
43133 (0.177)	|0.080	0.028	0.070|
12431 (0.112)	|0.073	0.023	0.016|
12133 (0.059)	|0.019	0.010	0.031|
12143 (0.010)	|0.004	0.000	0.006|
Multiallelic Dprime: 0.338
BLOCK 503.  MARKERS: 2443 2444
22 (0.568)	|0.394	0.130	0.036|
24 (0.249)	|0.055	0.183	0.010|
42 (0.183)	|0.134	0.046	0.003|
Multiallelic Dprime: 0.388
BLOCK 504.  MARKERS: 2447 2448
33 (0.584)	|0.525	0.058	0.000|
14 (0.359)	|0.051	0.202	0.106|
34 (0.049)	|0.002	0.047	0.000|
Multiallelic Dprime: 0.750
BLOCK 505.  MARKERS: 2449 2450
44 (0.578)	|0.241	0.265	0.072|
41 (0.315)	|0.152	0.123	0.039|
21 (0.107)	|0.054	0.046	0.005|
Multiallelic Dprime: 0.081
BLOCK 506.  MARKERS: 2458 2459 2460
332 (0.447)	|0.373	0.040	0.032|
334 (0.435)	|0.136	0.168	0.133|
114 (0.117)	|0.071	0.039	0.007|
Multiallelic Dprime: 0.512
BLOCK 507.  MARKERS: 2464 2465
21 (0.581)	|0.266	0.128	0.082	0.068	0.013	0.008|
13 (0.247)	|0.049	0.133	0.039	0.007	0.008	0.002|
23 (0.172)	|0.065	0.059	0.029	0.006	0.002	0.008|
Multiallelic Dprime: 0.268
BLOCK 508.  MARKERS: 2467 2468 2469 2470 2471 2472 2473 2474 2475
343311323 (0.378)	|0.377	0.000	0.002|
321123243 (0.318)	|0.176	0.002	0.143|
123121321 (0.151)	|0.000	0.149	0.000|
343121323 (0.080)	|0.080	0.001	0.000|
323121321 (0.022)	|0.000	0.022	0.000|
343121321 (0.018)	|0.000	0.000	0.017|
Multiallelic Dprime: 0.800
BLOCK 509.  MARKERS: 2476 2477
23 (0.650)	|0.382	0.024	0.153	0.003	0.082	0.000	0.002|
21 (0.178)	|0.000	0.147	0.002	0.000	0.000	0.028	0.000|
43 (0.171)	|0.000	0.024	0.000	0.104	0.023	0.000	0.016|
Multiallelic Dprime: 0.871
BLOCK 510.  MARKERS: 2480 2481 2482 2483 2484 2485 2486 2487 2488
324324333 (0.382)	|0.150	0.117	0.045	0.061	0.004	0.002|
124224343 (0.196)	|0.102	0.060	0.020	0.005	0.006	0.000|
142342341 (0.154)	|0.096	0.035	0.005	0.006	0.004	0.006|
124322141 (0.107)	|0.057	0.037	0.001	0.005	0.000	0.001|
124342341 (0.104)	|0.036	0.042	0.019	0.002	0.004	0.000|
324224343 (0.029)	|0.025	0.003	0.001	0.000	0.000	0.000|
124324333 (0.018)	|0.008	0.009	0.000	0.000	0.000	0.000|
Multiallelic Dprime: 0.217
BLOCK 511.  MARKERS: 2491 2492 2493 2494 2495
23423 (0.479)	|0.346	0.058	0.077|
41244 (0.301)	|0.027	0.268	0.007|
43423 (0.093)	|0.052	0.004	0.037|
43244 (0.078)	|0.002	0.075	0.001|
43223 (0.018)	|0.000	0.002	0.017|
43224 (0.013)	|0.008	0.005	0.000|
Multiallelic Dprime: 0.673
BLOCK 512.  MARKERS: 2496 2497
12 (0.442)	|0.413	0.021	0.006|
22 (0.419)	|0.313	0.013	0.093|
24 (0.139)	|0.006	0.133	0.000|
Multiallelic Dprime: 0.582
BLOCK 513.  MARKERS: 2499 2500
32 (0.732)	|0.299	0.236	0.104	0.095|
33 (0.166)	|0.025	0.031	0.078	0.032|
13 (0.100)	|0.024	0.012	0.019	0.047|
Multiallelic Dprime: 0.379
BLOCK 514.  MARKERS: 2503 2504 2505
112 (0.346)	|0.160	0.131	0.043	0.006|
333 (0.279)	|0.200	0.070	0.008	0.002|
332 (0.201)	|0.086	0.029	0.083	0.004|
132 (0.174)	|0.103	0.024	0.042	0.002|
Multiallelic Dprime: 0.265
BLOCK 515.  MARKERS: 2506 2507 2508 2509
1311 (0.550)	|0.453	0.088|
3243 (0.252)	|0.082	0.169|
1241 (0.175)	|0.016	0.159|
1211 (0.013)	|0.007	0.005|
Multiallelic Dprime: 0.603
BLOCK 516.  MARKERS: 2511 2512 2513
342 (0.563)	|0.472	0.078	0.012|
424 (0.424)	|0.298	0.126	0.000|
Multiallelic Dprime: 0.288
BLOCK 517.  MARKERS: 2514 2515 2516
144 (0.783)	|0.592	0.174	0.016|
322 (0.204)	|0.148	0.052	0.005|
122 (0.012)	|0.003	0.009	0.000|
Multiallelic Dprime: 0.060
BLOCK 518.  MARKERS: 2518 2519 2520
342 (0.742)	|0.366	0.315	0.061|
121 (0.235)	|0.075	0.066	0.094|
122 (0.022)	|0.013	0.007	0.002|
Multiallelic Dprime: 0.298
BLOCK 519.  MARKERS: 2521 2522
44 (0.454)	|0.416	0.038|
42 (0.389)	|0.329	0.057|
22 (0.158)	|0.000	0.158|
Multiallelic Dprime: 0.624
BLOCK 520.  MARKERS: 2523 2524
14 (0.746)	|0.284	0.246	0.214|
32 (0.253)	|0.080	0.097	0.071|
Multiallelic Dprime: 0.069
BLOCK 521.  MARKERS: 2531 2532
22 (0.364)	|0.278	0.051	0.034|
23 (0.343)	|0.265	0.065	0.011|
33 (0.287)	|0.197	0.073	0.015|
Multiallelic Dprime: 0.114
BLOCK 522.  MARKERS: 2537 2538
32 (0.744)	|0.314	0.271	0.130	0.019|
14 (0.191)	|0.071	0.055	0.063	0.003|
34 (0.060)	|0.026	0.009	0.025	0.000|
Multiallelic Dprime: 0.173
BLOCK 523.  MARKERS: 2540 2541 2542 2543 2544 2545
234331 (0.411)	|0.378	0.006	0.028|
412114 (0.335)	|0.074	0.255	0.006|
212114 (0.222)	|0.024	0.022	0.176|
234334 (0.021)	|0.008	0.004	0.010|
Multiallelic Dprime: 0.760
BLOCK 524.  MARKERS: 2549 2550
32 (0.492)	|0.171	0.185	0.136|
12 (0.287)	|0.125	0.073	0.087|
31 (0.221)	|0.066	0.064	0.092|
Multiallelic Dprime: 0.118
BLOCK 525.  MARKERS: 2556 2557
41 (0.361)	|0.330	0.020	0.004	0.000|
33 (0.323)	|0.007	0.024	0.260	0.032|
43 (0.316)	|0.003	0.246	0.009	0.052|
Multiallelic Dprime: 0.858
BLOCK 526.  MARKERS: 2558 2559 2560
311 (0.341)	|0.338	0.000	0.000	0.000|
132 (0.289)	|0.000	0.258	0.021	0.011|
312 (0.273)	|0.000	0.029	0.153	0.089|
112 (0.085)	|0.006	0.004	0.068	0.007|
Multiallelic Dprime: 0.861
BLOCK 527.  MARKERS: 2561 2562 2563
214 (0.350)	|0.279	0.043	0.029	0.000|
314 (0.297)	|0.193	0.042	0.062	0.000|
312 (0.242)	|0.085	0.122	0.025	0.009|
334 (0.105)	|0.058	0.017	0.030	0.000|
Multiallelic Dprime: 0.331
BLOCK 528.  MARKERS: 2564 2565 2566
424 (0.614)	|0.209	0.404|
242 (0.224)	|0.210	0.014|
224 (0.150)	|0.111	0.036|
244 (0.010)	|0.010	0.000|
Multiallelic Dprime: 0.711
BLOCK 529.  MARKERS: 2569 2570
12 (0.541)	|0.003	0.288	0.224	0.022|
24 (0.455)	|0.412	0.000	0.006	0.037|
Multiallelic Dprime: 0.940
BLOCK 530.  MARKERS: 2571 2572 2573
211 (0.417)	|0.397	0.004	0.012	0.005|
433 (0.288)	|0.007	0.272	0.008	0.000|
213 (0.232)	|0.005	0.023	0.194	0.005|
233 (0.059)	|0.032	0.009	0.018	0.000|
Multiallelic Dprime: 0.858
BLOCK 531.  MARKERS: 2574 2575 2576
234 (0.439)	|0.399	0.005	0.003	0.004	0.021	0.005|
312 (0.312)	|0.003	0.236	0.012	0.037	0.000	0.014|
314 (0.232)	|0.014	0.008	0.114	0.090	0.002	0.001|
334 (0.011)	|0.008	0.000	0.000	0.002	0.000	0.000|
Multiallelic Dprime: 0.852
BLOCK 532.  MARKERS: 2579 2580 2581 2582 2583 2584
221142 (0.420)	|0.259	0.133	0.020|
143124 (0.251)	|0.093	0.140	0.016|
243144 (0.134)	|0.053	0.067	0.009|
243344 (0.131)	|0.064	0.054	0.006|
221144 (0.023)	|0.007	0.015	0.000|
243142 (0.020)	|0.017	0.002	0.000|
Multiallelic Dprime: 0.217
BLOCK 533.  MARKERS: 2588 2589 2590 2591
2111 (0.505)	|0.098	0.144	0.112	0.153	0.000|
3333 (0.418)	|0.279	0.005	0.006	0.000	0.130|
3113 (0.051)	|0.003	0.012	0.033	0.000	0.000|
Multiallelic Dprime: 0.734
BLOCK 534.  MARKERS: 2592 2593 2594 2595 2596
21413 (0.393)	|0.261	0.113	0.011|
21313 (0.159)	|0.140	0.000	0.019|
23333 (0.158)	|0.054	0.000	0.104|
41313 (0.155)	|0.137	0.010	0.008|
21414 (0.131)	|0.001	0.136	0.000|
Multiallelic Dprime: 0.555
BLOCK 535.  MARKERS: 2597 2598
42 (0.591)	|0.186	0.266	0.138|
22 (0.263)	|0.162	0.045	0.055|
41 (0.146)	|0.068	0.034	0.042|
Multiallelic Dprime: 0.266
BLOCK 536.  MARKERS: 2602 2603
14 (0.415)	|0.007	0.189	0.089	0.111	0.004|
12 (0.345)	|0.274	0.002	0.010	0.028	0.016|
42 (0.235)	|0.007	0.011	0.097	0.011	0.105|
Multiallelic Dprime: 0.736
BLOCK 537.  MARKERS: 2608 2609 2610 2611 2612 2613 2614 2615
41422343 (0.289)	|0.107	0.173	0.007|
42232223 (0.202)	|0.101	0.004	0.097|
21232223 (0.197)	|0.174	0.011	0.013|
41224224 (0.153)	|0.011	0.120	0.022|
42222223 (0.125)	|0.006	0.105	0.013|
Multiallelic Dprime: 0.563
BLOCK 538.  MARKERS: 2616 2617
43 (0.427)	|0.216	0.073	0.135|
41 (0.419)	|0.330	0.074	0.015|
23 (0.152)	|0.064	0.086	0.004|
Multiallelic Dprime: 0.384
BLOCK 539.  MARKERS: 2624 2625
21 (0.614)	|0.422	0.071	0.120|
41 (0.232)	|0.075	0.143	0.014|
23 (0.154)	|0.139	0.011	0.004|
Multiallelic Dprime: 0.411
BLOCK 540.  MARKERS: 2627 2628
41 (0.636)	|0.614	0.021|
21 (0.226)	|0.049	0.171|
22 (0.138)	|0.122	0.015|
Multiallelic Dprime: 0.777
BLOCK 541.  MARKERS: 2629 2630 2631
344 (0.786)	|0.518	0.162	0.106|
112 (0.207)	|0.035	0.171	0.002|
Multiallelic Dprime: 0.737
BLOCK 542.  MARKERS: 2632 2633
31 (0.554)	|0.192	0.300	0.063|
11 (0.338)	|0.325	0.007	0.006|
33 (0.108)	|0.102	0.004	0.002|
Multiallelic Dprime: 0.892
BLOCK 543.  MARKERS: 2636 2637
34 (0.618)	|0.528	0.000	0.000	0.088|
12 (0.311)	|0.000	0.139	0.162	0.000|
32 (0.071)	|0.003	0.068	0.000	0.000|
Multiallelic Dprime: 0.961
BLOCK 544.  MARKERS: 2638 2639 2640 2641 2642
12422 (0.531)	|0.331	0.116	0.084|
14442 (0.207)	|0.143	0.052	0.013|
42121 (0.161)	|0.076	0.064	0.021|
12122 (0.088)	|0.078	0.010	0.000|
Multiallelic Dprime: 0.178
BLOCK 545.  MARKERS: 2645 2646
41 (0.635)	|0.255	0.241	0.137|
43 (0.245)	|0.190	0.028	0.027|
11 (0.120)	|0.089	0.000	0.031|
Multiallelic Dprime: 0.502
BLOCK 546.  MARKERS: 2647 2648 2649
231 (0.534)	|0.263	0.144	0.094	0.019	0.009|
131 (0.270)	|0.053	0.047	0.099	0.060	0.011|
113 (0.195)	|0.041	0.026	0.019	0.078	0.030|
Multiallelic Dprime: 0.384
BLOCK 547.  MARKERS: 2651 2652 2653 2654 2655 2656
222333 (0.356)	|0.346	0.003	0.008|
134212 (0.219)	|0.085	0.134	0.000|
222332 (0.211)	|0.089	0.109	0.014|
122332 (0.155)	|0.013	0.043	0.098|
122312 (0.050)	|0.051	0.000	0.000|
Multiallelic Dprime: 0.644
BLOCK 548.  MARKERS: 2657 2658 2659
221 (0.586)	|0.455	0.000	0.000	0.061	0.048	0.010|
423 (0.292)	|0.000	0.148	0.137	0.000	0.000	0.000|
241 (0.123)	|0.119	0.000	0.000	0.001	0.000	0.000|
Multiallelic Dprime: 0.823
BLOCK 549.  MARKERS: 2660 2661 2662 2663 2664 2665 2666 2667
31112222 (0.575)	|0.300	0.264	0.009|
12334322 (0.149)	|0.080	0.067	0.002|
12112243 (0.138)	|0.082	0.050	0.005|
12332322 (0.063)	|0.034	0.030	0.000|
32112222 (0.047)	|0.030	0.014	0.003|
32114222 (0.011)	|0.005	0.005	0.000|
Multiallelic Dprime: 0.080
BLOCK 550.  MARKERS: 2671 2672
34 (0.537)	|0.311	0.178	0.048|
13 (0.442)	|0.271	0.114	0.054|
33 (0.021)	|0.017	0.000	0.004|
Multiallelic Dprime: 0.097
BLOCK 551.  MARKERS: 2674 2675 2676
443 (0.600)	|0.354	0.227	0.020|
243 (0.293)	|0.282	0.011	0.000|
222 (0.104)	|0.000	0.000	0.104|
Multiallelic Dprime: 0.627
BLOCK 552.  MARKERS: 2677 2678 2679 2680
2323 (0.635)	|0.268	0.234	0.133|
2321 (0.238)	|0.089	0.112	0.036|
4111 (0.127)	|0.073	0.043	0.010|
Multiallelic Dprime: 0.120
BLOCK 553.  MARKERS: 2681 2682
42 (0.431)	|0.347	0.036	0.033	0.013|
41 (0.390)	|0.155	0.181	0.042	0.011|
22 (0.179)	|0.080	0.055	0.042	0.001|
Multiallelic Dprime: 0.396
BLOCK 554.  MARKERS: 2683 2684 2685
321 (0.581)	|0.392	0.005	0.098	0.085|
313 (0.273)	|0.007	0.235	0.004	0.027|
421 (0.118)	|0.088	0.000	0.031	0.000|
311 (0.026)	|0.016	0.007	0.000	0.003|
Multiallelic Dprime: 0.645
BLOCK 555.  MARKERS: 2686 2687 2688
432 (0.503)	|0.054	0.237	0.212|
232 (0.248)	|0.215	0.011	0.022|
423 (0.134)	|0.117	0.008	0.008|
433 (0.114)	|0.079	0.035	0.000|
Multiallelic Dprime: 0.704
BLOCK 556.  MARKERS: 2689 2690
22 (0.465)	|0.251	0.137	0.078|
42 (0.291)	|0.157	0.079	0.055|
41 (0.242)	|0.135	0.079	0.029|
Multiallelic Dprime: 0.034
BLOCK 557.  MARKERS: 2693 2694
31 (0.543)	|0.008	0.255	0.054	0.122	0.066	0.024	0.005|
34 (0.296)	|0.282	0.000	0.000	0.000	0.000	0.003	0.000|
11 (0.162)	|0.004	0.000	0.129	0.000	0.014	0.000	0.009|
Multiallelic Dprime: 0.882
BLOCK 558.  MARKERS: 2695 2696 2697 2698 2699 2700 2701 2702 2703
322322423 (0.295)	|0.153	0.091	0.033	0.014|
142242113 (0.254)	|0.075	0.143	0.020	0.014|
342241111 (0.184)	|0.094	0.057	0.023	0.009|
344241113 (0.122)	|0.079	0.029	0.007	0.003|
342241113 (0.081)	|0.035	0.024	0.016	0.004|
342242113 (0.028)	|0.008	0.012	0.000	0.007|
344241111 (0.014)	|0.004	0.010	0.000	0.000|
Multiallelic Dprime: 0.214
BLOCK 559.  MARKERS: 2708 2709 2710 2711
2322 (0.453)	|0.064	0.182	0.203	0.006|
2213 (0.374)	|0.276	0.060	0.025	0.013|
1222 (0.103)	|0.027	0.044	0.030	0.004|
2222 (0.056)	|0.005	0.034	0.006	0.012|
Multiallelic Dprime: 0.492
BLOCK 560.  MARKERS: 2715 2716 2717
111 (0.379)	|0.358	0.021|
243 (0.319)	|0.142	0.168|
141 (0.263)	|0.218	0.045|
241 (0.035)	|0.034	0.002|
Multiallelic Dprime: 0.582
BLOCK 561.  MARKERS: 2719 2720
21 (0.754)	|0.314	0.275	0.144	0.016|
34 (0.238)	|0.098	0.073	0.005	0.061|
Multiallelic Dprime: 0.238
BLOCK 562.  MARKERS: 2726 2727 2728 2729
2242 (0.413)	|0.200	0.190	0.025|
2214 (0.351)	|0.254	0.087	0.010|
4142 (0.148)	|0.065	0.016	0.065|
2212 (0.077)	|0.031	0.021	0.025|
Multiallelic Dprime: 0.310
BLOCK 563.  MARKERS: 2731 2732 2733
413 (0.550)	|0.308	0.032	0.180	0.018	0.004	0.000|
432 (0.314)	|0.018	0.160	0.000	0.000	0.118	0.016|
213 (0.136)	|0.023	0.000	0.000	0.112	0.000	0.001|
Multiallelic Dprime: 0.831
BLOCK 564.  MARKERS: 2734 2735 2736 2737 2738 2739
121211 (0.347)	|0.182	0.111	0.038	0.007	0.006	0.003|
324213 (0.192)	|0.132	0.025	0.025	0.005	0.000	0.003|
141211 (0.180)	|0.059	0.052	0.064	0.000	0.004	0.000|
121411 (0.132)	|0.070	0.026	0.022	0.003	0.004	0.006|
121431 (0.121)	|0.048	0.045	0.028	0.000	0.000	0.001|
324211 (0.017)	|0.011	0.000	0.003	0.003	0.000	0.000|
Multiallelic Dprime: 0.215
BLOCK 565.  MARKERS: 2742 2743 2744 2745 2746
22332 (0.504)	|0.187	0.272	0.043|
33212 (0.262)	|0.164	0.079	0.020|
32331 (0.182)	|0.113	0.032	0.037|
33332 (0.019)	|0.008	0.011	0.000|
23332 (0.017)	|0.005	0.008	0.001|
32332 (0.014)	|0.008	0.006	0.000|
Multiallelic Dprime: 0.286
BLOCK 566.  MARKERS: 2748 2749
22 (0.484)	|0.167	0.253	0.027	0.035|
24 (0.410)	|0.177	0.089	0.078	0.058|
42 (0.104)	|0.057	0.029	0.011	0.007|
Multiallelic Dprime: 0.273
BLOCK 567.  MARKERS: 2753 2754 2755 2756
1123 (0.402)	|0.401	0.003	0.000	0.000|
1343 (0.370)	|0.007	0.359	0.000	0.003|
1143 (0.117)	|0.003	0.003	0.109	0.000|
3144 (0.099)	|0.006	0.038	0.000	0.054|
Multiallelic Dprime: 0.926
BLOCK 568.  MARKERS: 2757 2758 2759
112 (0.423)	|0.395	0.004	0.023	0.001|
134 (0.410)	|0.005	0.131	0.102	0.169|
434 (0.110)	|0.000	0.109	0.001	0.000|
132 (0.058)	|0.000	0.001	0.057	0.000|
Multiallelic Dprime: 0.825
BLOCK 569.  MARKERS: 2762 2763 2764
241 (0.397)	|0.245	0.012	0.141|
344 (0.245)	|0.121	0.117	0.002|
341 (0.185)	|0.083	0.069	0.031|
331 (0.170)	|0.002	0.166	0.002|
Multiallelic Dprime: 0.471
BLOCK 570.  MARKERS: 2765 2766 2767
312 (0.452)	|0.335	0.030	0.055	0.018	0.006|
243 (0.366)	|0.247	0.059	0.033	0.016	0.004|
313 (0.176)	|0.142	0.011	0.012	0.005	0.000|
Multiallelic Dprime: 0.153
BLOCK 571.  MARKERS: 2770 2771 2772 2773 2774 2775 2776 2777 2778 2779 2780
23311442323 (0.731)	|0.731	0.000	0.000	0.000|
41143213131 (0.099)	|0.000	0.095	0.005	0.000|
41111443333 (0.099)	|0.000	0.086	0.005	0.008|
41111442333 (0.039)	|0.000	0.033	0.000	0.003|
41111442323 (0.010)	|0.010	0.000	0.000	0.000|
Multiallelic Dprime: 0.993
BLOCK 572.  MARKERS: 2781 2782 2783
433 (0.745)	|0.667	0.076|
242 (0.227)	|0.073	0.151|
243 (0.012)	|0.004	0.006|
233 (0.012)	|0.005	0.003|
Multiallelic Dprime: 0.570
BLOCK 573.  MARKERS: 2784 2785
12 (0.751)	|0.550	0.131	0.068|
34 (0.237)	|0.154	0.049	0.034|
Multiallelic Dprime: 0.086
BLOCK 574.  MARKERS: 2787 2788
32 (0.711)	|0.350	0.194	0.055	0.038	0.053	0.010|
34 (0.183)	|0.057	0.023	0.060	0.007	0.012	0.016|
14 (0.105)	|0.006	0.032	0.036	0.025	0.000	0.000|
Multiallelic Dprime: 0.381
BLOCK 575.  MARKERS: 2790 2791 2792 2793 2794 2795 2796 2797 2798 2799 2800 2801 2802 2803 2804
333243331442124 (0.415)	|0.413	0.000	0.002|
313321113342424 (0.247)	|0.053	0.000	0.196|
112221131434141 (0.151)	|0.000	0.151	0.000|
313221133442121 (0.070)	|0.000	0.071	0.000|
333243131442124 (0.065)	|0.065	0.000	0.000|
313321131444121 (0.026)	|0.000	0.026	0.000|
Multiallelic Dprime: 0.940
BLOCK 576.  MARKERS: 2805 2806
21 (0.536)	|0.509	0.009	0.002	0.017|
34 (0.262)	|0.109	0.089	0.065	0.000|
31 (0.202)	|0.151	0.003	0.000	0.048|
Multiallelic Dprime: 0.628
BLOCK 577.  MARKERS: 2807 2808 2809 2810 2811 2812
242422 (0.769)	|0.768	0.000	0.000|
334244 (0.102)	|0.001	0.028	0.071|
242244 (0.066)	|0.000	0.066	0.000|
242444 (0.063)	|0.000	0.062	0.002|
Multiallelic Dprime: 0.983
BLOCK 578.  MARKERS: 2814 2815 2816 2817 2818
31211 (0.768)	|0.523	0.171	0.058	0.002|
23423 (0.157)	|0.007	0.000	0.121	0.024|
33211 (0.074)	|0.000	0.075	0.000	0.000|
Multiallelic Dprime: 0.726
BLOCK 579.  MARKERS: 2819 2820 2821 2822 2823
23421 (0.532)	|0.526	0.000	0.000	0.000|
31343 (0.247)	|0.067	0.000	0.178	0.000|
21321 (0.177)	|0.000	0.176	0.000	0.000|
31321 (0.027)	|0.000	0.000	0.000	0.024|
Multiallelic Dprime: 0.932
BLOCK 580.  MARKERS: 2824 2825 2826 2827 2828
41341 (0.603)	|0.455	0.000	0.005	0.133	0.000|
24113 (0.182)	|0.000	0.017	0.159	0.000	0.000|
24313 (0.178)	|0.017	0.156	0.000	0.000	0.000|
44341 (0.026)	|0.000	0.000	0.000	0.000	0.026|
Multiallelic Dprime: 0.927
BLOCK 581.  MARKERS: 2829 2830 2831 2832 2833 2834 2835 2836 2837 2838 2839
23322442433 (0.478)	|0.145	0.203	0.054	0.017	0.055|
33343344322 (0.175)	|0.146	0.007	0.005	0.005	0.010|
34122442433 (0.164)	|0.027	0.017	0.082	0.000	0.038|
23322422433 (0.129)	|0.008	0.004	0.007	0.111	0.001|
33342444332 (0.027)	|0.001	0.024	0.002	0.000	0.000|
Multiallelic Dprime: 0.531
BLOCK 582.  MARKERS: 2842 2843 2844 2845
1232 (0.336)	|0.216	0.076	0.044	0.000|
4232 (0.258)	|0.010	0.228	0.021	0.000|
1432 (0.154)	|0.022	0.010	0.122	0.000|
1234 (0.137)	|0.000	0.000	0.000	0.136|
1212 (0.112)	|0.102	0.011	0.000	0.000|
Multiallelic Dprime: 0.714
BLOCK 583.  MARKERS: 2847 2848 2849
234 (0.348)	|0.063	0.112	0.084	0.059	0.028|
232 (0.328)	|0.123	0.073	0.064	0.020	0.046|
224 (0.186)	|0.059	0.056	0.047	0.013	0.010|
434 (0.136)	|0.043	0.026	0.019	0.029	0.020|
Multiallelic Dprime: 0.181
BLOCK 584.  MARKERS: 2855 2856 2857 2858 2859 2860 2861 2862
24422341 (0.288)	|0.252	0.009	0.028|
44422341 (0.265)	|0.251	0.011	0.000|
24144121 (0.215)	|0.060	0.155	0.000|
23144121 (0.122)	|0.047	0.074	0.000|
24144124 (0.105)	|0.002	0.104	0.000|
Multiallelic Dprime: 0.734
BLOCK 585.  MARKERS: 2864 2865
42 (0.613)	|0.251	0.098	0.204	0.057|
24 (0.354)	|0.183	0.164	0.000	0.004|
44 (0.030)	|0.000	0.000	0.028	0.000|
Multiallelic Dprime: 0.407
BLOCK 586.  MARKERS: 2866 2867 2868 2869
2324 (0.438)	|0.237	0.171	0.020	0.009|
1321 (0.261)	|0.175	0.003	0.083	0.000|
2444 (0.232)	|0.019	0.067	0.021	0.125|
2321 (0.061)	|0.006	0.005	0.052	0.000|
Multiallelic Dprime: 0.536
BLOCK 587.  MARKERS: 2871 2872 2873 2874 2875
22224 (0.440)	|0.238	0.181	0.001	0.003	0.000|
34242 (0.248)	|0.000	0.008	0.000	0.134	0.101|
24424 (0.176)	|0.004	0.000	0.163	0.004	0.001|
24242 (0.133)	|0.109	0.000	0.000	0.017	0.006|
Multiallelic Dprime: 0.835
BLOCK 588.  MARKERS: 2876 2877 2878 2879 2880 2881 2882 2883
13433134 (0.353)	|0.116	0.109	0.024	0.047	0.028	0.002	0.008	0.000|
33111334 (0.190)	|0.131	0.014	0.011	0.013	0.000	0.001	0.003	0.007|
32133134 (0.167)	|0.039	0.054	0.020	0.008	0.024	0.014	0.003	0.000|
33111332 (0.156)	|0.053	0.051	0.022	0.011	0.004	0.000	0.003	0.007|
33433124 (0.110)	|0.015	0.017	0.071	0.000	0.004	0.001	0.000	0.000|
Multiallelic Dprime: 0.336
BLOCK 589.  MARKERS: 2888 2889 2890 2891 2892 2893 2894
3421143 (0.359)	|0.257	0.102|
1243314 (0.247)	|0.111	0.137|
3441113 (0.153)	|0.120	0.034|
1243313 (0.083)	|0.059	0.024|
3243113 (0.062)	|0.061	0.002|
3243313 (0.021)	|0.003	0.018|
1223314 (0.018)	|0.004	0.014|
1241143 (0.015)	|0.015	0.000|
Multiallelic Dprime: 0.322
BLOCK 590.  MARKERS: 2896 2897 2898
214 (0.645)	|0.471	0.141	0.030|
432 (0.355)	|0.078	0.150	0.128|
Multiallelic Dprime: 0.515
BLOCK 591.  MARKERS: 2900 2901
41 (0.548)	|0.511	0.018	0.000	0.012|
21 (0.291)	|0.022	0.212	0.002	0.045|
23 (0.158)	|0.000	0.025	0.131	0.001|
Multiallelic Dprime: 0.867
BLOCK 592.  MARKERS: 2902 2903 2904 2905 2906
13421 (0.532)	|0.403	0.068	0.050|
33223 (0.255)	|0.202	0.013	0.027|
31231 (0.136)	|0.061	0.061	0.011|
33221 (0.057)	|0.046	0.003	0.004|
Multiallelic Dprime: 0.220
BLOCK 593.  MARKERS: 2912 2913 2914 2915 2916 2917 2918 2919 2920
331342124 (0.719)	|0.698	0.000	0.000	0.011|
111113332 (0.151)	|0.000	0.137	0.000	0.000|
313112124 (0.093)	|0.002	0.000	0.088	0.000|
Multiallelic Dprime: 0.992
BLOCK 594.  MARKERS: 2921 2922 2923 2924 2925 2926 2927 2928 2929 2930 2931 2932
423423332231 (0.707)	|0.670	0.037	0.002|
443241214433 (0.138)	|0.139	0.000	0.000|
244221312243 (0.099)	|0.007	0.086	0.004|
423241214433 (0.011)	|0.011	0.000	0.000|
Multiallelic Dprime: 0.688
BLOCK 595.  MARKERS: 2934 2935 2936 2937
3313 (0.848)	|0.327	0.125	0.154	0.076	0.069	0.060	0.002|
2142 (0.129)	|0.014	0.103	0.002	0.000	0.000	0.000	0.011|
2313 (0.013)	|0.003	0.000	0.004	0.000	0.000	0.000	0.000|
Multiallelic Dprime: 0.754
BLOCK 596.  MARKERS: 2938 2939 2940 2941 2942 2943 2944 2945 2946 2947 2948 2949 2950 2951 2952 2953 2954 2955 2956 2957 2958 2959 2960 2961 2962 2963
21343432111232414212321221 (0.345)	|0.330	0.002	0.000	0.002	0.000	0.010|
41343432111232414211321221 (0.229)	|0.050	0.000	0.176	0.000	0.000	0.001|
23121214332414241431332441 (0.159)	|0.009	0.150	0.000	0.000	0.000	0.000|
21121214332214441231132222 (0.076)	|0.000	0.000	0.000	0.070	0.000	0.000|
21343432111232414211321221 (0.069)	|0.067	0.000	0.000	0.000	0.000	0.000|
23121214332414241431332421 (0.060)	|0.000	0.057	0.000	0.000	0.000	0.000|
23121214332414441431132222 (0.012)	|0.000	0.000	0.000	0.000	0.012	0.000|
Multiallelic Dprime: 0.914
BLOCK 597.  MARKERS: 2965 2966 2967 2968 2969 2970 2971 2972 2973
134131233 (0.463)	|0.216	0.195	0.047|
311133233 (0.218)	|0.080	0.049	0.088|
111413411 (0.180)	|0.036	0.033	0.108|
114131233 (0.077)	|0.039	0.024	0.012|
111133233 (0.028)	|0.010	0.014	0.003|
334131233 (0.011)	|0.000	0.010	0.002|
Multiallelic Dprime: 0.309
BLOCK 598.  MARKERS: 2975 2976 2977 2978 2979
14412 (0.388)	|0.374	0.008	0.007|
14434 (0.331)	|0.017	0.314	0.000|
32212 (0.264)	|0.014	0.002	0.248|
Multiallelic Dprime: 0.934
BLOCK 599.  MARKERS: 2981 2982
33 (0.409)	|0.166	0.150	0.090|
23 (0.334)	|0.286	0.034	0.014|
21 (0.257)	|0.008	0.230	0.020|
Multiallelic Dprime: 0.522
BLOCK 600.  MARKERS: 2983 2984
41 (0.459)	|0.353	0.075	0.009	0.022|
43 (0.414)	|0.054	0.191	0.166	0.004|
23 (0.123)	|0.075	0.018	0.031	0.000|
Multiallelic Dprime: 0.574
BLOCK 601.  MARKERS: 2986 2987 2988 2989
1311 (0.485)	|0.260	0.135	0.084|
1313 (0.284)	|0.135	0.099	0.050|
2231 (0.205)	|0.104	0.074	0.027|
2311 (0.026)	|0.009	0.005	0.012|
Multiallelic Dprime: 0.071
BLOCK 602.  MARKERS: 2990 2991
23 (0.508)	|0.359	0.039	0.102	0.006|
31 (0.313)	|0.060	0.226	0.011	0.018|
33 (0.173)	|0.027	0.008	0.137	0.000|
Multiallelic Dprime: 0.618
BLOCK 603.  MARKERS: 2995 2996 2997 2998
1113 (0.445)	|0.000	0.000	0.215	0.152	0.057	0.013|
1131 (0.277)	|0.261	0.000	0.000	0.000	0.000	0.000|
3333 (0.250)	|0.000	0.231	0.000	0.000	0.000	0.000|
1133 (0.027)	|0.019	0.000	0.000	0.001	0.000	0.000|
Multiallelic Dprime: 0.998
BLOCK 604.  MARKERS: 2999 3000 3001 3002 3003 3004 3005 3006 3007 3008 3009 3010 3011 3012 3013 3014 3015 3016 3017 3018
12123344111111121142 (0.280)	|0.193	0.077	0.007|
33221222232233341314 (0.230)	|0.133	0.096	0.003|
12143344111111123314 (0.213)	|0.034	0.175	0.001|
12143344111111123342 (0.155)	|0.129	0.026	0.000|
12143344111111123344 (0.056)	|0.057	0.000	0.000|
12143344111111121144 (0.012)	|0.012	0.000	0.000|
Multiallelic Dprime: 0.419
BLOCK 605.  MARKERS: 3020 3021
33 (0.589)	|0.479	0.044	0.056|
11 (0.391)	|0.028	0.346	0.016|
31 (0.013)	|0.004	0.002	0.007|
Multiallelic Dprime: 0.794
BLOCK 606.  MARKERS: 3022 3023 3024 3025 3026
14334 (0.519)	|0.463	0.009	0.039	0.005|
32222 (0.392)	|0.250	0.098	0.009	0.029|
34222 (0.079)	|0.050	0.003	0.010	0.013|
Multiallelic Dprime: 0.496
BLOCK 607.  MARKERS: 3028 3029 3030 3031 3032 3033 3034
4231134 (0.769)	|0.716	0.044	0.009|
2413312 (0.110)	|0.002	0.000	0.108|
4231132 (0.060)	|0.003	0.057	0.000|
2433132 (0.047)	|0.000	0.037	0.011|
Multiallelic Dprime: 0.917
BLOCK 608.  MARKERS: 3036 3037 3038
412 (0.724)	|0.508	0.201	0.016|
234 (0.142)	|0.081	0.023	0.038|
212 (0.133)	|0.126	0.006	0.000|
Multiallelic Dprime: 0.332
BLOCK 609.  MARKERS: 3039 3040 3041 3042
3212 (0.715)	|0.630	0.009	0.073|
1424 (0.232)	|0.080	0.138	0.014|
1422 (0.053)	|0.032	0.003	0.019|
Multiallelic Dprime: 0.542
BLOCK 610.  MARKERS: 3047 3048
24 (0.741)	|0.295	0.206	0.142	0.000	0.080	0.000	0.011|
42 (0.150)	|0.000	0.000	0.000	0.137	0.000	0.000	0.000|
44 (0.106)	|0.054	0.005	0.007	0.000	0.007	0.019	0.000|
Multiallelic Dprime: 0.716
BLOCK 611.  MARKERS: 3049 3050 3051 3052 3053 3054 3055 3056 3057 3058 3059 3060 3061 3062 3063 3064 3065 3066 3067 3068
21123233112132121244 (0.349)	|0.195	0.154	0.000	0.000	0.000|
21121233112132121244 (0.208)	|0.183	0.025	0.000	0.000	0.000|
21123233334414341244 (0.150)	|0.131	0.017	0.000	0.000	0.000|
23343423112134121444 (0.137)	|0.002	0.122	0.000	0.003	0.010|
13123434112134124423 (0.088)	|0.000	0.000	0.087	0.000	0.000|
13123234112134124423 (0.017)	|0.000	0.000	0.018	0.000	0.000|
23123233112132121244 (0.010)	|0.001	0.000	0.000	0.010	0.000|
Multiallelic Dprime: 0.609
BLOCK 612.  MARKERS: 3069 3070 3071 3072 3073 3074 3075 3076 3077 3078 3079 3080
122412241232 (0.524)	|0.294	0.093	0.067	0.069|
322432241114 (0.331)	|0.239	0.048	0.016	0.028|
344134423132 (0.112)	|0.055	0.017	0.033	0.008|
322432241232 (0.013)	|0.010	0.000	0.000	0.002|
322432241132 (0.011)	|0.006	0.001	0.000	0.003|
Multiallelic Dprime: 0.205
BLOCK 613.  MARKERS: 3083 3084 3085 3086 3087 3088
413333 (0.610)	|0.467	0.035	0.000	0.000	0.059	0.024	0.019|
413233 (0.163)	|0.000	0.158	0.000	0.000	0.000	0.000	0.000|
234331 (0.116)	|0.000	0.007	0.108	0.000	0.000	0.000	0.000|
234341 (0.110)	|0.000	0.000	0.000	0.105	0.000	0.003	0.000|
Multiallelic Dprime: 0.950
BLOCK 614.  MARKERS: 3089 3090 3091 3092 3093 3094 3095 3096 3097 3098 3099 3100 3101 3102 3103 3104 3105 3106 3107 3108 3109 3110 3111 3112
312433141321131242324231 (0.467)	|0.464	0.000	0.000	0.000|
134114121333314244141413 (0.201)	|0.000	0.000	0.158	0.042|
134114121333314224124431 (0.110)	|0.000	0.104	0.000	0.000|
112413322131314124124431 (0.105)	|0.000	0.104	0.000	0.000|
134114121333314242124431 (0.058)	|0.000	0.056	0.000	0.000|
112433141321131242324231 (0.028)	|0.028	0.000	0.000	0.000|
134114121331314242324413 (0.019)	|0.000	0.000	0.000	0.018|
Multiallelic Dprime: 0.996
BLOCK 615.  MARKERS: 3113 3114 3115 3116 3117 3118 3119 3120 3121 3122 3123
33413132232 (0.494)	|0.492	0.000|
13343343112 (0.265)	|0.103	0.161|
31311132231 (0.163)	|0.153	0.009|
31311132232 (0.061)	|0.061	0.000|
Multiallelic Dprime: 0.926
BLOCK 616.  MARKERS: 3124 3125 3126
214 (0.821)	|0.433	0.285	0.103|
442 (0.177)	|0.067	0.001	0.109|
Multiallelic Dprime: 0.512
BLOCK 617.  MARKERS: 3128 3129
44 (0.502)	|0.183	0.318	0.000	0.000	0.000|
24 (0.288)	|0.000	0.000	0.171	0.109	0.000|
42 (0.211)	|0.191	0.000	0.000	0.000	0.021|
Multiallelic Dprime: 0.803
BLOCK 618.  MARKERS: 3130 3131 3132 3133 3134
33224 (0.378)	|0.217	0.069	0.091|
33424 (0.315)	|0.186	0.112	0.019|
24234 (0.171)	|0.116	0.040	0.015|
24232 (0.109)	|0.091	0.011	0.008|
34234 (0.021)	|0.012	0.009	0.000|
Multiallelic Dprime: 0.209
BLOCK 619.  MARKERS: 3137 3138
24 (0.626)	|0.347	0.041	0.217|
44 (0.240)	|0.009	0.251	0.002|
22 (0.134)	|0.132	0.000	0.001|
Multiallelic Dprime: 0.721
BLOCK 620.  MARKERS: 3139 3140
31 (0.489)	|0.275	0.139	0.048	0.027|
11 (0.292)	|0.087	0.068	0.131	0.003|
34 (0.220)	|0.140	0.064	0.012	0.004|
Multiallelic Dprime: 0.263
BLOCK 621.  MARKERS: 3142 3143 3144
113 (0.501)	|0.082	0.312	0.108|
112 (0.272)	|0.128	0.013	0.131|
222 (0.191)	|0.158	0.020	0.013|
212 (0.034)	|0.000	0.019	0.015|
Multiallelic Dprime: 0.543
BLOCK 622.  MARKERS: 3146 3147
14 (0.368)	|0.110	0.038	0.137	0.055	0.014|
24 (0.364)	|0.070	0.183	0.039	0.060	0.004|
13 (0.267)	|0.168	0.018	0.022	0.018	0.027|
Multiallelic Dprime: 0.435
BLOCK 623.  MARKERS: 3149 3150 3151 3152 3153 3154 3155 3156
24121311 (0.352)	|0.345	0.000	0.000|
44111321 (0.241)	|0.022	0.217	0.001|
44111121 (0.197)	|0.003	0.002	0.189|
21313314 (0.132)	|0.132	0.000	0.000|
24111321 (0.046)	|0.000	0.046	0.000|
Multiallelic Dprime: 0.961
BLOCK 624.  MARKERS: 3157 3158
41 (0.523)	|0.454	0.063|
33 (0.268)	|0.245	0.021|
31 (0.203)	|0.185	0.018|
Multiallelic Dprime: 0.190
BLOCK 625.  MARKERS: 3167 3168 3169
241 (0.890)	|0.386	0.408	0.093|
422 (0.102)	|0.088	0.005	0.008|
Multiallelic Dprime: 0.743
BLOCK 626.  MARKERS: 3170 3171
44 (0.475)	|0.271	0.183	0.000	0.019	0.000|
24 (0.415)	|0.341	0.002	0.000	0.072	0.000|
42 (0.108)	|0.000	0.000	0.097	0.000	0.010|
Multiallelic Dprime: 0.583
BLOCK 627.  MARKERS: 3172 3173 3174 3175 3176 3177
341341 (0.613)	|0.140	0.245	0.227|
141341 (0.185)	|0.161	0.011	0.012|
324413 (0.100)	|0.037	0.042	0.021|
344413 (0.089)	|0.069	0.015	0.005|
321341 (0.011)	|0.000	0.001	0.010|
Multiallelic Dprime: 0.524
BLOCK 628.  MARKERS: 3178 3179
23 (0.412)	|0.193	0.053	0.062	0.060	0.025	0.015|
41 (0.314)	|0.124	0.154	0.017	0.011	0.000	0.006|
43 (0.274)	|0.171	0.033	0.020	0.029	0.012	0.005|
Multiallelic Dprime: 0.289
BLOCK 629.  MARKERS: 3180 3181 3182 3183 3184 3185 3186 3187 3188 3189 3190
12441333442 (0.488)	|0.482	0.002|
42241333424 (0.238)	|0.001	0.237|
14441333442 (0.100)	|0.098	0.000|
42423221224 (0.099)	|0.088	0.012|
42441333422 (0.037)	|0.000	0.035|
42441333424 (0.026)	|0.000	0.026|
Multiallelic Dprime: 0.954
BLOCK 630.  MARKERS: 3191 3192 3193 3194
4412 (0.680)	|0.447	0.162	0.055	0.018|
2234 (0.313)	|0.203	0.038	0.029	0.044|
Multiallelic Dprime: 0.124
BLOCK 631.  MARKERS: 3195 3196 3197 3198
1113 (0.653)	|0.341	0.288	0.022|
3331 (0.200)	|0.101	0.095	0.004|
1331 (0.085)	|0.059	0.026	0.000|
1131 (0.062)	|0.016	0.044	0.001|
Multiallelic Dprime: 0.095
BLOCK 632.  MARKERS: 3199 3200
12 (0.517)	|0.398	0.115|
34 (0.453)	|0.380	0.070|
32 (0.027)	|0.024	0.003|
Multiallelic Dprime: 0.195
BLOCK 633.  MARKERS: 3201 3202 3203
411 (0.806)	|0.473	0.250	0.082|
333 (0.187)	|0.148	0.037	0.003|
Multiallelic Dprime: 0.432
BLOCK 634.  MARKERS: 3205 3206
13 (0.623)	|0.124	0.311	0.190|
34 (0.289)	|0.284	0.000	0.006|
14 (0.086)	|0.000	0.000	0.084|
Multiallelic Dprime: 0.736
BLOCK 635.  MARKERS: 3207 3208
31 (0.410)	|0.171	0.094	0.115	0.030|
43 (0.311)	|0.158	0.092	0.060	0.002|
33 (0.279)	|0.135	0.076	0.052	0.013|
Multiallelic Dprime: 0.113
BLOCK 636.  MARKERS: 3212 3213 3214
423 (0.463)	|0.375	0.000	0.003	0.082|
221 (0.262)	|0.001	0.255	0.004	0.000|
433 (0.228)	|0.000	0.002	0.226	0.000|
421 (0.045)	|0.004	0.000	0.000	0.040|
Multiallelic Dprime: 0.945
BLOCK 637.  MARKERS: 3215 3216 3217 3218
1333 (0.380)	|0.377	0.000	0.000|
1413 (0.260)	|0.258	0.000	0.000|
1331 (0.231)	|0.002	0.224	0.006|
3331 (0.124)	|0.038	0.020	0.065|
Multiallelic Dprime: 0.929
BLOCK 638.  MARKERS: 3219 3220
11 (0.680)	|0.370	0.238	0.004	0.003	0.063|
33 (0.244)	|0.001	0.000	0.138	0.088	0.015|
31 (0.072)	|0.023	0.041	0.000	0.007	0.000|
Multiallelic Dprime: 0.752
BLOCK 639.  MARKERS: 3225 3226 3227 3228 3229 3230 3231
4341322 (0.394)	|0.044	0.156	0.125	0.020	0.041|
4341321 (0.279)	|0.014	0.044	0.035	0.104	0.079|
2223332 (0.146)	|0.100	0.006	0.020	0.000	0.013|
2243132 (0.100)	|0.060	0.019	0.006	0.004	0.006|
4243322 (0.077)	|0.014	0.000	0.006	0.043	0.013|
Multiallelic Dprime: 0.509
BLOCK 640.  MARKERS: 3233 3234 3235 3236 3237 3238 3239 3240 3241 3242
1434343333 (0.233)	|0.108	0.003	0.122	0.002|
4412323133 (0.225)	|0.190	0.008	0.003	0.022|
4132223323 (0.193)	|0.175	0.003	0.002	0.010|
4434321333 (0.173)	|0.013	0.151	0.002	0.004|
4132223331 (0.150)	|0.029	0.004	0.012	0.104|
Multiallelic Dprime: 0.695
BLOCK 641.  MARKERS: 3243 3244 3245 3246 3247
12424 (0.528)	|0.524	0.003|
12222 (0.172)	|0.170	0.002|
12422 (0.146)	|0.134	0.011|
31432 (0.141)	|0.025	0.116|
Multiallelic Dprime: 0.861
BLOCK 642.  MARKERS: 3250 3251
33 (0.865)	|0.764	0.101|
12 (0.133)	|0.103	0.030|
Multiallelic Dprime: 0.107
BLOCK 643.  MARKERS: 3253 3254
23 (0.870)	|0.529	0.133	0.206|
42 (0.130)	|0.009	0.113	0.009|
Multiallelic Dprime: 0.822
BLOCK 644.  MARKERS: 3255 3256
22 (0.538)	|0.453	0.069	0.016|
41 (0.245)	|0.211	0.026	0.008|
21 (0.216)	|0.170	0.035	0.011|
Multiallelic Dprime: 0.079
BLOCK 645.  MARKERS: 3258 3259
44 (0.835)	|0.661	0.168	0.004|
11 (0.130)	|0.000	0.123	0.007|
14 (0.035)	|0.007	0.004	0.024|
Multiallelic Dprime: 0.864
BLOCK 646.  MARKERS: 3260 3261
11 (0.667)	|0.632	0.035|
23 (0.294)	|0.141	0.153|
21 (0.035)	|0.028	0.007|
Multiallelic Dprime: 0.695
BLOCK 647.  MARKERS: 3263 3264
11 (0.802)	|0.378	0.273	0.130|
33 (0.198)	|0.063	0.059	0.075|
Multiallelic Dprime: 0.217
BLOCK 648.  MARKERS: 3269 3270 3271 3272 3273
11213 (0.441)	|0.268	0.009	0.129	0.006	0.007	0.010|
11211 (0.332)	|0.166	0.034	0.005	0.097	0.016	0.000|
33133 (0.205)	|0.023	0.159	0.011	0.004	0.002	0.000|
Multiallelic Dprime: 0.549
BLOCK 649.  MARKERS: 3275 3276 3277 3278 3279 3280 3281 3282 3283 3284 3285 3286
142341423222 (0.464)	|0.261	0.137	0.066|
332311241214 (0.204)	|0.117	0.058	0.028|
344112223122 (0.145)	|0.070	0.052	0.023|
142311423222 (0.119)	|0.052	0.046	0.022|
342311423222 (0.026)	|0.013	0.002	0.009|
142341223222 (0.010)	|0.008	0.002	0.000|
Multiallelic Dprime: 0.084
BLOCK 650.  MARKERS: 3291 3292
22 (0.541)	|0.310	0.117	0.078	0.034|
42 (0.302)	|0.216	0.037	0.042	0.006|
44 (0.157)	|0.122	0.024	0.011	0.000|
Multiallelic Dprime: 0.257
BLOCK 651.  MARKERS: 3297 3298 3299 3300
1343 (0.647)	|0.535	0.113|
1143 (0.178)	|0.178	0.000|
3321 (0.131)	|0.131	0.000|
1321 (0.040)	|0.023	0.016|
Multiallelic Dprime: 0.741
BLOCK 652.  MARKERS: 3301 3302
43 (0.870)	|0.450	0.319	0.102|
21 (0.129)	|0.049	0.044	0.036|
Multiallelic Dprime: 0.167
BLOCK 653.  MARKERS: 3305 3306
13 (0.498)	|0.275	0.120	0.103|
32 (0.363)	|0.189	0.127	0.047|
33 (0.138)	|0.049	0.057	0.032|
Multiallelic Dprime: 0.124
BLOCK 654.  MARKERS: 3310 3311
42 (0.513)	|0.296	0.218|
22 (0.305)	|0.216	0.090|
23 (0.182)	|0.022	0.158|
Multiallelic Dprime: 0.298
BLOCK 655.  MARKERS: 3312 3313 3314
333 (0.533)	|0.306	0.080	0.147|
414 (0.466)	|0.149	0.278	0.037|
Multiallelic Dprime: 0.448
BLOCK 656.  MARKERS: 3316 3317
14 (0.457)	|0.307	0.145|
12 (0.358)	|0.241	0.115|
34 (0.185)	|0.130	0.054|
Multiallelic Dprime: 0.023
BLOCK 657.  MARKERS: 3324 3325
12 (0.678)	|0.335	0.341|
44 (0.313)	|0.181	0.131|
Multiallelic Dprime: 0.122
BLOCK 658.  MARKERS: 3327 3328
21 (0.521)	|0.258	0.144	0.119|
43 (0.475)	|0.231	0.126	0.118|
Multiallelic Dprime: 0.019
BLOCK 659.  MARKERS: 3330 3331
13 (0.489)	|0.461	0.027|
33 (0.272)	|0.203	0.069|
11 (0.238)	|0.096	0.143|
Multiallelic Dprime: 0.494
BLOCK 660.  MARKERS: 3333 3334
44 (0.761)	|0.376	0.263	0.121|
32 (0.239)	|0.181	0.052	0.006|
Multiallelic Dprime: 0.448
BLOCK 661.  MARKERS: 3335 3336
31 (0.557)	|0.269	0.277	0.011|
32 (0.315)	|0.151	0.160	0.003|
12 (0.128)	|0.101	0.026	0.000|
Multiallelic Dprime: 0.158
BLOCK 662.  MARKERS: 3339 3340 3341 3342
4342 (0.521)	|0.164	0.136	0.048	0.081	0.029	0.010|
2124 (0.464)	|0.247	0.081	0.085	0.029	0.004	0.001|
2122 (0.014)	|0.000	0.006	0.001	0.004	0.000	0.000|
Multiallelic Dprime: 0.290
BLOCK 663.  MARKERS: 3343 3344 3345 3346 3347 3348 3349 3350 3351 3352 3353 3354 3355 3356
11414212133232 (0.411)	|0.154	0.201	0.059|
13233433114414 (0.221)	|0.136	0.012	0.075|
33233433314434 (0.134)	|0.120	0.007	0.007|
13233433114434 (0.114)	|0.010	0.097	0.007|
13414212133232 (0.033)	|0.006	0.028	0.000|
13233412133232 (0.012)	|0.002	0.009	0.000|
Multiallelic Dprime: 0.452
BLOCK 664.  MARKERS: 3357 3358 3359
443 (0.448)	|0.314	0.044	0.054	0.034	0.002|
212 (0.389)	|0.295	0.020	0.022	0.041	0.005|
243 (0.163)	|0.096	0.047	0.009	0.002	0.007|
Multiallelic Dprime: 0.170
BLOCK 665.  MARKERS: 3363 3364 3365 3366
3332 (0.705)	|0.361	0.328	0.016|
2111 (0.110)	|0.015	0.002	0.093|
3112 (0.085)	|0.069	0.005	0.011|
2112 (0.077)	|0.067	0.008	0.002|
3132 (0.014)	|0.006	0.008	0.000|
Multiallelic Dprime: 0.488
BLOCK 666.  MARKERS: 3367 3368
44 (0.521)	|0.138	0.143	0.119	0.111|
41 (0.356)	|0.083	0.104	0.118	0.042|
14 (0.123)	|0.065	0.024	0.007	0.023|
Multiallelic Dprime: 0.152
BLOCK 667.  MARKERS: 3371 3372 3373 3374 3375 3376 3377 3378 3379 3380
4211332133 (0.287)	|0.156	0.031	0.057	0.024	0.017|
4231334312 (0.269)	|0.171	0.063	0.021	0.011	0.000|
3413122333 (0.244)	|0.091	0.036	0.012	0.100	0.004|
4413122333 (0.174)	|0.021	0.084	0.059	0.010	0.000|
Multiallelic Dprime: 0.375
BLOCK 668.  MARKERS: 3381 3382 3383 3384 3385 3386 3387
1222131 (0.449)	|0.182	0.132	0.134|
1224131 (0.224)	|0.146	0.068	0.009|
1234334 (0.151)	|0.135	0.008	0.008|
3434121 (0.149)	|0.073	0.027	0.052|
1234131 (0.022)	|0.016	0.004	0.003|
Multiallelic Dprime: 0.341
BLOCK 669.  MARKERS: 3393 3394
32 (0.553)	|0.528	0.025|
22 (0.239)	|0.037	0.202|
31 (0.208)	|0.000	0.207|
Multiallelic Dprime: 0.876
BLOCK 670.  MARKERS: 3396 3397
42 (0.565)	|0.429	0.134|
21 (0.434)	|0.353	0.076|
Multiallelic Dprime: 0.163
BLOCK 671.  MARKERS: 3399 3400
33 (0.781)	|0.324	0.257	0.198|
14 (0.212)	|0.090	0.064	0.057|
Multiallelic Dprime: 0.031
BLOCK 672.  MARKERS: 3406 3407
12 (0.417)	|0.240	0.032	0.146|
14 (0.323)	|0.268	0.020	0.034|
34 (0.257)	|0.006	0.217	0.035|
Multiallelic Dprime: 0.561
BLOCK 673.  MARKERS: 3408 3409
33 (0.516)	|0.264	0.252	0.000|
31 (0.268)	|0.260	0.009	0.000|
11 (0.216)	|0.000	0.046	0.167|
Multiallelic Dprime: 0.614
BLOCK 674.  MARKERS: 3410 3411
24 (0.525)	|0.404	0.070	0.043	0.007|
22 (0.305)	|0.229	0.049	0.016	0.004|
42 (0.168)	|0.137	0.025	0.005	0.000|
Multiallelic Dprime: 0.079
BLOCK 675.  MARKERS: 3415 3416 3417
113 (0.773)	|0.507	0.143	0.119|
341 (0.143)	|0.103	0.013	0.028|
313 (0.064)	|0.056	0.000	0.008|
311 (0.010)	|0.006	0.004	0.000|
Multiallelic Dprime: 0.259
BLOCK 676.  MARKERS: 3418 3419 3420
124 (0.678)	|0.290	0.205	0.183|
412 (0.160)	|0.127	0.004	0.029|
414 (0.157)	|0.022	0.134	0.002|
Multiallelic Dprime: 0.352
BLOCK 677.  MARKERS: 3422 3423
33 (0.443)	|0.268	0.121	0.054|
13 (0.343)	|0.223	0.083	0.037|
32 (0.214)	|0.120	0.077	0.017|
Multiallelic Dprime: 0.068
BLOCK 678.  MARKERS: 3425 3426
24 (0.611)	|0.293	0.197	0.121|
22 (0.281)	|0.167	0.072	0.042|
34 (0.108)	|0.061	0.033	0.013|
Multiallelic Dprime: 0.138
BLOCK 679.  MARKERS: 3431 3432
13 (0.521)	|0.282	0.141	0.098|
44 (0.302)	|0.171	0.074	0.057|
14 (0.177)	|0.110	0.032	0.035|
Multiallelic Dprime: 0.059
BLOCK 680.  MARKERS: 3434 3435
31 (0.563)	|0.377	0.007	0.060	0.115|
13 (0.248)	|0.041	0.200	0.003	0.000|
33 (0.189)	|0.054	0.003	0.131	0.000|
Multiallelic Dprime: 0.690
BLOCK 681.  MARKERS: 3437 3438 3439 3440 3441
33241 (0.471)	|0.402	0.027	0.040	0.000|
33341 (0.211)	|0.133	0.035	0.037	0.003|
31232 (0.195)	|0.051	0.122	0.019	0.003|
13241 (0.116)	|0.039	0.005	0.019	0.054|
Multiallelic Dprime: 0.477
BLOCK 682.  MARKERS: 3443 3444 3445 3446
1234 (0.626)	|0.581	0.031	0.015|
4411 (0.187)	|0.009	0.174	0.005|
1214 (0.117)	|0.030	0.005	0.083|
1411 (0.060)	|0.025	0.008	0.028|
Multiallelic Dprime: 0.770
BLOCK 683.  MARKERS: 3447 3448
32 (0.649)	|0.580	0.070|
12 (0.220)	|0.207	0.013|
34 (0.131)	|0.088	0.043|
Multiallelic Dprime: 0.242
BLOCK 684.  MARKERS: 3449 3450
42 (0.876)	|0.419	0.229	0.222|
11 (0.124)	|0.082	0.021	0.023|
Multiallelic Dprime: 0.294
BLOCK 685.  MARKERS: 3453 3454
21 (0.501)	|0.191	0.089	0.088	0.089	0.007	0.017|
24 (0.251)	|0.030	0.162	0.002	0.041	0.002	0.000|
41 (0.245)	|0.067	0.026	0.108	0.004	0.027	0.000|
Multiallelic Dprime: 0.415
BLOCK 686.  MARKERS: 3456 3457 3458 3459 3460 3461 3462 3463 3464
144123243 (0.286)	|0.000	0.248	0.039	0.000|
322112241 (0.277)	|0.273	0.004	0.000	0.000|
122113243 (0.201)	|0.002	0.026	0.166	0.000|
142423433 (0.137)	|0.000	0.000	0.000	0.135|
122123243 (0.036)	|0.013	0.003	0.019	0.000|
142423443 (0.018)	|0.000	0.016	0.002	0.000|
Multiallelic Dprime: 0.873
BLOCK 687.  MARKERS: 3466 3467 3468
232 (0.312)	|0.143	0.125	0.044|
234 (0.307)	|0.146	0.106	0.053|
432 (0.237)	|0.080	0.123	0.034|
212 (0.140)	|0.084	0.051	0.006|
Multiallelic Dprime: 0.116
BLOCK 688.  MARKERS: 3479 3480
42 (0.458)	|0.083	0.172	0.050	0.033	0.084	0.010	0.002|
23 (0.404)	|0.323	0.004	0.051	0.000	0.003	0.001	0.007|
22 (0.137)	|0.014	0.002	0.025	0.085	0.000	0.000	0.001|
Multiallelic Dprime: 0.653
BLOCK 689.  MARKERS: 3481 3482 3483 3484 3485 3486 3487 3488 3489 3490 3491 3492 3493 3494 3495
131413134231133 (0.420)	|0.420	0.000	0.000	0.000|
323434314431311 (0.177)	|0.000	0.176	0.001	0.000|
323433134431311 (0.124)	|0.000	0.001	0.122	0.000|
323233132431311 (0.118)	|0.117	0.000	0.000	0.000|
123433134413131 (0.086)	|0.000	0.000	0.000	0.087|
323433134413131 (0.012)	|0.000	0.000	0.000	0.012|
123433134431311 (0.010)	|0.000	0.000	0.010	0.000|
Multiallelic Dprime: 0.997
BLOCK 690.  MARKERS: 3496 3497 3498
232 (0.555)	|0.448	0.078	0.029|
414 (0.203)	|0.159	0.001	0.042|
412 (0.137)	|0.094	0.042	0.002|
212 (0.105)	|0.062	0.002	0.041|
Multiallelic Dprime: 0.230
BLOCK 691.  MARKERS: 3500 3501
23 (0.762)	|0.502	0.162	0.077	0.008|
41 (0.123)	|0.123	0.000	0.000	0.000|
21 (0.115)	|0.090	0.002	0.002	0.019|
Multiallelic Dprime: 0.708
BLOCK 692.  MARKERS: 3502 3503 3504 3505 3506
42222 (0.713)	|0.617	0.090|
23444 (0.164)	|0.105	0.058|
42422 (0.080)	|0.072	0.008|
43422 (0.027)	|0.012	0.016|
Multiallelic Dprime: 0.285
BLOCK 693.  MARKERS: 3510 3511
21 (0.820)	|0.516	0.212	0.093|
13 (0.172)	|0.134	0.003	0.035|
Multiallelic Dprime: 0.447
BLOCK 694.  MARKERS: 3517 3518
44 (0.651)	|0.472	0.131	0.048|
32 (0.215)	|0.019	0.188	0.003|
34 (0.134)	|0.022	0.050	0.062|
Multiallelic Dprime: 0.641
BLOCK 695.  MARKERS: 3520 3521
24 (0.513)	|0.502	0.000	0.000	0.000	0.007|
43 (0.369)	|0.000	0.140	0.185	0.045	0.000|
44 (0.114)	|0.000	0.112	0.000	0.000	0.000|
Multiallelic Dprime: 0.933
BLOCK 696.  MARKERS: 3522 3523 3524 3525 3526 3527
322242 (0.502)	|0.240	0.173	0.046	0.041|
444432 (0.258)	|0.109	0.049	0.027	0.066|
444433 (0.179)	|0.039	0.079	0.046	0.018|
444242 (0.047)	|0.023	0.014	0.009	0.000|
322232 (0.011)	|0.005	0.000	0.003	0.003|
Multiallelic Dprime: 0.213
BLOCK 697.  MARKERS: 3530 3531 3532 3533 3534
14231 (0.417)	|0.152	0.090	0.079	0.095|
32431 (0.318)	|0.064	0.226	0.023	0.006|
14233 (0.134)	|0.009	0.006	0.093	0.025|
14211 (0.129)	|0.119	0.004	0.003	0.002|
Multiallelic Dprime: 0.473
BLOCK 698.  MARKERS: 3536 3537 3538
124 (0.347)	|0.204	0.032	0.105	0.003|
322 (0.327)	|0.099	0.197	0.004	0.023|
122 (0.197)	|0.190	0.004	0.000	0.000|
342 (0.129)	|0.126	0.000	0.002	0.001|
Multiallelic Dprime: 0.614
BLOCK 699.  MARKERS: 3540 3541 3542 3543 3544
43333 (0.617)	|0.296	0.245	0.067	0.010|
43421 (0.234)	|0.074	0.131	0.027	0.002|
21423 (0.111)	|0.076	0.026	0.009	0.000|
43423 (0.027)	|0.007	0.020	0.000	0.000|
Multiallelic Dprime: 0.172
BLOCK 700.  MARKERS: 3548 3549 3550
312 (0.457)	|0.053	0.164	0.060	0.106	0.073|
342 (0.425)	|0.383	0.016	0.014	0.011	0.002|
114 (0.105)	|0.033	0.000	0.072	0.000	0.000|
314 (0.013)	|0.000	0.000	0.011	0.001	0.000|
Multiallelic Dprime: 0.739
BLOCK 701.  MARKERS: 3553 3554 3555 3556
2143 (0.466)	|0.347	0.082	0.023	0.008	0.006|
4143 (0.181)	|0.098	0.068	0.008	0.000	0.004|
2443 (0.159)	|0.026	0.002	0.074	0.052	0.000|
2132 (0.119)	|0.102	0.002	0.000	0.014	0.000|
2133 (0.075)	|0.067	0.002	0.004	0.000	0.000|
Multiallelic Dprime: 0.455
BLOCK 702.  MARKERS: 3557 3558 3559 3560 3561 3562 3563 3564 3565 3566 3567 3568
113331244412 (0.639)	|0.433	0.203	0.002	0.000	0.000	0.000	0.000|
333231232212 (0.156)	|0.000	0.000	0.050	0.098	0.000	0.008	0.000|
332212342234 (0.109)	|0.028	0.000	0.000	0.001	0.067	0.001	0.012|
113231242212 (0.074)	|0.000	0.013	0.043	0.000	0.000	0.018	0.000|
332212242214 (0.011)	|0.000	0.000	0.009	0.000	0.000	0.000	0.000|
Multiallelic Dprime: 0.861
BLOCK 703.  MARKERS: 3569 3570 3571 3572 3573 3574 3575 3576 3577 3578
1313121144 (0.464)	|0.307	0.083	0.024	0.023	0.003	0.006|
2313121144 (0.217)	|0.022	0.103	0.066	0.006	0.012	0.003|
2132412313 (0.103)	|0.048	0.008	0.017	0.015	0.008	0.003|
2113111144 (0.101)	|0.009	0.067	0.010	0.000	0.006	0.008|
2112411313 (0.072)	|0.002	0.001	0.002	0.060	0.002	0.001|
2113121144 (0.029)	|0.006	0.006	0.003	0.009	0.002	0.002|
2132411313 (0.012)	|0.000	0.004	0.002	0.008	0.000	0.000|
Multiallelic Dprime: 0.532
BLOCK 704.  MARKERS: 3579 3580 3581 3582 3583 3584 3585
4423331 (0.396)	|0.205	0.107	0.059	0.010	0.013|
1123311 (0.273)	|0.047	0.068	0.114	0.016	0.005|
1121133 (0.124)	|0.011	0.096	0.005	0.012	0.000|
1143131 (0.123)	|0.002	0.000	0.010	0.071	0.040|
1123331 (0.034)	|0.003	0.001	0.020	0.002	0.002|
1423331 (0.024)	|0.017	0.003	0.002	0.000	0.000|
Multiallelic Dprime: 0.474
BLOCK 705.  MARKERS: 3587 3588 3589 3590 3591 3592 3593 3594 3595
441234224 (0.297)	|0.262	0.018	0.016|
243443331 (0.279)	|0.243	0.020	0.015|
243243331 (0.215)	|0.046	0.084	0.081|
421233334 (0.110)	|0.016	0.066	0.024|
241243334 (0.063)	|0.023	0.013	0.025|
Multiallelic Dprime: 0.611
BLOCK 706.  MARKERS: 3598 3599 3600 3601
2121 (0.610)	|0.289	0.039	0.184	0.056	0.001	0.001|
4413 (0.208)	|0.002	0.151	0.003	0.000	0.035	0.001|
4113 (0.164)	|0.000	0.008	0.000	0.055	0.033	0.060|
Multiallelic Dprime: 0.826
BLOCK 707.  MARKERS: 3602 3603 3604 3605 3606 3607 3608 3609 3610 3611 3612 3613 3614 3615
32123331331134 (0.293)	|0.000	0.296	0.000|
32123312113232 (0.204)	|0.203	0.000	0.000|
32142112113112 (0.190)	|0.192	0.000	0.000|
44422112113132 (0.112)	|0.005	0.000	0.107|
32123312113132 (0.070)	|0.052	0.000	0.017|
32123311333132 (0.068)	|0.000	0.000	0.069|
Multiallelic Dprime: 0.963
BLOCK 708.  MARKERS: 3617 3618
42 (0.473)	|0.363	0.110|
41 (0.315)	|0.264	0.051|
22 (0.212)	|0.153	0.058|
Multiallelic Dprime: 0.125
BLOCK 709.  MARKERS: 3621 3622
13 (0.780)	|0.520	0.256	0.005|
32 (0.219)	|0.000	0.083	0.136|
Multiallelic Dprime: 0.675
BLOCK 710.  MARKERS: 3623 3624
31 (0.520)	|0.292	0.000	0.216	0.000	0.000	0.000|
13 (0.338)	|0.001	0.241	0.000	0.080	0.000	0.010|
33 (0.142)	|0.125	0.000	0.003	0.001	0.011	0.000|
Multiallelic Dprime: 0.841
BLOCK 711.  MARKERS: 3625 3626 3627 3628 3629 3630 3631 3632
23432341 (0.419)	|0.153	0.235	0.031|
41221123 (0.241)	|0.215	0.014	0.011|
41222141 (0.219)	|0.092	0.017	0.111|
41222123 (0.081)	|0.037	0.009	0.036|
21222141 (0.011)	|0.000	0.012	0.000|
41221323 (0.010)	|0.011	0.000	0.000|
Multiallelic Dprime: 0.532
BLOCK 712.  MARKERS: 3633 3634
34 (0.517)	|0.249	0.254	0.012|
14 (0.290)	|0.037	0.076	0.177|
32 (0.193)	|0.150	0.033	0.010|
Multiallelic Dprime: 0.473
BLOCK 713.  MARKERS: 3636 3637
11 (0.436)	|0.127	0.135	0.010	0.161|
31 (0.362)	|0.156	0.107	0.050	0.042|
33 (0.201)	|0.000	0.022	0.164	0.012|
Multiallelic Dprime: 0.421
BLOCK 714.  MARKERS: 3639 3640 3641
443 (0.283)	|0.008	0.249	0.028|
423 (0.264)	|0.147	0.080	0.036|
222 (0.225)	|0.200	0.001	0.023|
223 (0.217)	|0.025	0.007	0.185|
Multiallelic Dprime: 0.669
BLOCK 715.  MARKERS: 3642 3643
11 (0.394)	|0.167	0.202	0.019|
31 (0.334)	|0.323	0.004	0.009|
12 (0.272)	|0.098	0.061	0.105|
Multiallelic Dprime: 0.565
BLOCK 716.  MARKERS: 3646 3647 3648 3649 3650 3651
341441 (0.588)	|0.563	0.000	0.024|
323223 (0.268)	|0.000	0.268	0.000|
441441 (0.133)	|0.000	0.000	0.133|
Multiallelic Dprime: 0.976
BLOCK 717.  MARKERS: 3652 3653 3654
314 (0.563)	|0.374	0.048	0.130	0.004	0.004	0.003|
332 (0.272)	|0.082	0.148	0.006	0.011	0.003	0.021|
114 (0.165)	|0.038	0.011	0.018	0.043	0.047	0.006|
Multiallelic Dprime: 0.553
BLOCK 718.  MARKERS: 3659 3660 3661 3662 3663
44441 (0.493)	|0.329	0.000	0.047	0.021	0.044	0.044	0.000	0.002	0.001	0.000|
44443 (0.207)	|0.001	0.188	0.000	0.000	0.000	0.000	0.000	0.000	0.000	0.010|
22223 (0.154)	|0.003	0.000	0.127	0.018	0.000	0.000	0.000	0.000	0.002	0.000|
44223 (0.059)	|0.012	0.000	0.000	0.000	0.000	0.000	0.024	0.002	0.017	0.000|
44423 (0.055)	|0.000	0.000	0.000	0.052	0.000	0.000	0.000	0.000	0.000	0.000|
24223 (0.030)	|0.002	0.000	0.000	0.000	0.000	0.000	0.000	0.019	0.000	0.000|
Multiallelic Dprime: 0.866
BLOCK 719.  MARKERS: 3664 3665 3666 3667 3668 3669 3670 3671 3672 3673 3674 3675 3676 3677 3678 3679
3112234341143324 (0.350)	|0.002	0.346	0.001|
1224132141321242 (0.188)	|0.188	0.000	0.000|
3112224343143324 (0.177)	|0.000	0.000	0.173|
3222132131321242 (0.091)	|0.094	0.000	0.000|
3122132141321242 (0.044)	|0.043	0.000	0.000|
3112234341143242 (0.043)	|0.042	0.000	0.000|
3112234341141322 (0.024)	|0.022	0.000	0.001|
3224132141321242 (0.024)	|0.025	0.000	0.000|
3112234343143324 (0.020)	|0.000	0.000	0.020|
1222132131321242 (0.010)	|0.010	0.000	0.000|
Multiallelic Dprime: 0.995
BLOCK 720.  MARKERS: 3681 3682
32 (0.448)	|0.260	0.111	0.059	0.009|
34 (0.353)	|0.140	0.113	0.061	0.035|
12 (0.198)	|0.123	0.036	0.034	0.004|
Multiallelic Dprime: 0.174
BLOCK 721.  MARKERS: 3685 3686 3687 3688 3689 3690
121212 (0.524)	|0.449	0.076|
313321 (0.261)	|0.216	0.043|
311212 (0.154)	|0.092	0.060|
313322 (0.048)	|0.041	0.008|
Multiallelic Dprime: 0.208
BLOCK 722.  MARKERS: 3693 3694
43 (0.804)	|0.360	0.321	0.045	0.030	0.020	0.028|
24 (0.191)	|0.019	0.013	0.098	0.037	0.019	0.006|
Multiallelic Dprime: 0.687
BLOCK 723.  MARKERS: 3696 3697 3698 3699 3700 3701
211142 (0.379)	|0.379	0.000|
232312 (0.338)	|0.000	0.337|
432313 (0.142)	|0.144	0.000|
212342 (0.067)	|0.068	0.000|
432312 (0.038)	|0.003	0.035|
212312 (0.035)	|0.035	0.000|
Multiallelic Dprime: 0.996
BLOCK 724.  MARKERS: 3702 3703
22 (0.629)	|0.424	0.171	0.031|
44 (0.371)	|0.351	0.018	0.001|
Multiallelic Dprime: 0.773
BLOCK 725.  MARKERS: 3704 3705 3706
144 (0.776)	|0.370	0.345	0.062|
322 (0.189)	|0.108	0.065	0.016|
122 (0.033)	|0.022	0.007	0.004|
Multiallelic Dprime: 0.184
BLOCK 726.  MARKERS: 3708 3709
11 (0.499)	|0.069	0.300	0.130|
23 (0.419)	|0.325	0.011	0.084|
21 (0.081)	|0.008	0.005	0.069|
Multiallelic Dprime: 0.618
BLOCK 727.  MARKERS: 3711 3712
21 (0.402)	|0.397	0.002|
41 (0.315)	|0.002	0.313|
24 (0.283)	|0.265	0.015|
Multiallelic Dprime: 0.944
BLOCK 728.  MARKERS: 3713 3714
14 (0.665)	|0.310	0.315	0.038|
32 (0.330)	|0.065	0.014	0.249|
Multiallelic Dprime: 0.701
BLOCK 729.  MARKERS: 3716 3717 3718 3719
2334 (0.376)	|0.225	0.077	0.027	0.030	0.012|
2134 (0.332)	|0.199	0.052	0.032	0.039	0.006|
3311 (0.287)	|0.144	0.075	0.053	0.007	0.006|
Multiallelic Dprime: 0.129
BLOCK 730.  MARKERS: 3722 3723 3724 3725 3726 3727 3728 3729
34233231 (0.569)	|0.504	0.033	0.032|
12411431 (0.206)	|0.086	0.119	0.000|
12411432 (0.116)	|0.008	0.000	0.108|
12213441 (0.076)	|0.007	0.057	0.012|
12211441 (0.025)	|0.025	0.000	0.000|
Multiallelic Dprime: 0.676
BLOCK 731.  MARKERS: 3731 3732
13 (0.641)	|0.550	0.041	0.000	0.045|
11 (0.208)	|0.000	0.190	0.000	0.023|
33 (0.151)	|0.017	0.002	0.131	0.000|
Multiallelic Dprime: 0.850
BLOCK 732.  MARKERS: 3733 3734 3735
433 (0.568)	|0.517	0.042	0.009|
213 (0.233)	|0.192	0.035	0.000|
211 (0.132)	|0.095	0.020	0.017|
233 (0.068)	|0.060	0.008	0.000|
Multiallelic Dprime: 0.238
BLOCK 733.  MARKERS: 3736 3737 3738 3739
2124 (0.865)	|0.509	0.194	0.163|
4242 (0.105)	|0.073	0.019	0.013|
2122 (0.025)	|0.018	0.007	0.000|
Multiallelic Dprime: 0.250
BLOCK 734.  MARKERS: 3743 3744
44 (0.601)	|0.467	0.068	0.065|
42 (0.224)	|0.207	0.009	0.001|
24 (0.175)	|0.001	0.171	0.000|
Multiallelic Dprime: 0.607
BLOCK 735.  MARKERS: 3745 3746
11 (0.678)	|0.546	0.004	0.122	0.000|
33 (0.250)	|0.000	0.215	0.030	0.002|
31 (0.065)	|0.000	0.000	0.000	0.064|
Multiallelic Dprime: 0.898
BLOCK 736.  MARKERS: 3747 3748 3749 3750 3751
23212 (0.551)	|0.421	0.044	0.085|
41441 (0.218)	|0.008	0.208	0.003|
23412 (0.153)	|0.009	0.141	0.002|
41411 (0.065)	|0.000	0.004	0.060|
Multiallelic Dprime: 0.807
BLOCK 737.  MARKERS: 3753 3754
11 (0.439)	|0.283	0.034	0.114	0.003|
13 (0.402)	|0.172	0.152	0.063	0.016|
33 (0.155)	|0.046	0.046	0.010	0.049|
Multiallelic Dprime: 0.345
BLOCK 738.  MARKERS: 3756 3757 3758 3759
2344 (0.504)	|0.484	0.012	0.004|
4342 (0.231)	|0.004	0.058	0.169|
4134 (0.186)	|0.127	0.058	0.000|
4344 (0.070)	|0.018	0.051	0.001|
Multiallelic Dprime: 0.751
BLOCK 739.  MARKERS: 3760 3761
13 (0.637)	|0.346	0.239	0.051|
33 (0.180)	|0.038	0.092	0.051|
31 (0.179)	|0.147	0.026	0.006|
Multiallelic Dprime: 0.239
BLOCK 740.  MARKERS: 3763 3764
14 (0.534)	|0.042	0.286	0.173	0.034|
34 (0.358)	|0.301	0.056	0.000	0.000|
12 (0.108)	|0.000	0.000	0.000	0.108|
Multiallelic Dprime: 0.780
BLOCK 741.  MARKERS: 3765 3766 3767
422 (0.342)	|0.066	0.276|
222 (0.341)	|0.155	0.187|
242 (0.174)	|0.143	0.031|
421 (0.143)	|0.136	0.006|
Multiallelic Dprime: 0.483
BLOCK 742.  MARKERS: 3768 3769
14 (0.501)	|0.008	0.407	0.085|
32 (0.499)	|0.486	0.013	0.000|
Multiallelic Dprime: 0.957
BLOCK 743.  MARKERS: 3770 3771
23 (0.494)	|0.397	0.071	0.013	0.000	0.000|
41 (0.420)	|0.007	0.241	0.157	0.000	0.015|
43 (0.085)	|0.000	0.002	0.050	0.029	0.001|
Multiallelic Dprime: 0.784
BLOCK 744.  MARKERS: 3775 3776 3777 3778 3779 3780 3781 3782 3783 3784 3785
12431231132 (0.405)	|0.395	0.009	0.001|
33224312312 (0.315)	|0.074	0.238	0.002|
33224312314 (0.220)	|0.000	0.219	0.000|
12234211312 (0.030)	|0.000	0.000	0.029|
33231231132 (0.016)	|0.016	0.000	0.000|
Multiallelic Dprime: 0.832
BLOCK 745.  MARKERS: 3786 3787 3788 3789
4234 (0.487)	|0.467	0.019	0.000|
2413 (0.472)	|0.003	0.398	0.072|
4233 (0.038)	|0.000	0.000	0.039|
Multiallelic Dprime: 0.924
BLOCK 746.  MARKERS: 3790 3791
21 (0.463)	|0.441	0.022	0.003|
22 (0.426)	|0.184	0.239	0.000|
42 (0.111)	|0.000	0.003	0.107|
Multiallelic Dprime: 0.745
BLOCK 747.  MARKERS: 3792 3793 3794
331 (0.626)	|0.464	0.161|
113 (0.264)	|0.032	0.232|
111 (0.110)	|0.076	0.035|
Multiallelic Dprime: 0.547
BLOCK 748.  MARKERS: 3796 3797
42 (0.572)	|0.257	0.246	0.000	0.000	0.068	0.001|
24 (0.428)	|0.115	0.000	0.167	0.111	0.004	0.030|
Multiallelic Dprime: 0.718
BLOCK 749.  MARKERS: 3798 3799 3800 3801 3802
41132 (0.373)	|0.227	0.128	0.017	0.001|
31132 (0.246)	|0.237	0.000	0.000	0.008|
41214 (0.167)	|0.165	0.000	0.002	0.000|
43112 (0.108)	|0.108	0.002	0.000	0.000|
41112 (0.075)	|0.022	0.000	0.051	0.000|
41114 (0.032)	|0.030	0.002	0.000	0.000|
Multiallelic Dprime: 0.756
BLOCK 750.  MARKERS: 3805 3806 3807 3808
2211 (0.789)	|0.563	0.121	0.074	0.024|
4333 (0.131)	|0.012	0.077	0.008	0.028|
4331 (0.070)	|0.007	0.061	0.000	0.000|
2311 (0.010)	|0.009	0.000	0.001	0.000|
Multiallelic Dprime: 0.686
BLOCK 751.  MARKERS: 3812 3813 3814 3815 3816
13131 (0.591)	|0.345	0.190	0.055|
31413 (0.259)	|0.108	0.088	0.063|
11411 (0.083)	|0.031	0.027	0.026|
11413 (0.053)	|0.008	0.036	0.008|
Multiallelic Dprime: 0.202
BLOCK 752.  MARKERS: 3819 3820
13 (0.503)	|0.279	0.147	0.075|
23 (0.342)	|0.055	0.142	0.145|
22 (0.155)	|0.047	0.063	0.044|
Multiallelic Dprime: 0.311
BLOCK 753.  MARKERS: 3822 3823 3824 3825
3214 (0.381)	|0.024	0.280	0.074|
3234 (0.352)	|0.302	0.034	0.018|
4132 (0.264)	|0.132	0.000	0.132|
Multiallelic Dprime: 0.637
BLOCK 754.  MARKERS: 3826 3827
23 (0.463)	|0.150	0.188	0.069	0.019	0.014|
43 (0.310)	|0.294	0.007	0.010	0.000	0.000|
21 (0.227)	|0.200	0.003	0.019	0.000	0.003|
Multiallelic Dprime: 0.770
BLOCK 755.  MARKERS: 3829 3830 3831 3832 3833 3834
333223 (0.644)	|0.362	0.010	0.191	0.080	0.000|
112442 (0.198)	|0.000	0.171	0.000	0.009	0.016|
113442 (0.099)	|0.001	0.046	0.000	0.050	0.000|
112223 (0.020)	|0.019	0.000	0.000	0.000	0.000|
133223 (0.016)	|0.016	0.000	0.000	0.000	0.000|
Multiallelic Dprime: 0.792
BLOCK 756.  MARKERS: 3835 3836 3837 3838 3839
13244 (0.400)	|0.212	0.061	0.058	0.045	0.009	0.005	0.005|
31232 (0.236)	|0.124	0.030	0.031	0.029	0.014	0.002	0.003|
13144 (0.192)	|0.108	0.030	0.016	0.025	0.000	0.006	0.000|
11232 (0.141)	|0.069	0.028	0.017	0.004	0.011	0.004	0.002|
11244 (0.016)	|0.010	0.000	0.002	0.000	0.000	0.000	0.000|
Multiallelic Dprime: 0.092
BLOCK 757.  MARKERS: 3842 3843 3844 3845 3846 3847 3848 3849 3850 3851
3233113234 (0.529)	|0.445	0.021	0.057|
1231113414 (0.153)	|0.033	0.105	0.013|
3233113414 (0.123)	|0.082	0.008	0.033|
1413422412 (0.105)	|0.084	0.017	0.000|
1233113414 (0.035)	|0.008	0.011	0.016|
1213422412 (0.017)	|0.005	0.000	0.011|
1413113414 (0.010)	|0.007	0.003	0.000|
Multiallelic Dprime: 0.479
BLOCK 758.  MARKERS: 3854 3855 3856 3857 3858
33211 (0.673)	|0.633	0.041	0.000|
13231 (0.176)	|0.000	0.176	0.000|
31413 (0.132)	|0.000	0.082	0.051|
Multiallelic Dprime: 0.936
BLOCK 759.  MARKERS: 3859 3860
14 (0.637)	|0.550	0.077	0.000|
42 (0.310)	|0.000	0.296	0.014|
12 (0.054)	|0.001	0.052	0.000|
Multiallelic Dprime: 0.965
BLOCK 760.  MARKERS: 3861 3862 3863 3864
1243 (0.551)	|0.218	0.104	0.127	0.049	0.013	0.011|
3121 (0.425)	|0.200	0.074	0.053	0.032	0.044	0.002|
3243 (0.014)	|0.011	0.001	0.002	0.000	0.000	0.000|
Multiallelic Dprime: 0.171
BLOCK 761.  MARKERS: 3866 3867 3868 3869 3870 3871 3872 3873 3874 3875 3876
13133114412 (0.432)	|0.260	0.009	0.148	0.014|
34311432343 (0.181)	|0.172	0.005	0.000	0.000|
13133114312 (0.180)	|0.173	0.006	0.003	0.000|
34311432342 (0.082)	|0.004	0.080	0.000	0.000|
14311414312 (0.059)	|0.001	0.055	0.004	0.000|
34311412343 (0.013)	|0.013	0.000	0.000	0.000|
Multiallelic Dprime: 0.674
BLOCK 762.  MARKERS: 3877 3878 3879
433 (0.654)	|0.218	0.191	0.210	0.016	0.003|
233 (0.167)	|0.057	0.051	0.033	0.011	0.005|
212 (0.161)	|0.051	0.053	0.049	0.005	0.000|
232 (0.017)	|0.010	0.002	0.000	0.000	0.004|
Multiallelic Dprime: 0.093
BLOCK 763.  MARKERS: 3881 3882 3883 3884 3885 3886 3887 3888 3889
111242141 (0.336)	|0.087	0.249|
113232141 (0.297)	|0.150	0.149|
333333333 (0.294)	|0.265	0.029|
133233343 (0.033)	|0.031	0.000|
113242141 (0.012)	|0.011	0.001|
Multiallelic Dprime: 0.495
BLOCK 764.  MARKERS: 3892 3893 3894
442 (0.567)	|0.027	0.363	0.156	0.019|
234 (0.432)	|0.419	0.000	0.013	0.000|
Multiallelic Dprime: 0.944
BLOCK 765.  MARKERS: 3895 3896 3897 3898 3899 3900
231331 (0.446)	|0.202	0.118	0.125|
223223 (0.364)	|0.154	0.201	0.010|
323231 (0.170)	|0.112	0.040	0.017|
223231 (0.019)	|0.000	0.002	0.016|
Multiallelic Dprime: 0.276
BLOCK 766.  MARKERS: 3902 3903
44 (0.468)	|0.210	0.142	0.084	0.027|
31 (0.363)	|0.174	0.085	0.076	0.024|
41 (0.168)	|0.071	0.040	0.041	0.007|
Multiallelic Dprime: 0.064
BLOCK 767.  MARKERS: 3907 3908 3909 3910 3911
11113 (0.455)	|0.320	0.046	0.087|
11413 (0.265)	|0.014	0.248	0.006|
33131 (0.201)	|0.008	0.029	0.165|
13131 (0.058)	|0.042	0.003	0.014|
Multiallelic Dprime: 0.698
BLOCK 768.  MARKERS: 3912 3913
32 (0.388)	|0.160	0.147	0.081|
14 (0.330)	|0.151	0.112	0.068|
34 (0.282)	|0.151	0.089	0.042|
Multiallelic Dprime: 0.076
BLOCK 769.  MARKERS: 3917 3918
13 (0.462)	|0.295	0.083	0.082|
23 (0.347)	|0.072	0.148	0.128|
22 (0.191)	|0.136	0.031	0.024|
Multiallelic Dprime: 0.365
BLOCK 770.  MARKERS: 3919 3920
33 (0.501)	|0.226	0.199	0.072|
11 (0.260)	|0.161	0.049	0.050|
13 (0.235)	|0.132	0.052	0.049|
Multiallelic Dprime: 0.193
BLOCK 771.  MARKERS: 3922 3923
44 (0.521)	|0.292	0.102	0.125|
22 (0.302)	|0.078	0.209	0.016|
42 (0.171)	|0.087	0.018	0.066|
Multiallelic Dprime: 0.366
BLOCK 772.  MARKERS: 3925 3926
23 (0.459)	|0.337	0.057	0.065|
41 (0.329)	|0.256	0.048	0.025|
21 (0.210)	|0.165	0.033	0.012|
Multiallelic Dprime: 0.109
BLOCK 773.  MARKERS: 3927 3928 3929
433 (0.760)	|0.325	0.293	0.136|
213 (0.138)	|0.077	0.050	0.011|
431 (0.103)	|0.041	0.055	0.006|
Multiallelic Dprime: 0.161
BLOCK 774.  MARKERS: 3933 3934 3935 3936
2233 (0.443)	|0.380	0.000	0.061|
3334 (0.399)	|0.049	0.332	0.018|
3213 (0.152)	|0.152	0.000	0.000|
Multiallelic Dprime: 0.831
BLOCK 775.  MARKERS: 3937 3938
44 (0.583)	|0.189	0.387	0.001|
21 (0.334)	|0.329	0.000	0.000|
24 (0.080)	|0.003	0.066	0.011|
Multiallelic Dprime: 0.765
BLOCK 776.  MARKERS: 3939 3940 3941
114 (0.524)	|0.066	0.300	0.153|
332 (0.453)	|0.368	0.042	0.042|
134 (0.012)	|0.010	0.000	0.002|
Multiallelic Dprime: 0.680
BLOCK 777.  MARKERS: 3942 3943 3944
242 (0.451)	|0.152	0.122	0.092	0.079|
412 (0.343)	|0.159	0.083	0.066	0.036|
244 (0.199)	|0.069	0.062	0.043	0.025|
Multiallelic Dprime: 0.094
BLOCK 778.  MARKERS: 3946 3947 3948 3949 3950
22242 (0.385)	|0.212	0.136	0.034|
42242 (0.267)	|0.208	0.020	0.040|
24242 (0.202)	|0.136	0.032	0.034|
24424 (0.141)	|0.108	0.030	0.003|
Multiallelic Dprime: 0.259
BLOCK 779.  MARKERS: 3951 3952 3953
313 (0.669)	|0.182	0.262	0.045	0.064	0.102|
413 (0.218)	|0.090	0.011	0.108	0.006	0.000|
431 (0.110)	|0.022	0.021	0.000	0.056	0.009|
Multiallelic Dprime: 0.471
BLOCK 780.  MARKERS: 3954 3955 3956 3957 3958 3959 3960
3123412 (0.296)	|0.056	0.189	0.012	0.038|
3141234 (0.292)	|0.214	0.040	0.023	0.013|
3143232 (0.156)	|0.078	0.009	0.060	0.009|
2243232 (0.126)	|0.003	0.014	0.004	0.098|
3143234 (0.112)	|0.010	0.005	0.087	0.011|
Multiallelic Dprime: 0.588
BLOCK 781.  MARKERS: 3962 3963 3964 3965 3966 3967 3968
2131124 (0.372)	|0.301	0.016	0.055|
2113333 (0.259)	|0.047	0.209	0.004|
2213333 (0.189)	|0.168	0.003	0.018|
4213333 (0.171)	|0.099	0.045	0.027|
Multiallelic Dprime: 0.551
BLOCK 782.  MARKERS: 3971 3972 3973
143 (0.624)	|0.131	0.166	0.169	0.136	0.019|
141 (0.273)	|0.179	0.024	0.049	0.020	0.001|
323 (0.103)	|0.041	0.054	0.002	0.005	0.000|
Multiallelic Dprime: 0.407
BLOCK 783.  MARKERS: 3976 3977 3978 3979 3980
33122 (0.350)	|0.207	0.107	0.036|
31122 (0.243)	|0.146	0.079	0.019|
33322 (0.220)	|0.131	0.061	0.028|
13141 (0.161)	|0.098	0.041	0.022|
13122 (0.020)	|0.010	0.007	0.002|
Multiallelic Dprime: 0.034
BLOCK 784.  MARKERS: 3982 3983
22 (0.599)	|0.287	0.113	0.194|
23 (0.295)	|0.058	0.193	0.045|
42 (0.106)	|0.052	0.004	0.050|
Multiallelic Dprime: 0.369
BLOCK 785.  MARKERS: 3987 3988
13 (0.399)	|0.196	0.122	0.081|
33 (0.308)	|0.129	0.126	0.053|
11 (0.290)	|0.120	0.113	0.056|
Multiallelic Dprime: 0.078
BLOCK 786.  MARKERS: 3992 3993
32 (0.445)	|0.000	0.165	0.279|
21 (0.365)	|0.362	0.001	0.000|
31 (0.191)	|0.029	0.145	0.013|
Multiallelic Dprime: 0.807
BLOCK 787.  MARKERS: 3994 3995
32 (0.392)	|0.328	0.022	0.041|
12 (0.310)	|0.150	0.092	0.066|
14 (0.293)	|0.069	0.183	0.039|
Multiallelic Dprime: 0.421
BLOCK 788.  MARKERS: 3996 3997 3998
124 (0.550)	|0.365	0.181	0.007|
342 (0.300)	|0.225	0.067	0.005|
142 (0.145)	|0.112	0.033	0.000|
Multiallelic Dprime: 0.194
BLOCK 789.  MARKERS: 4008 4009
23 (0.702)	|0.363	0.220	0.119|
42 (0.283)	|0.062	0.083	0.138|
43 (0.012)	|0.008	0.000	0.004|
Multiallelic Dprime: 0.316
BLOCK 790.  MARKERS: 4010 4011 4012
322 (0.433)	|0.197	0.228	0.008|
344 (0.304)	|0.194	0.060	0.050|
122 (0.263)	|0.090	0.101	0.072|
Multiallelic Dprime: 0.264
BLOCK 791.  MARKERS: 4014 4015
32 (0.481)	|0.279	0.150	0.052|
34 (0.389)	|0.221	0.035	0.133|
12 (0.130)	|0.055	0.064	0.011|
Multiallelic Dprime: 0.231
BLOCK 792.  MARKERS: 4016 4017
12 (0.555)	|0.453	0.074	0.026|
22 (0.249)	|0.022	0.057	0.170|
24 (0.195)	|0.051	0.115	0.029|
Multiallelic Dprime: 0.605
BLOCK 793.  MARKERS: 4019 4020
12 (0.523)	|0.397	0.122	0.003	0.002|
32 (0.250)	|0.033	0.023	0.191	0.001|
14 (0.228)	|0.000	0.219	0.000	0.009|
Multiallelic Dprime: 0.772
BLOCK 794.  MARKERS: 4021 4022 4023
242 (0.430)	|0.180	0.251	0.000	0.000|
344 (0.365)	|0.225	0.000	0.007	0.134|
222 (0.194)	|0.000	0.000	0.193	0.000|
244 (0.012)	|0.011	0.000	0.000	0.000|
Multiallelic Dprime: 0.715
BLOCK 795.  MARKERS: 4024 4025 4026
421 (0.413)	|0.051	0.207	0.157|
221 (0.255)	|0.198	0.005	0.051|
241 (0.196)	|0.181	0.007	0.008|
243 (0.134)	|0.131	0.000	0.004|
Multiallelic Dprime: 0.725
BLOCK 796.  MARKERS: 4027 4028
12 (0.560)	|0.153	0.306	0.099|
31 (0.220)	|0.221	0.000	0.005|
11 (0.219)	|0.012	0.000	0.202|
Multiallelic Dprime: 0.723
BLOCK 797.  MARKERS: 4030 4031 4032
334 (0.385)	|0.373	0.012|
414 (0.305)	|0.294	0.012|
331 (0.305)	|0.208	0.097|
Multiallelic Dprime: 0.718
BLOCK 798.  MARKERS: 4034 4035
32 (0.878)	|0.442	0.339	0.096|
11 (0.122)	|0.059	0.037	0.026|
Multiallelic Dprime: 0.101
BLOCK 799.  MARKERS: 4036 4037
32 (0.501)	|0.299	0.146	0.055|
42 (0.376)	|0.241	0.076	0.057|
34 (0.121)	|0.103	0.017	0.001|
Multiallelic Dprime: 0.167
BLOCK 800.  MARKERS: 4040 4041
31 (0.644)	|0.567	0.076|
33 (0.240)	|0.176	0.060|
23 (0.114)	|0.044	0.065|
Multiallelic Dprime: 0.345
BLOCK 801.  MARKERS: 4042 4043
14 (0.786)	|0.526	0.239	0.016|
32 (0.202)	|0.106	0.095	0.000|
Multiallelic Dprime: 0.201
BLOCK 802.  MARKERS: 4044 4045
13 (0.639)	|0.220	0.081	0.057	0.132	0.111	0.013	0.010	0.000|
32 (0.337)	|0.085	0.084	0.105	0.010	0.017	0.006	0.004	0.011|
12 (0.016)	|0.012	0.000	0.000	0.000	0.002	0.000	0.000	0.000|
Multiallelic Dprime: 0.391
BLOCK 803.  MARKERS: 4047 4048 4049 4050 4051 4052 4053 4054 4055
444331414 (0.319)	|0.171	0.084	0.060|
144111414 (0.166)	|0.079	0.086	0.000|
443331414 (0.163)	|0.126	0.024	0.009|
444111414 (0.145)	|0.047	0.045	0.051|
424313122 (0.130)	|0.106	0.016	0.009|
444311414 (0.021)	|0.004	0.006	0.010|
424313114 (0.013)	|0.010	0.003	0.000|
424313414 (0.012)	|0.012	0.000	0.000|
Multiallelic Dprime: 0.312
BLOCK 804.  MARKERS: 4058 4059 4060 4061
1222 (0.562)	|0.245	0.245	0.052	0.020|
3222 (0.278)	|0.133	0.110	0.027	0.005|
1314 (0.149)	|0.073	0.060	0.011	0.004|
Multiallelic Dprime: 0.057
BLOCK 805.  MARKERS: 4065 4066 4067
114 (0.458)	|0.217	0.218	0.019	0.004|
232 (0.417)	|0.225	0.132	0.051	0.009|
132 (0.091)	|0.027	0.034	0.030	0.000|
112 (0.029)	|0.015	0.008	0.003	0.002|
Multiallelic Dprime: 0.157
BLOCK 806.  MARKERS: 4068 4069 4070
234 (0.486)	|0.452	0.011	0.023|
414 (0.396)	|0.043	0.277	0.076|
432 (0.103)	|0.001	0.033	0.069|
434 (0.015)	|0.007	0.004	0.003|
Multiallelic Dprime: 0.740
BLOCK 807.  MARKERS: 4071 4072
41 (0.505)	|0.479	0.019|
42 (0.324)	|0.026	0.300|
21 (0.171)	|0.090	0.082|
Multiallelic Dprime: 0.759
BLOCK 808.  MARKERS: 4073 4074
24 (0.595)	|0.485	0.055	0.054|
11 (0.400)	|0.059	0.273	0.062|
Multiallelic Dprime: 0.665
BLOCK 809.  MARKERS: 4075 4076
42 (0.545)	|0.264	0.178	0.103|
24 (0.328)	|0.243	0.068	0.017|
44 (0.122)	|0.015	0.077	0.030|
Multiallelic Dprime: 0.275
BLOCK 810.  MARKERS: 4080 4081
32 (0.522)	|0.345	0.174	0.002|
23 (0.329)	|0.210	0.115	0.003|
22 (0.149)	|0.118	0.017	0.013|
Multiallelic Dprime: 0.127
BLOCK 811.  MARKERS: 4082 4083
14 (0.672)	|0.362	0.219	0.092|
32 (0.306)	|0.205	0.008	0.093|
34 (0.018)	|0.004	0.004	0.010|
Multiallelic Dprime: 0.361
BLOCK 812.  MARKERS: 4084 4085
31 (0.573)	|0.398	0.016	0.102	0.010	0.006	0.019	0.004|
42 (0.233)	|0.062	0.143	0.003	0.002	0.016	0.001	0.000|
32 (0.194)	|0.010	0.029	0.033	0.096	0.000	0.000	0.009|
Multiallelic Dprime: 0.651
BLOCK 813.  MARKERS: 4087 4088 4089 4090 4091 4092 4093 4094
31131332 (0.471)	|0.468	0.000|
11431122 (0.189)	|0.187	0.000|
32133334 (0.137)	|0.000	0.137|
31113334 (0.108)	|0.000	0.109|
11431322 (0.023)	|0.023	0.000|
11131332 (0.021)	|0.021	0.000|
31131334 (0.013)	|0.006	0.008|
Multiallelic Dprime: 0.992
BLOCK 814.  MARKERS: 4096 4097
33 (0.739)	|0.405	0.191	0.144|
21 (0.257)	|0.136	0.122	0.000|
Multiallelic Dprime: 0.232
BLOCK 815.  MARKERS: 4098 4099 4100 4101
2331 (0.541)	|0.401	0.114	0.025|
1331 (0.313)	|0.223	0.085	0.006|
2113 (0.144)	|0.110	0.029	0.005|
Multiallelic Dprime: 0.064
BLOCK 816.  MARKERS: 4110 4111
24 (0.734)	|0.523	0.110	0.091	0.009|
12 (0.230)	|0.015	0.206	0.003	0.007|
22 (0.036)	|0.000	0.001	0.030	0.003|
Multiallelic Dprime: 0.752
BLOCK 817.  MARKERS: 4112 4113 4114
342 (0.538)	|0.474	0.035	0.030|
122 (0.316)	|0.035	0.278	0.004|
141 (0.123)	|0.077	0.011	0.035|
142 (0.018)	|0.004	0.004	0.010|
Multiallelic Dprime: 0.690
BLOCK 818.  MARKERS: 4117 4118
11 (0.593)	|0.381	0.153	0.022	0.017	0.002	0.007|
22 (0.330)	|0.238	0.052	0.017	0.000	0.012	0.004|
21 (0.078)	|0.044	0.015	0.010	0.003	0.000	0.002|
Multiallelic Dprime: 0.182
BLOCK 819.  MARKERS: 4121 4122 4123 4124 4125 4126
121243 (0.660)	|0.645	0.016|
332131 (0.219)	|0.006	0.215|
322131 (0.048)	|0.014	0.035|
121231 (0.021)	|0.013	0.007|
131243 (0.014)	|0.012	0.000|
321131 (0.014)	|0.011	0.003|
Multiallelic Dprime: 0.885
BLOCK 820.  MARKERS: 4128 4129
41 (0.707)	|0.436	0.040	0.120	0.089	0.008|
33 (0.291)	|0.010	0.242	0.000	0.005	0.027|
Multiallelic Dprime: 0.879
BLOCK 821.  MARKERS: 4130 4131 4132 4133 4134 4135
433321 (0.441)	|0.434	0.008|
233321 (0.287)	|0.283	0.000|
214143 (0.120)	|0.003	0.117|
234343 (0.093)	|0.003	0.091|
234323 (0.035)	|0.032	0.003|
Multiallelic Dprime: 0.944
BLOCK 822.  MARKERS: 4137 4138
32 (0.763)	|0.476	0.253	0.034|
11 (0.234)	|0.000	0.090	0.141|
Multiallelic Dprime: 0.634
BLOCK 823.  MARKERS: 4139 4140
12 (0.477)	|0.096	0.301	0.080|
14 (0.346)	|0.221	0.045	0.080|
32 (0.174)	|0.123	0.042	0.009|
Multiallelic Dprime: 0.460
BLOCK 824.  MARKERS: 4144 4145
32 (0.440)	|0.195	0.078	0.166|
14 (0.388)	|0.321	0.041	0.026|
12 (0.173)	|0.022	0.142	0.009|
Multiallelic Dprime: 0.513
BLOCK 825.  MARKERS: 4146 4147 4148
114 (0.538)	|0.393	0.114	0.031|
132 (0.260)	|0.135	0.099	0.022|
232 (0.202)	|0.161	0.027	0.013|
Multiallelic Dprime: 0.196
BLOCK 826.  MARKERS: 4152 4153 4154
232 (0.689)	|0.234	0.243	0.212|
424 (0.240)	|0.127	0.084	0.030|
222 (0.067)	|0.045	0.005	0.016|
Multiallelic Dprime: 0.264
BLOCK 827.  MARKERS: 4156 4157 4158
442 (0.408)	|0.149	0.132	0.119	0.007|
141 (0.334)	|0.160	0.112	0.053	0.005|
422 (0.258)	|0.164	0.045	0.043	0.005|
Multiallelic Dprime: 0.188
BLOCK 828.  MARKERS: 4163 4164 4165
334 (0.474)	|0.207	0.195	0.068	0.005|
114 (0.288)	|0.080	0.026	0.153	0.030|
332 (0.215)	|0.115	0.071	0.027	0.000|
134 (0.017)	|0.006	0.005	0.005	0.000|
Multiallelic Dprime: 0.325
BLOCK 829.  MARKERS: 4167 4168 4169 4170
1144 (0.411)	|0.412	0.000	0.000	0.000|
2322 (0.298)	|0.000	0.050	0.139	0.105|
2142 (0.252)	|0.000	0.204	0.048	0.000|
2144 (0.035)	|0.031	0.000	0.000	0.000|
Multiallelic Dprime: 0.864
BLOCK 830.  MARKERS: 4171 4172 4173 4174 4175 4176
312144 (0.446)	|0.208	0.147	0.019	0.071|
122223 (0.255)	|0.118	0.041	0.037	0.056|
124223 (0.187)	|0.049	0.024	0.095	0.017|
312223 (0.105)	|0.014	0.045	0.044	0.002|
Multiallelic Dprime: 0.309
BLOCK 831.  MARKERS: 4177 4178 4179 4180
1314 (0.392)	|0.385	0.004	0.000|
1342 (0.262)	|0.162	0.098	0.000|
2444 (0.195)	|0.000	0.191	0.000|
1444 (0.146)	|0.000	0.127	0.017|
Multiallelic Dprime: 0.754
BLOCK 832.  MARKERS: 4181 4182 4183
233 (0.545)	|0.332	0.127	0.086|
411 (0.421)	|0.179	0.111	0.132|
433 (0.018)	|0.007	0.000	0.011|
Multiallelic Dprime: 0.188
BLOCK 833.  MARKERS: 4184 4185
43 (0.525)	|0.511	0.005	0.001	0.000	0.000	0.001	0.000	0.000|
21 (0.245)	|0.005	0.000	0.116	0.102	0.000	0.004	0.010	0.001|
23 (0.230)	|0.010	0.151	0.001	0.000	0.033	0.019	0.000	0.010|
Multiallelic Dprime: 0.957
BLOCK 834.  MARKERS: 4187 4188 4189 4190 4191 4192 4193 4194 4195
432122124 (0.529)	|0.429	0.046	0.050|
432323342 (0.156)	|0.038	0.117	0.000|
412122122 (0.115)	|0.029	0.085	0.004|
234342342 (0.101)	|0.021	0.068	0.014|
432342342 (0.033)	|0.003	0.028	0.001|
432322124 (0.022)	|0.020	0.002	0.003|
412322122 (0.013)	|0.000	0.000	0.009|
432322122 (0.011)	|0.006	0.000	0.004|
Multiallelic Dprime: 0.602
BLOCK 835.  MARKERS: 4197 4198 4199
233 (0.559)	|0.459	0.081	0.010|
111 (0.353)	|0.238	0.113	0.000|
211 (0.087)	|0.059	0.022	0.003|
Multiallelic Dprime: 0.259
BLOCK 836.  MARKERS: 4204 4205 4206
322 (0.758)	|0.315	0.254	0.170	0.016|
144 (0.215)	|0.101	0.041	0.070	0.003|
142 (0.013)	|0.004	0.007	0.000	0.000|
Multiallelic Dprime: 0.163
BLOCK 837.  MARKERS: 4209 4210 4211 4212
1224 (0.427)	|0.306	0.069	0.053|
3444 (0.306)	|0.236	0.038	0.031|
3442 (0.241)	|0.024	0.210	0.001|
3424 (0.019)	|0.009	0.008	0.002|
Multiallelic Dprime: 0.515
BLOCK 838.  MARKERS: 4214 4215 4216
234 (0.577)	|0.334	0.118	0.122|
412 (0.326)	|0.050	0.184	0.090|
232 (0.090)	|0.008	0.066	0.015|
Multiallelic Dprime: 0.436
BLOCK 839.  MARKERS: 4217 4218
12 (0.395)	|0.299	0.096|
13 (0.371)	|0.271	0.100|
23 (0.228)	|0.170	0.059|
Multiallelic Dprime: 0.033
BLOCK 840.  MARKERS: 4224 4225
43 (0.746)	|0.572	0.059	0.091	0.020|
21 (0.254)	|0.196	0.049	0.005	0.005|
Multiallelic Dprime: 0.115
BLOCK 841.  MARKERS: 4229 4230 4231 4232 4233 4234
434443 (0.769)	|0.652	0.054	0.062|
212232 (0.109)	|0.028	0.061	0.019|
234432 (0.095)	|0.074	0.001	0.021|
434442 (0.025)	|0.004	0.015	0.006|
Multiallelic Dprime: 0.394
BLOCK 842.  MARKERS: 4236 4237
42 (0.762)	|0.606	0.049	0.107|
24 (0.131)	|0.000	0.130	0.000|
44 (0.108)	|0.007	0.060	0.040|
Multiallelic Dprime: 0.787
BLOCK 843.  MARKERS: 4238 4239
13 (0.614)	|0.454	0.129	0.030|
12 (0.238)	|0.132	0.045	0.062|
32 (0.148)	|0.055	0.055	0.037|
Multiallelic Dprime: 0.258
BLOCK 844.  MARKERS: 4240 4241
12 (0.642)	|0.604	0.000	0.000	0.000	0.009	0.019|
14 (0.229)	|0.000	0.033	0.101	0.088	0.007	0.000|
34 (0.130)	|0.000	0.114	0.000	0.008	0.008	0.000|
Multiallelic Dprime: 0.937
BLOCK 845.  MARKERS: 4242 4243 4244 4245 4246 4247 4248
3434113 (0.605)	|0.596	0.006	0.000|
2231113 (0.147)	|0.147	0.000	0.000|
2421331 (0.101)	|0.001	0.097	0.001|
2431113 (0.097)	|0.095	0.001	0.000|
2434113 (0.023)	|0.023	0.000	0.000|
2421131 (0.019)	|0.000	0.000	0.019|
Multiallelic Dprime: 0.937
BLOCK 846.  MARKERS: 4250 4251
21 (0.868)	|0.515	0.340|
13 (0.107)	|0.076	0.031|
11 (0.021)	|0.014	0.007|
Multiallelic Dprime: 0.226
BLOCK 847.  MARKERS: 4252 4253
14 (0.609)	|0.437	0.000	0.110	0.032	0.023|
42 (0.378)	|0.036	0.339	0.000	0.000	0.000|
Multiallelic Dprime: 0.904
BLOCK 848.  MARKERS: 4254 4255 4256 4257 4258
22232 (0.476)	|0.326	0.055	0.057	0.037|
21414 (0.346)	|0.033	0.245	0.071	0.000|
42214 (0.109)	|0.012	0.010	0.087	0.000|
22234 (0.032)	|0.006	0.005	0.021	0.000|
22414 (0.023)	|0.000	0.023	0.000	0.000|
Multiallelic Dprime: 0.641
BLOCK 849.  MARKERS: 4259 4260 4261
221 (0.380)	|0.140	0.170	0.051	0.018|
123 (0.337)	|0.046	0.068	0.170	0.050|
143 (0.239)	|0.072	0.020	0.037	0.110|
121 (0.040)	|0.030	0.006	0.004	0.001|
Multiallelic Dprime: 0.405
BLOCK 850.  MARKERS: 4263 4264 4265
434 (0.290)	|0.282	0.006	0.003	0.000|
432 (0.265)	|0.002	0.249	0.009	0.000|
234 (0.262)	|0.015	0.003	0.238	0.000|
414 (0.180)	|0.000	0.005	0.000	0.170|
Multiallelic Dprime: 0.945
BLOCK 851.  MARKERS: 4266 4267 4268 4269 4270
14131 (0.298)	|0.168	0.050	0.079|
34432 (0.262)	|0.096	0.074	0.092|
31431 (0.254)	|0.135	0.084	0.036|
34421 (0.170)	|0.078	0.055	0.038|
Multiallelic Dprime: 0.156
BLOCK 852.  MARKERS: 4273 4274
24 (0.482)	|0.180	0.038	0.201	0.062|
23 (0.263)	|0.200	0.012	0.021	0.029|
43 (0.254)	|0.022	0.225	0.006	0.001|
Multiallelic Dprime: 0.587
BLOCK 853.  MARKERS: 4276 4277 4278
323 (0.402)	|0.001	0.003	0.257	0.132|
321 (0.275)	|0.018	0.257	0.000	0.000|
433 (0.229)	|0.222	0.007	0.000	0.000|
333 (0.092)	|0.080	0.014	0.000	0.000|
Multiallelic Dprime: 0.939
BLOCK 854.  MARKERS: 4279 4280 4281
422 (0.324)	|0.143	0.083	0.035	0.024	0.024	0.014|
442 (0.281)	|0.119	0.070	0.047	0.018	0.020	0.005|
142 (0.258)	|0.117	0.070	0.033	0.021	0.008	0.008|
141 (0.132)	|0.044	0.053	0.017	0.006	0.008	0.002|
Multiallelic Dprime: 0.084
BLOCK 855.  MARKERS: 4285 4286 4287 4288 4289 4290
431111 (0.424)	|0.065	0.267	0.093|
442143 (0.280)	|0.246	0.027	0.007|
131311 (0.131)	|0.131	0.000	0.000|
431311 (0.068)	|0.067	0.000	0.002|
432111 (0.060)	|0.053	0.005	0.003|
432143 (0.028)	|0.010	0.018	0.000|
Multiallelic Dprime: 0.770
BLOCK 856.  MARKERS: 4291 4292
24 (0.577)	|0.436	0.137	0.004|
44 (0.318)	|0.164	0.000	0.152|
22 (0.105)	|0.012	0.092	0.000|
Multiallelic Dprime: 0.463
BLOCK 857.  MARKERS: 4293 4294
23 (0.612)	|0.264	0.177	0.045	0.122|
43 (0.231)	|0.058	0.118	0.040	0.015|
24 (0.157)	|0.020	0.017	0.116	0.003|
Multiallelic Dprime: 0.408
BLOCK 858.  MARKERS: 4297 4298 4299 4300
3314 (0.343)	|0.094	0.226	0.022|
3312 (0.311)	|0.169	0.070	0.071|
2112 (0.202)	|0.129	0.023	0.038|
3332 (0.140)	|0.038	0.089	0.014|
Multiallelic Dprime: 0.393
BLOCK 859.  MARKERS: 4302 4303 4304
143 (0.432)	|0.011	0.299	0.000	0.088	0.002	0.000	0.014|
121 (0.410)	|0.349	0.000	0.009	0.009	0.018	0.016	0.000|
321 (0.145)	|0.013	0.000	0.127	0.003	0.000	0.000	0.000|
Multiallelic Dprime: 0.918
BLOCK 860.  MARKERS: 4305 4306 4307 4308 4309
32431 (0.375)	|0.295	0.062	0.018|
13224 (0.306)	|0.148	0.024	0.135|
12234 (0.138)	|0.022	0.102	0.013|
12231 (0.099)	|0.072	0.015	0.014|
12224 (0.020)	|0.000	0.017	0.004|
12221 (0.019)	|0.004	0.012	0.002|
13431 (0.014)	|0.005	0.008	0.002|
Multiallelic Dprime: 0.475
BLOCK 861.  MARKERS: 4310 4311
41 (0.561)	|0.519	0.039	0.002|
43 (0.247)	|0.072	0.027	0.147|
23 (0.192)	|0.040	0.150	0.001|
Multiallelic Dprime: 0.735
BLOCK 862.  MARKERS: 4313 4314
33 (0.630)	|0.250	0.165	0.075	0.013	0.106	0.017|
23 (0.215)	|0.090	0.054	0.064	0.002	0.002	0.003|
21 (0.150)	|0.020	0.004	0.002	0.114	0.007	0.000|
Multiallelic Dprime: 0.409
BLOCK 863.  MARKERS: 4316 4317 4318 4319 4320 4321 4322 4323
42241232 (0.361)	|0.190	0.019	0.122	0.019	0.003|
32241232 (0.223)	|0.037	0.093	0.019	0.053	0.010|
32321314 (0.140)	|0.037	0.063	0.000	0.036	0.003|
34321314 (0.130)	|0.023	0.004	0.003	0.003	0.097|
42243232 (0.117)	|0.111	0.004	0.000	0.002	0.000|
32221314 (0.020)	|0.000	0.015	0.000	0.000	0.000|
Multiallelic Dprime: 0.587
BLOCK 864.  MARKERS: 4324 4325 4326 4327 4328 4329
413222 (0.399)	|0.394	0.000	0.001|
411424 (0.199)	|0.000	0.015	0.183|
211444 (0.149)	|0.000	0.142	0.007|
413424 (0.116)	|0.000	0.082	0.034|
231424 (0.112)	|0.000	0.082	0.029|
Multiallelic Dprime: 0.874
BLOCK 865.  MARKERS: 4331 4332
43 (0.399)	|0.391	0.005	0.000|
21 (0.331)	|0.232	0.000	0.096|
23 (0.267)	|0.076	0.179	0.009|
Multiallelic Dprime: 0.654
BLOCK 866.  MARKERS: 4334 4335 4336 4337
2241 (0.702)	|0.625	0.000	0.004	0.073|
2211 (0.184)	|0.000	0.182	0.000	0.001|
1442 (0.105)	|0.000	0.000	0.092	0.013|
Multiallelic Dprime: 0.950
BLOCK 867.  MARKERS: 4338 4339 4340 4341
2131 (0.627)	|0.504	0.000	0.080	0.003	0.000	0.033|
4341 (0.182)	|0.000	0.164	0.000	0.000	0.000	0.009|
2132 (0.101)	|0.002	0.000	0.004	0.093	0.000	0.000|
4141 (0.090)	|0.002	0.000	0.033	0.000	0.054	0.000|
Multiallelic Dprime: 0.886
BLOCK 868.  MARKERS: 4342 4343 4344 4345 4346 4347
332123 (0.506)	|0.380	0.062	0.062|
234111 (0.164)	|0.108	0.049	0.008|
314323 (0.117)	|0.083	0.028	0.003|
334123 (0.097)	|0.051	0.003	0.041|
314123 (0.055)	|0.048	0.000	0.006|
234123 (0.042)	|0.042	0.000	0.000|
Multiallelic Dprime: 0.199
BLOCK 869.  MARKERS: 4348 4349 4350
122 (0.721)	|0.296	0.076	0.190	0.101	0.053|
412 (0.147)	|0.017	0.092	0.038	0.000	0.000|
423 (0.124)	|0.008	0.108	0.006	0.003	0.000|
Multiallelic Dprime: 0.640
BLOCK 870.  MARKERS: 4352 4353 4354 4355 4356 4357 4358 4359 4360 4361 4362 4363
333143441434 (0.323)	|0.302	0.008	0.000	0.000	0.000	0.001	0.009|
231124433212 (0.281)	|0.001	0.011	0.127	0.122	0.000	0.015	0.000|
331324341434 (0.236)	|0.001	0.004	0.000	0.007	0.118	0.098	0.000|
221124433212 (0.103)	|0.000	0.101	0.000	0.000	0.000	0.000	0.000|
231324341434 (0.053)	|0.000	0.046	0.000	0.000	0.000	0.000	0.000|
Multiallelic Dprime: 0.941
BLOCK 871.  MARKERS: 4364 4365 4366 4367 4368 4369 4370 4371 4372 4373 4374 4375 4376 4377 4378 4379 4380 4381
131242333412221131 (0.303)	|0.303	0.000	0.000	0.000|
323442331412221131 (0.173)	|0.000	0.071	0.000	0.101|
123221131132221133 (0.128)	|0.000	0.000	0.128	0.000|
123221131132221231 (0.128)	|0.000	0.128	0.000	0.000|
123221131434413121 (0.119)	|0.119	0.000	0.000	0.000|
123221111434413121 (0.118)	|0.117	0.000	0.000	0.000|
131242331412221131 (0.010)	|0.010	0.000	0.000	0.000|
Multiallelic Dprime: 0.974
BLOCK 872.  MARKERS: 4383 4384 4385 4386
2443 (0.558)	|0.450	0.000	0.110|
3243 (0.211)	|0.000	0.082	0.127|
3433 (0.130)	|0.000	0.096	0.032|
3242 (0.101)	|0.000	0.101	0.000|
Multiallelic Dprime: 0.766
BLOCK 873.  MARKERS: 4388 4389
23 (0.450)	|0.228	0.056	0.073	0.093|
43 (0.280)	|0.106	0.098	0.064	0.008|
24 (0.268)	|0.100	0.110	0.037	0.022|
Multiallelic Dprime: 0.236
BLOCK 874.  MARKERS: 4391 4392 4393 4394 4395 4396
311212 (0.433)	|0.292	0.133	0.010|
141244 (0.264)	|0.005	0.258	0.003|
311412 (0.174)	|0.040	0.017	0.117|
113212 (0.122)	|0.118	0.004	0.000|
Multiallelic Dprime: 0.654
BLOCK 875.  MARKERS: 4397 4398
34 (0.455)	|0.038	0.150	0.044	0.176	0.044	0.002|
31 (0.412)	|0.256	0.072	0.077	0.004	0.001	0.002|
11 (0.133)	|0.003	0.009	0.081	0.003	0.000	0.035|
Multiallelic Dprime: 0.628
BLOCK 876.  MARKERS: 4399 4400 4401 4402 4403 4404
233321 (0.295)	|0.008	0.288	0.000|
423212 (0.230)	|0.000	0.000	0.228|
432221 (0.202)	|0.202	0.000	0.000|
433221 (0.183)	|0.167	0.000	0.015|
233221 (0.046)	|0.031	0.000	0.014|
433212 (0.040)	|0.039	0.000	0.000|
Multiallelic Dprime: 0.942
BLOCK 877.  MARKERS: 4405 4406
34 (0.447)	|0.279	0.069	0.051	0.041|
31 (0.293)	|0.145	0.059	0.075	0.011|
14 (0.258)	|0.125	0.103	0.021	0.009|
Multiallelic Dprime: 0.209
BLOCK 878.  MARKERS: 4411 4412 4413 4414
2411 (0.549)	|0.531	0.017|
2211 (0.233)	|0.231	0.002|
3423 (0.147)	|0.066	0.080|
3421 (0.061)	|0.039	0.019|
Multiallelic Dprime: 0.733
BLOCK 879.  MARKERS: 4415 4416 4417
232 (0.875)	|0.500	0.370|
114 (0.120)	|0.030	0.090|
Multiallelic Dprime: 0.530
BLOCK 880.  MARKERS: 4419 4420
42 (0.531)	|0.317	0.156	0.058|
23 (0.465)	|0.261	0.130	0.074|
Multiallelic Dprime: 0.054
BLOCK 881.  MARKERS: 4422 4423
44 (0.581)	|0.357	0.050	0.174|
41 (0.286)	|0.050	0.233	0.002|
24 (0.133)	|0.129	0.003	0.000|
Multiallelic Dprime: 0.617
BLOCK 882.  MARKERS: 4424 4425 4426 4427 4428
41233 (0.536)	|0.456	0.073|
22414 (0.284)	|0.001	0.277|
41234 (0.176)	|0.160	0.016|
Multiallelic Dprime: 0.755
BLOCK 883.  MARKERS: 4429 4430
31 (0.620)	|0.266	0.190	0.105	0.059|
23 (0.366)	|0.150	0.098	0.061	0.058|
Multiallelic Dprime: 0.063
BLOCK 884.  MARKERS: 4432 4433 4434
424 (0.422)	|0.348	0.074|
224 (0.292)	|0.219	0.073|
423 (0.168)	|0.154	0.010|
434 (0.117)	|0.108	0.009|
Multiallelic Dprime: 0.239
BLOCK 885.  MARKERS: 4435 4436
32 (0.829)	|0.295	0.406	0.128|
11 (0.165)	|0.148	0.005	0.012|
Multiallelic Dprime: 0.809
BLOCK 886.  MARKERS: 4437 4438
13 (0.444)	|0.363	0.060	0.020|
11 (0.411)	|0.363	0.036	0.012|
31 (0.146)	|0.126	0.015	0.005|
Multiallelic Dprime: 0.175
BLOCK 887.  MARKERS: 4444 4445
11 (0.852)	|0.832	0.015|
44 (0.111)	|0.006	0.105|
41 (0.037)	|0.006	0.028|
Multiallelic Dprime: 0.906
BLOCK 888.  MARKERS: 4446 4447
34 (0.843)	|0.485	0.258	0.092	0.001|
12 (0.149)	|0.098	0.021	0.014	0.013|
Multiallelic Dprime: 0.273
BLOCK 889.  MARKERS: 4450 4451 4452 4453 4454 4455
114121 (0.586)	|0.460	0.003	0.110	0.000|
132312 (0.282)	|0.029	0.209	0.010	0.030|
212121 (0.106)	|0.014	0.068	0.012	0.003|
112121 (0.016)	|0.000	0.002	0.001	0.009|
Multiallelic Dprime: 0.774
BLOCK 890.  MARKERS: 4456 4457 4458 4459 4460 4461 4462 4463
22313234 (0.506)	|0.232	0.161	0.089	0.025|
44131234 (0.288)	|0.124	0.094	0.035	0.034|
22313111 (0.134)	|0.035	0.030	0.062	0.006|
42313234 (0.043)	|0.025	0.002	0.006	0.007|
Multiallelic Dprime: 0.152
BLOCK 891.  MARKERS: 4465 4466 4467 4468
1311 (0.434)	|0.412	0.002	0.001	0.001	0.004	0.010|
4132 (0.292)	|0.027	0.252	0.003	0.000	0.000	0.002|
4332 (0.200)	|0.010	0.015	0.105	0.033	0.023	0.001|
4311 (0.074)	|0.044	0.019	0.003	0.006	0.000	0.000|
Multiallelic Dprime: 0.835
BLOCK 892.  MARKERS: 4470 4471 4472 4473 4474 4475 4476 4477
12213233 (0.496)	|0.480	0.002	0.014|
41212211 (0.288)	|0.012	0.271	0.003|
11442431 (0.113)	|0.002	0.110	0.000|
11212411 (0.040)	|0.001	0.002	0.035|
11212431 (0.028)	|0.028	0.000	0.000|
12213231 (0.013)	|0.003	0.010	0.000|
Multiallelic Dprime: 0.926
BLOCK 893.  MARKERS: 4478 4479
33 (0.532)	|0.103	0.269	0.119	0.041|
14 (0.410)	|0.256	0.085	0.052	0.017|
13 (0.056)	|0.024	0.013	0.012	0.007|
Multiallelic Dprime: 0.395
BLOCK 894.  MARKERS: 4481 4482 4483
312 (0.386)	|0.264	0.090	0.032|
134 (0.366)	|0.214	0.127	0.025|
334 (0.183)	|0.084	0.072	0.027|
314 (0.065)	|0.031	0.016	0.018|
Multiallelic Dprime: 0.156
BLOCK 895.  MARKERS: 4484 4485 4486
332 (0.593)	|0.246	0.315	0.031|
334 (0.305)	|0.014	0.003	0.286|
112 (0.102)	|0.096	0.005	0.002|
Multiallelic Dprime: 0.761
BLOCK 896.  MARKERS: 4488 4489
22 (0.357)	|0.185	0.010	0.154	0.003|
24 (0.323)	|0.042	0.205	0.010	0.067|
42 (0.318)	|0.297	0.002	0.014	0.005|
Multiallelic Dprime: 0.680
BLOCK 897.  MARKERS: 4490 4491 4492 4493
1133 (0.525)	|0.265	0.234	0.012	0.008|
1113 (0.217)	|0.158	0.048	0.007	0.000|
3331 (0.177)	|0.063	0.107	0.000	0.002|
1333 (0.075)	|0.054	0.009	0.006	0.002|
Multiallelic Dprime: 0.258
BLOCK 898.  MARKERS: 4496 4497 4498 4499 4500
13134 (0.541)	|0.366	0.093	0.084|
32323 (0.402)	|0.143	0.147	0.115|
12323 (0.026)	|0.008	0.008	0.011|
32123 (0.013)	|0.006	0.005	0.002|
Multiallelic Dprime: 0.309
BLOCK 899.  MARKERS: 4503 4504
33 (0.530)	|0.051	0.006	0.173	0.179	0.114|
32 (0.254)	|0.231	0.004	0.018	0.000	0.000|
43 (0.216)	|0.004	0.210	0.005	0.000	0.000|
Multiallelic Dprime: 0.875
BLOCK 900.  MARKERS: 4505 4506 4507 4508 4509
24141 (0.285)	|0.207	0.024	0.051	0.000|
24241 (0.220)	|0.133	0.041	0.035	0.009|
24123 (0.196)	|0.092	0.069	0.029	0.000|
24121 (0.179)	|0.102	0.056	0.018	0.000|
42123 (0.114)	|0.077	0.006	0.031	0.000|
Multiallelic Dprime: 0.197
BLOCK 901.  MARKERS: 4511 4512 4513 4514 4515
33212 (0.613)	|0.484	0.056	0.073|
31144 (0.198)	|0.021	0.175	0.002|
23112 (0.166)	|0.011	0.000	0.154|
33214 (0.010)	|0.002	0.007	0.000|
Multiallelic Dprime: 0.763
BLOCK 902.  MARKERS: 4517 4518
12 (0.521)	|0.341	0.119	0.004	0.046	0.010|
14 (0.240)	|0.021	0.123	0.092	0.004	0.000|
32 (0.238)	|0.175	0.054	0.008	0.000	0.002|
Multiallelic Dprime: 0.445
BLOCK 903.  MARKERS: 4521 4522 4523 4524 4525 4526
122434 (0.536)	|0.538	0.000|
341214 (0.295)	|0.000	0.295|
341212 (0.105)	|0.000	0.105|
322434 (0.049)	|0.049	0.000|
141214 (0.013)	|0.000	0.013|
Multiallelic Dprime: 1.000
BLOCK 904.  MARKERS: 4527 4528
42 (0.588)	|0.045	0.361	0.181|
24 (0.412)	|0.368	0.031	0.009|
Multiallelic Dprime: 0.833
BLOCK 905.  MARKERS: 4529 4530
11 (0.415)	|0.350	0.000	0.064|
31 (0.391)	|0.297	0.000	0.094|
33 (0.190)	|0.001	0.189	0.000|
Multiallelic Dprime: 0.594
BLOCK 906.  MARKERS: 4531 4532 4533
422 (0.650)	|0.311	0.182	0.157|
444 (0.191)	|0.056	0.098	0.038|
222 (0.158)	|0.058	0.078	0.022|
Multiallelic Dprime: 0.227
BLOCK 907.  MARKERS: 4534 4535
43 (0.425)	|0.146	0.132	0.145|
23 (0.358)	|0.209	0.085	0.063|
41 (0.217)	|0.093	0.072	0.052|
Multiallelic Dprime: 0.179
BLOCK 908.  MARKERS: 4536 4537 4538
334 (0.448)	|0.310	0.092	0.041	0.005|
134 (0.289)	|0.030	0.035	0.131	0.092|
112 (0.260)	|0.166	0.060	0.003	0.031|
Multiallelic Dprime: 0.458
BLOCK 909.  MARKERS: 4540 4541 4542 4543
4144 (0.509)	|0.508	0.000	0.000|
4232 (0.187)	|0.000	0.149	0.039|
4244 (0.175)	|0.004	0.142	0.028|
2244 (0.129)	|0.000	0.129	0.000|
Multiallelic Dprime: 0.929
BLOCK 910.  MARKERS: 4544 4545
22 (0.513)	|0.178	0.177	0.076	0.081|
33 (0.419)	|0.145	0.136	0.068	0.069|
23 (0.068)	|0.041	0.006	0.014	0.007|
Multiallelic Dprime: 0.072
BLOCK 911.  MARKERS: 4546 4547 4548
144 (0.364)	|0.364	0.000	0.000|
242 (0.320)	|0.068	0.254	0.000|
244 (0.158)	|0.000	0.086	0.071|
222 (0.158)	|0.000	0.080	0.076|
Multiallelic Dprime: 0.748
BLOCK 912.  MARKERS: 4549 4550 4551 4552
3222 (0.434)	|0.363	0.069	0.001|
1122 (0.417)	|0.076	0.253	0.089|
1144 (0.148)	|0.000	0.000	0.148|
Multiallelic Dprime: 0.660
BLOCK 913.  MARKERS: 4553 4554
34 (0.437)	|0.407	0.032	0.000|
11 (0.322)	|0.000	0.321	0.000|
31 (0.240)	|0.087	0.004	0.145|
Multiallelic Dprime: 0.846
BLOCK 914.  MARKERS: 4555 4556
24 (0.496)	|0.166	0.141	0.168	0.018|
21 (0.355)	|0.101	0.146	0.077	0.030|
31 (0.147)	|0.060	0.025	0.008	0.054|
Multiallelic Dprime: 0.210
BLOCK 915.  MARKERS: 4557 4558 4559
144 (0.330)	|0.006	0.169	0.153|
142 (0.312)	|0.129	0.180	0.000|
344 (0.254)	|0.249	0.000	0.000|
132 (0.102)	|0.098	0.000	0.000|
Multiallelic Dprime: 0.702
BLOCK 916.  MARKERS: 4560 4561 4562 4563
3431 (0.485)	|0.093	0.109	0.112	0.070	0.060	0.030|
2131 (0.348)	|0.078	0.058	0.058	0.061	0.041	0.041|
2413 (0.153)	|0.050	0.036	0.031	0.003	0.014	0.014|
Multiallelic Dprime: 0.128
BLOCK 917.  MARKERS: 4566 4567 4568 4569 4570 4571 4572 4573 4574 4575 4576 4577
241232314234 (0.227)	|0.025	0.170	0.017	0.009	0.003|
221132114142 (0.207)	|0.114	0.032	0.011	0.037	0.008|
241112134142 (0.202)	|0.041	0.029	0.131	0.002	0.000|
444134112142 (0.136)	|0.064	0.010	0.055	0.002	0.000|
241132314234 (0.117)	|0.030	0.003	0.015	0.065	0.001|
244134112142 (0.086)	|0.056	0.003	0.012	0.012	0.001|
Multiallelic Dprime: 0.524
BLOCK 918.  MARKERS: 4579 4580 4581 4582 4583 4584 4585 4586 4587
243444141 (0.336)	|0.272	0.060	0.004|
243444123 (0.253)	|0.000	0.249	0.000|
411132121 (0.245)	|0.188	0.060	0.000|
411132321 (0.131)	|0.024	0.091	0.017|
243444121 (0.017)	|0.002	0.016	0.000|
Multiallelic Dprime: 0.683
BLOCK 919.  MARKERS: 4588 4589
43 (0.492)	|0.279	0.103	0.078	0.031|
21 (0.483)	|0.175	0.189	0.041	0.076|
41 (0.021)	|0.005	0.015	0.001	0.000|
Multiallelic Dprime: 0.278
BLOCK 920.  MARKERS: 4592 4593 4594
242 (0.461)	|0.308	0.085	0.066|
244 (0.308)	|0.246	0.043	0.020|
222 (0.121)	|0.096	0.025	0.000|
442 (0.107)	|0.048	0.041	0.019|
Multiallelic Dprime: 0.219
BLOCK 921.  MARKERS: 4595 4596 4597
131 (0.698)	|0.355	0.114	0.076	0.145|
331 (0.193)	|0.053	0.102	0.020	0.016|
313 (0.105)	|0.021	0.006	0.078	0.000|
Multiallelic Dprime: 0.444
BLOCK 922.  MARKERS: 4599 4600 4601
443 (0.428)	|0.401	0.011	0.000	0.019|
221 (0.221)	|0.181	0.003	0.037	0.000|
223 (0.179)	|0.009	0.147	0.023	0.000|
423 (0.161)	|0.160	0.000	0.002	0.000|
Multiallelic Dprime: 0.732
BLOCK 923.  MARKERS: 4602 4603 4604 4605
3222 (0.757)	|0.486	0.043	0.099	0.117|
1444 (0.160)	|0.011	0.140	0.003	0.004|
1424 (0.063)	|0.024	0.004	0.030	0.000|
3224 (0.020)	|0.020	0.000	0.000	0.000|
Multiallelic Dprime: 0.609
BLOCK 924.  MARKERS: 4606 4607 4608 4609 4610
42423 (0.545)	|0.391	0.147	0.007|
22423 (0.185)	|0.157	0.024	0.003|
44423 (0.131)	|0.109	0.020	0.002|
42141 (0.120)	|0.097	0.018	0.005|
Multiallelic Dprime: 0.289
BLOCK 925.  MARKERS: 4615 4616
33 (0.767)	|0.415	0.346|
11 (0.213)	|0.182	0.032|
31 (0.019)	|0.008	0.008|
Multiallelic Dprime: 0.563
BLOCK 926.  MARKERS: 4619 4620
32 (0.605)	|0.339	0.162	0.054	0.049|
24 (0.385)	|0.332	0.022	0.023	0.009|
Multiallelic Dprime: 0.566
BLOCK 927.  MARKERS: 4622 4623 4624 4625
1212 (0.678)	|0.510	0.078	0.082|
3424 (0.185)	|0.120	0.046	0.018|
3222 (0.077)	|0.051	0.011	0.015|
1222 (0.058)	|0.024	0.008	0.027|
Multiallelic Dprime: 0.167
BLOCK 928.  MARKERS: 4628 4629 4630
143 (0.705)	|0.614	0.048	0.003	0.042|
343 (0.143)	|0.006	0.034	0.102	0.000|
121 (0.142)	|0.016	0.126	0.000	0.000|
Multiallelic Dprime: 0.836
BLOCK 929.  MARKERS: 4631 4632 4633
233 (0.635)	|0.542	0.000	0.091|
334 (0.213)	|0.003	0.211	0.000|
224 (0.105)	|0.000	0.000	0.105|
234 (0.041)	|0.000	0.042	0.000|
Multiallelic Dprime: 0.900
BLOCK 930.  MARKERS: 4634 4635
12 (0.548)	|0.486	0.061|
14 (0.258)	|0.130	0.127|
34 (0.192)	|0.015	0.178|
Multiallelic Dprime: 0.602
BLOCK 931.  MARKERS: 4636 4637
44 (0.634)	|0.258	0.185	0.175	0.013|
22 (0.366)	|0.269	0.043	0.039	0.012|
Multiallelic Dprime: 0.464
BLOCK 932.  MARKERS: 4639 4640 4641
231 (0.527)	|0.221	0.138	0.127	0.041|
234 (0.227)	|0.114	0.081	0.032	0.000|
411 (0.214)	|0.086	0.096	0.028	0.005|
431 (0.025)	|0.008	0.011	0.003	0.003|
Multiallelic Dprime: 0.172
BLOCK 933.  MARKERS: 4643 4644 4645
132 (0.431)	|0.410	0.019	0.002|
144 (0.329)	|0.013	0.177	0.138|
244 (0.191)	|0.079	0.112	0.000|
142 (0.049)	|0.045	0.003	0.001|
Multiallelic Dprime: 0.749
BLOCK 934.  MARKERS: 4646 4647
43 (0.547)	|0.329	0.126	0.089|
33 (0.312)	|0.171	0.060	0.081|
32 (0.141)	|0.068	0.050	0.023|
Multiallelic Dprime: 0.096
BLOCK 935.  MARKERS: 4649 4650
22 (0.568)	|0.462	0.040	0.008	0.058|
42 (0.236)	|0.028	0.180	0.015	0.012|
24 (0.194)	|0.023	0.020	0.147	0.003|
Multiallelic Dprime: 0.737
BLOCK 936.  MARKERS: 4651 4652 4653 4654
3111 (0.514)	|0.472	0.019	0.015	0.000|
3232 (0.241)	|0.011	0.099	0.127	0.004|
1232 (0.170)	|0.031	0.135	0.001	0.000|
3112 (0.073)	|0.046	0.005	0.014	0.007|
Multiallelic Dprime: 0.748
BLOCK 937.  MARKERS: 4656 4657 4658 4659 4660 4661 4662 4663 4664 4665 4666 4667
211343123211 (0.561)	|0.261	0.216	0.075	0.008|
333124341333 (0.261)	|0.110	0.101	0.049	0.002|
211343121213 (0.158)	|0.055	0.072	0.022	0.006|
211343121211 (0.011)	|0.006	0.003	0.000	0.002|
Multiallelic Dprime: 0.077
BLOCK 938.  MARKERS: 4669 4670 4671 4672 4673
11322 (0.440)	|0.198	0.116	0.055	0.058	0.009|
11144 (0.394)	|0.148	0.102	0.023	0.055	0.062|
34124 (0.145)	|0.038	0.019	0.082	0.002	0.002|
11324 (0.019)	|0.005	0.004	0.000	0.007	0.000|
Multiallelic Dprime: 0.227
BLOCK 939.  MARKERS: 4674 4675 4676 4677 4678
24242 (0.389)	|0.301	0.086	0.004|
24224 (0.241)	|0.230	0.012	0.000|
22444 (0.162)	|0.136	0.004	0.020|
44224 (0.122)	|0.118	0.002	0.000|
22244 (0.073)	|0.009	0.064	0.000|
Multiallelic Dprime: 0.470
BLOCK 940.  MARKERS: 4682 4683
33 (0.801)	|0.558	0.224	0.008|
22 (0.171)	|0.127	0.038	0.004|
32 (0.025)	|0.011	0.013	0.000|
Multiallelic Dprime: 0.066
BLOCK 941.  MARKERS: 4684 4685 4686 4687
1432 (0.696)	|0.393	0.191	0.101	0.014|
3314 (0.275)	|0.142	0.059	0.051	0.019|
1412 (0.012)	|0.003	0.008	0.001	0.000|
Multiallelic Dprime: 0.095
BLOCK 942.  MARKERS: 4689 4690 4691 4692 4693 4694 4695
2434114 (0.549)	|0.538	0.002	0.006	0.000	0.000	0.000|
4212132 (0.258)	|0.002	0.038	0.164	0.029	0.000	0.024|
4212232 (0.153)	|0.001	0.120	0.000	0.000	0.025	0.000|
4212134 (0.034)	|0.000	0.030	0.000	0.002	0.000	0.000|
Multiallelic Dprime: 0.934
BLOCK 943.  MARKERS: 4696 4697 4698 4699 4700 4701 4702 4703 4704 4705 4706
44243312223 (0.545)	|0.410	0.040	0.024	0.054|
23121131143 (0.191)	|0.045	0.038	0.105	0.000|
44243312241 (0.171)	|0.024	0.138	0.001	0.004|
23121312243 (0.032)	|0.009	0.017	0.002	0.000|
24141312243 (0.025)	|0.010	0.000	0.014	0.000|
44243312243 (0.024)	|0.022	0.001	0.000	0.000|
Multiallelic Dprime: 0.619
BLOCK 944.  MARKERS: 4707 4708 4709 4710 4711 4712 4713
1431241 (0.527)	|0.345	0.108	0.056	0.011	0.005|
2221423 (0.237)	|0.104	0.030	0.016	0.080	0.008|
2222241 (0.149)	|0.064	0.007	0.048	0.003	0.029|
2221241 (0.057)	|0.054	0.003	0.000	0.000	0.000|
Multiallelic Dprime: 0.350
BLOCK 945.  MARKERS: 4714 4715 4716 4717
3133 (0.575)	|0.253	0.251	0.073|
3432 (0.150)	|0.055	0.065	0.030|
3122 (0.124)	|0.059	0.048	0.016|
1132 (0.107)	|0.058	0.038	0.010|
3132 (0.043)	|0.023	0.018	0.002|
Multiallelic Dprime: 0.069
BLOCK 946.  MARKERS: 4720 4721 4722
314 (0.448)	|0.009	0.380	0.055|
312 (0.419)	|0.328	0.009	0.082|
232 (0.131)	|0.127	0.004	0.000|
Multiallelic Dprime: 0.787
BLOCK 947.  MARKERS: 4723 4724
31 (0.464)	|0.324	0.139|
34 (0.395)	|0.372	0.020|
14 (0.137)	|0.124	0.008|
Multiallelic Dprime: 0.678
BLOCK 948.  MARKERS: 4726 4727
33 (0.825)	|0.498	0.235	0.044	0.024	0.021|
21 (0.168)	|0.048	0.003	0.075	0.040	0.002|
Multiallelic Dprime: 0.603
BLOCK 949.  MARKERS: 4728 4729 4730 4731 4732
41234 (0.549)	|0.422	0.115	0.013|
41434 (0.237)	|0.082	0.147	0.009|
23212 (0.119)	|0.038	0.044	0.036|
41212 (0.063)	|0.007	0.005	0.051|
41214 (0.028)	|0.015	0.010	0.001|
Multiallelic Dprime: 0.448
BLOCK 950.  MARKERS: 4733 4734 4735 4736 4737 4738 4739
4322244 (0.567)	|0.391	0.148	0.023|
2322244 (0.321)	|0.042	0.264	0.015|
2144122 (0.110)	|0.046	0.044	0.020|
Multiallelic Dprime: 0.524
BLOCK 951.  MARKERS: 4741 4742
41 (0.479)	|0.335	0.123	0.021|
24 (0.459)	|0.248	0.117	0.094|
44 (0.059)	|0.034	0.004	0.021|
Multiallelic Dprime: 0.209
BLOCK 952.  MARKERS: 4744 4745
22 (0.619)	|0.286	0.253	0.061	0.016|
21 (0.244)	|0.154	0.046	0.036	0.000|
32 (0.137)	|0.040	0.010	0.086	0.000|
Multiallelic Dprime: 0.339
BLOCK 953.  MARKERS: 4747 4748 4749 4750 4751 4752 4753
4222423 (0.479)	|0.315	0.159|
2342131 (0.310)	|0.164	0.143|
4241423 (0.183)	|0.103	0.080|
2322423 (0.017)	|0.016	0.001|
Multiallelic Dprime: 0.137
BLOCK 954.  MARKERS: 4758 4759
21 (0.606)	|0.126	0.255	0.211	0.004|
42 (0.386)	|0.231	0.008	0.027	0.119|
Multiallelic Dprime: 0.693
BLOCK 955.  MARKERS: 4760 4761 4762 4763
3122 (0.359)	|0.165	0.191|
4323 (0.267)	|0.169	0.098|
3322 (0.237)	|0.131	0.107|
3142 (0.123)	|0.063	0.058|
Multiallelic Dprime: 0.116
BLOCK 956.  MARKERS: 4766 4767
34 (0.537)	|0.255	0.189	0.073	0.019|
12 (0.457)	|0.123	0.131	0.168	0.034|
Multiallelic Dprime: 0.271
BLOCK 957.  MARKERS: 4768 4769 4770 4771 4772
42323 (0.378)	|0.342	0.036	0.000|
24113 (0.320)	|0.082	0.000	0.240|
42114 (0.242)	|0.006	0.236	0.000|
44113 (0.057)	|0.052	0.000	0.005|
Multiallelic Dprime: 0.828
BLOCK 958.  MARKERS: 4773 4774
34 (0.483)	|0.339	0.000	0.000	0.080	0.040	0.000|
14 (0.269)	|0.035	0.232	0.000	0.000	0.000	0.000|
31 (0.246)	|0.000	0.000	0.217	0.000	0.000	0.015|
Multiallelic Dprime: 0.930
BLOCK 959.  MARKERS: 4775 4776 4777 4778 4779 4780 4781 4782
31234114 (0.376)	|0.376	0.000|
13432333 (0.232)	|0.003	0.223|
33214134 (0.222)	|0.221	0.000|
33234134 (0.080)	|0.080	0.000|
31234134 (0.040)	|0.040	0.000|
33234333 (0.015)	|0.000	0.015|
Multiallelic Dprime: 0.996
BLOCK 960.  MARKERS: 4783 4784
21 (0.747)	|0.394	0.038	0.215	0.101|
43 (0.245)	|0.000	0.220	0.024	0.000|
Multiallelic Dprime: 0.867
BLOCK 961.  MARKERS: 4785 4786 4787
312 (0.395)	|0.270	0.123|
133 (0.265)	|0.192	0.073|
313 (0.239)	|0.179	0.061|
333 (0.100)	|0.054	0.046|
Multiallelic Dprime: 0.096
BLOCK 962.  MARKERS: 4791 4792
12 (0.696)	|0.222	0.247	0.168	0.057|
34 (0.302)	|0.173	0.067	0.050	0.013|
Multiallelic Dprime: 0.290
BLOCK 963.  MARKERS: 4794 4795 4796
132 (0.397)	|0.161	0.032	0.204|
334 (0.313)	|0.242	0.068	0.003|
312 (0.219)	|0.015	0.190	0.014|
332 (0.069)	|0.010	0.007	0.052|
Multiallelic Dprime: 0.571
BLOCK 964.  MARKERS: 4797 4798
12 (0.430)	|0.205	0.110	0.058	0.050|
32 (0.297)	|0.154	0.049	0.046	0.048|
31 (0.271)	|0.143	0.037	0.042	0.048|
Multiallelic Dprime: 0.090
BLOCK 965.  MARKERS: 4802 4803 4804 4805 4806
42223 (0.501)	|0.457	0.040	0.006|
44223 (0.196)	|0.131	0.000	0.062|
22443 (0.147)	|0.143	0.003	0.000|
42221 (0.146)	|0.000	0.129	0.018|
Multiallelic Dprime: 0.654
BLOCK 966.  MARKERS: 4807 4808 4809
113 (0.740)	|0.430	0.165	0.094	0.046	0.000|
332 (0.170)	|0.047	0.023	0.082	0.003	0.012|
333 (0.089)	|0.018	0.016	0.002	0.051	0.000|
Multiallelic Dprime: 0.422
BLOCK 967.  MARKERS: 4813 4814 4815 4816 4817 4818 4819
1443113 (0.497)	|0.486	0.006	0.005|
3443113 (0.203)	|0.003	0.186	0.015|
1124331 (0.178)	|0.003	0.175	0.000|
3443313 (0.100)	|0.013	0.087	0.000|
1123313 (0.012)	|0.012	0.000	0.000|
Multiallelic Dprime: 0.926
BLOCK 968.  MARKERS: 4820 4821 4822 4823
2441 (0.521)	|0.378	0.013	0.056	0.014	0.055|
3213 (0.458)	|0.100	0.159	0.073	0.112	0.002|
2411 (0.020)	|0.000	0.000	0.000	0.000	0.018|
Multiallelic Dprime: 0.605
BLOCK 969.  MARKERS: 4825 4826 4827 4828 4829
13213 (0.477)	|0.238	0.153	0.077	0.010|
11221 (0.173)	|0.141	0.026	0.004	0.000|
13411 (0.129)	|0.042	0.076	0.004	0.000|
43411 (0.126)	|0.017	0.007	0.097	0.006|
13211 (0.075)	|0.051	0.018	0.007	0.000|
Multiallelic Dprime: 0.331
BLOCK 970.  MARKERS: 4830 4831 4832 4833
4114 (0.493)	|0.428	0.037	0.028	0.001|
4334 (0.289)	|0.149	0.015	0.100	0.024|
2112 (0.192)	|0.012	0.178	0.000	0.003|
2114 (0.015)	|0.010	0.003	0.000	0.000|
Multiallelic Dprime: 0.623
BLOCK 971.  MARKERS: 4835 4836 4837
414 (0.599)	|0.501	0.057	0.042|
114 (0.242)	|0.005	0.198	0.039|
442 (0.130)	|0.000	0.051	0.079|
412 (0.029)	|0.000	0.029	0.000|
Multiallelic Dprime: 0.779
BLOCK 972.  MARKERS: 4838 4839
41 (0.506)	|0.209	0.123	0.085	0.058	0.031|
43 (0.334)	|0.090	0.145	0.042	0.042	0.012|
13 (0.160)	|0.091	0.047	0.008	0.011	0.000|
Multiallelic Dprime: 0.193
BLOCK 973.  MARKERS: 4840 4841 4842 4843
1222 (0.390)	|0.164	0.203	0.012	0.010|
3112 (0.315)	|0.248	0.005	0.062	0.000|
1221 (0.135)	|0.037	0.001	0.096	0.000|
1122 (0.111)	|0.006	0.002	0.000	0.103|
3122 (0.043)	|0.039	0.000	0.000	0.004|
Multiallelic Dprime: 0.621
BLOCK 974.  MARKERS: 4844 4845 4846
133 (0.498)	|0.254	0.203	0.042|
233 (0.212)	|0.094	0.018	0.100|
113 (0.170)	|0.144	0.022	0.004|
132 (0.118)	|0.087	0.029	0.002|
Multiallelic Dprime: 0.386
BLOCK 975.  MARKERS: 4847 4848
33 (0.580)	|0.477	0.057	0.044|
31 (0.272)	|0.011	0.258	0.002|
13 (0.148)	|0.138	0.005	0.002|
Multiallelic Dprime: 0.727
BLOCK 976.  MARKERS: 4849 4850 4851
322 (0.627)	|0.154	0.212	0.118	0.098	0.020	0.012|
141 (0.320)	|0.129	0.085	0.054	0.035	0.006	0.002|
122 (0.048)	|0.020	0.008	0.013	0.006	0.002	0.000|
Multiallelic Dprime: 0.166
BLOCK 977.  MARKERS: 4856 4857 4858 4859 4860 4861 4862 4863 4864 4865
4112232124 (0.305)	|0.000	0.241	0.013	0.006	0.026	0.012|
2434434322 (0.302)	|0.290	0.004	0.006	0.000	0.000	0.000|
2112232344 (0.190)	|0.000	0.000	0.048	0.140	0.000	0.000|
2434414324 (0.139)	|0.000	0.000	0.129	0.000	0.004	0.000|
2112232124 (0.027)	|0.000	0.016	0.002	0.001	0.002	0.002|
2434432124 (0.014)	|0.000	0.014	0.000	0.000	0.000	0.000|
Multiallelic Dprime: 0.895
BLOCK 978.  MARKERS: 4867 4868 4869 4870 4871 4872
314411 (0.295)	|0.195	0.065	0.030|
332213 (0.276)	|0.173	0.068	0.031|
332223 (0.209)	|0.116	0.060	0.031|
232223 (0.149)	|0.090	0.032	0.026|
314213 (0.032)	|0.011	0.019	0.002|
314223 (0.014)	|0.006	0.007	0.000|
Multiallelic Dprime: 0.108
BLOCK 979.  MARKERS: 4875 4876 4877
333 (0.607)	|0.311	0.275	0.023|
131 (0.260)	|0.130	0.061	0.069|
341 (0.120)	|0.096	0.010	0.014|
Multiallelic Dprime: 0.307
BLOCK 980.  MARKERS: 4881 4882
44 (0.546)	|0.319	0.224|
24 (0.349)	|0.166	0.181|
22 (0.105)	|0.075	0.031|
Multiallelic Dprime: 0.119
BLOCK 981.  MARKERS: 4887 4888
22 (0.560)	|0.217	0.193	0.109	0.014	0.011|
34 (0.435)	|0.286	0.084	0.056	0.002	0.001|
Multiallelic Dprime: 0.309
BLOCK 982.  MARKERS: 4892 4893 4894 4895 4896 4897
111444 (0.502)	|0.347	0.144	0.009|
211422 (0.281)	|0.182	0.094	0.005|
233124 (0.166)	|0.100	0.054	0.010|
231124 (0.016)	|0.009	0.008	0.000|
233122 (0.012)	|0.012	0.000	0.000|
Multiallelic Dprime: 0.080
BLOCK 983.  MARKERS: 4900 4901 4902 4903 4904 4905 4906
1444321 (0.665)	|0.449	0.182	0.032|
3331143 (0.303)	|0.120	0.114	0.066|
3331123 (0.028)	|0.003	0.013	0.012|
Multiallelic Dprime: 0.296
BLOCK 984.  MARKERS: 4907 4908
33 (0.573)	|0.544	0.004	0.025|
12 (0.314)	|0.186	0.093	0.032|
32 (0.110)	|0.068	0.004	0.033|
Multiallelic Dprime: 0.609
BLOCK 985.  MARKERS: 4909 4910 4911
221 (0.800)	|0.602	0.175	0.024|
444 (0.101)	|0.022	0.015	0.064|
424 (0.090)	|0.014	0.007	0.069|
Multiallelic Dprime: 0.659
BLOCK 986.  MARKERS: 4912 4913
24 (0.642)	|0.527	0.111|
44 (0.199)	|0.172	0.026|
22 (0.159)	|0.142	0.017|
Multiallelic Dprime: 0.225
BLOCK 987.  MARKERS: 4914 4915 4916
121 (0.840)	|0.638	0.117	0.088|
344 (0.154)	|0.121	0.017	0.015|
Multiallelic Dprime: 0.125
BLOCK 988.  MARKERS: 4919 4920
12 (0.761)	|0.662	0.099|
33 (0.135)	|0.013	0.123|
32 (0.104)	|0.103	0.000|
Multiallelic Dprime: 0.537
BLOCK 989.  MARKERS: 4921 4922
32 (0.776)	|0.562	0.155	0.000	0.055|
14 (0.222)	|0.000	0.069	0.144	0.008|
Multiallelic Dprime: 0.764
BLOCK 990.  MARKERS: 4923 4924 4925 4926 4927
22112 (0.560)	|0.420	0.093	0.046|
34114 (0.227)	|0.096	0.069	0.061|
32334 (0.144)	|0.045	0.097	0.002|
32112 (0.064)	|0.013	0.010	0.041|
Multiallelic Dprime: 0.394
BLOCK 991.  MARKERS: 4929 4930
14 (0.571)	|0.387	0.110	0.075|
32 (0.276)	|0.178	0.057	0.041|
12 (0.153)	|0.093	0.034	0.025|
Multiallelic Dprime: 0.046
BLOCK 992.  MARKERS: 4935 4936
21 (0.658)	|0.240	0.209	0.209|
23 (0.202)	|0.076	0.096	0.029|
41 (0.141)	|0.081	0.025	0.035|
Multiallelic Dprime: 0.177
BLOCK 993.  MARKERS: 4938 4939
22 (0.397)	|0.092	0.255	0.005	0.030|
44 (0.330)	|0.293	0.029	0.006	0.001|
42 (0.273)	|0.080	0.007	0.173	0.011|
Multiallelic Dprime: 0.695
BLOCK 994.  MARKERS: 4940 4941 4942 4943 4944 4945
223122 (0.463)	|0.390	0.041	0.029|
441312 (0.291)	|0.133	0.154	0.002|
421314 (0.185)	|0.021	0.163	0.000|
423122 (0.042)	|0.030	0.007	0.002|
Multiallelic Dprime: 0.573
BLOCK 995.  MARKERS: 4946 4947 4948
423 (0.585)	|0.378	0.119	0.088|
234 (0.372)	|0.281	0.066	0.024|
433 (0.031)	|0.018	0.013	0.001|
Multiallelic Dprime: 0.198
BLOCK 996.  MARKERS: 4953 4954
23 (0.679)	|0.597	0.081	0.000|
21 (0.203)	|0.006	0.096	0.098|
41 (0.118)	|0.112	0.004	0.002|
Multiallelic Dprime: 0.663
BLOCK 997.  MARKERS: 4955 4956 4957 4958
3122 (0.715)	|0.279	0.271	0.163|
3114 (0.181)	|0.093	0.016	0.072|
2314 (0.100)	|0.061	0.022	0.016|
Multiallelic Dprime: 0.298
BLOCK 998.  MARKERS: 4960 4961
21 (0.434)	|0.277	0.064	0.094|
23 (0.310)	|0.223	0.012	0.074|
41 (0.254)	|0.038	0.204	0.011|
Multiallelic Dprime: 0.454
BLOCK 999.  MARKERS: 4963 4964
31 (0.540)	|0.152	0.199	0.184|
11 (0.280)	|0.262	0.017	0.000|
34 (0.180)	|0.013	0.164	0.000|
Multiallelic Dprime: 0.594
BLOCK 1000.  MARKERS: 4965 4966 4967
231 (0.428)	|0.327	0.022	0.008	0.055	0.016|
213 (0.381)	|0.066	0.156	0.124	0.015	0.019|
433 (0.184)	|0.019	0.136	0.025	0.005	0.000|
Multiallelic Dprime: 0.594
BLOCK 1001.  MARKERS: 4968 4969 4970 4971
3434 (0.412)	|0.142	0.061	0.144	0.037	0.015	0.003	0.009|
3244 (0.313)	|0.270	0.011	0.019	0.005	0.004	0.002	0.002|
4432 (0.160)	|0.019	0.124	0.000	0.001	0.000	0.010	0.003|
3234 (0.075)	|0.071	0.004	0.000	0.000	0.000	0.000	0.000|
3432 (0.035)	|0.006	0.022	0.002	0.002	0.000	0.001	0.000|
Multiallelic Dprime: 0.618
BLOCK 1002.  MARKERS: 4973 4974 4975 4976 4977
23112 (0.512)	|0.238	0.196	0.051	0.025|
43332 (0.223)	|0.076	0.049	0.095	0.004|
21334 (0.164)	|0.148	0.013	0.002	0.000|
21332 (0.046)	|0.019	0.004	0.004	0.018|
23334 (0.020)	|0.016	0.004	0.000	0.000|
43112 (0.017)	|0.007	0.008	0.000	0.001|
23332 (0.014)	|0.003	0.006	0.004	0.001|
Multiallelic Dprime: 0.361
BLOCK 1003.  MARKERS: 4979 4980 4981 4982
3211 (0.511)	|0.295	0.215|
2313 (0.281)	|0.180	0.100|
2221 (0.155)	|0.098	0.059|
2211 (0.050)	|0.028	0.022|
Multiallelic Dprime: 0.074
BLOCK 1004.  MARKERS: 4985 4986
33 (0.603)	|0.445	0.001	0.155	0.001|
41 (0.397)	|0.121	0.211	0.006	0.060|
Multiallelic Dprime: 0.677
BLOCK 1005.  MARKERS: 4987 4988 4989 4990 4991
13321 (0.565)	|0.386	0.116	0.063|
31444 (0.212)	|0.139	0.040	0.032|
31344 (0.160)	|0.099	0.030	0.031|
33321 (0.061)	|0.029	0.020	0.013|
Multiallelic Dprime: 0.079
BLOCK 1006.  MARKERS: 4997 4998
12 (0.653)	|0.331	0.000	0.169	0.008	0.112	0.022|
44 (0.206)	|0.000	0.187	0.000	0.000	0.001	0.000|
42 (0.139)	|0.001	0.000	0.000	0.127	0.002	0.000|
Multiallelic Dprime: 0.978
BLOCK 1007.  MARKERS: 5000 5001 5002 5003 5004 5005 5006 5007 5008 5009 5010 5011 5012 5013 5014
222332112444423 (0.330)	|0.330	0.000	0.000	0.000	0.000	0.000|
224114331212441 (0.189)	|0.000	0.042	0.129	0.003	0.012	0.002|
222332112444441 (0.169)	|0.000	0.004	0.000	0.043	0.115	0.003|
444114331212241 (0.134)	|0.000	0.000	0.001	0.083	0.002	0.049|
222334112444441 (0.116)	|0.000	0.109	0.005	0.000	0.000	0.000|
222332112444421 (0.023)	|0.000	0.001	0.013	0.009	0.000	0.000|
Multiallelic Dprime: 0.891
BLOCK 1008.  MARKERS: 5015 5016 5017 5018 5019
42123 (0.346)	|0.315	0.032|
44123 (0.159)	|0.040	0.119|
44121 (0.157)	|0.002	0.156|
12323 (0.142)	|0.127	0.015|
42133 (0.134)	|0.129	0.005|
12123 (0.057)	|0.005	0.052|
Multiallelic Dprime: 0.789
BLOCK 1009.  MARKERS: 5020 5021
42 (0.619)	|0.460	0.031	0.127|
24 (0.381)	|0.006	0.367	0.009|
Multiallelic Dprime: 0.936
BLOCK 1010.  MARKERS: 5022 5023
33 (0.466)	|0.153	0.096	0.114	0.101|
32 (0.398)	|0.114	0.112	0.090	0.077|
12 (0.136)	|0.038	0.035	0.026	0.037|
Multiallelic Dprime: 0.070
BLOCK 1011.  MARKERS: 5025 5026 5027 5028 5029
41423 (0.305)	|0.086	0.119	0.095	0.004|
22443 (0.243)	|0.094	0.126	0.023	0.000|
41321 (0.230)	|0.118	0.061	0.023	0.028|
21423 (0.215)	|0.114	0.068	0.027	0.004|
Multiallelic Dprime: 0.233
BLOCK 1012.  MARKERS: 5030 5031 5032
334 (0.415)	|0.336	0.071	0.010|
312 (0.378)	|0.102	0.251	0.025|
134 (0.167)	|0.040	0.020	0.105|
314 (0.036)	|0.032	0.004	0.000|
Multiallelic Dprime: 0.572
BLOCK 1013.  MARKERS: 5033 5034
13 (0.511)	|0.459	0.028	0.003	0.018|
33 (0.347)	|0.000	0.100	0.143	0.100|
11 (0.142)	|0.005	0.137	0.000	0.001|
Multiallelic Dprime: 0.837
BLOCK 1014.  MARKERS: 5036 5037 5038
113 (0.463)	|0.362	0.087	0.005	0.003|
232 (0.263)	|0.045	0.174	0.000	0.044|
133 (0.148)	|0.002	0.016	0.093	0.034|
132 (0.120)	|0.046	0.065	0.000	0.007|
Multiallelic Dprime: 0.598
BLOCK 1015.  MARKERS: 5040 5041 5042
121 (0.459)	|0.418	0.043|
323 (0.344)	|0.075	0.269|
141 (0.098)	|0.000	0.098|
123 (0.090)	|0.007	0.082|
Multiallelic Dprime: 0.749
BLOCK 1016.  MARKERS: 5043 5044 5045
134 (0.502)	|0.374	0.038	0.065	0.024|
312 (0.497)	|0.299	0.091	0.060	0.045|
Multiallelic Dprime: 0.227
BLOCK 1017.  MARKERS: 5046 5047 5048 5049
3442 (0.671)	|0.562	0.107	0.003|
2242 (0.130)	|0.009	0.119	0.002|
3424 (0.126)	|0.000	0.000	0.124|
2442 (0.069)	|0.002	0.066	0.001|
Multiallelic Dprime: 0.846
BLOCK 1018.  MARKERS: 5050 5051
23 (0.576)	|0.535	0.000	0.000	0.032|
41 (0.291)	|0.000	0.155	0.132	0.000|
43 (0.133)	|0.002	0.128	0.001	0.002|
Multiallelic Dprime: 0.934
BLOCK 1019.  MARKERS: 5052 5053 5054 5055 5056 5057 5058
1414234 (0.537)	|0.533	0.003	0.000|
3312411 (0.282)	|0.000	0.281	0.002|
3342411 (0.133)	|0.000	0.000	0.131|
1342411 (0.033)	|0.000	0.000	0.033|
Multiallelic Dprime: 0.994
BLOCK 1020.  MARKERS: 5059 5060
12 (0.540)	|0.313	0.057	0.170|
13 (0.291)	|0.197	0.077	0.017|
33 (0.169)	|0.026	0.113	0.030|
Multiallelic Dprime: 0.356
BLOCK 1021.  MARKERS: 5063 5064
24 (0.536)	|0.252	0.039	0.241|
23 (0.247)	|0.000	0.248	0.000|
14 (0.216)	|0.214	0.000	0.004|
Multiallelic Dprime: 0.704
BLOCK 1022.  MARKERS: 5065 5066
44 (0.465)	|0.327	0.042	0.094|
42 (0.287)	|0.258	0.029	0.000|
12 (0.245)	|0.000	0.245	0.000|
Multiallelic Dprime: 0.693
BLOCK 1023.  MARKERS: 5067 5068
31 (0.586)	|0.340	0.243|
13 (0.318)	|0.305	0.010|
33 (0.095)	|0.094	0.000|
Multiallelic Dprime: 0.907
BLOCK 1024.  MARKERS: 5069 5070
13 (0.741)	|0.392	0.057	0.248	0.045|
31 (0.253)	|0.021	0.224	0.007	0.000|
Multiallelic Dprime: 0.841
BLOCK 1025.  MARKERS: 5071 5072 5073
244 (0.417)	|0.299	0.099	0.016|
443 (0.281)	|0.192	0.073	0.016|
224 (0.257)	|0.168	0.054	0.034|
243 (0.045)	|0.009	0.005	0.031|
Multiallelic Dprime: 0.132
BLOCK 1026.  MARKERS: 5074 5075
22 (0.667)	|0.110	0.362	0.188|
44 (0.231)	|0.231	0.000	0.000|
24 (0.097)	|0.072	0.000	0.027|
Multiallelic Dprime: 0.866
BLOCK 1027.  MARKERS: 5076 5077 5078 5079
2234 (0.417)	|0.382	0.028|
4212 (0.363)	|0.290	0.069|
2434 (0.215)	|0.054	0.163|
Multiallelic Dprime: 0.552
BLOCK 1028.  MARKERS: 5082 5083
12 (0.731)	|0.353	0.280	0.088|
34 (0.263)	|0.156	0.018	0.084|
Multiallelic Dprime: 0.379
BLOCK 1029.  MARKERS: 5087 5088 5089
341 (0.513)	|0.280	0.092	0.111	0.030|
123 (0.301)	|0.127	0.106	0.046	0.021|
343 (0.171)	|0.068	0.008	0.030	0.065|
Multiallelic Dprime: 0.216
BLOCK 1030.  MARKERS: 5090 5091 5092
222 (0.479)	|0.483	0.000|
322 (0.212)	|0.210	0.000|
242 (0.193)	|0.068	0.110|
224 (0.117)	|0.117	0.000|
Multiallelic Dprime: 1.000
BLOCK 1031.  MARKERS: 5093 5094
31 (0.878)	|0.643	0.204	0.031|
13 (0.110)	|0.073	0.038	0.000|
Multiallelic Dprime: 0.130
BLOCK 1032.  MARKERS: 5095 5096
14 (0.726)	|0.642	0.084|
32 (0.243)	|0.216	0.026|
34 (0.031)	|0.031	0.000|
Multiallelic Dprime: 0.130
BLOCK 1033.  MARKERS: 5098 5099
31 (0.888)	|0.367	0.311	0.156	0.028	0.013|
23 (0.111)	|0.017	0.005	0.002	0.084	0.000|
Multiallelic Dprime: 0.738
BLOCK 1034.  MARKERS: 5100 5101 5102 5103 5104
21321 (0.383)	|0.339	0.019	0.021|
41121 (0.316)	|0.049	0.096	0.172|
23143 (0.157)	|0.001	0.152	0.005|
23123 (0.112)	|0.006	0.102	0.005|
41321 (0.013)	|0.012	0.000	0.000|
Multiallelic Dprime: 0.738
BLOCK 1035.  MARKERS: 5106 5107
13 (0.412)	|0.243	0.073	0.051	0.023	0.022|
23 (0.379)	|0.193	0.072	0.051	0.034	0.027|
21 (0.206)	|0.095	0.031	0.032	0.040	0.007|
Multiallelic Dprime: 0.099
BLOCK 1036.  MARKERS: 5113 5114 5115 5116
3434 (0.532)	|0.516	0.000	0.017|
2232 (0.178)	|0.098	0.075	0.001|
3432 (0.133)	|0.133	0.000	0.000|
3212 (0.098)	|0.000	0.097	0.000|
3232 (0.055)	|0.055	0.000	0.000|
Multiallelic Dprime: 0.806
BLOCK 1037.  MARKERS: 5117 5118
34 (0.800)	|0.454	0.238	0.109|
12 (0.176)	|0.090	0.052	0.034|
14 (0.018)	|0.010	0.005	0.003|
Multiallelic Dprime: 0.051
BLOCK 1038.  MARKERS: 5121 5122
21 (0.557)	|0.351	0.111	0.054	0.008	0.021	0.000|
42 (0.298)	|0.184	0.071	0.009	0.028	0.001	0.000|
41 (0.145)	|0.065	0.028	0.032	0.007	0.000	0.012|
Multiallelic Dprime: 0.151
BLOCK 1039.  MARKERS: 5126 5127 5128 5129 5130 5131
234222 (0.600)	|0.487	0.092	0.007	0.008	0.002	0.003|
412441 (0.209)	|0.015	0.007	0.105	0.072	0.000	0.009|
232441 (0.095)	|0.010	0.031	0.023	0.010	0.018	0.000|
212441 (0.043)	|0.015	0.010	0.011	0.005	0.001	0.000|
234441 (0.022)	|0.004	0.013	0.000	0.001	0.000	0.001|
212222 (0.012)	|0.011	0.000	0.000	0.000	0.000	0.000|
Multiallelic Dprime: 0.671
BLOCK 1040.  MARKERS: 5133 5134 5135 5136 5137 5138
433224 (0.549)	|0.318	0.222	0.007|
211223 (0.153)	|0.080	0.068	0.003|
231214 (0.146)	|0.042	0.103	0.000|
211324 (0.109)	|0.049	0.059	0.001|
231224 (0.020)	|0.014	0.006	0.000|
233224 (0.013)	|0.001	0.011	0.000|
Multiallelic Dprime: 0.197
BLOCK 1041.  MARKERS: 5141 5142 5143
132 (0.510)	|0.448	0.057	0.005|
314 (0.473)	|0.153	0.194	0.128|
134 (0.012)	|0.006	0.006	0.000|
Multiallelic Dprime: 0.673
BLOCK 1042.  MARKERS: 5144 5145
12 (0.609)	|0.381	0.095	0.132|
32 (0.258)	|0.188	0.054	0.016|
14 (0.133)	|0.059	0.039	0.035|
Multiallelic Dprime: 0.160
BLOCK 1043.  MARKERS: 5154 5155
12 (0.628)	|0.603	0.005	0.000	0.021|
34 (0.189)	|0.007	0.179	0.003	0.000|
14 (0.183)	|0.005	0.064	0.113	0.000|
Multiallelic Dprime: 0.917
BLOCK 1044.  MARKERS: 5156 5157 5158 5159
3311 (0.614)	|0.608	0.006	0.001	0.000|
1233 (0.249)	|0.006	0.177	0.058	0.000|
3233 (0.116)	|0.001	0.070	0.043	0.000|
3333 (0.021)	|0.000	0.004	0.000	0.016|
Multiallelic Dprime: 0.907
BLOCK 1045.  MARKERS: 5161 5162 5163 5164
2432 (0.615)	|0.365	0.106	0.068	0.077|
2434 (0.257)	|0.089	0.073	0.073	0.022|
3214 (0.104)	|0.023	0.044	0.002	0.035|
2414 (0.017)	|0.012	0.000	0.005	0.000|
Multiallelic Dprime: 0.292
BLOCK 1046.  MARKERS: 5167 5168 5169
344 (0.488)	|0.280	0.186	0.000	0.000	0.000	0.000	0.010|
221 (0.228)	|0.000	0.000	0.185	0.000	0.000	0.038	0.000|
341 (0.150)	|0.095	0.000	0.000	0.000	0.051	0.000	0.000|
241 (0.135)	|0.000	0.000	0.000	0.131	0.000	0.000	0.000|
Multiallelic Dprime: 0.875
BLOCK 1047.  MARKERS: 5170 5171 5172 5173 5174 5175 5176 5177 5178 5179 5180 5181 5182 5183 5184 5185
3121222332444342 (0.373)	|0.354	0.005	0.004	0.000	0.000|
3121222332444142 (0.185)	|0.001	0.001	0.183	0.000	0.000|
4333144111222324 (0.185)	|0.001	0.181	0.000	0.000	0.000|
4333244111222324 (0.131)	|0.000	0.129	0.000	0.000	0.000|
3321244131242324 (0.051)	|0.000	0.001	0.002	0.044	0.001|
4321222132444324 (0.038)	|0.000	0.000	0.000	0.000	0.036|
3121222332444324 (0.010)	|0.000	0.003	0.000	0.008	0.000|
Multiallelic Dprime: 0.976
BLOCK 1048.  MARKERS: 5186 5187 5188 5189 5190 5191 5192
2421342 (0.360)	|0.287	0.067|
2241342 (0.341)	|0.253	0.088|
4224114 (0.191)	|0.140	0.051|
4224144 (0.051)	|0.032	0.018|
2224142 (0.041)	|0.021	0.018|
Multiallelic Dprime: 0.117
BLOCK 1049.  MARKERS: 5198 5199
11 (0.746)	|0.360	0.294	0.094|
32 (0.246)	|0.131	0.089	0.025|
Multiallelic Dprime: 0.078
BLOCK 1050.  MARKERS: 5202 5203 5204 5205
2231 (0.489)	|0.420	0.008	0.033	0.016	0.014|
2233 (0.388)	|0.025	0.102	0.113	0.128	0.018|
1413 (0.121)	|0.014	0.061	0.020	0.000	0.026|
Multiallelic Dprime: 0.710
BLOCK 1051.  MARKERS: 5207 5208 5209 5210
4443 (0.458)	|0.240	0.129	0.045	0.002	0.010	0.006	0.006	0.000	0.002	0.000|
2423 (0.171)	|0.014	0.108	0.010	0.005	0.002	0.003	0.016	0.003	0.003	0.000|
4223 (0.167)	|0.010	0.026	0.010	0.065	0.004	0.011	0.006	0.018	0.006	0.000|
2424 (0.144)	|0.037	0.010	0.013	0.015	0.044	0.006	0.000	0.000	0.003	0.002|
4423 (0.058)	|0.005	0.010	0.026	0.002	0.001	0.002	0.000	0.000	0.000	0.010|
Multiallelic Dprime: 0.476
BLOCK 1052.  MARKERS: 5214 5215 5216 5217 5218 5219 5220 5221 5222 5223 5224 5225 5226 5227
41143423114411 (0.308)	|0.285	0.022|
23321213132233 (0.281)	|0.166	0.115|
23321213132231 (0.106)	|0.090	0.016|
23321211332231 (0.091)	|0.011	0.079|
23321213332233 (0.060)	|0.002	0.060|
23321213114411 (0.030)	|0.029	0.000|
23321213132411 (0.029)	|0.027	0.001|
23321213112231 (0.023)	|0.003	0.019|
23321213332231 (0.014)	|0.003	0.010|
21143423114411 (0.012)	|0.013	0.000|
Multiallelic Dprime: 0.585
BLOCK 1053.  MARKERS: 5229 5230
24 (0.658)	|0.452	0.026	0.177|
41 (0.342)	|0.049	0.257	0.037|
Multiallelic Dprime: 0.707
BLOCK 1054.  MARKERS: 5231 5232 5233
442 (0.502)	|0.103	0.243	0.097	0.054|
444 (0.281)	|0.148	0.054	0.059	0.014|
322 (0.214)	|0.094	0.014	0.008	0.096|
Multiallelic Dprime: 0.413
BLOCK 1055.  MARKERS: 5234 5235 5236 5237 5238 5239 5240 5241
21344143 (0.346)	|0.011	0.150	0.184|
23244123 (0.313)	|0.311	0.002	0.003|
41322221 (0.165)	|0.161	0.000	0.004|
21244123 (0.163)	|0.000	0.144	0.018|
Multiallelic Dprime: 0.853
BLOCK 1056.  MARKERS: 5242 5243
14 (0.490)	|0.221	0.139	0.132|
11 (0.297)	|0.130	0.089	0.078|
44 (0.213)	|0.093	0.059	0.060|
Multiallelic Dprime: 0.015
BLOCK 1057.  MARKERS: 5249 5250
21 (0.444)	|0.000	0.231	0.191	0.000	0.000	0.000	0.018|
23 (0.287)	|0.253	0.007	0.000	0.002	0.004	0.003	0.000|
43 (0.269)	|0.006	0.000	0.000	0.132	0.108	0.023	0.000|
Multiallelic Dprime: 0.967
BLOCK 1058.  MARKERS: 5251 5252 5253 5254 5255 5256 5257 5258
13431324 (0.261)	|0.234	0.022	0.004|
31232241 (0.239)	|0.201	0.022	0.015|
31232221 (0.191)	|0.007	0.167	0.013|
13411224 (0.137)	|0.005	0.017	0.112|
13411324 (0.110)	|0.008	0.105	0.000|
13431224 (0.022)	|0.003	0.011	0.011|
31231224 (0.017)	|0.001	0.001	0.014|
Multiallelic Dprime: 0.789
BLOCK 1059.  MARKERS: 5259 5260
21 (0.470)	|0.312	0.123	0.035|
22 (0.356)	|0.124	0.059	0.172|
41 (0.170)	|0.032	0.130	0.009|
Multiallelic Dprime: 0.432
BLOCK 1060.  MARKERS: 5261 5262 5263 5264
2323 (0.469)	|0.334	0.065	0.069|
1141 (0.314)	|0.037	0.260	0.017|
2143 (0.216)	|0.091	0.021	0.104|
Multiallelic Dprime: 0.534
BLOCK 1061.  MARKERS: 5266 5267
11 (0.461)	|0.081	0.379|
24 (0.348)	|0.330	0.020|
14 (0.189)	|0.111	0.077|
Multiallelic Dprime: 0.641
BLOCK 1062.  MARKERS: 5269 5270
21 (0.522)	|0.508	0.014|
43 (0.478)	|0.356	0.123|
Multiallelic Dprime: 0.802
BLOCK 1063.  MARKERS: 5271 5272
22 (0.863)	|0.535	0.316	0.009|
44 (0.137)	|0.000	0.050	0.087|
Multiallelic Dprime: 0.622
BLOCK 1064.  MARKERS: 5273 5274 5275
132 (0.535)	|0.492	0.016	0.027|
314 (0.366)	|0.023	0.298	0.046|
332 (0.096)	|0.017	0.005	0.075|
Multiallelic Dprime: 0.805
BLOCK 1065.  MARKERS: 5277 5278
31 (0.532)	|0.449	0.011	0.069	0.000|
11 (0.320)	|0.002	0.298	0.005	0.011|
33 (0.148)	|0.007	0.005	0.137	0.000|
Multiallelic Dprime: 0.880
BLOCK 1066.  MARKERS: 5279 5280 5281
233 (0.458)	|0.258	0.136	0.027	0.022	0.014|
421 (0.315)	|0.101	0.171	0.038	0.005	0.000|
223 (0.210)	|0.062	0.106	0.040	0.001	0.002|
423 (0.010)	|0.001	0.008	0.000	0.000	0.000|
Multiallelic Dprime: 0.278
BLOCK 1067.  MARKERS: 5284 5285 5286 5287 5288 5289 5290 5291 5292
142211431 (0.425)	|0.422	0.002|
343213431 (0.424)	|0.403	0.019|
322433222 (0.106)	|0.024	0.079|
342213431 (0.028)	|0.027	0.000|
342211431 (0.017)	|0.000	0.016|
Multiallelic Dprime: 0.789
BLOCK 1068.  MARKERS: 5294 5295 5296 5297
1343 (0.875)	|0.375	0.281	0.158	0.015	0.012|
4121 (0.116)	|0.001	0.057	0.024	0.022	0.005|
Multiallelic Dprime: 0.508
BLOCK 1069.  MARKERS: 5298 5299 5300 5301 5302 5303 5304 5305 5306 5307 5308
33334111111 (0.380)	|0.327	0.048	0.004|
31132132242 (0.340)	|0.151	0.182	0.005|
11142312212 (0.181)	|0.136	0.040	0.006|
11132112212 (0.037)	|0.036	0.000	0.001|
31132132212 (0.017)	|0.003	0.013	0.000|
Multiallelic Dprime: 0.462
BLOCK 1070.  MARKERS: 5311 5312
34 (0.685)	|0.289	0.282	0.114|
12 (0.296)	|0.127	0.109	0.060|
32 (0.019)	|0.010	0.010	0.000|
Multiallelic Dprime: 0.044
BLOCK 1071.  MARKERS: 5316 5317
42 (0.425)	|0.356	0.059	0.011|
22 (0.401)	|0.230	0.120	0.051|
24 (0.174)	|0.170	0.000	0.004|
Multiallelic Dprime: 0.497
BLOCK 1072.  MARKERS: 5319 5320
24 (0.757)	|0.384	0.151	0.172	0.034	0.009|
43 (0.178)	|0.009	0.100	0.006	0.028	0.032|
44 (0.065)	|0.013	0.004	0.003	0.037	0.008|
Multiallelic Dprime: 0.621
BLOCK 1073.  MARKERS: 5321 5322 5323 5324
1321 (0.403)	|0.279	0.096	0.030|
1323 (0.255)	|0.109	0.138	0.008|
4121 (0.182)	|0.049	0.073	0.059|
1341 (0.100)	|0.022	0.071	0.006|
1121 (0.051)	|0.032	0.016	0.003|
Multiallelic Dprime: 0.337
BLOCK 1074.  MARKERS: 5328 5329
33 (0.495)	|0.369	0.026	0.101	0.000|
13 (0.400)	|0.103	0.182	0.006	0.107|
11 (0.105)	|0.007	0.001	0.099	0.000|
Multiallelic Dprime: 0.629
BLOCK 1075.  MARKERS: 5330 5331 5332
331 (0.478)	|0.271	0.171	0.005	0.031	0.000|
321 (0.209)	|0.042	0.000	0.164	0.000	0.000|
332 (0.206)	|0.087	0.009	0.001	0.099	0.010|
131 (0.107)	|0.075	0.030	0.002	0.001	0.000|
Multiallelic Dprime: 0.535
BLOCK 1076.  MARKERS: 5334 5335 5336 5337
1121 (0.477)	|0.380	0.082	0.014|
1324 (0.209)	|0.139	0.058	0.012|
3321 (0.171)	|0.158	0.008	0.005|
1341 (0.129)	|0.018	0.068	0.043|
1321 (0.010)	|0.009	0.000	0.001|
Multiallelic Dprime: 0.388
BLOCK 1077.  MARKERS: 5338 5339
33 (0.705)	|0.493	0.114	0.095|
11 (0.218)	|0.035	0.138	0.045|
13 (0.077)	|0.004	0.068	0.005|
Multiallelic Dprime: 0.597
BLOCK 1078.  MARKERS: 5343 5344 5345
332 (0.531)	|0.234	0.202	0.016	0.036	0.010	0.003	0.002	0.015|
331 (0.321)	|0.068	0.083	0.018	0.042	0.058	0.027	0.017	0.000|
111 (0.145)	|0.014	0.010	0.077	0.034	0.000	0.001	0.000	0.000|
Multiallelic Dprime: 0.458
BLOCK 1079.  MARKERS: 5346 5347 5348 5349 5350 5351 5352 5353 5354 5355 5356 5357
234441334343 (0.315)	|0.219	0.078	0.010	0.009|
412222434121 (0.294)	|0.092	0.164	0.037	0.002|
412221334121 (0.111)	|0.055	0.039	0.018	0.000|
214221344343 (0.111)	|0.030	0.050	0.031	0.000|
234221333343 (0.068)	|0.010	0.053	0.005	0.000|
214221343343 (0.031)	|0.018	0.008	0.005	0.000|
214222434121 (0.019)	|0.000	0.018	0.000	0.000|
234221334343 (0.017)	|0.003	0.014	0.000	0.000|
Multiallelic Dprime: 0.350
BLOCK 1080.  MARKERS: 5360 5361 5362
123 (0.437)	|0.139	0.141	0.158|
343 (0.434)	|0.179	0.144	0.112|
321 (0.112)	|0.038	0.035	0.039|
323 (0.011)	|0.010	0.000	0.000|
Multiallelic Dprime: 0.098
BLOCK 1081.  MARKERS: 5365 5366
42 (0.367)	|0.333	0.004	0.021|
22 (0.321)	|0.051	0.004	0.272|
44 (0.312)	|0.014	0.297	0.000|
Multiallelic Dprime: 0.875
BLOCK 1082.  MARKERS: 5367 5368
12 (0.395)	|0.177	0.031	0.189|
14 (0.306)	|0.000	0.300	0.000|
22 (0.294)	|0.233	0.000	0.060|
Multiallelic Dprime: 0.667
BLOCK 1083.  MARKERS: 5369 5370
31 (0.410)	|0.240	0.007	0.159|
11 (0.337)	|0.257	0.075	0.002|
33 (0.248)	|0.000	0.249	0.000|
Multiallelic Dprime: 0.665
BLOCK 1084.  MARKERS: 5371 5372
21 (0.497)	|0.258	0.230	0.008|
43 (0.338)	|0.154	0.177	0.006|
41 (0.161)	|0.104	0.058	0.000|
Multiallelic Dprime: 0.084
BLOCK 1085.  MARKERS: 5374 5375 5376 5377 5378
12242 (0.517)	|0.163	0.143	0.080	0.093	0.028|
34124 (0.467)	|0.218	0.154	0.051	0.034	0.009|
34122 (0.014)	|0.004	0.003	0.000	0.004	0.003|
Multiallelic Dprime: 0.193
BLOCK 1086.  MARKERS: 5380 5381 5382 5383 5384
22142 (0.384)	|0.369	0.016|
22122 (0.301)	|0.295	0.006|
32123 (0.134)	|0.000	0.132|
24322 (0.132)	|0.129	0.000|
22123 (0.039)	|0.035	0.005|
Multiallelic Dprime: 0.829
BLOCK 1087.  MARKERS: 5385 5386
41 (0.835)	|0.728	0.106|
33 (0.162)	|0.137	0.025|
Multiallelic Dprime: 0.033
BLOCK 1088.  MARKERS: 5390 5391 5392
111 (0.869)	|0.370	0.218	0.127	0.090	0.024	0.021|
333 (0.131)	|0.082	0.026	0.008	0.008	0.000	0.000|
Multiallelic Dprime: 0.365
BLOCK 1089.  MARKERS: 5394 5395 5396 5397 5398 5399 5400 5401 5402 5403 5404 5405 5406 5407 5408 5409
2334221224313313 (0.450)	|0.451	0.000	0.000|
2314221232133331 (0.243)	|0.006	0.232	0.000|
2132232224313333 (0.136)	|0.000	0.000	0.134|
4334421424312133 (0.098)	|0.096	0.002	0.000|
2334221224313113 (0.025)	|0.025	0.000	0.000|
2314221224313313 (0.021)	|0.022	0.000	0.000|
Multiallelic Dprime: 0.988
BLOCK 1090.  MARKERS: 5410 5411 5412 5413 5414 5415 5416 5417 5418 5419 5420
34131132112 (0.607)	|0.327	0.160	0.109	0.009|
14223132112 (0.247)	|0.036	0.195	0.011	0.002|
32123214234 (0.139)	|0.102	0.020	0.002	0.016|
Multiallelic Dprime: 0.451
BLOCK 1091.  MARKERS: 5422 5423 5424
321 (0.466)	|0.252	0.119	0.095|
123 (0.378)	|0.198	0.086	0.094|
133 (0.122)	|0.077	0.025	0.020|
121 (0.029)	|0.019	0.006	0.003|
Multiallelic Dprime: 0.068
BLOCK 1092.  MARKERS: 5428 5429
32 (0.550)	|0.246	0.007	0.138	0.141	0.003|
12 (0.238)	|0.040	0.077	0.015	0.002	0.100|
31 (0.212)	|0.000	0.185	0.000	0.004	0.019|
Multiallelic Dprime: 0.757
BLOCK 1093.  MARKERS: 5430 5431 5432 5433 5434 5435 5436 5437 5438
321112121 (0.286)	|0.040	0.103	0.127	0.012|
322114332 (0.269)	|0.124	0.088	0.024	0.029|
442444332 (0.156)	|0.079	0.010	0.017	0.035|
322444332 (0.146)	|0.016	0.066	0.052	0.004|
322112121 (0.121)	|0.067	0.010	0.016	0.025|
Multiallelic Dprime: 0.375
BLOCK 1094.  MARKERS: 5439 5440 5441 5442 5443 5444 5445
3144411 (0.339)	|0.117	0.066	0.157|
3142211 (0.279)	|0.019	0.242	0.017|
1142442 (0.236)	|0.212	0.012	0.011|
3312442 (0.104)	|0.076	0.003	0.025|
Multiallelic Dprime: 0.630
BLOCK 1095.  MARKERS: 5447 5448
41 (0.441)	|0.217	0.171	0.053|
12 (0.339)	|0.185	0.100	0.054|
11 (0.220)	|0.085	0.106	0.029|
Multiallelic Dprime: 0.100
BLOCK 1096.  MARKERS: 5453 5454
41 (0.488)	|0.242	0.148	0.098|
42 (0.376)	|0.296	0.062	0.018|
22 (0.136)	|0.115	0.016	0.005|
Multiallelic Dprime: 0.432
BLOCK 1097.  MARKERS: 5456 5457
32 (0.654)	|0.435	0.040	0.178|
34 (0.227)	|0.062	0.157	0.006|
12 (0.120)	|0.118	0.000	0.001|
Multiallelic Dprime: 0.519
BLOCK 1098.  MARKERS: 5458 5459
11 (0.616)	|0.419	0.155	0.044|
13 (0.197)	|0.164	0.016	0.016|
33 (0.185)	|0.100	0.018	0.067|
Multiallelic Dprime: 0.254
BLOCK 1099.  MARKERS: 5462 5463 5464
233 (0.684)	|0.569	0.095	0.017|
411 (0.189)	|0.060	0.003	0.125|
211 (0.127)	|0.000	0.094	0.033|
Multiallelic Dprime: 0.653
BLOCK 1100.  MARKERS: 5465 5466
24 (0.629)	|0.523	0.061	0.045|
44 (0.193)	|0.034	0.072	0.085|
42 (0.175)	|0.171	0.000	0.006|
Multiallelic Dprime: 0.524
BLOCK 1101.  MARKERS: 5467 5468
43 (0.728)	|0.277	0.272	0.180|
23 (0.136)	|0.065	0.034	0.038|
24 (0.135)	|0.076	0.030	0.029|
Multiallelic Dprime: 0.178
BLOCK 1102.  MARKERS: 5470 5471
24 (0.418)	|0.406	0.009	0.000|
44 (0.336)	|0.079	0.222	0.027|
22 (0.247)	|0.212	0.029	0.004|
Multiallelic Dprime: 0.784
BLOCK 1103.  MARKERS: 5472 5473 5474 5475
3342 (0.697)	|0.332	0.239	0.106	0.019|
1114 (0.259)	|0.040	0.051	0.056	0.112|
1142 (0.032)	|0.010	0.008	0.008	0.007|
Multiallelic Dprime: 0.442
BLOCK 1104.  MARKERS: 5477 5478 5479 5480 5481 5482 5483
4413144 (0.387)	|0.316	0.064	0.007|
4413124 (0.300)	|0.094	0.123	0.083|
4413142 (0.169)	|0.076	0.050	0.043|
1231244 (0.138)	|0.042	0.096	0.000|
Multiallelic Dprime: 0.433
BLOCK 1105.  MARKERS: 5485 5486
23 (0.527)	|0.366	0.125	0.036|
43 (0.338)	|0.178	0.117	0.043|
21 (0.135)	|0.037	0.042	0.054|
Multiallelic Dprime: 0.222
BLOCK 1106.  MARKERS: 5488 5489 5490
121 (0.581)	|0.169	0.130	0.282|
141 (0.283)	|0.092	0.177	0.013|
224 (0.133)	|0.080	0.024	0.029|
Multiallelic Dprime: 0.402
BLOCK 1107.  MARKERS: 5491 5492
43 (0.343)	|0.178	0.065	0.065	0.026|
13 (0.333)	|0.266	0.047	0.012	0.006|
11 (0.325)	|0.214	0.097	0.011	0.002|
Multiallelic Dprime: 0.259
BLOCK 1108.  MARKERS: 5494 5495 5496 5497
1411 (0.660)	|0.201	0.172	0.197	0.088|
3333 (0.209)	|0.079	0.064	0.033	0.032|
1413 (0.088)	|0.041	0.018	0.020	0.009|
1313 (0.033)	|0.017	0.008	0.007	0.002|
Multiallelic Dprime: 0.135
BLOCK 1109.  MARKERS: 5498 5499 5500 5501
1422 (0.341)	|0.119	0.218	0.005|
3244 (0.265)	|0.100	0.069	0.094|
1244 (0.257)	|0.215	0.008	0.035|
1242 (0.133)	|0.001	0.019	0.110|
Multiallelic Dprime: 0.496
BLOCK 1110.  MARKERS: 5502 5503
32 (0.437)	|0.340	0.097|
34 (0.314)	|0.117	0.195|
42 (0.245)	|0.199	0.045|
Multiallelic Dprime: 0.400
BLOCK 1111.  MARKERS: 5504 5505
22 (0.657)	|0.324	0.166	0.099	0.066|
11 (0.340)	|0.266	0.019	0.047	0.008|
Multiallelic Dprime: 0.466
BLOCK 1112.  MARKERS: 5509 5510 5511 5512
3433 (0.593)	|0.479	0.102	0.012|
1211 (0.184)	|0.111	0.070	0.003|
3231 (0.145)	|0.042	0.102	0.000|
3431 (0.075)	|0.070	0.002	0.003|
Multiallelic Dprime: 0.385
BLOCK 1113.  MARKERS: 5517 5518
32 (0.705)	|0.574	0.115	0.017|
13 (0.275)	|0.147	0.085	0.043|
33 (0.018)	|0.005	0.012	0.001|
Multiallelic Dprime: 0.306
BLOCK 1114.  MARKERS: 5520 5521 5522
114 (0.728)	|0.471	0.191	0.064|
322 (0.212)	|0.142	0.066	0.001|
124 (0.060)	|0.056	0.002	0.002|
Multiallelic Dprime: 0.208
BLOCK 1115.  MARKERS: 5523 5524
31 (0.670)	|0.614	0.023	0.033|
43 (0.259)	|0.047	0.211	0.000|
41 (0.068)	|0.065	0.003	0.000|
Multiallelic Dprime: 0.761
BLOCK 1116.  MARKERS: 5525 5526
23 (0.727)	|0.437	0.139	0.147|
41 (0.241)	|0.000	0.237	0.004|
43 (0.033)	|0.000	0.033	0.000|
Multiallelic Dprime: 0.978
BLOCK 1117.  MARKERS: 5527 5528
21 (0.436)	|0.350	0.085	0.001|
41 (0.410)	|0.370	0.020	0.020|
43 (0.150)	|0.009	0.117	0.024|
Multiallelic Dprime: 0.508
BLOCK 1118.  MARKERS: 5529 5530
13 (0.729)	|0.203	0.286	0.121	0.092	0.016	0.003	0.002|
44 (0.226)	|0.079	0.001	0.109	0.002	0.006	0.014	0.015|
43 (0.045)	|0.007	0.000	0.025	0.001	0.002	0.000	0.000|
Multiallelic Dprime: 0.510
BLOCK 1119.  MARKERS: 5531 5532 5533 5534 5535
12232 (0.288)	|0.013	0.263	0.008|
24243 (0.286)	|0.282	0.000	0.004|
12132 (0.253)	|0.004	0.000	0.250|
22243 (0.096)	|0.044	0.050	0.000|
12243 (0.022)	|0.008	0.008	0.000|
14243 (0.019)	|0.017	0.001	0.000|
12143 (0.018)	|0.015	0.000	0.002|
Multiallelic Dprime: 0.884
BLOCK 1120.  MARKERS: 5536 5537 5538 5539 5540
33133 (0.379)	|0.216	0.162|
11321 (0.325)	|0.217	0.108|
33123 (0.275)	|0.217	0.057|
Multiallelic Dprime: 0.177
BLOCK 1121.  MARKERS: 5544 5545
14 (0.660)	|0.226	0.308	0.126|
32 (0.338)	|0.139	0.041	0.160|
Multiallelic Dprime: 0.350
BLOCK 1122.  MARKERS: 5546 5547 5548 5549 5550
41244 (0.366)	|0.012	0.319	0.007	0.000	0.015	0.011|
43122 (0.349)	|0.293	0.013	0.000	0.038	0.000	0.000|
21244 (0.285)	|0.116	0.059	0.091	0.000	0.000	0.002|
Multiallelic Dprime: 0.713
BLOCK 1123.  MARKERS: 5551 5552 5553 5554 5555 5556 5557 5558 5559 5560 5561 5562 5563 5564 5565 5566 5567 5568 5569 5570
42413331422413232122 (0.419)	|0.413	0.003	0.000|
22311231422443214133 (0.391)	|0.005	0.378	0.006|
44333322114211434222 (0.098)	|0.003	0.009	0.086|
42413331422413234222 (0.039)	|0.000	0.000	0.038|
22311331422443214133 (0.015)	|0.000	0.014	0.000|
22311231422413232122 (0.014)	|0.014	0.000	0.000|
Multiallelic Dprime: 0.961
BLOCK 1124.  MARKERS: 5571 5572
33 (0.442)	|0.000	0.321	0.000	0.118|
44 (0.413)	|0.387	0.000	0.010	0.015|
34 (0.141)	|0.006	0.000	0.134	0.002|
Multiallelic Dprime: 0.947
BLOCK 1125.  MARKERS: 5573 5574 5575 5576 5577 5578
431221 (0.393)	|0.167	0.119	0.056	0.037	0.000	0.005	0.002|
313323 (0.326)	|0.233	0.033	0.015	0.003	0.023	0.008	0.011|
333243 (0.143)	|0.061	0.007	0.070	0.003	0.000	0.000	0.000|
331221 (0.135)	|0.108	0.002	0.011	0.000	0.007	0.004	0.001|
Multiallelic Dprime: 0.406
BLOCK 1126.  MARKERS: 5579 5580 5581 5582 5583 5584 5585 5586 5587
444332324 (0.568)	|0.163	0.327	0.076|
242124131 (0.161)	|0.006	0.000	0.154|
414332324 (0.154)	|0.146	0.004	0.003|
244332324 (0.045)	|0.033	0.005	0.007|
244324324 (0.033)	|0.000	0.000	0.032|
244334324 (0.016)	|0.000	0.000	0.015|
242324324 (0.014)	|0.001	0.000	0.012|
Multiallelic Dprime: 0.705
BLOCK 1127.  MARKERS: 5588 5589
12 (0.353)	|0.206	0.054	0.012	0.048	0.009	0.000	0.008|
31 (0.341)	|0.016	0.034	0.170	0.085	0.012	0.011	0.001|
11 (0.306)	|0.097	0.143	0.008	0.048	0.000	0.002	0.003|
Multiallelic Dprime: 0.487
BLOCK 1128.  MARKERS: 5591 5592 5593 5594 5595 5596 5597 5598
21211341 (0.320)	|0.315	0.000	0.002|
42333321 (0.231)	|0.219	0.000	0.011|
21213123 (0.190)	|0.000	0.187	0.001|
21213121 (0.182)	|0.145	0.000	0.037|
21233321 (0.022)	|0.022	0.000	0.000|
21213141 (0.013)	|0.012	0.000	0.000|
21211321 (0.012)	|0.010	0.000	0.002|
Multiallelic Dprime: 0.819
BLOCK 1129.  MARKERS: 5599 5600
42 (0.735)	|0.554	0.182|
21 (0.203)	|0.057	0.146|
41 (0.055)	|0.054	0.001|
Multiallelic Dprime: 0.437
BLOCK 1130.  MARKERS: 5601 5602
23 (0.668)	|0.525	0.120	0.023|
11 (0.332)	|0.180	0.147	0.005|
Multiallelic Dprime: 0.294
BLOCK 1131.  MARKERS: 5604 5605
22 (0.705)	|0.509	0.185	0.009|
13 (0.267)	|0.028	0.236	0.003|
12 (0.028)	|0.027	0.001	0.000|
Multiallelic Dprime: 0.704
BLOCK 1132.  MARKERS: 5606 5607
33 (0.564)	|0.456	0.021	0.002	0.054|
12 (0.422)	|0.003	0.264	0.136	0.000|
32 (0.012)	|0.005	0.000	0.005	0.000|
Multiallelic Dprime: 0.934
BLOCK 1133.  MARKERS: 5608 5609 5610 5611 5612 5613 5614 5615 5616 5617 5618 5619 5620 5621 5622 5623 5624 5625 5626 5627 5628 5629 5630 5631 5632 5633
12233141223214233234231443 (0.468)	|0.073	0.303	0.055	0.034|
34223121341434421412423212 (0.287)	|0.257	0.015	0.005	0.005|
12432343223211233234231442 (0.140)	|0.019	0.006	0.115	0.002|
12233141223214233234223212 (0.054)	|0.052	0.000	0.000	0.000|
Multiallelic Dprime: 0.752
BLOCK 1134.  MARKERS: 5634 5635 5636 5637 5638 5639 5640 5641 5642 5643
1331234333 (0.425)	|0.243	0.093	0.079	0.004|
3113122222 (0.337)	|0.157	0.091	0.064	0.015|
3331234333 (0.187)	|0.100	0.051	0.032	0.000|
3113234333 (0.042)	|0.026	0.005	0.010	0.000|
Multiallelic Dprime: 0.086
BLOCK 1135.  MARKERS: 5646 5647 5648 5649 5650 5651 5652
4241231 (0.530)	|0.502	0.029	0.000	0.000|
1121122 (0.239)	|0.002	0.238	0.000	0.000|
4223132 (0.190)	|0.000	0.000	0.096	0.090|
4221132 (0.019)	|0.000	0.016	0.000	0.002|
Multiallelic Dprime: 0.962
BLOCK 1136.  MARKERS: 5653 5654 5655
331 (0.510)	|0.434	0.076	0.000|
333 (0.290)	|0.226	0.028	0.036|
143 (0.104)	|0.002	0.027	0.075|
133 (0.093)	|0.023	0.069	0.000|
Multiallelic Dprime: 0.503
BLOCK 1137.  MARKERS: 5656 5657
42 (0.687)	|0.305	0.208	0.109	0.021	0.026	0.009|
22 (0.200)	|0.044	0.057	0.064	0.018	0.010	0.010|
23 (0.113)	|0.026	0.022	0.058	0.002	0.002	0.000|
Multiallelic Dprime: 0.280
BLOCK 1138.  MARKERS: 5658 5659 5660 5661 5662
41111 (0.374)	|0.360	0.010	0.003|
22333 (0.286)	|0.085	0.195	0.003|
21111 (0.231)	|0.231	0.000	0.000|
22131 (0.040)	|0.022	0.005	0.013|
22331 (0.038)	|0.037	0.000	0.000|
22111 (0.018)	|0.003	0.000	0.015|
Multiallelic Dprime: 0.850
BLOCK 1139.  MARKERS: 5664 5665 5666
313 (0.738)	|0.643	0.092|
131 (0.217)	|0.133	0.083|
113 (0.035)	|0.035	0.000|
Multiallelic Dprime: 0.328
BLOCK 1140.  MARKERS: 5668 5669
41 (0.821)	|0.416	0.264	0.126	0.012|
33 (0.174)	|0.042	0.113	0.012	0.007|
Multiallelic Dprime: 0.458
BLOCK 1141.  MARKERS: 5671 5672 5673 5674 5675
43213 (0.460)	|0.176	0.097	0.104	0.085|
23321 (0.377)	|0.178	0.087	0.059	0.055|
41313 (0.137)	|0.071	0.023	0.031	0.011|
23213 (0.019)	|0.011	0.007	0.000	0.000|
Multiallelic Dprime: 0.118
BLOCK 1142.  MARKERS: 5679 5680 5681
334 (0.438)	|0.403	0.030	0.002|
311 (0.213)	|0.007	0.033	0.173|
331 (0.197)	|0.095	0.100	0.001|
111 (0.150)	|0.003	0.140	0.007|
Multiallelic Dprime: 0.739
BLOCK 1143.  MARKERS: 5682 5683
22 (0.508)	|0.352	0.012	0.028	0.073	0.044|
23 (0.307)	|0.061	0.183	0.006	0.055	0.002|
13 (0.182)	|0.017	0.005	0.154	0.001	0.001|
Multiallelic Dprime: 0.671
BLOCK 1144.  MARKERS: 5685 5686 5687 5688
3121 (0.430)	|0.436	0.000	0.000|
3144 (0.201)	|0.000	0.200	0.000|
1221 (0.188)	|0.000	0.189	0.000|
3124 (0.129)	|0.010	0.004	0.109|
3221 (0.048)	|0.000	0.047	0.000|
Multiallelic Dprime: 0.987
BLOCK 1145.  MARKERS: 5689 5690 5691 5692
4333 (0.447)	|0.292	0.000	0.000	0.137	0.005	0.011	0.000|
2211 (0.442)	|0.000	0.230	0.193	0.000	0.000	0.000	0.000|
4233 (0.110)	|0.011	0.000	0.000	0.000	0.040	0.025	0.034|
Multiallelic Dprime: 0.959
BLOCK 1146.  MARKERS: 5693 5694 5695 5696 5697 5698 5699 5700
14113114 (0.305)	|0.190	0.089	0.027|
34113132 (0.231)	|0.131	0.054	0.045|
12311332 (0.194)	|0.164	0.015	0.013|
14143114 (0.138)	|0.115	0.018	0.003|
14113112 (0.044)	|0.027	0.008	0.009|
14113132 (0.035)	|0.027	0.004	0.003|
12311132 (0.035)	|0.030	0.000	0.004|
Multiallelic Dprime: 0.290
BLOCK 1147.  MARKERS: 5703 5704
33 (0.700)	|0.283	0.044	0.239	0.121|
31 (0.191)	|0.030	0.128	0.003	0.019|
13 (0.109)	|0.022	0.080	0.004	0.004|
Multiallelic Dprime: 0.644
BLOCK 1148.  MARKERS: 5705 5706 5707 5708 5709
24213 (0.333)	|0.323	0.001	0.003|
42231 (0.253)	|0.000	0.252	0.000|
24413 (0.245)	|0.000	0.000	0.247|
44211 (0.144)	|0.121	0.020	0.000|
Multiallelic Dprime: 0.953
BLOCK 1149.  MARKERS: 5710 5711 5712
441 (0.450)	|0.198	0.139	0.111|
241 (0.285)	|0.111	0.102	0.072|
234 (0.256)	|0.085	0.081	0.089|
Multiallelic Dprime: 0.076
BLOCK 1150.  MARKERS: 5713 5714
34 (0.396)	|0.213	0.183|
31 (0.325)	|0.318	0.006|
44 (0.275)	|0.270	0.004|
Multiallelic Dprime: 0.912
BLOCK 1151.  MARKERS: 5717 5718
23 (0.807)	|0.397	0.313	0.096|
41 (0.193)	|0.084	0.066	0.043|
Multiallelic Dprime: 0.104
BLOCK 1152.  MARKERS: 5720 5721
41 (0.481)	|0.165	0.277	0.038|
21 (0.379)	|0.195	0.080	0.100|
44 (0.139)	|0.040	0.025	0.074|
Multiallelic Dprime: 0.342
BLOCK 1153.  MARKERS: 5723 5724
21 (0.399)	|0.300	0.004	0.085	0.000	0.000|
33 (0.384)	|0.078	0.303	0.000	0.000	0.000|
23 (0.213)	|0.003	0.007	0.073	0.115	0.012|
Multiallelic Dprime: 0.773
BLOCK 1154.  MARKERS: 5725 5726 5727 5728 5729 5730 5731
4213421 (0.381)	|0.252	0.097	0.031|
2231222 (0.318)	|0.248	0.059	0.007|
4231222 (0.160)	|0.112	0.032	0.014|
4431212 (0.116)	|0.058	0.043	0.014|
4431222 (0.012)	|0.011	0.000	0.000|
Multiallelic Dprime: 0.178
BLOCK 1155.  MARKERS: 5734 5735
31 (0.695)	|0.550	0.141|
13 (0.231)	|0.161	0.069|
33 (0.067)	|0.009	0.058|
Multiallelic Dprime: 0.239
BLOCK 1156.  MARKERS: 5736 5737
14 (0.720)	|0.630	0.085	0.004|
22 (0.274)	|0.168	0.044	0.062|
Multiallelic Dprime: 0.365
BLOCK 1157.  MARKERS: 5738 5739
13 (0.803)	|0.690	0.084	0.006	0.021|
31 (0.129)	|0.028	0.023	0.078	0.000|
11 (0.067)	|0.062	0.000	0.000	0.003|
Multiallelic Dprime: 0.468
BLOCK 1158.  MARKERS: 5740 5741 5742 5743
2411 (0.781)	|0.385	0.217	0.136	0.030	0.009|
4333 (0.107)	|0.019	0.059	0.002	0.019	0.003|
2313 (0.084)	|0.083	0.000	0.000	0.000	0.000|
4313 (0.026)	|0.011	0.004	0.002	0.008	0.000|
Multiallelic Dprime: 0.293
BLOCK 1159.  MARKERS: 5745 5746 5747 5748 5749 5750
334431 (0.499)	|0.254	0.160	0.038	0.038|
112213 (0.281)	|0.242	0.015	0.025	0.000|
332213 (0.141)	|0.065	0.044	0.021	0.009|
332211 (0.058)	|0.043	0.002	0.008	0.001|
312213 (0.011)	|0.009	0.000	0.001	0.000|
Multiallelic Dprime: 0.414
BLOCK 1160.  MARKERS: 5753 5754 5755 5756
1444 (0.616)	|0.474	0.047	0.086|
3232 (0.228)	|0.112	0.104	0.005|
1434 (0.094)	|0.079	0.014	0.000|
1234 (0.048)	|0.034	0.000	0.010|
Multiallelic Dprime: 0.339
BLOCK 1161.  MARKERS: 5759 5760 5761 5762 5763 5764
341241 (0.711)	|0.223	0.216	0.147	0.040	0.084|
142423 (0.166)	|0.039	0.017	0.025	0.069	0.016|
112421 (0.103)	|0.034	0.004	0.028	0.017	0.018|
Multiallelic Dprime: 0.285
BLOCK 1162.  MARKERS: 5766 5767 5768 5769
2121 (0.296)	|0.247	0.000	0.000	0.000	0.044	0.000|
1122 (0.247)	|0.000	0.000	0.068	0.172	0.000	0.000|
2122 (0.203)	|0.000	0.000	0.148	0.000	0.000	0.043|
2342 (0.133)	|0.000	0.126	0.000	0.000	0.000	0.000|
2142 (0.120)	|0.000	0.116	0.000	0.000	0.000	0.000|
Multiallelic Dprime: 0.937
BLOCK 1163.  MARKERS: 5771 5772 5773 5774 5775 5776 5777 5778 5779 5780 5781 5782 5783 5784 5785 5786
1222234413122324 (0.247)	|0.211	0.036	0.000|
3114412132344112 (0.242)	|0.135	0.059	0.050|
1122212132344122 (0.217)	|0.045	0.090	0.083|
1122212132344124 (0.171)	|0.166	0.001	0.004|
1222212112344322 (0.045)	|0.039	0.002	0.002|
1122212132344322 (0.043)	|0.010	0.029	0.004|
Multiallelic Dprime: 0.522
BLOCK 1164.  MARKERS: 5787 5788
44 (0.612)	|0.280	0.149	0.021	0.118	0.025	0.012|
42 (0.227)	|0.025	0.040	0.095	0.002	0.055	0.000|
34 (0.161)	|0.036	0.108	0.013	0.001	0.000	0.000|
Multiallelic Dprime: 0.536
BLOCK 1165.  MARKERS: 5790 5791 5792 5793 5794 5795 5796 5797
11132432 (0.343)	|0.016	0.234	0.078	0.005|
33132432 (0.298)	|0.248	0.035	0.009	0.000|
33114112 (0.128)	|0.003	0.002	0.039	0.083|
11432434 (0.122)	|0.105	0.004	0.007	0.001|
33134412 (0.080)	|0.045	0.007	0.023	0.001|
11132434 (0.012)	|0.011	0.000	0.000	0.000|
Multiallelic Dprime: 0.729
BLOCK 1166.  MARKERS: 5798 5799 5800 5801 5802 5803 5804 5805
11441212 (0.433)	|0.429	0.000	0.000|
31223324 (0.284)	|0.000	0.020	0.262|
13423212 (0.165)	|0.000	0.163	0.000|
11423212 (0.093)	|0.000	0.091	0.002|
Multiallelic Dprime: 0.976
BLOCK 1167.  MARKERS: 5806 5807
34 (0.438)	|0.228	0.142	0.050	0.010|
12 (0.288)	|0.143	0.107	0.031	0.000|
32 (0.274)	|0.105	0.006	0.106	0.052|
Multiallelic Dprime: 0.279
BLOCK 1168.  MARKERS: 5809 5810 5811 5812 5813 5814 5815
3411342 (0.473)	|0.299	0.029	0.145|
1233313 (0.255)	|0.110	0.139	0.006|
3411142 (0.189)	|0.015	0.138	0.036|
3411313 (0.065)	|0.000	0.065	0.000|
Multiallelic Dprime: 0.538
BLOCK 1169.  MARKERS: 5817 5818
43 (0.432)	|0.106	0.061	0.087	0.083	0.059	0.026|
13 (0.382)	|0.078	0.151	0.057	0.036	0.039	0.015|
12 (0.187)	|0.110	0.025	0.015	0.013	0.024	0.000|
Multiallelic Dprime: 0.286
BLOCK 1170.  MARKERS: 5820 5821 5822 5823 5824 5825 5826
1124432 (0.294)	|0.033	0.225	0.003	0.032|
1424412 (0.237)	|0.232	0.002	0.003	0.000|
1123412 (0.159)	|0.149	0.006	0.005	0.000|
2143234 (0.133)	|0.044	0.002	0.083	0.003|
1123432 (0.122)	|0.067	0.008	0.045	0.000|
1124412 (0.041)	|0.036	0.003	0.001	0.000|
Multiallelic Dprime: 0.758
BLOCK 1171.  MARKERS: 5827 5828 5829
222 (0.566)	|0.193	0.156	0.122	0.077	0.013|
124 (0.247)	|0.124	0.049	0.045	0.024	0.003|
142 (0.151)	|0.063	0.030	0.021	0.034	0.000|
122 (0.036)	|0.021	0.008	0.003	0.004	0.000|
Multiallelic Dprime: 0.158
BLOCK 1172.  MARKERS: 5831 5832 5833 5834 5835 5836 5837 5838 5839
212431241 (0.400)	|0.394	0.007|
434213443 (0.244)	|0.100	0.144|
234233423 (0.192)	|0.028	0.165|
234231441 (0.140)	|0.137	0.004|
234233443 (0.016)	|0.015	0.000|
Multiallelic Dprime: 0.776
BLOCK 1173.  MARKERS: 5840 5841
22 (0.681)	|0.429	0.138	0.095	0.010|
44 (0.319)	|0.311	0.004	0.003	0.002|
Multiallelic Dprime: 0.895
BLOCK 1174.  MARKERS: 5842 5843 5844 5845 5846 5847
112413 (0.740)	|0.474	0.202	0.065|
344241 (0.142)	|0.045	0.014	0.084|
312413 (0.098)	|0.046	0.047	0.003|
344243 (0.011)	|0.007	0.004	0.001|
Multiallelic Dprime: 0.301
BLOCK 1175.  MARKERS: 5848 5849
22 (0.576)	|0.096	0.278	0.171	0.006	0.013|
12 (0.268)	|0.234	0.007	0.005	0.002	0.014|
24 (0.156)	|0.002	0.019	0.000	0.125	0.000|
Multiallelic Dprime: 0.779
BLOCK 1176.  MARKERS: 5850 5851 5852 5853 5854 5855 5856
1123222 (0.332)	|0.318	0.007	0.007|
1423443 (0.305)	|0.027	0.263	0.015|
1424443 (0.177)	|0.150	0.012	0.014|
3113223 (0.134)	|0.004	0.009	0.121|
1123443 (0.026)	|0.017	0.004	0.004|
Multiallelic Dprime: 0.819
BLOCK 1177.  MARKERS: 5857 5858 5859
312 (0.533)	|0.346	0.019	0.110	0.008	0.037	0.002|
412 (0.304)	|0.012	0.271	0.005	0.000	0.000	0.000|
344 (0.162)	|0.006	0.007	0.012	0.116	0.000	0.013|
Multiallelic Dprime: 0.873
BLOCK 1178.  MARKERS: 5861 5862 5863 5864 5865 5866 5867 5868 5869 5870 5871 5872 5873 5874
31233213414133 (0.363)	|0.189	0.100	0.048	0.005	0.022|
11113213232313 (0.299)	|0.187	0.058	0.041	0.004	0.006|
33131331414133 (0.127)	|0.042	0.055	0.017	0.013	0.000|
33233331414131 (0.125)	|0.026	0.052	0.027	0.018	0.000|
31113213232313 (0.038)	|0.027	0.007	0.002	0.000	0.000|
31131331414133 (0.015)	|0.006	0.005	0.004	0.000	0.000|
Multiallelic Dprime: 0.227
BLOCK 1179.  MARKERS: 5875 5876 5877 5878 5879 5880 5881
4223412 (0.488)	|0.277	0.071	0.120	0.018|
4343221 (0.287)	|0.269	0.007	0.012	0.000|
3341221 (0.144)	|0.011	0.132	0.000	0.000|
4343412 (0.041)	|0.040	0.000	0.000	0.000|
4343212 (0.030)	|0.030	0.000	0.000	0.000|
Multiallelic Dprime: 0.590
BLOCK 1180.  MARKERS: 5882 5883 5884
112 (0.634)	|0.266	0.242	0.127|
333 (0.215)	|0.142	0.015	0.057|
133 (0.132)	|0.038	0.091	0.002|
132 (0.019)	|0.011	0.008	0.000|
Multiallelic Dprime: 0.256
BLOCK 1181.  MARKERS: 5885 5886 5887
413 (0.456)	|0.445	0.000	0.000	0.000	0.000	0.000	0.000|
323 (0.356)	|0.000	0.191	0.001	0.105	0.039	0.000	0.010|
324 (0.187)	|0.000	0.022	0.125	0.000	0.000	0.038	0.000|
Multiallelic Dprime: 0.964
BLOCK 1182.  MARKERS: 5888 5889 5890 5891 5892 5893 5894 5895 5896 5897 5898
24434331113 (0.445)	|0.355	0.001	0.087|
42434331113 (0.214)	|0.213	0.000	0.002|
42221131431 (0.126)	|0.000	0.125	0.000|
42421123431 (0.105)	|0.000	0.105	0.000|
42434131113 (0.038)	|0.000	0.039	0.000|
42221123431 (0.038)	|0.000	0.038	0.000|
42221121413 (0.010)	|0.000	0.000	0.010|
Multiallelic Dprime: 0.857
BLOCK 1183.  MARKERS: 5899 5900
34 (0.571)	|0.407	0.051	0.097	0.013	0.003|
33 (0.324)	|0.015	0.260	0.003	0.001	0.041|
13 (0.105)	|0.013	0.012	0.000	0.069	0.000|
Multiallelic Dprime: 0.811
BLOCK 1184.  MARKERS: 5902 5903 5904 5905 5906 5907 5908 5909
14422132 (0.434)	|0.333	0.032	0.014	0.053|
21223332 (0.324)	|0.009	0.293	0.002	0.012|
21443113 (0.100)	|0.011	0.002	0.083	0.000|
21423132 (0.082)	|0.077	0.002	0.000	0.000|
21223133 (0.043)	|0.003	0.001	0.001	0.033|
Multiallelic Dprime: 0.768
BLOCK 1185.  MARKERS: 5911 5912 5913 5914 5915 5916 5917 5918 5919 5920 5921 5922 5923 5924 5925
112213412321212 (0.442)	|0.258	0.178	0.004|
312213412343432 (0.331)	|0.296	0.003	0.030|
144141231123432 (0.107)	|0.017	0.081	0.008|
312213412343434 (0.098)	|0.000	0.000	0.100|
Multiallelic Dprime: 0.544
BLOCK 1186.  MARKERS: 5926 5927
14 (0.585)	|0.223	0.173	0.189|
34 (0.270)	|0.063	0.142	0.066|
32 (0.145)	|0.098	0.023	0.024|
Multiallelic Dprime: 0.207
BLOCK 1187.  MARKERS: 5928 5929
21 (0.384)	|0.279	0.093	0.001	0.004	0.000|
44 (0.338)	|0.200	0.082	0.019	0.011	0.016|
24 (0.278)	|0.207	0.059	0.006	0.002	0.000|
Multiallelic Dprime: 0.155
BLOCK 1188.  MARKERS: 5932 5933 5934 5935 5936 5937 5938 5939 5940 5941 5942
13232121322 (0.687)	|0.659	0.000	0.027|
31414313133 (0.235)	|0.000	0.147	0.086|
13232121123 (0.026)	|0.000	0.026	0.000|
11414313133 (0.018)	|0.000	0.009	0.008|
13232121132 (0.016)	|0.000	0.016	0.000|
Multiallelic Dprime: 0.942
BLOCK 1189.  MARKERS: 5943 5944 5945
112 (0.668)	|0.399	0.223	0.000	0.000	0.046|
434 (0.202)	|0.000	0.000	0.185	0.016	0.000|
132 (0.124)	|0.002	0.000	0.000	0.096	0.025|
Multiallelic Dprime: 0.923
BLOCK 1190.  MARKERS: 5946 5947 5948 5949 5950
42242 (0.402)	|0.111	0.292|
41242 (0.223)	|0.221	0.002|
32222 (0.185)	|0.160	0.025|
42124 (0.112)	|0.077	0.035|
42222 (0.074)	|0.072	0.002|
Multiallelic Dprime: 0.700
BLOCK 1191.  MARKERS: 5951 5952
22 (0.644)	|0.325	0.189	0.128|
14 (0.356)	|0.150	0.203	0.001|
Multiallelic Dprime: 0.297
BLOCK 1192.  MARKERS: 5954 5955
32 (0.474)	|0.319	0.081	0.005	0.000	0.053	0.000|
34 (0.392)	|0.003	0.050	0.151	0.148	0.015	0.010|
14 (0.129)	|0.000	0.103	0.005	0.000	0.012	0.005|
Multiallelic Dprime: 0.778
BLOCK 1193.  MARKERS: 5956 5957 5958 5959 5960 5961 5962 5963 5964 5965 5966 5967 5968 5969 5970
341113141321111 (0.329)	|0.263	0.034	0.028|
321113141321111 (0.232)	|0.173	0.045	0.015|
323212343121234 (0.162)	|0.011	0.000	0.148|
121132111343211 (0.149)	|0.031	0.103	0.010|
321132111343211 (0.079)	|0.001	0.076	0.000|
323212343121231 (0.015)	|0.003	0.006	0.004|
Multiallelic Dprime: 0.652
BLOCK 1194.  MARKERS: 5971 5972 5973 5974 5975
21223 (0.487)	|0.411	0.071	0.005|
44211 (0.276)	|0.231	0.045	0.000|
24421 (0.217)	|0.162	0.044	0.011|
Multiallelic Dprime: 0.118
BLOCK 1195.  MARKERS: 5979 5980
43 (0.822)	|0.393	0.230	0.110	0.085|
24 (0.162)	|0.104	0.043	0.011	0.002|
23 (0.016)	|0.010	0.004	0.000	0.000|
Multiallelic Dprime: 0.290
BLOCK 1196.  MARKERS: 5984 5985 5986
321 (0.507)	|0.183	0.149	0.091	0.066	0.014|
323 (0.278)	|0.108	0.061	0.053	0.055	0.003|
141 (0.122)	|0.046	0.032	0.023	0.014	0.007|
121 (0.086)	|0.031	0.022	0.011	0.015	0.005|
Multiallelic Dprime: 0.070
BLOCK 1197.  MARKERS: 5992 5993 5994 5995 5996 5997 5998
1424221 (0.371)	|0.071	0.167	0.134|
3243341 (0.264)	|0.176	0.060	0.028|
3244224 (0.179)	|0.130	0.024	0.024|
3243221 (0.151)	|0.078	0.062	0.011|
3244221 (0.031)	|0.000	0.030	0.000|
Multiallelic Dprime: 0.413
BLOCK 1198.  MARKERS: 6001 6002
42 (0.461)	|0.105	0.270	0.085	0.000|
44 (0.342)	|0.008	0.000	0.138	0.187|
12 (0.197)	|0.189	0.003	0.000	0.003|
Multiallelic Dprime: 0.744
BLOCK 1199.  MARKERS: 6003 6004 6005 6006
2222 (0.302)	|0.085	0.122	0.085	0.011|
2414 (0.273)	|0.117	0.071	0.068	0.017|
2422 (0.222)	|0.079	0.105	0.027	0.009|
4222 (0.189)	|0.118	0.040	0.022	0.008|
Multiallelic Dprime: 0.212
BLOCK 1200.  MARKERS: 6009 6010 6011
233 (0.405)	|0.319	0.047	0.038|
331 (0.341)	|0.272	0.041	0.028|
313 (0.206)	|0.187	0.010	0.009|
333 (0.046)	|0.025	0.021	0.000|
Multiallelic Dprime: 0.159
BLOCK 1201.  MARKERS: 6014 6015
12 (0.806)	|0.286	0.252	0.106	0.070	0.068	0.011|
24 (0.119)	|0.039	0.022	0.013	0.019	0.015	0.009|
22 (0.075)	|0.018	0.024	0.008	0.012	0.010	0.003|
Multiallelic Dprime: 0.164
BLOCK 1202.  MARKERS: 6024 6025 6026 6027 6028 6029 6030 6031
42142142 (0.342)	|0.242	0.069	0.026|
42442343 (0.298)	|0.220	0.056	0.022|
24444143 (0.127)	|0.078	0.041	0.007|
42422113 (0.102)	|0.065	0.002	0.033|
42142143 (0.093)	|0.056	0.025	0.007|
24442143 (0.023)	|0.009	0.014	0.000|
Multiallelic Dprime: 0.146
BLOCK 1203.  MARKERS: 6033 6034 6035 6036 6037 6038 6039
1424331 (0.682)	|0.621	0.049	0.011|
3244331 (0.208)	|0.156	0.050	0.002|
3223114 (0.099)	|0.047	0.049	0.004|
Multiallelic Dprime: 0.395
BLOCK 1204.  MARKERS: 6040 6041
24 (0.831)	|0.618	0.190	0.020|
43 (0.152)	|0.121	0.008	0.024|
23 (0.017)	|0.003	0.004	0.010|
Multiallelic Dprime: 0.206
BLOCK 1205.  MARKERS: 6043 6044
34 (0.741)	|0.741	0.000	0.000|
22 (0.202)	|0.056	0.137	0.010|
32 (0.054)	|0.002	0.033	0.019|
Multiallelic Dprime: 0.927
BLOCK 1206.  MARKERS: 6045 6046
11 (0.800)	|0.686	0.086	0.028|
23 (0.171)	|0.002	0.161	0.000|
13 (0.029)	|0.000	0.010	0.009|
Multiallelic Dprime: 0.937
BLOCK 1207.  MARKERS: 6047 6048 6049 6050
3433 (0.688)	|0.480	0.131	0.030	0.026	0.013|
2212 (0.256)	|0.052	0.020	0.094	0.087	0.000|
3412 (0.037)	|0.005	0.018	0.004	0.004	0.000|
Multiallelic Dprime: 0.592
BLOCK 1208.  MARKERS: 6051 6052 6053 6054 6055 6056
233142 (0.537)	|0.379	0.148	0.007	0.000|
421124 (0.175)	|0.109	0.005	0.053	0.006|
233342 (0.129)	|0.103	0.021	0.000	0.000|
233122 (0.121)	|0.043	0.059	0.016	0.002|
233144 (0.014)	|0.008	0.000	0.003	0.002|
Multiallelic Dprime: 0.287
BLOCK 1209.  MARKERS: 6059 6060 6061 6062 6063 6064
123242 (0.657)	|0.558	0.067	0.032|
312424 (0.241)	|0.017	0.225	0.000|
312422 (0.085)	|0.063	0.007	0.012|
312442 (0.011)	|0.005	0.005	0.002|
Multiallelic Dprime: 0.659
BLOCK 1210.  MARKERS: 6066 6067
22 (0.647)	|0.592	0.000	0.004	0.026	0.014|
14 (0.306)	|0.005	0.238	0.054	0.000	0.000|
24 (0.047)	|0.003	0.000	0.044	0.000	0.000|
Multiallelic Dprime: 0.950
BLOCK 1211.  MARKERS: 6068 6069 6070 6071 6072 6073
113414 (0.598)	|0.274	0.183	0.137|
332212 (0.239)	|0.126	0.077	0.035|
113434 (0.103)	|0.054	0.019	0.030|
113412 (0.027)	|0.020	0.007	0.000|
112414 (0.015)	|0.011	0.000	0.003|
Multiallelic Dprime: 0.132
BLOCK 1212.  MARKERS: 6076 6077 6078
322 (0.492)	|0.291	0.197|
444 (0.294)	|0.118	0.176|
324 (0.208)	|0.094	0.114|
Multiallelic Dprime: 0.174
BLOCK 1213.  MARKERS: 6079 6080
43 (0.506)	|0.307	0.148	0.024	0.027|
24 (0.490)	|0.307	0.086	0.072	0.020|
Multiallelic Dprime: 0.137
BLOCK 1214.  MARKERS: 6082 6083 6084 6085
2442 (0.613)	|0.462	0.119	0.032|
4214 (0.237)	|0.078	0.118	0.039|
4442 (0.097)	|0.037	0.054	0.004|
4212 (0.047)	|0.021	0.017	0.009|
Multiallelic Dprime: 0.377
BLOCK 1215.  MARKERS: 6087 6088
33 (0.599)	|0.162	0.363	0.068	0.006|
12 (0.306)	|0.296	0.002	0.006	0.002|
32 (0.089)	|0.015	0.000	0.032	0.042|
Multiallelic Dprime: 0.774
BLOCK 1216.  MARKERS: 6089 6090 6091 6092
3122 (0.475)	|0.153	0.179	0.003	0.144|
1341 (0.368)	|0.356	0.000	0.009	0.002|
3322 (0.105)	|0.008	0.000	0.097	0.000|
1342 (0.050)	|0.002	0.000	0.048	0.000|
Multiallelic Dprime: 0.807
BLOCK 1217.  MARKERS: 6093 6094 6095
123 (0.518)	|0.357	0.076	0.086|
143 (0.182)	|0.094	0.049	0.037|
323 (0.155)	|0.052	0.065	0.038|
121 (0.143)	|0.071	0.030	0.041|
Multiallelic Dprime: 0.212
BLOCK 1218.  MARKERS: 6097 6098 6099
234 (0.573)	|0.567	0.008	0.000|
232 (0.219)	|0.191	0.004	0.024|
112 (0.204)	|0.019	0.178	0.007|
Multiallelic Dprime: 0.832
BLOCK 1219.  MARKERS: 6100 6101
24 (0.776)	|0.690	0.075	0.010|
42 (0.191)	|0.109	0.081	0.001|
44 (0.032)	|0.000	0.000	0.032|
Multiallelic Dprime: 0.446
BLOCK 1220.  MARKERS: 6102 6103
31 (0.799)	|0.697	0.092|
23 (0.159)	|0.151	0.008|
33 (0.040)	|0.035	0.005|
Multiallelic Dprime: 0.383
BLOCK 1221.  MARKERS: 6105 6106 6107 6108 6109
11114 (0.883)	|0.404	0.381	0.098|
43332 (0.105)	|0.086	0.005	0.014|
Multiallelic Dprime: 0.663
BLOCK 1222.  MARKERS: 6112 6113
22 (0.501)	|0.244	0.143	0.114|
44 (0.386)	|0.381	0.002	0.003|
24 (0.113)	|0.113	0.000	0.000|
Multiallelic Dprime: 0.963
BLOCK 1223.  MARKERS: 6115 6116
22 (0.738)	|0.459	0.165	0.082	0.031|
42 (0.145)	|0.081	0.035	0.024	0.005|
44 (0.117)	|0.064	0.040	0.005	0.007|
Multiallelic Dprime: 0.079
BLOCK 1224.  MARKERS: 6119 6120 6121
232 (0.603)	|0.363	0.155	0.066	0.017|
422 (0.241)	|0.162	0.048	0.017	0.011|
234 (0.112)	|0.015	0.002	0.092	0.002|
222 (0.044)	|0.034	0.009	0.000	0.000|
Multiallelic Dprime: 0.280
BLOCK 1225.  MARKERS: 6122 6123 6124 6125
4341 (0.574)	|0.505	0.002	0.038	0.030|
2421 (0.213)	|0.212	0.002	0.000	0.000|
2423 (0.177)	|0.013	0.163	0.000	0.000|
2321 (0.031)	|0.003	0.000	0.029	0.000|
Multiallelic Dprime: 0.741
BLOCK 1226.  MARKERS: 6127 6128 6129
441 (0.734)	|0.730	0.001	0.003|
223 (0.166)	|0.000	0.166	0.000|
241 (0.069)	|0.000	0.066	0.000|
243 (0.030)	|0.000	0.000	0.030|
Multiallelic Dprime: 0.996
BLOCK 1227.  MARKERS: 6130 6131 6132 6133 6134
24411 (0.729)	|0.516	0.184	0.027|
42223 (0.234)	|0.227	0.007	0.000|
22411 (0.033)	|0.032	0.000	0.001|
Multiallelic Dprime: 0.867
BLOCK 1228.  MARKERS: 6135 6136
21 (0.780)	|0.573	0.206|
43 (0.191)	|0.143	0.048|
23 (0.028)	|0.020	0.008|
Multiallelic Dprime: 0.034
BLOCK 1229.  MARKERS: 6138 6139 6140
123 (0.739)	|0.331	0.296	0.110|
311 (0.261)	|0.137	0.103	0.021|
Multiallelic Dprime: 0.107
BLOCK 1230.  MARKERS: 6144 6145
31 (0.468)	|0.245	0.068	0.064	0.067	0.011	0.011|
33 (0.398)	|0.167	0.075	0.072	0.062	0.013	0.004|
13 (0.130)	|0.082	0.027	0.011	0.006	0.005	0.000|
Multiallelic Dprime: 0.131
BLOCK 1231.  MARKERS: 6148 6149 6150 6151 6152
31112 (0.494)	|0.483	0.000	0.010|
31114 (0.174)	|0.174	0.000	0.000|
34332 (0.148)	|0.142	0.000	0.005|
11312 (0.134)	|0.000	0.133	0.001|
31312 (0.029)	|0.003	0.022	0.005|
11112 (0.015)	|0.015	0.000	0.000|
Multiallelic Dprime: 0.907
BLOCK 1232.  MARKERS: 6153 6154
42 (0.822)	|0.676	0.000	0.148|
24 (0.156)	|0.000	0.155	0.000|
44 (0.020)	|0.010	0.007	0.005|
Multiallelic Dprime: 0.918
BLOCK 1233.  MARKERS: 6155 6156
31 (0.685)	|0.391	0.276	0.014|
42 (0.163)	|0.046	0.030	0.087|
32 (0.152)	|0.083	0.007	0.062|
Multiallelic Dprime: 0.434
BLOCK 1234.  MARKERS: 6158 6159 6160 6161
4313 (0.521)	|0.406	0.115|
1113 (0.312)	|0.200	0.113|
4331 (0.163)	|0.074	0.089|
Multiallelic Dprime: 0.235
BLOCK 1235.  MARKERS: 6165 6166
13 (0.680)	|0.366	0.308|
34 (0.320)	|0.220	0.097|
Multiallelic Dprime: 0.252
BLOCK 1236.  MARKERS: 6168 6169
24 (0.586)	|0.328	0.213	0.021	0.020|
32 (0.405)	|0.224	0.156	0.020	0.005|
Multiallelic Dprime: 0.033
BLOCK 1237.  MARKERS: 6171 6172 6173 6174
2333 (0.557)	|0.017	0.401	0.138|
1121 (0.372)	|0.350	0.007	0.016|
1321 (0.041)	|0.028	0.013	0.000|
2321 (0.025)	|0.025	0.000	0.000|
Multiallelic Dprime: 0.872
BLOCK 1238.  MARKERS: 6175 6176
12 (0.428)	|0.279	0.141|
14 (0.417)	|0.341	0.072|
32 (0.154)	|0.054	0.096|
Multiallelic Dprime: 0.281
BLOCK 1239.  MARKERS: 6177 6178 6179
133 (0.675)	|0.239	0.209	0.173	0.019	0.017|
214 (0.310)	|0.158	0.003	0.011	0.083	0.054|
Multiallelic Dprime: 0.559
BLOCK 1240.  MARKERS: 6180 6181 6182 6183 6184
44132 (0.407)	|0.239	0.138	0.024|
24134 (0.216)	|0.115	0.078	0.019|
21134 (0.183)	|0.079	0.046	0.055|
24314 (0.102)	|0.090	0.006	0.005|
24334 (0.071)	|0.062	0.003	0.005|
Multiallelic Dprime: 0.243
BLOCK 1241.  MARKERS: 6185 6186 6187 6188 6189 6190
222431 (0.600)	|0.415	0.182|
144213 (0.275)	|0.180	0.095|
144231 (0.111)	|0.063	0.048|
Multiallelic Dprime: 0.070
BLOCK 1242.  MARKERS: 6193 6194
12 (0.667)	|0.236	0.051	0.151	0.061	0.051	0.029	0.028	0.012|
34 (0.330)	|0.108	0.183	0.009	0.000	0.003	0.001	0.000	0.002|
Multiallelic Dprime: 0.515
BLOCK 1243.  MARKERS: 6195 6196 6197 6198 6199 6200 6201 6202 6203 6204 6205 6206 6207 6208
42131344311121 (0.347)	|0.326	0.020|
44143124113324 (0.235)	|0.204	0.030|
24431122131141 (0.159)	|0.032	0.127|
44131344311121 (0.062)	|0.054	0.008|
44131122131141 (0.055)	|0.055	0.000|
44131324111324 (0.030)	|0.005	0.025|
44131124111324 (0.028)	|0.004	0.025|
44431122131141 (0.015)	|0.007	0.008|
Multiallelic Dprime: 0.691
BLOCK 1244.  MARKERS: 6210 6211
34 (0.739)	|0.263	0.307	0.042	0.103	0.014|
11 (0.260)	|0.122	0.020	0.113	0.005	0.000|
Multiallelic Dprime: 0.505
BLOCK 1245.  MARKERS: 6212 6213 6214 6215
3144 (0.385)	|0.295	0.006	0.004	0.016	0.053	0.000|
4121 (0.326)	|0.003	0.294	0.000	0.000	0.000	0.027|
4344 (0.156)	|0.012	0.000	0.125	0.003	0.006	0.000|
4144 (0.108)	|0.005	0.000	0.032	0.062	0.004	0.000|
4124 (0.014)	|0.004	0.000	0.009	0.000	0.000	0.000|
Multiallelic Dprime: 0.886
BLOCK 1246.  MARKERS: 6216 6217 6218 6219 6220 6221 6222 6223
24211312 (0.318)	|0.315	0.000	0.000|
24331134 (0.307)	|0.000	0.307	0.000|
12234312 (0.169)	|0.030	0.015	0.124|
22234312 (0.083)	|0.000	0.000	0.082|
24231312 (0.063)	|0.059	0.000	0.000|
24331132 (0.027)	|0.000	0.002	0.026|
Multiallelic Dprime: 0.936
BLOCK 1247.  MARKERS: 6224 6225
14 (0.416)	|0.255	0.118	0.042|
34 (0.339)	|0.187	0.104	0.047|
32 (0.239)	|0.094	0.097	0.046|
Multiallelic Dprime: 0.126
BLOCK 1248.  MARKERS: 6231 6232 6233 6234
2244 (0.539)	|0.094	0.285	0.160|
4422 (0.321)	|0.300	0.019	0.003|
4424 (0.135)	|0.125	0.009	0.001|
Multiallelic Dprime: 0.855
BLOCK 1249.  MARKERS: 6236 6237
24 (0.524)	|0.061	0.218	0.175	0.003	0.055|
22 (0.313)	|0.284	0.003	0.012	0.000	0.009|
44 (0.163)	|0.003	0.000	0.000	0.146	0.000|
Multiallelic Dprime: 0.862
BLOCK 1250.  MARKERS: 6238 6239 6240 6241 6242 6243 6244
2442212 (0.350)	|0.337	0.000	0.000	0.000	0.000|
2442144 (0.223)	|0.000	0.105	0.000	0.104	0.013|
2224144 (0.186)	|0.000	0.182	0.000	0.000	0.000|
4442214 (0.150)	|0.000	0.003	0.144	0.000	0.000|
2442214 (0.064)	|0.000	0.002	0.008	0.004	0.049|
Multiallelic Dprime: 0.912
BLOCK 1251.  MARKERS: 6245 6246 6247 6248 6249 6250 6251 6252
33214341 (0.346)	|0.308	0.033|
31231321 (0.300)	|0.282	0.014|
31431321 (0.149)	|0.032	0.117|
23214123 (0.111)	|0.038	0.072|
23214121 (0.067)	|0.055	0.012|
Multiallelic Dprime: 0.666
BLOCK 1252.  MARKERS: 6254 6255
24 (0.734)	|0.460	0.267	0.005	0.001|
42 (0.255)	|0.114	0.002	0.096	0.042|
Multiallelic Dprime: 0.535
BLOCK 1253.  MARKERS: 6258 6259 6260
131 (0.581)	|0.058	0.257	0.167	0.002	0.096|
111 (0.270)	|0.238	0.010	0.003	0.015	0.005|
433 (0.104)	|0.009	0.000	0.000	0.094	0.000|
133 (0.043)	|0.042	0.000	0.000	0.000	0.002|
Multiallelic Dprime: 0.848
BLOCK 1254.  MARKERS: 6263 6264 6265 6266
2114 (0.346)	|0.264	0.083	0.000|
2133 (0.267)	|0.112	0.156	0.000|
4133 (0.170)	|0.057	0.113	0.000|
2113 (0.112)	|0.062	0.050	0.000|
2314 (0.102)	|0.073	0.020	0.009|
Multiallelic Dprime: 0.348
BLOCK 1255.  MARKERS: 6267 6268
32 (0.567)	|0.360	0.206	0.000|
13 (0.423)	|0.271	0.027	0.124|
33 (0.011)	|0.011	0.000	0.000|
Multiallelic Dprime: 0.310
BLOCK 1256.  MARKERS: 6269 6270
12 (0.640)	|0.247	0.183	0.040	0.022	0.097	0.021	0.013	0.009|
14 (0.236)	|0.030	0.040	0.122	0.023	0.006	0.001	0.007	0.005|
32 (0.124)	|0.028	0.017	0.007	0.071	0.000	0.000	0.000	0.000|
Multiallelic Dprime: 0.513
BLOCK 1257.  MARKERS: 6272 6273 6274 6275 6276 6277 6278 6279
44312313 (0.307)	|0.308	0.000	0.000|
42312313 (0.240)	|0.238	0.000	0.001|
44134432 (0.168)	|0.001	0.056	0.111|
44114332 (0.116)	|0.000	0.111	0.003|
34312313 (0.102)	|0.100	0.000	0.002|
44134332 (0.023)	|0.000	0.000	0.023|
44112312 (0.019)	|0.000	0.019	0.000|
44134433 (0.014)	|0.013	0.000	0.000|
Multiallelic Dprime: 0.953
BLOCK 1258.  MARKERS: 6280 6281
32 (0.664)	|0.430	0.231|
33 (0.194)	|0.131	0.063|
12 (0.143)	|0.140	0.003|
Multiallelic Dprime: 0.368
BLOCK 1259.  MARKERS: 6282 6283 6284
112 (0.701)	|0.452	0.152	0.097|
344 (0.297)	|0.148	0.072	0.076|
Multiallelic Dprime: 0.145
BLOCK 1260.  MARKERS: 6286 6287
22 (0.603)	|0.471	0.089	0.043|
42 (0.224)	|0.002	0.145	0.078|
44 (0.173)	|0.173	0.000	0.000|
Multiallelic Dprime: 0.590
BLOCK 1261.  MARKERS: 6288 6289
32 (0.648)	|0.123	0.261	0.186	0.074	0.000|
34 (0.231)	|0.209	0.000	0.023	0.000	0.000|
12 (0.121)	|0.000	0.000	0.000	0.042	0.078|
Multiallelic Dprime: 0.716
BLOCK 1262.  MARKERS: 6290 6291 6292 6293 6294
13142 (0.331)	|0.317	0.012	0.002|
13123 (0.260)	|0.000	0.260	0.000|
13242 (0.211)	|0.210	0.002	0.000|
21142 (0.116)	|0.075	0.042	0.000|
23142 (0.079)	|0.000	0.000	0.078|
Multiallelic Dprime: 0.861
BLOCK 1263.  MARKERS: 6295 6296
21 (0.603)	|0.442	0.000	0.135	0.000	0.018	0.000|
43 (0.317)	|0.000	0.251	0.000	0.041	0.001	0.009|
23 (0.080)	|0.078	0.000	0.000	0.000	0.000	0.000|
Multiallelic Dprime: 0.872
BLOCK 1264.  MARKERS: 6297 6298 6299 6300 6301 6302 6303 6304
32334123 (0.519)	|0.290	0.004	0.200	0.025|
12211133 (0.251)	|0.000	0.247	0.001	0.000|
31311331 (0.134)	|0.005	0.002	0.000	0.126|
32314133 (0.043)	|0.000	0.000	0.043	0.000|
32211133 (0.021)	|0.000	0.019	0.000	0.000|
31311333 (0.010)	|0.010	0.000	0.000	0.000|
Multiallelic Dprime: 0.890
BLOCK 1265.  MARKERS: 6306 6307 6308 6309 6310 6311
123424 (0.313)	|0.070	0.170	0.071|
321424 (0.274)	|0.261	0.012	0.001|
123423 (0.256)	|0.147	0.068	0.036|
143144 (0.156)	|0.002	0.150	0.003|
Multiallelic Dprime: 0.587
BLOCK 1266.  MARKERS: 6313 6314 6315
241 (0.481)	|0.226	0.160	0.096|
314 (0.400)	|0.204	0.139	0.057|
214 (0.112)	|0.056	0.043	0.013|
Multiallelic Dprime: 0.057
BLOCK 1267.  MARKERS: 6317 6318
13 (0.489)	|0.226	0.184	0.079|
43 (0.343)	|0.144	0.177	0.021|
11 (0.168)	|0.135	0.022	0.011|
Multiallelic Dprime: 0.223
BLOCK 1268.  MARKERS: 6319 6320
34 (0.506)	|0.270	0.236|
32 (0.383)	|0.279	0.104|
12 (0.111)	|0.032	0.079|
Multiallelic Dprime: 0.248
BLOCK 1269.  MARKERS: 6322 6323
44 (0.580)	|0.452	0.126	0.002|
22 (0.420)	|0.148	0.084	0.188|
Multiallelic Dprime: 0.465
BLOCK 1270.  MARKERS: 6324 6325
43 (0.600)	|0.470	0.121	0.009|
33 (0.211)	|0.092	0.003	0.114|
42 (0.189)	|0.171	0.018	0.000|
Multiallelic Dprime: 0.434
BLOCK 1271.  MARKERS: 6326 6327
44 (0.732)	|0.477	0.234	0.021|
42 (0.142)	|0.109	0.026	0.008|
22 (0.122)	|0.052	0.070	0.000|
Multiallelic Dprime: 0.133
BLOCK 1272.  MARKERS: 6328 6329
14 (0.639)	|0.350	0.027	0.113	0.122	0.000|
32 (0.332)	|0.094	0.171	0.029	0.010	0.019|
34 (0.029)	|0.026	0.000	0.001	0.000	0.000|
Multiallelic Dprime: 0.526
BLOCK 1273.  MARKERS: 6330 6331 6332 6333 6334 6335 6336 6337 6338 6339 6340 6341 6342 6343
24314232233113 (0.466)	|0.467	0.000|
21333124431333 (0.196)	|0.196	0.000|
21133124233113 (0.144)	|0.000	0.142|
41314232213111 (0.133)	|0.132	0.001|
21333124431113 (0.019)	|0.017	0.003|
Multiallelic Dprime: 0.974
BLOCK 1274.  MARKERS: 6344 6345 6346
214 (0.854)	|0.519	0.239	0.095|
432 (0.146)	|0.106	0.026	0.011|
Multiallelic Dprime: 0.308
BLOCK 1275.  MARKERS: 6347 6348
41 (0.623)	|0.310	0.312	0.002|
21 (0.269)	|0.204	0.041	0.024|
42 (0.109)	|0.089	0.019	0.000|
Multiallelic Dprime: 0.501
BLOCK 1276.  MARKERS: 6349 6350
11 (0.603)	|0.262	0.127	0.087	0.070	0.011	0.022	0.012|
33 (0.372)	|0.015	0.094	0.118	0.037	0.070	0.022	0.004|
13 (0.025)	|0.003	0.000	0.004	0.005	0.013	0.000	0.000|
Multiallelic Dprime: 0.420
BLOCK 1277.  MARKERS: 6351 6352 6353 6354 6355 6356 6357 6358 6359 6360 6361
33222324113 (0.279)	|0.252	0.003	0.021	0.000|
13414322334 (0.223)	|0.218	0.000	0.000	0.000|
13414122333 (0.206)	|0.000	0.205	0.004	0.000|
13414142333 (0.112)	|0.000	0.111	0.001	0.000|
12414122333 (0.094)	|0.002	0.000	0.086	0.002|
13212322113 (0.044)	|0.000	0.000	0.000	0.044|
33414122333 (0.016)	|0.000	0.002	0.004	0.009|
Multiallelic Dprime: 0.935
BLOCK 1278.  MARKERS: 6362 6363 6364 6365
2441 (0.493)	|0.441	0.033	0.020|
3233 (0.321)	|0.146	0.142	0.032|
3231 (0.116)	|0.032	0.081	0.003|
2231 (0.059)	|0.040	0.016	0.003|
Multiallelic Dprime: 0.512
BLOCK 1279.  MARKERS: 6367 6368
31 (0.668)	|0.285	0.168	0.211	0.000|
13 (0.272)	|0.065	0.026	0.000	0.179|
11 (0.060)	|0.002	0.048	0.000	0.000|
Multiallelic Dprime: 0.606
BLOCK 1280.  MARKERS: 6369 6370 6371 6372 6373 6374 6375 6376 6377
314122122 (0.351)	|0.149	0.125	0.057	0.021|
314114324 (0.242)	|0.049	0.094	0.016	0.081|
331314344 (0.210)	|0.071	0.013	0.114	0.012|
114122122 (0.180)	|0.056	0.063	0.028	0.029|
Multiallelic Dprime: 0.284
BLOCK 1281.  MARKERS: 6379 6380 6381 6382 6383
11142 (0.327)	|0.200	0.093	0.033|
11442 (0.303)	|0.110	0.053	0.140|
11443 (0.218)	|0.097	0.102	0.016|
33422 (0.147)	|0.059	0.046	0.040|
Multiallelic Dprime: 0.258
BLOCK 1282.  MARKERS: 6387 6388
33 (0.467)	|0.162	0.113	0.070	0.059	0.046|
22 (0.299)	|0.066	0.081	0.078	0.044	0.026|
23 (0.231)	|0.075	0.087	0.027	0.019	0.018|
Multiallelic Dprime: 0.139
BLOCK 1283.  MARKERS: 6392 6393 6394 6395 6396 6397 6398 6399
32121113 (0.302)	|0.097	0.016	0.090	0.098|
33221113 (0.281)	|0.277	0.000	0.002	0.000|
12144333 (0.174)	|0.143	0.000	0.032	0.000|
32121111 (0.123)	|0.000	0.123	0.000	0.000|
12141333 (0.092)	|0.094	0.000	0.000	0.000|
Multiallelic Dprime: 0.788
BLOCK 1284.  MARKERS: 6400 6401 6402 6403 6404
44233 (0.621)	|0.605	0.016|
41411 (0.150)	|0.021	0.130|
24233 (0.126)	|0.126	0.000|
44231 (0.102)	|0.077	0.025|
Multiallelic Dprime: 0.789
BLOCK 1285.  MARKERS: 6405 6406
13 (0.829)	|0.338	0.182	0.178	0.130|
31 (0.171)	|0.033	0.076	0.026	0.036|
Multiallelic Dprime: 0.304
BLOCK 1286.  MARKERS: 6407 6408 6409
332 (0.371)	|0.262	0.097	0.011|
131 (0.258)	|0.080	0.175	0.004|
311 (0.204)	|0.104	0.098	0.003|
331 (0.165)	|0.085	0.069	0.011|
Multiallelic Dprime: 0.272
BLOCK 1287.  MARKERS: 6412 6413
12 (0.532)	|0.488	0.027	0.018|
24 (0.439)	|0.231	0.207	0.000|
22 (0.029)	|0.018	0.010	0.000|
Multiallelic Dprime: 0.676
BLOCK 1288.  MARKERS: 6415 6416 6417
322 (0.739)	|0.522	0.130	0.084|
131 (0.244)	|0.146	0.046	0.052|
321 (0.018)	|0.015	0.000	0.002|
Multiallelic Dprime: 0.108
BLOCK 1289.  MARKERS: 6420 6421 6422
121 (0.683)	|0.399	0.281|
123 (0.176)	|0.161	0.015|
311 (0.139)	|0.019	0.116|
Multiallelic Dprime: 0.251
BLOCK 1290.  MARKERS: 6423 6424
12 (0.579)	|0.303	0.184	0.089|
23 (0.413)	|0.178	0.167	0.068|
Multiallelic Dprime: 0.095
BLOCK 1291.  MARKERS: 6425 6426
31 (0.487)	|0.110	0.167	0.146	0.064|
11 (0.352)	|0.122	0.099	0.078	0.054|
33 (0.157)	|0.079	0.015	0.052	0.007|
Multiallelic Dprime: 0.176
BLOCK 1292.  MARKERS: 6428 6429 6430 6431
4324 (0.316)	|0.305	0.000	0.010|
2432 (0.282)	|0.276	0.002	0.004|
2324 (0.275)	|0.217	0.052	0.007|
2434 (0.125)	|0.031	0.092	0.002|
Multiallelic Dprime: 0.625
BLOCK 1293.  MARKERS: 6434 6435
21 (0.831)	|0.570	0.259	0.000|
43 (0.145)	|0.000	0.000	0.146|
23 (0.022)	|0.013	0.009	0.000|
Multiallelic Dprime: 0.876
BLOCK 1294.  MARKERS: 6436 6437
34 (0.584)	|0.211	0.121	0.038	0.148	0.033	0.001	0.019|
14 (0.268)	|0.000	0.049	0.115	0.000	0.104	0.000	0.000|
12 (0.147)	|0.003	0.004	0.004	0.000	0.004	0.128	0.000|
Multiallelic Dprime: 0.753
BLOCK 1295.  MARKERS: 6438 6439 6440 6441 6442 6443 6444 6445 6446 6447 6448 6449
111433312114 (0.213)	|0.212	0.001	0.000|
111411331332 (0.173)	|0.172	0.000	0.000|
111411332312 (0.157)	|0.033	0.121	0.003|
211411332312 (0.148)	|0.000	0.148	0.000|
113431332312 (0.145)	|0.000	0.013	0.131|
131211132312 (0.131)	|0.132	0.000	0.000|
231211132312 (0.017)	|0.018	0.000	0.000|
Multiallelic Dprime: 0.932
BLOCK 1296.  MARKERS: 6450 6451
44 (0.575)	|0.365	0.172	0.032	0.005|
43 (0.284)	|0.166	0.000	0.116	0.003|
23 (0.140)	|0.138	0.000	0.000	0.002|
Multiallelic Dprime: 0.444
BLOCK 1297.  MARKERS: 6452 6453 6454 6455 6456
34324 (0.669)	|0.538	0.124	0.008|
12442 (0.170)	|0.122	0.039	0.009|
32442 (0.149)	|0.112	0.024	0.014|
32324 (0.010)	|0.008	0.002	0.000|
Multiallelic Dprime: 0.095
BLOCK 1298.  MARKERS: 6458 6459 6460
322 (0.779)	|0.337	0.244	0.121	0.047	0.012	0.011|
144 (0.189)	|0.069	0.051	0.036	0.029	0.000	0.000|
142 (0.032)	|0.010	0.010	0.000	0.004	0.004	0.002|
Multiallelic Dprime: 0.116
BLOCK 1299.  MARKERS: 6466 6467 6468 6469 6470 6471 6472
3221131 (0.418)	|0.015	0.229	0.158	0.013	0.000|
2442313 (0.304)	|0.302	0.000	0.000	0.000	0.000|
3422311 (0.156)	|0.011	0.001	0.002	0.138	0.000|
3222331 (0.079)	|0.040	0.000	0.028	0.000	0.012|
3221133 (0.014)	|0.016	0.000	0.000	0.000	0.000|
3221331 (0.012)	|0.000	0.003	0.004	0.000	0.004|
Multiallelic Dprime: 0.882
BLOCK 1300.  MARKERS: 6473 6474 6475 6476 6477 6478 6479
4413431 (0.397)	|0.290	0.069	0.038|
4213213 (0.233)	|0.225	0.000	0.008|
3433431 (0.192)	|0.191	0.000	0.000|
4414431 (0.154)	|0.000	0.154	0.000|
4213233 (0.016)	|0.000	0.016	0.000|
Multiallelic Dprime: 0.630
BLOCK 1301.  MARKERS: 6480 6481
11 (0.709)	|0.502	0.189	0.019|
22 (0.244)	|0.056	0.054	0.132|
12 (0.046)	|0.041	0.003	0.001|
Multiallelic Dprime: 0.473
BLOCK 1302.  MARKERS: 6483 6484
24 (0.600)	|0.376	0.155	0.065|
22 (0.246)	|0.072	0.015	0.158|
32 (0.152)	|0.006	0.143	0.004|
Multiallelic Dprime: 0.537
BLOCK 1303.  MARKERS: 6485 6486
14 (0.456)	|0.344	0.089	0.023|
12 (0.307)	|0.053	0.260	0.002|
22 (0.233)	|0.084	0.010	0.130|
Multiallelic Dprime: 0.593
BLOCK 1304.  MARKERS: 6488 6489
21 (0.486)	|0.333	0.038	0.114|
23 (0.358)	|0.244	0.055	0.059|
43 (0.156)	|0.021	0.126	0.009|
Multiallelic Dprime: 0.348
BLOCK 1305.  MARKERS: 6491 6492
22 (0.599)	|0.330	0.125	0.142|
42 (0.219)	|0.166	0.043	0.011|
24 (0.182)	|0.104	0.037	0.040|
Multiallelic Dprime: 0.201
BLOCK 1306.  MARKERS: 6495 6496 6497 6498 6499 6500
124243 (0.598)	|0.598	0.000|
314241 (0.206)	|0.000	0.206|
322321 (0.192)	|0.156	0.036|
Multiallelic Dprime: 0.852
BLOCK 1307.  MARKERS: 6501 6502
23 (0.756)	|0.362	0.044	0.193	0.154	0.000|
11 (0.244)	|0.040	0.158	0.000	0.032	0.012|
Multiallelic Dprime: 0.644
BLOCK 1308.  MARKERS: 6503 6504 6505 6506 6507 6508
342123 (0.402)	|0.325	0.065	0.010|
134142 (0.202)	|0.112	0.085	0.002|
342143 (0.193)	|0.161	0.030	0.000|
332342 (0.186)	|0.168	0.018	0.000|
334142 (0.012)	|0.002	0.010	0.000|
Multiallelic Dprime: 0.301
BLOCK 1309.  MARKERS: 6509 6510 6511
332 (0.772)	|0.436	0.195	0.141|
111 (0.210)	|0.000	0.207	0.003|
132 (0.013)	|0.011	0.000	0.002|
Multiallelic Dprime: 0.898
BLOCK 1310.  MARKERS: 6513 6514
34 (0.449)	|0.448	0.000	0.000|
14 (0.405)	|0.025	0.372	0.007|
12 (0.147)	|0.015	0.000	0.132|
Multiallelic Dprime: 0.953
BLOCK 1311.  MARKERS: 6515 6516
24 (0.487)	|0.464	0.013	0.010|
42 (0.372)	|0.075	0.175	0.122|
44 (0.139)	|0.127	0.011	0.001|
Multiallelic Dprime: 0.831
BLOCK 1312.  MARKERS: 6518 6519
11 (0.667)	|0.646	0.020|
13 (0.200)	|0.014	0.186|
23 (0.133)	|0.007	0.126|
Multiallelic Dprime: 0.907
BLOCK 1313.  MARKERS: 6520 6521
23 (0.668)	|0.509	0.142	0.013|
41 (0.332)	|0.274	0.059	0.000|
Multiallelic Dprime: 0.178
BLOCK 1314.  MARKERS: 6522 6523
23 (0.783)	|0.336	0.351	0.097|
42 (0.201)	|0.193	0.006	0.002|
43 (0.013)	|0.004	0.006	0.004|
Multiallelic Dprime: 0.838
BLOCK 1315.  MARKERS: 6524 6525
14 (0.535)	|0.140	0.148	0.146	0.101|
11 (0.362)	|0.234	0.084	0.011	0.033|
24 (0.102)	|0.019	0.068	0.003	0.013|
Multiallelic Dprime: 0.383
BLOCK 1316.  MARKERS: 6526 6527 6528 6529
1221 (0.393)	|0.163	0.203	0.027|
3441 (0.299)	|0.255	0.030	0.014|
1223 (0.160)	|0.026	0.024	0.110|
1441 (0.147)	|0.036	0.104	0.007|
Multiallelic Dprime: 0.496
BLOCK 1317.  MARKERS: 6531 6532 6533
423 (0.479)	|0.086	0.387	0.004|
421 (0.363)	|0.363	0.000	0.000|
233 (0.158)	|0.014	0.000	0.144|
Multiallelic Dprime: 0.895
BLOCK 1318.  MARKERS: 6535 6536
31 (0.462)	|0.343	0.027	0.084	0.000	0.010|
13 (0.387)	|0.005	0.245	0.133	0.000	0.002|
33 (0.149)	|0.041	0.000	0.005	0.100	0.000|
Multiallelic Dprime: 0.720
BLOCK 1319.  MARKERS: 6537 6538 6539 6540 6541
11421 (0.387)	|0.325	0.048	0.006	0.001	0.000|
13441 (0.273)	|0.016	0.012	0.221	0.020	0.000|
11223 (0.221)	|0.008	0.147	0.005	0.041	0.019|
31421 (0.100)	|0.034	0.051	0.007	0.008	0.000|
11423 (0.012)	|0.000	0.003	0.002	0.004	0.000|
Multiallelic Dprime: 0.727
BLOCK 1320.  MARKERS: 6542 6543 6544 6545 6546 6547 6548 6549
41332231 (0.384)	|0.004	0.377	0.005|
43344413 (0.264)	|0.139	0.003	0.120|
11232433 (0.242)	|0.237	0.000	0.006|
41332433 (0.076)	|0.077	0.000	0.000|
11332433 (0.018)	|0.000	0.000	0.018|
Multiallelic Dprime: 0.857
BLOCK 1321.  MARKERS: 6550 6551
11 (0.459)	|0.231	0.214	0.008|
43 (0.390)	|0.362	0.026	0.003|
41 (0.151)	|0.033	0.000	0.115|
Multiallelic Dprime: 0.646
BLOCK 1322.  MARKERS: 6552 6553 6554
344 (0.624)	|0.322	0.183	0.088	0.024|
124 (0.242)	|0.049	0.150	0.027	0.014|
342 (0.126)	|0.007	0.034	0.038	0.047|
Multiallelic Dprime: 0.396
BLOCK 1323.  MARKERS: 6556 6557 6558 6559 6560
22433 (0.377)	|0.376	0.001|
43211 (0.375)	|0.370	0.005|
42231 (0.153)	|0.003	0.150|
42233 (0.085)	|0.068	0.016|
Multiallelic Dprime: 0.877
BLOCK 1324.  MARKERS: 6561 6562
33 (0.825)	|0.542	0.190	0.093|
11 (0.175)	|0.063	0.058	0.054|
Multiallelic Dprime: 0.309
BLOCK 1325.  MARKERS: 6565 6566
31 (0.605)	|0.457	0.119	0.029|
33 (0.248)	|0.176	0.058	0.014|
13 (0.147)	|0.109	0.028	0.010|
Multiallelic Dprime: 0.046
BLOCK 1326.  MARKERS: 6567 6568 6569 6570
4242 (0.742)	|0.167	0.211	0.189	0.125	0.008	0.011|
2424 (0.205)	|0.136	0.018	0.023	0.010	0.006	0.000|
2242 (0.053)	|0.001	0.004	0.000	0.045	0.000	0.002|
Multiallelic Dprime: 0.474
BLOCK 1327.  MARKERS: 6574 6575 6576 6577 6578 6579 6580 6581 6582 6583
3143412423 (0.304)	|0.126	0.177	0.000|
1433434413 (0.233)	|0.225	0.008	0.000|
3131232211 (0.212)	|0.210	0.002	0.000|
3133412423 (0.181)	|0.050	0.021	0.110|
3133432423 (0.014)	|0.012	0.001	0.000|
3131232213 (0.013)	|0.012	0.000	0.000|
Multiallelic Dprime: 0.745
BLOCK 1328.  MARKERS: 6585 6586
33 (0.672)	|0.278	0.348	0.048|
31 (0.210)	|0.208	0.000	0.000|
13 (0.118)	|0.000	0.053	0.065|
Multiallelic Dprime: 0.563
BLOCK 1329.  MARKERS: 6587 6588
22 (0.492)	|0.010	0.137	0.192	0.138|
24 (0.396)	|0.389	0.008	0.000	0.010|
42 (0.112)	|0.022	0.088	0.000	0.000|
Multiallelic Dprime: 0.831
BLOCK 1330.  MARKERS: 6589 6590 6591 6592 6593
22232 (0.421)	|0.337	0.049	0.036|
22233 (0.233)	|0.094	0.087	0.052|
41433 (0.192)	|0.012	0.165	0.016|
22223 (0.148)	|0.025	0.077	0.046|
Multiallelic Dprime: 0.496
BLOCK 1331.  MARKERS: 6595 6596
43 (0.468)	|0.396	0.006	0.067|
24 (0.378)	|0.053	0.235	0.089|
23 (0.154)	|0.037	0.081	0.035|
Multiallelic Dprime: 0.591
BLOCK 1332.  MARKERS: 6597 6598
24 (0.486)	|0.190	0.128	0.086	0.080|
42 (0.321)	|0.105	0.114	0.076	0.026|
22 (0.190)	|0.070	0.043	0.048	0.029|
Multiallelic Dprime: 0.111
BLOCK 1333.  MARKERS: 6601 6602 6603
212 (0.368)	|0.343	0.023	0.003|
232 (0.285)	|0.040	0.147	0.097|
412 (0.210)	|0.002	0.205	0.003|
214 (0.136)	|0.003	0.006	0.126|
Multiallelic Dprime: 0.759
BLOCK 1334.  MARKERS: 6604 6605
11 (0.385)	|0.358	0.011	0.017|
31 (0.384)	|0.163	0.023	0.198|
33 (0.231)	|0.009	0.216	0.005|
Multiallelic Dprime: 0.723
BLOCK 1335.  MARKERS: 6606 6607
42 (0.529)	|0.241	0.164	0.058	0.010	0.013	0.010|
22 (0.251)	|0.110	0.084	0.019	0.023	0.005	0.000|
21 (0.220)	|0.022	0.040	0.132	0.004	0.003	0.000|
Multiallelic Dprime: 0.319
BLOCK 1336.  MARKERS: 6608 6609 6610 6611 6612 6613 6614 6615 6616 6617 6618 6619 6620
4432424124313 (0.373)	|0.372	0.000	0.000	0.000|
4214212322342 (0.288)	|0.000	0.287	0.000	0.001|
3212212342212 (0.210)	|0.000	0.000	0.210	0.000|
4232424124313 (0.037)	|0.037	0.000	0.000	0.000|
4432424124312 (0.022)	|0.011	0.000	0.000	0.010|
4414212322342 (0.012)	|0.000	0.011	0.000	0.000|
Multiallelic Dprime: 0.990
BLOCK 1337.  MARKERS: 6621 6622 6623
334 (0.439)	|0.364	0.030	0.042|
132 (0.314)	|0.115	0.093	0.101|
114 (0.227)	|0.028	0.141	0.056|
134 (0.017)	|0.008	0.003	0.004|
Multiallelic Dprime: 0.483
BLOCK 1338.  MARKERS: 6624 6625 6626 6627 6628
21432 (0.517)	|0.254	0.115	0.060	0.075	0.006|
43212 (0.268)	|0.126	0.045	0.042	0.049	0.004|
43434 (0.202)	|0.113	0.027	0.050	0.008	0.002|
Multiallelic Dprime: 0.119
BLOCK 1339.  MARKERS: 6632 6633 6634 6635 6636 6637 6638
1233242 (0.500)	|0.428	0.033	0.003	0.033|
3233242 (0.189)	|0.033	0.157	0.001	0.001|
1111421 (0.155)	|0.009	0.058	0.082	0.005|
1233222 (0.133)	|0.118	0.006	0.009	0.000|
1233241 (0.012)	|0.000	0.004	0.003	0.005|
Multiallelic Dprime: 0.709
BLOCK 1340.  MARKERS: 6640 6641 6642
344 (0.592)	|0.363	0.211	0.014|
124 (0.261)	|0.196	0.065	0.000|
122 (0.100)	|0.035	0.065	0.000|
324 (0.047)	|0.033	0.011	0.003|
Multiallelic Dprime: 0.168
BLOCK 1341.  MARKERS: 6644 6645
13 (0.627)	|0.407	0.138	0.071	0.010|
41 (0.351)	|0.228	0.060	0.059	0.003|
11 (0.017)	|0.007	0.003	0.004	0.003|
Multiallelic Dprime: 0.067
BLOCK 1342.  MARKERS: 6647 6648 6649 6650
2324 (0.643)	|0.485	0.113	0.045|
1144 (0.202)	|0.158	0.039	0.005|
2322 (0.136)	|0.118	0.011	0.006|
2344 (0.016)	|0.013	0.004	0.000|
Multiallelic Dprime: 0.187
BLOCK 1343.  MARKERS: 6651 6652
33 (0.777)	|0.428	0.303	0.046|
21 (0.168)	|0.032	0.027	0.108|
23 (0.056)	|0.027	0.024	0.005|
Multiallelic Dprime: 0.452
BLOCK 1344.  MARKERS: 6653 6654
14 (0.487)	|0.130	0.151	0.092	0.094	0.020|
13 (0.354)	|0.141	0.128	0.043	0.038	0.002|
33 (0.159)	|0.076	0.035	0.023	0.023	0.000|
Multiallelic Dprime: 0.171
BLOCK 1345.  MARKERS: 6656 6657 6658 6659 6660 6661
112114 (0.347)	|0.171	0.090	0.079	0.007	0.000|
122131 (0.313)	|0.221	0.030	0.007	0.006	0.049|
312314 (0.158)	|0.118	0.002	0.034	0.000	0.002|
114114 (0.155)	|0.039	0.017	0.002	0.095	0.002|
112314 (0.021)	|0.021	0.000	0.000	0.000	0.000|
Multiallelic Dprime: 0.466
BLOCK 1346.  MARKERS: 6663 6664 6665 6666 6667
14122 (0.572)	|0.393	0.138	0.038	0.003|
32321 (0.140)	|0.033	0.043	0.063	0.000|
14321 (0.123)	|0.039	0.004	0.000	0.076|
32341 (0.112)	|0.008	0.105	0.000	0.000|
14322 (0.053)	|0.036	0.000	0.000	0.017|
Multiallelic Dprime: 0.506
BLOCK 1347.  MARKERS: 6671 6672 6673 6674
3143 (0.509)	|0.351	0.005	0.153|
3141 (0.288)	|0.065	0.223	0.000|
3323 (0.101)	|0.001	0.000	0.100|
1141 (0.098)	|0.001	0.096	0.000|
Multiallelic Dprime: 0.718
BLOCK 1348.  MARKERS: 6675 6676
14 (0.421)	|0.270	0.108	0.043|
34 (0.325)	|0.202	0.085	0.039|
31 (0.254)	|0.170	0.046	0.039|
Multiallelic Dprime: 0.054
BLOCK 1349.  MARKERS: 6685 6686
32 (0.641)	|0.347	0.284	0.009|
34 (0.238)	|0.149	0.085	0.002|
44 (0.121)	|0.023	0.077	0.021|
Multiallelic Dprime: 0.154
BLOCK 1350.  MARKERS: 6690 6691 6692
312 (0.520)	|0.352	0.168|
133 (0.446)	|0.259	0.186|
333 (0.032)	|0.026	0.006|
Multiallelic Dprime: 0.129
BLOCK 1351.  MARKERS: 6694 6695
41 (0.637)	|0.360	0.039	0.232	0.006|
33 (0.362)	|0.100	0.241	0.016	0.006|
Multiallelic Dprime: 0.611
BLOCK 1352.  MARKERS: 6696 6697 6698
244 (0.459)	|0.282	0.081	0.096|
424 (0.282)	|0.185	0.073	0.024|
242 (0.248)	|0.131	0.061	0.056|
224 (0.011)	|0.004	0.004	0.004|
Multiallelic Dprime: 0.124
BLOCK 1353.  MARKERS: 6702 6703
22 (0.602)	|0.287	0.295	0.019|
12 (0.218)	|0.103	0.106	0.009|
24 (0.180)	|0.099	0.079	0.003|
Multiallelic Dprime: 0.048
BLOCK 1354.  MARKERS: 6713 6714
24 (0.489)	|0.246	0.136	0.104|
31 (0.480)	|0.206	0.195	0.079|
21 (0.031)	|0.018	0.013	0.000|
Multiallelic Dprime: 0.129
BLOCK 1355.  MARKERS: 6720 6721
13 (0.470)	|0.467	0.002	0.001|
11 (0.345)	|0.187	0.122	0.036|
31 (0.183)	|0.169	0.013	0.002|
Multiallelic Dprime: 0.847
BLOCK 1356.  MARKERS: 6722 6723
23 (0.824)	|0.273	0.251	0.118	0.132	0.003	0.033|
11 (0.137)	|0.002	0.008	0.057	0.004	0.064	0.001|
13 (0.039)	|0.036	0.000	0.000	0.002	0.000	0.000|
Multiallelic Dprime: 0.590
BLOCK 1357.  MARKERS: 6724 6725 6726 6727 6728 6729 6730 6731 6732
344434422 (0.311)	|0.115	0.178	0.017|
344434441 (0.261)	|0.251	0.005	0.001|
132112222 (0.175)	|0.007	0.143	0.025|
344434442 (0.138)	|0.093	0.002	0.041|
134434422 (0.067)	|0.002	0.066	0.000|
132114422 (0.034)	|0.004	0.006	0.023|
Multiallelic Dprime: 0.643
BLOCK 1358.  MARKERS: 6733 6734 6735
342 (0.478)	|0.376	0.082	0.017|
124 (0.405)	|0.360	0.038	0.008|
122 (0.110)	|0.083	0.021	0.003|
Multiallelic Dprime: 0.240
BLOCK 1359.  MARKERS: 6738 6739 6740 6741
1111 (0.821)	|0.311	0.263	0.205	0.021	0.009|
3333 (0.142)	|0.000	0.000	0.016	0.108	0.017|
1331 (0.029)	|0.000	0.000	0.000	0.027	0.000|
Multiallelic Dprime: 0.865
BLOCK 1360.  MARKERS: 6743 6744 6745 6746
3313 (0.311)	|0.138	0.084	0.085|
1432 (0.262)	|0.129	0.079	0.054|
1313 (0.224)	|0.142	0.047	0.034|
1412 (0.162)	|0.106	0.041	0.015|
1413 (0.026)	|0.018	0.008	0.000|
Multiallelic Dprime: 0.158
BLOCK 1361.  MARKERS: 6747 6748
43 (0.543)	|0.201	0.205	0.137|
42 (0.261)	|0.253	0.002	0.006|
22 (0.191)	|0.173	0.014	0.004|
Multiallelic Dprime: 0.846
BLOCK 1362.  MARKERS: 6750 6751
14 (0.632)	|0.432	0.139	0.062|
11 (0.221)	|0.107	0.038	0.076|
34 (0.147)	|0.107	0.031	0.009|
Multiallelic Dprime: 0.176
BLOCK 1363.  MARKERS: 6752 6753 6754
222 (0.646)	|0.183	0.272	0.158	0.019|
412 (0.208)	|0.115	0.006	0.084	0.003|
224 (0.147)	|0.017	0.006	0.008	0.116|
Multiallelic Dprime: 0.483
BLOCK 1364.  MARKERS: 6755 6756 6757 6758 6759
13244 (0.316)	|0.215	0.089	0.013|
31144 (0.282)	|0.021	0.114	0.147|
13232 (0.250)	|0.175	0.066	0.011|
13234 (0.135)	|0.059	0.072	0.004|
Multiallelic Dprime: 0.432
BLOCK 1365.  MARKERS: 6760 6761
42 (0.473)	|0.219	0.005	0.003	0.159	0.047	0.025	0.001	0.000|
43 (0.351)	|0.032	0.195	0.004	0.000	0.062	0.038	0.008	0.010|
22 (0.175)	|0.006	0.005	0.154	0.000	0.003	0.000	0.002	0.001|
Multiallelic Dprime: 0.777
BLOCK 1366.  MARKERS: 6763 6764 6765 6766 6767 6768 6769 6770
23113234 (0.256)	|0.012	0.245	0.000	0.000|
41113134 (0.205)	|0.004	0.004	0.193	0.002|
41113124 (0.161)	|0.160	0.000	0.002	0.000|
21231132 (0.160)	|0.160	0.000	0.000	0.000|
21231134 (0.112)	|0.103	0.005	0.005	0.000|
23113134 (0.064)	|0.046	0.000	0.006	0.009|
23113124 (0.013)	|0.006	0.000	0.007	0.000|
41113234 (0.011)	|0.000	0.011	0.000	0.000|
Multiallelic Dprime: 0.919
BLOCK 1367.  MARKERS: 6771 6772 6773
143 (0.496)	|0.318	0.178|
141 (0.270)	|0.000	0.268|
323 (0.222)	|0.219	0.002|
343 (0.012)	|0.006	0.006|
Multiallelic Dprime: 0.592
BLOCK 1368.  MARKERS: 6774 6775
24 (0.544)	|0.093	0.184	0.147	0.097	0.018	0.002	0.000|
42 (0.453)	|0.213	0.032	0.038	0.041	0.082	0.030	0.010|
Multiallelic Dprime: 0.542
BLOCK 1369.  MARKERS: 6777 6778 6779 6780 6781 6782
133423 (0.309)	|0.119	0.191|
233323 (0.217)	|0.125	0.091|
233423 (0.183)	|0.103	0.079|
233321 (0.138)	|0.086	0.052|
211413 (0.100)	|0.080	0.020|
211423 (0.032)	|0.026	0.006|
213323 (0.010)	|0.006	0.005|
Multiallelic Dprime: 0.212
BLOCK 1370.  MARKERS: 6783 6784 6785
332 (0.550)	|0.191	0.126	0.231|
414 (0.447)	|0.304	0.136	0.007|
Multiallelic Dprime: 0.437
BLOCK 1371.  MARKERS: 6786 6787 6788
233 (0.498)	|0.371	0.089	0.038|
213 (0.262)	|0.007	0.007	0.248|
411 (0.238)	|0.018	0.219	0.002|
Multiallelic Dprime: 0.799
BLOCK 1372.  MARKERS: 6789 6790
24 (0.396)	|0.372	0.000	0.000	0.011	0.000	0.006|
43 (0.315)	|0.004	0.213	0.010	0.000	0.077	0.000|
23 (0.290)	|0.011	0.006	0.133	0.119	0.000	0.017|
Multiallelic Dprime: 0.928
BLOCK 1373.  MARKERS: 6791 6792 6793 6794 6795 6796
411441 (0.386)	|0.288	0.014	0.000	0.083|
333321 (0.218)	|0.113	0.097	0.002	0.006|
433321 (0.144)	|0.006	0.135	0.001	0.003|
413423 (0.129)	|0.010	0.000	0.119	0.000|
413421 (0.077)	|0.000	0.000	0.076	0.000|
433421 (0.022)	|0.018	0.000	0.002	0.001|
Multiallelic Dprime: 0.729
BLOCK 1374.  MARKERS: 6797 6798 6799 6800
3333 (0.442)	|0.391	0.041	0.003	0.006|
3313 (0.255)	|0.028	0.131	0.005	0.088|
2112 (0.207)	|0.005	0.054	0.148	0.000|
2312 (0.096)	|0.018	0.065	0.010	0.002|
Multiallelic Dprime: 0.716
BLOCK 1375.  MARKERS: 6802 6803 6804 6805
2211 (0.443)	|0.126	0.302	0.015|
2113 (0.291)	|0.136	0.001	0.154|
4133 (0.166)	|0.166	0.000	0.000|
4113 (0.096)	|0.096	0.000	0.000|
Multiallelic Dprime: 0.714
BLOCK 1376.  MARKERS: 6806 6807
21 (0.530)	|0.144	0.106	0.170	0.072	0.000	0.033|
22 (0.301)	|0.303	0.000	0.000	0.000	0.000	0.000|
11 (0.169)	|0.005	0.095	0.000	0.000	0.069	0.000|
Multiallelic Dprime: 0.726
BLOCK 1377.  MARKERS: 6809 6810 6811 6812 6813 6814 6815
2323113 (0.451)	|0.447	0.000	0.000	0.004|
2313113 (0.201)	|0.000	0.105	0.000	0.096|
4111142 (0.170)	|0.000	0.008	0.162	0.000|
4111312 (0.072)	|0.000	0.071	0.000	0.000|
2111112 (0.070)	|0.068	0.002	0.000	0.000|
4111342 (0.033)	|0.000	0.034	0.000	0.000|
Multiallelic Dprime: 0.951
BLOCK 1378.  MARKERS: 6816 6817 6818
434 (0.515)	|0.402	0.051	0.042	0.013|
114 (0.219)	|0.017	0.094	0.101	0.005|
112 (0.163)	|0.084	0.000	0.003	0.074|
414 (0.099)	|0.004	0.045	0.005	0.044|
Multiallelic Dprime: 0.585
BLOCK 1379.  MARKERS: 6821 6822 6823 6824 6825
11443 (0.502)	|0.498	0.000	0.000|
11422 (0.190)	|0.006	0.175	0.010|
21142 (0.154)	|0.034	0.062	0.057|
23142 (0.135)	|0.000	0.021	0.115|
Multiallelic Dprime: 0.862
BLOCK 1380.  MARKERS: 6826 6827 6828
111 (0.546)	|0.543	0.004|
331 (0.264)	|0.211	0.053|
333 (0.186)	|0.112	0.074|
Multiallelic Dprime: 0.659
BLOCK 1381.  MARKERS: 6829 6830
31 (0.870)	|0.316	0.442	0.112|
14 (0.130)	|0.130	0.000	0.000|
Multiallelic Dprime: 1.000
BLOCK 1382.  MARKERS: 6831 6832
23 (0.446)	|0.105	0.275	0.062|
22 (0.442)	|0.296	0.118	0.030|
13 (0.112)	|0.079	0.025	0.008|
Multiallelic Dprime: 0.401
BLOCK 1383.  MARKERS: 6835 6836
44 (0.480)	|0.318	0.070	0.029	0.053|
42 (0.418)	|0.212	0.120	0.042	0.045|
22 (0.100)	|0.031	0.020	0.043	0.005|
Multiallelic Dprime: 0.220
BLOCK 1384.  MARKERS: 6839 6840 6841 6842 6843
12212 (0.562)	|0.487	0.070|
32334 (0.211)	|0.211	0.000|
11212 (0.112)	|0.103	0.009|
32312 (0.103)	|0.079	0.024|
Multiallelic Dprime: 0.405
BLOCK 1385.  MARKERS: 6844 6845
43 (0.890)	|0.398	0.290	0.201|
11 (0.104)	|0.046	0.035	0.023|
Multiallelic Dprime: 0.012
BLOCK 1386.  MARKERS: 6850 6851
12 (0.447)	|0.075	0.373|
34 (0.326)	|0.231	0.093|
32 (0.226)	|0.206	0.013|
Multiallelic Dprime: 0.633
BLOCK 1387.  MARKERS: 6853 6854 6855
212 (0.512)	|0.204	0.194	0.114|
334 (0.478)	|0.228	0.227	0.023|
Multiallelic Dprime: 0.174
BLOCK 1388.  MARKERS: 6856 6857
41 (0.434)	|0.288	0.066	0.065	0.005|
21 (0.423)	|0.274	0.110	0.031	0.000|
42 (0.142)	|0.093	0.034	0.006	0.008|
Multiallelic Dprime: 0.105
BLOCK 1389.  MARKERS: 6858 6859 6860 6861 6862 6863
212311 (0.653)	|0.288	0.196	0.171|
412132 (0.210)	|0.115	0.061	0.034|
234111 (0.102)	|0.047	0.033	0.022|
214111 (0.013)	|0.006	0.005	0.002|
Multiallelic Dprime: 0.106
BLOCK 1390.  MARKERS: 6866 6867
23 (0.464)	|0.293	0.080	0.014	0.072	0.003|
33 (0.303)	|0.052	0.218	0.008	0.003	0.015|
31 (0.233)	|0.003	0.003	0.219	0.006	0.000|
Multiallelic Dprime: 0.730
BLOCK 1391.  MARKERS: 6868 6869 6870 6871
2312 (0.348)	|0.302	0.030	0.015|
4332 (0.301)	|0.058	0.156	0.087|
4131 (0.241)	|0.239	0.002	0.000|
2332 (0.081)	|0.079	0.002	0.000|
4331 (0.019)	|0.015	0.000	0.004|
Multiallelic Dprime: 0.747
BLOCK 1392.  MARKERS: 6872 6873
14 (0.695)	|0.233	0.105	0.163	0.024	0.092	0.032	0.019|
34 (0.193)	|0.014	0.110	0.007	0.032	0.004	0.015	0.000|
32 (0.109)	|0.004	0.034	0.023	0.043	0.000	0.004	0.000|
Multiallelic Dprime: 0.565
BLOCK 1393.  MARKERS: 6874 6875 6876 6877 6878 6879 6880 6881 6882 6883
2344331314 (0.250)	|0.251	0.000	0.000|
2322111111 (0.248)	|0.000	0.248	0.000|
4144331134 (0.192)	|0.000	0.192	0.000|
2324111114 (0.099)	|0.099	0.000	0.000|
2344333314 (0.095)	|0.096	0.000	0.000|
2344311114 (0.051)	|0.050	0.000	0.000|
2324311111 (0.021)	|0.000	0.001	0.020|
Multiallelic Dprime: 0.999
BLOCK 1394.  MARKERS: 6884 6885
43 (0.528)	|0.104	0.266	0.096	0.062|
21 (0.452)	|0.205	0.030	0.187	0.027|
23 (0.020)	|0.003	0.000	0.010	0.007|
Multiallelic Dprime: 0.486
BLOCK 1395.  MARKERS: 6886 6887 6888
143 (0.312)	|0.133	0.131	0.044|
421 (0.295)	|0.235	0.011	0.054|
123 (0.293)	|0.041	0.145	0.102|
121 (0.097)	|0.007	0.005	0.080|
Multiallelic Dprime: 0.448
BLOCK 1396.  MARKERS: 6889 6890 6891
233 (0.414)	|0.004	0.323	0.045	0.029|
111 (0.295)	|0.289	0.000	0.000	0.001|
211 (0.281)	|0.081	0.005	0.121	0.063|
Multiallelic Dprime: 0.793
BLOCK 1397.  MARKERS: 6892 6893 6894 6895 6896
12132 (0.376)	|0.245	0.062	0.070|
44314 (0.329)	|0.158	0.131	0.040|
44334 (0.170)	|0.138	0.024	0.007|
12332 (0.094)	|0.033	0.019	0.043|
Multiallelic Dprime: 0.277
BLOCK 1398.  MARKERS: 6901 6902
23 (0.591)	|0.032	0.266	0.196	0.016	0.080|
21 (0.241)	|0.232	0.003	0.004	0.003	0.000|
43 (0.167)	|0.025	0.006	0.002	0.117	0.015|
Multiallelic Dprime: 0.843
BLOCK 1399.  MARKERS: 6903 6904 6905 6906 6907 6908 6909
4144331 (0.290)	|0.273	0.016	0.000|
4122331 (0.275)	|0.256	0.018	0.000|
3342332 (0.202)	|0.203	0.000	0.000|
4144121 (0.137)	|0.002	0.133	0.000|
4144321 (0.095)	|0.075	0.008	0.013|
Multiallelic Dprime: 0.731
BLOCK 1400.  MARKERS: 6910 6911
13 (0.810)	|0.807	0.000|
31 (0.175)	|0.023	0.153|
33 (0.014)	|0.013	0.000|
Multiallelic Dprime: 1.000
BLOCK 1401.  MARKERS: 6913 6914
41 (0.843)	|0.413	0.304	0.120|
13 (0.155)	|0.142	0.010	0.003|
Multiallelic Dprime: 0.806
BLOCK 1402.  MARKERS: 6916 6917
31 (0.557)	|0.287	0.004	0.132	0.134|
43 (0.315)	|0.017	0.266	0.011	0.018|
41 (0.123)	|0.084	0.002	0.033	0.004|
Multiallelic Dprime: 0.679
BLOCK 1403.  MARKERS: 6919 6920 6921 6922
2424 (0.388)	|0.253	0.018	0.092	0.026|
2212 (0.278)	|0.050	0.201	0.008	0.013|
2224 (0.176)	|0.049	0.048	0.031	0.049|
4424 (0.156)	|0.102	0.041	0.002	0.013|
Multiallelic Dprime: 0.478
BLOCK 1404.  MARKERS: 6925 6926 6927 6928
3324 (0.454)	|0.206	0.192	0.056|
1132 (0.305)	|0.246	0.019	0.038|
1332 (0.136)	|0.106	0.020	0.011|
3332 (0.100)	|0.066	0.020	0.016|
Multiallelic Dprime: 0.396
BLOCK 1405.  MARKERS: 6932 6933
23 (0.625)	|0.606	0.012	0.000|
43 (0.252)	|0.017	0.134	0.101|
42 (0.123)	|0.000	0.123	0.000|
Multiallelic Dprime: 0.905
BLOCK 1406.  MARKERS: 6934 6935 6936
322 (0.619)	|0.498	0.040	0.083|
324 (0.273)	|0.092	0.137	0.044|
134 (0.102)	|0.027	0.075	0.000|
Multiallelic Dprime: 0.486
BLOCK 1407.  MARKERS: 6937 6938
42 (0.623)	|0.147	0.193	0.177	0.099|
12 (0.251)	|0.150	0.051	0.038	0.012|
44 (0.126)	|0.007	0.036	0.014	0.069|
Multiallelic Dprime: 0.306
BLOCK 1408.  MARKERS: 6942 6943 6944
211 (0.304)	|0.065	0.143	0.006	0.086	0.003|
213 (0.280)	|0.272	0.000	0.002	0.003	0.002|
111 (0.229)	|0.189	0.028	0.000	0.000	0.011|
233 (0.180)	|0.032	0.000	0.147	0.000	0.000|
Multiallelic Dprime: 0.780
BLOCK 1409.  MARKERS: 6946 6947 6948 6949 6950
24131 (0.563)	|0.266	0.293|
22311 (0.170)	|0.149	0.021|
12333 (0.155)	|0.093	0.062|
12331 (0.089)	|0.023	0.066|
22331 (0.017)	|0.014	0.001|
Multiallelic Dprime: 0.328
BLOCK 1410.  MARKERS: 6952 6953
43 (0.548)	|0.473	0.048	0.027|
14 (0.446)	|0.013	0.424	0.006|
Multiallelic Dprime: 0.915
BLOCK 1411.  MARKERS: 6954 6955
11 (0.488)	|0.309	0.127	0.052|
43 (0.472)	|0.171	0.133	0.164|
41 (0.033)	|0.012	0.019	0.003|
Multiallelic Dprime: 0.267
BLOCK 1412.  MARKERS: 6957 6958
34 (0.493)	|0.034	0.286	0.095	0.078|
11 (0.284)	|0.128	0.043	0.071	0.042|
31 (0.218)	|0.170	0.000	0.045	0.004|
Multiallelic Dprime: 0.499
BLOCK 1413.  MARKERS: 6959 6960 6961
231 (0.331)	|0.164	0.107	0.030	0.031|
214 (0.328)	|0.139	0.075	0.074	0.041|
234 (0.213)	|0.106	0.024	0.035	0.044|
434 (0.127)	|0.083	0.021	0.014	0.008|
Multiallelic Dprime: 0.155
BLOCK 1414.  MARKERS: 6964 6965 6966 6967 6968 6969 6970
3312432 (0.492)	|0.069	0.145	0.277|
3312112 (0.227)	|0.204	0.016	0.007|
1432432 (0.154)	|0.009	0.137	0.008|
3314434 (0.123)	|0.104	0.010	0.010|
Multiallelic Dprime: 0.665
BLOCK 1415.  MARKERS: 6971 6972
13 (0.390)	|0.277	0.015	0.098|
33 (0.308)	|0.245	0.060	0.003|
31 (0.303)	|0.020	0.283	0.000|
Multiallelic Dprime: 0.682
BLOCK 1416.  MARKERS: 6973 6974
22 (0.542)	|0.174	0.155	0.095	0.037	0.040	0.041	0.000|
44 (0.358)	|0.144	0.094	0.041	0.048	0.014	0.010	0.006|
42 (0.101)	|0.017	0.005	0.006	0.055	0.014	0.000	0.004|
Multiallelic Dprime: 0.218
BLOCK 1417.  MARKERS: 6975 6976 6977 6978 6979 6980 6981
1424321 (0.334)	|0.161	0.075	0.085	0.006	0.004|
1422312 (0.253)	|0.071	0.011	0.085	0.053	0.033|
1422112 (0.143)	|0.095	0.018	0.009	0.019	0.003|
2244312 (0.139)	|0.016	0.062	0.003	0.003	0.056|
1424312 (0.067)	|0.005	0.012	0.015	0.033	0.003|
1424112 (0.050)	|0.009	0.029	0.000	0.004	0.006|
1424322 (0.010)	|0.004	0.000	0.004	0.000	0.000|
Multiallelic Dprime: 0.406
BLOCK 1418.  MARKERS: 6984 6985 6986 6987 6988
24333 (0.362)	|0.242	0.018	0.103|
24113 (0.209)	|0.033	0.150	0.024|
24114 (0.200)	|0.175	0.010	0.015|
21114 (0.117)	|0.040	0.058	0.022|
44333 (0.105)	|0.025	0.004	0.075|
Multiallelic Dprime: 0.524
BLOCK 1419.  MARKERS: 6989 6990
14 (0.520)	|0.246	0.270	0.000	0.000	0.000	0.000|
22 (0.242)	|0.146	0.005	0.000	0.086	0.002	0.000|
24 (0.239)	|0.006	0.000	0.139	0.006	0.061	0.011|
Multiallelic Dprime: 0.735
BLOCK 1420.  MARKERS: 6991 6992 6993 6994 6995 6996 6997 6998
21411133 (0.399)	|0.322	0.054	0.021|
21433331 (0.275)	|0.043	0.089	0.142|
43231113 (0.139)	|0.085	0.041	0.012|
23231113 (0.093)	|0.009	0.026	0.057|
23231133 (0.064)	|0.002	0.060	0.002|
41411133 (0.011)	|0.009	0.000	0.001|
Multiallelic Dprime: 0.541
BLOCK 1421.  MARKERS: 7000 7001 7002
144 (0.471)	|0.451	0.000	0.011	0.005	0.000|
324 (0.274)	|0.093	0.000	0.163	0.011	0.004|
322 (0.252)	|0.000	0.231	0.000	0.000	0.006|
Multiallelic Dprime: 0.859
BLOCK 1422.  MARKERS: 7003 7004 7005 7006 7007 7008 7009 7010 7011 7012 7013 7014
324132141134 (0.546)	|0.321	0.049	0.167	0.010|
142424322233 (0.231)	|0.062	0.046	0.021	0.102|
324432142123 (0.174)	|0.038	0.125	0.007	0.002|
324132141133 (0.015)	|0.011	0.000	0.000	0.000|
324432142124 (0.011)	|0.008	0.000	0.003	0.000|
Multiallelic Dprime: 0.535
BLOCK 1423.  MARKERS: 7015 7016 7017 7018
1324 (0.455)	|0.455	0.000	0.000	0.000|
3324 (0.223)	|0.001	0.222	0.000	0.000|
3342 (0.203)	|0.000	0.000	0.203	0.000|
3442 (0.115)	|0.000	0.000	0.000	0.113|
Multiallelic Dprime: 0.999
BLOCK 1424.  MARKERS: 7019 7020 7021 7022
3441 (0.456)	|0.027	0.292	0.138	0.000|
1441 (0.226)	|0.077	0.007	0.000	0.143|
3443 (0.203)	|0.153	0.003	0.045	0.000|
1221 (0.113)	|0.106	0.001	0.000	0.006|
Multiallelic Dprime: 0.763
BLOCK 1425.  MARKERS: 7023 7024 7025 7026
4123 (0.364)	|0.187	0.126	0.051|
2221 (0.303)	|0.078	0.113	0.111|
4221 (0.184)	|0.023	0.091	0.070|
4143 (0.148)	|0.122	0.019	0.007|
Multiallelic Dprime: 0.310
BLOCK 1426.  MARKERS: 7027 7028
22 (0.410)	|0.382	0.025	0.003|
42 (0.351)	|0.099	0.243	0.010|
44 (0.239)	|0.008	0.043	0.187|
Multiallelic Dprime: 0.745
BLOCK 1427.  MARKERS: 7029 7030
23 (0.488)	|0.454	0.021	0.013|
31 (0.311)	|0.012	0.300	0.000|
33 (0.200)	|0.010	0.000	0.188|
Multiallelic Dprime: 0.916
BLOCK 1428.  MARKERS: 7031 7032 7033 7034
1313 (0.476)	|0.134	0.093	0.097	0.117	0.014	0.007	0.014|
2314 (0.323)	|0.158	0.079	0.050	0.012	0.022	0.000	0.000|
1123 (0.202)	|0.089	0.058	0.031	0.015	0.000	0.007	0.000|
Multiallelic Dprime: 0.251
BLOCK 1429.  MARKERS: 7036 7037 7038 7039 7040 7041 7042
2114234 (0.378)	|0.334	0.011	0.035|
4211234 (0.231)	|0.069	0.161	0.000|
4221234 (0.177)	|0.042	0.001	0.133|
4221422 (0.145)	|0.042	0.096	0.008|
2221234 (0.037)	|0.003	0.000	0.034|
2211234 (0.014)	|0.008	0.006	0.000|
4221432 (0.014)	|0.014	0.000	0.000|
Multiallelic Dprime: 0.672
BLOCK 1430.  MARKERS: 7044 7045
33 (0.512)	|0.199	0.156	0.048	0.104|
13 (0.277)	|0.066	0.080	0.114	0.011|
31 (0.210)	|0.127	0.049	0.021	0.007|
Multiallelic Dprime: 0.273
BLOCK 1431.  MARKERS: 7047 7048 7049 7050 7051
41323 (0.392)	|0.190	0.157	0.044|
33421 (0.286)	|0.151	0.096	0.038|
41321 (0.182)	|0.054	0.096	0.021|
41341 (0.124)	|0.072	0.026	0.023|
Multiallelic Dprime: 0.127
BLOCK 1432.  MARKERS: 7052 7053 7054 7055 7056 7057 7058
1113332 (0.471)	|0.282	0.000	0.052	0.009	0.084	0.023	0.008|
3333132 (0.387)	|0.001	0.212	0.114	0.010	0.010	0.002	0.015|
1311343 (0.128)	|0.002	0.000	0.004	0.090	0.001	0.029	0.000|
Multiallelic Dprime: 0.807
BLOCK 1433.  MARKERS: 7059 7060 7061 7062 7063 7064 7065 7066 7067 7068
1122214313 (0.295)	|0.194	0.093	0.008|
3324232313 (0.211)	|0.025	0.112	0.074|
1142234131 (0.172)	|0.164	0.007	0.001|
1124232313 (0.112)	|0.010	0.097	0.005|
1124132313 (0.095)	|0.093	0.001	0.000|
1122234313 (0.055)	|0.038	0.017	0.000|
1324232313 (0.022)	|0.006	0.004	0.011|
Multiallelic Dprime: 0.583
BLOCK 1434.  MARKERS: 7070 7071
12 (0.556)	|0.064	0.320	0.159	0.009|
32 (0.344)	|0.218	0.009	0.021	0.096|
31 (0.100)	|0.095	0.003	0.000	0.000|
Multiallelic Dprime: 0.767
BLOCK 1435.  MARKERS: 7073 7074 7075
114 (0.377)	|0.343	0.033	0.000|
332 (0.332)	|0.091	0.041	0.200|
334 (0.180)	|0.033	0.144	0.002|
134 (0.105)	|0.092	0.008	0.005|
Multiallelic Dprime: 0.711
BLOCK 1436.  MARKERS: 7076 7077
23 (0.559)	|0.317	0.129	0.066	0.047|
31 (0.227)	|0.103	0.061	0.041	0.023|
33 (0.213)	|0.133	0.036	0.032	0.012|
Multiallelic Dprime: 0.093
BLOCK 1437.  MARKERS: 7079 7080 7081
442 (0.553)	|0.261	0.197	0.094|
234 (0.225)	|0.117	0.062	0.044|
434 (0.140)	|0.047	0.024	0.068|
432 (0.082)	|0.004	0.067	0.010|
Multiallelic Dprime: 0.202
BLOCK 1438.  MARKERS: 7082 7083 7084
444 (0.429)	|0.406	0.000	0.000	0.000	0.000	0.013|
222 (0.350)	|0.000	0.231	0.013	0.079	0.019	0.000|
422 (0.216)	|0.000	0.015	0.170	0.023	0.005	0.000|
Multiallelic Dprime: 0.916
BLOCK 1439.  MARKERS: 7085 7086 7087 7088 7089 7090
342222 (0.408)	|0.403	0.005|
224224 (0.245)	|0.246	0.000|
322442 (0.184)	|0.000	0.182|
322422 (0.102)	|0.102	0.000|
322224 (0.024)	|0.004	0.016|
342224 (0.013)	|0.014	0.000|
Multiallelic Dprime: 0.970
BLOCK 1440.  MARKERS: 7091 7092 7093
432 (0.782)	|0.358	0.258	0.166|
223 (0.212)	|0.119	0.046	0.047|
Multiallelic Dprime: 0.164
BLOCK 1441.  MARKERS: 7095 7096
23 (0.477)	|0.434	0.039	0.003|
24 (0.309)	|0.053	0.242	0.004|
33 (0.214)	|0.003	0.013	0.196|
Multiallelic Dprime: 0.817
BLOCK 1442.  MARKERS: 7097 7098 7099 7100
1314 (0.491)	|0.390	0.089	0.009|
3133 (0.294)	|0.221	0.069	0.001|
3314 (0.204)	|0.143	0.060	0.001|
Multiallelic Dprime: 0.101
BLOCK 1443.  MARKERS: 7102 7103 7104 7105 7106
24432 (0.761)	|0.760	0.001|
12243 (0.220)	|0.035	0.185|
24243 (0.011)	|0.000	0.011|
Multiallelic Dprime: 0.975
BLOCK 1444.  MARKERS: 7107 7108 7109
132 (0.797)	|0.747	0.051	0.001|
314 (0.199)	|0.060	0.127	0.011|
Multiallelic Dprime: 0.656
BLOCK 1445.  MARKERS: 7110 7111 7112 7113
2242 (0.806)	|0.657	0.014	0.123	0.010|
4431 (0.179)	|0.023	0.142	0.005	0.002|
4232 (0.012)	|0.002	0.002	0.007	0.000|
Multiallelic Dprime: 0.773
BLOCK 1446.  MARKERS: 7114 7115 7116 7117 7118
14244 (0.684)	|0.320	0.191	0.108	0.029	0.015	0.009	0.009|
22442 (0.159)	|0.086	0.038	0.017	0.008	0.005	0.003	0.000|
22222 (0.136)	|0.072	0.023	0.019	0.006	0.007	0.005	0.002|
12222 (0.012)	|0.002	0.005	0.002	0.000	0.000	0.000	0.000|
Multiallelic Dprime: 0.128
BLOCK 1447.  MARKERS: 7120 7121 7122 7123 7124
14323 (0.483)	|0.283	0.079	0.076	0.032	0.007	0.004	0.002|
14141 (0.261)	|0.150	0.051	0.013	0.025	0.007	0.006	0.004|
32323 (0.148)	|0.072	0.035	0.016	0.019	0.002	0.000	0.001|
14321 (0.044)	|0.025	0.003	0.003	0.003	0.006	0.002	0.001|
34323 (0.029)	|0.008	0.004	0.007	0.001	0.002	0.002	0.003|
14121 (0.018)	|0.010	0.002	0.000	0.003	0.001	0.001	0.000|
14143 (0.013)	|0.011	0.000	0.000	0.000	0.000	0.001	0.000|
Multiallelic Dprime: 0.139
BLOCK 1448.  MARKERS: 7127 7128 7129 7130 7131 7132
331323 (0.561)	|0.186	0.375|
131141 (0.173)	|0.160	0.013|
312123 (0.117)	|0.097	0.020|
332123 (0.083)	|0.063	0.019|
131123 (0.027)	|0.022	0.004|
131323 (0.016)	|0.011	0.006|
331123 (0.013)	|0.009	0.004|
Multiallelic Dprime: 0.651
BLOCK 1449.  MARKERS: 7133 7134
42 (0.556)	|0.134	0.194	0.217	0.011|
24 (0.443)	|0.318	0.126	0.000	0.000|
Multiallelic Dprime: 0.483
BLOCK 1450.  MARKERS: 7135 7136 7137
211 (0.452)	|0.326	0.045	0.081|
213 (0.320)	|0.166	0.096	0.056|
333 (0.218)	|0.034	0.182	0.002|
233 (0.011)	|0.000	0.010	0.000|
Multiallelic Dprime: 0.411
BLOCK 1451.  MARKERS: 7138 7139
21 (0.526)	|0.393	0.129	0.002|
41 (0.333)	|0.157	0.167	0.008|
43 (0.139)	|0.125	0.013	0.001|
Multiallelic Dprime: 0.318
BLOCK 1452.  MARKERS: 7140 7141
32 (0.677)	|0.572	0.104|
13 (0.309)	|0.011	0.295|
33 (0.011)	|0.007	0.004|
Multiallelic Dprime: 0.911
BLOCK 1453.  MARKERS: 7142 7143
21 (0.588)	|0.230	0.191	0.159|
43 (0.403)	|0.260	0.093	0.050|
Multiallelic Dprime: 0.292
BLOCK 1454.  MARKERS: 7146 7147 7148 7149
2421 (0.492)	|0.482	0.010|
4443 (0.286)	|0.283	0.003|
4343 (0.213)	|0.025	0.185|
Multiallelic Dprime: 0.917
BLOCK 1455.  MARKERS: 7150 7151 7152 7153
1432 (0.799)	|0.565	0.223|
3214 (0.197)	|0.191	0.007|
Multiallelic Dprime: 0.854
BLOCK 1456.  MARKERS: 7154 7155
14 (0.760)	|0.302	0.361	0.093|
32 (0.229)	|0.223	0.000	0.007|
Multiallelic Dprime: 0.937
BLOCK 1457.  MARKERS: 7156 7157
43 (0.534)	|0.286	0.224	0.022|
21 (0.362)	|0.215	0.135	0.010|
23 (0.100)	|0.058	0.038	0.003|
Multiallelic Dprime: 0.070
BLOCK 1458.  MARKERS: 7159 7160
23 (0.562)	|0.094	0.450	0.017|
31 (0.398)	|0.381	0.009	0.009|
21 (0.035)	|0.009	0.025	0.000|
Multiallelic Dprime: 0.834
BLOCK 1459.  MARKERS: 7162 7163
22 (0.486)	|0.472	0.011	0.002|
44 (0.484)	|0.030	0.440	0.016|
24 (0.027)	|0.000	0.026	0.000|
Multiallelic Dprime: 0.907
BLOCK 1460.  MARKERS: 7165 7166
33 (0.505)	|0.313	0.175	0.011|
11 (0.475)	|0.201	0.255	0.003|
13 (0.019)	|0.007	0.012	0.000|
Multiallelic Dprime: 0.210
BLOCK 1461.  MARKERS: 7167 7168 7169 7170 7171 7172
213434 (0.520)	|0.210	0.298	0.009|
431322 (0.440)	|0.296	0.004	0.140|
433434 (0.014)	|0.014	0.000	0.000|
Multiallelic Dprime: 0.608
BLOCK 1462.  MARKERS: 7174 7175
32 (0.534)	|0.216	0.134	0.075	0.047	0.050|
22 (0.313)	|0.146	0.072	0.032	0.029	0.027|
34 (0.150)	|0.059	0.053	0.009	0.021	0.003|
Multiallelic Dprime: 0.098
BLOCK 1463.  MARKERS: 7178 7179 7180 7181 7182 7183 7184 7185
23113234 (0.422)	|0.220	0.116	0.061	0.020	0.003|
23314413 (0.261)	|0.065	0.103	0.075	0.010	0.003|
12143233 (0.116)	|0.039	0.019	0.003	0.053	0.002|
23113233 (0.098)	|0.043	0.006	0.012	0.034	0.003|
23114413 (0.080)	|0.023	0.011	0.035	0.006	0.002|
Multiallelic Dprime: 0.294
BLOCK 1464.  MARKERS: 7187 7188 7189 7190 7191
44142 (0.397)	|0.392	0.004	0.004|
42142 (0.266)	|0.230	0.015	0.021|
24322 (0.191)	|0.026	0.165	0.000|
24324 (0.122)	|0.038	0.083	0.000|
24342 (0.015)	|0.008	0.006	0.000|
Multiallelic Dprime: 0.773
BLOCK 1465.  MARKERS: 7192 7193 7194
442 (0.695)	|0.428	0.163	0.092|
314 (0.273)	|0.213	0.042	0.012|
344 (0.027)	|0.022	0.004	0.001|
Multiallelic Dprime: 0.377
BLOCK 1466.  MARKERS: 7195 7196 7197 7198 7199 7200 7201
1144224 (0.667)	|0.536	0.128|
1144222 (0.210)	|0.004	0.206|
2222432 (0.105)	|0.104	0.000|
Multiallelic Dprime: 0.637
BLOCK 1467.  MARKERS: 7202 7203
21 (0.653)	|0.425	0.228|
33 (0.339)	|0.242	0.097|
Multiallelic Dprime: 0.126
BLOCK 1468.  MARKERS: 7206 7207
32 (0.673)	|0.570	0.087	0.010|
14 (0.327)	|0.263	0.060	0.002|
Multiallelic Dprime: 0.098
BLOCK 1469.  MARKERS: 7208 7209 7210
331 (0.834)	|0.550	0.181	0.103|
112 (0.147)	|0.065	0.053	0.030|
111 (0.012)	|0.009	0.000	0.003|
Multiallelic Dprime: 0.214
BLOCK 1470.  MARKERS: 7211 7212
44 (0.628)	|0.462	0.113	0.053|
12 (0.236)	|0.113	0.082	0.040|
42 (0.136)	|0.071	0.036	0.029|
Multiallelic Dprime: 0.229
BLOCK 1471.  MARKERS: 7215 7216 7217
234 (0.647)	|0.334	0.128	0.105	0.081|
334 (0.232)	|0.099	0.039	0.056	0.037|
242 (0.121)	|0.083	0.016	0.007	0.012|
Multiallelic Dprime: 0.107
BLOCK 1472.  MARKERS: 7218 7219 7220 7221 7222
23434 (0.517)	|0.338	0.138	0.042|
21214 (0.181)	|0.095	0.067	0.020|
43432 (0.166)	|0.097	0.047	0.023|
43434 (0.131)	|0.064	0.044	0.023|
Multiallelic Dprime: 0.116
BLOCK 1473.  MARKERS: 7228 7229 7230 7231
4143 (0.596)	|0.389	0.196	0.008|
3322 (0.296)	|0.048	0.204	0.045|
4123 (0.107)	|0.077	0.012	0.017|
Multiallelic Dprime: 0.438
BLOCK 1474.  MARKERS: 7233 7234
24 (0.515)	|0.439	0.001	0.074|
41 (0.413)	|0.000	0.410	0.004|
44 (0.069)	|0.067	0.000	0.000|
Multiallelic Dprime: 0.917
BLOCK 1475.  MARKERS: 7236 7237 7238
112 (0.506)	|0.416	0.000	0.000	0.000	0.046	0.000	0.016|
331 (0.410)	|0.000	0.230	0.152	0.000	0.000	0.018	0.000|
311 (0.079)	|0.000	0.000	0.000	0.079	0.000	0.000	0.000|
Multiallelic Dprime: 1.000
BLOCK 1476.  MARKERS: 7241 7242 7243 7244 7245 7246 7247 7248 7249 7250 7251 7252 7253 7254
13212324144343 (0.419)	|0.376	0.034	0.009|
33333212442341 (0.231)	|0.103	0.126	0.000|
33213324124423 (0.152)	|0.135	0.015	0.004|
31213324442341 (0.080)	|0.060	0.004	0.014|
31213212442341 (0.047)	|0.047	0.000	0.000|
33213212442341 (0.018)	|0.017	0.000	0.000|
31213224444341 (0.016)	|0.017	0.000	0.000|
Multiallelic Dprime: 0.517
BLOCK 1477.  MARKERS: 7257 7258 7259 7260
2433 (0.786)	|0.508	0.128	0.085	0.061|
4211 (0.182)	|0.033	0.142	0.004	0.000|
4233 (0.029)	|0.000	0.027	0.000	0.000|
Multiallelic Dprime: 0.743
BLOCK 1478.  MARKERS: 7262 7263 7264 7265 7266 7267 7268
1333412 (0.541)	|0.238	0.155	0.148|
3112231 (0.295)	|0.173	0.065	0.057|
1333212 (0.089)	|0.042	0.024	0.021|
3332232 (0.063)	|0.027	0.020	0.015|
Multiallelic Dprime: 0.124
BLOCK 1479.  MARKERS: 7273 7274
34 (0.484)	|0.193	0.173	0.119|
14 (0.268)	|0.098	0.078	0.093|
32 (0.244)	|0.097	0.058	0.089|
Multiallelic Dprime: 0.095
BLOCK 1480.  MARKERS: 7279 7280
34 (0.391)	|0.005	0.373	0.001|
12 (0.309)	|0.284	0.024	0.000|
14 (0.300)	|0.256	0.004	0.038|
Multiallelic Dprime: 0.877
BLOCK 1481.  MARKERS: 7282 7283 7284
213 (0.545)	|0.342	0.141	0.061|
321 (0.401)	|0.190	0.127	0.084|
323 (0.039)	|0.029	0.003	0.007|
Multiallelic Dprime: 0.158
BLOCK 1482.  MARKERS: 7286 7287
31 (0.570)	|0.208	0.219	0.143|
32 (0.277)	|0.121	0.068	0.089|
12 (0.153)	|0.063	0.031	0.058|
Multiallelic Dprime: 0.144
BLOCK 1483.  MARKERS: 7289 7290
31 (0.392)	|0.111	0.269	0.007|
13 (0.318)	|0.248	0.066	0.003|
33 (0.290)	|0.159	0.100	0.029|
Multiallelic Dprime: 0.395
BLOCK 1484.  MARKERS: 7291 7292
24 (0.518)	|0.506	0.011	0.000	0.000|
32 (0.436)	|0.000	0.366	0.031	0.035|
34 (0.039)	|0.000	0.001	0.037	0.000|
Multiallelic Dprime: 0.949
BLOCK 1485.  MARKERS: 7293 7294 7295 7296 7297 7298
412212 (0.508)	|0.351	0.065	0.066	0.023|
234434 (0.379)	|0.286	0.066	0.017	0.007|
212212 (0.072)	|0.040	0.013	0.014	0.002|
234432 (0.035)	|0.018	0.009	0.005	0.003|
Multiallelic Dprime: 0.146
BLOCK 1486.  MARKERS: 7302 7303 7304 7305
2131 (0.699)	|0.281	0.222	0.161	0.031|
2343 (0.157)	|0.051	0.030	0.071	0.005|
4343 (0.103)	|0.030	0.041	0.030	0.001|
2331 (0.035)	|0.006	0.012	0.009	0.008|
Multiallelic Dprime: 0.169
BLOCK 1487.  MARKERS: 7307 7308 7309 7310 7311 7312 7313 7314 7315
213233213 (0.368)	|0.223	0.129	0.000	0.016|
132411414 (0.308)	|0.283	0.022	0.001	0.002|
113213234 (0.273)	|0.161	0.005	0.105	0.001|
113233213 (0.047)	|0.003	0.042	0.000	0.000|
Multiallelic Dprime: 0.488
BLOCK 1488.  MARKERS: 7316 7317 7318
334 (0.676)	|0.599	0.060	0.005	0.010|
232 (0.198)	|0.168	0.025	0.005	0.000|
314 (0.108)	|0.074	0.025	0.006	0.001|
234 (0.019)	|0.016	0.003	0.000	0.000|
Multiallelic Dprime: 0.176
BLOCK 1489.  MARKERS: 7321 7322 7323 7324 7325 7326
444321 (0.858)	|0.653	0.107	0.097|
222143 (0.114)	|0.088	0.017	0.009|
244321 (0.016)	|0.010	0.006	0.000|
242321 (0.011)	|0.012	0.000	0.000|
Multiallelic Dprime: 0.106
BLOCK 1490.  MARKERS: 7329 7330
32 (0.764)	|0.334	0.346	0.084|
31 (0.129)	|0.070	0.034	0.027|
41 (0.105)	|0.070	0.029	0.007|
Multiallelic Dprime: 0.261
BLOCK 1491.  MARKERS: 7331 7332
32 (0.473)	|0.296	0.175|
22 (0.409)	|0.210	0.199|
24 (0.118)	|0.011	0.107|
Multiallelic Dprime: 0.208
BLOCK 1492.  MARKERS: 7334 7335
43 (0.517)	|0.425	0.052	0.015	0.010	0.004	0.009|
11 (0.480)	|0.233	0.148	0.031	0.028	0.022	0.008|
Multiallelic Dprime: 0.475
BLOCK 1493.  MARKERS: 7340 7341 7342 7343 7344 7345 7346
3442232 (0.661)	|0.624	0.031	0.004|
1223144 (0.200)	|0.104	0.012	0.084|
3223144 (0.046)	|0.000	0.029	0.016|
3422232 (0.039)	|0.010	0.029	0.000|
3442144 (0.025)	|0.003	0.021	0.001|
3222232 (0.016)	|0.002	0.006	0.000|
Multiallelic Dprime: 0.701
BLOCK 1494.  MARKERS: 7348 7349 7350 7351
4443 (0.750)	|0.616	0.135|
1224 (0.132)	|0.080	0.052|
1443 (0.106)	|0.025	0.081|
Multiallelic Dprime: 0.395
BLOCK 1495.  MARKERS: 7352 7353
14 (0.729)	|0.293	0.286	0.150|
32 (0.268)	|0.163	0.071	0.034|
Multiallelic Dprime: 0.277
BLOCK 1496.  MARKERS: 7355 7356
32 (0.459)	|0.019	0.437|
22 (0.357)	|0.328	0.021|
24 (0.184)	|0.176	0.009|
Multiallelic Dprime: 0.900
BLOCK 1497.  MARKERS: 7357 7358
41 (0.522)	|0.166	0.171	0.185|
23 (0.467)	|0.402	0.047	0.018|
Multiallelic Dprime: 0.672
BLOCK 1498.  MARKERS: 7359 7360
33 (0.578)	|0.351	0.137	0.087|
34 (0.219)	|0.046	0.137	0.036|
13 (0.203)	|0.123	0.029	0.048|
Multiallelic Dprime: 0.276
BLOCK 1499.  MARKERS: 7361 7362 7363
231 (0.519)	|0.431	0.089|
431 (0.303)	|0.266	0.035|
213 (0.171)	|0.021	0.150|
Multiallelic Dprime: 0.517
BLOCK 1500.  MARKERS: 7364 7365
21 (0.723)	|0.523	0.198|
43 (0.277)	|0.244	0.033|
Multiallelic Dprime: 0.481
BLOCK 1501.  MARKERS: 7367 7368
33 (0.767)	|0.328	0.314	0.125|
21 (0.232)	|0.109	0.104	0.018|
Multiallelic Dprime: 0.115
BLOCK 1502.  MARKERS: 7372 7373
12 (0.439)	|0.133	0.282	0.000	0.000	0.018|
14 (0.419)	|0.355	0.062	0.000	0.003	0.000|
32 (0.142)	|0.005	0.003	0.106	0.029	0.000|
Multiallelic Dprime: 0.679
BLOCK 1503.  MARKERS: 7374 7375 7376 7377
3232 (0.493)	|0.241	0.233	0.007	0.005|
1432 (0.347)	|0.148	0.180	0.008	0.000|
3214 (0.106)	|0.065	0.039	0.000	0.001|
3212 (0.032)	|0.013	0.018	0.000	0.000|
3432 (0.018)	|0.009	0.006	0.000	0.004|
Multiallelic Dprime: 0.082
BLOCK 1504.  MARKERS: 7381 7382 7383 7384 7385 7386
413213 (0.480)	|0.298	0.171|
131441 (0.478)	|0.274	0.194|
431243 (0.016)	|0.010	0.006|
131243 (0.010)	|0.006	0.000|
Multiallelic Dprime: 0.068
BLOCK 1505.  MARKERS: 7387 7388 7389 7390 7391
34324 (0.599)	|0.406	0.012	0.164	0.003	0.010|
12112 (0.377)	|0.105	0.255	0.002	0.011	0.002|
Multiallelic Dprime: 0.683
BLOCK 1506.  MARKERS: 7393 7394 7395 7396 7397 7398
121333 (0.522)	|0.239	0.284|
241321 (0.269)	|0.229	0.040|
143131 (0.167)	|0.135	0.031|
241331 (0.019)	|0.019	0.000|
121331 (0.013)	|0.013	0.000|
Multiallelic Dprime: 0.577
BLOCK 1507.  MARKERS: 7400 7401
13 (0.642)	|0.025	0.221	0.171	0.106	0.080	0.028|
31 (0.356)	|0.324	0.003	0.020	0.000	0.002	0.001|
Multiallelic Dprime: 0.887
BLOCK 1508.  MARKERS: 7402 7403 7404 7405 7406 7407 7408
1133343 (0.348)	|0.009	0.338|
3312121 (0.223)	|0.223	0.000|
3132121 (0.192)	|0.191	0.000|
3332121 (0.106)	|0.104	0.002|
3133341 (0.082)	|0.041	0.039|
3133323 (0.030)	|0.030	0.000|
Multiallelic Dprime: 0.912
BLOCK 1509.  MARKERS: 7412 7413
41 (0.607)	|0.042	0.242	0.238	0.022	0.018	0.013	0.016|
23 (0.386)	|0.331	0.023	0.022	0.000	0.000	0.004	0.000|
Multiallelic Dprime: 0.799
BLOCK 1510.  MARKERS: 7414 7415 7416 7417 7418 7419 7420 7421 7422 7423 7424
44421332113 (0.373)	|0.175	0.164	0.033|
42421332113 (0.269)	|0.152	0.074	0.042|
12113244331 (0.263)	|0.127	0.135	0.001|
12421332113 (0.022)	|0.003	0.008	0.011|
12121332113 (0.018)	|0.016	0.003	0.000|
42121332113 (0.018)	|0.014	0.000	0.003|
12113244333 (0.016)	|0.012	0.004	0.000|
Multiallelic Dprime: 0.180
BLOCK 1511.  MARKERS: 7425 7426
22 (0.508)	|0.281	0.227|
11 (0.397)	|0.276	0.119|
12 (0.095)	|0.088	0.007|
Multiallelic Dprime: 0.273
BLOCK 1512.  MARKERS: 7427 7428
22 (0.644)	|0.286	0.164	0.183	0.012|
43 (0.353)	|0.100	0.182	0.072	0.000|
Multiallelic Dprime: 0.260
BLOCK 1513.  MARKERS: 7430 7431 7432 7433
4311 (0.386)	|0.259	0.093	0.016	0.016	0.000|
2341 (0.346)	|0.160	0.066	0.027	0.084	0.011|
2142 (0.254)	|0.018	0.087	0.127	0.023	0.000|
2141 (0.012)	|0.002	0.006	0.001	0.003	0.000|
Multiallelic Dprime: 0.392
BLOCK 1514.  MARKERS: 7434 7435 7436 7437
3223 (0.439)	|0.357	0.067	0.014|
3123 (0.252)	|0.035	0.151	0.065|
3241 (0.173)	|0.121	0.019	0.031|
1241 (0.126)	|0.057	0.043	0.025|
3221 (0.011)	|0.010	0.000	0.000|
Multiallelic Dprime: 0.490
BLOCK 1515.  MARKERS: 7438 7439 7440
123 (0.579)	|0.264	0.160	0.155|
244 (0.279)	|0.133	0.082	0.060|
243 (0.136)	|0.068	0.037	0.030|
Multiallelic Dprime: 0.051
BLOCK 1516.  MARKERS: 7447 7448
24 (0.469)	|0.234	0.176	0.049	0.012|
22 (0.282)	|0.116	0.049	0.117	0.000|
14 (0.245)	|0.184	0.028	0.031	0.000|
Multiallelic Dprime: 0.323
BLOCK 1517.  MARKERS: 7449 7450 7451
112 (0.536)	|0.203	0.195	0.000	0.000	0.000	0.083	0.000	0.045|
114 (0.252)	|0.000	0.001	0.177	0.000	0.000	0.008	0.065	0.000|
342 (0.197)	|0.000	0.000	0.000	0.098	0.095	0.000	0.000	0.000|
142 (0.013)	|0.000	0.000	0.000	0.012	0.000	0.000	0.000	0.000|
Multiallelic Dprime: 0.977
BLOCK 1518.  MARKERS: 7452 7453 7454 7455 7456 7457 7458 7459 7460 7461
4343143321 (0.203)	|0.000	0.000	0.204|
2344123133 (0.195)	|0.197	0.000	0.000|
4323122133 (0.177)	|0.004	0.173	0.000|
4143323133 (0.111)	|0.110	0.001	0.000|
4144323133 (0.094)	|0.064	0.031	0.000|
4343122133 (0.090)	|0.091	0.000	0.000|
4344123133 (0.065)	|0.063	0.000	0.001|
4343143133 (0.045)	|0.039	0.006	0.000|
Multiallelic Dprime: 0.913
BLOCK 1519.  MARKERS: 7462 7463
33 (0.577)	|0.386	0.107	0.085|
13 (0.213)	|0.052	0.143	0.019|
31 (0.210)	|0.197	0.013	0.000|
Multiallelic Dprime: 0.405
BLOCK 1520.  MARKERS: 7468 7469
21 (0.634)	|0.424	0.018	0.188|
23 (0.262)	|0.008	0.253	0.000|
43 (0.104)	|0.011	0.093	0.000|
Multiallelic Dprime: 0.918
BLOCK 1521.  MARKERS: 7470 7471
33 (0.441)	|0.187	0.145	0.063	0.022	0.009|
32 (0.366)	|0.094	0.130	0.093	0.016	0.021|
13 (0.190)	|0.063	0.058	0.037	0.016	0.007|
Multiallelic Dprime: 0.133
BLOCK 1522.  MARKERS: 7477 7478 7479 7480 7481 7482 7483 7484 7485 7486 7487 7488 7489 7490 7491
114113231224214 (0.347)	|0.339	0.000	0.000|
234313433444132 (0.333)	|0.000	0.327	0.001|
213341413422214 (0.192)	|0.183	0.000	0.009|
234313413444132 (0.054)	|0.000	0.055	0.000|
213313413422214 (0.037)	|0.037	0.000	0.000|
Multiallelic Dprime: 0.984
BLOCK 1523.  MARKERS: 7492 7493 7494 7495
2423 (0.579)	|0.564	0.014|
4311 (0.396)	|0.147	0.245|
2323 (0.012)	|0.012	0.000|
Multiallelic Dprime: 0.911
BLOCK 1524.  MARKERS: 7496 7497
32 (0.728)	|0.352	0.152	0.000	0.134	0.059	0.000	0.004	0.013	0.009|
11 (0.260)	|0.000	0.000	0.137	0.000	0.000	0.055	0.049	0.000	0.000|
Multiallelic Dprime: 0.995
BLOCK 1525.  MARKERS: 7498 7499 7500 7501 7502 7503 7504 7505 7506 7507 7508
23323412114 (0.351)	|0.200	0.133	0.018|
43323432114 (0.152)	|0.008	0.036	0.108|
21413134232 (0.137)	|0.015	0.123	0.000|
23321432114 (0.135)	|0.124	0.006	0.005|
23323432114 (0.060)	|0.029	0.015	0.016|
21413132114 (0.055)	|0.023	0.030	0.002|
21323432114 (0.051)	|0.036	0.012	0.003|
43323412114 (0.014)	|0.006	0.006	0.000|
23413134232 (0.011)	|0.002	0.007	0.000|
Multiallelic Dprime: 0.474
BLOCK 1526.  MARKERS: 7509 7510
13 (0.453)	|0.130	0.229	0.085|
31 (0.387)	|0.327	0.049	0.003|
33 (0.160)	|0.012	0.134	0.008|
Multiallelic Dprime: 0.564
BLOCK 1527.  MARKERS: 7513 7514 7515 7516 7517 7518
342241 (0.469)	|0.401	0.052	0.017|
124223 (0.411)	|0.357	0.040	0.014|
322143 (0.096)	|0.075	0.020	0.000|
Multiallelic Dprime: 0.060
BLOCK 1528.  MARKERS: 7522 7523 7524
131 (0.851)	|0.651	0.175	0.025|
443 (0.115)	|0.090	0.021	0.004|
433 (0.034)	|0.026	0.004	0.004|
Multiallelic Dprime: 0.085
BLOCK 1529.  MARKERS: 7526 7527
22 (0.767)	|0.722	0.040|
14 (0.200)	|0.135	0.064|
24 (0.033)	|0.029	0.003|
Multiallelic Dprime: 0.499
BLOCK 1530.  MARKERS: 7528 7529
33 (0.885)	|0.415	0.446	0.026|
22 (0.108)	|0.081	0.016	0.010|
Multiallelic Dprime: 0.576
BLOCK 1531.  MARKERS: 7530 7531
12 (0.499)	|0.380	0.099	0.020|
34 (0.464)	|0.297	0.152	0.014|
14 (0.037)	|0.013	0.024	0.000|
Multiallelic Dprime: 0.208
BLOCK 1532.  MARKERS: 7533 7534
32 (0.690)	|0.540	0.150|
21 (0.276)	|0.210	0.066|
31 (0.034)	|0.025	0.009|
Multiallelic Dprime: 0.030
BLOCK 1533.  MARKERS: 7540 7541 7542
412 (0.775)	|0.409	0.242	0.121|
224 (0.225)	|0.102	0.087	0.035|
Multiallelic Dprime: 0.087
BLOCK 1534.  MARKERS: 7545 7546
22 (0.512)	|0.217	0.171	0.124|
42 (0.329)	|0.084	0.134	0.110|
24 (0.156)	|0.056	0.046	0.054|
Multiallelic Dprime: 0.132
BLOCK 1535.  MARKERS: 7549 7550 7551
224 (0.359)	|0.353	0.002	0.000|
222 (0.350)	|0.254	0.094	0.004|
442 (0.291)	|0.276	0.000	0.013|
Multiallelic Dprime: 0.809
BLOCK 1536.  MARKERS: 7553 7554
22 (0.884)	|0.721	0.156	0.000|
43 (0.096)	|0.083	0.014	0.000|
23 (0.017)	|0.000	0.000	0.016|
Multiallelic Dprime: 0.169
BLOCK 1537.  MARKERS: 7556 7557 7558
322 (0.805)	|0.400	0.320	0.085|
144 (0.170)	|0.063	0.096	0.011|
344 (0.017)	|0.002	0.012	0.004|
Multiallelic Dprime: 0.256
BLOCK 1538.  MARKERS: 7562 7563
32 (0.469)	|0.239	0.147	0.071|
12 (0.431)	|0.234	0.119	0.074|
14 (0.100)	|0.046	0.038	0.013|
Multiallelic Dprime: 0.050
BLOCK 1539.  MARKERS: 7580 7581 7582 7583 7584 7585 7586
2213314 (0.515)	|0.313	0.090	0.104	0.005|
4441114 (0.304)	|0.063	0.224	0.017	0.000|
2213332 (0.159)	|0.086	0.021	0.033	0.017|
Multiallelic Dprime: 0.436
BLOCK 1540.  MARKERS: 7588 7589 7590 7591
2421 (0.473)	|0.384	0.033	0.053	0.002|
4421 (0.345)	|0.330	0.008	0.004	0.004|
2243 (0.154)	|0.046	0.072	0.002	0.031|
2221 (0.022)	|0.021	0.000	0.000	0.001|
Multiallelic Dprime: 0.490
BLOCK 1541.  MARKERS: 7592 7593 7594
431 (0.783)	|0.536	0.248|
243 (0.114)	|0.066	0.047|
433 (0.059)	|0.038	0.020|
233 (0.038)	|0.027	0.011|
Multiallelic Dprime: 0.074
BLOCK 1542.  MARKERS: 7596 7597
11 (0.669)	|0.291	0.228	0.145|
33 (0.328)	|0.162	0.099	0.067|
Multiallelic Dprime: 0.069
BLOCK 1543.  MARKERS: 7599 7600 7601
344 (0.454)	|0.261	0.194|
222 (0.327)	|0.297	0.030|
342 (0.213)	|0.177	0.037|
Multiallelic Dprime: 0.529
BLOCK 1544.  MARKERS: 7602 7603 7604 7605
4112 (0.739)	|0.300	0.238	0.117	0.085|
2424 (0.261)	|0.116	0.078	0.037	0.030|
Multiallelic Dprime: 0.052
BLOCK 1545.  MARKERS: 7610 7611 7612
321 (0.416)	|0.217	0.011	0.187|
123 (0.315)	|0.004	0.312	0.000|
343 (0.154)	|0.151	0.000	0.003|
323 (0.115)	|0.072	0.034	0.002|
Multiallelic Dprime: 0.746
BLOCK 1546.  MARKERS: 7613 7614 7615 7616
4331 (0.444)	|0.195	0.007	0.219	0.008	0.008|
2131 (0.357)	|0.087	0.245	0.017	0.001	0.000|
2313 (0.192)	|0.002	0.002	0.014	0.171	0.002|
Multiallelic Dprime: 0.748
BLOCK 1547.  MARKERS: 7617 7618 7619 7620 7621 7622 7623 7624
33423331 (0.287)	|0.199	0.002	0.086|
33413131 (0.256)	|0.007	0.251	0.000|
11423331 (0.249)	|0.241	0.006	0.000|
33221313 (0.180)	|0.178	0.000	0.002|
33413331 (0.012)	|0.000	0.000	0.011|
Multiallelic Dprime: 0.805
BLOCK 1548.  MARKERS: 7625 7626
23 (0.634)	|0.563	0.042	0.029|
42 (0.263)	|0.204	0.057	0.002|
43 (0.099)	|0.088	0.009	0.002|
Multiallelic Dprime: 0.239
BLOCK 1549.  MARKERS: 7628 7629
43 (0.856)	|0.476	0.278	0.102|
21 (0.109)	|0.098	0.010	0.000|
23 (0.033)	|0.000	0.000	0.033|
Multiallelic Dprime: 0.459
BLOCK 1550.  MARKERS: 7630 7631
34 (0.576)	|0.375	0.119	0.070	0.009|
32 (0.289)	|0.170	0.079	0.027	0.009|
14 (0.135)	|0.107	0.013	0.012	0.003|
Multiallelic Dprime: 0.104
BLOCK 1551.  MARKERS: 7634 7635 7636
322 (0.653)	|0.317	0.162	0.129	0.019	0.005|
112 (0.210)	|0.004	0.114	0.004	0.021	0.054|
111 (0.109)	|0.004	0.004	0.003	0.078	0.020|
122 (0.021)	|0.008	0.016	0.000	0.000	0.000|
Multiallelic Dprime: 0.653
BLOCK 1552.  MARKERS: 7638 7639 7640 7641 7642 7643 7644 7645 7646 7647 7648 7649
144322142131 (0.334)	|0.200	0.119	0.014|
334322142131 (0.296)	|0.128	0.143	0.024|
141142424414 (0.136)	|0.042	0.086	0.009|
144144124414 (0.120)	|0.087	0.022	0.010|
144142124414 (0.081)	|0.030	0.030	0.020|
Multiallelic Dprime: 0.229
BLOCK 1553.  MARKERS: 7650 7651
23 (0.493)	|0.330	0.087	0.075|
31 (0.420)	|0.292	0.070	0.055|
33 (0.085)	|0.055	0.020	0.007|
Multiallelic Dprime: 0.049
BLOCK 1554.  MARKERS: 7655 7656 7657 7658 7659
14212 (0.675)	|0.360	0.238	0.080|
34212 (0.176)	|0.095	0.063	0.019|
32331 (0.140)	|0.093	0.029	0.016|
Multiallelic Dprime: 0.111
BLOCK 1555.  MARKERS: 7665 7666 7667 7668
2321 (0.548)	|0.182	0.074	0.055	0.098	0.064	0.059|
4121 (0.335)	|0.143	0.044	0.067	0.021	0.031	0.016|
4143 (0.115)	|0.014	0.041	0.021	0.010	0.018	0.005|
Multiallelic Dprime: 0.219
BLOCK 1556.  MARKERS: 7672 7673 7674 7675 7676 7677 7678 7679 7680 7681 7682 7683
132133221141 (0.340)	|0.194	0.136	0.007|
314133243141 (0.160)	|0.102	0.052	0.005|
312221441331 (0.143)	|0.085	0.053	0.003|
312133241331 (0.129)	|0.075	0.047	0.008|
314133243142 (0.114)	|0.072	0.042	0.000|
312231441331 (0.081)	|0.031	0.036	0.014|
Multiallelic Dprime: 0.084
BLOCK 1557.  MARKERS: 7685 7686
23 (0.576)	|0.416	0.127	0.033|
31 (0.381)	|0.258	0.106	0.016|
33 (0.040)	|0.031	0.008	0.000|
Multiallelic Dprime: 0.077
BLOCK 1558.  MARKERS: 7697 7698
33 (0.708)	|0.371	0.259	0.078|
11 (0.241)	|0.123	0.094	0.024|
13 (0.049)	|0.044	0.004	0.000|
Multiallelic Dprime: 0.111
BLOCK 1559.  MARKERS: 7700 7701
14 (0.538)	|0.246	0.145	0.144|
34 (0.359)	|0.176	0.094	0.089|
32 (0.103)	|0.052	0.027	0.024|
Multiallelic Dprime: 0.034
BLOCK 1560.  MARKERS: 7720 7721
42 (0.474)	|0.115	0.349	0.006|
22 (0.267)	|0.255	0.009	0.007|
43 (0.257)	|0.058	0.018	0.181|
Multiallelic Dprime: 0.745
BLOCK 1561.  MARKERS: 7722 7723
21 (0.427)	|0.306	0.062	0.059|
24 (0.377)	|0.259	0.076	0.042|
41 (0.196)	|0.132	0.037	0.027|
Multiallelic Dprime: 0.058
BLOCK 1562.  MARKERS: 7726 7727
43 (0.697)	|0.411	0.201	0.086|
24 (0.175)	|0.109	0.057	0.009|
23 (0.127)	|0.066	0.040	0.021|
Multiallelic Dprime: 0.056
BLOCK 1563.  MARKERS: 7728 7729
13 (0.585)	|0.427	0.133	0.023|
33 (0.298)	|0.218	0.075	0.005|
31 (0.117)	|0.085	0.027	0.005|
Multiallelic Dprime: 0.019
BLOCK 1564.  MARKERS: 7736 7737
41 (0.730)	|0.592	0.140|
33 (0.235)	|0.183	0.051|
31 (0.032)	|0.028	0.003|
Multiallelic Dprime: 0.035
BLOCK 1565.  MARKERS: 7743 7744
24 (0.805)	|0.262	0.277	0.263|
42 (0.194)	|0.090	0.046	0.058|
Multiallelic Dprime: 0.171
BLOCK 1566.  MARKERS: 7747 7748
32 (0.352)	|0.124	0.137	0.090|
12 (0.324)	|0.135	0.124	0.065|
31 (0.321)	|0.140	0.107	0.074|
Multiallelic Dprime: 0.061
BLOCK 1567.  MARKERS: 7751 7752 7753
412 (0.399)	|0.380	0.008	0.008	0.000|
232 (0.372)	|0.014	0.337	0.010	0.004|
234 (0.229)	|0.011	0.002	0.202	0.015|
Multiallelic Dprime: 0.920
BLOCK 1568.  MARKERS: 7754 7755 7756 7757 7758 7759
422234 (0.404)	|0.281	0.098	0.025|
244234 (0.345)	|0.274	0.051	0.020|
242111 (0.218)	|0.091	0.048	0.079|
242234 (0.021)	|0.015	0.003	0.002|
Multiallelic Dprime: 0.268
BLOCK 1569.  MARKERS: 7762 7763
43 (0.665)	|0.278	0.201	0.180|
21 (0.206)	|0.061	0.083	0.062|
23 (0.129)	|0.059	0.038	0.031|
Multiallelic Dprime: 0.086
BLOCK 1570.  MARKERS: 7767 7768
14 (0.398)	|0.260	0.138|
22 (0.323)	|0.223	0.100|
12 (0.274)	|0.191	0.082|
Multiallelic Dprime: 0.051
BLOCK 1571.  MARKERS: 7779 7780
31 (0.677)	|0.419	0.182	0.076|
23 (0.323)	|0.182	0.108	0.033|
Multiallelic Dprime: 0.066
BLOCK 1572.  MARKERS: 7783 7784
14 (0.600)	|0.531	0.069|
12 (0.290)	|0.263	0.027|
32 (0.109)	|0.096	0.013|
Multiallelic Dprime: 0.089
BLOCK 1573.  MARKERS: 7793 7794 7795
322 (0.890)	|0.578	0.161	0.151|
144 (0.110)	|0.015	0.093	0.002|
Multiallelic Dprime: 0.794
BLOCK 1574.  MARKERS: 7796 7797
21 (0.593)	|0.462	0.120	0.008|
44 (0.254)	|0.223	0.031	0.000|
41 (0.153)	|0.075	0.060	0.016|
Multiallelic Dprime: 0.223
BLOCK 1575.  MARKERS: 7799 7800
13 (0.761)	|0.270	0.276	0.216|
32 (0.210)	|0.106	0.099	0.004|
33 (0.023)	|0.015	0.002	0.006|
Multiallelic Dprime: 0.311
BLOCK 1576.  MARKERS: 7801 7802
23 (0.393)	|0.328	0.062|
33 (0.382)	|0.325	0.057|
31 (0.225)	|0.197	0.026|
Multiallelic Dprime: 0.073
BLOCK 1577.  MARKERS: 7803 7804 7805
233 (0.850)
411 (0.144)
