# Supplementary material for: Genetic Structure of the Spanish Population
Source: BMC Genomics. 2010 May 25;11:326. doi: 10.1186/1471-2164-11-326 (PMC2887418; doi:10.1186/1471-2164-11-326)
Supplement: Additional file 1 — List of haplotype blocks across all autosomal chromosomes in the Spanish population. Each block is described by the SNPs that compose it, the major haplotypes with haplotypic frequencies, and the LD (D') among adjacent blocks. For each chromosome, the correspondence list between the SNP names and numbers is included in a separate table. [file 1471-2164-11-326-S1.ZIP › chr10.snpkey.txt]

1 SNP_A-2123984 148946
2 SNP_A-1907634 149076
3 SNP_A-2282433 230788
4 SNP_A-1936336 264675
5 SNP_A-1991776 281134
6 SNP_A-2128573 284165
7 SNP_A-4207172 297807
8 SNP_A-1991778 299526
9 SNP_A-2183168 303504
10 SNP_A-4205622 317832
11 SNP_A-2089167 419977
12 SNP_A-1900448 427940
13 SNP_A-2156633 457318
14 SNP_A-2167111 477973
15 SNP_A-1859951 505870
16 SNP_A-1797296 522139
17 SNP_A-1871542 557325
18 SNP_A-1847889 582926
19 SNP_A-1991822 608685
20 SNP_A-2218189 635916
21 SNP_A-1991829 737115
22 SNP_A-2211022 765824
23 SNP_A-2177823 768091
24 SNP_A-2255693 803426
25 SNP_A-1787725 809904
26 SNP_A-4239763 818288
27 SNP_A-2201644 839979
28 SNP_A-2171023 868895
29 SNP_A-2307100 884838
30 SNP_A-2253454 919133
31 SNP_A-1948754 927047
32 SNP_A-2085389 934496
33 SNP_A-2237871 934641
34 SNP_A-4229774 960524
35 SNP_A-2244007 964870
36 SNP_A-2149836 1000464
37 SNP_A-2291171 1006601
38 SNP_A-2195796 1007325
39 SNP_A-2202591 1007914
40 SNP_A-4233319 1009115
41 SNP_A-2099598 1034809
42 SNP_A-1834536 1132750
43 SNP_A-1822165 1135473
44 SNP_A-4224486 1145767
45 SNP_A-2218233 1146864
46 SNP_A-1799768 1156400
47 SNP_A-1912619 1158563
48 SNP_A-2039074 1160304
49 SNP_A-2000892 1171623
50 SNP_A-1801318 1187752
51 SNP_A-2176183 1193168
52 SNP_A-2275622 1193312
53 SNP_A-2145897 1208030
54 SNP_A-1929012 1234020
55 SNP_A-1991901 1234414
56 SNP_A-2235450 1237022
57 SNP_A-2078004 1272828
58 SNP_A-2110572 1304548
59 SNP_A-2121142 1319985
60 SNP_A-1991915 1330620
61 SNP_A-4235205 1331958
62 SNP_A-1910308 1333198
63 SNP_A-2181136 1361386
64 SNP_A-4235472 1366089
65 SNP_A-4232091 1366105
66 SNP_A-2060700 1375623
67 SNP_A-1835441 1397826
68 SNP_A-1804934 1406472
69 SNP_A-2096387 1420022
70 SNP_A-1948091 1424659
71 SNP_A-2098065 1453158
72 SNP_A-1991938 1468154
73 SNP_A-2269112 1527451
74 SNP_A-1813684 1536669
75 SNP_A-1991963 1553135
76 SNP_A-2292956 1562250
77 SNP_A-1861728 1567876
78 SNP_A-4236246 1568691
79 SNP_A-2200896 1570662
80 SNP_A-1875049 1571728
81 SNP_A-2074523 1572085
82 SNP_A-1890608 1595715
83 SNP_A-2054092 1610356
84 SNP_A-1838024 1610625
85 SNP_A-4201387 1611911
86 SNP_A-1861882 1612498
87 SNP_A-4203783 1612644
88 SNP_A-2201268 1613348
89 SNP_A-4232126 1613406
90 SNP_A-2207306 1613734
91 SNP_A-2150564 1638439
92 SNP_A-2176989 1655029
93 SNP_A-1795324 1655821
94 SNP_A-2224827 1660999
95 SNP_A-2082252 1670786
96 SNP_A-2210900 1675050
97 SNP_A-2218169 1675180
98 SNP_A-1856963 1675758
99 SNP_A-2076791 1677799
100 SNP_A-2048323 1678497
101 SNP_A-1857008 1678904
102 SNP_A-2222452 1680721
103 SNP_A-2031526 1692581
104 SNP_A-2171071 1695466
105 SNP_A-2222956 1695508
106 SNP_A-2309567 1724473
107 SNP_A-1825668 1730278
108 SNP_A-2290502 1735254
109 SNP_A-1891176 1750190
110 SNP_A-1941329 1755052
111 SNP_A-2120320 1766484
112 SNP_A-2236480 1770944
113 SNP_A-2078429 1821930
114 SNP_A-4199972 1821994
115 SNP_A-1825466 1835059
116 SNP_A-2100298 1847187
117 SNP_A-2277514 1858667
118 SNP_A-1992055 1862265
119 SNP_A-2262919 1887722
120 SNP_A-2081150 1890661
121 SNP_A-1925335 1892085
122 SNP_A-2193167 1892195
123 SNP_A-1842375 1892367
124 SNP_A-1903044 1892429
125 SNP_A-2162149 1892486
126 SNP_A-2073936 1892639
127 SNP_A-1819251 1892670
128 SNP_A-2175071 1892922
129 SNP_A-2178054 1899520
130 SNP_A-1992079 1913115
131 SNP_A-4199273 1925387
132 SNP_A-2286662 1925529
133 SNP_A-4225935 1934907
134 SNP_A-1898587 1935296
135 SNP_A-1857367 1943525
136 SNP_A-4212774 1953407
137 SNP_A-4220064 1953823
138 SNP_A-2314585 2006264
139 SNP_A-4218429 2016408
140 SNP_A-1992136 2032174
141 SNP_A-2069390 2038903
142 SNP_A-2222081 2046743
143 SNP_A-2217393 2047048
144 SNP_A-4203332 2053701
145 SNP_A-4205447 2056238
146 SNP_A-2029789 2057391
147 SNP_A-4206101 2060008
148 SNP_A-2076832 2066253
149 SNP_A-2240026 2077959
150 SNP_A-1935672 2085216
151 SNP_A-4239781 2085466
152 SNP_A-2145809 2085580
153 SNP_A-1819581 2085726
154 SNP_A-2064215 2134362
155 SNP_A-1927487 2143779
156 SNP_A-2000896 2144212
157 SNP_A-1992179 2144917
158 SNP_A-4212780 2145052
159 SNP_A-2049238 2145503
160 SNP_A-2075647 2149501
161 SNP_A-1876871 2149703
162 SNP_A-1856677 2149967
163 SNP_A-2117404 2150519
164 SNP_A-1925364 2152385
165 SNP_A-2308768 2155442
166 SNP_A-4214000 2157727
167 SNP_A-1992194 2159284
168 SNP_A-1938801 2174888
169 SNP_A-2000898 2185461
170 SNP_A-2277278 2189165
171 SNP_A-4212787 2190068
172 SNP_A-1930773 2190219
173 SNP_A-4212788 2190634
174 SNP_A-1846912 2192095
175 SNP_A-2224972 2198010
176 SNP_A-2207537 2203781
177 SNP_A-4226453 2211296
178 SNP_A-1814445 2240556
179 SNP_A-1881887 2245779
180 SNP_A-2305096 2246239
181 SNP_A-4235732 2246731
182 SNP_A-1911743 2247286
183 SNP_A-2110641 2259665
184 SNP_A-2199895 2260448
185 SNP_A-2188168 2276078
186 SNP_A-2308821 2281574
187 SNP_A-1930941 2281632
188 SNP_A-2230998 2282180
189 SNP_A-1877345 2282684
190 SNP_A-2065941 2313505
191 SNP_A-4197624 2314132
192 SNP_A-4224310 2316416
193 SNP_A-1992241 2331722
194 SNP_A-1992261 2363295
195 SNP_A-4204622 2398852
196 SNP_A-2189634 2410981
197 SNP_A-1880685 2411212
198 SNP_A-2193882 2411536
199 SNP_A-2124218 2418556
200 SNP_A-2198623 2430211
201 SNP_A-1822482 2440019
202 SNP_A-1785351 2445493
203 SNP_A-2119215 2451205
204 SNP_A-1940999 2457249
205 SNP_A-2252001 2457481
206 SNP_A-1908093 2457597
207 SNP_A-4201738 2470445
208 SNP_A-2043640 2477297
209 SNP_A-1860873 2484461
210 SNP_A-1859668 2487637
211 SNP_A-1934437 2490034
212 SNP_A-4202272 2502174
213 SNP_A-1992308 2526538
214 SNP_A-1992309 2527042
215 SNP_A-1899647 2532751
216 SNP_A-1897269 2538914
217 SNP_A-1992317 2539436
218 SNP_A-2314918 2578535
219 SNP_A-1853043 2583161
220 SNP_A-2182762 2585331
221 SNP_A-4197611 2585553
222 SNP_A-2303557 2585842
223 SNP_A-1992345 2600523
224 SNP_A-2235895 2610997
225 SNP_A-1859781 2611379
226 SNP_A-2179270 2625863
227 SNP_A-1916835 2629732
228 SNP_A-1947259 2631495
229 SNP_A-1992352 2635905
230 SNP_A-2214328 2639957
231 SNP_A-2233585 2656834
232 SNP_A-2053828 2659310
233 SNP_A-1930803 2666299
234 SNP_A-1826618 2682793
235 SNP_A-2036748 2711782
236 SNP_A-2307068 2713241
237 SNP_A-2122138 2713493
238 SNP_A-4212813 2719830
239 SNP_A-1992378 2719953
240 SNP_A-2057462 2723495
241 SNP_A-4220034 2726706
242 SNP_A-4234625 2736093
243 SNP_A-1875941 2736118
244 SNP_A-1856094 2736750
245 SNP_A-2087799 2743676
246 SNP_A-1797402 2747337
247 SNP_A-2067406 2747555
248 SNP_A-2145238 2748071
249 SNP_A-1781432 2762078
250 SNP_A-1934967 2772741
251 SNP_A-2249251 2772787
252 SNP_A-2111040 2808244
253 SNP_A-1992413 2808320
254 SNP_A-2028897 2821743
255 SNP_A-1920568 2839913
256 SNP_A-4218743 2853045
257 SNP_A-4205983 2853659
258 SNP_A-1842631 2859001
259 SNP_A-1845790 2859096
260 SNP_A-2053338 2865792
261 SNP_A-1937472 2866604
262 SNP_A-1960609 2956252
263 SNP_A-1822096 2956644
264 SNP_A-2076892 2961075
265 SNP_A-2063373 2961227
266 SNP_A-2082360 2961405
267 SNP_A-2086204 2961488
268 SNP_A-1992455 2969651
269 SNP_A-4214001 2974550
270 SNP_A-4212830 2974699
271 SNP_A-1948712 2981774
272 SNP_A-2183338 2981857
273 SNP_A-1960586 3023127
274 SNP_A-4238417 3023603
275 SNP_A-1814946 3032256
276 SNP_A-2185579 3048738
277 SNP_A-4196691 3063036
278 SNP_A-4204908 3064289
279 SNP_A-2196486 3065772
280 SNP_A-2262337 3119645
281 SNP_A-2137025 3121553
282 SNP_A-1834295 3124681
283 SNP_A-1882403 3128009
284 SNP_A-1793974 3166363
285 SNP_A-4230289 3168881
286 SNP_A-2195269 3169189
287 SNP_A-1930518 3172026
288 SNP_A-1933614 3173747
289 SNP_A-2080349 3175237
290 SNP_A-2104057 3178319
291 SNP_A-2255455 3178812
292 SNP_A-2109176 3179032
293 SNP_A-2042067 3179115
294 SNP_A-2110091 3192065
295 SNP_A-1992521 3196365
296 SNP_A-2102321 3203564
297 SNP_A-4240723 3209171
298 SNP_A-4225471 3209445
299 SNP_A-1802944 3209794
300 SNP_A-2186357 3213143
301 SNP_A-2039696 3213179
302 SNP_A-2032684 3235325
303 SNP_A-2177465 3235448
304 SNP_A-1897720 3252561
305 SNP_A-1900147 3252682
306 SNP_A-1794618 3254590
307 SNP_A-4212839 3254644
308 SNP_A-1992533 3254809
309 SNP_A-1992534 3256295
310 SNP_A-1849292 3265130
311 SNP_A-2070050 3274639
312 SNP_A-4204380 3300378
313 SNP_A-4231728 3304991
314 SNP_A-2308000 3310113
315 SNP_A-1953171 3313773
316 SNP_A-2107069 3325061
317 SNP_A-1867276 3372156
318 SNP_A-1831796 3372188
319 SNP_A-1846751 3373158
320 SNP_A-2000907 3379934
321 SNP_A-2249653 3380320
322 SNP_A-1896645 3398316
323 SNP_A-2066034 3407412
324 SNP_A-2087489 3408124
325 SNP_A-2059630 3411055
326 SNP_A-2302194 3428335
327 SNP_A-4238320 3436177
328 SNP_A-2269636 3446223
329 SNP_A-2267920 3447047
330 SNP_A-4202230 3458055
331 SNP_A-1961643 3458366
332 SNP_A-1826195 3459021
333 SNP_A-1859169 3475920
334 SNP_A-1880505 3512302
335 SNP_A-2206892 3516686
336 SNP_A-2105396 3521426
337 SNP_A-2119804 3523684
338 SNP_A-4202434 3564324
339 SNP_A-1786020 3572348
340 SNP_A-2262917 3584187
341 SNP_A-2243342 3585235
342 SNP_A-1992638 3599546
343 SNP_A-1917174 3634934
344 SNP_A-1992647 3648434
345 SNP_A-1992655 3663600
346 SNP_A-1897177 3672002
347 SNP_A-1992658 3680181
348 SNP_A-1992660 3680408
349 SNP_A-2045088 3680678
350 SNP_A-4207486 3683792
351 SNP_A-2045008 3719202
352 SNP_A-1992673 3722975
353 SNP_A-4220413 3734925
354 SNP_A-1833791 3746252
355 SNP_A-2147938 3759785
356 SNP_A-1803091 3765054
357 SNP_A-2070547 3768250
358 SNP_A-2000911 3768825
359 SNP_A-2302076 3777961
360 SNP_A-1909749 3778316
361 SNP_A-2216042 3782844
362 SNP_A-4205597 3800499
363 SNP_A-4219386 3801042
364 SNP_A-2212920 3805292
365 SNP_A-2181147 3806180
366 SNP_A-2157378 3826471
367 SNP_A-2278041 3834216
368 SNP_A-2118018 3835365
369 SNP_A-2057519 3840303
370 SNP_A-1932283 3840780
371 SNP_A-2184888 3844018
372 SNP_A-2201468 3872497
373 SNP_A-2160911 3895883
374 SNP_A-2298406 3896558
375 SNP_A-1952257 3942714
376 SNP_A-1863284 3946841
377 SNP_A-1992736 3952232
378 SNP_A-1992747 3973552
379 SNP_A-1992748 3973598
380 SNP_A-2289149 3973722
381 SNP_A-4241069 3997263
382 SNP_A-1907810 4008095
383 SNP_A-2057238 4008745
384 SNP_A-4212873 4012450
385 SNP_A-1790810 4020448
386 SNP_A-1831634 4056551
387 SNP_A-1992773 4061978
388 SNP_A-4240781 4084454
389 SNP_A-4196622 4087880
390 SNP_A-1992793 4093821
391 SNP_A-1924123 4123306
392 SNP_A-1785449 4123377
393 SNP_A-2060551 4125785
394 SNP_A-1822133 4126094
395 SNP_A-2121505 4139756
396 SNP_A-2150935 4154366
397 SNP_A-2083370 4154550
398 SNP_A-4223000 4158497
399 SNP_A-4235715 4180058
400 SNP_A-2053864 4230107
401 SNP_A-4212883 4233998
402 SNP_A-4212884 4234014
403 SNP_A-2149126 4246165
404 SNP_A-1856426 4246279
405 SNP_A-1992848 4253255
406 SNP_A-1992849 4255108
407 SNP_A-1915792 4274196
408 SNP_A-1992864 4297011
409 SNP_A-2198807 4316506
410 SNP_A-4220968 4318374
411 SNP_A-4193464 4342318
412 SNP_A-1796264 4343444
413 SNP_A-1938530 4370623
414 SNP_A-4241111 4370956
415 SNP_A-4214002 4375581
416 SNP_A-4214003 4375595
417 SNP_A-1865294 4377643
418 SNP_A-2248471 4378133
419 SNP_A-2189076 4380460
420 SNP_A-2231181 4380790
421 SNP_A-2072103 4410709
422 SNP_A-1992904 4415124
423 SNP_A-2308685 4423008
424 SNP_A-4197879 4434521
425 SNP_A-1834310 4435117
426 SNP_A-1872234 4449527
427 SNP_A-2140369 4488246
428 SNP_A-2110533 4502899
429 SNP_A-1921791 4517869
430 SNP_A-2201539 4524065
431 SNP_A-2080029 4524482
432 SNP_A-1882817 4525585
433 SNP_A-2029832 4525623
434 SNP_A-2209700 4554553
435 SNP_A-1789046 4565807
436 SNP_A-2213002 4572015
437 SNP_A-2165028 4575838
438 SNP_A-2290364 4576426
439 SNP_A-4212909 4578547
440 SNP_A-2085374 4588903
441 SNP_A-4212911 4594549
442 SNP_A-4240337 4594986
443 SNP_A-2046845 4596402
444 SNP_A-2193157 4610477
445 SNP_A-1792302 4611751
446 SNP_A-2306940 4611893
447 SNP_A-2223784 4619077
448 SNP_A-2139721 4626532
449 SNP_A-2027289 4637218
450 SNP_A-1832094 4637269
451 SNP_A-2023370 4641720
452 SNP_A-2063958 4642639
453 SNP_A-4201206 4642819
454 SNP_A-2119193 4643478
455 SNP_A-2036792 4643686
456 SNP_A-2241800 4644102
457 SNP_A-2259632 4667324
458 SNP_A-2078654 4673858
459 SNP_A-1944135 4683742
460 SNP_A-2154926 4697250
461 SNP_A-2212969 4710626
462 SNP_A-1897164 4718847
463 SNP_A-2261423 4721081
464 SNP_A-1918342 4749331
465 SNP_A-1907702 4761749
466 SNP_A-2174648 4780557
467 SNP_A-2179581 4785125
468 SNP_A-1844376 4785268
469 SNP_A-2125958 4788459
470 SNP_A-1939752 4790140
471 SNP_A-2139437 4790190
472 SNP_A-2198223 4803211
473 SNP_A-1865224 4813252
474 SNP_A-1940116 4813414
475 SNP_A-2211954 4829055
476 SNP_A-1818417 4830555
477 SNP_A-4212924 4836626
478 SNP_A-4212925 4837380
479 SNP_A-4235110 4837924
480 SNP_A-2295861 4853093
481 SNP_A-4212926 4862556
482 SNP_A-4212927 4869425
483 SNP_A-1993089 4873092
484 SNP_A-4220296 4887288
485 SNP_A-1939618 4906614
486 SNP_A-1913316 4908108
487 SNP_A-2253764 4908182
488 SNP_A-2296255 4909845
489 SNP_A-2031588 4916008
490 SNP_A-4224906 4944952
491 SNP_A-4231042 4948841
492 SNP_A-2305548 4956261
493 SNP_A-1782438 4957006
494 SNP_A-1933090 5020368
495 SNP_A-2138323 5074596
496 SNP_A-1878466 5074852
497 SNP_A-2221022 5105854
498 SNP_A-4221817 5105907
499 SNP_A-2163140 5109093
500 SNP_A-4194838 5111206
501 SNP_A-2261331 5120167
502 SNP_A-2289781 5124043
503 SNP_A-1823425 5124416
504 SNP_A-2065214 5124511
505 SNP_A-1993139 5128036
506 SNP_A-4202197 5128607
507 SNP_A-1993140 5129685
508 SNP_A-1993141 5129815
509 SNP_A-4225254 5136266
510 SNP_A-1806870 5141310
511 SNP_A-1955563 5141817
512 SNP_A-2000928 5151700
513 SNP_A-1993145 5151955
514 SNP_A-4229249 5164693
515 SNP_A-2305312 5175582
516 SNP_A-2090837 5191219
517 SNP_A-4192903 5193296
518 SNP_A-2226346 5196049
519 SNP_A-1993157 5196096
520 SNP_A-2217155 5217382
521 SNP_A-4193541 5228196
522 SNP_A-2142972 5232637
523 SNP_A-2168532 5236584
524 SNP_A-4205617 5236670
525 SNP_A-2076738 5237098
526 SNP_A-2098086 5237434
527 SNP_A-1819589 5276600
528 SNP_A-2169353 5298403
529 SNP_A-2282991 5298535
530 SNP_A-1993193 5300680
531 SNP_A-2237088 5302310
532 SNP_A-2158456 5302365
533 SNP_A-1853490 5315154
534 SNP_A-2080764 5315687
535 SNP_A-2048664 5339871
536 SNP_A-4240070 5343004
537 SNP_A-2167880 5344032
538 SNP_A-1908213 5362235
539 SNP_A-1872192 5369362
540 SNP_A-1837664 5383936
541 SNP_A-4196895 5386439
542 SNP_A-1811212 5424452
543 SNP_A-4239232 5429485
544 SNP_A-1924830 5433741
545 SNP_A-2024495 5435336
546 SNP_A-1951272 5435958
547 SNP_A-2306327 5436794
548 SNP_A-2263424 5469804
549 SNP_A-1881169 5480932
550 SNP_A-2109494 5485157
551 SNP_A-1790833 5499387
552 SNP_A-1873776 5501869
553 SNP_A-2082523 5544958
554 SNP_A-1808254 5570628
555 SNP_A-4233867 5588603
556 SNP_A-4241183 5681354
557 SNP_A-1832053 5684924
558 SNP_A-4239265 5685039
559 SNP_A-2139608 5687084
560 SNP_A-4233924 5687948
561 SNP_A-1828795 5688025
562 SNP_A-2312851 5688107
563 SNP_A-2070290 5690199
564 SNP_A-2181218 5692243
565 SNP_A-1839866 5756561
566 SNP_A-2122843 5756864
567 SNP_A-2301878 5774364
568 SNP_A-1874639 5777985
569 SNP_A-1799996 5784991
570 SNP_A-2229397 5809833
571 SNP_A-1821731 5811349
572 SNP_A-1872650 5827311
573 SNP_A-1898304 5851960
574 SNP_A-1993273 5855114
575 SNP_A-2267864 5860903
576 SNP_A-1804755 5884634
577 SNP_A-1915531 5892236
578 SNP_A-4193733 5908367
579 SNP_A-1807611 5940038
580 SNP_A-2258401 5944924
581 SNP_A-2242652 5957363
582 SNP_A-2116570 5966937
583 SNP_A-1867415 5991611
584 SNP_A-1880237 5991827
585 SNP_A-4212953 5997276
586 SNP_A-2231113 6001780
587 SNP_A-2110824 6017281
588 SNP_A-2256389 6017941
589 SNP_A-2309174 6022583
590 SNP_A-2142289 6028077
591 SNP_A-2125089 6045516
592 SNP_A-2198189 6065069
593 SNP_A-2183353 6065884
594 SNP_A-2107277 6069732
595 SNP_A-2177518 6070755
596 SNP_A-2298665 6125318
597 SNP_A-1785945 6132061
598 SNP_A-1920176 6132099
599 SNP_A-1863724 6142018
600 SNP_A-2226535 6170011
601 SNP_A-4199243 6170083
602 SNP_A-1993349 6204316
603 SNP_A-2192032 6214607
604 SNP_A-2291904 6217854
605 SNP_A-1993363 6252022
606 SNP_A-2213148 6339779
607 SNP_A-2045098 6348652
608 SNP_A-2311083 6349408
609 SNP_A-2149923 6351755
610 SNP_A-4220423 6354227
611 SNP_A-4198237 6354728
612 SNP_A-4212965 6362173
613 SNP_A-4212966 6362235
614 SNP_A-1882789 6370003
615 SNP_A-1858525 6407734
616 SNP_A-4212968 6408766
617 SNP_A-1790553 6429511
618 SNP_A-4232096 6429611
619 SNP_A-1827163 6430456
620 SNP_A-2092601 6432854
621 SNP_A-2105391 6475125
622 SNP_A-2116933 6475163
623 SNP_A-2197624 6505151
624 SNP_A-1875421 6505666
625 SNP_A-2199291 6508611
626 SNP_A-1801442 6508737
627 SNP_A-1864261 6509161
628 SNP_A-2136491 6509330
629 SNP_A-2298977 6509679
630 SNP_A-2296825 6509823
631 SNP_A-1867637 6512253
632 SNP_A-2239045 6512897
633 SNP_A-2241917 6514033
634 SNP_A-2259259 6561540
635 SNP_A-1944680 6565959
636 SNP_A-1917353 6566503
637 SNP_A-2087308 6576558
638 SNP_A-4220608 6580729
639 SNP_A-1855073 6590205
640 SNP_A-1941092 6612231
641 SNP_A-2122755 6648319
642 SNP_A-1890671 6648739
643 SNP_A-2087209 6654063
644 SNP_A-1993516 6656342
645 SNP_A-1993517 6656369
646 SNP_A-4230958 6674626
647 SNP_A-1874857 6693757
648 SNP_A-1946372 6699395
649 SNP_A-2039945 6703232
650 SNP_A-1895035 6704160
651 SNP_A-2149539 6704674
652 SNP_A-2141121 6746088
653 SNP_A-2313366 6766709
654 SNP_A-1837026 6766772
655 SNP_A-2205244 6766799
656 SNP_A-1840675 6767544
657 SNP_A-1947999 6770449
658 SNP_A-1993560 6771382
659 SNP_A-4218868 6774799
660 SNP_A-2025882 6777390
661 SNP_A-2191101 6787527
662 SNP_A-1850319 6789644
663 SNP_A-2238770 6810366
664 SNP_A-2237831 6811963
665 SNP_A-1823237 6816185
666 SNP_A-2173266 6816481
667 SNP_A-1790566 6821344
668 SNP_A-1922053 6824006
669 SNP_A-1907194 6836085
670 SNP_A-4195469 6837941
671 SNP_A-2145990 6837978
672 SNP_A-2041618 6877791
673 SNP_A-4205875 6885786
674 SNP_A-2181935 6897565
675 SNP_A-2029754 6899850
676 SNP_A-1784703 6944982
677 SNP_A-1993640 6945710
678 SNP_A-1939362 6964282
679 SNP_A-2119869 6964975
680 SNP_A-1837683 6965319
681 SNP_A-2224594 6966368
682 SNP_A-1911695 6991458
683 SNP_A-2154794 6992520
684 SNP_A-1993679 6996192
685 SNP_A-2282628 6996719
686 SNP_A-1993689 7009822
687 SNP_A-1886611 7032647
688 SNP_A-1782035 7033432
689 SNP_A-1993700 7033537
690 SNP_A-1993717 7057361
691 SNP_A-1993718 7057515
692 SNP_A-2120485 7076900
693 SNP_A-2071881 7111036
694 SNP_A-1788289 7120051
695 SNP_A-1911096 7136154
696 SNP_A-2107129 7151877
697 SNP_A-2056489 7152082
698 SNP_A-2296651 7156454
699 SNP_A-4239221 7157713
700 SNP_A-1993776 7201641
701 SNP_A-1993779 7202570
702 SNP_A-2180139 7269445
703 SNP_A-2209614 7270530
704 SNP_A-2175555 7270830
705 SNP_A-2297487 7276326
706 SNP_A-2168228 7277013
707 SNP_A-1993810 7281453
708 SNP_A-2155737 7293467
709 SNP_A-2230586 7307482
710 SNP_A-1993819 7308334
711 SNP_A-2118352 7326620
712 SNP_A-2155676 7337763
713 SNP_A-2205054 7340647
714 SNP_A-1935215 7341463
715 SNP_A-2217692 7341597
716 SNP_A-1800771 7355095
717 SNP_A-1850890 7356655
718 SNP_A-2286812 7356969
719 SNP_A-2308660 7359294
720 SNP_A-2252015 7370094
721 SNP_A-2261265 7385449
722 SNP_A-2215833 7438754
723 SNP_A-4201735 7439101
724 SNP_A-1955593 7444039
725 SNP_A-1993847 7452885
726 SNP_A-2204274 7504995
727 SNP_A-1821011 7512088
728 SNP_A-4238448 7516650
729 SNP_A-2095194 7519485
730 SNP_A-1947996 7534296
731 SNP_A-2280647 7537728
732 SNP_A-4206891 7537823
733 SNP_A-4228089 7537851
734 SNP_A-2258096 7538115
735 SNP_A-1858175 7538912
736 SNP_A-2293132 7539534
737 SNP_A-2073339 7545032
738 SNP_A-2277717 7545554
739 SNP_A-2082819 7549828
740 SNP_A-2202866 7569625
741 SNP_A-2217869 7569980
742 SNP_A-1839601 7572108
743 SNP_A-4232344 7572493
744 SNP_A-4223318 7585946
745 SNP_A-2105960 7657068
746 SNP_A-2298816 7657816
747 SNP_A-1993920 7682290
748 SNP_A-1993932 7691915
749 SNP_A-1993933 7693085
750 SNP_A-1993934 7693130
751 SNP_A-1993936 7693921
752 SNP_A-4213045 7695671
753 SNP_A-2071678 7708643
754 SNP_A-4213046 7715013
755 SNP_A-2034410 7718633
756 SNP_A-1952571 7724329
757 SNP_A-1941440 7737510
758 SNP_A-1876956 7775882
759 SNP_A-2041866 7776910
760 SNP_A-2193071 7781962
761 SNP_A-2245820 7784316
762 SNP_A-4237129 7814600
763 SNP_A-4206617 7829472
764 SNP_A-1993967 7836687
765 SNP_A-1873666 7877195
766 SNP_A-2266541 7904496
767 SNP_A-2207755 7916204
768 SNP_A-2031871 7921489
769 SNP_A-4221148 7924566
770 SNP_A-1961354 7925487
771 SNP_A-2130618 7925852
772 SNP_A-2297074 7931513
773 SNP_A-4223108 7948903
774 SNP_A-1830298 7953263
775 SNP_A-2119352 7963514
776 SNP_A-1913909 7973287
777 SNP_A-2288780 7989272
778 SNP_A-2225887 7990564
779 SNP_A-4218100 7990905
780 SNP_A-4232689 7996236
781 SNP_A-1814048 8021446
782 SNP_A-4226318 8032624
783 SNP_A-4233337 8033406
784 SNP_A-2055726 8034890
785 SNP_A-1807461 8110481
786 SNP_A-2083018 8123894
787 SNP_A-1875303 8156604
788 SNP_A-2226163 8171846
789 SNP_A-2111740 8178281
790 SNP_A-2268955 8182018
791 SNP_A-2110139 8182623
792 SNP_A-2120551 8182713
793 SNP_A-2300322 8203634
794 SNP_A-2265334 8204221
795 SNP_A-2145061 8226099
796 SNP_A-1994111 8232245
797 SNP_A-2139939 8242962
798 SNP_A-2288063 8243481
799 SNP_A-1994139 8266452
800 SNP_A-4213080 8271988
801 SNP_A-1994148 8272014
802 SNP_A-1994158 8286481
803 SNP_A-2237023 8304160
804 SNP_A-2250629 8330392
805 SNP_A-2057569 8333272
806 SNP_A-4232212 8343145
807 SNP_A-2055902 8344155
808 SNP_A-2141423 8364053
809 SNP_A-4225299 8401217
810 SNP_A-2000948 8406624
811 SNP_A-4213092 8417258
812 SNP_A-2277524 8425250
813 SNP_A-2184648 8425477
814 SNP_A-2139910 8436775
815 SNP_A-1958164 8446739
816 SNP_A-1994237 8465537
817 SNP_A-1913767 8488758
818 SNP_A-2237060 8489333
819 SNP_A-2074988 8494693
820 SNP_A-2149133 8495755
821 SNP_A-4236134 8495925
822 SNP_A-4236516 8495938
823 SNP_A-1937047 8514718
824 SNP_A-1871422 8515110
825 SNP_A-1870075 8525702
826 SNP_A-2000950 8532797
827 SNP_A-1994268 8543688
828 SNP_A-2124324 8546935
829 SNP_A-2120057 8552363
830 SNP_A-4219092 8561800
831 SNP_A-2226954 8569821
832 SNP_A-1871730 8578297
833 SNP_A-1994294 8578498
834 SNP_A-1787859 8588146
835 SNP_A-4194616 8589010
836 SNP_A-1853918 8589279
837 SNP_A-1830237 8590681
838 SNP_A-2116987 8590996
839 SNP_A-2040133 8606317
840 SNP_A-2022420 8614080
841 SNP_A-2139158 8621232
842 SNP_A-1930713 8626833
843 SNP_A-2288479 8630556
844 SNP_A-4236394 8635868
845 SNP_A-1994337 8646020
846 SNP_A-2130726 8666623
847 SNP_A-1854660 8677428
848 SNP_A-2153351 8678241
849 SNP_A-1814149 8678685
850 SNP_A-1901743 8679099
851 SNP_A-2027062 8694694
852 SNP_A-2117354 8700101
853 SNP_A-2269076 8729189
854 SNP_A-4228355 8731600
855 SNP_A-1916479 8733175
856 SNP_A-2060694 8738836
857 SNP_A-1789187 8747459
858 SNP_A-1940493 8747556
859 SNP_A-2038718 8749344
860 SNP_A-4201211 8762950
861 SNP_A-2000953 8771261
862 SNP_A-1902184 8773088
863 SNP_A-1923097 8773212
864 SNP_A-2229243 8776993
865 SNP_A-2065049 8783743
866 SNP_A-2106741 8784027
867 SNP_A-1815194 8784898
868 SNP_A-2236662 8785426
869 SNP_A-2147366 8790639
870 SNP_A-1927318 8793888
871 SNP_A-4224888 8803268
872 SNP_A-2196512 8807805
873 SNP_A-4213116 8808518
874 SNP_A-1994414 8808985
875 SNP_A-4206126 8826642
876 SNP_A-2232846 8826832
877 SNP_A-2170006 8829516
878 SNP_A-4217575 8832280
879 SNP_A-1953123 8832635
880 SNP_A-2250058 8835251
881 SNP_A-4201734 8836854
882 SNP_A-4239478 8842918
883 SNP_A-4213118 8851664
884 SNP_A-4234510 8860372
885 SNP_A-2278941 8860432
886 SNP_A-2096900 8860548
887 SNP_A-4219176 8871442
888 SNP_A-4226523 8871711
889 SNP_A-2132706 8872409
890 SNP_A-1927884 8883620
891 SNP_A-4226420 8889532
892 SNP_A-2104165 8891261
893 SNP_A-1994433 8891432
894 SNP_A-2305062 8891862
895 SNP_A-2220721 8892075
896 SNP_A-4205513 8897178
897 SNP_A-4222071 8897917
898 SNP_A-1885028 8908082
899 SNP_A-1795965 8986514
900 SNP_A-2225349 8990696
901 SNP_A-1907940 8991096
902 SNP_A-2236578 8995283
903 SNP_A-2165890 9000349
904 SNP_A-1910072 9006412
905 SNP_A-4206049 9006740
906 SNP_A-1903707 9008044
907 SNP_A-2223468 9009808
908 SNP_A-1994489 9016664
909 SNP_A-1875678 9019857
910 SNP_A-1862649 9047202
911 SNP_A-2107427 9051752
912 SNP_A-2112304 9061843
913 SNP_A-2253647 9062270
914 SNP_A-1916510 9067940
915 SNP_A-2176461 9069727
916 SNP_A-2110288 9069913
917 SNP_A-2129552 9070771
918 SNP_A-2246677 9071510
919 SNP_A-1852588 9101376
920 SNP_A-4207466 9101804
921 SNP_A-2072498 9114133
922 SNP_A-2127697 9122040
923 SNP_A-4213139 9141191
924 SNP_A-1994547 9141442
925 SNP_A-1858946 9148524
926 SNP_A-4195484 9148564
927 SNP_A-2168447 9160368
928 SNP_A-4203900 9161882
929 SNP_A-1994594 9237672
930 SNP_A-1994597 9240108
931 SNP_A-1875781 9261064
932 SNP_A-2132815 9262234
933 SNP_A-2209835 9263016
934 SNP_A-1819379 9299958
935 SNP_A-1923515 9351745
936 SNP_A-2182207 9376240
937 SNP_A-2257935 9387619
938 SNP_A-1860298 9387659
939 SNP_A-4219108 9393254
940 SNP_A-2158170 9401600
941 SNP_A-2074915 9401626
942 SNP_A-1889526 9415161
943 SNP_A-2238512 9415982
944 SNP_A-2291745 9417095
945 SNP_A-4240848 9423634
946 SNP_A-1861294 9424523
947 SNP_A-2091195 9425092
948 SNP_A-4224017 9437811
949 SNP_A-4227815 9437826
950 SNP_A-2058761 9437975
951 SNP_A-2127878 9438738
952 SNP_A-2093475 9439016
953 SNP_A-2121760 9441234
954 SNP_A-1994700 9446582
955 SNP_A-1994701 9446646
956 SNP_A-4213170 9446819
957 SNP_A-1994708 9452459
958 SNP_A-1994709 9452508
959 SNP_A-1994713 9466801
960 SNP_A-2145278 9483504
961 SNP_A-1957199 9617716
962 SNP_A-2050429 9646578
963 SNP_A-2083953 9660157
964 SNP_A-2262176 9662849
965 SNP_A-2250993 9708658
966 SNP_A-2276879 9708917
967 SNP_A-2215560 9720269
968 SNP_A-2121113 9725401
969 SNP_A-2030697 9754931
970 SNP_A-4233301 9760187
971 SNP_A-4219584 9765656
972 SNP_A-2290186 9783187
973 SNP_A-4231296 9791314
974 SNP_A-2029494 9792490
975 SNP_A-2158596 9793875
976 SNP_A-2109711 9818034
977 SNP_A-1811296 9821810
978 SNP_A-2210670 9865210
979 SNP_A-2166737 9866659
980 SNP_A-1805154 9906737
981 SNP_A-2049109 9910686
982 SNP_A-2127448 9950348
983 SNP_A-1816787 9975691
984 SNP_A-1939837 9976016
985 SNP_A-1873256 9976639
986 SNP_A-1908011 9995903
987 SNP_A-2096124 9996206
988 SNP_A-1994801 9997784
989 SNP_A-4213202 10002537
990 SNP_A-1994809 10002559
991 SNP_A-2309866 10007525
992 SNP_A-2287290 10015749
993 SNP_A-1994825 10020711
994 SNP_A-2078530 10027038
995 SNP_A-1951843 10033447
996 SNP_A-1828222 10039474
997 SNP_A-4214006 10060200
998 SNP_A-2000955 10060284
999 SNP_A-1891910 10127037
1000 SNP_A-2194059 10144498
1001 SNP_A-2248202 10174440
1002 SNP_A-4231248 10177899
1003 SNP_A-2283700 10178175
1004 SNP_A-4234020 10198662
1005 SNP_A-2000956 10211648
1006 SNP_A-1867865 10233987
1007 SNP_A-1801184 10268690
1008 SNP_A-2241656 10289903
1009 SNP_A-2182182 10289933
1010 SNP_A-2182813 10296280
1011 SNP_A-1802957 10308271
1012 SNP_A-1802074 10308481
1013 SNP_A-2141927 10309025
1014 SNP_A-2094862 10313758
1015 SNP_A-4229791 10315940
1016 SNP_A-2199582 10320197
1017 SNP_A-2035929 10342872
1018 SNP_A-4193255 10343953
1019 SNP_A-2095108 10356266
1020 SNP_A-2229610 10380050
1021 SNP_A-2219107 10380327
1022 SNP_A-1910315 10425015
1023 SNP_A-4228018 10425085
1024 SNP_A-1874756 10425666
1025 SNP_A-4221653 10442547
1026 SNP_A-1851970 10442925
1027 SNP_A-2306474 10454072
1028 SNP_A-4205250 10483193
1029 SNP_A-2041263 10490049
1030 SNP_A-2294668 10503207
1031 SNP_A-4213229 10512289
1032 SNP_A-2246802 10513853
1033 SNP_A-4213230 10529649
1034 SNP_A-2172209 10554605
1035 SNP_A-1854507 10557649
1036 SNP_A-4218713 10558456
1037 SNP_A-1957477 10582857
1038 SNP_A-2000957 10586500
1039 SNP_A-1995004 10594331
1040 SNP_A-1995009 10602067
1041 SNP_A-1995015 10608856
1042 SNP_A-4218084 10626696
1043 SNP_A-2149104 10626841
1044 SNP_A-1791296 10642452
1045 SNP_A-1995037 10647503
1046 SNP_A-1995038 10647752
1047 SNP_A-2143043 10684833
1048 SNP_A-1849547 10688587
1049 SNP_A-1995087 10695073
1050 SNP_A-1995088 10695186
1051 SNP_A-1995094 10708938
1052 SNP_A-2258676 10739425
1053 SNP_A-2049722 10740042
1054 SNP_A-1995119 10763688
1055 SNP_A-1822865 10771475
1056 SNP_A-2166828 10771787
1057 SNP_A-2253496 10772118
1058 SNP_A-2286598 10779202
1059 SNP_A-2205641 10793519
1060 SNP_A-4217250 10811270
1061 SNP_A-2084461 10812037
1062 SNP_A-1830833 10857665
1063 SNP_A-2130198 10858093
1064 SNP_A-2156432 10893298
1065 SNP_A-2122350 10893354
1066 SNP_A-1857218 10898709
1067 SNP_A-4213254 10905219
1068 SNP_A-1995164 10905445
1069 SNP_A-2061001 10914414
1070 SNP_A-2261382 10932410
1071 SNP_A-4234523 10963857
1072 SNP_A-4199472 10970862
1073 SNP_A-2081046 10988229
1074 SNP_A-1816771 10991624
1075 SNP_A-4239423 10992251
1076 SNP_A-1810479 10997996
1077 SNP_A-2074514 11004873
1078 SNP_A-1956605 11004978
1079 SNP_A-1875846 11005009
1080 SNP_A-2183992 11025938
1081 SNP_A-2060020 11042516
1082 SNP_A-1871763 11064755
1083 SNP_A-4194436 11084662
1084 SNP_A-1862552 11125170
1085 SNP_A-1995223 11128927
1086 SNP_A-2099692 11130491
1087 SNP_A-2047553 11131168
1088 SNP_A-2267200 11131331
1089 SNP_A-2032963 11132318
1090 SNP_A-1995227 11133227
1091 SNP_A-1995230 11137518
1092 SNP_A-1995231 11137618
1093 SNP_A-2258457 11151805
1094 SNP_A-1868456 11152680
1095 SNP_A-1798629 11170668
1096 SNP_A-2203012 11171558
1097 SNP_A-1842016 11172196
1098 SNP_A-1995270 11176008
1099 SNP_A-1995271 11176509
1100 SNP_A-1938662 11194327
1101 SNP_A-1836495 11207811
1102 SNP_A-1955412 11214783
1103 SNP_A-1917656 11236375
1104 SNP_A-2094295 11245725
1105 SNP_A-1906196 11249008
1106 SNP_A-1875462 11255317
1107 SNP_A-1995310 11257638
1108 SNP_A-2125416 11261372
1109 SNP_A-2222946 11279082
1110 SNP_A-2115583 11328424
1111 SNP_A-1830231 11331003
1112 SNP_A-2209099 11354775
1113 SNP_A-2304229 11355308
1114 SNP_A-4237566 11377324
1115 SNP_A-2000959 11377994
1116 SNP_A-4222324 11385351
1117 SNP_A-2244016 11385712
1118 SNP_A-2209246 11395678
1119 SNP_A-1806358 11396166
1120 SNP_A-2267575 11409256
1121 SNP_A-1995368 11409876
1122 SNP_A-2273888 11424126
1123 SNP_A-2297220 11428359
1124 SNP_A-1856234 11428849
1125 SNP_A-1873283 11475212
1126 SNP_A-4230142 11513523
1127 SNP_A-2183808 11534672
1128 SNP_A-2155946 11536623
1129 SNP_A-4205767 11646301
1130 SNP_A-4227856 11691563
1131 SNP_A-2222780 11753304
1132 SNP_A-4200455 11767791
1133 SNP_A-2232838 11778438
1134 SNP_A-2148617 11782679
1135 SNP_A-2060831 11783520
1136 SNP_A-2000967 11801904
1137 SNP_A-1879529 11807343
1138 SNP_A-2222528 11819914
1139 SNP_A-1995460 11838090
1140 SNP_A-2194734 11840235
1141 SNP_A-2157478 11857051
1142 SNP_A-1995462 11878406
1143 SNP_A-1995466 11909527
1144 SNP_A-2201829 11913053
1145 SNP_A-2123816 11924252
1146 SNP_A-2118794 12006022
1147 SNP_A-2084109 12011459
1148 SNP_A-2195393 12058507
1149 SNP_A-4204750 12061318
1150 SNP_A-2000968 12078041
1151 SNP_A-1957107 12101582
1152 SNP_A-1939979 12102820
1153 SNP_A-2099005 12102965
1154 SNP_A-1837758 12217710
1155 SNP_A-2157019 12217820
1156 SNP_A-2194893 12240911
1157 SNP_A-1830033 12275717
1158 SNP_A-1921022 12279950
1159 SNP_A-4213299 12285320
1160 SNP_A-1868265 12337236
1161 SNP_A-2236792 12354709
1162 SNP_A-4218814 12355003
1163 SNP_A-1869609 12385446
1164 SNP_A-2255733 12423623
1165 SNP_A-2129907 12425350
1166 SNP_A-2073411 12452249
1167 SNP_A-1879053 12459481
1168 SNP_A-2084935 12486578
1169 SNP_A-2155105 12496489
1170 SNP_A-2298551 12498038
1171 SNP_A-2048907 12508143
1172 SNP_A-1995546 12519661
1173 SNP_A-2053069 12520245
1174 SNP_A-2134299 12533654
1175 SNP_A-1925003 12575062
1176 SNP_A-2312137 12575154
1177 SNP_A-2203283 12575203
1178 SNP_A-2099501 12578497
1179 SNP_A-2166021 12594197
1180 SNP_A-2244113 12594304
1181 SNP_A-2285469 12612619
1182 SNP_A-2045707 12613112
1183 SNP_A-2073968 12624519
1184 SNP_A-2182648 12626943
1185 SNP_A-4223263 12643507
1186 SNP_A-2312652 12646287
1187 SNP_A-2181586 12673372
1188 SNP_A-2224069 12680803
1189 SNP_A-1933307 12685893
1190 SNP_A-1807273 12698895
1191 SNP_A-4206678 12699290
1192 SNP_A-2241975 12709055
1193 SNP_A-2127934 12709525
1194 SNP_A-2100883 12747804
1195 SNP_A-1995628 12783648
1196 SNP_A-1995632 12802482
1197 SNP_A-2000974 12818978
1198 SNP_A-4213319 12832547
1199 SNP_A-4229534 12834342
1200 SNP_A-1995641 12837834
1201 SNP_A-1898790 12854906
1202 SNP_A-2200877 12868296
1203 SNP_A-2033615 12868459
1204 SNP_A-1931100 12872599
1205 SNP_A-1995659 12875051
1206 SNP_A-1876279 12876178
1207 SNP_A-4213320 12876845
1208 SNP_A-1905947 12916253
1209 SNP_A-2075343 12917013
1210 SNP_A-2029882 12917590
1211 SNP_A-1795110 12917681
1212 SNP_A-1840546 12918360
1213 SNP_A-1995687 12964446
1214 SNP_A-2097558 12966434
1215 SNP_A-1995688 12973261
1216 SNP_A-1995690 12973932
1217 SNP_A-4229472 13008247
1218 SNP_A-4213326 13009704
1219 SNP_A-2181005 13016294
1220 SNP_A-2027579 13056856
1221 SNP_A-2206340 13079575
1222 SNP_A-1897053 13095625
1223 SNP_A-2122801 13096593
1224 SNP_A-4193654 13096628
1225 SNP_A-2096419 13097266
1226 SNP_A-2286816 13097409
1227 SNP_A-2029991 13106190
1228 SNP_A-2184809 13139348
1229 SNP_A-1863922 13147414
1230 SNP_A-1798983 13150856
1231 SNP_A-2070062 13188473
1232 SNP_A-4213345 13209072
1233 SNP_A-2170593 13209380
1234 SNP_A-2055439 13209518
1235 SNP_A-1890997 13210298
1236 SNP_A-1928089 13210473
1237 SNP_A-1950769 13223940
1238 SNP_A-4196238 13248069
1239 SNP_A-1948613 13254166
1240 SNP_A-4219355 13264892
1241 SNP_A-1909696 13282791
1242 SNP_A-1954691 13287482
1243 SNP_A-1995824 13292838
1244 SNP_A-4217183 13303033
1245 SNP_A-1995840 13303620
1246 SNP_A-2059529 13344307
1247 SNP_A-4241134 13345566
1248 SNP_A-2218962 13360854
1249 SNP_A-2190561 13366966
1250 SNP_A-2054506 13367001
1251 SNP_A-1995868 13368254
1252 SNP_A-1946067 13387827
1253 SNP_A-2065890 13410964
1254 SNP_A-2054349 13413722
1255 SNP_A-1855601 13458977
1256 SNP_A-4220797 13531580
1257 SNP_A-2207358 13548142
1258 SNP_A-2207389 13572654
1259 SNP_A-2149703 13580543
1260 SNP_A-2192860 13580875
1261 SNP_A-2043942 13581014
1262 SNP_A-2200427 13589286
1263 SNP_A-1955959 13589468
1264 SNP_A-2092553 13589933
1265 SNP_A-2226260 13591882
1266 SNP_A-2064035 13592633
1267 SNP_A-2148098 13596435
1268 SNP_A-2241657 13600877
1269 SNP_A-1870898 13622522
1270 SNP_A-2077300 13626633
1271 SNP_A-4218714 13645374
1272 SNP_A-1838465 13676283
1273 SNP_A-2072332 13676307
1274 SNP_A-1786277 13692836
1275 SNP_A-2119890 13693396
1276 SNP_A-1995954 13703017
1277 SNP_A-2292327 13707737
1278 SNP_A-1835619 13707784
1279 SNP_A-2158287 13715826
1280 SNP_A-4231842 13719714
1281 SNP_A-1995961 13724849
1282 SNP_A-1995963 13724911
1283 SNP_A-1995964 13725082
1284 SNP_A-1995965 13725194
1285 SNP_A-1888366 13725557
1286 SNP_A-4218230 13725772
1287 SNP_A-1995968 13746373
1288 SNP_A-2111545 13746414
1289 SNP_A-1995972 13752044
1290 SNP_A-1814269 13769432
1291 SNP_A-2244406 13769511
1292 SNP_A-1800232 13769653
1293 SNP_A-2115008 13770010
1294 SNP_A-2243144 13780397
1295 SNP_A-2156460 13780557
1296 SNP_A-2277764 13804717
1297 SNP_A-1818502 13805929
1298 SNP_A-1995992 13806698
1299 SNP_A-2161191 13809953
1300 SNP_A-2218548 13825406
1301 SNP_A-2106767 13830651
1302 SNP_A-4220925 13831676
1303 SNP_A-2254336 13837741
1304 SNP_A-2062199 13850065
1305 SNP_A-2250619 13856740
1306 SNP_A-1996022 13871879
1307 SNP_A-1847928 13873923
1308 SNP_A-2285824 13874522
1309 SNP_A-2156668 13875515
1310 SNP_A-2217333 13878610
1311 SNP_A-2173881 13879735
1312 SNP_A-1996031 13889175
1313 SNP_A-2159449 13898227
1314 SNP_A-1821393 13904220
1315 SNP_A-1852192 13904269
1316 SNP_A-1996039 13908861
1317 SNP_A-4238438 13909179
1318 SNP_A-2195590 13909329
1319 SNP_A-1996045 13920928
1320 SNP_A-2029806 13925493
1321 SNP_A-2275333 13926031
1322 SNP_A-1802942 13926163
1323 SNP_A-2208378 13926229
1324 SNP_A-1921230 13927110
1325 SNP_A-1951860 13940077
1326 SNP_A-2094110 13957705
1327 SNP_A-1931212 13958011
1328 SNP_A-2187521 13971140
1329 SNP_A-1869428 13990787
1330 SNP_A-2294570 14004587
1331 SNP_A-2116364 14005722
1332 SNP_A-2051397 14005922
1333 SNP_A-1869962 14007173
1334 SNP_A-2104766 14010573
1335 SNP_A-4222816 14010890
1336 SNP_A-4203767 14011732
1337 SNP_A-2239852 14020191
1338 SNP_A-2268914 14021168
1339 SNP_A-2272437 14029033
1340 SNP_A-1867970 14029230
1341 SNP_A-1920202 14029305
1342 SNP_A-2126626 14056296
1343 SNP_A-2216536 14108506
1344 SNP_A-1949192 14140238
1345 SNP_A-2209320 14157895
1346 SNP_A-1904198 14158090
1347 SNP_A-4213409 14165641
1348 SNP_A-2000983 14166119
1349 SNP_A-1954304 14168566
1350 SNP_A-1872246 14189709
1351 SNP_A-1843462 14201563
1352 SNP_A-1868833 14202328
1353 SNP_A-2047551 14209530
1354 SNP_A-2195039 14210565
1355 SNP_A-1875531 14230045
1356 SNP_A-1918084 14233784
1357 SNP_A-2272082 14291898
1358 SNP_A-1906279 14324480
1359 SNP_A-2122306 14324612
1360 SNP_A-2130355 14354836
1361 SNP_A-4197290 14368278
1362 SNP_A-2160775 14369232
1363 SNP_A-4207164 14374103
1364 SNP_A-2089679 14377326
1365 SNP_A-1996252 14390736
1366 SNP_A-2026467 14401307
1367 SNP_A-1996279 14405119
1368 SNP_A-2243927 14408837
1369 SNP_A-1996287 14433564
1370 SNP_A-1792014 14441263
1371 SNP_A-2146681 14441588
1372 SNP_A-4218951 14449675
1373 SNP_A-4206100 14452090
1374 SNP_A-2179289 14452774
1375 SNP_A-2043595 14468478
1376 SNP_A-1931742 14475218
1377 SNP_A-2126731 14475686
1378 SNP_A-4230743 14476266
1379 SNP_A-2112951 14483655
1380 SNP_A-2193168 14501585
1381 SNP_A-1933166 14502319
1382 SNP_A-2271582 14524480
1383 SNP_A-1996335 14571536
1384 SNP_A-4199529 14612650
1385 SNP_A-1884196 14623707
1386 SNP_A-2084268 14629246
1387 SNP_A-2054721 14634031
1388 SNP_A-1996348 14638746
1389 SNP_A-2253898 14651316
1390 SNP_A-4224243 14665322
1391 SNP_A-2025444 14670075
1392 SNP_A-1826056 14671263
1393 SNP_A-4228477 14678945
1394 SNP_A-2229659 14715481
1395 SNP_A-2083011 14730749
1396 SNP_A-4213447 14738516
1397 SNP_A-1996400 14740476
1398 SNP_A-1817398 14756522
1399 SNP_A-2209601 14763910
1400 SNP_A-2037501 14765460
1401 SNP_A-1861991 14765697
1402 SNP_A-2109670 14771455
1403 SNP_A-4239394 14776236
1404 SNP_A-2292049 14780819
1405 SNP_A-2000988 14820322
1406 SNP_A-1819458 14820745
1407 SNP_A-1942976 14820794
1408 SNP_A-2131594 14857073
1409 SNP_A-2201575 14882953
1410 SNP_A-2032840 15007411
1411 SNP_A-2256281 15051128
1412 SNP_A-2055882 15100282
1413 SNP_A-2278889 15111854
1414 SNP_A-2296902 15173429
1415 SNP_A-2290601 15243281
1416 SNP_A-2101375 15263438
1417 SNP_A-2176914 15279504
1418 SNP_A-1882245 15297756
1419 SNP_A-1949390 15332012
1420 SNP_A-4207532 15374829
1421 SNP_A-2082532 15378618
1422 SNP_A-4234061 15389322
1423 SNP_A-4233678 15398069
1424 SNP_A-1838671 15410042
1425 SNP_A-1818195 15416863
1426 SNP_A-1922774 15418404
1427 SNP_A-2099273 15422521
1428 SNP_A-1889273 15434437
1429 SNP_A-2300650 15441543
1430 SNP_A-4207386 15489610
1431 SNP_A-2092481 15494221
1432 SNP_A-1938216 15504677
1433 SNP_A-2072390 15533257
1434 SNP_A-1918738 15555488
1435 SNP_A-1820515 15563343
1436 SNP_A-2286237 15563383
1437 SNP_A-4206958 15571263
1438 SNP_A-2102578 15592262
1439 SNP_A-1924167 15592293
1440 SNP_A-4223476 15592329
1441 SNP_A-2284539 15597121
1442 SNP_A-2107957 15597327
1443 SNP_A-2310446 15597412
1444 SNP_A-2229888 15635636
1445 SNP_A-2162692 15640277
1446 SNP_A-1876933 15640743
1447 SNP_A-2142540 15643984
1448 SNP_A-2000990 15673163
1449 SNP_A-2061875 15702014
1450 SNP_A-1996594 15702543
1451 SNP_A-1853374 15707285
1452 SNP_A-1806931 15711117
1453 SNP_A-2093338 15727908
1454 SNP_A-1996601 15733665
1455 SNP_A-4213474 15734006
1456 SNP_A-4198297 15734557
1457 SNP_A-1797400 15738689
1458 SNP_A-2101011 15742591
1459 SNP_A-4233990 15743951
1460 SNP_A-1996602 15744121
1461 SNP_A-1953435 15744251
1462 SNP_A-1996606 15744876
1463 SNP_A-1996607 15745568
1464 SNP_A-2061591 15759715
1465 SNP_A-2270711 15801215
1466 SNP_A-4200140 15816245
1467 SNP_A-2029645 15819507
1468 SNP_A-1802831 15819888
1469 SNP_A-1996632 15826514
1470 SNP_A-1996633 15828050
1471 SNP_A-2134833 15833865
1472 SNP_A-2167007 15838776
1473 SNP_A-2098909 15839156
1474 SNP_A-1911331 15843078
1475 SNP_A-1834410 15901281
1476 SNP_A-2022318 15926632
1477 SNP_A-1996648 16011241
1478 SNP_A-2207639 16023543
1479 SNP_A-1801290 16024041
1480 SNP_A-1854139 16058905
1481 SNP_A-2287983 16089479
1482 SNP_A-2099116 16091103
1483 SNP_A-2123124 16092790
1484 SNP_A-1996667 16102506
1485 SNP_A-1996668 16110918
1486 SNP_A-2272534 16114314
1487 SNP_A-4214008 16118160
1488 SNP_A-4203036 16118550
1489 SNP_A-2000995 16158561
1490 SNP_A-2312147 16158863
1491 SNP_A-2224694 16175273
1492 SNP_A-1878569 16175767
1493 SNP_A-2081553 16194589
1494 SNP_A-4195722 16217645
1495 SNP_A-2102451 16237273
1496 SNP_A-2300812 16237579
1497 SNP_A-2114084 16237642
1498 SNP_A-2215938 16238736
1499 SNP_A-2164810 16249246
1500 SNP_A-2073865 16262583
1501 SNP_A-2089636 16273241
1502 SNP_A-4194645 16287405
1503 SNP_A-1798376 16295059
1504 SNP_A-1996671 16297748
1505 SNP_A-2179841 16297829
1506 SNP_A-1845472 16337208
1507 SNP_A-1787910 16354723
1508 SNP_A-2058102 16396540
1509 SNP_A-2133552 16429790
1510 SNP_A-2058749 16430033
1511 SNP_A-4233265 16434195
1512 SNP_A-1891680 16455418
1513 SNP_A-1789505 16469618
1514 SNP_A-1893189 16472803
1515 SNP_A-2208700 16472851
1516 SNP_A-2101803 16474390
1517 SNP_A-4196459 16475557
1518 SNP_A-1870991 16475948
1519 SNP_A-2135871 16499938
1520 SNP_A-1946092 16522487
1521 SNP_A-2049133 16559583
1522 SNP_A-1855061 16559769
1523 SNP_A-1870554 16567178
1524 SNP_A-1841395 16609478
1525 SNP_A-4203695 16609836
1526 SNP_A-1795822 16615099
1527 SNP_A-2142796 16630765
1528 SNP_A-2115518 16630835
1529 SNP_A-1959513 16654041
1530 SNP_A-2133440 16654199
1531 SNP_A-2224350 16710113
1532 SNP_A-2120845 16722910
1533 SNP_A-1996683 16727250
1534 SNP_A-2065972 16731956
1535 SNP_A-2110284 16738606
1536 SNP_A-1943718 16738931
1537 SNP_A-2134949 16741412
1538 SNP_A-4222511 16747639
1539 SNP_A-2281113 16758613
1540 SNP_A-2144122 16759041
1541 SNP_A-2215405 16804489
1542 SNP_A-2068791 16804700
1543 SNP_A-4229686 16819887
1544 SNP_A-2037410 16819924
1545 SNP_A-1996686 16833445
1546 SNP_A-1885046 16861027
1547 SNP_A-1798058 16861362
1548 SNP_A-1996689 16891438
1549 SNP_A-2256528 16892673
1550 SNP_A-2066225 16911462
1551 SNP_A-1934636 16971471
1552 SNP_A-1943764 16988183
1553 SNP_A-1788955 16995204
1554 SNP_A-2036817 17002358
1555 SNP_A-2132542 17012313
1556 SNP_A-1996695 17020558
1557 SNP_A-2294963 17033478
1558 SNP_A-2058630 17033827
1559 SNP_A-1921032 17036690
1560 SNP_A-4232456 17036972
1561 SNP_A-1996696 17037587
1562 SNP_A-2025849 17037713
1563 SNP_A-1843661 17037833
1564 SNP_A-2066861 17038509
1565 SNP_A-1865891 17041818
1566 SNP_A-4225348 17048952
1567 SNP_A-4238596 17049250
1568 SNP_A-2229985 17049305
1569 SNP_A-1940604 17051775
1570 SNP_A-2199054 17052237
1571 SNP_A-4202332 17069941
1572 SNP_A-2087601 17070781
1573 SNP_A-4202339 17070860
1574 SNP_A-2228221 17144179
1575 SNP_A-4221277 17161703
1576 SNP_A-4216258 17174540
1577 SNP_A-2311761 17196533
1578 SNP_A-2161822 17220106
1579 SNP_A-1890577 17225816
1580 SNP_A-4220539 17264432
1581 SNP_A-1996772 17270842
1582 SNP_A-1889247 17271005
1583 SNP_A-4213498 17273456
1584 SNP_A-1790673 17277960
1585 SNP_A-1996780 17282468
1586 SNP_A-2250274 17284054
1587 SNP_A-1943270 17285218
1588 SNP_A-2170869 17285807
1589 SNP_A-2281014 17304492
1590 SNP_A-2056864 17344934
1591 SNP_A-1786264 17370186
1592 SNP_A-4219276 17417880
1593 SNP_A-2064684 17434529
1594 SNP_A-2170675 17447153
1595 SNP_A-1909892 17449709
1596 SNP_A-1834885 17455803
1597 SNP_A-2097295 17455896
1598 SNP_A-2250271 17457801
1599 SNP_A-1824825 17479819
1600 SNP_A-2053418 17479945
1601 SNP_A-4227390 17505886
1602 SNP_A-4233979 17508055
1603 SNP_A-2044442 17523193
1604 SNP_A-1996875 17561997
1605 SNP_A-1996876 17562194
1606 SNP_A-1927370 17577372
1607 SNP_A-1817288 17584535
1608 SNP_A-2153091 17598730
1609 SNP_A-1825431 17608498
1610 SNP_A-2098230 17621163
1611 SNP_A-2154790 17624019
1612 SNP_A-4204424 17636127
1613 SNP_A-2148601 17646971
1614 SNP_A-1887013 17668803
1615 SNP_A-4198776 17679575
1616 SNP_A-1931839 17682050
1617 SNP_A-1842301 17682092
1618 SNP_A-1877288 17682131
1619 SNP_A-4225558 17682812
1620 SNP_A-1899257 17747877
1621 SNP_A-1825586 17752749
1622 SNP_A-2134196 17754396
1623 SNP_A-1996914 17765312
1624 SNP_A-2039323 17765945
1625 SNP_A-2027220 17768186
1626 SNP_A-1930027 17771278
1627 SNP_A-2091433 17773190
1628 SNP_A-4220232 17773933
1629 SNP_A-2065358 17778490
1630 SNP_A-4233768 17793050
1631 SNP_A-1866155 17811790
1632 SNP_A-1997040 18326599
1633 SNP_A-1940401 18326645
1634 SNP_A-4205004 18332602
1635 SNP_A-2184610 18332627
1636 SNP_A-4223294 18354073
1637 SNP_A-2175649 18400510
1638 SNP_A-2105590 18415180
1639 SNP_A-2183672 18465525
1640 SNP_A-1849562 18467436
1641 SNP_A-1958592 18474196
1642 SNP_A-4219743 18479028
1643 SNP_A-4194879 18484582
1644 SNP_A-1997088 18489361
1645 SNP_A-2038966 18490049
1646 SNP_A-4206785 18499288
1647 SNP_A-1907518 18509962
1648 SNP_A-2311524 18510159
1649 SNP_A-1887277 18510335
1650 SNP_A-2250681 18510399
1651 SNP_A-1878153 18519204
1652 SNP_A-2300373 18521050
1653 SNP_A-2044894 18521086
1654 SNP_A-1829841 18538274
1655 SNP_A-2093193 18538404
1656 SNP_A-4200200 18546473
1657 SNP_A-1997123 18546917
1658 SNP_A-2110950 18559647
1659 SNP_A-1907636 18569425
1660 SNP_A-1848247 18589022
1661 SNP_A-1927084 18595516
1662 SNP_A-2031423 18603991
1663 SNP_A-1815238 18606395
1664 SNP_A-1830689 18619743
1665 SNP_A-4216195 18622520
1666 SNP_A-2184901 18651683
1667 SNP_A-1821007 18654072
1668 SNP_A-2142836 18663469
1669 SNP_A-2031860 18669609
1670 SNP_A-1890764 18672931
1671 SNP_A-4204999 18677238
1672 SNP_A-2293013 18680312
1673 SNP_A-4228886 18681847
1674 SNP_A-4216372 18685453
1675 SNP_A-2204541 18692083
1676 SNP_A-2273859 18692296
1677 SNP_A-2226688 18693867
1678 SNP_A-2021589 18694092
1679 SNP_A-2072499 18710723
1680 SNP_A-1997182 18723273
1681 SNP_A-1997183 18737663
1682 SNP_A-1997184 18737688
1683 SNP_A-2273860 18740282
1684 SNP_A-1839576 18751201
1685 SNP_A-2180680 18751294
1686 SNP_A-2113116 18756352
1687 SNP_A-2216081 18759447
1688 SNP_A-2061953 18767907
1689 SNP_A-1808993 18767925
1690 SNP_A-1908536 18784954
1691 SNP_A-4196157 18799053
1692 SNP_A-1794208 18827827
1693 SNP_A-1997216 18847063
1694 SNP_A-1796963 18859788
1695 SNP_A-2167888 18861080
1696 SNP_A-1944988 18861191
1697 SNP_A-2026940 18875331
1698 SNP_A-2252426 18875360
1699 SNP_A-1997226 18877291
1700 SNP_A-2141239 18907844
1701 SNP_A-1910996 18926267
1702 SNP_A-2239846 18926396
1703 SNP_A-2102545 18941776
1704 SNP_A-2107560 18969186
1705 SNP_A-1945828 18969687
1706 SNP_A-2308364 18972178
1707 SNP_A-1997230 18979473
1708 SNP_A-1820532 18990561
1709 SNP_A-2183142 19012384
1710 SNP_A-1945413 19012480
1711 SNP_A-1939481 19012577
1712 SNP_A-1894313 19016665
1713 SNP_A-1780925 19052520
1714 SNP_A-2228565 19066613
1715 SNP_A-2167786 19066847
1716 SNP_A-1865980 19066892
1717 SNP_A-2285704 19069318
1718 SNP_A-4236090 19072360
1719 SNP_A-2155264 19072891
1720 SNP_A-1921581 19078656
1721 SNP_A-2170542 19091503
1722 SNP_A-2306070 19091555
1723 SNP_A-1915554 19097216
1724 SNP_A-4232943 19132993
1725 SNP_A-1806698 19142726
1726 SNP_A-1932988 19142862
1727 SNP_A-4219021 19145038
1728 SNP_A-1929445 19145232
1729 SNP_A-4234009 19145250
1730 SNP_A-2145561 19155159
1731 SNP_A-1997284 19162022
1732 SNP_A-1867190 19182354
1733 SNP_A-1940247 19184471
1734 SNP_A-2047195 19187196
1735 SNP_A-1912943 19187343
1736 SNP_A-1997305 19192534
1737 SNP_A-2226332 19193345
1738 SNP_A-1848592 19206166
1739 SNP_A-1997313 19213340
1740 SNP_A-1927931 19244248
1741 SNP_A-1863435 19259820
1742 SNP_A-2249904 19260102
1743 SNP_A-1939993 19287996
1744 SNP_A-1997353 19293693
1745 SNP_A-1926964 19293767
1746 SNP_A-2198881 19331978
1747 SNP_A-2232015 19332784
1748 SNP_A-2266301 19333212
1749 SNP_A-1997367 19334423
1750 SNP_A-1997368 19334482
1751 SNP_A-2088383 19337303
1752 SNP_A-4240984 19351794
1753 SNP_A-1870475 19363919
1754 SNP_A-4220027 19396257
1755 SNP_A-1907731 19397537
1756 SNP_A-2246220 19400959
1757 SNP_A-2061668 19402938
1758 SNP_A-2027216 19403082
1759 SNP_A-1997389 19429626
1760 SNP_A-4213577 19439615
1761 SNP_A-1943621 19453374
1762 SNP_A-1782863 19472780
1763 SNP_A-1810727 19473004
1764 SNP_A-1940596 19483329
1765 SNP_A-1956926 19483451
1766 SNP_A-1877062 19484188
1767 SNP_A-2055618 19485022
1768 SNP_A-2096562 19490595
1769 SNP_A-1808533 19492646
1770 SNP_A-4196154 19506321
1771 SNP_A-1811556 19506350
1772 SNP_A-4195492 19516412
1773 SNP_A-2309970 19525190
1774 SNP_A-2153318 19525517
1775 SNP_A-2288304 19528355
1776 SNP_A-1915772 19529185
1777 SNP_A-2282909 19538728
1778 SNP_A-2296480 19539148
1779 SNP_A-4213586 19539999
1780 SNP_A-4213587 19540143
1781 SNP_A-4203853 19540158
1782 SNP_A-2109632 19541131
1783 SNP_A-1997425 19541172
1784 SNP_A-4213588 19542000
1785 SNP_A-1810399 19542823
1786 SNP_A-2065607 19556270
1787 SNP_A-4239574 19558707
1788 SNP_A-1885315 19561713
1789 SNP_A-2228026 19573221
1790 SNP_A-2021849 19574958
1791 SNP_A-4240549 19575665
1792 SNP_A-1913023 19583522
1793 SNP_A-2229122 19585704
1794 SNP_A-2294231 19587478
1795 SNP_A-2100446 19612735
1796 SNP_A-4207660 19631651
1797 SNP_A-2237578 19636183
1798 SNP_A-2155248 19636437
1799 SNP_A-2256990 19641830
1800 SNP_A-1951078 19648338
1801 SNP_A-2060025 19651061
1802 SNP_A-2228416 19681041
1803 SNP_A-4229487 19681237
1804 SNP_A-2255260 19684689
1805 SNP_A-1913559 19684979
1806 SNP_A-2191267 19685158
1807 SNP_A-1945450 19685245
1808 SNP_A-1932957 19694676
1809 SNP_A-1997472 19703857
1810 SNP_A-4200165 19711142
1811 SNP_A-1922099 19719324
1812 SNP_A-2122169 19733181
1813 SNP_A-2172131 19733562
1814 SNP_A-2284904 19733738
1815 SNP_A-2252803 19734150
1816 SNP_A-2228596 19734366
1817 SNP_A-2191316 19759847
1818 SNP_A-4198556 19760317
1819 SNP_A-1869193 19765886
1820 SNP_A-2155722 19780453
1821 SNP_A-1905018 19808713
1822 SNP_A-1932959 19810722
1823 SNP_A-4206492 19814183
1824 SNP_A-4213610 19849680
1825 SNP_A-2152570 19867290
1826 SNP_A-2068837 19880012
1827 SNP_A-4225078 19891839
1828 SNP_A-2128198 19892650
1829 SNP_A-2084774 19909639
1830 SNP_A-1803447 19939967
1831 SNP_A-1997623 19941019
1832 SNP_A-2279081 19976417
1833 SNP_A-2206240 19977992
1834 SNP_A-1794818 20004919
1835 SNP_A-1856391 20015414
1836 SNP_A-2001020 20015632
1837 SNP_A-2286474 20025011
1838 SNP_A-1871817 20027650
1839 SNP_A-2196764 20055938
1840 SNP_A-2166504 20106875
1841 SNP_A-1797785 20148234
1842 SNP_A-1957644 20171620
1843 SNP_A-2069068 20203412
1844 SNP_A-2197641 20203999
1845 SNP_A-2239825 20210043
1846 SNP_A-2314069 20216969
1847 SNP_A-2263057 20248686
1848 SNP_A-1835771 20265660
1849 SNP_A-1811209 20265694
1850 SNP_A-1830008 20283648
1851 SNP_A-1954126 20307711
1852 SNP_A-2087218 20311248
1853 SNP_A-4231706 20338448
1854 SNP_A-2250147 20339828
1855 SNP_A-2070864 20341034
1856 SNP_A-2029662 20342147
1857 SNP_A-1919336 20390817
1858 SNP_A-2254060 20395173
1859 SNP_A-1918697 20395659
1860 SNP_A-2269236 20395724
1861 SNP_A-2112877 20410585
1862 SNP_A-2085703 20414728
1863 SNP_A-1947507 20423789
1864 SNP_A-1794214 20444880
1865 SNP_A-2127907 20447158
1866 SNP_A-2252010 20447186
1867 SNP_A-4231066 20447696
1868 SNP_A-1852797 20447769
1869 SNP_A-2120004 20470845
1870 SNP_A-2173571 20474986
1871 SNP_A-2162282 20480403
1872 SNP_A-2102333 20480532
1873 SNP_A-4234100 20481998
1874 SNP_A-2147632 20485782
1875 SNP_A-4230449 20488108
1876 SNP_A-1997814 20502090
1877 SNP_A-2049428 20507179
1878 SNP_A-2121090 20507236
1879 SNP_A-1811023 20516089
1880 SNP_A-2236479 20521026
1881 SNP_A-2093352 20522100
1882 SNP_A-4193610 20524379
1883 SNP_A-2217335 20525954
1884 SNP_A-1780700 20533511
1885 SNP_A-2078675 20534255
1886 SNP_A-1922399 20534771
1887 SNP_A-1927319 20534950
1888 SNP_A-4213635 20540598
1889 SNP_A-4213636 20541158
1890 SNP_A-2070540 20544163
1891 SNP_A-2059200 20556332
1892 SNP_A-2314622 20556744
1893 SNP_A-1803353 20556872
1894 SNP_A-4213641 20566798
1895 SNP_A-1940718 20576861
1896 SNP_A-1872639 20593905
1897 SNP_A-2264013 20594145
1898 SNP_A-4239644 20636397
1899 SNP_A-4213645 20645194
1900 SNP_A-1997872 20647661
1901 SNP_A-2048343 20647947
1902 SNP_A-1830771 20663570
1903 SNP_A-2279911 20676903
1904 SNP_A-1997879 20678891
1905 SNP_A-1997882 20679847
1906 SNP_A-2065084 20682980
1907 SNP_A-2055063 20684512
1908 SNP_A-1934408 20687518
1909 SNP_A-2201074 20706980
1910 SNP_A-1872018 20713920
1911 SNP_A-4226969 20747068
1912 SNP_A-2168646 20796893
1913 SNP_A-2174725 20817949
1914 SNP_A-1835805 20822154
1915 SNP_A-4207204 20830242
1916 SNP_A-4221806 20835803
1917 SNP_A-4207383 20841599
1918 SNP_A-2227185 20923281
1919 SNP_A-1926970 20935746
1920 SNP_A-2196778 20939614
1921 SNP_A-1912799 20965672
1922 SNP_A-1809601 20966402
1923 SNP_A-1786030 20974051
1924 SNP_A-1826634 20988834
1925 SNP_A-4218671 20989831
1926 SNP_A-4236223 21005946
1927 SNP_A-4238301 21005959
1928 SNP_A-1997980 21013729
1929 SNP_A-1930615 21019362
1930 SNP_A-2021916 21019510
1931 SNP_A-2239390 21019608
1932 SNP_A-4238414 21023860
1933 SNP_A-4229982 21026802
1934 SNP_A-1820125 21027474
1935 SNP_A-1822893 21028784
1936 SNP_A-1898447 21029093
1937 SNP_A-1950059 21030828
1938 SNP_A-1949152 21032177
1939 SNP_A-2110238 21037751
1940 SNP_A-2110884 21051062
1941 SNP_A-4201166 21054965
1942 SNP_A-2039985 21055039
1943 SNP_A-2116003 21055349
1944 SNP_A-2261672 21064613
1945 SNP_A-4195039 21072233
1946 SNP_A-1903135 21106987
1947 SNP_A-1901804 21118073
1948 SNP_A-4197760 21162966
1949 SNP_A-2199484 21172593
1950 SNP_A-2288953 21176450
1951 SNP_A-1782640 21177826
1952 SNP_A-2184021 21179689
1953 SNP_A-2076116 21200958
1954 SNP_A-2222883 21232540
1955 SNP_A-1998028 21239171
1956 SNP_A-1928561 21246346
1957 SNP_A-2303459 21264052
1958 SNP_A-1781493 21280349
1959 SNP_A-1788682 21351254
1960 SNP_A-4233696 21354589
1961 SNP_A-4214011 21369431
1962 SNP_A-2138400 21381624
1963 SNP_A-1998059 21384779
1964 SNP_A-1826515 21389374
1965 SNP_A-2163447 21457612
1966 SNP_A-1949915 21486039
1967 SNP_A-4202871 21509853
1968 SNP_A-4229080 21510561
1969 SNP_A-1998071 21520279
1970 SNP_A-2072547 21570331
1971 SNP_A-4219885 21583046
1972 SNP_A-1891355 21590272
1973 SNP_A-2264025 21607730
1974 SNP_A-1888537 21669767
1975 SNP_A-2135889 21669896
1976 SNP_A-2038263 21701493
1977 SNP_A-1921246 21750698
1978 SNP_A-2072025 21802273
1979 SNP_A-4202991 21802349
1980 SNP_A-2024177 21948809
1981 SNP_A-2037636 22001870
1982 SNP_A-2213895 22057551
1983 SNP_A-2023142 22085103
1984 SNP_A-4207392 22132316
1985 SNP_A-1807876 22248636
1986 SNP_A-1998087 22253110
1987 SNP_A-1930646 22259562
1988 SNP_A-4206423 22309853
1989 SNP_A-4217103 22324146
1990 SNP_A-2042651 22377758
1991 SNP_A-4203003 22381427
1992 SNP_A-2194561 22381580
1993 SNP_A-2159361 22523017
1994 SNP_A-2268250 22529521
1995 SNP_A-1907950 22684992
1996 SNP_A-1814751 22836767
1997 SNP_A-1897359 22870547
1998 SNP_A-1893885 22879469
1999 SNP_A-2169543 22880589
2000 SNP_A-4213672 22902075
2001 SNP_A-1998128 22902722
2002 SNP_A-2046662 22904043
2003 SNP_A-4202974 22908398
2004 SNP_A-2142375 22929826
2005 SNP_A-4221073 22933252
2006 SNP_A-1891999 22939356
2007 SNP_A-2271159 22941760
2008 SNP_A-2026620 22942859
2009 SNP_A-4205835 22956120
2010 SNP_A-1942166 22957996
2011 SNP_A-2121496 22966135
2012 SNP_A-1950298 22977077
2013 SNP_A-2172817 22977766
2014 SNP_A-1946295 23014162
2015 SNP_A-2201749 23062972
2016 SNP_A-2001033 23064682
2017 SNP_A-2159589 23070288
2018 SNP_A-4198682 23089145
2019 SNP_A-1948483 23134834
2020 SNP_A-2273252 23147278
2021 SNP_A-1914429 23191070
2022 SNP_A-1959921 23192732
2023 SNP_A-2258887 23243088
2024 SNP_A-1998229 23264868
2025 SNP_A-1811032 23270471
2026 SNP_A-4217720 23277574
2027 SNP_A-2221828 23314154
2028 SNP_A-2196584 23318053
2029 SNP_A-1821061 23375963
2030 SNP_A-2197483 23398083
2031 SNP_A-2167320 23415729
2032 SNP_A-1813443 23434882
2033 SNP_A-2082818 23448284
2034 SNP_A-2264092 23464283
2035 SNP_A-4216154 23476515
2036 SNP_A-1931022 23478051
2037 SNP_A-1846266 23548029
2038 SNP_A-1956143 23578357
2039 SNP_A-2142646 23606051
2040 SNP_A-1826903 23676112
2041 SNP_A-1854160 23701297
2042 SNP_A-1951136 23707601
2043 SNP_A-4226091 23707786
2044 SNP_A-2104273 23846388
2045 SNP_A-1998348 23886863
2046 SNP_A-2243302 23909539
2047 SNP_A-2282681 23913858
2048 SNP_A-2029035 23929695
2049 SNP_A-4239118 23940192
2050 SNP_A-2042351 23943338
2051 SNP_A-1915956 23976026
2052 SNP_A-2022817 24006978
2053 SNP_A-2203082 24020517
2054 SNP_A-2266955 24041147
2055 SNP_A-2050975 24041604
2056 SNP_A-2171943 24053404
2057 SNP_A-1780927 24054093
2058 SNP_A-1824563 24054233
2059 SNP_A-2180178 24054366
2060 SNP_A-1959732 24054772
2061 SNP_A-1839589 24057617
2062 SNP_A-1797408 24063204
2063 SNP_A-1916082 24063687
2064 SNP_A-2206809 24070263
2065 SNP_A-1998408 24070805
2066 SNP_A-1909233 24085873
2067 SNP_A-2089328 24104377
2068 SNP_A-1944719 24109061
2069 SNP_A-2279901 24116292
2070 SNP_A-2053049 24130922
2071 SNP_A-1998423 24143351
2072 SNP_A-1998426 24143398
2073 SNP_A-2121489 24153812
2074 SNP_A-1830724 24153882
2075 SNP_A-2196552 24166773
2076 SNP_A-1998439 24194222
2077 SNP_A-4226048 24205781
2078 SNP_A-2126941 24205821
2079 SNP_A-2105408 24206056
2080 SNP_A-4224042 24227873
2081 SNP_A-4213706 24233279
2082 SNP_A-2247502 24234957
2083 SNP_A-1859064 24242671
2084 SNP_A-2294727 24256162
2085 SNP_A-1796807 24270246
2086 SNP_A-1910885 24271085
2087 SNP_A-1903560 24283369
2088 SNP_A-1857811 24314779
2089 SNP_A-1998482 24321023
2090 SNP_A-2062362 24324563
2091 SNP_A-1930061 24343690
2092 SNP_A-2267890 24352769
2093 SNP_A-2145283 24357468
2094 SNP_A-1998496 24435153
2095 SNP_A-1998498 24457448
2096 SNP_A-2087808 24502640
2097 SNP_A-2291987 24502848
2098 SNP_A-1941981 24510850
2099 SNP_A-2001042 24540133
2100 SNP_A-1870667 24563795
2101 SNP_A-1998533 24582947
2102 SNP_A-1941349 24585065
2103 SNP_A-1916231 24593631
2104 SNP_A-1859634 24606098
2105 SNP_A-2118987 24616628
2106 SNP_A-1787566 24654321
2107 SNP_A-1850935 24654563
2108 SNP_A-2144885 24661886
2109 SNP_A-2257475 24662335
2110 SNP_A-4213727 24672141
2111 SNP_A-1789371 24700629
2112 SNP_A-1918106 24700652
2113 SNP_A-1866676 24707789
2114 SNP_A-1786543 24709883
2115 SNP_A-1786343 24710860
2116 SNP_A-1998592 24734721
2117 SNP_A-1998605 24760831
2118 SNP_A-1998608 24764715
2119 SNP_A-1869187 24814302
2120 SNP_A-1876881 24836159
2121 SNP_A-2204294 24846637
2122 SNP_A-2146631 24847103
2123 SNP_A-1858720 24847796
2124 SNP_A-2306668 24878297
2125 SNP_A-1998647 24922767
2126 SNP_A-2132368 24929907
2127 SNP_A-2256256 24930572
2128 SNP_A-2253638 24973706
2129 SNP_A-2291069 24989749
2130 SNP_A-2189644 25004074
2131 SNP_A-2024887 25005216
2132 SNP_A-1868117 25007098
2133 SNP_A-1877346 25009021
2134 SNP_A-4236760 25129056
2135 SNP_A-2037325 25151916
2136 SNP_A-2296064 25192125
2137 SNP_A-2272905 25222938
2138 SNP_A-1924205 25240463
2139 SNP_A-2174469 25267994
2140 SNP_A-1821530 25277199
2141 SNP_A-2052201 25277319
2142 SNP_A-2230516 25284925
2143 SNP_A-1843193 25304161
2144 SNP_A-2086673 25307109
2145 SNP_A-2272708 25361595
2146 SNP_A-1998699 25366110
2147 SNP_A-1803519 25404121
2148 SNP_A-1998714 25416996
2149 SNP_A-2255754 25468664
2150 SNP_A-2238005 25595320
2151 SNP_A-2104310 25622089
2152 SNP_A-1790105 25622246
2153 SNP_A-1832932 25634799
2154 SNP_A-2037796 25642752
2155 SNP_A-1819403 25665327
2156 SNP_A-2160612 25666278
2157 SNP_A-4239016 25676855
2158 SNP_A-1931259 25715130
2159 SNP_A-2271944 25729236
2160 SNP_A-1998781 25733432
2161 SNP_A-1998790 25745893
2162 SNP_A-1998791 25746014
2163 SNP_A-4213746 25746238
2164 SNP_A-2207025 25746342
2165 SNP_A-4221077 25746847
2166 SNP_A-2283734 25746982
2167 SNP_A-4230753 25747023
2168 SNP_A-2099128 25755874
2169 SNP_A-1934605 25756077
2170 SNP_A-2178142 25768499
2171 SNP_A-1844543 25787115
2172 SNP_A-2186796 25787517
2173 SNP_A-1998803 25794787
2174 SNP_A-2049068 25797458
2175 SNP_A-2263124 25799073
2176 SNP_A-2128111 25810764
2177 SNP_A-1807749 25818879
2178 SNP_A-1893860 25819141
2179 SNP_A-2256633 25821413
2180 SNP_A-2150741 25854533
2181 SNP_A-4213754 25874932
2182 SNP_A-4213756 25893527
2183 SNP_A-4213757 25893675
2184 SNP_A-1998842 25893865
2185 SNP_A-4219319 25905769
2186 SNP_A-4226736 25905783
2187 SNP_A-2277557 25905867
2188 SNP_A-2158525 25909281
2189 SNP_A-4223214 25909549
2190 SNP_A-1998851 25917657
2191 SNP_A-1998853 25930347
2192 SNP_A-2023628 25941519
2193 SNP_A-1998857 25957915
2194 SNP_A-4239746 25966401
2195 SNP_A-2086393 26016558
2196 SNP_A-4214017 26063834
2197 SNP_A-4203360 26063847
2198 SNP_A-2277257 26065248
2199 SNP_A-1882204 26074076
2200 SNP_A-2162673 26074220
2201 SNP_A-4200273 26077897
2202 SNP_A-4198198 26080532
2203 SNP_A-2001050 26092653
2204 SNP_A-4241247 26093554
2205 SNP_A-1886396 26133887
2206 SNP_A-1932031 26143162
2207 SNP_A-2143102 26145834
2208 SNP_A-1998881 26153500
2209 SNP_A-1850343 26154980
2210 SNP_A-1952207 26156850
2211 SNP_A-1823317 26170418
2212 SNP_A-4223746 26181417
2213 SNP_A-1998895 26187444
2214 SNP_A-2261808 26193097
2215 SNP_A-1998901 26196388
2216 SNP_A-2160552 26196550
2217 SNP_A-1928700 26198392
2218 SNP_A-2031258 26198596
2219 SNP_A-1791850 26204413
2220 SNP_A-2151538 26216057
2221 SNP_A-2041707 26227723
2222 SNP_A-1836696 26227755
2223 SNP_A-2202349 26252100
2224 SNP_A-4227308 26261233
2225 SNP_A-1838033 26269148
2226 SNP_A-2258726 26271856
2227 SNP_A-2073266 26292506
2228 SNP_A-4213770 26326995
2229 SNP_A-2165497 26344078
2230 SNP_A-2142062 26348090
2231 SNP_A-2039467 26352658
2232 SNP_A-1781554 26352830
2233 SNP_A-2190527 26353343
2234 SNP_A-4231586 26354075
2235 SNP_A-2067756 26354759
2236 SNP_A-1911627 26355103
2237 SNP_A-1872197 26385020
2238 SNP_A-1869879 26385076
2239 SNP_A-2102631 26385171
2240 SNP_A-4235493 26385264
2241 SNP_A-1934064 26385422
2242 SNP_A-1805611 26389693
2243 SNP_A-2062522 26398640
2244 SNP_A-2150231 26398660
2245 SNP_A-4217388 26412733
2246 SNP_A-2265738 26419059
2247 SNP_A-2209249 26434042
2248 SNP_A-1896495 26434103
2249 SNP_A-2195033 26440166
2250 SNP_A-4221313 26451099
2251 SNP_A-1782824 26457537
2252 SNP_A-4205964 26458911
2253 SNP_A-1852218 26473372
2254 SNP_A-2154202 26479073
2255 SNP_A-1943221 26479358
2256 SNP_A-4213775 26493174
2257 SNP_A-1940786 26503593
2258 SNP_A-2245638 26504528
2259 SNP_A-1870076 26511966
2260 SNP_A-4202465 26514183
2261 SNP_A-1812704 26523510
2262 SNP_A-1854891 26524160
2263 SNP_A-2169128 26556523
2264 SNP_A-4202437 26558485
2265 SNP_A-2137069 26564123
2266 SNP_A-2131302 26570673
2267 SNP_A-1998966 26610727
2268 SNP_A-4203294 26644281
2269 SNP_A-2207527 26694846
2270 SNP_A-2164841 26695045
2271 SNP_A-1940423 26695445
2272 SNP_A-2287901 26698374
2273 SNP_A-1960366 26705542
2274 SNP_A-1862495 26705564
2275 SNP_A-2306814 26705653
2276 SNP_A-2283022 26737300
2277 SNP_A-1925207 26745838
2278 SNP_A-2109461 26749766
2279 SNP_A-2001055 26758567
2280 SNP_A-2178587 26761018
2281 SNP_A-4193336 26762628
2282 SNP_A-1915381 26781155
2283 SNP_A-1868528 26781180
2284 SNP_A-2293601 26808628
2285 SNP_A-1840261 26827797
2286 SNP_A-2230221 26828468
2287 SNP_A-1891755 26837384
2288 SNP_A-1876717 26838469
2289 SNP_A-2197571 26844248
2290 SNP_A-2227333 26844445
2291 SNP_A-4226072 26853319
2292 SNP_A-4194390 26862860
2293 SNP_A-2266864 26863051
2294 SNP_A-2198588 26863275
2295 SNP_A-2147016 26863974
2296 SNP_A-2237509 26915072
2297 SNP_A-2085371 26916278
2298 SNP_A-4202451 26968389
2299 SNP_A-2196311 26984319
2300 SNP_A-2157210 26990948
2301 SNP_A-2068255 26995697
2302 SNP_A-2105423 26995727
2303 SNP_A-1999087 27054473
2304 SNP_A-2001056 27056964
2305 SNP_A-1812702 27060574
2306 SNP_A-2032147 27061012
2307 SNP_A-1946318 27082923
2308 SNP_A-4203623 27104654
2309 SNP_A-2001057 27108316
2310 SNP_A-4202547 27167510
2311 SNP_A-1999135 27172998
2312 SNP_A-2247117 27173826
2313 SNP_A-2036908 27261638
2314 SNP_A-4227159 27270681
2315 SNP_A-1856679 27290367
2316 SNP_A-2157890 27291815
2317 SNP_A-2047308 27292025
2318 SNP_A-1999185 27295757
2319 SNP_A-1999186 27296142
2320 SNP_A-2304216 27342778
2321 SNP_A-2248531 27393564
2322 SNP_A-4193862 27432547
2323 SNP_A-2158251 27449561
2324 SNP_A-2184666 27550197
2325 SNP_A-2203544 27550340
2326 SNP_A-1999275 27672134
2327 SNP_A-1999277 27673778
2328 SNP_A-1832351 27693768
2329 SNP_A-2294527 27700021
2330 SNP_A-2033536 27700359
2331 SNP_A-1857327 27709485
2332 SNP_A-4200494 27709661
2333 SNP_A-2142885 27715412
2334 SNP_A-2034401 27715710
2335 SNP_A-2147729 27721959
2336 SNP_A-2040278 27722495
2337 SNP_A-2121049 27723357
2338 SNP_A-4220488 27723571
2339 SNP_A-2148046 27723622
2340 SNP_A-2046156 27731277
2341 SNP_A-4195110 27735472
2342 SNP_A-1954810 27753531
2343 SNP_A-2070853 27755669
2344 SNP_A-2034038 27774697
2345 SNP_A-1890543 27779069
2346 SNP_A-4200516 27785476
2347 SNP_A-4213826 27808089
2348 SNP_A-1999318 27814507
2349 SNP_A-1890954 27821548
2350 SNP_A-4200759 27830113
2351 SNP_A-1863161 27872860
2352 SNP_A-2193580 27905579
2353 SNP_A-1845382 27908465
2354 SNP_A-1954599 27922831
2355 SNP_A-2289135 27923052
2356 SNP_A-4223440 27923564
2357 SNP_A-2204814 27936971
2358 SNP_A-2041279 27939391
2359 SNP_A-4222092 27939414
2360 SNP_A-1999354 27946894
2361 SNP_A-2148564 27962805
2362 SNP_A-2094502 27976248
2363 SNP_A-2201693 27988235
2364 SNP_A-2216290 27989398
2365 SNP_A-1853739 28008389
2366 SNP_A-2065952 28018036
2367 SNP_A-1794719 28019732
2368 SNP_A-2312903 28020324
2369 SNP_A-2202186 28021579
2370 SNP_A-2279652 28028897
2371 SNP_A-2097231 28029283
2372 SNP_A-2248315 28046096
2373 SNP_A-2215451 28104892
2374 SNP_A-2232911 28161143
2375 SNP_A-2117631 28163370
2376 SNP_A-2084558 28206503
2377 SNP_A-1912418 28219059
2378 SNP_A-1923052 28223429
2379 SNP_A-1999426 28237295
2380 SNP_A-4213843 28271741
2381 SNP_A-1942007 28278842
2382 SNP_A-4201642 28280231
2383 SNP_A-4199452 28282423
2384 SNP_A-2200594 28285426
2385 SNP_A-1893748 28290958
2386 SNP_A-2083226 28338694
2387 SNP_A-2037343 28342849
2388 SNP_A-2001061 28353138
2389 SNP_A-1862970 28366781
2390 SNP_A-2247579 28370648
2391 SNP_A-1880592 28384492
2392 SNP_A-4206055 28431602
2393 SNP_A-1832872 28440841
2394 SNP_A-1917952 28463210
2395 SNP_A-2050474 28475155
2396 SNP_A-1999479 28490605
2397 SNP_A-2214420 28491255
2398 SNP_A-2195360 28494539
2399 SNP_A-1895117 28494576
2400 SNP_A-1834533 28495227
2401 SNP_A-2237132 28499859
2402 SNP_A-2284291 28509080
2403 SNP_A-2090412 28510839
2404 SNP_A-1999504 28529653
2405 SNP_A-1999505 28531319
2406 SNP_A-2095243 28542169
2407 SNP_A-4225854 28554201
2408 SNP_A-1842006 28564503
2409 SNP_A-1943303 28580644
2410 SNP_A-1999516 28581402
2411 SNP_A-4213856 28581478
2412 SNP_A-2061494 28596457
2413 SNP_A-2139442 28600457
2414 SNP_A-1824796 28604933
2415 SNP_A-2287055 28608719
2416 SNP_A-1948479 28643441
2417 SNP_A-2208601 28649943
2418 SNP_A-4225894 28653518
2419 SNP_A-2286093 28655579
2420 SNP_A-2228031 28655614
2421 SNP_A-1900070 28656425
2422 SNP_A-2203001 28674776
2423 SNP_A-2037817 28680154
2424 SNP_A-1854716 28680478
2425 SNP_A-2047149 28681987
2426 SNP_A-2049457 28766031
2427 SNP_A-1825761 28774361
2428 SNP_A-2087474 28774661
2429 SNP_A-2268726 28787957
2430 SNP_A-2078614 28809704
2431 SNP_A-1801225 28833245
2432 SNP_A-2204733 28833432
2433 SNP_A-2182790 28838662
2434 SNP_A-2233093 28855362
2435 SNP_A-1843423 28855439
2436 SNP_A-1999586 28856335
2437 SNP_A-2001064 28857637
2438 SNP_A-2217900 28857844
2439 SNP_A-2105562 28898584
2440 SNP_A-4213862 28898895
2441 SNP_A-1999591 28899085
2442 SNP_A-2067665 28928846
2443 SNP_A-4204594 28928895
2444 SNP_A-4213865 28945085
2445 SNP_A-4202975 28957227
2446 SNP_A-1811968 28959647
2447 SNP_A-1904150 28962814
2448 SNP_A-1960205 28969103
2449 SNP_A-1955928 28976759
2450 SNP_A-2173542 28979858
2451 SNP_A-2257830 28981062
2452 SNP_A-2058128 28985730
2453 SNP_A-2251701 29000673
2454 SNP_A-1890768 29023610
2455 SNP_A-1940083 29046494
2456 SNP_A-1958015 29056900
2457 SNP_A-4213867 29067693
2458 SNP_A-4213868 29074879
2459 SNP_A-2292133 29113577
2460 SNP_A-2062423 29115128
2461 SNP_A-4196203 29145459
2462 SNP_A-2296850 29199354
2463 SNP_A-2180266 29200191
2464 SNP_A-2121081 29200463
2465 SNP_A-1999661 29223278
2466 SNP_A-2219519 29224000
2467 SNP_A-2059084 29243993
2468 SNP_A-2276402 29244913
2469 SNP_A-4213869 29260297
2470 SNP_A-2295143 29272862
2471 SNP_A-1999670 29278429
2472 SNP_A-1999671 29278479
2473 SNP_A-4213870 29278767
2474 SNP_A-2147940 29280408
2475 SNP_A-1999681 29302080
2476 SNP_A-2160701 29302809
2477 SNP_A-1890151 29326545
2478 SNP_A-2052388 29340286
2479 SNP_A-2056464 29341357
2480 SNP_A-2247319 29341395
2481 SNP_A-2265739 29341427
2482 SNP_A-2128574 29347434
2483 SNP_A-2045479 29348486
2484 SNP_A-1958515 29351434
2485 SNP_A-1999692 29370895
2486 SNP_A-2269304 29382816
2487 SNP_A-2050121 29383332
2488 SNP_A-2053493 29383831
2489 SNP_A-1866061 29383978
2490 SNP_A-1863822 29396722
2491 SNP_A-1954680 29421508
2492 SNP_A-2054131 29429206
2493 SNP_A-4238409 29466531
2494 SNP_A-4205138 29474042
2495 SNP_A-2137660 29478792
2496 SNP_A-2214281 29517677
2497 SNP_A-1999705 29530625
2498 SNP_A-1797239 29539576
2499 SNP_A-1999706 29563752
2500 SNP_A-1999707 29563790
2501 SNP_A-2174416 29585207
2502 SNP_A-1812526 29590393
2503 SNP_A-1853030 29596156
2504 SNP_A-4220648 29600378
2505 SNP_A-4234174 29600443
2506 SNP_A-2272173 29602045
2507 SNP_A-4204508 29602327
2508 SNP_A-1951483 29602854
2509 SNP_A-1999708 29609361
2510 SNP_A-1999709 29609547
2511 SNP_A-1784954 29613923
2512 SNP_A-1883676 29634797
2513 SNP_A-2217909 29646980
2514 SNP_A-2279063 29684578
2515 SNP_A-1999714 29697279
2516 SNP_A-2221464 29725998
2517 SNP_A-2270380 29726244
2518 SNP_A-1915561 29736991
2519 SNP_A-2049085 29738242
2520 SNP_A-2049564 29738292
2521 SNP_A-4227955 29738457
2522 SNP_A-4194330 29747557
2523 SNP_A-2242006 29751526
2524 SNP_A-1783985 29814161
2525 SNP_A-2071258 29819205
2526 SNP_A-1815066 29819314
2527 SNP_A-1999717 29848492
2528 SNP_A-2286507 29876213
2529 SNP_A-2292317 29882793
2530 SNP_A-1918357 29889280
2531 SNP_A-2310975 29890371
2532 SNP_A-1820233 29891219
2533 SNP_A-1955411 29894532
2534 SNP_A-1824107 29895192
2535 SNP_A-2118436 29904747
2536 SNP_A-2253444 29932009
2537 SNP_A-4239710 29932531
2538 SNP_A-2211445 29933510
2539 SNP_A-1902852 29940959
2540 SNP_A-2134978 29956784
2541 SNP_A-1888058 29957431
2542 SNP_A-2213808 29957509
2543 SNP_A-1815051 29975384
2544 SNP_A-2099141 29975784
2545 SNP_A-1851214 29981064
2546 SNP_A-4199569 29993487
2547 SNP_A-2175688 30012949
2548 SNP_A-2092704 30033350
2549 SNP_A-1787790 30047382
2550 SNP_A-2126369 30049346
2551 SNP_A-2086546 30059513
2552 SNP_A-2294135 30059908
2553 SNP_A-4213875 30081112
2554 SNP_A-2289543 30081461
2555 SNP_A-2031675 30084320
2556 SNP_A-4217065 30129211
2557 SNP_A-2179269 30130232
2558 SNP_A-2001072 30134204
2559 SNP_A-2040986 30164780
2560 SNP_A-2022580 30168615
2561 SNP_A-1999727 30210790
2562 SNP_A-1999728 30210998
2563 SNP_A-1908785 30221146
2564 SNP_A-1827693 30222966
2565 SNP_A-2001074 30241233
2566 SNP_A-2278296 30252761
2567 SNP_A-2309717 30252936
2568 SNP_A-2192568 30256536
2569 SNP_A-2057373 30262059
2570 SNP_A-4230608 30270771
2571 SNP_A-2273856 30270974
2572 SNP_A-2187892 30273443
2573 SNP_A-1886663 30274252
2574 SNP_A-1999732 30280193
2575 SNP_A-1999733 30280212
2576 SNP_A-2105566 30306927
2577 SNP_A-2046576 30306975
2578 SNP_A-1894091 30308526
2579 SNP_A-4197956 30318554
2580 SNP_A-1827205 30330338
2581 SNP_A-2221242 30331969
2582 SNP_A-2087631 30372451
2583 SNP_A-2164435 30398784
2584 SNP_A-2172521 30438125
2585 SNP_A-1782142 30451259
2586 SNP_A-1888532 30474225
2587 SNP_A-4217675 30552253
2588 SNP_A-1904162 30583994
2589 SNP_A-2131435 30654280
2590 SNP_A-2028570 30675568
2591 SNP_A-2136873 30675754
2592 SNP_A-1890229 30713604
2593 SNP_A-2031979 30730382
2594 SNP_A-2124948 30771645
2595 SNP_A-1805768 30771666
2596 SNP_A-1999740 30771899
2597 SNP_A-1908602 30774889
2598 SNP_A-2243084 30779064
2599 SNP_A-1924274 30784089
2600 SNP_A-1872039 30790956
2601 SNP_A-4213876 30796194
2602 SNP_A-2145013 30818190
2603 SNP_A-2272566 30831336
2604 SNP_A-2142693 30831947
2605 SNP_A-1857801 30832782
2606 SNP_A-1918674 30833150
2607 SNP_A-2041518 30833305
2608 SNP_A-4213877 30858830
2609 SNP_A-1952487 30870338
2610 SNP_A-2275491 30870481
2611 SNP_A-2213867 30870635
2612 SNP_A-1869516 30893420
2613 SNP_A-2168046 30893532
2614 SNP_A-2159020 30893795
2615 SNP_A-1951143 30893849
2616 SNP_A-2032054 30894762
2617 SNP_A-2250972 30899475
2618 SNP_A-4226436 30901089
2619 SNP_A-2148269 30901965
2620 SNP_A-1919064 30902073
2621 SNP_A-1814615 30902186
2622 SNP_A-2156425 30914835
2623 SNP_A-2274829 30920124
2624 SNP_A-1833486 30927958
2625 SNP_A-2250638 30928141
2626 SNP_A-1868185 30933989
2627 SNP_A-2063399 30944390
2628 SNP_A-2276175 30944452
2629 SNP_A-2149356 30949201
2630 SNP_A-1847013 30969266
2631 SNP_A-2100739 30990735
2632 SNP_A-4233097 31010206
2633 SNP_A-2248677 31014180
2634 SNP_A-2161256 31037243
2635 SNP_A-2073428 31053860
2636 SNP_A-1917924 31057878
2637 SNP_A-2231515 31065935
2638 SNP_A-2053032 31080098
2639 SNP_A-2299605 31080523
2640 SNP_A-4240443 31144546
2641 SNP_A-1999746 31186621
2642 SNP_A-2046665 31189551
2643 SNP_A-2053036 31194569
2644 SNP_A-2133068 31195829
2645 SNP_A-1838379 31198597
2646 SNP_A-2263213 31198712
2647 SNP_A-1785467 31199671
2648 SNP_A-4238882 31208879
2649 SNP_A-1853814 31208920
2650 SNP_A-4214020 31221397
2651 SNP_A-1948644 31266425
2652 SNP_A-1832683 31273038
2653 SNP_A-2024388 31310284
2654 SNP_A-2210268 31331998
2655 SNP_A-1827777 31347380
2656 SNP_A-1999749 31354475
2657 SNP_A-1870175 31364889
2658 SNP_A-2135044 31381891
2659 SNP_A-1851985 31383794
2660 SNP_A-1933267 31386487
2661 SNP_A-4216563 31387790
2662 SNP_A-2137962 31406299
2663 SNP_A-2061988 31407037
2664 SNP_A-2236419 31407762
2665 SNP_A-1782168 31408485
2666 SNP_A-4193123 31408640
2667 SNP_A-2272156 31409100
2668 SNP_A-1789238 31410095
2669 SNP_A-1921770 31425455
2670 SNP_A-1878345 31444344
2671 SNP_A-1999754 31454310
2672 SNP_A-2306802 31467329
2673 SNP_A-2277923 31471425
2674 SNP_A-1929074 31474667
2675 SNP_A-2293012 31486328
2676 SNP_A-1785786 31505313
2677 SNP_A-1884460 31506161
2678 SNP_A-4200187 31921743
2679 SNP_A-4194465 31928557
2680 SNP_A-2254955 31974003
2681 SNP_A-4224774 31979491
2682 SNP_A-4213879 32002577
2683 SNP_A-2197525 32006513
2684 SNP_A-1999765 32008139
2685 SNP_A-4213880 32008735
2686 SNP_A-1999768 32008765
2687 SNP_A-4213881 32008789
2688 SNP_A-2184229 32029027
2689 SNP_A-1815755 32070350
2690 SNP_A-4235414 32125499
2691 SNP_A-1949755 32126310
2692 SNP_A-1999772 32132383
2693 SNP_A-2226513 32165602
2694 SNP_A-2029828 32166664
2695 SNP_A-2221646 32181466
2696 SNP_A-4198177 32182351
2697 SNP_A-2145736 32182856
2698 SNP_A-2037861 32194292
2699 SNP_A-2067432 32242939
2700 SNP_A-2050912 32256268
2701 SNP_A-2029669 32275151
2702 SNP_A-1818354 32288497
2703 SNP_A-2164619 32327703
2704 SNP_A-2305009 32333340
2705 SNP_A-2192339 32334034
2706 SNP_A-4213883 32346878
2707 SNP_A-2202489 32351547
2708 SNP_A-1999775 32360567
2709 SNP_A-2305387 32366043
2710 SNP_A-2263970 32373853
2711 SNP_A-2139621 32393843
2712 SNP_A-1882941 32400059
2713 SNP_A-2314659 32408538
2714 SNP_A-4204249 32408595
2715 SNP_A-2225041 32426391
2716 SNP_A-2206245 32442745
2717 SNP_A-2114337 32458480
2718 SNP_A-1959893 32468242
2719 SNP_A-2123832 32468328
2720 SNP_A-4230696 32496645
2721 SNP_A-2227125 32516472
2722 SNP_A-2309265 32558279
2723 SNP_A-2028843 32564904
2724 SNP_A-1823785 32569830
2725 SNP_A-1789772 32577934
2726 SNP_A-2052637 32616930
2727 SNP_A-2181357 32633399
2728 SNP_A-1854126 32667085
2729 SNP_A-2233935 32667609
2730 SNP_A-2051871 32679099
2731 SNP_A-2050381 32691867
2732 SNP_A-1882427 32709243
2733 SNP_A-1999781 32711123
2734 SNP_A-2122367 32715336
2735 SNP_A-1873346 32719838
2736 SNP_A-2160645 32720715
2737 SNP_A-1844722 32733491
2738 SNP_A-2224710 32754344
2739 SNP_A-4229989 32766535
2740 SNP_A-2265892 32801068
2741 SNP_A-1883252 32803119
2742 SNP_A-1935045 32875314
2743 SNP_A-1827862 32903593
2744 SNP_A-2198178 32913062
2745 SNP_A-4239954 32957859
2746 SNP_A-2114790 32978388
2747 SNP_A-1825384 32993542
2748 SNP_A-2050175 32995092
2749 SNP_A-1851356 32995111
2750 SNP_A-2154471 32998579
2751 SNP_A-1913865 33006621
2752 SNP_A-1911635 33008086
2753 SNP_A-1946089 33016695
2754 SNP_A-1936342 33093060
2755 SNP_A-1999785 33104406
2756 SNP_A-2084341 33152893
2757 SNP_A-4228295 33163419
2758 SNP_A-2238444 33175958
2759 SNP_A-1802791 33179452
2760 SNP_A-2255665 33193337
2761 SNP_A-2040627 33213857
2762 SNP_A-2288928 33223020
2763 SNP_A-2207292 33224664
2764 SNP_A-4214022 33238917
2765 SNP_A-1841269 33251233
2766 SNP_A-2059340 33257116
2767 SNP_A-1924029 33267386
2768 SNP_A-2247390 33267483
2769 SNP_A-1999786 33282407
2770 SNP_A-2119960 33296869
2771 SNP_A-2166280 33297253
2772 SNP_A-2212620 33303273
2773 SNP_A-1999787 33312139
2774 SNP_A-4206190 33321628
2775 SNP_A-2135133 33329969
2776 SNP_A-2043206 33390885
2777 SNP_A-4232204 33393849
2778 SNP_A-1999788 33404865
2779 SNP_A-2089912 33414741
2780 SNP_A-1952656 33424013
2781 SNP_A-2131623 33427801
2782 SNP_A-4226211 33428948
2783 SNP_A-1936845 33429358
2784 SNP_A-2108572 33432271
2785 SNP_A-2270549 33432649
2786 SNP_A-1933607 33433757
2787 SNP_A-1888574 33433860
2788 SNP_A-1884515 33434663
2789 SNP_A-2305181 33442530
2790 SNP_A-2257663 33458878
2791 SNP_A-1867990 33466245
2792 SNP_A-2235294 33467029
2793 SNP_A-4230221 33467226
2794 SNP_A-2153082 33524702
2795 SNP_A-4222716 33524835
2796 SNP_A-1999791 33529600
2797 SNP_A-1902595 33538360
2798 SNP_A-2220821 33544790
2799 SNP_A-1843179 33549538
2800 SNP_A-1887897 33550669
2801 SNP_A-1999794 33564687
2802 SNP_A-2294505 33570091
2803 SNP_A-1999796 33575802
2804 SNP_A-1999797 33576543
2805 SNP_A-1999798 33588382
2806 SNP_A-1817801 33589855
2807 SNP_A-4193269 33594248
2808 SNP_A-4194254 33601580
2809 SNP_A-1813453 33612842
2810 SNP_A-2091055 33626696
2811 SNP_A-2220265 33636052
2812 SNP_A-2087492 33652506
2813 SNP_A-1999800 33652767
2814 SNP_A-4233163 33716916
2815 SNP_A-2101153 33717329
2816 SNP_A-2200759 33727661
2817 SNP_A-4239519 33729749
2818 SNP_A-1807894 33729928
2819 SNP_A-1842702 33730587
2820 SNP_A-2261756 33742037
2821 SNP_A-2156209 33767243
2822 SNP_A-1999804 33773982
2823 SNP_A-1889198 33774778
2824 SNP_A-2116481 33775645
2825 SNP_A-1821588 33775670
2826 SNP_A-2090864 33788691
2827 SNP_A-1794276 33788716
2828 SNP_A-1999806 33814737
2829 SNP_A-4213886 33815267
2830 SNP_A-4213887 33818729
2831 SNP_A-2283893 33821051
2832 SNP_A-1896926 33821434
2833 SNP_A-1849907 33822095
2834 SNP_A-2153175 33825481
2835 SNP_A-2039511 33854382
2836 SNP_A-2262853 33855241
2837 SNP_A-2282011 33856365
2838 SNP_A-2040940 33876382
2839 SNP_A-4192512 33876546
2840 SNP_A-2158373 33878418
2841 SNP_A-2223871 33881963
2842 SNP_A-1824534 33891162
2843 SNP_A-2084573 33907292
2844 SNP_A-1901718 33909963
2845 SNP_A-1999812 33947178
2846 SNP_A-1920157 33949908
2847 SNP_A-1893736 33951786
2848 SNP_A-4213888 34038638
2849 SNP_A-2116122 34084463
2850 SNP_A-2118574 34098574
2851 SNP_A-2071109 34111849
2852 SNP_A-2284227 34122507
2853 SNP_A-1811085 34160569
2854 SNP_A-1790355 34218926
2855 SNP_A-1999816 34225547
2856 SNP_A-4192571 34226411
2857 SNP_A-2197937 34226479
2858 SNP_A-4221778 34226531
2859 SNP_A-4213889 34228159
2860 SNP_A-2269685 34247278
2861 SNP_A-2237642 34247465
2862 SNP_A-4213890 34269329
2863 SNP_A-1906843 34275579
2864 SNP_A-2110705 34309902
2865 SNP_A-4239977 34357041
2866 SNP_A-2170393 34377966
2867 SNP_A-1810291 34441765
2868 SNP_A-2244122 34461560
2869 SNP_A-1999828 34496108
2870 SNP_A-1999829 34496323
2871 SNP_A-1840259 34496515
2872 SNP_A-1999830 34502940
2873 SNP_A-1999831 34503384
2874 SNP_A-1956755 34514828
2875 SNP_A-4202134 34516489
2876 SNP_A-2056545 34533129
2877 SNP_A-4239756 34534473
2878 SNP_A-2137863 34553836
2879 SNP_A-2199049 34567393
2880 SNP_A-1946447 34578569
2881 SNP_A-1867700 34619753
2882 SNP_A-4213891 34620897
2883 SNP_A-2210374 34629218
2884 SNP_A-1876722 34660226
2885 SNP_A-4193569 34675601
2886 SNP_A-2135973 34731325
2887 SNP_A-1999836 34739482
2888 SNP_A-1850806 34744080
2889 SNP_A-1999838 34759452
2890 SNP_A-1999843 34827097
2891 SNP_A-1999845 34853748
2892 SNP_A-2272873 34874488
2893 SNP_A-2276899 34891946
2894 SNP_A-1999846 34905805
2895 SNP_A-1999847 34906080
2896 SNP_A-4222859 34927429
2897 SNP_A-1818526 34932334
2898 SNP_A-4223120 34932556
2899 SNP_A-2291803 34942339
2900 SNP_A-1999850 34951613
2901 SNP_A-1999852 34954177
2902 SNP_A-2134781 34958556
2903 SNP_A-4226153 34965151
2904 SNP_A-2246525 34972234
2905 SNP_A-1879739 34995323
2906 SNP_A-1831751 34995393
2907 SNP_A-2211086 35014837
2908 SNP_A-2300071 35019195
2909 SNP_A-4223057 35046074
2910 SNP_A-1815431 35048868
2911 SNP_A-1786812 35053224
2912 SNP_A-4213895 35053638
2913 SNP_A-1999855 35054440
2914 SNP_A-1999856 35054462
2915 SNP_A-2158890 35059869
2916 SNP_A-1947990 35070507
2917 SNP_A-1818486 35083411
2918 SNP_A-4239529 35114025
2919 SNP_A-2104012 35114852
2920 SNP_A-4194125 35120667
2921 SNP_A-4196336 35126661
2922 SNP_A-1813171 35131870
2923 SNP_A-2169220 35141557
2924 SNP_A-1835663 35200211
2925 SNP_A-1903879 35222408
2926 SNP_A-1999868 35235412
2927 SNP_A-2271284 35252155
2928 SNP_A-1859063 35263488
2929 SNP_A-2117059 35291231
2930 SNP_A-1878770 35335437
2931 SNP_A-2034235 35336203
2932 SNP_A-2298312 35368094
2933 SNP_A-1918183 35375464
2934 SNP_A-1806780 35410471
2935 SNP_A-2138039 35417721
2936 SNP_A-1843640 35427193
2937 SNP_A-2108628 35478343
2938 SNP_A-1872891 35509981
2939 SNP_A-2126272 35513491
2940 SNP_A-2001091 35514427
2941 SNP_A-2113970 35521971
2942 SNP_A-1907700 35536736
2943 SNP_A-1813434 35539049
2944 SNP_A-2045711 35547170
2945 SNP_A-4219426 35575603
2946 SNP_A-2074453 35609612
2947 SNP_A-1793690 35662916
2948 SNP_A-2027073 35758218
2949 SNP_A-1999874 35776321
2950 SNP_A-1999875 35813315
2951 SNP_A-2095068 35833269
2952 SNP_A-2023950 35836360
2953 SNP_A-1891805 35855733
2954 SNP_A-2307308 35884596
2955 SNP_A-1999879 35904391
2956 SNP_A-2001092 35908553
2957 SNP_A-4194999 35910720
2958 SNP_A-1915842 35918798
2959 SNP_A-2061643 36002893
2960 SNP_A-2074212 36035346
2961 SNP_A-2208468 36036978
2962 SNP_A-1999889 36043567
2963 SNP_A-1858402 36071436
2964 SNP_A-4233565 36077472
2965 SNP_A-2096351 36099246
2966 SNP_A-2069804 36101343
2967 SNP_A-4222852 36105545
2968 SNP_A-1904995 36112258
2969 SNP_A-2126695 36112835
2970 SNP_A-2085989 36116395
2971 SNP_A-4213899 36119299
2972 SNP_A-1829305 36132789
2973 SNP_A-2185260 36161617
2974 SNP_A-2176325 36161918
2975 SNP_A-2308154 36164118
2976 SNP_A-2252338 36172566
2977 SNP_A-2127240 36173834
2978 SNP_A-4231533 36233782
2979 SNP_A-2305776 36238875
2980 SNP_A-2202985 36248425
2981 SNP_A-2241160 36254664
2982 SNP_A-1838731 36258370
2983 SNP_A-2024353 36258636
2984 SNP_A-1954941 36260115
2985 SNP_A-2145572 36267107
2986 SNP_A-2167879 36277357
2987 SNP_A-1947686 36346646
2988 SNP_A-2161984 36346748
2989 SNP_A-2086958 36365144
2990 SNP_A-2213693 36365500
2991 SNP_A-2027679 36369582
2992 SNP_A-1999928 36373051
2993 SNP_A-4197399 36373654
2994 SNP_A-2307390 36374288
2995 SNP_A-1999931 36379524
2996 SNP_A-2279361 36397787
2997 SNP_A-2023657 36433517
2998 SNP_A-4219458 36434175
2999 SNP_A-1785579 36438459
3000 SNP_A-2254873 36438760
3001 SNP_A-1999937 36444722
3002 SNP_A-2312104 36450610
3003 SNP_A-2068208 36450716
3004 SNP_A-2031907 36450802
3005 SNP_A-2119337 36461022
3006 SNP_A-4200373 36461291
3007 SNP_A-2183559 36496928
3008 SNP_A-2139601 36511691
3009 SNP_A-1903333 36514711
3010 SNP_A-2121235 36514828
3011 SNP_A-2255721 36516814
3012 SNP_A-2094126 36517904
3013 SNP_A-2259863 36519592
3014 SNP_A-2298237 36524342
3015 SNP_A-2071417 36526506
3016 SNP_A-1853533 36591137
3017 SNP_A-1911782 36607533
3018 SNP_A-1999948 36612514
3019 SNP_A-2171700 36627551
3020 SNP_A-1780507 36631513
3021 SNP_A-4172103 36638433
3022 SNP_A-4216690 36672545
3023 SNP_A-2233602 36675415
3024 SNP_A-1839629 36677027
3025 SNP_A-1928628 36678280
3026 SNP_A-2278860 36679140
3027 SNP_A-1797791 36702672
3028 SNP_A-1999959 36706518
3029 SNP_A-2108931 36714060
3030 SNP_A-1908774 36742576
3031 SNP_A-1999964 36755572
3032 SNP_A-4202424 36766477
3033 SNP_A-2120736 36771935
3034 SNP_A-2141639 36793219
3035 SNP_A-2218083 36805479
3036 SNP_A-1999972 36872927
3037 SNP_A-1846003 36897186
3038 SNP_A-4206808 36899882
3039 SNP_A-4213905 36903981
3040 SNP_A-1960449 36930669
3041 SNP_A-4231803 36941238
3042 SNP_A-4194287 36941634
3043 SNP_A-1905401 36959484
3044 SNP_A-4222516 36960327
3045 SNP_A-4205246 36961055
3046 SNP_A-1927349 36961506
3047 SNP_A-2192738 36963391
3048 SNP_A-1836206 36999313
3049 SNP_A-4224381 36999330
3050 SNP_A-1938400 37004645
3051 SNP_A-2116881 37005246
3052 SNP_A-2290018 37049767
3053 SNP_A-2188758 37050730
3054 SNP_A-1810830 37088436
3055 SNP_A-2141594 37088680
3056 SNP_A-2029415 37094351
3057 SNP_A-2230326 37095066
3058 SNP_A-2096889 37099862
3059 SNP_A-2046482 37106347
3060 SNP_A-1802714 37111656
3061 SNP_A-1840875 37137836
3062 SNP_A-2236899 37137994
3063 SNP_A-2136150 37148241
3064 SNP_A-2250225 37170906
3065 SNP_A-2275870 37186953
3066 SNP_A-1999993 37254619
3067 SNP_A-1999999 37279571
3068 SNP_A-1926106 37283282
3069 SNP_A-1816020 37285238
3070 SNP_A-2228740 37355227
3071 SNP_A-2252262 37363792
3072 SNP_A-1842374 37416076
3073 SNP_A-2132318 37416155
3074 SNP_A-2058486 37416363
3075 SNP_A-1846640 37494403
3076 SNP_A-2157778 37519890
3077 SNP_A-2131459 37538233
3078 SNP_A-2101088 37545198
3079 SNP_A-4213908 37548456
3080 SNP_A-1944208 37565628
3081 SNP_A-2287915 37565902
3082 SNP_A-1924615 37599485
3083 SNP_A-2229520 37727526
3084 SNP_A-4225429 37744976
3085 SNP_A-2055511 37798916
3086 SNP_A-2124492 37833183
3087 SNP_A-4217058 37865495
3088 SNP_A-2000028 37877881
3089 SNP_A-2291433 37892393
3090 SNP_A-1944403 37917338
3091 SNP_A-2055793 37919016
3092 SNP_A-1836568 37933829
3093 SNP_A-1914336 37934266
3094 SNP_A-2225818 37953278
3095 SNP_A-4237198 37964698
3096 SNP_A-1792944 37971818
3097 SNP_A-2127865 37998650
3098 SNP_A-2084352 37998946
3099 SNP_A-2170037 38013078
3100 SNP_A-2194750 38013157
3101 SNP_A-4240358 38043676
3102 SNP_A-2233890 38044852
3103 SNP_A-2308991 38049489
3104 SNP_A-2000037 38104075
3105 SNP_A-2000038 38104176
3106 SNP_A-2075188 38105022
3107 SNP_A-1816712 38112505
3108 SNP_A-4217051 38112742
3109 SNP_A-2126358 38131037
3110 SNP_A-2194277 38131154
3111 SNP_A-2032578 38137143
3112 SNP_A-2151731 38144493
3113 SNP_A-1858212 38167094
3114 SNP_A-2001094 38168293
3115 SNP_A-4172160 38168589
3116 SNP_A-4197455 38180850
3117 SNP_A-1890071 38218452
3118 SNP_A-2001095 38231982
3119 SNP_A-4213913 38273379
3120 SNP_A-2000046 38277443
3121 SNP_A-2066278 38279998
3122 SNP_A-2040142 38298848
3123 SNP_A-1899054 38304706
3124 SNP_A-1786630 38305792
3125 SNP_A-2248590 38369427
3126 SNP_A-1936427 38378573
3127 SNP_A-4207648 38378705
3128 SNP_A-2000049 38385471
3129 SNP_A-2139281 38386162
3130 SNP_A-2001097 38386488
3131 SNP_A-2258315 38387812
3132 SNP_A-2291434 38389071
3133 SNP_A-1843320 38392783
3134 SNP_A-2000051 38411905
3135 SNP_A-4217850 38423153
3136 SNP_A-2092015 38433887
3137 SNP_A-2000059 38454210
3138 SNP_A-1850072 38455137
3139 SNP_A-1911450 38466838
3140 SNP_A-2049053 38499103
3141 SNP_A-1929777 38499125
3142 SNP_A-2247604 38506335
3143 SNP_A-1833696 38537783
3144 SNP_A-2143452 38585599
3145 SNP_A-2221869 38589618
3146 SNP_A-4205259 38617549
3147 SNP_A-2001098 38619986
3148 SNP_A-2053790 38633748
3149 SNP_A-4214026 38663381
3150 SNP_A-2001100 38663475
3151 SNP_A-2000076 38669892
3152 SNP_A-2286849 39018686
3153 SNP_A-2026252 39034338
3154 SNP_A-2309568 41753546
3155 SNP_A-2083746 42155347
3156 SNP_A-2120067 42186291
3157 SNP_A-1802611 42217616
3158 SNP_A-2025219 42217654
3159 SNP_A-2213848 42225063
3160 SNP_A-4233570 42227207
3161 SNP_A-4213921 42236621
3162 SNP_A-2000135 42240890
3163 SNP_A-2001101 42277336
3164 SNP_A-4240275 42320816
3165 SNP_A-4239949 42321373
3166 SNP_A-4202984 42322502
3167 SNP_A-1944920 42377082
3168 SNP_A-2000147 42380335
3169 SNP_A-4194193 42395294
3170 SNP_A-2295076 42545734
3171 SNP_A-2091121 42545812
3172 SNP_A-2267508 42556274
3173 SNP_A-4205485 42558251
3174 SNP_A-2244153 42596298
3175 SNP_A-2268152 42631395
3176 SNP_A-4236786 42660051
3177 SNP_A-2184472 42660136
3178 SNP_A-1867429 42676583
3179 SNP_A-2162012 42691356
3180 SNP_A-1783404 42697172
3181 SNP_A-4236311 42702598
3182 SNP_A-1915261 42704184
3183 SNP_A-1870481 42738999
3184 SNP_A-2034416 42739373
3185 SNP_A-1944289 42757976
3186 SNP_A-1860956 42780068
3187 SNP_A-1952835 42780789
3188 SNP_A-2000175 42780880
3189 SNP_A-1951548 42908202
3190 SNP_A-2000183 42911409
3191 SNP_A-4220736 42940557
3192 SNP_A-4206855 42942939
3193 SNP_A-2243127 42965860
3194 SNP_A-2309071 42972766
3195 SNP_A-2000191 42990811
3196 SNP_A-1781273 43003606
3197 SNP_A-2054128 43015055
3198 SNP_A-1878422 43060073
3199 SNP_A-2205481 43169586
3200 SNP_A-2069241 43203952
3201 SNP_A-1944650 43204308
3202 SNP_A-1923503 43205226
3203 SNP_A-2070651 43214345
3204 SNP_A-1925055 43266301
3205 SNP_A-1886570 43296989
3206 SNP_A-4218034 43301377
3207 SNP_A-4221692 43308279
3208 SNP_A-1908675 43308724
3209 SNP_A-2125267 43337455
3210 SNP_A-2060426 43337478
3211 SNP_A-1835931 43340473
3212 SNP_A-2035839 43341775
3213 SNP_A-2127223 43366178
3214 SNP_A-4203691 43371825
3215 SNP_A-2000202 43388564
3216 SNP_A-2237345 43417668
3217 SNP_A-4197415 43438066
3218 SNP_A-2304315 43447468
3219 SNP_A-4214027 43467013
3220 SNP_A-1837667 43477891
3221 SNP_A-2279431 43479455
3222 SNP_A-2238707 43502778
3223 SNP_A-2000209 43520976
3224 SNP_A-4213931 43521070
3225 SNP_A-2202815 43529347
3226 SNP_A-2138605 43550907
3227 SNP_A-4200636 43551348
3228 SNP_A-4194073 43555884
3229 SNP_A-2275662 43558357
3230 SNP_A-4227377 43593877
3231 SNP_A-4235221 43607924
3232 SNP_A-2127309 43609705
3233 SNP_A-2042432 43619616
3234 SNP_A-2312509 43623622
3235 SNP_A-2036018 43627613
3236 SNP_A-2000222 43632112
3237 SNP_A-2000224 43632364
3238 SNP_A-4202366 43693198
3239 SNP_A-4205848 43750752
3240 SNP_A-2250865 43755252
3241 SNP_A-2073818 43757238
3242 SNP_A-2083151 43784513
3243 SNP_A-2000247 43791290
3244 SNP_A-2000250 43808849
3245 SNP_A-4228221 43809261
3246 SNP_A-2258987 43809661
3247 SNP_A-4196693 43810675
3248 SNP_A-2000253 43820356
3249 SNP_A-2305678 43820813
3250 SNP_A-1900108 43843510
3251 SNP_A-2213753 43852144
3252 SNP_A-1865286 43881657
3253 SNP_A-2123060 43882651
3254 SNP_A-4225403 43884370
3255 SNP_A-2001107 43886067
3256 SNP_A-2000262 43892409
3257 SNP_A-2188420 43899068
3258 SNP_A-2208076 43905052
3259 SNP_A-2000263 43917881
3260 SNP_A-2000264 43918064
3261 SNP_A-2133402 43936554
3262 SNP_A-2000269 43952268
3263 SNP_A-4204317 43975281
3264 SNP_A-2060028 43992157
3265 SNP_A-2000271 43993154
3266 SNP_A-1877084 44011247
3267 SNP_A-2314849 44057439
3268 SNP_A-1880952 44069714
3269 SNP_A-4232029 44069860
3270 SNP_A-1821025 44095830
3271 SNP_A-1818052 44096316
3272 SNP_A-2038983 44133744
3273 SNP_A-1907819 44134342
3274 SNP_A-4219615 44136288
3275 SNP_A-4193008 44170586
3276 SNP_A-4238426 44171743
3277 SNP_A-2246296 44175746
3278 SNP_A-2135374 44206212
3279 SNP_A-2263485 44206348
3280 SNP_A-1892277 44235824
3281 SNP_A-4199675 44242908
3282 SNP_A-1783853 44254083
3283 SNP_A-2104619 44258820
3284 SNP_A-2107065 44272838
3285 SNP_A-2107329 44273577
3286 SNP_A-2191480 44273635
3287 SNP_A-2293482 44277813
3288 SNP_A-2275596 44289565
3289 SNP_A-1868218 44312290
3290 SNP_A-1858008 44318798
3291 SNP_A-1792037 44321425
3292 SNP_A-2265538 44326483
3293 SNP_A-4238140 44327137
3294 SNP_A-1842027 44327219
3295 SNP_A-2225913 44327379
3296 SNP_A-4195769 44331603
3297 SNP_A-1900407 44332258
3298 SNP_A-2255761 44343098
3299 SNP_A-1912004 44381627
3300 SNP_A-1925942 44426595
3301 SNP_A-1833796 44480431
3302 SNP_A-2000325 44480997
3303 SNP_A-2112444 44483762
3304 SNP_A-2129849 44497660
3305 SNP_A-2203943 44497840
3306 SNP_A-2000331 44515191
3307 SNP_A-2277795 44569400
3308 SNP_A-2263130 44591253
3309 SNP_A-4213940 44598598
3310 SNP_A-1791971 44601931
3311 SNP_A-1951771 44628592
3312 SNP_A-2111776 44656404
3313 SNP_A-2001114 44688038
3314 SNP_A-2161576 44696300
3315 SNP_A-4234855 44726083
3316 SNP_A-4201482 44731171
3317 SNP_A-4231948 44731459
3318 SNP_A-1870386 44732172
3319 SNP_A-2248330 44732650
3320 SNP_A-2212174 44739339
3321 SNP_A-2186474 44739750
3322 SNP_A-2205122 44740082
3323 SNP_A-4238585 44740653
3324 SNP_A-2286030 44751327
3325 SNP_A-1822370 44758853
3326 SNP_A-2239353 44771184
3327 SNP_A-1834722 44772461
3328 SNP_A-1879008 44848934
3329 SNP_A-2023216 44864515
3330 SNP_A-4231727 44865521
3331 SNP_A-2113034 44868035
3332 SNP_A-2077069 44868372
3333 SNP_A-2228567 44870151
3334 SNP_A-1827638 44893651
3335 SNP_A-1825401 44918624
3336 SNP_A-1883766 44988919
3337 SNP_A-1889481 44999993
3338 SNP_A-1948220 45053566
3339 SNP_A-2290338 45064485
3340 SNP_A-4213941 45071698
3341 SNP_A-2023178 45076882
3342 SNP_A-4232408 45076902
3343 SNP_A-2287538 45077288
3344 SNP_A-1928957 45169376
3345 SNP_A-1927272 45187981
3346 SNP_A-1907813 45188455
3347 SNP_A-2213233 45188895
3348 SNP_A-2253212 45218362
3349 SNP_A-4201187 45265696
3350 SNP_A-1868792 45281428
3351 SNP_A-1815079 45322443
3352 SNP_A-2117970 45403506
3353 SNP_A-1927044 47030119
3354 SNP_A-2201801 47062190
3355 SNP_A-2185617 47062478
3356 SNP_A-4214030 47070470
3357 SNP_A-2179668 47079558
3358 SNP_A-4229168 47089854
3359 SNP_A-4194582 47102635
3360 SNP_A-4218527 47103600
3361 SNP_A-1934300 47110763
3362 SNP_A-2190417 47120957
3363 SNP_A-2125249 47131895
3364 SNP_A-4229806 47147804
3365 SNP_A-2029591 47154881
3366 SNP_A-2104735 47987627
3367 SNP_A-2254642 48037264
3368 SNP_A-2170576 48039161
3369 SNP_A-2150485 48043380
3370 SNP_A-1911868 48047252
3371 SNP_A-4202212 48053726
3372 SNP_A-4201885 48076182
3373 SNP_A-2258963 48108248
3374 SNP_A-1944467 48109254
3375 SNP_A-1809219 48119240
3376 SNP_A-2059262 48119277
3377 SNP_A-2306368 48135445
3378 SNP_A-4228163 48135561
3379 SNP_A-2001120 48137091
3380 SNP_A-4227257 48145688
3381 SNP_A-1872714 48158305
3382 SNP_A-2160445 48167566
3383 SNP_A-2203099 48213641
3384 SNP_A-4222138 48241423
3385 SNP_A-1816904 48274948
3386 SNP_A-1940470 49033015
3387 SNP_A-2296905 49067238
3388 SNP_A-1825548 49076118
3389 SNP_A-1903998 49167307
3390 SNP_A-1798518 49167438
3391 SNP_A-2136321 49197212
3392 SNP_A-4222841 49220700
3393 SNP_A-4220841 49235992
3394 SNP_A-2000441 49312152
3395 SNP_A-2000443 49312216
3396 SNP_A-2000445 49321754
3397 SNP_A-1858189 49369022
3398 SNP_A-2123165 49371390
3399 SNP_A-1808076 49388486
3400 SNP_A-2216651 49396549
3401 SNP_A-1854799 49400926
3402 SNP_A-2167684 49402981
3403 SNP_A-2222869 49415235
3404 SNP_A-2062665 49437552
3405 SNP_A-1815606 49442625
3406 SNP_A-1804803 49448609
3407 SNP_A-1872833 49449796
3408 SNP_A-4222811 49450897
3409 SNP_A-1899943 49453546
3410 SNP_A-1804569 49457630
3411 SNP_A-1901023 49457782
3412 SNP_A-2298710 49457822
3413 SNP_A-2094135 49467734
3414 SNP_A-2000470 49492963
3415 SNP_A-1786311 49536916
3416 SNP_A-2128956 49541502
3417 SNP_A-2070010 49589807
3418 SNP_A-1921779 49590037
3419 SNP_A-1873127 49590614
3420 SNP_A-2204807 49606342
3421 SNP_A-2074316 49626886
3422 SNP_A-2031417 49639139
3423 SNP_A-2000477 49649839
3424 SNP_A-2000478 49649861
3425 SNP_A-4213953 49668575
3426 SNP_A-2208883 49696615
3427 SNP_A-2235702 49697776
3428 SNP_A-1896947 49698112
3429 SNP_A-2075421 49702673
3430 SNP_A-2084471 49708291
3431 SNP_A-4236891 49711129
3432 SNP_A-2174014 49711182
3433 SNP_A-2266113 49712957
3434 SNP_A-4213955 49750317
3435 SNP_A-4197227 49750331
3436 SNP_A-2249266 49755273
3437 SNP_A-2000489 49755434
3438 SNP_A-2135762 49763950
3439 SNP_A-2037158 49764792
3440 SNP_A-2235035 49765425
3441 SNP_A-2163858 49765938
3442 SNP_A-1893068 49767825
3443 SNP_A-2079738 49768572
3444 SNP_A-1901617 49796881
3445 SNP_A-1945301 49796905
3446 SNP_A-2267081 49797012
3447 SNP_A-1875323 49798655
3448 SNP_A-1848980 49805164
3449 SNP_A-2072196 49808465
3450 SNP_A-2298728 49842715
3451 SNP_A-2217976 49890618
3452 SNP_A-1943332 49963462
3453 SNP_A-4213960 49964676
3454 SNP_A-2198675 49977123
3455 SNP_A-1850147 49977253
3456 SNP_A-2311557 49995061
3457 SNP_A-1904432 50010755
3458 SNP_A-1867105 50028386
3459 SNP_A-2190781 50035552
3460 SNP_A-4222395 50132851
3461 SNP_A-2314694 50184259
3462 SNP_A-2091176 50189203
3463 SNP_A-1838780 50208074
3464 SNP_A-1857111 50210029
3465 SNP_A-1904352 50265936
3466 SNP_A-2235982 50287172
3467 SNP_A-2136964 50293901
3468 SNP_A-2212220 50297412
3469 SNP_A-4235698 50312499
3470 SNP_A-1931913 50318960
3471 SNP_A-1943011 50376993
3472 SNP_A-4213963 50420981
3473 SNP_A-2151567 50421232
3474 SNP_A-1943576 50438238
3475 SNP_A-2194164 50463327
3476 SNP_A-1927872 50468566
3477 SNP_A-2121086 50474584
3478 SNP_A-1872716 50540077
3479 SNP_A-1894568 50547271
3480 SNP_A-4192549 50578070
3481 SNP_A-1900666 50602377
3482 SNP_A-2105156 50605166
3483 SNP_A-2143370 50620982
3484 SNP_A-2303552 50685650
3485 SNP_A-1798747 50699285
3486 SNP_A-2286186 50780285
3487 SNP_A-1898806 51195705
3488 SNP_A-1841452 51233999
3489 SNP_A-1845131 51256520
3490 SNP_A-1916696 51465401
3491 SNP_A-2087825 51473298
3492 SNP_A-2304398 51474260
3493 SNP_A-2000615 51672210
3494 SNP_A-2000616 51672314
3495 SNP_A-2079356 51701284
3496 SNP_A-1888546 51716809
3497 SNP_A-2201755 51716854
3498 SNP_A-2298811 51717266
3499 SNP_A-4229177 51717369
3500 SNP_A-4225241 51734434
3501 SNP_A-2310987 51764653
3502 SNP_A-2299142 51774345
3503 SNP_A-2022957 51777126
3504 SNP_A-2000627 51787274
3505 SNP_A-2000628 51789052
3506 SNP_A-2000629 51790795
3507 SNP_A-2000631 51797457
3508 SNP_A-2000632 51797489
3509 SNP_A-2082386 51803113
3510 SNP_A-2215025 51803600
3511 SNP_A-2059372 51815899
3512 SNP_A-2000639 51826683
3513 SNP_A-2000640 51826915
3514 SNP_A-1908296 51833537
3515 SNP_A-4195826 51833997
3516 SNP_A-4203927 51834591
3517 SNP_A-2272813 51837448
3518 SNP_A-1795415 51855329
3519 SNP_A-2106235 51856374
3520 SNP_A-1918583 51857310
3521 SNP_A-2077996 51864096
3522 SNP_A-2052404 51866951
3523 SNP_A-2214903 51871758
3524 SNP_A-2119569 51876384
3525 SNP_A-2027535 51913528
3526 SNP_A-1844753 51917336
3527 SNP_A-1905407 51926173
3528 SNP_A-2000649 51926908
3529 SNP_A-4213968 51929314
3530 SNP_A-2000650 51929419
3531 SNP_A-1826262 51930404
3532 SNP_A-2037243 51932334
3533 SNP_A-2206125 51939492
3534 SNP_A-2000654 51951615
3535 SNP_A-2122995 51961378
3536 SNP_A-2254005 51966841
3537 SNP_A-1801289 51967008
3538 SNP_A-2103178 51972588
3539 SNP_A-2000658 51974286
3540 SNP_A-4220314 51983808
3541 SNP_A-2293996 52001237
3542 SNP_A-4229521 52001287
3543 SNP_A-2060421 52004594
3544 SNP_A-2022037 52004791
3545 SNP_A-1863815 52006662
3546 SNP_A-1791108 52013099
3547 SNP_A-1781223 52018900
3548 SNP_A-1915043 52023192
3549 SNP_A-2217427 52023381
3550 SNP_A-1822977 52034762
3551 SNP_A-1959948 52034845
3552 SNP_A-2264652 52060842
3553 SNP_A-2241974 52063276
3554 SNP_A-1878517 52080334
3555 SNP_A-1931778 52161853
3556 SNP_A-1895162 52220020
3557 SNP_A-2233911 52225738
3558 SNP_A-1932035 52248118
3559 SNP_A-4213969 52254116
3560 SNP_A-2148059 52273248
3561 SNP_A-2000683 52305246
3562 SNP_A-4207623 52351591
3563 SNP_A-4237987 52384765
3564 SNP_A-4196454 52402458
3565 SNP_A-4192908 52404501
3566 SNP_A-1947509 52405002
3567 SNP_A-2086961 52422170
3568 SNP_A-2235484 52422379
3569 SNP_A-2301861 52422640
3570 SNP_A-4206702 52429729
3571 SNP_A-2295010 52432893
3572 SNP_A-2294048 52444054
3573 SNP_A-2260951 52444923
3574 SNP_A-2083243 52445050
3575 SNP_A-2163098 52498177
3576 SNP_A-1921214 52514299
3577 SNP_A-1935780 52520199
3578 SNP_A-2094874 52524137
3579 SNP_A-4198424 52528279
3580 SNP_A-4200424 52528295
3581 SNP_A-1834385 52543957
3582 SNP_A-1906596 52544506
3583 SNP_A-2198717 52546057
3584 SNP_A-1862335 52546800
3585 SNP_A-1816782 52547139
3586 SNP_A-4234799 52550903
3587 SNP_A-2133691 52551029
3588 SNP_A-2125715 52551203
3589 SNP_A-1860308 52551315
3590 SNP_A-2033589 52551589
3591 SNP_A-1942236 52551852
3592 SNP_A-2001134 52570009
3593 SNP_A-2211985 52600321
3594 SNP_A-1849745 52608919
3595 SNP_A-2196871 52609046
3596 SNP_A-2071286 52661516
3597 SNP_A-1877766 52685289
3598 SNP_A-2237576 52685397
3599 SNP_A-2233838 52685498
3600 SNP_A-4207290 52697562
3601 SNP_A-2309667 52712304
3602 SNP_A-1928166 52718210
3603 SNP_A-2182152 52718557
3604 SNP_A-2067757 52731506
3605 SNP_A-2000713 52742174
3606 SNP_A-4205708 52763563
3607 SNP_A-1848134 52776088
3608 SNP_A-2288343 52828093
3609 SNP_A-2305441 52828759
3610 SNP_A-2289228 52833546
3611 SNP_A-4238867 52845806
3612 SNP_A-2293170 52868890
3613 SNP_A-1840220 52869480
3614 SNP_A-1949890 52870282
3615 SNP_A-1862424 52877640
3616 SNP_A-4204462 52878819
3617 SNP_A-2000726 52887528
3618 SNP_A-4213975 52887566
3619 SNP_A-4213976 52887821
3620 SNP_A-4213977 52888464
3621 SNP_A-4213978 52888932
3622 SNP_A-4214031 52889045
3623 SNP_A-4236556 52889115
3624 SNP_A-1783102 52890085
3625 SNP_A-4230853 52892524
3626 SNP_A-2034510 52902114
3627 SNP_A-2034646 52904054
3628 SNP_A-2000733 52919580
3629 SNP_A-2000734 52921712
3630 SNP_A-2036097 52922262
3631 SNP_A-2089745 52922321
3632 SNP_A-2000735 52931457
3633 SNP_A-2032615 52933514
3634 SNP_A-2183668 52971696
3635 SNP_A-2096499 52973403
3636 SNP_A-4213979 52980108
3637 SNP_A-2000738 52980194
3638 SNP_A-4224341 53015764
3639 SNP_A-2000742 53018054
3640 SNP_A-1948998 53028814
3641 SNP_A-2000747 53062390
3642 SNP_A-2139506 53064450
3643 SNP_A-1948102 53073992
3644 SNP_A-1871298 53074019
3645 SNP_A-1950017 53147828
3646 SNP_A-1839921 53148276
3647 SNP_A-2243071 53167428
3648 SNP_A-2257568 53180467
3649 SNP_A-1910932 53287168
3650 SNP_A-1884653 53290674
3651 SNP_A-4232684 53308102
3652 SNP_A-2188242 53308210
3653 SNP_A-4217421 53308244
3654 SNP_A-1837780 53316251
3655 SNP_A-4216449 53316680
3656 SNP_A-2203226 53318502
3657 SNP_A-1878343 53318550
3658 SNP_A-4232311 53347641
3659 SNP_A-4193997 53347844
3660 SNP_A-2276710 53348825
3661 SNP_A-1920241 53349066
3662 SNP_A-1907802 53349206
3663 SNP_A-2285981 53349984
3664 SNP_A-2054123 53378137
3665 SNP_A-1952151 53378392
3666 SNP_A-2220343 53396341
3667 SNP_A-1870196 53425383
3668 SNP_A-4213982 53434495
3669 SNP_A-2000783 53434925
3670 SNP_A-4213983 53446292
3671 SNP_A-4196940 53462300
3672 SNP_A-2228510 53462582
3673 SNP_A-4227797 53463422
3674 SNP_A-4240164 53473761
3675 SNP_A-2285731 53479033
3676 SNP_A-2052690 53485680
3677 SNP_A-1822345 53491244
3678 SNP_A-1848813 53500386
3679 SNP_A-1802821 53503677
3680 SNP_A-1934230 53504092
3681 SNP_A-1851914 53507297
3682 SNP_A-2069640 53507462
3683 SNP_A-1865532 53527854
3684 SNP_A-2208658 53539713
3685 SNP_A-2104364 53547300
3686 SNP_A-2000795 53548412
3687 SNP_A-2193740 53562357
3688 SNP_A-1949793 53562973
3689 SNP_A-4205892 53567613
3690 SNP_A-4199459 53586570
3691 SNP_A-2162893 53613225
3692 SNP_A-2089362 53630069
3693 SNP_A-2000800 53639994
3694 SNP_A-1786526 53651276
3695 SNP_A-2074579 53707194
3696 SNP_A-1799334 53707215
3697 SNP_A-2173409 53712562
3698 SNP_A-2088648 53731444
3699 SNP_A-4224969 53752541
3700 SNP_A-2141007 53756459
3701 SNP_A-2001140 53756580
3702 SNP_A-2136193 53782290
3703 SNP_A-1805213 53798419
3704 SNP_A-1897348 53808502
3705 SNP_A-2286051 53839390
3706 SNP_A-4236735 53842180
3707 SNP_A-1901614 53842617
3708 SNP_A-2000829 53862393
3709 SNP_A-1831481 53863312
3710 SNP_A-2104880 53863824
3711 SNP_A-4235789 53867126
3712 SNP_A-1956660 53867696
3713 SNP_A-2096760 53867754
3714 SNP_A-2205626 53871578
3715 SNP_A-1811075 53877471
3716 SNP_A-4232731 53920034
3717 SNP_A-2135768 54028555
3718 SNP_A-1904084 54043297
3719 SNP_A-2000855 54058032
3720 SNP_A-4217164 54097831
3721 SNP_A-1940960 54101336
3722 SNP_A-4238062 54101549
3723 SNP_A-2152129 54137465
3724 SNP_A-4233363 54143507
3725 SNP_A-2175380 54171338
3726 SNP_A-2285891 54171723
3727 SNP_A-2000871 54186337
3728 SNP_A-2169866 54188974
3729 SNP_A-2122453 54190877
3730 SNP_A-2112810 54191096
3731 SNP_A-2000873 54199486
3732 SNP_A-4201245 54204603
3733 SNP_A-4223325 54207095
3734 SNP_A-4203201 54208165
3735 SNP_A-4219574 54208546
3736 SNP_A-2205213 54215596
3737 SNP_A-2287988 54231353
3738 SNP_A-2118429 54233869
3739 SNP_A-1827196 54234621
3740 SNP_A-2275803 54234734
3741 SNP_A-4220110 54238814
3742 SNP_A-2207751 54270519
3743 SNP_A-4218859 54303216
3744 SNP_A-2001147 54303237
3745 SNP_A-2153192 54305712
3746 SNP_A-2184193 54305797
3747 SNP_A-2076100 54339062
3748 SNP_A-1784127 54339520
3749 SNP_A-1834468 54339854
3750 SNP_A-1926185 54350408
3751 SNP_A-2240262 54363956
3752 SNP_A-2142206 54387087
3753 SNP_A-2225991 54387193
3754 SNP_A-1869122 54402561
3755 SNP_A-1831023 54407534
3756 SNP_A-2064913 54408081
3757 SNP_A-2313152 54417200
3758 SNP_A-2044683 54418592
3759 SNP_A-2262646 54419175
3760 SNP_A-2291709 54426191
3761 SNP_A-2261020 54426966
3762 SNP_A-1870126 54427039
3763 SNP_A-2001150 54431585
3764 SNP_A-1823585 54452143
3765 SNP_A-2159117 54469503
3766 SNP_A-2271061 54471031
3767 SNP_A-4213999 54473815
3768 SNP_A-1792721 54494921
3769 SNP_A-4207636 54500248
3770 SNP_A-2053524 54501166
3771 SNP_A-1863330 54504338
3772 SNP_A-2189971 54504402
3773 SNP_A-2282398 54524447
3774 SNP_A-2000910 54566822
3775 SNP_A-2303443 54567756
3776 SNP_A-2074724 54568138
3777 SNP_A-1908284 54581443
3778 SNP_A-2135118 54581739
3779 SNP_A-1921335 54581827
3780 SNP_A-4214034 54583257
3781 SNP_A-2001153 54583345
3782 SNP_A-2138914 54585620
3783 SNP_A-2185315 54588936
3784 SNP_A-1842464 54589028
3785 SNP_A-4220010 54589665
3786 SNP_A-4205139 54590136
3787 SNP_A-2153202 54591298
3788 SNP_A-1957598 54591905
3789 SNP_A-2057928 54592005
3790 SNP_A-4214004 54594618
3791 SNP_A-2124160 54599860
3792 SNP_A-1929173 54602796
3793 SNP_A-4222576 54606646
3794 SNP_A-1840310 54607500
3795 SNP_A-1854044 54662129
3796 SNP_A-2172194 54663886
3797 SNP_A-1931097 54664085
3798 SNP_A-2162377 54678249
3799 SNP_A-4223328 54697979
3800 SNP_A-1808572 54715987
3801 SNP_A-2287470 54727593
3802 SNP_A-1928016 54746707
3803 SNP_A-2186978 54746788
3804 SNP_A-2057510 54758295
3805 SNP_A-2047323 54789048
3806 SNP_A-2029566 54789527
3807 SNP_A-1842583 54806292
3808 SNP_A-2181203 54806488
3809 SNP_A-2000940 54807251
3810 SNP_A-2000941 54807327
3811 SNP_A-2000942 54807367
3812 SNP_A-2251801 54812169
3813 SNP_A-4199839 54812415
3814 SNP_A-2000944 54813587
3815 SNP_A-4198009 54814556
3816 SNP_A-2124430 54815535
3817 SNP_A-2081491 54816487
3818 SNP_A-2174994 54816513
3819 SNP_A-2127318 54838738
3820 SNP_A-2191549 54839547
3821 SNP_A-2310474 54855453
3822 SNP_A-2052365 54859985
3823 SNP_A-2284367 54860188
3824 SNP_A-2307707 54860331
3825 SNP_A-1893252 54871791
3826 SNP_A-2051422 54877234
3827 SNP_A-2179222 54906079
3828 SNP_A-2252889 54907145
3829 SNP_A-2000954 54948487
3830 SNP_A-2128413 54954518
3831 SNP_A-1946769 54956790
3832 SNP_A-2162343 54959577
3833 SNP_A-1846658 54971342
3834 SNP_A-4224625 54974502
3835 SNP_A-2100984 54999118
3836 SNP_A-1867359 54999422
3837 SNP_A-2241610 55012086
3838 SNP_A-2161074 55013417
3839 SNP_A-1859270 55021305
3840 SNP_A-2309441 55025549
3841 SNP_A-1919209 55025692
3842 SNP_A-2043492 55026673
3843 SNP_A-1817088 55027142
3844 SNP_A-1826887 55053174
3845 SNP_A-1861475 55053430
3846 SNP_A-1848138 55059036
3847 SNP_A-2001154 55061615
3848 SNP_A-4224895 55067656
3849 SNP_A-1782949 55075252
3850 SNP_A-2000965 55075702
3851 SNP_A-1934149 55080007
3852 SNP_A-1902768 55083122
3853 SNP_A-2112117 55094257
3854 SNP_A-4241177 55106708
3855 SNP_A-1907110 55124473
3856 SNP_A-2023500 55126758
3857 SNP_A-2280663 55127241
3858 SNP_A-1942864 55127312
3859 SNP_A-1812322 55127399
3860 SNP_A-2077775 55143020
3861 SNP_A-4234327 55149908
3862 SNP_A-2000981 55158280
3863 SNP_A-2000982 55158416
3864 SNP_A-2263462 55158579
3865 SNP_A-4220986 55172548
3866 SNP_A-1882733 55176623
3867 SNP_A-4235167 55176703
3868 SNP_A-2253340 55178226
3869 SNP_A-2127284 55201043
3870 SNP_A-1840748 55210213
3871 SNP_A-2000984 55220376
3872 SNP_A-2000985 55221080
3873 SNP_A-2074628 55231651
3874 SNP_A-2232748 55238978
3875 SNP_A-2201422 55247028
3876 SNP_A-2000989 55266508
3877 SNP_A-1956056 55272546
3878 SNP_A-2255458 55293235
3879 SNP_A-4225954 55308746
3880 SNP_A-2000994 55315959
3881 SNP_A-2224784 55317282
3882 SNP_A-4214010 55327026
3883 SNP_A-1880246 55327425
3884 SNP_A-1782054 55387500
3885 SNP_A-2001158 55406337
3886 SNP_A-2001160 55436434
3887 SNP_A-4230044 55447816
3888 SNP_A-1847962 55448131
3889 SNP_A-4225903 55455222
3890 SNP_A-2143116 55472924
3891 SNP_A-2150133 55473725
3892 SNP_A-1878831 55476322
3893 SNP_A-2142932 55483294
3894 SNP_A-2241468 55515307
3895 SNP_A-1929274 55515532
3896 SNP_A-2159561 55517954
3897 SNP_A-1910909 55518857
3898 SNP_A-2205653 55535914
3899 SNP_A-4239341 55536088
3900 SNP_A-4214012 55541329
3901 SNP_A-1815243 55543387
3902 SNP_A-2215829 55544062
3903 SNP_A-2057064 55554795
3904 SNP_A-2027324 55563130
3905 SNP_A-1816432 55576118
3906 SNP_A-2184948 55585358
3907 SNP_A-2309252 55605400
3908 SNP_A-2001031 55607489
3909 SNP_A-4214014 55607615
3910 SNP_A-2001032 55608139
3911 SNP_A-1798374 55614181
3912 SNP_A-2301132 55624008
3913 SNP_A-2001038 55628045
3914 SNP_A-4219641 55631926
3915 SNP_A-2250049 55632174
3916 SNP_A-1932790 55632643
3917 SNP_A-2269188 55633952
3918 SNP_A-2028219 55634457
3919 SNP_A-2160494 55639938
3920 SNP_A-4217174 55642037
3921 SNP_A-2276939 55658985
3922 SNP_A-4237543 55663190
3923 SNP_A-2094696 55683051
3924 SNP_A-2001045 55684465
3925 SNP_A-2001046 55684541
3926 SNP_A-4217607 55697437
3927 SNP_A-2001047 55704376
3928 SNP_A-4214015 55709225
3929 SNP_A-2180885 55746766
3930 SNP_A-1854386 55750914
3931 SNP_A-2290670 55763277
3932 SNP_A-2149094 55806859
3933 SNP_A-1805279 55823642
3934 SNP_A-2001062 55840119
3935 SNP_A-4214018 55841046
3936 SNP_A-1893753 55841383
3937 SNP_A-2299256 55841591
3938 SNP_A-1840138 55843242
3939 SNP_A-4198735 55844376
3940 SNP_A-1950468 55847021
3941 SNP_A-4202724 55847104
3942 SNP_A-1810440 55852445
3943 SNP_A-2307594 55854848
3944 SNP_A-2249467 55855907
3945 SNP_A-4224711 55856386
3946 SNP_A-4226501 55856399
3947 SNP_A-4207318 55864712
3948 SNP_A-1806761 55864965
3949 SNP_A-2232584 55867909
3950 SNP_A-4238710 55870282
3951 SNP_A-1935597 55874297
3952 SNP_A-1879973 55932179
3953 SNP_A-2262753 55964474
3954 SNP_A-1842303 55973325
3955 SNP_A-4231526 55974072
3956 SNP_A-2262304 55974180
3957 SNP_A-4220261 55979831
3958 SNP_A-2030915 56031482
3959 SNP_A-4225881 56047904
3960 SNP_A-2031952 56106514
3961 SNP_A-1925244 56111757
3962 SNP_A-2075486 56137663
3963 SNP_A-2237922 56137759
3964 SNP_A-2147649 56138051
3965 SNP_A-2096211 56142270
3966 SNP_A-1924113 56142441
3967 SNP_A-2154614 56143379
3968 SNP_A-2090826 56143760
3969 SNP_A-1927791 56162216
3970 SNP_A-2037106 56164169
3971 SNP_A-1934615 56171581
3972 SNP_A-4214021 56172299
3973 SNP_A-4235144 56174379
3974 SNP_A-2094355 56188620
3975 SNP_A-4214023 56193061
3976 SNP_A-4216472 56202042
3977 SNP_A-2033029 56203089
3978 SNP_A-2115277 56214157
3979 SNP_A-1855386 56254202
3980 SNP_A-2151473 56255593
3981 SNP_A-1914562 56273449
3982 SNP_A-2109247 56287963
3983 SNP_A-2060341 56288058
3984 SNP_A-4195007 56298295
3985 SNP_A-1821824 56318930
3986 SNP_A-2043172 56318960
3987 SNP_A-4201057 56340857
3988 SNP_A-2262252 56340974
3989 SNP_A-4204854 56365890
3990 SNP_A-2129809 56408093
3991 SNP_A-1947318 56421725
3992 SNP_A-4197211 56421817
3993 SNP_A-2168369 56433592
3994 SNP_A-4224110 56433646
3995 SNP_A-4198736 56458367
3996 SNP_A-2179093 56458398
3997 SNP_A-2161644 56459016
3998 SNP_A-2077125 56459738
3999 SNP_A-4205019 56459901
4000 SNP_A-1924717 56483313
4001 SNP_A-2268828 56494490
4002 SNP_A-1821105 56510194
4003 SNP_A-4229960 56510261
4004 SNP_A-1865759 56586549
4005 SNP_A-2001104 56586643
4006 SNP_A-4227911 56647271
4007 SNP_A-1822935 56658060
4008 SNP_A-1893053 56697209
4009 SNP_A-1868942 56704046
4010 SNP_A-2001117 56731063
4011 SNP_A-4219132 56734705
4012 SNP_A-4234877 56852511
4013 SNP_A-2109523 56853671
4014 SNP_A-1892544 56872041
4015 SNP_A-2245997 56880374
4016 SNP_A-2262462 56883390
4017 SNP_A-2239541 56885480
4018 SNP_A-1889181 56920135
4019 SNP_A-2001127 56985141
4020 SNP_A-1883011 56988850
4021 SNP_A-4223358 56990366
4022 SNP_A-1860316 57005770
4023 SNP_A-2285849 57006592
4024 SNP_A-2227412 57076231
4025 SNP_A-2144007 57086967
4026 SNP_A-2218635 57091013
4027 SNP_A-2118400 57096405
4028 SNP_A-1961117 57099863
4029 SNP_A-4222563 57100034
4030 SNP_A-4231269 57100523
4031 SNP_A-2272701 57109227
4032 SNP_A-2196805 57109405
4033 SNP_A-2117794 57126906
4034 SNP_A-2145009 57127236
4035 SNP_A-1912083 57153659
4036 SNP_A-2115584 57169869
4037 SNP_A-2149817 57172084
4038 SNP_A-2001141 57174294
4039 SNP_A-4172771 57174588
4040 SNP_A-2001142 57175072
4041 SNP_A-4228479 57227132
4042 SNP_A-2157356 57235109
4043 SNP_A-1915078 57256191
4044 SNP_A-4232621 57256208
4045 SNP_A-1837620 57256689
4046 SNP_A-4220237 57257935
4047 SNP_A-2232267 57263591
4048 SNP_A-2229595 57265775
4049 SNP_A-4197017 57270050
4050 SNP_A-2163118 57272445
4051 SNP_A-1799195 57279198
4052 SNP_A-1863028 57282556
4053 SNP_A-2202000 57287204
4054 SNP_A-2243809 57296241
4055 SNP_A-2067285 57304818
4056 SNP_A-1936124 57339033
4057 SNP_A-1821066 57357276
4058 SNP_A-4219813 57367129
4059 SNP_A-2075928 57380422
4060 SNP_A-2040143 57387171
4061 SNP_A-1949386 57390115
4062 SNP_A-1956577 57390788
4063 SNP_A-2054018 57391103
4064 SNP_A-1798378 57391411
4065 SNP_A-2262499 57391868
4066 SNP_A-2001163 57392772
4067 SNP_A-2001164 57395596
4068 SNP_A-4233687 57396277
4069 SNP_A-2092878 57418162
4070 SNP_A-2296744 57420720
4071 SNP_A-2285520 57447003
4072 SNP_A-2206103 57447031
4073 SNP_A-4204708 57447489
4074 SNP_A-2067244 57447521
4075 SNP_A-1954766 57452313
4076 SNP_A-2001168 57460406
4077 SNP_A-2123428 57474728
4078 SNP_A-2238383 57478211
4079 SNP_A-1945896 57478608
4080 SNP_A-1874801 57478754
4081 SNP_A-1831665 57504524
4082 SNP_A-2177831 57505113
4083 SNP_A-4204399 57505208
4084 SNP_A-1855181 57506006
4085 SNP_A-1800410 57511239
4086 SNP_A-2064355 57514084
4087 SNP_A-4228401 57563223
4088 SNP_A-1878031 57630316
4089 SNP_A-2217299 57630383
4090 SNP_A-2153545 57636336
4091 SNP_A-1928871 57648567
4092 SNP_A-4214037 57651946
4093 SNP_A-4214038 57652834
4094 SNP_A-1851972 57655775
4095 SNP_A-2162335 57656894
4096 SNP_A-1929297 57658869
4097 SNP_A-2264481 57660235
4098 SNP_A-2231603 57660934
4099 SNP_A-2001187 57666890
4100 SNP_A-2117942 57667354
4101 SNP_A-2001188 57669723
4102 SNP_A-4194618 57706371
4103 SNP_A-4200488 57710292
4104 SNP_A-2222886 57748464
4105 SNP_A-2001201 57761600
4106 SNP_A-2056934 57797797
4107 SNP_A-1819502 57885457
4108 SNP_A-1918436 57907686
4109 SNP_A-2291154 57909670
4110 SNP_A-2096551 57920476
4111 SNP_A-1935035 57922128
4112 SNP_A-4217267 57931414
4113 SNP_A-2154402 57966260
4114 SNP_A-4232640 57996501
4115 SNP_A-4219732 58024931
4116 SNP_A-2001217 58035421
4117 SNP_A-4199458 58037910
4118 SNP_A-2269447 58057613
4119 SNP_A-2001224 58058127
4120 SNP_A-4223149 58061062
4121 SNP_A-4235625 58064340
4122 SNP_A-2236966 58091539
4123 SNP_A-4214043 58104365
4124 SNP_A-2039432 58136154
4125 SNP_A-2125998 58136243
4126 SNP_A-1912256 58162260
4127 SNP_A-1861663 58177581
4128 SNP_A-4217201 58178383
4129 SNP_A-4214044 58179408
4130 SNP_A-4172839 58180737
4131 SNP_A-2195292 58181660
4132 SNP_A-1921836 58214710
4133 SNP_A-4232242 58221174
4134 SNP_A-2122804 58222012
4135 SNP_A-4203293 58222206
4136 SNP_A-2001239 58227077
4137 SNP_A-2001240 58227175
4138 SNP_A-2121614 58247992
4139 SNP_A-4222958 58261576
4140 SNP_A-2251269 58285779
4141 SNP_A-1827683 58293509
4142 SNP_A-2173027 58293639
4143 SNP_A-1826590 58303860
4144 SNP_A-4197212 58314010
4145 SNP_A-2264869 58314518
4146 SNP_A-2166769 58314828
4147 SNP_A-2205365 58316702
4148 SNP_A-1898874 58324886
4149 SNP_A-1790270 58325140
4150 SNP_A-4234023 58325617
4151 SNP_A-1864612 58337724
4152 SNP_A-2001251 58340522
4153 SNP_A-4225766 58342539
4154 SNP_A-1856824 58342593
4155 SNP_A-2001255 58351064
4156 SNP_A-1948654 58351610
4157 SNP_A-2274806 58360697
4158 SNP_A-4227442 58360725
4159 SNP_A-2203635 58365256
4160 SNP_A-2039973 58382083
4161 SNP_A-2107494 58391713
4162 SNP_A-2157195 58397518
4163 SNP_A-1880135 58410021
4164 SNP_A-2001169 58420909
4165 SNP_A-4205703 58421439
4166 SNP_A-4221216 58421453
4167 SNP_A-2286047 58421576
4168 SNP_A-2274870 58421974
4169 SNP_A-1946969 58424541
4170 SNP_A-2001267 58440757
4171 SNP_A-2001269 58451424
4172 SNP_A-4204805 58452330
4173 SNP_A-2279320 58472002
4174 SNP_A-1861223 58481662
4175 SNP_A-1908107 58492250
4176 SNP_A-1825563 58516581
4177 SNP_A-4218844 58519629
4178 SNP_A-1874170 58535225
4179 SNP_A-2079689 58535346
4180 SNP_A-2165674 58545048
4181 SNP_A-2144005 58551838
4182 SNP_A-4227843 58552764
4183 SNP_A-2097659 58563099
4184 SNP_A-2143856 58572176
4185 SNP_A-1960131 58592427
4186 SNP_A-4194913 58604882
4187 SNP_A-4221677 58605607
4188 SNP_A-2108620 58606498
4189 SNP_A-4206604 58606915
4190 SNP_A-4217597 58618091
4191 SNP_A-1948741 58618213
4192 SNP_A-4216161 58632889
4193 SNP_A-4231484 58665300
4194 SNP_A-2059460 58675478
4195 SNP_A-1845556 58675503
4196 SNP_A-2067765 58683042
4197 SNP_A-1915503 58764414
4198 SNP_A-2001300 58791415
4199 SNP_A-1795523 58830133
4200 SNP_A-1851053 58839992
4201 SNP_A-2232012 58840124
4202 SNP_A-1840755 58844433
4203 SNP_A-2253717 58844571
4204 SNP_A-1907150 58845146
4205 SNP_A-2269966 58869431
4206 SNP_A-2256140 58927750
4207 SNP_A-1793692 58938817
4208 SNP_A-2296907 58943074
4209 SNP_A-4226760 58943771
4210 SNP_A-2162233 58946041
4211 SNP_A-2266866 58946278
4212 SNP_A-2309390 58946442
4213 SNP_A-2049893 58949308
4214 SNP_A-2206030 58949420
4215 SNP_A-2147380 58951635
4216 SNP_A-1932963 58951885
4217 SNP_A-1926330 58964075
4218 SNP_A-4226700 58967419
4219 SNP_A-2001311 58968422
4220 SNP_A-2042765 58972691
4221 SNP_A-2139522 58973201
4222 SNP_A-2127493 58986929
4223 SNP_A-1911161 59010736
4224 SNP_A-2108547 59022373
4225 SNP_A-1851287 59034715
4226 SNP_A-2066033 59034790
4227 SNP_A-1871947 59034855
4228 SNP_A-1906924 59049573
4229 SNP_A-4226136 59049685
4230 SNP_A-4214054 59050135
4231 SNP_A-4239143 59056328
4232 SNP_A-2288070 59056922
4233 SNP_A-1930249 59057356
4234 SNP_A-1817476 59073663
4235 SNP_A-4236941 59090992
4236 SNP_A-2104407 59142256
4237 SNP_A-4214055 59142811
4238 SNP_A-4224792 59177820
4239 SNP_A-4238821 59184614
4240 SNP_A-4219944 59192071
4241 SNP_A-4206932 59192085
4242 SNP_A-4195147 59194086
4243 SNP_A-2160029 59194238
4244 SNP_A-2119586 59195055
4245 SNP_A-4224698 59197863
4246 SNP_A-2254685 59215182
4247 SNP_A-1834732 59229743
4248 SNP_A-1802661 59232437
4249 SNP_A-4234983 59239095
4250 SNP_A-1798535 59242689
4251 SNP_A-4200981 59300878
4252 SNP_A-1870185 59306480
4253 SNP_A-2032468 59312859
4254 SNP_A-1852025 59321331
4255 SNP_A-2045185 59321612
4256 SNP_A-2037778 59321690
4257 SNP_A-2155645 59337747
4258 SNP_A-2287521 59367558
4259 SNP_A-4214061 59379549
4260 SNP_A-1888735 59380040
4261 SNP_A-1807309 59382230
4262 SNP_A-1934171 59386626
4263 SNP_A-2001338 59400285
4264 SNP_A-4214062 59402399
4265 SNP_A-4214064 59412301
4266 SNP_A-2001344 59412336
4267 SNP_A-1828396 59433431
4268 SNP_A-2283011 59469118
4269 SNP_A-4207137 59470200
4270 SNP_A-1894725 59495589
4271 SNP_A-2226505 59496143
4272 SNP_A-1859611 59496405
4273 SNP_A-1796536 59496497
4274 SNP_A-2001359 59577503
4275 SNP_A-1925994 59583157
4276 SNP_A-2118817 59597283
4277 SNP_A-2275147 59597321
4278 SNP_A-2229492 59598172
4279 SNP_A-1854913 59600855
4280 SNP_A-2081864 59604107
4281 SNP_A-2220031 59617237
4282 SNP_A-4235125 59617907
4283 SNP_A-2249000 59623052
4284 SNP_A-2118468 59650658
4285 SNP_A-4239452 59682237
4286 SNP_A-2257251 59729647
4287 SNP_A-2133446 59729969
4288 SNP_A-1870828 59729989
4289 SNP_A-1802065 59795394
4290 SNP_A-1799364 59812806
4291 SNP_A-2301990 59815801
4292 SNP_A-2001384 59820451
4293 SNP_A-2228223 59830461
4294 SNP_A-4224076 59831646
4295 SNP_A-2164190 59842384
4296 SNP_A-4214067 59875454
4297 SNP_A-2001389 59875786
4298 SNP_A-2134602 59901580
4299 SNP_A-1828129 59927324
4300 SNP_A-4214068 59935410
4301 SNP_A-4214069 59937923
4302 SNP_A-2001397 59938276
4303 SNP_A-2047763 59938605
4304 SNP_A-1866103 59941993
4305 SNP_A-1830238 59948146
4306 SNP_A-2001399 59955826
4307 SNP_A-4214070 59968483
4308 SNP_A-4214071 59973701
4309 SNP_A-1913968 59974332
4310 SNP_A-2264193 59988120
4311 SNP_A-1892699 59996589
4312 SNP_A-2047152 60000047
4313 SNP_A-2270476 60002707
4314 SNP_A-2284276 60002729
4315 SNP_A-2040085 60003389
4316 SNP_A-2123860 60011404
4317 SNP_A-1790226 60030194
4318 SNP_A-2056913 60037777
4319 SNP_A-1959397 60041612
4320 SNP_A-2062669 60052500
4321 SNP_A-1878912 60057978
4322 SNP_A-2089543 60059007
4323 SNP_A-2155046 60061588
4324 SNP_A-2100611 60120078
4325 SNP_A-4206496 60128925
4326 SNP_A-1844622 60181765
4327 SNP_A-2221737 60201267
4328 SNP_A-1805149 60201318
4329 SNP_A-2241406 60205926
4330 SNP_A-2188520 60208665
4331 SNP_A-4205091 60235965
4332 SNP_A-2302720 60237923
4333 SNP_A-2207750 60257880
4334 SNP_A-2170347 60276333
4335 SNP_A-2001174 60313342
4336 SNP_A-2156253 60341683
4337 SNP_A-2262523 60357526
4338 SNP_A-2031783 60357864
4339 SNP_A-2183072 60365301
4340 SNP_A-2001428 60372928
4341 SNP_A-2001429 60373036
4342 SNP_A-2180407 60385073
4343 SNP_A-2063548 60403382
4344 SNP_A-1830172 60403470
4345 SNP_A-1794110 60435042
4346 SNP_A-2034886 60540071
4347 SNP_A-4230094 60546073
4348 SNP_A-4220813 60546322
4349 SNP_A-2089032 60548195
4350 SNP_A-1835110 60565413
4351 SNP_A-2256652 60609068
4352 SNP_A-2073678 60610301
4353 SNP_A-2001455 60614335
4354 SNP_A-4214080 60624425
4355 SNP_A-4214081 60645030
4356 SNP_A-1882141 60663343
4357 SNP_A-2001461 60671321
4358 SNP_A-2159094 60676416
4359 SNP_A-4233417 60696336
4360 SNP_A-2001464 60706445
4361 SNP_A-4199508 60733163
4362 SNP_A-1816867 60737094
4363 SNP_A-2287111 60754174
4364 SNP_A-1879271 60760519
4365 SNP_A-2065302 60763930
4366 SNP_A-1958227 60767767
4367 SNP_A-2098689 60775481
4368 SNP_A-1783486 60779736
4369 SNP_A-2001484 60806221
4370 SNP_A-2122473 60809191
4371 SNP_A-2219989 60811072
4372 SNP_A-1841273 60816937
4373 SNP_A-1838446 60819572
4374 SNP_A-1851246 60878297
4375 SNP_A-1822197 60884756
4376 SNP_A-1826190 60890021
4377 SNP_A-2001494 60907021
4378 SNP_A-1951089 60908932
4379 SNP_A-2001175 60930807
4380 SNP_A-2001495 60931745
4381 SNP_A-4235407 60935091
4382 SNP_A-1868766 60950473
4383 SNP_A-2162306 60953742
4384 SNP_A-2083895 60954384
4385 SNP_A-1786265 60954417
4386 SNP_A-2001497 60955325
4387 SNP_A-4195657 60964979
4388 SNP_A-1920317 60967553
4389 SNP_A-4234709 60999944
4390 SNP_A-2146995 61000303
4391 SNP_A-2137697 61000491
4392 SNP_A-2260678 61001093
4393 SNP_A-1948515 61003145
4394 SNP_A-1886550 61005082
4395 SNP_A-2209984 61021202
4396 SNP_A-2119270 61023883
4397 SNP_A-2147595 61024452
4398 SNP_A-1930497 61040049
4399 SNP_A-2153314 61043646
4400 SNP_A-2300686 61055780
4401 SNP_A-1818366 61078709
4402 SNP_A-2119395 61082207
4403 SNP_A-2110978 61082341
4404 SNP_A-1950767 61122758
4405 SNP_A-2001530 61177020
4406 SNP_A-1799935 61178790
4407 SNP_A-2304768 61181611
4408 SNP_A-2217580 61208649
4409 SNP_A-2001537 61209787
4410 SNP_A-2001538 61210172
4411 SNP_A-2001542 61236006
4412 SNP_A-1924785 61245326
4413 SNP_A-2189907 61256508
4414 SNP_A-2209156 61277894
4415 SNP_A-2061575 61280068
4416 SNP_A-1920418 61301422
4417 SNP_A-1803149 61302122
4418 SNP_A-1835513 61302518
4419 SNP_A-1852019 61302634
4420 SNP_A-2283756 61304062
4421 SNP_A-2309175 61363245
4422 SNP_A-4236010 61363981
4423 SNP_A-4237404 61364310
4424 SNP_A-2001564 61395919
4425 SNP_A-1862218 61398202
4426 SNP_A-2065532 61411255
4427 SNP_A-2287569 61413798
4428 SNP_A-2227190 61414253
4429 SNP_A-1883441 61432828
4430 SNP_A-1940544 61447528
4431 SNP_A-2001572 61456971
4432 SNP_A-2001182 61457255
4433 SNP_A-1936089 61457593
4434 SNP_A-2111898 61460389
4435 SNP_A-2255832 61463430
4436 SNP_A-2185712 61463801
4437 SNP_A-2168818 61490495
4438 SNP_A-2234534 61538722
4439 SNP_A-2310015 61547712
4440 SNP_A-1857744 61560943
4441 SNP_A-4199016 61561024
4442 SNP_A-4234952 61561038
4443 SNP_A-2001591 61563904
4444 SNP_A-1914825 61615937
4445 SNP_A-2235753 61626918
4446 SNP_A-1890747 61654610
4447 SNP_A-2026512 61667891
4448 SNP_A-4197111 61667962
4449 SNP_A-4237328 61685788
4450 SNP_A-2001599 61693040
4451 SNP_A-1880005 61725787
4452 SNP_A-2001614 61740656
4453 SNP_A-2001615 61740759
4454 SNP_A-1940549 61746842
4455 SNP_A-2001616 61764208
4456 SNP_A-4214094 61764744
4457 SNP_A-2050528 61769119
4458 SNP_A-1814063 61769179
4459 SNP_A-2186361 61769277
4460 SNP_A-1897719 61769560
4461 SNP_A-2116723 61774782
4462 SNP_A-1844542 61775998
4463 SNP_A-1926006 61776175
4464 SNP_A-2001619 61789212
4465 SNP_A-2127041 61797900
4466 SNP_A-4229079 61797933
4467 SNP_A-2094979 61798512
4468 SNP_A-2001620 61801844
4469 SNP_A-2191489 61802826
4470 SNP_A-2001184 61813800
4471 SNP_A-2082727 61819549
4472 SNP_A-4231229 61820209
4473 SNP_A-2302936 61820365
4474 SNP_A-2001621 61820854
4475 SNP_A-1842305 61852515
4476 SNP_A-2253626 61877529
4477 SNP_A-1886062 61877949
4478 SNP_A-2056279 61885077
4479 SNP_A-2221589 61893368
4480 SNP_A-2168937 61898333
4481 SNP_A-2045458 61901301
4482 SNP_A-1852960 61911554
4483 SNP_A-2164244 61913110
4484 SNP_A-4235684 61918628
4485 SNP_A-1937339 61939689
4486 SNP_A-4232855 61940043
4487 SNP_A-2206568 61962038
4488 SNP_A-4214095 61994534
4489 SNP_A-2247144 62016143
4490 SNP_A-2277948 62016644
4491 SNP_A-1861887 62020372
4492 SNP_A-2081611 62026239
4493 SNP_A-2088705 62037666
4494 SNP_A-4241211 62037982
4495 SNP_A-1923534 62056816
4496 SNP_A-1796646 62058665
4497 SNP_A-2074273 62059162
4498 SNP_A-2001632 62080511
4499 SNP_A-2029804 62083312
4500 SNP_A-4221988 62106903
4501 SNP_A-2181142 62122299
4502 SNP_A-1838455 62174227
4503 SNP_A-2137039 62174338
4504 SNP_A-4228669 62184142
4505 SNP_A-2144386 62186551
4506 SNP_A-2039899 62187769
4507 SNP_A-1845890 62189737
4508 SNP_A-2299869 62209794
4509 SNP_A-2246005 62210069
4510 SNP_A-2140146 62210553
4511 SNP_A-2001649 62218680
4512 SNP_A-2246880 62219081
4513 SNP_A-2001652 62224506
4514 SNP_A-2308163 62231701
4515 SNP_A-2270866 62232861
4516 SNP_A-1863872 62234942
4517 SNP_A-2075292 62249986
4518 SNP_A-2134230 62276790
4519 SNP_A-2034740 62287289
4520 SNP_A-1842653 62288404
4521 SNP_A-2195732 62294582
4522 SNP_A-2001659 62304627
4523 SNP_A-2274950 62304845
4524 SNP_A-1820919 62310124
4525 SNP_A-4235505 62313174
4526 SNP_A-2045414 62332320
4527 SNP_A-1810222 62332474
4528 SNP_A-4193904 62332509
4529 SNP_A-2314775 62421141
4530 SNP_A-1823677 62423452
4531 SNP_A-1888226 62423649
4532 SNP_A-1841630 62460500
4533 SNP_A-2001669 62496958
4534 SNP_A-2071533 62505612
4535 SNP_A-2250415 62508869
4536 SNP_A-4238044 62526755
4537 SNP_A-1859249 62569407
4538 SNP_A-1844486 62585792
4539 SNP_A-2023435 62587402
4540 SNP_A-1945363 62615064
4541 SNP_A-1847318 62675877
4542 SNP_A-2143144 62676104
4543 SNP_A-2201290 62700755
4544 SNP_A-2200244 62719796
4545 SNP_A-2265434 62731200
4546 SNP_A-2269987 62734845
4547 SNP_A-2306107 62750722
4548 SNP_A-2001190 62769114
4549 SNP_A-2001692 62769556
4550 SNP_A-1846608 62784240
4551 SNP_A-1939158 62804949
4552 SNP_A-2242858 62881143
4553 SNP_A-2155841 62917539
4554 SNP_A-1889404 62917605
4555 SNP_A-1844646 62917801
4556 SNP_A-2001191 62922318
4557 SNP_A-2001713 62933300
4558 SNP_A-1789524 62950052
4559 SNP_A-1786568 62958330
4560 SNP_A-2227591 62970512
4561 SNP_A-2227790 62977137
4562 SNP_A-4225844 62977481
4563 SNP_A-1793122 62978075
4564 SNP_A-2203808 62978720
4565 SNP_A-2001721 62984478
4566 SNP_A-1946370 63006689
4567 SNP_A-2098005 63007799
4568 SNP_A-2054682 63017526
4569 SNP_A-2202997 63021809
4570 SNP_A-2159634 63022848
4571 SNP_A-2001731 63028700
4572 SNP_A-2074680 63035665
4573 SNP_A-1804469 63035920
4574 SNP_A-2001744 63070859
4575 SNP_A-4214105 63071428
4576 SNP_A-4231986 63094449
4577 SNP_A-4219882 63094465
4578 SNP_A-2001192 63102078
4579 SNP_A-2001748 63120975
4580 SNP_A-4200267 63129189
4581 SNP_A-1898707 63131135
4582 SNP_A-4214106 63135734
4583 SNP_A-2238306 63136440
4584 SNP_A-2001753 63179117
4585 SNP_A-2001754 63181795
4586 SNP_A-2137454 63190258
4587 SNP_A-4204235 63190704
4588 SNP_A-2001757 63199623
4589 SNP_A-2268622 63200328
4590 SNP_A-1932665 63217647
4591 SNP_A-1805670 63217724
4592 SNP_A-2219990 63218105
4593 SNP_A-4235794 63225329
4594 SNP_A-4225302 63233743
4595 SNP_A-4214108 63234254
4596 SNP_A-2115839 63234434
4597 SNP_A-4196019 63246292
4598 SNP_A-2039301 63247891
4599 SNP_A-2166771 63258917
4600 SNP_A-2001768 63274242
4601 SNP_A-2001769 63274707
4602 SNP_A-4239154 63276498
4603 SNP_A-1789812 63294506
4604 SNP_A-1828160 63302767
4605 SNP_A-2001771 63307282
4606 SNP_A-2238702 63365054
4607 SNP_A-2142145 63380110
4608 SNP_A-2234138 63488089
4609 SNP_A-2075293 63504859
4610 SNP_A-2080716 63518462
4611 SNP_A-1904909 63519796
4612 SNP_A-1943346 63574930
4613 SNP_A-4240369 63593101
4614 SNP_A-1954240 63596386
4615 SNP_A-1877621 63597367
4616 SNP_A-1956846 63611945
4617 SNP_A-2254276 63617334
4618 SNP_A-4203583 63640150
4619 SNP_A-2161335 63648238
4620 SNP_A-1870139 63651087
4621 SNP_A-2143854 63653400
4622 SNP_A-1906316 63660780
4623 SNP_A-1869726 63684101
4624 SNP_A-1897342 63692753
4625 SNP_A-1834060 63755707
4626 SNP_A-1801228 63847194
4627 SNP_A-1868264 63852733
4628 SNP_A-4214112 63854651
4629 SNP_A-2001800 63857570
4630 SNP_A-2001801 63858538
4631 SNP_A-4237461 63881816
4632 SNP_A-4229239 63921983
4633 SNP_A-1904120 63923050
4634 SNP_A-2307230 63930853
4635 SNP_A-1886529 63931204
4636 SNP_A-2246410 63933408
4637 SNP_A-1897129 63944183
4638 SNP_A-1922717 63974066
4639 SNP_A-4231384 63974089
4640 SNP_A-1840275 63974460
4641 SNP_A-1873257 63984695
4642 SNP_A-1842084 63991267
4643 SNP_A-1918265 63991484
4644 SNP_A-1914769 64028451
4645 SNP_A-2001830 64065801
4646 SNP_A-2001197 64076808
4647 SNP_A-1953429 64083815
4648 SNP_A-2082581 64084066
4649 SNP_A-1874109 64084170
4650 SNP_A-1805074 64088662
4651 SNP_A-2059648 64093511
4652 SNP_A-1917331 64115570
4653 SNP_A-1923805 64124067
4654 SNP_A-1950331 64124503
4655 SNP_A-4239242 64124887
4656 SNP_A-1953676 64173355
4657 SNP_A-4204279 64221583
4658 SNP_A-2042179 64222248
4659 SNP_A-4214116 64222940
4660 SNP_A-2117143 64229033
4661 SNP_A-1845707 64236578
4662 SNP_A-2029837 64262811
4663 SNP_A-2240480 64279730
4664 SNP_A-1855868 64285632
4665 SNP_A-4224784 64293455
4666 SNP_A-2211526 64293539
4667 SNP_A-2056300 64312361
4668 SNP_A-2035521 64320624
4669 SNP_A-4214117 64324208
4670 SNP_A-2130863 64327232
4671 SNP_A-1904252 64343836
4672 SNP_A-1881637 64348206
4673 SNP_A-2001860 64363125
4674 SNP_A-4214119 64371803
4675 SNP_A-2085988 64388933
4676 SNP_A-2150294 64394102
4677 SNP_A-2291869 64435586
4678 SNP_A-2272023 64439853
4679 SNP_A-1848628 64475241
4680 SNP_A-2240032 64489373
4681 SNP_A-4238881 64500864
4682 SNP_A-1817990 64507300
4683 SNP_A-1882892 64507584
4684 SNP_A-4227211 64529569
4685 SNP_A-1849216 64531876
4686 SNP_A-2026231 64539948
4687 SNP_A-4217791 64566483
4688 SNP_A-1949783 64594223
4689 SNP_A-2185297 64671439
4690 SNP_A-4222644 64676462
4691 SNP_A-1796543 64726718
4692 SNP_A-2265520 64732014
4693 SNP_A-2158054 64761165
4694 SNP_A-2161966 64771077
4695 SNP_A-2094531 64771213
4696 SNP_A-2243663 64791571
4697 SNP_A-1950279 64813564
4698 SNP_A-4206745 64831556
4699 SNP_A-1844803 64954609
4700 SNP_A-2158604 64971331
4701 SNP_A-2038226 64979873
4702 SNP_A-4229700 65065139
4703 SNP_A-1819273 65117570
4704 SNP_A-2295328 65131646
4705 SNP_A-1781255 65166355
4706 SNP_A-2001905 65193372
4707 SNP_A-1791073 65231610
4708 SNP_A-4240597 65260942
4709 SNP_A-2081209 65276055
4710 SNP_A-4214124 65280959
4711 SNP_A-1825728 65290169
4712 SNP_A-2191836 65290612
4713 SNP_A-2160430 65290660
4714 SNP_A-2001913 65296567
4715 SNP_A-2090096 65302818
4716 SNP_A-1923976 65303906
4717 SNP_A-2164289 65322649
4718 SNP_A-1931280 65331796
4719 SNP_A-1806304 65340344
4720 SNP_A-1955966 65340541
4721 SNP_A-2001919 65340801
4722 SNP_A-2001920 65340839
4723 SNP_A-1866546 65340894
4724 SNP_A-2001921 65341115
4725 SNP_A-2127462 65344961
4726 SNP_A-4200046 65356941
4727 SNP_A-2206591 65388974
4728 SNP_A-4214131 65487851
4729 SNP_A-1862734 65491402
4730 SNP_A-2044105 65509976
4731 SNP_A-2311924 65528964
4732 SNP_A-1877978 65529116
4733 SNP_A-2229560 65541425
4734 SNP_A-2251346 65570277
4735 SNP_A-1790702 65581859
4736 SNP_A-2001954 65606900
4737 SNP_A-2130968 65704111
4738 SNP_A-2179481 65893000
4739 SNP_A-2146694 65974905
4740 SNP_A-1918660 65984549
4741 SNP_A-2044079 66038821
4742 SNP_A-2001958 66047006
4743 SNP_A-2154921 66092752
4744 SNP_A-4231351 66123381
4745 SNP_A-2094791 66124244
4746 SNP_A-1936468 66136170
4747 SNP_A-4214136 66139854
4748 SNP_A-2128373 66158113
4749 SNP_A-2267757 66162422
4750 SNP_A-2088257 66162680
4751 SNP_A-2137855 66163228
4752 SNP_A-2069558 66163619
4753 SNP_A-1795705 66167200
4754 SNP_A-2138559 66175209
4755 SNP_A-2052857 66178008
4756 SNP_A-2285681 66178787
4757 SNP_A-2063397 66216851
4758 SNP_A-2034957 66220653
4759 SNP_A-2132393 66245561
4760 SNP_A-2001965 66248213
4761 SNP_A-4227893 66275108
4762 SNP_A-4214137 66275138
4763 SNP_A-1854194 66278536
4764 SNP_A-4233822 66286542
4765 SNP_A-2001972 66290946
4766 SNP_A-2297393 66307959
4767 SNP_A-4228880 66313209
4768 SNP_A-1804910 66367972
4769 SNP_A-2074698 66372288
4770 SNP_A-1880179 66374241
4771 SNP_A-1895346 66375784
4772 SNP_A-4201711 66387037
4773 SNP_A-1917735 66387548
4774 SNP_A-1915087 66389713
4775 SNP_A-2050276 66389907
4776 SNP_A-4233314 66399352
4777 SNP_A-1955339 66409111
4778 SNP_A-1805108 66411455
4779 SNP_A-2299919 66422611
4780 SNP_A-1896017 66469784
4781 SNP_A-1926410 66497302
4782 SNP_A-2131072 66507784
4783 SNP_A-1784190 66512350
4784 SNP_A-2117055 66548145
4785 SNP_A-1858306 66592413
4786 SNP_A-2247806 66592721
4787 SNP_A-4221421 66594977
4788 SNP_A-2242785 66604770
4789 SNP_A-4202820 66633415
4790 SNP_A-4238657 66650714
4791 SNP_A-2121585 66650986
4792 SNP_A-1780591 66654484
4793 SNP_A-1781658 66654558
4794 SNP_A-2001983 66658623
4795 SNP_A-1929995 66658960
4796 SNP_A-1937029 66672826
4797 SNP_A-4214138 66676003
4798 SNP_A-2001985 66691026
4799 SNP_A-2239945 66701909
4800 SNP_A-1834787 66712864
4801 SNP_A-2260301 66741307
4802 SNP_A-2297612 66751654
4803 SNP_A-4238511 66751936
4804 SNP_A-1860582 66752200
4805 SNP_A-4226691 66764699
4806 SNP_A-2265338 66766750
4807 SNP_A-2134263 66795062
4808 SNP_A-2196366 66799867
4809 SNP_A-2026627 66806950
4810 SNP_A-1782671 66809004
4811 SNP_A-2132071 66813888
4812 SNP_A-2001991 66814396
4813 SNP_A-2001992 66814427
4814 SNP_A-1836281 66817483
4815 SNP_A-2001993 66824104
4816 SNP_A-2207156 66827897
4817 SNP_A-1803377 66828029
4818 SNP_A-1864817 66828159
4819 SNP_A-2100717 66833604
4820 SNP_A-4231979 66853934
4821 SNP_A-1838052 66863361
4822 SNP_A-2159985 66863523
4823 SNP_A-2040948 66921953
4824 SNP_A-2002005 66930627
4825 SNP_A-2290940 66953884
4826 SNP_A-1891414 66958252
4827 SNP_A-2135636 66958733
4828 SNP_A-2144591 66961374
4829 SNP_A-1929914 66962503
4830 SNP_A-1938744 66962534
4831 SNP_A-1882105 67015254
4832 SNP_A-2198041 67015332
4833 SNP_A-1859857 67031888
4834 SNP_A-2108096 67050195
4835 SNP_A-4196579 67078982
4836 SNP_A-2002012 67118591
4837 SNP_A-2161614 67152738
4838 SNP_A-4216369 67192628
4839 SNP_A-1846702 67238940
4840 SNP_A-2002020 67240193
4841 SNP_A-2002021 67240272
4842 SNP_A-1798210 67270329
4843 SNP_A-4200197 67271695
4844 SNP_A-4203133 67276965
4845 SNP_A-2023734 67281751
4846 SNP_A-4221781 67294591
4847 SNP_A-1872156 67295271
4848 SNP_A-2258774 67299468
4849 SNP_A-1862191 67310280
4850 SNP_A-2179381 67310556
4851 SNP_A-2129411 67311157
4852 SNP_A-1835923 67311249
4853 SNP_A-2183972 67323777
4854 SNP_A-1838576 67323907
4855 SNP_A-1944153 67339439
4856 SNP_A-4214141 67341938
4857 SNP_A-2002030 67342767
4858 SNP_A-2002031 67352474
4859 SNP_A-2002034 67363165
4860 SNP_A-2002035 67363677
4861 SNP_A-4214143 67370430
4862 SNP_A-1797015 67375213
4863 SNP_A-1919904 67376491
4864 SNP_A-2302624 67377480
4865 SNP_A-2067803 67379592
4866 SNP_A-2245588 67396520
4867 SNP_A-2293995 67428926
4868 SNP_A-2055522 67440285
4869 SNP_A-2032988 67440952
4870 SNP_A-4238076 67445913
4871 SNP_A-2090099 67460870
4872 SNP_A-1934371 67470681
4873 SNP_A-1934084 67471725
4874 SNP_A-1937321 67472107
4875 SNP_A-2232136 67479542
4876 SNP_A-4204898 67479885
4877 SNP_A-1880336 67482816
4878 SNP_A-2117162 67482867
4879 SNP_A-2002053 67487829
4880 SNP_A-4239748 67489855
4881 SNP_A-1802241 67513478
4882 SNP_A-2092406 67515886
4883 SNP_A-2150212 67516022
4884 SNP_A-2179817 67516561
4885 SNP_A-2032501 67525942
4886 SNP_A-4225620 67529571
4887 SNP_A-2039811 67555997
4888 SNP_A-2149210 67564825
4889 SNP_A-2001210 67571836
4890 SNP_A-2103836 67605477
4891 SNP_A-2158876 67605887
4892 SNP_A-1845577 67634469
4893 SNP_A-1880752 67639986
4894 SNP_A-2284562 67640579
4895 SNP_A-4214148 67647898
4896 SNP_A-4223777 67651070
4897 SNP_A-1857087 67672523
4898 SNP_A-2212832 67672768
4899 SNP_A-2216600 67679992
4900 SNP_A-4240316 67686805
4901 SNP_A-2219547 67694508
4902 SNP_A-1884890 67712140
4903 SNP_A-1904479 67734600
4904 SNP_A-1834832 67747770
4905 SNP_A-2093344 67755493
4906 SNP_A-1950728 67755682
4907 SNP_A-2051709 67756141
4908 SNP_A-1868783 67776810
4909 SNP_A-4230944 67777489
4910 SNP_A-4222260 67777502
4911 SNP_A-1920016 67792650
4912 SNP_A-2001211 67795847
4913 SNP_A-2282069 67801191
4914 SNP_A-1930715 67809395
4915 SNP_A-1814900 67810026
4916 SNP_A-2228173 67811043
4917 SNP_A-4240116 67841809
4918 SNP_A-4214040 67884834
4919 SNP_A-1903054 67889770
4920 SNP_A-2002091 67889868
4921 SNP_A-4205282 67891555
4922 SNP_A-4228203 67893739
4923 SNP_A-2134445 67930312
4924 SNP_A-2052335 67931110
4925 SNP_A-2195857 67934190
4926 SNP_A-4229361 67946462
4927 SNP_A-4214153 67948325
4928 SNP_A-1952851 67962374
4929 SNP_A-1840913 67965315
4930 SNP_A-4235825 67969885
4931 SNP_A-1916552 67998550
4932 SNP_A-2272423 68000420
4933 SNP_A-4240387 68006301
4934 SNP_A-2031359 68010018
4935 SNP_A-4214154 68064862
4936 SNP_A-2002100 68065576
4937 SNP_A-1837546 68086926
4938 SNP_A-1927002 68086965
4939 SNP_A-2064049 68087595
4940 SNP_A-2158259 68088305
4941 SNP_A-4224689 68088852
4942 SNP_A-1860480 68089183
4943 SNP_A-1788771 68089446
4944 SNP_A-1848037 68107070
4945 SNP_A-1946337 68107621
4946 SNP_A-2131383 68108010
4947 SNP_A-4221613 68109605
4948 SNP_A-4220338 68109621
4949 SNP_A-2051793 68109740
4950 SNP_A-2197970 68112769
4951 SNP_A-2270864 68116090
4952 SNP_A-2139417 68133526
4953 SNP_A-2001220 68133790
4954 SNP_A-2002115 68160982
4955 SNP_A-4205670 68161219
4956 SNP_A-2162776 68165147
4957 SNP_A-2164305 68167094
4958 SNP_A-1865912 68175936
4959 SNP_A-2304575 68192931
4960 SNP_A-4220191 68193469
4961 SNP_A-1813897 68201848
4962 SNP_A-2228336 68221575
4963 SNP_A-4214155 68226363
4964 SNP_A-4216168 68246027
4965 SNP_A-2067395 68246083
4966 SNP_A-1930037 68275018
4967 SNP_A-2193172 68277701
4968 SNP_A-2129168 68278037
4969 SNP_A-2120224 68278126
4970 SNP_A-4228332 68278214
4971 SNP_A-4228748 68297259
4972 SNP_A-2288616 68297398
4973 SNP_A-1889185 68303918
4974 SNP_A-2300800 68309042
4975 SNP_A-2118816 68319358
4976 SNP_A-1836593 68349950
4977 SNP_A-1944036 68361205
4978 SNP_A-4237142 68396835
4979 SNP_A-4225285 68396850
4980 SNP_A-2002125 68405865
4981 SNP_A-2002126 68406024
4982 SNP_A-4201725 68418477
4983 SNP_A-2182556 68420761
4984 SNP_A-1793172 68449642
4985 SNP_A-1938694 68456470
4986 SNP_A-1787956 68472940
4987 SNP_A-2207359 68479411
4988 SNP_A-2176189 68492141
4989 SNP_A-2002134 68498938
4990 SNP_A-4214159 68505228
4991 SNP_A-2190983 68520899
4992 SNP_A-2136429 68535673
4993 SNP_A-4227688 68542292
4994 SNP_A-2126950 68542310
4995 SNP_A-2146499 68578676
4996 SNP_A-1953977 68579650
4997 SNP_A-4224527 68580025
4998 SNP_A-1794521 68587170
4999 SNP_A-2265337 68622864
5000 SNP_A-1833445 68626505
5001 SNP_A-1916042 68628119
5002 SNP_A-4204661 68628572
5003 SNP_A-1845017 68687324
5004 SNP_A-2087170 68736440
5005 SNP_A-2038596 68934845
5006 SNP_A-4217878 68969724
5007 SNP_A-2264419 68970500
5008 SNP_A-2238546 68970678
5009 SNP_A-1829265 69048122
5010 SNP_A-2128660 69123347
5011 SNP_A-2001226 69163784
5012 SNP_A-4239867 69193368
5013 SNP_A-2289538 69198991
5014 SNP_A-2002167 69200684
5015 SNP_A-2002168 69201784
5016 SNP_A-2101185 69202382
5017 SNP_A-1870082 69362995
5018 SNP_A-2154598 69516732
5019 SNP_A-1891099 69536943
5020 SNP_A-2286174 69581580
5021 SNP_A-1833812 69591909
5022 SNP_A-1786999 69595939
5023 SNP_A-2047105 69605065
5024 SNP_A-2002186 69607198
5025 SNP_A-1855415 69617654
5026 SNP_A-1790499 69628981
5027 SNP_A-2252239 69629843
5028 SNP_A-2002188 69630097
5029 SNP_A-4214162 69630841
5030 SNP_A-2150568 69645683
5031 SNP_A-2141324 69645873
5032 SNP_A-1901608 69645995
5033 SNP_A-2243139 69652304
5034 SNP_A-1956494 69672114
5035 SNP_A-2002192 69681360
5036 SNP_A-2186601 69686684
5037 SNP_A-2243693 69696327
5038 SNP_A-2156260 69698058
5039 SNP_A-1856360 69698869
5040 SNP_A-2143785 69699271
5041 SNP_A-4236359 69699404
5042 SNP_A-2118607 69699900
5043 SNP_A-2002194 69700064
5044 SNP_A-2112797 69701657
5045 SNP_A-1837849 69701717
5046 SNP_A-1882701 69729049
5047 SNP_A-2002196 69756319
5048 SNP_A-2027229 69844713
5049 SNP_A-1836189 69849719
5050 SNP_A-2171126 69939971
5051 SNP_A-2245241 69993120
5052 SNP_A-1812559 70125496
5053 SNP_A-1812070 70247228
5054 SNP_A-2002214 70315703
5055 SNP_A-1826470 70319250
5056 SNP_A-4214164 70340579
5057 SNP_A-2002217 70340702
5058 SNP_A-2149834 70350773
5059 SNP_A-2060564 70351384
5060 SNP_A-2029412 70354453
5061 SNP_A-2266475 70410097
5062 SNP_A-4235525 70411556
5063 SNP_A-4222956 70499731
5064 SNP_A-2119653 70502752
5065 SNP_A-2153016 70515187
5066 SNP_A-2158866 70572722
5067 SNP_A-2289409 70576922
5068 SNP_A-2173327 70601480
5069 SNP_A-4195330 70602984
5070 SNP_A-2179754 70630454
5071 SNP_A-1914855 70634911
5072 SNP_A-1949159 70635003
5073 SNP_A-1888189 70646708
5074 SNP_A-4226472 70673618
5075 SNP_A-2002239 70694788
5076 SNP_A-2163995 70726204
5077 SNP_A-1909955 70789214
5078 SNP_A-2248312 70839832
5079 SNP_A-2224032 70839921
5080 SNP_A-2139662 70840449
5081 SNP_A-1910392 70845138
5082 SNP_A-1960517 70854362
5083 SNP_A-2179285 70876836
5084 SNP_A-2091682 70896450
5085 SNP_A-2108187 70896472
5086 SNP_A-2292872 70896796
5087 SNP_A-2219156 70897045
5088 SNP_A-2056904 70901074
5089 SNP_A-1793083 70915623
5090 SNP_A-2002257 70922049
5091 SNP_A-2310419 70933270
5092 SNP_A-2002260 70942140
5093 SNP_A-1822309 70943702
5094 SNP_A-1900033 70944743
5095 SNP_A-2101258 70945369
5096 SNP_A-4223912 70962209
5097 SNP_A-2058726 70987810
5098 SNP_A-2158574 70994937
5099 SNP_A-1819936 71012712
5100 SNP_A-4240561 71013203
5101 SNP_A-1801007 71013406
5102 SNP_A-2254165 71014593
5103 SNP_A-2198642 71043773
5104 SNP_A-4239029 71044383
5105 SNP_A-1791653 71063031
5106 SNP_A-2289436 71063502
5107 SNP_A-4173457 71073550
5108 SNP_A-2088909 71087505
5109 SNP_A-2123113 71088191
5110 SNP_A-2202953 71088219
5111 SNP_A-2298117 71089580
5112 SNP_A-2218506 71089708
5113 SNP_A-2002271 71102065
5114 SNP_A-2002272 71102285
5115 SNP_A-1919536 71109197
5116 SNP_A-2285552 71110216
5117 SNP_A-2240866 71110507
5118 SNP_A-4206947 71112893
5119 SNP_A-2296700 71115851
5120 SNP_A-1938918 71116553
5121 SNP_A-2250603 71183653
5122 SNP_A-4224992 71195758
5123 SNP_A-2308157 71224480
5124 SNP_A-1802865 71234506
5125 SNP_A-4214170 71252461
5126 SNP_A-1888686 71268633
5127 SNP_A-2082401 71283495
5128 SNP_A-1867506 71284693
5129 SNP_A-2183855 71316228
5130 SNP_A-2224973 71327609
5131 SNP_A-2197800 71327627
5132 SNP_A-2181882 71332789
5133 SNP_A-1877505 71380268
5134 SNP_A-1951354 71380589
5135 SNP_A-2002320 71384543
5136 SNP_A-2301343 71409562
5137 SNP_A-1796975 71409622
5138 SNP_A-2297378 71436759
5139 SNP_A-2002332 71519778
5140 SNP_A-2002333 71519942
5141 SNP_A-2206182 71531632
5142 SNP_A-2187718 71580636
5143 SNP_A-2237436 71585513
5144 SNP_A-4195776 71610686
5145 SNP_A-1934779 71641560
5146 SNP_A-2181493 71659312
5147 SNP_A-2087373 71725162
5148 SNP_A-2113077 71743183
5149 SNP_A-2224668 71775370
5150 SNP_A-2245719 71784088
5151 SNP_A-2161084 71801196
5152 SNP_A-2186022 71806006
5153 SNP_A-4214175 71877866
5154 SNP_A-2204085 71880292
5155 SNP_A-2211345 71906235
5156 SNP_A-1912746 71910620
5157 SNP_A-2093698 71933649
5158 SNP_A-1942852 71933798
5159 SNP_A-2123063 71935442
5160 SNP_A-1787639 71942459
5161 SNP_A-1891142 71943363
5162 SNP_A-4218541 71943386
5163 SNP_A-1888920 71958308
5164 SNP_A-2053617 71980485
5165 SNP_A-4199689 71982985
5166 SNP_A-2098448 71986979
5167 SNP_A-1799273 71988196
5168 SNP_A-2152164 71989866
5169 SNP_A-1843802 71990162
5170 SNP_A-1906391 72001546
5171 SNP_A-1894478 72026203
5172 SNP_A-2042825 72030065
5173 SNP_A-1827424 72046413
5174 SNP_A-2204966 72111234
5175 SNP_A-2254448 72112048
5176 SNP_A-2245632 72127044
5177 SNP_A-2072581 72141213
5178 SNP_A-4195281 72144333
5179 SNP_A-1916783 72147539
5180 SNP_A-2102531 72151726
5181 SNP_A-1787835 72154949
5182 SNP_A-2206405 72175358
5183 SNP_A-2090474 72175533
5184 SNP_A-1847632 72175998
5185 SNP_A-1875871 72188447
5186 SNP_A-2040465 72197459
5187 SNP_A-4201701 72233886
5188 SNP_A-2247708 72295747
5189 SNP_A-4214178 72301632
5190 SNP_A-2226507 72303464
5191 SNP_A-4234145 72320053
5192 SNP_A-2092027 72320268
5193 SNP_A-1849320 72320580
5194 SNP_A-4222410 72327324
5195 SNP_A-2191434 72358857
5196 SNP_A-1792353 72369768
5197 SNP_A-2225115 72372299
5198 SNP_A-2261457 72385519
5199 SNP_A-2113071 72405045
5200 SNP_A-2221133 72413270
5201 SNP_A-1780554 72413319
5202 SNP_A-2001241 72417152
5203 SNP_A-2105843 72419322
5204 SNP_A-2314541 72420675
5205 SNP_A-1814769 72425129
5206 SNP_A-4229692 72458682
5207 SNP_A-2082677 72494462
5208 SNP_A-2053996 72520053
5209 SNP_A-2245135 72520608
5210 SNP_A-2119881 72540296
5211 SNP_A-1858241 72560447
5212 SNP_A-4214184 72572954
5213 SNP_A-1943695 72577772
5214 SNP_A-2215102 72579873
5215 SNP_A-1885821 72583629
5216 SNP_A-4194304 72598137
5217 SNP_A-2048724 72677221
5218 SNP_A-2066333 72753051
5219 SNP_A-1954185 72770272
5220 SNP_A-4214187 72788105
5221 SNP_A-4218209 72846284
5222 SNP_A-4201265 72854181
5223 SNP_A-2287686 72859420
5224 SNP_A-2204270 72859449
5225 SNP_A-4232648 72873106
5226 SNP_A-2280325 72873235
5227 SNP_A-1818623 72877110
5228 SNP_A-2188834 72877154
5229 SNP_A-4203451 72934276
5230 SNP_A-2291764 72934436
5231 SNP_A-2072095 72956161
5232 SNP_A-4224361 72956296
5233 SNP_A-1886380 72985433
5234 SNP_A-2208407 73015386
5235 SNP_A-2197702 73016270
5236 SNP_A-1898072 73062455
5237 SNP_A-1851517 73072794
5238 SNP_A-2313858 73096164
5239 SNP_A-2109777 73115713
5240 SNP_A-2245268 73117287
5241 SNP_A-2314419 73121579
5242 SNP_A-1801777 73170867
5243 SNP_A-2224165 73171562
5244 SNP_A-4217808 73209592
5245 SNP_A-2058032 73209936
5246 SNP_A-1918507 73210921
5247 SNP_A-1789744 73211015
5248 SNP_A-2253385 73231404
5249 SNP_A-2046140 73235195
5250 SNP_A-1795297 73272458
5251 SNP_A-2205375 73275932
5252 SNP_A-1806550 73337354
5253 SNP_A-2299443 73343120
5254 SNP_A-1886213 73345235
5255 SNP_A-2058879 73345982
5256 SNP_A-1859422 73377106
5257 SNP_A-2292548 73384493
5258 SNP_A-2234717 73417597
5259 SNP_A-4202238 73480676
5260 SNP_A-1915133 73495658
5261 SNP_A-1934855 73528555
5262 SNP_A-4235768 73535737
5263 SNP_A-4192868 73535748
5264 SNP_A-2002537 73572511
5265 SNP_A-1928271 73601570
5266 SNP_A-2070076 73625658
5267 SNP_A-2002540 73716218
5268 SNP_A-2024394 73811045
5269 SNP_A-4206166 73829782
5270 SNP_A-2289037 73849077
5271 SNP_A-1788548 73903415
5272 SNP_A-2001247 73976170
5273 SNP_A-2002554 74004764
5274 SNP_A-1882206 74112823
5275 SNP_A-2152631 74121491
5276 SNP_A-2163625 74184621
5277 SNP_A-2020998 74184905
5278 SNP_A-2297049 74240919
5279 SNP_A-2260335 74317830
5280 SNP_A-1800394 74867057
5281 SNP_A-4217066 75091214
5282 SNP_A-2176737 75196005
5283 SNP_A-2044332 75287350
5284 SNP_A-2155144 75378912
5285 SNP_A-4220526 75413532
5286 SNP_A-1845197 75453346
5287 SNP_A-2157117 75453391
5288 SNP_A-2094639 75456401
5289 SNP_A-2255791 75488081
5290 SNP_A-4217296 75506125
5291 SNP_A-4193543 75538120
5292 SNP_A-4206424 75564410
5293 SNP_A-1803675 75604515
5294 SNP_A-2290449 75608844
5295 SNP_A-4194589 75628414
5296 SNP_A-2056385 75669096
5297 SNP_A-2303282 75669175
5298 SNP_A-2291487 75702571
5299 SNP_A-2218329 75716817
5300 SNP_A-1896627 75749022
5301 SNP_A-4239391 75771989
5302 SNP_A-2304019 75798838
5303 SNP_A-1928431 75809223
5304 SNP_A-4228729 75819676
5305 SNP_A-2169200 75820395
5306 SNP_A-1860734 75851036
5307 SNP_A-2191008 75878817
5308 SNP_A-4228380 75892760
5309 SNP_A-2002633 75990464
5310 SNP_A-2292039 76108090
5311 SNP_A-1880055 76135809
5312 SNP_A-2207705 76150456
5313 SNP_A-1843195 76457134
5314 SNP_A-4233152 76464563
5315 SNP_A-2104413 76493170
5316 SNP_A-1955068 76509361
5317 SNP_A-2145268 76543433
5318 SNP_A-4239495 76596709
5319 SNP_A-4230742 76607581
5320 SNP_A-1938039 76659301
5321 SNP_A-1927973 76702202
5322 SNP_A-1847247 76704069
5323 SNP_A-2086316 76717387
5324 SNP_A-2030391 76722638
5325 SNP_A-2189991 76762032
5326 SNP_A-1878493 76795897
5327 SNP_A-2182081 76805962
5328 SNP_A-1783573 76886733
5329 SNP_A-4196778 76973703
5330 SNP_A-1904054 77017680
5331 SNP_A-1960095 77027109
5332 SNP_A-2051800 77040325
5333 SNP_A-2040432 77056220
5334 SNP_A-2002671 77073074
5335 SNP_A-2295806 77115786
5336 SNP_A-2207040 77123948
5337 SNP_A-2150115 77139236
5338 SNP_A-2002676 77174293
5339 SNP_A-2059116 77186356
5340 SNP_A-2230433 77199038
5341 SNP_A-1905291 77225497
5342 SNP_A-2199508 77237734
5343 SNP_A-2002679 77244153
5344 SNP_A-1783691 77283782
5345 SNP_A-2245798 77287563
5346 SNP_A-2202055 77289050
5347 SNP_A-2075462 77291824
5348 SNP_A-1785257 77292070
5349 SNP_A-1882546 77292698
5350 SNP_A-2130123 77319230
5351 SNP_A-2002685 77321920
5352 SNP_A-4214210 77322187
5353 SNP_A-2001257 77330771
5354 SNP_A-1940486 77331915
5355 SNP_A-1949392 77406628
5356 SNP_A-2082411 77408388
5357 SNP_A-4202611 77415706
5358 SNP_A-2241939 77449756
5359 SNP_A-1932208 77484987
5360 SNP_A-2043062 77485228
5361 SNP_A-2204331 77489036
5362 SNP_A-4192758 77489571
5363 SNP_A-2002690 77493878
5364 SNP_A-2002691 77497161
5365 SNP_A-4194507 77504672
5366 SNP_A-2228335 77510900
5367 SNP_A-4203942 77524438
5368 SNP_A-2270590 77539275
5369 SNP_A-2301203 77555343
5370 SNP_A-1896254 77569191
5371 SNP_A-1861810 77586496
5372 SNP_A-1886455 77586965
5373 SNP_A-2168565 77591091
5374 SNP_A-2045759 77598695
5375 SNP_A-4238994 77599745
5376 SNP_A-2180952 77600013
5377 SNP_A-1795348 77612638
5378 SNP_A-4223084 77632360
5379 SNP_A-2261751 77636503
5380 SNP_A-4195921 77643290
5381 SNP_A-1890231 77675236
5382 SNP_A-1786973 77676143
5383 SNP_A-1923265 77724408
5384 SNP_A-2002712 77736343
5385 SNP_A-2002723 77815138
5386 SNP_A-2202280 77816304
5387 SNP_A-1836890 77875077
5388 SNP_A-1946281 77882104
5389 SNP_A-2270353 77884105
5390 SNP_A-4214215 77886820
5391 SNP_A-2124625 77887452
5392 SNP_A-2001263 77888066
5393 SNP_A-1856064 77897695
5394 SNP_A-2240100 77938641
5395 SNP_A-1815611 77946759
5396 SNP_A-1807992 77952010
5397 SNP_A-1944512 77959593
5398 SNP_A-1958723 77962362
5399 SNP_A-2043463 77962995
5400 SNP_A-2032759 77963464
5401 SNP_A-1783828 77963858
5402 SNP_A-1853297 77964125
5403 SNP_A-2185127 77965930
5404 SNP_A-1842332 77968386
5405 SNP_A-2103881 77969233
5406 SNP_A-1945490 77969489
5407 SNP_A-2139095 77969603
5408 SNP_A-2119996 77971894
5409 SNP_A-2113844 77989776
5410 SNP_A-2045285 77990352
5411 SNP_A-1903367 77990599
5412 SNP_A-2001264 77991046
5413 SNP_A-2265142 77991449
5414 SNP_A-2032788 78001324
5415 SNP_A-4222438 78007055
5416 SNP_A-1902570 78010266
5417 SNP_A-4202245 78010316
5418 SNP_A-2102404 78028592
5419 SNP_A-2133306 78037935
5420 SNP_A-2084560 78069792
5421 SNP_A-1840265 78075028
5422 SNP_A-1909849 78082391
5423 SNP_A-1853606 78127996
5424 SNP_A-2110970 78159047
5425 SNP_A-1809518 78161748
5426 SNP_A-4228158 78170283
5427 SNP_A-2215005 78200056
5428 SNP_A-4214218 78205750
5429 SNP_A-2186237 78208958
5430 SNP_A-2279233 78209562
5431 SNP_A-2002762 78218495
5432 SNP_A-4207042 78222788
5433 SNP_A-4214220 78239229
5434 SNP_A-1798791 78285464
5435 SNP_A-4219487 78286204
5436 SNP_A-2184593 78297136
5437 SNP_A-4228356 78316542
5438 SNP_A-2114365 78319405
5439 SNP_A-1815586 78324802
5440 SNP_A-2301373 78333900
5441 SNP_A-1811790 78350873
5442 SNP_A-4199614 78358158
5443 SNP_A-4230285 78365473
5444 SNP_A-4236317 78366383
5445 SNP_A-2093036 78370108
5446 SNP_A-2224126 78399399
5447 SNP_A-2097164 78404672
5448 SNP_A-4216526 78404994
5449 SNP_A-2305438 78415943
5450 SNP_A-1894224 78421763
5451 SNP_A-2238385 78422295
5452 SNP_A-2203174 78422658
5453 SNP_A-1868186 78426609
5454 SNP_A-2117123 78442620
5455 SNP_A-2093067 78522302
5456 SNP_A-2002791 78525366
5457 SNP_A-2178383 78555548
5458 SNP_A-2001266 78555748
5459 SNP_A-4232864 78574169
5460 SNP_A-1816730 78586405
5461 SNP_A-2110960 78594630
5462 SNP_A-4217766 78611586
5463 SNP_A-1912741 78661448
5464 SNP_A-4224378 78699518
5465 SNP_A-2297808 78699772
5466 SNP_A-1813399 78701569
5467 SNP_A-2002809 78713505
5468 SNP_A-1790129 78716847
5469 SNP_A-2002810 78718117
5470 SNP_A-1784052 78730876
5471 SNP_A-2174748 78738696
5472 SNP_A-2002815 78738970
5473 SNP_A-2147762 78761110
5474 SNP_A-4238080 78771093
5475 SNP_A-1782211 78777140
5476 SNP_A-2252625 78793327
5477 SNP_A-2204804 78797279
5478 SNP_A-2080505 78797545
5479 SNP_A-1952764 78799763
5480 SNP_A-2152963 78803354
5481 SNP_A-2149266 78815798
5482 SNP_A-1879585 78824543
5483 SNP_A-2138041 78827492
5484 SNP_A-2200430 78828563
5485 SNP_A-4199276 78834738
5486 SNP_A-1858253 78855117
5487 SNP_A-2288944 78856265
5488 SNP_A-2262417 78860360
5489 SNP_A-2226603 78872456
5490 SNP_A-1918241 78904681
5491 SNP_A-1788118 78905202
5492 SNP_A-2241239 78922452
5493 SNP_A-1907075 78958812
5494 SNP_A-2053129 78960843
5495 SNP_A-1785462 78977116
5496 SNP_A-1881069 78988691
5497 SNP_A-2174856 79004205
5498 SNP_A-2136502 79039280
5499 SNP_A-1818332 79048513
5500 SNP_A-2002855 79048564
5501 SNP_A-2001274 79071322
5502 SNP_A-2002857 79086473
5503 SNP_A-2286815 79162833
5504 SNP_A-2183580 79162976
5505 SNP_A-2092273 79168796
5506 SNP_A-1870746 79196772
5507 SNP_A-1934323 79208740
5508 SNP_A-2002871 79219248
5509 SNP_A-4231359 79222683
5510 SNP_A-1885095 79223567
5511 SNP_A-1800324 79252887
5512 SNP_A-2002872 79253862
5513 SNP_A-1895800 79277783
5514 SNP_A-4238422 79299133
5515 SNP_A-2124569 79328061
5516 SNP_A-2145917 79510011
5517 SNP_A-2107194 79510999
5518 SNP_A-2166554 79511141
5519 SNP_A-4228992 79545215
5520 SNP_A-2090451 79601655
5521 SNP_A-1838985 79601890
5522 SNP_A-1904692 79626648
5523 SNP_A-2099838 79627509
5524 SNP_A-2171442 79645200
5525 SNP_A-4214232 79646927
5526 SNP_A-4214233 79648450
5527 SNP_A-1870945 79650513
5528 SNP_A-1895210 79658086
5529 SNP_A-2154868 79658962
5530 SNP_A-2183591 79675597
5531 SNP_A-4241055 79705263
5532 SNP_A-2302353 79750670
5533 SNP_A-1864822 79767039
5534 SNP_A-2297265 79767958
5535 SNP_A-2148943 79771508
5536 SNP_A-1791630 79777961
5537 SNP_A-1951757 79787063
5538 SNP_A-2055290 79826603
5539 SNP_A-1898342 79832156
5540 SNP_A-2172005 79841011
5541 SNP_A-2174852 79843725
5542 SNP_A-2114029 79844304
5543 SNP_A-2250764 79887974
5544 SNP_A-2002925 79890991
5545 SNP_A-2002926 79891149
5546 SNP_A-4230636 79892888
5547 SNP_A-2053286 79893582
5548 SNP_A-2205089 79901113
5549 SNP_A-2002928 79905374
5550 SNP_A-2294476 79905856
5551 SNP_A-4228580 79979256
5552 SNP_A-2218657 80049488
5553 SNP_A-1875079 80071464
5554 SNP_A-2218335 80071540
5555 SNP_A-2284803 80078562
5556 SNP_A-2002962 80081635
5557 SNP_A-4202549 80084080
5558 SNP_A-2002963 80084189
5559 SNP_A-2002964 80084978
5560 SNP_A-1940363 80091526
5561 SNP_A-2002966 80104652
5562 SNP_A-2067459 80113053
5563 SNP_A-2220115 80113279
5564 SNP_A-2191571 80117004
5565 SNP_A-1950153 80154055
5566 SNP_A-2002972 80158186
5567 SNP_A-2002973 80158527
5568 SNP_A-2167815 80165608
5569 SNP_A-2114888 80168063
5570 SNP_A-2002975 80168881
5571 SNP_A-4214238 80171865
5572 SNP_A-2045792 80183865
5573 SNP_A-4218792 80208866
5574 SNP_A-1834716 80221922
5575 SNP_A-1839753 80225972
5576 SNP_A-2308262 80254339
5577 SNP_A-2024518 80258295
5578 SNP_A-4224740 80260730
5579 SNP_A-2244075 80262949
5580 SNP_A-2143108 80263395
5581 SNP_A-2105486 80301340
5582 SNP_A-2292686 80365078
5583 SNP_A-2276975 80365131
5584 SNP_A-2313971 80365179
5585 SNP_A-1959195 80370924
5586 SNP_A-4192697 80411211
5587 SNP_A-1838162 80429480
5588 SNP_A-2078202 80441226
5589 SNP_A-4200131 80455573
5590 SNP_A-1794615 80467445
5591 SNP_A-1888373 80470383
5592 SNP_A-4214240 80472884
5593 SNP_A-4196728 80472952
5594 SNP_A-2096318 80505874
5595 SNP_A-2059482 80509275
5596 SNP_A-2088075 80513554
5597 SNP_A-2303694 80519159
5598 SNP_A-2242354 80519342
5599 SNP_A-4217361 80519921
5600 SNP_A-4214242 80522608
5601 SNP_A-2003003 80542489
5602 SNP_A-1801411 80586387
5603 SNP_A-2305165 80591870
5604 SNP_A-1817621 80617092
5605 SNP_A-2089983 80623129
5606 SNP_A-4238084 80623399
5607 SNP_A-2267678 80634802
5608 SNP_A-4224234 80653792
5609 SNP_A-1812372 80662387
5610 SNP_A-2223953 80704919
5611 SNP_A-2003017 80707806
5612 SNP_A-1825481 80717348
5613 SNP_A-1911621 80791966
5614 SNP_A-2003029 80800042
5615 SNP_A-2255706 80817954
5616 SNP_A-2244118 80833165
5617 SNP_A-2283539 80839351
5618 SNP_A-4240831 80868227
5619 SNP_A-1917225 80909627
5620 SNP_A-2001283 81642246
5621 SNP_A-2001284 81642349
5622 SNP_A-2001285 81674324
5623 SNP_A-2234747 81680965
5624 SNP_A-4239588 81681060
5625 SNP_A-1828826 81694492
5626 SNP_A-2258479 81723002
5627 SNP_A-2103326 81749934
5628 SNP_A-2180486 81757317
5629 SNP_A-2225532 81776666
5630 SNP_A-2070616 81854164
5631 SNP_A-1812565 81858505
5632 SNP_A-2001286 81879783
5633 SNP_A-2043350 81909780
5634 SNP_A-2149720 81928612
5635 SNP_A-2147695 81930681
5636 SNP_A-2135115 81930897
5637 SNP_A-2240091 82002079
5638 SNP_A-4223225 82003099
5639 SNP_A-1941678 82023663
5640 SNP_A-4220044 82046647
5641 SNP_A-2119063 82070377
5642 SNP_A-1914261 82129095
5643 SNP_A-2265091 82139635
5644 SNP_A-4202167 82155620
5645 SNP_A-2115646 82200621
5646 SNP_A-1937703 82244027
5647 SNP_A-1882525 82289827
5648 SNP_A-2245010 82303556
5649 SNP_A-2251332 82310973
5650 SNP_A-2155242 82334250
5651 SNP_A-4224385 82334518
5652 SNP_A-2003143 82334656
5653 SNP_A-4214250 82334740
5654 SNP_A-4214251 82334777
5655 SNP_A-2003144 82337812
5656 SNP_A-1795614 82362280
5657 SNP_A-4195401 82362592
5658 SNP_A-2003146 82362775
5659 SNP_A-2003147 82363496
5660 SNP_A-1866575 82373797
5661 SNP_A-4229653 82385295
5662 SNP_A-1880929 82404699
5663 SNP_A-2165392 82438161
5664 SNP_A-2248568 82440784
5665 SNP_A-1922025 82444845
5666 SNP_A-4196106 82459381
5667 SNP_A-4237599 82466595
5668 SNP_A-4232626 82479738
5669 SNP_A-4203495 82479892
5670 SNP_A-4205621 82480396
5671 SNP_A-2001292 82487258
5672 SNP_A-1904938 82487679
5673 SNP_A-2131634 82488174
5674 SNP_A-1859971 82507179
5675 SNP_A-2091431 82507825
5676 SNP_A-2152138 82508493
5677 SNP_A-2003154 82508769
5678 SNP_A-2184017 82517842
5679 SNP_A-2065590 82518813
5680 SNP_A-2276815 82523278
5681 SNP_A-2073038 82523644
5682 SNP_A-4214252 82537700
5683 SNP_A-2313047 82556682
5684 SNP_A-1946482 82558664
5685 SNP_A-2267571 82600345
5686 SNP_A-4192739 82639598
5687 SNP_A-2003158 82645409
5688 SNP_A-2199507 82652322
5689 SNP_A-1900295 82662821
5690 SNP_A-1890881 82662870
5691 SNP_A-4216191 82684968
5692 SNP_A-4197427 82684983
5693 SNP_A-4206585 82686612
5694 SNP_A-1876715 82689471
5695 SNP_A-2003163 82696097
5696 SNP_A-1945310 82699984
5697 SNP_A-4214253 82756808
5698 SNP_A-1885520 82804734
5699 SNP_A-1810320 82819421
5700 SNP_A-2133643 82819778
5701 SNP_A-1863086 82853274
5702 SNP_A-2131859 82898268
5703 SNP_A-2150709 82915023
5704 SNP_A-2192326 82944928
5705 SNP_A-4214256 83009694
5706 SNP_A-2242173 83026971
5707 SNP_A-1836277 83041507
5708 SNP_A-4197774 83042993
5709 SNP_A-2256632 83049923
5710 SNP_A-4222920 83090024
5711 SNP_A-4207713 83090553
5712 SNP_A-2173285 83110797
5713 SNP_A-1866006 83111092
5714 SNP_A-4236031 83114085
5715 SNP_A-4235998 83121467
5716 SNP_A-2003189 83134267
5717 SNP_A-4237726 83142237
5718 SNP_A-1799662 83147981
5719 SNP_A-2003194 83159895
5720 SNP_A-2297305 83165696
5721 SNP_A-1944569 83165748
5722 SNP_A-1807584 83166214
5723 SNP_A-1799852 83170603
5724 SNP_A-1837810 83175764
5725 SNP_A-2064193 83178748
5726 SNP_A-2257928 83178767
5727 SNP_A-4214047 83189173
5728 SNP_A-2003197 83189231
5729 SNP_A-4226057 83194079
5730 SNP_A-1861525 83215758
5731 SNP_A-1860847 83240042
5732 SNP_A-2003211 83288786
5733 SNP_A-2281502 83326253
5734 SNP_A-2003215 83356551
5735 SNP_A-2133460 83377121
5736 SNP_A-1829732 83415947
5737 SNP_A-4214260 83428407
5738 SNP_A-2216845 83471042
5739 SNP_A-1816078 83497616
5740 SNP_A-4235610 83532447
5741 SNP_A-2291241 83532551
5742 SNP_A-4221040 83537287
5743 SNP_A-2307875 83549473
5744 SNP_A-2003224 83579847
5745 SNP_A-2003225 83580241
5746 SNP_A-1939484 83583515
5747 SNP_A-2291261 83590948
5748 SNP_A-1840448 83598721
5749 SNP_A-4219609 83606269
5750 SNP_A-2125329 83653195
5751 SNP_A-2104283 83655650
5752 SNP_A-1807151 83655744
5753 SNP_A-2230292 83657890
5754 SNP_A-2084138 83667466
5755 SNP_A-1957232 83674086
5756 SNP_A-4196406 83675782
5757 SNP_A-2068974 83704354
5758 SNP_A-1818957 83720001
5759 SNP_A-2174539 83720036
5760 SNP_A-2285369 83729527
5761 SNP_A-4214263 83746082
5762 SNP_A-4214264 83746268
5763 SNP_A-2003233 83747179
5764 SNP_A-1923188 83764186
5765 SNP_A-1872395 83766071
5766 SNP_A-2176602 83779810
5767 SNP_A-2065204 83780062
5768 SNP_A-4226207 83783523
5769 SNP_A-1793487 83783723
5770 SNP_A-2003238 83785227
5771 SNP_A-2003242 83788449
5772 SNP_A-1878589 83815459
5773 SNP_A-2282107 83816102
5774 SNP_A-1925969 83820807
5775 SNP_A-4199731 83825619
5776 SNP_A-2003252 83861304
5777 SNP_A-2210269 83862680
5778 SNP_A-2091213 83870728
5779 SNP_A-1949189 83908528
5780 SNP_A-1854342 83910915
5781 SNP_A-2148294 83931494
5782 SNP_A-2156475 83952201
5783 SNP_A-1933348 83956300
5784 SNP_A-1951602 83959265
5785 SNP_A-4205937 83980248
5786 SNP_A-2123379 83990316
5787 SNP_A-2003269 84034612
5788 SNP_A-2003271 84041355
5789 SNP_A-2142493 84068197
5790 SNP_A-2314716 84068972
5791 SNP_A-1877753 84070208
5792 SNP_A-4222111 84078553
5793 SNP_A-1822962 84078883
5794 SNP_A-2155461 84084032
5795 SNP_A-4226542 84102000
5796 SNP_A-1902027 84141992
5797 SNP_A-1818902 84142802
5798 SNP_A-2003285 84148528
5799 SNP_A-2170777 84148650
5800 SNP_A-1839356 84154765
5801 SNP_A-1808625 84167004
5802 SNP_A-2279106 84195058
5803 SNP_A-4223259 84197554
5804 SNP_A-1947706 84203231
5805 SNP_A-1803865 84213424
5806 SNP_A-2041802 84319342
5807 SNP_A-2082115 84384925
5808 SNP_A-1915024 84385363
5809 SNP_A-2164624 84420068
5810 SNP_A-2171679 84421159
5811 SNP_A-2003308 84432025
5812 SNP_A-2003313 84442056
5813 SNP_A-2127123 84453642
5814 SNP_A-2225612 84460638
5815 SNP_A-2090304 84478402
5816 SNP_A-2102440 84478917
5817 SNP_A-1951441 84479001
5818 SNP_A-2171809 84479024
5819 SNP_A-4214272 84487160
5820 SNP_A-2003322 84487647
5821 SNP_A-2003325 84493035
5822 SNP_A-2078430 84499339
5823 SNP_A-1863059 84501387
5824 SNP_A-4214273 84548199
5825 SNP_A-1891032 84551577
5826 SNP_A-1786740 84564355
5827 SNP_A-4197475 84581799
5828 SNP_A-1881280 84584215
5829 SNP_A-2296422 84597188
5830 SNP_A-2162041 84597574
5831 SNP_A-2292237 84597895
5832 SNP_A-2085124 84601660
5833 SNP_A-2097036 84608052
5834 SNP_A-1804881 84611240
5835 SNP_A-1894612 84611296
5836 SNP_A-1880247 84625212
5837 SNP_A-2003334 84632306
5838 SNP_A-2003335 84632820
5839 SNP_A-2292957 84664899
5840 SNP_A-2285150 84665708
5841 SNP_A-1918155 84674912
5842 SNP_A-1934867 84679109
5843 SNP_A-4196202 84683395
5844 SNP_A-2159981 84693801
5845 SNP_A-2241482 84715598
5846 SNP_A-2003346 84772259
5847 SNP_A-2104776 84773295
5848 SNP_A-2157377 84779187
5849 SNP_A-1949802 84824837
5850 SNP_A-4196568 84850067
5851 SNP_A-2056332 84850168
5852 SNP_A-1870595 84850925
5853 SNP_A-2071464 84857755
5854 SNP_A-1825038 84864870
5855 SNP_A-2254420 84870500
5856 SNP_A-2168037 84870557
5857 SNP_A-1841131 84872085
5858 SNP_A-2135381 84878775
5859 SNP_A-4214275 84891999
5860 SNP_A-1862417 84904983
5861 SNP_A-2213806 84905473
5862 SNP_A-2031512 84920404
5863 SNP_A-2003356 84937126
5864 SNP_A-4214276 84937402
5865 SNP_A-2003357 84937452
5866 SNP_A-2003358 84937702
5867 SNP_A-2113900 84949364
5868 SNP_A-2305433 84953164
5869 SNP_A-2003359 84959623
5870 SNP_A-2285077 85035142
5871 SNP_A-2304490 85040087
5872 SNP_A-4233162 85062244
5873 SNP_A-2128092 85075160
5874 SNP_A-2089186 85081573
5875 SNP_A-1799094 85081844
5876 SNP_A-2298424 85082226
5877 SNP_A-2226681 85082593
5878 SNP_A-2003362 85096146
5879 SNP_A-2001305 85096400
5880 SNP_A-1841955 85117719
5881 SNP_A-2232159 85138053
5882 SNP_A-1813729 85144348
5883 SNP_A-2228931 85144905
5884 SNP_A-1850592 85146656
5885 SNP_A-1836173 85146904
5886 SNP_A-4206601 85149290
5887 SNP_A-1863790 85159644
5888 SNP_A-2055849 85160155
5889 SNP_A-4214051 85177573
5890 SNP_A-2237008 85179990
5891 SNP_A-2036481 85185241
5892 SNP_A-2312811 85185637
5893 SNP_A-4234072 85186883
5894 SNP_A-2003365 85192417
5895 SNP_A-2077746 85204001
5896 SNP_A-1863854 85211198
5897 SNP_A-4205547 85211258
5898 SNP_A-1944220 85211387
5899 SNP_A-4203526 85215257
5900 SNP_A-2304607 85218196
5901 SNP_A-1835233 85222874
5902 SNP_A-4229242 85222919
5903 SNP_A-4198120 85227261
5904 SNP_A-1950258 85234581
5905 SNP_A-4236212 85241723
5906 SNP_A-2144742 85241791
5907 SNP_A-2240815 85256021
5908 SNP_A-4201229 85260504
5909 SNP_A-2003372 85267531
5910 SNP_A-2003373 85267872
5911 SNP_A-2203800 85273783
5912 SNP_A-2065817 85274018
5913 SNP_A-2003374 85280157
5914 SNP_A-2226031 85282939
5915 SNP_A-4204886 85282965
5916 SNP_A-2224150 85290567
5917 SNP_A-1939776 85296806
5918 SNP_A-2180886 85306238
5919 SNP_A-1958237 85310096
5920 SNP_A-1840669 85315630
5921 SNP_A-2296503 85323132
5922 SNP_A-2044865 85339042
5923 SNP_A-4214279 85373872
5924 SNP_A-2144958 85374671
5925 SNP_A-1924262 85385062
5926 SNP_A-1900811 85415909
5927 SNP_A-2003385 85440840
5928 SNP_A-2045504 85444792
5929 SNP_A-1782245 85445828
5930 SNP_A-4207615 85446108
5931 SNP_A-2051603 85446535
5932 SNP_A-1861815 85446804
5933 SNP_A-4214280 85448683
5934 SNP_A-2003387 85449964
5935 SNP_A-1802424 85451449
5936 SNP_A-2244552 85451590
5937 SNP_A-2137674 85451708
5938 SNP_A-2003388 85452087
5939 SNP_A-1844555 85460526
5940 SNP_A-1906824 85461027
5941 SNP_A-4214282 85475453
5942 SNP_A-1918682 85481343
5943 SNP_A-1933895 85507921
5944 SNP_A-2261807 85523732
5945 SNP_A-2003393 85566540
5946 SNP_A-2003394 85566803
5947 SNP_A-2003395 85566960
5948 SNP_A-4214052 85567108
5949 SNP_A-4194286 85571118
5950 SNP_A-1839832 85591059
5951 SNP_A-4218306 85593706
5952 SNP_A-2003398 85608304
5953 SNP_A-1891054 85612092
5954 SNP_A-1792905 85622512
5955 SNP_A-2003401 85647711
5956 SNP_A-1838364 85657996
5957 SNP_A-2027166 85678138
5958 SNP_A-1782533 85679275
5959 SNP_A-2085956 85702019
5960 SNP_A-1887136 85720047
5961 SNP_A-2091516 85720683
5962 SNP_A-1875553 85720790
5963 SNP_A-2287519 85721102
5964 SNP_A-2158589 85749135
5965 SNP_A-2147635 85751894
5966 SNP_A-2250318 85751935
5967 SNP_A-2099963 85756061
5968 SNP_A-2216722 85766015
5969 SNP_A-4214284 85792913
5970 SNP_A-2109192 85797515
5971 SNP_A-4229561 85803855
5972 SNP_A-1958912 85805493
5973 SNP_A-4240463 85812285
5974 SNP_A-2294729 85813741
5975 SNP_A-2303761 85838557
5976 SNP_A-4230698 85866691
5977 SNP_A-1887504 85882191
5978 SNP_A-2003415 85897836
5979 SNP_A-4240381 85935269
5980 SNP_A-1892168 85949233
5981 SNP_A-1874419 85956853
5982 SNP_A-2112663 85962023
5983 SNP_A-2123012 85968919
5984 SNP_A-2003421 85968971
5985 SNP_A-4224256 85970845
5986 SNP_A-1899659 85974703
5987 SNP_A-2051507 85990007
5988 SNP_A-2195920 86037916
5989 SNP_A-2093235 86038956
5990 SNP_A-4203340 86039020
5991 SNP_A-4226746 86059724
5992 SNP_A-2134355 86091558
5993 SNP_A-2089044 86223955
5994 SNP_A-2079983 86224870
5995 SNP_A-4214286 86247427
5996 SNP_A-1920988 86248339
5997 SNP_A-2183045 86259672
5998 SNP_A-4218522 86264851
5999 SNP_A-2131393 86269233
6000 SNP_A-1820486 86313194
6001 SNP_A-2290377 86316848
6002 SNP_A-2231782 86319964
6003 SNP_A-2217245 86334386
6004 SNP_A-2271206 86367249
6005 SNP_A-2296029 86376180
6006 SNP_A-2269645 86377389
6007 SNP_A-2246589 86382371
6008 SNP_A-2213114 86417327
6009 SNP_A-1797603 86420715
6010 SNP_A-1951758 86422471
6011 SNP_A-2085596 86434959
6012 SNP_A-4214289 86455066
6013 SNP_A-2299319 86458427
6014 SNP_A-2136815 86471582
6015 SNP_A-2041833 86474347
6016 SNP_A-2242120 86496172
6017 SNP_A-2195726 86518960
6018 SNP_A-2036025 86536593
6019 SNP_A-2209887 86536816
6020 SNP_A-2309873 86537910
6021 SNP_A-2261381 86538549
6022 SNP_A-1783456 86548329
6023 SNP_A-2190591 86550374
6024 SNP_A-2120054 86551302
6025 SNP_A-2181428 86551424
6026 SNP_A-2073358 86552012
6027 SNP_A-2312215 86552366
6028 SNP_A-2115925 86552418
6029 SNP_A-2153040 86552866
6030 SNP_A-1915574 86584321
6031 SNP_A-2056853 86605061
6032 SNP_A-2074509 86623576
6033 SNP_A-2003458 86628330
6034 SNP_A-1823053 86661033
6035 SNP_A-2003463 86661317
6036 SNP_A-1855911 86665910
6037 SNP_A-2027327 86671279
6038 SNP_A-4194215 86671694
6039 SNP_A-2189321 86688676
6040 SNP_A-1894624 86696661
6041 SNP_A-4214294 86701378
6042 SNP_A-2151430 86742508
6043 SNP_A-2308015 86743250
6044 SNP_A-2003472 86744468
6045 SNP_A-2003476 86754578
6046 SNP_A-2278704 86786905
6047 SNP_A-2003478 86803736
6048 SNP_A-4214298 86857006
6049 SNP_A-2081271 86883722
6050 SNP_A-1802222 86885020
6051 SNP_A-2303464 86885956
6052 SNP_A-2097377 86890421
6053 SNP_A-2118135 86890504
6054 SNP_A-2026571 86892907
6055 SNP_A-2021866 86892950
6056 SNP_A-2003486 86894813
6057 SNP_A-4223270 86903293
6058 SNP_A-4222020 86903941
6059 SNP_A-2100046 86942993
6060 SNP_A-4198819 86944265
6061 SNP_A-4224913 86947731
6062 SNP_A-1956847 86947997
6063 SNP_A-2272038 86953591
6064 SNP_A-2003492 86954099
6065 SNP_A-1782847 86954424
6066 SNP_A-1919079 86954907
6067 SNP_A-2269526 86960612
6068 SNP_A-4196067 86972258
6069 SNP_A-2221850 86972438
6070 SNP_A-1882544 86972537
6071 SNP_A-2146968 86977616
6072 SNP_A-2003493 86978137
6073 SNP_A-2221985 86985027
6074 SNP_A-2125189 87001287
6075 SNP_A-2139471 87005529
6076 SNP_A-4233238 87005897
6077 SNP_A-2150576 87034940
6078 SNP_A-1937212 87052274
6079 SNP_A-1876079 87064284
6080 SNP_A-4229734 87071839
6081 SNP_A-4214299 87072178
6082 SNP_A-4239743 87072237
6083 SNP_A-4224699 87084510
6084 SNP_A-1922831 87104648
6085 SNP_A-4226183 87104844
6086 SNP_A-1874415 87143576
6087 SNP_A-2291293 87143619
6088 SNP_A-1854944 87144101
6089 SNP_A-1915681 87144853
6090 SNP_A-4219324 87147269
6091 SNP_A-2003513 87150974
6092 SNP_A-2165518 87151771
6093 SNP_A-4237388 87151828
6094 SNP_A-1882142 87153969
6095 SNP_A-1794313 87169291
6096 SNP_A-2273821 87169682
6097 SNP_A-4214301 87175609
6098 SNP_A-2060706 87175997
6099 SNP_A-1875688 87189251
6100 SNP_A-2068458 87196608
6101 SNP_A-4235481 87197739
6102 SNP_A-1826789 87198212
6103 SNP_A-4197682 87207047
6104 SNP_A-4198648 87221510
6105 SNP_A-4235424 87274939
6106 SNP_A-2003528 87310552
6107 SNP_A-2100645 87323997
6108 SNP_A-4206552 87330232
6109 SNP_A-2231012 87333513
6110 SNP_A-4201721 87341129
6111 SNP_A-2003538 87438277
6112 SNP_A-1824600 87453048
6113 SNP_A-2264886 87496121
6114 SNP_A-1895433 87543389
6115 SNP_A-2001315 87643746
6116 SNP_A-1929865 87674661
6117 SNP_A-2266754 87684856
6118 SNP_A-4194593 87684894
6119 SNP_A-2003550 87684996
6120 SNP_A-1853747 87701836
6121 SNP_A-2241953 87727175
6122 SNP_A-2138455 87744323
6123 SNP_A-2189751 87744801
6124 SNP_A-4231840 87754758
6125 SNP_A-4205846 87760259
6126 SNP_A-2231329 87764019
6127 SNP_A-2295478 87764377
6128 SNP_A-1797281 87766857
6129 SNP_A-1816179 87788482
6130 SNP_A-2261327 87835186
6131 SNP_A-2283905 87847848
6132 SNP_A-2160377 87865587
6133 SNP_A-2282406 87880306
6134 SNP_A-1939024 87958605
6135 SNP_A-2302944 87959293
6136 SNP_A-4222011 87960202
6137 SNP_A-1895026 87961253
6138 SNP_A-1848900 87980372
6139 SNP_A-2003563 87980551
6140 SNP_A-2003565 87981204
6141 SNP_A-2003566 87981896
6142 SNP_A-2152558 87993368
6143 SNP_A-2158289 87998238
6144 SNP_A-1813091 88076502
6145 SNP_A-2070037 88077939
6146 SNP_A-2224216 88100227
6147 SNP_A-2248023 88101183
6148 SNP_A-2061916 88146819
6149 SNP_A-1952458 88146852
6150 SNP_A-1956042 88184509
6151 SNP_A-1893261 88187889
6152 SNP_A-2154667 88210846
6153 SNP_A-2068850 88229566
6154 SNP_A-2291637 88232805
6155 SNP_A-1800086 88237080
6156 SNP_A-1919162 88240232
6157 SNP_A-4217112 88241862
6158 SNP_A-1942272 88244341
6159 SNP_A-2041027 88335582
6160 SNP_A-2274588 88362973
6161 SNP_A-2225494 88363259
6162 SNP_A-2021066 88365476
6163 SNP_A-1937365 88372590
6164 SNP_A-2279764 88376159
6165 SNP_A-1888641 88416330
6166 SNP_A-4241000 88464137
6167 SNP_A-2001317 88492650
6168 SNP_A-2240229 88514428
6169 SNP_A-4204673 88522232
6170 SNP_A-1909460 88548451
6171 SNP_A-4234007 88562299
6172 SNP_A-4214311 88596931
6173 SNP_A-1897987 88611011
6174 SNP_A-2220728 88631481
6175 SNP_A-2058583 88631550
6176 SNP_A-2059713 88766682
6177 SNP_A-1867084 88789052
6178 SNP_A-1831478 88799903
6179 SNP_A-1940002 88822482
6180 SNP_A-2055650 88867811
6181 SNP_A-2291247 88921717
6182 SNP_A-2178267 89252697
6183 SNP_A-4214312 89252967
6184 SNP_A-1950257 89288163
6185 SNP_A-2073871 89332374
6186 SNP_A-1913378 89347496
6187 SNP_A-2284410 89379558
6188 SNP_A-4224068 89391211
6189 SNP_A-2031093 89421040
6190 SNP_A-2058939 89422266
6191 SNP_A-4207431 89427913
6192 SNP_A-2286287 89447831
6193 SNP_A-4214057 89453440
6194 SNP_A-2177605 89454971
6195 SNP_A-4222135 89472813
6196 SNP_A-2003656 89475242
6197 SNP_A-2136401 89475275
6198 SNP_A-2031511 89475375
6199 SNP_A-2219620 89483219
6200 SNP_A-2305994 89500209
6201 SNP_A-1845111 89542263
6202 SNP_A-2003659 89545694
6203 SNP_A-1934430 89555680
6204 SNP_A-2247290 89569626
6205 SNP_A-1875207 89576689
6206 SNP_A-2308296 89731786
6207 SNP_A-2156934 89746186
6208 SNP_A-1816319 89747620
6209 SNP_A-4199090 89778460
6210 SNP_A-2070679 89781634
6211 SNP_A-1953919 89782351
6212 SNP_A-4220960 89783066
6213 SNP_A-2003670 89800443
6214 SNP_A-4233523 89802889
6215 SNP_A-2132456 89821534
6216 SNP_A-1917833 89845436
6217 SNP_A-1782089 89858910
6218 SNP_A-4201181 89875567
6219 SNP_A-1847859 89876184
6220 SNP_A-2137313 89940561
6221 SNP_A-1892315 89961627
6222 SNP_A-1898183 89972323
6223 SNP_A-4240086 89972938
6224 SNP_A-2252663 89974047
6225 SNP_A-2003681 89983451
6226 SNP_A-2003685 89998027
6227 SNP_A-2027303 90004660
6228 SNP_A-2003689 90011231
6229 SNP_A-1935391 90024019
6230 SNP_A-2036958 90026660
6231 SNP_A-2183312 90034325
6232 SNP_A-2003695 90142120
6233 SNP_A-1783683 90165088
6234 SNP_A-2278723 90199318
6235 SNP_A-2003705 90209278
6236 SNP_A-2298731 90219214
6237 SNP_A-2091674 90223629
6238 SNP_A-2003708 90227378
6239 SNP_A-4214314 90227406
6240 SNP_A-2058041 90242704
6241 SNP_A-4214315 90255444
6242 SNP_A-2054085 90258898
6243 SNP_A-4214316 90268360
6244 SNP_A-2134135 90320463
6245 SNP_A-1881933 90344868
6246 SNP_A-2174802 90346578
6247 SNP_A-2088990 90347085
6248 SNP_A-2001325 90355270
6249 SNP_A-2030491 90357870
6250 SNP_A-4206434 90364037
6251 SNP_A-2003720 90406736
6252 SNP_A-2003721 90407479
6253 SNP_A-2149260 90454694
6254 SNP_A-4195584 90464004
6255 SNP_A-2079197 90473756
6256 SNP_A-2118783 90473911
6257 SNP_A-4228763 90474223
6258 SNP_A-1809704 90474731
6259 SNP_A-2220786 90475052
6260 SNP_A-1824905 90475155
6261 SNP_A-2198088 90475647
6262 SNP_A-2152225 90476773
6263 SNP_A-1897116 90477319
6264 SNP_A-4214059 90477699
6265 SNP_A-1924389 90488702
6266 SNP_A-1956727 90488954
6267 SNP_A-4221592 90488993
6268 SNP_A-2129776 90490501
6269 SNP_A-2311705 90496943
6270 SNP_A-1916641 90497220
6271 SNP_A-2003726 90507109
6272 SNP_A-1908488 90513043
6273 SNP_A-2178906 90514523
6274 SNP_A-4193910 90515070
6275 SNP_A-1887097 90523215
6276 SNP_A-2003732 90524739
6277 SNP_A-1791861 90535952
6278 SNP_A-1860600 90537556
6279 SNP_A-2300787 90541816
6280 SNP_A-4214320 90570310
6281 SNP_A-1882288 90575118
6282 SNP_A-1932556 90592608
6283 SNP_A-2236873 90599698
6284 SNP_A-4202294 90614326
6285 SNP_A-4228860 90618295
6286 SNP_A-2093587 90620533
6287 SNP_A-2060865 90669033
6288 SNP_A-2297528 90679362
6289 SNP_A-2111139 90708507
6290 SNP_A-1835265 90761809
6291 SNP_A-2003761 90766063
6292 SNP_A-4227000 90766329
6293 SNP_A-2177028 90766376
6294 SNP_A-2074164 90786131
6295 SNP_A-2150613 90801279
6296 SNP_A-2054097 90808135
6297 SNP_A-2309339 90808357
6298 SNP_A-1936299 90830632
6299 SNP_A-4220907 90832010
6300 SNP_A-2003766 90833305
6301 SNP_A-2133132 90834861
6302 SNP_A-2096813 90839051
6303 SNP_A-2003768 90864423
6304 SNP_A-4194701 90870437
6305 SNP_A-4199647 90871186
6306 SNP_A-4229643 90894056
6307 SNP_A-1834307 90894091
6308 SNP_A-2075168 90973609
6309 SNP_A-1864264 91019996
6310 SNP_A-1923925 91022842
6311 SNP_A-4199059 91026703
6312 SNP_A-1902951 91056440
6313 SNP_A-2182585 91056749
6314 SNP_A-2143490 91065239
6315 SNP_A-2284504 91092078
6316 SNP_A-1884445 91122404
6317 SNP_A-2288076 91127501
6318 SNP_A-2003781 91140902
6319 SNP_A-2003783 91151335
6320 SNP_A-2161563 91170793
6321 SNP_A-2116731 91171833
6322 SNP_A-1889839 91184047
6323 SNP_A-2251188 91185060
6324 SNP_A-2003796 91271061
6325 SNP_A-2003797 91281448
6326 SNP_A-2214360 91297762
6327 SNP_A-2281876 91302317
6328 SNP_A-1954953 91302641
6329 SNP_A-2003801 91342946
6330 SNP_A-2178393 91347971
6331 SNP_A-2003802 91360821
6332 SNP_A-2003803 91361001
6333 SNP_A-2003805 91361824
6334 SNP_A-2180745 91362513
6335 SNP_A-1900869 91369073
6336 SNP_A-4197668 91382747
6337 SNP_A-4214324 91384059
6338 SNP_A-2003809 91384087
6339 SNP_A-1864371 91391829
6340 SNP_A-2206824 91409604
6341 SNP_A-2294299 91415601
6342 SNP_A-2250562 91415745
6343 SNP_A-2148037 91417813
6344 SNP_A-2115604 91418201
6345 SNP_A-2273291 91418384
6346 SNP_A-4230116 91470906
6347 SNP_A-1940599 91486687
6348 SNP_A-1896838 91487611
6349 SNP_A-2001332 91491457
6350 SNP_A-4240762 91518838
6351 SNP_A-1855919 91522159
6352 SNP_A-2259093 91522218
6353 SNP_A-2165223 91582178
6354 SNP_A-1925290 91583149
6355 SNP_A-2156737 91588493
6356 SNP_A-2175041 91599612
6357 SNP_A-4232003 91606919
6358 SNP_A-4236433 91619034
6359 SNP_A-1824065 91619980
6360 SNP_A-4214325 91676690
6361 SNP_A-2215383 91705570
6362 SNP_A-2312180 91706008
6363 SNP_A-1899163 91727691
6364 SNP_A-2106530 91736080
6365 SNP_A-1881356 91787696
6366 SNP_A-2122287 91805870
6367 SNP_A-2310061 91808797
6368 SNP_A-2116879 91850517
6369 SNP_A-2308636 91873776
6370 SNP_A-1850942 91883374
6371 SNP_A-2307633 91892368
6372 SNP_A-2056839 91901203
6373 SNP_A-2003850 91902473
6374 SNP_A-2056186 91913481
6375 SNP_A-1905119 91918021
6376 SNP_A-2073645 91920867
6377 SNP_A-2275727 91920911
6378 SNP_A-1947532 91922038
6379 SNP_A-1913146 91924433
6380 SNP_A-4233285 91930095
6381 SNP_A-2123125 91941150
6382 SNP_A-4232004 91946336
6383 SNP_A-2220923 91951512
6384 SNP_A-4234536 91951640
6385 SNP_A-4196920 91951907
6386 SNP_A-2003860 91962828
6387 SNP_A-1899769 91988554
6388 SNP_A-2172268 91992092
6389 SNP_A-1926400 92006454
6390 SNP_A-1876890 92043843
6391 SNP_A-4206072 92043950
6392 SNP_A-2271421 92044080
6393 SNP_A-2003869 92067254
6394 SNP_A-2003870 92067367
6395 SNP_A-2065307 92074500
6396 SNP_A-2111176 92081600
6397 SNP_A-2272874 92085667
6398 SNP_A-2122177 92085799
6399 SNP_A-4214328 92088003
6400 SNP_A-4198826 92088911
6401 SNP_A-1920136 92138429
6402 SNP_A-2216642 92143441
6403 SNP_A-2201331 92157736
6404 SNP_A-4240111 92158355
6405 SNP_A-2276698 92158537
6406 SNP_A-1798925 92181371
6407 SNP_A-2252916 92193585
6408 SNP_A-2108828 92201194
6409 SNP_A-2106554 92206811
6410 SNP_A-2108485 92214457
6411 SNP_A-1927474 92214624
6412 SNP_A-1959282 92241515
6413 SNP_A-1796677 92242947
6414 SNP_A-2003888 92253483
6415 SNP_A-2257377 92280193
6416 SNP_A-4214330 92323428
6417 SNP_A-2114064 92324176
6418 SNP_A-1931009 92324294
6419 SNP_A-2003897 92324568
6420 SNP_A-2161006 92325213
6421 SNP_A-2262618 92332491
6422 SNP_A-2298865 92336957
6423 SNP_A-1935286 92340369
6424 SNP_A-2001340 92345736
6425 SNP_A-2184813 92364935
6426 SNP_A-1856689 92366258
6427 SNP_A-2001342 92374388
6428 SNP_A-1885443 92380708
6429 SNP_A-2206853 92389201
6430 SNP_A-1939046 92400100
6431 SNP_A-4201958 92403635
6432 SNP_A-1835409 92406798
6433 SNP_A-2172816 92407747
6434 SNP_A-2068735 92414526
6435 SNP_A-4214331 92424524
6436 SNP_A-2003904 92424937
6437 SNP_A-1835992 92440268
6438 SNP_A-2125316 92462490
6439 SNP_A-4214063 92463583
6440 SNP_A-4198364 92475300
6441 SNP_A-2256705 92475340
6442 SNP_A-2003914 92488006
6443 SNP_A-2051296 92490499
6444 SNP_A-1894655 92503857
6445 SNP_A-2154307 92504010
6446 SNP_A-1818130 92508223
6447 SNP_A-2159371 92583160
6448 SNP_A-2250898 92588747
6449 SNP_A-2154340 92588803
6450 SNP_A-2294489 92590219
6451 SNP_A-4214333 92593125
6452 SNP_A-2162629 92604382
6453 SNP_A-1927279 92621224
6454 SNP_A-2003917 92644327
6455 SNP_A-2291591 92687693
6456 SNP_A-2240532 92723145
6457 SNP_A-4229453 92749404
6458 SNP_A-2103013 92771935
6459 SNP_A-4223595 92772347
6460 SNP_A-2055850 92796194
6461 SNP_A-4214334 92825713
6462 SNP_A-2091808 92857798
6463 SNP_A-2187131 92860535
6464 SNP_A-4214335 92861874
6465 SNP_A-2089350 92862845
6466 SNP_A-2247155 92862921
6467 SNP_A-4231490 92878888
6468 SNP_A-4239615 92881044
6469 SNP_A-2198045 92881730
6470 SNP_A-2274120 92917247
6471 SNP_A-2261592 92925026
6472 SNP_A-2204762 92956523
6473 SNP_A-2062573 92956616
6474 SNP_A-4218432 92972888
6475 SNP_A-2138070 93000363
6476 SNP_A-1901480 93043476
6477 SNP_A-1932582 93043517
6478 SNP_A-1816715 93043678
6479 SNP_A-1955077 93044605
6480 SNP_A-2145957 93293466
6481 SNP_A-2003961 93315026
6482 SNP_A-1903317 93328580
6483 SNP_A-2128901 93334134
6484 SNP_A-2003964 93339072
6485 SNP_A-2194813 93429265
6486 SNP_A-4198691 93473852
6487 SNP_A-4232390 93474166
6488 SNP_A-2280615 93475357
6489 SNP_A-4230502 93481556
6490 SNP_A-2232258 93490845
6491 SNP_A-2024535 93491856
6492 SNP_A-2243033 93551190
6493 SNP_A-4214339 93577712
6494 SNP_A-2003986 93594580
6495 SNP_A-2120078 93640827
6496 SNP_A-4201337 93712179
6497 SNP_A-2163417 93713443
6498 SNP_A-2029402 93715467
6499 SNP_A-4214341 93716070
6500 SNP_A-1961462 93720038
6501 SNP_A-1830266 93720472
6502 SNP_A-1943364 93756295
6503 SNP_A-2166507 93788632
6504 SNP_A-1849196 93788860
6505 SNP_A-2139981 93824133
6506 SNP_A-2037655 93882133
6507 SNP_A-2003993 93933880
6508 SNP_A-2125599 93952104
6509 SNP_A-2084826 94033265
6510 SNP_A-4203041 94052611
6511 SNP_A-1915064 94088301
6512 SNP_A-4216535 94095903
6513 SNP_A-2051931 94102136
6514 SNP_A-2182372 94106871
6515 SNP_A-2060022 94132587
6516 SNP_A-2058320 94137325
6517 SNP_A-4174435 94267846
6518 SNP_A-2182007 94288311
6519 SNP_A-1926763 94301904
6520 SNP_A-1783383 94316926
6521 SNP_A-2171415 94317136
6522 SNP_A-4230778 94372930
6523 SNP_A-2158017 94498323
6524 SNP_A-2195027 94525833
6525 SNP_A-1951258 94539655
6526 SNP_A-4214342 94568324
6527 SNP_A-1866683 94596317
6528 SNP_A-1946442 94626347
6529 SNP_A-1898786 94649495
6530 SNP_A-1843843 94650113
6531 SNP_A-2050130 94655612
6532 SNP_A-1831033 94655806
6533 SNP_A-2069064 94689603
6534 SNP_A-1850603 94745188
6535 SNP_A-2004015 94754640
6536 SNP_A-1835203 94867154
6537 SNP_A-2042428 94910281
6538 SNP_A-2078165 94919424
6539 SNP_A-1816716 94922716
6540 SNP_A-2228854 94928218
6541 SNP_A-2277354 94930815
6542 SNP_A-4233566 94933003
6543 SNP_A-1812579 94941022
6544 SNP_A-1961386 94948876
6545 SNP_A-2047522 94951310
6546 SNP_A-2055578 94952704
6547 SNP_A-1796752 94997483
6548 SNP_A-2088418 95013926
6549 SNP_A-2108520 95022651
6550 SNP_A-1808889 95041916
6551 SNP_A-1846450 95042199
6552 SNP_A-2032417 95042252
6553 SNP_A-1941749 95062526
6554 SNP_A-4214344 95067491
6555 SNP_A-1813682 95067543
6556 SNP_A-2004035 95067612
6557 SNP_A-2004038 95081013
6558 SNP_A-2204654 95088484
6559 SNP_A-2175049 95092649
6560 SNP_A-2246503 95096054
6561 SNP_A-2120757 95109238
6562 SNP_A-2225919 95122895
6563 SNP_A-1851910 95129516
6564 SNP_A-1889350 95152238
6565 SNP_A-4202363 95193394
6566 SNP_A-2243965 95199686
6567 SNP_A-4232951 95201196
6568 SNP_A-2217841 95224472
6569 SNP_A-2145555 95233798
6570 SNP_A-2139483 95242777
6571 SNP_A-1954437 95243220
6572 SNP_A-1798551 95258619
6573 SNP_A-1786688 95370959
6574 SNP_A-2200969 95390937
6575 SNP_A-2060370 95398474
6576 SNP_A-2191346 95398641
6577 SNP_A-4196008 95398869
6578 SNP_A-4201858 95399009
6579 SNP_A-1957537 95399097
6580 SNP_A-2214335 95399183
6581 SNP_A-1880440 95401687
6582 SNP_A-1801898 95408092
6583 SNP_A-2129879 95411239
6584 SNP_A-1886324 95411673
6585 SNP_A-2055425 95422852
6586 SNP_A-2004078 95475155
6587 SNP_A-1941106 95476777
6588 SNP_A-2069741 95479425
6589 SNP_A-1953459 95480563
6590 SNP_A-2033246 95513747
6591 SNP_A-2150307 95513810
6592 SNP_A-2125143 95515321
6593 SNP_A-2043130 95531725
6594 SNP_A-2096324 95551387
6595 SNP_A-2027726 95555390
6596 SNP_A-2025169 95555457
6597 SNP_A-4203013 95580040
6598 SNP_A-1814817 95705285
6599 SNP_A-1825187 95705508
6600 SNP_A-1837517 95715675
6601 SNP_A-1902133 95772915
6602 SNP_A-2287499 95773232
6603 SNP_A-4219869 95773386
6604 SNP_A-1804653 95777967
6605 SNP_A-4225099 95784163
6606 SNP_A-2185329 95791526
6607 SNP_A-2046389 95796971
6608 SNP_A-2169676 95809629
6609 SNP_A-2299149 95813512
6610 SNP_A-1852747 95849919
6611 SNP_A-4226322 95885117
6612 SNP_A-2093532 95885167
6613 SNP_A-2004103 95888671
6614 SNP_A-1938458 95936510
6615 SNP_A-2094656 95939422
6616 SNP_A-1952966 95942924
6617 SNP_A-2114728 95948321
6618 SNP_A-2004111 95959903
6619 SNP_A-1794452 95972005
6620 SNP_A-2217904 95973043
6621 SNP_A-2309233 95991878
6622 SNP_A-2029426 96004612
6623 SNP_A-2001356 96033722
6624 SNP_A-1838459 96035044
6625 SNP_A-2004116 96056331
6626 SNP_A-2004117 96057937
6627 SNP_A-1831091 96095969
6628 SNP_A-4231453 96133488
6629 SNP_A-2135181 96207854
6630 SNP_A-2004122 96226088
6631 SNP_A-2247680 96261830
6632 SNP_A-2300770 96314141
6633 SNP_A-2160417 96359256
6634 SNP_A-4227050 96359420
6635 SNP_A-2304855 96360253
6636 SNP_A-1803422 96360843
6637 SNP_A-1907621 96395492
6638 SNP_A-1854594 96459622
6639 SNP_A-2043704 96640183
6640 SNP_A-2068682 96656075
6641 SNP_A-2183852 96690392
6642 SNP_A-1884935 96690527
6643 SNP_A-2004135 96698216
6644 SNP_A-2261155 96756924
6645 SNP_A-1959401 96784724
6646 SNP_A-2024813 96787460
6647 SNP_A-1802666 96787490
6648 SNP_A-1897316 96788538
6649 SNP_A-2004139 96788739
6650 SNP_A-2122728 96798963
6651 SNP_A-1947083 96800602
6652 SNP_A-2184933 96804465
6653 SNP_A-1856515 96819420
6654 SNP_A-2211529 96819519
6655 SNP_A-1818698 96852276
6656 SNP_A-2187795 96909793
6657 SNP_A-2164062 96935525
6658 SNP_A-4233799 96990890
6659 SNP_A-2178404 97027568
6660 SNP_A-1852172 97031753
6661 SNP_A-2148552 97061418
6662 SNP_A-2091927 97061507
6663 SNP_A-1934326 97097088
6664 SNP_A-1866935 97209165
6665 SNP_A-4198916 97216419
6666 SNP_A-1831593 97216500
6667 SNP_A-4214359 97236026
6668 SNP_A-2186770 97262362
6669 SNP_A-1951292 97269440
6670 SNP_A-2262608 97273689
6671 SNP_A-1845009 97273890
6672 SNP_A-2309143 97281219
6673 SNP_A-2232863 97302495
6674 SNP_A-2023239 97307148
6675 SNP_A-1798482 97307208
6676 SNP_A-1871973 97313525
6677 SNP_A-2004182 97335459
6678 SNP_A-2070602 97337850
6679 SNP_A-1877781 97339124
6680 SNP_A-2246362 97357714
6681 SNP_A-2141387 97387334
6682 SNP_A-2245099 97416076
6683 SNP_A-4230953 97458579
6684 SNP_A-4218879 97458758
6685 SNP_A-1922925 97497463
6686 SNP_A-4202759 97506754
6687 SNP_A-1806945 97540730
6688 SNP_A-2288770 97548769
6689 SNP_A-1788500 97580816
6690 SNP_A-2045864 97581287
6691 SNP_A-2201536 97650562
6692 SNP_A-2154170 97656528
6693 SNP_A-4198466 97661012
6694 SNP_A-2260552 97727238
6695 SNP_A-2004200 97754755
6696 SNP_A-2168508 97757376
6697 SNP_A-1941075 97784467
6698 SNP_A-1913300 97887981
6699 SNP_A-2309306 97905172
6700 SNP_A-1818365 97921877
6701 SNP_A-2202620 97937927
6702 SNP_A-1800583 97938579
6703 SNP_A-1852234 97938596
6704 SNP_A-2195766 97961048
6705 SNP_A-4174586 97972215
6706 SNP_A-4214369 97972230
6707 SNP_A-2029261 97972565
6708 SNP_A-2132399 97992159
6709 SNP_A-1848118 97992875
6710 SNP_A-2258038 98000944
6711 SNP_A-2188431 98055183
6712 SNP_A-2259683 98084473
6713 SNP_A-2245888 98158144
6714 SNP_A-2236279 98173110
6715 SNP_A-2122521 98212565
6716 SNP_A-2232899 98214766
6717 SNP_A-2176347 98222649
6718 SNP_A-2004248 98226555
6719 SNP_A-2090725 98228833
6720 SNP_A-2210154 98236767
6721 SNP_A-1824477 98238992
6722 SNP_A-2051365 98240181
6723 SNP_A-4199473 98258109
6724 SNP_A-2126838 98269043
6725 SNP_A-4193238 98279240
6726 SNP_A-1827515 98282591
6727 SNP_A-2053952 98338228
6728 SNP_A-2035205 98338585
6729 SNP_A-2043815 98352911
6730 SNP_A-1897131 98386879
6731 SNP_A-1845497 98400891
6732 SNP_A-2215305 98407920
6733 SNP_A-2151952 98441682
6734 SNP_A-2076933 98441742
6735 SNP_A-2004264 98459683
6736 SNP_A-2156735 98504264
6737 SNP_A-2254000 98506677
6738 SNP_A-2252765 98546775
6739 SNP_A-1928439 98547438
6740 SNP_A-1955732 98620578
6741 SNP_A-2022867 98620706
6742 SNP_A-1828922 98629836
6743 SNP_A-1817947 98693207
6744 SNP_A-2211182 98737104
6745 SNP_A-2004278 98777344
6746 SNP_A-2164421 98782415
6747 SNP_A-2241159 98782549
6748 SNP_A-2161641 98795602
6749 SNP_A-2073527 98850750
6750 SNP_A-4236946 98857284
6751 SNP_A-1879583 98857313
6752 SNP_A-1945587 98872364
6753 SNP_A-4241288 98872415
6754 SNP_A-2272077 98890872
6755 SNP_A-2292740 98895213
6756 SNP_A-2113957 98923843
6757 SNP_A-4198754 98965709
6758 SNP_A-4203053 98965883
6759 SNP_A-2004289 98973945
6760 SNP_A-1900294 98980129
6761 SNP_A-4206822 99020544
6762 SNP_A-2238697 99108372
6763 SNP_A-4230545 99127829
6764 SNP_A-1809890 99130208
6765 SNP_A-2218881 99157426
6766 SNP_A-2231821 99194516
6767 SNP_A-2200883 99194781
6768 SNP_A-2219100 99226207
6769 SNP_A-2211070 99298913
6770 SNP_A-1792712 99301619
6771 SNP_A-1896338 99302528
6772 SNP_A-2054545 99394493
6773 SNP_A-1936625 99395047
6774 SNP_A-1929107 99397391
6775 SNP_A-4205879 99416542
6776 SNP_A-4214376 99499709
6777 SNP_A-2004313 99548300
6778 SNP_A-2208767 99560323
6779 SNP_A-2121708 99586941
6780 SNP_A-2004314 99590357
6781 SNP_A-2001370 99750622
6782 SNP_A-2131341 99755387
6783 SNP_A-2159215 99755685
6784 SNP_A-2256058 99755806
6785 SNP_A-2235854 99760323
6786 SNP_A-1952345 99783002
6787 SNP_A-4230412 99807170
6788 SNP_A-2026527 99822894
6789 SNP_A-2004320 99858951
6790 SNP_A-1902044 99904251
6791 SNP_A-2069579 99912402
6792 SNP_A-2039777 99963790
6793 SNP_A-1843936 99994431
6794 SNP_A-2114396 100015914
6795 SNP_A-2236562 100037965
6796 SNP_A-2082890 100047697
6797 SNP_A-1949211 100048701
6798 SNP_A-2038658 100064803
6799 SNP_A-1797590 100073394
6800 SNP_A-2281554 100075878
6801 SNP_A-1784455 100101739
6802 SNP_A-2177478 100137803
6803 SNP_A-4237332 100146843
6804 SNP_A-1834569 100149126
6805 SNP_A-1884139 100178096
6806 SNP_A-2234979 100219496
6807 SNP_A-2112001 100219522
6808 SNP_A-2004373 100276037
6809 SNP_A-1887748 100308683
6810 SNP_A-2235447 100308783
6811 SNP_A-4195352 100334126
6812 SNP_A-1949025 100334199
6813 SNP_A-2203700 100334429
6814 SNP_A-2207305 100334471
6815 SNP_A-4234410 100340328
6816 SNP_A-1802728 100359992
6817 SNP_A-2125519 100367910
6818 SNP_A-2281963 100368214
6819 SNP_A-4214383 100374669
6820 SNP_A-2004394 100415627
6821 SNP_A-4238049 100423667
6822 SNP_A-1942400 100445084
6823 SNP_A-1930494 100468670
6824 SNP_A-1839349 100478710
6825 SNP_A-2104691 100497469
6826 SNP_A-1923705 100498692
6827 SNP_A-2040816 100516712
6828 SNP_A-4203128 100540435
6829 SNP_A-1863131 100542502
6830 SNP_A-2244564 100542850
6831 SNP_A-1789205 100592346
6832 SNP_A-1947132 100628657
6833 SNP_A-2091477 100717696
6834 SNP_A-2173533 100743717
6835 SNP_A-4225100 100748309
6836 SNP_A-2233740 100752627
6837 SNP_A-2134680 100753729
6838 SNP_A-2004445 100768211
6839 SNP_A-2004448 100815408
6840 SNP_A-2125596 100830530
6841 SNP_A-2107273 100862771
6842 SNP_A-4218959 100864182
6843 SNP_A-2182928 100871106
6844 SNP_A-1844388 100871811
6845 SNP_A-2251221 100889285
6846 SNP_A-4199098 100889535
6847 SNP_A-2051176 100890445
6848 SNP_A-2078252 100909254
6849 SNP_A-2253553 100958956
6850 SNP_A-1874320 100958979
6851 SNP_A-2168099 100972604
6852 SNP_A-1939184 100972884
6853 SNP_A-4193277 100992214
6854 SNP_A-2163953 101027882
6855 SNP_A-2257283 101028924
6856 SNP_A-2083592 101035717
6857 SNP_A-4201630 101056430
6858 SNP_A-4219538 101060186
6859 SNP_A-1864803 101105447
6860 SNP_A-1801912 101105753
6861 SNP_A-1812935 101113857
6862 SNP_A-2186172 101187895
6863 SNP_A-1837505 101203270
6864 SNP_A-1933332 101210464
6865 SNP_A-2076032 101220172
6866 SNP_A-2175719 101240070
6867 SNP_A-2207686 101240393
6868 SNP_A-1822979 101240659
6869 SNP_A-2250526 101242232
6870 SNP_A-4238229 101244180
6871 SNP_A-1788529 101247781
6872 SNP_A-2004471 101250354
6873 SNP_A-1804281 101277754
6874 SNP_A-2163068 101277934
6875 SNP_A-1831778 101277980
6876 SNP_A-2180286 101278089
6877 SNP_A-4201897 101279113
6878 SNP_A-2153975 101314426
6879 SNP_A-1790263 101317841
6880 SNP_A-1857177 101318008
6881 SNP_A-2248340 101335214
6882 SNP_A-1789823 101335409
6883 SNP_A-2100501 101335461
6884 SNP_A-1850332 101335506
6885 SNP_A-2004477 101357305
6886 SNP_A-2231755 101366888
6887 SNP_A-2004478 101402461
6888 SNP_A-2133501 101429242
6889 SNP_A-4199475 101439511
6890 SNP_A-1885080 101455770
6891 SNP_A-4197686 101490462
6892 SNP_A-2253129 101532953
6893 SNP_A-2068049 101606569
6894 SNP_A-2004488 101623769
6895 SNP_A-1787550 101655957
6896 SNP_A-2227115 101662101
6897 SNP_A-4225007 101679368
6898 SNP_A-1952902 101734418
6899 SNP_A-4241160 101799649
6900 SNP_A-4228111 101807547
6901 SNP_A-1869782 101851425
6902 SNP_A-2071446 101866354
6903 SNP_A-1798321 101869676
6904 SNP_A-1903907 101927184
6905 SNP_A-2311263 101943695
6906 SNP_A-2033961 101957202
6907 SNP_A-2164691 102077952
6908 SNP_A-1835342 102118002
6909 SNP_A-2203286 102151386
6910 SNP_A-4205453 102238874
6911 SNP_A-2004522 102249558
6912 SNP_A-1800242 102259075
6913 SNP_A-2267909 102321137
6914 SNP_A-2065396 102336272
6915 SNP_A-2226880 102343331
6916 SNP_A-2267721 102361371
6917 SNP_A-1847430 102377264
6918 SNP_A-1827359 102385972
6919 SNP_A-1851303 102422700
6920 SNP_A-1811788 102535427
6921 SNP_A-2140503 102592116
6922 SNP_A-4214396 102638755
6923 SNP_A-2004535 102638774
6924 SNP_A-2004537 102646887
6925 SNP_A-2115719 102663282
6926 SNP_A-2154123 102675574
6927 SNP_A-4214397 102696588
6928 SNP_A-2184195 102763001
6929 SNP_A-2263923 102775761
6930 SNP_A-1859849 102836500
6931 SNP_A-4227668 102864393
6932 SNP_A-1864942 102868599
6933 SNP_A-2079734 102909091
6934 SNP_A-2063105 102916068
6935 SNP_A-2208095 102918121
6936 SNP_A-2089766 102987571
6937 SNP_A-2096974 102989744
6938 SNP_A-1800836 102999898
6939 SNP_A-2232335 103114447
6940 SNP_A-2162716 103114476
6941 SNP_A-1908306 103124623
6942 SNP_A-4217691 103130648
6943 SNP_A-2281400 103175171
6944 SNP_A-2084302 103187709
6945 SNP_A-1834675 103248852
6946 SNP_A-4235545 103442635
6947 SNP_A-2251630 103633803
6948 SNP_A-2208781 103680560
6949 SNP_A-2137765 103724030
6950 SNP_A-4239809 103755780
6951 SNP_A-1899035 103792398
6952 SNP_A-2234212 103988661
6953 SNP_A-2046757 104066221
6954 SNP_A-2001393 104104876
6955 SNP_A-2004611 104105385
6956 SNP_A-2004614 104258867
6957 SNP_A-1828648 104264147
6958 SNP_A-1945138 104264720
6959 SNP_A-2229144 104307182
6960 SNP_A-2075681 104308312
6961 SNP_A-1896240 104310019
6962 SNP_A-2004617 104331877
6963 SNP_A-2004621 104432447
6964 SNP_A-1959124 104437619
6965 SNP_A-1853546 104495677
6966 SNP_A-1875256 104498896
6967 SNP_A-2272902 104516235
6968 SNP_A-2195496 104517331
6969 SNP_A-2259972 104527139
6970 SNP_A-2192951 104527933
6971 SNP_A-4231228 104529907
6972 SNP_A-2240998 104553733
6973 SNP_A-4193630 104573922
6974 SNP_A-2292202 104585410
6975 SNP_A-2272943 104586386
6976 SNP_A-2242519 104599666
6977 SNP_A-4234624 104606490
6978 SNP_A-2004654 104624097
6979 SNP_A-4239082 104626645
6980 SNP_A-2226284 104627982
6981 SNP_A-2280268 104641045
6982 SNP_A-1948392 104650246
6983 SNP_A-1833603 104652448
6984 SNP_A-4235709 104724613
6985 SNP_A-4214402 104742950
6986 SNP_A-2047845 104743665
6987 SNP_A-4232667 104745421
6988 SNP_A-4240779 104746020
6989 SNP_A-2001396 104746626
6990 SNP_A-4198460 104754651
6991 SNP_A-2128277 104787413
6992 SNP_A-4235995 104792061
6993 SNP_A-2124187 104820809
6994 SNP_A-2171803 104824866
6995 SNP_A-1936482 104842409
6996 SNP_A-1826589 104842638
6997 SNP_A-2120179 104910222
6998 SNP_A-1919926 104910331
6999 SNP_A-2294881 104935018
7000 SNP_A-1947830 104937483
7001 SNP_A-1891449 104946025
7002 SNP_A-2028402 105012924
7003 SNP_A-1911147 105023005
7004 SNP_A-1802854 105082437
7005 SNP_A-2098432 105117577
7006 SNP_A-1868978 105164859
7007 SNP_A-2059880 105177736
7008 SNP_A-4234392 105182560
7009 SNP_A-1828490 105214056
7010 SNP_A-1787897 105219516
7011 SNP_A-2286611 105229253
7012 SNP_A-1938971 105238497
7013 SNP_A-1878239 105374252
7014 SNP_A-2217589 105380011
7015 SNP_A-2180462 105381715
7016 SNP_A-2004674 105635715
7017 SNP_A-2085081 105647306
7018 SNP_A-1841135 105659612
7019 SNP_A-2055297 105700137
7020 SNP_A-2302062 105718270
7021 SNP_A-2306144 105738292
7022 SNP_A-4204305 105742493
7023 SNP_A-2004683 105749180
7024 SNP_A-1881542 105760303
7025 SNP_A-2028922 105760999
7026 SNP_A-2261557 105774009
7027 SNP_A-2101134 105782067
7028 SNP_A-2239244 105791978
7029 SNP_A-2300374 105800869
7030 SNP_A-1821358 105801208
7031 SNP_A-1797779 105804816
7032 SNP_A-1858457 105805106
7033 SNP_A-4202352 105805314
7034 SNP_A-2044082 105822340
7035 SNP_A-2093366 105840777
7036 SNP_A-4195183 105879324
7037 SNP_A-2004696 105898587
7038 SNP_A-4203271 105935975
7039 SNP_A-1883546 105951947
7040 SNP_A-1917027 105955501
7041 SNP_A-2222139 105963971
7042 SNP_A-2004712 105967711
7043 SNP_A-1876634 105972717
7044 SNP_A-1822579 105977532
7045 SNP_A-2004730 106043631
7046 SNP_A-1958029 106045014
7047 SNP_A-1953189 106079372
7048 SNP_A-1861388 106079416
7049 SNP_A-2092138 106144133
7050 SNP_A-2090509 106156560
7051 SNP_A-1851782 106192521
7052 SNP_A-2073625 106193595
7053 SNP_A-1799323 106232356
7054 SNP_A-2201497 106258273
7055 SNP_A-2284485 106262803
7056 SNP_A-1936797 106263065
7057 SNP_A-2004756 106296470
7058 SNP_A-2261179 106299260
7059 SNP_A-2158179 106347839
7060 SNP_A-1858942 106371034
7061 SNP_A-1816371 106427223
7062 SNP_A-4201026 106428211
7063 SNP_A-2028139 106444662
7064 SNP_A-2004772 106484451
7065 SNP_A-1944099 106512657
7066 SNP_A-1932618 106526966
7067 SNP_A-4218349 106531600
7068 SNP_A-2049511 106531699
7069 SNP_A-2061535 106531890
7070 SNP_A-2145759 106546794
7071 SNP_A-1900089 106559243
7072 SNP_A-2039725 106559679
7073 SNP_A-2203115 106574316
7074 SNP_A-2222930 106574743
7075 SNP_A-2106113 106590333
7076 SNP_A-2261188 106593814
7077 SNP_A-4193083 106594696
7078 SNP_A-1862178 106595891
7079 SNP_A-4223075 106596006
7080 SNP_A-2310976 106596095
7081 SNP_A-1944640 106596418
7082 SNP_A-2302144 106605023
7083 SNP_A-2133311 106606056
7084 SNP_A-2177264 106610698
7085 SNP_A-1801844 106610887
7086 SNP_A-2038736 106620952
7087 SNP_A-4214415 106625786
7088 SNP_A-4214416 106625987
7089 SNP_A-2242609 106636964
7090 SNP_A-2084333 106639932
7091 SNP_A-2194748 106646127
7092 SNP_A-4237763 106646670
7093 SNP_A-2004800 106655788
7094 SNP_A-2127619 106684970
7095 SNP_A-4235900 106685767
7096 SNP_A-2179865 106694535
7097 SNP_A-2171684 106694685
7098 SNP_A-2160504 106695763
7099 SNP_A-4235112 106696313
7100 SNP_A-1927447 106699229
7101 SNP_A-2203167 106701820
7102 SNP_A-1833447 106703623
7103 SNP_A-2124395 106703798
7104 SNP_A-4239435 106756388
7105 SNP_A-2027611 106774011
7106 SNP_A-2004819 106792219
7107 SNP_A-4199708 106796648
7108 SNP_A-4194936 106802106
7109 SNP_A-2264345 106819039
7110 SNP_A-4239482 106823961
7111 SNP_A-2089554 106824154
7112 SNP_A-1904098 106824440
7113 SNP_A-2187191 106824564
7114 SNP_A-2136058 106825678
7115 SNP_A-2306541 106826489
7116 SNP_A-4221604 106828645
7117 SNP_A-2174341 106828799
7118 SNP_A-4214419 106833414
7119 SNP_A-2038734 106864786
7120 SNP_A-2242686 106871459
7121 SNP_A-2004829 106878097
7122 SNP_A-4223965 106889603
7123 SNP_A-1948720 106897228
7124 SNP_A-1830949 106906037
7125 SNP_A-4196833 106906641
7126 SNP_A-4214420 106907840
7127 SNP_A-2208568 106909726
7128 SNP_A-2004831 106919657
7129 SNP_A-4239904 106920988
7130 SNP_A-4207526 106925199
7131 SNP_A-2125360 106932286
7132 SNP_A-2172371 106952048
7133 SNP_A-2307034 106962089
7134 SNP_A-1942724 106962325
7135 SNP_A-1795807 107012372
7136 SNP_A-2216468 107013380
7137 SNP_A-4200360 107100981
7138 SNP_A-2004850 107119263
7139 SNP_A-2033682 107122690
7140 SNP_A-2206783 107137682
7141 SNP_A-4214072 107140590
7142 SNP_A-4214422 107163031
7143 SNP_A-4214423 107214664
7144 SNP_A-2004860 107247334
7145 SNP_A-4194877 107253560
7146 SNP_A-2266840 107297420
7147 SNP_A-2004863 107314115
7148 SNP_A-2266454 107327972
7149 SNP_A-4193750 107339449
7150 SNP_A-1915931 107356871
7151 SNP_A-1854140 107386137
7152 SNP_A-4205680 107386783
7153 SNP_A-1808985 107401803
7154 SNP_A-2189397 107408058
7155 SNP_A-2180519 107414980
7156 SNP_A-4232568 107431388
7157 SNP_A-2165134 107431652
7158 SNP_A-4206882 107445488
7159 SNP_A-2284546 107446812
7160 SNP_A-2283830 107469854
7161 SNP_A-4222762 107476670
7162 SNP_A-2306073 107485090
7163 SNP_A-4239219 107520670
7164 SNP_A-2309781 107533646
7165 SNP_A-4226102 107535486
7166 SNP_A-1902001 107569040
7167 SNP_A-2004885 107583390
7168 SNP_A-4217583 107622773
7169 SNP_A-4220002 107630521
7170 SNP_A-1952251 107630801
7171 SNP_A-4214426 107633006
7172 SNP_A-2080656 107653497
7173 SNP_A-2153583 107654219
7174 SNP_A-2254525 107657716
7175 SNP_A-4222541 107658095
7176 SNP_A-2148511 107660331
7177 SNP_A-4225273 107663097
7178 SNP_A-4201820 107680510
7179 SNP_A-2259714 107691606
7180 SNP_A-2228105 107691979
7181 SNP_A-2268123 107693040
7182 SNP_A-4200682 107693268
7183 SNP_A-1803888 107697892
7184 SNP_A-1885333 107700534
7185 SNP_A-1808958 107700573
7186 SNP_A-2284342 107708922
7187 SNP_A-2212946 107713202
7188 SNP_A-2038749 107723973
7189 SNP_A-2004913 107742972
7190 SNP_A-4214428 107755346
7191 SNP_A-2198017 107881980
7192 SNP_A-2070834 107882438
7193 SNP_A-1948163 107882590
7194 SNP_A-4193375 107882862
7195 SNP_A-4207214 107883384
7196 SNP_A-2149156 107884452
7197 SNP_A-4216277 107885597
7198 SNP_A-1860996 107885858
7199 SNP_A-2273559 107885902
7200 SNP_A-4193470 107886177
7201 SNP_A-2157836 107888751
7202 SNP_A-2004933 107898108
7203 SNP_A-2286101 107904425
7204 SNP_A-2218808 107908905
7205 SNP_A-2264183 107909448
7206 SNP_A-2217053 107910511
7207 SNP_A-2249614 107911543
7208 SNP_A-1831482 107912938
7209 SNP_A-2293110 107914544
7210 SNP_A-2312791 107918294
7211 SNP_A-1848773 107928064
7212 SNP_A-2004954 107944383
7213 SNP_A-1790433 107962518
7214 SNP_A-1932742 107968162
7215 SNP_A-2236980 107969025
7216 SNP_A-2001411 107969131
7217 SNP_A-4202395 107974310
7218 SNP_A-2285910 107986163
7219 SNP_A-2296898 107995698
7220 SNP_A-2301202 108025031
7221 SNP_A-1960275 108025346
7222 SNP_A-1931174 108035060
7223 SNP_A-4200827 108036855
7224 SNP_A-1919114 108047039
7225 SNP_A-4214435 108052687
7226 SNP_A-2216530 108056227
7227 SNP_A-1827378 108056450
7228 SNP_A-4214436 108074037
7229 SNP_A-2004965 108080741
7230 SNP_A-4194036 108082860
7231 SNP_A-4214437 108110180
7232 SNP_A-1800976 108113397
7233 SNP_A-2126530 108113420
7234 SNP_A-1896172 108122919
7235 SNP_A-2125936 108124372
7236 SNP_A-2195134 108132851
7237 SNP_A-2124309 108139155
7238 SNP_A-2256444 108149550
7239 SNP_A-2213028 108204777
7240 SNP_A-1839844 108206750
7241 SNP_A-2277770 108223638
7242 SNP_A-1957031 108223791
7243 SNP_A-2216324 108225898
7244 SNP_A-4235634 108252203
7245 SNP_A-1816639 108258796
7246 SNP_A-2052076 108264489
7247 SNP_A-1940703 108336217
7248 SNP_A-2153850 108366461
7249 SNP_A-4222780 108371247
7250 SNP_A-2196714 108410576
7251 SNP_A-2041150 108411130
7252 SNP_A-1898273 108469639
7253 SNP_A-1896037 108483941
7254 SNP_A-1886734 108484098
7255 SNP_A-2004997 108490722
7256 SNP_A-2004998 108493757
7257 SNP_A-2004999 108511556
7258 SNP_A-2005001 108516800
7259 SNP_A-1802885 108543204
7260 SNP_A-2154229 108551998
7261 SNP_A-4202792 108580272
7262 SNP_A-2163308 108592314
7263 SNP_A-2084521 108611655
7264 SNP_A-4216596 108613957
7265 SNP_A-2188906 108616599
7266 SNP_A-2218568 108629351
7267 SNP_A-2225679 108654303
7268 SNP_A-2206232 108666900
7269 SNP_A-2265253 108682142
7270 SNP_A-2266903 108683524
7271 SNP_A-1861719 108685767
7272 SNP_A-1786213 108712470
7273 SNP_A-2213805 108713189
7274 SNP_A-2005019 108721677
7275 SNP_A-4199318 108742043
7276 SNP_A-2259339 108742197
7277 SNP_A-1890744 108783293
7278 SNP_A-1840722 108783462
7279 SNP_A-2005022 108798363
7280 SNP_A-4207229 108813447
7281 SNP_A-1851530 108826569
7282 SNP_A-2297791 108847365
7283 SNP_A-1860124 108851784
7284 SNP_A-2110933 108851957
7285 SNP_A-1940210 108852117
7286 SNP_A-4214074 108879748
7287 SNP_A-2100445 108911743
7288 SNP_A-2251024 108955230
7289 SNP_A-2223002 108972938
7290 SNP_A-4214442 108993431
7291 SNP_A-1948831 109018664
7292 SNP_A-1960307 109025415
7293 SNP_A-2274809 109050808
7294 SNP_A-1781544 109089378
7295 SNP_A-2005050 109104048
7296 SNP_A-2195840 109119080
7297 SNP_A-1946467 109120962
7298 SNP_A-2256368 109121057
7299 SNP_A-4193015 109122628
7300 SNP_A-2203605 109135574
7301 SNP_A-2100260 109135615
7302 SNP_A-1845032 109157704
7303 SNP_A-1921750 109158466
7304 SNP_A-1839798 109173710
7305 SNP_A-2189103 109186484
7306 SNP_A-1878110 109191683
7307 SNP_A-1860010 109196760
7308 SNP_A-1931803 109196892
7309 SNP_A-4214443 109223747
7310 SNP_A-2005061 109242877
7311 SNP_A-2301720 109268422
7312 SNP_A-4225271 109282721
7313 SNP_A-1941853 109291235
7314 SNP_A-4200017 109325645
7315 SNP_A-2300546 109335137
7316 SNP_A-2001419 109337592
7317 SNP_A-1821368 109347069
7318 SNP_A-2005071 109354844
7319 SNP_A-2250202 109392397
7320 SNP_A-1913650 109404972
7321 SNP_A-2208955 109408079
7322 SNP_A-4214447 109435515
7323 SNP_A-2300185 109435746
7324 SNP_A-2081597 109435821
7325 SNP_A-1851906 109453713
7326 SNP_A-2312103 109459924
7327 SNP_A-2266537 109461321
7328 SNP_A-1811109 109461372
7329 SNP_A-1821229 109467943
7330 SNP_A-4207408 109477360
7331 SNP_A-1809999 109527084
7332 SNP_A-2225728 109530040
7333 SNP_A-2226276 109544924
7334 SNP_A-1956994 109547751
7335 SNP_A-2005086 109551661
7336 SNP_A-1957023 109556695
7337 SNP_A-4214449 109565323
7338 SNP_A-1833554 109569833
7339 SNP_A-2005089 109570131
7340 SNP_A-2169896 109578372
7341 SNP_A-2153178 109589379
7342 SNP_A-4200152 109589442
7343 SNP_A-4200079 109594095
7344 SNP_A-1841998 109604791
7345 SNP_A-4222278 109607547
7346 SNP_A-2205059 109608531
7347 SNP_A-1843203 109615443
7348 SNP_A-4198659 109619109
7349 SNP_A-2061645 109651001
7350 SNP_A-1909385 109654030
7351 SNP_A-2180162 109654158
7352 SNP_A-2187765 109701945
7353 SNP_A-2005102 109720733
7354 SNP_A-4218243 109730376
7355 SNP_A-1840558 109753742
7356 SNP_A-2023295 109761922
7357 SNP_A-1938064 109761969
7358 SNP_A-1881251 109779823
7359 SNP_A-2005104 109815701
7360 SNP_A-4195549 109819008
7361 SNP_A-2005107 109902757
7362 SNP_A-4240156 109928008
7363 SNP_A-2302791 109930822
7364 SNP_A-2005112 109938054
7365 SNP_A-2226319 109946022
7366 SNP_A-2207651 109946863
7367 SNP_A-4214454 109946957
7368 SNP_A-2005115 109947021
7369 SNP_A-2005117 109951815
7370 SNP_A-4214455 109981421
7371 SNP_A-4229420 109993682
7372 SNP_A-1785316 109993940
7373 SNP_A-1922371 110014103
7374 SNP_A-2005122 110029605
7375 SNP_A-2274887 110042302
7376 SNP_A-2313265 110042368
7377 SNP_A-1862979 110045975
7378 SNP_A-2283314 110051015
7379 SNP_A-1920690 110071967
7380 SNP_A-4229358 110079527
7381 SNP_A-1878470 110100535
7382 SNP_A-4230189 110100737
7383 SNP_A-4219975 110100752
7384 SNP_A-1906414 110101694
7385 SNP_A-2120570 110101965
7386 SNP_A-2149362 110105624
7387 SNP_A-1869842 110106761
7388 SNP_A-1839835 110106803
7389 SNP_A-2086251 110107759
7390 SNP_A-2109605 110108177
7391 SNP_A-1960572 110110936
7392 SNP_A-2005135 110116764
7393 SNP_A-1865190 110145995
7394 SNP_A-4195652 110147861
7395 SNP_A-1902943 110148196
7396 SNP_A-2037969 110148692
7397 SNP_A-2183396 110148737
7398 SNP_A-1877229 110149085
7399 SNP_A-2049648 110152671
7400 SNP_A-2078303 110156854
7401 SNP_A-1909215 110163562
7402 SNP_A-2207504 110164827
7403 SNP_A-2201014 110170614
7404 SNP_A-2277949 110173294
7405 SNP_A-1838490 110178382
7406 SNP_A-4214457 110197043
7407 SNP_A-2259039 110198241
7408 SNP_A-2242448 110199211
7409 SNP_A-4196010 110199746
7410 SNP_A-4214458 110209498
7411 SNP_A-4225553 110209991
7412 SNP_A-2136094 110211388
7413 SNP_A-2277733 110224231
7414 SNP_A-1889252 110250552
7415 SNP_A-2073944 110253321
7416 SNP_A-2276749 110253388
7417 SNP_A-2032675 110260794
7418 SNP_A-1945590 110262286
7419 SNP_A-2157036 110289745
7420 SNP_A-4204526 110290315
7421 SNP_A-2116466 110290438
7422 SNP_A-2273804 110329672
7423 SNP_A-1922707 110346925
7424 SNP_A-4224586 110353720
7425 SNP_A-4217199 110353963
7426 SNP_A-1848529 110368420
7427 SNP_A-2163033 110369586
7428 SNP_A-2049636 110375957
7429 SNP_A-2294401 110376310
7430 SNP_A-1925667 110377481
7431 SNP_A-2307027 110379790
7432 SNP_A-2005153 110380402
7433 SNP_A-2176901 110380534
7434 SNP_A-4214459 110380559
7435 SNP_A-2070561 110384187
7436 SNP_A-2204042 110384900
7437 SNP_A-1805337 110433344
7438 SNP_A-2288707 110449009
7439 SNP_A-4197069 110493441
7440 SNP_A-2252751 110494792
7441 SNP_A-2005159 110511738
7442 SNP_A-2275882 110598642
7443 SNP_A-4216699 110604431
7444 SNP_A-2005166 110613714
7445 SNP_A-4214075 110626452
7446 SNP_A-1930626 110636649
7447 SNP_A-2264733 110643291
7448 SNP_A-2001420 110673991
7449 SNP_A-2230269 110680293
7450 SNP_A-2123492 110692171
7451 SNP_A-2122263 110692416
7452 SNP_A-2274507 110708276
7453 SNP_A-1815873 110708720
7454 SNP_A-1885189 110714051
7455 SNP_A-4225044 110717700
7456 SNP_A-1880455 110730050
7457 SNP_A-1894855 110731219
7458 SNP_A-2005172 110738648
7459 SNP_A-1930630 110749685
7460 SNP_A-1845913 110864393
7461 SNP_A-4222101 110894387
7462 SNP_A-2287946 110894545
7463 SNP_A-2236300 110895201
7464 SNP_A-2078559 110909186
7465 SNP_A-4238033 110915974
7466 SNP_A-4193383 110919460
7467 SNP_A-2293611 110942476
7468 SNP_A-1859059 110950017
7469 SNP_A-1876317 110962115
7470 SNP_A-1790371 110970055
7471 SNP_A-2253695 110972934
7472 SNP_A-2129764 110972971
7473 SNP_A-2252316 110982781
7474 SNP_A-4229477 110983381
7475 SNP_A-1806414 110984021
7476 SNP_A-4226945 110993607
7477 SNP_A-2209073 110994544
7478 SNP_A-2227887 111000149
7479 SNP_A-2055151 111018774
7480 SNP_A-1887867 111037390
7481 SNP_A-1953759 111052421
7482 SNP_A-2075379 111069528
7483 SNP_A-2292296 111084145
7484 SNP_A-4196009 111084169
7485 SNP_A-1873805 111088387
7486 SNP_A-4226277 111103117
7487 SNP_A-2044544 111132844
7488 SNP_A-2225377 111162570
7489 SNP_A-2264656 111163518
7490 SNP_A-2313700 111178982
7491 SNP_A-2060044 111181446
7492 SNP_A-2001422 111182075
7493 SNP_A-1906865 111258877
7494 SNP_A-4225721 111321841
7495 SNP_A-1935307 111322624
7496 SNP_A-4231236 111323629
7497 SNP_A-2106079 111378449
7498 SNP_A-1910938 111378675
7499 SNP_A-4225291 111378914
7500 SNP_A-2001424 111379052
7501 SNP_A-4203886 111386114
7502 SNP_A-1937992 111395389
7503 SNP_A-4214462 111395563
7504 SNP_A-1902960 111417943
7505 SNP_A-2053943 111418174
7506 SNP_A-2005195 111430595
7507 SNP_A-4195466 111459789
7508 SNP_A-2257564 111467142
7509 SNP_A-2093453 111480470
7510 SNP_A-1811292 111483977
7511 SNP_A-2005202 111506305
7512 SNP_A-2213944 111553041
7513 SNP_A-4214463 111573686
7514 SNP_A-2005219 111581967
7515 SNP_A-2005221 111583398
7516 SNP_A-1913079 111602340
7517 SNP_A-2225340 111602567
7518 SNP_A-2274582 111602656
7519 SNP_A-2111146 111621255
7520 SNP_A-2259616 111621655
7521 SNP_A-2237775 111622435
7522 SNP_A-2005229 111641123
7523 SNP_A-1877695 111648324
7524 SNP_A-2271884 111652133
7525 SNP_A-1923997 111687779
7526 SNP_A-2027854 111688182
7527 SNP_A-2068461 111690912
7528 SNP_A-1888826 111694705
7529 SNP_A-2049019 111699868
7530 SNP_A-2005232 111700807
7531 SNP_A-2005234 111703920
7532 SNP_A-1838252 111707598
7533 SNP_A-1791192 111707675
7534 SNP_A-1860013 111725740
7535 SNP_A-2233896 111740754
7536 SNP_A-2048382 111915649
7537 SNP_A-2291831 111946353
7538 SNP_A-2203843 111946721
7539 SNP_A-2253098 111993790
7540 SNP_A-4223076 111996398
7541 SNP_A-1955756 112031569
7542 SNP_A-2118083 112121472
7543 SNP_A-2184819 112138500
7544 SNP_A-2268700 112155639
7545 SNP_A-2047709 112156202
7546 SNP_A-2005251 112165879
7547 SNP_A-2241136 112187837
7548 SNP_A-2078956 112188896
7549 SNP_A-2272383 112224209
7550 SNP_A-1914846 112377992
7551 SNP_A-1882032 112384883
7552 SNP_A-1791355 112421310
7553 SNP_A-1862919 112425763
7554 SNP_A-1866481 112438660
7555 SNP_A-4203052 112445131
7556 SNP_A-2201878 112452001
7557 SNP_A-2191375 112457684
7558 SNP_A-4217234 112459649
7559 SNP_A-4214467 112479992
7560 SNP_A-2256666 112485841
7561 SNP_A-1935737 112501145
7562 SNP_A-2086979 112508619
7563 SNP_A-2005279 112515074
7564 SNP_A-2001430 112534645
7565 SNP_A-4234731 112539727
7566 SNP_A-1797178 112540886
7567 SNP_A-2098870 112541119
7568 SNP_A-1944387 112567166
7569 SNP_A-2005287 112623908
7570 SNP_A-1827605 112637185
7571 SNP_A-4220005 112743711
7572 SNP_A-2095481 112787793
7573 SNP_A-1943287 112875870
7574 SNP_A-1929860 112877461
7575 SNP_A-1842663 112877539
7576 SNP_A-1957670 112892144
7577 SNP_A-1894579 112898958
7578 SNP_A-1824848 112902489
7579 SNP_A-2256275 112916642
7580 SNP_A-1894553 112919743
7581 SNP_A-1866105 112926965
7582 SNP_A-1883111 112927079
7583 SNP_A-2038746 112927449
7584 SNP_A-1893486 112932828
7585 SNP_A-1791525 112935471
7586 SNP_A-2233139 112937274
7587 SNP_A-1797982 112944335
7588 SNP_A-1834495 112990307
7589 SNP_A-2143307 112995424
7590 SNP_A-1914399 113004460
7591 SNP_A-1813334 113030534
7592 SNP_A-4221901 113052330
7593 SNP_A-4221329 113053998
7594 SNP_A-1804315 113067462
7595 SNP_A-2226166 113068735
7596 SNP_A-2187575 113090620
7597 SNP_A-2005306 113100250
7598 SNP_A-2005307 113110494
7599 SNP_A-2266385 113126908
7600 SNP_A-4241012 113133159
7601 SNP_A-4234126 113150383
7602 SNP_A-2190069 113166892
7603 SNP_A-2090524 113171006
7604 SNP_A-1803249 113171207
7605 SNP_A-2074707 113175485
7606 SNP_A-4223223 113182959
7607 SNP_A-1809873 113182997
7608 SNP_A-2121062 113184844
7609 SNP_A-2111112 113186469
7610 SNP_A-1834422 113192924
7611 SNP_A-2118796 113197013
7612 SNP_A-1800914 113212512
7613 SNP_A-2195859 113220944
7614 SNP_A-1913818 113221114
7615 SNP_A-2180265 113236278
7616 SNP_A-2281908 113247429
7617 SNP_A-2048380 113259340
7618 SNP_A-4231349 113288507
7619 SNP_A-2022595 113301370
7620 SNP_A-2176389 113311751
7621 SNP_A-1865735 113312587
7622 SNP_A-4200256 113319580
7623 SNP_A-2022118 113319624
7624 SNP_A-2306984 113331465
7625 SNP_A-2197044 113332410
7626 SNP_A-2302473 113341784
7627 SNP_A-2107591 113341814
7628 SNP_A-2137030 113349730
7629 SNP_A-2111200 113350071
7630 SNP_A-1920997 113353697
7631 SNP_A-4204272 113357538
7632 SNP_A-1842916 113363971
7633 SNP_A-1847757 113368782
7634 SNP_A-1879393 113381547
7635 SNP_A-1780790 113408949
7636 SNP_A-2005341 113432962
7637 SNP_A-4232458 113474871
7638 SNP_A-1808201 113475515
7639 SNP_A-4205326 113487311
7640 SNP_A-1843033 113494170
7641 SNP_A-1822398 113523060
7642 SNP_A-2158707 113524466
7643 SNP_A-4207146 113524714
7644 SNP_A-2058520 113554422
7645 SNP_A-2296901 113554620
7646 SNP_A-2229734 113573329
7647 SNP_A-4231638 113575002
7648 SNP_A-2005358 113583908
7649 SNP_A-1883805 113613732
7650 SNP_A-2271947 113614135
7651 SNP_A-1896523 113622691
7652 SNP_A-2005366 113644668
7653 SNP_A-2005367 113653563
7654 SNP_A-2005368 113653591
7655 SNP_A-4216290 113665728
7656 SNP_A-2234958 113666267
7657 SNP_A-2005376 113683950
7658 SNP_A-2104150 113684280
7659 SNP_A-4229065 113690799
7660 SNP_A-2091246 113691003
7661 SNP_A-2195876 113706092
7662 SNP_A-2005381 113709754
7663 SNP_A-2247750 113713637
7664 SNP_A-1899193 113725294
7665 SNP_A-2121117 113744534
7666 SNP_A-4222791 113765399
7667 SNP_A-2205043 113837462
7668 SNP_A-2005392 113884087
7669 SNP_A-2222072 113893500
7670 SNP_A-2175746 113893857
7671 SNP_A-2005397 113900711
7672 SNP_A-2039717 113908222
7673 SNP_A-2286510 113910642
7674 SNP_A-4221168 113937500
7675 SNP_A-2001435 113940408
7676 SNP_A-1795719 113944373
7677 SNP_A-2005402 113970418
7678 SNP_A-2115547 113972152
7679 SNP_A-4214482 113986037
7680 SNP_A-4235790 114021803
7681 SNP_A-2199313 114044562
7682 SNP_A-4216567 114061338
7683 SNP_A-4214483 114064607
7684 SNP_A-2005411 114065189
7685 SNP_A-4214484 114065482
7686 SNP_A-2178732 114092662
7687 SNP_A-2117832 114095284
7688 SNP_A-2220223 114100883
7689 SNP_A-2063815 114101338
7690 SNP_A-4214485 114114699
7691 SNP_A-2172795 114132094
7692 SNP_A-2178235 114138679
7693 SNP_A-2062346 114146731
7694 SNP_A-4221514 114149442
7695 SNP_A-2039552 114149802
7696 SNP_A-1936395 114182275
7697 SNP_A-4226276 114190345
7698 SNP_A-2173488 114212444
7699 SNP_A-2308902 114214053
7700 SNP_A-2227654 114214492
7701 SNP_A-1858398 114214629
7702 SNP_A-4214487 114228361
7703 SNP_A-1851902 114325217
7704 SNP_A-2156090 114358392
7705 SNP_A-1791958 114371710
7706 SNP_A-2096524 114382894
7707 SNP_A-2005441 114384784
7708 SNP_A-2032128 114391533
7709 SNP_A-1904423 114397089
7710 SNP_A-2272998 114412389
7711 SNP_A-2127514 114415832
7712 SNP_A-1858206 114426056
7713 SNP_A-1825588 114426549
7714 SNP_A-1879352 114447933
7715 SNP_A-4239733 114458106
7716 SNP_A-1833736 114458127
7717 SNP_A-1865538 114458428
7718 SNP_A-2071521 114488135
7719 SNP_A-2267405 114495455
7720 SNP_A-2234360 114506363
7721 SNP_A-2154774 114518413
7722 SNP_A-2154761 114531019
7723 SNP_A-2005459 114685922
7724 SNP_A-1809965 114738487
7725 SNP_A-1927653 114778805
7726 SNP_A-2130702 114779067
7727 SNP_A-2265769 114795850
7728 SNP_A-2167555 114797037
7729 SNP_A-2190836 114798062
7730 SNP_A-1783997 114845387
7731 SNP_A-1858610 114870332
7732 SNP_A-1911268 114870541
7733 SNP_A-2204003 114894524
7734 SNP_A-2148101 114897045
7735 SNP_A-1941997 114913815
7736 SNP_A-1901849 114932355
7737 SNP_A-2127064 114932450
7738 SNP_A-1938334 115000560
7739 SNP_A-4222371 115008330
7740 SNP_A-1931904 115024303
7741 SNP_A-4203473 115042731
7742 SNP_A-2005472 115052470
7743 SNP_A-4237322 115059024
7744 SNP_A-4207541 115067194
7745 SNP_A-2163371 115067346
7746 SNP_A-1860924 115067524
7747 SNP_A-2174405 115067655
7748 SNP_A-2232239 115070850
7749 SNP_A-2135528 115077271
7750 SNP_A-1840331 115096148
7751 SNP_A-2252996 115118481
7752 SNP_A-2295828 115125412
7753 SNP_A-2005487 115140027
7754 SNP_A-2173436 115169122
7755 SNP_A-2265171 115193295
7756 SNP_A-2064271 115201678
7757 SNP_A-4231306 115225646
7758 SNP_A-2119789 115232521
7759 SNP_A-1953055 115261625
7760 SNP_A-4217685 115289274
7761 SNP_A-2005502 115304488
7762 SNP_A-4214497 115306715
7763 SNP_A-2059027 115307701
7764 SNP_A-4199169 115308011
7765 SNP_A-2098816 115311119
7766 SNP_A-1890713 115320376
7767 SNP_A-2053803 115320711
7768 SNP_A-4194068 115324114
7769 SNP_A-2257271 115360244
7770 SNP_A-4233074 115373864
7771 SNP_A-2305185 115382909
7772 SNP_A-1884640 115383376
7773 SNP_A-1904825 115383919
7774 SNP_A-2217223 115384541
7775 SNP_A-2177413 115387123
7776 SNP_A-2160718 115389189
7777 SNP_A-2005523 115391254
7778 SNP_A-2005524 115391355
7779 SNP_A-2005525 115391457
7780 SNP_A-2005526 115391751
7781 SNP_A-2132948 115410156
7782 SNP_A-2246630 115410437
7783 SNP_A-1814693 115428456
7784 SNP_A-2111242 115479142
7785 SNP_A-2287630 115486873
7786 SNP_A-2083601 115497312
7787 SNP_A-1882685 115512165
7788 SNP_A-4228765 115514903
7789 SNP_A-2166619 115518418
7790 SNP_A-2005541 115522098
7791 SNP_A-2180664 115522281
7792 SNP_A-2030224 115533315
7793 SNP_A-1917845 115535714
7794 SNP_A-4194940 115537955
7795 SNP_A-1800359 115538389
7796 SNP_A-4206546 115569670
7797 SNP_A-2269045 115571860
7798 SNP_A-2005544 115577000
7799 SNP_A-4224965 115592398
7800 SNP_A-4223534 115623227
7801 SNP_A-1846367 115665015
7802 SNP_A-2126298 115667781
7803 SNP_A-2073951 115675177
7804 SNP_A-4234898 115687168
7805 SNP_A-1908595 115714029
7806 SNP_A-1859936 115725803
7807 SNP_A-2101239 115727066
7808 SNP_A-4237783 115750072
7809 SNP_A-2256589 115774483
7810 SNP_A-1794236 115774682
7811 SNP_A-2122736 115807750
7812 SNP_A-2123852 115813514
7813 SNP_A-2117364 115829606
7814 SNP_A-2133058 115877594
7815 SNP_A-1946685 115912198
7816 SNP_A-2282648 115912482
7817 SNP_A-2005571 115917269
7818 SNP_A-1853232 115952943
7819 SNP_A-2005576 115961985
7820 SNP_A-2139192 115968419
7821 SNP_A-1847362 115968650
7822 SNP_A-1868238 115983416
7823 SNP_A-2062834 115984366
7824 SNP_A-1873925 115985132
7825 SNP_A-4230096 115993043
7826 SNP_A-1822477 115994958
7827 SNP_A-2221582 115995485
7828 SNP_A-4192680 115996720
7829 SNP_A-2132996 116012743
7830 SNP_A-4192673 116069495
7831 SNP_A-4193312 116070345
7832 SNP_A-2192554 116080493
7833 SNP_A-2115515 116081545
7834 SNP_A-2300334 116145708
7835 SNP_A-2101272 116189165
7836 SNP_A-2152153 116192186
7837 SNP_A-2005599 116204145
7838 SNP_A-2086977 116212157
7839 SNP_A-4214504 116214569
7840 SNP_A-4202911 116222151
7841 SNP_A-2163281 116233203
7842 SNP_A-2240774 116252781
7843 SNP_A-1887352 116253478
7844 SNP_A-1871282 116253976
7845 SNP_A-1866847 116278053
7846 SNP_A-2148994 116287287
7847 SNP_A-2228667 116301521
7848 SNP_A-2232271 116301614
7849 SNP_A-2307661 116305099
7850 SNP_A-2269606 116305170
7851 SNP_A-2005604 116306473
7852 SNP_A-4214506 116306587
7853 SNP_A-4219635 116309050
7854 SNP_A-2183976 116310074
7855 SNP_A-2005606 116313228
7856 SNP_A-1790732 116323401
7857 SNP_A-1838011 116323964
7858 SNP_A-2005611 116347520
7859 SNP_A-2192992 116347553
7860 SNP_A-2207542 116380465
7861 SNP_A-2195954 116428307
7862 SNP_A-2098373 116453972
7863 SNP_A-2298741 116456644
7864 SNP_A-1853192 116460639
7865 SNP_A-1851080 116466398
7866 SNP_A-2263186 116506582
7867 SNP_A-2039595 116506620
7868 SNP_A-2005625 116509553
7869 SNP_A-1915294 116512215
7870 SNP_A-4214513 116515593
7871 SNP_A-4234503 116555377
7872 SNP_A-2164061 116561786
7873 SNP_A-2162835 116584924
7874 SNP_A-4214514 116586259
7875 SNP_A-1877481 116615149
7876 SNP_A-4206842 116644564
7877 SNP_A-1890415 116704949
7878 SNP_A-4234304 116709533
7879 SNP_A-1894437 116720327
7880 SNP_A-4214516 116756326
7881 SNP_A-1920672 116796378
7882 SNP_A-1867977 116796489
7883 SNP_A-2114849 116818582
7884 SNP_A-2027012 116818761
7885 SNP_A-2281783 116826992
7886 SNP_A-1834127 116876309
7887 SNP_A-1845912 116894953
7888 SNP_A-2200714 117044355
7889 SNP_A-4221249 117131499
7890 SNP_A-1957550 117132042
7891 SNP_A-1917610 117132364
7892 SNP_A-1889830 117137579
7893 SNP_A-2063274 117150403
7894 SNP_A-4240906 117150783
7895 SNP_A-1908141 117172335
7896 SNP_A-4206009 117186878
7897 SNP_A-2226772 117214465
7898 SNP_A-1834802 117216870
7899 SNP_A-1839545 117226168
7900 SNP_A-1845028 117250017
7901 SNP_A-2256760 117272006
7902 SNP_A-1788204 117300938
7903 SNP_A-2066043 117301088
7904 SNP_A-4199439 117302993
7905 SNP_A-2030470 117314229
7906 SNP_A-4223479 117341260
7907 SNP_A-4214523 117348909
7908 SNP_A-4214524 117348932
7909 SNP_A-1837218 117350294
7910 SNP_A-1837908 117385627
7911 SNP_A-1930761 117404353
7912 SNP_A-4240801 117417474
7913 SNP_A-2005680 117423647
7914 SNP_A-1869736 117428551
7915 SNP_A-2064495 117431164
7916 SNP_A-1902554 117439540
7917 SNP_A-1832075 117447725
7918 SNP_A-2249449 117465896
7919 SNP_A-2005684 117468540
7920 SNP_A-1941364 117495895
7921 SNP_A-4214525 117496769
7922 SNP_A-2005689 117496930
7923 SNP_A-2005690 117502578
7924 SNP_A-1830566 117542621
7925 SNP_A-1892256 117557725
7926 SNP_A-1854853 117558262
7927 SNP_A-2132113 117582721
7928 SNP_A-1817969 117582877
7929 SNP_A-2005700 117584734
7930 SNP_A-2084705 117584894
7931 SNP_A-2314364 117585316
7932 SNP_A-2005701 117588723
7933 SNP_A-2005703 117589026
7934 SNP_A-2060860 117601878
7935 SNP_A-2005705 117602238
7936 SNP_A-2118625 117607437
7937 SNP_A-2168742 117607508
7938 SNP_A-4214527 117692635
7939 SNP_A-2196515 117717708
7940 SNP_A-2312628 117723403
7941 SNP_A-2276305 117735518
7942 SNP_A-2237294 117748754
7943 SNP_A-2005722 117757027
7944 SNP_A-2037018 117761145
7945 SNP_A-2110212 117774312
7946 SNP_A-4232428 117779446
7947 SNP_A-1881126 117781145
7948 SNP_A-2092510 117797907
7949 SNP_A-4204969 117799767
7950 SNP_A-2005734 117842460
7951 SNP_A-4214082 117853324
7952 SNP_A-2222258 117862268
7953 SNP_A-2192362 117884107
7954 SNP_A-2161912 117885629
7955 SNP_A-1835216 117913215
7956 SNP_A-2109041 117918208
7957 SNP_A-2309885 117947120
7958 SNP_A-1893890 117953408
7959 SNP_A-2001468 117957489
7960 SNP_A-2297139 117974414
7961 SNP_A-2005747 117977536
7962 SNP_A-1802612 118008541
7963 SNP_A-2072639 118010056
7964 SNP_A-1869492 118011735
7965 SNP_A-2202824 118014309
7966 SNP_A-2060569 118014534
7967 SNP_A-2169177 118077288
7968 SNP_A-2103651 118092976
7969 SNP_A-1861802 118094510
7970 SNP_A-2311307 118095870
7971 SNP_A-1939855 118161006
7972 SNP_A-4229159 118163461
7973 SNP_A-1946831 118183206
7974 SNP_A-1820291 118318233
7975 SNP_A-2240786 118351360
7976 SNP_A-2187078 118351949
7977 SNP_A-2076604 118352930
7978 SNP_A-2249860 118402300
7979 SNP_A-4214536 118408288
7980 SNP_A-2001475 118527758
7981 SNP_A-1864072 118532561
7982 SNP_A-2109318 118536580
7983 SNP_A-1841175 118536733
7984 SNP_A-2202999 118543853
7985 SNP_A-4198259 118551685
7986 SNP_A-2005802 118565596
7987 SNP_A-2165321 118581605
7988 SNP_A-1886820 118601393
7989 SNP_A-2146949 118606527
7990 SNP_A-1958209 118612118
7991 SNP_A-2264442 118723552
7992 SNP_A-2038449 118725623
7993 SNP_A-2067723 118786002
7994 SNP_A-1935600 118808539
7995 SNP_A-2298773 118819674
7996 SNP_A-2090984 118826672
7997 SNP_A-4197654 118827980
7998 SNP_A-2219843 118842458
7999 SNP_A-2159730 118842508
8000 SNP_A-2001477 118894485
8001 SNP_A-4216364 118926684
8002 SNP_A-2243588 118928872
8003 SNP_A-1864091 118952863
8004 SNP_A-4241083 118954055
8005 SNP_A-2005825 118957594
8006 SNP_A-2005826 118958154
8007 SNP_A-2247799 118976386
8008 SNP_A-1954245 118998475
8009 SNP_A-1808351 118998861
8010 SNP_A-1928009 119015202
8011 SNP_A-2235515 119025058
8012 SNP_A-1896079 119069043
8013 SNP_A-1829801 119088152
8014 SNP_A-2094226 119088888
8015 SNP_A-1891042 119108499
8016 SNP_A-1852917 119147475
8017 SNP_A-2005854 119188148
8018 SNP_A-2005856 119232512
8019 SNP_A-2199657 119237657
8020 SNP_A-2246833 119241735
8021 SNP_A-2127823 119243728
8022 SNP_A-2302580 119306070
8023 SNP_A-1944842 119307227
8024 SNP_A-2185419 119321587
8025 SNP_A-1813357 119322491
8026 SNP_A-4205865 119322546
8027 SNP_A-2219420 119326613
8028 SNP_A-1805887 119326982
8029 SNP_A-1857229 119372134
8030 SNP_A-1873874 119372176
8031 SNP_A-1929025 119372445
8032 SNP_A-2005861 119387597
8033 SNP_A-1862308 119397605
8034 SNP_A-2119308 119404087
8035 SNP_A-2295190 119415133
8036 SNP_A-2001485 119426478
8037 SNP_A-2103295 119446784
8038 SNP_A-4220396 119480028
8039 SNP_A-2255901 119480400
8040 SNP_A-4216469 119523995
8041 SNP_A-2147214 119535731
8042 SNP_A-1885155 119570308
8043 SNP_A-2252183 119599973
8044 SNP_A-2201911 119601819
8045 SNP_A-1960287 119604248
8046 SNP_A-1936416 119609372
8047 SNP_A-1956096 119613646
8048 SNP_A-4218676 119652082
8049 SNP_A-2104176 119663895
8050 SNP_A-4233304 119666041
8051 SNP_A-2039613 119681022
8052 SNP_A-1913307 119682325
8053 SNP_A-4216410 119722698
8054 SNP_A-4198731 119819033
8055 SNP_A-1809071 119931915
8056 SNP_A-2300540 119934505
8057 SNP_A-1920094 119986247
8058 SNP_A-2102725 119991181
8059 SNP_A-1903244 120011676
8060 SNP_A-2005894 120036217
8061 SNP_A-2005895 120049987
8062 SNP_A-2147742 120054182
8063 SNP_A-4222764 120057440
8064 SNP_A-2001491 120064090
8065 SNP_A-4198246 120077946
8066 SNP_A-4202709 120108588
8067 SNP_A-2005902 120112006
8068 SNP_A-2005903 120112023
8069 SNP_A-2097841 120134086
8070 SNP_A-1856548 120134294
8071 SNP_A-2208776 120134777
8072 SNP_A-1844595 120135130
8073 SNP_A-2208056 120135638
8074 SNP_A-2005906 120135737
8075 SNP_A-1851925 120154241
8076 SNP_A-4225897 120154573
8077 SNP_A-2197735 120155157
8078 SNP_A-2111065 120166015
8079 SNP_A-2120200 120166413
8080 SNP_A-2078631 120169349
8081 SNP_A-2058083 120169562
8082 SNP_A-4232515 120177770
8083 SNP_A-2105360 120178352
8084 SNP_A-2304992 120197724
8085 SNP_A-2243357 120198524
8086 SNP_A-2105896 120198598
8087 SNP_A-4219149 120208703
8088 SNP_A-2149942 120209441
8089 SNP_A-2021111 120211505
8090 SNP_A-2203426 120211660
8091 SNP_A-2142373 120211781
8092 SNP_A-2105238 120212199
8093 SNP_A-2168863 120212254
8094 SNP_A-2086146 120212492
8095 SNP_A-1954202 120217285
8096 SNP_A-2246258 120219080
8097 SNP_A-1867202 120238080
8098 SNP_A-2074016 120257069
8099 SNP_A-1867618 120278161
8100 SNP_A-1951012 120281344
8101 SNP_A-2001492 120288743
8102 SNP_A-2005922 120298289
8103 SNP_A-1815549 120299062
8104 SNP_A-2112119 120381488
8105 SNP_A-2072111 120438225
8106 SNP_A-2022660 120442644
8107 SNP_A-1939387 120502829
8108 SNP_A-2005931 120519984
8109 SNP_A-1794897 120520721
8110 SNP_A-2027382 120551086
8111 SNP_A-2306376 120577702
8112 SNP_A-1895158 120582005
8113 SNP_A-2178015 120634937
8114 SNP_A-2141155 120642947
8115 SNP_A-2005943 120699464
8116 SNP_A-2308358 120741035
8117 SNP_A-4224886 120748560
8118 SNP_A-1894862 120748813
8119 SNP_A-1862256 120749463
8120 SNP_A-2028978 120754473
8121 SNP_A-2099190 120754957
8122 SNP_A-1859140 120755161
8123 SNP_A-1798337 120772176
8124 SNP_A-1786561 120773631
8125 SNP_A-1855991 120864860
8126 SNP_A-2272596 120865794
8127 SNP_A-1864703 120882808
8128 SNP_A-1851580 120883112
8129 SNP_A-2064228 120885121
8130 SNP_A-1837463 120904682
8131 SNP_A-2289916 120904980
8132 SNP_A-2033500 120939547
8133 SNP_A-2141548 120949440
8134 SNP_A-1873825 121024904
8135 SNP_A-2150977 121044368
8136 SNP_A-2138350 121055930
8137 SNP_A-1790530 121065598
8138 SNP_A-2133522 121100775
8139 SNP_A-2192086 121134185
8140 SNP_A-1843172 121199813
8141 SNP_A-4237771 121229463
8142 SNP_A-2240071 121229564
8143 SNP_A-2261746 121265893
8144 SNP_A-1936740 121274654
8145 SNP_A-2005971 121301038
8146 SNP_A-2133235 121306734
8147 SNP_A-1800698 121317999
8148 SNP_A-2060633 121318411
8149 SNP_A-2206055 121318485
8150 SNP_A-1802166 121352650
8151 SNP_A-2288913 121352777
8152 SNP_A-1950041 121367453
8153 SNP_A-2218546 121368483
8154 SNP_A-2024476 121409299
8155 SNP_A-4232788 121422361
8156 SNP_A-2189001 121422543
8157 SNP_A-2082711 121427002
8158 SNP_A-1808891 121517242
8159 SNP_A-2280009 121520966
8160 SNP_A-1816298 121595918
8161 SNP_A-2310651 121623528
8162 SNP_A-2118146 121630201
8163 SNP_A-2305304 121681508
8164 SNP_A-4195136 121691764
8165 SNP_A-2257338 121695771
8166 SNP_A-1881924 121726689
8167 SNP_A-1901571 121738661
8168 SNP_A-1804583 121740343
8169 SNP_A-2251651 121749168
8170 SNP_A-1915663 121749468
8171 SNP_A-1861021 121749598
8172 SNP_A-2269841 121759003
8173 SNP_A-2175560 121767318
8174 SNP_A-2234497 121770851
8175 SNP_A-2117732 121780877
8176 SNP_A-1869902 121809910
8177 SNP_A-1947205 121817322
8178 SNP_A-2091032 121817505
8179 SNP_A-1916048 121821666
8180 SNP_A-1949462 121832623
8181 SNP_A-1897577 121840553
8182 SNP_A-1897506 121855861
8183 SNP_A-1941255 121855959
8184 SNP_A-4219972 121862929
8185 SNP_A-1787313 121864442
8186 SNP_A-4200717 121912394
8187 SNP_A-4232319 121912407
8188 SNP_A-2257673 121917773
8189 SNP_A-4222621 121924900
8190 SNP_A-4214546 121934964
8191 SNP_A-4234136 121941620
8192 SNP_A-2275920 121963324
8193 SNP_A-2006007 122025476
8194 SNP_A-2006008 122025586
8195 SNP_A-2051192 122026269
8196 SNP_A-2006009 122039915
8197 SNP_A-4216766 122057169
8198 SNP_A-4218341 122060540
8199 SNP_A-1839723 122076504
8200 SNP_A-1930111 122085174
8201 SNP_A-1820330 122085509
8202 SNP_A-4230063 122110500
8203 SNP_A-1787984 122116262
8204 SNP_A-2150516 122165545
8205 SNP_A-2043377 122165969
8206 SNP_A-2159301 122203636
8207 SNP_A-1790344 122239475
8208 SNP_A-1863467 122292028
8209 SNP_A-2271844 122323851
8210 SNP_A-4233560 122335449
8211 SNP_A-1927552 122335474
8212 SNP_A-4241007 122343706
8213 SNP_A-2121018 122355150
8214 SNP_A-1889730 122364777
8215 SNP_A-1823163 122387521
8216 SNP_A-2187400 122387624
8217 SNP_A-2147603 122395411
8218 SNP_A-4214087 122401412
8219 SNP_A-1957008 122409859
8220 SNP_A-2006028 122419759
8221 SNP_A-1796267 122439231
8222 SNP_A-1801350 122439906
8223 SNP_A-4233166 122484663
8224 SNP_A-2143559 122484709
8225 SNP_A-2006037 122489690
8226 SNP_A-2006038 122491477
8227 SNP_A-2308129 122494998
8228 SNP_A-2167042 122495603
8229 SNP_A-4239157 122500353
8230 SNP_A-2173647 122500749
8231 SNP_A-4227524 122501106
8232 SNP_A-2049894 122502106
8233 SNP_A-2131662 122505384
8234 SNP_A-4196373 122505970
8235 SNP_A-1868131 122521607
8236 SNP_A-2006047 122532017
8237 SNP_A-2152670 122532190
8238 SNP_A-1954249 122532649
8239 SNP_A-4234059 122532888
8240 SNP_A-2041528 122533064
8241 SNP_A-4204012 122536394
8242 SNP_A-1796151 122555471
8243 SNP_A-1844938 122581363
8244 SNP_A-1875379 122610241
8245 SNP_A-4203344 122618375
8246 SNP_A-2038444 122628850
8247 SNP_A-2229968 122629160
8248 SNP_A-2278890 122645367
8249 SNP_A-2069437 122645708
8250 SNP_A-2146394 122646609
8251 SNP_A-1955612 122647189
8252 SNP_A-2006055 122648007
8253 SNP_A-2293822 122667052
8254 SNP_A-2314050 122667268
8255 SNP_A-2312320 122667416
8256 SNP_A-4238311 122690270
8257 SNP_A-2186513 122690305
8258 SNP_A-2193432 122691495
8259 SNP_A-2179433 122707197
8260 SNP_A-2178149 122710299
8261 SNP_A-4202564 122736794
8262 SNP_A-2295191 122737869
8263 SNP_A-1948941 122761248
8264 SNP_A-2053348 122779808
8265 SNP_A-2023129 122795537
8266 SNP_A-2006076 122847307
8267 SNP_A-2294197 122858160
8268 SNP_A-1830430 122858586
8269 SNP_A-2292399 122862255
8270 SNP_A-1809582 122865346
8271 SNP_A-2119332 122865436
8272 SNP_A-1925948 122929364
8273 SNP_A-2243546 122957160
8274 SNP_A-1939506 122957516
8275 SNP_A-2204842 122958020
8276 SNP_A-2006096 122967020
8277 SNP_A-1876230 122967147
8278 SNP_A-1792501 122993625
8279 SNP_A-2132062 122993679
8280 SNP_A-2271891 123009541
8281 SNP_A-1844018 123009606
8282 SNP_A-2302673 123009942
8283 SNP_A-2165150 123011023
8284 SNP_A-2067629 123012946
8285 SNP_A-2119168 123022509
8286 SNP_A-1883789 123024381
8287 SNP_A-1871127 123034204
8288 SNP_A-2242310 123052530
8289 SNP_A-2262856 123053164
8290 SNP_A-4226908 123067986
8291 SNP_A-1906958 123082797
8292 SNP_A-2230700 123085176
8293 SNP_A-1885740 123085245
8294 SNP_A-2255380 123121561
8295 SNP_A-4206042 123121584
8296 SNP_A-2154063 123122035
8297 SNP_A-4230054 123144178
8298 SNP_A-2132366 123168016
8299 SNP_A-2228157 123171028
8300 SNP_A-4234750 123218650
8301 SNP_A-2071597 123232770
8302 SNP_A-4202278 123392227
8303 SNP_A-1869442 123426686
8304 SNP_A-2266057 123426940
8305 SNP_A-2166029 123453723
8306 SNP_A-2006137 123458667
8307 SNP_A-1781803 123471190
8308 SNP_A-2118178 123478029
8309 SNP_A-1884626 123480979
8310 SNP_A-2108120 123481658
8311 SNP_A-2037318 123488416
8312 SNP_A-2006144 123491947
8313 SNP_A-4229609 123507333
8314 SNP_A-4236178 123513750
8315 SNP_A-2095107 123513800
8316 SNP_A-2006147 123521812
8317 SNP_A-2149715 123526480
8318 SNP_A-2174212 123530894
8319 SNP_A-2001523 123573965
8320 SNP_A-1913565 123604565
8321 SNP_A-2138478 123604845
8322 SNP_A-2029309 123621430
8323 SNP_A-2208836 123627690
8324 SNP_A-1809604 123629245
8325 SNP_A-1898208 123630511
8326 SNP_A-2006155 123648119
8327 SNP_A-4205686 123659245
8328 SNP_A-2191091 123663196
8329 SNP_A-4196771 123691937
8330 SNP_A-2191287 123692726
8331 SNP_A-1794241 123693800
8332 SNP_A-2050638 123705392
8333 SNP_A-2282726 123730367
8334 SNP_A-2088100 123740945
8335 SNP_A-2232970 123759504
8336 SNP_A-1811002 123772104
8337 SNP_A-2203667 123773667
8338 SNP_A-2001525 123774621
8339 SNP_A-2126887 123807644
8340 SNP_A-4203576 123811488
8341 SNP_A-1831011 123869534
8342 SNP_A-1902635 123870018
8343 SNP_A-2085328 123870044
8344 SNP_A-4233612 123874295
8345 SNP_A-2103083 123901335
8346 SNP_A-1895502 123903816
8347 SNP_A-2108068 123904043
8348 SNP_A-4192737 123919123
8349 SNP_A-2029231 123934479
8350 SNP_A-2170584 123938190
8351 SNP_A-2301597 123974799
8352 SNP_A-1932851 123984146
8353 SNP_A-1889558 123984488
8354 SNP_A-2006186 123997098
8355 SNP_A-1865723 124005699
8356 SNP_A-4214088 124006150
8357 SNP_A-4214555 124007298
8358 SNP_A-4238680 124007313
8359 SNP_A-2171507 124007413
8360 SNP_A-4240838 124010029
8361 SNP_A-2006189 124018550
8362 SNP_A-1792437 124019172
8363 SNP_A-2183713 124031437
8364 SNP_A-4201312 124032968
8365 SNP_A-1925638 124033174
8366 SNP_A-4203447 124033619
8367 SNP_A-2006195 124035844
8368 SNP_A-2006196 124035877
8369 SNP_A-2180715 124046536
8370 SNP_A-4224783 124052443
8371 SNP_A-1851997 124060921
8372 SNP_A-1898576 124079065
8373 SNP_A-2006201 124104422
8374 SNP_A-4230717 124135202
8375 SNP_A-4240404 124139342
8376 SNP_A-2006206 124182420
8377 SNP_A-4214557 124204024
8378 SNP_A-4214558 124204345
8379 SNP_A-2006209 124204438
8380 SNP_A-1841655 124205305
8381 SNP_A-1811004 124224870
8382 SNP_A-2055729 124225049
8383 SNP_A-2183447 124225345
8384 SNP_A-2006217 124236913
8385 SNP_A-2088180 124241687
8386 SNP_A-2123261 124445961
8387 SNP_A-4220275 124460079
8388 SNP_A-2175366 124483795
8389 SNP_A-2006236 124491547
8390 SNP_A-2006237 124493139
8391 SNP_A-4221473 124497894
8392 SNP_A-2121381 124503559
8393 SNP_A-1814393 124514231
8394 SNP_A-2046227 124514408
8395 SNP_A-1914721 124514741
8396 SNP_A-1836693 124515043
8397 SNP_A-2006242 124524410
8398 SNP_A-4214559 124525012
8399 SNP_A-4214560 124525580
8400 SNP_A-1885561 124527951
8401 SNP_A-2279082 124529095
8402 SNP_A-1900588 124529164
8403 SNP_A-1804889 124533333
8404 SNP_A-1955425 124533364
8405 SNP_A-2006245 124534387
8406 SNP_A-4228406 124543931
8407 SNP_A-4214562 124576564
8408 SNP_A-1834912 124578208
8409 SNP_A-2070142 124580760
8410 SNP_A-1813838 124628817
8411 SNP_A-2153677 124708607
8412 SNP_A-2006256 124710083
8413 SNP_A-2073725 124710226
8414 SNP_A-1935609 124710253
8415 SNP_A-2300428 124723028
8416 SNP_A-2044691 124723056
8417 SNP_A-2094457 124730611
8418 SNP_A-1791644 124730717
8419 SNP_A-2140836 124764429
8420 SNP_A-2006266 124786451
8421 SNP_A-1894748 124786616
8422 SNP_A-2090422 124789154
8423 SNP_A-2249087 124789249
8424 SNP_A-2006267 124807697
8425 SNP_A-2006268 124807738
8426 SNP_A-2085859 124814976
8427 SNP_A-2006271 124841224
8428 SNP_A-2100920 124874858
8429 SNP_A-1848379 124905788
8430 SNP_A-2006276 124915198
8431 SNP_A-2021391 124919753
8432 SNP_A-1912846 124925944
8433 SNP_A-2035402 124931941
8434 SNP_A-2166547 124955286
8435 SNP_A-1810953 124963883
8436 SNP_A-2053986 124970590
8437 SNP_A-4201995 124970740
8438 SNP_A-2044061 124990353
8439 SNP_A-4220113 125020876
8440 SNP_A-2167589 125021145
8441 SNP_A-4237691 125029006
8442 SNP_A-2026830 125048260
8443 SNP_A-1917058 125061869
8444 SNP_A-2095517 125074629
8445 SNP_A-1813787 125076054
8446 SNP_A-2209853 125080389
8447 SNP_A-2218485 125088440
8448 SNP_A-1892836 125088556
8449 SNP_A-2045973 125090521
8450 SNP_A-1909376 125091182
8451 SNP_A-2079501 125104041
8452 SNP_A-2307789 125104169
8453 SNP_A-2307882 125104438
8454 SNP_A-1867425 125104657
8455 SNP_A-2204049 125116717
8456 SNP_A-2199204 125174426
8457 SNP_A-2258746 125182315
8458 SNP_A-4206884 125189514
8459 SNP_A-4229959 125196623
8460 SNP_A-2200450 125216190
8461 SNP_A-1782564 125218812
8462 SNP_A-2101956 125245063
8463 SNP_A-2036779 125252066
8464 SNP_A-4214565 125269062
8465 SNP_A-2006306 125275433
8466 SNP_A-2233339 125279327
8467 SNP_A-2138949 125300489
8468 SNP_A-2301062 125300650
8469 SNP_A-2123157 125309533
8470 SNP_A-1933649 125312287
8471 SNP_A-2061567 125322821
8472 SNP_A-2006313 125336981
8473 SNP_A-1893434 125346706
8474 SNP_A-4238118 125346970
8475 SNP_A-2270598 125351049
8476 SNP_A-2006314 125357904
8477 SNP_A-4236771 125388227
8478 SNP_A-1903502 125410028
8479 SNP_A-2302883 125413313
8480 SNP_A-1898609 125414296
8481 SNP_A-1881970 125418649
8482 SNP_A-2182232 125433992
8483 SNP_A-2093761 125434094
8484 SNP_A-2132074 125434501
8485 SNP_A-2300850 125524902
8486 SNP_A-2006338 125530167
8487 SNP_A-1787939 125546945
8488 SNP_A-1878205 125598580
8489 SNP_A-2051189 125666695
8490 SNP_A-1923617 125667065
8491 SNP_A-2202103 125673832
8492 SNP_A-1949352 125673968
8493 SNP_A-2313782 125701389
8494 SNP_A-4241026 125701872
8495 SNP_A-2184376 125752059
8496 SNP_A-4218759 125761507
8497 SNP_A-4207377 125817492
8498 SNP_A-4199177 125818809
8499 SNP_A-2042859 125846298
8500 SNP_A-1803430 125913654
8501 SNP_A-1960557 125914585
8502 SNP_A-2206126 125950501
8503 SNP_A-2196443 125986195
8504 SNP_A-1866642 125986609
8505 SNP_A-4220809 125993022
8506 SNP_A-2265709 125993111
8507 SNP_A-2313045 125993827
8508 SNP_A-2146608 125998970
8509 SNP_A-1928769 125999531
8510 SNP_A-4229760 126064223
8511 SNP_A-2285324 126100697
8512 SNP_A-2236836 126107204
8513 SNP_A-4232619 126165298
8514 SNP_A-2182982 126184117
8515 SNP_A-4204958 126210637
8516 SNP_A-2259548 126225492
8517 SNP_A-2223386 126248024
8518 SNP_A-1869179 126248701
8519 SNP_A-2189248 126250213
8520 SNP_A-2163453 126250236
8521 SNP_A-4232870 126250603
8522 SNP_A-2235724 126256364
8523 SNP_A-2107036 126310892
8524 SNP_A-4202670 126316596
8525 SNP_A-2006384 126385678
8526 SNP_A-2237410 126386501
8527 SNP_A-4223869 126408772
8528 SNP_A-4239597 126415527
8529 SNP_A-2029584 126569148
8530 SNP_A-2265775 126574989
8531 SNP_A-2268940 126620547
8532 SNP_A-4194613 126638997
8533 SNP_A-1913543 126639506
8534 SNP_A-4214576 126663988
8535 SNP_A-2106653 126687076
8536 SNP_A-2313239 126687952
8537 SNP_A-2103377 126722548
8538 SNP_A-1782512 126722922
8539 SNP_A-1824920 126730761
8540 SNP_A-2089655 126731531
8541 SNP_A-1946965 126751524
8542 SNP_A-2216128 126766478
8543 SNP_A-2239601 126766707
8544 SNP_A-2039230 126768068
8545 SNP_A-4238039 126783076
8546 SNP_A-2006404 126786658
8547 SNP_A-2159129 126798867
8548 SNP_A-2160329 126803951
8549 SNP_A-2027161 126827934
8550 SNP_A-2142937 126827976
8551 SNP_A-2032469 126834513
8552 SNP_A-2223552 126893058
8553 SNP_A-2006410 126904886
8554 SNP_A-4236895 126913677
8555 SNP_A-1897809 126913705
8556 SNP_A-2006413 126914143
8557 SNP_A-4217391 126917245
8558 SNP_A-1858969 126945789
8559 SNP_A-2021967 126946025
8560 SNP_A-2001553 126959604
8561 SNP_A-2242726 126959951
8562 SNP_A-2160840 126960276
8563 SNP_A-2038643 127064050
8564 SNP_A-2079569 127094126
8565 SNP_A-2114510 127094248
8566 SNP_A-2185836 127094511
8567 SNP_A-2024814 127155044
8568 SNP_A-2049218 127166639
8569 SNP_A-2006424 127170486
8570 SNP_A-2146992 127227908
8571 SNP_A-1916399 127231551
8572 SNP_A-2092977 127234516
8573 SNP_A-2314845 127262591
8574 SNP_A-4194006 127270099
8575 SNP_A-2006434 127270297
8576 SNP_A-2006435 127270365
8577 SNP_A-2006437 127285884
8578 SNP_A-2006438 127285905
8579 SNP_A-2181036 127287028
8580 SNP_A-1841186 127298704
8581 SNP_A-2221706 127342618
8582 SNP_A-2006455 127378999
8583 SNP_A-2161393 127400272
8584 SNP_A-2164260 127400617
8585 SNP_A-2006460 127409227
8586 SNP_A-2006461 127415049
8587 SNP_A-1924864 127424824
8588 SNP_A-2051503 127488545
8589 SNP_A-1944367 127555310
8590 SNP_A-1901866 127570761
8591 SNP_A-1816943 127580339
8592 SNP_A-2025251 127622475
8593 SNP_A-4195647 127630157
8594 SNP_A-2200535 127646057
8595 SNP_A-2259088 127652965
8596 SNP_A-1907149 127679030
8597 SNP_A-1907955 127679227
8598 SNP_A-2240824 127701286
8599 SNP_A-4200192 127712112
8600 SNP_A-2023138 127712412
8601 SNP_A-1870984 127719724
8602 SNP_A-1791663 127719744
8603 SNP_A-2033831 127724503
8604 SNP_A-4197244 127727920
8605 SNP_A-2006493 127758100
8606 SNP_A-2115242 127776959
8607 SNP_A-2221436 127792650
8608 SNP_A-4236006 127798714
8609 SNP_A-1888149 127812420
8610 SNP_A-2104797 127814909
8611 SNP_A-1919492 127817674
8612 SNP_A-2042766 127820256
8613 SNP_A-2082060 127826981
8614 SNP_A-1912652 127829626
8615 SNP_A-1810693 127834146
8616 SNP_A-2035188 127834420
8617 SNP_A-2246110 127835765
8618 SNP_A-4206658 127841967
8619 SNP_A-2021693 127854165
8620 SNP_A-2259313 127866923
8621 SNP_A-4214581 127884875
8622 SNP_A-4214582 127884993
8623 SNP_A-4202863 127885209
8624 SNP_A-2069955 127901523
8625 SNP_A-2257020 127901574
8626 SNP_A-1836198 127919705
8627 SNP_A-2126660 127920125
8628 SNP_A-4203901 127920810
8629 SNP_A-2204928 127928695
8630 SNP_A-1788804 127944909
8631 SNP_A-2249580 127954139
8632 SNP_A-2230688 127954643
8633 SNP_A-2084235 127960141
8634 SNP_A-1789193 127969253
8635 SNP_A-2006519 127970593
8636 SNP_A-2078130 127979756
8637 SNP_A-4214583 127998547
8638 SNP_A-1881461 127998693
8639 SNP_A-2006520 127998854
8640 SNP_A-1791811 128007309
8641 SNP_A-2182186 128009015
8642 SNP_A-2306216 128129056
8643 SNP_A-2247139 128134145
8644 SNP_A-2052171 128134876
8645 SNP_A-1881002 128150520
8646 SNP_A-2006527 128181358
8647 SNP_A-2272892 128187523
8648 SNP_A-2193646 128203274
8649 SNP_A-2254926 128221386
8650 SNP_A-2036244 128258265
8651 SNP_A-1869292 128260689
8652 SNP_A-1947803 128261622
8653 SNP_A-2207236 128263169
8654 SNP_A-2006539 128282537
8655 SNP_A-1957371 128301770
8656 SNP_A-4237290 128307025
8657 SNP_A-2218838 128307109
8658 SNP_A-1880864 128320703
8659 SNP_A-1931215 128329945
8660 SNP_A-4236980 128330966
8661 SNP_A-4214586 128333557
8662 SNP_A-2041008 128335145
8663 SNP_A-4232564 128380793
8664 SNP_A-4216453 128384438
8665 SNP_A-4198151 128413863
8666 SNP_A-2193592 128414314
8667 SNP_A-2223557 128448208
8668 SNP_A-2045745 128449823
8669 SNP_A-2023146 128483666
8670 SNP_A-2006544 128484755
8671 SNP_A-2129623 128502274
8672 SNP_A-2030277 128502386
8673 SNP_A-1800744 128503114
8674 SNP_A-2288189 128503565
8675 SNP_A-2032843 128503701
8676 SNP_A-4224038 128504333
8677 SNP_A-4194785 128512229
8678 SNP_A-4241257 128523097
8679 SNP_A-2142577 128527314
8680 SNP_A-2244142 128533933
8681 SNP_A-1853231 128537297
8682 SNP_A-4234361 128538301
8683 SNP_A-2170166 128545737
8684 SNP_A-1903023 128556954
8685 SNP_A-2224007 128570267
8686 SNP_A-2202579 128675529
8687 SNP_A-2220658 128679060
8688 SNP_A-1829499 128687707
8689 SNP_A-1920308 128699531
8690 SNP_A-2049316 128723203
8691 SNP_A-2284120 128723592
8692 SNP_A-2031529 128727752
8693 SNP_A-1903002 128727917
8694 SNP_A-1959008 128745587
8695 SNP_A-1952286 128753834
8696 SNP_A-2144138 128768357
8697 SNP_A-2218225 128771166
8698 SNP_A-1957019 128791599
8699 SNP_A-2067117 128793990
8700 SNP_A-4214091 128801742
8701 SNP_A-4214092 128801974
8702 SNP_A-1874782 128802674
8703 SNP_A-2171873 128816003
8704 SNP_A-2195199 128819224
8705 SNP_A-1899885 128843252
8706 SNP_A-2242641 128848040
8707 SNP_A-1839954 128850976
8708 SNP_A-4241242 128851006
8709 SNP_A-2292259 128897871
8710 SNP_A-2260907 128905798
8711 SNP_A-2148767 128921233
8712 SNP_A-4228616 128921256
8713 SNP_A-2218391 128938440
8714 SNP_A-2140089 128951605
8715 SNP_A-2047670 128953529
8716 SNP_A-4240909 128964512
8717 SNP_A-1790408 128974317
8718 SNP_A-1880019 129011746
8719 SNP_A-2024462 129032255
8720 SNP_A-1894468 129032407
8721 SNP_A-4214587 129050681
8722 SNP_A-4236683 129055440
8723 SNP_A-1869002 129072759
8724 SNP_A-4240395 129072992
8725 SNP_A-4220956 129076169
8726 SNP_A-2301762 129076914
8727 SNP_A-4237023 129079143
8728 SNP_A-4223512 129090954
8729 SNP_A-1780367 129096903
8730 SNP_A-2220420 129098040
8731 SNP_A-1884140 129132505
8732 SNP_A-2108938 129138067
8733 SNP_A-2229628 129138470
8734 SNP_A-1835147 129138632
8735 SNP_A-2271853 129145826
8736 SNP_A-2302147 129160888
8737 SNP_A-2033800 129166809
8738 SNP_A-2150256 129174216
8739 SNP_A-2309616 129174403
8740 SNP_A-2006557 129193023
8741 SNP_A-2302889 129202942
8742 SNP_A-1806900 129218811
8743 SNP_A-2309425 129220122
8744 SNP_A-2159911 129233942
8745 SNP_A-2006564 129240631
8746 SNP_A-2243001 129241702
8747 SNP_A-4239845 129247017
8748 SNP_A-2069806 129248271
8749 SNP_A-2283115 129275321
8750 SNP_A-2134729 129286843
8751 SNP_A-2129243 129297877
8752 SNP_A-1803164 129299815
8753 SNP_A-2098817 129307954
8754 SNP_A-4230582 129366515
8755 SNP_A-4194292 129376223
8756 SNP_A-2300738 129385686
8757 SNP_A-2092817 129385999
8758 SNP_A-2283292 129387041
8759 SNP_A-2039075 129387097
8760 SNP_A-4194227 129404496
8761 SNP_A-4196346 129404647
8762 SNP_A-1819658 129404761
8763 SNP_A-2154564 129404893
8764 SNP_A-1922889 129416118
8765 SNP_A-2133594 129459229
8766 SNP_A-2069080 129500087
8767 SNP_A-2192411 129507129
8768 SNP_A-2209384 129507566
8769 SNP_A-2254459 129507762
8770 SNP_A-4223780 129508056
8771 SNP_A-2071275 129508285
8772 SNP_A-4221801 129511731
8773 SNP_A-2259331 129518574
8774 SNP_A-1819396 129541928
8775 SNP_A-2260444 129564783
8776 SNP_A-4206976 129580064
8777 SNP_A-2006596 129582283
8778 SNP_A-2255925 129647840
8779 SNP_A-2181745 129662632
8780 SNP_A-1860386 129669308
8781 SNP_A-1815129 129682011
8782 SNP_A-2089813 129686520
8783 SNP_A-2082888 129686948
8784 SNP_A-1959350 129737110
8785 SNP_A-2154824 129750224
8786 SNP_A-1859578 129754996
8787 SNP_A-2152623 129760283
8788 SNP_A-1890504 129761680
8789 SNP_A-2177167 129761785
8790 SNP_A-2083232 129763267
8791 SNP_A-2006603 129810231
8792 SNP_A-1903039 129834993
8793 SNP_A-1877094 129835144
8794 SNP_A-2072674 129896551
8795 SNP_A-4218622 129896882
8796 SNP_A-2312190 129897199
8797 SNP_A-1789766 129898249
8798 SNP_A-1895547 129927334
8799 SNP_A-2189246 129935230
8800 SNP_A-2176656 129964053
8801 SNP_A-1913446 129982801
8802 SNP_A-2193267 129997306
8803 SNP_A-1863037 130011830
8804 SNP_A-1887672 130020056
8805 SNP_A-1830550 130034129
8806 SNP_A-1940425 130062374
8807 SNP_A-2050543 130077283
8808 SNP_A-1828346 130079640
8809 SNP_A-2083595 130079710
8810 SNP_A-2292818 130080938
8811 SNP_A-2021098 130081311
8812 SNP_A-1835263 130081489
8813 SNP_A-2006606 130084095
8814 SNP_A-2238729 130084507
8815 SNP_A-1787824 130104207
8816 SNP_A-2161363 130119833
8817 SNP_A-2111064 130138290
8818 SNP_A-2106003 130168048
8819 SNP_A-4198818 130175653
8820 SNP_A-2183537 130176878
8821 SNP_A-2266200 130182515
8822 SNP_A-1807754 130206989
8823 SNP_A-1786353 130208448
8824 SNP_A-1895049 130209737
8825 SNP_A-1805362 130212473
8826 SNP_A-4237693 130223614
8827 SNP_A-4240138 130223939
8828 SNP_A-1837081 130237956
8829 SNP_A-4214592 130245784
8830 SNP_A-2218730 130251971
8831 SNP_A-1885610 130253140
8832 SNP_A-4195666 130273821
8833 SNP_A-2124603 130299717
8834 SNP_A-2270657 130299847
8835 SNP_A-1789875 130302400
8836 SNP_A-2006616 130314001
8837 SNP_A-2088411 130332872
8838 SNP_A-1867988 130340179
8839 SNP_A-1782542 130378016
8840 SNP_A-1909235 130389293
8841 SNP_A-4193078 130389819
8842 SNP_A-1804538 130408407
8843 SNP_A-4240535 130429101
8844 SNP_A-2277753 130438187
8845 SNP_A-1859436 130470484
8846 SNP_A-2063991 130501012
8847 SNP_A-2239222 130507805
8848 SNP_A-2265008 130509702
8849 SNP_A-1932197 130515209
8850 SNP_A-2069374 130515239
8851 SNP_A-2211731 130515728
8852 SNP_A-2283396 130529288
8853 SNP_A-1937139 130559927
8854 SNP_A-1900031 130565507
8855 SNP_A-2300701 130598155
8856 SNP_A-1824399 130607925
8857 SNP_A-2001586 130618254
8858 SNP_A-2049689 130628453
8859 SNP_A-1838592 130631793
8860 SNP_A-2239950 130634338
8861 SNP_A-2200153 130642560
8862 SNP_A-2166745 130651786
8863 SNP_A-4227056 130652462
8864 SNP_A-2258608 130689640
8865 SNP_A-4214594 130690227
8866 SNP_A-2245308 130693225
8867 SNP_A-2188945 130693620
8868 SNP_A-2006636 130702545
8869 SNP_A-2042488 130729002
8870 SNP_A-1820214 130753256
8871 SNP_A-4227646 130753983
8872 SNP_A-4206682 130774559
8873 SNP_A-2228715 130775786
8874 SNP_A-2272835 130812232
8875 SNP_A-1893861 130812465
8876 SNP_A-4240563 130821422
8877 SNP_A-2086788 130827947
8878 SNP_A-2286419 130841593
8879 SNP_A-1859443 130843421
8880 SNP_A-2162979 130844171
8881 SNP_A-4231352 130844217
8882 SNP_A-4228346 130847518
8883 SNP_A-1916356 130900762
8884 SNP_A-1796470 130929398
8885 SNP_A-4231835 130931369
8886 SNP_A-2121052 130938245
8887 SNP_A-2311589 130941167
8888 SNP_A-1802820 130944851
8889 SNP_A-2310487 130976814
8890 SNP_A-4203750 130976839
8891 SNP_A-4200438 130982072
8892 SNP_A-1820407 130991455
8893 SNP_A-4198163 130991846
8894 SNP_A-2142039 130993870
8895 SNP_A-2087393 131008605
8896 SNP_A-4233858 131010792
8897 SNP_A-2078373 131016364
8898 SNP_A-2270465 131016492
8899 SNP_A-1917655 131016801
8900 SNP_A-2309801 131036601
8901 SNP_A-1803183 131062656
8902 SNP_A-4195012 131069017
8903 SNP_A-4206719 131072363
8904 SNP_A-2290539 131085749
8905 SNP_A-2049303 131131239
8906 SNP_A-4221146 131131331
8907 SNP_A-2050016 131140060
8908 SNP_A-1795783 131170624
8909 SNP_A-2006664 131183135
8910 SNP_A-2268145 131193380
8911 SNP_A-2140847 131208425
8912 SNP_A-2006668 131287995
8913 SNP_A-2130420 131296479
8914 SNP_A-2006669 131301830
8915 SNP_A-1914436 131308989
8916 SNP_A-2261648 131309697
8917 SNP_A-1785431 131316947
8918 SNP_A-2006672 131317559
8919 SNP_A-4214598 131317707
8920 SNP_A-1918552 131321058
8921 SNP_A-2042556 131321114
8922 SNP_A-2155880 131338754
8923 SNP_A-2043861 131345225
8924 SNP_A-2090291 131345318
8925 SNP_A-2223536 131363699
8926 SNP_A-1785691 131375195
8927 SNP_A-1843520 131381308
8928 SNP_A-2296518 131388923
8929 SNP_A-2238213 131392378
8930 SNP_A-2190411 131392985
8931 SNP_A-2072454 131393150
8932 SNP_A-2239116 131409264
8933 SNP_A-2146288 131448641
8934 SNP_A-4216267 131449203
8935 SNP_A-1788618 131449225
8936 SNP_A-1795473 131473049
8937 SNP_A-1952555 131475141
8938 SNP_A-2274625 131489483
8939 SNP_A-2313018 131490856
8940 SNP_A-2231073 131506180
8941 SNP_A-2300891 131510819
8942 SNP_A-2164844 131522721
8943 SNP_A-2278313 131540391
8944 SNP_A-2153248 131550488
8945 SNP_A-2073251 131550598
8946 SNP_A-2276548 131553641
8947 SNP_A-2100607 131575662
8948 SNP_A-2175361 131584075
8949 SNP_A-4227424 131587617
8950 SNP_A-4240193 131616730
8951 SNP_A-1786475 131691327
8952 SNP_A-2152172 131707697
8953 SNP_A-2105388 131729878
8954 SNP_A-4223285 131731749
8955 SNP_A-4214600 131742295
8956 SNP_A-1814250 131746998
8957 SNP_A-2042692 131805476
8958 SNP_A-1821380 131835169
8959 SNP_A-2173067 131874377
8960 SNP_A-2213515 131893021
8961 SNP_A-2070967 131896061
8962 SNP_A-1859943 131903037
8963 SNP_A-4239418 131949582
8964 SNP_A-2154286 131961171
8965 SNP_A-1828397 131967734
8966 SNP_A-1813558 131977172
8967 SNP_A-2311445 131977850
8968 SNP_A-2102510 131993646
8969 SNP_A-2306388 132016045
8970 SNP_A-4241204 132059876
8971 SNP_A-2290849 132063586
8972 SNP_A-2237244 132068592
8973 SNP_A-4240538 132079235
8974 SNP_A-4239926 132108707
8975 SNP_A-2170265 132124029
8976 SNP_A-2036858 132124099
8977 SNP_A-1849013 132136144
8978 SNP_A-2191271 132153722
8979 SNP_A-4218627 132160832
8980 SNP_A-1912265 132160885
8981 SNP_A-2237365 132161131
8982 SNP_A-4223014 132161162
8983 SNP_A-1811991 132164140
8984 SNP_A-2203404 132187763
8985 SNP_A-2271103 132209429
8986 SNP_A-2037514 132210075
8987 SNP_A-1836799 132215151
8988 SNP_A-4195060 132215375
8989 SNP_A-2213250 132247294
8990 SNP_A-2278071 132253926
8991 SNP_A-1821263 132263195
8992 SNP_A-4224074 132295907
8993 SNP_A-2059761 132303459
8994 SNP_A-4214602 132313905
8995 SNP_A-2006734 132315375
8996 SNP_A-2006735 132315529
8997 SNP_A-1858450 132335798
8998 SNP_A-1907623 132351155
8999 SNP_A-2297557 132356254
9000 SNP_A-2144724 132358402
9001 SNP_A-2304618 132379030
9002 SNP_A-4194002 132381691
9003 SNP_A-2268927 132383169
9004 SNP_A-2220992 132402357
9005 SNP_A-2247364 132428225
9006 SNP_A-2173412 132451448
9007 SNP_A-4233905 132460162
9008 SNP_A-1863491 132460301
9009 SNP_A-1953045 132475821
9010 SNP_A-2236084 132487413
9011 SNP_A-2001597 132535023
9012 SNP_A-2266904 132543093
9013 SNP_A-2227957 132546965
9014 SNP_A-2079169 132550279
9015 SNP_A-4239701 132558863
9016 SNP_A-2203795 132559608
9017 SNP_A-1940361 132559962
9018 SNP_A-2006750 132560468
9019 SNP_A-4214604 132560638
9020 SNP_A-4214605 132561152
9021 SNP_A-1793962 132563600
9022 SNP_A-2195906 132563975
9023 SNP_A-2190060 132565500
9024 SNP_A-2093391 132565791
9025 SNP_A-1839815 132566079
9026 SNP_A-4230421 132586435
9027 SNP_A-2001600 132599456
9028 SNP_A-2060003 132599983
9029 SNP_A-2230483 132610770
9030 SNP_A-1820931 132611226
9031 SNP_A-1941120 132623886
9032 SNP_A-2006754 132636199
9033 SNP_A-2267973 132641908
9034 SNP_A-2213050 132661360
9035 SNP_A-2314310 132661446
9036 SNP_A-2216859 132689634
9037 SNP_A-2225615 132726082
9038 SNP_A-2187502 132739472
9039 SNP_A-2273304 132742816
9040 SNP_A-1899376 132769606
9041 SNP_A-2121863 132774327
9042 SNP_A-2298851 132787419
9043 SNP_A-1781738 132795646
9044 SNP_A-2243432 132805192
9045 SNP_A-2247253 132818897
9046 SNP_A-4236456 132819939
9047 SNP_A-2100080 132858364
9048 SNP_A-1789613 132864243
9049 SNP_A-2270143 132872283
9050 SNP_A-4222537 132872464
9051 SNP_A-2175939 132874204
9052 SNP_A-2076027 132874346
9053 SNP_A-1910487 132884568
9054 SNP_A-1892784 132884598
9055 SNP_A-1875719 132884640
9056 SNP_A-2055245 132894396
9057 SNP_A-2305963 132901918
9058 SNP_A-1883400 132906450
9059 SNP_A-2176049 132906522
9060 SNP_A-4224943 132932382
9061 SNP_A-2245316 132937991
9062 SNP_A-4200134 132978993
9063 SNP_A-4226024 132986128
9064 SNP_A-1858914 133004199
9065 SNP_A-2090454 133007147
9066 SNP_A-2199179 133026529
9067 SNP_A-1789257 133079389
9068 SNP_A-2092078 133079595
9069 SNP_A-4221330 133079890
9070 SNP_A-1886449 133084400
9071 SNP_A-2053772 133106912
9072 SNP_A-2220415 133124541
9073 SNP_A-2053614 133136482
9074 SNP_A-1916883 133136594
9075 SNP_A-1827276 133146394
9076 SNP_A-1866356 133146802
9077 SNP_A-2006769 133188179
9078 SNP_A-2006770 133188553
9079 SNP_A-2046992 133210795
9080 SNP_A-4195182 133236431
9081 SNP_A-1823599 133241424
9082 SNP_A-2223462 133242602
9083 SNP_A-2247926 133243406
9084 SNP_A-4236875 133247391
9085 SNP_A-1823206 133247503
9086 SNP_A-2248451 133250389
9087 SNP_A-4238176 133250522
9088 SNP_A-4195219 133250538
9089 SNP_A-4217755 133250917
9090 SNP_A-2255336 133250958
9091 SNP_A-1918182 133251032
9092 SNP_A-2122160 133263931
9093 SNP_A-2206158 133293502
9094 SNP_A-4232306 133308712
9095 SNP_A-4220659 133316035
9096 SNP_A-4206254 133317914
9097 SNP_A-2238341 133346116
9098 SNP_A-1861655 133389715
9099 SNP_A-2118871 133392538
9100 SNP_A-4239257 133395160
9101 SNP_A-2187685 133410917
9102 SNP_A-2237431 133411088
9103 SNP_A-2069681 133415214
9104 SNP_A-2264115 133479459
9105 SNP_A-2198823 133499000
9106 SNP_A-4234096 133502755
9107 SNP_A-1826977 133604797
9108 SNP_A-2196935 133647972
9109 SNP_A-4197942 133651967
9110 SNP_A-2006778 133718894
9111 SNP_A-1912054 133727492
9112 SNP_A-1818160 133734748
9113 SNP_A-2228292 133782461
9114 SNP_A-2144667 133820578
9115 SNP_A-4221732 133844737
9116 SNP_A-2299148 133966761
9117 SNP_A-4238906 134007029
9118 SNP_A-1896153 134023344
9119 SNP_A-4203256 134024743
9120 SNP_A-1912104 134040724
9121 SNP_A-1809461 134150059
9122 SNP_A-2001618 134196160
9123 SNP_A-4239606 134256391
9124 SNP_A-2259358 134256982
9125 SNP_A-2062456 134257740
9126 SNP_A-2247685 134354683
9127 SNP_A-2031494 134426542
9128 SNP_A-2146712 134459689
9129 SNP_A-1801783 134494150
9130 SNP_A-2217442 134556067
9131 SNP_A-1783523 134640172
9132 SNP_A-2298983 134651068
9133 SNP_A-4200026 134766111
9134 SNP_A-4237313 134837136
9135 SNP_A-2301285 134942580
9136 SNP_A-4233968 134970636
9137 SNP_A-4214612 135126835
9138 SNP_A-1856088 135174360
9139 SNP_A-2288530 135174399
9140 SNP_A-2311242 135178522
9141 SNP_A-2078248 135250240
