# Supplementary material for: Genetic Structure of the Spanish Population
Source: BMC Genomics. 2010 May 25;11:326. doi: 10.1186/1471-2164-11-326 (PMC2887418; doi:10.1186/1471-2164-11-326)
Supplement: Additional file 1 — List of haplotype blocks across all autosomal chromosomes in the Spanish population. Each block is described by the SNPs that compose it, the major haplotypes with haplotypic frequencies, and the LD (D') among adjacent blocks. For each chromosome, the correspondence list between the SNP names and numbers is included in a separate table. [file 1471-2164-11-326-S1.ZIP › chr11.snpkey.txt]

1 SNP_A-2302629 207140
2 SNP_A-1924384 220368
3 SNP_A-1782778 232112
4 SNP_A-2258306 233987
5 SNP_A-4232138 234129
6 SNP_A-1899206 234197
7 SNP_A-2078668 273928
8 SNP_A-2188173 356710
9 SNP_A-1841926 430343
10 SNP_A-1812854 668561
11 SNP_A-1811114 878150
12 SNP_A-2175002 890809
13 SNP_A-1926526 932344
14 SNP_A-1848083 948566
15 SNP_A-1931135 948789
16 SNP_A-2306953 953980
17 SNP_A-2163666 954271
18 SNP_A-4217714 966019
19 SNP_A-2077503 995108
20 SNP_A-4197567 1052867
21 SNP_A-2057756 1053149
22 SNP_A-2311884 1053247
23 SNP_A-1930206 1101164
24 SNP_A-4222406 1253225
25 SNP_A-2267037 1282405
26 SNP_A-2074910 1304914
27 SNP_A-2080436 1321818
28 SNP_A-4229545 1325150
29 SNP_A-4193618 1326427
30 SNP_A-1946026 1345412
31 SNP_A-1928363 1346492
32 SNP_A-2082168 1355978
33 SNP_A-2306758 1359205
34 SNP_A-2172740 1454360
35 SNP_A-2052992 1476557
36 SNP_A-2164346 1489585
37 SNP_A-1932277 1490258
38 SNP_A-2223209 1493105
39 SNP_A-4241193 1494093
40 SNP_A-4217785 1564805
41 SNP_A-2184762 1577360
42 SNP_A-1887099 1581939
43 SNP_A-1843666 1615884
44 SNP_A-4241194 1622874
45 SNP_A-1904552 1629410
46 SNP_A-2269690 1633498
47 SNP_A-2180523 1633927
48 SNP_A-4240137 1637803
49 SNP_A-2093601 1658631
50 SNP_A-2300431 1708562
51 SNP_A-2006877 1774671
52 SNP_A-1904191 1811147
53 SNP_A-2100090 2043796
54 SNP_A-4220347 2044487
55 SNP_A-4232586 2094715
56 SNP_A-1910627 2256757
57 SNP_A-2283063 2305354
58 SNP_A-2312911 2397565
59 SNP_A-2199433 2455394
60 SNP_A-2111327 2481124
61 SNP_A-2279707 2483474
62 SNP_A-1824380 2483882
63 SNP_A-2286096 2483937
64 SNP_A-2147212 2484579
65 SNP_A-2290028 2484809
66 SNP_A-2248126 2484900
67 SNP_A-2188014 2486738
68 SNP_A-2108877 2589728
69 SNP_A-2045452 2590291
70 SNP_A-1845199 2597705
71 SNP_A-2089816 2600056
72 SNP_A-2167641 2672108
73 SNP_A-2137721 2673869
74 SNP_A-2222217 2680180
75 SNP_A-1819033 2731415
76 SNP_A-2078818 2741967
77 SNP_A-1829337 2742118
78 SNP_A-2306355 2780438
79 SNP_A-2207071 2801017
80 SNP_A-2115624 2818735
81 SNP_A-1866128 2834275
82 SNP_A-1932771 2852376
83 SNP_A-2284964 2858681
84 SNP_A-2177536 2937298
85 SNP_A-2006982 2937407
86 SNP_A-1941345 2954752
87 SNP_A-2042797 2967562
88 SNP_A-2237186 2991646
89 SNP_A-1933421 2992900
90 SNP_A-2205124 3002977
91 SNP_A-1828662 3011449
92 SNP_A-4223649 3017301
93 SNP_A-1887898 3018568
94 SNP_A-2209083 3024682
95 SNP_A-1940987 3130753
96 SNP_A-1878356 3153866
97 SNP_A-4196241 3189920
98 SNP_A-1946959 3214087
99 SNP_A-2241668 3214412
100 SNP_A-2296108 3215381
101 SNP_A-2143136 3216111
102 SNP_A-4231943 3222709
103 SNP_A-1791882 3320934
104 SNP_A-2039372 3321093
105 SNP_A-1882416 3334236
106 SNP_A-2232546 3334520
107 SNP_A-2051135 3334639
108 SNP_A-4214097 3342988
109 SNP_A-2001635 3354410
110 SNP_A-2023076 3354643
111 SNP_A-1851221 3355005
112 SNP_A-1793610 3364105
113 SNP_A-2223099 3443300
114 SNP_A-2179230 3568345
115 SNP_A-2164577 3574993
116 SNP_A-1795975 3597975
117 SNP_A-2251175 3600883
118 SNP_A-2253676 3601258
119 SNP_A-2296647 3601633
120 SNP_A-1863349 3635022
121 SNP_A-1820851 3638426
122 SNP_A-2001636 3663022
123 SNP_A-1902088 3705407
124 SNP_A-2151748 3724877
125 SNP_A-2066655 3772112
126 SNP_A-2235957 3804326
127 SNP_A-2213893 3822362
128 SNP_A-2081233 3865098
129 SNP_A-2007053 3929659
130 SNP_A-1846152 3960254
131 SNP_A-4195583 3975977
132 SNP_A-2161725 3976021
133 SNP_A-2218292 4042105
134 SNP_A-2077810 4055589
135 SNP_A-2198233 4055627
136 SNP_A-1832243 4105524
137 SNP_A-2001639 4122105
138 SNP_A-4233091 4129960
139 SNP_A-2176732 4144994
140 SNP_A-1858919 4179554
141 SNP_A-2241384 4179761
142 SNP_A-1935599 4191100
143 SNP_A-2154843 4333781
144 SNP_A-2109733 4360768
145 SNP_A-2247497 4364301
146 SNP_A-1906516 4374063
147 SNP_A-2183272 4400298
148 SNP_A-2280282 4466861
149 SNP_A-1847377 4492042
150 SNP_A-4234168 4492313
151 SNP_A-1869392 4492591
152 SNP_A-1819262 4493820
153 SNP_A-1906387 4493865
154 SNP_A-4195766 4494048
155 SNP_A-2079265 4494610
156 SNP_A-2289166 4494640
157 SNP_A-2118981 4503112
158 SNP_A-1933528 4518966
159 SNP_A-2096389 4519034
160 SNP_A-1805817 4545642
161 SNP_A-2029026 4560993
162 SNP_A-4202431 4564692
163 SNP_A-2037541 4568230
164 SNP_A-2279959 4568399
165 SNP_A-2202664 4581596
166 SNP_A-1887585 4616434
167 SNP_A-1869096 4620119
168 SNP_A-4222719 4622650
169 SNP_A-1931145 4622748
170 SNP_A-2245234 4632974
171 SNP_A-2198052 4633033
172 SNP_A-4206459 4649555
173 SNP_A-4202023 4655418
174 SNP_A-4234829 4672773
175 SNP_A-2193745 4708712
176 SNP_A-2298423 4714514
177 SNP_A-4202858 4745605
178 SNP_A-1924430 4750125
179 SNP_A-1940234 4750458
180 SNP_A-4229578 4750695
181 SNP_A-4226933 4750769
182 SNP_A-1942453 4764709
183 SNP_A-2238981 4765848
184 SNP_A-2234078 4766940
185 SNP_A-2161292 4768376
186 SNP_A-2089191 4768459
187 SNP_A-2241643 4788850
188 SNP_A-1939474 4800616
189 SNP_A-2069123 4805614
190 SNP_A-2225766 4807931
191 SNP_A-1818908 4808113
192 SNP_A-2230380 4809835
193 SNP_A-2212830 4811514
194 SNP_A-2007176 4827612
195 SNP_A-2007177 4828057
196 SNP_A-2007179 4828082
197 SNP_A-2081582 4839972
198 SNP_A-4198305 4841726
199 SNP_A-1876090 4842027
200 SNP_A-2285475 4849608
201 SNP_A-2287287 4853915
202 SNP_A-2007182 4863792
203 SNP_A-2081798 4868350
204 SNP_A-1804836 4874811
205 SNP_A-2007185 4881053
206 SNP_A-2007186 4881743
207 SNP_A-2204827 4892046
208 SNP_A-2146005 4892186
209 SNP_A-1855304 4893616
210 SNP_A-4206253 4893714
211 SNP_A-1869173 4902207
212 SNP_A-2197160 4902921
213 SNP_A-2007194 4904736
214 SNP_A-4221844 4909517
215 SNP_A-4214639 4911183
216 SNP_A-2023881 4923637
217 SNP_A-1863703 4923679
218 SNP_A-4219512 4923806
219 SNP_A-1891076 4948858
220 SNP_A-1922332 4957831
221 SNP_A-2205382 4958146
222 SNP_A-2207681 4958407
223 SNP_A-4216918 4972517
224 SNP_A-4239851 4972845
225 SNP_A-4221955 4982553
226 SNP_A-2001648 5008038
227 SNP_A-1894300 5010221
228 SNP_A-2231482 5010366
229 SNP_A-2007214 5017367
230 SNP_A-2007215 5017517
231 SNP_A-4214641 5018011
232 SNP_A-2007216 5018117
233 SNP_A-2275613 5023934
234 SNP_A-2173672 5023965
235 SNP_A-4227393 5029411
236 SNP_A-2247870 5036810
237 SNP_A-2201922 5036935
238 SNP_A-2007217 5038206
239 SNP_A-4197317 5046757
240 SNP_A-1882012 5047089
241 SNP_A-2171660 5065883
242 SNP_A-2007221 5071768
243 SNP_A-1925036 5072704
244 SNP_A-2007231 5083753
245 SNP_A-2007232 5084086
246 SNP_A-2059461 5088695
247 SNP_A-2274893 5095603
248 SNP_A-1781633 5109837
249 SNP_A-1909555 5118600
250 SNP_A-1930769 5149986
251 SNP_A-1922837 5157216
252 SNP_A-1882068 5170989
253 SNP_A-2237176 5182211
254 SNP_A-1924610 5182894
255 SNP_A-2050913 5205946
256 SNP_A-1833117 5208827
257 SNP_A-4223508 5215066
258 SNP_A-2007233 5216303
259 SNP_A-2007240 5225716
260 SNP_A-2226912 5229723
261 SNP_A-2271188 5233654
262 SNP_A-2221023 5233812
263 SNP_A-2219624 5241554
264 SNP_A-4214646 5254606
265 SNP_A-2028530 5265304
266 SNP_A-1955858 5265472
267 SNP_A-2136781 5274129
268 SNP_A-2059906 5285283
269 SNP_A-4240554 5293460
270 SNP_A-2086964 5322004
271 SNP_A-2281810 5322318
272 SNP_A-2135581 5357836
273 SNP_A-1870660 5359215
274 SNP_A-1889892 5359233
275 SNP_A-2078249 5359609
276 SNP_A-2149835 5359910
277 SNP_A-1938219 5362699
278 SNP_A-4214648 5363858
279 SNP_A-4214649 5363873
280 SNP_A-2044096 5368614
281 SNP_A-4192476 5368635
282 SNP_A-2133327 5396863
283 SNP_A-4194998 5397196
284 SNP_A-2040199 5397241
285 SNP_A-1959619 5398199
286 SNP_A-2109079 5398802
287 SNP_A-2109099 5400276
288 SNP_A-2138494 5400315
289 SNP_A-2266598 5400443
290 SNP_A-2143929 5400637
291 SNP_A-2219361 5403120
292 SNP_A-2181610 5405119
293 SNP_A-2311709 5408337
294 SNP_A-1941090 5408451
295 SNP_A-4199284 5418661
296 SNP_A-1930013 5424158
297 SNP_A-2225517 5437020
298 SNP_A-1808940 5449885
299 SNP_A-4194892 5449960
300 SNP_A-2245976 5452894
301 SNP_A-2007284 5453387
302 SNP_A-4214654 5462610
303 SNP_A-2007296 5475554
304 SNP_A-2159783 5491758
305 SNP_A-2007302 5494356
306 SNP_A-1902638 5499595
307 SNP_A-2245300 5501165
308 SNP_A-2292698 5502398
309 SNP_A-1811521 5504106
310 SNP_A-2288821 5508716
311 SNP_A-1819952 5508743
312 SNP_A-2298257 5522941
313 SNP_A-2313113 5523644
314 SNP_A-2243464 5526028
315 SNP_A-2007312 5530277
316 SNP_A-2007313 5530407
317 SNP_A-4227690 5530856
318 SNP_A-2228754 5531958
319 SNP_A-2024438 5543121
320 SNP_A-1953954 5543590
321 SNP_A-1787880 5569598
322 SNP_A-1824270 5569768
323 SNP_A-1851200 5569986
324 SNP_A-1843340 5570176
325 SNP_A-2246372 5570307
326 SNP_A-1804304 5572829
327 SNP_A-4237926 5572964
328 SNP_A-2300305 5598577
329 SNP_A-1802448 5601579
330 SNP_A-2007333 5611969
331 SNP_A-1941838 5616599
332 SNP_A-2165698 5649757
333 SNP_A-2288199 5657985
334 SNP_A-2253061 5658459
335 SNP_A-2036214 5658675
336 SNP_A-2287435 5665604
337 SNP_A-1800907 5675827
338 SNP_A-2116981 5676243
339 SNP_A-4221645 5676411
340 SNP_A-2119917 5686824
341 SNP_A-2194769 5710971
342 SNP_A-2256167 5727416
343 SNP_A-2119640 5733171
344 SNP_A-1819540 5733672
345 SNP_A-1798252 5734586
346 SNP_A-2210496 5735047
347 SNP_A-1849855 5776193
348 SNP_A-2199142 5799714
349 SNP_A-2001664 5800361
350 SNP_A-4233007 5814078
351 SNP_A-2265406 5822909
352 SNP_A-2100504 5823306
353 SNP_A-2122441 5823478
354 SNP_A-1894297 5823859
355 SNP_A-4228822 5824164
356 SNP_A-2133852 5824202
357 SNP_A-2263483 5824261
358 SNP_A-1825504 5853455
359 SNP_A-2022106 5855170
360 SNP_A-2241919 5858006
361 SNP_A-2241115 5858229
362 SNP_A-2152938 5858528
363 SNP_A-4232398 5879076
364 SNP_A-2007358 5890539
365 SNP_A-1867414 5911385
366 SNP_A-1864720 5925761
367 SNP_A-2209816 5964189
368 SNP_A-1937706 5965954
369 SNP_A-4205401 5971128
370 SNP_A-1784649 5971155
371 SNP_A-2312186 5971770
372 SNP_A-1792307 5972263
373 SNP_A-2157038 5973087
374 SNP_A-2119836 5981873
375 SNP_A-2158551 5989343
376 SNP_A-2069477 6004632
377 SNP_A-2313761 6039479
378 SNP_A-2108874 6057220
379 SNP_A-2050663 6057431
380 SNP_A-1829949 6060657
381 SNP_A-2104599 6060818
382 SNP_A-1821203 6061143
383 SNP_A-1839678 6061407
384 SNP_A-4214659 6103156
385 SNP_A-4238661 6107780
386 SNP_A-1891584 6121204
387 SNP_A-1794847 6127497
388 SNP_A-2145204 6131626
389 SNP_A-2259053 6151051
390 SNP_A-2067517 6172147
391 SNP_A-4224560 6176091
392 SNP_A-1808309 6261286
393 SNP_A-2260295 6268453
394 SNP_A-4214661 6281210
395 SNP_A-4214662 6281254
396 SNP_A-2253102 6281540
397 SNP_A-2293781 6292850
398 SNP_A-2292013 6294711
399 SNP_A-1780377 6366366
400 SNP_A-1888489 6366394
401 SNP_A-1885147 6366561
402 SNP_A-2048257 6392604
403 SNP_A-4214666 6419664
404 SNP_A-1805875 6440086
405 SNP_A-2288146 6481132
406 SNP_A-2107515 6505560
407 SNP_A-2180408 6511941
408 SNP_A-2007402 6519318
409 SNP_A-2238782 6580757
410 SNP_A-2115317 6583251
411 SNP_A-2035794 6585618
412 SNP_A-4230173 6609194
413 SNP_A-4197280 6649630
414 SNP_A-2258033 6673599
415 SNP_A-4199234 6674133
416 SNP_A-2312528 6676762
417 SNP_A-1820325 6677792
418 SNP_A-2007418 6678136
419 SNP_A-1825047 6687947
420 SNP_A-2007421 6691595
421 SNP_A-2279003 6701018
422 SNP_A-2021440 6713501
423 SNP_A-2314553 6739589
424 SNP_A-1938258 6749380
425 SNP_A-2105409 6749489
426 SNP_A-1789559 6763072
427 SNP_A-2240869 6764722
428 SNP_A-1953461 6764838
429 SNP_A-2213965 6765830
430 SNP_A-1855008 6780289
431 SNP_A-2233614 6798597
432 SNP_A-2007449 6813393
433 SNP_A-1838911 6815324
434 SNP_A-1908388 6828322
435 SNP_A-2137456 6829442
436 SNP_A-1784329 6833678
437 SNP_A-2150974 6833869
438 SNP_A-2007452 6834451
439 SNP_A-1801279 6835884
440 SNP_A-2035094 6836295
441 SNP_A-2241993 6838666
442 SNP_A-2068944 6840202
443 SNP_A-4232998 6840442
444 SNP_A-4229364 6840488
445 SNP_A-1781230 6840789
446 SNP_A-1928216 6841472
447 SNP_A-1945198 6848181
448 SNP_A-4214668 6849442
449 SNP_A-4214669 6850118
450 SNP_A-1953484 6851281
451 SNP_A-1827253 6853222
452 SNP_A-4238812 6853827
453 SNP_A-2255534 6862381
454 SNP_A-1905893 6867848
455 SNP_A-4198397 6875754
456 SNP_A-4227830 6877349
457 SNP_A-2142989 6877468
458 SNP_A-2299505 6880837
459 SNP_A-2170619 6881330
460 SNP_A-2001670 6881438
461 SNP_A-1931262 6882251
462 SNP_A-2091251 6899830
463 SNP_A-1818018 6900632
464 SNP_A-1816065 6924878
465 SNP_A-2158713 6926252
466 SNP_A-4224473 6955865
467 SNP_A-1927350 6958272
468 SNP_A-2111807 6968107
469 SNP_A-2139489 6989148
470 SNP_A-4207434 6989549
471 SNP_A-4198518 6994826
472 SNP_A-2007476 7003053
473 SNP_A-2007477 7003099
474 SNP_A-2250982 7010743
475 SNP_A-2007493 7035837
476 SNP_A-2244719 7058372
477 SNP_A-2142919 7063102
478 SNP_A-1904018 7071331
479 SNP_A-1830792 7071575
480 SNP_A-4223841 7072260
481 SNP_A-2030136 7074587
482 SNP_A-2290635 7089091
483 SNP_A-1957808 7101428
484 SNP_A-4219802 7111176
485 SNP_A-4240255 7152070
486 SNP_A-2007506 7164400
487 SNP_A-2069199 7172817
488 SNP_A-1894413 7184263
489 SNP_A-1958929 7217952
490 SNP_A-1810451 7234696
491 SNP_A-2273965 7234854
492 SNP_A-1781977 7234977
493 SNP_A-4228526 7237726
494 SNP_A-2108812 7237862
495 SNP_A-2207154 7239747
496 SNP_A-4220577 7239825
497 SNP_A-2104632 7268254
498 SNP_A-2036735 7268474
499 SNP_A-2214865 7277233
500 SNP_A-2025903 7292399
501 SNP_A-4229906 7300338
502 SNP_A-4214675 7332881
503 SNP_A-4197276 7347828
504 SNP_A-4216883 7373711
505 SNP_A-2035490 7375042
506 SNP_A-1861769 7375726
507 SNP_A-2154004 7376191
508 SNP_A-2170320 7398714
509 SNP_A-2093560 7402481
510 SNP_A-1789268 7438802
511 SNP_A-2007532 7488751
512 SNP_A-4228412 7505658
513 SNP_A-1919575 7516506
514 SNP_A-2227273 7544815
515 SNP_A-2286693 7545042
516 SNP_A-2145611 7545167
517 SNP_A-2229798 7546172
518 SNP_A-2001676 7556781
519 SNP_A-2254521 7563074
520 SNP_A-2056335 7608961
521 SNP_A-4196463 7626736
522 SNP_A-2247483 7626825
523 SNP_A-2223640 7629591
524 SNP_A-2244504 7632155
525 SNP_A-2181607 7632595
526 SNP_A-2200202 7642041
527 SNP_A-2278141 7643250
528 SNP_A-1793630 7671603
529 SNP_A-4221477 7684448
530 SNP_A-4225731 7684462
531 SNP_A-1927929 7704530
532 SNP_A-4221668 7705050
533 SNP_A-4214676 7707730
534 SNP_A-4214677 7707965
535 SNP_A-4194560 7731897
536 SNP_A-2285300 7732049
537 SNP_A-1860676 7738998
538 SNP_A-2214876 7741343
539 SNP_A-4221258 7803082
540 SNP_A-1843683 7809814
541 SNP_A-2116422 7815651
542 SNP_A-4241093 7835752
543 SNP_A-2084093 7835815
544 SNP_A-2254535 7897691
545 SNP_A-2209104 7923891
546 SNP_A-2001679 7945757
547 SNP_A-1899314 7959885
548 SNP_A-2001680 7976366
549 SNP_A-2023401 7993714
550 SNP_A-2001681 7994173
551 SNP_A-2111698 7994440
552 SNP_A-1821273 8013324
553 SNP_A-4193867 8055693
554 SNP_A-2042251 8055765
555 SNP_A-2068487 8056489
556 SNP_A-2001683 8089751
557 SNP_A-1885062 8128726
558 SNP_A-1898449 8137470
559 SNP_A-2093999 8157501
560 SNP_A-4193846 8157701
561 SNP_A-2218051 8157762
562 SNP_A-2007568 8158988
563 SNP_A-2073106 8159303
564 SNP_A-4226007 8256459
565 SNP_A-1861472 8296429
566 SNP_A-2297100 8296470
567 SNP_A-4200522 8296639
568 SNP_A-2044100 8299937
569 SNP_A-4218027 8325868
570 SNP_A-4227121 8335328
571 SNP_A-2209334 8346535
572 SNP_A-2141998 8372604
573 SNP_A-4197506 8388233
574 SNP_A-4214679 8390440
575 SNP_A-1907123 8398630
576 SNP_A-4218912 8419295
577 SNP_A-4220390 8420198
578 SNP_A-1960513 8450005
579 SNP_A-4234103 8456621
580 SNP_A-2196459 8456956
581 SNP_A-4204372 8460750
582 SNP_A-4218111 8461195
583 SNP_A-2310924 8461430
584 SNP_A-2310075 8508492
585 SNP_A-4231065 8521354
586 SNP_A-4225176 8542191
587 SNP_A-2229381 8547068
588 SNP_A-2290045 8555549
589 SNP_A-2046809 8600565
590 SNP_A-2154031 8609935
591 SNP_A-4207437 8653448
592 SNP_A-2233022 8681844
593 SNP_A-4205176 8682202
594 SNP_A-1897250 8687209
595 SNP_A-1937829 8708216
596 SNP_A-2176270 8756325
597 SNP_A-2051440 8758194
598 SNP_A-2007584 8761837
599 SNP_A-2120299 8765208
600 SNP_A-4198715 8801485
601 SNP_A-4238374 8856104
602 SNP_A-2050070 8856244
603 SNP_A-1938499 8890429
604 SNP_A-2216378 8891748
605 SNP_A-1821349 8894625
606 SNP_A-2253662 8894700
607 SNP_A-2001697 8895510
608 SNP_A-1956165 8914546
609 SNP_A-2279135 8924168
610 SNP_A-4237858 8932352
611 SNP_A-2058115 8949885
612 SNP_A-2048601 9001343
613 SNP_A-4192560 9021842
614 SNP_A-2112827 9038237
615 SNP_A-2113429 9073412
616 SNP_A-2089755 9081257
617 SNP_A-2207187 9100124
618 SNP_A-2118342 9138795
619 SNP_A-4222624 9198024
620 SNP_A-2289841 9268610
621 SNP_A-2120848 9292925
622 SNP_A-2174246 9309356
623 SNP_A-1811127 9314832
624 SNP_A-2046359 9345966
625 SNP_A-4224116 9388462
626 SNP_A-1843095 9397984
627 SNP_A-1840013 9406953
628 SNP_A-2055118 9419110
629 SNP_A-2207286 9493442
630 SNP_A-2114612 9525039
631 SNP_A-2092675 9546416
632 SNP_A-2007599 9571659
633 SNP_A-2114893 9585378
634 SNP_A-2224939 9587545
635 SNP_A-1844695 9686717
636 SNP_A-1894743 9698659
637 SNP_A-2259256 9706221
638 SNP_A-2080888 9742593
639 SNP_A-2007608 9769884
640 SNP_A-2173247 9825416
641 SNP_A-1945957 9832095
642 SNP_A-2007615 9852679
643 SNP_A-4198675 9856689
644 SNP_A-1791551 9857034
645 SNP_A-4214683 9859168
646 SNP_A-2285755 9870165
647 SNP_A-1873706 9874544
648 SNP_A-1917939 9875842
649 SNP_A-2007623 9877034
650 SNP_A-2007624 9877113
651 SNP_A-4203735 9899008
652 SNP_A-4205236 9905154
653 SNP_A-1836550 9934547
654 SNP_A-2052403 9937741
655 SNP_A-2149339 9937873
656 SNP_A-4198187 9940714
657 SNP_A-2242164 9959825
658 SNP_A-1817014 9960198
659 SNP_A-2173547 9984119
660 SNP_A-2221390 10013072
661 SNP_A-2302197 10019309
662 SNP_A-1800787 10052263
663 SNP_A-1845489 10052816
664 SNP_A-2207899 10053592
665 SNP_A-1799359 10073910
666 SNP_A-2309502 10101401
667 SNP_A-1936747 10106788
668 SNP_A-2136809 10116459
669 SNP_A-2056476 10157761
670 SNP_A-2227395 10183969
671 SNP_A-4203424 10189289
672 SNP_A-2271911 10244564
673 SNP_A-2251304 10251416
674 SNP_A-2143109 10251679
675 SNP_A-2215566 10252227
676 SNP_A-4195442 10253243
677 SNP_A-4214689 10258592
678 SNP_A-1879716 10260515
679 SNP_A-2192340 10262604
680 SNP_A-1818598 10325916
681 SNP_A-1802027 10335389
682 SNP_A-1808926 10335672
683 SNP_A-2233893 10341953
684 SNP_A-2041425 10355697
685 SNP_A-2084730 10360115
686 SNP_A-2270151 10381085
687 SNP_A-2278439 10381185
688 SNP_A-2042257 10389504
689 SNP_A-2046581 10390002
690 SNP_A-1856999 10392327
691 SNP_A-2078704 10419825
692 SNP_A-2309723 10463283
693 SNP_A-1929166 10473410
694 SNP_A-2029091 10481182
695 SNP_A-1936408 10482495
696 SNP_A-4203950 10491442
697 SNP_A-1924842 10492692
698 SNP_A-4214692 10515175
699 SNP_A-2001706 10533973
700 SNP_A-1789357 10616465
701 SNP_A-4214693 10636335
702 SNP_A-1882909 10652522
703 SNP_A-2287602 10667780
704 SNP_A-1942387 10687255
705 SNP_A-2188131 10697125
706 SNP_A-2007692 10701970
707 SNP_A-2295993 10728102
708 SNP_A-2097924 10770189
709 SNP_A-4199713 10776440
710 SNP_A-2007699 10777631
711 SNP_A-1921740 10783994
712 SNP_A-1852358 10802693
713 SNP_A-1829456 10822315
714 SNP_A-2090351 10822603
715 SNP_A-1814316 10830511
716 SNP_A-1886831 10878088
717 SNP_A-2305409 10922328
718 SNP_A-2032213 10923862
719 SNP_A-2272293 10957337
720 SNP_A-2007714 10962086
721 SNP_A-4214694 10962273
722 SNP_A-2007716 10962471
723 SNP_A-2297666 10976892
724 SNP_A-1805662 10976945
725 SNP_A-2106469 10981160
726 SNP_A-1957489 10981358
727 SNP_A-1856561 10985638
728 SNP_A-2265698 10986547
729 SNP_A-4202135 10991925
730 SNP_A-2204717 10994284
731 SNP_A-4240160 10994430
732 SNP_A-2007720 11002835
733 SNP_A-2007721 11003055
734 SNP_A-2302089 11003956
735 SNP_A-1903211 11017499
736 SNP_A-4223015 11039542
737 SNP_A-1945853 11043206
738 SNP_A-2217618 11048962
739 SNP_A-4228995 11059142
740 SNP_A-1934138 11072224
741 SNP_A-1879638 11072601
742 SNP_A-4225261 11073168
743 SNP_A-2314582 11075598
744 SNP_A-1882728 11075804
745 SNP_A-2219790 11096657
746 SNP_A-2160232 11107406
747 SNP_A-1850554 11107687
748 SNP_A-2088071 11114681
749 SNP_A-4230866 11135678
750 SNP_A-1816681 11164749
751 SNP_A-1951648 11182688
752 SNP_A-1948088 11182712
753 SNP_A-2031920 11183751
754 SNP_A-1810098 11184950
755 SNP_A-2087524 11213067
756 SNP_A-1839433 11228193
757 SNP_A-2148182 11235786
758 SNP_A-4239830 11241421
759 SNP_A-2186665 11242881
760 SNP_A-1784453 11258440
761 SNP_A-2079900 11269076
762 SNP_A-1901854 11269265
763 SNP_A-1857669 11269413
764 SNP_A-2007747 11274865
765 SNP_A-2001712 11274975
766 SNP_A-1792150 11279857
767 SNP_A-2181213 11288299
768 SNP_A-2106116 11292091
769 SNP_A-4223396 11292354
770 SNP_A-2251272 11316462
771 SNP_A-2083346 11320602
772 SNP_A-2241726 11330536
773 SNP_A-2240082 11344701
774 SNP_A-2039182 11346019
775 SNP_A-1838276 11352559
776 SNP_A-1796074 11352817
777 SNP_A-2189451 11378255
778 SNP_A-2302797 11391027
779 SNP_A-2152688 11460104
780 SNP_A-1944715 11463667
781 SNP_A-2208728 11468850
782 SNP_A-1878305 11468881
783 SNP_A-4222279 11480555
784 SNP_A-1911585 11488807
785 SNP_A-1958578 11488870
786 SNP_A-2183023 11500992
787 SNP_A-2228523 11501166
788 SNP_A-4239674 11504282
789 SNP_A-2272102 11507152
790 SNP_A-4240718 11547337
791 SNP_A-2050013 11547422
792 SNP_A-2077278 11549487
793 SNP_A-1861500 11569529
794 SNP_A-1934083 11601176
795 SNP_A-2024127 11662867
796 SNP_A-1943834 11667979
797 SNP_A-2172067 11706756
798 SNP_A-2199320 11717646
799 SNP_A-4196716 11718129
800 SNP_A-2145625 11718868
801 SNP_A-2007778 11741202
802 SNP_A-1906888 11764863
803 SNP_A-2007783 11771277
804 SNP_A-2190009 11774554
805 SNP_A-4239437 11774620
806 SNP_A-2007784 11777025
807 SNP_A-2007786 11777209
808 SNP_A-1847228 11783495
809 SNP_A-4206868 11784157
810 SNP_A-2211012 11797501
811 SNP_A-2158290 11801092
812 SNP_A-2062431 11806921
813 SNP_A-1850785 11814890
814 SNP_A-4236333 11846330
815 SNP_A-4223696 11849793
816 SNP_A-2217827 11932076
817 SNP_A-2246944 11936168
818 SNP_A-2007790 11936250
819 SNP_A-2001726 11937025
820 SNP_A-1878864 11959140
821 SNP_A-2211952 11964354
822 SNP_A-2084576 11966395
823 SNP_A-1831932 11995854
824 SNP_A-4235733 11997396
825 SNP_A-4237128 11997446
826 SNP_A-2001727 11998072
827 SNP_A-2204105 12028789
828 SNP_A-4230487 12051362
829 SNP_A-1827103 12073334
830 SNP_A-1955693 12092180
831 SNP_A-1809111 12105716
832 SNP_A-1929813 12106062
833 SNP_A-2149468 12106107
834 SNP_A-4214703 12113429
835 SNP_A-1895444 12113578
836 SNP_A-2217324 12122809
837 SNP_A-2075201 12150320
838 SNP_A-2218216 12151334
839 SNP_A-2100702 12175073
840 SNP_A-2206769 12201919
841 SNP_A-2304720 12202026
842 SNP_A-2218480 12210000
843 SNP_A-1958045 12210124
844 SNP_A-2007816 12221797
845 SNP_A-2007817 12222118
846 SNP_A-1897875 12247388
847 SNP_A-2043420 12251185
848 SNP_A-2254379 12253386
849 SNP_A-2027593 12255138
850 SNP_A-2251594 12269126
851 SNP_A-2007824 12283141
852 SNP_A-4219478 12285502
853 SNP_A-1917746 12285819
854 SNP_A-2065020 12312128
855 SNP_A-2265116 12350516
856 SNP_A-1935315 12354210
857 SNP_A-1795391 12385952
858 SNP_A-1945482 12386069
859 SNP_A-1854145 12394102
860 SNP_A-1823304 12394252
861 SNP_A-4234649 12405971
862 SNP_A-1912030 12439144
863 SNP_A-2041287 12474058
864 SNP_A-4204283 12485065
865 SNP_A-2312788 12506337
866 SNP_A-2135529 12508420
867 SNP_A-2255373 12518710
868 SNP_A-4229972 12522762
869 SNP_A-1808909 12523493
870 SNP_A-2296041 12537621
871 SNP_A-4239086 12546493
872 SNP_A-2066449 12546692
873 SNP_A-2001732 12547172
874 SNP_A-2186042 12551239
875 SNP_A-2211360 12555903
876 SNP_A-1859721 12581803
877 SNP_A-2106133 12598494
878 SNP_A-2001735 12621117
879 SNP_A-2245582 12660137
880 SNP_A-2046215 12677136
881 SNP_A-1859238 12716410
882 SNP_A-2275134 12717185
883 SNP_A-1923557 12734196
884 SNP_A-1866913 12794862
885 SNP_A-2040134 12822017
886 SNP_A-2007864 12828732
887 SNP_A-2205658 12852591
888 SNP_A-4226004 12853166
889 SNP_A-1845236 12865722
890 SNP_A-4214708 12878861
891 SNP_A-4214709 12879375
892 SNP_A-2007867 12885696
893 SNP_A-1951773 12889917
894 SNP_A-2250256 12890001
895 SNP_A-1866768 12900279
896 SNP_A-2215851 12911273
897 SNP_A-2007871 12918973
898 SNP_A-2246098 12935715
899 SNP_A-4236663 12963297
900 SNP_A-2129609 12963589
901 SNP_A-2007876 12975794
902 SNP_A-4226817 12976818
903 SNP_A-2313656 12977034
904 SNP_A-2079530 12980219
905 SNP_A-2282965 12982874
906 SNP_A-4223580 12983471
907 SNP_A-2302120 13017606
908 SNP_A-2048121 13025516
909 SNP_A-2137074 13025878
910 SNP_A-2239203 13027896
911 SNP_A-4225189 13039048
912 SNP_A-2007881 13052115
913 SNP_A-1817001 13052692
914 SNP_A-2314843 13052836
915 SNP_A-2007882 13053050
916 SNP_A-2105773 13056122
917 SNP_A-1900088 13056152
918 SNP_A-1820102 13057878
919 SNP_A-2007885 13059466
920 SNP_A-4214710 13060347
921 SNP_A-1913791 13060970
922 SNP_A-4229803 13061434
923 SNP_A-4196959 13061448
924 SNP_A-1950887 13078747
925 SNP_A-1895807 13081100
926 SNP_A-2102536 13081135
927 SNP_A-2200757 13107093
928 SNP_A-2061789 13111246
929 SNP_A-4234578 13115683
930 SNP_A-4229469 13129535
931 SNP_A-1847719 13135203
932 SNP_A-2007892 13138166
933 SNP_A-1864182 13164955
934 SNP_A-1865478 13175511
935 SNP_A-2167695 13182589
936 SNP_A-4200309 13184557
937 SNP_A-4214712 13187209
938 SNP_A-4234329 13206975
939 SNP_A-2284549 13212114
940 SNP_A-2007897 13216354
941 SNP_A-2161789 13234508
942 SNP_A-4217311 13234537
943 SNP_A-1807613 13234603
944 SNP_A-4197825 13250844
945 SNP_A-1849146 13258497
946 SNP_A-2111557 13263671
947 SNP_A-4204605 13264170
948 SNP_A-1888753 13324326
949 SNP_A-2035393 13366374
950 SNP_A-1848223 13366419
951 SNP_A-4193741 13367920
952 SNP_A-1916205 13386397
953 SNP_A-2218220 13386537
954 SNP_A-2156614 13399354
955 SNP_A-2193241 13399826
956 SNP_A-1882183 13419429
957 SNP_A-1837324 13435415
958 SNP_A-1831582 13439803
959 SNP_A-1804810 13480027
960 SNP_A-2135172 13482815
961 SNP_A-2188281 13504193
962 SNP_A-2090272 13504676
963 SNP_A-4222167 13506796
964 SNP_A-2007913 13540360
965 SNP_A-2007914 13540442
966 SNP_A-1855584 13541352
967 SNP_A-2073019 13545519
968 SNP_A-2082100 13545586
969 SNP_A-1840039 13545731
970 SNP_A-1823396 13554992
971 SNP_A-2116513 13574184
972 SNP_A-4216850 13576748
973 SNP_A-1853016 13578990
974 SNP_A-2165726 13592190
975 SNP_A-1948833 13592306
976 SNP_A-4216624 13592605
977 SNP_A-2054896 13610654
978 SNP_A-2038500 13616373
979 SNP_A-2171374 13625777
980 SNP_A-1797753 13649068
981 SNP_A-2007916 13653440
982 SNP_A-1792464 13696132
983 SNP_A-1899839 13696409
984 SNP_A-1781012 13726579
985 SNP_A-1889145 13749612
986 SNP_A-1909649 13767203
987 SNP_A-4193931 13781377
988 SNP_A-4220921 13781403
989 SNP_A-1803921 13782907
990 SNP_A-4217167 13810823
991 SNP_A-2103559 13825796
992 SNP_A-4222718 13834287
993 SNP_A-2007933 13843498
994 SNP_A-4234621 13851791
995 SNP_A-1788227 13877677
996 SNP_A-2136142 13882313
997 SNP_A-2235040 13882655
998 SNP_A-1807628 13883488
999 SNP_A-2076020 13895378
1000 SNP_A-2057382 13896612
1001 SNP_A-1879852 13903498
1002 SNP_A-2187683 13923798
1003 SNP_A-4206920 13932755
1004 SNP_A-2175957 13950074
1005 SNP_A-4222960 13954384
1006 SNP_A-1791717 13980710
1007 SNP_A-1959019 13982361
1008 SNP_A-2007942 13994054
1009 SNP_A-2033881 14008775
1010 SNP_A-1838040 14014762
1011 SNP_A-2073007 14014854
1012 SNP_A-2144655 14023125
1013 SNP_A-2045787 14023376
1014 SNP_A-4232315 14031836
1015 SNP_A-2007947 14034087
1016 SNP_A-2007948 14034447
1017 SNP_A-2007949 14034727
1018 SNP_A-2007950 14043034
1019 SNP_A-1794579 14049611
1020 SNP_A-2295599 14056612
1021 SNP_A-2245854 14057378
1022 SNP_A-2082874 14057464
1023 SNP_A-2061478 14058326
1024 SNP_A-4216732 14075677
1025 SNP_A-2294116 14091066
1026 SNP_A-2181117 14098242
1027 SNP_A-2052907 14115013
1028 SNP_A-2106396 14137750
1029 SNP_A-1871324 14141315
1030 SNP_A-2062047 14160768
1031 SNP_A-2275581 14161064
1032 SNP_A-1940474 14181880
1033 SNP_A-4239071 14186609
1034 SNP_A-2037425 14187190
1035 SNP_A-2247003 14192422
1036 SNP_A-2197515 14201028
1037 SNP_A-2289199 14244704
1038 SNP_A-1822455 14248953
1039 SNP_A-1921425 14297080
1040 SNP_A-1785342 14379338
1041 SNP_A-2185073 14395576
1042 SNP_A-1843704 14402996
1043 SNP_A-4229400 14448177
1044 SNP_A-2138300 14589146
1045 SNP_A-2246437 14596692
1046 SNP_A-1799294 14767338
1047 SNP_A-1903762 14860212
1048 SNP_A-2236082 14879526
1049 SNP_A-4222181 14911180
1050 SNP_A-2170501 14912855
1051 SNP_A-2253514 14914283
1052 SNP_A-2209162 14914418
1053 SNP_A-1902559 14928183
1054 SNP_A-2303910 14931053
1055 SNP_A-2274088 14931161
1056 SNP_A-4225396 14931317
1057 SNP_A-2035193 14931366
1058 SNP_A-1920139 14938475
1059 SNP_A-4205779 14955765
1060 SNP_A-4235078 15036492
1061 SNP_A-2184104 15112676
1062 SNP_A-2171668 15128431
1063 SNP_A-2007978 15137499
1064 SNP_A-2007979 15144081
1065 SNP_A-2075409 15144280
1066 SNP_A-1939698 15144473
1067 SNP_A-2185738 15145985
1068 SNP_A-2007980 15153762
1069 SNP_A-2126525 15173525
1070 SNP_A-2181040 15176649
1071 SNP_A-2177678 15177593
1072 SNP_A-2237843 15196176
1073 SNP_A-2215547 15196467
1074 SNP_A-2068437 15196790
1075 SNP_A-2277748 15214607
1076 SNP_A-1800880 15223466
1077 SNP_A-2234606 15235997
1078 SNP_A-2007991 15244475
1079 SNP_A-2112815 15256698
1080 SNP_A-2139284 15282052
1081 SNP_A-2250852 15302149
1082 SNP_A-1882598 15320598
1083 SNP_A-1956710 15332521
1084 SNP_A-4223467 15346657
1085 SNP_A-4207720 15347206
1086 SNP_A-1818269 15355177
1087 SNP_A-4230518 15364027
1088 SNP_A-4222425 15372097
1089 SNP_A-2048305 15373266
1090 SNP_A-1888584 15389801
1091 SNP_A-2225069 15400257
1092 SNP_A-4234090 15408823
1093 SNP_A-2306994 15427624
1094 SNP_A-2208367 15427773
1095 SNP_A-1856952 15450215
1096 SNP_A-2097057 15450400
1097 SNP_A-2001755 15478129
1098 SNP_A-4216440 15481834
1099 SNP_A-2205160 15485462
1100 SNP_A-1781462 15485606
1101 SNP_A-1960502 15493152
1102 SNP_A-1958741 15512207
1103 SNP_A-4235306 15535033
1104 SNP_A-2205246 15540787
1105 SNP_A-2297118 15571966
1106 SNP_A-1904617 15576654
1107 SNP_A-4214725 15604711
1108 SNP_A-2313220 15666560
1109 SNP_A-1790127 15666660
1110 SNP_A-2310168 15685991
1111 SNP_A-1884953 15686130
1112 SNP_A-1942501 15686419
1113 SNP_A-4238381 15693931
1114 SNP_A-1883479 15694322
1115 SNP_A-4218952 15706767
1116 SNP_A-1843479 15723102
1117 SNP_A-2008017 15770573
1118 SNP_A-2008021 15777602
1119 SNP_A-2128023 15840495
1120 SNP_A-2008026 15856400
1121 SNP_A-2193049 15864697
1122 SNP_A-4236385 15877930
1123 SNP_A-2190945 15961138
1124 SNP_A-1909232 15963049
1125 SNP_A-2178076 15968059
1126 SNP_A-1875522 15972342
1127 SNP_A-2134883 16086353
1128 SNP_A-2182203 16135202
1129 SNP_A-2072800 16148859
1130 SNP_A-4201453 16152517
1131 SNP_A-1796640 16155641
1132 SNP_A-2074309 16182317
1133 SNP_A-1906210 16198630
1134 SNP_A-2187369 16198924
1135 SNP_A-4197732 16199151
1136 SNP_A-1913116 16219450
1137 SNP_A-2131240 16219931
1138 SNP_A-1947403 16222459
1139 SNP_A-1925449 16236880
1140 SNP_A-2038121 16281025
1141 SNP_A-4203718 16297225
1142 SNP_A-1911773 16345860
1143 SNP_A-2031948 16346170
1144 SNP_A-2112859 16346308
1145 SNP_A-2069655 16360087
1146 SNP_A-2247802 16365152
1147 SNP_A-2262371 16375287
1148 SNP_A-2265009 16382534
1149 SNP_A-2049001 16416136
1150 SNP_A-2302690 16421254
1151 SNP_A-2008072 16441827
1152 SNP_A-2147813 16441877
1153 SNP_A-2096629 16448694
1154 SNP_A-2070601 16449603
1155 SNP_A-1863304 16449792
1156 SNP_A-2070177 16462666
1157 SNP_A-1802129 16465797
1158 SNP_A-4205979 16497867
1159 SNP_A-2240054 16524782
1160 SNP_A-2225460 16533210
1161 SNP_A-2165354 16580482
1162 SNP_A-2123652 16593899
1163 SNP_A-1808403 16594159
1164 SNP_A-2134241 16594618
1165 SNP_A-2218481 16678469
1166 SNP_A-4206123 16728933
1167 SNP_A-2123624 16731830
1168 SNP_A-1879058 16735363
1169 SNP_A-1868727 16738141
1170 SNP_A-4237730 16745731
1171 SNP_A-2137953 16801500
1172 SNP_A-2290823 16820873
1173 SNP_A-2106520 16830375
1174 SNP_A-1804161 16837168
1175 SNP_A-2262292 16838232
1176 SNP_A-2251637 16838625
1177 SNP_A-2077161 16849921
1178 SNP_A-1958586 16878925
1179 SNP_A-4223453 16881674
1180 SNP_A-2037396 16882260
1181 SNP_A-2155748 16892525
1182 SNP_A-1885506 16913195
1183 SNP_A-4200270 16913917
1184 SNP_A-4223493 16914243
1185 SNP_A-1827352 16926330
1186 SNP_A-2294311 16941933
1187 SNP_A-2219646 16941967
1188 SNP_A-2048644 16942196
1189 SNP_A-1954811 16942679
1190 SNP_A-2221804 16944844
1191 SNP_A-2292501 16963796
1192 SNP_A-2310849 16978606
1193 SNP_A-1833417 16995304
1194 SNP_A-1937741 17063739
1195 SNP_A-2146751 17067848
1196 SNP_A-4201140 17083918
1197 SNP_A-2129964 17120003
1198 SNP_A-4194298 17143431
1199 SNP_A-4198455 17213621
1200 SNP_A-2088477 17217494
1201 SNP_A-2202972 17227698
1202 SNP_A-2219791 17248075
1203 SNP_A-2289036 17286685
1204 SNP_A-2101836 17295703
1205 SNP_A-1879287 17324957
1206 SNP_A-2008121 17328924
1207 SNP_A-2008122 17329019
1208 SNP_A-1893398 17361228
1209 SNP_A-2307527 17399036
1210 SNP_A-2061606 17400163
1211 SNP_A-4224556 17423913
1212 SNP_A-2248908 17445237
1213 SNP_A-1792254 17467332
1214 SNP_A-4205514 17489173
1215 SNP_A-2305673 17495788
1216 SNP_A-1901732 17506714
1217 SNP_A-2276204 17519298
1218 SNP_A-2212378 17520065
1219 SNP_A-2050422 17549691
1220 SNP_A-2137138 17568613
1221 SNP_A-4214737 17569352
1222 SNP_A-2008146 17570207
1223 SNP_A-2008147 17570651
1224 SNP_A-2008148 17570989
1225 SNP_A-2280655 17571779
1226 SNP_A-2283878 17615741
1227 SNP_A-1843206 17646738
1228 SNP_A-2093101 17672467
1229 SNP_A-1812140 17765919
1230 SNP_A-2312098 17766300
1231 SNP_A-1955056 17777424
1232 SNP_A-2008158 17785506
1233 SNP_A-2071421 17790303
1234 SNP_A-2114984 17803957
1235 SNP_A-1836369 17809028
1236 SNP_A-2259706 17809807
1237 SNP_A-1886278 17825249
1238 SNP_A-2197310 17853900
1239 SNP_A-4239376 17861077
1240 SNP_A-2008163 17880340
1241 SNP_A-2295391 17894230
1242 SNP_A-2117298 17904887
1243 SNP_A-2055505 17930183
1244 SNP_A-2100767 17934782
1245 SNP_A-1872028 17980543
1246 SNP_A-2232907 18004392
1247 SNP_A-2008172 18028849
1248 SNP_A-1917693 18031033
1249 SNP_A-2261789 18040758
1250 SNP_A-1943596 18078115
1251 SNP_A-2008175 18092573
1252 SNP_A-2029129 18133489
1253 SNP_A-1957164 18134918
1254 SNP_A-2269713 18135024
1255 SNP_A-2029144 18153416
1256 SNP_A-1826828 18154512
1257 SNP_A-2278208 18155456
1258 SNP_A-1892689 18156255
1259 SNP_A-2250186 18181077
1260 SNP_A-4231958 18182154
1261 SNP_A-2082363 18182318
1262 SNP_A-1857888 18183318
1263 SNP_A-1875620 18191331
1264 SNP_A-2057933 18191988
1265 SNP_A-2272951 18200165
1266 SNP_A-4227380 18202454
1267 SNP_A-1811903 18216278
1268 SNP_A-2224023 18232237
1269 SNP_A-2008187 18262848
1270 SNP_A-2061341 18262975
1271 SNP_A-2008188 18266276
1272 SNP_A-4238686 18274863
1273 SNP_A-1816199 18321604
1274 SNP_A-2008190 18326923
1275 SNP_A-2306099 18349559
1276 SNP_A-2249830 18350421
1277 SNP_A-4198879 18351197
1278 SNP_A-2088169 18375295
1279 SNP_A-2239014 18482823
1280 SNP_A-2154941 18492791
1281 SNP_A-1788163 18548147
1282 SNP_A-1855853 18548221
1283 SNP_A-2194745 18562214
1284 SNP_A-1902247 18572535
1285 SNP_A-1859551 18573760
1286 SNP_A-2175538 18602244
1287 SNP_A-2089732 18602419
1288 SNP_A-2314129 18643492
1289 SNP_A-4192570 18689422
1290 SNP_A-2180891 18694528
1291 SNP_A-2115852 18704815
1292 SNP_A-2033732 18725932
1293 SNP_A-1848024 18728190
1294 SNP_A-2161557 18733747
1295 SNP_A-2117358 18740363
1296 SNP_A-2168852 18754226
1297 SNP_A-2192425 18761510
1298 SNP_A-1865730 18781246
1299 SNP_A-2066613 18791150
1300 SNP_A-4198581 18813971
1301 SNP_A-2192082 18814323
1302 SNP_A-2267995 18814379
1303 SNP_A-2076969 18815116
1304 SNP_A-4197674 18823306
1305 SNP_A-4196714 18823575
1306 SNP_A-2134976 18826157
1307 SNP_A-4204927 18826686
1308 SNP_A-1812732 18850912
1309 SNP_A-2135471 18858013
1310 SNP_A-2139293 18859041
1311 SNP_A-2171476 18859906
1312 SNP_A-2115204 18860180
1313 SNP_A-2200086 18882228
1314 SNP_A-2008203 18882462
1315 SNP_A-2276013 18886391
1316 SNP_A-1873192 18896898
1317 SNP_A-2146419 18907033
1318 SNP_A-2268005 18915821
1319 SNP_A-2028378 18934672
1320 SNP_A-1936640 18944069
1321 SNP_A-2171596 18945148
1322 SNP_A-2211912 18945820
1323 SNP_A-2251985 18950098
1324 SNP_A-4241276 19032726
1325 SNP_A-4224291 19035044
1326 SNP_A-2183957 19035090
1327 SNP_A-1843839 19035609
1328 SNP_A-4214739 19039555
1329 SNP_A-1852108 19048646
1330 SNP_A-2264036 19063319
1331 SNP_A-2127504 19066941
1332 SNP_A-2084289 19070439
1333 SNP_A-1916483 19070574
1334 SNP_A-2008210 19070682
1335 SNP_A-2040348 19070777
1336 SNP_A-2221864 19077402
1337 SNP_A-2288206 19098951
1338 SNP_A-1947351 19100720
1339 SNP_A-1824965 19103107
1340 SNP_A-2097038 19124426
1341 SNP_A-2021169 19138924
1342 SNP_A-2045525 19140500
1343 SNP_A-4194784 19161691
1344 SNP_A-1810210 19162374
1345 SNP_A-2225152 19162556
1346 SNP_A-2008215 19204343
1347 SNP_A-1951212 19233444
1348 SNP_A-2062283 19233775
1349 SNP_A-2212784 19234346
1350 SNP_A-1942379 19237032
1351 SNP_A-2098452 19253483
1352 SNP_A-1894610 19253916
1353 SNP_A-2001777 19259643
1354 SNP_A-2216805 19262428
1355 SNP_A-1910962 19262912
1356 SNP_A-4234422 19270106
1357 SNP_A-2076944 19271190
1358 SNP_A-2147539 19285798
1359 SNP_A-1925307 19285890
1360 SNP_A-2276099 19286290
1361 SNP_A-2065550 19300377
1362 SNP_A-2218535 19316318
1363 SNP_A-2008226 19330713
1364 SNP_A-4214740 19330798
1365 SNP_A-2008228 19330820
1366 SNP_A-1801501 19373441
1367 SNP_A-1817289 19374810
1368 SNP_A-2008234 19379693
1369 SNP_A-2065641 19380408
1370 SNP_A-2001779 19380855
1371 SNP_A-2186900 19389532
1372 SNP_A-4202033 19396708
1373 SNP_A-2249527 19397069
1374 SNP_A-4235408 19397306
1375 SNP_A-2037277 19397324
1376 SNP_A-2156311 19398868
1377 SNP_A-1887356 19402051
1378 SNP_A-2069422 19424264
1379 SNP_A-1837632 19435101
1380 SNP_A-2037161 19439880
1381 SNP_A-2008241 19466526
1382 SNP_A-2008242 19467603
1383 SNP_A-2094632 19483259
1384 SNP_A-2008245 19491569
1385 SNP_A-1885982 19500940
1386 SNP_A-2008250 19510993
1387 SNP_A-2008252 19518589
1388 SNP_A-1875066 19519751
1389 SNP_A-4197123 19543429
1390 SNP_A-1820820 19576520
1391 SNP_A-2023568 19653940
1392 SNP_A-2001785 19707031
1393 SNP_A-2309963 19724190
1394 SNP_A-1823726 19765970
1395 SNP_A-2050593 19801084
1396 SNP_A-2260347 19809755
1397 SNP_A-2304197 19817525
1398 SNP_A-1843436 19817884
1399 SNP_A-2270917 19820738
1400 SNP_A-2159754 19832760
1401 SNP_A-2277424 19848032
1402 SNP_A-4237174 19848438
1403 SNP_A-2008275 19860333
1404 SNP_A-1798093 19876317
1405 SNP_A-1853992 19876485
1406 SNP_A-2088306 19883791
1407 SNP_A-2008279 19897492
1408 SNP_A-2008282 19917212
1409 SNP_A-2083752 19930344
1410 SNP_A-1854188 19930685
1411 SNP_A-1795557 19933593
1412 SNP_A-2043019 19938203
1413 SNP_A-1951288 19939756
1414 SNP_A-1883568 19962912
1415 SNP_A-2233352 19962995
1416 SNP_A-2207094 20006435
1417 SNP_A-4231115 20006781
1418 SNP_A-2209716 20010143
1419 SNP_A-2214153 20013223
1420 SNP_A-2008294 20025540
1421 SNP_A-2292326 20043340
1422 SNP_A-2089736 20045415
1423 SNP_A-2175006 20062960
1424 SNP_A-4192825 20069399
1425 SNP_A-2201017 20071853
1426 SNP_A-1845188 20071925
1427 SNP_A-2064922 20072855
1428 SNP_A-2188241 20089989
1429 SNP_A-2275240 20116488
1430 SNP_A-1943886 20128523
1431 SNP_A-1806776 20150659
1432 SNP_A-4217202 20159301
1433 SNP_A-2008302 20170403
1434 SNP_A-2008303 20170531
1435 SNP_A-1831843 20191985
1436 SNP_A-4231509 20199629
1437 SNP_A-2098743 20199867
1438 SNP_A-1850565 20210175
1439 SNP_A-1866535 20238120
1440 SNP_A-2302833 20282667
1441 SNP_A-2074706 20286291
1442 SNP_A-2294821 20305539
1443 SNP_A-2008314 20307061
1444 SNP_A-2099042 20313020
1445 SNP_A-4193190 20326782
1446 SNP_A-2174456 20334621
1447 SNP_A-2183884 20334676
1448 SNP_A-2278020 20334700
1449 SNP_A-2314344 20357583
1450 SNP_A-1811061 20438224
1451 SNP_A-1827959 20439377
1452 SNP_A-2160738 20468790
1453 SNP_A-2305534 20469836
1454 SNP_A-1924648 20491823
1455 SNP_A-2032516 20501952
1456 SNP_A-1893602 20509536
1457 SNP_A-2001788 20514111
1458 SNP_A-1942816 20515991
1459 SNP_A-4218682 20519617
1460 SNP_A-1824469 20528452
1461 SNP_A-2065584 20528983
1462 SNP_A-2008319 20543963
1463 SNP_A-1900079 20559154
1464 SNP_A-1950423 20560081
1465 SNP_A-2306076 20563033
1466 SNP_A-2270816 20567419
1467 SNP_A-2238533 20568187
1468 SNP_A-2298467 20569721
1469 SNP_A-1954657 20573525
1470 SNP_A-2107274 20609196
1471 SNP_A-4216997 20616206
1472 SNP_A-4216854 20667026
1473 SNP_A-1929949 20699586
1474 SNP_A-2175048 20700539
1475 SNP_A-1813691 20700589
1476 SNP_A-1903225 20700873
1477 SNP_A-2271806 20702507
1478 SNP_A-4236176 20709069
1479 SNP_A-4219817 20709201
1480 SNP_A-4204970 20709233
1481 SNP_A-1918266 20709410
1482 SNP_A-2293709 20713776
1483 SNP_A-2147454 20713800
1484 SNP_A-1876249 20717729
1485 SNP_A-2232197 20739405
1486 SNP_A-4214751 20740563
1487 SNP_A-4194796 20740839
1488 SNP_A-2130422 20753829
1489 SNP_A-1883761 20796450
1490 SNP_A-2008337 20797068
1491 SNP_A-4214752 20797302
1492 SNP_A-1869465 20827312
1493 SNP_A-1945229 20827819
1494 SNP_A-1869496 20836106
1495 SNP_A-1896286 20839440
1496 SNP_A-1846466 20855906
1497 SNP_A-1925099 20890541
1498 SNP_A-1817828 20907437
1499 SNP_A-1867397 20911760
1500 SNP_A-1947693 20914919
1501 SNP_A-2054515 20917656
1502 SNP_A-2233900 20927365
1503 SNP_A-1901541 20939806
1504 SNP_A-2222777 20942913
1505 SNP_A-2008350 20956134
1506 SNP_A-2240209 20956327
1507 SNP_A-2163753 20957719
1508 SNP_A-2299959 20957816
1509 SNP_A-2258530 20966312
1510 SNP_A-2226619 20969470
1511 SNP_A-2220694 20970702
1512 SNP_A-4214753 20973973
1513 SNP_A-4214754 20977136
1514 SNP_A-2135655 21020361
1515 SNP_A-2094245 21022320
1516 SNP_A-2008361 21025930
1517 SNP_A-4214758 21027489
1518 SNP_A-2296588 21035410
1519 SNP_A-4225593 21035931
1520 SNP_A-2200945 21036518
1521 SNP_A-1940947 21051124
1522 SNP_A-1872392 21071031
1523 SNP_A-4195058 21083428
1524 SNP_A-2008369 21088360
1525 SNP_A-2008371 21101755
1526 SNP_A-2250078 21106208
1527 SNP_A-2175134 21109721
1528 SNP_A-2296860 21110491
1529 SNP_A-2055498 21123338
1530 SNP_A-2008382 21149771
1531 SNP_A-4228457 21152252
1532 SNP_A-2008385 21152756
1533 SNP_A-1800964 21155369
1534 SNP_A-1900062 21214935
1535 SNP_A-1867086 21219036
1536 SNP_A-1841053 21225485
1537 SNP_A-2152320 21233765
1538 SNP_A-2145478 21239678
1539 SNP_A-2255932 21264775
1540 SNP_A-4205527 21277065
1541 SNP_A-4237774 21277586
1542 SNP_A-4233148 21312360
1543 SNP_A-1951972 21313391
1544 SNP_A-4216265 21350261
1545 SNP_A-2178997 21363331
1546 SNP_A-4199032 21366981
1547 SNP_A-1852868 21367897
1548 SNP_A-2085091 21374658
1549 SNP_A-1894163 21375322
1550 SNP_A-1949492 21375341
1551 SNP_A-1892054 21382339
1552 SNP_A-2064703 21384088
1553 SNP_A-1890073 21399598
1554 SNP_A-2001794 21399735
1555 SNP_A-2001795 21427265
1556 SNP_A-1817974 21448842
1557 SNP_A-2272340 21448923
1558 SNP_A-2026409 21450259
1559 SNP_A-2252137 21453082
1560 SNP_A-4227817 21454020
1561 SNP_A-2055677 21459570
1562 SNP_A-2133464 21472159
1563 SNP_A-4207165 21490388
1564 SNP_A-2075374 21493286
1565 SNP_A-2044215 21513344
1566 SNP_A-2231654 21516670
1567 SNP_A-2275329 21562329
1568 SNP_A-1931106 21593293
1569 SNP_A-2001797 21594806
1570 SNP_A-2008420 21595039
1571 SNP_A-2285428 21598152
1572 SNP_A-4198282 21598530
1573 SNP_A-1908577 21610564
1574 SNP_A-1783609 21619838
1575 SNP_A-2008426 21623102
1576 SNP_A-2008431 21641808
1577 SNP_A-1813771 21694926
1578 SNP_A-2158829 21695027
1579 SNP_A-4225978 21698812
1580 SNP_A-2155514 21699343
1581 SNP_A-1956495 21702334
1582 SNP_A-1838326 21709741
1583 SNP_A-2008441 21711009
1584 SNP_A-4222413 21736776
1585 SNP_A-2281374 21738752
1586 SNP_A-2206971 21742439
1587 SNP_A-1864448 21752855
1588 SNP_A-1817124 21753061
1589 SNP_A-4205065 21784474
1590 SNP_A-1793500 21786959
1591 SNP_A-2008449 21802706
1592 SNP_A-4199842 21803385
1593 SNP_A-1797706 21812029
1594 SNP_A-1843385 21817754
1595 SNP_A-2152514 21825925
1596 SNP_A-2074175 21843685
1597 SNP_A-1925743 21879703
1598 SNP_A-2008456 21881475
1599 SNP_A-1908329 21889104
1600 SNP_A-1782157 21902827
1601 SNP_A-2228278 21909859
1602 SNP_A-2223058 21910098
1603 SNP_A-1937856 21910263
1604 SNP_A-2106545 21913033
1605 SNP_A-2061844 21925344
1606 SNP_A-2189734 21925423
1607 SNP_A-2274266 21938258
1608 SNP_A-4194681 21938969
1609 SNP_A-4226390 21938984
1610 SNP_A-4239447 21958561
1611 SNP_A-2157359 21962956
1612 SNP_A-1927400 21963504
1613 SNP_A-1780329 21963539
1614 SNP_A-2188333 21963604
1615 SNP_A-1822955 21973246
1616 SNP_A-1958431 21982348
1617 SNP_A-2129005 21993764
1618 SNP_A-2057239 22012627
1619 SNP_A-2008470 22013130
1620 SNP_A-4214770 22016455
1621 SNP_A-4196367 22070669
1622 SNP_A-2094913 22164071
1623 SNP_A-4198874 22168063
1624 SNP_A-2257122 22172852
1625 SNP_A-1826397 22173379
1626 SNP_A-4236499 22188941
1627 SNP_A-2121812 22189642
1628 SNP_A-2165950 22198761
1629 SNP_A-4239553 22206188
1630 SNP_A-2189881 22228446
1631 SNP_A-4214771 22300731
1632 SNP_A-2173397 22323862
1633 SNP_A-2278046 22326684
1634 SNP_A-4223362 22335673
1635 SNP_A-1873604 22335760
1636 SNP_A-1923859 22344321
1637 SNP_A-1836757 22363096
1638 SNP_A-1788401 22363164
1639 SNP_A-1884822 22363786
1640 SNP_A-2008488 22366551
1641 SNP_A-2194184 22368441
1642 SNP_A-2291320 22382647
1643 SNP_A-2008493 22396289
1644 SNP_A-4197538 22407471
1645 SNP_A-1787616 22414025
1646 SNP_A-1946119 22418269
1647 SNP_A-2008499 22421289
1648 SNP_A-2008500 22422329
1649 SNP_A-4229194 22422940
1650 SNP_A-4223961 22429718
1651 SNP_A-4176967 22438009
1652 SNP_A-4230041 22438766
1653 SNP_A-1808080 22452671
1654 SNP_A-2068341 22452794
1655 SNP_A-2110240 22452835
1656 SNP_A-4238509 22483326
1657 SNP_A-2269674 22490013
1658 SNP_A-2229883 22500620
1659 SNP_A-1912219 22500991
1660 SNP_A-2152016 22516203
1661 SNP_A-2259921 22516533
1662 SNP_A-4214777 22533394
1663 SNP_A-1785833 22547587
1664 SNP_A-2085284 22599564
1665 SNP_A-2155698 22603942
1666 SNP_A-4218154 22616911
1667 SNP_A-2254303 22651556
1668 SNP_A-2206797 22651741
1669 SNP_A-2008529 22658383
1670 SNP_A-4214779 22658533
1671 SNP_A-2052612 22667697
1672 SNP_A-4204143 22673696
1673 SNP_A-4219649 22677754
1674 SNP_A-2054733 22678065
1675 SNP_A-1781654 22684340
1676 SNP_A-2151044 22686040
1677 SNP_A-1888841 22701706
1678 SNP_A-4206076 22705510
1679 SNP_A-1875732 22708668
1680 SNP_A-2240482 22732545
1681 SNP_A-2051582 22736669
1682 SNP_A-1942731 22747269
1683 SNP_A-1822543 22748058
1684 SNP_A-2166420 22752540
1685 SNP_A-1813517 22769111
1686 SNP_A-2172374 22785046
1687 SNP_A-2027239 22785182
1688 SNP_A-4225768 22791645
1689 SNP_A-1930943 22799571
1690 SNP_A-2180272 22799731
1691 SNP_A-2117878 22804061
1692 SNP_A-1842479 22806528
1693 SNP_A-2193651 22820102
1694 SNP_A-2279216 22820234
1695 SNP_A-4222445 22840459
1696 SNP_A-4214781 22850700
1697 SNP_A-2261828 22860562
1698 SNP_A-1823131 22862271
1699 SNP_A-2169995 22862861
1700 SNP_A-4232802 22863000
1701 SNP_A-1782088 22866627
1702 SNP_A-2302241 22898963
1703 SNP_A-1917219 22902725
1704 SNP_A-2117537 22918037
1705 SNP_A-1941147 22957547
1706 SNP_A-4202266 22957806
1707 SNP_A-1951920 22957955
1708 SNP_A-2242816 22961333
1709 SNP_A-1934692 22961559
1710 SNP_A-1917134 22962322
1711 SNP_A-4221981 22991769
1712 SNP_A-1841894 22992639
1713 SNP_A-1943322 23001950
1714 SNP_A-2029176 23003121
1715 SNP_A-2247770 23018086
1716 SNP_A-4233982 23025320
1717 SNP_A-4234244 23030718
1718 SNP_A-1827972 23045351
1719 SNP_A-2276225 23051134
1720 SNP_A-2166447 23051421
1721 SNP_A-2091508 23052447
1722 SNP_A-2287477 23052973
1723 SNP_A-2027194 23053829
1724 SNP_A-1851610 23074401
1725 SNP_A-4227079 23076788
1726 SNP_A-1924467 23076823
1727 SNP_A-2131141 23079180
1728 SNP_A-2032799 23105377
1729 SNP_A-1858762 23118523
1730 SNP_A-2207618 23120666
1731 SNP_A-1825396 23121145
1732 SNP_A-1824026 23121527
1733 SNP_A-4225000 23122915
1734 SNP_A-2175577 23148591
1735 SNP_A-4217968 23153938
1736 SNP_A-4214783 23157081
1737 SNP_A-4193251 23157485
1738 SNP_A-4238192 23169551
1739 SNP_A-2008592 23180811
1740 SNP_A-2008593 23181998
1741 SNP_A-2008594 23182214
1742 SNP_A-4192867 23192822
1743 SNP_A-2129577 23203388
1744 SNP_A-1934866 23207906
1745 SNP_A-2058435 23208131
1746 SNP_A-2290799 23231843
1747 SNP_A-2279507 23256734
1748 SNP_A-2146909 23268770
1749 SNP_A-2161878 23269339
1750 SNP_A-1817066 23286060
1751 SNP_A-2008610 23296538
1752 SNP_A-2076709 23308799
1753 SNP_A-2050791 23320500
1754 SNP_A-2281640 23363515
1755 SNP_A-2290225 23363590
1756 SNP_A-1902111 23364379
1757 SNP_A-4202031 23370382
1758 SNP_A-2246779 23372921
1759 SNP_A-1807528 23373804
1760 SNP_A-1803640 23374759
1761 SNP_A-1934034 23377508
1762 SNP_A-1874399 23377994
1763 SNP_A-1951869 23379022
1764 SNP_A-2152290 23416687
1765 SNP_A-1823027 23421204
1766 SNP_A-2001821 23421835
1767 SNP_A-4214784 23422881
1768 SNP_A-1878247 23426136
1769 SNP_A-4196379 23426497
1770 SNP_A-2225631 23426531
1771 SNP_A-1952384 23451453
1772 SNP_A-4196093 23451963
1773 SNP_A-2044667 23452158
1774 SNP_A-2077407 23454884
1775 SNP_A-2101455 23455100
1776 SNP_A-2141212 23455815
1777 SNP_A-2186881 23456097
1778 SNP_A-1808648 23459728
1779 SNP_A-4193700 23459754
1780 SNP_A-1941157 23473340
1781 SNP_A-1905388 23474981
1782 SNP_A-2169855 23476525
1783 SNP_A-2133467 23486797
1784 SNP_A-2306231 23487641
1785 SNP_A-2044949 23487888
1786 SNP_A-2100130 23489038
1787 SNP_A-2178251 23489176
1788 SNP_A-2290630 23489265
1789 SNP_A-2156641 23492159
1790 SNP_A-2174613 23492223
1791 SNP_A-2098334 23492305
1792 SNP_A-2196323 23493312
1793 SNP_A-2260088 23496972
1794 SNP_A-1869896 23497068
1795 SNP_A-2243758 23497117
1796 SNP_A-4226274 23501547
1797 SNP_A-4214785 23506567
1798 SNP_A-2280526 23518924
1799 SNP_A-2261960 23521007
1800 SNP_A-2206358 23521069
1801 SNP_A-2112861 23540943
1802 SNP_A-4194608 23546252
1803 SNP_A-4192587 23549619
1804 SNP_A-2243830 23555318
1805 SNP_A-1956398 23558735
1806 SNP_A-1961280 23585228
1807 SNP_A-1916118 23585866
1808 SNP_A-2143234 23671859
1809 SNP_A-2105336 23677694
1810 SNP_A-1933955 23682531
1811 SNP_A-4197735 23683926
1812 SNP_A-1787136 23691594
1813 SNP_A-2310341 23716937
1814 SNP_A-2285726 23804937
1815 SNP_A-4194587 23872319
1816 SNP_A-1915730 23879391
1817 SNP_A-2297993 23899256
1818 SNP_A-4214787 23902665
1819 SNP_A-1854609 23905868
1820 SNP_A-2001826 23905953
1821 SNP_A-2081841 23927230
1822 SNP_A-2033738 24032403
1823 SNP_A-4226401 24044290
1824 SNP_A-1815200 24055176
1825 SNP_A-1831310 24098510
1826 SNP_A-1799588 24098848
1827 SNP_A-2008662 24116149
1828 SNP_A-4214789 24116272
1829 SNP_A-2008663 24116855
1830 SNP_A-2025482 24121725
1831 SNP_A-4201158 24128116
1832 SNP_A-4201464 24129346
1833 SNP_A-4204699 24154571
1834 SNP_A-1928413 24164647
1835 SNP_A-1783762 24172181
1836 SNP_A-4214113 24175426
1837 SNP_A-2241887 24181255
1838 SNP_A-2194031 24204107
1839 SNP_A-2156719 24212151
1840 SNP_A-1846516 24234500
1841 SNP_A-4214791 24277020
1842 SNP_A-1908019 24342159
1843 SNP_A-4235331 24354771
1844 SNP_A-2246244 24355757
1845 SNP_A-2178298 24356381
1846 SNP_A-2078811 24360196
1847 SNP_A-1913389 24361172
1848 SNP_A-2094301 24361271
1849 SNP_A-1849225 24379143
1850 SNP_A-1881788 24388790
1851 SNP_A-4199825 24424157
1852 SNP_A-2156114 24432849
1853 SNP_A-2141022 24439716
1854 SNP_A-2068078 24449285
1855 SNP_A-2252465 24451704
1856 SNP_A-2001829 24454826
1857 SNP_A-2008690 24455563
1858 SNP_A-1786876 24457627
1859 SNP_A-1839479 24458306
1860 SNP_A-1837951 24458489
1861 SNP_A-1781107 24458971
1862 SNP_A-1836258 24460784
1863 SNP_A-2183830 24461239
1864 SNP_A-2174879 24461284
1865 SNP_A-2240724 24461479
1866 SNP_A-4219650 24463402
1867 SNP_A-4222785 24467816
1868 SNP_A-1795417 24473819
1869 SNP_A-1854236 24477245
1870 SNP_A-2077806 24478846
1871 SNP_A-1953716 24491665
1872 SNP_A-2173563 24514743
1873 SNP_A-2146571 24519859
1874 SNP_A-4241176 24520248
1875 SNP_A-2090607 24528104
1876 SNP_A-2008709 24531966
1877 SNP_A-2008712 24533759
1878 SNP_A-4204048 24544395
1879 SNP_A-4236539 24545815
1880 SNP_A-2234790 24599443
1881 SNP_A-4219733 24599881
1882 SNP_A-2197116 24607432
1883 SNP_A-2188984 24656588
1884 SNP_A-4235077 24660091
1885 SNP_A-2091820 24704999
1886 SNP_A-4214798 24707556
1887 SNP_A-2008727 24708320
1888 SNP_A-2008728 24708435
1889 SNP_A-4214799 24708471
1890 SNP_A-2008730 24710115
1891 SNP_A-1905339 24711812
1892 SNP_A-2204994 24712284
1893 SNP_A-2028685 24718407
1894 SNP_A-1926973 24734687
1895 SNP_A-1942113 24735537
1896 SNP_A-4216541 24735921
1897 SNP_A-2218591 24750900
1898 SNP_A-2191721 24756634
1899 SNP_A-2049833 24756819
1900 SNP_A-1940893 24757326
1901 SNP_A-1928100 24757368
1902 SNP_A-1831530 24758224
1903 SNP_A-1954421 24759245
1904 SNP_A-1915504 24773214
1905 SNP_A-4206223 24773260
1906 SNP_A-1908795 24774881
1907 SNP_A-2267570 24806250
1908 SNP_A-1815803 24807361
1909 SNP_A-4198433 24815264
1910 SNP_A-2057475 24815701
1911 SNP_A-2310822 24831654
1912 SNP_A-1815613 24841295
1913 SNP_A-4198982 24858740
1914 SNP_A-1838950 24858808
1915 SNP_A-1832523 24859050
1916 SNP_A-2144393 24866240
1917 SNP_A-1952242 24868321
1918 SNP_A-2123693 24942783
1919 SNP_A-1883278 24942990
1920 SNP_A-1819969 24965211
1921 SNP_A-4219652 24966286
1922 SNP_A-2126717 24967061
1923 SNP_A-2008763 24974658
1924 SNP_A-2123901 24977137
1925 SNP_A-4219533 24977395
1926 SNP_A-2060905 24989356
1927 SNP_A-1934147 24989529
1928 SNP_A-2308668 25011437
1929 SNP_A-1908451 25015195
1930 SNP_A-1931116 25023609
1931 SNP_A-2021711 25029870
1932 SNP_A-2115688 25035470
1933 SNP_A-1830403 25035772
1934 SNP_A-2008775 25040791
1935 SNP_A-1844095 25043085
1936 SNP_A-2291779 25045288
1937 SNP_A-2148772 25058907
1938 SNP_A-1814158 25076996
1939 SNP_A-2082099 25077110
1940 SNP_A-2008784 25077409
1941 SNP_A-2008786 25093123
1942 SNP_A-4195168 25101455
1943 SNP_A-4203972 25106212
1944 SNP_A-4216302 25106667
1945 SNP_A-4225900 25109057
1946 SNP_A-1794666 25114085
1947 SNP_A-4214805 25116612
1948 SNP_A-2219734 25117243
1949 SNP_A-2297471 25140623
1950 SNP_A-2163300 25141079
1951 SNP_A-2062038 25143560
1952 SNP_A-1848106 25186499
1953 SNP_A-2036101 25191667
1954 SNP_A-2189590 25195933
1955 SNP_A-1813322 25204553
1956 SNP_A-1788914 25205897
1957 SNP_A-2112069 25213752
1958 SNP_A-1940332 25229775
1959 SNP_A-1943923 25239074
1960 SNP_A-4217586 25273068
1961 SNP_A-2166092 25297957
1962 SNP_A-4221088 25298135
1963 SNP_A-1835951 25319538
1964 SNP_A-4231162 25320808
1965 SNP_A-4193605 25331938
1966 SNP_A-4228789 25332972
1967 SNP_A-2043589 25333379
1968 SNP_A-2008827 25338629
1969 SNP_A-2049111 25347370
1970 SNP_A-2008829 25348361
1971 SNP_A-1820731 25356940
1972 SNP_A-1928603 25365596
1973 SNP_A-2139416 25382408
1974 SNP_A-2096744 25410795
1975 SNP_A-4214812 25411635
1976 SNP_A-2038740 25419554
1977 SNP_A-2268382 25436985
1978 SNP_A-1855866 25456136
1979 SNP_A-1882705 25484778
1980 SNP_A-2067240 25485126
1981 SNP_A-2008849 25488415
1982 SNP_A-2167018 25490501
1983 SNP_A-2008851 25497059
1984 SNP_A-1958596 25500074
1985 SNP_A-2059081 25507158
1986 SNP_A-2171680 25518002
1987 SNP_A-2302427 25518603
1988 SNP_A-4196452 25537641
1989 SNP_A-1847729 25581002
1990 SNP_A-4200211 25610758
1991 SNP_A-1873718 25620775
1992 SNP_A-2105083 25628233
1993 SNP_A-1951825 25634508
1994 SNP_A-4177203 25635857
1995 SNP_A-2008869 25649116
1996 SNP_A-1825638 25651185
1997 SNP_A-2188459 25692593
1998 SNP_A-4198389 25708845
1999 SNP_A-4214819 25712397
2000 SNP_A-2178427 25713311
2001 SNP_A-1781423 25714362
2002 SNP_A-1922318 25715397
2003 SNP_A-4230999 25718400
2004 SNP_A-2105533 25720495
2005 SNP_A-1850526 25727785
2006 SNP_A-2142432 25727828
2007 SNP_A-2291322 25728947
2008 SNP_A-2154028 25729021
2009 SNP_A-4214823 25730150
2010 SNP_A-2098524 25733667
2011 SNP_A-1937947 25733789
2012 SNP_A-1817399 25743428
2013 SNP_A-4202283 25747721
2014 SNP_A-4232657 25749884
2015 SNP_A-2310947 25783130
2016 SNP_A-2008880 25792466
2017 SNP_A-4237051 25792647
2018 SNP_A-2079291 25797555
2019 SNP_A-2134733 25797805
2020 SNP_A-2008881 25798343
2021 SNP_A-2113747 25817410
2022 SNP_A-2264260 25818340
2023 SNP_A-1894774 25818509
2024 SNP_A-2030169 25819366
2025 SNP_A-2237012 25819399
2026 SNP_A-1816645 25821801
2027 SNP_A-2165142 25823062
2028 SNP_A-1819282 25860654
2029 SNP_A-1906364 25861168
2030 SNP_A-4198926 25872801
2031 SNP_A-2226939 25873313
2032 SNP_A-2094131 25873758
2033 SNP_A-2206194 25887082
2034 SNP_A-2008893 25906381
2035 SNP_A-2255139 25907113
2036 SNP_A-1879231 25908493
2037 SNP_A-2304111 25909353
2038 SNP_A-2276628 25909416
2039 SNP_A-1824603 25914227
2040 SNP_A-2181448 25919811
2041 SNP_A-1930081 25920083
2042 SNP_A-2034344 25920407
2043 SNP_A-2035967 25983881
2044 SNP_A-2263116 25998512
2045 SNP_A-2241619 26002030
2046 SNP_A-2281863 26002063
2047 SNP_A-1932754 26004028
2048 SNP_A-2107164 26005790
2049 SNP_A-1918568 26006071
2050 SNP_A-1852687 26010685
2051 SNP_A-4219571 26010866
2052 SNP_A-2008908 26015770
2053 SNP_A-2008910 26017220
2054 SNP_A-2065143 26026236
2055 SNP_A-2300683 26026637
2056 SNP_A-2099712 26040028
2057 SNP_A-2222160 26048546
2058 SNP_A-4223770 26072142
2059 SNP_A-2055747 26098304
2060 SNP_A-2023746 26099341
2061 SNP_A-2115430 26115829
2062 SNP_A-2143611 26175845
2063 SNP_A-2008928 26184171
2064 SNP_A-4217087 26186889
2065 SNP_A-1830422 26196140
2066 SNP_A-1937465 26196627
2067 SNP_A-4236401 26203069
2068 SNP_A-2228024 26207450
2069 SNP_A-4204136 26207575
2070 SNP_A-4237412 26209304
2071 SNP_A-2086041 26209429
2072 SNP_A-2261074 26209748
2073 SNP_A-2081056 26223038
2074 SNP_A-1881973 26255819
2075 SNP_A-1844237 26255985
2076 SNP_A-2027169 26256636
2077 SNP_A-1866148 26256665
2078 SNP_A-2287074 26256754
2079 SNP_A-2055689 26256906
2080 SNP_A-1780413 26257545
2081 SNP_A-2299834 26257918
2082 SNP_A-1937310 26259483
2083 SNP_A-4204834 26283697
2084 SNP_A-1820231 26306699
2085 SNP_A-2074246 26338866
2086 SNP_A-1953250 26349536
2087 SNP_A-2226842 26350084
2088 SNP_A-2055742 26350699
2089 SNP_A-1825900 26351264
2090 SNP_A-1918500 26352124
2091 SNP_A-1955179 26353619
2092 SNP_A-2296758 26353650
2093 SNP_A-4235427 26353887
2094 SNP_A-1960728 26354073
2095 SNP_A-2001838 26354331
2096 SNP_A-2278058 26364724
2097 SNP_A-4203547 26365789
2098 SNP_A-1911529 26367163
2099 SNP_A-2214586 26367506
2100 SNP_A-1816456 26402649
2101 SNP_A-1933944 26402767
2102 SNP_A-2166940 26409592
2103 SNP_A-1911481 26439606
2104 SNP_A-4237894 26461077
2105 SNP_A-1812459 26475521
2106 SNP_A-2008966 26496312
2107 SNP_A-4206452 26499998
2108 SNP_A-4200505 26512971
2109 SNP_A-1935984 26516995
2110 SNP_A-1844888 26517526
2111 SNP_A-4219482 26523824
2112 SNP_A-2266521 26524063
2113 SNP_A-2008974 26531024
2114 SNP_A-2041254 26552978
2115 SNP_A-2125511 26607723
2116 SNP_A-4219014 26609538
2117 SNP_A-1932529 26613139
2118 SNP_A-1843051 26613666
2119 SNP_A-4214830 26618623
2120 SNP_A-2052499 26623478
2121 SNP_A-2301198 26631293
2122 SNP_A-2090660 26631344
2123 SNP_A-2032383 26649039
2124 SNP_A-2307097 26650384
2125 SNP_A-4214833 26719592
2126 SNP_A-1815222 26723126
2127 SNP_A-1865682 26723219
2128 SNP_A-2008994 26727559
2129 SNP_A-4197078 26728292
2130 SNP_A-2135006 26729194
2131 SNP_A-2074399 26730227
2132 SNP_A-2218920 26760696
2133 SNP_A-4219494 26760974
2134 SNP_A-2290067 26771667
2135 SNP_A-2237761 26780450
2136 SNP_A-2054449 26822483
2137 SNP_A-2009003 26832756
2138 SNP_A-1781331 26845102
2139 SNP_A-2284465 26962263
2140 SNP_A-2282010 26964114
2141 SNP_A-1815650 26965924
2142 SNP_A-4214835 26982096
2143 SNP_A-4214836 26982453
2144 SNP_A-4221666 26983242
2145 SNP_A-4219292 26991532
2146 SNP_A-2049474 26991574
2147 SNP_A-2181524 26992642
2148 SNP_A-2247273 26996250
2149 SNP_A-2021443 27001776
2150 SNP_A-2259449 27003182
2151 SNP_A-1821407 27004374
2152 SNP_A-1946498 27018914
2153 SNP_A-4221259 27031235
2154 SNP_A-1894858 27031663
2155 SNP_A-2175348 27032127
2156 SNP_A-4214837 27035886
2157 SNP_A-1872879 27059048
2158 SNP_A-2116510 27080546
2159 SNP_A-2181521 27089107
2160 SNP_A-2207308 27093083
2161 SNP_A-4229033 27095686
2162 SNP_A-2174783 27168827
2163 SNP_A-2009039 27179865
2164 SNP_A-2075936 27204392
2165 SNP_A-2098939 27216990
2166 SNP_A-1872569 27219537
2167 SNP_A-2263389 27219596
2168 SNP_A-1950254 27222613
2169 SNP_A-1823056 27225055
2170 SNP_A-2036772 27230666
2171 SNP_A-2009052 27257217
2172 SNP_A-1802377 27257637
2173 SNP_A-2192105 27266532
2174 SNP_A-4199028 27267447
2175 SNP_A-4197402 27276684
2176 SNP_A-4199208 27277024
2177 SNP_A-2009059 27357293
2178 SNP_A-4214839 27359908
2179 SNP_A-2001846 27360529
2180 SNP_A-2001847 27392932
2181 SNP_A-2086604 27404601
2182 SNP_A-2192118 27408335
2183 SNP_A-2058550 27459251
2184 SNP_A-2009065 27503955
2185 SNP_A-4206225 27519958
2186 SNP_A-2009067 27535522
2187 SNP_A-1866962 27570294
2188 SNP_A-2158242 27575066
2189 SNP_A-2313824 27613365
2190 SNP_A-2268096 27622119
2191 SNP_A-1908663 27641093
2192 SNP_A-2049168 27652486
2193 SNP_A-2109073 27671460
2194 SNP_A-2009079 27704247
2195 SNP_A-4207501 27736226
2196 SNP_A-2299904 27771080
2197 SNP_A-2080516 27773096
2198 SNP_A-2266571 27792326
2199 SNP_A-2009089 27793408
2200 SNP_A-2009099 27802565
2201 SNP_A-2190349 27810588
2202 SNP_A-4200550 27817366
2203 SNP_A-4214842 27823359
2204 SNP_A-4197594 27843969
2205 SNP_A-4201848 27843998
2206 SNP_A-4200251 27857257
2207 SNP_A-1822147 27866267
2208 SNP_A-2118055 27906563
2209 SNP_A-1879775 27948618
2210 SNP_A-2076576 27956449
2211 SNP_A-4204188 27997545
2212 SNP_A-1912456 28019544
2213 SNP_A-4237122 28076556
2214 SNP_A-1785015 28112744
2215 SNP_A-4203186 28187203
2216 SNP_A-4198923 28194092
2217 SNP_A-4235827 28201730
2218 SNP_A-2275693 28245531
2219 SNP_A-2311252 28248131
2220 SNP_A-1810118 28248654
2221 SNP_A-1896671 28289977
2222 SNP_A-2296315 28358794
2223 SNP_A-1804164 28395387
2224 SNP_A-4220888 28440208
2225 SNP_A-4230996 28440221
2226 SNP_A-2137466 28441692
2227 SNP_A-2009135 28451082
2228 SNP_A-2063559 28492188
2229 SNP_A-2266710 28505842
2230 SNP_A-4226489 28508582
2231 SNP_A-2009137 28511110
2232 SNP_A-1936494 28521750
2233 SNP_A-2091904 28531215
2234 SNP_A-1937402 28585691
2235 SNP_A-4233273 28611117
2236 SNP_A-2108597 28628926
2237 SNP_A-4214848 28642628
2238 SNP_A-2263335 28657120
2239 SNP_A-2241695 28696016
2240 SNP_A-4214851 28701359
2241 SNP_A-4214852 28702894
2242 SNP_A-2268822 28705990
2243 SNP_A-1856716 28716402
2244 SNP_A-2205269 28739060
2245 SNP_A-2200355 28741792
2246 SNP_A-1858172 28764984
2247 SNP_A-2095444 28777290
2248 SNP_A-2009153 28788261
2249 SNP_A-1937448 28788590
2250 SNP_A-4229331 28811420
2251 SNP_A-2288018 28816432
2252 SNP_A-1883655 28820875
2253 SNP_A-2106919 28823643
2254 SNP_A-2126646 28846816
2255 SNP_A-2157798 28864122
2256 SNP_A-1803152 28896280
2257 SNP_A-1926127 28898013
2258 SNP_A-1815145 28916116
2259 SNP_A-2107945 28916515
2260 SNP_A-2066116 28944919
2261 SNP_A-1807135 28976726
2262 SNP_A-1834163 28979485
2263 SNP_A-2009183 28979604
2264 SNP_A-1887365 28990783
2265 SNP_A-2023808 28992073
2266 SNP_A-2044755 29001167
2267 SNP_A-2172049 29001470
2268 SNP_A-1873044 29001546
2269 SNP_A-2079376 29010560
2270 SNP_A-1865513 29010734
2271 SNP_A-2191359 29036164
2272 SNP_A-2136315 29048614
2273 SNP_A-4236854 29063535
2274 SNP_A-2195898 29085744
2275 SNP_A-2128062 29091091
2276 SNP_A-2192913 29106105
2277 SNP_A-4223100 29115071
2278 SNP_A-4200113 29122778
2279 SNP_A-2144302 29124235
2280 SNP_A-4217556 29128455
2281 SNP_A-2085322 29131971
2282 SNP_A-1826188 29147104
2283 SNP_A-1947705 29152308
2284 SNP_A-2009200 29165952
2285 SNP_A-4214858 29246363
2286 SNP_A-2001854 29264114
2287 SNP_A-1914150 29312508
2288 SNP_A-2219328 29358810
2289 SNP_A-1866030 29360047
2290 SNP_A-2042274 29390033
2291 SNP_A-1873056 29431689
2292 SNP_A-2033657 29432372
2293 SNP_A-4214860 29434913
2294 SNP_A-1898904 29442090
2295 SNP_A-2056528 29444460
2296 SNP_A-2287910 29444506
2297 SNP_A-1908956 29444847
2298 SNP_A-2216439 29447107
2299 SNP_A-2306826 29449102
2300 SNP_A-2142917 29471258
2301 SNP_A-2032398 29493339
2302 SNP_A-1872375 29507402
2303 SNP_A-1948315 29508667
2304 SNP_A-1827848 29511719
2305 SNP_A-4235405 29524891
2306 SNP_A-2009240 29544526
2307 SNP_A-2233899 29545976
2308 SNP_A-2009242 29558655
2309 SNP_A-4214862 29558850
2310 SNP_A-2157805 29567070
2311 SNP_A-2195891 29567205
2312 SNP_A-1885912 29567354
2313 SNP_A-1948492 29589819
2314 SNP_A-2009247 29607875
2315 SNP_A-4239017 29624966
2316 SNP_A-2309960 29687508
2317 SNP_A-1911840 29688147
2318 SNP_A-1800623 29757364
2319 SNP_A-2297824 29757454
2320 SNP_A-2027539 29760029
2321 SNP_A-4214864 29783790
2322 SNP_A-4225256 29802108
2323 SNP_A-2024071 29802787
2324 SNP_A-2256086 29827288
2325 SNP_A-1788514 29853551
2326 SNP_A-2009265 29853673
2327 SNP_A-2284329 29864990
2328 SNP_A-2039884 29893148
2329 SNP_A-2284137 29893810
2330 SNP_A-2087220 29896358
2331 SNP_A-4231315 29898354
2332 SNP_A-2009268 29921416
2333 SNP_A-1815830 29964590
2334 SNP_A-4226976 29964738
2335 SNP_A-2151160 29984859
2336 SNP_A-2066584 29999148
2337 SNP_A-2255407 30011330
2338 SNP_A-2009274 30051390
2339 SNP_A-2009275 30051745
2340 SNP_A-2039199 30103861
2341 SNP_A-2075359 30104091
2342 SNP_A-4202849 30104138
2343 SNP_A-2009276 30105447
2344 SNP_A-1855360 30109170
2345 SNP_A-2233517 30128415
2346 SNP_A-1781226 30132282
2347 SNP_A-4223632 30137261
2348 SNP_A-2135728 30144481
2349 SNP_A-1941014 30144534
2350 SNP_A-1954016 30183104
2351 SNP_A-2150748 30189191
2352 SNP_A-2093205 30196046
2353 SNP_A-2085223 30198307
2354 SNP_A-2040371 30208201
2355 SNP_A-1874738 30215565
2356 SNP_A-2037627 30285751
2357 SNP_A-1841646 30287772
2358 SNP_A-4214870 30292267
2359 SNP_A-2009297 30309600
2360 SNP_A-1892672 30318701
2361 SNP_A-2286109 30350540
2362 SNP_A-2091180 30351525
2363 SNP_A-4197183 30362490
2364 SNP_A-2272952 30370002
2365 SNP_A-4229150 30374727
2366 SNP_A-2263582 30374822
2367 SNP_A-4228279 30375537
2368 SNP_A-4214871 30378644
2369 SNP_A-1816680 30382231
2370 SNP_A-2292427 30404574
2371 SNP_A-2209905 30404860
2372 SNP_A-2009310 30408757
2373 SNP_A-4214872 30408857
2374 SNP_A-1960534 30426239
2375 SNP_A-2156675 30434891
2376 SNP_A-1925193 30442691
2377 SNP_A-2049334 30468387
2378 SNP_A-2287783 30469049
2379 SNP_A-2281562 30469212
2380 SNP_A-2047974 30469302
2381 SNP_A-2009332 30490198
2382 SNP_A-2032730 30506043
2383 SNP_A-2009344 30522948
2384 SNP_A-2305781 30531214
2385 SNP_A-2302066 30536061
2386 SNP_A-4221470 30541189
2387 SNP_A-2271058 30575392
2388 SNP_A-2210178 30578557
2389 SNP_A-2146270 30601204
2390 SNP_A-2074735 30607595
2391 SNP_A-4235041 30633930
2392 SNP_A-2221230 30642596
2393 SNP_A-2111376 30660936
2394 SNP_A-1780763 30664274
2395 SNP_A-1859207 30666769
2396 SNP_A-2258101 30696262
2397 SNP_A-2222526 30697796
2398 SNP_A-1943565 30697875
2399 SNP_A-1802022 30699318
2400 SNP_A-2090008 30708854
2401 SNP_A-2009379 30720172
2402 SNP_A-2227465 30721466
2403 SNP_A-1808172 30722417
2404 SNP_A-2169662 30723249
2405 SNP_A-2121293 30723769
2406 SNP_A-2047925 30725196
2407 SNP_A-2009381 30737507
2408 SNP_A-2044978 30763574
2409 SNP_A-4214877 30781755
2410 SNP_A-1917841 30796211
2411 SNP_A-2288655 30796825
2412 SNP_A-4224914 30810910
2413 SNP_A-4231538 30817156
2414 SNP_A-2270601 30829155
2415 SNP_A-4198350 30831327
2416 SNP_A-2175578 30849400
2417 SNP_A-2068463 30859639
2418 SNP_A-2126087 30873633
2419 SNP_A-2255734 30875063
2420 SNP_A-1939665 30920463
2421 SNP_A-2009416 30930779
2422 SNP_A-2137577 30957350
2423 SNP_A-4214879 30965654
2424 SNP_A-1907351 31005259
2425 SNP_A-2050927 31018751
2426 SNP_A-2310046 31044369
2427 SNP_A-2009435 31093352
2428 SNP_A-1795205 31095075
2429 SNP_A-2144030 31114971
2430 SNP_A-2196481 31121135
2431 SNP_A-4240526 31121575
2432 SNP_A-4192801 31153456
2433 SNP_A-2009447 31179155
2434 SNP_A-4214881 31220142
2435 SNP_A-2093346 31244736
2436 SNP_A-1923906 31252527
2437 SNP_A-2052577 31282908
2438 SNP_A-2190465 31282996
2439 SNP_A-2055394 31368223
2440 SNP_A-1958585 31411551
2441 SNP_A-4204845 31503803
2442 SNP_A-4214883 31530222
2443 SNP_A-2213366 31566598
2444 SNP_A-4214884 31593057
2445 SNP_A-2121312 31606051
2446 SNP_A-2009487 31617890
2447 SNP_A-2009489 31636249
2448 SNP_A-4216939 31643519
2449 SNP_A-1876582 31647627
2450 SNP_A-1842917 31731972
2451 SNP_A-1817934 31758933
2452 SNP_A-1792575 31768791
2453 SNP_A-2052872 31770085
2454 SNP_A-2009500 31824275
2455 SNP_A-2309275 31854004
2456 SNP_A-2052453 31862110
2457 SNP_A-2168999 31878738
2458 SNP_A-4219133 31894507
2459 SNP_A-2273440 31896565
2460 SNP_A-4200944 31896627
2461 SNP_A-1788754 31941526
2462 SNP_A-2125106 31941733
2463 SNP_A-4225891 31955548
2464 SNP_A-2281215 31957734
2465 SNP_A-2084230 31961292
2466 SNP_A-1800813 31961549
2467 SNP_A-4231561 31961587
2468 SNP_A-2137908 31980648
2469 SNP_A-2312632 31999948
2470 SNP_A-2009513 32021225
2471 SNP_A-2079632 32024752
2472 SNP_A-2001872 32025034
2473 SNP_A-2022300 32025117
2474 SNP_A-2009515 32025257
2475 SNP_A-4199616 32033408
2476 SNP_A-4236056 32035797
2477 SNP_A-4201023 32043193
2478 SNP_A-4202571 32043684
2479 SNP_A-4226888 32047814
2480 SNP_A-1874591 32057857
2481 SNP_A-2305528 32059850
2482 SNP_A-2253750 32060147
2483 SNP_A-1798441 32065407
2484 SNP_A-1908578 32065750
2485 SNP_A-1870751 32087879
2486 SNP_A-1838558 32089247
2487 SNP_A-2009535 32093012
2488 SNP_A-1930090 32101758
2489 SNP_A-1912519 32112330
2490 SNP_A-2121600 32115289
2491 SNP_A-2058081 32134698
2492 SNP_A-1802131 32158641
2493 SNP_A-1884939 32197798
2494 SNP_A-2158878 32207093
2495 SNP_A-2077807 32207354
2496 SNP_A-2108417 32216421
2497 SNP_A-2309034 32219434
2498 SNP_A-2065709 32219919
2499 SNP_A-2131839 32222984
2500 SNP_A-1821464 32223435
2501 SNP_A-2096099 32246470
2502 SNP_A-1941061 32255800
2503 SNP_A-1897874 32257034
2504 SNP_A-2236257 32266552
2505 SNP_A-4225959 32287240
2506 SNP_A-4224542 32287251
2507 SNP_A-1812083 32303410
2508 SNP_A-2176066 32303440
2509 SNP_A-4207381 32306603
2510 SNP_A-2217194 32325033
2511 SNP_A-4206352 32325320
2512 SNP_A-2103519 32333470
2513 SNP_A-2234333 32342895
2514 SNP_A-1888536 32364430
2515 SNP_A-1833782 32366913
2516 SNP_A-2188603 32367816
2517 SNP_A-2080799 32384608
2518 SNP_A-2031424 32394253
2519 SNP_A-2248576 32394275
2520 SNP_A-4201700 32420744
2521 SNP_A-2262249 32421809
2522 SNP_A-2147047 32433576
2523 SNP_A-1796164 32452126
2524 SNP_A-2051528 32458956
2525 SNP_A-1864728 32459515
2526 SNP_A-2162433 32498360
2527 SNP_A-1834600 32509711
2528 SNP_A-4229360 32550530
2529 SNP_A-4200024 32565979
2530 SNP_A-2129295 32575792
2531 SNP_A-2065181 32595768
2532 SNP_A-2290378 32626638
2533 SNP_A-2264797 32659310
2534 SNP_A-2009561 32664491
2535 SNP_A-4231988 32697141
2536 SNP_A-2078584 32710231
2537 SNP_A-2088825 32730565
2538 SNP_A-2009564 32772510
2539 SNP_A-2252387 32772706
2540 SNP_A-2149319 32775521
2541 SNP_A-1824904 32816714
2542 SNP_A-2133011 32850353
2543 SNP_A-2066824 32850373
2544 SNP_A-2046896 32857009
2545 SNP_A-2099385 32859839
2546 SNP_A-2108224 32859894
2547 SNP_A-1803510 32953381
2548 SNP_A-2192561 32969069
2549 SNP_A-1918113 32997914
2550 SNP_A-2122669 33006390
2551 SNP_A-2252039 33021970
2552 SNP_A-2075483 33023724
2553 SNP_A-1848945 33026540
2554 SNP_A-1816139 33026641
2555 SNP_A-2078377 33031916
2556 SNP_A-1943615 33048143
2557 SNP_A-2155760 33106829
2558 SNP_A-2260645 33122638
2559 SNP_A-2184424 33159259
2560 SNP_A-2021757 33160735
2561 SNP_A-1849327 33193166
2562 SNP_A-2099379 33204872
2563 SNP_A-1955397 33332671
2564 SNP_A-2291816 33351036
2565 SNP_A-2112620 33351118
2566 SNP_A-1862208 33400163
2567 SNP_A-1956215 33405923
2568 SNP_A-2109729 33413167
2569 SNP_A-2001881 33417849
2570 SNP_A-1788550 33418875
2571 SNP_A-2049710 33426346
2572 SNP_A-2009586 33426844
2573 SNP_A-2166843 33437217
2574 SNP_A-2291743 33489124
2575 SNP_A-2270446 33515762
2576 SNP_A-2258036 33540416
2577 SNP_A-4226652 33559489
2578 SNP_A-1902726 33568226
2579 SNP_A-4218470 33587368
2580 SNP_A-1892001 33624860
2581 SNP_A-4197647 33625162
2582 SNP_A-1781801 33633522
2583 SNP_A-4224605 33637523
2584 SNP_A-2098752 33675556
2585 SNP_A-1904856 33675782
2586 SNP_A-2250588 33694612
2587 SNP_A-2270616 33701421
2588 SNP_A-1820135 33715668
2589 SNP_A-2009622 33727790
2590 SNP_A-4214896 33754267
2591 SNP_A-2232650 33757109
2592 SNP_A-2009626 33761896
2593 SNP_A-4214897 33768610
2594 SNP_A-4235097 33796483
2595 SNP_A-1904055 33804542
2596 SNP_A-2254441 33860390
2597 SNP_A-2085122 33860458
2598 SNP_A-2241448 33860485
2599 SNP_A-1851168 33860862
2600 SNP_A-2009633 33864531
2601 SNP_A-1847245 33865123
2602 SNP_A-2183079 33953071
2603 SNP_A-1954897 33983050
2604 SNP_A-4218567 34010449
2605 SNP_A-4232929 34019527
2606 SNP_A-2167080 34198182
2607 SNP_A-2132209 34204038
2608 SNP_A-4192786 34208169
2609 SNP_A-2009661 34265813
2610 SNP_A-1957060 34287076
2611 SNP_A-2009663 34299361
2612 SNP_A-1856388 34337282
2613 SNP_A-2041877 34337651
2614 SNP_A-2177301 34339332
2615 SNP_A-1960207 34359354
2616 SNP_A-1801948 34360958
2617 SNP_A-2180347 34361330
2618 SNP_A-2080003 34377506
2619 SNP_A-1869263 34386017
2620 SNP_A-1809110 34388230
2621 SNP_A-2256253 34391337
2622 SNP_A-4199866 34396456
2623 SNP_A-1825270 34399028
2624 SNP_A-1942139 34402437
2625 SNP_A-1833053 34406261
2626 SNP_A-2035324 34411550
2627 SNP_A-2180551 34412684
2628 SNP_A-2122218 34412725
2629 SNP_A-4197749 34412764
2630 SNP_A-2001884 34424114
2631 SNP_A-2132773 34424424
2632 SNP_A-2009678 34445828
2633 SNP_A-2009679 34447223
2634 SNP_A-2245214 34488501
2635 SNP_A-2097375 34509102
2636 SNP_A-2212224 34530393
2637 SNP_A-2101313 34533161
2638 SNP_A-1793470 34565941
2639 SNP_A-4214906 34575332
2640 SNP_A-1920620 34609599
2641 SNP_A-4230856 34623426
2642 SNP_A-1934975 34625666
2643 SNP_A-2273982 34641119
2644 SNP_A-1952302 34642581
2645 SNP_A-2159799 34658942
2646 SNP_A-1835312 34659216
2647 SNP_A-2309480 34664118
2648 SNP_A-1799296 34664474
2649 SNP_A-2123335 34676354
2650 SNP_A-4214908 34685841
2651 SNP_A-2009712 34688801
2652 SNP_A-2097832 34696293
2653 SNP_A-2164668 34697789
2654 SNP_A-2246323 34723559
2655 SNP_A-4214909 34732028
2656 SNP_A-2249961 34736854
2657 SNP_A-2279021 34737512
2658 SNP_A-1847926 34771675
2659 SNP_A-2288062 34783893
2660 SNP_A-2247656 34808596
2661 SNP_A-4238774 34808696
2662 SNP_A-2183671 34809922
2663 SNP_A-1875045 34811238
2664 SNP_A-2037481 34814283
2665 SNP_A-2167539 34814410
2666 SNP_A-4237633 34814660
2667 SNP_A-2001887 34825757
2668 SNP_A-1828122 34825843
2669 SNP_A-2136457 34825904
2670 SNP_A-2209476 34826124
2671 SNP_A-2244159 34837952
2672 SNP_A-2099907 34843468
2673 SNP_A-1833017 34849257
2674 SNP_A-2037227 34859097
2675 SNP_A-1928588 34863138
2676 SNP_A-4214121 34866251
2677 SNP_A-4232160 34866653
2678 SNP_A-1813008 34866793
2679 SNP_A-4220229 34868865
2680 SNP_A-1864734 34869484
2681 SNP_A-2257539 34869740
2682 SNP_A-1815316 34870713
2683 SNP_A-2127378 34870936
2684 SNP_A-4192966 34871226
2685 SNP_A-2009744 34872921
2686 SNP_A-2009746 34873060
2687 SNP_A-4214913 34873286
2688 SNP_A-2009747 34873361
2689 SNP_A-2009748 34874951
2690 SNP_A-2009751 34892237
2691 SNP_A-2263932 34893652
2692 SNP_A-2009752 34897313
2693 SNP_A-4214914 34897558
2694 SNP_A-4214915 34897664
2695 SNP_A-1932559 34899412
2696 SNP_A-2179386 34900323
2697 SNP_A-4228738 34902744
2698 SNP_A-2009754 34904269
2699 SNP_A-2009755 34904520
2700 SNP_A-2199667 34916032
2701 SNP_A-4217423 34917986
2702 SNP_A-1883026 34931643
2703 SNP_A-1895662 34957559
2704 SNP_A-2065731 34971854
2705 SNP_A-1897645 34972678
2706 SNP_A-2256082 34979484
2707 SNP_A-4214917 34985511
2708 SNP_A-2009768 34988152
2709 SNP_A-4222887 34993335
2710 SNP_A-1804083 34993787
2711 SNP_A-2001888 35010210
2712 SNP_A-2001890 35010393
2713 SNP_A-2104997 35010976
2714 SNP_A-2031922 35022725
2715 SNP_A-2193412 35034332
2716 SNP_A-4214918 35054769
2717 SNP_A-2058301 35067868
2718 SNP_A-2275854 35076507
2719 SNP_A-1921858 35077317
2720 SNP_A-4214920 35077802
2721 SNP_A-2298045 35088327
2722 SNP_A-2186379 35092484
2723 SNP_A-2140186 35106848
2724 SNP_A-2009786 35128698
2725 SNP_A-2009787 35132735
2726 SNP_A-2238443 35193380
2727 SNP_A-1856979 35198861
2728 SNP_A-4225747 35200634
2729 SNP_A-2229503 35201463
2730 SNP_A-2114617 35214164
2731 SNP_A-2094637 35237428
2732 SNP_A-2099640 35251649
2733 SNP_A-2229991 35264945
2734 SNP_A-1942323 35265359
2735 SNP_A-2164111 35266112
2736 SNP_A-1933934 35266714
2737 SNP_A-1838177 35270875
2738 SNP_A-2009797 35276660
2739 SNP_A-2094781 35295319
2740 SNP_A-2154689 35323127
2741 SNP_A-2212823 35324501
2742 SNP_A-1885973 35330427
2743 SNP_A-2186614 35330584
2744 SNP_A-2009811 35341008
2745 SNP_A-1791085 35343994
2746 SNP_A-2188510 35348844
2747 SNP_A-4196186 35355235
2748 SNP_A-2009812 35355686
2749 SNP_A-2009814 35384951
2750 SNP_A-2009820 35394755
2751 SNP_A-2060270 35414847
2752 SNP_A-2024599 35415235
2753 SNP_A-2056623 35415522
2754 SNP_A-2101641 35418090
2755 SNP_A-2183478 35418261
2756 SNP_A-1933807 35433432
2757 SNP_A-4234071 35439375
2758 SNP_A-1871233 35451463
2759 SNP_A-2118117 35477804
2760 SNP_A-1937808 35485028
2761 SNP_A-2164674 35489028
2762 SNP_A-1789845 35515324
2763 SNP_A-2108563 35518858
2764 SNP_A-2009834 35523683
2765 SNP_A-2028092 35523786
2766 SNP_A-1946085 35523937
2767 SNP_A-2244344 35524066
2768 SNP_A-4225320 35543400
2769 SNP_A-2131583 35551210
2770 SNP_A-4214927 35562608
2771 SNP_A-1829778 35565509
2772 SNP_A-2009846 35584450
2773 SNP_A-2110722 35601138
2774 SNP_A-2247147 35601370
2775 SNP_A-1914115 35606649
2776 SNP_A-1857666 35624109
2777 SNP_A-2118534 35628069
2778 SNP_A-2239784 35628432
2779 SNP_A-2043805 35673615
2780 SNP_A-2162836 35710087
2781 SNP_A-4214930 35711040
2782 SNP_A-1876629 35744709
2783 SNP_A-2303898 35745143
2784 SNP_A-2225437 35758616
2785 SNP_A-2086992 35770497
2786 SNP_A-2049493 35776471
2787 SNP_A-2109625 35780394
2788 SNP_A-2292734 35801506
2789 SNP_A-2174041 35836247
2790 SNP_A-1786262 35836527
2791 SNP_A-2280767 35855114
2792 SNP_A-1858357 35865221
2793 SNP_A-2093540 35885322
2794 SNP_A-2295563 35885355
2795 SNP_A-2219509 35918825
2796 SNP_A-1876045 35935392
2797 SNP_A-1799730 35939797
2798 SNP_A-4200041 35947626
2799 SNP_A-1920444 35989645
2800 SNP_A-1806669 36000946
2801 SNP_A-2154820 36005121
2802 SNP_A-2163766 36005300
2803 SNP_A-4201904 36028048
2804 SNP_A-2175984 36053545
2805 SNP_A-4218656 36112293
2806 SNP_A-1923393 36112365
2807 SNP_A-1892823 36120131
2808 SNP_A-2303879 36133908
2809 SNP_A-2049883 36161844
2810 SNP_A-4227259 36167058
2811 SNP_A-2009881 36171534
2812 SNP_A-2169380 36174091
2813 SNP_A-1878243 36176296
2814 SNP_A-2306968 36182024
2815 SNP_A-2188453 36182096
2816 SNP_A-2290892 36182397
2817 SNP_A-2009884 36193893
2818 SNP_A-2260445 36202927
2819 SNP_A-4214934 36214861
2820 SNP_A-2307604 36227642
2821 SNP_A-4200356 36231795
2822 SNP_A-2181824 36232049
2823 SNP_A-2272179 36238167
2824 SNP_A-2292200 36242820
2825 SNP_A-2035172 36250411
2826 SNP_A-2227420 36254677
2827 SNP_A-2199205 36277955
2828 SNP_A-2171000 36285866
2829 SNP_A-1952273 36286032
2830 SNP_A-1937600 36298319
2831 SNP_A-4193000 36318701
2832 SNP_A-2123002 36406116
2833 SNP_A-2272958 36412325
2834 SNP_A-2039959 36416657
2835 SNP_A-1861380 36416737
2836 SNP_A-1960089 36442640
2837 SNP_A-2230150 36481869
2838 SNP_A-1800777 36512834
2839 SNP_A-2209184 36556808
2840 SNP_A-4214940 36582372
2841 SNP_A-1870454 36589978
2842 SNP_A-1825212 36590143
2843 SNP_A-2149845 36591310
2844 SNP_A-2174508 36591365
2845 SNP_A-2219456 36591745
2846 SNP_A-4236957 36595940
2847 SNP_A-1851512 36599266
2848 SNP_A-2030091 36600527
2849 SNP_A-2124752 36601783
2850 SNP_A-2009928 36615450
2851 SNP_A-4214943 36628245
2852 SNP_A-1900279 36677733
2853 SNP_A-4234088 36677824
2854 SNP_A-2048366 36684837
2855 SNP_A-1833159 36694479
2856 SNP_A-4214945 36703331
2857 SNP_A-2001901 36721860
2858 SNP_A-2009948 36724309
2859 SNP_A-2275772 36729429
2860 SNP_A-2245057 36738356
2861 SNP_A-1903274 36761845
2862 SNP_A-4240569 36771943
2863 SNP_A-2233464 36784445
2864 SNP_A-1822949 36789595
2865 SNP_A-1853050 36810153
2866 SNP_A-1907873 36817329
2867 SNP_A-2212641 36834316
2868 SNP_A-4239062 36844938
2869 SNP_A-2275256 36851505
2870 SNP_A-2061150 36851581
2871 SNP_A-2170398 36866897
2872 SNP_A-2061348 36874549
2873 SNP_A-2246312 36875067
2874 SNP_A-2056696 36875173
2875 SNP_A-2009964 36893632
2876 SNP_A-2209562 36895349
2877 SNP_A-2217140 36908997
2878 SNP_A-2096327 36909168
2879 SNP_A-2307969 36920419
2880 SNP_A-2119776 36925579
2881 SNP_A-2009972 36945063
2882 SNP_A-4214946 36955618
2883 SNP_A-1840127 36986249
2884 SNP_A-4214947 36994561
2885 SNP_A-2122648 37001046
2886 SNP_A-2294994 37004272
2887 SNP_A-2314225 37008074
2888 SNP_A-1878848 37015890
2889 SNP_A-2089769 37021958
2890 SNP_A-2022038 37021978
2891 SNP_A-2025774 37037249
2892 SNP_A-2155276 37037839
2893 SNP_A-4214948 37078982
2894 SNP_A-2269628 37079701
2895 SNP_A-4214949 37089996
2896 SNP_A-2009988 37090624
2897 SNP_A-2253256 37090747
2898 SNP_A-4235620 37092889
2899 SNP_A-1953442 37100001
2900 SNP_A-1893430 37103169
2901 SNP_A-2101969 37112209
2902 SNP_A-1919624 37112552
2903 SNP_A-2030131 37112935
2904 SNP_A-4196310 37113008
2905 SNP_A-2249158 37260230
2906 SNP_A-2147922 37260679
2907 SNP_A-2201450 37263896
2908 SNP_A-2010004 37283840
2909 SNP_A-1859755 37342615
2910 SNP_A-2142974 37353037
2911 SNP_A-2191669 37446835
2912 SNP_A-1898939 37465448
2913 SNP_A-4197564 37483105
2914 SNP_A-4218519 37544382
2915 SNP_A-2240381 37545353
2916 SNP_A-1899501 37545471
2917 SNP_A-2293040 37567043
2918 SNP_A-2299309 37567582
2919 SNP_A-1851175 37587042
2920 SNP_A-2202954 37587061
2921 SNP_A-4222832 37613063
2922 SNP_A-4239683 37624038
2923 SNP_A-1829714 37624190
2924 SNP_A-1894814 37629093
2925 SNP_A-2251722 37629112
2926 SNP_A-1838782 37629804
2927 SNP_A-1926914 37631903
2928 SNP_A-2236862 37640308
2929 SNP_A-1957568 37649256
2930 SNP_A-4214952 37664444
2931 SNP_A-4214953 37664842
2932 SNP_A-2001907 37665229
2933 SNP_A-2253888 37674230
2934 SNP_A-2001908 37686392
2935 SNP_A-1913066 37711608
2936 SNP_A-2307966 37745057
2937 SNP_A-2184492 37817509
2938 SNP_A-2172644 37822818
2939 SNP_A-1848618 37839648
2940 SNP_A-4214954 37840974
2941 SNP_A-1924644 37895809
2942 SNP_A-2042143 37895943
2943 SNP_A-2010050 37911854
2944 SNP_A-2010052 37914189
2945 SNP_A-2076451 37915551
2946 SNP_A-2052439 37916220
2947 SNP_A-2130737 37916354
2948 SNP_A-2207811 37939918
2949 SNP_A-1955172 37981972
2950 SNP_A-4205278 38102233
2951 SNP_A-2102737 38389505
2952 SNP_A-2039108 38389637
2953 SNP_A-4206926 38400010
2954 SNP_A-1914447 38401344
2955 SNP_A-2010110 38410997
2956 SNP_A-2067666 38414672
2957 SNP_A-1960338 38415104
2958 SNP_A-2248679 38415508
2959 SNP_A-2036966 38416619
2960 SNP_A-4196846 38434131
2961 SNP_A-4217619 38434596
2962 SNP_A-4232460 38434774
2963 SNP_A-2147228 38466276
2964 SNP_A-4229416 38484602
2965 SNP_A-2269270 38518525
2966 SNP_A-1933869 38529916
2967 SNP_A-4239668 38530346
2968 SNP_A-1908555 38532459
2969 SNP_A-2010118 38545355
2970 SNP_A-4216106 38569240
2971 SNP_A-2010120 38592016
2972 SNP_A-4196418 38604735
2973 SNP_A-1783171 38631903
2974 SNP_A-4235134 38639129
2975 SNP_A-1834624 38639325
2976 SNP_A-1888834 38803333
2977 SNP_A-2277619 38816598
2978 SNP_A-4198432 38931257
2979 SNP_A-2160648 38974734
2980 SNP_A-1957987 38974855
2981 SNP_A-1876226 39033747
2982 SNP_A-2010177 39134853
2983 SNP_A-2279451 39149865
2984 SNP_A-1832635 39198281
2985 SNP_A-2010190 39256145
2986 SNP_A-2104774 39256754
2987 SNP_A-2286997 39393274
2988 SNP_A-2195296 39413566
2989 SNP_A-2001914 39443642
2990 SNP_A-2001915 39444614
2991 SNP_A-1849638 39477037
2992 SNP_A-2225130 39480443
2993 SNP_A-4199583 39545471
2994 SNP_A-1905162 39557415
2995 SNP_A-4214969 39567741
2996 SNP_A-2157211 39594738
2997 SNP_A-1828988 39595308
2998 SNP_A-1879834 39621440
2999 SNP_A-4217389 39628630
3000 SNP_A-2010201 39661555
3001 SNP_A-2239458 39685639
3002 SNP_A-1781425 39685925
3003 SNP_A-1855724 39686268
3004 SNP_A-1885445 39699315
3005 SNP_A-2205801 39703104
3006 SNP_A-4232243 39703507
3007 SNP_A-1929378 39710627
3008 SNP_A-1831395 39710931
3009 SNP_A-1865909 39711090
3010 SNP_A-4218804 39731673
3011 SNP_A-2065463 39732359
3012 SNP_A-2228637 39739970
3013 SNP_A-1852602 39740411
3014 SNP_A-1917654 39740477
3015 SNP_A-1824872 39743708
3016 SNP_A-2010217 39745674
3017 SNP_A-2085000 39746307
3018 SNP_A-1797945 39746727
3019 SNP_A-2124135 39746963
3020 SNP_A-4220349 39747060
3021 SNP_A-2022120 39755454
3022 SNP_A-4226656 39756314
3023 SNP_A-1921374 39756648
3024 SNP_A-2010222 39757906
3025 SNP_A-2089477 39760774
3026 SNP_A-4200202 39760930
3027 SNP_A-2170443 39761095
3028 SNP_A-2295397 39766288
3029 SNP_A-2149443 39773917
3030 SNP_A-2140229 39773979
3031 SNP_A-4214974 39786206
3032 SNP_A-4231211 39810717
3033 SNP_A-2010237 39819939
3034 SNP_A-1845424 39820342
3035 SNP_A-2001916 39821570
3036 SNP_A-2175808 39865238
3037 SNP_A-1935462 39909360
3038 SNP_A-1905327 39919566
3039 SNP_A-2065152 39949139
3040 SNP_A-2074823 40031169
3041 SNP_A-1886842 40036631
3042 SNP_A-1799127 40037806
3043 SNP_A-1911647 40074055
3044 SNP_A-2250003 40099241
3045 SNP_A-1872526 40100335
3046 SNP_A-4202688 40135941
3047 SNP_A-2010276 40275193
3048 SNP_A-2290260 40326133
3049 SNP_A-2249317 40328520
3050 SNP_A-2027241 40337233
3051 SNP_A-1819555 40359450
3052 SNP_A-4204967 40371003
3053 SNP_A-2209790 40372911
3054 SNP_A-1932065 40373044
3055 SNP_A-1913918 40374226
3056 SNP_A-1828245 40378003
3057 SNP_A-2169318 40390728
3058 SNP_A-1944386 40391182
3059 SNP_A-4230350 40393611
3060 SNP_A-2010290 40428030
3061 SNP_A-2010291 40428089
3062 SNP_A-2010293 40433344
3063 SNP_A-2010307 40508422
3064 SNP_A-2024183 40527074
3065 SNP_A-1914777 40527183
3066 SNP_A-2275341 40527539
3067 SNP_A-1806613 40527735
3068 SNP_A-4203630 40528095
3069 SNP_A-2040171 40535409
3070 SNP_A-2281862 40542692
3071 SNP_A-2123639 40542827
3072 SNP_A-2273814 40542978
3073 SNP_A-1847043 40543235
3074 SNP_A-1868851 40548738
3075 SNP_A-2042367 40572021
3076 SNP_A-4214126 40576404
3077 SNP_A-2262726 40579952
3078 SNP_A-2154911 40608231
3079 SNP_A-1842366 40610353
3080 SNP_A-2234764 40610390
3081 SNP_A-1846045 40615832
3082 SNP_A-2272826 40616567
3083 SNP_A-4214985 40652704
3084 SNP_A-2138739 40667334
3085 SNP_A-2037659 40690934
3086 SNP_A-2278563 40693286
3087 SNP_A-4217803 40703240
3088 SNP_A-2266993 40707509
3089 SNP_A-1808095 40719580
3090 SNP_A-1853434 40761271
3091 SNP_A-2179227 40788274
3092 SNP_A-1784634 40835136
3093 SNP_A-1947340 40839047
3094 SNP_A-4202544 40930811
3095 SNP_A-4214987 40937025
3096 SNP_A-2010350 40937910
3097 SNP_A-2046560 40948310
3098 SNP_A-1921118 40958783
3099 SNP_A-1924533 40962942
3100 SNP_A-2028196 40976791
3101 SNP_A-4218346 40977990
3102 SNP_A-1869355 40978427
3103 SNP_A-2240385 40979726
3104 SNP_A-1840419 40979868
3105 SNP_A-2029708 40980714
3106 SNP_A-2273319 41000401
3107 SNP_A-2246938 41008596
3108 SNP_A-1899826 41014153
3109 SNP_A-2232065 41015857
3110 SNP_A-1901752 41016316
3111 SNP_A-2296471 41016981
3112 SNP_A-2010361 41017149
3113 SNP_A-2227119 41028089
3114 SNP_A-2087250 41029432
3115 SNP_A-4221614 41029538
3116 SNP_A-2145731 41030791
3117 SNP_A-1937562 41031122
3118 SNP_A-1943501 41089364
3119 SNP_A-1845761 41104707
3120 SNP_A-1897929 41105009
3121 SNP_A-2288997 41157340
3122 SNP_A-4201614 41158200
3123 SNP_A-2142894 41189436
3124 SNP_A-1951580 41191720
3125 SNP_A-2010386 41213470
3126 SNP_A-2010388 41214907
3127 SNP_A-2103342 41219695
3128 SNP_A-2089881 41227133
3129 SNP_A-2109618 41230366
3130 SNP_A-1886107 41251030
3131 SNP_A-2061260 41255413
3132 SNP_A-1804051 41263067
3133 SNP_A-2188445 41268545
3134 SNP_A-4203895 41271326
3135 SNP_A-2001923 41279816
3136 SNP_A-2001925 41302939
3137 SNP_A-2278514 41303862
3138 SNP_A-1912193 41304985
3139 SNP_A-2147584 41350795
3140 SNP_A-2222062 41362191
3141 SNP_A-2129871 41374558
3142 SNP_A-4216797 41381621
3143 SNP_A-1940125 41410084
3144 SNP_A-1940938 41421136
3145 SNP_A-2117824 41421246
3146 SNP_A-2074281 41472127
3147 SNP_A-1928037 41474283
3148 SNP_A-4234707 41489575
3149 SNP_A-2066211 41492545
3150 SNP_A-1919796 41517565
3151 SNP_A-2256696 41529303
3152 SNP_A-4216620 41529450
3153 SNP_A-1791702 41529768
3154 SNP_A-2252138 41537496
3155 SNP_A-1826991 41551488
3156 SNP_A-2010436 41559783
3157 SNP_A-2010438 41574517
3158 SNP_A-2074198 41576714
3159 SNP_A-2010448 41597796
3160 SNP_A-4214997 41598024
3161 SNP_A-2010449 41599050
3162 SNP_A-2204859 41691323
3163 SNP_A-2030997 41692856
3164 SNP_A-1937897 41693779
3165 SNP_A-2141035 41699048
3166 SNP_A-2001929 41699616
3167 SNP_A-1892496 41726184
3168 SNP_A-4234295 41771130
3169 SNP_A-2068037 41771408
3170 SNP_A-1816622 41771426
3171 SNP_A-2076513 41773933
3172 SNP_A-2048462 41773966
3173 SNP_A-2010472 41788094
3174 SNP_A-2010473 41789724
3175 SNP_A-2315020 41789771
3176 SNP_A-2258211 41790350
3177 SNP_A-2260257 41792409
3178 SNP_A-2010476 41795297
3179 SNP_A-1932835 41806983
3180 SNP_A-2153346 41842321
3181 SNP_A-2065429 41844503
3182 SNP_A-1957837 41865058
3183 SNP_A-2119470 41866345
3184 SNP_A-2218200 41868675
3185 SNP_A-1888352 41898082
3186 SNP_A-4230526 41899869
3187 SNP_A-2313988 41914951
3188 SNP_A-1888030 41915631
3189 SNP_A-2152417 41933085
3190 SNP_A-1824895 41951928
3191 SNP_A-1783245 41971203
3192 SNP_A-2307858 41994582
3193 SNP_A-2144930 42017983
3194 SNP_A-2313512 42088475
3195 SNP_A-2177868 42110089
3196 SNP_A-4178220 42120880
3197 SNP_A-2190314 42125050
3198 SNP_A-1846913 42127518
3199 SNP_A-2033056 42127790
3200 SNP_A-1861094 42128259
3201 SNP_A-2280121 42148153
3202 SNP_A-1885313 42148437
3203 SNP_A-2112471 42153929
3204 SNP_A-2249979 42174140
3205 SNP_A-2251611 42267144
3206 SNP_A-2076487 42276363
3207 SNP_A-1837406 42277165
3208 SNP_A-2104453 42283729
3209 SNP_A-1949009 42284578
3210 SNP_A-1916659 42284603
3211 SNP_A-1939569 42285070
3212 SNP_A-2119078 42285325
3213 SNP_A-4222802 42286078
3214 SNP_A-1933909 42286247
3215 SNP_A-1849528 42287702
3216 SNP_A-2311435 42288912
3217 SNP_A-2149216 42290170
3218 SNP_A-2057532 42292365
3219 SNP_A-1902312 42292437
3220 SNP_A-4234004 42302540
3221 SNP_A-2081791 42302576
3222 SNP_A-4238874 42302946
3223 SNP_A-1957042 42305489
3224 SNP_A-2139725 42315460
3225 SNP_A-2113797 42332477
3226 SNP_A-2010568 42342944
3227 SNP_A-2025760 42351372
3228 SNP_A-2300961 42352143
3229 SNP_A-2089064 42370100
3230 SNP_A-2095533 42387606
3231 SNP_A-1924596 42388060
3232 SNP_A-2010569 42388994
3233 SNP_A-2010570 42390481
3234 SNP_A-2010571 42390602
3235 SNP_A-2010572 42391156
3236 SNP_A-2010573 42391421
3237 SNP_A-2010574 42392093
3238 SNP_A-2010575 42392725
3239 SNP_A-2260949 42392967
3240 SNP_A-1791372 42394509
3241 SNP_A-2010577 42407322
3242 SNP_A-2151034 42415321
3243 SNP_A-1818381 42415513
3244 SNP_A-2049354 42439564
3245 SNP_A-1925371 42443253
3246 SNP_A-1874694 42454759
3247 SNP_A-2207035 42454911
3248 SNP_A-2147569 42455317
3249 SNP_A-1959682 42469749
3250 SNP_A-2260129 42471062
3251 SNP_A-4205970 42476668
3252 SNP_A-2244220 42477007
3253 SNP_A-2188183 42477122
3254 SNP_A-2236580 42478060
3255 SNP_A-1839117 42487064
3256 SNP_A-4233298 42559106
3257 SNP_A-2190652 42560799
3258 SNP_A-2211762 42561959
3259 SNP_A-4221557 42594324
3260 SNP_A-4239429 42594339
3261 SNP_A-2065788 42656036
3262 SNP_A-1785126 42656248
3263 SNP_A-2245002 42659528
3264 SNP_A-2214265 42661356
3265 SNP_A-2076785 42662085
3266 SNP_A-2085373 42740416
3267 SNP_A-2277756 42752881
3268 SNP_A-1846051 42753001
3269 SNP_A-2065636 42785686
3270 SNP_A-4219015 42787778
3271 SNP_A-2224392 42787818
3272 SNP_A-4199867 42788059
3273 SNP_A-2102522 42801979
3274 SNP_A-1804906 42804069
3275 SNP_A-2001933 42804261
3276 SNP_A-2001934 42804589
3277 SNP_A-2151764 42843045
3278 SNP_A-1823088 42843568
3279 SNP_A-2030643 42845865
3280 SNP_A-4214128 42847622
3281 SNP_A-2001935 42847843
3282 SNP_A-2001937 42881262
3283 SNP_A-2178694 42881983
3284 SNP_A-2283496 42904116
3285 SNP_A-2274694 42926704
3286 SNP_A-2069682 42927616
3287 SNP_A-2036666 42927744
3288 SNP_A-4202767 42944099
3289 SNP_A-2219986 42944666
3290 SNP_A-4223395 42944751
3291 SNP_A-2103320 42956361
3292 SNP_A-2053056 42957782
3293 SNP_A-2310116 42965537
3294 SNP_A-2102205 42965695
3295 SNP_A-2179954 42970197
3296 SNP_A-2309131 43012205
3297 SNP_A-1843465 43027813
3298 SNP_A-2253495 43028014
3299 SNP_A-2084095 43028261
3300 SNP_A-2312717 43038230
3301 SNP_A-4215010 43042670
3302 SNP_A-4215011 43042986
3303 SNP_A-2066735 43051952
3304 SNP_A-1959389 43052263
3305 SNP_A-2312374 43052316
3306 SNP_A-4215012 43059474
3307 SNP_A-2205108 43066630
3308 SNP_A-2021855 43067304
3309 SNP_A-1786226 43096817
3310 SNP_A-2180865 43113488
3311 SNP_A-2080082 43113886
3312 SNP_A-2010607 43116209
3313 SNP_A-2246603 43152928
3314 SNP_A-2162944 43153254
3315 SNP_A-2169555 43153863
3316 SNP_A-1934271 43154329
3317 SNP_A-1875822 43154718
3318 SNP_A-1932159 43155303
3319 SNP_A-4205086 43169005
3320 SNP_A-1949320 43199163
3321 SNP_A-1946599 43203251
3322 SNP_A-4215016 43221085
3323 SNP_A-2085192 43247044
3324 SNP_A-2217040 43250100
3325 SNP_A-2155421 43301018
3326 SNP_A-2010625 43363382
3327 SNP_A-2024409 43376486
3328 SNP_A-2289400 43407503
3329 SNP_A-1845566 43415996
3330 SNP_A-1944164 43438525
3331 SNP_A-2010634 43456131
3332 SNP_A-1915710 43464732
3333 SNP_A-2112391 43490999
3334 SNP_A-2165928 43491505
3335 SNP_A-1798843 43491977
3336 SNP_A-4228612 43502332
3337 SNP_A-2102299 43508148
3338 SNP_A-2098150 43549586
3339 SNP_A-2010640 43549901
3340 SNP_A-1862280 43598706
3341 SNP_A-2055550 43614142
3342 SNP_A-2221171 43621092
3343 SNP_A-2106941 43653493
3344 SNP_A-4223236 43668966
3345 SNP_A-2010642 43670419
3346 SNP_A-2010643 43670565
3347 SNP_A-2185102 43684153
3348 SNP_A-4214130 43723478
3349 SNP_A-1935343 43785335
3350 SNP_A-2171053 43796511
3351 SNP_A-2165943 43807884
3352 SNP_A-1908477 43825227
3353 SNP_A-2030611 43839340
3354 SNP_A-4239693 43847375
3355 SNP_A-1904726 43863272
3356 SNP_A-2304614 43882016
3357 SNP_A-1871419 43886075
3358 SNP_A-1835161 43897220
3359 SNP_A-1892858 43913512
3360 SNP_A-1912137 43914401
3361 SNP_A-2138708 43932318
3362 SNP_A-1874649 43962545
3363 SNP_A-2178931 43962719
3364 SNP_A-2114523 43971651
3365 SNP_A-4239426 43972442
3366 SNP_A-4215022 44005261
3367 SNP_A-2078011 44005603
3368 SNP_A-1788185 44009423
3369 SNP_A-2089223 44010073
3370 SNP_A-4231919 44036860
3371 SNP_A-4215023 44041425
3372 SNP_A-2010668 44041945
3373 SNP_A-1821502 44050194
3374 SNP_A-1783781 44050992
3375 SNP_A-2105315 44073698
3376 SNP_A-1913507 44098426
3377 SNP_A-2241622 44114729
3378 SNP_A-4225340 44120413
3379 SNP_A-1938553 44124572
3380 SNP_A-1902510 44167215
3381 SNP_A-1860317 44207953
3382 SNP_A-1810261 44211556
3383 SNP_A-2151307 44236666
3384 SNP_A-1901236 44279769
3385 SNP_A-1824366 44314287
3386 SNP_A-2250424 44322932
3387 SNP_A-2266887 44323094
3388 SNP_A-4241230 44345817
3389 SNP_A-2269266 44349849
3390 SNP_A-1902049 44352600
3391 SNP_A-2110133 44477173
3392 SNP_A-4227503 44481121
3393 SNP_A-4227113 44509300
3394 SNP_A-1866650 44511110
3395 SNP_A-1821959 44571754
3396 SNP_A-1904451 44589474
3397 SNP_A-1868333 44589530
3398 SNP_A-2089386 44624950
3399 SNP_A-1923864 44639879
3400 SNP_A-4231755 44646657
3401 SNP_A-2106498 44669505
3402 SNP_A-1871773 44695831
3403 SNP_A-2265407 44733308
3404 SNP_A-4215026 44741862
3405 SNP_A-2010704 44744691
3406 SNP_A-2228878 44757436
3407 SNP_A-2010713 44786673
3408 SNP_A-2077279 44800673
3409 SNP_A-1930940 44854702
3410 SNP_A-1800921 44881614
3411 SNP_A-2275670 44887211
3412 SNP_A-1946670 44892047
3413 SNP_A-2141643 44892269
3414 SNP_A-1933105 44900176
3415 SNP_A-1792087 44902262
3416 SNP_A-2291330 44904628
3417 SNP_A-2259657 44956181
3418 SNP_A-2166935 44984291
3419 SNP_A-2306138 45015058
3420 SNP_A-2171753 45015627
3421 SNP_A-2010735 45018772
3422 SNP_A-4199926 45018827
3423 SNP_A-2058153 45018871
3424 SNP_A-4219872 45036781
3425 SNP_A-2298032 45041557
3426 SNP_A-2010759 45061617
3427 SNP_A-1936831 45068322
3428 SNP_A-2121343 45069122
3429 SNP_A-2193627 45071998
3430 SNP_A-1886816 45098276
3431 SNP_A-2001948 45108839
3432 SNP_A-2067486 45109401
3433 SNP_A-2272286 45110175
3434 SNP_A-4231698 45111987
3435 SNP_A-2076713 45198157
3436 SNP_A-2059011 45203752
3437 SNP_A-2010747 45224291
3438 SNP_A-2035333 45233558
3439 SNP_A-2108428 45249966
3440 SNP_A-4215031 45254175
3441 SNP_A-2131454 45265438
3442 SNP_A-2042084 45291240
3443 SNP_A-2134597 45296644
3444 SNP_A-2180056 45394950
3445 SNP_A-2292685 45450639
3446 SNP_A-1895498 45455600
3447 SNP_A-2082289 45511527
3448 SNP_A-2309452 45531150
3449 SNP_A-1896951 45536675
3450 SNP_A-1849301 45619494
3451 SNP_A-1809392 45622790
3452 SNP_A-2228054 45799628
3453 SNP_A-2055883 45931219
3454 SNP_A-2035729 45940545
3455 SNP_A-2010807 45983752
3456 SNP_A-2147674 46029113
3457 SNP_A-2282404 46078599
3458 SNP_A-2159132 46083889
3459 SNP_A-2001955 46102077
3460 SNP_A-1814984 46102457
3461 SNP_A-1868369 46218598
3462 SNP_A-4205507 46517877
3463 SNP_A-2314972 46701501
3464 SNP_A-2158992 46955088
3465 SNP_A-2010826 47021648
3466 SNP_A-4193059 47086430
3467 SNP_A-2085302 47200241
3468 SNP_A-2300510 47263161
3469 SNP_A-2223392 47281242
3470 SNP_A-2155489 47316282
3471 SNP_A-1814590 47323947
3472 SNP_A-2313083 47432953
3473 SNP_A-2099583 47581290
3474 SNP_A-2128615 47641484
3475 SNP_A-2242769 47692599
3476 SNP_A-2242080 47709351
3477 SNP_A-1817808 47812690
3478 SNP_A-1807379 47830459
3479 SNP_A-4193740 47849696
3480 SNP_A-1956209 47880179
3481 SNP_A-1959066 47891299
3482 SNP_A-2074012 47897501
3483 SNP_A-2122390 47919074
3484 SNP_A-1792196 47950080
3485 SNP_A-1835718 47950238
3486 SNP_A-2067200 48066943
3487 SNP_A-1921453 48071665
3488 SNP_A-4231790 48072413
3489 SNP_A-4235680 48091847
3490 SNP_A-4195527 48093566
3491 SNP_A-4238945 48100921
3492 SNP_A-4232337 48135462
3493 SNP_A-2184330 48161650
3494 SNP_A-1932898 48185073
3495 SNP_A-2107908 48185364
3496 SNP_A-2180440 48198215
3497 SNP_A-2288645 48216189
3498 SNP_A-2070922 48217317
3499 SNP_A-1787582 48225058
3500 SNP_A-4215040 48229272
3501 SNP_A-1922465 48234630
3502 SNP_A-2091454 48235992
3503 SNP_A-1848274 48239868
3504 SNP_A-1805014 48249170
3505 SNP_A-2283995 48249377
3506 SNP_A-4194454 48250507
3507 SNP_A-2243857 48254241
3508 SNP_A-2239072 48454179
3509 SNP_A-2217632 48475469
3510 SNP_A-1799096 48499155
3511 SNP_A-1836002 48500822
3512 SNP_A-4206481 48518757
3513 SNP_A-1885723 48518828
3514 SNP_A-2086097 48549011
3515 SNP_A-2207310 48549701
3516 SNP_A-2074519 48568227
3517 SNP_A-1949081 48583196
3518 SNP_A-2219688 48586010
3519 SNP_A-1884440 48603683
3520 SNP_A-1894825 48614746
3521 SNP_A-2163451 48740073
3522 SNP_A-4198132 48848453
3523 SNP_A-2167185 48960517
3524 SNP_A-2010898 48964794
3525 SNP_A-2215461 48995273
3526 SNP_A-1864871 49025210
3527 SNP_A-2174589 49109173
3528 SNP_A-4203945 49185189
3529 SNP_A-1805106 49252443
3530 SNP_A-2128495 49284932
3531 SNP_A-4195426 49359801
3532 SNP_A-2156462 49430130
3533 SNP_A-2133282 49491456
3534 SNP_A-1852856 49526759
3535 SNP_A-1808363 49594788
3536 SNP_A-1795016 49625902
3537 SNP_A-2184985 49629519
3538 SNP_A-1878906 49645899
3539 SNP_A-2252018 49696806
3540 SNP_A-2112252 49763600
3541 SNP_A-2258537 49816620
3542 SNP_A-2305903 49817039
3543 SNP_A-2124939 49817338
3544 SNP_A-2239892 49857388
3545 SNP_A-1811122 49890432
3546 SNP_A-1806360 49970247
3547 SNP_A-2188504 50089950
3548 SNP_A-2010980 50105616
3549 SNP_A-2244302 50128453
3550 SNP_A-2128547 50174761
3551 SNP_A-1897021 50253581
3552 SNP_A-2283220 50254042
3553 SNP_A-2155507 50301567
3554 SNP_A-1932318 50330714
3555 SNP_A-4203452 50437347
3556 SNP_A-1782562 51061717
3557 SNP_A-2011027 51285867
3558 SNP_A-2258536 51287253
3559 SNP_A-2294330 51326553
3560 SNP_A-4197277 51420212
3561 SNP_A-4204835 54592199
3562 SNP_A-4228581 54786791
3563 SNP_A-2284568 54814774
3564 SNP_A-1945298 54875843
3565 SNP_A-1816899 54937013
3566 SNP_A-2283196 54939553
3567 SNP_A-4217614 54953687
3568 SNP_A-2266452 55009954
3569 SNP_A-1882930 55018481
3570 SNP_A-2011062 55035143
3571 SNP_A-4234040 55046569
3572 SNP_A-1876183 55046721
3573 SNP_A-2305239 55060441
3574 SNP_A-4229507 55060735
3575 SNP_A-2121140 55061223
3576 SNP_A-4215062 55077631
3577 SNP_A-1879013 55092454
3578 SNP_A-2098781 55092486
3579 SNP_A-2101849 55217364
3580 SNP_A-4222607 55225129
3581 SNP_A-1908182 55232246
3582 SNP_A-2061123 55236535
3583 SNP_A-1805041 55252198
3584 SNP_A-2313532 55264743
3585 SNP_A-2100193 55308342
3586 SNP_A-1893528 55334274
3587 SNP_A-2035578 55364837
3588 SNP_A-2032030 55377275
3589 SNP_A-1800214 55377435
3590 SNP_A-1833291 55378348
3591 SNP_A-1897747 55440363
3592 SNP_A-2062526 55440561
3593 SNP_A-1840321 55471771
3594 SNP_A-4220234 55472402
3595 SNP_A-4195654 55496824
3596 SNP_A-2288316 55497774
3597 SNP_A-1821990 55537045
3598 SNP_A-4202744 55569594
3599 SNP_A-2196007 55569812
3600 SNP_A-4231748 55586841
3601 SNP_A-1801298 55620737
3602 SNP_A-4237410 55652321
3603 SNP_A-2071280 55652591
3604 SNP_A-4235295 55655164
3605 SNP_A-1850454 55658787
3606 SNP_A-2011127 55723767
3607 SNP_A-2174199 55733884
3608 SNP_A-2045408 55759675
3609 SNP_A-2220701 55784303
3610 SNP_A-2190793 55837376
3611 SNP_A-4219342 55847156
3612 SNP_A-4215075 55874901
3613 SNP_A-2059809 55880498
3614 SNP_A-2072051 55916546
3615 SNP_A-2279578 55922874
3616 SNP_A-2285384 55977651
3617 SNP_A-2234370 56004712
3618 SNP_A-4215078 56004767
3619 SNP_A-2052578 56006283
3620 SNP_A-4215079 56007810
3621 SNP_A-2270778 56013440
3622 SNP_A-1839959 56028414
3623 SNP_A-1855829 56047485
3624 SNP_A-1877118 56050851
3625 SNP_A-1837865 56057460
3626 SNP_A-1910830 56057677
3627 SNP_A-4205400 56063415
3628 SNP_A-2119473 56070465
3629 SNP_A-1812734 56070539
3630 SNP_A-2011167 56128209
3631 SNP_A-1852748 56134448
3632 SNP_A-1845441 56170701
3633 SNP_A-2011173 56177773
3634 SNP_A-4195069 56219169
3635 SNP_A-1787218 56265052
3636 SNP_A-2271067 56273717
3637 SNP_A-2141872 56312801
3638 SNP_A-4205438 56340225
3639 SNP_A-2011193 56379293
3640 SNP_A-1817599 56400162
3641 SNP_A-2107757 56418815
3642 SNP_A-2080414 56423869
3643 SNP_A-4215084 56426406
3644 SNP_A-4215085 56426689
3645 SNP_A-2123437 56427386
3646 SNP_A-2048454 56438326
3647 SNP_A-2129841 56440326
3648 SNP_A-2259356 56451268
3649 SNP_A-2011203 56495254
3650 SNP_A-2090336 56530836
3651 SNP_A-2123647 56573873
3652 SNP_A-2151956 56593862
3653 SNP_A-1881754 56598195
3654 SNP_A-2011206 56613692
3655 SNP_A-2269242 56625962
3656 SNP_A-2218945 56626244
3657 SNP_A-2011213 56661542
3658 SNP_A-2281299 56685585
3659 SNP_A-2247269 56687288
3660 SNP_A-2148384 56690415
3661 SNP_A-2106047 56706840
3662 SNP_A-1799804 56725535
3663 SNP_A-1941972 56734205
3664 SNP_A-2293959 56745027
3665 SNP_A-1881449 56774133
3666 SNP_A-2113974 56779548
3667 SNP_A-2089858 56791325
3668 SNP_A-2011231 56797296
3669 SNP_A-2232475 56805802
3670 SNP_A-2152684 56810681
3671 SNP_A-4201470 56812626
3672 SNP_A-2011233 56813428
3673 SNP_A-2030210 56856927
3674 SNP_A-2127720 56876623
3675 SNP_A-4236379 56910524
3676 SNP_A-2189386 56919292
3677 SNP_A-2068072 56920856
3678 SNP_A-2106661 56924023
3679 SNP_A-1948247 56925282
3680 SNP_A-4224628 56952799
3681 SNP_A-1802565 56963653
3682 SNP_A-2222747 56964023
3683 SNP_A-2062344 57101337
3684 SNP_A-2203717 57109138
3685 SNP_A-1844239 57113881
3686 SNP_A-2223346 57237199
3687 SNP_A-1960268 57317028
3688 SNP_A-1837267 57350416
3689 SNP_A-2199200 57353641
3690 SNP_A-1790449 57353850
3691 SNP_A-2100704 57359045
3692 SNP_A-2230500 57380391
3693 SNP_A-1896129 57465060
3694 SNP_A-2069377 57540883
3695 SNP_A-2237258 57542647
3696 SNP_A-2155896 57579156
3697 SNP_A-1813764 57601897
3698 SNP_A-2139800 57611307
3699 SNP_A-2234699 57619992
3700 SNP_A-4193203 57627458
3701 SNP_A-1948346 57628442
3702 SNP_A-4228039 57657559
3703 SNP_A-2066385 57671248
3704 SNP_A-2011259 57675268
3705 SNP_A-2011260 57675726
3706 SNP_A-2172321 57690523
3707 SNP_A-2236641 57690666
3708 SNP_A-2036253 57699904
3709 SNP_A-1930516 57701308
3710 SNP_A-4197597 57701994
3711 SNP_A-4215095 57713408
3712 SNP_A-4215096 57713598
3713 SNP_A-4215097 57725262
3714 SNP_A-4230718 57751531
3715 SNP_A-2075987 57758417
3716 SNP_A-1908965 57771695
3717 SNP_A-1807042 57772107
3718 SNP_A-2063378 57772714
3719 SNP_A-4238218 57781304
3720 SNP_A-1800767 57783914
3721 SNP_A-4215098 57797237
3722 SNP_A-1886005 57812866
3723 SNP_A-1847320 57813314
3724 SNP_A-2263507 57819742
3725 SNP_A-2234955 57826280
3726 SNP_A-4228504 57838246
3727 SNP_A-2280296 57842774
3728 SNP_A-4218829 57868089
3729 SNP_A-1948960 57875190
3730 SNP_A-2128041 57882881
3731 SNP_A-2205336 57888246
3732 SNP_A-2134848 57897647
3733 SNP_A-1924319 57897694
3734 SNP_A-1876490 57907372
3735 SNP_A-2249084 57911077
3736 SNP_A-2208841 57913043
3737 SNP_A-1802463 57915752
3738 SNP_A-2145430 57916022
3739 SNP_A-2022978 57925091
3740 SNP_A-1813373 57925115
3741 SNP_A-4218551 57926867
3742 SNP_A-1952756 57926918
3743 SNP_A-1924235 57935163
3744 SNP_A-1956452 57941912
3745 SNP_A-1863105 57950127
3746 SNP_A-2045767 58012339
3747 SNP_A-2308497 58022525
3748 SNP_A-2077657 58071116
3749 SNP_A-1842870 58083371
3750 SNP_A-1815361 58104341
3751 SNP_A-2124896 58161043
3752 SNP_A-2103707 58161309
3753 SNP_A-2306079 58163341
3754 SNP_A-2207234 58164465
3755 SNP_A-2184070 58165263
3756 SNP_A-1873022 58165859
3757 SNP_A-2011286 58172052
3758 SNP_A-4220178 58173418
3759 SNP_A-2034429 58290635
3760 SNP_A-4192642 58318994
3761 SNP_A-2011312 58425997
3762 SNP_A-1875111 58426467
3763 SNP_A-2118449 58434963
3764 SNP_A-1838365 58442183
3765 SNP_A-1789006 58444203
3766 SNP_A-4226079 58468640
3767 SNP_A-2253535 58529200
3768 SNP_A-4193623 58532774
3769 SNP_A-1893273 58535219
3770 SNP_A-2096469 58603752
3771 SNP_A-2198593 58647868
3772 SNP_A-2142191 58662594
3773 SNP_A-2208096 58682436
3774 SNP_A-1783767 58694659
3775 SNP_A-4231656 58700175
3776 SNP_A-2190459 58776995
3777 SNP_A-4234805 58789204
3778 SNP_A-2001971 58847378
3779 SNP_A-2308729 58848003
3780 SNP_A-2234594 58886155
3781 SNP_A-2011333 58895775
3782 SNP_A-4219245 58912981
3783 SNP_A-2075344 58940768
3784 SNP_A-2194445 58946488
3785 SNP_A-1898664 58947226
3786 SNP_A-2058544 58947387
3787 SNP_A-2291812 58977455
3788 SNP_A-2062789 58977581
3789 SNP_A-2026680 58977666
3790 SNP_A-2222846 59248249
3791 SNP_A-1894274 59390069
3792 SNP_A-4220439 59421239
3793 SNP_A-4232445 59502269
3794 SNP_A-1832896 59511507
3795 SNP_A-1867131 59524197
3796 SNP_A-2011378 59526018
3797 SNP_A-2131379 59535439
3798 SNP_A-1933545 59550288
3799 SNP_A-4236095 59550628
3800 SNP_A-2288846 59551250
3801 SNP_A-1844657 59554044
3802 SNP_A-2220131 59582691
3803 SNP_A-2001975 59583253
3804 SNP_A-1858146 59586254
3805 SNP_A-1790245 59586317
3806 SNP_A-2213894 59586380
3807 SNP_A-1919827 59589699
3808 SNP_A-4230136 59602611
3809 SNP_A-2011389 59608654
3810 SNP_A-2011390 59608689
3811 SNP_A-2272393 59609172
3812 SNP_A-2166100 59616152
3813 SNP_A-1807112 59634426
3814 SNP_A-2097544 59647250
3815 SNP_A-1943854 59676807
3816 SNP_A-2143975 59704950
3817 SNP_A-2138596 59722301
3818 SNP_A-1784325 59744929
3819 SNP_A-4215105 59758149
3820 SNP_A-4194766 59763341
3821 SNP_A-2057179 59770433
3822 SNP_A-1818476 59778524
3823 SNP_A-2062568 59784718
3824 SNP_A-4194693 59787033
3825 SNP_A-2049510 59799549
3826 SNP_A-4220933 59816386
3827 SNP_A-1846121 59833336
3828 SNP_A-1821872 59841041
3829 SNP_A-2046432 59842066
3830 SNP_A-2150127 59848025
3831 SNP_A-2102667 59848956
3832 SNP_A-2136154 59849226
3833 SNP_A-2160647 59856386
3834 SNP_A-2173035 59857005
3835 SNP_A-2227068 59857140
3836 SNP_A-1925781 59857157
3837 SNP_A-4227150 59858960
3838 SNP_A-2260408 59863681
3839 SNP_A-2270741 59909107
3840 SNP_A-2011419 59909139
3841 SNP_A-2011420 59909160
3842 SNP_A-1915455 59920211
3843 SNP_A-2011421 59920780
3844 SNP_A-4194909 59930826
3845 SNP_A-2073323 59955622
3846 SNP_A-1805311 59992848
3847 SNP_A-2011431 60004501
3848 SNP_A-2201056 60020879
3849 SNP_A-2276706 60054544
3850 SNP_A-2085848 60090142
3851 SNP_A-4235119 60118192
3852 SNP_A-2143809 60123089
3853 SNP_A-1911386 60123216
3854 SNP_A-2188636 60123247
3855 SNP_A-1827970 60123761
3856 SNP_A-2129346 60124235
3857 SNP_A-4238250 60129700
3858 SNP_A-1842664 60130016
3859 SNP_A-2307266 60151046
3860 SNP_A-4195354 60151786
3861 SNP_A-1884421 60173937
3862 SNP_A-2076285 60222063
3863 SNP_A-1785475 60222990
3864 SNP_A-2208053 60284738
3865 SNP_A-1784391 60343715
3866 SNP_A-4215112 60348852
3867 SNP_A-2274211 60365230
3868 SNP_A-1915653 60384159
3869 SNP_A-1932102 60434481
3870 SNP_A-2303696 60453714
3871 SNP_A-2299731 60467559
3872 SNP_A-4206843 60513164
3873 SNP_A-2301732 60519150
3874 SNP_A-2183678 60522129
3875 SNP_A-2148612 60539684
3876 SNP_A-2183402 60567333
3877 SNP_A-2011465 60570507
3878 SNP_A-2162496 60598810
3879 SNP_A-2107120 60667167
3880 SNP_A-4221594 60667194
3881 SNP_A-2199924 60709004
3882 SNP_A-2053355 60709290
3883 SNP_A-2105897 60963374
3884 SNP_A-1866984 60963886
3885 SNP_A-2133800 61195110
3886 SNP_A-1917283 61327359
3887 SNP_A-1906817 61327924
3888 SNP_A-1791027 61327958
3889 SNP_A-2166889 61383497
3890 SNP_A-4224688 61444250
3891 SNP_A-2149524 61455064
3892 SNP_A-1961552 61461783
3893 SNP_A-1878040 61526164
3894 SNP_A-1932640 61541462
3895 SNP_A-2205766 61655137
3896 SNP_A-2110135 61655435
3897 SNP_A-1800264 61732331
3898 SNP_A-2198943 61755113
3899 SNP_A-1785942 61767439
3900 SNP_A-1931122 61773341
3901 SNP_A-4236571 61840118
3902 SNP_A-2185031 61840484
3903 SNP_A-4203891 61851638
3904 SNP_A-1878304 61911688
3905 SNP_A-2067625 61922811
3906 SNP_A-2241391 61955277
3907 SNP_A-2104520 61956393
3908 SNP_A-2247321 61957707
3909 SNP_A-4203251 61993893
3910 SNP_A-1872093 62093779
3911 SNP_A-1924093 62246795
3912 SNP_A-1861794 62262340
3913 SNP_A-1899399 62527964
3914 SNP_A-2033997 62560101
3915 SNP_A-4239511 62594645
3916 SNP_A-4228368 62615249
3917 SNP_A-2128273 62620900
3918 SNP_A-2059072 62620961
3919 SNP_A-2011571 62640257
3920 SNP_A-2292165 62646376
3921 SNP_A-2032780 62669361
3922 SNP_A-2206904 62670428
3923 SNP_A-1834759 62674829
3924 SNP_A-4230307 62699376
3925 SNP_A-2011576 62706004
3926 SNP_A-2011577 62706153
3927 SNP_A-1939678 62716680
3928 SNP_A-2294131 62742722
3929 SNP_A-1858446 62770983
3930 SNP_A-2130139 62798892
3931 SNP_A-2297077 62806794
3932 SNP_A-2011590 62825185
3933 SNP_A-2249487 62826291
3934 SNP_A-2160912 62827880
3935 SNP_A-4229855 62828492
3936 SNP_A-1938157 62835562
3937 SNP_A-2142452 62876042
3938 SNP_A-2284027 62876062
3939 SNP_A-1794128 62895058
3940 SNP_A-1835083 62933378
3941 SNP_A-2051744 62938333
3942 SNP_A-2027466 62938358
3943 SNP_A-1931724 62942205
3944 SNP_A-1800478 63034906
3945 SNP_A-2121757 63036328
3946 SNP_A-2114330 63123634
3947 SNP_A-2199164 63261225
3948 SNP_A-4232719 63620787
3949 SNP_A-2266859 63631519
3950 SNP_A-1877033 63632032
3951 SNP_A-2204129 63645869
3952 SNP_A-2284848 63956955
3953 SNP_A-4202551 63958215
3954 SNP_A-4215127 63959305
3955 SNP_A-2252373 64195803
3956 SNP_A-2297364 64341563
3957 SNP_A-2187661 64653308
3958 SNP_A-4228499 64661484
3959 SNP_A-2001994 64697995
3960 SNP_A-2121962 64758255
3961 SNP_A-4230781 64891989
3962 SNP_A-1954063 64896785
3963 SNP_A-1863452 64977325
3964 SNP_A-4205849 65232392
3965 SNP_A-2035322 65294132
3966 SNP_A-2068146 65351396
3967 SNP_A-2145763 65380315
3968 SNP_A-2114419 65569185
3969 SNP_A-2184503 65590916
3970 SNP_A-2011723 65605832
3971 SNP_A-1891866 65636930
3972 SNP_A-2197233 65642035
3973 SNP_A-2171883 65655207
3974 SNP_A-2254255 65673660
3975 SNP_A-1794733 65684183
3976 SNP_A-4215134 65706250
3977 SNP_A-2011734 65750255
3978 SNP_A-2253724 65823569
3979 SNP_A-1904228 65867827
3980 SNP_A-2189580 65983760
3981 SNP_A-2303942 66089648
3982 SNP_A-2170718 66318824
3983 SNP_A-2150095 66406188
3984 SNP_A-1797549 66476057
3985 SNP_A-1843103 66477604
3986 SNP_A-1854547 66560671
3987 SNP_A-1835191 66589104
3988 SNP_A-1918537 67106475
3989 SNP_A-1790907 67151471
3990 SNP_A-4220082 67180468
3991 SNP_A-4206061 67275623
3992 SNP_A-2011794 67488532
3993 SNP_A-2078285 67556502
3994 SNP_A-1781521 67685096
3995 SNP_A-1848531 67716183
3996 SNP_A-4196810 67771326
3997 SNP_A-2090318 67784680
3998 SNP_A-1826517 67794461
3999 SNP_A-1901536 67813346
4000 SNP_A-1894619 67860878
4001 SNP_A-2086943 67876553
4002 SNP_A-2232578 67957871
4003 SNP_A-2189629 67979650
4004 SNP_A-1892610 68082812
4005 SNP_A-2011809 68088291
4006 SNP_A-1894770 68134178
4007 SNP_A-2011814 68136348
4008 SNP_A-2159098 68144560
4009 SNP_A-1819290 68170614
4010 SNP_A-2114872 68190757
4011 SNP_A-1784963 68202478
4012 SNP_A-2222381 68228055
4013 SNP_A-1800511 68232587
4014 SNP_A-2227276 68238806
4015 SNP_A-1891345 68245876
4016 SNP_A-1835360 68256450
4017 SNP_A-2110749 68305044
4018 SNP_A-2023666 68386858
4019 SNP_A-2271179 68387450
4020 SNP_A-4229320 68387816
4021 SNP_A-2090027 68423774
4022 SNP_A-4224215 68438978
4023 SNP_A-1807913 68457000
4024 SNP_A-2082788 68502259
4025 SNP_A-4220704 68506116
4026 SNP_A-2293872 68612171
4027 SNP_A-2205552 68612530
4028 SNP_A-4220856 68614666
4029 SNP_A-2121040 68617448
4030 SNP_A-4197056 68619900
4031 SNP_A-2289541 68642755
4032 SNP_A-2299730 68663146
4033 SNP_A-1824703 68667430
4034 SNP_A-1794302 68671582
4035 SNP_A-2287210 68671621
4036 SNP_A-2203445 68672423
4037 SNP_A-2050224 68689475
4038 SNP_A-2103003 68716760
4039 SNP_A-2241153 68723823
4040 SNP_A-1919508 68748325
4041 SNP_A-2196266 68753085
4042 SNP_A-1842461 68767227
4043 SNP_A-4221885 68781886
4044 SNP_A-2281447 68942652
4045 SNP_A-2165770 68950213
4046 SNP_A-2202384 68978949
4047 SNP_A-1840658 68984613
4048 SNP_A-2268576 68985046
4049 SNP_A-1862272 69027699
4050 SNP_A-2265270 69034292
4051 SNP_A-2002011 69060902
4052 SNP_A-2011843 69061092
4053 SNP_A-2071933 69092909
4054 SNP_A-2038157 69096143
4055 SNP_A-2207967 69198344
4056 SNP_A-2081462 69199527
4057 SNP_A-4196217 69213458
4058 SNP_A-1886555 69258982
4059 SNP_A-1901357 69262980
4060 SNP_A-2145008 69295251
4061 SNP_A-2166385 69305704
4062 SNP_A-2305187 69338136
4063 SNP_A-2142845 69369210
4064 SNP_A-1884998 69390999
4065 SNP_A-2294084 69392754
4066 SNP_A-4201579 69393720
4067 SNP_A-2225032 69408709
4068 SNP_A-2011868 69483918
4069 SNP_A-2011872 69515071
4070 SNP_A-2011873 69515121
4071 SNP_A-2122104 69515299
4072 SNP_A-1884962 69515399
4073 SNP_A-2274774 69521535
4074 SNP_A-2095004 69521761
4075 SNP_A-4231975 69525792
4076 SNP_A-1815152 69526358
4077 SNP_A-2171154 69526973
4078 SNP_A-1901501 69527012
4079 SNP_A-1870944 69527082
4080 SNP_A-2292806 69652959
4081 SNP_A-1940793 69658777
4082 SNP_A-4201663 69680534
4083 SNP_A-2031754 69705561
4084 SNP_A-2082606 69713755
4085 SNP_A-2041002 69810428
4086 SNP_A-2273731 69857933
4087 SNP_A-2180189 69878242
4088 SNP_A-4241008 69901479
4089 SNP_A-2300888 69902247
4090 SNP_A-4204125 69919583
4091 SNP_A-2217783 69985448
4092 SNP_A-1913089 70074657
4093 SNP_A-4241166 70074717
4094 SNP_A-1802814 70108535
4095 SNP_A-1896885 70136496
4096 SNP_A-2293652 70138399
4097 SNP_A-4218832 70157135
4098 SNP_A-2011890 70174289
4099 SNP_A-4236561 70179648
4100 SNP_A-1891797 70242724
4101 SNP_A-2080115 70244842
4102 SNP_A-1860673 70304807
4103 SNP_A-2078879 70315307
4104 SNP_A-4199378 70322533
4105 SNP_A-1893862 70341866
4106 SNP_A-2110327 70342429
4107 SNP_A-1845994 70362788
4108 SNP_A-2223540 70367626
4109 SNP_A-2235647 70382508
4110 SNP_A-1809463 70427941
4111 SNP_A-2078059 70461503
4112 SNP_A-1833574 70464546
4113 SNP_A-2165350 70464771
4114 SNP_A-4226619 70464861
4115 SNP_A-2029098 70472913
4116 SNP_A-2089248 70520424
4117 SNP_A-1940464 70524609
4118 SNP_A-2041419 70568692
4119 SNP_A-1846336 70569712
4120 SNP_A-4241099 70602019
4121 SNP_A-1781956 70622126
4122 SNP_A-2180731 70653949
4123 SNP_A-1811819 70663065
4124 SNP_A-2041513 70663371
4125 SNP_A-1839102 70663446
4126 SNP_A-2011907 70697060
4127 SNP_A-4233519 70700738
4128 SNP_A-4223860 70705640
4129 SNP_A-1890113 70706636
4130 SNP_A-2053377 70709687
4131 SNP_A-4215153 70727859
4132 SNP_A-1789573 70728329
4133 SNP_A-2241679 70728576
4134 SNP_A-2178905 70728920
4135 SNP_A-2252505 70729463
4136 SNP_A-1926963 70735559
4137 SNP_A-1800866 70739707
4138 SNP_A-1877334 70766590
4139 SNP_A-2002018 70766795
4140 SNP_A-4214140 70766858
4141 SNP_A-2274116 70787795
4142 SNP_A-2217280 70838711
4143 SNP_A-1910893 70857043
4144 SNP_A-2265326 70887671
4145 SNP_A-1927753 70887718
4146 SNP_A-1920894 70924991
4147 SNP_A-4226375 70956870
4148 SNP_A-2216840 70959210
4149 SNP_A-2065047 70961873
4150 SNP_A-2292192 70964187
4151 SNP_A-2268493 70964468
4152 SNP_A-2304936 71200966
4153 SNP_A-4203671 71205344
4154 SNP_A-1941931 71548731
4155 SNP_A-1889661 71549242
4156 SNP_A-1868330 71861792
4157 SNP_A-2194324 71874268
4158 SNP_A-2023074 71875283
4159 SNP_A-1873999 71876007
4160 SNP_A-4193035 71903445
4161 SNP_A-2147242 71935160
4162 SNP_A-4239470 71935566
4163 SNP_A-2260143 71936754
4164 SNP_A-1889391 71936788
4165 SNP_A-4215155 72010579
4166 SNP_A-2087886 72198178
4167 SNP_A-2080600 72462321
4168 SNP_A-1904221 72676335
4169 SNP_A-4227835 72676869
4170 SNP_A-2228860 72721891
4171 SNP_A-2106698 72721999
4172 SNP_A-2089069 72896766
4173 SNP_A-4215157 72897555
4174 SNP_A-1837239 72954548
4175 SNP_A-2167934 73090769
4176 SNP_A-1925018 73095320
4177 SNP_A-2230354 73108249
4178 SNP_A-2162626 73112944
4179 SNP_A-2139260 73230291
4180 SNP_A-2276064 73259191
4181 SNP_A-1885446 73267958
4182 SNP_A-2049045 73289126
4183 SNP_A-2314339 73394722
4184 SNP_A-2073470 73455195
4185 SNP_A-4215158 73477649
4186 SNP_A-2030686 73508680
4187 SNP_A-4230783 73530035
4188 SNP_A-2002033 73543430
4189 SNP_A-1913782 73548864
4190 SNP_A-1834200 73556336
4191 SNP_A-1917300 73667046
4192 SNP_A-4215160 73710714
4193 SNP_A-1834687 73757755
4194 SNP_A-2208990 73776381
4195 SNP_A-2206085 73803671
4196 SNP_A-2297941 73806589
4197 SNP_A-2012021 73809544
4198 SNP_A-4214144 73882652
4199 SNP_A-4231094 73884054
4200 SNP_A-1828420 73885677
4201 SNP_A-2094477 73886240
4202 SNP_A-1861980 73893543
4203 SNP_A-2181584 73921038
4204 SNP_A-2158080 73923131
4205 SNP_A-1831116 73926404
4206 SNP_A-2021508 73926589
4207 SNP_A-4240504 73926738
4208 SNP_A-2312547 73934082
4209 SNP_A-2012035 73935137
4210 SNP_A-1792497 74000654
4211 SNP_A-1911741 74023471
4212 SNP_A-1898332 74036330
4213 SNP_A-1825904 74036714
4214 SNP_A-1958108 74042214
4215 SNP_A-4219735 74042378
4216 SNP_A-2028181 74043298
4217 SNP_A-2078030 74043387
4218 SNP_A-2207506 74044403
4219 SNP_A-4197818 74053123
4220 SNP_A-2109365 74113509
4221 SNP_A-2179369 74124439
4222 SNP_A-2191834 74158966
4223 SNP_A-2304363 74159279
4224 SNP_A-2218882 74163261
4225 SNP_A-4214145 74170424
4226 SNP_A-4215166 74170490
4227 SNP_A-1797132 74173270
4228 SNP_A-2012057 74186257
4229 SNP_A-4214146 74199889
4230 SNP_A-2182816 74211100
4231 SNP_A-2033990 74223026
4232 SNP_A-1848349 74240725
4233 SNP_A-4226303 74333254
4234 SNP_A-2012065 74345729
4235 SNP_A-1817208 74367020
4236 SNP_A-4198061 74422150
4237 SNP_A-1898557 74441431
4238 SNP_A-4205457 74441826
4239 SNP_A-2012072 74458772
4240 SNP_A-1857793 74463292
4241 SNP_A-2242145 74463368
4242 SNP_A-1843617 74476415
4243 SNP_A-1958338 74489669
4244 SNP_A-1808709 74492550
4245 SNP_A-1832631 74497794
4246 SNP_A-1882499 74514269
4247 SNP_A-2257245 74515135
4248 SNP_A-2030578 74515153
4249 SNP_A-2281185 74597653
4250 SNP_A-4233855 74682857
4251 SNP_A-2271499 74699149
4252 SNP_A-1898325 74706815
4253 SNP_A-2243405 74714405
4254 SNP_A-4206194 74767748
4255 SNP_A-2012089 74773711
4256 SNP_A-1943806 74825309
4257 SNP_A-2083398 74835245
4258 SNP_A-1958518 74835998
4259 SNP_A-4202170 74836097
4260 SNP_A-2269830 74878739
4261 SNP_A-1784677 74882270
4262 SNP_A-2182083 74987219
4263 SNP_A-1955159 75019070
4264 SNP_A-1788339 75022554
4265 SNP_A-2101833 75113073
4266 SNP_A-2012121 75130040
4267 SNP_A-2235351 75133782
4268 SNP_A-2070960 75483532
4269 SNP_A-1797352 75542845
4270 SNP_A-2222028 75554459
4271 SNP_A-2101232 75674195
4272 SNP_A-2225247 75804862
4273 SNP_A-2038238 75808717
4274 SNP_A-2131609 75820667
4275 SNP_A-4239264 75841660
4276 SNP_A-2288313 75929466
4277 SNP_A-2144271 75930279
4278 SNP_A-4204453 75934863
4279 SNP_A-4215175 75943820
4280 SNP_A-1900469 75950190
4281 SNP_A-4215176 75951503
4282 SNP_A-2188226 75953351
4283 SNP_A-2057367 75960729
4284 SNP_A-2108724 76003469
4285 SNP_A-4221532 76029213
4286 SNP_A-4192483 76097640
4287 SNP_A-2215573 76098174
4288 SNP_A-2237668 76098367
4289 SNP_A-4232812 76116619
4290 SNP_A-2074969 76116716
4291 SNP_A-2266123 76117869
4292 SNP_A-1847952 76117994
4293 SNP_A-1841378 76118315
4294 SNP_A-4232787 76118517
4295 SNP_A-1839634 76121915
4296 SNP_A-4196029 76140459
4297 SNP_A-1913398 76151353
4298 SNP_A-2226733 76157903
4299 SNP_A-2295700 76191983
4300 SNP_A-1793765 76229054
4301 SNP_A-4237204 76229283
4302 SNP_A-1812663 76231265
4303 SNP_A-1890949 76231379
4304 SNP_A-2048194 76233208
4305 SNP_A-2283463 76233350
4306 SNP_A-2021870 76242150
4307 SNP_A-2062441 76270278
4308 SNP_A-4195664 76270482
4309 SNP_A-2146771 76306635
4310 SNP_A-1817213 76307515
4311 SNP_A-2012169 76307639
4312 SNP_A-2012170 76307933
4313 SNP_A-2274212 76361694
4314 SNP_A-4222030 76374779
4315 SNP_A-2035746 76378304
4316 SNP_A-2012172 76379013
4317 SNP_A-2012174 76379254
4318 SNP_A-4228391 76390263
4319 SNP_A-2109513 76425830
4320 SNP_A-2279822 76437688
4321 SNP_A-4223688 76505640
4322 SNP_A-2189546 76541520
4323 SNP_A-2292782 76617563
4324 SNP_A-2077144 76621697
4325 SNP_A-1803096 76634474
4326 SNP_A-4220243 76646531
4327 SNP_A-2258897 76665069
4328 SNP_A-1946566 76703887
4329 SNP_A-1940812 76742006
4330 SNP_A-2217835 76745802
4331 SNP_A-2114451 76773451
4332 SNP_A-1819365 76781646
4333 SNP_A-1956139 76856568
4334 SNP_A-4241185 76871480
4335 SNP_A-1835564 76872249
4336 SNP_A-1896817 76873130
4337 SNP_A-1823196 76918831
4338 SNP_A-2026558 76977696
4339 SNP_A-2200137 76995927
4340 SNP_A-1863154 77012587
4341 SNP_A-2268770 77049813
4342 SNP_A-4207602 77053895
4343 SNP_A-2255855 77057882
4344 SNP_A-2033968 77072900
4345 SNP_A-1783936 77087216
4346 SNP_A-1799411 77131724
4347 SNP_A-2233425 77133991
4348 SNP_A-1785476 77138262
4349 SNP_A-2263423 77183692
4350 SNP_A-2133255 77233004
4351 SNP_A-2240274 77270557
4352 SNP_A-2271177 77297988
4353 SNP_A-4240596 77304611
4354 SNP_A-1961164 77374899
4355 SNP_A-1850896 77380132
4356 SNP_A-1825992 77386315
4357 SNP_A-4223028 77404777
4358 SNP_A-1872400 77404931
4359 SNP_A-2239122 77405027
4360 SNP_A-4215183 77409064
4361 SNP_A-2012219 77409403
4362 SNP_A-2211761 77423766
4363 SNP_A-1784694 77423833
4364 SNP_A-1913863 77425002
4365 SNP_A-2184719 77432613
4366 SNP_A-4215184 77447533
4367 SNP_A-1874932 77463587
4368 SNP_A-2012227 77480573
4369 SNP_A-1858161 77486410
4370 SNP_A-2012235 77498655
4371 SNP_A-2240403 77533005
4372 SNP_A-4225070 77543584
4373 SNP_A-2224828 77543609
4374 SNP_A-1924670 77543928
4375 SNP_A-1887610 77555017
4376 SNP_A-2157161 77569399
4377 SNP_A-4215188 77613814
4378 SNP_A-4207161 77621105
4379 SNP_A-1841568 77667908
4380 SNP_A-2112731 77674051
4381 SNP_A-1798033 77677803
4382 SNP_A-1860200 77688478
4383 SNP_A-1781022 77691705
4384 SNP_A-2313615 77722719
4385 SNP_A-2012255 77768798
4386 SNP_A-1934420 77802894
4387 SNP_A-2119600 77839009
4388 SNP_A-1868489 77839100
4389 SNP_A-4215189 77842632
4390 SNP_A-1867409 77880036
4391 SNP_A-1882554 77887527
4392 SNP_A-2072533 77892730
4393 SNP_A-2050322 77929133
4394 SNP_A-4200786 77934646
4395 SNP_A-4235104 77953579
4396 SNP_A-1783496 77954925
4397 SNP_A-4221615 77956215
4398 SNP_A-4207220 77961451
4399 SNP_A-4206173 77962381
4400 SNP_A-1824345 77962744
4401 SNP_A-2200718 78061680
4402 SNP_A-4228588 78062196
4403 SNP_A-2086810 78113779
4404 SNP_A-1927073 78119061
4405 SNP_A-1815699 78133566
4406 SNP_A-2050189 78137267
4407 SNP_A-2090898 78138771
4408 SNP_A-4203119 78139491
4409 SNP_A-2002062 78188167
4410 SNP_A-2286780 78189753
4411 SNP_A-1805293 78216763
4412 SNP_A-2012290 78250827
4413 SNP_A-1897002 78290369
4414 SNP_A-2012295 78307806
4415 SNP_A-2285158 78308368
4416 SNP_A-4236549 78324660
4417 SNP_A-1875165 78339146
4418 SNP_A-2115639 78417470
4419 SNP_A-1810167 78419732
4420 SNP_A-2012313 78431547
4421 SNP_A-2199585 78449282
4422 SNP_A-2012318 78455042
4423 SNP_A-2090468 78481706
4424 SNP_A-4199468 78486104
4425 SNP_A-1837727 78490701
4426 SNP_A-2012324 78494745
4427 SNP_A-4218668 78494902
4428 SNP_A-4214149 78494917
4429 SNP_A-2002065 78494989
4430 SNP_A-2115177 78495146
4431 SNP_A-2002066 78495261
4432 SNP_A-1932340 78499593
4433 SNP_A-2140485 78509455
4434 SNP_A-2012328 78543310
4435 SNP_A-1903991 78546745
4436 SNP_A-4215195 78547293
4437 SNP_A-4215196 78547745
4438 SNP_A-2012330 78549550
4439 SNP_A-2253007 78577027
4440 SNP_A-1790369 78601766
4441 SNP_A-2097785 78628220
4442 SNP_A-1880315 78663186
4443 SNP_A-2222373 78663621
4444 SNP_A-2075696 78681574
4445 SNP_A-2071617 78681983
4446 SNP_A-1841117 78683236
4447 SNP_A-1837211 78693927
4448 SNP_A-2164949 78708407
4449 SNP_A-2012342 78708426
4450 SNP_A-2012344 78714475
4451 SNP_A-2012349 78735227
4452 SNP_A-2012350 78735898
4453 SNP_A-4227189 78746042
4454 SNP_A-2098590 78746092
4455 SNP_A-2080439 78746196
4456 SNP_A-2147405 78764949
4457 SNP_A-2012358 78775749
4458 SNP_A-2012359 78776800
4459 SNP_A-2052617 78779197
4460 SNP_A-2012362 78805883
4461 SNP_A-2100058 78831485
4462 SNP_A-4207721 78847111
4463 SNP_A-4203455 78852028
4464 SNP_A-1858622 78852425
4465 SNP_A-2029671 78852820
4466 SNP_A-2296581 78887454
4467 SNP_A-1801557 78891243
4468 SNP_A-1923200 78896055
4469 SNP_A-1930938 78896750
4470 SNP_A-2055307 78903849
4471 SNP_A-2249968 78906356
4472 SNP_A-2012369 78921073
4473 SNP_A-2012370 78921156
4474 SNP_A-2078023 78939089
4475 SNP_A-4228719 78951353
4476 SNP_A-2110911 78954091
4477 SNP_A-2081006 78967510
4478 SNP_A-1918665 78972200
4479 SNP_A-1890455 78985265
4480 SNP_A-4217049 78986897
4481 SNP_A-2164118 78989091
4482 SNP_A-2281920 78997612
4483 SNP_A-4222218 79007054
4484 SNP_A-4238862 79012998
4485 SNP_A-2012381 79013239
4486 SNP_A-2243867 79016124
4487 SNP_A-4215200 79023671
4488 SNP_A-4222767 79026494
4489 SNP_A-2012387 79032556
4490 SNP_A-2287775 79036261
4491 SNP_A-1874113 79043198
4492 SNP_A-1910489 79050037
4493 SNP_A-4238834 79065602
4494 SNP_A-2228898 79074284
4495 SNP_A-4204919 79077255
4496 SNP_A-4233771 79077271
4497 SNP_A-2002070 79078056
4498 SNP_A-1796025 79078588
4499 SNP_A-2239703 79117090
4500 SNP_A-2100989 79144460
4501 SNP_A-4217618 79292701
4502 SNP_A-2190494 79309434
4503 SNP_A-4198993 79309516
4504 SNP_A-2236042 79366452
4505 SNP_A-1890633 79383001
4506 SNP_A-1809923 79392618
4507 SNP_A-4199100 79393052
4508 SNP_A-1852067 79436375
4509 SNP_A-4218870 79436480
4510 SNP_A-2257348 79455269
4511 SNP_A-1909828 79459595
4512 SNP_A-1911040 79475198
4513 SNP_A-4215205 79477795
4514 SNP_A-2214731 79486069
4515 SNP_A-4215206 79490000
4516 SNP_A-2247895 79491924
4517 SNP_A-2222521 79494621
4518 SNP_A-2012419 79494759
4519 SNP_A-2271404 79495013
4520 SNP_A-2245153 79504933
4521 SNP_A-4215208 79510935
4522 SNP_A-4215209 79512020
4523 SNP_A-4240888 79512458
4524 SNP_A-4238302 79518549
4525 SNP_A-2157869 79547548
4526 SNP_A-1846241 79547597
4527 SNP_A-1853190 79547768
4528 SNP_A-2265988 79551179
4529 SNP_A-1803325 79551275
4530 SNP_A-1810877 79553671
4531 SNP_A-2235976 79576466
4532 SNP_A-1931276 79580205
4533 SNP_A-1927101 79640204
4534 SNP_A-2076222 79644830
4535 SNP_A-2048721 79645152
4536 SNP_A-1958199 79645451
4537 SNP_A-2173187 79653765
4538 SNP_A-2151048 79667232
4539 SNP_A-4224819 79682112
4540 SNP_A-1818176 79684411
4541 SNP_A-2252211 79694084
4542 SNP_A-2280815 79697301
4543 SNP_A-2044465 79697320
4544 SNP_A-2012458 79777451
4545 SNP_A-2012459 79777810
4546 SNP_A-4240764 79791131
4547 SNP_A-2105639 79791215
4548 SNP_A-1932175 79818081
4549 SNP_A-2206446 79820709
4550 SNP_A-2012463 79824932
4551 SNP_A-2012464 79825197
4552 SNP_A-4198809 79832702
4553 SNP_A-1790100 79832847
4554 SNP_A-2047148 79838137
4555 SNP_A-1899848 79845596
4556 SNP_A-2287467 79914436
4557 SNP_A-1899516 79926069
4558 SNP_A-1799788 79932357
4559 SNP_A-4223281 79932428
4560 SNP_A-4215214 79942088
4561 SNP_A-2135445 79949657
4562 SNP_A-2150677 79957187
4563 SNP_A-2191856 79978021
4564 SNP_A-2268245 79981129
4565 SNP_A-1802655 79994998
4566 SNP_A-1938521 80006883
4567 SNP_A-1803433 80022511
4568 SNP_A-2012484 80063972
4569 SNP_A-1944014 80071915
4570 SNP_A-1836107 80077061
4571 SNP_A-1798736 80077263
4572 SNP_A-1952814 80080035
4573 SNP_A-2229143 80080290
4574 SNP_A-2012488 80080706
4575 SNP_A-4231951 80103120
4576 SNP_A-2145246 80104145
4577 SNP_A-1950875 80107445
4578 SNP_A-2054281 80154062
4579 SNP_A-1825654 80185112
4580 SNP_A-2012498 80204529
4581 SNP_A-1952341 80221254
4582 SNP_A-2080659 80235814
4583 SNP_A-1846757 80244044
4584 SNP_A-2012501 80259294
4585 SNP_A-4233051 80286933
4586 SNP_A-2093003 80287535
4587 SNP_A-2033971 80288442
4588 SNP_A-2109546 80290073
4589 SNP_A-2012505 80305328
4590 SNP_A-2110113 80321886
4591 SNP_A-1908004 80330262
4592 SNP_A-2239151 80335038
4593 SNP_A-2128892 80367984
4594 SNP_A-1945356 80385259
4595 SNP_A-1815038 80385408
4596 SNP_A-1872794 80392211
4597 SNP_A-2127153 80399957
4598 SNP_A-4217580 80420707
4599 SNP_A-4215223 80428536
4600 SNP_A-4238083 80435774
4601 SNP_A-1919786 80440791
4602 SNP_A-4227653 80466288
4603 SNP_A-1879873 80475295
4604 SNP_A-2108723 80476590
4605 SNP_A-1923250 80491274
4606 SNP_A-1826975 80491777
4607 SNP_A-2270774 80492905
4608 SNP_A-2101784 80494792
4609 SNP_A-1818959 80518964
4610 SNP_A-2012530 80571878
4611 SNP_A-2012535 80581263
4612 SNP_A-4215224 80582116
4613 SNP_A-2232588 80599055
4614 SNP_A-2278592 80610475
4615 SNP_A-1848457 80614927
4616 SNP_A-2154297 80614971
4617 SNP_A-4234439 80615947
4618 SNP_A-2288673 80618353
4619 SNP_A-2191227 80618774
4620 SNP_A-4205037 80648789
4621 SNP_A-2029753 80659680
4622 SNP_A-2012547 80689139
4623 SNP_A-1938214 80717988
4624 SNP_A-1808786 80718577
4625 SNP_A-1858871 80718977
4626 SNP_A-2229125 80719096
4627 SNP_A-1785444 80722931
4628 SNP_A-4236687 80723130
4629 SNP_A-2292435 80726392
4630 SNP_A-1883485 80727219
4631 SNP_A-2012553 80727426
4632 SNP_A-1786359 80749491
4633 SNP_A-4215226 80760044
4634 SNP_A-4215227 80766874
4635 SNP_A-2306644 80771281
4636 SNP_A-2012558 80815466
4637 SNP_A-2115115 80823716
4638 SNP_A-1819373 80835810
4639 SNP_A-2250159 80854688
4640 SNP_A-1849821 80860209
4641 SNP_A-4215230 80867902
4642 SNP_A-2149766 80868066
4643 SNP_A-1789991 80878412
4644 SNP_A-1919299 80878462
4645 SNP_A-2111785 80878810
4646 SNP_A-2012569 80879280
4647 SNP_A-2012570 80879485
4648 SNP_A-2255230 80882128
4649 SNP_A-2158505 80882256
4650 SNP_A-2299031 80882723
4651 SNP_A-4220239 80907585
4652 SNP_A-1799617 80913682
4653 SNP_A-2012581 80937359
4654 SNP_A-2050354 80938325
4655 SNP_A-2150884 80942091
4656 SNP_A-1898222 80946946
4657 SNP_A-1820269 80947175
4658 SNP_A-4220033 80951202
4659 SNP_A-1809673 80954555
4660 SNP_A-2135508 80955090
4661 SNP_A-2206619 80955677
4662 SNP_A-1915617 80962575
4663 SNP_A-2025024 80966588
4664 SNP_A-1900703 80968833
4665 SNP_A-2313289 80969287
4666 SNP_A-2012587 80970029
4667 SNP_A-2062529 80981836
4668 SNP_A-2012590 80986103
4669 SNP_A-1781809 80994506
4670 SNP_A-1903130 80994524
4671 SNP_A-4238569 81000512
4672 SNP_A-4233278 81001119
4673 SNP_A-4201786 81025884
4674 SNP_A-4200135 81040776
4675 SNP_A-2169323 81046962
4676 SNP_A-2229468 81055751
4677 SNP_A-4195451 81055781
4678 SNP_A-2284489 81055877
4679 SNP_A-1826635 81086335
4680 SNP_A-2160805 81100270
4681 SNP_A-4198644 81100486
4682 SNP_A-2012600 81101717
4683 SNP_A-2012601 81102279
4684 SNP_A-4215232 81104096
4685 SNP_A-2110943 81107016
4686 SNP_A-2248040 81148189
4687 SNP_A-2033073 81148252
4688 SNP_A-2057091 81148409
4689 SNP_A-2080486 81151997
4690 SNP_A-2039189 81162644
4691 SNP_A-1928582 81164986
4692 SNP_A-2095529 81170733
4693 SNP_A-2273515 81171551
4694 SNP_A-2155563 81171624
4695 SNP_A-1810379 81172161
4696 SNP_A-1850889 81193598
4697 SNP_A-1785828 81202309
4698 SNP_A-2156622 81203885
4699 SNP_A-4224738 81204221
4700 SNP_A-2124479 81210820
4701 SNP_A-2266257 81210889
4702 SNP_A-2059624 81211437
4703 SNP_A-2012618 81212151
4704 SNP_A-2012619 81212636
4705 SNP_A-4222458 81259927
4706 SNP_A-2260822 81260387
4707 SNP_A-2012622 81286092
4708 SNP_A-2283138 81294094
4709 SNP_A-2012624 81301888
4710 SNP_A-4205851 81313343
4711 SNP_A-2117783 81321604
4712 SNP_A-2264216 81330569
4713 SNP_A-2273469 81335338
4714 SNP_A-2168408 81335452
4715 SNP_A-2256778 81352907
4716 SNP_A-1822528 81354048
4717 SNP_A-2059752 81380154
4718 SNP_A-4205647 81382548
4719 SNP_A-2012628 81387538
4720 SNP_A-2100729 81410035
4721 SNP_A-1896420 81411632
4722 SNP_A-2138777 81471485
4723 SNP_A-2140806 81475479
4724 SNP_A-2116313 81478397
4725 SNP_A-2166650 81478417
4726 SNP_A-2143320 81484867
4727 SNP_A-2142704 81485586
4728 SNP_A-2274612 81485898
4729 SNP_A-2155290 81485930
4730 SNP_A-1807403 81486959
4731 SNP_A-1933717 81495856
4732 SNP_A-2168375 81503989
4733 SNP_A-1787169 81521808
4734 SNP_A-2031790 81565931
4735 SNP_A-1908929 81574179
4736 SNP_A-2301601 81583395
4737 SNP_A-4206534 81584752
4738 SNP_A-1882494 81584822
4739 SNP_A-2277875 81587436
4740 SNP_A-2230952 81605659
4741 SNP_A-4219467 81622775
4742 SNP_A-2312939 81634439
4743 SNP_A-1829599 81674270
4744 SNP_A-1934008 81676593
4745 SNP_A-2246199 81676616
4746 SNP_A-1958008 81677116
4747 SNP_A-1913287 81677632
4748 SNP_A-4238775 81689549
4749 SNP_A-2024314 81690839
4750 SNP_A-1802446 81700679
4751 SNP_A-2115286 81731185
4752 SNP_A-1961607 81751688
4753 SNP_A-1846103 81769400
4754 SNP_A-2144176 81821631
4755 SNP_A-2012665 81836383
4756 SNP_A-2082885 81855194
4757 SNP_A-2139609 81872423
4758 SNP_A-2053510 81901176
4759 SNP_A-2282461 81938459
4760 SNP_A-2012671 81971718
4761 SNP_A-2291347 82001713
4762 SNP_A-2165332 82009307
4763 SNP_A-1907863 82009887
4764 SNP_A-2302388 82024265
4765 SNP_A-2231081 82024853
4766 SNP_A-2196699 82037495
4767 SNP_A-2104296 82090920
4768 SNP_A-2282381 82092175
4769 SNP_A-4215238 82093400
4770 SNP_A-4215239 82100594
4771 SNP_A-2002093 82100988
4772 SNP_A-4238237 82110916
4773 SNP_A-2036306 82238458
4774 SNP_A-2012690 82255723
4775 SNP_A-2240787 82256744
4776 SNP_A-2127681 82258679
4777 SNP_A-2117487 82273623
4778 SNP_A-1801415 82296165
4779 SNP_A-2231337 82296866
4780 SNP_A-2012693 82318805
4781 SNP_A-1928259 82319012
4782 SNP_A-4193192 82321408
4783 SNP_A-2049804 82337685
4784 SNP_A-2214565 82338007
4785 SNP_A-1898872 82387278
4786 SNP_A-2163837 82390266
4787 SNP_A-1939681 82394166
4788 SNP_A-1877602 82401072
4789 SNP_A-4234220 82401555
4790 SNP_A-1909837 82408170
4791 SNP_A-1928468 82417764
4792 SNP_A-4235753 82430110
4793 SNP_A-2302070 82440866
4794 SNP_A-1872828 82455078
4795 SNP_A-2075290 82468861
4796 SNP_A-2294375 82491595
4797 SNP_A-1956034 82491742
4798 SNP_A-2098422 82501615
4799 SNP_A-2041426 82514027
4800 SNP_A-1945284 82538363
4801 SNP_A-1829089 82559055
4802 SNP_A-2237486 82607395
4803 SNP_A-2119689 82611197
4804 SNP_A-2269974 82611255
4805 SNP_A-2012701 82638706
4806 SNP_A-2012702 82638772
4807 SNP_A-1865178 82654059
4808 SNP_A-2168050 82661314
4809 SNP_A-2012710 82681026
4810 SNP_A-2154775 82696423
4811 SNP_A-2243626 82735162
4812 SNP_A-2070658 82743548
4813 SNP_A-4233099 82799570
4814 SNP_A-1955364 82800200
4815 SNP_A-4215244 82800492
4816 SNP_A-2232242 82856041
4817 SNP_A-2251053 82856844
4818 SNP_A-1920588 82865542
4819 SNP_A-2086681 82869727
4820 SNP_A-2130500 82871413
4821 SNP_A-1915499 82871461
4822 SNP_A-1800245 82885773
4823 SNP_A-2196671 82910180
4824 SNP_A-2224815 82921680
4825 SNP_A-2050938 82935550
4826 SNP_A-4215245 82937128
4827 SNP_A-4197197 82945633
4828 SNP_A-4219966 82945731
4829 SNP_A-2083826 82947520
4830 SNP_A-2269085 82967642
4831 SNP_A-2087659 82970021
4832 SNP_A-2156896 82970042
4833 SNP_A-1823000 82985650
4834 SNP_A-1923258 82990147
4835 SNP_A-4199372 82991050
4836 SNP_A-2027856 83001968
4837 SNP_A-1939346 83002762
4838 SNP_A-4198871 83021566
4839 SNP_A-2237283 83055612
4840 SNP_A-1781963 83055714
4841 SNP_A-1881715 83086000
4842 SNP_A-1953556 83086089
4843 SNP_A-2242722 83156600
4844 SNP_A-4233041 83165537
4845 SNP_A-2306201 83165856
4846 SNP_A-2012741 83168621
4847 SNP_A-4215252 83169143
4848 SNP_A-2012742 83179614
4849 SNP_A-2197616 83189802
4850 SNP_A-2162991 83213691
4851 SNP_A-1954002 83218791
4852 SNP_A-4230938 83230307
4853 SNP_A-2042359 83243301
4854 SNP_A-2012748 83256927
4855 SNP_A-1906796 83266085
4856 SNP_A-1837572 83266596
4857 SNP_A-2137954 83269974
4858 SNP_A-2159316 83270161
4859 SNP_A-2269664 83271705
4860 SNP_A-2112900 83278924
4861 SNP_A-1895863 83293397
4862 SNP_A-2057989 83293834
4863 SNP_A-1832025 83294165
4864 SNP_A-1883665 83306399
4865 SNP_A-1913704 83312631
4866 SNP_A-2056792 83312749
4867 SNP_A-2233520 83312825
4868 SNP_A-2057348 83323901
4869 SNP_A-2107643 83373781
4870 SNP_A-2072759 83387642
4871 SNP_A-2039505 83403467
4872 SNP_A-2261032 83410784
4873 SNP_A-2158577 83436892
4874 SNP_A-2002096 83524141
4875 SNP_A-2012768 83525258
4876 SNP_A-2012770 83525653
4877 SNP_A-2012775 83581808
4878 SNP_A-4228421 83595987
4879 SNP_A-2028657 83596954
4880 SNP_A-2203793 83604806
4881 SNP_A-2012782 83623412
4882 SNP_A-1796633 83625484
4883 SNP_A-1865953 83629933
4884 SNP_A-2002097 83632372
4885 SNP_A-2027505 83745645
4886 SNP_A-4193665 83770628
4887 SNP_A-2048096 83789293
4888 SNP_A-2083263 83790238
4889 SNP_A-4192932 83793945
4890 SNP_A-2063924 83797302
4891 SNP_A-2012805 83813054
4892 SNP_A-2064377 83839609
4893 SNP_A-2066379 83852697
4894 SNP_A-2012809 83858905
4895 SNP_A-1928081 83900085
4896 SNP_A-2012812 83930298
4897 SNP_A-2105600 83936804
4898 SNP_A-2099945 83963664
4899 SNP_A-2250176 84036809
4900 SNP_A-4231621 84037744
4901 SNP_A-2012817 84048322
4902 SNP_A-2192029 84048781
4903 SNP_A-4202837 84069547
4904 SNP_A-2274114 84072167
4905 SNP_A-2221247 84077677
4906 SNP_A-1958847 84089905
4907 SNP_A-2088366 84151075
4908 SNP_A-1938295 84153124
4909 SNP_A-2021937 84210011
4910 SNP_A-1848611 84214566
4911 SNP_A-4215260 84233615
4912 SNP_A-2012833 84236319
4913 SNP_A-2076794 84304683
4914 SNP_A-2029798 84308210
4915 SNP_A-1840147 84314134
4916 SNP_A-1828936 84314297
4917 SNP_A-2068938 84314713
4918 SNP_A-2265049 84319720
4919 SNP_A-2026858 84319811
4920 SNP_A-1879391 84337570
4921 SNP_A-2029333 84379747
4922 SNP_A-1918288 84390267
4923 SNP_A-4232341 84395787
4924 SNP_A-2012859 84403476
4925 SNP_A-2051638 84412643
4926 SNP_A-2012861 84425370
4927 SNP_A-4222786 84432745
4928 SNP_A-2012862 84433373
4929 SNP_A-4215264 84433725
4930 SNP_A-1921611 84436639
4931 SNP_A-4220303 84439577
4932 SNP_A-2126111 84440339
4933 SNP_A-2154542 84443519
4934 SNP_A-2012865 84463639
4935 SNP_A-2012866 84463780
4936 SNP_A-2012867 84463859
4937 SNP_A-4215265 84468686
4938 SNP_A-2012870 84468782
4939 SNP_A-4231242 84473132
4940 SNP_A-1793485 84477522
4941 SNP_A-2012871 84478951
4942 SNP_A-4215266 84479086
4943 SNP_A-1943062 84489649
4944 SNP_A-2012874 84499629
4945 SNP_A-2183821 84503215
4946 SNP_A-2060125 84514873
4947 SNP_A-2222159 84515546
4948 SNP_A-4200389 84554869
4949 SNP_A-2012881 84620725
4950 SNP_A-2090887 84670287
4951 SNP_A-2256640 84671291
4952 SNP_A-1933936 84682617
4953 SNP_A-2201025 84684619
4954 SNP_A-1828587 84684674
4955 SNP_A-4215269 84688230
4956 SNP_A-4203162 84697339
4957 SNP_A-1851089 84723894
4958 SNP_A-2121609 84749158
4959 SNP_A-1879906 84752139
4960 SNP_A-2155013 84765058
4961 SNP_A-4207136 84882119
4962 SNP_A-4216319 84883455
4963 SNP_A-1846622 84884003
4964 SNP_A-1932362 84913980
4965 SNP_A-2286713 84965592
4966 SNP_A-1804829 85056699
4967 SNP_A-4201335 85057159
4968 SNP_A-2012905 85068317
4969 SNP_A-2102513 85073366
4970 SNP_A-2012908 85114516
4971 SNP_A-1957463 85125259
4972 SNP_A-4197278 85134351
4973 SNP_A-2250035 85148541
4974 SNP_A-1796826 85164514
4975 SNP_A-4206176 85181108
4976 SNP_A-1884852 85187454
4977 SNP_A-2131385 85189805
4978 SNP_A-2141570 85203217
4979 SNP_A-4196088 85212194
4980 SNP_A-2125991 85217265
4981 SNP_A-2115684 85252758
4982 SNP_A-1845233 85253775
4983 SNP_A-2227958 85272986
4984 SNP_A-2115723 85274572
4985 SNP_A-2012925 85287454
4986 SNP_A-1818097 85287757
4987 SNP_A-2041533 85320092
4988 SNP_A-2134386 85320411
4989 SNP_A-1829668 85335549
4990 SNP_A-2012934 85359037
4991 SNP_A-4215276 85359564
4992 SNP_A-1800769 85367433
4993 SNP_A-4229519 85367660
4994 SNP_A-1914271 85367689
4995 SNP_A-1944914 85432369
4996 SNP_A-2012946 85435237
4997 SNP_A-2012947 85452707
4998 SNP_A-2012948 85455489
4999 SNP_A-1928731 85460233
5000 SNP_A-2287895 85465472
5001 SNP_A-2242412 85465999
5002 SNP_A-4196303 85497725
5003 SNP_A-1944256 85525529
5004 SNP_A-2090983 85533835
5005 SNP_A-1790106 85537131
5006 SNP_A-1893645 85539067
5007 SNP_A-4218188 85542839
5008 SNP_A-2050001 85547385
5009 SNP_A-2051044 85547592
5010 SNP_A-1857069 85556553
5011 SNP_A-2073878 85600090
5012 SNP_A-1927096 85637012
5013 SNP_A-4207076 85650126
5014 SNP_A-2251314 85650587
5015 SNP_A-2145858 85733549
5016 SNP_A-4192515 85762792
5017 SNP_A-2012972 85851213
5018 SNP_A-2289340 85854703
5019 SNP_A-1928250 85860589
5020 SNP_A-4238271 85861280
5021 SNP_A-2088080 85865800
5022 SNP_A-2311831 85869068
5023 SNP_A-1904343 85886292
5024 SNP_A-1788288 85886545
5025 SNP_A-2274605 85887204
5026 SNP_A-4205910 85888725
5027 SNP_A-4226225 85895409
5028 SNP_A-2076573 85903240
5029 SNP_A-2273963 85904246
5030 SNP_A-2033747 85904293
5031 SNP_A-1809838 85908546
5032 SNP_A-2012983 85910316
5033 SNP_A-4215281 85931243
5034 SNP_A-2173073 85942143
5035 SNP_A-1915161 85947733
5036 SNP_A-4236697 85951024
5037 SNP_A-1876503 85996195
5038 SNP_A-1827519 85998560
5039 SNP_A-1918723 85998641
5040 SNP_A-1952367 86009280
5041 SNP_A-2013001 86022731
5042 SNP_A-2013004 86028675
5043 SNP_A-4202057 86029019
5044 SNP_A-4215285 86029148
5045 SNP_A-4238652 86051465
5046 SNP_A-4220091 86076713
5047 SNP_A-2220309 86076975
5048 SNP_A-2299530 86077011
5049 SNP_A-4221169 86090330
5050 SNP_A-2296350 86090528
5051 SNP_A-2054955 86090889
5052 SNP_A-2233654 86116532
5053 SNP_A-2095226 86117396
5054 SNP_A-2311642 86124131
5055 SNP_A-2131682 86124216
5056 SNP_A-2132758 86125313
5057 SNP_A-2306318 86134174
5058 SNP_A-2002105 86139613
5059 SNP_A-1904771 86176062
5060 SNP_A-2068397 86206776
5061 SNP_A-1839827 86207251
5062 SNP_A-2132009 86233139
5063 SNP_A-4193044 86287895
5064 SNP_A-1929431 86296526
5065 SNP_A-4203810 86310046
5066 SNP_A-4219686 86311220
5067 SNP_A-2013035 86389142
5068 SNP_A-2259515 86393504
5069 SNP_A-2013036 86402152
5070 SNP_A-1918450 86407175
5071 SNP_A-2313477 86414539
5072 SNP_A-2190877 86418221
5073 SNP_A-2220045 86421390
5074 SNP_A-2094634 86449136
5075 SNP_A-1827916 86467651
5076 SNP_A-2013045 86472504
5077 SNP_A-2255549 86486132
5078 SNP_A-2185510 86503517
5079 SNP_A-2013050 86516745
5080 SNP_A-2165367 86517029
5081 SNP_A-2129816 86517184
5082 SNP_A-2095617 86517746
5083 SNP_A-4194870 86521022
5084 SNP_A-2122019 86528384
5085 SNP_A-4205581 86531957
5086 SNP_A-2141714 86533338
5087 SNP_A-1911899 86535498
5088 SNP_A-2044306 86537892
5089 SNP_A-1836054 86541022
5090 SNP_A-2107951 86548363
5091 SNP_A-1946626 86548496
5092 SNP_A-1959273 86562473
5093 SNP_A-2021355 86562729
5094 SNP_A-2060640 86565816
5095 SNP_A-2291353 86566310
5096 SNP_A-1827222 86595269
5097 SNP_A-2049588 86597643
5098 SNP_A-4215289 86613742
5099 SNP_A-2002110 86640026
5100 SNP_A-1860815 86640153
5101 SNP_A-4215292 86641586
5102 SNP_A-1926543 86642246
5103 SNP_A-2065872 86643039
5104 SNP_A-2279542 86645821
5105 SNP_A-1799976 86650836
5106 SNP_A-4218689 86651489
5107 SNP_A-1880288 86663229
5108 SNP_A-1954724 86663657
5109 SNP_A-1869856 86663973
5110 SNP_A-2171525 86669381
5111 SNP_A-2275736 86669542
5112 SNP_A-1961476 86669991
5113 SNP_A-4229056 86670724
5114 SNP_A-2142869 86670878
5115 SNP_A-2230068 86686386
5116 SNP_A-2100994 86693120
5117 SNP_A-2013071 86714943
5118 SNP_A-2013072 86714986
5119 SNP_A-2013073 86715213
5120 SNP_A-2277601 86727079
5121 SNP_A-4204551 86728184
5122 SNP_A-2078316 86758361
5123 SNP_A-2314273 86759018
5124 SNP_A-2159156 86759672
5125 SNP_A-1899109 86760800
5126 SNP_A-2013079 86789967
5127 SNP_A-4232776 86825398
5128 SNP_A-4205160 86851130
5129 SNP_A-4240691 86851141
5130 SNP_A-2221539 86852052
5131 SNP_A-2298352 86852168
5132 SNP_A-2070273 86863653
5133 SNP_A-2101186 86864830
5134 SNP_A-2252070 86874972
5135 SNP_A-2285633 86898392
5136 SNP_A-4236430 86898561
5137 SNP_A-1877854 86898634
5138 SNP_A-4198056 86899478
5139 SNP_A-4230380 86903244
5140 SNP_A-2164368 86903393
5141 SNP_A-2280010 86904123
5142 SNP_A-4196619 86904392
5143 SNP_A-1914983 86904811
5144 SNP_A-2167811 86907172
5145 SNP_A-4195729 86953503
5146 SNP_A-2121719 86955572
5147 SNP_A-4218807 86961994
5148 SNP_A-4206597 86963038
5149 SNP_A-4221626 86978048
5150 SNP_A-1854373 86990429
5151 SNP_A-4220265 86995917
5152 SNP_A-1787354 87002971
5153 SNP_A-1896346 87022155
5154 SNP_A-1802212 87022282
5155 SNP_A-1785176 87022469
5156 SNP_A-2087447 87022511
5157 SNP_A-4235120 87022900
5158 SNP_A-2013091 87055831
5159 SNP_A-4195565 87071798
5160 SNP_A-4200908 87081049
5161 SNP_A-1830427 87105533
5162 SNP_A-4201538 87113083
5163 SNP_A-4215294 87117263
5164 SNP_A-2027144 87132574
5165 SNP_A-1839716 87164250
5166 SNP_A-2079028 87167052
5167 SNP_A-4226483 87197177
5168 SNP_A-4215296 87201552
5169 SNP_A-1788657 87202724
5170 SNP_A-2260155 87202913
5171 SNP_A-4199264 87212306
5172 SNP_A-2116402 87292778
5173 SNP_A-2304977 87334711
5174 SNP_A-4196381 87351896
5175 SNP_A-4218054 87354387
5176 SNP_A-2221260 87422928
5177 SNP_A-2197948 87423992
5178 SNP_A-4217055 87424069
5179 SNP_A-2229868 87430633
5180 SNP_A-1835296 87431135
5181 SNP_A-2013117 87436791
5182 SNP_A-2171965 87438212
5183 SNP_A-4215298 87444914
5184 SNP_A-2013120 87445084
5185 SNP_A-2199955 87450170
5186 SNP_A-1829419 87454812
5187 SNP_A-1888246 87463969
5188 SNP_A-4197348 87500348
5189 SNP_A-2013129 87509227
5190 SNP_A-4215299 87513536
5191 SNP_A-1807740 87518723
5192 SNP_A-2146612 87538077
5193 SNP_A-2121285 87538100
5194 SNP_A-2266881 87542538
5195 SNP_A-1803549 87556151
5196 SNP_A-2278810 87556320
5197 SNP_A-1928560 87562831
5198 SNP_A-1849100 87575672
5199 SNP_A-1875063 87575838
5200 SNP_A-1836957 87576421
5201 SNP_A-2263681 87577169
5202 SNP_A-2013141 87588117
5203 SNP_A-2013142 87588633
5204 SNP_A-2186954 87597469
5205 SNP_A-4215301 87628608
5206 SNP_A-2013147 87659624
5207 SNP_A-2121755 87662636
5208 SNP_A-1814694 87662821
5209 SNP_A-2013151 87684092
5210 SNP_A-2013153 87699848
5211 SNP_A-2259335 87700147
5212 SNP_A-4215302 87740895
5213 SNP_A-2013160 87741033
5214 SNP_A-2013161 87741292
5215 SNP_A-1959441 87741557
5216 SNP_A-1816260 87742130
5217 SNP_A-2013164 87787221
5218 SNP_A-2013168 87787494
5219 SNP_A-2013169 87787617
5220 SNP_A-4200902 87815416
5221 SNP_A-1865505 87855405
5222 SNP_A-1915448 87855498
5223 SNP_A-1869162 87866611
5224 SNP_A-2283055 87869279
5225 SNP_A-1827728 87897830
5226 SNP_A-1919170 87934699
5227 SNP_A-2080234 88039390
5228 SNP_A-2002116 88049581
5229 SNP_A-1897098 88057324
5230 SNP_A-2084419 88057432
5231 SNP_A-2102216 88069567
5232 SNP_A-4199596 88087294
5233 SNP_A-4227517 88087865
5234 SNP_A-1818296 88143070
5235 SNP_A-2013235 88183363
5236 SNP_A-2013236 88198124
5237 SNP_A-1874993 88200632
5238 SNP_A-1908050 88202679
5239 SNP_A-2033297 88215613
5240 SNP_A-2124341 88290695
5241 SNP_A-2281142 88319446
5242 SNP_A-4215315 88387810
5243 SNP_A-2040430 88394996
5244 SNP_A-2125276 88470985
5245 SNP_A-2268591 88536257
5246 SNP_A-4196760 88555218
5247 SNP_A-4206798 88561729
5248 SNP_A-1792163 88590980
5249 SNP_A-1868204 88591680
5250 SNP_A-2158165 88600836
5251 SNP_A-2146304 88734538
5252 SNP_A-1804212 88750955
5253 SNP_A-1797088 88781154
5254 SNP_A-2096778 88807317
5255 SNP_A-2013306 88815035
5256 SNP_A-2197080 88837360
5257 SNP_A-1843198 88857356
5258 SNP_A-1830411 88877494
5259 SNP_A-2210937 88889587
5260 SNP_A-1913374 88904815
5261 SNP_A-2025298 88915360
5262 SNP_A-1833352 88915814
5263 SNP_A-4199035 88978370
5264 SNP_A-2179401 88980209
5265 SNP_A-2148192 89020533
5266 SNP_A-2204577 89032447
5267 SNP_A-2140525 89095092
5268 SNP_A-4238018 89482261
5269 SNP_A-1920880 89483126
5270 SNP_A-2106629 89508403
5271 SNP_A-2028955 89525932
5272 SNP_A-2221870 89526602
5273 SNP_A-1878053 89535588
5274 SNP_A-2274076 89538230
5275 SNP_A-2083605 89538330
5276 SNP_A-2036132 89564827
5277 SNP_A-2139842 89581710
5278 SNP_A-1826210 89588745
5279 SNP_A-2277353 89603003
5280 SNP_A-2055457 89614747
5281 SNP_A-1930476 89619726
5282 SNP_A-4228306 89628806
5283 SNP_A-4232957 89629135
5284 SNP_A-2128663 89682187
5285 SNP_A-1813971 89693979
5286 SNP_A-4221276 89694233
5287 SNP_A-2160678 89761523
5288 SNP_A-2054528 89769292
5289 SNP_A-1919367 89770013
5290 SNP_A-2208916 89787097
5291 SNP_A-2013378 89792079
5292 SNP_A-4195705 89806035
5293 SNP_A-1952059 89814320
5294 SNP_A-2272823 89819115
5295 SNP_A-1800450 89819814
5296 SNP_A-4204997 89842824
5297 SNP_A-2134919 89855586
5298 SNP_A-1815694 89857625
5299 SNP_A-4202651 89873183
5300 SNP_A-2116695 89873859
5301 SNP_A-1905686 89873977
5302 SNP_A-4194272 89875357
5303 SNP_A-1901078 89875441
5304 SNP_A-1818605 89875653
5305 SNP_A-4197238 89877083
5306 SNP_A-2103418 89880382
5307 SNP_A-2094780 89881547
5308 SNP_A-2084343 89881594
5309 SNP_A-1873235 89882297
5310 SNP_A-1889858 89887250
5311 SNP_A-2052547 89887386
5312 SNP_A-1871674 89888327
5313 SNP_A-1832562 89890560
5314 SNP_A-1831322 89903904
5315 SNP_A-1898441 89912600
5316 SNP_A-4215325 89921579
5317 SNP_A-2013400 89921778
5318 SNP_A-4202563 89941007
5319 SNP_A-2013403 89948043
5320 SNP_A-2013404 89949546
5321 SNP_A-4201266 89962752
5322 SNP_A-4215326 89965850
5323 SNP_A-2013406 89966137
5324 SNP_A-4214157 89966359
5325 SNP_A-4195028 89967297
5326 SNP_A-2283940 89968188
5327 SNP_A-2281107 89968444
5328 SNP_A-4195945 89968763
5329 SNP_A-2290391 89969003
5330 SNP_A-1894987 89969033
5331 SNP_A-4215327 89982407
5332 SNP_A-4236108 89996935
5333 SNP_A-4238173 90000540
5334 SNP_A-4237383 90001747
5335 SNP_A-2194473 90003224
5336 SNP_A-1958352 90003580
5337 SNP_A-2013417 90015379
5338 SNP_A-2013418 90015493
5339 SNP_A-2013419 90015543
5340 SNP_A-2013421 90016059
5341 SNP_A-2013422 90049772
5342 SNP_A-2202975 90073839
5343 SNP_A-2013426 90079281
5344 SNP_A-2043890 90093266
5345 SNP_A-2125988 90097831
5346 SNP_A-4226990 90106033
5347 SNP_A-4215328 90110882
5348 SNP_A-2013433 90112484
5349 SNP_A-4215329 90112623
5350 SNP_A-2013434 90113004
5351 SNP_A-2013435 90113605
5352 SNP_A-4215330 90114185
5353 SNP_A-4215331 90130511
5354 SNP_A-2013442 90130888
5355 SNP_A-2070234 90131048
5356 SNP_A-2013443 90137667
5357 SNP_A-2013444 90137875
5358 SNP_A-2029887 90139758
5359 SNP_A-2194590 90171226
5360 SNP_A-1903260 90177747
5361 SNP_A-2013453 90177906
5362 SNP_A-4193398 90211896
5363 SNP_A-2302788 90292580
5364 SNP_A-1835611 90292641
5365 SNP_A-1845588 90294922
5366 SNP_A-4203101 90295156
5367 SNP_A-2229601 90295215
5368 SNP_A-4227452 90295653
5369 SNP_A-1917602 90317354
5370 SNP_A-1819473 90325999
5371 SNP_A-2013482 90364693
5372 SNP_A-2230332 90370901
5373 SNP_A-2288602 90411950
5374 SNP_A-4236746 90426755
5375 SNP_A-4200351 90426842
5376 SNP_A-4216396 90440223
5377 SNP_A-2013494 90452248
5378 SNP_A-2097461 90469238
5379 SNP_A-4220433 90495591
5380 SNP_A-1815071 90497312
5381 SNP_A-1925977 90501520
5382 SNP_A-1832551 90504977
5383 SNP_A-2013506 90505979
5384 SNP_A-2030843 90507475
5385 SNP_A-4197923 90507784
5386 SNP_A-1931193 90508839
5387 SNP_A-4233522 90521687
5388 SNP_A-4236267 90521817
5389 SNP_A-1815417 90522480
5390 SNP_A-1886938 90536915
5391 SNP_A-2302369 90573445
5392 SNP_A-2013513 90595620
5393 SNP_A-2214642 90630533
5394 SNP_A-1847371 90636867
5395 SNP_A-2191624 90638615
5396 SNP_A-2114193 90664116
5397 SNP_A-2285739 90664370
5398 SNP_A-1921735 90664618
5399 SNP_A-2190298 90686554
5400 SNP_A-4239578 90686768
5401 SNP_A-2215038 90699836
5402 SNP_A-2059369 90701357
5403 SNP_A-1781852 90702192
5404 SNP_A-1931522 90720001
5405 SNP_A-4221312 90744069
5406 SNP_A-1941711 90843529
5407 SNP_A-1857467 90854077
5408 SNP_A-2175289 90855366
5409 SNP_A-2064504 90868132
5410 SNP_A-1833731 90868567
5411 SNP_A-4228002 90875340
5412 SNP_A-1902037 90891288
5413 SNP_A-1800417 90897712
5414 SNP_A-4207705 90910018
5415 SNP_A-2033181 90923220
5416 SNP_A-2237535 90945600
5417 SNP_A-2013544 91018606
5418 SNP_A-4238189 91022224
5419 SNP_A-1945147 91023308
5420 SNP_A-4241053 91067737
5421 SNP_A-2244128 91136503
5422 SNP_A-1831538 91148600
5423 SNP_A-1819129 91151406
5424 SNP_A-2274224 91151708
5425 SNP_A-2013551 91157628
5426 SNP_A-1846588 91157828
5427 SNP_A-4215342 91158333
5428 SNP_A-2013552 91158549
5429 SNP_A-4215343 91159294
5430 SNP_A-4215344 91161224
5431 SNP_A-2013554 91161681
5432 SNP_A-4215345 91202748
5433 SNP_A-2229031 91213375
5434 SNP_A-1924932 91224082
5435 SNP_A-2205268 91230298
5436 SNP_A-1808489 91250952
5437 SNP_A-2013563 91252687
5438 SNP_A-4215348 91252905
5439 SNP_A-4240842 91256822
5440 SNP_A-4238921 91260046
5441 SNP_A-2013568 91260390
5442 SNP_A-2013570 91260476
5443 SNP_A-2013571 91260815
5444 SNP_A-4215350 91260858
5445 SNP_A-2073816 91261350
5446 SNP_A-2184706 91261483
5447 SNP_A-4196909 91265310
5448 SNP_A-2234851 91268260
5449 SNP_A-1854741 91323684
5450 SNP_A-1836619 91323958
5451 SNP_A-4230186 91380355
5452 SNP_A-1956821 91405890
5453 SNP_A-1881236 91406072
5454 SNP_A-1896387 91406410
5455 SNP_A-2104440 91406463
5456 SNP_A-1822578 91406757
5457 SNP_A-1797230 91414581
5458 SNP_A-1894775 91421460
5459 SNP_A-4233362 91421486
5460 SNP_A-2302044 91425076
5461 SNP_A-2084939 91444129
5462 SNP_A-4196473 91455249
5463 SNP_A-2243752 91456251
5464 SNP_A-1864379 91464042
5465 SNP_A-4225238 91469745
5466 SNP_A-1793321 91473894
5467 SNP_A-2079646 91483090
5468 SNP_A-1868441 91483178
5469 SNP_A-2253248 91494641
5470 SNP_A-1910941 91494783
5471 SNP_A-4215356 91525144
5472 SNP_A-1801096 91609851
5473 SNP_A-2155655 91610368
5474 SNP_A-1877088 91610846
5475 SNP_A-2310778 91618768
5476 SNP_A-1886042 91631692
5477 SNP_A-2051221 91652200
5478 SNP_A-2055220 91664434
5479 SNP_A-2013634 91668848
5480 SNP_A-1851487 91692368
5481 SNP_A-2052683 91712390
5482 SNP_A-2030581 91730137
5483 SNP_A-1948116 91730174
5484 SNP_A-1853632 91747169
5485 SNP_A-2312422 91755571
5486 SNP_A-1843296 91756844
5487 SNP_A-1950868 91766552
5488 SNP_A-2135144 91827532
5489 SNP_A-1838283 91853376
5490 SNP_A-4219614 91856736
5491 SNP_A-2229379 91891812
5492 SNP_A-4194721 91899204
5493 SNP_A-2046467 91906777
5494 SNP_A-2312445 91917980
5495 SNP_A-1928040 91931151
5496 SNP_A-2127590 91931282
5497 SNP_A-2303842 91931327
5498 SNP_A-4195550 91941298
5499 SNP_A-2293329 91941591
5500 SNP_A-2013673 91941946
5501 SNP_A-2013674 91942082
5502 SNP_A-2209218 91945022
5503 SNP_A-2013678 91957013
5504 SNP_A-2013679 91957395
5505 SNP_A-2031216 91967526
5506 SNP_A-2002133 91975719
5507 SNP_A-1887084 91976669
5508 SNP_A-2062922 91978316
5509 SNP_A-2041537 91981155
5510 SNP_A-2037540 91981191
5511 SNP_A-2045291 91985824
5512 SNP_A-4215368 91996379
5513 SNP_A-2309089 92014166
5514 SNP_A-2072544 92023979
5515 SNP_A-1824426 92037059
5516 SNP_A-4215369 92067833
5517 SNP_A-2142354 92070845
5518 SNP_A-2002135 92083057
5519 SNP_A-2252436 92089015
5520 SNP_A-1780524 92089066
5521 SNP_A-2119715 92093407
5522 SNP_A-2266264 92103764
5523 SNP_A-1851097 92121362
5524 SNP_A-2099372 92133429
5525 SNP_A-2281774 92137638
5526 SNP_A-2079992 92139620
5527 SNP_A-1880799 92151088
5528 SNP_A-2314702 92171004
5529 SNP_A-2201397 92190876
5530 SNP_A-2057265 92197672
5531 SNP_A-1805778 92212927
5532 SNP_A-2081284 92213559
5533 SNP_A-1934213 92218633
5534 SNP_A-2245272 92221988
5535 SNP_A-2013704 92224523
5536 SNP_A-1903432 92247198
5537 SNP_A-2013706 92257920
5538 SNP_A-1900110 92261181
5539 SNP_A-4202327 92263141
5540 SNP_A-4200991 92269247
5541 SNP_A-2081054 92277315
5542 SNP_A-1789648 92280435
5543 SNP_A-1861862 92295522
5544 SNP_A-2292713 92306211
5545 SNP_A-2293332 92307378
5546 SNP_A-1891538 92308474
5547 SNP_A-2279212 92345823
5548 SNP_A-2171850 92358855
5549 SNP_A-1832461 92359329
5550 SNP_A-2013721 92422987
5551 SNP_A-2013724 92434860
5552 SNP_A-4200181 92437418
5553 SNP_A-2132189 92440995
5554 SNP_A-1957465 92443346
5555 SNP_A-2062211 92443592
5556 SNP_A-4194106 92444531
5557 SNP_A-2058594 92444876
5558 SNP_A-1922787 92446435
5559 SNP_A-2303363 92446618
5560 SNP_A-2296413 92447327
5561 SNP_A-1839867 92458297
5562 SNP_A-2140023 92473846
5563 SNP_A-2138477 92502946
5564 SNP_A-4193002 92523249
5565 SNP_A-1940569 92526296
5566 SNP_A-2013729 92527289
5567 SNP_A-1814939 92528094
5568 SNP_A-1804092 92533302
5569 SNP_A-2066270 92534095
5570 SNP_A-1824201 92537990
5571 SNP_A-2086547 92539237
5572 SNP_A-4198329 92554665
5573 SNP_A-1863612 92645259
5574 SNP_A-2138936 92655413
5575 SNP_A-2120303 92752096
5576 SNP_A-2179705 92768927
5577 SNP_A-2077030 92780634
5578 SNP_A-2219428 92788313
5579 SNP_A-2171305 92788596
5580 SNP_A-1901317 92802785
5581 SNP_A-2251173 92845079
5582 SNP_A-2231961 92858899
5583 SNP_A-4221590 92859590
5584 SNP_A-4228029 92880495
5585 SNP_A-2291614 92884471
5586 SNP_A-2274702 92893551
5587 SNP_A-1897561 92971984
5588 SNP_A-2294807 92978289
5589 SNP_A-1888336 92995557
5590 SNP_A-2065001 93007737
5591 SNP_A-4221969 93008953
5592 SNP_A-2013762 93032844
5593 SNP_A-4215381 93102255
5594 SNP_A-2043781 93117781
5595 SNP_A-2096178 93117990
5596 SNP_A-2290454 93135623
5597 SNP_A-1942862 93138481
5598 SNP_A-4201926 93145682
5599 SNP_A-1888358 93221536
5600 SNP_A-4202350 93226777
5601 SNP_A-2210712 93232188
5602 SNP_A-1910016 93292896
5603 SNP_A-4215386 93305911
5604 SNP_A-1929302 93308703
5605 SNP_A-2013803 93315872
5606 SNP_A-2096982 93321480
5607 SNP_A-2204150 93337708
5608 SNP_A-1838156 93361707
5609 SNP_A-2013817 93385712
5610 SNP_A-2013820 93396703
5611 SNP_A-2204989 93427190
5612 SNP_A-2059671 93462883
5613 SNP_A-4236840 93465248
5614 SNP_A-4195525 93483682
5615 SNP_A-1856171 93504930
5616 SNP_A-4224663 93520985
5617 SNP_A-2119734 93537561
5618 SNP_A-4239047 93566304
5619 SNP_A-2070988 93568435
5620 SNP_A-4215390 93574193
5621 SNP_A-2013838 93574371
5622 SNP_A-1872872 93585382
5623 SNP_A-4227672 93585419
5624 SNP_A-2110792 93588180
5625 SNP_A-2058943 93604100
5626 SNP_A-2067794 93615807
5627 SNP_A-2066845 93635730
5628 SNP_A-2108884 93656256
5629 SNP_A-2045614 93707471
5630 SNP_A-2013861 93732936
5631 SNP_A-2002147 93739906
5632 SNP_A-4215393 93741352
5633 SNP_A-2131491 93775003
5634 SNP_A-4204387 93785825
5635 SNP_A-2262951 93786681
5636 SNP_A-2131935 93787112
5637 SNP_A-4197466 93794550
5638 SNP_A-2262150 93795225
5639 SNP_A-2013874 93817070
5640 SNP_A-4204093 93821645
5641 SNP_A-2233354 93843516
5642 SNP_A-1785116 93880415
5643 SNP_A-2276197 93889712
5644 SNP_A-4192897 93890027
5645 SNP_A-2127979 93890094
5646 SNP_A-1822155 93890123
5647 SNP_A-2115504 93892736
5648 SNP_A-2309699 93894907
5649 SNP_A-1818411 93906765
5650 SNP_A-2056986 93906824
5651 SNP_A-2038552 93948540
5652 SNP_A-1939336 93954125
5653 SNP_A-1864859 93960356
5654 SNP_A-2235328 93972379
5655 SNP_A-2224843 93994127
5656 SNP_A-1878058 93994606
5657 SNP_A-2062683 93994962
5658 SNP_A-4206801 93995077
5659 SNP_A-4227355 94012091
5660 SNP_A-1890996 94033799
5661 SNP_A-2300189 94033821
5662 SNP_A-2258976 94037975
5663 SNP_A-2111354 94038275
5664 SNP_A-2013909 94053786
5665 SNP_A-2013910 94054046
5666 SNP_A-4215398 94077583
5667 SNP_A-2055642 94078109
5668 SNP_A-1942761 94100171
5669 SNP_A-2126047 94100233
5670 SNP_A-2233761 94102123
5671 SNP_A-4215400 94102741
5672 SNP_A-2127609 94179580
5673 SNP_A-2265967 94209682
5674 SNP_A-1891119 94209857
5675 SNP_A-2209545 94225561
5676 SNP_A-2013933 94250225
5677 SNP_A-2079235 94260305
5678 SNP_A-2202520 94307359
5679 SNP_A-2188240 94324949
5680 SNP_A-1819382 94336790
5681 SNP_A-2013946 94362363
5682 SNP_A-2093616 94389618
5683 SNP_A-2221553 94406592
5684 SNP_A-1939294 94444156
5685 SNP_A-1855523 94446370
5686 SNP_A-4237013 94447229
5687 SNP_A-1815823 94498067
5688 SNP_A-2013955 94516632
5689 SNP_A-2282695 94541819
5690 SNP_A-2129472 94545759
5691 SNP_A-4220506 94548306
5692 SNP_A-2182581 94602075
5693 SNP_A-2137385 94623763
5694 SNP_A-2215031 94662300
5695 SNP_A-2237755 94692946
5696 SNP_A-2087848 94704374
5697 SNP_A-1856000 94710862
5698 SNP_A-2050041 94712679
5699 SNP_A-4239195 94713908
5700 SNP_A-2034012 94729530
5701 SNP_A-2213064 94729738
5702 SNP_A-1874536 94737894
5703 SNP_A-2013987 94785209
5704 SNP_A-2164342 94785851
5705 SNP_A-2272657 94788916
5706 SNP_A-1823611 94815331
5707 SNP_A-4197088 94841870
5708 SNP_A-1883532 94862022
5709 SNP_A-2161781 94871654
5710 SNP_A-2153057 94872303
5711 SNP_A-2034502 94872515
5712 SNP_A-2013996 94881727
5713 SNP_A-4215402 94881851
5714 SNP_A-2013998 94884912
5715 SNP_A-1919240 94891075
5716 SNP_A-1862694 94891238
5717 SNP_A-4215403 94891855
5718 SNP_A-2163869 94895134
5719 SNP_A-1809186 94899267
5720 SNP_A-1904388 94899846
5721 SNP_A-4200354 94905893
5722 SNP_A-4225398 94908145
5723 SNP_A-2128906 94916880
5724 SNP_A-1826876 94917555
5725 SNP_A-2130059 94917708
5726 SNP_A-4194592 94922527
5727 SNP_A-2079536 94922964
5728 SNP_A-2170616 94923085
5729 SNP_A-4193138 94927366
5730 SNP_A-1939492 94927790
5731 SNP_A-1849334 94930943
5732 SNP_A-2157786 94941101
5733 SNP_A-2014006 94949309
5734 SNP_A-2289944 94959838
5735 SNP_A-4196951 94960456
5736 SNP_A-2105664 94960634
5737 SNP_A-1936027 94967022
5738 SNP_A-2194870 94989860
5739 SNP_A-2164485 94990166
5740 SNP_A-2167489 95008102
5741 SNP_A-2014016 95014461
5742 SNP_A-2176775 95016096
5743 SNP_A-2081257 95025261
5744 SNP_A-2189855 95030832
5745 SNP_A-2014018 95040116
5746 SNP_A-2271006 95042333
5747 SNP_A-2022947 95056941
5748 SNP_A-1847225 95057491
5749 SNP_A-4193284 95090523
5750 SNP_A-1794125 95106910
5751 SNP_A-2055930 95158843
5752 SNP_A-2168732 95159435
5753 SNP_A-2119584 95204936
5754 SNP_A-2265476 95223643
5755 SNP_A-2044855 95229583
5756 SNP_A-2002153 95243087
5757 SNP_A-2014052 95283425
5758 SNP_A-2049681 95341243
5759 SNP_A-2188987 95345679
5760 SNP_A-2129483 95345902
5761 SNP_A-4239924 95346424
5762 SNP_A-4204765 95350141
5763 SNP_A-4215408 95369524
5764 SNP_A-2045883 95375261
5765 SNP_A-2267336 95386077
5766 SNP_A-2014058 95387950
5767 SNP_A-2014060 95388109
5768 SNP_A-2217806 95396060
5769 SNP_A-2227030 95396537
5770 SNP_A-2014063 95410633
5771 SNP_A-2014065 95410733
5772 SNP_A-2080996 95424092
5773 SNP_A-1803316 95429607
5774 SNP_A-2014066 95433295
5775 SNP_A-1783842 95435937
5776 SNP_A-2290708 95466766
5777 SNP_A-2035433 95467204
5778 SNP_A-2118919 95467387
5779 SNP_A-2035443 95470671
5780 SNP_A-2131798 95476232
5781 SNP_A-1878862 95476505
5782 SNP_A-2289714 95476732
5783 SNP_A-1881210 95488998
5784 SNP_A-2178182 95495667
5785 SNP_A-2233767 95495897
5786 SNP_A-1908111 95498622
5787 SNP_A-1815184 95499024
5788 SNP_A-1852141 95501299
5789 SNP_A-1876365 95502194
5790 SNP_A-1894492 95506348
5791 SNP_A-2129351 95507276
5792 SNP_A-1954566 95523665
5793 SNP_A-2296121 95523805
5794 SNP_A-1846632 95524215
5795 SNP_A-2014074 95560647
5796 SNP_A-2225198 95563368
5797 SNP_A-2096790 95569593
5798 SNP_A-1957967 95569720
5799 SNP_A-4180285 95592312
5800 SNP_A-1925502 95596852
5801 SNP_A-2248594 95596877
5802 SNP_A-1849581 95597365
5803 SNP_A-2089215 95624336
5804 SNP_A-2290550 95631777
5805 SNP_A-2014098 95650999
5806 SNP_A-1844398 95668260
5807 SNP_A-2213898 95669130
5808 SNP_A-4217191 95773217
5809 SNP_A-2119377 95814925
5810 SNP_A-1801072 95827023
5811 SNP_A-2096484 95833507
5812 SNP_A-2103741 95840578
5813 SNP_A-1873561 95841062
5814 SNP_A-4215412 95842433
5815 SNP_A-1927397 95844429
5816 SNP_A-1847437 95866472
5817 SNP_A-1956553 95878920
5818 SNP_A-1924763 95888376
5819 SNP_A-2249754 95972342
5820 SNP_A-2281539 95972541
5821 SNP_A-2268556 96027660
5822 SNP_A-1920898 96028739
5823 SNP_A-1860126 96032995
5824 SNP_A-2002157 96053431
5825 SNP_A-2137299 96076757
5826 SNP_A-4222139 96077082
5827 SNP_A-2279891 96078097
5828 SNP_A-2230523 96086712
5829 SNP_A-4198375 96087142
5830 SNP_A-1882931 96087214
5831 SNP_A-4236674 96105483
5832 SNP_A-1949218 96106466
5833 SNP_A-2221953 96135671
5834 SNP_A-1832331 96146928
5835 SNP_A-2042504 96162242
5836 SNP_A-2286517 96162329
5837 SNP_A-2014147 96162500
5838 SNP_A-1957966 96175007
5839 SNP_A-1885109 96179642
5840 SNP_A-2085763 96185104
5841 SNP_A-2208308 96185540
5842 SNP_A-4198210 96187042
5843 SNP_A-2277727 96188007
5844 SNP_A-1824589 96191471
5845 SNP_A-4231563 96192081
5846 SNP_A-1926381 96194712
5847 SNP_A-2014157 96195684
5848 SNP_A-1960195 96219497
5849 SNP_A-2014164 96223356
5850 SNP_A-4215418 96230931
5851 SNP_A-2177000 96262448
5852 SNP_A-1947578 96262481
5853 SNP_A-2190742 96263221
5854 SNP_A-2247228 96263426
5855 SNP_A-1861859 96279383
5856 SNP_A-1780457 96309829
5857 SNP_A-1923905 96315362
5858 SNP_A-2014182 96327265
5859 SNP_A-1906323 96328312
5860 SNP_A-2094258 96328597
5861 SNP_A-2311984 96344899
5862 SNP_A-1917954 96345654
5863 SNP_A-4215419 96375443
5864 SNP_A-4234645 96450510
5865 SNP_A-2297690 96463717
5866 SNP_A-4232673 96479430
5867 SNP_A-1930225 96480303
5868 SNP_A-2130536 96522782
5869 SNP_A-2264098 96530927
5870 SNP_A-1924241 96544793
5871 SNP_A-4206740 96548744
5872 SNP_A-1860963 96549003
5873 SNP_A-1885129 96549641
5874 SNP_A-2312637 96554934
5875 SNP_A-2281756 96555001
5876 SNP_A-2096660 96580285
5877 SNP_A-2076154 96606101
5878 SNP_A-2120533 96611060
5879 SNP_A-1810062 96613596
5880 SNP_A-2178540 96642470
5881 SNP_A-2014211 96645408
5882 SNP_A-1803720 96680929
5883 SNP_A-1923692 96681104
5884 SNP_A-1903778 96681529
5885 SNP_A-2176586 96690263
5886 SNP_A-2132144 96721189
5887 SNP_A-2271043 96721357
5888 SNP_A-4196729 96721662
5889 SNP_A-4193250 96762331
5890 SNP_A-2031327 96801114
5891 SNP_A-1861008 96807724
5892 SNP_A-2115572 96810811
5893 SNP_A-2071931 96811368
5894 SNP_A-2002163 96817592
5895 SNP_A-1844335 96828210
5896 SNP_A-2014230 96854460
5897 SNP_A-2211988 96877206
5898 SNP_A-1934428 96906155
5899 SNP_A-1789938 96913054
5900 SNP_A-1940928 96946561
5901 SNP_A-2259859 96953573
5902 SNP_A-1946570 96977664
5903 SNP_A-2079208 96977941
5904 SNP_A-1833836 96998668
5905 SNP_A-4215425 97005057
5906 SNP_A-2246332 97024267
5907 SNP_A-2278537 97109491
5908 SNP_A-2002165 97118995
5909 SNP_A-2192305 97129759
5910 SNP_A-2036444 97138179
5911 SNP_A-2087629 97140986
5912 SNP_A-2137153 97170267
5913 SNP_A-4206657 97178635
5914 SNP_A-4220553 97211948
5915 SNP_A-1920576 97227948
5916 SNP_A-2086605 97233653
5917 SNP_A-4222518 97270352
5918 SNP_A-1845825 97308624
5919 SNP_A-2273409 97308924
5920 SNP_A-2268719 97309468
5921 SNP_A-1838968 97316135
5922 SNP_A-2043673 97323161
5923 SNP_A-1853666 97323842
5924 SNP_A-1817647 97323933
5925 SNP_A-2268053 97346518
5926 SNP_A-1851536 97353713
5927 SNP_A-2294123 97357708
5928 SNP_A-2109617 97360772
5929 SNP_A-2047234 97367765
5930 SNP_A-2247367 97368202
5931 SNP_A-2158045 97368312
5932 SNP_A-1836999 97369004
5933 SNP_A-2253801 97375289
5934 SNP_A-4197627 97376994
5935 SNP_A-4215427 97377208
5936 SNP_A-2014242 97377410
5937 SNP_A-1939552 97384974
5938 SNP_A-1882242 97398148
5939 SNP_A-4230927 97400330
5940 SNP_A-2121305 97407137
5941 SNP_A-2014243 97408057
5942 SNP_A-2262458 97422223
5943 SNP_A-1891006 97422253
5944 SNP_A-2251616 97422335
5945 SNP_A-1932267 97429337
5946 SNP_A-2258178 97429607
5947 SNP_A-2038590 97435000
5948 SNP_A-4220919 97436739
5949 SNP_A-2014247 97474191
5950 SNP_A-2014248 97474361
5951 SNP_A-4216147 97481649
5952 SNP_A-2247154 97492454
5953 SNP_A-2090144 97516991
5954 SNP_A-4220048 97517826
5955 SNP_A-2206677 97518412
5956 SNP_A-1943999 97518777
5957 SNP_A-2014251 97525034
5958 SNP_A-4199940 97530485
5959 SNP_A-1798471 97530735
5960 SNP_A-2035542 97531027
5961 SNP_A-2214096 97543295
5962 SNP_A-4233313 97548590
5963 SNP_A-2148581 97548641
5964 SNP_A-2042228 97552590
5965 SNP_A-2146883 97561978
5966 SNP_A-4197406 97562149
5967 SNP_A-4198111 97571850
5968 SNP_A-4228857 97599883
5969 SNP_A-2014253 97603281
5970 SNP_A-2014255 97609815
5971 SNP_A-2014256 97610250
5972 SNP_A-2028741 97618389
5973 SNP_A-1950834 97619226
5974 SNP_A-2252014 97628714
5975 SNP_A-1939724 97630614
5976 SNP_A-1919664 97646910
5977 SNP_A-2115741 97656872
5978 SNP_A-2078719 97658618
5979 SNP_A-1856213 97668894
5980 SNP_A-1839180 97681490
5981 SNP_A-4222692 97684699
5982 SNP_A-2092834 97718006
5983 SNP_A-1857855 97731973
5984 SNP_A-1902884 97732032
5985 SNP_A-2014267 97734471
5986 SNP_A-2152217 97745273
5987 SNP_A-2131638 97751633
5988 SNP_A-1798762 97752300
5989 SNP_A-4215428 97756876
5990 SNP_A-2014268 97756979
5991 SNP_A-4215429 97757171
5992 SNP_A-2209685 97760915
5993 SNP_A-2102364 97767331
5994 SNP_A-1812366 97774569
5995 SNP_A-1921539 97774639
5996 SNP_A-2303143 97785825
5997 SNP_A-4204268 97873703
5998 SNP_A-4240956 97874102
5999 SNP_A-2151264 97875050
6000 SNP_A-4207307 97891877
6001 SNP_A-1925169 97892285
6002 SNP_A-2014275 97895939
6003 SNP_A-2014278 97912117
6004 SNP_A-4220899 97937406
6005 SNP_A-4226055 97953524
6006 SNP_A-4194144 97953696
6007 SNP_A-4199063 97953885
6008 SNP_A-1824931 97966670
6009 SNP_A-2061672 97973277
6010 SNP_A-2121060 98001115
6011 SNP_A-1945188 98008403
6012 SNP_A-1816990 98010959
6013 SNP_A-4198476 98021188
6014 SNP_A-1898807 98021239
6015 SNP_A-2214202 98027750
6016 SNP_A-1945456 98045088
6017 SNP_A-1821362 98048428
6018 SNP_A-1842757 98061917
6019 SNP_A-2184506 98067603
6020 SNP_A-1826291 98067775
6021 SNP_A-2131258 98103752
6022 SNP_A-4222535 98104490
6023 SNP_A-4199584 98109913
6024 SNP_A-1947015 98110341
6025 SNP_A-2148629 98111033
6026 SNP_A-2014289 98111292
6027 SNP_A-2025787 98184636
6028 SNP_A-2014308 98197535
6029 SNP_A-4215436 98207847
6030 SNP_A-2014309 98208057
6031 SNP_A-2104613 98215878
6032 SNP_A-2136373 98225731
6033 SNP_A-4215437 98252747
6034 SNP_A-4235734 98275282
6035 SNP_A-1936371 98279344
6036 SNP_A-1921108 98279373
6037 SNP_A-2060606 98281927
6038 SNP_A-4225001 98287126
6039 SNP_A-4227650 98287203
6040 SNP_A-4214160 98316470
6041 SNP_A-2234487 98319393
6042 SNP_A-2305341 98332556
6043 SNP_A-2167047 98363333
6044 SNP_A-1910281 98399232
6045 SNP_A-4228521 98400415
6046 SNP_A-4215441 98400429
6047 SNP_A-4215442 98413115
6048 SNP_A-2069787 98432324
6049 SNP_A-1840373 98438373
6050 SNP_A-1850278 98438410
6051 SNP_A-2014332 98439863
6052 SNP_A-2080986 98440063
6053 SNP_A-2014333 98440413
6054 SNP_A-1841557 98441156
6055 SNP_A-4229373 98450710
6056 SNP_A-2014336 98451612
6057 SNP_A-2025030 98457727
6058 SNP_A-1825289 98465267
6059 SNP_A-4194997 98486695
6060 SNP_A-4232561 98495468
6061 SNP_A-4199422 98495591
6062 SNP_A-1927137 98498142
6063 SNP_A-2091403 98503163
6064 SNP_A-2065862 98511027
6065 SNP_A-1946003 98519105
6066 SNP_A-4226574 98527406
6067 SNP_A-4222682 98534019
6068 SNP_A-2243503 98544867
6069 SNP_A-2041148 98545482
6070 SNP_A-2232145 98567845
6071 SNP_A-2014349 98569261
6072 SNP_A-2187037 98582147
6073 SNP_A-2095877 98593201
6074 SNP_A-2189706 98593257
6075 SNP_A-2023235 98620980
6076 SNP_A-2175216 98627614
6077 SNP_A-2066514 98634486
6078 SNP_A-2057724 98634634
6079 SNP_A-2119249 98646028
6080 SNP_A-1840655 98660083
6081 SNP_A-4215444 98692862
6082 SNP_A-4229751 98725127
6083 SNP_A-2171616 98727592
6084 SNP_A-2134755 98742067
6085 SNP_A-1828435 98808019
6086 SNP_A-2126878 98814153
6087 SNP_A-2173353 98818546
6088 SNP_A-2030807 98819238
6089 SNP_A-1794806 98835676
6090 SNP_A-1926457 98877941
6091 SNP_A-2139691 98884384
6092 SNP_A-1905741 98892027
6093 SNP_A-2295646 98916620
6094 SNP_A-1948852 98916830
6095 SNP_A-4194981 98939765
6096 SNP_A-4193093 98971789
6097 SNP_A-2058805 98972900
6098 SNP_A-4215446 98972936
6099 SNP_A-1913694 98991059
6100 SNP_A-2193943 98994224
6101 SNP_A-2152685 98994359
6102 SNP_A-2014400 98994584
6103 SNP_A-2141810 98996747
6104 SNP_A-4232977 98996941
6105 SNP_A-1923431 98996969
6106 SNP_A-4199645 99004320
6107 SNP_A-2014409 99008430
6108 SNP_A-2066709 99008776
6109 SNP_A-4228543 99008862
6110 SNP_A-4225686 99013018
6111 SNP_A-2150143 99017466
6112 SNP_A-2262536 99017521
6113 SNP_A-1881357 99017547
6114 SNP_A-2149792 99017764
6115 SNP_A-2285883 99017836
6116 SNP_A-2014412 99019303
6117 SNP_A-4202364 99020078
6118 SNP_A-2107582 99026041
6119 SNP_A-1929965 99026265
6120 SNP_A-2126567 99031643
6121 SNP_A-2014414 99038957
6122 SNP_A-1878618 99040859
6123 SNP_A-2119056 99046613
6124 SNP_A-1892393 99046988
6125 SNP_A-4215447 99079899
6126 SNP_A-4193479 99082600
6127 SNP_A-1875723 99092323
6128 SNP_A-2132562 99098925
6129 SNP_A-4215448 99105568
6130 SNP_A-2156380 99114856
6131 SNP_A-1958526 99115376
6132 SNP_A-4194362 99143689
6133 SNP_A-2184570 99148202
6134 SNP_A-1781252 99176779
6135 SNP_A-2162187 99188255
6136 SNP_A-4204776 99188491
6137 SNP_A-1830100 99218429
6138 SNP_A-4235602 99261000
6139 SNP_A-2156643 99289243
6140 SNP_A-2196867 99333169
6141 SNP_A-2205769 99344714
6142 SNP_A-4234024 99365360
6143 SNP_A-1874989 99366485
6144 SNP_A-4224854 99367917
6145 SNP_A-4198622 99367995
6146 SNP_A-2029258 99378221
6147 SNP_A-1884849 99388908
6148 SNP_A-4222417 99389995
6149 SNP_A-2014462 99391490
6150 SNP_A-2014467 99393600
6151 SNP_A-2014469 99393676
6152 SNP_A-2177658 99420207
6153 SNP_A-2292864 99426694
6154 SNP_A-1848546 99431652
6155 SNP_A-2014477 99440128
6156 SNP_A-2163652 99447958
6157 SNP_A-4225138 99467344
6158 SNP_A-1856312 99484141
6159 SNP_A-4240356 99507222
6160 SNP_A-1805450 99510757
6161 SNP_A-4197110 99528706
6162 SNP_A-2014485 99550634
6163 SNP_A-2073070 99565104
6164 SNP_A-1947752 99574124
6165 SNP_A-2014490 99586799
6166 SNP_A-2189792 99593545
6167 SNP_A-2141389 99600926
6168 SNP_A-2172441 99660710
6169 SNP_A-1961186 99679552
6170 SNP_A-2137983 99688595
6171 SNP_A-2223641 99712710
6172 SNP_A-2314324 99748186
6173 SNP_A-2294984 99748688
6174 SNP_A-2234326 99750118
6175 SNP_A-1819638 99794679
6176 SNP_A-2030747 99803631
6177 SNP_A-4200039 99823227
6178 SNP_A-2047559 99823384
6179 SNP_A-1793147 99823653
6180 SNP_A-2292249 99835818
6181 SNP_A-1831279 99837966
6182 SNP_A-1860196 99957205
6183 SNP_A-1824061 99976146
6184 SNP_A-2101913 99998450
6185 SNP_A-1852325 99999205
6186 SNP_A-2118643 100014739
6187 SNP_A-1901512 100021210
6188 SNP_A-2300110 100026021
6189 SNP_A-1853576 100039842
6190 SNP_A-2216423 100040190
6191 SNP_A-4235673 100040307
6192 SNP_A-2066008 100045570
6193 SNP_A-1951831 100049502
6194 SNP_A-4220520 100055656
6195 SNP_A-1850507 100061343
6196 SNP_A-2293433 100085835
6197 SNP_A-1955478 100090635
6198 SNP_A-4215462 100108384
6199 SNP_A-2014536 100108524
6200 SNP_A-2236541 100138874
6201 SNP_A-2162251 100141788
6202 SNP_A-1928666 100189519
6203 SNP_A-2237057 100191329
6204 SNP_A-1871532 100191486
6205 SNP_A-2252115 100218437
6206 SNP_A-4215464 100221671
6207 SNP_A-1935037 100226737
6208 SNP_A-2054564 100238330
6209 SNP_A-2014544 100245140
6210 SNP_A-2014545 100245404
6211 SNP_A-2158320 100248822
6212 SNP_A-4195244 100249408
6213 SNP_A-4199514 100282500
6214 SNP_A-2032337 100306006
6215 SNP_A-2031465 100307731
6216 SNP_A-2146273 100307922
6217 SNP_A-2155104 100311679
6218 SNP_A-1813270 100311747
6219 SNP_A-1817130 100312457
6220 SNP_A-2144868 100312676
6221 SNP_A-4204330 100312731
6222 SNP_A-2238259 100315104
6223 SNP_A-1958975 100316139
6224 SNP_A-2014554 100319780
6225 SNP_A-4219030 100319819
6226 SNP_A-4235111 100322865
6227 SNP_A-2229672 100322922
6228 SNP_A-2063257 100323652
6229 SNP_A-1816366 100329024
6230 SNP_A-4215466 100329496
6231 SNP_A-2279427 100331584
6232 SNP_A-1822017 100331839
6233 SNP_A-2014556 100340465
6234 SNP_A-2072054 100355412
6235 SNP_A-1863927 100355794
6236 SNP_A-4215467 100362165
6237 SNP_A-1871148 100369356
6238 SNP_A-2280323 100375744
6239 SNP_A-2212355 100379529
6240 SNP_A-2014561 100384527
6241 SNP_A-2014565 100415679
6242 SNP_A-1906095 100418658
6243 SNP_A-1842396 100441139
6244 SNP_A-1863711 100442517
6245 SNP_A-1791060 100443100
6246 SNP_A-2014570 100453320
6247 SNP_A-1919861 100474570
6248 SNP_A-2147040 100474716
6249 SNP_A-4195418 100496895
6250 SNP_A-2014574 100513712
6251 SNP_A-2074015 100532322
6252 SNP_A-1788730 100561549
6253 SNP_A-1921085 100619729
6254 SNP_A-1873947 100660082
6255 SNP_A-2077537 100664515
6256 SNP_A-1878512 100664633
6257 SNP_A-1851571 100666168
6258 SNP_A-2014585 100682646
6259 SNP_A-2002185 100715630
6260 SNP_A-1954741 100720320
6261 SNP_A-2248183 100733722
6262 SNP_A-1949106 100748743
6263 SNP_A-2281542 100748854
6264 SNP_A-4216589 100755010
6265 SNP_A-1957458 100755983
6266 SNP_A-2014595 100760202
6267 SNP_A-2014596 100773876
6268 SNP_A-2014597 100774097
6269 SNP_A-4215468 100809731
6270 SNP_A-2160634 100815800
6271 SNP_A-2114188 100816569
6272 SNP_A-4196657 100824107
6273 SNP_A-2148404 100843783
6274 SNP_A-2014602 100870367
6275 SNP_A-4215470 100870413
6276 SNP_A-2296197 100870942
6277 SNP_A-2014603 100871684
6278 SNP_A-2120495 100876713
6279 SNP_A-4224253 100877138
6280 SNP_A-2116134 100877985
6281 SNP_A-2095603 100878303
6282 SNP_A-2024050 100878385
6283 SNP_A-2057042 100883042
6284 SNP_A-4201133 100888916
6285 SNP_A-2049458 100889822
6286 SNP_A-2309209 100893168
6287 SNP_A-2119679 100922550
6288 SNP_A-1854405 100957403
6289 SNP_A-2285227 100957541
6290 SNP_A-4194456 100974061
6291 SNP_A-2121868 101002347
6292 SNP_A-2276875 101002606
6293 SNP_A-2071584 101032911
6294 SNP_A-4215473 101044685
6295 SNP_A-1806788 101048145
6296 SNP_A-2014626 101052933
6297 SNP_A-2292159 101096133
6298 SNP_A-2263805 101097411
6299 SNP_A-1850586 101098635
6300 SNP_A-2289937 101098747
6301 SNP_A-2014632 101130121
6302 SNP_A-2014633 101131785
6303 SNP_A-2014634 101131811
6304 SNP_A-1901874 101137143
6305 SNP_A-2036857 101138371
6306 SNP_A-2121474 101149102
6307 SNP_A-4215474 101150267
6308 SNP_A-1953995 101176555
6309 SNP_A-2106533 101177211
6310 SNP_A-1940071 101183811
6311 SNP_A-2172013 101184412
6312 SNP_A-1861978 101189351
6313 SNP_A-4198379 101190876
6314 SNP_A-1911107 101190962
6315 SNP_A-2056371 101193557
6316 SNP_A-2231235 101193835
6317 SNP_A-1909427 101194004
6318 SNP_A-4204412 101197881
6319 SNP_A-2014644 101224438
6320 SNP_A-2277500 101238753
6321 SNP_A-1836743 101239660
6322 SNP_A-1821154 101246901
6323 SNP_A-2138662 101247149
6324 SNP_A-1806623 101247223
6325 SNP_A-1867602 101256451
6326 SNP_A-2098633 101295881
6327 SNP_A-2073927 101326654
6328 SNP_A-2258728 101432254
6329 SNP_A-1956596 101478647
6330 SNP_A-1818734 101483614
6331 SNP_A-2195998 101489838
6332 SNP_A-2038148 101489928
6333 SNP_A-1788141 101491854
6334 SNP_A-2074676 101506893
6335 SNP_A-4240118 101522929
6336 SNP_A-2253867 101526011
6337 SNP_A-1895677 101533105
6338 SNP_A-1933536 101593545
6339 SNP_A-2108287 101610883
6340 SNP_A-2300287 101850209
6341 SNP_A-2189549 101850444
6342 SNP_A-1864020 101850484
6343 SNP_A-2100243 101897590
6344 SNP_A-2224845 101898265
6345 SNP_A-2014709 101903803
6346 SNP_A-2155134 101904688
6347 SNP_A-1829507 101904800
6348 SNP_A-2171593 101923574
6349 SNP_A-4215476 101930618
6350 SNP_A-1914808 101957441
6351 SNP_A-2153161 101974127
6352 SNP_A-4217072 101974572
6353 SNP_A-2098093 102009489
6354 SNP_A-2114202 102009681
6355 SNP_A-1884222 102013558
6356 SNP_A-2044495 102017296
6357 SNP_A-2031847 102017324
6358 SNP_A-2171710 102036215
6359 SNP_A-1865802 102062994
6360 SNP_A-4192856 102080949
6361 SNP_A-2198859 102097204
6362 SNP_A-2134646 102104069
6363 SNP_A-1902708 102140448
6364 SNP_A-4239610 102140711
6365 SNP_A-2144072 102141584
6366 SNP_A-2248625 102145672
6367 SNP_A-1871747 102146662
6368 SNP_A-2014739 102155634
6369 SNP_A-4215479 102166309
6370 SNP_A-4215480 102166805
6371 SNP_A-1925105 102185439
6372 SNP_A-1942574 102186159
6373 SNP_A-2209978 102196629
6374 SNP_A-2014751 102200318
6375 SNP_A-1914601 102203934
6376 SNP_A-1821799 102225554
6377 SNP_A-2054514 102270618
6378 SNP_A-1882089 102276350
6379 SNP_A-2260760 102310143
6380 SNP_A-2014767 102310812
6381 SNP_A-2171713 102312369
6382 SNP_A-2153031 102330845
6383 SNP_A-2014771 102331749
6384 SNP_A-4195513 102334665
6385 SNP_A-2014772 102336301
6386 SNP_A-4215483 102337574
6387 SNP_A-2014775 102357135
6388 SNP_A-4197340 102404003
6389 SNP_A-2047657 102406212
6390 SNP_A-2095316 102457378
6391 SNP_A-2014780 102485534
6392 SNP_A-1817526 102488778
6393 SNP_A-2077252 102560246
6394 SNP_A-2302014 102572670
6395 SNP_A-1795559 102587800
6396 SNP_A-1864385 102590048
6397 SNP_A-1863974 102591935
6398 SNP_A-2267362 102634671
6399 SNP_A-4224490 102656080
6400 SNP_A-2193053 102672402
6401 SNP_A-2143660 102673624
6402 SNP_A-2077790 102675099
6403 SNP_A-1865384 102675522
6404 SNP_A-1951625 102685483
6405 SNP_A-4202658 102685655
6406 SNP_A-2291166 102690774
6407 SNP_A-2196032 102691169
6408 SNP_A-4227040 102691465
6409 SNP_A-2099800 102695338
6410 SNP_A-1826785 102696478
6411 SNP_A-2135846 102696540
6412 SNP_A-4215485 102706155
6413 SNP_A-1921184 102710521
6414 SNP_A-4206744 102715194
6415 SNP_A-2235066 102715325
6416 SNP_A-2299402 102715394
6417 SNP_A-2277421 102715424
6418 SNP_A-1843022 102725488
6419 SNP_A-1888250 102725539
6420 SNP_A-2050519 102726396
6421 SNP_A-4240775 102728571
6422 SNP_A-1822331 102732564
6423 SNP_A-2232405 102755660
6424 SNP_A-2272633 102757714
6425 SNP_A-4228967 102758199
6426 SNP_A-2129793 102758563
6427 SNP_A-1926002 102758764
6428 SNP_A-2100416 102771954
6429 SNP_A-4236440 102772196
6430 SNP_A-1949653 102773401
6431 SNP_A-1939924 102778547
6432 SNP_A-2214403 102778597
6433 SNP_A-2161321 102802726
6434 SNP_A-1894094 102822959
6435 SNP_A-4216193 102823089
6436 SNP_A-2196762 102823539
6437 SNP_A-4206381 102828806
6438 SNP_A-1943679 102850240
6439 SNP_A-2057474 102901031
6440 SNP_A-2088365 102901205
6441 SNP_A-2252573 102903507
6442 SNP_A-2164188 102904527
6443 SNP_A-2200879 102904902
6444 SNP_A-2014813 102909121
6445 SNP_A-2081119 102911360
6446 SNP_A-2014815 102921757
6447 SNP_A-2039442 102922091
6448 SNP_A-4223178 102931235
6449 SNP_A-2239172 102969735
6450 SNP_A-2235808 103014121
6451 SNP_A-2140175 103032699
6452 SNP_A-2014831 103035917
6453 SNP_A-1862535 103036338
6454 SNP_A-1818767 103042621
6455 SNP_A-2014834 103045991
6456 SNP_A-2154050 103048478
6457 SNP_A-1827759 103051410
6458 SNP_A-2174375 103057444
6459 SNP_A-1897141 103060090
6460 SNP_A-1797311 103060268
6461 SNP_A-2278065 103061203
6462 SNP_A-1883322 103065710
6463 SNP_A-2311841 103066190
6464 SNP_A-2027250 103111899
6465 SNP_A-1917220 103112378
6466 SNP_A-2063893 103113591
6467 SNP_A-4224875 103169269
6468 SNP_A-2049311 103175016
6469 SNP_A-4220151 103188658
6470 SNP_A-2014860 103227398
6471 SNP_A-2303912 103253309
6472 SNP_A-2155414 103268027
6473 SNP_A-2108388 103285665
6474 SNP_A-2138381 103294671
6475 SNP_A-1869607 103296844
6476 SNP_A-1867024 103297253
6477 SNP_A-2268469 103297750
6478 SNP_A-2240732 103313362
6479 SNP_A-2084820 103321484
6480 SNP_A-2014870 103329378
6481 SNP_A-1853969 103339185
6482 SNP_A-4228732 103349420
6483 SNP_A-1861084 103349543
6484 SNP_A-4221907 103350217
6485 SNP_A-2089499 103354717
6486 SNP_A-2111843 103365569
6487 SNP_A-4222075 103370145
6488 SNP_A-2014877 103381324
6489 SNP_A-1926596 103390533
6490 SNP_A-1883284 103391981
6491 SNP_A-1800273 103420223
6492 SNP_A-2014884 103429786
6493 SNP_A-2036040 103434428
6494 SNP_A-4238892 103436883
6495 SNP_A-2274866 103446029
6496 SNP_A-2224865 103453028
6497 SNP_A-4238949 103453991
6498 SNP_A-2014887 103455066
6499 SNP_A-4215494 103455952
6500 SNP_A-2155922 103473380
6501 SNP_A-2053031 103483337
6502 SNP_A-2092783 103483750
6503 SNP_A-2014894 103508755
6504 SNP_A-1881639 103517866
6505 SNP_A-4238980 103517977
6506 SNP_A-2277830 103518473
6507 SNP_A-2114493 103518670
6508 SNP_A-4193814 103528116
6509 SNP_A-2241681 103542270
6510 SNP_A-1953725 103552035
6511 SNP_A-2189493 103553612
6512 SNP_A-1960330 103555469
6513 SNP_A-1937073 103568490
6514 SNP_A-2014902 103603628
6515 SNP_A-1879919 103604510
6516 SNP_A-2159428 103624860
6517 SNP_A-2220797 103632917
6518 SNP_A-4222391 103646267
6519 SNP_A-4199794 103651683
6520 SNP_A-1822143 103698145
6521 SNP_A-2133357 103711546
6522 SNP_A-2038222 103715015
6523 SNP_A-2168010 103718103
6524 SNP_A-1798096 103724641
6525 SNP_A-2045785 103730673
6526 SNP_A-2198066 103735129
6527 SNP_A-2171255 103744121
6528 SNP_A-2145343 103744339
6529 SNP_A-2088470 103746450
6530 SNP_A-2187934 103782046
6531 SNP_A-2278095 103794916
6532 SNP_A-2053680 103801289
6533 SNP_A-2178795 103804161
6534 SNP_A-2088573 103807439
6535 SNP_A-1860959 103839449
6536 SNP_A-4202094 103846375
6537 SNP_A-2171252 103874971
6538 SNP_A-4225656 103888924
6539 SNP_A-2028547 103889136
6540 SNP_A-2063124 103890581
6541 SNP_A-1813939 103922584
6542 SNP_A-2083586 104005388
6543 SNP_A-2183461 104029818
6544 SNP_A-1856311 104029860
6545 SNP_A-4194196 104068778
6546 SNP_A-2014943 104069736
6547 SNP_A-2227355 104078814
6548 SNP_A-2175891 104079038
6549 SNP_A-2258502 104103584
6550 SNP_A-2282637 104124583
6551 SNP_A-2280799 104125421
6552 SNP_A-2281359 104131418
6553 SNP_A-1796708 104143759
6554 SNP_A-1831391 104165947
6555 SNP_A-4224320 104171462
6556 SNP_A-2057005 104172250
6557 SNP_A-2220353 104175945
6558 SNP_A-2193556 104185400
6559 SNP_A-4227246 104196203
6560 SNP_A-2014966 104201936
6561 SNP_A-1841247 104212942
6562 SNP_A-2120391 104215099
6563 SNP_A-2170770 104220626
6564 SNP_A-4219984 104224935
6565 SNP_A-1817167 104257189
6566 SNP_A-1951849 104294172
6567 SNP_A-1874905 104294431
6568 SNP_A-1869405 104333516
6569 SNP_A-2142317 104333947
6570 SNP_A-4217869 104343681
6571 SNP_A-4238639 104382927
6572 SNP_A-2046491 104399381
6573 SNP_A-4234808 104400407
6574 SNP_A-2136349 104401086
6575 SNP_A-2278320 104417431
6576 SNP_A-2038221 104463781
6577 SNP_A-2107673 104465662
6578 SNP_A-1923849 104468316
6579 SNP_A-2296028 104484879
6580 SNP_A-2245403 104498619
6581 SNP_A-2015003 104511960
6582 SNP_A-1952635 104523133
6583 SNP_A-2126231 104523310
6584 SNP_A-2062819 104523669
6585 SNP_A-1886465 104534085
6586 SNP_A-1875791 104544198
6587 SNP_A-2140295 104565001
6588 SNP_A-2157230 104605071
6589 SNP_A-1880576 104696787
6590 SNP_A-2025689 104729277
6591 SNP_A-4241181 104794259
6592 SNP_A-1815859 104878780
6593 SNP_A-2041974 104885646
6594 SNP_A-2002203 104895623
6595 SNP_A-2002204 104895924
6596 SNP_A-2046080 104896113
6597 SNP_A-2230912 104901823
6598 SNP_A-2200074 104906381
6599 SNP_A-2284243 104929005
6600 SNP_A-1926999 105012727
6601 SNP_A-2033235 105015403
6602 SNP_A-4215504 105070676
6603 SNP_A-1942207 105073621
6604 SNP_A-1815140 105074566
6605 SNP_A-1823626 105080984
6606 SNP_A-1879564 105082410
6607 SNP_A-2015042 105118319
6608 SNP_A-2015043 105120104
6609 SNP_A-2015046 105143740
6610 SNP_A-1808897 105144566
6611 SNP_A-1804812 105150858
6612 SNP_A-1953245 105164699
6613 SNP_A-2015054 105191846
6614 SNP_A-1885653 105198350
6615 SNP_A-2192708 105202105
6616 SNP_A-2232919 105204258
6617 SNP_A-4232848 105206043
6618 SNP_A-4198403 105207526
6619 SNP_A-2146998 105213413
6620 SNP_A-1857129 105214108
6621 SNP_A-2249829 105240320
6622 SNP_A-1960019 105241243
6623 SNP_A-1922122 105285688
6624 SNP_A-2123213 105310316
6625 SNP_A-4223063 105310371
6626 SNP_A-4237465 105341450
6627 SNP_A-4195735 105341647
6628 SNP_A-2015072 105347293
6629 SNP_A-1874848 105349374
6630 SNP_A-2166161 105351597
6631 SNP_A-1868836 105370642
6632 SNP_A-2028157 105388824
6633 SNP_A-2174760 105389425
6634 SNP_A-4228841 105406832
6635 SNP_A-4234182 105416001
6636 SNP_A-4196342 105418194
6637 SNP_A-2200401 105423802
6638 SNP_A-2096280 105425885
6639 SNP_A-2055250 105442254
6640 SNP_A-1903172 105495251
6641 SNP_A-2259003 105523680
6642 SNP_A-2279889 105523889
6643 SNP_A-4235854 105552312
6644 SNP_A-2033762 105555379
6645 SNP_A-1780381 105567939
6646 SNP_A-2214888 105572881
6647 SNP_A-2130604 105572930
6648 SNP_A-4200066 105573386
6649 SNP_A-4215508 105574382
6650 SNP_A-2015082 105574558
6651 SNP_A-2015083 105574727
6652 SNP_A-2015084 105580747
6653 SNP_A-2015087 105617263
6654 SNP_A-1804049 105635793
6655 SNP_A-4215511 105664361
6656 SNP_A-4203037 105664419
6657 SNP_A-1908006 105666183
6658 SNP_A-1942723 105729079
6659 SNP_A-1928333 105738304
6660 SNP_A-1802416 105740221
6661 SNP_A-2015088 105767567
6662 SNP_A-2015089 105767607
6663 SNP_A-1810493 105770740
6664 SNP_A-2015097 105788910
6665 SNP_A-4199790 105804569
6666 SNP_A-2090822 105816818
6667 SNP_A-4201466 105817125
6668 SNP_A-2015104 105821821
6669 SNP_A-4215513 105821854
6670 SNP_A-2288000 105823275
6671 SNP_A-4239369 105823864
6672 SNP_A-1820951 105838616
6673 SNP_A-2170831 105842332
6674 SNP_A-4215515 105855084
6675 SNP_A-2250674 105869193
6676 SNP_A-4215516 105880509
6677 SNP_A-4239345 105895806
6678 SNP_A-1854678 105895863
6679 SNP_A-2157501 105896246
6680 SNP_A-1939013 105897117
6681 SNP_A-4204812 105919135
6682 SNP_A-1875335 105921644
6683 SNP_A-2055349 105922131
6684 SNP_A-2015108 105997051
6685 SNP_A-2015109 105997731
6686 SNP_A-1902693 106010359
6687 SNP_A-1810578 106010811
6688 SNP_A-2036995 106033279
6689 SNP_A-2303199 106094921
6690 SNP_A-1855784 106103496
6691 SNP_A-1901679 106109050
6692 SNP_A-4223048 106171543
6693 SNP_A-4218517 106180541
6694 SNP_A-2015112 106209460
6695 SNP_A-4221679 106213269
6696 SNP_A-1949943 106219582
6697 SNP_A-2015114 106223949
6698 SNP_A-2015115 106224087
6699 SNP_A-2250571 106237478
6700 SNP_A-4235946 106272313
6701 SNP_A-2279102 106317118
6702 SNP_A-2222172 106320711
6703 SNP_A-4198543 106333951
6704 SNP_A-4215518 106341710
6705 SNP_A-2201237 106356732
6706 SNP_A-1780839 106446763
6707 SNP_A-2041706 106477550
6708 SNP_A-2076931 106477576
6709 SNP_A-1849193 106492098
6710 SNP_A-2229819 106526201
6711 SNP_A-2232924 106558402
6712 SNP_A-2091023 106578707
6713 SNP_A-2045339 106586198
6714 SNP_A-4217020 106586720
6715 SNP_A-1800532 106588341
6716 SNP_A-1856590 106589925
6717 SNP_A-4226299 106618811
6718 SNP_A-2125318 106619270
6719 SNP_A-4203090 106619409
6720 SNP_A-1841946 106619432
6721 SNP_A-1820772 106630135
6722 SNP_A-4206127 106652693
6723 SNP_A-1914498 106685152
6724 SNP_A-2172267 106686095
6725 SNP_A-2088849 106686629
6726 SNP_A-1845029 106686791
6727 SNP_A-1868699 106686986
6728 SNP_A-1828840 106694939
6729 SNP_A-2296871 106698596
6730 SNP_A-1845576 106711228
6731 SNP_A-2128967 106725669
6732 SNP_A-2064847 106792349
6733 SNP_A-4206502 106800778
6734 SNP_A-2064536 106820087
6735 SNP_A-1926762 106820521
6736 SNP_A-2129828 106844365
6737 SNP_A-2002213 106846156
6738 SNP_A-2015305 106846750
6739 SNP_A-2171797 106865300
6740 SNP_A-2089926 106868669
6741 SNP_A-2238118 106921822
6742 SNP_A-2227232 106921994
6743 SNP_A-4236801 106922103
6744 SNP_A-1859281 106922204
6745 SNP_A-1955899 106939045
6746 SNP_A-2048312 106949916
6747 SNP_A-2296462 106959737
6748 SNP_A-2255187 106961389
6749 SNP_A-2002216 106964269
6750 SNP_A-2098194 106990774
6751 SNP_A-2276062 106990943
6752 SNP_A-4237220 107071767
6753 SNP_A-1791951 107077060
6754 SNP_A-2176765 107088095
6755 SNP_A-2301256 107091031
6756 SNP_A-1899044 107091451
6757 SNP_A-2002219 107092526
6758 SNP_A-2046165 107095545
6759 SNP_A-4199575 107129408
6760 SNP_A-1856429 107168000
6761 SNP_A-2088662 107206236
6762 SNP_A-2218534 107206994
6763 SNP_A-4239707 107210818
6764 SNP_A-1896534 107212042
6765 SNP_A-4229059 107212100
6766 SNP_A-2248684 107212201
6767 SNP_A-2177836 107216186
6768 SNP_A-2144434 107222310
6769 SNP_A-2215048 107226151
6770 SNP_A-2288911 107252235
6771 SNP_A-2085716 107261761
6772 SNP_A-4195316 107270609
6773 SNP_A-4226458 107335824
6774 SNP_A-2253767 107346114
6775 SNP_A-4222146 107368940
6776 SNP_A-4217503 107461287
6777 SNP_A-1839707 107461981
6778 SNP_A-2202522 107476196
6779 SNP_A-4200320 107511257
6780 SNP_A-1840526 107571340
6781 SNP_A-4219376 107589723
6782 SNP_A-4236168 107593057
6783 SNP_A-2015773 107595920
6784 SNP_A-2277116 107602543
6785 SNP_A-4196364 107659307
6786 SNP_A-1907368 107674073
6787 SNP_A-2128296 107674205
6788 SNP_A-2171358 107723406
6789 SNP_A-2121315 107726309
6790 SNP_A-1926245 107728011
6791 SNP_A-2002228 107756573
6792 SNP_A-2002229 107758462
6793 SNP_A-2170970 107830026
6794 SNP_A-4217456 107866788
6795 SNP_A-2030249 107885191
6796 SNP_A-4215610 107934986
6797 SNP_A-4237373 107937845
6798 SNP_A-1787397 107952808
6799 SNP_A-2060207 107984033
6800 SNP_A-4214165 107990612
6801 SNP_A-4198752 107991327
6802 SNP_A-2048689 108000751
6803 SNP_A-2064605 108003920
6804 SNP_A-1828996 108008777
6805 SNP_A-2217235 108008882
6806 SNP_A-2240705 108035127
6807 SNP_A-2095988 108051678
6808 SNP_A-2256840 108097225
6809 SNP_A-2016109 108101387
6810 SNP_A-2002230 108102600
6811 SNP_A-2208534 108145600
6812 SNP_A-4202741 108184556
6813 SNP_A-4196883 108185679
6814 SNP_A-2109429 108193907
6815 SNP_A-4215631 108244986
6816 SNP_A-1930068 108246157
6817 SNP_A-2214439 108274771
6818 SNP_A-2233438 108276307
6819 SNP_A-2002232 108276355
6820 SNP_A-1923899 108287918
6821 SNP_A-2026893 108309577
6822 SNP_A-2222960 108310907
6823 SNP_A-2016202 108312135
6824 SNP_A-1784906 108355525
6825 SNP_A-1813064 108355597
6826 SNP_A-1784397 108387014
6827 SNP_A-2221608 108395930
6828 SNP_A-2186567 108406015
6829 SNP_A-2096365 108418533
6830 SNP_A-1822044 108419940
6831 SNP_A-1837926 108425255
6832 SNP_A-4215652 108425691
6833 SNP_A-2139945 108442886
6834 SNP_A-1890873 108469609
6835 SNP_A-2016367 108547568
6836 SNP_A-2221356 108550308
6837 SNP_A-1897505 108591032
6838 SNP_A-1948660 108608422
6839 SNP_A-4222287 108661992
6840 SNP_A-2122486 108684783
6841 SNP_A-1959215 108730581
6842 SNP_A-2094848 108789263
6843 SNP_A-2095793 108790195
6844 SNP_A-4240992 108817480
6845 SNP_A-2035899 108821994
6846 SNP_A-2130598 108833631
6847 SNP_A-2058488 108886897
6848 SNP_A-4215683 108887935
6849 SNP_A-1852843 108896507
6850 SNP_A-4215686 108898049
6851 SNP_A-2246131 109054162
6852 SNP_A-1936880 109059765
6853 SNP_A-4214166 109087503
6854 SNP_A-2016581 109118243
6855 SNP_A-2016587 109120868
6856 SNP_A-1921549 109128479
6857 SNP_A-2016613 109146182
6858 SNP_A-2270661 109163605
6859 SNP_A-2209522 109165756
6860 SNP_A-1803032 109167743
6861 SNP_A-1890035 109174909
6862 SNP_A-2173893 109292524
6863 SNP_A-4222844 109323040
6864 SNP_A-4204013 109359493
6865 SNP_A-2250061 109366322
6866 SNP_A-2136931 109374463
6867 SNP_A-2256192 109375293
6868 SNP_A-2002236 109376162
6869 SNP_A-2270796 109403995
6870 SNP_A-1797524 109424560
6871 SNP_A-1941338 109431994
6872 SNP_A-1958512 109477438
6873 SNP_A-2118191 109478975
6874 SNP_A-4225360 109480246
6875 SNP_A-4197034 109484785
6876 SNP_A-4223491 109484797
6877 SNP_A-1896663 109485155
6878 SNP_A-1792417 109501856
6879 SNP_A-1861606 109523675
6880 SNP_A-2312721 109524562
6881 SNP_A-2152370 109526092
6882 SNP_A-2124768 109526143
6883 SNP_A-2130658 109529896
6884 SNP_A-2074332 109538856
6885 SNP_A-2033478 109549030
6886 SNP_A-1835204 109550351
6887 SNP_A-4228708 109550941
6888 SNP_A-4222411 109551441
6889 SNP_A-2118333 109582754
6890 SNP_A-1813983 109596984
6891 SNP_A-4218354 109623574
6892 SNP_A-2016968 109627636
6893 SNP_A-2310780 109636341
6894 SNP_A-1805007 109663541
6895 SNP_A-4235970 109707745
6896 SNP_A-4207432 109719592
6897 SNP_A-1890243 109719781
6898 SNP_A-4230145 109722392
6899 SNP_A-2023344 109727259
6900 SNP_A-2100173 109736933
6901 SNP_A-1887676 109742509
6902 SNP_A-2165007 109749132
6903 SNP_A-4215746 109749438
6904 SNP_A-4215747 109749455
6905 SNP_A-2196692 109783718
6906 SNP_A-2189444 109803757
6907 SNP_A-1801834 109807853
6908 SNP_A-2105867 109809813
6909 SNP_A-2017112 109836841
6910 SNP_A-1830486 109844408
6911 SNP_A-1941921 109885856
6912 SNP_A-2139349 109900744
6913 SNP_A-2165855 109907604
6914 SNP_A-4215764 109957639
6915 SNP_A-2017223 109963395
6916 SNP_A-1912547 109977240
6917 SNP_A-4240267 110010931
6918 SNP_A-2017254 110016258
6919 SNP_A-2052575 110023638
6920 SNP_A-4215769 110043499
6921 SNP_A-1905364 110107608
6922 SNP_A-2093334 110109503
6923 SNP_A-2144635 110111049
6924 SNP_A-4199442 110113019
6925 SNP_A-4240864 110115896
6926 SNP_A-2017350 110139355
6927 SNP_A-4203454 110140114
6928 SNP_A-2056132 110143356
6929 SNP_A-1933327 110154480
6930 SNP_A-2017358 110156678
6931 SNP_A-2128371 110167354
6932 SNP_A-2017379 110172833
6933 SNP_A-4238373 110176874
6934 SNP_A-4215780 110186162
6935 SNP_A-1790388 110187428
6936 SNP_A-4195548 110188164
6937 SNP_A-1853978 110190436
6938 SNP_A-2301260 110190718
6939 SNP_A-2017405 110198566
6940 SNP_A-2017406 110198916
6941 SNP_A-4215783 110202515
6942 SNP_A-2017416 110202814
6943 SNP_A-4219446 110228387
6944 SNP_A-1797983 110233783
6945 SNP_A-2017431 110235459
6946 SNP_A-2287185 110236804
6947 SNP_A-2017456 110253280
6948 SNP_A-2123623 110258226
6949 SNP_A-4193300 110274342
6950 SNP_A-2201537 110287661
6951 SNP_A-1914973 110305462
6952 SNP_A-2017548 110333022
6953 SNP_A-1834627 110344057
6954 SNP_A-2183343 110360504
6955 SNP_A-2017592 110382956
6956 SNP_A-2086127 110395348
6957 SNP_A-4203111 110395515
6958 SNP_A-2174957 110395604
6959 SNP_A-4233325 110395968
6960 SNP_A-2077428 110396078
6961 SNP_A-2095399 110396264
6962 SNP_A-2215051 110396930
6963 SNP_A-1820160 110405970
6964 SNP_A-2069560 110434364
6965 SNP_A-4215812 110439759
6966 SNP_A-1781272 110457307
6967 SNP_A-2062602 110458470
6968 SNP_A-2258730 110464490
6969 SNP_A-2169267 110481721
6970 SNP_A-2249789 110482048
6971 SNP_A-2309477 110495423
6972 SNP_A-1804618 110499494
6973 SNP_A-1868143 110499775
6974 SNP_A-1781645 110500891
6975 SNP_A-2261905 110500936
6976 SNP_A-4226567 110501181
6977 SNP_A-2028724 110516319
6978 SNP_A-2143331 110521517
6979 SNP_A-2017864 110525552
6980 SNP_A-4198722 110541316
6981 SNP_A-2140863 110544555
6982 SNP_A-2017887 110545803
6983 SNP_A-2093490 110545847
6984 SNP_A-2199918 110572867
6985 SNP_A-2269607 110593099
6986 SNP_A-4215841 110630722
6987 SNP_A-2149963 110638215
6988 SNP_A-2158732 110638298
6989 SNP_A-2289204 110649966
6990 SNP_A-4239206 110650027
6991 SNP_A-2080467 110658472
6992 SNP_A-2240407 110662046
6993 SNP_A-2142760 110687662
6994 SNP_A-2018030 110693931
6995 SNP_A-1851188 110725671
6996 SNP_A-2018065 110726492
6997 SNP_A-2018066 110726600
6998 SNP_A-2281805 110765412
6999 SNP_A-2039066 110780460
7000 SNP_A-2002240 110803463
7001 SNP_A-2156479 110819214
7002 SNP_A-1898940 110824939
7003 SNP_A-2208520 110828256
7004 SNP_A-1866950 110830510
7005 SNP_A-2018191 110857242
7006 SNP_A-2060663 110864544
7007 SNP_A-2176906 110945635
7008 SNP_A-2299411 110957079
7009 SNP_A-2126816 110971817
7010 SNP_A-1828979 111007689
7011 SNP_A-1926494 111044085
7012 SNP_A-2128121 111044537
7013 SNP_A-2187995 111057263
7014 SNP_A-2018318 111114384
7015 SNP_A-2254588 111224627
7016 SNP_A-2303759 111224803
7017 SNP_A-1826008 111266440
7018 SNP_A-2018419 111296905
7019 SNP_A-4230598 111322892
7020 SNP_A-4233631 111498335
7021 SNP_A-1797310 111511149
7022 SNP_A-2055750 111517840
7023 SNP_A-2047376 111531913
7024 SNP_A-2150339 111552666
7025 SNP_A-2127776 111568464
7026 SNP_A-4207485 111578140
7027 SNP_A-2149669 111587219
7028 SNP_A-4236819 111592311
7029 SNP_A-2268147 111596604
7030 SNP_A-1814441 111632685
7031 SNP_A-1914205 111640970
7032 SNP_A-2181270 111641007
7033 SNP_A-1870071 111647465
7034 SNP_A-2077814 111676300
7035 SNP_A-2065676 111715262
7036 SNP_A-2237426 111769215
7037 SNP_A-1800684 111769501
7038 SNP_A-2022664 111769691
7039 SNP_A-1874970 111769830
7040 SNP_A-2182874 111770562
7041 SNP_A-4215882 111770882
7042 SNP_A-1927794 111777205
7043 SNP_A-2143138 111797472
7044 SNP_A-1843244 111797570
7045 SNP_A-2151146 111797661
7046 SNP_A-2248116 111798194
7047 SNP_A-1882610 111798276
7048 SNP_A-2240677 111852321
7049 SNP_A-1936552 111900320
7050 SNP_A-2219775 111901807
7051 SNP_A-4237618 111906070
7052 SNP_A-1955576 111909664
7053 SNP_A-4235482 111910623
7054 SNP_A-2238739 111953103
7055 SNP_A-2270021 111970007
7056 SNP_A-4222985 111971449
7057 SNP_A-1795218 111982151
7058 SNP_A-1922762 111982207
7059 SNP_A-1904488 112011283
7060 SNP_A-2079118 112020669
7061 SNP_A-2047490 112020995
7062 SNP_A-2087147 112046052
7063 SNP_A-2018962 112085932
7064 SNP_A-2035810 112086912
7065 SNP_A-2093307 112099134
7066 SNP_A-4236380 112109338
7067 SNP_A-2061896 112134141
7068 SNP_A-1798785 112138641
7069 SNP_A-1920316 112144758
7070 SNP_A-2002249 112147842
7071 SNP_A-2264574 112150907
7072 SNP_A-2180192 112156130
7073 SNP_A-2228901 112168806
7074 SNP_A-4215911 112190366
7075 SNP_A-2131318 112192032
7076 SNP_A-2086378 112192066
7077 SNP_A-2094695 112247308
7078 SNP_A-4203999 112280346
7079 SNP_A-1921646 112284921
7080 SNP_A-4197544 112291787
7081 SNP_A-1842062 112292906
7082 SNP_A-2262370 112357171
7083 SNP_A-2224508 112357242
7084 SNP_A-4201960 112357821
7085 SNP_A-2268149 112358156
7086 SNP_A-2030349 112383757
7087 SNP_A-2019390 112384205
7088 SNP_A-2131099 112392326
7089 SNP_A-2189086 112402283
7090 SNP_A-1814603 112404424
7091 SNP_A-2095151 112404945
7092 SNP_A-2266988 112405042
7093 SNP_A-4194018 112406304
7094 SNP_A-1934006 112417258
7095 SNP_A-2037204 112453516
7096 SNP_A-2035128 112456847
7097 SNP_A-2052641 112456919
7098 SNP_A-2019550 112488349
7099 SNP_A-2019562 112491180
7100 SNP_A-2133406 112509872
7101 SNP_A-1874014 112513982
7102 SNP_A-2131071 112525792
7103 SNP_A-4232988 112532368
7104 SNP_A-1900766 112532851
7105 SNP_A-1854701 112552793
7106 SNP_A-2194957 112630444
7107 SNP_A-2064864 112655260
7108 SNP_A-2019847 112658847
7109 SNP_A-4228435 112663525
7110 SNP_A-2019872 112685412
7111 SNP_A-2133246 112696085
7112 SNP_A-2218050 112696638
7113 SNP_A-2306105 112698007
7114 SNP_A-2311588 112713396
7115 SNP_A-1879579 112713592
7116 SNP_A-1927374 112743433
7117 SNP_A-4231532 112750258
7118 SNP_A-2189408 112803549
7119 SNP_A-2289380 112823217
7120 SNP_A-2203826 112832678
7121 SNP_A-2051156 112839419
7122 SNP_A-1933674 112866861
7123 SNP_A-2054363 112869481
7124 SNP_A-2262488 112869857
7125 SNP_A-4229759 112870013
7126 SNP_A-2275763 112870294
7127 SNP_A-1848928 112893884
7128 SNP_A-2193956 112909380
7129 SNP_A-2200592 112915275
7130 SNP_A-2243060 112952870
7131 SNP_A-2162510 113018709
7132 SNP_A-1864795 113021980
7133 SNP_A-2111058 113063478
7134 SNP_A-4229365 113079547
7135 SNP_A-1868869 113107765
7136 SNP_A-2206961 113108252
7137 SNP_A-2081237 113118968
7138 SNP_A-2140156 113119079
7139 SNP_A-2078529 113134200
7140 SNP_A-2020209 113151087
7141 SNP_A-2203435 113152542
7142 SNP_A-1848411 113190019
7143 SNP_A-2196726 113210997
7144 SNP_A-2065747 113216923
7145 SNP_A-1804706 113229883
7146 SNP_A-2038256 113279156
7147 SNP_A-1952203 113291749
7148 SNP_A-4236741 113294590
7149 SNP_A-2229296 113322789
7150 SNP_A-2271822 113322866
7151 SNP_A-2203303 113325335
7152 SNP_A-1863070 113341923
7153 SNP_A-1873361 113409592
7154 SNP_A-2243601 113457198
7155 SNP_A-2128309 113472227
7156 SNP_A-1856065 113499584
7157 SNP_A-1804328 113499715
7158 SNP_A-4198469 113505937
7159 SNP_A-2193008 113513880
7160 SNP_A-4236382 113514033
7161 SNP_A-2002256 113542271
7162 SNP_A-2307129 113546098
7163 SNP_A-1808469 113556243
7164 SNP_A-1950852 113560352
7165 SNP_A-2243786 113565729
7166 SNP_A-4202941 113566184
7167 SNP_A-4201964 113566285
7168 SNP_A-2153997 113566436
7169 SNP_A-1785356 113567375
7170 SNP_A-4201460 113567550
7171 SNP_A-4200382 113567879
7172 SNP_A-1959567 113570035
7173 SNP_A-1855060 113570193
7174 SNP_A-1932206 113574371
7175 SNP_A-2102930 113574562
7176 SNP_A-2187469 113574965
7177 SNP_A-1893693 113594645
7178 SNP_A-2115231 113619587
7179 SNP_A-2045331 113658715
7180 SNP_A-1958457 113672152
7181 SNP_A-1906593 113673149
7182 SNP_A-1877694 113691855
7183 SNP_A-2048109 113699552
7184 SNP_A-1938830 113702547
7185 SNP_A-2162771 113726325
7186 SNP_A-2197465 113743011
7187 SNP_A-2218065 113753440
7188 SNP_A-2119204 113754091
7189 SNP_A-1943276 113756513
7190 SNP_A-2186132 113792426
7191 SNP_A-1817440 113796469
7192 SNP_A-2122404 113808010
7193 SNP_A-1845571 113811015
7194 SNP_A-2020711 113833495
7195 SNP_A-1815484 113841400
7196 SNP_A-1960458 113845981
7197 SNP_A-2280613 113854997
7198 SNP_A-2164103 113855050
7199 SNP_A-4216024 113890724
7200 SNP_A-4228382 113891239
7201 SNP_A-2077181 113892312
7202 SNP_A-2058985 113897227
7203 SNP_A-2052036 113898701
7204 SNP_A-4233898 113898862
7205 SNP_A-2137225 113915711
7206 SNP_A-2256031 113915872
7207 SNP_A-1838454 113922662
7208 SNP_A-1896149 113928014
7209 SNP_A-1932010 113930284
7210 SNP_A-2251809 113937716
7211 SNP_A-2161101 113938077
7212 SNP_A-2201095 113946458
7213 SNP_A-4203871 113946502
7214 SNP_A-2307837 113955739
7215 SNP_A-1788486 114045892
7216 SNP_A-2291145 114046285
7217 SNP_A-1950676 114057487
7218 SNP_A-2132712 114090335
7219 SNP_A-1946919 114120247
7220 SNP_A-2263851 114132829
7221 SNP_A-2020816 114169509
7222 SNP_A-2020817 114169861
7223 SNP_A-2020818 114170204
7224 SNP_A-4192716 114171996
7225 SNP_A-1859201 114173286
7226 SNP_A-2122717 114207873
7227 SNP_A-4239469 114229466
7228 SNP_A-2020821 114231222
7229 SNP_A-1879613 114272263
7230 SNP_A-2080195 114346816
7231 SNP_A-2291317 114354151
7232 SNP_A-2114720 114366260
7233 SNP_A-2035156 114394526
7234 SNP_A-1900323 114438814
7235 SNP_A-2048483 114443223
7236 SNP_A-2109915 114443513
7237 SNP_A-2285988 114455494
7238 SNP_A-1792500 114466228
7239 SNP_A-2303758 114473112
7240 SNP_A-2146963 114501651
7241 SNP_A-2043814 114505372
7242 SNP_A-2186773 114516077
7243 SNP_A-4235574 114527614
7244 SNP_A-2092946 114588558
7245 SNP_A-4216029 114596329
7246 SNP_A-2122197 114606777
7247 SNP_A-1939310 114616515
7248 SNP_A-2002264 114641818
7249 SNP_A-2002265 114645763
7250 SNP_A-4232395 114649664
7251 SNP_A-4216030 114664443
7252 SNP_A-2198089 114679293
7253 SNP_A-2115354 114693138
7254 SNP_A-1915882 114704989
7255 SNP_A-2228453 114723923
7256 SNP_A-4216031 114725464
7257 SNP_A-2285678 114735633
7258 SNP_A-2263306 114736251
7259 SNP_A-1922328 114770202
7260 SNP_A-2087815 114776409
7261 SNP_A-2172113 114791960
7262 SNP_A-2002266 114799274
7263 SNP_A-1927943 114817281
7264 SNP_A-1878209 114847103
7265 SNP_A-1897079 114923732
7266 SNP_A-2020831 114929086
7267 SNP_A-2037298 114937465
7268 SNP_A-2170084 114937935
7269 SNP_A-1934978 114952141
7270 SNP_A-4216032 114974463
7271 SNP_A-2235669 114977496
7272 SNP_A-2271519 114981176
7273 SNP_A-2044513 115032978
7274 SNP_A-1862430 115046978
7275 SNP_A-4235983 115053740
7276 SNP_A-2225824 115080205
7277 SNP_A-4206879 115081848
7278 SNP_A-4226331 115122252
7279 SNP_A-2002269 115167274
7280 SNP_A-4196156 115238900
7281 SNP_A-2023871 115239257
7282 SNP_A-2204179 115263084
7283 SNP_A-2020842 115269696
7284 SNP_A-2163182 115270063
7285 SNP_A-2020843 115293421
7286 SNP_A-1780684 115293517
7287 SNP_A-2020844 115293637
7288 SNP_A-2139150 115313574
7289 SNP_A-1950561 115322664
7290 SNP_A-2219473 115329169
7291 SNP_A-2182153 115422548
7292 SNP_A-2285800 115479382
7293 SNP_A-4236025 115484563
7294 SNP_A-2119505 115509993
7295 SNP_A-1932697 115542441
7296 SNP_A-1805028 115542931
7297 SNP_A-2020852 115550342
7298 SNP_A-1943847 115558597
7299 SNP_A-2250329 115559898
7300 SNP_A-1881478 115565640
7301 SNP_A-2300437 115565702
7302 SNP_A-2020854 115602346
7303 SNP_A-2020855 115603282
7304 SNP_A-2058802 115603393
7305 SNP_A-1845191 115603844
7306 SNP_A-1795023 115607598
7307 SNP_A-1810555 115614112
7308 SNP_A-1900281 115632014
7309 SNP_A-1956135 115662320
7310 SNP_A-1856986 115692600
7311 SNP_A-1853260 115696852
7312 SNP_A-2273626 115708205
7313 SNP_A-2169562 115713606
7314 SNP_A-2260075 115715294
7315 SNP_A-1940989 115715392
7316 SNP_A-2094350 115715422
7317 SNP_A-1797184 115725847
7318 SNP_A-2180607 115730214
7319 SNP_A-2219003 115736182
7320 SNP_A-2207536 115741985
7321 SNP_A-2314704 115742992
7322 SNP_A-2048594 115759054
7323 SNP_A-2102456 115762594
7324 SNP_A-2291008 115766886
7325 SNP_A-2043264 115776304
7326 SNP_A-2193667 115777459
7327 SNP_A-2079243 115786175
7328 SNP_A-1898804 115802607
7329 SNP_A-1840107 115809362
7330 SNP_A-2303416 115809639
7331 SNP_A-2020863 115810193
7332 SNP_A-2250465 115857733
7333 SNP_A-4217229 115859676
7334 SNP_A-4224723 115917046
7335 SNP_A-1915208 115922391
7336 SNP_A-2235759 115932780
7337 SNP_A-2223375 115934773
7338 SNP_A-2301838 115945888
7339 SNP_A-4229427 116006894
7340 SNP_A-2020870 116023178
7341 SNP_A-4206988 116025679
7342 SNP_A-2230219 116035461
7343 SNP_A-4199173 116041686
7344 SNP_A-4216033 116080765
7345 SNP_A-1874432 116093059
7346 SNP_A-2221641 116186218
7347 SNP_A-4219695 116202097
7348 SNP_A-1927660 116202554
7349 SNP_A-1869519 116203058
7350 SNP_A-2273692 116260794
7351 SNP_A-2020888 116334863
7352 SNP_A-4216034 116335297
7353 SNP_A-2036563 116361852
7354 SNP_A-1886458 116401763
7355 SNP_A-2239033 116412323
7356 SNP_A-2236225 116433161
7357 SNP_A-2219910 116448564
7358 SNP_A-2112601 116449558
7359 SNP_A-2142975 116449647
7360 SNP_A-1941544 116478145
7361 SNP_A-2169941 116570686
7362 SNP_A-2020893 116600571
7363 SNP_A-1871632 116617736
7364 SNP_A-2116662 116631920
7365 SNP_A-4216036 116688860
7366 SNP_A-2020895 116689124
7367 SNP_A-4192584 116705963
7368 SNP_A-2253259 116707207
7369 SNP_A-4216037 116713957
7370 SNP_A-2002276 116714159
7371 SNP_A-1847346 116721423
7372 SNP_A-2157309 116724515
7373 SNP_A-1939303 116732059
7374 SNP_A-4200806 116736821
7375 SNP_A-2208900 116752086
7376 SNP_A-1801065 116789980
7377 SNP_A-2040746 116821756
7378 SNP_A-1850682 116847431
7379 SNP_A-1881791 116912511
7380 SNP_A-2235614 116920595
7381 SNP_A-2020903 116925566
7382 SNP_A-4192554 116941305
7383 SNP_A-1845522 116942116
7384 SNP_A-1905978 116942146
7385 SNP_A-2250910 116960909
7386 SNP_A-2276997 116992039
7387 SNP_A-2112146 117066475
7388 SNP_A-1861526 117069262
7389 SNP_A-2075726 117072101
7390 SNP_A-1928062 117076061
7391 SNP_A-1942071 117098329
7392 SNP_A-1860437 117136444
7393 SNP_A-4205068 117141939
7394 SNP_A-1851642 117167348
7395 SNP_A-1895598 117167458
7396 SNP_A-1849173 117221596
7397 SNP_A-2002283 117231907
7398 SNP_A-2152569 117236853
7399 SNP_A-2108784 117274678
7400 SNP_A-4216042 117275715
7401 SNP_A-2248723 117282029
7402 SNP_A-4206020 117331062
7403 SNP_A-2185235 117377944
7404 SNP_A-2077672 117415009
7405 SNP_A-1927143 117442341
7406 SNP_A-2240204 117464582
7407 SNP_A-1914070 117478768
7408 SNP_A-2302783 117478883
7409 SNP_A-2197425 117532284
7410 SNP_A-4217926 117558366
7411 SNP_A-2032430 117569792
7412 SNP_A-1811781 117578554
7413 SNP_A-2161627 117579327
7414 SNP_A-2115670 117581279
7415 SNP_A-2301936 117600131
7416 SNP_A-2020925 117619117
7417 SNP_A-1910735 117628698
7418 SNP_A-4223819 117644208
7419 SNP_A-2226334 117663212
7420 SNP_A-2049055 117667706
7421 SNP_A-1829212 117668006
7422 SNP_A-1817374 117671422
7423 SNP_A-4236413 117671707
7424 SNP_A-2234237 117685151
7425 SNP_A-2020927 117735569
7426 SNP_A-1835497 117742615
7427 SNP_A-4197200 117791205
7428 SNP_A-2104177 118019232
7429 SNP_A-2146604 118043397
7430 SNP_A-2149257 118057630
7431 SNP_A-1910838 118084957
7432 SNP_A-1780689 118085075
7433 SNP_A-2282886 118148209
7434 SNP_A-2246928 118216279
7435 SNP_A-2101700 118219702
7436 SNP_A-2002289 118264820
7437 SNP_A-4230664 118397487
7438 SNP_A-4204173 118419203
7439 SNP_A-1791694 118424416
7440 SNP_A-2104611 118436309
7441 SNP_A-2142827 118443525
7442 SNP_A-4221786 118443581
7443 SNP_A-2290346 118457581
7444 SNP_A-1782969 118463337
7445 SNP_A-2002292 118468026
7446 SNP_A-1866788 118580639
7447 SNP_A-4201597 118584203
7448 SNP_A-1849132 118613322
7449 SNP_A-2021915 118706909
7450 SNP_A-2304786 118723922
7451 SNP_A-2208856 118735174
7452 SNP_A-2132373 118774194
7453 SNP_A-2176120 118774767
7454 SNP_A-2240928 118779627
7455 SNP_A-1882406 118819975
7456 SNP_A-2227516 118820999
7457 SNP_A-2311657 118821824
7458 SNP_A-2032967 118821869
7459 SNP_A-2152011 118826089
7460 SNP_A-2181517 118851408
7461 SNP_A-2275949 118890057
7462 SNP_A-2053259 118941919
7463 SNP_A-2267905 118957150
7464 SNP_A-2305306 119010162
7465 SNP_A-2303576 119074947
7466 SNP_A-4234964 119075012
7467 SNP_A-1805672 119109077
7468 SNP_A-2068868 119135628
7469 SNP_A-2181077 119135690
7470 SNP_A-2190418 119135851
7471 SNP_A-2311599 119142624
7472 SNP_A-2209464 119149661
7473 SNP_A-2069659 119162160
7474 SNP_A-1794349 119166527
7475 SNP_A-4235604 119167019
7476 SNP_A-1830006 119184196
7477 SNP_A-1885730 119184493
7478 SNP_A-1939353 119193652
7479 SNP_A-2070692 119196279
7480 SNP_A-2020944 119202392
7481 SNP_A-4232790 119202794
7482 SNP_A-4216043 119202836
7483 SNP_A-4216044 119205241
7484 SNP_A-2192924 119210420
7485 SNP_A-2066650 119237628
7486 SNP_A-4219086 119293364
7487 SNP_A-2020951 119300343
7488 SNP_A-2020952 119300804
7489 SNP_A-2167272 119304028
7490 SNP_A-1905890 119308042
7491 SNP_A-2176237 119309986
7492 SNP_A-2020953 119313745
7493 SNP_A-4240166 119321722
7494 SNP_A-2286706 119343928
7495 SNP_A-2020955 119365158
7496 SNP_A-4216045 119365749
7497 SNP_A-2157402 119383479
7498 SNP_A-2095544 119386925
7499 SNP_A-2291710 119394726
7500 SNP_A-1887988 119404205
7501 SNP_A-1788943 119434655
7502 SNP_A-2002300 119440144
7503 SNP_A-4195326 119453342
7504 SNP_A-2052931 119462726
7505 SNP_A-2002302 119465470
7506 SNP_A-1885627 119472369
7507 SNP_A-2153659 119472871
7508 SNP_A-2079213 119482015
7509 SNP_A-2299527 119511915
7510 SNP_A-4216046 119530453
7511 SNP_A-4235430 119662378
7512 SNP_A-1941389 119662728
7513 SNP_A-2228295 119667096
7514 SNP_A-2115956 119671226
7515 SNP_A-2222291 119672070
7516 SNP_A-4221772 119676375
7517 SNP_A-2020969 119717633
7518 SNP_A-2132566 119741084
7519 SNP_A-1881166 119752243
7520 SNP_A-1914138 119774518
7521 SNP_A-1828963 119829119
7522 SNP_A-1928746 119854520
7523 SNP_A-2020972 119865481
7524 SNP_A-2124429 119911933
7525 SNP_A-4216047 119913281
7526 SNP_A-1785487 119986093
7527 SNP_A-2236031 119986983
7528 SNP_A-1794718 119989068
7529 SNP_A-1955502 119989922
7530 SNP_A-2020975 119996648
7531 SNP_A-1790634 120004254
7532 SNP_A-2002307 120009133
7533 SNP_A-2092486 120028349
7534 SNP_A-1813006 120046005
7535 SNP_A-1825963 120051021
7536 SNP_A-2296019 120051433
7537 SNP_A-4227427 120053528
7538 SNP_A-2109588 120056629
7539 SNP_A-2253600 120062301
7540 SNP_A-2213022 120089193
7541 SNP_A-2020978 120115612
7542 SNP_A-1804807 120162654
7543 SNP_A-2251020 120199964
7544 SNP_A-4228882 120204835
7545 SNP_A-2182319 120211969
7546 SNP_A-1943780 120211999
7547 SNP_A-1814373 120238645
7548 SNP_A-2280211 120296521
7549 SNP_A-2234194 120320777
7550 SNP_A-2116904 120321618
7551 SNP_A-2130538 120322070
7552 SNP_A-2155444 120322256
7553 SNP_A-2210241 120358171
7554 SNP_A-4196020 120358469
7555 SNP_A-1953306 120358590
7556 SNP_A-1888633 120358787
7557 SNP_A-2147698 120359151
7558 SNP_A-2171404 120366024
7559 SNP_A-2141829 120374780
7560 SNP_A-1914556 120382996
7561 SNP_A-2210160 120384126
7562 SNP_A-2024492 120396033
7563 SNP_A-4202482 120410981
7564 SNP_A-2115502 120429881
7565 SNP_A-2025657 120436157
7566 SNP_A-2140807 120440579
7567 SNP_A-2262907 120493810
7568 SNP_A-2168717 120494545
7569 SNP_A-1892387 120494990
7570 SNP_A-2020987 120504152
7571 SNP_A-2020988 120504468
7572 SNP_A-2235161 120506555
7573 SNP_A-1781559 120508182
7574 SNP_A-2294329 120527150
7575 SNP_A-1894811 120544020
7576 SNP_A-4216048 120567696
7577 SNP_A-1786761 120569654
7578 SNP_A-1848627 120579785
7579 SNP_A-1917802 120582583
7580 SNP_A-4216049 120594004
7581 SNP_A-2021003 120596102
7582 SNP_A-4221717 120597608
7583 SNP_A-2021004 120625340
7584 SNP_A-2021007 120626658
7585 SNP_A-2021008 120626711
7586 SNP_A-2042745 120634622
7587 SNP_A-1786025 120641814
7588 SNP_A-2313274 120647336
7589 SNP_A-1836034 120663310
7590 SNP_A-1953212 120663989
7591 SNP_A-1857610 120707073
7592 SNP_A-1938829 120713520
7593 SNP_A-2166546 120729206
7594 SNP_A-2230816 120729986
7595 SNP_A-1869777 120740339
7596 SNP_A-2168782 120741081
7597 SNP_A-2132084 120751341
7598 SNP_A-4216051 120760534
7599 SNP_A-2021022 120761319
7600 SNP_A-2021028 120843203
7601 SNP_A-2021032 120866094
7602 SNP_A-4216052 120866225
7603 SNP_A-2182548 120914166
7604 SNP_A-4216054 120957136
7605 SNP_A-4216055 120957150
7606 SNP_A-2072577 120957861
7607 SNP_A-2096444 120970156
7608 SNP_A-1887048 120984168
7609 SNP_A-1944018 120988611
7610 SNP_A-2216164 120998211
7611 SNP_A-2123600 121040148
7612 SNP_A-2021067 121084155
7613 SNP_A-2021072 121089627
7614 SNP_A-1785105 121090141
7615 SNP_A-1820997 121139544
7616 SNP_A-2264269 121139818
7617 SNP_A-4194871 121144245
7618 SNP_A-2139923 121145446
7619 SNP_A-2039328 121148925
7620 SNP_A-1926570 121154689
7621 SNP_A-2045174 121272652
7622 SNP_A-4216063 121274329
7623 SNP_A-2021104 121274691
7624 SNP_A-2122656 121280059
7625 SNP_A-2108761 121284874
7626 SNP_A-1898431 121297288
7627 SNP_A-2193377 121303327
7628 SNP_A-1918775 121422293
7629 SNP_A-1825012 121436070
7630 SNP_A-2164876 121444763
7631 SNP_A-4216067 121449894
7632 SNP_A-2021150 121457358
7633 SNP_A-2021151 121469779
7634 SNP_A-1848015 121475956
7635 SNP_A-2190582 121475990
7636 SNP_A-1828165 121487439
7637 SNP_A-1903614 121501471
7638 SNP_A-4198377 121505789
7639 SNP_A-2266198 121507814
7640 SNP_A-2312001 121510335
7641 SNP_A-2182764 121519276
7642 SNP_A-1914908 121528137
7643 SNP_A-2151023 121538059
7644 SNP_A-2030721 121538364
7645 SNP_A-4216653 121550414
7646 SNP_A-1832974 121553781
7647 SNP_A-2141554 121555180
7648 SNP_A-2047192 121566618
7649 SNP_A-1928730 121590104
7650 SNP_A-2080398 121627679
7651 SNP_A-2030840 121648243
7652 SNP_A-1915008 121648878
7653 SNP_A-4216726 121650021
7654 SNP_A-2233011 121659786
7655 SNP_A-2002330 121667158
7656 SNP_A-2310242 121669916
7657 SNP_A-4201468 121683011
7658 SNP_A-2290100 121683478
7659 SNP_A-4197118 121690384
7660 SNP_A-2021247 121693657
7661 SNP_A-2241792 121704651
7662 SNP_A-1792186 121709753
7663 SNP_A-1911953 121715252
7664 SNP_A-1886265 121744471
7665 SNP_A-2230353 121763693
7666 SNP_A-2047745 121763747
7667 SNP_A-2034297 121802893
7668 SNP_A-2053111 121807719
7669 SNP_A-4181190 121823206
7670 SNP_A-2021307 121899812
7671 SNP_A-2021311 121908673
7672 SNP_A-2021312 121909235
7673 SNP_A-2026738 121953485
7674 SNP_A-1844413 121961363
7675 SNP_A-2226911 122000841
7676 SNP_A-2302184 122013373
7677 SNP_A-2213096 122057426
7678 SNP_A-4237962 122064060
7679 SNP_A-2144687 122078854
7680 SNP_A-2021365 122092782
7681 SNP_A-4230072 122103024
7682 SNP_A-1896117 122103305
7683 SNP_A-4236747 122112216
7684 SNP_A-2161452 122113056
7685 SNP_A-1783213 122121269
7686 SNP_A-4200782 122121536
7687 SNP_A-2021371 122146296
7688 SNP_A-2021372 122146466
7689 SNP_A-1854232 122163770
7690 SNP_A-2050537 122181923
7691 SNP_A-2121732 122182092
7692 SNP_A-2265065 122182257
7693 SNP_A-1916834 122183938
7694 SNP_A-2097474 122184691
7695 SNP_A-2021401 122219992
7696 SNP_A-4216092 122239027
7697 SNP_A-2196108 122243471
7698 SNP_A-2102999 122247638
7699 SNP_A-4232192 122255254
7700 SNP_A-1830492 122303126
7701 SNP_A-1928168 122305361
7702 SNP_A-1868687 122306309
7703 SNP_A-4238572 122306528
7704 SNP_A-1816482 122307074
7705 SNP_A-2093813 122311120
7706 SNP_A-2002334 122339211
7707 SNP_A-1781593 122339246
7708 SNP_A-1799832 122375893
7709 SNP_A-2067070 122398544
7710 SNP_A-4204032 122414999
7711 SNP_A-2207105 122431337
7712 SNP_A-1903463 122431356
7713 SNP_A-2002335 122448705
7714 SNP_A-2066727 122455723
7715 SNP_A-2132572 122457815
7716 SNP_A-4235330 122500489
7717 SNP_A-1787226 122511360
7718 SNP_A-1861744 122524660
7719 SNP_A-1948259 122536350
7720 SNP_A-2122683 122538013
7721 SNP_A-2230366 122553036
7722 SNP_A-1904638 122553372
7723 SNP_A-1797159 122579926
7724 SNP_A-4203976 122580125
7725 SNP_A-2184435 122597453
7726 SNP_A-1901198 122602079
7727 SNP_A-2258946 122602143
7728 SNP_A-2119267 122602596
7729 SNP_A-1891219 122603141
7730 SNP_A-1819715 122603861
7731 SNP_A-2172098 122614679
7732 SNP_A-1781802 122632931
7733 SNP_A-2021501 122637855
7734 SNP_A-2247960 122643354
7735 SNP_A-1892588 122664397
7736 SNP_A-1894607 122671343
7737 SNP_A-2002336 122672423
7738 SNP_A-4227639 122672508
7739 SNP_A-2021507 122680790
7740 SNP_A-1953931 122681436
7741 SNP_A-2241042 122684024
7742 SNP_A-2184554 122695954
7743 SNP_A-4198007 122699730
7744 SNP_A-4229867 122702126
7745 SNP_A-2229684 122702906
7746 SNP_A-2147961 122723038
7747 SNP_A-2200106 122741082
7748 SNP_A-1846675 122742193
7749 SNP_A-2313635 122751364
7750 SNP_A-2190498 122788024
7751 SNP_A-2259994 122788162
7752 SNP_A-1943865 122793491
7753 SNP_A-4207708 122817953
7754 SNP_A-1865260 122841027
7755 SNP_A-4229597 122863025
7756 SNP_A-2021547 122896179
7757 SNP_A-4239891 122900558
7758 SNP_A-1810145 122908732
7759 SNP_A-1901371 122926612
7760 SNP_A-1934905 122933396
7761 SNP_A-1791814 122934509
7762 SNP_A-4216118 122950070
7763 SNP_A-2050178 122973350
7764 SNP_A-4227253 122979741
7765 SNP_A-1794762 122989899
7766 SNP_A-2167890 122991877
7767 SNP_A-1838934 122992442
7768 SNP_A-2103899 122992801
7769 SNP_A-2021647 123028568
7770 SNP_A-4199107 123047230
7771 SNP_A-2112236 123052380
7772 SNP_A-4216125 123053614
7773 SNP_A-4237713 123053929
7774 SNP_A-4200997 123064736
7775 SNP_A-2238644 123075196
7776 SNP_A-2021660 123111147
7777 SNP_A-2225782 123113791
7778 SNP_A-2294779 123127296
7779 SNP_A-2074320 123188484
7780 SNP_A-4195959 123195003
7781 SNP_A-1854861 123199249
7782 SNP_A-4235526 123210101
7783 SNP_A-1950082 123211514
7784 SNP_A-2021721 123215921
7785 SNP_A-4220833 123253000
7786 SNP_A-2021768 123260929
7787 SNP_A-2023763 123273523
7788 SNP_A-1872540 123279935
7789 SNP_A-2106060 123282746
7790 SNP_A-2058892 123282946
7791 SNP_A-2109830 123283241
7792 SNP_A-1843946 123301623
7793 SNP_A-2268193 123302134
7794 SNP_A-4194448 123307609
7795 SNP_A-2021812 123308055
7796 SNP_A-2021819 123320365
7797 SNP_A-2139481 123369426
7798 SNP_A-1820681 123374272
7799 SNP_A-2021860 123374462
7800 SNP_A-2021862 123375437
7801 SNP_A-1834395 123379493
7802 SNP_A-2060513 123384273
7803 SNP_A-2241423 123385932
7804 SNP_A-2188562 123431316
7805 SNP_A-2281824 123443790
7806 SNP_A-1826100 123444671
7807 SNP_A-2028880 123446796
7808 SNP_A-1836265 123446989
7809 SNP_A-1819333 123482160
7810 SNP_A-1914731 123489250
7811 SNP_A-2292562 123489958
7812 SNP_A-2114012 123493541
7813 SNP_A-2298692 123512203
7814 SNP_A-1961578 123535807
7815 SNP_A-2266091 123545017
7816 SNP_A-1796315 123548546
7817 SNP_A-4195516 123548815
7818 SNP_A-1871768 123548856
7819 SNP_A-1879822 123553880
7820 SNP_A-2143034 123554535
7821 SNP_A-2160656 123556141
7822 SNP_A-2132294 123567853
7823 SNP_A-1948078 123571565
7824 SNP_A-2190039 123578538
7825 SNP_A-2236357 123578742
7826 SNP_A-1907803 123581205
7827 SNP_A-1957968 123581430
7828 SNP_A-2194392 123582191
7829 SNP_A-2021982 123582655
7830 SNP_A-2078824 123582828
7831 SNP_A-1848517 123584216
7832 SNP_A-4203539 123584949
7833 SNP_A-2032752 123588020
7834 SNP_A-1934825 123588359
7835 SNP_A-2231321 123598382
7836 SNP_A-1916617 123620353
7837 SNP_A-4206071 123620544
7838 SNP_A-1816077 123620580
7839 SNP_A-2157519 123620844
7840 SNP_A-2190472 123626612
7841 SNP_A-2084426 123629313
7842 SNP_A-4220496 123632523
7843 SNP_A-1899534 123632636
7844 SNP_A-2022016 123634557
7845 SNP_A-2149349 123639117
7846 SNP_A-1925861 123639478
7847 SNP_A-2060908 123639762
7848 SNP_A-1861117 123639953
7849 SNP_A-4193719 123651252
7850 SNP_A-2129038 123667560
7851 SNP_A-1844741 123672372
7852 SNP_A-2145341 123677775
7853 SNP_A-2230675 123680084
7854 SNP_A-4214174 123696995
7855 SNP_A-1810223 123697922
7856 SNP_A-2048610 123714693
7857 SNP_A-2002342 123714987
7858 SNP_A-2091039 123718264
7859 SNP_A-2184303 123727594
7860 SNP_A-4225402 123727689
7861 SNP_A-2308064 123727718
7862 SNP_A-4202479 123737819
7863 SNP_A-4200952 123752397
7864 SNP_A-1818286 123753605
7865 SNP_A-2244786 123753699
7866 SNP_A-1837603 123760023
7867 SNP_A-2189901 123760663
7868 SNP_A-4200694 123761191
7869 SNP_A-4239509 123761201
7870 SNP_A-2082667 123771171
7871 SNP_A-4205976 123772399
7872 SNP_A-2307555 123777420
7873 SNP_A-2066056 123783170
7874 SNP_A-2113575 123788373
7875 SNP_A-1941141 123791096
7876 SNP_A-2068574 123791937
7877 SNP_A-2050082 123792039
7878 SNP_A-1808579 123794739
7879 SNP_A-4200731 123831194
7880 SNP_A-1955103 123843095
7881 SNP_A-2273330 123851001
7882 SNP_A-1844203 123852061
7883 SNP_A-2257883 123867271
7884 SNP_A-2226437 123875401
7885 SNP_A-4216468 123890037
7886 SNP_A-2082478 123891682
7887 SNP_A-2109735 123940912
7888 SNP_A-1811402 123943524
7889 SNP_A-2144548 123943822
7890 SNP_A-2160829 123943956
7891 SNP_A-2214952 123944627
7892 SNP_A-2282386 123951065
7893 SNP_A-1925658 123958703
7894 SNP_A-2103469 124043205
7895 SNP_A-2280213 124044446
7896 SNP_A-2199113 124173515
7897 SNP_A-2096249 124179775
7898 SNP_A-1933326 124180424
7899 SNP_A-4192754 124192073
7900 SNP_A-4232792 124226213
7901 SNP_A-1806196 124245620
7902 SNP_A-2307703 124255238
7903 SNP_A-2121194 124276481
7904 SNP_A-2245652 124301906
7905 SNP_A-4236518 124307306
7906 SNP_A-1947871 124346795
7907 SNP_A-1802211 124347498
7908 SNP_A-1911739 124377227
7909 SNP_A-4198805 124395606
7910 SNP_A-2173459 124421807
7911 SNP_A-2124514 124427978
7912 SNP_A-4224343 124428317
7913 SNP_A-4236579 124444444
7914 SNP_A-4197025 124475771
7915 SNP_A-2280595 124480602
7916 SNP_A-2146572 124497410
7917 SNP_A-2265240 124498397
7918 SNP_A-4217760 124498663
7919 SNP_A-1906296 124508783
7920 SNP_A-2276555 124511563
7921 SNP_A-1857372 124529138
7922 SNP_A-2227398 124530463
7923 SNP_A-1833075 124560315
7924 SNP_A-1947967 124568317
7925 SNP_A-2212427 124569272
7926 SNP_A-2199178 124569824
7927 SNP_A-2276778 124576882
7928 SNP_A-1936244 124580498
7929 SNP_A-2293015 124582578
7930 SNP_A-2279285 124583125
7931 SNP_A-4224805 124583475
7932 SNP_A-2207268 124586904
7933 SNP_A-4216181 124619751
7934 SNP_A-2234016 124622318
7935 SNP_A-2166440 124672685
7936 SNP_A-2312499 124679190
7937 SNP_A-2260610 124688641
7938 SNP_A-2120873 124757151
7939 SNP_A-1947242 124798241
7940 SNP_A-2310578 124831236
7941 SNP_A-4221759 124834271
7942 SNP_A-2301435 124854047
7943 SNP_A-1943632 124854131
7944 SNP_A-1952199 124858699
7945 SNP_A-2151500 124945989
7946 SNP_A-2264384 124946622
7947 SNP_A-1878810 124949814
7948 SNP_A-1903932 124951853
7949 SNP_A-2022347 125002676
7950 SNP_A-2252187 125017829
7951 SNP_A-1811437 125060636
7952 SNP_A-1958674 125075965
7953 SNP_A-4216188 125095603
7954 SNP_A-2231895 125114619
7955 SNP_A-2103928 125146068
7956 SNP_A-2226829 125146086
7957 SNP_A-2272267 125153426
7958 SNP_A-1852910 125160224
7959 SNP_A-4218999 125180886
7960 SNP_A-4196692 125183873
7961 SNP_A-2288001 125211212
7962 SNP_A-2092029 125252679
7963 SNP_A-2022410 125252827
7964 SNP_A-1946218 125267989
7965 SNP_A-1946603 125268101
7966 SNP_A-2268990 125296227
7967 SNP_A-1858804 125298266
7968 SNP_A-4197468 125323893
7969 SNP_A-2031153 125323964
7970 SNP_A-2215551 125329660
7971 SNP_A-1952274 125340677
7972 SNP_A-4198125 125354672
7973 SNP_A-2078282 125356265
7974 SNP_A-4206077 125358769
7975 SNP_A-2241083 125360676
7976 SNP_A-2082041 125365265
7977 SNP_A-1933691 125422535
7978 SNP_A-4225865 125429879
7979 SNP_A-2180097 125430655
7980 SNP_A-2270284 125430688
7981 SNP_A-2002355 125465960
7982 SNP_A-4223966 125470542
7983 SNP_A-2030612 125504415
7984 SNP_A-2080932 125559495
7985 SNP_A-2022572 125563905
7986 SNP_A-2002356 125582034
7987 SNP_A-1843702 125583495
7988 SNP_A-4181262 125606142
7989 SNP_A-2232969 125667431
7990 SNP_A-4223636 125668274
7991 SNP_A-2081193 125689005
7992 SNP_A-2057405 125748122
7993 SNP_A-4234154 125767848
7994 SNP_A-1863325 125855565
7995 SNP_A-1871034 125862092
7996 SNP_A-2235580 125882665
7997 SNP_A-2154466 125921269
7998 SNP_A-2022713 125951571
7999 SNP_A-4231738 125956699
8000 SNP_A-2002364 125966420
8001 SNP_A-2071323 125966968
8002 SNP_A-2022722 125974814
8003 SNP_A-1941754 125984800
8004 SNP_A-2075986 125985566
8005 SNP_A-2002366 125986466
8006 SNP_A-2022726 125995073
8007 SNP_A-1866785 125999852
8008 SNP_A-2258443 126005705
8009 SNP_A-1935182 126006531
8010 SNP_A-1831420 126011618
8011 SNP_A-2109563 126013331
8012 SNP_A-1889913 126028925
8013 SNP_A-1911103 126032975
8014 SNP_A-2002368 126033245
8015 SNP_A-2128880 126034466
8016 SNP_A-2112502 126034593
8017 SNP_A-2148698 126035753
8018 SNP_A-2109907 126040172
8019 SNP_A-2052125 126044835
8020 SNP_A-2022739 126054713
8021 SNP_A-2092289 126092932
8022 SNP_A-2282961 126093022
8023 SNP_A-2290900 126093215
8024 SNP_A-2294273 126096039
8025 SNP_A-2002369 126103922
8026 SNP_A-2289874 126110244
8027 SNP_A-2219400 126113056
8028 SNP_A-4216224 126153350
8029 SNP_A-2087185 126157814
8030 SNP_A-1959853 126161131
8031 SNP_A-2306002 126178455
8032 SNP_A-2072566 126178796
8033 SNP_A-2211465 126178930
8034 SNP_A-2137152 126193215
8035 SNP_A-4197246 126210456
8036 SNP_A-2241420 126210665
8037 SNP_A-2089866 126211301
8038 SNP_A-4216228 126211726
8039 SNP_A-2170786 126220222
8040 SNP_A-1955219 126233157
8041 SNP_A-2206833 126237061
8042 SNP_A-1873970 126246694
8043 SNP_A-2002372 126273300
8044 SNP_A-2133820 126282042
8045 SNP_A-4233518 126298017
8046 SNP_A-4224671 126298028
8047 SNP_A-4221068 126310888
8048 SNP_A-1805731 126311091
8049 SNP_A-2002374 126320935
8050 SNP_A-2097475 126328751
8051 SNP_A-1922396 126339104
8052 SNP_A-2040156 126356059
8053 SNP_A-2022814 126356314
8054 SNP_A-1858672 126384236
8055 SNP_A-1896243 126393025
8056 SNP_A-2022831 126401733
8057 SNP_A-4216231 126402187
8058 SNP_A-4202056 126404124
8059 SNP_A-2157294 126419401
8060 SNP_A-2292214 126421888
8061 SNP_A-1891889 126422346
8062 SNP_A-2259930 126439357
8063 SNP_A-4225290 126443841
8064 SNP_A-2295362 126455531
8065 SNP_A-2075996 126460615
8066 SNP_A-4234445 126475639
8067 SNP_A-2128063 126476131
8068 SNP_A-1887313 126488670
8069 SNP_A-1873850 126491993
8070 SNP_A-1890232 126492478
8071 SNP_A-2173170 126496550
8072 SNP_A-2119245 126511001
8073 SNP_A-2022853 126550562
8074 SNP_A-2022857 126553743
8075 SNP_A-2260870 126559896
8076 SNP_A-2037136 126565095
8077 SNP_A-4203529 126567018
8078 SNP_A-1900169 126571577
8079 SNP_A-2030086 126593602
8080 SNP_A-2210958 126607691
8081 SNP_A-4226804 126610656
8082 SNP_A-1876385 126625338
8083 SNP_A-2080742 126630185
8084 SNP_A-2246136 126640100
8085 SNP_A-2255921 126701966
8086 SNP_A-4226635 126705569
8087 SNP_A-2072282 126711480
8088 SNP_A-2195107 126718288
8089 SNP_A-4232442 126724446
8090 SNP_A-2212040 126724811
8091 SNP_A-1825427 126753430
8092 SNP_A-1930901 126757104
8093 SNP_A-1864304 126757212
8094 SNP_A-1859147 126773709
8095 SNP_A-1901058 126773984
8096 SNP_A-4238440 126779123
8097 SNP_A-2091606 126779749
8098 SNP_A-2304405 126782050
8099 SNP_A-4203250 126800169
8100 SNP_A-2257621 126806806
8101 SNP_A-4205878 126828649
8102 SNP_A-1840937 126828681
8103 SNP_A-2030659 126832931
8104 SNP_A-2022924 126834303
8105 SNP_A-2022925 126834560
8106 SNP_A-2210436 126834748
8107 SNP_A-2025013 126838518
8108 SNP_A-1780749 126838598
8109 SNP_A-1914805 126844798
8110 SNP_A-2280511 126844899
8111 SNP_A-2062862 126845830
8112 SNP_A-1821775 126845879
8113 SNP_A-2022932 126861194
8114 SNP_A-2022933 126861482
8115 SNP_A-2163180 126865118
8116 SNP_A-2250324 126865235
8117 SNP_A-4238115 126869738
8118 SNP_A-2273472 126883421
8119 SNP_A-2101247 126897371
8120 SNP_A-2022960 126904240
8121 SNP_A-4227188 126904453
8122 SNP_A-2292875 126905952
8123 SNP_A-4238082 126907134
8124 SNP_A-2022970 126936044
8125 SNP_A-4218178 126969250
8126 SNP_A-2023007 126989668
8127 SNP_A-4216249 126989854
8128 SNP_A-2176931 127003559
8129 SNP_A-2023034 127009286
8130 SNP_A-2023038 127014160
8131 SNP_A-1902036 127034482
8132 SNP_A-4225705 127063648
8133 SNP_A-2143536 127093892
8134 SNP_A-1920367 127118876
8135 SNP_A-2044938 127121412
8136 SNP_A-2065522 127170051
8137 SNP_A-2034767 127179213
8138 SNP_A-1880962 127218383
8139 SNP_A-2236226 127242208
8140 SNP_A-4204687 127248560
8141 SNP_A-4197755 127248576
8142 SNP_A-4199454 127248600
8143 SNP_A-2179520 127248673
8144 SNP_A-4199746 127249141
8145 SNP_A-1840980 127277784
8146 SNP_A-2026224 127295965
8147 SNP_A-2143278 127297500
8148 SNP_A-1920062 127298193
8149 SNP_A-2195119 127310745
8150 SNP_A-1822111 127341377
8151 SNP_A-2044951 127343785
8152 SNP_A-4203159 127362121
8153 SNP_A-4234123 127368354
8154 SNP_A-2128607 127372582
8155 SNP_A-2276112 127376187
8156 SNP_A-2233127 127389314
8157 SNP_A-2268342 127398771
8158 SNP_A-2155400 127401097
8159 SNP_A-1860109 127437820
8160 SNP_A-4199640 127441800
8161 SNP_A-2145085 127442283
8162 SNP_A-1861157 127446361
8163 SNP_A-2023228 127447038
8164 SNP_A-2023229 127447068
8165 SNP_A-4216279 127525578
8166 SNP_A-4204464 127550030
8167 SNP_A-1787460 127552332
8168 SNP_A-1941858 127552709
8169 SNP_A-1785709 127557633
8170 SNP_A-2023265 127565639
8171 SNP_A-2023266 127566306
8172 SNP_A-2152781 127600013
8173 SNP_A-2234190 127605720
8174 SNP_A-2071832 127610969
8175 SNP_A-1942745 127617875
8176 SNP_A-1914676 127623649
8177 SNP_A-2023320 127660467
8178 SNP_A-1908579 127696843
8179 SNP_A-4217230 127699660
8180 SNP_A-1924332 127707808
8181 SNP_A-1871096 127716743
8182 SNP_A-2104450 127718236
8183 SNP_A-4195749 127721676
8184 SNP_A-2046641 127722049
8185 SNP_A-1870251 127740662
8186 SNP_A-2126616 127741268
8187 SNP_A-1872717 127741708
8188 SNP_A-4218539 127744853
8189 SNP_A-2112968 127750541
8190 SNP_A-2002381 127773989
8191 SNP_A-2106623 127791576
8192 SNP_A-2102519 127824356
8193 SNP_A-4217153 127825005
8194 SNP_A-1934944 127825282
8195 SNP_A-1852573 127825347
8196 SNP_A-2269801 127843613
8197 SNP_A-2220990 127854546
8198 SNP_A-2311672 127866379
8199 SNP_A-1863795 127885952
8200 SNP_A-2264207 127886184
8201 SNP_A-1913058 127894601
8202 SNP_A-2259770 127895574
8203 SNP_A-1832795 127919073
8204 SNP_A-2273480 127931094
8205 SNP_A-1942609 127943635
8206 SNP_A-2165402 127985723
8207 SNP_A-2091670 127998557
8208 SNP_A-4233674 128006782
8209 SNP_A-2023361 128030633
8210 SNP_A-2160240 128076290
8211 SNP_A-1884261 128076467
8212 SNP_A-2232861 128100383
8213 SNP_A-2023396 128108037
8214 SNP_A-2204979 128119098
8215 SNP_A-1823471 128119446
8216 SNP_A-1809375 128124651
8217 SNP_A-2023485 128177160
8218 SNP_A-2023503 128189829
8219 SNP_A-4195166 128193045
8220 SNP_A-1861246 128193630
8221 SNP_A-2282963 128195806
8222 SNP_A-4216296 128213185
8223 SNP_A-1878169 128217991
8224 SNP_A-2184054 128227400
8225 SNP_A-2161647 128260474
8226 SNP_A-1897139 128263279
8227 SNP_A-2213504 128277662
8228 SNP_A-2293116 128278623
8229 SNP_A-1859156 128285012
8230 SNP_A-2097936 128285907
8231 SNP_A-1872036 128290952
8232 SNP_A-2216795 128302467
8233 SNP_A-2272698 128320532
8234 SNP_A-2185856 128320571
8235 SNP_A-2297541 128322547
8236 SNP_A-1834016 128327270
8237 SNP_A-2234026 128327839
8238 SNP_A-2023575 128328653
8239 SNP_A-2023576 128328976
8240 SNP_A-2023588 128375055
8241 SNP_A-1890955 128450053
8242 SNP_A-2023623 128467880
8243 SNP_A-2288873 128495038
8244 SNP_A-1783505 128499544
8245 SNP_A-1839731 128523204
8246 SNP_A-4200770 128559769
8247 SNP_A-2244701 128581379
8248 SNP_A-2266963 128586814
8249 SNP_A-2132477 128587624
8250 SNP_A-2002388 128631916
8251 SNP_A-4196852 128647846
8252 SNP_A-4220715 128648441
8253 SNP_A-1944389 128674808
8254 SNP_A-1886070 128674983
8255 SNP_A-2109890 128677385
8256 SNP_A-2043730 128677415
8257 SNP_A-2023677 128678445
8258 SNP_A-2022179 128687936
8259 SNP_A-2095534 128705573
8260 SNP_A-4205843 128712079
8261 SNP_A-4221702 128712091
8262 SNP_A-4233360 128723555
8263 SNP_A-2146676 128728791
8264 SNP_A-1893617 128729537
8265 SNP_A-2159318 128753819
8266 SNP_A-1826005 128760656
8267 SNP_A-2134432 128760828
8268 SNP_A-2108864 128778001
8269 SNP_A-1796105 128779244
8270 SNP_A-2236274 128823185
8271 SNP_A-2236208 128853823
8272 SNP_A-2063975 128881705
8273 SNP_A-2023751 128919790
8274 SNP_A-4238913 128934591
8275 SNP_A-2032399 128935268
8276 SNP_A-2036421 128951297
8277 SNP_A-1796451 128952195
8278 SNP_A-2185547 128978900
8279 SNP_A-2033528 128979203
8280 SNP_A-2122600 128990257
8281 SNP_A-2307673 128990288
8282 SNP_A-2254515 128994380
8283 SNP_A-2047560 129005055
8284 SNP_A-2275784 129042497
8285 SNP_A-4193082 129061719
8286 SNP_A-4214177 129099080
8287 SNP_A-2023786 129099231
8288 SNP_A-1782130 129118377
8289 SNP_A-4202589 129118397
8290 SNP_A-1881587 129124330
8291 SNP_A-2002394 129124356
8292 SNP_A-2254287 129124497
8293 SNP_A-2267680 129162426
8294 SNP_A-2055354 129218021
8295 SNP_A-4224153 129222445
8296 SNP_A-2027687 129243199
8297 SNP_A-2224818 129269736
8298 SNP_A-1958317 129437536
8299 SNP_A-2146367 129543697
8300 SNP_A-2273668 129567911
8301 SNP_A-2292224 129572167
8302 SNP_A-2094530 129572279
8303 SNP_A-2221017 129576109
8304 SNP_A-2216156 129577790
8305 SNP_A-1914630 129639311
8306 SNP_A-2023921 129662255
8307 SNP_A-1858124 129670302
8308 SNP_A-2140461 129684635
8309 SNP_A-2183313 129765216
8310 SNP_A-1904314 129778440
8311 SNP_A-2156008 129791976
8312 SNP_A-2309258 129799104
8313 SNP_A-2158502 129809620
8314 SNP_A-4217683 129810815
8315 SNP_A-2138972 129814089
8316 SNP_A-2069956 129820664
8317 SNP_A-1820803 129833092
8318 SNP_A-4207053 129843373
8319 SNP_A-1812454 129903657
8320 SNP_A-1805182 129930636
8321 SNP_A-2210294 129933686
8322 SNP_A-2199304 129937669
8323 SNP_A-4200984 129970448
8324 SNP_A-1921663 129985432
8325 SNP_A-1788867 129985976
8326 SNP_A-2044108 129988907
8327 SNP_A-1835613 129989152
8328 SNP_A-1843740 129990729
8329 SNP_A-1952090 130005362
8330 SNP_A-1825195 130005915
8331 SNP_A-1825746 130077985
8332 SNP_A-2176885 130078028
8333 SNP_A-4229264 130126885
8334 SNP_A-2217342 130165736
8335 SNP_A-2245828 130192862
8336 SNP_A-2200552 130199397
8337 SNP_A-2310771 130205821
8338 SNP_A-2226079 130210863
8339 SNP_A-1889414 130213541
8340 SNP_A-1938131 130237949
8341 SNP_A-1929590 130239088
8342 SNP_A-1796457 130263766
8343 SNP_A-2072206 130264134
8344 SNP_A-2291727 130267267
8345 SNP_A-1785962 130278286
8346 SNP_A-4230386 130284262
8347 SNP_A-4193455 130284278
8348 SNP_A-1843607 130313693
8349 SNP_A-2197025 130388154
8350 SNP_A-2214857 130399909
8351 SNP_A-1845644 130400186
8352 SNP_A-1809237 130404843
8353 SNP_A-2274243 130405264
8354 SNP_A-2028537 130408303
8355 SNP_A-2136761 130408792
8356 SNP_A-2265060 130411698
8357 SNP_A-1887138 130417148
8358 SNP_A-1921219 130417696
8359 SNP_A-2244548 130419697
8360 SNP_A-1850673 130440352
8361 SNP_A-2130357 130457358
8362 SNP_A-1882035 130457774
8363 SNP_A-2025248 130458364
8364 SNP_A-1901880 130467592
8365 SNP_A-2116393 130475753
8366 SNP_A-4220008 130489034
8367 SNP_A-1873445 130489555
8368 SNP_A-2051158 130492940
8369 SNP_A-2124448 130537119
8370 SNP_A-2048964 130560991
8371 SNP_A-1795889 130576401
8372 SNP_A-4229553 130585499
8373 SNP_A-2309707 130599395
8374 SNP_A-2211359 130599498
8375 SNP_A-4223033 130601814
8376 SNP_A-2032281 130617523
8377 SNP_A-1823505 130622207
8378 SNP_A-2128299 130637908
8379 SNP_A-1941924 130663743
8380 SNP_A-4229844 130663809
8381 SNP_A-2269038 130664217
8382 SNP_A-1953968 130664902
8383 SNP_A-1917186 130670125
8384 SNP_A-1858390 130708251
8385 SNP_A-2002411 130735884
8386 SNP_A-1833418 130739720
8387 SNP_A-2250762 130748089
8388 SNP_A-2024318 130766381
8389 SNP_A-2278026 130795030
8390 SNP_A-2208232 130837335
8391 SNP_A-1920698 130849322
8392 SNP_A-4230793 130861394
8393 SNP_A-2299896 130876229
8394 SNP_A-1782876 130876412
8395 SNP_A-2100383 130878186
8396 SNP_A-4199552 130878218
8397 SNP_A-2024414 130897233
8398 SNP_A-2024419 130899071
8399 SNP_A-4203674 130903323
8400 SNP_A-2270158 130910939
8401 SNP_A-1791057 130911188
8402 SNP_A-1935097 130918629
8403 SNP_A-2024449 130941774
8404 SNP_A-1805717 130964410
8405 SNP_A-2145395 130965110
8406 SNP_A-1850498 130984478
8407 SNP_A-1859231 130991807
8408 SNP_A-2156945 131021040
8409 SNP_A-4201909 131022348
8410 SNP_A-2192778 131022412
8411 SNP_A-2157681 131028150
8412 SNP_A-2056953 131043069
8413 SNP_A-4221975 131044490
8414 SNP_A-1909796 131053736
8415 SNP_A-1866362 131054745
8416 SNP_A-4216390 131090196
8417 SNP_A-1893915 131103370
8418 SNP_A-2255617 131160829
8419 SNP_A-4232480 131161438
8420 SNP_A-2277101 131161549
8421 SNP_A-1908567 131184115
8422 SNP_A-2024604 131200026
8423 SNP_A-4214180 131207176
8424 SNP_A-2002414 131207220
8425 SNP_A-2160643 131208441
8426 SNP_A-1895738 131212991
8427 SNP_A-1891769 131218550
8428 SNP_A-1860698 131219077
8429 SNP_A-2048886 131219413
8430 SNP_A-4233559 131233284
8431 SNP_A-1951940 131236636
8432 SNP_A-4197979 131240436
8433 SNP_A-2067533 131246136
8434 SNP_A-2024619 131247810
8435 SNP_A-1856156 131281893
8436 SNP_A-2024651 131298710
8437 SNP_A-4233775 131299750
8438 SNP_A-2024659 131312312
8439 SNP_A-1831719 131312381
8440 SNP_A-2302856 131312803
8441 SNP_A-2024665 131320554
8442 SNP_A-2217705 131335762
8443 SNP_A-1880014 131348613
8444 SNP_A-1908461 131360379
8445 SNP_A-4216402 131362259
8446 SNP_A-2044214 131362795
8447 SNP_A-2287258 131367281
8448 SNP_A-2024717 131388017
8449 SNP_A-4229893 131399972
8450 SNP_A-1782278 131400074
8451 SNP_A-4203924 131407054
8452 SNP_A-2279048 131411299
8453 SNP_A-2002417 131422188
8454 SNP_A-2045206 131440484
8455 SNP_A-2132077 131451891
8456 SNP_A-2068629 131451988
8457 SNP_A-1933661 131452190
8458 SNP_A-2259891 131473692
8459 SNP_A-4232908 131483366
8460 SNP_A-4228549 131483471
8461 SNP_A-4239298 131490931
8462 SNP_A-4216414 131494847
8463 SNP_A-1807491 131502940
8464 SNP_A-1925680 131506600
8465 SNP_A-2104152 131509038
8466 SNP_A-2197344 131513590
8467 SNP_A-2231045 131547786
8468 SNP_A-2022363 131549797
8469 SNP_A-4196941 131580707
8470 SNP_A-1882460 131585919
8471 SNP_A-1802682 131590593
8472 SNP_A-1954116 131647006
8473 SNP_A-1846464 131654347
8474 SNP_A-1905629 131666023
8475 SNP_A-2041649 131666408
8476 SNP_A-1801665 131689489
8477 SNP_A-2062286 131689549
8478 SNP_A-2214965 131689604
8479 SNP_A-4216423 131716323
8480 SNP_A-1785860 131724389
8481 SNP_A-2181564 131731957
8482 SNP_A-2089168 131734280
8483 SNP_A-2303908 131771635
8484 SNP_A-2141439 131773132
8485 SNP_A-2143794 131788699
8486 SNP_A-2215183 131790653
8487 SNP_A-2083136 131792538
8488 SNP_A-4220477 131796246
8489 SNP_A-2116721 131801414
8490 SNP_A-2138552 131829449
8491 SNP_A-2204474 131832870
8492 SNP_A-1847547 131842137
8493 SNP_A-2249986 131843355
8494 SNP_A-2298975 131853608
8495 SNP_A-4230776 131853952
8496 SNP_A-2093582 131876552
8497 SNP_A-1936328 131877044
8498 SNP_A-2042548 131887242
8499 SNP_A-1808431 131900005
8500 SNP_A-1877424 131905719
8501 SNP_A-4203033 131906954
8502 SNP_A-2048136 131907102
8503 SNP_A-1868848 131952204
8504 SNP_A-1815540 131966826
8505 SNP_A-1923871 131988701
8506 SNP_A-1861717 131989078
8507 SNP_A-1809220 131989482
8508 SNP_A-2187326 132004415
8509 SNP_A-2170676 132074626
8510 SNP_A-2275155 132084950
8511 SNP_A-2024919 132086558
8512 SNP_A-2171949 132091896
8513 SNP_A-4231880 132098373
8514 SNP_A-4230452 132106072
8515 SNP_A-2297169 132130987
8516 SNP_A-2145953 132190677
8517 SNP_A-2024930 132194365
8518 SNP_A-2033554 132194845
8519 SNP_A-4240191 132198420
8520 SNP_A-1925404 132206154
8521 SNP_A-4221487 132233996
8522 SNP_A-1896459 132234377
8523 SNP_A-2176955 132245168
8524 SNP_A-4217883 132285244
8525 SNP_A-2229937 132298389
8526 SNP_A-1853508 132300779
8527 SNP_A-2002428 132316413
8528 SNP_A-4225944 132324376
8529 SNP_A-1956932 132329581
8530 SNP_A-1855519 132329684
8531 SNP_A-2196148 132382880
8532 SNP_A-2294374 132383129
8533 SNP_A-1887791 132383162
8534 SNP_A-4238163 132383393
8535 SNP_A-2002432 132396933
8536 SNP_A-2222651 132407660
8537 SNP_A-1801127 132416364
8538 SNP_A-2274409 132423674
8539 SNP_A-2280359 132444980
8540 SNP_A-2138998 132445227
8541 SNP_A-2143732 132460700
8542 SNP_A-2184624 132486656
8543 SNP_A-2242590 132486963
8544 SNP_A-1904639 132519348
8545 SNP_A-1911216 132524893
8546 SNP_A-1812848 132525133
8547 SNP_A-2044595 132525855
8548 SNP_A-2260462 132537965
8549 SNP_A-2113538 132544409
8550 SNP_A-2025009 132563176
8551 SNP_A-2025010 132565481
8552 SNP_A-4216441 132566208
8553 SNP_A-2025014 132566277
8554 SNP_A-2287139 132570053
8555 SNP_A-4197612 132576536
8556 SNP_A-2312383 132583894
8557 SNP_A-2196141 132584229
8558 SNP_A-2119029 132584797
8559 SNP_A-2065048 132590289
8560 SNP_A-2093906 132593347
8561 SNP_A-2279145 132593640
8562 SNP_A-2072696 132605443
8563 SNP_A-2140407 132652609
8564 SNP_A-4233817 132662608
8565 SNP_A-2030262 132663883
8566 SNP_A-1954395 132697513
8567 SNP_A-1880176 132698363
8568 SNP_A-1953386 132719792
8569 SNP_A-1888239 132754159
8570 SNP_A-4207487 132795774
8571 SNP_A-2214633 132797586
8572 SNP_A-1804293 132876818
8573 SNP_A-1782742 132876985
8574 SNP_A-2166542 132895944
8575 SNP_A-2126549 132897912
8576 SNP_A-2002440 132932947
8577 SNP_A-1847532 132961305
8578 SNP_A-2220950 132977534
8579 SNP_A-2172713 132988356
8580 SNP_A-1940189 133010792
8581 SNP_A-2076315 133022209
8582 SNP_A-1886092 133023772
8583 SNP_A-2029528 133023935
8584 SNP_A-4204830 133066609
8585 SNP_A-2238387 133080510
8586 SNP_A-4193234 133091860
8587 SNP_A-4230741 133108118
8588 SNP_A-1882749 133113640
8589 SNP_A-2299475 133124115
8590 SNP_A-2098615 133151936
8591 SNP_A-2262434 133172331
8592 SNP_A-1924058 133213118
8593 SNP_A-1918646 133213275
8594 SNP_A-2187942 133245351
8595 SNP_A-2245856 133280073
8596 SNP_A-4195047 133283312
8597 SNP_A-2209119 133322543
8598 SNP_A-2292029 133329749
8599 SNP_A-2305559 133337683
8600 SNP_A-2110927 133344115
8601 SNP_A-2137375 133346244
8602 SNP_A-4206904 133367736
8603 SNP_A-4236508 133370148
8604 SNP_A-4214183 133382763
8605 SNP_A-1942200 133401747
8606 SNP_A-4194214 133440172
8607 SNP_A-2132220 133440761
8608 SNP_A-4218509 133446621
8609 SNP_A-2180561 133488030
8610 SNP_A-1867966 133491851
8611 SNP_A-2284126 133492804
8612 SNP_A-2261213 133502262
8613 SNP_A-1816203 133559299
8614 SNP_A-2217601 133566809
8615 SNP_A-2025245 133593892
8616 SNP_A-2115338 133617243
8617 SNP_A-2180694 133674016
8618 SNP_A-2167487 133674404
8619 SNP_A-1793152 133676707
8620 SNP_A-4195718 133677241
8621 SNP_A-4202950 133682485
8622 SNP_A-2025282 133698952
8623 SNP_A-2025283 133699039
8624 SNP_A-2268669 133700147
8625 SNP_A-4238424 133715739
8626 SNP_A-1798005 133723197
8627 SNP_A-1952750 133730902
8628 SNP_A-4233244 133742323
8629 SNP_A-2108041 133743599
8630 SNP_A-2174155 133760600
8631 SNP_A-2180135 133816011
8632 SNP_A-2238255 133881535
8633 SNP_A-2278619 133891823
8634 SNP_A-1927549 133908599
8635 SNP_A-2295825 133947314
8636 SNP_A-1903233 133962355
8637 SNP_A-4214185 133980892
8638 SNP_A-2099247 133981622
8639 SNP_A-2203739 134012618
8640 SNP_A-2002451 134017925
8641 SNP_A-1842616 134023948
8642 SNP_A-2055502 134054023
8643 SNP_A-2304141 134054128
8644 SNP_A-1780819 134054688
8645 SNP_A-2266369 134054779
8646 SNP_A-1788493 134056785
8647 SNP_A-4235393 134074114
8648 SNP_A-2281891 134085801
8649 SNP_A-2173094 134093450
8650 SNP_A-1932001 134121417
8651 SNP_A-2147832 134123463
8652 SNP_A-2022167 134146142
8653 SNP_A-2046448 134147071
8654 SNP_A-1798764 134147144
8655 SNP_A-2139606 134187151
8656 SNP_A-2178295 134201252
8657 SNP_A-2121301 134201564
8658 SNP_A-2229978 134201585
8659 SNP_A-4232580 134208532
8660 SNP_A-2002457 134211279
8661 SNP_A-1781410 134211890
8662 SNP_A-4195800 134212629
8663 SNP_A-4203264 134212645
8664 SNP_A-2280968 134212984
8665 SNP_A-2256774 134221619
8666 SNP_A-4234164 134251340
8667 SNP_A-4237357 134268514
8668 SNP_A-2105029 134268936
8669 SNP_A-4239874 134274621
8670 SNP_A-4204864 134274636
8671 SNP_A-2113624 134277018
8672 SNP_A-1921578 134340824
8673 SNP_A-2139590 134345200
8674 SNP_A-4214186 134393784
8675 SNP_A-2002461 134429752
8676 SNP_A-4202929 134435899
8677 SNP_A-2116148 134437775
