# Supplementary material for: Genetic Structure of the Spanish Population
Source: BMC Genomics. 2010 May 25;11:326. doi: 10.1186/1471-2164-11-326 (PMC2887418; doi:10.1186/1471-2164-11-326)
Supplement: Additional file 1 — List of haplotype blocks across all autosomal chromosomes in the Spanish population. Each block is described by the SNPs that compose it, the major haplotypes with haplotypic frequencies, and the LD (D') among adjacent blocks. For each chromosome, the correspondence list between the SNP names and numbers is included in a separate table. [file 1471-2164-11-326-S1.ZIP › chr12.snpkey.txt]

1 SNP_A-4201308 61880
2 SNP_A-1789412 100208
3 SNP_A-1848098 127321
4 SNP_A-2083521 127772
5 SNP_A-1861976 127956
6 SNP_A-1922612 128679
7 SNP_A-2056552 145326
8 SNP_A-2002465 206183
9 SNP_A-4226150 226103
10 SNP_A-1922525 231502
11 SNP_A-2153691 235550
12 SNP_A-2108808 253137
13 SNP_A-1936332 255053
14 SNP_A-1803081 287894
15 SNP_A-2231897 303412
16 SNP_A-2144247 318012
17 SNP_A-1958759 364161
18 SNP_A-4218632 476148
19 SNP_A-4222314 502501
20 SNP_A-2026023 505520
21 SNP_A-2295377 543506
22 SNP_A-1918296 545702
23 SNP_A-1850394 548017
24 SNP_A-1920145 553867
25 SNP_A-2170016 566125
26 SNP_A-2267674 566311
27 SNP_A-2160779 568895
28 SNP_A-2224964 593551
29 SNP_A-2282854 606975
30 SNP_A-2257300 611199
31 SNP_A-1855966 611222
32 SNP_A-2065115 611480
33 SNP_A-1794902 639135
34 SNP_A-2151417 639227
35 SNP_A-2232132 639383
36 SNP_A-2130912 646632
37 SNP_A-4239604 685143
38 SNP_A-1880206 734094
39 SNP_A-4237570 758689
40 SNP_A-2125768 760163
41 SNP_A-4237215 764228
42 SNP_A-1938909 809741
43 SNP_A-1957990 834767
44 SNP_A-2123893 845537
45 SNP_A-2077786 846748
46 SNP_A-1794242 852255
47 SNP_A-2142072 852582
48 SNP_A-2062590 852779
49 SNP_A-2174706 857743
50 SNP_A-2274987 859658
51 SNP_A-2026157 868626
52 SNP_A-1812244 879317
53 SNP_A-2002468 885730
54 SNP_A-1880930 885892
55 SNP_A-2108278 907549
56 SNP_A-4216897 934699
57 SNP_A-1880006 971525
58 SNP_A-2166519 1051586
59 SNP_A-4223673 1081595
60 SNP_A-1952992 1081837
61 SNP_A-2152741 1112171
62 SNP_A-2026276 1224606
63 SNP_A-2227490 1231141
64 SNP_A-2033284 1286853
65 SNP_A-4231385 1299451
66 SNP_A-1823843 1329146
67 SNP_A-1784603 1348831
68 SNP_A-2118697 1353496
69 SNP_A-4236908 1353557
70 SNP_A-2268362 1356897
71 SNP_A-2046387 1369675
72 SNP_A-4194123 1380766
73 SNP_A-2252366 1394405
74 SNP_A-2282177 1457107
75 SNP_A-2190639 1457421
76 SNP_A-1858639 1461019
77 SNP_A-2258402 1461160
78 SNP_A-1809878 1550045
79 SNP_A-1894590 1620102
80 SNP_A-2154356 1676357
81 SNP_A-4204475 1684035
82 SNP_A-2296699 1720645
83 SNP_A-1865123 1726085
84 SNP_A-2166577 1824357
85 SNP_A-1831613 1829210
86 SNP_A-2083234 1833020
87 SNP_A-1870314 1833253
88 SNP_A-1818275 1841368
89 SNP_A-2286204 1892672
90 SNP_A-1808843 1893747
91 SNP_A-2142946 1902776
92 SNP_A-4229190 1915346
93 SNP_A-2108670 1948158
94 SNP_A-4202965 1955427
95 SNP_A-1957743 1961137
96 SNP_A-4219188 1970585
97 SNP_A-2068577 1972069
98 SNP_A-1875073 1974729
99 SNP_A-2274740 1977562
100 SNP_A-2129573 2004228
101 SNP_A-2026538 2022432
102 SNP_A-4193972 2027165
103 SNP_A-2206532 2045912
104 SNP_A-1902945 2100316
105 SNP_A-2079808 2139849
106 SNP_A-2247693 2153456
107 SNP_A-2237713 2183226
108 SNP_A-2307796 2184580
109 SNP_A-4220451 2186254
110 SNP_A-2062963 2186280
111 SNP_A-4228215 2186388
112 SNP_A-2131055 2186456
113 SNP_A-2026652 2198205
114 SNP_A-2137517 2200231
115 SNP_A-2026667 2207399
116 SNP_A-4216601 2225131
117 SNP_A-2028582 2257360
118 SNP_A-2002475 2295755
119 SNP_A-2155566 2320856
120 SNP_A-2026747 2356692
121 SNP_A-2225104 2357262
122 SNP_A-2026754 2369887
123 SNP_A-2026756 2370153
124 SNP_A-2113339 2372773
125 SNP_A-2026762 2381423
126 SNP_A-2266797 2385119
127 SNP_A-2256801 2406250
128 SNP_A-2190732 2406556
129 SNP_A-4206099 2418535
130 SNP_A-2110586 2419279
131 SNP_A-2107410 2421079
132 SNP_A-1873965 2423159
133 SNP_A-2122989 2424249
134 SNP_A-1900681 2427360
135 SNP_A-1888695 2455833
136 SNP_A-2247586 2456906
137 SNP_A-1942705 2531421
138 SNP_A-2002479 2539893
139 SNP_A-2298898 2553593
140 SNP_A-4192498 2591398
141 SNP_A-2215611 2648029
142 SNP_A-1785338 2741102
143 SNP_A-4235570 2741328
144 SNP_A-1819112 2741906
145 SNP_A-1885411 2741947
146 SNP_A-1833466 2752024
147 SNP_A-2249956 2802438
148 SNP_A-2027059 2815157
149 SNP_A-2154270 2852163
150 SNP_A-2243728 2921197
151 SNP_A-2082805 2987276
152 SNP_A-2191163 3053288
153 SNP_A-1826377 3055401
154 SNP_A-2232770 3065463
155 SNP_A-4216269 3082519
156 SNP_A-2228806 3082867
157 SNP_A-1846606 3084826
158 SNP_A-4193232 3115851
159 SNP_A-2297062 3158570
160 SNP_A-1814987 3168292
161 SNP_A-4233393 3201935
162 SNP_A-2136112 3210257
163 SNP_A-1843427 3216240
164 SNP_A-4236009 3220537
165 SNP_A-2255556 3229330
166 SNP_A-2027267 3239435
167 SNP_A-2102565 3256534
168 SNP_A-1910348 3257542
169 SNP_A-2199272 3269690
170 SNP_A-2211601 3274260
171 SNP_A-2078325 3276125
172 SNP_A-2164214 3276163
173 SNP_A-2250191 3306962
174 SNP_A-1832267 3307020
175 SNP_A-2104099 3309218
176 SNP_A-1900544 3309312
177 SNP_A-4223928 3309458
178 SNP_A-2238996 3331723
179 SNP_A-1788187 3331863
180 SNP_A-2303292 3424976
181 SNP_A-2206179 3425055
182 SNP_A-1891010 3425082
183 SNP_A-2082528 3425163
184 SNP_A-1878074 3425787
185 SNP_A-2198698 3426611
186 SNP_A-1899074 3462728
187 SNP_A-2153811 3487073
188 SNP_A-2173905 3534965
189 SNP_A-2276855 3540300
190 SNP_A-2137496 3540412
191 SNP_A-1791168 3549984
192 SNP_A-1918505 3550040
193 SNP_A-2208247 3550120
194 SNP_A-2189520 3572279
195 SNP_A-2142861 3593783
196 SNP_A-2193455 3593934
197 SNP_A-2027498 3605881
198 SNP_A-1802478 3618672
199 SNP_A-2035260 3619490
200 SNP_A-4193905 3619573
201 SNP_A-1848304 3620135
202 SNP_A-1919062 3620331
203 SNP_A-1830435 3627649
204 SNP_A-2165452 3628184
205 SNP_A-4207581 3629475
206 SNP_A-4221071 3630516
207 SNP_A-2169596 3638966
208 SNP_A-2061963 3644118
209 SNP_A-4223972 3650613
210 SNP_A-2030063 3661404
211 SNP_A-1885649 3689535
212 SNP_A-2194347 3690519
213 SNP_A-2136091 3696904
214 SNP_A-1904744 3708106
215 SNP_A-2027578 3711604
216 SNP_A-4204734 3718779
217 SNP_A-4228931 3718933
218 SNP_A-2193748 3719028
219 SNP_A-2296702 3719745
220 SNP_A-2027597 3722621
221 SNP_A-1859933 3731343
222 SNP_A-2022632 3731405
223 SNP_A-4232587 3737291
224 SNP_A-2027617 3737524
225 SNP_A-2027621 3737732
226 SNP_A-2027623 3738429
227 SNP_A-2208476 3738570
228 SNP_A-2248603 3830224
229 SNP_A-2048930 3848922
230 SNP_A-1817224 3857376
231 SNP_A-2080233 3859928
232 SNP_A-1867337 3867992
233 SNP_A-2250141 3878645
234 SNP_A-2214605 3878703
235 SNP_A-2252866 3879230
236 SNP_A-2224967 3903752
237 SNP_A-2306623 3907430
238 SNP_A-2234703 3912624
239 SNP_A-2225174 3937056
240 SNP_A-2291359 3940593
241 SNP_A-1851832 3967729
242 SNP_A-2254307 3968366
243 SNP_A-4194042 4034977
244 SNP_A-4216697 4035076
245 SNP_A-2027818 4035572
246 SNP_A-1804437 4036723
247 SNP_A-2306914 4050174
248 SNP_A-2256181 4098571
249 SNP_A-2150347 4105082
250 SNP_A-1933241 4108132
251 SNP_A-2161037 4110407
252 SNP_A-2027872 4140574
253 SNP_A-1800406 4147708
254 SNP_A-2048629 4150368
255 SNP_A-2066531 4169574
256 SNP_A-2035591 4171070
257 SNP_A-2134514 4185454
258 SNP_A-2002486 4193511
259 SNP_A-4223909 4204569
260 SNP_A-1809438 4214109
261 SNP_A-1941104 4258345
262 SNP_A-1858475 4274637
263 SNP_A-1905431 4278934
264 SNP_A-2146097 4283261
265 SNP_A-2141099 4291623
266 SNP_A-2164797 4334719
267 SNP_A-4222540 4348341
268 SNP_A-2023810 4367308
269 SNP_A-1876254 4385276
270 SNP_A-2197766 4395416
271 SNP_A-4202646 4399533
272 SNP_A-1863295 4403866
273 SNP_A-4197007 4403937
274 SNP_A-2230465 4440451
275 SNP_A-2285457 4441250
276 SNP_A-4216716 4446550
277 SNP_A-2251952 4451632
278 SNP_A-2082599 4462602
279 SNP_A-4224572 4479886
280 SNP_A-2224502 4487162
281 SNP_A-2140337 4553727
282 SNP_A-4230157 4554492
283 SNP_A-1816445 4580861
284 SNP_A-2262075 4603586
285 SNP_A-1849359 4614292
286 SNP_A-2135191 4614509
287 SNP_A-2120526 4675419
288 SNP_A-2108010 4679642
289 SNP_A-2089861 4802628
290 SNP_A-1828275 4808578
291 SNP_A-2299145 4816276
292 SNP_A-4196897 4816728
293 SNP_A-1857578 4819552
294 SNP_A-4236584 4823677
295 SNP_A-2002489 4824812
296 SNP_A-4214189 4824852
297 SNP_A-4235664 4825696
298 SNP_A-1826996 4849318
299 SNP_A-1834455 4855127
300 SNP_A-1828366 4857523
301 SNP_A-1788613 4860176
302 SNP_A-4216742 4861122
303 SNP_A-2028432 4861546
304 SNP_A-2226327 4862873
305 SNP_A-4200054 4891489
306 SNP_A-2217760 4901875
307 SNP_A-2241810 4902793
308 SNP_A-2258753 4924884
309 SNP_A-2050079 4935854
310 SNP_A-1961291 4981796
311 SNP_A-1812170 4983803
312 SNP_A-1864673 4988161
313 SNP_A-2028558 4988938
314 SNP_A-4216754 4989191
315 SNP_A-2189471 5010979
316 SNP_A-4220983 5016038
317 SNP_A-2047356 5016264
318 SNP_A-1922823 5020623
319 SNP_A-2283104 5038752
320 SNP_A-2028630 5039110
321 SNP_A-2028636 5042291
322 SNP_A-2028637 5043202
323 SNP_A-1862789 5059984
324 SNP_A-1841367 5074578
325 SNP_A-1785481 5074825
326 SNP_A-1873228 5075660
327 SNP_A-2313636 5077476
328 SNP_A-2082836 5110487
329 SNP_A-2167017 5142385
330 SNP_A-2028799 5145032
331 SNP_A-4216770 5145801
332 SNP_A-4216773 5169766
333 SNP_A-4220908 5188111
334 SNP_A-2299631 5226749
335 SNP_A-2285250 5227272
336 SNP_A-4203346 5227648
337 SNP_A-2157071 5227688
338 SNP_A-2277805 5239854
339 SNP_A-2028939 5247470
340 SNP_A-1855629 5249736
341 SNP_A-2226582 5254782
342 SNP_A-4205985 5255640
343 SNP_A-2028941 5260067
344 SNP_A-2211820 5314401
345 SNP_A-2143269 5314508
346 SNP_A-2025308 5322714
347 SNP_A-4216785 5347291
348 SNP_A-1881395 5362081
349 SNP_A-4216786 5363378
350 SNP_A-2214490 5369951
351 SNP_A-2093882 5381032
352 SNP_A-2140795 5386631
353 SNP_A-2283570 5387339
354 SNP_A-2120883 5387622
355 SNP_A-1890551 5388126
356 SNP_A-1956273 5391020
357 SNP_A-2051261 5391064
358 SNP_A-4224604 5391798
359 SNP_A-2134471 5395474
360 SNP_A-1952650 5395521
361 SNP_A-2052648 5395831
362 SNP_A-1895714 5422387
363 SNP_A-2283763 5425301
364 SNP_A-1804738 5442106
365 SNP_A-1912893 5457413
366 SNP_A-2115341 5464364
367 SNP_A-2097738 5464664
368 SNP_A-1906994 5465696
369 SNP_A-2228719 5466008
370 SNP_A-4221588 5467073
371 SNP_A-2215836 5467466
372 SNP_A-2042446 5467642
373 SNP_A-1854966 5476633
374 SNP_A-2062901 5483255
375 SNP_A-4225368 5502851
376 SNP_A-4195812 5505585
377 SNP_A-1927544 5506039
378 SNP_A-4195775 5507133
379 SNP_A-2186887 5511618
380 SNP_A-2029047 5530468
381 SNP_A-2029052 5551185
382 SNP_A-2252120 5560887
383 SNP_A-2172439 5572706
384 SNP_A-1922799 5572873
385 SNP_A-2029055 5577633
386 SNP_A-2029056 5578079
387 SNP_A-2029057 5581508
388 SNP_A-1886045 5582739
389 SNP_A-2083302 5582920
390 SNP_A-2029083 5619429
391 SNP_A-2029084 5619542
392 SNP_A-2159476 5628752
393 SNP_A-2206332 5628881
394 SNP_A-1877303 5628923
395 SNP_A-4230151 5636599
396 SNP_A-2178227 5642027
397 SNP_A-2029150 5651643
398 SNP_A-2203500 5653398
399 SNP_A-2306718 5666214
400 SNP_A-1898730 5670837
401 SNP_A-1940253 5690939
402 SNP_A-2029229 5712102
403 SNP_A-1915051 5720408
404 SNP_A-2082186 5721044
405 SNP_A-4224753 5732097
406 SNP_A-2087395 5751664
407 SNP_A-4230034 5760433
408 SNP_A-1874151 5760697
409 SNP_A-2310170 5776400
410 SNP_A-4223957 5777134
411 SNP_A-1898842 5786169
412 SNP_A-1805547 5786611
413 SNP_A-2057814 5793894
414 SNP_A-1927259 5794409
415 SNP_A-2233870 5854158
416 SNP_A-1826612 5869965
417 SNP_A-2043983 5870387
418 SNP_A-4240671 5894524
419 SNP_A-1805632 5894743
420 SNP_A-2148742 5897553
421 SNP_A-1935779 5919829
422 SNP_A-4225143 5920045
423 SNP_A-2158743 5923129
424 SNP_A-4232570 5931221
425 SNP_A-1860070 5954584
426 SNP_A-4229180 5956526
427 SNP_A-2225995 5967598
428 SNP_A-2029338 5975760
429 SNP_A-2029340 5976279
430 SNP_A-2192742 5976516
431 SNP_A-2312860 5978774
432 SNP_A-1793155 6003340
433 SNP_A-1886588 6007717
434 SNP_A-2293510 6008856
435 SNP_A-1883139 6022134
436 SNP_A-4234482 6066561
437 SNP_A-1844365 6134241
438 SNP_A-2232651 6147572
439 SNP_A-2157344 6161354
440 SNP_A-4192496 6172270
441 SNP_A-2200897 6210649
442 SNP_A-2185563 6243834
443 SNP_A-2293685 6266417
444 SNP_A-2029562 6285592
445 SNP_A-4225591 6453648
446 SNP_A-4194435 6453664
447 SNP_A-1780903 6468304
448 SNP_A-4241011 6468334
449 SNP_A-2042803 6474178
450 SNP_A-2137341 6484417
451 SNP_A-2029817 6703365
452 SNP_A-2259690 6767788
453 SNP_A-2218952 6768721
454 SNP_A-1915604 6796624
455 SNP_A-2279092 6946143
456 SNP_A-2029253 6982497
457 SNP_A-2203111 7147353
458 SNP_A-2079131 7169812
459 SNP_A-2137977 7193249
460 SNP_A-4207074 7247165
461 SNP_A-2235051 7268686
462 SNP_A-2055749 7275872
463 SNP_A-1824258 7276103
464 SNP_A-2253726 7285367
465 SNP_A-2147330 7286581
466 SNP_A-4207326 7288524
467 SNP_A-2137884 7346864
468 SNP_A-2299427 7417132
469 SNP_A-1912453 7419738
470 SNP_A-2129798 7522457
471 SNP_A-2075395 7529287
472 SNP_A-2148770 7546404
473 SNP_A-2270418 7546545
474 SNP_A-2309319 7613875
475 SNP_A-1782256 7621453
476 SNP_A-2239032 7665295
477 SNP_A-2084364 7712959
478 SNP_A-4199658 7723714
479 SNP_A-2081556 7723753
480 SNP_A-2154609 7727232
481 SNP_A-2030097 7738575
482 SNP_A-1854306 7743319
483 SNP_A-2026402 7782673
484 SNP_A-1958180 7791451
485 SNP_A-4216879 7845302
486 SNP_A-4214190 7845318
487 SNP_A-2289956 7850883
488 SNP_A-2298210 7908745
489 SNP_A-2121715 7908762
490 SNP_A-1842979 7966952
491 SNP_A-4216889 8007288
492 SNP_A-4216890 8008336
493 SNP_A-4205062 8033723
494 SNP_A-2115895 8033850
495 SNP_A-1928644 8037956
496 SNP_A-4238855 8080230
497 SNP_A-2243926 8121690
498 SNP_A-4207575 8121817
499 SNP_A-4240665 8122982
500 SNP_A-2180225 8154352
501 SNP_A-2030320 8165032
502 SNP_A-1824723 8174803
503 SNP_A-4200848 8179670
504 SNP_A-2002507 8198625
505 SNP_A-4225046 8199235
506 SNP_A-1923028 8222063
507 SNP_A-1836830 8398448
508 SNP_A-4195934 8493691
509 SNP_A-2002508 8497096
510 SNP_A-1960181 8499769
511 SNP_A-1909584 8501062
512 SNP_A-2002509 8501490
513 SNP_A-2076670 8507076
514 SNP_A-2183807 8507416
515 SNP_A-2002511 8559164
516 SNP_A-1941187 8579342
517 SNP_A-1818048 8592062
518 SNP_A-2125643 8592284
519 SNP_A-2150957 8608559
520 SNP_A-2104991 8612735
521 SNP_A-1800141 8613834
522 SNP_A-2048690 8613940
523 SNP_A-4200775 8621223
524 SNP_A-4193894 8635276
525 SNP_A-2296874 8734400
526 SNP_A-1814815 8782794
527 SNP_A-2042640 8857702
528 SNP_A-1930637 8877646
529 SNP_A-2002513 8892984
530 SNP_A-2054409 8902779
531 SNP_A-2280013 8904596
532 SNP_A-1795249 8905022
533 SNP_A-2030583 8929839
534 SNP_A-2002514 8939157
535 SNP_A-2083718 8966281
536 SNP_A-4239283 9012629
537 SNP_A-1927528 9038836
538 SNP_A-4226937 9096297
539 SNP_A-1912962 9114509
540 SNP_A-2214675 9115220
541 SNP_A-1868183 9126484
542 SNP_A-2036261 9133890
543 SNP_A-2030778 9137621
544 SNP_A-2047441 9208670
545 SNP_A-2065704 9221684
546 SNP_A-2175644 9248844
547 SNP_A-2157193 9249490
548 SNP_A-1844011 9272126
549 SNP_A-2038791 9272521
550 SNP_A-2269650 9288205
551 SNP_A-2030908 9312096
552 SNP_A-1931897 9318133
553 SNP_A-4200087 9326841
554 SNP_A-2132096 9369005
555 SNP_A-1908453 9369404
556 SNP_A-1810735 9374084
557 SNP_A-2135434 9374330
558 SNP_A-1894061 9374881
559 SNP_A-2295053 9377013
560 SNP_A-1794934 9379570
561 SNP_A-2031097 9422322
562 SNP_A-1811904 9626953
563 SNP_A-4216988 9628505
564 SNP_A-2184673 9646845
565 SNP_A-2286296 9648421
566 SNP_A-1803716 9696247
567 SNP_A-2031408 9701267
568 SNP_A-1842982 9703215
569 SNP_A-1908235 9706049
570 SNP_A-2305852 9713048
571 SNP_A-2102167 9714407
572 SNP_A-1822608 9723226
573 SNP_A-2033959 9732040
574 SNP_A-2031467 9765661
575 SNP_A-1945409 9779820
576 SNP_A-2279446 9801264
577 SNP_A-2260696 9806156
578 SNP_A-1859795 9808373
579 SNP_A-1811888 9816179
580 SNP_A-1808766 9835177
581 SNP_A-2092848 9859080
582 SNP_A-4217006 9882363
583 SNP_A-1843577 9882427
584 SNP_A-2122369 9897687
585 SNP_A-4222340 9914747
586 SNP_A-2220831 9920781
587 SNP_A-1790410 9923147
588 SNP_A-2246413 9923537
589 SNP_A-4217013 9940542
590 SNP_A-2298993 9948708
591 SNP_A-4225769 9961001
592 SNP_A-2207598 9966448
593 SNP_A-1829927 9983104
594 SNP_A-2274291 9995556
595 SNP_A-4224467 10007882
596 SNP_A-2109841 10008725
597 SNP_A-2102076 10012614
598 SNP_A-1854895 10012678
599 SNP_A-1858342 10018611
600 SNP_A-2283538 10022951
601 SNP_A-2031750 10023132
602 SNP_A-2031752 10023206
603 SNP_A-4217026 10023550
604 SNP_A-1857721 10028824
605 SNP_A-1937195 10034164
606 SNP_A-1820550 10039117
607 SNP_A-2031780 10039970
608 SNP_A-1850244 10046973
609 SNP_A-2089189 10080234
610 SNP_A-4217036 10090624
611 SNP_A-2302979 10105585
612 SNP_A-2128930 10123171
613 SNP_A-2264976 10124919
614 SNP_A-1925533 10133428
615 SNP_A-1887052 10140625
616 SNP_A-2189249 10143475
617 SNP_A-4223020 10166951
618 SNP_A-2032152 10175219
619 SNP_A-2106676 10213449
620 SNP_A-2103685 10228274
621 SNP_A-2260232 10228644
622 SNP_A-4231220 10241854
623 SNP_A-2047223 10290375
624 SNP_A-2314822 10312069
625 SNP_A-1909659 10387499
626 SNP_A-2158386 10387991
627 SNP_A-1902524 10398645
628 SNP_A-2187884 10400609
629 SNP_A-2031443 10400650
630 SNP_A-2224125 10416911
631 SNP_A-2268133 10419600
632 SNP_A-2200964 10419835
633 SNP_A-2002521 10431082
634 SNP_A-2032113 10434606
635 SNP_A-2155189 10436864
636 SNP_A-2002522 10437192
637 SNP_A-4214192 10444534
638 SNP_A-4227028 10445155
639 SNP_A-4218549 10445341
640 SNP_A-1873156 10452224
641 SNP_A-2197458 10453292
642 SNP_A-2282816 10455596
643 SNP_A-4238263 10510641
644 SNP_A-2032138 10559961
645 SNP_A-2166662 10569305
646 SNP_A-4219864 10595958
647 SNP_A-2156731 10597503
648 SNP_A-2002527 10603800
649 SNP_A-2136653 10622012
650 SNP_A-1788355 10622647
651 SNP_A-2270094 10622909
652 SNP_A-1911728 10628544
653 SNP_A-2175576 10629565
654 SNP_A-1910360 10642843
655 SNP_A-2002528 10646155
656 SNP_A-2050613 10659453
657 SNP_A-2154940 10659713
658 SNP_A-4236144 10659863
659 SNP_A-4205109 10660475
660 SNP_A-2032246 10662306
661 SNP_A-1892687 10664504
662 SNP_A-2032253 10666462
663 SNP_A-4233556 10667780
664 SNP_A-2032271 10682095
665 SNP_A-2181921 10697552
666 SNP_A-1918258 10697609
667 SNP_A-2061085 10697767
668 SNP_A-2032283 10701216
669 SNP_A-4204210 10709127
670 SNP_A-1804620 10711189
671 SNP_A-1783459 10735103
672 SNP_A-4214193 10771623
673 SNP_A-1920115 10800679
674 SNP_A-1901335 10861912
675 SNP_A-1870770 10868921
676 SNP_A-2094296 10877262
677 SNP_A-2293106 10880801
678 SNP_A-2094322 10888392
679 SNP_A-2054637 10937970
680 SNP_A-4223415 10942907
681 SNP_A-2263992 10943345
682 SNP_A-1891810 10963569
683 SNP_A-1938421 10982960
684 SNP_A-2050803 11002712
685 SNP_A-1887836 11010287
686 SNP_A-2283978 11010582
687 SNP_A-4220277 11017695
688 SNP_A-2027345 11035068
689 SNP_A-2277577 11037961
690 SNP_A-1819645 11043296
691 SNP_A-2071254 11043467
692 SNP_A-1881211 11043617
693 SNP_A-4192589 11047390
694 SNP_A-1958785 11049995
695 SNP_A-2289653 11055369
696 SNP_A-4202367 11055749
697 SNP_A-4199109 11055798
698 SNP_A-2269155 11058493
699 SNP_A-2178485 11066681
700 SNP_A-1897233 11071471
701 SNP_A-1785704 11071535
702 SNP_A-2214833 11071607
703 SNP_A-2045500 11076851
704 SNP_A-1801422 11099651
705 SNP_A-1918324 11365924
706 SNP_A-2133158 11368781
707 SNP_A-2084874 11374025
708 SNP_A-2032709 11385288
709 SNP_A-4217109 11385722
710 SNP_A-2047819 11394472
711 SNP_A-2090206 11477909
712 SNP_A-2172336 11478200
713 SNP_A-2032765 11478437
714 SNP_A-1795886 11492838
715 SNP_A-2100305 11642692
716 SNP_A-4217130 11679256
717 SNP_A-2120014 11739760
718 SNP_A-1838307 11783232
719 SNP_A-4204021 11784163
720 SNP_A-2033008 11784395
721 SNP_A-4192878 11803634
722 SNP_A-2033015 11804163
723 SNP_A-1904473 11806014
724 SNP_A-2002536 11853840
725 SNP_A-2099152 11860837
726 SNP_A-1952214 11860931
727 SNP_A-2248048 11862890
728 SNP_A-2294991 11892519
729 SNP_A-1804975 11900796
730 SNP_A-1961250 11901008
731 SNP_A-2127140 11903948
732 SNP_A-2060315 11904839
733 SNP_A-1837067 11924837
734 SNP_A-1795703 11931648
735 SNP_A-1821501 11963723
736 SNP_A-1817121 12025070
737 SNP_A-2118518 12026051
738 SNP_A-2074343 12026583
739 SNP_A-2255464 12056993
740 SNP_A-2290576 12079889
741 SNP_A-2034823 12099845
742 SNP_A-4237562 12101455
743 SNP_A-2224302 12111905
744 SNP_A-1848941 12138403
745 SNP_A-2161926 12138627
746 SNP_A-1901755 12142419
747 SNP_A-2002538 12146023
748 SNP_A-1861148 12161557
749 SNP_A-1820129 12202227
750 SNP_A-2059451 12206075
751 SNP_A-2173599 12209757
752 SNP_A-2033340 12218922
753 SNP_A-2226261 12234088
754 SNP_A-1848105 12239176
755 SNP_A-1878267 12326325
756 SNP_A-4217165 12334440
757 SNP_A-1799870 12334899
758 SNP_A-2173109 12340182
759 SNP_A-2105330 12345529
760 SNP_A-2313651 12434500
761 SNP_A-2096796 12441806
762 SNP_A-4228491 12441877
763 SNP_A-2232293 12446566
764 SNP_A-4224543 12446987
765 SNP_A-2033444 12449332
766 SNP_A-2138984 12452751
767 SNP_A-1921879 12453255
768 SNP_A-2151652 12480972
769 SNP_A-1871181 12481741
770 SNP_A-1842682 12482647
771 SNP_A-4217175 12491968
772 SNP_A-2136700 12498617
773 SNP_A-2204817 12505762
774 SNP_A-2033505 12525377
775 SNP_A-2082869 12531076
776 SNP_A-1886479 12542523
777 SNP_A-2262519 12547062
778 SNP_A-2041666 12550534
779 SNP_A-1890531 12551161
780 SNP_A-2259569 12555470
781 SNP_A-1874064 12612565
782 SNP_A-2298260 12627386
783 SNP_A-4217185 12641776
784 SNP_A-2290267 12642929
785 SNP_A-2236213 12664788
786 SNP_A-2251954 12714688
787 SNP_A-1864943 12719317
788 SNP_A-1852833 12719587
789 SNP_A-4199812 12726161
790 SNP_A-2046859 12754737
791 SNP_A-2185026 12791779
792 SNP_A-2298263 12793278
793 SNP_A-2160915 12813590
794 SNP_A-1901871 12869883
795 SNP_A-1785839 12878241
796 SNP_A-2222163 12943944
797 SNP_A-2311504 12964219
798 SNP_A-2090374 12964415
799 SNP_A-2286880 12966664
800 SNP_A-4233975 12984652
801 SNP_A-2031581 13017731
802 SNP_A-2310572 13021290
803 SNP_A-1952828 13063591
804 SNP_A-1891705 13067577
805 SNP_A-1834529 13076153
806 SNP_A-2033813 13080994
807 SNP_A-2061029 13095543
808 SNP_A-2045551 13170986
809 SNP_A-2256734 13233873
810 SNP_A-2297539 13237713
811 SNP_A-1823097 13248532
812 SNP_A-1792898 13256833
813 SNP_A-2269178 13278154
814 SNP_A-1784019 13278252
815 SNP_A-2067405 13280039
816 SNP_A-1865907 13280627
817 SNP_A-1911144 13293442
818 SNP_A-2174024 13295699
819 SNP_A-1863668 13309829
820 SNP_A-4217219 13319289
821 SNP_A-2033908 13328817
822 SNP_A-2106065 13329264
823 SNP_A-1903249 13332743
824 SNP_A-2195300 13339224
825 SNP_A-2101590 13348707
826 SNP_A-2048105 13348818
827 SNP_A-2033922 13349952
828 SNP_A-2171270 13352570
829 SNP_A-2194883 13357133
830 SNP_A-4217223 13357556
831 SNP_A-4217224 13358173
832 SNP_A-1807001 13361383
833 SNP_A-1886258 13362314
834 SNP_A-2041501 13368537
835 SNP_A-1799785 13390159
836 SNP_A-1810766 13390477
837 SNP_A-2033975 13402363
838 SNP_A-2178562 13414016
839 SNP_A-4237537 13417595
840 SNP_A-2278182 13421760
841 SNP_A-1848285 13425248
842 SNP_A-2034043 13432536
843 SNP_A-2034044 13432580
844 SNP_A-2034046 13432691
845 SNP_A-2271490 13446886
846 SNP_A-2212518 13447175
847 SNP_A-4228162 13451086
848 SNP_A-2022709 13451341
849 SNP_A-2303083 13461781
850 SNP_A-4236081 13466410
851 SNP_A-1916888 13475204
852 SNP_A-2083275 13476784
853 SNP_A-2034121 13499085
854 SNP_A-2034130 13507629
855 SNP_A-1906242 13577543
856 SNP_A-2049170 13578273
857 SNP_A-2177080 13587509
858 SNP_A-2303968 13605630
859 SNP_A-2034324 13630255
860 SNP_A-1929613 13630617
861 SNP_A-2034325 13632338
862 SNP_A-4202927 13650301
863 SNP_A-1840806 13655372
864 SNP_A-4239128 13677119
865 SNP_A-2183592 13680094
866 SNP_A-1855734 13719554
867 SNP_A-2113280 13722540
868 SNP_A-2172398 13722606
869 SNP_A-2034427 13724212
870 SNP_A-2034430 13724820
871 SNP_A-4238633 13731551
872 SNP_A-4202988 13731564
873 SNP_A-2214762 13746644
874 SNP_A-2056129 13746899
875 SNP_A-2057652 13748704
876 SNP_A-1889450 13753741
877 SNP_A-4195210 13762749
878 SNP_A-1808098 13764958
879 SNP_A-4199432 13793082
880 SNP_A-1789300 13804043
881 SNP_A-2195965 13843034
882 SNP_A-2192950 13843489
883 SNP_A-2111538 13845670
884 SNP_A-1946530 13855796
885 SNP_A-1821403 13856025
886 SNP_A-1888466 13889609
887 SNP_A-2175964 13901181
888 SNP_A-2073409 13918404
889 SNP_A-2165294 13930777
890 SNP_A-2150249 13952836
891 SNP_A-1951959 13953134
892 SNP_A-4207482 13963111
893 SNP_A-2096985 13966697
894 SNP_A-4232163 13969901
895 SNP_A-2245790 13992578
896 SNP_A-2061550 13998057
897 SNP_A-4217307 14105903
898 SNP_A-2025039 14111149
899 SNP_A-2042480 14112158
900 SNP_A-2065230 14143509
901 SNP_A-2129186 14190412
902 SNP_A-4218544 14229191
903 SNP_A-2141706 14246050
904 SNP_A-4221582 14259746
905 SNP_A-2190005 14466726
906 SNP_A-2192347 14500349
907 SNP_A-1878197 14571587
908 SNP_A-2035008 14586144
909 SNP_A-2035015 14596800
910 SNP_A-1859588 14708047
911 SNP_A-4217331 14735553
912 SNP_A-2198891 14746099
913 SNP_A-2189116 14746366
914 SNP_A-2044694 14785338
915 SNP_A-2089502 14801244
916 SNP_A-4232611 14827425
917 SNP_A-2069399 14840029
918 SNP_A-4239896 14878363
919 SNP_A-4231634 14878499
920 SNP_A-2260864 14893772
921 SNP_A-4237045 14894474
922 SNP_A-2152512 14894575
923 SNP_A-2237561 14900293
924 SNP_A-1839497 14914758
925 SNP_A-2035198 14917332
926 SNP_A-4238748 14918747
927 SNP_A-2120851 14924028
928 SNP_A-4226084 14964912
929 SNP_A-2290344 14971302
930 SNP_A-2079493 14986429
931 SNP_A-2310309 15009656
932 SNP_A-1957726 15029336
933 SNP_A-2053284 15044522
934 SNP_A-2107265 15052025
935 SNP_A-2076492 15053100
936 SNP_A-2268827 15057108
937 SNP_A-2100944 15065706
938 SNP_A-2199233 15075642
939 SNP_A-4227489 15090965
940 SNP_A-2171777 15101641
941 SNP_A-2132025 15112568
942 SNP_A-4196978 15114497
943 SNP_A-4240585 15158063
944 SNP_A-1812455 15168380
945 SNP_A-1856731 15173239
946 SNP_A-2022270 15175108
947 SNP_A-4229404 15188324
948 SNP_A-2043626 15188626
949 SNP_A-2066188 15192421
950 SNP_A-1943729 15195212
951 SNP_A-1847641 15195677
952 SNP_A-2109912 15196267
953 SNP_A-2092474 15199526
954 SNP_A-2229209 15205599
955 SNP_A-4235853 15251721
956 SNP_A-2145772 15256825
957 SNP_A-4196967 15262145
958 SNP_A-2233095 15272477
959 SNP_A-2124170 15293063
960 SNP_A-2204779 15298452
961 SNP_A-1931631 15311555
962 SNP_A-2244883 15347509
963 SNP_A-1840365 15363621
964 SNP_A-2156541 15366090
965 SNP_A-1859165 15396998
966 SNP_A-1791010 15436410
967 SNP_A-1826287 15455941
968 SNP_A-2036935 15469202
969 SNP_A-2022579 15469331
970 SNP_A-2104426 15473077
971 SNP_A-2268457 15473346
972 SNP_A-1876178 15474276
973 SNP_A-4199865 15475463
974 SNP_A-1868438 15551960
975 SNP_A-1915452 15552237
976 SNP_A-1905356 15552491
977 SNP_A-1852504 15565022
978 SNP_A-2276505 15626709
979 SNP_A-2027566 15727655
980 SNP_A-4217383 15752238
981 SNP_A-4200345 15790802
982 SNP_A-4207481 15841002
983 SNP_A-1907821 15864539
984 SNP_A-1874101 15876086
985 SNP_A-2209985 15967077
986 SNP_A-4217390 16026067
987 SNP_A-2104626 16079205
988 SNP_A-1896280 16111650
989 SNP_A-2244138 16132922
990 SNP_A-1960179 16164272
991 SNP_A-1790026 16164327
992 SNP_A-2266077 16164552
993 SNP_A-2170659 16164575
994 SNP_A-2179896 16164659
995 SNP_A-2035932 16164882
996 SNP_A-2028515 16176805
997 SNP_A-1858135 16186849
998 SNP_A-2173590 16186966
999 SNP_A-2083627 16194276
1000 SNP_A-4239922 16218512
1001 SNP_A-2238642 16219504
1002 SNP_A-1814195 16219934
1003 SNP_A-1862765 16219962
1004 SNP_A-2273623 16223802
1005 SNP_A-1944692 16235442
1006 SNP_A-2168262 16236368
1007 SNP_A-2142085 16236620
1008 SNP_A-2287136 16237633
1009 SNP_A-2217162 16237876
1010 SNP_A-4225887 16250464
1011 SNP_A-4236820 16250700
1012 SNP_A-2302143 16264126
1013 SNP_A-2108656 16264150
1014 SNP_A-2299816 16265052
1015 SNP_A-2197661 16283812
1016 SNP_A-1794942 16298403
1017 SNP_A-2031785 16302522
1018 SNP_A-1789751 16302981
1019 SNP_A-1846031 16319824
1020 SNP_A-2117480 16368136
1021 SNP_A-2030837 16378752
1022 SNP_A-4205351 16406188
1023 SNP_A-4207195 16407212
1024 SNP_A-4217418 16410287
1025 SNP_A-1903111 16411893
1026 SNP_A-2089193 16432091
1027 SNP_A-1960392 16439146
1028 SNP_A-2223145 16460013
1029 SNP_A-1891261 16460071
1030 SNP_A-1831119 16478452
1031 SNP_A-2268823 16478608
1032 SNP_A-1943648 16482811
1033 SNP_A-2093161 16507622
1034 SNP_A-4233160 16532779
1035 SNP_A-2036178 16543428
1036 SNP_A-1830169 16545439
1037 SNP_A-1811347 16545580
1038 SNP_A-1783308 16563668
1039 SNP_A-2164459 16606000
1040 SNP_A-2036219 16634484
1041 SNP_A-1939383 16657752
1042 SNP_A-2096773 16672153
1043 SNP_A-1866038 16685143
1044 SNP_A-2115987 16708464
1045 SNP_A-1851917 16710426
1046 SNP_A-2196080 16731794
1047 SNP_A-2036274 16732283
1048 SNP_A-1842604 16739429
1049 SNP_A-1832773 16763584
1050 SNP_A-1925102 16764177
1051 SNP_A-2036315 16769830
1052 SNP_A-2308120 16784344
1053 SNP_A-1951321 16793888
1054 SNP_A-1926312 16802898
1055 SNP_A-2036352 16833290
1056 SNP_A-2134253 16838276
1057 SNP_A-1847793 16856944
1058 SNP_A-1902745 16863193
1059 SNP_A-2036383 16899069
1060 SNP_A-1853188 16946737
1061 SNP_A-2188067 16948040
1062 SNP_A-2089463 16963513
1063 SNP_A-2291272 16975264
1064 SNP_A-1916463 17002455
1065 SNP_A-2084643 17028250
1066 SNP_A-2037471 17089175
1067 SNP_A-4198480 17119644
1068 SNP_A-1894580 17135652
1069 SNP_A-2287567 17155604
1070 SNP_A-2257945 17166271
1071 SNP_A-1856283 17172155
1072 SNP_A-2298250 17211338
1073 SNP_A-2036555 17224159
1074 SNP_A-4239077 17247452
1075 SNP_A-1809889 17251521
1076 SNP_A-4217461 17268166
1077 SNP_A-2173956 17277394
1078 SNP_A-2197810 17277690
1079 SNP_A-1885694 17278830
1080 SNP_A-4216495 17283322
1081 SNP_A-1881929 17291323
1082 SNP_A-2066762 17308414
1083 SNP_A-1793162 17410570
1084 SNP_A-1824075 17416512
1085 SNP_A-2036699 17419266
1086 SNP_A-2036700 17419385
1087 SNP_A-1814457 17422787
1088 SNP_A-4226575 17438215
1089 SNP_A-2256704 17469182
1090 SNP_A-2202208 17477549
1091 SNP_A-1945083 17479817
1092 SNP_A-4197712 17494139
1093 SNP_A-2036750 17501767
1094 SNP_A-2241317 17542289
1095 SNP_A-2203932 17545039
1096 SNP_A-2036787 17551685
1097 SNP_A-1947174 17553502
1098 SNP_A-2120515 17553906
1099 SNP_A-4217480 17558873
1100 SNP_A-2143701 17558892
1101 SNP_A-2158436 17561056
1102 SNP_A-4239011 17561728
1103 SNP_A-2036804 17565954
1104 SNP_A-2045969 17574229
1105 SNP_A-1820206 17574784
1106 SNP_A-2226051 17588768
1107 SNP_A-2037554 17596504
1108 SNP_A-2141093 17597060
1109 SNP_A-1940585 17648501
1110 SNP_A-1856118 17651840
1111 SNP_A-2222261 17652008
1112 SNP_A-2059479 17652446
1113 SNP_A-2021081 17652489
1114 SNP_A-1840060 17653374
1115 SNP_A-1914959 17655985
1116 SNP_A-1942675 17677747
1117 SNP_A-2187748 17677860
1118 SNP_A-1928369 17677960
1119 SNP_A-2308508 17683355
1120 SNP_A-2098278 17701738
1121 SNP_A-4206598 17706123
1122 SNP_A-1937469 17725575
1123 SNP_A-2141475 17725744
1124 SNP_A-2137258 17725821
1125 SNP_A-4207360 17736664
1126 SNP_A-2169924 17762650
1127 SNP_A-1857846 17776928
1128 SNP_A-4214197 17779108
1129 SNP_A-2002564 17779137
1130 SNP_A-2002565 17779336
1131 SNP_A-2002567 17779531
1132 SNP_A-2227938 17835891
1133 SNP_A-4238108 17855198
1134 SNP_A-2213139 17856091
1135 SNP_A-2233724 17876268
1136 SNP_A-4239229 17877419
1137 SNP_A-1882497 17886445
1138 SNP_A-2118659 17887500
1139 SNP_A-2043432 17887795
1140 SNP_A-2036951 17941826
1141 SNP_A-2082487 18019191
1142 SNP_A-2256717 18028425
1143 SNP_A-1826998 18109374
1144 SNP_A-2076103 18110873
1145 SNP_A-2202955 18124334
1146 SNP_A-2237115 18127442
1147 SNP_A-2036990 18134125
1148 SNP_A-2312318 18139236
1149 SNP_A-4199549 18143327
1150 SNP_A-2157979 18143469
1151 SNP_A-2119428 18175590
1152 SNP_A-2129244 18178883
1153 SNP_A-1798819 18197747
1154 SNP_A-1859716 18208260
1155 SNP_A-2282459 18212721
1156 SNP_A-2120944 18237964
1157 SNP_A-2037024 18252910
1158 SNP_A-4229377 18260404
1159 SNP_A-2089794 18260963
1160 SNP_A-4219331 18262666
1161 SNP_A-1866761 18262724
1162 SNP_A-4217507 18267461
1163 SNP_A-4206119 18273640
1164 SNP_A-1932312 18291303
1165 SNP_A-2037032 18301821
1166 SNP_A-4205537 18308585
1167 SNP_A-2084514 18315263
1168 SNP_A-2140116 18355894
1169 SNP_A-2037043 18356504
1170 SNP_A-2264393 18379331
1171 SNP_A-2002570 18424308
1172 SNP_A-2170401 18426133
1173 SNP_A-2215946 18431841
1174 SNP_A-1815054 18466821
1175 SNP_A-1864677 18467071
1176 SNP_A-4197842 18468644
1177 SNP_A-2037066 18511606
1178 SNP_A-2037071 18528429
1179 SNP_A-2133929 18534382
1180 SNP_A-4217510 18573034
1181 SNP_A-2037077 18573866
1182 SNP_A-1955854 18576708
1183 SNP_A-2302294 18576788
1184 SNP_A-2101070 18578000
1185 SNP_A-2114079 18585596
1186 SNP_A-2264677 18586496
1187 SNP_A-1876913 18592514
1188 SNP_A-2138857 18592694
1189 SNP_A-4204813 18653150
1190 SNP_A-1857711 18653380
1191 SNP_A-1932766 18654469
1192 SNP_A-2244928 18661844
1193 SNP_A-2089182 18690649
1194 SNP_A-2059951 18697615
1195 SNP_A-1790525 18701104
1196 SNP_A-2215572 18701315
1197 SNP_A-2257851 18706800
1198 SNP_A-2022693 18707982
1199 SNP_A-2036278 18730502
1200 SNP_A-4217516 18742801
1201 SNP_A-2258135 18767268
1202 SNP_A-2139919 18793297
1203 SNP_A-2110985 18798277
1204 SNP_A-2128931 18826761
1205 SNP_A-4202583 18850950
1206 SNP_A-2196922 18852608
1207 SNP_A-2025023 18870054
1208 SNP_A-1930739 18895583
1209 SNP_A-1867693 18895682
1210 SNP_A-2002572 18943447
1211 SNP_A-2242390 18949885
1212 SNP_A-2161376 18983457
1213 SNP_A-2219511 18995274
1214 SNP_A-2225004 18995483
1215 SNP_A-1827130 18996849
1216 SNP_A-2125155 18996956
1217 SNP_A-4223114 18997296
1218 SNP_A-2203568 19038697
1219 SNP_A-2230815 19059568
1220 SNP_A-2037412 19061361
1221 SNP_A-4207707 19064758
1222 SNP_A-2195283 19096918
1223 SNP_A-2232322 19114222
1224 SNP_A-1836867 19115452
1225 SNP_A-2253534 19133359
1226 SNP_A-1861517 19152567
1227 SNP_A-2051028 19158982
1228 SNP_A-2037484 19195039
1229 SNP_A-2037498 19206584
1230 SNP_A-2191904 19423264
1231 SNP_A-2163450 19489402
1232 SNP_A-1841981 19491448
1233 SNP_A-2057733 19491499
1234 SNP_A-1843786 19513612
1235 SNP_A-1831401 19514800
1236 SNP_A-2307715 19516560
1237 SNP_A-2188583 19571584
1238 SNP_A-2050930 19574743
1239 SNP_A-2233600 19583978
1240 SNP_A-1913126 19593735
1241 SNP_A-2002574 19613376
1242 SNP_A-4228594 19615714
1243 SNP_A-1789469 19625012
1244 SNP_A-1832652 19629701
1245 SNP_A-2276028 19650139
1246 SNP_A-1860695 19654084
1247 SNP_A-4214200 19668264
1248 SNP_A-4235448 19668758
1249 SNP_A-1928463 19669828
1250 SNP_A-2068888 19677718
1251 SNP_A-2105314 19685480
1252 SNP_A-4225333 19696125
1253 SNP_A-2264087 19696844
1254 SNP_A-1859484 19696938
1255 SNP_A-1950972 19698515
1256 SNP_A-2266058 19699037
1257 SNP_A-4196613 19709722
1258 SNP_A-2171848 19750445
1259 SNP_A-1882450 19757396
1260 SNP_A-2061707 19784246
1261 SNP_A-1832249 19786382
1262 SNP_A-2037722 19802620
1263 SNP_A-2037719 19802796
1264 SNP_A-1823827 19808650
1265 SNP_A-1883250 19808672
1266 SNP_A-2037694 19835048
1267 SNP_A-1839165 19835818
1268 SNP_A-2002577 19847651
1269 SNP_A-2117867 19865082
1270 SNP_A-2028224 19865912
1271 SNP_A-2147165 19866063
1272 SNP_A-1904878 19871148
1273 SNP_A-2002578 19876046
1274 SNP_A-2002581 19909489
1275 SNP_A-1878673 19912392
1276 SNP_A-2205517 19917052
1277 SNP_A-2113949 19925363
1278 SNP_A-2087925 19928693
1279 SNP_A-2187915 19928715
1280 SNP_A-4227899 19928877
1281 SNP_A-1820905 19939780
1282 SNP_A-1814573 19953995
1283 SNP_A-4198558 19966989
1284 SNP_A-2021974 19967887
1285 SNP_A-2188450 19980066
1286 SNP_A-4236186 19996869
1287 SNP_A-1949772 19997161
1288 SNP_A-2047221 20006687
1289 SNP_A-4217603 20016609
1290 SNP_A-2030297 20022230
1291 SNP_A-2189081 20023830
1292 SNP_A-1942795 20027794
1293 SNP_A-4217605 20033580
1294 SNP_A-2219943 20039159
1295 SNP_A-1944004 20046779
1296 SNP_A-2076704 20047115
1297 SNP_A-1808901 20049427
1298 SNP_A-4206862 20057214
1299 SNP_A-1892657 20057377
1300 SNP_A-4221518 20057478
1301 SNP_A-1845775 20057535
1302 SNP_A-4222326 20057605
1303 SNP_A-4201698 20070215
1304 SNP_A-1957980 20074444
1305 SNP_A-2038077 20083537
1306 SNP_A-1880955 20099882
1307 SNP_A-1918744 20167780
1308 SNP_A-2200986 20185426
1309 SNP_A-2028857 20186372
1310 SNP_A-2151527 20187009
1311 SNP_A-1871927 20198535
1312 SNP_A-1787246 20209455
1313 SNP_A-2038165 20255829
1314 SNP_A-1806366 20262861
1315 SNP_A-2144781 20285955
1316 SNP_A-2247030 20352960
1317 SNP_A-4217629 20362495
1318 SNP_A-1805471 20363469
1319 SNP_A-2184048 20395905
1320 SNP_A-4226627 20420905
1321 SNP_A-1953395 20422424
1322 SNP_A-2038773 20422908
1323 SNP_A-2050421 20444050
1324 SNP_A-2091063 20460216
1325 SNP_A-4231665 20460705
1326 SNP_A-2052410 20460778
1327 SNP_A-2138901 20461366
1328 SNP_A-1823143 20478088
1329 SNP_A-2178769 20488570
1330 SNP_A-2090095 20514796
1331 SNP_A-1781724 20515544
1332 SNP_A-1961051 20516066
1333 SNP_A-1900711 20560458
1334 SNP_A-2101632 20594759
1335 SNP_A-4196562 20612396
1336 SNP_A-1948793 20634298
1337 SNP_A-4197911 20681703
1338 SNP_A-2072430 20682239
1339 SNP_A-2231530 20709466
1340 SNP_A-1936430 20767250
1341 SNP_A-1905885 20767961
1342 SNP_A-2190995 20790983
1343 SNP_A-2135304 20794502
1344 SNP_A-1844814 20804768
1345 SNP_A-1894219 20806267
1346 SNP_A-1812115 20811371
1347 SNP_A-2280726 20848836
1348 SNP_A-2110616 20854022
1349 SNP_A-2128642 20855986
1350 SNP_A-2277945 20872067
1351 SNP_A-2122680 20885594
1352 SNP_A-2222649 20885752
1353 SNP_A-4218789 20899765
1354 SNP_A-1853597 20907173
1355 SNP_A-2189933 20909063
1356 SNP_A-2237383 20909142
1357 SNP_A-2099584 20911707
1358 SNP_A-4217649 20912173
1359 SNP_A-1960209 20921469
1360 SNP_A-1919610 20930096
1361 SNP_A-1893127 21036277
1362 SNP_A-2155956 21040004
1363 SNP_A-1908362 21055961
1364 SNP_A-2038582 21112187
1365 SNP_A-1803156 21139647
1366 SNP_A-2294776 21139891
1367 SNP_A-2057493 21169459
1368 SNP_A-1836653 21173837
1369 SNP_A-1826730 21187742
1370 SNP_A-2062658 21222892
1371 SNP_A-4229183 21223254
1372 SNP_A-2196364 21224918
1373 SNP_A-2124409 21225277
1374 SNP_A-4206938 21226648
1375 SNP_A-2225816 21260593
1376 SNP_A-4231545 21262411
1377 SNP_A-1908053 21263611
1378 SNP_A-1847873 21269288
1379 SNP_A-2002591 21270899
1380 SNP_A-4219203 21273886
1381 SNP_A-4226535 21299899
1382 SNP_A-2288781 21342662
1383 SNP_A-2271145 21342883
1384 SNP_A-1800746 21346318
1385 SNP_A-2038761 21363521
1386 SNP_A-2101630 21365781
1387 SNP_A-2281699 21365936
1388 SNP_A-2032508 21367119
1389 SNP_A-2277054 21383204
1390 SNP_A-4201195 21385935
1391 SNP_A-2237613 21388508
1392 SNP_A-1787841 21398341
1393 SNP_A-2082962 21414787
1394 SNP_A-2205956 21422704
1395 SNP_A-1816804 21446005
1396 SNP_A-2157715 21446768
1397 SNP_A-2247051 21446958
1398 SNP_A-2060843 21454411
1399 SNP_A-4203831 21473900
1400 SNP_A-1842563 21479493
1401 SNP_A-2038846 21483114
1402 SNP_A-2029980 21483467
1403 SNP_A-4217676 21483673
1404 SNP_A-4200133 21492770
1405 SNP_A-2117026 21503450
1406 SNP_A-4226626 21503604
1407 SNP_A-1925021 21503630
1408 SNP_A-2290209 21583158
1409 SNP_A-2038967 21583225
1410 SNP_A-2230315 21586851
1411 SNP_A-4203065 21619527
1412 SNP_A-2269959 21622789
1413 SNP_A-1925676 21675308
1414 SNP_A-2064250 21849666
1415 SNP_A-4226437 21860703
1416 SNP_A-1954891 21861286
1417 SNP_A-4217452 21906289
1418 SNP_A-2214775 21923258
1419 SNP_A-2300807 21926514
1420 SNP_A-2039286 21931254
1421 SNP_A-2039288 21933827
1422 SNP_A-2039290 21933888
1423 SNP_A-2076217 21934007
1424 SNP_A-1823867 21935477
1425 SNP_A-2134662 21938441
1426 SNP_A-1936445 21950884
1427 SNP_A-4225746 21960381
1428 SNP_A-4233241 21963524
1429 SNP_A-4199311 21973879
1430 SNP_A-2297026 21990928
1431 SNP_A-2149313 22066058
1432 SNP_A-2002593 22084384
1433 SNP_A-2175810 22134928
1434 SNP_A-1959763 22139390
1435 SNP_A-4206694 22154866
1436 SNP_A-1821520 22154984
1437 SNP_A-2134906 22155382
1438 SNP_A-2286475 22174503
1439 SNP_A-2312390 22176186
1440 SNP_A-2032812 22253612
1441 SNP_A-1948373 22253884
1442 SNP_A-2039461 22258340
1443 SNP_A-2141775 22268179
1444 SNP_A-2291080 22276419
1445 SNP_A-2305798 22277823
1446 SNP_A-1950047 22279031
1447 SNP_A-2225901 22312486
1448 SNP_A-4203417 22313945
1449 SNP_A-1946076 22314178
1450 SNP_A-2202018 22318397
1451 SNP_A-1820942 22391686
1452 SNP_A-2306275 22642542
1453 SNP_A-2193497 22679063
1454 SNP_A-2096217 22688800
1455 SNP_A-4219773 22689437
1456 SNP_A-2131604 22708805
1457 SNP_A-1840301 22708892
1458 SNP_A-1869558 22718018
1459 SNP_A-4195225 22758211
1460 SNP_A-2076141 22758886
1461 SNP_A-2293070 22764669
1462 SNP_A-4221264 22769673
1463 SNP_A-4241131 22775988
1464 SNP_A-4216714 22776426
1465 SNP_A-1782944 22778705
1466 SNP_A-2039783 22797592
1467 SNP_A-1922502 22805630
1468 SNP_A-2237040 22851394
1469 SNP_A-1807839 22879652
1470 SNP_A-2242170 22883808
1471 SNP_A-2043767 22883913
1472 SNP_A-2238985 22884045
1473 SNP_A-1863643 22891474
1474 SNP_A-4239234 22892370
1475 SNP_A-2218202 22897479
1476 SNP_A-2268261 22924705
1477 SNP_A-1791086 22924993
1478 SNP_A-4234897 22934911
1479 SNP_A-4223345 22959933
1480 SNP_A-2205718 22962519
1481 SNP_A-1789445 22966290
1482 SNP_A-1881399 23009712
1483 SNP_A-2027219 23023936
1484 SNP_A-2107623 23041835
1485 SNP_A-1933343 23058735
1486 SNP_A-1946997 23062680
1487 SNP_A-2040086 23111562
1488 SNP_A-2238807 23113965
1489 SNP_A-2263697 23149270
1490 SNP_A-1878060 23149290
1491 SNP_A-2293659 23149377
1492 SNP_A-4233245 23152075
1493 SNP_A-2221810 23152879
1494 SNP_A-2121504 23152920
1495 SNP_A-2150921 23153362
1496 SNP_A-1808539 23197970
1497 SNP_A-2040174 23214735
1498 SNP_A-4193179 23221416
1499 SNP_A-2113836 23221581
1500 SNP_A-2002597 23376393
1501 SNP_A-1925487 23385971
1502 SNP_A-2104637 23441240
1503 SNP_A-2140968 23486433
1504 SNP_A-2040311 23504021
1505 SNP_A-2090148 23516901
1506 SNP_A-2046130 23539875
1507 SNP_A-1857655 23565524
1508 SNP_A-4217776 23569819
1509 SNP_A-2269025 23580022
1510 SNP_A-4192508 23591560
1511 SNP_A-2103661 23619091
1512 SNP_A-2029370 23626010
1513 SNP_A-4228723 23656775
1514 SNP_A-2040452 23661597
1515 SNP_A-2286919 23679213
1516 SNP_A-4239901 23679342
1517 SNP_A-4224847 23687994
1518 SNP_A-2074734 23688819
1519 SNP_A-1931764 23689385
1520 SNP_A-1911046 23693243
1521 SNP_A-1855640 23722088
1522 SNP_A-1842252 23743089
1523 SNP_A-4224715 23750728
1524 SNP_A-1918252 23764800
1525 SNP_A-4214201 23814887
1526 SNP_A-4225519 23821798
1527 SNP_A-2002599 23828090
1528 SNP_A-1934670 23829123
1529 SNP_A-1858678 23835465
1530 SNP_A-1843187 23837413
1531 SNP_A-2138316 23853278
1532 SNP_A-2070193 23871249
1533 SNP_A-4221915 23871877
1534 SNP_A-2283980 23871930
1535 SNP_A-4217806 23931073
1536 SNP_A-4217809 23941884
1537 SNP_A-2192545 23954250
1538 SNP_A-1842552 23962261
1539 SNP_A-1818795 23985031
1540 SNP_A-1862604 23989286
1541 SNP_A-1860882 23989441
1542 SNP_A-1823241 23990331
1543 SNP_A-2002600 23998700
1544 SNP_A-1783715 24037109
1545 SNP_A-1952004 24038383
1546 SNP_A-2059204 24040684
1547 SNP_A-1882912 24071853
1548 SNP_A-2193793 24072066
1549 SNP_A-1798038 24079496
1550 SNP_A-1939614 24088369
1551 SNP_A-4230905 24094858
1552 SNP_A-2233627 24170852
1553 SNP_A-4232850 24172137
1554 SNP_A-4217248 24176088
1555 SNP_A-2040938 24204717
1556 SNP_A-1910860 24204986
1557 SNP_A-2309405 24227457
1558 SNP_A-4217829 24250132
1559 SNP_A-2252433 24265095
1560 SNP_A-1948718 24286469
1561 SNP_A-2162125 24286539
1562 SNP_A-2116123 24288211
1563 SNP_A-1846682 24334537
1564 SNP_A-2041058 24338301
1565 SNP_A-2041059 24338715
1566 SNP_A-2054531 24339221
1567 SNP_A-2250319 24351479
1568 SNP_A-2195872 24359760
1569 SNP_A-2041098 24363027
1570 SNP_A-1881656 24370473
1571 SNP_A-2241381 24372239
1572 SNP_A-2237756 24383760
1573 SNP_A-2212606 24384011
1574 SNP_A-4239458 24384028
1575 SNP_A-2145264 24400854
1576 SNP_A-2122826 24401182
1577 SNP_A-1927767 24403304
1578 SNP_A-4221974 24407126
1579 SNP_A-1820524 24409311
1580 SNP_A-1912382 24410402
1581 SNP_A-1864860 24410776
1582 SNP_A-2127147 24435109
1583 SNP_A-1958638 24450637
1584 SNP_A-4236490 24458950
1585 SNP_A-1904614 24468126
1586 SNP_A-4239072 24477657
1587 SNP_A-2269714 24480016
1588 SNP_A-4237249 24484891
1589 SNP_A-4201794 24485089
1590 SNP_A-2248588 24486459
1591 SNP_A-2041224 24498492
1592 SNP_A-2100067 24519700
1593 SNP_A-2039617 24583650
1594 SNP_A-1828320 24592546
1595 SNP_A-1952148 24593059
1596 SNP_A-1877997 24593133
1597 SNP_A-4195511 24595765
1598 SNP_A-4206088 24595830
1599 SNP_A-2205275 24596605
1600 SNP_A-2247878 24601691
1601 SNP_A-2143354 24620402
1602 SNP_A-2058050 24631571
1603 SNP_A-2116121 24634482
1604 SNP_A-2183991 24642270
1605 SNP_A-2073965 24663234
1606 SNP_A-2270083 24688241
1607 SNP_A-2041308 24690213
1608 SNP_A-2282874 24692042
1609 SNP_A-1859050 24714774
1610 SNP_A-2041363 24752300
1611 SNP_A-4217865 24752443
1612 SNP_A-4227313 24826460
1613 SNP_A-1889900 24826596
1614 SNP_A-2165743 24841951
1615 SNP_A-2131068 24847126
1616 SNP_A-1792884 24858112
1617 SNP_A-2116240 24858479
1618 SNP_A-4223375 24858737
1619 SNP_A-2060306 24859336
1620 SNP_A-1853736 24859398
1621 SNP_A-2224183 24859417
1622 SNP_A-2041517 24864013
1623 SNP_A-2041521 24864227
1624 SNP_A-4217877 24865112
1625 SNP_A-1781149 24880412
1626 SNP_A-2166396 24895928
1627 SNP_A-2041546 24895998
1628 SNP_A-2238101 24918898
1629 SNP_A-2041558 24919037
1630 SNP_A-4202903 24938093
1631 SNP_A-4225685 24939340
1632 SNP_A-2041596 24979579
1633 SNP_A-1892267 24982575
1634 SNP_A-2275632 24997167
1635 SNP_A-2048593 25012223
1636 SNP_A-2142909 25034553
1637 SNP_A-2150114 25034657
1638 SNP_A-2188260 25045762
1639 SNP_A-1793158 25046386
1640 SNP_A-1805310 25048720
1641 SNP_A-2090367 25049586
1642 SNP_A-2104516 25053970
1643 SNP_A-2051965 25070695
1644 SNP_A-2211687 25070791
1645 SNP_A-4221116 25073670
1646 SNP_A-2038125 25075275
1647 SNP_A-1841446 25079731
1648 SNP_A-2130659 25082058
1649 SNP_A-1794842 25117357
1650 SNP_A-2263433 25119419
1651 SNP_A-2041769 25131747
1652 SNP_A-2002607 25147621
1653 SNP_A-1927373 25156562
1654 SNP_A-2113365 25170541
1655 SNP_A-2217735 25170626
1656 SNP_A-2140596 25188120
1657 SNP_A-4225941 25188315
1658 SNP_A-1822699 25196617
1659 SNP_A-2063953 25197006
1660 SNP_A-2138267 25197918
1661 SNP_A-2180352 25229541
1662 SNP_A-1784684 25239781
1663 SNP_A-1931933 25239939
1664 SNP_A-4206720 25240083
1665 SNP_A-1798032 25244784
1666 SNP_A-4221493 25249300
1667 SNP_A-2064709 25250095
1668 SNP_A-2041822 25253484
1669 SNP_A-4217917 25253819
1670 SNP_A-2041826 25254044
1671 SNP_A-4202177 25273809
1672 SNP_A-2250663 25282331
1673 SNP_A-4217920 25283560
1674 SNP_A-2041841 25283710
1675 SNP_A-2050405 25292968
1676 SNP_A-2057701 25293089
1677 SNP_A-2059942 25295871
1678 SNP_A-1864694 25334604
1679 SNP_A-4236364 25340357
1680 SNP_A-4217932 25379298
1681 SNP_A-2238932 25405864
1682 SNP_A-1937151 25417964
1683 SNP_A-1835988 25429100
1684 SNP_A-2281747 25459436
1685 SNP_A-4200628 25459490
1686 SNP_A-1911185 25463112
1687 SNP_A-1942080 25505069
1688 SNP_A-1799922 25513464
1689 SNP_A-2223938 25513619
1690 SNP_A-1845980 25514998
1691 SNP_A-2042021 25535192
1692 SNP_A-1890947 25535661
1693 SNP_A-4217942 25536337
1694 SNP_A-2042027 25536631
1695 SNP_A-2042028 25537084
1696 SNP_A-1827091 25540624
1697 SNP_A-2025968 25559902
1698 SNP_A-1780613 25562333
1699 SNP_A-4196781 25574763
1700 SNP_A-2153814 25594738
1701 SNP_A-2042189 25658437
1702 SNP_A-4217959 25689829
1703 SNP_A-1858070 25704417
1704 SNP_A-4236162 25726138
1705 SNP_A-2254998 25756603
1706 SNP_A-1948791 25756980
1707 SNP_A-4232714 25768792
1708 SNP_A-2191295 25772813
1709 SNP_A-2042285 25779756
1710 SNP_A-2152783 25819197
1711 SNP_A-1847869 25820078
1712 SNP_A-4218308 25864113
1713 SNP_A-1929247 25874589
1714 SNP_A-1843722 25889059
1715 SNP_A-1951327 25889260
1716 SNP_A-1956353 25900442
1717 SNP_A-1787028 25904280
1718 SNP_A-1853371 25906416
1719 SNP_A-4223321 25919674
1720 SNP_A-2127850 25920114
1721 SNP_A-1959631 25925920
1722 SNP_A-2042445 25927247
1723 SNP_A-4235751 25933558
1724 SNP_A-2053590 25934686
1725 SNP_A-2061071 25952729
1726 SNP_A-2051136 25980008
1727 SNP_A-2183116 25980606
1728 SNP_A-1869543 25980770
1729 SNP_A-2240639 26005286
1730 SNP_A-2224284 26013466
1731 SNP_A-2124284 26026538
1732 SNP_A-1920480 26031671
1733 SNP_A-2116005 26036649
1734 SNP_A-1810814 26045148
1735 SNP_A-2050688 26047694
1736 SNP_A-1916395 26062860
1737 SNP_A-2097791 26072952
1738 SNP_A-2135593 26073031
1739 SNP_A-2205472 26091832
1740 SNP_A-1882471 26092818
1741 SNP_A-2104563 26093752
1742 SNP_A-2058299 26102939
1743 SNP_A-4231508 26118951
1744 SNP_A-1930339 26119337
1745 SNP_A-2268642 26142847
1746 SNP_A-2046810 26146016
1747 SNP_A-2288652 26158915
1748 SNP_A-2280987 26188576
1749 SNP_A-2002612 26206245
1750 SNP_A-2042758 26206349
1751 SNP_A-2120579 26207396
1752 SNP_A-2042759 26209066
1753 SNP_A-1871205 26216646
1754 SNP_A-1818820 26229561
1755 SNP_A-1961406 26229632
1756 SNP_A-2042788 26234255
1757 SNP_A-2106346 26234568
1758 SNP_A-2021679 26249437
1759 SNP_A-1928592 26256997
1760 SNP_A-2042836 26278710
1761 SNP_A-2236384 26337892
1762 SNP_A-2030067 26338000
1763 SNP_A-4204446 26366134
1764 SNP_A-1834178 26382742
1765 SNP_A-4226216 26383105
1766 SNP_A-2042961 26395604
1767 SNP_A-1893637 26406423
1768 SNP_A-1810025 26462570
1769 SNP_A-2183824 26463629
1770 SNP_A-2166199 26475978
1771 SNP_A-2043064 26488300
1772 SNP_A-4218021 26488578
1773 SNP_A-1939513 26489079
1774 SNP_A-1953017 26493700
1775 SNP_A-1887176 26535198
1776 SNP_A-1824840 26556243
1777 SNP_A-2300169 26566134
1778 SNP_A-4220434 26566622
1779 SNP_A-2089373 26581921
1780 SNP_A-2261548 26586394
1781 SNP_A-1943902 26609096
1782 SNP_A-2282830 26615192
1783 SNP_A-2065660 26643751
1784 SNP_A-2058103 26646813
1785 SNP_A-2088783 26670518
1786 SNP_A-4200093 26682161
1787 SNP_A-2158181 26693636
1788 SNP_A-4218037 26700220
1789 SNP_A-1849910 26707763
1790 SNP_A-2162480 26724922
1791 SNP_A-2128103 26734458
1792 SNP_A-2073244 26734893
1793 SNP_A-4218042 26738238
1794 SNP_A-1923961 26753706
1795 SNP_A-2031186 26756547
1796 SNP_A-2273984 26768526
1797 SNP_A-2125592 26769152
1798 SNP_A-2043413 26772538
1799 SNP_A-2138002 26783827
1800 SNP_A-2218669 26797743
1801 SNP_A-1914198 26802556
1802 SNP_A-2190746 26802972
1803 SNP_A-4203384 26808375
1804 SNP_A-2125904 26834683
1805 SNP_A-1862566 26871782
1806 SNP_A-1920805 26890471
1807 SNP_A-2299867 26893387
1808 SNP_A-2201631 26950491
1809 SNP_A-4194136 26950779
1810 SNP_A-2047982 26953037
1811 SNP_A-2034156 26984238
1812 SNP_A-2047084 26994124
1813 SNP_A-1852293 27007214
1814 SNP_A-4235477 27043158
1815 SNP_A-1812708 27059780
1816 SNP_A-1947369 27075976
1817 SNP_A-4206850 27091346
1818 SNP_A-2038887 27119044
1819 SNP_A-4218062 27119089
1820 SNP_A-2202069 27127552
1821 SNP_A-2260045 27133759
1822 SNP_A-2253826 27141191
1823 SNP_A-2037950 27151681
1824 SNP_A-2121151 27158221
1825 SNP_A-2074421 27165596
1826 SNP_A-2043652 27172593
1827 SNP_A-2146935 27174719
1828 SNP_A-2262387 27179334
1829 SNP_A-4218070 27220244
1830 SNP_A-2184067 27221005
1831 SNP_A-2064093 27221666
1832 SNP_A-4199250 27228616
1833 SNP_A-2113491 27233598
1834 SNP_A-2222779 27252626
1835 SNP_A-2077740 27311973
1836 SNP_A-1938463 27361949
1837 SNP_A-1936462 27387873
1838 SNP_A-2071950 27388716
1839 SNP_A-2220744 27388769
1840 SNP_A-4222565 27389476
1841 SNP_A-4221192 27405390
1842 SNP_A-2278337 27456413
1843 SNP_A-2136118 27486111
1844 SNP_A-1790690 27499891
1845 SNP_A-2086658 27501837
1846 SNP_A-4218087 27512343
1847 SNP_A-2043917 27519072
1848 SNP_A-2043960 27552995
1849 SNP_A-4217486 27566830
1850 SNP_A-1813891 27585118
1851 SNP_A-2044069 27609825
1852 SNP_A-4224176 27616839
1853 SNP_A-2257038 27629473
1854 SNP_A-4219834 27629701
1855 SNP_A-2062406 27629871
1856 SNP_A-2243811 27630245
1857 SNP_A-2191300 27645109
1858 SNP_A-4200540 27645734
1859 SNP_A-4218903 27668462
1860 SNP_A-2044166 27675896
1861 SNP_A-2044170 27678902
1862 SNP_A-2044186 27689172
1863 SNP_A-4218112 27689411
1864 SNP_A-2129454 27691713
1865 SNP_A-1791750 27706581
1866 SNP_A-1942442 27713123
1867 SNP_A-2065924 27729964
1868 SNP_A-2212115 27743697
1869 SNP_A-1905929 27750271
1870 SNP_A-1912666 27765544
1871 SNP_A-2136752 27770095
1872 SNP_A-4240695 27855915
1873 SNP_A-1797386 27856263
1874 SNP_A-2220592 27856417
1875 SNP_A-2287878 27868166
1876 SNP_A-2213372 27868213
1877 SNP_A-2171629 27908789
1878 SNP_A-1840939 27932037
1879 SNP_A-1895173 27951898
1880 SNP_A-2033467 27985665
1881 SNP_A-1839691 27995042
1882 SNP_A-2165733 28020645
1883 SNP_A-2135975 28027256
1884 SNP_A-2044389 28042285
1885 SNP_A-2117296 28042876
1886 SNP_A-1825801 28073111
1887 SNP_A-2154440 28074553
1888 SNP_A-2120522 28103349
1889 SNP_A-4216761 28113274
1890 SNP_A-2096169 28130326
1891 SNP_A-2119174 28132093
1892 SNP_A-1828179 28145351
1893 SNP_A-2267446 28145479
1894 SNP_A-1821897 28150463
1895 SNP_A-2222364 28156851
1896 SNP_A-2164660 28188714
1897 SNP_A-4218135 28216385
1898 SNP_A-1938833 28228845
1899 SNP_A-1908923 28247843
1900 SNP_A-2002626 28247962
1901 SNP_A-1938289 28272459
1902 SNP_A-2191720 28283901
1903 SNP_A-2078068 28285569
1904 SNP_A-2299317 28286689
1905 SNP_A-2100060 28299632
1906 SNP_A-2269483 28349069
1907 SNP_A-4221845 28354386
1908 SNP_A-1883852 28361351
1909 SNP_A-1846636 28382424
1910 SNP_A-1894837 28398459
1911 SNP_A-2044598 28423261
1912 SNP_A-2044603 28427975
1913 SNP_A-2277252 28429702
1914 SNP_A-2103139 28437304
1915 SNP_A-2169031 28441468
1916 SNP_A-4238698 28443864
1917 SNP_A-1947127 28474060
1918 SNP_A-1954940 28474568
1919 SNP_A-1828335 28505496
1920 SNP_A-2180853 28505976
1921 SNP_A-1799696 28506128
1922 SNP_A-2263919 28506325
1923 SNP_A-2290085 28506421
1924 SNP_A-4196408 28507024
1925 SNP_A-2041376 28507832
1926 SNP_A-4239863 28508479
1927 SNP_A-2110270 28525905
1928 SNP_A-2035429 28526130
1929 SNP_A-4218145 28541832
1930 SNP_A-2182877 28543182
1931 SNP_A-4195981 28543542
1932 SNP_A-1942242 28549306
1933 SNP_A-1907455 28549746
1934 SNP_A-4218146 28550439
1935 SNP_A-4221556 28553262
1936 SNP_A-4239100 28553963
1937 SNP_A-2197829 28556626
1938 SNP_A-2044641 28556975
1939 SNP_A-1900397 28573976
1940 SNP_A-4214204 28602478
1941 SNP_A-4196873 28602812
1942 SNP_A-2069847 28605720
1943 SNP_A-2139130 28607755
1944 SNP_A-4217677 28616371
1945 SNP_A-2119851 28626149
1946 SNP_A-2044659 28626358
1947 SNP_A-1841264 28636189
1948 SNP_A-1852761 28642657
1949 SNP_A-2205972 28647374
1950 SNP_A-2153978 28659885
1951 SNP_A-1953050 28703465
1952 SNP_A-2296786 28724544
1953 SNP_A-2115169 28724758
1954 SNP_A-1803423 28758050
1955 SNP_A-2055559 28778632
1956 SNP_A-2184951 28824951
1957 SNP_A-2094753 28825379
1958 SNP_A-1791421 28825518
1959 SNP_A-2044783 28840469
1960 SNP_A-1872286 28840592
1961 SNP_A-2267615 28840623
1962 SNP_A-1892750 28846525
1963 SNP_A-2108073 28867037
1964 SNP_A-2232143 28899440
1965 SNP_A-2044874 28905743
1966 SNP_A-2212883 28913318
1967 SNP_A-2232542 28916894
1968 SNP_A-1805294 28922763
1969 SNP_A-2096864 28927714
1970 SNP_A-2282211 28957888
1971 SNP_A-2044958 28959078
1972 SNP_A-4218170 28961846
1973 SNP_A-1879331 28969093
1974 SNP_A-2044977 28976272
1975 SNP_A-1946991 28978499
1976 SNP_A-1927098 28978730
1977 SNP_A-1938507 28979135
1978 SNP_A-1935885 28981955
1979 SNP_A-1823478 28992287
1980 SNP_A-1916066 29001936
1981 SNP_A-2045012 29002403
1982 SNP_A-2045013 29004195
1983 SNP_A-2045017 29005767
1984 SNP_A-4231075 29040356
1985 SNP_A-4200319 29045577
1986 SNP_A-4192499 29070790
1987 SNP_A-2045102 29074599
1988 SNP_A-1949523 29081528
1989 SNP_A-1785888 29083549
1990 SNP_A-1936279 29089080
1991 SNP_A-4218185 29101388
1992 SNP_A-2279537 29101963
1993 SNP_A-1921212 29112929
1994 SNP_A-2025731 29119551
1995 SNP_A-2045137 29128407
1996 SNP_A-4201169 29129602
1997 SNP_A-2274984 29148492
1998 SNP_A-2045165 29163072
1999 SNP_A-2062508 29164569
2000 SNP_A-1800978 29164746
2001 SNP_A-2079984 29164791
2002 SNP_A-2026776 29165968
2003 SNP_A-1955368 29188829
2004 SNP_A-2294919 29197066
2005 SNP_A-2297647 29199082
2006 SNP_A-1922805 29212030
2007 SNP_A-1927774 29212352
2008 SNP_A-2085078 29225760
2009 SNP_A-1924539 29229706
2010 SNP_A-1891224 29230133
2011 SNP_A-2021524 29240641
2012 SNP_A-1783259 29245509
2013 SNP_A-1883072 29245644
2014 SNP_A-4218193 29249561
2015 SNP_A-2244574 29295982
2016 SNP_A-2045254 29310727
2017 SNP_A-2159266 29311352
2018 SNP_A-4223012 29336689
2019 SNP_A-2119705 29338313
2020 SNP_A-2284575 29354626
2021 SNP_A-2090467 29402567
2022 SNP_A-2217382 29423256
2023 SNP_A-1917079 29456804
2024 SNP_A-4223145 29470913
2025 SNP_A-1961045 29506418
2026 SNP_A-2035829 29506489
2027 SNP_A-2060470 29506666
2028 SNP_A-2045395 29510968
2029 SNP_A-4218205 29512141
2030 SNP_A-2060245 29517196
2031 SNP_A-2040690 29519895
2032 SNP_A-2278345 29524999
2033 SNP_A-1945866 29534194
2034 SNP_A-2045422 29539343
2035 SNP_A-2045424 29539458
2036 SNP_A-2045429 29546211
2037 SNP_A-2087267 29546301
2038 SNP_A-4218210 29552630
2039 SNP_A-4218211 29552643
2040 SNP_A-2002634 29565287
2041 SNP_A-2045459 29574014
2042 SNP_A-2102464 29579764
2043 SNP_A-1822480 29608184
2044 SNP_A-1936684 29615215
2045 SNP_A-4218821 29615281
2046 SNP_A-2121506 29615328
2047 SNP_A-2265123 29618248
2048 SNP_A-4218224 29627037
2049 SNP_A-4218226 29627747
2050 SNP_A-1951673 29633231
2051 SNP_A-2124121 29667321
2052 SNP_A-2053223 29701392
2053 SNP_A-2130297 29702738
2054 SNP_A-4237252 29713468
2055 SNP_A-4223030 29713647
2056 SNP_A-2236979 29713786
2057 SNP_A-2022266 29715591
2058 SNP_A-4204931 29716811
2059 SNP_A-2237849 29716884
2060 SNP_A-1822156 29721304
2061 SNP_A-2183028 29721439
2062 SNP_A-2309839 29721554
2063 SNP_A-2248003 29731620
2064 SNP_A-1840740 29731838
2065 SNP_A-4192991 29732630
2066 SNP_A-4234598 29742986
2067 SNP_A-1844616 29743187
2068 SNP_A-1838429 29759753
2069 SNP_A-2174909 29807045
2070 SNP_A-2051904 29808106
2071 SNP_A-1886949 29818043
2072 SNP_A-2093934 29823051
2073 SNP_A-1815348 29860263
2074 SNP_A-4234351 29872973
2075 SNP_A-1801356 29910323
2076 SNP_A-2117760 29912963
2077 SNP_A-1928477 29913595
2078 SNP_A-1816314 29917007
2079 SNP_A-2269877 29940348
2080 SNP_A-2176993 29964601
2081 SNP_A-4237136 29965198
2082 SNP_A-2211641 29967398
2083 SNP_A-1913005 29967525
2084 SNP_A-4216685 29991388
2085 SNP_A-4218261 30003258
2086 SNP_A-2168229 30027485
2087 SNP_A-1946094 30048859
2088 SNP_A-2150920 30058760
2089 SNP_A-2249433 30059297
2090 SNP_A-1915478 30059401
2091 SNP_A-1847457 30062164
2092 SNP_A-4230471 30063554
2093 SNP_A-2135504 30065763
2094 SNP_A-2257718 30066479
2095 SNP_A-4218269 30067073
2096 SNP_A-1893966 30072654
2097 SNP_A-2171118 30075685
2098 SNP_A-2196468 30111943
2099 SNP_A-1958887 30123999
2100 SNP_A-2122282 30124127
2101 SNP_A-2156440 30134898
2102 SNP_A-4228535 30135593
2103 SNP_A-2037414 30135973
2104 SNP_A-2095619 30140584
2105 SNP_A-1960272 30143543
2106 SNP_A-2229572 30155435
2107 SNP_A-4218273 30160004
2108 SNP_A-1888711 30161856
2109 SNP_A-1838833 30170833
2110 SNP_A-2166139 30180199
2111 SNP_A-4200668 30180747
2112 SNP_A-2055567 30181988
2113 SNP_A-1943928 30190823
2114 SNP_A-2146564 30200135
2115 SNP_A-2283596 30203587
2116 SNP_A-2075178 30204772
2117 SNP_A-4192647 30205020
2118 SNP_A-2090477 30206610
2119 SNP_A-4222398 30208338
2120 SNP_A-2276868 30220177
2121 SNP_A-1912890 30220301
2122 SNP_A-1838645 30226589
2123 SNP_A-1844293 30226616
2124 SNP_A-4222836 30226691
2125 SNP_A-4239805 30227616
2126 SNP_A-2129398 30227753
2127 SNP_A-4196173 30227974
2128 SNP_A-2046245 30235582
2129 SNP_A-2046260 30249349
2130 SNP_A-2113049 30260529
2131 SNP_A-1862862 30268897
2132 SNP_A-1938796 30274062
2133 SNP_A-2176357 30274289
2134 SNP_A-2098224 30276019
2135 SNP_A-2046287 30282488
2136 SNP_A-2046299 30282853
2137 SNP_A-2046323 30290716
2138 SNP_A-1914850 30296971
2139 SNP_A-1890907 30300567
2140 SNP_A-4219393 30300742
2141 SNP_A-4218294 30302329
2142 SNP_A-2177063 30313502
2143 SNP_A-2046395 30313972
2144 SNP_A-4218299 30314143
2145 SNP_A-1928257 30314781
2146 SNP_A-2250125 30315348
2147 SNP_A-1859854 30316240
2148 SNP_A-2184332 30317394
2149 SNP_A-1880633 30317558
2150 SNP_A-2068689 30327400
2151 SNP_A-2281254 30327454
2152 SNP_A-2293915 30327552
2153 SNP_A-4240532 30346112
2154 SNP_A-4236236 30350773
2155 SNP_A-1793327 30359937
2156 SNP_A-2113292 30360043
2157 SNP_A-2090715 30360171
2158 SNP_A-1848837 30360470
2159 SNP_A-1872880 30374197
2160 SNP_A-4224562 30375586
2161 SNP_A-2135929 30375847
2162 SNP_A-1871453 30376190
2163 SNP_A-1842168 30376892
2164 SNP_A-2178021 30377460
2165 SNP_A-2046541 30377530
2166 SNP_A-2308905 30377571
2167 SNP_A-4237320 30379478
2168 SNP_A-2107012 30380098
2169 SNP_A-1858805 30382649
2170 SNP_A-2265482 30388396
2171 SNP_A-4229987 30392300
2172 SNP_A-2074245 30395202
2173 SNP_A-1928063 30396177
2174 SNP_A-2199423 30396803
2175 SNP_A-4238396 30403999
2176 SNP_A-1960436 30412512
2177 SNP_A-1880397 30425805
2178 SNP_A-2202094 30433403
2179 SNP_A-2030138 30433716
2180 SNP_A-2172636 30433806
2181 SNP_A-2123412 30434289
2182 SNP_A-2301159 30441788
2183 SNP_A-2053277 30441961
2184 SNP_A-2299409 30446335
2185 SNP_A-2220993 30446392
2186 SNP_A-1908358 30453692
2187 SNP_A-4218501 30459441
2188 SNP_A-2054184 30471879
2189 SNP_A-1918245 30472248
2190 SNP_A-2259636 30499254
2191 SNP_A-2117651 30504390
2192 SNP_A-4229996 30504692
2193 SNP_A-1951501 30519629
2194 SNP_A-2213728 30523465
2195 SNP_A-4233816 30569268
2196 SNP_A-4217584 30569284
2197 SNP_A-1801605 30580467
2198 SNP_A-2100621 30599451
2199 SNP_A-1788441 30611145
2200 SNP_A-4218339 30621612
2201 SNP_A-1823758 30625669
2202 SNP_A-2071106 30653750
2203 SNP_A-2046861 30658408
2204 SNP_A-1799475 30673343
2205 SNP_A-2221632 30676485
2206 SNP_A-1893661 30691307
2207 SNP_A-2089196 30701710
2208 SNP_A-2053859 30706795
2209 SNP_A-1844311 30707044
2210 SNP_A-2112328 30707175
2211 SNP_A-2002635 30791949
2212 SNP_A-1908717 30793505
2213 SNP_A-1855894 30810416
2214 SNP_A-1955514 30817301
2215 SNP_A-2046967 30818917
2216 SNP_A-1794371 30836646
2217 SNP_A-2290131 30857800
2218 SNP_A-2129193 30858475
2219 SNP_A-2066998 30869635
2220 SNP_A-2026013 30870383
2221 SNP_A-1867364 30871465
2222 SNP_A-4220302 30873245
2223 SNP_A-2002636 30874038
2224 SNP_A-2107533 30874396
2225 SNP_A-2047051 30874817
2226 SNP_A-2121134 30880670
2227 SNP_A-4227286 30900824
2228 SNP_A-1909208 30903982
2229 SNP_A-4199887 30907829
2230 SNP_A-1917847 30907966
2231 SNP_A-2302515 30908617
2232 SNP_A-1826823 30908748
2233 SNP_A-1906820 30909378
2234 SNP_A-1891126 30915967
2235 SNP_A-2127551 30927043
2236 SNP_A-4238955 30940179
2237 SNP_A-2226735 30940370
2238 SNP_A-1911923 30954398
2239 SNP_A-2237893 30973591
2240 SNP_A-2105658 30979399
2241 SNP_A-2234128 30987418
2242 SNP_A-2097095 31006613
2243 SNP_A-1871740 31006929
2244 SNP_A-2244445 31009642
2245 SNP_A-2047252 31040930
2246 SNP_A-2002641 31116977
2247 SNP_A-4239261 31172513
2248 SNP_A-2208140 31202250
2249 SNP_A-2116396 31251907
2250 SNP_A-2047600 31252201
2251 SNP_A-2220973 31275925
2252 SNP_A-2233116 31276361
2253 SNP_A-2219102 31281907
2254 SNP_A-4207573 31282170
2255 SNP_A-1881651 31298076
2256 SNP_A-2098812 31298174
2257 SNP_A-2040946 31302088
2258 SNP_A-1796544 31303021
2259 SNP_A-2047666 31303936
2260 SNP_A-1928030 31305740
2261 SNP_A-1858199 31390938
2262 SNP_A-2103016 31404985
2263 SNP_A-1811822 31445349
2264 SNP_A-1876978 31463494
2265 SNP_A-1856657 31470197
2266 SNP_A-1900741 31470345
2267 SNP_A-2169584 31471186
2268 SNP_A-2182835 31477274
2269 SNP_A-2281950 31479237
2270 SNP_A-1956433 31503894
2271 SNP_A-2092871 31504172
2272 SNP_A-1882099 31517999
2273 SNP_A-2002647 31540093
2274 SNP_A-2047926 31632340
2275 SNP_A-4237569 31674118
2276 SNP_A-4227519 31675348
2277 SNP_A-4230114 31676842
2278 SNP_A-2047991 31680940
2279 SNP_A-4233034 31683810
2280 SNP_A-4230925 31688148
2281 SNP_A-2081155 31701393
2282 SNP_A-4219549 31707890
2283 SNP_A-1863018 31708034
2284 SNP_A-2215356 31714485
2285 SNP_A-1816079 31736044
2286 SNP_A-2206097 31795525
2287 SNP_A-1853530 31830380
2288 SNP_A-1847163 31864374
2289 SNP_A-4225391 31866997
2290 SNP_A-2060455 31877206
2291 SNP_A-4222403 31877342
2292 SNP_A-2100716 31877976
2293 SNP_A-1876111 31879670
2294 SNP_A-2024600 31882773
2295 SNP_A-1946402 31883185
2296 SNP_A-1819594 31890261
2297 SNP_A-2256076 31912249
2298 SNP_A-1863297 31916935
2299 SNP_A-2291958 31931909
2300 SNP_A-2196653 31935031
2301 SNP_A-2235015 31953020
2302 SNP_A-4240629 31954269
2303 SNP_A-2210880 31963813
2304 SNP_A-1888123 31963864
2305 SNP_A-2198938 31965995
2306 SNP_A-1867697 31967889
2307 SNP_A-1909717 31968003
2308 SNP_A-4199902 31968035
2309 SNP_A-2290754 31968090
2310 SNP_A-4223626 31991741
2311 SNP_A-2040440 32006778
2312 SNP_A-1840346 32024793
2313 SNP_A-1947636 32028714
2314 SNP_A-4196243 32031365
2315 SNP_A-1947236 32078135
2316 SNP_A-2200865 32092636
2317 SNP_A-2002651 32094724
2318 SNP_A-2195456 32104878
2319 SNP_A-1786201 32109419
2320 SNP_A-2169258 32130625
2321 SNP_A-4235695 32132279
2322 SNP_A-1881934 32137067
2323 SNP_A-4221456 32148172
2324 SNP_A-4227567 32160283
2325 SNP_A-4192813 32162607
2326 SNP_A-1923095 32171607
2327 SNP_A-1810991 32195702
2328 SNP_A-2145811 32195894
2329 SNP_A-2306241 32203814
2330 SNP_A-2311271 32212179
2331 SNP_A-4204014 32248704
2332 SNP_A-2234944 32249504
2333 SNP_A-2049289 32325988
2334 SNP_A-2122884 32340866
2335 SNP_A-4236074 32343643
2336 SNP_A-4200825 32344084
2337 SNP_A-2148739 32346540
2338 SNP_A-2185927 32354282
2339 SNP_A-2119513 32372844
2340 SNP_A-2305575 32374308
2341 SNP_A-2023744 32377185
2342 SNP_A-1897630 32398124
2343 SNP_A-2048706 32400032
2344 SNP_A-1946591 32405155
2345 SNP_A-4218503 32405382
2346 SNP_A-2232555 32421314
2347 SNP_A-2276893 32421652
2348 SNP_A-4218506 32426367
2349 SNP_A-2165416 32477931
2350 SNP_A-2025456 32498630
2351 SNP_A-1896022 32505902
2352 SNP_A-2297607 32506929
2353 SNP_A-2048768 32520762
2354 SNP_A-2048770 32521112
2355 SNP_A-1947681 32521199
2356 SNP_A-4218861 32529429
2357 SNP_A-2048811 32552105
2358 SNP_A-1947807 32552485
2359 SNP_A-2048829 32577224
2360 SNP_A-2149501 32591344
2361 SNP_A-2259030 32604402
2362 SNP_A-1896630 32644275
2363 SNP_A-4238625 32644486
2364 SNP_A-1924801 32670009
2365 SNP_A-1807981 32670180
2366 SNP_A-2181533 32671763
2367 SNP_A-4196610 32672688
2368 SNP_A-2123017 32673097
2369 SNP_A-2265583 32683063
2370 SNP_A-2173378 32706871
2371 SNP_A-1800599 32717095
2372 SNP_A-4239586 32717173
2373 SNP_A-2058139 32726670
2374 SNP_A-2307407 32742684
2375 SNP_A-1834751 32766673
2376 SNP_A-4196104 32777460
2377 SNP_A-2303295 32788211
2378 SNP_A-2079951 32788355
2379 SNP_A-4218008 32796560
2380 SNP_A-1832680 32813273
2381 SNP_A-2280903 32834540
2382 SNP_A-4199353 32840201
2383 SNP_A-2025802 32861844
2384 SNP_A-1819512 32891269
2385 SNP_A-2139778 32905792
2386 SNP_A-1961226 32957503
2387 SNP_A-1888446 32965120
2388 SNP_A-1935491 32976465
2389 SNP_A-2266338 32976571
2390 SNP_A-1862010 32982285
2391 SNP_A-2273737 32982552
2392 SNP_A-1841725 32983423
2393 SNP_A-1930115 32986233
2394 SNP_A-2196636 33052835
2395 SNP_A-1836147 33071418
2396 SNP_A-2037739 33077255
2397 SNP_A-2120765 33087704
2398 SNP_A-2217332 33131531
2399 SNP_A-2049151 33135499
2400 SNP_A-2049154 33136884
2401 SNP_A-2176625 33137627
2402 SNP_A-2306307 33141071
2403 SNP_A-1805595 33157879
2404 SNP_A-2049171 33158210
2405 SNP_A-4227123 33158390
2406 SNP_A-1796777 33172361
2407 SNP_A-2258218 33224334
2408 SNP_A-1912160 33225528
2409 SNP_A-2092629 33233844
2410 SNP_A-1802180 33234180
2411 SNP_A-2194285 33234603
2412 SNP_A-1878918 33270707
2413 SNP_A-1934743 33270870
2414 SNP_A-1832077 33271192
2415 SNP_A-2028776 33290320
2416 SNP_A-1823804 33291012
2417 SNP_A-2194172 33313051
2418 SNP_A-1890342 33331483
2419 SNP_A-2065881 33331881
2420 SNP_A-4204797 33337897
2421 SNP_A-4233694 33373871
2422 SNP_A-2044036 33386404
2423 SNP_A-2178442 33409907
2424 SNP_A-2255880 33412418
2425 SNP_A-2083489 33417622
2426 SNP_A-2039764 33420555
2427 SNP_A-2198750 33420618
2428 SNP_A-2104353 33422705
2429 SNP_A-1940792 33426556
2430 SNP_A-4226568 33427715
2431 SNP_A-2056730 33432314
2432 SNP_A-1924750 33432649
2433 SNP_A-1794642 33433208
2434 SNP_A-1846292 33459465
2435 SNP_A-2093760 33466945
2436 SNP_A-2281170 33467133
2437 SNP_A-2284108 33468716
2438 SNP_A-4231256 33469819
2439 SNP_A-2193112 33469889
2440 SNP_A-1825515 33474658
2441 SNP_A-2080782 33478148
2442 SNP_A-2069726 33478424
2443 SNP_A-2049456 33479387
2444 SNP_A-2161277 33490394
2445 SNP_A-2211775 33500942
2446 SNP_A-2153750 33520809
2447 SNP_A-2125231 33524866
2448 SNP_A-2107921 33575665
2449 SNP_A-2168340 33581116
2450 SNP_A-1897438 33620575
2451 SNP_A-2054343 33631646
2452 SNP_A-4199321 33643597
2453 SNP_A-1902532 33643911
2454 SNP_A-2272365 33656461
2455 SNP_A-4237133 33664220
2456 SNP_A-4194401 33664382
2457 SNP_A-1801231 33738527
2458 SNP_A-4218603 33778766
2459 SNP_A-2142181 33793212
2460 SNP_A-1851454 33793335
2461 SNP_A-2049768 33800143
2462 SNP_A-4203981 33810748
2463 SNP_A-2074806 33829206
2464 SNP_A-2114440 33829571
2465 SNP_A-2049788 33838717
2466 SNP_A-2237150 33886076
2467 SNP_A-4206621 33899841
2468 SNP_A-2155814 33914038
2469 SNP_A-1887258 33914186
2470 SNP_A-2158966 33917988
2471 SNP_A-2136621 33918686
2472 SNP_A-1926081 33928129
2473 SNP_A-4197485 33950285
2474 SNP_A-2278655 33982292
2475 SNP_A-2112701 34006004
2476 SNP_A-4220770 34045462
2477 SNP_A-2113124 34051454
2478 SNP_A-2078920 34122207
2479 SNP_A-4207298 34271617
2480 SNP_A-2230405 34320124
2481 SNP_A-2044834 34326276
2482 SNP_A-2304261 34506986
2483 SNP_A-4239932 34647940
2484 SNP_A-2114333 34650850
2485 SNP_A-2298756 36144018
2486 SNP_A-1862771 36248035
2487 SNP_A-4229505 36671779
2488 SNP_A-1902160 36790796
2489 SNP_A-2107152 36801110
2490 SNP_A-2088548 36809100
2491 SNP_A-1929168 36913752
2492 SNP_A-2139074 36926663
2493 SNP_A-2151587 36963675
2494 SNP_A-2050596 36985499
2495 SNP_A-1949153 36989286
2496 SNP_A-1949565 37019691
2497 SNP_A-1908767 37019742
2498 SNP_A-2159639 37019973
2499 SNP_A-2054486 37022070
2500 SNP_A-1852538 37129708
2501 SNP_A-1931430 37161778
2502 SNP_A-2093596 37162357
2503 SNP_A-2076298 37225324
2504 SNP_A-1830192 37236993
2505 SNP_A-1854879 37326519
2506 SNP_A-2294792 37326540
2507 SNP_A-1913054 37330628
2508 SNP_A-2189204 37332250
2509 SNP_A-2230628 37352685
2510 SNP_A-2050818 37382064
2511 SNP_A-1848804 37392998
2512 SNP_A-1873263 37396551
2513 SNP_A-2070485 37399307
2514 SNP_A-2051479 37405198
2515 SNP_A-2167494 37450594
2516 SNP_A-2147329 37514350
2517 SNP_A-2050919 37518274
2518 SNP_A-1864038 37576806
2519 SNP_A-2102820 37649672
2520 SNP_A-2294195 37649726
2521 SNP_A-2148655 37650280
2522 SNP_A-2279938 37650574
2523 SNP_A-1940164 37657882
2524 SNP_A-1856815 37658218
2525 SNP_A-4200900 37658278
2526 SNP_A-2227883 37661592
2527 SNP_A-1882017 37667727
2528 SNP_A-2051012 37691729
2529 SNP_A-4218692 37719039
2530 SNP_A-4218693 37719200
2531 SNP_A-4218694 37719210
2532 SNP_A-1940730 37725897
2533 SNP_A-2170679 37739628
2534 SNP_A-1943817 37744818
2535 SNP_A-4224082 37752826
2536 SNP_A-2252945 37796650
2537 SNP_A-2051089 37798991
2538 SNP_A-1957879 37822289
2539 SNP_A-1929748 37881554
2540 SNP_A-2274079 37895910
2541 SNP_A-1891995 37898309
2542 SNP_A-2192419 37898499
2543 SNP_A-1875191 37903490
2544 SNP_A-2197467 37911550
2545 SNP_A-2190061 38011263
2546 SNP_A-4231004 38030636
2547 SNP_A-2045420 38034406
2548 SNP_A-1839234 38177337
2549 SNP_A-4217591 38311955
2550 SNP_A-4227072 38320966
2551 SNP_A-1847056 38417007
2552 SNP_A-4219397 38432245
2553 SNP_A-2291210 38432665
2554 SNP_A-1907817 38434732
2555 SNP_A-1900188 38440975
2556 SNP_A-2111374 38489062
2557 SNP_A-2002666 38509854
2558 SNP_A-4214208 38515235
2559 SNP_A-2100688 38515289
2560 SNP_A-1931872 38522359
2561 SNP_A-2305274 38560869
2562 SNP_A-4196856 38585658
2563 SNP_A-1802577 38586180
2564 SNP_A-1837499 38593865
2565 SNP_A-1799593 38597760
2566 SNP_A-2307509 38601297
2567 SNP_A-2208951 38609908
2568 SNP_A-1915359 38613368
2569 SNP_A-2157593 38616188
2570 SNP_A-2026452 38648543
2571 SNP_A-2108240 38653438
2572 SNP_A-2051303 38667030
2573 SNP_A-1836122 38670169
2574 SNP_A-4218723 38673387
2575 SNP_A-1873479 38692135
2576 SNP_A-1858854 38692779
2577 SNP_A-4216220 38719436
2578 SNP_A-2051358 38746794
2579 SNP_A-4204429 38747205
2580 SNP_A-2196417 38760799
2581 SNP_A-4218727 38761749
2582 SNP_A-1824104 38766451
2583 SNP_A-2022779 38768319
2584 SNP_A-2287248 38772872
2585 SNP_A-2051377 38789012
2586 SNP_A-2261299 38793405
2587 SNP_A-2246345 38794457
2588 SNP_A-2147731 38807760
2589 SNP_A-4206359 38807854
2590 SNP_A-1886244 38827301
2591 SNP_A-2313652 38827425
2592 SNP_A-4236981 38840364
2593 SNP_A-2114608 38847802
2594 SNP_A-1785909 38853848
2595 SNP_A-1832645 38853870
2596 SNP_A-2125753 38858414
2597 SNP_A-4203034 38861897
2598 SNP_A-4202581 38884611
2599 SNP_A-2053078 38917875
2600 SNP_A-1858038 38918058
2601 SNP_A-4202874 38931141
2602 SNP_A-2051537 38943492
2603 SNP_A-4218739 38947670
2604 SNP_A-2291035 39000599
2605 SNP_A-2058820 39001052
2606 SNP_A-2051623 39028521
2607 SNP_A-2118372 39078491
2608 SNP_A-1808350 39090055
2609 SNP_A-2055176 39116850
2610 SNP_A-1865111 39117395
2611 SNP_A-4218843 39117862
2612 SNP_A-2022182 39128099
2613 SNP_A-4218766 39129357
2614 SNP_A-2195055 39135740
2615 SNP_A-2051907 39179641
2616 SNP_A-2051908 39179763
2617 SNP_A-2182259 39194378
2618 SNP_A-2109450 39194532
2619 SNP_A-1837344 39198429
2620 SNP_A-2051958 39219246
2621 SNP_A-1782601 39239162
2622 SNP_A-2103143 39242368
2623 SNP_A-4197054 39242453
2624 SNP_A-2255661 39243858
2625 SNP_A-2190034 39258362
2626 SNP_A-2163362 39258617
2627 SNP_A-4204681 39259129
2628 SNP_A-2052021 39266053
2629 SNP_A-2022759 39272386
2630 SNP_A-2091129 39277485
2631 SNP_A-2235934 39282228
2632 SNP_A-1940936 39282280
2633 SNP_A-1799677 39303134
2634 SNP_A-2254845 39309270
2635 SNP_A-1810718 39309666
2636 SNP_A-2225899 39309737
2637 SNP_A-1932179 39368666
2638 SNP_A-4240655 39379665
2639 SNP_A-2067839 39385990
2640 SNP_A-4203120 39394850
2641 SNP_A-2156621 39395029
2642 SNP_A-2182297 39400979
2643 SNP_A-4231208 39414907
2644 SNP_A-4230801 39421179
2645 SNP_A-1887879 39454516
2646 SNP_A-2199642 39461782
2647 SNP_A-4240501 39483152
2648 SNP_A-2286393 39504736
2649 SNP_A-1838501 39508657
2650 SNP_A-4222184 39512754
2651 SNP_A-2059594 39516989
2652 SNP_A-1947751 39524516
2653 SNP_A-4219484 39524695
2654 SNP_A-4198284 39534009
2655 SNP_A-1850043 39536140
2656 SNP_A-2052276 39542813
2657 SNP_A-2110043 39553723
2658 SNP_A-1825062 39553796
2659 SNP_A-1809453 39559818
2660 SNP_A-2050599 39559868
2661 SNP_A-2052299 39563955
2662 SNP_A-4194866 39587599
2663 SNP_A-1844157 39606758
2664 SNP_A-2052350 39609747
2665 SNP_A-4192585 39656894
2666 SNP_A-2024490 39705997
2667 SNP_A-2126708 39729901
2668 SNP_A-1910284 39749100
2669 SNP_A-1835954 39759394
2670 SNP_A-4198814 39831495
2671 SNP_A-2029143 39831992
2672 SNP_A-1792991 39832487
2673 SNP_A-2268677 39832839
2674 SNP_A-2163099 39866444
2675 SNP_A-2253947 39888622
2676 SNP_A-2154682 39889246
2677 SNP_A-2052613 39935306
2678 SNP_A-2142389 39972364
2679 SNP_A-2270996 39982389
2680 SNP_A-4216681 39995129
2681 SNP_A-4199158 39997936
2682 SNP_A-1891916 40005793
2683 SNP_A-2151529 40009387
2684 SNP_A-1957817 40015653
2685 SNP_A-1931340 40015756
2686 SNP_A-4234098 40025139
2687 SNP_A-2195210 40028869
2688 SNP_A-4195250 40029010
2689 SNP_A-1781192 40034040
2690 SNP_A-4203399 40036812
2691 SNP_A-2037320 40039082
2692 SNP_A-2041502 40039510
2693 SNP_A-4218850 40041423
2694 SNP_A-2052767 40054594
2695 SNP_A-2163566 40070404
2696 SNP_A-2123404 40074388
2697 SNP_A-2037452 40076458
2698 SNP_A-4206541 40095370
2699 SNP_A-1949131 40105582
2700 SNP_A-2052828 40122185
2701 SNP_A-2052834 40123106
2702 SNP_A-2052841 40125681
2703 SNP_A-2048284 40138184
2704 SNP_A-2163053 40152984
2705 SNP_A-2052914 40157138
2706 SNP_A-1824758 40170611
2707 SNP_A-4233590 40188620
2708 SNP_A-2067844 40192206
2709 SNP_A-2066647 40194891
2710 SNP_A-2047077 40195254
2711 SNP_A-2052996 40216080
2712 SNP_A-2052998 40218588
2713 SNP_A-2031206 40218705
2714 SNP_A-2212634 40226800
2715 SNP_A-1812450 40245924
2716 SNP_A-1804915 40253944
2717 SNP_A-2082132 40256146
2718 SNP_A-1838687 40256431
2719 SNP_A-2108920 40265189
2720 SNP_A-2092872 40266110
2721 SNP_A-2130909 40269724
2722 SNP_A-2053103 40270605
2723 SNP_A-1802971 40271699
2724 SNP_A-4226043 40279784
2725 SNP_A-4217802 40280839
2726 SNP_A-2080475 40283642
2727 SNP_A-2121514 40283917
2728 SNP_A-2228176 40283954
2729 SNP_A-2261478 40286754
2730 SNP_A-2053126 40288867
2731 SNP_A-4230555 40296986
2732 SNP_A-2141070 40314036
2733 SNP_A-1782739 40329814
2734 SNP_A-4216740 40330775
2735 SNP_A-1911375 40338344
2736 SNP_A-2163319 40360943
2737 SNP_A-2053265 40366615
2738 SNP_A-4204643 40366873
2739 SNP_A-1933193 40371714
2740 SNP_A-2246547 40374147
2741 SNP_A-2089005 40374291
2742 SNP_A-1835515 40386861
2743 SNP_A-2053285 40388881
2744 SNP_A-2150954 40391498
2745 SNP_A-2108647 40395375
2746 SNP_A-2172903 40404909
2747 SNP_A-4218898 40406803
2748 SNP_A-4218899 40413042
2749 SNP_A-4233732 40413058
2750 SNP_A-1838394 40417033
2751 SNP_A-1952637 40426902
2752 SNP_A-1928542 40427093
2753 SNP_A-2220170 40427439
2754 SNP_A-2202629 40427742
2755 SNP_A-4219278 40428311
2756 SNP_A-2023175 40449316
2757 SNP_A-1884588 40450211
2758 SNP_A-4192709 40483976
2759 SNP_A-2118593 40521738
2760 SNP_A-2053455 40539453
2761 SNP_A-2214638 40601667
2762 SNP_A-2043916 40634462
2763 SNP_A-2181368 40634651
2764 SNP_A-2080190 40634747
2765 SNP_A-2199972 40642059
2766 SNP_A-2053569 40648828
2767 SNP_A-4220757 40683069
2768 SNP_A-2229637 40693926
2769 SNP_A-1854748 40752196
2770 SNP_A-2142208 40767812
2771 SNP_A-1818544 40767999
2772 SNP_A-2043721 40769245
2773 SNP_A-4222022 40777218
2774 SNP_A-4238810 40784667
2775 SNP_A-2288131 40803036
2776 SNP_A-2272878 40814965
2777 SNP_A-1860507 40815051
2778 SNP_A-1902006 40815739
2779 SNP_A-2053703 40847735
2780 SNP_A-1841290 40849341
2781 SNP_A-1886745 40850256
2782 SNP_A-1900264 40872206
2783 SNP_A-2231178 40872737
2784 SNP_A-1800346 40872802
2785 SNP_A-1922413 40916684
2786 SNP_A-2086667 40927864
2787 SNP_A-1783567 40928808
2788 SNP_A-2053777 41007040
2789 SNP_A-2301895 41007092
2790 SNP_A-2143776 41007211
2791 SNP_A-2093613 41045198
2792 SNP_A-2075677 41050015
2793 SNP_A-4220862 41055979
2794 SNP_A-1888181 41134266
2795 SNP_A-2222436 41141657
2796 SNP_A-2141804 41145855
2797 SNP_A-1825332 41159669
2798 SNP_A-2191125 41206984
2799 SNP_A-2091574 41277469
2800 SNP_A-2184041 41288695
2801 SNP_A-1905519 41293663
2802 SNP_A-2209630 41302231
2803 SNP_A-4216420 41323288
2804 SNP_A-1953334 41323946
2805 SNP_A-2050164 41325764
2806 SNP_A-2273918 41328873
2807 SNP_A-2054089 41341830
2808 SNP_A-2255399 41344915
2809 SNP_A-4194274 41345395
2810 SNP_A-1796998 41352134
2811 SNP_A-2220789 41354525
2812 SNP_A-4218966 41359481
2813 SNP_A-4198502 41367540
2814 SNP_A-1929735 41386031
2815 SNP_A-2054162 41416891
2816 SNP_A-1852178 41418443
2817 SNP_A-2023912 41420737
2818 SNP_A-4233426 41438538
2819 SNP_A-2138489 41450396
2820 SNP_A-1898411 41451988
2821 SNP_A-1820598 41452725
2822 SNP_A-4218979 41467096
2823 SNP_A-1946395 41467541
2824 SNP_A-4228236 41470541
2825 SNP_A-1909027 41473146
2826 SNP_A-1795732 41495376
2827 SNP_A-2044605 41495409
2828 SNP_A-2100388 41510797
2829 SNP_A-2084140 41510989
2830 SNP_A-4223275 41549376
2831 SNP_A-2299547 41552225
2832 SNP_A-4203467 41584727
2833 SNP_A-2288773 41584841
2834 SNP_A-1885373 41610469
2835 SNP_A-2275839 41610514
2836 SNP_A-1929320 41613648
2837 SNP_A-1852590 41616547
2838 SNP_A-1845359 41616584
2839 SNP_A-2140153 41627847
2840 SNP_A-1865282 41652847
2841 SNP_A-4220624 41654406
2842 SNP_A-4195447 41661598
2843 SNP_A-1913364 41680410
2844 SNP_A-2099895 41680534
2845 SNP_A-2022103 41718893
2846 SNP_A-2231716 41756809
2847 SNP_A-1799851 41766661
2848 SNP_A-2086953 41779415
2849 SNP_A-1890812 41779547
2850 SNP_A-2205817 41781362
2851 SNP_A-2178011 41783076
2852 SNP_A-2054600 41784919
2853 SNP_A-2054602 41785619
2854 SNP_A-2248450 41800499
2855 SNP_A-2138573 41800602
2856 SNP_A-2054607 41801204
2857 SNP_A-1811376 41826236
2858 SNP_A-1829766 41850848
2859 SNP_A-2109639 41851996
2860 SNP_A-2110029 41852029
2861 SNP_A-1824428 41878646
2862 SNP_A-2166087 41878669
2863 SNP_A-1914879 41879490
2864 SNP_A-1786231 41883491
2865 SNP_A-1909022 41898082
2866 SNP_A-4219007 41903106
2867 SNP_A-2054651 41903125
2868 SNP_A-4219009 41923709
2869 SNP_A-1789891 41930420
2870 SNP_A-4225390 41945078
2871 SNP_A-1812974 41949925
2872 SNP_A-2252896 41995195
2873 SNP_A-1844479 41999639
2874 SNP_A-4195983 42002507
2875 SNP_A-2054714 42005111
2876 SNP_A-2195878 42005674
2877 SNP_A-4216132 42016694
2878 SNP_A-1879740 42018204
2879 SNP_A-1802690 42033770
2880 SNP_A-2056071 42081547
2881 SNP_A-4194980 42116060
2882 SNP_A-4219018 42149850
2883 SNP_A-1946747 42170597
2884 SNP_A-2311232 42179960
2885 SNP_A-2145000 42187460
2886 SNP_A-1819120 42188468
2887 SNP_A-1958394 42196337
2888 SNP_A-4230863 42244314
2889 SNP_A-2205603 42257060
2890 SNP_A-2196686 42260682
2891 SNP_A-1865186 42261282
2892 SNP_A-1781444 42285429
2893 SNP_A-2197215 42288535
2894 SNP_A-2054901 42320426
2895 SNP_A-4230516 42320923
2896 SNP_A-4219033 42320939
2897 SNP_A-1958188 42332262
2898 SNP_A-2102671 42334499
2899 SNP_A-4204744 42384861
2900 SNP_A-2310233 42393472
2901 SNP_A-2105173 42413091
2902 SNP_A-1932428 42420684
2903 SNP_A-4224642 42421022
2904 SNP_A-2069968 42421914
2905 SNP_A-2282713 42430910
2906 SNP_A-4221093 42450708
2907 SNP_A-4232504 42450956
2908 SNP_A-1833573 42451697
2909 SNP_A-2022019 42489168
2910 SNP_A-4214211 42535278
2911 SNP_A-1932067 42576812
2912 SNP_A-1825805 42582128
2913 SNP_A-1783067 42585334
2914 SNP_A-4218117 42585637
2915 SNP_A-2151285 42593671
2916 SNP_A-2129906 42594197
2917 SNP_A-2082939 42704171
2918 SNP_A-2072217 42705859
2919 SNP_A-4198545 42743839
2920 SNP_A-2041109 42783505
2921 SNP_A-4217151 42796636
2922 SNP_A-2226597 42797202
2923 SNP_A-2055082 42797754
2924 SNP_A-2204835 42835702
2925 SNP_A-4219052 42837334
2926 SNP_A-2171217 42887101
2927 SNP_A-4222681 42888643
2928 SNP_A-4219054 42890027
2929 SNP_A-2055138 42890075
2930 SNP_A-1875304 42904723
2931 SNP_A-2280307 42905248
2932 SNP_A-2204760 42906238
2933 SNP_A-2167617 43029094
2934 SNP_A-1893702 43107122
2935 SNP_A-1896854 43107259
2936 SNP_A-2116464 43217168
2937 SNP_A-2033091 43244734
2938 SNP_A-2175977 43256181
2939 SNP_A-1790415 43256238
2940 SNP_A-2055393 43268623
2941 SNP_A-4219075 43269719
2942 SNP_A-2055427 43285940
2943 SNP_A-1843486 43286477
2944 SNP_A-4219082 43299888
2945 SNP_A-2055446 43300253
2946 SNP_A-2055447 43300519
2947 SNP_A-2196182 43301191
2948 SNP_A-1889295 43310884
2949 SNP_A-4241286 43335075
2950 SNP_A-2107455 43344877
2951 SNP_A-4224541 43353545
2952 SNP_A-1899199 43378927
2953 SNP_A-2162401 43392567
2954 SNP_A-2274304 43432869
2955 SNP_A-4231343 43441666
2956 SNP_A-2051993 43448769
2957 SNP_A-4228256 43451833
2958 SNP_A-1865655 43454194
2959 SNP_A-1826267 43455177
2960 SNP_A-2055531 43468006
2961 SNP_A-2098711 43468527
2962 SNP_A-2184061 43481562
2963 SNP_A-1872765 43492965
2964 SNP_A-4238684 43521256
2965 SNP_A-2055572 43525171
2966 SNP_A-2049521 43525615
2967 SNP_A-2117151 43592461
2968 SNP_A-4239202 43756824
2969 SNP_A-4219115 43777025
2970 SNP_A-2139485 43789830
2971 SNP_A-2076458 44019689
2972 SNP_A-1818567 44125127
2973 SNP_A-1954816 44142720
2974 SNP_A-1905283 44148176
2975 SNP_A-2304404 44148220
2976 SNP_A-1957772 44212022
2977 SNP_A-4225812 44217240
2978 SNP_A-1790926 44228538
2979 SNP_A-2312853 44228785
2980 SNP_A-1958854 44245637
2981 SNP_A-2273417 44246385
2982 SNP_A-2032438 44249508
2983 SNP_A-1848784 44287191
2984 SNP_A-1811465 44312066
2985 SNP_A-2130167 44339876
2986 SNP_A-1804352 44368918
2987 SNP_A-4239790 44369984
2988 SNP_A-1821264 44421079
2989 SNP_A-4202931 44461736
2990 SNP_A-1789261 44612549
2991 SNP_A-4216705 44631246
2992 SNP_A-2060230 44679003
2993 SNP_A-1923216 44696400
2994 SNP_A-4194575 44722447
2995 SNP_A-1835096 44722474
2996 SNP_A-2119253 44723092
2997 SNP_A-2092260 44728829
2998 SNP_A-1836159 44737959
2999 SNP_A-2286182 44738242
3000 SNP_A-2153949 44773338
3001 SNP_A-2196077 44784254
3002 SNP_A-1828297 44800390
3003 SNP_A-2265457 44801226
3004 SNP_A-2065195 44801264
3005 SNP_A-4223346 44801768
3006 SNP_A-1926957 44802076
3007 SNP_A-2056176 44812724
3008 SNP_A-4199249 44818128
3009 SNP_A-1823716 44823390
3010 SNP_A-2123524 44823838
3011 SNP_A-2166371 44824824
3012 SNP_A-1857859 44825311
3013 SNP_A-2247243 44825763
3014 SNP_A-2203673 44825897
3015 SNP_A-2093637 44826270
3016 SNP_A-1839638 44829221
3017 SNP_A-2002694 44829708
3018 SNP_A-2023908 44838427
3019 SNP_A-1900675 44877604
3020 SNP_A-2056251 44891506
3021 SNP_A-1870591 45014037
3022 SNP_A-1927773 45029002
3023 SNP_A-2056307 45035232
3024 SNP_A-2119966 45045284
3025 SNP_A-4199292 45045403
3026 SNP_A-1925981 45045903
3027 SNP_A-4237353 45061038
3028 SNP_A-2053135 45085167
3029 SNP_A-2058270 45085230
3030 SNP_A-1842749 45090442
3031 SNP_A-2130779 45112748
3032 SNP_A-1908431 45167037
3033 SNP_A-2021848 45371160
3034 SNP_A-1883956 45381530
3035 SNP_A-2279491 45394406
3036 SNP_A-1798235 45394784
3037 SNP_A-2056426 45403327
3038 SNP_A-1831537 45457353
3039 SNP_A-1831004 45457406
3040 SNP_A-2064300 45462714
3041 SNP_A-2152984 45480085
3042 SNP_A-1946445 45493990
3043 SNP_A-1870802 45504207
3044 SNP_A-4230821 45504411
3045 SNP_A-2056506 45568798
3046 SNP_A-2056523 45584491
3047 SNP_A-2309762 45599613
3048 SNP_A-4238051 45610863
3049 SNP_A-2125640 45621796
3050 SNP_A-4228206 45631058
3051 SNP_A-4218830 45669496
3052 SNP_A-2056610 45704239
3053 SNP_A-2056616 45707903
3054 SNP_A-2160609 45712800
3055 SNP_A-4234837 45714441
3056 SNP_A-2292895 45729804
3057 SNP_A-2248445 45745254
3058 SNP_A-4235030 45749692
3059 SNP_A-2220151 45762494
3060 SNP_A-2026378 45763954
3061 SNP_A-1883922 45779750
3062 SNP_A-2056679 45780396
3063 SNP_A-2056682 45782194
3064 SNP_A-2056683 45782213
3065 SNP_A-1930120 45812085
3066 SNP_A-2078417 45827535
3067 SNP_A-2072121 45827657
3068 SNP_A-4219178 45834343
3069 SNP_A-1927162 45844474
3070 SNP_A-1929992 45855419
3071 SNP_A-1812966 45868962
3072 SNP_A-2119335 45869610
3073 SNP_A-2246420 45870317
3074 SNP_A-1943698 45870554
3075 SNP_A-2300642 45870698
3076 SNP_A-2253238 45871382
3077 SNP_A-4226653 45917496
3078 SNP_A-4230649 45929200
3079 SNP_A-2002697 45983038
3080 SNP_A-2056940 45983080
3081 SNP_A-2273985 45995838
3082 SNP_A-2225011 45999241
3083 SNP_A-1875390 46025115
3084 SNP_A-4195430 46025816
3085 SNP_A-2248374 46026336
3086 SNP_A-4219198 46032424
3087 SNP_A-2002699 46033828
3088 SNP_A-2002700 46033964
3089 SNP_A-4223332 46034263
3090 SNP_A-1797721 46057251
3091 SNP_A-2263476 46059484
3092 SNP_A-2191490 46092020
3093 SNP_A-2034795 46104168
3094 SNP_A-1908486 46104230
3095 SNP_A-2026433 46121482
3096 SNP_A-1894562 46154736
3097 SNP_A-2178599 46154948
3098 SNP_A-2002703 46166416
3099 SNP_A-4234318 46174763
3100 SNP_A-4239170 46189075
3101 SNP_A-1803271 46190090
3102 SNP_A-2275188 46190264
3103 SNP_A-1784049 46209283
3104 SNP_A-2292886 46211938
3105 SNP_A-1948131 46221587
3106 SNP_A-2307574 46223399
3107 SNP_A-2028486 46227125
3108 SNP_A-2089018 46236958
3109 SNP_A-1956594 46248266
3110 SNP_A-2222285 46258131
3111 SNP_A-1891669 46365774
3112 SNP_A-2074344 46379279
3113 SNP_A-2146979 46451025
3114 SNP_A-1867537 46459619
3115 SNP_A-2235959 46517877
3116 SNP_A-2215703 46518165
3117 SNP_A-2081865 46538079
3118 SNP_A-2057312 46550095
3119 SNP_A-4229329 46563980
3120 SNP_A-4196022 46597198
3121 SNP_A-2062700 46616896
3122 SNP_A-2139209 46618908
3123 SNP_A-1927795 46618991
3124 SNP_A-4240592 46652716
3125 SNP_A-2301392 46695321
3126 SNP_A-4239786 46697245
3127 SNP_A-2289952 46700325
3128 SNP_A-1868597 46723953
3129 SNP_A-2002705 46729315
3130 SNP_A-1882421 46745755
3131 SNP_A-2030652 46772982
3132 SNP_A-2255147 46801672
3133 SNP_A-2115111 46804600
3134 SNP_A-2126014 46804858
3135 SNP_A-2222339 46812979
3136 SNP_A-2143628 46813453
3137 SNP_A-4196605 46813982
3138 SNP_A-2143858 46844331
3139 SNP_A-1918785 46865932
3140 SNP_A-2085670 46872085
3141 SNP_A-4219244 46921485
3142 SNP_A-2105698 46939675
3143 SNP_A-2137567 46964262
3144 SNP_A-2089470 46985543
3145 SNP_A-2057552 46989789
3146 SNP_A-2305125 47011045
3147 SNP_A-2141855 47044646
3148 SNP_A-2210089 47094724
3149 SNP_A-1849338 47167759
3150 SNP_A-2057689 47210041
3151 SNP_A-2179068 47210694
3152 SNP_A-2247631 47210942
3153 SNP_A-1875714 47219500
3154 SNP_A-2095397 47221575
3155 SNP_A-2038095 47221997
3156 SNP_A-2186522 47223777
3157 SNP_A-4194045 47245216
3158 SNP_A-1822184 47282250
3159 SNP_A-4201940 47292428
3160 SNP_A-1842628 47310287
3161 SNP_A-2057767 47357512
3162 SNP_A-1840088 47359625
3163 SNP_A-2071206 47433214
3164 SNP_A-2275149 47490688
3165 SNP_A-2164335 47534881
3166 SNP_A-1934381 47556423
3167 SNP_A-1840756 47766235
3168 SNP_A-2222689 47964796
3169 SNP_A-1803915 48354356
3170 SNP_A-2201051 48470233
3171 SNP_A-4198566 48538177
3172 SNP_A-4219302 48586691
3173 SNP_A-1834425 48591274
3174 SNP_A-4196786 48591481
3175 SNP_A-4220519 48591548
3176 SNP_A-1912795 48591658
3177 SNP_A-1956542 48621353
3178 SNP_A-2211950 48637342
3179 SNP_A-1799383 48800745
3180 SNP_A-2303176 48823327
3181 SNP_A-2162856 48837810
3182 SNP_A-4228188 48933021
3183 SNP_A-2103376 48952213
3184 SNP_A-2272227 48991982
3185 SNP_A-1878706 49208603
3186 SNP_A-2124825 49226074
3187 SNP_A-1890311 49250373
3188 SNP_A-4221388 49318682
3189 SNP_A-2096578 49341975
3190 SNP_A-4219337 49356821
3191 SNP_A-2188519 49375554
3192 SNP_A-2268696 49376001
3193 SNP_A-2058476 49472217
3194 SNP_A-2172995 49493971
3195 SNP_A-1812758 49518857
3196 SNP_A-1922806 49518882
3197 SNP_A-2203072 49524083
3198 SNP_A-1890691 49536304
3199 SNP_A-1833055 49539950
3200 SNP_A-2002713 49541041
3201 SNP_A-2191688 49573017
3202 SNP_A-4219179 49605613
3203 SNP_A-1852793 49606557
3204 SNP_A-2264550 49608261
3205 SNP_A-1928826 49640118
3206 SNP_A-1889970 49647765
3207 SNP_A-2070418 49647875
3208 SNP_A-2067039 49667985
3209 SNP_A-1917100 49734822
3210 SNP_A-1869691 49735185
3211 SNP_A-1800792 49752052
3212 SNP_A-2258721 49761620
3213 SNP_A-2261119 49817063
3214 SNP_A-1957245 49851069
3215 SNP_A-2312745 49881772
3216 SNP_A-1834798 49896632
3217 SNP_A-1887959 49960768
3218 SNP_A-4234567 49968426
3219 SNP_A-2037447 49973251
3220 SNP_A-2246368 49980423
3221 SNP_A-4222382 49980862
3222 SNP_A-1912563 50021289
3223 SNP_A-1870518 50025738
3224 SNP_A-2058753 50054931
3225 SNP_A-2027976 50060401
3226 SNP_A-1878704 50066903
3227 SNP_A-2314350 50081890
3228 SNP_A-4227278 50094762
3229 SNP_A-2244087 50132357
3230 SNP_A-1916746 50158697
3231 SNP_A-2150981 50158846
3232 SNP_A-2104265 50197076
3233 SNP_A-2270597 50226110
3234 SNP_A-2270093 50308163
3235 SNP_A-1835864 50327485
3236 SNP_A-2024821 50337397
3237 SNP_A-2144802 50348355
3238 SNP_A-1883112 50365191
3239 SNP_A-2058927 50434904
3240 SNP_A-2088098 50449515
3241 SNP_A-1890322 50449589
3242 SNP_A-2058949 50462502
3243 SNP_A-4219380 50468319
3244 SNP_A-4219382 50469752
3245 SNP_A-1959189 50520429
3246 SNP_A-4226899 50608142
3247 SNP_A-4224163 50634526
3248 SNP_A-2190223 50635338
3249 SNP_A-4219388 50644462
3250 SNP_A-2237515 50764564
3251 SNP_A-2208619 50766449
3252 SNP_A-2002724 50768854
3253 SNP_A-1807272 50802776
3254 SNP_A-2237073 50807982
3255 SNP_A-2225554 50821914
3256 SNP_A-2210202 50856444
3257 SNP_A-2098295 50865561
3258 SNP_A-2108072 50866337
3259 SNP_A-2083741 50877687
3260 SNP_A-2105163 50878183
3261 SNP_A-2204677 50888280
3262 SNP_A-1929412 50911953
3263 SNP_A-2081379 50931010
3264 SNP_A-1797041 50932021
3265 SNP_A-1851459 50962670
3266 SNP_A-2059227 50977370
3267 SNP_A-1874983 50978740
3268 SNP_A-2314377 50980560
3269 SNP_A-2266351 50980876
3270 SNP_A-4203409 50999997
3271 SNP_A-2042636 51000048
3272 SNP_A-1790919 51000070
3273 SNP_A-2267732 51002082
3274 SNP_A-1866266 51002143
3275 SNP_A-1942065 51005140
3276 SNP_A-2231204 51028744
3277 SNP_A-2115263 51028849
3278 SNP_A-1800268 51029836
3279 SNP_A-2165774 51052268
3280 SNP_A-2273938 51058716
3281 SNP_A-1821150 51059283
3282 SNP_A-2202378 51059373
3283 SNP_A-1877652 51062946
3284 SNP_A-4218719 51063303
3285 SNP_A-2310959 51090938
3286 SNP_A-2050603 51095943
3287 SNP_A-1852621 51100497
3288 SNP_A-1855331 51117151
3289 SNP_A-2237336 51132219
3290 SNP_A-1895754 51132357
3291 SNP_A-4236748 51133871
3292 SNP_A-2220204 51134207
3293 SNP_A-1953217 51134659
3294 SNP_A-4240911 51143994
3295 SNP_A-2080041 51147543
3296 SNP_A-2199525 51150507
3297 SNP_A-2276904 51153981
3298 SNP_A-1874954 51156098
3299 SNP_A-2125198 51156247
3300 SNP_A-2137985 51156653
3301 SNP_A-4222497 51166364
3302 SNP_A-4219427 51166638
3303 SNP_A-2059552 51175746
3304 SNP_A-2059558 51176058
3305 SNP_A-2109918 51180083
3306 SNP_A-1825503 51180208
3307 SNP_A-4219430 51187562
3308 SNP_A-2185108 51188407
3309 SNP_A-4197811 51189459
3310 SNP_A-4193656 51192364
3311 SNP_A-1948605 51193507
3312 SNP_A-2102276 51201439
3313 SNP_A-2175083 51205717
3314 SNP_A-2024565 51232368
3315 SNP_A-4225524 51232613
3316 SNP_A-4233943 51232765
3317 SNP_A-2111480 51232810
3318 SNP_A-2263451 51235142
3319 SNP_A-1932021 51254645
3320 SNP_A-2266545 51255904
3321 SNP_A-2273282 51276997
3322 SNP_A-2098713 51277314
3323 SNP_A-1935232 51279713
3324 SNP_A-4224379 51279801
3325 SNP_A-2130348 51289829
3326 SNP_A-4218030 51319707
3327 SNP_A-1787373 51335188
3328 SNP_A-2158002 51344269
3329 SNP_A-4217739 51344318
3330 SNP_A-2298643 51344781
3331 SNP_A-1947110 51344886
3332 SNP_A-1887924 51345003
3333 SNP_A-2254622 51345059
3334 SNP_A-2308290 51360810
3335 SNP_A-2270302 51363592
3336 SNP_A-2061409 51364125
3337 SNP_A-2173261 51377593
3338 SNP_A-4219475 51406976
3339 SNP_A-4201358 51408262
3340 SNP_A-2095734 51409507
3341 SNP_A-2176531 51419741
3342 SNP_A-2253159 51420691
3343 SNP_A-2033521 51421288
3344 SNP_A-2102617 51444235
3345 SNP_A-2002733 51455943
3346 SNP_A-1931973 51463589
3347 SNP_A-1910345 51472389
3348 SNP_A-2248882 51492024
3349 SNP_A-2060319 51494675
3350 SNP_A-4240944 51550224
3351 SNP_A-1833488 51553566
3352 SNP_A-2037988 51558616
3353 SNP_A-1796224 51564648
3354 SNP_A-2101787 51596678
3355 SNP_A-1935053 51639775
3356 SNP_A-2151882 51670814
3357 SNP_A-1896375 51736002
3358 SNP_A-2304699 51963081
3359 SNP_A-1836419 52057208
3360 SNP_A-2302594 52097301
3361 SNP_A-2162865 52142293
3362 SNP_A-2002741 52237513
3363 SNP_A-4235553 52248878
3364 SNP_A-2139099 52294483
3365 SNP_A-2095102 52312710
3366 SNP_A-2130539 52334202
3367 SNP_A-2119231 52359864
3368 SNP_A-2268304 52364694
3369 SNP_A-2060609 52389051
3370 SNP_A-2060613 52389140
3371 SNP_A-2060615 52389169
3372 SNP_A-2217515 52412999
3373 SNP_A-2238740 52415159
3374 SNP_A-4238829 52451268
3375 SNP_A-1840394 52483533
3376 SNP_A-2059981 52490133
3377 SNP_A-2060715 52510591
3378 SNP_A-2060716 52510947
3379 SNP_A-1915606 52514225
3380 SNP_A-2125447 52514690
3381 SNP_A-2109452 52534088
3382 SNP_A-2032872 52543443
3383 SNP_A-1915738 52551677
3384 SNP_A-1836797 52555234
3385 SNP_A-1783711 52555845
3386 SNP_A-2110008 52556495
3387 SNP_A-1954484 52567229
3388 SNP_A-1884965 52572485
3389 SNP_A-4220767 52572632
3390 SNP_A-2290728 52573428
3391 SNP_A-2191225 52573712
3392 SNP_A-4199175 52602574
3393 SNP_A-1786159 52610336
3394 SNP_A-2060868 52628593
3395 SNP_A-2293086 52745197
3396 SNP_A-2279987 52809960
3397 SNP_A-1789191 52814712
3398 SNP_A-1819193 52879329
3399 SNP_A-2132251 52998575
3400 SNP_A-2298732 53174317
3401 SNP_A-2002748 53174406
3402 SNP_A-2061304 53219324
3403 SNP_A-1925441 53262379
3404 SNP_A-2039379 53283656
3405 SNP_A-2061407 53321175
3406 SNP_A-4219573 53333393
3407 SNP_A-2061423 53333456
3408 SNP_A-2297916 53343709
3409 SNP_A-2216339 53350756
3410 SNP_A-1839592 53360703
3411 SNP_A-2155996 53360854
3412 SNP_A-2275303 53385263
3413 SNP_A-2061502 53412492
3414 SNP_A-4221090 53424774
3415 SNP_A-2073555 53446977
3416 SNP_A-2043750 53456005
3417 SNP_A-4219585 53500432
3418 SNP_A-1929388 53507791
3419 SNP_A-4194135 53525189
3420 SNP_A-2119576 53527873
3421 SNP_A-2251127 53574257
3422 SNP_A-1865947 53604752
3423 SNP_A-4228154 53605328
3424 SNP_A-1823073 53609034
3425 SNP_A-1842433 53609503
3426 SNP_A-1812353 53614097
3427 SNP_A-1932036 53614213
3428 SNP_A-1825166 53614503
3429 SNP_A-2155618 53629895
3430 SNP_A-2057929 53648269
3431 SNP_A-2002749 53651602
3432 SNP_A-4205220 53657530
3433 SNP_A-2236038 53666530
3434 SNP_A-1832760 53683341
3435 SNP_A-2205812 53683910
3436 SNP_A-4237865 53688890
3437 SNP_A-2259846 53695949
3438 SNP_A-2151810 53707517
3439 SNP_A-4218152 53786768
3440 SNP_A-4193522 53791761
3441 SNP_A-2305817 53793732
3442 SNP_A-2093842 53794143
3443 SNP_A-1832600 53796992
3444 SNP_A-2142176 53798164
3445 SNP_A-1898493 53798499
3446 SNP_A-2002750 53803643
3447 SNP_A-2145885 53811736
3448 SNP_A-1838599 53869405
3449 SNP_A-2061897 53869690
3450 SNP_A-1933756 53870964
3451 SNP_A-4214216 53923616
3452 SNP_A-2196078 53923772
3453 SNP_A-2092771 53927595
3454 SNP_A-2097856 53948273
3455 SNP_A-2155406 54001039
3456 SNP_A-1922614 54001143
3457 SNP_A-4240923 54015832
3458 SNP_A-2260220 54023585
3459 SNP_A-2288279 54048786
3460 SNP_A-2118029 54075813
3461 SNP_A-2096745 54075865
3462 SNP_A-2056166 54077017
3463 SNP_A-2269635 54079359
3464 SNP_A-2190590 54106388
3465 SNP_A-2067304 54124985
3466 SNP_A-1813456 54147297
3467 SNP_A-1884411 54156257
3468 SNP_A-1849882 54181997
3469 SNP_A-1907211 54219908
3470 SNP_A-2310323 54253285
3471 SNP_A-2054213 54260239
3472 SNP_A-2202611 54260345
3473 SNP_A-2281676 54260896
3474 SNP_A-4232542 54262230
3475 SNP_A-4225014 54287453
3476 SNP_A-1920262 54287594
3477 SNP_A-2062009 54312979
3478 SNP_A-2296004 54324860
3479 SNP_A-2202573 54342423
3480 SNP_A-2140893 54355498
3481 SNP_A-2245545 54363186
3482 SNP_A-4226334 54366415
3483 SNP_A-2249997 54518443
3484 SNP_A-1943598 54650588
3485 SNP_A-4228385 54665694
3486 SNP_A-4225672 54817421
3487 SNP_A-2093439 54841289
3488 SNP_A-1947893 54977867
3489 SNP_A-1875192 55111578
3490 SNP_A-2088639 55112248
3491 SNP_A-1958423 55117449
3492 SNP_A-2189237 55143324
3493 SNP_A-2185480 55151605
3494 SNP_A-4219323 55419407
3495 SNP_A-1819255 55424095
3496 SNP_A-2060823 55449583
3497 SNP_A-4196167 55494497
3498 SNP_A-2106580 55519617
3499 SNP_A-4238958 55552580
3500 SNP_A-2062439 55553362
3501 SNP_A-2159267 55596352
3502 SNP_A-2309749 55604170
3503 SNP_A-1910648 55604998
3504 SNP_A-2062566 55608759
3505 SNP_A-4219683 55618008
3506 SNP_A-1932314 55661821
3507 SNP_A-4239998 55663107
3508 SNP_A-4194532 55663776
3509 SNP_A-4219693 55750583
3510 SNP_A-2021356 55753110
3511 SNP_A-2062735 55820737
3512 SNP_A-1819095 55847718
3513 SNP_A-1869268 55909088
3514 SNP_A-1866834 56049787
3515 SNP_A-1860742 56052659
3516 SNP_A-1832573 56096371
3517 SNP_A-1942189 56145698
3518 SNP_A-2216516 56147751
3519 SNP_A-1840217 56254982
3520 SNP_A-1905241 56430932
3521 SNP_A-2216496 56449006
3522 SNP_A-2063033 56459196
3523 SNP_A-2158861 56489531
3524 SNP_A-2104433 56546868
3525 SNP_A-2294146 56546924
3526 SNP_A-2176366 56588525
3527 SNP_A-1818707 56588703
3528 SNP_A-2232641 56616087
3529 SNP_A-1919903 56618618
3530 SNP_A-4194973 56682940
3531 SNP_A-2063148 56688732
3532 SNP_A-2063153 56689179
3533 SNP_A-2256122 56697023
3534 SNP_A-2254199 56721272
3535 SNP_A-1819045 56724095
3536 SNP_A-4214221 56724136
3537 SNP_A-1856252 56764865
3538 SNP_A-1883188 56806789
3539 SNP_A-1929408 56806830
3540 SNP_A-2286516 56806984
3541 SNP_A-1956361 56807002
3542 SNP_A-4230402 56807358
3543 SNP_A-2127398 56807825
3544 SNP_A-1936677 56808400
3545 SNP_A-1955736 56808568
3546 SNP_A-2273333 56837564
3547 SNP_A-2184715 56856068
3548 SNP_A-4218452 56924833
3549 SNP_A-1902941 56925404
3550 SNP_A-2215153 56951358
3551 SNP_A-4204587 56951396
3552 SNP_A-2259376 56963223
3553 SNP_A-1814535 56989742
3554 SNP_A-1806758 56996889
3555 SNP_A-2063362 57003705
3556 SNP_A-2292328 57025960
3557 SNP_A-2151903 57057845
3558 SNP_A-2196376 57062327
3559 SNP_A-2177111 57086666
3560 SNP_A-2216398 57087131
3561 SNP_A-2063484 57087294
3562 SNP_A-2136221 57089043
3563 SNP_A-1840848 57094296
3564 SNP_A-2063508 57094355
3565 SNP_A-2064600 57096291
3566 SNP_A-2229474 57097015
3567 SNP_A-2285164 57100197
3568 SNP_A-2235186 57116881
3569 SNP_A-2244971 57119545
3570 SNP_A-1818173 57119797
3571 SNP_A-2122176 57122898
3572 SNP_A-2236530 57129726
3573 SNP_A-2298007 57136513
3574 SNP_A-2109462 57139697
3575 SNP_A-4198721 57140693
3576 SNP_A-4238796 57141168
3577 SNP_A-2048235 57141429
3578 SNP_A-4235067 57141454
3579 SNP_A-2120260 57142119
3580 SNP_A-2151910 57142189
3581 SNP_A-2063570 57142423
3582 SNP_A-2063604 57159106
3583 SNP_A-2063606 57159166
3584 SNP_A-2215546 57161148
3585 SNP_A-1891839 57164594
3586 SNP_A-1812536 57167806
3587 SNP_A-2216012 57168075
3588 SNP_A-1960410 57168209
3589 SNP_A-1807954 57169774
3590 SNP_A-2036588 57170489
3591 SNP_A-1879353 57178045
3592 SNP_A-2209189 57223884
3593 SNP_A-2063718 57231493
3594 SNP_A-4207620 57232115
3595 SNP_A-2169235 57232600
3596 SNP_A-1844019 57239372
3597 SNP_A-2173413 57242211
3598 SNP_A-4219996 57267055
3599 SNP_A-2169816 57275317
3600 SNP_A-2086572 57276761
3601 SNP_A-2148166 57298926
3602 SNP_A-1878485 57396221
3603 SNP_A-4201620 57400642
3604 SNP_A-4219812 57405473
3605 SNP_A-1805265 57425201
3606 SNP_A-2199470 57431746
3607 SNP_A-2262809 57437661
3608 SNP_A-2084153 57457477
3609 SNP_A-1805765 57497199
3610 SNP_A-2060753 57499411
3611 SNP_A-2306009 57602017
3612 SNP_A-2154262 57618966
3613 SNP_A-2195012 57623004
3614 SNP_A-1948645 57632883
3615 SNP_A-1823800 57639791
3616 SNP_A-1904119 57645467
3617 SNP_A-2084980 57691191
3618 SNP_A-1876959 57704925
3619 SNP_A-2064126 57716570
3620 SNP_A-2064132 57721377
3621 SNP_A-1892127 57726338
3622 SNP_A-1838712 57726592
3623 SNP_A-2064158 57734464
3624 SNP_A-2064161 57735652
3625 SNP_A-1901686 57735829
3626 SNP_A-4219360 57737388
3627 SNP_A-4198454 57737987
3628 SNP_A-2064206 57755582
3629 SNP_A-2135859 57757962
3630 SNP_A-2064217 57759034
3631 SNP_A-2064243 57781381
3632 SNP_A-4219849 57797279
3633 SNP_A-2002775 57797920
3634 SNP_A-2002776 57798156
3635 SNP_A-2110203 57799458
3636 SNP_A-4196699 57800746
3637 SNP_A-2293399 57806597
3638 SNP_A-4219679 57817334
3639 SNP_A-2304972 57823606
3640 SNP_A-2154555 57823849
3641 SNP_A-2142507 57830470
3642 SNP_A-4196235 57830770
3643 SNP_A-4232153 57830783
3644 SNP_A-2059533 57830920
3645 SNP_A-2051634 57846706
3646 SNP_A-1857634 57849389
3647 SNP_A-1855252 57865135
3648 SNP_A-2144568 57865339
3649 SNP_A-1796917 57865896
3650 SNP_A-2250535 57874116
3651 SNP_A-2002777 57888169
3652 SNP_A-1845788 57888215
3653 SNP_A-4202545 57889053
3654 SNP_A-2094909 57896472
3655 SNP_A-2150850 57908670
3656 SNP_A-1825110 57922054
3657 SNP_A-1917329 57935137
3658 SNP_A-1855163 57956162
3659 SNP_A-2064411 57963495
3660 SNP_A-4203773 57976827
3661 SNP_A-2109229 57993725
3662 SNP_A-2065275 58024412
3663 SNP_A-1897225 58062330
3664 SNP_A-4228181 58064577
3665 SNP_A-2190619 58087199
3666 SNP_A-2064499 58129740
3667 SNP_A-4219873 58138327
3668 SNP_A-4205425 58180092
3669 SNP_A-2064554 58200113
3670 SNP_A-1848283 58203034
3671 SNP_A-2196730 58203089
3672 SNP_A-1862623 58203290
3673 SNP_A-2127758 58213837
3674 SNP_A-2064569 58237233
3675 SNP_A-2064572 58238608
3676 SNP_A-2035482 58241357
3677 SNP_A-2064593 58248572
3678 SNP_A-4200097 58253636
3679 SNP_A-1897973 58253725
3680 SNP_A-2263838 58261381
3681 SNP_A-1825323 58261545
3682 SNP_A-2123288 58261615
3683 SNP_A-1951781 58261804
3684 SNP_A-4219704 58263968
3685 SNP_A-2046650 58264470
3686 SNP_A-1824907 58279092
3687 SNP_A-1878880 58279111
3688 SNP_A-2244834 58315221
3689 SNP_A-4226011 58376474
3690 SNP_A-1933418 58392618
3691 SNP_A-4204874 58395377
3692 SNP_A-1873979 58416163
3693 SNP_A-2064765 58459623
3694 SNP_A-4231701 58497512
3695 SNP_A-1831404 58511106
3696 SNP_A-1816182 58532356
3697 SNP_A-2051942 58540064
3698 SNP_A-2268588 58542159
3699 SNP_A-2125092 58546766
3700 SNP_A-2303224 58560837
3701 SNP_A-2133381 58563114
3702 SNP_A-1901858 58572619
3703 SNP_A-2002779 58599713
3704 SNP_A-2163264 58692899
3705 SNP_A-1832160 58719288
3706 SNP_A-2147190 58719845
3707 SNP_A-1839990 58725423
3708 SNP_A-2152140 58757577
3709 SNP_A-4217085 58801611
3710 SNP_A-2151133 58817297
3711 SNP_A-2046044 58817774
3712 SNP_A-4217698 58829020
3713 SNP_A-2026195 58829051
3714 SNP_A-4238891 58836486
3715 SNP_A-1798597 58840344
3716 SNP_A-1838422 58886861
3717 SNP_A-1848872 58900377
3718 SNP_A-2061962 58978416
3719 SNP_A-2035957 58982788
3720 SNP_A-2226807 59012692
3721 SNP_A-2285240 59013606
3722 SNP_A-2021891 59021742
3723 SNP_A-2203391 59037491
3724 SNP_A-1797835 59045704
3725 SNP_A-4227206 59081129
3726 SNP_A-4219954 59083970
3727 SNP_A-2024956 59088188
3728 SNP_A-1946279 59117084
3729 SNP_A-2247744 59118058
3730 SNP_A-2002783 59126810
3731 SNP_A-2065266 59127069
3732 SNP_A-1899715 59169893
3733 SNP_A-1906257 59234235
3734 SNP_A-4219959 59259956
3735 SNP_A-2175889 59275461
3736 SNP_A-1792453 59287908
3737 SNP_A-2065349 59305729
3738 SNP_A-4225095 59323994
3739 SNP_A-2217565 59327013
3740 SNP_A-2065376 59341882
3741 SNP_A-2065377 59342417
3742 SNP_A-1820320 59353980
3743 SNP_A-1827197 59374741
3744 SNP_A-2065426 59377542
3745 SNP_A-1949143 59412679
3746 SNP_A-2087260 59413144
3747 SNP_A-2031919 59417688
3748 SNP_A-2104963 59507414
3749 SNP_A-4224687 59511033
3750 SNP_A-2293339 59546866
3751 SNP_A-1919807 59547666
3752 SNP_A-1898527 59571987
3753 SNP_A-2136676 59617489
3754 SNP_A-4228922 59639969
3755 SNP_A-2251328 59640726
3756 SNP_A-1850901 59658611
3757 SNP_A-2065563 59688842
3758 SNP_A-2065187 59725980
3759 SNP_A-4221182 59726064
3760 SNP_A-2154975 59733013
3761 SNP_A-1805184 59749170
3762 SNP_A-1898022 59749999
3763 SNP_A-4200762 59754295
3764 SNP_A-2133510 59767135
3765 SNP_A-2207793 59785063
3766 SNP_A-1837397 59796122
3767 SNP_A-1848676 59797095
3768 SNP_A-4223519 59811303
3769 SNP_A-1960544 59821513
3770 SNP_A-1949281 59842485
3771 SNP_A-1957638 59844032
3772 SNP_A-2248539 59868562
3773 SNP_A-1948080 59873731
3774 SNP_A-2048939 59882476
3775 SNP_A-1951492 59888595
3776 SNP_A-2051679 59889536
3777 SNP_A-2146338 59889573
3778 SNP_A-2050844 59889703
3779 SNP_A-2241611 59889777
3780 SNP_A-2092104 59898285
3781 SNP_A-2065737 59898818
3782 SNP_A-4220012 59898929
3783 SNP_A-4230017 59929431
3784 SNP_A-2063285 59958432
3785 SNP_A-4205088 59981141
3786 SNP_A-2216002 59992544
3787 SNP_A-4228115 60007722
3788 SNP_A-2271615 60031245
3789 SNP_A-4240413 60031609
3790 SNP_A-2100465 60042917
3791 SNP_A-1889585 60079806
3792 SNP_A-4220023 60082655
3793 SNP_A-4204620 60083202
3794 SNP_A-2039624 60083279
3795 SNP_A-1860605 60088543
3796 SNP_A-2050229 60110245
3797 SNP_A-1848150 60181580
3798 SNP_A-2233542 60197283
3799 SNP_A-1850032 60233843
3800 SNP_A-2198680 60234751
3801 SNP_A-4220040 60251925
3802 SNP_A-1934210 60263716
3803 SNP_A-1932801 60280462
3804 SNP_A-2282889 60421859
3805 SNP_A-2189808 60428149
3806 SNP_A-2104804 60428919
3807 SNP_A-2028443 60477055
3808 SNP_A-4233321 60499668
3809 SNP_A-4220054 60507564
3810 SNP_A-4225411 60508479
3811 SNP_A-1846519 60513351
3812 SNP_A-4221257 60514524
3813 SNP_A-2271076 60517177
3814 SNP_A-4220059 60520078
3815 SNP_A-2066145 60520762
3816 SNP_A-2228290 60540713
3817 SNP_A-1943307 60572303
3818 SNP_A-2002788 60573043
3819 SNP_A-2137594 60577009
3820 SNP_A-4226865 60580061
3821 SNP_A-2176412 60587719
3822 SNP_A-1844249 60630803
3823 SNP_A-2250587 60631743
3824 SNP_A-2066268 60638722
3825 SNP_A-4237688 60644494
3826 SNP_A-1947196 60649464
3827 SNP_A-1924076 60652775
3828 SNP_A-1913656 60675182
3829 SNP_A-2066288 60679157
3830 SNP_A-2161884 60685848
3831 SNP_A-2091837 60704356
3832 SNP_A-4220075 60709306
3833 SNP_A-4226757 60712297
3834 SNP_A-1957873 60721590
3835 SNP_A-2218146 60727847
3836 SNP_A-1941303 60728141
3837 SNP_A-2235362 60728330
3838 SNP_A-1809335 60767457
3839 SNP_A-1803270 60812599
3840 SNP_A-2066466 60816420
3841 SNP_A-4200274 60879993
3842 SNP_A-2260554 60903897
3843 SNP_A-4220089 60914073
3844 SNP_A-4205833 60946750
3845 SNP_A-1929611 60953345
3846 SNP_A-2255212 60953994
3847 SNP_A-1838696 60959023
3848 SNP_A-2226983 60961002
3849 SNP_A-2282778 60961133
3850 SNP_A-2269872 60961914
3851 SNP_A-2253300 61011130
3852 SNP_A-1946711 61044130
3853 SNP_A-1911416 61068734
3854 SNP_A-1864297 61076715
3855 SNP_A-4220098 61131591
3856 SNP_A-1874513 61139183
3857 SNP_A-1941508 61186024
3858 SNP_A-4237552 61211537
3859 SNP_A-2213994 61236823
3860 SNP_A-2029480 61247566
3861 SNP_A-1801637 61265483
3862 SNP_A-2066556 61272887
3863 SNP_A-2066557 61274692
3864 SNP_A-1820110 61285421
3865 SNP_A-2174757 61309925
3866 SNP_A-1948963 61320405
3867 SNP_A-2198579 61335843
3868 SNP_A-2248268 61344078
3869 SNP_A-2066580 61348385
3870 SNP_A-4230942 61414425
3871 SNP_A-2213577 61417921
3872 SNP_A-2066646 61427903
3873 SNP_A-2310862 61435480
3874 SNP_A-2055616 61443858
3875 SNP_A-2270627 61444429
3876 SNP_A-2238634 61478371
3877 SNP_A-2131823 61478686
3878 SNP_A-1818976 61488488
3879 SNP_A-4218848 61498442
3880 SNP_A-1948447 61538709
3881 SNP_A-2067210 61540544
3882 SNP_A-2064658 61540656
3883 SNP_A-4220105 61552397
3884 SNP_A-4220106 61552478
3885 SNP_A-1815862 61564734
3886 SNP_A-2089236 61587661
3887 SNP_A-2117262 61612449
3888 SNP_A-2231208 61620509
3889 SNP_A-2255785 61621223
3890 SNP_A-2002794 61631260
3891 SNP_A-2256552 61638853
3892 SNP_A-2206389 61665150
3893 SNP_A-4220121 61675123
3894 SNP_A-4220124 61683273
3895 SNP_A-4220125 61685535
3896 SNP_A-2066881 61687167
3897 SNP_A-2177134 61689443
3898 SNP_A-2123881 61690025
3899 SNP_A-2143521 61700922
3900 SNP_A-1857515 61709259
3901 SNP_A-4200004 61718840
3902 SNP_A-4196762 61720103
3903 SNP_A-2240010 61741614
3904 SNP_A-1921192 61741683
3905 SNP_A-4220131 61745326
3906 SNP_A-2168095 61755158
3907 SNP_A-2103341 61766463
3908 SNP_A-1812348 61784403
3909 SNP_A-1863520 61814976
3910 SNP_A-2151498 61875974
3911 SNP_A-4204289 61899272
3912 SNP_A-2279927 61909420
3913 SNP_A-2284352 61935926
3914 SNP_A-1896649 61943941
3915 SNP_A-2100613 61951777
3916 SNP_A-4220145 61952595
3917 SNP_A-4220147 61952745
3918 SNP_A-2114145 61957583
3919 SNP_A-4195023 61964201
3920 SNP_A-1798281 61969165
3921 SNP_A-1884762 61978762
3922 SNP_A-4220148 62000763
3923 SNP_A-2074545 62057279
3924 SNP_A-2288783 62075249
3925 SNP_A-2067162 62091667
3926 SNP_A-1860129 62110882
3927 SNP_A-2067182 62125684
3928 SNP_A-2067245 62181085
3929 SNP_A-2067247 62181400
3930 SNP_A-2067250 62181589
3931 SNP_A-4216149 62188218
3932 SNP_A-4220174 62226007
3933 SNP_A-4229209 62289864
3934 SNP_A-4220192 62351565
3935 SNP_A-4241235 62359494
3936 SNP_A-1800960 62374612
3937 SNP_A-2246618 62404116
3938 SNP_A-1884777 62405176
3939 SNP_A-4239953 62406115
3940 SNP_A-1908884 62469865
3941 SNP_A-2067642 62496243
3942 SNP_A-1795169 62560947
3943 SNP_A-1942652 62633296
3944 SNP_A-1825109 62665710
3945 SNP_A-1780960 62702551
3946 SNP_A-1947366 62707989
3947 SNP_A-4229749 62719725
3948 SNP_A-2067688 62734563
3949 SNP_A-1812620 62755030
3950 SNP_A-2221882 62770099
3951 SNP_A-4237732 62837607
3952 SNP_A-1916725 62840184
3953 SNP_A-2067789 62858492
3954 SNP_A-4220214 62859626
3955 SNP_A-1957997 62883846
3956 SNP_A-2195902 62892706
3957 SNP_A-2065166 62904875
3958 SNP_A-1866219 62920868
3959 SNP_A-2079980 62947641
3960 SNP_A-1792203 62948604
3961 SNP_A-2158349 62948830
3962 SNP_A-2287191 63004696
3963 SNP_A-4207539 63005607
3964 SNP_A-1952583 63006061
3965 SNP_A-1850513 63006493
3966 SNP_A-4201595 63006814
3967 SNP_A-2085849 63025909
3968 SNP_A-2133732 63031580
3969 SNP_A-2159048 63083360
3970 SNP_A-2210532 63084190
3971 SNP_A-2134095 63160369
3972 SNP_A-1910306 63172218
3973 SNP_A-2245462 63207224
3974 SNP_A-2128096 63213579
3975 SNP_A-1844506 63213760
3976 SNP_A-1804819 63215224
3977 SNP_A-4220226 63220192
3978 SNP_A-2127177 63256363
3979 SNP_A-2307264 63331301
3980 SNP_A-2256125 63346631
3981 SNP_A-4220242 63377298
3982 SNP_A-2053987 63387151
3983 SNP_A-2119161 63402374
3984 SNP_A-2272299 63408563
3985 SNP_A-2201144 63416690
3986 SNP_A-4229598 63419911
3987 SNP_A-2310404 63427855
3988 SNP_A-2074989 63482244
3989 SNP_A-1900251 63519087
3990 SNP_A-2086835 63586810
3991 SNP_A-4206933 63602437
3992 SNP_A-1813911 63627324
3993 SNP_A-2216317 63670237
3994 SNP_A-2265096 63733202
3995 SNP_A-2087914 63733304
3996 SNP_A-2137344 63749282
3997 SNP_A-1841127 63774585
3998 SNP_A-2274048 63819012
3999 SNP_A-2022354 63842446
4000 SNP_A-2068394 63963967
4001 SNP_A-1835044 63966293
4002 SNP_A-2021130 63993841
4003 SNP_A-4219297 63994125
4004 SNP_A-1849925 64063107
4005 SNP_A-1793265 64094393
4006 SNP_A-2294513 64124796
4007 SNP_A-2134640 64125674
4008 SNP_A-2314383 64126225
4009 SNP_A-2002803 64156200
4010 SNP_A-1864977 64162012
4011 SNP_A-4219110 64166674
4012 SNP_A-2142180 64167286
4013 SNP_A-4194070 64196484
4014 SNP_A-1881714 64203455
4015 SNP_A-2141229 64203769
4016 SNP_A-4220289 64239062
4017 SNP_A-4220290 64239801
4018 SNP_A-1805343 64273756
4019 SNP_A-1785922 64291911
4020 SNP_A-1825228 64291951
4021 SNP_A-2214804 64312314
4022 SNP_A-2294525 64316710
4023 SNP_A-2161065 64317405
4024 SNP_A-4206770 64340210
4025 SNP_A-1844957 64414215
4026 SNP_A-4193592 64436712
4027 SNP_A-2188368 64437132
4028 SNP_A-2099514 64437260
4029 SNP_A-1846189 64440260
4030 SNP_A-2233807 64444473
4031 SNP_A-1863000 64453352
4032 SNP_A-4220532 64476420
4033 SNP_A-2068645 64498284
4034 SNP_A-2156390 64501559
4035 SNP_A-1828541 64542662
4036 SNP_A-1925265 64613521
4037 SNP_A-2068714 64628384
4038 SNP_A-2068740 64656838
4039 SNP_A-4204449 64658147
4040 SNP_A-2295658 64698724
4041 SNP_A-1941740 64708641
4042 SNP_A-1859642 64740757
4043 SNP_A-2002806 64751652
4044 SNP_A-2246930 64763239
4045 SNP_A-4220312 64768647
4046 SNP_A-2272379 64770596
4047 SNP_A-2002807 64792898
4048 SNP_A-4220313 64796389
4049 SNP_A-4195517 64861524
4050 SNP_A-4201149 64867883
4051 SNP_A-2068859 64877849
4052 SNP_A-2161854 64879508
4053 SNP_A-4230215 64904483
4054 SNP_A-2279205 64918183
4055 SNP_A-4192782 64940704
4056 SNP_A-2205775 64947440
4057 SNP_A-1822302 64947796
4058 SNP_A-2245905 64948270
4059 SNP_A-2078767 64948897
4060 SNP_A-4224186 64959699
4061 SNP_A-2169264 64978337
4062 SNP_A-2123921 64984411
4063 SNP_A-2069013 65001044
4064 SNP_A-2131981 65012706
4065 SNP_A-2183066 65056646
4066 SNP_A-2258238 65062923
4067 SNP_A-2164989 65102768
4068 SNP_A-2139533 65128402
4069 SNP_A-2214701 65144699
4070 SNP_A-1831081 65146421
4071 SNP_A-4219421 65162544
4072 SNP_A-4226886 65171338
4073 SNP_A-1907790 65175075
4074 SNP_A-2166510 65191650
4075 SNP_A-2136992 65191672
4076 SNP_A-4202171 65219809
4077 SNP_A-2051977 65253350
4078 SNP_A-2288293 65253756
4079 SNP_A-2097351 65253814
4080 SNP_A-1924256 65254600
4081 SNP_A-2056510 65256523
4082 SNP_A-2253790 65257291
4083 SNP_A-4239497 65257665
4084 SNP_A-2108146 65270109
4085 SNP_A-2025274 65270615
4086 SNP_A-2283358 65271493
4087 SNP_A-1914643 65280827
4088 SNP_A-4207411 65281081
4089 SNP_A-1897122 65281321
4090 SNP_A-1794695 65281423
4091 SNP_A-2107847 65285995
4092 SNP_A-1911349 65286139
4093 SNP_A-2038141 65309675
4094 SNP_A-2193559 65316563
4095 SNP_A-1824751 65331515
4096 SNP_A-2127237 65339304
4097 SNP_A-2030826 65367426
4098 SNP_A-2237285 65388207
4099 SNP_A-2069319 65392009
4100 SNP_A-1881414 65403958
4101 SNP_A-4234943 65404956
4102 SNP_A-1839424 65425148
4103 SNP_A-2212749 65434594
4104 SNP_A-1849217 65448046
4105 SNP_A-2127124 65448732
4106 SNP_A-4217436 65463692
4107 SNP_A-2152298 65489457
4108 SNP_A-2069416 65511796
4109 SNP_A-2313625 65516332
4110 SNP_A-2051981 65517456
4111 SNP_A-2069434 65519719
4112 SNP_A-2069436 65520566
4113 SNP_A-4220373 65521434
4114 SNP_A-2102146 65526302
4115 SNP_A-2136782 65531066
4116 SNP_A-2049627 65531280
4117 SNP_A-4240286 65531545
4118 SNP_A-2286203 65533391
4119 SNP_A-2261215 65540161
4120 SNP_A-4216395 65540438
4121 SNP_A-1793589 65548112
4122 SNP_A-2195250 65574986
4123 SNP_A-1940823 65582311
4124 SNP_A-2270082 65582814
4125 SNP_A-4220386 65583191
4126 SNP_A-2069565 65614564
4127 SNP_A-1817350 65648879
4128 SNP_A-2268352 65652804
4129 SNP_A-2102137 65678872
4130 SNP_A-2278544 65683991
4131 SNP_A-2171416 65718923
4132 SNP_A-4239438 65725466
4133 SNP_A-2082860 65729181
4134 SNP_A-2189370 65762594
4135 SNP_A-2025386 65779444
4136 SNP_A-2052799 65781353
4137 SNP_A-2278997 65785356
4138 SNP_A-1834708 65787418
4139 SNP_A-2044427 65816931
4140 SNP_A-2002817 65841593
4141 SNP_A-2122348 65850822
4142 SNP_A-2174787 65874035
4143 SNP_A-4224221 65882993
4144 SNP_A-1795951 65888792
4145 SNP_A-1867984 65911768
4146 SNP_A-2069605 65915098
4147 SNP_A-2239971 65915433
4148 SNP_A-2232866 65921884
4149 SNP_A-4200715 65930997
4150 SNP_A-4198430 65944693
4151 SNP_A-2188101 65944776
4152 SNP_A-2069629 65951723
4153 SNP_A-2205827 65957933
4154 SNP_A-4202010 65959439
4155 SNP_A-4220398 65959919
4156 SNP_A-1787045 65997174
4157 SNP_A-1875753 66022226
4158 SNP_A-2293778 66030107
4159 SNP_A-1917399 66037581
4160 SNP_A-1924779 66069375
4161 SNP_A-2069773 66072694
4162 SNP_A-2289320 66073037
4163 SNP_A-4220410 66081140
4164 SNP_A-1944226 66106666
4165 SNP_A-2150195 66116539
4166 SNP_A-4201645 66124798
4167 SNP_A-1872182 66125057
4168 SNP_A-2069857 66129824
4169 SNP_A-2226909 66145790
4170 SNP_A-2069911 66195583
4171 SNP_A-4220421 66195617
4172 SNP_A-2091167 66244967
4173 SNP_A-2026691 66262796
4174 SNP_A-2069958 66267269
4175 SNP_A-2151656 66275585
4176 SNP_A-1793553 66275628
4177 SNP_A-4220427 66278812
4178 SNP_A-2070023 66290153
4179 SNP_A-2277623 66292936
4180 SNP_A-2280540 66301640
4181 SNP_A-2197226 66314944
4182 SNP_A-1870073 66321214
4183 SNP_A-2081717 66334875
4184 SNP_A-2136483 66335342
4185 SNP_A-2126858 66405588
4186 SNP_A-4223049 66463826
4187 SNP_A-4218483 66466983
4188 SNP_A-2057140 66490900
4189 SNP_A-2189134 66491620
4190 SNP_A-4230832 66501554
4191 SNP_A-2193063 66514437
4192 SNP_A-2158579 66553869
4193 SNP_A-2262228 66565988
4194 SNP_A-4195175 66571409
4195 SNP_A-4220460 66573585
4196 SNP_A-1906439 66574174
4197 SNP_A-1858758 66574675
4198 SNP_A-1885625 66574845
4199 SNP_A-1929462 66575033
4200 SNP_A-1942876 66593789
4201 SNP_A-1800254 66596751
4202 SNP_A-2304456 66600288
4203 SNP_A-2070268 66604479
4204 SNP_A-2066701 66620081
4205 SNP_A-2031160 66629807
4206 SNP_A-2224622 66630479
4207 SNP_A-2307016 66631240
4208 SNP_A-1937723 66679947
4209 SNP_A-1797571 66700434
4210 SNP_A-2252833 66713303
4211 SNP_A-2070334 66717474
4212 SNP_A-2053082 66721583
4213 SNP_A-1846220 66728758
4214 SNP_A-1806402 66729518
4215 SNP_A-4229376 66733910
4216 SNP_A-4197144 66737699
4217 SNP_A-2070350 66773366
4218 SNP_A-2228436 66773584
4219 SNP_A-2021387 66776260
4220 SNP_A-1839369 66777724
4221 SNP_A-1856290 66796852
4222 SNP_A-2070406 66830897
4223 SNP_A-2101657 66836429
4224 SNP_A-2048802 66866836
4225 SNP_A-2146820 66868439
4226 SNP_A-2002824 66868663
4227 SNP_A-2064103 66901467
4228 SNP_A-2070453 66901717
4229 SNP_A-2061379 66905871
4230 SNP_A-1815479 66910340
4231 SNP_A-2184110 66911125
4232 SNP_A-1851707 66928195
4233 SNP_A-4227628 66934196
4234 SNP_A-4220753 66940351
4235 SNP_A-2209064 66942914
4236 SNP_A-2167054 66948878
4237 SNP_A-2227108 66949581
4238 SNP_A-2072567 66949835
4239 SNP_A-2032987 66963465
4240 SNP_A-4220476 66974173
4241 SNP_A-4197838 66993843
4242 SNP_A-1803035 67005483
4243 SNP_A-1935151 67007729
4244 SNP_A-4220479 67021582
4245 SNP_A-2047066 67022370
4246 SNP_A-2070587 67024941
4247 SNP_A-2070588 67025386
4248 SNP_A-1876068 67030718
4249 SNP_A-1860353 67030804
4250 SNP_A-1807973 67042638
4251 SNP_A-1782902 67050592
4252 SNP_A-2187631 67065867
4253 SNP_A-2070676 67072264
4254 SNP_A-2129778 67080990
4255 SNP_A-2244429 67084267
4256 SNP_A-1827882 67133823
4257 SNP_A-2002827 67154861
4258 SNP_A-2137610 67165809
4259 SNP_A-2192093 67183756
4260 SNP_A-2070769 67202286
4261 SNP_A-2070771 67202400
4262 SNP_A-2259042 67211550
4263 SNP_A-4234971 67253759
4264 SNP_A-2038954 67308563
4265 SNP_A-2285513 67368863
4266 SNP_A-2115730 67368936
4267 SNP_A-2141637 67388336
4268 SNP_A-2002828 67394715
4269 SNP_A-1799038 67395884
4270 SNP_A-2300282 67443967
4271 SNP_A-1805894 67557578
4272 SNP_A-1931018 67560497
4273 SNP_A-1869249 67561465
4274 SNP_A-1839367 67602131
4275 SNP_A-2070973 67626636
4276 SNP_A-2073050 67627044
4277 SNP_A-2175942 67629492
4278 SNP_A-2039895 67636905
4279 SNP_A-2192535 67637702
4280 SNP_A-2209913 67661472
4281 SNP_A-4237851 67755748
4282 SNP_A-2083584 67784262
4283 SNP_A-2081855 67797677
4284 SNP_A-1879521 67800714
4285 SNP_A-2067327 67813199
4286 SNP_A-2164195 67814045
4287 SNP_A-2148749 67828605
4288 SNP_A-1930695 67831472
4289 SNP_A-4203844 67833388
4290 SNP_A-4231287 67834789
4291 SNP_A-2163570 67872706
4292 SNP_A-2139809 67875473
4293 SNP_A-2002833 67887039
4294 SNP_A-1863631 67887544
4295 SNP_A-1938416 67933181
4296 SNP_A-2233533 67939413
4297 SNP_A-4203556 67943412
4298 SNP_A-2071112 67957425
4299 SNP_A-1833860 67957927
4300 SNP_A-4238380 67958058
4301 SNP_A-1900936 67958327
4302 SNP_A-1917373 67973592
4303 SNP_A-2306196 68009976
4304 SNP_A-4237677 68090047
4305 SNP_A-2155146 68094663
4306 SNP_A-1858592 68117304
4307 SNP_A-4220540 68119893
4308 SNP_A-2047936 68137641
4309 SNP_A-4200671 68140201
4310 SNP_A-2128531 68144546
4311 SNP_A-4234680 68166895
4312 SNP_A-4226005 68181679
4313 SNP_A-1871362 68198374
4314 SNP_A-2271926 68214123
4315 SNP_A-4226149 68232062
4316 SNP_A-2071494 68283401
4317 SNP_A-1953187 68310545
4318 SNP_A-2071540 68328706
4319 SNP_A-2022387 68358746
4320 SNP_A-2198517 68363547
4321 SNP_A-1953167 68363914
4322 SNP_A-2125658 68364250
4323 SNP_A-2168366 68368624
4324 SNP_A-1875851 68370445
4325 SNP_A-1829967 68376730
4326 SNP_A-4220565 68377623
4327 SNP_A-2117947 68394182
4328 SNP_A-1841493 68394433
4329 SNP_A-2133724 68466627
4330 SNP_A-2051128 68480702
4331 SNP_A-2194450 68546631
4332 SNP_A-4194029 68553987
4333 SNP_A-2262792 68554603
4334 SNP_A-1929159 68554632
4335 SNP_A-2143417 68554888
4336 SNP_A-2118701 68564150
4337 SNP_A-2139893 68577188
4338 SNP_A-2307095 68580843
4339 SNP_A-2071839 68589490
4340 SNP_A-2252054 68592125
4341 SNP_A-4237930 68613972
4342 SNP_A-1881856 68617587
4343 SNP_A-1909832 68633291
4344 SNP_A-2217292 68640956
4345 SNP_A-2137835 68648786
4346 SNP_A-1890957 68648815
4347 SNP_A-2153398 68649016
4348 SNP_A-2303304 68649859
4349 SNP_A-2064294 68667434
4350 SNP_A-2221629 68667482
4351 SNP_A-1820556 68667622
4352 SNP_A-2060187 68689573
4353 SNP_A-1881922 68706751
4354 SNP_A-2042649 68726913
4355 SNP_A-2044866 68727655
4356 SNP_A-2097136 68730475
4357 SNP_A-1812499 68731155
4358 SNP_A-2196993 68745157
4359 SNP_A-2161472 68745746
4360 SNP_A-4229970 68746842
4361 SNP_A-2172824 68752573
4362 SNP_A-1910619 68763130
4363 SNP_A-2260421 68841926
4364 SNP_A-1878896 68861048
4365 SNP_A-2260357 68893334
4366 SNP_A-2131084 68932602
4367 SNP_A-1831235 68954824
4368 SNP_A-4230800 68956459
4369 SNP_A-2239923 68960922
4370 SNP_A-1949892 68963754
4371 SNP_A-2296027 68977572
4372 SNP_A-1901751 69026461
4373 SNP_A-2272792 69027002
4374 SNP_A-1825517 69077882
4375 SNP_A-4224160 69095306
4376 SNP_A-2181188 69095702
4377 SNP_A-1835093 69127378
4378 SNP_A-2211505 69177942
4379 SNP_A-4221303 69182623
4380 SNP_A-4217273 69188816
4381 SNP_A-2072507 69191525
4382 SNP_A-2056156 69251017
4383 SNP_A-2305100 69251746
4384 SNP_A-2072627 69259863
4385 SNP_A-2186562 69260193
4386 SNP_A-2221906 69271349
4387 SNP_A-1929018 69285180
4388 SNP_A-2072683 69301398
4389 SNP_A-2072690 69302206
4390 SNP_A-2238244 69340572
4391 SNP_A-2222040 69340764
4392 SNP_A-2265486 69381718
4393 SNP_A-1837973 69385261
4394 SNP_A-2072843 69442188
4395 SNP_A-4226508 69459347
4396 SNP_A-2127251 69459583
4397 SNP_A-2187763 69463365
4398 SNP_A-1884539 69473011
4399 SNP_A-2307864 69492718
4400 SNP_A-2254341 69492861
4401 SNP_A-4233626 69502187
4402 SNP_A-4224498 69532571
4403 SNP_A-2241801 69536263
4404 SNP_A-2257118 69541292
4405 SNP_A-1847623 69561650
4406 SNP_A-1821323 69568981
4407 SNP_A-1908810 69598754
4408 SNP_A-1852890 69628537
4409 SNP_A-1813777 69633685
4410 SNP_A-4217046 69634237
4411 SNP_A-1804388 69634792
4412 SNP_A-4239377 69640143
4413 SNP_A-1828729 69643806
4414 SNP_A-4195553 69644403
4415 SNP_A-4216326 69644414
4416 SNP_A-4228668 69644793
4417 SNP_A-1960839 69650659
4418 SNP_A-2310742 69664564
4419 SNP_A-4220668 69673360
4420 SNP_A-2069316 69688623
4421 SNP_A-2073089 69694343
4422 SNP_A-2268836 69694957
4423 SNP_A-2228214 69699199
4424 SNP_A-2093263 69733056
4425 SNP_A-2074913 69745331
4426 SNP_A-4220670 69786433
4427 SNP_A-1898079 69796522
4428 SNP_A-4220672 69808664
4429 SNP_A-2073143 69815758
4430 SNP_A-1813974 69819477
4431 SNP_A-2281823 69844715
4432 SNP_A-2027874 69853021
4433 SNP_A-1893884 69853223
4434 SNP_A-2168370 69882115
4435 SNP_A-4194058 69920245
4436 SNP_A-2062537 69985536
4437 SNP_A-2054015 69989351
4438 SNP_A-2054416 69993488
4439 SNP_A-2074305 69999784
4440 SNP_A-1806779 70013309
4441 SNP_A-1812946 70045770
4442 SNP_A-4197945 70046091
4443 SNP_A-2073180 70079159
4444 SNP_A-2073181 70079458
4445 SNP_A-4223092 70094273
4446 SNP_A-2073183 70108953
4447 SNP_A-4220675 70109323
4448 SNP_A-1887720 70112333
4449 SNP_A-1946292 70164451
4450 SNP_A-2095651 70222794
4451 SNP_A-2278963 70222878
4452 SNP_A-1820132 70223261
4453 SNP_A-2186112 70226552
4454 SNP_A-4203200 70239957
4455 SNP_A-4220680 70252083
4456 SNP_A-2073295 70253342
4457 SNP_A-2145064 70288691
4458 SNP_A-1817091 70305231
4459 SNP_A-1804933 70308117
4460 SNP_A-2290947 70308434
4461 SNP_A-2252877 70374571
4462 SNP_A-1938775 70383685
4463 SNP_A-4194283 70466439
4464 SNP_A-2139932 70486227
4465 SNP_A-4220707 70612004
4466 SNP_A-2047886 70634965
4467 SNP_A-2073563 70635557
4468 SNP_A-2157706 70645685
4469 SNP_A-1802327 70651371
4470 SNP_A-2202034 70651588
4471 SNP_A-2035216 70652240
4472 SNP_A-2027901 70658868
4473 SNP_A-2073623 70675106
4474 SNP_A-1796096 70675469
4475 SNP_A-2080825 70679181
4476 SNP_A-2024386 70679842
4477 SNP_A-2073630 70682759
4478 SNP_A-2073646 70694264
4479 SNP_A-2073665 70698634
4480 SNP_A-2073667 70698761
4481 SNP_A-2204659 70698968
4482 SNP_A-2085908 70699276
4483 SNP_A-1833579 70787682
4484 SNP_A-1879664 70895635
4485 SNP_A-1793270 70896267
4486 SNP_A-2162145 70943649
4487 SNP_A-2081008 70956992
4488 SNP_A-1852953 70959090
4489 SNP_A-1806849 70991442
4490 SNP_A-1911232 70992025
4491 SNP_A-2197328 70997655
4492 SNP_A-2167370 70997756
4493 SNP_A-4220732 70999677
4494 SNP_A-1855997 71006059
4495 SNP_A-1782638 71006279
4496 SNP_A-4218811 71006745
4497 SNP_A-2073838 71008186
4498 SNP_A-2207821 71011262
4499 SNP_A-4222451 71028620
4500 SNP_A-1874272 71112897
4501 SNP_A-4232999 71112960
4502 SNP_A-4225286 71114682
4503 SNP_A-2222181 71146741
4504 SNP_A-1806947 71186155
4505 SNP_A-1798393 71190555
4506 SNP_A-2073975 71201719
4507 SNP_A-2026280 71219699
4508 SNP_A-2210408 71236054
4509 SNP_A-2171969 71237157
4510 SNP_A-2302836 71237190
4511 SNP_A-2187981 71238229
4512 SNP_A-2074077 71266797
4513 SNP_A-1916955 71266915
4514 SNP_A-1894079 71267400
4515 SNP_A-4203481 71268005
4516 SNP_A-1847505 71268098
4517 SNP_A-1819072 71308347
4518 SNP_A-2161942 71326822
4519 SNP_A-1818931 71360679
4520 SNP_A-2032944 71377364
4521 SNP_A-2315014 71377649
4522 SNP_A-2273115 71377874
4523 SNP_A-2002844 71378197
4524 SNP_A-2157644 71498899
4525 SNP_A-4196803 71540830
4526 SNP_A-4201477 71561667
4527 SNP_A-1816608 71561793
4528 SNP_A-1910558 71567861
4529 SNP_A-2002846 71573877
4530 SNP_A-2091157 71589495
4531 SNP_A-4220776 71594830
4532 SNP_A-2178527 71629596
4533 SNP_A-2298062 71630009
4534 SNP_A-2074241 71645433
4535 SNP_A-2308155 71660953
4536 SNP_A-2214089 71663112
4537 SNP_A-4220787 71664259
4538 SNP_A-1878313 71698753
4539 SNP_A-2198466 71703530
4540 SNP_A-2147394 71716091
4541 SNP_A-4220790 71719925
4542 SNP_A-1829424 71724018
4543 SNP_A-2271564 71734981
4544 SNP_A-4217525 71735262
4545 SNP_A-2074319 71744486
4546 SNP_A-2242882 71752356
4547 SNP_A-4220794 71772466
4548 SNP_A-2208372 71782363
4549 SNP_A-1948928 71789231
4550 SNP_A-1851775 71789739
4551 SNP_A-2269762 71807447
4552 SNP_A-1959979 71823164
4553 SNP_A-1844786 71890025
4554 SNP_A-4229324 71953327
4555 SNP_A-2224467 71956122
4556 SNP_A-4220806 71960825
4557 SNP_A-2074456 71961188
4558 SNP_A-2306404 71961327
4559 SNP_A-1814917 71961491
4560 SNP_A-2074461 71970855
4561 SNP_A-4206519 71980950
4562 SNP_A-2074493 72019252
4563 SNP_A-1812888 72021741
4564 SNP_A-2281376 72021758
4565 SNP_A-1932719 72024082
4566 SNP_A-2158092 72069387
4567 SNP_A-1799820 72070422
4568 SNP_A-2295069 72071344
4569 SNP_A-2074551 72103027
4570 SNP_A-1811917 72111786
4571 SNP_A-2074571 72115223
4572 SNP_A-1793049 72156602
4573 SNP_A-2092237 72156827
4574 SNP_A-1884934 72166016
4575 SNP_A-2063611 72176036
4576 SNP_A-4198689 72200639
4577 SNP_A-4228410 72201948
4578 SNP_A-1891862 72225823
4579 SNP_A-1824771 72230737
4580 SNP_A-2002851 72251310
4581 SNP_A-4220828 72263830
4582 SNP_A-4207267 72274048
4583 SNP_A-1872459 72277978
4584 SNP_A-2164265 72281949
4585 SNP_A-4220832 72298335
4586 SNP_A-1887173 72324387
4587 SNP_A-1910800 72341075
4588 SNP_A-1798245 72372101
4589 SNP_A-2291172 72376537
4590 SNP_A-2074776 72397147
4591 SNP_A-2110388 72404178
4592 SNP_A-1885328 72420879
4593 SNP_A-1805044 72423208
4594 SNP_A-4219492 72428811
4595 SNP_A-2108876 72432928
4596 SNP_A-2143126 72436821
4597 SNP_A-4200760 72438156
4598 SNP_A-2066882 72438639
4599 SNP_A-1870666 72438669
4600 SNP_A-2063358 72441336
4601 SNP_A-2101383 72460441
4602 SNP_A-2260674 72465848
4603 SNP_A-2042658 72488934
4604 SNP_A-2305052 72613539
4605 SNP_A-1871797 72625639
4606 SNP_A-1815207 72638988
4607 SNP_A-2215682 72730781
4608 SNP_A-2284978 72748379
4609 SNP_A-2179894 72773299
4610 SNP_A-1866460 72795885
4611 SNP_A-4197204 72796518
4612 SNP_A-4220860 72801220
4613 SNP_A-1889077 72808323
4614 SNP_A-2047086 72815490
4615 SNP_A-1909645 72823781
4616 SNP_A-1799712 72837049
4617 SNP_A-2164144 72862433
4618 SNP_A-4239039 72893430
4619 SNP_A-2095686 72981947
4620 SNP_A-2065537 72991322
4621 SNP_A-1910375 73018181
4622 SNP_A-2052651 73018291
4623 SNP_A-2036556 73018336
4624 SNP_A-1869382 73054524
4625 SNP_A-1791743 73056304
4626 SNP_A-2054851 73064867
4627 SNP_A-4230930 73068471
4628 SNP_A-1806923 73082304
4629 SNP_A-4193940 73098595
4630 SNP_A-1830701 73099363
4631 SNP_A-4196997 73105838
4632 SNP_A-1825536 73106178
4633 SNP_A-1852735 73107059
4634 SNP_A-1816162 73117693
4635 SNP_A-2055691 73124251
4636 SNP_A-4220872 73157132
4637 SNP_A-2075118 73157862
4638 SNP_A-2296479 73160632
4639 SNP_A-2068285 73201077
4640 SNP_A-2036474 73201200
4641 SNP_A-2147834 73203820
4642 SNP_A-4220878 73211569
4643 SNP_A-2070961 73230071
4644 SNP_A-4219890 73241143
4645 SNP_A-2075256 73245106
4646 SNP_A-2135419 73250153
4647 SNP_A-1864078 73283799
4648 SNP_A-2162618 73297842
4649 SNP_A-4234274 73298343
4650 SNP_A-2272451 73298726
4651 SNP_A-4194536 73365636
4652 SNP_A-4204795 73393644
4653 SNP_A-2276352 73394160
4654 SNP_A-4221797 73399686
4655 SNP_A-2174793 73430251
4656 SNP_A-4232238 73445091
4657 SNP_A-4232605 73454813
4658 SNP_A-2279520 73477497
4659 SNP_A-4220980 73477762
4660 SNP_A-2184507 73486661
4661 SNP_A-4216876 73519526
4662 SNP_A-2075558 73541355
4663 SNP_A-1885414 73543444
4664 SNP_A-2025273 73570344
4665 SNP_A-2129311 73584602
4666 SNP_A-2259192 73596702
4667 SNP_A-4229435 73597214
4668 SNP_A-2169120 73604536
4669 SNP_A-1826972 73625557
4670 SNP_A-1908575 73671364
4671 SNP_A-4220909 73712158
4672 SNP_A-4207333 73737494
4673 SNP_A-1902142 73737614
4674 SNP_A-1806642 73737645
4675 SNP_A-2236308 73743057
4676 SNP_A-2257589 73771142
4677 SNP_A-1873991 73781326
4678 SNP_A-1835258 73790896
4679 SNP_A-2139446 73798101
4680 SNP_A-2205794 73802091
4681 SNP_A-4201763 73802628
4682 SNP_A-2075751 73809319
4683 SNP_A-4231817 73817519
4684 SNP_A-1921116 73826765
4685 SNP_A-1802934 73833345
4686 SNP_A-1901771 73842521
4687 SNP_A-2075775 73850324
4688 SNP_A-2309948 73859081
4689 SNP_A-1912579 73877027
4690 SNP_A-1909908 73906194
4691 SNP_A-2056757 73922733
4692 SNP_A-2215859 73950922
4693 SNP_A-1845595 73956816
4694 SNP_A-2134158 73970593
4695 SNP_A-4200445 73978528
4696 SNP_A-4194479 73979022
4697 SNP_A-2075401 74039510
4698 SNP_A-1792374 74059731
4699 SNP_A-2143542 74062972
4700 SNP_A-2256738 74090951
4701 SNP_A-2057828 74093959
4702 SNP_A-2117279 74095224
4703 SNP_A-1815165 74095337
4704 SNP_A-4220916 74096025
4705 SNP_A-4220917 74096811
4706 SNP_A-4194662 74097278
4707 SNP_A-1876775 74098094
4708 SNP_A-2273133 74106338
4709 SNP_A-2196748 74106872
4710 SNP_A-2152450 74157531
4711 SNP_A-1843363 74158020
4712 SNP_A-4227036 74182931
4713 SNP_A-2270329 74205917
4714 SNP_A-2070949 74211419
4715 SNP_A-4227590 74231174
4716 SNP_A-2314496 74233911
4717 SNP_A-4235591 74235425
4718 SNP_A-1794764 74255612
4719 SNP_A-2262431 74259224
4720 SNP_A-4204367 74310581
4721 SNP_A-1834381 74310977
4722 SNP_A-1880810 74322681
4723 SNP_A-1931527 74331678
4724 SNP_A-2060309 74335105
4725 SNP_A-2255528 74335292
4726 SNP_A-2303101 74339685
4727 SNP_A-1930797 74340390
4728 SNP_A-2157562 74350612
4729 SNP_A-4198580 74351099
4730 SNP_A-1847669 74369889
4731 SNP_A-2122694 74375206
4732 SNP_A-1926061 74375460
4733 SNP_A-1957022 74376206
4734 SNP_A-2185509 74376671
4735 SNP_A-2155317 74381773
4736 SNP_A-2002858 74400859
4737 SNP_A-2002859 74401139
4738 SNP_A-2106979 74405409
4739 SNP_A-2290659 74414966
4740 SNP_A-1823620 74419017
4741 SNP_A-1943034 74424644
4742 SNP_A-2172862 74456197
4743 SNP_A-4220939 74494077
4744 SNP_A-2233760 74498486
4745 SNP_A-2076223 74498851
4746 SNP_A-2106942 74523044
4747 SNP_A-2199893 74527455
4748 SNP_A-2157441 74527567
4749 SNP_A-4218865 74528820
4750 SNP_A-4201434 74543148
4751 SNP_A-1797801 74582237
4752 SNP_A-2121302 74597203
4753 SNP_A-2076076 74609258
4754 SNP_A-2157231 74626793
4755 SNP_A-1926612 74638966
4756 SNP_A-2247308 74638986
4757 SNP_A-2121977 74674028
4758 SNP_A-1933038 74674574
4759 SNP_A-2119773 74677433
4760 SNP_A-1870134 74734851
4761 SNP_A-2170109 74748879
4762 SNP_A-1901460 74752497
4763 SNP_A-2095811 74753193
4764 SNP_A-2039787 75060698
4765 SNP_A-2111787 75061905
4766 SNP_A-2246154 75065845
4767 SNP_A-1805197 75074681
4768 SNP_A-2043613 75076802
4769 SNP_A-2193050 75151262
4770 SNP_A-1799941 75157143
4771 SNP_A-2125039 75158072
4772 SNP_A-2311173 75185531
4773 SNP_A-2258355 75186070
4774 SNP_A-2255342 75189402
4775 SNP_A-4220171 75201739
4776 SNP_A-2232572 75245498
4777 SNP_A-2094407 75262673
4778 SNP_A-2132334 75293340
4779 SNP_A-1834550 75310480
4780 SNP_A-2101708 75346792
4781 SNP_A-2256378 75349957
4782 SNP_A-2283903 75415780
4783 SNP_A-4204599 75415916
4784 SNP_A-1917361 75428852
4785 SNP_A-2165800 75508558
4786 SNP_A-2059570 75526289
4787 SNP_A-2189025 75535673
4788 SNP_A-2188640 75539110
4789 SNP_A-2002864 75551868
4790 SNP_A-2151286 75557370
4791 SNP_A-2242968 75568022
4792 SNP_A-1846940 75582080
4793 SNP_A-2076648 75583690
4794 SNP_A-2297852 75601522
4795 SNP_A-2076659 75615188
4796 SNP_A-2314894 75619832
4797 SNP_A-1907250 75658282
4798 SNP_A-4206772 75664759
4799 SNP_A-2191971 75665570
4800 SNP_A-4214225 75679105
4801 SNP_A-2132043 75694488
4802 SNP_A-1841821 75714494
4803 SNP_A-1883685 75732015
4804 SNP_A-2147263 75744220
4805 SNP_A-1824387 75773088
4806 SNP_A-2233752 75790849
4807 SNP_A-4230184 75838122
4808 SNP_A-4220993 75858948
4809 SNP_A-1950545 75859156
4810 SNP_A-1914111 75859346
4811 SNP_A-2228306 75872018
4812 SNP_A-1941870 75927097
4813 SNP_A-2082046 75928305
4814 SNP_A-1838626 75964712
4815 SNP_A-2189013 75966420
4816 SNP_A-2174899 75976354
4817 SNP_A-2170829 75999913
4818 SNP_A-2076893 76005454
4819 SNP_A-2076894 76005543
4820 SNP_A-2076896 76005834
4821 SNP_A-2076897 76006019
4822 SNP_A-2175826 76027916
4823 SNP_A-1886450 76036300
4824 SNP_A-2170175 76038305
4825 SNP_A-2119120 76041807
4826 SNP_A-2193370 76042810
4827 SNP_A-4236513 76061702
4828 SNP_A-1954539 76061896
4829 SNP_A-4221012 76069994
4830 SNP_A-2111348 76070892
4831 SNP_A-2023705 76073177
4832 SNP_A-2077010 76083245
4833 SNP_A-2039577 76086116
4834 SNP_A-1925909 76087595
4835 SNP_A-2042319 76110787
4836 SNP_A-2077052 76118932
4837 SNP_A-2304153 76119990
4838 SNP_A-2077154 76183885
4839 SNP_A-2077158 76184144
4840 SNP_A-1823356 76186956
4841 SNP_A-2077166 76194633
4842 SNP_A-2077168 76194687
4843 SNP_A-2083984 76222054
4844 SNP_A-2239896 76229788
4845 SNP_A-1900384 76236451
4846 SNP_A-1916607 76289799
4847 SNP_A-4229973 76293775
4848 SNP_A-2072361 76295144
4849 SNP_A-1863901 76295626
4850 SNP_A-2225499 76296686
4851 SNP_A-2207795 76302735
4852 SNP_A-2174026 76306564
4853 SNP_A-1799650 76310375
4854 SNP_A-2114796 76313314
4855 SNP_A-1829924 76314680
4856 SNP_A-4195211 76357809
4857 SNP_A-2024014 76397385
4858 SNP_A-2284740 76397630
4859 SNP_A-2077353 76411546
4860 SNP_A-2256658 76411818
4861 SNP_A-4206914 76411867
4862 SNP_A-2107620 76412026
4863 SNP_A-1836565 76412423
4864 SNP_A-1832871 76412580
4865 SNP_A-1873895 76412870
4866 SNP_A-2054074 76413536
4867 SNP_A-1871894 76413660
4868 SNP_A-1950585 76414932
4869 SNP_A-2077372 76423314
4870 SNP_A-2095036 76463020
4871 SNP_A-2077470 76473586
4872 SNP_A-2077475 76474596
4873 SNP_A-2225557 76476025
4874 SNP_A-4221053 76476619
4875 SNP_A-1920338 76479406
4876 SNP_A-1895155 76480308
4877 SNP_A-2280923 76488559
4878 SNP_A-4227430 76500690
4879 SNP_A-1856091 76507833
4880 SNP_A-2283511 76515180
4881 SNP_A-4241265 76524860
4882 SNP_A-2172392 76525140
4883 SNP_A-2189843 76527403
4884 SNP_A-2194411 76550043
4885 SNP_A-2235256 76588005
4886 SNP_A-1911148 76610880
4887 SNP_A-2288647 76640639
4888 SNP_A-2034638 76643347
4889 SNP_A-2077766 76712641
4890 SNP_A-2282862 76743529
4891 SNP_A-2179876 76748290
4892 SNP_A-4221079 76751287
4893 SNP_A-1787327 76765416
4894 SNP_A-2194497 76812718
4895 SNP_A-2060459 76824819
4896 SNP_A-4239162 76824976
4897 SNP_A-1822938 76847522
4898 SNP_A-2077937 76854382
4899 SNP_A-2077942 76854938
4900 SNP_A-4221097 76860863
4901 SNP_A-1934898 76862517
4902 SNP_A-1851219 76862929
4903 SNP_A-1851070 76863467
4904 SNP_A-1907667 76864828
4905 SNP_A-2211800 76870710
4906 SNP_A-1864881 76871673
4907 SNP_A-2225881 76879913
4908 SNP_A-2077971 76885439
4909 SNP_A-4197511 76885572
4910 SNP_A-2285680 76913545
4911 SNP_A-1958734 76916089
4912 SNP_A-2077973 76920407
4913 SNP_A-2220185 76931673
4914 SNP_A-2021758 76931849
4915 SNP_A-2077975 76948135
4916 SNP_A-1879824 76956186
4917 SNP_A-2077988 76974865
4918 SNP_A-1960158 76988341
4919 SNP_A-2149971 76994344
4920 SNP_A-2149663 76994399
4921 SNP_A-2103384 77013827
4922 SNP_A-2086411 77013958
4923 SNP_A-2102628 77014895
4924 SNP_A-2275113 77028978
4925 SNP_A-4198885 77034203
4926 SNP_A-2258060 77034296
4927 SNP_A-2312298 77041397
4928 SNP_A-2153307 77041541
4929 SNP_A-4221105 77056161
4930 SNP_A-4221106 77056443
4931 SNP_A-2078101 77056485
4932 SNP_A-4202657 77056869
4933 SNP_A-2073054 77058364
4934 SNP_A-1920007 77070387
4935 SNP_A-1886434 77099674
4936 SNP_A-2263220 77109250
4937 SNP_A-4238343 77109744
4938 SNP_A-4206255 77113419
4939 SNP_A-1848528 77138224
4940 SNP_A-4238077 77145735
4941 SNP_A-2186587 77176545
4942 SNP_A-2088462 77186438
4943 SNP_A-2115631 77190133
4944 SNP_A-4197664 77190219
4945 SNP_A-4214226 77206424
4946 SNP_A-2194243 77227108
4947 SNP_A-1813770 77257650
4948 SNP_A-4203740 77260928
4949 SNP_A-1948136 77267678
4950 SNP_A-1906406 77311076
4951 SNP_A-2228542 77359149
4952 SNP_A-2269788 77363878
4953 SNP_A-2078407 77365839
4954 SNP_A-2078409 77366148
4955 SNP_A-2078410 77366200
4956 SNP_A-1794256 77366696
4957 SNP_A-2102370 77369905
4958 SNP_A-1909925 77373718
4959 SNP_A-2078439 77418817
4960 SNP_A-2025863 77433629
4961 SNP_A-2273051 77502694
4962 SNP_A-2078534 77512679
4963 SNP_A-4229491 77557932
4964 SNP_A-2134267 77563161
4965 SNP_A-4192599 77563676
4966 SNP_A-4220645 77566714
4967 SNP_A-2286351 77568030
4968 SNP_A-4228425 77769239
4969 SNP_A-4239911 77769251
4970 SNP_A-4221152 77788028
4971 SNP_A-4223775 77793252
4972 SNP_A-1947662 77796294
4973 SNP_A-2045847 77796439
4974 SNP_A-4221158 77827635
4975 SNP_A-2054232 77835286
4976 SNP_A-1848723 77835655
4977 SNP_A-1904210 77835711
4978 SNP_A-1892948 77869712
4979 SNP_A-2124634 77885888
4980 SNP_A-4239890 77918510
4981 SNP_A-2169541 77926748
4982 SNP_A-2182492 77957336
4983 SNP_A-2183664 77964145
4984 SNP_A-1846952 77966968
4985 SNP_A-2199856 77974533
4986 SNP_A-2078908 77979113
4987 SNP_A-4216439 77979918
4988 SNP_A-2187104 77980051
4989 SNP_A-2070487 77984302
4990 SNP_A-1831861 77991628
4991 SNP_A-2078925 78005428
4992 SNP_A-2056857 78005741
4993 SNP_A-2169800 78046755
4994 SNP_A-2143686 78109034
4995 SNP_A-2102366 78146034
4996 SNP_A-2002878 78153414
4997 SNP_A-4197878 78154006
4998 SNP_A-1944304 78160289
4999 SNP_A-2294044 78161526
5000 SNP_A-2043833 78174835
5001 SNP_A-1842673 78176411
5002 SNP_A-4217047 78214615
5003 SNP_A-2079136 78301975
5004 SNP_A-4234046 78303548
5005 SNP_A-2126001 78324475
5006 SNP_A-4235746 78333387
5007 SNP_A-2123289 78346198
5008 SNP_A-2082798 78351453
5009 SNP_A-1787532 78429689
5010 SNP_A-2107818 78441755
5011 SNP_A-1785454 78446450
5012 SNP_A-2105905 78498696
5013 SNP_A-2031569 78510005
5014 SNP_A-2284250 78564759
5015 SNP_A-4183547 78586361
5016 SNP_A-2161240 78916682
5017 SNP_A-1940001 78918912
5018 SNP_A-4221199 78977472
5019 SNP_A-2183247 79006209
5020 SNP_A-4205716 79025086
5021 SNP_A-2195010 79035843
5022 SNP_A-2165173 79055804
5023 SNP_A-4216904 79083895
5024 SNP_A-1805653 79094111
5025 SNP_A-2030900 79097100
5026 SNP_A-2202615 79132901
5027 SNP_A-2191411 79242057
5028 SNP_A-2079451 79247890
5029 SNP_A-2069995 79271340
5030 SNP_A-1913182 79271373
5031 SNP_A-2274831 79273523
5032 SNP_A-2287525 79287455
5033 SNP_A-4196892 79287590
5034 SNP_A-4223530 79295466
5035 SNP_A-1799937 79298683
5036 SNP_A-2107460 79317472
5037 SNP_A-2002883 79330211
5038 SNP_A-4227687 79330649
5039 SNP_A-2079491 79330900
5040 SNP_A-4200304 79332867
5041 SNP_A-1948032 79335292
5042 SNP_A-2299989 79341008
5043 SNP_A-2052691 79341866
5044 SNP_A-2111848 79350318
5045 SNP_A-1950612 79353681
5046 SNP_A-2049787 79363956
5047 SNP_A-1874187 79364058
5048 SNP_A-2089329 79374653
5049 SNP_A-2292653 79403271
5050 SNP_A-1846803 79431612
5051 SNP_A-2079562 79464740
5052 SNP_A-2079563 79465732
5053 SNP_A-2207612 79470976
5054 SNP_A-1784775 79540903
5055 SNP_A-2262914 79551226
5056 SNP_A-1936905 79578776
5057 SNP_A-1798941 79584352
5058 SNP_A-2079627 79592125
5059 SNP_A-1808331 79599533
5060 SNP_A-1890272 79599649
5061 SNP_A-2117199 79628481
5062 SNP_A-2039378 79636628
5063 SNP_A-1784556 79637013
5064 SNP_A-1880277 79642125
5065 SNP_A-1928895 79658716
5066 SNP_A-2314959 79662413
5067 SNP_A-2079707 79663035
5068 SNP_A-4240658 79665317
5069 SNP_A-2247605 79665913
5070 SNP_A-1786243 79669734
5071 SNP_A-1789150 79689788
5072 SNP_A-2079760 79745827
5073 SNP_A-4221229 79751001
5074 SNP_A-2061045 79752415
5075 SNP_A-1914049 79764884
5076 SNP_A-2079778 79775075
5077 SNP_A-2235415 79781319
5078 SNP_A-2075708 79784581
5079 SNP_A-1920416 79786689
5080 SNP_A-4221607 79788301
5081 SNP_A-1919806 79793063
5082 SNP_A-2207644 79793127
5083 SNP_A-2079818 79798196
5084 SNP_A-2157962 79807718
5085 SNP_A-1791517 79845482
5086 SNP_A-1870497 79851408
5087 SNP_A-2057423 79872457
5088 SNP_A-1823671 79872540
5089 SNP_A-2240544 79874495
5090 SNP_A-1890749 79883994
5091 SNP_A-2154118 79961384
5092 SNP_A-4221252 79999268
5093 SNP_A-2079968 79999295
5094 SNP_A-2079971 79999434
5095 SNP_A-2079972 79999764
5096 SNP_A-1934254 80016846
5097 SNP_A-4236047 80033357
5098 SNP_A-2121500 80035426
5099 SNP_A-2203986 80055017
5100 SNP_A-2080034 80066346
5101 SNP_A-2080036 80068667
5102 SNP_A-4222187 80076469
5103 SNP_A-1909155 80091715
5104 SNP_A-2124120 80092004
5105 SNP_A-2080050 80107580
5106 SNP_A-2124165 80119831
5107 SNP_A-2287063 80138311
5108 SNP_A-2052454 80162682
5109 SNP_A-1826045 80171196
5110 SNP_A-2080083 80180996
5111 SNP_A-2064036 80211357
5112 SNP_A-2135296 80227629
5113 SNP_A-2080097 80239063
5114 SNP_A-4221263 80315592
5115 SNP_A-2141221 80386446
5116 SNP_A-4240574 80391485
5117 SNP_A-1950222 80433224
5118 SNP_A-1834750 80433265
5119 SNP_A-2096835 80455898
5120 SNP_A-2248767 80458079
5121 SNP_A-2172700 80463134
5122 SNP_A-1876160 80463270
5123 SNP_A-4236744 80465589
5124 SNP_A-1920068 80466293
5125 SNP_A-2229368 80484542
5126 SNP_A-2080226 80507780
5127 SNP_A-1781967 80527626
5128 SNP_A-1827805 80528048
5129 SNP_A-1780360 80533829
5130 SNP_A-2237314 80539781
5131 SNP_A-4217180 80574185
5132 SNP_A-2094653 80586058
5133 SNP_A-2112491 80604308
5134 SNP_A-1924660 80642936
5135 SNP_A-2080379 80687070
5136 SNP_A-2080380 80688174
5137 SNP_A-2080383 80688804
5138 SNP_A-1844032 80688990
5139 SNP_A-1866302 80689540
5140 SNP_A-1845513 80695886
5141 SNP_A-4240104 80697382
5142 SNP_A-2193161 80697496
5143 SNP_A-2154486 80702439
5144 SNP_A-2219157 80703051
5145 SNP_A-4240537 80711542
5146 SNP_A-2132810 80723873
5147 SNP_A-1841943 80729628
5148 SNP_A-1852759 80736243
5149 SNP_A-2213967 80757555
5150 SNP_A-4231617 80760658
5151 SNP_A-2091416 80776088
5152 SNP_A-2190633 80781764
5153 SNP_A-2064262 80869085
5154 SNP_A-2056648 80878413
5155 SNP_A-2077909 80909503
5156 SNP_A-4221308 80912999
5157 SNP_A-4230073 80922275
5158 SNP_A-2099846 80970103
5159 SNP_A-2037393 80970479
5160 SNP_A-2047847 80970551
5161 SNP_A-2233739 80970736
5162 SNP_A-4221316 80971899
5163 SNP_A-2076281 80982456
5164 SNP_A-2055471 80982495
5165 SNP_A-2215091 80983297
5166 SNP_A-1860005 80983363
5167 SNP_A-2208277 80988635
5168 SNP_A-1839906 81007247
5169 SNP_A-2152595 81030834
5170 SNP_A-2153604 81053568
5171 SNP_A-4229025 81058596
5172 SNP_A-2092278 81059420
5173 SNP_A-2153286 81061582
5174 SNP_A-1830239 81071144
5175 SNP_A-1889754 81089863
5176 SNP_A-2243104 81094156
5177 SNP_A-2080636 81145316
5178 SNP_A-1862108 81166195
5179 SNP_A-1945904 81167784
5180 SNP_A-2269675 81173167
5181 SNP_A-1905365 81178043
5182 SNP_A-2080643 81190246
5183 SNP_A-1852318 81210023
5184 SNP_A-4221328 81269112
5185 SNP_A-4228622 81320142
5186 SNP_A-2229814 81363832
5187 SNP_A-4204769 81474250
5188 SNP_A-2034827 81483145
5189 SNP_A-2272909 81484021
5190 SNP_A-2238289 81509917
5191 SNP_A-2080769 81564741
5192 SNP_A-2153469 81639005
5193 SNP_A-4221339 81649131
5194 SNP_A-2201849 81692244
5195 SNP_A-4196262 81694009
5196 SNP_A-2242423 81721742
5197 SNP_A-4205782 81725727
5198 SNP_A-1799339 81725746
5199 SNP_A-2080868 81850922
5200 SNP_A-2080917 81880111
5201 SNP_A-1821050 81912009
5202 SNP_A-1834882 81924006
5203 SNP_A-1903901 81924095
5204 SNP_A-1955291 81924175
5205 SNP_A-2080974 81933737
5206 SNP_A-4221364 81941606
5207 SNP_A-2086019 81943390
5208 SNP_A-1788387 81943799
5209 SNP_A-2080998 81945646
5210 SNP_A-2174399 81968259
5211 SNP_A-2081031 81977751
5212 SNP_A-2081043 82000556
5213 SNP_A-2047621 82001588
5214 SNP_A-1842233 82001606
5215 SNP_A-2264508 82015737
5216 SNP_A-1821891 82016576
5217 SNP_A-1874904 82077951
5218 SNP_A-1811966 82122722
5219 SNP_A-4237859 82195857
5220 SNP_A-2187587 82219067
5221 SNP_A-2261404 82235989
5222 SNP_A-2279533 82241901
5223 SNP_A-2097834 82241987
5224 SNP_A-1835105 82269685
5225 SNP_A-2064640 82270137
5226 SNP_A-1816184 82270730
5227 SNP_A-2100737 82384056
5228 SNP_A-2215840 82385475
5229 SNP_A-2241000 82385615
5230 SNP_A-2058147 82386265
5231 SNP_A-1860881 82399571
5232 SNP_A-4221379 82409987
5233 SNP_A-4236211 82447043
5234 SNP_A-2287604 82465824
5235 SNP_A-2149497 82486230
5236 SNP_A-2276516 82542981
5237 SNP_A-1821791 82543139
5238 SNP_A-2199635 82552914
5239 SNP_A-2081373 82573928
5240 SNP_A-1935091 82575843
5241 SNP_A-2275207 82576058
5242 SNP_A-2283051 82586547
5243 SNP_A-1961361 82586860
5244 SNP_A-2054119 82594624
5245 SNP_A-2293773 82594767
5246 SNP_A-1927594 82609256
5247 SNP_A-2131213 82643241
5248 SNP_A-1866720 82645605
5249 SNP_A-2081438 82670893
5250 SNP_A-2116444 82676341
5251 SNP_A-2081472 82678276
5252 SNP_A-2157660 82680311
5253 SNP_A-2142935 82689767
5254 SNP_A-2057118 82689827
5255 SNP_A-2081508 82694029
5256 SNP_A-1887248 82701481
5257 SNP_A-1958980 82704870
5258 SNP_A-2209618 82717313
5259 SNP_A-2066834 82720660
5260 SNP_A-2081546 82728837
5261 SNP_A-1886958 82733509
5262 SNP_A-4217204 82767882
5263 SNP_A-2047969 82768933
5264 SNP_A-2103416 82775172
5265 SNP_A-4228274 82784777
5266 SNP_A-2081614 82793170
5267 SNP_A-2081616 82793577
5268 SNP_A-2188523 82797837
5269 SNP_A-2278150 82799331
5270 SNP_A-1847176 82803201
5271 SNP_A-2154488 82811385
5272 SNP_A-1834357 82819408
5273 SNP_A-1884577 82825965
5274 SNP_A-2040834 82826045
5275 SNP_A-2258685 82848400
5276 SNP_A-2055967 82862179
5277 SNP_A-2002894 82893896
5278 SNP_A-1790193 82895046
5279 SNP_A-2263375 82947204
5280 SNP_A-2140126 82994450
5281 SNP_A-2273991 82997682
5282 SNP_A-4201148 83003367
5283 SNP_A-4200586 83003558
5284 SNP_A-4193966 83003625
5285 SNP_A-4221414 83004422
5286 SNP_A-2081656 83004453
5287 SNP_A-4233257 83032971
5288 SNP_A-1797818 83036907
5289 SNP_A-1842418 83037005
5290 SNP_A-2081694 83047419
5291 SNP_A-4219274 83090803
5292 SNP_A-2081735 83102220
5293 SNP_A-2081738 83102342
5294 SNP_A-2083375 83132133
5295 SNP_A-2122420 83132199
5296 SNP_A-4194641 83148358
5297 SNP_A-4233895 83174165
5298 SNP_A-4236470 83174181
5299 SNP_A-2021256 83174363
5300 SNP_A-4201865 83174620
5301 SNP_A-2103031 83175715
5302 SNP_A-1832266 83179322
5303 SNP_A-1924958 83179754
5304 SNP_A-1838561 83180847
5305 SNP_A-1899955 83181327
5306 SNP_A-2160447 83181851
5307 SNP_A-4229466 83183479
5308 SNP_A-2074725 83183659
5309 SNP_A-4196347 83183886
5310 SNP_A-2171013 83184837
5311 SNP_A-2081808 83192473
5312 SNP_A-1952783 83208883
5313 SNP_A-1932533 83209052
5314 SNP_A-2081821 83212147
5315 SNP_A-4225112 83218902
5316 SNP_A-2252089 83230004
5317 SNP_A-2302135 83231172
5318 SNP_A-4199227 83237406
5319 SNP_A-1958280 83240895
5320 SNP_A-1850581 83244190
5321 SNP_A-4239255 83254244
5322 SNP_A-1952173 83256320
5323 SNP_A-4194129 83257548
5324 SNP_A-2244173 83283960
5325 SNP_A-2170847 83296238
5326 SNP_A-2043760 83296370
5327 SNP_A-2256547 83314638
5328 SNP_A-1945068 83315950
5329 SNP_A-2040578 83329847
5330 SNP_A-2054402 83389184
5331 SNP_A-2148349 83405541
5332 SNP_A-1953438 83417245
5333 SNP_A-1861091 83417860
5334 SNP_A-4239105 83429229
5335 SNP_A-4196952 83429243
5336 SNP_A-2081929 83443227
5337 SNP_A-1816046 83484186
5338 SNP_A-1924063 83493750
5339 SNP_A-2225106 83501528
5340 SNP_A-2096358 83504142
5341 SNP_A-2116322 83513284
5342 SNP_A-2168291 83514832
5343 SNP_A-4219529 83515384
5344 SNP_A-2082017 83515479
5345 SNP_A-4201014 83516916
5346 SNP_A-1837439 83521014
5347 SNP_A-4221455 83523287
5348 SNP_A-2082040 83524053
5349 SNP_A-2063962 83524874
5350 SNP_A-2031627 83525689
5351 SNP_A-2260307 83548445
5352 SNP_A-4216650 83550067
5353 SNP_A-2162472 83614235
5354 SNP_A-2139811 83615489
5355 SNP_A-1929588 83625144
5356 SNP_A-2138522 83665367
5357 SNP_A-4218083 83670592
5358 SNP_A-1816525 83672456
5359 SNP_A-2226254 83672475
5360 SNP_A-1930499 83685213
5361 SNP_A-1852896 83699690
5362 SNP_A-4221460 83704259
5363 SNP_A-1914461 83720061
5364 SNP_A-4232301 83727960
5365 SNP_A-4216333 83732568
5366 SNP_A-2194869 83740855
5367 SNP_A-2289821 83746270
5368 SNP_A-2028952 83759289
5369 SNP_A-1905263 83810988
5370 SNP_A-2114466 83837733
5371 SNP_A-2189333 83946721
5372 SNP_A-4221475 83951822
5373 SNP_A-2208258 83961673
5374 SNP_A-1815625 83963905
5375 SNP_A-4231081 83973596
5376 SNP_A-2082260 83995147
5377 SNP_A-4228849 84026934
5378 SNP_A-4194255 84057089
5379 SNP_A-1819096 84248227
5380 SNP_A-2071601 84248436
5381 SNP_A-1931656 84273529
5382 SNP_A-4227046 84299545
5383 SNP_A-2096197 84314940
5384 SNP_A-4203257 84501902
5385 SNP_A-1938988 84505778
5386 SNP_A-2034868 84534886
5387 SNP_A-1947230 84541044
5388 SNP_A-2084370 84541750
5389 SNP_A-2042047 84557644
5390 SNP_A-2044001 84562461
5391 SNP_A-4197149 84570785
5392 SNP_A-1889413 84607146
5393 SNP_A-1887070 84608297
5394 SNP_A-4221967 84617090
5395 SNP_A-2195042 84619610
5396 SNP_A-2082467 84622371
5397 SNP_A-4218000 84627966
5398 SNP_A-4238207 84637309
5399 SNP_A-1946946 84639343
5400 SNP_A-4234615 84662679
5401 SNP_A-2244972 84663249
5402 SNP_A-2172704 84664036
5403 SNP_A-2082431 84685615
5404 SNP_A-1837456 84696653
5405 SNP_A-1920510 84716714
5406 SNP_A-2136459 84725834
5407 SNP_A-2033448 84728588
5408 SNP_A-4220853 84734285
5409 SNP_A-2082569 84752044
5410 SNP_A-4221510 84759564
5411 SNP_A-1876001 84763980
5412 SNP_A-4202588 84764015
5413 SNP_A-2198154 84764446
5414 SNP_A-4202873 84773327
5415 SNP_A-2203335 84774919
5416 SNP_A-2199720 84786692
5417 SNP_A-2062672 84795194
5418 SNP_A-2130781 84844597
5419 SNP_A-2240211 84857348
5420 SNP_A-2125022 84867917
5421 SNP_A-2063505 84867965
5422 SNP_A-2082604 84876679
5423 SNP_A-4207691 84895831
5424 SNP_A-4231013 84970692
5425 SNP_A-2052173 84972309
5426 SNP_A-2082641 85008952
5427 SNP_A-2096612 85010604
5428 SNP_A-2095361 85029351
5429 SNP_A-2029094 85040215
5430 SNP_A-2293508 85046638
5431 SNP_A-2239724 85070809
5432 SNP_A-1916219 85110785
5433 SNP_A-1837373 85123129
5434 SNP_A-1934934 85123801
5435 SNP_A-1831564 85124327
5436 SNP_A-1866946 85160759
5437 SNP_A-2082754 85165682
5438 SNP_A-2082757 85167358
5439 SNP_A-2196252 85175971
5440 SNP_A-2234226 85201043
5441 SNP_A-1957321 85208273
5442 SNP_A-2066181 85230502
5443 SNP_A-1823733 85262915
5444 SNP_A-2267145 85269316
5445 SNP_A-2154015 85269795
5446 SNP_A-2154393 85377771
5447 SNP_A-1786606 85414248
5448 SNP_A-1822605 85415736
5449 SNP_A-2193132 85474446
5450 SNP_A-2121940 85478369
5451 SNP_A-2155482 85493055
5452 SNP_A-4200229 85651980
5453 SNP_A-4224347 85661618
5454 SNP_A-4221558 85669705
5455 SNP_A-1797436 85695359
5456 SNP_A-4203289 85739105
5457 SNP_A-4202870 85749181
5458 SNP_A-2069200 85779470
5459 SNP_A-4221560 85784137
5460 SNP_A-2082976 85784777
5461 SNP_A-4221563 85825031
5462 SNP_A-2083007 85833028
5463 SNP_A-2035303 85852840
5464 SNP_A-2164225 85882361
5465 SNP_A-1937827 85954340
5466 SNP_A-2161253 85977506
5467 SNP_A-1908293 85984043
5468 SNP_A-4200338 85998078
5469 SNP_A-1833848 86011926
5470 SNP_A-1882793 86015184
5471 SNP_A-2258778 86034303
5472 SNP_A-4230121 86041281
5473 SNP_A-4221572 86042967
5474 SNP_A-2214321 86128215
5475 SNP_A-4221573 86178189
5476 SNP_A-4216244 86178224
5477 SNP_A-4221574 86178368
5478 SNP_A-4194365 86185154
5479 SNP_A-2184450 86236307
5480 SNP_A-2265041 86246832
5481 SNP_A-1848781 86249484
5482 SNP_A-2002905 86287569
5483 SNP_A-2083183 86301730
5484 SNP_A-2103356 86318418
5485 SNP_A-2042628 86318845
5486 SNP_A-2152246 86331425
5487 SNP_A-2080503 86351732
5488 SNP_A-2083212 86424515
5489 SNP_A-2257814 86561624
5490 SNP_A-2310525 86663639
5491 SNP_A-4232425 86679149
5492 SNP_A-2144789 86694771
5493 SNP_A-1888624 86694952
5494 SNP_A-2124378 86710580
5495 SNP_A-2083419 86719225
5496 SNP_A-2306362 86727793
5497 SNP_A-1831604 86747816
5498 SNP_A-1807834 86752646
5499 SNP_A-4218507 86758735
5500 SNP_A-2182163 86764038
5501 SNP_A-4221284 86764676
5502 SNP_A-4196878 86768759
5503 SNP_A-1958748 86768932
5504 SNP_A-2245205 86813916
5505 SNP_A-1850828 86839497
5506 SNP_A-2181030 86845705
5507 SNP_A-2073215 86848357
5508 SNP_A-2124611 86850818
5509 SNP_A-1894587 86868608
5510 SNP_A-2034782 86884561
5511 SNP_A-2023486 86886923
5512 SNP_A-1820026 86909836
5513 SNP_A-1884227 86982827
5514 SNP_A-1948628 86983440
5515 SNP_A-1880522 87018225
5516 SNP_A-4224919 87205998
5517 SNP_A-2295366 87220116
5518 SNP_A-1827830 87301752
5519 SNP_A-1875246 87314156
5520 SNP_A-2144929 87332138
5521 SNP_A-1913050 87332278
5522 SNP_A-2179512 87344571
5523 SNP_A-1798776 87352573
5524 SNP_A-2209044 87367958
5525 SNP_A-2002911 87370350
5526 SNP_A-1889222 87435153
5527 SNP_A-1898688 87437548
5528 SNP_A-2149390 87443614
5529 SNP_A-2083708 87455663
5530 SNP_A-2083709 87456166
5531 SNP_A-2097708 87456495
5532 SNP_A-4214234 87477457
5533 SNP_A-2002913 87477530
5534 SNP_A-2083727 87477692
5535 SNP_A-2173357 87478090
5536 SNP_A-2093473 87484858
5537 SNP_A-1856149 87518063
5538 SNP_A-2314180 87536983
5539 SNP_A-2149530 87776798
5540 SNP_A-4221621 87779854
5541 SNP_A-2240449 87785702
5542 SNP_A-2264966 87855513
5543 SNP_A-2293847 87873413
5544 SNP_A-4221630 87986869
5545 SNP_A-2083936 87987445
5546 SNP_A-2164536 88028143
5547 SNP_A-1809032 88044131
5548 SNP_A-2084345 88049183
5549 SNP_A-2218520 88051722
5550 SNP_A-2075701 88075198
5551 SNP_A-2162990 88075734
5552 SNP_A-2231439 88079409
5553 SNP_A-2108148 88097260
5554 SNP_A-1877819 88097956
5555 SNP_A-2275214 88103113
5556 SNP_A-4221636 88118091
5557 SNP_A-1921441 88124008
5558 SNP_A-2084062 88149011
5559 SNP_A-2266842 88186864
5560 SNP_A-2277355 88193916
5561 SNP_A-2048408 88202601
5562 SNP_A-4224884 88214443
5563 SNP_A-1828769 88265842
5564 SNP_A-2186215 88266862
5565 SNP_A-2084186 88282068
5566 SNP_A-2212897 88321742
5567 SNP_A-1848227 88376508
5568 SNP_A-1922944 88410709
5569 SNP_A-1884237 88414721
5570 SNP_A-2211130 88415497
5571 SNP_A-2036470 88431141
5572 SNP_A-2048954 88432758
5573 SNP_A-2049391 88432822
5574 SNP_A-1947349 88434815
5575 SNP_A-1836585 88448690
5576 SNP_A-1820498 88448886
5577 SNP_A-1938640 88458691
5578 SNP_A-2097310 88458788
5579 SNP_A-2093267 88466521
5580 SNP_A-1781815 88488399
5581 SNP_A-1921143 88488493
5582 SNP_A-2133203 88490473
5583 SNP_A-2084354 88510467
5584 SNP_A-1935917 88584717
5585 SNP_A-4216373 88602753
5586 SNP_A-2039159 88671565
5587 SNP_A-2042050 88672203
5588 SNP_A-2299483 88672669
5589 SNP_A-2058682 88679271
5590 SNP_A-1793223 88695569
5591 SNP_A-1868368 88699205
5592 SNP_A-1876602 88702041
5593 SNP_A-1896789 88721448
5594 SNP_A-2169814 88722999
5595 SNP_A-1960409 88731926
5596 SNP_A-2161612 88747333
5597 SNP_A-2199188 88771035
5598 SNP_A-2118419 88779905
5599 SNP_A-2103363 88795145
5600 SNP_A-1818917 88868826
5601 SNP_A-1879471 88904520
5602 SNP_A-1848077 88920611
5603 SNP_A-2159302 88922393
5604 SNP_A-2268168 88967613
5605 SNP_A-1832528 88995095
5606 SNP_A-2033442 88998606
5607 SNP_A-2057788 89017688
5608 SNP_A-2058533 89032440
5609 SNP_A-2184733 89046697
5610 SNP_A-4227904 89073362
5611 SNP_A-4221690 89085394
5612 SNP_A-2084610 89085581
5613 SNP_A-2063385 89087651
5614 SNP_A-4227772 89090831
5615 SNP_A-1880419 89091109
5616 SNP_A-2285859 89125895
5617 SNP_A-2043877 89167655
5618 SNP_A-2084692 89177415
5619 SNP_A-2297972 89192856
5620 SNP_A-4221703 89208352
5621 SNP_A-2084748 89208601
5622 SNP_A-4221706 89217396
5623 SNP_A-4218881 89224070
5624 SNP_A-2057978 89224870
5625 SNP_A-2084800 89233486
5626 SNP_A-1874692 89250291
5627 SNP_A-2238497 89273890
5628 SNP_A-2002917 89286107
5629 SNP_A-4219665 89345766
5630 SNP_A-2228228 89347923
5631 SNP_A-2060312 89392962
5632 SNP_A-2085035 89399968
5633 SNP_A-2150512 89406077
5634 SNP_A-1826383 89446140
5635 SNP_A-2182667 89485404
5636 SNP_A-1927641 89504606
5637 SNP_A-2076042 89506614
5638 SNP_A-1878712 89515681
5639 SNP_A-2079497 89522468
5640 SNP_A-2208102 89529284
5641 SNP_A-2101370 89532593
5642 SNP_A-2249055 89537086
5643 SNP_A-2234733 89537434
5644 SNP_A-4201367 89538075
5645 SNP_A-2149634 89560403
5646 SNP_A-2184604 89695538
5647 SNP_A-1956289 89729173
5648 SNP_A-2085253 89744905
5649 SNP_A-2085260 89760228
5650 SNP_A-1949687 89768041
5651 SNP_A-1924941 89771333
5652 SNP_A-2042372 89772078
5653 SNP_A-2278763 89787681
5654 SNP_A-2221803 89787719
5655 SNP_A-1903788 89791051
5656 SNP_A-2147181 89817395
5657 SNP_A-4225460 89822976
5658 SNP_A-1882783 89832398
5659 SNP_A-2221930 89838759
5660 SNP_A-2106445 89842084
5661 SNP_A-2268724 89880154
5662 SNP_A-1946680 89880171
5663 SNP_A-2033978 89887554
5664 SNP_A-1930399 89887650
5665 SNP_A-1959602 89920137
5666 SNP_A-2196455 89921310
5667 SNP_A-4221754 89952101
5668 SNP_A-1849018 89954922
5669 SNP_A-2280479 90112054
5670 SNP_A-2047444 90135011
5671 SNP_A-4236063 90190395
5672 SNP_A-2145077 90196226
5673 SNP_A-4198797 90204472
5674 SNP_A-2002923 90205722
5675 SNP_A-2030974 90208296
5676 SNP_A-2283291 90220394
5677 SNP_A-2242233 90222622
5678 SNP_A-1913701 90229904
5679 SNP_A-1959317 90230401
5680 SNP_A-1796439 90231531
5681 SNP_A-4237706 90234408
5682 SNP_A-2312172 90243597
5683 SNP_A-1794988 90243781
5684 SNP_A-2083239 90245249
5685 SNP_A-2030356 90246064
5686 SNP_A-2226156 90246880
5687 SNP_A-4221774 90250926
5688 SNP_A-1819769 90260413
5689 SNP_A-2134537 90261736
5690 SNP_A-4196602 90268995
5691 SNP_A-2074394 90294961
5692 SNP_A-1929957 90295420
5693 SNP_A-1898074 90327230
5694 SNP_A-2072737 90335439
5695 SNP_A-2085685 90335577
5696 SNP_A-2247690 90341851
5697 SNP_A-4218630 90358737
5698 SNP_A-2085691 90360968
5699 SNP_A-1947036 90360991
5700 SNP_A-4239150 90377827
5701 SNP_A-1894763 90382659
5702 SNP_A-2286485 90389892
5703 SNP_A-4235870 90390434
5704 SNP_A-4224100 90405064
5705 SNP_A-2149522 90417149
5706 SNP_A-1952005 90418347
5707 SNP_A-1826335 90426799
5708 SNP_A-2243282 90440438
5709 SNP_A-1944682 90440568
5710 SNP_A-1895966 90442644
5711 SNP_A-4226422 90473942
5712 SNP_A-2169819 90504505
5713 SNP_A-2255512 90511736
5714 SNP_A-2002924 90519522
5715 SNP_A-1947528 90521593
5716 SNP_A-2141645 90524459
5717 SNP_A-2131232 90532324
5718 SNP_A-2085772 90540885
5719 SNP_A-2288842 90561550
5720 SNP_A-2111113 90569920
5721 SNP_A-1871930 90623450
5722 SNP_A-2085813 90631744
5723 SNP_A-1801818 90645308
5724 SNP_A-2073397 90653745
5725 SNP_A-1799571 90684330
5726 SNP_A-1849205 90688433
5727 SNP_A-1897220 90694374
5728 SNP_A-1885703 90701915
5729 SNP_A-2151428 90708073
5730 SNP_A-2083262 90728607
5731 SNP_A-2085889 90732071
5732 SNP_A-2140506 90735886
5733 SNP_A-2307750 90742840
5734 SNP_A-2164036 90745586
5735 SNP_A-2036591 90763384
5736 SNP_A-1809757 90781264
5737 SNP_A-1879074 90781640
5738 SNP_A-4219653 90786316
5739 SNP_A-2105195 90807766
5740 SNP_A-2107050 90846689
5741 SNP_A-1899366 90848884
5742 SNP_A-2028894 90849044
5743 SNP_A-1892309 90861959
5744 SNP_A-1788492 90862118
5745 SNP_A-1914233 90873309
5746 SNP_A-2286595 90877850
5747 SNP_A-2070361 90882889
5748 SNP_A-4194667 90892173
5749 SNP_A-2002932 90908789
5750 SNP_A-4231865 90909985
5751 SNP_A-2206143 90967388
5752 SNP_A-2240272 90970032
5753 SNP_A-2198971 90973332
5754 SNP_A-1948633 90979510
5755 SNP_A-4214237 91032621
5756 SNP_A-4193353 91074920
5757 SNP_A-2086056 91089449
5758 SNP_A-2227855 91090768
5759 SNP_A-1895314 91090786
5760 SNP_A-2086065 91102495
5761 SNP_A-2115645 91119205
5762 SNP_A-2229313 91132752
5763 SNP_A-2002934 91134377
5764 SNP_A-2163024 91141324
5765 SNP_A-2086107 91143542
5766 SNP_A-2191705 91158546
5767 SNP_A-2138874 91182654
5768 SNP_A-1825297 91189657
5769 SNP_A-2166905 91189761
5770 SNP_A-1840836 91208482
5771 SNP_A-1816922 91213304
5772 SNP_A-2086174 91228867
5773 SNP_A-2044401 91229038
5774 SNP_A-2242118 91229335
5775 SNP_A-4207247 91255415
5776 SNP_A-2098490 91258996
5777 SNP_A-2219818 91259077
5778 SNP_A-2207631 91274552
5779 SNP_A-2243184 91313572
5780 SNP_A-4223179 91326255
5781 SNP_A-2097314 91330328
5782 SNP_A-2300725 91348724
5783 SNP_A-2278683 91348829
5784 SNP_A-2086293 91363735
5785 SNP_A-2086309 91379989
5786 SNP_A-4216631 91383127
5787 SNP_A-1921696 91384694
5788 SNP_A-2143166 91388129
5789 SNP_A-2285320 91388499
5790 SNP_A-2080925 91388917
5791 SNP_A-2086338 91393207
5792 SNP_A-4234425 91395375
5793 SNP_A-2230600 91397209
5794 SNP_A-2048659 91397437
5795 SNP_A-2220248 91411247
5796 SNP_A-2312801 91416973
5797 SNP_A-2288089 91418802
5798 SNP_A-1889234 91419753
5799 SNP_A-1937876 91440574
5800 SNP_A-1861198 91474014
5801 SNP_A-1829080 91478650
5802 SNP_A-2040667 91487943
5803 SNP_A-2212765 91500516
5804 SNP_A-2086455 91501330
5805 SNP_A-1888764 91506878
5806 SNP_A-2215939 91513622
5807 SNP_A-2311929 91521927
5808 SNP_A-4240953 91524051
5809 SNP_A-2115182 91526326
5810 SNP_A-4193672 91526833
5811 SNP_A-1881719 91544383
5812 SNP_A-1903221 91545757
5813 SNP_A-1780616 91545805
5814 SNP_A-2252750 91546287
5815 SNP_A-2143061 91571938
5816 SNP_A-2108408 91572568
5817 SNP_A-4224926 91573820
5818 SNP_A-1790955 91574431
5819 SNP_A-2269028 91586475
5820 SNP_A-2086552 91609128
5821 SNP_A-2086556 91609585
5822 SNP_A-4222246 91635132
5823 SNP_A-1959368 91636234
5824 SNP_A-1811108 91645404
5825 SNP_A-2086586 91658207
5826 SNP_A-2086626 91700336
5827 SNP_A-1781951 91732468
5828 SNP_A-1837535 91782584
5829 SNP_A-2146263 91789210
5830 SNP_A-2153058 91789367
5831 SNP_A-2222047 91904965
5832 SNP_A-1880985 91951726
5833 SNP_A-4235814 91962441
5834 SNP_A-2086744 91974287
5835 SNP_A-1948138 91993401
5836 SNP_A-1915522 92000826
5837 SNP_A-2026394 92047796
5838 SNP_A-2002937 92133861
5839 SNP_A-4194596 92148378
5840 SNP_A-2090212 92163029
5841 SNP_A-1917931 92251627
5842 SNP_A-2309003 92258581
5843 SNP_A-2298348 92269004
5844 SNP_A-2278973 92385732
5845 SNP_A-2127209 92448407
5846 SNP_A-4194881 92468088
5847 SNP_A-1812185 92472588
5848 SNP_A-4200014 92481645
5849 SNP_A-2053950 92668306
5850 SNP_A-2254177 92669251
5851 SNP_A-1893500 92681863
5852 SNP_A-4239678 92682154
5853 SNP_A-4225889 92682618
5854 SNP_A-2088305 92687594
5855 SNP_A-1807653 92701858
5856 SNP_A-2057103 92704882
5857 SNP_A-2100371 92708213
5858 SNP_A-2312815 92766361
5859 SNP_A-1811416 92767049
5860 SNP_A-1850171 92782327
5861 SNP_A-2156549 92809687
5862 SNP_A-2232129 92843359
5863 SNP_A-2058278 92848416
5864 SNP_A-2157632 92848594
5865 SNP_A-2089007 92848746
5866 SNP_A-2149938 92872354
5867 SNP_A-2050212 92873911
5868 SNP_A-2138993 92877669
5869 SNP_A-2087282 92896988
5870 SNP_A-2027572 92900024
5871 SNP_A-1956854 92934024
5872 SNP_A-1842293 92937097
5873 SNP_A-2290275 92944505
5874 SNP_A-1809599 92950599
5875 SNP_A-2289980 92952456
5876 SNP_A-1895440 92952696
5877 SNP_A-2254954 92953968
5878 SNP_A-2150076 92995171
5879 SNP_A-1831316 92995998
5880 SNP_A-2087379 92998574
5881 SNP_A-4221898 92999194
5882 SNP_A-2139219 92999566
5883 SNP_A-1790743 93012695
5884 SNP_A-1854755 93013016
5885 SNP_A-1782815 93013108
5886 SNP_A-1882902 93015516
5887 SNP_A-2300319 93016064
5888 SNP_A-4196449 93016686
5889 SNP_A-4228965 93016700
5890 SNP_A-2204068 93017014
5891 SNP_A-2231906 93040169
5892 SNP_A-2172486 93052956
5893 SNP_A-2122913 93056033
5894 SNP_A-2254104 93059962
5895 SNP_A-2162460 93070451
5896 SNP_A-2087448 93070544
5897 SNP_A-1908721 93071666
5898 SNP_A-2113995 93083844
5899 SNP_A-1787747 93086551
5900 SNP_A-2311460 93086933
5901 SNP_A-1868573 93090429
5902 SNP_A-2093728 93106608
5903 SNP_A-1897176 93108808
5904 SNP_A-2076439 93109247
5905 SNP_A-1903450 93110196
5906 SNP_A-1859679 93119450
5907 SNP_A-1843714 93131975
5908 SNP_A-2191416 93132682
5909 SNP_A-2067106 93132752
5910 SNP_A-2245732 93147955
5911 SNP_A-4239620 93161329
5912 SNP_A-2087558 93179117
5913 SNP_A-2095622 93289627
5914 SNP_A-2101557 93296393
5915 SNP_A-4203828 93345220
5916 SNP_A-1780456 93351125
5917 SNP_A-1800383 93383140
5918 SNP_A-2268376 93407176
5919 SNP_A-1869420 93407377
5920 SNP_A-1957097 93408114
5921 SNP_A-1864436 93413895
5922 SNP_A-1894592 93414142
5923 SNP_A-2293335 93414351
5924 SNP_A-2087678 93423558
5925 SNP_A-2168856 93447559
5926 SNP_A-2079026 93453710
5927 SNP_A-2106393 93456977
5928 SNP_A-4228791 93457822
5929 SNP_A-1822700 93471391
5930 SNP_A-1882489 93472788
5931 SNP_A-2231359 93478430
5932 SNP_A-1806770 93507173
5933 SNP_A-2215493 93532256
5934 SNP_A-1914774 93553412
5935 SNP_A-4201437 93556629
5936 SNP_A-2113114 93570929
5937 SNP_A-1799437 93614637
5938 SNP_A-2292251 93616693
5939 SNP_A-4233443 93619969
5940 SNP_A-1836775 93620089
5941 SNP_A-4221940 93621919
5942 SNP_A-1863017 93625533
5943 SNP_A-4233356 93628655
5944 SNP_A-1857043 93637544
5945 SNP_A-2087915 93641739
5946 SNP_A-4227908 93647288
5947 SNP_A-1857543 93669364
5948 SNP_A-4224011 93678159
5949 SNP_A-1919586 93678633
5950 SNP_A-2048535 93684286
5951 SNP_A-2037185 93684736
5952 SNP_A-2262939 93702211
5953 SNP_A-2304470 93703634
5954 SNP_A-2130455 93712493
5955 SNP_A-2253443 93723974
5956 SNP_A-2087982 93727270
5957 SNP_A-2281917 93727293
5958 SNP_A-1807806 93728203
5959 SNP_A-1811976 93747149
5960 SNP_A-2294439 93762390
5961 SNP_A-1920071 93777015
5962 SNP_A-4221950 93777538
5963 SNP_A-1849046 93799278
5964 SNP_A-2253715 93814567
5965 SNP_A-1842639 93815204
5966 SNP_A-1957635 93824207
5967 SNP_A-1937109 93832224
5968 SNP_A-4238339 93832248
5969 SNP_A-2002951 93837244
5970 SNP_A-4223835 93878736
5971 SNP_A-1781394 93881851
5972 SNP_A-2305758 93882395
5973 SNP_A-2024916 93885595
5974 SNP_A-2238993 93885741
5975 SNP_A-2085869 93908819
5976 SNP_A-2219464 93966373
5977 SNP_A-2096091 93967165
5978 SNP_A-1869049 94015590
5979 SNP_A-1823714 94043257
5980 SNP_A-1911476 94091165
5981 SNP_A-4221342 94101790
5982 SNP_A-4221382 94101801
5983 SNP_A-2024566 94115390
5984 SNP_A-2034519 94115905
5985 SNP_A-2035201 94124813
5986 SNP_A-2252437 94125715
5987 SNP_A-2248921 94189534
5988 SNP_A-2029851 94254400
5989 SNP_A-2193379 94254519
5990 SNP_A-2088134 94259314
5991 SNP_A-4223497 94290339
5992 SNP_A-2044325 94294963
5993 SNP_A-2271975 94309193
5994 SNP_A-2103112 94309618
5995 SNP_A-1899630 94311663
5996 SNP_A-2143950 94313941
5997 SNP_A-2158308 94313976
5998 SNP_A-4227686 94326835
5999 SNP_A-1850520 94326918
6000 SNP_A-2199136 94345006
6001 SNP_A-2178446 94357711
6002 SNP_A-1811663 94357812
6003 SNP_A-2137769 94388772
6004 SNP_A-4237767 94409721
6005 SNP_A-1900139 94480909
6006 SNP_A-2076122 94483365
6007 SNP_A-2166250 94483412
6008 SNP_A-1954337 94493052
6009 SNP_A-2131543 94493526
6010 SNP_A-1895268 94520037
6011 SNP_A-2214331 94529830
6012 SNP_A-1944129 94538227
6013 SNP_A-2118355 94553462
6014 SNP_A-2311609 94558481
6015 SNP_A-2088429 94581315
6016 SNP_A-4221992 94581518
6017 SNP_A-2198421 94587397
6018 SNP_A-1787305 94616416
6019 SNP_A-2157777 94617437
6020 SNP_A-1861700 94636564
6021 SNP_A-2095655 94673419
6022 SNP_A-1826039 94680799
6023 SNP_A-1843057 94691757
6024 SNP_A-2300231 94713065
6025 SNP_A-2277914 94720773
6026 SNP_A-2052428 94720803
6027 SNP_A-2088542 94723749
6028 SNP_A-4206833 94744243
6029 SNP_A-2233324 94744781
6030 SNP_A-2200537 94779011
6031 SNP_A-1835735 94781997
6032 SNP_A-1956504 94782073
6033 SNP_A-2147423 94785078
6034 SNP_A-2234179 94789652
6035 SNP_A-2092226 94790166
6036 SNP_A-2088615 94796773
6037 SNP_A-2088616 94797422
6038 SNP_A-4206437 94801916
6039 SNP_A-2054863 94802061
6040 SNP_A-2148736 94802092
6041 SNP_A-1822710 94804443
6042 SNP_A-1961514 94812991
6043 SNP_A-1936907 94833421
6044 SNP_A-1833844 94857869
6045 SNP_A-2059696 94867127
6046 SNP_A-2132258 94875228
6047 SNP_A-4228975 94880938
6048 SNP_A-1792738 94881366
6049 SNP_A-2088661 94884481
6050 SNP_A-2257292 94899813
6051 SNP_A-1792327 94906385
6052 SNP_A-2246109 94906833
6053 SNP_A-1920992 94908162
6054 SNP_A-2088693 94914283
6055 SNP_A-4194164 94952006
6056 SNP_A-1954023 94961685
6057 SNP_A-2179352 94962057
6058 SNP_A-2113631 94962772
6059 SNP_A-1851604 94977527
6060 SNP_A-1855540 95011673
6061 SNP_A-2300522 95016579
6062 SNP_A-2218033 95052366
6063 SNP_A-2111677 95108312
6064 SNP_A-2194016 95115420
6065 SNP_A-2208667 95128578
6066 SNP_A-2181955 95141435
6067 SNP_A-2045066 95141939
6068 SNP_A-2088850 95163870
6069 SNP_A-1793551 95175390
6070 SNP_A-4200951 95179367
6071 SNP_A-2134736 95228585
6072 SNP_A-2039971 95256436
6073 SNP_A-2143355 95287339
6074 SNP_A-2104565 95329431
6075 SNP_A-2088901 95332048
6076 SNP_A-2306579 95333800
6077 SNP_A-1893958 95334055
6078 SNP_A-1954555 95345700
6079 SNP_A-2117977 95360161
6080 SNP_A-2188638 95390110
6081 SNP_A-2187361 95390261
6082 SNP_A-2191159 95390496
6083 SNP_A-1881621 95391202
6084 SNP_A-1860697 95391302
6085 SNP_A-2311482 95391770
6086 SNP_A-1844923 95397845
6087 SNP_A-1924053 95404373
6088 SNP_A-2066539 95417906
6089 SNP_A-1799564 95418584
6090 SNP_A-1865201 95432103
6091 SNP_A-2170735 95436729
6092 SNP_A-1880992 95438744
6093 SNP_A-2193496 95438768
6094 SNP_A-2088949 95439333
6095 SNP_A-2088952 95440385
6096 SNP_A-2051339 95442476
6097 SNP_A-4222033 95442660
6098 SNP_A-1909358 95454310
6099 SNP_A-1960201 95454472
6100 SNP_A-2088993 95505293
6101 SNP_A-2125459 95516005
6102 SNP_A-1819651 95516625
6103 SNP_A-1897952 95526343
6104 SNP_A-2035620 95537736
6105 SNP_A-2064127 95548122
6106 SNP_A-4222042 95567038
6107 SNP_A-1958719 95578096
6108 SNP_A-4225548 95602230
6109 SNP_A-2117944 95611400
6110 SNP_A-2129634 95613525
6111 SNP_A-2089115 95615010
6112 SNP_A-2117673 95615293
6113 SNP_A-1949973 95627440
6114 SNP_A-2089122 95632147
6115 SNP_A-1911104 95632371
6116 SNP_A-1793087 95640145
6117 SNP_A-2255830 95652776
6118 SNP_A-2080705 95652976
6119 SNP_A-1876770 95663880
6120 SNP_A-1832152 95666954
6121 SNP_A-1901811 95667376
6122 SNP_A-1799343 95670409
6123 SNP_A-1894166 95670628
6124 SNP_A-2079354 95671043
6125 SNP_A-1840031 95680168
6126 SNP_A-4224093 95682257
6127 SNP_A-4223934 95700208
6128 SNP_A-2161114 95751533
6129 SNP_A-4240528 95754227
6130 SNP_A-2089265 95762748
6131 SNP_A-1922563 95767356
6132 SNP_A-2063312 95787104
6133 SNP_A-2198235 95805904
6134 SNP_A-1846577 95806189
6135 SNP_A-1952597 95814316
6136 SNP_A-1931815 95816305
6137 SNP_A-1799721 95841223
6138 SNP_A-4217822 95868989
6139 SNP_A-4220035 95895991
6140 SNP_A-2089388 95918063
6141 SNP_A-2314762 95926152
6142 SNP_A-2126299 95953443
6143 SNP_A-2055364 95982643
6144 SNP_A-1854962 95987723
6145 SNP_A-2226316 95998194
6146 SNP_A-2268754 95999229
6147 SNP_A-2089469 96007166
6148 SNP_A-4206639 96031673
6149 SNP_A-2255169 96033214
6150 SNP_A-1904740 96042665
6151 SNP_A-2089512 96043292
6152 SNP_A-2048066 96050441
6153 SNP_A-1840528 96058949
6154 SNP_A-4240455 96070523
6155 SNP_A-2022955 96076103
6156 SNP_A-4222088 96090781
6157 SNP_A-2089593 96101155
6158 SNP_A-2089595 96102078
6159 SNP_A-2193775 96103693
6160 SNP_A-1911786 96104116
6161 SNP_A-2140414 96106335
6162 SNP_A-4222090 96109097
6163 SNP_A-2089617 96133233
6164 SNP_A-1959436 96174567
6165 SNP_A-1867223 96194326
6166 SNP_A-2289163 96198760
6167 SNP_A-4233722 96209495
6168 SNP_A-2082495 96241529
6169 SNP_A-4201268 96241864
6170 SNP_A-2125023 96242149
6171 SNP_A-2024298 96243242
6172 SNP_A-4227864 96246333
6173 SNP_A-1825090 96253131
6174 SNP_A-2309813 96253163
6175 SNP_A-2196565 96253413
6176 SNP_A-1852964 96256061
6177 SNP_A-2144389 96256233
6178 SNP_A-2233197 96256397
6179 SNP_A-1912762 96260293
6180 SNP_A-2089744 96260727
6181 SNP_A-1958627 96295263
6182 SNP_A-2213488 96315140
6183 SNP_A-4229011 96315300
6184 SNP_A-2089817 96319632
6185 SNP_A-4205345 96319861
6186 SNP_A-1951204 96323264
6187 SNP_A-2244942 96325203
6188 SNP_A-2089824 96326015
6189 SNP_A-2097525 96370419
6190 SNP_A-2182197 96377862
6191 SNP_A-4232477 96378173
6192 SNP_A-2313580 96401542
6193 SNP_A-2163389 96404189
6194 SNP_A-2121772 96408817
6195 SNP_A-2089901 96414137
6196 SNP_A-4225576 96437916
6197 SNP_A-2242827 96552291
6198 SNP_A-1792278 96559133
6199 SNP_A-4230298 96575492
6200 SNP_A-4238587 96575730
6201 SNP_A-2285538 96576798
6202 SNP_A-1928559 96583947
6203 SNP_A-4236083 96587143
6204 SNP_A-2292561 96633325
6205 SNP_A-2090116 96648042
6206 SNP_A-2037011 96676802
6207 SNP_A-1924684 96689870
6208 SNP_A-2090186 96712712
6209 SNP_A-2155394 96715212
6210 SNP_A-1827938 96731743
6211 SNP_A-2302101 96732063
6212 SNP_A-4198380 96732108
6213 SNP_A-2130534 96732281
6214 SNP_A-2076640 96742806
6215 SNP_A-2090234 96748156
6216 SNP_A-2090235 96748321
6217 SNP_A-1939803 96758112
6218 SNP_A-2253791 96758431
6219 SNP_A-1895538 96773764
6220 SNP_A-2090267 96780275
6221 SNP_A-2310334 96783962
6222 SNP_A-1818211 96789595
6223 SNP_A-4204913 96789876
6224 SNP_A-2149502 96795236
6225 SNP_A-2152440 96819500
6226 SNP_A-1951280 96843265
6227 SNP_A-2104178 96862732
6228 SNP_A-4240494 96902033
6229 SNP_A-2090411 96903530
6230 SNP_A-1876092 96928842
6231 SNP_A-2220055 96939541
6232 SNP_A-4193115 96966249
6233 SNP_A-1855711 96990389
6234 SNP_A-2134419 97042316
6235 SNP_A-1858046 97066314
6236 SNP_A-4207364 97072893
6237 SNP_A-1787215 97088075
6238 SNP_A-2090552 97088347
6239 SNP_A-4222172 97110416
6240 SNP_A-1901349 97110778
6241 SNP_A-1816614 97116697
6242 SNP_A-2211389 97145494
6243 SNP_A-1860218 97210633
6244 SNP_A-4235956 97240074
6245 SNP_A-4201240 97240126
6246 SNP_A-1889529 97240287
6247 SNP_A-2026170 97282545
6248 SNP_A-1805369 97323586
6249 SNP_A-1936655 97366269
6250 SNP_A-2035285 97395488
6251 SNP_A-1834196 97398880
6252 SNP_A-1895796 97435287
6253 SNP_A-2002979 97436159
6254 SNP_A-2156292 97474621
6255 SNP_A-1904002 97490987
6256 SNP_A-2120972 97510223
6257 SNP_A-1921854 97517487
6258 SNP_A-1807021 97583154
6259 SNP_A-2092294 97583268
6260 SNP_A-2107446 97585106
6261 SNP_A-1821797 97608518
6262 SNP_A-2301428 97659769
6263 SNP_A-2149233 97672798
6264 SNP_A-2090996 97687153
6265 SNP_A-2207663 97687325
6266 SNP_A-2106196 97688745
6267 SNP_A-2058076 97693821
6268 SNP_A-1793845 97693946
6269 SNP_A-2042711 97708305
6270 SNP_A-2002981 97708663
6271 SNP_A-1935588 97714503
6272 SNP_A-1821761 97716527
6273 SNP_A-4222198 97721163
6274 SNP_A-2069089 97751285
6275 SNP_A-1792462 97756322
6276 SNP_A-4216568 97764966
6277 SNP_A-2293594 97765451
6278 SNP_A-2094022 97768957
6279 SNP_A-2091098 97775133
6280 SNP_A-2091113 97781774
6281 SNP_A-1914923 97786921
6282 SNP_A-2139493 97824471
6283 SNP_A-2118113 97832901
6284 SNP_A-2121291 97872644
6285 SNP_A-4239252 97909117
6286 SNP_A-2301250 97947942
6287 SNP_A-4240230 97957421
6288 SNP_A-1935897 97999821
6289 SNP_A-4222217 98000306
6290 SNP_A-4229808 98003178
6291 SNP_A-1876087 98004679
6292 SNP_A-1830313 98005162
6293 SNP_A-2297416 98005215
6294 SNP_A-1935119 98005667
6295 SNP_A-2219159 98011633
6296 SNP_A-2103615 98043535
6297 SNP_A-1795226 98119078
6298 SNP_A-4222226 98119420
6299 SNP_A-1902588 98128734
6300 SNP_A-1941359 98150684
6301 SNP_A-2048452 98164061
6302 SNP_A-2171087 98164559
6303 SNP_A-4239950 98167674
6304 SNP_A-2192499 98184230
6305 SNP_A-2153884 98190627
6306 SNP_A-2236288 98190934
6307 SNP_A-2297324 98215579
6308 SNP_A-2228882 98276475
6309 SNP_A-1885407 98278102
6310 SNP_A-2108816 98294274
6311 SNP_A-1906996 98340573
6312 SNP_A-2216258 98340973
6313 SNP_A-2167385 98363610
6314 SNP_A-1834460 98369448
6315 SNP_A-2301325 98369666
6316 SNP_A-4194949 98372311
6317 SNP_A-1886532 98372331
6318 SNP_A-2074688 98390526
6319 SNP_A-2262966 98418191
6320 SNP_A-2255713 98419467
6321 SNP_A-4217579 98427677
6322 SNP_A-2253537 98462801
6323 SNP_A-4237530 98467666
6324 SNP_A-1890782 98529965
6325 SNP_A-1895233 98566294
6326 SNP_A-4234183 98567889
6327 SNP_A-4202388 98594359
6328 SNP_A-4207246 98604134
6329 SNP_A-4197977 98606835
6330 SNP_A-2180689 98615969
6331 SNP_A-2177170 98627295
6332 SNP_A-1815935 98627413
6333 SNP_A-2238506 98676267
6334 SNP_A-1901348 98702781
6335 SNP_A-2133700 98736650
6336 SNP_A-1843046 98767543
6337 SNP_A-4228655 98790244
6338 SNP_A-2041071 98792925
6339 SNP_A-2183177 98793380
6340 SNP_A-1833777 98805602
6341 SNP_A-1789689 98805909
6342 SNP_A-1849066 98855518
6343 SNP_A-4225480 98855788
6344 SNP_A-1876849 98856234
6345 SNP_A-2291657 98876070
6346 SNP_A-2132341 98882131
6347 SNP_A-1893707 98925577
6348 SNP_A-2087100 98926523
6349 SNP_A-4193573 99099904
6350 SNP_A-2196400 99160616
6351 SNP_A-2091470 99165532
6352 SNP_A-4236655 99186758
6353 SNP_A-2131180 99191180
6354 SNP_A-2036784 99217181
6355 SNP_A-2128241 99229758
6356 SNP_A-2277356 99267288
6357 SNP_A-4222242 99343193
6358 SNP_A-1836104 99494084
6359 SNP_A-1804905 99494793
6360 SNP_A-2178683 99495702
6361 SNP_A-1808484 99495794
6362 SNP_A-2045851 99514549
6363 SNP_A-4222247 99592614
6364 SNP_A-1925379 99601769
6365 SNP_A-2210837 99604782
6366 SNP_A-4235902 99628373
6367 SNP_A-2126090 99640707
6368 SNP_A-2121561 99664614
6369 SNP_A-1866077 99668759
6370 SNP_A-1890966 99705355
6371 SNP_A-1801726 99727666
6372 SNP_A-2304560 99727692
6373 SNP_A-2211329 99738308
6374 SNP_A-2274863 99747184
6375 SNP_A-4222257 99750237
6376 SNP_A-2091660 99750407
6377 SNP_A-2091661 99750976
6378 SNP_A-2091662 99751161
6379 SNP_A-4207103 99759777
6380 SNP_A-2249275 99759815
6381 SNP_A-1833855 99762014
6382 SNP_A-1861457 99762159
6383 SNP_A-2311243 99773686
6384 SNP_A-2091690 99774006
6385 SNP_A-2091692 99774391
6386 SNP_A-2091694 99775046
6387 SNP_A-2157891 99798200
6388 SNP_A-1789736 99806358
6389 SNP_A-1919608 99806727
6390 SNP_A-4227796 99817920
6391 SNP_A-2288849 99835852
6392 SNP_A-2266270 99844574
6393 SNP_A-2234776 99844994
6394 SNP_A-2265534 99845191
6395 SNP_A-4204905 99856244
6396 SNP_A-2080797 99856969
6397 SNP_A-1819611 99858781
6398 SNP_A-4236832 99869665
6399 SNP_A-2197063 99874753
6400 SNP_A-1794913 99878624
6401 SNP_A-2091790 99892155
6402 SNP_A-2151724 99894283
6403 SNP_A-2091793 99896239
6404 SNP_A-1938858 99905263
6405 SNP_A-1902460 99910600
6406 SNP_A-2025723 99924830
6407 SNP_A-1838637 99926643
6408 SNP_A-1869107 99933905
6409 SNP_A-2091827 99935965
6410 SNP_A-1792406 99971087
6411 SNP_A-1921025 99971772
6412 SNP_A-2149865 99986949
6413 SNP_A-4199306 99991994
6414 SNP_A-2163409 99996061
6415 SNP_A-2088484 100034827
6416 SNP_A-1945597 100035082
6417 SNP_A-2203302 100037871
6418 SNP_A-4204241 100038764
6419 SNP_A-2064470 100046209
6420 SNP_A-2239580 100053625
6421 SNP_A-4230168 100058297
6422 SNP_A-4220077 100059835
6423 SNP_A-4198215 100060323
6424 SNP_A-2125196 100060692
6425 SNP_A-4194268 100061830
6426 SNP_A-1916036 100073535
6427 SNP_A-1943642 100116820
6428 SNP_A-1841143 100118213
6429 SNP_A-1797844 100138534
6430 SNP_A-2144203 100146008
6431 SNP_A-2166322 100156630
6432 SNP_A-1785908 100159266
6433 SNP_A-1958907 100209553
6434 SNP_A-2200603 100209822
6435 SNP_A-4216532 100209983
6436 SNP_A-2092066 100216053
6437 SNP_A-2071686 100217097
6438 SNP_A-1791267 100217665
6439 SNP_A-1938322 100227382
6440 SNP_A-2032581 100229198
6441 SNP_A-1953033 100243666
6442 SNP_A-2057146 100262315
6443 SNP_A-1803003 100279051
6444 SNP_A-1898419 100279814
6445 SNP_A-4205796 100296733
6446 SNP_A-1843306 100304095
6447 SNP_A-1848476 100353054
6448 SNP_A-1822612 100362825
6449 SNP_A-2264477 100436025
6450 SNP_A-2306128 100440881
6451 SNP_A-2256681 100469867
6452 SNP_A-2069742 100472213
6453 SNP_A-1958827 100473237
6454 SNP_A-2092184 100485007
6455 SNP_A-1946778 100485199
6456 SNP_A-2271836 100485801
6457 SNP_A-2092187 100486765
6458 SNP_A-4222300 100486792
6459 SNP_A-2152799 100493478
6460 SNP_A-1800840 100528496
6461 SNP_A-1885291 100534946
6462 SNP_A-1831605 100537013
6463 SNP_A-2092231 100538910
6464 SNP_A-4222306 100541701
6465 SNP_A-2083669 100542220
6466 SNP_A-2231596 100566344
6467 SNP_A-4236386 100569429
6468 SNP_A-1950606 100573218
6469 SNP_A-2143281 100574252
6470 SNP_A-4219207 100574306
6471 SNP_A-2158676 100574329
6472 SNP_A-4240876 100577806
6473 SNP_A-2095707 100593825
6474 SNP_A-1875333 100611975
6475 SNP_A-1943029 100612068
6476 SNP_A-2127076 100667441
6477 SNP_A-1838400 100679031
6478 SNP_A-1833697 100681684
6479 SNP_A-2026470 100683654
6480 SNP_A-2092407 100685527
6481 SNP_A-2092408 100686235
6482 SNP_A-2092410 100686456
6483 SNP_A-2002983 100704359
6484 SNP_A-4232422 100716934
6485 SNP_A-4230798 100725747
6486 SNP_A-1830688 100749452
6487 SNP_A-2287560 100749742
6488 SNP_A-2182431 100812501
6489 SNP_A-2131104 100812612
6490 SNP_A-2261230 100859758
6491 SNP_A-1853503 100861393
6492 SNP_A-4207471 100866234
6493 SNP_A-4195311 100866250
6494 SNP_A-1897368 100923485
6495 SNP_A-1948995 100923510
6496 SNP_A-2217516 100938699
6497 SNP_A-1799130 100953631
6498 SNP_A-2031596 101025892
6499 SNP_A-4222337 101026889
6500 SNP_A-1941786 101040748
6501 SNP_A-2002984 101041934
6502 SNP_A-2060053 101045393
6503 SNP_A-1845389 101055184
6504 SNP_A-1927606 101124022
6505 SNP_A-2092560 101124067
6506 SNP_A-4229052 101139626
6507 SNP_A-2002985 101178702
6508 SNP_A-2125858 101192963
6509 SNP_A-4222344 101281243
6510 SNP_A-4228436 101304963
6511 SNP_A-2255731 101321326
6512 SNP_A-2092658 101328023
6513 SNP_A-1799864 101338462
6514 SNP_A-4219980 101346992
6515 SNP_A-2240868 101351175
6516 SNP_A-1801793 101351571
6517 SNP_A-2092693 101380604
6518 SNP_A-2002987 101388555
6519 SNP_A-2173280 101405826
6520 SNP_A-1948070 101423834
6521 SNP_A-2309954 101454225
6522 SNP_A-2002989 101465208
6523 SNP_A-1914924 101483695
6524 SNP_A-4218132 101483835
6525 SNP_A-2071907 101492429
6526 SNP_A-1852077 101496200
6527 SNP_A-4222365 101509879
6528 SNP_A-2144191 101515117
6529 SNP_A-4222356 101519827
6530 SNP_A-2056121 101541854
6531 SNP_A-2151087 101542330
6532 SNP_A-2121555 101542704
6533 SNP_A-2092903 101568983
6534 SNP_A-4199941 101569469
6535 SNP_A-2165359 101578382
6536 SNP_A-1783395 101586318
6537 SNP_A-4224985 101589621
6538 SNP_A-4201279 101589633
6539 SNP_A-2215028 101595216
6540 SNP_A-2092962 101601616
6541 SNP_A-2093018 101639355
6542 SNP_A-2223663 101641189
6543 SNP_A-1958960 101658963
6544 SNP_A-1892119 101675148
6545 SNP_A-4217523 101691183
6546 SNP_A-4222383 101691941
6547 SNP_A-1894154 101722143
6548 SNP_A-1904981 101725049
6549 SNP_A-2093118 101735189
6550 SNP_A-2210786 101758674
6551 SNP_A-1875399 101761598
6552 SNP_A-1810521 101773457
6553 SNP_A-4222394 101784738
6554 SNP_A-2093172 101784764
6555 SNP_A-2179560 101800683
6556 SNP_A-1916972 101804886
6557 SNP_A-4220928 101830680
6558 SNP_A-1906304 101887678
6559 SNP_A-2258892 101887926
6560 SNP_A-2259340 101913303
6561 SNP_A-2093308 101918670
6562 SNP_A-1894209 101990096
6563 SNP_A-2239715 102001606
6564 SNP_A-1827290 102012790
6565 SNP_A-4232002 102015148
6566 SNP_A-2045897 102047082
6567 SNP_A-4229196 102058940
6568 SNP_A-1911471 102104220
6569 SNP_A-4233944 102104330
6570 SNP_A-1826699 102111864
6571 SNP_A-4206927 102266080
6572 SNP_A-2303442 102275303
6573 SNP_A-2074278 102286768
6574 SNP_A-2195472 102289874
6575 SNP_A-2051122 102307486
6576 SNP_A-1880708 102358688
6577 SNP_A-2093593 102375658
6578 SNP_A-2093594 102376844
6579 SNP_A-2093599 102389343
6580 SNP_A-2254086 102392828
6581 SNP_A-4194133 102401464
6582 SNP_A-2253421 102429855
6583 SNP_A-1909406 102449370
6584 SNP_A-2262567 102452700
6585 SNP_A-1926200 102458517
6586 SNP_A-1922876 102464392
6587 SNP_A-4239365 102514697
6588 SNP_A-2275250 102515413
6589 SNP_A-1949441 102515712
6590 SNP_A-2002993 102516984
6591 SNP_A-1862365 102542189
6592 SNP_A-1946911 102546309
6593 SNP_A-2031294 102556204
6594 SNP_A-2002995 102559085
6595 SNP_A-2002996 102559955
6596 SNP_A-2278657 102560481
6597 SNP_A-2198614 102562583
6598 SNP_A-2153631 102563104
6599 SNP_A-1825287 102574071
6600 SNP_A-2046302 102578564
6601 SNP_A-4241289 102579218
6602 SNP_A-2002997 102589561
6603 SNP_A-2238594 102589976
6604 SNP_A-2184278 102591942
6605 SNP_A-2279817 102604642
6606 SNP_A-1937207 102605291
6607 SNP_A-1925508 102605312
6608 SNP_A-4199797 102639860
6609 SNP_A-1857100 102650798
6610 SNP_A-1828899 102663779
6611 SNP_A-2071057 102688028
6612 SNP_A-2244881 102697834
6613 SNP_A-1899939 102700376
6614 SNP_A-2025172 102705761
6615 SNP_A-4229475 102706987
6616 SNP_A-1958777 102707488
6617 SNP_A-2082522 102713514
6618 SNP_A-2174194 102726821
6619 SNP_A-4201192 102744007
6620 SNP_A-4222441 102745260
6621 SNP_A-2282274 102745597
6622 SNP_A-1857602 102745980
6623 SNP_A-2139629 102753633
6624 SNP_A-2198324 102769996
6625 SNP_A-4203353 102770058
6626 SNP_A-4205510 102770069
6627 SNP_A-2252954 102770119
6628 SNP_A-1808179 102772917
6629 SNP_A-2288336 102790722
6630 SNP_A-2278521 102807851
6631 SNP_A-2003000 102807877
6632 SNP_A-1832480 102815351
6633 SNP_A-2093839 102815725
6634 SNP_A-4226965 102829111
6635 SNP_A-1908677 102832607
6636 SNP_A-4222455 102844339
6637 SNP_A-1823481 102854645
6638 SNP_A-1929317 102893256
6639 SNP_A-2186319 102895400
6640 SNP_A-4203337 102909578
6641 SNP_A-2067190 102930317
6642 SNP_A-2094058 102973617
6643 SNP_A-2094060 102977198
6644 SNP_A-4222481 102978172
6645 SNP_A-2083646 103025036
6646 SNP_A-4218973 103116062
6647 SNP_A-2027740 103162903
6648 SNP_A-1955941 103180256
6649 SNP_A-1805097 103181256
6650 SNP_A-2180199 103221232
6651 SNP_A-2094139 103268537
6652 SNP_A-2310248 103270205
6653 SNP_A-4206782 103331576
6654 SNP_A-2249315 103335557
6655 SNP_A-2039806 103337499
6656 SNP_A-4222500 103342577
6657 SNP_A-4222501 103343237
6658 SNP_A-2047238 103360674
6659 SNP_A-2094205 103362561
6660 SNP_A-2260207 103362785
6661 SNP_A-2100439 103396502
6662 SNP_A-2293426 103400697
6663 SNP_A-2040296 103406134
6664 SNP_A-2094256 103434974
6665 SNP_A-2094259 103435376
6666 SNP_A-1906716 103444189
6667 SNP_A-1794441 103468941
6668 SNP_A-1799807 103504009
6669 SNP_A-2262044 103504440
6670 SNP_A-1947338 103504522
6671 SNP_A-1784699 103505913
6672 SNP_A-1885108 103511031
6673 SNP_A-1943505 103511441
6674 SNP_A-4223208 103511501
6675 SNP_A-2097945 103511717
6676 SNP_A-1942410 103511831
6677 SNP_A-2003005 103528140
6678 SNP_A-4220663 103532672
6679 SNP_A-4222524 103533038
6680 SNP_A-1890970 103534074
6681 SNP_A-2094459 103539239
6682 SNP_A-2043281 103539674
6683 SNP_A-2216563 103560795
6684 SNP_A-2297328 103565794
6685 SNP_A-2094490 103573044
6686 SNP_A-1937658 103575097
6687 SNP_A-2277779 103575899
6688 SNP_A-2143450 103585577
6689 SNP_A-1933218 103585889
6690 SNP_A-4206034 103595922
6691 SNP_A-2094518 103598987
6692 SNP_A-2094521 103599400
6693 SNP_A-2256938 103616343
6694 SNP_A-4230455 103627811
6695 SNP_A-2155278 103685709
6696 SNP_A-2215231 103696050
6697 SNP_A-2094633 103723674
6698 SNP_A-2094661 103775963
6699 SNP_A-2140823 103783374
6700 SNP_A-2166489 103831127
6701 SNP_A-2100545 103836346
6702 SNP_A-2045779 103860014
6703 SNP_A-2149448 103882221
6704 SNP_A-4206445 103908106
6705 SNP_A-1818386 103964993
6706 SNP_A-2188280 103966316
6707 SNP_A-1896013 103979347
6708 SNP_A-1927030 103979781
6709 SNP_A-4230946 103983713
6710 SNP_A-1899029 103987779
6711 SNP_A-2094730 103988166
6712 SNP_A-4220028 103992620
6713 SNP_A-2305207 103996422
6714 SNP_A-2074338 104035327
6715 SNP_A-4230146 104060136
6716 SNP_A-4225117 104069126
6717 SNP_A-2261980 104096500
6718 SNP_A-2173335 104096559
6719 SNP_A-2046821 104111605
6720 SNP_A-4232749 104125065
6721 SNP_A-1890264 104125664
6722 SNP_A-2265295 104130800
6723 SNP_A-2210422 104142691
6724 SNP_A-2090933 104142992
6725 SNP_A-2307036 104151161
6726 SNP_A-2182117 104151214
6727 SNP_A-2047459 104155788
6728 SNP_A-1837911 104173046
6729 SNP_A-2236434 104179657
6730 SNP_A-1928088 104202653
6731 SNP_A-2174138 104206462
6732 SNP_A-2180234 104206732
6733 SNP_A-1785926 104210151
6734 SNP_A-2112188 104213696
6735 SNP_A-2094852 104214147
6736 SNP_A-4231898 104300624
6737 SNP_A-1855240 104315797
6738 SNP_A-1810692 104316049
6739 SNP_A-2094912 104340506
6740 SNP_A-1868651 104344383
6741 SNP_A-1938531 104345578
6742 SNP_A-1828967 104364356
6743 SNP_A-2147073 104368151
6744 SNP_A-2089708 104387559
6745 SNP_A-2095008 104475356
6746 SNP_A-2095009 104475506
6747 SNP_A-1907213 104475832
6748 SNP_A-1795051 104502383
6749 SNP_A-2161944 104507445
6750 SNP_A-1918293 104507485
6751 SNP_A-2191601 104534140
6752 SNP_A-2255377 104559574
6753 SNP_A-1876271 104559622
6754 SNP_A-1861055 104566017
6755 SNP_A-2246482 104566446
6756 SNP_A-2137218 104567236
6757 SNP_A-1850144 104567597
6758 SNP_A-2199347 104568161
6759 SNP_A-2095075 104581669
6760 SNP_A-2095076 104581822
6761 SNP_A-1784561 104590719
6762 SNP_A-4222578 104591179
6763 SNP_A-1936588 104601988
6764 SNP_A-2148630 104604379
6765 SNP_A-1816634 104608147
6766 SNP_A-4205901 104617159
6767 SNP_A-2083722 104620036
6768 SNP_A-1828384 104637450
6769 SNP_A-1801242 104637920
6770 SNP_A-2226208 104637993
6771 SNP_A-2048404 104638062
6772 SNP_A-4238170 104649007
6773 SNP_A-2278216 104662704
6774 SNP_A-2238432 104669582
6775 SNP_A-2239156 104669656
6776 SNP_A-2246008 104679240
6777 SNP_A-2097220 104686072
6778 SNP_A-4222585 104686299
6779 SNP_A-4222586 104686535
6780 SNP_A-1836482 104692300
6781 SNP_A-4195285 104692565
6782 SNP_A-4226412 104700067
6783 SNP_A-2098449 104738423
6784 SNP_A-4220938 104745923
6785 SNP_A-1923701 104747445
6786 SNP_A-2278774 104758441
6787 SNP_A-2138810 104766701
6788 SNP_A-2193226 104780902
6789 SNP_A-2050383 104787595
6790 SNP_A-2095255 104797653
6791 SNP_A-4222602 104801855
6792 SNP_A-1790863 104806884
6793 SNP_A-2113148 104826063
6794 SNP_A-2030991 104829855
6795 SNP_A-2309574 104849740
6796 SNP_A-1885455 104856980
6797 SNP_A-2256260 104857002
6798 SNP_A-1923991 104858720
6799 SNP_A-2095331 104869369
6800 SNP_A-2095335 104869697
6801 SNP_A-4236646 104872513
6802 SNP_A-2095356 104873428
6803 SNP_A-2064511 104877937
6804 SNP_A-1805011 104884387
6805 SNP_A-4228687 104897468
6806 SNP_A-2062948 104907303
6807 SNP_A-1943535 104909861
6808 SNP_A-1869394 104963734
6809 SNP_A-2160886 104975641
6810 SNP_A-2168429 105003382
6811 SNP_A-2152385 105005166
6812 SNP_A-2267150 105010482
6813 SNP_A-1829370 105027604
6814 SNP_A-2095509 105040277
6815 SNP_A-1942725 105052584
6816 SNP_A-1864748 105062194
6817 SNP_A-2191555 105113412
6818 SNP_A-4222647 105113788
6819 SNP_A-2144916 105117665
6820 SNP_A-2246419 105118023
6821 SNP_A-2161284 105118057
6822 SNP_A-1811284 105118079
6823 SNP_A-1919952 105120036
6824 SNP_A-4238540 105120056
6825 SNP_A-4216060 105120306
6826 SNP_A-1839633 105172907
6827 SNP_A-2305421 105173894
6828 SNP_A-2103545 105210786
6829 SNP_A-1830428 105212706
6830 SNP_A-2242413 105224839
6831 SNP_A-2095742 105248968
6832 SNP_A-2095745 105252926
6833 SNP_A-2290929 105266122
6834 SNP_A-1812358 105267007
6835 SNP_A-1813472 105267480
6836 SNP_A-2077663 105287858
6837 SNP_A-2146886 105292106
6838 SNP_A-1933483 105296065
6839 SNP_A-1850274 105296544
6840 SNP_A-2225954 105333260
6841 SNP_A-1809061 105333307
6842 SNP_A-2028172 105337392
6843 SNP_A-2088967 105339342
6844 SNP_A-1902120 105398906
6845 SNP_A-2187500 105404856
6846 SNP_A-2111280 105404966
6847 SNP_A-2046016 105431409
6848 SNP_A-4203949 105431433
6849 SNP_A-2085811 105434863
6850 SNP_A-2182223 105435898
6851 SNP_A-2095867 105474825
6852 SNP_A-4206383 105492457
6853 SNP_A-2212588 105495022
6854 SNP_A-1857783 105496532
6855 SNP_A-1947505 105513235
6856 SNP_A-1894895 105513755
6857 SNP_A-2095926 105575970
6858 SNP_A-1922605 105583392
6859 SNP_A-4222675 105594179
6860 SNP_A-2095930 105595767
6861 SNP_A-2209005 105641651
6862 SNP_A-4222676 105653849
6863 SNP_A-2021807 105687095
6864 SNP_A-2095958 105729543
6865 SNP_A-2293918 105746904
6866 SNP_A-2095959 105747119
6867 SNP_A-2128133 105747182
6868 SNP_A-2302530 105753835
6869 SNP_A-2311448 105796578
6870 SNP_A-2096012 105821075
6871 SNP_A-1862885 105836976
6872 SNP_A-2166404 105840926
6873 SNP_A-2269715 105865794
6874 SNP_A-2237164 105868080
6875 SNP_A-4199957 105869748
6876 SNP_A-2139411 105877725
6877 SNP_A-1900601 105911293
6878 SNP_A-1912801 105918178
6879 SNP_A-2096125 105970712
6880 SNP_A-2096127 105970971
6881 SNP_A-1838047 105982023
6882 SNP_A-2031619 105992391
6883 SNP_A-1877557 106060206
6884 SNP_A-2086856 106064280
6885 SNP_A-1793590 106074551
6886 SNP_A-2160254 106082826
6887 SNP_A-2278314 106084911
6888 SNP_A-1938269 106085584
6889 SNP_A-2092424 106086197
6890 SNP_A-2084809 106156555
6891 SNP_A-2127204 106161950
6892 SNP_A-1914189 106186224
6893 SNP_A-1894062 106186563
6894 SNP_A-1801000 106187684
6895 SNP_A-2096218 106201676
6896 SNP_A-2190648 106203537
6897 SNP_A-1835815 106220756
6898 SNP_A-1928483 106228244
6899 SNP_A-2236915 106233280
6900 SNP_A-4203438 106247847
6901 SNP_A-2121597 106247892
6902 SNP_A-1813229 106252806
6903 SNP_A-2257927 106274907
6904 SNP_A-2060969 106275641
6905 SNP_A-1880877 106279191
6906 SNP_A-1823128 106281133
6907 SNP_A-2088526 106296378
6908 SNP_A-2235331 106296672
6909 SNP_A-2186765 106296697
6910 SNP_A-1794868 106300011
6911 SNP_A-2216202 106304414
6912 SNP_A-2291733 106309628
6913 SNP_A-2303666 106365023
6914 SNP_A-2298750 106372197
6915 SNP_A-1938097 106372782
6916 SNP_A-1827660 106375337
6917 SNP_A-2208701 106419942
6918 SNP_A-2280351 106425473
6919 SNP_A-1915422 106425662
6920 SNP_A-2108535 106426898
6921 SNP_A-1819146 106433144
6922 SNP_A-2201629 106433349
6923 SNP_A-1791601 106433397
6924 SNP_A-2030679 106433695
6925 SNP_A-2278389 106437954
6926 SNP_A-1905526 106438271
6927 SNP_A-2096302 106442302
6928 SNP_A-4226167 106454871
6929 SNP_A-2003016 106466117
6930 SNP_A-2177282 106466734
6931 SNP_A-2169198 106486101
6932 SNP_A-1787394 106490687
6933 SNP_A-2003018 106505746
6934 SNP_A-4231417 106509594
6935 SNP_A-4222710 106518639
6936 SNP_A-1942661 106623056
6937 SNP_A-2234541 106651403
6938 SNP_A-2216519 106684894
6939 SNP_A-1952741 106700263
6940 SNP_A-1928266 106714298
6941 SNP_A-4225250 106716596
6942 SNP_A-2161604 106723066
6943 SNP_A-2024465 106748370
6944 SNP_A-2090410 106749024
6945 SNP_A-2003020 106756853
6946 SNP_A-2062354 106778418
6947 SNP_A-1819479 106787030
6948 SNP_A-4231516 106820390
6949 SNP_A-2023075 106832520
6950 SNP_A-2250041 106850334
6951 SNP_A-1806975 106857923
6952 SNP_A-2096471 106896470
6953 SNP_A-4236958 106899748
6954 SNP_A-2044028 106922115
6955 SNP_A-2093543 106936567
6956 SNP_A-2035025 106936766
6957 SNP_A-2174962 106948835
6958 SNP_A-1809136 106970207
6959 SNP_A-2074460 106971889
6960 SNP_A-2039036 106976726
6961 SNP_A-2210977 106984874
6962 SNP_A-1918224 107000267
6963 SNP_A-2230296 107007904
6964 SNP_A-2071332 107050515
6965 SNP_A-2096635 107079969
6966 SNP_A-2208635 107081516
6967 SNP_A-4227495 107096646
6968 SNP_A-1867625 107118199
6969 SNP_A-2187130 107126017
6970 SNP_A-2041128 107138033
6971 SNP_A-1939183 107138176
6972 SNP_A-1780480 107142383
6973 SNP_A-1820272 107146222
6974 SNP_A-1847292 107150992
6975 SNP_A-2151406 107172515
6976 SNP_A-2049968 107181285
6977 SNP_A-4222737 107210138
6978 SNP_A-2301353 107244482
6979 SNP_A-2139633 107244706
6980 SNP_A-2256560 107245075
6981 SNP_A-4198811 107263514
6982 SNP_A-2189112 107263760
6983 SNP_A-1895232 107264728
6984 SNP_A-2269560 107309680
6985 SNP_A-4233284 107324366
6986 SNP_A-2156505 107332127
6987 SNP_A-2159183 107346952
6988 SNP_A-1839635 107352832
6989 SNP_A-4238814 107369562
6990 SNP_A-1937546 107375952
6991 SNP_A-4198771 107375981
6992 SNP_A-2096876 107376720
6993 SNP_A-1894439 107407751
6994 SNP_A-2213745 107407774
6995 SNP_A-2058377 107409242
6996 SNP_A-1913842 107419039
6997 SNP_A-2048663 107430816
6998 SNP_A-2096891 107451613
6999 SNP_A-2196282 107466246
7000 SNP_A-1946400 107466680
7001 SNP_A-4202888 107468375
7002 SNP_A-2174846 107473869
7003 SNP_A-1815307 107503078
7004 SNP_A-1945282 107580506
7005 SNP_A-2096954 107604159
7006 SNP_A-2226155 107615218
7007 SNP_A-2090190 107707330
7008 SNP_A-2201621 107828819
7009 SNP_A-4193218 107829650
7010 SNP_A-4200393 107834138
7011 SNP_A-2038258 107839939
7012 SNP_A-4227083 107844909
7013 SNP_A-1824005 107845344
7014 SNP_A-2088092 107854325
7015 SNP_A-1817667 107978279
7016 SNP_A-1903984 108033962
7017 SNP_A-2126473 108035891
7018 SNP_A-2236527 108054040
7019 SNP_A-1931389 108070862
7020 SNP_A-2299875 108075752
7021 SNP_A-2233814 108125961
7022 SNP_A-4207625 108126361
7023 SNP_A-2184717 108169928
7024 SNP_A-2157570 108171104
7025 SNP_A-1910976 108171165
7026 SNP_A-2301795 108178365
7027 SNP_A-1911754 108178703
7028 SNP_A-2043970 108235009
7029 SNP_A-4194460 108235593
7030 SNP_A-2295856 108270398
7031 SNP_A-1959751 108294499
7032 SNP_A-4232124 108319973
7033 SNP_A-4225864 108320373
7034 SNP_A-2097327 108321273
7035 SNP_A-1795707 108321435
7036 SNP_A-2143172 108336282
7037 SNP_A-1915276 108354674
7038 SNP_A-4193876 108367960
7039 SNP_A-2275159 108374463
7040 SNP_A-2097359 108377539
7041 SNP_A-2304597 108389175
7042 SNP_A-4221454 108389411
7043 SNP_A-2266532 108415288
7044 SNP_A-2279392 108415977
7045 SNP_A-2003031 108432288
7046 SNP_A-2104258 108439700
7047 SNP_A-1905100 108464899
7048 SNP_A-2282140 108465647
7049 SNP_A-2097430 108466061
7050 SNP_A-4222790 108471318
7051 SNP_A-2313948 108482361
7052 SNP_A-2072838 108500833
7053 SNP_A-1837206 108500942
7054 SNP_A-2223137 108526731
7055 SNP_A-2218455 108575967
7056 SNP_A-2097507 108580766
7057 SNP_A-4218495 108586013
7058 SNP_A-2230449 108589654
7059 SNP_A-2146597 108699554
7060 SNP_A-2224894 108796615
7061 SNP_A-1890544 108863596
7062 SNP_A-2053699 109006782
7063 SNP_A-2251076 109143697
7064 SNP_A-2262948 109284549
7065 SNP_A-2097721 109413644
7066 SNP_A-2256009 109501013
7067 SNP_A-2109469 109547235
7068 SNP_A-2279579 109567467
7069 SNP_A-2198197 109644386
7070 SNP_A-2097775 109724204
7071 SNP_A-1844455 109739410
7072 SNP_A-2029937 109756936
7073 SNP_A-4224872 109772109
7074 SNP_A-2161469 109796312
7075 SNP_A-2205652 109818005
7076 SNP_A-4222818 109837231
7077 SNP_A-2185300 109849707
7078 SNP_A-2175438 109861020
7079 SNP_A-2289061 109861304
7080 SNP_A-1803037 110030548
7081 SNP_A-1832759 110099119
7082 SNP_A-2037268 110118664
7083 SNP_A-4222830 110131836
7084 SNP_A-2097940 110200759
7085 SNP_A-4221527 110217657
7086 SNP_A-1860098 110238980
7087 SNP_A-2058611 110487733
7088 SNP_A-2230749 110547258
7089 SNP_A-2301658 110607667
7090 SNP_A-4203799 110648029
7091 SNP_A-4238608 110652433
7092 SNP_A-4219242 110809229
7093 SNP_A-2263800 110822922
7094 SNP_A-2164566 110823398
7095 SNP_A-2127472 110907445
7096 SNP_A-2217616 110947679
7097 SNP_A-2143343 110971201
7098 SNP_A-2273300 111055552
7099 SNP_A-2149371 111152058
7100 SNP_A-4203922 111567214
7101 SNP_A-2196996 111596663
7102 SNP_A-2157940 111608960
7103 SNP_A-2098343 111609694
7104 SNP_A-2308436 111636480
7105 SNP_A-1898558 111636589
7106 SNP_A-2310484 111642154
7107 SNP_A-4199038 111643221
7108 SNP_A-1923599 111657877
7109 SNP_A-2272585 111671737
7110 SNP_A-2003038 111688424
7111 SNP_A-2243276 111738523
7112 SNP_A-2098437 111757433
7113 SNP_A-2243696 111761119
7114 SNP_A-2072110 111793572
7115 SNP_A-1837941 111809444
7116 SNP_A-2235221 111827758
7117 SNP_A-2293825 111830082
7118 SNP_A-2086419 111841825
7119 SNP_A-4199767 111844946
7120 SNP_A-2268117 111845557
7121 SNP_A-2170266 111846441
7122 SNP_A-4197215 111846790
7123 SNP_A-2079227 111847357
7124 SNP_A-1781005 111848075
7125 SNP_A-4226956 111849544
7126 SNP_A-2215011 111849584
7127 SNP_A-1890559 111849836
7128 SNP_A-2214312 111849964
7129 SNP_A-2138327 111850070
7130 SNP_A-2262129 111859131
7131 SNP_A-1801502 111864391
7132 SNP_A-2138761 111883302
7133 SNP_A-2154349 111928407
7134 SNP_A-2146246 111928500
7135 SNP_A-1923325 111941308
7136 SNP_A-2294035 112028211
7137 SNP_A-1874722 112035908
7138 SNP_A-2098683 112045701
7139 SNP_A-2098748 112224850
7140 SNP_A-2030553 112430201
7141 SNP_A-4195887 112445188
7142 SNP_A-2085804 112463913
7143 SNP_A-2148933 112474593
7144 SNP_A-2086306 112474952
7145 SNP_A-2306722 112477454
7146 SNP_A-2242777 112515629
7147 SNP_A-2171575 112515669
7148 SNP_A-2108256 112515722
7149 SNP_A-2048466 112515926
7150 SNP_A-2086969 112526589
7151 SNP_A-2023481 112579943
7152 SNP_A-1806704 112580093
7153 SNP_A-1790439 112587165
7154 SNP_A-1783482 112590560
7155 SNP_A-1796541 112607066
7156 SNP_A-1876721 112609605
7157 SNP_A-1876815 112613739
7158 SNP_A-1862693 112614825
7159 SNP_A-4235011 112615120
7160 SNP_A-1794994 112639117
7161 SNP_A-2295363 112661160
7162 SNP_A-2213377 112723608
7163 SNP_A-1958446 112728809
7164 SNP_A-4201826 112763094
7165 SNP_A-1789815 112789139
7166 SNP_A-2299803 112791425
7167 SNP_A-1925180 112791494
7168 SNP_A-4222935 112797399
7169 SNP_A-2099162 112797694
7170 SNP_A-4237083 112805704
7171 SNP_A-2099166 112810966
7172 SNP_A-1842988 112811821
7173 SNP_A-2157624 112828446
7174 SNP_A-2250040 112828943
7175 SNP_A-1868461 112850979
7176 SNP_A-2079787 112859513
7177 SNP_A-2309778 112886950
7178 SNP_A-4224315 112894524
7179 SNP_A-4205309 112894811
7180 SNP_A-2312316 112914537
7181 SNP_A-1840853 112951646
7182 SNP_A-4222949 112957253
7183 SNP_A-2257635 112967548
7184 SNP_A-2099342 113008816
7185 SNP_A-4222957 113009045
7186 SNP_A-2099359 113020678
7187 SNP_A-1897128 113021240
7188 SNP_A-2099360 113022323
7189 SNP_A-4229915 113031202
7190 SNP_A-2287522 113040821
7191 SNP_A-2099388 113046063
7192 SNP_A-2115069 113047836
7193 SNP_A-4222963 113053572
7194 SNP_A-4222964 113053753
7195 SNP_A-2021926 113059840
7196 SNP_A-4201498 113064893
7197 SNP_A-4222967 113067887
7198 SNP_A-1801453 113074817
7199 SNP_A-2099445 113075070
7200 SNP_A-1835124 113086993
7201 SNP_A-2284730 113096100
7202 SNP_A-4231576 113130782
7203 SNP_A-2080018 113132835
7204 SNP_A-2240717 113133752
7205 SNP_A-4223856 113143493
7206 SNP_A-4217888 113148364
7207 SNP_A-1797825 113154115
7208 SNP_A-2059894 113163108
7209 SNP_A-1850789 113177514
7210 SNP_A-4220822 113179284
7211 SNP_A-4222979 113182071
7212 SNP_A-1940091 113190592
7213 SNP_A-1891163 113191009
7214 SNP_A-2064464 113209047
7215 SNP_A-1922381 113209430
7216 SNP_A-4219850 113215473
7217 SNP_A-1926883 113215558
7218 SNP_A-1825064 113215685
7219 SNP_A-1790985 113217328
7220 SNP_A-1928584 113236883
7221 SNP_A-4232392 113252510
7222 SNP_A-2099500 113294066
7223 SNP_A-2099714 113305654
7224 SNP_A-2099727 113322144
7225 SNP_A-2099728 113341741
7226 SNP_A-2311711 113350041
7227 SNP_A-1925958 113356074
7228 SNP_A-2181872 113359285
7229 SNP_A-2313380 113411459
7230 SNP_A-2003044 113413635
7231 SNP_A-2304852 113427631
7232 SNP_A-2306086 113430940
7233 SNP_A-1841103 113451240
7234 SNP_A-4227091 113452191
7235 SNP_A-4219429 113457328
7236 SNP_A-1835530 113550052
7237 SNP_A-1848033 113607258
7238 SNP_A-2171647 113616005
7239 SNP_A-2248642 113639843
7240 SNP_A-1868092 113660935
7241 SNP_A-1820159 113661010
7242 SNP_A-2198151 113674984
7243 SNP_A-2253232 113682775
7244 SNP_A-2110983 113688002
7245 SNP_A-2100026 113702905
7246 SNP_A-2236759 113719029
7247 SNP_A-1875793 113721129
7248 SNP_A-2063056 113747166
7249 SNP_A-2233897 113763993
7250 SNP_A-2300447 113769191
7251 SNP_A-1930365 113838232
7252 SNP_A-1804682 113838562
7253 SNP_A-4201006 113843335
7254 SNP_A-2233143 113846661
7255 SNP_A-4226433 113858164
7256 SNP_A-2167421 113859041
7257 SNP_A-2102250 113877618
7258 SNP_A-1915055 113884003
7259 SNP_A-2312664 113884318
7260 SNP_A-1952987 113889001
7261 SNP_A-2121196 113897204
7262 SNP_A-4216421 113899167
7263 SNP_A-4218562 113899228
7264 SNP_A-2280627 113956494
7265 SNP_A-1828965 113956873
7266 SNP_A-2139708 113968101
7267 SNP_A-2116299 113987101
7268 SNP_A-1818967 114010945
7269 SNP_A-1874312 114019786
7270 SNP_A-2141732 114026020
7271 SNP_A-2100289 114043120
7272 SNP_A-2178974 114043729
7273 SNP_A-2084381 114059927
7274 SNP_A-4223043 114060076
7275 SNP_A-2100306 114060113
7276 SNP_A-1886917 114060635
7277 SNP_A-2261706 114096848
7278 SNP_A-4216902 114098191
7279 SNP_A-2100378 114126706
7280 SNP_A-4218884 114131894
7281 SNP_A-2131200 114134543
7282 SNP_A-2284433 114136380
7283 SNP_A-2209579 114140334
7284 SNP_A-2298675 114142152
7285 SNP_A-4205468 114154969
7286 SNP_A-2100438 114172785
7287 SNP_A-4222771 114175267
7288 SNP_A-1898697 114176189
7289 SNP_A-2025115 114176247
7290 SNP_A-1826695 114198853
7291 SNP_A-1882847 114219105
7292 SNP_A-1950937 114219151
7293 SNP_A-2225693 114248380
7294 SNP_A-2080743 114257845
7295 SNP_A-1808617 114271963
7296 SNP_A-2123749 114273710
7297 SNP_A-1919295 114277647
7298 SNP_A-2148074 114301477
7299 SNP_A-2237723 114337140
7300 SNP_A-2116024 114349025
7301 SNP_A-4223073 114351652
7302 SNP_A-2137128 114357573
7303 SNP_A-1850969 114358437
7304 SNP_A-4239368 114370856
7305 SNP_A-1795588 114416328
7306 SNP_A-1936521 114417010
7307 SNP_A-2243643 114417044
7308 SNP_A-1960753 114419141
7309 SNP_A-2166019 114435082
7310 SNP_A-2076015 114435621
7311 SNP_A-2193564 114443447
7312 SNP_A-2212738 114444317
7313 SNP_A-4194516 114465290
7314 SNP_A-1808141 114498640
7315 SNP_A-2170228 114506889
7316 SNP_A-2195408 114507079
7317 SNP_A-2094109 114510223
7318 SNP_A-2193718 114510597
7319 SNP_A-2244832 114510816
7320 SNP_A-2071565 114511351
7321 SNP_A-2272213 114518824
7322 SNP_A-2295424 114552449
7323 SNP_A-2278771 114565106
7324 SNP_A-1913960 114575677
7325 SNP_A-2100849 114579581
7326 SNP_A-1888928 114594283
7327 SNP_A-2039508 114602689
7328 SNP_A-2123920 114618293
7329 SNP_A-1781522 114627510
7330 SNP_A-2035973 114640236
7331 SNP_A-1960779 114644923
7332 SNP_A-1883170 114653134
7333 SNP_A-2100933 114658185
7334 SNP_A-1942381 114668568
7335 SNP_A-2103594 114671889
7336 SNP_A-1815449 114672043
7337 SNP_A-4223101 114677263
7338 SNP_A-2218758 114699233
7339 SNP_A-4195149 114699747
7340 SNP_A-4234375 114699761
7341 SNP_A-4195062 114710269
7342 SNP_A-2119841 114711761
7343 SNP_A-1849586 114712117
7344 SNP_A-2203683 114712808
7345 SNP_A-2263006 114731050
7346 SNP_A-1809360 114735619
7347 SNP_A-1833374 114738534
7348 SNP_A-2246774 114740928
7349 SNP_A-4231182 114741156
7350 SNP_A-2021521 114748696
7351 SNP_A-2172110 114748874
7352 SNP_A-2267780 114751157
7353 SNP_A-1928169 114765289
7354 SNP_A-2219019 114768910
7355 SNP_A-2141503 114777778
7356 SNP_A-2101145 114785877
7357 SNP_A-2101157 114798098
7358 SNP_A-2188983 114816200
7359 SNP_A-2041346 114835163
7360 SNP_A-1895311 114856386
7361 SNP_A-2178406 114857228
7362 SNP_A-1789290 114862513
7363 SNP_A-1936963 114863135
7364 SNP_A-4204647 114993815
7365 SNP_A-2227399 115008263
7366 SNP_A-2273413 115014218
7367 SNP_A-1803345 115023237
7368 SNP_A-2101245 115044710
7369 SNP_A-2295822 115095285
7370 SNP_A-2233755 115105568
7371 SNP_A-1861871 115147623
7372 SNP_A-1813551 115179234
7373 SNP_A-4223133 115203336
7374 SNP_A-2198114 115241807
7375 SNP_A-2277901 115255355
7376 SNP_A-4201108 115258353
7377 SNP_A-1833847 115267721
7378 SNP_A-1932659 115287940
7379 SNP_A-1831415 115288425
7380 SNP_A-1855617 115325571
7381 SNP_A-2128509 115330765
7382 SNP_A-4218323 115354145
7383 SNP_A-2046539 115386413
7384 SNP_A-1948950 115401787
7385 SNP_A-2102974 115421650
7386 SNP_A-1954365 115421814
7387 SNP_A-1812278 115424590
7388 SNP_A-1875268 115426538
7389 SNP_A-2139501 115427907
7390 SNP_A-2107809 115438415
7391 SNP_A-1919780 115443210
7392 SNP_A-2089054 115497784
7393 SNP_A-1883449 115499750
7394 SNP_A-2160616 115513943
7395 SNP_A-1789748 115523693
7396 SNP_A-1805231 115558180
7397 SNP_A-1903163 115570702
7398 SNP_A-1834848 115602411
7399 SNP_A-4223167 115607759
7400 SNP_A-1829210 115694448
7401 SNP_A-4193400 115713981
7402 SNP_A-1910275 115769662
7403 SNP_A-2084920 115775522
7404 SNP_A-1827627 115776340
7405 SNP_A-1783121 115796582
7406 SNP_A-2248565 115811975
7407 SNP_A-2280142 115820295
7408 SNP_A-4235025 115820327
7409 SNP_A-4199525 115820339
7410 SNP_A-4226042 115880480
7411 SNP_A-2104667 115892531
7412 SNP_A-1905917 115919399
7413 SNP_A-1809799 115924791
7414 SNP_A-1898216 115959045
7415 SNP_A-1801511 115983208
7416 SNP_A-2262692 116026490
7417 SNP_A-2236780 116051947
7418 SNP_A-4229045 116064827
7419 SNP_A-1843638 116090321
7420 SNP_A-2101885 116102029
7421 SNP_A-2101912 116158512
7422 SNP_A-2213764 116177420
7423 SNP_A-1938079 116217072
7424 SNP_A-1956024 116278706
7425 SNP_A-1831839 116306570
7426 SNP_A-1783977 116306768
7427 SNP_A-2197436 116333250
7428 SNP_A-2079574 116348599
7429 SNP_A-1904741 116349444
7430 SNP_A-2054100 116374152
7431 SNP_A-4198278 116378615
7432 SNP_A-2200992 116381706
7433 SNP_A-1899237 116392074
7434 SNP_A-2191912 116405077
7435 SNP_A-2208469 116408945
7436 SNP_A-1889109 116421332
7437 SNP_A-2003051 116457141
7438 SNP_A-1910624 116458298
7439 SNP_A-1934397 116463586
7440 SNP_A-2044520 116513044
7441 SNP_A-1783316 116513193
7442 SNP_A-1886418 116533707
7443 SNP_A-4223217 116535961
7444 SNP_A-2085123 116545363
7445 SNP_A-2293813 116552032
7446 SNP_A-4235054 116620471
7447 SNP_A-2235699 116624242
7448 SNP_A-2098366 116640558
7449 SNP_A-2190510 116663209
7450 SNP_A-4202711 116665419
7451 SNP_A-4237338 116674388
7452 SNP_A-2142674 116676051
7453 SNP_A-4205830 116676318
7454 SNP_A-2031146 116676441
7455 SNP_A-2102490 116701687
7456 SNP_A-2102492 116702184
7457 SNP_A-4195843 116710556
7458 SNP_A-2266363 116717497
7459 SNP_A-1847658 116741489
7460 SNP_A-2102557 116780307
7461 SNP_A-4232903 116812337
7462 SNP_A-2269666 116825153
7463 SNP_A-1828477 116848561
7464 SNP_A-2066249 116849960
7465 SNP_A-1888702 116877645
7466 SNP_A-2102610 116956143
7467 SNP_A-2199779 117002689
7468 SNP_A-1887714 117002740
7469 SNP_A-2121210 117068109
7470 SNP_A-2102635 117083308
7471 SNP_A-4237427 117085493
7472 SNP_A-4227871 117089954
7473 SNP_A-2193999 117108374
7474 SNP_A-2127466 117108801
7475 SNP_A-1868006 117152497
7476 SNP_A-2068411 117159675
7477 SNP_A-2071649 117165446
7478 SNP_A-1942260 117182002
7479 SNP_A-1885917 117272386
7480 SNP_A-2303267 117284720
7481 SNP_A-1881144 117304090
7482 SNP_A-2218296 117316218
7483 SNP_A-2170138 117316827
7484 SNP_A-2252002 117359859
7485 SNP_A-4223257 117364060
7486 SNP_A-2100654 117377817
7487 SNP_A-1941498 117380853
7488 SNP_A-2295042 117381132
7489 SNP_A-2266000 117501278
7490 SNP_A-2136095 117516376
7491 SNP_A-1781983 117528963
7492 SNP_A-2116964 117532967
7493 SNP_A-1900922 117538483
7494 SNP_A-1947932 117552203
7495 SNP_A-2102922 117606824
7496 SNP_A-4230773 117616595
7497 SNP_A-2303617 117633544
7498 SNP_A-2068650 117643907
7499 SNP_A-2217836 117657146
7500 SNP_A-1902482 117659019
7501 SNP_A-1849463 117677835
7502 SNP_A-2067907 117678124
7503 SNP_A-4205724 117690878
7504 SNP_A-2167748 117712462
7505 SNP_A-2147130 117712538
7506 SNP_A-4197839 117713504
7507 SNP_A-1901159 117714077
7508 SNP_A-2251757 117753502
7509 SNP_A-1867675 117758550
7510 SNP_A-2110058 117797955
7511 SNP_A-2003060 117805117
7512 SNP_A-1868338 117819507
7513 SNP_A-2209385 117819765
7514 SNP_A-2184867 117841895
7515 SNP_A-1812882 117856448
7516 SNP_A-1836249 117860611
7517 SNP_A-2312684 117861183
7518 SNP_A-2171578 117861621
7519 SNP_A-1826123 117862155
7520 SNP_A-2131687 117864420
7521 SNP_A-1943513 117865107
7522 SNP_A-1797043 117876364
7523 SNP_A-1848218 117951571
7524 SNP_A-4199564 117966419
7525 SNP_A-2174972 117982619
7526 SNP_A-4222350 117995199
7527 SNP_A-4224685 118014807
7528 SNP_A-2141611 118023771
7529 SNP_A-2297310 118053074
7530 SNP_A-2312358 118084756
7531 SNP_A-2206433 118094868
7532 SNP_A-2260371 118108718
7533 SNP_A-2003063 118131827
7534 SNP_A-2003064 118132255
7535 SNP_A-1857656 118144340
7536 SNP_A-2220724 118147168
7537 SNP_A-2103118 118150118
7538 SNP_A-4216451 118152465
7539 SNP_A-2003065 118156209
7540 SNP_A-1790256 118194885
7541 SNP_A-2190397 118194989
7542 SNP_A-1863564 118218083
7543 SNP_A-2307652 118219345
7544 SNP_A-4236345 118228854
7545 SNP_A-2290898 118232146
7546 SNP_A-1808613 118245708
7547 SNP_A-1944430 118247529
7548 SNP_A-2103144 118249326
7549 SNP_A-2003068 118249530
7550 SNP_A-2103151 118254398
7551 SNP_A-2086764 118306710
7552 SNP_A-2003069 118315873
7553 SNP_A-4223298 118354623
7554 SNP_A-2149144 118372367
7555 SNP_A-2237402 118410632
7556 SNP_A-2241363 118430451
7557 SNP_A-2103262 118465960
7558 SNP_A-4231176 118467958
7559 SNP_A-1904760 118468137
7560 SNP_A-2244577 118479586
7561 SNP_A-1903805 118496551
7562 SNP_A-2244013 118518421
7563 SNP_A-4223309 118520592
7564 SNP_A-4223310 118520618
7565 SNP_A-4193191 118525491
7566 SNP_A-4199893 118526272
7567 SNP_A-2130065 118535353
7568 SNP_A-1855118 118535652
7569 SNP_A-2070179 118538456
7570 SNP_A-2296589 118562324
7571 SNP_A-2103333 118571120
7572 SNP_A-2234347 118586097
7573 SNP_A-2224522 118640791
7574 SNP_A-2267007 118658975
7575 SNP_A-2180900 118665775
7576 SNP_A-4193267 118680074
7577 SNP_A-1919224 118680596
7578 SNP_A-2041543 118694061
7579 SNP_A-1912100 118695975
7580 SNP_A-2174897 118727228
7581 SNP_A-2022215 118737253
7582 SNP_A-2114485 118745424
7583 SNP_A-2286576 118800754
7584 SNP_A-2243912 118810446
7585 SNP_A-4231925 119075526
7586 SNP_A-2139443 119254040
7587 SNP_A-4240949 119255540
7588 SNP_A-2223733 119270466
7589 SNP_A-2051027 119305722
7590 SNP_A-1808268 119308105
7591 SNP_A-2152953 119379672
7592 SNP_A-2231722 119396169
7593 SNP_A-2086723 119398415
7594 SNP_A-2139561 119410702
7595 SNP_A-2121204 119470574
7596 SNP_A-1940538 119479715
7597 SNP_A-2025429 119533318
7598 SNP_A-1954725 119555356
7599 SNP_A-4193376 119573834
7600 SNP_A-1952147 119611730
7601 SNP_A-2312272 119644998
7602 SNP_A-2103926 119689461
7603 SNP_A-4230957 119717618
7604 SNP_A-2191334 119720641
7605 SNP_A-2103970 119732967
7606 SNP_A-1907568 119740903
7607 SNP_A-2169530 119753007
7608 SNP_A-1880400 119756117
7609 SNP_A-1816636 119757630
7610 SNP_A-4217928 119765222
7611 SNP_A-2224560 119773068
7612 SNP_A-2149960 119801458
7613 SNP_A-4231815 119808368
7614 SNP_A-4229876 119808498
7615 SNP_A-2122320 119814469
7616 SNP_A-4233921 119820646
7617 SNP_A-4193532 119824982
7618 SNP_A-4222388 119831178
7619 SNP_A-2211532 119919970
7620 SNP_A-2144402 119973760
7621 SNP_A-2039393 120020328
7622 SNP_A-2238929 120021800
7623 SNP_A-1930165 120035670
7624 SNP_A-1792409 120092244
7625 SNP_A-1905378 120128239
7626 SNP_A-2104200 120152034
7627 SNP_A-2062663 120165919
7628 SNP_A-2201096 120166070
7629 SNP_A-2003074 120331518
7630 SNP_A-2310613 120563572
7631 SNP_A-4240129 120637513
7632 SNP_A-2104382 120637693
7633 SNP_A-2261799 120643045
7634 SNP_A-4193139 120702872
7635 SNP_A-4233189 120749018
7636 SNP_A-1909367 120774822
7637 SNP_A-1796127 120822949
7638 SNP_A-2103869 120849966
7639 SNP_A-2137100 120885884
7640 SNP_A-1857328 120935570
7641 SNP_A-1834940 121217208
7642 SNP_A-2247136 121217371
7643 SNP_A-2061980 121231238
7644 SNP_A-1855220 121231275
7645 SNP_A-2071313 121351365
7646 SNP_A-4237405 121370209
7647 SNP_A-1902009 121389730
7648 SNP_A-2052878 121469421
7649 SNP_A-2058859 121481007
7650 SNP_A-4220419 121540786
7651 SNP_A-2309607 121557232
7652 SNP_A-1781818 121557431
7653 SNP_A-2277712 121628547
7654 SNP_A-2049262 121707640
7655 SNP_A-2028988 121719778
7656 SNP_A-2097019 122013881
7657 SNP_A-2095738 122206806
7658 SNP_A-2003080 122217115
7659 SNP_A-2240313 122217919
7660 SNP_A-4193626 122275362
7661 SNP_A-2065435 122301890
7662 SNP_A-1890890 122624442
7663 SNP_A-2243882 122635966
7664 SNP_A-1805659 122663719
7665 SNP_A-2104768 122676075
7666 SNP_A-4231530 122705550
7667 SNP_A-2083760 122747773
7668 SNP_A-2221517 122773051
7669 SNP_A-4241127 122773341
7670 SNP_A-2072356 122882044
7671 SNP_A-2036982 122899780
7672 SNP_A-1888467 122903045
7673 SNP_A-2301773 122912522
7674 SNP_A-2307519 122920083
7675 SNP_A-1787636 122923810
7676 SNP_A-1805395 122951430
7677 SNP_A-1888303 122993259
7678 SNP_A-1821027 123013794
7679 SNP_A-2288649 123026656
7680 SNP_A-2267281 123028207
7681 SNP_A-2296376 123030789
7682 SNP_A-2079815 123041893
7683 SNP_A-4204952 123045284
7684 SNP_A-2222659 123060493
7685 SNP_A-1885192 123065495
7686 SNP_A-2154347 123098379
7687 SNP_A-2290958 123098554
7688 SNP_A-2237795 123130503
7689 SNP_A-2222775 123132730
7690 SNP_A-1918676 123168551
7691 SNP_A-1914460 123168873
7692 SNP_A-4203464 123183481
7693 SNP_A-1847183 123185128
7694 SNP_A-1941448 123209344
7695 SNP_A-2068554 123226892
7696 SNP_A-4229953 123230568
7697 SNP_A-2048374 123230709
7698 SNP_A-2068799 123235454
7699 SNP_A-2242243 123235649
7700 SNP_A-1895417 123276949
7701 SNP_A-1827321 123281210
7702 SNP_A-2103800 123281266
7703 SNP_A-1796091 123287324
7704 SNP_A-2198677 123292409
7705 SNP_A-2235337 123293167
7706 SNP_A-2037309 123293967
7707 SNP_A-4220650 123305721
7708 SNP_A-2277740 123315683
7709 SNP_A-4232499 123322245
7710 SNP_A-2310127 123322388
7711 SNP_A-2217815 123338468
7712 SNP_A-2237900 123356194
7713 SNP_A-2202047 123356470
7714 SNP_A-2088866 123474766
7715 SNP_A-2003083 123522505
7716 SNP_A-2173225 123575337
7717 SNP_A-1927654 123637662
7718 SNP_A-2066258 123652318
7719 SNP_A-2293414 123652370
7720 SNP_A-2105264 123689028
7721 SNP_A-1845069 123723713
7722 SNP_A-2198771 123736064
7723 SNP_A-4198315 123785941
7724 SNP_A-2257008 123806948
7725 SNP_A-2182990 123855218
7726 SNP_A-2039070 123880367
7727 SNP_A-2202639 123894328
7728 SNP_A-1957024 123898908
7729 SNP_A-1782648 123907823
7730 SNP_A-2193990 123908873
7731 SNP_A-1938952 123970446
7732 SNP_A-1939866 123996713
7733 SNP_A-2220737 124022488
7734 SNP_A-2263432 124064322
7735 SNP_A-1942994 124105945
7736 SNP_A-1809526 124126702
7737 SNP_A-4229781 124171840
7738 SNP_A-1809287 124191556
7739 SNP_A-1936998 124247714
7740 SNP_A-4235012 124328141
7741 SNP_A-1927257 124328933
7742 SNP_A-4204397 124329384
7743 SNP_A-2187430 124329434
7744 SNP_A-1822857 124330900
7745 SNP_A-2267874 124334367
7746 SNP_A-1906764 124338179
7747 SNP_A-2277645 124340747
7748 SNP_A-2133812 124341427
7749 SNP_A-1896227 124341573
7750 SNP_A-2235032 124348403
7751 SNP_A-1944176 124351087
7752 SNP_A-2274329 124376911
7753 SNP_A-1919474 124377009
7754 SNP_A-4223465 124387008
7755 SNP_A-4194927 124388993
7756 SNP_A-2105507 124389071
7757 SNP_A-2003087 124398670
7758 SNP_A-1802179 124418611
7759 SNP_A-2105541 124422155
7760 SNP_A-2212441 124431666
7761 SNP_A-2142468 124445785
7762 SNP_A-1882960 124445806
7763 SNP_A-1920741 124453600
7764 SNP_A-1944975 124458788
7765 SNP_A-2248082 124483388
7766 SNP_A-2235366 124487318
7767 SNP_A-4202062 124489354
7768 SNP_A-1835981 124497858
7769 SNP_A-2037634 124549046
7770 SNP_A-2256045 124554986
7771 SNP_A-4236189 124565483
7772 SNP_A-1864489 124594007
7773 SNP_A-2105655 124602477
7774 SNP_A-2062638 124630356
7775 SNP_A-1861829 124655792
7776 SNP_A-4206249 124670306
7777 SNP_A-2115834 124670389
7778 SNP_A-1846181 124690156
7779 SNP_A-2027455 124709299
7780 SNP_A-2102415 124725075
7781 SNP_A-2105757 124769420
7782 SNP_A-1936957 124775119
7783 SNP_A-2206894 124776243
7784 SNP_A-2280912 124777047
7785 SNP_A-1796761 124783329
7786 SNP_A-2148879 124806891
7787 SNP_A-2110659 124822829
7788 SNP_A-1854486 124832057
7789 SNP_A-2070057 124862044
7790 SNP_A-2105812 124864111
7791 SNP_A-2105815 124866835
7792 SNP_A-1852566 124891017
7793 SNP_A-2131386 124903032
7794 SNP_A-4194770 124918806
7795 SNP_A-2134820 124918954
7796 SNP_A-2119578 124925035
7797 SNP_A-2143362 124947270
7798 SNP_A-2299467 125002906
7799 SNP_A-2112372 125004831
7800 SNP_A-2238947 125030440
7801 SNP_A-1955295 125042245
7802 SNP_A-4200559 125047061
7803 SNP_A-2135905 125071077
7804 SNP_A-2165328 125071094
7805 SNP_A-2106059 125076519
7806 SNP_A-2224081 125087536
7807 SNP_A-1895460 125088293
7808 SNP_A-2106076 125090868
7809 SNP_A-1952826 125102622
7810 SNP_A-4235682 125103533
7811 SNP_A-1793020 125105608
7812 SNP_A-1897108 125105950
7813 SNP_A-2068265 125109498
7814 SNP_A-2253771 125113722
7815 SNP_A-2199514 125115804
7816 SNP_A-2304539 125115869
7817 SNP_A-2277744 125116120
7818 SNP_A-2003089 125116311
7819 SNP_A-2106098 125118874
7820 SNP_A-2003090 125118987
7821 SNP_A-2294373 125126042
7822 SNP_A-4237816 125126188
7823 SNP_A-2224536 125126391
7824 SNP_A-2193704 125138963
7825 SNP_A-2028431 125139140
7826 SNP_A-4216594 125142603
7827 SNP_A-4225005 125142637
7828 SNP_A-1925646 125145804
7829 SNP_A-4201896 125156639
7830 SNP_A-1838492 125156954
7831 SNP_A-2131153 125190448
7832 SNP_A-2310672 125193277
7833 SNP_A-1932780 125222208
7834 SNP_A-2126073 125222955
7835 SNP_A-2069178 125224622
7836 SNP_A-2194019 125231795
7837 SNP_A-1899352 125257058
7838 SNP_A-2234811 125260779
7839 SNP_A-1943972 125264114
7840 SNP_A-2028230 125264327
7841 SNP_A-1801760 125264569
7842 SNP_A-2087931 125264646
7843 SNP_A-2288665 125281133
7844 SNP_A-2106252 125302788
7845 SNP_A-2226499 125304093
7846 SNP_A-2025752 125309681
7847 SNP_A-4235199 125314565
7848 SNP_A-2106260 125331078
7849 SNP_A-4223554 125331116
7850 SNP_A-2181852 125335886
7851 SNP_A-4195101 125359059
7852 SNP_A-2207218 125365094
7853 SNP_A-4202775 125381964
7854 SNP_A-2159486 125384443
7855 SNP_A-2173738 125405177
7856 SNP_A-2279609 125466599
7857 SNP_A-2122264 125468979
7858 SNP_A-4234745 125469984
7859 SNP_A-2204943 125471564
7860 SNP_A-1916112 125476326
7861 SNP_A-2106389 125487124
7862 SNP_A-2106391 125501130
7863 SNP_A-4229292 125501233
7864 SNP_A-2175664 125507224
7865 SNP_A-1821982 125513383
7866 SNP_A-2163104 125513706
7867 SNP_A-4203882 125526780
7868 SNP_A-1838136 125553390
7869 SNP_A-2125432 125587246
7870 SNP_A-2116266 125587464
7871 SNP_A-2273872 125632749
7872 SNP_A-4232326 125638910
7873 SNP_A-2104100 125657833
7874 SNP_A-1869299 125710244
7875 SNP_A-4223573 125745113
7876 SNP_A-1812071 125748918
7877 SNP_A-2307430 125761841
7878 SNP_A-2092608 125795459
7879 SNP_A-2158443 125796148
7880 SNP_A-1868056 125825492
7881 SNP_A-2120842 125828326
7882 SNP_A-2104831 125833102
7883 SNP_A-2313660 125838055
7884 SNP_A-2121261 125845514
7885 SNP_A-4224648 125852727
7886 SNP_A-2292325 125873604
7887 SNP_A-2208292 125878839
7888 SNP_A-4200829 125883448
7889 SNP_A-2309520 125888539
7890 SNP_A-2148976 125889539
7891 SNP_A-1935484 125889862
7892 SNP_A-4203341 125889975
7893 SNP_A-2066016 125890907
7894 SNP_A-2262217 125891120
7895 SNP_A-1848867 125972061
7896 SNP_A-2049454 125972502
7897 SNP_A-4205923 125991276
7898 SNP_A-2209399 125995433
7899 SNP_A-2047855 125995919
7900 SNP_A-1807386 125996022
7901 SNP_A-1812836 125998827
7902 SNP_A-1941015 126071366
7903 SNP_A-4224427 126072177
7904 SNP_A-4224158 126072204
7905 SNP_A-1885969 126072277
7906 SNP_A-1832550 126073964
7907 SNP_A-2150861 126083553
7908 SNP_A-2140792 126083867
7909 SNP_A-4223608 126098472
7910 SNP_A-4206397 126110951
7911 SNP_A-2051572 126119618
7912 SNP_A-4194924 126121687
7913 SNP_A-1934952 126135679
7914 SNP_A-4223348 126136173
7915 SNP_A-1848560 126151319
7916 SNP_A-4226337 126156503
7917 SNP_A-2047875 126179768
7918 SNP_A-2230059 126182054
7919 SNP_A-2217358 126187285
7920 SNP_A-2080359 126200800
7921 SNP_A-4196366 126210339
7922 SNP_A-4198074 126264351
7923 SNP_A-2257136 126269376
7924 SNP_A-2309274 126270707
7925 SNP_A-4236551 126284668
7926 SNP_A-1847287 126284872
7927 SNP_A-2194095 126285179
7928 SNP_A-2003098 126296740
7929 SNP_A-1811699 126323086
7930 SNP_A-2169402 126323232
7931 SNP_A-2174888 126323618
7932 SNP_A-1829409 126333078
7933 SNP_A-2060765 126344754
7934 SNP_A-4202730 126359390
7935 SNP_A-2032869 126379182
7936 SNP_A-2293161 126447383
7937 SNP_A-2270354 126481123
7938 SNP_A-2094601 126486105
7939 SNP_A-4197124 126491118
7940 SNP_A-4198504 126519610
7941 SNP_A-2145854 126524562
7942 SNP_A-2310670 126524686
7943 SNP_A-4198304 126533250
7944 SNP_A-4227353 126541986
7945 SNP_A-2291465 126551815
7946 SNP_A-2297748 126555865
7947 SNP_A-2297927 126560937
7948 SNP_A-2106973 126563445
7949 SNP_A-2003103 126614366
7950 SNP_A-2228058 126614400
7951 SNP_A-2047065 126715846
7952 SNP_A-2045322 126717548
7953 SNP_A-2192937 126726331
7954 SNP_A-1879444 126737371
7955 SNP_A-2296663 126748877
7956 SNP_A-1854654 126749968
7957 SNP_A-1863645 126752246
7958 SNP_A-2068003 126752774
7959 SNP_A-1946503 126757748
7960 SNP_A-1897015 126761478
7961 SNP_A-1797282 126787913
7962 SNP_A-1835834 126788363
7963 SNP_A-1859111 126796449
7964 SNP_A-2104514 126796592
7965 SNP_A-1863784 126816827
7966 SNP_A-2302328 126816959
7967 SNP_A-1908549 126817739
7968 SNP_A-2256951 126841422
7969 SNP_A-1956057 126841992
7970 SNP_A-1903292 126850700
7971 SNP_A-1882091 126863738
7972 SNP_A-4229746 126864126
7973 SNP_A-2025424 126864618
7974 SNP_A-2206775 126866658
7975 SNP_A-2226998 126943682
7976 SNP_A-1800695 126969427
7977 SNP_A-2285531 126972272
7978 SNP_A-2280169 126972600
7979 SNP_A-2176716 126976420
7980 SNP_A-2162639 126978962
7981 SNP_A-2165605 126982473
7982 SNP_A-2021602 126999998
7983 SNP_A-1894871 127000696
7984 SNP_A-1908766 127000751
7985 SNP_A-4194665 127006317
7986 SNP_A-2122620 127006337
7987 SNP_A-1891503 127006419
7988 SNP_A-2142842 127015005
7989 SNP_A-2087130 127015078
7990 SNP_A-4201050 127021426
7991 SNP_A-4231595 127105998
7992 SNP_A-4195056 127118280
7993 SNP_A-2236606 127118568
7994 SNP_A-2098766 127118824
7995 SNP_A-1881142 127120808
7996 SNP_A-1881241 127120909
7997 SNP_A-1901175 127146504
7998 SNP_A-2089725 127146820
7999 SNP_A-2056979 127146909
8000 SNP_A-2283815 127227244
8001 SNP_A-4221084 127227410
8002 SNP_A-4195025 127228069
8003 SNP_A-2313924 127240858
8004 SNP_A-2078481 127241860
8005 SNP_A-2047884 127258114
8006 SNP_A-1890526 127283242
8007 SNP_A-1906347 127283367
8008 SNP_A-4236116 127290875
8009 SNP_A-4202944 127299963
8010 SNP_A-2092795 127327253
8011 SNP_A-2106510 127374980
8012 SNP_A-2107448 127410524
8013 SNP_A-2216370 127439421
8014 SNP_A-1811828 127443642
8015 SNP_A-1905014 127444174
8016 SNP_A-2290890 127454638
8017 SNP_A-2116679 127461445
8018 SNP_A-2168397 127475511
8019 SNP_A-2260586 127477299
8020 SNP_A-2150365 127477683
8021 SNP_A-2121427 127477791
8022 SNP_A-2199504 127489226
8023 SNP_A-4238645 127489679
8024 SNP_A-2251477 127500116
8025 SNP_A-2069044 127500203
8026 SNP_A-4206589 127529036
8027 SNP_A-2117427 127529108
8028 SNP_A-2304084 127556501
8029 SNP_A-2170081 127581636
8030 SNP_A-2101825 127582444
8031 SNP_A-2023247 127582472
8032 SNP_A-1832787 127589688
8033 SNP_A-2114887 127591102
8034 SNP_A-2161820 127591147
8035 SNP_A-2201267 127595311
8036 SNP_A-1786711 127713497
8037 SNP_A-1950323 127714937
8038 SNP_A-2096456 127715069
8039 SNP_A-2188692 127723245
8040 SNP_A-2214713 127737848
8041 SNP_A-2097630 127752143
8042 SNP_A-4205799 127765088
8043 SNP_A-2268424 127767806
8044 SNP_A-2208273 127776063
8045 SNP_A-2282966 127776082
8046 SNP_A-2073724 127776102
8047 SNP_A-1802982 127796466
8048 SNP_A-1810268 127799941
8049 SNP_A-2169225 127800509
8050 SNP_A-2021010 127804571
8051 SNP_A-2092049 127805106
8052 SNP_A-2113629 127808777
8053 SNP_A-4237426 127844817
8054 SNP_A-1913880 127845195
8055 SNP_A-2082195 127859220
8056 SNP_A-4232513 127884713
8057 SNP_A-1816762 127890891
8058 SNP_A-4202032 127909881
8059 SNP_A-2286795 127947706
8060 SNP_A-1938081 127951059
8061 SNP_A-4230149 127973026
8062 SNP_A-2268744 127973734
8063 SNP_A-1813227 127998668
8064 SNP_A-2080279 127998742
8065 SNP_A-2092073 128000530
8066 SNP_A-1788589 128007063
8067 SNP_A-1811124 128008628
8068 SNP_A-2146176 128022627
8069 SNP_A-4230132 128043020
8070 SNP_A-4241057 128043034
8071 SNP_A-4233388 128043318
8072 SNP_A-2100387 128057483
8073 SNP_A-2306518 128071298
8074 SNP_A-2207829 128071503
8075 SNP_A-1851962 128074615
8076 SNP_A-2097992 128074747
8077 SNP_A-2065829 128094860
8078 SNP_A-2003117 128102465
8079 SNP_A-2092957 128116744
8080 SNP_A-2252997 128157097
8081 SNP_A-4229105 128178291
8082 SNP_A-1886585 128179205
8083 SNP_A-4238475 128184978
8084 SNP_A-2148538 128190601
8085 SNP_A-1929416 128208029
8086 SNP_A-4222275 128210295
8087 SNP_A-2233205 128210449
8088 SNP_A-2059058 128220195
8089 SNP_A-2064395 128220224
8090 SNP_A-2107904 128221462
8091 SNP_A-2286564 128226288
8092 SNP_A-2051521 128226450
8093 SNP_A-2302935 128241338
8094 SNP_A-2166234 128243907
8095 SNP_A-4223699 128246898
8096 SNP_A-2190889 128250003
8097 SNP_A-1934085 128264208
8098 SNP_A-2146416 128266650
8099 SNP_A-2167983 128267158
8100 SNP_A-2003120 128273807
8101 SNP_A-2117616 128276904
8102 SNP_A-2137525 128283781
8103 SNP_A-1911488 128291149
8104 SNP_A-4217356 128350834
8105 SNP_A-2003122 128356160
8106 SNP_A-2064143 128362437
8107 SNP_A-1930176 128374258
8108 SNP_A-2033072 128376716
8109 SNP_A-2087828 128378489
8110 SNP_A-2232981 128422677
8111 SNP_A-1872537 128443503
8112 SNP_A-1944919 128445412
8113 SNP_A-4238366 128459926
8114 SNP_A-1961591 128461187
8115 SNP_A-1821652 128472228
8116 SNP_A-1865673 128488202
8117 SNP_A-2187009 128492249
8118 SNP_A-2090698 128505062
8119 SNP_A-2003126 128505334
8120 SNP_A-2121121 128529060
8121 SNP_A-2185853 128544470
8122 SNP_A-2108038 128545255
8123 SNP_A-2091495 128578742
8124 SNP_A-2104803 128579322
8125 SNP_A-2077122 128583873
8126 SNP_A-2180300 128584235
8127 SNP_A-1823943 128584261
8128 SNP_A-1833083 128586000
8129 SNP_A-2108060 128596528
8130 SNP_A-2032541 128596705
8131 SNP_A-1859358 128601259
8132 SNP_A-2108100 128622295
8133 SNP_A-2186839 128625105
8134 SNP_A-2034282 128626090
8135 SNP_A-2267526 128638689
8136 SNP_A-4228752 128641141
8137 SNP_A-2192546 128641288
8138 SNP_A-2108123 128642841
8139 SNP_A-2108127 128643049
8140 SNP_A-2108130 128643078
8141 SNP_A-4198258 128647904
8142 SNP_A-2139176 128661943
8143 SNP_A-2200386 128686079
8144 SNP_A-1843817 128686175
8145 SNP_A-2237292 128701943
8146 SNP_A-2052496 128706459
8147 SNP_A-2236044 128706939
8148 SNP_A-2130552 128707103
8149 SNP_A-2138356 128716626
8150 SNP_A-1908592 128722733
8151 SNP_A-1943687 128722964
8152 SNP_A-2203580 128734233
8153 SNP_A-2122119 128748380
8154 SNP_A-1813134 128767081
8155 SNP_A-1840076 128798850
8156 SNP_A-2134483 128801014
8157 SNP_A-1797704 128805419
8158 SNP_A-1943747 128815703
8159 SNP_A-2032405 128829264
8160 SNP_A-2212562 128847148
8161 SNP_A-1788019 128847726
8162 SNP_A-2069933 128857653
8163 SNP_A-1862940 128881883
8164 SNP_A-1791834 128896284
8165 SNP_A-1852034 128991903
8166 SNP_A-2021837 128991978
8167 SNP_A-2117433 129025982
8168 SNP_A-1945955 129052556
8169 SNP_A-2046951 129062929
8170 SNP_A-2208462 129063425
8171 SNP_A-2137585 129063564
8172 SNP_A-2203463 129077466
8173 SNP_A-2246324 129085763
8174 SNP_A-1822279 129086138
8175 SNP_A-2131268 129086627
8176 SNP_A-2027125 129111516
8177 SNP_A-4227066 129124325
8178 SNP_A-2210013 129127514
8179 SNP_A-4227356 129164638
8180 SNP_A-2119938 129171853
8181 SNP_A-4202463 129179775
8182 SNP_A-2147551 129180110
8183 SNP_A-1897909 129192916
8184 SNP_A-1927761 129209439
8185 SNP_A-2072065 129225479
8186 SNP_A-2104646 129227995
8187 SNP_A-2111715 129246128
8188 SNP_A-1899088 129246390
8189 SNP_A-2003130 129296225
8190 SNP_A-1908400 129299003
8191 SNP_A-2168816 129309603
8192 SNP_A-1793323 129311901
8193 SNP_A-4226021 129320484
8194 SNP_A-2108589 129322902
8195 SNP_A-4234413 129323074
8196 SNP_A-2263824 129340142
8197 SNP_A-1909840 129353685
8198 SNP_A-2101811 129368081
8199 SNP_A-1909977 129368119
8200 SNP_A-1940816 129377594
8201 SNP_A-2218633 129379966
8202 SNP_A-2111451 129381693
8203 SNP_A-2235456 129428343
8204 SNP_A-1783103 129452940
8205 SNP_A-1822452 129454047
8206 SNP_A-2073012 129473975
8207 SNP_A-1902616 129505861
8208 SNP_A-2260584 129539142
8209 SNP_A-2042923 129551135
8210 SNP_A-2195547 129574692
8211 SNP_A-2252071 129579586
8212 SNP_A-2031275 129583944
8213 SNP_A-2299084 129633484
8214 SNP_A-2248231 129666351
8215 SNP_A-2069473 129681814
8216 SNP_A-2060797 129693206
8217 SNP_A-2221036 129694877
8218 SNP_A-1785514 129719478
8219 SNP_A-2036447 129731918
8220 SNP_A-2108666 129752185
8221 SNP_A-2227752 129768504
8222 SNP_A-1799639 129772302
8223 SNP_A-2244710 129791290
8224 SNP_A-2224561 129799348
8225 SNP_A-2108710 129799567
8226 SNP_A-2205418 129827994
8227 SNP_A-2182828 129846370
8228 SNP_A-1808304 129846667
8229 SNP_A-1833984 129847112
8230 SNP_A-2252222 129854245
8231 SNP_A-2301798 129854397
8232 SNP_A-4200955 129879750
8233 SNP_A-4202522 129885052
8234 SNP_A-2145428 129886123
8235 SNP_A-1906785 129930941
8236 SNP_A-1824206 129934592
8237 SNP_A-2180708 129940005
8238 SNP_A-2253395 129956707
8239 SNP_A-2051734 129967544
8240 SNP_A-1787836 129994218
8241 SNP_A-2152807 129999704
8242 SNP_A-2280418 129999853
8243 SNP_A-2082748 130010381
8244 SNP_A-2304275 130056098
8245 SNP_A-1889612 130078947
8246 SNP_A-2066477 130105613
8247 SNP_A-2224616 130128886
8248 SNP_A-1915781 130129281
8249 SNP_A-2246141 130166846
8250 SNP_A-4236890 130168024
8251 SNP_A-4236416 130186531
8252 SNP_A-2137604 130202059
8253 SNP_A-1871627 130210853
8254 SNP_A-1817232 130242128
8255 SNP_A-1847256 130242349
8256 SNP_A-1958150 130288474
8257 SNP_A-4230416 130300678
8258 SNP_A-4199523 130315512
8259 SNP_A-4238995 130326346
8260 SNP_A-2148849 130376938
8261 SNP_A-1809217 130379757
8262 SNP_A-4198143 130399163
8263 SNP_A-1860279 130415776
8264 SNP_A-4229815 130421961
8265 SNP_A-1787450 130473014
8266 SNP_A-4203725 130473091
8267 SNP_A-1797699 130548968
8268 SNP_A-4206819 130559411
8269 SNP_A-4205969 130574342
8270 SNP_A-1836784 130574756
8271 SNP_A-2085635 130581925
8272 SNP_A-4237593 130583304
8273 SNP_A-4234462 130600181
8274 SNP_A-2063943 130600882
8275 SNP_A-1798516 130623982
8276 SNP_A-4201072 130644800
8277 SNP_A-2118812 130653713
8278 SNP_A-4216513 130720827
8279 SNP_A-2098671 130743665
8280 SNP_A-2079282 130748513
8281 SNP_A-2038296 130758789
8282 SNP_A-2003141 130803703
8283 SNP_A-1838517 130809881
8284 SNP_A-1942369 130815441
8285 SNP_A-1798610 130826637
8286 SNP_A-1801581 130844483
8287 SNP_A-2102566 130857014
8288 SNP_A-1825276 130858300
8289 SNP_A-2205593 130883944
8290 SNP_A-1862512 131031808
8291 SNP_A-2057786 131087425
8292 SNP_A-2121811 131117993
8293 SNP_A-1794983 131118447
8294 SNP_A-2103476 131175913
8295 SNP_A-1940586 131225096
8296 SNP_A-2034634 131231191
8297 SNP_A-4201560 131231549
8298 SNP_A-4204350 131536219
8299 SNP_A-2185385 131716721
8300 SNP_A-2214555 131726321
8301 SNP_A-2298920 131726690
8302 SNP_A-2268680 131727419
8303 SNP_A-2159548 131738190
8304 SNP_A-2236697 131745405
8305 SNP_A-2247237 131822017
8306 SNP_A-2028262 131828733
8307 SNP_A-1824087 131837881
8308 SNP_A-2110022 131922214
8309 SNP_A-2301818 131922410
8310 SNP_A-1936964 131942726
8311 SNP_A-1956799 131944576
8312 SNP_A-2249957 132019635
8313 SNP_A-2067778 132129092
8314 SNP_A-2054111 132129156
8315 SNP_A-2024969 132236410
8316 SNP_A-2021676 132244186
8317 SNP_A-2262867 132273425
8318 SNP_A-4219877 132287718
