# Supplementary material for: Genetic Structure of the Spanish Population
Source: BMC Genomics. 2010 May 25;11:326. doi: 10.1186/1471-2164-11-326 (PMC2887418; doi:10.1186/1471-2164-11-326)
Supplement: Additional file 1 — List of haplotype blocks across all autosomal chromosomes in the Spanish population. Each block is described by the SNPs that compose it, the major haplotypes with haplotypic frequencies, and the LD (D') among adjacent blocks. For each chromosome, the correspondence list between the SNP names and numbers is included in a separate table. [file 1471-2164-11-326-S1.ZIP › chr13.snpkey.txt]

1 SNP_A-1939613 18110262
2 SNP_A-2162539 18209780
3 SNP_A-4225417 18353957
4 SNP_A-1898728 18441915
5 SNP_A-2155697 18462715
6 SNP_A-2061799 18469629
7 SNP_A-2274012 18469844
8 SNP_A-1833876 18484754
9 SNP_A-2253664 18489386
10 SNP_A-4196552 18492994
11 SNP_A-4205850 18493391
12 SNP_A-2283833 18515769
13 SNP_A-4193987 18529157
14 SNP_A-2262802 18529628
15 SNP_A-2248811 18532077
16 SNP_A-1888203 18548695
17 SNP_A-2083448 18566059
18 SNP_A-4240083 18583813
19 SNP_A-1844387 18585702
20 SNP_A-4196239 18598783
21 SNP_A-2070358 18598922
22 SNP_A-1948514 18599025
23 SNP_A-2075505 18599503
24 SNP_A-2314089 18637061
25 SNP_A-4194354 18683408
26 SNP_A-1914657 18737759
27 SNP_A-1926146 18740532
28 SNP_A-2219605 18779263
29 SNP_A-4204466 18781672
30 SNP_A-2110802 18787997
31 SNP_A-2080076 18804422
32 SNP_A-2110836 18806775
33 SNP_A-2077389 18807257
34 SNP_A-1959733 18846420
35 SNP_A-1900221 18850959
36 SNP_A-1845049 18861923
37 SNP_A-2226886 18960302
38 SNP_A-4227600 19007717
39 SNP_A-2111068 19008195
40 SNP_A-1802613 19017312
41 SNP_A-1948618 19017614
42 SNP_A-1864014 19061413
43 SNP_A-1785424 19111340
44 SNP_A-2143782 19123922
45 SNP_A-1955897 19128525
46 SNP_A-2111182 19156452
47 SNP_A-1838068 19180946
48 SNP_A-2106747 19262909
49 SNP_A-2160153 19273074
50 SNP_A-2087935 19295058
51 SNP_A-1932289 19307931
52 SNP_A-2219941 19369997
53 SNP_A-2065919 19550752
54 SNP_A-2100981 19552610
55 SNP_A-1884731 19627842
56 SNP_A-2003156 19630487
57 SNP_A-1882515 19647143
58 SNP_A-4220644 19648106
59 SNP_A-4225361 19656134
60 SNP_A-2077733 19656323
61 SNP_A-4195846 19667712
62 SNP_A-1896214 19690082
63 SNP_A-1959327 19690184
64 SNP_A-2145765 19759190
65 SNP_A-1906945 19763521
66 SNP_A-1824390 19793550
67 SNP_A-4194265 19799724
68 SNP_A-4204060 19805467
69 SNP_A-2111546 19840224
70 SNP_A-2234946 19850765
71 SNP_A-2069189 19854834
72 SNP_A-4206931 19855537
73 SNP_A-4232857 19872910
74 SNP_A-1855458 19873390
75 SNP_A-2239590 19876006
76 SNP_A-2108481 19876504
77 SNP_A-1796184 19876615
78 SNP_A-4231985 19876664
79 SNP_A-4202662 19877104
80 SNP_A-2114718 19899070
81 SNP_A-2262375 19916715
82 SNP_A-2048613 19935608
83 SNP_A-2270461 19936647
84 SNP_A-1917878 19939654
85 SNP_A-2260908 19940167
86 SNP_A-2246583 19958542
87 SNP_A-2121104 19994681
88 SNP_A-2163984 20025569
89 SNP_A-2133938 20066493
90 SNP_A-2128347 20081104
91 SNP_A-2034037 20081598
92 SNP_A-1900402 20107512
93 SNP_A-1868212 20138531
94 SNP_A-2219202 20148073
95 SNP_A-2111710 20164227
96 SNP_A-1786751 20195050
97 SNP_A-2261166 20220682
98 SNP_A-2111751 20254650
99 SNP_A-1906000 20273752
100 SNP_A-2111771 20290521
101 SNP_A-1815572 20294967
102 SNP_A-4196583 20295196
103 SNP_A-2052266 20296979
104 SNP_A-2041795 20302823
105 SNP_A-2129433 20302969
106 SNP_A-2096743 20322404
107 SNP_A-2278429 20331107
108 SNP_A-1885132 20336429
109 SNP_A-4224457 20350650
110 SNP_A-2101008 20439027
111 SNP_A-2182873 20453060
112 SNP_A-4225021 20456454
113 SNP_A-2285352 20479123
114 SNP_A-2029206 20479439
115 SNP_A-2164821 20484044
116 SNP_A-2180066 20501423
117 SNP_A-1817460 20536360
118 SNP_A-4194485 20570688
119 SNP_A-2261034 20586063
120 SNP_A-1916915 20629755
121 SNP_A-2232930 20629931
122 SNP_A-2215074 20630348
123 SNP_A-1836154 20696446
124 SNP_A-1860674 20696497
125 SNP_A-1832397 20697667
126 SNP_A-4216675 20697768
127 SNP_A-1861571 20706616
128 SNP_A-1788284 20717264
129 SNP_A-1862540 20730328
130 SNP_A-2238860 20753294
131 SNP_A-2162579 20764577
132 SNP_A-2112183 20767952
133 SNP_A-2112184 20768166
134 SNP_A-2220062 20791949
135 SNP_A-2189645 20794843
136 SNP_A-2160695 20805126
137 SNP_A-4200489 20812565
138 SNP_A-1921247 20821955
139 SNP_A-4199097 20824900
140 SNP_A-2112280 20829457
141 SNP_A-2266293 20830362
142 SNP_A-4217940 20834407
143 SNP_A-1894930 20845766
144 SNP_A-2112295 20860207
145 SNP_A-4224040 20860773
146 SNP_A-1827858 20907299
147 SNP_A-2261568 20917407
148 SNP_A-1806694 20939045
149 SNP_A-2238805 20947554
150 SNP_A-4224045 20964647
151 SNP_A-2121448 20966225
152 SNP_A-2267097 20974829
153 SNP_A-1884224 20976174
154 SNP_A-2112410 21000655
155 SNP_A-2112428 21033042
156 SNP_A-4232810 21041100
157 SNP_A-1926854 21041433
158 SNP_A-1875314 21041703
159 SNP_A-4204221 21051280
160 SNP_A-2089344 21053903
161 SNP_A-2112474 21077186
162 SNP_A-1943612 21087435
163 SNP_A-2298743 21129601
164 SNP_A-2112520 21131373
165 SNP_A-2179108 21161950
166 SNP_A-2238689 21185068
167 SNP_A-1856629 21253768
168 SNP_A-2040449 21313823
169 SNP_A-4240582 21313875
170 SNP_A-2112682 21314174
171 SNP_A-1865379 21317414
172 SNP_A-2250998 21320460
173 SNP_A-2070798 21353045
174 SNP_A-2112756 21355249
175 SNP_A-1798986 21359616
176 SNP_A-2242948 21371593
177 SNP_A-1873595 21381744
178 SNP_A-4224078 21382460
179 SNP_A-1808770 21397293
180 SNP_A-1892660 21414494
181 SNP_A-1784680 21414820
182 SNP_A-2109104 21418324
183 SNP_A-2289429 21422880
184 SNP_A-2071377 21424325
185 SNP_A-1938535 21432122
186 SNP_A-1956129 21459090
187 SNP_A-2073127 21459178
188 SNP_A-2284098 21470179
189 SNP_A-4236013 21471071
190 SNP_A-2225786 21484380
191 SNP_A-2301337 21516416
192 SNP_A-1904668 21522139
193 SNP_A-2112918 21545183
194 SNP_A-2112919 21545376
195 SNP_A-1904430 21545445
196 SNP_A-4218849 21545690
197 SNP_A-2223832 21577011
198 SNP_A-4206183 21591188
199 SNP_A-4198773 21615490
200 SNP_A-2215900 21629267
201 SNP_A-4199829 21633957
202 SNP_A-2024538 21644539
203 SNP_A-4205762 21652120
204 SNP_A-4200852 21652134
205 SNP_A-1899732 21655187
206 SNP_A-2029820 21655355
207 SNP_A-2220146 21671224
208 SNP_A-4236030 21685338
209 SNP_A-2112952 21686211
210 SNP_A-2236584 21690050
211 SNP_A-2183441 21697012
212 SNP_A-2296617 21708615
213 SNP_A-4224095 21714078
214 SNP_A-2277456 21715713
215 SNP_A-1825674 21715828
216 SNP_A-2257838 21742305
217 SNP_A-2112994 21746444
218 SNP_A-1931644 21750518
219 SNP_A-1852772 21757408
220 SNP_A-2250291 21758453
221 SNP_A-2113011 21759921
222 SNP_A-4199960 21764524
223 SNP_A-4224263 21764862
224 SNP_A-1935348 21766533
225 SNP_A-1954964 21766685
226 SNP_A-2113029 21769630
227 SNP_A-2072421 21798378
228 SNP_A-1941792 21912551
229 SNP_A-4224111 21917858
230 SNP_A-2113205 21919819
231 SNP_A-2268866 21938698
232 SNP_A-4221503 21941316
233 SNP_A-1847036 21977108
234 SNP_A-2162562 21978466
235 SNP_A-4224117 22013370
236 SNP_A-2194076 22038940
237 SNP_A-2027476 22066086
238 SNP_A-1942493 22109944
239 SNP_A-1908670 22118204
240 SNP_A-2113383 22172512
241 SNP_A-1789486 22186284
242 SNP_A-2237222 22186394
243 SNP_A-1914727 22189345
244 SNP_A-1903832 22191714
245 SNP_A-2168671 22227062
246 SNP_A-1871447 22227181
247 SNP_A-2113434 22237687
248 SNP_A-2113436 22239005
249 SNP_A-2113437 22239615
250 SNP_A-1800292 22269474
251 SNP_A-4226008 22295469
252 SNP_A-2204610 22295621
253 SNP_A-2096111 22345347
254 SNP_A-2257450 22371210
255 SNP_A-2231459 22371290
256 SNP_A-1945364 22371548
257 SNP_A-4207574 22371663
258 SNP_A-1892539 22394139
259 SNP_A-4224132 22477883
260 SNP_A-2170279 22478597
261 SNP_A-2157043 22483183
262 SNP_A-4226196 22499323
263 SNP_A-2113559 22536210
264 SNP_A-1921525 22536279
265 SNP_A-1900415 22566775
266 SNP_A-2044716 22567382
267 SNP_A-2305573 22567873
268 SNP_A-1867526 22572686
269 SNP_A-2267417 22573176
270 SNP_A-1925568 22577769
271 SNP_A-2256755 22642379
272 SNP_A-2165352 22650100
273 SNP_A-2091046 22651669
274 SNP_A-4239559 22651807
275 SNP_A-2113710 22653127
276 SNP_A-2145285 22659882
277 SNP_A-2041280 22660272
278 SNP_A-4203014 22662515
279 SNP_A-2027946 22662917
280 SNP_A-2055160 22663100
281 SNP_A-2094555 22673454
282 SNP_A-1862490 22706914
283 SNP_A-4192645 22718300
284 SNP_A-4193480 22718510
285 SNP_A-2273929 22721888
286 SNP_A-1809345 22722818
287 SNP_A-2313331 22748905
288 SNP_A-4219452 22753597
289 SNP_A-1785243 22761480
290 SNP_A-2281091 22762250
291 SNP_A-2068783 22775923
292 SNP_A-2075245 22776547
293 SNP_A-4228834 22791657
294 SNP_A-2113895 22800581
295 SNP_A-2057942 22855313
296 SNP_A-4240851 22858014
297 SNP_A-1805779 22864252
298 SNP_A-1829165 22867866
299 SNP_A-2242643 22897536
300 SNP_A-2228602 22908856
301 SNP_A-1942926 22933936
302 SNP_A-2292433 22941830
303 SNP_A-1949150 22951304
304 SNP_A-4224165 22963766
305 SNP_A-4224166 22963812
306 SNP_A-2110762 22965227
307 SNP_A-4227973 22965538
308 SNP_A-4237766 22965792
309 SNP_A-2105656 22969070
310 SNP_A-4231923 22990276
311 SNP_A-2026695 23026568
312 SNP_A-2113693 23026606
313 SNP_A-1865874 23027102
314 SNP_A-2195024 23059031
315 SNP_A-2213960 23060875
316 SNP_A-2216836 23086270
317 SNP_A-2131243 23087023
318 SNP_A-2116691 23093677
319 SNP_A-2173291 23100405
320 SNP_A-2258049 23101027
321 SNP_A-2232491 23106829
322 SNP_A-1948609 23112657
323 SNP_A-4219211 23115092
324 SNP_A-1851244 23127325
325 SNP_A-2298024 23134749
326 SNP_A-2196076 23191859
327 SNP_A-2087150 23194739
328 SNP_A-1887242 23194862
329 SNP_A-2094942 23199897
330 SNP_A-4230680 23199943
331 SNP_A-2093071 23219711
332 SNP_A-4232122 23221121
333 SNP_A-4222295 23221749
334 SNP_A-4195838 23227161
335 SNP_A-2282378 23229903
336 SNP_A-1879746 23237039
337 SNP_A-2198610 23243846
338 SNP_A-2292550 23251245
339 SNP_A-4232954 23259768
340 SNP_A-2264113 23260137
341 SNP_A-1853207 23261012
342 SNP_A-1823095 23289926
343 SNP_A-1805170 23296604
344 SNP_A-4205253 23305245
345 SNP_A-4197562 23343501
346 SNP_A-4241212 23344871
347 SNP_A-2066421 23345228
348 SNP_A-2191873 23345664
349 SNP_A-2114354 23350568
350 SNP_A-4227167 23384809
351 SNP_A-1956366 23398191
352 SNP_A-2129364 23399583
353 SNP_A-2048599 23401018
354 SNP_A-4237334 23415304
355 SNP_A-2200326 23460950
356 SNP_A-2101148 23462355
357 SNP_A-1797183 23483206
358 SNP_A-2043188 23492430
359 SNP_A-2199584 23501722
360 SNP_A-2114555 23512951
361 SNP_A-2025225 23515032
362 SNP_A-2275390 23515137
363 SNP_A-4192663 23523166
364 SNP_A-1783634 23536197
365 SNP_A-4230639 23566520
366 SNP_A-2203734 23575972
367 SNP_A-2114667 23590835
368 SNP_A-4224218 23590957
369 SNP_A-1904805 23609395
370 SNP_A-2114730 23625220
371 SNP_A-2114732 23625901
372 SNP_A-4214254 23626321
373 SNP_A-4239263 23635951
374 SNP_A-2143781 23637946
375 SNP_A-2172129 23644165
376 SNP_A-4231855 23644691
377 SNP_A-2123503 23648260
378 SNP_A-1918579 23650934
379 SNP_A-2108992 23665647
380 SNP_A-2178843 23665911
381 SNP_A-2297407 23666317
382 SNP_A-2035738 23666395
383 SNP_A-2033402 23666629
384 SNP_A-2114779 23669101
385 SNP_A-4224226 23669361
386 SNP_A-2114783 23669436
387 SNP_A-2185923 23675773
388 SNP_A-2049128 23706505
389 SNP_A-1838320 23706704
390 SNP_A-2087004 23708179
391 SNP_A-2199186 23721006
392 SNP_A-1895962 23723353
393 SNP_A-2187371 23724051
394 SNP_A-4199860 23758240
395 SNP_A-2114939 23777312
396 SNP_A-2039836 23785235
397 SNP_A-4228776 23791694
398 SNP_A-2078709 23861371
399 SNP_A-2052716 23868708
400 SNP_A-1882527 23880832
401 SNP_A-2081206 23911023
402 SNP_A-2269492 23921936
403 SNP_A-1878078 23927083
404 SNP_A-2115119 23943158
405 SNP_A-2115120 23943198
406 SNP_A-4219561 23947812
407 SNP_A-1793678 23962457
408 SNP_A-2257277 23962654
409 SNP_A-2313251 23964470
410 SNP_A-4217345 23965396
411 SNP_A-1809403 23974830
412 SNP_A-2175370 23976073
413 SNP_A-4200157 23988168
414 SNP_A-1810983 23991650
415 SNP_A-2149827 23993678
416 SNP_A-2115175 23996413
417 SNP_A-4204391 23999021
418 SNP_A-4214255 24001620
419 SNP_A-1810375 24006315
420 SNP_A-2078463 24010376
421 SNP_A-1929729 24028505
422 SNP_A-1958633 24035576
423 SNP_A-1856604 24083375
424 SNP_A-2308909 24094912
425 SNP_A-2289556 24115395
426 SNP_A-1788902 24115481
427 SNP_A-2118093 24115906
428 SNP_A-4204718 24122246
429 SNP_A-2185437 24122713
430 SNP_A-2258948 24123837
431 SNP_A-1816341 24124107
432 SNP_A-2115305 24139241
433 SNP_A-2166727 24160169
434 SNP_A-1870887 24160342
435 SNP_A-2115342 24172676
436 SNP_A-2210474 24189876
437 SNP_A-1939722 24224179
438 SNP_A-1947726 24226680
439 SNP_A-2158533 24247710
440 SNP_A-2022389 24276476
441 SNP_A-2152872 24297677
442 SNP_A-1824388 24304418
443 SNP_A-4218136 24317176
444 SNP_A-1883513 24317725
445 SNP_A-4238584 24330215
446 SNP_A-2152535 24335892
447 SNP_A-2122476 24344647
448 SNP_A-2260595 24377541
449 SNP_A-1914773 24384515
450 SNP_A-4224272 24388393
451 SNP_A-2049357 24389009
452 SNP_A-2130255 24466016
453 SNP_A-2003176 24467345
454 SNP_A-4234453 24493683
455 SNP_A-1876537 24494287
456 SNP_A-2072801 24536991
457 SNP_A-1944168 24540625
458 SNP_A-4216576 24544078
459 SNP_A-1924601 24544117
460 SNP_A-2058382 24544145
461 SNP_A-2115634 24586985
462 SNP_A-4224288 24587163
463 SNP_A-2115641 24591092
464 SNP_A-4237752 24591191
465 SNP_A-4228217 24616283
466 SNP_A-4224290 24623732
467 SNP_A-1858258 24658613
468 SNP_A-2098876 24664614
469 SNP_A-1858103 24668564
470 SNP_A-2087670 24683517
471 SNP_A-2038439 24718101
472 SNP_A-2142725 24722906
473 SNP_A-2134016 24743860
474 SNP_A-4197326 24789275
475 SNP_A-2025941 24831175
476 SNP_A-4235380 24831407
477 SNP_A-2191204 24831438
478 SNP_A-2181857 24831487
479 SNP_A-4237135 24898772
480 SNP_A-1924426 24903056
481 SNP_A-2088260 24945369
482 SNP_A-2305134 24975538
483 SNP_A-1917185 24977627
484 SNP_A-2115947 24978503
485 SNP_A-2263204 25001486
486 SNP_A-2058441 25026096
487 SNP_A-2044313 25035957
488 SNP_A-2123871 25039876
489 SNP_A-2115998 25040342
490 SNP_A-2276188 25044255
491 SNP_A-2312340 25046966
492 SNP_A-1885806 25069047
493 SNP_A-1838562 25117873
494 SNP_A-2116020 25124911
495 SNP_A-2143613 25141567
496 SNP_A-2003180 25163422
497 SNP_A-2258845 25167410
498 SNP_A-2067628 25167714
499 SNP_A-1822692 25178094
500 SNP_A-4218515 25180803
501 SNP_A-4203896 25181314
502 SNP_A-4220999 25189452
503 SNP_A-1915643 25199550
504 SNP_A-2116147 25204434
505 SNP_A-2251117 25205457
506 SNP_A-1827854 25228782
507 SNP_A-2226896 25309084
508 SNP_A-1814780 25334641
509 SNP_A-2047892 25336189
510 SNP_A-2116293 25339025
511 SNP_A-2179475 25391476
512 SNP_A-1943570 25415809
513 SNP_A-1885219 25442697
514 SNP_A-4216442 25453548
515 SNP_A-1818724 25492668
516 SNP_A-1913193 25492700
517 SNP_A-1880934 25501659
518 SNP_A-2224427 25592443
519 SNP_A-2215807 25601960
520 SNP_A-1840518 25655811
521 SNP_A-2035395 25664182
522 SNP_A-4231321 25882194
523 SNP_A-4214257 25907440
524 SNP_A-1960619 25916614
525 SNP_A-2223574 25936792
526 SNP_A-1799917 25946029
527 SNP_A-2040890 25964253
528 SNP_A-2276759 25964997
529 SNP_A-2292128 25966373
530 SNP_A-2287407 25975454
531 SNP_A-2166961 25975540
532 SNP_A-2117097 25976719
533 SNP_A-4224398 26010614
534 SNP_A-4203225 26024627
535 SNP_A-1908294 26028190
536 SNP_A-4194609 26036472
537 SNP_A-2003183 26037876
538 SNP_A-1909599 26062786
539 SNP_A-1857747 26062848
540 SNP_A-2105128 26078947
541 SNP_A-1840522 26082872
542 SNP_A-1947045 26084242
543 SNP_A-1784180 26087883
544 SNP_A-4219601 26091593
545 SNP_A-4224404 26102062
546 SNP_A-2003184 26114940
547 SNP_A-2003185 26115075
548 SNP_A-2110281 26123105
549 SNP_A-1865566 26125881
550 SNP_A-2293740 26126192
551 SNP_A-2072022 26129212
552 SNP_A-1945235 26130409
553 SNP_A-2187281 26148071
554 SNP_A-2145068 26161750
555 SNP_A-1828871 26161924
556 SNP_A-2003186 26198215
557 SNP_A-2105158 26201228
558 SNP_A-1783884 26201351
559 SNP_A-1915394 26201371
560 SNP_A-2117330 26201907
561 SNP_A-2302561 26204848
562 SNP_A-2254567 26205173
563 SNP_A-2147021 26205453
564 SNP_A-2268852 26206050
565 SNP_A-1837137 26206314
566 SNP_A-2024421 26220777
567 SNP_A-2207625 26228953
568 SNP_A-4235377 26273524
569 SNP_A-2267455 26274741
570 SNP_A-2134954 26274974
571 SNP_A-2203161 26279063
572 SNP_A-2121421 26279179
573 SNP_A-2029769 26313673
574 SNP_A-1840797 26330051
575 SNP_A-2242649 26330788
576 SNP_A-2100997 26349530
577 SNP_A-2268066 26365373
578 SNP_A-4205869 26376404
579 SNP_A-1904986 26386632
580 SNP_A-4231916 26390210
581 SNP_A-2117464 26412917
582 SNP_A-2209582 26431642
583 SNP_A-4205315 26432683
584 SNP_A-2080768 26454221
585 SNP_A-2224238 26457635
586 SNP_A-2133964 26472052
587 SNP_A-1911415 26479662
588 SNP_A-1834584 26480850
589 SNP_A-2061909 26481074
590 SNP_A-1832706 26501264
591 SNP_A-2071509 26501713
592 SNP_A-2059999 26501848
593 SNP_A-4205102 26501879
594 SNP_A-4198810 26572768
595 SNP_A-4204590 26577655
596 SNP_A-1786930 26610093
597 SNP_A-2117662 26635031
598 SNP_A-4238685 26639130
599 SNP_A-2117756 26777437
600 SNP_A-2052554 26788560
601 SNP_A-1932983 26802231
602 SNP_A-4224433 26804257
603 SNP_A-1899927 26808086
604 SNP_A-1903793 26808122
605 SNP_A-2067310 26847088
606 SNP_A-2117839 26865841
607 SNP_A-2139197 26896361
608 SNP_A-1836140 26898507
609 SNP_A-1914889 26945908
610 SNP_A-1955728 26947506
611 SNP_A-1946348 26987545
612 SNP_A-2074354 26995567
613 SNP_A-2116256 27004637
614 SNP_A-2175823 27009559
615 SNP_A-1826951 27014559
616 SNP_A-1807525 27028723
617 SNP_A-2118001 27049511
618 SNP_A-2118028 27089895
619 SNP_A-2118030 27090930
620 SNP_A-1925326 27113431
621 SNP_A-2105006 27122988
622 SNP_A-1900346 27133239
623 SNP_A-2257860 27134652
624 SNP_A-2068552 27138828
625 SNP_A-1896625 27139287
626 SNP_A-2208348 27142955
627 SNP_A-2243998 27143180
628 SNP_A-1804954 27193181
629 SNP_A-1868502 27213618
630 SNP_A-2139330 27244964
631 SNP_A-2031550 27283757
632 SNP_A-2168124 27306480
633 SNP_A-2118300 27313101
634 SNP_A-2263522 27326972
635 SNP_A-4232270 27327010
636 SNP_A-2223607 27337389
637 SNP_A-1830321 27337873
638 SNP_A-2031593 27350129
639 SNP_A-2267528 27377494
640 SNP_A-2083484 27377685
641 SNP_A-1869220 27377980
642 SNP_A-1804463 27378356
643 SNP_A-2118363 27378396
644 SNP_A-2281620 27382959
645 SNP_A-2158238 27383954
646 SNP_A-2296720 27417354
647 SNP_A-1822957 27470348
648 SNP_A-1850348 27484414
649 SNP_A-2074074 27501985
650 SNP_A-2188977 27502041
651 SNP_A-2267069 27518036
652 SNP_A-2153831 27519473
653 SNP_A-1952159 27519937
654 SNP_A-1910703 27520356
655 SNP_A-2003193 27542885
656 SNP_A-1926744 27656037
657 SNP_A-1849747 27674631
658 SNP_A-1783831 27688097
659 SNP_A-2134371 27706958
660 SNP_A-1889978 27712673
661 SNP_A-2118520 27714278
662 SNP_A-2258248 27726893
663 SNP_A-2181712 27765180
664 SNP_A-4224507 27826688
665 SNP_A-2275424 27839060
666 SNP_A-2118653 27870164
667 SNP_A-2118664 27879205
668 SNP_A-1907095 27882063
669 SNP_A-1859967 27891669
670 SNP_A-2148375 27895400
671 SNP_A-1960050 27895563
672 SNP_A-2092570 27905730
673 SNP_A-2060351 27943852
674 SNP_A-2143730 28041558
675 SNP_A-2136803 28047341
676 SNP_A-2161459 28052435
677 SNP_A-4234801 28059437
678 SNP_A-2107863 28069890
679 SNP_A-1814543 28069985
680 SNP_A-2306965 28099216
681 SNP_A-2279499 28134034
682 SNP_A-2187052 28134226
683 SNP_A-2118922 28137068
684 SNP_A-2158021 28185843
685 SNP_A-4236848 28222533
686 SNP_A-2003196 28234727
687 SNP_A-4224455 28270016
688 SNP_A-2119072 28270443
689 SNP_A-2135633 28276814
690 SNP_A-2308997 28276870
691 SNP_A-1814387 28277229
692 SNP_A-4195925 28373443
693 SNP_A-1910931 28373872
694 SNP_A-1883621 28404175
695 SNP_A-1783096 28427500
696 SNP_A-1826858 28446542
697 SNP_A-2234653 28447099
698 SNP_A-2154679 28452256
699 SNP_A-2178483 28477059
700 SNP_A-2209203 28478358
701 SNP_A-4228269 28480742
702 SNP_A-1818886 28520452
703 SNP_A-1904963 28546232
704 SNP_A-2291379 28551083
705 SNP_A-1877422 28570247
706 SNP_A-4224568 28583729
707 SNP_A-4224569 28583954
708 SNP_A-2312678 28596637
709 SNP_A-1944073 28628551
710 SNP_A-2036651 28633770
711 SNP_A-2249547 28636157
712 SNP_A-4198963 28643252
713 SNP_A-1786060 28643954
714 SNP_A-4224714 28647067
715 SNP_A-2088014 28652823
716 SNP_A-2003201 28656923
717 SNP_A-2119296 28684142
718 SNP_A-1959677 28698651
719 SNP_A-2065485 28700030
720 SNP_A-2264163 28703208
721 SNP_A-2148857 28703505
722 SNP_A-2092877 28703528
723 SNP_A-2287711 28703744
724 SNP_A-2231627 28703844
725 SNP_A-2052753 28709792
726 SNP_A-2275031 28730291
727 SNP_A-1929528 28741933
728 SNP_A-2167312 28767240
729 SNP_A-2185000 28771521
730 SNP_A-1791655 28773359
731 SNP_A-2119360 28779069
732 SNP_A-2069893 28782423
733 SNP_A-2297330 28786088
734 SNP_A-1960057 28786866
735 SNP_A-4198882 28787814
736 SNP_A-1781635 28790143
737 SNP_A-1820977 28815864
738 SNP_A-1955912 28850002
739 SNP_A-2155552 28853805
740 SNP_A-1791818 28854034
741 SNP_A-2166356 28855922
742 SNP_A-1893618 28865550
743 SNP_A-1926194 28874786
744 SNP_A-2119398 28882937
745 SNP_A-4235325 28898197
746 SNP_A-2307378 28899037
747 SNP_A-2221761 28910185
748 SNP_A-4227868 28910312
749 SNP_A-2196754 28945180
750 SNP_A-1958262 28954562
751 SNP_A-1794721 29052349
752 SNP_A-4240513 29084744
753 SNP_A-1915498 29085160
754 SNP_A-2077847 29097029
755 SNP_A-2031460 29110198
756 SNP_A-1919744 29111039
757 SNP_A-4234673 29111872
758 SNP_A-1866952 29146822
759 SNP_A-4192480 29179760
760 SNP_A-1956629 29181910
761 SNP_A-2287451 29202716
762 SNP_A-1795260 29235331
763 SNP_A-2163196 29249266
764 SNP_A-1947250 29356737
765 SNP_A-2270591 29360712
766 SNP_A-1886252 29362035
767 SNP_A-2177105 29366648
768 SNP_A-2179914 29373850
769 SNP_A-4205041 29373869
770 SNP_A-1913176 29392759
771 SNP_A-2119863 29395614
772 SNP_A-2119918 29414082
773 SNP_A-2119920 29414123
774 SNP_A-4224636 29414310
775 SNP_A-2119926 29414338
776 SNP_A-2119930 29414728
777 SNP_A-2203350 29414857
778 SNP_A-2114000 29422103
779 SNP_A-1807490 29428852
780 SNP_A-1947079 29435297
781 SNP_A-2121333 29453240
782 SNP_A-4207301 29454408
783 SNP_A-1875934 29505076
784 SNP_A-2120120 29516557
785 SNP_A-2120123 29517171
786 SNP_A-2192294 29563459
787 SNP_A-2220205 29563798
788 SNP_A-1925762 29566935
789 SNP_A-1821190 29566989
790 SNP_A-1933700 29572906
791 SNP_A-1843633 29582241
792 SNP_A-1845251 29582476
793 SNP_A-2155612 29583388
794 SNP_A-2234518 29591634
795 SNP_A-2176299 29597329
796 SNP_A-4206464 29597399
797 SNP_A-4205317 29604303
798 SNP_A-2155824 29612024
799 SNP_A-1787585 29642080
800 SNP_A-2174107 29673537
801 SNP_A-2211201 29681104
802 SNP_A-2051828 29681452
803 SNP_A-1941903 29725422
804 SNP_A-2074359 29728600
805 SNP_A-1856854 29745480
806 SNP_A-2120400 29775359
807 SNP_A-2118524 29790055
808 SNP_A-4224679 29799212
809 SNP_A-2120457 29809531
810 SNP_A-2120459 29817681
811 SNP_A-1810911 29840955
812 SNP_A-4239695 29843921
813 SNP_A-4240546 29844126
814 SNP_A-1899380 29844291
815 SNP_A-2092125 29897208
816 SNP_A-2150007 29901646
817 SNP_A-2120527 29908344
818 SNP_A-1861350 29994630
819 SNP_A-2060348 29995316
820 SNP_A-1866887 30022651
821 SNP_A-2268282 30022678
822 SNP_A-2040819 30047837
823 SNP_A-2199364 30060098
824 SNP_A-2025617 30060125
825 SNP_A-2089263 30062370
826 SNP_A-2133511 30075774
827 SNP_A-2120650 30129806
828 SNP_A-2061971 30142180
829 SNP_A-2120667 30157072
830 SNP_A-2092210 30157630
831 SNP_A-2078540 30167282
832 SNP_A-4237059 30167898
833 SNP_A-2120700 30176440
834 SNP_A-2120703 30177259
835 SNP_A-1942120 30179727
836 SNP_A-2104479 30188090
837 SNP_A-2120727 30191780
838 SNP_A-1833898 30201511
839 SNP_A-1914096 30208919
840 SNP_A-1870166 30214738
841 SNP_A-2289070 30217954
842 SNP_A-2279970 30218249
843 SNP_A-2120748 30225032
844 SNP_A-4224700 30225521
845 SNP_A-1828839 30260576
846 SNP_A-2120797 30276368
847 SNP_A-2242220 30301677
848 SNP_A-4216710 30310128
849 SNP_A-2085403 30327657
850 SNP_A-2120818 30328486
851 SNP_A-1845136 30354002
852 SNP_A-2120869 30365911
853 SNP_A-2108213 30407870
854 SNP_A-1909030 30411931
855 SNP_A-1829249 30419259
856 SNP_A-2107344 30422625
857 SNP_A-2077392 30423174
858 SNP_A-4231623 30427068
859 SNP_A-1838653 30431165
860 SNP_A-2032945 30431706
861 SNP_A-4193994 30490282
862 SNP_A-1818156 30495326
863 SNP_A-4223434 30495592
864 SNP_A-2233544 30503798
865 SNP_A-2121021 30540155
866 SNP_A-2041432 30540481
867 SNP_A-2121027 30540858
868 SNP_A-2294951 30565684
869 SNP_A-2272611 30580196
870 SNP_A-4228889 30606167
871 SNP_A-4206066 30608020
872 SNP_A-4224727 30614447
873 SNP_A-2047735 30623374
874 SNP_A-2119480 30624178
875 SNP_A-2170435 30640060
876 SNP_A-2213782 30646541
877 SNP_A-2088408 30702041
878 SNP_A-2102070 30714016
879 SNP_A-4237538 30746383
880 SNP_A-1812999 30760334
881 SNP_A-4224741 30803641
882 SNP_A-2121272 30804141
883 SNP_A-2125380 30809822
884 SNP_A-4228688 30860283
885 SNP_A-1909451 30907940
886 SNP_A-2121390 30909166
887 SNP_A-2121391 30909357
888 SNP_A-2044565 30918058
889 SNP_A-4224748 30925563
890 SNP_A-1894821 30930045
891 SNP_A-2074255 30961355
892 SNP_A-2044504 30977080
893 SNP_A-1835553 31060903
894 SNP_A-2062817 31076745
895 SNP_A-2112737 31078424
896 SNP_A-2102047 31087143
897 SNP_A-2298228 31120677
898 SNP_A-4224770 31124399
899 SNP_A-2139412 31126725
900 SNP_A-1920639 31140471
901 SNP_A-2237352 31146759
902 SNP_A-4196065 31151027
903 SNP_A-4216083 31177504
904 SNP_A-1811101 31214879
905 SNP_A-2124283 31214977
906 SNP_A-2121796 31226328
907 SNP_A-2132305 31232801
908 SNP_A-2250112 31242989
909 SNP_A-2144599 31244060
910 SNP_A-2035173 31249162
911 SNP_A-2272276 31251100
912 SNP_A-2164760 31257225
913 SNP_A-2121822 31257778
914 SNP_A-2121823 31258108
915 SNP_A-4224778 31258349
916 SNP_A-2121824 31258547
917 SNP_A-2121831 31281225
918 SNP_A-2095285 31310709
919 SNP_A-2131586 31320611
920 SNP_A-2035827 31343065
921 SNP_A-2278063 31358071
922 SNP_A-2152327 31358106
923 SNP_A-2121876 31375206
924 SNP_A-1894608 31402939
925 SNP_A-2236749 31423073
926 SNP_A-2120251 31423678
927 SNP_A-4194343 31439521
928 SNP_A-2259357 31477100
929 SNP_A-2074397 31487490
930 SNP_A-2121927 31506748
931 SNP_A-1802510 31512966
932 SNP_A-2290477 31515091
933 SNP_A-1831266 31561172
934 SNP_A-4196183 31574504
935 SNP_A-2255859 31576754
936 SNP_A-1884910 31582758
937 SNP_A-2146858 31583088
938 SNP_A-2122026 31588447
939 SNP_A-2109315 31605691
940 SNP_A-2287047 31607913
941 SNP_A-2266501 31629896
942 SNP_A-4226088 31629948
943 SNP_A-1850979 31630537
944 SNP_A-1890859 31631138
945 SNP_A-1817386 31631179
946 SNP_A-4224798 31642352
947 SNP_A-2124364 31644560
948 SNP_A-1900978 31645122
949 SNP_A-2056089 31645212
950 SNP_A-2076239 31645468
951 SNP_A-2122141 31664817
952 SNP_A-2122142 31665490
953 SNP_A-2122147 31668598
954 SNP_A-4223986 31672777
955 SNP_A-2214897 31674253
956 SNP_A-4199434 31674306
957 SNP_A-4224801 31674603
958 SNP_A-2101317 31685876
959 SNP_A-2003218 31698816
960 SNP_A-2122187 31702129
961 SNP_A-2122230 31740335
962 SNP_A-2122252 31754389
963 SNP_A-2122253 31755681
964 SNP_A-2122343 31818618
965 SNP_A-1902741 31819944
966 SNP_A-1884545 31820136
967 SNP_A-4203012 31826202
968 SNP_A-2310252 31836881
969 SNP_A-1869281 31896328
970 SNP_A-1884111 31896362
971 SNP_A-2272928 31897951
972 SNP_A-2122447 31930564
973 SNP_A-2234509 31953620
974 SNP_A-2106123 31969127
975 SNP_A-2109721 32021516
976 SNP_A-2207999 32102742
977 SNP_A-1903206 32103934
978 SNP_A-2068348 32154987
979 SNP_A-4227076 32164284
980 SNP_A-4224834 32220416
981 SNP_A-4224835 32221486
982 SNP_A-1955469 32243103
983 SNP_A-1829401 32246568
984 SNP_A-2122859 32396035
985 SNP_A-2122864 32396170
986 SNP_A-2122967 32458034
987 SNP_A-1848370 32464165
988 SNP_A-1957102 32464222
989 SNP_A-2237970 32465055
990 SNP_A-1812711 32465527
991 SNP_A-2087032 32467834
992 SNP_A-1857246 32485652
993 SNP_A-2123048 32522345
994 SNP_A-4224874 32522385
995 SNP_A-1841624 32522480
996 SNP_A-2123052 32522553
997 SNP_A-1872037 32540016
998 SNP_A-2093379 32540151
999 SNP_A-2175925 32541904
1000 SNP_A-2046234 32551339
1001 SNP_A-1845508 32566081
1002 SNP_A-2239488 32580194
1003 SNP_A-1875724 32601656
1004 SNP_A-2127014 32618644
1005 SNP_A-2037132 32618840
1006 SNP_A-1816255 32618890
1007 SNP_A-4226534 32624131
1008 SNP_A-2239595 32647970
1009 SNP_A-2248012 32648115
1010 SNP_A-2042201 32648293
1011 SNP_A-1914525 32654612
1012 SNP_A-4233718 32654859
1013 SNP_A-1800333 32658737
1014 SNP_A-4224899 32659011
1015 SNP_A-4194185 32676469
1016 SNP_A-1815958 32681621
1017 SNP_A-2196989 32696262
1018 SNP_A-2046304 32721414
1019 SNP_A-4225040 32748251
1020 SNP_A-4233974 32748583
1021 SNP_A-2159888 32748712
1022 SNP_A-1952134 32774077
1023 SNP_A-2235726 32797067
1024 SNP_A-2071333 32799161
1025 SNP_A-4226751 32808251
1026 SNP_A-2273076 32812096
1027 SNP_A-1811200 32813039
1028 SNP_A-1869570 32840308
1029 SNP_A-2288723 32911959
1030 SNP_A-4224915 32941750
1031 SNP_A-2022036 32970198
1032 SNP_A-4197174 32988131
1033 SNP_A-2236475 33002405
1034 SNP_A-1894461 33066454
1035 SNP_A-4235258 33068118
1036 SNP_A-1925553 33070797
1037 SNP_A-2123755 33159344
1038 SNP_A-1796836 33166700
1039 SNP_A-4230848 33168719
1040 SNP_A-2180248 33179957
1041 SNP_A-4218705 33183848
1042 SNP_A-2309028 33193789
1043 SNP_A-2166445 33193916
1044 SNP_A-2157702 33200177
1045 SNP_A-2123809 33202449
1046 SNP_A-1806739 33213059
1047 SNP_A-2026818 33213815
1048 SNP_A-4224938 33216605
1049 SNP_A-1781422 33229431
1050 SNP_A-2256383 33229988
1051 SNP_A-2211251 33230027
1052 SNP_A-4217946 33245961
1053 SNP_A-1854085 33254141
1054 SNP_A-4222594 33254183
1055 SNP_A-2003227 33260238
1056 SNP_A-2045192 33268805
1057 SNP_A-4217901 33269983
1058 SNP_A-2036309 33270138
1059 SNP_A-1798852 33271298
1060 SNP_A-2124057 33311120
1061 SNP_A-2167726 33392021
1062 SNP_A-2058117 33438736
1063 SNP_A-4206910 33471945
1064 SNP_A-2251713 33487052
1065 SNP_A-2157427 33487148
1066 SNP_A-1950804 33502155
1067 SNP_A-2023700 33518493
1068 SNP_A-2190070 33519121
1069 SNP_A-1956480 33566947
1070 SNP_A-1886573 33572900
1071 SNP_A-4226977 33583167
1072 SNP_A-2281808 33592944
1073 SNP_A-2125732 33602026
1074 SNP_A-1911069 33607586
1075 SNP_A-1872579 33623977
1076 SNP_A-1929243 33624266
1077 SNP_A-2183968 33624527
1078 SNP_A-1931531 33632408
1079 SNP_A-4235938 33633642
1080 SNP_A-2034243 33640419
1081 SNP_A-4224972 33641714
1082 SNP_A-4195794 33712887
1083 SNP_A-1912001 33720819
1084 SNP_A-2053652 33740840
1085 SNP_A-2242185 33754295
1086 SNP_A-4238968 33760515
1087 SNP_A-4233654 33774966
1088 SNP_A-2269024 33775711
1089 SNP_A-1893497 33790664
1090 SNP_A-2243931 33791230
1091 SNP_A-1838104 33791249
1092 SNP_A-2164880 33806957
1093 SNP_A-1841941 33854537
1094 SNP_A-1943919 33854620
1095 SNP_A-2114165 33855014
1096 SNP_A-4199739 33884770
1097 SNP_A-2039599 33895343
1098 SNP_A-1810011 33949710
1099 SNP_A-2066624 33971750
1100 SNP_A-4227404 33993884
1101 SNP_A-1957636 34010824
1102 SNP_A-2069670 34025721
1103 SNP_A-1915186 34027353
1104 SNP_A-2250187 34053254
1105 SNP_A-2069593 34081469
1106 SNP_A-2128050 34081786
1107 SNP_A-2312493 34085451
1108 SNP_A-1856014 34085965
1109 SNP_A-2124727 34086269
1110 SNP_A-4205953 34089526
1111 SNP_A-1938779 34156847
1112 SNP_A-1933517 34165574
1113 SNP_A-4200766 34166373
1114 SNP_A-2124821 34170349
1115 SNP_A-1832891 34170738
1116 SNP_A-2194791 34185874
1117 SNP_A-2086932 34205066
1118 SNP_A-4223010 34220924
1119 SNP_A-1917538 34224833
1120 SNP_A-4222894 34229033
1121 SNP_A-4239993 34229976
1122 SNP_A-2037137 34230870
1123 SNP_A-2084899 34237417
1124 SNP_A-1927953 34241426
1125 SNP_A-1900686 34269071
1126 SNP_A-2124922 34269738
1127 SNP_A-2311509 34297656
1128 SNP_A-1886399 34298570
1129 SNP_A-2130192 34324782
1130 SNP_A-1817302 34329868
1131 SNP_A-4216618 34378591
1132 SNP_A-1906288 34423949
1133 SNP_A-4201178 34425282
1134 SNP_A-1951787 34438726
1135 SNP_A-1866942 34501545
1136 SNP_A-2098486 34501879
1137 SNP_A-2133279 34646755
1138 SNP_A-2125199 34704052
1139 SNP_A-2234626 34784368
1140 SNP_A-2142331 34784675
1141 SNP_A-2243727 34803594
1142 SNP_A-4196534 34825765
1143 SNP_A-2125264 34828145
1144 SNP_A-4225056 34828744
1145 SNP_A-4203423 34836256
1146 SNP_A-2099199 34837052
1147 SNP_A-4227539 34840176
1148 SNP_A-2183705 34844029
1149 SNP_A-2050367 34846106
1150 SNP_A-4225059 34848999
1151 SNP_A-2239308 34912591
1152 SNP_A-1835005 34988680
1153 SNP_A-4225063 35004282
1154 SNP_A-1914755 35006184
1155 SNP_A-2125419 35015258
1156 SNP_A-2072220 35027630
1157 SNP_A-2125441 35037473
1158 SNP_A-2090681 35052966
1159 SNP_A-2172519 35060446
1160 SNP_A-1851421 35070686
1161 SNP_A-4238228 35075850
1162 SNP_A-2152815 35086809
1163 SNP_A-1862750 35086957
1164 SNP_A-2168984 35087894
1165 SNP_A-2221484 35112563
1166 SNP_A-2182453 35114658
1167 SNP_A-4216100 35118281
1168 SNP_A-2137335 35144233
1169 SNP_A-2043117 35147867
1170 SNP_A-2041403 35170524
1171 SNP_A-2244037 35171871
1172 SNP_A-2038290 35171922
1173 SNP_A-4221671 35175133
1174 SNP_A-4231112 35176224
1175 SNP_A-2138170 35194460
1176 SNP_A-2269884 35206757
1177 SNP_A-2264334 35227029
1178 SNP_A-1944763 35227287
1179 SNP_A-1917856 35239438
1180 SNP_A-2213615 35243816
1181 SNP_A-1884800 35268970
1182 SNP_A-2125691 35274755
1183 SNP_A-1955954 35281264
1184 SNP_A-2223060 35295894
1185 SNP_A-2125722 35299909
1186 SNP_A-4225091 35306524
1187 SNP_A-2104597 35352193
1188 SNP_A-2189685 35377456
1189 SNP_A-1949087 35381667
1190 SNP_A-2184645 35382253
1191 SNP_A-2125910 35422208
1192 SNP_A-2228321 35436197
1193 SNP_A-2160370 35437003
1194 SNP_A-4206701 35440754
1195 SNP_A-1811579 35445142
1196 SNP_A-2301672 35448977
1197 SNP_A-4225114 35464209
1198 SNP_A-2125947 35464322
1199 SNP_A-4203947 35472637
1200 SNP_A-1922259 35477097
1201 SNP_A-2298976 35540023
1202 SNP_A-2095872 35546004
1203 SNP_A-2146434 35551923
1204 SNP_A-2072741 35551987
1205 SNP_A-4240091 35575004
1206 SNP_A-2053932 35575615
1207 SNP_A-2126057 35581122
1208 SNP_A-4227041 35585732
1209 SNP_A-1915295 35594494
1210 SNP_A-2307137 35595063
1211 SNP_A-2126078 35607109
1212 SNP_A-4225128 35607527
1213 SNP_A-2126082 35611251
1214 SNP_A-2183026 35612556
1215 SNP_A-2098174 35640906
1216 SNP_A-2221045 35681233
1217 SNP_A-1808690 35694263
1218 SNP_A-2126157 35694536
1219 SNP_A-1807882 35703707
1220 SNP_A-2254006 35703834
1221 SNP_A-2229620 35710104
1222 SNP_A-1942470 35721731
1223 SNP_A-1783904 35727962
1224 SNP_A-2279847 35728371
1225 SNP_A-1926515 35734199
1226 SNP_A-2281512 35734574
1227 SNP_A-4228267 35736907
1228 SNP_A-4225139 35755290
1229 SNP_A-2126194 35755500
1230 SNP_A-4195732 35760736
1231 SNP_A-1837848 35761861
1232 SNP_A-2230993 35784469
1233 SNP_A-2129707 35802296
1234 SNP_A-2190357 35820823
1235 SNP_A-4229877 35824389
1236 SNP_A-4200697 35824401
1237 SNP_A-1791228 35835681
1238 SNP_A-2062753 35835722
1239 SNP_A-2104199 35842732
1240 SNP_A-2071525 35843310
1241 SNP_A-2058880 35863646
1242 SNP_A-2166124 35870506
1243 SNP_A-2158442 35870607
1244 SNP_A-4234284 35935221
1245 SNP_A-4195839 35940301
1246 SNP_A-2075668 35954484
1247 SNP_A-1837484 35968097
1248 SNP_A-1822647 35968420
1249 SNP_A-4225681 35985157
1250 SNP_A-2054400 35990068
1251 SNP_A-2142437 36000267
1252 SNP_A-2229825 36002855
1253 SNP_A-1818656 36007799
1254 SNP_A-2095052 36008168
1255 SNP_A-2140613 36008899
1256 SNP_A-1954128 36009150
1257 SNP_A-1836723 36009261
1258 SNP_A-2307077 36042848
1259 SNP_A-2126317 36044599
1260 SNP_A-4197632 36046422
1261 SNP_A-2095541 36119370
1262 SNP_A-1857829 36155743
1263 SNP_A-2066062 36156080
1264 SNP_A-2177352 36179203
1265 SNP_A-2106296 36188340
1266 SNP_A-2126470 36209331
1267 SNP_A-4240340 36237281
1268 SNP_A-2041294 36237651
1269 SNP_A-1955258 36241598
1270 SNP_A-2248019 36249756
1271 SNP_A-4204226 36287234
1272 SNP_A-2251992 36305492
1273 SNP_A-1844297 36305870
1274 SNP_A-2294854 36306545
1275 SNP_A-2171601 36308696
1276 SNP_A-1892251 36335097
1277 SNP_A-2078579 36336997
1278 SNP_A-1843954 36337964
1279 SNP_A-2023559 36360010
1280 SNP_A-2275033 36371386
1281 SNP_A-2154382 36391054
1282 SNP_A-4233383 36400597
1283 SNP_A-2116743 36552535
1284 SNP_A-4195132 36572763
1285 SNP_A-2126671 36575198
1286 SNP_A-2275524 36576884
1287 SNP_A-2254706 36641666
1288 SNP_A-2263090 36696434
1289 SNP_A-2126785 36701093
1290 SNP_A-1926080 36701948
1291 SNP_A-4225183 36704556
1292 SNP_A-4200990 36728766
1293 SNP_A-2024461 36799218
1294 SNP_A-4219748 36825277
1295 SNP_A-2045584 36840995
1296 SNP_A-4218572 36841776
1297 SNP_A-2033155 36841825
1298 SNP_A-4206787 36849917
1299 SNP_A-4217953 36849949
1300 SNP_A-1952486 36851783
1301 SNP_A-2183831 36865290
1302 SNP_A-2274167 36876338
1303 SNP_A-2170522 36876531
1304 SNP_A-1854811 36876657
1305 SNP_A-2303948 36877154
1306 SNP_A-2072435 36880118
1307 SNP_A-4225199 36880413
1308 SNP_A-2126982 36882149
1309 SNP_A-2126985 36882354
1310 SNP_A-2194295 36905731
1311 SNP_A-4227158 36918493
1312 SNP_A-2057030 36932928
1313 SNP_A-2127029 36933189
1314 SNP_A-1924124 36936299
1315 SNP_A-1863650 36936447
1316 SNP_A-2144189 36936555
1317 SNP_A-2250911 36937241
1318 SNP_A-2075671 36937839
1319 SNP_A-4217882 36937962
1320 SNP_A-4201456 36938495
1321 SNP_A-1798777 36942745
1322 SNP_A-2127034 36947733
1323 SNP_A-2138832 36958247
1324 SNP_A-2313813 36969135
1325 SNP_A-4225203 36986921
1326 SNP_A-1957035 36995033
1327 SNP_A-1886531 36997091
1328 SNP_A-1816944 36998807
1329 SNP_A-2127092 37000990
1330 SNP_A-2127095 37001152
1331 SNP_A-2302466 37001577
1332 SNP_A-2203614 37005448
1333 SNP_A-2284192 37026643
1334 SNP_A-2023376 37033780
1335 SNP_A-2126809 37034579
1336 SNP_A-2260729 37038879
1337 SNP_A-2154481 37057256
1338 SNP_A-4223898 37057280
1339 SNP_A-1920757 37059492
1340 SNP_A-2050789 37061991
1341 SNP_A-2082582 37065053
1342 SNP_A-4192934 37071383
1343 SNP_A-2123364 37131370
1344 SNP_A-1787682 37134885
1345 SNP_A-4199192 37134956
1346 SNP_A-4227398 37135147
1347 SNP_A-2085276 37143693
1348 SNP_A-2164877 37148211
1349 SNP_A-1884417 37178430
1350 SNP_A-2034747 37247236
1351 SNP_A-1860917 37248193
1352 SNP_A-1951661 37261450
1353 SNP_A-2233924 37275813
1354 SNP_A-2214712 37276364
1355 SNP_A-4237451 37278320
1356 SNP_A-2067646 37281495
1357 SNP_A-1908565 37291541
1358 SNP_A-1888668 37395102
1359 SNP_A-2028472 37405982
1360 SNP_A-2158210 37459474
1361 SNP_A-1794300 37460000
1362 SNP_A-2301530 37460315
1363 SNP_A-2238961 37466693
1364 SNP_A-1807879 37501000
1365 SNP_A-2127665 37529471
1366 SNP_A-2127668 37530798
1367 SNP_A-2068678 37562901
1368 SNP_A-1843756 37590585
1369 SNP_A-2127706 37593683
1370 SNP_A-2127750 37651676
1371 SNP_A-2127754 37652750
1372 SNP_A-1876028 37654404
1373 SNP_A-2263497 37662882
1374 SNP_A-2028154 37670033
1375 SNP_A-2054498 37670394
1376 SNP_A-2137278 37675701
1377 SNP_A-1819939 37687197
1378 SNP_A-1910372 37689818
1379 SNP_A-2142054 37692224
1380 SNP_A-2204997 37703771
1381 SNP_A-2174672 37703926
1382 SNP_A-4225132 37722859
1383 SNP_A-2081858 37723080
1384 SNP_A-2250713 37725978
1385 SNP_A-2175764 37730626
1386 SNP_A-2003249 37756955
1387 SNP_A-4225280 37874687
1388 SNP_A-2078809 37883824
1389 SNP_A-4229688 37890059
1390 SNP_A-1784354 37902813
1391 SNP_A-4206345 37908384
1392 SNP_A-2128042 37910660
1393 SNP_A-4234941 37931242
1394 SNP_A-1808240 37967439
1395 SNP_A-1817438 37983160
1396 SNP_A-1893941 37985714
1397 SNP_A-4225288 37986315
1398 SNP_A-2222603 37986805
1399 SNP_A-2149775 38000184
1400 SNP_A-2158319 38008801
1401 SNP_A-4198091 38008925
1402 SNP_A-2063421 38009269
1403 SNP_A-4225972 38043560
1404 SNP_A-2128127 38047765
1405 SNP_A-2247635 38056166
1406 SNP_A-4233291 38057187
1407 SNP_A-2119928 38067747
1408 SNP_A-2128155 38086673
1409 SNP_A-1812177 38105475
1410 SNP_A-1930998 38118170
1411 SNP_A-2128190 38125547
1412 SNP_A-1922027 38140025
1413 SNP_A-2064588 38189925
1414 SNP_A-1887505 38202670
1415 SNP_A-2128258 38202814
1416 SNP_A-2057144 38206788
1417 SNP_A-1796649 38208195
1418 SNP_A-2275783 38211501
1419 SNP_A-2311895 38211659
1420 SNP_A-1821818 38211967
1421 SNP_A-2311594 38215053
1422 SNP_A-1840489 38221406
1423 SNP_A-1867833 38241386
1424 SNP_A-2003255 38289722
1425 SNP_A-2003256 38289766
1426 SNP_A-1960689 38301042
1427 SNP_A-4225306 38313385
1428 SNP_A-2079989 38317615
1429 SNP_A-2171073 38317964
1430 SNP_A-1935320 38346455
1431 SNP_A-2123134 38350934
1432 SNP_A-2162501 38351783
1433 SNP_A-2187621 38357484
1434 SNP_A-2305778 38361563
1435 SNP_A-2128349 38364690
1436 SNP_A-4223457 38386820
1437 SNP_A-1872857 38409557
1438 SNP_A-4197026 38425202
1439 SNP_A-2161681 38425473
1440 SNP_A-2128425 38442663
1441 SNP_A-4201101 38483178
1442 SNP_A-1868796 38484051
1443 SNP_A-2035572 38494403
1444 SNP_A-4225322 38496395
1445 SNP_A-2180375 38580032
1446 SNP_A-1949666 38597424
1447 SNP_A-4200737 38597541
1448 SNP_A-4225328 38600998
1449 SNP_A-2083147 38602187
1450 SNP_A-2265635 38643559
1451 SNP_A-2171311 38643702
1452 SNP_A-2195856 38643992
1453 SNP_A-4225338 38682382
1454 SNP_A-4237379 38683523
1455 SNP_A-2087065 38692731
1456 SNP_A-2190161 38697021
1457 SNP_A-2112792 38729614
1458 SNP_A-4225345 38740373
1459 SNP_A-2115986 38741411
1460 SNP_A-1893832 38765151
1461 SNP_A-2046091 38774779
1462 SNP_A-1815903 38785855
1463 SNP_A-4197912 38794154
1464 SNP_A-4225352 38809735
1465 SNP_A-2132816 38846767
1466 SNP_A-2035074 38849039
1467 SNP_A-1905874 38859128
1468 SNP_A-2128738 38871698
1469 SNP_A-1887535 38876207
1470 SNP_A-1915978 38905199
1471 SNP_A-1815507 38908707
1472 SNP_A-2128832 38937224
1473 SNP_A-2176406 38960329
1474 SNP_A-1889941 38960661
1475 SNP_A-1895140 38961104
1476 SNP_A-2021037 38962251
1477 SNP_A-2235335 38962446
1478 SNP_A-2021041 38981632
1479 SNP_A-1880250 38984325
1480 SNP_A-4230346 38984824
1481 SNP_A-4218064 39016068
1482 SNP_A-2239765 39016499
1483 SNP_A-4193114 39023453
1484 SNP_A-1888510 39029922
1485 SNP_A-4225389 39043536
1486 SNP_A-2128989 39053143
1487 SNP_A-1830251 39055114
1488 SNP_A-2059127 39056827
1489 SNP_A-2198156 39058541
1490 SNP_A-4221770 39086473
1491 SNP_A-2271706 39087343
1492 SNP_A-4197761 39104417
1493 SNP_A-2148070 39118011
1494 SNP_A-4229397 39128705
1495 SNP_A-1861068 39150190
1496 SNP_A-2129078 39159522
1497 SNP_A-2129081 39160246
1498 SNP_A-2175768 39180176
1499 SNP_A-2212528 39209300
1500 SNP_A-1890687 39221186
1501 SNP_A-2094551 39225895
1502 SNP_A-1845181 39227032
1503 SNP_A-1928407 39231767
1504 SNP_A-2102355 39258754
1505 SNP_A-2137256 39280012
1506 SNP_A-1873436 39313336
1507 SNP_A-2248094 39319099
1508 SNP_A-4238109 39352705
1509 SNP_A-2026239 39353021
1510 SNP_A-2131137 39360723
1511 SNP_A-1812772 39378447
1512 SNP_A-1942744 39381267
1513 SNP_A-1922241 39381478
1514 SNP_A-2216521 39403510
1515 SNP_A-4225421 39433136
1516 SNP_A-2306534 39438581
1517 SNP_A-4241006 39483845
1518 SNP_A-2129255 39488065
1519 SNP_A-2092682 39516616
1520 SNP_A-2129268 39556787
1521 SNP_A-2217219 39575486
1522 SNP_A-2048386 39585616
1523 SNP_A-2230220 39598622
1524 SNP_A-2129273 39598730
1525 SNP_A-2129288 39639907
1526 SNP_A-2158130 39664662
1527 SNP_A-2290891 39681323
1528 SNP_A-2129329 39702836
1529 SNP_A-2046854 39713153
1530 SNP_A-1854069 39722180
1531 SNP_A-2168514 39736524
1532 SNP_A-2261250 39736646
1533 SNP_A-1907939 39736899
1534 SNP_A-2129394 39750484
1535 SNP_A-2062874 39756172
1536 SNP_A-2208923 39757504
1537 SNP_A-2073996 39757629
1538 SNP_A-1796791 39790121
1539 SNP_A-1854223 39799611
1540 SNP_A-1865303 39824692
1541 SNP_A-2095693 39838849
1542 SNP_A-4196396 39839480
1543 SNP_A-1899806 39841795
1544 SNP_A-4202781 39843315
1545 SNP_A-4232674 39844744
1546 SNP_A-1859641 39852882
1547 SNP_A-2277125 39876659
1548 SNP_A-1878860 39878019
1549 SNP_A-4239378 39902048
1550 SNP_A-1915460 39913302
1551 SNP_A-4225450 39917165
1552 SNP_A-1934455 39917832
1553 SNP_A-1825014 39920093
1554 SNP_A-2042827 39930853
1555 SNP_A-2301819 39936452
1556 SNP_A-2129550 39939148
1557 SNP_A-1925476 39942303
1558 SNP_A-2163793 39978324
1559 SNP_A-1842997 40037877
1560 SNP_A-2205175 40038044
1561 SNP_A-4225459 40054188
1562 SNP_A-1819199 40082078
1563 SNP_A-4225462 40084501
1564 SNP_A-1852570 40102015
1565 SNP_A-4219330 40116670
1566 SNP_A-4221390 40116685
1567 SNP_A-1783728 40128141
1568 SNP_A-2073242 40131931
1569 SNP_A-2208425 40144758
1570 SNP_A-2252500 40213582
1571 SNP_A-1937438 40273674
1572 SNP_A-1931920 40281515
1573 SNP_A-1840424 40332062
1574 SNP_A-2057092 40336425
1575 SNP_A-1845344 40350274
1576 SNP_A-4200375 40351217
1577 SNP_A-1914052 40431052
1578 SNP_A-1794142 40441494
1579 SNP_A-4225473 40462422
1580 SNP_A-1808915 40476109
1581 SNP_A-2219366 40498687
1582 SNP_A-2135098 40542722
1583 SNP_A-1873324 40573611
1584 SNP_A-2149228 40588140
1585 SNP_A-1917055 40613282
1586 SNP_A-2057280 40667660
1587 SNP_A-2133758 40732744
1588 SNP_A-2066173 40790137
1589 SNP_A-2309073 40879279
1590 SNP_A-2161493 40883080
1591 SNP_A-2203765 40963578
1592 SNP_A-1783400 40972558
1593 SNP_A-1946123 40972712
1594 SNP_A-2171627 40977410
1595 SNP_A-2025052 41002869
1596 SNP_A-2122316 41013117
1597 SNP_A-2038945 41048498
1598 SNP_A-4204239 41068080
1599 SNP_A-4228469 41080493
1600 SNP_A-2118946 41110431
1601 SNP_A-2156955 41170319
1602 SNP_A-2130183 41170932
1603 SNP_A-2195339 41197559
1604 SNP_A-1845068 41197653
1605 SNP_A-1822553 41204139
1606 SNP_A-4234845 41212903
1607 SNP_A-2260796 41223871
1608 SNP_A-2162381 41291824
1609 SNP_A-2213063 41300178
1610 SNP_A-2063008 41305759
1611 SNP_A-2089403 41349776
1612 SNP_A-2270781 41389479
1613 SNP_A-1908547 41389984
1614 SNP_A-4227010 41402448
1615 SNP_A-2172177 41408305
1616 SNP_A-2115445 41443676
1617 SNP_A-2254149 41444074
1618 SNP_A-1904497 41449568
1619 SNP_A-2272359 41458832
1620 SNP_A-2134427 41468267
1621 SNP_A-2264625 41468855
1622 SNP_A-2095058 41469136
1623 SNP_A-1880953 41499979
1624 SNP_A-1803957 41532693
1625 SNP_A-2170859 41539307
1626 SNP_A-2145311 41540810
1627 SNP_A-1960710 41570979
1628 SNP_A-2091933 41571336
1629 SNP_A-4226400 41583379
1630 SNP_A-2066778 41585004
1631 SNP_A-2046119 41587853
1632 SNP_A-2153420 41588060
1633 SNP_A-2186769 41588495
1634 SNP_A-2268643 41599399
1635 SNP_A-2130462 41599717
1636 SNP_A-2130463 41599739
1637 SNP_A-2130464 41599803
1638 SNP_A-4218179 41599941
1639 SNP_A-2130469 41601682
1640 SNP_A-2130471 41602155
1641 SNP_A-4203592 41606655
1642 SNP_A-2178939 41610871
1643 SNP_A-2130516 41632389
1644 SNP_A-2308450 41649707
1645 SNP_A-1810502 41674055
1646 SNP_A-2159842 41674117
1647 SNP_A-2159513 41675027
1648 SNP_A-1854196 41681966
1649 SNP_A-2020973 41682127
1650 SNP_A-2130630 41688179
1651 SNP_A-4192882 41705734
1652 SNP_A-2130693 41712100
1653 SNP_A-2130696 41712315
1654 SNP_A-4218629 41715276
1655 SNP_A-4241061 41722862
1656 SNP_A-2121472 41723300
1657 SNP_A-1846205 41724661
1658 SNP_A-4225580 41736864
1659 SNP_A-4225581 41736908
1660 SNP_A-2095133 41753604
1661 SNP_A-1871310 41767119
1662 SNP_A-2243490 41788378
1663 SNP_A-1796077 41802965
1664 SNP_A-4232256 41818160
1665 SNP_A-2095291 41830925
1666 SNP_A-2203812 41831354
1667 SNP_A-2151856 41843463
1668 SNP_A-2272994 41846531
1669 SNP_A-1894917 41912464
1670 SNP_A-2130940 41927068
1671 SNP_A-1785767 41933209
1672 SNP_A-2057875 41944054
1673 SNP_A-2130954 41949804
1674 SNP_A-4194801 41956031
1675 SNP_A-2023838 41958407
1676 SNP_A-1891598 41963404
1677 SNP_A-2117454 42019473
1678 SNP_A-4226628 42019760
1679 SNP_A-2101665 42052806
1680 SNP_A-2202749 42061799
1681 SNP_A-2049917 42065474
1682 SNP_A-2291562 42098764
1683 SNP_A-1829726 42104484
1684 SNP_A-1945691 42117467
1685 SNP_A-2049345 42130996
1686 SNP_A-2132587 42131619
1687 SNP_A-2131126 42132775
1688 SNP_A-2131127 42132814
1689 SNP_A-2226826 42169058
1690 SNP_A-1808093 42173146
1691 SNP_A-2268650 42190681
1692 SNP_A-2080015 42201691
1693 SNP_A-1960261 42213138
1694 SNP_A-2167043 42219475
1695 SNP_A-2131242 42240108
1696 SNP_A-1812881 42253216
1697 SNP_A-2264634 42254313
1698 SNP_A-1918679 42277500
1699 SNP_A-2081576 42277674
1700 SNP_A-4217667 42286498
1701 SNP_A-4205706 42300786
1702 SNP_A-1939097 42302854
1703 SNP_A-4214268 42307346
1704 SNP_A-2180188 42309234
1705 SNP_A-1925170 42319683
1706 SNP_A-1865876 42320574
1707 SNP_A-1907030 42321390
1708 SNP_A-2184279 42359229
1709 SNP_A-2131350 42360422
1710 SNP_A-2131352 42361299
1711 SNP_A-2167223 42378205
1712 SNP_A-2131391 42385813
1713 SNP_A-4235149 42385885
1714 SNP_A-2249802 42386448
1715 SNP_A-2283807 42391809
1716 SNP_A-2041843 42426411
1717 SNP_A-1929134 42456672
1718 SNP_A-1890616 42456846
1719 SNP_A-2177532 42472028
1720 SNP_A-2127686 42473098
1721 SNP_A-1884431 42501093
1722 SNP_A-2131523 42554443
1723 SNP_A-2267632 42556209
1724 SNP_A-2030303 42564370
1725 SNP_A-4233535 42581020
1726 SNP_A-2293703 42586916
1727 SNP_A-2082154 42598918
1728 SNP_A-4233143 42643534
1729 SNP_A-2233146 42644081
1730 SNP_A-2046338 42696077
1731 SNP_A-1874228 42704889
1732 SNP_A-2223615 42709763
1733 SNP_A-2131673 42713911
1734 SNP_A-2137422 42714572
1735 SNP_A-2294189 42722441
1736 SNP_A-1945051 42739729
1737 SNP_A-1819787 42745352
1738 SNP_A-2024811 42759926
1739 SNP_A-2074701 42771336
1740 SNP_A-4225679 42788008
1741 SNP_A-2003272 42789149
1742 SNP_A-2021951 42792796
1743 SNP_A-2131767 42796426
1744 SNP_A-1826150 42799471
1745 SNP_A-2073810 42806849
1746 SNP_A-1938569 42812194
1747 SNP_A-2131792 42819761
1748 SNP_A-2306548 42822997
1749 SNP_A-2278895 42845536
1750 SNP_A-2293246 42886843
1751 SNP_A-4225687 42894674
1752 SNP_A-2267714 42915699
1753 SNP_A-4216695 42925243
1754 SNP_A-1828468 42929863
1755 SNP_A-1793602 42932560
1756 SNP_A-2034140 42933623
1757 SNP_A-1834426 42933990
1758 SNP_A-4225693 42936194
1759 SNP_A-1856299 42939229
1760 SNP_A-2150944 42939378
1761 SNP_A-2178542 42948184
1762 SNP_A-1827794 42962424
1763 SNP_A-2267392 42966967
1764 SNP_A-4216345 42967069
1765 SNP_A-2131977 42983945
1766 SNP_A-2173685 43043986
1767 SNP_A-1810017 43048535
1768 SNP_A-2288740 43049908
1769 SNP_A-1906151 43064019
1770 SNP_A-2195167 43069453
1771 SNP_A-2164921 43073918
1772 SNP_A-4225702 43079748
1773 SNP_A-2168693 43102553
1774 SNP_A-1933506 43103683
1775 SNP_A-2273922 43115064
1776 SNP_A-2247621 43128136
1777 SNP_A-2063905 43132265
1778 SNP_A-1939970 43134100
1779 SNP_A-2051786 43134266
1780 SNP_A-2132175 43192500
1781 SNP_A-2132192 43205013
1782 SNP_A-2120209 43227004
1783 SNP_A-2111857 43227066
1784 SNP_A-4207311 43238106
1785 SNP_A-2132331 43339834
1786 SNP_A-1796502 43341723
1787 SNP_A-1950605 43342574
1788 SNP_A-1889886 43342990
1789 SNP_A-1860368 43343153
1790 SNP_A-2053243 43345243
1791 SNP_A-2030230 43346132
1792 SNP_A-1940843 43349820
1793 SNP_A-1798242 43349844
1794 SNP_A-2252252 43355925
1795 SNP_A-2072416 43358470
1796 SNP_A-2132398 43405689
1797 SNP_A-4218547 43417733
1798 SNP_A-2260780 43426130
1799 SNP_A-2181394 43427348
1800 SNP_A-1951094 43436352
1801 SNP_A-2198937 43436413
1802 SNP_A-2045925 43497789
1803 SNP_A-1931976 43505726
1804 SNP_A-1880082 43516616
1805 SNP_A-2132529 43525157
1806 SNP_A-1897188 43559321
1807 SNP_A-1795892 43600869
1808 SNP_A-1788526 43604268
1809 SNP_A-1882809 43649612
1810 SNP_A-2244046 43681715
1811 SNP_A-4226905 43682044
1812 SNP_A-4225742 43684098
1813 SNP_A-2072237 43687180
1814 SNP_A-2159046 43688446
1815 SNP_A-2132631 43691949
1816 SNP_A-2132632 43692360
1817 SNP_A-2085142 43696197
1818 SNP_A-1785226 43696455
1819 SNP_A-2107903 43696503
1820 SNP_A-2161999 43704729
1821 SNP_A-2276734 43727300
1822 SNP_A-2193148 43735145
1823 SNP_A-2290204 43742835
1824 SNP_A-2108080 43750858
1825 SNP_A-4198613 43751226
1826 SNP_A-1866665 43751819
1827 SNP_A-1944578 43755132
1828 SNP_A-2029898 43771416
1829 SNP_A-2219211 43772267
1830 SNP_A-4193545 43773052
1831 SNP_A-2137799 43773797
1832 SNP_A-1939802 43806741
1833 SNP_A-2132740 43827095
1834 SNP_A-2048162 43830514
1835 SNP_A-2196276 43830534
1836 SNP_A-2249185 43858248
1837 SNP_A-4202614 44003586
1838 SNP_A-4205120 44004511
1839 SNP_A-2111168 44116561
1840 SNP_A-2164909 44120314
1841 SNP_A-4194483 44204076
1842 SNP_A-2206185 44217586
1843 SNP_A-1826313 44240453
1844 SNP_A-2075449 44240951
1845 SNP_A-4228144 44277502
1846 SNP_A-2242869 44279526
1847 SNP_A-1921582 44313193
1848 SNP_A-2150350 44350710
1849 SNP_A-1894644 44360542
1850 SNP_A-2292858 44409234
1851 SNP_A-2199042 44558986
1852 SNP_A-1884463 44651232
1853 SNP_A-1881550 44681834
1854 SNP_A-2290990 44682263
1855 SNP_A-1958160 44714024
1856 SNP_A-2135111 44748305
1857 SNP_A-1955277 44808139
1858 SNP_A-2286575 44831243
1859 SNP_A-1872070 44845473
1860 SNP_A-4220140 44908470
1861 SNP_A-4229266 44931966
1862 SNP_A-1953142 44939296
1863 SNP_A-2234043 44939357
1864 SNP_A-1879642 44948520
1865 SNP_A-2161054 44975382
1866 SNP_A-2133137 44991285
1867 SNP_A-2145704 45009300
1868 SNP_A-4235406 45011985
1869 SNP_A-4228501 45013732
1870 SNP_A-2076533 45014381
1871 SNP_A-2282164 45015065
1872 SNP_A-1886017 45033860
1873 SNP_A-2209516 45051342
1874 SNP_A-1790081 45051601
1875 SNP_A-2198620 45066410
1876 SNP_A-2262182 45068610
1877 SNP_A-2237165 45123450
1878 SNP_A-2277501 45165207
1879 SNP_A-2133238 45168601
1880 SNP_A-2298029 45183935
1881 SNP_A-1941584 45184036
1882 SNP_A-2083705 45193837
1883 SNP_A-2051995 45201953
1884 SNP_A-2133247 45210447
1885 SNP_A-4225806 45212232
1886 SNP_A-2084278 45240823
1887 SNP_A-2242196 45241230
1888 SNP_A-2296025 45245783
1889 SNP_A-2122245 45246058
1890 SNP_A-2133285 45287796
1891 SNP_A-1905960 45302956
1892 SNP_A-1885499 45305443
1893 SNP_A-1956830 45306038
1894 SNP_A-1876094 45356022
1895 SNP_A-4216844 45358743
1896 SNP_A-4197458 45405217
1897 SNP_A-2243760 45416060
1898 SNP_A-1911992 45416097
1899 SNP_A-1846674 45448444
1900 SNP_A-2133317 45462610
1901 SNP_A-2100429 45507041
1902 SNP_A-4237176 45515369
1903 SNP_A-2224910 45527945
1904 SNP_A-4197323 45527996
1905 SNP_A-2077129 45533102
1906 SNP_A-4219105 45563815
1907 SNP_A-2003292 45566303
1908 SNP_A-2289908 45590412
1909 SNP_A-2067056 45610768
1910 SNP_A-4225821 45619563
1911 SNP_A-2133520 45780126
1912 SNP_A-2154986 45810357
1913 SNP_A-1831463 45814700
1914 SNP_A-2133555 45815470
1915 SNP_A-2133560 45817152
1916 SNP_A-2133575 45826785
1917 SNP_A-2272504 45828537
1918 SNP_A-2306589 45846549
1919 SNP_A-2276085 45873366
1920 SNP_A-1901838 45953838
1921 SNP_A-2003296 45953956
1922 SNP_A-2293276 45954400
1923 SNP_A-1857304 45958619
1924 SNP_A-1824359 45983719
1925 SNP_A-4198289 45992138
1926 SNP_A-2303595 45994174
1927 SNP_A-2269694 45996898
1928 SNP_A-1804458 45999100
1929 SNP_A-1811930 46095755
1930 SNP_A-1782482 46099609
1931 SNP_A-2133838 46103811
1932 SNP_A-2133858 46114813
1933 SNP_A-2133863 46116560
1934 SNP_A-2081091 46117781
1935 SNP_A-2099113 46125239
1936 SNP_A-4227095 46125451
1937 SNP_A-2076426 46128195
1938 SNP_A-2301680 46147861
1939 SNP_A-2224810 46148801
1940 SNP_A-2200723 46154828
1941 SNP_A-4225871 46172955
1942 SNP_A-1810224 46184524
1943 SNP_A-2236448 46184939
1944 SNP_A-2229350 46188218
1945 SNP_A-2077596 46188531
1946 SNP_A-2071635 46192904
1947 SNP_A-2190954 46248483
1948 SNP_A-2134103 46278348
1949 SNP_A-4217976 46284781
1950 SNP_A-2134129 46298746
1951 SNP_A-4225879 46313002
1952 SNP_A-1862298 46322386
1953 SNP_A-4238423 46322813
1954 SNP_A-2043676 46322945
1955 SNP_A-2185897 46330611
1956 SNP_A-1820592 46343968
1957 SNP_A-2134189 46343995
1958 SNP_A-1924793 46344666
1959 SNP_A-2243622 46344917
1960 SNP_A-4228904 46345237
1961 SNP_A-4225886 46353726
1962 SNP_A-2134207 46353864
1963 SNP_A-2134219 46361820
1964 SNP_A-2053884 46367941
1965 SNP_A-2134255 46380661
1966 SNP_A-2053314 46384938
1967 SNP_A-2309534 46401858
1968 SNP_A-2314927 46402001
1969 SNP_A-2134274 46403171
1970 SNP_A-2030878 46426546
1971 SNP_A-4205746 46430439
1972 SNP_A-2056086 46444457
1973 SNP_A-2060803 46445969
1974 SNP_A-4214270 46446022
1975 SNP_A-2280906 46460056
1976 SNP_A-2153891 46465266
1977 SNP_A-2145364 46471617
1978 SNP_A-1877292 46485423
1979 SNP_A-2274640 46487583
1980 SNP_A-2226262 46488268
1981 SNP_A-4207391 46489925
1982 SNP_A-4194294 46504656
1983 SNP_A-2108455 46504815
1984 SNP_A-2134369 46512308
1985 SNP_A-4225898 46516635
1986 SNP_A-1919581 46538811
1987 SNP_A-2058651 46538887
1988 SNP_A-2228535 46539754
1989 SNP_A-2151130 46540197
1990 SNP_A-1806886 46540640
1991 SNP_A-2080828 46541336
1992 SNP_A-2075034 46551143
1993 SNP_A-1903724 46553724
1994 SNP_A-4204319 46562877
1995 SNP_A-4206139 46567351
1996 SNP_A-2092750 46583361
1997 SNP_A-2134443 46591649
1998 SNP_A-1798382 46608298
1999 SNP_A-1784184 46608327
2000 SNP_A-2228297 46608766
2001 SNP_A-2213988 46614019
2002 SNP_A-2174509 46626088
2003 SNP_A-1828956 46672404
2004 SNP_A-2116130 46685666
2005 SNP_A-2134512 46686771
2006 SNP_A-1859137 46725490
2007 SNP_A-2134530 46732110
2008 SNP_A-2233471 46756652
2009 SNP_A-1812480 46760888
2010 SNP_A-1883709 46761042
2011 SNP_A-2159851 46763089
2012 SNP_A-2231492 46763236
2013 SNP_A-2120406 46763509
2014 SNP_A-2089219 46793236
2015 SNP_A-1818928 46799325
2016 SNP_A-1958225 46800279
2017 SNP_A-2234097 46803621
2018 SNP_A-2139505 46819150
2019 SNP_A-2185278 46841830
2020 SNP_A-2191257 46870382
2021 SNP_A-2290245 46870601
2022 SNP_A-1856318 46871026
2023 SNP_A-2096264 46871144
2024 SNP_A-2293124 46878310
2025 SNP_A-4225929 46888556
2026 SNP_A-1851486 46902766
2027 SNP_A-1959688 46976170
2028 SNP_A-2209326 46977806
2029 SNP_A-2134773 47020765
2030 SNP_A-2278779 47030735
2031 SNP_A-2184767 47097781
2032 SNP_A-2191975 47101946
2033 SNP_A-1959336 47117281
2034 SNP_A-2027637 47117706
2035 SNP_A-1879802 47149737
2036 SNP_A-2270069 47190846
2037 SNP_A-1785512 47191042
2038 SNP_A-1918636 47193112
2039 SNP_A-2117895 47193228
2040 SNP_A-2050579 47219976
2041 SNP_A-2270759 47220140
2042 SNP_A-4225061 47351601
2043 SNP_A-1955914 47368682
2044 SNP_A-2273502 47416959
2045 SNP_A-1957950 47446839
2046 SNP_A-2226667 47485084
2047 SNP_A-1911506 47538750
2048 SNP_A-2310149 47564691
2049 SNP_A-1860914 47564829
2050 SNP_A-1832227 47588876
2051 SNP_A-1878208 47594145
2052 SNP_A-2097222 47594325
2053 SNP_A-2138226 47604933
2054 SNP_A-2065289 47605095
2055 SNP_A-2032511 47613690
2056 SNP_A-2198686 47629504
2057 SNP_A-2205468 47631227
2058 SNP_A-2093335 47666610
2059 SNP_A-2176167 47684077
2060 SNP_A-2193917 47685461
2061 SNP_A-4196503 47686991
2062 SNP_A-2211623 47708790
2063 SNP_A-2135220 47715289
2064 SNP_A-2140638 47747804
2065 SNP_A-1809705 47755955
2066 SNP_A-2135297 47816175
2067 SNP_A-2135394 47914064
2068 SNP_A-1876136 48055478
2069 SNP_A-2226154 48059083
2070 SNP_A-2313533 48062213
2071 SNP_A-2093615 48063054
2072 SNP_A-2158714 48166095
2073 SNP_A-2084894 48166248
2074 SNP_A-1870205 48192627
2075 SNP_A-2253269 48195166
2076 SNP_A-2124105 48195239
2077 SNP_A-1859092 48210618
2078 SNP_A-2037590 48210811
2079 SNP_A-1830912 48211076
2080 SNP_A-1920943 48225711
2081 SNP_A-1838803 48247212
2082 SNP_A-2072073 48247907
2083 SNP_A-2257606 48266950
2084 SNP_A-2037899 48281762
2085 SNP_A-2055077 48282047
2086 SNP_A-2256896 48282627
2087 SNP_A-2176463 48291297
2088 SNP_A-2134779 48291384
2089 SNP_A-2118861 48324425
2090 SNP_A-4238063 48344873
2091 SNP_A-2137368 48349864
2092 SNP_A-4214271 48360381
2093 SNP_A-1848655 48369048
2094 SNP_A-2107717 48377230
2095 SNP_A-1867319 48383614
2096 SNP_A-2118000 48401261
2097 SNP_A-2036262 48401866
2098 SNP_A-2135691 48408803
2099 SNP_A-4226037 48409529
2100 SNP_A-2311769 48415150
2101 SNP_A-2243481 48429552
2102 SNP_A-2135722 48445001
2103 SNP_A-2127879 48456261
2104 SNP_A-1846521 48484019
2105 SNP_A-2229134 48569216
2106 SNP_A-2135771 48609971
2107 SNP_A-4226047 48722357
2108 SNP_A-1860589 48750378
2109 SNP_A-4226050 48767446
2110 SNP_A-1801275 48792825
2111 SNP_A-4240099 48879065
2112 SNP_A-2223471 48917377
2113 SNP_A-2172485 48920090
2114 SNP_A-2080441 48929869
2115 SNP_A-2242054 48978848
2116 SNP_A-4224619 48998899
2117 SNP_A-2135968 48999095
2118 SNP_A-2101149 49004585
2119 SNP_A-4216550 49004956
2120 SNP_A-2119873 49005290
2121 SNP_A-4229038 49005905
2122 SNP_A-2003307 49018986
2123 SNP_A-1925580 49021318
2124 SNP_A-2089903 49021650
2125 SNP_A-2128651 49031322
2126 SNP_A-2136017 49033205
2127 SNP_A-4226060 49033309
2128 SNP_A-4221459 49033464
2129 SNP_A-4193616 49039346
2130 SNP_A-2220315 49039363
2131 SNP_A-2281398 49042547
2132 SNP_A-2086321 49042614
2133 SNP_A-2160249 49042996
2134 SNP_A-1894343 49070367
2135 SNP_A-2198022 49078068
2136 SNP_A-2209912 49083713
2137 SNP_A-2091645 49083911
2138 SNP_A-2021566 49143621
2139 SNP_A-2098936 49144075
2140 SNP_A-2135755 49189612
2141 SNP_A-2136151 49282620
2142 SNP_A-1805996 49284914
2143 SNP_A-1827076 49349709
2144 SNP_A-2063272 49404067
2145 SNP_A-4226073 49411536
2146 SNP_A-2169545 49429768
2147 SNP_A-2136213 49443403
2148 SNP_A-2221084 49507059
2149 SNP_A-1895723 49508271
2150 SNP_A-2049106 49508317
2151 SNP_A-2003314 49635024
2152 SNP_A-2213122 49635870
2153 SNP_A-2301078 49636301
2154 SNP_A-2192994 49646219
2155 SNP_A-1796263 49646532
2156 SNP_A-2124190 49647979
2157 SNP_A-1934699 49659019
2158 SNP_A-1820808 49659944
2159 SNP_A-1790212 49689373
2160 SNP_A-2203780 49733716
2161 SNP_A-4202357 49745316
2162 SNP_A-4217427 49747537
2163 SNP_A-2120240 49755496
2164 SNP_A-1874265 49756769
2165 SNP_A-1913496 49817046
2166 SNP_A-2307608 49861365
2167 SNP_A-2136596 49861552
2168 SNP_A-2136599 49867924
2169 SNP_A-2266749 49896672
2170 SNP_A-2136666 49939881
2171 SNP_A-2064965 49953197
2172 SNP_A-4240580 49984108
2173 SNP_A-4241065 50000059
2174 SNP_A-4230816 50001462
2175 SNP_A-1831559 50005263
2176 SNP_A-1874346 50009356
2177 SNP_A-2106179 50013288
2178 SNP_A-2029545 50014902
2179 SNP_A-2022252 50065210
2180 SNP_A-1808793 50068756
2181 SNP_A-2180278 50071241
2182 SNP_A-2299444 50071281
2183 SNP_A-4237162 50076171
2184 SNP_A-4227394 50076194
2185 SNP_A-1954970 50081068
2186 SNP_A-4235098 50082426
2187 SNP_A-2298056 50083340
2188 SNP_A-1892113 50100433
2189 SNP_A-2109257 50131908
2190 SNP_A-2236842 50161858
2191 SNP_A-2190271 50171205
2192 SNP_A-4229422 50173650
2193 SNP_A-2291502 50232139
2194 SNP_A-1836313 50232171
2195 SNP_A-2129586 50232203
2196 SNP_A-2024913 50232346
2197 SNP_A-2137061 50253244
2198 SNP_A-1957352 50259232
2199 SNP_A-2282160 50263267
2200 SNP_A-2155065 50264754
2201 SNP_A-2126387 50294018
2202 SNP_A-1878441 50316947
2203 SNP_A-4240814 50319153
2204 SNP_A-1802244 50392988
2205 SNP_A-2287453 50460373
2206 SNP_A-2312352 50487686
2207 SNP_A-4221968 50488434
2208 SNP_A-2229726 50522211
2209 SNP_A-2241812 50608957
2210 SNP_A-2046529 50626433
2211 SNP_A-2203764 50634084
2212 SNP_A-2147799 50639277
2213 SNP_A-2137364 50649706
2214 SNP_A-2137367 50649745
2215 SNP_A-2066377 50650151
2216 SNP_A-2084652 50670848
2217 SNP_A-1957157 50718345
2218 SNP_A-1957226 50719963
2219 SNP_A-2136915 50720190
2220 SNP_A-1935701 50720347
2221 SNP_A-4195544 50728474
2222 SNP_A-1805766 50728714
2223 SNP_A-2157141 50729287
2224 SNP_A-1960013 50783720
2225 SNP_A-2097805 50805079
2226 SNP_A-2137661 50843742
2227 SNP_A-4226174 50895093
2228 SNP_A-2044477 50902677
2229 SNP_A-1818803 50932272
2230 SNP_A-2089087 50932831
2231 SNP_A-2275906 50932970
2232 SNP_A-4226175 50937906
2233 SNP_A-1876609 50943095
2234 SNP_A-2272136 51036432
2235 SNP_A-2072150 51158399
2236 SNP_A-2021950 51272490
2237 SNP_A-4233039 51308121
2238 SNP_A-2131312 51314568
2239 SNP_A-2132909 51314913
2240 SNP_A-1867502 51324097
2241 SNP_A-4193452 51345910
2242 SNP_A-2258914 51370869
2243 SNP_A-2003324 51383579
2244 SNP_A-2038447 51386544
2245 SNP_A-2039194 51424888
2246 SNP_A-2255316 51439091
2247 SNP_A-4232052 51462351
2248 SNP_A-2154798 51462761
2249 SNP_A-4226203 51499724
2250 SNP_A-2289534 51570835
2251 SNP_A-2137798 51582252
2252 SNP_A-1943058 51584241
2253 SNP_A-1860083 51607743
2254 SNP_A-2148339 51617215
2255 SNP_A-1942738 51619068
2256 SNP_A-2043669 51626424
2257 SNP_A-2101526 51869894
2258 SNP_A-4237092 51891413
2259 SNP_A-2217199 52185024
2260 SNP_A-2038793 52223929
2261 SNP_A-2272605 52238134
2262 SNP_A-1891534 52264886
2263 SNP_A-2216217 52265459
2264 SNP_A-2072243 52276515
2265 SNP_A-1871690 52297206
2266 SNP_A-2220428 52299354
2267 SNP_A-1907596 52302730
2268 SNP_A-4226242 52335399
2269 SNP_A-2138222 52335424
2270 SNP_A-1875779 52371680
2271 SNP_A-2093469 52383154
2272 SNP_A-2183489 52400645
2273 SNP_A-1919211 52408832
2274 SNP_A-2266078 52477690
2275 SNP_A-1886482 52496541
2276 SNP_A-2212055 52520873
2277 SNP_A-2158666 52521236
2278 SNP_A-4226258 52537146
2279 SNP_A-2098661 52538263
2280 SNP_A-1816025 52546702
2281 SNP_A-2107929 52563295
2282 SNP_A-1936341 52571746
2283 SNP_A-2115260 52571898
2284 SNP_A-2074472 52572384
2285 SNP_A-2219996 52582043
2286 SNP_A-1914848 52661754
2287 SNP_A-4203465 52671659
2288 SNP_A-4240334 52678872
2289 SNP_A-2097605 52678925
2290 SNP_A-1872991 52679210
2291 SNP_A-4239287 52701309
2292 SNP_A-2258486 52715817
2293 SNP_A-1850371 52757018
2294 SNP_A-2213842 52805428
2295 SNP_A-2218533 52807283
2296 SNP_A-1839230 52815866
2297 SNP_A-4240981 52819567
2298 SNP_A-1900839 52820200
2299 SNP_A-2138630 52826247
2300 SNP_A-2296072 52836207
2301 SNP_A-2138638 52839219
2302 SNP_A-2304613 52839752
2303 SNP_A-2304440 52851694
2304 SNP_A-2171107 52905845
2305 SNP_A-4226284 52932125
2306 SNP_A-4236813 52932732
2307 SNP_A-2067612 52983296
2308 SNP_A-2231226 53015313
2309 SNP_A-2064113 53023183
2310 SNP_A-2138773 53023393
2311 SNP_A-2138775 53023671
2312 SNP_A-1836016 53030971
2313 SNP_A-4194093 53051041
2314 SNP_A-1886211 53051421
2315 SNP_A-1857398 53058723
2316 SNP_A-2186850 53060274
2317 SNP_A-1942111 53060483
2318 SNP_A-4226291 53067825
2319 SNP_A-2306657 53082238
2320 SNP_A-4226292 53093922
2321 SNP_A-1800762 53095172
2322 SNP_A-2130582 53114424
2323 SNP_A-4226294 53114606
2324 SNP_A-4216331 53144730
2325 SNP_A-2138751 53145163
2326 SNP_A-1960969 53158525
2327 SNP_A-2003327 53170105
2328 SNP_A-1876837 53183996
2329 SNP_A-1940623 53185979
2330 SNP_A-1800294 53194050
2331 SNP_A-2209440 53211477
2332 SNP_A-1923347 53217641
2333 SNP_A-2308451 53217997
2334 SNP_A-2274039 53231210
2335 SNP_A-4228458 53261422
2336 SNP_A-2153259 53261862
2337 SNP_A-2061218 53261912
2338 SNP_A-2044572 53279249
2339 SNP_A-2117601 53281478
2340 SNP_A-2279268 53294932
2341 SNP_A-1890811 53299837
2342 SNP_A-2239847 53311350
2343 SNP_A-2138932 53312565
2344 SNP_A-1808730 53316507
2345 SNP_A-2190601 53322594
2346 SNP_A-2230060 53325875
2347 SNP_A-2150695 53332566
2348 SNP_A-2192100 53340810
2349 SNP_A-2138966 53346514
2350 SNP_A-1857319 53353061
2351 SNP_A-2025797 53375630
2352 SNP_A-1800427 53384174
2353 SNP_A-2137404 53400547
2354 SNP_A-2022172 53415541
2355 SNP_A-4219973 53437005
2356 SNP_A-4206970 53460278
2357 SNP_A-2139050 53465936
2358 SNP_A-2139052 53465977
2359 SNP_A-2090913 53475964
2360 SNP_A-1837256 53501213
2361 SNP_A-2273151 53501480
2362 SNP_A-1823760 53517907
2363 SNP_A-4237631 53547811
2364 SNP_A-1857526 53557313
2365 SNP_A-4232248 53576394
2366 SNP_A-2312380 53577865
2367 SNP_A-2178147 53591041
2368 SNP_A-2154160 53592924
2369 SNP_A-2206651 53593772
2370 SNP_A-2266158 53593868
2371 SNP_A-2057567 53593895
2372 SNP_A-4223764 53593929
2373 SNP_A-1907478 53609237
2374 SNP_A-2197632 53683037
2375 SNP_A-2102298 53688136
2376 SNP_A-1794105 53726458
2377 SNP_A-2275283 53726962
2378 SNP_A-2250234 53771363
2379 SNP_A-2023516 53784473
2380 SNP_A-2246064 53800590
2381 SNP_A-4196299 53803435
2382 SNP_A-4235303 53806114
2383 SNP_A-2104878 53807548
2384 SNP_A-2089043 53854488
2385 SNP_A-1848158 53857905
2386 SNP_A-2229775 53866614
2387 SNP_A-2148584 53871244
2388 SNP_A-2206702 53920773
2389 SNP_A-2270891 53948499
2390 SNP_A-2229208 53948897
2391 SNP_A-2202515 53954130
2392 SNP_A-2148769 53980625
2393 SNP_A-1951391 53980726
2394 SNP_A-1845720 53981288
2395 SNP_A-1863263 53981958
2396 SNP_A-2139571 54019515
2397 SNP_A-2161261 54021830
2398 SNP_A-1961131 54060406
2399 SNP_A-2053887 54072754
2400 SNP_A-4230517 54097918
2401 SNP_A-1891456 54098004
2402 SNP_A-4196736 54107613
2403 SNP_A-2288971 54107912
2404 SNP_A-2139634 54108337
2405 SNP_A-1945471 54119999
2406 SNP_A-2094250 54120299
2407 SNP_A-2111846 54134140
2408 SNP_A-2272558 54134274
2409 SNP_A-2135978 54141103
2410 SNP_A-4200569 54142572
2411 SNP_A-2295151 54144262
2412 SNP_A-1869579 54153478
2413 SNP_A-2215396 54154340
2414 SNP_A-4192916 54155872
2415 SNP_A-1809435 54201681
2416 SNP_A-4229677 54220142
2417 SNP_A-2230777 54286685
2418 SNP_A-1858618 54321315
2419 SNP_A-2139739 54339785
2420 SNP_A-4195115 54344949
2421 SNP_A-4226369 54367427
2422 SNP_A-2139758 54368391
2423 SNP_A-2139759 54368459
2424 SNP_A-1816676 54371695
2425 SNP_A-2025593 54387006
2426 SNP_A-4219471 54405740
2427 SNP_A-2212526 54464115
2428 SNP_A-1936367 54464163
2429 SNP_A-2137786 54506437
2430 SNP_A-4235166 54536785
2431 SNP_A-4228866 54537126
2432 SNP_A-1843071 54542925
2433 SNP_A-4217513 54577197
2434 SNP_A-2021088 54590495
2435 SNP_A-2171193 54616062
2436 SNP_A-2197688 54629926
2437 SNP_A-2059847 54651953
2438 SNP_A-1884601 54652498
2439 SNP_A-2295270 54656139
2440 SNP_A-2040118 54662257
2441 SNP_A-4217126 54665107
2442 SNP_A-2128912 54669717
2443 SNP_A-4226396 54688732
2444 SNP_A-1891746 54696718
2445 SNP_A-1822485 54698709
2446 SNP_A-2140042 54705688
2447 SNP_A-2140043 54706340
2448 SNP_A-2025059 54709410
2449 SNP_A-1812593 54710213
2450 SNP_A-2026162 54729093
2451 SNP_A-1927000 54730139
2452 SNP_A-4197262 54734930
2453 SNP_A-4198829 54739939
2454 SNP_A-2141111 54740159
2455 SNP_A-2126758 54740592
2456 SNP_A-2185375 54740807
2457 SNP_A-1926525 54744140
2458 SNP_A-2244658 54744575
2459 SNP_A-1845022 54752705
2460 SNP_A-4204542 54777792
2461 SNP_A-2154473 54778554
2462 SNP_A-2140145 54782269
2463 SNP_A-1937121 54783039
2464 SNP_A-2140160 54807631
2465 SNP_A-1889026 54814779
2466 SNP_A-2055117 54814895
2467 SNP_A-1855412 54818372
2468 SNP_A-2307816 54835195
2469 SNP_A-2140219 54866889
2470 SNP_A-1914679 54868734
2471 SNP_A-2041708 54886044
2472 SNP_A-2254366 54886160
2473 SNP_A-2101730 54886638
2474 SNP_A-4227666 54898388
2475 SNP_A-4226647 54902266
2476 SNP_A-2089808 54935168
2477 SNP_A-4198072 54953122
2478 SNP_A-2049370 54965249
2479 SNP_A-1949536 54967126
2480 SNP_A-2221931 54974454
2481 SNP_A-2140259 55025229
2482 SNP_A-4226414 55025869
2483 SNP_A-4217763 55044198
2484 SNP_A-1940885 55045009
2485 SNP_A-2140260 55047888
2486 SNP_A-2143725 55056844
2487 SNP_A-2229365 55057010
2488 SNP_A-2266998 55058149
2489 SNP_A-2069970 55075583
2490 SNP_A-2046976 55117315
2491 SNP_A-2252587 55140514
2492 SNP_A-2172586 55144711
2493 SNP_A-2140328 55173516
2494 SNP_A-4195836 55180675
2495 SNP_A-4197489 55180952
2496 SNP_A-2028392 55199127
2497 SNP_A-2140352 55216697
2498 SNP_A-1817571 55222144
2499 SNP_A-1846206 55234854
2500 SNP_A-2035663 55268861
2501 SNP_A-2231574 55275855
2502 SNP_A-4225767 55281614
2503 SNP_A-4203805 55290268
2504 SNP_A-4226427 55328914
2505 SNP_A-4197045 55368450
2506 SNP_A-2152838 55391080
2507 SNP_A-2313503 55407817
2508 SNP_A-4198404 55418699
2509 SNP_A-1945094 55429744
2510 SNP_A-1835894 55496002
2511 SNP_A-2095367 55521900
2512 SNP_A-1886493 55597776
2513 SNP_A-2132860 55597943
2514 SNP_A-2242772 55598251
2515 SNP_A-1861199 55612315
2516 SNP_A-2230064 55664068
2517 SNP_A-2129625 55664483
2518 SNP_A-2140652 55668814
2519 SNP_A-2140657 55672645
2520 SNP_A-2140666 55673769
2521 SNP_A-2139909 55686050
2522 SNP_A-1949553 55721381
2523 SNP_A-2250161 55723219
2524 SNP_A-2028354 55770357
2525 SNP_A-1825051 55781439
2526 SNP_A-1934556 55901809
2527 SNP_A-1855186 55901908
2528 SNP_A-2140797 55906043
2529 SNP_A-2134591 55921134
2530 SNP_A-2158804 55921931
2531 SNP_A-1823066 55924861
2532 SNP_A-2209929 55940794
2533 SNP_A-2275096 55942575
2534 SNP_A-1854767 55969692
2535 SNP_A-2287755 55974261
2536 SNP_A-2109862 55974527
2537 SNP_A-1881560 55974593
2538 SNP_A-4226470 55975012
2539 SNP_A-2140859 55981072
2540 SNP_A-2281612 56004686
2541 SNP_A-2023171 56008904
2542 SNP_A-4225355 56012278
2543 SNP_A-4239696 56149616
2544 SNP_A-4221001 56158219
2545 SNP_A-4205036 56194276
2546 SNP_A-4229317 56218767
2547 SNP_A-1908984 56241609
2548 SNP_A-4240410 56301878
2549 SNP_A-2141052 56332595
2550 SNP_A-2092793 56333987
2551 SNP_A-1828706 56384915
2552 SNP_A-2059873 56428063
2553 SNP_A-2045967 56433423
2554 SNP_A-2112300 56453118
2555 SNP_A-1863407 56463195
2556 SNP_A-1939744 56474661
2557 SNP_A-4226223 56475319
2558 SNP_A-1883748 56477392
2559 SNP_A-2185568 56486602
2560 SNP_A-2310515 56486888
2561 SNP_A-1945329 56491802
2562 SNP_A-2087234 56491946
2563 SNP_A-2141149 56500151
2564 SNP_A-1900508 56545059
2565 SNP_A-2238096 56558394
2566 SNP_A-2293045 56558450
2567 SNP_A-1938455 56562089
2568 SNP_A-1855329 56565708
2569 SNP_A-1929591 56577668
2570 SNP_A-4197775 56599468
2571 SNP_A-2135587 56600568
2572 SNP_A-1809442 56601020
2573 SNP_A-2141329 56701186
2574 SNP_A-2113653 56726080
2575 SNP_A-2283262 56727320
2576 SNP_A-2214763 56735799
2577 SNP_A-1863844 56739785
2578 SNP_A-2094388 56755082
2579 SNP_A-4197857 56790236
2580 SNP_A-1960327 56790661
2581 SNP_A-2096528 56805841
2582 SNP_A-4217169 56810406
2583 SNP_A-4195364 56818937
2584 SNP_A-4197331 56821458
2585 SNP_A-2083514 56824884
2586 SNP_A-1918883 56842357
2587 SNP_A-1912287 56845256
2588 SNP_A-2128560 56848099
2589 SNP_A-4221906 56860414
2590 SNP_A-2259077 56861190
2591 SNP_A-1924042 56861712
2592 SNP_A-4228715 56862878
2593 SNP_A-4200509 56947914
2594 SNP_A-2141567 56949242
2595 SNP_A-1825562 56979282
2596 SNP_A-1838921 57006356
2597 SNP_A-2307316 57023285
2598 SNP_A-4193505 57024521
2599 SNP_A-4204166 57024535
2600 SNP_A-2221041 57038858
2601 SNP_A-2242009 57054311
2602 SNP_A-1917382 57084964
2603 SNP_A-1798295 57113143
2604 SNP_A-1815909 57113277
2605 SNP_A-1949293 57133204
2606 SNP_A-1944182 57133947
2607 SNP_A-2141773 57175307
2608 SNP_A-2030103 57176528
2609 SNP_A-2069604 57183141
2610 SNP_A-1898584 57186503
2611 SNP_A-1911196 57209470
2612 SNP_A-2127443 57225847
2613 SNP_A-4226546 57249539
2614 SNP_A-1935431 57265177
2615 SNP_A-4205669 57303904
2616 SNP_A-2158833 57306487
2617 SNP_A-4195929 57313902
2618 SNP_A-2159171 57340756
2619 SNP_A-2137794 57368802
2620 SNP_A-2141865 57379722
2621 SNP_A-2279180 57397891
2622 SNP_A-1789669 57412541
2623 SNP_A-2081446 57415669
2624 SNP_A-2162056 57462814
2625 SNP_A-1895722 57463102
2626 SNP_A-2166686 57489108
2627 SNP_A-1936693 57503262
2628 SNP_A-2256177 57503484
2629 SNP_A-2021080 57504356
2630 SNP_A-2133407 57506410
2631 SNP_A-1836906 57545863
2632 SNP_A-1954386 57551366
2633 SNP_A-2195971 57558569
2634 SNP_A-2281609 57568148
2635 SNP_A-2250621 57568263
2636 SNP_A-2242047 57573300
2637 SNP_A-2297040 57630524
2638 SNP_A-2063649 57634622
2639 SNP_A-1960509 57636564
2640 SNP_A-2125301 57641562
2641 SNP_A-4226585 57660246
2642 SNP_A-1937368 57673551
2643 SNP_A-1867040 57675414
2644 SNP_A-2178667 57691759
2645 SNP_A-1951858 57730014
2646 SNP_A-1886717 57757944
2647 SNP_A-4226590 57769822
2648 SNP_A-1808237 57800878
2649 SNP_A-4232303 57804146
2650 SNP_A-4204675 57852195
2651 SNP_A-4196142 57863436
2652 SNP_A-2174293 57886272
2653 SNP_A-2277481 57954308
2654 SNP_A-1827071 57974484
2655 SNP_A-1829193 57974731
2656 SNP_A-2178744 57980283
2657 SNP_A-2128985 57991463
2658 SNP_A-4222233 57996437
2659 SNP_A-2126968 58019803
2660 SNP_A-1885951 58049515
2661 SNP_A-2089486 58051586
2662 SNP_A-2157387 58051738
2663 SNP_A-2032452 58076259
2664 SNP_A-2206033 58079376
2665 SNP_A-1928527 58080227
2666 SNP_A-4197514 58104266
2667 SNP_A-2142410 58106682
2668 SNP_A-2142447 58143164
2669 SNP_A-2142448 58143636
2670 SNP_A-2151881 58144295
2671 SNP_A-2190281 58171814
2672 SNP_A-1878730 58173507
2673 SNP_A-1799133 58178900
2674 SNP_A-2158395 58181281
2675 SNP_A-2249562 58181766
2676 SNP_A-2048632 58187996
2677 SNP_A-2255021 58188021
2678 SNP_A-2142486 58189378
2679 SNP_A-2063892 58197484
2680 SNP_A-1791532 58197720
2681 SNP_A-1848906 58197854
2682 SNP_A-1829680 58231777
2683 SNP_A-2096785 58232735
2684 SNP_A-1876827 58252334
2685 SNP_A-1903706 58264377
2686 SNP_A-2153587 58267277
2687 SNP_A-1934668 58267615
2688 SNP_A-1919915 58282667
2689 SNP_A-1930034 58301034
2690 SNP_A-1807308 58326056
2691 SNP_A-1819545 58343751
2692 SNP_A-2221035 58346553
2693 SNP_A-2268334 58357164
2694 SNP_A-4205832 58357241
2695 SNP_A-1935680 58357607
2696 SNP_A-2142719 58382814
2697 SNP_A-1910151 58383571
2698 SNP_A-1883304 58385802
2699 SNP_A-1868380 58386130
2700 SNP_A-4199771 58397424
2701 SNP_A-4236588 58400379
2702 SNP_A-2284364 58428179
2703 SNP_A-2142784 58443546
2704 SNP_A-2301358 58457578
2705 SNP_A-2142823 58468127
2706 SNP_A-2247279 58489593
2707 SNP_A-2037877 58506717
2708 SNP_A-2186404 58536705
2709 SNP_A-1873254 58565837
2710 SNP_A-2030771 58567008
2711 SNP_A-1832018 58619010
2712 SNP_A-4222038 58640975
2713 SNP_A-1923100 58641009
2714 SNP_A-2243393 58652136
2715 SNP_A-4205512 58658161
2716 SNP_A-1823539 58658334
2717 SNP_A-2174015 58676802
2718 SNP_A-2212844 58683819
2719 SNP_A-2021227 58684506
2720 SNP_A-1879047 58685416
2721 SNP_A-2114214 58695727
2722 SNP_A-2143059 58703537
2723 SNP_A-1826088 58712625
2724 SNP_A-1865882 58712771
2725 SNP_A-4201122 58714482
2726 SNP_A-1960016 58733622
2727 SNP_A-2189019 58742497
2728 SNP_A-1867289 58742907
2729 SNP_A-4227254 58749786
2730 SNP_A-2195008 58750783
2731 SNP_A-1848000 58751112
2732 SNP_A-2250986 58751641
2733 SNP_A-1874381 58780197
2734 SNP_A-2296920 58794535
2735 SNP_A-1796114 58802429
2736 SNP_A-2173006 58802623
2737 SNP_A-1804500 58809421
2738 SNP_A-4234940 58810787
2739 SNP_A-2053785 58810840
2740 SNP_A-2065157 58810882
2741 SNP_A-4226686 58820496
2742 SNP_A-4237503 58825108
2743 SNP_A-2284572 58825690
2744 SNP_A-2210896 58825788
2745 SNP_A-2201098 58836970
2746 SNP_A-2205808 58840169
2747 SNP_A-2173189 58863555
2748 SNP_A-4235667 58890000
2749 SNP_A-1935699 58928256
2750 SNP_A-1797541 58928470
2751 SNP_A-1872416 58932844
2752 SNP_A-2056840 58971400
2753 SNP_A-2003343 58986877
2754 SNP_A-4229654 59047103
2755 SNP_A-2025922 59105249
2756 SNP_A-2193405 59124818
2757 SNP_A-2274284 59125365
2758 SNP_A-2202439 59139339
2759 SNP_A-1832026 59148844
2760 SNP_A-1845715 59171299
2761 SNP_A-2143634 59176116
2762 SNP_A-4202214 59220111
2763 SNP_A-4223803 59239256
2764 SNP_A-2143727 59253330
2765 SNP_A-2248201 59265015
2766 SNP_A-2099503 59315408
2767 SNP_A-2143790 59318107
2768 SNP_A-1901700 59365374
2769 SNP_A-1926709 59373854
2770 SNP_A-1853933 59374237
2771 SNP_A-2163346 59403435
2772 SNP_A-2164894 59403928
2773 SNP_A-2304904 59405905
2774 SNP_A-4198924 59434322
2775 SNP_A-2143863 59444539
2776 SNP_A-2199518 59467376
2777 SNP_A-1823734 59490416
2778 SNP_A-2268094 59502019
2779 SNP_A-2255607 59546700
2780 SNP_A-2140864 59571068
2781 SNP_A-2292920 59578375
2782 SNP_A-1926528 59601594
2783 SNP_A-2199602 59607022
2784 SNP_A-2143956 59619117
2785 SNP_A-4221499 59621282
2786 SNP_A-2035150 59637414
2787 SNP_A-1940419 59649472
2788 SNP_A-2252319 59698934
2789 SNP_A-2132304 59705868
2790 SNP_A-4222611 59705955
2791 SNP_A-4226749 59712676
2792 SNP_A-1941649 59712971
2793 SNP_A-2067435 59713419
2794 SNP_A-2144003 59717869
2795 SNP_A-1921345 59743247
2796 SNP_A-1810339 59745319
2797 SNP_A-4206858 59768805
2798 SNP_A-2135550 59768959
2799 SNP_A-2188734 59776654
2800 SNP_A-2003347 59785590
2801 SNP_A-1821312 59809523
2802 SNP_A-2075954 59816063
2803 SNP_A-1958909 59853048
2804 SNP_A-2032982 59877425
2805 SNP_A-2054810 59950748
2806 SNP_A-2097974 60022262
2807 SNP_A-1807271 60062460
2808 SNP_A-2164473 60084903
2809 SNP_A-2144246 60085200
2810 SNP_A-1797559 60098245
2811 SNP_A-2281753 60117816
2812 SNP_A-2179942 60123977
2813 SNP_A-2144295 60124587
2814 SNP_A-4223507 60144747
2815 SNP_A-4235436 60144827
2816 SNP_A-2194501 60151520
2817 SNP_A-1827216 60173132
2818 SNP_A-2144373 60179935
2819 SNP_A-2144406 60198043
2820 SNP_A-2144410 60198250
2821 SNP_A-2144411 60198382
2822 SNP_A-1851309 60198668
2823 SNP_A-2095537 60199174
2824 SNP_A-2099844 60217606
2825 SNP_A-2029166 60218721
2826 SNP_A-1798135 60256371
2827 SNP_A-2086493 60266022
2828 SNP_A-2144555 60307806
2829 SNP_A-4197035 60308528
2830 SNP_A-2144559 60310077
2831 SNP_A-2144561 60310682
2832 SNP_A-2144572 60317625
2833 SNP_A-2144575 60317994
2834 SNP_A-4219946 60323660
2835 SNP_A-2057524 60330890
2836 SNP_A-2144621 60339803
2837 SNP_A-2057762 60348376
2838 SNP_A-1927245 60349582
2839 SNP_A-1828824 60350514
2840 SNP_A-1941815 60354475
2841 SNP_A-2144650 60354879
2842 SNP_A-1798932 60356473
2843 SNP_A-2185506 60357111
2844 SNP_A-2144665 60360166
2845 SNP_A-4226826 60363721
2846 SNP_A-1802487 60364671
2847 SNP_A-1823543 60401220
2848 SNP_A-1925993 60417594
2849 SNP_A-2241933 60469161
2850 SNP_A-2124913 60500326
2851 SNP_A-1810237 60502737
2852 SNP_A-2310363 60537232
2853 SNP_A-2087175 60544222
2854 SNP_A-1884071 60544338
2855 SNP_A-4225719 60550603
2856 SNP_A-2124080 60553039
2857 SNP_A-2163005 60574436
2858 SNP_A-2144950 60576350
2859 SNP_A-2143760 60576913
2860 SNP_A-2023337 60584545
2861 SNP_A-2144980 60608503
2862 SNP_A-2038175 60653042
2863 SNP_A-2121884 60658803
2864 SNP_A-2267126 60662858
2865 SNP_A-1888388 60674501
2866 SNP_A-1929567 60715475
2867 SNP_A-2065459 60716095
2868 SNP_A-4232332 60758080
2869 SNP_A-4198400 60804252
2870 SNP_A-1939290 60865768
2871 SNP_A-4228644 60866857
2872 SNP_A-4235857 60870059
2873 SNP_A-1959618 60901257
2874 SNP_A-1866965 60906598
2875 SNP_A-4197927 60932538
2876 SNP_A-1856369 60951280
2877 SNP_A-2129366 61040040
2878 SNP_A-1927780 61058018
2879 SNP_A-1814031 61077650
2880 SNP_A-1833965 61084106
2881 SNP_A-4228577 61107823
2882 SNP_A-2195996 61121589
2883 SNP_A-1815595 61142071
2884 SNP_A-2138384 61147831
2885 SNP_A-2125499 61175022
2886 SNP_A-4193683 61204792
2887 SNP_A-2168015 61218319
2888 SNP_A-1833274 61230872
2889 SNP_A-1804422 61243035
2890 SNP_A-2003350 61243208
2891 SNP_A-2003351 61243964
2892 SNP_A-4219456 61256030
2893 SNP_A-2145475 61291584
2894 SNP_A-2145493 61305505
2895 SNP_A-1824407 61322787
2896 SNP_A-2145526 61337239
2897 SNP_A-2137296 61355349
2898 SNP_A-2189972 61386776
2899 SNP_A-2258847 61468072
2900 SNP_A-1954164 61474230
2901 SNP_A-2172895 61488244
2902 SNP_A-2239674 61506109
2903 SNP_A-2145647 61511241
2904 SNP_A-2158508 61530654
2905 SNP_A-1907559 61531257
2906 SNP_A-2267057 61532078
2907 SNP_A-1933651 61532542
2908 SNP_A-1824666 61537664
2909 SNP_A-2087279 61537907
2910 SNP_A-1873441 61538801
2911 SNP_A-1943400 61540844
2912 SNP_A-4239570 61546749
2913 SNP_A-1812686 61547011
2914 SNP_A-2126229 61549274
2915 SNP_A-2043108 61558300
2916 SNP_A-1842079 61569408
2917 SNP_A-1832534 61569508
2918 SNP_A-2099817 61569570
2919 SNP_A-4230915 61581660
2920 SNP_A-2249526 61600663
2921 SNP_A-2227397 61600788
2922 SNP_A-1831248 61617920
2923 SNP_A-2309965 61618016
2924 SNP_A-2030060 61645194
2925 SNP_A-4228473 61679897
2926 SNP_A-2145868 61680141
2927 SNP_A-2145869 61680205
2928 SNP_A-4226925 61738039
2929 SNP_A-2062561 61760895
2930 SNP_A-1916143 61766720
2931 SNP_A-2003355 61780753
2932 SNP_A-4226931 61789071
2933 SNP_A-4226932 61789234
2934 SNP_A-2032474 61790133
2935 SNP_A-2088601 61793219
2936 SNP_A-2241512 61793239
2937 SNP_A-2076004 61802952
2938 SNP_A-4206537 61825301
2939 SNP_A-2308771 61842042
2940 SNP_A-1850768 61850417
2941 SNP_A-2072833 61890698
2942 SNP_A-2146103 61914887
2943 SNP_A-1926922 62005531
2944 SNP_A-2250806 62010635
2945 SNP_A-2188204 62070478
2946 SNP_A-4224097 62104068
2947 SNP_A-4238607 62110475
2948 SNP_A-1938486 62112444
2949 SNP_A-1788149 62150428
2950 SNP_A-2119633 62179940
2951 SNP_A-4198094 62256591
2952 SNP_A-4229446 62256825
2953 SNP_A-2056688 62274975
2954 SNP_A-4223944 62301884
2955 SNP_A-4202501 62302616
2956 SNP_A-1884338 62303084
2957 SNP_A-1838707 62363876
2958 SNP_A-2138306 62369928
2959 SNP_A-2075400 62386424
2960 SNP_A-2146530 62389355
2961 SNP_A-1790162 62418550
2962 SNP_A-2189436 62451877
2963 SNP_A-2152753 62457894
2964 SNP_A-1934797 62458604
2965 SNP_A-2146664 62535278
2966 SNP_A-2267579 62577464
2967 SNP_A-2063424 62577703
2968 SNP_A-2138767 62578951
2969 SNP_A-1822737 62580131
2970 SNP_A-2134533 62594729
2971 SNP_A-2131910 62605194
2972 SNP_A-2108556 62619249
2973 SNP_A-1959414 62620782
2974 SNP_A-1934727 62699886
2975 SNP_A-4227007 62720892
2976 SNP_A-2152777 62724764
2977 SNP_A-2173106 62729601
2978 SNP_A-1909507 62730008
2979 SNP_A-1861630 62730395
2980 SNP_A-4205556 62746843
2981 SNP_A-2128466 62748445
2982 SNP_A-1800998 62753598
2983 SNP_A-1881592 62788773
2984 SNP_A-1929749 62799218
2985 SNP_A-2027624 62799583
2986 SNP_A-1844492 62822405
2987 SNP_A-2132982 62835135
2988 SNP_A-4204915 62868689
2989 SNP_A-2203668 62872126
2990 SNP_A-4236560 62875770
2991 SNP_A-1796046 62878062
2992 SNP_A-2158729 62878096
2993 SNP_A-2292170 62882737
2994 SNP_A-1800468 62882983
2995 SNP_A-2039446 62885829
2996 SNP_A-4202401 62886484
2997 SNP_A-1851027 62886715
2998 SNP_A-2281507 62891757
2999 SNP_A-2268638 62891879
3000 SNP_A-1917518 62892250
3001 SNP_A-2063429 62893615
3002 SNP_A-2178420 62896024
3003 SNP_A-1796354 62896250
3004 SNP_A-2153761 62906142
3005 SNP_A-2116926 62910286
3006 SNP_A-2208541 62911134
3007 SNP_A-2142070 62911676
3008 SNP_A-2185491 62927692
3009 SNP_A-2142007 62927711
3010 SNP_A-2299828 62932718
3011 SNP_A-1855404 62933746
3012 SNP_A-2164726 62933985
3013 SNP_A-1892360 62935198
3014 SNP_A-4225592 62946954
3015 SNP_A-2059574 62947831
3016 SNP_A-2270091 62967698
3017 SNP_A-4232358 62967837
3018 SNP_A-1832899 62992513
3019 SNP_A-1832366 62995756
3020 SNP_A-2147337 63031296
3021 SNP_A-1799720 63071949
3022 SNP_A-2116735 63078751
3023 SNP_A-4207274 63184124
3024 SNP_A-2147710 63353166
3025 SNP_A-2032643 63384120
3026 SNP_A-2308172 63384256
3027 SNP_A-1786847 63407898
3028 SNP_A-2284144 63443540
3029 SNP_A-4227068 63450803
3030 SNP_A-4227069 63450824
3031 SNP_A-4233542 63453771
3032 SNP_A-2137578 63455143
3033 SNP_A-4221060 63455200
3034 SNP_A-1949100 63457075
3035 SNP_A-2230188 63457950
3036 SNP_A-4217324 63458482
3037 SNP_A-2126988 63461312
3038 SNP_A-2089589 63490583
3039 SNP_A-4224003 63492816
3040 SNP_A-4204694 63497560
3041 SNP_A-2147943 63500894
3042 SNP_A-2147944 63500940
3043 SNP_A-1960676 63515773
3044 SNP_A-1800616 63530806
3045 SNP_A-4193334 63531140
3046 SNP_A-4220084 63538418
3047 SNP_A-2148032 63543690
3048 SNP_A-4221578 63553360
3049 SNP_A-2148087 63580841
3050 SNP_A-2148089 63581186
3051 SNP_A-2148108 63586732
3052 SNP_A-2075406 63599299
3053 SNP_A-1879100 63615518
3054 SNP_A-2148154 63617304
3055 SNP_A-2043679 63621139
3056 SNP_A-1825386 63623143
3057 SNP_A-4227092 63625531
3058 SNP_A-2056691 63654605
3059 SNP_A-4220625 63654728
3060 SNP_A-2119448 63654778
3061 SNP_A-1854952 63669824
3062 SNP_A-2148199 63673976
3063 SNP_A-4206224 63677499
3064 SNP_A-2148203 63678070
3065 SNP_A-1856153 63712834
3066 SNP_A-1937944 63723174
3067 SNP_A-1919922 63747083
3068 SNP_A-2211370 63747223
3069 SNP_A-1855005 63753240
3070 SNP_A-2175624 63788891
3071 SNP_A-4238671 63788977
3072 SNP_A-2313968 63794530
3073 SNP_A-4227107 63797640
3074 SNP_A-4227119 63831619
3075 SNP_A-4220428 63832160
3076 SNP_A-4197296 63852155
3077 SNP_A-2044692 63871239
3078 SNP_A-2148397 63876687
3079 SNP_A-2286991 63904948
3080 SNP_A-1927337 63938488
3081 SNP_A-2137397 63955813
3082 SNP_A-2067711 63956144
3083 SNP_A-1798624 63956349
3084 SNP_A-4227134 63987470
3085 SNP_A-1933692 64023025
3086 SNP_A-1947671 64061932
3087 SNP_A-2047939 64062834
3088 SNP_A-4218924 64078415
3089 SNP_A-1785428 64081780
3090 SNP_A-2236934 64117979
3091 SNP_A-1817033 64125470
3092 SNP_A-1906619 64126630
3093 SNP_A-4216935 64126855
3094 SNP_A-2211231 64145201
3095 SNP_A-1864054 64157755
3096 SNP_A-2056206 64198619
3097 SNP_A-2094317 64198957
3098 SNP_A-1831509 64201745
3099 SNP_A-2214261 64202016
3100 SNP_A-2099894 64202128
3101 SNP_A-2155508 64217475
3102 SNP_A-2153862 64225784
3103 SNP_A-1860801 64225839
3104 SNP_A-1791681 64235817
3105 SNP_A-2262101 64236536
3106 SNP_A-2290736 64236568
3107 SNP_A-1851930 64247429
3108 SNP_A-2110931 64262071
3109 SNP_A-1787736 64281942
3110 SNP_A-1897531 64322047
3111 SNP_A-1849518 64330791
3112 SNP_A-2150583 64367456
3113 SNP_A-1929617 64382622
3114 SNP_A-2148796 64388827
3115 SNP_A-2297980 64409383
3116 SNP_A-1952040 64412590
3117 SNP_A-4196921 64426409
3118 SNP_A-1956645 64439315
3119 SNP_A-2148876 64439334
3120 SNP_A-1866120 64439808
3121 SNP_A-4223602 64467750
3122 SNP_A-2263852 64470216
3123 SNP_A-2148922 64472212
3124 SNP_A-2141251 64478248
3125 SNP_A-2091368 64493163
3126 SNP_A-1868857 64561369
3127 SNP_A-2149089 64757575
3128 SNP_A-2037443 64757632
3129 SNP_A-2064053 64761362
3130 SNP_A-1920459 64762990
3131 SNP_A-2161586 64770832
3132 SNP_A-4203207 64779900
3133 SNP_A-4214278 64781404
3134 SNP_A-2003364 64781831
3135 SNP_A-2119806 64796674
3136 SNP_A-1782126 64805952
3137 SNP_A-2187578 64805999
3138 SNP_A-2258474 64823241
3139 SNP_A-2149146 64828368
3140 SNP_A-2149161 64867453
3141 SNP_A-2270829 64876129
3142 SNP_A-1804686 64881121
3143 SNP_A-4219858 64883898
3144 SNP_A-1794602 64941203
3145 SNP_A-2149190 64943251
3146 SNP_A-2294965 64970502
3147 SNP_A-2047047 64976860
3148 SNP_A-2120933 65001891
3149 SNP_A-1874164 65065357
3150 SNP_A-4236688 65065562
3151 SNP_A-1948949 65083487
3152 SNP_A-1937161 65103705
3153 SNP_A-1897962 65116578
3154 SNP_A-4201623 65117432
3155 SNP_A-4231992 65117511
3156 SNP_A-4227202 65128608
3157 SNP_A-2149365 65128868
3158 SNP_A-4218561 65131326
3159 SNP_A-1873519 65132921
3160 SNP_A-4227203 65133107
3161 SNP_A-1799362 65174479
3162 SNP_A-2188787 65182903
3163 SNP_A-1906434 65225826
3164 SNP_A-1867390 65239455
3165 SNP_A-2105695 65251644
3166 SNP_A-2026003 65262258
3167 SNP_A-4227212 65268708
3168 SNP_A-4227213 65268997
3169 SNP_A-1799509 65270936
3170 SNP_A-1869603 65282528
3171 SNP_A-2109856 65310737
3172 SNP_A-4227224 65334748
3173 SNP_A-2149532 65334988
3174 SNP_A-4223158 65339681
3175 SNP_A-4239149 65340252
3176 SNP_A-1786934 65364559
3177 SNP_A-4227225 65365114
3178 SNP_A-1835429 65403186
3179 SNP_A-2192031 65403350
3180 SNP_A-1934651 65419291
3181 SNP_A-1887560 65444959
3182 SNP_A-1941408 65444992
3183 SNP_A-1788073 65454888
3184 SNP_A-2054957 65469346
3185 SNP_A-2149659 65479216
3186 SNP_A-2253151 65486836
3187 SNP_A-2295839 65508035
3188 SNP_A-1917201 65543436
3189 SNP_A-2149746 65546779
3190 SNP_A-1918368 65556955
3191 SNP_A-2282897 65557322
3192 SNP_A-1931710 65557374
3193 SNP_A-2149769 65561189
3194 SNP_A-1933683 65568444
3195 SNP_A-4200932 65568865
3196 SNP_A-1790365 65576458
3197 SNP_A-2149800 65577369
3198 SNP_A-2149801 65577586
3199 SNP_A-1941333 65584297
3200 SNP_A-1860536 65599024
3201 SNP_A-1838244 65600034
3202 SNP_A-2227731 65608944
3203 SNP_A-1899118 65621171
3204 SNP_A-2181699 65623234
3205 SNP_A-2054643 65660360
3206 SNP_A-4223818 65661733
3207 SNP_A-4202717 65689725
3208 SNP_A-2149982 65696611
3209 SNP_A-2129669 65696874
3210 SNP_A-2209263 65696924
3211 SNP_A-2153123 65715207
3212 SNP_A-4218839 65715323
3213 SNP_A-1837149 65721667
3214 SNP_A-2226687 65723974
3215 SNP_A-2150020 65740882
3216 SNP_A-2150023 65741222
3217 SNP_A-4226339 65788311
3218 SNP_A-1847960 65789317
3219 SNP_A-1853087 65789536
3220 SNP_A-1784221 65790165
3221 SNP_A-4228223 65790317
3222 SNP_A-1803595 65820706
3223 SNP_A-2149157 65842322
3224 SNP_A-1944165 65863412
3225 SNP_A-1934485 65863827
3226 SNP_A-4227284 65865476
3227 SNP_A-1916263 65879739
3228 SNP_A-1909637 65888714
3229 SNP_A-1916993 65912427
3230 SNP_A-2150183 65918879
3231 SNP_A-2150229 65948122
3232 SNP_A-2150232 65948931
3233 SNP_A-2041264 65953971
3234 SNP_A-1849092 65968611
3235 SNP_A-2133393 65971657
3236 SNP_A-1946822 65992315
3237 SNP_A-1859033 65992454
3238 SNP_A-4194561 65993886
3239 SNP_A-2003366 66004706
3240 SNP_A-2198214 66010490
3241 SNP_A-2159210 66017201
3242 SNP_A-1859155 66024114
3243 SNP_A-2156412 66024427
3244 SNP_A-2253610 66051150
3245 SNP_A-2115423 66051231
3246 SNP_A-1800514 66059780
3247 SNP_A-2289088 66110941
3248 SNP_A-2297298 66129506
3249 SNP_A-2058950 66129744
3250 SNP_A-2127784 66131653
3251 SNP_A-2150407 66133612
3252 SNP_A-1846309 66142551
3253 SNP_A-4227322 66147186
3254 SNP_A-2150439 66147298
3255 SNP_A-2119418 66152503
3256 SNP_A-2150458 66163081
3257 SNP_A-2229413 66173692
3258 SNP_A-1922906 66188629
3259 SNP_A-4227328 66190986
3260 SNP_A-2276857 66196871
3261 SNP_A-1942921 66197067
3262 SNP_A-2065026 66206672
3263 SNP_A-2046118 66223787
3264 SNP_A-4198609 66226878
3265 SNP_A-1888154 66227296
3266 SNP_A-2154871 66230001
3267 SNP_A-4235498 66244666
3268 SNP_A-2261921 66244784
3269 SNP_A-1838282 66250440
3270 SNP_A-1813138 66254585
3271 SNP_A-2243937 66300729
3272 SNP_A-1849609 66331636
3273 SNP_A-2150702 66366101
3274 SNP_A-1951271 66368458
3275 SNP_A-1793688 66386635
3276 SNP_A-2150744 66424482
3277 SNP_A-2252400 66425644
3278 SNP_A-2238072 66426574
3279 SNP_A-1802963 66430238
3280 SNP_A-1925707 66435494
3281 SNP_A-1899799 66441449
3282 SNP_A-1841265 66487938
3283 SNP_A-2150885 66522860
3284 SNP_A-2150911 66534770
3285 SNP_A-2107935 66540603
3286 SNP_A-2155506 66540918
3287 SNP_A-4225724 66561868
3288 SNP_A-1943649 66603896
3289 SNP_A-2038823 66604143
3290 SNP_A-2153099 66604419
3291 SNP_A-4236695 66605134
3292 SNP_A-2047613 66607799
3293 SNP_A-1950435 66608788
3294 SNP_A-2033821 66609346
3295 SNP_A-2282988 66609449
3296 SNP_A-1924027 66620206
3297 SNP_A-2151064 66646521
3298 SNP_A-2151084 66660289
3299 SNP_A-2070338 66711848
3300 SNP_A-1897530 66727851
3301 SNP_A-4221521 66735289
3302 SNP_A-2192207 66736331
3303 SNP_A-1937177 66737022
3304 SNP_A-1858902 66751795
3305 SNP_A-2026341 66781250
3306 SNP_A-1960043 66782471
3307 SNP_A-2234013 66786789
3308 SNP_A-4218107 66787053
3309 SNP_A-1842528 66787387
3310 SNP_A-2197587 66793523
3311 SNP_A-1829323 66795551
3312 SNP_A-2100302 66802047
3313 SNP_A-2101224 66820273
3314 SNP_A-2243650 66824588
3315 SNP_A-2127328 66825714
3316 SNP_A-2151199 66826174
3317 SNP_A-2151200 66826439
3318 SNP_A-2073036 66852881
3319 SNP_A-2062382 66945718
3320 SNP_A-2247204 66965938
3321 SNP_A-2285532 66968574
3322 SNP_A-4192622 66974886
3323 SNP_A-2033872 66975090
3324 SNP_A-2147198 66983862
3325 SNP_A-1810206 66983886
3326 SNP_A-2232564 66993176
3327 SNP_A-2253125 67023621
3328 SNP_A-2134789 67032442
3329 SNP_A-1948384 67032692
3330 SNP_A-2198192 67033541
3331 SNP_A-2151414 67040843
3332 SNP_A-1921028 67048966
3333 SNP_A-2300937 67050758
3334 SNP_A-1868870 67050860
3335 SNP_A-4231585 67051182
3336 SNP_A-2142565 67094848
3337 SNP_A-2151468 67139945
3338 SNP_A-2098182 67161151
3339 SNP_A-2099262 67216985
3340 SNP_A-2125059 67219423
3341 SNP_A-4227437 67259912
3342 SNP_A-2259167 67276294
3343 SNP_A-1822476 67277254
3344 SNP_A-2003368 67327945
3345 SNP_A-2206837 67332051
3346 SNP_A-2057359 67333697
3347 SNP_A-1959241 67347857
3348 SNP_A-2095168 67351579
3349 SNP_A-1891305 67351901
3350 SNP_A-2042633 67352414
3351 SNP_A-1906005 67358038
3352 SNP_A-1944652 67360332
3353 SNP_A-2071551 67361541
3354 SNP_A-2060098 67400129
3355 SNP_A-4229628 67412525
3356 SNP_A-2151712 67439378
3357 SNP_A-1799840 67503046
3358 SNP_A-1793023 67508340
3359 SNP_A-1817107 67513414
3360 SNP_A-2052908 67597495
3361 SNP_A-2219485 67635871
3362 SNP_A-2003369 67647729
3363 SNP_A-2184239 67699930
3364 SNP_A-2131527 67702349
3365 SNP_A-2307434 67702749
3366 SNP_A-2024679 67734377
3367 SNP_A-2211528 67758089
3368 SNP_A-2151926 67769430
3369 SNP_A-2239634 67796857
3370 SNP_A-2296495 67798353
3371 SNP_A-4237679 67805872
3372 SNP_A-2191305 67807440
3373 SNP_A-2193462 67838362
3374 SNP_A-2151962 67840290
3375 SNP_A-4201107 67857110
3376 SNP_A-4227475 67887484
3377 SNP_A-2152026 67887547
3378 SNP_A-2041436 67890616
3379 SNP_A-2026154 67891922
3380 SNP_A-4203231 67892066
3381 SNP_A-4222129 67901794
3382 SNP_A-4240299 67918651
3383 SNP_A-4226829 67919047
3384 SNP_A-2074811 67950008
3385 SNP_A-4221323 67962195
3386 SNP_A-4237185 67963238
3387 SNP_A-2154554 67963525
3388 SNP_A-2111612 68024388
3389 SNP_A-4231744 68042096
3390 SNP_A-1924752 68042522
3391 SNP_A-1886858 68073566
3392 SNP_A-2152278 68084881
3393 SNP_A-1807141 68087681
3394 SNP_A-4207097 68097597
3395 SNP_A-4241014 68097985
3396 SNP_A-4227506 68110347
3397 SNP_A-4227508 68110635
3398 SNP_A-2152301 68110829
3399 SNP_A-2196799 68116079
3400 SNP_A-1831166 68118604
3401 SNP_A-4205125 68124606
3402 SNP_A-2306164 68125574
3403 SNP_A-2074745 68132020
3404 SNP_A-2107691 68132904
3405 SNP_A-4226661 68167120
3406 SNP_A-1829396 68168627
3407 SNP_A-4235037 68169402
3408 SNP_A-1821988 68175317
3409 SNP_A-2136961 68183593
3410 SNP_A-2229392 68205505
3411 SNP_A-2069280 68245188
3412 SNP_A-2231288 68253637
3413 SNP_A-1939483 68257392
3414 SNP_A-2199999 68285656
3415 SNP_A-1796092 68285687
3416 SNP_A-2105049 68308201
3417 SNP_A-1859369 68331996
3418 SNP_A-2066854 68337871
3419 SNP_A-2074504 68337892
3420 SNP_A-2152614 68377989
3421 SNP_A-2152619 68379603
3422 SNP_A-1926837 68399325
3423 SNP_A-1807329 68404216
3424 SNP_A-2056425 68404850
3425 SNP_A-2152640 68411691
3426 SNP_A-2152659 68428545
3427 SNP_A-4227540 68428665
3428 SNP_A-1924567 68441130
3429 SNP_A-2182489 68442562
3430 SNP_A-4221296 68442629
3431 SNP_A-2288936 68442762
3432 SNP_A-1897671 68448116
3433 SNP_A-1849505 68455421
3434 SNP_A-2152702 68458430
3435 SNP_A-2267903 68458791
3436 SNP_A-2227353 68460886
3437 SNP_A-2024686 68471752
3438 SNP_A-2121826 68489613
3439 SNP_A-1911757 68492289
3440 SNP_A-2214885 68494810
3441 SNP_A-1920386 68501543
3442 SNP_A-1813595 68516142
3443 SNP_A-2112340 68517667
3444 SNP_A-2154745 68518395
3445 SNP_A-2187366 68518532
3446 SNP_A-2121806 68518803
3447 SNP_A-2056738 68533983
3448 SNP_A-2288072 68535126
3449 SNP_A-4225918 68540573
3450 SNP_A-2049669 68549853
3451 SNP_A-2196842 68573086
3452 SNP_A-4217210 68573704
3453 SNP_A-1861798 68576628
3454 SNP_A-2231516 68576895
3455 SNP_A-1851937 68588559
3456 SNP_A-2152865 68589901
3457 SNP_A-2207048 68610208
3458 SNP_A-1951201 68610366
3459 SNP_A-1869874 68611259
3460 SNP_A-2003371 68655746
3461 SNP_A-2029888 68664020
3462 SNP_A-1828707 68669857
3463 SNP_A-1935748 68670308
3464 SNP_A-2130401 68679080
3465 SNP_A-1933864 68689694
3466 SNP_A-2256262 68693335
3467 SNP_A-4195678 68704728
3468 SNP_A-1829988 68714718
3469 SNP_A-1905751 68714798
3470 SNP_A-1878001 68715312
3471 SNP_A-1836646 68715379
3472 SNP_A-4201648 68715509
3473 SNP_A-2257265 68721081
3474 SNP_A-2059948 68722121
3475 SNP_A-1880972 68722195
3476 SNP_A-2287961 68724494
3477 SNP_A-1839519 68760655
3478 SNP_A-2152958 68766471
3479 SNP_A-2152959 68766526
3480 SNP_A-1795546 68769276
3481 SNP_A-2149304 68772131
3482 SNP_A-1955463 68772392
3483 SNP_A-4239736 68772536
3484 SNP_A-1850871 68780447
3485 SNP_A-2152964 68801424
3486 SNP_A-2152965 68801734
3487 SNP_A-1789929 68802666
3488 SNP_A-4227575 68804058
3489 SNP_A-4227576 68804271
3490 SNP_A-2083181 68810628
3491 SNP_A-2129004 68836916
3492 SNP_A-4236586 68837436
3493 SNP_A-2056692 68849725
3494 SNP_A-2200006 68895483
3495 SNP_A-1822355 68898870
3496 SNP_A-2134414 68926139
3497 SNP_A-2284867 68926825
3498 SNP_A-2083912 68948153
3499 SNP_A-2134052 68949912
3500 SNP_A-1802700 68949981
3501 SNP_A-1816431 69069216
3502 SNP_A-4206792 69069266
3503 SNP_A-2219849 69069359
3504 SNP_A-2194931 69075552
3505 SNP_A-2060791 69100679
3506 SNP_A-2169159 69192317
3507 SNP_A-2032416 69220860
3508 SNP_A-4228017 69261328
3509 SNP_A-4227608 69262325
3510 SNP_A-2022942 69262457
3511 SNP_A-2205242 69262654
3512 SNP_A-1814176 69269282
3513 SNP_A-2189913 69269447
3514 SNP_A-4227610 69273339
3515 SNP_A-1909662 69329603
3516 SNP_A-2130768 69329802
3517 SNP_A-4195361 69336745
3518 SNP_A-4195257 69379488
3519 SNP_A-1831583 69398549
3520 SNP_A-2126496 69398587
3521 SNP_A-1913282 69417752
3522 SNP_A-2301072 69437327
3523 SNP_A-4227634 69450469
3524 SNP_A-4228419 69469515
3525 SNP_A-4234591 69490705
3526 SNP_A-1810234 69492797
3527 SNP_A-2210765 69493086
3528 SNP_A-4225836 69505164
3529 SNP_A-2066161 69534307
3530 SNP_A-2045056 69537458
3531 SNP_A-2153693 69538730
3532 SNP_A-2122392 69539137
3533 SNP_A-4206038 69546838
3534 SNP_A-2037124 69551003
3535 SNP_A-2153714 69555397
3536 SNP_A-2066230 69555675
3537 SNP_A-4197294 69575066
3538 SNP_A-2311700 69578005
3539 SNP_A-4232026 69579306
3540 SNP_A-1881168 69587308
3541 SNP_A-2129027 69602314
3542 SNP_A-2093019 69603138
3543 SNP_A-1823681 69613363
3544 SNP_A-2102640 69619508
3545 SNP_A-2078322 69627005
3546 SNP_A-2137914 69642883
3547 SNP_A-2096192 69644967
3548 SNP_A-4198438 69653854
3549 SNP_A-1941019 69662189
3550 SNP_A-2129587 69662740
3551 SNP_A-2117958 69665965
3552 SNP_A-2054420 69670395
3553 SNP_A-2153873 69678281
3554 SNP_A-4231180 69702397
3555 SNP_A-2226831 69722110
3556 SNP_A-1955983 69733016
3557 SNP_A-4232508 69742572
3558 SNP_A-1926557 69752150
3559 SNP_A-4199359 69758179
3560 SNP_A-2135501 69763894
3561 SNP_A-2265269 69781678
3562 SNP_A-4231537 69783600
3563 SNP_A-4228422 69783825
3564 SNP_A-2254879 69792397
3565 SNP_A-2193996 69820331
3566 SNP_A-2169273 69823439
3567 SNP_A-1785923 69824100
3568 SNP_A-1845452 69824408
3569 SNP_A-1960529 69825979
3570 SNP_A-2278053 69826042
3571 SNP_A-2035171 69826076
3572 SNP_A-2262524 69836633
3573 SNP_A-4227667 69845453
3574 SNP_A-4206508 69845914
3575 SNP_A-1913408 69849063
3576 SNP_A-1871978 69849087
3577 SNP_A-2172831 69855535
3578 SNP_A-4217636 69856551
3579 SNP_A-2174981 69856709
3580 SNP_A-2227277 69862904
3581 SNP_A-1846762 69870734
3582 SNP_A-2225420 69884517
3583 SNP_A-2099259 69885100
3584 SNP_A-4217277 69886402
3585 SNP_A-2292507 69894954
3586 SNP_A-2096054 69895236
3587 SNP_A-4220904 69895512
3588 SNP_A-1832714 69899308
3589 SNP_A-2145829 69913384
3590 SNP_A-1817578 69919103
3591 SNP_A-1842362 69920782
3592 SNP_A-2027804 69921512
3593 SNP_A-2139033 69922412
3594 SNP_A-2151742 69965619
3595 SNP_A-4203873 69965775
3596 SNP_A-2154181 70016980
3597 SNP_A-1803127 70036828
3598 SNP_A-4227721 70036873
3599 SNP_A-4227428 70040215
3600 SNP_A-1874119 70066116
3601 SNP_A-2214797 70066447
3602 SNP_A-2148716 70066801
3603 SNP_A-2154260 70079120
3604 SNP_A-2144825 70087928
3605 SNP_A-2236501 70116224
3606 SNP_A-4240306 70116647
3607 SNP_A-2228372 70129767
3608 SNP_A-1826298 70142290
3609 SNP_A-2079801 70147178
3610 SNP_A-2203859 70178384
3611 SNP_A-1935415 70209722
3612 SNP_A-2137719 70209955
3613 SNP_A-2208717 70210068
3614 SNP_A-2239993 70210427
3615 SNP_A-1949515 70214632
3616 SNP_A-4204405 70215962
3617 SNP_A-2154443 70218180
3618 SNP_A-1953991 70229265
3619 SNP_A-1854422 70229839
3620 SNP_A-1945762 70262010
3621 SNP_A-2226883 70295288
3622 SNP_A-2022985 70295845
3623 SNP_A-2165992 70300371
3624 SNP_A-4230918 70303653
3625 SNP_A-4227737 70328586
3626 SNP_A-2256372 70331500
3627 SNP_A-4195172 70366155
3628 SNP_A-1894875 70391150
3629 SNP_A-1889253 70399549
3630 SNP_A-2154629 70400359
3631 SNP_A-2154630 70400632
3632 SNP_A-2256036 70418242
3633 SNP_A-4227748 70443355
3634 SNP_A-2216901 70446113
3635 SNP_A-2168425 70446726
3636 SNP_A-2199672 70466720
3637 SNP_A-4207180 70467127
3638 SNP_A-2154718 70483115
3639 SNP_A-1807917 70518979
3640 SNP_A-2296341 70519125
3641 SNP_A-1802214 70521914
3642 SNP_A-2307584 70522234
3643 SNP_A-1808549 70524312
3644 SNP_A-4218615 70536732
3645 SNP_A-2066587 70545477
3646 SNP_A-1918181 70545589
3647 SNP_A-1790574 70557586
3648 SNP_A-2066154 70557743
3649 SNP_A-2159757 70578186
3650 SNP_A-2154853 70578522
3651 SNP_A-2302331 70583494
3652 SNP_A-4204869 70621297
3653 SNP_A-4227775 70668611
3654 SNP_A-4227776 70668642
3655 SNP_A-2173059 70678112
3656 SNP_A-2244581 70678304
3657 SNP_A-1848326 70679112
3658 SNP_A-1852047 70682622
3659 SNP_A-1913495 70740432
3660 SNP_A-2102394 70746045
3661 SNP_A-2254953 70751724
3662 SNP_A-4202836 70770644
3663 SNP_A-2153799 70776915
3664 SNP_A-2148676 70779550
3665 SNP_A-4228769 70780326
3666 SNP_A-1852155 70780913
3667 SNP_A-1906574 70781215
3668 SNP_A-2155012 70787868
3669 SNP_A-4227792 70787976
3670 SNP_A-1781307 70793853
3671 SNP_A-1951813 70798818
3672 SNP_A-1954958 70803359
3673 SNP_A-1954154 70807518
3674 SNP_A-4229262 70823005
3675 SNP_A-2145677 70829900
3676 SNP_A-2164382 70869374
3677 SNP_A-2026264 70870189
3678 SNP_A-1831009 70874630
3679 SNP_A-1954823 71135749
3680 SNP_A-2060353 71179006
3681 SNP_A-1933257 71265373
3682 SNP_A-2155439 71268682
3683 SNP_A-2162578 71289573
3684 SNP_A-1853645 71295975
3685 SNP_A-2056850 71299046
3686 SNP_A-2093345 71317442
3687 SNP_A-2155554 71384798
3688 SNP_A-2077068 71402622
3689 SNP_A-4227846 71437628
3690 SNP_A-2155624 71443753
3691 SNP_A-1831633 71443859
3692 SNP_A-4237974 71456190
3693 SNP_A-1961345 71463884
3694 SNP_A-1839468 71474260
3695 SNP_A-4216763 71476628
3696 SNP_A-2024874 71483543
3697 SNP_A-1868171 71490145
3698 SNP_A-1951108 71490343
3699 SNP_A-4230003 71505941
3700 SNP_A-4221347 71517184
3701 SNP_A-2165316 71522261
3702 SNP_A-4216115 71559115
3703 SNP_A-2201603 71559437
3704 SNP_A-2003382 71561890
3705 SNP_A-1842873 71566635
3706 SNP_A-1846676 71570155
3707 SNP_A-2282860 71570466
3708 SNP_A-2051115 71586775
3709 SNP_A-4227860 71589577
3710 SNP_A-2168708 71594827
3711 SNP_A-4222792 71646184
3712 SNP_A-2149056 71649360
3713 SNP_A-1908188 71655602
3714 SNP_A-2108360 71661079
3715 SNP_A-2196713 71669715
3716 SNP_A-2063788 71672473
3717 SNP_A-1894836 71696615
3718 SNP_A-2212043 71697175
3719 SNP_A-2069934 71702800
3720 SNP_A-4216245 71702967
3721 SNP_A-2196353 71711063
3722 SNP_A-1837307 71714067
3723 SNP_A-2159012 71714751
3724 SNP_A-2254683 71714921
3725 SNP_A-2281537 71716695
3726 SNP_A-1902926 71716974
3727 SNP_A-4195741 71725305
3728 SNP_A-2059415 71726878
3729 SNP_A-2125437 71727076
3730 SNP_A-2305608 71737004
3731 SNP_A-1913727 71745639
3732 SNP_A-2156073 71752899
3733 SNP_A-4227884 71753222
3734 SNP_A-4228828 71838590
3735 SNP_A-2156206 71857395
3736 SNP_A-2046166 71864338
3737 SNP_A-1851083 71887327
3738 SNP_A-2176414 71899023
3739 SNP_A-4216403 71906101
3740 SNP_A-4195672 71906852
3741 SNP_A-1831935 71913959
3742 SNP_A-2179711 71956599
3743 SNP_A-1791359 71956692
3744 SNP_A-1931752 71958236
3745 SNP_A-4231443 71967228
3746 SNP_A-2185241 71987367
3747 SNP_A-2293003 71987893
3748 SNP_A-2210292 71993987
3749 SNP_A-2214083 71996443
3750 SNP_A-1824117 72002057
3751 SNP_A-2245829 72002663
3752 SNP_A-4204194 72032378
3753 SNP_A-1818825 72032913
3754 SNP_A-1928946 72063088
3755 SNP_A-1955492 72076191
3756 SNP_A-4205079 72079881
3757 SNP_A-1912333 72097028
3758 SNP_A-1913757 72141123
3759 SNP_A-4216059 72141196
3760 SNP_A-4227939 72141987
3761 SNP_A-2100310 72143745
3762 SNP_A-4224141 72163859
3763 SNP_A-2034742 72169676
3764 SNP_A-2161272 72217911
3765 SNP_A-2278658 72223143
3766 SNP_A-2156651 72227359
3767 SNP_A-4227865 72239705
3768 SNP_A-2295287 72265643
3769 SNP_A-1853944 72271214
3770 SNP_A-2156686 72277636
3771 SNP_A-4224506 72285700
3772 SNP_A-1911364 72287630
3773 SNP_A-1802940 72292848
3774 SNP_A-1934009 72293317
3775 SNP_A-4195355 72293655
3776 SNP_A-1842708 72296946
3777 SNP_A-1849741 72322088
3778 SNP_A-2153805 72346858
3779 SNP_A-1830847 72367334
3780 SNP_A-4239562 72387465
3781 SNP_A-4238816 72392600
3782 SNP_A-2273663 72431590
3783 SNP_A-1937611 72465518
3784 SNP_A-2234649 72497695
3785 SNP_A-1822701 72553212
3786 SNP_A-1876425 72554968
3787 SNP_A-2169155 72622573
3788 SNP_A-2036416 72623403
3789 SNP_A-1816453 72623494
3790 SNP_A-2085213 72640918
3791 SNP_A-1921994 72665190
3792 SNP_A-2156963 72667534
3793 SNP_A-2241126 72671069
3794 SNP_A-2070888 72675349
3795 SNP_A-4227965 72701902
3796 SNP_A-1883316 72715270
3797 SNP_A-4199023 72715550
3798 SNP_A-4232807 72719534
3799 SNP_A-1780817 72722520
3800 SNP_A-1891363 72722822
3801 SNP_A-2234486 72723017
3802 SNP_A-1903063 72758067
3803 SNP_A-1873529 72770615
3804 SNP_A-1919763 72781427
3805 SNP_A-2157049 72793076
3806 SNP_A-2157058 72802231
3807 SNP_A-2157063 72803166
3808 SNP_A-2157066 72805773
3809 SNP_A-2270622 72808027
3810 SNP_A-1916467 72815626
3811 SNP_A-2223349 72839457
3812 SNP_A-4231406 72845913
3813 SNP_A-1943966 72846508
3814 SNP_A-4220056 72888614
3815 SNP_A-4201339 72889022
3816 SNP_A-4228358 72903607
3817 SNP_A-2043785 72929333
3818 SNP_A-2157220 72953234
3819 SNP_A-2192629 72953806
3820 SNP_A-2082448 72962409
3821 SNP_A-4239934 73008459
3822 SNP_A-2288142 73018296
3823 SNP_A-2203492 73024853
3824 SNP_A-2157301 73036414
3825 SNP_A-4220245 73120585
3826 SNP_A-2117168 73126914
3827 SNP_A-2157376 73147828
3828 SNP_A-4195871 73201038
3829 SNP_A-1819296 73225205
3830 SNP_A-2292386 73233040
3831 SNP_A-1824289 73233391
3832 SNP_A-2212762 73234277
3833 SNP_A-2049749 73235219
3834 SNP_A-4228014 73241529
3835 SNP_A-2036522 73241863
3836 SNP_A-1889238 73241888
3837 SNP_A-2157444 73242394
3838 SNP_A-4236032 73243305
3839 SNP_A-1941891 73243361
3840 SNP_A-2157464 73267805
3841 SNP_A-1922581 73268261
3842 SNP_A-4214281 73268567
3843 SNP_A-2279687 73275446
3844 SNP_A-2175980 73310197
3845 SNP_A-1931162 73310263
3846 SNP_A-2065728 73322911
3847 SNP_A-2162217 73322951
3848 SNP_A-2078919 73323229
3849 SNP_A-4192901 73331808
3850 SNP_A-1878884 73334157
3851 SNP_A-1919623 73360923
3852 SNP_A-2157591 73391210
3853 SNP_A-2157592 73391987
3854 SNP_A-1894507 73392277
3855 SNP_A-4218986 73414104
3856 SNP_A-1938173 73428539
3857 SNP_A-4233587 73445793
3858 SNP_A-4196607 73484489
3859 SNP_A-2201024 73495222
3860 SNP_A-4228048 73496692
3861 SNP_A-2157711 73499936
3862 SNP_A-1890520 73509942
3863 SNP_A-4228057 73537800
3864 SNP_A-2157746 73537941
3865 SNP_A-2241446 73551718
3866 SNP_A-2151016 73552901
3867 SNP_A-1878228 73559442
3868 SNP_A-1875699 73562815
3869 SNP_A-2157785 73570789
3870 SNP_A-2054543 73576512
3871 SNP_A-1904888 73603180
3872 SNP_A-1872402 73603200
3873 SNP_A-2288909 73610337
3874 SNP_A-2225427 73611092
3875 SNP_A-1854632 73627939
3876 SNP_A-1939181 73629235
3877 SNP_A-4220529 73629480
3878 SNP_A-1791833 73629638
3879 SNP_A-2039859 73629846
3880 SNP_A-4217182 73631472
3881 SNP_A-4238736 73631515
3882 SNP_A-2277078 73640323
3883 SNP_A-2075762 73640651
3884 SNP_A-2136009 73644183
3885 SNP_A-4205858 73648117
3886 SNP_A-2157921 73702574
3887 SNP_A-4228074 73702798
3888 SNP_A-2096081 73714424
3889 SNP_A-4240708 73737564
3890 SNP_A-2157939 73739266
3891 SNP_A-2157942 73739798
3892 SNP_A-2040886 73752182
3893 SNP_A-2202443 73757072
3894 SNP_A-1879468 73771768
3895 SNP_A-1784381 73779524
3896 SNP_A-2003390 73781335
3897 SNP_A-2127436 73798631
3898 SNP_A-1866558 73809742
3899 SNP_A-2059899 73809873
3900 SNP_A-4234556 73809987
3901 SNP_A-2050388 73811063
3902 SNP_A-2292194 73811113
3903 SNP_A-2269979 73830426
3904 SNP_A-1802135 73830626
3905 SNP_A-2259094 73830873
3906 SNP_A-1932040 73845325
3907 SNP_A-1827509 73851721
3908 SNP_A-2165547 73864446
3909 SNP_A-2062724 73864569
3910 SNP_A-4234944 73864658
3911 SNP_A-2165155 73870925
3912 SNP_A-1868028 73882987
3913 SNP_A-4222446 73883539
3914 SNP_A-4228532 73929911
3915 SNP_A-4228099 73935130
3916 SNP_A-2128178 73935406
3917 SNP_A-2158220 73936150
3918 SNP_A-4237850 73948045
3919 SNP_A-1927580 73950575
3920 SNP_A-2258214 73964011
3921 SNP_A-2158309 74021902
3922 SNP_A-2064154 74033881
3923 SNP_A-2057252 74051482
3924 SNP_A-2158353 74074090
3925 SNP_A-1911881 74078996
3926 SNP_A-2207570 74101304
3927 SNP_A-2274299 74101477
3928 SNP_A-2078344 74101591
3929 SNP_A-2291123 74114685
3930 SNP_A-2266981 74116443
3931 SNP_A-1802668 74116797
3932 SNP_A-1951318 74128389
3933 SNP_A-2178594 74132666
3934 SNP_A-2251291 74139723
3935 SNP_A-1840298 74169021
3936 SNP_A-4240197 74169060
3937 SNP_A-2031728 74169773
3938 SNP_A-4218334 74170187
3939 SNP_A-2158515 74173721
3940 SNP_A-1800608 74194810
3941 SNP_A-2187054 74199017
3942 SNP_A-2003391 74204817
3943 SNP_A-4228137 74205027
3944 SNP_A-4197543 74210693
3945 SNP_A-2225537 74211923
3946 SNP_A-1939257 74212682
3947 SNP_A-2286520 74222883
3948 SNP_A-2256602 74365316
3949 SNP_A-4228463 74365406
3950 SNP_A-1832724 74369460
3951 SNP_A-1892977 74375084
3952 SNP_A-2182000 74381956
3953 SNP_A-2003392 74409627
3954 SNP_A-2054598 74423025
3955 SNP_A-2158889 74445545
3956 SNP_A-2265230 74445738
3957 SNP_A-1826717 74467066
3958 SNP_A-1866175 74474385
3959 SNP_A-2137216 74482470
3960 SNP_A-2158945 74489506
3961 SNP_A-2158946 74489824
3962 SNP_A-1918667 74497118
3963 SNP_A-4219407 74499354
3964 SNP_A-2130483 74499425
3965 SNP_A-2158960 74515620
3966 SNP_A-4241189 74523816
3967 SNP_A-2288109 74524491
3968 SNP_A-1870355 74571202
3969 SNP_A-2159016 74602834
3970 SNP_A-1933276 74604191
3971 SNP_A-2036675 74609414
3972 SNP_A-1833702 74618190
3973 SNP_A-1861020 74618296
3974 SNP_A-2294290 74619473
3975 SNP_A-2043587 74619711
3976 SNP_A-2156858 74620317
3977 SNP_A-2299975 74620533
3978 SNP_A-1794518 74656622
3979 SNP_A-4228172 74675863
3980 SNP_A-2113774 74684158
3981 SNP_A-2242381 74708215
3982 SNP_A-2206877 74709326
3983 SNP_A-2079042 74721917
3984 SNP_A-2094438 74722089
3985 SNP_A-2166401 74726042
3986 SNP_A-2079949 74726122
3987 SNP_A-1854478 74726372
3988 SNP_A-2159144 74760395
3989 SNP_A-2159145 74760803
3990 SNP_A-1919622 74762460
3991 SNP_A-1838319 74783419
3992 SNP_A-2159190 74783525
3993 SNP_A-2175901 74792016
3994 SNP_A-4228192 74795836
3995 SNP_A-2256400 74799479
3996 SNP_A-2311915 74799638
3997 SNP_A-2159213 74800525
3998 SNP_A-4228193 74800864
3999 SNP_A-4228652 74851996
4000 SNP_A-2003397 74878742
4001 SNP_A-1933579 74886360
4002 SNP_A-1820280 74924284
4003 SNP_A-2233446 74935780
4004 SNP_A-1945515 74938526
4005 SNP_A-2076503 74962410
4006 SNP_A-1918694 74962600
4007 SNP_A-2146007 74968593
4008 SNP_A-2213540 74972274
4009 SNP_A-2297950 74988363
4010 SNP_A-1927246 75012670
4011 SNP_A-1914802 75012739
4012 SNP_A-2193536 75012802
4013 SNP_A-1828579 75015654
4014 SNP_A-4203962 75031599
4015 SNP_A-2240744 75042234
4016 SNP_A-2233136 75067778
4017 SNP_A-2159441 75068514
4018 SNP_A-1860246 75109454
4019 SNP_A-4224840 75109624
4020 SNP_A-2253820 75116077
4021 SNP_A-2159478 75129471
4022 SNP_A-1815221 75151355
4023 SNP_A-2194014 75169247
4024 SNP_A-2188423 75241934
4025 SNP_A-4203211 75248822
4026 SNP_A-4228855 75251157
4027 SNP_A-2159608 75254558
4028 SNP_A-1835914 75278243
4029 SNP_A-2032726 75295594
4030 SNP_A-4235049 75295732
4031 SNP_A-1882686 75308726
4032 SNP_A-4227407 75311839
4033 SNP_A-1910856 75325769
4034 SNP_A-2278756 75326189
4035 SNP_A-2159725 75354822
4036 SNP_A-1810193 75358333
4037 SNP_A-4228237 75360759
4038 SNP_A-2288005 75367473
4039 SNP_A-4221159 75377121
4040 SNP_A-4224593 75381003
4041 SNP_A-2159785 75404806
4042 SNP_A-1952026 75434490
4043 SNP_A-4217879 75450861
4044 SNP_A-4217402 75451544
4045 SNP_A-2128617 75455717
4046 SNP_A-4225445 75456739
4047 SNP_A-2130741 75476566
4048 SNP_A-4229911 75489776
4049 SNP_A-2156470 75490073
4050 SNP_A-1841204 75502319
4051 SNP_A-4228255 75515644
4052 SNP_A-2051124 75523171
4053 SNP_A-1957973 75524633
4054 SNP_A-2159908 75525746
4055 SNP_A-2271229 75570850
4056 SNP_A-4227074 75572748
4057 SNP_A-2217315 75593874
4058 SNP_A-2103039 75596272
4059 SNP_A-2160013 75603717
4060 SNP_A-4228263 75607762
4061 SNP_A-1865581 75614508
4062 SNP_A-2149245 75615463
4063 SNP_A-4226624 75619793
4064 SNP_A-2283997 75628865
4065 SNP_A-1911889 75633145
4066 SNP_A-2138583 75634006
4067 SNP_A-1859411 75640678
4068 SNP_A-2165853 75644557
4069 SNP_A-4231038 75644744
4070 SNP_A-2166679 75644986
4071 SNP_A-2237399 75651547
4072 SNP_A-2081277 75652042
4073 SNP_A-1929270 75652640
4074 SNP_A-2160090 75659188
4075 SNP_A-2098357 75686093
4076 SNP_A-1792529 75689865
4077 SNP_A-2147413 75691821
4078 SNP_A-2140085 75717997
4079 SNP_A-2219395 75725543
4080 SNP_A-2161064 75780906
4081 SNP_A-2160195 75787812
4082 SNP_A-2054687 75811185
4083 SNP_A-2119909 75811335
4084 SNP_A-1942584 75822757
4085 SNP_A-4196739 75823244
4086 SNP_A-2038679 75829626
4087 SNP_A-2137465 75835110
4088 SNP_A-2231170 75850132
4089 SNP_A-1795604 75867133
4090 SNP_A-2267115 75871232
4091 SNP_A-1942637 75885695
4092 SNP_A-2194215 75886554
4093 SNP_A-1802715 75887452
4094 SNP_A-4186636 75898125
4095 SNP_A-2036218 75906604
4096 SNP_A-2160740 75908264
4097 SNP_A-2231199 75908426
4098 SNP_A-1794139 75908555
4099 SNP_A-2160332 75927852
4100 SNP_A-2150524 75930395
4101 SNP_A-2271764 75930558
4102 SNP_A-1913864 75936573
4103 SNP_A-2166125 75955225
4104 SNP_A-2219647 75960412
4105 SNP_A-2172751 75969123
4106 SNP_A-4200089 75969462
4107 SNP_A-2256847 75969573
4108 SNP_A-4202334 75973332
4109 SNP_A-4228297 75975353
4110 SNP_A-2160414 75988113
4111 SNP_A-2287900 76017131
4112 SNP_A-4228300 76021534
4113 SNP_A-2093450 76031388
4114 SNP_A-2031714 76040436
4115 SNP_A-4203685 76041950
4116 SNP_A-2203722 76044403
4117 SNP_A-2032623 76064108
4118 SNP_A-2245357 76102591
4119 SNP_A-2256742 76103718
4120 SNP_A-1925833 76107912
4121 SNP_A-1882800 76154707
4122 SNP_A-4228313 76172213
4123 SNP_A-2160603 76202715
4124 SNP_A-1814405 76236766
4125 SNP_A-2113008 76247157
4126 SNP_A-1838196 76247662
4127 SNP_A-2171129 76259754
4128 SNP_A-2160277 76259886
4129 SNP_A-4228321 76267797
4130 SNP_A-1958241 76279007
4131 SNP_A-1890442 76285881
4132 SNP_A-1928189 76287130
4133 SNP_A-4228324 76305653
4134 SNP_A-2275205 76318878
4135 SNP_A-2269039 76319207
4136 SNP_A-2094548 76330901
4137 SNP_A-2142496 76334431
4138 SNP_A-1780379 76334809
4139 SNP_A-2042369 76364236
4140 SNP_A-2280513 76366237
4141 SNP_A-1827535 76369510
4142 SNP_A-2166638 76404935
4143 SNP_A-1845858 76406269
4144 SNP_A-2263517 76406729
4145 SNP_A-2287196 76406813
4146 SNP_A-2288155 76414577
4147 SNP_A-1846749 76414753
4148 SNP_A-2213293 76454047
4149 SNP_A-2224615 76463973
4150 SNP_A-2161969 76494409
4151 SNP_A-2244019 76522973
4152 SNP_A-2256919 76585434
4153 SNP_A-2251285 76686438
4154 SNP_A-2234978 76887635
4155 SNP_A-1849621 76888676
4156 SNP_A-2159658 76930194
4157 SNP_A-4228369 76965482
4158 SNP_A-4229088 76983280
4159 SNP_A-1815328 77021799
4160 SNP_A-4228387 77045128
4161 SNP_A-1820909 77117650
4162 SNP_A-2296185 77123666
4163 SNP_A-4224927 77192452
4164 SNP_A-2177986 77211551
4165 SNP_A-2222835 77269891
4166 SNP_A-1839290 77273814
4167 SNP_A-1787471 77273922
4168 SNP_A-1900775 77285964
4169 SNP_A-4200517 77301196
4170 SNP_A-4227778 77361850
4171 SNP_A-2271251 77368351
4172 SNP_A-2189443 77381064
4173 SNP_A-2219914 77387085
4174 SNP_A-4203075 77387386
4175 SNP_A-2068337 77402856
4176 SNP_A-2213537 77421485
4177 SNP_A-2227018 77448249
4178 SNP_A-2053365 77448842
4179 SNP_A-1798098 77468514
4180 SNP_A-1944542 77487553
4181 SNP_A-4201054 77509930
4182 SNP_A-2161908 77546024
4183 SNP_A-1872289 77549561
4184 SNP_A-2077890 77552694
4185 SNP_A-2089288 77575268
4186 SNP_A-2083833 77578490
4187 SNP_A-2161947 77580864
4188 SNP_A-2161948 77581235
4189 SNP_A-2161949 77581510
4190 SNP_A-1926196 77607254
4191 SNP_A-2307588 77609715
4192 SNP_A-2152527 77609997
4193 SNP_A-2085971 77627368
4194 SNP_A-2162051 77639935
4195 SNP_A-2162054 77640121
4196 SNP_A-2167349 77646746
4197 SNP_A-2081337 77646766
4198 SNP_A-1878464 77655469
4199 SNP_A-2151436 77668858
4200 SNP_A-1836399 77685232
4201 SNP_A-2003408 77709194
4202 SNP_A-2026416 77736832
4203 SNP_A-4204227 77748071
4204 SNP_A-2162207 77759537
4205 SNP_A-1783603 77820106
4206 SNP_A-1948635 77829664
4207 SNP_A-2112333 77836988
4208 SNP_A-2303220 77837373
4209 SNP_A-2162272 77849881
4210 SNP_A-2162276 77850349
4211 SNP_A-1838750 77850445
4212 SNP_A-1862302 77857549
4213 SNP_A-2162287 77858815
4214 SNP_A-4234340 77874209
4215 SNP_A-1837590 77880174
4216 SNP_A-2162310 77882531
4217 SNP_A-2162312 77883340
4218 SNP_A-2167881 77884899
4219 SNP_A-4202252 77905693
4220 SNP_A-4231137 77906565
4221 SNP_A-4200619 77906949
4222 SNP_A-1831324 77907489
4223 SNP_A-2292464 77911794
4224 SNP_A-2287101 77911866
4225 SNP_A-2162351 77916928
4226 SNP_A-2162352 77917117
4227 SNP_A-2257110 77917728
4228 SNP_A-2055465 77923471
4229 SNP_A-4237454 77924200
4230 SNP_A-1888238 77929971
4231 SNP_A-2031771 77930219
4232 SNP_A-2121133 77935360
4233 SNP_A-4219550 77981701
4234 SNP_A-4197167 77994838
4235 SNP_A-1828264 77997415
4236 SNP_A-2219158 78008550
4237 SNP_A-2161881 78046684
4238 SNP_A-2098802 78051348
4239 SNP_A-1931000 78143588
4240 SNP_A-4228506 78187844
4241 SNP_A-2284955 78251289
4242 SNP_A-2189878 78255244
4243 SNP_A-1892717 78256537
4244 SNP_A-1913684 78257016
4245 SNP_A-2305976 78259122
4246 SNP_A-1903328 78259196
4247 SNP_A-2295293 78259964
4248 SNP_A-1813405 78263140
4249 SNP_A-4228515 78278817
4250 SNP_A-1949954 78299440
4251 SNP_A-2285288 78303706
4252 SNP_A-2060192 78315763
4253 SNP_A-4228518 78315833
4254 SNP_A-2301050 78318254
4255 SNP_A-1868146 78393606
4256 SNP_A-2307657 78402812
4257 SNP_A-4228528 78407218
4258 SNP_A-2247007 78417649
4259 SNP_A-1917606 78419959
4260 SNP_A-1782338 78424173
4261 SNP_A-2112218 78445230
4262 SNP_A-2268926 78448935
4263 SNP_A-1856090 78456886
4264 SNP_A-1835978 78469870
4265 SNP_A-2297443 78492515
4266 SNP_A-2044918 78515687
4267 SNP_A-1846706 78516010
4268 SNP_A-2090876 78542590
4269 SNP_A-4228551 78578052
4270 SNP_A-1910736 78596534
4271 SNP_A-1902069 78634249
4272 SNP_A-1857665 78641726
4273 SNP_A-4228557 78654660
4274 SNP_A-2163077 78659806
4275 SNP_A-2003417 78681344
4276 SNP_A-4225149 78693858
4277 SNP_A-2207831 78698225
4278 SNP_A-2047642 78705218
4279 SNP_A-2163121 78724117
4280 SNP_A-2003418 78759623
4281 SNP_A-2306935 78771431
4282 SNP_A-2034198 78808119
4283 SNP_A-1926858 78811952
4284 SNP_A-1888330 78852176
4285 SNP_A-2135510 78857875
4286 SNP_A-4226633 78881924
4287 SNP_A-2110264 78905552
4288 SNP_A-2250549 78944997
4289 SNP_A-2170922 79011653
4290 SNP_A-2163321 79067005
4291 SNP_A-2163322 79067658
4292 SNP_A-2163323 79068161
4293 SNP_A-2133110 79108972
4294 SNP_A-2080704 79113330
4295 SNP_A-2034771 79117036
4296 SNP_A-2138705 79117666
4297 SNP_A-2149848 79117884
4298 SNP_A-2163351 79131542
4299 SNP_A-1820467 79185621
4300 SNP_A-2115326 79187117
4301 SNP_A-2028623 79209606
4302 SNP_A-2104643 79221956
4303 SNP_A-2190615 79240313
4304 SNP_A-2178914 79253962
4305 SNP_A-2184080 79254507
4306 SNP_A-2052574 79258401
4307 SNP_A-2288705 79296380
4308 SNP_A-2272935 79297951
4309 SNP_A-2163426 79301622
4310 SNP_A-1832614 79318040
4311 SNP_A-1830936 79323661
4312 SNP_A-1830121 79325724
4313 SNP_A-2122211 79326008
4314 SNP_A-1915880 79326112
4315 SNP_A-1907549 79344288
4316 SNP_A-2062680 79344705
4317 SNP_A-2153737 79377405
4318 SNP_A-4236553 79474019
4319 SNP_A-1806573 79494058
4320 SNP_A-2168801 79506913
4321 SNP_A-2114684 79509454
4322 SNP_A-2275865 79514488
4323 SNP_A-2303751 79514869
4324 SNP_A-1926788 79526099
4325 SNP_A-2243670 79526139
4326 SNP_A-1956095 79526176
4327 SNP_A-1827287 79540678
4328 SNP_A-2256480 79540997
4329 SNP_A-1939220 79555356
4330 SNP_A-4228591 79573356
4331 SNP_A-1935211 79575016
4332 SNP_A-2163433 79594011
4333 SNP_A-1865635 79599077
4334 SNP_A-2150496 79605430
4335 SNP_A-2079660 79617970
4336 SNP_A-2285020 79665271
4337 SNP_A-2312995 79669408
4338 SNP_A-2141698 79683029
4339 SNP_A-2229721 79684458
4340 SNP_A-2248353 79693767
4341 SNP_A-4239560 79702503
4342 SNP_A-4228598 79727625
4343 SNP_A-2102752 79737477
4344 SNP_A-4228600 79748385
4345 SNP_A-4228605 79781647
4346 SNP_A-1935603 79810102
4347 SNP_A-2003426 79815528
4348 SNP_A-2288663 79821830
4349 SNP_A-2051159 79822166
4350 SNP_A-2286617 79822349
4351 SNP_A-2166177 79824658
4352 SNP_A-2163529 79834010
4353 SNP_A-2033843 79845948
4354 SNP_A-4219517 79846509
4355 SNP_A-1930303 79856535
4356 SNP_A-4233103 79857208
4357 SNP_A-1845146 79904956
4358 SNP_A-4201055 79907172
4359 SNP_A-1959540 79923531
4360 SNP_A-4218793 79930278
4361 SNP_A-1843596 79949091
4362 SNP_A-2118121 79958104
4363 SNP_A-1845555 80034355
4364 SNP_A-2230724 80034519
4365 SNP_A-4196034 80035357
4366 SNP_A-1934750 80044009
4367 SNP_A-1959786 80044397
4368 SNP_A-1872151 80045840
4369 SNP_A-1790422 80046307
4370 SNP_A-1883450 80058911
4371 SNP_A-1938266 80059099
4372 SNP_A-2229546 80059300
4373 SNP_A-2152113 80059964
4374 SNP_A-4205206 80081719
4375 SNP_A-4223185 80081733
4376 SNP_A-2215324 80081891
4377 SNP_A-2091338 80084744
4378 SNP_A-2163704 80087616
4379 SNP_A-1785129 80089177
4380 SNP_A-2156262 80139383
4381 SNP_A-4238383 80139411
4382 SNP_A-1885002 80255233
4383 SNP_A-1899771 80255253
4384 SNP_A-4216853 80255672
4385 SNP_A-1929354 80261870
4386 SNP_A-2093065 80286861
4387 SNP_A-2028755 80297494
4388 SNP_A-2048318 80332731
4389 SNP_A-2141557 80350014
4390 SNP_A-1853115 80350801
4391 SNP_A-2135318 80371488
4392 SNP_A-1884395 80374030
4393 SNP_A-2163897 80378743
4394 SNP_A-1952896 80383365
4395 SNP_A-2118630 80391966
4396 SNP_A-4198695 80392099
4397 SNP_A-1875137 80392312
4398 SNP_A-2165878 80422646
4399 SNP_A-2218931 80460925
4400 SNP_A-4229500 80464242
4401 SNP_A-1868875 80484561
4402 SNP_A-1801656 80484639
4403 SNP_A-2118928 80491749
4404 SNP_A-2197960 80506497
4405 SNP_A-2164019 80655854
4406 SNP_A-2283797 80683271
4407 SNP_A-2041995 80685676
4408 SNP_A-1855768 80688766
4409 SNP_A-1837626 80690228
4410 SNP_A-4228658 80698342
4411 SNP_A-4228659 80700407
4412 SNP_A-2244301 80700542
4413 SNP_A-2029661 80788102
4414 SNP_A-1892088 80788136
4415 SNP_A-4201989 80801560
4416 SNP_A-4231073 80807690
4417 SNP_A-2029868 80818602
4418 SNP_A-1961147 80888517
4419 SNP_A-2130017 80891072
4420 SNP_A-1873969 80911075
4421 SNP_A-2100493 80917546
4422 SNP_A-2081170 80930858
4423 SNP_A-1837519 80951101
4424 SNP_A-2043409 80952203
4425 SNP_A-2126417 80975929
4426 SNP_A-2164334 80980703
4427 SNP_A-1803607 80998045
4428 SNP_A-2044088 81010242
4429 SNP_A-4238675 81029212
4430 SNP_A-2065128 81029297
4431 SNP_A-2164442 81078792
4432 SNP_A-2116216 81104610
4433 SNP_A-2164476 81125649
4434 SNP_A-1811252 81140713
4435 SNP_A-2118089 81165632
4436 SNP_A-2033187 81199727
4437 SNP_A-1809161 81236024
4438 SNP_A-4228699 81236417
4439 SNP_A-1949720 81241952
4440 SNP_A-2032771 81282175
4441 SNP_A-2164558 81287665
4442 SNP_A-4194630 81290693
4443 SNP_A-2098574 81311370
4444 SNP_A-2082592 81311760
4445 SNP_A-1845107 81313378
4446 SNP_A-2191628 81329741
4447 SNP_A-2031122 81378602
4448 SNP_A-1864876 81378826
4449 SNP_A-4201589 81378893
4450 SNP_A-4228707 81396700
4451 SNP_A-2164653 81397566
4452 SNP_A-2132590 81403572
4453 SNP_A-4195613 81431506
4454 SNP_A-1895480 81454170
4455 SNP_A-2233594 81477828
4456 SNP_A-1929554 81478042
4457 SNP_A-2022667 81525501
4458 SNP_A-2291674 81538196
4459 SNP_A-2097023 81539340
4460 SNP_A-1860977 81539447
4461 SNP_A-2164800 81581131
4462 SNP_A-2164801 81581498
4463 SNP_A-4237472 81587504
4464 SNP_A-2118680 81592750
4465 SNP_A-1832298 81592787
4466 SNP_A-1928327 81604930
4467 SNP_A-1894181 81607750
4468 SNP_A-2164840 81627377
4469 SNP_A-1932486 81694489
4470 SNP_A-2150164 81694623
4471 SNP_A-2039615 81694908
4472 SNP_A-2219522 81697335
4473 SNP_A-1795252 81727263
4474 SNP_A-1836133 81779410
4475 SNP_A-1921381 81782869
4476 SNP_A-2041770 81791030
4477 SNP_A-4228725 81804231
4478 SNP_A-2164914 81806495
4479 SNP_A-1825460 81808486
4480 SNP_A-2057981 81811041
4481 SNP_A-2127101 81811269
4482 SNP_A-2248265 81825575
4483 SNP_A-2164928 81844590
4484 SNP_A-1905234 81871762
4485 SNP_A-2057113 81899127
4486 SNP_A-1911288 81900511
4487 SNP_A-4228733 81906267
4488 SNP_A-1907727 81906525
4489 SNP_A-1881690 81908272
4490 SNP_A-4228392 81915731
4491 SNP_A-1851320 81916142
4492 SNP_A-2164990 81921340
4493 SNP_A-2154577 81921639
4494 SNP_A-4223724 81932823
4495 SNP_A-2153759 81933095
4496 SNP_A-1948807 81942401
4497 SNP_A-2039037 81942465
4498 SNP_A-1846422 81950405
4499 SNP_A-1881259 81951064
4500 SNP_A-2288611 81951894
4501 SNP_A-2261543 82005565
4502 SNP_A-2071221 82008860
4503 SNP_A-2080646 82014646
4504 SNP_A-4199522 82014774
4505 SNP_A-2277119 82042008
4506 SNP_A-2074995 82053776
4507 SNP_A-2084338 82061918
4508 SNP_A-2103229 82081608
4509 SNP_A-1915929 82088009
4510 SNP_A-1957554 82089239
4511 SNP_A-4204480 82155545
4512 SNP_A-2124014 82160171
4513 SNP_A-2065465 82160376
4514 SNP_A-2076310 82185650
4515 SNP_A-1819622 82185716
4516 SNP_A-1925768 82185787
4517 SNP_A-2088694 82191569
4518 SNP_A-2296959 82215515
4519 SNP_A-4219343 82217462
4520 SNP_A-2003439 82242107
4521 SNP_A-2135946 82296702
4522 SNP_A-2171674 82299099
4523 SNP_A-4228758 82305944
4524 SNP_A-2269079 82312521
4525 SNP_A-1911942 82312815
4526 SNP_A-1866717 82312847
4527 SNP_A-2296193 82325708
4528 SNP_A-1959221 82364513
4529 SNP_A-2176466 82365090
4530 SNP_A-4206722 82369186
4531 SNP_A-2165361 82374825
4532 SNP_A-2161888 82383339
4533 SNP_A-2228131 82383717
4534 SNP_A-2165393 82396218
4535 SNP_A-2165429 82432637
4536 SNP_A-2076562 82451568
4537 SNP_A-4198560 82452044
4538 SNP_A-2062326 82454682
4539 SNP_A-1801636 82454766
4540 SNP_A-1834983 82455235
4541 SNP_A-1799363 82457946
4542 SNP_A-2145438 82460616
4543 SNP_A-2194097 82461083
4544 SNP_A-2186106 82461168
4545 SNP_A-2024048 82465113
4546 SNP_A-1878424 82471778
4547 SNP_A-1911812 82490649
4548 SNP_A-4228788 82513473
4549 SNP_A-1899273 82523171
4550 SNP_A-2165531 82523728
4551 SNP_A-2157208 82550861
4552 SNP_A-1869100 82553253
4553 SNP_A-1939116 82559456
4554 SNP_A-1884199 82598170
4555 SNP_A-4223739 82601349
4556 SNP_A-2302025 82602105
4557 SNP_A-1828298 82604475
4558 SNP_A-2166473 82605639
4559 SNP_A-2048315 82609916
4560 SNP_A-1830466 82639797
4561 SNP_A-2024957 82640653
4562 SNP_A-2153321 82641770
4563 SNP_A-2003440 82641842
4564 SNP_A-1822918 82641916
4565 SNP_A-2053883 82690951
4566 SNP_A-1883998 82701329
4567 SNP_A-1953072 82707358
4568 SNP_A-2230352 82708206
4569 SNP_A-2294082 82708549
4570 SNP_A-2062044 82709938
4571 SNP_A-2106332 82715131
4572 SNP_A-1957233 82728487
4573 SNP_A-2088896 82740523
4574 SNP_A-4227998 82759884
4575 SNP_A-2162006 82779295
4576 SNP_A-2032638 82783578
4577 SNP_A-2296746 82787047
4578 SNP_A-1917017 82825368
4579 SNP_A-4217184 82825903
4580 SNP_A-4220376 82833841
4581 SNP_A-4203023 82849770
4582 SNP_A-1853584 82885367
4583 SNP_A-2074075 82908605
4584 SNP_A-1844481 82932721
4585 SNP_A-2188261 82940521
4586 SNP_A-2161330 82963677
4587 SNP_A-1926372 82970040
4588 SNP_A-2209287 82970117
4589 SNP_A-2123009 82970570
4590 SNP_A-2119054 82998931
4591 SNP_A-1834535 83007169
4592 SNP_A-2265517 83008231
4593 SNP_A-4225697 83019164
4594 SNP_A-2178371 83019395
4595 SNP_A-4232067 83019773
4596 SNP_A-2286719 83028233
4597 SNP_A-2165920 83029226
4598 SNP_A-2165921 83029957
4599 SNP_A-2165922 83030299
4600 SNP_A-1822332 83036907
4601 SNP_A-2253038 83040504
4602 SNP_A-4237265 83045171
4603 SNP_A-1847239 83045880
4604 SNP_A-1881804 83045936
4605 SNP_A-2165955 83084402
4606 SNP_A-1943728 83104607
4607 SNP_A-4194985 83137681
4608 SNP_A-2180779 83138436
4609 SNP_A-2034231 83138723
4610 SNP_A-4204373 83150644
4611 SNP_A-2170148 83156897
4612 SNP_A-1910090 83180655
4613 SNP_A-2274847 83180726
4614 SNP_A-2156681 83188717
4615 SNP_A-2063030 83192434
4616 SNP_A-1796364 83208751
4617 SNP_A-2218281 83209220
4618 SNP_A-2128712 83220374
4619 SNP_A-2031262 83220730
4620 SNP_A-4228831 83221546
4621 SNP_A-2053983 83240856
4622 SNP_A-4228833 83248205
4623 SNP_A-2205832 83307071
4624 SNP_A-2166240 83396285
4625 SNP_A-4223135 83399375
4626 SNP_A-2149740 83402118
4627 SNP_A-1849724 83402337
4628 SNP_A-4195597 83403898
4629 SNP_A-1956971 83416991
4630 SNP_A-2199227 83456655
4631 SNP_A-2166314 83460784
4632 SNP_A-1835741 83462233
4633 SNP_A-1949248 83462428
4634 SNP_A-2194505 83504769
4635 SNP_A-2058287 83506735
4636 SNP_A-1938840 83531597
4637 SNP_A-1860352 83531691
4638 SNP_A-1951072 83542555
4639 SNP_A-2166374 83603507
4640 SNP_A-2166376 83606204
4641 SNP_A-4204033 83618016
4642 SNP_A-2093405 83640186
4643 SNP_A-2161931 83651454
4644 SNP_A-1888438 83653142
4645 SNP_A-2036206 83653593
4646 SNP_A-2283337 83657934
4647 SNP_A-1848524 83672051
4648 SNP_A-1825580 83675832
4649 SNP_A-1916885 83723606
4650 SNP_A-2234977 83777677
4651 SNP_A-2120112 83801716
4652 SNP_A-1959612 83821706
4653 SNP_A-1796431 83826870
4654 SNP_A-1805042 83870764
4655 SNP_A-2081415 83904612
4656 SNP_A-2035683 83914490
4657 SNP_A-2239206 83945254
4658 SNP_A-2166671 83953408
4659 SNP_A-2166698 83976529
4660 SNP_A-1844160 83977441
4661 SNP_A-2132137 83978580
4662 SNP_A-2061043 83991991
4663 SNP_A-1922389 84003526
4664 SNP_A-1913677 84004050
4665 SNP_A-2166765 84006916
4666 SNP_A-2166767 84006980
4667 SNP_A-2166770 84007003
4668 SNP_A-4228906 84007088
4669 SNP_A-2161489 84009408
4670 SNP_A-2166810 84026776
4671 SNP_A-2093395 84027366
4672 SNP_A-1870541 84080031
4673 SNP_A-4235198 84084508
4674 SNP_A-1940814 84106883
4675 SNP_A-2196122 84143232
4676 SNP_A-1890072 84149640
4677 SNP_A-1800662 84157060
4678 SNP_A-1916404 84157238
4679 SNP_A-2215750 84163636
4680 SNP_A-1957476 84164434
4681 SNP_A-2235098 84190495
4682 SNP_A-1829688 84205412
4683 SNP_A-1931214 84208605
4684 SNP_A-2196520 84211395
4685 SNP_A-2156436 84221373
4686 SNP_A-2154207 84228234
4687 SNP_A-2095555 84234967
4688 SNP_A-2133259 84278907
4689 SNP_A-2027255 84288921
4690 SNP_A-1851146 84289074
4691 SNP_A-4235558 84289433
4692 SNP_A-4194943 84289449
4693 SNP_A-2255236 84316787
4694 SNP_A-4193096 84322563
4695 SNP_A-2162795 84322622
4696 SNP_A-2075487 84323343
4697 SNP_A-2214487 84328163
4698 SNP_A-1929077 84333403
4699 SNP_A-1926529 84335502
4700 SNP_A-2232666 84335594
4701 SNP_A-4194080 84335842
4702 SNP_A-1952708 84397386
4703 SNP_A-1871737 84406708
4704 SNP_A-1810137 84412121
4705 SNP_A-4222706 84412352
4706 SNP_A-2258596 84414982
4707 SNP_A-1821209 84415322
4708 SNP_A-1835643 84443330
4709 SNP_A-1959672 84446757
4710 SNP_A-1909105 84449335
4711 SNP_A-4207319 84449463
4712 SNP_A-2311383 84452592
4713 SNP_A-1861567 84457121
4714 SNP_A-2060183 84459873
4715 SNP_A-1842824 84463907
4716 SNP_A-2124779 84464329
4717 SNP_A-2030087 84464664
4718 SNP_A-1948395 84464746
4719 SNP_A-4233964 84480929
4720 SNP_A-4230076 84481384
4721 SNP_A-4232251 84489766
4722 SNP_A-4228955 84493970
4723 SNP_A-1837677 84500651
4724 SNP_A-4195786 84500966
4725 SNP_A-1846429 84501708
4726 SNP_A-2104119 84502069
4727 SNP_A-2105045 84502406
4728 SNP_A-4236410 84502496
4729 SNP_A-1958113 84502718
4730 SNP_A-1845546 84504847
4731 SNP_A-1839806 84512413
4732 SNP_A-2027430 84512475
4733 SNP_A-1793636 84512751
4734 SNP_A-2284088 84512871
4735 SNP_A-2167240 84514004
4736 SNP_A-1936362 84515559
4737 SNP_A-2101681 84517083
4738 SNP_A-1808830 84529842
4739 SNP_A-2033771 84530015
4740 SNP_A-1904435 84580346
4741 SNP_A-2054211 84585984
4742 SNP_A-2296258 84591589
4743 SNP_A-4239753 84614737
4744 SNP_A-2057055 84615331
4745 SNP_A-1886899 84620172
4746 SNP_A-2097108 84662197
4747 SNP_A-2167435 84671769
4748 SNP_A-2167436 84672117
4749 SNP_A-1925336 84704591
4750 SNP_A-2035777 84707509
4751 SNP_A-2154173 84709377
4752 SNP_A-4231819 84710001
4753 SNP_A-4203870 84714275
4754 SNP_A-2142898 84714710
4755 SNP_A-1917791 84731726
4756 SNP_A-1851565 84737228
4757 SNP_A-2155964 84746002
4758 SNP_A-1804863 84746167
4759 SNP_A-2167511 84749825
4760 SNP_A-2042056 84761599
4761 SNP_A-2062919 84761886
4762 SNP_A-2167522 84764890
4763 SNP_A-2126980 84788717
4764 SNP_A-2167556 84793816
4765 SNP_A-2126647 84796557
4766 SNP_A-2023777 84800154
4767 SNP_A-4234268 84800210
4768 SNP_A-1880956 84834252
4769 SNP_A-2224360 84880001
4770 SNP_A-1861922 84880099
4771 SNP_A-2162886 84901388
4772 SNP_A-1855508 84911982
4773 SNP_A-2167696 84916923
4774 SNP_A-2167700 84917441
4775 SNP_A-2167701 84917577
4776 SNP_A-2167713 84942387
4777 SNP_A-2302762 84991685
4778 SNP_A-2149500 84991717
4779 SNP_A-1917556 85021847
4780 SNP_A-2167753 85037393
4781 SNP_A-1852317 85037945
4782 SNP_A-2142732 85061769
4783 SNP_A-4229034 85061798
4784 SNP_A-2092040 85065654
4785 SNP_A-2181999 85066154
4786 SNP_A-2059548 85091094
4787 SNP_A-1914548 85107869
4788 SNP_A-4196844 85128722
4789 SNP_A-4229009 85128914
4790 SNP_A-1958105 85144309
4791 SNP_A-2167828 85145100
4792 SNP_A-2108512 85147749
4793 SNP_A-1932204 85150160
4794 SNP_A-2171236 85155608
4795 SNP_A-2155510 85155635
4796 SNP_A-1848957 85157340
4797 SNP_A-2167868 85174095
4798 SNP_A-2167875 85174177
4799 SNP_A-2264464 85234552
4800 SNP_A-1861881 85234692
4801 SNP_A-2089574 85234970
4802 SNP_A-1825352 85235113
4803 SNP_A-2270412 85235718
4804 SNP_A-1876668 85242490
4805 SNP_A-1909317 85242541
4806 SNP_A-2172416 85242578
4807 SNP_A-2037982 85242863
4808 SNP_A-1884361 85243080
4809 SNP_A-2145747 85243493
4810 SNP_A-1867942 85243751
4811 SNP_A-1961528 85243868
4812 SNP_A-1912178 85244272
4813 SNP_A-2241382 85247346
4814 SNP_A-2262569 85254666
4815 SNP_A-4192940 85258508
4816 SNP_A-1793930 85267121
4817 SNP_A-1843084 85284088
4818 SNP_A-1807411 85284147
4819 SNP_A-2143824 85303754
4820 SNP_A-4207277 85305104
4821 SNP_A-1845525 85306522
4822 SNP_A-2197102 85309856
4823 SNP_A-2101667 85316919
4824 SNP_A-2288170 85359604
4825 SNP_A-2056635 85382152
4826 SNP_A-2311032 85382404
4827 SNP_A-1947373 85382500
4828 SNP_A-2232093 85383398
4829 SNP_A-1832063 85400549
4830 SNP_A-2037871 85401344
4831 SNP_A-1793202 85422217
4832 SNP_A-2042522 85436072
4833 SNP_A-2249299 85441078
4834 SNP_A-4238889 85472533
4835 SNP_A-1939832 85476316
4836 SNP_A-1883028 85490647
4837 SNP_A-2110796 85491011
4838 SNP_A-2172882 85540788
4839 SNP_A-4197491 85545399
4840 SNP_A-1780992 85548962
4841 SNP_A-2206856 85564606
4842 SNP_A-1874134 85586742
4843 SNP_A-2168392 85594885
4844 SNP_A-1890131 85601733
4845 SNP_A-2058124 85601926
4846 SNP_A-2233110 85609092
4847 SNP_A-2254298 85609294
4848 SNP_A-1826421 85638600
4849 SNP_A-1928494 85719824
4850 SNP_A-2174137 85727267
4851 SNP_A-4214290 85729249
4852 SNP_A-4226831 85735283
4853 SNP_A-2168487 85803618
4854 SNP_A-1889274 85830872
4855 SNP_A-2053088 85831402
4856 SNP_A-2003450 85842017
4857 SNP_A-1918681 85848403
4858 SNP_A-2249368 85854844
4859 SNP_A-2162955 85858468
4860 SNP_A-4206164 85858778
4861 SNP_A-4229063 85871195
4862 SNP_A-2090980 85871398
4863 SNP_A-2101683 85897841
4864 SNP_A-2024851 85898951
4865 SNP_A-2049266 85902193
4866 SNP_A-2128389 85924546
4867 SNP_A-4196074 85924810
4868 SNP_A-2032036 85924918
4869 SNP_A-2250872 85925160
4870 SNP_A-1888464 85925627
4871 SNP_A-1842537 85966964
4872 SNP_A-1938303 85969056
4873 SNP_A-2199715 85983217
4874 SNP_A-2220529 85983337
4875 SNP_A-4229077 85983380
4876 SNP_A-2099848 86005717
4877 SNP_A-2190628 86006017
4878 SNP_A-2163340 86006134
4879 SNP_A-2058116 86006495
4880 SNP_A-2196743 86029950
4881 SNP_A-1909687 86053808
4882 SNP_A-2038564 86062408
4883 SNP_A-2037408 86066629
4884 SNP_A-4237099 86104430
4885 SNP_A-1850966 86115979
4886 SNP_A-4232290 86117744
4887 SNP_A-1937991 86118075
4888 SNP_A-2038350 86118457
4889 SNP_A-2098975 86141503
4890 SNP_A-4234766 86164853
4891 SNP_A-2003451 86165302
4892 SNP_A-2229376 86179358
4893 SNP_A-4214292 86225208
4894 SNP_A-2277796 86249411
4895 SNP_A-2176828 86252537
4896 SNP_A-4223416 86293282
4897 SNP_A-4236915 86300738
4898 SNP_A-4224373 86391984
4899 SNP_A-2054968 86392302
4900 SNP_A-2079320 86395549
4901 SNP_A-2168785 86416066
4902 SNP_A-1926701 86466962
4903 SNP_A-2168805 86472123
4904 SNP_A-2056072 86501311
4905 SNP_A-4233111 86509521
4906 SNP_A-4218464 86511435
4907 SNP_A-1897633 86516431
4908 SNP_A-2247492 86534975
4909 SNP_A-2223330 86538333
4910 SNP_A-2072141 86544523
4911 SNP_A-2269777 86544780
4912 SNP_A-1926703 86547510
4913 SNP_A-1909943 86550518
4914 SNP_A-1924129 86551221
4915 SNP_A-4228331 86566879
4916 SNP_A-2199757 86567492
4917 SNP_A-2041153 86569287
4918 SNP_A-2129813 86581518
4919 SNP_A-2160604 86594799
4920 SNP_A-2074186 86741461
4921 SNP_A-2156746 86748319
4922 SNP_A-2200036 86752049
4923 SNP_A-1791776 86770903
4924 SNP_A-4192605 86775037
4925 SNP_A-2284195 86853723
4926 SNP_A-1913846 86854979
4927 SNP_A-1803322 86859965
4928 SNP_A-4241207 86894395
4929 SNP_A-4204214 86894411
4930 SNP_A-1943459 86895288
4931 SNP_A-2045416 86938971
4932 SNP_A-2169012 86949651
4933 SNP_A-2169015 86949754
4934 SNP_A-2169016 86950030
4935 SNP_A-2205616 86964434
4936 SNP_A-1881773 86983722
4937 SNP_A-1920134 86996393
4938 SNP_A-1861203 86998038
4939 SNP_A-1821377 87106576
4940 SNP_A-2117759 87124178
4941 SNP_A-2257050 87159099
4942 SNP_A-2024066 87159135
4943 SNP_A-1939098 87159547
4944 SNP_A-2132742 87192655
4945 SNP_A-4239375 87195042
4946 SNP_A-4194905 87195228
4947 SNP_A-2102856 87198375
4948 SNP_A-4199108 87231517
4949 SNP_A-1948682 87290745
4950 SNP_A-1890090 87292636
4951 SNP_A-2262009 87294807
4952 SNP_A-2050122 87330000
4953 SNP_A-1933095 87360067
4954 SNP_A-2190307 87398862
4955 SNP_A-2069343 87403722
4956 SNP_A-2223345 87403859
4957 SNP_A-2169300 87432591
4958 SNP_A-1830363 87470328
4959 SNP_A-1953797 87474975
4960 SNP_A-2169071 87478221
4961 SNP_A-2108414 87488183
4962 SNP_A-2261522 87488461
4963 SNP_A-2169363 87489291
4964 SNP_A-4231826 87489632
4965 SNP_A-2169396 87501739
4966 SNP_A-1920382 87506979
4967 SNP_A-2003457 87509599
4968 SNP_A-2280712 87509740
4969 SNP_A-2063085 87534745
4970 SNP_A-2239806 87535785
4971 SNP_A-2313591 87538354
4972 SNP_A-2249500 87538498
4973 SNP_A-4239434 87538716
4974 SNP_A-1944344 87543821
4975 SNP_A-1917627 87544642
4976 SNP_A-4196679 87545112
4977 SNP_A-4220069 87558942
4978 SNP_A-1909583 87566311
4979 SNP_A-2084817 87568741
4980 SNP_A-4200982 87568859
4981 SNP_A-1810981 87574405
4982 SNP_A-1834380 87589292
4983 SNP_A-2130834 87593181
4984 SNP_A-1842746 87621228
4985 SNP_A-2156849 87622437
4986 SNP_A-2267479 87678295
4987 SNP_A-4218580 87678422
4988 SNP_A-1905278 87690955
4989 SNP_A-2031997 87691108
4990 SNP_A-1856899 87695097
4991 SNP_A-1829573 87739501
4992 SNP_A-4240883 87758711
4993 SNP_A-1836435 87780609
4994 SNP_A-4227306 87784586
4995 SNP_A-2140621 87812863
4996 SNP_A-2169645 87812967
4997 SNP_A-2144712 87831309
4998 SNP_A-2169706 87849491
4999 SNP_A-2169707 87849541
5000 SNP_A-1948758 87850059
5001 SNP_A-2169736 87861182
5002 SNP_A-4229157 87861401
5003 SNP_A-2197797 87869582
5004 SNP_A-2188334 87877093
5005 SNP_A-2092853 87877222
5006 SNP_A-2150475 87877460
5007 SNP_A-2130796 87882647
5008 SNP_A-2265452 87884349
5009 SNP_A-2169772 87885702
5010 SNP_A-2273563 87891882
5011 SNP_A-2269198 87913724
5012 SNP_A-2169818 87925136
5013 SNP_A-2169841 87950793
5014 SNP_A-4195446 87969047
5015 SNP_A-2120221 87987143
5016 SNP_A-4200071 87987650
5017 SNP_A-1793004 87994891
5018 SNP_A-4234437 88006880
5019 SNP_A-1818377 88028872
5020 SNP_A-1869464 88033482
5021 SNP_A-2254030 88039407
5022 SNP_A-1863099 88039519
5023 SNP_A-4203839 88041276
5024 SNP_A-2029219 88055443
5025 SNP_A-2227245 88056680
5026 SNP_A-2071870 88057701
5027 SNP_A-2079348 88057930
5028 SNP_A-4229173 88080653
5029 SNP_A-2003461 88099291
5030 SNP_A-4238539 88099356
5031 SNP_A-2061138 88114373
5032 SNP_A-2170004 88122989
5033 SNP_A-2170043 88184211
5034 SNP_A-2284523 88189173
5035 SNP_A-4196412 88207377
5036 SNP_A-2133079 88264124
5037 SNP_A-2054587 88313665
5038 SNP_A-2216559 88339793
5039 SNP_A-1843384 88402687
5040 SNP_A-4192990 88448326
5041 SNP_A-1807312 88464905
5042 SNP_A-1867069 88492401
5043 SNP_A-2034763 88534365
5044 SNP_A-2064168 88601868
5045 SNP_A-1869950 88602359
5046 SNP_A-2133832 88620754
5047 SNP_A-2170329 88631816
5048 SNP_A-4232216 88656501
5049 SNP_A-2242300 88656572
5050 SNP_A-2170356 88664212
5051 SNP_A-2170388 88682128
5052 SNP_A-2170392 88682441
5053 SNP_A-4238191 88689149
5054 SNP_A-2170414 88701027
5055 SNP_A-1960524 88776835
5056 SNP_A-2170545 88864104
5057 SNP_A-2286945 88877167
5058 SNP_A-2155095 88925934
5059 SNP_A-1950994 88925987
5060 SNP_A-2312105 88926306
5061 SNP_A-4236883 88936689
5062 SNP_A-2198538 88939815
5063 SNP_A-4238244 88946115
5064 SNP_A-4200901 88949255
5065 SNP_A-2149799 88978873
5066 SNP_A-2092010 88980864
5067 SNP_A-2116196 89022634
5068 SNP_A-2140535 89023450
5069 SNP_A-4220166 89038023
5070 SNP_A-4196661 89051040
5071 SNP_A-2143264 89060798
5072 SNP_A-1836835 89061016
5073 SNP_A-4225509 89066740
5074 SNP_A-2170748 89072689
5075 SNP_A-2170758 89082589
5076 SNP_A-2146340 89089082
5077 SNP_A-2218834 89107401
5078 SNP_A-1939691 89108730
5079 SNP_A-1816487 89112559
5080 SNP_A-1818594 89112694
5081 SNP_A-1841546 89150671
5082 SNP_A-2099123 89153780
5083 SNP_A-4202909 89158168
5084 SNP_A-4194388 89158185
5085 SNP_A-2045143 89159762
5086 SNP_A-4201362 89159926
5087 SNP_A-2241597 89163800
5088 SNP_A-1884749 89163844
5089 SNP_A-2069905 89163923
5090 SNP_A-4229248 89164848
5091 SNP_A-1856021 89165586
5092 SNP_A-2281252 89170677
5093 SNP_A-1873288 89173365
5094 SNP_A-1848364 89173400
5095 SNP_A-4217343 89173539
5096 SNP_A-4239139 89178865
5097 SNP_A-2170870 89190615
5098 SNP_A-1935326 89200834
5099 SNP_A-4225720 89205211
5100 SNP_A-2170883 89216775
5101 SNP_A-2069043 89217086
5102 SNP_A-1800194 89222246
5103 SNP_A-1830474 89223966
5104 SNP_A-4224577 89232138
5105 SNP_A-2168656 89232216
5106 SNP_A-2101221 89233594
5107 SNP_A-4205394 89234446
5108 SNP_A-1902441 89239727
5109 SNP_A-2134180 89239759
5110 SNP_A-2279643 89266216
5111 SNP_A-2170948 89274415
5112 SNP_A-1954057 89304509
5113 SNP_A-2107667 89315629
5114 SNP_A-2311498 89315863
5115 SNP_A-2264119 89339301
5116 SNP_A-2189940 89339853
5117 SNP_A-2093834 89343656
5118 SNP_A-4234138 89361936
5119 SNP_A-4206301 89367042
5120 SNP_A-4229267 89372499
5121 SNP_A-2231244 89373530
5122 SNP_A-2078940 89373646
5123 SNP_A-4214295 89379711
5124 SNP_A-2125300 89389227
5125 SNP_A-2043945 89401541
5126 SNP_A-1887317 89402335
5127 SNP_A-2266573 89402906
5128 SNP_A-1823514 89405763
5129 SNP_A-1821072 89425792
5130 SNP_A-1844326 89427061
5131 SNP_A-2052239 89431424
5132 SNP_A-1864863 89433215
5133 SNP_A-2096763 89450105
5134 SNP_A-4193374 89477196
5135 SNP_A-1951386 89491459
5136 SNP_A-4201831 89491549
5137 SNP_A-2065054 89491645
5138 SNP_A-1805202 89492768
5139 SNP_A-4229280 89501002
5140 SNP_A-2290711 89501514
5141 SNP_A-4224686 89507542
5142 SNP_A-2081746 89509671
5143 SNP_A-2033531 89514819
5144 SNP_A-2311333 89515866
5145 SNP_A-2075932 89516302
5146 SNP_A-4207591 89560859
5147 SNP_A-2083963 89577017
5148 SNP_A-2191056 89584161
5149 SNP_A-2299958 89587656
5150 SNP_A-1869693 89591980
5151 SNP_A-2171336 89592577
5152 SNP_A-2171357 89607236
5153 SNP_A-2189298 89607967
5154 SNP_A-1926298 89608208
5155 SNP_A-4198287 89609318
5156 SNP_A-1849844 89610405
5157 SNP_A-2182023 89657092
5158 SNP_A-4221808 89692546
5159 SNP_A-1904660 89692621
5160 SNP_A-1832110 89692996
5161 SNP_A-2070863 89693084
5162 SNP_A-1914256 89745530
5163 SNP_A-4201682 89768383
5164 SNP_A-2003473 89855670
5165 SNP_A-4239343 89906408
5166 SNP_A-2180503 89909708
5167 SNP_A-2171582 89949096
5168 SNP_A-2171589 89949565
5169 SNP_A-2148665 89950066
5170 SNP_A-1890725 89957989
5171 SNP_A-1832089 89960670
5172 SNP_A-1786883 89977669
5173 SNP_A-2064382 89981790
5174 SNP_A-2114006 90134219
5175 SNP_A-1832141 90151388
5176 SNP_A-2003475 90180468
5177 SNP_A-1935127 90218788
5178 SNP_A-2257130 90219065
5179 SNP_A-1853833 90251192
5180 SNP_A-1796067 90251935
5181 SNP_A-2061070 90262845
5182 SNP_A-2171833 90270230
5183 SNP_A-2171844 90272781
5184 SNP_A-1943355 90280896
5185 SNP_A-1916916 90295866
5186 SNP_A-2158481 90296838
5187 SNP_A-2083780 90297962
5188 SNP_A-2298589 90320308
5189 SNP_A-4239218 90321311
5190 SNP_A-2050743 90334263
5191 SNP_A-4221268 90337196
5192 SNP_A-4226382 90337642
5193 SNP_A-2136614 90337736
5194 SNP_A-4195739 90337917
5195 SNP_A-2171950 90340598
5196 SNP_A-2207424 90345400
5197 SNP_A-2276692 90357362
5198 SNP_A-2027697 90364578
5199 SNP_A-2219913 90377843
5200 SNP_A-4197316 90387941
5201 SNP_A-1906366 90388502
5202 SNP_A-2273686 90388645
5203 SNP_A-2301257 90391459
5204 SNP_A-2106956 90394714
5205 SNP_A-1831242 90405321
5206 SNP_A-2096556 90412505
5207 SNP_A-1780828 90482406
5208 SNP_A-1943003 90482779
5209 SNP_A-2127459 90497979
5210 SNP_A-1891939 90502799
5211 SNP_A-2172119 90510964
5212 SNP_A-2172132 90523458
5213 SNP_A-2037543 90525541
5214 SNP_A-2189405 90578073
5215 SNP_A-2134238 90583867
5216 SNP_A-2172266 90601762
5217 SNP_A-2250860 90602189
5218 SNP_A-1889305 90690675
5219 SNP_A-1905640 90716800
5220 SNP_A-2290303 90747445
5221 SNP_A-1928042 90747563
5222 SNP_A-2117643 90748115
5223 SNP_A-4224583 90751043
5224 SNP_A-2196494 90754039
5225 SNP_A-1849888 90811414
5226 SNP_A-1831047 90811945
5227 SNP_A-2148755 90818043
5228 SNP_A-2101434 90832063
5229 SNP_A-2027826 90843580
5230 SNP_A-4227371 90854912
5231 SNP_A-2172527 90868110
5232 SNP_A-1940269 90870347
5233 SNP_A-1832809 90875976
5234 SNP_A-2003477 90892009
5235 SNP_A-2259415 90892071
5236 SNP_A-4203202 90892876
5237 SNP_A-2200490 90892975
5238 SNP_A-4236661 90906701
5239 SNP_A-4219434 90924773
5240 SNP_A-4194131 90925132
5241 SNP_A-1871965 90933196
5242 SNP_A-2281486 90933346
5243 SNP_A-2134807 90963453
5244 SNP_A-1800314 90975299
5245 SNP_A-2305550 90975361
5246 SNP_A-1925985 91003983
5247 SNP_A-2311543 91004304
5248 SNP_A-2191631 91012700
5249 SNP_A-2231365 91020387
5250 SNP_A-1893967 91062030
5251 SNP_A-1799918 91065432
5252 SNP_A-4217189 91140814
5253 SNP_A-1898276 91149048
5254 SNP_A-2222109 91159834
5255 SNP_A-2172907 91169091
5256 SNP_A-1883047 91179507
5257 SNP_A-4206548 91190370
5258 SNP_A-1875424 91190967
5259 SNP_A-2172941 91206506
5260 SNP_A-1851733 91222210
5261 SNP_A-2172970 91231413
5262 SNP_A-2187744 91242710
5263 SNP_A-2028168 91242779
5264 SNP_A-2172991 91244506
5265 SNP_A-1928324 91245937
5266 SNP_A-2106016 91248567
5267 SNP_A-2074301 91254740
5268 SNP_A-2172167 91258112
5269 SNP_A-1928825 91262227
5270 SNP_A-1952224 91268794
5271 SNP_A-2173040 91293729
5272 SNP_A-2023488 91299285
5273 SNP_A-1807727 91300206
5274 SNP_A-2130888 91317054
5275 SNP_A-1810097 91329303
5276 SNP_A-2097684 91347425
5277 SNP_A-1851215 91355431
5278 SNP_A-2092858 91356566
5279 SNP_A-1795432 91372652
5280 SNP_A-2173084 91382163
5281 SNP_A-1919713 91389873
5282 SNP_A-1842720 91399197
5283 SNP_A-2173111 91465990
5284 SNP_A-2263888 91494363
5285 SNP_A-4201760 91497158
5286 SNP_A-2159294 91499949
5287 SNP_A-4233828 91515881
5288 SNP_A-2173162 91517260
5289 SNP_A-2173169 91524658
5290 SNP_A-2302661 91528261
5291 SNP_A-2283705 91565000
5292 SNP_A-2042642 91581916
5293 SNP_A-2173233 91590915
5294 SNP_A-2120277 91621254
5295 SNP_A-1799566 91644124
5296 SNP_A-1837871 91661529
5297 SNP_A-2173319 91674422
5298 SNP_A-2112669 91674934
5299 SNP_A-2022533 91678478
5300 SNP_A-1926227 91682287
5301 SNP_A-2028101 91689459
5302 SNP_A-4219183 91689558
5303 SNP_A-4229452 91700026
5304 SNP_A-2075200 91706891
5305 SNP_A-4224617 91706986
5306 SNP_A-2107851 91707557
5307 SNP_A-1935011 91720738
5308 SNP_A-2023990 91720758
5309 SNP_A-2173419 91721239
5310 SNP_A-2173430 91721874
5311 SNP_A-2147782 91722850
5312 SNP_A-2157483 91722932
5313 SNP_A-2210369 91722970
5314 SNP_A-2037068 91726791
5315 SNP_A-2173450 91751102
5316 SNP_A-2173451 91751563
5317 SNP_A-2173455 91751806
5318 SNP_A-1960698 91770709
5319 SNP_A-2152002 91772794
5320 SNP_A-2311209 91781669
5321 SNP_A-2071135 91781824
5322 SNP_A-4227228 91786925
5323 SNP_A-1857227 91786946
5324 SNP_A-4193636 91787365
5325 SNP_A-1916181 91827623
5326 SNP_A-2173555 91836574
5327 SNP_A-4229462 91836914
5328 SNP_A-2198009 91847120
5329 SNP_A-2076252 91855800
5330 SNP_A-1881135 91858827
5331 SNP_A-2173595 91863889
5332 SNP_A-1864178 91865069
5333 SNP_A-1904551 91865189
5334 SNP_A-4239812 91876332
5335 SNP_A-4203125 91876666
5336 SNP_A-2095711 91878775
5337 SNP_A-4237178 91896638
5338 SNP_A-2215380 91913392
5339 SNP_A-1865790 91921343
5340 SNP_A-4229473 91930561
5341 SNP_A-4220420 91930574
5342 SNP_A-2032837 91930660
5343 SNP_A-2150818 91932497
5344 SNP_A-2225540 91955334
5345 SNP_A-2142117 91983911
5346 SNP_A-1922767 92040264
5347 SNP_A-4237398 92068069
5348 SNP_A-1919335 92068260
5349 SNP_A-1929715 92077186
5350 SNP_A-4233077 92095202
5351 SNP_A-1960442 92098401
5352 SNP_A-2298830 92100968
5353 SNP_A-1924774 92116565
5354 SNP_A-1833980 92116801
5355 SNP_A-2036590 92116849
5356 SNP_A-4229478 92117688
5357 SNP_A-4229479 92117714
5358 SNP_A-2173721 92117738
5359 SNP_A-2173722 92117801
5360 SNP_A-2173724 92121147
5361 SNP_A-2117069 92157633
5362 SNP_A-1844952 92161761
5363 SNP_A-4239269 92216355
5364 SNP_A-4200374 92217161
5365 SNP_A-1952462 92223689
5366 SNP_A-2040617 92250970
5367 SNP_A-4229480 92275844
5368 SNP_A-2237291 92284380
5369 SNP_A-2173730 92295316
5370 SNP_A-2108633 92332949
5371 SNP_A-2192096 92354245
5372 SNP_A-1794032 92363091
5373 SNP_A-2062004 92372986
5374 SNP_A-2308649 92373281
5375 SNP_A-4229481 92373721
5376 SNP_A-1820324 92380181
5377 SNP_A-1857103 92441346
5378 SNP_A-2173735 92460236
5379 SNP_A-2173736 92460749
5380 SNP_A-4229482 92460879
5381 SNP_A-2304760 92461636
5382 SNP_A-1890703 92469515
5383 SNP_A-2111756 92475680
5384 SNP_A-4205596 92494338
5385 SNP_A-2110458 92497204
5386 SNP_A-4238667 92497833
5387 SNP_A-1933233 92498169
5388 SNP_A-2173737 92498382
5389 SNP_A-2116520 92498417
5390 SNP_A-2091908 92507911
5391 SNP_A-2173739 92508105
5392 SNP_A-4229483 92510870
5393 SNP_A-4229484 92525871
5394 SNP_A-2301402 92534649
5395 SNP_A-2103215 92556862
5396 SNP_A-2104392 92586357
5397 SNP_A-2173782 92596373
5398 SNP_A-2173783 92598115
5399 SNP_A-2136734 92612027
5400 SNP_A-2165184 92615371
5401 SNP_A-4196645 92615675
5402 SNP_A-4198167 92634485
5403 SNP_A-2215239 92638054
5404 SNP_A-1884446 92640400
5405 SNP_A-4222396 92659048
5406 SNP_A-1922118 92667240
5407 SNP_A-2173927 92686408
5408 SNP_A-1811858 92694318
5409 SNP_A-2040036 92712064
5410 SNP_A-1841469 92712152
5411 SNP_A-2173955 92736911
5412 SNP_A-2169041 92740351
5413 SNP_A-2226220 92747268
5414 SNP_A-2216983 92748198
5415 SNP_A-2236574 92789207
5416 SNP_A-2174003 92797655
5417 SNP_A-2174049 92832141
5418 SNP_A-4225039 92885949
5419 SNP_A-2174113 92885983
5420 SNP_A-4216163 92889263
5421 SNP_A-4229520 92898105
5422 SNP_A-4193712 92907255
5423 SNP_A-1898400 92907858
5424 SNP_A-2313480 92908199
5425 SNP_A-2174124 92909844
5426 SNP_A-1852505 92914676
5427 SNP_A-2082947 92916576
5428 SNP_A-2046649 92922175
5429 SNP_A-2174169 92959296
5430 SNP_A-2174170 92960372
5431 SNP_A-1799715 92967902
5432 SNP_A-2174233 93009103
5433 SNP_A-1811371 93030876
5434 SNP_A-2022627 93031130
5435 SNP_A-4240020 93091677
5436 SNP_A-2190835 93115588
5437 SNP_A-2125012 93125446
5438 SNP_A-2036775 93183430
5439 SNP_A-2052868 93195700
5440 SNP_A-1900618 93196895
5441 SNP_A-1955589 93196981
5442 SNP_A-2206514 93202489
5443 SNP_A-1788467 93203337
5444 SNP_A-4239127 93204846
5445 SNP_A-1850453 93214207
5446 SNP_A-4229547 93220192
5447 SNP_A-2127991 93224656
5448 SNP_A-1886419 93249369
5449 SNP_A-2128650 93253982
5450 SNP_A-4228343 93254425
5451 SNP_A-1800782 93254940
5452 SNP_A-4205588 93264475
5453 SNP_A-2069149 93304421
5454 SNP_A-1826772 93311791
5455 SNP_A-2093850 93312087
5456 SNP_A-2200217 93312344
5457 SNP_A-4229550 93317344
5458 SNP_A-2174532 93317951
5459 SNP_A-2174534 93318026
5460 SNP_A-2174548 93340807
5461 SNP_A-2051353 93341695
5462 SNP_A-2129772 93386359
5463 SNP_A-1952714 93412595
5464 SNP_A-1916997 93434569
5465 SNP_A-2069948 93450323
5466 SNP_A-1832235 93454449
5467 SNP_A-2273050 93479841
5468 SNP_A-4229560 93497436
5469 SNP_A-4229566 93532937
5470 SNP_A-2174721 93537860
5471 SNP_A-2254089 93540169
5472 SNP_A-1824055 93563813
5473 SNP_A-1824693 93588673
5474 SNP_A-4200560 93596138
5475 SNP_A-2211866 93597456
5476 SNP_A-4231380 93597772
5477 SNP_A-4194942 93600086
5478 SNP_A-4193976 93605188
5479 SNP_A-2174821 93605666
5480 SNP_A-2174823 93605991
5481 SNP_A-2174824 93606311
5482 SNP_A-2138454 93606601
5483 SNP_A-2252605 93622080
5484 SNP_A-2147378 93622147
5485 SNP_A-4192948 93623641
5486 SNP_A-2174887 93657264
5487 SNP_A-2233099 93668359
5488 SNP_A-1835347 93687034
5489 SNP_A-1949600 93688375
5490 SNP_A-4229585 93689511
5491 SNP_A-4224659 93693347
5492 SNP_A-2034151 93693656
5493 SNP_A-4205337 93693874
5494 SNP_A-2174929 93704104
5495 SNP_A-4229588 93704361
5496 SNP_A-2174931 93704538
5497 SNP_A-2174942 93714027
5498 SNP_A-1940322 93732931
5499 SNP_A-2174950 93736786
5500 SNP_A-1951550 93767797
5501 SNP_A-2173232 93786901
5502 SNP_A-2241693 93834779
5503 SNP_A-2175043 93838819
5504 SNP_A-2094229 93841787
5505 SNP_A-2165835 93859493
5506 SNP_A-2070411 93863160
5507 SNP_A-1817951 93863575
5508 SNP_A-2122424 93881778
5509 SNP_A-2216179 93883418
5510 SNP_A-4192799 93886867
5511 SNP_A-1782830 93892386
5512 SNP_A-2063774 93934421
5513 SNP_A-1947001 93934618
5514 SNP_A-1933715 93945136
5515 SNP_A-1818941 93946379
5516 SNP_A-2291878 93962551
5517 SNP_A-1928095 93972032
5518 SNP_A-2288430 93975294
5519 SNP_A-2065140 93976538
5520 SNP_A-2093356 93986327
5521 SNP_A-2175204 93987402
5522 SNP_A-4229610 93989332
5523 SNP_A-2250688 94003885
5524 SNP_A-2270430 94038292
5525 SNP_A-4229612 94044441
5526 SNP_A-1889681 94056945
5527 SNP_A-4197067 94062605
5528 SNP_A-1879943 94096329
5529 SNP_A-2110349 94107975
5530 SNP_A-2029178 94122683
5531 SNP_A-2181509 94132522
5532 SNP_A-1871508 94144578
5533 SNP_A-2033202 94165350
5534 SNP_A-1878521 94175295
5535 SNP_A-4207375 94198563
5536 SNP_A-4206505 94205652
5537 SNP_A-4228009 94227893
5538 SNP_A-2156320 94251072
5539 SNP_A-1847231 94251231
5540 SNP_A-1844792 94253316
5541 SNP_A-2129982 94267891
5542 SNP_A-2108469 94272947
5543 SNP_A-1954266 94280408
5544 SNP_A-2175325 94286066
5545 SNP_A-2162525 94291797
5546 SNP_A-2184620 94341946
5547 SNP_A-2231977 94351657
5548 SNP_A-4203380 94358086
5549 SNP_A-2189190 94374020
5550 SNP_A-4192947 94379053
5551 SNP_A-2027524 94383942
5552 SNP_A-2173949 94385074
5553 SNP_A-2063814 94394271
5554 SNP_A-2283819 94411367
5555 SNP_A-2175403 94414612
5556 SNP_A-1913035 94423002
5557 SNP_A-2175407 94425011
5558 SNP_A-2080183 94430771
5559 SNP_A-1942653 94441829
5560 SNP_A-4200657 94441938
5561 SNP_A-1873635 94452168
5562 SNP_A-1837128 94462890
5563 SNP_A-1811852 94471136
5564 SNP_A-1822310 94478286
5565 SNP_A-2271478 94478310
5566 SNP_A-2286367 94478386
5567 SNP_A-1915774 94478591
5568 SNP_A-1796055 94517795
5569 SNP_A-1782209 94521040
5570 SNP_A-4229648 94554036
5571 SNP_A-1847417 94560006
5572 SNP_A-4234590 94576167
5573 SNP_A-2003491 94591872
5574 SNP_A-2135917 94610746
5575 SNP_A-1813166 94641576
5576 SNP_A-1936291 94651575
5577 SNP_A-2037386 94651871
5578 SNP_A-4204335 94653501
5579 SNP_A-2179799 94662967
5580 SNP_A-2288866 94663019
5581 SNP_A-4229656 94695303
5582 SNP_A-1925215 94697355
5583 SNP_A-2298941 94697608
5584 SNP_A-1878289 94697644
5585 SNP_A-2273254 94718459
5586 SNP_A-2158141 94740493
5587 SNP_A-1797934 94744827
5588 SNP_A-2233637 94769017
5589 SNP_A-4229666 94791351
5590 SNP_A-2175799 94801664
5591 SNP_A-1883795 94816092
5592 SNP_A-4202625 94816547
5593 SNP_A-2150275 94842532
5594 SNP_A-4194079 94843644
5595 SNP_A-4229671 94855046
5596 SNP_A-4194428 94857025
5597 SNP_A-2027328 94877466
5598 SNP_A-2236267 94884481
5599 SNP_A-2222768 94892782
5600 SNP_A-2314939 94921466
5601 SNP_A-1915427 94945664
5602 SNP_A-2052538 94946258
5603 SNP_A-2131102 94964023
5604 SNP_A-1850393 94968239
5605 SNP_A-4240694 94980126
5606 SNP_A-2175965 94991890
5607 SNP_A-2175979 95014904
5608 SNP_A-2053352 95020532
5609 SNP_A-2175985 95032754
5610 SNP_A-2175991 95056387
5611 SNP_A-1925923 95056411
5612 SNP_A-2129036 95098788
5613 SNP_A-1813037 95098873
5614 SNP_A-1800621 95098938
5615 SNP_A-2186352 95158080
5616 SNP_A-1872010 95168294
5617 SNP_A-4206276 95212819
5618 SNP_A-2070808 95233952
5619 SNP_A-2281746 95344378
5620 SNP_A-1925413 95374525
5621 SNP_A-4229694 95388061
5622 SNP_A-2003496 95419148
5623 SNP_A-2166167 95480307
5624 SNP_A-1804839 95480473
5625 SNP_A-2123735 95609029
5626 SNP_A-2176177 95610858
5627 SNP_A-1961140 95645616
5628 SNP_A-2096283 95646504
5629 SNP_A-2042241 95669702
5630 SNP_A-2116113 95672758
5631 SNP_A-4227807 95680681
5632 SNP_A-2240257 95719288
5633 SNP_A-1828199 95719314
5634 SNP_A-1837038 95726768
5635 SNP_A-2176289 95736781
5636 SNP_A-4227082 95747328
5637 SNP_A-1893644 95747698
5638 SNP_A-2176292 95749951
5639 SNP_A-2139224 95773569
5640 SNP_A-2250704 95791757
5641 SNP_A-1954100 95808668
5642 SNP_A-4229714 95818706
5643 SNP_A-2157406 95835590
5644 SNP_A-1833775 95836034
5645 SNP_A-1878436 95836692
5646 SNP_A-1940444 95841659
5647 SNP_A-2103312 95843613
5648 SNP_A-2063654 95843718
5649 SNP_A-2102892 95860425
5650 SNP_A-2119558 95863471
5651 SNP_A-4229723 95876553
5652 SNP_A-1829445 95894242
5653 SNP_A-2311003 95899572
5654 SNP_A-1839773 95900004
5655 SNP_A-2044476 95908336
5656 SNP_A-2021464 95909627
5657 SNP_A-2043238 95909793
5658 SNP_A-1926268 95910336
5659 SNP_A-2028215 95925710
5660 SNP_A-2158755 95965153
5661 SNP_A-1862140 96021407
5662 SNP_A-2078131 96065745
5663 SNP_A-2118075 96084613
5664 SNP_A-2233799 96096938
5665 SNP_A-4231882 96101710
5666 SNP_A-4229741 96252811
5667 SNP_A-4234111 96263426
5668 SNP_A-2205398 96288219
5669 SNP_A-2306458 96309340
5670 SNP_A-1950660 96313456
5671 SNP_A-2045804 96313752
5672 SNP_A-1867093 96332177
5673 SNP_A-2114248 96332205
5674 SNP_A-2065863 96339807
5675 SNP_A-4231859 96354162
5676 SNP_A-1881570 96376628
5677 SNP_A-1792562 96389857
5678 SNP_A-1819989 96395795
5679 SNP_A-2068587 96443969
5680 SNP_A-4229744 96455117
5681 SNP_A-2214026 96456082
5682 SNP_A-1895910 96459761
5683 SNP_A-2043831 96509121
5684 SNP_A-1939625 96517091
5685 SNP_A-2098330 96517996
5686 SNP_A-1834081 96530154
5687 SNP_A-2176714 96533786
5688 SNP_A-4240611 96556772
5689 SNP_A-2123283 96631324
5690 SNP_A-1911137 96635106
5691 SNP_A-2264276 96700736
5692 SNP_A-2306120 96701740
5693 SNP_A-4203031 96709564
5694 SNP_A-2030906 96735613
5695 SNP_A-4187294 96751047
5696 SNP_A-4238879 96754840
5697 SNP_A-2152287 96763781
5698 SNP_A-2057764 96764269
5699 SNP_A-1941365 96765319
5700 SNP_A-2162978 96781747
5701 SNP_A-2314200 96781769
5702 SNP_A-2309680 96782353
5703 SNP_A-2285068 96784449
5704 SNP_A-1906488 96786348
5705 SNP_A-2061936 96789180
5706 SNP_A-2269144 96795539
5707 SNP_A-1888204 96805016
5708 SNP_A-2105527 96809867
5709 SNP_A-2260205 96851793
5710 SNP_A-1837485 96915165
5711 SNP_A-2079117 96921033
5712 SNP_A-1837153 96970509
5713 SNP_A-2003506 97028576
5714 SNP_A-2088448 97030899
5715 SNP_A-1879619 97070820
5716 SNP_A-2190541 97136856
5717 SNP_A-2156395 97144982
5718 SNP_A-1789009 97145101
5719 SNP_A-2092325 97145354
5720 SNP_A-2177003 97152980
5721 SNP_A-2150566 97160587
5722 SNP_A-2234277 97167175
5723 SNP_A-1818113 97187358
5724 SNP_A-1808061 97187528
5725 SNP_A-1858255 97211632
5726 SNP_A-1942755 97234644
5727 SNP_A-2259342 97235209
5728 SNP_A-2047984 97246696
5729 SNP_A-2307435 97250562
5730 SNP_A-1855769 97250777
5731 SNP_A-4228019 97251493
5732 SNP_A-1836516 97252416
5733 SNP_A-2131530 97283653
5734 SNP_A-2177092 97300730
5735 SNP_A-2299307 97306879
5736 SNP_A-4206030 97307161
5737 SNP_A-4195849 97308172
5738 SNP_A-2177117 97328125
5739 SNP_A-2177118 97328797
5740 SNP_A-1819840 97342956
5741 SNP_A-2177930 97343711
5742 SNP_A-1791324 97360744
5743 SNP_A-2277649 97381381
5744 SNP_A-4229787 97443856
5745 SNP_A-2060917 97507593
5746 SNP_A-1873885 97525103
5747 SNP_A-4198624 97538625
5748 SNP_A-1811413 97550186
5749 SNP_A-1910139 97554675
5750 SNP_A-2234831 97574397
5751 SNP_A-2177322 97584533
5752 SNP_A-2177343 97597584
5753 SNP_A-4236367 97679564
5754 SNP_A-1789120 97712694
5755 SNP_A-2224514 97720763
5756 SNP_A-1795484 97720817
5757 SNP_A-2123756 97740231
5758 SNP_A-1796772 97785455
5759 SNP_A-2264154 97816792
5760 SNP_A-2069054 97819069
5761 SNP_A-2177572 97834839
5762 SNP_A-4202828 97853820
5763 SNP_A-1935437 97861472
5764 SNP_A-2189403 97864202
5765 SNP_A-1950693 97871063
5766 SNP_A-4231808 97871104
5767 SNP_A-2089049 97895510
5768 SNP_A-1818904 97911472
5769 SNP_A-2177630 97955399
5770 SNP_A-2273370 97962700
5771 SNP_A-2294480 97967487
5772 SNP_A-1928311 97970250
5773 SNP_A-2197731 97972652
5774 SNP_A-4203461 97973014
5775 SNP_A-2272629 97994941
5776 SNP_A-1904498 97997943
5777 SNP_A-1894642 98017154
5778 SNP_A-2285194 98025841
5779 SNP_A-1883434 98032362
5780 SNP_A-4192546 98096707
5781 SNP_A-2103383 98096810
5782 SNP_A-4225877 98101412
5783 SNP_A-2182271 98117502
5784 SNP_A-2065185 98117969
5785 SNP_A-2310668 98119056
5786 SNP_A-2189020 98141892
5787 SNP_A-1872642 98170633
5788 SNP_A-1843685 98219604
5789 SNP_A-4217005 98223149
5790 SNP_A-2274969 98226047
5791 SNP_A-2127256 98227266
5792 SNP_A-1834157 98227661
5793 SNP_A-1815470 98228088
5794 SNP_A-4235816 98234484
5795 SNP_A-2148476 98258174
5796 SNP_A-2177808 98277140
5797 SNP_A-1867465 98286664
5798 SNP_A-1893800 98294942
5799 SNP_A-2149924 98295761
5800 SNP_A-2107119 98301534
5801 SNP_A-1783674 98336378
5802 SNP_A-2122159 98342974
5803 SNP_A-2034312 98348352
5804 SNP_A-2099833 98348698
5805 SNP_A-4206368 98350724
5806 SNP_A-1858262 98369972
5807 SNP_A-2075183 98393248
5808 SNP_A-2154139 98393623
5809 SNP_A-2162299 98393927
5810 SNP_A-2272942 98394451
5811 SNP_A-2181145 98401880
5812 SNP_A-2264904 98413839
5813 SNP_A-2177903 98415108
5814 SNP_A-2177945 98448739
5815 SNP_A-2177960 98462467
5816 SNP_A-2224197 98465962
5817 SNP_A-4240315 98469034
5818 SNP_A-1832880 98477848
5819 SNP_A-2302542 98480256
5820 SNP_A-1825966 98480290
5821 SNP_A-4203905 98481115
5822 SNP_A-1952551 98481458
5823 SNP_A-2177988 98494931
5824 SNP_A-2079249 98496663
5825 SNP_A-4216847 98501537
5826 SNP_A-2232868 98503828
5827 SNP_A-1804113 98529622
5828 SNP_A-2173061 98572725
5829 SNP_A-4229862 98581506
5830 SNP_A-2178048 98581669
5831 SNP_A-1867598 98600789
5832 SNP_A-1879003 98625393
5833 SNP_A-4233159 98639816
5834 SNP_A-2117235 98653125
5835 SNP_A-1880591 98668215
5836 SNP_A-1809716 98668641
5837 SNP_A-4219218 98670434
5838 SNP_A-2025396 98674282
5839 SNP_A-4232217 98675472
5840 SNP_A-2258591 98714437
5841 SNP_A-2028867 98735083
5842 SNP_A-2178134 98750022
5843 SNP_A-1804472 98753399
5844 SNP_A-1898715 98753534
5845 SNP_A-2173822 98773899
5846 SNP_A-2310974 98805551
5847 SNP_A-1915850 98821470
5848 SNP_A-4229882 98825958
5849 SNP_A-4234901 98827541
5850 SNP_A-2095103 98827933
5851 SNP_A-2178206 98831653
5852 SNP_A-1919516 98832117
5853 SNP_A-2251254 98833273
5854 SNP_A-2117577 98834214
5855 SNP_A-1864200 98834419
5856 SNP_A-1923703 98856520
5857 SNP_A-2167801 98856562
5858 SNP_A-2216450 98869868
5859 SNP_A-1788869 98879767
5860 SNP_A-2178241 98891869
5861 SNP_A-4229888 98907117
5862 SNP_A-4236892 98912364
5863 SNP_A-4233811 98912379
5864 SNP_A-4239000 98915794
5865 SNP_A-2178268 98936080
5866 SNP_A-2126648 98953078
5867 SNP_A-4200379 99000207
5868 SNP_A-1951297 99003333
5869 SNP_A-2243897 99036194
5870 SNP_A-4198408 99068346
5871 SNP_A-2183037 99072154
5872 SNP_A-2258862 99084647
5873 SNP_A-1929469 99090977
5874 SNP_A-2220082 99119895
5875 SNP_A-1939047 99176470
5876 SNP_A-1820967 99187874
5877 SNP_A-2003517 99202794
5878 SNP_A-2244598 99249886
5879 SNP_A-4229904 99278898
5880 SNP_A-1899519 99297278
5881 SNP_A-2198173 99328856
5882 SNP_A-2194994 99329212
5883 SNP_A-4203301 99335233
5884 SNP_A-2041453 99353039
5885 SNP_A-4202558 99353304
5886 SNP_A-1923982 99353383
5887 SNP_A-2298274 99379711
5888 SNP_A-4220629 99386211
5889 SNP_A-2143074 99443724
5890 SNP_A-2190972 99477577
5891 SNP_A-2122856 99482433
5892 SNP_A-2178627 99549209
5893 SNP_A-2261521 99549906
5894 SNP_A-1901410 99616093
5895 SNP_A-2287793 99621048
5896 SNP_A-2246407 99623527
5897 SNP_A-2178669 99626614
5898 SNP_A-4229922 99640361
5899 SNP_A-2159839 99659263
5900 SNP_A-2178728 99740855
5901 SNP_A-2149444 99749857
5902 SNP_A-1858122 99754908
5903 SNP_A-1888074 99772099
5904 SNP_A-2195921 99772480
5905 SNP_A-4197013 99772768
5906 SNP_A-2225182 99787063
5907 SNP_A-1853463 99800921
5908 SNP_A-2207225 99801108
5909 SNP_A-2225110 99810530
5910 SNP_A-2003518 99915625
5911 SNP_A-2135240 99939872
5912 SNP_A-2200906 99949361
5913 SNP_A-2136976 99949768
5914 SNP_A-1960995 99950150
5915 SNP_A-2064788 99954494
5916 SNP_A-1857303 99954646
5917 SNP_A-2273295 99955330
5918 SNP_A-2144185 99962618
5919 SNP_A-2243054 99964927
5920 SNP_A-2273394 99973665
5921 SNP_A-2223708 99973880
5922 SNP_A-1923699 100012376
5923 SNP_A-2178880 100012523
5924 SNP_A-2117193 100081498
5925 SNP_A-1846263 100164852
5926 SNP_A-2062865 100164915
5927 SNP_A-2036849 100222738
5928 SNP_A-1867952 100224680
5929 SNP_A-2051423 100233149
5930 SNP_A-4193919 100234116
5931 SNP_A-1814375 100244550
5932 SNP_A-2211142 100266431
5933 SNP_A-2299531 100266808
5934 SNP_A-1851544 100287056
5935 SNP_A-2058511 100306243
5936 SNP_A-2209406 100307256
5937 SNP_A-1887509 100308129
5938 SNP_A-2246588 100320971
5939 SNP_A-2187060 100325031
5940 SNP_A-2179184 100329135
5941 SNP_A-2225701 100337891
5942 SNP_A-1943069 100338016
5943 SNP_A-2300417 100338111
5944 SNP_A-1786582 100350235
5945 SNP_A-1910018 100351196
5946 SNP_A-4231477 100369439
5947 SNP_A-2119104 100372469
5948 SNP_A-2276131 100391121
5949 SNP_A-2166033 100391674
5950 SNP_A-2165720 100392357
5951 SNP_A-2106583 100392540
5952 SNP_A-2241389 100394323
5953 SNP_A-4226263 100394564
5954 SNP_A-1906602 100395279
5955 SNP_A-2299245 100400613
5956 SNP_A-1935501 100401546
5957 SNP_A-4219930 100405070
5958 SNP_A-4230875 100406232
5959 SNP_A-2021184 100406374
5960 SNP_A-2130448 100428464
5961 SNP_A-4198228 100429416
5962 SNP_A-2309080 100438101
5963 SNP_A-2091849 100456401
5964 SNP_A-1810893 100462732
5965 SNP_A-2090180 100478632
5966 SNP_A-2227009 100487924
5967 SNP_A-4221474 100487981
5968 SNP_A-1901428 100518488
5969 SNP_A-1833678 100522814
5970 SNP_A-2084125 100523120
5971 SNP_A-2220606 100524314
5972 SNP_A-2244222 100530564
5973 SNP_A-2060108 100531418
5974 SNP_A-2211510 100531649
5975 SNP_A-1842751 100535000
5976 SNP_A-2308629 100535252
5977 SNP_A-2202696 100576615
5978 SNP_A-2179526 100593161
5979 SNP_A-2179528 100593423
5980 SNP_A-2155892 100595841
5981 SNP_A-4229999 100611279
5982 SNP_A-1876162 100620044
5983 SNP_A-4228232 100633729
5984 SNP_A-4228898 100633744
5985 SNP_A-4226666 100634644
5986 SNP_A-2226875 100634753
5987 SNP_A-4221072 100646105
5988 SNP_A-2134792 100665807
5989 SNP_A-1852112 100667810
5990 SNP_A-1827828 100685883
5991 SNP_A-2111824 100686017
5992 SNP_A-2268353 100688436
5993 SNP_A-2075895 100689460
5994 SNP_A-1873381 100690246
5995 SNP_A-2277470 100700656
5996 SNP_A-2179735 100731618
5997 SNP_A-1870318 100738874
5998 SNP_A-2251144 100742753
5999 SNP_A-4206218 100742810
6000 SNP_A-2210225 100753752
6001 SNP_A-2267203 100754267
6002 SNP_A-2049796 100765374
6003 SNP_A-2282603 100772164
6004 SNP_A-2052427 100798211
6005 SNP_A-2296459 100799522
6006 SNP_A-2164706 100803215
6007 SNP_A-2228311 100815014
6008 SNP_A-1869324 100825131
6009 SNP_A-1944175 100825536
6010 SNP_A-2179873 100825721
6011 SNP_A-2194212 100833316
6012 SNP_A-2172981 100843435
6013 SNP_A-2104738 100843735
6014 SNP_A-2109371 100849091
6015 SNP_A-2232196 100851019
6016 SNP_A-1843341 100884066
6017 SNP_A-1840305 100893517
6018 SNP_A-4230037 100894575
6019 SNP_A-2179955 100894824
6020 SNP_A-4236222 100906088
6021 SNP_A-2309798 100906309
6022 SNP_A-2291936 100932186
6023 SNP_A-2179973 100935367
6024 SNP_A-2180037 100935706
6025 SNP_A-2031341 100943561
6026 SNP_A-1821597 100944357
6027 SNP_A-2256051 100955477
6028 SNP_A-1940123 100956004
6029 SNP_A-4203136 100973809
6030 SNP_A-1781467 100973881
6031 SNP_A-2281092 100973899
6032 SNP_A-2167666 100983195
6033 SNP_A-1937631 100986078
6034 SNP_A-4223140 100998119
6035 SNP_A-2132148 101004875
6036 SNP_A-4204133 101005398
6037 SNP_A-2147098 101006432
6038 SNP_A-1799091 101022894
6039 SNP_A-2179977 101025496
6040 SNP_A-2179979 101025873
6041 SNP_A-2064981 101034447
6042 SNP_A-2044686 101034679
6043 SNP_A-2179987 101034781
6044 SNP_A-4230045 101060931
6045 SNP_A-2180024 101070551
6046 SNP_A-4227272 101088453
6047 SNP_A-4230049 101100765
6048 SNP_A-4230050 101102895
6049 SNP_A-2039627 101103830
6050 SNP_A-1896609 101107739
6051 SNP_A-2153555 101107928
6052 SNP_A-2310911 101132036
6053 SNP_A-4236420 101165404
6054 SNP_A-1794595 101165489
6055 SNP_A-1861351 101180363
6056 SNP_A-1873094 101209047
6057 SNP_A-2180115 101221703
6058 SNP_A-1862643 101255260
6059 SNP_A-2165717 101255497
6060 SNP_A-1943528 101265258
6061 SNP_A-4223241 101272738
6062 SNP_A-2191731 101278581
6063 SNP_A-4234149 101293454
6064 SNP_A-2193960 101309527
6065 SNP_A-2067292 101333809
6066 SNP_A-4238364 101333866
6067 SNP_A-1944974 101334744
6068 SNP_A-1806128 101339638
6069 SNP_A-2180243 101342950
6070 SNP_A-1835015 101356933
6071 SNP_A-2103250 101375417
6072 SNP_A-2103439 101376071
6073 SNP_A-2180299 101397170
6074 SNP_A-2305757 101406286
6075 SNP_A-1877835 101410044
6076 SNP_A-1783335 101437372
6077 SNP_A-1915203 101459606
6078 SNP_A-2266103 101478802
6079 SNP_A-2180444 101490998
6080 SNP_A-2067673 101494235
6081 SNP_A-2266760 101496416
6082 SNP_A-1852125 101508977
6083 SNP_A-1882199 101509339
6084 SNP_A-1831848 101538690
6085 SNP_A-1792805 101562359
6086 SNP_A-1872449 101562377
6087 SNP_A-2215762 101562517
6088 SNP_A-2149540 101573617
6089 SNP_A-4229873 101574066
6090 SNP_A-2180538 101576249
6091 SNP_A-2057056 101618001
6092 SNP_A-1812912 101619642
6093 SNP_A-1934255 101627600
6094 SNP_A-1872850 101633794
6095 SNP_A-2236543 101634775
6096 SNP_A-2157751 101636557
6097 SNP_A-1790159 101637436
6098 SNP_A-4220324 101646552
6099 SNP_A-1909957 101646674
6100 SNP_A-1900489 101649882
6101 SNP_A-1960739 101650093
6102 SNP_A-2003531 101662914
6103 SNP_A-1829427 101667274
6104 SNP_A-2121009 101672475
6105 SNP_A-4199874 101709465
6106 SNP_A-2084103 101710138
6107 SNP_A-2158343 101712337
6108 SNP_A-2180722 101720310
6109 SNP_A-4230118 101720621
6110 SNP_A-2180724 101721943
6111 SNP_A-2311213 101736581
6112 SNP_A-2145725 101739352
6113 SNP_A-2180765 101752488
6114 SNP_A-2201395 101759124
6115 SNP_A-1868770 101782458
6116 SNP_A-2291275 101840098
6117 SNP_A-4237793 101893155
6118 SNP_A-2282551 101901616
6119 SNP_A-4230138 101918278
6120 SNP_A-1841792 101927078
6121 SNP_A-4220155 101929873
6122 SNP_A-1948883 101983285
6123 SNP_A-2143805 101985141
6124 SNP_A-1868499 102017192
6125 SNP_A-2255718 102017409
6126 SNP_A-2104495 102017593
6127 SNP_A-4236018 102033267
6128 SNP_A-2117782 102045515
6129 SNP_A-2307408 102045625
6130 SNP_A-2003535 102054297
6131 SNP_A-4230158 102071466
6132 SNP_A-2143590 102074116
6133 SNP_A-2078957 102091526
6134 SNP_A-1917686 102098414
6135 SNP_A-2202883 102100733
6136 SNP_A-1935038 102119212
6137 SNP_A-4230432 102120763
6138 SNP_A-1871582 102123999
6139 SNP_A-2066164 102124043
6140 SNP_A-2181115 102124314
6141 SNP_A-2181119 102124951
6142 SNP_A-4235817 102126087
6143 SNP_A-2181132 102129933
6144 SNP_A-4230163 102131428
6145 SNP_A-2141528 102136231
6146 SNP_A-4218941 102139586
6147 SNP_A-2181180 102145619
6148 SNP_A-2181181 102146217
6149 SNP_A-2300971 102148734
6150 SNP_A-1802904 102150684
6151 SNP_A-1892612 102157899
6152 SNP_A-1874334 102173853
6153 SNP_A-4192820 102174385
6154 SNP_A-2042364 102175566
6155 SNP_A-1863383 102176474
6156 SNP_A-1936568 102192004
6157 SNP_A-1911482 102259921
6158 SNP_A-2043242 102266959
6159 SNP_A-2232205 102269779
6160 SNP_A-2297001 102274514
6161 SNP_A-1894736 102276476
6162 SNP_A-2084978 102278821
6163 SNP_A-4195059 102282919
6164 SNP_A-1906959 102292183
6165 SNP_A-2199624 102301323
6166 SNP_A-4192598 102346392
6167 SNP_A-4240364 102347495
6168 SNP_A-2132591 102355206
6169 SNP_A-2087585 102381362
6170 SNP_A-2106340 102396646
6171 SNP_A-2310633 102397054
6172 SNP_A-2287648 102403705
6173 SNP_A-2060926 102413583
6174 SNP_A-2166276 102416304
6175 SNP_A-1843575 102423689
6176 SNP_A-2265960 102424943
6177 SNP_A-1875858 102430390
6178 SNP_A-2155261 102457406
6179 SNP_A-2109331 102465398
6180 SNP_A-4230194 102467867
6181 SNP_A-2181613 102467939
6182 SNP_A-1945658 102481449
6183 SNP_A-2181625 102487406
6184 SNP_A-2231703 102491230
6185 SNP_A-1798693 102492286
6186 SNP_A-2029381 102502078
6187 SNP_A-2310717 102502105
6188 SNP_A-2270475 102502609
6189 SNP_A-2094082 102502829
6190 SNP_A-2072916 102503045
6191 SNP_A-2269626 102503356
6192 SNP_A-4196745 102507261
6193 SNP_A-2201432 102507473
6194 SNP_A-2181702 102526729
6195 SNP_A-2213713 102533839
6196 SNP_A-2293928 102550905
6197 SNP_A-4230218 102648777
6198 SNP_A-1871249 102663492
6199 SNP_A-2195095 102664057
6200 SNP_A-1896989 102672922
6201 SNP_A-1789176 102696954
6202 SNP_A-1958489 102697574
6203 SNP_A-4194212 102706077
6204 SNP_A-2254062 102716617
6205 SNP_A-4198876 102723279
6206 SNP_A-4230230 102727898
6207 SNP_A-1948780 102728146
6208 SNP_A-2181958 102731607
6209 SNP_A-2186002 102737314
6210 SNP_A-2273933 102738742
6211 SNP_A-2025996 102743016
6212 SNP_A-2147441 102759474
6213 SNP_A-2133073 102759622
6214 SNP_A-2260998 102766333
6215 SNP_A-2103258 102766381
6216 SNP_A-2076311 102767100
6217 SNP_A-4230232 102767492
6218 SNP_A-2182013 102767609
6219 SNP_A-2044965 102769437
6220 SNP_A-2003541 102769640
6221 SNP_A-2111941 102784358
6222 SNP_A-4238133 102784415
6223 SNP_A-2182075 102788188
6224 SNP_A-2127055 102800718
6225 SNP_A-2182108 102830340
6226 SNP_A-2259844 102888167
6227 SNP_A-2066501 102888184
6228 SNP_A-2106367 102894599
6229 SNP_A-2314250 102897595
6230 SNP_A-4227624 102901818
6231 SNP_A-4195456 102913791
6232 SNP_A-2036727 102927933
6233 SNP_A-2250393 102965262
6234 SNP_A-2182318 102990414
6235 SNP_A-2154974 103007730
6236 SNP_A-1949235 103026374
6237 SNP_A-1933872 103035852
6238 SNP_A-2182427 103073528
6239 SNP_A-2182429 103073812
6240 SNP_A-1870432 103075333
6241 SNP_A-1832329 103076020
6242 SNP_A-2164281 103077233
6243 SNP_A-2024112 103093501
6244 SNP_A-1864893 103167268
6245 SNP_A-2076084 103175857
6246 SNP_A-4221751 103176349
6247 SNP_A-1936629 103182164
6248 SNP_A-2251606 103182364
6249 SNP_A-1821254 103222227
6250 SNP_A-1917417 103222824
6251 SNP_A-2231751 103222979
6252 SNP_A-1927514 103293619
6253 SNP_A-4231136 103319296
6254 SNP_A-2157743 103328990
6255 SNP_A-4227197 103329246
6256 SNP_A-1797177 103369150
6257 SNP_A-1796969 103370723
6258 SNP_A-1847576 103381158
6259 SNP_A-2294432 103390952
6260 SNP_A-2049365 103423031
6261 SNP_A-2168018 103425751
6262 SNP_A-1915244 103441964
6263 SNP_A-2307247 103442146
6264 SNP_A-2147566 103443615
6265 SNP_A-1851368 103449306
6266 SNP_A-2182903 103451601
6267 SNP_A-1876945 103452394
6268 SNP_A-2182922 103462632
6269 SNP_A-4230297 103462855
6270 SNP_A-4216294 103463422
6271 SNP_A-2237618 103475940
6272 SNP_A-2090999 103485492
6273 SNP_A-1856132 103491381
6274 SNP_A-2182200 103498446
6275 SNP_A-2171263 103502502
6276 SNP_A-2124254 103510844
6277 SNP_A-1878923 103513441
6278 SNP_A-4230685 103536555
6279 SNP_A-2267843 103543773
6280 SNP_A-4235791 103547367
6281 SNP_A-2168686 103550947
6282 SNP_A-1794007 103567030
6283 SNP_A-2183164 103619173
6284 SNP_A-4230318 103620027
6285 SNP_A-1845446 103624199
6286 SNP_A-2062187 103726299
6287 SNP_A-1949061 103729972
6288 SNP_A-4230333 103749582
6289 SNP_A-4234910 103759337
6290 SNP_A-2183373 103778202
6291 SNP_A-4230340 103786924
6292 SNP_A-2183385 103787454
6293 SNP_A-4187542 103787753
6294 SNP_A-1901662 103790194
6295 SNP_A-1788299 103807642
6296 SNP_A-4230343 103820932
6297 SNP_A-1893021 103855994
6298 SNP_A-2235601 103886721
6299 SNP_A-2003549 103914442
6300 SNP_A-4225504 103914702
6301 SNP_A-4198703 103915219
6302 SNP_A-1936894 103915556
6303 SNP_A-2161420 103915711
6304 SNP_A-1824797 103917003
6305 SNP_A-1846879 103917101
6306 SNP_A-4241005 103917206
6307 SNP_A-4232938 103921100
6308 SNP_A-1827365 103921293
6309 SNP_A-2042245 103921470
6310 SNP_A-2301333 103930492
6311 SNP_A-2033992 103930701
6312 SNP_A-2075302 103933101
6313 SNP_A-1815698 103938575
6314 SNP_A-2058389 103955393
6315 SNP_A-2313437 103963667
6316 SNP_A-2205921 103966556
6317 SNP_A-2021036 103977351
6318 SNP_A-2035595 103981567
6319 SNP_A-1856888 103981840
6320 SNP_A-1882682 103998191
6321 SNP_A-2088465 104005150
6322 SNP_A-2029535 104043397
6323 SNP_A-2196461 104045087
6324 SNP_A-4230354 104046032
6325 SNP_A-2183543 104050671
6326 SNP_A-2183545 104051148
6327 SNP_A-2209336 104054773
6328 SNP_A-4217793 104060135
6329 SNP_A-2163966 104062675
6330 SNP_A-1903065 104098834
6331 SNP_A-2090711 104108811
6332 SNP_A-2183588 104110978
6333 SNP_A-2183606 104116906
6334 SNP_A-2046419 104126138
6335 SNP_A-1850464 104193406
6336 SNP_A-2097466 104194846
6337 SNP_A-2134970 104200181
6338 SNP_A-2155298 104207321
6339 SNP_A-2259446 104223256
6340 SNP_A-2142644 104233335
6341 SNP_A-4196076 104246973
6342 SNP_A-4197889 104247042
6343 SNP_A-2133970 104247310
6344 SNP_A-1819466 104249902
6345 SNP_A-1849714 104262991
6346 SNP_A-2183875 104272462
6347 SNP_A-2040882 104279301
6348 SNP_A-2259492 104282736
6349 SNP_A-1919958 104294803
6350 SNP_A-1829191 104297028
6351 SNP_A-2143545 104297070
6352 SNP_A-1859311 104318071
6353 SNP_A-1874758 104347420
6354 SNP_A-1944043 104362014
6355 SNP_A-2111079 104363114
6356 SNP_A-2269046 104363291
6357 SNP_A-1811069 104379957
6358 SNP_A-2074452 104386285
6359 SNP_A-1791152 104386932
6360 SNP_A-2071197 104412658
6361 SNP_A-4230396 104416416
6362 SNP_A-1864167 104417447
6363 SNP_A-2163126 104417695
6364 SNP_A-2184025 104434616
6365 SNP_A-2184035 104440279
6366 SNP_A-2072411 104462633
6367 SNP_A-1878384 104463578
6368 SNP_A-1945426 104463670
6369 SNP_A-1783690 104466931
6370 SNP_A-2239313 104513756
6371 SNP_A-1830980 104526683
6372 SNP_A-2047832 104536652
6373 SNP_A-1932941 104536683
6374 SNP_A-1886125 104536965
6375 SNP_A-1800749 104540577
6376 SNP_A-4214302 104544636
6377 SNP_A-1884185 104546993
6378 SNP_A-4206866 104554471
6379 SNP_A-1832283 104566462
6380 SNP_A-2269784 104592644
6381 SNP_A-1900416 104593018
6382 SNP_A-2066086 104596983
6383 SNP_A-2113537 104638037
6384 SNP_A-2060816 104639049
6385 SNP_A-2234110 104640379
6386 SNP_A-4238763 104647202
6387 SNP_A-4205478 104659552
6388 SNP_A-4201992 104662371
6389 SNP_A-2103827 104681930
6390 SNP_A-4239488 104682315
6391 SNP_A-4230406 104687364
6392 SNP_A-4239840 104743461
6393 SNP_A-2184172 104756698
6394 SNP_A-4230411 104756904
6395 SNP_A-1841112 104768321
6396 SNP_A-1893715 104784282
6397 SNP_A-2184215 104796515
6398 SNP_A-2032098 104805839
6399 SNP_A-1821064 104831385
6400 SNP_A-4241150 104845563
6401 SNP_A-1898751 104858257
6402 SNP_A-2257909 104858439
6403 SNP_A-2258118 104859193
6404 SNP_A-2064976 104859903
6405 SNP_A-2163258 104870871
6406 SNP_A-1900005 104875319
6407 SNP_A-2307840 104878039
6408 SNP_A-1848008 104887053
6409 SNP_A-2216566 104889850
6410 SNP_A-2184271 104924887
6411 SNP_A-2099378 104945573
6412 SNP_A-2213662 104946582
6413 SNP_A-1797802 104946679
6414 SNP_A-1921709 104949855
6415 SNP_A-1894844 104954122
6416 SNP_A-1954793 104954515
6417 SNP_A-2117531 104966952
6418 SNP_A-2184352 104968003
6419 SNP_A-4223280 104982350
6420 SNP_A-1791992 104984478
6421 SNP_A-2236963 104985433
6422 SNP_A-2184404 105004420
6423 SNP_A-2057529 105034099
6424 SNP_A-1901402 105034357
6425 SNP_A-2262152 105047822
6426 SNP_A-4216141 105091623
6427 SNP_A-1868550 105141936
6428 SNP_A-1862918 105155765
6429 SNP_A-2003554 105159394
6430 SNP_A-2003555 105159519
6431 SNP_A-4239424 105159963
6432 SNP_A-4224640 105167936
6433 SNP_A-4223261 105168278
6434 SNP_A-2282556 105169635
6435 SNP_A-2213674 105170958
6436 SNP_A-2259274 105171097
6437 SNP_A-4230438 105184554
6438 SNP_A-2256387 105184948
6439 SNP_A-1839267 105185048
6440 SNP_A-4230441 105200821
6441 SNP_A-4230442 105201688
6442 SNP_A-2096363 105202838
6443 SNP_A-2184611 105220214
6444 SNP_A-2137822 105245409
6445 SNP_A-2175955 105248465
6446 SNP_A-2242521 105249023
6447 SNP_A-2215580 105259754
6448 SNP_A-4231663 105262937
6449 SNP_A-1829477 105280475
6450 SNP_A-1822395 105280529
6451 SNP_A-1797213 105280803
6452 SNP_A-2274037 105281021
6453 SNP_A-4192810 105283047
6454 SNP_A-4230200 105283241
6455 SNP_A-2082350 105286471
6456 SNP_A-2184694 105287934
6457 SNP_A-1899205 105288188
6458 SNP_A-1826603 105289737
6459 SNP_A-1911139 105292393
6460 SNP_A-4230454 105295988
6461 SNP_A-1813095 105299440
6462 SNP_A-2184725 105308948
6463 SNP_A-2184730 105311957
6464 SNP_A-1837075 105315831
6465 SNP_A-1801970 105316174
6466 SNP_A-2178849 105350547
6467 SNP_A-1802343 105352259
6468 SNP_A-4216350 105352358
6469 SNP_A-2034011 105352545
6470 SNP_A-1960421 105358866
6471 SNP_A-2184781 105358969
6472 SNP_A-2032033 105381445
6473 SNP_A-2234025 105386927
6474 SNP_A-1881299 105387142
6475 SNP_A-2153289 105389620
6476 SNP_A-2063994 105389662
6477 SNP_A-1953680 105411611
6478 SNP_A-2285763 105414558
6479 SNP_A-1868777 105434341
6480 SNP_A-4214303 105434421
6481 SNP_A-1853507 105434757
6482 SNP_A-1954950 105435276
6483 SNP_A-4203140 105435429
6484 SNP_A-1950104 105437745
6485 SNP_A-2101577 105438155
6486 SNP_A-2295663 105440160
6487 SNP_A-2184922 105445579
6488 SNP_A-1900350 105452539
6489 SNP_A-2112478 105452831
6490 SNP_A-1847607 105468283
6491 SNP_A-2114815 105480613
6492 SNP_A-2062143 105494048
6493 SNP_A-2047634 105499358
6494 SNP_A-2205528 105499407
6495 SNP_A-2222487 105550418
6496 SNP_A-2003558 105576623
6497 SNP_A-1926222 105583400
6498 SNP_A-2041028 105618714
6499 SNP_A-1921780 105619151
6500 SNP_A-4195126 105631206
6501 SNP_A-1791378 105646287
6502 SNP_A-1849349 105646375
6503 SNP_A-1931846 105648472
6504 SNP_A-2036111 105648511
6505 SNP_A-2128684 105649071
6506 SNP_A-4198649 105699635
6507 SNP_A-2185283 105708805
6508 SNP_A-1952445 105711973
6509 SNP_A-1865765 105714023
6510 SNP_A-2257616 105726750
6511 SNP_A-2185356 105736075
6512 SNP_A-2094709 105736412
6513 SNP_A-2113001 105785365
6514 SNP_A-2052877 105816902
6515 SNP_A-2096708 105829286
6516 SNP_A-4222632 105830840
6517 SNP_A-2027885 105833916
6518 SNP_A-2250272 105834174
6519 SNP_A-1951784 105835302
6520 SNP_A-2185514 105852495
6521 SNP_A-2185517 105852930
6522 SNP_A-2185525 105854828
6523 SNP_A-2189968 105896399
6524 SNP_A-1903132 105925785
6525 SNP_A-2185593 105950970
6526 SNP_A-4230535 105950992
6527 SNP_A-2278852 105956886
6528 SNP_A-2210691 105960944
6529 SNP_A-2185613 105963256
6530 SNP_A-2097002 105966650
6531 SNP_A-2214684 105970807
6532 SNP_A-2188024 105981057
6533 SNP_A-1847154 106001879
6534 SNP_A-2187004 106032071
6535 SNP_A-2306326 106032245
6536 SNP_A-2185637 106045128
6537 SNP_A-2185638 106045240
6538 SNP_A-2096948 106055160
6539 SNP_A-2059735 106055273
6540 SNP_A-2296248 106067378
6541 SNP_A-4198867 106087992
6542 SNP_A-1820457 106093875
6543 SNP_A-4214304 106095440
6544 SNP_A-2185663 106099421
6545 SNP_A-2274189 106103673
6546 SNP_A-2046678 106105109
6547 SNP_A-1930050 106112665
6548 SNP_A-1850387 106131246
6549 SNP_A-2067480 106158402
6550 SNP_A-1874445 106174045
6551 SNP_A-1814582 106189099
6552 SNP_A-1862325 106238321
6553 SNP_A-2208808 106243304
6554 SNP_A-2024009 106350766
6555 SNP_A-2159135 106350970
6556 SNP_A-2112973 106393743
6557 SNP_A-2278186 106393784
6558 SNP_A-4218153 106434168
6559 SNP_A-2185891 106440136
6560 SNP_A-2147151 106445793
6561 SNP_A-2185908 106454394
6562 SNP_A-2185924 106466122
6563 SNP_A-2274570 106474305
6564 SNP_A-2223351 106481547
6565 SNP_A-1934380 106580716
6566 SNP_A-2144461 106580916
6567 SNP_A-1846277 106602443
6568 SNP_A-1957358 106618191
6569 SNP_A-1880567 106618390
6570 SNP_A-4197394 106645433
6571 SNP_A-2050786 106648992
6572 SNP_A-1947449 106650916
6573 SNP_A-4230571 106666491
6574 SNP_A-2250034 106671034
6575 SNP_A-1892383 106672223
6576 SNP_A-2296562 106686305
6577 SNP_A-2114042 106700243
6578 SNP_A-1927077 106700317
6579 SNP_A-1898091 106702622
6580 SNP_A-2165248 106703218
6581 SNP_A-1902995 106704039
6582 SNP_A-1954101 106713004
6583 SNP_A-1803673 106725747
6584 SNP_A-2204237 106726181
6585 SNP_A-2116597 106729300
6586 SNP_A-1802430 106730847
6587 SNP_A-1871636 106734506
6588 SNP_A-4206539 106734791
6589 SNP_A-2165095 106736530
6590 SNP_A-2246529 106736548
6591 SNP_A-1859149 106737065
6592 SNP_A-2033515 106799172
6593 SNP_A-2052057 106804375
6594 SNP_A-4196733 106808630
6595 SNP_A-2267428 106822797
6596 SNP_A-2193513 106823669
6597 SNP_A-2199181 106833081
6598 SNP_A-1839425 106833569
6599 SNP_A-2068778 106850220
6600 SNP_A-2152846 106850338
6601 SNP_A-1781666 106860763
6602 SNP_A-1841893 106861406
6603 SNP_A-2156068 106862057
6604 SNP_A-4216733 106862505
6605 SNP_A-1813603 106863210
6606 SNP_A-2186078 106870516
6607 SNP_A-4230579 106881666
6608 SNP_A-2088022 106898549
6609 SNP_A-4231846 106898802
6610 SNP_A-2243991 106901881
6611 SNP_A-2165330 106902104
6612 SNP_A-2186109 106909000
6613 SNP_A-2186135 106931175
6614 SNP_A-4230586 106931402
6615 SNP_A-2254027 106935333
6616 SNP_A-2047565 106935489
6617 SNP_A-4230587 106937655
6618 SNP_A-2271716 106946643
6619 SNP_A-2174075 106951944
6620 SNP_A-4239933 106955849
6621 SNP_A-1894324 106956280
6622 SNP_A-4232420 106957123
6623 SNP_A-4205870 106973281
6624 SNP_A-2132647 106973656
6625 SNP_A-4196669 106983618
6626 SNP_A-1945530 106992053
6627 SNP_A-2305338 106993097
6628 SNP_A-1913047 106994363
6629 SNP_A-4230593 107003052
6630 SNP_A-2304956 107004270
6631 SNP_A-1796949 107016959
6632 SNP_A-1915613 107023076
6633 SNP_A-2242443 107025051
6634 SNP_A-1793705 107036129
6635 SNP_A-2210822 107038548
6636 SNP_A-4198748 107088262
6637 SNP_A-2119849 107088302
6638 SNP_A-2201599 107093227
6639 SNP_A-4228573 107108097
6640 SNP_A-2154161 107123147
6641 SNP_A-2235439 107123314
6642 SNP_A-1896886 107123363
6643 SNP_A-4230594 107126178
6644 SNP_A-2186231 107127170
6645 SNP_A-2186232 107127314
6646 SNP_A-1916241 107130075
6647 SNP_A-2303909 107130560
6648 SNP_A-2186233 107130924
6649 SNP_A-2186234 107131974
6650 SNP_A-2282541 107205958
6651 SNP_A-2186303 107206398
6652 SNP_A-4193046 107244769
6653 SNP_A-2220048 107256422
6654 SNP_A-2186355 107277967
6655 SNP_A-1796852 107282455
6656 SNP_A-2244237 107290594
6657 SNP_A-1948344 107290898
6658 SNP_A-2287286 107301357
6659 SNP_A-1819937 107301870
6660 SNP_A-2162219 107301949
6661 SNP_A-2043517 107301996
6662 SNP_A-2186398 107322224
6663 SNP_A-2040298 107331904
6664 SNP_A-4229224 107369246
6665 SNP_A-2310401 107409614
6666 SNP_A-2144553 107428971
6667 SNP_A-4222269 107456558
6668 SNP_A-2222095 107468407
6669 SNP_A-2025846 107470272
6670 SNP_A-2131680 107470431
6671 SNP_A-1886553 107497125
6672 SNP_A-2163898 107502127
6673 SNP_A-2135798 107506243
6674 SNP_A-2056183 107506307
6675 SNP_A-2171050 107507341
6676 SNP_A-4240342 107538707
6677 SNP_A-2186683 107539052
6678 SNP_A-1803897 107545732
6679 SNP_A-2114124 107546943
6680 SNP_A-2186706 107553629
6681 SNP_A-2084553 107564097
6682 SNP_A-4230687 107570564
6683 SNP_A-2295516 107581123
6684 SNP_A-2235385 107605170
6685 SNP_A-2241208 107605820
6686 SNP_A-1924102 107606588
6687 SNP_A-2186783 107641487
6688 SNP_A-2241822 107644147
6689 SNP_A-2186968 107644377
6690 SNP_A-2048551 107654784
6691 SNP_A-4193154 107685443
6692 SNP_A-2054806 107686012
6693 SNP_A-1800999 107686914
6694 SNP_A-2309300 107735314
6695 SNP_A-2282964 107768237
6696 SNP_A-1877806 107789005
6697 SNP_A-2186922 107789081
6698 SNP_A-4230637 107789674
6699 SNP_A-4198637 107793326
6700 SNP_A-2124796 107793450
6701 SNP_A-2089786 107793480
6702 SNP_A-2151774 107793714
6703 SNP_A-1941489 107793936
6704 SNP_A-2244361 107794346
6705 SNP_A-2251502 107800359
6706 SNP_A-2150355 107801346
6707 SNP_A-1896009 107804756
6708 SNP_A-4202157 107813761
6709 SNP_A-2231750 107877219
6710 SNP_A-2304963 107878277
6711 SNP_A-2131500 107878552
6712 SNP_A-2187025 107884231
6713 SNP_A-2195620 107921811
6714 SNP_A-2308828 107942846
6715 SNP_A-1862455 107947401
6716 SNP_A-2021142 107948660
6717 SNP_A-2171872 107948900
6718 SNP_A-4230648 107949490
6719 SNP_A-1917461 107967111
6720 SNP_A-2236551 107969155
6721 SNP_A-2125394 107969573
6722 SNP_A-2268909 107970388
6723 SNP_A-2003571 108001372
6724 SNP_A-2277036 108012546
6725 SNP_A-4207436 108019927
6726 SNP_A-2222099 108034018
6727 SNP_A-2091296 108056227
6728 SNP_A-1817629 108089770
6729 SNP_A-4223337 108097034
6730 SNP_A-2003572 108121613
6731 SNP_A-4230654 108125789
6732 SNP_A-4205281 108135888
6733 SNP_A-2025037 108145566
6734 SNP_A-1840918 108149902
6735 SNP_A-2134061 108156314
6736 SNP_A-1820991 108156384
6737 SNP_A-1855104 108156406
6738 SNP_A-4206141 108156462
6739 SNP_A-4201086 108156613
6740 SNP_A-2097378 108156691
6741 SNP_A-1821485 108157793
6742 SNP_A-1788307 108157835
6743 SNP_A-4195089 108165646
6744 SNP_A-1787947 108177007
6745 SNP_A-1815273 108210705
6746 SNP_A-2199928 108217160
6747 SNP_A-2197073 108219065
6748 SNP_A-1925530 108219256
6749 SNP_A-2187266 108220932
6750 SNP_A-2075749 108223447
6751 SNP_A-1784913 108223518
6752 SNP_A-2187284 108238166
6753 SNP_A-4204535 108238873
6754 SNP_A-2181320 108239436
6755 SNP_A-1957749 108239461
6756 SNP_A-2187291 108246013
6757 SNP_A-1795313 108246558
6758 SNP_A-1889254 108250430
6759 SNP_A-1850474 108251446
6760 SNP_A-2226604 108251680
6761 SNP_A-2187297 108258307
6762 SNP_A-2187298 108258428
6763 SNP_A-4230662 108258529
6764 SNP_A-2215037 108270934
6765 SNP_A-2297796 108278557
6766 SNP_A-2140854 108294602
6767 SNP_A-2138871 108294814
6768 SNP_A-1900058 108300666
6769 SNP_A-2228498 108301017
6770 SNP_A-2236254 108301063
6771 SNP_A-4230669 108314040
6772 SNP_A-1799728 108329517
6773 SNP_A-2046983 108337015
6774 SNP_A-2180475 108337437
6775 SNP_A-2073632 108338970
6776 SNP_A-1898523 108372089
6777 SNP_A-2313657 108372130
6778 SNP_A-4194233 108372995
6779 SNP_A-1948369 108400396
6780 SNP_A-2187337 108412378
6781 SNP_A-4198233 108432811
6782 SNP_A-2187359 108444747
6783 SNP_A-2187391 108492967
6784 SNP_A-4214308 108511065
6785 SNP_A-2187403 108511397
6786 SNP_A-2155794 108521747
6787 SNP_A-4230678 108522261
6788 SNP_A-1949512 108522357
6789 SNP_A-2108851 108522450
6790 SNP_A-4217652 108526066
6791 SNP_A-2236027 108527892
6792 SNP_A-1947864 108550129
6793 SNP_A-1860767 108551465
6794 SNP_A-2187482 108578747
6795 SNP_A-2187485 108581580
6796 SNP_A-2115090 108584484
6797 SNP_A-2225941 108617962
6798 SNP_A-4230683 108629850
6799 SNP_A-2187508 108630183
6800 SNP_A-2187533 108677100
6801 SNP_A-4233506 108726456
6802 SNP_A-4230688 108755291
6803 SNP_A-1930917 108767282
6804 SNP_A-2165586 108778529
6805 SNP_A-4222134 108778942
6806 SNP_A-2258680 108779132
6807 SNP_A-4194746 108780579
6808 SNP_A-2031024 108817400
6809 SNP_A-1894523 108837996
6810 SNP_A-2082171 108842137
6811 SNP_A-4199571 108842249
6812 SNP_A-2187617 108852961
6813 SNP_A-2092217 108865125
6814 SNP_A-1852987 108865183
6815 SNP_A-4232100 108865234
6816 SNP_A-2099422 108875752
6817 SNP_A-2067707 108889361
6818 SNP_A-2187650 108891489
6819 SNP_A-1924166 108915796
6820 SNP_A-2103710 108927210
6821 SNP_A-4236691 108927584
6822 SNP_A-1861113 108971157
6823 SNP_A-2192296 108971325
6824 SNP_A-1958618 108986242
6825 SNP_A-2187746 108995393
6826 SNP_A-2035426 109042323
6827 SNP_A-2184367 109049443
6828 SNP_A-2158864 109051931
6829 SNP_A-1880547 109055727
6830 SNP_A-1840686 109081469
6831 SNP_A-4227345 109081789
6832 SNP_A-2187859 109097925
6833 SNP_A-4240386 109122113
6834 SNP_A-1927738 109122216
6835 SNP_A-4220286 109131297
6836 SNP_A-1859542 109139835
6837 SNP_A-2266524 109140220
6838 SNP_A-2248387 109154152
6839 SNP_A-2069531 109165751
6840 SNP_A-2229573 109166309
6841 SNP_A-2228537 109205907
6842 SNP_A-2303850 109214394
6843 SNP_A-2207985 109219452
6844 SNP_A-2108152 109229627
6845 SNP_A-2003579 109254227
6846 SNP_A-2003581 109254689
6847 SNP_A-4200706 109255030
6848 SNP_A-2283540 109268029
6849 SNP_A-2215032 109298621
6850 SNP_A-2222470 109322705
6851 SNP_A-1783145 109340418
6852 SNP_A-2053841 109340523
6853 SNP_A-2151384 109352934
6854 SNP_A-2225157 109352953
6855 SNP_A-1918907 109353041
6856 SNP_A-2314315 109354114
6857 SNP_A-1900107 109359569
6858 SNP_A-2123637 109360215
6859 SNP_A-1910253 109362566
6860 SNP_A-4201950 109363023
6861 SNP_A-1930067 109431496
6862 SNP_A-1842117 109461769
6863 SNP_A-2272259 109478945
6864 SNP_A-1862645 109479213
6865 SNP_A-2188108 109486141
6866 SNP_A-1839254 109515518
6867 SNP_A-1826341 109522093
6868 SNP_A-1942097 109547492
6869 SNP_A-4228453 109569182
6870 SNP_A-2039848 109579088
6871 SNP_A-1960495 109583527
6872 SNP_A-1901907 109587487
6873 SNP_A-2100019 109591078
6874 SNP_A-2028491 109609452
6875 SNP_A-1810120 109616599
6876 SNP_A-2301509 109617144
6877 SNP_A-1789811 109617363
6878 SNP_A-2201277 109617587
6879 SNP_A-2245425 109642997
6880 SNP_A-4233348 109643044
6881 SNP_A-2293607 109643061
6882 SNP_A-2188286 109649037
6883 SNP_A-1785248 109649437
6884 SNP_A-4202928 109649496
6885 SNP_A-1910590 109679086
6886 SNP_A-4214309 109682921
6887 SNP_A-1875068 109707920
6888 SNP_A-2289280 109708451
6889 SNP_A-1806911 109710635
6890 SNP_A-1890500 109713136
6891 SNP_A-2187480 109717977
6892 SNP_A-2188424 109742796
6893 SNP_A-2177549 109759843
6894 SNP_A-2139060 109761088
6895 SNP_A-2314293 109797253
6896 SNP_A-1804662 109807056
6897 SNP_A-4226979 109814154
6898 SNP_A-2077364 109814887
6899 SNP_A-1880710 109816010
6900 SNP_A-4223399 109816667
6901 SNP_A-2216510 109816730
6902 SNP_A-2026943 109817569
6903 SNP_A-1942162 109819624
6904 SNP_A-4236912 109845351
6905 SNP_A-4233794 109848322
6906 SNP_A-2188475 109851960
6907 SNP_A-1816662 109854156
6908 SNP_A-1895102 109854746
6909 SNP_A-1856612 109859089
6910 SNP_A-2063068 109880158
6911 SNP_A-1916427 109894926
6912 SNP_A-2194479 109898267
6913 SNP_A-4205610 109906437
6914 SNP_A-2070994 109933594
6915 SNP_A-2087126 109949461
6916 SNP_A-1876746 109949960
6917 SNP_A-1872867 109966723
6918 SNP_A-4229015 109976093
6919 SNP_A-2194188 109995296
6920 SNP_A-1804058 110004068
6921 SNP_A-2229981 110035261
6922 SNP_A-2113892 110049368
6923 SNP_A-2053635 110049686
6924 SNP_A-4204669 110068364
6925 SNP_A-2140297 110078003
6926 SNP_A-1784396 110078079
6927 SNP_A-1877338 110098379
6928 SNP_A-4230785 110104108
6929 SNP_A-4192803 110106211
6930 SNP_A-4221508 110106226
6931 SNP_A-4232501 110177366
6932 SNP_A-1805441 110180265
6933 SNP_A-2285583 110254929
6934 SNP_A-1869563 110267411
6935 SNP_A-2105476 110336048
6936 SNP_A-2037940 110336591
6937 SNP_A-1800509 110347791
6938 SNP_A-1933012 110373915
6939 SNP_A-2213457 110380997
6940 SNP_A-2281120 110413710
6941 SNP_A-2027263 110430395
6942 SNP_A-2219836 110430763
6943 SNP_A-2133101 110439273
6944 SNP_A-1926231 110460047
6945 SNP_A-1938327 110466673
6946 SNP_A-2003590 110478211
6947 SNP_A-4214310 110478381
6948 SNP_A-4204209 110487236
6949 SNP_A-1849787 110498107
6950 SNP_A-4195090 110509127
6951 SNP_A-4230802 110513987
6952 SNP_A-2165510 110578598
6953 SNP_A-2151945 110580878
6954 SNP_A-1795748 110593423
6955 SNP_A-2052075 110605305
6956 SNP_A-1896163 110632096
6957 SNP_A-2209645 110652194
6958 SNP_A-4194155 110675429
6959 SNP_A-1787323 110700871
6960 SNP_A-1859293 110741933
6961 SNP_A-2194400 110747254
6962 SNP_A-2122982 110769732
6963 SNP_A-2222915 110823973
6964 SNP_A-4220108 110824624
6965 SNP_A-1806017 110827733
6966 SNP_A-1887546 110839550
6967 SNP_A-2293139 110852045
6968 SNP_A-2108107 110852214
6969 SNP_A-2188882 110856607
6970 SNP_A-2202900 110867383
6971 SNP_A-2190269 110867758
6972 SNP_A-2252438 110901430
6973 SNP_A-2100035 110903321
6974 SNP_A-4237027 110907000
6975 SNP_A-2111520 110931118
6976 SNP_A-1837922 110931393
6977 SNP_A-2049639 110933948
6978 SNP_A-2188968 110934168
6979 SNP_A-4234994 110937398
6980 SNP_A-2095700 110938446
6981 SNP_A-2122372 110938850
6982 SNP_A-4200324 110946159
6983 SNP_A-1866731 110946274
6984 SNP_A-2270066 110966878
6985 SNP_A-2069355 110994368
6986 SNP_A-2142709 111025359
6987 SNP_A-4238773 111032341
6988 SNP_A-1860551 111049123
6989 SNP_A-2067599 111067445
6990 SNP_A-4220807 111068748
6991 SNP_A-1917805 111083874
6992 SNP_A-2031306 111085284
6993 SNP_A-1872923 111096968
6994 SNP_A-2118309 111114278
6995 SNP_A-1919824 111565080
6996 SNP_A-2149005 111585875
6997 SNP_A-2071448 111586106
6998 SNP_A-1942168 111598206
6999 SNP_A-1813967 111606252
7000 SNP_A-2151293 111649459
7001 SNP_A-4193698 111652791
7002 SNP_A-4223067 111802399
7003 SNP_A-2274494 111816581
7004 SNP_A-1812120 111816739
7005 SNP_A-1891559 111817619
7006 SNP_A-1894014 111839396
7007 SNP_A-4230847 111854307
7008 SNP_A-1814783 111854994
7009 SNP_A-2100709 111860160
7010 SNP_A-4221525 111891087
7011 SNP_A-2242189 111893886
7012 SNP_A-2192575 111900539
7013 SNP_A-2245701 111900674
7014 SNP_A-2079156 111928410
7015 SNP_A-2223813 112028713
7016 SNP_A-2249350 112053139
7017 SNP_A-2298291 112053694
7018 SNP_A-1871950 112060178
7019 SNP_A-1894923 112102887
7020 SNP_A-1901083 112104046
7021 SNP_A-1911568 112125734
7022 SNP_A-1918713 112139338
7023 SNP_A-4237924 112139720
7024 SNP_A-4196821 112175472
7025 SNP_A-1893914 112198903
7026 SNP_A-2063653 112199342
7027 SNP_A-2189723 112211878
7028 SNP_A-2241207 112212018
7029 SNP_A-2189727 112224337
7030 SNP_A-1845798 112225396
7031 SNP_A-1810989 112233546
7032 SNP_A-2279640 112247877
7033 SNP_A-4201866 112260353
7034 SNP_A-1937255 112269197
7035 SNP_A-2115321 112272262
7036 SNP_A-1902949 112272390
7037 SNP_A-4230880 112272568
7038 SNP_A-1861508 112273409
7039 SNP_A-2142164 112273716
7040 SNP_A-1792545 112282279
7041 SNP_A-1922804 112296262
7042 SNP_A-2154772 112302611
7043 SNP_A-2167957 112302798
7044 SNP_A-2197438 112309830
7045 SNP_A-2145431 112454700
7046 SNP_A-2276500 112479326
7047 SNP_A-2251021 112511617
7048 SNP_A-4230903 112561683
7049 SNP_A-2203636 112610426
7050 SNP_A-1802581 112610478
7051 SNP_A-1823856 112610712
7052 SNP_A-2053276 112612617
7053 SNP_A-1824915 112649062
7054 SNP_A-1935062 112731466
7055 SNP_A-2109606 112755703
7056 SNP_A-1813719 112784127
7057 SNP_A-2081203 112805193
7058 SNP_A-2003597 112834948
7059 SNP_A-1884318 112849190
7060 SNP_A-1821046 112849738
7061 SNP_A-2196598 112870531
7062 SNP_A-1845662 112908901
7063 SNP_A-4232786 112909386
7064 SNP_A-2113954 112909442
7065 SNP_A-2221730 112909607
7066 SNP_A-1855770 112945321
7067 SNP_A-4199316 112946386
7068 SNP_A-2054395 112955392
7069 SNP_A-2160895 112958927
7070 SNP_A-2209154 112963304
7071 SNP_A-1887049 112963486
7072 SNP_A-2289402 113104469
7073 SNP_A-1914020 113105334
7074 SNP_A-2180479 113154699
7075 SNP_A-2212663 113157383
7076 SNP_A-2202726 113158146
7077 SNP_A-2079138 113160288
7078 SNP_A-1801904 113189296
7079 SNP_A-2190381 113194894
7080 SNP_A-1948093 113200293
7081 SNP_A-1820450 113200756
7082 SNP_A-2163263 113202209
7083 SNP_A-2190410 113207765
7084 SNP_A-2190443 113215415
7085 SNP_A-2190446 113215730
7086 SNP_A-1887692 113223005
7087 SNP_A-2038061 113249328
7088 SNP_A-2190484 113253338
7089 SNP_A-4193073 113264893
7090 SNP_A-2105146 113305911
7091 SNP_A-1863672 113311720
7092 SNP_A-4200532 113332373
7093 SNP_A-1820792 113361712
7094 SNP_A-2238392 113366240
7095 SNP_A-4240622 113479759
7096 SNP_A-4217007 113586105
7097 SNP_A-2167704 113586171
7098 SNP_A-1790688 113586246
7099 SNP_A-1857557 113645940
7100 SNP_A-4219707 113800334
7101 SNP_A-1934822 113941987
7102 SNP_A-2190106 113955396
7103 SNP_A-2212973 113956904
7104 SNP_A-2126123 114002985
7105 SNP_A-2003603 114025191
7106 SNP_A-1851948 114063361
7107 SNP_A-2058667 114092980
