# Supplementary material for: Genetic Structure of the Spanish Population
Source: BMC Genomics. 2010 May 25;11:326. doi: 10.1186/1471-2164-11-326 (PMC2887418; doi:10.1186/1471-2164-11-326)
Supplement: Additional file 1 — List of haplotype blocks across all autosomal chromosomes in the Spanish population. Each block is described by the SNPs that compose it, the major haplotypes with haplotypic frequencies, and the LD (D') among adjacent blocks. For each chromosome, the correspondence list between the SNP names and numbers is included in a separate table. [file 1471-2164-11-326-S1.ZIP › chr14.snpkey.txt]

1 SNP_A-2191188 19495751
2 SNP_A-2191190 19496544
3 SNP_A-1850399 19502641
4 SNP_A-1861111 19502828
5 SNP_A-2267924 19502884
6 SNP_A-2191290 19586195
7 SNP_A-2071485 19590795
8 SNP_A-2027155 19590900
9 SNP_A-2292915 19592561
10 SNP_A-2191296 19594095
11 SNP_A-1833033 19608234
12 SNP_A-4217999 19620187
13 SNP_A-1919150 19629122
14 SNP_A-2033367 19648010
15 SNP_A-2121250 19669355
16 SNP_A-2101909 19669857
17 SNP_A-2028053 19669994
18 SNP_A-2119605 19692061
19 SNP_A-2191313 19696131
20 SNP_A-1919667 19715756
21 SNP_A-1895731 19735141
22 SNP_A-2191380 19743825
23 SNP_A-1832543 19747097
24 SNP_A-1912049 19747431
25 SNP_A-1925794 19785865
26 SNP_A-1940353 19827644
27 SNP_A-2133063 19833871
28 SNP_A-2148301 19833934
29 SNP_A-1938632 19852005
30 SNP_A-1895781 19865555
31 SNP_A-1896747 19866718
32 SNP_A-2191496 19872547
33 SNP_A-2277245 19879331
34 SNP_A-2093186 19911002
35 SNP_A-1949715 19941485
36 SNP_A-2139555 19958020
37 SNP_A-2091274 19959489
38 SNP_A-1803465 20012291
39 SNP_A-1782470 20017108
40 SNP_A-2191652 20021582
41 SNP_A-1910133 20028565
42 SNP_A-2195413 20029710
43 SNP_A-1957350 20030302
44 SNP_A-2286739 20030320
45 SNP_A-2226170 20062727
46 SNP_A-1933744 20077488
47 SNP_A-1863967 20079991
48 SNP_A-4231070 20087258
49 SNP_A-1906641 20094459
50 SNP_A-2070690 20094626
51 SNP_A-2191751 20113123
52 SNP_A-2163706 20113734
53 SNP_A-2090879 20116652
54 SNP_A-2022692 20120761
55 SNP_A-2204728 20123831
56 SNP_A-1904568 20128177
57 SNP_A-4206211 20151250
58 SNP_A-2023699 20151347
59 SNP_A-2061432 20151584
60 SNP_A-2302136 20177904
61 SNP_A-1879759 20178271
62 SNP_A-2298521 20252640
63 SNP_A-2260592 20258525
64 SNP_A-2191935 20271429
65 SNP_A-1950950 20272176
66 SNP_A-2092744 20275863
67 SNP_A-2050991 20283701
68 SNP_A-1812098 20283863
69 SNP_A-2217327 20283985
70 SNP_A-1892960 20288180
71 SNP_A-2098798 20288504
72 SNP_A-4204202 20292766
73 SNP_A-2088188 20292831
74 SNP_A-4198081 20297342
75 SNP_A-1948101 20297432
76 SNP_A-1790660 20308638
77 SNP_A-1848333 20317060
78 SNP_A-2223266 20325564
79 SNP_A-2047324 20335477
80 SNP_A-2266617 20388754
81 SNP_A-2192077 20397748
82 SNP_A-4200809 20405194
83 SNP_A-1947165 20434060
84 SNP_A-1819832 20521583
85 SNP_A-2192200 20565861
86 SNP_A-2124539 20579769
87 SNP_A-4206564 20599898
88 SNP_A-2205605 20686715
89 SNP_A-2192298 20687921
90 SNP_A-2192301 20688132
91 SNP_A-2192302 20694994
92 SNP_A-4231132 20695082
93 SNP_A-2021398 20761781
94 SNP_A-1845295 20767781
95 SNP_A-1796442 20795494
96 SNP_A-2192393 20822050
97 SNP_A-2215148 20822363
98 SNP_A-4194271 20847552
99 SNP_A-2029124 20856782
100 SNP_A-2065964 20859634
101 SNP_A-1909402 20877639
102 SNP_A-2131358 20998178
103 SNP_A-2140920 21052797
104 SNP_A-2062444 21069033
105 SNP_A-4224333 21071017
106 SNP_A-1901551 21080800
107 SNP_A-1892891 21081056
108 SNP_A-1932945 21091957
109 SNP_A-1907047 21120353
110 SNP_A-2239789 21123657
111 SNP_A-2054940 21123703
112 SNP_A-2190395 21153205
113 SNP_A-4197750 21159134
114 SNP_A-2192648 21171249
115 SNP_A-2279001 21171322
116 SNP_A-1949011 21172279
117 SNP_A-2025427 21172585
118 SNP_A-1871516 21173435
119 SNP_A-2155530 21197463
120 SNP_A-2206175 21205192
121 SNP_A-2217864 21206293
122 SNP_A-2107366 21246760
123 SNP_A-2192720 21259099
124 SNP_A-2192723 21259146
125 SNP_A-2214095 21284915
126 SNP_A-1877703 21289265
127 SNP_A-2003613 21307961
128 SNP_A-2144457 21331024
129 SNP_A-1921354 21337331
130 SNP_A-2188875 21345162
131 SNP_A-2003615 21348578
132 SNP_A-2257389 21369821
133 SNP_A-1907907 21371065
134 SNP_A-4235237 21396700
135 SNP_A-2249835 21398106
136 SNP_A-1781421 21398161
137 SNP_A-2061804 21398205
138 SNP_A-2109345 21400270
139 SNP_A-2118583 21400991
140 SNP_A-2116884 21401192
141 SNP_A-1950696 21407981
142 SNP_A-2003616 21409967
143 SNP_A-2310066 21412256
144 SNP_A-2003617 21447213
145 SNP_A-2192900 21448382
146 SNP_A-2192901 21448637
147 SNP_A-2194578 21448972
148 SNP_A-2021368 21449843
149 SNP_A-2306650 21459943
150 SNP_A-4198161 21462466
151 SNP_A-4240577 21462479
152 SNP_A-1859827 21462543
153 SNP_A-2237266 21462647
154 SNP_A-2300977 21466983
155 SNP_A-2189755 21474514
156 SNP_A-2028126 21480460
157 SNP_A-1840587 21483625
158 SNP_A-4192742 21490677
159 SNP_A-2119638 21525454
160 SNP_A-4202855 21531617
161 SNP_A-2061490 21603727
162 SNP_A-2048424 21643283
163 SNP_A-2197883 21645418
164 SNP_A-1790558 21645988
165 SNP_A-2149321 21650602
166 SNP_A-2139687 21651118
167 SNP_A-1881752 21661661
168 SNP_A-1822934 21664286
169 SNP_A-4216198 21668216
170 SNP_A-1839679 21668999
171 SNP_A-4226402 21669148
172 SNP_A-2293117 21671771
173 SNP_A-4194369 21674996
174 SNP_A-2021632 21697688
175 SNP_A-2114429 21697994
176 SNP_A-2193210 21703508
177 SNP_A-2270824 21704333
178 SNP_A-1884331 21704535
179 SNP_A-1894053 21705195
180 SNP_A-4227692 21705649
181 SNP_A-4203412 21715523
182 SNP_A-2091873 21747326
183 SNP_A-4224763 21748775
184 SNP_A-1944969 21751816
185 SNP_A-2193313 21768821
186 SNP_A-2031066 21784072
187 SNP_A-2151895 21784363
188 SNP_A-4221764 21784682
189 SNP_A-2116730 21792331
190 SNP_A-2269535 21793038
191 SNP_A-2193341 21800768
192 SNP_A-2193342 21800821
193 SNP_A-2087423 21801251
194 SNP_A-4231196 21802459
195 SNP_A-2193361 21807817
196 SNP_A-1899789 21807891
197 SNP_A-1900550 21817323
198 SNP_A-2024157 21842435
199 SNP_A-2046412 21844535
200 SNP_A-4231203 21860760
201 SNP_A-2205218 21864372
202 SNP_A-1799346 21870919
203 SNP_A-1959865 21924985
204 SNP_A-2189356 21925523
205 SNP_A-2003619 21928707
206 SNP_A-2062754 21960251
207 SNP_A-2102675 22008051
208 SNP_A-2062329 22008401
209 SNP_A-2023002 22040167
210 SNP_A-2109033 22044096
211 SNP_A-2208285 22045540
212 SNP_A-1915564 22045568
213 SNP_A-2032293 22069902
214 SNP_A-4233919 22083902
215 SNP_A-1859114 22089662
216 SNP_A-4220733 22099514
217 SNP_A-4207560 22099659
218 SNP_A-4235271 22099702
219 SNP_A-2240671 22102495
220 SNP_A-2293112 22103069
221 SNP_A-1818491 22103678
222 SNP_A-2042096 22144739
223 SNP_A-2120190 22144956
224 SNP_A-2203106 22161536
225 SNP_A-2272144 22161945
226 SNP_A-2232400 22168970
227 SNP_A-4199639 22169230
228 SNP_A-2003624 22169459
229 SNP_A-4235475 22169582
230 SNP_A-2312271 22170749
231 SNP_A-1811129 22184751
232 SNP_A-4231234 22190376
233 SNP_A-2193900 22190469
234 SNP_A-2198097 22239486
235 SNP_A-2260567 22239552
236 SNP_A-1862548 22265880
237 SNP_A-1830134 22270791
238 SNP_A-4226355 22271562
239 SNP_A-2283576 22347843
240 SNP_A-4197325 22348722
241 SNP_A-1848573 22443826
242 SNP_A-2150675 22480894
243 SNP_A-2062870 22655173
244 SNP_A-2273627 22655858
245 SNP_A-2058163 22667968
246 SNP_A-2140098 22668028
247 SNP_A-4220405 22668792
248 SNP_A-2053177 22677086
249 SNP_A-2151499 22683680
250 SNP_A-1917377 22693667
251 SNP_A-2049856 22701376
252 SNP_A-1816128 22804508
253 SNP_A-2194287 22812175
254 SNP_A-2190244 22893753
255 SNP_A-2110819 22912579
256 SNP_A-1935354 22942932
257 SNP_A-1951196 22967347
258 SNP_A-2194418 22989340
259 SNP_A-2194421 22990304
260 SNP_A-2131224 23058937
261 SNP_A-4219708 23080737
262 SNP_A-1900984 23205892
263 SNP_A-1864424 23221465
264 SNP_A-2194740 23254044
265 SNP_A-4201706 23263885
266 SNP_A-1876700 23266975
267 SNP_A-2028816 23277022
268 SNP_A-4198301 23301882
269 SNP_A-1959678 23302214
270 SNP_A-1823406 23302866
271 SNP_A-2280684 23303746
272 SNP_A-2276246 23309917
273 SNP_A-1802287 23309942
274 SNP_A-1816797 23329986
275 SNP_A-1844301 23354013
276 SNP_A-1936763 23440268
277 SNP_A-1782505 23441578
278 SNP_A-2201943 23451293
279 SNP_A-4227109 23599477
280 SNP_A-2077967 23758654
281 SNP_A-1863676 23904955
282 SNP_A-2195294 23973124
283 SNP_A-2180695 23979202
284 SNP_A-2186886 24017335
285 SNP_A-4194291 24017604
286 SNP_A-2284541 24017637
287 SNP_A-2159584 24017668
288 SNP_A-1830621 24017807
289 SNP_A-4231371 24050332
290 SNP_A-1903142 24054183
291 SNP_A-2030831 24075425
292 SNP_A-1924484 24118693
293 SNP_A-1923908 24144551
294 SNP_A-1786154 24144897
295 SNP_A-2238044 24170722
296 SNP_A-2237700 24170773
297 SNP_A-2226330 24171388
298 SNP_A-1789395 24171469
299 SNP_A-2103704 24174200
300 SNP_A-2163742 24181178
301 SNP_A-1931963 24190515
302 SNP_A-2195588 24191043
303 SNP_A-2244473 24196182
304 SNP_A-2045032 24196797
305 SNP_A-2148063 24253021
306 SNP_A-2195646 24272300
307 SNP_A-2195652 24273582
308 SNP_A-2259090 24274191
309 SNP_A-2200103 24284414
310 SNP_A-1860388 24300317
311 SNP_A-2109505 24313122
312 SNP_A-2250845 24317217
313 SNP_A-2157782 24317403
314 SNP_A-2103717 24318133
315 SNP_A-1801867 24339998
316 SNP_A-2119659 24340175
317 SNP_A-4223734 24347995
318 SNP_A-2131396 24348496
319 SNP_A-4231412 24383933
320 SNP_A-2208926 24387141
321 SNP_A-1912718 24393062
322 SNP_A-2274710 24393433
323 SNP_A-2219310 24398819
324 SNP_A-2195926 24403415
325 SNP_A-2203393 24417362
326 SNP_A-2096005 24422588
327 SNP_A-2101323 24422783
328 SNP_A-2238414 24428960
329 SNP_A-4231422 24430899
330 SNP_A-2195990 24433241
331 SNP_A-2195992 24433308
332 SNP_A-2195994 24433559
333 SNP_A-2195997 24433659
334 SNP_A-4231424 24433751
335 SNP_A-2195999 24433806
336 SNP_A-2196000 24433855
337 SNP_A-4231425 24434272
338 SNP_A-2151126 24435633
339 SNP_A-2196028 24435793
340 SNP_A-1948799 24445279
341 SNP_A-4235665 24464498
342 SNP_A-4231431 24467821
343 SNP_A-2191005 24468271
344 SNP_A-1828953 24493787
345 SNP_A-2306752 24494533
346 SNP_A-2309845 24495092
347 SNP_A-1865204 24495122
348 SNP_A-2244481 24498867
349 SNP_A-2083377 24503979
350 SNP_A-4221842 24536305
351 SNP_A-1836716 24536520
352 SNP_A-2146498 24538105
353 SNP_A-2196163 24549382
354 SNP_A-1830191 24599973
355 SNP_A-4228604 24612507
356 SNP_A-2264568 24617687
357 SNP_A-1783310 24622688
358 SNP_A-1827452 24625196
359 SNP_A-1800600 24625433
360 SNP_A-4197148 24626341
361 SNP_A-4206771 24629663
362 SNP_A-2122593 24642829
363 SNP_A-2063838 24649043
364 SNP_A-4225216 24668226
365 SNP_A-2296339 24681991
366 SNP_A-4231458 24686376
367 SNP_A-2086203 24695989
368 SNP_A-1816590 24696227
369 SNP_A-2145258 24699996
370 SNP_A-1804698 24700015
371 SNP_A-1832878 24717893
372 SNP_A-4202514 24739828
373 SNP_A-2196458 24765367
374 SNP_A-2292022 24769923
375 SNP_A-4206280 24777035
376 SNP_A-1888279 24783304
377 SNP_A-2238201 24784161
378 SNP_A-2047652 24787616
379 SNP_A-2168758 24792303
380 SNP_A-2119223 24827585
381 SNP_A-2196576 24835423
382 SNP_A-2273489 24846340
383 SNP_A-2143233 24846453
384 SNP_A-2124098 24851585
385 SNP_A-4232447 24852032
386 SNP_A-2130571 24852283
387 SNP_A-2061935 24862674
388 SNP_A-1949989 24952386
389 SNP_A-2307708 24955502
390 SNP_A-1830431 24955766
391 SNP_A-4231496 24958546
392 SNP_A-2035587 24958789
393 SNP_A-1906149 24959179
394 SNP_A-4235623 24960196
395 SNP_A-1953262 24962565
396 SNP_A-1951558 24983714
397 SNP_A-2152562 24992298
398 SNP_A-1847892 25016313
399 SNP_A-2180488 25017276
400 SNP_A-2196858 25046977
401 SNP_A-4235644 25061301
402 SNP_A-2158913 25077848
403 SNP_A-2080911 25126437
404 SNP_A-2167971 25147248
405 SNP_A-2180719 25147354
406 SNP_A-4234920 25147491
407 SNP_A-1794006 25163725
408 SNP_A-1827809 25163841
409 SNP_A-2303402 25166453
410 SNP_A-4230320 25166992
411 SNP_A-2128369 25191092
412 SNP_A-2197036 25197929
413 SNP_A-2048784 25204637
414 SNP_A-2127738 25204655
415 SNP_A-2260344 25224916
416 SNP_A-1809018 25234449
417 SNP_A-1958168 25245836
418 SNP_A-2135653 25248353
419 SNP_A-2197130 25270119
420 SNP_A-1916210 25281629
421 SNP_A-1871417 25289357
422 SNP_A-2079719 25292726
423 SNP_A-2003632 25329829
424 SNP_A-2003633 25329891
425 SNP_A-2197193 25336418
426 SNP_A-2195757 25347217
427 SNP_A-1956222 25376040
428 SNP_A-2029694 25401719
429 SNP_A-4227045 25514014
430 SNP_A-1913138 25530847
431 SNP_A-2114615 25531905
432 SNP_A-2197359 25549183
433 SNP_A-1790412 25565566
434 SNP_A-4224552 25570102
435 SNP_A-4194823 25575693
436 SNP_A-2197412 25582867
437 SNP_A-1783141 25608200
438 SNP_A-1960661 25610840
439 SNP_A-2029940 25611091
440 SNP_A-2197479 25651749
441 SNP_A-2264238 25657577
442 SNP_A-2197522 25666000
443 SNP_A-2120196 25678040
444 SNP_A-2084375 25692234
445 SNP_A-1918239 25700875
446 SNP_A-2027436 25705583
447 SNP_A-1819993 25715777
448 SNP_A-1802126 25716314
449 SNP_A-1934583 25729260
450 SNP_A-1889046 25730436
451 SNP_A-2141766 25731353
452 SNP_A-2299430 25731420
453 SNP_A-2003634 25735242
454 SNP_A-2162064 25737266
455 SNP_A-2073520 25772750
456 SNP_A-2149577 25774000
457 SNP_A-1815645 25796210
458 SNP_A-2140014 25805973
459 SNP_A-4231581 25826449
460 SNP_A-4231583 25833106
461 SNP_A-2138335 25833467
462 SNP_A-4231272 25904409
463 SNP_A-2220155 25904467
464 SNP_A-2197744 25908891
465 SNP_A-2197780 25939968
466 SNP_A-4232038 26027844
467 SNP_A-2025218 26060196
468 SNP_A-2304116 26129186
469 SNP_A-4217937 26149438
470 SNP_A-2003637 26174875
471 SNP_A-4231618 26177100
472 SNP_A-1849865 26193254
473 SNP_A-4218133 26195356
474 SNP_A-2191954 26198535
475 SNP_A-1951902 26201964
476 SNP_A-2087120 26210860
477 SNP_A-2166665 26232744
478 SNP_A-2268917 26263973
479 SNP_A-2003639 26288008
480 SNP_A-2116623 26301264
481 SNP_A-2054885 26373879
482 SNP_A-2281649 26376622
483 SNP_A-2003640 26400950
484 SNP_A-2274743 26403057
485 SNP_A-1817256 26417631
486 SNP_A-2143067 26437506
487 SNP_A-2198303 26438253
488 SNP_A-2198316 26446739
489 SNP_A-1820177 26463057
490 SNP_A-1881938 26463279
491 SNP_A-2280539 26464364
492 SNP_A-1797236 26475841
493 SNP_A-2198336 26487691
494 SNP_A-4231649 26493657
495 SNP_A-4226019 26501311
496 SNP_A-1884952 26524058
497 SNP_A-1826380 26550235
498 SNP_A-4204722 26550323
499 SNP_A-4205020 26552195
500 SNP_A-4201100 26553004
501 SNP_A-1793076 26553240
502 SNP_A-2260828 26562480
503 SNP_A-2071967 26571709
504 SNP_A-1840884 26571893
505 SNP_A-1896049 26605274
506 SNP_A-4218649 26606092
507 SNP_A-2003642 26613658
508 SNP_A-2134277 26615743
509 SNP_A-2284825 26616376
510 SNP_A-1903525 26616636
511 SNP_A-2037445 26645554
512 SNP_A-2307026 26691037
513 SNP_A-2095562 26691164
514 SNP_A-2095112 26729608
515 SNP_A-2266453 26775721
516 SNP_A-2198632 26784302
517 SNP_A-2256362 26784662
518 SNP_A-1803252 26808881
519 SNP_A-2052593 26814852
520 SNP_A-2181703 26830983
521 SNP_A-4231684 26846396
522 SNP_A-2198763 26870017
523 SNP_A-2229578 26878771
524 SNP_A-2219614 26893646
525 SNP_A-1855531 26965115
526 SNP_A-4228989 26965474
527 SNP_A-1830766 26965710
528 SNP_A-2198908 26972266
529 SNP_A-2134515 27019561
530 SNP_A-2226137 27025096
531 SNP_A-1811644 27073412
532 SNP_A-4224511 27073884
533 SNP_A-4231707 27074207
534 SNP_A-2198994 27074470
535 SNP_A-2129070 27089074
536 SNP_A-4232070 27108478
537 SNP_A-2199050 27109940
538 SNP_A-4223617 27110877
539 SNP_A-2291234 27139907
540 SNP_A-4205784 27140004
541 SNP_A-2036919 27140343
542 SNP_A-4239947 27175888
543 SNP_A-2161842 27198434
544 SNP_A-1875080 27219159
545 SNP_A-2281674 27276243
546 SNP_A-1939904 27296006
547 SNP_A-1913262 27363948
548 SNP_A-2075426 27387066
549 SNP_A-4225455 27387278
550 SNP_A-1912329 27387295
551 SNP_A-2136317 27387322
552 SNP_A-2054245 27399538
553 SNP_A-2135121 27408556
554 SNP_A-2182819 27426001
555 SNP_A-1924762 27457754
556 SNP_A-2125684 27458197
557 SNP_A-2164412 27464875
558 SNP_A-2090020 27512151
559 SNP_A-2288732 27513766
560 SNP_A-1900471 27516561
561 SNP_A-2195720 27536375
562 SNP_A-2141891 27554764
563 SNP_A-2199549 27557719
564 SNP_A-2199550 27558611
565 SNP_A-1890140 27610700
566 SNP_A-4238120 27615131
567 SNP_A-2069561 27632534
568 SNP_A-2199609 27646787
569 SNP_A-2199640 27667660
570 SNP_A-1844034 27679107
571 SNP_A-4231773 27740083
572 SNP_A-1954800 27786772
573 SNP_A-2131555 27814488
574 SNP_A-1927482 27817987
575 SNP_A-2064074 27818810
576 SNP_A-1947595 27863405
577 SNP_A-4200842 27864646
578 SNP_A-1904686 27869269
579 SNP_A-4231778 27907341
580 SNP_A-1888441 27907827
581 SNP_A-1823725 27942799
582 SNP_A-1948869 27942915
583 SNP_A-2280226 27943078
584 SNP_A-2246397 27945491
585 SNP_A-4222433 27949324
586 SNP_A-2089718 27998666
587 SNP_A-2126938 27999121
588 SNP_A-2035885 28013974
589 SNP_A-2003644 28016233
590 SNP_A-1951586 28022838
591 SNP_A-4239334 28040321
592 SNP_A-4227208 28062973
593 SNP_A-2224680 28065611
594 SNP_A-4231788 28091679
595 SNP_A-1863511 28101650
596 SNP_A-1891479 28102584
597 SNP_A-2283784 28119384
598 SNP_A-2041123 28137256
599 SNP_A-2022088 28141545
600 SNP_A-1957763 28143878
601 SNP_A-4197890 28144817
602 SNP_A-4237991 28146435
603 SNP_A-2199990 28146816
604 SNP_A-4231793 28146939
605 SNP_A-2098367 28150034
606 SNP_A-4233434 28155246
607 SNP_A-4225926 28169869
608 SNP_A-1821893 28170378
609 SNP_A-2076732 28184267
610 SNP_A-2090721 28190723
611 SNP_A-2035496 28190768
612 SNP_A-1831055 28231436
613 SNP_A-1812281 28235179
614 SNP_A-2133085 28248416
615 SNP_A-1911751 28262255
616 SNP_A-2038914 28270271
617 SNP_A-4231802 28285144
618 SNP_A-4204906 28291118
619 SNP_A-2264002 28292214
620 SNP_A-2058401 28353760
621 SNP_A-4231814 28499875
622 SNP_A-1862332 28539124
623 SNP_A-1786436 28559642
624 SNP_A-2200242 28560352
625 SNP_A-2270894 28577408
626 SNP_A-1798737 28580103
627 SNP_A-2173503 28609859
628 SNP_A-2200291 28644014
629 SNP_A-2088356 28666094
630 SNP_A-4231828 28697569
631 SNP_A-2003646 28721735
632 SNP_A-2003647 28721819
633 SNP_A-1929677 28725069
634 SNP_A-2168480 28733032
635 SNP_A-2276308 28738399
636 SNP_A-2036535 28747626
637 SNP_A-1913653 28768499
638 SNP_A-2312985 28768806
639 SNP_A-4223019 28806589
640 SNP_A-4237247 28809686
641 SNP_A-4234260 28809990
642 SNP_A-2200421 28816365
643 SNP_A-2200455 28893882
644 SNP_A-1959953 28896836
645 SNP_A-2003650 28918581
646 SNP_A-2110432 28959450
647 SNP_A-4217967 28966674
648 SNP_A-2184083 28981373
649 SNP_A-1955146 28983918
650 SNP_A-4207366 28984854
651 SNP_A-2200488 28994184
652 SNP_A-1795349 28995110
653 SNP_A-1883832 29039352
654 SNP_A-1811116 29047322
655 SNP_A-4228383 29054001
656 SNP_A-1854335 29054049
657 SNP_A-2131152 29079928
658 SNP_A-2117486 29183521
659 SNP_A-2265247 29195411
660 SNP_A-1944023 29215183
661 SNP_A-2003651 29222157
662 SNP_A-2182881 29275563
663 SNP_A-2249712 29279382
664 SNP_A-4236216 29284178
665 SNP_A-2036636 29303173
666 SNP_A-4238894 29305220
667 SNP_A-4231877 29370112
668 SNP_A-2200913 29383031
669 SNP_A-1931049 29383910
670 SNP_A-4225184 29399863
671 SNP_A-1947200 29412569
672 SNP_A-2200924 29432883
673 SNP_A-2189229 29538293
674 SNP_A-2106649 29541738
675 SNP_A-2201006 29571390
676 SNP_A-1801444 29609033
677 SNP_A-2201041 29622687
678 SNP_A-1949925 29643049
679 SNP_A-2023098 29673974
680 SNP_A-1946162 29676950
681 SNP_A-4231901 29701682
682 SNP_A-2077396 29704559
683 SNP_A-4231902 29708543
684 SNP_A-2094442 29710834
685 SNP_A-2201184 29748277
686 SNP_A-4231906 29749214
687 SNP_A-2201194 29749441
688 SNP_A-2201195 29750057
689 SNP_A-2201252 29805461
690 SNP_A-2303270 29834938
691 SNP_A-2136767 29835287
692 SNP_A-2235136 29909767
693 SNP_A-1944614 29914164
694 SNP_A-1811417 29914472
695 SNP_A-1799854 29918241
696 SNP_A-2260130 29918903
697 SNP_A-2144647 29942635
698 SNP_A-2107692 30121552
699 SNP_A-2201573 30137841
700 SNP_A-4231939 30149641
701 SNP_A-4231941 30154839
702 SNP_A-1897408 30231168
703 SNP_A-2201716 30265856
704 SNP_A-2201720 30266711
705 SNP_A-1804678 30272491
706 SNP_A-4229419 30305266
707 SNP_A-1860305 30315722
708 SNP_A-2201769 30327937
709 SNP_A-2186697 30336873
710 SNP_A-2202403 30337118
711 SNP_A-2262285 30359471
712 SNP_A-1954220 30359508
713 SNP_A-1807659 30363099
714 SNP_A-2202511 30363651
715 SNP_A-2094286 30386506
716 SNP_A-4239881 30412886
717 SNP_A-2256862 30412922
718 SNP_A-2201841 30416317
719 SNP_A-2201844 30416824
720 SNP_A-2110607 30430032
721 SNP_A-1843696 30451102
722 SNP_A-2147403 30462808
723 SNP_A-2158997 30484881
724 SNP_A-4206890 30530031
725 SNP_A-2049273 30534992
726 SNP_A-1808754 30648513
727 SNP_A-1836299 30743686
728 SNP_A-2178566 30750978
729 SNP_A-2060656 30821790
730 SNP_A-2237627 30885125
731 SNP_A-1943833 30919275
732 SNP_A-2003658 30931685
733 SNP_A-2072883 30965026
734 SNP_A-4225933 30965725
735 SNP_A-1789056 30989038
736 SNP_A-4231977 30989479
737 SNP_A-2202141 30997682
738 SNP_A-1948696 31019197
739 SNP_A-1953675 31042040
740 SNP_A-2163060 31069526
741 SNP_A-1935039 31101880
742 SNP_A-2118780 31124317
743 SNP_A-2251920 31149760
744 SNP_A-4224551 31226773
745 SNP_A-2062618 31238594
746 SNP_A-2028849 31238641
747 SNP_A-2256280 31265993
748 SNP_A-2202293 31303436
749 SNP_A-4203997 31303651
750 SNP_A-2076635 31360362
751 SNP_A-2171110 31378262
752 SNP_A-1818746 31392362
753 SNP_A-4205886 31401629
754 SNP_A-2164055 31401822
755 SNP_A-2229210 31407748
756 SNP_A-2202357 31424827
757 SNP_A-2202361 31425552
758 SNP_A-1829857 31434298
759 SNP_A-2282301 31442247
760 SNP_A-2047635 31455684
761 SNP_A-4221562 31486031
762 SNP_A-4231997 31488501
763 SNP_A-2202445 31488641
764 SNP_A-1884342 31493381
765 SNP_A-2216793 31494794
766 SNP_A-1903841 31494901
767 SNP_A-1945467 31494980
768 SNP_A-2149172 31495548
769 SNP_A-4222945 31503609
770 SNP_A-2302835 31522129
771 SNP_A-2196620 31522380
772 SNP_A-2184040 31523523
773 SNP_A-1894038 31523612
774 SNP_A-2141343 31560104
775 SNP_A-4231998 31588104
776 SNP_A-2202492 31588172
777 SNP_A-2192957 31590237
778 SNP_A-4203002 31604048
779 SNP_A-1824207 31604454
780 SNP_A-2202537 31723278
781 SNP_A-2237218 31763855
782 SNP_A-1934121 31763927
783 SNP_A-4232007 31817829
784 SNP_A-2202598 31844954
785 SNP_A-2202604 31848981
786 SNP_A-2202666 31884127
787 SNP_A-4225050 31885349
788 SNP_A-4237310 31885452
789 SNP_A-2244150 31885950
790 SNP_A-2174907 31887842
791 SNP_A-2042861 31896481
792 SNP_A-2142346 31901957
793 SNP_A-2144456 31974679
794 SNP_A-2239506 31981843
795 SNP_A-1889042 31993041
796 SNP_A-1934983 31993087
797 SNP_A-1814265 31995183
798 SNP_A-1873726 32012456
799 SNP_A-2112905 32028730
800 SNP_A-1883094 32078920
801 SNP_A-2202947 32110983
802 SNP_A-2246904 32111959
803 SNP_A-2160214 32112436
804 SNP_A-2203008 32145585
805 SNP_A-2153422 32169586
806 SNP_A-2227069 32169614
807 SNP_A-2271086 32196133
808 SNP_A-4230150 32197777
809 SNP_A-1911501 32197977
810 SNP_A-4229868 32275535
811 SNP_A-2126347 32275693
812 SNP_A-1797824 32275893
813 SNP_A-2140773 32310966
814 SNP_A-2291163 32312100
815 SNP_A-4235140 32314889
816 SNP_A-1805084 32323999
817 SNP_A-4224214 32347622
818 SNP_A-1819789 32398341
819 SNP_A-4221896 32405793
820 SNP_A-1907741 32406150
821 SNP_A-2025696 32438117
822 SNP_A-1906540 32460667
823 SNP_A-2203420 32462361
824 SNP_A-2122493 32498593
825 SNP_A-4231478 32510400
826 SNP_A-1949060 32511367
827 SNP_A-4232072 32515204
828 SNP_A-2203473 32516893
829 SNP_A-4227714 32538181
830 SNP_A-2203534 32546272
831 SNP_A-2203536 32547001
832 SNP_A-2054588 32551276
833 SNP_A-2150185 32562593
834 SNP_A-2086603 32570326
835 SNP_A-2036870 32586086
836 SNP_A-2172654 32595702
837 SNP_A-2302033 32599946
838 SNP_A-1945092 32601767
839 SNP_A-2203613 32605675
840 SNP_A-1883371 32607792
841 SNP_A-2084532 32624884
842 SNP_A-1888839 32658581
843 SNP_A-2257354 32668803
844 SNP_A-2266068 32678857
845 SNP_A-2222731 32679612
846 SNP_A-2230932 32679856
847 SNP_A-2298381 32691263
848 SNP_A-1878103 32691404
849 SNP_A-2061640 32712889
850 SNP_A-1813745 32728496
851 SNP_A-1801931 32728645
852 SNP_A-1816449 32735340
853 SNP_A-2094373 32735769
854 SNP_A-1786424 32744390
855 SNP_A-1937623 32757482
856 SNP_A-1831653 32777738
857 SNP_A-1952978 32778848
858 SNP_A-2067592 32782805
859 SNP_A-1909323 32789264
860 SNP_A-2117025 32822583
861 SNP_A-2239071 32827054
862 SNP_A-4232117 32833783
863 SNP_A-2193374 32835088
864 SNP_A-2137029 32856807
865 SNP_A-2152392 32873475
866 SNP_A-2117702 32873562
867 SNP_A-1893695 32874238
868 SNP_A-2142171 32876322
869 SNP_A-2300591 32887201
870 SNP_A-1930929 32894144
871 SNP_A-2276550 32909524
872 SNP_A-2204154 32916071
873 SNP_A-2154844 32920873
874 SNP_A-2048427 32921165
875 SNP_A-1871729 32938131
876 SNP_A-2204204 32941808
877 SNP_A-2204207 32941853
878 SNP_A-4232130 32954301
879 SNP_A-2204259 32977498
880 SNP_A-2112250 32986509
881 SNP_A-2174654 32990893
882 SNP_A-2268880 32992634
883 SNP_A-2204290 32995099
884 SNP_A-2186439 32995593
885 SNP_A-1859697 32995747
886 SNP_A-2244742 32996176
887 SNP_A-1786063 33022297
888 SNP_A-1867125 33043666
889 SNP_A-2109403 33045937
890 SNP_A-2204342 33049470
891 SNP_A-2268001 33057346
892 SNP_A-2230846 33072470
893 SNP_A-2279606 33072608
894 SNP_A-1863328 33072996
895 SNP_A-1901019 33087261
896 SNP_A-2051263 33087491
897 SNP_A-2226721 33087697
898 SNP_A-1944776 33092584
899 SNP_A-2138389 33094946
900 SNP_A-1909271 33099951
901 SNP_A-2145705 33099995
902 SNP_A-1822057 33109260
903 SNP_A-2097332 33116762
904 SNP_A-2204395 33149788
905 SNP_A-2260074 33154524
906 SNP_A-2030904 33194065
907 SNP_A-2189044 33194535
908 SNP_A-2204426 33200625
909 SNP_A-1862287 33207004
910 SNP_A-2249211 33210636
911 SNP_A-1817073 33212316
912 SNP_A-2065622 33219748
913 SNP_A-2204443 33226792
914 SNP_A-2204446 33226837
915 SNP_A-2302693 33231838
916 SNP_A-2204451 33232261
917 SNP_A-4232148 33232524
918 SNP_A-1827793 33236337
919 SNP_A-2204463 33236739
920 SNP_A-2165003 33252853
921 SNP_A-4206007 33253458
922 SNP_A-2167604 33260245
923 SNP_A-2160059 33264087
924 SNP_A-1874653 33275394
925 SNP_A-2291057 33312734
926 SNP_A-2165980 33312999
927 SNP_A-2205522 33316845
928 SNP_A-2204565 33330386
929 SNP_A-4226951 33337171
930 SNP_A-4205618 33337676
931 SNP_A-2113734 33343321
932 SNP_A-1908535 33346929
933 SNP_A-2063000 33465639
934 SNP_A-2179507 33470855
935 SNP_A-4232167 33481116
936 SNP_A-2204640 33493429
937 SNP_A-2204645 33493678
938 SNP_A-1831232 33493938
939 SNP_A-1785589 33502972
940 SNP_A-2191831 33517980
941 SNP_A-2171266 33525759
942 SNP_A-2174022 33551535
943 SNP_A-1881272 33563981
944 SNP_A-2137478 33578345
945 SNP_A-2258692 33579044
946 SNP_A-4235856 33594964
947 SNP_A-1782927 33664812
948 SNP_A-4222588 33665923
949 SNP_A-2258758 33686082
950 SNP_A-1936934 33750102
951 SNP_A-2066207 33758902
952 SNP_A-2198785 33759807
953 SNP_A-2149007 33763810
954 SNP_A-4200272 33765460
955 SNP_A-1886473 33786851
956 SNP_A-2306520 33790680
957 SNP_A-1876331 33791769
958 SNP_A-1842404 33791790
959 SNP_A-1839563 33791902
960 SNP_A-4193197 33792360
961 SNP_A-2119206 33797878
962 SNP_A-1958495 33797982
963 SNP_A-2241244 33805234
964 SNP_A-2306477 33813782
965 SNP_A-2066467 33818799
966 SNP_A-1790748 33820804
967 SNP_A-2207769 33825137
968 SNP_A-2182444 33837056
969 SNP_A-2149137 33852068
970 SNP_A-1894782 33852087
971 SNP_A-2245253 33943752
972 SNP_A-2099466 33992308
973 SNP_A-1937004 34035039
974 SNP_A-1957555 34060439
975 SNP_A-2284743 34118096
976 SNP_A-2237177 34133219
977 SNP_A-2075709 34137231
978 SNP_A-1798472 34137293
979 SNP_A-2248977 34180263
980 SNP_A-2086357 34248919
981 SNP_A-4224036 34309440
982 SNP_A-2023884 34318218
983 SNP_A-1871216 34324224
984 SNP_A-4225616 34359868
985 SNP_A-2118833 34360597
986 SNP_A-2046196 34361764
987 SNP_A-1872354 34368877
988 SNP_A-2201898 34398076
989 SNP_A-2035346 34464771
990 SNP_A-2286064 34511956
991 SNP_A-2259059 34521116
992 SNP_A-2211882 34521161
993 SNP_A-2117101 34535535
994 SNP_A-1837785 34538917
995 SNP_A-2205225 34626249
996 SNP_A-2127771 34649678
997 SNP_A-1946884 34700313
998 SNP_A-4195220 34707468
999 SNP_A-4192753 34745315
1000 SNP_A-2289873 34749230
1001 SNP_A-1797428 34753236
1002 SNP_A-2061712 34793317
1003 SNP_A-2232807 34852051
1004 SNP_A-2023938 34857861
1005 SNP_A-2173828 34892016
1006 SNP_A-1938508 34892735
1007 SNP_A-2149396 34892982
1008 SNP_A-1911821 34895187
1009 SNP_A-4196943 34915342
1010 SNP_A-2238480 34950493
1011 SNP_A-2225531 34950569
1012 SNP_A-2205484 34973617
1013 SNP_A-2205496 34984054
1014 SNP_A-2190010 35017365
1015 SNP_A-2171930 35018283
1016 SNP_A-2193753 35018769
1017 SNP_A-2098191 35028019
1018 SNP_A-2164373 35043205
1019 SNP_A-2088555 35048854
1020 SNP_A-2278631 35068137
1021 SNP_A-2205872 35117748
1022 SNP_A-2128600 35136254
1023 SNP_A-1949885 35136740
1024 SNP_A-4196901 35199722
1025 SNP_A-2205570 35211534
1026 SNP_A-2261596 35258356
1027 SNP_A-2214552 35268533
1028 SNP_A-2149168 35295011
1029 SNP_A-1874085 35311917
1030 SNP_A-1819965 35394781
1031 SNP_A-2072258 35400967
1032 SNP_A-2277789 35403781
1033 SNP_A-1782099 35468639
1034 SNP_A-2060203 35518338
1035 SNP_A-2258775 35518919
1036 SNP_A-1959322 35547989
1037 SNP_A-1809307 35554731
1038 SNP_A-2199904 35554992
1039 SNP_A-2160884 35560023
1040 SNP_A-2205865 35617682
1041 SNP_A-4232274 35621531
1042 SNP_A-1840844 35636574
1043 SNP_A-2252768 35637911
1044 SNP_A-4232278 35641305
1045 SNP_A-2205911 35664148
1046 SNP_A-2205948 35702520
1047 SNP_A-2225245 35708957
1048 SNP_A-1926449 35753530
1049 SNP_A-2061607 35769392
1050 SNP_A-2205989 35782227
1051 SNP_A-2205991 35782905
1052 SNP_A-4229371 35875280
1053 SNP_A-4200702 35887733
1054 SNP_A-2312998 35894904
1055 SNP_A-1959606 35899236
1056 SNP_A-2206129 35906788
1057 SNP_A-4231307 35909442
1058 SNP_A-1884257 35923931
1059 SNP_A-4232307 35935482
1060 SNP_A-1939347 35945663
1061 SNP_A-1792132 35945824
1062 SNP_A-2206202 35960434
1063 SNP_A-1950491 35967587
1064 SNP_A-2052609 35973105
1065 SNP_A-2097812 36065957
1066 SNP_A-2206302 36070532
1067 SNP_A-2206321 36093137
1068 SNP_A-2206322 36093243
1069 SNP_A-2206324 36093893
1070 SNP_A-2206330 36094239
1071 SNP_A-2260305 36096646
1072 SNP_A-2304997 36100434
1073 SNP_A-2038673 36104579
1074 SNP_A-2256942 36108061
1075 SNP_A-2169173 36108111
1076 SNP_A-2090914 36114849
1077 SNP_A-1950039 36130878
1078 SNP_A-4217450 36148316
1079 SNP_A-4241249 36153346
1080 SNP_A-1812904 36156712
1081 SNP_A-2238855 36162336
1082 SNP_A-2168522 36170489
1083 SNP_A-1819022 36177239
1084 SNP_A-1938674 36180966
1085 SNP_A-2306441 36184647
1086 SNP_A-1834650 36184799
1087 SNP_A-1949224 36190727
1088 SNP_A-4200076 36191384
1089 SNP_A-1810481 36218790
1090 SNP_A-4222161 36226761
1091 SNP_A-1908247 36253365
1092 SNP_A-2206451 36259816
1093 SNP_A-1888972 36262226
1094 SNP_A-4198021 36274133
1095 SNP_A-1926005 36278007
1096 SNP_A-2164219 36281708
1097 SNP_A-2174349 36281891
1098 SNP_A-2126951 36296284
1099 SNP_A-2273398 36300212
1100 SNP_A-1888089 36303889
1101 SNP_A-2203992 36306880
1102 SNP_A-2062193 36312837
1103 SNP_A-1781139 36312889
1104 SNP_A-1887460 36324888
1105 SNP_A-2164420 36324910
1106 SNP_A-1922364 36326520
1107 SNP_A-4224608 36326610
1108 SNP_A-1960100 36327543
1109 SNP_A-4194677 36327729
1110 SNP_A-2097394 36328425
1111 SNP_A-1938809 36328455
1112 SNP_A-2138376 36341562
1113 SNP_A-4232339 36349467
1114 SNP_A-2084626 36351617
1115 SNP_A-2028202 36352544
1116 SNP_A-4232340 36355107
1117 SNP_A-2003675 36362897
1118 SNP_A-2003676 36362919
1119 SNP_A-2252594 36363235
1120 SNP_A-4232349 36381279
1121 SNP_A-4232350 36381299
1122 SNP_A-2206736 36381474
1123 SNP_A-2238978 36382508
1124 SNP_A-4202054 36411454
1125 SNP_A-1926421 36411583
1126 SNP_A-4197109 36419536
1127 SNP_A-2276728 36421841
1128 SNP_A-1952142 36421982
1129 SNP_A-4202895 36422328
1130 SNP_A-2308938 36425923
1131 SNP_A-2133470 36431306
1132 SNP_A-2085061 36444958
1133 SNP_A-4222292 36476787
1134 SNP_A-2272545 36483905
1135 SNP_A-1812116 36488471
1136 SNP_A-4238957 36498222
1137 SNP_A-2179391 36505046
1138 SNP_A-4232370 36532598
1139 SNP_A-4204111 36544388
1140 SNP_A-1780783 36557939
1141 SNP_A-2189715 36558361
1142 SNP_A-2096288 36558759
1143 SNP_A-4237138 36564899
1144 SNP_A-2235476 36575866
1145 SNP_A-2183501 36586612
1146 SNP_A-2049374 36622571
1147 SNP_A-1945384 36761868
1148 SNP_A-1802833 36774446
1149 SNP_A-2150745 36855579
1150 SNP_A-2039082 36887004
1151 SNP_A-2096682 36928583
1152 SNP_A-2176130 36937036
1153 SNP_A-2179288 36964153
1154 SNP_A-1821376 36964218
1155 SNP_A-4223194 36969639
1156 SNP_A-2292114 37017040
1157 SNP_A-2088619 37038387
1158 SNP_A-1797156 37040443
1159 SNP_A-4207055 37102264
1160 SNP_A-2161175 37105592
1161 SNP_A-2160767 37105813
1162 SNP_A-2033005 37143888
1163 SNP_A-1835949 37186006
1164 SNP_A-2069412 37245792
1165 SNP_A-2148740 37269415
1166 SNP_A-1780915 37269760
1167 SNP_A-2243317 37270428
1168 SNP_A-2053727 37273197
1169 SNP_A-2062204 37273471
1170 SNP_A-2207575 37282597
1171 SNP_A-4233323 37284075
1172 SNP_A-1928345 37284266
1173 SNP_A-2028421 37287644
1174 SNP_A-1869204 37341401
1175 SNP_A-2114381 37348759
1176 SNP_A-2187640 37414126
1177 SNP_A-1793293 37437118
1178 SNP_A-2048336 37473540
1179 SNP_A-4227397 37489066
1180 SNP_A-1912145 37525044
1181 SNP_A-4197392 37569543
1182 SNP_A-2207788 37626136
1183 SNP_A-2207791 37627563
1184 SNP_A-4232439 37628033
1185 SNP_A-2207797 37628676
1186 SNP_A-2256279 37658069
1187 SNP_A-2023615 37689115
1188 SNP_A-2032019 37695694
1189 SNP_A-2287469 37708256
1190 SNP_A-2242028 37709173
1191 SNP_A-2238020 37717343
1192 SNP_A-1870190 37717436
1193 SNP_A-2207868 37722468
1194 SNP_A-2207869 37736641
1195 SNP_A-2207900 37791717
1196 SNP_A-2195124 37792778
1197 SNP_A-2162786 37797573
1198 SNP_A-2059768 37828274
1199 SNP_A-1917820 37828672
1200 SNP_A-2003688 37858280
1201 SNP_A-2142115 37858356
1202 SNP_A-1826960 37869271
1203 SNP_A-2284191 37869491
1204 SNP_A-2139542 37883646
1205 SNP_A-2169514 37891941
1206 SNP_A-2164681 37895894
1207 SNP_A-2269929 37895994
1208 SNP_A-2137027 37897186
1209 SNP_A-2028798 37897301
1210 SNP_A-2060704 37898095
1211 SNP_A-1911896 37898146
1212 SNP_A-4234018 37905490
1213 SNP_A-2239873 37906162
1214 SNP_A-1910534 37907119
1215 SNP_A-4235655 37914358
1216 SNP_A-4196594 37915713
1217 SNP_A-1922588 37975157
1218 SNP_A-2082617 37975591
1219 SNP_A-1790909 38020765
1220 SNP_A-1915584 38026701
1221 SNP_A-1943855 38074822
1222 SNP_A-2208142 38075200
1223 SNP_A-2112435 38087146
1224 SNP_A-2061976 38087239
1225 SNP_A-2061068 38154195
1226 SNP_A-2307136 38199495
1227 SNP_A-2208231 38226555
1228 SNP_A-4222747 38229470
1229 SNP_A-4232488 38248210
1230 SNP_A-4232489 38248309
1231 SNP_A-1937652 38274231
1232 SNP_A-2207906 38328916
1233 SNP_A-4226236 38365533
1234 SNP_A-2298429 38380773
1235 SNP_A-2239212 38381058
1236 SNP_A-4238139 38386147
1237 SNP_A-2208340 38405119
1238 SNP_A-4232495 38405566
1239 SNP_A-2208344 38405903
1240 SNP_A-1958081 38418343
1241 SNP_A-1859432 38440477
1242 SNP_A-2141431 38441540
1243 SNP_A-2253033 38479136
1244 SNP_A-4207512 38480432
1245 SNP_A-2003691 38495424
1246 SNP_A-2003692 38495490
1247 SNP_A-2282802 38546258
1248 SNP_A-2208453 38574747
1249 SNP_A-1956923 38583982
1250 SNP_A-1856744 38585706
1251 SNP_A-2055248 38605311
1252 SNP_A-1933365 38609692
1253 SNP_A-2022499 38693284
1254 SNP_A-4216204 38720944
1255 SNP_A-2073918 38721970
1256 SNP_A-2037682 38784738
1257 SNP_A-1942511 38810157
1258 SNP_A-4224776 38886152
1259 SNP_A-2087898 38929777
1260 SNP_A-2087918 38929967
1261 SNP_A-2132316 38940768
1262 SNP_A-2259456 38958190
1263 SNP_A-2094344 39013292
1264 SNP_A-2164152 39020109
1265 SNP_A-2043467 39084256
1266 SNP_A-1873419 39086443
1267 SNP_A-1903407 39087401
1268 SNP_A-1909690 39102940
1269 SNP_A-2208779 39104542
1270 SNP_A-1819878 39131767
1271 SNP_A-2066453 39158921
1272 SNP_A-2089516 39171823
1273 SNP_A-4232526 39203300
1274 SNP_A-4232528 39208313
1275 SNP_A-2313203 39246594
1276 SNP_A-2094212 39248731
1277 SNP_A-4232531 39253036
1278 SNP_A-2234369 39286631
1279 SNP_A-2138558 39308459
1280 SNP_A-1884971 39322773
1281 SNP_A-2132610 39350357
1282 SNP_A-2208987 39370846
1283 SNP_A-4227231 39392459
1284 SNP_A-1923205 39416940
1285 SNP_A-4226062 39417132
1286 SNP_A-1792348 39417164
1287 SNP_A-2093433 39417301
1288 SNP_A-2209050 39443197
1289 SNP_A-2209052 39443302
1290 SNP_A-2246318 39523465
1291 SNP_A-2094522 39550575
1292 SNP_A-2095962 39594716
1293 SNP_A-1792939 39602547
1294 SNP_A-1908154 39623849
1295 SNP_A-2070628 39641992
1296 SNP_A-2310059 39656191
1297 SNP_A-2206750 39678075
1298 SNP_A-1823113 39689222
1299 SNP_A-2053452 39693349
1300 SNP_A-2238982 39694062
1301 SNP_A-2118278 39694219
1302 SNP_A-1957730 39717399
1303 SNP_A-1864986 39727004
1304 SNP_A-2036548 39811097
1305 SNP_A-2314284 39824186
1306 SNP_A-1861449 39825811
1307 SNP_A-1857394 39831123
1308 SNP_A-2209283 39850843
1309 SNP_A-2209292 39857665
1310 SNP_A-4230674 39882998
1311 SNP_A-1908383 39885471
1312 SNP_A-1917734 39933129
1313 SNP_A-1920906 39933294
1314 SNP_A-4194033 39934008
1315 SNP_A-4200437 39941860
1316 SNP_A-4217577 39945472
1317 SNP_A-2209394 39949725
1318 SNP_A-2077722 39950590
1319 SNP_A-2069485 39951167
1320 SNP_A-4239213 39957842
1321 SNP_A-1909567 39959417
1322 SNP_A-2162181 39975552
1323 SNP_A-1836827 39976214
1324 SNP_A-2281869 39979624
1325 SNP_A-1906885 39998166
1326 SNP_A-2292909 39998508
1327 SNP_A-1905880 40009021
1328 SNP_A-1871511 40009148
1329 SNP_A-2209510 40031576
1330 SNP_A-1935139 40033684
1331 SNP_A-2249974 40049327
1332 SNP_A-2209538 40049780
1333 SNP_A-2209539 40050143
1334 SNP_A-4232577 40050563
1335 SNP_A-1961421 40067062
1336 SNP_A-2154634 40072103
1337 SNP_A-1944303 40072465
1338 SNP_A-2067024 40072679
1339 SNP_A-2173884 40090650
1340 SNP_A-1931085 40093443
1341 SNP_A-2292462 40094252
1342 SNP_A-2275017 40094706
1343 SNP_A-4222655 40102810
1344 SNP_A-2209598 40114277
1345 SNP_A-2177876 40118848
1346 SNP_A-2078154 40131784
1347 SNP_A-2046927 40131870
1348 SNP_A-2041237 40131895
1349 SNP_A-2209615 40136424
1350 SNP_A-2209617 40136834
1351 SNP_A-2209629 40138973
1352 SNP_A-1885274 40139964
1353 SNP_A-2209638 40152666
1354 SNP_A-2209639 40152757
1355 SNP_A-4196698 40153278
1356 SNP_A-2188203 40174573
1357 SNP_A-1957590 40183018
1358 SNP_A-2243435 40196536
1359 SNP_A-1856254 40196781
1360 SNP_A-2032824 40203014
1361 SNP_A-2092882 40204028
1362 SNP_A-2209327 40264012
1363 SNP_A-4204562 40272830
1364 SNP_A-1802550 40273047
1365 SNP_A-2035875 40273866
1366 SNP_A-1885983 40274538
1367 SNP_A-1946234 40274788
1368 SNP_A-1880337 40275316
1369 SNP_A-2120646 40276253
1370 SNP_A-2137214 40290434
1371 SNP_A-4226502 40301078
1372 SNP_A-2067007 40301868
1373 SNP_A-2074716 40321721
1374 SNP_A-1927020 40330632
1375 SNP_A-1800440 40331945
1376 SNP_A-4232608 40355362
1377 SNP_A-2209797 40356035
1378 SNP_A-4232609 40356731
1379 SNP_A-2172877 40397390
1380 SNP_A-4235518 40408728
1381 SNP_A-4216166 40420858
1382 SNP_A-2003697 40441836
1383 SNP_A-1793409 40445954
1384 SNP_A-2209864 40452545
1385 SNP_A-1844798 40478041
1386 SNP_A-1878126 40487468
1387 SNP_A-2061787 40505514
1388 SNP_A-1826587 40505585
1389 SNP_A-2164469 40541848
1390 SNP_A-1849152 40547385
1391 SNP_A-2161187 40547429
1392 SNP_A-1878904 40555190
1393 SNP_A-2229708 40572243
1394 SNP_A-4227694 40574069
1395 SNP_A-2221834 40574369
1396 SNP_A-4201936 40577372
1397 SNP_A-4205676 40579520
1398 SNP_A-2065830 40579588
1399 SNP_A-2102041 40605049
1400 SNP_A-4196969 40633859
1401 SNP_A-4218406 40633970
1402 SNP_A-2210058 40643525
1403 SNP_A-4232636 40672644
1404 SNP_A-1791512 40676649
1405 SNP_A-2208642 40769154
1406 SNP_A-1951583 40769637
1407 SNP_A-2059578 40772433
1408 SNP_A-2081304 40776232
1409 SNP_A-2076089 40783524
1410 SNP_A-1912037 40785750
1411 SNP_A-1816108 40786307
1412 SNP_A-1790524 40788802
1413 SNP_A-1851047 40819380
1414 SNP_A-2058562 40822339
1415 SNP_A-2189894 40822419
1416 SNP_A-1840449 40823714
1417 SNP_A-4237845 40824300
1418 SNP_A-2003701 40826162
1419 SNP_A-4200673 40836194
1420 SNP_A-1957462 40836311
1421 SNP_A-2309240 40836756
1422 SNP_A-4235809 40843491
1423 SNP_A-2255767 40855004
1424 SNP_A-2149296 40858173
1425 SNP_A-2210130 40895026
1426 SNP_A-1825484 40898652
1427 SNP_A-4232642 40915706
1428 SNP_A-1957339 40916248
1429 SNP_A-2175127 40917004
1430 SNP_A-4204443 40923259
1431 SNP_A-4222919 40950477
1432 SNP_A-2029303 40956160
1433 SNP_A-2143393 40956359
1434 SNP_A-1961491 40975229
1435 SNP_A-2274359 41022910
1436 SNP_A-4205273 41023512
1437 SNP_A-4239817 41029534
1438 SNP_A-1846461 41030164
1439 SNP_A-2170344 41048960
1440 SNP_A-2074782 41052679
1441 SNP_A-4228894 41158256
1442 SNP_A-1954557 41164982
1443 SNP_A-2276412 41183977
1444 SNP_A-2086085 41215565
1445 SNP_A-2029845 41230386
1446 SNP_A-1798611 41238643
1447 SNP_A-4220417 41240685
1448 SNP_A-2210339 41244195
1449 SNP_A-2210340 41244265
1450 SNP_A-2225965 41246521
1451 SNP_A-1819687 41252963
1452 SNP_A-1926617 41257322
1453 SNP_A-2196885 41290670
1454 SNP_A-2210364 41314853
1455 SNP_A-4206041 41340666
1456 SNP_A-2088084 41340891
1457 SNP_A-2141105 41340947
1458 SNP_A-2274864 41340975
1459 SNP_A-2308976 41388962
1460 SNP_A-1825796 41389331
1461 SNP_A-2102010 41389775
1462 SNP_A-2030774 41390851
1463 SNP_A-2174939 41391684
1464 SNP_A-2055833 41401326
1465 SNP_A-1865570 41407845
1466 SNP_A-2129578 41414572
1467 SNP_A-2057455 41444993
1468 SNP_A-2047272 41514751
1469 SNP_A-2210464 41533770
1470 SNP_A-2296969 41539753
1471 SNP_A-1816411 41540349
1472 SNP_A-2077568 41560813
1473 SNP_A-1908032 41584529
1474 SNP_A-1812710 41598712
1475 SNP_A-2258354 41617266
1476 SNP_A-2206494 41620640
1477 SNP_A-1802858 41654186
1478 SNP_A-2070243 41670427
1479 SNP_A-1802158 41673912
1480 SNP_A-2221749 41725025
1481 SNP_A-1931548 41742950
1482 SNP_A-2210535 41762206
1483 SNP_A-2170029 41780633
1484 SNP_A-2079044 41790031
1485 SNP_A-4232691 41813336
1486 SNP_A-1957263 41838826
1487 SNP_A-4202856 41910342
1488 SNP_A-1884432 41960147
1489 SNP_A-1850986 41989605
1490 SNP_A-2160463 41991692
1491 SNP_A-1855268 41992161
1492 SNP_A-1889062 41993111
1493 SNP_A-4200940 41999914
1494 SNP_A-1885431 42001607
1495 SNP_A-1925245 42001815
1496 SNP_A-2151901 42002207
1497 SNP_A-2210648 42003884
1498 SNP_A-4202324 42055918
1499 SNP_A-1938359 42102670
1500 SNP_A-1835877 42103975
1501 SNP_A-1868558 42124458
1502 SNP_A-2210687 42141882
1503 SNP_A-1841873 42153307
1504 SNP_A-1916992 42163437
1505 SNP_A-4232705 42167616
1506 SNP_A-1870995 42180402
1507 SNP_A-1890105 42232954
1508 SNP_A-2003711 42246244
1509 SNP_A-2206470 42269410
1510 SNP_A-2066393 42270114
1511 SNP_A-4235627 42270736
1512 SNP_A-2219969 42275132
1513 SNP_A-2162550 42276333
1514 SNP_A-1910202 42347365
1515 SNP_A-4232717 42377340
1516 SNP_A-2154624 42387419
1517 SNP_A-2185735 42402597
1518 SNP_A-4237057 42432411
1519 SNP_A-2210879 42461633
1520 SNP_A-4232722 42461857
1521 SNP_A-4199042 42483977
1522 SNP_A-2198895 42492658
1523 SNP_A-1923902 42504914
1524 SNP_A-2187573 42556718
1525 SNP_A-1889419 42669587
1526 SNP_A-2257045 42671859
1527 SNP_A-2210985 42671955
1528 SNP_A-2151284 42682847
1529 SNP_A-2268720 42683395
1530 SNP_A-2088910 42683860
1531 SNP_A-1852693 42695832
1532 SNP_A-2167183 42700567
1533 SNP_A-4232740 42733066
1534 SNP_A-1820141 42825352
1535 SNP_A-1801958 42826186
1536 SNP_A-2217928 42887982
1537 SNP_A-1875277 42896422
1538 SNP_A-4235796 42975481
1539 SNP_A-1802262 42999532
1540 SNP_A-2288423 43000159
1541 SNP_A-4232745 43005405
1542 SNP_A-2231796 43015281
1543 SNP_A-2283706 43022156
1544 SNP_A-2152522 43093584
1545 SNP_A-1937031 43164093
1546 SNP_A-1906960 43196856
1547 SNP_A-4193556 43198518
1548 SNP_A-4214317 43233940
1549 SNP_A-2046212 43247820
1550 SNP_A-2310628 43248804
1551 SNP_A-2211138 43267952
1552 SNP_A-2211146 43289463
1553 SNP_A-4225600 43290473
1554 SNP_A-2086185 43293805
1555 SNP_A-2100791 43326004
1556 SNP_A-4232759 43377262
1557 SNP_A-4235819 43397222
1558 SNP_A-2211230 43397299
1559 SNP_A-1844570 43416149
1560 SNP_A-2065678 43427391
1561 SNP_A-1950857 43442899
1562 SNP_A-2027814 43451983
1563 SNP_A-2021637 43482291
1564 SNP_A-2226777 43482571
1565 SNP_A-2211284 43485955
1566 SNP_A-2211286 43486192
1567 SNP_A-4232761 43486225
1568 SNP_A-4232762 43486239
1569 SNP_A-2308515 43486802
1570 SNP_A-2056222 43488286
1571 SNP_A-1909548 43488325
1572 SNP_A-4225514 43499993
1573 SNP_A-4221131 43510240
1574 SNP_A-2108314 43510755
1575 SNP_A-2266844 43510836
1576 SNP_A-2039313 43510858
1577 SNP_A-2039793 43511244
1578 SNP_A-1800672 43511354
1579 SNP_A-1899792 43511451
1580 SNP_A-2158194 43514270
1581 SNP_A-2211323 43516734
1582 SNP_A-2211325 43517014
1583 SNP_A-2040059 43524659
1584 SNP_A-2308401 43524696
1585 SNP_A-4227985 43532155
1586 SNP_A-1947154 43536770
1587 SNP_A-2152774 43536939
1588 SNP_A-1947142 43558078
1589 SNP_A-2259110 43570867
1590 SNP_A-1929288 43588603
1591 SNP_A-1831373 43588964
1592 SNP_A-1922445 43594520
1593 SNP_A-4205909 43604910
1594 SNP_A-2025190 43606417
1595 SNP_A-2135166 43606626
1596 SNP_A-2211432 43608847
1597 SNP_A-2003714 43634761
1598 SNP_A-1807137 43636063
1599 SNP_A-1853319 43636337
1600 SNP_A-4221165 43643648
1601 SNP_A-1804543 43651379
1602 SNP_A-1957479 43689563
1603 SNP_A-4232777 43690442
1604 SNP_A-4227241 43692067
1605 SNP_A-1879161 43704391
1606 SNP_A-2125674 43710233
1607 SNP_A-4196754 43717193
1608 SNP_A-1931120 43780298
1609 SNP_A-2211592 43803356
1610 SNP_A-2202267 43803554
1611 SNP_A-4207630 43819900
1612 SNP_A-1866901 43820337
1613 SNP_A-2185013 43877663
1614 SNP_A-2211678 43899026
1615 SNP_A-2144167 43948803
1616 SNP_A-2122919 43970018
1617 SNP_A-2235797 44009850
1618 SNP_A-1868319 44017413
1619 SNP_A-2141976 44029849
1620 SNP_A-2198128 44034036
1621 SNP_A-1961431 44063220
1622 SNP_A-1829010 44073620
1623 SNP_A-2214761 44088470
1624 SNP_A-1910537 44089548
1625 SNP_A-2134010 44090073
1626 SNP_A-2225383 44104727
1627 SNP_A-2021417 44150850
1628 SNP_A-2307057 44150876
1629 SNP_A-1840763 44151337
1630 SNP_A-2251795 44157810
1631 SNP_A-2188981 44158822
1632 SNP_A-4232799 44176017
1633 SNP_A-2119718 44193052
1634 SNP_A-4232804 44203328
1635 SNP_A-1899425 44255590
1636 SNP_A-1843141 44262123
1637 SNP_A-2211958 44263494
1638 SNP_A-2211960 44263801
1639 SNP_A-2050426 44273226
1640 SNP_A-4205562 44401147
1641 SNP_A-2212108 44407452
1642 SNP_A-2193995 44706257
1643 SNP_A-1883027 44920073
1644 SNP_A-2092441 45098897
1645 SNP_A-4225788 45100098
1646 SNP_A-2212307 45120624
1647 SNP_A-2212314 45139873
1648 SNP_A-2219539 45176961
1649 SNP_A-4232839 45245300
1650 SNP_A-4232840 45266461
1651 SNP_A-2212401 45266624
1652 SNP_A-4195145 45274719
1653 SNP_A-2056866 45274808
1654 SNP_A-1940523 45275111
1655 SNP_A-2212443 45288040
1656 SNP_A-2028015 45297244
1657 SNP_A-1844628 45300662
1658 SNP_A-2144498 45318941
1659 SNP_A-2212501 45380752
1660 SNP_A-2066753 45397270
1661 SNP_A-1871734 45413905
1662 SNP_A-4223379 45414210
1663 SNP_A-1802933 45420774
1664 SNP_A-1918998 45420852
1665 SNP_A-2173687 45420896
1666 SNP_A-2237629 45428458
1667 SNP_A-4229776 45429786
1668 SNP_A-2091016 45429836
1669 SNP_A-2167540 45440925
1670 SNP_A-2284741 45441090
1671 SNP_A-2103534 45462187
1672 SNP_A-1824472 45488635
1673 SNP_A-1854587 45491391
1674 SNP_A-2271008 45500224
1675 SNP_A-2158338 45504335
1676 SNP_A-1823423 45505234
1677 SNP_A-4238974 45505986
1678 SNP_A-1948412 45521429
1679 SNP_A-1855702 45525836
1680 SNP_A-4231844 45537581
1681 SNP_A-2177780 45537691
1682 SNP_A-2043630 45564779
1683 SNP_A-4218744 45564849
1684 SNP_A-2161626 45565893
1685 SNP_A-2198148 45567885
1686 SNP_A-2273725 45575579
1687 SNP_A-1852567 45575599
1688 SNP_A-2212797 45597828
1689 SNP_A-4229944 45618062
1690 SNP_A-2164201 45626884
1691 SNP_A-4218329 45630161
1692 SNP_A-2215126 45653418
1693 SNP_A-2212861 45656215
1694 SNP_A-1938220 45708627
1695 SNP_A-2174358 45736562
1696 SNP_A-2254773 45741665
1697 SNP_A-1800533 45788007
1698 SNP_A-4231036 45805706
1699 SNP_A-4228027 45811476
1700 SNP_A-1832750 45882211
1701 SNP_A-4233676 45888772
1702 SNP_A-4205075 45893237
1703 SNP_A-1849267 45895075
1704 SNP_A-2213082 45895631
1705 SNP_A-1811821 45906862
1706 SNP_A-4232896 45937239
1707 SNP_A-2109785 45974095
1708 SNP_A-2240237 45986558
1709 SNP_A-2052658 45986967
1710 SNP_A-1953934 45996148
1711 SNP_A-2263314 46009714
1712 SNP_A-4216238 46018999
1713 SNP_A-1843928 46032719
1714 SNP_A-4194577 46053728
1715 SNP_A-4230562 46075559
1716 SNP_A-4240730 46077934
1717 SNP_A-2083059 46103775
1718 SNP_A-2163124 46103963
1719 SNP_A-4192608 46122124
1720 SNP_A-2213173 46122333
1721 SNP_A-2200893 46136644
1722 SNP_A-2088246 46143575
1723 SNP_A-4201105 46163566
1724 SNP_A-2100846 46165067
1725 SNP_A-4221290 46173493
1726 SNP_A-2225473 46183644
1727 SNP_A-1954051 46183690
1728 SNP_A-2213202 46193301
1729 SNP_A-2107053 46222795
1730 SNP_A-1821896 46226436
1731 SNP_A-1944901 46230239
1732 SNP_A-1923260 46230652
1733 SNP_A-4219470 46240781
1734 SNP_A-2064630 46247646
1735 SNP_A-2261266 46248199
1736 SNP_A-2054168 46257979
1737 SNP_A-4232905 46305776
1738 SNP_A-4232906 46306014
1739 SNP_A-4219032 46372864
1740 SNP_A-1907710 46378241
1741 SNP_A-2215363 46424446
1742 SNP_A-4228807 46436025
1743 SNP_A-1841330 46436090
1744 SNP_A-2211466 46465551
1745 SNP_A-1880785 46473434
1746 SNP_A-1937674 46473927
1747 SNP_A-4228711 46474768
1748 SNP_A-4228005 46480324
1749 SNP_A-2094406 46533433
1750 SNP_A-2068804 46536895
1751 SNP_A-1784918 46539612
1752 SNP_A-2213274 46560245
1753 SNP_A-2300120 46584175
1754 SNP_A-2125306 46617494
1755 SNP_A-2203353 46632111
1756 SNP_A-1946475 46635407
1757 SNP_A-1889728 46638818
1758 SNP_A-1927148 46642355
1759 SNP_A-2213386 46704593
1760 SNP_A-2086325 46729154
1761 SNP_A-2109786 46753659
1762 SNP_A-1840948 46756862
1763 SNP_A-4232919 46778036
1764 SNP_A-2213413 46783433
1765 SNP_A-4193803 46792304
1766 SNP_A-1828007 46793665
1767 SNP_A-1786635 46795098
1768 SNP_A-4220049 46810794
1769 SNP_A-1855783 46822872
1770 SNP_A-1848782 46845981
1771 SNP_A-4220297 46846751
1772 SNP_A-1893896 46871007
1773 SNP_A-2261099 46871187
1774 SNP_A-2176013 46876337
1775 SNP_A-4229716 46876978
1776 SNP_A-2213465 46883203
1777 SNP_A-1845095 46885869
1778 SNP_A-4206573 46886019
1779 SNP_A-2251432 46893785
1780 SNP_A-2141662 46894271
1781 SNP_A-2213487 46904710
1782 SNP_A-2216522 46930374
1783 SNP_A-2213534 46950710
1784 SNP_A-1824346 46952105
1785 SNP_A-2314728 46959702
1786 SNP_A-2025974 46960054
1787 SNP_A-2097769 46960131
1788 SNP_A-2168172 46960566
1789 SNP_A-2112824 46969136
1790 SNP_A-1846593 46971495
1791 SNP_A-2213569 46975281
1792 SNP_A-4203437 46979994
1793 SNP_A-1860284 46992426
1794 SNP_A-2213590 46992516
1795 SNP_A-2127039 46995670
1796 SNP_A-1883086 47000007
1797 SNP_A-4233195 47007105
1798 SNP_A-2213600 47033221
1799 SNP_A-1938158 47036604
1800 SNP_A-2037708 47037393
1801 SNP_A-2097939 47045430
1802 SNP_A-2146376 47046029
1803 SNP_A-2070789 47050067
1804 SNP_A-1932680 47050099
1805 SNP_A-2213603 47055032
1806 SNP_A-4232942 47056337
1807 SNP_A-2089717 47074350
1808 SNP_A-1946875 47085175
1809 SNP_A-2276117 47085732
1810 SNP_A-2003725 47087950
1811 SNP_A-1830184 47092855
1812 SNP_A-4194829 47132899
1813 SNP_A-1863049 47144205
1814 SNP_A-2167533 47177390
1815 SNP_A-2214432 47220619
1816 SNP_A-4199003 47230396
1817 SNP_A-1844782 47237807
1818 SNP_A-1869174 47261360
1819 SNP_A-2134311 47262483
1820 SNP_A-2232244 47270241
1821 SNP_A-2058812 47288107
1822 SNP_A-1851453 47321032
1823 SNP_A-2177599 47331804
1824 SNP_A-1898984 47346446
1825 SNP_A-2235237 47346859
1826 SNP_A-2175648 47347026
1827 SNP_A-4199618 47368091
1828 SNP_A-4234352 47369717
1829 SNP_A-4219843 47370123
1830 SNP_A-2211496 47377864
1831 SNP_A-2154204 47377981
1832 SNP_A-2234397 47378049
1833 SNP_A-1890007 47392892
1834 SNP_A-2067871 47393212
1835 SNP_A-2091410 47394777
1836 SNP_A-2252053 47395011
1837 SNP_A-2213921 47403564
1838 SNP_A-4232974 47403816
1839 SNP_A-2213936 47408776
1840 SNP_A-2213937 47408911
1841 SNP_A-1896929 47424871
1842 SNP_A-4231148 47425246
1843 SNP_A-2110169 47427659
1844 SNP_A-1851990 47428043
1845 SNP_A-1959199 47428446
1846 SNP_A-2297854 47428704
1847 SNP_A-2198158 47428814
1848 SNP_A-1936795 47430763
1849 SNP_A-1826872 47450398
1850 SNP_A-1838029 47452170
1851 SNP_A-1868583 47459731
1852 SNP_A-1873080 47472184
1853 SNP_A-2221474 47472645
1854 SNP_A-2022013 47485951
1855 SNP_A-2031826 47492093
1856 SNP_A-4201221 47505219
1857 SNP_A-2177961 47505813
1858 SNP_A-4232992 47535614
1859 SNP_A-4232994 47536271
1860 SNP_A-4232995 47536883
1861 SNP_A-1954336 47545078
1862 SNP_A-2159603 47561848
1863 SNP_A-1817378 47566253
1864 SNP_A-2190937 47580340
1865 SNP_A-4193992 47609983
1866 SNP_A-1885507 47622647
1867 SNP_A-2081674 47658770
1868 SNP_A-2034411 47661016
1869 SNP_A-2057518 47667394
1870 SNP_A-2178481 47671186
1871 SNP_A-2275026 47696133
1872 SNP_A-2065644 47696581
1873 SNP_A-2214289 47698673
1874 SNP_A-4239593 47698918
1875 SNP_A-2028269 47712861
1876 SNP_A-2214320 47743812
1877 SNP_A-2207760 47744059
1878 SNP_A-2297157 47760979
1879 SNP_A-1805104 47828286
1880 SNP_A-1865346 47830481
1881 SNP_A-1846931 47830548
1882 SNP_A-4224806 47833474
1883 SNP_A-2137376 47834914
1884 SNP_A-4204309 47842151
1885 SNP_A-1957466 47842679
1886 SNP_A-4238390 47850488
1887 SNP_A-2003728 47855109
1888 SNP_A-1824590 47917993
1889 SNP_A-2307019 47923769
1890 SNP_A-2127356 47937414
1891 SNP_A-4195792 47945033
1892 SNP_A-2271761 47947543
1893 SNP_A-2200512 47959934
1894 SNP_A-1908403 47989758
1895 SNP_A-4233028 47992012
1896 SNP_A-1960005 48009675
1897 SNP_A-4203552 48018303
1898 SNP_A-2047397 48051029
1899 SNP_A-2159980 48064639
1900 SNP_A-2003730 48067297
1901 SNP_A-1833201 48085579
1902 SNP_A-2179720 48086049
1903 SNP_A-1844605 48194882
1904 SNP_A-2131497 48196015
1905 SNP_A-2136571 48229616
1906 SNP_A-4188813 48230239
1907 SNP_A-2003731 48251966
1908 SNP_A-1933953 48265290
1909 SNP_A-4238416 48265829
1910 SNP_A-1899181 48295219
1911 SNP_A-2075003 48301339
1912 SNP_A-4233046 48312164
1913 SNP_A-1841921 48319989
1914 SNP_A-4230213 48320280
1915 SNP_A-4195819 48358610
1916 SNP_A-2214706 48388426
1917 SNP_A-1892922 48392347
1918 SNP_A-4233475 48397231
1919 SNP_A-1924872 48397629
1920 SNP_A-2113317 48433753
1921 SNP_A-4227488 48442986
1922 SNP_A-4220820 48446762
1923 SNP_A-1923068 48461465
1924 SNP_A-1907746 48483438
1925 SNP_A-1959118 48497067
1926 SNP_A-1926548 48497095
1927 SNP_A-1889163 48500797
1928 SNP_A-4233059 48553574
1929 SNP_A-1949519 48554359
1930 SNP_A-2076133 48643218
1931 SNP_A-2214837 48644630
1932 SNP_A-2214845 48647574
1933 SNP_A-1788826 48680214
1934 SNP_A-4233070 48690753
1935 SNP_A-2212465 48733393
1936 SNP_A-2214941 48734855
1937 SNP_A-1865579 48735158
1938 SNP_A-1915028 48735246
1939 SNP_A-2041462 48762513
1940 SNP_A-4224323 48766747
1941 SNP_A-1872403 48794078
1942 SNP_A-4227960 48795865
1943 SNP_A-2033421 48807706
1944 SNP_A-4231117 48808341
1945 SNP_A-2082149 48809091
1946 SNP_A-2081181 48845417
1947 SNP_A-2084240 48846312
1948 SNP_A-1846603 48853532
1949 SNP_A-2215046 48875825
1950 SNP_A-1909561 48876025
1951 SNP_A-2054973 48899235
1952 SNP_A-4233083 48900845
1953 SNP_A-2277451 48957073
1954 SNP_A-4197645 48958135
1955 SNP_A-4233088 48961874
1956 SNP_A-1785527 48976075
1957 SNP_A-2242403 48976620
1958 SNP_A-2067682 48984898
1959 SNP_A-1922919 48985295
1960 SNP_A-1878889 48994192
1961 SNP_A-4200930 48996118
1962 SNP_A-1897888 49020396
1963 SNP_A-2225608 49038646
1964 SNP_A-4236620 49039077
1965 SNP_A-1793718 49041872
1966 SNP_A-2215179 49051281
1967 SNP_A-1927224 49055990
1968 SNP_A-2172570 49056851
1969 SNP_A-2053239 49093889
1970 SNP_A-1866967 49153551
1971 SNP_A-2285707 49162652
1972 SNP_A-2272913 49181817
1973 SNP_A-2023975 49182462
1974 SNP_A-4197076 49201596
1975 SNP_A-4227670 49212963
1976 SNP_A-1825494 49285107
1977 SNP_A-2238977 49374094
1978 SNP_A-2205260 49374903
1979 SNP_A-2215287 49386407
1980 SNP_A-1957225 49442226
1981 SNP_A-2131944 49442927
1982 SNP_A-4222245 49462470
1983 SNP_A-2215310 49483793
1984 SNP_A-2101791 49487928
1985 SNP_A-2285029 49487980
1986 SNP_A-2241710 49504839
1987 SNP_A-2215323 49514879
1988 SNP_A-2003736 49531311
1989 SNP_A-1916110 49542876
1990 SNP_A-2246164 49583987
1991 SNP_A-2188617 49587660
1992 SNP_A-2181570 49587879
1993 SNP_A-2051971 49588772
1994 SNP_A-2183430 49590874
1995 SNP_A-4219943 49624023
1996 SNP_A-2135770 49630695
1997 SNP_A-4216856 49636632
1998 SNP_A-2296196 49636879
1999 SNP_A-4219408 49637094
2000 SNP_A-2215429 49637417
2001 SNP_A-2156566 49646827
2002 SNP_A-4233115 49679902
2003 SNP_A-1847603 49680481
2004 SNP_A-2214608 49713950
2005 SNP_A-2189982 49746697
2006 SNP_A-2207330 49769368
2007 SNP_A-2033041 49769500
2008 SNP_A-4194576 49769618
2009 SNP_A-2068746 49783944
2010 SNP_A-2107358 49807419
2011 SNP_A-2264755 49855754
2012 SNP_A-1839478 49863134
2013 SNP_A-2215598 49892268
2014 SNP_A-1933175 49904009
2015 SNP_A-2145909 49917242
2016 SNP_A-2124397 49927228
2017 SNP_A-2277384 50070520
2018 SNP_A-4229548 50121868
2019 SNP_A-2003737 50127477
2020 SNP_A-2022953 50128261
2021 SNP_A-2250805 50162966
2022 SNP_A-1880514 50171391
2023 SNP_A-2215705 50193977
2024 SNP_A-2215707 50194277
2025 SNP_A-1928727 50214410
2026 SNP_A-1899529 50214550
2027 SNP_A-1941717 50241969
2028 SNP_A-2116016 50262963
2029 SNP_A-4196043 50286992
2030 SNP_A-2266171 50287324
2031 SNP_A-2031316 50287357
2032 SNP_A-1868051 50289925
2033 SNP_A-2237897 50307451
2034 SNP_A-2142603 50314870
2035 SNP_A-4233138 50333163
2036 SNP_A-4231579 50382535
2037 SNP_A-2164247 50395267
2038 SNP_A-2215837 50395827
2039 SNP_A-2261118 50438245
2040 SNP_A-4222098 50445000
2041 SNP_A-2242119 50469910
2042 SNP_A-4233154 50503806
2043 SNP_A-2215958 50512420
2044 SNP_A-4203654 50521016
2045 SNP_A-1828997 50521662
2046 SNP_A-2271302 50536637
2047 SNP_A-2139677 50549321
2048 SNP_A-2131169 50571820
2049 SNP_A-2073680 50582999
2050 SNP_A-2211415 50618290
2051 SNP_A-4203663 50621876
2052 SNP_A-1911604 50636673
2053 SNP_A-2196253 50691550
2054 SNP_A-4205191 50691658
2055 SNP_A-2257855 50692668
2056 SNP_A-1843678 50693415
2057 SNP_A-2003741 50709354
2058 SNP_A-1793768 50717390
2059 SNP_A-2142376 50718505
2060 SNP_A-2313483 50722736
2061 SNP_A-4217870 50724694
2062 SNP_A-2258199 50724895
2063 SNP_A-1869528 50794727
2064 SNP_A-1894654 50801106
2065 SNP_A-2058714 50845081
2066 SNP_A-4216617 50895203
2067 SNP_A-2230550 50900116
2068 SNP_A-2165879 50918921
2069 SNP_A-1841243 50932276
2070 SNP_A-2047641 50937357
2071 SNP_A-4240054 50966391
2072 SNP_A-4206302 50967334
2073 SNP_A-2242678 50976036
2074 SNP_A-1915220 50976086
2075 SNP_A-2043031 51047013
2076 SNP_A-2144773 51058877
2077 SNP_A-4229352 51073653
2078 SNP_A-2153920 51080145
2079 SNP_A-2132787 51080939
2080 SNP_A-2216147 51100819
2081 SNP_A-1914217 51113997
2082 SNP_A-2068665 51114532
2083 SNP_A-1843541 51114664
2084 SNP_A-4233169 51130033
2085 SNP_A-2216174 51150754
2086 SNP_A-2216177 51151317
2087 SNP_A-2216182 51152830
2088 SNP_A-1898637 51153957
2089 SNP_A-2182435 51154060
2090 SNP_A-2216194 51160067
2091 SNP_A-2310220 51196809
2092 SNP_A-4233171 51201493
2093 SNP_A-4233172 51201506
2094 SNP_A-1875316 51209805
2095 SNP_A-1958337 51219584
2096 SNP_A-4233173 51222351
2097 SNP_A-1818356 51259491
2098 SNP_A-2129066 51318643
2099 SNP_A-2222146 51330913
2100 SNP_A-2120247 51340131
2101 SNP_A-2160845 51340221
2102 SNP_A-4220992 51367737
2103 SNP_A-1860928 51393655
2104 SNP_A-2028855 51402258
2105 SNP_A-2218171 51402742
2106 SNP_A-2023865 51419524
2107 SNP_A-1807321 51428644
2108 SNP_A-2268413 51450928
2109 SNP_A-1832010 51490659
2110 SNP_A-2050553 51559203
2111 SNP_A-1893183 51568876
2112 SNP_A-2288730 51570964
2113 SNP_A-2296062 51570985
2114 SNP_A-2225514 51573295
2115 SNP_A-1874979 51578851
2116 SNP_A-4223368 51579251
2117 SNP_A-2220453 51603193
2118 SNP_A-1819615 51623441
2119 SNP_A-2221062 51631100
2120 SNP_A-1824218 51633047
2121 SNP_A-2050149 51645262
2122 SNP_A-2041587 51669842
2123 SNP_A-2222183 51670004
2124 SNP_A-2216597 51677717
2125 SNP_A-2030957 51680270
2126 SNP_A-1838583 51700801
2127 SNP_A-2030939 51711222
2128 SNP_A-2086533 51715844
2129 SNP_A-1822875 51719331
2130 SNP_A-1826968 51725878
2131 SNP_A-2309626 51728455
2132 SNP_A-4196809 51732031
2133 SNP_A-1798583 51734555
2134 SNP_A-2189388 51737164
2135 SNP_A-2216686 51738809
2136 SNP_A-2216692 51742910
2137 SNP_A-2216696 51764528
2138 SNP_A-1861467 51787377
2139 SNP_A-1795371 51806327
2140 SNP_A-1823162 51806518
2141 SNP_A-1908128 51808218
2142 SNP_A-1794358 51808335
2143 SNP_A-1843587 51811396
2144 SNP_A-2226547 51819186
2145 SNP_A-4233207 51820211
2146 SNP_A-2025410 51826033
2147 SNP_A-4233211 51865997
2148 SNP_A-1856691 51907954
2149 SNP_A-2033774 51927331
2150 SNP_A-2188434 51928181
2151 SNP_A-1932779 51938507
2152 SNP_A-1925746 51975387
2153 SNP_A-1780632 51975831
2154 SNP_A-4233223 51982500
2155 SNP_A-1822676 52025942
2156 SNP_A-1919188 52047039
2157 SNP_A-1935470 52049700
2158 SNP_A-2192053 52049940
2159 SNP_A-2178466 52093357
2160 SNP_A-2103784 52111299
2161 SNP_A-2050479 52120019
2162 SNP_A-1924321 52147003
2163 SNP_A-4233230 52156663
2164 SNP_A-1874043 52194557
2165 SNP_A-2314125 52205826
2166 SNP_A-2249573 52435566
2167 SNP_A-2187440 52450232
2168 SNP_A-2062398 52456586
2169 SNP_A-2127690 52457911
2170 SNP_A-1858834 52458269
2171 SNP_A-2210015 52458420
2172 SNP_A-4197446 52519085
2173 SNP_A-2168275 52534583
2174 SNP_A-1806860 52539384
2175 SNP_A-2104445 52555486
2176 SNP_A-2186542 52565539
2177 SNP_A-2003749 52599419
2178 SNP_A-2217426 52608181
2179 SNP_A-2217430 52609999
2180 SNP_A-2229638 52683205
2181 SNP_A-2217486 52727521
2182 SNP_A-2217492 52752331
2183 SNP_A-1835031 52772029
2184 SNP_A-4233907 52772105
2185 SNP_A-2247254 52772401
2186 SNP_A-2091748 52801303
2187 SNP_A-2070752 52814615
2188 SNP_A-2310795 52862629
2189 SNP_A-1936888 52869032
2190 SNP_A-4201938 52869235
2191 SNP_A-2217554 52872802
2192 SNP_A-4233282 52873328
2193 SNP_A-2243277 52876227
2194 SNP_A-1923015 52876553
2195 SNP_A-2217571 52881630
2196 SNP_A-2217572 52881731
2197 SNP_A-2217573 52881770
2198 SNP_A-2217575 52881809
2199 SNP_A-4233283 52882002
2200 SNP_A-1790151 52886163
2201 SNP_A-1783916 52890761
2202 SNP_A-1788225 52890807
2203 SNP_A-4204867 52899995
2204 SNP_A-2233017 52907458
2205 SNP_A-4205368 52927106
2206 SNP_A-4232088 52927170
2207 SNP_A-4206216 52981656
2208 SNP_A-1815370 52982273
2209 SNP_A-1894077 53014679
2210 SNP_A-4226076 53032313
2211 SNP_A-2084759 53032374
2212 SNP_A-2217712 53062680
2213 SNP_A-2173075 53069844
2214 SNP_A-2041007 53070047
2215 SNP_A-2050464 53100146
2216 SNP_A-2206760 53126377
2217 SNP_A-2278149 53126732
2218 SNP_A-2217809 53193501
2219 SNP_A-1897914 53202404
2220 SNP_A-2217852 53221938
2221 SNP_A-4203646 53243289
2222 SNP_A-4201478 53244046
2223 SNP_A-1918461 53248232
2224 SNP_A-4197341 53255833
2225 SNP_A-4233311 53280536
2226 SNP_A-2303589 53298541
2227 SNP_A-1924908 53306203
2228 SNP_A-1937694 53333601
2229 SNP_A-2243153 53379884
2230 SNP_A-1814352 53380347
2231 SNP_A-1828063 53380675
2232 SNP_A-2132852 53419726
2233 SNP_A-1933386 53424811
2234 SNP_A-4235960 53424904
2235 SNP_A-1828428 53438796
2236 SNP_A-2145256 53444671
2237 SNP_A-2181676 53463489
2238 SNP_A-2048098 53463887
2239 SNP_A-4192724 53471033
2240 SNP_A-2218096 53476138
2241 SNP_A-4233327 53476772
2242 SNP_A-1954329 53488161
2243 SNP_A-2082082 53501250
2244 SNP_A-1931149 53622178
2245 SNP_A-2134287 53660534
2246 SNP_A-1958086 53660559
2247 SNP_A-1799835 53672206
2248 SNP_A-2271696 53672276
2249 SNP_A-1820216 53704752
2250 SNP_A-2163134 53726301
2251 SNP_A-4220815 53730165
2252 SNP_A-1948242 53744141
2253 SNP_A-2258796 53751894
2254 SNP_A-1907898 53758615
2255 SNP_A-1930809 53811211
2256 SNP_A-2251049 53812601
2257 SNP_A-2090146 53820165
2258 SNP_A-4198604 53820562
2259 SNP_A-1955324 53847495
2260 SNP_A-1898698 53859177
2261 SNP_A-4239057 53875613
2262 SNP_A-2293142 53883565
2263 SNP_A-2218388 53884770
2264 SNP_A-2218407 53905750
2265 SNP_A-2201210 53919633
2266 SNP_A-4232110 53923698
2267 SNP_A-2068041 53985984
2268 SNP_A-2134264 54092204
2269 SNP_A-4193382 54112365
2270 SNP_A-2188032 54113270
2271 SNP_A-2041994 54115502
2272 SNP_A-1876780 54116939
2273 SNP_A-2246953 54117699
2274 SNP_A-2117432 54118065
2275 SNP_A-4193372 54122960
2276 SNP_A-1933244 54134462
2277 SNP_A-2046587 54136259
2278 SNP_A-4226629 54136282
2279 SNP_A-2003755 54165868
2280 SNP_A-1824511 54166147
2281 SNP_A-1832121 54169379
2282 SNP_A-4233361 54194909
2283 SNP_A-2235537 54209372
2284 SNP_A-2198118 54216825
2285 SNP_A-2275391 54233927
2286 SNP_A-2122508 54245274
2287 SNP_A-2165154 54248854
2288 SNP_A-1806130 54248993
2289 SNP_A-2218676 54261432
2290 SNP_A-2240133 54280413
2291 SNP_A-4194602 54305355
2292 SNP_A-1928232 54305517
2293 SNP_A-2054130 54310799
2294 SNP_A-2209674 54319095
2295 SNP_A-2208975 54327340
2296 SNP_A-2309033 54373811
2297 SNP_A-1793877 54373830
2298 SNP_A-2224192 54377754
2299 SNP_A-1891634 54431586
2300 SNP_A-1851224 54475873
2301 SNP_A-1807032 54491661
2302 SNP_A-2057597 54532619
2303 SNP_A-1797085 54563158
2304 SNP_A-1860051 54570004
2305 SNP_A-1821152 54576510
2306 SNP_A-1911919 54606159
2307 SNP_A-2108297 54627037
2308 SNP_A-2246119 54629055
2309 SNP_A-2290211 54752077
2310 SNP_A-2269489 54847466
2311 SNP_A-2074665 54886678
2312 SNP_A-4221595 54890381
2313 SNP_A-2118870 54902791
2314 SNP_A-2075281 54911005
2315 SNP_A-1793761 54911200
2316 SNP_A-2078880 54911230
2317 SNP_A-2219007 54924760
2318 SNP_A-2219018 54933582
2319 SNP_A-2028981 54958286
2320 SNP_A-1866498 54967291
2321 SNP_A-1826300 54985920
2322 SNP_A-4205775 54985978
2323 SNP_A-1898918 54991314
2324 SNP_A-4240234 54999885
2325 SNP_A-2219082 55002672
2326 SNP_A-4223058 55019379
2327 SNP_A-4204574 55019393
2328 SNP_A-1836390 55039709
2329 SNP_A-2246657 55051621
2330 SNP_A-4233526 55051701
2331 SNP_A-1947979 55054765
2332 SNP_A-1943021 55075686
2333 SNP_A-1799312 55092545
2334 SNP_A-2273506 55093575
2335 SNP_A-2286124 55097568
2336 SNP_A-2158166 55195951
2337 SNP_A-2219245 55206712
2338 SNP_A-2032269 55228409
2339 SNP_A-1864453 55238252
2340 SNP_A-2100568 55261166
2341 SNP_A-2089638 55312363
2342 SNP_A-1824743 55312531
2343 SNP_A-2124093 55312805
2344 SNP_A-2219330 55332162
2345 SNP_A-2059085 55332432
2346 SNP_A-4238519 55362425
2347 SNP_A-4200059 55362940
2348 SNP_A-2117173 55367122
2349 SNP_A-2193203 55367161
2350 SNP_A-2035160 55368678
2351 SNP_A-1884088 55406215
2352 SNP_A-1782065 55406398
2353 SNP_A-1929727 55428000
2354 SNP_A-2159649 55428122
2355 SNP_A-2133671 55445095
2356 SNP_A-1841867 55471432
2357 SNP_A-2162609 55475198
2358 SNP_A-2262890 55479684
2359 SNP_A-2254020 55505574
2360 SNP_A-2159222 55516987
2361 SNP_A-2217497 55558147
2362 SNP_A-2185420 55563198
2363 SNP_A-1809904 55563222
2364 SNP_A-1875286 55566073
2365 SNP_A-1887606 55573525
2366 SNP_A-1828372 55573591
2367 SNP_A-2219720 55618919
2368 SNP_A-4233452 55620173
2369 SNP_A-2176144 55624471
2370 SNP_A-2230785 55634866
2371 SNP_A-1926715 55635025
2372 SNP_A-2252551 55644910
2373 SNP_A-2219799 55664173
2374 SNP_A-2148456 55664498
2375 SNP_A-2311210 55667070
2376 SNP_A-2185790 55673878
2377 SNP_A-4199611 55674708
2378 SNP_A-2219460 55686392
2379 SNP_A-2223008 55718560
2380 SNP_A-2137726 55729860
2381 SNP_A-4240841 55746975
2382 SNP_A-1946288 55749896
2383 SNP_A-1817673 55753214
2384 SNP_A-2145119 55753583
2385 SNP_A-4193187 55753640
2386 SNP_A-2153965 55753852
2387 SNP_A-4227447 55754901
2388 SNP_A-2107382 55756711
2389 SNP_A-2229131 55759222
2390 SNP_A-1876926 55759749
2391 SNP_A-2267535 55780899
2392 SNP_A-1829616 55781577
2393 SNP_A-1949903 55784099
2394 SNP_A-2094726 55799449
2395 SNP_A-2219953 55807459
2396 SNP_A-2219956 55808205
2397 SNP_A-1849214 55819911
2398 SNP_A-2219973 55833639
2399 SNP_A-2219981 55840906
2400 SNP_A-2219982 55840960
2401 SNP_A-2209282 55853989
2402 SNP_A-2041233 55869750
2403 SNP_A-2025214 55873368
2404 SNP_A-4224282 55873428
2405 SNP_A-2115983 55873517
2406 SNP_A-1874939 55877470
2407 SNP_A-2110599 55877868
2408 SNP_A-1818161 55886288
2409 SNP_A-2217637 55886762
2410 SNP_A-2220106 55916132
2411 SNP_A-4193166 55916755
2412 SNP_A-2032591 55924150
2413 SNP_A-2043351 55926693
2414 SNP_A-2208021 55931334
2415 SNP_A-2092458 55931365
2416 SNP_A-2123606 55938019
2417 SNP_A-4201151 55941885
2418 SNP_A-1861518 55953513
2419 SNP_A-2220196 55965251
2420 SNP_A-1827994 56023006
2421 SNP_A-1852215 56032619
2422 SNP_A-2191625 56033028
2423 SNP_A-1840045 56033148
2424 SNP_A-1927352 56038871
2425 SNP_A-2157212 56039564
2426 SNP_A-2220273 56041825
2427 SNP_A-2220275 56042218
2428 SNP_A-2220276 56042391
2429 SNP_A-2229232 56049697
2430 SNP_A-2220288 56052771
2431 SNP_A-4233505 56053588
2432 SNP_A-1822301 56066560
2433 SNP_A-4233511 56079771
2434 SNP_A-2220336 56080073
2435 SNP_A-1837968 56086562
2436 SNP_A-2220355 56095197
2437 SNP_A-4239416 56112557
2438 SNP_A-2220438 56163250
2439 SNP_A-2153929 56188192
2440 SNP_A-2220483 56200540
2441 SNP_A-1786774 56230692
2442 SNP_A-2284915 56238753
2443 SNP_A-2100522 56239864
2444 SNP_A-2235474 56285447
2445 SNP_A-2161424 56289618
2446 SNP_A-2067880 56307786
2447 SNP_A-2172901 56309301
2448 SNP_A-2062271 56309623
2449 SNP_A-2121426 56312173
2450 SNP_A-4221213 56319942
2451 SNP_A-2052016 56349192
2452 SNP_A-2263326 56390565
2453 SNP_A-1958612 56390803
2454 SNP_A-2220739 56391798
2455 SNP_A-2220740 56391844
2456 SNP_A-4218255 56394318
2457 SNP_A-1916425 56395127
2458 SNP_A-2033368 56418675
2459 SNP_A-1860044 56430538
2460 SNP_A-2136909 56449361
2461 SNP_A-2258003 56461686
2462 SNP_A-4218888 56463756
2463 SNP_A-4227909 56464085
2464 SNP_A-2053127 56467237
2465 SNP_A-4223377 56496548
2466 SNP_A-2220911 56503599
2467 SNP_A-2220912 56503799
2468 SNP_A-2252278 56520102
2469 SNP_A-2299887 56520221
2470 SNP_A-2220967 56542041
2471 SNP_A-2286247 56558715
2472 SNP_A-2054361 56559465
2473 SNP_A-2212195 56559540
2474 SNP_A-2041010 56571705
2475 SNP_A-4221550 56581914
2476 SNP_A-2169443 56593828
2477 SNP_A-2186362 56605062
2478 SNP_A-2245714 56605398
2479 SNP_A-1931774 56633272
2480 SNP_A-4231442 56687980
2481 SNP_A-2071559 56702959
2482 SNP_A-2100286 56728943
2483 SNP_A-4234494 56891969
2484 SNP_A-2240845 57000298
2485 SNP_A-2286783 57000360
2486 SNP_A-4233602 57001197
2487 SNP_A-4228086 57045399
2488 SNP_A-2097828 57068620
2489 SNP_A-1874631 57068668
2490 SNP_A-4233610 57103305
2491 SNP_A-2221412 57103805
2492 SNP_A-4200276 57105463
2493 SNP_A-1828547 57126201
2494 SNP_A-2108972 57191398
2495 SNP_A-2221542 57194142
2496 SNP_A-2300638 57196399
2497 SNP_A-1928607 57209281
2498 SNP_A-2241923 57209749
2499 SNP_A-1877081 57210327
2500 SNP_A-2036399 57211552
2501 SNP_A-2230991 57222589
2502 SNP_A-4233625 57227481
2503 SNP_A-1936001 57248434
2504 SNP_A-2157385 57270275
2505 SNP_A-2023333 57343240
2506 SNP_A-1828340 57370582
2507 SNP_A-1869016 57370756
2508 SNP_A-2287786 57373556
2509 SNP_A-2075326 57386669
2510 SNP_A-2052242 57387053
2511 SNP_A-2172672 57429212
2512 SNP_A-2257040 57429606
2513 SNP_A-4203367 57435739
2514 SNP_A-2187717 57435843
2515 SNP_A-2221819 57455118
2516 SNP_A-2221829 57456381
2517 SNP_A-4233653 57467669
2518 SNP_A-4233655 57467900
2519 SNP_A-4219150 57473990
2520 SNP_A-2201656 57481724
2521 SNP_A-2237381 57503829
2522 SNP_A-2186942 57516756
2523 SNP_A-2191968 57517505
2524 SNP_A-4205995 57519279
2525 SNP_A-4230711 57520407
2526 SNP_A-2099171 57544103
2527 SNP_A-4196374 57546972
2528 SNP_A-2032818 57547077
2529 SNP_A-2003771 57563317
2530 SNP_A-2090828 57563968
2531 SNP_A-4199393 57583627
2532 SNP_A-2221983 57598866
2533 SNP_A-2045867 57599668
2534 SNP_A-2293365 57602462
2535 SNP_A-2057065 57606481
2536 SNP_A-2202372 57611159
2537 SNP_A-2148212 57617144
2538 SNP_A-2235083 57625082
2539 SNP_A-4240644 57631793
2540 SNP_A-2146562 57820655
2541 SNP_A-4201510 58090419
2542 SNP_A-1937418 58145800
2543 SNP_A-4240462 58207386
2544 SNP_A-2235898 58229449
2545 SNP_A-1888433 58252951
2546 SNP_A-2222313 58253326
2547 SNP_A-2222314 58253856
2548 SNP_A-2160293 58272282
2549 SNP_A-2126276 58278190
2550 SNP_A-2241986 58278485
2551 SNP_A-1961026 58278935
2552 SNP_A-2167616 58280528
2553 SNP_A-2024425 58281173
2554 SNP_A-4233700 58281310
2555 SNP_A-2256011 58306141
2556 SNP_A-1814238 58311168
2557 SNP_A-2068474 58317012
2558 SNP_A-1866339 58321286
2559 SNP_A-2030575 58341894
2560 SNP_A-4204059 58347885
2561 SNP_A-4234838 58347896
2562 SNP_A-2270210 58368634
2563 SNP_A-2267805 58379548
2564 SNP_A-4233717 58398797
2565 SNP_A-2058088 58401919
2566 SNP_A-2222488 58407317
2567 SNP_A-4233719 58408345
2568 SNP_A-2222497 58409230
2569 SNP_A-2222501 58409399
2570 SNP_A-2266947 58414907
2571 SNP_A-2222514 58423544
2572 SNP_A-2153941 58426798
2573 SNP_A-2124048 58440874
2574 SNP_A-2291630 58451503
2575 SNP_A-2222551 58478842
2576 SNP_A-2238566 58482446
2577 SNP_A-4219587 58485686
2578 SNP_A-2075736 58516536
2579 SNP_A-2246679 58516753
2580 SNP_A-2211617 58516774
2581 SNP_A-2294886 58516812
2582 SNP_A-2222567 58523535
2583 SNP_A-2222568 58523741
2584 SNP_A-4206650 58525541
2585 SNP_A-1955546 58532093
2586 SNP_A-2135152 58550886
2587 SNP_A-1836584 58567980
2588 SNP_A-1832233 58585088
2589 SNP_A-2283692 58585962
2590 SNP_A-4228672 58593561
2591 SNP_A-2264952 58598121
2592 SNP_A-4233735 58602350
2593 SNP_A-1790284 58612534
2594 SNP_A-4223431 58625050
2595 SNP_A-4195957 58625958
2596 SNP_A-2312133 58673391
2597 SNP_A-2041580 58692501
2598 SNP_A-4199547 58734523
2599 SNP_A-1940367 58735315
2600 SNP_A-4234776 58735496
2601 SNP_A-4240646 58736029
2602 SNP_A-2181340 58740427
2603 SNP_A-1833902 58765787
2604 SNP_A-2149473 58767499
2605 SNP_A-4233751 58778517
2606 SNP_A-4221986 58782578
2607 SNP_A-2232025 58789246
2608 SNP_A-4219322 58794834
2609 SNP_A-1865139 58798818
2610 SNP_A-1822399 58803747
2611 SNP_A-1943254 58817716
2612 SNP_A-1918789 58820238
2613 SNP_A-4220043 58848014
2614 SNP_A-2141954 58861795
2615 SNP_A-2044381 58861960
2616 SNP_A-2222878 58862627
2617 SNP_A-2084903 58870553
2618 SNP_A-4233756 58873744
2619 SNP_A-2141935 58908495
2620 SNP_A-2148026 58908520
2621 SNP_A-2111423 58913159
2622 SNP_A-2222920 58927330
2623 SNP_A-4199215 58945345
2624 SNP_A-4232861 58952891
2625 SNP_A-4198840 58962979
2626 SNP_A-4202644 58962990
2627 SNP_A-1876301 58963400
2628 SNP_A-1901514 58969687
2629 SNP_A-1802266 58969773
2630 SNP_A-4196351 58979521
2631 SNP_A-1833530 59009480
2632 SNP_A-4217091 59030997
2633 SNP_A-4202783 59031095
2634 SNP_A-2157976 59046342
2635 SNP_A-4201305 59047825
2636 SNP_A-1920207 59098920
2637 SNP_A-1793638 59101398
2638 SNP_A-2034691 59127433
2639 SNP_A-2223086 59143235
2640 SNP_A-1905879 59218986
2641 SNP_A-2171005 59219012
2642 SNP_A-2255249 59223308
2643 SNP_A-2223117 59249700
2644 SNP_A-1938227 59278816
2645 SNP_A-2284299 59279631
2646 SNP_A-1831019 59299450
2647 SNP_A-2204185 59313944
2648 SNP_A-2143291 59314766
2649 SNP_A-2263256 59353633
2650 SNP_A-2261351 59372954
2651 SNP_A-2223141 59381981
2652 SNP_A-4204657 59384566
2653 SNP_A-2233795 59385513
2654 SNP_A-2076935 59385633
2655 SNP_A-2266741 59420671
2656 SNP_A-2062677 59463417
2657 SNP_A-2223164 59496524
2658 SNP_A-4233783 59496656
2659 SNP_A-4217211 59505955
2660 SNP_A-2074434 59508565
2661 SNP_A-2134037 59508928
2662 SNP_A-1801813 59520434
2663 SNP_A-1916671 59520898
2664 SNP_A-1947580 59533898
2665 SNP_A-2123329 59545703
2666 SNP_A-4196772 59589673
2667 SNP_A-2158147 59607782
2668 SNP_A-2273525 59634996
2669 SNP_A-2270482 59673636
2670 SNP_A-4233789 59679517
2671 SNP_A-2286010 59683929
2672 SNP_A-1862861 59684968
2673 SNP_A-1939214 59710141
2674 SNP_A-2277017 59717644
2675 SNP_A-4239473 59757776
2676 SNP_A-2059068 59758913
2677 SNP_A-1826806 59758962
2678 SNP_A-1960577 59804716
2679 SNP_A-2223277 59812972
2680 SNP_A-1784149 59818871
2681 SNP_A-1883729 59847236
2682 SNP_A-2223286 59850182
2683 SNP_A-1920853 59880957
2684 SNP_A-4218616 59888010
2685 SNP_A-1886539 59899317
2686 SNP_A-2206746 59910823
2687 SNP_A-4233801 59925376
2688 SNP_A-1918888 59928514
2689 SNP_A-1860562 59956947
2690 SNP_A-4195861 59966532
2691 SNP_A-2164183 59997001
2692 SNP_A-2096022 60008854
2693 SNP_A-2087940 60018071
2694 SNP_A-2077729 60059537
2695 SNP_A-2307371 60070245
2696 SNP_A-2294300 60090370
2697 SNP_A-1955154 60097263
2698 SNP_A-2235249 60102143
2699 SNP_A-2144691 60106916
2700 SNP_A-2223399 60109156
2701 SNP_A-2273705 60228623
2702 SNP_A-2284063 60341891
2703 SNP_A-2003777 60486215
2704 SNP_A-2087708 60535613
2705 SNP_A-4205239 60662119
2706 SNP_A-1820194 60682364
2707 SNP_A-2132056 60698071
2708 SNP_A-2037163 60700187
2709 SNP_A-2049731 60712798
2710 SNP_A-2296718 60771253
2711 SNP_A-1954749 60771396
2712 SNP_A-2127536 60771482
2713 SNP_A-2035895 60848668
2714 SNP_A-1829740 60887286
2715 SNP_A-2089042 60956159
2716 SNP_A-2301229 60959560
2717 SNP_A-2296777 61003771
2718 SNP_A-1793744 61009324
2719 SNP_A-2223822 61017755
2720 SNP_A-1891340 61026753
2721 SNP_A-2273834 61054437
2722 SNP_A-2276658 61054788
2723 SNP_A-4233844 61060072
2724 SNP_A-1834511 61068145
2725 SNP_A-2166272 61068370
2726 SNP_A-2223907 61073655
2727 SNP_A-2046344 61075401
2728 SNP_A-1837794 61088045
2729 SNP_A-2306180 61093017
2730 SNP_A-2061294 61129710
2731 SNP_A-1938902 61162364
2732 SNP_A-2079181 61162626
2733 SNP_A-1836041 61171460
2734 SNP_A-2062797 61376625
2735 SNP_A-1879959 61376977
2736 SNP_A-2032205 61377133
2737 SNP_A-1948417 61394054
2738 SNP_A-2224022 61440740
2739 SNP_A-1859652 61451352
2740 SNP_A-1927984 61451765
2741 SNP_A-2201541 61509266
2742 SNP_A-2182939 61552221
2743 SNP_A-2242857 61600389
2744 SNP_A-4234490 61609471
2745 SNP_A-1807347 61610051
2746 SNP_A-1787231 61626703
2747 SNP_A-2172650 61627813
2748 SNP_A-4198592 61635219
2749 SNP_A-2057531 61639345
2750 SNP_A-2168236 61659928
2751 SNP_A-1929710 61677521
2752 SNP_A-2309350 61679735
2753 SNP_A-2224187 61693610
2754 SNP_A-2210983 61695485
2755 SNP_A-2290330 61704333
2756 SNP_A-2222114 61704441
2757 SNP_A-4228522 61705277
2758 SNP_A-2078900 61715673
2759 SNP_A-2193791 61729219
2760 SNP_A-2102169 61773670
2761 SNP_A-1879719 61774890
2762 SNP_A-2266845 61775417
2763 SNP_A-2205550 61791315
2764 SNP_A-1914795 61796753
2765 SNP_A-2067616 61802417
2766 SNP_A-4233878 61809267
2767 SNP_A-2003786 61819222
2768 SNP_A-4206217 61846851
2769 SNP_A-1900050 61866473
2770 SNP_A-1808571 61872463
2771 SNP_A-4227285 61876417
2772 SNP_A-2224276 61878477
2773 SNP_A-1924340 61881530
2774 SNP_A-2038908 61906621
2775 SNP_A-2282788 61906884
2776 SNP_A-2274024 61907782
2777 SNP_A-2220632 61908029
2778 SNP_A-4194751 61919424
2779 SNP_A-2003787 61936786
2780 SNP_A-4195700 61953307
2781 SNP_A-2158751 61964147
2782 SNP_A-2224337 61967983
2783 SNP_A-2298973 61968408
2784 SNP_A-4200411 61972265
2785 SNP_A-2190492 62001695
2786 SNP_A-2224370 62002592
2787 SNP_A-4233886 62002810
2788 SNP_A-2224372 62002830
2789 SNP_A-1828203 62005515
2790 SNP_A-1870792 62007095
2791 SNP_A-1927745 62008031
2792 SNP_A-1924162 62019614
2793 SNP_A-4233888 62020046
2794 SNP_A-4233889 62020709
2795 SNP_A-2224411 62022169
2796 SNP_A-2224413 62022196
2797 SNP_A-2224418 62022595
2798 SNP_A-2239503 62022876
2799 SNP_A-1839469 62024198
2800 SNP_A-2100728 62047577
2801 SNP_A-2095363 62063692
2802 SNP_A-2224472 62068717
2803 SNP_A-2303015 62083147
2804 SNP_A-2224499 62119563
2805 SNP_A-2224525 62153302
2806 SNP_A-2224526 62153334
2807 SNP_A-1837273 62165902
2808 SNP_A-2097627 62165981
2809 SNP_A-2102521 62168452
2810 SNP_A-2120022 62186785
2811 SNP_A-2243152 62191763
2812 SNP_A-4198309 62192552
2813 SNP_A-2144581 62192961
2814 SNP_A-2068885 62215852
2815 SNP_A-1863381 62216002
2816 SNP_A-2303364 62225157
2817 SNP_A-2052966 62242757
2818 SNP_A-1818706 62246897
2819 SNP_A-1880451 62281103
2820 SNP_A-1853267 62315667
2821 SNP_A-2163747 62315720
2822 SNP_A-2287457 62341315
2823 SNP_A-2293353 62351405
2824 SNP_A-2224691 62357755
2825 SNP_A-2274635 62374879
2826 SNP_A-2224704 62384847
2827 SNP_A-1940871 62398278
2828 SNP_A-2309381 62422439
2829 SNP_A-2156758 62441501
2830 SNP_A-1788568 62442224
2831 SNP_A-1830332 62442582
2832 SNP_A-2048495 62450286
2833 SNP_A-1925611 62458259
2834 SNP_A-2048206 62463469
2835 SNP_A-2224822 62515093
2836 SNP_A-4218915 62543233
2837 SNP_A-2096833 62564970
2838 SNP_A-2073666 62568648
2839 SNP_A-1850429 62569493
2840 SNP_A-1858848 62597182
2841 SNP_A-4228135 62633190
2842 SNP_A-4224298 62633202
2843 SNP_A-4230000 62642020
2844 SNP_A-2102002 62652222
2845 SNP_A-2205475 62711170
2846 SNP_A-1884371 62712479
2847 SNP_A-1953639 62739400
2848 SNP_A-4234321 62740987
2849 SNP_A-2294713 62748675
2850 SNP_A-1959859 62749462
2851 SNP_A-2075094 62760050
2852 SNP_A-2256114 62770612
2853 SNP_A-1911120 62802347
2854 SNP_A-4222951 62810194
2855 SNP_A-2196393 62849017
2856 SNP_A-1847442 62849075
2857 SNP_A-1861067 62856367
2858 SNP_A-1816779 62856493
2859 SNP_A-2084957 62858991
2860 SNP_A-2003793 62985912
2861 SNP_A-2225025 62986716
2862 SNP_A-2249570 62993835
2863 SNP_A-2060508 63041884
2864 SNP_A-2296791 63060864
2865 SNP_A-2225118 63089400
2866 SNP_A-2090945 63099534
2867 SNP_A-2003794 63398529
2868 SNP_A-2222132 63412273
2869 SNP_A-2211567 63431249
2870 SNP_A-2150603 63447471
2871 SNP_A-2130389 63447838
2872 SNP_A-1945031 63459783
2873 SNP_A-2225677 63469873
2874 SNP_A-1907908 63477861
2875 SNP_A-2107017 63477888
2876 SNP_A-2127094 63478735
2877 SNP_A-2263745 63479501
2878 SNP_A-2203792 63497907
2879 SNP_A-2083140 63536437
2880 SNP_A-1911163 63589208
2881 SNP_A-1899143 63634280
2882 SNP_A-1821654 63635335
2883 SNP_A-2105821 63674034
2884 SNP_A-2208244 63685294
2885 SNP_A-1793561 63689873
2886 SNP_A-2072685 63694934
2887 SNP_A-2225410 63706900
2888 SNP_A-2104411 63737728
2889 SNP_A-4232330 63782379
2890 SNP_A-2075190 63806413
2891 SNP_A-2085020 63814932
2892 SNP_A-2242099 63815152
2893 SNP_A-1806997 63815932
2894 SNP_A-2303529 63898769
2895 SNP_A-4233998 63899770
2896 SNP_A-1853583 63912211
2897 SNP_A-1920356 63912505
2898 SNP_A-1842758 63919168
2899 SNP_A-4202750 63950647
2900 SNP_A-2107558 63957808
2901 SNP_A-4198565 64020711
2902 SNP_A-4201563 64020726
2903 SNP_A-1961630 64029065
2904 SNP_A-2225515 64031232
2905 SNP_A-4234003 64038978
2906 SNP_A-2286391 64045432
2907 SNP_A-2080847 64054941
2908 SNP_A-4197873 64066708
2909 SNP_A-2232471 64082544
2910 SNP_A-2036665 64097506
2911 SNP_A-4223722 64100931
2912 SNP_A-1817307 64101287
2913 SNP_A-1801038 64101325
2914 SNP_A-2099908 64102031
2915 SNP_A-4229285 64127298
2916 SNP_A-1931341 64141948
2917 SNP_A-1803907 64153095
2918 SNP_A-2052789 64177700
2919 SNP_A-4234011 64179079
2920 SNP_A-4201587 64180593
2921 SNP_A-1820813 64191043
2922 SNP_A-4196270 64206794
2923 SNP_A-2166084 64246322
2924 SNP_A-2185335 64257993
2925 SNP_A-1851652 64300546
2926 SNP_A-2183925 64300706
2927 SNP_A-1786147 64309647
2928 SNP_A-2254101 64323807
2929 SNP_A-4241191 64328749
2930 SNP_A-4229396 64332756
2931 SNP_A-2097931 64333053
2932 SNP_A-2110402 64334604
2933 SNP_A-2226620 64356732
2934 SNP_A-2024185 64375058
2935 SNP_A-2028357 64400596
2936 SNP_A-4218129 64410163
2937 SNP_A-2225867 64426689
2938 SNP_A-2225871 64427295
2939 SNP_A-2225872 64427445
2940 SNP_A-1847863 64448202
2941 SNP_A-1835671 64477410
2942 SNP_A-2240019 64478262
2943 SNP_A-4231446 64493015
2944 SNP_A-1787040 64561008
2945 SNP_A-4239616 64589999
2946 SNP_A-1863451 64609216
2947 SNP_A-4216831 64612382
2948 SNP_A-2209769 64616114
2949 SNP_A-2156430 64625224
2950 SNP_A-2117658 64631971
2951 SNP_A-2236114 64632059
2952 SNP_A-1826700 64640139
2953 SNP_A-2225998 64668505
2954 SNP_A-1821427 64705095
2955 SNP_A-4224342 64768314
2956 SNP_A-2204366 64790636
2957 SNP_A-2139084 64806077
2958 SNP_A-2226088 64832534
2959 SNP_A-2144372 64862921
2960 SNP_A-1806673 64929845
2961 SNP_A-2226119 64935378
2962 SNP_A-4234068 64973990
2963 SNP_A-1850934 64990188
2964 SNP_A-2175563 65002350
2965 SNP_A-1812972 65026650
2966 SNP_A-2226181 65030957
2967 SNP_A-2221218 65141793
2968 SNP_A-2031554 65191196
2969 SNP_A-1924374 65265890
2970 SNP_A-1821607 65268892
2971 SNP_A-2073222 65301839
2972 SNP_A-2101211 65309010
2973 SNP_A-2107111 65309043
2974 SNP_A-2099726 65309154
2975 SNP_A-2193122 65309210
2976 SNP_A-2048498 65347120
2977 SNP_A-1826052 65369189
2978 SNP_A-4238126 65401760
2979 SNP_A-2116957 65466939
2980 SNP_A-4207552 65472901
2981 SNP_A-2042287 65479081
2982 SNP_A-2104535 65507316
2983 SNP_A-1859660 65511820
2984 SNP_A-1861541 65518101
2985 SNP_A-2262175 65518437
2986 SNP_A-1878008 65539053
2987 SNP_A-4223726 65540118
2988 SNP_A-1840706 65561860
2989 SNP_A-1916785 65575994
2990 SNP_A-1837501 65581819
2991 SNP_A-2263782 65582016
2992 SNP_A-1902366 65587002
2993 SNP_A-2226575 65647955
2994 SNP_A-1811201 65691046
2995 SNP_A-2271165 65754607
2996 SNP_A-2308758 65824990
2997 SNP_A-1938945 65825062
2998 SNP_A-4228207 65839162
2999 SNP_A-2192874 65841335
3000 SNP_A-2251154 65870632
3001 SNP_A-1789547 65905908
3002 SNP_A-1841215 65920022
3003 SNP_A-2183001 65932496
3004 SNP_A-2175290 65934852
3005 SNP_A-2146116 65934985
3006 SNP_A-2226743 65939190
3007 SNP_A-2226763 65965477
3008 SNP_A-4223907 65966379
3009 SNP_A-1919625 65975379
3010 SNP_A-4239155 66032510
3011 SNP_A-1881435 66047565
3012 SNP_A-4228045 66049246
3013 SNP_A-2249736 66056366
3014 SNP_A-2249618 66056901
3015 SNP_A-2299854 66111193
3016 SNP_A-2254727 66147965
3017 SNP_A-2239754 66189645
3018 SNP_A-2258642 66218692
3019 SNP_A-2102863 66225934
3020 SNP_A-1956058 66233836
3021 SNP_A-2157053 66234513
3022 SNP_A-2085937 66247439
3023 SNP_A-2146766 66262776
3024 SNP_A-1840257 66267703
3025 SNP_A-4192616 66278401
3026 SNP_A-1913071 66292836
3027 SNP_A-2156031 66322788
3028 SNP_A-2256116 66448768
3029 SNP_A-2107998 66512912
3030 SNP_A-4197000 66557382
3031 SNP_A-4218758 66569469
3032 SNP_A-2240467 66594240
3033 SNP_A-2296545 66594278
3034 SNP_A-1961289 66676521
3035 SNP_A-1827367 66737263
3036 SNP_A-2117672 66956534
3037 SNP_A-2247459 67013123
3038 SNP_A-2107071 67033851
3039 SNP_A-2072564 67049105
3040 SNP_A-1825790 67049466
3041 SNP_A-2081579 67049598
3042 SNP_A-1873046 67049784
3043 SNP_A-1812845 67065410
3044 SNP_A-4238316 67066476
3045 SNP_A-2207806 67067957
3046 SNP_A-4225963 67071534
3047 SNP_A-1882958 67078545
3048 SNP_A-1946820 67078620
3049 SNP_A-4235906 67079977
3050 SNP_A-1795529 67094811
3051 SNP_A-2285517 67125366
3052 SNP_A-2091750 67125637
3053 SNP_A-1951455 67133330
3054 SNP_A-2282166 67141397
3055 SNP_A-1845149 67179763
3056 SNP_A-2190055 67241093
3057 SNP_A-2290559 67252362
3058 SNP_A-2066003 67283166
3059 SNP_A-1839567 67305672
3060 SNP_A-1916679 67310682
3061 SNP_A-4236268 67311014
3062 SNP_A-2086401 67318034
3063 SNP_A-1881112 67323051
3064 SNP_A-1810970 67360273
3065 SNP_A-2117551 67376540
3066 SNP_A-2037847 67396288
3067 SNP_A-2227551 67477691
3068 SNP_A-4197037 67521209
3069 SNP_A-2210356 67526206
3070 SNP_A-1958308 67590659
3071 SNP_A-2248267 67594993
3072 SNP_A-1956737 67684194
3073 SNP_A-1919773 67698166
3074 SNP_A-2282175 67698433
3075 SNP_A-1896775 67701565
3076 SNP_A-2059586 67701688
3077 SNP_A-2137281 67742832
3078 SNP_A-2227725 67745611
3079 SNP_A-4234207 67747245
3080 SNP_A-1867874 67760195
3081 SNP_A-4240347 67788867
3082 SNP_A-2120622 67798232
3083 SNP_A-1948861 67803385
3084 SNP_A-2214389 67817621
3085 SNP_A-1931859 67822396
3086 SNP_A-4193177 67838935
3087 SNP_A-2227836 67843333
3088 SNP_A-4234216 67858677
3089 SNP_A-4234217 67858721
3090 SNP_A-4205190 67863307
3091 SNP_A-2220046 67863457
3092 SNP_A-1929481 67879317
3093 SNP_A-2247810 67882509
3094 SNP_A-2227898 67902567
3095 SNP_A-2227900 67902720
3096 SNP_A-1880979 67912383
3097 SNP_A-4221936 67914548
3098 SNP_A-2248344 67937565
3099 SNP_A-2235270 67944512
3100 SNP_A-2263182 67944813
3101 SNP_A-1911207 67945004
3102 SNP_A-2109252 67957321
3103 SNP_A-1930256 67957420
3104 SNP_A-2227997 67963825
3105 SNP_A-2068832 67982938
3106 SNP_A-1843319 67985169
3107 SNP_A-2237740 67985286
3108 SNP_A-2228047 68031318
3109 SNP_A-2228050 68032257
3110 SNP_A-2139379 68049588
3111 SNP_A-2228056 68049682
3112 SNP_A-2228067 68062727
3113 SNP_A-2142029 68078328
3114 SNP_A-2255065 68082222
3115 SNP_A-2165937 68082329
3116 SNP_A-4194097 68093752
3117 SNP_A-2306406 68107690
3118 SNP_A-1953812 68108669
3119 SNP_A-1911052 68108734
3120 SNP_A-1805618 68113723
3121 SNP_A-1932238 68136312
3122 SNP_A-4221108 68160265
3123 SNP_A-2291395 68174425
3124 SNP_A-2274659 68187265
3125 SNP_A-2082562 68197705
3126 SNP_A-1935383 68209415
3127 SNP_A-2264224 68209477
3128 SNP_A-2313856 68225103
3129 SNP_A-2113301 68262298
3130 SNP_A-2052289 68268932
3131 SNP_A-2183576 68269595
3132 SNP_A-2067904 68301617
3133 SNP_A-4231714 68361804
3134 SNP_A-2024992 68371458
3135 SNP_A-2176058 68387815
3136 SNP_A-4225795 68388015
3137 SNP_A-2293656 68390700
3138 SNP_A-1790694 68399988
3139 SNP_A-2269044 68462634
3140 SNP_A-2105730 68475206
3141 SNP_A-2249550 68496370
3142 SNP_A-1819887 68502961
3143 SNP_A-2209649 68525258
3144 SNP_A-2021448 68536564
3145 SNP_A-2067912 68536713
3146 SNP_A-1792567 68558375
3147 SNP_A-2077111 68594562
3148 SNP_A-1815722 68594636
3149 SNP_A-1849759 68606962
3150 SNP_A-4228301 68612977
3151 SNP_A-2057003 68622880
3152 SNP_A-4229184 68623158
3153 SNP_A-4234403 68623173
3154 SNP_A-1868999 68625619
3155 SNP_A-2118670 68630946
3156 SNP_A-4222630 68663935
3157 SNP_A-2161711 68680231
3158 SNP_A-2258493 68711493
3159 SNP_A-4234294 68733882
3160 SNP_A-4233353 68734888
3161 SNP_A-1889140 68804251
3162 SNP_A-4197584 68822737
3163 SNP_A-2228714 68840883
3164 SNP_A-2147624 68840966
3165 SNP_A-4219312 68842189
3166 SNP_A-2086558 68863228
3167 SNP_A-2040658 68863377
3168 SNP_A-4192681 68875778
3169 SNP_A-2139594 68875808
3170 SNP_A-2268856 68895853
3171 SNP_A-1795763 68895912
3172 SNP_A-1815723 68906063
3173 SNP_A-2262600 68921436
3174 SNP_A-2157418 68922826
3175 SNP_A-4239703 68975478
3176 SNP_A-4216920 69051361
3177 SNP_A-2184262 69075760
3178 SNP_A-1882752 69139425
3179 SNP_A-2221018 69175291
3180 SNP_A-2189048 69186662
3181 SNP_A-2134725 69202898
3182 SNP_A-1907307 69221686
3183 SNP_A-2052079 69248734
3184 SNP_A-1913301 69270216
3185 SNP_A-2288157 69305494
3186 SNP_A-2074166 69309679
3187 SNP_A-2289638 69309876
3188 SNP_A-1950739 69318111
3189 SNP_A-2239089 69377545
3190 SNP_A-2183085 69429525
3191 SNP_A-2229046 69454213
3192 SNP_A-4238011 69472572
3193 SNP_A-2187000 69478246
3194 SNP_A-1793943 69478910
3195 SNP_A-4234316 69484998
3196 SNP_A-4234317 69485112
3197 SNP_A-1874768 69505999
3198 SNP_A-2171276 69509963
3199 SNP_A-2048254 69533000
3200 SNP_A-2297345 69547695
3201 SNP_A-1816189 69553029
3202 SNP_A-2101220 69573455
3203 SNP_A-2216564 69584702
3204 SNP_A-1876268 69584770
3205 SNP_A-2272520 69593426
3206 SNP_A-1894117 69593658
3207 SNP_A-2298785 69610384
3208 SNP_A-2177069 69620703
3209 SNP_A-2100473 69620882
3210 SNP_A-2271547 69626370
3211 SNP_A-2156039 69657840
3212 SNP_A-1794745 69666638
3213 SNP_A-1888504 69667104
3214 SNP_A-2105795 69667142
3215 SNP_A-2212128 69682568
3216 SNP_A-2309964 69682600
3217 SNP_A-2229337 69686319
3218 SNP_A-4234342 69686560
3219 SNP_A-2229341 69687081
3220 SNP_A-2229374 69697019
3221 SNP_A-1865276 69699291
3222 SNP_A-4222751 69704299
3223 SNP_A-2046490 69704554
3224 SNP_A-4234346 69710144
3225 SNP_A-4199444 69713557
3226 SNP_A-1816508 69720947
3227 SNP_A-1861052 69728692
3228 SNP_A-4234348 69749379
3229 SNP_A-2152751 69826086
3230 SNP_A-2229510 69827532
3231 SNP_A-1781430 69828645
3232 SNP_A-1830269 69906506
3233 SNP_A-4234451 69920789
3234 SNP_A-4196612 70023974
3235 SNP_A-4224767 70050177
3236 SNP_A-2235671 70050919
3237 SNP_A-2151004 70081222
3238 SNP_A-1869994 70142534
3239 SNP_A-2044537 70144096
3240 SNP_A-1944146 70145604
3241 SNP_A-2169058 70199546
3242 SNP_A-2295335 70209032
3243 SNP_A-2198152 70220174
3244 SNP_A-2308939 70225737
3245 SNP_A-2229767 70263056
3246 SNP_A-2208009 70285133
3247 SNP_A-2229795 70288963
3248 SNP_A-2065586 70298454
3249 SNP_A-2229802 70299034
3250 SNP_A-2050009 70318983
3251 SNP_A-2227015 70326120
3252 SNP_A-1845711 70344332
3253 SNP_A-2046477 70376662
3254 SNP_A-4224504 70379236
3255 SNP_A-1795772 70379350
3256 SNP_A-2023954 70381861
3257 SNP_A-2103278 70429338
3258 SNP_A-1857773 70482470
3259 SNP_A-2246321 70494566
3260 SNP_A-2155287 70503664
3261 SNP_A-2230002 70503867
3262 SNP_A-2100610 70511277
3263 SNP_A-1856084 70534137
3264 SNP_A-4223404 70540593
3265 SNP_A-4239660 70540853
3266 SNP_A-2217423 70543600
3267 SNP_A-2067804 70567452
3268 SNP_A-1960789 70567547
3269 SNP_A-2202037 70568409
3270 SNP_A-2116838 70658962
3271 SNP_A-2189700 70694043
3272 SNP_A-2288335 70695709
3273 SNP_A-2112648 70700015
3274 SNP_A-2230127 70702055
3275 SNP_A-2125104 70716223
3276 SNP_A-2098223 70716720
3277 SNP_A-4202190 70716885
3278 SNP_A-1904969 70721880
3279 SNP_A-2250054 70765711
3280 SNP_A-2199342 70786676
3281 SNP_A-1841331 70840238
3282 SNP_A-1865914 70841178
3283 SNP_A-4205417 70860923
3284 SNP_A-2170678 70980340
3285 SNP_A-2153296 71010888
3286 SNP_A-1881367 71034589
3287 SNP_A-4234399 71071367
3288 SNP_A-4217395 71092644
3289 SNP_A-2255050 71115297
3290 SNP_A-2063967 71122850
3291 SNP_A-2230300 71125221
3292 SNP_A-2224797 71217800
3293 SNP_A-2260363 71238448
3294 SNP_A-4216186 71243166
3295 SNP_A-1867301 71284543
3296 SNP_A-2230357 71294225
3297 SNP_A-1863188 71305371
3298 SNP_A-2022725 71329208
3299 SNP_A-2035749 71339001
3300 SNP_A-2230386 71339539
3301 SNP_A-2272478 71340379
3302 SNP_A-2144777 71343123
3303 SNP_A-2249642 71387714
3304 SNP_A-2045539 71400627
3305 SNP_A-1847283 71400864
3306 SNP_A-2267862 71401138
3307 SNP_A-1896806 71401362
3308 SNP_A-4218486 71425344
3309 SNP_A-2043228 71429548
3310 SNP_A-1864018 71429746
3311 SNP_A-2223208 71430717
3312 SNP_A-2246011 71434872
3313 SNP_A-4226707 71436529
3314 SNP_A-2230487 71442464
3315 SNP_A-4227117 71458496
3316 SNP_A-4204193 71494565
3317 SNP_A-1912815 71508128
3318 SNP_A-2140208 71532310
3319 SNP_A-2201139 71532362
3320 SNP_A-4203616 71532447
3321 SNP_A-1873438 71533536
3322 SNP_A-1950959 71537192
3323 SNP_A-2178751 71537384
3324 SNP_A-4204993 71539344
3325 SNP_A-4235182 71539514
3326 SNP_A-2167437 71539830
3327 SNP_A-2051416 71540089
3328 SNP_A-2146331 71542180
3329 SNP_A-1927661 71560768
3330 SNP_A-1861656 71575629
3331 SNP_A-2236853 71588600
3332 SNP_A-1889631 71611872
3333 SNP_A-1946071 71612491
3334 SNP_A-2157987 71630635
3335 SNP_A-2230716 71635235
3336 SNP_A-2115958 71639380
3337 SNP_A-4198803 71639746
3338 SNP_A-2028058 71649689
3339 SNP_A-2216625 71682746
3340 SNP_A-1941767 71683702
3341 SNP_A-2091824 71714279
3342 SNP_A-1845238 71730229
3343 SNP_A-2134438 71730259
3344 SNP_A-4233268 71754565
3345 SNP_A-1941698 71769093
3346 SNP_A-1889791 71772178
3347 SNP_A-2226234 71793174
3348 SNP_A-1839394 71793717
3349 SNP_A-4234468 71796649
3350 SNP_A-2139486 71801725
3351 SNP_A-2198110 71802071
3352 SNP_A-2231072 71806722
3353 SNP_A-2109669 71814867
3354 SNP_A-1939398 71815012
3355 SNP_A-1892044 71815568
3356 SNP_A-2022155 71815648
3357 SNP_A-2303613 71815871
3358 SNP_A-2030942 71816246
3359 SNP_A-1814473 71817035
3360 SNP_A-1873278 71817335
3361 SNP_A-2092663 71828930
3362 SNP_A-1945375 71838632
3363 SNP_A-2141384 71867114
3364 SNP_A-2021411 71868756
3365 SNP_A-4232257 71872070
3366 SNP_A-1867787 71872419
3367 SNP_A-2216639 71872489
3368 SNP_A-1781878 71896348
3369 SNP_A-1878935 71907687
3370 SNP_A-2167914 71922573
3371 SNP_A-2218855 71967728
3372 SNP_A-2197901 72006707
3373 SNP_A-2271965 72020121
3374 SNP_A-4216510 72040112
3375 SNP_A-4219629 72040255
3376 SNP_A-2231322 72045300
3377 SNP_A-1947880 72047179
3378 SNP_A-2231355 72067422
3379 SNP_A-2144025 72118697
3380 SNP_A-1937036 72149217
3381 SNP_A-1953457 72158039
3382 SNP_A-1958803 72190986
3383 SNP_A-4204041 72207942
3384 SNP_A-1942987 72220454
3385 SNP_A-1852182 72240734
3386 SNP_A-1788985 72242065
3387 SNP_A-2079317 72257827
3388 SNP_A-2259349 72286670
3389 SNP_A-1874772 72289906
3390 SNP_A-2167864 72301356
3391 SNP_A-2303844 72398589
3392 SNP_A-1787064 72441062
3393 SNP_A-2235231 72442722
3394 SNP_A-2125675 72442959
3395 SNP_A-2058323 72445426
3396 SNP_A-2112193 72448254
3397 SNP_A-1820093 72471658
3398 SNP_A-1872993 72484818
3399 SNP_A-2308240 72484986
3400 SNP_A-4236307 72494806
3401 SNP_A-2120773 72495068
3402 SNP_A-2231694 72544554
3403 SNP_A-2235593 72554137
3404 SNP_A-2285426 72562948
3405 SNP_A-2134077 72613070
3406 SNP_A-2063354 72652054
3407 SNP_A-4203068 72734606
3408 SNP_A-1876169 72791528
3409 SNP_A-2069776 72795226
3410 SNP_A-2150000 72832985
3411 SNP_A-2184680 72842021
3412 SNP_A-1943144 72842939
3413 SNP_A-1800513 72879229
3414 SNP_A-1933840 72961640
3415 SNP_A-4206240 73033136
3416 SNP_A-2035161 73034031
3417 SNP_A-4234537 73059612
3418 SNP_A-4220288 73059870
3419 SNP_A-2192497 73145688
3420 SNP_A-1901970 73238184
3421 SNP_A-2191522 73315360
3422 SNP_A-2262047 73378907
3423 SNP_A-2180063 73412166
3424 SNP_A-2274619 73425431
3425 SNP_A-4217315 73426592
3426 SNP_A-2215604 73429247
3427 SNP_A-4234551 73435048
3428 SNP_A-1956152 73468965
3429 SNP_A-1782659 73469044
3430 SNP_A-1846216 73475784
3431 SNP_A-2253929 73476063
3432 SNP_A-2178001 73480416
3433 SNP_A-1958882 73522218
3434 SNP_A-1865169 73527697
3435 SNP_A-2226175 73529848
3436 SNP_A-2073062 73529879
3437 SNP_A-2026357 73548970
3438 SNP_A-1889691 73553321
3439 SNP_A-2061482 73581631
3440 SNP_A-2232175 73608459
3441 SNP_A-2178768 73637489
3442 SNP_A-2134064 73640811
3443 SNP_A-2232212 73643916
3444 SNP_A-2032768 73652259
3445 SNP_A-2246358 73667602
3446 SNP_A-4226421 73667720
3447 SNP_A-2232232 73676171
3448 SNP_A-2220593 73685083
3449 SNP_A-1953543 73695329
3450 SNP_A-2236699 73695447
3451 SNP_A-2059840 73703039
3452 SNP_A-2156547 73721194
3453 SNP_A-1871086 73829054
3454 SNP_A-1952120 73949888
3455 SNP_A-2111126 73969345
3456 SNP_A-2089110 74009923
3457 SNP_A-2232442 74050569
3458 SNP_A-1792458 74051635
3459 SNP_A-1850089 74064354
3460 SNP_A-2181318 74073889
3461 SNP_A-2201586 74074600
3462 SNP_A-2067380 74075062
3463 SNP_A-2310311 74078641
3464 SNP_A-1797611 74100217
3465 SNP_A-1809881 74108442
3466 SNP_A-4220985 74109504
3467 SNP_A-1909399 74127562
3468 SNP_A-4195318 74144069
3469 SNP_A-2266115 74153634
3470 SNP_A-2161024 74154582
3471 SNP_A-2232520 74178175
3472 SNP_A-1786520 74314545
3473 SNP_A-1897970 74321193
3474 SNP_A-1890013 74322340
3475 SNP_A-4200308 74328893
3476 SNP_A-2046811 74329036
3477 SNP_A-2232579 74337149
3478 SNP_A-4203717 74363127
3479 SNP_A-4224799 74363139
3480 SNP_A-2232616 74378511
3481 SNP_A-1878371 74380565
3482 SNP_A-2226819 74386367
3483 SNP_A-1786901 74410571
3484 SNP_A-2154066 74423608
3485 SNP_A-1840871 74429194
3486 SNP_A-2232644 74434815
3487 SNP_A-1822064 74435482
3488 SNP_A-4235987 74436200
3489 SNP_A-2094223 74485753
3490 SNP_A-2232715 74549647
3491 SNP_A-2148970 74653021
3492 SNP_A-2209369 74656041
3493 SNP_A-2302218 74658577
3494 SNP_A-2308527 74678436
3495 SNP_A-4226341 74681778
3496 SNP_A-2022306 74688871
3497 SNP_A-2026513 74709324
3498 SNP_A-2232772 74710107
3499 SNP_A-4223478 74752735
3500 SNP_A-1835478 74777085
3501 SNP_A-2229068 74781256
3502 SNP_A-2140512 74792249
3503 SNP_A-1786048 74811504
3504 SNP_A-4204326 74826569
3505 SNP_A-2003837 74828055
3506 SNP_A-2172875 74849833
3507 SNP_A-1903072 74850519
3508 SNP_A-1875042 74851114
3509 SNP_A-2297253 74852954
3510 SNP_A-2179655 74892909
3511 SNP_A-4235300 74923158
3512 SNP_A-2116033 74936670
3513 SNP_A-1785554 74937059
3514 SNP_A-1902047 74949863
3515 SNP_A-4234614 74981890
3516 SNP_A-2216183 74987375
3517 SNP_A-4222819 74998726
3518 SNP_A-1851051 74998770
3519 SNP_A-1854198 75012676
3520 SNP_A-2099420 75059876
3521 SNP_A-4234283 75075557
3522 SNP_A-1841629 75078240
3523 SNP_A-4204364 75088938
3524 SNP_A-1802818 75092153
3525 SNP_A-1872264 75115983
3526 SNP_A-2230595 75123867
3527 SNP_A-1790282 75226362
3528 SNP_A-2151894 75242669
3529 SNP_A-2259116 75259022
3530 SNP_A-2233084 75277790
3531 SNP_A-1869260 75278062
3532 SNP_A-2258353 75391574
3533 SNP_A-2233141 75417994
3534 SNP_A-2297585 75431957
3535 SNP_A-1790712 75436751
3536 SNP_A-2124162 75436840
3537 SNP_A-2248129 75455803
3538 SNP_A-1858517 75612037
3539 SNP_A-2278276 75612358
3540 SNP_A-2021574 75613028
3541 SNP_A-1801389 75613413
3542 SNP_A-2261538 75619505
3543 SNP_A-1911740 75641608
3544 SNP_A-2003846 75657553
3545 SNP_A-2108483 75657598
3546 SNP_A-2233258 75684702
3547 SNP_A-2233284 75712951
3548 SNP_A-2172524 75723379
3549 SNP_A-2118270 75727223
3550 SNP_A-1855667 75727509
3551 SNP_A-1804967 75735493
3552 SNP_A-4224611 75744526
3553 SNP_A-2097343 75746580
3554 SNP_A-4239297 75758366
3555 SNP_A-1905727 75775603
3556 SNP_A-2042348 75803941
3557 SNP_A-2194685 75818194
3558 SNP_A-2143789 75851594
3559 SNP_A-4222308 75852038
3560 SNP_A-1902409 75855290
3561 SNP_A-2177759 75858821
3562 SNP_A-2233343 75859838
3563 SNP_A-2134579 75875925
3564 SNP_A-2244655 75877627
3565 SNP_A-4199572 75886129
3566 SNP_A-1915411 75916679
3567 SNP_A-2276220 75921152
3568 SNP_A-4206637 76020264
3569 SNP_A-2243076 76088319
3570 SNP_A-1852644 76131256
3571 SNP_A-1847128 76137790
3572 SNP_A-2241728 76164606
3573 SNP_A-1819968 76202305
3574 SNP_A-2313646 76203018
3575 SNP_A-2052294 76247092
3576 SNP_A-2297634 76288955
3577 SNP_A-2140900 76295162
3578 SNP_A-4206283 76311732
3579 SNP_A-1898086 76319420
3580 SNP_A-1891492 76339281
3581 SNP_A-4238982 76339541
3582 SNP_A-2233587 76344744
3583 SNP_A-2233593 76361846
3584 SNP_A-2233618 76375737
3585 SNP_A-1788023 76384784
3586 SNP_A-2106152 76496278
3587 SNP_A-2202930 76547417
3588 SNP_A-4229730 76602441
3589 SNP_A-4234693 76624887
3590 SNP_A-2031500 76635390
3591 SNP_A-2120905 76645239
3592 SNP_A-2194481 76648120
3593 SNP_A-1878639 76657689
3594 SNP_A-1803161 76658356
3595 SNP_A-1806940 76688610
3596 SNP_A-1903916 76693088
3597 SNP_A-2078086 76694119
3598 SNP_A-2233955 76699434
3599 SNP_A-2296032 76721171
3600 SNP_A-4221349 76731313
3601 SNP_A-2106552 76755110
3602 SNP_A-2310921 76755288
3603 SNP_A-4239772 76762509
3604 SNP_A-1857272 76762534
3605 SNP_A-2207551 76767124
3606 SNP_A-1936094 76769686
3607 SNP_A-1820685 76781250
3608 SNP_A-2283541 76791476
3609 SNP_A-2225020 76791901
3610 SNP_A-2298842 76797599
3611 SNP_A-2106251 76810128
3612 SNP_A-2184975 76813397
3613 SNP_A-1932702 76854215
3614 SNP_A-2128721 76882295
3615 SNP_A-4223884 76958793
3616 SNP_A-1939157 76990873
3617 SNP_A-1956573 77039522
3618 SNP_A-2234319 77076918
3619 SNP_A-1948376 77086024
3620 SNP_A-4237102 77105145
3621 SNP_A-2117559 77119487
3622 SNP_A-2168776 77119621
3623 SNP_A-2300723 77134732
3624 SNP_A-2263764 77136414
3625 SNP_A-4204706 77137054
3626 SNP_A-2234413 77158738
3627 SNP_A-2173543 77174650
3628 SNP_A-4224643 77217978
3629 SNP_A-2234479 77220089
3630 SNP_A-1917541 77248192
3631 SNP_A-4200107 77268202
3632 SNP_A-2044776 77291821
3633 SNP_A-1925384 77317035
3634 SNP_A-4222933 77359447
3635 SNP_A-4206665 77377579
3636 SNP_A-1879942 77402487
3637 SNP_A-1841353 77428041
3638 SNP_A-2304447 77440208
3639 SNP_A-1796733 77490956
3640 SNP_A-1918064 77494821
3641 SNP_A-2262869 77496143
3642 SNP_A-4199715 77507614
3643 SNP_A-1823751 77528800
3644 SNP_A-1799843 77533829
3645 SNP_A-2113238 77547219
3646 SNP_A-1898056 77551641
3647 SNP_A-2165038 77571772
3648 SNP_A-2173916 77571848
3649 SNP_A-4221480 77592385
3650 SNP_A-1958886 77594324
3651 SNP_A-2142403 77595198
3652 SNP_A-2305365 77613129
3653 SNP_A-2102019 77625650
3654 SNP_A-4193625 77635315
3655 SNP_A-2037337 77635650
3656 SNP_A-1864220 77639114
3657 SNP_A-2227961 77639228
3658 SNP_A-2240147 77650421
3659 SNP_A-4241275 77661381
3660 SNP_A-2234874 77664075
3661 SNP_A-2234878 77664518
3662 SNP_A-1869375 77666640
3663 SNP_A-4224925 77696831
3664 SNP_A-1799135 77702561
3665 SNP_A-1802092 77702874
3666 SNP_A-2140645 77723325
3667 SNP_A-2188867 77740434
3668 SNP_A-1918790 77763766
3669 SNP_A-1943588 77840058
3670 SNP_A-1949067 77842367
3671 SNP_A-1932108 77843042
3672 SNP_A-4230059 77849439
3673 SNP_A-2078273 77849972
3674 SNP_A-1829749 77947368
3675 SNP_A-2107319 78080466
3676 SNP_A-2235210 78086868
3677 SNP_A-2231998 78089913
3678 SNP_A-2228819 78095508
3679 SNP_A-1804683 78096146
3680 SNP_A-1867940 78096188
3681 SNP_A-4232966 78097257
3682 SNP_A-2283529 78176179
3683 SNP_A-2255025 78179371
3684 SNP_A-1894616 78234842
3685 SNP_A-1906302 78242985
3686 SNP_A-1909783 78250222
3687 SNP_A-1780634 78254600
3688 SNP_A-2223744 78260766
3689 SNP_A-1856747 78263443
3690 SNP_A-2235303 78268121
3691 SNP_A-1934073 78272079
3692 SNP_A-2235315 78285091
3693 SNP_A-2230314 78312533
3694 SNP_A-2235431 78445099
3695 SNP_A-1886347 78453785
3696 SNP_A-1900253 78458095
3697 SNP_A-1932062 78466343
3698 SNP_A-1960041 78476044
3699 SNP_A-1814910 78499684
3700 SNP_A-2037261 78553986
3701 SNP_A-4222988 78569092
3702 SNP_A-2215106 78569378
3703 SNP_A-2168065 78625404
3704 SNP_A-2235612 78660545
3705 SNP_A-2049647 78683626
3706 SNP_A-2300659 78683796
3707 SNP_A-2052413 78728484
3708 SNP_A-2248006 78829740
3709 SNP_A-2235752 78908298
3710 SNP_A-1836138 78944111
3711 SNP_A-4192710 78956580
3712 SNP_A-1882782 78969207
3713 SNP_A-2139649 78987414
3714 SNP_A-2235866 79022078
3715 SNP_A-2235869 79022526
3716 SNP_A-2262390 79023567
3717 SNP_A-1960549 79036464
3718 SNP_A-1944357 79057542
3719 SNP_A-2189569 79071795
3720 SNP_A-2038907 79071849
3721 SNP_A-2235951 79119015
3722 SNP_A-1815773 79120259
3723 SNP_A-2235989 79142877
3724 SNP_A-2235992 79143419
3725 SNP_A-4228892 79145644
3726 SNP_A-2236014 79161922
3727 SNP_A-1862397 79198506
3728 SNP_A-1899452 79210692
3729 SNP_A-2133584 79240326
3730 SNP_A-1837384 79250408
3731 SNP_A-1906827 79252594
3732 SNP_A-2258029 79256908
3733 SNP_A-2269724 79260309
3734 SNP_A-1919313 79269033
3735 SNP_A-2102533 79276946
3736 SNP_A-2163358 79336276
3737 SNP_A-1838263 79348341
3738 SNP_A-4207668 79358641
3739 SNP_A-4234860 79358887
3740 SNP_A-4234862 79383063
3741 SNP_A-2236282 79383915
3742 SNP_A-2103763 79384090
3743 SNP_A-2171141 79384555
3744 SNP_A-2204947 79384794
3745 SNP_A-2241922 79387213
3746 SNP_A-2159832 79396835
3747 SNP_A-2236306 79410788
3748 SNP_A-2236307 79410949
3749 SNP_A-4236160 79415287
3750 SNP_A-2032537 79415451
3751 SNP_A-2038389 79415496
3752 SNP_A-1795888 79415764
3753 SNP_A-2236319 79419633
3754 SNP_A-2157935 79420773
3755 SNP_A-1957657 79420835
3756 SNP_A-2284837 79424852
3757 SNP_A-2236335 79451350
3758 SNP_A-2236337 79452128
3759 SNP_A-2133856 79473616
3760 SNP_A-4234867 79480194
3761 SNP_A-4236182 79486637
3762 SNP_A-1923046 79487471
3763 SNP_A-2046386 79491203
3764 SNP_A-2236392 79517033
3765 SNP_A-2236393 79517074
3766 SNP_A-2236394 79517100
3767 SNP_A-2113389 79521202
3768 SNP_A-4234874 79536126
3769 SNP_A-2266148 79539170
3770 SNP_A-2050018 79613874
3771 SNP_A-1927744 79654454
3772 SNP_A-4233001 79654911
3773 SNP_A-2111183 79661385
3774 SNP_A-2103413 79663969
3775 SNP_A-1792818 79669173
3776 SNP_A-2123542 79673477
3777 SNP_A-4237990 79688928
3778 SNP_A-1935811 79743567
3779 SNP_A-2295840 79837480
3780 SNP_A-1905611 79837832
3781 SNP_A-2236579 79842980
3782 SNP_A-4234889 79843111
3783 SNP_A-2236581 79844138
3784 SNP_A-4230998 79857372
3785 SNP_A-4234893 79874710
3786 SNP_A-4222783 79891551
3787 SNP_A-2256555 79931913
3788 SNP_A-2082545 79941774
3789 SNP_A-1837277 79942688
3790 SNP_A-2067169 79947726
3791 SNP_A-1865786 79968183
3792 SNP_A-2236712 80018946
3793 SNP_A-1913393 80025901
3794 SNP_A-2182221 80026411
3795 SNP_A-1912211 80026971
3796 SNP_A-1847379 80027047
3797 SNP_A-2301224 80029392
3798 SNP_A-4225265 80031801
3799 SNP_A-4222886 80032109
3800 SNP_A-1886696 80049867
3801 SNP_A-2144110 80064830
3802 SNP_A-1919006 80069466
3803 SNP_A-2236745 80072016
3804 SNP_A-1841773 80072856
3805 SNP_A-4234909 80075112
3806 SNP_A-1947601 80078981
3807 SNP_A-2095292 80090757
3808 SNP_A-1891506 80090849
3809 SNP_A-1911891 80095170
3810 SNP_A-2134586 80095829
3811 SNP_A-1868554 80117727
3812 SNP_A-2063116 80121106
3813 SNP_A-1870598 80189693
3814 SNP_A-1896323 80189817
3815 SNP_A-2236805 80196182
3816 SNP_A-1836962 80206727
3817 SNP_A-2199377 80211152
3818 SNP_A-1883191 80213797
3819 SNP_A-2234438 80213895
3820 SNP_A-2307874 80229048
3821 SNP_A-1826441 80284339
3822 SNP_A-2143706 80303313
3823 SNP_A-2117898 80316672
3824 SNP_A-2169659 80340824
3825 SNP_A-2114589 80366076
3826 SNP_A-1806578 80368427
3827 SNP_A-2100875 80415919
3828 SNP_A-1904078 80461877
3829 SNP_A-2087437 80476483
3830 SNP_A-4193335 80481052
3831 SNP_A-2021753 80485215
3832 SNP_A-2003873 80493871
3833 SNP_A-4203303 80518035
3834 SNP_A-2081905 80518264
3835 SNP_A-1800125 80536415
3836 SNP_A-4231028 80540408
3837 SNP_A-2237099 80547190
3838 SNP_A-2137770 80570351
3839 SNP_A-4200575 80619286
3840 SNP_A-1961261 80626837
3841 SNP_A-2237163 80628718
3842 SNP_A-1817762 80628974
3843 SNP_A-4224179 80631178
3844 SNP_A-2091000 80644712
3845 SNP_A-1836099 80661507
3846 SNP_A-4227242 80673891
3847 SNP_A-2273259 80699749
3848 SNP_A-2215186 80699947
3849 SNP_A-4214329 80745525
3850 SNP_A-2152258 80803717
3851 SNP_A-1840246 80846050
3852 SNP_A-2212014 80876730
3853 SNP_A-1803206 80899520
3854 SNP_A-1921101 80947135
3855 SNP_A-4237588 80956567
3856 SNP_A-2079656 80959552
3857 SNP_A-1860150 80960007
3858 SNP_A-2033568 81018767
3859 SNP_A-2078724 81043419
3860 SNP_A-1799778 81087955
3861 SNP_A-1805697 81109398
3862 SNP_A-1859353 81114704
3863 SNP_A-1858624 81122839
3864 SNP_A-4235836 81124745
3865 SNP_A-2127928 81124798
3866 SNP_A-2050654 81137271
3867 SNP_A-4231866 81137325
3868 SNP_A-2205279 81176987
3869 SNP_A-2058701 81181363
3870 SNP_A-4205114 81184051
3871 SNP_A-4234967 81194399
3872 SNP_A-2237592 81195523
3873 SNP_A-2237594 81196161
3874 SNP_A-4240610 81206593
3875 SNP_A-2275504 81227848
3876 SNP_A-2044638 81242457
3877 SNP_A-2102219 81258126
3878 SNP_A-1958003 81258438
3879 SNP_A-1886884 81280093
3880 SNP_A-2003879 81290332
3881 SNP_A-2237685 81295114
3882 SNP_A-1895282 81301575
3883 SNP_A-2123844 81304198
3884 SNP_A-2068605 81304805
3885 SNP_A-2029615 81309990
3886 SNP_A-1801558 81340994
3887 SNP_A-1916688 81353060
3888 SNP_A-4198872 81359690
3889 SNP_A-2126133 81361633
3890 SNP_A-2237788 81367111
3891 SNP_A-4234982 81395111
3892 SNP_A-2033819 81424095
3893 SNP_A-1880130 81487024
3894 SNP_A-2203334 81500864
3895 SNP_A-1860260 81511856
3896 SNP_A-2308350 81512147
3897 SNP_A-4198881 81514028
3898 SNP_A-1923411 81537946
3899 SNP_A-2237981 81550166
3900 SNP_A-1893797 81551068
3901 SNP_A-2003881 81556137
3902 SNP_A-4234996 81579830
3903 SNP_A-2266411 81612804
3904 SNP_A-2238068 81613312
3905 SNP_A-1936396 81637981
3906 SNP_A-4235441 81640320
3907 SNP_A-1810558 81656007
3908 SNP_A-2238109 81656077
3909 SNP_A-2256548 81668270
3910 SNP_A-1879110 81675555
3911 SNP_A-2236598 81708582
3912 SNP_A-2095306 81748763
3913 SNP_A-2259426 81776232
3914 SNP_A-4201029 81838124
3915 SNP_A-4235014 81838140
3916 SNP_A-4195789 81841186
3917 SNP_A-4206116 81848356
3918 SNP_A-1826177 81851305
3919 SNP_A-2307491 81880952
3920 SNP_A-2238361 81914656
3921 SNP_A-2238362 81914872
3922 SNP_A-1828480 81940984
3923 SNP_A-2075348 81941189
3924 SNP_A-1783753 81946025
3925 SNP_A-2090325 81946257
3926 SNP_A-1831784 81957492
3927 SNP_A-2161596 82020957
3928 SNP_A-1904380 82024874
3929 SNP_A-2083976 82052649
3930 SNP_A-2275215 82061523
3931 SNP_A-2221709 82064296
3932 SNP_A-4225181 82092703
3933 SNP_A-1918430 82117542
3934 SNP_A-1847850 82120903
3935 SNP_A-1848936 82135791
3936 SNP_A-2115140 82158119
3937 SNP_A-4235040 82191442
3938 SNP_A-4235027 82223121
3939 SNP_A-1916141 82230662
3940 SNP_A-4235042 82253889
3941 SNP_A-2304742 82284387
3942 SNP_A-2165424 82298136
3943 SNP_A-1932944 82305174
3944 SNP_A-1863207 82305560
3945 SNP_A-1900908 82311654
3946 SNP_A-1891843 82340758
3947 SNP_A-2238838 82344601
3948 SNP_A-4220978 82374086
3949 SNP_A-1935532 82374681
3950 SNP_A-1791167 82374866
3951 SNP_A-2032551 82378142
3952 SNP_A-2238891 82379158
3953 SNP_A-2128195 82412075
3954 SNP_A-2261151 82412224
3955 SNP_A-2209647 82412731
3956 SNP_A-1882010 82416228
3957 SNP_A-4235062 82420103
3958 SNP_A-2034659 82422641
3959 SNP_A-4216358 82438217
3960 SNP_A-4235064 82445354
3961 SNP_A-4235065 82448203
3962 SNP_A-4206215 82459372
3963 SNP_A-2239027 82459767
3964 SNP_A-4230074 82474776
3965 SNP_A-2215072 82474992
3966 SNP_A-2086440 82508151
3967 SNP_A-2080186 82518373
3968 SNP_A-2246535 82518587
3969 SNP_A-2003885 82536950
3970 SNP_A-2239154 82536980
3971 SNP_A-1791445 82546991
3972 SNP_A-2026616 82550409
3973 SNP_A-4234188 82565742
3974 SNP_A-2239213 82584778
3975 SNP_A-1924574 82598016
3976 SNP_A-2096652 82599456
3977 SNP_A-2084448 82599949
3978 SNP_A-2239228 82602610
3979 SNP_A-4222119 82605555
3980 SNP_A-1792969 82606350
3981 SNP_A-1879023 82611426
3982 SNP_A-1846457 82611520
3983 SNP_A-2064745 82623290
3984 SNP_A-1922513 82635976
3985 SNP_A-2036760 82638360
3986 SNP_A-2152617 82647220
3987 SNP_A-1841342 82653594
3988 SNP_A-2144770 82679432
3989 SNP_A-1780531 82683591
3990 SNP_A-2239366 82683971
3991 SNP_A-2239406 82705126
3992 SNP_A-4235108 82719963
3993 SNP_A-2239439 82720294
3994 SNP_A-2239450 82741105
3995 SNP_A-1926464 82764714
3996 SNP_A-2034315 82776299
3997 SNP_A-2239526 82796432
3998 SNP_A-2292603 82815943
3999 SNP_A-1873277 82874561
4000 SNP_A-2276701 82922846
4001 SNP_A-1832593 82941306
4002 SNP_A-4235135 82960790
4003 SNP_A-1924889 83028852
4004 SNP_A-4227008 83049641
4005 SNP_A-2057158 83056745
4006 SNP_A-2029097 83071199
4007 SNP_A-2134039 83071232
4008 SNP_A-2239882 83079413
4009 SNP_A-1826192 83086891
4010 SNP_A-2095704 83146134
4011 SNP_A-2037038 83156982
4012 SNP_A-4235160 83213589
4013 SNP_A-4201191 83237271
4014 SNP_A-2256216 83245587
4015 SNP_A-2185795 83249996
4016 SNP_A-2190604 83250117
4017 SNP_A-1884374 83250622
4018 SNP_A-2240035 83251871
4019 SNP_A-2240036 83252415
4020 SNP_A-2250902 83253775
4021 SNP_A-4204025 83258316
4022 SNP_A-2217716 83275508
4023 SNP_A-4239018 83277227
4024 SNP_A-2276617 83277776
4025 SNP_A-2058033 83302097
4026 SNP_A-2240092 83312021
4027 SNP_A-2139151 83329544
4028 SNP_A-2047705 83339645
4029 SNP_A-1792671 83357769
4030 SNP_A-2064535 83364240
4031 SNP_A-1797069 83376834
4032 SNP_A-2240164 83383425
4033 SNP_A-2163936 83401893
4034 SNP_A-2213883 83407615
4035 SNP_A-2028008 83407895
4036 SNP_A-1874790 83407953
4037 SNP_A-2240220 83422711
4038 SNP_A-2241535 83429199
4039 SNP_A-2262473 83429313
4040 SNP_A-2240244 83435164
4041 SNP_A-4234681 83452889
4042 SNP_A-2240269 83459034
4043 SNP_A-4226675 83481916
4044 SNP_A-2003890 83512772
4045 SNP_A-2144883 83517175
4046 SNP_A-1861273 83524111
4047 SNP_A-2275495 83525308
4048 SNP_A-2139108 83525880
4049 SNP_A-1803443 83537715
4050 SNP_A-1837498 83541387
4051 SNP_A-1917752 83551872
4052 SNP_A-1902589 83597550
4053 SNP_A-2289351 83607255
4054 SNP_A-2240503 83624878
4055 SNP_A-1839577 83629469
4056 SNP_A-2067747 83648302
4057 SNP_A-1844105 83648492
4058 SNP_A-1904860 83650233
4059 SNP_A-2162289 83655811
4060 SNP_A-2180777 83659536
4061 SNP_A-2120562 83659567
4062 SNP_A-1817767 83670138
4063 SNP_A-2264295 83681365
4064 SNP_A-2156802 83683050
4065 SNP_A-1822988 83683647
4066 SNP_A-1908297 83684013
4067 SNP_A-2240577 83684785
4068 SNP_A-2084690 83685567
4069 SNP_A-2145530 83698426
4070 SNP_A-1799897 83704185
4071 SNP_A-4221242 83704489
4072 SNP_A-2003892 83741791
4073 SNP_A-2240603 83763730
4074 SNP_A-2240605 83763901
4075 SNP_A-4235207 83764100
4076 SNP_A-2093785 83764242
4077 SNP_A-1840311 83764620
4078 SNP_A-2036606 83807706
4079 SNP_A-1918107 83835516
4080 SNP_A-2194086 83841357
4081 SNP_A-2269767 83864230
4082 SNP_A-2240722 83885083
4083 SNP_A-2151859 83885524
4084 SNP_A-2250355 83916129
4085 SNP_A-1884409 83972025
4086 SNP_A-4203050 84032827
4087 SNP_A-2240796 84033165
4088 SNP_A-1852416 84063263
4089 SNP_A-1941032 84064102
4090 SNP_A-2240818 84073885
4091 SNP_A-2150277 84075472
4092 SNP_A-2035020 84087204
4093 SNP_A-2058718 84125514
4094 SNP_A-2240896 84140364
4095 SNP_A-2240909 84166900
4096 SNP_A-1880742 84178230
4097 SNP_A-1928855 84193983
4098 SNP_A-2240936 84195040
4099 SNP_A-2138422 84203116
4100 SNP_A-2227318 84205337
4101 SNP_A-1871687 84210737
4102 SNP_A-2282602 84210915
4103 SNP_A-4239250 84212679
4104 SNP_A-2089446 84214008
4105 SNP_A-1919997 84233182
4106 SNP_A-2240970 84243556
4107 SNP_A-2062920 84245069
4108 SNP_A-4235233 84254274
4109 SNP_A-2235326 84254314
4110 SNP_A-2286195 84280511
4111 SNP_A-1901704 84280924
4112 SNP_A-4197944 84281061
4113 SNP_A-4192930 84286634
4114 SNP_A-2041804 84291919
4115 SNP_A-2276385 84303544
4116 SNP_A-2232228 84303684
4117 SNP_A-4224119 84320820
4118 SNP_A-2165795 84321155
4119 SNP_A-2241047 84341797
4120 SNP_A-2265020 84380544
4121 SNP_A-2241068 84385395
4122 SNP_A-4222679 84403493
4123 SNP_A-2098685 84428989
4124 SNP_A-2025279 84507013
4125 SNP_A-2027651 84514063
4126 SNP_A-2192822 84565741
4127 SNP_A-2195773 84568630
4128 SNP_A-1943980 84568918
4129 SNP_A-4217365 84587136
4130 SNP_A-2039961 84593592
4131 SNP_A-4230174 84623637
4132 SNP_A-1867488 84633513
4133 SNP_A-1798501 84634908
4134 SNP_A-2045568 84643756
4135 SNP_A-1872441 84689955
4136 SNP_A-4199178 84690323
4137 SNP_A-4239109 84690720
4138 SNP_A-2307150 84693667
4139 SNP_A-1870066 84696005
4140 SNP_A-4207133 84702516
4141 SNP_A-2153255 84702667
4142 SNP_A-2003898 84731558
4143 SNP_A-1897347 84738854
4144 SNP_A-2243143 84763606
4145 SNP_A-1841045 84769438
4146 SNP_A-4230372 84769661
4147 SNP_A-2026282 84770185
4148 SNP_A-2230476 84808250
4149 SNP_A-2166023 84864004
4150 SNP_A-1806552 84868996
4151 SNP_A-2241365 84879664
4152 SNP_A-4235263 84879774
4153 SNP_A-2279523 84891145
4154 SNP_A-2058436 84896295
4155 SNP_A-2085982 84908545
4156 SNP_A-4195998 84945827
4157 SNP_A-2230889 84972096
4158 SNP_A-2285349 84975671
4159 SNP_A-4236712 84983179
4160 SNP_A-4235267 84985193
4161 SNP_A-2080717 85048535
4162 SNP_A-4235272 85051048
4163 SNP_A-2094883 85056916
4164 SNP_A-4223278 85060696
4165 SNP_A-4238936 85075960
4166 SNP_A-2148278 85080039
4167 SNP_A-2277438 85080558
4168 SNP_A-2241604 85095064
4169 SNP_A-4235276 85095181
4170 SNP_A-2241606 85095244
4171 SNP_A-2037102 85096268
4172 SNP_A-4235277 85097278
4173 SNP_A-4235280 85103185
4174 SNP_A-2110969 85120613
4175 SNP_A-4199278 85124397
4176 SNP_A-2241682 85134120
4177 SNP_A-1835694 85149706
4178 SNP_A-1832888 85170086
4179 SNP_A-2235974 85177771
4180 SNP_A-2053199 85183606
4181 SNP_A-2114329 85183805
4182 SNP_A-2185775 85209806
4183 SNP_A-2066414 85215088
4184 SNP_A-2044253 85226344
4185 SNP_A-2239565 85233038
4186 SNP_A-1861941 85242755
4187 SNP_A-2135136 85246661
4188 SNP_A-1887104 85246923
4189 SNP_A-4193996 85249144
4190 SNP_A-1923776 85250578
4191 SNP_A-1889844 85254356
4192 SNP_A-4225626 85254404
4193 SNP_A-4235308 85265055
4194 SNP_A-2211447 85288372
4195 SNP_A-2241997 85290683
4196 SNP_A-2003900 85291479
4197 SNP_A-1838821 85291664
4198 SNP_A-1801046 85308028
4199 SNP_A-1868559 85336687
4200 SNP_A-2129551 85353813
4201 SNP_A-2225630 85354168
4202 SNP_A-1922706 85395119
4203 SNP_A-1853842 85409024
4204 SNP_A-1781749 85489593
4205 SNP_A-2119658 85550541
4206 SNP_A-1814136 85574669
4207 SNP_A-1792106 85660234
4208 SNP_A-2202911 85660360
4209 SNP_A-1792716 85677188
4210 SNP_A-4198694 85687005
4211 SNP_A-1947732 85704101
4212 SNP_A-1916225 85714860
4213 SNP_A-2114167 85749014
4214 SNP_A-2219521 85761188
4215 SNP_A-2242336 85767631
4216 SNP_A-2057997 85778086
4217 SNP_A-4228701 85778860
4218 SNP_A-1852988 85780189
4219 SNP_A-1866242 85789367
4220 SNP_A-2210282 85790488
4221 SNP_A-2143300 85813242
4222 SNP_A-1846712 85817370
4223 SNP_A-2109868 85817489
4224 SNP_A-2025460 85824921
4225 SNP_A-1846105 85846322
4226 SNP_A-2242492 85863968
4227 SNP_A-2242499 85869450
4228 SNP_A-2242518 85886947
4229 SNP_A-1905302 85889426
4230 SNP_A-1941484 85891213
4231 SNP_A-2114689 85893810
4232 SNP_A-1869152 85894683
4233 SNP_A-2096310 85896030
4234 SNP_A-2182875 85900446
4235 SNP_A-2278854 85907603
4236 SNP_A-1891555 85918211
4237 SNP_A-4224850 85924856
4238 SNP_A-2242580 85928312
4239 SNP_A-2242583 85929220
4240 SNP_A-2242587 85929449
4241 SNP_A-1948631 85947005
4242 SNP_A-4224497 85947196
4243 SNP_A-2091787 85977359
4244 SNP_A-2046068 85981310
4245 SNP_A-1830235 86014118
4246 SNP_A-2242757 86035838
4247 SNP_A-2242759 86036204
4248 SNP_A-4235032 86076306
4249 SNP_A-2069761 86094918
4250 SNP_A-2104422 86102962
4251 SNP_A-2242809 86113305
4252 SNP_A-1835948 86119733
4253 SNP_A-1843545 86192767
4254 SNP_A-2055794 86193999
4255 SNP_A-1791949 86194323
4256 SNP_A-1829368 86197943
4257 SNP_A-1837835 86242481
4258 SNP_A-1906780 86242583
4259 SNP_A-2080267 86247059
4260 SNP_A-4226577 86248096
4261 SNP_A-2130872 86254425
4262 SNP_A-2126285 86280083
4263 SNP_A-2257184 86293058
4264 SNP_A-4228307 86300725
4265 SNP_A-1818233 86318354
4266 SNP_A-2076601 86333946
4267 SNP_A-1932134 86336147
4268 SNP_A-2220676 86336181
4269 SNP_A-4226128 86341463
4270 SNP_A-2144836 86383660
4271 SNP_A-4204477 86386963
4272 SNP_A-2157771 86388059
4273 SNP_A-1872528 86388085
4274 SNP_A-1838058 86394111
4275 SNP_A-4227376 86400064
4276 SNP_A-1864947 86400324
4277 SNP_A-2166719 86412734
4278 SNP_A-1918962 86455375
4279 SNP_A-4201516 86533539
4280 SNP_A-2080085 86556092
4281 SNP_A-1857294 86629923
4282 SNP_A-4235401 86641037
4283 SNP_A-2103554 86727760
4284 SNP_A-2128706 86728548
4285 SNP_A-1960134 86769272
4286 SNP_A-1781076 86783793
4287 SNP_A-4226039 86785922
4288 SNP_A-1944902 86808586
4289 SNP_A-2273862 86808892
4290 SNP_A-4200979 86809135
4291 SNP_A-4221361 86862377
4292 SNP_A-4205825 86863934
4293 SNP_A-2290223 86864218
4294 SNP_A-2243329 86867956
4295 SNP_A-2185553 86878849
4296 SNP_A-1938234 86878919
4297 SNP_A-2215644 86882760
4298 SNP_A-1842965 86883065
4299 SNP_A-2158380 86915707
4300 SNP_A-4236272 86921011
4301 SNP_A-2211594 86941994
4302 SNP_A-1955745 86972113
4303 SNP_A-4237796 86998550
4304 SNP_A-2194986 87027380
4305 SNP_A-4230211 87072492
4306 SNP_A-4204780 87113813
4307 SNP_A-4200881 87337216
4308 SNP_A-1836257 87344014
4309 SNP_A-4217387 87362968
4310 SNP_A-1917142 87365156
4311 SNP_A-4219266 87367122
4312 SNP_A-1951732 87398733
4313 SNP_A-4227515 87415379
4314 SNP_A-2119635 87418971
4315 SNP_A-1831947 87426510
4316 SNP_A-1956787 87426688
4317 SNP_A-1905413 87431190
4318 SNP_A-2188114 87431359
4319 SNP_A-2243820 87435655
4320 SNP_A-1877351 87438491
4321 SNP_A-1911532 87447143
4322 SNP_A-2045540 87456147
4323 SNP_A-1817720 87456983
4324 SNP_A-1825837 87457686
4325 SNP_A-2183906 87470106
4326 SNP_A-1938003 87473179
4327 SNP_A-1809276 87484953
4328 SNP_A-2238303 87503413
4329 SNP_A-4235464 87504310
4330 SNP_A-2243992 87507947
4331 SNP_A-2003909 87508201
4332 SNP_A-2074880 87541315
4333 SNP_A-4198851 87542425
4334 SNP_A-2125280 87547166
4335 SNP_A-2086323 87586597
4336 SNP_A-2154935 87586634
4337 SNP_A-4227867 87589592
4338 SNP_A-4237196 87593941
4339 SNP_A-2239242 87597185
4340 SNP_A-2188764 87598817
4341 SNP_A-2249262 87599344
4342 SNP_A-2255684 87619916
4343 SNP_A-2244705 87620530
4344 SNP_A-2244104 87623621
4345 SNP_A-4235483 87624362
4346 SNP_A-1834444 87626009
4347 SNP_A-2106874 87645895
4348 SNP_A-2272420 87682170
4349 SNP_A-2176484 87690859
4350 SNP_A-2244200 87695996
4351 SNP_A-2244201 87696186
4352 SNP_A-2311500 87741401
4353 SNP_A-1814745 87777214
4354 SNP_A-1906378 87793776
4355 SNP_A-1782290 87797116
4356 SNP_A-2021385 87823405
4357 SNP_A-2281396 87834619
4358 SNP_A-2276330 87870536
4359 SNP_A-1797888 87874519
4360 SNP_A-4231304 87877121
4361 SNP_A-4207666 87877217
4362 SNP_A-1959718 87879410
4363 SNP_A-1825905 87881781
4364 SNP_A-1938502 88043437
4365 SNP_A-4235792 88097644
4366 SNP_A-1941363 88106647
4367 SNP_A-4223923 88126551
4368 SNP_A-2244572 88132920
4369 SNP_A-1881193 88165603
4370 SNP_A-2277927 88178531
4371 SNP_A-2135402 88232296
4372 SNP_A-1786018 88273534
4373 SNP_A-2059898 88274107
4374 SNP_A-1792559 88281726
4375 SNP_A-1880058 88288291
4376 SNP_A-2056630 88288568
4377 SNP_A-2044623 88298322
4378 SNP_A-2024729 88330000
4379 SNP_A-2074678 88346184
4380 SNP_A-1799523 88356178
4381 SNP_A-2263089 88356598
4382 SNP_A-2244653 88368041
4383 SNP_A-1807274 88381272
4384 SNP_A-1951819 88413745
4385 SNP_A-2244685 88444915
4386 SNP_A-2244702 88476797
4387 SNP_A-4238549 88484374
4388 SNP_A-4194612 88484389
4389 SNP_A-2295580 88486090
4390 SNP_A-4224060 88486909
4391 SNP_A-4231185 88487005
4392 SNP_A-4235522 88497704
4393 SNP_A-1869404 88500088
4394 SNP_A-1830087 88501828
4395 SNP_A-1958998 88519245
4396 SNP_A-1881833 88558494
4397 SNP_A-2135831 88559840
4398 SNP_A-1915893 88569220
4399 SNP_A-2207463 88574940
4400 SNP_A-1902681 88613592
4401 SNP_A-2066358 88614123
4402 SNP_A-1886408 88616810
4403 SNP_A-4223327 88631897
4404 SNP_A-1913747 88634312
4405 SNP_A-2060572 88665169
4406 SNP_A-2055092 88665698
4407 SNP_A-1919159 88680702
4408 SNP_A-1862679 88706239
4409 SNP_A-1953112 88708591
4410 SNP_A-2271580 88718897
4411 SNP_A-1780687 88748965
4412 SNP_A-4228077 88755976
4413 SNP_A-1875569 88763097
4414 SNP_A-4241210 88772725
4415 SNP_A-2105699 88777244
4416 SNP_A-2080364 88778067
4417 SNP_A-2305003 88801852
4418 SNP_A-1822724 88826249
4419 SNP_A-2144994 88828364
4420 SNP_A-2066967 88828894
4421 SNP_A-1897350 88829194
4422 SNP_A-4218504 88829649
4423 SNP_A-4214332 88841882
4424 SNP_A-2143274 88892969
4425 SNP_A-2177835 88894282
4426 SNP_A-4237856 88894569
4427 SNP_A-1786493 88913864
4428 SNP_A-2089546 88925487
4429 SNP_A-2257981 88925713
4430 SNP_A-1786090 88925956
4431 SNP_A-2052489 88928436
4432 SNP_A-2159054 88928501
4433 SNP_A-2068323 88953775
4434 SNP_A-1953332 88964633
4435 SNP_A-1874572 88985377
4436 SNP_A-1849358 89011821
4437 SNP_A-2245176 89065016
4438 SNP_A-2207186 89081729
4439 SNP_A-2058065 89099371
4440 SNP_A-1948684 89168312
4441 SNP_A-1949105 89185174
4442 SNP_A-2079630 89185864
4443 SNP_A-2245298 89189379
4444 SNP_A-1902219 89209064
4445 SNP_A-1960722 89229236
4446 SNP_A-2045590 89273035
4447 SNP_A-4196141 89301355
4448 SNP_A-2125098 89311576
4449 SNP_A-1878062 89314584
4450 SNP_A-2241867 89314818
4451 SNP_A-2276328 89314903
4452 SNP_A-4235582 89323649
4453 SNP_A-2060976 89333253
4454 SNP_A-1831386 89333278
4455 SNP_A-1781135 89341876
4456 SNP_A-2242664 89346603
4457 SNP_A-1896598 89368467
4458 SNP_A-4220863 89368497
4459 SNP_A-1951469 89391174
4460 SNP_A-1918534 89419850
4461 SNP_A-2302519 89473177
4462 SNP_A-1849324 89476406
4463 SNP_A-2223138 89609412
4464 SNP_A-2259027 89617784
4465 SNP_A-2245498 89630530
4466 SNP_A-2245503 89646168
4467 SNP_A-1833982 89678960
4468 SNP_A-1890328 89705456
4469 SNP_A-2085742 89749663
4470 SNP_A-4207336 89763325
4471 SNP_A-4224814 89783362
4472 SNP_A-2297910 89785643
4473 SNP_A-2024830 89785725
4474 SNP_A-1918407 89794414
4475 SNP_A-1812465 89794556
4476 SNP_A-2186263 89794847
4477 SNP_A-2213057 89800696
4478 SNP_A-4196510 89858738
4479 SNP_A-1897133 89891231
4480 SNP_A-1789372 89891828
4481 SNP_A-2245572 89938195
4482 SNP_A-4199308 89992253
4483 SNP_A-4233792 89992266
4484 SNP_A-2245605 89993014
4485 SNP_A-2228345 90002351
4486 SNP_A-1869453 90003124
4487 SNP_A-1937081 90007493
4488 SNP_A-1812511 90059917
4489 SNP_A-2032793 90136193
4490 SNP_A-2074770 90150753
4491 SNP_A-2028566 90151119
4492 SNP_A-2270386 90164253
4493 SNP_A-2073120 90168964
4494 SNP_A-2181673 90204414
4495 SNP_A-2003920 90228126
4496 SNP_A-2189366 90231615
4497 SNP_A-2245748 90240426
4498 SNP_A-2152921 90287885
4499 SNP_A-1905155 90321721
4500 SNP_A-2245813 90345363
4501 SNP_A-2271990 90358133
4502 SNP_A-1961061 90395594
4503 SNP_A-2288158 90410446
4504 SNP_A-2245865 90444813
4505 SNP_A-2125490 90557351
4506 SNP_A-2169653 90572871
4507 SNP_A-4223683 90576018
4508 SNP_A-2168404 90592117
4509 SNP_A-2003922 90600783
4510 SNP_A-2090456 90600927
4511 SNP_A-1842713 90616889
4512 SNP_A-1934078 90625300
4513 SNP_A-4203764 90663054
4514 SNP_A-2308597 90663939
4515 SNP_A-1907424 90678341
4516 SNP_A-2120298 90727302
4517 SNP_A-2003924 90732639
4518 SNP_A-2059835 90742328
4519 SNP_A-2089965 90748299
4520 SNP_A-2270743 90821027
4521 SNP_A-2245975 90827295
4522 SNP_A-1858493 90877297
4523 SNP_A-2246086 90910783
4524 SNP_A-2003926 90910934
4525 SNP_A-1925662 90914886
4526 SNP_A-2165848 90916433
4527 SNP_A-1935720 90916987
4528 SNP_A-2031897 90918598
4529 SNP_A-4236633 90947010
4530 SNP_A-2140198 90960430
4531 SNP_A-1924553 90998661
4532 SNP_A-2165440 91014664
4533 SNP_A-2282847 91089550
4534 SNP_A-1811989 91101729
4535 SNP_A-2175210 91116273
4536 SNP_A-4235638 91119576
4537 SNP_A-2044675 91123823
4538 SNP_A-2056313 91145530
4539 SNP_A-2125200 91173975
4540 SNP_A-2300877 91212032
4541 SNP_A-1940626 91214828
4542 SNP_A-2003929 91214990
4543 SNP_A-1803452 91261103
4544 SNP_A-2274720 91261832
4545 SNP_A-1895485 91349736
4546 SNP_A-2023793 91362522
4547 SNP_A-2295816 91378982
4548 SNP_A-1886021 91379078
4549 SNP_A-2266429 91387925
4550 SNP_A-2090065 91388087
4551 SNP_A-2255123 91389532
4552 SNP_A-2142071 91400572
4553 SNP_A-1814399 91407630
4554 SNP_A-1814484 91421340
4555 SNP_A-2254942 91421405
4556 SNP_A-1811658 91433539
4557 SNP_A-2204018 91458800
4558 SNP_A-1855874 91459125
4559 SNP_A-1819885 91463925
4560 SNP_A-2068351 91466503
4561 SNP_A-2246542 91496879
4562 SNP_A-4235662 91496975
4563 SNP_A-2246545 91497101
4564 SNP_A-4226823 91499257
4565 SNP_A-1874796 91552269
4566 SNP_A-2163476 91573329
4567 SNP_A-2075510 91600035
4568 SNP_A-1923893 91600266
4569 SNP_A-4227421 91621815
4570 SNP_A-4239755 91621825
4571 SNP_A-2176025 91626364
4572 SNP_A-2246686 91636736
4573 SNP_A-4205819 91650267
4574 SNP_A-4226156 91659873
4575 SNP_A-1801669 91664090
4576 SNP_A-2104906 91668074
4577 SNP_A-2096049 91691908
4578 SNP_A-2026932 91694820
4579 SNP_A-2106454 91698705
4580 SNP_A-2277197 91726321
4581 SNP_A-2166552 91726541
4582 SNP_A-1879981 91741370
4583 SNP_A-2246842 91776665
4584 SNP_A-2101741 91783836
4585 SNP_A-2060001 91796566
4586 SNP_A-1795647 91823565
4587 SNP_A-2144706 91870956
4588 SNP_A-2301040 91892668
4589 SNP_A-1887616 91913433
4590 SNP_A-2207407 91917754
4591 SNP_A-2055233 91965180
4592 SNP_A-2175278 91965532
4593 SNP_A-2076172 91965568
4594 SNP_A-1781239 91993840
4595 SNP_A-2098680 92004022
4596 SNP_A-2115222 92007046
4597 SNP_A-1868506 92029925
4598 SNP_A-2211998 92029991
4599 SNP_A-1791816 92042843
4600 SNP_A-2215272 92077938
4601 SNP_A-1882982 92081121
4602 SNP_A-2044674 92081630
4603 SNP_A-2204836 92088320
4604 SNP_A-4235713 92099147
4605 SNP_A-2003933 92112786
4606 SNP_A-4199527 92113789
4607 SNP_A-1947881 92134836
4608 SNP_A-1782358 92135235
4609 SNP_A-2175253 92142022
4610 SNP_A-1817896 92190472
4611 SNP_A-4225441 92195035
4612 SNP_A-2069586 92221973
4613 SNP_A-1862567 92256371
4614 SNP_A-1815196 92313838
4615 SNP_A-2130473 92331535
4616 SNP_A-4239353 92332522
4617 SNP_A-2257424 92349502
4618 SNP_A-2150175 92366630
4619 SNP_A-2315017 92371093
4620 SNP_A-2207486 92376811
4621 SNP_A-2247302 92377279
4622 SNP_A-4235728 92387319
4623 SNP_A-1830964 92415618
4624 SNP_A-2268467 92422303
4625 SNP_A-2030348 92422697
4626 SNP_A-2072706 92489288
4627 SNP_A-1827900 92593647
4628 SNP_A-4204900 92623469
4629 SNP_A-2234523 92628146
4630 SNP_A-2293245 92632608
4631 SNP_A-2188744 92686878
4632 SNP_A-2306160 92699712
4633 SNP_A-4217535 92714375
4634 SNP_A-1792889 92754850
4635 SNP_A-2241864 92757011
4636 SNP_A-2050612 92774877
4637 SNP_A-2259306 92784476
4638 SNP_A-2247485 92807429
4639 SNP_A-2247487 92808416
4640 SNP_A-2247488 92808629
4641 SNP_A-1960349 92831666
4642 SNP_A-4228727 92831915
4643 SNP_A-2143021 92852820
4644 SNP_A-4221856 92852929
4645 SNP_A-4193699 92904944
4646 SNP_A-2148493 92935596
4647 SNP_A-1950747 92973105
4648 SNP_A-2296475 92978715
4649 SNP_A-2076499 92983185
4650 SNP_A-2121672 93005721
4651 SNP_A-2233673 93058733
4652 SNP_A-1880587 93069873
4653 SNP_A-2247622 93070552
4654 SNP_A-2247623 93070695
4655 SNP_A-2256059 93146638
4656 SNP_A-2204549 93162237
4657 SNP_A-4206613 93172027
4658 SNP_A-2173150 93220931
4659 SNP_A-4235766 93244071
4660 SNP_A-2247701 93244403
4661 SNP_A-2280729 93302466
4662 SNP_A-2088843 93318823
4663 SNP_A-2179694 93336424
4664 SNP_A-2185290 93336491
4665 SNP_A-1931164 93382087
4666 SNP_A-2297620 93383563
4667 SNP_A-2129502 93385069
4668 SNP_A-2299356 93391975
4669 SNP_A-1876242 93417623
4670 SNP_A-1783071 93421408
4671 SNP_A-4202731 93448074
4672 SNP_A-1943708 93459045
4673 SNP_A-2112315 93493789
4674 SNP_A-1805336 93497784
4675 SNP_A-2277024 93513163
4676 SNP_A-2003944 93577995
4677 SNP_A-2105674 93578299
4678 SNP_A-2164958 93622082
4679 SNP_A-2283460 93625001
4680 SNP_A-2283669 93633811
4681 SNP_A-4231467 93668370
4682 SNP_A-4204995 93669336
4683 SNP_A-2174087 93669689
4684 SNP_A-4203087 93682271
4685 SNP_A-2168187 93696941
4686 SNP_A-2248162 93747019
4687 SNP_A-2126949 93766441
4688 SNP_A-4222997 93770343
4689 SNP_A-1823321 93780096
4690 SNP_A-2248175 93782187
4691 SNP_A-2065345 93789068
4692 SNP_A-2127252 93793467
4693 SNP_A-1938614 93795651
4694 SNP_A-1946450 93833246
4695 SNP_A-4240242 93843148
4696 SNP_A-4190145 93843387
4697 SNP_A-2222176 93857041
4698 SNP_A-4203796 93858094
4699 SNP_A-2108551 93871103
4700 SNP_A-2142582 93875164
4701 SNP_A-1884617 93890990
4702 SNP_A-4235806 93935461
4703 SNP_A-2248360 93935890
4704 SNP_A-2248367 93939736
4705 SNP_A-1803364 93943043
4706 SNP_A-1866589 93943524
4707 SNP_A-4193809 93943762
4708 SNP_A-1866248 93950118
4709 SNP_A-1786252 93969013
4710 SNP_A-2122106 93977397
4711 SNP_A-2113779 93977997
4712 SNP_A-1956204 93984925
4713 SNP_A-4233609 93986068
4714 SNP_A-4234923 93986149
4715 SNP_A-1849814 94002026
4716 SNP_A-1936086 94002844
4717 SNP_A-1780890 94019874
4718 SNP_A-4220478 94020601
4719 SNP_A-1927065 94020846
4720 SNP_A-2176592 94033174
4721 SNP_A-2192470 94033481
4722 SNP_A-1829350 94033531
4723 SNP_A-1871868 94063689
4724 SNP_A-2153130 94068782
4725 SNP_A-2066610 94083138
4726 SNP_A-1834611 94098916
4727 SNP_A-1915591 94103109
4728 SNP_A-4238375 94122261
4729 SNP_A-2193778 94122312
4730 SNP_A-4238418 94132550
4731 SNP_A-2195993 94133917
4732 SNP_A-2285270 94152869
4733 SNP_A-4231173 94165906
4734 SNP_A-2231037 94166008
4735 SNP_A-4194049 94178140
4736 SNP_A-1836350 94201758
4737 SNP_A-2067012 94202588
4738 SNP_A-2210145 94217063
4739 SNP_A-2268427 94244019
4740 SNP_A-2278840 94284529
4741 SNP_A-2225874 94293621
4742 SNP_A-4218967 94293761
4743 SNP_A-2248975 94334655
4744 SNP_A-4225166 94348652
4745 SNP_A-2129331 94350087
4746 SNP_A-2212366 94350345
4747 SNP_A-1801983 94369210
4748 SNP_A-1940878 94382114
4749 SNP_A-4238878 94384765
4750 SNP_A-2163866 94411017
4751 SNP_A-1865887 94412516
4752 SNP_A-4235869 94431794
4753 SNP_A-2249148 94439639
4754 SNP_A-4195892 94444754
4755 SNP_A-2040589 94450874
4756 SNP_A-2214721 94456015
4757 SNP_A-2163954 94486587
4758 SNP_A-2149998 94492629
4759 SNP_A-1878530 94492794
4760 SNP_A-2240938 94529926
4761 SNP_A-2115937 94544240
4762 SNP_A-1865080 94589272
4763 SNP_A-2291332 94590228
4764 SNP_A-2129470 94691953
4765 SNP_A-1894621 94729500
4766 SNP_A-4235891 94761116
4767 SNP_A-2214688 94869777
4768 SNP_A-1900179 94900958
4769 SNP_A-1869120 94905511
4770 SNP_A-1821160 94906144
4771 SNP_A-1814695 94916620
4772 SNP_A-2276429 94920444
4773 SNP_A-1854947 94922018
4774 SNP_A-2107334 94930040
4775 SNP_A-1960888 94941902
4776 SNP_A-2070537 94965876
4777 SNP_A-1858574 94989400
4778 SNP_A-1875744 95026325
4779 SNP_A-1847170 95058961
4780 SNP_A-2095809 95059200
4781 SNP_A-1796525 95066311
4782 SNP_A-1836382 95066575
4783 SNP_A-4194588 95068519
4784 SNP_A-2245346 95072822
4785 SNP_A-1959813 95075769
4786 SNP_A-1900300 95089892
4787 SNP_A-2083292 95095468
4788 SNP_A-4227684 95103260
4789 SNP_A-4194491 95103280
4790 SNP_A-1920844 95103318
4791 SNP_A-2192186 95114424
4792 SNP_A-4222491 95130522
4793 SNP_A-2089479 95136468
4794 SNP_A-2254965 95141458
4795 SNP_A-1932863 95151423
4796 SNP_A-4220468 95151512
4797 SNP_A-4228845 95151673
4798 SNP_A-2222057 95158512
4799 SNP_A-1863005 95172784
4800 SNP_A-4240510 95172852
4801 SNP_A-4199354 95172937
4802 SNP_A-2125520 95185168
4803 SNP_A-2199537 95233471
4804 SNP_A-2122744 95247926
4805 SNP_A-1954440 95282468
4806 SNP_A-2308237 95291881
4807 SNP_A-2199663 95292150
4808 SNP_A-2250170 95296952
4809 SNP_A-2208098 95320653
4810 SNP_A-4199704 95330995
4811 SNP_A-4235997 95332505
4812 SNP_A-2212155 95345242
4813 SNP_A-2250229 95347917
4814 SNP_A-1945592 95380517
4815 SNP_A-2180594 95416603
4816 SNP_A-2310037 95447760
4817 SNP_A-2250293 95448001
4818 SNP_A-2148573 95458926
4819 SNP_A-4233914 95459084
4820 SNP_A-4214337 95481071
4821 SNP_A-4236008 95481271
4822 SNP_A-4240903 95484386
4823 SNP_A-1875120 95484863
4824 SNP_A-2191556 95495552
4825 SNP_A-2075405 95508045
4826 SNP_A-2163924 95523364
4827 SNP_A-2214671 95524022
4828 SNP_A-1940966 95526439
4829 SNP_A-1947305 95534597
4830 SNP_A-2212244 95564856
4831 SNP_A-1812100 95567884
4832 SNP_A-4239849 95596527
4833 SNP_A-2278717 95597354
4834 SNP_A-2222495 95598149
4835 SNP_A-2314358 95602233
4836 SNP_A-2088167 95604956
4837 SNP_A-1795516 95606343
4838 SNP_A-4196153 95612989
4839 SNP_A-2087436 95613816
4840 SNP_A-2314747 95621806
4841 SNP_A-2169750 95648314
4842 SNP_A-1929356 95667710
4843 SNP_A-2250437 95674700
4844 SNP_A-4233553 95686613
4845 SNP_A-4238336 95702880
4846 SNP_A-2090128 95705352
4847 SNP_A-4236016 95714790
4848 SNP_A-2096884 95750327
4849 SNP_A-2168728 95762964
4850 SNP_A-4227809 95787550
4851 SNP_A-2276910 95807642
4852 SNP_A-2228556 95808574
4853 SNP_A-2151031 95809627
4854 SNP_A-2003956 95809835
4855 SNP_A-2025294 95817739
4856 SNP_A-1905712 95818363
4857 SNP_A-2152430 95818629
4858 SNP_A-1895001 95819134
4859 SNP_A-1835270 95822308
4860 SNP_A-1792568 95822337
4861 SNP_A-2152861 95866907
4862 SNP_A-1789163 95882657
4863 SNP_A-2275543 95885107
4864 SNP_A-2162631 95926332
4865 SNP_A-2024740 95959653
4866 SNP_A-4226046 95988112
4867 SNP_A-2303001 95988912
4868 SNP_A-2268516 95996780
4869 SNP_A-1841997 96049067
4870 SNP_A-1883903 96092653
4871 SNP_A-2250632 96104558
4872 SNP_A-4206501 96109239
4873 SNP_A-4236035 96141360
4874 SNP_A-1786123 96159228
4875 SNP_A-2212064 96213145
4876 SNP_A-4227513 96213995
4877 SNP_A-2302221 96261372
4878 SNP_A-2222588 96269584
4879 SNP_A-4218450 96269642
4880 SNP_A-2250840 96283870
4881 SNP_A-1815467 96286036
4882 SNP_A-2250871 96308969
4883 SNP_A-2250912 96357723
4884 SNP_A-4236064 96364688
4885 SNP_A-4225611 96404197
4886 SNP_A-2209106 96449235
4887 SNP_A-1946315 96495054
4888 SNP_A-4236072 96496566
4889 SNP_A-4241236 96499623
4890 SNP_A-1792874 96520727
4891 SNP_A-1934347 96521219
4892 SNP_A-4233378 96548937
4893 SNP_A-2188837 96549092
4894 SNP_A-2293212 96556491
4895 SNP_A-1796203 96567055
4896 SNP_A-2049051 96572498
4897 SNP_A-1829931 96591305
4898 SNP_A-1927519 96608924
4899 SNP_A-2068948 96626859
4900 SNP_A-2232226 96659317
4901 SNP_A-1791609 96669602
4902 SNP_A-1891476 96673280
4903 SNP_A-2003959 96673702
4904 SNP_A-4214338 96843914
4905 SNP_A-2071884 96851587
4906 SNP_A-2301423 96868628
4907 SNP_A-2197990 96883265
4908 SNP_A-4238554 96883826
4909 SNP_A-2228720 96890773
4910 SNP_A-1867913 96890931
4911 SNP_A-4236106 96927485
4912 SNP_A-2251480 96927688
4913 SNP_A-2251483 96927739
4914 SNP_A-2251519 96965028
4915 SNP_A-1884987 96975078
4916 SNP_A-2099062 96989660
4917 SNP_A-1898964 97029227
4918 SNP_A-2311603 97030108
4919 SNP_A-1807610 97030128
4920 SNP_A-2308600 97182294
4921 SNP_A-2082814 97183238
4922 SNP_A-1822807 97188131
4923 SNP_A-4236125 97192872
4924 SNP_A-2077932 97201697
4925 SNP_A-2258079 97202944
4926 SNP_A-1886971 97243291
4927 SNP_A-1871038 97247326
4928 SNP_A-1785374 97250931
4929 SNP_A-2158447 97251004
4930 SNP_A-2219746 97251671
4931 SNP_A-4225771 97290699
4932 SNP_A-2244043 97304953
4933 SNP_A-2046653 97305413
4934 SNP_A-4195546 97344477
4935 SNP_A-2142395 97351905
4936 SNP_A-1943392 97393003
4937 SNP_A-1889057 97393096
4938 SNP_A-2307060 97395099
4939 SNP_A-1907040 97395185
4940 SNP_A-2052417 97421270
4941 SNP_A-1921424 97425033
4942 SNP_A-2046002 97425699
4943 SNP_A-4219432 97449352
4944 SNP_A-2311996 97494793
4945 SNP_A-1952197 97553529
4946 SNP_A-2314330 97553787
4947 SNP_A-2199824 97553960
4948 SNP_A-2252042 97558639
4949 SNP_A-2252044 97559059
4950 SNP_A-1947134 97568704
4951 SNP_A-1951381 97569409
4952 SNP_A-2189317 97573273
4953 SNP_A-2160498 97580111
4954 SNP_A-2091239 97604439
4955 SNP_A-1898573 97621009
4956 SNP_A-2041717 97621082
4957 SNP_A-2101958 97621323
4958 SNP_A-2252225 97650825
4959 SNP_A-1878646 97652798
4960 SNP_A-1822780 97658074
4961 SNP_A-4198412 97659025
4962 SNP_A-2189384 97661449
4963 SNP_A-2087216 97689215
4964 SNP_A-2190606 97690461
4965 SNP_A-2097885 97691960
4966 SNP_A-2049310 97697068
4967 SNP_A-4192836 97717303
4968 SNP_A-2252312 97719569
4969 SNP_A-2131743 97724077
4970 SNP_A-2252339 97729600
4971 SNP_A-1805859 97738741
4972 SNP_A-4219437 97739911
4973 SNP_A-2058620 97755176
4974 SNP_A-2233959 97755772
4975 SNP_A-2277376 97756521
4976 SNP_A-4194338 97770442
4977 SNP_A-1808577 97775389
4978 SNP_A-2003967 97784636
4979 SNP_A-4236192 97785329
4980 SNP_A-2097922 97787248
4981 SNP_A-1789036 97813853
4982 SNP_A-2003968 97815294
4983 SNP_A-2097486 97815629
4984 SNP_A-2214077 97821291
4985 SNP_A-2084769 97833989
4986 SNP_A-1808174 97858037
4987 SNP_A-4236199 97858843
4988 SNP_A-1847439 97882787
4989 SNP_A-4230890 97894239
4990 SNP_A-1848310 97895929
4991 SNP_A-2052290 97896515
4992 SNP_A-2003969 97911186
4993 SNP_A-1913476 97951748
4994 SNP_A-2145718 97953606
4995 SNP_A-2265903 97992108
4996 SNP_A-1829443 97992284
4997 SNP_A-2081630 97999363
4998 SNP_A-2292197 97999413
4999 SNP_A-4223121 98011448
5000 SNP_A-2309224 98034246
5001 SNP_A-4204180 98057225
5002 SNP_A-1865309 98060029
5003 SNP_A-2190012 98064939
5004 SNP_A-1955424 98072976
5005 SNP_A-1928048 98073185
5006 SNP_A-1863426 98076270
5007 SNP_A-1959603 98081815
5008 SNP_A-1818962 98091763
5009 SNP_A-2029506 98111428
5010 SNP_A-1787236 98111759
5011 SNP_A-1833265 98114191
5012 SNP_A-1805040 98125354
5013 SNP_A-2114131 98126076
5014 SNP_A-2220454 98153303
5015 SNP_A-1922647 98153763
5016 SNP_A-2295468 98157170
5017 SNP_A-2252847 98157470
5018 SNP_A-1889365 98161064
5019 SNP_A-2078635 98163152
5020 SNP_A-2228368 98163239
5021 SNP_A-2239126 98163308
5022 SNP_A-2236889 98165036
5023 SNP_A-1945414 98170279
5024 SNP_A-1797246 98170558
5025 SNP_A-1887431 98172375
5026 SNP_A-2252907 98204264
5027 SNP_A-1801097 98207220
5028 SNP_A-2231990 98219476
5029 SNP_A-2230607 98220551
5030 SNP_A-2131286 98220979
5031 SNP_A-1941914 98226321
5032 SNP_A-4197104 98227240
5033 SNP_A-2219488 98232399
5034 SNP_A-2300857 98232887
5035 SNP_A-4195048 98236103
5036 SNP_A-1819714 98236183
5037 SNP_A-2061325 98236295
5038 SNP_A-1822028 98243486
5039 SNP_A-2274097 98259005
5040 SNP_A-1897343 98267134
5041 SNP_A-2188880 98305786
5042 SNP_A-1936045 98335032
5043 SNP_A-2063194 98338710
5044 SNP_A-2206884 98374080
5045 SNP_A-2003972 98399621
5046 SNP_A-2045223 98427236
5047 SNP_A-2203359 98434852
5048 SNP_A-4236269 98445074
5049 SNP_A-2262639 98445322
5050 SNP_A-1849499 98445982
5051 SNP_A-2158081 98446136
5052 SNP_A-2160056 98446837
5053 SNP_A-1944260 98467749
5054 SNP_A-2143963 98481250
5055 SNP_A-2003974 98530027
5056 SNP_A-2051006 98541849
5057 SNP_A-2157459 98541943
5058 SNP_A-1863119 98542065
5059 SNP_A-2243858 98542558
5060 SNP_A-2191717 98550709
5061 SNP_A-2069758 98554632
5062 SNP_A-1874930 98555325
5063 SNP_A-4241215 98555555
5064 SNP_A-4239687 98556029
5065 SNP_A-1954644 98557801
5066 SNP_A-4194084 98560626
5067 SNP_A-4202200 98563687
5068 SNP_A-2128286 98565023
5069 SNP_A-2202493 98583589
5070 SNP_A-2282752 98620433
5071 SNP_A-2114183 98636476
5072 SNP_A-1935051 98651940
5073 SNP_A-2130208 98652220
5074 SNP_A-4240077 98656733
5075 SNP_A-2202073 98672685
5076 SNP_A-2313534 98672872
5077 SNP_A-2255085 98741541
5078 SNP_A-2266801 98746560
5079 SNP_A-2266618 98757526
5080 SNP_A-2003978 98758423
5081 SNP_A-2114685 98840550
5082 SNP_A-1916040 98848551
5083 SNP_A-2114836 98853158
5084 SNP_A-1934013 98854763
5085 SNP_A-1890921 98863969
5086 SNP_A-4223751 98869916
5087 SNP_A-2303657 98871097
5088 SNP_A-1906530 98882428
5089 SNP_A-2031361 98911612
5090 SNP_A-1905058 98914247
5091 SNP_A-1821415 98914314
5092 SNP_A-2032908 98928492
5093 SNP_A-2025319 98928723
5094 SNP_A-2101044 98931372
5095 SNP_A-2253902 98932642
5096 SNP_A-4193453 98981173
5097 SNP_A-1816457 98991658
5098 SNP_A-2118118 98998677
5099 SNP_A-2253945 99023837
5100 SNP_A-1785669 99031583
5101 SNP_A-4229257 99041047
5102 SNP_A-4199303 99097733
5103 SNP_A-4236348 99100288
5104 SNP_A-2241347 99145526
5105 SNP_A-4199696 99145812
5106 SNP_A-4201640 99153208
5107 SNP_A-2286426 99184191
5108 SNP_A-4194738 99198628
5109 SNP_A-1867331 99206116
5110 SNP_A-2153394 99275734
5111 SNP_A-2278452 99281703
5112 SNP_A-4196045 99281770
5113 SNP_A-4225778 99285136
5114 SNP_A-2280228 99294897
5115 SNP_A-2137180 99298095
5116 SNP_A-2058850 99325733
5117 SNP_A-1903242 99346460
5118 SNP_A-1944770 99348608
5119 SNP_A-2254294 99377073
5120 SNP_A-2119341 99391564
5121 SNP_A-2094766 99402837
5122 SNP_A-1902141 99419770
5123 SNP_A-2254352 99429847
5124 SNP_A-1818128 99431058
5125 SNP_A-2071719 99435110
5126 SNP_A-4217335 99451596
5127 SNP_A-2003981 99452945
5128 SNP_A-2197167 99453716
5129 SNP_A-2289968 99453985
5130 SNP_A-2254435 99567739
5131 SNP_A-1859307 99585531
5132 SNP_A-1935696 99670556
5133 SNP_A-1927639 99712127
5134 SNP_A-1782804 99724775
5135 SNP_A-2064561 99730830
5136 SNP_A-4193713 99731073
5137 SNP_A-2049909 99787491
5138 SNP_A-2294001 99884899
5139 SNP_A-4222746 99917460
5140 SNP_A-2061968 99917683
5141 SNP_A-2254568 99958306
5142 SNP_A-2314406 99987125
5143 SNP_A-1894828 100003878
5144 SNP_A-2048554 100006546
5145 SNP_A-4201249 100133937
5146 SNP_A-4222026 100137526
5147 SNP_A-2254627 100168895
5148 SNP_A-2254629 100169117
5149 SNP_A-2254653 100188208
5150 SNP_A-2254662 100197072
5151 SNP_A-2236529 100198257
5152 SNP_A-2238318 100220765
5153 SNP_A-1877509 100304469
5154 SNP_A-1804952 100321061
5155 SNP_A-1930429 100431631
5156 SNP_A-2037816 100499321
5157 SNP_A-2163176 100524553
5158 SNP_A-2158705 100545459
5159 SNP_A-2170341 100545523
5160 SNP_A-1898640 100573762
5161 SNP_A-2218697 100582840
5162 SNP_A-2064642 100630043
5163 SNP_A-2230918 100652548
5164 SNP_A-4231222 100654571
5165 SNP_A-1851491 100662730
5166 SNP_A-2047359 100668148
5167 SNP_A-1938843 100672153
5168 SNP_A-1867403 100699224
5169 SNP_A-4222970 100755180
5170 SNP_A-4220450 100755193
5171 SNP_A-2145560 100756633
5172 SNP_A-1840514 100787778
5173 SNP_A-1813378 100796860
5174 SNP_A-2167422 100809433
5175 SNP_A-2230050 100812947
5176 SNP_A-4206000 100830039
5177 SNP_A-1904630 100863829
5178 SNP_A-2209084 100874929
5179 SNP_A-2264571 100875245
5180 SNP_A-2255112 100880082
5181 SNP_A-2105327 100890106
5182 SNP_A-2199973 100898119
5183 SNP_A-1877410 100942052
5184 SNP_A-2280218 101004515
5185 SNP_A-2050893 101004673
5186 SNP_A-2223307 101009083
5187 SNP_A-1886041 101049041
5188 SNP_A-1938692 101151014
5189 SNP_A-1822660 101184442
5190 SNP_A-1940188 101366968
5191 SNP_A-4218165 101375815
5192 SNP_A-2267215 101385669
5193 SNP_A-1798866 101386147
5194 SNP_A-2255310 101387604
5195 SNP_A-2027929 101429057
5196 SNP_A-4235687 101429321
5197 SNP_A-2075413 101481601
5198 SNP_A-4194087 101566105
5199 SNP_A-1864349 101626496
5200 SNP_A-2242770 101638049
5201 SNP_A-4230098 101876044
5202 SNP_A-2160561 101953284
5203 SNP_A-1915648 101955222
5204 SNP_A-1906625 101966762
5205 SNP_A-2040461 101970089
5206 SNP_A-4223766 102003100
5207 SNP_A-2184071 102137865
5208 SNP_A-4203984 102156109
5209 SNP_A-2293851 102178231
5210 SNP_A-1822725 102178595
5211 SNP_A-1932038 102223944
5212 SNP_A-4231743 102307261
5213 SNP_A-2255654 102344300
5214 SNP_A-2027399 102375968
5215 SNP_A-2184082 102401343
5216 SNP_A-1807723 102447074
5217 SNP_A-4225526 102481588
5218 SNP_A-2070555 102533314
5219 SNP_A-4236477 102555405
5220 SNP_A-2251622 102556128
5221 SNP_A-1907113 102698187
5222 SNP_A-1942636 102752331
5223 SNP_A-2255895 102758973
5224 SNP_A-2003989 102780368
5225 SNP_A-2313812 102856309
5226 SNP_A-2124543 102862008
5227 SNP_A-2283208 102866560
5228 SNP_A-2229082 102910771
5229 SNP_A-2003990 102939602
5230 SNP_A-2224963 102948635
5231 SNP_A-2157481 102948940
5232 SNP_A-1942924 102970362
5233 SNP_A-4229100 102970580
5234 SNP_A-2122939 102986711
5235 SNP_A-2277575 102987782
5236 SNP_A-1941530 102987935
5237 SNP_A-2190352 103009432
5238 SNP_A-2101902 103017042
5239 SNP_A-4203934 103019131
5240 SNP_A-1807718 103052786
5241 SNP_A-2274930 103093457
5242 SNP_A-4237282 103097310
5243 SNP_A-2179187 103098023
5244 SNP_A-2282056 103117510
5245 SNP_A-1944899 103170313
5246 SNP_A-1919559 103310751
5247 SNP_A-2080424 103324836
5248 SNP_A-2086211 103369904
5249 SNP_A-2160106 103498329
5250 SNP_A-4234879 103509782
5251 SNP_A-2170891 103548493
5252 SNP_A-2239986 103600704
5253 SNP_A-2082739 103609227
5254 SNP_A-1875718 103610922
5255 SNP_A-2070868 103732081
5256 SNP_A-4202302 103844443
5257 SNP_A-2287466 103849069
5258 SNP_A-4223702 103869830
5259 SNP_A-2243346 103870372
5260 SNP_A-1861061 103876577
5261 SNP_A-1940180 103937732
5262 SNP_A-4193810 103986428
5263 SNP_A-4233864 104049505
5264 SNP_A-2122144 104053902
5265 SNP_A-2053310 104087892
5266 SNP_A-1870603 104138418
5267 SNP_A-1864783 104284388
5268 SNP_A-4221522 104339273
5269 SNP_A-4207524 104436201
5270 SNP_A-2181959 104453048
5271 SNP_A-2210357 104473463
5272 SNP_A-4217527 104495477
5273 SNP_A-4202320 104549147
5274 SNP_A-2138603 104552231
5275 SNP_A-1873966 104667055
5276 SNP_A-1869011 104812400
5277 SNP_A-1961109 104828437
5278 SNP_A-1887168 105042939
5279 SNP_A-2070246 105169265
5280 SNP_A-2245693 105238706
5281 SNP_A-2091237 106043812
5282 SNP_A-2050983 106050535
5283 SNP_A-4229458 106123394
5284 SNP_A-2208369 106137584
5285 SNP_A-2270157 106176088
5286 SNP_A-1934212 106210758
5287 SNP_A-1885898 106210868
5288 SNP_A-1881162 106215123
5289 SNP_A-2239970 106238827
5290 SNP_A-2182812 106293538
5291 SNP_A-1857326 106294283
5292 SNP_A-4222523 106295344
5293 SNP_A-2219629 106334195
5294 SNP_A-4237231 106345097
5295 SNP_A-2314968 106353025
5296 SNP_A-2127677 106356482
