# Supplementary material for: Genetic Structure of the Spanish Population
Source: BMC Genomics. 2010 May 25;11:326. doi: 10.1186/1471-2164-11-326 (PMC2887418; doi:10.1186/1471-2164-11-326)
Supplement: Additional file 1 — List of haplotype blocks across all autosomal chromosomes in the Spanish population. Each block is described by the SNPs that compose it, the major haplotypes with haplotypic frequencies, and the LD (D') among adjacent blocks. For each chromosome, the correspondence list between the SNP names and numbers is included in a separate table. [file 1471-2164-11-326-S1.ZIP › chr15.snpkey.txt]

1 SNP_A-1847162 18846941
2 SNP_A-4217717 19146832
3 SNP_A-2145847 19227219
4 SNP_A-4219612 19369108
5 SNP_A-2258761 19852603
6 SNP_A-1794253 20329239
7 SNP_A-2104719 20335459
8 SNP_A-1782305 20351272
9 SNP_A-1797711 20421301
10 SNP_A-1866902 20445358
11 SNP_A-2239911 20457011
12 SNP_A-4194558 20457072
13 SNP_A-4197318 20457088
14 SNP_A-1870548 20481508
15 SNP_A-2103021 20486366
16 SNP_A-2025982 20499445
17 SNP_A-4214343 20499465
18 SNP_A-2215350 20512309
19 SNP_A-2278494 20516966
20 SNP_A-2023850 20547654
21 SNP_A-2260386 20556334
22 SNP_A-4231072 20576206
23 SNP_A-2121493 20576264
24 SNP_A-2299690 20584281
25 SNP_A-2285090 20584363
26 SNP_A-4218613 20585244
27 SNP_A-2081005 20597755
28 SNP_A-2153934 20597845
29 SNP_A-1931002 20599143
30 SNP_A-2045972 20602422
31 SNP_A-1781063 20606428
32 SNP_A-2281455 21246055
33 SNP_A-2174174 21253545
34 SNP_A-1941047 21283069
35 SNP_A-1892532 21284636
36 SNP_A-2209759 21297489
37 SNP_A-2260640 21301783
38 SNP_A-1930437 21302055
39 SNP_A-1866099 21329865
40 SNP_A-2084330 21336912
41 SNP_A-1895255 21365465
42 SNP_A-1853920 21403043
43 SNP_A-2149022 21403199
44 SNP_A-2206119 21405605
45 SNP_A-2266202 21405759
46 SNP_A-4238619 21467722
47 SNP_A-2107693 21470446
48 SNP_A-4203153 21474668
49 SNP_A-4230500 21487763
50 SNP_A-2183063 21487876
51 SNP_A-1812022 21503831
52 SNP_A-1787011 21552366
53 SNP_A-4220279 21568517
54 SNP_A-1857420 21578625
55 SNP_A-4193213 21582146
56 SNP_A-2198817 21583164
57 SNP_A-4236877 21583560
58 SNP_A-2122528 21589186
59 SNP_A-1905167 21590066
60 SNP_A-2082577 21590214
61 SNP_A-2252209 21606530
62 SNP_A-4217886 21633826
63 SNP_A-4222004 21649687
64 SNP_A-2162828 21658533
65 SNP_A-1955710 21668122
66 SNP_A-2260826 21674230
67 SNP_A-1788232 21677173
68 SNP_A-2027559 21677404
69 SNP_A-4235469 21682407
70 SNP_A-2028874 21686776
71 SNP_A-1862571 21686971
72 SNP_A-2306273 21689127
73 SNP_A-1887181 21689398
74 SNP_A-2139914 21696051
75 SNP_A-4219810 21711560
76 SNP_A-2260898 21719148
77 SNP_A-2135097 21729952
78 SNP_A-2106482 21730480
79 SNP_A-1869647 21732822
80 SNP_A-4236881 21732901
81 SNP_A-1928425 21737493
82 SNP_A-2260940 21743166
83 SNP_A-1871493 21745550
84 SNP_A-1861747 21779413
85 SNP_A-2251834 21780108
86 SNP_A-2260953 21785862
87 SNP_A-2205296 21792017
88 SNP_A-2214634 21792435
89 SNP_A-1843594 21800168
90 SNP_A-2310395 21847665
91 SNP_A-2141313 21908305
92 SNP_A-2187852 21923747
93 SNP_A-1892686 21937580
94 SNP_A-2034741 21959294
95 SNP_A-1835977 21984535
96 SNP_A-2073005 21984678
97 SNP_A-2312795 22001524
98 SNP_A-4233456 22005479
99 SNP_A-2218637 22008680
100 SNP_A-1860804 22011887
101 SNP_A-4194953 22019553
102 SNP_A-4193958 22023095
103 SNP_A-4201717 22054753
104 SNP_A-4200073 22054764
105 SNP_A-4196874 22076598
106 SNP_A-2192997 22140119
107 SNP_A-4236934 22151418
108 SNP_A-2048682 22220838
109 SNP_A-2290456 22289332
110 SNP_A-2181643 22300674
111 SNP_A-1837699 22359244
112 SNP_A-2004025 22365675
113 SNP_A-4238350 22380634
114 SNP_A-4206179 22397680
115 SNP_A-4205431 22401398
116 SNP_A-2181208 22401795
117 SNP_A-1810423 22410627
118 SNP_A-1954190 22411297
119 SNP_A-1940442 22448321
120 SNP_A-2089036 22543037
121 SNP_A-1839781 22572161
122 SNP_A-4220030 22572297
123 SNP_A-4206297 22584488
124 SNP_A-1958442 22589585
125 SNP_A-1787631 22594840
126 SNP_A-2217209 22609134
127 SNP_A-1839311 22623059
128 SNP_A-4192460 22625860
129 SNP_A-2080959 22689056
130 SNP_A-2204436 22690296
131 SNP_A-1859344 22691777
132 SNP_A-1794529 22696439
133 SNP_A-1849663 22704902
134 SNP_A-2154964 22716869
135 SNP_A-1896155 22748053
136 SNP_A-1932077 22750861
137 SNP_A-2173200 22875770
138 SNP_A-2175734 22879808
139 SNP_A-2079256 22885179
140 SNP_A-2090536 22913657
141 SNP_A-2076748 22915888
142 SNP_A-1870435 23098822
143 SNP_A-4236976 23123697
144 SNP_A-2261844 23123915
145 SNP_A-2132619 23126764
146 SNP_A-1877016 23127996
147 SNP_A-4204856 23158929
148 SNP_A-4235113 23243709
149 SNP_A-2004031 23248632
150 SNP_A-2187721 23254330
151 SNP_A-2261901 23262304
152 SNP_A-2177086 23291156
153 SNP_A-1950725 23298101
154 SNP_A-2232959 23298670
155 SNP_A-1811325 23299048
156 SNP_A-2132504 23315478
157 SNP_A-1805941 23328350
158 SNP_A-2004033 23332768
159 SNP_A-4223682 23353835
160 SNP_A-2064855 23365045
161 SNP_A-4236988 23365544
162 SNP_A-1781872 23376708
163 SNP_A-4204880 23376846
164 SNP_A-2031241 23390489
165 SNP_A-4220233 23402189
166 SNP_A-2206244 23412204
167 SNP_A-2276884 23442317
168 SNP_A-2309138 23469059
169 SNP_A-2117587 23473424
170 SNP_A-2250077 23474886
171 SNP_A-4220142 23505079
172 SNP_A-4233025 23531968
173 SNP_A-1804707 23540049
174 SNP_A-2036583 23586510
175 SNP_A-1804410 23586703
176 SNP_A-2280969 23587298
177 SNP_A-2146400 23588292
178 SNP_A-2103117 23588978
179 SNP_A-1956555 23592674
180 SNP_A-1796918 23598989
181 SNP_A-4229557 23599128
182 SNP_A-1808802 23604165
183 SNP_A-4193029 23605315
184 SNP_A-1802974 23605988
185 SNP_A-1837058 23606018
186 SNP_A-2262188 23611690
187 SNP_A-2149376 23614127
188 SNP_A-2229755 23614176
189 SNP_A-2198879 23684477
190 SNP_A-2262270 23696937
191 SNP_A-2247728 23729776
192 SNP_A-1828955 23746550
193 SNP_A-4201678 23768183
194 SNP_A-2233309 23768295
195 SNP_A-1894903 23770662
196 SNP_A-1908669 23780886
197 SNP_A-1898518 23784625
198 SNP_A-1918900 23789506
199 SNP_A-1782282 23790211
200 SNP_A-1885644 23828638
201 SNP_A-1798907 23847489
202 SNP_A-2060768 23909480
203 SNP_A-2023952 23927079
204 SNP_A-2262494 23930927
205 SNP_A-2049138 23934454
206 SNP_A-1787056 23967612
207 SNP_A-1958667 23972678
208 SNP_A-2093148 23976155
209 SNP_A-4198858 23977262
210 SNP_A-1946635 24000498
211 SNP_A-4237972 24015338
212 SNP_A-2098806 24015747
213 SNP_A-2177149 24019303
214 SNP_A-2046515 24020606
215 SNP_A-1926078 24031805
216 SNP_A-2264898 24089423
217 SNP_A-1822690 24132976
218 SNP_A-1806648 24137974
219 SNP_A-1891233 24153875
220 SNP_A-2314773 24156606
221 SNP_A-1848147 24156711
222 SNP_A-4195829 24158056
223 SNP_A-2084431 24158498
224 SNP_A-1830806 24158580
225 SNP_A-2262630 24175462
226 SNP_A-4237043 24175677
227 SNP_A-1806549 24186341
228 SNP_A-2262653 24187463
229 SNP_A-1813286 24198006
230 SNP_A-2038707 24229701
231 SNP_A-1931382 24230205
232 SNP_A-4196271 24289878
233 SNP_A-1957719 24367681
234 SNP_A-2293986 24389498
235 SNP_A-2061228 24392091
236 SNP_A-1884689 24442757
237 SNP_A-2268948 24457438
238 SNP_A-2104731 24463613
239 SNP_A-4231961 24463770
240 SNP_A-2239112 24464727
241 SNP_A-2262915 24484827
242 SNP_A-1930415 24489581
243 SNP_A-2215351 24502660
244 SNP_A-4230909 24503387
245 SNP_A-2302895 24504990
246 SNP_A-1825478 24529840
247 SNP_A-1857743 24530619
248 SNP_A-4237069 24540078
249 SNP_A-2082513 24563234
250 SNP_A-4192722 24563761
251 SNP_A-1880925 24583200
252 SNP_A-1850120 24667811
253 SNP_A-2186013 24741942
254 SNP_A-1943744 24766335
255 SNP_A-4193591 24766582
256 SNP_A-2263028 24768832
257 SNP_A-2055130 24771914
258 SNP_A-2225318 24774457
259 SNP_A-2051240 24811092
260 SNP_A-2263094 24861760
261 SNP_A-1878979 24874324
262 SNP_A-1838765 24894466
263 SNP_A-2259651 24907688
264 SNP_A-2243353 24914218
265 SNP_A-2048223 24924700
266 SNP_A-2192706 24955101
267 SNP_A-2303619 24972469
268 SNP_A-2306670 24985293
269 SNP_A-1938029 24985347
270 SNP_A-2259437 25014703
271 SNP_A-2180055 25043822
272 SNP_A-2035270 25076648
273 SNP_A-4199019 25317946
274 SNP_A-2073479 25351563
275 SNP_A-4193650 25360745
276 SNP_A-1917147 25367436
277 SNP_A-2234865 25377310
278 SNP_A-4214346 25379874
279 SNP_A-1825521 25435517
280 SNP_A-2122816 25435777
281 SNP_A-2211375 25436433
282 SNP_A-1784569 25437969
283 SNP_A-1876485 25438174
284 SNP_A-2063264 25438223
285 SNP_A-1939364 25438411
286 SNP_A-2147656 25470341
287 SNP_A-2074162 25478022
288 SNP_A-2179978 25482142
289 SNP_A-1798488 25504807
290 SNP_A-4214347 25505279
291 SNP_A-2278643 25510397
292 SNP_A-1857680 25511535
293 SNP_A-2290857 25515431
294 SNP_A-2186596 25515632
295 SNP_A-4220391 25516946
296 SNP_A-2143215 25520955
297 SNP_A-2219209 25524518
298 SNP_A-4237110 25539331
299 SNP_A-4237112 25545570
300 SNP_A-2029197 25552186
301 SNP_A-2059210 25552496
302 SNP_A-2214956 25570156
303 SNP_A-2211404 25592218
304 SNP_A-2079366 25613754
305 SNP_A-2263598 25645650
306 SNP_A-2288525 25658793
307 SNP_A-2004055 25661673
308 SNP_A-1941940 25712846
309 SNP_A-2313735 25713937
310 SNP_A-1831050 25714352
311 SNP_A-2228998 25722330
312 SNP_A-4214348 25725177
313 SNP_A-1853291 25738681
314 SNP_A-2195864 25738936
315 SNP_A-2173809 25763768
316 SNP_A-4224133 25785341
317 SNP_A-2297498 25814899
318 SNP_A-2126902 25838063
319 SNP_A-2049506 25844723
320 SNP_A-2209799 25856949
321 SNP_A-4222707 25885516
322 SNP_A-2263766 25888354
323 SNP_A-1869403 25890452
324 SNP_A-4221399 25902239
325 SNP_A-4204876 25904952
326 SNP_A-4233686 25913330
327 SNP_A-4239006 25940933
328 SNP_A-2113699 25957102
329 SNP_A-2128787 25957284
330 SNP_A-4228641 25970020
331 SNP_A-1851579 26113882
332 SNP_A-2061041 26117253
333 SNP_A-2146308 26162483
334 SNP_A-2145532 26186959
335 SNP_A-1886909 26196279
336 SNP_A-4219989 26812205
337 SNP_A-1903456 27023967
338 SNP_A-2056845 27025494
339 SNP_A-1875326 27025631
340 SNP_A-2208252 27049008
341 SNP_A-2264090 27081472
342 SNP_A-2307502 27103758
343 SNP_A-2062230 27127239
344 SNP_A-4221066 27192667
345 SNP_A-2219726 27216309
346 SNP_A-2311612 27219057
347 SNP_A-4193142 27256528
348 SNP_A-1877168 27302950
349 SNP_A-4236509 27354504
350 SNP_A-4204284 27358718
351 SNP_A-2264329 27361072
352 SNP_A-1781573 27414002
353 SNP_A-4237192 27441289
354 SNP_A-1943443 27453849
355 SNP_A-1840512 27469798
356 SNP_A-2264432 27479972
357 SNP_A-2313883 27510408
358 SNP_A-2269692 27528814
359 SNP_A-2152085 27533326
360 SNP_A-2264490 27533767
361 SNP_A-1911551 27547808
362 SNP_A-2268687 27556480
363 SNP_A-1850805 27604931
364 SNP_A-1909052 27618454
365 SNP_A-2064075 27623763
366 SNP_A-2146639 27624831
367 SNP_A-1872641 27625317
368 SNP_A-1847867 27627259
369 SNP_A-1783032 27673814
370 SNP_A-1897792 27679517
371 SNP_A-1896749 27703958
372 SNP_A-4204656 27749331
373 SNP_A-4197919 27771982
374 SNP_A-2177060 27792821
375 SNP_A-2264631 27805919
376 SNP_A-2023893 27893050
377 SNP_A-4205045 27921706
378 SNP_A-1908782 27954532
379 SNP_A-2228255 27954710
380 SNP_A-1863532 27975237
381 SNP_A-2226947 27975524
382 SNP_A-1840852 27996637
383 SNP_A-2264770 27999999
384 SNP_A-2264823 28055234
385 SNP_A-1816146 28068397
386 SNP_A-2243630 28074223
387 SNP_A-1908883 28748073
388 SNP_A-4235587 28766520
389 SNP_A-2021903 28902847
390 SNP_A-2072545 28923081
391 SNP_A-2159506 28996041
392 SNP_A-2211996 28996810
393 SNP_A-2087736 29031787
394 SNP_A-2101687 29042303
395 SNP_A-4237274 29051020
396 SNP_A-2111769 29060287
397 SNP_A-1808749 29073042
398 SNP_A-4207567 29076741
399 SNP_A-4193704 29077739
400 SNP_A-1859351 29094959
401 SNP_A-4239266 29095670
402 SNP_A-2265492 29100544
403 SNP_A-2265500 29110154
404 SNP_A-2092419 29110964
405 SNP_A-2265501 29111823
406 SNP_A-1933606 29113362
407 SNP_A-2204855 29114722
408 SNP_A-2027308 29117572
409 SNP_A-1899834 29117605
410 SNP_A-2265509 29118254
411 SNP_A-2265510 29118426
412 SNP_A-2265512 29119132
413 SNP_A-2047043 29128656
414 SNP_A-2106404 29128753
415 SNP_A-2223575 29130036
416 SNP_A-4240203 29155896
417 SNP_A-4206160 29155964
418 SNP_A-1883996 29193335
419 SNP_A-1903155 29193627
420 SNP_A-2097612 29198063
421 SNP_A-2180569 29198135
422 SNP_A-2103942 29208468
423 SNP_A-2205822 29225595
424 SNP_A-2139363 29257603
425 SNP_A-4230976 29258058
426 SNP_A-1848605 29266533
427 SNP_A-2148831 29283113
428 SNP_A-4236609 29311898
429 SNP_A-2296563 29366879
430 SNP_A-2212704 29368373
431 SNP_A-2004060 29373158
432 SNP_A-2295533 29425288
433 SNP_A-2186738 29438317
434 SNP_A-2265723 29438360
435 SNP_A-1792086 29532660
436 SNP_A-1801372 29534295
437 SNP_A-4236170 29548278
438 SNP_A-1790479 29555821
439 SNP_A-2224320 29559726
440 SNP_A-1786127 29574720
441 SNP_A-2194240 29601495
442 SNP_A-2088943 29601759
443 SNP_A-2223876 29629663
444 SNP_A-1949285 29635879
445 SNP_A-2305850 29636202
446 SNP_A-2147291 29636871
447 SNP_A-2265820 29643696
448 SNP_A-2313367 29656811
449 SNP_A-1804201 29658970
450 SNP_A-2279863 29664530
451 SNP_A-2266205 29665094
452 SNP_A-2304041 29665212
453 SNP_A-2275178 29684304
454 SNP_A-2088015 29684384
455 SNP_A-2149526 29685129
456 SNP_A-1854043 29806023
457 SNP_A-2103782 29810577
458 SNP_A-2133372 29841564
459 SNP_A-4195877 29870041
460 SNP_A-2203618 29872036
461 SNP_A-2279801 29891656
462 SNP_A-1847400 29893943
463 SNP_A-1851335 29895297
464 SNP_A-4237309 29912376
465 SNP_A-1887870 29921863
466 SNP_A-2248100 29977303
467 SNP_A-2307698 29997793
468 SNP_A-2195697 30001731
469 SNP_A-2114175 30016775
470 SNP_A-2275983 30032876
471 SNP_A-2266034 30037447
472 SNP_A-2063049 30045195
473 SNP_A-2198840 30061449
474 SNP_A-2105969 30061611
475 SNP_A-1871714 30072411
476 SNP_A-2179082 30077782
477 SNP_A-4220210 30082254
478 SNP_A-1825010 30112968
479 SNP_A-2090645 30124529
480 SNP_A-1949971 30172411
481 SNP_A-4199994 30190622
482 SNP_A-4235537 30190637
483 SNP_A-2221244 30190823
484 SNP_A-2185082 30196358
485 SNP_A-1936054 30205709
486 SNP_A-4206528 30206037
487 SNP_A-1950584 30207700
488 SNP_A-1901030 30226590
489 SNP_A-2309962 30228925
490 SNP_A-2022976 30231488
491 SNP_A-2292512 30742387
492 SNP_A-2266235 30749197
493 SNP_A-2296509 30749934
494 SNP_A-2080654 30750497
495 SNP_A-2091131 30763347
496 SNP_A-2087034 30773663
497 SNP_A-2258002 30779005
498 SNP_A-2047014 30788556
499 SNP_A-1941461 30793800
500 SNP_A-4237339 30849051
501 SNP_A-2266402 30852603
502 SNP_A-2026134 30880026
503 SNP_A-2023560 30908631
504 SNP_A-2266506 30919517
505 SNP_A-2135416 30920715
506 SNP_A-1794126 30925069
507 SNP_A-2266526 30926615
508 SNP_A-2266527 30926666
509 SNP_A-1827552 30945391
510 SNP_A-2069112 30945456
511 SNP_A-4201883 30949014
512 SNP_A-4240484 30962433
513 SNP_A-2151934 30964590
514 SNP_A-2266592 30968873
515 SNP_A-2158746 30973679
516 SNP_A-1813985 30983562
517 SNP_A-2088665 30986132
518 SNP_A-2266628 30986441
519 SNP_A-2266699 31051493
520 SNP_A-1862926 31054268
521 SNP_A-4197297 31067281
522 SNP_A-2266750 31093134
523 SNP_A-4219264 31111811
524 SNP_A-4237389 31140281
525 SNP_A-2241478 31159860
526 SNP_A-2266905 31169949
527 SNP_A-2068193 31170733
528 SNP_A-1910040 31200174
529 SNP_A-4226573 31202774
530 SNP_A-2181880 31206321
531 SNP_A-2176534 31209087
532 SNP_A-2233558 31212652
533 SNP_A-1800883 31216079
534 SNP_A-1881581 31251260
535 SNP_A-2267093 31277249
536 SNP_A-2171346 31290913
537 SNP_A-2217089 31327733
538 SNP_A-2104915 31331727
539 SNP_A-2085359 31364437
540 SNP_A-2268253 31368537
541 SNP_A-1831359 31370635
542 SNP_A-2181504 31370777
543 SNP_A-4199406 31372068
544 SNP_A-4223056 31406234
545 SNP_A-4216070 31406521
546 SNP_A-2187754 31410065
547 SNP_A-2212129 31444004
548 SNP_A-1876876 31444428
549 SNP_A-2067403 31462872
550 SNP_A-2032190 31468929
551 SNP_A-2111230 31473108
552 SNP_A-2251242 31474069
553 SNP_A-1952269 31476367
554 SNP_A-2036185 31483405
555 SNP_A-2154384 31507915
556 SNP_A-1945883 31507942
557 SNP_A-2249454 31508018
558 SNP_A-2141533 31508146
559 SNP_A-2176457 31522048
560 SNP_A-1868913 31536045
561 SNP_A-1885864 31536761
562 SNP_A-2259537 31541603
563 SNP_A-2120867 31545132
564 SNP_A-1787874 31550764
565 SNP_A-1914842 31567410
566 SNP_A-2266248 31583242
567 SNP_A-2045654 31584112
568 SNP_A-2267461 31592202
569 SNP_A-2267494 31626486
570 SNP_A-2267512 31630324
571 SNP_A-2078413 31630628
572 SNP_A-2144300 31630671
573 SNP_A-1941130 31630805
574 SNP_A-2032959 31643111
575 SNP_A-1828218 31645873
576 SNP_A-2146808 31653370
577 SNP_A-1853391 31653570
578 SNP_A-1890161 31653592
579 SNP_A-2146051 31658779
580 SNP_A-2143273 31667785
581 SNP_A-2277580 31712354
582 SNP_A-2227691 31716682
583 SNP_A-2215748 31717047
584 SNP_A-2273969 31720282
585 SNP_A-4194903 31732691
586 SNP_A-2112930 31741519
587 SNP_A-2040557 31749851
588 SNP_A-2078669 31760469
589 SNP_A-1919847 31761712
590 SNP_A-1820834 31777912
591 SNP_A-1900247 31802045
592 SNP_A-1816442 31815961
593 SNP_A-2172969 31816070
594 SNP_A-1959203 31816114
595 SNP_A-1841365 31823668
596 SNP_A-1805103 31881493
597 SNP_A-4234594 31881759
598 SNP_A-2203038 31885594
599 SNP_A-1801816 31893329
600 SNP_A-4237480 31926584
601 SNP_A-2257039 31961132
602 SNP_A-2267975 31964079
603 SNP_A-2089892 31984781
604 SNP_A-4214349 31985488
605 SNP_A-1842875 32000686
606 SNP_A-2036897 32001639
607 SNP_A-1831888 32006789
608 SNP_A-2268098 32034319
609 SNP_A-4237492 32061196
610 SNP_A-2268153 32062554
611 SNP_A-2231109 32064281
612 SNP_A-4223852 32064569
613 SNP_A-2224913 32108818
614 SNP_A-2205512 32136516
615 SNP_A-4240726 32163110
616 SNP_A-4233122 32163462
617 SNP_A-1961321 32254964
618 SNP_A-2305429 32268204
619 SNP_A-1847929 32274208
620 SNP_A-2134447 32319121
621 SNP_A-4237289 32330347
622 SNP_A-1795940 32365085
623 SNP_A-2268388 32378139
624 SNP_A-4225950 32383751
625 SNP_A-4234481 32408328
626 SNP_A-2151837 32408876
627 SNP_A-1946487 32447708
628 SNP_A-4217332 32567217
629 SNP_A-2124352 32680396
630 SNP_A-4234784 32680556
631 SNP_A-1806783 32686160
632 SNP_A-2110078 32686690
633 SNP_A-1818942 32688453
634 SNP_A-1957775 32716663
635 SNP_A-1920814 32717043
636 SNP_A-2268568 32718656
637 SNP_A-2153311 32719648
638 SNP_A-4193791 32719681
639 SNP_A-1938314 32720053
640 SNP_A-2307413 32728335
641 SNP_A-2217723 32748670
642 SNP_A-1882177 32749079
643 SNP_A-1808529 32749177
644 SNP_A-4198733 32750667
645 SNP_A-2094144 32754866
646 SNP_A-2238897 32777143
647 SNP_A-4219124 32786771
648 SNP_A-4236150 32788234
649 SNP_A-2130280 32793952
650 SNP_A-2040391 32794016
651 SNP_A-1815596 32795968
652 SNP_A-1882529 32812788
653 SNP_A-1826591 32830064
654 SNP_A-2268738 32837079
655 SNP_A-2105495 32839663
656 SNP_A-1862955 32841075
657 SNP_A-1930160 32841217
658 SNP_A-1828188 32841294
659 SNP_A-1831770 32848782
660 SNP_A-2268753 32849069
661 SNP_A-4237547 32851160
662 SNP_A-2120589 32852576
663 SNP_A-2140121 32852693
664 SNP_A-2268839 32892949
665 SNP_A-2268845 32893860
666 SNP_A-2254136 32901905
667 SNP_A-4219952 32917559
668 SNP_A-2004083 32958980
669 SNP_A-4204713 32959677
670 SNP_A-1931776 32972895
671 SNP_A-2268937 32989045
672 SNP_A-1852225 32995823
673 SNP_A-1949558 33015467
674 SNP_A-4226845 33019471
675 SNP_A-2105827 33033122
676 SNP_A-2296225 33051910
677 SNP_A-2175231 33065767
678 SNP_A-2260391 33102857
679 SNP_A-2111317 33108035
680 SNP_A-2004084 33157843
681 SNP_A-2085356 33162845
682 SNP_A-2193674 33184662
683 SNP_A-2060115 33209223
684 SNP_A-1815693 33216701
685 SNP_A-4218228 33218687
686 SNP_A-2269122 33224947
687 SNP_A-2269128 33225474
688 SNP_A-1844264 33234174
689 SNP_A-1780951 33250273
690 SNP_A-2235283 33250557
691 SNP_A-1801121 33256528
692 SNP_A-2226784 33331144
693 SNP_A-4239802 33336939
694 SNP_A-2275638 33338087
695 SNP_A-2269212 33338666
696 SNP_A-2269238 33396024
697 SNP_A-2264815 33448550
698 SNP_A-2211942 33448789
699 SNP_A-1912977 33485978
700 SNP_A-2269271 33486444
701 SNP_A-2172578 33508532
702 SNP_A-1857029 33550736
703 SNP_A-2269338 33554579
704 SNP_A-1861101 33571961
705 SNP_A-2103049 33574986
706 SNP_A-2121888 33617373
707 SNP_A-1806294 33624589
708 SNP_A-2261988 33645702
709 SNP_A-2269400 33645875
710 SNP_A-1907056 33737322
711 SNP_A-2313143 33737459
712 SNP_A-2121338 33737753
713 SNP_A-4216346 33737775
714 SNP_A-2101780 33737980
715 SNP_A-2165200 33750357
716 SNP_A-2276411 33772980
717 SNP_A-4234516 33783062
718 SNP_A-1780394 33788678
719 SNP_A-2139605 33802945
720 SNP_A-1929961 33803012
721 SNP_A-1957909 33830218
722 SNP_A-2149138 33835879
723 SNP_A-1900190 33840304
724 SNP_A-2091753 33853819
725 SNP_A-1843154 33855494
726 SNP_A-4206325 33864590
727 SNP_A-4222559 33866710
728 SNP_A-4234564 33866910
729 SNP_A-2130992 33874329
730 SNP_A-2083014 33880791
731 SNP_A-1906943 33888829
732 SNP_A-2085715 33895764
733 SNP_A-4206379 33896215
734 SNP_A-1878654 33902007
735 SNP_A-2269591 33914398
736 SNP_A-2182562 33926698
737 SNP_A-2251156 33942380
738 SNP_A-1848360 33944154
739 SNP_A-1837192 33968233
740 SNP_A-2269668 33976390
741 SNP_A-4219702 33993529
742 SNP_A-2263977 34007269
743 SNP_A-1874923 34036271
744 SNP_A-2027913 34050739
745 SNP_A-1945077 34053018
746 SNP_A-1857603 34054589
747 SNP_A-2256736 34062881
748 SNP_A-2283936 34067560
749 SNP_A-1808433 34080142
750 SNP_A-2269840 34097057
751 SNP_A-4227035 34098502
752 SNP_A-2269842 34098597
753 SNP_A-1868670 34099027
754 SNP_A-2032163 34105587
755 SNP_A-1928856 34114820
756 SNP_A-1792052 34123370
757 SNP_A-2063261 34131083
758 SNP_A-2144021 34137609
759 SNP_A-2026925 34140586
760 SNP_A-1838008 34143160
761 SNP_A-2160983 34143483
762 SNP_A-1850176 34173657
763 SNP_A-2143155 34177513
764 SNP_A-1861568 34179854
765 SNP_A-2048195 34182326
766 SNP_A-1918635 34186537
767 SNP_A-2199300 34187266
768 SNP_A-1829022 34188484
769 SNP_A-4216443 34197462
770 SNP_A-1889237 34201103
771 SNP_A-1890945 34203880
772 SNP_A-2075460 34236247
773 SNP_A-2066038 34237844
774 SNP_A-2270043 34246427
775 SNP_A-2294899 34308858
776 SNP_A-1878598 34314851
777 SNP_A-2270116 34340994
778 SNP_A-2270118 34341307
779 SNP_A-2131549 34346187
780 SNP_A-2270122 34347123
781 SNP_A-2270123 34347151
782 SNP_A-2311424 34349005
783 SNP_A-2270173 34405797
784 SNP_A-4219666 34450759
785 SNP_A-2270199 34452000
786 SNP_A-1825982 34461166
787 SNP_A-2044289 34477531
788 SNP_A-1960385 34482028
789 SNP_A-2263875 34483169
790 SNP_A-4217753 34490368
791 SNP_A-2270214 34496471
792 SNP_A-1827874 34507018
793 SNP_A-2155596 34507692
794 SNP_A-2276017 34508092
795 SNP_A-1799403 34521761
796 SNP_A-4237663 34532574
797 SNP_A-4207746 34539761
798 SNP_A-1878106 34539883
799 SNP_A-2174342 34553348
800 SNP_A-4218760 34603425
801 SNP_A-1830007 34604802
802 SNP_A-2270349 34608114
803 SNP_A-1958885 34608548
804 SNP_A-2119993 34622897
805 SNP_A-2254712 34623115
806 SNP_A-1824809 34630342
807 SNP_A-2270408 34655404
808 SNP_A-2270410 34656263
809 SNP_A-4234648 34667910
810 SNP_A-2128339 34667953
811 SNP_A-1799242 34668652
812 SNP_A-1940053 34696559
813 SNP_A-1928331 34733595
814 SNP_A-2270492 34734206
815 SNP_A-2270507 34755325
816 SNP_A-4223975 34772937
817 SNP_A-4217283 34779330
818 SNP_A-2246524 34780489
819 SNP_A-2270542 34793623
820 SNP_A-2270545 34794062
821 SNP_A-1929713 34795467
822 SNP_A-2270550 34796937
823 SNP_A-1822318 34810027
824 SNP_A-1891150 34819236
825 SNP_A-1849961 34833829
826 SNP_A-2270664 34910107
827 SNP_A-2141986 34918909
828 SNP_A-2071823 34921844
829 SNP_A-4239272 34921897
830 SNP_A-2078592 34952541
831 SNP_A-2270693 34954382
832 SNP_A-1860933 34964979
833 SNP_A-2227390 34972328
834 SNP_A-2270800 35044169
835 SNP_A-2170630 35051474
836 SNP_A-1886526 35068986
837 SNP_A-2141382 35086443
838 SNP_A-2142163 35133768
839 SNP_A-2004088 35159903
840 SNP_A-2004089 35192220
841 SNP_A-4226536 35201291
842 SNP_A-4202896 35205011
843 SNP_A-2250375 35211232
844 SNP_A-1924308 35211722
845 SNP_A-2276208 35229318
846 SNP_A-1900933 35229831
847 SNP_A-2270933 35236296
848 SNP_A-1831526 35241872
849 SNP_A-1814434 35262404
850 SNP_A-2270956 35282033
851 SNP_A-2270959 35282522
852 SNP_A-4225896 35299846
853 SNP_A-1816326 35334826
854 SNP_A-4237709 35342260
855 SNP_A-2040283 35346389
856 SNP_A-1926536 35374375
857 SNP_A-2271062 35417497
858 SNP_A-2271063 35418023
859 SNP_A-1898723 35418881
860 SNP_A-2196125 35428810
861 SNP_A-2279358 35431027
862 SNP_A-1855475 35441629
863 SNP_A-2086766 35442154
864 SNP_A-2151236 35442172
865 SNP_A-1943249 35452489
866 SNP_A-2230102 35475097
867 SNP_A-4235839 35497700
868 SNP_A-1952782 35513914
869 SNP_A-1829922 35523947
870 SNP_A-1793190 35537461
871 SNP_A-4226124 35540735
872 SNP_A-2271168 35565656
873 SNP_A-1941226 35579397
874 SNP_A-2169314 35593647
875 SNP_A-2257964 35608449
876 SNP_A-2266530 35623271
877 SNP_A-2004092 35676141
878 SNP_A-2072314 35678019
879 SNP_A-2160011 35685451
880 SNP_A-2108890 35686045
881 SNP_A-1864637 35766234
882 SNP_A-1913128 35852764
883 SNP_A-2088182 35870393
884 SNP_A-2156095 35900654
885 SNP_A-2227198 35900850
886 SNP_A-4219660 35913834
887 SNP_A-2295187 35913887
888 SNP_A-2282651 35918409
889 SNP_A-1860081 35927891
890 SNP_A-4214350 35933343
891 SNP_A-2271380 35933784
892 SNP_A-2182139 35945991
893 SNP_A-1845803 35946346
894 SNP_A-2073562 35957646
895 SNP_A-2219014 35957722
896 SNP_A-4194683 35957844
897 SNP_A-2258623 35980902
898 SNP_A-2289259 36019840
899 SNP_A-1841674 36046064
900 SNP_A-2256199 36088870
901 SNP_A-2248286 36114446
902 SNP_A-2271517 36134769
903 SNP_A-1804180 36138169
904 SNP_A-2284310 36191717
905 SNP_A-2156559 36206762
906 SNP_A-2250778 36211352
907 SNP_A-2203107 36229038
908 SNP_A-4232128 36244333
909 SNP_A-2235607 36248992
910 SNP_A-4237751 36269296
911 SNP_A-2111817 36303210
912 SNP_A-2196377 36303410
913 SNP_A-2248120 36310957
914 SNP_A-2250418 36320192
915 SNP_A-1816870 36337109
916 SNP_A-1898267 36353614
917 SNP_A-2271709 36367534
918 SNP_A-1911183 36369982
919 SNP_A-4237550 36378063
920 SNP_A-2187842 36378592
921 SNP_A-4196192 36387755
922 SNP_A-1916655 36393834
923 SNP_A-2187897 36394133
924 SNP_A-2265620 36428215
925 SNP_A-1950228 36499282
926 SNP_A-1853104 36502454
927 SNP_A-2088351 36503394
928 SNP_A-2151223 36503939
929 SNP_A-1901914 36522414
930 SNP_A-4193393 36522925
931 SNP_A-1946369 36523156
932 SNP_A-2267557 36528121
933 SNP_A-2146301 36578575
934 SNP_A-2201712 36579118
935 SNP_A-2061753 36654501
936 SNP_A-2268022 36654582
937 SNP_A-1890780 36655206
938 SNP_A-2035884 36655729
939 SNP_A-2027865 36656080
940 SNP_A-2169056 36659517
941 SNP_A-1872404 36689768
942 SNP_A-4237769 36691446
943 SNP_A-4225952 36693062
944 SNP_A-2218649 36725309
945 SNP_A-1894458 36726377
946 SNP_A-2271851 36731708
947 SNP_A-1839118 36751867
948 SNP_A-2294680 36779839
949 SNP_A-2151602 36787348
950 SNP_A-1949258 36788607
951 SNP_A-2271895 36793090
952 SNP_A-2271896 36793190
953 SNP_A-2271899 36794565
954 SNP_A-4226075 36802206
955 SNP_A-4199674 36802771
956 SNP_A-4221445 36806398
957 SNP_A-2235577 36816858
958 SNP_A-4201892 36821038
959 SNP_A-1798526 36823400
960 SNP_A-2163672 36824425
961 SNP_A-2075157 36824627
962 SNP_A-2285773 36825314
963 SNP_A-2145808 36841548
964 SNP_A-1871544 36843842
965 SNP_A-1780753 36895154
966 SNP_A-2139398 36946641
967 SNP_A-2252918 36946882
968 SNP_A-2103959 36948439
969 SNP_A-2030950 36980098
970 SNP_A-2004100 36980534
971 SNP_A-1890826 36987323
972 SNP_A-1856958 36987749
973 SNP_A-1920162 37003280
974 SNP_A-1952347 37010190
975 SNP_A-2110236 37015763
976 SNP_A-1897024 37023662
977 SNP_A-2266329 37042627
978 SNP_A-2169791 37050664
979 SNP_A-2258542 37051959
980 SNP_A-1813316 37057132
981 SNP_A-2203900 37061236
982 SNP_A-4202884 37062254
983 SNP_A-2151159 37065399
984 SNP_A-2300995 37072377
985 SNP_A-2272139 37075245
986 SNP_A-2272150 37090362
987 SNP_A-2044545 37101446
988 SNP_A-2207137 37101523
989 SNP_A-2055125 37109714
990 SNP_A-1958145 37117466
991 SNP_A-2156396 37118083
992 SNP_A-4232419 37145001
993 SNP_A-2061816 37147461
994 SNP_A-4227886 37147490
995 SNP_A-4201070 37148152
996 SNP_A-2193685 37154191
997 SNP_A-1783548 37154938
998 SNP_A-1895183 37156689
999 SNP_A-1931970 37156866
1000 SNP_A-4194128 37163043
1001 SNP_A-1857107 37264255
1002 SNP_A-2272335 37266034
1003 SNP_A-2272388 37290800
1004 SNP_A-2125090 37293652
1005 SNP_A-4200798 37317277
1006 SNP_A-2272413 37319742
1007 SNP_A-1912986 37319939
1008 SNP_A-2108759 37321696
1009 SNP_A-2283035 37346731
1010 SNP_A-2283585 37348296
1011 SNP_A-2170627 37374297
1012 SNP_A-1955866 37374413
1013 SNP_A-2272487 37376538
1014 SNP_A-1901564 37389672
1015 SNP_A-2240055 37398338
1016 SNP_A-2166482 37412838
1017 SNP_A-2064324 37412910
1018 SNP_A-2090815 37425687
1019 SNP_A-2101025 37426224
1020 SNP_A-2166481 37426495
1021 SNP_A-4237810 37436261
1022 SNP_A-1911267 37439194
1023 SNP_A-4236653 37439272
1024 SNP_A-2053782 37496071
1025 SNP_A-2004104 37496994
1026 SNP_A-1934131 37507072
1027 SNP_A-2038219 37512534
1028 SNP_A-2312065 37526748
1029 SNP_A-1863312 37535681
1030 SNP_A-2313799 37553309
1031 SNP_A-4200572 37582289
1032 SNP_A-1840819 37582385
1033 SNP_A-4223578 37582650
1034 SNP_A-2161843 37583146
1035 SNP_A-2233816 37585931
1036 SNP_A-2272670 37610350
1037 SNP_A-1950436 37697344
1038 SNP_A-4237830 37697696
1039 SNP_A-2272742 37698366
1040 SNP_A-4241278 37705700
1041 SNP_A-2205984 37705970
1042 SNP_A-2249994 37708210
1043 SNP_A-2081221 37708424
1044 SNP_A-2272580 37708459
1045 SNP_A-2272776 37717832
1046 SNP_A-4237834 37718009
1047 SNP_A-2193109 37718161
1048 SNP_A-4225236 37718245
1049 SNP_A-4237844 37767574
1050 SNP_A-1864347 37769480
1051 SNP_A-2269057 37784166
1052 SNP_A-4237848 37813417
1053 SNP_A-2259803 37825725
1054 SNP_A-2044836 37845785
1055 SNP_A-1924942 37851432
1056 SNP_A-2021519 37853993
1057 SNP_A-4216203 37896087
1058 SNP_A-4198068 37900808
1059 SNP_A-1800586 37910641
1060 SNP_A-1780961 37913935
1061 SNP_A-2290269 37931532
1062 SNP_A-2287914 37962212
1063 SNP_A-1915357 37962389
1064 SNP_A-1907724 37965796
1065 SNP_A-2104636 37991508
1066 SNP_A-2273169 38039033
1067 SNP_A-2273215 38077319
1068 SNP_A-2273217 38077998
1069 SNP_A-4240681 38137423
1070 SNP_A-2269572 38139907
1071 SNP_A-1882147 38222408
1072 SNP_A-1816818 38231639
1073 SNP_A-2125828 38336909
1074 SNP_A-2273397 38404706
1075 SNP_A-2262332 38439130
1076 SNP_A-2286784 38464289
1077 SNP_A-2273431 38486665
1078 SNP_A-2216524 38492517
1079 SNP_A-2273444 38498015
1080 SNP_A-2235810 38504594
1081 SNP_A-2260555 38571577
1082 SNP_A-2273484 38627849
1083 SNP_A-2273499 38635643
1084 SNP_A-2167735 38666270
1085 SNP_A-2075929 38672011
1086 SNP_A-2300137 38677116
1087 SNP_A-4237899 38697960
1088 SNP_A-2273577 38796960
1089 SNP_A-2165793 38799030
1090 SNP_A-2281389 38991754
1091 SNP_A-2140192 38999557
1092 SNP_A-2289830 39239973
1093 SNP_A-2026439 39284822
1094 SNP_A-1816364 39374090
1095 SNP_A-2100323 39469386
1096 SNP_A-2024482 39492333
1097 SNP_A-4195784 39561715
1098 SNP_A-4240852 39634468
1099 SNP_A-2085094 39645979
1100 SNP_A-4200441 39646444
1101 SNP_A-1788237 39718798
1102 SNP_A-1793068 39777218
1103 SNP_A-2128355 39834465
1104 SNP_A-2046022 39911374
1105 SNP_A-2059243 39992243
1106 SNP_A-2195885 39992775
1107 SNP_A-4230569 40068633
1108 SNP_A-2004119 40074870
1109 SNP_A-2004120 40122769
1110 SNP_A-2056920 40123310
1111 SNP_A-1956411 40123542
1112 SNP_A-1913243 40199898
1113 SNP_A-4226874 40205377
1114 SNP_A-2219169 40214125
1115 SNP_A-4237430 40254958
1116 SNP_A-1782083 40315968
1117 SNP_A-1857357 40360359
1118 SNP_A-2257013 40506209
1119 SNP_A-2295472 40548728
1120 SNP_A-1917769 40555273
1121 SNP_A-2252591 40555671
1122 SNP_A-1838249 40572429
1123 SNP_A-2276676 40648654
1124 SNP_A-2086645 40729673
1125 SNP_A-2208104 40751718
1126 SNP_A-2229804 40801457
1127 SNP_A-4194450 40826355
1128 SNP_A-4229865 40829982
1129 SNP_A-2308579 40849840
1130 SNP_A-1862198 40860807
1131 SNP_A-1927308 40877812
1132 SNP_A-4238009 40915917
1133 SNP_A-2175473 40953321
1134 SNP_A-1897182 41051297
1135 SNP_A-1807239 41075511
1136 SNP_A-1895119 41082380
1137 SNP_A-2247065 41101610
1138 SNP_A-2004124 41105432
1139 SNP_A-4195968 41125944
1140 SNP_A-1879970 41164896
1141 SNP_A-2053947 41167552
1142 SNP_A-1946464 41223702
1143 SNP_A-2050239 41315865
1144 SNP_A-2246474 41419430
1145 SNP_A-1961089 41446338
1146 SNP_A-4227303 41455192
1147 SNP_A-1782700 41547066
1148 SNP_A-2218858 41619215
1149 SNP_A-2162838 41716670
1150 SNP_A-1933379 41717056
1151 SNP_A-2127744 41845926
1152 SNP_A-4217955 41883355
1153 SNP_A-4203228 41889302
1154 SNP_A-2258600 41889601
1155 SNP_A-2301629 41904278
1156 SNP_A-2275361 41999160
1157 SNP_A-2088192 42007688
1158 SNP_A-1837795 42058498
1159 SNP_A-1791685 42303251
1160 SNP_A-1911813 42370178
1161 SNP_A-4205420 42515461
1162 SNP_A-4238065 42610066
1163 SNP_A-1853119 42803637
1164 SNP_A-1837733 42803723
1165 SNP_A-4214352 42824209
1166 SNP_A-1828537 42867884
1167 SNP_A-2248028 42933056
1168 SNP_A-2207982 43247714
1169 SNP_A-1938161 43329604
1170 SNP_A-2079029 43333670
1171 SNP_A-2275828 43336557
1172 SNP_A-4219656 43337949
1173 SNP_A-2122869 43338556
1174 SNP_A-2130822 43339048
1175 SNP_A-2184197 43349196
1176 SNP_A-4223378 43356391
1177 SNP_A-1872970 43424954
1178 SNP_A-1784005 43426423
1179 SNP_A-4201975 43435564
1180 SNP_A-2275914 43450976
1181 SNP_A-2275915 43451481
1182 SNP_A-2179169 43471087
1183 SNP_A-2177717 43471800
1184 SNP_A-2275942 43478281
1185 SNP_A-2179005 43516029
1186 SNP_A-1859646 43559740
1187 SNP_A-1826855 43759458
1188 SNP_A-2034939 43759534
1189 SNP_A-4214353 43774286
1190 SNP_A-2224120 43775298
1191 SNP_A-4214354 43793508
1192 SNP_A-2302007 43793612
1193 SNP_A-4202140 43794093
1194 SNP_A-1895409 43823413
1195 SNP_A-2276141 43845780
1196 SNP_A-2276142 43846842
1197 SNP_A-2276146 43860883
1198 SNP_A-2226757 43869050
1199 SNP_A-1950890 43870173
1200 SNP_A-4232438 43880700
1201 SNP_A-1961616 43882814
1202 SNP_A-2310152 43884343
1203 SNP_A-2047550 43912455
1204 SNP_A-4234650 43913061
1205 SNP_A-2276178 43959494
1206 SNP_A-2094357 43963779
1207 SNP_A-2234384 43977658
1208 SNP_A-2113172 43981377
1209 SNP_A-2280891 43983560
1210 SNP_A-2276179 43994815
1211 SNP_A-2079910 43999954
1212 SNP_A-4205575 44000164
1213 SNP_A-1939662 44023436
1214 SNP_A-1783610 44023490
1215 SNP_A-1884214 44023536
1216 SNP_A-1796644 44029490
1217 SNP_A-2068373 44029946
1218 SNP_A-2165482 44030019
1219 SNP_A-4200278 44053207
1220 SNP_A-2276201 44062311
1221 SNP_A-2269521 44067480
1222 SNP_A-2263106 44076751
1223 SNP_A-2220337 44121248
1224 SNP_A-4238134 44168214
1225 SNP_A-4190998 44171328
1226 SNP_A-2276301 44263449
1227 SNP_A-4198652 44311935
1228 SNP_A-2114021 44315683
1229 SNP_A-4224146 44325983
1230 SNP_A-4204102 44360197
1231 SNP_A-2249771 44362273
1232 SNP_A-1892947 44379085
1233 SNP_A-1818142 44382179
1234 SNP_A-2242252 44392509
1235 SNP_A-1785134 44392569
1236 SNP_A-4207338 44399267
1237 SNP_A-2276433 44410918
1238 SNP_A-2276437 44411907
1239 SNP_A-2272906 44427100
1240 SNP_A-4197773 44429821
1241 SNP_A-2144455 44440459
1242 SNP_A-4238144 44445661
1243 SNP_A-2276470 44445685
1244 SNP_A-1949470 44464565
1245 SNP_A-1838844 44490900
1246 SNP_A-2024006 44493900
1247 SNP_A-1799391 44500558
1248 SNP_A-2183985 44502206
1249 SNP_A-2301612 44511823
1250 SNP_A-1807896 44513473
1251 SNP_A-4231114 44525649
1252 SNP_A-2313094 44525897
1253 SNP_A-2276563 44531807
1254 SNP_A-2228549 44533971
1255 SNP_A-2266231 44534589
1256 SNP_A-4228340 44534669
1257 SNP_A-4219234 44629600
1258 SNP_A-4238164 44657488
1259 SNP_A-4238165 44657578
1260 SNP_A-2276735 44657626
1261 SNP_A-1853009 44663943
1262 SNP_A-2251171 44683452
1263 SNP_A-1860863 44691585
1264 SNP_A-1810926 44702280
1265 SNP_A-4219963 44722418
1266 SNP_A-1888490 44725087
1267 SNP_A-2276872 44725701
1268 SNP_A-2028861 44732873
1269 SNP_A-2306239 44734153
1270 SNP_A-4223658 44738188
1271 SNP_A-2093297 44773097
1272 SNP_A-2023538 44773803
1273 SNP_A-4205520 44785630
1274 SNP_A-4219104 44837607
1275 SNP_A-2099855 44857657
1276 SNP_A-2142556 44865585
1277 SNP_A-2303277 44865657
1278 SNP_A-4238182 44866013
1279 SNP_A-2284188 44888753
1280 SNP_A-4222890 44890454
1281 SNP_A-1843240 44931678
1282 SNP_A-2155952 44937434
1283 SNP_A-1850893 44944488
1284 SNP_A-4238693 44953437
1285 SNP_A-4201106 44965986
1286 SNP_A-2277060 44977506
1287 SNP_A-4234974 44997306
1288 SNP_A-4194509 44998946
1289 SNP_A-1888859 44999963
1290 SNP_A-2048299 45014592
1291 SNP_A-1850711 45014975
1292 SNP_A-2286397 45017417
1293 SNP_A-2045622 45026065
1294 SNP_A-4221190 45026535
1295 SNP_A-2149043 45028747
1296 SNP_A-1928753 45029865
1297 SNP_A-1790874 45046913
1298 SNP_A-1954944 45077010
1299 SNP_A-2109360 45182782
1300 SNP_A-4233096 45204194
1301 SNP_A-2031850 45259531
1302 SNP_A-2198384 45262115
1303 SNP_A-2303191 45272495
1304 SNP_A-2057321 45290444
1305 SNP_A-1857244 45292228
1306 SNP_A-2063671 45298606
1307 SNP_A-2294672 45306099
1308 SNP_A-4241216 45377704
1309 SNP_A-4237473 45396283
1310 SNP_A-2264400 45412861
1311 SNP_A-1803859 45414564
1312 SNP_A-2089217 45425698
1313 SNP_A-1914903 45425730
1314 SNP_A-4237063 45425843
1315 SNP_A-2277474 45428079
1316 SNP_A-4238220 45428270
1317 SNP_A-4240633 45429795
1318 SNP_A-2218851 45430055
1319 SNP_A-2083074 45430285
1320 SNP_A-2277484 45432736
1321 SNP_A-2277486 45433081
1322 SNP_A-4202948 45433184
1323 SNP_A-1874958 45435047
1324 SNP_A-1952414 45463871
1325 SNP_A-1806199 45469720
1326 SNP_A-2161360 45470387
1327 SNP_A-2151187 45471924
1328 SNP_A-1906197 45472302
1329 SNP_A-1806545 45472372
1330 SNP_A-1933255 45472670
1331 SNP_A-2052281 45472796
1332 SNP_A-2135673 45473954
1333 SNP_A-4220440 45475083
1334 SNP_A-2277604 45483437
1335 SNP_A-2277606 45483881
1336 SNP_A-4217810 45485333
1337 SNP_A-2045818 45505944
1338 SNP_A-2308576 45517307
1339 SNP_A-1853910 45525355
1340 SNP_A-2084834 45531623
1341 SNP_A-1869640 45533776
1342 SNP_A-2277698 45551018
1343 SNP_A-4227914 45551678
1344 SNP_A-2114726 45584167
1345 SNP_A-1912687 45591561
1346 SNP_A-2154337 45603666
1347 SNP_A-1825566 45608430
1348 SNP_A-2038299 45651590
1349 SNP_A-1841060 45657478
1350 SNP_A-1939870 45660769
1351 SNP_A-4238258 45661803
1352 SNP_A-4202359 45679797
1353 SNP_A-1819346 45680428
1354 SNP_A-2277886 45687160
1355 SNP_A-2091108 45690300
1356 SNP_A-2169416 45690939
1357 SNP_A-2207508 45708806
1358 SNP_A-2226823 45715212
1359 SNP_A-1826755 45727248
1360 SNP_A-4238269 45731444
1361 SNP_A-4206322 45734583
1362 SNP_A-2158547 45761036
1363 SNP_A-2281685 45773904
1364 SNP_A-2239374 45774961
1365 SNP_A-2084775 45813308
1366 SNP_A-1920174 45829438
1367 SNP_A-2123688 45841364
1368 SNP_A-4204049 45856780
1369 SNP_A-1787483 45857322
1370 SNP_A-2277985 45859424
1371 SNP_A-1869703 45874910
1372 SNP_A-2278023 45882441
1373 SNP_A-2295223 45891026
1374 SNP_A-1949284 45891420
1375 SNP_A-1789432 45920576
1376 SNP_A-2278073 45928633
1377 SNP_A-4238285 45928750
1378 SNP_A-2266960 45932546
1379 SNP_A-4234891 45936550
1380 SNP_A-1805165 45936614
1381 SNP_A-2023184 45995826
1382 SNP_A-2088284 46014454
1383 SNP_A-2080887 46025111
1384 SNP_A-2156664 46028314
1385 SNP_A-2279403 46114468
1386 SNP_A-2176523 46114858
1387 SNP_A-2066392 46313563
1388 SNP_A-2161873 46406111
1389 SNP_A-1858233 46425635
1390 SNP_A-1876295 46434718
1391 SNP_A-1876769 46457900
1392 SNP_A-2220244 46490165
1393 SNP_A-2173970 46493863
1394 SNP_A-2278473 46538621
1395 SNP_A-2278477 46540437
1396 SNP_A-2278479 46544487
1397 SNP_A-2278491 46558711
1398 SNP_A-4217728 46569855
1399 SNP_A-1959511 46583169
1400 SNP_A-2222972 46601127
1401 SNP_A-2173519 46609034
1402 SNP_A-2151453 46611062
1403 SNP_A-4219088 46623227
1404 SNP_A-1831109 46648579
1405 SNP_A-2023827 46648809
1406 SNP_A-1790357 46663449
1407 SNP_A-2278609 46684122
1408 SNP_A-1804214 46688605
1409 SNP_A-1846076 46693002
1410 SNP_A-4238328 46693869
1411 SNP_A-4240107 46702218
1412 SNP_A-4226185 46703176
1413 SNP_A-2234848 46742196
1414 SNP_A-2278660 46743559
1415 SNP_A-2278678 46753655
1416 SNP_A-2278680 46755231
1417 SNP_A-2049679 46804948
1418 SNP_A-2278907 46825221
1419 SNP_A-2091579 46854282
1420 SNP_A-2030618 46857894
1421 SNP_A-1824722 46861831
1422 SNP_A-2188020 46861994
1423 SNP_A-2134212 46888783
1424 SNP_A-2104694 46889123
1425 SNP_A-1948329 46889329
1426 SNP_A-2278795 46904841
1427 SNP_A-1840500 46924574
1428 SNP_A-2251237 46930342
1429 SNP_A-1823624 46954374
1430 SNP_A-1933832 46963495
1431 SNP_A-1930461 47002601
1432 SNP_A-2278861 47004015
1433 SNP_A-2278899 47027116
1434 SNP_A-2167448 47063708
1435 SNP_A-2309641 47075452
1436 SNP_A-1879158 47076438
1437 SNP_A-4231541 47097442
1438 SNP_A-1946042 47104102
1439 SNP_A-4229905 47145902
1440 SNP_A-2084631 47182169
1441 SNP_A-1912227 47228708
1442 SNP_A-1841430 47228815
1443 SNP_A-1802704 47252136
1444 SNP_A-1855167 47297853
1445 SNP_A-1832993 47298137
1446 SNP_A-1890874 47302359
1447 SNP_A-1847953 47406692
1448 SNP_A-1780454 47412076
1449 SNP_A-4237674 47431211
1450 SNP_A-2111674 47460247
1451 SNP_A-1926069 47532712
1452 SNP_A-2279193 47537720
1453 SNP_A-2137672 47542036
1454 SNP_A-2279270 47619670
1455 SNP_A-4216792 47622955
1456 SNP_A-1846145 47645136
1457 SNP_A-2004148 47650898
1458 SNP_A-2109522 47650927
1459 SNP_A-4216953 47740232
1460 SNP_A-4202017 47758787
1461 SNP_A-2197600 47799548
1462 SNP_A-4206696 47803841
1463 SNP_A-1882139 47891504
1464 SNP_A-2211964 47912054
1465 SNP_A-2194226 47922860
1466 SNP_A-2294342 47927308
1467 SNP_A-2037070 47937692
1468 SNP_A-1856304 47938555
1469 SNP_A-1895404 47939566
1470 SNP_A-2279480 47943229
1471 SNP_A-4198121 47945987
1472 SNP_A-2244322 47946561
1473 SNP_A-1851566 47958986
1474 SNP_A-4227897 47968409
1475 SNP_A-1857750 47969758
1476 SNP_A-2083980 47972059
1477 SNP_A-2200671 47976595
1478 SNP_A-2153633 47984948
1479 SNP_A-2082434 47991858
1480 SNP_A-2279509 47995800
1481 SNP_A-4196254 48040837
1482 SNP_A-1897908 48043671
1483 SNP_A-1954574 48058346
1484 SNP_A-2161033 48059377
1485 SNP_A-2279564 48069915
1486 SNP_A-2178162 48077653
1487 SNP_A-4196927 48100320
1488 SNP_A-2209607 48104595
1489 SNP_A-2033861 48112993
1490 SNP_A-2145196 48131276
1491 SNP_A-2233707 48139853
1492 SNP_A-2199144 48140237
1493 SNP_A-1804087 48140569
1494 SNP_A-2004150 48141870
1495 SNP_A-4214356 48142896
1496 SNP_A-1846900 48151832
1497 SNP_A-2159687 48216033
1498 SNP_A-4191142 48217514
1499 SNP_A-1880340 48221498
1500 SNP_A-2257994 48223201
1501 SNP_A-1783278 48223363
1502 SNP_A-2080845 48226570
1503 SNP_A-1956959 48231692
1504 SNP_A-1881617 48232116
1505 SNP_A-1851040 48272006
1506 SNP_A-2190955 48277370
1507 SNP_A-2279741 48338192
1508 SNP_A-1794663 48342303
1509 SNP_A-1913903 48432822
1510 SNP_A-2031808 48432909
1511 SNP_A-4204237 48436653
1512 SNP_A-4202605 48509904
1513 SNP_A-1875039 48546720
1514 SNP_A-4198221 48558803
1515 SNP_A-2252486 48558871
1516 SNP_A-4218808 48635662
1517 SNP_A-2202066 48648762
1518 SNP_A-2301434 48656071
1519 SNP_A-2279871 48687898
1520 SNP_A-4238688 48699584
1521 SNP_A-2056714 48713389
1522 SNP_A-2163151 48736941
1523 SNP_A-1890293 48744917
1524 SNP_A-1872214 48796548
1525 SNP_A-1887964 48807104
1526 SNP_A-2124242 48820681
1527 SNP_A-1832127 48829544
1528 SNP_A-4220293 48832856
1529 SNP_A-2090888 48880388
1530 SNP_A-2051343 48896243
1531 SNP_A-2279939 48900363
1532 SNP_A-4203375 48906773
1533 SNP_A-2190609 48964928
1534 SNP_A-2228579 49012188
1535 SNP_A-2260707 49012313
1536 SNP_A-1854396 49023596
1537 SNP_A-4225563 49024641
1538 SNP_A-1860918 49038414
1539 SNP_A-1924334 49056921
1540 SNP_A-4238431 49071972
1541 SNP_A-2274201 49075943
1542 SNP_A-4222036 49083307
1543 SNP_A-2188681 49139541
1544 SNP_A-4238433 49143403
1545 SNP_A-2279981 49144020
1546 SNP_A-1948478 49155529
1547 SNP_A-1823808 49171486
1548 SNP_A-1805160 49209382
1549 SNP_A-2104072 49231995
1550 SNP_A-2313494 49233132
1551 SNP_A-2078664 49251479
1552 SNP_A-2129526 49251838
1553 SNP_A-2280047 49259313
1554 SNP_A-2280049 49259386
1555 SNP_A-1799369 49261127
1556 SNP_A-2146533 49267716
1557 SNP_A-1890354 49274962
1558 SNP_A-1885360 49292226
1559 SNP_A-2022911 49293285
1560 SNP_A-2116995 49294800
1561 SNP_A-1895829 49299956
1562 SNP_A-2145877 49301495
1563 SNP_A-2163955 49303596
1564 SNP_A-2035577 49304889
1565 SNP_A-2110971 49317389
1566 SNP_A-2280115 49325572
1567 SNP_A-1788690 49329358
1568 SNP_A-2076990 49368366
1569 SNP_A-1852637 49422538
1570 SNP_A-2180644 49422672
1571 SNP_A-4223364 49428741
1572 SNP_A-1913368 49443054
1573 SNP_A-2177451 49444605
1574 SNP_A-1865871 49457768
1575 SNP_A-2227326 49457862
1576 SNP_A-2274574 49464551
1577 SNP_A-1838591 49528348
1578 SNP_A-4216131 49574169
1579 SNP_A-4225914 49678990
1580 SNP_A-2095330 49688307
1581 SNP_A-1931692 49688649
1582 SNP_A-2154748 49755693
1583 SNP_A-4219311 49758614
1584 SNP_A-2270523 49758825
1585 SNP_A-2284603 49759216
1586 SNP_A-2280352 49767105
1587 SNP_A-2280354 49768113
1588 SNP_A-4238451 49815069
1589 SNP_A-4197631 49832660
1590 SNP_A-2248888 49835466
1591 SNP_A-4241178 49835543
1592 SNP_A-1889607 49849969
1593 SNP_A-4220934 49850112
1594 SNP_A-1845693 49852763
1595 SNP_A-2062814 49879077
1596 SNP_A-2025764 49886193
1597 SNP_A-4228768 49891111
1598 SNP_A-2033443 49923956
1599 SNP_A-2280456 49938817
1600 SNP_A-2053404 49954112
1601 SNP_A-1936616 49954472
1602 SNP_A-2284020 49960857
1603 SNP_A-2256515 49964204
1604 SNP_A-2072798 49970021
1605 SNP_A-2170289 49977645
1606 SNP_A-2155118 49978005
1607 SNP_A-1800558 49978435
1608 SNP_A-4236051 49986985
1609 SNP_A-1866129 49995622
1610 SNP_A-1830105 50013824
1611 SNP_A-1937868 50019293
1612 SNP_A-2108201 50021046
1613 SNP_A-2144745 50035348
1614 SNP_A-2137888 50044392
1615 SNP_A-2272061 50127514
1616 SNP_A-2158677 50149097
1617 SNP_A-2159812 50194476
1618 SNP_A-2073761 50194495
1619 SNP_A-1803894 50228603
1620 SNP_A-2280630 50250777
1621 SNP_A-1813045 50285652
1622 SNP_A-1931163 50285718
1623 SNP_A-2218071 50291434
1624 SNP_A-2206098 50315595
1625 SNP_A-2280659 50329088
1626 SNP_A-2280675 50354923
1627 SNP_A-2163259 50355526
1628 SNP_A-2065254 50384384
1629 SNP_A-1828030 50384410
1630 SNP_A-4224515 50390655
1631 SNP_A-1938608 50399776
1632 SNP_A-4238488 50489692
1633 SNP_A-1864801 50500371
1634 SNP_A-1932125 50500459
1635 SNP_A-2139148 50500476
1636 SNP_A-2211977 50500758
1637 SNP_A-2259747 50500862
1638 SNP_A-2063288 50501191
1639 SNP_A-4226387 50501333
1640 SNP_A-2280818 50520542
1641 SNP_A-2142133 50534153
1642 SNP_A-1913431 50561560
1643 SNP_A-2228872 50593717
1644 SNP_A-1955186 50601024
1645 SNP_A-2072007 50602561
1646 SNP_A-2301763 50603238
1647 SNP_A-1837834 50639941
1648 SNP_A-1793519 50685807
1649 SNP_A-2280917 50708949
1650 SNP_A-1906777 50717008
1651 SNP_A-2160570 50732502
1652 SNP_A-2094678 50744917
1653 SNP_A-2113072 50769166
1654 SNP_A-2054155 50776555
1655 SNP_A-4236887 50776788
1656 SNP_A-1873658 50785268
1657 SNP_A-2161083 50845376
1658 SNP_A-2254863 50855798
1659 SNP_A-2280925 50857039
1660 SNP_A-2304528 50857433
1661 SNP_A-2263456 50932511
1662 SNP_A-2280934 50936238
1663 SNP_A-4238501 50947906
1664 SNP_A-1945961 50948656
1665 SNP_A-2280950 50964781
1666 SNP_A-4203431 50966301
1667 SNP_A-2107552 50974692
1668 SNP_A-2103359 50976650
1669 SNP_A-4238508 50981076
1670 SNP_A-1846732 50988140
1671 SNP_A-2135969 50993515
1672 SNP_A-2068616 50996614
1673 SNP_A-1944269 51006482
1674 SNP_A-2185370 51021486
1675 SNP_A-2171498 51034291
1676 SNP_A-4226570 51037800
1677 SNP_A-2060499 51038175
1678 SNP_A-2308803 51039333
1679 SNP_A-1945504 51045186
1680 SNP_A-1813950 51092381
1681 SNP_A-2281134 51103779
1682 SNP_A-4240309 51148551
1683 SNP_A-4227679 51161318
1684 SNP_A-2155174 51162493
1685 SNP_A-4201514 51171087
1686 SNP_A-2281284 51209426
1687 SNP_A-2281286 51209481
1688 SNP_A-4238543 51211903
1689 SNP_A-4240593 51279653
1690 SNP_A-2281416 51280500
1691 SNP_A-1791431 51280606
1692 SNP_A-4198340 51295067
1693 SNP_A-2281454 51295622
1694 SNP_A-2239224 51315597
1695 SNP_A-2289159 51452539
1696 SNP_A-1959495 51484541
1697 SNP_A-2200477 51491250
1698 SNP_A-1792357 51491390
1699 SNP_A-2196643 51492626
1700 SNP_A-1921007 51503479
1701 SNP_A-4234593 51504153
1702 SNP_A-2024684 51527292
1703 SNP_A-2253094 51571376
1704 SNP_A-1871131 51585235
1705 SNP_A-2097317 51591626
1706 SNP_A-2084027 51591692
1707 SNP_A-4220522 51593117
1708 SNP_A-2004165 51604047
1709 SNP_A-1874076 51627411
1710 SNP_A-4218058 51628768
1711 SNP_A-2231728 51628953
1712 SNP_A-4238582 51631328
1713 SNP_A-4228196 51643802
1714 SNP_A-1825927 51644963
1715 SNP_A-2175895 51653984
1716 SNP_A-2125072 51658834
1717 SNP_A-4191253 51677654
1718 SNP_A-2187940 51679492
1719 SNP_A-2265134 51680147
1720 SNP_A-2281940 51685607
1721 SNP_A-2236775 51689590
1722 SNP_A-2044339 51689918
1723 SNP_A-2235348 51705422
1724 SNP_A-1945812 51713660
1725 SNP_A-2284627 51752038
1726 SNP_A-1860991 51759776
1727 SNP_A-1844655 51781418
1728 SNP_A-4220735 51793567
1729 SNP_A-2282087 51794410
1730 SNP_A-4234963 51835783
1731 SNP_A-1828358 51857488
1732 SNP_A-4193113 51891901
1733 SNP_A-1826259 51892014
1734 SNP_A-1900621 51907830
1735 SNP_A-2277273 51907881
1736 SNP_A-2034030 51916014
1737 SNP_A-4195827 51916365
1738 SNP_A-1950886 51916390
1739 SNP_A-4238626 51940770
1740 SNP_A-2282338 51941339
1741 SNP_A-2246356 51941709
1742 SNP_A-1924365 51979784
1743 SNP_A-2158230 51992038
1744 SNP_A-4238628 52002012
1745 SNP_A-2187325 52005282
1746 SNP_A-2145689 52005558
1747 SNP_A-2185267 52052183
1748 SNP_A-2166183 52055868
1749 SNP_A-2277043 52058085
1750 SNP_A-2282567 52063843
1751 SNP_A-2282568 52063875
1752 SNP_A-2060699 52082941
1753 SNP_A-1947446 52095779
1754 SNP_A-2282643 52128757
1755 SNP_A-1910903 52134246
1756 SNP_A-1869999 52149769
1757 SNP_A-2023130 52150037
1758 SNP_A-2162126 52150397
1759 SNP_A-1908806 52168792
1760 SNP_A-2282706 52175915
1761 SNP_A-4238653 52176184
1762 SNP_A-2097981 52176418
1763 SNP_A-2301429 52197635
1764 SNP_A-2112239 52211353
1765 SNP_A-2313003 52227803
1766 SNP_A-2093516 52240085
1767 SNP_A-2028872 52248515
1768 SNP_A-1867058 52297449
1769 SNP_A-1917400 52310314
1770 SNP_A-2082187 52314303
1771 SNP_A-2210835 52320735
1772 SNP_A-2026993 52327637
1773 SNP_A-1830728 52327884
1774 SNP_A-1864681 52337770
1775 SNP_A-2282865 52349116
1776 SNP_A-2024540 52357640
1777 SNP_A-1942000 52357746
1778 SNP_A-2302345 52360874
1779 SNP_A-2275571 52368078
1780 SNP_A-1806621 52383774
1781 SNP_A-2065350 52383815
1782 SNP_A-2163122 52427674
1783 SNP_A-4238674 52431965
1784 SNP_A-2106499 52449942
1785 SNP_A-2282971 52465278
1786 SNP_A-2282972 52465606
1787 SNP_A-2236802 52501775
1788 SNP_A-2161254 52502045
1789 SNP_A-4214358 52503830
1790 SNP_A-2303957 52532601
1791 SNP_A-4205173 52535635
1792 SNP_A-2237763 52541260
1793 SNP_A-4239859 52541477
1794 SNP_A-4223386 52561728
1795 SNP_A-1835226 52562492
1796 SNP_A-2209703 52579720
1797 SNP_A-2153322 52596614
1798 SNP_A-4222715 52597824
1799 SNP_A-2091276 52630314
1800 SNP_A-4217271 52649684
1801 SNP_A-2162037 52653510
1802 SNP_A-2283187 52684247
1803 SNP_A-2283201 52691684
1804 SNP_A-2117254 52695241
1805 SNP_A-4219392 52697885
1806 SNP_A-1926508 52708142
1807 SNP_A-4195116 52708984
1808 SNP_A-1877259 52720491
1809 SNP_A-2221974 52725690
1810 SNP_A-4206995 52758699
1811 SNP_A-1892740 52802659
1812 SNP_A-4220344 52807566
1813 SNP_A-1801828 52808363
1814 SNP_A-2292675 52811285
1815 SNP_A-2259652 52815967
1816 SNP_A-4238704 52817266
1817 SNP_A-2026723 52817627
1818 SNP_A-1910573 52853580
1819 SNP_A-2089611 52876907
1820 SNP_A-2157817 52877278
1821 SNP_A-1921601 52879410
1822 SNP_A-2147571 52882022
1823 SNP_A-1887863 52882177
1824 SNP_A-2188147 52893406
1825 SNP_A-2089013 52906184
1826 SNP_A-4238714 52908961
1827 SNP_A-2283461 52910168
1828 SNP_A-2229943 52917264
1829 SNP_A-4201874 52921038
1830 SNP_A-2054886 52922035
1831 SNP_A-2037822 52923254
1832 SNP_A-1890139 52924047
1833 SNP_A-2032173 52924462
1834 SNP_A-2131082 52926582
1835 SNP_A-4238721 52926669
1836 SNP_A-2283520 52926714
1837 SNP_A-2262436 52937614
1838 SNP_A-1844346 52937712
1839 SNP_A-2102154 52937734
1840 SNP_A-4194583 52937775
1841 SNP_A-1935892 52943128
1842 SNP_A-1805776 52944450
1843 SNP_A-2167022 52948834
1844 SNP_A-2091006 52960058
1845 SNP_A-4205823 52963535
1846 SNP_A-4233830 52980626
1847 SNP_A-2138830 52980688
1848 SNP_A-2283613 52986769
1849 SNP_A-1948381 53044710
1850 SNP_A-2055332 53045063
1851 SNP_A-2124678 53045171
1852 SNP_A-4197371 53045258
1853 SNP_A-4229805 53058404
1854 SNP_A-2254337 53099066
1855 SNP_A-4232434 53102462
1856 SNP_A-2167546 53102791
1857 SNP_A-2120308 53123341
1858 SNP_A-4203860 53124481
1859 SNP_A-2102763 53138851
1860 SNP_A-4204362 53138893
1861 SNP_A-4235043 53188253
1862 SNP_A-2121048 53189330
1863 SNP_A-2172741 53242561
1864 SNP_A-1780857 53273055
1865 SNP_A-2278255 53273303
1866 SNP_A-4238752 53276704
1867 SNP_A-2283882 53276906
1868 SNP_A-1863298 53287747
1869 SNP_A-4238756 53319503
1870 SNP_A-2283931 53321634
1871 SNP_A-1895536 53332998
1872 SNP_A-2283948 53345153
1873 SNP_A-2050120 53445940
1874 SNP_A-2268338 53456847
1875 SNP_A-1955770 53470432
1876 SNP_A-2140998 53604277
1877 SNP_A-2226419 53610166
1878 SNP_A-2314220 53610894
1879 SNP_A-4238764 53630068
1880 SNP_A-1924378 53664211
1881 SNP_A-2194253 53671907
1882 SNP_A-1864368 53711901
1883 SNP_A-2120470 53714990
1884 SNP_A-4194603 53771897
1885 SNP_A-2050651 53785887
1886 SNP_A-1911485 53787762
1887 SNP_A-2284152 53793024
1888 SNP_A-2284154 53793083
1889 SNP_A-1940744 53819391
1890 SNP_A-1868644 53850332
1891 SNP_A-2121864 53857067
1892 SNP_A-2036669 53878998
1893 SNP_A-1955708 53908254
1894 SNP_A-2230138 53908626
1895 SNP_A-2220383 53915409
1896 SNP_A-1794519 53915737
1897 SNP_A-2028792 53924968
1898 SNP_A-2284254 53940164
1899 SNP_A-2284258 53947068
1900 SNP_A-2284272 53952815
1901 SNP_A-4238791 53959944
1902 SNP_A-1938339 53979963
1903 SNP_A-2056556 53981473
1904 SNP_A-2284296 53987004
1905 SNP_A-4238795 53998510
1906 SNP_A-2284317 54004605
1907 SNP_A-1909564 54036580
1908 SNP_A-4216392 54050824
1909 SNP_A-4198836 54078467
1910 SNP_A-2228314 54097014
1911 SNP_A-4199053 54110417
1912 SNP_A-2165592 54113066
1913 SNP_A-2191915 54113118
1914 SNP_A-2142769 54128188
1915 SNP_A-2284380 54131579
1916 SNP_A-4238803 54131923
1917 SNP_A-2284384 54132295
1918 SNP_A-4238804 54132358
1919 SNP_A-4228608 54138287
1920 SNP_A-2061037 54138521
1921 SNP_A-2083507 54157784
1922 SNP_A-2041297 54213793
1923 SNP_A-4228814 54221342
1924 SNP_A-1881751 54221832
1925 SNP_A-1861750 54223649
1926 SNP_A-1914986 54228652
1927 SNP_A-4220150 54267925
1928 SNP_A-4238811 54271580
1929 SNP_A-2284438 54271655
1930 SNP_A-1939314 54276451
1931 SNP_A-4238813 54282428
1932 SNP_A-2177481 54314455
1933 SNP_A-4236085 54314569
1934 SNP_A-2225946 54359188
1935 SNP_A-4194911 54413892
1936 SNP_A-1959779 54431424
1937 SNP_A-4237500 54527676
1938 SNP_A-1863455 54533295
1939 SNP_A-2156040 54550485
1940 SNP_A-1804259 54553487
1941 SNP_A-1958285 54558537
1942 SNP_A-2066543 54588993
1943 SNP_A-2284626 54608317
1944 SNP_A-1941159 54618567
1945 SNP_A-1859926 54618607
1946 SNP_A-2021770 54628593
1947 SNP_A-2191430 54677770
1948 SNP_A-1927896 54681106
1949 SNP_A-1809028 54743606
1950 SNP_A-2140897 54747918
1951 SNP_A-2289363 54754316
1952 SNP_A-1945621 54755413
1953 SNP_A-1915188 54789567
1954 SNP_A-2284784 54837904
1955 SNP_A-2110199 54919885
1956 SNP_A-2228188 54920649
1957 SNP_A-2157275 54928523
1958 SNP_A-4203373 55029262
1959 SNP_A-2204194 55041121
1960 SNP_A-1837642 55054108
1961 SNP_A-1951311 55107956
1962 SNP_A-1861399 55124385
1963 SNP_A-2284977 55138257
1964 SNP_A-2307270 55140326
1965 SNP_A-4233033 55148206
1966 SNP_A-2264447 55148968
1967 SNP_A-2103955 55157512
1968 SNP_A-2225751 55158380
1969 SNP_A-1803303 55158567
1970 SNP_A-2230684 55176660
1971 SNP_A-1947260 55181297
1972 SNP_A-2084255 55181342
1973 SNP_A-4238966 55257590
1974 SNP_A-2054974 55259115
1975 SNP_A-1921893 55259455
1976 SNP_A-2092402 55312048
1977 SNP_A-2134684 55315792
1978 SNP_A-2145245 55395984
1979 SNP_A-2190872 55400413
1980 SNP_A-2220863 55406139
1981 SNP_A-2285186 55406994
1982 SNP_A-1796785 55446292
1983 SNP_A-4214363 55460127
1984 SNP_A-2235347 55464558
1985 SNP_A-1902176 55469925
1986 SNP_A-1821570 55477937
1987 SNP_A-1953514 55478283
1988 SNP_A-1819299 55482146
1989 SNP_A-1880066 55489977
1990 SNP_A-2311644 55507033
1991 SNP_A-2271601 55524467
1992 SNP_A-2270169 55526995
1993 SNP_A-2160163 55528553
1994 SNP_A-1848880 55531372
1995 SNP_A-2062411 55531603
1996 SNP_A-1792949 55537830
1997 SNP_A-1910402 55542988
1998 SNP_A-1842138 55550756
1999 SNP_A-2285423 55572415
2000 SNP_A-4238884 55573538
2001 SNP_A-1794912 55578624
2002 SNP_A-4238641 55589698
2003 SNP_A-4238718 55592211
2004 SNP_A-2285464 55595257
2005 SNP_A-2299892 55611622
2006 SNP_A-2149458 55611678
2007 SNP_A-1790631 55612899
2008 SNP_A-2275765 55626231
2009 SNP_A-2125993 55646567
2010 SNP_A-4233917 55647019
2011 SNP_A-2047361 55647369
2012 SNP_A-2240052 55651505
2013 SNP_A-2253334 55651791
2014 SNP_A-2152346 55663962
2015 SNP_A-2053576 55693928
2016 SNP_A-1899933 55697296
2017 SNP_A-2184751 55744606
2018 SNP_A-1872551 55745776
2019 SNP_A-4238900 55746920
2020 SNP_A-2195480 55809141
2021 SNP_A-1956725 55815617
2022 SNP_A-2303706 55834096
2023 SNP_A-2125081 55857900
2024 SNP_A-2102687 55868510
2025 SNP_A-2285790 55875979
2026 SNP_A-2285791 55876468
2027 SNP_A-4238915 55878597
2028 SNP_A-4238916 55878620
2029 SNP_A-1864483 55885540
2030 SNP_A-4232112 55885726
2031 SNP_A-2059014 55907488
2032 SNP_A-2285835 55910651
2033 SNP_A-1879563 55930323
2034 SNP_A-1867789 55943326
2035 SNP_A-2285879 55943844
2036 SNP_A-2092129 55964779
2037 SNP_A-2285902 55964883
2038 SNP_A-2194033 55978179
2039 SNP_A-1835751 55988633
2040 SNP_A-1781310 55988952
2041 SNP_A-4222544 55989182
2042 SNP_A-4221292 55989671
2043 SNP_A-1817642 55998147
2044 SNP_A-2235197 56029440
2045 SNP_A-2204632 56034855
2046 SNP_A-2238321 56035073
2047 SNP_A-1946886 56036075
2048 SNP_A-2295298 56036405
2049 SNP_A-2138692 56050266
2050 SNP_A-2097418 56114639
2051 SNP_A-1826748 56123292
2052 SNP_A-2097962 56144147
2053 SNP_A-2286175 56231848
2054 SNP_A-1814383 56235404
2055 SNP_A-2247036 56244142
2056 SNP_A-4234929 56244441
2057 SNP_A-2142260 56244924
2058 SNP_A-2243053 56248298
2059 SNP_A-2133556 56248514
2060 SNP_A-2286229 56258918
2061 SNP_A-2286232 56259171
2062 SNP_A-1780405 56266300
2063 SNP_A-4195897 56283262
2064 SNP_A-2197583 56323687
2065 SNP_A-2201669 56327676
2066 SNP_A-1844121 56355385
2067 SNP_A-4226255 56378647
2068 SNP_A-4238979 56392290
2069 SNP_A-1888674 56393728
2070 SNP_A-2295247 56399405
2071 SNP_A-2044852 56417250
2072 SNP_A-2030055 56422875
2073 SNP_A-1847307 56434386
2074 SNP_A-1934791 56434430
2075 SNP_A-2070286 56434451
2076 SNP_A-2286529 56449572
2077 SNP_A-1842413 56475082
2078 SNP_A-4231928 56481312
2079 SNP_A-2180379 56497919
2080 SNP_A-1898187 56521781
2081 SNP_A-1880492 56523115
2082 SNP_A-2089691 56531001
2083 SNP_A-1812445 56536967
2084 SNP_A-2086206 56547232
2085 SNP_A-2277498 56547735
2086 SNP_A-4193448 56567305
2087 SNP_A-4193168 56596785
2088 SNP_A-2247914 56609989
2089 SNP_A-1786577 56622033
2090 SNP_A-2163248 56664891
2091 SNP_A-1811055 56685166
2092 SNP_A-1892790 56859493
2093 SNP_A-4200733 56894789
2094 SNP_A-4202337 56964692
2095 SNP_A-4233757 57000970
2096 SNP_A-1827334 57028093
2097 SNP_A-2231320 57034112
2098 SNP_A-1845274 57102927
2099 SNP_A-1899147 57103176
2100 SNP_A-2271370 57132740
2101 SNP_A-2252651 57145185
2102 SNP_A-1950357 57145764
2103 SNP_A-2118134 57162737
2104 SNP_A-2287230 57165586
2105 SNP_A-2162317 57169061
2106 SNP_A-1952664 57254345
2107 SNP_A-1947427 57254613
2108 SNP_A-2095706 57283258
2109 SNP_A-2287351 57283935
2110 SNP_A-1913607 57288730
2111 SNP_A-2287369 57297481
2112 SNP_A-2191862 57303059
2113 SNP_A-1792124 57330498
2114 SNP_A-2215548 57388754
2115 SNP_A-2089091 57389313
2116 SNP_A-2287472 57397045
2117 SNP_A-1875446 57405714
2118 SNP_A-2251280 57469063
2119 SNP_A-2107975 57469367
2120 SNP_A-2103646 57470291
2121 SNP_A-1895954 57481797
2122 SNP_A-2287545 57497872
2123 SNP_A-4239066 57498029
2124 SNP_A-2049600 57506461
2125 SNP_A-2264135 57535955
2126 SNP_A-2086747 57550746
2127 SNP_A-2061544 57622132
2128 SNP_A-2277788 57648808
2129 SNP_A-1833334 57649492
2130 SNP_A-2274165 57670900
2131 SNP_A-4207596 57682723
2132 SNP_A-2025112 57683100
2133 SNP_A-2143016 57707136
2134 SNP_A-2287616 57711567
2135 SNP_A-4196348 57714238
2136 SNP_A-2226519 57739545
2137 SNP_A-1889490 57739633
2138 SNP_A-2215586 57741690
2139 SNP_A-2222795 57741861
2140 SNP_A-1843315 57747553
2141 SNP_A-2271668 57847588
2142 SNP_A-2133595 57853359
2143 SNP_A-2004195 57896071
2144 SNP_A-2287718 57896291
2145 SNP_A-1933929 57913267
2146 SNP_A-2287741 57920601
2147 SNP_A-4241172 57927460
2148 SNP_A-2105278 57927571
2149 SNP_A-4199791 57952719
2150 SNP_A-2101387 57957580
2151 SNP_A-2100901 57989758
2152 SNP_A-1914882 57997597
2153 SNP_A-1812446 58004624
2154 SNP_A-2197369 58029372
2155 SNP_A-1816571 58037392
2156 SNP_A-1814467 58081006
2157 SNP_A-1792041 58122959
2158 SNP_A-1902863 58125865
2159 SNP_A-2303408 58126672
2160 SNP_A-2096001 58133159
2161 SNP_A-2207087 58142791
2162 SNP_A-2288029 58162346
2163 SNP_A-1805635 58177653
2164 SNP_A-1954050 58234912
2165 SNP_A-1790003 58241694
2166 SNP_A-2294794 58242160
2167 SNP_A-2040268 58247256
2168 SNP_A-2288125 58249303
2169 SNP_A-1849652 58282291
2170 SNP_A-2209531 58286753
2171 SNP_A-2265702 58305919
2172 SNP_A-4206016 58310954
2173 SNP_A-4239125 58339218
2174 SNP_A-1961378 58357056
2175 SNP_A-1890347 58357492
2176 SNP_A-2286878 58364666
2177 SNP_A-2128149 58367563
2178 SNP_A-2239557 58367625
2179 SNP_A-4200646 58380783
2180 SNP_A-2128580 58384238
2181 SNP_A-2112788 58400098
2182 SNP_A-2288358 58405965
2183 SNP_A-4198207 58418194
2184 SNP_A-1905074 58418368
2185 SNP_A-2108909 58431449
2186 SNP_A-4222545 58437340
2187 SNP_A-1803828 58479785
2188 SNP_A-1882024 58480650
2189 SNP_A-4238851 58502935
2190 SNP_A-1878030 58519430
2191 SNP_A-2285914 58538979
2192 SNP_A-2084498 58593477
2193 SNP_A-2051209 58602732
2194 SNP_A-4239135 58610595
2195 SNP_A-2120584 58611893
2196 SNP_A-2193140 58643988
2197 SNP_A-2177713 58654837
2198 SNP_A-2076875 58704567
2199 SNP_A-4205764 58718534
2200 SNP_A-4221266 58718548
2201 SNP_A-4203305 58721610
2202 SNP_A-1904362 58725216
2203 SNP_A-2178571 58738736
2204 SNP_A-2004207 58752137
2205 SNP_A-2145566 58771562
2206 SNP_A-2288632 58773864
2207 SNP_A-1936571 58774522
2208 SNP_A-1893226 58802466
2209 SNP_A-2193731 58803461
2210 SNP_A-2230233 58823043
2211 SNP_A-2270119 58823842
2212 SNP_A-4218916 58834436
2213 SNP_A-2278185 58837778
2214 SNP_A-2288734 58848510
2215 SNP_A-2263606 58896671
2216 SNP_A-2288825 58898181
2217 SNP_A-1918983 58901949
2218 SNP_A-2255189 58930583
2219 SNP_A-2288880 58936508
2220 SNP_A-2288881 58936598
2221 SNP_A-4237653 58947677
2222 SNP_A-2288932 58970994
2223 SNP_A-2260186 58975316
2224 SNP_A-2193033 58975810
2225 SNP_A-2217707 58975973
2226 SNP_A-1900814 58989304
2227 SNP_A-2165189 58990149
2228 SNP_A-4235411 58995767
2229 SNP_A-2184114 59001283
2230 SNP_A-2205619 59017949
2231 SNP_A-2259742 59021354
2232 SNP_A-1918536 59067242
2233 SNP_A-2121475 59078721
2234 SNP_A-2164908 59096579
2235 SNP_A-2004211 59107306
2236 SNP_A-2289153 59114168
2237 SNP_A-2170173 59117080
2238 SNP_A-2139680 59152970
2239 SNP_A-2021339 59155919
2240 SNP_A-1886844 59156502
2241 SNP_A-4221391 59156663
2242 SNP_A-2174689 59168370
2243 SNP_A-2232457 59168791
2244 SNP_A-2187453 59185477
2245 SNP_A-2223200 59199434
2246 SNP_A-2042205 59221873
2247 SNP_A-1809314 59224282
2248 SNP_A-2030856 59224481
2249 SNP_A-4218943 59230825
2250 SNP_A-2289356 59231778
2251 SNP_A-2198565 59243345
2252 SNP_A-1865005 59245610
2253 SNP_A-1831203 59250273
2254 SNP_A-2290168 59250323
2255 SNP_A-2289391 59255913
2256 SNP_A-2289393 59256614
2257 SNP_A-1860142 59256802
2258 SNP_A-4233400 59320793
2259 SNP_A-2126366 59358620
2260 SNP_A-4214365 59359423
2261 SNP_A-4227493 59403632
2262 SNP_A-4216687 59403756
2263 SNP_A-4196615 59442990
2264 SNP_A-1855600 59470226
2265 SNP_A-2287728 59529022
2266 SNP_A-1798412 59530129
2267 SNP_A-2191861 59553394
2268 SNP_A-2062930 59562254
2269 SNP_A-2004220 59563002
2270 SNP_A-4197041 59584791
2271 SNP_A-1878676 59586035
2272 SNP_A-4235531 59593474
2273 SNP_A-2235983 59593586
2274 SNP_A-1799124 59593774
2275 SNP_A-1787855 59594118
2276 SNP_A-2101799 59594166
2277 SNP_A-4214368 59605413
2278 SNP_A-4238067 59606283
2279 SNP_A-1915246 59613248
2280 SNP_A-2299064 59633828
2281 SNP_A-1941676 59634303
2282 SNP_A-1912575 59650288
2283 SNP_A-2142567 59650425
2284 SNP_A-1846508 59657143
2285 SNP_A-2125906 59664395
2286 SNP_A-1890488 59668092
2287 SNP_A-2177147 59682764
2288 SNP_A-1828100 59682806
2289 SNP_A-2049230 59682933
2290 SNP_A-2289581 59745952
2291 SNP_A-2107374 59750218
2292 SNP_A-2153726 59750410
2293 SNP_A-1832041 59754356
2294 SNP_A-2034837 59755195
2295 SNP_A-2244432 59764906
2296 SNP_A-2289600 59771930
2297 SNP_A-2313037 59775290
2298 SNP_A-2153219 59775591
2299 SNP_A-1796177 59799003
2300 SNP_A-1956356 59802509
2301 SNP_A-1852534 59803632
2302 SNP_A-1957073 59813412
2303 SNP_A-1845431 59813519
2304 SNP_A-2289645 59814607
2305 SNP_A-2088620 59820734
2306 SNP_A-2056436 59823892
2307 SNP_A-2143066 59837790
2308 SNP_A-2289762 59841189
2309 SNP_A-2171431 59843045
2310 SNP_A-4219440 59847698
2311 SNP_A-1909736 59863973
2312 SNP_A-1857071 59870702
2313 SNP_A-1886688 59882865
2314 SNP_A-1862904 59894154
2315 SNP_A-2206869 59901496
2316 SNP_A-2266109 59903591
2317 SNP_A-4232444 59934261
2318 SNP_A-2155661 59947745
2319 SNP_A-2045618 59956979
2320 SNP_A-2228082 59957639
2321 SNP_A-4197300 59960277
2322 SNP_A-2004224 60062232
2323 SNP_A-1822715 60074748
2324 SNP_A-2224618 60074820
2325 SNP_A-4226272 60100132
2326 SNP_A-1809328 60108768
2327 SNP_A-2288428 60112443
2328 SNP_A-2229545 60126089
2329 SNP_A-4231870 60127189
2330 SNP_A-2289840 60133348
2331 SNP_A-2289843 60152224
2332 SNP_A-1935153 60173987
2333 SNP_A-1853294 60214966
2334 SNP_A-2059053 60215265
2335 SNP_A-1857580 60288919
2336 SNP_A-2173437 60315494
2337 SNP_A-1870628 60355574
2338 SNP_A-1795396 60355913
2339 SNP_A-4235022 60356038
2340 SNP_A-2205341 60364343
2341 SNP_A-4235288 60383295
2342 SNP_A-4234496 60401708
2343 SNP_A-1920354 60402094
2344 SNP_A-2167480 60413142
2345 SNP_A-2278476 60413205
2346 SNP_A-1827063 60435903
2347 SNP_A-2048949 60489126
2348 SNP_A-4230233 60491181
2349 SNP_A-4221502 60520533
2350 SNP_A-2260777 60526755
2351 SNP_A-2004228 60555903
2352 SNP_A-1925714 60569558
2353 SNP_A-4232082 60577336
2354 SNP_A-4239310 60581199
2355 SNP_A-2268324 60583746
2356 SNP_A-4194934 60595327
2357 SNP_A-2058842 60595831
2358 SNP_A-2104817 60606876
2359 SNP_A-2061638 60607288
2360 SNP_A-2299130 60660597
2361 SNP_A-2290365 60664698
2362 SNP_A-2137370 60669156
2363 SNP_A-2238179 60671755
2364 SNP_A-4220941 60674977
2365 SNP_A-2279900 60676953
2366 SNP_A-1889131 60698154
2367 SNP_A-1857672 60706654
2368 SNP_A-4228396 60835493
2369 SNP_A-1853553 60835719
2370 SNP_A-2124811 60869299
2371 SNP_A-2230626 60875969
2372 SNP_A-4199775 60880310
2373 SNP_A-2189767 60888291
2374 SNP_A-4226989 60916001
2375 SNP_A-2297682 60916182
2376 SNP_A-1820232 60916369
2377 SNP_A-2244435 60922661
2378 SNP_A-2267685 60922863
2379 SNP_A-2036578 60958642
2380 SNP_A-1931412 60959520
2381 SNP_A-4196424 60968639
2382 SNP_A-2109349 60990221
2383 SNP_A-4239342 61005590
2384 SNP_A-2311842 61029068
2385 SNP_A-4194765 61077698
2386 SNP_A-2226838 61079101
2387 SNP_A-2038208 61110400
2388 SNP_A-2275221 61111554
2389 SNP_A-1925284 61112660
2390 SNP_A-1789658 61114658
2391 SNP_A-2281228 61115060
2392 SNP_A-2269717 61136779
2393 SNP_A-2050055 61150954
2394 SNP_A-2070541 61153335
2395 SNP_A-1881078 61161309
2396 SNP_A-2023733 61192633
2397 SNP_A-2079298 61193916
2398 SNP_A-2308641 61214691
2399 SNP_A-1937382 61221163
2400 SNP_A-1921861 61226456
2401 SNP_A-2153796 61256899
2402 SNP_A-4229622 61331159
2403 SNP_A-4239362 61336117
2404 SNP_A-2247987 61366434
2405 SNP_A-2290883 61381284
2406 SNP_A-1852460 61423931
2407 SNP_A-4233397 61429337
2408 SNP_A-2035971 61476861
2409 SNP_A-2313238 61520316
2410 SNP_A-2248143 61530450
2411 SNP_A-1919226 61544651
2412 SNP_A-2042320 61544887
2413 SNP_A-2090762 61610354
2414 SNP_A-2135936 61628728
2415 SNP_A-2176538 61673646
2416 SNP_A-2168270 61709805
2417 SNP_A-2158185 61768380
2418 SNP_A-1798228 61771825
2419 SNP_A-1922451 61777313
2420 SNP_A-2049149 61778541
2421 SNP_A-2258965 61840443
2422 SNP_A-4203889 61930414
2423 SNP_A-2113378 61936702
2424 SNP_A-1951744 61941688
2425 SNP_A-2291252 61962177
2426 SNP_A-2291253 61963259
2427 SNP_A-2291255 61963361
2428 SNP_A-2291296 62002046
2429 SNP_A-2273677 62004898
2430 SNP_A-1948401 62006161
2431 SNP_A-4238599 62065261
2432 SNP_A-2307385 62083994
2433 SNP_A-2122307 62087994
2434 SNP_A-1797899 62114545
2435 SNP_A-2295504 62127670
2436 SNP_A-2053415 62235513
2437 SNP_A-2273574 62236892
2438 SNP_A-2083320 62303537
2439 SNP_A-2161867 62325577
2440 SNP_A-2144942 62749683
2441 SNP_A-2102416 62934451
2442 SNP_A-2176980 62970854
2443 SNP_A-1958416 62971003
2444 SNP_A-2098950 62971545
2445 SNP_A-2106324 63094541
2446 SNP_A-2047911 63118820
2447 SNP_A-2279658 63127479
2448 SNP_A-1797500 63301964
2449 SNP_A-4217145 63310734
2450 SNP_A-2283805 63313854
2451 SNP_A-2026028 63337079
2452 SNP_A-4223875 63368036
2453 SNP_A-2110419 63375414
2454 SNP_A-4216672 63453712
2455 SNP_A-1896145 63476795
2456 SNP_A-1956672 63577111
2457 SNP_A-2132891 63659713
2458 SNP_A-2291983 63676303
2459 SNP_A-2291986 63701811
2460 SNP_A-2107433 63794458
2461 SNP_A-1902508 63851393
2462 SNP_A-2304352 63865123
2463 SNP_A-2255450 63905513
2464 SNP_A-2027943 64000752
2465 SNP_A-2292075 64019964
2466 SNP_A-1932977 64031688
2467 SNP_A-2237133 64050428
2468 SNP_A-1785499 64051154
2469 SNP_A-1927989 64053170
2470 SNP_A-4232084 64063005
2471 SNP_A-4205962 64063021
2472 SNP_A-2255011 64080834
2473 SNP_A-2046866 64086398
2474 SNP_A-1868192 64090538
2475 SNP_A-2144125 64136037
2476 SNP_A-4218756 64268890
2477 SNP_A-2124411 64275342
2478 SNP_A-2306769 64275365
2479 SNP_A-2174314 64276041
2480 SNP_A-2110608 64276735
2481 SNP_A-1925139 64282685
2482 SNP_A-2054353 64282880
2483 SNP_A-2028470 64283090
2484 SNP_A-4194452 64303235
2485 SNP_A-2118391 64313225
2486 SNP_A-2262313 64313309
2487 SNP_A-2196288 64317786
2488 SNP_A-2043896 64318418
2489 SNP_A-2035211 64318627
2490 SNP_A-4239476 64336638
2491 SNP_A-4237893 64367339
2492 SNP_A-1922296 64377833
2493 SNP_A-2076264 64433145
2494 SNP_A-1954607 64514651
2495 SNP_A-1801907 64561613
2496 SNP_A-2129771 64603237
2497 SNP_A-1843448 64639119
2498 SNP_A-2269744 64661924
2499 SNP_A-4236864 64717916
2500 SNP_A-2292443 64720514
2501 SNP_A-4237224 64729207
2502 SNP_A-2183754 64729868
2503 SNP_A-2085916 64745866
2504 SNP_A-2194374 64751353
2505 SNP_A-2079292 64757325
2506 SNP_A-2299139 64773581
2507 SNP_A-2081225 64788764
2508 SNP_A-1824213 64791388
2509 SNP_A-2186932 64800849
2510 SNP_A-2218330 64825966
2511 SNP_A-4192464 64877332
2512 SNP_A-2286177 64883712
2513 SNP_A-2168039 64898350
2514 SNP_A-1857419 64898769
2515 SNP_A-2035764 64911971
2516 SNP_A-1789391 64916466
2517 SNP_A-2095415 64940633
2518 SNP_A-4239494 64941238
2519 SNP_A-2158519 64984294
2520 SNP_A-2044541 65011755
2521 SNP_A-2117913 65027925
2522 SNP_A-1782477 65034608
2523 SNP_A-2068993 65035001
2524 SNP_A-2230986 65045749
2525 SNP_A-1925006 65046953
2526 SNP_A-1883167 65076292
2527 SNP_A-2121637 65076442
2528 SNP_A-2092455 65086575
2529 SNP_A-4194177 65088505
2530 SNP_A-1888996 65088692
2531 SNP_A-1949544 65091041
2532 SNP_A-4238724 65130135
2533 SNP_A-2088324 65169105
2534 SNP_A-2292680 65176215
2535 SNP_A-4237949 65180099
2536 SNP_A-2056370 65188520
2537 SNP_A-2292735 65219730
2538 SNP_A-2125620 65233839
2539 SNP_A-2275987 65234949
2540 SNP_A-1926137 65236714
2541 SNP_A-1858984 65245693
2542 SNP_A-2200010 65292120
2543 SNP_A-2004250 65326971
2544 SNP_A-1920950 65336904
2545 SNP_A-1940302 65347755
2546 SNP_A-2191950 65361494
2547 SNP_A-2040655 65390068
2548 SNP_A-2157192 65401146
2549 SNP_A-2246832 65404455
2550 SNP_A-1873701 65421916
2551 SNP_A-1782370 65428399
2552 SNP_A-1896072 65428608
2553 SNP_A-1925701 65436492
2554 SNP_A-2147203 65440030
2555 SNP_A-2118690 65450154
2556 SNP_A-1867591 65450260
2557 SNP_A-2103549 65450338
2558 SNP_A-4231295 65462601
2559 SNP_A-2127042 65468010
2560 SNP_A-2239682 65488549
2561 SNP_A-4239530 65501110
2562 SNP_A-1847471 65502327
2563 SNP_A-1939915 65535025
2564 SNP_A-1897321 65557360
2565 SNP_A-4239534 65574118
2566 SNP_A-4239535 65581635
2567 SNP_A-1935747 65624462
2568 SNP_A-4239542 65673405
2569 SNP_A-1920885 65687522
2570 SNP_A-2298097 65687937
2571 SNP_A-4221018 65688586
2572 SNP_A-4224043 65739445
2573 SNP_A-2123861 65746518
2574 SNP_A-1823224 65768232
2575 SNP_A-2060485 65771759
2576 SNP_A-2127307 65774855
2577 SNP_A-4239546 65796629
2578 SNP_A-2293047 65801304
2579 SNP_A-1930409 65834069
2580 SNP_A-1957605 65842050
2581 SNP_A-2081211 65845033
2582 SNP_A-1811749 65845701
2583 SNP_A-2026619 65859129
2584 SNP_A-2298200 65859329
2585 SNP_A-2290742 65859435
2586 SNP_A-2298955 65865472
2587 SNP_A-1853662 65866142
2588 SNP_A-4239548 65866615
2589 SNP_A-2210511 65877754
2590 SNP_A-2293119 65877878
2591 SNP_A-2040764 65882139
2592 SNP_A-2314036 65890260
2593 SNP_A-2148663 65927216
2594 SNP_A-2200424 65929315
2595 SNP_A-2130646 65938502
2596 SNP_A-1934958 65991411
2597 SNP_A-1862675 65991635
2598 SNP_A-2200460 66010025
2599 SNP_A-1879837 66010094
2600 SNP_A-1874012 66060873
2601 SNP_A-1886503 66099717
2602 SNP_A-2273317 66100225
2603 SNP_A-1940709 66116498
2604 SNP_A-1800602 66140630
2605 SNP_A-1834003 66203629
2606 SNP_A-2021977 66258945
2607 SNP_A-2279560 66268636
2608 SNP_A-2297978 66353811
2609 SNP_A-2181708 66402476
2610 SNP_A-1795271 66402708
2611 SNP_A-2297688 66405260
2612 SNP_A-1787995 66409618
2613 SNP_A-1889133 66417406
2614 SNP_A-2302792 66417924
2615 SNP_A-2187250 66427971
2616 SNP_A-4206580 66500119
2617 SNP_A-2279476 66513213
2618 SNP_A-2026007 66522054
2619 SNP_A-1780810 66522158
2620 SNP_A-4227268 66522453
2621 SNP_A-2064133 66522772
2622 SNP_A-2078525 66543755
2623 SNP_A-4231964 66553200
2624 SNP_A-2293547 66613910
2625 SNP_A-2040988 66646841
2626 SNP_A-2175809 66708578
2627 SNP_A-1790664 66720414
2628 SNP_A-4224337 66734299
2629 SNP_A-1956995 66764316
2630 SNP_A-2291319 66766401
2631 SNP_A-4239607 66881693
2632 SNP_A-2305308 66919213
2633 SNP_A-1839335 66961291
2634 SNP_A-2293720 66962343
2635 SNP_A-4238807 66963892
2636 SNP_A-2162857 67065600
2637 SNP_A-2127593 67195824
2638 SNP_A-2205524 67230129
2639 SNP_A-2251562 67243997
2640 SNP_A-4219654 67263598
2641 SNP_A-2293931 67278521
2642 SNP_A-1898287 67284116
2643 SNP_A-4226230 67288371
2644 SNP_A-2004257 67288438
2645 SNP_A-4235127 67307368
2646 SNP_A-4216084 67316522
2647 SNP_A-4192469 67316551
2648 SNP_A-1824967 67387713
2649 SNP_A-2282646 67396550
2650 SNP_A-4231116 67628672
2651 SNP_A-1829468 67650734
2652 SNP_A-2224112 67666003
2653 SNP_A-2294108 67669717
2654 SNP_A-2292173 67729382
2655 SNP_A-2089842 67772564
2656 SNP_A-1799725 67773628
2657 SNP_A-1900905 67794831
2658 SNP_A-2148811 67826254
2659 SNP_A-2294181 67836478
2660 SNP_A-2294204 67859182
2661 SNP_A-1913091 67866596
2662 SNP_A-2294219 67867007
2663 SNP_A-2205236 67870609
2664 SNP_A-1937205 67880118
2665 SNP_A-2097971 67893785
2666 SNP_A-1795198 67914643
2667 SNP_A-2294276 67928959
2668 SNP_A-2004260 67934120
2669 SNP_A-2237856 67937505
2670 SNP_A-1790077 67952775
2671 SNP_A-2094796 67959102
2672 SNP_A-4234406 67966454
2673 SNP_A-1890902 67981388
2674 SNP_A-1790377 67999766
2675 SNP_A-1796619 68002528
2676 SNP_A-2213797 68013247
2677 SNP_A-1808191 68024022
2678 SNP_A-1921826 68025245
2679 SNP_A-2304164 68067830
2680 SNP_A-4222965 68075661
2681 SNP_A-2105023 68100336
2682 SNP_A-2294427 68104426
2683 SNP_A-4205085 68156432
2684 SNP_A-4239670 68207622
2685 SNP_A-2089657 68208095
2686 SNP_A-2288977 68218827
2687 SNP_A-2294501 68224387
2688 SNP_A-2050168 68225605
2689 SNP_A-2294548 68282545
2690 SNP_A-2164500 68286152
2691 SNP_A-2095616 68297717
2692 SNP_A-1927398 68312234
2693 SNP_A-2312869 68337169
2694 SNP_A-2185176 68337380
2695 SNP_A-2294589 68337482
2696 SNP_A-4236103 68337765
2697 SNP_A-1887991 68349262
2698 SNP_A-2098040 68365836
2699 SNP_A-1781347 68368033
2700 SNP_A-1950840 68368073
2701 SNP_A-2094846 68369395
2702 SNP_A-1903398 68369472
2703 SNP_A-2294613 68398269
2704 SNP_A-4220830 68413443
2705 SNP_A-2294615 68457586
2706 SNP_A-4229909 68460510
2707 SNP_A-1947005 68475976
2708 SNP_A-1923814 68476100
2709 SNP_A-1825571 68476684
2710 SNP_A-2202729 68477049
2711 SNP_A-4228149 68527707
2712 SNP_A-4231064 68533855
2713 SNP_A-2230288 68537279
2714 SNP_A-2071806 68604277
2715 SNP_A-2109220 68611361
2716 SNP_A-1790758 68634135
2717 SNP_A-1939636 68754608
2718 SNP_A-1900649 68821284
2719 SNP_A-2093388 68821551
2720 SNP_A-2141650 68821634
2721 SNP_A-4203129 68832308
2722 SNP_A-1801059 68832522
2723 SNP_A-2193518 68867679
2724 SNP_A-1808990 68910309
2725 SNP_A-2294846 69082246
2726 SNP_A-2159624 69096647
2727 SNP_A-2161542 69121842
2728 SNP_A-2051696 69171089
2729 SNP_A-4224107 69188056
2730 SNP_A-2255707 69292391
2731 SNP_A-1842041 69387305
2732 SNP_A-4239721 69430857
2733 SNP_A-2255816 69434916
2734 SNP_A-2037460 69434942
2735 SNP_A-4239726 69442133
2736 SNP_A-2073651 69445289
2737 SNP_A-2295158 69466017
2738 SNP_A-1912685 69466574
2739 SNP_A-1878364 69467013
2740 SNP_A-2037300 69467134
2741 SNP_A-2165568 69476033
2742 SNP_A-2250104 69476113
2743 SNP_A-2297869 69505901
2744 SNP_A-1865427 69508980
2745 SNP_A-1956041 69540196
2746 SNP_A-2134649 69549033
2747 SNP_A-2182037 69549438
2748 SNP_A-2295229 69551884
2749 SNP_A-2042434 69559940
2750 SNP_A-2042735 69560049
2751 SNP_A-1940198 69560137
2752 SNP_A-1953443 69601308
2753 SNP_A-1883937 69611310
2754 SNP_A-4219076 69620482
2755 SNP_A-2004269 69630703
2756 SNP_A-2004270 69630924
2757 SNP_A-2108499 69639187
2758 SNP_A-1919042 69688499
2759 SNP_A-1886818 69689471
2760 SNP_A-2167161 69689588
2761 SNP_A-2295275 69692610
2762 SNP_A-1866626 69693904
2763 SNP_A-1815734 69699637
2764 SNP_A-1907820 69712128
2765 SNP_A-4218516 69727672
2766 SNP_A-2279349 69736330
2767 SNP_A-1862832 69736917
2768 SNP_A-2311558 69740731
2769 SNP_A-2234180 69743190
2770 SNP_A-2218370 69749340
2771 SNP_A-1831306 69754406
2772 SNP_A-2145956 69754600
2773 SNP_A-1879581 69754797
2774 SNP_A-2085737 69763045
2775 SNP_A-2180963 69763638
2776 SNP_A-2222684 69770828
2777 SNP_A-2307059 69791262
2778 SNP_A-4239750 69796987
2779 SNP_A-2283785 69818817
2780 SNP_A-1851403 69903832
2781 SNP_A-2297552 69904156
2782 SNP_A-2302748 69949982
2783 SNP_A-2287840 69957740
2784 SNP_A-2225213 70217043
2785 SNP_A-2034444 70765255
2786 SNP_A-4201352 70794003
2787 SNP_A-2163624 70811921
2788 SNP_A-2118280 70850572
2789 SNP_A-1903151 70898770
2790 SNP_A-2295890 70909026
2791 SNP_A-1883287 70973571
2792 SNP_A-4192941 70990174
2793 SNP_A-2100120 71014302
2794 SNP_A-4224594 71037538
2795 SNP_A-4204314 71041598
2796 SNP_A-1815971 71045863
2797 SNP_A-2200818 71063340
2798 SNP_A-1838189 71063402
2799 SNP_A-2167619 71063448
2800 SNP_A-4202868 71063984
2801 SNP_A-1789717 71068934
2802 SNP_A-2035483 71100744
2803 SNP_A-2032208 71118236
2804 SNP_A-1809246 71182712
2805 SNP_A-1909602 71188522
2806 SNP_A-2273068 71189495
2807 SNP_A-2295986 71343997
2808 SNP_A-1949260 71363706
2809 SNP_A-4214371 71525138
2810 SNP_A-2004282 71553125
2811 SNP_A-2248942 71616625
2812 SNP_A-2127766 71637633
2813 SNP_A-2273164 71768754
2814 SNP_A-2105353 71785041
2815 SNP_A-1873253 71785067
2816 SNP_A-1832399 71799462
2817 SNP_A-1943651 71799490
2818 SNP_A-1809565 71843376
2819 SNP_A-2156270 71847131
2820 SNP_A-2276865 71853609
2821 SNP_A-4238117 71853886
2822 SNP_A-2231992 71874489
2823 SNP_A-2304176 71902570
2824 SNP_A-2252951 71930089
2825 SNP_A-2292683 71950238
2826 SNP_A-2048053 71951084
2827 SNP_A-4203690 71958059
2828 SNP_A-2219725 71959066
2829 SNP_A-2296395 72038358
2830 SNP_A-1926223 72078076
2831 SNP_A-2304853 72086923
2832 SNP_A-2253788 72104924
2833 SNP_A-1800167 72346531
2834 SNP_A-1860364 72364520
2835 SNP_A-4225230 72365052
2836 SNP_A-2290912 72366072
2837 SNP_A-1859076 72550934
2838 SNP_A-2096290 72581580
2839 SNP_A-1800842 72593490
2840 SNP_A-1864061 72610147
2841 SNP_A-2249679 72632798
2842 SNP_A-1861301 72658944
2843 SNP_A-2120001 72697052
2844 SNP_A-4232547 72919012
2845 SNP_A-4232151 72944049
2846 SNP_A-2089313 72962079
2847 SNP_A-2178936 72999278
2848 SNP_A-2109130 73171280
2849 SNP_A-1840080 73171821
2850 SNP_A-2078583 73172621
2851 SNP_A-2238941 73479356
2852 SNP_A-1947703 73499534
2853 SNP_A-4218358 73505722
2854 SNP_A-2283236 73612392
2855 SNP_A-2116292 73723753
2856 SNP_A-1790471 73735726
2857 SNP_A-2247324 73778506
2858 SNP_A-2185949 73890784
2859 SNP_A-1805796 73900991
2860 SNP_A-2124094 74007216
2861 SNP_A-1941360 74196916
2862 SNP_A-1862829 74257810
2863 SNP_A-2202764 74315886
2864 SNP_A-2253759 74352658
2865 SNP_A-4238435 74374374
2866 SNP_A-2297311 74374542
2867 SNP_A-1890218 74457971
2868 SNP_A-4240707 74477661
2869 SNP_A-2297403 74547946
2870 SNP_A-4229310 74552440
2871 SNP_A-1850916 74569077
2872 SNP_A-2163714 74578834
2873 SNP_A-1873395 74750010
2874 SNP_A-2067042 74751207
2875 SNP_A-2052249 74765194
2876 SNP_A-2086420 74776399
2877 SNP_A-2042004 74780190
2878 SNP_A-2223073 74834791
2879 SNP_A-2159201 74872039
2880 SNP_A-1904371 74872308
2881 SNP_A-2038312 75077216
2882 SNP_A-1925453 75083189
2883 SNP_A-1810890 75165495
2884 SNP_A-1782184 75166010
2885 SNP_A-2313990 75238405
2886 SNP_A-2118766 75256698
2887 SNP_A-1914226 75258160
2888 SNP_A-1923517 75322840
2889 SNP_A-2297717 75395802
2890 SNP_A-2082308 75396012
2891 SNP_A-1835407 75409061
2892 SNP_A-2297745 75444737
2893 SNP_A-1875176 75457456
2894 SNP_A-1852341 75460514
2895 SNP_A-1855380 75542605
2896 SNP_A-2030830 75589846
2897 SNP_A-1899601 75637201
2898 SNP_A-1782994 75770857
2899 SNP_A-4205313 75867792
2900 SNP_A-2280216 75888964
2901 SNP_A-2096411 75901171
2902 SNP_A-1946933 75921193
2903 SNP_A-2297857 76076030
2904 SNP_A-1937477 76096608
2905 SNP_A-1796928 76098398
2906 SNP_A-1809919 76124280
2907 SNP_A-1817406 76124994
2908 SNP_A-2144869 76157798
2909 SNP_A-2137277 76157830
2910 SNP_A-4229490 76185816
2911 SNP_A-2251913 76222582
2912 SNP_A-2284454 76226073
2913 SNP_A-1817563 76226175
2914 SNP_A-2206814 76230686
2915 SNP_A-1881293 76234845
2916 SNP_A-2004297 76235079
2917 SNP_A-1850831 76241850
2918 SNP_A-2313179 76291717
2919 SNP_A-2058006 76333244
2920 SNP_A-2229187 76347797
2921 SNP_A-2061185 76347982
2922 SNP_A-2141208 76372953
2923 SNP_A-2224831 76373970
2924 SNP_A-1781985 76437811
2925 SNP_A-2220212 76466892
2926 SNP_A-4238361 76468420
2927 SNP_A-2298126 76508987
2928 SNP_A-1951024 76518863
2929 SNP_A-2286979 76520786
2930 SNP_A-4239938 76528673
2931 SNP_A-4239939 76529809
2932 SNP_A-2189296 76532398
2933 SNP_A-4218360 76555926
2934 SNP_A-1882857 76576543
2935 SNP_A-4239943 76601101
2936 SNP_A-1825375 76601736
2937 SNP_A-1947344 76605526
2938 SNP_A-2298203 76606330
2939 SNP_A-4197952 76626770
2940 SNP_A-1873811 76629344
2941 SNP_A-2242187 76629429
2942 SNP_A-2091217 76671282
2943 SNP_A-2278884 76713073
2944 SNP_A-1948324 76716533
2945 SNP_A-2298281 76765419
2946 SNP_A-2086310 76791697
2947 SNP_A-2277910 76793497
2948 SNP_A-4216572 76793637
2949 SNP_A-1874481 76867289
2950 SNP_A-4235788 77050866
2951 SNP_A-1793477 77091525
2952 SNP_A-2208486 77096133
2953 SNP_A-1888272 77123307
2954 SNP_A-4233533 77129724
2955 SNP_A-4219269 77156751
2956 SNP_A-2118818 77159468
2957 SNP_A-2192091 77163656
2958 SNP_A-1953325 77214505
2959 SNP_A-2294274 77300619
2960 SNP_A-2194618 77301255
2961 SNP_A-2172338 77317901
2962 SNP_A-2210267 77318502
2963 SNP_A-1792017 77324234
2964 SNP_A-4197305 77340500
2965 SNP_A-1934141 77340626
2966 SNP_A-2298707 77371072
2967 SNP_A-2182834 77391837
2968 SNP_A-2092428 77397270
2969 SNP_A-2083161 77417308
2970 SNP_A-1940851 77427879
2971 SNP_A-1816510 77428008
2972 SNP_A-2004301 77447479
2973 SNP_A-2271539 77449095
2974 SNP_A-2164670 77471152
2975 SNP_A-2094467 77478756
2976 SNP_A-1939363 77485110
2977 SNP_A-1867835 77533005
2978 SNP_A-2125078 77533407
2979 SNP_A-2301302 77541617
2980 SNP_A-2298818 77542659
2981 SNP_A-2086900 77543783
2982 SNP_A-2240022 77543831
2983 SNP_A-2257494 77560994
2984 SNP_A-2236969 77579591
2985 SNP_A-2052793 77583561
2986 SNP_A-2125347 77584187
2987 SNP_A-2271715 77588568
2988 SNP_A-1796394 77591394
2989 SNP_A-4231926 77592580
2990 SNP_A-2063185 77602198
2991 SNP_A-2136924 77602830
2992 SNP_A-2004302 77603212
2993 SNP_A-1888420 77604963
2994 SNP_A-2068680 77611983
2995 SNP_A-2298879 77623788
2996 SNP_A-2298880 77624534
2997 SNP_A-1833320 77632814
2998 SNP_A-2265627 77633961
2999 SNP_A-4220564 77634098
3000 SNP_A-2292091 77682724
3001 SNP_A-1844763 77683221
3002 SNP_A-2298947 77694156
3003 SNP_A-2023704 77695620
3004 SNP_A-1842635 77712533
3005 SNP_A-4240022 77736044
3006 SNP_A-2297762 77743844
3007 SNP_A-2148563 77758045
3008 SNP_A-4239336 77759630
3009 SNP_A-2263301 77759935
3010 SNP_A-2251069 77760689
3011 SNP_A-1942448 77760728
3012 SNP_A-1906503 77761013
3013 SNP_A-2107932 77761135
3014 SNP_A-4204709 77786272
3015 SNP_A-2123325 77786478
3016 SNP_A-1823377 77790055
3017 SNP_A-2188869 77803125
3018 SNP_A-2312228 77803419
3019 SNP_A-2299013 77820681
3020 SNP_A-2299015 77820820
3021 SNP_A-1796287 77822625
3022 SNP_A-2118184 77866999
3023 SNP_A-1956444 77867362
3024 SNP_A-1949535 77891230
3025 SNP_A-2071956 77898693
3026 SNP_A-2247291 77898946
3027 SNP_A-4206439 77903417
3028 SNP_A-4204450 77913300
3029 SNP_A-4205975 77913315
3030 SNP_A-2081187 77913530
3031 SNP_A-4240029 77923827
3032 SNP_A-2243222 77926306
3033 SNP_A-2305748 77959440
3034 SNP_A-4233464 77986304
3035 SNP_A-2299141 77995219
3036 SNP_A-2232124 78013381
3037 SNP_A-1826669 78055874
3038 SNP_A-2216130 78094740
3039 SNP_A-2223043 78200439
3040 SNP_A-2168920 78229351
3041 SNP_A-2254922 78241800
3042 SNP_A-1795884 78249397
3043 SNP_A-2115973 78257889
3044 SNP_A-1865425 78259298
3045 SNP_A-2150847 78266939
3046 SNP_A-2089128 78271142
3047 SNP_A-4236481 78278508
3048 SNP_A-2144677 78289966
3049 SNP_A-4238099 78301219
3050 SNP_A-2204801 78358161
3051 SNP_A-1914626 78366725
3052 SNP_A-2299320 78367393
3053 SNP_A-1922679 78373035
3054 SNP_A-2075469 78392966
3055 SNP_A-1836010 78398684
3056 SNP_A-2242107 78399361
3057 SNP_A-1919494 78402022
3058 SNP_A-2280066 78407553
3059 SNP_A-2122785 78453010
3060 SNP_A-2299418 78478091
3061 SNP_A-2138687 78500193
3062 SNP_A-2299469 78521152
3063 SNP_A-4240063 78521229
3064 SNP_A-2260739 78521643
3065 SNP_A-2211429 78533359
3066 SNP_A-1869628 78587211
3067 SNP_A-4223152 78591796
3068 SNP_A-2091089 78606479
3069 SNP_A-2299502 78613458
3070 SNP_A-1885387 78621198
3071 SNP_A-2240412 78621368
3072 SNP_A-4200692 78621575
3073 SNP_A-2296204 78621699
3074 SNP_A-2186768 78673246
3075 SNP_A-2234694 78673568
3076 SNP_A-1923477 78700178
3077 SNP_A-2286280 78717594
3078 SNP_A-2226389 78718605
3079 SNP_A-2093650 78719745
3080 SNP_A-1790730 78785958
3081 SNP_A-2120894 78808438
3082 SNP_A-2147141 78811422
3083 SNP_A-1818770 78834058
3084 SNP_A-2299569 78872538
3085 SNP_A-2210507 78872667
3086 SNP_A-2194357 78880032
3087 SNP_A-2240602 78880943
3088 SNP_A-2050324 78896517
3089 SNP_A-4225967 78905813
3090 SNP_A-4194394 78905829
3091 SNP_A-2025535 78912109
3092 SNP_A-1820871 78968036
3093 SNP_A-4238598 78996251
3094 SNP_A-2157238 78996352
3095 SNP_A-2275604 79063966
3096 SNP_A-2128523 79065420
3097 SNP_A-2249157 79066191
3098 SNP_A-2067820 79072930
3099 SNP_A-1949877 79105887
3100 SNP_A-2299632 79137794
3101 SNP_A-1914709 79147093
3102 SNP_A-2273892 79182643
3103 SNP_A-2299674 79253034
3104 SNP_A-4232893 79314087
3105 SNP_A-2231734 79321875
3106 SNP_A-2208704 79359358
3107 SNP_A-2111913 79388837
3108 SNP_A-2004311 79398308
3109 SNP_A-2164452 79417476
3110 SNP_A-4198298 79419738
3111 SNP_A-1796393 79423322
3112 SNP_A-1807356 79478254
3113 SNP_A-2022860 79495905
3114 SNP_A-1882173 79503238
3115 SNP_A-2124308 79524150
3116 SNP_A-1916582 79546760
3117 SNP_A-2299703 79598554
3118 SNP_A-4196624 79626915
3119 SNP_A-4240094 79632208
3120 SNP_A-2209660 79632847
3121 SNP_A-2072409 79634334
3122 SNP_A-2205804 79671708
3123 SNP_A-2030307 79685349
3124 SNP_A-2154717 79702698
3125 SNP_A-2063087 79727810
3126 SNP_A-2249955 79747785
3127 SNP_A-2246501 79763098
3128 SNP_A-2259782 79772632
3129 SNP_A-4225796 79773218
3130 SNP_A-1834954 79795368
3131 SNP_A-2299819 79805846
3132 SNP_A-2127364 79815759
3133 SNP_A-1931432 79844345
3134 SNP_A-2261618 79889348
3135 SNP_A-2073015 79894158
3136 SNP_A-1913912 79904946
3137 SNP_A-2299863 79975318
3138 SNP_A-4233497 80018975
3139 SNP_A-2045581 80022021
3140 SNP_A-1816683 80028079
3141 SNP_A-2065966 80028115
3142 SNP_A-2039229 80030475
3143 SNP_A-4218905 80035421
3144 SNP_A-2122590 80037058
3145 SNP_A-1924815 80051917
3146 SNP_A-2299942 80106823
3147 SNP_A-2310244 80107481
3148 SNP_A-2299946 80110084
3149 SNP_A-2242351 80139255
3150 SNP_A-2026414 80140026
3151 SNP_A-1915391 80154346
3152 SNP_A-2083862 80159159
3153 SNP_A-2094520 80181060
3154 SNP_A-1809436 80181440
3155 SNP_A-2300223 80183402
3156 SNP_A-2237917 80199310
3157 SNP_A-2138641 80200351
3158 SNP_A-2288576 80202412
3159 SNP_A-4195659 80207478
3160 SNP_A-2300038 80236961
3161 SNP_A-2061721 80252591
3162 SNP_A-2150130 80282665
3163 SNP_A-2110442 80293845
3164 SNP_A-1835534 80310413
3165 SNP_A-2289925 80317685
3166 SNP_A-2004315 80320018
3167 SNP_A-2181330 80367237
3168 SNP_A-4198832 81093600
3169 SNP_A-2292508 81094193
3170 SNP_A-2310236 81191607
3171 SNP_A-2196523 81207067
3172 SNP_A-1786746 81220939
3173 SNP_A-2046615 81227727
3174 SNP_A-2076228 81228959
3175 SNP_A-1911422 81237398
3176 SNP_A-2247004 81311727
3177 SNP_A-2220034 81377930
3178 SNP_A-1905489 81414427
3179 SNP_A-1937007 81615255
3180 SNP_A-2179055 81641075
3181 SNP_A-2074786 81728085
3182 SNP_A-1856371 81731416
3183 SNP_A-1918852 81803603
3184 SNP_A-2099256 81810211
3185 SNP_A-2300415 81818542
3186 SNP_A-2310249 81851851
3187 SNP_A-2097948 81869248
3188 SNP_A-2206227 81884927
3189 SNP_A-2137995 81940716
3190 SNP_A-2300502 81959475
3191 SNP_A-2300503 81966115
3192 SNP_A-4240151 81992172
3193 SNP_A-2113948 81992450
3194 SNP_A-2237814 82016039
3195 SNP_A-2024241 82016133
3196 SNP_A-1870362 82023128
3197 SNP_A-2026770 82023370
3198 SNP_A-2191074 82064409
3199 SNP_A-2127030 82089602
3200 SNP_A-2036576 82153395
3201 SNP_A-2122883 82163932
3202 SNP_A-2217196 82164374
3203 SNP_A-2279203 82196578
3204 SNP_A-2184642 82223871
3205 SNP_A-2203292 82235882
3206 SNP_A-2234772 82236101
3207 SNP_A-2032810 82253814
3208 SNP_A-2133660 82330480
3209 SNP_A-4225565 82331167
3210 SNP_A-4217137 82357252
3211 SNP_A-2300668 82360797
3212 SNP_A-1842607 82371160
3213 SNP_A-2102191 82371586
3214 SNP_A-2076997 82374963
3215 SNP_A-2212553 82376042
3216 SNP_A-2247851 82376750
3217 SNP_A-2142666 82377150
3218 SNP_A-1891451 82432022
3219 SNP_A-1931294 82436011
3220 SNP_A-2218115 82436056
3221 SNP_A-1940861 82892291
3222 SNP_A-1839400 82911513
3223 SNP_A-4232940 82976754
3224 SNP_A-4192854 82987581
3225 SNP_A-2178068 82999895
3226 SNP_A-2024587 83078490
3227 SNP_A-2189114 83085690
3228 SNP_A-1892632 83086540
3229 SNP_A-1797035 83086978
3230 SNP_A-1897432 83108291
3231 SNP_A-2058928 83110654
3232 SNP_A-2168917 83281325
3233 SNP_A-1927027 83281706
3234 SNP_A-4237953 83294136
3235 SNP_A-2220598 83312985
3236 SNP_A-2178305 83313209
3237 SNP_A-4218412 83314271
3238 SNP_A-2167389 83427392
3239 SNP_A-2045204 83466251
3240 SNP_A-2098423 83472759
3241 SNP_A-1844547 83512305
3242 SNP_A-1833154 83518477
3243 SNP_A-2141199 83526153
3244 SNP_A-1823373 83626571
3245 SNP_A-1819779 83638964
3246 SNP_A-2276005 83639394
3247 SNP_A-2301075 83639906
3248 SNP_A-1880061 83651044
3249 SNP_A-2248863 83671371
3250 SNP_A-2301125 83690999
3251 SNP_A-2034941 83693185
3252 SNP_A-4199364 83695801
3253 SNP_A-2049221 83696566
3254 SNP_A-1918618 83738314
3255 SNP_A-4193852 83739655
3256 SNP_A-1832865 83739854
3257 SNP_A-1801388 83740063
3258 SNP_A-2042127 83757632
3259 SNP_A-1872840 83758740
3260 SNP_A-2290709 83772939
3261 SNP_A-1810462 83801507
3262 SNP_A-1901756 83803031
3263 SNP_A-4226918 83814063
3264 SNP_A-2314078 83814605
3265 SNP_A-1889465 83814669
3266 SNP_A-4232421 83824542
3267 SNP_A-1801197 83837652
3268 SNP_A-2070956 83838461
3269 SNP_A-4239292 83838997
3270 SNP_A-2263269 83839197
3271 SNP_A-2301233 83841398
3272 SNP_A-2246231 83847837
3273 SNP_A-2275904 83848290
3274 SNP_A-2269370 83860275
3275 SNP_A-4231875 83870122
3276 SNP_A-2121627 83880838
3277 SNP_A-1920226 83896466
3278 SNP_A-1929200 83907801
3279 SNP_A-4203520 83911860
3280 SNP_A-2301292 83921005
3281 SNP_A-2240438 83929154
3282 SNP_A-2301314 83929645
3283 SNP_A-2301315 83929721
3284 SNP_A-2075378 83931508
3285 SNP_A-2301319 83934263
3286 SNP_A-1952083 83949394
3287 SNP_A-2193839 83949442
3288 SNP_A-1942579 83952871
3289 SNP_A-2187527 83956291
3290 SNP_A-1883440 83960957
3291 SNP_A-2049744 83961445
3292 SNP_A-2139020 83994713
3293 SNP_A-2164163 84015802
3294 SNP_A-1791492 84016416
3295 SNP_A-2284949 84017421
3296 SNP_A-2103261 84025574
3297 SNP_A-2177966 84025852
3298 SNP_A-1845351 84026662
3299 SNP_A-2301474 84034355
3300 SNP_A-2301475 84034374
3301 SNP_A-1827745 84039669
3302 SNP_A-2256654 84052538
3303 SNP_A-1814020 84061704
3304 SNP_A-2041689 84119790
3305 SNP_A-2234557 84121956
3306 SNP_A-1936832 84140970
3307 SNP_A-2130550 84150785
3308 SNP_A-2035278 84151512
3309 SNP_A-4206602 84164915
3310 SNP_A-2272074 84165868
3311 SNP_A-2301548 84168771
3312 SNP_A-2301550 84170152
3313 SNP_A-4191977 84170434
3314 SNP_A-4240218 84170955
3315 SNP_A-2070327 84205624
3316 SNP_A-4241202 84214887
3317 SNP_A-1936784 84239094
3318 SNP_A-1807492 84287294
3319 SNP_A-2062077 84293556
3320 SNP_A-1868354 84303287
3321 SNP_A-4202368 84303481
3322 SNP_A-1832599 84306912
3323 SNP_A-1890728 84307061
3324 SNP_A-2098375 84319263
3325 SNP_A-2194927 84363182
3326 SNP_A-2304583 84364173
3327 SNP_A-2222435 84379029
3328 SNP_A-4240227 84387340
3329 SNP_A-2200734 84392851
3330 SNP_A-2251574 84392875
3331 SNP_A-2125726 84393428
3332 SNP_A-2227349 84393542
3333 SNP_A-1910966 84435965
3334 SNP_A-4193330 84456879
3335 SNP_A-1856392 84477219
3336 SNP_A-2218251 84520368
3337 SNP_A-2082914 84532701
3338 SNP_A-4205393 84550286
3339 SNP_A-2162165 84559899
3340 SNP_A-2089889 84559918
3341 SNP_A-1850196 84561487
3342 SNP_A-1786894 84572965
3343 SNP_A-2301697 84578102
3344 SNP_A-2057498 84614739
3345 SNP_A-4200896 84621743
3346 SNP_A-2100962 84625753
3347 SNP_A-1940918 84626259
3348 SNP_A-2126270 84636153
3349 SNP_A-2086396 84641848
3350 SNP_A-4227890 84648231
3351 SNP_A-2302251 84667879
3352 SNP_A-2274821 84680336
3353 SNP_A-2118103 84680494
3354 SNP_A-2106309 84680796
3355 SNP_A-2244654 84684853
3356 SNP_A-2159463 84693981
3357 SNP_A-2004325 84761279
3358 SNP_A-2074050 84781904
3359 SNP_A-4200255 84782474
3360 SNP_A-2301842 84796536
3361 SNP_A-4240243 84796625
3362 SNP_A-2301843 84796717
3363 SNP_A-2301844 84796753
3364 SNP_A-4205744 84797864
3365 SNP_A-2124513 84798526
3366 SNP_A-2164523 84801345
3367 SNP_A-4231571 84803246
3368 SNP_A-1841782 84803527
3369 SNP_A-1826738 84815653
3370 SNP_A-4199856 84815973
3371 SNP_A-4239328 84859202
3372 SNP_A-4234811 84889238
3373 SNP_A-2257465 84889310
3374 SNP_A-2068972 84890810
3375 SNP_A-1852551 84903629
3376 SNP_A-2118218 84937208
3377 SNP_A-2046716 84937497
3378 SNP_A-4194686 84940937
3379 SNP_A-2106264 84946745
3380 SNP_A-2137846 84946846
3381 SNP_A-2265843 84947085
3382 SNP_A-2179061 84947122
3383 SNP_A-4201062 84950790
3384 SNP_A-4225198 84950806
3385 SNP_A-2313052 84954786
3386 SNP_A-1832859 84956370
3387 SNP_A-2092473 84958518
3388 SNP_A-1793507 84959199
3389 SNP_A-2043619 84964268
3390 SNP_A-2212280 84981864
3391 SNP_A-2045236 84985296
3392 SNP_A-4223267 85006388
3393 SNP_A-1947184 85017168
3394 SNP_A-1932832 85027143
3395 SNP_A-4240259 85053928
3396 SNP_A-4240261 85054434
3397 SNP_A-2004329 85063809
3398 SNP_A-1856520 85098214
3399 SNP_A-1908520 85108849
3400 SNP_A-2085126 85113725
3401 SNP_A-4207217 85120222
3402 SNP_A-1957387 85125768
3403 SNP_A-1840963 85127555
3404 SNP_A-4199697 85127581
3405 SNP_A-1847293 85142972
3406 SNP_A-2128385 85145848
3407 SNP_A-1836239 85162986
3408 SNP_A-2261989 85180697
3409 SNP_A-2227618 85181216
3410 SNP_A-2302078 85185181
3411 SNP_A-4229924 85189105
3412 SNP_A-2066972 85198639
3413 SNP_A-1825318 85199462
3414 SNP_A-2302118 85215473
3415 SNP_A-4206631 85221168
3416 SNP_A-4237515 85221240
3417 SNP_A-1860820 85232152
3418 SNP_A-2236596 85232202
3419 SNP_A-1923591 85233492
3420 SNP_A-2157183 85249853
3421 SNP_A-2182127 85255643
3422 SNP_A-2159701 85267959
3423 SNP_A-1874353 85268266
3424 SNP_A-2192101 85272675
3425 SNP_A-1793480 85297461
3426 SNP_A-1789123 85342927
3427 SNP_A-1831211 85373401
3428 SNP_A-4240284 85376256
3429 SNP_A-2200439 85376407
3430 SNP_A-1956595 85379649
3431 SNP_A-2302303 85395606
3432 SNP_A-2302304 85397349
3433 SNP_A-2302357 85440307
3434 SNP_A-2207289 85462084
3435 SNP_A-4193822 85497426
3436 SNP_A-1833493 85534839
3437 SNP_A-2142329 85548401
3438 SNP_A-2199219 85554292
3439 SNP_A-2162034 85554668
3440 SNP_A-2043939 85583909
3441 SNP_A-1820841 85589179
3442 SNP_A-1939225 85589476
3443 SNP_A-1929759 85593122
3444 SNP_A-4207122 85593332
3445 SNP_A-1917011 85643188
3446 SNP_A-4217162 85655419
3447 SNP_A-2134973 85663813
3448 SNP_A-2098011 85679607
3449 SNP_A-2259147 85680200
3450 SNP_A-1957930 85681851
3451 SNP_A-2266996 85688797
3452 SNP_A-2302678 85761129
3453 SNP_A-2197194 85763691
3454 SNP_A-4233959 85763990
3455 SNP_A-2287756 85777810
3456 SNP_A-2302774 85816713
3457 SNP_A-4226942 85821979
3458 SNP_A-2302819 85842923
3459 SNP_A-2004335 85867222
3460 SNP_A-2302834 85867322
3461 SNP_A-2190519 85870702
3462 SNP_A-1924441 85873213
3463 SNP_A-1803100 85889451
3464 SNP_A-2302877 85915676
3465 SNP_A-1797294 85921135
3466 SNP_A-4235268 85921153
3467 SNP_A-2120659 85929233
3468 SNP_A-1915830 85932566
3469 SNP_A-2219894 85939205
3470 SNP_A-1803197 85939273
3471 SNP_A-2004337 85943019
3472 SNP_A-1893992 85952837
3473 SNP_A-4192703 85957987
3474 SNP_A-2302851 85963956
3475 SNP_A-1785742 86016574
3476 SNP_A-4195642 86018758
3477 SNP_A-2004343 86052142
3478 SNP_A-4222834 86069756
3479 SNP_A-1808788 86075188
3480 SNP_A-1858579 86101238
3481 SNP_A-2193261 86121638
3482 SNP_A-1955097 86123465
3483 SNP_A-1835172 86131261
3484 SNP_A-1939361 86143690
3485 SNP_A-2302959 86161287
3486 SNP_A-4196312 86161672
3487 SNP_A-2220216 86163251
3488 SNP_A-4193501 86165434
3489 SNP_A-2178287 86191521
3490 SNP_A-2196247 86197103
3491 SNP_A-2046105 86204840
3492 SNP_A-2314158 86204926
3493 SNP_A-4203700 86205395
3494 SNP_A-1894085 86258643
3495 SNP_A-2165635 86258835
3496 SNP_A-1868732 86300189
3497 SNP_A-1898685 86355556
3498 SNP_A-1933627 86366855
3499 SNP_A-2029994 86433890
3500 SNP_A-1925241 86462743
3501 SNP_A-2264038 86478392
3502 SNP_A-2244901 86492235
3503 SNP_A-2303303 86510642
3504 SNP_A-2074459 86514696
3505 SNP_A-2303312 86515555
3506 SNP_A-2115740 86519246
3507 SNP_A-1828657 86535350
3508 SNP_A-4204914 86555933
3509 SNP_A-1795683 86556308
3510 SNP_A-2303391 86585243
3511 SNP_A-1949758 86623520
3512 SNP_A-4227162 86623678
3513 SNP_A-1944252 86686322
3514 SNP_A-1815974 86690150
3515 SNP_A-4224438 86848342
3516 SNP_A-2043073 86848399
3517 SNP_A-1861923 86849202
3518 SNP_A-2042107 86849302
3519 SNP_A-4214378 86871715
3520 SNP_A-1870653 86920715
3521 SNP_A-2032332 86947538
3522 SNP_A-4194748 86995786
3523 SNP_A-1882384 86996182
3524 SNP_A-2116632 87039188
3525 SNP_A-2157606 87080343
3526 SNP_A-4206605 87090246
3527 SNP_A-4237323 87162388
3528 SNP_A-1811098 87162629
3529 SNP_A-4206062 87162863
3530 SNP_A-2243916 87164536
3531 SNP_A-2114995 87164600
3532 SNP_A-1918559 87171627
3533 SNP_A-1853299 87179337
3534 SNP_A-2278509 87179399
3535 SNP_A-1934144 87190592
3536 SNP_A-2303602 87203929
3537 SNP_A-1787363 87226643
3538 SNP_A-2303621 87226783
3539 SNP_A-2023429 87227939
3540 SNP_A-4206064 87240536
3541 SNP_A-2149732 87280374
3542 SNP_A-1880164 87303038
3543 SNP_A-4239390 87303232
3544 SNP_A-2262746 87373880
3545 SNP_A-2289488 87395626
3546 SNP_A-2161207 87396522
3547 SNP_A-2270809 87397929
3548 SNP_A-2100809 87404732
3549 SNP_A-2303670 87412164
3550 SNP_A-2303671 87413740
3551 SNP_A-1905177 87482020
3552 SNP_A-2184442 87486790
3553 SNP_A-4194657 87489119
3554 SNP_A-2125108 87555868
3555 SNP_A-1903739 87555958
3556 SNP_A-1805678 87652442
3557 SNP_A-1837303 87660381
3558 SNP_A-2276828 87664932
3559 SNP_A-2238879 87685173
3560 SNP_A-2071124 87756165
3561 SNP_A-1794491 87756366
3562 SNP_A-2251585 87761605
3563 SNP_A-4233355 87771769
3564 SNP_A-4201417 87773445
3565 SNP_A-1789949 87790545
3566 SNP_A-1927114 87790819
3567 SNP_A-1894106 87790843
3568 SNP_A-2137165 87806703
3569 SNP_A-2004352 87865297
3570 SNP_A-2118954 87865597
3571 SNP_A-4203785 87872738
3572 SNP_A-1925600 87899758
3573 SNP_A-1956114 87901104
3574 SNP_A-1875512 87943291
3575 SNP_A-1922029 87963686
3576 SNP_A-2203621 87993909
3577 SNP_A-1803051 88051483
3578 SNP_A-2211403 88100518
3579 SNP_A-2004353 88129555
3580 SNP_A-2004354 88130196
3581 SNP_A-1841927 88188350
3582 SNP_A-1846633 88229759
3583 SNP_A-1862183 88244783
3584 SNP_A-2304210 88329016
3585 SNP_A-1786418 88374695
3586 SNP_A-1780458 88400054
3587 SNP_A-1813046 88418543
3588 SNP_A-2096906 88420158
3589 SNP_A-1906871 88420366
3590 SNP_A-1781926 88448992
3591 SNP_A-2264246 88461363
3592 SNP_A-2097893 88464895
3593 SNP_A-2022878 88510380
3594 SNP_A-2138257 88589888
3595 SNP_A-1942510 88589912
3596 SNP_A-2150609 88601412
3597 SNP_A-2304319 88602588
3598 SNP_A-1895452 88651766
3599 SNP_A-4236372 88651847
3600 SNP_A-2304367 88689053
3601 SNP_A-2087142 88708880
3602 SNP_A-2155030 88730567
3603 SNP_A-1921675 88748457
3604 SNP_A-4235512 88759588
3605 SNP_A-1934881 88769981
3606 SNP_A-1891732 88775394
3607 SNP_A-1807318 88778337
3608 SNP_A-1854007 88784469
3609 SNP_A-2063477 88784710
3610 SNP_A-4240454 88798433
3611 SNP_A-2251609 88824604
3612 SNP_A-2251255 88827977
3613 SNP_A-2132753 88839823
3614 SNP_A-2168630 88876379
3615 SNP_A-1906261 88898968
3616 SNP_A-2042227 88899719
3617 SNP_A-1863494 88946269
3618 SNP_A-2252813 88948516
3619 SNP_A-2147928 89000029
3620 SNP_A-2153823 89030440
3621 SNP_A-1781136 89112021
3622 SNP_A-4218259 89113317
3623 SNP_A-2130321 89113827
3624 SNP_A-2127009 89122439
3625 SNP_A-1817320 89178254
3626 SNP_A-1815832 89307456
3627 SNP_A-1821889 89309807
3628 SNP_A-2048707 89313271
3629 SNP_A-1842033 89363941
3630 SNP_A-1907444 89364517
3631 SNP_A-2304789 89405726
3632 SNP_A-2189362 89411210
3633 SNP_A-2144220 89412500
3634 SNP_A-1908863 89415484
3635 SNP_A-1780910 89416822
3636 SNP_A-4219199 89427764
3637 SNP_A-1930123 89428067
3638 SNP_A-2004358 89439365
3639 SNP_A-4218608 89449189
3640 SNP_A-4239795 89460846
3641 SNP_A-2209904 89487457
3642 SNP_A-2211695 89488163
3643 SNP_A-1930897 89491616
3644 SNP_A-2304825 89496905
3645 SNP_A-2167654 89506963
3646 SNP_A-4240428 89513441
3647 SNP_A-2119465 89518241
3648 SNP_A-2304863 89526986
3649 SNP_A-2199429 89529225
3650 SNP_A-1886351 89569404
3651 SNP_A-4238124 89571651
3652 SNP_A-1792704 89586962
3653 SNP_A-1923307 89595638
3654 SNP_A-1857290 89596863
3655 SNP_A-1895218 89597587
3656 SNP_A-4227054 89602270
3657 SNP_A-2043104 89629695
3658 SNP_A-1882336 89683378
3659 SNP_A-2314748 89696080
3660 SNP_A-4227783 89696488
3661 SNP_A-1899929 89697616
3662 SNP_A-2115478 89710327
3663 SNP_A-2158208 89710879
3664 SNP_A-4241041 89720796
3665 SNP_A-1846928 89722238
3666 SNP_A-4238262 89755666
3667 SNP_A-2231054 89789578
3668 SNP_A-4214379 89825591
3669 SNP_A-2034888 89828778
3670 SNP_A-4228779 89841659
3671 SNP_A-2278549 89871209
3672 SNP_A-1817404 89872962
3673 SNP_A-2276337 89898112
3674 SNP_A-1923718 89902498
3675 SNP_A-2274828 89934598
3676 SNP_A-4218922 89941183
3677 SNP_A-4201153 89962969
3678 SNP_A-2088267 89968601
3679 SNP_A-1917039 89972929
3680 SNP_A-2021684 90018902
3681 SNP_A-2183476 90026564
3682 SNP_A-2153385 90036496
3683 SNP_A-2106088 90036703
3684 SNP_A-1782877 90054836
3685 SNP_A-1786874 90096318
3686 SNP_A-2004369 90128073
3687 SNP_A-2305074 90129270
3688 SNP_A-2053423 90224667
3689 SNP_A-1909363 90232929
3690 SNP_A-4197248 90252895
3691 SNP_A-4237329 90268426
3692 SNP_A-2082778 90269059
3693 SNP_A-1927087 90274770
3694 SNP_A-2309152 90276347
3695 SNP_A-2192364 90277097
3696 SNP_A-1932247 90284500
3697 SNP_A-2093705 90306231
3698 SNP_A-1825655 90336555
3699 SNP_A-2128483 90336606
3700 SNP_A-1911984 90338621
3701 SNP_A-1828158 90338849
3702 SNP_A-4231033 90344382
3703 SNP_A-1934631 90347595
3704 SNP_A-1918298 90348360
3705 SNP_A-2072143 90365089
3706 SNP_A-2069391 90365172
3707 SNP_A-1900325 90365201
3708 SNP_A-2068270 90365363
3709 SNP_A-4241169 90365510
3710 SNP_A-2307139 90367485
3711 SNP_A-4196802 90384880
3712 SNP_A-4230651 90407148
3713 SNP_A-2182457 90453177
3714 SNP_A-1888268 90459045
3715 SNP_A-2279371 90478448
3716 SNP_A-2212688 90478521
3717 SNP_A-1934614 90479382
3718 SNP_A-2210794 90489985
3719 SNP_A-2231050 90514714
3720 SNP_A-2247130 90515300
3721 SNP_A-2099860 90515883
3722 SNP_A-1925703 90516950
3723 SNP_A-4214380 90520559
3724 SNP_A-1944428 90527706
3725 SNP_A-1832955 90538314
3726 SNP_A-2220901 90540695
3727 SNP_A-1932966 90546371
3728 SNP_A-1883447 90546947
3729 SNP_A-1866058 90568081
3730 SNP_A-2290444 90569070
3731 SNP_A-2173050 90569182
3732 SNP_A-2056400 90569646
3733 SNP_A-2118557 90573245
3734 SNP_A-2211699 90573443
3735 SNP_A-2121185 90573772
3736 SNP_A-2212079 90573794
3737 SNP_A-1873232 90589821
3738 SNP_A-4224276 90589877
3739 SNP_A-1837909 90591409
3740 SNP_A-2186381 90591506
3741 SNP_A-2187594 90615461
3742 SNP_A-2311145 90615607
3743 SNP_A-2196499 90617910
3744 SNP_A-4240566 90618663
3745 SNP_A-1785008 90619025
3746 SNP_A-4237870 90621742
3747 SNP_A-2036907 90622482
3748 SNP_A-2304892 90648308
3749 SNP_A-2304494 90658450
3750 SNP_A-2180752 90661261
3751 SNP_A-4239480 90664159
3752 SNP_A-2126220 90675781
3753 SNP_A-1923804 90691874
3754 SNP_A-2305393 90696461
3755 SNP_A-2305397 90700681
3756 SNP_A-4204154 90747302
3757 SNP_A-2278085 90747330
3758 SNP_A-2115454 90871746
3759 SNP_A-2168138 90871916
3760 SNP_A-1808918 90878584
3761 SNP_A-1786360 90915076
3762 SNP_A-1824562 90922083
3763 SNP_A-2307029 90937505
3764 SNP_A-1803214 90952202
3765 SNP_A-2226404 90957814
3766 SNP_A-4192776 90957863
3767 SNP_A-1877688 90958523
3768 SNP_A-2141064 90959099
3769 SNP_A-1814255 90983426
3770 SNP_A-2283123 90994930
3771 SNP_A-4223266 91006458
3772 SNP_A-1826788 91007780
3773 SNP_A-2253176 91012995
3774 SNP_A-2191730 91019081
3775 SNP_A-2134306 91029965
3776 SNP_A-2200895 91030188
3777 SNP_A-2305929 91046103
3778 SNP_A-2266042 91046172
3779 SNP_A-4233277 91046290
3780 SNP_A-4223222 91070944
3781 SNP_A-1878320 91081898
3782 SNP_A-4223471 91094840
3783 SNP_A-2282370 91108672
3784 SNP_A-4218593 91109026
3785 SNP_A-1818451 91184744
3786 SNP_A-2306021 91255386
3787 SNP_A-2214923 91265380
3788 SNP_A-1856946 91275181
3789 SNP_A-1855241 91280802
3790 SNP_A-2246151 91296977
3791 SNP_A-1823080 91300389
3792 SNP_A-2306064 91317915
3793 SNP_A-1856746 91332718
3794 SNP_A-2281367 91346938
3795 SNP_A-2180106 91352551
3796 SNP_A-2073540 91377986
3797 SNP_A-2125999 91390181
3798 SNP_A-2303125 91404612
3799 SNP_A-2306155 91435728
3800 SNP_A-1791083 91497120
3801 SNP_A-4241115 91497165
3802 SNP_A-1938574 91497206
3803 SNP_A-2108396 91497655
3804 SNP_A-2165213 91529151
3805 SNP_A-2302525 91537949
3806 SNP_A-2091965 91542548
3807 SNP_A-1822566 91543051
3808 SNP_A-1808686 91547008
3809 SNP_A-1960127 91548033
3810 SNP_A-2106971 91553882
3811 SNP_A-2047775 91581352
3812 SNP_A-2185003 91592091
3813 SNP_A-2220949 91596534
3814 SNP_A-4233582 91599814
3815 SNP_A-1953948 91619797
3816 SNP_A-2187992 91620597
3817 SNP_A-1803386 91637134
3818 SNP_A-1939971 91686822
3819 SNP_A-2167151 91690463
3820 SNP_A-2225509 91699840
3821 SNP_A-1836670 91699862
3822 SNP_A-4240605 91700530
3823 SNP_A-1897708 91701316
3824 SNP_A-4216232 91727388
3825 SNP_A-2167381 91750086
3826 SNP_A-1905916 91756616
3827 SNP_A-2297977 91756786
3828 SNP_A-2309052 91756883
3829 SNP_A-2244920 91756946
3830 SNP_A-1907525 91764239
3831 SNP_A-1892268 91765762
3832 SNP_A-4201637 91765881
3833 SNP_A-2140233 91793198
3834 SNP_A-2030362 91800461
3835 SNP_A-1898686 91805142
3836 SNP_A-1935783 91807902
3837 SNP_A-2200976 91807976
3838 SNP_A-4240608 91808040
3839 SNP_A-2306367 91810520
3840 SNP_A-2210735 91822877
3841 SNP_A-2152980 91825462
3842 SNP_A-1816325 91825747
3843 SNP_A-4234347 91832963
3844 SNP_A-1785335 91835184
3845 SNP_A-4200748 91837227
3846 SNP_A-2258678 91871634
3847 SNP_A-2120361 91878317
3848 SNP_A-2253135 91885988
3849 SNP_A-1913600 91890926
3850 SNP_A-2253798 91891968
3851 SNP_A-2085919 91925969
3852 SNP_A-2271603 91947628
3853 SNP_A-2180993 91988863
3854 SNP_A-2306481 92017181
3855 SNP_A-1914421 92033956
3856 SNP_A-1908474 92034414
3857 SNP_A-4201631 92035611
3858 SNP_A-1871855 92037412
3859 SNP_A-1837740 92086173
3860 SNP_A-4237668 92101077
3861 SNP_A-2048175 92118524
3862 SNP_A-2116210 92199888
3863 SNP_A-2306573 92200790
3864 SNP_A-1872104 92208225
3865 SNP_A-2104126 92210902
3866 SNP_A-2183259 92219641
3867 SNP_A-4195428 92222662
3868 SNP_A-1924263 92226305
3869 SNP_A-1819332 92234158
3870 SNP_A-2004388 92254413
3871 SNP_A-1956431 92328436
3872 SNP_A-2306595 92340460
3873 SNP_A-1822530 92342228
3874 SNP_A-2234791 92343378
3875 SNP_A-1892510 92356647
3876 SNP_A-1788774 92357421
3877 SNP_A-1854848 92377413
3878 SNP_A-1850377 92380428
3879 SNP_A-2201359 92422259
3880 SNP_A-2299186 92422405
3881 SNP_A-1927405 92427459
3882 SNP_A-2113969 92432344
3883 SNP_A-2228630 92450125
3884 SNP_A-4224747 92451058
3885 SNP_A-2072906 92451241
3886 SNP_A-4234627 92465203
3887 SNP_A-4224167 92470451
3888 SNP_A-1782539 92470970
3889 SNP_A-2048116 92476546
3890 SNP_A-1835032 92480418
3891 SNP_A-2230268 92496989
3892 SNP_A-1937405 92556234
3893 SNP_A-2090034 92556508
3894 SNP_A-2176037 92557833
3895 SNP_A-1926598 92568890
3896 SNP_A-1889197 92572189
3897 SNP_A-2219692 92582908
3898 SNP_A-2306805 92591867
3899 SNP_A-4204957 92603090
3900 SNP_A-2266823 92609354
3901 SNP_A-2040338 92628889
3902 SNP_A-2146542 92636840
3903 SNP_A-2144312 92636976
3904 SNP_A-2163776 92645410
3905 SNP_A-1835217 92645434
3906 SNP_A-2253415 92646402
3907 SNP_A-2079823 92646437
3908 SNP_A-2044980 92656917
3909 SNP_A-2047960 92661094
3910 SNP_A-1958042 92664841
3911 SNP_A-4238808 92665585
3912 SNP_A-2148900 92667384
3913 SNP_A-4233487 92667808
3914 SNP_A-4240653 92671832
3915 SNP_A-2142045 92685984
3916 SNP_A-1935785 92692931
3917 SNP_A-4237222 92693266
3918 SNP_A-1833402 92701371
3919 SNP_A-1937196 92711123
3920 SNP_A-4240659 92713540
3921 SNP_A-2065613 92715245
3922 SNP_A-2262610 92730709
3923 SNP_A-2265984 92731294
3924 SNP_A-4232156 92736068
3925 SNP_A-4240663 92749710
3926 SNP_A-2307073 92761359
3927 SNP_A-2055009 92770729
3928 SNP_A-2004391 92790515
3929 SNP_A-2307111 92797883
3930 SNP_A-2124145 92802057
3931 SNP_A-1856427 92825348
3932 SNP_A-2021413 92825595
3933 SNP_A-2286239 92825764
3934 SNP_A-2114547 92873474
3935 SNP_A-2053728 92894369
3936 SNP_A-2307204 92894673
3937 SNP_A-1815738 92898547
3938 SNP_A-2262213 92927806
3939 SNP_A-2151637 92929220
3940 SNP_A-2186179 92929354
3941 SNP_A-2202503 92949770
3942 SNP_A-2034833 92961751
3943 SNP_A-2080419 92970877
3944 SNP_A-1832082 92973387
3945 SNP_A-2261274 92997089
3946 SNP_A-4223307 93028881
3947 SNP_A-2107999 93051824
3948 SNP_A-1885292 93056181
3949 SNP_A-2204483 93060797
3950 SNP_A-2135310 93061175
3951 SNP_A-1950087 93066016
3952 SNP_A-2256198 93067814
3953 SNP_A-2234599 93068568
3954 SNP_A-1957878 93072168
3955 SNP_A-2307466 93072268
3956 SNP_A-2246048 93072364
3957 SNP_A-2204158 93072382
3958 SNP_A-1913100 93075810
3959 SNP_A-2047817 93081025
3960 SNP_A-2128862 93082910
3961 SNP_A-1801737 93083461
3962 SNP_A-2304168 93086274
3963 SNP_A-1813906 93087093
3964 SNP_A-1897878 93087332
3965 SNP_A-1810699 93088539
3966 SNP_A-2221505 93089919
3967 SNP_A-1795053 93110879
3968 SNP_A-2089026 93115459
3969 SNP_A-4194119 93166972
3970 SNP_A-2148293 93174377
3971 SNP_A-2307516 93183267
3972 SNP_A-1881145 93189955
3973 SNP_A-2307524 93214159
3974 SNP_A-2307550 93232312
3975 SNP_A-1884419 93235711
3976 SNP_A-2239586 93238457
3977 SNP_A-2273580 93263139
3978 SNP_A-2004395 93274149
3979 SNP_A-1831982 93274496
3980 SNP_A-1921817 93301166
3981 SNP_A-1875301 93301656
3982 SNP_A-1900570 93314700
3983 SNP_A-2307089 93315406
3984 SNP_A-1958945 93315570
3985 SNP_A-1890104 93317480
3986 SNP_A-2030234 93334690
3987 SNP_A-2176326 93347701
3988 SNP_A-2134093 93351724
3989 SNP_A-2098457 93352505
3990 SNP_A-2192523 93368675
3991 SNP_A-2045510 93377084
3992 SNP_A-4240712 93412015
3993 SNP_A-1894524 93415840
3994 SNP_A-1831870 93427212
3995 SNP_A-4240714 93443680
3996 SNP_A-2246260 93448799
3997 SNP_A-2112424 93463899
3998 SNP_A-1810318 93477192
3999 SNP_A-1902196 93479620
4000 SNP_A-2307736 93483677
4001 SNP_A-2116213 93488951
4002 SNP_A-2307760 93501509
4003 SNP_A-2158662 93512689
4004 SNP_A-2073541 93535218
4005 SNP_A-1873455 93535344
4006 SNP_A-1851360 93535563
4007 SNP_A-2217564 93541008
4008 SNP_A-2121309 93554288
4009 SNP_A-1785598 93558432
4010 SNP_A-1952977 93581612
4011 SNP_A-4240727 93607138
4012 SNP_A-2110243 93607706
4013 SNP_A-2202335 93608135
4014 SNP_A-1812479 93616492
4015 SNP_A-4206138 93643881
4016 SNP_A-2114187 93656663
4017 SNP_A-2090364 93656823
4018 SNP_A-2307955 93683850
4019 SNP_A-1784302 93689475
4020 SNP_A-2073489 93705068
4021 SNP_A-2174681 93713120
4022 SNP_A-4221156 93715478
4023 SNP_A-2162848 93754271
4024 SNP_A-4216533 93770078
4025 SNP_A-2282870 93775413
4026 SNP_A-2283228 93782448
4027 SNP_A-1819258 93782605
4028 SNP_A-2308047 93795435
4029 SNP_A-1798212 93824947
4030 SNP_A-4240741 93832181
4031 SNP_A-4240742 93832564
4032 SNP_A-2247523 93853726
4033 SNP_A-1815792 93853746
4034 SNP_A-1864715 93863041
4035 SNP_A-2029456 93871291
4036 SNP_A-2308133 93875818
4037 SNP_A-2177489 93892992
4038 SNP_A-1915374 93934938
4039 SNP_A-1783076 93938912
4040 SNP_A-2308196 93951594
4041 SNP_A-2035044 93958369
4042 SNP_A-1814885 93985931
4043 SNP_A-1914206 94000004
4044 SNP_A-1799053 94000135
4045 SNP_A-4205332 94013337
4046 SNP_A-1828272 94019030
4047 SNP_A-2030064 94046193
4048 SNP_A-4224396 94049633
4049 SNP_A-1824497 94066648
4050 SNP_A-1880684 94067273
4051 SNP_A-1922511 94084399
4052 SNP_A-1898708 94180927
4053 SNP_A-2097398 94185748
4054 SNP_A-4196609 94224442
4055 SNP_A-2308449 94231638
4056 SNP_A-2280223 94240483
4057 SNP_A-2311668 94256555
4058 SNP_A-2177929 94274399
4059 SNP_A-2091853 94338063
4060 SNP_A-4240777 94344078
4061 SNP_A-2308560 94346766
4062 SNP_A-2308565 94353256
4063 SNP_A-2159199 94364237
4064 SNP_A-2047135 94364819
4065 SNP_A-2160238 94365061
4066 SNP_A-1829904 94378219
4067 SNP_A-1956082 94378745
4068 SNP_A-2272747 94379464
4069 SNP_A-2157707 94384001
4070 SNP_A-1874188 94384822
4071 SNP_A-2308638 94393358
4072 SNP_A-2151425 94405194
4073 SNP_A-1822975 94405657
4074 SNP_A-2309693 94406085
4075 SNP_A-4220528 94406151
4076 SNP_A-1832805 94413112
4077 SNP_A-1939357 94420520
4078 SNP_A-1920922 94438447
4079 SNP_A-1904536 94438573
4080 SNP_A-2038549 94441326
4081 SNP_A-1905967 94446389
4082 SNP_A-2252924 94446976
4083 SNP_A-4225196 94466692
4084 SNP_A-2223980 94467470
4085 SNP_A-2311048 94468583
4086 SNP_A-2129332 94473863
4087 SNP_A-2200496 94477533
4088 SNP_A-2128113 94485553
4089 SNP_A-1872362 94485651
4090 SNP_A-4214385 94522755
4091 SNP_A-2293682 94529525
4092 SNP_A-2004403 94558586
4093 SNP_A-4214386 94559445
4094 SNP_A-2294406 94563495
4095 SNP_A-2172779 94563521
4096 SNP_A-2181923 94570009
4097 SNP_A-1840789 94580815
4098 SNP_A-1907207 94582068
4099 SNP_A-2232288 94583487
4100 SNP_A-1783374 94588765
4101 SNP_A-4222932 94588946
4102 SNP_A-1818047 94589026
4103 SNP_A-1822451 94597069
4104 SNP_A-2004406 94597264
4105 SNP_A-4214387 94597764
4106 SNP_A-4229220 94617030
4107 SNP_A-2130171 94618471
4108 SNP_A-2171944 94657205
4109 SNP_A-2217910 94679441
4110 SNP_A-2058636 94715954
4111 SNP_A-1884743 94732980
4112 SNP_A-2071807 94733451
4113 SNP_A-1853633 94734239
4114 SNP_A-2205946 94736053
4115 SNP_A-2228538 94741626
4116 SNP_A-1884069 94747879
4117 SNP_A-2303058 94784513
4118 SNP_A-1838957 94810907
4119 SNP_A-1907191 94811702
4120 SNP_A-2291309 94832635
4121 SNP_A-1870786 94923193
4122 SNP_A-2188732 94947862
4123 SNP_A-1919334 94989061
4124 SNP_A-1822624 95006613
4125 SNP_A-4193676 95028553
4126 SNP_A-2253361 95032553
4127 SNP_A-2172288 95050706
4128 SNP_A-1851213 95063431
4129 SNP_A-2004410 95070785
4130 SNP_A-2004411 95070872
4131 SNP_A-2004412 95092734
4132 SNP_A-2024627 95099450
4133 SNP_A-2308966 95109592
4134 SNP_A-2254791 95129057
4135 SNP_A-1792400 95150914
4136 SNP_A-2092902 95163770
4137 SNP_A-2301793 95172432
4138 SNP_A-2155873 95194887
4139 SNP_A-1933871 95206125
4140 SNP_A-2077412 95257174
4141 SNP_A-1876432 95277838
4142 SNP_A-4224004 95295818
4143 SNP_A-2031905 95318320
4144 SNP_A-4229245 95318446
4145 SNP_A-4194264 95322195
4146 SNP_A-1863253 95327211
4147 SNP_A-1922519 95327364
4148 SNP_A-2134021 95350225
4149 SNP_A-1781134 95354438
4150 SNP_A-1840589 95357479
4151 SNP_A-1925234 95357702
4152 SNP_A-2194875 95357971
4153 SNP_A-1820541 95362348
4154 SNP_A-4240818 95363762
4155 SNP_A-4240820 95364282
4156 SNP_A-2111861 95364306
4157 SNP_A-2139880 95365632
4158 SNP_A-4230301 95406577
4159 SNP_A-2253473 95432058
4160 SNP_A-2207452 95438476
4161 SNP_A-2004415 95533746
4162 SNP_A-2128773 95575310
4163 SNP_A-1840571 95599405
4164 SNP_A-1785852 95601610
4165 SNP_A-2116830 95691575
4166 SNP_A-2224384 95711357
4167 SNP_A-1788144 95716640
4168 SNP_A-2043604 95734379
4169 SNP_A-2192877 95734583
4170 SNP_A-2202283 95743331
4171 SNP_A-2004416 95791348
4172 SNP_A-2151338 95807470
4173 SNP_A-2210022 95812991
4174 SNP_A-1884883 95817449
4175 SNP_A-1915614 95832328
4176 SNP_A-2181971 95883282
4177 SNP_A-2055178 95904740
4178 SNP_A-1823530 95904779
4179 SNP_A-1877667 95905196
4180 SNP_A-2085007 95917935
4181 SNP_A-2240329 95947118
4182 SNP_A-2309386 96010668
4183 SNP_A-1861929 96020874
4184 SNP_A-4203214 96022471
4185 SNP_A-2143771 96023539
4186 SNP_A-1831083 96057306
4187 SNP_A-1823643 96069058
4188 SNP_A-2309457 96086662
4189 SNP_A-1940282 96096616
4190 SNP_A-2160759 96097480
4191 SNP_A-2109225 96105177
4192 SNP_A-2091833 96151074
4193 SNP_A-1788765 96152380
4194 SNP_A-2098124 96155827
4195 SNP_A-1929931 96162126
4196 SNP_A-1928162 96162547
4197 SNP_A-1956636 96162776
4198 SNP_A-2309537 96162993
4199 SNP_A-2191676 96175494
4200 SNP_A-1947066 96257580
4201 SNP_A-1803627 96293254
4202 SNP_A-4235115 96301974
4203 SNP_A-1931661 96321680
4204 SNP_A-4240856 96323042
4205 SNP_A-1943017 96336627
4206 SNP_A-2004422 96340493
4207 SNP_A-2004424 96401042
4208 SNP_A-2004425 96401701
4209 SNP_A-4200916 96417284
4210 SNP_A-1862717 96427654
4211 SNP_A-2148489 96428340
4212 SNP_A-4197303 96441212
4213 SNP_A-2230638 96441791
4214 SNP_A-2257252 96445206
4215 SNP_A-4194978 96489583
4216 SNP_A-4232014 96490369
4217 SNP_A-1943706 96500418
4218 SNP_A-2213701 96500643
4219 SNP_A-2191407 96521532
4220 SNP_A-2033423 96521832
4221 SNP_A-2272202 96527403
4222 SNP_A-4240011 96527828
4223 SNP_A-2198002 96528192
4224 SNP_A-4220448 96537841
4225 SNP_A-2004427 96539281
4226 SNP_A-2309655 96543742
4227 SNP_A-1871641 96544108
4228 SNP_A-2278018 96565749
4229 SNP_A-2120418 96582327
4230 SNP_A-4201189 96594894
4231 SNP_A-2004428 96599403
4232 SNP_A-2154423 96600776
4233 SNP_A-1883023 96619260
4234 SNP_A-2166181 96619978
4235 SNP_A-4232166 96628764
4236 SNP_A-2265291 96650621
4237 SNP_A-4232830 96650941
4238 SNP_A-2287498 96655928
4239 SNP_A-1954468 96698033
4240 SNP_A-4236198 96698720
4241 SNP_A-2083777 96698978
4242 SNP_A-2069163 96702269
4243 SNP_A-1941192 96720256
4244 SNP_A-2120813 96728865
4245 SNP_A-4214389 96730728
4246 SNP_A-2004431 96731004
4247 SNP_A-2237083 96741647
4248 SNP_A-1794243 96743014
4249 SNP_A-1954546 96755075
4250 SNP_A-2309809 96800150
4251 SNP_A-4224280 96804956
4252 SNP_A-1937189 96855330
4253 SNP_A-2282365 96890829
4254 SNP_A-2309836 96899527
4255 SNP_A-1846874 96937675
4256 SNP_A-2139916 96949256
4257 SNP_A-1944548 96949511
4258 SNP_A-2067053 96981893
4259 SNP_A-1901259 96987569
4260 SNP_A-2106742 96988019
4261 SNP_A-4235192 96992523
4262 SNP_A-4220902 97046853
4263 SNP_A-2117331 97081324
4264 SNP_A-2215442 97132305
4265 SNP_A-2146487 97162404
4266 SNP_A-4223633 97226511
4267 SNP_A-1831263 97231926
4268 SNP_A-2080098 97231946
4269 SNP_A-2129213 97246985
4270 SNP_A-1846648 97247272
4271 SNP_A-2059016 97247599
4272 SNP_A-2141338 97248471
4273 SNP_A-2068575 97250899
4274 SNP_A-2219081 97310699
4275 SNP_A-1900602 97389739
4276 SNP_A-4192695 97390193
4277 SNP_A-2291242 97414876
4278 SNP_A-1803323 97423205
4279 SNP_A-4228170 97424012
4280 SNP_A-1886165 97444709
4281 SNP_A-2234721 97471323
4282 SNP_A-2200494 97524156
4283 SNP_A-1926084 97535995
4284 SNP_A-2083555 97577354
4285 SNP_A-2054668 97605989
4286 SNP_A-4230906 97639825
4287 SNP_A-2118358 97655304
4288 SNP_A-1914584 97656931
4289 SNP_A-2257004 97668403
4290 SNP_A-4197569 97674372
4291 SNP_A-4194110 97694346
4292 SNP_A-1893137 97694416
4293 SNP_A-1808794 97694816
4294 SNP_A-1820927 97721794
4295 SNP_A-2310221 97725242
4296 SNP_A-4207548 97749889
4297 SNP_A-2152062 97750320
4298 SNP_A-2298375 97800698
4299 SNP_A-2053115 97840557
4300 SNP_A-2069944 97849498
4301 SNP_A-2281520 97853883
4302 SNP_A-1930575 97854261
4303 SNP_A-2146299 97865483
4304 SNP_A-1934154 97892693
4305 SNP_A-1813947 97908966
4306 SNP_A-2291231 97909974
4307 SNP_A-1877085 97921908
4308 SNP_A-1905146 97950440
4309 SNP_A-2069795 97961522
4310 SNP_A-2184937 98026949
4311 SNP_A-2285862 98032458
4312 SNP_A-2128598 98062116
4313 SNP_A-4233948 98064241
4314 SNP_A-2225520 98065263
4315 SNP_A-2196892 98073337
4316 SNP_A-2310343 98074141
4317 SNP_A-1830197 98080351
4318 SNP_A-2036442 98116762
4319 SNP_A-2041948 98116937
4320 SNP_A-2149434 98175492
4321 SNP_A-2300011 98175516
4322 SNP_A-4214391 98177615
4323 SNP_A-4240929 98184467
4324 SNP_A-2150082 98211579
4325 SNP_A-1920774 98217738
4326 SNP_A-4195403 98242381
4327 SNP_A-2170467 98252586
4328 SNP_A-2310507 98320650
4329 SNP_A-2160413 98327948
4330 SNP_A-2030543 98331814
4331 SNP_A-4233778 98332137
4332 SNP_A-2314208 98334491
4333 SNP_A-2215595 98359299
4334 SNP_A-2294960 98377762
4335 SNP_A-4195202 98409515
4336 SNP_A-2314559 98422157
4337 SNP_A-2280643 98459414
4338 SNP_A-2033688 98459448
4339 SNP_A-4205413 98462823
4340 SNP_A-2206475 98480707
4341 SNP_A-1814170 98482587
4342 SNP_A-2226642 98494760
4343 SNP_A-1841591 98512870
4344 SNP_A-2284800 98513477
4345 SNP_A-2063450 98518043
4346 SNP_A-2280967 98549642
4347 SNP_A-2038029 98562192
4348 SNP_A-1913665 98603794
4349 SNP_A-2222267 98658142
4350 SNP_A-2305777 98752615
4351 SNP_A-2211651 98763870
4352 SNP_A-4229338 98774038
4353 SNP_A-2310722 98788724
4354 SNP_A-2126021 98820261
4355 SNP_A-1940876 98820644
4356 SNP_A-2004456 98825307
4357 SNP_A-1827681 98866182
4358 SNP_A-2004457 98881821
4359 SNP_A-2004458 98882050
4360 SNP_A-2313935 98893149
4361 SNP_A-4228780 98899586
4362 SNP_A-2172319 98899692
4363 SNP_A-2050301 98929455
4364 SNP_A-1792312 98938486
4365 SNP_A-1822362 98939019
4366 SNP_A-2055965 98942281
4367 SNP_A-1824521 98942352
4368 SNP_A-4241243 98953582
4369 SNP_A-2243055 98962436
4370 SNP_A-1957881 98973249
4371 SNP_A-2142673 99012901
4372 SNP_A-1799878 99016197
4373 SNP_A-2113215 99016603
4374 SNP_A-2212840 99022358
4375 SNP_A-2004463 99047017
4376 SNP_A-1856576 99081396
4377 SNP_A-1833166 99150496
4378 SNP_A-2186099 99201112
4379 SNP_A-2113060 99240250
4380 SNP_A-1828658 99282438
4381 SNP_A-4201567 99297498
4382 SNP_A-1821177 99306105
4383 SNP_A-4194537 99322723
4384 SNP_A-4204334 99325145
4385 SNP_A-1812272 99325784
4386 SNP_A-2239221 99346641
4387 SNP_A-2064939 99347739
4388 SNP_A-2082600 99363718
4389 SNP_A-2310899 99376659
4390 SNP_A-2313153 99413421
4391 SNP_A-2203609 99443174
4392 SNP_A-1904203 99465150
4393 SNP_A-2129424 99494458
4394 SNP_A-2168845 99515982
4395 SNP_A-2130226 99516499
4396 SNP_A-2269187 99527072
4397 SNP_A-2241274 99529722
4398 SNP_A-2199521 99537666
4399 SNP_A-2024207 99583955
4400 SNP_A-2080249 99593641
4401 SNP_A-2122166 99611174
4402 SNP_A-2100407 99694714
4403 SNP_A-2109264 99700024
4404 SNP_A-2123763 99704278
4405 SNP_A-2180258 99735187
4406 SNP_A-1838771 99743186
4407 SNP_A-4235241 99747759
4408 SNP_A-2181404 99749375
4409 SNP_A-2211099 99749569
4410 SNP_A-2186841 99749985
4411 SNP_A-4240986 99773203
4412 SNP_A-4222255 99788911
4413 SNP_A-1953466 99808834
4414 SNP_A-4232952 99810927
4415 SNP_A-1876009 99835575
4416 SNP_A-2081252 99839857
4417 SNP_A-4232920 99840279
4418 SNP_A-1888370 99858141
4419 SNP_A-2295660 99858195
4420 SNP_A-2232635 99858640
4421 SNP_A-2263784 99858666
4422 SNP_A-2223493 99860163
4423 SNP_A-4214392 99919281
4424 SNP_A-1937769 99920155
4425 SNP_A-2100354 99933168
4426 SNP_A-2234859 99971327
4427 SNP_A-1801294 99980078
4428 SNP_A-2311259 100021554
4429 SNP_A-1831243 100060877
4430 SNP_A-4192383 100169952
4431 SNP_A-2147809 100187234
