# Supplementary material for: Genetic Structure of the Spanish Population
Source: BMC Genomics. 2010 May 25;11:326. doi: 10.1186/1471-2164-11-326 (PMC2887418; doi:10.1186/1471-2164-11-326)
Supplement: Additional file 1 — List of haplotype blocks across all autosomal chromosomes in the Spanish population. Each block is described by the SNPs that compose it, the major haplotypes with haplotypic frequencies, and the LD (D') among adjacent blocks. For each chromosome, the correspondence list between the SNP names and numbers is included in a separate table. [file 1471-2164-11-326-S1.ZIP › chr16.snpkey.txt]

1 SNP_A-2298758 103598
2 SNP_A-1865048 181211
3 SNP_A-2243694 252636
4 SNP_A-2160811 335397
5 SNP_A-1914480 341210
6 SNP_A-2124970 570903
7 SNP_A-2297304 582611
8 SNP_A-1824513 590789
9 SNP_A-1955694 592942
10 SNP_A-2181571 871687
11 SNP_A-2071588 910599
12 SNP_A-2219900 928890
13 SNP_A-2095018 928999
14 SNP_A-1902262 929382
15 SNP_A-2218429 932301
16 SNP_A-4231060 932591
17 SNP_A-2101297 947462
18 SNP_A-2061728 947764
19 SNP_A-1811474 1260594
20 SNP_A-2097624 1275622
21 SNP_A-1795596 1289210
22 SNP_A-4217975 1289930
23 SNP_A-2264809 1344727
24 SNP_A-2225156 1457729
25 SNP_A-2210522 1508403
26 SNP_A-1826793 1566706
27 SNP_A-1883768 1596766
28 SNP_A-2004475 1693333
29 SNP_A-1807499 1724143
30 SNP_A-4194763 1789944
31 SNP_A-2303810 1790447
32 SNP_A-4222562 1802725
33 SNP_A-2180732 1803521
34 SNP_A-4193071 1829822
35 SNP_A-1916459 1830057
36 SNP_A-2313172 1845764
37 SNP_A-1885250 1845875
38 SNP_A-2239829 1854890
39 SNP_A-2256536 1856104
40 SNP_A-2163436 1859452
41 SNP_A-2129376 1860630
42 SNP_A-1832362 1860679
43 SNP_A-2268085 1860741
44 SNP_A-2096315 1860758
45 SNP_A-1821840 1860793
46 SNP_A-2099940 1887260
47 SNP_A-2064721 1887336
48 SNP_A-1855308 1887414
49 SNP_A-1912086 1912817
50 SNP_A-2048656 1951127
51 SNP_A-1795988 1976049
52 SNP_A-4214393 2270170
53 SNP_A-2206192 2385364
54 SNP_A-2209944 2424784
55 SNP_A-2067671 2442642
56 SNP_A-1866320 2652029
57 SNP_A-2023009 2656634
58 SNP_A-2236318 2689531
59 SNP_A-2004481 2764985
60 SNP_A-1888881 2814497
61 SNP_A-1915971 2851321
62 SNP_A-4237026 2856095
63 SNP_A-4228536 2860765
64 SNP_A-1912534 2864060
65 SNP_A-2169435 2914417
66 SNP_A-1890249 2933611
67 SNP_A-4203088 2937256
68 SNP_A-2082116 3051204
69 SNP_A-4230178 3052198
70 SNP_A-2204570 3081714
71 SNP_A-2056551 3095007
72 SNP_A-1938127 3217252
73 SNP_A-2313838 3222276
74 SNP_A-4193221 3232897
75 SNP_A-2275717 3268519
76 SNP_A-1812313 3279436
77 SNP_A-4196650 3306142
78 SNP_A-2063921 3347259
79 SNP_A-1845335 3347683
80 SNP_A-2085468 3353478
81 SNP_A-2266304 3372414
82 SNP_A-2178116 3426237
83 SNP_A-2283504 3426286
84 SNP_A-1791065 3446223
85 SNP_A-2281657 3446776
86 SNP_A-1793331 3500902
87 SNP_A-1901737 3772472
88 SNP_A-1831427 3778299
89 SNP_A-2232562 3844547
90 SNP_A-2057482 3934928
91 SNP_A-2312988 3945522
92 SNP_A-1806517 4026862
93 SNP_A-2085293 4036512
94 SNP_A-1866798 4044390
95 SNP_A-4236179 4044513
96 SNP_A-2183932 4073014
97 SNP_A-2314277 4094852
98 SNP_A-2061005 4110412
99 SNP_A-2004490 4110524
100 SNP_A-2048392 4113629
101 SNP_A-1810743 4119532
102 SNP_A-2102694 4146106
103 SNP_A-1952263 4148248
104 SNP_A-4241240 4155596
105 SNP_A-2314308 4160304
106 SNP_A-1931415 4167249
107 SNP_A-2065203 4185910
108 SNP_A-2312830 4300315
109 SNP_A-2174557 4355411
110 SNP_A-4195927 4400134
111 SNP_A-2090334 4440123
112 SNP_A-4219120 4442411
113 SNP_A-2110497 4442515
114 SNP_A-1878819 4458755
115 SNP_A-2119116 4465266
116 SNP_A-2314347 4489227
117 SNP_A-4226983 4489584
118 SNP_A-2307439 4500302
119 SNP_A-4193188 4520035
120 SNP_A-2215217 4526223
121 SNP_A-2163204 4611467
122 SNP_A-1936818 4611730
123 SNP_A-1942341 4734874
124 SNP_A-2297566 4748261
125 SNP_A-2210307 4804102
126 SNP_A-1908518 4835380
127 SNP_A-2189107 4846767
128 SNP_A-2063408 4848505
129 SNP_A-1810571 4848957
130 SNP_A-2167573 4856349
131 SNP_A-1801448 4862202
132 SNP_A-2100266 4876281
133 SNP_A-2129626 4889816
134 SNP_A-4237697 4892195
135 SNP_A-1892737 4931278
136 SNP_A-4231682 4946250
137 SNP_A-2215564 5059873
138 SNP_A-1909261 5134956
139 SNP_A-4198992 5152802
140 SNP_A-2210817 5188750
141 SNP_A-1782232 5217516
142 SNP_A-2181694 5217562
143 SNP_A-2021810 5251540
144 SNP_A-4192824 5278276
145 SNP_A-1798208 5310411
146 SNP_A-2314742 5350390
147 SNP_A-2136680 5394455
148 SNP_A-1932388 5394487
149 SNP_A-1939156 5394824
150 SNP_A-2245094 5423428
151 SNP_A-1819776 5423890
152 SNP_A-2314764 5435969
153 SNP_A-2281955 5447617
154 SNP_A-1948011 5449481
155 SNP_A-1785488 5449505
156 SNP_A-1880912 5456063
157 SNP_A-1898826 5459601
158 SNP_A-2198792 5461377
159 SNP_A-1922220 5466493
160 SNP_A-2004495 5466709
161 SNP_A-2004496 5467412
162 SNP_A-2303911 5472194
163 SNP_A-4241283 5472880
164 SNP_A-1875272 5488021
165 SNP_A-1791317 5512641
166 SNP_A-4206651 5529877
167 SNP_A-1832008 5530435
168 SNP_A-1909906 5530626
169 SNP_A-2069114 5538467
170 SNP_A-1854866 5538819
171 SNP_A-1781300 5539066
172 SNP_A-2198608 5539774
173 SNP_A-2156533 5556055
174 SNP_A-1912320 5556335
175 SNP_A-2123514 5567738
176 SNP_A-2247150 5571167
177 SNP_A-2210457 5594041
178 SNP_A-2126018 5622869
179 SNP_A-4193229 5644599
180 SNP_A-2297152 5651402
181 SNP_A-4206329 5657325
182 SNP_A-2315021 5665268
183 SNP_A-4241299 5665287
184 SNP_A-1866142 5675075
185 SNP_A-2094389 5680531
186 SNP_A-4204826 5680712
187 SNP_A-2295898 5680786
188 SNP_A-1780294 5691222
189 SNP_A-1938920 5692637
190 SNP_A-1811133 5693181
191 SNP_A-2081205 5693406
192 SNP_A-1789893 5693959
193 SNP_A-2108472 5694237
194 SNP_A-2127222 5694695
195 SNP_A-2289461 5695044
196 SNP_A-2229074 5695824
197 SNP_A-2190751 5698908
198 SNP_A-1818444 5699020
199 SNP_A-4222577 5699071
200 SNP_A-2225341 5725135
201 SNP_A-2160287 5725308
202 SNP_A-2035581 5733164
203 SNP_A-1820513 5733685
204 SNP_A-1780391 5747582
205 SNP_A-1780393 5747879
206 SNP_A-2091773 5750350
207 SNP_A-1882308 5753658
208 SNP_A-4239042 5754034
209 SNP_A-2205329 5755300
210 SNP_A-2177741 5756063
211 SNP_A-4219290 5773069
212 SNP_A-4238095 5775174
213 SNP_A-2202519 5775439
214 SNP_A-2065226 5782172
215 SNP_A-1837389 5783088
216 SNP_A-2166707 5784416
217 SNP_A-2051233 5790794
218 SNP_A-1780450 5792957
219 SNP_A-1824086 5802165
220 SNP_A-2212869 5840278
221 SNP_A-1780516 5850764
222 SNP_A-2055328 5850876
223 SNP_A-1884285 5860512
224 SNP_A-1915585 5868257
225 SNP_A-1854523 5873560
226 SNP_A-2099505 5881965
227 SNP_A-1795066 5891333
228 SNP_A-1958071 5891842
229 SNP_A-1894887 5892158
230 SNP_A-1951502 5893961
231 SNP_A-1780623 5926666
232 SNP_A-1819476 5938887
233 SNP_A-1846433 5957977
234 SNP_A-1781747 5961734
235 SNP_A-2192899 5983107
236 SNP_A-1907991 5991449
237 SNP_A-2166497 5995191
238 SNP_A-2147568 5997039
239 SNP_A-2109819 6006397
240 SNP_A-4239889 6011499
241 SNP_A-2262483 6025404
242 SNP_A-1923422 6029496
243 SNP_A-2102077 6049222
244 SNP_A-4206285 6050252
245 SNP_A-1780730 6050692
246 SNP_A-1780733 6051074
247 SNP_A-2280005 6052245
248 SNP_A-2141883 6061558
249 SNP_A-4225332 6062715
250 SNP_A-1829024 6064715
251 SNP_A-2253762 6065175
252 SNP_A-1945952 6065545
253 SNP_A-2022511 6068401
254 SNP_A-4230436 6072811
255 SNP_A-2274781 6075186
256 SNP_A-2244997 6077185
257 SNP_A-4192505 6077412
258 SNP_A-4216899 6080480
259 SNP_A-4214394 6098262
260 SNP_A-1804420 6101795
261 SNP_A-1825961 6101996
262 SNP_A-2093471 6102147
263 SNP_A-2092989 6109308
264 SNP_A-4228280 6109690
265 SNP_A-4198196 6110019
266 SNP_A-1811406 6110094
267 SNP_A-2261927 6110196
268 SNP_A-2092539 6110956
269 SNP_A-2135286 6120376
270 SNP_A-1780822 6121016
271 SNP_A-1780824 6121345
272 SNP_A-4192511 6121852
273 SNP_A-1884126 6122616
274 SNP_A-2253637 6137836
275 SNP_A-4230588 6140329
276 SNP_A-2190642 6147390
277 SNP_A-2253756 6161277
278 SNP_A-1780921 6193879
279 SNP_A-1795883 6204038
280 SNP_A-2206521 6219095
281 SNP_A-1874869 6221176
282 SNP_A-2138013 6224888
283 SNP_A-2281671 6225092
284 SNP_A-2285799 6243302
285 SNP_A-2172621 6250234
286 SNP_A-2166801 6258194
287 SNP_A-2059494 6270857
288 SNP_A-4219854 6275332
289 SNP_A-4198868 6278222
290 SNP_A-4197764 6278236
291 SNP_A-2179980 6278457
292 SNP_A-2149713 6278474
293 SNP_A-4200325 6295301
294 SNP_A-2177329 6310627
295 SNP_A-2055843 6317500
296 SNP_A-2193220 6317788
297 SNP_A-4192534 6328211
298 SNP_A-1781151 6328401
299 SNP_A-1781156 6328800
300 SNP_A-2004501 6331875
301 SNP_A-4237363 6348155
302 SNP_A-2188477 6357207
303 SNP_A-4222040 6357934
304 SNP_A-1867323 6359124
305 SNP_A-2225278 6367827
306 SNP_A-1809986 6378353
307 SNP_A-1931086 6378776
308 SNP_A-2110981 6379810
309 SNP_A-2044270 6389390
310 SNP_A-2136398 6391866
311 SNP_A-4206887 6396560
312 SNP_A-1824793 6398444
313 SNP_A-1875494 6402232
314 SNP_A-1949344 6418899
315 SNP_A-2275258 6421459
316 SNP_A-1906526 6421587
317 SNP_A-2232394 6421608
318 SNP_A-2174056 6427550
319 SNP_A-4237612 6429160
320 SNP_A-4233213 6429264
321 SNP_A-1802675 6444824
322 SNP_A-1887559 6445292
323 SNP_A-1781339 6452734
324 SNP_A-1781379 6471619
325 SNP_A-2138473 6474603
326 SNP_A-2137442 6490401
327 SNP_A-2142096 6490759
328 SNP_A-2244061 6491090
329 SNP_A-1781431 6494254
330 SNP_A-2071357 6504549
331 SNP_A-1788282 6518170
332 SNP_A-4198086 6519980
333 SNP_A-2228926 6523126
334 SNP_A-1813451 6523489
335 SNP_A-2275642 6526273
336 SNP_A-1935565 6527248
337 SNP_A-4203633 6527305
338 SNP_A-1956904 6566500
339 SNP_A-2111526 6566536
340 SNP_A-1951656 6567460
341 SNP_A-2206199 6576121
342 SNP_A-1947202 6582793
343 SNP_A-1905038 6604721
344 SNP_A-2104219 6606974
345 SNP_A-2207260 6613167
346 SNP_A-1789510 6613353
347 SNP_A-2036096 6615914
348 SNP_A-1893624 6617778
349 SNP_A-2303927 6618054
350 SNP_A-4199899 6618341
351 SNP_A-4226415 6624029
352 SNP_A-1919740 6650470
353 SNP_A-2293655 6674552
354 SNP_A-4234599 6674599
355 SNP_A-1781753 6698381
356 SNP_A-2276663 6713809
357 SNP_A-2051898 6718201
358 SNP_A-1781832 6722304
359 SNP_A-2032047 6732189
360 SNP_A-4220190 6733934
361 SNP_A-4229861 6747707
362 SNP_A-1863171 6766851
363 SNP_A-2004507 6767655
364 SNP_A-2198261 6778957
365 SNP_A-1950961 6804820
366 SNP_A-4195350 6805109
367 SNP_A-2300672 6807966
368 SNP_A-1821660 6808512
369 SNP_A-4239076 6808874
370 SNP_A-1945695 6813789
371 SNP_A-4234864 6813885
372 SNP_A-2169307 6816542
373 SNP_A-2114674 6843082
374 SNP_A-4230481 6843128
375 SNP_A-2063510 6849945
376 SNP_A-1883420 6851211
377 SNP_A-4234902 6867386
378 SNP_A-4239650 6868222
379 SNP_A-2239949 6898177
380 SNP_A-2083635 6898849
381 SNP_A-2174629 6900777
382 SNP_A-2280571 6914620
383 SNP_A-2078682 6924782
384 SNP_A-1931001 6946429
385 SNP_A-1782059 6992775
386 SNP_A-1782073 7009057
387 SNP_A-1801139 7021094
388 SNP_A-4218449 7035571
389 SNP_A-1782091 7047357
390 SNP_A-2195536 7055464
391 SNP_A-2286467 7059601
392 SNP_A-2246417 7072184
393 SNP_A-1844951 7072744
394 SNP_A-1782141 7073249
395 SNP_A-2051612 7084124
396 SNP_A-1812122 7086270
397 SNP_A-2273161 7086378
398 SNP_A-2306963 7087016
399 SNP_A-2283327 7091509
400 SNP_A-2249545 7092171
401 SNP_A-2028288 7093265
402 SNP_A-1782179 7096684
403 SNP_A-1782182 7096754
404 SNP_A-2036819 7098727
405 SNP_A-2208670 7100396
406 SNP_A-2135068 7101329
407 SNP_A-1877955 7101575
408 SNP_A-2204703 7101599
409 SNP_A-1888117 7101648
410 SNP_A-2170986 7101949
411 SNP_A-1797832 7104842
412 SNP_A-1860552 7108506
413 SNP_A-1875362 7118513
414 SNP_A-1915529 7123346
415 SNP_A-4239223 7128103
416 SNP_A-1782252 7128324
417 SNP_A-2065464 7138199
418 SNP_A-2302053 7138478
419 SNP_A-1960734 7143954
420 SNP_A-2108024 7144295
421 SNP_A-2301214 7144550
422 SNP_A-1782332 7153100
423 SNP_A-4192619 7153252
424 SNP_A-1782335 7153393
425 SNP_A-1782336 7153618
426 SNP_A-4237227 7160743
427 SNP_A-2304250 7165457
428 SNP_A-1789083 7173851
429 SNP_A-2255995 7178299
430 SNP_A-2294172 7183313
431 SNP_A-2204058 7183757
432 SNP_A-2155527 7187235
433 SNP_A-2177682 7203606
434 SNP_A-2088559 7204783
435 SNP_A-2207816 7209418
436 SNP_A-2122359 7212561
437 SNP_A-1939914 7212673
438 SNP_A-1893760 7212848
439 SNP_A-1839760 7213118
440 SNP_A-4226224 7213596
441 SNP_A-1791806 7222984
442 SNP_A-2149525 7223015
443 SNP_A-1933885 7223327
444 SNP_A-1784758 7223473
445 SNP_A-1793180 7223491
446 SNP_A-2037870 7223623
447 SNP_A-2153599 7223826
448 SNP_A-2054805 7223843
449 SNP_A-1803834 7223937
450 SNP_A-1802650 7224553
451 SNP_A-2122929 7231029
452 SNP_A-2054958 7231269
453 SNP_A-2136397 7238200
454 SNP_A-1874863 7243446
455 SNP_A-2296120 7243575
456 SNP_A-2298135 7247111
457 SNP_A-4222478 7249162
458 SNP_A-1879893 7259785
459 SNP_A-1798876 7260497
460 SNP_A-2128214 7260516
461 SNP_A-1936753 7265579
462 SNP_A-2100593 7280455
463 SNP_A-1927105 7282778
464 SNP_A-1897023 7316320
465 SNP_A-1869590 7335437
466 SNP_A-1870865 7338996
467 SNP_A-4202495 7381345
468 SNP_A-2197625 7391240
469 SNP_A-2116076 7391354
470 SNP_A-1840508 7391457
471 SNP_A-2270925 7391727
472 SNP_A-2257584 7399040
473 SNP_A-4192641 7399348
474 SNP_A-1782605 7399524
475 SNP_A-1782607 7399615
476 SNP_A-4192643 7399684
477 SNP_A-2050525 7444855
478 SNP_A-4238273 7445890
479 SNP_A-1914073 7448785
480 SNP_A-4222686 7475000
481 SNP_A-2024683 7475380
482 SNP_A-1822070 7475457
483 SNP_A-2237747 7477596
484 SNP_A-2136626 7484554
485 SNP_A-2045001 7486027
486 SNP_A-1824500 7500981
487 SNP_A-1894498 7531942
488 SNP_A-1886997 7535702
489 SNP_A-1782871 7551379
490 SNP_A-1782873 7551950
491 SNP_A-1782874 7551974
492 SNP_A-2302976 7560608
493 SNP_A-4202323 7562229
494 SNP_A-4228227 7562377
495 SNP_A-2183434 7566637
496 SNP_A-1782897 7567099
497 SNP_A-1782899 7567948
498 SNP_A-1782903 7568164
499 SNP_A-1782967 7604103
500 SNP_A-2124770 7604876
501 SNP_A-1782971 7608397
502 SNP_A-1782975 7609001
503 SNP_A-2257797 7633275
504 SNP_A-1783019 7638065
505 SNP_A-4223587 7647920
506 SNP_A-1789102 7648035
507 SNP_A-4205765 7649186
508 SNP_A-2312023 7649537
509 SNP_A-2150646 7650307
510 SNP_A-1907771 7653791
511 SNP_A-2246430 7653924
512 SNP_A-1783059 7657329
513 SNP_A-1861283 7670343
514 SNP_A-1807713 7670366
515 SNP_A-1843942 7671390
516 SNP_A-1783107 7676411
517 SNP_A-1783129 7684601
518 SNP_A-2027080 7693351
519 SNP_A-2026123 7693602
520 SNP_A-1914540 7693705
521 SNP_A-1916144 7693762
522 SNP_A-2068483 7700000
523 SNP_A-4236742 7704297
524 SNP_A-4192694 7714640
525 SNP_A-2027965 7721986
526 SNP_A-4222703 7722010
527 SNP_A-2206845 7731986
528 SNP_A-4230628 7737129
529 SNP_A-2032736 7743430
530 SNP_A-4216246 7745082
531 SNP_A-1846562 7754617
532 SNP_A-2057275 7782884
533 SNP_A-1914427 7787590
534 SNP_A-1911084 7787778
535 SNP_A-2154782 7788193
536 SNP_A-2072587 7788288
537 SNP_A-2222877 7794985
538 SNP_A-2260358 7803316
539 SNP_A-1929475 7803360
540 SNP_A-1846707 7816318
541 SNP_A-1865615 7850873
542 SNP_A-2250479 7915358
543 SNP_A-2113573 7927092
544 SNP_A-2201595 7927381
545 SNP_A-1838468 7949355
546 SNP_A-2046175 7951847
547 SNP_A-1916909 7951923
548 SNP_A-2004521 7987082
549 SNP_A-2025837 7995739
550 SNP_A-1843943 8000621
551 SNP_A-2250956 8004159
552 SNP_A-2217792 8012985
553 SNP_A-1867129 8013194
554 SNP_A-2172602 8013919
555 SNP_A-2269235 8014023
556 SNP_A-2154548 8015272
557 SNP_A-2137618 8030208
558 SNP_A-1783314 8043158
559 SNP_A-4202526 8053126
560 SNP_A-1783320 8053758
561 SNP_A-1833423 8053854
562 SNP_A-2196642 8068059
563 SNP_A-2191467 8095495
564 SNP_A-2025239 8100368
565 SNP_A-1910944 8100517
566 SNP_A-2077072 8100555
567 SNP_A-1896997 8112229
568 SNP_A-2164436 8113002
569 SNP_A-4199827 8113241
570 SNP_A-4200114 8124195
571 SNP_A-4201757 8131562
572 SNP_A-2040672 8150272
573 SNP_A-2254057 8154306
574 SNP_A-2248538 8165751
575 SNP_A-1832904 8167152
576 SNP_A-1906787 8167378
577 SNP_A-2291416 8176520
578 SNP_A-1903134 8181882
579 SNP_A-4207469 8182147
580 SNP_A-4240990 8189275
581 SNP_A-2257812 8230106
582 SNP_A-2057063 8231933
583 SNP_A-1960062 8238810
584 SNP_A-4197121 8242419
585 SNP_A-2054913 8250881
586 SNP_A-1941229 8270328
587 SNP_A-2093199 8270422
588 SNP_A-1792491 8270493
589 SNP_A-2212421 8270523
590 SNP_A-4225948 8280941
591 SNP_A-4205306 8289378
592 SNP_A-2241863 8310753
593 SNP_A-1941856 8323344
594 SNP_A-1826845 8334875
595 SNP_A-1847997 8336492
596 SNP_A-1944601 8345537
597 SNP_A-4223438 8345851
598 SNP_A-2264578 8346263
599 SNP_A-4192729 8358048
600 SNP_A-2217846 8372594
601 SNP_A-2283580 8380824
602 SNP_A-2276894 8410184
603 SNP_A-2041017 8411720
604 SNP_A-1881520 8422801
605 SNP_A-2196281 8441042
606 SNP_A-1828679 8441330
607 SNP_A-2220210 8479286
608 SNP_A-2091946 8500490
609 SNP_A-2077851 8501808
610 SNP_A-2289718 8538548
611 SNP_A-2259840 8548538
612 SNP_A-1838612 8571064
613 SNP_A-2269054 8607612
614 SNP_A-2182119 8622275
615 SNP_A-1783893 8688523
616 SNP_A-2248412 8696259
617 SNP_A-2055087 8710253
618 SNP_A-2065714 8710505
619 SNP_A-4202446 8711122
620 SNP_A-1949298 8713922
621 SNP_A-2073618 8719487
622 SNP_A-2094328 8720093
623 SNP_A-2038639 8720788
624 SNP_A-2153648 8729480
625 SNP_A-1922990 8729565
626 SNP_A-1949446 8730341
627 SNP_A-1951211 8760561
628 SNP_A-4200718 8768401
629 SNP_A-4230086 8778873
630 SNP_A-4197205 8778889
631 SNP_A-2260078 8782280
632 SNP_A-2239910 8789468
633 SNP_A-2273459 8790153
634 SNP_A-2121036 8790389
635 SNP_A-2304929 8822406
636 SNP_A-2253804 8866827
637 SNP_A-2093299 8891770
638 SNP_A-1784136 8907049
639 SNP_A-1929693 8934852
640 SNP_A-4203164 8934942
641 SNP_A-2102576 8936042
642 SNP_A-1866541 8936509
643 SNP_A-1907544 8940465
644 SNP_A-4217660 8951663
645 SNP_A-2174995 8984437
646 SNP_A-2105771 9015599
647 SNP_A-2177531 9018638
648 SNP_A-1948016 9090078
649 SNP_A-1825677 9106488
650 SNP_A-1871717 9112864
651 SNP_A-2277271 9133453
652 SNP_A-2180625 9171238
653 SNP_A-1877406 9177512
654 SNP_A-4192771 9195954
655 SNP_A-1859200 9207447
656 SNP_A-2099165 9207809
657 SNP_A-1784199 9238393
658 SNP_A-1844208 9241708
659 SNP_A-2277597 9254288
660 SNP_A-2266334 9262257
661 SNP_A-1947569 9288209
662 SNP_A-1784259 9297536
663 SNP_A-2078069 9308183
664 SNP_A-2268649 9308671
665 SNP_A-4227741 9313335
666 SNP_A-1852662 9313386
667 SNP_A-2286619 9320711
668 SNP_A-2218916 9324789
669 SNP_A-4204278 9324996
670 SNP_A-1854089 9325282
671 SNP_A-1784336 9346193
672 SNP_A-2248914 9373346
673 SNP_A-2311990 9378388
674 SNP_A-2173475 9391529
675 SNP_A-2097102 9399384
676 SNP_A-1884353 9401468
677 SNP_A-4221189 9417351
678 SNP_A-2096063 9422903
679 SNP_A-2191095 9424493
680 SNP_A-2053559 9424955
681 SNP_A-2297761 9449809
682 SNP_A-2064182 9483205
683 SNP_A-1849951 9483697
684 SNP_A-1872578 9495716
685 SNP_A-2252581 9533687
686 SNP_A-2263525 9534237
687 SNP_A-2054855 9534323
688 SNP_A-1916599 9534634
689 SNP_A-2236400 9534859
690 SNP_A-1897027 9548886
691 SNP_A-1934550 9552891
692 SNP_A-2203489 9552925
693 SNP_A-1957977 9553178
694 SNP_A-2141905 9558314
695 SNP_A-2067019 9568611
696 SNP_A-4229967 9572030
697 SNP_A-2139885 9576189
698 SNP_A-4235352 9576385
699 SNP_A-2267294 9579599
700 SNP_A-1813000 9585004
701 SNP_A-4192798 9592486
702 SNP_A-2210792 9618025
703 SNP_A-2122673 9624870
704 SNP_A-2261326 9651000
705 SNP_A-2235219 9656730
706 SNP_A-2042696 9662313
707 SNP_A-2030023 9690670
708 SNP_A-2313630 9709752
709 SNP_A-1925647 9714028
710 SNP_A-1945895 9715078
711 SNP_A-2189668 9718981
712 SNP_A-4219751 9719070
713 SNP_A-4201795 9719084
714 SNP_A-4237499 9719578
715 SNP_A-4233932 9719627
716 SNP_A-2261507 9721050
717 SNP_A-2290788 9729949
718 SNP_A-2096314 9757898
719 SNP_A-1956120 9770057
720 SNP_A-2171958 9773687
721 SNP_A-4226993 9780618
722 SNP_A-1907377 9780765
723 SNP_A-4223752 9781440
724 SNP_A-1856393 9798459
725 SNP_A-4226929 9810961
726 SNP_A-1865298 9821902
727 SNP_A-1796755 9822514
728 SNP_A-4205445 9845481
729 SNP_A-1865337 9847251
730 SNP_A-2160631 9853420
731 SNP_A-2130062 9856135
732 SNP_A-2182346 9930220
733 SNP_A-2143657 9934782
734 SNP_A-2104253 9965092
735 SNP_A-2232818 9965851
736 SNP_A-2058938 9966151
737 SNP_A-4200708 9966492
738 SNP_A-2231190 9967609
739 SNP_A-2246713 9975453
740 SNP_A-2061229 9975490
741 SNP_A-2026668 9977786
742 SNP_A-2234812 9999503
743 SNP_A-1784934 10016159
744 SNP_A-1784937 10016289
745 SNP_A-1880124 10017541
746 SNP_A-2044955 10027974
747 SNP_A-2236519 10029227
748 SNP_A-1784964 10064582
749 SNP_A-1784965 10064764
750 SNP_A-1865517 10114153
751 SNP_A-2253479 10116017
752 SNP_A-2260946 10123887
753 SNP_A-1889334 10124183
754 SNP_A-2260791 10139059
755 SNP_A-1889501 10148450
756 SNP_A-4192834 10155565
757 SNP_A-2153639 10158160
758 SNP_A-2027629 10159292
759 SNP_A-1944666 10161137
760 SNP_A-2083172 10173097
761 SNP_A-1947848 10178311
762 SNP_A-2004536 10187349
763 SNP_A-1785019 10187517
764 SNP_A-1789018 10189632
765 SNP_A-2305191 10189868
766 SNP_A-2283579 10195685
767 SNP_A-1925363 10200936
768 SNP_A-1804903 10200978
769 SNP_A-1883933 10201029
770 SNP_A-2208085 10217422
771 SNP_A-1785048 10218568
772 SNP_A-2127575 10232746
773 SNP_A-2266374 10244004
774 SNP_A-2234417 10244231
775 SNP_A-2286745 10250019
776 SNP_A-2127710 10262701
777 SNP_A-1875096 10263191
778 SNP_A-4197153 10263246
779 SNP_A-1846643 10263717
780 SNP_A-4195522 10264641
781 SNP_A-1842032 10265020
782 SNP_A-4202385 10265038
783 SNP_A-2190427 10331132
784 SNP_A-4229537 10367148
785 SNP_A-1802261 10399969
786 SNP_A-2146106 10443525
787 SNP_A-2241816 10467336
788 SNP_A-2211277 10515335
789 SNP_A-2188378 10564906
790 SNP_A-2117166 10574146
791 SNP_A-2129382 10584602
792 SNP_A-2110873 10584682
793 SNP_A-2219140 10604060
794 SNP_A-2301783 10641975
795 SNP_A-1906513 10642430
796 SNP_A-2210805 10650011
797 SNP_A-2098251 10658049
798 SNP_A-1785207 10665383
799 SNP_A-4231893 10677592
800 SNP_A-1840714 10678042
801 SNP_A-4235811 10680325
802 SNP_A-2137595 10687242
803 SNP_A-4238474 10723822
804 SNP_A-1797783 10726309
805 SNP_A-2028240 10734463
806 SNP_A-4217477 10771851
807 SNP_A-4217459 10804270
808 SNP_A-1938587 10831559
809 SNP_A-2202157 10856271
810 SNP_A-2119701 10877977
811 SNP_A-1939716 10886941
812 SNP_A-2034069 10889846
813 SNP_A-2214197 10903900
814 SNP_A-2067827 10919210
815 SNP_A-1783807 10919229
816 SNP_A-4192863 10920051
817 SNP_A-2029284 10947194
818 SNP_A-2171730 10964119
819 SNP_A-1921587 10970437
820 SNP_A-2270363 10988750
821 SNP_A-1836790 10999062
822 SNP_A-2109420 11000775
823 SNP_A-1785409 11000822
824 SNP_A-2173258 11010932
825 SNP_A-2064334 11014208
826 SNP_A-2246007 11039653
827 SNP_A-4217163 11048822
828 SNP_A-2137162 11054595
829 SNP_A-4235389 11095284
830 SNP_A-1784850 11103542
831 SNP_A-1880360 11115118
832 SNP_A-2238097 11115395
833 SNP_A-2080102 11156830
834 SNP_A-1875368 11164602
835 SNP_A-1940359 11172113
836 SNP_A-1904684 11217252
837 SNP_A-2260247 11276706
838 SNP_A-1833899 11298691
839 SNP_A-1820897 11301629
840 SNP_A-4227780 11306199
841 SNP_A-2273996 11313519
842 SNP_A-2116756 11383174
843 SNP_A-2239190 11396757
844 SNP_A-2050262 11419226
845 SNP_A-2181191 11436274
846 SNP_A-2097028 11443077
847 SNP_A-2243283 11469563
848 SNP_A-1876536 11490071
849 SNP_A-2313889 11574706
850 SNP_A-2204063 11574778
851 SNP_A-2102311 11596392
852 SNP_A-1787911 11641818
853 SNP_A-2116800 11644379
854 SNP_A-2277237 11650833
855 SNP_A-2221014 11672322
856 SNP_A-4201901 11677097
857 SNP_A-1869313 11695215
858 SNP_A-2311079 11794092
859 SNP_A-1915812 11796560
860 SNP_A-2071297 11809058
861 SNP_A-1813844 11835520
862 SNP_A-2040484 11837838
863 SNP_A-4218574 11839922
864 SNP_A-1785863 11869359
865 SNP_A-2039051 11954400
866 SNP_A-1845502 11965059
867 SNP_A-2175342 11969897
868 SNP_A-1867741 12084057
869 SNP_A-1781182 12126060
870 SNP_A-2238340 12158654
871 SNP_A-2213516 12159872
872 SNP_A-1786093 12163648
873 SNP_A-1786099 12175899
874 SNP_A-1786106 12192770
875 SNP_A-1799883 12200299
876 SNP_A-1824147 12206735
877 SNP_A-1883633 12211744
878 SNP_A-2155825 12246546
879 SNP_A-4232645 12250225
880 SNP_A-4221909 12264041
881 SNP_A-1786132 12265707
882 SNP_A-2227733 12269326
883 SNP_A-4232162 12290830
884 SNP_A-4192924 12308586
885 SNP_A-2253172 12360410
886 SNP_A-1788245 12364752
887 SNP_A-1878709 12378613
888 SNP_A-1797483 12384161
889 SNP_A-2070584 12390290
890 SNP_A-1951247 12391685
891 SNP_A-2114780 12406052
892 SNP_A-1868800 12406672
893 SNP_A-1855356 12407799
894 SNP_A-4235599 12412970
895 SNP_A-2170412 12413226
896 SNP_A-2121428 12450144
897 SNP_A-2223363 12519213
898 SNP_A-2192685 12519274
899 SNP_A-4221183 12525966
900 SNP_A-1870772 12533345
901 SNP_A-1913789 12535910
902 SNP_A-1885284 12535953
903 SNP_A-2178072 12540883
904 SNP_A-1908882 12542903
905 SNP_A-1923379 12542999
906 SNP_A-2184145 12599033
907 SNP_A-2278718 12619700
908 SNP_A-4240847 12619728
909 SNP_A-4231441 12619927
910 SNP_A-1919189 12621544
911 SNP_A-4192949 12621895
912 SNP_A-2068960 12630014
913 SNP_A-2221739 12633293
914 SNP_A-2101815 12635395
915 SNP_A-1786618 12636088
916 SNP_A-1875127 12648171
917 SNP_A-1786658 12662704
918 SNP_A-2244082 12682064
919 SNP_A-2079228 12682150
920 SNP_A-4206676 12691036
921 SNP_A-1830748 12697460
922 SNP_A-4195798 12725421
923 SNP_A-2087867 12744248
924 SNP_A-4192954 12750711
925 SNP_A-4218044 12753677
926 SNP_A-1925868 12754308
927 SNP_A-2240167 12759399
928 SNP_A-4199888 12759443
929 SNP_A-2059160 12759602
930 SNP_A-1898278 12767392
931 SNP_A-2246448 12770021
932 SNP_A-4192956 12781401
933 SNP_A-1786737 12798783
934 SNP_A-1786792 12867387
935 SNP_A-1786793 12867674
936 SNP_A-2120945 12871749
937 SNP_A-2278331 12872549
938 SNP_A-1870629 12926389
939 SNP_A-1813744 12969112
940 SNP_A-1789443 12974683
941 SNP_A-1884475 12979392
942 SNP_A-2296816 13035759
943 SNP_A-2101131 13035809
944 SNP_A-2156594 13036105
945 SNP_A-2083315 13038181
946 SNP_A-1796810 13054185
947 SNP_A-2004556 13054279
948 SNP_A-1787104 13154856
949 SNP_A-2061380 13171082
950 SNP_A-2281938 13171686
951 SNP_A-2149408 13187987
952 SNP_A-1903545 13189460
953 SNP_A-1790621 13191362
954 SNP_A-2301571 13201628
955 SNP_A-1787204 13215913
956 SNP_A-1893279 13217669
957 SNP_A-1806281 13253485
958 SNP_A-1815192 13339834
959 SNP_A-1887794 13344313
960 SNP_A-2230274 13346196
961 SNP_A-4222776 13347777
962 SNP_A-2159435 13370172
963 SNP_A-2237419 13371009
964 SNP_A-1860400 13371659
965 SNP_A-2309446 13371734
966 SNP_A-1867097 13391824
967 SNP_A-2146932 13396620
968 SNP_A-2078997 13415261
969 SNP_A-1787393 13419812
970 SNP_A-4193007 13420565
971 SNP_A-1796846 13423575
972 SNP_A-2162045 13428820
973 SNP_A-1787403 13432639
974 SNP_A-1787404 13432714
975 SNP_A-4202201 13434690
976 SNP_A-2175224 13434758
977 SNP_A-4236304 13452211
978 SNP_A-2177615 13452286
979 SNP_A-2144378 13453094
980 SNP_A-1787489 13489807
981 SNP_A-2266921 13495836
982 SNP_A-1787515 13505127
983 SNP_A-2187734 13507803
984 SNP_A-1814438 13507843
985 SNP_A-2062096 13541927
986 SNP_A-2221196 13546692
987 SNP_A-2070501 13547161
988 SNP_A-2097453 13547426
989 SNP_A-4201823 13564386
990 SNP_A-4227631 13568355
991 SNP_A-4239259 13568371
992 SNP_A-1916001 13570795
993 SNP_A-2140171 13578792
994 SNP_A-1848455 13595413
995 SNP_A-4226155 13620093
996 SNP_A-2043368 13620557
997 SNP_A-2311992 13631983
998 SNP_A-1850756 13641367
999 SNP_A-2039989 13641614
1000 SNP_A-2196810 13642296
1001 SNP_A-1787664 13646163
1002 SNP_A-2004559 13646916
1003 SNP_A-2109140 13647320
1004 SNP_A-2253677 13655091
1005 SNP_A-2142738 13672181
1006 SNP_A-4232118 13672242
1007 SNP_A-4204302 13672330
1008 SNP_A-2228964 13672542
1009 SNP_A-1845057 13690445
1010 SNP_A-2222407 13704335
1011 SNP_A-2244823 13705633
1012 SNP_A-2262703 13705700
1013 SNP_A-2029255 13713975
1014 SNP_A-4223650 13720790
1015 SNP_A-2171934 13725608
1016 SNP_A-1787785 13737730
1017 SNP_A-1787786 13737951
1018 SNP_A-2049033 13742608
1019 SNP_A-2092320 13760626
1020 SNP_A-2154769 13784112
1021 SNP_A-2158348 13796291
1022 SNP_A-1787848 13804258
1023 SNP_A-2033120 13809354
1024 SNP_A-2093385 13812226
1025 SNP_A-4193033 13863082
1026 SNP_A-2287955 13863729
1027 SNP_A-1787889 13879529
1028 SNP_A-2313893 13879598
1029 SNP_A-4236927 13887849
1030 SNP_A-2084932 13894228
1031 SNP_A-2004560 13947149
1032 SNP_A-1838709 13952900
1033 SNP_A-2170561 14014867
1034 SNP_A-4221978 14033831
1035 SNP_A-2245344 14040652
1036 SNP_A-2256412 14048591
1037 SNP_A-2143883 14058741
1038 SNP_A-2031212 14143079
1039 SNP_A-2276468 14156352
1040 SNP_A-1794271 14157178
1041 SNP_A-2174013 14157497
1042 SNP_A-1918434 14255580
1043 SNP_A-2223165 14266706
1044 SNP_A-2269871 14285213
1045 SNP_A-2181345 14285242
1046 SNP_A-1889149 14285543
1047 SNP_A-2111412 14323301
1048 SNP_A-1929511 14364508
1049 SNP_A-2158378 14365513
1050 SNP_A-4225377 14365573
1051 SNP_A-2255041 14395803
1052 SNP_A-1898264 14556292
1053 SNP_A-1870150 14605199
1054 SNP_A-2226927 14667269
1055 SNP_A-2204421 15037441
1056 SNP_A-2088778 15457258
1057 SNP_A-1788364 15509121
1058 SNP_A-2087455 15566149
1059 SNP_A-2029924 15668934
1060 SNP_A-2295866 15688555
1061 SNP_A-4193077 15709835
1062 SNP_A-4240509 15784912
1063 SNP_A-2054170 15786874
1064 SNP_A-1796935 15797518
1065 SNP_A-2004568 15817751
1066 SNP_A-2194784 15817975
1067 SNP_A-4238456 15818040
1068 SNP_A-2031822 15818244
1069 SNP_A-1819101 15888010
1070 SNP_A-2045367 15888185
1071 SNP_A-2161447 15895377
1072 SNP_A-4232218 15967895
1073 SNP_A-2314795 15968416
1074 SNP_A-1876074 15980938
1075 SNP_A-1838732 16018456
1076 SNP_A-1841857 16022393
1077 SNP_A-2116692 16031509
1078 SNP_A-4231690 16032826
1079 SNP_A-4203480 16033976
1080 SNP_A-2298229 16049859
1081 SNP_A-1788675 16054296
1082 SNP_A-2128442 16057372
1083 SNP_A-1784949 16057402
1084 SNP_A-2306358 16066562
1085 SNP_A-4223936 16078116
1086 SNP_A-2236137 16078607
1087 SNP_A-4239630 16078943
1088 SNP_A-2216872 16109386
1089 SNP_A-2004570 16136739
1090 SNP_A-2143471 16137236
1091 SNP_A-2141701 16145255
1092 SNP_A-2147947 16189808
1093 SNP_A-2187360 16576405
1094 SNP_A-1816837 16765809
1095 SNP_A-1931039 16765833
1096 SNP_A-2080496 16767302
1097 SNP_A-1926496 16831266
1098 SNP_A-1818337 16831521
1099 SNP_A-4192568 16878664
1100 SNP_A-1944443 16878730
1101 SNP_A-2158921 16879905
1102 SNP_A-2273679 16884402
1103 SNP_A-1872496 16935559
1104 SNP_A-1810772 16958666
1105 SNP_A-1917708 16989861
1106 SNP_A-2051338 17000371
1107 SNP_A-4198507 17034602
1108 SNP_A-1822458 17041497
1109 SNP_A-2117536 17068994
1110 SNP_A-2203389 17070324
1111 SNP_A-1882922 17096376
1112 SNP_A-1866111 17121806
1113 SNP_A-1890180 17121978
1114 SNP_A-4234292 17141541
1115 SNP_A-2120195 17153009
1116 SNP_A-2251799 17161049
1117 SNP_A-2252590 17169566
1118 SNP_A-4214399 17178445
1119 SNP_A-1870764 17178828
1120 SNP_A-1817881 17186751
1121 SNP_A-1799494 17204364
1122 SNP_A-2192744 17231173
1123 SNP_A-2151974 17305947
1124 SNP_A-2004577 17316373
1125 SNP_A-1850384 17319208
1126 SNP_A-2285523 17343091
1127 SNP_A-2282086 17343617
1128 SNP_A-1789137 17376995
1129 SNP_A-2146079 17388045
1130 SNP_A-1915829 17389545
1131 SNP_A-1885366 17414780
1132 SNP_A-2004578 17451248
1133 SNP_A-1792596 17545108
1134 SNP_A-1845916 17545142
1135 SNP_A-1863347 17560109
1136 SNP_A-2091170 17560984
1137 SNP_A-2122262 17564112
1138 SNP_A-2004581 17577543
1139 SNP_A-2049309 17636933
1140 SNP_A-1863752 17681433
1141 SNP_A-1915938 17691548
1142 SNP_A-2153201 17698192
1143 SNP_A-1851077 17753072
1144 SNP_A-2277297 17758086
1145 SNP_A-1850958 17780089
1146 SNP_A-2045544 17799987
1147 SNP_A-1932599 17828004
1148 SNP_A-1873936 17829573
1149 SNP_A-2189254 17829611
1150 SNP_A-4203559 17845511
1151 SNP_A-2091105 17854628
1152 SNP_A-1938914 17854699
1153 SNP_A-1936908 17878102
1154 SNP_A-4241226 17900334
1155 SNP_A-4219074 17900348
1156 SNP_A-2164001 17914724
1157 SNP_A-4219825 17914933
1158 SNP_A-1920143 17915002
1159 SNP_A-1926036 17924553
1160 SNP_A-4206186 17925239
1161 SNP_A-2280966 17926559
1162 SNP_A-1948104 17927796
1163 SNP_A-4206432 17929725
1164 SNP_A-1789032 17976966
1165 SNP_A-2289043 17980907
1166 SNP_A-2060840 17994058
1167 SNP_A-4201869 18008614
1168 SNP_A-2080264 18015955
1169 SNP_A-1946843 18016025
1170 SNP_A-1901486 18019426
1171 SNP_A-1880969 18051218
1172 SNP_A-2179714 18059987
1173 SNP_A-2106037 18065113
1174 SNP_A-2169208 18066119
1175 SNP_A-2242250 18072199
1176 SNP_A-1786372 18731108
1177 SNP_A-2101542 18878122
1178 SNP_A-4192920 18902426
1179 SNP_A-2198696 18918339
1180 SNP_A-1882253 18956879
1181 SNP_A-2060821 18992799
1182 SNP_A-1908027 18997063
1183 SNP_A-2268495 19025136
1184 SNP_A-2137237 19025171
1185 SNP_A-2155528 19025362
1186 SNP_A-1815516 19116006
1187 SNP_A-1857732 19141590
1188 SNP_A-2267293 19169845
1189 SNP_A-1784577 19186126
1190 SNP_A-1949542 19237963
1191 SNP_A-1789934 19239066
1192 SNP_A-2207478 19285314
1193 SNP_A-2261744 19301332
1194 SNP_A-2091919 19305444
1195 SNP_A-2304376 19311395
1196 SNP_A-2253085 19312146
1197 SNP_A-2183309 19321487
1198 SNP_A-2305036 19321624
1199 SNP_A-1849371 19357784
1200 SNP_A-2284863 19358037
1201 SNP_A-4234607 19403812
1202 SNP_A-1790070 19421642
1203 SNP_A-2288739 19432372
1204 SNP_A-2309245 19433330
1205 SNP_A-1783597 19447359
1206 SNP_A-1848446 19451482
1207 SNP_A-1903131 19528363
1208 SNP_A-1788427 19528503
1209 SNP_A-2186908 19599015
1210 SNP_A-1794747 19632631
1211 SNP_A-2055999 19635499
1212 SNP_A-1835529 19657552
1213 SNP_A-1788354 19692192
1214 SNP_A-2162120 19700512
1215 SNP_A-2073626 19833464
1216 SNP_A-1914844 19833692
1217 SNP_A-2054716 19849469
1218 SNP_A-1809657 19891928
1219 SNP_A-2004597 19927305
1220 SNP_A-2158410 19936499
1221 SNP_A-1874136 19948634
1222 SNP_A-4232071 19961860
1223 SNP_A-4222029 19961872
1224 SNP_A-2069454 19978795
1225 SNP_A-4225599 19982084
1226 SNP_A-1790308 19994791
1227 SNP_A-4238179 20006762
1228 SNP_A-1790324 20029791
1229 SNP_A-4193194 20029979
1230 SNP_A-2144817 20050016
1231 SNP_A-2122572 20051141
1232 SNP_A-2260638 20098136
1233 SNP_A-2037658 20102973
1234 SNP_A-1873543 20115567
1235 SNP_A-1783319 20132052
1236 SNP_A-2206891 20132256
1237 SNP_A-2210684 20132406
1238 SNP_A-2098112 20132553
1239 SNP_A-2249820 20139336
1240 SNP_A-2004600 20153526
1241 SNP_A-2219963 20162376
1242 SNP_A-2302320 20162624
1243 SNP_A-2270714 20221334
1244 SNP_A-2090778 20244092
1245 SNP_A-2227043 20297652
1246 SNP_A-1923875 20304459
1247 SNP_A-1889437 20311544
1248 SNP_A-2206226 20386225
1249 SNP_A-1790526 20407950
1250 SNP_A-1850272 20437119
1251 SNP_A-2057372 20454385
1252 SNP_A-2275652 20470769
1253 SNP_A-2022840 20536189
1254 SNP_A-1790575 20559524
1255 SNP_A-1873097 20631200
1256 SNP_A-1790617 20639474
1257 SNP_A-1790618 20639822
1258 SNP_A-2207596 20648018
1259 SNP_A-2187087 20658848
1260 SNP_A-2248875 20667435
1261 SNP_A-2030137 20699007
1262 SNP_A-2138141 20711984
1263 SNP_A-2028467 20730568
1264 SNP_A-2283963 20734003
1265 SNP_A-2056604 20734602
1266 SNP_A-2077213 20768398
1267 SNP_A-4240857 20776590
1268 SNP_A-2110845 20784291
1269 SNP_A-2280424 20789263
1270 SNP_A-2061562 20793886
1271 SNP_A-1840921 20813558
1272 SNP_A-2251788 20822748
1273 SNP_A-4202440 20837301
1274 SNP_A-2272024 20906965
1275 SNP_A-1919291 20915582
1276 SNP_A-1926346 20936698
1277 SNP_A-4224555 20940332
1278 SNP_A-2181728 20941189
1279 SNP_A-4235474 20978905
1280 SNP_A-2176163 20979514
1281 SNP_A-4205117 20993214
1282 SNP_A-1877760 20999552
1283 SNP_A-1819076 21035675
1284 SNP_A-1928733 21036463
1285 SNP_A-2068915 21061968
1286 SNP_A-2285759 21062418
1287 SNP_A-1812201 21066572
1288 SNP_A-1872697 21066714
1289 SNP_A-2239002 21081441
1290 SNP_A-4219154 21139552
1291 SNP_A-1801280 21140505
1292 SNP_A-1844917 21167663
1293 SNP_A-1791046 21528048
1294 SNP_A-2113822 21636715
1295 SNP_A-2109486 21644915
1296 SNP_A-2086503 21856623
1297 SNP_A-2196979 21959504
1298 SNP_A-4218422 22080109
1299 SNP_A-4193281 22114775
1300 SNP_A-1790293 22169198
1301 SNP_A-2184736 22249604
1302 SNP_A-1824328 22284504
1303 SNP_A-2260268 22626439
1304 SNP_A-4205411 22643850
1305 SNP_A-1941784 22646184
1306 SNP_A-1959923 22658216
1307 SNP_A-4193301 22672084
1308 SNP_A-2101253 22676322
1309 SNP_A-2231382 22711105
1310 SNP_A-2033453 22730109
1311 SNP_A-1791528 22748993
1312 SNP_A-4193308 22749097
1313 SNP_A-1821398 22782739
1314 SNP_A-1845768 22822449
1315 SNP_A-1839539 22834715
1316 SNP_A-2243365 22845414
1317 SNP_A-2149749 22863477
1318 SNP_A-2043089 22890111
1319 SNP_A-1930566 22918422
1320 SNP_A-2269469 22920077
1321 SNP_A-2183944 22931567
1322 SNP_A-1833800 22931597
1323 SNP_A-1955308 22932189
1324 SNP_A-2207857 22932304
1325 SNP_A-1863814 22941807
1326 SNP_A-2040308 22957516
1327 SNP_A-2264366 22957621
1328 SNP_A-1865549 22958368
1329 SNP_A-2292439 22981032
1330 SNP_A-1791714 22999942
1331 SNP_A-1904032 23144982
1332 SNP_A-4235769 23179497
1333 SNP_A-2270222 23187556
1334 SNP_A-2102606 23231527
1335 SNP_A-1791809 23311011
1336 SNP_A-2221936 23382641
1337 SNP_A-1800857 23447738
1338 SNP_A-1960157 23489654
1339 SNP_A-1820348 23570297
1340 SNP_A-2260632 23629102
1341 SNP_A-2292879 23647489
1342 SNP_A-1836328 23661095
1343 SNP_A-1791977 23681565
1344 SNP_A-1809766 23698763
1345 SNP_A-1950983 23732386
1346 SNP_A-1845900 23761929
1347 SNP_A-2070924 23772225
1348 SNP_A-2161531 23773487
1349 SNP_A-4196839 23789545
1350 SNP_A-1785710 23790049
1351 SNP_A-2064728 23839214
1352 SNP_A-1860175 23852120
1353 SNP_A-1890150 23852213
1354 SNP_A-2093948 23871505
1355 SNP_A-2140826 23871593
1356 SNP_A-2227424 23873587
1357 SNP_A-2112564 23891757
1358 SNP_A-2185697 23965640
1359 SNP_A-2047479 23977902
1360 SNP_A-4193350 23995885
1361 SNP_A-2238056 24007245
1362 SNP_A-2044622 24022987
1363 SNP_A-1848989 24035866
1364 SNP_A-2030963 24039886
1365 SNP_A-1797251 24059968
1366 SNP_A-4194607 24066835
1367 SNP_A-4234949 24071789
1368 SNP_A-2078655 24072225
1369 SNP_A-1944736 24072424
1370 SNP_A-1792118 24137386
1371 SNP_A-1792119 24138181
1372 SNP_A-2004625 24138749
1373 SNP_A-2201508 24203684
1374 SNP_A-1922019 24204187
1375 SNP_A-2124484 24209202
1376 SNP_A-1896521 24221154
1377 SNP_A-2064449 24237802
1378 SNP_A-2200585 24237890
1379 SNP_A-2184346 24248192
1380 SNP_A-2130669 24283303
1381 SNP_A-1889420 24325037
1382 SNP_A-1850203 24389161
1383 SNP_A-1837747 24394139
1384 SNP_A-2173501 24402698
1385 SNP_A-2042172 24402816
1386 SNP_A-2214869 24402974
1387 SNP_A-2236134 24407049
1388 SNP_A-2251912 24464672
1389 SNP_A-2033475 24490907
1390 SNP_A-1888684 24522243
1391 SNP_A-2132532 24602841
1392 SNP_A-2261829 24611919
1393 SNP_A-1849464 24619465
1394 SNP_A-2048722 24620500
1395 SNP_A-1792395 24623154
1396 SNP_A-2282676 24637272
1397 SNP_A-2260221 24651158
1398 SNP_A-2311927 24663950
1399 SNP_A-4197806 24685910
1400 SNP_A-1812945 24709826
1401 SNP_A-2155878 24720013
1402 SNP_A-2186966 24723993
1403 SNP_A-1792436 24736679
1404 SNP_A-1886413 24745998
1405 SNP_A-1792477 24795643
1406 SNP_A-1792479 24795955
1407 SNP_A-2311541 24797290
1408 SNP_A-2235527 24823496
1409 SNP_A-2109317 24892323
1410 SNP_A-2268204 24910241
1411 SNP_A-1952454 24912532
1412 SNP_A-2137499 24915050
1413 SNP_A-2214850 24918834
1414 SNP_A-4216406 24925902
1415 SNP_A-2204412 24944732
1416 SNP_A-1929701 24970794
1417 SNP_A-2263609 24977046
1418 SNP_A-1823600 25020384
1419 SNP_A-2044682 25042408
1420 SNP_A-2196386 25045456
1421 SNP_A-4193401 25049976
1422 SNP_A-1897212 25079311
1423 SNP_A-2091976 25119180
1424 SNP_A-2198000 25142172
1425 SNP_A-2271732 25155265
1426 SNP_A-2247634 25165536
1427 SNP_A-2057888 25168771
1428 SNP_A-4236768 25192601
1429 SNP_A-1784984 25221911
1430 SNP_A-4224352 25223544
1431 SNP_A-1845847 25252088
1432 SNP_A-1877041 25252207
1433 SNP_A-2291817 25262997
1434 SNP_A-1807404 25289502
1435 SNP_A-2179355 25300065
1436 SNP_A-1852074 25318069
1437 SNP_A-2314895 25321296
1438 SNP_A-4239091 25321553
1439 SNP_A-4226543 25342673
1440 SNP_A-1792838 25346572
1441 SNP_A-1792840 25346654
1442 SNP_A-1792843 25346848
1443 SNP_A-4193426 25346930
1444 SNP_A-2217857 25348886
1445 SNP_A-1781465 25352210
1446 SNP_A-2193416 25355820
1447 SNP_A-2277746 25362286
1448 SNP_A-1865180 25363031
1449 SNP_A-1943912 25366980
1450 SNP_A-2119081 25392770
1451 SNP_A-2206771 25414083
1452 SNP_A-4235003 25414535
1453 SNP_A-2303323 25424732
1454 SNP_A-2216031 25515232
1455 SNP_A-2115682 25533777
1456 SNP_A-1793057 25536860
1457 SNP_A-2004635 25555068
1458 SNP_A-4193451 25589719
1459 SNP_A-2004637 25589788
1460 SNP_A-2079521 25590359
1461 SNP_A-1939902 25590707
1462 SNP_A-2291055 25590763
1463 SNP_A-2296151 25608447
1464 SNP_A-2081515 25614593
1465 SNP_A-2039085 25645942
1466 SNP_A-2277062 25666458
1467 SNP_A-2308422 25666529
1468 SNP_A-1934229 25675062
1469 SNP_A-1783078 25680046
1470 SNP_A-1838792 25682282
1471 SNP_A-4230510 25694235
1472 SNP_A-1900192 25704578
1473 SNP_A-2226671 25731052
1474 SNP_A-1902390 25735159
1475 SNP_A-1910397 25756822
1476 SNP_A-2087336 25766153
1477 SNP_A-4216711 25781487
1478 SNP_A-1798567 25818713
1479 SNP_A-1920854 25818949
1480 SNP_A-1793238 25842322
1481 SNP_A-4201759 25842606
1482 SNP_A-2273540 25842980
1483 SNP_A-2004642 25879623
1484 SNP_A-2051885 25879748
1485 SNP_A-2004643 25881928
1486 SNP_A-2004644 25881977
1487 SNP_A-4214401 25888372
1488 SNP_A-4229790 25888946
1489 SNP_A-1906442 25894893
1490 SNP_A-4194414 25894994
1491 SNP_A-2101139 25933085
1492 SNP_A-2146250 25935310
1493 SNP_A-1890069 25959733
1494 SNP_A-2089030 26006106
1495 SNP_A-2004651 26007296
1496 SNP_A-2314120 26007616
1497 SNP_A-2204973 26009802
1498 SNP_A-2248613 26038708
1499 SNP_A-2255547 26039596
1500 SNP_A-2222187 26039779
1501 SNP_A-2186615 26049146
1502 SNP_A-1847882 26085349
1503 SNP_A-4239456 26117531
1504 SNP_A-1817737 26135788
1505 SNP_A-2107246 26135977
1506 SNP_A-1814302 26136350
1507 SNP_A-1834189 26150765
1508 SNP_A-1820113 26150812
1509 SNP_A-2043566 26165252
1510 SNP_A-2192288 26184920
1511 SNP_A-4193460 26189217
1512 SNP_A-2308425 26190593
1513 SNP_A-2312799 26194721
1514 SNP_A-2029343 26195137
1515 SNP_A-2069901 26201987
1516 SNP_A-2071487 26203969
1517 SNP_A-4196982 26204563
1518 SNP_A-2205266 26208594
1519 SNP_A-2193280 26208961
1520 SNP_A-1945557 26220685
1521 SNP_A-1824496 26227407
1522 SNP_A-1816400 26227640
1523 SNP_A-2298850 26255172
1524 SNP_A-1847614 26265633
1525 SNP_A-1785877 26354075
1526 SNP_A-2097133 26358536
1527 SNP_A-1912940 26358944
1528 SNP_A-4193472 26362243
1529 SNP_A-1814786 26367422
1530 SNP_A-1826320 26382485
1531 SNP_A-1946625 26414687
1532 SNP_A-1851521 26415112
1533 SNP_A-1811639 26417462
1534 SNP_A-4193477 26419047
1535 SNP_A-2285570 26430995
1536 SNP_A-4224692 26435032
1537 SNP_A-2083260 26470804
1538 SNP_A-4236463 26470864
1539 SNP_A-1856749 26473577
1540 SNP_A-1789076 26488632
1541 SNP_A-4225666 26495174
1542 SNP_A-2298595 26503080
1543 SNP_A-4193495 26503674
1544 SNP_A-2295020 26505203
1545 SNP_A-2121246 26511509
1546 SNP_A-1859823 26525146
1547 SNP_A-1906807 26531478
1548 SNP_A-1860631 26543513
1549 SNP_A-2122492 26545758
1550 SNP_A-1841035 26551994
1551 SNP_A-1786815 26553533
1552 SNP_A-2033965 26553877
1553 SNP_A-2123833 26587062
1554 SNP_A-2291758 26609259
1555 SNP_A-2025096 26639425
1556 SNP_A-1938976 26706781
1557 SNP_A-1855148 26707741
1558 SNP_A-1812096 26708307
1559 SNP_A-2193059 26708701
1560 SNP_A-2168715 26708780
1561 SNP_A-2143025 26709014
1562 SNP_A-1818255 26711076
1563 SNP_A-4192989 26711918
1564 SNP_A-2155037 26712423
1565 SNP_A-1915784 26716739
1566 SNP_A-2030456 26729176
1567 SNP_A-2089863 26735209
1568 SNP_A-1875808 26735316
1569 SNP_A-2218965 26736169
1570 SNP_A-2239877 26750780
1571 SNP_A-4193446 26773650
1572 SNP_A-4229055 26818254
1573 SNP_A-2252453 26841368
1574 SNP_A-2076599 26860231
1575 SNP_A-1819587 26869453
1576 SNP_A-2188773 26870497
1577 SNP_A-4202773 26879906
1578 SNP_A-2055674 26883465
1579 SNP_A-1794111 26883719
1580 SNP_A-2299845 26896846
1581 SNP_A-4217711 26896954
1582 SNP_A-2194890 26899572
1583 SNP_A-2161902 26912343
1584 SNP_A-2278165 26915553
1585 SNP_A-1792837 26918208
1586 SNP_A-1830433 26919173
1587 SNP_A-2255629 26937992
1588 SNP_A-2181977 26938241
1589 SNP_A-1934261 26938896
1590 SNP_A-2042064 26939008
1591 SNP_A-2186003 26948184
1592 SNP_A-2071600 26980349
1593 SNP_A-4226778 26992427
1594 SNP_A-2222978 27009816
1595 SNP_A-2113291 27021196
1596 SNP_A-1814643 27042598
1597 SNP_A-4214403 27065296
1598 SNP_A-2243695 27073797
1599 SNP_A-1855818 27089979
1600 SNP_A-2004659 27100192
1601 SNP_A-1794254 27100220
1602 SNP_A-1952956 27114424
1603 SNP_A-4238944 27204191
1604 SNP_A-2164465 27227870
1605 SNP_A-2138211 27261862
1606 SNP_A-2309558 27266389
1607 SNP_A-1794332 27267345
1608 SNP_A-2133480 27271754
1609 SNP_A-2086597 27281059
1610 SNP_A-2270154 27299125
1611 SNP_A-2232096 27299289
1612 SNP_A-1785802 27300443
1613 SNP_A-1794407 27303962
1614 SNP_A-1794408 27304096
1615 SNP_A-1952498 27308394
1616 SNP_A-2078102 27319915
1617 SNP_A-2237696 27321067
1618 SNP_A-4207385 27342428
1619 SNP_A-2144901 27342539
1620 SNP_A-1813214 27436681
1621 SNP_A-2265284 27465250
1622 SNP_A-2004662 27466060
1623 SNP_A-2276549 27498841
1624 SNP_A-2193599 27506640
1625 SNP_A-1787491 27574677
1626 SNP_A-2291248 27594886
1627 SNP_A-4198878 27610271
1628 SNP_A-4222731 27619789
1629 SNP_A-2219672 27627807
1630 SNP_A-2026219 27711252
1631 SNP_A-4221505 27715366
1632 SNP_A-2163526 27729894
1633 SNP_A-1790309 27737175
1634 SNP_A-2213246 27741798
1635 SNP_A-2108760 27741818
1636 SNP_A-2231556 27749338
1637 SNP_A-1794667 27758715
1638 SNP_A-2312086 27762892
1639 SNP_A-1950539 27763140
1640 SNP_A-2103136 27768312
1641 SNP_A-2021118 27810259
1642 SNP_A-4233793 27832113
1643 SNP_A-1841701 27849046
1644 SNP_A-1787145 27851307
1645 SNP_A-1855737 27854955
1646 SNP_A-2296242 27855173
1647 SNP_A-1886150 27870752
1648 SNP_A-2038804 27876196
1649 SNP_A-4221728 27881988
1650 SNP_A-2140135 27910722
1651 SNP_A-2030507 27951116
1652 SNP_A-2076998 27962233
1653 SNP_A-2041892 27963223
1654 SNP_A-1794872 28038467
1655 SNP_A-1885352 28056946
1656 SNP_A-2219037 28147436
1657 SNP_A-2242031 28150790
1658 SNP_A-1930868 28151838
1659 SNP_A-2175910 28172173
1660 SNP_A-4221301 28398018
1661 SNP_A-4194048 28461609
1662 SNP_A-4240963 28476179
1663 SNP_A-2144288 28477506
1664 SNP_A-4193575 28504385
1665 SNP_A-2216090 29140178
1666 SNP_A-1942834 29744609
1667 SNP_A-1809858 29852333
1668 SNP_A-1785293 29875516
1669 SNP_A-4197313 29908402
1670 SNP_A-1876965 29926001
1671 SNP_A-2272043 30085308
1672 SNP_A-2173841 30371535
1673 SNP_A-1855208 30414766
1674 SNP_A-1888461 30453989
1675 SNP_A-2211085 30477512
1676 SNP_A-4218775 30822127
1677 SNP_A-2199566 30836471
1678 SNP_A-1851577 30878943
1679 SNP_A-1860932 30879311
1680 SNP_A-1912468 31171768
1681 SNP_A-4226353 31241737
1682 SNP_A-1870858 31255734
1683 SNP_A-2293736 31276317
1684 SNP_A-1796497 31276375
1685 SNP_A-2085994 31294363
1686 SNP_A-1781241 31302223
1687 SNP_A-2148299 31305967
1688 SNP_A-2243836 31328918
1689 SNP_A-2232694 31428777
1690 SNP_A-2287097 31443920
1691 SNP_A-2083054 31567928
1692 SNP_A-1910170 31571323
1693 SNP_A-2061422 31599413
1694 SNP_A-2188503 31638734
1695 SNP_A-2165292 31639557
1696 SNP_A-1934017 31711935
1697 SNP_A-2141926 31714669
1698 SNP_A-2306971 31753198
1699 SNP_A-2303925 31767900
1700 SNP_A-2035527 34178964
1701 SNP_A-2081196 34218481
1702 SNP_A-2214009 34460446
1703 SNP_A-1871775 34649292
1704 SNP_A-1849936 34969086
1705 SNP_A-1806103 45341490
1706 SNP_A-2158891 45388681
1707 SNP_A-4202616 45529796
1708 SNP_A-1828684 45559127
1709 SNP_A-1879050 46020352
1710 SNP_A-2197686 46344719
1711 SNP_A-2207202 46344912
1712 SNP_A-2293566 46543658
1713 SNP_A-2216460 46760004
1714 SNP_A-2186634 46783980
1715 SNP_A-2023274 46810474
1716 SNP_A-4231305 46824332
1717 SNP_A-4219111 46863895
1718 SNP_A-2067884 46909639
1719 SNP_A-4200849 46935402
1720 SNP_A-4194315 46937666
1721 SNP_A-4217848 46937833
1722 SNP_A-2220654 47034594
1723 SNP_A-2062068 47070462
1724 SNP_A-2039893 47070482
1725 SNP_A-2219429 47146563
1726 SNP_A-4226499 47160693
1727 SNP_A-1818126 47164158
1728 SNP_A-4201689 47166656
1729 SNP_A-2146728 47177442
1730 SNP_A-1873944 47204353
1731 SNP_A-2096878 47224001
1732 SNP_A-2131444 47231798
1733 SNP_A-4233145 47240335
1734 SNP_A-1924617 47244855
1735 SNP_A-1902565 47283081
1736 SNP_A-2256884 47298209
1737 SNP_A-2054765 47320826
1738 SNP_A-1866997 47324393
1739 SNP_A-4193834 47325025
1740 SNP_A-4229144 47325104
1741 SNP_A-1798432 47335118
1742 SNP_A-4201321 47367260
1743 SNP_A-2297654 47380378
1744 SNP_A-1910459 47380516
1745 SNP_A-2231659 47380563
1746 SNP_A-4226380 47381600
1747 SNP_A-2077243 47417033
1748 SNP_A-1798525 47436823
1749 SNP_A-1798527 47436954
1750 SNP_A-1780347 47445773
1751 SNP_A-1807282 47449122
1752 SNP_A-1933581 47452926
1753 SNP_A-1847078 47495739
1754 SNP_A-2116563 47519453
1755 SNP_A-2063499 47520541
1756 SNP_A-1901659 47533990
1757 SNP_A-2075981 47534068
1758 SNP_A-2204205 47534380
1759 SNP_A-2156458 47574809
1760 SNP_A-2042326 47576695
1761 SNP_A-4216073 47646052
1762 SNP_A-2187196 47673137
1763 SNP_A-1798711 47673463
1764 SNP_A-4196671 47674812
1765 SNP_A-1870733 47676950
1766 SNP_A-1912621 47688465
1767 SNP_A-4198410 47693566
1768 SNP_A-2218472 47708356
1769 SNP_A-2155143 47708640
1770 SNP_A-2181894 47722996
1771 SNP_A-2082145 47725001
1772 SNP_A-4231480 47737539
1773 SNP_A-1798835 47812445
1774 SNP_A-1798838 47812497
1775 SNP_A-1798839 47813004
1776 SNP_A-1798861 47835612
1777 SNP_A-1798862 47836021
1778 SNP_A-1798864 47836503
1779 SNP_A-2162190 47860010
1780 SNP_A-4228238 47862948
1781 SNP_A-1798921 47888641
1782 SNP_A-2208962 47896001
1783 SNP_A-4193877 47911005
1784 SNP_A-1958549 47987126
1785 SNP_A-1847782 47987730
1786 SNP_A-4236843 47988760
1787 SNP_A-1808387 48003458
1788 SNP_A-2272568 48021452
1789 SNP_A-1799073 48026635
1790 SNP_A-4203543 48072929
1791 SNP_A-1920703 48073076
1792 SNP_A-1826622 48077446
1793 SNP_A-2118880 48078375
1794 SNP_A-1828829 48163031
1795 SNP_A-2256932 48172888
1796 SNP_A-2313347 48173088
1797 SNP_A-1903334 48177364
1798 SNP_A-2223213 48178188
1799 SNP_A-1786867 48187603
1800 SNP_A-1902706 48243185
1801 SNP_A-2097621 48243487
1802 SNP_A-2059764 48267591
1803 SNP_A-2173214 48431834
1804 SNP_A-1877714 48471272
1805 SNP_A-2101500 48485944
1806 SNP_A-2099784 48592181
1807 SNP_A-2258317 48648836
1808 SNP_A-4233942 48675746
1809 SNP_A-1799454 48693042
1810 SNP_A-2030050 48781884
1811 SNP_A-2165212 48816984
1812 SNP_A-1943791 48817077
1813 SNP_A-1951796 48905910
1814 SNP_A-2259512 48913497
1815 SNP_A-1839902 48917402
1816 SNP_A-1894959 48972485
1817 SNP_A-1900760 49000701
1818 SNP_A-4238905 49000908
1819 SNP_A-4206609 49031049
1820 SNP_A-1937480 49065602
1821 SNP_A-2281659 49121148
1822 SNP_A-4231389 49280575
1823 SNP_A-2112735 49295481
1824 SNP_A-4205502 49298963
1825 SNP_A-1908244 49302700
1826 SNP_A-2204401 49308899
1827 SNP_A-1929752 49323628
1828 SNP_A-2105466 49339303
1829 SNP_A-2233285 49344648
1830 SNP_A-4239899 49344984
1831 SNP_A-4197891 49348751
1832 SNP_A-4222333 49349769
1833 SNP_A-1853691 49358148
1834 SNP_A-4192781 49402274
1835 SNP_A-4228735 49424073
1836 SNP_A-1920337 49432256
1837 SNP_A-2091740 49432327
1838 SNP_A-2157973 49449806
1839 SNP_A-1880094 49477102
1840 SNP_A-4199769 49477284
1841 SNP_A-4203848 49478108
1842 SNP_A-1847096 49490280
1843 SNP_A-2278617 49490298
1844 SNP_A-2240450 49512321
1845 SNP_A-2118003 49513673
1846 SNP_A-2029966 49528507
1847 SNP_A-1893235 49556702
1848 SNP_A-4201019 49564509
1849 SNP_A-4200857 49564545
1850 SNP_A-1895809 49572662
1851 SNP_A-1909594 49668150
1852 SNP_A-1824300 49693901
1853 SNP_A-1785016 49694053
1854 SNP_A-2048132 49695756
1855 SNP_A-2159255 49792218
1856 SNP_A-2120439 49796918
1857 SNP_A-2004691 49837276
1858 SNP_A-2004692 49837325
1859 SNP_A-2304844 49870043
1860 SNP_A-1895141 49895184
1861 SNP_A-4196148 49899272
1862 SNP_A-2108916 49899532
1863 SNP_A-2219111 49927726
1864 SNP_A-2231302 49935412
1865 SNP_A-1919192 49962238
1866 SNP_A-1800261 49966351
1867 SNP_A-1800284 49973923
1868 SNP_A-1911437 50003521
1869 SNP_A-2053217 50004264
1870 SNP_A-2292926 50006952
1871 SNP_A-4218526 50007044
1872 SNP_A-1854816 50011624
1873 SNP_A-1800347 50036454
1874 SNP_A-2300637 50051052
1875 SNP_A-2165555 50052569
1876 SNP_A-2145276 50053298
1877 SNP_A-2304007 50092564
1878 SNP_A-4203525 50093557
1879 SNP_A-4192715 50098010
1880 SNP_A-2048529 50098037
1881 SNP_A-2052903 50098248
1882 SNP_A-2311641 50102746
1883 SNP_A-2023054 50103279
1884 SNP_A-2136127 50123656
1885 SNP_A-2276002 50147492
1886 SNP_A-1941618 50154538
1887 SNP_A-1781436 50162643
1888 SNP_A-4226946 50168286
1889 SNP_A-1958357 50169726
1890 SNP_A-2259758 50169925
1891 SNP_A-1857934 50179239
1892 SNP_A-2221103 50180873
1893 SNP_A-2235542 50180936
1894 SNP_A-2280193 50250512
1895 SNP_A-2219766 50250537
1896 SNP_A-2090644 50291509
1897 SNP_A-1800663 50291776
1898 SNP_A-2277391 50298096
1899 SNP_A-1923847 50298642
1900 SNP_A-2046099 50317732
1901 SNP_A-4214406 50319072
1902 SNP_A-1800678 50319100
1903 SNP_A-2034844 50340790
1904 SNP_A-2159697 50341052
1905 SNP_A-1800739 50356237
1906 SNP_A-2195591 50361129
1907 SNP_A-1948393 50375011
1908 SNP_A-1800780 50405883
1909 SNP_A-1800786 50412926
1910 SNP_A-1800817 50435924
1911 SNP_A-1800819 50436066
1912 SNP_A-4240916 50449631
1913 SNP_A-1781036 50454973
1914 SNP_A-4232694 50461367
1915 SNP_A-1828099 50486750
1916 SNP_A-1856199 50491356
1917 SNP_A-2226929 50527886
1918 SNP_A-2199118 50528066
1919 SNP_A-2184141 50528735
1920 SNP_A-2124305 50574751
1921 SNP_A-4203786 50574996
1922 SNP_A-1817651 50575131
1923 SNP_A-2290744 50577387
1924 SNP_A-2142801 50614258
1925 SNP_A-2295735 50641923
1926 SNP_A-1939814 50652612
1927 SNP_A-1801010 50680321
1928 SNP_A-1801041 50695297
1929 SNP_A-2122952 50698442
1930 SNP_A-1834007 50698658
1931 SNP_A-1866932 50699839
1932 SNP_A-2189887 50729691
1933 SNP_A-4238567 50745466
1934 SNP_A-2021559 50756519
1935 SNP_A-1801082 50756911
1936 SNP_A-4195505 50768939
1937 SNP_A-4221934 50777443
1938 SNP_A-4200291 50777606
1939 SNP_A-1879075 50780304
1940 SNP_A-2047538 50780369
1941 SNP_A-4231722 50780605
1942 SNP_A-2029101 50792303
1943 SNP_A-2312577 50792930
1944 SNP_A-1798772 50799262
1945 SNP_A-2057685 50799284
1946 SNP_A-2070420 50802136
1947 SNP_A-4241268 50804122
1948 SNP_A-1801151 50806978
1949 SNP_A-2049911 50810681
1950 SNP_A-1838951 50811366
1951 SNP_A-2257290 50849440
1952 SNP_A-1801179 50857565
1953 SNP_A-1890443 50876011
1954 SNP_A-1844958 50878907
1955 SNP_A-4194076 50884768
1956 SNP_A-2247649 50943957
1957 SNP_A-1872489 50946153
1958 SNP_A-2168149 50946813
1959 SNP_A-2104053 50950897
1960 SNP_A-1917722 50958978
1961 SNP_A-2202902 50963022
1962 SNP_A-1801252 50995317
1963 SNP_A-1940659 51011068
1964 SNP_A-1801256 51021032
1965 SNP_A-2228401 51021188
1966 SNP_A-2066705 51021315
1967 SNP_A-1848576 51022084
1968 SNP_A-2081803 51024185
1969 SNP_A-1902689 51053221
1970 SNP_A-2296817 51053254
1971 SNP_A-2159941 51059819
1972 SNP_A-2307958 51066877
1973 SNP_A-1801310 51078857
1974 SNP_A-2305041 51084783
1975 SNP_A-1960242 51095027
1976 SNP_A-2004697 51128937
1977 SNP_A-4220053 51156689
1978 SNP_A-2030044 51182239
1979 SNP_A-2093421 51187203
1980 SNP_A-4236239 51193866
1981 SNP_A-2299004 51206232
1982 SNP_A-2280291 51212367
1983 SNP_A-2081780 51214089
1984 SNP_A-1804633 51222298
1985 SNP_A-1923433 51239640
1986 SNP_A-1780974 51262011
1987 SNP_A-2110794 51262332
1988 SNP_A-2030766 51264185
1989 SNP_A-4214408 51303590
1990 SNP_A-2266870 51305748
1991 SNP_A-2250309 51305843
1992 SNP_A-2261329 51305862
1993 SNP_A-1954658 51326255
1994 SNP_A-4192540 51334158
1995 SNP_A-1921835 51336198
1996 SNP_A-1882943 51360748
1997 SNP_A-1855870 51369367
1998 SNP_A-4203989 51381485
1999 SNP_A-1833689 51385826
2000 SNP_A-4206709 51413427
2001 SNP_A-4225296 51427591
2002 SNP_A-2210205 51434112
2003 SNP_A-2144956 51445620
2004 SNP_A-2102281 51446493
2005 SNP_A-1880489 51473252
2006 SNP_A-2182709 51495000
2007 SNP_A-4197436 51496965
2008 SNP_A-4214409 51512050
2009 SNP_A-1915048 51520790
2010 SNP_A-2061257 51529280
2011 SNP_A-1950066 51602642
2012 SNP_A-2136199 51603635
2013 SNP_A-1907761 51604183
2014 SNP_A-2300902 51616359
2015 SNP_A-2004709 51627537
2016 SNP_A-2312524 51641067
2017 SNP_A-1801687 51753543
2018 SNP_A-1841084 51753777
2019 SNP_A-2067602 51757783
2020 SNP_A-2129800 51769353
2021 SNP_A-2251232 51783599
2022 SNP_A-4194124 51807133
2023 SNP_A-2157149 51874355
2024 SNP_A-1878082 51875257
2025 SNP_A-1947844 51880414
2026 SNP_A-1801722 51884361
2027 SNP_A-1801724 51884542
2028 SNP_A-2143664 51910660
2029 SNP_A-2004710 51951787
2030 SNP_A-2287349 51965963
2031 SNP_A-2201003 51969920
2032 SNP_A-4222102 51969997
2033 SNP_A-2136039 51987276
2034 SNP_A-2234020 52041481
2035 SNP_A-1803287 52048177
2036 SNP_A-1925931 52070534
2037 SNP_A-1911920 52070556
2038 SNP_A-2246866 52070953
2039 SNP_A-2113605 52098979
2040 SNP_A-2024212 52145565
2041 SNP_A-2194564 52200325
2042 SNP_A-2103911 52200361
2043 SNP_A-1801926 52205469
2044 SNP_A-2240582 52347682
2045 SNP_A-1801992 52347903
2046 SNP_A-1802011 52366748
2047 SNP_A-2037492 52368187
2048 SNP_A-4223098 52387966
2049 SNP_A-1781198 52408805
2050 SNP_A-1820839 52416278
2051 SNP_A-2148760 52432985
2052 SNP_A-2243871 52445239
2053 SNP_A-4192914 52463600
2054 SNP_A-1802096 52466158
2055 SNP_A-4194157 52466686
2056 SNP_A-1955618 52495133
2057 SNP_A-1838176 52500306
2058 SNP_A-2004714 52550205
2059 SNP_A-1859875 52553085
2060 SNP_A-2286833 52558408
2061 SNP_A-2309128 52560984
2062 SNP_A-2174649 52561306
2063 SNP_A-4236042 52562312
2064 SNP_A-2074801 52562664
2065 SNP_A-4222929 52577187
2066 SNP_A-2190329 52577646
2067 SNP_A-1803166 52578510
2068 SNP_A-1847611 52586805
2069 SNP_A-1924328 52593744
2070 SNP_A-2004715 52626966
2071 SNP_A-1805866 52632128
2072 SNP_A-1864176 52639871
2073 SNP_A-2254510 52654678
2074 SNP_A-4230554 52665463
2075 SNP_A-1825527 52673577
2076 SNP_A-1901086 52675012
2077 SNP_A-2022907 52679248
2078 SNP_A-1906464 52692303
2079 SNP_A-1922534 52746739
2080 SNP_A-2248096 52747518
2081 SNP_A-2004716 52753690
2082 SNP_A-2226331 52782242
2083 SNP_A-1824794 52783302
2084 SNP_A-2209994 52792882
2085 SNP_A-1934370 52792941
2086 SNP_A-4214410 52800165
2087 SNP_A-4194192 52802421
2088 SNP_A-2280008 52812723
2089 SNP_A-4204881 52843592
2090 SNP_A-1802557 52888482
2091 SNP_A-1782448 52898581
2092 SNP_A-1801976 52926959
2093 SNP_A-2144771 52967948
2094 SNP_A-2240979 52987359
2095 SNP_A-4225505 52988164
2096 SNP_A-4237607 53000146
2097 SNP_A-2117401 53002829
2098 SNP_A-2144840 53005309
2099 SNP_A-2162122 53047294
2100 SNP_A-4236522 53061520
2101 SNP_A-2224122 53061921
2102 SNP_A-4236931 53102480
2103 SNP_A-2233702 53117358
2104 SNP_A-2077760 53117978
2105 SNP_A-2244608 53124671
2106 SNP_A-4226856 53147033
2107 SNP_A-2185362 53147097
2108 SNP_A-1938451 53147540
2109 SNP_A-1846760 53147776
2110 SNP_A-1909824 53156794
2111 SNP_A-4238288 53161610
2112 SNP_A-2288974 53180759
2113 SNP_A-1917896 53276422
2114 SNP_A-2102361 53282997
2115 SNP_A-1955099 53285438
2116 SNP_A-4194240 53286992
2117 SNP_A-2276521 53325894
2118 SNP_A-2259134 53404883
2119 SNP_A-1925716 53408217
2120 SNP_A-2066214 53417233
2121 SNP_A-4222456 53440547
2122 SNP_A-2055185 53447518
2123 SNP_A-2037440 53448665
2124 SNP_A-1854280 53464396
2125 SNP_A-2057439 53540878
2126 SNP_A-4230578 53593045
2127 SNP_A-2250016 53593189
2128 SNP_A-2256680 53621713
2129 SNP_A-4194711 53628989
2130 SNP_A-2230473 53629484
2131 SNP_A-1853643 53629508
2132 SNP_A-1875536 53679728
2133 SNP_A-1844702 53694406
2134 SNP_A-2214730 53706546
2135 SNP_A-4227334 53717086
2136 SNP_A-4236350 53722883
2137 SNP_A-1887679 53723422
2138 SNP_A-2004727 53731443
2139 SNP_A-2121651 53733607
2140 SNP_A-1929983 53735661
2141 SNP_A-4238075 53778301
2142 SNP_A-1956316 53788697
2143 SNP_A-2022549 53812692
2144 SNP_A-4205015 53824008
2145 SNP_A-2285070 53824285
2146 SNP_A-4196801 53826714
2147 SNP_A-2195970 53859772
2148 SNP_A-4192637 53868795
2149 SNP_A-1803436 53870395
2150 SNP_A-1803490 53898068
2151 SNP_A-1925763 53908608
2152 SNP_A-2077283 53908924
2153 SNP_A-4205894 53909023
2154 SNP_A-1803509 53911016
2155 SNP_A-2274127 53936006
2156 SNP_A-2133013 53974918
2157 SNP_A-1917213 54009372
2158 SNP_A-4232535 54011832
2159 SNP_A-4230546 54019292
2160 SNP_A-2243320 54031293
2161 SNP_A-1908127 54031768
2162 SNP_A-2206552 54032630
2163 SNP_A-2242342 54033237
2164 SNP_A-4222666 54034509
2165 SNP_A-1831659 54048550
2166 SNP_A-2281802 54049428
2167 SNP_A-4232544 54056160
2168 SNP_A-2121147 54086912
2169 SNP_A-4207457 54107361
2170 SNP_A-4226940 54122298
2171 SNP_A-1803754 54126146
2172 SNP_A-4194314 54133662
2173 SNP_A-1959135 54161629
2174 SNP_A-4237408 54257928
2175 SNP_A-2250580 54260050
2176 SNP_A-4230564 54260549
2177 SNP_A-1803909 54270020
2178 SNP_A-2261343 54271287
2179 SNP_A-1806989 54275984
2180 SNP_A-1803917 54276319
2181 SNP_A-4194323 54277535
2182 SNP_A-1803922 54277959
2183 SNP_A-1803926 54278060
2184 SNP_A-2212389 54283963
2185 SNP_A-1835398 54287337
2186 SNP_A-1803970 54297655
2187 SNP_A-2047257 54304447
2188 SNP_A-2048199 54321375
2189 SNP_A-2274658 54324426
2190 SNP_A-2227976 54324579
2191 SNP_A-1929870 54335735
2192 SNP_A-1954489 54335793
2193 SNP_A-1804015 54339286
2194 SNP_A-1811301 54438326
2195 SNP_A-2249858 54438375
2196 SNP_A-1814069 54441262
2197 SNP_A-2228332 54441384
2198 SNP_A-1881005 54442071
2199 SNP_A-4196432 54447899
2200 SNP_A-1951990 54457868
2201 SNP_A-1812121 54468523
2202 SNP_A-2297186 54489522
2203 SNP_A-1804171 54529483
2204 SNP_A-2004741 54540244
2205 SNP_A-4197996 54543081
2206 SNP_A-4217563 54549066
2207 SNP_A-1789544 54562279
2208 SNP_A-1817682 54564459
2209 SNP_A-1815887 54613776
2210 SNP_A-4228097 54628402
2211 SNP_A-1804269 54638662
2212 SNP_A-1822073 54638895
2213 SNP_A-1929830 54648139
2214 SNP_A-2203418 54648210
2215 SNP_A-2309958 54648264
2216 SNP_A-4206896 54648394
2217 SNP_A-2057548 54648465
2218 SNP_A-2082770 54656962
2219 SNP_A-2060915 54687404
2220 SNP_A-1804338 54703868
2221 SNP_A-2257637 54737972
2222 SNP_A-1880483 54738051
2223 SNP_A-2004743 54756105
2224 SNP_A-2004744 54756806
2225 SNP_A-2141827 54757877
2226 SNP_A-2004745 54765744
2227 SNP_A-4198583 54773437
2228 SNP_A-2132976 54799978
2229 SNP_A-4194370 54822906
2230 SNP_A-1804465 54832002
2231 SNP_A-2292873 54839255
2232 SNP_A-1863168 54974548
2233 SNP_A-2221397 55068746
2234 SNP_A-2300164 55086841
2235 SNP_A-2120415 55106278
2236 SNP_A-1804616 55118995
2237 SNP_A-2145226 55189060
2238 SNP_A-2047708 55245139
2239 SNP_A-2123130 55247407
2240 SNP_A-2245406 55254052
2241 SNP_A-1803852 55284375
2242 SNP_A-2176809 55300247
2243 SNP_A-2251626 55303808
2244 SNP_A-2045445 55318709
2245 SNP_A-1938659 55322727
2246 SNP_A-4236885 55323187
2247 SNP_A-1930878 55344608
2248 SNP_A-4226409 55357834
2249 SNP_A-2202294 55366113
2250 SNP_A-1804701 55377420
2251 SNP_A-2307237 55378141
2252 SNP_A-1914718 55397829
2253 SNP_A-1892389 55404305
2254 SNP_A-1880497 55422750
2255 SNP_A-1942114 55425305
2256 SNP_A-1936311 55530214
2257 SNP_A-2222674 55596643
2258 SNP_A-1780542 55628876
2259 SNP_A-1794344 55663340
2260 SNP_A-2171496 55674320
2261 SNP_A-1936790 55681882
2262 SNP_A-1805020 55714707
2263 SNP_A-1913196 55805077
2264 SNP_A-2201731 55859450
2265 SNP_A-1829986 55869313
2266 SNP_A-4199007 55870188
2267 SNP_A-4218124 55881571
2268 SNP_A-1824498 55899882
2269 SNP_A-2169340 55980020
2270 SNP_A-2260766 56018518
2271 SNP_A-1960111 56037575
2272 SNP_A-2173978 56061274
2273 SNP_A-2190730 56081362
2274 SNP_A-2050810 56100674
2275 SNP_A-2004753 56137979
2276 SNP_A-2036898 56148181
2277 SNP_A-1913883 56186072
2278 SNP_A-2062597 56193708
2279 SNP_A-2142684 56223857
2280 SNP_A-2279011 56250556
2281 SNP_A-2287925 56253011
2282 SNP_A-2206882 56260394
2283 SNP_A-4234754 56314775
2284 SNP_A-1805919 56410456
2285 SNP_A-1883093 56426593
2286 SNP_A-2030257 56478993
2287 SNP_A-2228793 56508922
2288 SNP_A-2305924 56513317
2289 SNP_A-4192495 56554433
2290 SNP_A-2212455 56631711
2291 SNP_A-2162739 56657709
2292 SNP_A-4240007 56668574
2293 SNP_A-2049828 56751827
2294 SNP_A-2045392 56756457
2295 SNP_A-1805736 56756704
2296 SNP_A-2115869 56783625
2297 SNP_A-1805755 56784545
2298 SNP_A-1955615 56813837
2299 SNP_A-2208595 56813871
2300 SNP_A-2205270 56837579
2301 SNP_A-2268634 56840782
2302 SNP_A-4193776 56867917
2303 SNP_A-1857966 56870691
2304 SNP_A-1805805 56870743
2305 SNP_A-2004755 56876699
2306 SNP_A-4237218 56877712
2307 SNP_A-1884258 56878345
2308 SNP_A-2083959 56925601
2309 SNP_A-1929848 57004839
2310 SNP_A-2229294 57016539
2311 SNP_A-2210410 57087116
2312 SNP_A-2187808 57094125
2313 SNP_A-1923765 57113054
2314 SNP_A-1841982 57114237
2315 SNP_A-1926408 57117823
2316 SNP_A-1876610 57123805
2317 SNP_A-2229713 57142273
2318 SNP_A-2179342 57149779
2319 SNP_A-2209362 57168138
2320 SNP_A-2120084 57256318
2321 SNP_A-2117233 57261467
2322 SNP_A-2117403 57271723
2323 SNP_A-1945643 57276648
2324 SNP_A-2286197 57276761
2325 SNP_A-2190276 57285924
2326 SNP_A-1856027 57286323
2327 SNP_A-4235283 57296647
2328 SNP_A-1944061 57317440
2329 SNP_A-4223956 57334697
2330 SNP_A-1826354 57361735
2331 SNP_A-2246585 57386294
2332 SNP_A-4240119 57400431
2333 SNP_A-1910995 57404718
2334 SNP_A-2203260 57407072
2335 SNP_A-2148457 57413173
2336 SNP_A-1949070 57413317
2337 SNP_A-2210171 57421815
2338 SNP_A-1897934 57422045
2339 SNP_A-4234184 57425356
2340 SNP_A-4207585 57462905
2341 SNP_A-1785146 57475807
2342 SNP_A-2301015 57475882
2343 SNP_A-2098001 57476614
2344 SNP_A-1795121 57477148
2345 SNP_A-4201953 57505279
2346 SNP_A-1850945 57521121
2347 SNP_A-2175836 57530738
2348 SNP_A-2102990 57531468
2349 SNP_A-2102286 57542779
2350 SNP_A-4233555 57552932
2351 SNP_A-2193660 57552966
2352 SNP_A-2169214 57560512
2353 SNP_A-1852769 57560755
2354 SNP_A-2095029 57566529
2355 SNP_A-2212850 57566592
2356 SNP_A-2283351 57579890
2357 SNP_A-1794966 57600129
2358 SNP_A-1919920 57611910
2359 SNP_A-2188454 57611959
2360 SNP_A-1934707 57632057
2361 SNP_A-1821222 57655661
2362 SNP_A-1916131 57655786
2363 SNP_A-2199128 57680049
2364 SNP_A-4231435 57686845
2365 SNP_A-1923753 57713906
2366 SNP_A-2281141 57713935
2367 SNP_A-2053940 57756288
2368 SNP_A-2046739 57756662
2369 SNP_A-1920614 57761475
2370 SNP_A-2038134 57761799
2371 SNP_A-2216440 57762514
2372 SNP_A-2076584 57779772
2373 SNP_A-2211405 57779907
2374 SNP_A-2004760 57790679
2375 SNP_A-2132900 57828331
2376 SNP_A-1806362 57845828
2377 SNP_A-4194545 57862917
2378 SNP_A-1826032 57872290
2379 SNP_A-1945753 57882827
2380 SNP_A-4194549 57891736
2381 SNP_A-4193199 57938934
2382 SNP_A-2177066 57989369
2383 SNP_A-4194557 58003188
2384 SNP_A-2301166 58008097
2385 SNP_A-4195604 58015074
2386 SNP_A-4194939 58023691
2387 SNP_A-2217674 58031483
2388 SNP_A-2196818 58087166
2389 SNP_A-1832101 58087326
2390 SNP_A-1782636 58098574
2391 SNP_A-1891346 58099684
2392 SNP_A-1818055 58099789
2393 SNP_A-1960627 58105509
2394 SNP_A-4235363 58144475
2395 SNP_A-1806609 58146472
2396 SNP_A-1806619 58150418
2397 SNP_A-2241937 58163151
2398 SNP_A-4198741 58175245
2399 SNP_A-2256295 58189327
2400 SNP_A-2289462 58195894
2401 SNP_A-1939900 58196280
2402 SNP_A-1806667 58201055
2403 SNP_A-1883790 58209130
2404 SNP_A-2023381 58216264
2405 SNP_A-2171441 58243610
2406 SNP_A-2074089 58246745
2407 SNP_A-1806727 58254520
2408 SNP_A-4225343 58259709
2409 SNP_A-2037836 58275696
2410 SNP_A-4197671 58276258
2411 SNP_A-1919070 58291334
2412 SNP_A-1806818 58303135
2413 SNP_A-2078901 58311117
2414 SNP_A-1823122 58338513
2415 SNP_A-2112454 58344058
2416 SNP_A-2135880 58348124
2417 SNP_A-2130617 58348444
2418 SNP_A-1816420 58349093
2419 SNP_A-1836496 58373692
2420 SNP_A-1890751 58374310
2421 SNP_A-1806873 58386171
2422 SNP_A-2024310 58386382
2423 SNP_A-2251960 58392461
2424 SNP_A-1859158 58392588
2425 SNP_A-2149738 58392927
2426 SNP_A-1818267 58416626
2427 SNP_A-2240830 58416767
2428 SNP_A-1842219 58418302
2429 SNP_A-1806880 58434432
2430 SNP_A-2275853 58439160
2431 SNP_A-1834231 58443684
2432 SNP_A-2148410 58487027
2433 SNP_A-1817882 58497689
2434 SNP_A-1840510 58559967
2435 SNP_A-2045341 58565924
2436 SNP_A-2245108 58578810
2437 SNP_A-1806884 58589324
2438 SNP_A-2111722 58590944
2439 SNP_A-1938471 58591271
2440 SNP_A-2124925 58595725
2441 SNP_A-2049525 58600184
2442 SNP_A-2283126 58663219
2443 SNP_A-1808181 58753116
2444 SNP_A-2143605 58762708
2445 SNP_A-1875830 58779096
2446 SNP_A-4228165 58791285
2447 SNP_A-1806974 58792959
2448 SNP_A-2081586 58812289
2449 SNP_A-1819709 58816770
2450 SNP_A-2168704 58917412
2451 SNP_A-2310327 58933974
2452 SNP_A-4194599 58934916
2453 SNP_A-4194600 58934992
2454 SNP_A-2232372 58938377
2455 SNP_A-1800917 58945106
2456 SNP_A-4194601 58947394
2457 SNP_A-1927402 58960760
2458 SNP_A-2036186 58962419
2459 SNP_A-4203629 58963437
2460 SNP_A-1803554 58979795
2461 SNP_A-2155445 58980739
2462 SNP_A-2035868 58981400
2463 SNP_A-1807124 59000229
2464 SNP_A-1807143 59012570
2465 SNP_A-2103337 59017866
2466 SNP_A-2106905 59019859
2467 SNP_A-1807164 59068132
2468 SNP_A-2004764 59068983
2469 SNP_A-2048228 59076803
2470 SNP_A-4225813 59077211
2471 SNP_A-2030157 59078091
2472 SNP_A-1834199 59093038
2473 SNP_A-2173502 59093400
2474 SNP_A-4220119 59096039
2475 SNP_A-4219526 59124580
2476 SNP_A-2072307 59144705
2477 SNP_A-1830539 59158632
2478 SNP_A-4198567 59207644
2479 SNP_A-2142044 59210721
2480 SNP_A-1913544 59244488
2481 SNP_A-2078032 59246299
2482 SNP_A-1828471 59268125
2483 SNP_A-2275252 59288043
2484 SNP_A-1935757 59314368
2485 SNP_A-2278605 59322020
2486 SNP_A-2147704 59322130
2487 SNP_A-1959043 59365701
2488 SNP_A-1807339 59382187
2489 SNP_A-4218699 59383528
2490 SNP_A-4194622 59384147
2491 SNP_A-1906449 59388123
2492 SNP_A-4194625 59402209
2493 SNP_A-1807357 59402685
2494 SNP_A-2037454 59407344
2495 SNP_A-4194627 59427419
2496 SNP_A-1958566 59439336
2497 SNP_A-1915940 59480084
2498 SNP_A-1878621 59480588
2499 SNP_A-1786404 59488596
2500 SNP_A-4217703 59488852
2501 SNP_A-1958658 59492269
2502 SNP_A-1939416 59493573
2503 SNP_A-2231878 59499978
2504 SNP_A-1926948 59525456
2505 SNP_A-1802036 59525973
2506 SNP_A-1807481 59537110
2507 SNP_A-4194635 59543510
2508 SNP_A-2111946 59554201
2509 SNP_A-2099430 59573178
2510 SNP_A-2207812 59586354
2511 SNP_A-2056589 59586638
2512 SNP_A-2301913 59587093
2513 SNP_A-2090635 59635888
2514 SNP_A-2112235 59658897
2515 SNP_A-2038235 59659261
2516 SNP_A-1853571 59666525
2517 SNP_A-1937693 59676871
2518 SNP_A-1922180 59698030
2519 SNP_A-2171018 60011110
2520 SNP_A-4205133 60012830
2521 SNP_A-2289883 60024648
2522 SNP_A-2096130 60048920
2523 SNP_A-1849927 60086327
2524 SNP_A-1889487 60089966
2525 SNP_A-4194671 60156214
2526 SNP_A-1807935 60156235
2527 SNP_A-2138035 60159095
2528 SNP_A-2212067 60173149
2529 SNP_A-1834476 60178161
2530 SNP_A-4194673 60187711
2531 SNP_A-2069287 60198487
2532 SNP_A-1792539 60270182
2533 SNP_A-4230830 60270894
2534 SNP_A-1820124 60271282
2535 SNP_A-1808078 60273883
2536 SNP_A-2036533 60302322
2537 SNP_A-1910739 60321042
2538 SNP_A-2210215 60344027
2539 SNP_A-4239984 60344326
2540 SNP_A-1856803 60345467
2541 SNP_A-2294684 60399833
2542 SNP_A-2234493 60420527
2543 SNP_A-1832793 60441450
2544 SNP_A-2261515 60489175
2545 SNP_A-2104131 60490181
2546 SNP_A-2101843 60492083
2547 SNP_A-1812321 60492100
2548 SNP_A-1808243 60500332
2549 SNP_A-1923855 60506386
2550 SNP_A-1808266 60524204
2551 SNP_A-1808280 60539744
2552 SNP_A-2117989 60549083
2553 SNP_A-1852883 60558750
2554 SNP_A-2066488 60574914
2555 SNP_A-1819384 60615557
2556 SNP_A-2235637 60625840
2557 SNP_A-2098967 60629024
2558 SNP_A-2004775 60636703
2559 SNP_A-4232222 60645193
2560 SNP_A-2278513 60691694
2561 SNP_A-1839754 60695612
2562 SNP_A-2004776 60720740
2563 SNP_A-4221153 60729096
2564 SNP_A-2188164 60751677
2565 SNP_A-4194706 60770807
2566 SNP_A-4235669 60772180
2567 SNP_A-4206177 60772195
2568 SNP_A-2143232 60788864
2569 SNP_A-1885324 60789766
2570 SNP_A-2004777 60797763
2571 SNP_A-1952398 60819484
2572 SNP_A-2054518 60838221
2573 SNP_A-1842784 60838377
2574 SNP_A-4216828 60838870
2575 SNP_A-2056266 60841322
2576 SNP_A-4224609 60841349
2577 SNP_A-4219831 60847189
2578 SNP_A-1808445 60866356
2579 SNP_A-1950931 60866756
2580 SNP_A-2039275 60871768
2581 SNP_A-2240139 60899307
2582 SNP_A-4226391 60917893
2583 SNP_A-1808516 60953736
2584 SNP_A-1808540 60977527
2585 SNP_A-4229363 61013982
2586 SNP_A-1959290 61014506
2587 SNP_A-2151193 61042001
2588 SNP_A-2004778 61084895
2589 SNP_A-4206400 61120407
2590 SNP_A-4199110 61137678
2591 SNP_A-4194731 61152892
2592 SNP_A-1839855 61174718
2593 SNP_A-1954848 61179621
2594 SNP_A-1872207 61181883
2595 SNP_A-2125070 61186276
2596 SNP_A-4201278 61188819
2597 SNP_A-1855394 61189774
2598 SNP_A-2167891 61192101
2599 SNP_A-2153852 61193455
2600 SNP_A-4220499 61193973
2601 SNP_A-4194734 61195526
2602 SNP_A-4234436 61209067
2603 SNP_A-4195322 61219826
2604 SNP_A-2200027 61220108
2605 SNP_A-1788677 61224753
2606 SNP_A-1891134 61231559
2607 SNP_A-4236057 61231876
2608 SNP_A-1910341 61305331
2609 SNP_A-1826093 61333268
2610 SNP_A-4225067 61333504
2611 SNP_A-2055554 61333692
2612 SNP_A-1945421 61335863
2613 SNP_A-2151515 61359652
2614 SNP_A-2054124 61359866
2615 SNP_A-1808877 61366450
2616 SNP_A-2174699 61373425
2617 SNP_A-4202039 61448349
2618 SNP_A-2079950 61533104
2619 SNP_A-4218538 61544568
2620 SNP_A-2116571 61551684
2621 SNP_A-2125709 61561931
2622 SNP_A-4194761 61581641
2623 SNP_A-1834063 61605164
2624 SNP_A-2229348 61620033
2625 SNP_A-4199369 61620101
2626 SNP_A-1930935 61624806
2627 SNP_A-2055188 61636820
2628 SNP_A-1809159 61650511
2629 SNP_A-2204282 61655161
2630 SNP_A-2146625 61667528
2631 SNP_A-2070720 61672829
2632 SNP_A-1809191 61677050
2633 SNP_A-1871358 61677846
2634 SNP_A-1931818 61681324
2635 SNP_A-1809196 61682164
2636 SNP_A-4194772 61685156
2637 SNP_A-1882911 61685347
2638 SNP_A-2155497 61719745
2639 SNP_A-4214412 61733578
2640 SNP_A-2004784 61765030
2641 SNP_A-1903622 61768591
2642 SNP_A-2151014 61775362
2643 SNP_A-2128885 61784340
2644 SNP_A-4197856 61784788
2645 SNP_A-1882873 61804629
2646 SNP_A-1848074 61862031
2647 SNP_A-1809333 61899704
2648 SNP_A-1927278 61905236
2649 SNP_A-2126427 61909398
2650 SNP_A-2043588 61911454
2651 SNP_A-4194793 61932798
2652 SNP_A-1844383 61971120
2653 SNP_A-1894052 61971322
2654 SNP_A-2165340 61977890
2655 SNP_A-1783050 61992539
2656 SNP_A-4236383 61993809
2657 SNP_A-2252443 61995574
2658 SNP_A-2225036 62024148
2659 SNP_A-2308467 62033825
2660 SNP_A-2274859 62091416
2661 SNP_A-1856105 62117488
2662 SNP_A-2255729 62117701
2663 SNP_A-1883232 62127751
2664 SNP_A-2314930 62147563
2665 SNP_A-2026481 62151155
2666 SNP_A-2162872 62151688
2667 SNP_A-2027615 62161082
2668 SNP_A-4193088 62180998
2669 SNP_A-1888198 62181494
2670 SNP_A-1899731 62182990
2671 SNP_A-4206444 62187661
2672 SNP_A-1818924 62219583
2673 SNP_A-1904700 62236836
2674 SNP_A-1809660 62245014
2675 SNP_A-1926454 62248633
2676 SNP_A-1959134 62251565
2677 SNP_A-1809662 62259136
2678 SNP_A-1834508 62276671
2679 SNP_A-2004786 62315706
2680 SNP_A-1873478 62338554
2681 SNP_A-1798981 62342166
2682 SNP_A-1834936 62345464
2683 SNP_A-2149482 62371256
2684 SNP_A-2205447 62371274
2685 SNP_A-1851125 62379580
2686 SNP_A-4226316 62381179
2687 SNP_A-1809665 62384830
2688 SNP_A-1809666 62385041
2689 SNP_A-4219498 62385109
2690 SNP_A-1809669 62432854
2691 SNP_A-4194815 62445740
2692 SNP_A-1810643 62450386
2693 SNP_A-2176992 62453128
2694 SNP_A-2084487 62453581
2695 SNP_A-2296195 62462195
2696 SNP_A-2036829 62484688
2697 SNP_A-1809703 62506605
2698 SNP_A-1844080 62508547
2699 SNP_A-1915163 62525947
2700 SNP_A-1887197 62526214
2701 SNP_A-4239280 62572712
2702 SNP_A-1863682 62608274
2703 SNP_A-2189852 62621787
2704 SNP_A-2120678 62624585
2705 SNP_A-4205277 62625490
2706 SNP_A-1829247 62629987
2707 SNP_A-2278249 62639947
2708 SNP_A-2037855 62671356
2709 SNP_A-4200128 62678066
2710 SNP_A-2128537 62681718
2711 SNP_A-4194827 62682725
2712 SNP_A-1809850 62715318
2713 SNP_A-2133422 62727653
2714 SNP_A-4194830 62728585
2715 SNP_A-1825690 62728684
2716 SNP_A-1787514 62730304
2717 SNP_A-2206309 62749584
2718 SNP_A-1809893 62768048
2719 SNP_A-1937494 62783703
2720 SNP_A-4200911 62790011
2721 SNP_A-2259740 62815166
2722 SNP_A-2190568 62816726
2723 SNP_A-2199738 62817002
2724 SNP_A-4222653 62848878
2725 SNP_A-2258078 62859868
2726 SNP_A-2165556 62859898
2727 SNP_A-2097490 62888624
2728 SNP_A-4194850 62891787
2729 SNP_A-2155524 62897873
2730 SNP_A-2132262 62958253
2731 SNP_A-1800265 62977010
2732 SNP_A-2270552 62977831
2733 SNP_A-2004794 63050082
2734 SNP_A-1899539 63050493
2735 SNP_A-4200390 63051027
2736 SNP_A-4227490 63066124
2737 SNP_A-4194860 63066166
2738 SNP_A-2153681 63072901
2739 SNP_A-1855492 63076163
2740 SNP_A-2158122 63077296
2741 SNP_A-2134498 63112088
2742 SNP_A-1810343 63139752
2743 SNP_A-1950314 63150775
2744 SNP_A-4206543 63171908
2745 SNP_A-2040639 63189754
2746 SNP_A-1805816 63228918
2747 SNP_A-1853845 63250529
2748 SNP_A-2004795 63257869
2749 SNP_A-1794893 63287244
2750 SNP_A-1810442 63305742
2751 SNP_A-1810444 63305970
2752 SNP_A-4199686 63322316
2753 SNP_A-2028094 63334730
2754 SNP_A-1908103 63334779
2755 SNP_A-1946767 63349445
2756 SNP_A-4229061 63353640
2757 SNP_A-1847807 63357668
2758 SNP_A-4198239 63383267
2759 SNP_A-1810564 63386043
2760 SNP_A-2065458 63398452
2761 SNP_A-1805410 63409231
2762 SNP_A-1810586 63416562
2763 SNP_A-2154963 63419763
2764 SNP_A-1863921 63429933
2765 SNP_A-1934049 63439993
2766 SNP_A-2284002 63460948
2767 SNP_A-2110376 63474149
2768 SNP_A-4228720 63486525
2769 SNP_A-4223678 63510042
2770 SNP_A-2147870 63512280
2771 SNP_A-1936338 63512706
2772 SNP_A-1943557 63514515
2773 SNP_A-4218833 63522618
2774 SNP_A-4194891 63522732
2775 SNP_A-1810758 63541382
2776 SNP_A-2168688 63543734
2777 SNP_A-2144708 63548272
2778 SNP_A-2089683 63572366
2779 SNP_A-2107340 63572410
2780 SNP_A-4238355 63572992
2781 SNP_A-1901295 63573409
2782 SNP_A-2213743 63579615
2783 SNP_A-2039469 63588839
2784 SNP_A-1810839 63592780
2785 SNP_A-4223653 63621130
2786 SNP_A-1810882 63667413
2787 SNP_A-2071808 63687770
2788 SNP_A-1810009 63694595
2789 SNP_A-1907594 63694815
2790 SNP_A-1840691 63696196
2791 SNP_A-4206210 63696897
2792 SNP_A-4231277 63697996
2793 SNP_A-4197988 63723229
2794 SNP_A-4225627 63725588
2795 SNP_A-2004797 63726001
2796 SNP_A-1870216 63739456
2797 SNP_A-1881345 63739565
2798 SNP_A-4205180 63748603
2799 SNP_A-2303494 63752279
2800 SNP_A-2169998 63760329
2801 SNP_A-1959919 63760917
2802 SNP_A-2090166 63761791
2803 SNP_A-2261562 63771152
2804 SNP_A-1810977 63780537
2805 SNP_A-2030381 63835385
2806 SNP_A-1877355 63972473
2807 SNP_A-4204982 63978174
2808 SNP_A-2124600 63979207
2809 SNP_A-1895519 64018111
2810 SNP_A-2230211 64053820
2811 SNP_A-2216273 64062752
2812 SNP_A-2241492 64069620
2813 SNP_A-4240240 64129158
2814 SNP_A-4196582 64129197
2815 SNP_A-2133679 64129516
2816 SNP_A-2274338 64153140
2817 SNP_A-1889638 64153462
2818 SNP_A-2217805 64155001
2819 SNP_A-4240619 64169893
2820 SNP_A-1832594 64186740
2821 SNP_A-2141131 64249982
2822 SNP_A-1811228 64272626
2823 SNP_A-2201622 64308253
2824 SNP_A-1811302 64324782
2825 SNP_A-1811316 64336186
2826 SNP_A-1811318 64337004
2827 SNP_A-2202264 64374887
2828 SNP_A-2103918 64377725
2829 SNP_A-2110640 64444859
2830 SNP_A-1818789 64452865
2831 SNP_A-1891649 64456437
2832 SNP_A-2228059 64459979
2833 SNP_A-1811459 64460683
2834 SNP_A-1785031 64466063
2835 SNP_A-2233148 64503998
2836 SNP_A-2174756 64523385
2837 SNP_A-2059349 64523930
2838 SNP_A-1794611 64528229
2839 SNP_A-1811619 64537339
2840 SNP_A-1947544 64544705
2841 SNP_A-2170167 64559246
2842 SNP_A-1834155 64585275
2843 SNP_A-2272712 64585678
2844 SNP_A-2109335 64585848
2845 SNP_A-2258637 64587418
2846 SNP_A-2004804 64587539
2847 SNP_A-2151072 64593860
2848 SNP_A-4233161 64602546
2849 SNP_A-2233575 64617501
2850 SNP_A-2166384 64618514
2851 SNP_A-1900636 64631826
2852 SNP_A-1908300 64640623
2853 SNP_A-2126235 64640912
2854 SNP_A-2279327 64653981
2855 SNP_A-1834138 64658900
2856 SNP_A-1941479 64683163
2857 SNP_A-1811797 64708404
2858 SNP_A-1811798 64709569
2859 SNP_A-4194984 64725556
2860 SNP_A-1811842 64725821
2861 SNP_A-1881521 64731408
2862 SNP_A-2079049 64741232
2863 SNP_A-4216632 64742170
2864 SNP_A-2159157 64760014
2865 SNP_A-1857598 64760235
2866 SNP_A-1811882 64760270
2867 SNP_A-4228623 64797936
2868 SNP_A-1811932 64799877
2869 SNP_A-4200547 64811279
2870 SNP_A-2065870 64820395
2871 SNP_A-1811947 64825921
2872 SNP_A-2235679 64835005
2873 SNP_A-2217414 64842280
2874 SNP_A-4224953 64842492
2875 SNP_A-1945827 64846696
2876 SNP_A-1840878 64852265
2877 SNP_A-2103725 64852305
2878 SNP_A-2022321 64930387
2879 SNP_A-2095201 64977169
2880 SNP_A-1815818 64977506
2881 SNP_A-1813099 64984089
2882 SNP_A-1796381 65015154
2883 SNP_A-2287207 65034445
2884 SNP_A-2004809 65037930
2885 SNP_A-4195010 65128922
2886 SNP_A-1812063 65164689
2887 SNP_A-2079278 65189886
2888 SNP_A-4204029 65216950
2889 SNP_A-2032712 65230684
2890 SNP_A-1820887 65297573
2891 SNP_A-1828308 65315704
2892 SNP_A-2231307 65329111
2893 SNP_A-1940112 65370298
2894 SNP_A-1904581 65396723
2895 SNP_A-2296424 65413148
2896 SNP_A-1812212 65419467
2897 SNP_A-2004813 66163295
2898 SNP_A-1812518 66582496
2899 SNP_A-2207984 66725022
2900 SNP_A-2172017 66867813
2901 SNP_A-1806333 66883701
2902 SNP_A-4220323 66892893
2903 SNP_A-2249958 66901470
2904 SNP_A-2277093 66955933
2905 SNP_A-2285333 66992384
2906 SNP_A-2127272 67017716
2907 SNP_A-2244079 67017916
2908 SNP_A-1812645 67026159
2909 SNP_A-2205625 67070888
2910 SNP_A-4197327 67127146
2911 SNP_A-1869684 67142786
2912 SNP_A-4197196 67246920
2913 SNP_A-2100881 67255654
2914 SNP_A-1812816 67277971
2915 SNP_A-2220668 67288866
2916 SNP_A-1794953 67307164
2917 SNP_A-1784006 67426023
2918 SNP_A-1864299 67427011
2919 SNP_A-4202979 67438996
2920 SNP_A-1937213 67441856
2921 SNP_A-2065656 67442894
2922 SNP_A-2165264 67461882
2923 SNP_A-1851982 67588145
2924 SNP_A-1936314 67678822
2925 SNP_A-2125886 67748921
2926 SNP_A-1815462 67785117
2927 SNP_A-2097353 67785280
2928 SNP_A-1924611 67786353
2929 SNP_A-4199223 67795665
2930 SNP_A-2236835 67845516
2931 SNP_A-1836324 67867637
2932 SNP_A-2210502 67935054
2933 SNP_A-1847137 67942360
2934 SNP_A-2235745 67954894
2935 SNP_A-1812998 68013029
2936 SNP_A-4195088 68032018
2937 SNP_A-1921124 68049775
2938 SNP_A-1798712 68052682
2939 SNP_A-4219983 68139173
2940 SNP_A-1804041 68162850
2941 SNP_A-2292532 68211197
2942 SNP_A-1818723 68211746
2943 SNP_A-2141271 68224184
2944 SNP_A-1813090 68224471
2945 SNP_A-1929096 68246851
2946 SNP_A-1841220 68292004
2947 SNP_A-2238249 68292064
2948 SNP_A-2252005 68302646
2949 SNP_A-2038971 68308886
2950 SNP_A-2111428 68323792
2951 SNP_A-2121994 68358898
2952 SNP_A-1848390 68407652
2953 SNP_A-2086718 68421181
2954 SNP_A-1886609 68433665
2955 SNP_A-2032694 68440082
2956 SNP_A-4194064 68517489
2957 SNP_A-1809443 68951257
2958 SNP_A-2114519 69088867
2959 SNP_A-2205760 69141759
2960 SNP_A-1822983 69220773
2961 SNP_A-1783671 69234035
2962 SNP_A-2086196 69336645
2963 SNP_A-2281877 69391450
2964 SNP_A-2252401 69765380
2965 SNP_A-2107326 69783066
2966 SNP_A-2280612 69792490
2967 SNP_A-1814825 69793187
2968 SNP_A-1952873 69818152
2969 SNP_A-1866309 69838859
2970 SNP_A-1814849 69841001
2971 SNP_A-2158902 69841694
2972 SNP_A-2207799 69842521
2973 SNP_A-2235539 69872579
2974 SNP_A-2048750 69911744
2975 SNP_A-2258912 69912736
2976 SNP_A-1914536 69935802
2977 SNP_A-1955300 69953396
2978 SNP_A-1910818 69953636
2979 SNP_A-1879816 69953791
2980 SNP_A-1930972 69965976
2981 SNP_A-2202461 69966441
2982 SNP_A-4195235 69999917
2983 SNP_A-2219727 70036218
2984 SNP_A-2223817 70053025
2985 SNP_A-1814928 70055419
2986 SNP_A-2286702 70092354
2987 SNP_A-1805730 70093322
2988 SNP_A-1789710 70093987
2989 SNP_A-1889315 70095051
2990 SNP_A-4232770 70106408
2991 SNP_A-1858943 70137212
2992 SNP_A-1814992 70146877
2993 SNP_A-4230750 70153506
2994 SNP_A-2052917 70161413
2995 SNP_A-1901125 70212862
2996 SNP_A-4205356 70223486
2997 SNP_A-1900386 70227125
2998 SNP_A-4205625 70236164
2999 SNP_A-2209635 70285072
3000 SNP_A-2174594 70319786
3001 SNP_A-2078728 70358443
3002 SNP_A-2204104 70358593
3003 SNP_A-1845432 70361415
3004 SNP_A-4234058 70361475
3005 SNP_A-2064021 70390833
3006 SNP_A-1939367 70472118
3007 SNP_A-2208784 70480682
3008 SNP_A-1815236 70572907
3009 SNP_A-1949023 70582930
3010 SNP_A-2135197 70583032
3011 SNP_A-4196876 70602687
3012 SNP_A-2249033 70616770
3013 SNP_A-1815314 70679964
3014 SNP_A-1815428 70788195
3015 SNP_A-2124509 70806631
3016 SNP_A-1820054 70808789
3017 SNP_A-1815460 70817547
3018 SNP_A-2154973 70859185
3019 SNP_A-2102174 70862416
3020 SNP_A-1856738 70872121
3021 SNP_A-2098542 70881219
3022 SNP_A-4195274 70887457
3023 SNP_A-4195276 70892039
3024 SNP_A-2145275 70893982
3025 SNP_A-1888977 70899119
3026 SNP_A-2055292 70955141
3027 SNP_A-1808407 70997134
3028 SNP_A-4195976 71006904
3029 SNP_A-2161135 71020250
3030 SNP_A-4195279 71028325
3031 SNP_A-1815558 71028384
3032 SNP_A-4195280 71028485
3033 SNP_A-2141707 71104882
3034 SNP_A-1789381 71122571
3035 SNP_A-2210059 71144594
3036 SNP_A-4204001 71163087
3037 SNP_A-4225274 71209415
3038 SNP_A-1843132 71342804
3039 SNP_A-1961426 71452341
3040 SNP_A-2223441 71517784
3041 SNP_A-2004840 71536875
3042 SNP_A-2185918 71538731
3043 SNP_A-2299532 71539450
3044 SNP_A-1885978 71553497
3045 SNP_A-2201530 71553663
3046 SNP_A-2080329 71557266
3047 SNP_A-1876422 71566525
3048 SNP_A-2289643 71567199
3049 SNP_A-2004841 71571134
3050 SNP_A-1797793 71607331
3051 SNP_A-2066308 71617230
3052 SNP_A-1903457 71626179
3053 SNP_A-1934105 71690340
3054 SNP_A-1815914 71708905
3055 SNP_A-1827048 71754160
3056 SNP_A-2022289 71780202
3057 SNP_A-2202567 71891836
3058 SNP_A-2155164 71903428
3059 SNP_A-2139565 71903535
3060 SNP_A-2290257 71903885
3061 SNP_A-1867357 71917191
3062 SNP_A-2115616 71950822
3063 SNP_A-1865033 71950949
3064 SNP_A-2093825 71951073
3065 SNP_A-1955262 71961168
3066 SNP_A-1820265 71963803
3067 SNP_A-1816056 71990593
3068 SNP_A-2125662 72012142
3069 SNP_A-2077417 72012519
3070 SNP_A-1885525 72019830
3071 SNP_A-2244517 72076768
3072 SNP_A-2163491 72103112
3073 SNP_A-4224962 72158073
3074 SNP_A-2153400 72160427
3075 SNP_A-1950757 72169770
3076 SNP_A-2296763 72195088
3077 SNP_A-1816346 72259525
3078 SNP_A-1816348 72259668
3079 SNP_A-2120886 72263172
3080 SNP_A-4195372 72266025
3081 SNP_A-1954181 72275869
3082 SNP_A-1816415 72308921
3083 SNP_A-2077177 72340097
3084 SNP_A-1816558 72373535
3085 SNP_A-2053572 72424503
3086 SNP_A-4195397 72446965
3087 SNP_A-2133008 72467008
3088 SNP_A-2102127 72467151
3089 SNP_A-2167775 72472313
3090 SNP_A-2154806 72522439
3091 SNP_A-2252849 72554108
3092 SNP_A-1900074 72574927
3093 SNP_A-2239023 72575170
3094 SNP_A-4214421 72589728
3095 SNP_A-2155607 72612170
3096 SNP_A-1823515 72619704
3097 SNP_A-2054240 72619837
3098 SNP_A-2113425 72620833
3099 SNP_A-2004849 72665378
3100 SNP_A-1816750 72745821
3101 SNP_A-2270510 72757088
3102 SNP_A-2247063 72786654
3103 SNP_A-4221394 72810884
3104 SNP_A-2032347 72818324
3105 SNP_A-2155926 72906544
3106 SNP_A-2113421 73030197
3107 SNP_A-1812726 73031343
3108 SNP_A-2196879 73039554
3109 SNP_A-2245756 73063948
3110 SNP_A-1829956 73064266
3111 SNP_A-2051894 73081240
3112 SNP_A-2004854 73152096
3113 SNP_A-1792638 73170337
3114 SNP_A-2157534 73185212
3115 SNP_A-2082878 73222244
3116 SNP_A-1922056 73229702
3117 SNP_A-2237693 73236745
3118 SNP_A-2157543 73252580
3119 SNP_A-1828626 73314484
3120 SNP_A-2105946 73350360
3121 SNP_A-2188610 73353835
3122 SNP_A-1846816 73363869
3123 SNP_A-2147773 73386874
3124 SNP_A-2176936 73397021
3125 SNP_A-4219217 73397667
3126 SNP_A-4239837 73441571
3127 SNP_A-4203732 73441674
3128 SNP_A-2246159 73442159
3129 SNP_A-1877568 73479984
3130 SNP_A-4194158 73524243
3131 SNP_A-2312554 73525320
3132 SNP_A-2214673 73665217
3133 SNP_A-4196812 73676349
3134 SNP_A-2243113 73680353
3135 SNP_A-4203676 73718254
3136 SNP_A-1867104 73718806
3137 SNP_A-2081826 73729841
3138 SNP_A-2267469 73739590
3139 SNP_A-1930382 73743562
3140 SNP_A-2198828 73745690
3141 SNP_A-2170028 73759781
3142 SNP_A-1958375 73793655
3143 SNP_A-2189717 73812467
3144 SNP_A-1956627 73812718
3145 SNP_A-1865651 73866400
3146 SNP_A-2297749 73876147
3147 SNP_A-1806699 73935251
3148 SNP_A-4219126 73950853
3149 SNP_A-2221145 73969022
3150 SNP_A-4202305 73969135
3151 SNP_A-2226245 73972842
3152 SNP_A-2256436 73973276
3153 SNP_A-1797863 73990150
3154 SNP_A-2064921 73994489
3155 SNP_A-2257511 74011905
3156 SNP_A-1857755 74180494
3157 SNP_A-4225560 74206776
3158 SNP_A-2281150 74211532
3159 SNP_A-1841631 74429965
3160 SNP_A-2137046 74456215
3161 SNP_A-1825347 74456333
3162 SNP_A-2156867 74460997
3163 SNP_A-1942340 74471997
3164 SNP_A-2262557 74476114
3165 SNP_A-2063015 74477080
3166 SNP_A-1932530 74519378
3167 SNP_A-2312478 74519423
3168 SNP_A-4219576 74553457
3169 SNP_A-2052196 74555050
3170 SNP_A-4196344 74566842
3171 SNP_A-1780537 74567282
3172 SNP_A-1817853 74571889
3173 SNP_A-1817855 74571971
3174 SNP_A-2289525 74577287
3175 SNP_A-2228656 74578601
3176 SNP_A-2123790 74579010
3177 SNP_A-2043784 74579034
3178 SNP_A-4195487 74579070
3179 SNP_A-2222158 74585638
3180 SNP_A-2116613 74586174
3181 SNP_A-2092680 74586260
3182 SNP_A-2141691 74586365
3183 SNP_A-2171403 74586673
3184 SNP_A-1924049 74600431
3185 SNP_A-1880768 74611517
3186 SNP_A-1924517 74612781
3187 SNP_A-4236972 74612987
3188 SNP_A-2030112 74620479
3189 SNP_A-2264112 74637118
3190 SNP_A-2122248 74642044
3191 SNP_A-2074292 74653585
3192 SNP_A-2187861 74669235
3193 SNP_A-2004865 74673958
3194 SNP_A-2025949 74678088
3195 SNP_A-2269637 74686063
3196 SNP_A-1891220 74687162
3197 SNP_A-2205844 74691349
3198 SNP_A-2163584 74701279
3199 SNP_A-2095478 74708962
3200 SNP_A-2106513 74709671
3201 SNP_A-1935436 74713278
3202 SNP_A-1873007 74713311
3203 SNP_A-1926182 74716420
3204 SNP_A-2076614 74716652
3205 SNP_A-1951296 74717773
3206 SNP_A-1818094 74720494
3207 SNP_A-2273549 74720550
3208 SNP_A-2096404 74720610
3209 SNP_A-1876543 74720684
3210 SNP_A-1818109 74726944
3211 SNP_A-1818111 74727028
3212 SNP_A-2112616 74727368
3213 SNP_A-1797581 74727899
3214 SNP_A-4217992 74728382
3215 SNP_A-1867496 74729788
3216 SNP_A-4222596 74760783
3217 SNP_A-2048809 74770501
3218 SNP_A-4220397 74781183
3219 SNP_A-2025196 74792527
3220 SNP_A-2157467 74792746
3221 SNP_A-2037238 74792765
3222 SNP_A-1835985 74793211
3223 SNP_A-2051183 74793329
3224 SNP_A-2282794 74793364
3225 SNP_A-2278555 74793563
3226 SNP_A-2274436 74793613
3227 SNP_A-2222906 74794055
3228 SNP_A-2059707 74810551
3229 SNP_A-2076127 74822026
3230 SNP_A-2116674 74822783
3231 SNP_A-1909527 74883533
3232 SNP_A-2147525 74885645
3233 SNP_A-1826469 74896755
3234 SNP_A-1942961 74897161
3235 SNP_A-2207287 74901892
3236 SNP_A-2126265 74902065
3237 SNP_A-2167384 74906498
3238 SNP_A-1857490 74909376
3239 SNP_A-1818382 74913299
3240 SNP_A-2225957 74915379
3241 SNP_A-1851904 74958486
3242 SNP_A-1818500 74959370
3243 SNP_A-2157228 74961558
3244 SNP_A-4223581 74968729
3245 SNP_A-1818517 74968826
3246 SNP_A-4195551 74968977
3247 SNP_A-2246753 74984868
3248 SNP_A-2154653 74995506
3249 SNP_A-1818552 74996676
3250 SNP_A-4199195 75002524
3251 SNP_A-1929542 75003667
3252 SNP_A-2267006 75006258
3253 SNP_A-1876673 75024071
3254 SNP_A-2040062 75029970
3255 SNP_A-2073312 75030013
3256 SNP_A-4233008 75030104
3257 SNP_A-4234500 75030184
3258 SNP_A-2216257 75042377
3259 SNP_A-2059259 75050684
3260 SNP_A-1818595 75059110
3261 SNP_A-2232268 75102259
3262 SNP_A-4214424 75109832
3263 SNP_A-2004870 75110342
3264 SNP_A-1871234 75121933
3265 SNP_A-1843671 75123658
3266 SNP_A-2302697 75136619
3267 SNP_A-4230819 75154359
3268 SNP_A-2256109 75168037
3269 SNP_A-1892474 75175416
3270 SNP_A-4206812 75187179
3271 SNP_A-4219485 75217831
3272 SNP_A-2189530 75300658
3273 SNP_A-1886774 75307621
3274 SNP_A-4226114 75319157
3275 SNP_A-2004872 75355973
3276 SNP_A-4227480 75375664
3277 SNP_A-2294905 75376819
3278 SNP_A-1930212 75377733
3279 SNP_A-2042518 75422623
3280 SNP_A-1883255 75445638
3281 SNP_A-2099839 75446711
3282 SNP_A-2206068 75458805
3283 SNP_A-1818668 75459358
3284 SNP_A-2138038 75471014
3285 SNP_A-1818687 75471381
3286 SNP_A-4198173 75481771
3287 SNP_A-1818714 75492651
3288 SNP_A-4228555 75492681
3289 SNP_A-2161112 75500570
3290 SNP_A-2004874 75506915
3291 SNP_A-2034316 75512788
3292 SNP_A-4199517 75521574
3293 SNP_A-4220601 75521661
3294 SNP_A-1813727 75536196
3295 SNP_A-2159204 75541097
3296 SNP_A-1882239 75561174
3297 SNP_A-1928792 75580200
3298 SNP_A-4205134 75595453
3299 SNP_A-2074146 75595746
3300 SNP_A-2287576 75604917
3301 SNP_A-2081385 75620927
3302 SNP_A-2157597 75632785
3303 SNP_A-2297559 75633100
3304 SNP_A-1881759 75638890
3305 SNP_A-2088427 75644602
3306 SNP_A-4195593 75651417
3307 SNP_A-2294085 75653688
3308 SNP_A-2161537 75660638
3309 SNP_A-1797045 75669077
3310 SNP_A-2072080 75669390
3311 SNP_A-1831686 75669720
3312 SNP_A-1951308 75670065
3313 SNP_A-2253727 75685331
3314 SNP_A-2184360 75697618
3315 SNP_A-1955182 75697639
3316 SNP_A-2295802 75704192
3317 SNP_A-4207219 75726707
3318 SNP_A-2080599 75737112
3319 SNP_A-1919235 75737345
3320 SNP_A-4221438 75768840
3321 SNP_A-1847289 75785385
3322 SNP_A-2194644 75786367
3323 SNP_A-2004877 75830083
3324 SNP_A-2273129 75859857
3325 SNP_A-2054755 75867997
3326 SNP_A-1888625 75868793
3327 SNP_A-1961408 75868813
3328 SNP_A-1794357 75869296
3329 SNP_A-2138368 75871382
3330 SNP_A-2134289 75871485
3331 SNP_A-2142172 75872617
3332 SNP_A-1803882 75878016
3333 SNP_A-1843170 75880000
3334 SNP_A-2308363 75880258
3335 SNP_A-2241880 75880736
3336 SNP_A-2268530 75893980
3337 SNP_A-4222156 75907154
3338 SNP_A-2059824 75912063
3339 SNP_A-2058622 75915465
3340 SNP_A-2057605 75919039
3341 SNP_A-2093108 75919517
3342 SNP_A-1819356 75947951
3343 SNP_A-2309584 75957583
3344 SNP_A-2153048 75978837
3345 SNP_A-2082123 75998680
3346 SNP_A-1857454 76002373
3347 SNP_A-1821596 76005589
3348 SNP_A-4205961 76006164
3349 SNP_A-1884763 76006457
3350 SNP_A-4201770 76006933
3351 SNP_A-2031541 76008941
3352 SNP_A-2172658 76008984
3353 SNP_A-1843286 76009622
3354 SNP_A-4217100 76009711
3355 SNP_A-4201871 76009728
3356 SNP_A-2192869 76011693
3357 SNP_A-1785310 76011737
3358 SNP_A-1911833 76012089
3359 SNP_A-2166643 76012822
3360 SNP_A-1813117 76019882
3361 SNP_A-4222827 76027875
3362 SNP_A-1819482 76032948
3363 SNP_A-1819498 76042086
3364 SNP_A-4223420 76062538
3365 SNP_A-2104182 76080009
3366 SNP_A-2264298 76080412
3367 SNP_A-1811013 76088075
3368 SNP_A-2234272 76089522
3369 SNP_A-2035778 76091211
3370 SNP_A-4227191 76102583
3371 SNP_A-1819605 76107378
3372 SNP_A-1819660 76127606
3373 SNP_A-1819669 76128191
3374 SNP_A-1819690 76131014
3375 SNP_A-2149393 76138977
3376 SNP_A-2064515 76147630
3377 SNP_A-2058439 76153820
3378 SNP_A-2082734 76160009
3379 SNP_A-2267979 76161692
3380 SNP_A-2154950 76164773
3381 SNP_A-2189467 76170016
3382 SNP_A-1802785 76173790
3383 SNP_A-4228971 76174532
3384 SNP_A-4192923 76174547
3385 SNP_A-1822415 76180975
3386 SNP_A-2127130 76183279
3387 SNP_A-4195675 76185786
3388 SNP_A-2229993 76187609
3389 SNP_A-2308263 76187881
3390 SNP_A-2237975 76189021
3391 SNP_A-4232179 76194212
3392 SNP_A-2197018 76194630
3393 SNP_A-1938650 76195008
3394 SNP_A-2027461 76201499
3395 SNP_A-1819944 76215601
3396 SNP_A-1819945 76215748
3397 SNP_A-1819947 76217620
3398 SNP_A-2058877 76220702
3399 SNP_A-2187918 76221469
3400 SNP_A-2313887 76225685
3401 SNP_A-1925916 76228682
3402 SNP_A-2217258 76229684
3403 SNP_A-2248877 76229782
3404 SNP_A-1820008 76240765
3405 SNP_A-1820009 76240797
3406 SNP_A-2270328 76255251
3407 SNP_A-4195695 76268225
3408 SNP_A-1858908 76270643
3409 SNP_A-4235904 76270698
3410 SNP_A-2139603 76270764
3411 SNP_A-4206011 76289781
3412 SNP_A-1934799 76294888
3413 SNP_A-2091896 76295359
3414 SNP_A-1821219 76295662
3415 SNP_A-1930810 76301059
3416 SNP_A-2308901 76301138
3417 SNP_A-1895125 76301259
3418 SNP_A-1792471 76302024
3419 SNP_A-2144813 76320756
3420 SNP_A-2184929 76334152
3421 SNP_A-2168475 76334254
3422 SNP_A-2048995 76346998
3423 SNP_A-1950667 76347468
3424 SNP_A-2254686 76353949
3425 SNP_A-2173896 76354750
3426 SNP_A-2289909 76358731
3427 SNP_A-4240900 76359297
3428 SNP_A-1960978 76359315
3429 SNP_A-2050029 76359933
3430 SNP_A-2274502 76369222
3431 SNP_A-1947870 76376975
3432 SNP_A-2064590 76385234
3433 SNP_A-4222597 76400711
3434 SNP_A-1887993 76421303
3435 SNP_A-2050113 76447707
3436 SNP_A-1890965 76448186
3437 SNP_A-1819312 76449326
3438 SNP_A-1820285 76450781
3439 SNP_A-2085644 76450799
3440 SNP_A-2285827 76460365
3441 SNP_A-1927491 76460409
3442 SNP_A-2052451 76463159
3443 SNP_A-2061634 76467066
3444 SNP_A-2274716 76467193
3445 SNP_A-1832901 76469184
3446 SNP_A-2314102 76487691
3447 SNP_A-1797157 76491174
3448 SNP_A-2102721 76502154
3449 SNP_A-2100513 76521213
3450 SNP_A-1937218 76529180
3451 SNP_A-4207704 76537571
3452 SNP_A-2151941 76558665
3453 SNP_A-4214425 76566465
3454 SNP_A-2184298 76572943
3455 SNP_A-1825750 76572964
3456 SNP_A-1911972 76573151
3457 SNP_A-1872912 76579424
3458 SNP_A-1926279 76582995
3459 SNP_A-2028109 76583034
3460 SNP_A-1800309 76586621
3461 SNP_A-2160707 76603301
3462 SNP_A-2021494 76604008
3463 SNP_A-4195737 76609032
3464 SNP_A-1950551 76642623
3465 SNP_A-2083486 76642909
3466 SNP_A-1792209 76643771
3467 SNP_A-2125923 76662867
3468 SNP_A-4232463 76671254
3469 SNP_A-1886865 76672457
3470 SNP_A-2070026 76672696
3471 SNP_A-4200219 76673124
3472 SNP_A-2302396 76673175
3473 SNP_A-2044015 76674781
3474 SNP_A-2036426 76675377
3475 SNP_A-2216229 76693915
3476 SNP_A-1903050 76695591
3477 SNP_A-2219563 76716778
3478 SNP_A-2142931 76725159
3479 SNP_A-2027197 76725407
3480 SNP_A-2097109 76725431
3481 SNP_A-1934718 76741114
3482 SNP_A-2066856 76762567
3483 SNP_A-2300879 76774708
3484 SNP_A-2146762 76775517
3485 SNP_A-1901287 76789480
3486 SNP_A-2084882 76811577
3487 SNP_A-2289940 76820588
3488 SNP_A-4195186 76830531
3489 SNP_A-2076881 76837677
3490 SNP_A-2047648 76843781
3491 SNP_A-1858710 76857692
3492 SNP_A-4218457 76866441
3493 SNP_A-2077843 76929958
3494 SNP_A-2131582 76948718
3495 SNP_A-4196036 76959503
3496 SNP_A-2139854 76963690
3497 SNP_A-2004883 76973139
3498 SNP_A-2037509 76974815
3499 SNP_A-1817365 76977006
3500 SNP_A-4232475 76977459
3501 SNP_A-2004884 77016847
3502 SNP_A-1843735 77026670
3503 SNP_A-2128169 77031908
3504 SNP_A-4195761 77050888
3505 SNP_A-1945721 77060170
3506 SNP_A-1786144 77061189
3507 SNP_A-1805186 77061446
3508 SNP_A-1879721 77065802
3509 SNP_A-1896780 77071569
3510 SNP_A-2061512 77071688
3511 SNP_A-2249982 77071989
3512 SNP_A-1837381 77072659
3513 SNP_A-1806599 77074528
3514 SNP_A-2165268 77078840
3515 SNP_A-2181844 77080407
3516 SNP_A-2021103 77080865
3517 SNP_A-2107640 77081600
3518 SNP_A-2183601 77084505
3519 SNP_A-1788450 77088386
3520 SNP_A-2259917 77094198
3521 SNP_A-2147446 77094647
3522 SNP_A-2189649 77094975
3523 SNP_A-2171206 77101097
3524 SNP_A-2194559 77102849
3525 SNP_A-1832167 77115270
3526 SNP_A-2187106 77124595
3527 SNP_A-1892542 77128042
3528 SNP_A-1945385 77138639
3529 SNP_A-4221495 77144032
3530 SNP_A-4234911 77172009
3531 SNP_A-4234382 77172025
3532 SNP_A-2138597 77186821
3533 SNP_A-1892722 77187920
3534 SNP_A-2225333 77200307
3535 SNP_A-2150508 77215328
3536 SNP_A-1846770 77233380
3537 SNP_A-2186370 77236228
3538 SNP_A-2172164 77251379
3539 SNP_A-2132478 77255388
3540 SNP_A-2136594 77261700
3541 SNP_A-4193307 77270118
3542 SNP_A-2173997 77272068
3543 SNP_A-1796327 77273087
3544 SNP_A-2184712 77276096
3545 SNP_A-2298686 77293757
3546 SNP_A-2140855 77318865
3547 SNP_A-2159784 77320323
3548 SNP_A-2098696 77355588
3549 SNP_A-2123062 77355868
3550 SNP_A-1959945 77360196
3551 SNP_A-2144281 77360622
3552 SNP_A-1860240 77363264
3553 SNP_A-1870900 77365884
3554 SNP_A-1942368 77366625
3555 SNP_A-1821480 77370483
3556 SNP_A-1821481 77370512
3557 SNP_A-2184118 77395552
3558 SNP_A-2240687 77396857
3559 SNP_A-2131428 77398567
3560 SNP_A-2150135 77399594
3561 SNP_A-1817833 77399684
3562 SNP_A-1885312 77399937
3563 SNP_A-2118255 77400157
3564 SNP_A-1913171 77411988
3565 SNP_A-4196470 77418775
3566 SNP_A-2246373 77419288
3567 SNP_A-2298748 77419886
3568 SNP_A-2114731 77425340
3569 SNP_A-1923442 77427046
3570 SNP_A-1865143 77430335
3571 SNP_A-2039960 77430360
3572 SNP_A-1780860 77436331
3573 SNP_A-2108917 77459270
3574 SNP_A-2264852 77460102
3575 SNP_A-1911839 77470665
3576 SNP_A-4200758 77470816
3577 SNP_A-1891796 77470962
3578 SNP_A-2187254 77484117
3579 SNP_A-2024525 77487717
3580 SNP_A-1840758 77488521
3581 SNP_A-1927713 77507755
3582 SNP_A-2004889 77508242
3583 SNP_A-4223406 77518684
3584 SNP_A-2179016 77523698
3585 SNP_A-4232135 77524436
3586 SNP_A-1821704 77527482
3587 SNP_A-2294752 77546925
3588 SNP_A-1946263 77546962
3589 SNP_A-2232327 77547436
3590 SNP_A-2043743 77559932
3591 SNP_A-1945775 77567528
3592 SNP_A-1955901 77568674
3593 SNP_A-2156740 77568825
3594 SNP_A-4237772 77570533
3595 SNP_A-2253494 77599068
3596 SNP_A-1905671 77599156
3597 SNP_A-2265013 77604802
3598 SNP_A-2049061 77605477
3599 SNP_A-1878020 77607617
3600 SNP_A-2100007 77614257
3601 SNP_A-1845953 77614399
3602 SNP_A-4194316 77614645
3603 SNP_A-1868718 77614929
3604 SNP_A-2113408 77620219
3605 SNP_A-2189567 77620657
3606 SNP_A-4218258 77621174
3607 SNP_A-2292629 77621695
3608 SNP_A-4219379 77625241
3609 SNP_A-2071320 77637605
3610 SNP_A-1942945 77660324
3611 SNP_A-2114331 77676570
3612 SNP_A-4232325 77677479
3613 SNP_A-2191992 77684051
3614 SNP_A-2055543 77684171
3615 SNP_A-2060763 77701484
3616 SNP_A-1893017 77728023
3617 SNP_A-1873246 77728638
3618 SNP_A-1887349 77733838
3619 SNP_A-1823651 77737760
3620 SNP_A-1939807 77738614
3621 SNP_A-1950926 77741961
3622 SNP_A-2110601 77742894
3623 SNP_A-4238516 77754805
3624 SNP_A-2256797 77764452
3625 SNP_A-1942304 77768204
3626 SNP_A-1822158 77772586
3627 SNP_A-1945383 77778054
3628 SNP_A-4194637 77780513
3629 SNP_A-1822223 77794331
3630 SNP_A-1822225 77794409
3631 SNP_A-1822229 77795011
3632 SNP_A-4195866 77795109
3633 SNP_A-1889547 77796355
3634 SNP_A-1871311 77803824
3635 SNP_A-2086230 77804563
3636 SNP_A-4195598 77804989
3637 SNP_A-1922788 77810152
3638 SNP_A-2158639 77839709
3639 SNP_A-4204716 77839728
3640 SNP_A-2129117 77839757
3641 SNP_A-1822314 77849307
3642 SNP_A-2140333 77858538
3643 SNP_A-4195879 77879018
3644 SNP_A-4222049 77892734
3645 SNP_A-4193681 77905779
3646 SNP_A-2267344 77918304
3647 SNP_A-1830721 77919454
3648 SNP_A-2004895 77950192
3649 SNP_A-2004896 77950608
3650 SNP_A-2258578 77961385
3651 SNP_A-1865731 77974064
3652 SNP_A-1889972 77998819
3653 SNP_A-2125330 78003664
3654 SNP_A-2183444 78017699
3655 SNP_A-2112048 78018068
3656 SNP_A-1950143 78029215
3657 SNP_A-1789116 78048696
3658 SNP_A-1822564 78049764
3659 SNP_A-2004897 78050238
3660 SNP_A-2209843 78060110
3661 SNP_A-4226881 78064640
3662 SNP_A-2111765 78065672
3663 SNP_A-2283687 78083195
3664 SNP_A-2066194 78083801
3665 SNP_A-2004901 78118038
3666 SNP_A-1822631 78123410
3667 SNP_A-1822633 78123651
3668 SNP_A-4227840 78128823
3669 SNP_A-2218244 78153057
3670 SNP_A-1794875 78153462
3671 SNP_A-2192894 78163046
3672 SNP_A-2139218 78163084
3673 SNP_A-2059963 78167837
3674 SNP_A-1922883 78173101
3675 SNP_A-1784376 78180586
3676 SNP_A-2188743 78184783
3677 SNP_A-2306210 78198430
3678 SNP_A-1865818 78198864
3679 SNP_A-4228296 78206245
3680 SNP_A-2277836 78206895
3681 SNP_A-2026956 78220754
3682 SNP_A-1822702 78237914
3683 SNP_A-2160239 78247671
3684 SNP_A-2176191 78247775
3685 SNP_A-2186161 78247869
3686 SNP_A-2023118 78248819
3687 SNP_A-2072939 78250169
3688 SNP_A-1822743 78296126
3689 SNP_A-2223148 78296335
3690 SNP_A-4195913 78296418
3691 SNP_A-4202971 78302049
3692 SNP_A-2101409 78305386
3693 SNP_A-1909240 78306506
3694 SNP_A-4193435 78306842
3695 SNP_A-4240090 78306854
3696 SNP_A-2273179 78308013
3697 SNP_A-1795355 78319568
3698 SNP_A-1961475 78320548
3699 SNP_A-2253508 78327565
3700 SNP_A-4232875 78330288
3701 SNP_A-1930859 78330792
3702 SNP_A-2138582 78349871
3703 SNP_A-1893766 78350310
3704 SNP_A-1943319 78350762
3705 SNP_A-1874383 78358098
3706 SNP_A-2045485 78360482
3707 SNP_A-4193603 78380888
3708 SNP_A-2164199 78381730
3709 SNP_A-4219069 78388829
3710 SNP_A-1873997 78396174
3711 SNP_A-2264250 78416128
3712 SNP_A-2189658 78426000
3713 SNP_A-2033941 78435097
3714 SNP_A-4196405 78447460
3715 SNP_A-1815898 78477304
3716 SNP_A-2032676 78480811
3717 SNP_A-4236001 78496550
3718 SNP_A-1822838 78499650
3719 SNP_A-2111012 78506849
3720 SNP_A-1918521 78509863
3721 SNP_A-1822850 78526600
3722 SNP_A-1924081 78530348
3723 SNP_A-1802892 78530449
3724 SNP_A-1805211 78531040
3725 SNP_A-2092919 78531210
3726 SNP_A-1916337 78531810
3727 SNP_A-1919999 78532049
3728 SNP_A-2072002 78533723
3729 SNP_A-2141516 78534887
3730 SNP_A-4219871 78538384
3731 SNP_A-4196129 78538583
3732 SNP_A-4229965 78538630
3733 SNP_A-1943914 78550378
3734 SNP_A-2046654 78551094
3735 SNP_A-4237526 78551387
3736 SNP_A-1815868 78563468
3737 SNP_A-1851228 78572842
3738 SNP_A-4219720 78580966
3739 SNP_A-1822932 78590032
3740 SNP_A-2147872 78593885
3741 SNP_A-1945100 78595960
3742 SNP_A-2231871 78610467
3743 SNP_A-2131785 78612166
3744 SNP_A-1793311 78612488
3745 SNP_A-1929167 78612850
3746 SNP_A-2291346 78621181
3747 SNP_A-4227842 78625900
3748 SNP_A-4198272 78625915
3749 SNP_A-2150654 78632640
3750 SNP_A-4233894 78632897
3751 SNP_A-2281175 78648869
3752 SNP_A-2174339 78661417
3753 SNP_A-2142263 78667747
3754 SNP_A-4195936 78689018
3755 SNP_A-2150616 78695635
3756 SNP_A-1823035 78709280
3757 SNP_A-1886182 78717517
3758 SNP_A-1939953 78717715
3759 SNP_A-4205726 78734840
3760 SNP_A-4196835 78760305
3761 SNP_A-1823116 78766944
3762 SNP_A-2027427 78775407
3763 SNP_A-4227229 78775792
3764 SNP_A-2152596 78790642
3765 SNP_A-1823165 78793150
3766 SNP_A-2222427 78801415
3767 SNP_A-4216169 78804144
3768 SNP_A-4225326 78804411
3769 SNP_A-1823187 78808972
3770 SNP_A-1823188 78809054
3771 SNP_A-2044620 78809960
3772 SNP_A-2102108 78810372
3773 SNP_A-2162536 78810438
3774 SNP_A-2138016 78826974
3775 SNP_A-2158200 78827814
3776 SNP_A-2198876 78842058
3777 SNP_A-2038451 78850646
3778 SNP_A-4232280 78852958
3779 SNP_A-4229758 78852971
3780 SNP_A-4200295 78882303
3781 SNP_A-2088410 78890442
3782 SNP_A-2091077 78890734
3783 SNP_A-2125016 78890761
3784 SNP_A-4229602 78893434
3785 SNP_A-4224035 78895405
3786 SNP_A-2276370 78895899
3787 SNP_A-1823279 78917727
3788 SNP_A-1883646 78921768
3789 SNP_A-2105428 78923188
3790 SNP_A-4220512 78926770
3791 SNP_A-2077340 78926808
3792 SNP_A-1885353 78943816
3793 SNP_A-2283568 78950879
3794 SNP_A-1888200 78950963
3795 SNP_A-1823354 78973391
3796 SNP_A-2218175 78980916
3797 SNP_A-1823367 78981224
3798 SNP_A-2092895 78982406
3799 SNP_A-2163559 78984362
3800 SNP_A-2171535 79005790
3801 SNP_A-2288242 79006741
3802 SNP_A-1823409 79013904
3803 SNP_A-1922640 79029608
3804 SNP_A-2123425 79030063
3805 SNP_A-2140833 79030519
3806 SNP_A-4195974 79033194
3807 SNP_A-1882824 79033491
3808 SNP_A-2122285 79047219
3809 SNP_A-1935505 79051875
3810 SNP_A-2109807 79077380
3811 SNP_A-1882850 79112449
3812 SNP_A-2294860 79130465
3813 SNP_A-2247175 79130525
3814 SNP_A-4238023 79130712
3815 SNP_A-4229928 79130726
3816 SNP_A-2205256 79130745
3817 SNP_A-4205224 79139048
3818 SNP_A-2178028 79139081
3819 SNP_A-1871771 79152678
3820 SNP_A-1839107 79153003
3821 SNP_A-2140366 79162936
3822 SNP_A-1832997 79184762
3823 SNP_A-4228949 79213384
3824 SNP_A-2269997 79223722
3825 SNP_A-1889003 79256397
3826 SNP_A-1823621 79304911
3827 SNP_A-2096330 79306761
3828 SNP_A-2217994 79360618
3829 SNP_A-1823663 79371197
3830 SNP_A-2091930 79376177
3831 SNP_A-2035759 79399432
3832 SNP_A-1926688 79404855
3833 SNP_A-4196079 79405063
3834 SNP_A-2188496 79406013
3835 SNP_A-4196988 79406142
3836 SNP_A-2158398 79407068
3837 SNP_A-2004911 79413141
3838 SNP_A-1823698 79425136
3839 SNP_A-1823713 79443082
3840 SNP_A-4195996 79443110
3841 SNP_A-1823720 79445526
3842 SNP_A-4200604 79449984
3843 SNP_A-1935076 79455875
3844 SNP_A-2004912 79467652
3845 SNP_A-1791198 79468039
3846 SNP_A-2241574 79481270
3847 SNP_A-2167576 79485213
3848 SNP_A-2246596 79488600
3849 SNP_A-2295738 79519161
3850 SNP_A-2263010 79529780
3851 SNP_A-2094491 79551235
3852 SNP_A-2086518 79557783
3853 SNP_A-2260733 79584140
3854 SNP_A-1881352 79584353
3855 SNP_A-2093035 79584459
3856 SNP_A-1945611 79584643
3857 SNP_A-4239624 79586300
3858 SNP_A-1787655 79628198
3859 SNP_A-1809897 79707481
3860 SNP_A-1813484 79717993
3861 SNP_A-2286750 79758152
3862 SNP_A-2305712 79758262
3863 SNP_A-1913207 79758298
3864 SNP_A-2079531 79761924
3865 SNP_A-4200000 79775008
3866 SNP_A-1782802 79775168
3867 SNP_A-2004915 79795944
3868 SNP_A-1912684 79796319
3869 SNP_A-1790194 79799603
3870 SNP_A-4233812 79800449
3871 SNP_A-1866690 79812037
3872 SNP_A-2052559 79812119
3873 SNP_A-2234720 79821678
3874 SNP_A-2209558 79832769
3875 SNP_A-2004916 79835461
3876 SNP_A-1887900 79850231
3877 SNP_A-2202841 79870507
3878 SNP_A-2239983 79891069
3879 SNP_A-1930612 79891137
3880 SNP_A-1781486 79892297
3881 SNP_A-2227577 79892582
3882 SNP_A-1817295 79892604
3883 SNP_A-2177996 79896375
3884 SNP_A-2063853 79898864
3885 SNP_A-2042812 79917154
3886 SNP_A-4229028 79917326
3887 SNP_A-2306169 79929995
3888 SNP_A-1840098 79930226
3889 SNP_A-4196037 79932005
3890 SNP_A-4220612 79958316
3891 SNP_A-2233257 79990571
3892 SNP_A-4236245 79990621
3893 SNP_A-4230383 80002003
3894 SNP_A-1917631 80002358
3895 SNP_A-2204303 80049812
3896 SNP_A-4196047 80070137
3897 SNP_A-1867658 80074135
3898 SNP_A-2054290 80125565
3899 SNP_A-1824309 80137230
3900 SNP_A-4196053 80137328
3901 SNP_A-1805127 80153098
3902 SNP_A-4214429 80155458
3903 SNP_A-2080456 80211344
3904 SNP_A-1854735 80235550
3905 SNP_A-1875488 80240973
3906 SNP_A-2086652 80241738
3907 SNP_A-4214430 80246466
3908 SNP_A-4236421 80252351
3909 SNP_A-4221738 80289859
3910 SNP_A-2165290 80309230
3911 SNP_A-1807836 80320240
3912 SNP_A-1929359 80322960
3913 SNP_A-1831494 80322978
3914 SNP_A-4230723 80355871
3915 SNP_A-2004919 80374081
3916 SNP_A-1802064 80378704
3917 SNP_A-1832852 80381806
3918 SNP_A-2188133 80382555
3919 SNP_A-1955091 80415673
3920 SNP_A-1952282 80417415
3921 SNP_A-2184423 80432984
3922 SNP_A-2182625 80435982
3923 SNP_A-2004922 80442014
3924 SNP_A-4204794 80445042
3925 SNP_A-2222033 80445653
3926 SNP_A-2043946 80445738
3927 SNP_A-2189291 80446375
3928 SNP_A-2196877 80462212
3929 SNP_A-2118590 80462910
3930 SNP_A-2117304 80463735
3931 SNP_A-2043359 80464267
3932 SNP_A-4222270 80514887
3933 SNP_A-2265217 80515010
3934 SNP_A-2296565 80528471
3935 SNP_A-1912991 80540600
3936 SNP_A-1824481 80543096
3937 SNP_A-2248551 80546985
3938 SNP_A-2252165 80551475
3939 SNP_A-2170496 80608616
3940 SNP_A-1856812 80661587
3941 SNP_A-2293787 80663800
3942 SNP_A-2134026 80670972
3943 SNP_A-2292083 80685844
3944 SNP_A-2268263 80686278
3945 SNP_A-2200982 80689124
3946 SNP_A-1824625 80694067
3947 SNP_A-1824628 80695143
3948 SNP_A-1780884 80705905
3949 SNP_A-4204617 80717166
3950 SNP_A-2279506 80722907
3951 SNP_A-2094054 80723078
3952 SNP_A-1877987 80727986
3953 SNP_A-2073404 80728018
3954 SNP_A-2076025 80728084
3955 SNP_A-1927356 80728226
3956 SNP_A-2147802 80728273
3957 SNP_A-2272301 80728868
3958 SNP_A-2029459 80729192
3959 SNP_A-1842058 80729220
3960 SNP_A-4204282 80739083
3961 SNP_A-2064912 80739512
3962 SNP_A-2301759 80744073
3963 SNP_A-1882895 80744730
3964 SNP_A-1897758 80763987
3965 SNP_A-2283846 80765783
3966 SNP_A-1890043 80780986
3967 SNP_A-2221766 80784218
3968 SNP_A-1783427 80787893
3969 SNP_A-2048481 80789170
3970 SNP_A-1824782 80809504
3971 SNP_A-2165612 80809560
3972 SNP_A-4239401 80810182
3973 SNP_A-1848785 80812929
3974 SNP_A-2142870 80814243
3975 SNP_A-1829790 80814868
3976 SNP_A-1836064 80815052
3977 SNP_A-2105688 80815095
3978 SNP_A-2059876 80831050
3979 SNP_A-2160121 80847224
3980 SNP_A-4197590 80863844
3981 SNP_A-2004929 80864495
3982 SNP_A-4204595 80881888
3983 SNP_A-2278846 80932983
3984 SNP_A-2173249 80934373
3985 SNP_A-2227852 80968984
3986 SNP_A-2198747 80978516
3987 SNP_A-1826875 81012244
3988 SNP_A-2148198 81013320
3989 SNP_A-2141547 81017690
3990 SNP_A-2038578 81048086
3991 SNP_A-1916594 81049285
3992 SNP_A-2183410 81052383
3993 SNP_A-1830789 81055548
3994 SNP_A-4196115 81073474
3995 SNP_A-4222232 81078564
3996 SNP_A-4196117 81086869
3997 SNP_A-4196118 81087086
3998 SNP_A-1912308 81119607
3999 SNP_A-2166625 81119734
4000 SNP_A-1891611 81121748
4001 SNP_A-1930580 81127874
4002 SNP_A-4204660 81127923
4003 SNP_A-4201154 81137312
4004 SNP_A-2283151 81137354
4005 SNP_A-2211719 81137714
4006 SNP_A-1822430 81140472
4007 SNP_A-1885825 81160237
4008 SNP_A-1790832 81166236
4009 SNP_A-4198710 81179641
4010 SNP_A-1798194 81185453
4011 SNP_A-1825363 81203284
4012 SNP_A-1902382 81203963
4013 SNP_A-2287180 81204473
4014 SNP_A-2241040 81213661
4015 SNP_A-1957368 81213926
4016 SNP_A-2159474 81234247
4017 SNP_A-1940825 81236979
4018 SNP_A-2238987 81240744
4019 SNP_A-1941692 81247197
4020 SNP_A-2253531 81253637
4021 SNP_A-4199988 81253787
4022 SNP_A-2088119 81253851
4023 SNP_A-2191242 81256171
4024 SNP_A-1940475 81272197
4025 SNP_A-4225885 81280441
4026 SNP_A-1846568 81283227
4027 SNP_A-1805627 81284248
4028 SNP_A-1906972 81284387
4029 SNP_A-2239127 81289305
4030 SNP_A-4239210 81331360
4031 SNP_A-1825525 81340088
4032 SNP_A-2170608 81371338
4033 SNP_A-2193884 81373709
4034 SNP_A-4221742 81389415
4035 SNP_A-2266063 81390232
4036 SNP_A-2117884 81394207
4037 SNP_A-4230806 81394958
4038 SNP_A-2132895 81400668
4039 SNP_A-2179022 81409797
4040 SNP_A-1825646 81425256
4041 SNP_A-4233896 81425639
4042 SNP_A-2004936 81426493
4043 SNP_A-2212148 81426803
4044 SNP_A-1810357 81436845
4045 SNP_A-1867232 81442914
4046 SNP_A-1825665 81443634
4047 SNP_A-4137751 81445132
4048 SNP_A-2210963 81453899
4049 SNP_A-1825701 81458377
4050 SNP_A-1825719 81474183
4051 SNP_A-2027051 81477191
4052 SNP_A-4220273 81477962
4053 SNP_A-1955316 81478238
4054 SNP_A-4234246 81478377
4055 SNP_A-1825733 81481182
4056 SNP_A-4194226 81481289
4057 SNP_A-1847446 81481390
4058 SNP_A-1955309 81483745
4059 SNP_A-2203814 81484868
4060 SNP_A-1794290 81485001
4061 SNP_A-2236395 81491808
4062 SNP_A-2033279 81506448
4063 SNP_A-2288273 81513964
4064 SNP_A-2078185 81514411
4065 SNP_A-4240688 81522566
4066 SNP_A-4223292 81529194
4067 SNP_A-4200095 81542074
4068 SNP_A-4196184 81578330
4069 SNP_A-1918458 81602482
4070 SNP_A-4204396 81620805
4071 SNP_A-4222901 81629604
4072 SNP_A-1883991 81639995
4073 SNP_A-1896177 81641791
4074 SNP_A-2139897 81642224
4075 SNP_A-2250163 81642295
4076 SNP_A-2034059 81657208
4077 SNP_A-2121890 81674862
4078 SNP_A-4228273 81675239
4079 SNP_A-1891841 81677092
4080 SNP_A-4193884 81696334
4081 SNP_A-4214433 81705783
4082 SNP_A-1825914 81706187
4083 SNP_A-1870445 81721717
4084 SNP_A-2175145 81750763
4085 SNP_A-2239828 81753726
4086 SNP_A-2208165 81753944
4087 SNP_A-1923889 81754371
4088 SNP_A-2300732 81754558
4089 SNP_A-4203158 81754576
4090 SNP_A-2144835 81755002
4091 SNP_A-1834779 81755160
4092 SNP_A-2004944 81759394
4093 SNP_A-1879482 81769899
4094 SNP_A-4196199 81813878
4095 SNP_A-1856231 81816025
4096 SNP_A-2105913 81821020
4097 SNP_A-1914648 81838808
4098 SNP_A-1816977 81838869
4099 SNP_A-1826095 81844933
4100 SNP_A-2128457 81855981
4101 SNP_A-2253350 81859618
4102 SNP_A-4228793 81865265
4103 SNP_A-4229943 81865279
4104 SNP_A-2187704 81878453
4105 SNP_A-2279673 81884515
4106 SNP_A-1916378 81887480
4107 SNP_A-1826179 81888111
4108 SNP_A-1826215 81917154
4109 SNP_A-1826239 81932759
4110 SNP_A-2187709 81933244
4111 SNP_A-2269863 81933594
4112 SNP_A-1784503 81941269
4113 SNP_A-2047475 81954788
4114 SNP_A-1922671 81955608
4115 SNP_A-4225578 81962812
4116 SNP_A-2073886 81964795
4117 SNP_A-4196225 81965474
4118 SNP_A-4201188 81976475
4119 SNP_A-1868566 81980898
4120 SNP_A-2143298 81986512
4121 SNP_A-2111999 81987702
4122 SNP_A-4194105 81987755
4123 SNP_A-4196229 81989999
4124 SNP_A-2028317 81998689
4125 SNP_A-1787716 82002789
4126 SNP_A-1847896 82007595
4127 SNP_A-2205035 82008323
4128 SNP_A-1815758 82008540
4129 SNP_A-4197222 82021922
4130 SNP_A-1826393 82032928
4131 SNP_A-1826401 82044817
4132 SNP_A-1887644 82045095
4133 SNP_A-2272495 82048275
4134 SNP_A-1831224 82052389
4135 SNP_A-2186638 82064767
4136 SNP_A-1852648 82067235
4137 SNP_A-2300590 82075242
4138 SNP_A-2039235 82075987
4139 SNP_A-2136713 82077579
4140 SNP_A-2004950 82078944
4141 SNP_A-2199627 82080056
4142 SNP_A-2165296 82080227
4143 SNP_A-1826475 82081046
4144 SNP_A-2092179 82085093
4145 SNP_A-2004951 82095671
4146 SNP_A-2177923 82096406
4147 SNP_A-2062738 82108797
4148 SNP_A-2134497 82126106
4149 SNP_A-2155447 82132175
4150 SNP_A-2004952 82142625
4151 SNP_A-4206168 82142877
4152 SNP_A-2241630 82146990
4153 SNP_A-2185963 82148718
4154 SNP_A-1892097 82150264
4155 SNP_A-2268321 82159785
4156 SNP_A-1947343 82159834
4157 SNP_A-1898740 82187945
4158 SNP_A-2200112 82188002
4159 SNP_A-1924877 82208451
4160 SNP_A-4240097 82209158
4161 SNP_A-1884918 82209186
4162 SNP_A-2050555 82212307
4163 SNP_A-2291620 82212457
4164 SNP_A-1814820 82216358
4165 SNP_A-2200175 82227916
4166 SNP_A-1831492 82234792
4167 SNP_A-2062801 82245578
4168 SNP_A-1894896 82246644
4169 SNP_A-4198023 82253198
4170 SNP_A-1898251 82268170
4171 SNP_A-2085866 82268563
4172 SNP_A-1896291 82291690
4173 SNP_A-2062648 82292150
4174 SNP_A-2241080 82292320
4175 SNP_A-1933460 82299031
4176 SNP_A-2122429 82299231
4177 SNP_A-1795870 82299253
4178 SNP_A-4196264 82301047
4179 SNP_A-1869548 82303476
4180 SNP_A-1809765 82306453
4181 SNP_A-1892294 82312921
4182 SNP_A-2228935 82312982
4183 SNP_A-2286923 82313518
4184 SNP_A-1826706 82313716
4185 SNP_A-1826707 82313739
4186 SNP_A-2235289 82329211
4187 SNP_A-1961081 82334613
4188 SNP_A-2244778 82339105
4189 SNP_A-1826846 82343460
4190 SNP_A-2224130 82357082
4191 SNP_A-1866409 82357323
4192 SNP_A-2252527 82360661
4193 SNP_A-1787228 82363391
4194 SNP_A-2193366 82379313
4195 SNP_A-4228322 82379920
4196 SNP_A-1871926 82384267
4197 SNP_A-2264204 82385302
4198 SNP_A-2109449 82385954
4199 SNP_A-2297480 82386045
4200 SNP_A-1908265 82387800
4201 SNP_A-2307549 82498902
4202 SNP_A-2140361 82528087
4203 SNP_A-2184411 82531419
4204 SNP_A-2291271 82547437
4205 SNP_A-2027792 82615072
4206 SNP_A-2311965 82622708
4207 SNP_A-2202340 82644639
4208 SNP_A-2211289 82666152
4209 SNP_A-2166486 82677316
4210 SNP_A-2293638 82682771
4211 SNP_A-1827804 82723121
4212 SNP_A-2258102 82738731
4213 SNP_A-1827545 82790849
4214 SNP_A-1827548 82791037
4215 SNP_A-1935176 82802796
4216 SNP_A-1900824 82802897
4217 SNP_A-2168971 82809634
4218 SNP_A-1803445 82812953
4219 SNP_A-2165259 82844907
4220 SNP_A-1893422 82852587
4221 SNP_A-1889713 82869064
4222 SNP_A-2153839 82869203
4223 SNP_A-2130344 82877050
4224 SNP_A-2213641 82877290
4225 SNP_A-1797962 82890101
4226 SNP_A-1951182 82898397
4227 SNP_A-2123173 82917556
4228 SNP_A-1813179 82922690
4229 SNP_A-2230249 82941307
4230 SNP_A-2251501 82974504
4231 SNP_A-2200361 82976515
4232 SNP_A-1907409 82997582
4233 SNP_A-1949617 83002236
4234 SNP_A-1827873 83003885
4235 SNP_A-2281544 83029060
4236 SNP_A-1784320 83031486
4237 SNP_A-2108398 83042493
4238 SNP_A-2159852 83067523
4239 SNP_A-2162410 83108554
4240 SNP_A-1868722 83170906
4241 SNP_A-1780594 83183331
4242 SNP_A-4233845 83183755
4243 SNP_A-2232198 83193225
4244 SNP_A-2308982 83193286
4245 SNP_A-2090646 83193549
4246 SNP_A-2108763 83226308
4247 SNP_A-1840561 83228510
4248 SNP_A-2228902 83251380
4249 SNP_A-2162495 83255895
4250 SNP_A-1912673 83256233
4251 SNP_A-1935358 83286341
4252 SNP_A-2206038 83298650
4253 SNP_A-4196419 83325736
4254 SNP_A-1819873 83328544
4255 SNP_A-4202133 83328677
4256 SNP_A-1803677 83331621
4257 SNP_A-4235212 83331937
4258 SNP_A-4218803 83331953
4259 SNP_A-2067701 83342879
4260 SNP_A-4218480 83349792
4261 SNP_A-4238345 83353903
4262 SNP_A-2083941 83404483
4263 SNP_A-1816584 83413017
4264 SNP_A-2254348 83423921
4265 SNP_A-2309027 83483127
4266 SNP_A-1845453 83528924
4267 SNP_A-2085892 83540736
4268 SNP_A-2271353 83540928
4269 SNP_A-2191796 83541111
4270 SNP_A-2272812 83569123
4271 SNP_A-2223799 83578475
4272 SNP_A-2074763 83585853
4273 SNP_A-1899802 83586185
4274 SNP_A-2199409 83596360
4275 SNP_A-2091343 83608944
4276 SNP_A-1934368 83609155
4277 SNP_A-2072186 83631915
4278 SNP_A-2161715 83650076
4279 SNP_A-2231416 83650249
4280 SNP_A-2026637 83651414
4281 SNP_A-2214305 83694752
4282 SNP_A-2305502 83711325
4283 SNP_A-2222223 83739456
4284 SNP_A-4195043 83747731
4285 SNP_A-1793164 83769053
4286 SNP_A-2255173 83776068
4287 SNP_A-1797853 83776440
4288 SNP_A-2299809 83799710
4289 SNP_A-4193103 83852810
4290 SNP_A-2201901 83861133
4291 SNP_A-2304648 83882068
4292 SNP_A-1880711 83905958
4293 SNP_A-4198019 83916521
4294 SNP_A-2144381 83990946
4295 SNP_A-2218039 84073417
4296 SNP_A-2221533 84129641
4297 SNP_A-4217376 84138419
4298 SNP_A-1958407 84178403
4299 SNP_A-2031091 84221444
4300 SNP_A-2269444 84274333
4301 SNP_A-2106494 84286314
4302 SNP_A-4217259 84293930
4303 SNP_A-4240627 84294768
4304 SNP_A-2056595 84330414
4305 SNP_A-1939227 84330473
4306 SNP_A-1829517 84370732
4307 SNP_A-1829520 84371027
4308 SNP_A-1829523 84371381
4309 SNP_A-4233651 84383030
4310 SNP_A-2004968 84393757
4311 SNP_A-2213307 84393792
4312 SNP_A-2174512 84396417
4313 SNP_A-4207235 84476707
4314 SNP_A-2117586 84502324
4315 SNP_A-2216381 84503340
4316 SNP_A-2004975 84508855
4317 SNP_A-4230093 84530099
4318 SNP_A-4220340 84530113
4319 SNP_A-2127834 84539102
4320 SNP_A-4235217 84545499
4321 SNP_A-2219356 84545861
4322 SNP_A-2220232 84550233
4323 SNP_A-1817039 84550691
4324 SNP_A-2305741 84560559
4325 SNP_A-2040322 84560893
4326 SNP_A-4230355 84560947
4327 SNP_A-2218498 84585885
4328 SNP_A-1790128 84586017
4329 SNP_A-2275774 84586850
4330 SNP_A-4194747 84593564
4331 SNP_A-2138192 84594977
4332 SNP_A-4233056 84607448
4333 SNP_A-2227272 84610518
4334 SNP_A-1806581 84612387
4335 SNP_A-2094108 84619550
4336 SNP_A-2224306 84633042
4337 SNP_A-1829913 84646218
4338 SNP_A-2150879 84657269
4339 SNP_A-2290981 84677526
4340 SNP_A-2157410 84694200
4341 SNP_A-2023457 84727096
4342 SNP_A-2026913 84728781
4343 SNP_A-2025480 84733108
4344 SNP_A-1863223 84745512
4345 SNP_A-1829966 84759090
4346 SNP_A-1828529 84771006
4347 SNP_A-1800164 84822295
4348 SNP_A-1940675 84834318
4349 SNP_A-1795068 84839038
4350 SNP_A-2082376 84839194
4351 SNP_A-1909663 84848013
4352 SNP_A-2199597 84848073
4353 SNP_A-2259979 84848134
4354 SNP_A-2051237 84848288
4355 SNP_A-2223731 84848317
4356 SNP_A-1841686 84861745
4357 SNP_A-4203508 84861762
4358 SNP_A-4196564 84862498
4359 SNP_A-4200471 84873354
4360 SNP_A-1904048 84909391
4361 SNP_A-1925884 84910740
4362 SNP_A-1886771 84933893
4363 SNP_A-2035478 84938685
4364 SNP_A-1830257 84939020
4365 SNP_A-2256745 84939621
4366 SNP_A-4201401 84939833
4367 SNP_A-4202277 84951427
4368 SNP_A-2240887 84952620
4369 SNP_A-2079793 84953148
4370 SNP_A-2197984 84953757
4371 SNP_A-1959331 84957383
4372 SNP_A-2112075 84957582
4373 SNP_A-1830299 84966897
4374 SNP_A-1830304 84967302
4375 SNP_A-2126545 84987441
4376 SNP_A-2203659 84987825
4377 SNP_A-1834419 84990625
4378 SNP_A-1830327 84991809
4379 SNP_A-1953385 85004667
4380 SNP_A-2253235 85004685
4381 SNP_A-1870254 85004829
4382 SNP_A-4220371 85004872
4383 SNP_A-1867226 85008323
4384 SNP_A-4237279 85013397
4385 SNP_A-4196584 85014839
4386 SNP_A-2223076 85015817
4387 SNP_A-2189553 85019368
4388 SNP_A-1905651 85019798
4389 SNP_A-1831380 85027583
4390 SNP_A-2192129 85030826
4391 SNP_A-1958767 85039522
4392 SNP_A-2102354 85049474
4393 SNP_A-4235738 85050919
4394 SNP_A-2120588 85051436
4395 SNP_A-2135923 85065784
4396 SNP_A-2149101 85066473
4397 SNP_A-4239762 85066945
4398 SNP_A-2158708 85068985
4399 SNP_A-2222571 85069581
4400 SNP_A-2068399 85069725
4401 SNP_A-2048836 85081228
4402 SNP_A-2115799 85081584
4403 SNP_A-1920949 85081708
4404 SNP_A-2195123 85094533
4405 SNP_A-1935920 85104388
4406 SNP_A-2179615 85126325
4407 SNP_A-2043291 85126900
4408 SNP_A-1957702 85138899
4409 SNP_A-2182806 85147931
4410 SNP_A-2201166 85176227
4411 SNP_A-1900308 85176906
4412 SNP_A-2040585 85177692
4413 SNP_A-2204564 85182364
4414 SNP_A-1831314 85182556
4415 SNP_A-2282133 85186449
4416 SNP_A-4231806 85186627
4417 SNP_A-2304108 85188980
4418 SNP_A-1914346 85211439
4419 SNP_A-1843433 85218139
4420 SNP_A-1820247 85222960
4421 SNP_A-2154695 85223100
4422 SNP_A-2054169 85223804
4423 SNP_A-1895100 85254195
4424 SNP_A-1883514 85283302
4425 SNP_A-2225212 85283402
4426 SNP_A-4200061 85310557
4427 SNP_A-4202071 85310571
4428 SNP_A-1802516 85316661
4429 SNP_A-1958172 85362399
4430 SNP_A-1847403 85364813
4431 SNP_A-2085560 85365678
4432 SNP_A-1791480 85377837
4433 SNP_A-1918870 85382973
4434 SNP_A-2192926 85435366
4435 SNP_A-2160133 85461636
4436 SNP_A-2046088 85472243
4437 SNP_A-1830942 85485909
4438 SNP_A-2307048 85579028
4439 SNP_A-1860390 85603039
4440 SNP_A-2029036 85603424
4441 SNP_A-4199786 85608124
4442 SNP_A-4233689 85608136
4443 SNP_A-2050936 85637041
4444 SNP_A-2244044 85642202
4445 SNP_A-2211028 85642798
4446 SNP_A-2235311 85743854
4447 SNP_A-1917497 85750585
4448 SNP_A-1797514 85786936
4449 SNP_A-4228647 85787240
4450 SNP_A-2209341 85803232
4451 SNP_A-2182054 85844718
4452 SNP_A-1878447 85845024
4453 SNP_A-1957468 85859063
4454 SNP_A-2213133 85872177
4455 SNP_A-2033094 85875736
4456 SNP_A-2194654 85877439
4457 SNP_A-4234626 85878337
4458 SNP_A-4195486 85966767
4459 SNP_A-2112411 85966789
4460 SNP_A-1899320 86019470
4461 SNP_A-2224242 86115122
4462 SNP_A-2119581 86119554
4463 SNP_A-4232053 86124874
4464 SNP_A-2267113 86128352
4465 SNP_A-1860798 86128662
4466 SNP_A-1885476 86140695
4467 SNP_A-1951375 86161146
4468 SNP_A-1951603 86166844
4469 SNP_A-1882495 86167071
4470 SNP_A-1883778 86167719
4471 SNP_A-4222240 86171382
4472 SNP_A-2029974 86202008
4473 SNP_A-2085159 86215599
4474 SNP_A-2222656 86217162
4475 SNP_A-2246267 86246025
4476 SNP_A-2301829 86246069
4477 SNP_A-2082637 86248384
4478 SNP_A-2127655 86312893
4479 SNP_A-2237512 86314359
4480 SNP_A-2285043 86325818
4481 SNP_A-1909278 86327452
4482 SNP_A-2206798 86339759
4483 SNP_A-1810762 86345675
4484 SNP_A-1917245 86349893
4485 SNP_A-1955870 86405902
4486 SNP_A-2065758 86406404
4487 SNP_A-2190435 86407564
4488 SNP_A-1940516 86553956
4489 SNP_A-2270747 86554178
4490 SNP_A-4240246 86558205
4491 SNP_A-1951028 86560099
4492 SNP_A-4229394 86560596
4493 SNP_A-1852436 86570886
4494 SNP_A-2275955 86577164
4495 SNP_A-4216793 86581418
4496 SNP_A-2004993 86625513
4497 SNP_A-1803844 86707537
4498 SNP_A-1936937 86707612
4499 SNP_A-2056477 86714884
4500 SNP_A-2263850 86774393
4501 SNP_A-2172830 86878363
4502 SNP_A-1959528 86878412
4503 SNP_A-2302705 86878937
4504 SNP_A-2027105 86888014
4505 SNP_A-1808660 86928168
4506 SNP_A-1854178 86988400
4507 SNP_A-2182310 86992802
4508 SNP_A-2205096 86998749
4509 SNP_A-2272282 87165397
4510 SNP_A-2238164 87174147
4511 SNP_A-2301698 87177256
4512 SNP_A-2088072 87182252
4513 SNP_A-4216384 87188128
4514 SNP_A-2072597 87188337
4515 SNP_A-2222341 87196848
4516 SNP_A-2287103 87202695
4517 SNP_A-2086655 87261769
4518 SNP_A-2219797 87678937
4519 SNP_A-2097959 87706274
4520 SNP_A-4202720 87756589
4521 SNP_A-2207333 87797987
4522 SNP_A-2004996 87798162
4523 SNP_A-1832128 87798230
4524 SNP_A-4222120 87801384
4525 SNP_A-1915502 87814584
4526 SNP_A-2314452 87817464
4527 SNP_A-2272182 87867000
4528 SNP_A-2074613 87867072
4529 SNP_A-4233429 87937243
4530 SNP_A-2156043 88008775
4531 SNP_A-2050536 88079821
4532 SNP_A-1837965 88096716
4533 SNP_A-1893580 88118326
4534 SNP_A-1782490 88131087
4535 SNP_A-2223801 88134915
4536 SNP_A-1820116 88157812
4537 SNP_A-2272360 88176081
4538 SNP_A-2293077 88190573
4539 SNP_A-2213931 88255096
4540 SNP_A-1883704 88332356
4541 SNP_A-1787727 88366186
4542 SNP_A-2185704 88373551
4543 SNP_A-1815730 88385465
4544 SNP_A-1925790 88385525
4545 SNP_A-2142713 88412418
4546 SNP_A-1938308 88627072
