# Supplementary material for: Genetic Structure of the Spanish Population
Source: BMC Genomics. 2010 May 25;11:326. doi: 10.1186/1471-2164-11-326 (PMC2887418; doi:10.1186/1471-2164-11-326)
Supplement: Additional file 1 — List of haplotype blocks across all autosomal chromosomes in the Spanish population. Each block is described by the SNPs that compose it, the major haplotypes with haplotypic frequencies, and the LD (D') among adjacent blocks. For each chromosome, the correspondence list between the SNP names and numbers is included in a separate table. [file 1471-2164-11-326-S1.ZIP › chr17.snpkey.txt]

1 SNP_A-1837999 18901
2 SNP_A-4218752 46286
3 SNP_A-2080415 83173
4 SNP_A-1928242 114669
5 SNP_A-1788336 129457
6 SNP_A-2293690 132994
7 SNP_A-2160809 173906
8 SNP_A-2115350 198072
9 SNP_A-2247495 284495
10 SNP_A-2251153 285508
11 SNP_A-2200283 285707
12 SNP_A-4203665 357201
13 SNP_A-2294393 369801
14 SNP_A-4202241 424221
15 SNP_A-1879141 435793
16 SNP_A-1832559 450509
17 SNP_A-1832560 451209
18 SNP_A-1832561 451728
19 SNP_A-1832563 451977
20 SNP_A-1832584 478479
21 SNP_A-2110416 481275
22 SNP_A-2155768 506638
23 SNP_A-2169454 522254
24 SNP_A-1862550 532225
25 SNP_A-2087253 540350
26 SNP_A-1832661 560251
27 SNP_A-1827343 576646
28 SNP_A-1813568 579175
29 SNP_A-1799147 579655
30 SNP_A-1861616 589678
31 SNP_A-2106836 590176
32 SNP_A-2241413 639270
33 SNP_A-2056862 682112
34 SNP_A-1791374 682518
35 SNP_A-1953263 716217
36 SNP_A-1832790 754255
37 SNP_A-1882409 855252
38 SNP_A-2050914 855545
39 SNP_A-2186515 883601
40 SNP_A-2114489 1150367
41 SNP_A-1896099 1180365
42 SNP_A-2069045 1180385
43 SNP_A-2242026 1187943
44 SNP_A-1831636 1196527
45 SNP_A-1843989 1229729
46 SNP_A-1897433 1394506
47 SNP_A-2220101 1523119
48 SNP_A-2143636 1534389
49 SNP_A-4214440 1632598
50 SNP_A-4195988 1637177
51 SNP_A-2005009 1646832
52 SNP_A-2227884 1654512
53 SNP_A-2216223 1654643
54 SNP_A-1828653 1668363
55 SNP_A-2026541 1723617
56 SNP_A-1920167 1723650
57 SNP_A-1923508 1724177
58 SNP_A-2210453 1802741
59 SNP_A-2200376 1819758
60 SNP_A-1866126 1887798
61 SNP_A-2278835 1898829
62 SNP_A-1888861 1956502
63 SNP_A-1833186 1957347
64 SNP_A-4222307 1963829
65 SNP_A-1874462 1976905
66 SNP_A-2005013 1977257
67 SNP_A-1795275 2038058
68 SNP_A-2174527 2062021
69 SNP_A-2241916 2062672
70 SNP_A-2152912 2063548
71 SNP_A-2044634 2119460
72 SNP_A-2191130 2127573
73 SNP_A-2081097 2132850
74 SNP_A-2158598 2138010
75 SNP_A-1833299 2180755
76 SNP_A-1911785 2240170
77 SNP_A-2140946 2265300
78 SNP_A-1813922 2300059
79 SNP_A-2139888 2324062
80 SNP_A-2200692 2363449
81 SNP_A-2215503 2392654
82 SNP_A-4205880 2392774
83 SNP_A-2158235 2397374
84 SNP_A-2161243 2454999
85 SNP_A-1828665 2523927
86 SNP_A-2259682 2538781
87 SNP_A-2236528 2555238
88 SNP_A-1887595 2631172
89 SNP_A-1853339 2661001
90 SNP_A-2029034 2661592
91 SNP_A-2187279 2666091
92 SNP_A-2190426 2672305
93 SNP_A-2218077 2701552
94 SNP_A-2087457 2701606
95 SNP_A-2068604 2713720
96 SNP_A-2274649 2788345
97 SNP_A-4227165 2832827
98 SNP_A-1784888 2832872
99 SNP_A-1870735 2847632
100 SNP_A-1833635 2966540
101 SNP_A-4236115 3035135
102 SNP_A-2137708 3058548
103 SNP_A-2062118 3058632
104 SNP_A-1831473 3059025
105 SNP_A-4200281 3121358
106 SNP_A-4214441 3126461
107 SNP_A-4222132 3133205
108 SNP_A-4196849 3157118
109 SNP_A-1833664 3159529
110 SNP_A-2272147 3159608
111 SNP_A-2100384 3161666
112 SNP_A-2153362 3194038
113 SNP_A-1813865 3216095
114 SNP_A-4229672 3232502
115 SNP_A-1919834 3255375
116 SNP_A-4196850 3267156
117 SNP_A-1785874 3268332
118 SNP_A-4206934 3269242
119 SNP_A-4199073 3271560
120 SNP_A-1956909 3324493
121 SNP_A-1911339 3334395
122 SNP_A-2104257 3334649
123 SNP_A-2191215 3339818
124 SNP_A-4193883 3339836
125 SNP_A-1916858 3372304
126 SNP_A-2292301 3424561
127 SNP_A-2212991 3427196
128 SNP_A-2208729 3431117
129 SNP_A-2140558 3495533
130 SNP_A-1916735 3525396
131 SNP_A-4240248 3550756
132 SNP_A-1798429 3551149
133 SNP_A-1843353 3640149
134 SNP_A-4220640 3642730
135 SNP_A-2212271 3765579
136 SNP_A-1883575 3786434
137 SNP_A-2218912 3836592
138 SNP_A-1834018 3890292
139 SNP_A-1866792 3903873
140 SNP_A-1794240 3904854
141 SNP_A-1799197 3905090
142 SNP_A-2173004 3908366
143 SNP_A-2182419 3945948
144 SNP_A-1834049 3955569
145 SNP_A-1834051 3959488
146 SNP_A-2100419 3966715
147 SNP_A-4232085 3978005
148 SNP_A-4205424 3981205
149 SNP_A-2277341 3981429
150 SNP_A-2243392 4003125
151 SNP_A-2069641 4028724
152 SNP_A-2181323 4036809
153 SNP_A-1834101 4056773
154 SNP_A-2261416 4066743
155 SNP_A-4226295 4067243
156 SNP_A-1941286 4090039
157 SNP_A-1934002 4098170
158 SNP_A-2262284 4100556
159 SNP_A-1921617 4119692
160 SNP_A-2068248 4160754
161 SNP_A-2225141 4188927
162 SNP_A-2037978 4191263
163 SNP_A-2232187 4192054
164 SNP_A-2246123 4257388
165 SNP_A-1847789 4270085
166 SNP_A-2005024 4272224
167 SNP_A-2223029 4277696
168 SNP_A-4236325 4321318
169 SNP_A-2106028 4421993
170 SNP_A-4239978 4422333
171 SNP_A-2059428 4435633
172 SNP_A-2118867 4605720
173 SNP_A-1861159 4607257
174 SNP_A-4221198 4779777
175 SNP_A-2113801 4779893
176 SNP_A-1911276 5091377
177 SNP_A-4202106 5120205
178 SNP_A-2146455 5139762
179 SNP_A-2030247 5139824
180 SNP_A-4224533 5154115
181 SNP_A-2124755 5190722
182 SNP_A-1932901 5225204
183 SNP_A-2030786 5225494
184 SNP_A-1803690 5292515
185 SNP_A-2065687 5307374
186 SNP_A-1838761 5314680
187 SNP_A-2131248 5396485
188 SNP_A-1886965 5402238
189 SNP_A-1901041 5444603
190 SNP_A-4196966 5456464
191 SNP_A-2126152 5469488
192 SNP_A-1874256 5476212
193 SNP_A-4235457 5476268
194 SNP_A-2146181 5476652
195 SNP_A-2076135 5477022
196 SNP_A-2128078 5541586
197 SNP_A-1814471 5541638
198 SNP_A-1902662 5559991
199 SNP_A-1927322 5560171
200 SNP_A-4195987 5568271
201 SNP_A-1845203 5613461
202 SNP_A-4195904 5650503
203 SNP_A-4218423 5650516
204 SNP_A-1900611 5665965
205 SNP_A-4196990 5693513
206 SNP_A-1950230 5698110
207 SNP_A-2150670 5717747
208 SNP_A-1840594 5742055
209 SNP_A-2187077 5753252
210 SNP_A-2145570 5753309
211 SNP_A-2216595 5844015
212 SNP_A-1920267 5848167
213 SNP_A-1835181 5864199
214 SNP_A-2153683 5901573
215 SNP_A-1788933 5915767
216 SNP_A-2225866 5968563
217 SNP_A-4206591 6073171
218 SNP_A-2277936 6076527
219 SNP_A-2262707 6101477
220 SNP_A-2224365 6101694
221 SNP_A-2314844 6102748
222 SNP_A-2216195 6104965
223 SNP_A-2300321 6105712
224 SNP_A-2194232 6115984
225 SNP_A-1913975 6138890
226 SNP_A-4218123 6143025
227 SNP_A-2115889 6169992
228 SNP_A-2168453 6172911
229 SNP_A-2086132 6176385
230 SNP_A-1835424 6177823
231 SNP_A-4233490 6206438
232 SNP_A-1817897 6230343
233 SNP_A-2101858 6240759
234 SNP_A-4234603 6252040
235 SNP_A-2251674 6261243
236 SNP_A-1918404 6338957
237 SNP_A-2221372 6345451
238 SNP_A-2080916 6371847
239 SNP_A-2276438 6380251
240 SNP_A-1835592 6383968
241 SNP_A-1835594 6385400
242 SNP_A-2093303 6402502
243 SNP_A-1841318 6420379
244 SNP_A-2118317 6436504
245 SNP_A-2106199 6453194
246 SNP_A-2291176 6459890
247 SNP_A-2056654 6460435
248 SNP_A-1899725 6465022
249 SNP_A-2052161 6479687
250 SNP_A-4203602 6489454
251 SNP_A-2311300 6490313
252 SNP_A-4206137 6532476
253 SNP_A-4197047 6545432
254 SNP_A-1892450 6563896
255 SNP_A-4237067 6611756
256 SNP_A-4239631 6623608
257 SNP_A-2212929 6624408
258 SNP_A-2095438 6634190
259 SNP_A-1834771 6656402
260 SNP_A-1870958 6677426
261 SNP_A-4232236 6822833
262 SNP_A-1939440 6828482
263 SNP_A-2246653 6854376
264 SNP_A-1956256 6961231
265 SNP_A-1843426 6972362
266 SNP_A-1881340 7214801
267 SNP_A-2190384 7226555
268 SNP_A-2172680 7235795
269 SNP_A-1836171 7339633
270 SNP_A-2199580 7350936
271 SNP_A-4233367 7353762
272 SNP_A-2269357 7409412
273 SNP_A-1888077 7489936
274 SNP_A-4224216 7490406
275 SNP_A-4202117 7580474
276 SNP_A-1910359 7628907
277 SNP_A-1887825 7797163
278 SNP_A-1824120 7799649
279 SNP_A-2111510 7799683
280 SNP_A-2223485 7804069
281 SNP_A-1943618 7840955
282 SNP_A-2005044 7871524
283 SNP_A-2233277 7877007
284 SNP_A-1902107 7902885
285 SNP_A-1837511 7944846
286 SNP_A-2106986 7962790
287 SNP_A-2136041 7981019
288 SNP_A-4233346 8008770
289 SNP_A-4216581 8039908
290 SNP_A-1836358 8160203
291 SNP_A-1865924 8165395
292 SNP_A-2041478 8182616
293 SNP_A-4197108 8222936
294 SNP_A-1791886 8255990
295 SNP_A-1786382 8256374
296 SNP_A-2155053 8256897
297 SNP_A-2057889 8260948
298 SNP_A-2032943 8264129
299 SNP_A-2064632 8361740
300 SNP_A-2241518 8368873
301 SNP_A-2052894 8425408
302 SNP_A-1800897 8455795
303 SNP_A-2109637 8462887
304 SNP_A-4233457 8494578
305 SNP_A-4221760 8500491
306 SNP_A-2054467 8501309
307 SNP_A-4197129 8524543
308 SNP_A-2024815 8549747
309 SNP_A-1938644 8566735
310 SNP_A-2005051 8568974
311 SNP_A-1797423 8585979
312 SNP_A-1944345 8628576
313 SNP_A-4196448 8634368
314 SNP_A-4238342 8634706
315 SNP_A-2034960 8634777
316 SNP_A-2305135 8644901
317 SNP_A-4233217 8649052
318 SNP_A-1805874 8717568
319 SNP_A-2254449 8764493
320 SNP_A-2229000 8802384
321 SNP_A-2181334 8875356
322 SNP_A-1844710 8875488
323 SNP_A-4233814 8904113
324 SNP_A-2123346 8951168
325 SNP_A-4203236 8953743
326 SNP_A-1840452 8953790
327 SNP_A-4223674 8954632
328 SNP_A-1836842 8967535
329 SNP_A-2178786 8981217
330 SNP_A-4193387 9000751
331 SNP_A-4231336 9003212
332 SNP_A-1852118 9006660
333 SNP_A-1799816 9032146
334 SNP_A-2238158 9089870
335 SNP_A-2052937 9090117
336 SNP_A-4207077 9093040
337 SNP_A-2031621 9137020
338 SNP_A-2065227 9183867
339 SNP_A-2029627 9183884
340 SNP_A-4236451 9184382
341 SNP_A-1836633 9184618
342 SNP_A-2177431 9185149
343 SNP_A-4196435 9200905
344 SNP_A-4206412 9207043
345 SNP_A-4222861 9209115
346 SNP_A-4198452 9213523
347 SNP_A-2167006 9240971
348 SNP_A-2223082 9242511
349 SNP_A-2034188 9289321
350 SNP_A-1941478 9308277
351 SNP_A-4198638 9316144
352 SNP_A-1837126 9341988
353 SNP_A-4216549 9349319
354 SNP_A-4197176 9349334
355 SNP_A-4197177 9349369
356 SNP_A-1948300 9349475
357 SNP_A-2120555 9501123
358 SNP_A-2114060 9504889
359 SNP_A-2026896 9531134
360 SNP_A-2226560 9533937
361 SNP_A-4202122 9588561
362 SNP_A-4233665 9633773
363 SNP_A-2292280 9645022
364 SNP_A-4204258 9649960
365 SNP_A-4207595 9650518
366 SNP_A-1842492 9650671
367 SNP_A-2144554 9651242
368 SNP_A-1933731 9652438
369 SNP_A-2254753 9657243
370 SNP_A-2104193 9657289
371 SNP_A-4206096 9657636
372 SNP_A-1886602 9668935
373 SNP_A-2040401 9669336
374 SNP_A-2224633 9671489
375 SNP_A-1949894 9677580
376 SNP_A-4195045 9728976
377 SNP_A-1837444 9732840
378 SNP_A-4235804 9733493
379 SNP_A-4224824 9738799
380 SNP_A-2221486 9764356
381 SNP_A-2255060 9765127
382 SNP_A-2062815 9791854
383 SNP_A-1837564 9808904
384 SNP_A-4216400 9843258
385 SNP_A-1876512 9884404
386 SNP_A-2302058 9903073
387 SNP_A-1804549 9903752
388 SNP_A-1794621 9904138
389 SNP_A-2197986 9921751
390 SNP_A-1893680 9921774
391 SNP_A-4229163 9926566
392 SNP_A-2278904 9955922
393 SNP_A-2298472 9962367
394 SNP_A-1788281 9975140
395 SNP_A-1837767 9988337
396 SNP_A-2237768 9992990
397 SNP_A-2215462 10011497
398 SNP_A-2104244 10016110
399 SNP_A-1900123 10016222
400 SNP_A-2085885 10054070
401 SNP_A-2306427 10066374
402 SNP_A-2177410 10066462
403 SNP_A-2186476 10067243
404 SNP_A-2097421 10070927
405 SNP_A-2202498 10071570
406 SNP_A-1837839 10112209
407 SNP_A-2086416 10125886
408 SNP_A-2026973 10160091
409 SNP_A-4192879 10192755
410 SNP_A-4216762 10246545
411 SNP_A-2182455 10252751
412 SNP_A-4217909 10275516
413 SNP_A-2099599 10344307
414 SNP_A-2197083 10353205
415 SNP_A-1942828 10355521
416 SNP_A-2005059 10358592
417 SNP_A-2171946 10398836
418 SNP_A-1838001 10407199
419 SNP_A-4232793 10428031
420 SNP_A-2233738 10428512
421 SNP_A-4228157 10432886
422 SNP_A-4233009 10435970
423 SNP_A-2091819 10449953
424 SNP_A-4234386 10506688
425 SNP_A-1846444 10556076
426 SNP_A-2251496 10557959
427 SNP_A-2256908 10558006
428 SNP_A-2290380 10558039
429 SNP_A-1838113 10558389
430 SNP_A-1838114 10558455
431 SNP_A-2043594 10681333
432 SNP_A-2286697 10684310
433 SNP_A-2215406 10695357
434 SNP_A-2314562 10695885
435 SNP_A-2214522 10703718
436 SNP_A-2236505 10732168
437 SNP_A-1893742 10746804
438 SNP_A-2300934 10775263
439 SNP_A-4197288 10839544
440 SNP_A-2130173 10839833
441 SNP_A-2164449 10850398
442 SNP_A-1885900 10865101
443 SNP_A-2005064 10869752
444 SNP_A-2096776 10869773
445 SNP_A-2005065 10879532
446 SNP_A-1782599 10879912
447 SNP_A-1815188 11013734
448 SNP_A-4197292 11018528
449 SNP_A-2210631 11052086
450 SNP_A-2132040 11066755
451 SNP_A-2293037 11066850
452 SNP_A-1897421 11070711
453 SNP_A-2291960 11071848
454 SNP_A-2058374 11124244
455 SNP_A-2197551 11137256
456 SNP_A-1838674 11169314
457 SNP_A-4235415 11179760
458 SNP_A-4202679 11199762
459 SNP_A-1838020 11227679
460 SNP_A-2157667 11246993
461 SNP_A-1838740 11250042
462 SNP_A-1896773 11256344
463 SNP_A-1838762 11268186
464 SNP_A-1837212 11283630
465 SNP_A-2312923 11283739
466 SNP_A-2154919 11311181
467 SNP_A-1910065 11311453
468 SNP_A-1838858 11330514
469 SNP_A-2045733 11337037
470 SNP_A-2104764 11357543
471 SNP_A-1943715 11357947
472 SNP_A-2106938 11383766
473 SNP_A-2311651 11408416
474 SNP_A-2288368 11408733
475 SNP_A-2128201 11467738
476 SNP_A-1838964 11477189
477 SNP_A-2150261 11494910
478 SNP_A-2206615 11527648
479 SNP_A-1930515 11529594
480 SNP_A-1838990 11540412
481 SNP_A-1838992 11540523
482 SNP_A-4197324 11540544
483 SNP_A-2197005 11589169
484 SNP_A-2098578 11590503
485 SNP_A-4197330 11597190
486 SNP_A-2205131 11629550
487 SNP_A-2161152 11650220
488 SNP_A-2203907 11662069
489 SNP_A-2223315 11672110
490 SNP_A-2298961 11672736
491 SNP_A-2088734 11714112
492 SNP_A-2031402 11715030
493 SNP_A-1804661 11715142
494 SNP_A-2162428 11737367
495 SNP_A-2232671 11807616
496 SNP_A-1826290 11912342
497 SNP_A-1839185 11917225
498 SNP_A-2240760 11929892
499 SNP_A-2149870 11931404
500 SNP_A-4227026 11989760
501 SNP_A-4220402 12005200
502 SNP_A-2113019 12046287
503 SNP_A-4228592 12047079
504 SNP_A-4201744 12047110
505 SNP_A-2309450 12047463
506 SNP_A-2220988 12049053
507 SNP_A-2097365 12053119
508 SNP_A-2291116 12060204
509 SNP_A-2307900 12101370
510 SNP_A-2140684 12107021
511 SNP_A-1839297 12124724
512 SNP_A-2102034 12130882
513 SNP_A-2063353 12131469
514 SNP_A-4223933 12176009
515 SNP_A-2047058 12229843
516 SNP_A-1799836 12243885
517 SNP_A-4239200 12262339
518 SNP_A-1839412 12271548
519 SNP_A-2286687 12280303
520 SNP_A-2214413 12306804
521 SNP_A-1812241 12307036
522 SNP_A-1839485 12362717
523 SNP_A-2052771 12369189
524 SNP_A-2088868 12416952
525 SNP_A-2098966 12472876
526 SNP_A-1782193 12472981
527 SNP_A-2197289 12479435
528 SNP_A-1839591 12490145
529 SNP_A-1839593 12490201
530 SNP_A-2109392 12525419
531 SNP_A-2281158 12525877
532 SNP_A-1954280 12528539
533 SNP_A-4234303 12537074
534 SNP_A-2165596 12540753
535 SNP_A-1839682 12558426
536 SNP_A-2213618 12558791
537 SNP_A-1839687 12560641
538 SNP_A-2242232 12561486
539 SNP_A-2200623 12561622
540 SNP_A-2150854 12562507
541 SNP_A-2197008 12578911
542 SNP_A-2253539 12630155
543 SNP_A-2149954 12694109
544 SNP_A-2182999 12700837
545 SNP_A-2079146 12701190
546 SNP_A-1821855 12713626
547 SNP_A-4197396 12755289
548 SNP_A-2064234 12756048
549 SNP_A-2284700 12787020
550 SNP_A-1854235 12793117
551 SNP_A-1839893 12814112
552 SNP_A-1839918 12841952
553 SNP_A-2227061 12856666
554 SNP_A-1823248 12862370
555 SNP_A-4195850 12900792
556 SNP_A-1926912 12915422
557 SNP_A-4203348 12915733
558 SNP_A-4232069 12921357
559 SNP_A-1881081 12922367
560 SNP_A-2140221 12942425
561 SNP_A-1934611 12944405
562 SNP_A-2046036 12944465
563 SNP_A-1813805 12960727
564 SNP_A-4220491 12974821
565 SNP_A-4222338 13010807
566 SNP_A-1803418 13032208
567 SNP_A-1840108 13044243
568 SNP_A-2094882 13063637
569 SNP_A-2310667 13064646
570 SNP_A-1840158 13110258
571 SNP_A-1840159 13110425
572 SNP_A-1840160 13110583
573 SNP_A-2246999 13119162
574 SNP_A-1923000 13123935
575 SNP_A-1887911 13124198
576 SNP_A-1835824 13134849
577 SNP_A-1840193 13147203
578 SNP_A-4193364 13152707
579 SNP_A-2148959 13154730
580 SNP_A-2206867 13155034
581 SNP_A-4228423 13156047
582 SNP_A-2175304 13174740
583 SNP_A-2170313 13174855
584 SNP_A-2095042 13185172
585 SNP_A-2244411 13211999
586 SNP_A-2114307 13259754
587 SNP_A-4196292 13261280
588 SNP_A-2196788 13262290
589 SNP_A-4197442 13265586
590 SNP_A-1857396 13265827
591 SNP_A-2141857 13267191
592 SNP_A-1914056 13280375
593 SNP_A-2081944 13330666
594 SNP_A-4205882 13341360
595 SNP_A-1840476 13431890
596 SNP_A-1840479 13441121
597 SNP_A-2261482 13446930
598 SNP_A-4217422 13448594
599 SNP_A-4221401 13451498
600 SNP_A-1840492 13455247
601 SNP_A-2310095 13457592
602 SNP_A-4230978 13465642
603 SNP_A-1840569 13507806
604 SNP_A-1807853 13532106
605 SNP_A-2110229 13548141
606 SNP_A-2200119 13548602
607 SNP_A-2062927 13564994
608 SNP_A-1951104 13565430
609 SNP_A-2005073 13569512
610 SNP_A-1840604 13569671
611 SNP_A-4228060 13625073
612 SNP_A-4236183 13651680
613 SNP_A-4200635 13654256
614 SNP_A-2181389 13659449
615 SNP_A-2269096 13662284
616 SNP_A-1840713 13677862
617 SNP_A-1840720 13688896
618 SNP_A-2265536 13705950
619 SNP_A-2262987 13712324
620 SNP_A-2214558 13712394
621 SNP_A-2207392 13742316
622 SNP_A-1937504 13743140
623 SNP_A-1800074 13743227
624 SNP_A-1945664 13777776
625 SNP_A-2273972 13790347
626 SNP_A-1840799 13808533
627 SNP_A-1840800 13808603
628 SNP_A-1840802 13808669
629 SNP_A-1869979 13836690
630 SNP_A-1909617 13861779
631 SNP_A-2267718 13889230
632 SNP_A-2093414 13911342
633 SNP_A-1840919 13943140
634 SNP_A-4198833 13976452
635 SNP_A-1840949 13978196
636 SNP_A-2221188 14049774
637 SNP_A-1847429 14052012
638 SNP_A-2142113 14093529
639 SNP_A-1917554 14119195
640 SNP_A-1888261 14138099
641 SNP_A-2308961 14158697
642 SNP_A-2125344 14188557
643 SNP_A-1841086 14233992
644 SNP_A-4197497 14234734
645 SNP_A-1780872 14266813
646 SNP_A-1798271 14283144
647 SNP_A-1791243 14290104
648 SNP_A-1837349 14292460
649 SNP_A-1841208 14304290
650 SNP_A-1841211 14304430
651 SNP_A-2105834 14325803
652 SNP_A-2054464 14336115
653 SNP_A-2005079 14353357
654 SNP_A-1926151 14365422
655 SNP_A-2307278 14365497
656 SNP_A-2286604 14370350
657 SNP_A-2253943 14396863
658 SNP_A-2279744 14398008
659 SNP_A-4196563 14422434
660 SNP_A-2132222 14453353
661 SNP_A-2275947 14453386
662 SNP_A-2033145 14453428
663 SNP_A-2101829 14454035
664 SNP_A-4197529 14463676
665 SNP_A-2148574 14467175
666 SNP_A-2046418 14471661
667 SNP_A-2035470 14471902
668 SNP_A-1855107 14477485
669 SNP_A-2260288 14477678
670 SNP_A-1886492 14506864
671 SNP_A-4226912 14508276
672 SNP_A-2221465 14524312
673 SNP_A-1903173 14527901
674 SNP_A-2037207 14541669
675 SNP_A-2219355 14559816
676 SNP_A-2176491 14568034
677 SNP_A-1924237 14576921
678 SNP_A-2295024 14584504
679 SNP_A-4197545 14619228
680 SNP_A-4197546 14619286
681 SNP_A-4237038 14643310
682 SNP_A-2058819 14658227
683 SNP_A-2292610 14658355
684 SNP_A-1841649 14671928
685 SNP_A-1790775 14680628
686 SNP_A-1935369 14689899
687 SNP_A-1833471 14696420
688 SNP_A-1851909 14708799
689 SNP_A-2180856 14718672
690 SNP_A-1841705 14746126
691 SNP_A-1826372 14770723
692 SNP_A-2075959 14776248
693 SNP_A-4230024 14779889
694 SNP_A-1841749 14791705
695 SNP_A-4199747 14806191
696 SNP_A-1793166 14806531
697 SNP_A-1813917 14806709
698 SNP_A-2153119 14833270
699 SNP_A-1951529 14849195
700 SNP_A-2285477 14862651
701 SNP_A-2081199 14862844
702 SNP_A-1887235 14872704
703 SNP_A-2104388 14877803
704 SNP_A-2028321 14950975
705 SNP_A-2243441 14951378
706 SNP_A-4201344 14951477
707 SNP_A-4224957 14962821
708 SNP_A-4218441 15004895
709 SNP_A-4197570 15015006
710 SNP_A-2185950 15036456
711 SNP_A-2166416 15057744
712 SNP_A-2165750 15088981
713 SNP_A-2222046 15135200
714 SNP_A-2199422 15147695
715 SNP_A-4228964 15188806
716 SNP_A-4220855 15188820
717 SNP_A-2241187 15189078
718 SNP_A-2116815 15189124
719 SNP_A-1842179 15212405
720 SNP_A-2306017 15212798
721 SNP_A-2288291 15230919
722 SNP_A-2295824 15249261
723 SNP_A-2283145 15249408
724 SNP_A-2071387 15249569
725 SNP_A-2249125 15265393
726 SNP_A-1855275 15268797
727 SNP_A-1788024 15282822
728 SNP_A-1877504 15283607
729 SNP_A-2163951 15298132
730 SNP_A-2156450 15324395
731 SNP_A-4199466 15327950
732 SNP_A-1944177 15330707
733 SNP_A-2244447 15357533
734 SNP_A-1842769 15741139
735 SNP_A-1842836 15825286
736 SNP_A-2193987 15886333
737 SNP_A-2169405 15890923
738 SNP_A-1780674 15902718
739 SNP_A-1884525 15911407
740 SNP_A-2220324 15973490
741 SNP_A-1878624 15982031
742 SNP_A-4216261 16024409
743 SNP_A-2148187 16033627
744 SNP_A-4238410 16220297
745 SNP_A-4195297 16270540
746 SNP_A-1846661 16281041
747 SNP_A-1892787 16281130
748 SNP_A-2209968 16311498
749 SNP_A-4199768 16342407
750 SNP_A-4229386 16342839
751 SNP_A-1932110 16352112
752 SNP_A-1785101 16354334
753 SNP_A-2250585 16414002
754 SNP_A-1843101 16450642
755 SNP_A-1918896 16464122
756 SNP_A-2084799 16486774
757 SNP_A-4192784 16659493
758 SNP_A-1787350 16741605
759 SNP_A-2260544 16766741
760 SNP_A-1794689 16767489
761 SNP_A-2292591 16797303
762 SNP_A-2289505 16825685
763 SNP_A-1910365 16860591
764 SNP_A-2005090 17001530
765 SNP_A-2063498 17062349
766 SNP_A-1843619 17156307
767 SNP_A-2264964 17159584
768 SNP_A-2271994 17195117
769 SNP_A-2180186 17199397
770 SNP_A-2059491 17275612
771 SNP_A-2269331 17288720
772 SNP_A-1861247 17319992
773 SNP_A-1788821 17320107
774 SNP_A-2186302 17332168
775 SNP_A-2173899 17344599
776 SNP_A-2159030 17344692
777 SNP_A-2111259 17366356
778 SNP_A-4193027 17366734
779 SNP_A-1824944 17399760
780 SNP_A-1789496 17418109
781 SNP_A-2244691 17432785
782 SNP_A-2306276 17509737
783 SNP_A-1888582 17555672
784 SNP_A-2212156 17564918
785 SNP_A-2311443 17723129
786 SNP_A-4240519 17725099
787 SNP_A-1788895 17739358
788 SNP_A-1843855 17743504
789 SNP_A-1843857 17772441
790 SNP_A-2234401 17829274
791 SNP_A-1877154 17865593
792 SNP_A-1874877 17880298
793 SNP_A-1897101 17913698
794 SNP_A-2297002 17958988
795 SNP_A-1851393 18014335
796 SNP_A-2005093 18045025
797 SNP_A-1843997 18045293
798 SNP_A-2078103 18048176
799 SNP_A-1802087 18065633
800 SNP_A-2064613 18172522
801 SNP_A-2303902 18172723
802 SNP_A-2296464 18174535
803 SNP_A-2038598 18219242
804 SNP_A-2208446 18229935
805 SNP_A-2242225 18520434
806 SNP_A-4203078 18618054
807 SNP_A-2160135 18704802
808 SNP_A-1958462 18716625
809 SNP_A-1959781 18717622
810 SNP_A-4229512 18764303
811 SNP_A-2194972 18784031
812 SNP_A-2126491 18801488
813 SNP_A-1808105 18857962
814 SNP_A-2111427 19109505
815 SNP_A-1933557 19327558
816 SNP_A-1890403 19329816
817 SNP_A-1834559 19342689
818 SNP_A-1935507 19382123
819 SNP_A-2270395 19483754
820 SNP_A-2241284 19486692
821 SNP_A-2082355 19524677
822 SNP_A-1850012 19535432
823 SNP_A-1811549 19586530
824 SNP_A-2127273 19599891
825 SNP_A-1901384 19638568
826 SNP_A-1844680 19639713
827 SNP_A-4233786 19778128
828 SNP_A-4197252 19785985
829 SNP_A-1871448 19822676
830 SNP_A-1949482 19923065
831 SNP_A-2108905 19969762
832 SNP_A-4236404 19970493
833 SNP_A-4232113 19971552
834 SNP_A-2178525 20028881
835 SNP_A-2213438 20043844
836 SNP_A-4197815 20055907
837 SNP_A-2131181 20070666
838 SNP_A-1820830 20070746
839 SNP_A-2132384 20071044
840 SNP_A-2207345 20089000
841 SNP_A-4200876 20135115
842 SNP_A-1837772 20155944
843 SNP_A-2274028 20156497
844 SNP_A-2207573 20159385
845 SNP_A-1845093 20463036
846 SNP_A-4202904 20587119
847 SNP_A-1809012 20615749
848 SNP_A-2232291 20638389
849 SNP_A-1796625 20742331
850 SNP_A-1809321 20751239
851 SNP_A-4198205 20790361
852 SNP_A-2171624 20792902
853 SNP_A-1834700 20821273
854 SNP_A-2153064 20825987
855 SNP_A-1872397 20851016
856 SNP_A-1843048 20860096
857 SNP_A-2114898 20864342
858 SNP_A-2273902 20890280
859 SNP_A-2189560 20971661
860 SNP_A-2060810 21028932
861 SNP_A-2041887 21033080
862 SNP_A-4218528 21054428
863 SNP_A-4227870 21224100
864 SNP_A-2005105 21345306
865 SNP_A-2259440 21459693
866 SNP_A-1828990 21641670
867 SNP_A-2181916 21759399
868 SNP_A-2028158 21768021
869 SNP_A-1897394 21782250
870 SNP_A-2304394 21915741
871 SNP_A-2263021 21954538
872 SNP_A-1827792 22009077
873 SNP_A-1953057 22029237
874 SNP_A-1859211 22370819
875 SNP_A-1887462 22387781
876 SNP_A-1881698 22420273
877 SNP_A-2172235 22428176
878 SNP_A-1925741 22494871
879 SNP_A-1845962 22496341
880 SNP_A-2268574 22594513
881 SNP_A-2212428 22596174
882 SNP_A-2256756 22616771
883 SNP_A-2100561 22661470
884 SNP_A-1860030 22668196
885 SNP_A-2173095 22691152
886 SNP_A-4235778 22738888
887 SNP_A-1846014 22760245
888 SNP_A-4197917 22760442
889 SNP_A-2115434 22781616
890 SNP_A-2279252 22873930
891 SNP_A-1853053 22874636
892 SNP_A-2024455 22874985
893 SNP_A-4228562 22978483
894 SNP_A-2050377 23019858
895 SNP_A-4223991 23043082
896 SNP_A-1932798 23046031
897 SNP_A-2041624 23046682
898 SNP_A-1950334 23120724
899 SNP_A-2190693 23130802
900 SNP_A-2304493 23172411
901 SNP_A-1852746 23173454
902 SNP_A-2261441 23188621
903 SNP_A-2252396 23221896
904 SNP_A-2154568 23246647
905 SNP_A-2099098 23246937
906 SNP_A-2206400 23290559
907 SNP_A-1893880 23329994
908 SNP_A-1816038 23478534
909 SNP_A-2240843 23487016
910 SNP_A-2156297 23540335
911 SNP_A-1888052 23673851
912 SNP_A-2226317 23815868
913 SNP_A-1850465 23833095
914 SNP_A-1846058 23930054
915 SNP_A-2165131 24033876
916 SNP_A-2141441 24119611
917 SNP_A-1834330 24207070
918 SNP_A-1904902 24227014
919 SNP_A-4193026 24239828
920 SNP_A-4237167 24377195
921 SNP_A-2296784 24385123
922 SNP_A-2113064 24433864
923 SNP_A-4223296 24523266
924 SNP_A-1928357 24532830
925 SNP_A-2204445 24634988
926 SNP_A-2262118 24764399
927 SNP_A-1878565 24771580
928 SNP_A-2291264 24806416
929 SNP_A-2109535 24891441
930 SNP_A-2049327 24895151
931 SNP_A-2140698 24908731
932 SNP_A-1846080 24915990
933 SNP_A-2173135 25002820
934 SNP_A-1845859 25060476
935 SNP_A-1920973 25062049
936 SNP_A-2054524 25109298
937 SNP_A-2303077 25114150
938 SNP_A-4241254 25145292
939 SNP_A-4197931 25172243
940 SNP_A-4194789 25320453
941 SNP_A-2192138 25373221
942 SNP_A-4225029 25423103
943 SNP_A-1916516 25482231
944 SNP_A-4234466 25499505
945 SNP_A-2247398 25531819
946 SNP_A-2172413 25539605
947 SNP_A-2005120 25550601
948 SNP_A-2224755 25574858
949 SNP_A-1961104 25723214
950 SNP_A-4197937 25755541
951 SNP_A-2035951 25772478
952 SNP_A-2182487 25894853
953 SNP_A-4229035 25896751
954 SNP_A-4197954 25955997
955 SNP_A-1873810 26024145
956 SNP_A-4217950 26037058
957 SNP_A-1871796 26106460
958 SNP_A-2178421 26119008
959 SNP_A-2130121 26172898
960 SNP_A-1808232 26284025
961 SNP_A-2156534 26289747
962 SNP_A-2212975 26490848
963 SNP_A-1795259 26516549
964 SNP_A-1936144 26550868
965 SNP_A-2167554 26567395
966 SNP_A-2084796 26602486
967 SNP_A-2043625 26652675
968 SNP_A-2025431 26692934
969 SNP_A-2060283 26732281
970 SNP_A-2025679 26791212
971 SNP_A-4238429 26819348
972 SNP_A-2022637 26858750
973 SNP_A-2262103 26977514
974 SNP_A-2291714 26989426
975 SNP_A-2271129 26990364
976 SNP_A-1937742 26997435
977 SNP_A-2203305 27007946
978 SNP_A-2027847 27041382
979 SNP_A-1883195 27079871
980 SNP_A-1911710 27088517
981 SNP_A-1918954 27094989
982 SNP_A-4195617 27109313
983 SNP_A-1846862 27144777
984 SNP_A-1948583 27163735
985 SNP_A-2065272 27182912
986 SNP_A-1838962 27205319
987 SNP_A-2094338 27209135
988 SNP_A-2213070 27209678
989 SNP_A-1784099 27219405
990 SNP_A-1846897 27243613
991 SNP_A-4198011 27243682
992 SNP_A-2258722 27246115
993 SNP_A-1886786 27338617
994 SNP_A-2088397 27339260
995 SNP_A-2193288 27352718
996 SNP_A-1947644 27432755
997 SNP_A-2292404 27460756
998 SNP_A-4232584 27474705
999 SNP_A-4196629 27525515
1000 SNP_A-4235724 27525531
1001 SNP_A-1825709 27580395
1002 SNP_A-4203199 27683119
1003 SNP_A-1838664 27686945
1004 SNP_A-1823079 27705467
1005 SNP_A-4206277 27808147
1006 SNP_A-2050629 27809698
1007 SNP_A-2230784 27844289
1008 SNP_A-1811667 27847120
1009 SNP_A-1823935 27853777
1010 SNP_A-2132396 27859946
1011 SNP_A-1847095 27885978
1012 SNP_A-1865561 27902918
1013 SNP_A-1804525 27909678
1014 SNP_A-2005127 27942295
1015 SNP_A-2048798 27960951
1016 SNP_A-2192286 27972666
1017 SNP_A-2071945 27984014
1018 SNP_A-1848010 28005085
1019 SNP_A-2247236 28006152
1020 SNP_A-1881921 28010738
1021 SNP_A-1882697 28081568
1022 SNP_A-1847272 28097106
1023 SNP_A-2094111 28165646
1024 SNP_A-4240824 28166451
1025 SNP_A-2052579 28184480
1026 SNP_A-2302866 28206647
1027 SNP_A-2094189 28211329
1028 SNP_A-1811974 28231160
1029 SNP_A-2257737 28236786
1030 SNP_A-1847350 28263442
1031 SNP_A-1847351 28263758
1032 SNP_A-2098792 28299541
1033 SNP_A-2121780 28314627
1034 SNP_A-1790845 28327481
1035 SNP_A-2246580 28336640
1036 SNP_A-2044252 28341811
1037 SNP_A-2078421 28342660
1038 SNP_A-2023680 28353861
1039 SNP_A-4235072 28355538
1040 SNP_A-2177075 28370248
1041 SNP_A-2237537 28389865
1042 SNP_A-1896816 28391959
1043 SNP_A-2208589 28391976
1044 SNP_A-1924865 28392063
1045 SNP_A-4200231 28397058
1046 SNP_A-1906852 28399467
1047 SNP_A-2067797 28400185
1048 SNP_A-4231546 28400301
1049 SNP_A-4237445 28444843
1050 SNP_A-4202745 28447944
1051 SNP_A-4234608 28467160
1052 SNP_A-2183609 28474865
1053 SNP_A-4198080 28475533
1054 SNP_A-2160810 28478501
1055 SNP_A-2301225 28478980
1056 SNP_A-4221631 28484033
1057 SNP_A-2289953 28517915
1058 SNP_A-1825074 28517932
1059 SNP_A-4201207 28529349
1060 SNP_A-4203326 28565432
1061 SNP_A-2118197 28565713
1062 SNP_A-2038768 28566414
1063 SNP_A-1825259 28570428
1064 SNP_A-1847691 28592265
1065 SNP_A-2163065 28605351
1066 SNP_A-2295378 28631983
1067 SNP_A-1795115 28637607
1068 SNP_A-4224085 28640109
1069 SNP_A-2089548 28650968
1070 SNP_A-4198095 28661105
1071 SNP_A-2026942 28664543
1072 SNP_A-2077443 28668908
1073 SNP_A-2272305 28673666
1074 SNP_A-1898649 28700476
1075 SNP_A-1784298 28701175
1076 SNP_A-1901209 28701273
1077 SNP_A-4223174 28706137
1078 SNP_A-2111819 28733779
1079 SNP_A-1859536 28735085
1080 SNP_A-2220236 28742350
1081 SNP_A-2172972 28759358
1082 SNP_A-1904318 28765205
1083 SNP_A-2005132 28767579
1084 SNP_A-2273815 28769274
1085 SNP_A-2159498 28771197
1086 SNP_A-1809538 28773841
1087 SNP_A-1873397 28797566
1088 SNP_A-2258971 28802549
1089 SNP_A-1868389 28809416
1090 SNP_A-1908821 28828682
1091 SNP_A-1847973 28843327
1092 SNP_A-2109708 28843711
1093 SNP_A-4232261 28861106
1094 SNP_A-2283545 28889966
1095 SNP_A-2273624 28890180
1096 SNP_A-4218706 28891980
1097 SNP_A-1871144 28901364
1098 SNP_A-1956907 28905999
1099 SNP_A-1808601 28911274
1100 SNP_A-1848038 28914067
1101 SNP_A-2163123 28914659
1102 SNP_A-4233305 28915262
1103 SNP_A-2031362 28921210
1104 SNP_A-2048888 28927106
1105 SNP_A-1822046 28936902
1106 SNP_A-2261991 28940816
1107 SNP_A-4201248 28965820
1108 SNP_A-4219775 28969011
1109 SNP_A-4201509 28981264
1110 SNP_A-2230325 28985304
1111 SNP_A-1792564 28985499
1112 SNP_A-1848208 29008615
1113 SNP_A-2269796 29045979
1114 SNP_A-1848240 29046433
1115 SNP_A-2255531 29050295
1116 SNP_A-2180700 29076975
1117 SNP_A-1848276 29089136
1118 SNP_A-4198141 29089168
1119 SNP_A-2031540 29091858
1120 SNP_A-2099992 29092019
1121 SNP_A-4193279 29124481
1122 SNP_A-1835823 29144604
1123 SNP_A-4237890 29146457
1124 SNP_A-1892854 29163175
1125 SNP_A-2099280 29165530
1126 SNP_A-2005137 29177793
1127 SNP_A-2175382 29178203
1128 SNP_A-4198149 29184724
1129 SNP_A-2028931 29219827
1130 SNP_A-2160959 29237494
1131 SNP_A-1937266 29238214
1132 SNP_A-1914890 29238825
1133 SNP_A-2074891 29256668
1134 SNP_A-4238909 29261371
1135 SNP_A-2245178 29333048
1136 SNP_A-4218618 29343547
1137 SNP_A-2034893 29359201
1138 SNP_A-2255387 29359778
1139 SNP_A-2111801 29367973
1140 SNP_A-1954273 29407929
1141 SNP_A-4195636 29408138
1142 SNP_A-2143689 29408164
1143 SNP_A-2271923 29477268
1144 SNP_A-2281588 29489922
1145 SNP_A-1945124 29489996
1146 SNP_A-2151923 29492774
1147 SNP_A-1886230 29507383
1148 SNP_A-4236093 29511447
1149 SNP_A-2098740 29520549
1150 SNP_A-2259296 29520733
1151 SNP_A-1939923 29520790
1152 SNP_A-4198181 29522313
1153 SNP_A-2021800 29529302
1154 SNP_A-1931126 29532895
1155 SNP_A-1882382 29545727
1156 SNP_A-2038427 29555142
1157 SNP_A-1819165 29565373
1158 SNP_A-4198185 29570617
1159 SNP_A-1848772 29572934
1160 SNP_A-1848775 29573469
1161 SNP_A-1848794 29600082
1162 SNP_A-2199277 29600686
1163 SNP_A-4226733 29610207
1164 SNP_A-2314573 29625029
1165 SNP_A-1848070 29659146
1166 SNP_A-1914513 29659797
1167 SNP_A-2005139 29698682
1168 SNP_A-1838927 29701822
1169 SNP_A-4198203 29706619
1170 SNP_A-1848959 29710800
1171 SNP_A-1955967 29711341
1172 SNP_A-4224673 29724910
1173 SNP_A-1819784 29724963
1174 SNP_A-1850536 29725037
1175 SNP_A-2137763 29725240
1176 SNP_A-4197930 29725576
1177 SNP_A-2245908 29728676
1178 SNP_A-1910024 29728905
1179 SNP_A-1809084 29734011
1180 SNP_A-4230600 29734079
1181 SNP_A-1955271 29734719
1182 SNP_A-1849027 29742472
1183 SNP_A-1867215 29745742
1184 SNP_A-1810791 29745816
1185 SNP_A-1855317 29745894
1186 SNP_A-1822770 29748135
1187 SNP_A-1909024 29754223
1188 SNP_A-1954824 29754544
1189 SNP_A-1798999 29754568
1190 SNP_A-2187190 29756942
1191 SNP_A-1851600 29766528
1192 SNP_A-2229158 29766733
1193 SNP_A-2304434 29772173
1194 SNP_A-4192982 29784253
1195 SNP_A-2121072 29784848
1196 SNP_A-1860898 29785325
1197 SNP_A-2174728 29820947
1198 SNP_A-1849288 29848455
1199 SNP_A-4198235 29864223
1200 SNP_A-4226690 29871153
1201 SNP_A-2313365 29871891
1202 SNP_A-1849321 29879878
1203 SNP_A-4240196 29907369
1204 SNP_A-2300514 29909488
1205 SNP_A-1940582 29911720
1206 SNP_A-1838195 29917115
1207 SNP_A-1829855 29917572
1208 SNP_A-1840825 29918260
1209 SNP_A-2079761 29918396
1210 SNP_A-2235223 29971215
1211 SNP_A-2211322 30024199
1212 SNP_A-1902406 30034434
1213 SNP_A-4202242 30038668
1214 SNP_A-4198250 30039109
1215 SNP_A-2239833 30047820
1216 SNP_A-2071556 30048197
1217 SNP_A-4226763 30104540
1218 SNP_A-2101562 30113818
1219 SNP_A-1864853 30152827
1220 SNP_A-1849597 30155847
1221 SNP_A-2124974 30158274
1222 SNP_A-1849611 30172860
1223 SNP_A-1849614 30179481
1224 SNP_A-4206098 30185000
1225 SNP_A-2248992 30185180
1226 SNP_A-1831192 30356742
1227 SNP_A-1783581 30365947
1228 SNP_A-1788679 30457933
1229 SNP_A-4205260 30510041
1230 SNP_A-1814506 30518299
1231 SNP_A-2058833 30523981
1232 SNP_A-1904658 30532041
1233 SNP_A-2160998 30570582
1234 SNP_A-1878183 30571045
1235 SNP_A-4200170 30589462
1236 SNP_A-1860401 30608347
1237 SNP_A-2120137 30610953
1238 SNP_A-1818069 30617137
1239 SNP_A-1805692 30619955
1240 SNP_A-2066417 30641915
1241 SNP_A-1959745 30655442
1242 SNP_A-4240970 30673686
1243 SNP_A-1890398 30673709
1244 SNP_A-1943692 30673818
1245 SNP_A-1953842 30674028
1246 SNP_A-2258326 30708220
1247 SNP_A-1849970 30798378
1248 SNP_A-1905846 30915499
1249 SNP_A-2043600 30917321
1250 SNP_A-1888027 30917491
1251 SNP_A-1850109 30970220
1252 SNP_A-2236921 30995334
1253 SNP_A-4234472 31003261
1254 SNP_A-2313218 31020963
1255 SNP_A-1821409 31021770
1256 SNP_A-4217241 31048697
1257 SNP_A-2046544 31163331
1258 SNP_A-2086566 31187678
1259 SNP_A-2140832 31212609
1260 SNP_A-1890754 31276650
1261 SNP_A-4237145 31281019
1262 SNP_A-1897352 31317362
1263 SNP_A-2289688 31322062
1264 SNP_A-2086018 31336328
1265 SNP_A-2086616 31358760
1266 SNP_A-1898899 31378996
1267 SNP_A-2220771 31381258
1268 SNP_A-1861534 31382410
1269 SNP_A-2187158 31382952
1270 SNP_A-2229711 31384013
1271 SNP_A-4223162 31388871
1272 SNP_A-2149046 31420780
1273 SNP_A-4239439 31420897
1274 SNP_A-2280414 31428390
1275 SNP_A-1850437 31429427
1276 SNP_A-4198335 31449476
1277 SNP_A-1781183 31459625
1278 SNP_A-4192594 31460821
1279 SNP_A-2283285 31485982
1280 SNP_A-1826368 31486016
1281 SNP_A-2264661 31489488
1282 SNP_A-2162088 31923810
1283 SNP_A-4194109 31939244
1284 SNP_A-1895878 32040112
1285 SNP_A-4195151 32043803
1286 SNP_A-2197094 32049873
1287 SNP_A-1850724 32060753
1288 SNP_A-1880542 32104672
1289 SNP_A-1850780 32115735
1290 SNP_A-1850783 32115831
1291 SNP_A-2154059 32122480
1292 SNP_A-2028643 32129886
1293 SNP_A-2157773 32130583
1294 SNP_A-4241054 32145485
1295 SNP_A-2092932 32154285
1296 SNP_A-2275148 32154348
1297 SNP_A-2212683 32155022
1298 SNP_A-1781081 32155150
1299 SNP_A-2299433 32155518
1300 SNP_A-1805498 32211475
1301 SNP_A-4199660 32214552
1302 SNP_A-2092631 32234457
1303 SNP_A-2186809 32281667
1304 SNP_A-2233434 32305940
1305 SNP_A-1850991 32322519
1306 SNP_A-1891477 32332227
1307 SNP_A-1935803 32342672
1308 SNP_A-2303695 32362128
1309 SNP_A-2054479 32404495
1310 SNP_A-4205371 32404949
1311 SNP_A-4237261 32426519
1312 SNP_A-2235452 32482548
1313 SNP_A-4207276 32491698
1314 SNP_A-2201671 32535533
1315 SNP_A-2226795 32563796
1316 SNP_A-4200198 32568624
1317 SNP_A-2149796 32599956
1318 SNP_A-1851108 32624529
1319 SNP_A-1851117 32663038
1320 SNP_A-2250320 32663780
1321 SNP_A-2267887 32707092
1322 SNP_A-1800500 32741257
1323 SNP_A-2273163 32767971
1324 SNP_A-2201886 32890729
1325 SNP_A-2033776 32892575
1326 SNP_A-1851255 32917163
1327 SNP_A-2021935 32929668
1328 SNP_A-2052672 32931264
1329 SNP_A-2040795 33007030
1330 SNP_A-2023726 33027096
1331 SNP_A-2171131 33027745
1332 SNP_A-2068976 33074720
1333 SNP_A-2085488 33119920
1334 SNP_A-1955223 33126805
1335 SNP_A-1884049 33134329
1336 SNP_A-1844550 33134628
1337 SNP_A-1851397 33145147
1338 SNP_A-2235806 33151976
1339 SNP_A-4199379 33226212
1340 SNP_A-4197133 33243357
1341 SNP_A-1851457 33244369
1342 SNP_A-1851458 33244656
1343 SNP_A-2005152 33268343
1344 SNP_A-2219442 33272440
1345 SNP_A-1828153 33318471
1346 SNP_A-1782064 33664392
1347 SNP_A-1861361 33678831
1348 SNP_A-2115702 33785091
1349 SNP_A-2185622 33823479
1350 SNP_A-2153573 33862666
1351 SNP_A-2266094 33901979
1352 SNP_A-2021386 33929377
1353 SNP_A-2105989 34035711
1354 SNP_A-2040031 34038165
1355 SNP_A-2306080 34038312
1356 SNP_A-2286720 34152571
1357 SNP_A-1851741 34176036
1358 SNP_A-1783008 34183104
1359 SNP_A-1851768 34207527
1360 SNP_A-2054370 34239592
1361 SNP_A-2252995 34472851
1362 SNP_A-2164124 34526657
1363 SNP_A-1894857 34526928
1364 SNP_A-2245884 34672843
1365 SNP_A-1885549 34686950
1366 SNP_A-4198491 34694635
1367 SNP_A-4198492 34695767
1368 SNP_A-4236384 34740694
1369 SNP_A-2178354 34758459
1370 SNP_A-2059820 34770248
1371 SNP_A-4235936 34786442
1372 SNP_A-2005155 34949761
1373 SNP_A-2236183 34979949
1374 SNP_A-1910492 35084426
1375 SNP_A-1915932 35175785
1376 SNP_A-2196888 35282646
1377 SNP_A-2174297 35294289
1378 SNP_A-2204229 35338911
1379 SNP_A-2204117 35433018
1380 SNP_A-2302295 35677005
1381 SNP_A-4232742 35894270
1382 SNP_A-1870328 35894518
1383 SNP_A-1955111 35927454
1384 SNP_A-2109641 36010495
1385 SNP_A-2274627 36011285
1386 SNP_A-1955613 36050768
1387 SNP_A-1883109 36070052
1388 SNP_A-4195928 36105495
1389 SNP_A-2242575 36133740
1390 SNP_A-2249040 36138892
1391 SNP_A-1852701 36159003
1392 SNP_A-4198537 36159679
1393 SNP_A-2030879 36169839
1394 SNP_A-1951171 36191842
1395 SNP_A-1912904 36192117
1396 SNP_A-1950266 36242618
1397 SNP_A-1852776 36264327
1398 SNP_A-2156275 36264388
1399 SNP_A-1862322 36300407
1400 SNP_A-1855145 36319394
1401 SNP_A-2084781 36345469
1402 SNP_A-2110866 36350144
1403 SNP_A-2140588 36358887
1404 SNP_A-2263276 36359072
1405 SNP_A-1785485 36361635
1406 SNP_A-1852921 36376323
1407 SNP_A-1903547 36380188
1408 SNP_A-1852990 36407768
1409 SNP_A-4198573 36408189
1410 SNP_A-1852992 36408236
1411 SNP_A-1852994 36408289
1412 SNP_A-2159819 36414055
1413 SNP_A-2267325 36420182
1414 SNP_A-4193019 36445008
1415 SNP_A-1916647 36474838
1416 SNP_A-1853785 36483584
1417 SNP_A-1998083 36488761
1418 SNP_A-4204858 36488979
1419 SNP_A-4203177 36492993
1420 SNP_A-1863196 36561201
1421 SNP_A-2179127 36661507
1422 SNP_A-1906534 36686999
1423 SNP_A-2060647 36728272
1424 SNP_A-2237252 36728319
1425 SNP_A-2075906 36788472
1426 SNP_A-1954686 36815998
1427 SNP_A-1801769 36848205
1428 SNP_A-2246299 36855935
1429 SNP_A-1853436 36862543
1430 SNP_A-4202733 36877852
1431 SNP_A-4232104 36878052
1432 SNP_A-4238159 36878924
1433 SNP_A-2082544 36884548
1434 SNP_A-1901721 36884664
1435 SNP_A-2246210 36885866
1436 SNP_A-2075376 36953340
1437 SNP_A-2292274 36986323
1438 SNP_A-2224215 36986979
1439 SNP_A-2180105 37162296
1440 SNP_A-4199749 37251667
1441 SNP_A-4195857 37278790
1442 SNP_A-4197128 37278811
1443 SNP_A-1950944 37278979
1444 SNP_A-2148860 37339191
1445 SNP_A-1937945 37408993
1446 SNP_A-1818853 37428367
1447 SNP_A-1929474 37542538
1448 SNP_A-2174267 37542890
1449 SNP_A-2224234 37575778
1450 SNP_A-1847585 37678846
1451 SNP_A-2276876 37723124
1452 SNP_A-1870241 37725506
1453 SNP_A-2045758 37748428
1454 SNP_A-2056150 37768646
1455 SNP_A-2098677 37824128
1456 SNP_A-1904647 38126829
1457 SNP_A-1900810 38316992
1458 SNP_A-1818219 38324922
1459 SNP_A-2250277 38329067
1460 SNP_A-2188178 38359611
1461 SNP_A-2254720 38496716
1462 SNP_A-2154559 38512575
1463 SNP_A-1864751 38773860
1464 SNP_A-1916428 38817755
1465 SNP_A-2226639 38924551
1466 SNP_A-2136708 38925953
1467 SNP_A-2276933 38929256
1468 SNP_A-1853827 38954909
1469 SNP_A-2109314 38958044
1470 SNP_A-2218970 39045774
1471 SNP_A-2115251 39062610
1472 SNP_A-2156471 39068494
1473 SNP_A-2294523 39158609
1474 SNP_A-2255521 39163247
1475 SNP_A-2124126 39176612
1476 SNP_A-1853951 39182612
1477 SNP_A-1865772 39201350
1478 SNP_A-2100899 39247565
1479 SNP_A-2040104 39273488
1480 SNP_A-2198083 39316577
1481 SNP_A-2118163 39325717
1482 SNP_A-1911768 39328900
1483 SNP_A-4224201 39329033
1484 SNP_A-2066330 39330777
1485 SNP_A-1946520 39361267
1486 SNP_A-2209138 39397137
1487 SNP_A-1797502 39421451
1488 SNP_A-4198663 39455014
1489 SNP_A-2280379 39578660
1490 SNP_A-1836774 39607689
1491 SNP_A-2217643 39660170
1492 SNP_A-2246591 39773022
1493 SNP_A-2169640 39842499
1494 SNP_A-4203320 39902400
1495 SNP_A-4217320 39909740
1496 SNP_A-2201934 39925872
1497 SNP_A-1843982 40053010
1498 SNP_A-1854446 40065125
1499 SNP_A-2058941 40076442
1500 SNP_A-1930336 40110303
1501 SNP_A-1854498 40203620
1502 SNP_A-4198693 40277122
1503 SNP_A-2150305 40304977
1504 SNP_A-2195254 40316535
1505 SNP_A-2203842 40319989
1506 SNP_A-4233394 40322821
1507 SNP_A-2236077 40334080
1508 SNP_A-2168150 40347575
1509 SNP_A-2098572 40350621
1510 SNP_A-2170359 40510905
1511 SNP_A-1851279 40511440
1512 SNP_A-2278006 40519772
1513 SNP_A-1923284 40524918
1514 SNP_A-2189698 40672396
1515 SNP_A-1935311 40815480
1516 SNP_A-4235739 40841574
1517 SNP_A-2052018 40848884
1518 SNP_A-1916279 40897439
1519 SNP_A-2226240 40897617
1520 SNP_A-1901709 41097235
1521 SNP_A-1855089 41119024
1522 SNP_A-2123872 41119718
1523 SNP_A-1956711 41134385
1524 SNP_A-1835130 41137033
1525 SNP_A-1956021 41137530
1526 SNP_A-4197644 41151216
1527 SNP_A-1855144 41157478
1528 SNP_A-2148866 41182408
1529 SNP_A-2206444 41182437
1530 SNP_A-2302032 41188138
1531 SNP_A-2260922 41248753
1532 SNP_A-1807496 41260178
1533 SNP_A-2025651 41273970
1534 SNP_A-2024557 41310477
1535 SNP_A-2213222 41311278
1536 SNP_A-1789909 41333623
1537 SNP_A-1912796 41350476
1538 SNP_A-1881375 41357207
1539 SNP_A-2208652 41357489
1540 SNP_A-2194256 41357966
1541 SNP_A-2283353 41358078
1542 SNP_A-1949384 41358383
1543 SNP_A-4237620 41368853
1544 SNP_A-1814887 41369767
1545 SNP_A-2304082 41395352
1546 SNP_A-2236352 41407845
1547 SNP_A-2210239 41414477
1548 SNP_A-2199736 41414847
1549 SNP_A-2314387 41431738
1550 SNP_A-2041819 41439785
1551 SNP_A-2254794 41450308
1552 SNP_A-2126689 41470954
1553 SNP_A-1855478 41472797
1554 SNP_A-4198779 41474846
1555 SNP_A-2106664 41491663
1556 SNP_A-1818082 41492888
1557 SNP_A-1904893 41513416
1558 SNP_A-2123151 41518102
1559 SNP_A-2240297 41518415
1560 SNP_A-2043797 41521621
1561 SNP_A-2159623 41536766
1562 SNP_A-1842651 41543275
1563 SNP_A-1816082 41546868
1564 SNP_A-2028705 41553381
1565 SNP_A-1934806 41587072
1566 SNP_A-2023028 41587103
1567 SNP_A-2083201 41592502
1568 SNP_A-2126506 41592845
1569 SNP_A-2029077 41602401
1570 SNP_A-2185756 41602774
1571 SNP_A-1951210 41609141
1572 SNP_A-1843938 41623394
1573 SNP_A-1865407 41623640
1574 SNP_A-1851359 41635965
1575 SNP_A-1854317 41647903
1576 SNP_A-1836455 41707463
1577 SNP_A-2058804 41707706
1578 SNP_A-2188269 42144468
1579 SNP_A-2223404 42150418
1580 SNP_A-1955665 42156524
1581 SNP_A-4198821 42164086
1582 SNP_A-1855889 42164185
1583 SNP_A-2005176 42177829
1584 SNP_A-4205698 42181223
1585 SNP_A-2241825 42191820
1586 SNP_A-2041719 42211804
1587 SNP_A-4222055 42224229
1588 SNP_A-2176476 42276896
1589 SNP_A-1940120 42276928
1590 SNP_A-1872313 42283052
1591 SNP_A-2250439 42285344
1592 SNP_A-2300645 42313021
1593 SNP_A-2156489 42313936
1594 SNP_A-4198830 42342260
1595 SNP_A-1791638 42343702
1596 SNP_A-2099835 42343767
1597 SNP_A-1856052 42389001
1598 SNP_A-1856053 42389020
1599 SNP_A-1916012 42413441
1600 SNP_A-1782932 42435756
1601 SNP_A-1815240 42501788
1602 SNP_A-1856241 42521125
1603 SNP_A-4195635 42542428
1604 SNP_A-2031955 42548360
1605 SNP_A-2087283 42583559
1606 SNP_A-4205966 42662927
1607 SNP_A-1877750 42671716
1608 SNP_A-2102195 42678124
1609 SNP_A-2183657 42691151
1610 SNP_A-2127246 42692416
1611 SNP_A-2069559 42692434
1612 SNP_A-4198865 42692948
1613 SNP_A-1875496 42695420
1614 SNP_A-2223757 42695479
1615 SNP_A-1844176 42702891
1616 SNP_A-2264331 42748738
1617 SNP_A-1932121 42749751
1618 SNP_A-4194773 42761344
1619 SNP_A-1960891 42780114
1620 SNP_A-1921687 42834445
1621 SNP_A-1834766 43057098
1622 SNP_A-2114543 43057279
1623 SNP_A-2144306 43207353
1624 SNP_A-1856617 43259885
1625 SNP_A-1791094 43264182
1626 SNP_A-1878710 43362231
1627 SNP_A-2096856 43375697
1628 SNP_A-2099456 43404532
1629 SNP_A-1783870 43425430
1630 SNP_A-2136697 43425705
1631 SNP_A-4217559 43484352
1632 SNP_A-2158144 43522924
1633 SNP_A-2303033 43522941
1634 SNP_A-2252314 43526098
1635 SNP_A-2281900 43550334
1636 SNP_A-1787777 43592989
1637 SNP_A-1961407 43599947
1638 SNP_A-2092756 43603993
1639 SNP_A-1856876 43607501
1640 SNP_A-2053236 43616538
1641 SNP_A-2053283 43616735
1642 SNP_A-4205517 43635815
1643 SNP_A-4205482 43635831
1644 SNP_A-2257051 43673174
1645 SNP_A-1913963 43685059
1646 SNP_A-1817259 43690578
1647 SNP_A-2120074 43691111
1648 SNP_A-2186126 43711363
1649 SNP_A-2066327 43728670
1650 SNP_A-2209606 43744952
1651 SNP_A-2128564 43746077
1652 SNP_A-4198925 43753351
1653 SNP_A-2296701 43773588
1654 SNP_A-2069357 43782159
1655 SNP_A-1836563 43785404
1656 SNP_A-1857015 43827431
1657 SNP_A-2041923 43855672
1658 SNP_A-2175248 43880182
1659 SNP_A-2066954 43924215
1660 SNP_A-2281033 43952047
1661 SNP_A-2083875 44108542
1662 SNP_A-1821823 44108823
1663 SNP_A-2032445 44203469
1664 SNP_A-1789265 44272952
1665 SNP_A-2005181 44302434
1666 SNP_A-2245716 44363206
1667 SNP_A-2265533 44363545
1668 SNP_A-4224287 44402113
1669 SNP_A-1827800 44470037
1670 SNP_A-1876168 44538319
1671 SNP_A-1857282 44563075
1672 SNP_A-2005182 44563389
1673 SNP_A-1781535 44595492
1674 SNP_A-2279370 44633524
1675 SNP_A-4206462 44633642
1676 SNP_A-2277671 44690298
1677 SNP_A-1927193 44701528
1678 SNP_A-1925854 44783572
1679 SNP_A-2211204 44795465
1680 SNP_A-4206786 44805056
1681 SNP_A-2178384 44864485
1682 SNP_A-2147850 44864779
1683 SNP_A-2122164 44907429
1684 SNP_A-1857532 44946689
1685 SNP_A-2284644 45040049
1686 SNP_A-2099471 45152514
1687 SNP_A-1842000 45184550
1688 SNP_A-2242982 45198825
1689 SNP_A-2100267 45297374
1690 SNP_A-2181649 45297407
1691 SNP_A-1872329 45299835
1692 SNP_A-4202455 45347950
1693 SNP_A-2194409 45412872
1694 SNP_A-2289707 45465702
1695 SNP_A-4236204 45504385
1696 SNP_A-1841512 45552809
1697 SNP_A-2252702 45612247
1698 SNP_A-2193007 45631251
1699 SNP_A-1930866 45644777
1700 SNP_A-2068748 45644854
1701 SNP_A-1941833 45660967
1702 SNP_A-2305935 45673327
1703 SNP_A-1935025 45736919
1704 SNP_A-1858219 45739500
1705 SNP_A-1946428 45746518
1706 SNP_A-2049727 45780966
1707 SNP_A-1792022 45861706
1708 SNP_A-2055306 45869694
1709 SNP_A-1848856 45879172
1710 SNP_A-1864258 45892134
1711 SNP_A-2203357 45920571
1712 SNP_A-1944192 45935514
1713 SNP_A-2200998 45961312
1714 SNP_A-2208774 46022030
1715 SNP_A-1895691 46063948
1716 SNP_A-1858231 46084780
1717 SNP_A-4227924 46229894
1718 SNP_A-1814645 46271051
1719 SNP_A-2248903 46271158
1720 SNP_A-2253455 46324374
1721 SNP_A-2065759 46340442
1722 SNP_A-1858405 46428530
1723 SNP_A-1858451 46574446
1724 SNP_A-1835566 46592561
1725 SNP_A-4199375 46607237
1726 SNP_A-1858506 46706737
1727 SNP_A-2091676 46776482
1728 SNP_A-4204005 46790544
1729 SNP_A-4227432 46793651
1730 SNP_A-1812762 46808885
1731 SNP_A-2159700 46809289
1732 SNP_A-1910181 46809498
1733 SNP_A-1781029 46835005
1734 SNP_A-1913331 46835041
1735 SNP_A-2163959 46866271
1736 SNP_A-1858637 46871428
1737 SNP_A-1817215 46887236
1738 SNP_A-2276481 46944261
1739 SNP_A-2005189 46987406
1740 SNP_A-2266862 46992077
1741 SNP_A-1858716 46995183
1742 SNP_A-1814102 47029986
1743 SNP_A-2227584 47071222
1744 SNP_A-1858764 47073273
1745 SNP_A-1958487 47086421
1746 SNP_A-4200730 47087703
1747 SNP_A-1858817 47089473
1748 SNP_A-2280804 47090559
1749 SNP_A-2294007 47092582
1750 SNP_A-1817705 47093718
1751 SNP_A-2211260 47095053
1752 SNP_A-4199044 47096140
1753 SNP_A-4199046 47096154
1754 SNP_A-1858842 47097141
1755 SNP_A-4199052 47115727
1756 SNP_A-4221115 47132512
1757 SNP_A-4230428 47136821
1758 SNP_A-2005190 47151791
1759 SNP_A-2050628 47162206
1760 SNP_A-4225125 47162667
1761 SNP_A-2075240 47163241
1762 SNP_A-2026849 47174015
1763 SNP_A-1845329 47178050
1764 SNP_A-1858999 47212755
1765 SNP_A-2092540 47230438
1766 SNP_A-1859037 47241051
1767 SNP_A-2005192 47241635
1768 SNP_A-2093788 47257733
1769 SNP_A-1859060 47262912
1770 SNP_A-2197082 47354484
1771 SNP_A-1903175 47364547
1772 SNP_A-2196700 47364993
1773 SNP_A-1859177 47382241
1774 SNP_A-4231355 47412115
1775 SNP_A-1780886 47429661
1776 SNP_A-2222076 47432612
1777 SNP_A-1936902 47434848
1778 SNP_A-2253567 47435142
1779 SNP_A-2291249 47435750
1780 SNP_A-1842320 47444709
1781 SNP_A-2174550 47446925
1782 SNP_A-2281242 47453436
1783 SNP_A-1859292 47491588
1784 SNP_A-2105926 47531938
1785 SNP_A-2139513 47534336
1786 SNP_A-2159052 47534415
1787 SNP_A-1824555 47534816
1788 SNP_A-2297744 47547164
1789 SNP_A-1859357 47559455
1790 SNP_A-2221063 47584392
1791 SNP_A-1875022 47602137
1792 SNP_A-1859387 47607396
1793 SNP_A-1930048 47612927
1794 SNP_A-4193145 47619323
1795 SNP_A-1859409 47637833
1796 SNP_A-2190302 47649495
1797 SNP_A-1859423 47655029
1798 SNP_A-2246295 47656551
1799 SNP_A-1954502 47674724
1800 SNP_A-1859483 47687556
1801 SNP_A-2281621 47697111
1802 SNP_A-2091206 47714172
1803 SNP_A-1859521 47741341
1804 SNP_A-1859522 47750538
1805 SNP_A-2294119 47770289
1806 SNP_A-1859533 47799404
1807 SNP_A-4199104 47799514
1808 SNP_A-1859535 47799730
1809 SNP_A-4199124 47800674
1810 SNP_A-1812462 47802800
1811 SNP_A-1859538 47805685
1812 SNP_A-2053747 47861956
1813 SNP_A-1784877 47862514
1814 SNP_A-2146535 47862591
1815 SNP_A-4199106 47874978
1816 SNP_A-2130964 47881187
1817 SNP_A-2262120 47893440
1818 SNP_A-1859586 47907473
1819 SNP_A-4198976 47923307
1820 SNP_A-1819916 47927145
1821 SNP_A-2263399 47927239
1822 SNP_A-1923289 47938582
1823 SNP_A-1796526 47940821
1824 SNP_A-4199114 47948597
1825 SNP_A-1804172 47952107
1826 SNP_A-4194497 47952326
1827 SNP_A-1887795 47952544
1828 SNP_A-4218648 47998391
1829 SNP_A-4220785 48034698
1830 SNP_A-1818949 48039063
1831 SNP_A-2222574 48039443
1832 SNP_A-4228635 48040637
1833 SNP_A-2084425 48040777
1834 SNP_A-1932169 48051058
1835 SNP_A-1789230 48058862
1836 SNP_A-1859841 48083872
1837 SNP_A-1859842 48084450
1838 SNP_A-2054158 48093607
1839 SNP_A-2116329 48093793
1840 SNP_A-2284080 48094974
1841 SNP_A-2147318 48114567
1842 SNP_A-1956733 48115018
1843 SNP_A-1859899 48118404
1844 SNP_A-4199143 48118637
1845 SNP_A-2267035 48122155
1846 SNP_A-2227195 48133544
1847 SNP_A-2297735 48166395
1848 SNP_A-1859956 48168557
1849 SNP_A-1859957 48169092
1850 SNP_A-1851059 48169614
1851 SNP_A-1860000 48205748
1852 SNP_A-2035933 48213224
1853 SNP_A-4238395 48221086
1854 SNP_A-2249515 48223041
1855 SNP_A-1851563 48232788
1856 SNP_A-4199154 48243428
1857 SNP_A-4199155 48243948
1858 SNP_A-2084291 48254065
1859 SNP_A-1883153 48278039
1860 SNP_A-4237897 48292028
1861 SNP_A-2115589 48292589
1862 SNP_A-2230134 48292853
1863 SNP_A-1798593 48359292
1864 SNP_A-1944126 48359889
1865 SNP_A-2143466 48382259
1866 SNP_A-1919813 48413228
1867 SNP_A-1787499 48439542
1868 SNP_A-1852407 48457037
1869 SNP_A-1917900 48463838
1870 SNP_A-1944104 48467696
1871 SNP_A-2032719 48506825
1872 SNP_A-1860242 48509950
1873 SNP_A-2057721 48535791
1874 SNP_A-2044145 48595422
1875 SNP_A-2005196 48619766
1876 SNP_A-2005197 48650253
1877 SNP_A-4226726 48664476
1878 SNP_A-2122394 48668858
1879 SNP_A-2037335 48669406
1880 SNP_A-4224944 48699148
1881 SNP_A-2140842 48699284
1882 SNP_A-4205808 48701543
1883 SNP_A-1795378 48702595
1884 SNP_A-2053342 48702877
1885 SNP_A-2252376 48704777
1886 SNP_A-2029848 48705131
1887 SNP_A-1835686 48705402
1888 SNP_A-1863939 48711306
1889 SNP_A-2128218 48718190
1890 SNP_A-4199193 48732019
1891 SNP_A-2165252 48733219
1892 SNP_A-4235980 48750969
1893 SNP_A-1918031 48757737
1894 SNP_A-1945607 48782167
1895 SNP_A-2177232 48782557
1896 SNP_A-4199201 48824655
1897 SNP_A-2133371 48827464
1898 SNP_A-2130130 48869912
1899 SNP_A-4199206 48883840
1900 SNP_A-4196341 48883856
1901 SNP_A-1860659 48883973
1902 SNP_A-2040111 48899896
1903 SNP_A-2185149 48905323
1904 SNP_A-1822084 48914760
1905 SNP_A-2173753 48998498
1906 SNP_A-1871987 49015851
1907 SNP_A-1860761 49030303
1908 SNP_A-1860763 49031140
1909 SNP_A-1822786 49042783
1910 SNP_A-4192899 49045805
1911 SNP_A-1854375 49046754
1912 SNP_A-1860789 49047083
1913 SNP_A-2312081 49058483
1914 SNP_A-2096992 49065935
1915 SNP_A-1952002 49066516
1916 SNP_A-2257272 49069691
1917 SNP_A-1840422 49070299
1918 SNP_A-1860834 49089762
1919 SNP_A-4199214 49090065
1920 SNP_A-1860855 49127095
1921 SNP_A-4199216 49128109
1922 SNP_A-2111747 49135400
1923 SNP_A-4194217 49136249
1924 SNP_A-2173464 49217802
1925 SNP_A-2060221 49220319
1926 SNP_A-1783173 49231240
1927 SNP_A-1793441 49236280
1928 SNP_A-2191217 49245514
1929 SNP_A-2261394 49250880
1930 SNP_A-2092030 49258166
1931 SNP_A-1925777 49293563
1932 SNP_A-1891835 49311362
1933 SNP_A-2254777 49353086
1934 SNP_A-1861042 49402318
1935 SNP_A-1861043 49402687
1936 SNP_A-4203400 49431899
1937 SNP_A-1861072 49432195
1938 SNP_A-4206480 49437041
1939 SNP_A-1806988 49495830
1940 SNP_A-1861200 49599985
1941 SNP_A-1840053 49652619
1942 SNP_A-1837595 49652689
1943 SNP_A-1850382 49663220
1944 SNP_A-2311766 49663824
1945 SNP_A-2094166 49687051
1946 SNP_A-1892263 49802856
1947 SNP_A-2214884 49884200
1948 SNP_A-1861414 49905876
1949 SNP_A-2047041 49989725
1950 SNP_A-2280202 49989877
1951 SNP_A-2039562 50000215
1952 SNP_A-2041591 50000862
1953 SNP_A-4207107 50033605
1954 SNP_A-1884727 50033747
1955 SNP_A-1951389 50040425
1956 SNP_A-2062714 50040615
1957 SNP_A-2098239 50050336
1958 SNP_A-1923854 50053424
1959 SNP_A-4235317 50057848
1960 SNP_A-1928973 50061188
1961 SNP_A-1852340 50081273
1962 SNP_A-2162095 50082878
1963 SNP_A-2276586 50087685
1964 SNP_A-1861602 50097764
1965 SNP_A-4200629 50097972
1966 SNP_A-1861604 50101821
1967 SNP_A-2144596 50115910
1968 SNP_A-2005200 50185105
1969 SNP_A-2293860 50188077
1970 SNP_A-4203369 50189060
1971 SNP_A-2112579 50189302
1972 SNP_A-2055137 50190825
1973 SNP_A-4199301 50194121
1974 SNP_A-1860088 50197530
1975 SNP_A-2068379 50203766
1976 SNP_A-2128805 50219263
1977 SNP_A-2005201 50233660
1978 SNP_A-2308494 50234448
1979 SNP_A-1866923 50241166
1980 SNP_A-4226671 50262885
1981 SNP_A-1958593 50273240
1982 SNP_A-1861820 50273901
1983 SNP_A-1894299 50288175
1984 SNP_A-1782174 50289628
1985 SNP_A-2151557 50295771
1986 SNP_A-2115299 50303588
1987 SNP_A-2183129 50320792
1988 SNP_A-4230331 50321402
1989 SNP_A-2262036 50336852
1990 SNP_A-1861969 50341907
1991 SNP_A-2196622 50344775
1992 SNP_A-2184900 50346635
1993 SNP_A-2294040 50400324
1994 SNP_A-2057223 50455482
1995 SNP_A-1862089 50495426
1996 SNP_A-1862103 50521650
1997 SNP_A-2147543 50550477
1998 SNP_A-4199331 50556929
1999 SNP_A-2203569 50559054
2000 SNP_A-1877268 50559177
2001 SNP_A-1862181 50574836
2002 SNP_A-2094549 50580016
2003 SNP_A-4226178 50581621
2004 SNP_A-1832238 50595265
2005 SNP_A-2172043 50628592
2006 SNP_A-2106697 50642639
2007 SNP_A-4199341 50659964
2008 SNP_A-1793125 50666251
2009 SNP_A-1795167 50666660
2010 SNP_A-1942104 50674595
2011 SNP_A-2290870 50675059
2012 SNP_A-4199349 50711125
2013 SNP_A-2165285 50719299
2014 SNP_A-2151448 50731941
2015 SNP_A-2049211 50747911
2016 SNP_A-2310867 50760607
2017 SNP_A-2302442 50760650
2018 SNP_A-1862399 50774256
2019 SNP_A-1862400 50774714
2020 SNP_A-1829021 50808102
2021 SNP_A-2300275 50834065
2022 SNP_A-4225490 50839055
2023 SNP_A-4207049 50843035
2024 SNP_A-1904667 50852764
2025 SNP_A-1788875 50913698
2026 SNP_A-2055624 50915024
2027 SNP_A-2170656 50918972
2028 SNP_A-1848505 50921230
2029 SNP_A-2231521 50956167
2030 SNP_A-2213481 50963766
2031 SNP_A-1949233 50963972
2032 SNP_A-4202460 50976491
2033 SNP_A-2192245 50976704
2034 SNP_A-4207014 50978009
2035 SNP_A-1870172 50981645
2036 SNP_A-2177271 50999345
2037 SNP_A-2089333 50999857
2038 SNP_A-1909218 51004530
2039 SNP_A-1824002 51004571
2040 SNP_A-4232680 51009466
2041 SNP_A-2204344 51009547
2042 SNP_A-1836219 51021347
2043 SNP_A-1907432 51025593
2044 SNP_A-4199366 51051401
2045 SNP_A-2054979 51055766
2046 SNP_A-1902980 51130389
2047 SNP_A-1879459 51138511
2048 SNP_A-1925368 51193521
2049 SNP_A-4205538 51228345
2050 SNP_A-2255711 51250096
2051 SNP_A-2261129 51250116
2052 SNP_A-2053787 51256670
2053 SNP_A-2165820 51259452
2054 SNP_A-2135668 51262804
2055 SNP_A-2299824 51264088
2056 SNP_A-1859707 51265658
2057 SNP_A-4235556 51322676
2058 SNP_A-1806745 51330017
2059 SNP_A-1821771 51441559
2060 SNP_A-1862928 51466269
2061 SNP_A-1862941 51470916
2062 SNP_A-1862946 51471773
2063 SNP_A-4199396 51473536
2064 SNP_A-2170930 51478140
2065 SNP_A-2106085 51478449
2066 SNP_A-1912348 51504398
2067 SNP_A-2024272 51504448
2068 SNP_A-4229858 51504668
2069 SNP_A-2124049 51505020
2070 SNP_A-4225446 51506309
2071 SNP_A-2197877 51506690
2072 SNP_A-1908365 51506813
2073 SNP_A-4241161 51506859
2074 SNP_A-2232689 51532981
2075 SNP_A-2238141 51534381
2076 SNP_A-2112432 51540014
2077 SNP_A-1888225 51545385
2078 SNP_A-2222576 51558359
2079 SNP_A-4193841 51613239
2080 SNP_A-2249977 51613357
2081 SNP_A-4206671 51615090
2082 SNP_A-1863270 51733079
2083 SNP_A-4205578 51784888
2084 SNP_A-2241380 51785958
2085 SNP_A-1863322 51804675
2086 SNP_A-1863323 51805037
2087 SNP_A-4199897 51838559
2088 SNP_A-4236962 51858974
2089 SNP_A-2135557 51862430
2090 SNP_A-2151867 51877861
2091 SNP_A-4204315 51884770
2092 SNP_A-2267074 51887783
2093 SNP_A-4232552 51938107
2094 SNP_A-1824012 51939318
2095 SNP_A-2211194 51940144
2096 SNP_A-2309637 51961204
2097 SNP_A-2048787 51965248
2098 SNP_A-1926519 52034699
2099 SNP_A-2063765 52041351
2100 SNP_A-2279837 52041369
2101 SNP_A-2105505 52064643
2102 SNP_A-1934570 52065307
2103 SNP_A-1904142 52088714
2104 SNP_A-2210232 52107925
2105 SNP_A-2313068 52170897
2106 SNP_A-2303616 52171218
2107 SNP_A-2239219 52172499
2108 SNP_A-2205516 52177486
2109 SNP_A-4231035 52178169
2110 SNP_A-4194810 52188347
2111 SNP_A-2133775 52205328
2112 SNP_A-1929541 52231863
2113 SNP_A-1863713 52240053
2114 SNP_A-1839523 52282828
2115 SNP_A-1946390 52294714
2116 SNP_A-2145441 52294736
2117 SNP_A-1863770 52301193
2118 SNP_A-1804402 52386142
2119 SNP_A-1832237 52420529
2120 SNP_A-2126181 52431518
2121 SNP_A-4218610 52472274
2122 SNP_A-1863891 52538202
2123 SNP_A-4199490 52554215
2124 SNP_A-2084436 52556647
2125 SNP_A-2210029 52557731
2126 SNP_A-2041041 52558314
2127 SNP_A-1873336 52575738
2128 SNP_A-1917427 52575948
2129 SNP_A-1909558 52587251
2130 SNP_A-1939788 52587489
2131 SNP_A-4234691 52624446
2132 SNP_A-1787339 52642870
2133 SNP_A-2239951 52645842
2134 SNP_A-4193946 52652175
2135 SNP_A-1872776 52655021
2136 SNP_A-4199248 52662679
2137 SNP_A-1911051 52669588
2138 SNP_A-2180866 52674488
2139 SNP_A-1805845 52711208
2140 SNP_A-1808135 52723115
2141 SNP_A-4236841 52792989
2142 SNP_A-2195498 52830668
2143 SNP_A-2281388 52851092
2144 SNP_A-1948370 52851214
2145 SNP_A-4227706 52859940
2146 SNP_A-1864175 52862198
2147 SNP_A-1864177 52862585
2148 SNP_A-1923735 52880925
2149 SNP_A-1784936 52902967
2150 SNP_A-4203823 52912778
2151 SNP_A-1890866 52922575
2152 SNP_A-2028488 52922751
2153 SNP_A-2226538 52932240
2154 SNP_A-1887957 52935949
2155 SNP_A-2109784 52962270
2156 SNP_A-1813725 52962590
2157 SNP_A-2050471 52976596
2158 SNP_A-4230122 53059464
2159 SNP_A-2213652 53061936
2160 SNP_A-2085777 53069712
2161 SNP_A-2170817 53102875
2162 SNP_A-2242039 53118270
2163 SNP_A-2035687 53122443
2164 SNP_A-2263741 53147692
2165 SNP_A-2293526 53172412
2166 SNP_A-2108403 53183878
2167 SNP_A-1831986 53195360
2168 SNP_A-2184682 53258927
2169 SNP_A-1865121 53311424
2170 SNP_A-2206464 53318528
2171 SNP_A-4223473 53327308
2172 SNP_A-2086504 53540080
2173 SNP_A-1864643 53546007
2174 SNP_A-2179258 53583002
2175 SNP_A-2208813 53604511
2176 SNP_A-2120717 53736388
2177 SNP_A-2031815 53826050
2178 SNP_A-2117266 53827294
2179 SNP_A-1929612 53877532
2180 SNP_A-2286332 53943071
2181 SNP_A-2307368 53956551
2182 SNP_A-1864767 53966870
2183 SNP_A-1853094 54001908
2184 SNP_A-1958465 54015278
2185 SNP_A-1864814 54041453
2186 SNP_A-4238293 54104297
2187 SNP_A-2046281 54107818
2188 SNP_A-2044846 54122873
2189 SNP_A-4231230 54122995
2190 SNP_A-2210318 54123102
2191 SNP_A-1864879 54157140
2192 SNP_A-2033617 54169455
2193 SNP_A-1935711 54195586
2194 SNP_A-2292185 54292798
2195 SNP_A-2181339 54368585
2196 SNP_A-2216502 54430081
2197 SNP_A-1884247 54460005
2198 SNP_A-1915506 54540589
2199 SNP_A-1819426 54542511
2200 SNP_A-1847404 54565503
2201 SNP_A-2228363 54574082
2202 SNP_A-1825063 54574173
2203 SNP_A-1863562 54758734
2204 SNP_A-4239061 54794191
2205 SNP_A-2171545 54821699
2206 SNP_A-1890852 54834525
2207 SNP_A-2024530 54835477
2208 SNP_A-1872767 54856683
2209 SNP_A-1865041 54870249
2210 SNP_A-2072963 54893063
2211 SNP_A-1926901 54896409
2212 SNP_A-2203589 54921099
2213 SNP_A-1890929 55055935
2214 SNP_A-1959121 55071492
2215 SNP_A-1886254 55072519
2216 SNP_A-2033458 55081473
2217 SNP_A-4199754 55088580
2218 SNP_A-4230899 55118960
2219 SNP_A-2060460 55121757
2220 SNP_A-1904849 55155170
2221 SNP_A-1866191 55293281
2222 SNP_A-2032304 55318319
2223 SNP_A-2244790 55539322
2224 SNP_A-4221750 55563936
2225 SNP_A-1860907 55883487
2226 SNP_A-1928668 56183184
2227 SNP_A-2230830 56187996
2228 SNP_A-1848643 56215981
2229 SNP_A-2005239 56267490
2230 SNP_A-1945619 56271813
2231 SNP_A-2219915 56276756
2232 SNP_A-1861295 56300974
2233 SNP_A-4236130 56301473
2234 SNP_A-4221743 56312202
2235 SNP_A-1954565 56320182
2236 SNP_A-2267273 56372595
2237 SNP_A-1896556 56416350
2238 SNP_A-1937918 56519027
2239 SNP_A-1865694 56600056
2240 SNP_A-1865703 56615425
2241 SNP_A-2231510 56618151
2242 SNP_A-1914815 56619799
2243 SNP_A-1822847 56619826
2244 SNP_A-1926647 56677701
2245 SNP_A-2212111 56677825
2246 SNP_A-2172151 56687111
2247 SNP_A-2061020 56698662
2248 SNP_A-2094950 56743021
2249 SNP_A-1846068 56744066
2250 SNP_A-2208710 56763231
2251 SNP_A-1911170 56804418
2252 SNP_A-2169970 56838548
2253 SNP_A-2241030 56847496
2254 SNP_A-1892630 56855115
2255 SNP_A-1875473 56857101
2256 SNP_A-2210429 56899557
2257 SNP_A-1865830 56900111
2258 SNP_A-1904170 56915467
2259 SNP_A-2148393 56939347
2260 SNP_A-2057041 56987655
2261 SNP_A-1856970 56999560
2262 SNP_A-1935740 57023916
2263 SNP_A-4199641 57033739
2264 SNP_A-1799338 57059717
2265 SNP_A-4199651 57232732
2266 SNP_A-1865927 57232766
2267 SNP_A-4204501 57252237
2268 SNP_A-1853857 57267940
2269 SNP_A-2294718 57282089
2270 SNP_A-2031427 57304269
2271 SNP_A-4199653 57395111
2272 SNP_A-4198716 57441290
2273 SNP_A-2262380 57740993
2274 SNP_A-1881983 57804047
2275 SNP_A-2058208 58011066
2276 SNP_A-2229470 58034200
2277 SNP_A-2269770 58145550
2278 SNP_A-2135651 58156328
2279 SNP_A-2097367 58174832
2280 SNP_A-2154997 58185975
2281 SNP_A-2305888 58186047
2282 SNP_A-2171468 58187565
2283 SNP_A-1789350 58253327
2284 SNP_A-2201851 58281335
2285 SNP_A-2207072 58345037
2286 SNP_A-2084077 58529909
2287 SNP_A-1947333 58605984
2288 SNP_A-1937630 58725242
2289 SNP_A-2308621 58726543
2290 SNP_A-2173190 58742208
2291 SNP_A-2301950 58743371
2292 SNP_A-2229984 58799097
2293 SNP_A-1881944 58892788
2294 SNP_A-4214465 58923464
2295 SNP_A-2235978 58938452
2296 SNP_A-2209783 58945384
2297 SNP_A-2313311 58991153
2298 SNP_A-2309791 58993426
2299 SNP_A-2005247 59082613
2300 SNP_A-2051454 59181588
2301 SNP_A-1849906 59216916
2302 SNP_A-4239477 59236755
2303 SNP_A-1884275 59290442
2304 SNP_A-1866465 59308203
2305 SNP_A-2200270 59330980
2306 SNP_A-1794550 59372505
2307 SNP_A-4229900 59410342
2308 SNP_A-4233641 59426369
2309 SNP_A-2032354 59500230
2310 SNP_A-1931036 59500536
2311 SNP_A-2194585 59500924
2312 SNP_A-2278304 59586445
2313 SNP_A-2168231 59586724
2314 SNP_A-4241056 59586791
2315 SNP_A-2160371 59600691
2316 SNP_A-1866630 59629733
2317 SNP_A-2297996 59635974
2318 SNP_A-2035999 59670386
2319 SNP_A-2029846 59670467
2320 SNP_A-1953117 59722484
2321 SNP_A-1908722 59760426
2322 SNP_A-2242997 59765986
2323 SNP_A-1856272 59781521
2324 SNP_A-2173704 59784458
2325 SNP_A-2056005 59899389
2326 SNP_A-2099547 60168064
2327 SNP_A-2234421 60510385
2328 SNP_A-1924943 60547161
2329 SNP_A-4221617 60561574
2330 SNP_A-1885138 60581153
2331 SNP_A-2156398 60664602
2332 SNP_A-1817555 60728648
2333 SNP_A-4238871 60746458
2334 SNP_A-1857719 60754888
2335 SNP_A-2046663 60755976
2336 SNP_A-1867993 60799078
2337 SNP_A-4239982 60802782
2338 SNP_A-2213363 60823631
2339 SNP_A-1868539 60824147
2340 SNP_A-1908633 60853432
2341 SNP_A-2280099 60878885
2342 SNP_A-1890880 60878953
2343 SNP_A-4229750 60916642
2344 SNP_A-4238983 60968360
2345 SNP_A-4206410 60971959
2346 SNP_A-4195978 61025204
2347 SNP_A-1908548 61054402
2348 SNP_A-1856116 61072232
2349 SNP_A-4203647 61082710
2350 SNP_A-1947806 61083482
2351 SNP_A-2207180 61086423
2352 SNP_A-1952292 61111564
2353 SNP_A-1914114 61116654
2354 SNP_A-1861290 61118255
2355 SNP_A-2077724 61118450
2356 SNP_A-1863950 61120134
2357 SNP_A-2066064 61120331
2358 SNP_A-2032009 61137490
2359 SNP_A-1879111 61153269
2360 SNP_A-1873696 61164191
2361 SNP_A-1889817 61195078
2362 SNP_A-2259625 61195107
2363 SNP_A-2074037 61195352
2364 SNP_A-1955474 61201726
2365 SNP_A-1867752 61207158
2366 SNP_A-4224088 61209993
2367 SNP_A-1878378 61212077
2368 SNP_A-2068612 61230568
2369 SNP_A-1867704 61299577
2370 SNP_A-2073701 61319214
2371 SNP_A-2062302 61356657
2372 SNP_A-1949797 61357477
2373 SNP_A-1905395 61367690
2374 SNP_A-1867661 61376363
2375 SNP_A-2286220 61393062
2376 SNP_A-2057983 61393277
2377 SNP_A-2168946 61401681
2378 SNP_A-4229523 61402666
2379 SNP_A-1959321 61402940
2380 SNP_A-1867616 61411873
2381 SNP_A-1867615 61412088
2382 SNP_A-1913531 61420877
2383 SNP_A-1867613 61425602
2384 SNP_A-1953255 61429068
2385 SNP_A-2134655 61445413
2386 SNP_A-2070572 61445506
2387 SNP_A-4223921 61455793
2388 SNP_A-2265962 61479172
2389 SNP_A-1806854 61479249
2390 SNP_A-2178397 61594776
2391 SNP_A-4199780 61602651
2392 SNP_A-1896066 61663751
2393 SNP_A-2292164 61711948
2394 SNP_A-2134991 61712099
2395 SNP_A-2218240 61713645
2396 SNP_A-2098843 61713788
2397 SNP_A-1836418 61713823
2398 SNP_A-1921805 61733114
2399 SNP_A-2182929 61735623
2400 SNP_A-1858482 61748819
2401 SNP_A-2269380 61789701
2402 SNP_A-2136772 61800371
2403 SNP_A-2267087 61813324
2404 SNP_A-1959432 61844384
2405 SNP_A-2240932 61849811
2406 SNP_A-2060532 61885422
2407 SNP_A-4201798 61911986
2408 SNP_A-2081967 61940872
2409 SNP_A-2180370 61944200
2410 SNP_A-2021999 61944322
2411 SNP_A-2070533 61944340
2412 SNP_A-2190727 61948895
2413 SNP_A-1873918 61948969
2414 SNP_A-2221459 61948989
2415 SNP_A-4232536 61949332
2416 SNP_A-1804756 61949724
2417 SNP_A-2294345 61949893
2418 SNP_A-2097923 61952114
2419 SNP_A-2087723 61960104
2420 SNP_A-1863104 61960613
2421 SNP_A-4193637 61963519
2422 SNP_A-4199748 61965600
2423 SNP_A-4216996 61968793
2424 SNP_A-4221069 61976384
2425 SNP_A-1914091 61997624
2426 SNP_A-1811249 62002932
2427 SNP_A-2152891 62005044
2428 SNP_A-1928161 62005954
2429 SNP_A-1947916 62030921
2430 SNP_A-2283780 62080588
2431 SNP_A-2048555 62080864
2432 SNP_A-4223013 62085377
2433 SNP_A-2199130 62085478
2434 SNP_A-1808534 62085528
2435 SNP_A-1834855 62085771
2436 SNP_A-2189084 62148608
2437 SNP_A-1835773 62167920
2438 SNP_A-2253886 62168179
2439 SNP_A-1867020 62176152
2440 SNP_A-1867018 62204090
2441 SNP_A-1826970 62209892
2442 SNP_A-1867009 62251823
2443 SNP_A-1864939 62257763
2444 SNP_A-1821592 62261045
2445 SNP_A-2119106 62282771
2446 SNP_A-2285533 62282811
2447 SNP_A-2133084 62283092
2448 SNP_A-4199729 62287922
2449 SNP_A-2273374 62288713
2450 SNP_A-2257190 62288734
2451 SNP_A-1826042 62288833
2452 SNP_A-1875667 62316826
2453 SNP_A-2140738 62347495
2454 SNP_A-1803860 62367207
2455 SNP_A-2287447 62367674
2456 SNP_A-1866921 62370254
2457 SNP_A-2183631 62381493
2458 SNP_A-2118291 62451139
2459 SNP_A-4232545 62451193
2460 SNP_A-2176101 62452621
2461 SNP_A-1957299 62500117
2462 SNP_A-1866843 62512481
2463 SNP_A-1922135 62629181
2464 SNP_A-1866813 62642338
2465 SNP_A-1866812 62642504
2466 SNP_A-1906814 62771082
2467 SNP_A-2310734 62870902
2468 SNP_A-1867327 62871849
2469 SNP_A-1951030 62906792
2470 SNP_A-2242344 62918483
2471 SNP_A-2165713 62931147
2472 SNP_A-2134705 62931423
2473 SNP_A-1868009 62943135
2474 SNP_A-2100151 62957456
2475 SNP_A-2005269 62980309
2476 SNP_A-4194468 62983171
2477 SNP_A-2078975 63020549
2478 SNP_A-2213359 63063992
2479 SNP_A-1895487 63109284
2480 SNP_A-1934805 63118750
2481 SNP_A-2294321 63126561
2482 SNP_A-4220643 63127099
2483 SNP_A-2124672 63137210
2484 SNP_A-2054494 63168794
2485 SNP_A-2202531 63224948
2486 SNP_A-4214466 63269205
2487 SNP_A-2194266 63277787
2488 SNP_A-1868611 63643572
2489 SNP_A-1803598 63647915
2490 SNP_A-2313275 63735417
2491 SNP_A-4227681 63735612
2492 SNP_A-2136595 63756173
2493 SNP_A-2033465 63779245
2494 SNP_A-2306473 63779286
2495 SNP_A-2221904 63813090
2496 SNP_A-2078053 63856298
2497 SNP_A-2246020 63876344
2498 SNP_A-1868806 63936518
2499 SNP_A-2109077 63952109
2500 SNP_A-2174608 63960717
2501 SNP_A-1905337 63976141
2502 SNP_A-2093262 63976278
2503 SNP_A-2254722 64023679
2504 SNP_A-2080107 64024620
2505 SNP_A-1850614 64030258
2506 SNP_A-4229112 64035235
2507 SNP_A-2106125 64041374
2508 SNP_A-1873320 64042744
2509 SNP_A-1851754 64114631
2510 SNP_A-1833609 64130649
2511 SNP_A-1941422 64154289
2512 SNP_A-2149223 64159435
2513 SNP_A-2262838 64168153
2514 SNP_A-2306088 64170830
2515 SNP_A-1829717 64170892
2516 SNP_A-2216472 64182167
2517 SNP_A-2282656 64187315
2518 SNP_A-4221420 64196629
2519 SNP_A-2274407 64200570
2520 SNP_A-2059554 64201440
2521 SNP_A-2093942 64201511
2522 SNP_A-2291565 64247662
2523 SNP_A-2276263 64250500
2524 SNP_A-1887399 64285556
2525 SNP_A-2257196 64287665
2526 SNP_A-1861165 64291655
2527 SNP_A-2213333 64307074
2528 SNP_A-2155183 64329461
2529 SNP_A-1869022 64344958
2530 SNP_A-2215781 64348115
2531 SNP_A-2199673 64348165
2532 SNP_A-1869047 64362780
2533 SNP_A-1869055 64377061
2534 SNP_A-1957647 64380916
2535 SNP_A-2080719 64396474
2536 SNP_A-2119042 64396967
2537 SNP_A-1831452 64397121
2538 SNP_A-2083071 64409135
2539 SNP_A-4199892 64412810
2540 SNP_A-4237250 64437505
2541 SNP_A-1923831 64444598
2542 SNP_A-1780338 64455333
2543 SNP_A-4225308 64465224
2544 SNP_A-2114247 64539465
2545 SNP_A-2180938 64539855
2546 SNP_A-1865755 64593327
2547 SNP_A-1894852 64611253
2548 SNP_A-2137199 64631188
2549 SNP_A-1852128 64631620
2550 SNP_A-2044034 64655792
2551 SNP_A-2164563 64671085
2552 SNP_A-2061793 64687263
2553 SNP_A-2241179 64695271
2554 SNP_A-1837102 64695791
2555 SNP_A-2061223 64699536
2556 SNP_A-2049737 64707947
2557 SNP_A-2174146 64766981
2558 SNP_A-1945315 64772833
2559 SNP_A-2095171 64802435
2560 SNP_A-2054759 64845614
2561 SNP_A-1797420 64891775
2562 SNP_A-2005274 64908323
2563 SNP_A-1869312 64914787
2564 SNP_A-2191548 64926642
2565 SNP_A-1822751 64934869
2566 SNP_A-4199913 64993909
2567 SNP_A-1869370 64993948
2568 SNP_A-1894034 65023464
2569 SNP_A-2092702 65037811
2570 SNP_A-1815303 65064485
2571 SNP_A-2167715 65064736
2572 SNP_A-2193236 65064782
2573 SNP_A-2216917 65073958
2574 SNP_A-1869504 65144767
2575 SNP_A-4203175 65183282
2576 SNP_A-2246488 65203957
2577 SNP_A-2236118 65232744
2578 SNP_A-4204478 65260802
2579 SNP_A-2098451 65261700
2580 SNP_A-4199927 65262284
2581 SNP_A-1869581 65269099
2582 SNP_A-2309672 65270403
2583 SNP_A-1922300 65270578
2584 SNP_A-4239759 65270601
2585 SNP_A-4224248 65305409
2586 SNP_A-2005277 65357395
2587 SNP_A-1869653 65386799
2588 SNP_A-1869671 65394494
2589 SNP_A-4192491 65396861
2590 SNP_A-1809852 65412185
2591 SNP_A-1920914 65415238
2592 SNP_A-1869708 65417631
2593 SNP_A-2180974 65437356
2594 SNP_A-1848062 65442367
2595 SNP_A-2179674 65469307
2596 SNP_A-1856583 65482007
2597 SNP_A-4199943 65489965
2598 SNP_A-2141936 65504913
2599 SNP_A-1852600 65548488
2600 SNP_A-2148890 65548731
2601 SNP_A-1796008 65548869
2602 SNP_A-1842010 65548909
2603 SNP_A-2035347 65575226
2604 SNP_A-1906226 65589521
2605 SNP_A-1881906 65590481
2606 SNP_A-2080320 65612300
2607 SNP_A-1853168 65613926
2608 SNP_A-1870065 65645035
2609 SNP_A-2075365 65655691
2610 SNP_A-2083206 65670426
2611 SNP_A-2308462 65691381
2612 SNP_A-2261218 65712875
2613 SNP_A-1870117 65719222
2614 SNP_A-1852630 65724050
2615 SNP_A-2029188 65725756
2616 SNP_A-1870169 65749184
2617 SNP_A-1870170 65749265
2618 SNP_A-1923129 65769333
2619 SNP_A-1961112 65769803
2620 SNP_A-2305297 65775691
2621 SNP_A-2201549 65776392
2622 SNP_A-1844461 65778654
2623 SNP_A-1870229 65787127
2624 SNP_A-4231643 65795971
2625 SNP_A-1931264 65796889
2626 SNP_A-2130270 65801677
2627 SNP_A-2156416 65835930
2628 SNP_A-1870369 65849559
2629 SNP_A-2230974 65855134
2630 SNP_A-1960570 65893150
2631 SNP_A-2234817 65898815
2632 SNP_A-4201208 65902610
2633 SNP_A-1891335 65903162
2634 SNP_A-2271287 65916223
2635 SNP_A-1886596 65927130
2636 SNP_A-2107565 65928147
2637 SNP_A-1840772 65934654
2638 SNP_A-2071506 65986211
2639 SNP_A-2268264 65986740
2640 SNP_A-1870501 66051859
2641 SNP_A-4237342 66052282
2642 SNP_A-1823344 66067699
2643 SNP_A-1814311 66080920
2644 SNP_A-1939237 66103236
2645 SNP_A-1870530 66106415
2646 SNP_A-2314921 66119992
2647 SNP_A-4227602 66120827
2648 SNP_A-1833757 66122410
2649 SNP_A-4221427 66128191
2650 SNP_A-2195682 66152963
2651 SNP_A-2175383 66155303
2652 SNP_A-2105003 66180024
2653 SNP_A-1832517 66186754
2654 SNP_A-2217410 66187838
2655 SNP_A-4204844 66194315
2656 SNP_A-4200002 66218639
2657 SNP_A-4200813 66235631
2658 SNP_A-4194695 66285786
2659 SNP_A-4219404 66297903
2660 SNP_A-2219992 66298353
2661 SNP_A-2155771 66303869
2662 SNP_A-4200009 66311723
2663 SNP_A-1870706 66311791
2664 SNP_A-2206255 66314848
2665 SNP_A-1870712 66316366
2666 SNP_A-2044739 66320565
2667 SNP_A-4200010 66337079
2668 SNP_A-4200011 66337220
2669 SNP_A-4202700 66389341
2670 SNP_A-1870754 66390349
2671 SNP_A-1916562 66391020
2672 SNP_A-1870758 66398039
2673 SNP_A-2062892 66409985
2674 SNP_A-4226417 66414864
2675 SNP_A-2287737 66419885
2676 SNP_A-1938683 66420689
2677 SNP_A-1868168 66432393
2678 SNP_A-2123587 66432479
2679 SNP_A-2071730 66432635
2680 SNP_A-2297757 66432692
2681 SNP_A-1952364 66433428
2682 SNP_A-1829072 66437102
2683 SNP_A-2206242 66439314
2684 SNP_A-1870783 66441030
2685 SNP_A-2065819 66442434
2686 SNP_A-1870784 66443007
2687 SNP_A-1920129 66480229
2688 SNP_A-1828327 66481013
2689 SNP_A-1926659 66483876
2690 SNP_A-4195422 66489380
2691 SNP_A-1958733 66489645
2692 SNP_A-2067591 66505986
2693 SNP_A-2294408 66510041
2694 SNP_A-2263391 66518601
2695 SNP_A-1903767 66519356
2696 SNP_A-2005282 66519697
2697 SNP_A-2230588 66530588
2698 SNP_A-4200027 66544068
2699 SNP_A-2176053 66551825
2700 SNP_A-1870863 66554532
2701 SNP_A-2031938 66562795
2702 SNP_A-1870867 66573542
2703 SNP_A-4196925 66586954
2704 SNP_A-2116059 66587495
2705 SNP_A-2181417 66587759
2706 SNP_A-2063313 66598366
2707 SNP_A-2062409 66612839
2708 SNP_A-1905546 66619411
2709 SNP_A-2188864 66621213
2710 SNP_A-2149000 66627825
2711 SNP_A-1843387 66649543
2712 SNP_A-2227602 66649577
2713 SNP_A-2162752 66649998
2714 SNP_A-2127828 66676457
2715 SNP_A-4216769 66676814
2716 SNP_A-2157830 66677883
2717 SNP_A-1876844 66678166
2718 SNP_A-1819702 66684693
2719 SNP_A-1783346 66688474
2720 SNP_A-2184029 66691087
2721 SNP_A-2166812 66699182
2722 SNP_A-2111519 66702962
2723 SNP_A-1789719 66706836
2724 SNP_A-2137391 66709084
2725 SNP_A-2310648 66739190
2726 SNP_A-1924667 66742612
2727 SNP_A-1905693 66754527
2728 SNP_A-2280656 66759520
2729 SNP_A-2076290 66768406
2730 SNP_A-2170841 66770806
2731 SNP_A-4200049 66785564
2732 SNP_A-1796686 66822277
2733 SNP_A-1933028 66834019
2734 SNP_A-2266233 66837956
2735 SNP_A-1849097 66876277
2736 SNP_A-1805360 66878906
2737 SNP_A-2050962 66884459
2738 SNP_A-1871097 66891355
2739 SNP_A-4200056 66891394
2740 SNP_A-4237905 66892501
2741 SNP_A-2143721 66918722
2742 SNP_A-1852866 66918844
2743 SNP_A-2229951 66919526
2744 SNP_A-2171247 66926409
2745 SNP_A-2085840 66934815
2746 SNP_A-2065452 66935421
2747 SNP_A-2229694 66942488
2748 SNP_A-4224762 66963441
2749 SNP_A-2253136 66967462
2750 SNP_A-2141852 66973872
2751 SNP_A-1802664 66975588
2752 SNP_A-1810597 66975758
2753 SNP_A-4224600 66980486
2754 SNP_A-1871200 67001708
2755 SNP_A-1871207 67027209
2756 SNP_A-1871208 67027300
2757 SNP_A-4204567 67090288
2758 SNP_A-4228953 67137029
2759 SNP_A-4237161 67165861
2760 SNP_A-1879115 67183470
2761 SNP_A-2124845 67189403
2762 SNP_A-4217000 67193971
2763 SNP_A-2154005 67306507
2764 SNP_A-4200078 67343029
2765 SNP_A-2088323 67349781
2766 SNP_A-1930126 67355068
2767 SNP_A-2315010 67368059
2768 SNP_A-1871409 67373304
2769 SNP_A-1917913 67390279
2770 SNP_A-1815001 67402177
2771 SNP_A-4230840 67404653
2772 SNP_A-2281166 67417851
2773 SNP_A-1931427 67434950
2774 SNP_A-4206642 67437619
2775 SNP_A-1792420 67437704
2776 SNP_A-2268757 67464281
2777 SNP_A-4194382 67472170
2778 SNP_A-2262693 67477604
2779 SNP_A-1871523 67501795
2780 SNP_A-2274016 67507481
2781 SNP_A-4236766 67507649
2782 SNP_A-4222903 67529503
2783 SNP_A-2214695 67537404
2784 SNP_A-2121268 67552142
2785 SNP_A-1912976 67552227
2786 SNP_A-2197413 67552255
2787 SNP_A-4198658 67563130
2788 SNP_A-4237997 67563146
2789 SNP_A-2041210 67577442
2790 SNP_A-1958243 67577907
2791 SNP_A-1871602 67581139
2792 SNP_A-2111214 67585743
2793 SNP_A-4200101 67650988
2794 SNP_A-1872493 67652080
2795 SNP_A-2193369 67671250
2796 SNP_A-4233108 67767671
2797 SNP_A-2106690 67786460
2798 SNP_A-1871727 67789169
2799 SNP_A-2083496 67807860
2800 SNP_A-2188413 67811553
2801 SNP_A-2101776 67835773
2802 SNP_A-1946889 67847947
2803 SNP_A-2182773 67851705
2804 SNP_A-2274754 67857698
2805 SNP_A-4228716 67858212
2806 SNP_A-4225482 67858293
2807 SNP_A-2060559 67866982
2808 SNP_A-2235847 67869653
2809 SNP_A-1786158 67871690
2810 SNP_A-4200117 67874174
2811 SNP_A-2120269 67892019
2812 SNP_A-4202914 67892537
2813 SNP_A-4238137 67897746
2814 SNP_A-2248511 67932773
2815 SNP_A-2312204 67932884
2816 SNP_A-1961180 68011111
2817 SNP_A-1871884 68049502
2818 SNP_A-1871885 68049888
2819 SNP_A-2238108 68069433
2820 SNP_A-2119410 68118637
2821 SNP_A-4194278 68120184
2822 SNP_A-2044700 68132238
2823 SNP_A-1847352 68173696
2824 SNP_A-2243772 68184258
2825 SNP_A-2145352 68184295
2826 SNP_A-1872005 68233377
2827 SNP_A-1871724 68237839
2828 SNP_A-1859694 68250806
2829 SNP_A-2168160 68256270
2830 SNP_A-2189737 68267427
2831 SNP_A-2215431 68300001
2832 SNP_A-2118006 68300234
2833 SNP_A-1912752 68300336
2834 SNP_A-1896724 68321871
2835 SNP_A-1934789 68345284
2836 SNP_A-1780945 68346414
2837 SNP_A-4219846 68346547
2838 SNP_A-2075875 68377634
2839 SNP_A-4218141 68383421
2840 SNP_A-2038999 68405714
2841 SNP_A-1953807 68427719
2842 SNP_A-1814459 68430807
2843 SNP_A-2245886 68436815
2844 SNP_A-1872113 68450215
2845 SNP_A-1872119 68475682
2846 SNP_A-4202917 68512535
2847 SNP_A-1827884 68513074
2848 SNP_A-2291497 68522580
2849 SNP_A-2118514 68553033
2850 SNP_A-4240822 68553184
2851 SNP_A-1859927 68553676
2852 SNP_A-1872201 68576994
2853 SNP_A-2271136 68577539
2854 SNP_A-1895787 68597086
2855 SNP_A-2005293 68621945
2856 SNP_A-2073318 68655122
2857 SNP_A-1786327 68671381
2858 SNP_A-4195621 68685453
2859 SNP_A-2306236 68688734
2860 SNP_A-4202736 68708404
2861 SNP_A-4206086 68708590
2862 SNP_A-1785708 68756715
2863 SNP_A-4200687 68767613
2864 SNP_A-4233963 68810053
2865 SNP_A-2005294 68827709
2866 SNP_A-2251997 68940956
2867 SNP_A-2187434 68941371
2868 SNP_A-2176667 68978986
2869 SNP_A-1872494 69011846
2870 SNP_A-1894566 69022931
2871 SNP_A-2225275 69026122
2872 SNP_A-1874106 69031832
2873 SNP_A-2211575 69078552
2874 SNP_A-4235731 69081780
2875 SNP_A-1787149 69161257
2876 SNP_A-1928645 69187154
2877 SNP_A-2261757 69192020
2878 SNP_A-2240493 69212508
2879 SNP_A-1933001 69212558
2880 SNP_A-1850667 69214787
2881 SNP_A-2278900 69215268
2882 SNP_A-1903078 69215320
2883 SNP_A-2106262 69223351
2884 SNP_A-1899238 69245603
2885 SNP_A-2291903 69246972
2886 SNP_A-2109205 69257571
2887 SNP_A-4239621 69257743
2888 SNP_A-1849226 69257822
2889 SNP_A-4220374 69259189
2890 SNP_A-4233913 69259205
2891 SNP_A-2234646 69276930
2892 SNP_A-2210665 69293070
2893 SNP_A-1922619 69345596
2894 SNP_A-1895533 69362025
2895 SNP_A-1872750 69397457
2896 SNP_A-4240821 69405952
2897 SNP_A-2156077 69413335
2898 SNP_A-2278451 69451813
2899 SNP_A-4199519 69477549
2900 SNP_A-2152478 69486206
2901 SNP_A-2249057 69519540
2902 SNP_A-4227160 69523402
2903 SNP_A-2295532 69552467
2904 SNP_A-4240258 69561820
2905 SNP_A-1818040 69565646
2906 SNP_A-1918918 69565860
2907 SNP_A-2150961 69595892
2908 SNP_A-1856092 69646487
2909 SNP_A-2266824 69680709
2910 SNP_A-2115397 69760188
2911 SNP_A-1859361 69802443
2912 SNP_A-2298128 69802771
2913 SNP_A-1825011 69803219
2914 SNP_A-2218917 69810956
2915 SNP_A-1866194 69826815
2916 SNP_A-2216219 69861609
2917 SNP_A-2220787 69861872
2918 SNP_A-1810461 69891293
2919 SNP_A-2107752 69986203
2920 SNP_A-2041349 70046470
2921 SNP_A-4240492 70058560
2922 SNP_A-2216790 70058713
2923 SNP_A-2173866 70059029
2924 SNP_A-2123362 70059632
2925 SNP_A-2114550 70060442
2926 SNP_A-1868509 70111013
2927 SNP_A-1846414 70116312
2928 SNP_A-2057050 70130820
2929 SNP_A-1835610 70134229
2930 SNP_A-1790372 70172873
2931 SNP_A-4201863 70174666
2932 SNP_A-1938239 70175162
2933 SNP_A-2146903 70175362
2934 SNP_A-1873194 70223957
2935 SNP_A-4233184 70296225
2936 SNP_A-1809381 70305328
2937 SNP_A-1873267 70365045
2938 SNP_A-2213001 70387750
2939 SNP_A-2306094 70449695
2940 SNP_A-4234585 70451886
2941 SNP_A-1822903 70456567
2942 SNP_A-2305912 70621874
2943 SNP_A-2124401 70667982
2944 SNP_A-2041710 70840584
2945 SNP_A-1873314 70855522
2946 SNP_A-1811571 70886540
2947 SNP_A-2100550 70909466
2948 SNP_A-2048699 70909580
2949 SNP_A-1873348 70916132
2950 SNP_A-2005300 70916391
2951 SNP_A-2251219 70973525
2952 SNP_A-2050864 71152647
2953 SNP_A-1786319 71348737
2954 SNP_A-2224787 71448248
2955 SNP_A-2005302 71578042
2956 SNP_A-1900189 71604901
2957 SNP_A-2246734 71607488
2958 SNP_A-2031371 71674592
2959 SNP_A-1944657 71710413
2960 SNP_A-2302464 71721327
2961 SNP_A-1857027 71738055
2962 SNP_A-1890257 71749129
2963 SNP_A-4227559 71761805
2964 SNP_A-2245609 71798984
2965 SNP_A-2105422 71811890
2966 SNP_A-4206943 71821020
2967 SNP_A-2306253 71821069
2968 SNP_A-1803342 71848140
2969 SNP_A-1848407 71880298
2970 SNP_A-2249996 71917723
2971 SNP_A-1951519 71933572
2972 SNP_A-2050709 71967596
2973 SNP_A-2067094 72010995
2974 SNP_A-1782424 72053478
2975 SNP_A-2243074 72053812
2976 SNP_A-1784351 72070401
2977 SNP_A-2223891 72080102
2978 SNP_A-1873848 72085698
2979 SNP_A-1873851 72085727
2980 SNP_A-2264408 72112871
2981 SNP_A-2084583 72113204
2982 SNP_A-1908087 72141462
2983 SNP_A-4200297 72151125
2984 SNP_A-2179675 72153525
2985 SNP_A-1950020 72165400
2986 SNP_A-2088877 72200541
2987 SNP_A-2257729 72212760
2988 SNP_A-1873956 72222167
2989 SNP_A-1801857 72229750
2990 SNP_A-1818136 72260868
2991 SNP_A-2126513 72336304
2992 SNP_A-1876589 72417190
2993 SNP_A-2152263 72438200
2994 SNP_A-4198664 72588815
2995 SNP_A-4235381 72627221
2996 SNP_A-1808606 72633883
2997 SNP_A-2048578 72636868
2998 SNP_A-2225894 72638607
2999 SNP_A-1823230 72668000
3000 SNP_A-2183573 72738620
3001 SNP_A-2311630 72738847
3002 SNP_A-2146939 72800666
3003 SNP_A-1909989 72820946
3004 SNP_A-2136223 72844004
3005 SNP_A-2024478 72844051
3006 SNP_A-1867869 72850005
3007 SNP_A-2208260 72863018
3008 SNP_A-2029502 72872678
3009 SNP_A-2102875 72883417
3010 SNP_A-2005316 72906572
3011 SNP_A-1899397 73001238
3012 SNP_A-2028313 73018891
3013 SNP_A-2153845 73051214
3014 SNP_A-2178499 73054965
3015 SNP_A-2022705 73102177
3016 SNP_A-1923273 73118287
3017 SNP_A-2296165 73134621
3018 SNP_A-2248984 73135213
3019 SNP_A-2061955 73135994
3020 SNP_A-1929178 73151988
3021 SNP_A-2112727 73152020
3022 SNP_A-4235780 73157751
3023 SNP_A-2308281 73158083
3024 SNP_A-1882747 73160154
3025 SNP_A-2234503 73195845
3026 SNP_A-2087720 73212461
3027 SNP_A-1851325 73213377
3028 SNP_A-4194809 73224521
3029 SNP_A-2037299 73262825
3030 SNP_A-2181731 73263401
3031 SNP_A-4234475 73315951
3032 SNP_A-1816332 73321549
3033 SNP_A-2285366 73347563
3034 SNP_A-1874695 73524449
3035 SNP_A-2217454 73570277
3036 SNP_A-4217040 73573161
3037 SNP_A-2224070 73642170
3038 SNP_A-4221218 73670122
3039 SNP_A-2206118 73729578
3040 SNP_A-2155476 73778600
3041 SNP_A-1942143 73802543
3042 SNP_A-2083452 73905570
3043 SNP_A-2176806 73905637
3044 SNP_A-1858937 73905790
3045 SNP_A-4193595 73907229
3046 SNP_A-1811894 73907451
3047 SNP_A-1939595 73909999
3048 SNP_A-2097966 73956453
3049 SNP_A-4236287 73967730
3050 SNP_A-2056869 73982249
3051 SNP_A-4230423 74009515
3052 SNP_A-2223500 74016107
3053 SNP_A-2110009 74016132
3054 SNP_A-1957190 74023756
3055 SNP_A-2252473 74047807
3056 SNP_A-2070598 74060747
3057 SNP_A-4227048 74064278
3058 SNP_A-2245134 74085870
3059 SNP_A-1899847 74109892
3060 SNP_A-2144324 74116045
3061 SNP_A-2187888 74124040
3062 SNP_A-2066633 74125270
3063 SNP_A-2290318 74145180
3064 SNP_A-1859777 74161770
3065 SNP_A-1960500 74193421
3066 SNP_A-1874915 74205146
3067 SNP_A-4207144 74240263
3068 SNP_A-2265558 74241352
3069 SNP_A-2212664 74375770
3070 SNP_A-2229072 74468926
3071 SNP_A-4199636 74469394
3072 SNP_A-1864269 74470354
3073 SNP_A-1955407 74553917
3074 SNP_A-2262194 74553943
3075 SNP_A-1876993 74743681
3076 SNP_A-4193855 74779887
3077 SNP_A-1808001 74779972
3078 SNP_A-2113678 74798493
3079 SNP_A-2176288 74822090
3080 SNP_A-1876095 74846635
3081 SNP_A-4199481 74900696
3082 SNP_A-4240033 74922842
3083 SNP_A-2192012 74954543
3084 SNP_A-1822315 74995271
3085 SNP_A-4229683 74995641
3086 SNP_A-2209402 75313177
3087 SNP_A-1950403 75313214
3088 SNP_A-1783956 75370959
3089 SNP_A-2293541 75416714
3090 SNP_A-4240198 75443385
3091 SNP_A-4220603 75443397
3092 SNP_A-2202309 75461357
3093 SNP_A-1812699 75461528
3094 SNP_A-1939818 75464091
3095 SNP_A-1954394 75467390
3096 SNP_A-4214471 75481547
3097 SNP_A-4203530 75505964
3098 SNP_A-1791692 75506097
3099 SNP_A-1904687 75622208
3100 SNP_A-2254520 75675338
3101 SNP_A-1876112 75750662
3102 SNP_A-2287128 75776410
3103 SNP_A-2197535 75780106
3104 SNP_A-4193530 75812400
3105 SNP_A-2181166 75822285
3106 SNP_A-2224193 75827015
3107 SNP_A-4198000 75887409
3108 SNP_A-4238875 75940862
3109 SNP_A-1951532 76098155
3110 SNP_A-2076793 76099022
3111 SNP_A-1864908 76099079
3112 SNP_A-2264309 76127811
3113 SNP_A-1941658 76129805
3114 SNP_A-1860794 76141426
3115 SNP_A-4226439 76143789
3116 SNP_A-1799668 76146916
3117 SNP_A-4197315 76164329
3118 SNP_A-2096704 76165063
3119 SNP_A-2298844 76170920
3120 SNP_A-1803567 76196045
3121 SNP_A-4216656 76196291
3122 SNP_A-2293334 76197288
3123 SNP_A-1807575 76210291
3124 SNP_A-2051547 76210635
3125 SNP_A-2028338 76210753
3126 SNP_A-2222505 76219409
3127 SNP_A-4200404 76225231
3128 SNP_A-2235697 76248895
3129 SNP_A-2213043 76276235
3130 SNP_A-1789993 76276772
3131 SNP_A-4203683 76277168
3132 SNP_A-2200839 76277666
3133 SNP_A-2049490 76310141
3134 SNP_A-2279296 76318494
3135 SNP_A-2179804 76321112
3136 SNP_A-2023514 76338580
3137 SNP_A-2088376 76339272
3138 SNP_A-4199607 76340065
3139 SNP_A-2005336 76351882
3140 SNP_A-1780759 76394400
3141 SNP_A-2121560 76394576
3142 SNP_A-4221951 76394605
3143 SNP_A-1803983 76394675
3144 SNP_A-2298073 76403084
3145 SNP_A-1909842 76450273
3146 SNP_A-1858953 76520955
3147 SNP_A-4233167 76527661
3148 SNP_A-4199117 76615895
3149 SNP_A-2214704 76657570
3150 SNP_A-2041734 76673825
3151 SNP_A-1800311 76868173
3152 SNP_A-4197724 77142551
3153 SNP_A-2085101 77170499
3154 SNP_A-2213990 77170931
3155 SNP_A-1872887 77184566
3156 SNP_A-2271897 77224559
3157 SNP_A-1866145 77248042
3158 SNP_A-2035635 77256301
3159 SNP_A-2069138 77601681
3160 SNP_A-1952129 77664338
3161 SNP_A-1803000 77679886
3162 SNP_A-2075169 77685230
3163 SNP_A-4201564 77685420
3164 SNP_A-4214473 77686067
3165 SNP_A-2310566 77707541
3166 SNP_A-1820797 77710509
3167 SNP_A-1834237 77710624
3168 SNP_A-1942767 78009203
3169 SNP_A-2127045 78014428
3170 SNP_A-1888355 78015159
3171 SNP_A-4203432 78033022
3172 SNP_A-1840426 78057903
3173 SNP_A-2195156 78073941
3174 SNP_A-1862073 78082612
3175 SNP_A-1826724 78095425
3176 SNP_A-2174296 78097641
3177 SNP_A-2005347 78099098
3178 SNP_A-1934200 78102965
3179 SNP_A-2303634 78114381
3180 SNP_A-1801645 78128430
3181 SNP_A-2279502 78251628
3182 SNP_A-1951230 78296669
3183 SNP_A-2165314 78308343
3184 SNP_A-2148971 78369332
3185 SNP_A-2005348 78372070
3186 SNP_A-2005349 78373673
3187 SNP_A-1900236 78376298
3188 SNP_A-2005350 78389072
3189 SNP_A-2005351 78389525
3190 SNP_A-2270289 78402754
3191 SNP_A-1865922 78418496
3192 SNP_A-4237760 78447085
3193 SNP_A-2120529 78457146
3194 SNP_A-2259310 78467391
3195 SNP_A-2047779 78467832
3196 SNP_A-2150549 78470155
3197 SNP_A-2203947 78496030
3198 SNP_A-2152194 78496746
3199 SNP_A-2198247 78502446
3200 SNP_A-1790113 78531854
3201 SNP_A-2259235 78551921
3202 SNP_A-1878559 78556620
3203 SNP_A-1831734 78562659
3204 SNP_A-4233804 78562839
3205 SNP_A-2097085 78597961
3206 SNP_A-2137559 78598059
3207 SNP_A-2039852 78599918
