# Supplementary material for: Genetic Structure of the Spanish Population
Source: BMC Genomics. 2010 May 25;11:326. doi: 10.1186/1471-2164-11-326 (PMC2887418; doi:10.1186/1471-2164-11-326)
Supplement: Additional file 1 — List of haplotype blocks across all autosomal chromosomes in the Spanish population. Each block is described by the SNPs that compose it, the major haplotypes with haplotypic frequencies, and the LD (D') among adjacent blocks. For each chromosome, the correspondence list between the SNP names and numbers is included in a separate table. [file 1471-2164-11-326-S1.ZIP › chr18.snpkey.txt]

1 SNP_A-2057202 210341
2 SNP_A-2139230 215051
3 SNP_A-2096516 216485
4 SNP_A-4200454 285046
5 SNP_A-1862896 288620
6 SNP_A-2112041 331466
7 SNP_A-1876275 341114
8 SNP_A-2128511 342074
9 SNP_A-2084777 342577
10 SNP_A-1781906 346095
11 SNP_A-1840016 346374
12 SNP_A-4226459 347247
13 SNP_A-2281344 357725
14 SNP_A-1933075 369749
15 SNP_A-1934173 370831
16 SNP_A-4197185 372088
17 SNP_A-2072388 373336
18 SNP_A-1949075 390706
19 SNP_A-4206402 408996
20 SNP_A-2277687 411278
21 SNP_A-2273205 411524
22 SNP_A-2167688 418535
23 SNP_A-2049970 428979
24 SNP_A-2097875 445128
25 SNP_A-4223074 447867
26 SNP_A-2072924 451872
27 SNP_A-2117812 475410
28 SNP_A-1876465 495472
29 SNP_A-1923476 523191
30 SNP_A-2080461 523368
31 SNP_A-2186985 545074
32 SNP_A-2182190 547087
33 SNP_A-2154642 547564
34 SNP_A-1870201 556272
35 SNP_A-2235119 556905
36 SNP_A-2065353 557127
37 SNP_A-2279072 558040
38 SNP_A-1839266 558118
39 SNP_A-2198115 569716
40 SNP_A-4199948 575386
41 SNP_A-2067081 580003
42 SNP_A-2260209 593438
43 SNP_A-4198079 593600
44 SNP_A-2090920 595312
45 SNP_A-1926130 598342
46 SNP_A-2131254 605014
47 SNP_A-2201337 605394
48 SNP_A-2260090 622239
49 SNP_A-2217652 651647
50 SNP_A-4200129 658650
51 SNP_A-1921851 662363
52 SNP_A-2086750 663016
53 SNP_A-2145036 675447
54 SNP_A-2186814 675574
55 SNP_A-4199112 683269
56 SNP_A-4237655 683285
57 SNP_A-2213631 765501
58 SNP_A-2183250 766019
59 SNP_A-2231971 768384
60 SNP_A-4217964 773325
61 SNP_A-2185813 790089
62 SNP_A-2305919 804730
63 SNP_A-4236409 804990
64 SNP_A-2293042 833971
65 SNP_A-2285837 836744
66 SNP_A-2050283 874688
67 SNP_A-2103310 884562
68 SNP_A-4205177 884891
69 SNP_A-2292061 884965
70 SNP_A-1849270 887563
71 SNP_A-4214474 892266
72 SNP_A-1876752 892328
73 SNP_A-2294870 910151
74 SNP_A-2168884 913767
75 SNP_A-2160618 916298
76 SNP_A-1876783 922503
77 SNP_A-2094604 935728
78 SNP_A-4200507 973188
79 SNP_A-4226637 983637
80 SNP_A-2139744 998431
81 SNP_A-2253609 998893
82 SNP_A-2005365 1007866
83 SNP_A-4200511 1007892
84 SNP_A-2056098 1011428
85 SNP_A-1893864 1018297
86 SNP_A-2270172 1086439
87 SNP_A-1819508 1116594
88 SNP_A-2203221 1117250
89 SNP_A-1876948 1118245
90 SNP_A-1808683 1155853
91 SNP_A-2260194 1184377
92 SNP_A-4200520 1208635
93 SNP_A-1852754 1211372
94 SNP_A-4230006 1340253
95 SNP_A-2099642 1340967
96 SNP_A-2161089 1381570
97 SNP_A-2182436 1404472
98 SNP_A-1852841 1411841
99 SNP_A-2180532 1431750
100 SNP_A-4237739 1432024
101 SNP_A-2194104 1432319
102 SNP_A-2283316 1434936
103 SNP_A-1838596 1449708
104 SNP_A-2148248 1477972
105 SNP_A-2311441 1501869
106 SNP_A-1893774 1502142
107 SNP_A-2191366 1502239
108 SNP_A-2232075 1505840
109 SNP_A-2226767 1528602
110 SNP_A-2111957 1529959
111 SNP_A-1823988 1554895
112 SNP_A-2314137 1556468
113 SNP_A-4221228 1556926
114 SNP_A-1877347 1564764
115 SNP_A-2298104 1573633
116 SNP_A-1810837 1573687
117 SNP_A-1915743 1582251
118 SNP_A-2174588 1583548
119 SNP_A-1825380 1584836
120 SNP_A-2306721 1597583
121 SNP_A-2124202 1628530
122 SNP_A-1961126 1642980
123 SNP_A-2085315 1643198
124 SNP_A-1849807 1648675
125 SNP_A-2227263 1658545
126 SNP_A-4192772 1660019
127 SNP_A-1939415 1671354
128 SNP_A-2055075 1677468
129 SNP_A-4226363 1708332
130 SNP_A-1954556 1725368
131 SNP_A-4221980 1732207
132 SNP_A-4222078 1738722
133 SNP_A-1932874 1743953
134 SNP_A-4221353 1744176
135 SNP_A-4200573 1768592
136 SNP_A-1802667 1773437
137 SNP_A-2271462 1782127
138 SNP_A-2134764 1792917
139 SNP_A-2148835 1794897
140 SNP_A-4241293 1801428
141 SNP_A-1903487 1805516
142 SNP_A-1877640 1815170
143 SNP_A-4200581 1859643
144 SNP_A-2296146 1866895
145 SNP_A-4197387 1867028
146 SNP_A-4239680 1867044
147 SNP_A-1877716 1887925
148 SNP_A-1900561 1890057
149 SNP_A-1877731 1903316
150 SNP_A-1957707 1928690
151 SNP_A-2225269 1936067
152 SNP_A-4214475 1955583
153 SNP_A-4214476 1957238
154 SNP_A-2005371 1957345
155 SNP_A-4228597 1970034
156 SNP_A-2134383 1970255
157 SNP_A-2199345 1976263
158 SNP_A-1877824 1985793
159 SNP_A-1877826 1985824
160 SNP_A-2025500 1997871
161 SNP_A-1839275 2013693
162 SNP_A-1877867 2019050
163 SNP_A-1877881 2032445
164 SNP_A-1877899 2041617
165 SNP_A-2067795 2049412
166 SNP_A-1884483 2086401
167 SNP_A-2005375 2099692
168 SNP_A-2298280 2104563
169 SNP_A-4220692 2105383
170 SNP_A-1854672 2105975
171 SNP_A-2108903 2117982
172 SNP_A-2140958 2143852
173 SNP_A-1805591 2144365
174 SNP_A-2064384 2144530
175 SNP_A-2106429 2156794
176 SNP_A-4202467 2156853
177 SNP_A-4201535 2156869
178 SNP_A-2105568 2160087
179 SNP_A-1842597 2161031
180 SNP_A-2243325 2162370
181 SNP_A-2300470 2163323
182 SNP_A-2249088 2163591
183 SNP_A-1845185 2177235
184 SNP_A-1818194 2177377
185 SNP_A-1949330 2228246
186 SNP_A-1873712 2256977
187 SNP_A-1878147 2266757
188 SNP_A-2205526 2271074
189 SNP_A-1948386 2292770
190 SNP_A-2140983 2294509
191 SNP_A-1878214 2299943
192 SNP_A-1878215 2300134
193 SNP_A-4203745 2302881
194 SNP_A-2128744 2331382
195 SNP_A-1855967 2373523
196 SNP_A-2134766 2379998
197 SNP_A-2046827 2394812
198 SNP_A-2188825 2403983
199 SNP_A-1913900 2442252
200 SNP_A-2148610 2447518
201 SNP_A-1921628 2480858
202 SNP_A-1864630 2486329
203 SNP_A-1899595 2507898
204 SNP_A-1932686 2507992
205 SNP_A-1878357 2511311
206 SNP_A-4232429 2511602
207 SNP_A-1878360 2511689
208 SNP_A-1847937 2516237
209 SNP_A-4240541 2518528
210 SNP_A-1950766 2523791
211 SNP_A-2237111 2526086
212 SNP_A-1878402 2537500
213 SNP_A-4200632 2538929
214 SNP_A-2267669 2584549
215 SNP_A-1948171 2588873
216 SNP_A-1883877 2601876
217 SNP_A-1878479 2606457
218 SNP_A-2094356 2611407
219 SNP_A-2268312 2619368
220 SNP_A-1952044 2626514
221 SNP_A-1847816 2626605
222 SNP_A-4202280 2626751
223 SNP_A-1809937 2634571
224 SNP_A-1955256 2680356
225 SNP_A-4226625 2714930
226 SNP_A-1947231 2715198
227 SNP_A-2042303 2715268
228 SNP_A-4202893 2715432
229 SNP_A-2129562 2715597
230 SNP_A-4205989 2731050
231 SNP_A-2170512 2735431
232 SNP_A-1787085 2738323
233 SNP_A-2045333 2743247
234 SNP_A-1933078 2753210
235 SNP_A-4221553 2773456
236 SNP_A-2141809 2820440
237 SNP_A-1902481 2862449
238 SNP_A-2312984 2865255
239 SNP_A-2223825 2875118
240 SNP_A-2202924 2912900
241 SNP_A-1878839 2985308
242 SNP_A-1890470 3043491
243 SNP_A-2134406 3052581
244 SNP_A-1899297 3064002
245 SNP_A-4218350 3065209
246 SNP_A-4214478 3065712
247 SNP_A-2005384 3065872
248 SNP_A-1958720 3079522
249 SNP_A-2005386 3093697
250 SNP_A-1921600 3161190
251 SNP_A-2214109 3161224
252 SNP_A-1816747 3161473
253 SNP_A-2310892 3178976
254 SNP_A-2160288 3209591
255 SNP_A-1808584 3218815
256 SNP_A-2294692 3240622
257 SNP_A-4222595 3240689
258 SNP_A-1801697 3277105
259 SNP_A-2005388 3310996
260 SNP_A-2005389 3311039
261 SNP_A-2163290 3313928
262 SNP_A-1934938 3321137
263 SNP_A-1951069 3321280
264 SNP_A-2136430 3321417
265 SNP_A-4227168 3358076
266 SNP_A-2054310 3358236
267 SNP_A-4200689 3377773
268 SNP_A-1933695 3423586
269 SNP_A-2024360 3498295
270 SNP_A-1891067 3500785
271 SNP_A-1910152 3512006
272 SNP_A-2256793 3585765
273 SNP_A-2105248 3635455
274 SNP_A-1829882 3635894
275 SNP_A-4199904 3644359
276 SNP_A-1934463 3645496
277 SNP_A-4232305 3646607
278 SNP_A-1812564 3651485
279 SNP_A-2133382 3652879
280 SNP_A-2116872 3659159
281 SNP_A-2118447 3663310
282 SNP_A-1953249 3668632
283 SNP_A-1842556 3668700
284 SNP_A-2269480 3683772
285 SNP_A-2126804 3736382
286 SNP_A-4214480 3748905
287 SNP_A-1879325 3758254
288 SNP_A-2057448 3783080
289 SNP_A-2047085 3797349
290 SNP_A-1873783 3828381
291 SNP_A-1934687 3840002
292 SNP_A-4238583 3853668
293 SNP_A-4232183 3898973
294 SNP_A-2153270 3913759
295 SNP_A-1889705 3915961
296 SNP_A-2108675 3927944
297 SNP_A-2050869 3954699
298 SNP_A-2108121 3974828
299 SNP_A-2266164 3975008
300 SNP_A-2210439 3981340
301 SNP_A-1932166 3981413
302 SNP_A-4226834 3988661
303 SNP_A-1809205 3988885
304 SNP_A-4200739 3991972
305 SNP_A-2193785 4004959
306 SNP_A-1890124 4005761
307 SNP_A-4200734 4009209
308 SNP_A-4200735 4009327
309 SNP_A-1879522 4009781
310 SNP_A-2105860 4014459
311 SNP_A-2144935 4016587
312 SNP_A-2160896 4016708
313 SNP_A-1789678 4016741
314 SNP_A-2135730 4018501
315 SNP_A-2075724 4018927
316 SNP_A-1846734 4030656
317 SNP_A-1879541 4036539
318 SNP_A-1879543 4036575
319 SNP_A-1879546 4036745
320 SNP_A-2061586 4039593
321 SNP_A-2272477 4052485
322 SNP_A-2024473 4059027
323 SNP_A-2240119 4062948
324 SNP_A-2303714 4096164
325 SNP_A-4200740 4117583
326 SNP_A-4200741 4118633
327 SNP_A-4200745 4137742
328 SNP_A-2103184 4166633
329 SNP_A-2025891 4168812
330 SNP_A-1949237 4190866
331 SNP_A-1879661 4194048
332 SNP_A-1809002 4200225
333 SNP_A-1907720 4230553
334 SNP_A-1806521 4272771
335 SNP_A-4220154 4273168
336 SNP_A-2168549 4273592
337 SNP_A-4202304 4300725
338 SNP_A-2164463 4303530
339 SNP_A-4228024 4306883
340 SNP_A-1879839 4326191
341 SNP_A-1835699 4328612
342 SNP_A-1793956 4362200
343 SNP_A-2109413 4371357
344 SNP_A-1879880 4378486
345 SNP_A-2104980 4386034
346 SNP_A-1945225 4395472
347 SNP_A-1920254 4402153
348 SNP_A-1846264 4402389
349 SNP_A-2155419 4416360
350 SNP_A-2255624 4419639
351 SNP_A-1942339 4420692
352 SNP_A-4196304 4430419
353 SNP_A-2062422 4430477
354 SNP_A-2030314 4431190
355 SNP_A-1819228 4434996
356 SNP_A-4234415 4437882
357 SNP_A-4196535 4438376
358 SNP_A-1816579 4457751
359 SNP_A-4201368 4459918
360 SNP_A-1898719 4478934
361 SNP_A-1897702 4488870
362 SNP_A-2119977 4491095
363 SNP_A-1880051 4510541
364 SNP_A-4238743 4515066
365 SNP_A-2207128 4542061
366 SNP_A-2222123 4591573
367 SNP_A-2123123 4623159
368 SNP_A-1885558 4629069
369 SNP_A-4200879 4638552
370 SNP_A-2066215 4646266
371 SNP_A-2069709 4662296
372 SNP_A-2005405 4686456
373 SNP_A-1781333 4696335
374 SNP_A-2128301 4702473
375 SNP_A-2115739 4712039
376 SNP_A-1830110 4720655
377 SNP_A-2005406 4720882
378 SNP_A-1900256 4725745
379 SNP_A-2005407 4739982
380 SNP_A-1956999 4747970
381 SNP_A-2207979 4747987
382 SNP_A-2184590 4750897
383 SNP_A-2005408 4751808
384 SNP_A-2275600 4752573
385 SNP_A-4193217 4802319
386 SNP_A-1792030 4901253
387 SNP_A-2215060 4950706
388 SNP_A-1935103 4959964
389 SNP_A-4200810 4966160
390 SNP_A-1919216 4969612
391 SNP_A-4200812 4969713
392 SNP_A-2292988 4970157
393 SNP_A-1934493 5004084
394 SNP_A-1929326 5020901
395 SNP_A-1860972 5024116
396 SNP_A-1880242 5024329
397 SNP_A-1880292 5059454
398 SNP_A-2085640 5093841
399 SNP_A-1936214 5118439
400 SNP_A-1880405 5135389
401 SNP_A-1880408 5135609
402 SNP_A-1880426 5146040
403 SNP_A-2157431 5149753
404 SNP_A-2104109 5171341
405 SNP_A-2260643 5173736
406 SNP_A-1912134 5196566
407 SNP_A-1850502 5200809
408 SNP_A-4218641 5204454
409 SNP_A-1919593 5206054
410 SNP_A-4198812 5206095
411 SNP_A-2212914 5208470
412 SNP_A-2005412 5226747
413 SNP_A-1903676 5232964
414 SNP_A-1893881 5239982
415 SNP_A-1898607 5280198
416 SNP_A-1954474 5292477
417 SNP_A-2171138 5293009
418 SNP_A-2264017 5341610
419 SNP_A-4237982 5414807
420 SNP_A-1884747 5442310
421 SNP_A-4196021 5442357
422 SNP_A-1803338 5446725
423 SNP_A-1849355 5451252
424 SNP_A-2073610 5468760
425 SNP_A-2244499 5469093
426 SNP_A-2029678 5469159
427 SNP_A-2269805 5509322
428 SNP_A-1816443 5511212
429 SNP_A-2033795 5511934
430 SNP_A-4237505 5539611
431 SNP_A-2221336 5541804
432 SNP_A-2242052 5550422
433 SNP_A-2278891 5569427
434 SNP_A-1880763 5570911
435 SNP_A-2086884 5588554
436 SNP_A-1961175 5600882
437 SNP_A-4217861 5612011
438 SNP_A-2052240 5621947
439 SNP_A-1846804 5644289
440 SNP_A-1789643 5669224
441 SNP_A-2095871 5687093
442 SNP_A-2183695 5696871
443 SNP_A-2220025 5758554
444 SNP_A-2254250 5762047
445 SNP_A-2282509 5763584
446 SNP_A-2118940 5809800
447 SNP_A-2289647 5811263
448 SNP_A-1920117 5811847
449 SNP_A-2303107 5822773
450 SNP_A-2060189 5862442
451 SNP_A-2125698 5863036
452 SNP_A-2204594 5890773
453 SNP_A-1959565 5898869
454 SNP_A-2161339 5920506
455 SNP_A-2158099 5930556
456 SNP_A-1880987 5938817
457 SNP_A-2154259 5944396
458 SNP_A-1821129 5945911
459 SNP_A-2195305 5946116
460 SNP_A-1824158 5946425
461 SNP_A-1881008 5946633
462 SNP_A-2005418 5948575
463 SNP_A-4223492 5948901
464 SNP_A-4200867 5949258
465 SNP_A-2165102 5981270
466 SNP_A-4234786 5981480
467 SNP_A-2304477 5981586
468 SNP_A-1899650 6001000
469 SNP_A-2221415 6078451
470 SNP_A-2159923 6094241
471 SNP_A-1881287 6267575
472 SNP_A-2313324 6272593
473 SNP_A-2088604 6277726
474 SNP_A-2005423 6284119
475 SNP_A-1897620 6318558
476 SNP_A-4200893 6327489
477 SNP_A-2005426 6339923
478 SNP_A-2225363 6340286
479 SNP_A-2145229 6359092
480 SNP_A-4216569 6378365
481 SNP_A-1902814 6378528
482 SNP_A-1780954 6378593
483 SNP_A-2203670 6378749
484 SNP_A-2041124 6383288
485 SNP_A-1846942 6387477
486 SNP_A-1939187 6397483
487 SNP_A-2005428 6402607
488 SNP_A-2128972 6447755
489 SNP_A-4232856 6463820
490 SNP_A-4197722 6464233
491 SNP_A-1810527 6464496
492 SNP_A-2189943 6464641
493 SNP_A-4224090 6473099
494 SNP_A-1920645 6507834
495 SNP_A-2311969 6522077
496 SNP_A-4200907 6537131
497 SNP_A-2156530 6557538
498 SNP_A-1890869 6593954
499 SNP_A-1881596 6616372
500 SNP_A-1881597 6616549
501 SNP_A-1907880 6628009
502 SNP_A-2199971 6628822
503 SNP_A-2005430 6632719
504 SNP_A-1893646 6634394
505 SNP_A-2243349 6636518
506 SNP_A-1912847 6642717
507 SNP_A-1873812 6651811
508 SNP_A-2268038 6651946
509 SNP_A-2213030 6665739
510 SNP_A-1802128 6680637
511 SNP_A-2173204 6680699
512 SNP_A-1800319 6713826
513 SNP_A-4206956 6713883
514 SNP_A-2280561 6714958
515 SNP_A-2005431 6715274
516 SNP_A-4214486 6731974
517 SNP_A-2140250 6749651
518 SNP_A-1854391 6756273
519 SNP_A-2085202 6757057
520 SNP_A-4200913 6785934
521 SNP_A-1881675 6786110
522 SNP_A-2029465 6821878
523 SNP_A-2306809 6824651
524 SNP_A-2131540 6848426
525 SNP_A-1796953 6875242
526 SNP_A-2084246 6875522
527 SNP_A-1956622 6878385
528 SNP_A-4194542 6878513
529 SNP_A-1808628 6890243
530 SNP_A-1881741 6902944
531 SNP_A-1881770 6919097
532 SNP_A-2122986 6945676
533 SNP_A-1929761 6962552
534 SNP_A-1803649 6967844
535 SNP_A-2195557 6982249
536 SNP_A-2257731 6982509
537 SNP_A-2113780 6992596
538 SNP_A-2264383 6998220
539 SNP_A-1881869 6998901
540 SNP_A-2192021 7007599
541 SNP_A-4199101 7013733
542 SNP_A-2296116 7044431
543 SNP_A-1820212 7079885
544 SNP_A-1942749 7111227
545 SNP_A-2290532 7121234
546 SNP_A-4200950 7136454
547 SNP_A-2278151 7161101
548 SNP_A-1892327 7178754
549 SNP_A-2179548 7188083
550 SNP_A-2292313 7214416
551 SNP_A-1831904 7228619
552 SNP_A-2121078 7259296
553 SNP_A-2078450 7260601
554 SNP_A-4224871 7293201
555 SNP_A-4232553 7295710
556 SNP_A-1792384 7368122
557 SNP_A-1792834 7372442
558 SNP_A-2156567 7372494
559 SNP_A-2115083 7373092
560 SNP_A-2109976 7373260
561 SNP_A-2186995 7379228
562 SNP_A-4200968 7386574
563 SNP_A-1845075 7423519
564 SNP_A-1912585 7424182
565 SNP_A-2219334 7424329
566 SNP_A-1925300 7438641
567 SNP_A-4200976 7465949
568 SNP_A-2233028 7475222
569 SNP_A-4233806 7499397
570 SNP_A-2108309 7502046
571 SNP_A-1928275 7521407
572 SNP_A-4206498 7528274
573 SNP_A-1960835 7536294
574 SNP_A-2248541 7571167
575 SNP_A-2038771 7598911
576 SNP_A-2224880 7613395
577 SNP_A-1960006 7624687
578 SNP_A-2117080 7624732
579 SNP_A-1882383 7655427
580 SNP_A-1882387 7659072
581 SNP_A-1882401 7678140
582 SNP_A-2174906 7730473
583 SNP_A-1855652 7733140
584 SNP_A-2048909 7753363
585 SNP_A-1882467 7761132
586 SNP_A-1907497 7764104
587 SNP_A-1810316 7790480
588 SNP_A-4201002 7805873
589 SNP_A-1882496 7806276
590 SNP_A-2005439 7827860
591 SNP_A-1882524 7829378
592 SNP_A-2048393 7833585
593 SNP_A-1893994 7846856
594 SNP_A-4201009 7860864
595 SNP_A-1860453 7892147
596 SNP_A-4201010 7899131
597 SNP_A-2164357 7912931
598 SNP_A-4197563 7930117
599 SNP_A-4200363 7937184
600 SNP_A-4226105 7937197
601 SNP_A-2121628 7937846
602 SNP_A-1846926 7937943
603 SNP_A-1783281 7946629
604 SNP_A-4195984 7946794
605 SNP_A-2169331 7967468
606 SNP_A-4236142 7988524
607 SNP_A-2179328 8003716
608 SNP_A-1815991 8010992
609 SNP_A-2236051 8021623
610 SNP_A-2144820 8026065
611 SNP_A-1882657 8040886
612 SNP_A-2307627 8042261
613 SNP_A-1841563 8054021
614 SNP_A-2126747 8086608
615 SNP_A-1882737 8165530
616 SNP_A-1914413 8168318
617 SNP_A-2295243 8186939
618 SNP_A-2041487 8187494
619 SNP_A-4199872 8198830
620 SNP_A-2226412 8206997
621 SNP_A-1834411 8210827
622 SNP_A-2309521 8212469
623 SNP_A-1820776 8212489
624 SNP_A-4234228 8212591
625 SNP_A-2212666 8231986
626 SNP_A-2253599 8279839
627 SNP_A-1834664 8290094
628 SNP_A-2115823 8302191
629 SNP_A-1781267 8310132
630 SNP_A-2165777 8313984
631 SNP_A-1800105 8321140
632 SNP_A-4236496 8321933
633 SNP_A-2124615 8330623
634 SNP_A-4236873 8337514
635 SNP_A-2257614 8349461
636 SNP_A-1800102 8353474
637 SNP_A-4238747 8354598
638 SNP_A-2045394 8354742
639 SNP_A-4202758 8373520
640 SNP_A-2126909 8393289
641 SNP_A-1837504 8404345
642 SNP_A-1814937 8440613
643 SNP_A-1883032 8443792
644 SNP_A-1883033 8444044
645 SNP_A-1883036 8444599
646 SNP_A-1883038 8445102
647 SNP_A-4201058 8448190
648 SNP_A-1883044 8448484
649 SNP_A-4232302 8460150
650 SNP_A-2059267 8461372
651 SNP_A-1873449 8461457
652 SNP_A-2183391 8466957
653 SNP_A-2122258 8474922
654 SNP_A-4201911 8485190
655 SNP_A-1852640 8493565
656 SNP_A-2268400 8501382
657 SNP_A-2171312 8510927
658 SNP_A-1883168 8530639
659 SNP_A-2295476 8539565
660 SNP_A-2299914 8543598
661 SNP_A-1883215 8558109
662 SNP_A-4201069 8579765
663 SNP_A-4219352 8581742
664 SNP_A-2043968 8612032
665 SNP_A-2036161 8618334
666 SNP_A-2232738 8656881
667 SNP_A-4227103 8666626
668 SNP_A-2111696 8669878
669 SNP_A-2286427 8689988
670 SNP_A-1883341 8703965
671 SNP_A-1883342 8705990
672 SNP_A-1883344 8706090
673 SNP_A-2309761 8706389
674 SNP_A-1808463 8715076
675 SNP_A-1897852 8733340
676 SNP_A-2152879 8749654
677 SNP_A-2234908 8759263
678 SNP_A-4234704 8762822
679 SNP_A-4201084 8771531
680 SNP_A-2187010 8782044
681 SNP_A-2136061 8782476
682 SNP_A-1802932 8784278
683 SNP_A-1883475 8804459
684 SNP_A-2172172 8806249
685 SNP_A-1816516 8806973
686 SNP_A-1795651 8807080
687 SNP_A-1815416 8810886
688 SNP_A-1954072 8811301
689 SNP_A-1894275 8811556
690 SNP_A-4201092 8813577
691 SNP_A-1911242 8825073
692 SNP_A-2235754 8825330
693 SNP_A-2279258 8837912
694 SNP_A-2307564 8837930
695 SNP_A-1883543 8844132
696 SNP_A-1883551 8846633
697 SNP_A-1915193 8857835
698 SNP_A-4201096 8882906
699 SNP_A-1921042 8954794
700 SNP_A-2073990 8977427
701 SNP_A-2253684 8978701
702 SNP_A-2137946 8985092
703 SNP_A-2252265 9010701
704 SNP_A-1894956 9044613
705 SNP_A-4230476 9063971
706 SNP_A-2053759 9071185
707 SNP_A-1916100 9076213
708 SNP_A-2279767 9084245
709 SNP_A-1952887 9086036
710 SNP_A-2206380 9139437
711 SNP_A-2079490 9142875
712 SNP_A-1883688 9190838
713 SNP_A-4204074 9207471
714 SNP_A-2146174 9241236
715 SNP_A-2308956 9264636
716 SNP_A-1928398 9272142
717 SNP_A-2165578 9343430
718 SNP_A-2238586 9343809
719 SNP_A-2165833 9356501
720 SNP_A-2250825 9385383
721 SNP_A-1863076 9398889
722 SNP_A-2249599 9404011
723 SNP_A-4197655 9436098
724 SNP_A-1850928 9440518
725 SNP_A-2208993 9440664
726 SNP_A-2166166 9446982
727 SNP_A-2309934 9447938
728 SNP_A-1883854 9453898
729 SNP_A-2089582 9468293
730 SNP_A-2231442 9478704
731 SNP_A-2228124 9482196
732 SNP_A-2048407 9512606
733 SNP_A-1883892 9528533
734 SNP_A-2005449 9555132
735 SNP_A-2128984 9567981
736 SNP_A-1821923 9584877
737 SNP_A-1867708 9599297
738 SNP_A-4214489 9599441
739 SNP_A-2064076 9611305
740 SNP_A-1804227 9618853
741 SNP_A-2259345 9619316
742 SNP_A-2055167 9619520
743 SNP_A-2261731 9632637
744 SNP_A-2158962 9633107
745 SNP_A-2138452 9647279
746 SNP_A-2266241 9649377
747 SNP_A-1806817 9679804
748 SNP_A-1782817 9700554
749 SNP_A-1959392 9710737
750 SNP_A-2181425 9713763
751 SNP_A-1923584 9716084
752 SNP_A-2036947 9719789
753 SNP_A-1947746 9719894
754 SNP_A-2293166 9720723
755 SNP_A-1810185 9740662
756 SNP_A-1960727 9753009
757 SNP_A-2088688 9793476
758 SNP_A-1810884 9821048
759 SNP_A-2032936 9827639
760 SNP_A-1834669 9834729
761 SNP_A-2170268 9841388
762 SNP_A-4193853 9841650
763 SNP_A-2197881 9852822
764 SNP_A-1836861 9864410
765 SNP_A-2274695 9865106
766 SNP_A-4205257 9867540
767 SNP_A-2304425 9903345
768 SNP_A-1950416 9908025
769 SNP_A-1808618 9937960
770 SNP_A-4214490 9939382
771 SNP_A-4217746 9950853
772 SNP_A-1807790 9957164
773 SNP_A-1788114 9978562
774 SNP_A-2060971 9986301
775 SNP_A-2143062 10003582
776 SNP_A-4196256 10012266
777 SNP_A-2127269 10029133
778 SNP_A-4202490 10035562
779 SNP_A-2246918 10045997
780 SNP_A-2117438 10064494
781 SNP_A-2122439 10068826
782 SNP_A-2056439 10116963
783 SNP_A-1808727 10119076
784 SNP_A-1786816 10132983
785 SNP_A-2298999 10140262
786 SNP_A-4227336 10177407
787 SNP_A-1884675 10188739
788 SNP_A-1852405 10192532
789 SNP_A-2172212 10208053
790 SNP_A-4201170 10208769
791 SNP_A-2195634 10262979
792 SNP_A-4236810 10265559
793 SNP_A-1936142 10265935
794 SNP_A-2290044 10269129
795 SNP_A-1871849 10269164
796 SNP_A-1925751 10269356
797 SNP_A-1947923 10275603
798 SNP_A-2167451 10302920
799 SNP_A-1884812 10314214
800 SNP_A-1856162 10315557
801 SNP_A-2262330 10321765
802 SNP_A-4214492 10322036
803 SNP_A-1874561 10331251
804 SNP_A-2064276 10340243
805 SNP_A-4231200 10365034
806 SNP_A-4220218 10372775
807 SNP_A-2309228 10374136
808 SNP_A-2071939 10374729
809 SNP_A-2117516 10385219
810 SNP_A-4238528 10390390
811 SNP_A-1826642 10401449
812 SNP_A-1956889 10407527
813 SNP_A-1866697 10420734
814 SNP_A-2153009 10425015
815 SNP_A-2267551 10429153
816 SNP_A-1822440 10455054
817 SNP_A-2308236 10481441
818 SNP_A-2212496 10483274
819 SNP_A-1848494 10494900
820 SNP_A-2266177 10494974
821 SNP_A-1885115 10504706
822 SNP_A-2305473 10560303
823 SNP_A-2197610 10606517
824 SNP_A-2301919 10637444
825 SNP_A-1885390 10652515
826 SNP_A-2005461 10663918
827 SNP_A-2184166 10677605
828 SNP_A-1815837 10691798
829 SNP_A-2087372 10697434
830 SNP_A-4193950 10698501
831 SNP_A-2237016 10731598
832 SNP_A-4195631 10742237
833 SNP_A-2078622 10751757
834 SNP_A-1805480 10755792
835 SNP_A-1885559 10762311
836 SNP_A-1885560 10762376
837 SNP_A-1849093 10768785
838 SNP_A-2097312 10802708
839 SNP_A-2168153 10833729
840 SNP_A-2139394 10833947
841 SNP_A-1889957 10890614
842 SNP_A-4219103 10904547
843 SNP_A-1818953 10915419
844 SNP_A-2120643 10923523
845 SNP_A-4201262 10930211
846 SNP_A-1845532 10938878
847 SNP_A-2253887 10969263
848 SNP_A-1885813 10991040
849 SNP_A-4217096 11001381
850 SNP_A-1885852 11010599
851 SNP_A-2005464 11022975
852 SNP_A-2100045 11025655
853 SNP_A-2132180 11028969
854 SNP_A-2190169 11029431
855 SNP_A-2207702 11029466
856 SNP_A-1937045 11032752
857 SNP_A-2218320 11038468
858 SNP_A-2052378 11053770
859 SNP_A-1877306 11053871
860 SNP_A-1921537 11054752
861 SNP_A-4216381 11054859
862 SNP_A-1809009 11055451
863 SNP_A-2208585 11056010
864 SNP_A-4229158 11060641
865 SNP_A-2248757 11063088
866 SNP_A-1916134 11063152
867 SNP_A-2076075 11063822
868 SNP_A-2294952 11068646
869 SNP_A-2204758 11078608
870 SNP_A-2288900 11084849
871 SNP_A-4214493 11085219
872 SNP_A-2224853 11085364
873 SNP_A-1915592 11108427
874 SNP_A-1814869 11134142
875 SNP_A-2199009 11160962
876 SNP_A-2307480 11205064
877 SNP_A-2198135 11205716
878 SNP_A-2074158 11206305
879 SNP_A-4203775 11206782
880 SNP_A-2027072 11207366
881 SNP_A-1852924 11248372
882 SNP_A-1837525 11261977
883 SNP_A-4200171 11262254
884 SNP_A-1811419 11295240
885 SNP_A-1886018 11305010
886 SNP_A-2142137 11311282
887 SNP_A-1858148 11375531
888 SNP_A-2255681 11441659
889 SNP_A-1843114 11442145
890 SNP_A-1854175 11444833
891 SNP_A-2292451 11455859
892 SNP_A-2082106 11456335
893 SNP_A-2095136 11462697
894 SNP_A-1824383 11482238
895 SNP_A-2091843 11482362
896 SNP_A-2267431 11483199
897 SNP_A-2071108 11484199
898 SNP_A-1853717 11493484
899 SNP_A-4240583 11505427
900 SNP_A-1853658 11512532
901 SNP_A-1857713 11538318
902 SNP_A-1886228 11543842
903 SNP_A-1886229 11543868
904 SNP_A-2164018 11543980
905 SNP_A-1945449 11551254
906 SNP_A-2303255 11592053
907 SNP_A-2260694 11648683
908 SNP_A-2111606 11658861
909 SNP_A-1792966 11750915
910 SNP_A-2209194 11751127
911 SNP_A-2178541 11767420
912 SNP_A-2184057 11767968
913 SNP_A-1862096 11773304
914 SNP_A-1925604 11790407
915 SNP_A-2148660 11814358
916 SNP_A-1933609 11836945
917 SNP_A-1836977 11891888
918 SNP_A-2088113 11901060
919 SNP_A-1914300 11907410
920 SNP_A-2151419 11928804
921 SNP_A-1806340 11935062
922 SNP_A-2070968 11982725
923 SNP_A-2230866 11982907
924 SNP_A-2149344 11982971
925 SNP_A-1832376 11983038
926 SNP_A-1948271 11983138
927 SNP_A-4201330 11989326
928 SNP_A-2163845 11994090
929 SNP_A-1885647 11995765
930 SNP_A-4201336 12003182
931 SNP_A-4234419 12024210
932 SNP_A-4240133 12034385
933 SNP_A-2238425 12034410
934 SNP_A-2034339 12034657
935 SNP_A-2100748 12087264
936 SNP_A-1953824 12099597
937 SNP_A-1940774 12104654
938 SNP_A-1927236 12106280
939 SNP_A-2050974 12150236
940 SNP_A-4230790 12150890
941 SNP_A-1921176 12188194
942 SNP_A-2131437 12251064
943 SNP_A-2150991 12273547
944 SNP_A-2291243 12273759
945 SNP_A-2215121 12290849
946 SNP_A-2225400 12290936
947 SNP_A-2023818 12291322
948 SNP_A-1812387 12317670
949 SNP_A-1819151 12317752
950 SNP_A-2229699 12352219
951 SNP_A-4196126 12352952
952 SNP_A-2060732 12359128
953 SNP_A-2173594 12407905
954 SNP_A-2174307 12471377
955 SNP_A-1921225 12506082
956 SNP_A-2198556 12572788
957 SNP_A-2057243 12584079
958 SNP_A-1830981 12588562
959 SNP_A-1886810 12687711
960 SNP_A-2117717 12702112
961 SNP_A-1802303 12718657
962 SNP_A-2005473 12721148
963 SNP_A-1951054 12734253
964 SNP_A-1869387 12762318
965 SNP_A-2146125 12769947
966 SNP_A-2230951 12779246
967 SNP_A-1907923 12787694
968 SNP_A-1886861 12790820
969 SNP_A-4201932 12802896
970 SNP_A-2059382 12824359
971 SNP_A-4192959 12918541
972 SNP_A-2023898 12967206
973 SNP_A-1835760 12976440
974 SNP_A-4239601 13019068
975 SNP_A-4221704 13056038
976 SNP_A-1874333 13059782
977 SNP_A-4219738 13063264
978 SNP_A-2104621 13103197
979 SNP_A-2105729 13120681
980 SNP_A-1868314 13122968
981 SNP_A-2044905 13135264
982 SNP_A-2307582 13188053
983 SNP_A-2093024 13197252
984 SNP_A-2258019 13236168
985 SNP_A-2151617 13237482
986 SNP_A-2300184 13250027
987 SNP_A-1874670 13250163
988 SNP_A-2177534 13261319
989 SNP_A-2118293 13292390
990 SNP_A-1887117 13299150
991 SNP_A-1858538 13300057
992 SNP_A-2192009 13302896
993 SNP_A-2005475 13303351
994 SNP_A-2295852 13306513
995 SNP_A-2079769 13370824
996 SNP_A-1874821 13390714
997 SNP_A-1951765 13421322
998 SNP_A-1928933 13448063
999 SNP_A-2168564 13457275
1000 SNP_A-1887259 13494078
1001 SNP_A-1887262 13494103
1002 SNP_A-1880713 13496046
1003 SNP_A-2005476 13500000
1004 SNP_A-4230030 13500208
1005 SNP_A-1872038 13501622
1006 SNP_A-2236080 13505340
1007 SNP_A-2240083 13522208
1008 SNP_A-1831697 13531605
1009 SNP_A-4227011 13540195
1010 SNP_A-2005479 13543264
1011 SNP_A-2186475 13544095
1012 SNP_A-2124147 13544310
1013 SNP_A-2260812 13544331
1014 SNP_A-2151381 13551940
1015 SNP_A-2200294 13552008
1016 SNP_A-2262427 13552149
1017 SNP_A-1857818 13562354
1018 SNP_A-4230887 13577740
1019 SNP_A-2036285 13607287
1020 SNP_A-2188482 13639542
1021 SNP_A-1850753 13656768
1022 SNP_A-4206025 13666795
1023 SNP_A-2153549 13732365
1024 SNP_A-4201408 13746714
1025 SNP_A-2059680 13750290
1026 SNP_A-2199619 13750954
1027 SNP_A-4240088 13794768
1028 SNP_A-4235622 13816837
1029 SNP_A-2147825 13819354
1030 SNP_A-2147693 13842419
1031 SNP_A-2278923 13861956
1032 SNP_A-2148067 13872230
1033 SNP_A-2307808 13873939
1034 SNP_A-2220379 13874513
1035 SNP_A-1945730 13874566
1036 SNP_A-2097129 13916052
1037 SNP_A-2295726 13916665
1038 SNP_A-4235934 13919121
1039 SNP_A-1887539 13921827
1040 SNP_A-2284592 13933768
1041 SNP_A-4194835 13933870
1042 SNP_A-2246310 13934255
1043 SNP_A-2065404 13942635
1044 SNP_A-1870098 13989552
1045 SNP_A-1820337 13998707
1046 SNP_A-4240189 14011984
1047 SNP_A-2068571 14025207
1048 SNP_A-1872194 14025501
1049 SNP_A-1887648 14045454
1050 SNP_A-4224731 14061464
1051 SNP_A-2074865 14061522
1052 SNP_A-1884905 14074500
1053 SNP_A-2134288 14080993
1054 SNP_A-1914357 14174684
1055 SNP_A-1868914 14338517
1056 SNP_A-2227466 14559899
1057 SNP_A-2051998 14575294
1058 SNP_A-4195404 14592140
1059 SNP_A-1888376 14705283
1060 SNP_A-4228044 14900164
1061 SNP_A-4200350 14930733
1062 SNP_A-1888647 14951870
1063 SNP_A-2131636 15069294
1064 SNP_A-4194211 15096727
1065 SNP_A-1958325 17233261
1066 SNP_A-2255984 17233563
1067 SNP_A-4202148 17237116
1068 SNP_A-2217421 17241274
1069 SNP_A-2085397 17274854
1070 SNP_A-2169253 17274948
1071 SNP_A-1899122 17291559
1072 SNP_A-2084581 17366737
1073 SNP_A-1908958 17380069
1074 SNP_A-4240756 17488816
1075 SNP_A-2058412 17488970
1076 SNP_A-2072688 17489004
1077 SNP_A-4198599 17605342
1078 SNP_A-2132960 17610456
1079 SNP_A-2250101 17667817
1080 SNP_A-2062622 17682026
1081 SNP_A-2227160 17740723
1082 SNP_A-1887636 17794465
1083 SNP_A-2021626 17822144
1084 SNP_A-1894651 17866285
1085 SNP_A-2246432 17891701
1086 SNP_A-2102213 17891792
1087 SNP_A-2065197 17932116
1088 SNP_A-2271363 17946433
1089 SNP_A-1909918 17962346
1090 SNP_A-1889538 17977937
1091 SNP_A-2047870 18031438
1092 SNP_A-4229707 18042301
1093 SNP_A-1832199 18059967
1094 SNP_A-2108542 18060812
1095 SNP_A-4218987 18061069
1096 SNP_A-4223468 18080740
1097 SNP_A-1889576 18082621
1098 SNP_A-2162804 18103128
1099 SNP_A-4194013 18115160
1100 SNP_A-2174426 18194143
1101 SNP_A-2053788 18263601
1102 SNP_A-4232255 18312106
1103 SNP_A-4201576 18318589
1104 SNP_A-1889655 18319478
1105 SNP_A-2310563 18323697
1106 SNP_A-2191392 18338350
1107 SNP_A-2049790 18338754
1108 SNP_A-4236807 18351446
1109 SNP_A-1822774 18351907
1110 SNP_A-1833252 18351955
1111 SNP_A-2275744 18361520
1112 SNP_A-2059313 18380080
1113 SNP_A-1955157 18392104
1114 SNP_A-1836464 18399377
1115 SNP_A-1889742 18400738
1116 SNP_A-1934771 18414140
1117 SNP_A-2140172 18417668
1118 SNP_A-4217549 18476983
1119 SNP_A-1827090 18491125
1120 SNP_A-2033263 18508034
1121 SNP_A-4198515 18508062
1122 SNP_A-1889774 18527880
1123 SNP_A-4193209 18550804
1124 SNP_A-2278578 18560762
1125 SNP_A-2236560 18600005
1126 SNP_A-1792231 18640520
1127 SNP_A-1889866 18641847
1128 SNP_A-2005495 18680676
1129 SNP_A-1837266 18733784
1130 SNP_A-2071754 18744085
1131 SNP_A-2005496 18759939
1132 SNP_A-2005497 18766021
1133 SNP_A-1850430 18768295
1134 SNP_A-4225400 18808314
1135 SNP_A-1816866 18817130
1136 SNP_A-2221546 18820382
1137 SNP_A-2072971 18820494
1138 SNP_A-4214496 18820971
1139 SNP_A-4203587 18855506
1140 SNP_A-4238658 18892057
1141 SNP_A-2234527 18954411
1142 SNP_A-2049113 19001872
1143 SNP_A-2049294 19054713
1144 SNP_A-1864431 19070940
1145 SNP_A-1908289 19075519
1146 SNP_A-1890048 19175270
1147 SNP_A-1890049 19175478
1148 SNP_A-2306983 19299555
1149 SNP_A-2241859 19318372
1150 SNP_A-4207354 19320919
1151 SNP_A-2005499 19373289
1152 SNP_A-2005500 19374033
1153 SNP_A-1890154 19374442
1154 SNP_A-2087073 19374867
1155 SNP_A-1890156 19381908
1156 SNP_A-1909437 19396990
1157 SNP_A-1915046 19511633
1158 SNP_A-2268629 19557690
1159 SNP_A-2144567 19566050
1160 SNP_A-2278315 19606591
1161 SNP_A-2154585 19618334
1162 SNP_A-2035421 19646676
1163 SNP_A-2098260 19686964
1164 SNP_A-1890290 19699261
1165 SNP_A-2032553 19747673
1166 SNP_A-4217397 19747888
1167 SNP_A-1890317 19749481
1168 SNP_A-1794284 19841320
1169 SNP_A-1890383 19857128
1170 SNP_A-2083118 19866984
1171 SNP_A-1863992 19876597
1172 SNP_A-1890406 19911764
1173 SNP_A-2146701 19920833
1174 SNP_A-1807039 19994190
1175 SNP_A-2179370 19994876
1176 SNP_A-4221935 20013591
1177 SNP_A-2022940 20036867
1178 SNP_A-1788510 20042294
1179 SNP_A-2078606 20043345
1180 SNP_A-1796379 20043725
1181 SNP_A-1784655 20052960
1182 SNP_A-2092417 20066970
1183 SNP_A-2128986 20102747
1184 SNP_A-2106828 20104319
1185 SNP_A-2254406 20104615
1186 SNP_A-1847086 20141585
1187 SNP_A-2184315 20154446
1188 SNP_A-1827368 20196461
1189 SNP_A-4207125 20220330
1190 SNP_A-1890585 20234477
1191 SNP_A-2294391 20243977
1192 SNP_A-1928264 20274465
1193 SNP_A-1890658 20283377
1194 SNP_A-1823347 20311736
1195 SNP_A-2077215 20313668
1196 SNP_A-2039020 20319272
1197 SNP_A-1806712 20354619
1198 SNP_A-1825820 20362360
1199 SNP_A-1921009 20373827
1200 SNP_A-2005506 20376607
1201 SNP_A-1890820 20398586
1202 SNP_A-2225271 20416558
1203 SNP_A-1847150 20418079
1204 SNP_A-4201679 20421110
1205 SNP_A-2297014 20440835
1206 SNP_A-2223542 20503200
1207 SNP_A-2180240 20506273
1208 SNP_A-4201693 20509156
1209 SNP_A-1890981 20509941
1210 SNP_A-4201694 20509971
1211 SNP_A-2150486 20526345
1212 SNP_A-2064698 20535478
1213 SNP_A-1891061 20540488
1214 SNP_A-2248112 20541906
1215 SNP_A-1891077 20555981
1216 SNP_A-1891080 20556125
1217 SNP_A-2005509 20572555
1218 SNP_A-2005510 20572579
1219 SNP_A-1816472 20581630
1220 SNP_A-1917431 20584486
1221 SNP_A-2133261 20584668
1222 SNP_A-2166393 20590274
1223 SNP_A-2045838 20594730
1224 SNP_A-1834292 20604695
1225 SNP_A-2150479 20608023
1226 SNP_A-1891169 20626889
1227 SNP_A-1891172 20629637
1228 SNP_A-1891173 20629669
1229 SNP_A-1891190 20637315
1230 SNP_A-2198390 20642397
1231 SNP_A-4199622 20644047
1232 SNP_A-4217147 20645281
1233 SNP_A-1891240 20671150
1234 SNP_A-2122475 20697540
1235 SNP_A-2052273 20698252
1236 SNP_A-2093783 20701409
1237 SNP_A-4197903 20702071
1238 SNP_A-2296773 20714038
1239 SNP_A-2154281 20730927
1240 SNP_A-2227613 20733521
1241 SNP_A-2130856 20744880
1242 SNP_A-2159546 20745294
1243 SNP_A-1877298 20772076
1244 SNP_A-2052679 20808309
1245 SNP_A-1891406 20842927
1246 SNP_A-2040710 20882881
1247 SNP_A-1944201 20887311
1248 SNP_A-1827160 20971133
1249 SNP_A-1815159 20987826
1250 SNP_A-4206576 20992999
1251 SNP_A-1899867 20993778
1252 SNP_A-2300988 20993927
1253 SNP_A-1894320 20998828
1254 SNP_A-1957634 21012703
1255 SNP_A-2313728 21015369
1256 SNP_A-2294834 21045556
1257 SNP_A-1905754 21069650
1258 SNP_A-4239819 21079584
1259 SNP_A-2125449 21115792
1260 SNP_A-2021129 21115916
1261 SNP_A-1949186 21155549
1262 SNP_A-2005517 21158612
1263 SNP_A-2005519 21269370
1264 SNP_A-2090321 21289922
1265 SNP_A-2298225 21292765
1266 SNP_A-1827116 21298022
1267 SNP_A-4231683 21300644
1268 SNP_A-2032948 21313543
1269 SNP_A-1894396 21313597
1270 SNP_A-1892649 21317419
1271 SNP_A-2262456 21317509
1272 SNP_A-4201737 21326439
1273 SNP_A-1898630 21364573
1274 SNP_A-1958961 21364727
1275 SNP_A-2283659 21366320
1276 SNP_A-1845089 21383780
1277 SNP_A-1958925 21419069
1278 SNP_A-1868690 21437910
1279 SNP_A-2293799 21440086
1280 SNP_A-2110056 21442192
1281 SNP_A-1890178 21443001
1282 SNP_A-2138014 21443158
1283 SNP_A-1788145 21447941
1284 SNP_A-1891583 21451629
1285 SNP_A-1907550 21452704
1286 SNP_A-2268101 21458098
1287 SNP_A-1917364 21458701
1288 SNP_A-2190838 21467788
1289 SNP_A-2222322 21470808
1290 SNP_A-2271823 21474112
1291 SNP_A-1891617 21479877
1292 SNP_A-1851772 21487395
1293 SNP_A-2055401 21488315
1294 SNP_A-1870572 21540018
1295 SNP_A-1891701 21567347
1296 SNP_A-2173250 21589323
1297 SNP_A-4223918 21636779
1298 SNP_A-1835701 21665750
1299 SNP_A-2237621 21666280
1300 SNP_A-2277286 21671131
1301 SNP_A-1942549 21675691
1302 SNP_A-2203380 21676659
1303 SNP_A-2029300 21695693
1304 SNP_A-1891857 21700540
1305 SNP_A-1891869 21713663
1306 SNP_A-2034185 21716138
1307 SNP_A-2262674 21754916
1308 SNP_A-1954438 21754957
1309 SNP_A-4222534 22049471
1310 SNP_A-2177899 22052167
1311 SNP_A-1885325 22107730
1312 SNP_A-1884649 22108690
1313 SNP_A-4228774 22128822
1314 SNP_A-4201778 22131173
1315 SNP_A-2086874 22142893
1316 SNP_A-2039978 22184722
1317 SNP_A-2179802 22224578
1318 SNP_A-1809404 22225774
1319 SNP_A-2206946 22278529
1320 SNP_A-4220760 22288760
1321 SNP_A-2051568 22320274
1322 SNP_A-2037880 22336707
1323 SNP_A-2312578 22361629
1324 SNP_A-2161126 22373077
1325 SNP_A-1921090 22375349
1326 SNP_A-1835851 22390915
1327 SNP_A-2047737 22393628
1328 SNP_A-1823486 22393691
1329 SNP_A-4238967 22397084
1330 SNP_A-1801878 22412522
1331 SNP_A-2054850 22413327
1332 SNP_A-2091542 22418818
1333 SNP_A-2206004 22439131
1334 SNP_A-2304737 22446713
1335 SNP_A-4222555 22454126
1336 SNP_A-1788250 22463097
1337 SNP_A-2116089 22485800
1338 SNP_A-2034000 22486371
1339 SNP_A-2281979 22487439
1340 SNP_A-2271331 22487474
1341 SNP_A-4239927 22501448
1342 SNP_A-2251924 22501806
1343 SNP_A-2205525 22510903
1344 SNP_A-4203982 22518888
1345 SNP_A-1859192 22548826
1346 SNP_A-2185870 22577748
1347 SNP_A-1862616 22586474
1348 SNP_A-1947274 22609157
1349 SNP_A-1892448 22616949
1350 SNP_A-2068695 22621427
1351 SNP_A-2211226 22621571
1352 SNP_A-2104659 22621971
1353 SNP_A-1925019 22636691
1354 SNP_A-1797025 22644430
1355 SNP_A-4196922 22647961
1356 SNP_A-4201543 22665163
1357 SNP_A-1862141 22667416
1358 SNP_A-2313429 22667875
1359 SNP_A-2295008 22669325
1360 SNP_A-4221709 22673704
1361 SNP_A-1830451 22673906
1362 SNP_A-2059639 22684849
1363 SNP_A-1947770 22693070
1364 SNP_A-1892605 22707729
1365 SNP_A-2061808 22778559
1366 SNP_A-4201839 22786010
1367 SNP_A-4201840 22786511
1368 SNP_A-2046379 22787798
1369 SNP_A-2005537 22804050
1370 SNP_A-4203577 22824665
1371 SNP_A-2130917 22840322
1372 SNP_A-2284792 22840523
1373 SNP_A-2160298 22847283
1374 SNP_A-1892862 22847901
1375 SNP_A-2127348 22851934
1376 SNP_A-1786729 22886548
1377 SNP_A-1844062 22889488
1378 SNP_A-2201765 22890120
1379 SNP_A-1925403 22895110
1380 SNP_A-2052739 22934560
1381 SNP_A-2130101 22941345
1382 SNP_A-2201627 22943704
1383 SNP_A-1930974 22981670
1384 SNP_A-1892997 23006578
1385 SNP_A-1815018 23010213
1386 SNP_A-2252244 23012354
1387 SNP_A-2157512 23055299
1388 SNP_A-1893073 23187538
1389 SNP_A-1893118 23253682
1390 SNP_A-4203104 23272136
1391 SNP_A-4201877 23281214
1392 SNP_A-2128487 23354995
1393 SNP_A-2263221 23378098
1394 SNP_A-4203935 23407160
1395 SNP_A-2042401 23408513
1396 SNP_A-4230858 23409321
1397 SNP_A-2029074 23411646
1398 SNP_A-1860143 23417788
1399 SNP_A-4237768 23445921
1400 SNP_A-2262647 23459728
1401 SNP_A-2170650 23477301
1402 SNP_A-1946033 23491009
1403 SNP_A-4200983 23520019
1404 SNP_A-1893416 23583705
1405 SNP_A-1893443 23609264
1406 SNP_A-2212382 23622074
1407 SNP_A-2223877 23630471
1408 SNP_A-1893484 23644276
1409 SNP_A-4201903 23667102
1410 SNP_A-1893513 23667478
1411 SNP_A-1855182 23668241
1412 SNP_A-2118681 23693824
1413 SNP_A-4201933 23703916
1414 SNP_A-2269584 23705037
1415 SNP_A-4201439 23706100
1416 SNP_A-1849797 23757618
1417 SNP_A-4196965 23805890
1418 SNP_A-1812443 23817792
1419 SNP_A-2298614 23836287
1420 SNP_A-1786367 23850634
1421 SNP_A-1882868 23870449
1422 SNP_A-1893615 23883297
1423 SNP_A-4222436 23886257
1424 SNP_A-2241432 23888092
1425 SNP_A-1838214 23888269
1426 SNP_A-2287991 23888666
1427 SNP_A-2274158 23897395
1428 SNP_A-2133099 23897842
1429 SNP_A-1834553 23906975
1430 SNP_A-4238290 23907554
1431 SNP_A-2234105 23912905
1432 SNP_A-4225973 23922819
1433 SNP_A-2034748 23922988
1434 SNP_A-1940630 23944009
1435 SNP_A-2084221 23951510
1436 SNP_A-1877846 23969771
1437 SNP_A-2102251 23970333
1438 SNP_A-2276917 23981448
1439 SNP_A-2189146 24053805
1440 SNP_A-1938905 24054167
1441 SNP_A-1843877 24067735
1442 SNP_A-1787519 24080960
1443 SNP_A-2223534 24102927
1444 SNP_A-2214374 24103376
1445 SNP_A-1816783 24104190
1446 SNP_A-2296417 24120292
1447 SNP_A-4238676 24123170
1448 SNP_A-4219248 24124522
1449 SNP_A-2256584 24157052
1450 SNP_A-2266638 24162294
1451 SNP_A-1810813 24177360
1452 SNP_A-2234178 24241488
1453 SNP_A-1840207 24262559
1454 SNP_A-4220882 24303165
1455 SNP_A-1942429 24364957
1456 SNP_A-2270299 24381278
1457 SNP_A-4195377 24385115
1458 SNP_A-2150880 24409762
1459 SNP_A-1921711 24410469
1460 SNP_A-2150615 24413258
1461 SNP_A-2058716 24420573
1462 SNP_A-2162877 24426085
1463 SNP_A-4240743 24441548
1464 SNP_A-1894076 24471349
1465 SNP_A-2267654 24478963
1466 SNP_A-4236542 24485388
1467 SNP_A-4201956 24499034
1468 SNP_A-1894118 24499675
1469 SNP_A-1894120 24500049
1470 SNP_A-2221205 24500885
1471 SNP_A-2190826 24502506
1472 SNP_A-1854379 24515404
1473 SNP_A-1914243 24521689
1474 SNP_A-2230384 24522961
1475 SNP_A-4214500 24535868
1476 SNP_A-1834471 24541604
1477 SNP_A-4232083 24541954
1478 SNP_A-2124590 24561184
1479 SNP_A-2087233 24563233
1480 SNP_A-2035657 24576003
1481 SNP_A-1807923 24581606
1482 SNP_A-2261252 24589827
1483 SNP_A-2005546 24611667
1484 SNP_A-4226273 24647302
1485 SNP_A-2101994 24679449
1486 SNP_A-4196160 24688225
1487 SNP_A-1894420 24746727
1488 SNP_A-1894427 24747413
1489 SNP_A-1894455 24782107
1490 SNP_A-1947098 24818125
1491 SNP_A-1894482 24833678
1492 SNP_A-1894496 24850246
1493 SNP_A-1894500 24850625
1494 SNP_A-1780617 24853920
1495 SNP_A-4207248 24871662
1496 SNP_A-1946779 24872343
1497 SNP_A-2128871 24889272
1498 SNP_A-2233833 24921605
1499 SNP_A-2023640 24923897
1500 SNP_A-2126879 24933715
1501 SNP_A-4233479 24964220
1502 SNP_A-4216230 24978774
1503 SNP_A-4235929 25046008
1504 SNP_A-2273829 25046361
1505 SNP_A-1852653 25059183
1506 SNP_A-2244050 25116433
1507 SNP_A-1873040 25126111
1508 SNP_A-4232835 25199079
1509 SNP_A-1941818 25224864
1510 SNP_A-1842521 25227763
1511 SNP_A-1853561 25231071
1512 SNP_A-1920981 25268329
1513 SNP_A-2028194 25279050
1514 SNP_A-2185769 25284400
1515 SNP_A-1936794 25316370
1516 SNP_A-4202413 25323376
1517 SNP_A-4240430 25323390
1518 SNP_A-2195417 25336210
1519 SNP_A-1947095 25342640
1520 SNP_A-2176999 25344247
1521 SNP_A-2299805 25372812
1522 SNP_A-2052741 25445392
1523 SNP_A-2035258 25459053
1524 SNP_A-2311901 25459225
1525 SNP_A-4234440 25459842
1526 SNP_A-1831343 25460527
1527 SNP_A-4197990 25462354
1528 SNP_A-4231616 25462507
1529 SNP_A-1958502 25462861
1530 SNP_A-4197881 25477314
1531 SNP_A-2301275 25546513
1532 SNP_A-1894640 25548602
1533 SNP_A-1894941 25605993
1534 SNP_A-1867060 25617345
1535 SNP_A-4194565 25631784
1536 SNP_A-2060722 25631843
1537 SNP_A-2305086 25696501
1538 SNP_A-2146755 25713049
1539 SNP_A-2062530 25713439
1540 SNP_A-2179450 25745492
1541 SNP_A-1793136 25758503
1542 SNP_A-1922448 25784705
1543 SNP_A-4219128 25813050
1544 SNP_A-4198097 25814993
1545 SNP_A-2260082 25870584
1546 SNP_A-2042210 25871224
1547 SNP_A-2260925 25872003
1548 SNP_A-4224878 25878753
1549 SNP_A-2053903 25889622
1550 SNP_A-2005551 25895479
1551 SNP_A-2039608 25901311
1552 SNP_A-1895063 25906310
1553 SNP_A-1895064 25906347
1554 SNP_A-2178458 25929665
1555 SNP_A-4199518 25930660
1556 SNP_A-1895075 25971592
1557 SNP_A-4203498 25974146
1558 SNP_A-2191733 25983669
1559 SNP_A-1895093 25993899
1560 SNP_A-1895097 25994095
1561 SNP_A-1866532 26039714
1562 SNP_A-1932082 26050005
1563 SNP_A-1825757 26136001
1564 SNP_A-2259665 26136562
1565 SNP_A-1852635 26174242
1566 SNP_A-2085969 26180575
1567 SNP_A-2301816 26186325
1568 SNP_A-1924838 26201590
1569 SNP_A-1895241 26241402
1570 SNP_A-2241024 26245431
1571 SNP_A-1895254 26261256
1572 SNP_A-1949493 26265288
1573 SNP_A-2162503 26272923
1574 SNP_A-1919444 26273206
1575 SNP_A-4204003 26291425
1576 SNP_A-1955565 26291838
1577 SNP_A-1880062 26292280
1578 SNP_A-1844047 26293205
1579 SNP_A-1813868 26306351
1580 SNP_A-1889954 26308529
1581 SNP_A-4201177 26309019
1582 SNP_A-2154296 26351319
1583 SNP_A-1942949 26351489
1584 SNP_A-2117859 26351566
1585 SNP_A-1952808 26375686
1586 SNP_A-2095215 26377822
1587 SNP_A-2180585 26395877
1588 SNP_A-2154464 26412450
1589 SNP_A-1804626 26430686
1590 SNP_A-2176002 26430709
1591 SNP_A-2034244 26442928
1592 SNP_A-1928864 26443001
1593 SNP_A-2293422 26488234
1594 SNP_A-1859403 26513333
1595 SNP_A-2161573 26517848
1596 SNP_A-2156178 26522834
1597 SNP_A-2030017 26522888
1598 SNP_A-2252232 26525168
1599 SNP_A-2030431 26535970
1600 SNP_A-4202055 26540550
1601 SNP_A-2113999 26543614
1602 SNP_A-1798984 26545544
1603 SNP_A-1895535 26548593
1604 SNP_A-4219447 26587701
1605 SNP_A-2155916 26635877
1606 SNP_A-2157011 26638723
1607 SNP_A-2278348 26644717
1608 SNP_A-2091315 26645010
1609 SNP_A-1953638 26648373
1610 SNP_A-2255939 26658301
1611 SNP_A-2142440 26690582
1612 SNP_A-1895846 26691752
1613 SNP_A-2241699 26693667
1614 SNP_A-2231042 26694262
1615 SNP_A-1851637 26732098
1616 SNP_A-4204162 26734513
1617 SNP_A-1932073 26751611
1618 SNP_A-1885107 26751962
1619 SNP_A-1833431 26790053
1620 SNP_A-1895642 26800382
1621 SNP_A-1895646 26801482
1622 SNP_A-4202070 26806431
1623 SNP_A-2262775 26825647
1624 SNP_A-1895669 26834409
1625 SNP_A-1895670 26834488
1626 SNP_A-1822058 26834675
1627 SNP_A-4206587 26846070
1628 SNP_A-2263014 26858793
1629 SNP_A-1883442 26859490
1630 SNP_A-2120219 26859713
1631 SNP_A-2094964 26880310
1632 SNP_A-2225956 26895441
1633 SNP_A-1792356 26937236
1634 SNP_A-2260118 26951543
1635 SNP_A-4194418 26965517
1636 SNP_A-4202083 26973442
1637 SNP_A-2231139 26982279
1638 SNP_A-4195867 26989677
1639 SNP_A-1904864 26996056
1640 SNP_A-2236815 26996229
1641 SNP_A-1895886 27007213
1642 SNP_A-4202087 27019915
1643 SNP_A-1895906 27023130
1644 SNP_A-1895909 27025841
1645 SNP_A-1861872 27038340
1646 SNP_A-1853049 27043013
1647 SNP_A-1881111 27049281
1648 SNP_A-1938231 27063683
1649 SNP_A-1796723 27063826
1650 SNP_A-4219081 27064816
1651 SNP_A-4205770 27067565
1652 SNP_A-4214501 27067586
1653 SNP_A-1929709 27070432
1654 SNP_A-2278979 27089306
1655 SNP_A-2069220 27154326
1656 SNP_A-2170482 27154575
1657 SNP_A-1959991 27154632
1658 SNP_A-2234810 27154662
1659 SNP_A-1896057 27166872
1660 SNP_A-2022403 27169603
1661 SNP_A-1882693 27192045
1662 SNP_A-2103601 27203850
1663 SNP_A-2102474 27209158
1664 SNP_A-2168140 27209502
1665 SNP_A-2120214 27215412
1666 SNP_A-1896133 27218632
1667 SNP_A-1896135 27218858
1668 SNP_A-2035783 27230880
1669 SNP_A-1819597 27242466
1670 SNP_A-2052632 27242722
1671 SNP_A-4239461 27243214
1672 SNP_A-4228625 27271364
1673 SNP_A-4239411 27271380
1674 SNP_A-2296522 27284078
1675 SNP_A-2128300 27284208
1676 SNP_A-1896161 27288097
1677 SNP_A-4202112 27288302
1678 SNP_A-2167082 27295732
1679 SNP_A-1805198 27311717
1680 SNP_A-1933650 27311913
1681 SNP_A-1896098 27323578
1682 SNP_A-2170721 27340046
1683 SNP_A-2237673 27349432
1684 SNP_A-1896198 27362704
1685 SNP_A-2219268 27399352
1686 SNP_A-2186829 27406717
1687 SNP_A-1951790 27410997
1688 SNP_A-4226027 27424481
1689 SNP_A-2161242 27440126
1690 SNP_A-2112016 27454722
1691 SNP_A-2301538 27459357
1692 SNP_A-1800037 27473170
1693 SNP_A-4206316 27480206
1694 SNP_A-1949950 27480442
1695 SNP_A-2248298 27487243
1696 SNP_A-2174184 27518026
1697 SNP_A-1851143 27539845
1698 SNP_A-1858843 27539890
1699 SNP_A-1896362 27580619
1700 SNP_A-4237307 27580917
1701 SNP_A-2279062 27584267
1702 SNP_A-2022087 27587184
1703 SNP_A-2276761 27599486
1704 SNP_A-2070758 27635458
1705 SNP_A-2080430 27645521
1706 SNP_A-4197162 27661767
1707 SNP_A-1896444 27664477
1708 SNP_A-2265140 27672175
1709 SNP_A-4202142 27728798
1710 SNP_A-1786552 27735538
1711 SNP_A-1877093 27738638
1712 SNP_A-1824512 27765661
1713 SNP_A-1956427 27791657
1714 SNP_A-1885314 27791731
1715 SNP_A-1820250 27802752
1716 SNP_A-2305463 27808253
1717 SNP_A-2279656 27918414
1718 SNP_A-2185977 27928990
1719 SNP_A-1928487 27933920
1720 SNP_A-2160958 27947520
1721 SNP_A-2042077 27983601
1722 SNP_A-4202158 27991040
1723 SNP_A-1811472 28025462
1724 SNP_A-1896698 28038583
1725 SNP_A-2095928 28047706
1726 SNP_A-1896712 28051919
1727 SNP_A-2005560 28051956
1728 SNP_A-2037356 28100912
1729 SNP_A-4222557 28101000
1730 SNP_A-4239253 28151487
1731 SNP_A-2189699 28151511
1732 SNP_A-1944752 28159665
1733 SNP_A-2082902 28210213
1734 SNP_A-1870847 28227729
1735 SNP_A-2039175 28272415
1736 SNP_A-2021731 28280627
1737 SNP_A-1896957 28284337
1738 SNP_A-2217330 28284603
1739 SNP_A-2184034 28289809
1740 SNP_A-4202189 28289901
1741 SNP_A-2043965 28309739
1742 SNP_A-4202194 28321955
1743 SNP_A-2048929 28338083
1744 SNP_A-2308068 28353130
1745 SNP_A-1897062 28364302
1746 SNP_A-2100143 28394022
1747 SNP_A-1897103 28407465
1748 SNP_A-1897111 28412287
1749 SNP_A-1897112 28412488
1750 SNP_A-2162907 28414791
1751 SNP_A-1885491 28418012
1752 SNP_A-1888392 28418322
1753 SNP_A-4221861 28422585
1754 SNP_A-2138116 28428368
1755 SNP_A-1897189 28460208
1756 SNP_A-2182466 28469150
1757 SNP_A-2304919 28544883
1758 SNP_A-2257438 28553357
1759 SNP_A-2207134 28553827
1760 SNP_A-2021793 28554036
1761 SNP_A-2149760 28554107
1762 SNP_A-4204445 28554181
1763 SNP_A-1859773 28554359
1764 SNP_A-2037432 28554420
1765 SNP_A-2121177 28554509
1766 SNP_A-1847643 28555143
1767 SNP_A-4202223 28557777
1768 SNP_A-4239063 28560842
1769 SNP_A-2150532 28560922
1770 SNP_A-4202224 28561872
1771 SNP_A-4206331 28594358
1772 SNP_A-4234698 28608195
1773 SNP_A-1868010 28613620
1774 SNP_A-2243087 28627482
1775 SNP_A-1809717 28823732
1776 SNP_A-2005562 28845705
1777 SNP_A-2143811 28868184
1778 SNP_A-2170988 28898152
1779 SNP_A-4218573 28929384
1780 SNP_A-1840065 28947537
1781 SNP_A-1796337 29054220
1782 SNP_A-1897822 29058602
1783 SNP_A-4236622 29064110
1784 SNP_A-1897831 29064860
1785 SNP_A-2232162 29181773
1786 SNP_A-2301952 29198007
1787 SNP_A-1897838 29256803
1788 SNP_A-4194670 29277450
1789 SNP_A-2053300 29277562
1790 SNP_A-4228648 29277944
1791 SNP_A-2025201 29278608
1792 SNP_A-2117778 29279378
1793 SNP_A-1945420 29279723
1794 SNP_A-2034421 29279885
1795 SNP_A-4235907 29285046
1796 SNP_A-4226960 29285278
1797 SNP_A-1855016 29328131
1798 SNP_A-2207546 29328602
1799 SNP_A-1956238 29336212
1800 SNP_A-2031477 29339418
1801 SNP_A-2024657 29371470
1802 SNP_A-4202255 29388133
1803 SNP_A-1897937 29450139
1804 SNP_A-2097462 29468948
1805 SNP_A-1864169 29473233
1806 SNP_A-1871510 29477722
1807 SNP_A-1833581 29477774
1808 SNP_A-1898045 29520446
1809 SNP_A-4232292 29520739
1810 SNP_A-1875608 29527498
1811 SNP_A-2170567 29530882
1812 SNP_A-4196752 29530943
1813 SNP_A-2078465 29531002
1814 SNP_A-4196176 29534120
1815 SNP_A-1786408 29552921
1816 SNP_A-2131289 29558972
1817 SNP_A-1898092 29564414
1818 SNP_A-2167284 29564759
1819 SNP_A-4219607 29565159
1820 SNP_A-2276367 29569876
1821 SNP_A-4202276 29572254
1822 SNP_A-1898116 29574227
1823 SNP_A-4235915 29582517
1824 SNP_A-2085831 29582718
1825 SNP_A-2108750 29590360
1826 SNP_A-2127607 29612489
1827 SNP_A-2045750 29628991
1828 SNP_A-2156041 29641260
1829 SNP_A-1833246 29642436
1830 SNP_A-1935015 29642678
1831 SNP_A-1898226 29671838
1832 SNP_A-4202286 29673911
1833 SNP_A-2281833 29674646
1834 SNP_A-2124059 29732602
1835 SNP_A-4202511 29811893
1836 SNP_A-2159313 29836888
1837 SNP_A-2170322 29843949
1838 SNP_A-4202292 29850274
1839 SNP_A-2097503 29875256
1840 SNP_A-1932069 29876384
1841 SNP_A-1866894 29899377
1842 SNP_A-1898353 29916504
1843 SNP_A-1898359 29920866
1844 SNP_A-4219541 29937594
1845 SNP_A-4197974 29990128
1846 SNP_A-2107047 29990636
1847 SNP_A-1954743 30070446
1848 SNP_A-2044010 30173487
1849 SNP_A-4230016 30206880
1850 SNP_A-2091297 30212012
1851 SNP_A-2166306 30287928
1852 SNP_A-1802124 30287990
1853 SNP_A-1840911 30289104
1854 SNP_A-2044780 30304633
1855 SNP_A-2032657 30322988
1856 SNP_A-2219664 30374559
1857 SNP_A-2291199 30377881
1858 SNP_A-2242125 30422849
1859 SNP_A-2066151 30436245
1860 SNP_A-2282616 30463317
1861 SNP_A-1899798 30471137
1862 SNP_A-2185928 30482209
1863 SNP_A-4230330 30604356
1864 SNP_A-2211421 30627311
1865 SNP_A-1882996 30627734
1866 SNP_A-1898819 30665290
1867 SNP_A-2304669 30682926
1868 SNP_A-2167425 30697224
1869 SNP_A-4218742 30698038
1870 SNP_A-2071159 30698164
1871 SNP_A-1914849 30698183
1872 SNP_A-2109609 30710352
1873 SNP_A-2039479 30714513
1874 SNP_A-1898870 30719503
1875 SNP_A-4214503 30738255
1876 SNP_A-2094615 30738982
1877 SNP_A-1953376 30779782
1878 SNP_A-1898905 30803833
1879 SNP_A-1924176 30888632
1880 SNP_A-1846801 30903493
1881 SNP_A-1899019 30919309
1882 SNP_A-1899024 30919759
1883 SNP_A-1899028 30920177
1884 SNP_A-1782320 30947301
1885 SNP_A-1790563 30976811
1886 SNP_A-2190834 31022782
1887 SNP_A-1823795 31032131
1888 SNP_A-2149381 31201986
1889 SNP_A-1822257 31213395
1890 SNP_A-2005579 31225390
1891 SNP_A-4222359 31326882
1892 SNP_A-1880035 31326956
1893 SNP_A-1780652 31329097
1894 SNP_A-2197219 31350797
1895 SNP_A-2197168 31350816
1896 SNP_A-2230884 31370176
1897 SNP_A-2197282 31370517
1898 SNP_A-4202374 31387857
1899 SNP_A-2139643 31393807
1900 SNP_A-1894689 31459795
1901 SNP_A-2293671 31505157
1902 SNP_A-4238463 31551297
1903 SNP_A-2125932 31577855
1904 SNP_A-1849509 31580034
1905 SNP_A-1915162 31585161
1906 SNP_A-2109366 31590381
1907 SNP_A-2029673 31601780
1908 SNP_A-1956300 31617244
1909 SNP_A-2105938 31650534
1910 SNP_A-2276787 31665696
1911 SNP_A-2127794 31704573
1912 SNP_A-1880078 31821059
1913 SNP_A-2135459 31868280
1914 SNP_A-4222454 31948540
1915 SNP_A-4216368 31954794
1916 SNP_A-2161347 31955587
1917 SNP_A-4222235 31955864
1918 SNP_A-1922244 31975323
1919 SNP_A-1782020 31975482
1920 SNP_A-1855949 31979163
1921 SNP_A-1899656 31998764
1922 SNP_A-4224669 32004044
1923 SNP_A-1809507 32082978
1924 SNP_A-4207440 32099464
1925 SNP_A-2133309 32099855
1926 SNP_A-1958825 32141778
1927 SNP_A-1905737 32142421
1928 SNP_A-1899790 32164600
1929 SNP_A-2005589 32170230
1930 SNP_A-2206872 32182513
1931 SNP_A-4202410 32199769
1932 SNP_A-4202411 32204994
1933 SNP_A-1854699 32207374
1934 SNP_A-2130861 32209042
1935 SNP_A-2288561 32213045
1936 SNP_A-4203890 32213638
1937 SNP_A-2186113 32213713
1938 SNP_A-1851398 32224345
1939 SNP_A-2177276 32224860
1940 SNP_A-2108841 32232537
1941 SNP_A-2311400 32241210
1942 SNP_A-1928306 32257946
1943 SNP_A-2021402 32259562
1944 SNP_A-1899894 32275026
1945 SNP_A-1916025 32279943
1946 SNP_A-2275499 32312013
1947 SNP_A-1909530 32331683
1948 SNP_A-4226117 32339950
1949 SNP_A-2138264 32353328
1950 SNP_A-1846554 32378781
1951 SNP_A-1899996 32379985
1952 SNP_A-1912949 32380254
1953 SNP_A-4202430 32397429
1954 SNP_A-2093719 32401293
1955 SNP_A-1833078 32407703
1956 SNP_A-1906547 32408174
1957 SNP_A-4201934 32430035
1958 SNP_A-1780985 32432188
1959 SNP_A-2218841 32435898
1960 SNP_A-2236654 32436264
1961 SNP_A-1874417 32453407
1962 SNP_A-2069918 32453427
1963 SNP_A-1900060 32457205
1964 SNP_A-2048761 32465811
1965 SNP_A-1835320 32467419
1966 SNP_A-1791276 32509175
1967 SNP_A-4202441 32510666
1968 SNP_A-2127484 32521995
1969 SNP_A-2105717 32523344
1970 SNP_A-4202444 32530580
1971 SNP_A-2306985 32538860
1972 SNP_A-2200121 32549579
1973 SNP_A-1921631 32553069
1974 SNP_A-2121878 32553755
1975 SNP_A-1900160 32564666
1976 SNP_A-4192723 32565641
1977 SNP_A-1882028 32599682
1978 SNP_A-1835740 32602173
1979 SNP_A-1829542 32641436
1980 SNP_A-1905771 32665600
1981 SNP_A-2262297 32679996
1982 SNP_A-2279417 32683125
1983 SNP_A-2221625 32723463
1984 SNP_A-1900250 32735865
1985 SNP_A-4202453 32736447
1986 SNP_A-1857792 32737189
1987 SNP_A-2056053 32737317
1988 SNP_A-1900259 32753367
1989 SNP_A-2209688 32813877
1990 SNP_A-2093701 32814517
1991 SNP_A-1927122 32815157
1992 SNP_A-1900287 32829675
1993 SNP_A-2123691 32830866
1994 SNP_A-2090952 32831012
1995 SNP_A-1926311 32837009
1996 SNP_A-2110010 32870390
1997 SNP_A-1920334 32889604
1998 SNP_A-1829743 32891058
1999 SNP_A-1818864 32922145
2000 SNP_A-2272222 32936968
2001 SNP_A-2129709 33009542
2002 SNP_A-4198997 33063468
2003 SNP_A-2226190 33064176
2004 SNP_A-2041468 33141197
2005 SNP_A-1858790 33156123
2006 SNP_A-2005590 33207535
2007 SNP_A-4194837 33230476
2008 SNP_A-1900604 33261753
2009 SNP_A-2181827 33281223
2010 SNP_A-1900651 33316161
2011 SNP_A-1793384 33356821
2012 SNP_A-2151426 33410535
2013 SNP_A-4217262 33423495
2014 SNP_A-2005592 33454178
2015 SNP_A-4204442 33478276
2016 SNP_A-2306531 33496434
2017 SNP_A-1943662 33516004
2018 SNP_A-1786062 33559512
2019 SNP_A-4202502 33584841
2020 SNP_A-1949840 33609010
2021 SNP_A-2118637 33609512
2022 SNP_A-1879083 33619439
2023 SNP_A-1919597 33621848
2024 SNP_A-2076394 33643531
2025 SNP_A-2288179 33646071
2026 SNP_A-2302529 33647015
2027 SNP_A-1813923 33647276
2028 SNP_A-2285328 33683568
2029 SNP_A-2169682 33699639
2030 SNP_A-2113603 33740912
2031 SNP_A-2099719 33762282
2032 SNP_A-1876841 33762380
2033 SNP_A-2097374 33781128
2034 SNP_A-4202505 33788038
2035 SNP_A-2145147 33789243
2036 SNP_A-1866960 33789313
2037 SNP_A-2199760 33791133
2038 SNP_A-1805528 33810031
2039 SNP_A-2118668 33812981
2040 SNP_A-1826392 33839658
2041 SNP_A-1880343 33866436
2042 SNP_A-1924969 33876908
2043 SNP_A-2124790 33879616
2044 SNP_A-2190919 33880472
2045 SNP_A-2244107 33880520
2046 SNP_A-2288068 33890825
2047 SNP_A-2095675 33896181
2048 SNP_A-1948021 33896289
2049 SNP_A-1892220 33899841
2050 SNP_A-2187962 33911399
2051 SNP_A-1854436 33914511
2052 SNP_A-4206706 33927540
2053 SNP_A-2101246 33953436
2054 SNP_A-1875029 33993779
2055 SNP_A-2305889 33995070
2056 SNP_A-2005595 34056322
2057 SNP_A-2108450 34067989
2058 SNP_A-1822098 34074362
2059 SNP_A-2170298 34093363
2060 SNP_A-1901061 34125367
2061 SNP_A-1901062 34125717
2062 SNP_A-1901064 34126301
2063 SNP_A-4225245 34130333
2064 SNP_A-2117302 34131150
2065 SNP_A-1862542 34131180
2066 SNP_A-2291173 34145420
2067 SNP_A-2164580 34145810
2068 SNP_A-2245825 34146342
2069 SNP_A-4238178 34170274
2070 SNP_A-2166891 34181512
2071 SNP_A-4227216 34207568
2072 SNP_A-2224631 34208002
2073 SNP_A-1901153 34214364
2074 SNP_A-1901188 34234162
2075 SNP_A-1901189 34234526
2076 SNP_A-2235113 34250465
2077 SNP_A-2036200 34255456
2078 SNP_A-2049952 34257384
2079 SNP_A-1901269 34273150
2080 SNP_A-1901271 34273919
2081 SNP_A-1901272 34274094
2082 SNP_A-1817075 34283162
2083 SNP_A-1901283 34283363
2084 SNP_A-2115283 34287621
2085 SNP_A-2277196 34287970
2086 SNP_A-2099663 34307641
2087 SNP_A-1901347 34315960
2088 SNP_A-1816871 34316183
2089 SNP_A-1930526 34353899
2090 SNP_A-2313124 34354078
2091 SNP_A-1910926 34356804
2092 SNP_A-4222695 34356874
2093 SNP_A-2025455 34356944
2094 SNP_A-2021871 34359005
2095 SNP_A-2056814 34364676
2096 SNP_A-4196818 34372579
2097 SNP_A-4219534 34427000
2098 SNP_A-1861730 34445636
2099 SNP_A-1852598 34473693
2100 SNP_A-1901544 34478213
2101 SNP_A-1958881 34491029
2102 SNP_A-1901567 34491676
2103 SNP_A-2283040 34540460
2104 SNP_A-2074732 34588581
2105 SNP_A-2057505 34594053
2106 SNP_A-2205944 34609610
2107 SNP_A-2143214 34609665
2108 SNP_A-2194189 34611878
2109 SNP_A-2025083 34612131
2110 SNP_A-2179364 34612214
2111 SNP_A-2005598 34620154
2112 SNP_A-2123501 34622891
2113 SNP_A-2172834 34629256
2114 SNP_A-2128515 34662416
2115 SNP_A-2125226 34677807
2116 SNP_A-1938875 34686626
2117 SNP_A-4194697 34717205
2118 SNP_A-1787916 34718756
2119 SNP_A-1799606 34719563
2120 SNP_A-2030259 34734302
2121 SNP_A-1901724 34734590
2122 SNP_A-1901725 34735189
2123 SNP_A-2086081 34741246
2124 SNP_A-2157545 34780655
2125 SNP_A-1906183 34781837
2126 SNP_A-1882380 34800112
2127 SNP_A-4202575 34814065
2128 SNP_A-2248119 34854041
2129 SNP_A-1925989 34894367
2130 SNP_A-2299762 34906375
2131 SNP_A-2072207 34911765
2132 SNP_A-1826197 34921647
2133 SNP_A-2236575 34966397
2134 SNP_A-2099056 34974065
2135 SNP_A-2047263 35001777
2136 SNP_A-4226309 35009755
2137 SNP_A-4198977 35065364
2138 SNP_A-4223525 35103276
2139 SNP_A-1793129 35110625
2140 SNP_A-1830917 35110796
2141 SNP_A-1901969 35114187
2142 SNP_A-2097941 35118582
2143 SNP_A-2263717 35136369
2144 SNP_A-1876667 35138202
2145 SNP_A-1902029 35152687
2146 SNP_A-1902031 35153068
2147 SNP_A-2179359 35162276
2148 SNP_A-1806508 35178063
2149 SNP_A-2231934 35180301
2150 SNP_A-2267028 35251884
2151 SNP_A-1908437 35312054
2152 SNP_A-4241208 35325062
2153 SNP_A-2148777 35328424
2154 SNP_A-1903940 35328700
2155 SNP_A-1902181 35385629
2156 SNP_A-1847710 35393804
2157 SNP_A-1931693 35437610
2158 SNP_A-2301682 35452192
2159 SNP_A-1793369 35472770
2160 SNP_A-2219477 35491601
2161 SNP_A-2024460 35492156
2162 SNP_A-1885753 35495590
2163 SNP_A-2075301 35506485
2164 SNP_A-1902266 35513797
2165 SNP_A-2287881 35513835
2166 SNP_A-2064941 35529127
2167 SNP_A-1942891 35531022
2168 SNP_A-1902269 35569684
2169 SNP_A-2271139 35575972
2170 SNP_A-1926485 35613842
2171 SNP_A-4202615 35619727
2172 SNP_A-1902323 35679521
2173 SNP_A-2190488 35679661
2174 SNP_A-1902325 35679897
2175 SNP_A-1892288 35682032
2176 SNP_A-1933221 35684521
2177 SNP_A-4231310 35687579
2178 SNP_A-1902368 35754311
2179 SNP_A-1902370 35754878
2180 SNP_A-2152767 35776504
2181 SNP_A-2174627 35777157
2182 SNP_A-1833952 35784558
2183 SNP_A-1801735 35813236
2184 SNP_A-1902443 35828037
2185 SNP_A-1954045 35910502
2186 SNP_A-1878362 35917933
2187 SNP_A-4202640 35939036
2188 SNP_A-4202641 35939051
2189 SNP_A-2234007 35940745
2190 SNP_A-1886314 35940959
2191 SNP_A-4204342 35963611
2192 SNP_A-2129999 35987931
2193 SNP_A-2024174 35996005
2194 SNP_A-2056897 36006775
2195 SNP_A-2194061 36030161
2196 SNP_A-2185777 36034385
2197 SNP_A-1902597 36035495
2198 SNP_A-2089641 36040892
2199 SNP_A-1902614 36071916
2200 SNP_A-1958343 36163169
2201 SNP_A-2303470 36183286
2202 SNP_A-4228919 36209888
2203 SNP_A-1902758 36224493
2204 SNP_A-1936579 36228246
2205 SNP_A-2243324 36228389
2206 SNP_A-4202289 36231495
2207 SNP_A-2049931 36245795
2208 SNP_A-2175358 36246743
2209 SNP_A-2191772 36248584
2210 SNP_A-1819896 36256408
2211 SNP_A-1902790 36256475
2212 SNP_A-4202656 36256659
2213 SNP_A-4235316 36261474
2214 SNP_A-1902806 36265900
2215 SNP_A-1845703 36283458
2216 SNP_A-2161079 36283871
2217 SNP_A-2202499 36327465
2218 SNP_A-4230959 36338523
2219 SNP_A-1885566 36362621
2220 SNP_A-2156880 36377269
2221 SNP_A-2051022 36378301
2222 SNP_A-2088264 36389122
2223 SNP_A-2282388 36410642
2224 SNP_A-2057211 36454751
2225 SNP_A-1902258 36456498
2226 SNP_A-4203497 36457109
2227 SNP_A-4237060 36457123
2228 SNP_A-1906486 36459373
2229 SNP_A-2314600 36478943
2230 SNP_A-1864108 36485939
2231 SNP_A-1951848 36488894
2232 SNP_A-4198331 36505589
2233 SNP_A-2141735 36508304
2234 SNP_A-1903064 36511228
2235 SNP_A-1903066 36511380
2236 SNP_A-1881947 36512221
2237 SNP_A-2092343 36512481
2238 SNP_A-1829989 36524070
2239 SNP_A-4214508 36524212
2240 SNP_A-2113923 36530073
2241 SNP_A-4198767 36530192
2242 SNP_A-2005607 36530398
2243 SNP_A-1903119 36541368
2244 SNP_A-4214509 36542270
2245 SNP_A-1903159 36574833
2246 SNP_A-2062030 36575053
2247 SNP_A-2067328 36588177
2248 SNP_A-2138026 36592279
2249 SNP_A-2309161 36618271
2250 SNP_A-1825647 36620721
2251 SNP_A-1891473 36637110
2252 SNP_A-2189548 36637172
2253 SNP_A-1939930 36637481
2254 SNP_A-2206167 36644509
2255 SNP_A-1903252 36646898
2256 SNP_A-1888845 36687329
2257 SNP_A-2275312 36688782
2258 SNP_A-2289757 36705423
2259 SNP_A-1884590 36761581
2260 SNP_A-1915314 36833774
2261 SNP_A-1883974 36866452
2262 SNP_A-2231648 36882922
2263 SNP_A-2145708 36882949
2264 SNP_A-1903475 36883715
2265 SNP_A-2282021 36887072
2266 SNP_A-4202714 36897070
2267 SNP_A-2270317 36899016
2268 SNP_A-2205771 36899387
2269 SNP_A-1826979 36903166
2270 SNP_A-1861156 36939060
2271 SNP_A-1903568 36993065
2272 SNP_A-4230515 37013155
2273 SNP_A-1903583 37022207
2274 SNP_A-2184950 37078326
2275 SNP_A-2183321 37078544
2276 SNP_A-1881809 37091875
2277 SNP_A-2275093 37100050
2278 SNP_A-4202728 37178475
2279 SNP_A-2044559 37214274
2280 SNP_A-2041290 37224795
2281 SNP_A-1870429 37226058
2282 SNP_A-1903730 37257071
2283 SNP_A-2142744 37257850
2284 SNP_A-2097442 37265154
2285 SNP_A-2045689 37276631
2286 SNP_A-1786055 37311723
2287 SNP_A-2132967 37345370
2288 SNP_A-1961083 37362872
2289 SNP_A-2207534 37363038
2290 SNP_A-4223320 37367434
2291 SNP_A-1867750 37368108
2292 SNP_A-2052678 37368202
2293 SNP_A-4234632 37394016
2294 SNP_A-2154751 37406044
2295 SNP_A-1903756 37418483
2296 SNP_A-2170261 37422535
2297 SNP_A-1867561 37423417
2298 SNP_A-2271568 37430901
2299 SNP_A-2224882 37452802
2300 SNP_A-2170553 37495382
2301 SNP_A-1916840 37498964
2302 SNP_A-1847739 37557974
2303 SNP_A-4204727 37565514
2304 SNP_A-4202746 37588339
2305 SNP_A-4227105 37599129
2306 SNP_A-1863134 37638408
2307 SNP_A-4231226 37653932
2308 SNP_A-2265663 37655531
2309 SNP_A-2153996 37656962
2310 SNP_A-2267466 37657904
2311 SNP_A-1835848 37662514
2312 SNP_A-1903951 37686676
2313 SNP_A-4232406 37690444
2314 SNP_A-2237789 37691185
2315 SNP_A-2194988 37696350
2316 SNP_A-2184944 37702073
2317 SNP_A-4232109 37711607
2318 SNP_A-2305651 37722267
2319 SNP_A-2164241 37722980
2320 SNP_A-2229826 37725939
2321 SNP_A-2259163 37738209
2322 SNP_A-2279450 37759004
2323 SNP_A-4228261 37760252
2324 SNP_A-1904029 37808937
2325 SNP_A-4201606 37814219
2326 SNP_A-2040413 37837697
2327 SNP_A-2295171 37881242
2328 SNP_A-1904073 37927207
2329 SNP_A-1904075 37930042
2330 SNP_A-1897054 37932484
2331 SNP_A-2059964 37932826
2332 SNP_A-1868560 37990679
2333 SNP_A-2170321 37990867
2334 SNP_A-1808823 37995334
2335 SNP_A-2090972 37995476
2336 SNP_A-2123254 37996647
2337 SNP_A-2302365 37998967
2338 SNP_A-1938673 38001200
2339 SNP_A-2088711 38001482
2340 SNP_A-1830983 38001568
2341 SNP_A-4202760 38015308
2342 SNP_A-1904165 38068767
2343 SNP_A-2119006 38076327
2344 SNP_A-4202762 38097621
2345 SNP_A-2236255 38165989
2346 SNP_A-4235201 38175145
2347 SNP_A-2306791 38183491
2348 SNP_A-2005613 38183758
2349 SNP_A-2110328 38184034
2350 SNP_A-1904246 38191479
2351 SNP_A-1904247 38191507
2352 SNP_A-1835995 38208130
2353 SNP_A-2219589 38228591
2354 SNP_A-2251377 38235022
2355 SNP_A-4233501 38235518
2356 SNP_A-1921948 38241215
2357 SNP_A-4203703 38265480
2358 SNP_A-2286377 38291991
2359 SNP_A-1904413 38324197
2360 SNP_A-4202777 38324243
2361 SNP_A-1904416 38324284
2362 SNP_A-1954581 38337851
2363 SNP_A-2200547 38340222
2364 SNP_A-1904437 38351189
2365 SNP_A-2293479 38354771
2366 SNP_A-4193340 38358634
2367 SNP_A-2005614 38364194
2368 SNP_A-2005615 38393010
2369 SNP_A-4222390 38395988
2370 SNP_A-4219761 38401669
2371 SNP_A-4229536 38412356
2372 SNP_A-2185730 38436604
2373 SNP_A-2085086 38436886
2374 SNP_A-2079993 38437616
2375 SNP_A-1955660 38438112
2376 SNP_A-1841947 38450126
2377 SNP_A-1940706 38450365
2378 SNP_A-4205960 38490598
2379 SNP_A-1899055 38490991
2380 SNP_A-2141991 38493571
2381 SNP_A-1802663 38579747
2382 SNP_A-1956696 38580258
2383 SNP_A-1904621 38584179
2384 SNP_A-2288218 38605021
2385 SNP_A-2201562 38623081
2386 SNP_A-1884947 38668942
2387 SNP_A-1904688 38672429
2388 SNP_A-4196338 38685877
2389 SNP_A-1782650 38757347
2390 SNP_A-4227580 38762055
2391 SNP_A-1939334 38776461
2392 SNP_A-2244197 38818183
2393 SNP_A-2005620 38890687
2394 SNP_A-4241122 38907742
2395 SNP_A-4206741 38909154
2396 SNP_A-4238227 38911641
2397 SNP_A-2242184 38962036
2398 SNP_A-2281333 38969383
2399 SNP_A-2240761 38980544
2400 SNP_A-2048391 38985999
2401 SNP_A-4219734 38986584
2402 SNP_A-1862655 39013379
2403 SNP_A-4227800 39014144
2404 SNP_A-4195628 39018050
2405 SNP_A-1932023 39018529
2406 SNP_A-4202813 39019234
2407 SNP_A-1904880 39021165
2408 SNP_A-1949585 39085635
2409 SNP_A-2065986 39103191
2410 SNP_A-2072184 39126231
2411 SNP_A-4214512 39145395
2412 SNP_A-2086461 39186004
2413 SNP_A-2269269 39201389
2414 SNP_A-2005622 39207131
2415 SNP_A-2075507 39244375
2416 SNP_A-4202826 39258246
2417 SNP_A-4195130 39261697
2418 SNP_A-4216177 39266224
2419 SNP_A-1905113 39266627
2420 SNP_A-1905114 39266937
2421 SNP_A-4207030 39275211
2422 SNP_A-4240634 39275720
2423 SNP_A-2135899 39276352
2424 SNP_A-1815934 39276981
2425 SNP_A-1956116 39279784
2426 SNP_A-1792873 39333539
2427 SNP_A-2032779 39336590
2428 SNP_A-1905158 39364958
2429 SNP_A-2280555 39398598
2430 SNP_A-2286692 39399215
2431 SNP_A-2258423 39400941
2432 SNP_A-2163960 39429099
2433 SNP_A-1921201 39429731
2434 SNP_A-1871026 39430417
2435 SNP_A-2064934 39434024
2436 SNP_A-1940390 39446211
2437 SNP_A-2261838 39459474
2438 SNP_A-1905208 39462623
2439 SNP_A-2134622 39470719
2440 SNP_A-2005623 39482037
2441 SNP_A-2296021 39494319
2442 SNP_A-2268922 39501250
2443 SNP_A-4202838 39503140
2444 SNP_A-4225246 39505227
2445 SNP_A-2091268 39506019
2446 SNP_A-1922942 39507286
2447 SNP_A-1905274 39507980
2448 SNP_A-2100929 39569085
2449 SNP_A-2110366 39575067
2450 SNP_A-2300920 39578162
2451 SNP_A-2063992 39585069
2452 SNP_A-2112933 39585126
2453 SNP_A-1788946 39590303
2454 SNP_A-1947976 39594016
2455 SNP_A-1928828 39594084
2456 SNP_A-1951350 39594161
2457 SNP_A-2202076 39605684
2458 SNP_A-4205221 39612580
2459 SNP_A-2056567 39620151
2460 SNP_A-2257471 39621003
2461 SNP_A-1901964 39644528
2462 SNP_A-1905484 39651882
2463 SNP_A-2111429 39661587
2464 SNP_A-2273838 39662934
2465 SNP_A-4229278 39693309
2466 SNP_A-4202862 39720729
2467 SNP_A-2181786 39722283
2468 SNP_A-2221966 39722321
2469 SNP_A-4227140 39728144
2470 SNP_A-2113595 39736250
2471 SNP_A-1798710 39812216
2472 SNP_A-1905620 39813140
2473 SNP_A-1905621 39813266
2474 SNP_A-2094545 39880889
2475 SNP_A-4203998 39907894
2476 SNP_A-2295257 39911564
2477 SNP_A-4193329 39913545
2478 SNP_A-4206826 39915348
2479 SNP_A-1951708 39915590
2480 SNP_A-2103501 39952002
2481 SNP_A-2227795 39982931
2482 SNP_A-1866755 39982968
2483 SNP_A-2258625 39999678
2484 SNP_A-2304850 40030578
2485 SNP_A-1907925 40034813
2486 SNP_A-4224571 40052012
2487 SNP_A-4231976 40058316
2488 SNP_A-1885157 40077535
2489 SNP_A-2165052 40091836
2490 SNP_A-1960620 40093225
2491 SNP_A-2155050 40097943
2492 SNP_A-2085921 40098639
2493 SNP_A-1905845 40114110
2494 SNP_A-2148992 40117912
2495 SNP_A-2035801 40157431
2496 SNP_A-4202902 40178035
2497 SNP_A-4216531 40179028
2498 SNP_A-4202908 40228816
2499 SNP_A-1921881 40232623
2500 SNP_A-2314182 40287441
2501 SNP_A-4200580 40290282
2502 SNP_A-2191245 40291191
2503 SNP_A-4202912 40291585
2504 SNP_A-2142116 40291676
2505 SNP_A-2294120 40295061
2506 SNP_A-1853154 40295112
2507 SNP_A-2142326 40295271
2508 SNP_A-1899584 40296053
2509 SNP_A-2166599 40305263
2510 SNP_A-4231363 40305774
2511 SNP_A-1922038 40322004
2512 SNP_A-2251322 40322051
2513 SNP_A-1845586 40331423
2514 SNP_A-2274646 40332044
2515 SNP_A-4202921 40392582
2516 SNP_A-1906120 40494596
2517 SNP_A-2238376 40584054
2518 SNP_A-1884241 40590420
2519 SNP_A-1891188 40593100
2520 SNP_A-2153386 40613836
2521 SNP_A-2238708 40616587
2522 SNP_A-2298499 40675907
2523 SNP_A-2122371 40681595
2524 SNP_A-2197540 40682722
2525 SNP_A-2308378 40683608
2526 SNP_A-1906282 40691266
2527 SNP_A-4202939 40691312
2528 SNP_A-4202940 40692386
2529 SNP_A-1889797 40717438
2530 SNP_A-1880701 40739185
2531 SNP_A-2005627 40768446
2532 SNP_A-2133983 40779809
2533 SNP_A-2145753 40780801
2534 SNP_A-2034335 40783093
2535 SNP_A-2303489 40783266
2536 SNP_A-2314087 40783335
2537 SNP_A-4232116 40791714
2538 SNP_A-1943778 40792954
2539 SNP_A-2309406 40803255
2540 SNP_A-1818581 40809636
2541 SNP_A-2236331 40837516
2542 SNP_A-2088673 40849074
2543 SNP_A-1797978 40852586
2544 SNP_A-1921676 40852790
2545 SNP_A-1906419 40855017
2546 SNP_A-1827631 40860089
2547 SNP_A-2218095 40875429
2548 SNP_A-1888031 40876843
2549 SNP_A-2255668 40891090
2550 SNP_A-4202952 40929681
2551 SNP_A-4202954 40931598
2552 SNP_A-1955838 40959273
2553 SNP_A-2260542 40961238
2554 SNP_A-2022666 40967878
2555 SNP_A-4202958 40971008
2556 SNP_A-1906520 40979660
2557 SNP_A-1901342 40995030
2558 SNP_A-4224027 41007757
2559 SNP_A-2192043 41018408
2560 SNP_A-2143793 41019262
2561 SNP_A-2102797 41022623
2562 SNP_A-1884471 41030433
2563 SNP_A-1929575 41030766
2564 SNP_A-1951139 41030802
2565 SNP_A-2027316 41038276
2566 SNP_A-1867863 41075455
2567 SNP_A-2281599 41075698
2568 SNP_A-2201159 41077265
2569 SNP_A-1852502 41077512
2570 SNP_A-2235114 41077992
2571 SNP_A-1921563 41083040
2572 SNP_A-1946658 41124301
2573 SNP_A-2107563 41129825
2574 SNP_A-2291839 41130219
2575 SNP_A-1959267 41130932
2576 SNP_A-4198134 41133085
2577 SNP_A-2154660 41138024
2578 SNP_A-1876491 41155999
2579 SNP_A-2208812 41182167
2580 SNP_A-2106679 41200755
2581 SNP_A-2147798 41201642
2582 SNP_A-2254377 41218022
2583 SNP_A-2052860 41242086
2584 SNP_A-1813121 41242328
2585 SNP_A-2263702 41244929
2586 SNP_A-2259395 41260306
2587 SNP_A-1907336 41269530
2588 SNP_A-2121270 41270199
2589 SNP_A-2209962 41272782
2590 SNP_A-2147964 41275235
2591 SNP_A-4206159 41276701
2592 SNP_A-2212964 41282089
2593 SNP_A-2228876 41300541
2594 SNP_A-4236616 41300636
2595 SNP_A-2182534 41303870
2596 SNP_A-1787980 41303903
2597 SNP_A-1906877 41351748
2598 SNP_A-1906878 41352273
2599 SNP_A-2265379 41356283
2600 SNP_A-2269163 41356747
2601 SNP_A-1812187 41383591
2602 SNP_A-1869479 41386125
2603 SNP_A-1789540 41400307
2604 SNP_A-1906895 41404017
2605 SNP_A-1942918 41437447
2606 SNP_A-2039491 41438494
2607 SNP_A-1928486 41438527
2608 SNP_A-4236623 41464192
2609 SNP_A-1907052 41489880
2610 SNP_A-1907057 41490136
2611 SNP_A-1806799 41493579
2612 SNP_A-2101321 41494238
2613 SNP_A-1878481 41494829
2614 SNP_A-4221766 41494986
2615 SNP_A-1860269 41495871
2616 SNP_A-1817381 41498356
2617 SNP_A-1932464 41518645
2618 SNP_A-1802598 41519823
2619 SNP_A-2228804 41520460
2620 SNP_A-1814321 41525390
2621 SNP_A-1883554 41526196
2622 SNP_A-1868043 41549092
2623 SNP_A-2269220 41549146
2624 SNP_A-1930564 41557930
2625 SNP_A-2112275 41559783
2626 SNP_A-1956506 41567365
2627 SNP_A-1907212 41570536
2628 SNP_A-2172815 41572642
2629 SNP_A-2231364 41572692
2630 SNP_A-4220979 41572744
2631 SNP_A-1951613 41582293
2632 SNP_A-2173237 41587183
2633 SNP_A-1821394 41589691
2634 SNP_A-2254178 41589897
2635 SNP_A-2193584 41639267
2636 SNP_A-2162597 41689736
2637 SNP_A-1866568 41724762
2638 SNP_A-4203018 41726633
2639 SNP_A-2100430 41739959
2640 SNP_A-1907327 41756188
2641 SNP_A-2200704 41773439
2642 SNP_A-1884773 41802195
2643 SNP_A-1813142 41822591
2644 SNP_A-2094645 41822902
2645 SNP_A-2048001 41912886
2646 SNP_A-2107375 41925238
2647 SNP_A-4225749 41925398
2648 SNP_A-2300284 41931149
2649 SNP_A-1937040 41979390
2650 SNP_A-2301123 42024144
2651 SNP_A-1890653 42024508
2652 SNP_A-1852440 42027901
2653 SNP_A-2005633 42051562
2654 SNP_A-2205283 42087276
2655 SNP_A-1907492 42163992
2656 SNP_A-1885331 42167123
2657 SNP_A-4232322 42168785
2658 SNP_A-2237257 42238423
2659 SNP_A-4238972 42270136
2660 SNP_A-1907575 42284042
2661 SNP_A-1805367 42297194
2662 SNP_A-2291039 42297212
2663 SNP_A-1896991 42324180
2664 SNP_A-2005635 42340229
2665 SNP_A-1780794 42340680
2666 SNP_A-1907628 42342838
2667 SNP_A-1907639 42353321
2668 SNP_A-2099400 42374191
2669 SNP_A-2278396 42378155
2670 SNP_A-1896539 42382046
2671 SNP_A-1890805 42382849
2672 SNP_A-4203062 42431139
2673 SNP_A-1907427 42432594
2674 SNP_A-1952011 42432624
2675 SNP_A-1940468 42453215
2676 SNP_A-2302970 42453485
2677 SNP_A-1960947 42457110
2678 SNP_A-2081533 42544942
2679 SNP_A-4236576 42562237
2680 SNP_A-2055114 42563779
2681 SNP_A-1783236 42587877
2682 SNP_A-2024184 42593925
2683 SNP_A-2296453 42595574
2684 SNP_A-4230171 42596223
2685 SNP_A-2104485 42602188
2686 SNP_A-2095701 42631002
2687 SNP_A-1908029 42685830
2688 SNP_A-2127799 42721513
2689 SNP_A-1835753 42783601
2690 SNP_A-2276471 42783816
2691 SNP_A-2164532 42784546
2692 SNP_A-4214515 42832563
2693 SNP_A-2079084 42836025
2694 SNP_A-2226853 42837496
2695 SNP_A-1866467 42849257
2696 SNP_A-1908099 42864524
2697 SNP_A-2005638 42944105
2698 SNP_A-1908148 42968363
2699 SNP_A-1876821 42973426
2700 SNP_A-1908173 43010419
2701 SNP_A-1908175 43012663
2702 SNP_A-4207134 43019467
2703 SNP_A-2114244 43073553
2704 SNP_A-2247971 43074670
2705 SNP_A-1913044 43096405
2706 SNP_A-4205883 43123295
2707 SNP_A-1946573 43135458
2708 SNP_A-2061597 43170372
2709 SNP_A-2219733 43173325
2710 SNP_A-4203105 43174489
2711 SNP_A-1925418 43199959
2712 SNP_A-2094173 43201034
2713 SNP_A-2044576 43240282
2714 SNP_A-1902220 43262373
2715 SNP_A-2308655 43262839
2716 SNP_A-1908250 43273434
2717 SNP_A-4236428 43277985
2718 SNP_A-4234139 43287484
2719 SNP_A-1926474 43305157
2720 SNP_A-1908482 43310669
2721 SNP_A-2116722 43312912
2722 SNP_A-2123722 43318797
2723 SNP_A-4203135 43333631
2724 SNP_A-1951974 43361372
2725 SNP_A-1861998 43361634
2726 SNP_A-1853289 43361903
2727 SNP_A-1842738 43361984
2728 SNP_A-2266277 43392214
2729 SNP_A-4235361 43392252
2730 SNP_A-1887624 43497997
2731 SNP_A-2061739 43498294
2732 SNP_A-2143710 43541655
2733 SNP_A-1827582 43588462
2734 SNP_A-4226609 43601153
2735 SNP_A-1842884 43644246
2736 SNP_A-4222053 43648204
2737 SNP_A-2005642 43660240
2738 SNP_A-2028362 43664145
2739 SNP_A-2269615 43664740
2740 SNP_A-4192471 43671158
2741 SNP_A-1893823 43671361
2742 SNP_A-4195336 43688034
2743 SNP_A-2189270 43692064
2744 SNP_A-2144493 43695294
2745 SNP_A-2102841 43695350
2746 SNP_A-4203156 43716165
2747 SNP_A-4217097 43759567
2748 SNP_A-1792594 43760334
2749 SNP_A-1806894 43811949
2750 SNP_A-1911959 43812253
2751 SNP_A-1911702 43828638
2752 SNP_A-4229129 43845869
2753 SNP_A-2053482 43847096
2754 SNP_A-4200878 43851648
2755 SNP_A-1817487 43865465
2756 SNP_A-1940380 43879270
2757 SNP_A-2121974 43879570
2758 SNP_A-1841328 43903626
2759 SNP_A-1899272 43913730
2760 SNP_A-1941376 43921055
2761 SNP_A-2005643 43926817
2762 SNP_A-4238904 43939900
2763 SNP_A-4203163 43977260
2764 SNP_A-4241201 43981888
2765 SNP_A-1914051 44079576
2766 SNP_A-2182623 44104728
2767 SNP_A-2044826 44129658
2768 SNP_A-4203176 44151658
2769 SNP_A-1908999 44151773
2770 SNP_A-2251026 44161790
2771 SNP_A-2033793 44161942
2772 SNP_A-2134810 44167210
2773 SNP_A-2311654 44168750
2774 SNP_A-2101850 44195025
2775 SNP_A-1850594 44198001
2776 SNP_A-1836825 44204981
2777 SNP_A-2023788 44205261
2778 SNP_A-4194222 44206350
2779 SNP_A-2294573 44243197
2780 SNP_A-1909026 44262207
2781 SNP_A-2266331 44329047
2782 SNP_A-4203182 44331293
2783 SNP_A-1909122 44381862
2784 SNP_A-1896045 44405939
2785 SNP_A-2156310 44407593
2786 SNP_A-2182788 44424877
2787 SNP_A-1909234 44476340
2788 SNP_A-1909242 44485436
2789 SNP_A-2293481 44493435
2790 SNP_A-1904782 44505952
2791 SNP_A-1892416 44509748
2792 SNP_A-2098646 44515754
2793 SNP_A-2162153 44536980
2794 SNP_A-1908191 44537862
2795 SNP_A-1791132 44546971
2796 SNP_A-2208560 44564353
2797 SNP_A-1932453 44586356
2798 SNP_A-4234780 44592214
2799 SNP_A-4214518 44601203
2800 SNP_A-4231879 44601815
2801 SNP_A-1804687 44635863
2802 SNP_A-2088522 44635947
2803 SNP_A-2191151 44636294
2804 SNP_A-2236534 44638071
2805 SNP_A-2312804 44764374
2806 SNP_A-4196216 44786086
2807 SNP_A-4203219 44809821
2808 SNP_A-1801333 44818557
2809 SNP_A-1904052 44836098
2810 SNP_A-1784246 44879066
2811 SNP_A-1909533 44881039
2812 SNP_A-1895418 44881240
2813 SNP_A-1815697 44954694
2814 SNP_A-1850750 44970083
2815 SNP_A-1909580 45004909
2816 SNP_A-1835756 45017811
2817 SNP_A-1902787 45026636
2818 SNP_A-1792330 45027558
2819 SNP_A-1932439 45051795
2820 SNP_A-2037918 45070575
2821 SNP_A-1863943 45096185
2822 SNP_A-2265185 45113522
2823 SNP_A-4233276 45245158
2824 SNP_A-1925126 45270216
2825 SNP_A-4201582 45276154
2826 SNP_A-2239891 45276924
2827 SNP_A-1857876 45382323
2828 SNP_A-2313847 45421212
2829 SNP_A-2289955 45423317
2830 SNP_A-2025567 45423813
2831 SNP_A-4203242 45433899
2832 SNP_A-2238285 45455267
2833 SNP_A-1886982 45463969
2834 SNP_A-1851138 45497910
2835 SNP_A-2153912 45534722
2836 SNP_A-2040214 45570991
2837 SNP_A-1909874 45582027
2838 SNP_A-2065695 45614026
2839 SNP_A-1905099 45645886
2840 SNP_A-1910050 45667187
2841 SNP_A-2143072 45667434
2842 SNP_A-1910064 45670411
2843 SNP_A-4203260 45670641
2844 SNP_A-1843420 45673664
2845 SNP_A-2194743 45683020
2846 SNP_A-2250620 45689548
2847 SNP_A-1910161 45703538
2848 SNP_A-1932956 45709921
2849 SNP_A-4229304 45710439
2850 SNP_A-2005649 45715207
2851 SNP_A-2298213 45716326
2852 SNP_A-2309623 45730948
2853 SNP_A-1910222 45732121
2854 SNP_A-1910263 45743478
2855 SNP_A-2062967 45755416
2856 SNP_A-1781322 45763837
2857 SNP_A-2181918 45772415
2858 SNP_A-2234668 45785476
2859 SNP_A-4214519 45807493
2860 SNP_A-2294568 45808351
2861 SNP_A-2206092 45808781
2862 SNP_A-2294043 45809633
2863 SNP_A-2031208 45824779
2864 SNP_A-1910337 45833153
2865 SNP_A-1910340 45833522
2866 SNP_A-1937616 45845366
2867 SNP_A-4217634 45866536
2868 SNP_A-2031055 45888589
2869 SNP_A-1859285 45888880
2870 SNP_A-2065410 45895399
2871 SNP_A-1864034 45897739
2872 SNP_A-2205745 45904798
2873 SNP_A-2104089 45905374
2874 SNP_A-1934815 45905535
2875 SNP_A-4239646 45917655
2876 SNP_A-1928530 45924880
2877 SNP_A-2193247 45955366
2878 SNP_A-1931987 45955763
2879 SNP_A-1910474 45962382
2880 SNP_A-4228683 45963890
2881 SNP_A-2077113 45964695
2882 SNP_A-1780312 45965961
2883 SNP_A-1932839 45966788
2884 SNP_A-1815161 45967806
2885 SNP_A-2285395 45971027
2886 SNP_A-1786733 45971240
2887 SNP_A-1864912 45993629
2888 SNP_A-2096967 45994936
2889 SNP_A-2155705 46004761
2890 SNP_A-2064363 46036475
2891 SNP_A-1869418 46065372
2892 SNP_A-1834770 46081918
2893 SNP_A-2248157 46081941
2894 SNP_A-2313829 46104168
2895 SNP_A-4225774 46110711
2896 SNP_A-2297971 46111986
2897 SNP_A-1868760 46113324
2898 SNP_A-1952850 46152002
2899 SNP_A-2189130 46153946
2900 SNP_A-2155128 46156335
2901 SNP_A-1838597 46171733
2902 SNP_A-2145288 46192632
2903 SNP_A-2005651 46217962
2904 SNP_A-1793853 46226222
2905 SNP_A-2101892 46236344
2906 SNP_A-2232611 46237912
2907 SNP_A-1949614 46244196
2908 SNP_A-2141995 46244866
2909 SNP_A-4193413 46247120
2910 SNP_A-2191703 46251413
2911 SNP_A-1798053 46251667
2912 SNP_A-2220975 46255630
2913 SNP_A-1845383 46276258
2914 SNP_A-1910676 46306629
2915 SNP_A-2314699 46335136
2916 SNP_A-1910701 46351008
2917 SNP_A-2029495 46358644
2918 SNP_A-2077720 46358871
2919 SNP_A-2084294 46365043
2920 SNP_A-1924448 46365439
2921 SNP_A-4227612 46365939
2922 SNP_A-1843099 46372358
2923 SNP_A-2146390 46377759
2924 SNP_A-2307651 46378713
2925 SNP_A-1948352 46394236
2926 SNP_A-1961567 46413307
2927 SNP_A-2222541 46442790
2928 SNP_A-2264293 46524501
2929 SNP_A-1910936 46528403
2930 SNP_A-2083956 46551448
2931 SNP_A-2088895 46578885
2932 SNP_A-2172006 46584623
2933 SNP_A-2312993 46585522
2934 SNP_A-4236286 46585551
2935 SNP_A-1910943 46588739
2936 SNP_A-1896686 46608832
2937 SNP_A-4203319 46613728
2938 SNP_A-1831137 46645910
2939 SNP_A-1910964 46646548
2940 SNP_A-1824410 46683602
2941 SNP_A-4206510 46722779
2942 SNP_A-2135965 46777304
2943 SNP_A-2142483 46806451
2944 SNP_A-2142557 46870654
2945 SNP_A-2037486 46912256
2946 SNP_A-2275012 46920796
2947 SNP_A-4222701 46930242
2948 SNP_A-2064318 46931123
2949 SNP_A-1864604 46945663
2950 SNP_A-2061384 46951809
2951 SNP_A-2027805 46969754
2952 SNP_A-2042932 47056194
2953 SNP_A-2272281 47073799
2954 SNP_A-2063357 47097495
2955 SNP_A-2224317 47100961
2956 SNP_A-4196816 47115726
2957 SNP_A-2056930 47115750
2958 SNP_A-1911245 47132702
2959 SNP_A-1911248 47132720
2960 SNP_A-1911252 47147919
2961 SNP_A-1953510 47148674
2962 SNP_A-1911254 47148823
2963 SNP_A-1911255 47149001
2964 SNP_A-2149575 47176087
2965 SNP_A-1911318 47200091
2966 SNP_A-2005657 47200924
2967 SNP_A-2192289 47205044
2968 SNP_A-2148463 47205750
2969 SNP_A-1862097 47208158
2970 SNP_A-1911342 47208727
2971 SNP_A-1931569 47216842
2972 SNP_A-1861611 47242446
2973 SNP_A-2106975 47268613
2974 SNP_A-2211923 47274462
2975 SNP_A-2264171 47274701
2976 SNP_A-2023735 47292109
2977 SNP_A-1889426 47317501
2978 SNP_A-2243818 47317615
2979 SNP_A-1872175 47317789
2980 SNP_A-2230950 47318363
2981 SNP_A-1842706 47341843
2982 SNP_A-4201526 47374225
2983 SNP_A-4202538 47382656
2984 SNP_A-1836744 47391338
2985 SNP_A-2038906 47470634
2986 SNP_A-4203381 47501615
2987 SNP_A-2150995 47511608
2988 SNP_A-2052971 47514266
2989 SNP_A-2096464 47519900
2990 SNP_A-2315041 47520068
2991 SNP_A-2313527 47532532
2992 SNP_A-1857430 47556209
2993 SNP_A-1796090 47727522
2994 SNP_A-2088041 47739096
2995 SNP_A-1850358 47747005
2996 SNP_A-1793926 47779505
2997 SNP_A-4219657 47787431
2998 SNP_A-2212986 47836380
2999 SNP_A-2213786 47896056
3000 SNP_A-2112170 47913179
3001 SNP_A-4234180 47934359
3002 SNP_A-2291053 47954032
3003 SNP_A-2310125 47974848
3004 SNP_A-2244182 47994772
3005 SNP_A-4193010 48000598
3006 SNP_A-1960843 48087405
3007 SNP_A-4240812 48096836
3008 SNP_A-1912208 48101070
3009 SNP_A-1912213 48102213
3010 SNP_A-1838846 48111596
3011 SNP_A-1920331 48112799
3012 SNP_A-2045404 48125595
3013 SNP_A-4222163 48125662
3014 SNP_A-1806179 48126639
3015 SNP_A-2243883 48133694
3016 SNP_A-4217874 48134240
3017 SNP_A-4224376 48136587
3018 SNP_A-2207198 48138650
3019 SNP_A-2030286 48138833
3020 SNP_A-1830113 48138948
3021 SNP_A-4226070 48138995
3022 SNP_A-1920320 48153512
3023 SNP_A-1936995 48155712
3024 SNP_A-4220880 48157360
3025 SNP_A-2251417 48158455
3026 SNP_A-1912361 48183445
3027 SNP_A-4203433 48183462
3028 SNP_A-2153723 48184338
3029 SNP_A-1912369 48184688
3030 SNP_A-1879618 48191698
3031 SNP_A-2099453 48203972
3032 SNP_A-1876680 48205774
3033 SNP_A-1896414 48214405
3034 SNP_A-4203445 48235354
3035 SNP_A-4203446 48247264
3036 SNP_A-2226994 48263207
3037 SNP_A-2202117 48292120
3038 SNP_A-1912593 48318924
3039 SNP_A-2165792 48326609
3040 SNP_A-2086737 48327515
3041 SNP_A-1912608 48330802
3042 SNP_A-1912609 48331798
3043 SNP_A-1825423 48334365
3044 SNP_A-2152397 48334489
3045 SNP_A-2103919 48352207
3046 SNP_A-1961494 48372181
3047 SNP_A-2144761 48378926
3048 SNP_A-2230609 48404116
3049 SNP_A-1795155 48412118
3050 SNP_A-1858638 48460344
3051 SNP_A-2087344 48464878
3052 SNP_A-2196930 48465175
3053 SNP_A-4221070 48465385
3054 SNP_A-1912845 48479996
3055 SNP_A-1844875 48481372
3056 SNP_A-1844371 48523250
3057 SNP_A-1783005 48523497
3058 SNP_A-4204026 48526327
3059 SNP_A-2125478 48548676
3060 SNP_A-4238485 48582313
3061 SNP_A-2054554 48584761
3062 SNP_A-1917190 48584811
3063 SNP_A-2269294 48600995
3064 SNP_A-2233025 48606187
3065 SNP_A-1933482 48608057
3066 SNP_A-2037271 48608936
3067 SNP_A-1835645 48609120
3068 SNP_A-1954903 48609275
3069 SNP_A-4217004 48609314
3070 SNP_A-2113668 48610420
3071 SNP_A-4231403 48621698
3072 SNP_A-2074851 48622766
3073 SNP_A-2149379 48622795
3074 SNP_A-1796666 48658755
3075 SNP_A-1889261 48684671
3076 SNP_A-2070012 48688493
3077 SNP_A-2217208 48689969
3078 SNP_A-2260609 48699226
3079 SNP_A-2159626 48741200
3080 SNP_A-1933342 48763478
3081 SNP_A-4224718 48782880
3082 SNP_A-2199865 48798751
3083 SNP_A-4216630 48798796
3084 SNP_A-1928676 48801638
3085 SNP_A-2039618 48820163
3086 SNP_A-1833371 48820188
3087 SNP_A-4194313 48825239
3088 SNP_A-2134812 48863917
3089 SNP_A-4203522 48886578
3090 SNP_A-4203523 48886811
3091 SNP_A-4227089 48901801
3092 SNP_A-1812145 48946456
3093 SNP_A-4196896 48948135
3094 SNP_A-2199786 48948302
3095 SNP_A-4240637 48952979
3096 SNP_A-2217234 48972942
3097 SNP_A-4198549 48980557
3098 SNP_A-1792190 48980747
3099 SNP_A-2057600 48998583
3100 SNP_A-2190356 49000746
3101 SNP_A-1824701 49049111
3102 SNP_A-2257381 49064317
3103 SNP_A-1939795 49086100
3104 SNP_A-1811979 49153132
3105 SNP_A-1785901 49159861
3106 SNP_A-2059645 49160029
3107 SNP_A-2268316 49175699
3108 SNP_A-4237747 49178118
3109 SNP_A-4220240 49178130
3110 SNP_A-4194921 49189351
3111 SNP_A-2261439 49193696
3112 SNP_A-2208829 49243173
3113 SNP_A-1895803 49248206
3114 SNP_A-1820714 49251334
3115 SNP_A-1943153 49252346
3116 SNP_A-2295374 49289928
3117 SNP_A-4203563 49301604
3118 SNP_A-2094665 49308763
3119 SNP_A-4231591 49308887
3120 SNP_A-2005665 49317839
3121 SNP_A-2120606 49357887
3122 SNP_A-4205063 49377940
3123 SNP_A-2100652 49378038
3124 SNP_A-1913741 49407236
3125 SNP_A-2287073 49424935
3126 SNP_A-1853518 49425053
3127 SNP_A-1862558 49437845
3128 SNP_A-2189615 49438191
3129 SNP_A-4223230 49439197
3130 SNP_A-2221684 49449081
3131 SNP_A-1858127 49455686
3132 SNP_A-4198944 49455889
3133 SNP_A-4239835 49472179
3134 SNP_A-4222730 49488827
3135 SNP_A-1913899 49520564
3136 SNP_A-4140557 49522182
3137 SNP_A-1816015 49534497
3138 SNP_A-2127175 49537374
3139 SNP_A-1937863 49628036
3140 SNP_A-4226246 49639199
3141 SNP_A-2069228 49642195
3142 SNP_A-1911209 49650070
3143 SNP_A-1914060 49653612
3144 SNP_A-2100427 49678386
3145 SNP_A-4214521 49703051
3146 SNP_A-4203594 49719206
3147 SNP_A-4232304 49719513
3148 SNP_A-2215266 49727012
3149 SNP_A-1914110 49727191
3150 SNP_A-2132273 49731570
3151 SNP_A-1877070 49731598
3152 SNP_A-2184022 49731680
3153 SNP_A-4217616 49731719
3154 SNP_A-2244241 49762275
3155 SNP_A-1917919 49762656
3156 SNP_A-1829051 49764119
3157 SNP_A-2287753 49764382
3158 SNP_A-2162337 49764544
3159 SNP_A-2233701 49771932
3160 SNP_A-4203600 49774618
3161 SNP_A-1914179 49798370
3162 SNP_A-1920785 49804357
3163 SNP_A-2027414 49808741
3164 SNP_A-2077174 49827692
3165 SNP_A-1875410 49855111
3166 SNP_A-4203606 49874899
3167 SNP_A-2031762 49889523
3168 SNP_A-4200977 49923714
3169 SNP_A-2162831 49939419
3170 SNP_A-2293529 49939523
3171 SNP_A-2283043 49952779
3172 SNP_A-1817171 49953275
3173 SNP_A-2258700 50021002
3174 SNP_A-2216737 50033463
3175 SNP_A-1915421 50034406
3176 SNP_A-2296558 50035017
3177 SNP_A-2005670 50046712
3178 SNP_A-2272893 50052045
3179 SNP_A-1886547 50052604
3180 SNP_A-2042856 50058700
3181 SNP_A-2064918 50069305
3182 SNP_A-1914593 50069340
3183 SNP_A-1914531 50096680
3184 SNP_A-1913239 50153512
3185 SNP_A-2086029 50157117
3186 SNP_A-1877389 50200863
3187 SNP_A-1815986 50201381
3188 SNP_A-2281796 50204321
3189 SNP_A-2301393 50204369
3190 SNP_A-1914661 50218536
3191 SNP_A-4235939 50231359
3192 SNP_A-2071844 50231615
3193 SNP_A-2253384 50232743
3194 SNP_A-1914699 50243287
3195 SNP_A-1831222 50294245
3196 SNP_A-1784752 50391904
3197 SNP_A-1935645 50447357
3198 SNP_A-1861453 50456504
3199 SNP_A-2063771 50477374
3200 SNP_A-1914910 50481532
3201 SNP_A-1888098 50491843
3202 SNP_A-1885675 50498736
3203 SNP_A-2135422 50498836
3204 SNP_A-1914941 50501367
3205 SNP_A-1914944 50501707
3206 SNP_A-4203666 50518821
3207 SNP_A-4240769 50520514
3208 SNP_A-1914969 50525137
3209 SNP_A-4203669 50544742
3210 SNP_A-2233243 50595857
3211 SNP_A-1952135 50604398
3212 SNP_A-1880050 50626049
3213 SNP_A-2023976 50626160
3214 SNP_A-1955180 50626639
3215 SNP_A-2307459 50636771
3216 SNP_A-1915094 50642425
3217 SNP_A-1852201 50642627
3218 SNP_A-2276486 50648202
3219 SNP_A-1870997 50649799
3220 SNP_A-2062261 50651009
3221 SNP_A-2063711 50651290
3222 SNP_A-2174274 50668904
3223 SNP_A-2240797 50675306
3224 SNP_A-2244439 50699993
3225 SNP_A-1956119 50701059
3226 SNP_A-4223159 50722432
3227 SNP_A-2299346 50750922
3228 SNP_A-1945733 50774558
3229 SNP_A-1961185 50820500
3230 SNP_A-1898175 50826200
3231 SNP_A-4240310 50840755
3232 SNP_A-1827897 50857705
3233 SNP_A-1915239 50864129
3234 SNP_A-2093567 50871867
3235 SNP_A-2005672 50898869
3236 SNP_A-1793542 50901686
3237 SNP_A-2088516 50904783
3238 SNP_A-2088341 50911927
3239 SNP_A-1789132 50912056
3240 SNP_A-1915292 50961310
3241 SNP_A-2038190 51035051
3242 SNP_A-2309715 51039823
3243 SNP_A-1855785 51040965
3244 SNP_A-1805881 51052605
3245 SNP_A-4231559 51058818
3246 SNP_A-2296276 51070904
3247 SNP_A-4232805 51077574
3248 SNP_A-1915445 51078398
3249 SNP_A-2005674 51189674
3250 SNP_A-2197092 51218952
3251 SNP_A-4222893 51235298
3252 SNP_A-2097528 51236410
3253 SNP_A-2153682 51285650
3254 SNP_A-2239460 51337252
3255 SNP_A-1855880 51337845
3256 SNP_A-2064430 51351115
3257 SNP_A-1921901 51393135
3258 SNP_A-1830726 51399149
3259 SNP_A-1843919 51409607
3260 SNP_A-1803566 51410144
3261 SNP_A-2298052 51427521
3262 SNP_A-2265884 51427587
3263 SNP_A-2162575 51460112
3264 SNP_A-2247028 51467909
3265 SNP_A-1953299 51485195
3266 SNP_A-1916747 51548197
3267 SNP_A-4229350 51572930
3268 SNP_A-4203749 51580839
3269 SNP_A-4218614 51607474
3270 SNP_A-1791438 51657969
3271 SNP_A-1915989 51721308
3272 SNP_A-2291148 51758153
3273 SNP_A-1804531 51776294
3274 SNP_A-1916031 51776653
3275 SNP_A-2175176 51782040
3276 SNP_A-1858930 51788281
3277 SNP_A-4227594 51788970
3278 SNP_A-1916069 51825490
3279 SNP_A-2191756 51843964
3280 SNP_A-1916096 51845111
3281 SNP_A-2104097 51846804
3282 SNP_A-2092717 51847008
3283 SNP_A-2113285 51848134
3284 SNP_A-1864130 51876991
3285 SNP_A-1916151 51884079
3286 SNP_A-2079875 51895543
3287 SNP_A-4203780 51910060
3288 SNP_A-1805641 51911750
3289 SNP_A-2067981 51919973
3290 SNP_A-2038770 51928292
3291 SNP_A-1916222 51933898
3292 SNP_A-2293808 51959733
3293 SNP_A-1916308 52002040
3294 SNP_A-2029457 52003906
3295 SNP_A-1916320 52008600
3296 SNP_A-4203797 52008979
3297 SNP_A-2055697 52023316
3298 SNP_A-1916359 52058223
3299 SNP_A-2257160 52079639
3300 SNP_A-1916376 52082204
3301 SNP_A-2297966 52085785
3302 SNP_A-1797719 52098878
3303 SNP_A-1923560 52113815
3304 SNP_A-1904877 52114905
3305 SNP_A-1802637 52115138
3306 SNP_A-1888034 52122901
3307 SNP_A-1916448 52150550
3308 SNP_A-1916451 52162874
3309 SNP_A-1881147 52171534
3310 SNP_A-2076800 52172062
3311 SNP_A-4232410 52175640
3312 SNP_A-1916477 52196331
3313 SNP_A-1916481 52200238
3314 SNP_A-4237032 52200457
3315 SNP_A-2005676 52245784
3316 SNP_A-4199536 52267483
3317 SNP_A-2274150 52268092
3318 SNP_A-2021115 52268517
3319 SNP_A-1822048 52292789
3320 SNP_A-2085200 52297113
3321 SNP_A-2005677 52307956
3322 SNP_A-2079803 52308086
3323 SNP_A-1899266 52315711
3324 SNP_A-2177416 52362900
3325 SNP_A-1839378 52367467
3326 SNP_A-2116816 52410217
3327 SNP_A-2300341 52416845
3328 SNP_A-2254263 52485984
3329 SNP_A-2290524 52512835
3330 SNP_A-1805384 52516963
3331 SNP_A-1848303 52536711
3332 SNP_A-1916837 52539552
3333 SNP_A-2198640 52539900
3334 SNP_A-2298492 52555556
3335 SNP_A-1916870 52568286
3336 SNP_A-1937160 52570059
3337 SNP_A-2160019 52586782
3338 SNP_A-2037146 52694410
3339 SNP_A-1916984 52699802
3340 SNP_A-2076323 52706399
3341 SNP_A-2032930 52713470
3342 SNP_A-2167103 52713813
3343 SNP_A-2104028 52715231
3344 SNP_A-2168534 52722011
3345 SNP_A-1856791 52729480
3346 SNP_A-4197908 52736585
3347 SNP_A-2041481 52737662
3348 SNP_A-2314011 52742869
3349 SNP_A-1939720 52812832
3350 SNP_A-2300393 52813092
3351 SNP_A-1917459 52813885
3352 SNP_A-1831115 52814203
3353 SNP_A-1828733 52837203
3354 SNP_A-2039711 52837614
3355 SNP_A-1828427 52838811
3356 SNP_A-4234888 52841269
3357 SNP_A-4241036 52841285
3358 SNP_A-1917151 52845001
3359 SNP_A-4223654 52845711
3360 SNP_A-2282633 52850491
3361 SNP_A-2171659 52865842
3362 SNP_A-2040015 52900776
3363 SNP_A-1860669 52932253
3364 SNP_A-1856521 52935585
3365 SNP_A-2122179 52950042
3366 SNP_A-4216765 52955881
3367 SNP_A-2093243 52955957
3368 SNP_A-2256055 52958218
3369 SNP_A-2169449 53007145
3370 SNP_A-1832170 53007600
3371 SNP_A-4203881 53012036
3372 SNP_A-1935248 53024638
3373 SNP_A-4226731 53040927
3374 SNP_A-1828952 53049108
3375 SNP_A-4198303 53072424
3376 SNP_A-1865031 53092027
3377 SNP_A-4207263 53096858
3378 SNP_A-2276424 53097416
3379 SNP_A-2077911 53126996
3380 SNP_A-1856456 53154291
3381 SNP_A-2240885 53164864
3382 SNP_A-1799192 53165421
3383 SNP_A-4237061 53183484
3384 SNP_A-2263427 53198520
3385 SNP_A-2120081 53215919
3386 SNP_A-1886731 53242291
3387 SNP_A-4229002 53301269
3388 SNP_A-2031849 53301411
3389 SNP_A-2098148 53308956
3390 SNP_A-1917585 53315545
3391 SNP_A-1917587 53316730
3392 SNP_A-2308844 53320727
3393 SNP_A-2187978 53327478
3394 SNP_A-1917594 53330140
3395 SNP_A-4240297 53340294
3396 SNP_A-4203909 53352459
3397 SNP_A-1917598 53355474
3398 SNP_A-4203910 53356562
3399 SNP_A-2064105 53387340
3400 SNP_A-1813619 53387425
3401 SNP_A-2086485 53388714
3402 SNP_A-1944495 53388926
3403 SNP_A-2164472 53398452
3404 SNP_A-2106034 53408061
3405 SNP_A-4229956 53408451
3406 SNP_A-4203914 53489654
3407 SNP_A-2027515 53490809
3408 SNP_A-1918938 53495998
3409 SNP_A-1787919 53501457
3410 SNP_A-2162294 53501610
3411 SNP_A-1901717 53501686
3412 SNP_A-1917651 53511090
3413 SNP_A-1917666 53527367
3414 SNP_A-4220817 53568743
3415 SNP_A-4204229 53571255
3416 SNP_A-1941605 53571550
3417 SNP_A-1895649 53572283
3418 SNP_A-2207488 53573466
3419 SNP_A-1797067 53591757
3420 SNP_A-1917697 53595736
3421 SNP_A-1917707 53646206
3422 SNP_A-2297825 53654935
3423 SNP_A-1792888 53655134
3424 SNP_A-2312661 53659461
3425 SNP_A-1789019 53662113
3426 SNP_A-4240375 53664042
3427 SNP_A-1932689 53666463
3428 SNP_A-2271906 53682348
3429 SNP_A-2300759 53682457
3430 SNP_A-2285149 53688553
3431 SNP_A-2092656 53738777
3432 SNP_A-4234513 53743474
3433 SNP_A-2085281 53758856
3434 SNP_A-2031461 53796541
3435 SNP_A-2093625 53802771
3436 SNP_A-2245614 53806455
3437 SNP_A-1911602 53839881
3438 SNP_A-4235597 53845226
3439 SNP_A-2144202 53854736
3440 SNP_A-1959211 53875316
3441 SNP_A-1877677 53918035
3442 SNP_A-1917883 53926341
3443 SNP_A-2151013 53927110
3444 SNP_A-2197432 53944959
3445 SNP_A-1806943 53945237
3446 SNP_A-4237823 53945325
3447 SNP_A-1874376 53951227
3448 SNP_A-1849140 53954741
3449 SNP_A-2284390 53957327
3450 SNP_A-2190272 53973820
3451 SNP_A-2184518 54010852
3452 SNP_A-2025329 54014157
3453 SNP_A-1814505 54039159
3454 SNP_A-4221956 54039207
3455 SNP_A-2207557 54060610
3456 SNP_A-2124860 54082159
3457 SNP_A-4194258 54085768
3458 SNP_A-2035175 54095115
3459 SNP_A-2151182 54097967
3460 SNP_A-2307615 54107845
3461 SNP_A-2169822 54108102
3462 SNP_A-1898859 54135129
3463 SNP_A-1918074 54135460
3464 SNP_A-4203961 54136429
3465 SNP_A-2074271 54155894
3466 SNP_A-2067624 54156174
3467 SNP_A-2262803 54158134
3468 SNP_A-4233053 54158272
3469 SNP_A-2069986 54160584
3470 SNP_A-2106582 54238628
3471 SNP_A-1827131 54250387
3472 SNP_A-4195458 54250695
3473 SNP_A-1926616 54292957
3474 SNP_A-1859669 54293371
3475 SNP_A-2217010 54293479
3476 SNP_A-2034229 54303033
3477 SNP_A-2158195 54321609
3478 SNP_A-1845549 54351102
3479 SNP_A-1790437 54351130
3480 SNP_A-2182774 54351162
3481 SNP_A-2046722 54364418
3482 SNP_A-1905055 54386092
3483 SNP_A-2219131 54391010
3484 SNP_A-4235398 54409864
3485 SNP_A-2241639 54436031
3486 SNP_A-2091146 54442575
3487 SNP_A-1928742 54471273
3488 SNP_A-2275055 54501376
3489 SNP_A-1830758 54535031
3490 SNP_A-2127226 54559982
3491 SNP_A-2252058 54590842
3492 SNP_A-2105053 54596237
3493 SNP_A-2108051 54618100
3494 SNP_A-1870012 54627293
3495 SNP_A-2159781 54627682
3496 SNP_A-2021880 54635187
3497 SNP_A-1803712 54638755
3498 SNP_A-1918284 54716681
3499 SNP_A-1947605 54756448
3500 SNP_A-2036863 54771002
3501 SNP_A-1878866 54793646
3502 SNP_A-2160563 54798573
3503 SNP_A-1870749 54814830
3504 SNP_A-2082135 54822548
3505 SNP_A-2180349 54830479
3506 SNP_A-1937655 54832015
3507 SNP_A-1880199 54832349
3508 SNP_A-2288012 54839355
3509 SNP_A-1805110 54877543
3510 SNP_A-2254440 54878289
3511 SNP_A-2102988 54883493
3512 SNP_A-1918405 54925293
3513 SNP_A-2305860 54945353
3514 SNP_A-4203994 54964275
3515 SNP_A-1808569 54978101
3516 SNP_A-4230645 55001992
3517 SNP_A-4202749 55003906
3518 SNP_A-2106599 55025499
3519 SNP_A-2175147 55028469
3520 SNP_A-2242545 55028896
3521 SNP_A-4239419 55029342
3522 SNP_A-2038752 55029491
3523 SNP_A-2221746 55034846
3524 SNP_A-1943072 55060130
3525 SNP_A-1822788 55071538
3526 SNP_A-1813004 55095394
3527 SNP_A-4204000 55095993
3528 SNP_A-2042830 55098960
3529 SNP_A-2220508 55099000
3530 SNP_A-1951528 55104208
3531 SNP_A-1926477 55104479
3532 SNP_A-1891164 55104795
3533 SNP_A-1919077 55105194
3534 SNP_A-2165583 55117812
3535 SNP_A-2263931 55168678
3536 SNP_A-4204008 55193376
3537 SNP_A-1924078 55207746
3538 SNP_A-1822254 55214311
3539 SNP_A-4221889 55238141
3540 SNP_A-1919443 55238405
3541 SNP_A-2284314 55238603
3542 SNP_A-4223858 55249616
3543 SNP_A-2192830 55260267
3544 SNP_A-2258470 55272253
3545 SNP_A-2238792 55287975
3546 SNP_A-2151613 55301148
3547 SNP_A-2045505 55303288
3548 SNP_A-2171501 55303310
3549 SNP_A-2224572 55310800
3550 SNP_A-1936685 55310835
3551 SNP_A-2052918 55311367
3552 SNP_A-2110087 55321217
3553 SNP_A-4238079 55322776
3554 SNP_A-1872190 55328555
3555 SNP_A-4206664 55349322
3556 SNP_A-2305430 55352782
3557 SNP_A-4236961 55354791
3558 SNP_A-1868503 55355975
3559 SNP_A-1917930 55372586
3560 SNP_A-4201767 55372710
3561 SNP_A-4194299 55372725
3562 SNP_A-2038951 55377089
3563 SNP_A-4204034 55413913
3564 SNP_A-2070372 55460039
3565 SNP_A-2148718 55460448
3566 SNP_A-2095296 55474770
3567 SNP_A-2085948 55480645
3568 SNP_A-2280124 55483138
3569 SNP_A-1802504 55538300
3570 SNP_A-1835392 55549755
3571 SNP_A-1939282 55553230
3572 SNP_A-2246797 55596297
3573 SNP_A-1919104 55603302
3574 SNP_A-2129278 55611057
3575 SNP_A-4204054 55625566
3576 SNP_A-1950553 55635276
3577 SNP_A-4214528 55647518
3578 SNP_A-4240962 55657375
3579 SNP_A-2270153 55672484
3580 SNP_A-2210057 55672855
3581 SNP_A-1781337 55730007
3582 SNP_A-2295804 55730099
3583 SNP_A-1919184 55745048
3584 SNP_A-1919187 55745844
3585 SNP_A-1919190 55747660
3586 SNP_A-2221330 55749153
3587 SNP_A-2056025 55756217
3588 SNP_A-2229898 55756601
3589 SNP_A-2118422 55803729
3590 SNP_A-2314313 55856319
3591 SNP_A-2165731 55876168
3592 SNP_A-2144934 55879013
3593 SNP_A-2044856 55896724
3594 SNP_A-1782554 55973220
3595 SNP_A-2111128 56002077
3596 SNP_A-2234481 56020730
3597 SNP_A-2194516 56021159
3598 SNP_A-4198477 56027014
3599 SNP_A-1956371 56027207
3600 SNP_A-2030264 56035531
3601 SNP_A-4197010 56049580
3602 SNP_A-1905991 56063765
3603 SNP_A-1848398 56085147
3604 SNP_A-1818859 56085218
3605 SNP_A-1919562 56128357
3606 SNP_A-1919564 56128721
3607 SNP_A-1877829 56182895
3608 SNP_A-1919649 56230239
3609 SNP_A-2284261 56237438
3610 SNP_A-2120839 56238031
3611 SNP_A-4201399 56245179
3612 SNP_A-4196282 56251349
3613 SNP_A-2073459 56255932
3614 SNP_A-4206267 56271839
3615 SNP_A-4216321 56278547
3616 SNP_A-1960037 56299500
3617 SNP_A-1882730 56323902
3618 SNP_A-2294975 56337508
3619 SNP_A-4194552 56350368
3620 SNP_A-2137825 56350981
3621 SNP_A-2044330 56357026
3622 SNP_A-1916979 56363361
3623 SNP_A-1851099 56364195
3624 SNP_A-1919888 56389207
3625 SNP_A-2114004 56393007
3626 SNP_A-4237039 56417078
3627 SNP_A-2062472 56436832
3628 SNP_A-2156370 56439430
3629 SNP_A-2073257 56463572
3630 SNP_A-1816363 56463606
3631 SNP_A-2288868 56463920
3632 SNP_A-4231454 56464610
3633 SNP_A-1959564 56468868
3634 SNP_A-4202075 56468909
3635 SNP_A-1946015 56476045
3636 SNP_A-2311861 56476527
3637 SNP_A-2236677 56487366
3638 SNP_A-2222628 56502374
3639 SNP_A-4239205 56506222
3640 SNP_A-2090430 56506243
3641 SNP_A-1937334 56506618
3642 SNP_A-2060075 56515690
3643 SNP_A-1919241 56535301
3644 SNP_A-2067063 56605955
3645 SNP_A-4195859 56619704
3646 SNP_A-4192795 56619831
3647 SNP_A-4239003 56624390
3648 SNP_A-1834678 56646309
3649 SNP_A-2205906 56650715
3650 SNP_A-4205528 56807319
3651 SNP_A-4204153 56812039
3652 SNP_A-1920268 56819944
3653 SNP_A-1818431 56852747
3654 SNP_A-1916407 56859470
3655 SNP_A-1868813 56868322
3656 SNP_A-1880303 56894435
3657 SNP_A-4203085 56895077
3658 SNP_A-4197897 56905320
3659 SNP_A-1950821 56929659
3660 SNP_A-1920407 56932800
3661 SNP_A-2187825 56936536
3662 SNP_A-2038082 56957292
3663 SNP_A-1838933 56957677
3664 SNP_A-1920447 56974289
3665 SNP_A-2312942 56979132
3666 SNP_A-2120998 56982809
3667 SNP_A-1846179 56990686
3668 SNP_A-1837461 56990808
3669 SNP_A-1950928 56991498
3670 SNP_A-1830969 57000671
3671 SNP_A-1920512 57007700
3672 SNP_A-1874337 57023126
3673 SNP_A-1920538 57034801
3674 SNP_A-1920540 57034928
3675 SNP_A-1920565 57050613
3676 SNP_A-4204184 57071815
3677 SNP_A-4232540 57153934
3678 SNP_A-4241187 57159298
3679 SNP_A-2270000 57159714
3680 SNP_A-1815900 57160050
3681 SNP_A-1920684 57173344
3682 SNP_A-2154558 57199250
3683 SNP_A-2065455 57236351
3684 SNP_A-2259214 57245378
3685 SNP_A-2206663 57247745
3686 SNP_A-1920763 57282780
3687 SNP_A-1884528 57283264
3688 SNP_A-4202462 57295448
3689 SNP_A-2025002 57350414
3690 SNP_A-2024938 57359459
3691 SNP_A-1922992 57369948
3692 SNP_A-4230401 57395477
3693 SNP_A-1936854 57395726
3694 SNP_A-2137060 57409525
3695 SNP_A-1955359 57409588
3696 SNP_A-2146022 57425631
3697 SNP_A-1908198 57425771
3698 SNP_A-2133254 57425957
3699 SNP_A-4218780 57431700
3700 SNP_A-4192474 57431850
3701 SNP_A-1808556 57432616
3702 SNP_A-1869298 57432928
3703 SNP_A-2126232 57433136
3704 SNP_A-1895072 57433176
3705 SNP_A-4231472 57446047
3706 SNP_A-2201544 57446870
3707 SNP_A-1817560 57446966
3708 SNP_A-1944488 57447401
3709 SNP_A-2147093 57447527
3710 SNP_A-1876012 57459653
3711 SNP_A-1881663 57462914
3712 SNP_A-1926405 57509359
3713 SNP_A-2314588 57542277
3714 SNP_A-1793905 57542520
3715 SNP_A-2079831 57551453
3716 SNP_A-4216866 57551672
3717 SNP_A-4193482 57552623
3718 SNP_A-2220582 57623326
3719 SNP_A-2245939 57627449
3720 SNP_A-1855299 57644314
3721 SNP_A-1781442 57655141
3722 SNP_A-4214529 57656328
3723 SNP_A-2293636 57660160
3724 SNP_A-1899738 57701046
3725 SNP_A-2287906 57730189
3726 SNP_A-1921048 57730570
3727 SNP_A-2163080 57731659
3728 SNP_A-1921054 57740851
3729 SNP_A-1803182 57744258
3730 SNP_A-2065692 57744781
3731 SNP_A-2177369 57752636
3732 SNP_A-1896336 57752921
3733 SNP_A-1797980 57763888
3734 SNP_A-2072138 57764042
3735 SNP_A-2022400 57764258
3736 SNP_A-2093978 57764782
3737 SNP_A-2025158 57764981
3738 SNP_A-2307457 57766788
3739 SNP_A-2307771 57766814
3740 SNP_A-4203223 57793590
3741 SNP_A-2227283 57798480
3742 SNP_A-2219677 57811523
3743 SNP_A-4207651 57811870
3744 SNP_A-1825755 57811943
3745 SNP_A-2232826 57837054
3746 SNP_A-2082098 57838517
3747 SNP_A-2288048 57841296
3748 SNP_A-1921071 57842191
3749 SNP_A-1921072 57842280
3750 SNP_A-4195629 57847593
3751 SNP_A-4201855 57853521
3752 SNP_A-2070847 57871964
3753 SNP_A-2028878 57878695
3754 SNP_A-2164662 57883254
3755 SNP_A-1814966 57884647
3756 SNP_A-1894715 57885724
3757 SNP_A-2047718 57910314
3758 SNP_A-1921161 57925017
3759 SNP_A-1941735 57927708
3760 SNP_A-2229619 57928366
3761 SNP_A-4204233 57942500
3762 SNP_A-1921205 57942622
3763 SNP_A-2045232 57982442
3764 SNP_A-4214530 58003081
3765 SNP_A-1926646 58003712
3766 SNP_A-4205993 58016978
3767 SNP_A-4230108 58027450
3768 SNP_A-2198997 58037373
3769 SNP_A-2287365 58088649
3770 SNP_A-4197233 58105745
3771 SNP_A-1900176 58113253
3772 SNP_A-1876476 58128370
3773 SNP_A-1802808 58182134
3774 SNP_A-2276395 58182469
3775 SNP_A-2005726 58207709
3776 SNP_A-1892675 58208116
3777 SNP_A-1921379 58208321
3778 SNP_A-1923005 58214321
3779 SNP_A-2005727 58218108
3780 SNP_A-2098025 58234198
3781 SNP_A-2136661 58262033
3782 SNP_A-1792701 58263226
3783 SNP_A-2079161 58273878
3784 SNP_A-1852364 58298974
3785 SNP_A-2005728 58305260
3786 SNP_A-1932976 58311307
3787 SNP_A-1890571 58317240
3788 SNP_A-1921479 58354207
3789 SNP_A-2215270 58369314
3790 SNP_A-1825456 58371637
3791 SNP_A-1951705 58372471
3792 SNP_A-4204264 58375259
3793 SNP_A-1808865 58449486
3794 SNP_A-1819131 58449718
3795 SNP_A-1908100 58575334
3796 SNP_A-2058508 58581797
3797 SNP_A-1946068 58586325
3798 SNP_A-2199472 58620916
3799 SNP_A-4193608 58632044
3800 SNP_A-2046868 58652231
3801 SNP_A-4194492 58673705
3802 SNP_A-4216602 58733518
3803 SNP_A-2195338 58733882
3804 SNP_A-1921670 58737929
3805 SNP_A-2233994 58740177
3806 SNP_A-2142362 58746309
3807 SNP_A-1845177 58747773
3808 SNP_A-2041696 58804758
3809 SNP_A-2132531 58831251
3810 SNP_A-1921842 58932003
3811 SNP_A-1822990 58944635
3812 SNP_A-1921866 58951168
3813 SNP_A-2084811 58960763
3814 SNP_A-2064757 58978769
3815 SNP_A-1921911 58999619
3816 SNP_A-2005731 58999803
3817 SNP_A-2177215 59000196
3818 SNP_A-1806441 59068331
3819 SNP_A-4230060 59071461
3820 SNP_A-2148224 59094686
3821 SNP_A-2043620 59108376
3822 SNP_A-1922023 59121016
3823 SNP_A-1919985 59129566
3824 SNP_A-2088162 59157272
3825 SNP_A-2077328 59164615
3826 SNP_A-1783403 59164885
3827 SNP_A-1947712 59204857
3828 SNP_A-1797790 59206759
3829 SNP_A-2285975 59220871
3830 SNP_A-2074953 59220938
3831 SNP_A-2070029 59231345
3832 SNP_A-1801011 59248451
3833 SNP_A-4220550 59248712
3834 SNP_A-2239856 59265054
3835 SNP_A-4203507 59274259
3836 SNP_A-2119191 59281369
3837 SNP_A-4204321 59289080
3838 SNP_A-4204322 59290539
3839 SNP_A-1922131 59293179
3840 SNP_A-2309722 59294149
3841 SNP_A-1805421 59295033
3842 SNP_A-1824466 59297995
3843 SNP_A-2212875 59298016
3844 SNP_A-4217566 59298049
3845 SNP_A-1794813 59299034
3846 SNP_A-4239031 59299303
3847 SNP_A-2140607 59301201
3848 SNP_A-4198679 59301748
3849 SNP_A-2278074 59302354
3850 SNP_A-4240874 59311578
3851 SNP_A-1809477 59322883
3852 SNP_A-2083960 59393660
3853 SNP_A-2146836 59404470
3854 SNP_A-1804831 59423869
3855 SNP_A-4237533 59427394
3856 SNP_A-1875225 59433290
3857 SNP_A-1922317 59441237
3858 SNP_A-2163070 59464783
3859 SNP_A-2297269 59473992
3860 SNP_A-2286106 59490158
3861 SNP_A-4238152 59514369
3862 SNP_A-4229081 59514566
3863 SNP_A-1943506 59523027
3864 SNP_A-1922365 59526499
3865 SNP_A-2231877 59551233
3866 SNP_A-1838681 59557297
3867 SNP_A-2005738 59575713
3868 SNP_A-2140922 59626541
3869 SNP_A-2236679 59664955
3870 SNP_A-1922657 59668150
3871 SNP_A-1922664 59680510
3872 SNP_A-4217695 59701863
3873 SNP_A-2178802 59714021
3874 SNP_A-2276851 59714172
3875 SNP_A-1922718 59720363
3876 SNP_A-4204388 59720523
3877 SNP_A-4204393 59725580
3878 SNP_A-2181209 59732876
3879 SNP_A-1922783 59751066
3880 SNP_A-2104510 59751364
3881 SNP_A-4221846 59755942
3882 SNP_A-2255518 59781783
3883 SNP_A-2024018 59781864
3884 SNP_A-2216613 59782026
3885 SNP_A-1786598 59782312
3886 SNP_A-1837457 59855507
3887 SNP_A-2292372 59867333
3888 SNP_A-1922972 59871151
3889 SNP_A-4240376 59872612
3890 SNP_A-2115264 59872638
3891 SNP_A-2236407 59872693
3892 SNP_A-1922983 59873490
3893 SNP_A-4214532 59875096
3894 SNP_A-2232429 59875591
3895 SNP_A-2271866 59876346
3896 SNP_A-2063269 59876520
3897 SNP_A-1877440 59876662
3898 SNP_A-2056001 59921053
3899 SNP_A-4217751 59921140
3900 SNP_A-4234884 59921696
3901 SNP_A-4140908 59944761
3902 SNP_A-1847433 59953284
3903 SNP_A-2060520 59953458
3904 SNP_A-1900726 59957315
3905 SNP_A-1832602 59976338
3906 SNP_A-2054927 59977948
3907 SNP_A-4204423 59989437
3908 SNP_A-2022591 59989927
3909 SNP_A-1874952 59994664
3910 SNP_A-1780508 60000627
3911 SNP_A-1961512 60012386
3912 SNP_A-2025268 60052167
3913 SNP_A-1905982 60074666
3914 SNP_A-2225646 60077899
3915 SNP_A-2044309 60087956
3916 SNP_A-1923113 60094884
3917 SNP_A-2005742 60133809
3918 SNP_A-2158012 60184241
3919 SNP_A-2232848 60206829
3920 SNP_A-1895357 60216512
3921 SNP_A-2153309 60226833
3922 SNP_A-2229324 60259659
3923 SNP_A-4202597 60284575
3924 SNP_A-2142434 60328777
3925 SNP_A-1933758 60379229
3926 SNP_A-2158953 60379834
3927 SNP_A-2043284 60381659
3928 SNP_A-2210797 60402783
3929 SNP_A-2083512 60406673
3930 SNP_A-4198744 60431787
3931 SNP_A-2290127 60432055
3932 SNP_A-2270912 60440823
3933 SNP_A-2039419 60496339
3934 SNP_A-2125966 60508213
3935 SNP_A-1924489 60512135
3936 SNP_A-1947743 60512192
3937 SNP_A-1846684 60512269
3938 SNP_A-2130064 60524571
3939 SNP_A-2293523 60529505
3940 SNP_A-4206321 60530557
3941 SNP_A-1925704 60547550
3942 SNP_A-4197754 60548441
3943 SNP_A-2158963 60548679
3944 SNP_A-2230381 60549298
3945 SNP_A-1924775 60558662
3946 SNP_A-4201724 60558769
3947 SNP_A-2291990 60558805
3948 SNP_A-2161625 60569424
3949 SNP_A-2180386 60570106
3950 SNP_A-1800365 60570518
3951 SNP_A-2025153 60592422
3952 SNP_A-1923657 60600790
3953 SNP_A-1846372 60603427
3954 SNP_A-4224756 60603828
3955 SNP_A-2054917 60604266
3956 SNP_A-1854524 60612151
3957 SNP_A-2096449 60621423
3958 SNP_A-1801957 60625297
3959 SNP_A-2299879 60630479
3960 SNP_A-1899220 60644712
3961 SNP_A-4197046 60644966
3962 SNP_A-4204471 60647495
3963 SNP_A-4230893 60651360
3964 SNP_A-1923758 60667210
3965 SNP_A-4198088 60685645
3966 SNP_A-4206450 60703632
3967 SNP_A-2077869 60710317
3968 SNP_A-1923841 60732777
3969 SNP_A-2131333 60744317
3970 SNP_A-2025364 60760283
3971 SNP_A-2072366 60768535
3972 SNP_A-2050626 60915567
3973 SNP_A-4228012 60924415
3974 SNP_A-1924095 60974730
3975 SNP_A-1828024 60975338
3976 SNP_A-1928868 60977468
3977 SNP_A-1884990 61007710
3978 SNP_A-2259686 61024373
3979 SNP_A-1825788 61044850
3980 SNP_A-2225399 61087818
3981 SNP_A-1830097 61092410
3982 SNP_A-2095114 61096473
3983 SNP_A-1848779 61101672
3984 SNP_A-1924317 61107313
3985 SNP_A-1924352 61129618
3986 SNP_A-1910343 61148535
3987 SNP_A-4220654 61148847
3988 SNP_A-2274327 61154009
3989 SNP_A-1924392 61162868
3990 SNP_A-2200352 61174378
3991 SNP_A-4204527 61182216
3992 SNP_A-4204529 61189812
3993 SNP_A-2005746 61209698
3994 SNP_A-1888508 61218634
3995 SNP_A-4231555 61268473
3996 SNP_A-1816524 61268622
3997 SNP_A-1912842 61273018
3998 SNP_A-2159574 61273210
3999 SNP_A-2247263 61284844
4000 SNP_A-2259397 61285827
4001 SNP_A-2091924 61289294
4002 SNP_A-2067317 61305341
4003 SNP_A-2231861 61305880
4004 SNP_A-2277775 61305944
4005 SNP_A-2180209 61365002
4006 SNP_A-2137410 61372168
4007 SNP_A-2080665 61420482
4008 SNP_A-1841510 61443570
4009 SNP_A-1924630 61451163
4010 SNP_A-1848489 61469322
4011 SNP_A-1936589 61482789
4012 SNP_A-1924663 61496779
4013 SNP_A-4199153 61500971
4014 SNP_A-1939693 61515558
4015 SNP_A-2149335 61543744
4016 SNP_A-4231169 61543876
4017 SNP_A-2295265 61566553
4018 SNP_A-1860495 61574540
4019 SNP_A-1924729 61586240
4020 SNP_A-1924730 61590121
4021 SNP_A-4218604 61594009
4022 SNP_A-1821451 61594926
4023 SNP_A-2269358 61594980
4024 SNP_A-2087231 61595280
4025 SNP_A-1924736 61595696
4026 SNP_A-2139982 61616480
4027 SNP_A-4202692 61623866
4028 SNP_A-1943646 61647803
4029 SNP_A-4227722 61668497
4030 SNP_A-2049408 61688917
4031 SNP_A-2206465 61693625
4032 SNP_A-1924807 61697973
4033 SNP_A-2005749 61739825
4034 SNP_A-1810539 61753198
4035 SNP_A-2130491 61764669
4036 SNP_A-4225467 61778526
4037 SNP_A-1812875 61779422
4038 SNP_A-2271094 61779865
4039 SNP_A-1820098 61788031
4040 SNP_A-1821289 61788542
4041 SNP_A-1784679 61790957
4042 SNP_A-1941351 61791104
4043 SNP_A-1873720 61813682
4044 SNP_A-1837378 61830178
4045 SNP_A-2179878 61831091
4046 SNP_A-4203842 61838607
4047 SNP_A-1833244 61838734
4048 SNP_A-2130366 61842312
4049 SNP_A-2065351 61842366
4050 SNP_A-2070579 61842405
4051 SNP_A-2249493 61842473
4052 SNP_A-1900734 61845429
4053 SNP_A-2204153 61845464
4054 SNP_A-1800014 61867908
4055 SNP_A-1953663 61897220
4056 SNP_A-4234432 61897359
4057 SNP_A-1868536 61901405
4058 SNP_A-2189825 61902017
4059 SNP_A-2204077 61908145
4060 SNP_A-1895426 61908224
4061 SNP_A-1927725 61945708
4062 SNP_A-2285708 61987859
4063 SNP_A-1789420 61993649
4064 SNP_A-1927627 61993860
4065 SNP_A-2130241 61993915
4066 SNP_A-4219398 62003811
4067 SNP_A-2190820 62025372
4068 SNP_A-1925093 62025422
4069 SNP_A-2191487 62030952
4070 SNP_A-2043656 62031073
4071 SNP_A-1857952 62063122
4072 SNP_A-2190728 62069399
4073 SNP_A-1844143 62069508
4074 SNP_A-2159044 62080225
4075 SNP_A-4201199 62099716
4076 SNP_A-1808963 62099758
4077 SNP_A-2256367 62104703
4078 SNP_A-1935454 62159239
4079 SNP_A-2063422 62160305
4080 SNP_A-2241804 62186424
4081 SNP_A-1850063 62201094
4082 SNP_A-1819093 62224090
4083 SNP_A-2182392 62226756
4084 SNP_A-1925227 62246465
4085 SNP_A-1925229 62246545
4086 SNP_A-1920154 62293793
4087 SNP_A-4195024 62327005
4088 SNP_A-1908793 62327027
4089 SNP_A-2046009 62327599
4090 SNP_A-2043746 62337483
4091 SNP_A-2133988 62353618
4092 SNP_A-1919972 62403781
4093 SNP_A-1805619 62443082
4094 SNP_A-2181006 62445926
4095 SNP_A-2252151 62455609
4096 SNP_A-4225759 62455640
4097 SNP_A-2058843 62457231
4098 SNP_A-1794075 62468199
4099 SNP_A-1949458 62474487
4100 SNP_A-1928928 62481059
4101 SNP_A-4196068 62510988
4102 SNP_A-2297944 62519995
4103 SNP_A-4204631 62520134
4104 SNP_A-1924454 62544996
4105 SNP_A-1922487 62561934
4106 SNP_A-2033519 62600177
4107 SNP_A-1926672 62601736
4108 SNP_A-1925570 62625154
4109 SNP_A-2129323 62638884
4110 SNP_A-1925595 62669207
4111 SNP_A-1891911 62675869
4112 SNP_A-2146307 62692340
4113 SNP_A-1953424 62704245
4114 SNP_A-1875713 62761319
4115 SNP_A-1954924 62766143
4116 SNP_A-1818322 62799258
4117 SNP_A-1925673 62834159
4118 SNP_A-1925675 62834209
4119 SNP_A-4202846 62839195
4120 SNP_A-2181666 62842132
4121 SNP_A-2276580 62854028
4122 SNP_A-2156796 62885883
4123 SNP_A-4223521 62887073
4124 SNP_A-4197453 62887089
4125 SNP_A-2151370 62918540
4126 SNP_A-4218546 62922912
4127 SNP_A-2168973 62923071
4128 SNP_A-2073268 62953358
4129 SNP_A-2222274 62964351
4130 SNP_A-2085953 62964964
4131 SNP_A-2205172 62965030
4132 SNP_A-2249024 62984315
4133 SNP_A-2048273 63015612
4134 SNP_A-2145803 63018069
4135 SNP_A-1814720 63067158
4136 SNP_A-2054867 63069141
4137 SNP_A-2118064 63073679
4138 SNP_A-2149115 63080833
4139 SNP_A-1811052 63087702
4140 SNP_A-4197582 63087759
4141 SNP_A-2282998 63092858
4142 SNP_A-2309118 63093103
4143 SNP_A-1906055 63111729
4144 SNP_A-1938943 63123732
4145 SNP_A-4194474 63124323
4146 SNP_A-1899550 63137793
4147 SNP_A-2217286 63143482
4148 SNP_A-1823379 63150129
4149 SNP_A-1844232 63150247
4150 SNP_A-2048406 63150295
4151 SNP_A-1925807 63155294
4152 SNP_A-2027671 63204010
4153 SNP_A-1873211 63210306
4154 SNP_A-4230207 63228905
4155 SNP_A-2247432 63245524
4156 SNP_A-2264439 63294665
4157 SNP_A-2107609 63295833
4158 SNP_A-2207780 63308747
4159 SNP_A-1897784 63326628
4160 SNP_A-2189750 63397999
4161 SNP_A-2067800 63405367
4162 SNP_A-2220772 63405617
4163 SNP_A-2005758 63407074
4164 SNP_A-2226128 63424422
4165 SNP_A-1926043 63425780
4166 SNP_A-2151361 63425967
4167 SNP_A-1940911 63433325
4168 SNP_A-4204672 63438429
4169 SNP_A-1926077 63441694
4170 SNP_A-4220876 63455875
4171 SNP_A-1814005 63469632
4172 SNP_A-4204677 63488204
4173 SNP_A-1926132 63490296
4174 SNP_A-1926133 63490328
4175 SNP_A-4204678 63490471
4176 SNP_A-4203442 63495374
4177 SNP_A-1839711 63511137
4178 SNP_A-1855432 63511314
4179 SNP_A-2208384 63513894
4180 SNP_A-2302426 63513981
4181 SNP_A-2024182 63516016
4182 SNP_A-1926170 63528516
4183 SNP_A-2094651 63531011
4184 SNP_A-4204686 63531800
4185 SNP_A-1828753 63533196
4186 SNP_A-1926195 63534398
4187 SNP_A-4236999 63546329
4188 SNP_A-2083194 63546531
4189 SNP_A-2036710 63572300
4190 SNP_A-2165753 63586223
4191 SNP_A-4223022 63605017
4192 SNP_A-2253644 63614186
4193 SNP_A-4205694 63626054
4194 SNP_A-1868774 63641058
4195 SNP_A-1955545 63646102
4196 SNP_A-2295858 63664359
4197 SNP_A-1906004 63681589
4198 SNP_A-2065735 63683225
4199 SNP_A-2054731 63707949
4200 SNP_A-4204128 63774582
4201 SNP_A-1865213 63787612
4202 SNP_A-2105800 63802425
4203 SNP_A-2040565 63843275
4204 SNP_A-4194648 63846444
4205 SNP_A-2150611 63847198
4206 SNP_A-2060688 63848044
4207 SNP_A-2037924 63852396
4208 SNP_A-2177777 63862253
4209 SNP_A-2133109 63862752
4210 SNP_A-2110306 63866435
4211 SNP_A-2236750 63883577
4212 SNP_A-4216542 63897748
4213 SNP_A-1899693 63910615
4214 SNP_A-2221157 63934609
4215 SNP_A-4204749 63958610
4216 SNP_A-1803391 63959195
4217 SNP_A-2109035 63959340
4218 SNP_A-2086777 63984735
4219 SNP_A-1926711 63985304
4220 SNP_A-2058783 63996629
4221 SNP_A-1794819 64003187
4222 SNP_A-1926770 64015805
4223 SNP_A-4204755 64018930
4224 SNP_A-1926778 64019238
4225 SNP_A-4233761 64023775
4226 SNP_A-2293666 64024209
4227 SNP_A-1926805 64034279
4228 SNP_A-2150637 64049140
4229 SNP_A-4204762 64056424
4230 SNP_A-1926847 64058248
4231 SNP_A-2222582 64063051
4232 SNP_A-2026829 64072676
4233 SNP_A-2230360 64074982
4234 SNP_A-1830279 64075007
4235 SNP_A-2300629 64079613
4236 SNP_A-1798101 64080686
4237 SNP_A-2052030 64094264
4238 SNP_A-2242801 64098981
4239 SNP_A-2149303 64115601
4240 SNP_A-4201332 64116726
4241 SNP_A-4204770 64125892
4242 SNP_A-1926931 64126718
4243 SNP_A-4239685 64165510
4244 SNP_A-1926976 64182109
4245 SNP_A-1816519 64191012
4246 SNP_A-1781764 64214239
4247 SNP_A-2230680 64227099
4248 SNP_A-2186595 64266988
4249 SNP_A-4203553 64279094
4250 SNP_A-1927118 64284813
4251 SNP_A-2198322 64285591
4252 SNP_A-1885967 64286747
4253 SNP_A-1927130 64297080
4254 SNP_A-2005768 64297702
4255 SNP_A-1922123 64298332
4256 SNP_A-1894502 64313810
4257 SNP_A-1926239 64318899
4258 SNP_A-2217657 64319688
4259 SNP_A-2134505 64320641
4260 SNP_A-1927177 64340128
4261 SNP_A-4227063 64371358
4262 SNP_A-1834457 64381566
4263 SNP_A-2118689 64387206
4264 SNP_A-2171614 64392485
4265 SNP_A-2155667 64393252
4266 SNP_A-2142385 64401550
4267 SNP_A-4198236 64418544
4268 SNP_A-4204799 64419632
4269 SNP_A-2025380 64420258
4270 SNP_A-2292276 64420993
4271 SNP_A-2245933 64421419
4272 SNP_A-2271762 64421676
4273 SNP_A-2129084 64465052
4274 SNP_A-2025867 64466738
4275 SNP_A-2054257 64471274
4276 SNP_A-4204809 64536945
4277 SNP_A-2052288 64557707
4278 SNP_A-1927412 64636529
4279 SNP_A-1877578 64642928
4280 SNP_A-2038523 64642967
4281 SNP_A-1909425 64644387
4282 SNP_A-1839818 64646852
4283 SNP_A-1872295 64660831
4284 SNP_A-1873993 64662990
4285 SNP_A-2134987 64663123
4286 SNP_A-1896506 64672948
4287 SNP_A-2262275 64673225
4288 SNP_A-1899232 64690810
4289 SNP_A-1830885 64694439
4290 SNP_A-2144177 64695735
4291 SNP_A-2023467 64700838
4292 SNP_A-2037825 64709033
4293 SNP_A-2307098 64719741
4294 SNP_A-4218826 64749163
4295 SNP_A-1898622 64755472
4296 SNP_A-4201227 64755673
4297 SNP_A-1927533 64757780
4298 SNP_A-4204832 64758558
4299 SNP_A-2190049 64768478
4300 SNP_A-2131161 65000274
4301 SNP_A-2161400 65007777
4302 SNP_A-1927877 65030427
4303 SNP_A-2095012 65031294
4304 SNP_A-1886147 65047254
4305 SNP_A-2227042 65052995
4306 SNP_A-1927914 65054316
4307 SNP_A-2005773 65118986
4308 SNP_A-2033754 65130161
4309 SNP_A-1952858 65155740
4310 SNP_A-4199743 65166738
4311 SNP_A-2167458 65167247
4312 SNP_A-2269369 65167300
4313 SNP_A-2031100 65205107
4314 SNP_A-2129594 65224346
4315 SNP_A-2245800 65238984
4316 SNP_A-2025334 65284432
4317 SNP_A-2309451 65293837
4318 SNP_A-4201659 65297752
4319 SNP_A-2080702 65298236
4320 SNP_A-2079240 65299058
4321 SNP_A-2215301 65299361
4322 SNP_A-4228565 65323078
4323 SNP_A-1803656 65324331
4324 SNP_A-2267888 65332722
4325 SNP_A-2045786 65333645
4326 SNP_A-2239437 65334772
4327 SNP_A-2108871 65345102
4328 SNP_A-2175233 65358832
4329 SNP_A-2083921 65378710
4330 SNP_A-1806286 65379004
4331 SNP_A-4237608 65379257
4332 SNP_A-4206881 65399549
4333 SNP_A-1933197 65421361
4334 SNP_A-4219947 65427780
4335 SNP_A-4204909 65438009
4336 SNP_A-1822911 65448824
4337 SNP_A-1885166 65453592
4338 SNP_A-1829192 65460292
4339 SNP_A-2127236 65460458
4340 SNP_A-1946304 65480893
4341 SNP_A-4227522 65482191
4342 SNP_A-1953025 65482730
4343 SNP_A-2005777 65484826
4344 SNP_A-1928429 65503347
4345 SNP_A-4204916 65503425
4346 SNP_A-1928434 65507016
4347 SNP_A-1882321 65516906
4348 SNP_A-1800178 65517476
4349 SNP_A-4238822 65540382
4350 SNP_A-2028847 65541418
4351 SNP_A-4194027 65550188
4352 SNP_A-2256721 65560158
4353 SNP_A-2053357 65561266
4354 SNP_A-2263731 65574821
4355 SNP_A-2065382 65601820
4356 SNP_A-1948610 65617861
4357 SNP_A-2205559 65622967
4358 SNP_A-2005778 65623302
4359 SNP_A-1955813 65624033
4360 SNP_A-2149814 65639534
4361 SNP_A-2026132 65639920
4362 SNP_A-4204928 65701339
4363 SNP_A-1928612 65701392
4364 SNP_A-1928614 65701566
4365 SNP_A-2277259 65875820
4366 SNP_A-4195671 65997985
4367 SNP_A-1912742 66052930
4368 SNP_A-2130215 66074263
4369 SNP_A-2288656 66074947
4370 SNP_A-2110677 66111294
4371 SNP_A-2039605 66111384
4372 SNP_A-1797833 66111405
4373 SNP_A-1830482 66133763
4374 SNP_A-2278695 66178341
4375 SNP_A-2047288 66180647
4376 SNP_A-2313933 66180670
4377 SNP_A-4231731 66195998
4378 SNP_A-2224885 66201883
4379 SNP_A-4196155 66213672
4380 SNP_A-1909316 66216971
4381 SNP_A-2203982 66217490
4382 SNP_A-1836916 66281278
4383 SNP_A-2061829 66293394
4384 SNP_A-1956692 66293694
4385 SNP_A-1832734 66293901
4386 SNP_A-2024333 66315754
4387 SNP_A-1852473 66324704
4388 SNP_A-1896446 66419131
4389 SNP_A-4220111 66423049
4390 SNP_A-2264785 66423444
4391 SNP_A-1914561 66444373
4392 SNP_A-2279905 66498522
4393 SNP_A-1869668 66544072
4394 SNP_A-1960444 66577842
4395 SNP_A-2068508 66578031
4396 SNP_A-4193823 66611045
4397 SNP_A-2312618 66620776
4398 SNP_A-2005783 66642804
4399 SNP_A-2070792 66647136
4400 SNP_A-2025026 66647169
4401 SNP_A-1835602 66668522
4402 SNP_A-1803655 66669465
4403 SNP_A-1813067 66688471
4404 SNP_A-2126076 66692328
4405 SNP_A-4205013 66698360
4406 SNP_A-2263735 66714889
4407 SNP_A-1929626 66722094
4408 SNP_A-2029400 66779058
4409 SNP_A-2250656 66817893
4410 SNP_A-2266681 66851318
4411 SNP_A-4205029 66885986
4412 SNP_A-2068851 66894737
4413 SNP_A-2128382 66917659
4414 SNP_A-4194327 66930712
4415 SNP_A-2132213 66933533
4416 SNP_A-1884779 66933645
4417 SNP_A-1861864 66938142
4418 SNP_A-2077297 66938398
4419 SNP_A-1815080 66938648
4420 SNP_A-2219308 66953761
4421 SNP_A-1802221 66954628
4422 SNP_A-1865776 66968691
4423 SNP_A-1834489 66969222
4424 SNP_A-1953909 66977483
4425 SNP_A-2220827 67014919
4426 SNP_A-2005785 67017574
4427 SNP_A-1830333 67017917
4428 SNP_A-2212243 67021993
4429 SNP_A-2135256 67022529
4430 SNP_A-2112835 67022770
4431 SNP_A-2042750 67023434
4432 SNP_A-1875242 67055614
4433 SNP_A-4195272 67059331
4434 SNP_A-1922846 67074179
4435 SNP_A-2134375 67087389
4436 SNP_A-2198923 67092597
4437 SNP_A-2314037 67096135
4438 SNP_A-1816019 67097075
4439 SNP_A-4216579 67109814
4440 SNP_A-1930095 67111845
4441 SNP_A-1834862 67138559
4442 SNP_A-2175197 67158433
4443 SNP_A-2241503 67193012
4444 SNP_A-1930263 67211053
4445 SNP_A-1870622 67212911
4446 SNP_A-2031171 67213315
4447 SNP_A-4227659 67216082
4448 SNP_A-1853627 67218674
4449 SNP_A-2120389 67218979
4450 SNP_A-4207348 67230925
4451 SNP_A-1897086 67243613
4452 SNP_A-2187488 67247130
4453 SNP_A-2178087 67248089
4454 SNP_A-4206256 67249771
4455 SNP_A-2065168 67254344
4456 SNP_A-2266650 67257709
4457 SNP_A-2076038 67267380
4458 SNP_A-4202963 67268157
4459 SNP_A-1854440 67268195
4460 SNP_A-1930360 67274980
4461 SNP_A-2200507 67282963
4462 SNP_A-1799742 67302396
4463 SNP_A-2246080 67309838
4464 SNP_A-1805911 67310050
4465 SNP_A-1899568 67311284
4466 SNP_A-1798117 67314671
4467 SNP_A-4224772 67321889
4468 SNP_A-2065000 67323353
4469 SNP_A-2040758 67323515
4470 SNP_A-2118609 67323919
4471 SNP_A-1930446 67324417
4472 SNP_A-4205093 67359811
4473 SNP_A-4231302 67359827
4474 SNP_A-1929052 67384837
4475 SNP_A-2172551 67401711
4476 SNP_A-2058469 67411824
4477 SNP_A-2165075 67448095
4478 SNP_A-2265094 67453853
4479 SNP_A-2310245 67462979
4480 SNP_A-2200504 67469280
4481 SNP_A-4205103 67487975
4482 SNP_A-2268318 67494556
4483 SNP_A-2060492 67508500
4484 SNP_A-4227604 67508569
4485 SNP_A-1896031 67526195
4486 SNP_A-1931816 67552186
4487 SNP_A-2023842 67552763
4488 SNP_A-1831578 67552860
4489 SNP_A-2032265 67554815
4490 SNP_A-4237113 67572644
4491 SNP_A-4205111 67590335
4492 SNP_A-4240146 67591733
4493 SNP_A-1939606 67592593
4494 SNP_A-2264342 67593046
4495 SNP_A-1781787 67625199
4496 SNP_A-1884569 67628179
4497 SNP_A-2213979 67637989
4498 SNP_A-2225937 67640728
4499 SNP_A-1907344 67648221
4500 SNP_A-1873358 67648902
4501 SNP_A-1930845 67659624
4502 SNP_A-1930862 67669690
4503 SNP_A-4204280 67669846
4504 SNP_A-2258720 67690248
4505 SNP_A-2155220 67695902
4506 SNP_A-2149326 67696206
4507 SNP_A-1943684 67696231
4508 SNP_A-1824975 67728273
4509 SNP_A-2201986 67769604
4510 SNP_A-1930996 67812356
4511 SNP_A-2308024 67822175
4512 SNP_A-1889637 67828785
4513 SNP_A-1931046 67849875
4514 SNP_A-1931064 67862047
4515 SNP_A-1879019 67915180
4516 SNP_A-4205141 67935858
4517 SNP_A-2221097 67937001
4518 SNP_A-4205144 67940387
4519 SNP_A-2005787 67943715
4520 SNP_A-4205146 67955521
4521 SNP_A-2202129 67956498
4522 SNP_A-2234267 67960645
4523 SNP_A-2125626 67971789
4524 SNP_A-2076557 67989032
4525 SNP_A-1931244 67990027
4526 SNP_A-1931257 67997651
4527 SNP_A-2126553 68003793
4528 SNP_A-1855960 68033409
4529 SNP_A-1933846 68039117
4530 SNP_A-4229243 68058704
4531 SNP_A-1931323 68063789
4532 SNP_A-2126089 68077737
4533 SNP_A-1931330 68079636
4534 SNP_A-4205157 68081349
4535 SNP_A-1800287 68086730
4536 SNP_A-4222128 68091531
4537 SNP_A-2106825 68107493
4538 SNP_A-2029235 68107569
4539 SNP_A-2050986 68109485
4540 SNP_A-1850822 68120149
4541 SNP_A-2028035 68124895
4542 SNP_A-2190969 68148592
4543 SNP_A-4237994 68148847
4544 SNP_A-2125879 68157627
4545 SNP_A-1818026 68180402
4546 SNP_A-2259914 68180780
4547 SNP_A-2273283 68190104
4548 SNP_A-2005789 68190405
4549 SNP_A-2076271 68192745
4550 SNP_A-4235079 68201309
4551 SNP_A-4229459 68206837
4552 SNP_A-2005791 68215170
4553 SNP_A-2005792 68215668
4554 SNP_A-2104547 68222159
4555 SNP_A-2159540 68225303
4556 SNP_A-2049764 68225792
4557 SNP_A-2040867 68256511
4558 SNP_A-2114544 68326429
4559 SNP_A-2197207 68370063
4560 SNP_A-2240495 68390056
4561 SNP_A-1798561 68399973
4562 SNP_A-2157255 68459081
4563 SNP_A-1887179 68462221
4564 SNP_A-1820688 68478958
4565 SNP_A-1822435 68491021
4566 SNP_A-1790607 68494699
4567 SNP_A-1827144 68512255
4568 SNP_A-1834400 68517987
4569 SNP_A-4219424 68528290
4570 SNP_A-1931541 68550968
4571 SNP_A-1931559 68563910
4572 SNP_A-4227625 68579970
4573 SNP_A-2061162 68581327
4574 SNP_A-2192346 68581523
4575 SNP_A-2195611 68585381
4576 SNP_A-1843058 68588154
4577 SNP_A-2005794 68593069
4578 SNP_A-1857491 68593841
4579 SNP_A-4227975 68621700
4580 SNP_A-1931615 68627217
4581 SNP_A-1849392 68635807
4582 SNP_A-2302335 68635857
4583 SNP_A-2054445 68638521
4584 SNP_A-2219150 68639998
4585 SNP_A-1931640 68641228
4586 SNP_A-2303581 68642565
4587 SNP_A-1817707 68644986
4588 SNP_A-1959725 68646158
4589 SNP_A-1930457 68654033
4590 SNP_A-2031727 68661887
4591 SNP_A-1931668 68662302
4592 SNP_A-1931671 68662791
4593 SNP_A-2005796 68668186
4594 SNP_A-2278471 68669199
4595 SNP_A-1803434 68669797
4596 SNP_A-4214537 68674559
4597 SNP_A-2190706 68697667
4598 SNP_A-2083106 68719599
4599 SNP_A-2108834 68757575
4600 SNP_A-1828536 68757648
4601 SNP_A-2083645 68764849
4602 SNP_A-2068196 68764991
4603 SNP_A-2064968 68765534
4604 SNP_A-1835844 68774120
4605 SNP_A-2156286 68782148
4606 SNP_A-1849184 68801299
4607 SNP_A-2118678 68806689
4608 SNP_A-2005798 68808336
4609 SNP_A-1931768 68808369
4610 SNP_A-1931770 68808405
4611 SNP_A-2099117 68812528
4612 SNP_A-1931786 68814910
4613 SNP_A-4205207 68815378
4614 SNP_A-2151243 68816392
4615 SNP_A-1858210 68823362
4616 SNP_A-2253758 68824525
4617 SNP_A-2289444 68824705
4618 SNP_A-2170249 68856188
4619 SNP_A-1804373 68856361
4620 SNP_A-4231677 68861758
4621 SNP_A-2198032 68864017
4622 SNP_A-1861469 68864609
4623 SNP_A-2057556 68899316
4624 SNP_A-2034028 68908094
4625 SNP_A-4205216 68922380
4626 SNP_A-2287928 68924270
4627 SNP_A-2034060 68942375
4628 SNP_A-1905793 68951312
4629 SNP_A-2219119 68955788
4630 SNP_A-1829408 68978860
4631 SNP_A-2168536 69000220
4632 SNP_A-1883905 69005326
4633 SNP_A-2270553 69008386
4634 SNP_A-4196211 69013013
4635 SNP_A-1932072 69066035
4636 SNP_A-1908129 69101142
4637 SNP_A-2195907 69101276
4638 SNP_A-4196763 69103053
4639 SNP_A-1932107 69114289
4640 SNP_A-2189631 69134108
4641 SNP_A-4206922 69134336
4642 SNP_A-1877512 69134448
4643 SNP_A-4225837 69135117
4644 SNP_A-2245722 69164290
4645 SNP_A-1932180 69169964
4646 SNP_A-2253154 69215843
4647 SNP_A-2095882 69216761
4648 SNP_A-2251535 69226559
4649 SNP_A-2138551 69226698
4650 SNP_A-1936258 69226781
4651 SNP_A-2194435 69227083
4652 SNP_A-4205242 69227278
4653 SNP_A-1932243 69227955
4654 SNP_A-1947515 69231340
4655 SNP_A-2271483 69231582
4656 SNP_A-4237803 69240762
4657 SNP_A-2060052 69254371
4658 SNP_A-2246253 69254591
4659 SNP_A-2046807 69259633
4660 SNP_A-1823009 69275979
4661 SNP_A-1796530 69282838
4662 SNP_A-2109533 69283009
4663 SNP_A-4222825 69296764
4664 SNP_A-4196331 69304052
4665 SNP_A-1806801 69309762
4666 SNP_A-4194356 69310106
4667 SNP_A-2132286 69329823
4668 SNP_A-1797429 69330584
4669 SNP_A-1959170 69358910
4670 SNP_A-1884373 69359645
4671 SNP_A-2195725 69387445
4672 SNP_A-4203333 69402130
4673 SNP_A-2271468 69402469
4674 SNP_A-1947020 69443335
4675 SNP_A-2085689 69444007
4676 SNP_A-2255848 69444962
4677 SNP_A-2036392 69445059
4678 SNP_A-4229343 69452130
4679 SNP_A-2180238 69478734
4680 SNP_A-2157477 69513350
4681 SNP_A-2050087 69513803
4682 SNP_A-1952368 69561204
4683 SNP_A-4205285 69568181
4684 SNP_A-4205288 69597863
4685 SNP_A-2109761 69616143
4686 SNP_A-1900360 69616710
4687 SNP_A-2066617 69620005
4688 SNP_A-2070948 69633909
4689 SNP_A-2257088 69663768
4690 SNP_A-1932970 69725387
4691 SNP_A-2314343 69726488
4692 SNP_A-1920153 69743651
4693 SNP_A-2070505 69752341
4694 SNP_A-4202721 69776553
4695 SNP_A-2208977 69777585
4696 SNP_A-2051510 69788968
4697 SNP_A-2126218 69811664
4698 SNP_A-2151024 69813598
4699 SNP_A-1904664 69825687
4700 SNP_A-2237420 69826015
4701 SNP_A-1918196 69844563
4702 SNP_A-2095234 69848467
4703 SNP_A-1884523 69854337
4704 SNP_A-1812424 69885704
4705 SNP_A-4221488 69890393
4706 SNP_A-1933102 69900339
4707 SNP_A-1810212 69905531
4708 SNP_A-4205320 69988888
4709 SNP_A-1901296 70009191
4710 SNP_A-1789868 70026851
4711 SNP_A-4202168 70031931
4712 SNP_A-1856434 70052586
4713 SNP_A-1825994 70070569
4714 SNP_A-2234085 70070735
4715 SNP_A-1854078 70071393
4716 SNP_A-2287042 70104338
4717 SNP_A-1905233 70106959
4718 SNP_A-1959454 70122069
4719 SNP_A-1933346 70129056
4720 SNP_A-4205333 70129164
4721 SNP_A-1891548 70143274
4722 SNP_A-2021377 70143482
4723 SNP_A-1944143 70170690
4724 SNP_A-2040708 70174832
4725 SNP_A-1832875 70192561
4726 SNP_A-4224233 70200060
4727 SNP_A-2165124 70202402
4728 SNP_A-2170469 70209030
4729 SNP_A-2248025 70209197
4730 SNP_A-4205347 70220229
4731 SNP_A-1933463 70220259
4732 SNP_A-1835752 70251931
4733 SNP_A-1935364 70254762
4734 SNP_A-1935243 70255162
4735 SNP_A-2113656 70255494
4736 SNP_A-2226198 70259767
4737 SNP_A-2079580 70260408
4738 SNP_A-4193074 70264181
4739 SNP_A-2053807 70280514
4740 SNP_A-2296601 70290209
4741 SNP_A-2140230 70291087
4742 SNP_A-1952682 70297986
4743 SNP_A-1933573 70305700
4744 SNP_A-2142294 70321339
4745 SNP_A-2172189 70321377
4746 SNP_A-2144346 70353243
4747 SNP_A-4207034 70354310
4748 SNP_A-4193722 70360523
4749 SNP_A-2280861 70376969
4750 SNP_A-2299921 70386412
4751 SNP_A-2005812 70399230
4752 SNP_A-2153239 70417450
4753 SNP_A-2030203 70431991
4754 SNP_A-2199152 70478617
4755 SNP_A-2029601 70524480
4756 SNP_A-2236510 70536292
4757 SNP_A-1933779 70565692
4758 SNP_A-2152238 70576410
4759 SNP_A-4220228 70610763
4760 SNP_A-4205811 70612816
4761 SNP_A-1830741 70621677
4762 SNP_A-2049290 70629026
4763 SNP_A-1946272 70633746
4764 SNP_A-2069049 70645532
4765 SNP_A-4227961 70647870
4766 SNP_A-2037559 70722593
4767 SNP_A-1912207 70725167
4768 SNP_A-1925892 70728913
4769 SNP_A-2208090 70729556
4770 SNP_A-1933968 70754622
4771 SNP_A-1933969 70754765
4772 SNP_A-1933983 70774707
4773 SNP_A-1934010 70828207
4774 SNP_A-1851603 70830929
4775 SNP_A-1790036 70831099
4776 SNP_A-1934033 70847136
4777 SNP_A-2167466 70847479
4778 SNP_A-1934051 70865185
4779 SNP_A-2050332 70994853
4780 SNP_A-2311900 71012222
4781 SNP_A-1927557 71025304
4782 SNP_A-4192674 71032624
4783 SNP_A-2222358 71032884
4784 SNP_A-2208324 71033192
4785 SNP_A-2073498 71055030
4786 SNP_A-2156953 71055066
4787 SNP_A-1889578 71055533
4788 SNP_A-2212153 71057723
4789 SNP_A-2223360 71062175
4790 SNP_A-2072118 71071795
4791 SNP_A-1863677 71079323
4792 SNP_A-2053368 71098397
4793 SNP_A-1791406 71116512
4794 SNP_A-2158351 71116616
4795 SNP_A-2135306 71124925
4796 SNP_A-4196319 71134403
4797 SNP_A-4232613 71135956
4798 SNP_A-1875763 71151155
4799 SNP_A-2127910 71152585
4800 SNP_A-1955064 71152960
4801 SNP_A-1933467 71153093
4802 SNP_A-4206869 71176971
4803 SNP_A-1934372 71192202
4804 SNP_A-2064173 71203385
4805 SNP_A-1950505 71222949
4806 SNP_A-1864539 71223321
4807 SNP_A-1934413 71228089
4808 SNP_A-1848982 71274835
4809 SNP_A-4204524 71275814
4810 SNP_A-1802828 71304751
4811 SNP_A-2228586 71315962
4812 SNP_A-2143836 71414061
4813 SNP_A-4205449 71414304
4814 SNP_A-4197328 71415414
4815 SNP_A-2029574 71426557
4816 SNP_A-2113207 71452587
4817 SNP_A-1920890 71491130
4818 SNP_A-1909668 71491241
4819 SNP_A-1922206 71503839
4820 SNP_A-2056981 71542467
4821 SNP_A-1854568 71552958
4822 SNP_A-2296387 71610122
4823 SNP_A-2138243 71610565
4824 SNP_A-2234350 71611624
4825 SNP_A-1934941 71615018
4826 SNP_A-1934948 71615694
4827 SNP_A-2200032 71632221
4828 SNP_A-2033915 71634448
4829 SNP_A-1805445 71634593
4830 SNP_A-2285093 71634911
4831 SNP_A-2082085 71635578
4832 SNP_A-4229783 71644131
4833 SNP_A-1843129 71671291
4834 SNP_A-1902297 71703391
4835 SNP_A-2182765 71722294
4836 SNP_A-2272784 71722508
4837 SNP_A-1909478 71736623
4838 SNP_A-1853891 71742254
4839 SNP_A-2005818 71742290
4840 SNP_A-2129179 71756826
4841 SNP_A-4230362 71773339
4842 SNP_A-2141615 71778817
4843 SNP_A-2198782 71783492
4844 SNP_A-2079210 71797684
4845 SNP_A-1939452 71798751
4846 SNP_A-1935296 71806322
4847 SNP_A-1935319 71818714
4848 SNP_A-2274025 71819099
4849 SNP_A-2180870 71825859
4850 SNP_A-1837675 71835649
4851 SNP_A-1931700 71855256
4852 SNP_A-2232337 71859168
4853 SNP_A-1935427 71859723
4854 SNP_A-1961370 71868004
4855 SNP_A-1935443 71869625
4856 SNP_A-1935450 71870139
4857 SNP_A-4197403 71873772
4858 SNP_A-1852309 71874188
4859 SNP_A-2043266 71876148
4860 SNP_A-2276756 71914488
4861 SNP_A-2090261 71914526
4862 SNP_A-2162391 71916286
4863 SNP_A-1935608 71933136
4864 SNP_A-1911290 71935040
4865 SNP_A-4195578 71941782
4866 SNP_A-1935642 71944229
4867 SNP_A-1935678 71967959
4868 SNP_A-1941526 71975167
4869 SNP_A-4205778 71980783
4870 SNP_A-4202043 71980798
4871 SNP_A-4205553 71984919
4872 SNP_A-1935725 71985061
4873 SNP_A-2237914 72016380
4874 SNP_A-2227462 72016459
4875 SNP_A-2256047 72017381
4876 SNP_A-2107784 72127143
4877 SNP_A-2275529 72150946
4878 SNP_A-4240327 72168870
4879 SNP_A-1822220 72194302
4880 SNP_A-4230552 72194339
4881 SNP_A-2215893 72194448
4882 SNP_A-2052094 72195676
4883 SNP_A-2293960 72203695
4884 SNP_A-2189550 72204227
4885 SNP_A-2174117 72207067
4886 SNP_A-4232019 72214428
4887 SNP_A-2223274 72248957
4888 SNP_A-1854954 72256690
4889 SNP_A-1920695 72258874
4890 SNP_A-2305876 72308578
4891 SNP_A-2205629 72313005
4892 SNP_A-1873272 72337990
4893 SNP_A-1945044 72343675
4894 SNP_A-2208402 72356779
4895 SNP_A-4233667 72381325
4896 SNP_A-4195962 72388920
4897 SNP_A-2312581 72402201
4898 SNP_A-2198829 72402818
4899 SNP_A-1784386 72414148
4900 SNP_A-2139816 72436933
4901 SNP_A-2293619 72461942
4902 SNP_A-1832988 72462172
4903 SNP_A-4200020 72464342
4904 SNP_A-2154664 72489433
4905 SNP_A-2144358 72489548
4906 SNP_A-1820798 72497147
4907 SNP_A-2295671 72509631
4908 SNP_A-1783024 72509678
4909 SNP_A-1840105 72509839
4910 SNP_A-2157224 72509901
4911 SNP_A-2032186 72510129
4912 SNP_A-2226264 72544197
4913 SNP_A-4228141 72565690
4914 SNP_A-2087620 72613722
4915 SNP_A-1820856 72617268
4916 SNP_A-2182496 72626197
4917 SNP_A-2239663 72626524
4918 SNP_A-2053396 72668687
4919 SNP_A-2235948 72669421
4920 SNP_A-1935468 72670582
4921 SNP_A-4205594 72744413
4922 SNP_A-1836864 72744656
4923 SNP_A-2295385 72775661
4924 SNP_A-1863977 72776207
4925 SNP_A-1936268 72785391
4926 SNP_A-1936271 72786081
4927 SNP_A-2297134 72800756
4928 SNP_A-1850607 72823708
4929 SNP_A-2151129 72840709
4930 SNP_A-2154729 72843573
4931 SNP_A-2176022 72849372
4932 SNP_A-4236221 72856619
4933 SNP_A-1821981 72867293
4934 SNP_A-1829768 72892105
4935 SNP_A-2194233 72902841
4936 SNP_A-2026631 72907503
4937 SNP_A-2141497 72925145
4938 SNP_A-1933008 72927263
4939 SNP_A-2102619 72936129
4940 SNP_A-1792123 72947502
4941 SNP_A-1793993 72949868
4942 SNP_A-2309575 72949904
4943 SNP_A-1809899 72954756
4944 SNP_A-1936527 72989671
4945 SNP_A-2235023 72995306
4946 SNP_A-4239101 73012440
4947 SNP_A-2254078 73022727
4948 SNP_A-1818024 73027295
4949 SNP_A-2170371 73028785
4950 SNP_A-2185067 73032031
4951 SNP_A-2144879 73034401
4952 SNP_A-4205632 73040968
4953 SNP_A-1936621 73041336
4954 SNP_A-1936624 73041757
4955 SNP_A-1865734 73041801
4956 SNP_A-1894484 73044949
4957 SNP_A-2092056 73115995
4958 SNP_A-1954662 73126017
4959 SNP_A-2214382 73140708
4960 SNP_A-2049576 73157489
4961 SNP_A-1834941 73170139
4962 SNP_A-1813119 73201919
4963 SNP_A-2192293 73212843
4964 SNP_A-2070130 73243173
4965 SNP_A-2266837 73252424
4966 SNP_A-2076108 73256562
4967 SNP_A-2131562 73264432
4968 SNP_A-2024552 73265401
4969 SNP_A-1955414 73279491
4970 SNP_A-2131596 73280284
4971 SNP_A-4228585 73285883
4972 SNP_A-2228030 73293202
4973 SNP_A-2194706 73293243
4974 SNP_A-4199254 73293857
4975 SNP_A-1881469 73293907
4976 SNP_A-1802183 73294236
4977 SNP_A-1795985 73316910
4978 SNP_A-2212206 73326814
4979 SNP_A-2275673 73358286
4980 SNP_A-4225094 73363556
4981 SNP_A-2173975 73368643
4982 SNP_A-1914504 73369040
4983 SNP_A-1786157 73391251
4984 SNP_A-2220886 73412490
4985 SNP_A-2041229 73412716
4986 SNP_A-2285424 73414134
4987 SNP_A-1936586 73416582
4988 SNP_A-2305070 73417635
4989 SNP_A-2107631 73438611
4990 SNP_A-2139241 73444324
4991 SNP_A-4223960 73444488
4992 SNP_A-2181379 73453193
4993 SNP_A-1801238 73476584
4994 SNP_A-1936828 73486349
4995 SNP_A-4205652 73486762
4996 SNP_A-2125814 73486971
4997 SNP_A-2298376 73487127
4998 SNP_A-1808038 73487286
4999 SNP_A-4232708 73488725
5000 SNP_A-4235178 73533375
5001 SNP_A-2228869 73542490
5002 SNP_A-2177420 73545515
5003 SNP_A-1898938 73548437
5004 SNP_A-2142928 73550516
5005 SNP_A-1921886 73551469
5006 SNP_A-1845903 73551806
5007 SNP_A-4194431 73555050
5008 SNP_A-4205658 73561374
5009 SNP_A-2305857 73565552
5010 SNP_A-2226182 73572312
5011 SNP_A-2240617 73578012
5012 SNP_A-2231985 73589246
5013 SNP_A-1936985 73589925
5014 SNP_A-2116446 73613827
5015 SNP_A-4231978 73641724
5016 SNP_A-1875530 73654105
5017 SNP_A-1937013 73667891
5018 SNP_A-1937014 73668196
5019 SNP_A-1946709 73729102
5020 SNP_A-2240394 73763163
5021 SNP_A-2033151 73774298
5022 SNP_A-4201690 73873876
5023 SNP_A-2271767 73898325
5024 SNP_A-2243570 73915669
5025 SNP_A-2308996 73947895
5026 SNP_A-1782796 73948070
5027 SNP_A-2145574 73948249
5028 SNP_A-2169840 73952990
5029 SNP_A-4219613 73954438
5030 SNP_A-2265151 73957882
5031 SNP_A-2064401 73959273
5032 SNP_A-2239529 73967534
5033 SNP_A-2293484 73973714
5034 SNP_A-1945882 73973843
5035 SNP_A-2167418 73993496
5036 SNP_A-2005841 73994115
5037 SNP_A-1800188 74013910
5038 SNP_A-2275448 74023976
5039 SNP_A-1811811 74038262
5040 SNP_A-1935110 74038388
5041 SNP_A-1937116 74039913
5042 SNP_A-2180880 74042920
5043 SNP_A-1851792 74043096
5044 SNP_A-1806724 74050039
5045 SNP_A-4206809 74055869
5046 SNP_A-2109236 74065941
5047 SNP_A-1920452 74067008
5048 SNP_A-1901562 74068349
5049 SNP_A-2185427 74068941
5050 SNP_A-2282634 74131169
5051 SNP_A-2084527 74135725
5052 SNP_A-4207425 74144901
5053 SNP_A-1805015 74150981
5054 SNP_A-2199328 74156896
5055 SNP_A-2247202 74193569
5056 SNP_A-2076442 74258734
5057 SNP_A-2081748 74318565
5058 SNP_A-2167016 74352226
5059 SNP_A-2272745 74371337
5060 SNP_A-2157748 74402791
5061 SNP_A-2151857 74405890
5062 SNP_A-4204134 74483909
5063 SNP_A-2164835 74485052
5064 SNP_A-2084969 74517337
5065 SNP_A-2306050 74527056
5066 SNP_A-4223499 74566171
5067 SNP_A-2233138 74579004
5068 SNP_A-2005844 74586225
5069 SNP_A-2224554 74611874
5070 SNP_A-2169174 74613296
5071 SNP_A-2198512 74667175
5072 SNP_A-1803007 74699437
5073 SNP_A-1819225 74706295
5074 SNP_A-2223172 74723926
5075 SNP_A-2041830 74748072
5076 SNP_A-1859429 74748829
5077 SNP_A-1803755 74752875
5078 SNP_A-1809636 74794553
5079 SNP_A-2311634 74835818
5080 SNP_A-4203387 74837321
5081 SNP_A-2157573 74837368
5082 SNP_A-4238352 74914475
5083 SNP_A-2164298 74978161
5084 SNP_A-2192378 75003470
5085 SNP_A-1899488 75008322
5086 SNP_A-2156739 75020837
5087 SNP_A-2048489 75029618
5088 SNP_A-1863470 75052611
5089 SNP_A-1939514 75059317
5090 SNP_A-1940581 75099134
5091 SNP_A-2313556 75116549
5092 SNP_A-4231841 75168927
5093 SNP_A-1914790 75183172
5094 SNP_A-1955284 75274967
5095 SNP_A-2194630 75359569
5096 SNP_A-4224616 75378707
5097 SNP_A-2235261 75491331
5098 SNP_A-2215253 75556678
5099 SNP_A-2085901 75565158
5100 SNP_A-1866783 75574115
5101 SNP_A-4214540 75574510
5102 SNP_A-2038086 75592268
5103 SNP_A-4204376 75609169
5104 SNP_A-1791208 75652574
5105 SNP_A-2005847 75666608
5106 SNP_A-1890865 75680761
5107 SNP_A-1932606 75680800
5108 SNP_A-2178895 75723344
5109 SNP_A-4201691 75735222
5110 SNP_A-2145217 75795156
5111 SNP_A-4227387 75800881
5112 SNP_A-2243575 75866208
5113 SNP_A-2200373 75866606
5114 SNP_A-1865184 75867466
5115 SNP_A-2183255 75886971
5116 SNP_A-1886245 75887198
5117 SNP_A-2275593 75890106
5118 SNP_A-2188955 75892277
5119 SNP_A-2199775 75900483
5120 SNP_A-2194223 75904738
5121 SNP_A-2005850 75927294
5122 SNP_A-2005851 75927387
5123 SNP_A-1857312 75941029
5124 SNP_A-1836817 75977692
5125 SNP_A-2095969 75977894
5126 SNP_A-2067793 75986412
5127 SNP_A-1939531 75992434
5128 SNP_A-2047940 75992502
5129 SNP_A-1937912 75994674
5130 SNP_A-2005852 76001711
5131 SNP_A-4226836 76003391
5132 SNP_A-2244989 76015795
5133 SNP_A-1953749 76016897
5134 SNP_A-1915939 76017006
5135 SNP_A-2146029 76028019
5136 SNP_A-4216134 76035358
5137 SNP_A-1883605 76064957
5138 SNP_A-4192861 76070276
5139 SNP_A-2306622 76098597
5140 SNP_A-4202220 76099366
5141 SNP_A-2185835 76115293
5142 SNP_A-2234800 76115554
