# Supplementary material for: Genetic Structure of the Spanish Population
Source: BMC Genomics. 2010 May 25;11:326. doi: 10.1186/1471-2164-11-326 (PMC2887418; doi:10.1186/1471-2164-11-326)
Supplement: Additional file 1 — List of haplotype blocks across all autosomal chromosomes in the Spanish population. Each block is described by the SNPs that compose it, the major haplotypes with haplotypic frequencies, and the LD (D') among adjacent blocks. For each chromosome, the correspondence list between the SNP names and numbers is included in a separate table. [file 1471-2164-11-326-S1.ZIP › chr19.snpkey.txt]

1 SNP_A-2260116 212033
2 SNP_A-1915656 303660
3 SNP_A-1788376 340397
4 SNP_A-2306324 433221
5 SNP_A-1881148 489487
6 SNP_A-2300094 585095
7 SNP_A-2182099 626513
8 SNP_A-2236793 838128
9 SNP_A-4216130 847499
10 SNP_A-2223136 882523
11 SNP_A-1903910 890697
12 SNP_A-1796491 1053211
13 SNP_A-2209663 1054465
14 SNP_A-2147278 1126396
15 SNP_A-1916209 1627419
16 SNP_A-2301912 1724353
17 SNP_A-1937744 1788061
18 SNP_A-2099949 1880169
19 SNP_A-2233178 1884930
20 SNP_A-2138785 2100694
21 SNP_A-2184188 2137237
22 SNP_A-4217679 2360865
23 SNP_A-2023432 2364228
24 SNP_A-1858857 2442658
25 SNP_A-2252431 2458028
26 SNP_A-2099865 2489668
27 SNP_A-2140075 2502470
28 SNP_A-2259034 2533154
29 SNP_A-1880401 2614849
30 SNP_A-1855864 2784431
31 SNP_A-2042475 2797557
32 SNP_A-1900104 2797782
33 SNP_A-2240899 2855273
34 SNP_A-4225619 2856115
35 SNP_A-2105959 2860033
36 SNP_A-1820837 3055652
37 SNP_A-2155017 3106902
38 SNP_A-2227451 3151870
39 SNP_A-2040229 3270781
40 SNP_A-1870496 3363057
41 SNP_A-2096459 3432578
42 SNP_A-2079792 3615094
43 SNP_A-2063652 3656660
44 SNP_A-2263283 3656677
45 SNP_A-4229722 3765392
46 SNP_A-4234533 3776034
47 SNP_A-4230403 3779433
48 SNP_A-4233938 3853722
49 SNP_A-1792488 4133939
50 SNP_A-1886248 4195586
51 SNP_A-4224258 4202069
52 SNP_A-4205919 4368845
53 SNP_A-2145914 4625799
54 SNP_A-1927490 4686663
55 SNP_A-2034776 4706178
56 SNP_A-1932167 4723763
57 SNP_A-4203054 4773855
58 SNP_A-1869927 4774689
59 SNP_A-2185343 4863557
60 SNP_A-2183291 4863729
61 SNP_A-2122382 4864071
62 SNP_A-1853967 5120772
63 SNP_A-2176430 5178008
64 SNP_A-1940856 5187166
65 SNP_A-1941213 5205718
66 SNP_A-2225258 5297600
67 SNP_A-1847337 5390549
68 SNP_A-2136591 5409230
69 SNP_A-1863773 5417206
70 SNP_A-4239697 5430216
71 SNP_A-2302958 5430522
72 SNP_A-2211083 5457129
73 SNP_A-2168066 5483656
74 SNP_A-2309079 5524344
75 SNP_A-2228186 5726337
76 SNP_A-2107076 5781302
77 SNP_A-1859118 5785212
78 SNP_A-1781959 5951313
79 SNP_A-4205998 6109422
80 SNP_A-2204260 6217778
81 SNP_A-2200542 6218757
82 SNP_A-2073366 6238971
83 SNP_A-2005863 6240164
84 SNP_A-2116877 6353648
85 SNP_A-1806682 6573319
86 SNP_A-1954807 6600822
87 SNP_A-2108678 6609613
88 SNP_A-2217366 6641571
89 SNP_A-4195832 6641966
90 SNP_A-2269511 6717213
91 SNP_A-4192677 6739979
92 SNP_A-1923547 6742879
93 SNP_A-2176832 6743315
94 SNP_A-2055981 6852482
95 SNP_A-1947550 6852530
96 SNP_A-2208070 6852559
97 SNP_A-2040434 6854537
98 SNP_A-2226654 6892867
99 SNP_A-1789422 6893198
100 SNP_A-4194350 6893494
101 SNP_A-1825359 6893829
102 SNP_A-2242738 6893935
103 SNP_A-1940827 6894410
104 SNP_A-1942012 6912182
105 SNP_A-2221423 6926998
106 SNP_A-2299941 6928118
107 SNP_A-2104676 6928869
108 SNP_A-2159773 6928924
109 SNP_A-2063821 6932885
110 SNP_A-2071127 6947509
111 SNP_A-2246396 6947640
112 SNP_A-1914434 7034629
113 SNP_A-1782043 7034761
114 SNP_A-1929565 7034818
115 SNP_A-1784161 7054423
116 SNP_A-4207613 7054542
117 SNP_A-2036162 7063265
118 SNP_A-2272318 7117109
119 SNP_A-1794768 7117138
120 SNP_A-1949657 7155394
121 SNP_A-4196946 7162816
122 SNP_A-4230013 7162841
123 SNP_A-1805882 7173832
124 SNP_A-2303814 7174848
125 SNP_A-2038703 7175431
126 SNP_A-2175466 7184604
127 SNP_A-2291345 7212441
128 SNP_A-2081473 7528744
129 SNP_A-2156760 7568529
130 SNP_A-2167163 7687753
131 SNP_A-1958398 7744484
132 SNP_A-2038370 7746343
133 SNP_A-4228133 7756017
134 SNP_A-2206967 7787030
135 SNP_A-2255009 7837525
136 SNP_A-2239226 7860240
137 SNP_A-2180183 7906001
138 SNP_A-4198917 7934544
139 SNP_A-1946115 8009881
140 SNP_A-2106450 8054042
141 SNP_A-4202683 8054301
142 SNP_A-2304721 8061859
143 SNP_A-1795173 8067594
144 SNP_A-2117238 8113241
145 SNP_A-1791061 8295520
146 SNP_A-1881085 8424415
147 SNP_A-2209272 8454589
148 SNP_A-1903187 8458273
149 SNP_A-2052833 8475735
150 SNP_A-1856608 8483868
151 SNP_A-1879131 8502621
152 SNP_A-2089676 8676355
153 SNP_A-2065833 8677030
154 SNP_A-4238196 8695439
155 SNP_A-1942895 8775829
156 SNP_A-2146509 8874355
157 SNP_A-1931747 8935950
158 SNP_A-1877049 8963315
159 SNP_A-2103164 9061017
160 SNP_A-2231156 9167114
161 SNP_A-1845254 9178842
162 SNP_A-2262555 9209586
163 SNP_A-1914352 9315173
164 SNP_A-1800494 9345935
165 SNP_A-2005877 9346229
166 SNP_A-1897138 9376200
167 SNP_A-2225419 9380453
168 SNP_A-2066232 9383724
169 SNP_A-4199649 9395967
170 SNP_A-4202064 9395981
171 SNP_A-2089285 9652900
172 SNP_A-2254492 9675352
173 SNP_A-2306143 9680554
174 SNP_A-2101257 9869241
175 SNP_A-2118792 9976345
176 SNP_A-1893066 9996687
177 SNP_A-2175948 10088149
178 SNP_A-4232754 10231490
179 SNP_A-1812367 10290566
180 SNP_A-2049426 10407771
181 SNP_A-2260465 10506495
182 SNP_A-2291452 10517442
183 SNP_A-4232819 10613968
184 SNP_A-2155070 10633685
185 SNP_A-2246120 10651143
186 SNP_A-2115816 10651162
187 SNP_A-1943740 10698677
188 SNP_A-2300089 10977266
189 SNP_A-4223783 11077561
190 SNP_A-4222939 11235675
191 SNP_A-2202295 11275351
192 SNP_A-1814016 11362240
193 SNP_A-1790605 11508141
194 SNP_A-1943504 11565630
195 SNP_A-1899683 11588503
196 SNP_A-4218103 11591426
197 SNP_A-2070908 11631437
198 SNP_A-1800758 11631579
199 SNP_A-2136936 11656897
200 SNP_A-2096955 11695721
201 SNP_A-4203485 11744923
202 SNP_A-2163474 11745524
203 SNP_A-1937370 11753935
204 SNP_A-4231008 11817624
205 SNP_A-2072854 11828817
206 SNP_A-1882395 12049266
207 SNP_A-4201609 12049317
208 SNP_A-1856420 12083861
209 SNP_A-1953635 12122472
210 SNP_A-4240219 12145508
211 SNP_A-2295352 12157819
212 SNP_A-1843716 12202304
213 SNP_A-2045960 12235905
214 SNP_A-1928299 12245988
215 SNP_A-1899533 12269593
216 SNP_A-4200377 12300868
217 SNP_A-2083558 12350726
218 SNP_A-2067141 12384289
219 SNP_A-1785781 12400778
220 SNP_A-1882865 12400878
221 SNP_A-1788594 12421254
222 SNP_A-1814104 12426696
223 SNP_A-2124016 12447504
224 SNP_A-2050061 12450174
225 SNP_A-1822709 12463017
226 SNP_A-1851465 12502060
227 SNP_A-2233387 12522178
228 SNP_A-2106977 12553001
229 SNP_A-1922162 12578847
230 SNP_A-2296179 12811863
231 SNP_A-2227578 12811948
232 SNP_A-1804605 13115875
233 SNP_A-2204307 13213965
234 SNP_A-1786368 13214722
235 SNP_A-1807169 13217380
236 SNP_A-1808586 13272482
237 SNP_A-2044050 13277170
238 SNP_A-2072315 13282550
239 SNP_A-2269740 13344914
240 SNP_A-1946739 13355259
241 SNP_A-2277005 13382528
242 SNP_A-2258533 13432311
243 SNP_A-1814683 13437174
244 SNP_A-1935264 13460083
245 SNP_A-1895457 13498769
246 SNP_A-2234057 13499423
247 SNP_A-2117704 13544881
248 SNP_A-2088740 13615667
249 SNP_A-1850700 13625099
250 SNP_A-2223585 13704233
251 SNP_A-2245139 13718101
252 SNP_A-2272680 13727866
253 SNP_A-2108531 13727957
254 SNP_A-2312685 13801838
255 SNP_A-4232497 13906033
256 SNP_A-2005888 14236198
257 SNP_A-1912441 14312948
258 SNP_A-2281898 14370187
259 SNP_A-2309295 14435266
260 SNP_A-4240930 14465154
261 SNP_A-2140469 14665183
262 SNP_A-1815233 14669583
263 SNP_A-2269345 14671261
264 SNP_A-2005891 14671790
265 SNP_A-2025775 14689737
266 SNP_A-2272336 14690749
267 SNP_A-2183125 14691568
268 SNP_A-1849253 14704162
269 SNP_A-2060876 14704490
270 SNP_A-2196444 14707376
271 SNP_A-1815749 14709467
272 SNP_A-4225644 14709937
273 SNP_A-4231838 14717363
274 SNP_A-2217356 14732643
275 SNP_A-2175023 14768953
276 SNP_A-4236021 14787539
277 SNP_A-2214681 14811632
278 SNP_A-2245018 14813238
279 SNP_A-1908668 14816029
280 SNP_A-1832318 14824990
281 SNP_A-2060938 14825543
282 SNP_A-1901010 14833526
283 SNP_A-2185131 14842367
284 SNP_A-4205070 14844897
285 SNP_A-1884716 14845092
286 SNP_A-4235141 14849977
287 SNP_A-1933635 14850048
288 SNP_A-1943624 14851005
289 SNP_A-2038237 14871349
290 SNP_A-2005892 14873726
291 SNP_A-1821288 14886715
292 SNP_A-2068855 14897730
293 SNP_A-2030858 14972506
294 SNP_A-2115345 14974591
295 SNP_A-2112893 14974675
296 SNP_A-1794922 14976678
297 SNP_A-2025654 14976757
298 SNP_A-4199319 14978159
299 SNP_A-2133767 15003380
300 SNP_A-2059216 15015126
301 SNP_A-2255826 15017473
302 SNP_A-2199414 15070603
303 SNP_A-1785090 15077006
304 SNP_A-4233178 15099925
305 SNP_A-1808256 15101815
306 SNP_A-1858884 15102031
307 SNP_A-1958211 15116998
308 SNP_A-2222715 15124385
309 SNP_A-2246062 15126732
310 SNP_A-4224728 15129533
311 SNP_A-1926285 15258160
312 SNP_A-2177189 15269614
313 SNP_A-2247957 15314418
314 SNP_A-1943237 15365766
315 SNP_A-2268831 15444644
316 SNP_A-1890971 15482180
317 SNP_A-1781268 15589103
318 SNP_A-1799602 15592325
319 SNP_A-2112227 15607804
320 SNP_A-2270352 15618643
321 SNP_A-2099896 15625220
322 SNP_A-2276783 15658409
323 SNP_A-2283310 15661153
324 SNP_A-1958264 15661331
325 SNP_A-2254343 15662454
326 SNP_A-1798882 15686739
327 SNP_A-1875037 15696740
328 SNP_A-1811082 15700459
329 SNP_A-1889380 15700910
330 SNP_A-1901764 15719720
331 SNP_A-1946224 15720629
332 SNP_A-1946225 15720712
333 SNP_A-4219359 15722672
334 SNP_A-1823533 15723536
335 SNP_A-2291211 15724023
336 SNP_A-2061485 15731204
337 SNP_A-2310407 15732215
338 SNP_A-2130022 15736136
339 SNP_A-2312469 15795830
340 SNP_A-4227574 15824786
341 SNP_A-2170373 15878617
342 SNP_A-2031934 15894485
343 SNP_A-2221574 15898359
344 SNP_A-2205182 15907650
345 SNP_A-4206386 15919803
346 SNP_A-4218781 15930161
347 SNP_A-1874837 15943245
348 SNP_A-2254732 15950378
349 SNP_A-1937796 15956454
350 SNP_A-1849969 15973875
351 SNP_A-2242340 16022621
352 SNP_A-4226947 16028963
353 SNP_A-1946519 16045052
354 SNP_A-2245913 16053625
355 SNP_A-2283644 16105817
356 SNP_A-1900238 16143131
357 SNP_A-1920970 16162544
358 SNP_A-1781233 16174060
359 SNP_A-2090195 16200715
360 SNP_A-1789456 16266117
361 SNP_A-1869034 16375771
362 SNP_A-2189040 16409375
363 SNP_A-2143911 16416985
364 SNP_A-1792946 16555610
365 SNP_A-2218942 16652443
366 SNP_A-2179513 16654702
367 SNP_A-1857434 16740273
368 SNP_A-2232935 16854508
369 SNP_A-2234716 16864789
370 SNP_A-2170657 16931679
371 SNP_A-1933516 16931740
372 SNP_A-1868854 16948954
373 SNP_A-2222324 16972699
374 SNP_A-2299080 17021564
375 SNP_A-2271662 17043939
376 SNP_A-4232213 17093499
377 SNP_A-2313857 17143250
378 SNP_A-1788674 17248176
379 SNP_A-1790181 17287501
380 SNP_A-2089821 17317223
381 SNP_A-1907362 17338318
382 SNP_A-1891624 17573374
383 SNP_A-2270223 17595848
384 SNP_A-2262965 17649648
385 SNP_A-2039539 17656360
386 SNP_A-2057571 17739679
387 SNP_A-2148996 17739722
388 SNP_A-4241100 17946428
389 SNP_A-2314391 17965155
390 SNP_A-2113673 18034603
391 SNP_A-1864697 18201910
392 SNP_A-2190646 18228816
393 SNP_A-4219522 18328886
394 SNP_A-4202649 18418673
395 SNP_A-2206114 18477399
396 SNP_A-2288363 18549847
397 SNP_A-1807483 18708608
398 SNP_A-2272723 18825442
399 SNP_A-2078052 18966773
400 SNP_A-4240411 19028998
401 SNP_A-2106397 19133191
402 SNP_A-4230553 19158292
403 SNP_A-2127313 19160961
404 SNP_A-2074971 19304986
405 SNP_A-2272702 19307936
406 SNP_A-1922212 19318908
407 SNP_A-2005910 19380518
408 SNP_A-2121212 19429659
409 SNP_A-2262502 19489037
410 SNP_A-4220327 19716893
411 SNP_A-2281549 19733093
412 SNP_A-1892918 19739814
413 SNP_A-1818202 19748292
414 SNP_A-1827859 19800387
415 SNP_A-1798549 19806780
416 SNP_A-1937361 19831113
417 SNP_A-1794728 19896864
418 SNP_A-2042448 19972134
419 SNP_A-1846800 19975566
420 SNP_A-2256857 20004022
421 SNP_A-1948543 20014763
422 SNP_A-1825364 20020751
423 SNP_A-2064246 20032692
424 SNP_A-1948570 20033422
425 SNP_A-2302199 20079226
426 SNP_A-2252986 20096475
427 SNP_A-2051645 20101049
428 SNP_A-4227614 20110983
429 SNP_A-2027528 20188879
430 SNP_A-2186205 20286128
431 SNP_A-2208390 20335506
432 SNP_A-4197449 20335655
433 SNP_A-2124197 20360493
434 SNP_A-2191126 20372113
435 SNP_A-2212721 20386516
436 SNP_A-2052566 20424240
437 SNP_A-2086243 20515739
438 SNP_A-2287500 20528668
439 SNP_A-1935269 20613342
440 SNP_A-1840666 20643736
441 SNP_A-4193266 20644142
442 SNP_A-1955803 20647438
443 SNP_A-1837422 20650465
444 SNP_A-2033282 20654467
445 SNP_A-4236388 20657868
446 SNP_A-1934373 20684160
447 SNP_A-1849545 20748593
448 SNP_A-1948819 20748902
449 SNP_A-4219510 20764843
450 SNP_A-4204240 20806839
451 SNP_A-4227959 20806973
452 SNP_A-2100362 20809514
453 SNP_A-2125867 20845505
454 SNP_A-2187407 20857057
455 SNP_A-1890649 20857647
456 SNP_A-2199875 20940179
457 SNP_A-1948947 20949730
458 SNP_A-2118043 21098753
459 SNP_A-2044049 21123538
460 SNP_A-2228324 21166145
461 SNP_A-1826415 21172749
462 SNP_A-4192597 21176278
463 SNP_A-2082732 21176677
464 SNP_A-4197787 21182564
465 SNP_A-2301806 21183198
466 SNP_A-1844122 21191935
467 SNP_A-2047769 21197859
468 SNP_A-4231972 21214205
469 SNP_A-4223657 21257662
470 SNP_A-1828039 21311060
471 SNP_A-2255274 21311256
472 SNP_A-1958666 21336411
473 SNP_A-2170113 21348594
474 SNP_A-1877932 21465722
475 SNP_A-2131212 21466802
476 SNP_A-1909340 21470638
477 SNP_A-2067611 21491065
478 SNP_A-2241704 21495385
479 SNP_A-2231102 21495943
480 SNP_A-2130647 21518177
481 SNP_A-4231973 21543630
482 SNP_A-4237233 21543849
483 SNP_A-2056084 21568172
484 SNP_A-2311978 21568492
485 SNP_A-1840851 21568687
486 SNP_A-1927267 21569546
487 SNP_A-1849773 21590361
488 SNP_A-2101129 21607663
489 SNP_A-2219758 21613377
490 SNP_A-2279563 21614157
491 SNP_A-1902759 21648247
492 SNP_A-1826299 21683783
493 SNP_A-2037060 21683880
494 SNP_A-4198118 21746044
495 SNP_A-2141316 21794451
496 SNP_A-2225526 21838654
497 SNP_A-1949466 21847093
498 SNP_A-2041575 21864073
499 SNP_A-1788384 21881415
500 SNP_A-4198344 21940511
501 SNP_A-2123307 22028235
502 SNP_A-2247105 22061908
503 SNP_A-2047138 22084966
504 SNP_A-4226681 22085546
505 SNP_A-2306533 22092843
506 SNP_A-2263608 22108988
507 SNP_A-2182395 22109599
508 SNP_A-2251592 22148651
509 SNP_A-2305498 22148833
510 SNP_A-4234848 22168155
511 SNP_A-1895861 22230967
512 SNP_A-2106406 22262208
513 SNP_A-1865630 22339853
514 SNP_A-2026169 22351445
515 SNP_A-4216622 22392386
516 SNP_A-2285116 22426769
517 SNP_A-2071146 22427223
518 SNP_A-1816903 22431189
519 SNP_A-2266515 22457188
520 SNP_A-4225909 22476584
521 SNP_A-2300604 22501685
522 SNP_A-4240128 22521453
523 SNP_A-4225318 22563755
524 SNP_A-1950026 22605916
525 SNP_A-1789718 22694430
526 SNP_A-1888616 22695812
527 SNP_A-2094893 22701498
528 SNP_A-2032521 22705984
529 SNP_A-1950197 22799189
530 SNP_A-1801204 22982546
531 SNP_A-4202860 23024325
532 SNP_A-2200994 23069535
533 SNP_A-1802736 23076190
534 SNP_A-2032460 23174830
535 SNP_A-2022151 23179628
536 SNP_A-4239717 23208058
537 SNP_A-1806730 23210413
538 SNP_A-2089917 23310969
539 SNP_A-2069545 23332512
540 SNP_A-2228200 23339389
541 SNP_A-2031228 23345666
542 SNP_A-4230180 23364337
543 SNP_A-1884879 23413380
544 SNP_A-1876306 23415986
545 SNP_A-1948664 23417502
546 SNP_A-2283250 23418867
547 SNP_A-1895387 23450085
548 SNP_A-1958735 23450692
549 SNP_A-4205780 23451298
550 SNP_A-2080675 23453436
551 SNP_A-2136706 23534946
552 SNP_A-2214716 23551796
553 SNP_A-2028618 23620564
554 SNP_A-2023880 23876776
555 SNP_A-1878502 23879242
556 SNP_A-4241013 23925321
557 SNP_A-4194187 23933446
558 SNP_A-1950917 23941385
559 SNP_A-1950918 23941476
560 SNP_A-2055028 23944885
561 SNP_A-2270990 24013968
562 SNP_A-1819676 24014045
563 SNP_A-1921532 24026302
564 SNP_A-4229611 24030291
565 SNP_A-1809058 24031850
566 SNP_A-2158824 24032625
567 SNP_A-1809060 24033899
568 SNP_A-1851004 24034496
569 SNP_A-4194481 24037124
570 SNP_A-2248962 24040451
571 SNP_A-1951026 24131560
572 SNP_A-1951027 24132342
573 SNP_A-1834903 24146152
574 SNP_A-2145852 24147333
575 SNP_A-2036899 32651846
576 SNP_A-1838481 32761177
577 SNP_A-2091742 32967322
578 SNP_A-2121903 32977359
579 SNP_A-1885880 33011762
580 SNP_A-2052713 33011875
581 SNP_A-4196914 33013510
582 SNP_A-2269262 33018912
583 SNP_A-2100284 33022379
584 SNP_A-4224978 33028085
585 SNP_A-1860018 33062105
586 SNP_A-2280019 33096033
587 SNP_A-2005935 33123797
588 SNP_A-4200587 33141651
589 SNP_A-1799248 33152104
590 SNP_A-4217517 33152389
591 SNP_A-2201357 33154482
592 SNP_A-1861465 33154583
593 SNP_A-2077460 33157750
594 SNP_A-1870083 33158323
595 SNP_A-1827872 33158575
596 SNP_A-4231360 33158916
597 SNP_A-1795676 33165725
598 SNP_A-2099594 33167539
599 SNP_A-1951566 33171613
600 SNP_A-1951569 33171818
601 SNP_A-1866400 33184178
602 SNP_A-2081599 33193163
603 SNP_A-4239190 33194455
604 SNP_A-2270594 33208404
605 SNP_A-2181541 33286957
606 SNP_A-2152960 33318566
607 SNP_A-1916418 33320637
608 SNP_A-2141287 33337741
609 SNP_A-2005936 33339429
610 SNP_A-2302829 33349929
611 SNP_A-2194387 33379873
612 SNP_A-2200298 33382129
613 SNP_A-2170384 33413972
614 SNP_A-1951776 33425918
615 SNP_A-4220698 33445190
616 SNP_A-2028661 33448949
617 SNP_A-2222561 33461459
618 SNP_A-1807194 33517335
619 SNP_A-1939123 33539522
620 SNP_A-4227715 33541008
621 SNP_A-2305289 33558436
622 SNP_A-2309863 33585748
623 SNP_A-2183937 33585983
624 SNP_A-1786236 33586359
625 SNP_A-2191175 33590237
626 SNP_A-4220955 33590669
627 SNP_A-1780313 33591822
628 SNP_A-1867339 33606138
629 SNP_A-2157546 33606515
630 SNP_A-1939567 33606631
631 SNP_A-4201937 33606682
632 SNP_A-4198135 33607022
633 SNP_A-2098768 33630130
634 SNP_A-4226354 33686098
635 SNP_A-4202630 33686647
636 SNP_A-4197441 33722942
637 SNP_A-4194610 33735060
638 SNP_A-2108029 33737691
639 SNP_A-4200802 33738141
640 SNP_A-1801965 33741446
641 SNP_A-2078203 33775220
642 SNP_A-2155753 33782131
643 SNP_A-2311712 33832605
644 SNP_A-2251381 33905283
645 SNP_A-2149398 33928074
646 SNP_A-1832225 33934258
647 SNP_A-1797545 33936825
648 SNP_A-4206874 33949848
649 SNP_A-2268886 33955926
650 SNP_A-4239055 33995506
651 SNP_A-4236381 33996126
652 SNP_A-2247249 34001339
653 SNP_A-2023820 34001434
654 SNP_A-4241096 34007446
655 SNP_A-1873607 34017919
656 SNP_A-2065883 34017997
657 SNP_A-4217892 34021478
658 SNP_A-2077802 34023573
659 SNP_A-4226752 34039906
660 SNP_A-2242656 34042035
661 SNP_A-2199481 34042437
662 SNP_A-1781130 34059832
663 SNP_A-2076176 34059949
664 SNP_A-1952353 34066325
665 SNP_A-2229145 34074736
666 SNP_A-4223322 34074818
667 SNP_A-1955046 34088669
668 SNP_A-1795284 34128588
669 SNP_A-4202050 34128849
670 SNP_A-2204722 34128990
671 SNP_A-2200476 34129147
672 SNP_A-2275538 34129686
673 SNP_A-4225630 34180286
674 SNP_A-4194975 34193380
675 SNP_A-2070528 34207611
676 SNP_A-2296975 34243450
677 SNP_A-2076823 34254314
678 SNP_A-1815840 34256874
679 SNP_A-2282536 34260831
680 SNP_A-2294092 34337760
681 SNP_A-4206909 34368614
682 SNP_A-2084568 34394722
683 SNP_A-2178839 34394929
684 SNP_A-1929170 34402073
685 SNP_A-1905118 34402560
686 SNP_A-2152849 34422716
687 SNP_A-1793892 34431569
688 SNP_A-1952711 34454402
689 SNP_A-2121510 34468249
690 SNP_A-1958059 34469167
691 SNP_A-1801044 34476307
692 SNP_A-2264438 34501691
693 SNP_A-2142576 34505271
694 SNP_A-4230247 34516147
695 SNP_A-1952836 34517054
696 SNP_A-1927830 34524171
697 SNP_A-2251347 34524238
698 SNP_A-2110145 34524595
699 SNP_A-1878553 34542618
700 SNP_A-2035194 34542918
701 SNP_A-2181338 34543002
702 SNP_A-2100398 34550442
703 SNP_A-4202795 34551705
704 SNP_A-2198509 34553547
705 SNP_A-1908420 34553722
706 SNP_A-1957907 34589377
707 SNP_A-1786100 34591515
708 SNP_A-2025100 34592686
709 SNP_A-4198277 34653430
710 SNP_A-2112267 34665208
711 SNP_A-1912923 34672649
712 SNP_A-4231689 34752607
713 SNP_A-2171544 34756236
714 SNP_A-1788455 34756795
715 SNP_A-2242735 34774043
716 SNP_A-1803207 34782004
717 SNP_A-2066284 34784368
718 SNP_A-2055839 34785055
719 SNP_A-2193548 34798499
720 SNP_A-2259162 34823402
721 SNP_A-1854742 34916304
722 SNP_A-2187091 35068633
723 SNP_A-2148982 35102068
724 SNP_A-1953322 35144863
725 SNP_A-1874358 35203392
726 SNP_A-2032493 35222775
727 SNP_A-2024642 35305432
728 SNP_A-2169330 35305535
729 SNP_A-1897643 35305954
730 SNP_A-2248895 35321435
731 SNP_A-2243068 35432724
732 SNP_A-2174133 35468232
733 SNP_A-1896276 35471854
734 SNP_A-1930595 35482793
735 SNP_A-4234843 35515227
736 SNP_A-1953620 35517408
737 SNP_A-2223573 35532840
738 SNP_A-2049996 35539979
739 SNP_A-1953643 35547491
740 SNP_A-2204821 35571943
741 SNP_A-1789107 35576247
742 SNP_A-2080883 35631829
743 SNP_A-2295251 35637011
744 SNP_A-2156116 35655444
745 SNP_A-1906031 35655570
746 SNP_A-4207730 35675949
747 SNP_A-2094857 35688365
748 SNP_A-4238947 35707278
749 SNP_A-2078949 35722608
750 SNP_A-1788197 35728109
751 SNP_A-2206707 35733251
752 SNP_A-2210525 35740871
753 SNP_A-1946456 35750907
754 SNP_A-1888936 35752015
755 SNP_A-1953770 35770059
756 SNP_A-1793274 35802073
757 SNP_A-4207008 35806921
758 SNP_A-4207009 35831732
759 SNP_A-1930228 35870834
760 SNP_A-2284966 35899432
761 SNP_A-4203888 35924512
762 SNP_A-2212722 35965221
763 SNP_A-1867428 35965262
764 SNP_A-1920156 36013146
765 SNP_A-2168936 36013405
766 SNP_A-4233366 36026030
767 SNP_A-4207013 36049649
768 SNP_A-1953831 36064974
769 SNP_A-2201999 36067601
770 SNP_A-4207017 36075065
771 SNP_A-1915914 36100673
772 SNP_A-2239857 36113418
773 SNP_A-2125048 36215597
774 SNP_A-4232549 36263387
775 SNP_A-2302909 36327087
776 SNP_A-4238060 36340504
777 SNP_A-2005951 36341331
778 SNP_A-1936642 36343924
779 SNP_A-1908651 36343991
780 SNP_A-1954080 36350972
781 SNP_A-2217202 36363983
782 SNP_A-4233470 36426541
783 SNP_A-2057661 36427339
784 SNP_A-2115888 36484705
785 SNP_A-1836339 36485176
786 SNP_A-1877848 36492970
787 SNP_A-2066837 36508619
788 SNP_A-2103799 36512333
789 SNP_A-2221113 36516674
790 SNP_A-4219780 36524888
791 SNP_A-1869318 36525818
792 SNP_A-4197058 36558596
793 SNP_A-4203035 36578130
794 SNP_A-2268658 36578650
795 SNP_A-4222254 36579161
796 SNP_A-1793344 36580140
797 SNP_A-4230102 36610701
798 SNP_A-1954349 36625384
799 SNP_A-1848352 36628251
800 SNP_A-2082531 36648979
801 SNP_A-2220795 36651900
802 SNP_A-4220910 36652277
803 SNP_A-1843492 36664415
804 SNP_A-1887252 36675192
805 SNP_A-1854599 36677419
806 SNP_A-2163940 36678756
807 SNP_A-2184625 36681682
808 SNP_A-2092377 36681729
809 SNP_A-1890906 36697955
810 SNP_A-2024835 36698546
811 SNP_A-2111514 36713910
812 SNP_A-2202359 36719170
813 SNP_A-4193328 36719255
814 SNP_A-2145184 36745585
815 SNP_A-4237619 36751984
816 SNP_A-1876520 36846497
817 SNP_A-4234721 36846766
818 SNP_A-1781041 36854052
819 SNP_A-4237788 36854715
820 SNP_A-2213849 36923551
821 SNP_A-1943858 36955603
822 SNP_A-2248121 36959545
823 SNP_A-4240005 36985512
824 SNP_A-1792996 37135144
825 SNP_A-1914722 37135251
826 SNP_A-4222141 37151136
827 SNP_A-1881733 37163850
828 SNP_A-4224099 37172088
829 SNP_A-1954758 37172528
830 SNP_A-1954760 37173086
831 SNP_A-1954762 37173138
832 SNP_A-2057157 37173913
833 SNP_A-4229449 37197093
834 SNP_A-2026074 37197850
835 SNP_A-2076937 37204970
836 SNP_A-1889331 37242549
837 SNP_A-1820349 37242721
838 SNP_A-2211572 37246554
839 SNP_A-2005956 37247467
840 SNP_A-4193419 37247520
841 SNP_A-4193887 37250055
842 SNP_A-2191421 37271256
843 SNP_A-4206968 37281542
844 SNP_A-1954869 37282711
845 SNP_A-2005957 37293393
846 SNP_A-2304830 37362024
847 SNP_A-1957240 37366991
848 SNP_A-1956521 37378027
849 SNP_A-2135007 37379473
850 SNP_A-1814468 37418474
851 SNP_A-2307885 37418510
852 SNP_A-1792316 37453301
853 SNP_A-4235571 37456029
854 SNP_A-4236929 37456458
855 SNP_A-1956500 37502069
856 SNP_A-2271740 37521146
857 SNP_A-1955028 37556405
858 SNP_A-1955035 37569099
859 SNP_A-2063475 37609295
860 SNP_A-4220073 37625315
861 SNP_A-4207130 37652709
862 SNP_A-2049264 37676724
863 SNP_A-1902068 37692616
864 SNP_A-2272526 37714295
865 SNP_A-4207139 37719854
866 SNP_A-1931081 37726369
867 SNP_A-2080651 37726538
868 SNP_A-2070323 37727689
869 SNP_A-2223860 37733085
870 SNP_A-1955136 37741783
871 SNP_A-2071179 37798461
872 SNP_A-1794914 37814726
873 SNP_A-2276021 37873324
874 SNP_A-2143683 37874160
875 SNP_A-1900598 37996138
876 SNP_A-1841162 38007453
877 SNP_A-2200372 38062985
878 SNP_A-1806200 38063033
879 SNP_A-2214587 38084330
880 SNP_A-2268111 38086028
881 SNP_A-2120225 38102228
882 SNP_A-2162112 38104353
883 SNP_A-2077331 38104606
884 SNP_A-2041494 38146282
885 SNP_A-2259219 38162646
886 SNP_A-2098385 38182525
887 SNP_A-2021562 38228216
888 SNP_A-1812234 38273059
889 SNP_A-1815439 38273077
890 SNP_A-2169876 38285863
891 SNP_A-2041862 38306962
892 SNP_A-2115324 38339219
893 SNP_A-1940441 38346984
894 SNP_A-1865619 38372622
895 SNP_A-1955610 38496239
896 SNP_A-1955626 38540617
897 SNP_A-2111453 38550053
898 SNP_A-2030232 38633344
899 SNP_A-2282586 38643794
900 SNP_A-4233713 38658293
901 SNP_A-2230910 38696824
902 SNP_A-2208696 38733040
903 SNP_A-1873583 38737515
904 SNP_A-2140188 38747398
905 SNP_A-2242397 38752778
906 SNP_A-1921450 38760941
907 SNP_A-4224148 38822176
908 SNP_A-1794092 38836584
909 SNP_A-1955889 38853838
910 SNP_A-1786473 38881477
911 SNP_A-2091526 38898993
912 SNP_A-2073238 38913190
913 SNP_A-2201920 38921659
914 SNP_A-1821353 38922921
915 SNP_A-1957150 38945542
916 SNP_A-2156327 39039582
917 SNP_A-2079357 39052962
918 SNP_A-4222651 39057865
919 SNP_A-4200391 39060537
920 SNP_A-2204566 39078234
921 SNP_A-2189186 39115818
922 SNP_A-2178369 39248444
923 SNP_A-4221483 39259934
924 SNP_A-4193687 39275540
925 SNP_A-2277218 39303589
926 SNP_A-2240822 39306923
927 SNP_A-2100163 39313748
928 SNP_A-1857837 39318772
929 SNP_A-4207230 39360134
930 SNP_A-1956331 39368378
931 SNP_A-4207232 39373853
932 SNP_A-2055210 39378624
933 SNP_A-2191007 39395969
934 SNP_A-1871081 39415572
935 SNP_A-2242541 39429265
936 SNP_A-1930836 39443146
937 SNP_A-1940529 39500789
938 SNP_A-1956434 39536403
939 SNP_A-1819962 39724734
940 SNP_A-2242228 39727115
941 SNP_A-1851857 39729897
942 SNP_A-2238640 39755144
943 SNP_A-4228657 39755282
944 SNP_A-2069676 39755400
945 SNP_A-1884503 39788104
946 SNP_A-1893366 39795444
947 SNP_A-4194488 39828871
948 SNP_A-1807354 39872941
949 SNP_A-2302619 39873192
950 SNP_A-2229249 39873271
951 SNP_A-1858498 39926175
952 SNP_A-1883144 39934940
953 SNP_A-1953679 39965539
954 SNP_A-1943933 39966484
955 SNP_A-2109979 39966508
956 SNP_A-1887744 39973894
957 SNP_A-2275567 40003810
958 SNP_A-1956678 40030096
959 SNP_A-2078354 40084626
960 SNP_A-2280873 40102638
961 SNP_A-1784186 40112681
962 SNP_A-1795663 40116599
963 SNP_A-2228746 40129107
964 SNP_A-1820041 40131973
965 SNP_A-4207264 40171753
966 SNP_A-2144070 40300708
967 SNP_A-1877665 40344549
968 SNP_A-2159539 40377296
969 SNP_A-2302808 40377579
970 SNP_A-4218202 40386159
971 SNP_A-2103276 40391015
972 SNP_A-1841685 40415840
973 SNP_A-1823555 40503176
974 SNP_A-2065475 40517045
975 SNP_A-2249412 40574327
976 SNP_A-1812538 40578969
977 SNP_A-4229130 40582274
978 SNP_A-4217811 40601844
979 SNP_A-2247955 40634973
980 SNP_A-2022173 40667407
981 SNP_A-1808736 40667761
982 SNP_A-2192392 40723238
983 SNP_A-2044562 40761472
984 SNP_A-2108788 40789137
985 SNP_A-2031739 40839185
986 SNP_A-2147837 41016164
987 SNP_A-2268032 41163676
988 SNP_A-2144390 41254897
989 SNP_A-2276687 41255260
990 SNP_A-2036417 41255589
991 SNP_A-1839509 41382714
992 SNP_A-1797543 41563135
993 SNP_A-4193870 41606871
994 SNP_A-2150411 41623797
995 SNP_A-4219662 41729932
996 SNP_A-1960210 41742622
997 SNP_A-1847808 41815435
998 SNP_A-2074898 41825908
999 SNP_A-4214545 41874511
1000 SNP_A-1786373 41894154
1001 SNP_A-2040335 41895089
1002 SNP_A-1889863 41923274
1003 SNP_A-4218681 41929550
1004 SNP_A-1810146 42022453
1005 SNP_A-2293113 42030704
1006 SNP_A-1957490 42057888
1007 SNP_A-2203370 42081310
1008 SNP_A-2259297 42089141
1009 SNP_A-1866867 42133205
1010 SNP_A-1957588 42157015
1011 SNP_A-2236764 42159352
1012 SNP_A-1906169 42167326
1013 SNP_A-2186428 42195739
1014 SNP_A-2162663 42202099
1015 SNP_A-2103645 42208214
1016 SNP_A-2283380 42312088
1017 SNP_A-2098459 42409197
1018 SNP_A-2166072 42438948
1019 SNP_A-2173813 42486690
1020 SNP_A-2160601 42488151
1021 SNP_A-2123175 42515651
1022 SNP_A-4230018 42557205
1023 SNP_A-2262786 42567471
1024 SNP_A-2027309 42676490
1025 SNP_A-2273786 42677649
1026 SNP_A-2151593 42726562
1027 SNP_A-1957928 42775807
1028 SNP_A-4230605 42860753
1029 SNP_A-4234917 42861195
1030 SNP_A-1794306 42942664
1031 SNP_A-2304430 42985327
1032 SNP_A-1958021 42985803
1033 SNP_A-2025637 42997553
1034 SNP_A-2086668 43004942
1035 SNP_A-2227090 43047720
1036 SNP_A-1859690 43054632
1037 SNP_A-2146654 43118825
1038 SNP_A-2291299 43118937
1039 SNP_A-2224383 43132976
1040 SNP_A-2161344 43138890
1041 SNP_A-2023754 43138950
1042 SNP_A-2027090 43164562
1043 SNP_A-4199742 43178032
1044 SNP_A-2274709 43233843
1045 SNP_A-1928863 43269277
1046 SNP_A-2126202 43311582
1047 SNP_A-4194930 43317948
1048 SNP_A-2109578 43398829
1049 SNP_A-2217452 43453003
1050 SNP_A-2195342 43516421
1051 SNP_A-4207407 43612222
1052 SNP_A-1915634 43651520
1053 SNP_A-2061191 43882428
1054 SNP_A-2109483 43949817
1055 SNP_A-1917122 43949950
1056 SNP_A-1895927 43958129
1057 SNP_A-2041658 43978104
1058 SNP_A-4233396 44079556
1059 SNP_A-1862463 44147374
1060 SNP_A-1788328 44198621
1061 SNP_A-1856545 44221852
1062 SNP_A-2177334 44243781
1063 SNP_A-2225339 44244062
1064 SNP_A-1889223 44263890
1065 SNP_A-1823984 44269268
1066 SNP_A-1811843 44314686
1067 SNP_A-4225079 44345757
1068 SNP_A-1889583 44365874
1069 SNP_A-4228400 44389814
1070 SNP_A-2222556 44453630
1071 SNP_A-4224863 44499053
1072 SNP_A-1867395 44507692
1073 SNP_A-2269582 44541942
1074 SNP_A-1922031 44622899
1075 SNP_A-4194970 44738703
1076 SNP_A-1950855 44752220
1077 SNP_A-2206353 44753134
1078 SNP_A-2075320 44758405
1079 SNP_A-1882799 44765798
1080 SNP_A-4234849 44770905
1081 SNP_A-4194544 44839079
1082 SNP_A-2122006 44844462
1083 SNP_A-4201128 44868676
1084 SNP_A-1787142 44892348
1085 SNP_A-1893970 44937530
1086 SNP_A-1783235 44937552
1087 SNP_A-1814549 44940458
1088 SNP_A-2139899 44956578
1089 SNP_A-2194572 44958527
1090 SNP_A-4227473 44965162
1091 SNP_A-2292621 44992491
1092 SNP_A-4218371 44993306
1093 SNP_A-1915235 45025811
1094 SNP_A-2059592 45038875
1095 SNP_A-1781844 45048900
1096 SNP_A-2142994 45048963
1097 SNP_A-2033028 45049087
1098 SNP_A-2058644 45119743
1099 SNP_A-2246371 45571967
1100 SNP_A-2191595 45625821
1101 SNP_A-2263288 45698266
1102 SNP_A-2209989 45715351
1103 SNP_A-4231146 45715441
1104 SNP_A-2106595 45819305
1105 SNP_A-2242957 45923006
1106 SNP_A-2082198 45961895
1107 SNP_A-4232618 46096036
1108 SNP_A-1916177 46107983
1109 SNP_A-2144240 46194442
1110 SNP_A-2117866 46195917
1111 SNP_A-2168207 46335684
1112 SNP_A-1899980 46398934
1113 SNP_A-1920974 46425899
1114 SNP_A-2167765 46561308
1115 SNP_A-2048981 46615154
1116 SNP_A-2196426 46645270
1117 SNP_A-1940411 46682165
1118 SNP_A-1886423 46741661
1119 SNP_A-1959972 46754147
1120 SNP_A-2103167 46812618
1121 SNP_A-2174800 46899465
1122 SNP_A-2282836 46899486
1123 SNP_A-2260624 46997883
1124 SNP_A-4240245 46998166
1125 SNP_A-2228371 47001526
1126 SNP_A-2143761 47002228
1127 SNP_A-1818261 47023832
1128 SNP_A-2162442 47030607
1129 SNP_A-1960103 47046784
1130 SNP_A-1793599 47120607
1131 SNP_A-1784922 47368321
1132 SNP_A-2025781 47398150
1133 SNP_A-2110253 47663448
1134 SNP_A-2255242 47736169
1135 SNP_A-2088037 47755334
1136 SNP_A-2272323 47774688
1137 SNP_A-2186782 47831361
1138 SNP_A-2297821 47889875
1139 SNP_A-2185158 48075054
1140 SNP_A-1843379 48200873
1141 SNP_A-2140478 48205499
1142 SNP_A-2066451 48230781
1143 SNP_A-1960503 48329023
1144 SNP_A-2067051 48377770
1145 SNP_A-4207634 48460022
1146 SNP_A-1788625 48604779
1147 SNP_A-1855462 48646755
1148 SNP_A-2078460 48797302
1149 SNP_A-1869328 48797576
1150 SNP_A-1796246 48801696
1151 SNP_A-2005988 48855794
1152 SNP_A-2244873 48888371
1153 SNP_A-1811871 48954385
1154 SNP_A-2081693 48964186
1155 SNP_A-2115466 48978500
1156 SNP_A-4237885 48978669
1157 SNP_A-2096259 48991184
1158 SNP_A-4193208 48991732
1159 SNP_A-1961057 49024337
1160 SNP_A-2185490 49031282
1161 SNP_A-2250448 49031800
1162 SNP_A-4205409 49048727
1163 SNP_A-4238941 49090924
1164 SNP_A-2076366 49091146
1165 SNP_A-2023710 49091405
1166 SNP_A-2145437 49092215
1167 SNP_A-2059174 49109415
1168 SNP_A-2211434 49109917
1169 SNP_A-2072767 49110384
1170 SNP_A-4229529 49110520
1171 SNP_A-4219047 49136256
1172 SNP_A-2105205 49158594
1173 SNP_A-2052773 49158936
1174 SNP_A-4202715 49163049
1175 SNP_A-4235685 49181882
1176 SNP_A-2199787 49185894
1177 SNP_A-1844620 49186055
1178 SNP_A-1853392 49186270
1179 SNP_A-1798589 49186388
1180 SNP_A-2079909 49186570
1181 SNP_A-1952239 49186985
1182 SNP_A-2035030 49203229
1183 SNP_A-4202506 49203429
1184 SNP_A-4235964 49214753
1185 SNP_A-1929405 49230677
1186 SNP_A-1853414 49241948
1187 SNP_A-2030880 49242145
1188 SNP_A-1794512 49245220
1189 SNP_A-2180491 49260695
1190 SNP_A-4221805 49333893
1191 SNP_A-4240770 49406738
1192 SNP_A-2289421 49415691
1193 SNP_A-1861277 49439622
1194 SNP_A-1914416 49451128
1195 SNP_A-1873899 49475844
1196 SNP_A-2161189 49495959
1197 SNP_A-1801672 49505940
1198 SNP_A-2280458 49506683
1199 SNP_A-2112204 49529086
1200 SNP_A-1961256 49539455
1201 SNP_A-2272908 49541197
1202 SNP_A-2278692 49541405
1203 SNP_A-2071175 49564610
1204 SNP_A-2284335 49566209
1205 SNP_A-1922760 49566295
1206 SNP_A-1961293 49567157
1207 SNP_A-2023278 49576601
1208 SNP_A-2229715 49610498
1209 SNP_A-2287089 49622188
1210 SNP_A-4229499 49622578
1211 SNP_A-2191542 49622643
1212 SNP_A-4216335 49637411
1213 SNP_A-1792585 49669080
1214 SNP_A-2182661 49669102
1215 SNP_A-4207717 49678063
1216 SNP_A-2186581 49691015
1217 SNP_A-2041482 49701817
1218 SNP_A-1910174 49717305
1219 SNP_A-2120197 49733658
1220 SNP_A-1838346 49739960
1221 SNP_A-4216215 49741978
1222 SNP_A-2054924 49743908
1223 SNP_A-2027058 49744441
1224 SNP_A-4233209 49751150
1225 SNP_A-2073265 49802255
1226 SNP_A-2264838 49805849
1227 SNP_A-2080171 49806260
1228 SNP_A-2113364 49807233
1229 SNP_A-4204482 49807859
1230 SNP_A-2169994 49831652
1231 SNP_A-4206793 49887679
1232 SNP_A-1956762 49887975
1233 SNP_A-2164943 50021054
1234 SNP_A-1893232 50169221
1235 SNP_A-1945835 50240095
1236 SNP_A-1888741 50242247
1237 SNP_A-1825883 50310742
1238 SNP_A-1854835 50343919
1239 SNP_A-2312614 50382729
1240 SNP_A-2212323 50471475
1241 SNP_A-1793416 50496147
1242 SNP_A-2224004 50501875
1243 SNP_A-2138625 50557530
1244 SNP_A-4228486 50625333
1245 SNP_A-1890724 50674620
1246 SNP_A-2293235 50719592
1247 SNP_A-1865595 50729035
1248 SNP_A-1933921 50850313
1249 SNP_A-1820669 51043962
1250 SNP_A-1860212 51098538
1251 SNP_A-4221895 51142073
1252 SNP_A-2052619 51188633
1253 SNP_A-1840270 51282315
1254 SNP_A-1843835 51338681
1255 SNP_A-2286646 51377690
1256 SNP_A-2177905 51422454
1257 SNP_A-2192704 51446554
1258 SNP_A-4193184 51479323
1259 SNP_A-2047630 51484711
1260 SNP_A-2290233 51484755
1261 SNP_A-2039268 51567091
1262 SNP_A-2033659 51621987
1263 SNP_A-4199950 51629571
1264 SNP_A-2123006 51760528
1265 SNP_A-2061439 51790267
1266 SNP_A-2280894 51858582
1267 SNP_A-2278620 51864313
1268 SNP_A-2197476 51867368
1269 SNP_A-2085770 51877759
1270 SNP_A-2126801 51968294
1271 SNP_A-2240982 52049715
1272 SNP_A-4232979 52210724
1273 SNP_A-2280898 52381761
1274 SNP_A-2055898 52586332
1275 SNP_A-2233366 52633288
1276 SNP_A-2120312 52823629
1277 SNP_A-2254533 52832120
1278 SNP_A-1948889 52869070
1279 SNP_A-2305234 52897904
1280 SNP_A-4230367 53033152
1281 SNP_A-2190415 53033203
1282 SNP_A-4230609 53082236
1283 SNP_A-2290139 53085854
1284 SNP_A-2111621 53093141
1285 SNP_A-1862989 53156790
1286 SNP_A-2231145 53165786
1287 SNP_A-1961671 53169922
1288 SNP_A-2097372 53172929
1289 SNP_A-1935394 53200453
1290 SNP_A-2113596 53204446
1291 SNP_A-2202805 53204533
1292 SNP_A-2131041 53223144
1293 SNP_A-1961673 53223188
1294 SNP_A-1961674 53223350
1295 SNP_A-4232368 53228537
1296 SNP_A-1872159 53241760
1297 SNP_A-4220950 53257849
1298 SNP_A-2312090 53293266
1299 SNP_A-2304346 53297866
1300 SNP_A-2242295 53298343
1301 SNP_A-4233639 53319074
1302 SNP_A-4233157 53327514
1303 SNP_A-2312239 53340991
1304 SNP_A-2082694 53341095
1305 SNP_A-4235334 53400939
1306 SNP_A-2026159 53403288
1307 SNP_A-1961680 53406965
1308 SNP_A-1961681 53407081
1309 SNP_A-2304342 53407158
1310 SNP_A-2271590 53411803
1311 SNP_A-1870109 53412738
1312 SNP_A-2146479 53412795
1313 SNP_A-2075903 53441040
1314 SNP_A-4235275 53441676
1315 SNP_A-2215348 53442096
1316 SNP_A-4202631 53446627
1317 SNP_A-1890964 53449420
1318 SNP_A-1862473 53451790
1319 SNP_A-2291381 53452041
1320 SNP_A-4234575 53454536
1321 SNP_A-4230722 53532997
1322 SNP_A-2061931 53643691
1323 SNP_A-1813237 53767089
1324 SNP_A-2296227 53777522
1325 SNP_A-2269597 53777545
1326 SNP_A-1840239 54080466
1327 SNP_A-1881137 54097987
1328 SNP_A-1936181 54147737
1329 SNP_A-2156256 54210296
1330 SNP_A-2274591 54282750
1331 SNP_A-2285960 54437101
1332 SNP_A-2194301 54454167
1333 SNP_A-1787463 54465811
1334 SNP_A-2254286 54493318
1335 SNP_A-1942981 54606508
1336 SNP_A-2124943 54963736
1337 SNP_A-1857501 54973181
1338 SNP_A-2219590 55061878
1339 SNP_A-1817533 55189452
1340 SNP_A-4193169 55232283
1341 SNP_A-2169931 55255450
1342 SNP_A-1878717 55391757
1343 SNP_A-2301654 55432736
1344 SNP_A-1961689 55514220
1345 SNP_A-2049734 55576697
1346 SNP_A-2291356 55665288
1347 SNP_A-2237725 55795195
1348 SNP_A-4235465 55829472
1349 SNP_A-2043519 55871709
1350 SNP_A-2191203 55878407
1351 SNP_A-4223343 55939311
1352 SNP_A-2209365 55939506
1353 SNP_A-2177238 56024482
1354 SNP_A-1938743 56044749
1355 SNP_A-1961693 56063231
1356 SNP_A-1925426 56066143
1357 SNP_A-2105555 56127664
1358 SNP_A-2237661 56127879
1359 SNP_A-2301900 56127909
1360 SNP_A-2281038 56128644
1361 SNP_A-1961694 56130289
1362 SNP_A-2201682 56182841
1363 SNP_A-4218751 56183039
1364 SNP_A-4195167 56183276
1365 SNP_A-2136836 56189231
1366 SNP_A-4194769 56199853
1367 SNP_A-2181579 56209610
1368 SNP_A-2278624 56238454
1369 SNP_A-2139309 56257847
1370 SNP_A-2139383 56258009
1371 SNP_A-1961696 56276410
1372 SNP_A-4201260 56301398
1373 SNP_A-2285904 56303075
1374 SNP_A-2249453 56306273
1375 SNP_A-1805284 56306742
1376 SNP_A-2306096 56419774
1377 SNP_A-2297419 56420453
1378 SNP_A-4237770 56436954
1379 SNP_A-4193924 56447476
1380 SNP_A-2261675 56451545
1381 SNP_A-2048751 56545280
1382 SNP_A-4201255 56572114
1383 SNP_A-2298133 56595696
1384 SNP_A-2006020 56607765
1385 SNP_A-1872933 56645906
1386 SNP_A-1892354 56695143
1387 SNP_A-4221609 56720762
1388 SNP_A-2071604 56730947
1389 SNP_A-2229156 56750466
1390 SNP_A-2065212 56753422
1391 SNP_A-2212381 56755628
1392 SNP_A-2090120 56771813
1393 SNP_A-1961699 56781296
1394 SNP_A-2219562 56786249
1395 SNP_A-1800459 56786328
1396 SNP_A-1948379 56818842
1397 SNP_A-2250818 56818865
1398 SNP_A-1877810 56854528
1399 SNP_A-2304369 56856939
1400 SNP_A-2093777 56858647
1401 SNP_A-2300024 56869698
1402 SNP_A-2104661 56870165
1403 SNP_A-1852080 56870362
1404 SNP_A-2121939 56911831
1405 SNP_A-4227297 56919728
1406 SNP_A-1816161 56951383
1407 SNP_A-4235324 56991165
1408 SNP_A-2033676 56991239
1409 SNP_A-2047375 57041866
1410 SNP_A-2296263 57073428
1411 SNP_A-1807257 57080358
1412 SNP_A-1874086 57092485
1413 SNP_A-2047996 57095328
1414 SNP_A-1909308 57141951
1415 SNP_A-2205467 57145574
1416 SNP_A-1922626 57149591
1417 SNP_A-2185724 57225117
1418 SNP_A-2293814 57330646
1419 SNP_A-2074112 57360509
1420 SNP_A-2112302 57371936
1421 SNP_A-2044298 57394590
1422 SNP_A-4225863 57395071
1423 SNP_A-2296670 57415907
1424 SNP_A-2285896 57427110
1425 SNP_A-2274388 57487494
1426 SNP_A-2172070 57490680
1427 SNP_A-2286901 57561346
1428 SNP_A-2227842 57563714
1429 SNP_A-1912671 57565430
1430 SNP_A-2171984 57576821
1431 SNP_A-2277680 57576916
1432 SNP_A-1825524 57621067
1433 SNP_A-1909519 57685432
1434 SNP_A-2006025 57705611
1435 SNP_A-1809429 57733807
1436 SNP_A-2263070 57812371
1437 SNP_A-4227728 57839582
1438 SNP_A-2087893 57841779
1439 SNP_A-1961714 57848908
1440 SNP_A-1958655 57850804
1441 SNP_A-2245131 57904173
1442 SNP_A-2201527 57923940
1443 SNP_A-2082668 57970765
1444 SNP_A-2082827 57975947
1445 SNP_A-4194682 57976532
1446 SNP_A-2275892 57984656
1447 SNP_A-2290657 58036513
1448 SNP_A-2226503 58066374
1449 SNP_A-1961717 58102185
1450 SNP_A-2297110 58123806
1451 SNP_A-2211381 58131293
1452 SNP_A-1915557 58134149
1453 SNP_A-1854817 58146601
1454 SNP_A-2103946 58152673
1455 SNP_A-2201660 58201490
1456 SNP_A-1821449 58256934
1457 SNP_A-1797192 58279781
1458 SNP_A-4226009 58318889
1459 SNP_A-2116220 58325362
1460 SNP_A-1871504 58339000
1461 SNP_A-1829316 58340885
1462 SNP_A-2150875 58396374
1463 SNP_A-4239702 58415491
1464 SNP_A-2068625 58418787
1465 SNP_A-2143236 58419204
1466 SNP_A-1832723 58430797
1467 SNP_A-2038581 58431770
1468 SNP_A-1860080 58448005
1469 SNP_A-4222522 58469142
1470 SNP_A-1823899 58472244
1471 SNP_A-2130716 58503054
1472 SNP_A-4222907 58506386
1473 SNP_A-2125920 58585647
1474 SNP_A-4216050 58596067
1475 SNP_A-4231949 58602330
1476 SNP_A-4234819 58603322
1477 SNP_A-1793689 58604054
1478 SNP_A-1871742 58612803
1479 SNP_A-4231284 58634965
1480 SNP_A-4214547 58650075
1481 SNP_A-2222456 58660195
1482 SNP_A-1910764 58661302
1483 SNP_A-4207774 58685163
1484 SNP_A-2070905 58686614
1485 SNP_A-2282349 58706990
1486 SNP_A-2006044 58715491
1487 SNP_A-1793649 58758792
1488 SNP_A-4194811 58766559
1489 SNP_A-1866912 58767129
1490 SNP_A-4234480 58784434
1491 SNP_A-1803975 58801283
1492 SNP_A-2252525 58815140
1493 SNP_A-2078672 58823450
1494 SNP_A-4223356 58850146
1495 SNP_A-1876632 58889573
1496 SNP_A-4195380 58914976
1497 SNP_A-1809074 58919098
1498 SNP_A-4195788 58926165
1499 SNP_A-2055766 58926969
1500 SNP_A-1855091 58954916
1501 SNP_A-1934646 59096288
1502 SNP_A-2143093 59113663
1503 SNP_A-2208284 59217568
1504 SNP_A-2069609 59259065
1505 SNP_A-2105393 59306402
1506 SNP_A-1884695 59378134
1507 SNP_A-4224155 59398234
1508 SNP_A-2260198 59400458
1509 SNP_A-2254444 59403793
1510 SNP_A-2215763 59445355
1511 SNP_A-1871847 59506905
1512 SNP_A-2225929 59543734
1513 SNP_A-1833748 59544316
1514 SNP_A-2288951 59594197
1515 SNP_A-1912934 59657672
1516 SNP_A-2212655 59679872
1517 SNP_A-1805122 59709228
1518 SNP_A-2099135 59709406
1519 SNP_A-2162637 59734440
1520 SNP_A-1818555 59738299
1521 SNP_A-2312919 59815117
1522 SNP_A-2303650 59815276
1523 SNP_A-4198657 59854767
1524 SNP_A-4207781 59891854
1525 SNP_A-1961729 59892210
1526 SNP_A-2024084 59939919
1527 SNP_A-4207784 60001698
1528 SNP_A-1813017 60139424
1529 SNP_A-4234738 60139652
1530 SNP_A-4223189 60173210
1531 SNP_A-2226424 60201677
1532 SNP_A-2174601 60216187
1533 SNP_A-2166656 60227101
1534 SNP_A-2082811 60227294
1535 SNP_A-1898361 60227693
1536 SNP_A-2080091 60228018
1537 SNP_A-2194594 60229274
1538 SNP_A-2225985 60342499
1539 SNP_A-2216131 60370037
1540 SNP_A-1961733 60374715
1541 SNP_A-4207788 60374789
1542 SNP_A-2124971 60499443
1543 SNP_A-2306359 60701027
1544 SNP_A-4206109 60760095
1545 SNP_A-4197426 60763105
1546 SNP_A-2159598 60784611
1547 SNP_A-1801723 60912057
1548 SNP_A-2140451 60913333
1549 SNP_A-2180627 60922956
1550 SNP_A-2094564 60957621
1551 SNP_A-2073970 60960729
1552 SNP_A-2156464 60960908
1553 SNP_A-4207791 61011337
1554 SNP_A-2234909 61017002
1555 SNP_A-2114229 61023061
1556 SNP_A-1961736 61023747
1557 SNP_A-2006059 61024082
1558 SNP_A-1961737 61024186
1559 SNP_A-4206731 61040447
1560 SNP_A-1831337 61042059
1561 SNP_A-2160539 61042101
1562 SNP_A-2296615 61043979
1563 SNP_A-1872710 61071214
1564 SNP_A-2313446 61105344
1565 SNP_A-1961745 61131250
1566 SNP_A-4207794 61131427
1567 SNP_A-4192667 61133124
1568 SNP_A-4218369 61133258
1569 SNP_A-1961747 61136018
1570 SNP_A-2081011 61181585
1571 SNP_A-4207542 61182755
1572 SNP_A-4202847 61194807
1573 SNP_A-4202859 61203029
1574 SNP_A-1961751 61207146
1575 SNP_A-1961752 61207687
1576 SNP_A-1797811 61213193
1577 SNP_A-2271474 61219858
1578 SNP_A-2310289 61226336
1579 SNP_A-4236049 61262009
1580 SNP_A-4233350 61303636
1581 SNP_A-1955401 61394135
1582 SNP_A-2163049 61408391
1583 SNP_A-4234657 61437332
1584 SNP_A-2142499 61446531
1585 SNP_A-2241182 61477220
1586 SNP_A-4207799 61554788
1587 SNP_A-2167208 61589101
1588 SNP_A-2299533 61593105
1589 SNP_A-2199436 61604724
1590 SNP_A-4196175 61623484
1591 SNP_A-1860125 61625097
1592 SNP_A-2113276 61625676
1593 SNP_A-2300000 61641779
1594 SNP_A-2091158 61668390
1595 SNP_A-1817332 61668523
1596 SNP_A-1940714 61673194
1597 SNP_A-4239741 61676090
1598 SNP_A-2280214 61676187
1599 SNP_A-1793435 61676582
1600 SNP_A-2201880 61688407
1601 SNP_A-2082534 61700186
1602 SNP_A-1785214 61725316
1603 SNP_A-2177229 61731126
1604 SNP_A-1808249 61732476
1605 SNP_A-1893865 61732688
1606 SNP_A-2076927 61744464
1607 SNP_A-1806019 61760798
1608 SNP_A-1928970 61760892
1609 SNP_A-2075251 61777581
1610 SNP_A-1878888 61814858
1611 SNP_A-1788638 61852484
1612 SNP_A-2109608 61853741
1613 SNP_A-2160506 61853913
1614 SNP_A-4197165 61855491
1615 SNP_A-4193549 61910730
1616 SNP_A-4221780 61910745
1617 SNP_A-2120103 61910775
1618 SNP_A-2221680 61942710
1619 SNP_A-4202400 62061867
1620 SNP_A-2146381 62066875
1621 SNP_A-2087874 62071516
1622 SNP_A-1870288 62139806
1623 SNP_A-1904110 62140032
1624 SNP_A-1849573 62141105
1625 SNP_A-1961760 62177340
1626 SNP_A-4233835 62179309
1627 SNP_A-4202297 62179325
1628 SNP_A-2207098 62179472
1629 SNP_A-1850395 62224985
1630 SNP_A-1781372 62245987
1631 SNP_A-2080387 62267239
1632 SNP_A-4204271 62273837
1633 SNP_A-4236015 62320939
1634 SNP_A-1950386 62336365
1635 SNP_A-1809447 62338827
1636 SNP_A-2180145 62339048
1637 SNP_A-4240004 62426660
1638 SNP_A-1961764 62431059
1639 SNP_A-1834143 62446867
1640 SNP_A-2312543 62463695
1641 SNP_A-4219867 62472795
1642 SNP_A-2123885 62472846
1643 SNP_A-4226842 62472907
1644 SNP_A-4227280 62535732
1645 SNP_A-1804020 62541364
1646 SNP_A-4239095 62546749
1647 SNP_A-1848917 62547941
1648 SNP_A-2073853 62552897
1649 SNP_A-1961767 62555749
1650 SNP_A-2034632 62582649
1651 SNP_A-1881961 62606120
1652 SNP_A-1947510 62644933
1653 SNP_A-2066738 62677272
1654 SNP_A-2266422 62677378
1655 SNP_A-4225777 62700352
1656 SNP_A-1835908 62700709
1657 SNP_A-4241229 62719315
1658 SNP_A-1884262 62750551
1659 SNP_A-2045025 62765487
1660 SNP_A-1782039 62771618
1661 SNP_A-2073994 62773680
1662 SNP_A-2163890 62800029
1663 SNP_A-4196337 62821270
1664 SNP_A-2161286 62877863
1665 SNP_A-4229354 62891911
1666 SNP_A-2183143 62893172
1667 SNP_A-2138934 62922432
1668 SNP_A-4202930 63050356
1669 SNP_A-2125854 63065447
1670 SNP_A-2219009 63081167
1671 SNP_A-1944957 63102364
1672 SNP_A-1873710 63155815
1673 SNP_A-2272319 63170308
1674 SNP_A-2160681 63177640
1675 SNP_A-1795148 63183439
1676 SNP_A-1961772 63187472
1677 SNP_A-2308908 63188479
1678 SNP_A-1917175 63188681
1679 SNP_A-1859186 63205289
1680 SNP_A-2184602 63228678
1681 SNP_A-2227757 63264771
1682 SNP_A-2150149 63311880
1683 SNP_A-1895106 63317924
1684 SNP_A-2306951 63318177
1685 SNP_A-2146835 63319271
1686 SNP_A-2202571 63319620
1687 SNP_A-2231852 63340171
1688 SNP_A-2241005 63376423
1689 SNP_A-2258515 63376863
1690 SNP_A-1923011 63432982
1691 SNP_A-2293249 63483025
1692 SNP_A-4193141 63484002
1693 SNP_A-1893575 63484025
1694 SNP_A-1932420 63558246
1695 SNP_A-2115960 63596527
1696 SNP_A-1806891 63632326
1697 SNP_A-2046697 63637868
1698 SNP_A-1866144 63652293
1699 SNP_A-2218994 63678072
