# Supplementary material for: Genetic Structure of the Spanish Population
Source: BMC Genomics. 2010 May 25;11:326. doi: 10.1186/1471-2164-11-326 (PMC2887418; doi:10.1186/1471-2164-11-326)
Supplement: Additional file 1 — List of haplotype blocks across all autosomal chromosomes in the Spanish population. Each block is described by the SNPs that compose it, the major haplotypes with haplotypic frequencies, and the LD (D') among adjacent blocks. For each chromosome, the correspondence list between the SNP names and numbers is included in a separate table. [file 1471-2164-11-326-S1.ZIP › chr1p.snpkey.txt]

1 SNP_A-1886933 775852
2 SNP_A-2131660 1145994
3 SNP_A-1884606 1495898
4 SNP_A-2235839 1711339
5 SNP_A-1815933 1748914
6 SNP_A-2264565 2094841
7 SNP_A-1788728 2095738
8 SNP_A-4218776 2145729
9 SNP_A-2082194 2273173
10 SNP_A-2135694 2292771
11 SNP_A-4220764 2296012
12 SNP_A-1796345 2310562
13 SNP_A-1789472 2442429
14 SNP_A-1934233 2495573
15 SNP_A-4207031 2536089
16 SNP_A-2305014 2543618
17 SNP_A-1783583 2744266
18 SNP_A-2223929 2744372
19 SNP_A-2116785 2831740
20 SNP_A-1794434 2841098
21 SNP_A-1881657 2857008
22 SNP_A-2141751 2857821
23 SNP_A-2126681 2869320
24 SNP_A-2032142 2898248
25 SNP_A-2025945 2940194
26 SNP_A-2103301 2940230
27 SNP_A-2171380 2947460
28 SNP_A-1795521 3091622
29 SNP_A-2239921 3091723
30 SNP_A-1858853 3109589
31 SNP_A-2294706 3117785
32 SNP_A-1783921 3211231
33 SNP_A-2176877 3243801
34 SNP_A-2303693 3297894
35 SNP_A-2309606 3308574
36 SNP_A-1909953 3316656
37 SNP_A-2298997 3330715
38 SNP_A-2029389 3336208
39 SNP_A-1930492 3367203
40 SNP_A-2049610 3394087
41 SNP_A-4239524 3534206
42 SNP_A-1823328 3686396
43 SNP_A-1995832 3695086
44 SNP_A-1811530 3703893
45 SNP_A-1995893 3710825
46 SNP_A-1960639 3733179
47 SNP_A-2164723 3736570
48 SNP_A-2121930 3760789
49 SNP_A-2022696 3782661
50 SNP_A-2115909 3906970
51 SNP_A-2173506 3907418
52 SNP_A-2270688 3922325
53 SNP_A-2031648 3931187
54 SNP_A-1872942 3940015
55 SNP_A-4204421 3989119
56 SNP_A-1952786 3989473
57 SNP_A-2093992 4030544
58 SNP_A-2212255 4071203
59 SNP_A-2176838 4082645
60 SNP_A-1789385 4184519
61 SNP_A-1810354 4184779
62 SNP_A-2238404 4208894
63 SNP_A-4221062 4218797
64 SNP_A-2044741 4226228
65 SNP_A-2221007 4264086
66 SNP_A-1814581 4267249
67 SNP_A-4201952 4279818
68 SNP_A-2309594 4280204
69 SNP_A-1784353 4280378
70 SNP_A-2255224 4280876
71 SNP_A-4197846 4285039
72 SNP_A-1904589 4289059
73 SNP_A-1858547 4289122
74 SNP_A-1879998 4290071
75 SNP_A-1930648 4290090
76 SNP_A-1924023 4296412
77 SNP_A-2226226 4307845
78 SNP_A-2177190 4308166
79 SNP_A-4235605 4317821
80 SNP_A-2092311 4406705
81 SNP_A-1958598 4407623
82 SNP_A-2177906 4408208
83 SNP_A-1882059 4436536
84 SNP_A-1883952 4441285
85 SNP_A-2296383 4457873
86 SNP_A-2303721 4478588
87 SNP_A-2075679 4514682
88 SNP_A-4222616 4514873
89 SNP_A-2112407 4527839
90 SNP_A-2178447 4529268
91 SNP_A-1808503 4546239
92 SNP_A-4200127 4562392
93 SNP_A-1999853 4581964
94 SNP_A-2216210 4595952
95 SNP_A-2297571 4605791
96 SNP_A-2116749 4631788
97 SNP_A-1869659 4692044
98 SNP_A-2109658 4703125
99 SNP_A-2139448 4704966
100 SNP_A-1834065 4719663
101 SNP_A-2301978 4747454
102 SNP_A-2196173 4758268
103 SNP_A-2135522 4767409
104 SNP_A-1823672 4801597
105 SNP_A-2156642 4811032
106 SNP_A-2166046 4845341
107 SNP_A-2035874 4851425
108 SNP_A-1922971 4860771
109 SNP_A-1914565 4863497
110 SNP_A-4214867 4863865
111 SNP_A-2075059 4867836
112 SNP_A-1794324 4871367
113 SNP_A-2053972 4882246
114 SNP_A-2203639 4884527
115 SNP_A-1809821 4894886
116 SNP_A-2041331 4901669
117 SNP_A-2092964 4902227
118 SNP_A-2309410 4902486
119 SNP_A-2211668 4902573
120 SNP_A-2097749 4905340
121 SNP_A-1791789 4905635
122 SNP_A-2109414 4907095
123 SNP_A-1865973 4942126
124 SNP_A-1871192 4948484
125 SNP_A-4228169 4951570
126 SNP_A-2298510 4963153
127 SNP_A-2053849 4964065
128 SNP_A-4227348 4965710
129 SNP_A-1912995 4968070
130 SNP_A-2285756 4968105
131 SNP_A-1949073 4976182
132 SNP_A-2292547 4977412
133 SNP_A-1794682 4980926
134 SNP_A-2010874 4988854
135 SNP_A-2112695 4997214
136 SNP_A-1999861 5027403
137 SNP_A-2071351 5041500
138 SNP_A-2265189 5044926
139 SNP_A-2308273 5045931
140 SNP_A-2078590 5079666
141 SNP_A-2010585 5083672
142 SNP_A-1910705 5095177
143 SNP_A-2010229 5095231
144 SNP_A-1840698 5097811
145 SNP_A-4197097 5097837
146 SNP_A-2263998 5130606
147 SNP_A-4215278 5153392
148 SNP_A-4215274 5153524
149 SNP_A-4203347 5164377
150 SNP_A-1903497 5197705
151 SNP_A-2226347 5208117
152 SNP_A-2187305 5209757
153 SNP_A-1885568 5210469
154 SNP_A-1813478 5218412
155 SNP_A-4205592 5218643
156 SNP_A-2195924 5224091
157 SNP_A-2267108 5225584
158 SNP_A-1787367 5230099
159 SNP_A-1809024 5230146
160 SNP_A-4235235 5230275
161 SNP_A-2306091 5237352
162 SNP_A-2272483 5268449
163 SNP_A-1864048 5268607
164 SNP_A-4193133 5268629
165 SNP_A-4226800 5269037
166 SNP_A-2154776 5271794
167 SNP_A-4236140 5284188
168 SNP_A-2221905 5286457
169 SNP_A-2215117 5290138
170 SNP_A-4207558 5311293
171 SNP_A-1827498 5394104
172 SNP_A-1924622 5397919
173 SNP_A-2257716 5401488
174 SNP_A-2207766 5402688
175 SNP_A-4231560 5402847
176 SNP_A-1950721 5414088
177 SNP_A-2312575 5515386
178 SNP_A-2025580 5524535
179 SNP_A-2050915 5526437
180 SNP_A-2213925 5554132
181 SNP_A-1932417 5557438
182 SNP_A-2099236 5557903
183 SNP_A-2219757 5559319
184 SNP_A-4213896 5564169
185 SNP_A-2291692 5568589
186 SNP_A-1799808 5593053
187 SNP_A-2151089 5594344
188 SNP_A-1943464 5608606
189 SNP_A-2015032 5608719
190 SNP_A-2174999 5630525
191 SNP_A-4240374 5641001
192 SNP_A-2277995 5641161
193 SNP_A-2020885 5659269
194 SNP_A-1952660 5673169
195 SNP_A-2076514 5673607
196 SNP_A-2223437 5707722
197 SNP_A-1857518 5713085
198 SNP_A-2248349 5803053
199 SNP_A-2101584 5833161
200 SNP_A-2305395 5836208
201 SNP_A-2185256 5845421
202 SNP_A-2093847 5856823
203 SNP_A-4225036 5857077
204 SNP_A-4233846 5869537
205 SNP_A-1853223 5871264
206 SNP_A-1890752 5871605
207 SNP_A-2117810 5879929
208 SNP_A-1858452 5908996
209 SNP_A-2049520 5911513
210 SNP_A-2131059 5912568
211 SNP_A-2144753 6002217
212 SNP_A-2254219 6047671
213 SNP_A-4218816 6059990
214 SNP_A-4224138 6134551
215 SNP_A-2253774 6145088
216 SNP_A-2050345 6266740
217 SNP_A-2047964 6322367
218 SNP_A-1867742 6514524
219 SNP_A-2243080 6574315
220 SNP_A-4222722 6579942
221 SNP_A-1842009 6632197
222 SNP_A-4197989 6643821
223 SNP_A-2071552 6664868
224 SNP_A-1836468 6670484
225 SNP_A-2031548 6670716
226 SNP_A-1786554 6685724
227 SNP_A-2212939 6689323
228 SNP_A-1867554 6706640
229 SNP_A-4219715 6746510
230 SNP_A-2194658 6749054
231 SNP_A-2111995 6749158
232 SNP_A-2163172 6749175
233 SNP_A-2278539 6821102
234 SNP_A-2094842 6827466
235 SNP_A-2281292 6844165
236 SNP_A-2231290 6850110
237 SNP_A-4217327 6850339
238 SNP_A-2200438 6862115
239 SNP_A-1884194 6868117
240 SNP_A-2131463 6985974
241 SNP_A-2099613 7011442
242 SNP_A-4206185 7013286
243 SNP_A-4199309 7063939
244 SNP_A-2239494 7067480
245 SNP_A-2196822 7073164
246 SNP_A-2167332 7119246
247 SNP_A-2311888 7119466
248 SNP_A-2192728 7123655
249 SNP_A-4228944 7143557
250 SNP_A-2040539 7144045
251 SNP_A-2212529 7168021
252 SNP_A-1876089 7192835
253 SNP_A-2193842 7192907
254 SNP_A-1781704 7193125
255 SNP_A-1837465 7195607
256 SNP_A-1818172 7237116
257 SNP_A-2147740 7237242
258 SNP_A-2125912 7238723
259 SNP_A-4202120 7240246
260 SNP_A-1865332 7243490
261 SNP_A-2285842 7253934
262 SNP_A-1805175 7263431
263 SNP_A-2229231 7317405
264 SNP_A-1868600 7351679
265 SNP_A-2224854 7355202
266 SNP_A-4224354 7383020
267 SNP_A-2285608 7391423
268 SNP_A-2124746 7414707
269 SNP_A-1786376 7414852
270 SNP_A-1804347 7444172
271 SNP_A-2079932 7450583
272 SNP_A-1941806 7458825
273 SNP_A-1794873 7463932
274 SNP_A-2234015 7475048
275 SNP_A-2238155 7513035
276 SNP_A-2135352 7560566
277 SNP_A-4226297 7611976
278 SNP_A-2236124 7640549
279 SNP_A-2140825 7640680
280 SNP_A-2165491 7734985
281 SNP_A-2294237 7739130
282 SNP_A-1786989 7748934
283 SNP_A-2135045 7751873
284 SNP_A-4213897 7769114
285 SNP_A-2027551 7771144
286 SNP_A-2160093 7772649
287 SNP_A-2071607 7772805
288 SNP_A-2068873 7801717
289 SNP_A-2302021 7802214
290 SNP_A-1785925 7806421
291 SNP_A-2040833 7807167
292 SNP_A-1792597 7811025
293 SNP_A-4217790 7828595
294 SNP_A-2181217 7831475
295 SNP_A-2021270 7837422
296 SNP_A-1811003 7844539
297 SNP_A-1942079 7850043
298 SNP_A-2218777 7851346
299 SNP_A-4229050 7854175
300 SNP_A-2256380 7866851
301 SNP_A-1837974 7874991
302 SNP_A-1795952 7912153
303 SNP_A-2153792 7930303
304 SNP_A-2251186 7989501
305 SNP_A-4224703 7997459
306 SNP_A-1837515 8006942
307 SNP_A-1932912 8095956
308 SNP_A-1862373 8096784
309 SNP_A-2171736 8195764
310 SNP_A-4236113 8201486
311 SNP_A-1842417 8211027
312 SNP_A-1867139 8298500
313 SNP_A-4232404 8390959
314 SNP_A-2209080 8418177
315 SNP_A-2025822 8451728
316 SNP_A-2226241 8463499
317 SNP_A-2216603 8530693
318 SNP_A-4230702 8574741
319 SNP_A-2183219 8576892
320 SNP_A-1834291 8578082
321 SNP_A-2236123 8586408
322 SNP_A-2160112 8621197
323 SNP_A-2193899 8626646
324 SNP_A-1824909 8627624
325 SNP_A-2145419 8689898
326 SNP_A-4228795 8690116
327 SNP_A-1954358 8692315
328 SNP_A-2048170 8728932
329 SNP_A-1808066 8730772
330 SNP_A-2200001 8731407
331 SNP_A-2135114 8734977
332 SNP_A-2283006 8755086
333 SNP_A-2111433 8794552
334 SNP_A-2095667 8840900
335 SNP_A-2269817 8841382
336 SNP_A-2071841 8855829
337 SNP_A-2298906 8905493
338 SNP_A-4233228 8916699
339 SNP_A-2177390 8967711
340 SNP_A-2046456 9003553
341 SNP_A-4239987 9018081
342 SNP_A-1928734 9025544
343 SNP_A-2237146 9050045
344 SNP_A-2070006 9141308
345 SNP_A-2218527 9156730
346 SNP_A-4232614 9171464
347 SNP_A-2113341 9173443
348 SNP_A-2056159 9173578
349 SNP_A-2029132 9183487
350 SNP_A-2236218 9183528
351 SNP_A-2246233 9208308
352 SNP_A-4238581 9226792
353 SNP_A-2098081 9250000
354 SNP_A-4235985 9267002
355 SNP_A-2089730 9293498
356 SNP_A-2213159 9329566
357 SNP_A-2144245 9340533
358 SNP_A-2202161 9341877
359 SNP_A-2113625 9411993
360 SNP_A-2111308 9461241
361 SNP_A-1881321 9478648
362 SNP_A-2242774 9481650
363 SNP_A-2057029 9569724
364 SNP_A-2042477 9599589
365 SNP_A-1814475 9824715
366 SNP_A-2188347 9846328
367 SNP_A-2287787 9950127
368 SNP_A-4217832 10158626
369 SNP_A-4229226 10158989
370 SNP_A-2311316 10168716
371 SNP_A-1929772 10231218
372 SNP_A-2213974 10254689
373 SNP_A-1792861 10267912
374 SNP_A-2045752 10268049
375 SNP_A-2281991 10268359
376 SNP_A-2282048 10269397
377 SNP_A-4216845 10271299
378 SNP_A-2282422 10275699
379 SNP_A-2132507 10279993
380 SNP_A-2242193 10314123
381 SNP_A-2281792 10323189
382 SNP_A-2216765 10323577
383 SNP_A-4235978 10370379
384 SNP_A-2031329 10377089
385 SNP_A-2094300 10410901
386 SNP_A-1907919 10411142
387 SNP_A-2185703 10467312
388 SNP_A-4204612 10486268
389 SNP_A-1814126 10488859
390 SNP_A-4232737 10530985
391 SNP_A-4195966 10531183
392 SNP_A-2158774 10531677
393 SNP_A-2302905 10535754
394 SNP_A-2049691 10536147
395 SNP_A-4207688 10549509
396 SNP_A-1883042 10555832
397 SNP_A-2162356 10555860
398 SNP_A-2027301 10591685
399 SNP_A-2314487 10724172
400 SNP_A-4233862 10813926
401 SNP_A-2155576 10827952
402 SNP_A-2190239 10829795
403 SNP_A-4233646 10841345
404 SNP_A-2211771 10933589
405 SNP_A-2176916 10952065
406 SNP_A-2286947 10961063
407 SNP_A-2031605 10983386
408 SNP_A-1852210 11016328
409 SNP_A-1959830 11200750
410 SNP_A-2263001 11216379
411 SNP_A-4236118 11216546
412 SNP_A-1800479 11224652
413 SNP_A-2026371 11227307
414 SNP_A-2166129 11342455
415 SNP_A-4224237 11344402
416 SNP_A-1900041 11399128
417 SNP_A-1839838 11449891
418 SNP_A-4232976 11540865
419 SNP_A-1904651 11570256
420 SNP_A-1781313 11754202
421 SNP_A-1852165 11765754
422 SNP_A-4218646 11812055
423 SNP_A-2116773 11857429
424 SNP_A-2123595 11872557
425 SNP_A-2217826 11874213
426 SNP_A-1932219 11968650
427 SNP_A-1798880 11974992
428 SNP_A-1865709 11976617
429 SNP_A-2214122 12075775
430 SNP_A-2284891 12140439
431 SNP_A-2104223 12172230
432 SNP_A-4194347 12186942
433 SNP_A-1888291 12262206
434 SNP_A-1872428 12359485
435 SNP_A-4207658 12624980
436 SNP_A-4234524 12692907
437 SNP_A-2084981 12706819
438 SNP_A-1840085 12708950
439 SNP_A-4232630 12726989
440 SNP_A-2245544 12741650
441 SNP_A-2182151 13668036
442 SNP_A-2264437 13710216
443 SNP_A-1845603 13732157
444 SNP_A-2050779 13747440
445 SNP_A-2209641 13777805
446 SNP_A-1822120 13779141
447 SNP_A-1823838 13786817
448 SNP_A-1926444 13810486
449 SNP_A-1918305 13811098
450 SNP_A-1999886 13820106
451 SNP_A-1962430 13820812
452 SNP_A-2301725 13829992
453 SNP_A-1841358 13917981
454 SNP_A-2079055 13926061
455 SNP_A-4201139 13940438
456 SNP_A-2149457 13953269
457 SNP_A-1962705 13969044
458 SNP_A-1937624 13977885
459 SNP_A-4206764 13981701
460 SNP_A-1801459 13989815
461 SNP_A-1793036 13993019
462 SNP_A-2064179 13997797
463 SNP_A-2187317 13997814
464 SNP_A-4223397 13998083
465 SNP_A-2083432 13999040
466 SNP_A-1962888 14006006
467 SNP_A-1999888 14006741
468 SNP_A-2091241 14021028
469 SNP_A-1853409 14030573
470 SNP_A-1950955 14080611
471 SNP_A-2158254 14096310
472 SNP_A-2067824 14098996
473 SNP_A-2227417 14174529
474 SNP_A-1946755 14216642
475 SNP_A-1947453 14222669
476 SNP_A-1936663 14240546
477 SNP_A-2038668 14241174
478 SNP_A-2056655 14242832
479 SNP_A-2129566 14242955
480 SNP_A-2088183 14282799
481 SNP_A-2241164 14318380
482 SNP_A-1908703 14336754
483 SNP_A-2050726 14341144
484 SNP_A-1964175 14367357
485 SNP_A-4208237 14367590
486 SNP_A-1964177 14367657
487 SNP_A-4208238 14367811
488 SNP_A-2203889 14369306
489 SNP_A-1964188 14370144
490 SNP_A-1837377 14373150
491 SNP_A-1911711 14373193
492 SNP_A-2073278 14431694
493 SNP_A-1806846 14439207
494 SNP_A-2100128 14545612
495 SNP_A-1934895 14550316
496 SNP_A-2060947 14598533
497 SNP_A-1964784 14598710
498 SNP_A-1791731 14633221
499 SNP_A-1958749 14649319
500 SNP_A-1964844 14654967
501 SNP_A-1964848 14655176
502 SNP_A-2191464 14655545
503 SNP_A-1808759 14656243
504 SNP_A-2063728 14660705
505 SNP_A-1940385 14663429
506 SNP_A-1964869 14677802
507 SNP_A-1964871 14678580
508 SNP_A-1864370 14684368
509 SNP_A-1864377 14694973
510 SNP_A-1999893 14721675
511 SNP_A-1937874 14743155
512 SNP_A-1795578 14773778
513 SNP_A-1965048 14780660
514 SNP_A-2109885 14782670
515 SNP_A-1841240 14806807
516 SNP_A-1959482 14806875
517 SNP_A-4200921 14807236
518 SNP_A-2039358 14813781
519 SNP_A-4231366 14816778
520 SNP_A-1885921 14817398
521 SNP_A-2302093 14834248
522 SNP_A-2055571 14915334
523 SNP_A-1999895 14915462
524 SNP_A-1796861 14918352
525 SNP_A-2040364 14920636
526 SNP_A-1844809 14921458
527 SNP_A-1918622 14945201
528 SNP_A-2084205 14948354
529 SNP_A-2112867 14986431
530 SNP_A-4238757 14998801
531 SNP_A-4208447 15014574
532 SNP_A-1965554 15017570
533 SNP_A-4231807 15017753
534 SNP_A-2068432 15068031
535 SNP_A-4228020 15074791
536 SNP_A-1863924 15080539
537 SNP_A-2187234 15081469
538 SNP_A-1803233 15107144
539 SNP_A-2082485 15145684
540 SNP_A-2099142 15145768
541 SNP_A-2095563 15160805
542 SNP_A-2049635 15167920
543 SNP_A-2121336 15169836
544 SNP_A-1786153 15177446
545 SNP_A-1904537 15180065
546 SNP_A-2310164 15196003
547 SNP_A-1791099 15204190
548 SNP_A-2093700 15223870
549 SNP_A-1870267 15227584
550 SNP_A-2273458 15227828
551 SNP_A-1999900 15281743
552 SNP_A-2051480 15285942
553 SNP_A-1999901 15287000
554 SNP_A-2233162 15302815
555 SNP_A-1814246 15372919
556 SNP_A-2269239 15376238
557 SNP_A-2235829 15379784
558 SNP_A-2170216 15379907
559 SNP_A-2307551 15388886
560 SNP_A-2206827 15389339
561 SNP_A-1876286 15394737
562 SNP_A-1935392 15400921
563 SNP_A-4225376 15401074
564 SNP_A-1812807 15411846
565 SNP_A-2214699 15417908
566 SNP_A-2079203 15431729
567 SNP_A-2303962 15451923
568 SNP_A-4219084 15451957
569 SNP_A-1848987 15472636
570 SNP_A-2176690 15472672
571 SNP_A-2096277 15526459
572 SNP_A-4235335 15536018
573 SNP_A-1789195 15553038
574 SNP_A-2041457 15553976
575 SNP_A-2025020 15555069
576 SNP_A-2139913 15571914
577 SNP_A-4220734 15579724
578 SNP_A-2103635 15600726
579 SNP_A-2300210 15600876
580 SNP_A-1805890 15669301
581 SNP_A-4233354 15669395
582 SNP_A-4220946 15683933
583 SNP_A-1999906 15704370
584 SNP_A-1999907 15704579
585 SNP_A-1999908 15704654
586 SNP_A-1825872 15729721
587 SNP_A-1947484 15733150
588 SNP_A-1856143 15733390
589 SNP_A-1792049 15746866
590 SNP_A-1957325 15794958
591 SNP_A-4236818 15832473
592 SNP_A-1817181 15855888
593 SNP_A-1967671 15857893
594 SNP_A-4208786 15858527
595 SNP_A-1967729 15865925
596 SNP_A-1873238 15869142
597 SNP_A-2093789 15921872
598 SNP_A-2113504 15922480
599 SNP_A-2309488 15947715
600 SNP_A-2298108 15960411
601 SNP_A-2307636 15987920
602 SNP_A-2261239 16040386
603 SNP_A-2067412 16040442
604 SNP_A-2179213 16147834
605 SNP_A-2125523 16169282
606 SNP_A-2216991 16179433
607 SNP_A-2088689 16380205
608 SNP_A-4205010 16440209
609 SNP_A-4233585 16475731
610 SNP_A-2177056 16480458
611 SNP_A-2131579 16490399
612 SNP_A-1968662 16495133
613 SNP_A-2042724 16541520
614 SNP_A-2141395 16612540
615 SNP_A-4198194 16612622
616 SNP_A-2257247 16669308
617 SNP_A-2256849 17244272
618 SNP_A-4201549 17244342
619 SNP_A-2253781 17244984
620 SNP_A-2093790 17251616
621 SNP_A-2204960 17267362
622 SNP_A-1909848 17269290
623 SNP_A-4225677 17273681
624 SNP_A-2156989 17276593
625 SNP_A-2067882 17280800
626 SNP_A-2184594 17294889
627 SNP_A-1884422 17295197
628 SNP_A-2302692 17295247
629 SNP_A-2211890 17295659
630 SNP_A-1876085 17304986
631 SNP_A-1973904 17313441
632 SNP_A-4240716 17338088
633 SNP_A-2311094 17339000
634 SNP_A-2195387 17358240
635 SNP_A-2184501 17358501
636 SNP_A-2229193 17358527
637 SNP_A-2082647 17363419
638 SNP_A-2026294 17380195
639 SNP_A-2167586 17382217
640 SNP_A-2031663 17387321
641 SNP_A-2200296 17406897
642 SNP_A-2203985 17425462
643 SNP_A-1828225 17429765
644 SNP_A-4217228 17463664
645 SNP_A-2296337 17468512
646 SNP_A-1934654 17491866
647 SNP_A-4200423 17501632
648 SNP_A-1850375 17534583
649 SNP_A-1916201 17553864
650 SNP_A-1999917 17588981
651 SNP_A-2105728 17620614
652 SNP_A-4202765 17627402
653 SNP_A-2069983 17635899
654 SNP_A-1954352 17636153
655 SNP_A-1927205 17653851
656 SNP_A-2070725 17756944
657 SNP_A-1848706 17946092
658 SNP_A-4221641 17956877
659 SNP_A-1923109 18005188
660 SNP_A-1787495 18074768
661 SNP_A-2169502 18138561
662 SNP_A-4209947 18143950
663 SNP_A-2233892 18146891
664 SNP_A-2289897 18147485
665 SNP_A-1976162 18162068
666 SNP_A-2095032 18169994
667 SNP_A-2176444 18170275
668 SNP_A-2145181 18183656
669 SNP_A-2169805 18183727
670 SNP_A-1892226 18191608
671 SNP_A-2148898 18211185
672 SNP_A-1837779 18212335
673 SNP_A-1783083 18212612
674 SNP_A-2076855 18215612
675 SNP_A-1893989 18215693
676 SNP_A-1896968 18218679
677 SNP_A-1883628 18218752
678 SNP_A-2044586 18222351
679 SNP_A-2070937 18223453
680 SNP_A-4234959 18239273
681 SNP_A-2138088 18247312
682 SNP_A-2141231 18247425
683 SNP_A-1976617 18268300
684 SNP_A-2115096 18298570
685 SNP_A-2216886 18313665
686 SNP_A-1784092 18314001
687 SNP_A-1864218 18320077
688 SNP_A-4193587 18353084
689 SNP_A-2138967 18379956
690 SNP_A-1790323 18422996
691 SNP_A-1908423 18423270
692 SNP_A-2313376 18423781
693 SNP_A-2103572 18427298
694 SNP_A-2257259 18428246
695 SNP_A-1943536 18449300
696 SNP_A-2262324 18450662
697 SNP_A-2237433 18450835
698 SNP_A-2313498 18462207
699 SNP_A-1781089 18462330
700 SNP_A-1977236 18468013
701 SNP_A-1977240 18468446
702 SNP_A-2080086 18485256
703 SNP_A-1834794 18530814
704 SNP_A-1935363 18540926
705 SNP_A-4210260 18542037
706 SNP_A-1879451 18578087
707 SNP_A-2263991 18594465
708 SNP_A-1895320 18630773
709 SNP_A-2197348 18637895
710 SNP_A-2208474 18639400
711 SNP_A-2204442 18666223
712 SNP_A-4234899 18667842
713 SNP_A-1911072 18676731
714 SNP_A-1903796 18699052
715 SNP_A-2232891 18711981
716 SNP_A-2215392 18762123
717 SNP_A-2263384 18768431
718 SNP_A-2264746 18793272
719 SNP_A-2304622 18834682
720 SNP_A-1786477 18939955
721 SNP_A-1928902 18950412
722 SNP_A-2268833 18981623
723 SNP_A-2229669 18985613
724 SNP_A-2308210 18994343
725 SNP_A-1941053 19012104
726 SNP_A-1861378 19015539
727 SNP_A-2172138 19028910
728 SNP_A-2191658 19114491
729 SNP_A-1978782 19138735
730 SNP_A-4201504 19204663
731 SNP_A-4219346 19205361
732 SNP_A-1978962 19237933
733 SNP_A-4210544 19238139
734 SNP_A-1956009 19246192
735 SNP_A-2283016 19248604
736 SNP_A-1944022 19265620
737 SNP_A-2053190 19287401
738 SNP_A-4232752 19287891
739 SNP_A-2254743 19315095
740 SNP_A-1865414 19329844
741 SNP_A-2073027 19361426
742 SNP_A-1979267 19371707
743 SNP_A-2272137 19398172
744 SNP_A-2192521 19432550
745 SNP_A-2101901 19457794
746 SNP_A-1820442 19491188
747 SNP_A-4234922 19517942
748 SNP_A-2079266 19518260
749 SNP_A-4195558 19564341
750 SNP_A-1886394 19596666
751 SNP_A-2173678 19596687
752 SNP_A-4202924 19599732
753 SNP_A-2195599 19619186
754 SNP_A-1897118 19632422
755 SNP_A-1980137 19664543
756 SNP_A-2053768 19665114
757 SNP_A-4200173 19666571
758 SNP_A-1893356 19666774
759 SNP_A-2065311 19681653
760 SNP_A-2235940 19716163
761 SNP_A-2037804 19748612
762 SNP_A-2071319 19749025
763 SNP_A-2121853 19846507
764 SNP_A-1892255 19881467
765 SNP_A-2283542 19887887
766 SNP_A-4235368 19890664
767 SNP_A-2108490 19890782
768 SNP_A-4230644 19891367
769 SNP_A-1880316 19950721
770 SNP_A-2047573 19965212
771 SNP_A-2276642 19971696
772 SNP_A-1869892 20008409
773 SNP_A-1980834 20055929
774 SNP_A-4231039 20056669
775 SNP_A-4207033 20056775
776 SNP_A-2143938 20057190
777 SNP_A-2076859 20057216
778 SNP_A-4239215 20057522
779 SNP_A-4232005 20076221
780 SNP_A-2164099 20115734
781 SNP_A-1896238 20116420
782 SNP_A-2237615 20164537
783 SNP_A-1980974 20166123
784 SNP_A-2298261 20175738
785 SNP_A-4195432 20182152
786 SNP_A-2170342 20207216
787 SNP_A-1981115 20240265
788 SNP_A-2201032 20281961
789 SNP_A-2236142 20363887
790 SNP_A-1809488 20364429
791 SNP_A-2235189 20366457
792 SNP_A-1882393 20374948
793 SNP_A-2062951 20375348
794 SNP_A-2291757 20392395
795 SNP_A-2247422 20398634
796 SNP_A-1908601 20422710
797 SNP_A-2257826 20432514
798 SNP_A-1981699 20448489
799 SNP_A-4210974 20465462
800 SNP_A-1981793 20465542
801 SNP_A-1847622 20466438
802 SNP_A-2215592 20488308
803 SNP_A-2164890 20506985
804 SNP_A-2242176 20509961
805 SNP_A-4199886 20530474
806 SNP_A-2139066 20535525
807 SNP_A-1947194 20539592
808 SNP_A-1892022 20737942
809 SNP_A-1982428 20738290
810 SNP_A-4211081 20739322
811 SNP_A-2025601 20756009
812 SNP_A-2025647 20756090
813 SNP_A-2205442 20756109
814 SNP_A-2125547 20760935
815 SNP_A-1982515 20766552
816 SNP_A-2237418 20767205
817 SNP_A-1935902 20768308
818 SNP_A-2114132 20783991
819 SNP_A-2085910 20800741
820 SNP_A-2156249 20849587
821 SNP_A-4200528 20849967
822 SNP_A-4192865 20850335
823 SNP_A-1940571 20852405
824 SNP_A-1944769 20853037
825 SNP_A-1982894 20858665
826 SNP_A-1861191 20875389
827 SNP_A-4221107 20892992
828 SNP_A-2064284 20893785
829 SNP_A-2259578 20907695
830 SNP_A-4206323 20907736
831 SNP_A-1817070 20970370
832 SNP_A-2276630 20978603
833 SNP_A-1983366 21027782
834 SNP_A-1983371 21029254
835 SNP_A-1983373 21029449
836 SNP_A-1914781 21039689
837 SNP_A-4204604 21072351
838 SNP_A-1947306 21072561
839 SNP_A-1983522 21107510
840 SNP_A-2194554 21118422
841 SNP_A-2116970 21171950
842 SNP_A-1936817 21178748
843 SNP_A-2269516 21197078
844 SNP_A-1999941 21282818
845 SNP_A-4219671 21494123
846 SNP_A-1892273 21524162
847 SNP_A-1952960 21560441
848 SNP_A-1842330 21584318
849 SNP_A-2279143 21615324
850 SNP_A-2062270 21666648
851 SNP_A-2086845 21677635
852 SNP_A-2292646 21693577
853 SNP_A-4202677 21694344
854 SNP_A-2236414 21713296
855 SNP_A-4221240 21713473
856 SNP_A-2049557 21715843
857 SNP_A-4211511 21752655
858 SNP_A-2224058 21764321
859 SNP_A-2242562 21772078
860 SNP_A-1807147 21773007
861 SNP_A-1887294 21822049
862 SNP_A-1785236 21825891
863 SNP_A-4229522 21921238
864 SNP_A-2053280 21996753
865 SNP_A-1785992 22032698
866 SNP_A-4237150 22099678
867 SNP_A-1910675 22111362
868 SNP_A-2194474 22267838
869 SNP_A-2172606 22274125
870 SNP_A-2040635 22285232
871 SNP_A-4229702 22298229
872 SNP_A-1986327 22365474
873 SNP_A-2045626 22399401
874 SNP_A-2041968 22404140
875 SNP_A-2230423 22410236
876 SNP_A-2182957 22425323
877 SNP_A-2032518 22426065
878 SNP_A-4202695 22433872
879 SNP_A-2148057 22437958
880 SNP_A-4238428 22501644
881 SNP_A-2290668 22501974
882 SNP_A-2288323 22511748
883 SNP_A-2253532 22512779
884 SNP_A-2092875 22571034
885 SNP_A-1953323 22598412
886 SNP_A-1818844 22603856
887 SNP_A-2127317 22605105
888 SNP_A-2175725 22655189
889 SNP_A-1828837 22663042
890 SNP_A-2290561 22684110
891 SNP_A-2214877 22684394
892 SNP_A-1986940 22686876
893 SNP_A-1792137 22686941
894 SNP_A-1840077 22694555
895 SNP_A-2077347 22700518
896 SNP_A-4211866 22709086
897 SNP_A-2026869 22807231
898 SNP_A-1987308 22832941
899 SNP_A-1936572 22854463
900 SNP_A-2092463 22934579
901 SNP_A-2150018 22936517
902 SNP_A-2186095 22969405
903 SNP_A-1828213 22990760
904 SNP_A-2206301 23028876
905 SNP_A-1897000 23097909
906 SNP_A-4198110 23107533
907 SNP_A-4231428 23151219
908 SNP_A-2148176 23161486
909 SNP_A-2306194 23184612
910 SNP_A-2263527 23249128
911 SNP_A-1872276 23336055
912 SNP_A-1872367 23344352
913 SNP_A-1920836 23344928
914 SNP_A-2214910 23373941
915 SNP_A-2163165 23379759
916 SNP_A-1988572 23383171
917 SNP_A-1988590 23385634
918 SNP_A-1988634 23393927
919 SNP_A-4221800 23427253
920 SNP_A-2084638 23491596
921 SNP_A-2296855 23557564
922 SNP_A-4221655 23581506
923 SNP_A-2224916 23662154
924 SNP_A-2220377 23662285
925 SNP_A-2097909 23710147
926 SNP_A-2125839 23800516
927 SNP_A-2186169 23802056
928 SNP_A-1788234 23869040
929 SNP_A-1916342 23876013
930 SNP_A-2106184 23876686
931 SNP_A-2125613 23926052
932 SNP_A-1783012 24273786
933 SNP_A-1798613 24277575
934 SNP_A-1893096 24277753
935 SNP_A-1847000 24277926
936 SNP_A-1804599 24281001
937 SNP_A-1942355 24327275
938 SNP_A-1888435 24347764
939 SNP_A-1884451 24425422
940 SNP_A-4226461 24430347
941 SNP_A-2224662 24440677
942 SNP_A-1819229 24444667
943 SNP_A-1803038 24453580
944 SNP_A-1905050 24454080
945 SNP_A-2153769 24454749
946 SNP_A-2083771 24480006
947 SNP_A-2138544 24482340
948 SNP_A-2112044 24483171
949 SNP_A-2150341 24504877
950 SNP_A-4238768 24542381
951 SNP_A-2293854 24567738
952 SNP_A-2219192 24576850
953 SNP_A-4235539 24580470
954 SNP_A-1930349 24583707
955 SNP_A-1990582 24586983
956 SNP_A-2094263 24611429
957 SNP_A-2292677 24616190
958 SNP_A-2205396 24616370
959 SNP_A-2208671 24620897
960 SNP_A-2246975 24621964
961 SNP_A-2195391 24682656
962 SNP_A-2051199 24706523
963 SNP_A-2186699 24706588
964 SNP_A-1827720 24727780
965 SNP_A-4222241 24748077
966 SNP_A-2276052 24790130
967 SNP_A-4227219 24799588
968 SNP_A-4231667 24800148
969 SNP_A-2098597 24800212
970 SNP_A-1932053 24827553
971 SNP_A-2292509 24893768
972 SNP_A-4239916 24894642
973 SNP_A-2202276 24932015
974 SNP_A-1822845 24939035
975 SNP_A-1832458 24948388
976 SNP_A-1888602 24963033
977 SNP_A-1792249 25072086
978 SNP_A-2291065 25078991
979 SNP_A-1904375 25133973
980 SNP_A-1784630 25134283
981 SNP_A-2114121 25134327
982 SNP_A-1991519 25166932
983 SNP_A-1953125 25167465
984 SNP_A-4198069 25169771
985 SNP_A-1991717 25210174
986 SNP_A-2189659 25249753
987 SNP_A-2202474 25250495
988 SNP_A-2258931 25257024
989 SNP_A-2211976 25264714
990 SNP_A-1991843 25276370
991 SNP_A-4212730 25280441
992 SNP_A-4212732 25281052
993 SNP_A-1991852 25281106
994 SNP_A-4212733 25281515
995 SNP_A-2061354 25319976
996 SNP_A-4229330 25332019
997 SNP_A-2069728 25345877
998 SNP_A-1925264 25633507
999 SNP_A-1934733 25765467
1000 SNP_A-2246238 25851514
1001 SNP_A-2184695 25852718
1002 SNP_A-4226678 25979356
1003 SNP_A-1806208 25990886
1004 SNP_A-2294930 26002025
1005 SNP_A-1993284 26044137
1006 SNP_A-1999965 26047956
1007 SNP_A-1999966 26048433
1008 SNP_A-1800576 26087903
1009 SNP_A-1993552 26148135
1010 SNP_A-4232971 26150840
1011 SNP_A-1847368 26156548
1012 SNP_A-2201733 26156704
1013 SNP_A-4232869 26163067
1014 SNP_A-1993768 26257277
1015 SNP_A-2073010 26274610
1016 SNP_A-2094750 26302024
1017 SNP_A-2042892 26321436
1018 SNP_A-2209780 26347026
1019 SNP_A-1993958 26348108
1020 SNP_A-2259044 26440752
1021 SNP_A-2142205 26512221
1022 SNP_A-2313734 26538189
1023 SNP_A-1909077 26557777
1024 SNP_A-2246518 26598019
1025 SNP_A-2029572 26628796
1026 SNP_A-2159339 26655267
1027 SNP_A-2052707 26697703
1028 SNP_A-4227928 26775281
1029 SNP_A-2127377 26776157
1030 SNP_A-2180558 26782253
1031 SNP_A-4198231 27049018
1032 SNP_A-1902278 27114596
1033 SNP_A-2195159 27185403
1034 SNP_A-2255710 27348076
1035 SNP_A-1785380 27348372
1036 SNP_A-1787901 27745588
1037 SNP_A-1999971 27928929
1038 SNP_A-1855623 28032786
1039 SNP_A-1901784 28085800
1040 SNP_A-4201520 28093071
1041 SNP_A-1837991 28096899
1042 SNP_A-2268930 28106641
1043 SNP_A-2147370 28106912
1044 SNP_A-2262005 28136668
1045 SNP_A-1800012 28137246
1046 SNP_A-1795373 28143324
1047 SNP_A-4230561 28192071
1048 SNP_A-2294758 28211875
1049 SNP_A-4217102 28264069
1050 SNP_A-4205391 28273465
1051 SNP_A-2313327 28297497
1052 SNP_A-4195384 28392439
1053 SNP_A-4198024 28439195
1054 SNP_A-2242349 28444904
1055 SNP_A-1940147 28477906
1056 SNP_A-1903876 28514412
1057 SNP_A-4216210 28548682
1058 SNP_A-4229773 28601729
1059 SNP_A-2057832 28602151
1060 SNP_A-1820864 29023832
1061 SNP_A-4207709 29026842
1062 SNP_A-1891283 29115041
1063 SNP_A-2089891 29135120
1064 SNP_A-2242007 29152997
1065 SNP_A-1907956 29156151
1066 SNP_A-1868220 29192067
1067 SNP_A-2118672 29242471
1068 SNP_A-1851921 29244086
1069 SNP_A-1907881 29291547
1070 SNP_A-2194719 29390880
1071 SNP_A-1912763 29444345
1072 SNP_A-1877372 29503543
1073 SNP_A-2152291 29553647
1074 SNP_A-2113682 29558377
1075 SNP_A-2138421 29626839
1076 SNP_A-1892693 29627097
1077 SNP_A-1997906 29665792
1078 SNP_A-1958035 29708375
1079 SNP_A-4221380 29727262
1080 SNP_A-4232726 29727327
1081 SNP_A-2026589 29729431
1082 SNP_A-2247964 29731644
1083 SNP_A-4194764 29731797
1084 SNP_A-2114494 29732351
1085 SNP_A-1790296 29737694
1086 SNP_A-1793267 29743411
1087 SNP_A-4207446 29851388
1088 SNP_A-1907042 29871097
1089 SNP_A-1952169 29876731
1090 SNP_A-2267324 29884445
1091 SNP_A-1868035 29907191
1092 SNP_A-1955057 29907258
1093 SNP_A-2023143 29907594
1094 SNP_A-2097392 29909308
1095 SNP_A-1879365 29909642
1096 SNP_A-2075639 29911319
1097 SNP_A-2292245 29929562
1098 SNP_A-4233315 29957675
1099 SNP_A-2217676 29987659
1100 SNP_A-1839010 29988267
1101 SNP_A-2244513 29995710
1102 SNP_A-2037262 30018849
1103 SNP_A-1874336 30033867
1104 SNP_A-2111007 30083464
1105 SNP_A-2227863 30142156
1106 SNP_A-2035010 30142246
1107 SNP_A-2111070 30142652
1108 SNP_A-1939473 30142884
1109 SNP_A-2302712 30142902
1110 SNP_A-1888010 30142966
1111 SNP_A-2274802 30149279
1112 SNP_A-1945245 30149315
1113 SNP_A-4222998 30154076
1114 SNP_A-1885232 30154594
1115 SNP_A-1823937 30193326
1116 SNP_A-2060747 30193460
1117 SNP_A-2103993 30212575
1118 SNP_A-1835667 30251360
1119 SNP_A-4204096 30271995
1120 SNP_A-1808252 30294158
1121 SNP_A-2288789 30294887
1122 SNP_A-2026138 30301721
1123 SNP_A-4236024 30301876
1124 SNP_A-2230129 30302058
1125 SNP_A-4225750 30303472
1126 SNP_A-4233261 30303500
1127 SNP_A-1999979 30303626
1128 SNP_A-2246646 30305436
1129 SNP_A-2064812 30365942
1130 SNP_A-2235430 30373091
1131 SNP_A-2142665 30400299
1132 SNP_A-2223616 30411823
1133 SNP_A-4235162 30431759
1134 SNP_A-2148133 30432024
1135 SNP_A-1851581 30432085
1136 SNP_A-2270948 30435437
1137 SNP_A-2174614 30438106
1138 SNP_A-2232323 30445358
1139 SNP_A-2099462 30445432
1140 SNP_A-2230318 30479518
1141 SNP_A-1999704 30486063
1142 SNP_A-4233295 30493081
1143 SNP_A-2198292 30561794
1144 SNP_A-2065918 30562362
1145 SNP_A-1896657 30579786
1146 SNP_A-1797780 30600722
1147 SNP_A-2220774 30606071
1148 SNP_A-2222307 30660481
1149 SNP_A-4213882 30666128
1150 SNP_A-2267096 30698781
1151 SNP_A-2224866 30807250
1152 SNP_A-2083787 30818096
1153 SNP_A-1895431 30830889
1154 SNP_A-2070119 30832451
1155 SNP_A-4194543 30835977
1156 SNP_A-2217706 30837806
1157 SNP_A-2150963 30839081
1158 SNP_A-2304277 30844096
1159 SNP_A-2161671 30853199
1160 SNP_A-2092990 30853549
1161 SNP_A-1999878 30858313
1162 SNP_A-1999882 30861554
1163 SNP_A-4235392 30890970
1164 SNP_A-4240307 30915622
1165 SNP_A-4234022 30922236
1166 SNP_A-2092784 30928177
1167 SNP_A-2234843 30948263
1168 SNP_A-2224206 31060872
1169 SNP_A-1930995 31062734
1170 SNP_A-2149754 31080764
1171 SNP_A-1882442 31087778
1172 SNP_A-2217470 31119986
1173 SNP_A-1899151 31157774
1174 SNP_A-1804176 31180643
1175 SNP_A-2180899 31234025
1176 SNP_A-1826436 31266066
1177 SNP_A-2175376 31276278
1178 SNP_A-2239262 31292882
1179 SNP_A-1898204 31329529
1180 SNP_A-2174109 31329907
1181 SNP_A-1957874 31346472
1182 SNP_A-4229778 31355931
1183 SNP_A-1858591 31374776
1184 SNP_A-1870609 31376122
1185 SNP_A-2300690 31443646
1186 SNP_A-2137684 31454967
1187 SNP_A-1786660 31466690
1188 SNP_A-2075674 31472999
1189 SNP_A-2198504 31474457
1190 SNP_A-4194567 31494753
1191 SNP_A-1827990 31495149
1192 SNP_A-1948655 31503795
1193 SNP_A-1881163 31513293
1194 SNP_A-2232455 31547090
1195 SNP_A-1959710 31553866
1196 SNP_A-2056754 31560833
1197 SNP_A-4198847 31561040
1198 SNP_A-2163594 31595223
1199 SNP_A-2000268 31628061
1200 SNP_A-4240983 31630585
1201 SNP_A-2260219 31635504
1202 SNP_A-2043532 31636145
1203 SNP_A-2143386 31636250
1204 SNP_A-2214366 31654224
1205 SNP_A-1814623 31656767
1206 SNP_A-2067488 31681711
1207 SNP_A-2116912 31690408
1208 SNP_A-4224911 31746460
1209 SNP_A-2238049 31755171
1210 SNP_A-1939379 31765080
1211 SNP_A-2244780 31770380
1212 SNP_A-2184033 31783177
1213 SNP_A-2078952 31784870
1214 SNP_A-1916781 31834653
1215 SNP_A-2115209 31854587
1216 SNP_A-2294599 31881134
1217 SNP_A-2258232 31881166
1218 SNP_A-1806015 31915725
1219 SNP_A-2279309 32013920
1220 SNP_A-1899346 32025202
1221 SNP_A-1792958 32038613
1222 SNP_A-2273675 32072717
1223 SNP_A-1880858 32766109
1224 SNP_A-1800016 32776597
1225 SNP_A-4219001 32838071
1226 SNP_A-2049690 32951743
1227 SNP_A-2047615 33053235
1228 SNP_A-2166403 33126183
1229 SNP_A-4236441 33128510
1230 SNP_A-2140656 33194048
1231 SNP_A-2266294 33338100
1232 SNP_A-4238481 33372759
1233 SNP_A-2139268 33470027
1234 SNP_A-1941574 33540412
1235 SNP_A-1887722 33595856
1236 SNP_A-1901956 33625895
1237 SNP_A-4220613 33629694
1238 SNP_A-4193775 33631383
1239 SNP_A-4214029 33665877
1240 SNP_A-2060491 33671601
1241 SNP_A-2287285 33726939
1242 SNP_A-2050897 33732649
1243 SNP_A-1818087 33741021
1244 SNP_A-2218880 33773922
1245 SNP_A-2082650 33774025
1246 SNP_A-2247084 33797617
1247 SNP_A-1802829 33813791
1248 SNP_A-1872863 33814372
1249 SNP_A-2279171 33823829
1250 SNP_A-1889952 33845740
1251 SNP_A-4214045 33853349
1252 SNP_A-2085168 33909921
1253 SNP_A-2271107 33946407
1254 SNP_A-2077027 33962016
1255 SNP_A-2118379 33978446
1256 SNP_A-2001334 33979566
1257 SNP_A-2088612 34004812
1258 SNP_A-4214079 34056481
1259 SNP_A-2001454 34056705
1260 SNP_A-1880080 34066888
1261 SNP_A-2279129 34067294
1262 SNP_A-1914390 34067363
1263 SNP_A-1801595 34067413
1264 SNP_A-1849536 34067461
1265 SNP_A-1786527 34076730
1266 SNP_A-4214089 34078764
1267 SNP_A-2052244 34085749
1268 SNP_A-1930421 34103977
1269 SNP_A-4223784 34108572
1270 SNP_A-1851258 34135252
1271 SNP_A-4198897 34156249
1272 SNP_A-2304256 34159297
1273 SNP_A-2001642 34170728
1274 SNP_A-2305263 34194865
1275 SNP_A-2139686 34213713
1276 SNP_A-1872621 34273058
1277 SNP_A-2182255 34287917
1278 SNP_A-2095025 34289517
1279 SNP_A-1849479 34301022
1280 SNP_A-1803671 34306003
1281 SNP_A-2001840 34306289
1282 SNP_A-4240536 34344752
1283 SNP_A-4214120 34357252
1284 SNP_A-4194895 34417696
1285 SNP_A-2108519 34420633
1286 SNP_A-1999990 34470075
1287 SNP_A-1999991 34470174
1288 SNP_A-1790636 34478745
1289 SNP_A-4201588 34483081
1290 SNP_A-2030401 34488049
1291 SNP_A-2220332 34488223
1292 SNP_A-2271256 34488274
1293 SNP_A-2124148 34488361
1294 SNP_A-4226553 34495278
1295 SNP_A-2045462 34500166
1296 SNP_A-1859824 34500489
1297 SNP_A-2026609 34506613
1298 SNP_A-1949339 34506653
1299 SNP_A-2145851 34508525
1300 SNP_A-4202577 34514192
1301 SNP_A-2076652 34514843
1302 SNP_A-2228276 34515663
1303 SNP_A-2002002 34519557
1304 SNP_A-4235892 34521341
1305 SNP_A-4173289 34526931
1306 SNP_A-2271074 34545292
1307 SNP_A-1957986 34566361
1308 SNP_A-2186646 34566417
1309 SNP_A-2241211 34591193
1310 SNP_A-1886176 34612435
1311 SNP_A-2002117 34635976
1312 SNP_A-1833718 34641039
1313 SNP_A-4227277 34704267
1314 SNP_A-1932181 34704538
1315 SNP_A-1899923 34726443
1316 SNP_A-2290033 34731975
1317 SNP_A-2267002 34754628
1318 SNP_A-4213906 34767578
1319 SNP_A-1813856 34833990
1320 SNP_A-1796833 34847447
1321 SNP_A-2031304 34855555
1322 SNP_A-4236324 34861071
1323 SNP_A-2281493 34889206
1324 SNP_A-1802822 34890869
1325 SNP_A-2299071 34890922
1326 SNP_A-4214173 34899525
1327 SNP_A-2225379 34903546
1328 SNP_A-1952395 34905850
1329 SNP_A-2174966 34905985
1330 SNP_A-2255805 34906304
1331 SNP_A-2217453 35079081
1332 SNP_A-1999997 35079788
1333 SNP_A-2120319 35370701
1334 SNP_A-4202576 35446898
1335 SNP_A-2225493 35660734
1336 SNP_A-2002829 35723625
1337 SNP_A-2153317 35977753
1338 SNP_A-2215597 35993145
1339 SNP_A-2081344 36118385
1340 SNP_A-2268897 36144006
1341 SNP_A-2137957 36147697
1342 SNP_A-1957769 36180393
1343 SNP_A-2118263 36185347
1344 SNP_A-4230632 36324482
1345 SNP_A-2252959 36373955
1346 SNP_A-2220883 36484230
1347 SNP_A-1813864 36505444
1348 SNP_A-1846284 36590653
1349 SNP_A-1806428 36591088
1350 SNP_A-2199075 36608938
1351 SNP_A-2003231 36650611
1352 SNP_A-4219724 36677347
1353 SNP_A-2003273 36681972
1354 SNP_A-2294575 36775637
1355 SNP_A-2297919 36775860
1356 SNP_A-1856813 36791227
1357 SNP_A-1890831 36850363
1358 SNP_A-1853771 36862510
1359 SNP_A-4214293 36899099
1360 SNP_A-2217504 36909010
1361 SNP_A-2275645 36909257
1362 SNP_A-4218842 36923048
1363 SNP_A-2116748 36930532
1364 SNP_A-2179165 36942252
1365 SNP_A-4214300 36947360
1366 SNP_A-4235996 36965264
1367 SNP_A-1789762 36965328
1368 SNP_A-4229541 37012625
1369 SNP_A-2109120 37028650
1370 SNP_A-2101894 37028967
1371 SNP_A-2072536 37057411
1372 SNP_A-1952881 37057710
1373 SNP_A-1881978 37098670
1374 SNP_A-2107004 37102117
1375 SNP_A-2000008 37149500
1376 SNP_A-2024358 37157217
1377 SNP_A-2058758 37163148
1378 SNP_A-1849579 37168926
1379 SNP_A-2117412 37170626
1380 SNP_A-2122841 37170848
1381 SNP_A-2072350 37171023
1382 SNP_A-1797458 37172561
1383 SNP_A-2296487 37174588
1384 SNP_A-2095269 37175127
1385 SNP_A-2168303 37175999
1386 SNP_A-2047423 37187392
1387 SNP_A-4238854 37192428
1388 SNP_A-1824096 37261808
1389 SNP_A-2205819 37261967
1390 SNP_A-2003852 37285582
1391 SNP_A-2312253 37298263
1392 SNP_A-1913447 37298309
1393 SNP_A-2040076 37340026
1394 SNP_A-2235904 37349115
1395 SNP_A-2234200 37349801
1396 SNP_A-2072998 37378878
1397 SNP_A-1931877 37393891
1398 SNP_A-2225337 37394657
1399 SNP_A-2004000 37399568
1400 SNP_A-2004001 37401328
1401 SNP_A-2004008 37408704
1402 SNP_A-2180395 37440103
1403 SNP_A-2106039 37452463
1404 SNP_A-1898614 37488095
1405 SNP_A-1905277 37539601
1406 SNP_A-2220626 37543210
1407 SNP_A-1883294 37546173
1408 SNP_A-2112554 37580444
1409 SNP_A-2278400 37625921
1410 SNP_A-2075056 37633891
1411 SNP_A-2298485 37664741
1412 SNP_A-1905639 37674918
1413 SNP_A-2128115 37734200
1414 SNP_A-1890380 37778946
1415 SNP_A-1887833 37796641
1416 SNP_A-2187530 37803283
1417 SNP_A-1825425 37822139
1418 SNP_A-2054141 37882339
1419 SNP_A-1785477 37919753
1420 SNP_A-2000009 37927460
1421 SNP_A-2300525 37935926
1422 SNP_A-2070351 37938914
1423 SNP_A-2188018 38044082
1424 SNP_A-4217986 38218241
1425 SNP_A-2184217 38294679
1426 SNP_A-2100380 38308774
1427 SNP_A-2041716 38331981
1428 SNP_A-2273785 38336510
1429 SNP_A-2136912 38369363
1430 SNP_A-1948264 38430471
1431 SNP_A-4231557 38453613
1432 SNP_A-2282042 38504834
1433 SNP_A-4216964 38564555
1434 SNP_A-2043615 38577455
1435 SNP_A-2232094 38579217
1436 SNP_A-1855900 38586544
1437 SNP_A-4214427 38624260
1438 SNP_A-4238346 38638703
1439 SNP_A-2049194 38653302
1440 SNP_A-1798128 38657116
1441 SNP_A-1781892 38657364
1442 SNP_A-1877980 38676588
1443 SNP_A-1849472 38677487
1444 SNP_A-1943275 38677713
1445 SNP_A-4214434 38692010
1446 SNP_A-1860382 38783415
1447 SNP_A-2175629 38802362
1448 SNP_A-4206388 38802669
1449 SNP_A-2031392 38838561
1450 SNP_A-2292754 38841953
1451 SNP_A-1892907 38843073
1452 SNP_A-2291925 38843128
1453 SNP_A-2110394 38843937
1454 SNP_A-1807765 38876856
1455 SNP_A-1897540 38907775
1456 SNP_A-1789842 38907853
1457 SNP_A-1791463 38908061
1458 SNP_A-4222510 38918488
1459 SNP_A-1960265 38971968
1460 SNP_A-2211790 38976121
1461 SNP_A-2272569 38982077
1462 SNP_A-2219056 38987750
1463 SNP_A-2253226 38990481
1464 SNP_A-2005154 39001900
1465 SNP_A-2071724 39002571
1466 SNP_A-2094170 39019921
1467 SNP_A-2310803 39031261
1468 SNP_A-1881669 39111843
1469 SNP_A-1910353 39112269
1470 SNP_A-2284982 39127938
1471 SNP_A-2118473 39127958
1472 SNP_A-2180958 39129744
1473 SNP_A-4196087 39130730
1474 SNP_A-2141968 39132281
1475 SNP_A-2301448 39160194
1476 SNP_A-2090623 39276465
1477 SNP_A-2099928 39415969
1478 SNP_A-2066744 39451577
1479 SNP_A-1888278 39492106
1480 SNP_A-1953000 39508921
1481 SNP_A-1890206 39618854
1482 SNP_A-2243549 39717884
1483 SNP_A-2005721 39800767
1484 SNP_A-2131132 39821691
1485 SNP_A-2005809 39912140
1486 SNP_A-1911054 39924704
1487 SNP_A-2245378 39925263
1488 SNP_A-4219978 39942311
1489 SNP_A-4197112 39955815
1490 SNP_A-1815932 39956509
1491 SNP_A-2005875 39967490
1492 SNP_A-2300264 39994442
1493 SNP_A-2005975 40062399
1494 SNP_A-2079441 40063184
1495 SNP_A-2072291 40063283
1496 SNP_A-2005985 40081505
1497 SNP_A-1861799 40116019
1498 SNP_A-1792554 40118588
1499 SNP_A-1784710 40200562
1500 SNP_A-2085017 40276366
1501 SNP_A-2024154 40286297
1502 SNP_A-2193981 40287864
1503 SNP_A-1958372 40295558
1504 SNP_A-1897701 40295744
1505 SNP_A-2305954 40295915
1506 SNP_A-2006054 40297277
1507 SNP_A-2006063 40311663
1508 SNP_A-2006064 40311815
1509 SNP_A-4229645 40319874
1510 SNP_A-2304306 40331835
1511 SNP_A-2054976 40367059
1512 SNP_A-1791265 40506245
1513 SNP_A-2092973 40534435
1514 SNP_A-2100843 40572576
1515 SNP_A-1870760 40620078
1516 SNP_A-2023586 40638388
1517 SNP_A-2277320 40677344
1518 SNP_A-2200432 40738770
1519 SNP_A-1793574 40739045
1520 SNP_A-2236024 40766637
1521 SNP_A-2025874 40777792
1522 SNP_A-4214568 40783727
1523 SNP_A-2260977 40823539
1524 SNP_A-2063276 40838331
1525 SNP_A-2170887 40853941
1526 SNP_A-4199055 40866417
1527 SNP_A-2274358 40883658
1528 SNP_A-2158680 40913572
1529 SNP_A-2160094 40950530
1530 SNP_A-2077776 40978039
1531 SNP_A-1792609 40999189
1532 SNP_A-2241081 41008533
1533 SNP_A-1845608 41042750
1534 SNP_A-2274151 41047009
1535 SNP_A-1869592 41054182
1536 SNP_A-1813896 41060035
1537 SNP_A-2025727 41066076
1538 SNP_A-2006590 41159458
1539 SNP_A-2006591 41159475
1540 SNP_A-1919690 41163937
1541 SNP_A-2205935 41167659
1542 SNP_A-2039891 41170303
1543 SNP_A-2308505 41206071
1544 SNP_A-2140644 41210004
1545 SNP_A-2096075 41219752
1546 SNP_A-2006618 41280018
1547 SNP_A-2072327 41303458
1548 SNP_A-2069278 41315091
1549 SNP_A-2197768 41335673
1550 SNP_A-1930355 41335916
1551 SNP_A-1808885 41343608
1552 SNP_A-2055774 41346233
1553 SNP_A-1847709 41439516
1554 SNP_A-2212900 41474334
1555 SNP_A-1881676 41486671
1556 SNP_A-1845074 41538823
1557 SNP_A-2136419 41582227
1558 SNP_A-1831140 41584781
1559 SNP_A-2142865 41616880
1560 SNP_A-2194953 41626804
1561 SNP_A-1909181 41627761
1562 SNP_A-2156848 41629135
1563 SNP_A-4229551 41634712
1564 SNP_A-2006807 41675625
1565 SNP_A-2006810 41686154
1566 SNP_A-2095804 41758040
1567 SNP_A-2176691 41810462
1568 SNP_A-2006906 41852454
1569 SNP_A-2000027 41860689
1570 SNP_A-2202437 41860931
1571 SNP_A-4214620 41862312
1572 SNP_A-2291687 41875464
1573 SNP_A-1783115 41906440
1574 SNP_A-2226647 41911980
1575 SNP_A-4228664 42020302
1576 SNP_A-4196955 42024945
1577 SNP_A-4224053 42043253
1578 SNP_A-2209650 42045511
1579 SNP_A-2250651 42046240
1580 SNP_A-4198101 42058586
1581 SNP_A-2268132 42079781
1582 SNP_A-2262896 42087343
1583 SNP_A-2254897 42091455
1584 SNP_A-2188091 42118976
1585 SNP_A-1821603 42135968
1586 SNP_A-2007193 42139575
1587 SNP_A-2026969 42151371
1588 SNP_A-1957138 42178338
1589 SNP_A-4216936 42190293
1590 SNP_A-2118547 42210783
1591 SNP_A-4214652 42238315
1592 SNP_A-4230580 42259646
1593 SNP_A-2247054 42265581
1594 SNP_A-1953624 42281538
1595 SNP_A-1851736 42350031
1596 SNP_A-2000030 42363237
1597 SNP_A-1918395 42363915
1598 SNP_A-2076304 42446110
1599 SNP_A-2196020 42455871
1600 SNP_A-1833993 42457822
1601 SNP_A-2132439 42461553
1602 SNP_A-4197014 42467785
1603 SNP_A-4197613 42496837
1604 SNP_A-2260114 42518562
1605 SNP_A-4222352 42536775
1606 SNP_A-1865356 42552848
1607 SNP_A-2078240 42596904
1608 SNP_A-2007635 42658772
1609 SNP_A-1847271 42665751
1610 SNP_A-2043524 42675493
1611 SNP_A-2007662 42680689
1612 SNP_A-4214690 42680806
1613 SNP_A-2025912 42701317
1614 SNP_A-2096839 42722795
1615 SNP_A-1795031 42734808
1616 SNP_A-1851177 42772374
1617 SNP_A-2007710 42781906
1618 SNP_A-4201603 42824331
1619 SNP_A-2220624 42846051
1620 SNP_A-2101840 42846091
1621 SNP_A-2215216 42936133
1622 SNP_A-2026522 43071708
1623 SNP_A-1805750 43073508
1624 SNP_A-2100455 43130565
1625 SNP_A-1932337 43142274
1626 SNP_A-2219602 43208491
1627 SNP_A-2165662 43223925
1628 SNP_A-1791273 43243769
1629 SNP_A-2079177 43279064
1630 SNP_A-2237769 43279210
1631 SNP_A-4224632 43332174
1632 SNP_A-2284893 43413660
1633 SNP_A-2008156 43414803
1634 SNP_A-2196109 43456199
1635 SNP_A-2028473 43536671
1636 SNP_A-4224509 43537268
1637 SNP_A-2257707 43599777
1638 SNP_A-4228167 43629687
1639 SNP_A-1834562 43651299
1640 SNP_A-4219085 43733117
1641 SNP_A-2260525 43754548
1642 SNP_A-1818538 43760103
1643 SNP_A-2214349 43811424
1644 SNP_A-4232836 43854299
1645 SNP_A-4232320 43856094
1646 SNP_A-2120596 43862219
1647 SNP_A-4235923 43895778
1648 SNP_A-4226451 43905603
1649 SNP_A-1909094 43912662
1650 SNP_A-2285011 43927066
1651 SNP_A-2266833 44006249
1652 SNP_A-1909149 44018364
1653 SNP_A-2046753 44018526
1654 SNP_A-2008509 44022072
1655 SNP_A-2196939 44026989
1656 SNP_A-2061344 44027101
1657 SNP_A-2163133 44041774
1658 SNP_A-4203121 44047021
1659 SNP_A-2084156 44051810
1660 SNP_A-2296410 44054791
1661 SNP_A-1868696 44071151
1662 SNP_A-4231433 44108976
1663 SNP_A-2243414 44169233
1664 SNP_A-1818564 44190217
1665 SNP_A-4237093 44197466
1666 SNP_A-1804777 44211561
1667 SNP_A-2279694 44280360
1668 SNP_A-1895862 44280782
1669 SNP_A-2282675 44292034
1670 SNP_A-2182157 44341065
1671 SNP_A-1841814 44358203
1672 SNP_A-2051780 44376093
1673 SNP_A-1801488 44376332
1674 SNP_A-2276526 44376388
1675 SNP_A-1812867 44458909
1676 SNP_A-2234124 44503655
1677 SNP_A-2132864 44518037
1678 SNP_A-2165016 44523977
1679 SNP_A-4229670 44524297
1680 SNP_A-2247158 44579751
1681 SNP_A-1860360 44651136
1682 SNP_A-2233331 44662096
1683 SNP_A-1808637 44674872
1684 SNP_A-2261657 44761020
1685 SNP_A-2009070 44772201
1686 SNP_A-1788259 44782388
1687 SNP_A-1954993 44822045
1688 SNP_A-1877500 44827453
1689 SNP_A-2154977 44835521
1690 SNP_A-2072842 44842729
1691 SNP_A-4195557 44939100
1692 SNP_A-1799185 44939730
1693 SNP_A-1859571 44992539
1694 SNP_A-4224183 45094150
1695 SNP_A-1930869 45133245
1696 SNP_A-4201972 45141673
1697 SNP_A-1785932 45196530
1698 SNP_A-1936234 45217583
1699 SNP_A-1857456 45220386
1700 SNP_A-2100355 45268982
1701 SNP_A-1950140 45357935
1702 SNP_A-2078710 45414041
1703 SNP_A-2194938 45471787
1704 SNP_A-2206785 45592076
1705 SNP_A-2075371 45592459
1706 SNP_A-1832180 45621518
1707 SNP_A-1895394 45621898
1708 SNP_A-2265664 45629763
1709 SNP_A-2009740 45653849
1710 SNP_A-2009743 45656230
1711 SNP_A-2009794 45726620
1712 SNP_A-2009808 45751262
1713 SNP_A-2025443 45773917
1714 SNP_A-4231989 45782405
1715 SNP_A-1855704 45850778
1716 SNP_A-4219460 45851217
1717 SNP_A-2039683 45858466
1718 SNP_A-2169575 45883428
1719 SNP_A-4221251 45883627
1720 SNP_A-2047690 45891938
1721 SNP_A-1920168 46018010
1722 SNP_A-2054870 46025304
1723 SNP_A-4237226 46060939
1724 SNP_A-4201961 46079170
1725 SNP_A-4239271 46094430
1726 SNP_A-2065568 46118821
1727 SNP_A-1789177 46119915
1728 SNP_A-2089460 46131307
1729 SNP_A-1834404 46166342
1730 SNP_A-2188917 46181254
1731 SNP_A-2183997 46183733
1732 SNP_A-2078071 46234713
1733 SNP_A-4214932 46235468
1734 SNP_A-2009868 46235599
1735 SNP_A-1786480 46258557
1736 SNP_A-2134027 46264751
1737 SNP_A-1895537 46275423
1738 SNP_A-1880141 46277641
1739 SNP_A-2203092 46277734
1740 SNP_A-2147552 46277896
1741 SNP_A-1934622 46294913
1742 SNP_A-2072432 46295164
1743 SNP_A-4219829 46319439
1744 SNP_A-2009943 46360474
1745 SNP_A-2224759 46377956
1746 SNP_A-2246436 46554189
1747 SNP_A-1959723 46591423
1748 SNP_A-2163499 46591508
1749 SNP_A-1916079 46603034
1750 SNP_A-2053159 46637627
1751 SNP_A-2135019 46741605
1752 SNP_A-1799171 46748360
1753 SNP_A-2141731 46773153
1754 SNP_A-2058090 46806436
1755 SNP_A-4192818 46807515
1756 SNP_A-2159507 46828579
1757 SNP_A-1840782 46828934
1758 SNP_A-2010331 46920315
1759 SNP_A-1822933 46922381
1760 SNP_A-2010360 46939662
1761 SNP_A-2047587 46978137
1762 SNP_A-2156553 46998473
1763 SNP_A-1939498 47040628
1764 SNP_A-4215003 47044772
1765 SNP_A-1884829 47047828
1766 SNP_A-2010535 47054414
1767 SNP_A-1947056 47090987
1768 SNP_A-2040723 47275070
1769 SNP_A-2304734 47306424
1770 SNP_A-2265907 47333705
1771 SNP_A-2299412 47346000
1772 SNP_A-2075682 47349323
1773 SNP_A-4215032 47413628
1774 SNP_A-2296873 47480699
1775 SNP_A-4207448 47490945
1776 SNP_A-2211891 47496411
1777 SNP_A-1864272 47504965
1778 SNP_A-1958877 47515313
1779 SNP_A-1826849 47535794
1780 SNP_A-1828585 47541330
1781 SNP_A-4202817 47578674
1782 SNP_A-1906457 47641903
1783 SNP_A-1908409 47680249
1784 SNP_A-2062042 47721351
1785 SNP_A-1922379 47763336
1786 SNP_A-1848013 47806301
1787 SNP_A-1822937 47807322
1788 SNP_A-2011008 47808911
1789 SNP_A-1860319 47834865
1790 SNP_A-1784284 47940962
1791 SNP_A-2301351 47953873
1792 SNP_A-4215072 47993041
1793 SNP_A-4194475 48027369
1794 SNP_A-4215076 48035206
1795 SNP_A-2146763 48041912
1796 SNP_A-2237762 48081044
1797 SNP_A-1839630 48082174
1798 SNP_A-2182233 48093310
1799 SNP_A-2301622 48107077
1800 SNP_A-4223639 48107992
1801 SNP_A-4201320 48108563
1802 SNP_A-2210447 48110079
1803 SNP_A-4215086 48113592
1804 SNP_A-2045311 48116977
1805 SNP_A-1941379 48123386
1806 SNP_A-1801491 48135868
1807 SNP_A-1901481 48156328
1808 SNP_A-1921787 48183819
1809 SNP_A-4215094 48184316
1810 SNP_A-4203726 48259724
1811 SNP_A-2104185 48289605
1812 SNP_A-2176300 48289769
1813 SNP_A-2295318 48292499
1814 SNP_A-1879256 48302845
1815 SNP_A-1808101 48309385
1816 SNP_A-1897877 48317924
1817 SNP_A-1944141 48340987
1818 SNP_A-1903859 48341259
1819 SNP_A-1909494 48377284
1820 SNP_A-2011423 48381625
1821 SNP_A-2260955 48401454
1822 SNP_A-2130561 48419711
1823 SNP_A-2295289 48446332
1824 SNP_A-2047732 48446523
1825 SNP_A-4222959 48458683
1826 SNP_A-1899937 48507253
1827 SNP_A-2120085 48582699
1828 SNP_A-1814874 48598596
1829 SNP_A-2011646 48683563
1830 SNP_A-4201275 48705359
1831 SNP_A-2011667 48747520
1832 SNP_A-2011670 48748033
1833 SNP_A-4239436 48771335
1834 SNP_A-2268973 48775461
1835 SNP_A-2174891 48779373
1836 SNP_A-1828146 48793667
1837 SNP_A-2238119 48794106
1838 SNP_A-1856589 48806321
1839 SNP_A-2194113 48808370
1840 SNP_A-2152283 48827467
1841 SNP_A-1874155 48854610
1842 SNP_A-2216607 48885480
1843 SNP_A-2051938 48889829
1844 SNP_A-4205720 48901791
1845 SNP_A-2033599 48978892
1846 SNP_A-1785163 49006963
1847 SNP_A-2258055 49010181
1848 SNP_A-4221171 49109043
1849 SNP_A-2011962 49158053
1850 SNP_A-2011980 49173402
1851 SNP_A-1894586 49173772
1852 SNP_A-1943193 49214610
1853 SNP_A-1857921 49223291
1854 SNP_A-2153698 49223859
1855 SNP_A-4215159 49236388
1856 SNP_A-1931464 49239649
1857 SNP_A-1819578 49243353
1858 SNP_A-2087490 49255290
1859 SNP_A-2293589 49339144
1860 SNP_A-2293290 49346367
1861 SNP_A-2025339 49349087
1862 SNP_A-2179571 49362393
1863 SNP_A-1886237 49415285
1864 SNP_A-1914406 49503955
1865 SNP_A-1919696 49538025
1866 SNP_A-2162601 49559783
1867 SNP_A-4240652 49595020
1868 SNP_A-2307269 49596084
1869 SNP_A-1942299 49620448
1870 SNP_A-4207287 49681231
1871 SNP_A-2098169 49689671
1872 SNP_A-4215192 49731548
1873 SNP_A-2084984 49798121
1874 SNP_A-1814417 49858946
1875 SNP_A-2239388 49883437
1876 SNP_A-1894833 49933878
1877 SNP_A-1782555 49957662
1878 SNP_A-2158423 50022860
1879 SNP_A-2248492 50062688
1880 SNP_A-2012405 50063199
1881 SNP_A-2098127 50108115
1882 SNP_A-1917141 50301178
1883 SNP_A-2199938 50319397
1884 SNP_A-1858197 50353410
1885 SNP_A-2012420 50354759
1886 SNP_A-1844665 50364438
1887 SNP_A-1952872 50367533
1888 SNP_A-1809791 50375082
1889 SNP_A-2067814 50481809
1890 SNP_A-2310253 50530472
1891 SNP_A-2261272 50581881
1892 SNP_A-2192374 50588977
1893 SNP_A-1829570 50616760
1894 SNP_A-2089784 50617516
1895 SNP_A-2277214 50625356
1896 SNP_A-4206568 50632332
1897 SNP_A-2072181 50645260
1898 SNP_A-4231048 50717222
1899 SNP_A-2262626 50790057
1900 SNP_A-2012637 50826910
1901 SNP_A-2078402 50839538
1902 SNP_A-2310917 50961182
1903 SNP_A-1869840 50961262
1904 SNP_A-4218455 51107682
1905 SNP_A-4226194 51222163
1906 SNP_A-2080161 51241140
1907 SNP_A-2042180 51241342
1908 SNP_A-1917826 51249676
1909 SNP_A-2064195 51376611
1910 SNP_A-1871479 51388967
1911 SNP_A-2281251 51521299
1912 SNP_A-2124612 52118348
1913 SNP_A-2074440 52120937
1914 SNP_A-2149773 52121357
1915 SNP_A-2000052 52126037
1916 SNP_A-2000053 52187515
1917 SNP_A-1937828 52190728
1918 SNP_A-2058073 52745227
1919 SNP_A-1811060 52759566
1920 SNP_A-2083241 52835675
1921 SNP_A-2029341 52836501
1922 SNP_A-2099552 52836600
1923 SNP_A-2236769 52836622
1924 SNP_A-2077038 52867390
1925 SNP_A-4201900 52884998
1926 SNP_A-2241551 52887324
1927 SNP_A-2306420 52898743
1928 SNP_A-4222587 52909700
1929 SNP_A-2096243 52909916
1930 SNP_A-1784247 52934208
1931 SNP_A-2306683 52941606
1932 SNP_A-1945671 52945640
1933 SNP_A-2237284 53013417
1934 SNP_A-1920012 53024448
1935 SNP_A-2222696 53109325
1936 SNP_A-2013519 53116468
1937 SNP_A-2013520 53117495
1938 SNP_A-2013522 53117564
1939 SNP_A-4233965 53249558
1940 SNP_A-4195920 53261152
1941 SNP_A-2276544 53359767
1942 SNP_A-2167048 53388129
1943 SNP_A-4223732 53393421
1944 SNP_A-1921904 53396926
1945 SNP_A-1890159 53405012
1946 SNP_A-2228424 53408765
1947 SNP_A-2048342 53409694
1948 SNP_A-2046488 53414499
1949 SNP_A-2146619 53415037
1950 SNP_A-2146151 53415787
1951 SNP_A-2115183 53545132
1952 SNP_A-2077375 53580946
1953 SNP_A-2133752 53581246
1954 SNP_A-2270758 53581281
1955 SNP_A-2305899 53581618
1956 SNP_A-1825400 53591614
1957 SNP_A-1844846 53602408
1958 SNP_A-2290868 53605285
1959 SNP_A-4237742 53630032
1960 SNP_A-2266873 53643054
1961 SNP_A-2042676 53648969
1962 SNP_A-2258636 53652515
1963 SNP_A-2295710 53653842
1964 SNP_A-2042516 53670105
1965 SNP_A-2216454 53689164
1966 SNP_A-2260813 53702051
1967 SNP_A-1860132 53702124
1968 SNP_A-2096013 53834861
1969 SNP_A-4198361 53847391
1970 SNP_A-4217557 53852552
1971 SNP_A-2179086 53852832
1972 SNP_A-2131249 53852935
1973 SNP_A-2207484 53945532
1974 SNP_A-2197170 53950296
1975 SNP_A-1803131 53960684
1976 SNP_A-1915407 53969517
1977 SNP_A-1957261 54019859
1978 SNP_A-4220361 54024786
1979 SNP_A-2058037 54034751
1980 SNP_A-1924458 54065189
1981 SNP_A-4233745 54128949
1982 SNP_A-2180384 54137397
1983 SNP_A-2084540 54138267
1984 SNP_A-4224730 54164890
1985 SNP_A-2068309 54234291
1986 SNP_A-1931306 54379745
1987 SNP_A-2030336 54417901
1988 SNP_A-1786446 54440866
1989 SNP_A-2219274 54475457
1990 SNP_A-4215490 54523213
1991 SNP_A-4215492 54529989
1992 SNP_A-4224403 54538689
1993 SNP_A-2220994 54550150
1994 SNP_A-2089237 54592903
1995 SNP_A-2014930 54600142
1996 SNP_A-4205957 54627572
1997 SNP_A-2104151 54655046
1998 SNP_A-4194899 54663544
1999 SNP_A-2204181 54731882
2000 SNP_A-4235473 54734336
2001 SNP_A-1832489 54734953
2002 SNP_A-2114616 54735036
2003 SNP_A-4220454 54741082
2004 SNP_A-2029947 54795145
2005 SNP_A-2157170 54881566
2006 SNP_A-2205941 54916688
2007 SNP_A-2140544 54921842
2008 SNP_A-2029507 54980342
2009 SNP_A-1854680 54989895
2010 SNP_A-2114641 54998434
2011 SNP_A-2207813 55000747
2012 SNP_A-2136089 55028171
2013 SNP_A-4192904 55033539
2014 SNP_A-1921351 55055664
2015 SNP_A-2000066 55067310
2016 SNP_A-4219316 55085749
2017 SNP_A-2109675 55085943
2018 SNP_A-1818209 55098382
2019 SNP_A-2242907 55111267
2020 SNP_A-1917022 55126890
2021 SNP_A-2272411 55126923
2022 SNP_A-2084525 55161068
2023 SNP_A-2050948 55162157
2024 SNP_A-2149143 55163429
2025 SNP_A-4194550 55190836
2026 SNP_A-4202459 55190851
2027 SNP_A-2209123 55199029
2028 SNP_A-2291658 55209378
2029 SNP_A-1794346 55216193
2030 SNP_A-1803857 55234082
2031 SNP_A-2262227 55237331
2032 SNP_A-1898432 55257398
2033 SNP_A-4205992 55268332
2034 SNP_A-2074147 55291340
2035 SNP_A-2068161 55339731
2036 SNP_A-2091964 55339998
2037 SNP_A-1958876 55366134
2038 SNP_A-2304872 55371807
2039 SNP_A-1950271 55389342
2040 SNP_A-1958561 55399948
2041 SNP_A-2034195 55451087
2042 SNP_A-2020867 55553521
2043 SNP_A-2020876 55563449
2044 SNP_A-1816111 55579847
2045 SNP_A-2164541 55580089
2046 SNP_A-1781816 55586752
2047 SNP_A-4232335 55586832
2048 SNP_A-2179177 55592687
2049 SNP_A-2256264 55592852
2050 SNP_A-4216039 55607103
2051 SNP_A-4221821 55611705
2052 SNP_A-4216040 55612961
2053 SNP_A-4216041 55614323
2054 SNP_A-1804576 55616398
2055 SNP_A-2128570 55633149
2056 SNP_A-2020921 55681618
2057 SNP_A-1889654 55695573
2058 SNP_A-2299327 55717722
2059 SNP_A-2020941 55728919
2060 SNP_A-1917717 55744347
2061 SNP_A-2231933 55753838
2062 SNP_A-2243851 55756113
2063 SNP_A-4197965 55757654
2064 SNP_A-4205100 55757736
2065 SNP_A-2020970 55765343
2066 SNP_A-1849617 55765598
2067 SNP_A-2055353 55765683
2068 SNP_A-1791429 55767886
2069 SNP_A-1871550 55767931
2070 SNP_A-2172184 55770927
2071 SNP_A-2071985 55770993
2072 SNP_A-1862258 55771023
2073 SNP_A-2133105 55771655
2074 SNP_A-1847986 55795483
2075 SNP_A-1908118 55806480
2076 SNP_A-2102638 55806520
2077 SNP_A-2021029 55820126
2078 SNP_A-1923499 55824896
2079 SNP_A-2098674 55830437
2080 SNP_A-2195142 55830578
2081 SNP_A-1849929 55832501
2082 SNP_A-1933237 55844918
2083 SNP_A-2194991 55845142
2084 SNP_A-2278839 55852327
2085 SNP_A-1863279 55874598
2086 SNP_A-2233214 55879188
2087 SNP_A-4206939 55885953
2088 SNP_A-2300346 55886698
2089 SNP_A-1930887 55888386
2090 SNP_A-1824943 55911323
2091 SNP_A-2278793 55923597
2092 SNP_A-4227141 55925834
2093 SNP_A-1859783 55980120
2094 SNP_A-2024433 56006189
2095 SNP_A-2038629 56092879
2096 SNP_A-2022770 56101184
2097 SNP_A-2156346 56107825
2098 SNP_A-2091754 56132185
2099 SNP_A-2042017 56132257
2100 SNP_A-1810099 56147868
2101 SNP_A-2144806 56169950
2102 SNP_A-1841015 56197709
2103 SNP_A-2310259 56207299
2104 SNP_A-4234484 56211239
2105 SNP_A-1881957 56211349
2106 SNP_A-2022990 56211917
2107 SNP_A-2146418 56212014
2108 SNP_A-2023022 56212497
2109 SNP_A-2224154 56218693
2110 SNP_A-4230641 56274828
2111 SNP_A-1834061 56275116
2112 SNP_A-2131781 56278714
2113 SNP_A-4216313 56338505
2114 SNP_A-2291209 56354560
2115 SNP_A-2058705 56389549
2116 SNP_A-4230229 56408394
2117 SNP_A-2255091 56417155
2118 SNP_A-1949459 56461793
2119 SNP_A-2303358 56461924
2120 SNP_A-2234631 56461953
2121 SNP_A-1823584 56472962
2122 SNP_A-2061486 56475201
2123 SNP_A-1861855 56475373
2124 SNP_A-1839273 56475984
2125 SNP_A-1835543 56488995
2126 SNP_A-2194296 56489014
2127 SNP_A-1848974 56496993
2128 SNP_A-4222121 56513280
2129 SNP_A-2302611 56520770
2130 SNP_A-2025492 56529079
2131 SNP_A-2025516 56530556
2132 SNP_A-2025542 56530834
2133 SNP_A-2117191 56531856
2134 SNP_A-2218195 56534511
2135 SNP_A-2247625 56534930
2136 SNP_A-2066349 56535031
2137 SNP_A-2026113 56557944
2138 SNP_A-4228003 56563361
2139 SNP_A-4222108 56563373
2140 SNP_A-2026309 56593239
2141 SNP_A-2233965 56617209
2142 SNP_A-4196599 56621069
2143 SNP_A-4201089 56624714
2144 SNP_A-2136197 56650097
2145 SNP_A-2062465 56667980
2146 SNP_A-2177805 56708870
2147 SNP_A-2284888 56713502
2148 SNP_A-1932447 56726527
2149 SNP_A-2214317 56744988
2150 SNP_A-2241074 56746679
2151 SNP_A-2311567 56746866
2152 SNP_A-1941851 56747404
2153 SNP_A-4232914 56790327
2154 SNP_A-2144520 56796520
2155 SNP_A-2028012 56814923
2156 SNP_A-4231584 56842202
2157 SNP_A-1946127 56899238
2158 SNP_A-1900762 56899463
2159 SNP_A-2130663 56899507
2160 SNP_A-4202067 56903176
2161 SNP_A-1832915 56905582
2162 SNP_A-2000072 56922085
2163 SNP_A-1960148 56925602
2164 SNP_A-2028928 56959948
2165 SNP_A-2144767 56978183
2166 SNP_A-1838885 56987614
2167 SNP_A-4217979 56990747
2168 SNP_A-2157048 56991085
2169 SNP_A-2029184 56995187
2170 SNP_A-1828709 57019147
2171 SNP_A-2163225 57022146
2172 SNP_A-4234692 57040534
2173 SNP_A-2029714 57042681
2174 SNP_A-1923160 57056357
2175 SNP_A-1834332 57063959
2176 SNP_A-1844224 57064108
2177 SNP_A-2233568 57098443
2178 SNP_A-1854202 57115844
2179 SNP_A-2000073 57121024
2180 SNP_A-4216947 57121995
2181 SNP_A-2030833 57122202
2182 SNP_A-2237659 57129064
2183 SNP_A-2157809 57149760
2184 SNP_A-2225931 57150167
2185 SNP_A-1895216 57150398
2186 SNP_A-2171446 57168602
2187 SNP_A-2051685 57169130
2188 SNP_A-2283382 57169627
2189 SNP_A-1880637 57191814
2190 SNP_A-1884764 57201177
2191 SNP_A-2032313 57203393
2192 SNP_A-2312080 57220328
2193 SNP_A-1871253 57220408
2194 SNP_A-1940312 57251444
2195 SNP_A-2272132 57273865
2196 SNP_A-2127645 57284109
2197 SNP_A-1934139 57298069
2198 SNP_A-1856537 57307786
2199 SNP_A-2033525 57310240
2200 SNP_A-4231771 57320291
2201 SNP_A-2099626 57347657
2202 SNP_A-2034289 57353417
2203 SNP_A-2053541 57357309
2204 SNP_A-2308458 57363971
2205 SNP_A-2034515 57367878
2206 SNP_A-2034530 57368171
2207 SNP_A-2272205 57378477
2208 SNP_A-1781354 57409886
2209 SNP_A-1927743 57419712
2210 SNP_A-2184413 57436511
2211 SNP_A-2036006 57444251
2212 SNP_A-2036012 57444441
2213 SNP_A-4217410 57444667
2214 SNP_A-4225092 57451781
2215 SNP_A-2147038 57469647
2216 SNP_A-2145118 57470705
2217 SNP_A-2170535 57481946
2218 SNP_A-2036740 57487117
2219 SNP_A-4217500 57495341
2220 SNP_A-2218496 57499337
2221 SNP_A-2037081 57513751
2222 SNP_A-4217512 57513917
2223 SNP_A-2107430 57515832
2224 SNP_A-2294588 57519991
2225 SNP_A-2167712 57538974
2226 SNP_A-4234561 57563117
2227 SNP_A-2000075 57572873
2228 SNP_A-2038004 57573933
2229 SNP_A-2292232 57574843
2230 SNP_A-4219524 57588520
2231 SNP_A-2119011 57588599
2232 SNP_A-2216970 57588812
2233 SNP_A-1796630 57589077
2234 SNP_A-2120284 57599061
2235 SNP_A-2071524 57599354
2236 SNP_A-1886435 57601133
2237 SNP_A-2038710 57619663
2238 SNP_A-1913739 57623323
2239 SNP_A-4217688 57629898
2240 SNP_A-2039047 57629978
2241 SNP_A-2021586 57631936
2242 SNP_A-1798422 57632109
2243 SNP_A-4236275 57632803
2244 SNP_A-1854904 57635326
2245 SNP_A-1873140 57635975
2246 SNP_A-2248253 57648278
2247 SNP_A-4217336 57665512
2248 SNP_A-4217225 57687136
2249 SNP_A-2136085 57717390
2250 SNP_A-2182288 57775623
2251 SNP_A-1893727 57775719
2252 SNP_A-2034470 57775997
2253 SNP_A-4238458 57776392
2254 SNP_A-1885494 57777766
2255 SNP_A-2251726 57787900
2256 SNP_A-4217872 57822727
2257 SNP_A-2056805 57835084
2258 SNP_A-1837769 57842832
2259 SNP_A-2311191 57856750
2260 SNP_A-1830339 57897638
2261 SNP_A-1862135 57902224
2262 SNP_A-4201340 57935204
2263 SNP_A-2221587 57949591
2264 SNP_A-2221450 57950866
2265 SNP_A-4216117 57996920
2266 SNP_A-4203408 57999110
2267 SNP_A-2042637 57999180
2268 SNP_A-2042660 57999783
2269 SNP_A-2042674 58002223
2270 SNP_A-2042790 58007347
2271 SNP_A-1929472 58011133
2272 SNP_A-2062517 58011280
2273 SNP_A-4232366 58032293
2274 SNP_A-4230133 58033128
2275 SNP_A-2117324 58036355
2276 SNP_A-2121507 58043597
2277 SNP_A-2251986 58043873
2278 SNP_A-2059190 58098782
2279 SNP_A-4198968 58110103
2280 SNP_A-4218127 58117553
2281 SNP_A-1893902 58134473
2282 SNP_A-4225521 58147805
2283 SNP_A-1905992 58148554
2284 SNP_A-1915325 58152906
2285 SNP_A-4207538 58167272
2286 SNP_A-4223776 58177712
2287 SNP_A-2304812 58181012
2288 SNP_A-2304939 58181443
2289 SNP_A-1855696 58182343
2290 SNP_A-2104746 58183871
2291 SNP_A-2103627 58185709
2292 SNP_A-2080455 58202784
2293 SNP_A-1878165 58238604
2294 SNP_A-4221763 58245134
2295 SNP_A-2299158 58273554
2296 SNP_A-1792847 58273749
2297 SNP_A-2215745 58275555
2298 SNP_A-2046332 58276996
2299 SNP_A-4221913 58300416
2300 SNP_A-2118371 58300597
2301 SNP_A-1809906 58301564
2302 SNP_A-2145024 58309949
2303 SNP_A-2046946 58329186
2304 SNP_A-1802881 58343867
2305 SNP_A-1947473 58351082
2306 SNP_A-4230450 58351200
2307 SNP_A-4218393 58355567
2308 SNP_A-2052896 58362661
2309 SNP_A-2081877 58398089
2310 SNP_A-1844209 58424338
2311 SNP_A-2245375 58425043
2312 SNP_A-2105947 58426951
2313 SNP_A-1808146 58441501
2314 SNP_A-2027849 58443805
2315 SNP_A-2226803 58446103
2316 SNP_A-2256865 58446296
2317 SNP_A-2221116 58464265
2318 SNP_A-2297426 58476016
2319 SNP_A-4198866 58476873
2320 SNP_A-2064916 58489998
2321 SNP_A-1846869 58537893
2322 SNP_A-2296087 58575196
2323 SNP_A-1811511 58592505
2324 SNP_A-2208723 58607550
2325 SNP_A-2125750 58624579
2326 SNP_A-1847384 58645411
2327 SNP_A-2029422 58666638
2328 SNP_A-1813979 58675926
2329 SNP_A-2051039 58680733
2330 SNP_A-4218701 58681838
2331 SNP_A-1932679 58698784
2332 SNP_A-2301115 58704777
2333 SNP_A-1945511 58706046
2334 SNP_A-2182400 58715618
2335 SNP_A-2200364 58715763
2336 SNP_A-1865246 58724834
2337 SNP_A-1864671 58753077
2338 SNP_A-4196168 58792108
2339 SNP_A-2206858 58793902
2340 SNP_A-4238484 58794626
2341 SNP_A-1869618 58794836
2342 SNP_A-2279188 58808694
2343 SNP_A-2031483 58808729
2344 SNP_A-2053138 58823582
2345 SNP_A-2053147 58823970
2346 SNP_A-1953359 58834856
2347 SNP_A-2279932 58835513
2348 SNP_A-2147111 58835629
2349 SNP_A-1838022 58864347
2350 SNP_A-2042156 58877088
2351 SNP_A-4224314 58877427
2352 SNP_A-1922790 58877848
2353 SNP_A-2191009 58882606
2354 SNP_A-2194827 58882755
2355 SNP_A-2054048 58884645
2356 SNP_A-1930001 58885621
2357 SNP_A-2134330 58886175
2358 SNP_A-4202772 58887026
2359 SNP_A-4219013 58909861
2360 SNP_A-1844404 58910760
2361 SNP_A-2143544 58913953
2362 SNP_A-2253484 58931650
2363 SNP_A-2160931 58934736
2364 SNP_A-2055189 58970144
2365 SNP_A-4219066 58977690
2366 SNP_A-2235427 58987013
2367 SNP_A-1945936 58988379
2368 SNP_A-1843232 59004541
2369 SNP_A-1890933 59031467
2370 SNP_A-2270097 59073806
2371 SNP_A-2059209 59092096
2372 SNP_A-4203660 59102243
2373 SNP_A-2293516 59103351
2374 SNP_A-2112943 59145052
2375 SNP_A-1836261 59195377
2376 SNP_A-4198788 59195414
2377 SNP_A-1788913 59244641
2378 SNP_A-2000086 59255843
2379 SNP_A-1947623 59255908
2380 SNP_A-2083465 59259139
2381 SNP_A-2032520 59259716
2382 SNP_A-2305326 59297095
2383 SNP_A-1884933 59298159
2384 SNP_A-2208538 59298787
2385 SNP_A-2123389 59313399
2386 SNP_A-4219263 59326595
2387 SNP_A-2277816 59332100
2388 SNP_A-2058142 59369518
2389 SNP_A-2183113 59374007
2390 SNP_A-2248078 59379228
2391 SNP_A-2028481 59391404
2392 SNP_A-2241457 59419566
2393 SNP_A-1821712 59421704
2394 SNP_A-1865349 59433697
2395 SNP_A-2059334 59438130
2396 SNP_A-2025043 59483867
2397 SNP_A-4204274 59501930
2398 SNP_A-2240086 59502711
2399 SNP_A-2060358 59519568
2400 SNP_A-2087247 59528680
2401 SNP_A-2060624 59545972
2402 SNP_A-2251456 59572099
2403 SNP_A-2061310 59595832
2404 SNP_A-1840288 59602990
2405 SNP_A-4228353 59617059
2406 SNP_A-1947643 59642192
2407 SNP_A-4204474 59655946
2408 SNP_A-2074696 59662997
2409 SNP_A-2062005 59663878
2410 SNP_A-1834198 59667572
2411 SNP_A-1928732 59668122
2412 SNP_A-1790078 59705924
2413 SNP_A-1815453 59718938
2414 SNP_A-4221552 59723610
2415 SNP_A-2270835 59724843
2416 SNP_A-1838482 59749607
2417 SNP_A-2302012 59781103
2418 SNP_A-2182768 59793506
2419 SNP_A-4199623 59796529
2420 SNP_A-2271085 59817808
2421 SNP_A-2233715 59817878
2422 SNP_A-2107162 59818448
2423 SNP_A-2063236 59831294
2424 SNP_A-2022220 59838198
2425 SNP_A-2299971 59915680
2426 SNP_A-1893930 59933844
2427 SNP_A-2180741 59955799
2428 SNP_A-2176787 59968483
2429 SNP_A-4217045 59986107
2430 SNP_A-1905837 59988299
2431 SNP_A-1956168 59994392
2432 SNP_A-2085845 59994968
2433 SNP_A-1789190 59995920
2434 SNP_A-1829638 59996794
2435 SNP_A-4234499 60048810
2436 SNP_A-1863926 60056842
2437 SNP_A-1820175 60056880
2438 SNP_A-2105328 60108030
2439 SNP_A-4219855 60115648
2440 SNP_A-2157166 60154025
2441 SNP_A-2111069 60186478
2442 SNP_A-2064829 60212773
2443 SNP_A-1787954 60219487
2444 SNP_A-1837159 60231040
2445 SNP_A-2065127 60233321
2446 SNP_A-2281888 60255648
2447 SNP_A-2166634 60268901
2448 SNP_A-1806896 60270671
2449 SNP_A-2285179 60315922
2450 SNP_A-1815636 60315948
2451 SNP_A-2276474 60317006
2452 SNP_A-2282286 60322408
2453 SNP_A-4235236 60331970
2454 SNP_A-4227966 60348886
2455 SNP_A-4229727 60356050
2456 SNP_A-4220088 60364149
2457 SNP_A-4182967 60364909
2458 SNP_A-4220093 60365891
2459 SNP_A-2030104 60374444
2460 SNP_A-1847582 60394492
2461 SNP_A-2061775 60401034
2462 SNP_A-2274361 60410487
2463 SNP_A-2159829 60445131
2464 SNP_A-2125404 60474911
2465 SNP_A-2151767 60482415
2466 SNP_A-4236564 60499831
2467 SNP_A-2067545 60511889
2468 SNP_A-2067619 60518913
2469 SNP_A-4220223 60558834
2470 SNP_A-4238629 60570476
2471 SNP_A-2306243 60581847
2472 SNP_A-2162138 60590507
2473 SNP_A-2068187 60593192
2474 SNP_A-2161686 60608642
2475 SNP_A-4229813 60640529
2476 SNP_A-1820898 60641125
2477 SNP_A-1882246 60647457
2478 SNP_A-2209446 60648365
2479 SNP_A-4219731 60648400
2480 SNP_A-2068707 60648734
2481 SNP_A-4213914 60724694
2482 SNP_A-4206170 60726203
2483 SNP_A-2101812 60748394
2484 SNP_A-1905281 60755873
2485 SNP_A-2083685 60797614
2486 SNP_A-2069201 60809603
2487 SNP_A-1808245 60860314
2488 SNP_A-2111362 60860508
2489 SNP_A-2141334 60872268
2490 SNP_A-1919344 60905373
2491 SNP_A-1879182 60906029
2492 SNP_A-2070146 60918758
2493 SNP_A-2070446 60941983
2494 SNP_A-1869662 60957988
2495 SNP_A-1811899 60995317
2496 SNP_A-2249484 60999325
2497 SNP_A-2283507 60999441
2498 SNP_A-2217416 61001172
2499 SNP_A-1891132 61026578
2500 SNP_A-1857480 61074501
2501 SNP_A-2072131 61094646
2502 SNP_A-2072146 61095629
2503 SNP_A-4220606 61120216
2504 SNP_A-1957655 61128645
2505 SNP_A-4206294 61137509
2506 SNP_A-1787541 61146384
2507 SNP_A-2204675 61154997
2508 SNP_A-4203859 61157110
2509 SNP_A-2075011 61379622
2510 SNP_A-2189733 61454062
2511 SNP_A-2249832 61476554
2512 SNP_A-4220974 61510858
2513 SNP_A-2056568 61529230
2514 SNP_A-1960072 61529612
2515 SNP_A-2274264 61530065
2516 SNP_A-2127644 61547557
2517 SNP_A-2076913 61549330
2518 SNP_A-1931989 61553727
2519 SNP_A-2261694 61554361
2520 SNP_A-2272399 61585361
2521 SNP_A-2050152 61588387
2522 SNP_A-2101267 61588942
2523 SNP_A-2065112 61612561
2524 SNP_A-2258520 61632390
2525 SNP_A-2183427 61633612
2526 SNP_A-1948348 61659815
2527 SNP_A-2093256 61659856
2528 SNP_A-2078718 61690632
2529 SNP_A-1891457 61703939
2530 SNP_A-2298557 61707894
2531 SNP_A-1872550 61709352
2532 SNP_A-2303917 61731171
2533 SNP_A-1835166 61741431
2534 SNP_A-4207243 61749885
2535 SNP_A-2136879 61770804
2536 SNP_A-4221209 61832248
2537 SNP_A-2143892 61860371
2538 SNP_A-2261361 61861849
2539 SNP_A-2110957 61880394
2540 SNP_A-2089851 61893169
2541 SNP_A-2080194 61904357
2542 SNP_A-4221272 61904395
2543 SNP_A-4221275 61904634
2544 SNP_A-2080277 61914685
2545 SNP_A-2268537 61914824
2546 SNP_A-2080340 61919026
2547 SNP_A-2080637 61937724
2548 SNP_A-1955059 61959312
2549 SNP_A-2279147 62025694
2550 SNP_A-2288226 62036004
2551 SNP_A-2081256 62047119
2552 SNP_A-4221422 62113745
2553 SNP_A-1946388 62128244
2554 SNP_A-1916194 62129548
2555 SNP_A-2109062 62129995
2556 SNP_A-4207102 62130359
2557 SNP_A-2203200 62173075
2558 SNP_A-1786337 62192315
2559 SNP_A-2053956 62196595
2560 SNP_A-2082388 62200476
2561 SNP_A-1868453 62249663
2562 SNP_A-1882163 62261604
2563 SNP_A-2284538 62269490
2564 SNP_A-2083490 62283045
2565 SNP_A-2039879 62285827
2566 SNP_A-2078479 62295811
2567 SNP_A-1848884 62348015
2568 SNP_A-2299598 62348569
2569 SNP_A-1961168 62380374
2570 SNP_A-4232828 62387052
2571 SNP_A-1826138 62387642
2572 SNP_A-2084401 62388272
2573 SNP_A-4221667 62390211
2574 SNP_A-2276457 62406169
2575 SNP_A-1886809 62413262
2576 SNP_A-1936180 62434380
2577 SNP_A-1906001 62471657
2578 SNP_A-2204052 62475308
2579 SNP_A-1796728 62486057
2580 SNP_A-4221741 62501449
2581 SNP_A-1831181 62510665
2582 SNP_A-1903673 62517794
2583 SNP_A-2085510 62519234
2584 SNP_A-2242990 62537637
2585 SNP_A-2223088 62563887
2586 SNP_A-2168596 62564240
2587 SNP_A-2224352 62616163
2588 SNP_A-1940922 62620701
2589 SNP_A-2247948 62624463
2590 SNP_A-4240300 62624521
2591 SNP_A-4200235 62624610
2592 SNP_A-1878738 62625734
2593 SNP_A-2216115 62632898
2594 SNP_A-4221854 62670730
2595 SNP_A-4207592 62723446
2596 SNP_A-2156545 62746383
2597 SNP_A-2087719 62769426
2598 SNP_A-2119888 62822139
2599 SNP_A-4223742 62822181
2600 SNP_A-2227092 62822407
2601 SNP_A-2054834 62879355
2602 SNP_A-2119958 62880114
2603 SNP_A-2177346 62890784
2604 SNP_A-2032527 62985267
2605 SNP_A-2256687 63004437
2606 SNP_A-2068867 63025310
2607 SNP_A-2041375 63025354
2608 SNP_A-2092814 63025417
2609 SNP_A-2221894 63045047
2610 SNP_A-2089276 63049685
2611 SNP_A-1924737 63065458
2612 SNP_A-2054037 63069349
2613 SNP_A-2189785 63095331
2614 SNP_A-1884826 63104783
2615 SNP_A-1860107 63105798
2616 SNP_A-1913879 63106019
2617 SNP_A-2060331 63109922
2618 SNP_A-2084306 63110706
2619 SNP_A-1930152 63110774
2620 SNP_A-1785995 63136472
2621 SNP_A-1917542 63148992
2622 SNP_A-2000096 63176449
2623 SNP_A-2095065 63178473
2624 SNP_A-1932497 63183207
2625 SNP_A-4239145 63183896
2626 SNP_A-1881004 63186732
2627 SNP_A-2145145 63186989
2628 SNP_A-4200612 63187358
2629 SNP_A-2259403 63190938
2630 SNP_A-2268925 63195498
2631 SNP_A-1862360 63219342
2632 SNP_A-2000097 63219665
2633 SNP_A-2165562 63229950
2634 SNP_A-1906502 63246918
2635 SNP_A-2091772 63261250
2636 SNP_A-2228522 63264950
2637 SNP_A-2086327 63272240
2638 SNP_A-2030395 63276194
2639 SNP_A-4192749 63285233
2640 SNP_A-2289752 63285365
2641 SNP_A-4233929 63289818
2642 SNP_A-2240441 63290169
2643 SNP_A-2024734 63292703
2644 SNP_A-2281910 63301661
2645 SNP_A-2235118 63301681
2646 SNP_A-2064446 63304682
2647 SNP_A-1866528 63313255
2648 SNP_A-4222349 63321007
2649 SNP_A-2092729 63321870
2650 SNP_A-2190624 63324700
2651 SNP_A-2314016 63336598
2652 SNP_A-2099885 63336657
2653 SNP_A-2074096 63344724
2654 SNP_A-4222404 63354702
2655 SNP_A-2093533 63370583
2656 SNP_A-1860056 63403386
2657 SNP_A-1790983 63430237
2658 SNP_A-1954250 63461834
2659 SNP_A-1831661 63471012
2660 SNP_A-1806231 63475918
2661 SNP_A-2038319 63492413
2662 SNP_A-2160124 63492812
2663 SNP_A-4222550 63500234
2664 SNP_A-2095159 63590981
2665 SNP_A-1799584 63602934
2666 SNP_A-2205864 63603067
2667 SNP_A-2289416 63631634
2668 SNP_A-2095391 63641438
2669 SNP_A-2095400 63641761
2670 SNP_A-2100601 63644346
2671 SNP_A-2095560 63673489
2672 SNP_A-2295475 63679468
2673 SNP_A-2285397 63724178
2674 SNP_A-1953782 63730892
2675 SNP_A-2152931 63737833
2676 SNP_A-1809557 63755548
2677 SNP_A-1823010 63759453
2678 SNP_A-4231178 63770221
2679 SNP_A-2096297 63775444
2680 SNP_A-4205367 63826156
2681 SNP_A-4196923 63840924
2682 SNP_A-1790843 63840974
2683 SNP_A-2054458 63841925
2684 SNP_A-2312651 63842083
2685 SNP_A-1782712 63849402
2686 SNP_A-2261973 63860032
2687 SNP_A-2292870 63870653
2688 SNP_A-2233430 63881359
2689 SNP_A-2095990 63881947
2690 SNP_A-2000098 63898132
2691 SNP_A-2097733 63919070
2692 SNP_A-2097898 63932834
2693 SNP_A-2253157 63933160
2694 SNP_A-2098023 63938133
2695 SNP_A-2301443 63939825
2696 SNP_A-4204783 63946974
2697 SNP_A-1910826 63949887
2698 SNP_A-2251836 63960739
2699 SNP_A-4202152 63960843
2700 SNP_A-1793043 63962526
2701 SNP_A-2219695 63968200
2702 SNP_A-2098379 63971791
2703 SNP_A-2000099 63984841
2704 SNP_A-1801622 63985213
2705 SNP_A-1845572 63986128
2706 SNP_A-2158672 63986159
2707 SNP_A-2071862 63996699
2708 SNP_A-1937325 64040922
2709 SNP_A-2021367 64088067
2710 SNP_A-1807513 64090670
2711 SNP_A-2032215 64098139
2712 SNP_A-2100904 64162137
2713 SNP_A-1785715 64216020
2714 SNP_A-2201633 64216229
2715 SNP_A-2047126 64225695
2716 SNP_A-2052866 64231449
2717 SNP_A-4221912 64242754
2718 SNP_A-1798416 64245244
2719 SNP_A-2135767 64245867
2720 SNP_A-1890169 64250080
2721 SNP_A-2194714 64260828
2722 SNP_A-4184530 64275521
2723 SNP_A-4223240 64314121
2724 SNP_A-2102700 64316125
2725 SNP_A-4223248 64316536
2726 SNP_A-1941645 64324299
2727 SNP_A-2103132 64332677
2728 SNP_A-2041924 64336789
2729 SNP_A-2147000 64345749
2730 SNP_A-4201271 64352888
2731 SNP_A-4228637 64355378
2732 SNP_A-2103813 64379916
2733 SNP_A-2040404 64394657
2734 SNP_A-4240485 64402614
2735 SNP_A-2040847 64415865
2736 SNP_A-2107906 64432582
2737 SNP_A-2069514 64432621
2738 SNP_A-2281325 64452337
2739 SNP_A-2108919 64477516
2740 SNP_A-1851995 64479831
2741 SNP_A-2062024 64480256
2742 SNP_A-2307628 64480599
2743 SNP_A-2025784 64481838
2744 SNP_A-2265092 64503365
2745 SNP_A-2105781 64547498
2746 SNP_A-4223510 64547601
2747 SNP_A-4223511 64547615
2748 SNP_A-1783232 64550858
2749 SNP_A-2274632 64550987
2750 SNP_A-1918165 64554113
2751 SNP_A-2199925 64554382
2752 SNP_A-2106115 64564415
2753 SNP_A-4223542 64564454
2754 SNP_A-1909441 64564935
2755 SNP_A-2232790 64565486
2756 SNP_A-4192696 64577319
2757 SNP_A-2029912 64578091
2758 SNP_A-4200957 64578789
2759 SNP_A-4240941 64583748
2760 SNP_A-2282638 64641704
2761 SNP_A-2222577 64644308
2762 SNP_A-4218493 64644815
2763 SNP_A-2033141 64664373
2764 SNP_A-2128485 64675043
2765 SNP_A-1956088 64776057
2766 SNP_A-4237510 64776366
2767 SNP_A-2232116 64801664
2768 SNP_A-2161183 64836928
2769 SNP_A-2239501 64850170
2770 SNP_A-4239379 64856488
2771 SNP_A-2091109 64858530
2772 SNP_A-1919892 64876098
2773 SNP_A-2108587 64887907
2774 SNP_A-2108588 64888101
2775 SNP_A-4223753 64888400
2776 SNP_A-2189925 64891734
2777 SNP_A-4223754 64900659
2778 SNP_A-4222267 64900963
2779 SNP_A-2121639 64900983
2780 SNP_A-4223755 64907929
2781 SNP_A-2000101 64914583
2782 SNP_A-4239784 64953051
2783 SNP_A-2074727 65008123
2784 SNP_A-2028003 65023570
2785 SNP_A-2259933 65071676
2786 SNP_A-2257537 65077541
2787 SNP_A-2110131 65101688
2788 SNP_A-1805373 65113405
2789 SNP_A-2165183 65113590
2790 SNP_A-4206270 65124210
2791 SNP_A-1863296 65140630
2792 SNP_A-2153559 65140987
2793 SNP_A-2307803 65141150
2794 SNP_A-1947563 65162423
2795 SNP_A-2286009 65163091
2796 SNP_A-1813078 65192778
2797 SNP_A-2068447 65200064
2798 SNP_A-2049445 65207871
2799 SNP_A-2138326 65233279
2800 SNP_A-2143455 65237443
2801 SNP_A-4198571 65237607
2802 SNP_A-2111636 65288643
2803 SNP_A-1835626 65356087
2804 SNP_A-4232936 65356268
2805 SNP_A-1864039 65356446
2806 SNP_A-1858714 65366870
2807 SNP_A-2138453 65390037
2808 SNP_A-2150027 65392316
2809 SNP_A-2065892 65412927
2810 SNP_A-2112361 65454131
2811 SNP_A-4224047 65454210
2812 SNP_A-1942672 65471472
2813 SNP_A-2113067 65555246
2814 SNP_A-4231702 65560411
2815 SNP_A-1905633 65569368
2816 SNP_A-1820992 65574150
2817 SNP_A-2169559 65591069
2818 SNP_A-1893813 65591297
2819 SNP_A-1943620 65603493
2820 SNP_A-1815876 65610954
2821 SNP_A-2273554 65616570
2822 SNP_A-1797680 65635890
2823 SNP_A-1840564 65641862
2824 SNP_A-4193731 65646460
2825 SNP_A-1903479 65681061
2826 SNP_A-1950856 65684260
2827 SNP_A-2165030 65709653
2828 SNP_A-2079485 65711746
2829 SNP_A-2113909 65718709
2830 SNP_A-2000103 65719094
2831 SNP_A-1943920 65722466
2832 SNP_A-4229334 65743083
2833 SNP_A-2219752 65743375
2834 SNP_A-2223563 65759392
2835 SNP_A-4192965 65765213
2836 SNP_A-1846637 65766144
2837 SNP_A-4216260 65773990
2838 SNP_A-2253366 65806284
2839 SNP_A-4237615 65809029
2840 SNP_A-1831875 65811905
2841 SNP_A-2117908 65812446
2842 SNP_A-2275388 65822326
2843 SNP_A-2312822 65846402
2844 SNP_A-1828498 65858021
2845 SNP_A-4202361 65858113
2846 SNP_A-2182508 65873863
2847 SNP_A-2034674 65873972
2848 SNP_A-2092221 65874845
2849 SNP_A-2171302 65878532
2850 SNP_A-4201031 65878630
2851 SNP_A-1897830 65880134
2852 SNP_A-2163364 65902986
2853 SNP_A-2287907 65911163
2854 SNP_A-4199270 65917464
2855 SNP_A-2055860 65925477
2856 SNP_A-4224268 65929318
2857 SNP_A-2241796 65943589
2858 SNP_A-2115689 65963663
2859 SNP_A-1960489 65968183
2860 SNP_A-1849011 65974284
2861 SNP_A-2068656 65984504
2862 SNP_A-4231126 65990563
2863 SNP_A-2038288 65992674
2864 SNP_A-2254446 65996578
2865 SNP_A-4220351 65996710
2866 SNP_A-1946970 66012485
2867 SNP_A-2056323 66045129
2868 SNP_A-1788763 66045878
2869 SNP_A-2036079 66056324
2870 SNP_A-2116556 66105483
2871 SNP_A-2188463 66106465
2872 SNP_A-2075445 66130263
2873 SNP_A-4203804 66144270
2874 SNP_A-2291068 66145494
2875 SNP_A-2284003 66150234
2876 SNP_A-2223776 66175012
2877 SNP_A-1910589 66177314
2878 SNP_A-2231143 66201157
2879 SNP_A-2139297 66203605
2880 SNP_A-4207535 66233101
2881 SNP_A-1947379 66236508
2882 SNP_A-2030049 66242794
2883 SNP_A-4241270 66246509
2884 SNP_A-2169760 66268696
2885 SNP_A-4205838 66283992
2886 SNP_A-2118114 66294859
2887 SNP_A-4223182 66300368
2888 SNP_A-1897390 66305316
2889 SNP_A-1879957 66306447
2890 SNP_A-2303901 66317169
2891 SNP_A-4232833 66317545
2892 SNP_A-2183138 66317833
2893 SNP_A-2154991 66319533
2894 SNP_A-2118513 66319597
2895 SNP_A-2234239 66321802
2896 SNP_A-1954252 66322691
2897 SNP_A-1839381 66357045
2898 SNP_A-2040653 66360617
2899 SNP_A-2081604 66400547
2900 SNP_A-2000105 66401417
2901 SNP_A-2171888 66405218
2902 SNP_A-2110350 66406880
2903 SNP_A-2315015 66407959
2904 SNP_A-2237635 66419094
2905 SNP_A-1910881 66429476
2906 SNP_A-4224613 66447347
2907 SNP_A-2282985 66461697
2908 SNP_A-4224697 66504474
2909 SNP_A-2022741 66535054
2910 SNP_A-4229990 66538810
2911 SNP_A-2153696 66545937
2912 SNP_A-4232503 66558518
2913 SNP_A-2051211 66573352
2914 SNP_A-2173224 66573715
2915 SNP_A-2289661 66601850
2916 SNP_A-4199757 66619394
2917 SNP_A-2053951 66630503
2918 SNP_A-2247733 66694470
2919 SNP_A-2067366 66704973
2920 SNP_A-4230748 66718882
2921 SNP_A-2036998 66725349
2922 SNP_A-2036728 66725376
2923 SNP_A-1833956 66726070
2924 SNP_A-1856076 66726937
2925 SNP_A-2037142 66730690
2926 SNP_A-2160784 66730771
2927 SNP_A-4240002 66738063
2928 SNP_A-2148977 66759145
2929 SNP_A-4236461 66759369
2930 SNP_A-1793112 66759753
2931 SNP_A-2124319 66764642
2932 SNP_A-2079209 66767477
2933 SNP_A-2124691 66778091
2934 SNP_A-2185468 66779947
2935 SNP_A-2310819 66791143
2936 SNP_A-1819446 66791316
2937 SNP_A-2189209 66791379
2938 SNP_A-2125097 66795931
2939 SNP_A-1887890 66810486
2940 SNP_A-1903153 66812318
2941 SNP_A-1954835 66817218
2942 SNP_A-2079442 66817252
2943 SNP_A-4240829 66817312
2944 SNP_A-1824145 66817422
2945 SNP_A-1834931 66834084
2946 SNP_A-2044536 66838499
2947 SNP_A-2125969 66845564
2948 SNP_A-2044464 66846154
2949 SNP_A-2100963 66856191
2950 SNP_A-2177180 66856259
2951 SNP_A-1932346 66856380
2952 SNP_A-4193714 66857007
2953 SNP_A-4225136 66859135
2954 SNP_A-2233666 66862352
2955 SNP_A-4195358 66862687
2956 SNP_A-2000108 66880482
2957 SNP_A-1945566 66886305
2958 SNP_A-2171353 66891945
2959 SNP_A-2204364 66914537
2960 SNP_A-2159208 66914874
2961 SNP_A-4218177 66915263
2962 SNP_A-1893923 66915440
2963 SNP_A-1961445 66925737
2964 SNP_A-2127080 66932924
2965 SNP_A-2127089 66933136
2966 SNP_A-2127100 66933190
2967 SNP_A-2127104 66933402
2968 SNP_A-2127111 66933569
2969 SNP_A-2127125 66934304
2970 SNP_A-1849978 66940136
2971 SNP_A-1891678 66947028
2972 SNP_A-1952505 66947142
2973 SNP_A-1961420 66951234
2974 SNP_A-1838575 66972671
2975 SNP_A-2246949 67002793
2976 SNP_A-2128275 67010062
2977 SNP_A-2128359 67012365
2978 SNP_A-2128390 67013376
2979 SNP_A-2271622 67013428
2980 SNP_A-1815599 67016831
2981 SNP_A-1829813 67037519
2982 SNP_A-2084328 67058698
2983 SNP_A-2209530 67073684
2984 SNP_A-1810617 67109873
2985 SNP_A-1942353 67121859
2986 SNP_A-4216389 67139137
2987 SNP_A-2231682 67146146
2988 SNP_A-2000110 67182759
2989 SNP_A-2153969 67191677
2990 SNP_A-2105372 67202691
2991 SNP_A-1836517 67204087
2992 SNP_A-4218607 67207190
2993 SNP_A-4201583 67260552
2994 SNP_A-2000111 67261572
2995 SNP_A-2028424 67262097
2996 SNP_A-1790583 67269013
2997 SNP_A-1960954 67269809
2998 SNP_A-1859687 67283062
2999 SNP_A-2042995 67283445
3000 SNP_A-2103051 67312904
3001 SNP_A-1942041 67326321
3002 SNP_A-1873026 67337208
3003 SNP_A-2053224 67337293
3004 SNP_A-4197228 67337445
3005 SNP_A-1856244 67344483
3006 SNP_A-2293706 67345826
3007 SNP_A-2084144 67366407
3008 SNP_A-1797080 67367147
3009 SNP_A-2199552 67369707
3010 SNP_A-2071478 67369883
3011 SNP_A-1804219 67382034
3012 SNP_A-2131259 67427735
3013 SNP_A-2131276 67428483
3014 SNP_A-2072405 67432009
3015 SNP_A-4240628 67439879
3016 SNP_A-2131506 67451510
3017 SNP_A-2131519 67451581
3018 SNP_A-2045577 67462196
3019 SNP_A-4225673 67466790
3020 SNP_A-1857631 67478314
3021 SNP_A-1914207 67494804
3022 SNP_A-2059543 67513238
3023 SNP_A-2284721 67572606
3024 SNP_A-1818919 67592782
3025 SNP_A-2164491 67594035
3026 SNP_A-2177250 67612161
3027 SNP_A-1878143 67623822
3028 SNP_A-2100389 67624045
3029 SNP_A-1952196 67627530
3030 SNP_A-2022471 67627635
3031 SNP_A-4199719 67627885
3032 SNP_A-1882042 67681232
3033 SNP_A-2312406 67699641
3034 SNP_A-2133152 67700374
3035 SNP_A-2248011 67735373
3036 SNP_A-1812197 67777793
3037 SNP_A-1817861 67778739
3038 SNP_A-1893064 67779140
3039 SNP_A-4193162 67836216
3040 SNP_A-2231621 67836374
3041 SNP_A-2134522 67843580
3042 SNP_A-2134750 67859703
3043 SNP_A-2047029 67874055
3044 SNP_A-1873798 67881084
3045 SNP_A-4197892 67882201
3046 SNP_A-2135253 67900718
3047 SNP_A-2282527 67901227
3048 SNP_A-4225991 67909651
3049 SNP_A-4225993 67910451
3050 SNP_A-2135666 67930184
3051 SNP_A-4237287 67933329
3052 SNP_A-2271318 67940079
3053 SNP_A-2271309 67994059
3054 SNP_A-2219008 68063534
3055 SNP_A-1869399 68063990
3056 SNP_A-2137562 68068692
3057 SNP_A-2274602 68073201
3058 SNP_A-2041452 68073735
3059 SNP_A-1887706 68080235
3060 SNP_A-4222769 68080622
3061 SNP_A-1877921 68080990
3062 SNP_A-1787127 68089010
3063 SNP_A-2311291 68089392
3064 SNP_A-4235511 68096580
3065 SNP_A-2150197 68116230
3066 SNP_A-4197332 68128202
3067 SNP_A-2158690 68128237
3068 SNP_A-2059222 68129424
3069 SNP_A-2138339 68136168
3070 SNP_A-2183007 68194762
3071 SNP_A-2105912 68221341
3072 SNP_A-1830168 68332238
3073 SNP_A-4204785 68345385
3074 SNP_A-1813511 68355170
3075 SNP_A-4225824 68357333
3076 SNP_A-4233981 68372474
3077 SNP_A-4205691 68372489
3078 SNP_A-1810404 68375512
3079 SNP_A-4236510 68376020
3080 SNP_A-2040251 68404380
3081 SNP_A-2175116 68408331
3082 SNP_A-1897688 68412874
3083 SNP_A-2309325 68465332
3084 SNP_A-2051861 68512113
3085 SNP_A-2208897 68520039
3086 SNP_A-2043871 68520711
3087 SNP_A-1794530 68564701
3088 SNP_A-1837055 68576234
3089 SNP_A-4235740 68589388
3090 SNP_A-1810864 68602285
3091 SNP_A-4226645 68618024
3092 SNP_A-2285626 68618199
3093 SNP_A-2132502 68619836
3094 SNP_A-1805046 68636806
3095 SNP_A-2033274 68638033
3096 SNP_A-2311948 68646453
3097 SNP_A-4202176 68646482
3098 SNP_A-1909061 68646607
3099 SNP_A-2042639 68657632
3100 SNP_A-2214936 68661485
3101 SNP_A-2275832 68674259
3102 SNP_A-2088457 68674323
3103 SNP_A-2136346 68685343
3104 SNP_A-1839081 68721727
3105 SNP_A-2089088 68753326
3106 SNP_A-2275075 68753536
3107 SNP_A-2256463 68754923
3108 SNP_A-4201043 68781408
3109 SNP_A-1891078 68794759
3110 SNP_A-4230141 68841419
3111 SNP_A-1803719 68890046
3112 SNP_A-4195356 69196313
3113 SNP_A-2204878 69293184
3114 SNP_A-2106485 69341731
3115 SNP_A-1912082 69350521
3116 SNP_A-2148607 69382309
3117 SNP_A-4227177 69432428
3118 SNP_A-4199185 69458907
3119 SNP_A-2149378 69461128
3120 SNP_A-4227207 69461234
3121 SNP_A-2168657 69462100
3122 SNP_A-2149453 69466343
3123 SNP_A-2149580 69469896
3124 SNP_A-2194362 69474553
3125 SNP_A-2049728 69476668
3126 SNP_A-2150070 69500994
3127 SNP_A-2150304 69522972
3128 SNP_A-2280832 69531268
3129 SNP_A-2303611 69534760
3130 SNP_A-2150805 69601108
3131 SNP_A-2128635 69606311
3132 SNP_A-1847612 69614091
3133 SNP_A-4227813 69616192
3134 SNP_A-1875770 69616259
3135 SNP_A-2248328 69659290
3136 SNP_A-2197779 69671754
3137 SNP_A-2101649 69672429
3138 SNP_A-1957003 69697153
3139 SNP_A-4234836 69698399
3140 SNP_A-2293746 69712127
3141 SNP_A-4227477 69720212
3142 SNP_A-4239085 69724348
3143 SNP_A-2023727 69732724
3144 SNP_A-4217496 69732787
3145 SNP_A-2050317 69745281
3146 SNP_A-1830646 69745492
3147 SNP_A-2152510 69778917
3148 SNP_A-4203258 69780966
3149 SNP_A-2093631 69817902
3150 SNP_A-2036249 69832829
3151 SNP_A-4222915 69837153
3152 SNP_A-4227586 69837458
3153 SNP_A-4235693 69849690
3154 SNP_A-2153421 69853184
3155 SNP_A-2153527 69857385
3156 SNP_A-1899841 69864087
3157 SNP_A-1845248 69868484
3158 SNP_A-4223078 69868958
3159 SNP_A-2088977 69884477
3160 SNP_A-4200756 69884624
3161 SNP_A-4227693 69886977
3162 SNP_A-2154255 69888344
3163 SNP_A-4230025 69914136
3164 SNP_A-2167090 69921347
3165 SNP_A-2176293 69927029
3166 SNP_A-1829516 69927597
3167 SNP_A-4237829 69931226
3168 SNP_A-2213841 69932766
3169 SNP_A-4220251 69945930
3170 SNP_A-2063542 69946597
3171 SNP_A-1899676 69962684
3172 SNP_A-2238878 69987617
3173 SNP_A-2116890 70020703
3174 SNP_A-1885174 70051575
3175 SNP_A-2157894 70052194
3176 SNP_A-2271610 70074670
3177 SNP_A-2047830 70074789
3178 SNP_A-2156743 70108270
3179 SNP_A-2037361 70119465
3180 SNP_A-2104806 70131751
3181 SNP_A-1829861 70150492
3182 SNP_A-2057826 70168595
3183 SNP_A-2089139 70242647
3184 SNP_A-2158239 70265149
3185 SNP_A-2158253 70266021
3186 SNP_A-2158264 70266291
3187 SNP_A-4228123 70273279
3188 SNP_A-4228176 70315514
3189 SNP_A-2281860 70343562
3190 SNP_A-4198071 70344059
3191 SNP_A-2249438 70345729
3192 SNP_A-2172359 70355709
3193 SNP_A-1844396 70356096
3194 SNP_A-2282839 70377555
3195 SNP_A-2308633 70455138
3196 SNP_A-2298820 70662064
3197 SNP_A-4193506 70717108
3198 SNP_A-1944570 70724902
3199 SNP_A-1819259 70729287
3200 SNP_A-4223550 70759076
3201 SNP_A-2168384 70774780
3202 SNP_A-2262628 70774808
3203 SNP_A-2162731 70776338
3204 SNP_A-1882816 70782795
3205 SNP_A-2171830 70783182
3206 SNP_A-2302734 70784433
3207 SNP_A-1829061 70784570
3208 SNP_A-2284752 70796726
3209 SNP_A-2088393 70796856
3210 SNP_A-4236567 70800739
3211 SNP_A-4232883 70801403
3212 SNP_A-1783303 70819366
3213 SNP_A-2163209 70832798
3214 SNP_A-1953744 70854633
3215 SNP_A-2163431 70871473
3216 SNP_A-1918586 70888425
3217 SNP_A-2263921 70889025
3218 SNP_A-2060701 70916867
3219 SNP_A-2164051 70964395
3220 SNP_A-1873624 70968126
3221 SNP_A-2164454 71023342
3222 SNP_A-2268589 71105576
3223 SNP_A-4228755 71125692
3224 SNP_A-4228782 71138826
3225 SNP_A-2198220 71185912
3226 SNP_A-2062353 71185970
3227 SNP_A-2026663 71186086
3228 SNP_A-2167973 71186422
3229 SNP_A-2270462 71187723
3230 SNP_A-2139025 71189761
3231 SNP_A-2307198 71190213
3232 SNP_A-2060775 71212116
3233 SNP_A-4228893 71227723
3234 SNP_A-2166655 71228058
3235 SNP_A-1843581 71231446
3236 SNP_A-2166855 71247651
3237 SNP_A-2242430 71251180
3238 SNP_A-1927406 71253237
3239 SNP_A-1858274 71253386
3240 SNP_A-1883230 71257155
3241 SNP_A-2167420 71270950
3242 SNP_A-1782814 71278935
3243 SNP_A-2187270 71293097
3244 SNP_A-4228985 71299298
3245 SNP_A-1921455 71329430
3246 SNP_A-2065983 71344996
3247 SNP_A-1896074 71401364
3248 SNP_A-2167997 71406383
3249 SNP_A-2263487 71428240
3250 SNP_A-4229057 71465247
3251 SNP_A-1814034 71477692
3252 SNP_A-2168779 71512616
3253 SNP_A-2000117 71512913
3254 SNP_A-1888051 71536763
3255 SNP_A-4200919 71537178
3256 SNP_A-2189379 71550263
3257 SNP_A-1855559 71554173
3258 SNP_A-2169781 71649240
3259 SNP_A-1952428 71775282
3260 SNP_A-1947776 71785521
3261 SNP_A-1923469 71786781
3262 SNP_A-2077314 71818214
3263 SNP_A-2171829 71843355
3264 SNP_A-4229328 71843717
3265 SNP_A-2188262 71877035
3266 SNP_A-1917884 71906741
3267 SNP_A-4227746 71912287
3268 SNP_A-2087760 71950005
3269 SNP_A-2205391 71960052
3270 SNP_A-1786949 71993752
3271 SNP_A-1889696 72004671
3272 SNP_A-4226397 72011001
3273 SNP_A-2173470 72011020
3274 SNP_A-4213918 72012159
3275 SNP_A-1892975 72040142
3276 SNP_A-1953521 72043852
3277 SNP_A-2129237 72043888
3278 SNP_A-2157996 72062259
3279 SNP_A-2089077 72172255
3280 SNP_A-1812784 72177315
3281 SNP_A-1939313 72184099
3282 SNP_A-4196905 72186115
3283 SNP_A-1804965 72218752
3284 SNP_A-1836939 72228420
3285 SNP_A-2239453 72228438
3286 SNP_A-2069423 72241736
3287 SNP_A-2102867 72243158
3288 SNP_A-1848217 72249809
3289 SNP_A-4230415 72260113
3290 SNP_A-4233123 72269584
3291 SNP_A-4222925 72277980
3292 SNP_A-2220910 72280502
3293 SNP_A-1908065 72280719
3294 SNP_A-2025840 72288305
3295 SNP_A-2093990 72301322
3296 SNP_A-4207638 72302454
3297 SNP_A-1917960 72338388
3298 SNP_A-2176438 72359774
3299 SNP_A-2185347 72392549
3300 SNP_A-1878256 72422842
3301 SNP_A-2176516 72680725
3302 SNP_A-2062162 72688392
3303 SNP_A-2186524 72689039
3304 SNP_A-4234160 72697985
3305 SNP_A-1817098 72712861
3306 SNP_A-4204640 72721878
3307 SNP_A-2197145 72753392
3308 SNP_A-2134006 72802201
3309 SNP_A-2180126 72818165
3310 SNP_A-2125468 72827856
3311 SNP_A-1842361 72870952
3312 SNP_A-2180692 72881757
3313 SNP_A-4198450 72914765
3314 SNP_A-4223782 72933292
3315 SNP_A-2186965 72935006
3316 SNP_A-1937538 72937397
3317 SNP_A-2181170 72946459
3318 SNP_A-2127367 72995966
3319 SNP_A-1897360 72996613
3320 SNP_A-1938917 73008602
3321 SNP_A-1945959 73028976
3322 SNP_A-4228239 73088504
3323 SNP_A-2283666 73192245
3324 SNP_A-2260538 73207759
3325 SNP_A-2044589 73305282
3326 SNP_A-4224332 73313659
3327 SNP_A-2000119 73331762
3328 SNP_A-4213919 73333399
3329 SNP_A-4193781 73351825
3330 SNP_A-4231082 73351843
3331 SNP_A-1911370 73352230
3332 SNP_A-2199707 73352387
3333 SNP_A-1939148 73371867
3334 SNP_A-4221011 73385910
3335 SNP_A-2121209 73415074
3336 SNP_A-2263303 73415580
3337 SNP_A-1949172 73437197
3338 SNP_A-4204195 73554736
3339 SNP_A-4218831 73559057
3340 SNP_A-1922394 73586747
3341 SNP_A-1850654 73589152
3342 SNP_A-2301249 73593869
3343 SNP_A-1782390 73596867
3344 SNP_A-1825217 73597497
3345 SNP_A-2093474 73622243
3346 SNP_A-4202633 73622275
3347 SNP_A-1798637 73622471
3348 SNP_A-2242510 73626414
3349 SNP_A-1926876 73626735
3350 SNP_A-1916668 73626872
3351 SNP_A-4197428 73638608
3352 SNP_A-1848043 73643489
3353 SNP_A-2029637 73653242
3354 SNP_A-2252874 73670618
3355 SNP_A-1899194 73692261
3356 SNP_A-4199604 73692513
3357 SNP_A-2102825 73692628
3358 SNP_A-2120218 73705474
3359 SNP_A-2212907 73712486
3360 SNP_A-2146941 73713306
3361 SNP_A-4232565 73724103
3362 SNP_A-2253980 73748346
3363 SNP_A-2167010 73780786
3364 SNP_A-2133027 73798702
3365 SNP_A-2185667 73813549
3366 SNP_A-2185668 73814164
3367 SNP_A-2185686 73821960
3368 SNP_A-2152438 73839577
3369 SNP_A-2284774 73843197
3370 SNP_A-1786747 73846592
3371 SNP_A-2274055 73846686
3372 SNP_A-1791619 73848277
3373 SNP_A-1868931 73857456
3374 SNP_A-1812797 73864654
3375 SNP_A-2181994 73881801
3376 SNP_A-2277303 73942599
3377 SNP_A-1859487 73943384
3378 SNP_A-1813529 73973812
3379 SNP_A-1830312 73976736
3380 SNP_A-4238506 74032543
3381 SNP_A-1956357 74036716
3382 SNP_A-2025667 74036816
3383 SNP_A-1862496 74071652
3384 SNP_A-2233692 74072604
3385 SNP_A-2135955 74095987
3386 SNP_A-2187886 74104113
3387 SNP_A-1828982 74111755
3388 SNP_A-2141665 74117298
3389 SNP_A-2067118 74118050
3390 SNP_A-2294816 74136576
3391 SNP_A-1914237 74136629
3392 SNP_A-2000122 74138234
3393 SNP_A-2284280 74215111
3394 SNP_A-2035673 74295062
3395 SNP_A-2208693 74313408
3396 SNP_A-1825232 74333241
3397 SNP_A-2237705 74387513
3398 SNP_A-1876533 74399946
3399 SNP_A-2090181 74417042
3400 SNP_A-4231020 74472500
3401 SNP_A-1947525 74516312
3402 SNP_A-4228281 74540432
3403 SNP_A-2312662 74668510
3404 SNP_A-2194388 74734127
3405 SNP_A-2172436 74767813
3406 SNP_A-2195276 74774271
3407 SNP_A-1816304 74780596
3408 SNP_A-2304157 74780999
3409 SNP_A-2087674 74791276
3410 SNP_A-2253515 74803230
3411 SNP_A-2160576 74832901
3412 SNP_A-4230919 74836867
3413 SNP_A-4218869 74868466
3414 SNP_A-2290118 74869027
3415 SNP_A-1906162 74877075
3416 SNP_A-2196436 74879204
3417 SNP_A-2196955 74917459
3418 SNP_A-2197245 74933312
3419 SNP_A-4231671 75014984
3420 SNP_A-2257226 75024722
3421 SNP_A-2198820 75025190
3422 SNP_A-4231718 75036073
3423 SNP_A-1939679 75068080
3424 SNP_A-2140959 75069980
3425 SNP_A-1840390 75122077
3426 SNP_A-2034696 75131260
3427 SNP_A-1936958 75146267
3428 SNP_A-2033146 75150068
3429 SNP_A-2058841 75219251
3430 SNP_A-4231801 75232921
3431 SNP_A-2212841 75251751
3432 SNP_A-4231829 75258345
3433 SNP_A-2200360 75258802
3434 SNP_A-2283685 75299294
3435 SNP_A-4219499 75311227
3436 SNP_A-1833360 75328310
3437 SNP_A-2166039 75328726
3438 SNP_A-2235616 75385685
3439 SNP_A-1786886 75387614
3440 SNP_A-4231968 75434361
3441 SNP_A-2121569 75459334
3442 SNP_A-4229241 75460202
3443 SNP_A-1802683 75474269
3444 SNP_A-4219713 75474412
3445 SNP_A-2159998 75474760
3446 SNP_A-2026018 75475046
3447 SNP_A-1815448 75475262
3448 SNP_A-2229688 75475736
3449 SNP_A-2170520 75482497
3450 SNP_A-2202803 75495480
3451 SNP_A-4232030 75495505
3452 SNP_A-2112996 75506409
3453 SNP_A-1921902 75530754
3454 SNP_A-1881665 75530957
3455 SNP_A-1907064 75551033
3456 SNP_A-2270976 75551134
3457 SNP_A-2178680 75561176
3458 SNP_A-1896442 75562961
3459 SNP_A-2211780 75613626
3460 SNP_A-2170600 75638403
3461 SNP_A-4240124 75639250
3462 SNP_A-2295414 75673725
3463 SNP_A-1881721 75680306
3464 SNP_A-2097349 75684357
3465 SNP_A-4238526 75764607
3466 SNP_A-2205082 75775641
3467 SNP_A-2152307 75778392
3468 SNP_A-4199510 75822485
3469 SNP_A-1848783 75855996
3470 SNP_A-2104582 75856255
3471 SNP_A-2206350 75866822
3472 SNP_A-1894544 75878345
3473 SNP_A-2043849 75879263
3474 SNP_A-2206660 75882161
3475 SNP_A-2103311 75892056
3476 SNP_A-1936931 75892888
3477 SNP_A-4239892 75894056
3478 SNP_A-2207550 75946737
3479 SNP_A-2207572 75947340
3480 SNP_A-2207767 75965820
3481 SNP_A-1842968 75977090
3482 SNP_A-2219501 75982380
3483 SNP_A-2123451 75982877
3484 SNP_A-2110269 75983065
3485 SNP_A-2132993 75987096
3486 SNP_A-2284624 76009893
3487 SNP_A-2101750 76010049
3488 SNP_A-2216699 76027314
3489 SNP_A-2113419 76047108
3490 SNP_A-1900068 76083879
3491 SNP_A-4203635 76119300
3492 SNP_A-2205106 76132123
3493 SNP_A-2084538 76140445
3494 SNP_A-2208450 76155637
3495 SNP_A-1845735 76162374
3496 SNP_A-1879299 76170837
3497 SNP_A-2040089 76173754
3498 SNP_A-4236594 76174419
3499 SNP_A-2250215 76190028
3500 SNP_A-2209521 76197028
3501 SNP_A-2209697 76208848
3502 SNP_A-1944339 76236265
3503 SNP_A-1858382 76252702
3504 SNP_A-4232665 76259472
3505 SNP_A-1898797 76262367
3506 SNP_A-2210387 76262676
3507 SNP_A-4232670 76262822
3508 SNP_A-2186494 76263013
3509 SNP_A-1886571 76263629
3510 SNP_A-1793838 76269621
3511 SNP_A-2210590 76277854
3512 SNP_A-2210653 76283377
3513 SNP_A-4225148 76286347
3514 SNP_A-2210764 76290696
3515 SNP_A-4232711 76290720
3516 SNP_A-1926710 76293218
3517 SNP_A-1922340 76299884
3518 SNP_A-2113286 76300106
3519 SNP_A-2027653 76303215
3520 SNP_A-1938129 76303470
3521 SNP_A-4222342 76303504
3522 SNP_A-2211024 76310984
3523 SNP_A-1786299 76321346
3524 SNP_A-1855364 76322563
3525 SNP_A-4232567 76322797
3526 SNP_A-2211501 76346202
3527 SNP_A-4223959 76363679
3528 SNP_A-1905153 76365446
3529 SNP_A-4194715 76398335
3530 SNP_A-1823606 76413686
3531 SNP_A-1879259 76417892
3532 SNP_A-2091011 76419596
3533 SNP_A-1923039 76419644
3534 SNP_A-1827733 76422237
3535 SNP_A-2028918 76423111
3536 SNP_A-2290247 76451825
3537 SNP_A-4232865 76458730
3538 SNP_A-2159517 76473159
3539 SNP_A-4232890 76497240
3540 SNP_A-1899674 76527751
3541 SNP_A-2259174 76544916
3542 SNP_A-1800613 76554164
3543 SNP_A-4232931 76557981
3544 SNP_A-1898030 76607293
3545 SNP_A-1818973 76613316
3546 SNP_A-2064974 76616517
3547 SNP_A-1815619 76623723
3548 SNP_A-2024464 76650744
3549 SNP_A-1850158 76700712
3550 SNP_A-2000129 76720632
3551 SNP_A-1785115 76734548
3552 SNP_A-2214618 76738206
3553 SNP_A-1810992 76761225
3554 SNP_A-4234498 76788210
3555 SNP_A-4192741 76788221
3556 SNP_A-2000130 76788866
3557 SNP_A-4201263 76790013
3558 SNP_A-4226521 76792574
3559 SNP_A-4219209 76795378
3560 SNP_A-1901162 76811873
3561 SNP_A-1800651 76812320
3562 SNP_A-1823917 76819971
3563 SNP_A-2121664 76822644
3564 SNP_A-2133967 76822876
3565 SNP_A-1823787 76825184
3566 SNP_A-2089045 76863963
3567 SNP_A-2243147 76867414
3568 SNP_A-4232574 76867573
3569 SNP_A-2216063 76871317
3570 SNP_A-1925304 76878811
3571 SNP_A-1930246 76879013
3572 SNP_A-1957177 76879373
3573 SNP_A-1828467 76881226
3574 SNP_A-4234102 76881390
3575 SNP_A-2083628 76883375
3576 SNP_A-2215280 76883510
3577 SNP_A-1825663 76884639
3578 SNP_A-1907850 76885012
3579 SNP_A-1805478 76899410
3580 SNP_A-4218446 76920142
3581 SNP_A-2126572 76939403
3582 SNP_A-2051668 76957356
3583 SNP_A-4207687 76957422
3584 SNP_A-4236796 76959562
3585 SNP_A-4223815 76969542
3586 SNP_A-2058214 76969969
3587 SNP_A-4206974 76970254
3588 SNP_A-4233272 76996366
3589 SNP_A-2217480 76996595
3590 SNP_A-1796859 76997764
3591 SNP_A-4213920 77028924
3592 SNP_A-2251708 77029963
3593 SNP_A-1886497 77065537
3594 SNP_A-2023097 77085054
3595 SNP_A-4239937 77089846
3596 SNP_A-2255247 77090307
3597 SNP_A-2184954 77095712
3598 SNP_A-2295012 77096885
3599 SNP_A-4193150 77142364
3600 SNP_A-4233328 77164593
3601 SNP_A-2049184 77171335
3602 SNP_A-2041300 77175183
3603 SNP_A-2188886 77175942
3604 SNP_A-1867475 77176211
3605 SNP_A-2129700 77180776
3606 SNP_A-4204392 77180853
3607 SNP_A-1848428 77182078
3608 SNP_A-1882011 77182312
3609 SNP_A-2067108 77234323
3610 SNP_A-4204020 77235250
3611 SNP_A-4222452 77245669
3612 SNP_A-4228006 77246008
3613 SNP_A-1908765 77265277
3614 SNP_A-4229827 77267267
3615 SNP_A-2310580 77305141
3616 SNP_A-1936122 77328325
3617 SNP_A-2190062 77335449
3618 SNP_A-4222204 77370385
3619 SNP_A-4234235 77405654
3620 SNP_A-2075735 77444267
3621 SNP_A-2198320 77454845
3622 SNP_A-1817104 77468247
3623 SNP_A-1806363 77503875
3624 SNP_A-2294054 77528274
3625 SNP_A-1917750 77537457
3626 SNP_A-2193478 77538088
3627 SNP_A-2221923 77541366
3628 SNP_A-2111929 77542116
3629 SNP_A-1826919 77547821
3630 SNP_A-2156226 77563613
3631 SNP_A-1884101 77588107
3632 SNP_A-1852676 77598066
3633 SNP_A-2239328 77615449
3634 SNP_A-4229745 77616007
3635 SNP_A-2222879 77659087
3636 SNP_A-2086646 77685557
3637 SNP_A-1954382 77686105
3638 SNP_A-2137301 77704683
3639 SNP_A-2242486 77717320
3640 SNP_A-1817550 77723671
3641 SNP_A-1868817 77740111
3642 SNP_A-2122927 77740989
3643 SNP_A-2234354 77772534
3644 SNP_A-4230779 77790772
3645 SNP_A-2285060 77798139
3646 SNP_A-2158079 77858542
3647 SNP_A-2062676 77861987
3648 SNP_A-4218195 77880462
3649 SNP_A-2223794 77976107
3650 SNP_A-1838869 77998468
3651 SNP_A-1845661 78106843
3652 SNP_A-2214457 78194373
3653 SNP_A-2221261 78199043
3654 SNP_A-2224116 78270120
3655 SNP_A-4234017 78319686
3656 SNP_A-1822005 78351271
3657 SNP_A-2069997 78362843
3658 SNP_A-2083520 78370363
3659 SNP_A-4213922 78375529
3660 SNP_A-2151671 78376434
3661 SNP_A-2234972 78377202
3662 SNP_A-2193733 78378487
3663 SNP_A-2231834 78395479
3664 SNP_A-2104707 78416198
3665 SNP_A-2037348 78450718
3666 SNP_A-2225012 78463878
3667 SNP_A-2225019 78464197
3668 SNP_A-4200538 78469409
3669 SNP_A-2055336 78486463
3670 SNP_A-2226832 78522496
3671 SNP_A-2259989 78524957
3672 SNP_A-2262287 78534784
3673 SNP_A-2089057 78539427
3674 SNP_A-2148085 78544597
3675 SNP_A-2059583 78544873
3676 SNP_A-2195143 78555749
3677 SNP_A-2226034 78572002
3678 SNP_A-2213276 78578814
3679 SNP_A-4200310 78604379
3680 SNP_A-1822862 78623289
3681 SNP_A-2060253 78623656
3682 SNP_A-4234117 78623860
3683 SNP_A-1844920 78684794
3684 SNP_A-4237504 78694796
3685 SNP_A-2160527 78738449
3686 SNP_A-4234237 78762863
3687 SNP_A-2102713 78765405
3688 SNP_A-1788358 78775177
3689 SNP_A-1880067 78785633
3690 SNP_A-2225989 78797527
3691 SNP_A-1960806 78799075
3692 SNP_A-1790974 78852154
3693 SNP_A-1919254 78863242
3694 SNP_A-1835882 78879487
3695 SNP_A-1862921 78879555
3696 SNP_A-4234307 78887894
3697 SNP_A-2130744 78906362
3698 SNP_A-1893962 78914988
3699 SNP_A-2154875 78932658
3700 SNP_A-2067623 78939046
3701 SNP_A-2095784 78942596
3702 SNP_A-2136504 78962092
3703 SNP_A-1826568 78962515
3704 SNP_A-1908010 78962555
3705 SNP_A-4236955 78963494
3706 SNP_A-2230049 78968522
3707 SNP_A-2230063 78968859
3708 SNP_A-1890111 78971235
3709 SNP_A-2239761 78975296
3710 SNP_A-2230612 78994263
3711 SNP_A-4189442 78995787
3712 SNP_A-2148979 79010603
3713 SNP_A-4221925 79011822
3714 SNP_A-1956259 79036393
3715 SNP_A-2251500 79071675
3716 SNP_A-1801710 79071703
3717 SNP_A-4196722 79093372
3718 SNP_A-1868008 79152141
3719 SNP_A-2290213 79152758
3720 SNP_A-2047404 79233222
3721 SNP_A-1809330 79246223
3722 SNP_A-4234628 79258910
3723 SNP_A-4234631 79259808
3724 SNP_A-1953645 79260672
3725 SNP_A-1947151 79272148
3726 SNP_A-1926621 79272673
3727 SNP_A-2265742 79293511
3728 SNP_A-2233778 79322866
3729 SNP_A-2052341 79355195
3730 SNP_A-1958027 79355618
3731 SNP_A-2242902 79363374
3732 SNP_A-2134385 79367862
3733 SNP_A-2101622 79368409
3734 SNP_A-4234741 79373325
3735 SNP_A-1807186 79373967
3736 SNP_A-1800925 79374054
3737 SNP_A-2310642 79374186
3738 SNP_A-2234627 79384142
3739 SNP_A-1823549 79384999
3740 SNP_A-2234826 79391709
3741 SNP_A-2305471 79392218
3742 SNP_A-1930214 79393823
3743 SNP_A-1946493 79418468
3744 SNP_A-2235095 79418669
3745 SNP_A-4234787 79418807
3746 SNP_A-2235510 79445126
3747 SNP_A-4236320 79466926
3748 SNP_A-2236022 79474564
3749 SNP_A-4207601 79479368
3750 SNP_A-2095531 79493711
3751 SNP_A-2199217 79525787
3752 SNP_A-4230266 79571935
3753 SNP_A-1808383 79599946
3754 SNP_A-4222760 79607444
3755 SNP_A-1933317 79607924
3756 SNP_A-1941763 79613460
3757 SNP_A-4200477 79631525
3758 SNP_A-2236820 79634371
3759 SNP_A-2121667 79636720
3760 SNP_A-2190390 79683380
3761 SNP_A-2107731 79748197
3762 SNP_A-2160754 79778531
3763 SNP_A-1830173 79812941
3764 SNP_A-2126190 79834086
3765 SNP_A-1887981 79837606
3766 SNP_A-2201367 79848408
3767 SNP_A-2239751 79852584
3768 SNP_A-1841057 79872772
3769 SNP_A-1954270 79892322
3770 SNP_A-2035703 79897101
3771 SNP_A-4207124 79953667
3772 SNP_A-2124551 79964911
3773 SNP_A-1921720 79965153
3774 SNP_A-4235238 79980647
3775 SNP_A-4218708 79993177
3776 SNP_A-2241469 80029886
3777 SNP_A-1851267 80053876
3778 SNP_A-2241891 80054583
3779 SNP_A-2287570 80061805
3780 SNP_A-1798090 80062426
3781 SNP_A-2046396 80077300
3782 SNP_A-4224966 80077620
3783 SNP_A-2309285 80077794
3784 SNP_A-4235395 80134543
3785 SNP_A-2035979 80137450
3786 SNP_A-4235400 80137679
3787 SNP_A-1810019 80151808
3788 SNP_A-2243777 80188488
3789 SNP_A-2243796 80189150
3790 SNP_A-2243822 80189725
3791 SNP_A-2036973 80190304
3792 SNP_A-4239627 80191207
3793 SNP_A-1803012 80195209
3794 SNP_A-2244498 80226823
3795 SNP_A-2244505 80227152
3796 SNP_A-4235519 80255994
3797 SNP_A-4235520 80256562
3798 SNP_A-2244700 80256759
3799 SNP_A-2253201 80271084
3800 SNP_A-2088695 80273072
3801 SNP_A-2244840 80286294
3802 SNP_A-4235532 80286378
3803 SNP_A-4235534 80286435
3804 SNP_A-1860927 80287084
3805 SNP_A-4235535 80287132
3806 SNP_A-2244885 80287162
3807 SNP_A-2244895 80287294
3808 SNP_A-1946359 80301974
3809 SNP_A-2245086 80304382
3810 SNP_A-2194434 80309805
3811 SNP_A-2245193 80310777
3812 SNP_A-2282868 80335070
3813 SNP_A-2052245 80360952
3814 SNP_A-1889209 80379489
3815 SNP_A-2264354 80380674
3816 SNP_A-1858201 80417401
3817 SNP_A-4235593 80431643
3818 SNP_A-1935712 80459768
3819 SNP_A-2053962 80460037
3820 SNP_A-2236627 80460268
3821 SNP_A-2024342 80460736
3822 SNP_A-4195018 80462079
3823 SNP_A-2128517 80473388
3824 SNP_A-2228083 80540924
3825 SNP_A-1925419 80544659
3826 SNP_A-2060220 80558112
3827 SNP_A-2098594 80566006
3828 SNP_A-2246297 80577091
3829 SNP_A-2265800 80583941
3830 SNP_A-4198612 80597913
3831 SNP_A-1853786 80611046
3832 SNP_A-4226595 80611468
3833 SNP_A-2247023 80629549
3834 SNP_A-2247045 80629764
3835 SNP_A-4235712 80629782
3836 SNP_A-2191623 80630482
3837 SNP_A-4233343 80631082
3838 SNP_A-4222074 80631097
3839 SNP_A-2247200 80639887
3840 SNP_A-2247215 80640732
3841 SNP_A-1843673 80648928
3842 SNP_A-1938698 80686833
3843 SNP_A-2123394 80780548
3844 SNP_A-2067043 80810881
3845 SNP_A-2081128 80811557
3846 SNP_A-2153879 80811644
3847 SNP_A-2228663 80821238
3848 SNP_A-2302300 80836076
3849 SNP_A-4217626 80862970
3850 SNP_A-2128749 80917846
3851 SNP_A-1816555 80921268
3852 SNP_A-4207151 80923129
3853 SNP_A-2102894 80923437
3854 SNP_A-2031493 80927103
3855 SNP_A-1960963 80930862
3856 SNP_A-2215382 80933261
3857 SNP_A-2022551 80963199
3858 SNP_A-1866351 80982494
3859 SNP_A-2250784 80982713
3860 SNP_A-2043518 81041168
3861 SNP_A-2109813 81044626
3862 SNP_A-1961583 81063250
3863 SNP_A-1851164 81078433
3864 SNP_A-2277571 81097903
3865 SNP_A-2099789 81102353
3866 SNP_A-4236129 81109474
3867 SNP_A-2251803 81111188
3868 SNP_A-4203342 81124837
3869 SNP_A-2249914 81137364
3870 SNP_A-4236175 81143532
3871 SNP_A-1791185 81147506
3872 SNP_A-2252367 81150159
3873 SNP_A-2172163 81150844
3874 SNP_A-2252395 81151357
3875 SNP_A-4236194 81151517
3876 SNP_A-2027987 81165539
3877 SNP_A-2253016 81226406
3878 SNP_A-2138584 81227921
3879 SNP_A-2000148 81240453
3880 SNP_A-1826000 81302265
3881 SNP_A-4197598 81311994
3882 SNP_A-1883277 81313023
3883 SNP_A-2140491 81348912
3884 SNP_A-4236358 81351664
3885 SNP_A-2254317 81355760
3886 SNP_A-1947791 81370494
3887 SNP_A-2106713 81370689
3888 SNP_A-2261975 81370952
3889 SNP_A-4193106 81409371
3890 SNP_A-2133867 81411761
3891 SNP_A-4235157 81411857
3892 SNP_A-2055482 81426039
3893 SNP_A-4236466 81438629
3894 SNP_A-1803043 81448851
3895 SNP_A-4196085 81449986
3896 SNP_A-2194708 81453188
3897 SNP_A-1951456 81453440
3898 SNP_A-2204015 81458629
3899 SNP_A-2256127 81469411
3900 SNP_A-1919002 81481921
3901 SNP_A-1863282 81509825
3902 SNP_A-2166236 81519320
3903 SNP_A-2030706 81522011
3904 SNP_A-4229698 81524528
3905 SNP_A-4231770 81529560
3906 SNP_A-2243866 81530920
3907 SNP_A-2160771 81532419
3908 SNP_A-2068779 81537932
3909 SNP_A-2213455 81541417
3910 SNP_A-4221490 81550570
3911 SNP_A-2135254 81551203
3912 SNP_A-4239194 81551504
3913 SNP_A-4219758 81551669
3914 SNP_A-2185174 81553128
3915 SNP_A-2103000 81586454
3916 SNP_A-4218419 81590799
3917 SNP_A-2040878 81593181
3918 SNP_A-2189847 81604785
3919 SNP_A-2038248 81616094
3920 SNP_A-2000150 81624717
3921 SNP_A-2224749 81625401
3922 SNP_A-4231262 81635033
3923 SNP_A-2026885 81659437
3924 SNP_A-2283715 81659880
3925 SNP_A-1941549 81660005
3926 SNP_A-1900917 81661269
3927 SNP_A-1797873 81669843
3928 SNP_A-1892065 81684577
3929 SNP_A-2276518 81696694
3930 SNP_A-2231868 81716276
3931 SNP_A-4232034 81756746
3932 SNP_A-2152197 81759749
3933 SNP_A-2258815 81826742
3934 SNP_A-4224485 81827112
3935 SNP_A-1931159 81828656
3936 SNP_A-2261281 81833652
3937 SNP_A-4235463 81839213
3938 SNP_A-2259012 81845169
3939 SNP_A-2163848 81845864
3940 SNP_A-2312834 81855697
3941 SNP_A-4232560 81857502
3942 SNP_A-1904106 81868663
3943 SNP_A-4219881 81868815
3944 SNP_A-2259118 81874094
3945 SNP_A-4236745 81875512
3946 SNP_A-2178095 81876123
3947 SNP_A-2059879 81882643
3948 SNP_A-2042006 81896073
3949 SNP_A-4194279 81976182
3950 SNP_A-2228949 82009911
3951 SNP_A-2260234 82021382
3952 SNP_A-4198464 82038493
3953 SNP_A-4238548 82088311
3954 SNP_A-1941624 82128830
3955 SNP_A-2038084 82143755
3956 SNP_A-2102334 82150886
3957 SNP_A-2178433 82151525
3958 SNP_A-1932054 82164628
3959 SNP_A-2222145 82184462
3960 SNP_A-2181118 82184798
3961 SNP_A-2262717 82187481
3962 SNP_A-4237052 82187787
3963 SNP_A-2058968 82192131
3964 SNP_A-4204121 82192162
3965 SNP_A-1898524 82229518
3966 SNP_A-2083072 82230758
3967 SNP_A-2263245 82233387
3968 SNP_A-2263260 82234394
3969 SNP_A-1960147 82234892
3970 SNP_A-1851036 82272279
3971 SNP_A-2263636 82338658
3972 SNP_A-1824717 82377723
3973 SNP_A-1886521 82386144
3974 SNP_A-1945737 82406946
3975 SNP_A-4199056 82417383
3976 SNP_A-2264133 82421690
3977 SNP_A-2210932 82424051
3978 SNP_A-1879296 82452967
3979 SNP_A-4237214 82462320
3980 SNP_A-2264628 82462594
3981 SNP_A-2265601 82505198
3982 SNP_A-2031835 82510316
3983 SNP_A-4237302 82514673
3984 SNP_A-2200195 82527445
3985 SNP_A-1914026 82528431
3986 SNP_A-1895361 82544903
3987 SNP_A-4229509 82573443
3988 SNP_A-2249706 82573595
3989 SNP_A-2125738 82580017
3990 SNP_A-2259105 82583073
3991 SNP_A-2267763 82609514
3992 SNP_A-1911859 82621367
3993 SNP_A-1898645 82627826
3994 SNP_A-4237271 82643634
3995 SNP_A-4236398 82661464
3996 SNP_A-2228592 82702622
3997 SNP_A-1877803 82712125
3998 SNP_A-4226384 82712209
3999 SNP_A-2307764 82727540
4000 SNP_A-1822891 82737452
4001 SNP_A-4201433 82737485
4002 SNP_A-2069669 82737747
4003 SNP_A-2021899 82786962
4004 SNP_A-2269633 82804794
4005 SNP_A-4237613 82805020
4006 SNP_A-1834676 82810488
4007 SNP_A-4196707 82811406
4008 SNP_A-2048572 82811926
4009 SNP_A-2158498 82811943
4010 SNP_A-1867917 82813979
4011 SNP_A-4196546 82825222
4012 SNP_A-2270179 82851559
4013 SNP_A-4202791 82875957
4014 SNP_A-1955683 82881459
4015 SNP_A-2045255 82881582
4016 SNP_A-4238857 82881647
4017 SNP_A-2260570 82889957
4018 SNP_A-2255305 82890279
4019 SNP_A-1820823 82890342
4020 SNP_A-2229522 82890632
4021 SNP_A-2044371 82890844
4022 SNP_A-2054196 82891920
4023 SNP_A-1915005 82910622
4024 SNP_A-2116173 82916363
4025 SNP_A-1783185 82916686
4026 SNP_A-2223475 82917328
4027 SNP_A-2057119 82917988
4028 SNP_A-1893153 82918357
4029 SNP_A-2049199 82930417
4030 SNP_A-2185948 82934519
4031 SNP_A-2118770 82935102
4032 SNP_A-1860614 82935197
4033 SNP_A-4237913 82936481
4034 SNP_A-1796042 82937715
4035 SNP_A-4219228 82937750
4036 SNP_A-1957633 82937917
4037 SNP_A-2272509 82963866
4038 SNP_A-1920411 82976425
4039 SNP_A-2073858 82976694
4040 SNP_A-4219356 82985697
4041 SNP_A-4217344 82986892
4042 SNP_A-4237846 82987966
4043 SNP_A-2272885 82988146
4044 SNP_A-1895529 82991237
4045 SNP_A-1786805 83000290
4046 SNP_A-4237873 83005989
4047 SNP_A-2273206 83006435
4048 SNP_A-4236023 83006598
4049 SNP_A-1823572 83013247
4050 SNP_A-2238824 83016298
4051 SNP_A-4203980 83018311
4052 SNP_A-2134997 83023677
4053 SNP_A-2144605 83023724
4054 SNP_A-2000154 83024212
4055 SNP_A-1852873 83026422
4056 SNP_A-1873697 83029372
4057 SNP_A-4203941 83029910
4058 SNP_A-2095381 83037544
4059 SNP_A-2251767 83064808
4060 SNP_A-2274368 83073742
4061 SNP_A-1898292 83074810
4062 SNP_A-4207514 83084423
4063 SNP_A-2156118 83090683
4064 SNP_A-2137850 83092765
4065 SNP_A-1958245 83098393
4066 SNP_A-2057646 83121539
4067 SNP_A-2047516 83127325
4068 SNP_A-2275362 83161504
4069 SNP_A-4239406 83169134
4070 SNP_A-2275501 83185369
4071 SNP_A-4238073 83185401
4072 SNP_A-2124850 83216521
4073 SNP_A-2181076 83225094
4074 SNP_A-2162268 83238413
4075 SNP_A-1950201 83242562
4076 SNP_A-4238123 83261196
4077 SNP_A-1912330 83283323
4078 SNP_A-2116238 83283778
4079 SNP_A-2290187 83291063
4080 SNP_A-2140108 83308069
4081 SNP_A-2276551 83308402
4082 SNP_A-2276557 83308465
4083 SNP_A-1815754 83310950
4084 SNP_A-2253718 83317987
4085 SNP_A-1945520 83320722
4086 SNP_A-2171190 83320739
4087 SNP_A-2276810 83330372
4088 SNP_A-1894530 83350500
4089 SNP_A-2200871 83351262
4090 SNP_A-1795866 83362671
4091 SNP_A-1949931 83364913
4092 SNP_A-2199790 83399405
4093 SNP_A-1904357 83534239
4094 SNP_A-4218854 83553004
4095 SNP_A-2281432 83601610
4096 SNP_A-2250569 83629957
4097 SNP_A-2051046 83710817
4098 SNP_A-2284486 83728210
4099 SNP_A-2068878 83796929
4100 SNP_A-2046405 83798720
4101 SNP_A-4235585 83834103
4102 SNP_A-1798621 83858658
4103 SNP_A-2000158 83881209
4104 SNP_A-1919678 83888162
4105 SNP_A-2063910 83889564
4106 SNP_A-2272331 83892470
4107 SNP_A-2313776 83895958
4108 SNP_A-2247846 83918929
4109 SNP_A-2167260 83949594
4110 SNP_A-2110774 83956647
4111 SNP_A-1851850 83971715
4112 SNP_A-2067382 83974246
4113 SNP_A-1956290 83985602
4114 SNP_A-4198248 83990608
4115 SNP_A-4205198 83990961
4116 SNP_A-2274655 83992375
4117 SNP_A-2094096 83992824
4118 SNP_A-1877239 83992901
4119 SNP_A-2143514 83993025
4120 SNP_A-2252991 84033214
4121 SNP_A-2196270 84036830
4122 SNP_A-2286438 84040000
4123 SNP_A-2286468 84040732
4124 SNP_A-2286481 84041108
4125 SNP_A-2022886 84046854
4126 SNP_A-2119304 84048446
4127 SNP_A-2291712 84048634
4128 SNP_A-1935802 84049017
4129 SNP_A-2080286 84052079
4130 SNP_A-2286730 84052518
4131 SNP_A-2286742 84052643
4132 SNP_A-1831495 84053101
4133 SNP_A-2282312 84061681
4134 SNP_A-1891782 84065388
4135 SNP_A-1939629 84076482
4136 SNP_A-2141346 84082006
4137 SNP_A-1883581 84082451
4138 SNP_A-1853863 84092024
4139 SNP_A-4206154 84101217
4140 SNP_A-2287539 84101823
4141 SNP_A-1890788 84128006
4142 SNP_A-2287714 84138931
4143 SNP_A-2303123 84181981
4144 SNP_A-2088256 84240000
4145 SNP_A-1857036 84247306
4146 SNP_A-1907406 84288937
4147 SNP_A-4239160 84299506
4148 SNP_A-2288755 84299879
4149 SNP_A-2190499 84301022
4150 SNP_A-4236592 84307885
4151 SNP_A-2222110 84323437
4152 SNP_A-2102459 84329111
4153 SNP_A-2000160 84343593
4154 SNP_A-1920852 84362717
4155 SNP_A-2028586 84362903
4156 SNP_A-1789609 84363115
4157 SNP_A-1932323 84366987
4158 SNP_A-4202513 84431717
4159 SNP_A-2021835 84440040
4160 SNP_A-2293326 84450848
4161 SNP_A-2289689 84491833
4162 SNP_A-2289761 84493192
4163 SNP_A-1780336 84501722
4164 SNP_A-2196171 84505551
4165 SNP_A-2136675 84508298
4166 SNP_A-2290397 84532511
4167 SNP_A-1827489 84533162
4168 SNP_A-2221201 84591181
4169 SNP_A-2099232 84613239
4170 SNP_A-2291334 84617311
4171 SNP_A-2310972 84617956
4172 SNP_A-1859236 84625146
4173 SNP_A-2161704 84629372
4174 SNP_A-2291752 84636844
4175 SNP_A-2291762 84637322
4176 SNP_A-2076964 84638996
4177 SNP_A-1948699 84647205
4178 SNP_A-1780419 84647761
4179 SNP_A-4216948 84651753
4180 SNP_A-1847047 84655538
4181 SNP_A-1818436 84666643
4182 SNP_A-2292182 84669029
4183 SNP_A-2193205 84674225
4184 SNP_A-4239481 84687888
4185 SNP_A-2073473 84696767
4186 SNP_A-2083568 84699013
4187 SNP_A-4217453 84741337
4188 SNP_A-1835039 84743535
4189 SNP_A-2293033 84769119
4190 SNP_A-2293294 84804218
4191 SNP_A-2180090 84835722
4192 SNP_A-4231186 84851998
4193 SNP_A-2293675 84873893
4194 SNP_A-2293792 84885791
4195 SNP_A-2293800 84885817
4196 SNP_A-2101805 84888440
4197 SNP_A-1933669 84898731
4198 SNP_A-1780840 84941099
4199 SNP_A-2155083 84948172
4200 SNP_A-1871268 84988122
4201 SNP_A-4197407 85007456
4202 SNP_A-2042592 85007566
4203 SNP_A-1802535 85015375
4204 SNP_A-2123030 85035490
4205 SNP_A-4226003 85038300
4206 SNP_A-2094080 85062997
4207 SNP_A-1886475 85063415
4208 SNP_A-1917350 85084954
4209 SNP_A-4227638 85115071
4210 SNP_A-2254888 85118812
4211 SNP_A-2295850 85123246
4212 SNP_A-4229575 85127151
4213 SNP_A-2114047 85134943
4214 SNP_A-2074674 85157112
4215 SNP_A-4239780 85163728
4216 SNP_A-1825660 85171816
4217 SNP_A-2296288 85173523
4218 SNP_A-2171372 85192535
4219 SNP_A-2294394 85196129
4220 SNP_A-2184517 85196308
4221 SNP_A-2277759 85197185
4222 SNP_A-2042259 85198748
4223 SNP_A-4225634 85203439
4224 SNP_A-4202254 85207201
4225 SNP_A-4203385 85209050
4226 SNP_A-2112450 85228120
4227 SNP_A-1939463 85238925
4228 SNP_A-2118409 85238957
4229 SNP_A-4198937 85295986
4230 SNP_A-2298240 85367054
4231 SNP_A-2298487 85383865
4232 SNP_A-2181377 85405184
4233 SNP_A-1786386 85488566
4234 SNP_A-1931109 85516329
4235 SNP_A-2286732 85534251
4236 SNP_A-2038975 85538386
4237 SNP_A-4222507 85558243
4238 SNP_A-2229265 85558339
4239 SNP_A-2239602 85564246
4240 SNP_A-4240109 85567407
4241 SNP_A-1898789 85670158
4242 SNP_A-1855151 85670492
4243 SNP_A-2244262 85670748
4244 SNP_A-2219741 85671716
4245 SNP_A-1822518 85677573
4246 SNP_A-2300837 85678015
4247 SNP_A-2300845 85679404
4248 SNP_A-1855100 85680213
4249 SNP_A-2301243 85706226
4250 SNP_A-4240214 85718248
4251 SNP_A-2068094 85723810
4252 SNP_A-2169641 85726701
4253 SNP_A-1899796 85727097
4254 SNP_A-1910265 85780986
4255 SNP_A-2059309 85781124
4256 SNP_A-2251497 85782836
4257 SNP_A-4223387 85783645
4258 SNP_A-2171489 85793757
4259 SNP_A-4202802 85864685
4260 SNP_A-2153241 85893684
4261 SNP_A-2303542 85898341
4262 SNP_A-1923559 85899681
4263 SNP_A-2147819 85948142
4264 SNP_A-2034052 85963254
4265 SNP_A-1955311 85998940
4266 SNP_A-2304380 86019906
4267 SNP_A-2082961 86020726
4268 SNP_A-2028601 86022166
4269 SNP_A-2024060 86022323
4270 SNP_A-2123933 86032354
4271 SNP_A-2139999 86092027
4272 SNP_A-4240511 86103177
4273 SNP_A-2305278 86103358
4274 SNP_A-2120340 86105793
4275 SNP_A-4238956 86112781
4276 SNP_A-1873914 86135880
4277 SNP_A-2037305 86185610
4278 SNP_A-2081297 86189232
4279 SNP_A-1910700 86189313
4280 SNP_A-4205031 86189560
4281 SNP_A-2278607 86191565
4282 SNP_A-1933595 86191843
4283 SNP_A-4224861 86193220
4284 SNP_A-1825884 86204756
4285 SNP_A-2306312 86225403
4286 SNP_A-4193443 86230756
4287 SNP_A-2145151 86236850
4288 SNP_A-2135888 86247106
4289 SNP_A-4194148 86250074
4290 SNP_A-1928949 86250918
4291 SNP_A-1819782 86274994
4292 SNP_A-2307276 86278343
4293 SNP_A-2142370 86324452
4294 SNP_A-1861780 86338866
4295 SNP_A-2199430 86351103
4296 SNP_A-2188403 86366556
4297 SNP_A-2055500 86366889
4298 SNP_A-2042784 86376530
4299 SNP_A-4240371 86410853
4300 SNP_A-1922819 86412022
4301 SNP_A-4193386 86412217
4302 SNP_A-2308525 86415708
4303 SNP_A-4240778 86423860
4304 SNP_A-4240782 86424070
4305 SNP_A-4196549 86490667
4306 SNP_A-2197290 86500339
4307 SNP_A-2309330 86552670
4308 SNP_A-2309404 86561533
4309 SNP_A-1856565 86587907
4310 SNP_A-2055236 86600221
4311 SNP_A-1837840 86606241
4312 SNP_A-2310025 86618151
4313 SNP_A-2310184 86637454
4314 SNP_A-2250616 86646670
4315 SNP_A-2090143 86675395
4316 SNP_A-4213926 86690532
4317 SNP_A-1866267 86720335
4318 SNP_A-2292005 86720563
4319 SNP_A-2200287 86723220
4320 SNP_A-2305718 86724912
4321 SNP_A-1827952 86739304
4322 SNP_A-2311661 86744366
4323 SNP_A-1863332 86755569
4324 SNP_A-1877872 86761210
4325 SNP_A-2113390 86761297
4326 SNP_A-2311886 86765221
4327 SNP_A-2207729 86798407
4328 SNP_A-1956783 86802190
4329 SNP_A-2312149 86808628
4330 SNP_A-2000170 86812533
4331 SNP_A-2106519 86857592
4332 SNP_A-1925029 86890842
4333 SNP_A-1876030 86913190
4334 SNP_A-2313199 86973317
4335 SNP_A-2308429 87014650
4336 SNP_A-1865319 87017866
4337 SNP_A-1909032 87043576
4338 SNP_A-2146480 87060288
4339 SNP_A-1900778 87087867
4340 SNP_A-1863624 87129278
4341 SNP_A-2287020 87141505
4342 SNP_A-2149897 87178877
4343 SNP_A-2314440 87184886
4344 SNP_A-2288284 87194648
4345 SNP_A-1784552 87220490
4346 SNP_A-1827351 87227506
4347 SNP_A-4235076 87261038
4348 SNP_A-2067563 87261401
4349 SNP_A-2178909 87307783
4350 SNP_A-2193453 87357227
4351 SNP_A-2295381 87382834
4352 SNP_A-1906082 87398951
4353 SNP_A-2022774 87414526
4354 SNP_A-2136633 87414664
4355 SNP_A-2161494 87451368
4356 SNP_A-2141197 87453739
4357 SNP_A-4230704 87472164
4358 SNP_A-4206337 87491663
4359 SNP_A-1781057 87493516
4360 SNP_A-1781119 87500851
4361 SNP_A-1792457 87501354
4362 SNP_A-4205570 87503827
4363 SNP_A-1846456 87514222
4364 SNP_A-1835051 87518905
4365 SNP_A-1872736 87525364
4366 SNP_A-2115683 87525474
4367 SNP_A-1951968 87541859
4368 SNP_A-4200808 87542119
4369 SNP_A-1876047 87546091
4370 SNP_A-1833519 87546785
4371 SNP_A-2160034 87549430
4372 SNP_A-4192552 87551805
4373 SNP_A-2043820 87553745
4374 SNP_A-2043793 87608262
4375 SNP_A-1787941 87609030
4376 SNP_A-2264122 87609143
4377 SNP_A-1850770 87611196
4378 SNP_A-1907660 87623180
4379 SNP_A-2104647 87624169
4380 SNP_A-1815403 87639137
4381 SNP_A-1781936 87641128
4382 SNP_A-2257765 87645434
4383 SNP_A-2042978 87658668
4384 SNP_A-2052082 87661388
4385 SNP_A-1904508 87661706
4386 SNP_A-1782087 87670495
4387 SNP_A-4230294 87671194
4388 SNP_A-2287321 87673452
4389 SNP_A-4196417 87695013
4390 SNP_A-1810126 87703477
4391 SNP_A-4226503 87721111
4392 SNP_A-2087370 87752350
4393 SNP_A-1889522 87794012
4394 SNP_A-4236575 87811872
4395 SNP_A-4206804 87814407
4396 SNP_A-2300554 87860578
4397 SNP_A-1808725 87871579
4398 SNP_A-4192699 87875800
4399 SNP_A-1805515 87904968
4400 SNP_A-1958354 87916049
4401 SNP_A-2266899 87916341
4402 SNP_A-2059927 87948647
4403 SNP_A-2089862 87957241
4404 SNP_A-4205552 87962625
4405 SNP_A-1803231 87975392
4406 SNP_A-2022305 87996818
4407 SNP_A-2116697 87997174
4408 SNP_A-2262553 87998057
4409 SNP_A-1854860 87998311
4410 SNP_A-2301520 87998917
4411 SNP_A-2255701 87999708
4412 SNP_A-1950899 88008438
4413 SNP_A-1958843 88049977
4414 SNP_A-2129035 88050006
4415 SNP_A-1886560 88051759
4416 SNP_A-1944855 88054758
4417 SNP_A-2286943 88094226
4418 SNP_A-1795577 88100348
4419 SNP_A-2218748 88108062
4420 SNP_A-2110747 88116006
4421 SNP_A-2227685 88137637
4422 SNP_A-4192880 88159795
4423 SNP_A-2313694 88175290
4424 SNP_A-4230799 88175551
4425 SNP_A-2118580 88195985
4426 SNP_A-4192907 88202506
4427 SNP_A-1785952 88202625
4428 SNP_A-2202624 88213654
4429 SNP_A-2269508 88220738
4430 SNP_A-2051809 88227294
4431 SNP_A-2106474 88230788
4432 SNP_A-1813972 88273491
4433 SNP_A-2310283 88287567
4434 SNP_A-1800357 88376745
4435 SNP_A-2054751 88406833
4436 SNP_A-4192994 88446200
4437 SNP_A-4192995 88446264
4438 SNP_A-2313670 88447133
4439 SNP_A-2200752 88482636
4440 SNP_A-1901282 88487955
4441 SNP_A-2053831 88509910
4442 SNP_A-1792147 88513154
4443 SNP_A-1844979 88513373
4444 SNP_A-1942435 88514598
4445 SNP_A-2065620 88551814
4446 SNP_A-2081672 88552213
4447 SNP_A-2067929 88553150
4448 SNP_A-2281866 88561025
4449 SNP_A-2165468 88611106
4450 SNP_A-2092351 88612194
4451 SNP_A-1788759 88612615
4452 SNP_A-1788762 88613432
4453 SNP_A-2134801 88616220
4454 SNP_A-1798121 88616539
4455 SNP_A-2201075 88710666
4456 SNP_A-1883965 88732114
4457 SNP_A-2188909 88733464
4458 SNP_A-1789403 88733997
4459 SNP_A-1897895 88743319
4460 SNP_A-2153367 88747966
4461 SNP_A-2144577 88768837
4462 SNP_A-4223251 88775437
4463 SNP_A-1882635 88787531
4464 SNP_A-4217828 88841271
4465 SNP_A-2110132 88841611
4466 SNP_A-4240917 88852769
4467 SNP_A-2243015 88853008
4468 SNP_A-2238493 88855630
4469 SNP_A-2158641 88870879
4470 SNP_A-4233927 88874566
4471 SNP_A-1892400 88874659
4472 SNP_A-1790816 88896031
4473 SNP_A-4193249 88909085
4474 SNP_A-2085425 88921091
4475 SNP_A-1863961 88998564
4476 SNP_A-2249359 89044891
4477 SNP_A-1894379 89052325
4478 SNP_A-2236148 89146290
4479 SNP_A-2134087 89147998
4480 SNP_A-1784033 89148924
4481 SNP_A-1800372 89149221
4482 SNP_A-1792401 89200041
4483 SNP_A-1792410 89200159
4484 SNP_A-1932184 89247406
4485 SNP_A-1792740 89247723
4486 SNP_A-1858068 89273903
4487 SNP_A-2091179 89290653
4488 SNP_A-1879784 89322546
4489 SNP_A-1797858 89348265
4490 SNP_A-2000177 89388290
4491 SNP_A-1793901 89388567
4492 SNP_A-2173146 89392380
4493 SNP_A-2029454 89409535
4494 SNP_A-1784301 89410166
4495 SNP_A-2128850 89414738
4496 SNP_A-1832422 89428832
4497 SNP_A-1844761 89495932
4498 SNP_A-1902779 89531807
4499 SNP_A-1838423 89548560
4500 SNP_A-2084410 89585725
4501 SNP_A-1794941 89614630
4502 SNP_A-2000178 89615047
4503 SNP_A-1795403 89700632
4504 SNP_A-4221790 89726004
4505 SNP_A-2265277 89726132
4506 SNP_A-2286149 89750471
4507 SNP_A-2265188 89751182
4508 SNP_A-2274511 89751768
4509 SNP_A-2190925 89765422
4510 SNP_A-1914852 89798208
4511 SNP_A-1944193 89798245
4512 SNP_A-2267547 89820720
4513 SNP_A-2275302 89833602
4514 SNP_A-2069841 89835768
4515 SNP_A-1909438 89836201
4516 SNP_A-1957603 89836434
4517 SNP_A-4193686 89839305
4518 SNP_A-1796572 89839941
4519 SNP_A-1813980 89843907
4520 SNP_A-2038889 89844195
4521 SNP_A-4207513 89861285
4522 SNP_A-2087227 89873914
4523 SNP_A-4193720 89879686
4524 SNP_A-1797109 89880089
4525 SNP_A-2260059 89898154
4526 SNP_A-1874412 89904657
4527 SNP_A-4226127 89905068
4528 SNP_A-1925141 89906980
4529 SNP_A-1842541 89908021
4530 SNP_A-2022601 89957694
4531 SNP_A-2241002 89973827
4532 SNP_A-2058971 89975227
4533 SNP_A-1906986 89993716
4534 SNP_A-1918994 90004768
4535 SNP_A-1817457 90005656
4536 SNP_A-2072708 90010743
4537 SNP_A-2106159 90029629
4538 SNP_A-2162183 90053703
4539 SNP_A-1781428 90094972
4540 SNP_A-4204146 90112257
4541 SNP_A-1842211 90121935
4542 SNP_A-4204591 90130239
4543 SNP_A-1946939 90243503
4544 SNP_A-4221466 90324352
4545 SNP_A-2221152 90367578
4546 SNP_A-2105277 90367920
4547 SNP_A-2175453 90370992
4548 SNP_A-1823556 90371472
4549 SNP_A-1788646 90398127
4550 SNP_A-2123952 90413749
4551 SNP_A-1882367 90417107
4552 SNP_A-1844714 90452322
4553 SNP_A-4197993 90561945
4554 SNP_A-2033932 90573846
4555 SNP_A-4197043 90597761
4556 SNP_A-2144866 90603042
4557 SNP_A-1801947 90639566
4558 SNP_A-1908055 90676347
4559 SNP_A-1802397 90688660
4560 SNP_A-2131672 90692610
4561 SNP_A-1944665 90692869
4562 SNP_A-4236871 90699057
4563 SNP_A-1826857 90704353
4564 SNP_A-1803130 90734959
4565 SNP_A-1836131 90748271
4566 SNP_A-1845210 90764065
4567 SNP_A-2139895 90786786
4568 SNP_A-2081067 90799671
4569 SNP_A-2288046 90817249
4570 SNP_A-1925127 90853971
4571 SNP_A-2076585 90875282
4572 SNP_A-1872958 90908216
4573 SNP_A-1830714 90908452
4574 SNP_A-1792846 90981102
4575 SNP_A-2076411 91008313
4576 SNP_A-1897090 91008517
4577 SNP_A-1813786 91018930
4578 SNP_A-2041232 91025451
4579 SNP_A-1806097 91048019
4580 SNP_A-2043494 91051894
4581 SNP_A-1805909 91052106
4582 SNP_A-2000189 91054922
4583 SNP_A-2237880 91063601
4584 SNP_A-1806594 91087098
4585 SNP_A-1806912 91154267
4586 SNP_A-4239130 91216780
4587 SNP_A-2310774 91230623
4588 SNP_A-1807244 91245081
4589 SNP_A-2299935 91290515
4590 SNP_A-2256121 91290698
4591 SNP_A-2000190 91309073
4592 SNP_A-1795780 91339045
4593 SNP_A-2182853 91367078
4594 SNP_A-2272969 91371950
4595 SNP_A-2182622 91375139
4596 SNP_A-4195170 91375205
4597 SNP_A-1785836 91392139
4598 SNP_A-2272664 91392626
4599 SNP_A-4235130 91392738
4600 SNP_A-2087173 91392816
4601 SNP_A-2125250 91399137
4602 SNP_A-2213281 91399619
4603 SNP_A-1937861 91399686
4604 SNP_A-4198610 91417006
4605 SNP_A-2240076 91419787
4606 SNP_A-2288874 91433973
4607 SNP_A-4216951 91434608
4608 SNP_A-1810603 91436518
4609 SNP_A-1810663 91439920
4610 SNP_A-2041642 91456236
4611 SNP_A-4228911 91513560
4612 SNP_A-1839672 91638124
4613 SNP_A-1941315 91644962
4614 SNP_A-2022244 91648228
4615 SNP_A-1877247 91677791
4616 SNP_A-4203864 91689870
4617 SNP_A-1901171 91705694
4618 SNP_A-2257722 91709536
4619 SNP_A-4195134 91717301
4620 SNP_A-2061616 91725893
4621 SNP_A-2098771 91738994
4622 SNP_A-2187524 91759622
4623 SNP_A-2187725 91789241
4624 SNP_A-1862954 91797256
4625 SNP_A-2173195 91799747
4626 SNP_A-1953795 91803597
4627 SNP_A-4223460 91803763
4628 SNP_A-4221094 91806730
4629 SNP_A-1882945 91841555
4630 SNP_A-4227705 91841776
4631 SNP_A-2097870 91852647
4632 SNP_A-2140662 91872329
4633 SNP_A-2108870 91917521
4634 SNP_A-1898801 91944008
4635 SNP_A-2090749 91945196
4636 SNP_A-2164461 91952036
4637 SNP_A-1803085 91961359
4638 SNP_A-2181325 91990833
4639 SNP_A-2201857 91991656
4640 SNP_A-2084058 91994042
4641 SNP_A-1947241 91994677
4642 SNP_A-4203967 91994863
4643 SNP_A-1856301 92000436
4644 SNP_A-2241908 92000796
4645 SNP_A-2219050 92015895
4646 SNP_A-1789214 92018636
4647 SNP_A-4195508 92046232
4648 SNP_A-4195535 92060525
4649 SNP_A-4220681 92092369
4650 SNP_A-1929033 92096397
4651 SNP_A-1818905 92107337
4652 SNP_A-1933667 92108494
4653 SNP_A-2189523 92130959
4654 SNP_A-1870602 92354406
4655 SNP_A-2304797 92358419
4656 SNP_A-1832756 92390911
4657 SNP_A-4194329 92421880
4658 SNP_A-2199037 92448897
4659 SNP_A-2191859 92588736
4660 SNP_A-2165105 92604157
4661 SNP_A-2093448 92652000
4662 SNP_A-2122991 92661996
4663 SNP_A-1918389 92663125
4664 SNP_A-1936287 92719726
4665 SNP_A-2232873 92726443
4666 SNP_A-2124765 92744416
4667 SNP_A-2083313 92766135
4668 SNP_A-1821227 92807608
4669 SNP_A-2029743 92809700
4670 SNP_A-1786893 92863064
4671 SNP_A-4231170 92893695
4672 SNP_A-2031846 92893918
4673 SNP_A-4235174 92900515
4674 SNP_A-1931091 92932590
4675 SNP_A-2056813 92949466
4676 SNP_A-4195566 92960012
4677 SNP_A-2154663 92964852
4678 SNP_A-2296652 92965520
4679 SNP_A-4200738 92992495
4680 SNP_A-2145948 93062256
4681 SNP_A-1872431 93076039
4682 SNP_A-2235208 93076191
4683 SNP_A-2265113 93096559
4684 SNP_A-2298354 93106726
4685 SNP_A-1919293 93119516
4686 SNP_A-2241300 93121634
4687 SNP_A-2152775 93151681
4688 SNP_A-2216912 93167966
4689 SNP_A-2250522 93174425
4690 SNP_A-2039403 93175139
4691 SNP_A-1822959 93218085
4692 SNP_A-1910744 93252148
4693 SNP_A-2169276 93280476
4694 SNP_A-1874202 93295610
4695 SNP_A-2164487 93295671
4696 SNP_A-1921305 93296927
4697 SNP_A-2104716 93298490
4698 SNP_A-1823791 93303088
4699 SNP_A-1823813 93303469
4700 SNP_A-1950823 93355332
4701 SNP_A-1836222 93424135
4702 SNP_A-4236862 93425291
4703 SNP_A-1858840 93461407
4704 SNP_A-1824815 93476914
4705 SNP_A-2199269 93525870
4706 SNP_A-2000196 93532515
4707 SNP_A-1825249 93556383
4708 SNP_A-1825294 93561328
4709 SNP_A-1825322 93563233
4710 SNP_A-1862713 93568520
4711 SNP_A-4196768 93598226
4712 SNP_A-1863884 93712458
4713 SNP_A-1826050 93712678
4714 SNP_A-1781406 93715030
4715 SNP_A-2000197 93803122
4716 SNP_A-1840154 93804685
4717 SNP_A-1818507 93902252
4718 SNP_A-2158311 93967295
4719 SNP_A-1939951 93967614
4720 SNP_A-2233744 93968484
4721 SNP_A-2131756 93991061
4722 SNP_A-2065263 94000572
4723 SNP_A-4200836 94014144
4724 SNP_A-2046244 94048496
4725 SNP_A-2037090 94109523
4726 SNP_A-2199756 94109636
4727 SNP_A-2239953 94118915
4728 SNP_A-4227544 94120034
4729 SNP_A-1837935 94121665
4730 SNP_A-1807012 94137147
4731 SNP_A-2054203 94181496
4732 SNP_A-2130409 94182573
4733 SNP_A-4221799 94212693
4734 SNP_A-2112065 94212770
4735 SNP_A-2274647 94212890
4736 SNP_A-1798184 94212920
4737 SNP_A-1783112 94216785
4738 SNP_A-1830028 94218183
4739 SNP_A-2255290 94250523
4740 SNP_A-1897690 94250881
4741 SNP_A-2131561 94251126
4742 SNP_A-4231704 94251161
4743 SNP_A-2099886 94252625
4744 SNP_A-1806246 94253656
4745 SNP_A-1830623 94259942
4746 SNP_A-1914752 94269766
4747 SNP_A-1816505 94274387
4748 SNP_A-2154478 94281814
4749 SNP_A-4203082 94310148
4750 SNP_A-2207777 94310230
4751 SNP_A-2152658 94317748
4752 SNP_A-4196663 94323143
4753 SNP_A-4196664 94323284
4754 SNP_A-4240728 94342806
4755 SNP_A-4223597 94351641
4756 SNP_A-1958494 94369455
4757 SNP_A-2300913 94382066
4758 SNP_A-1923840 94382364
4759 SNP_A-4226052 94411299
4760 SNP_A-2216046 94419102
4761 SNP_A-2109666 94431982
4762 SNP_A-2265636 94503542
4763 SNP_A-2276185 94539989
4764 SNP_A-1865558 94586019
4765 SNP_A-2080937 94620012
4766 SNP_A-2194576 94630519
4767 SNP_A-1927121 94644214
4768 SNP_A-2309192 94660609
4769 SNP_A-2309327 94762365
4770 SNP_A-1838788 94774799
4771 SNP_A-4196912 94777808
4772 SNP_A-1789619 94822265
4773 SNP_A-2237408 94833943
4774 SNP_A-2241357 94842702
4775 SNP_A-2214127 94852433
4776 SNP_A-1785727 94865998
4777 SNP_A-4194383 94882033
4778 SNP_A-2257056 94882742
4779 SNP_A-1845317 94882813
4780 SNP_A-2315040 94906770
4781 SNP_A-2031615 94919692
4782 SNP_A-2268619 94919742
4783 SNP_A-1915154 94919911
4784 SNP_A-1930498 94924401
4785 SNP_A-4226312 94928629
4786 SNP_A-1942342 94928819
4787 SNP_A-2172476 94929303
4788 SNP_A-2027544 94956897
4789 SNP_A-1819907 94962976
4790 SNP_A-1789297 94974095
4791 SNP_A-2093867 94984405
4792 SNP_A-1838287 95039021
4793 SNP_A-1862721 95039508
4794 SNP_A-1890879 95057219
4795 SNP_A-1838823 95076247
4796 SNP_A-2079404 95093685
4797 SNP_A-2273354 95093949
4798 SNP_A-1856058 95093973
4799 SNP_A-2221886 95095913
4800 SNP_A-2192733 95103333
4801 SNP_A-4230710 95124618
4802 SNP_A-2114628 95124987
4803 SNP_A-2071544 95125289
4804 SNP_A-1958868 95134381
4805 SNP_A-4203541 95140237
4806 SNP_A-2227310 95168632
4807 SNP_A-2200263 95215130
4808 SNP_A-2191108 95221870
4809 SNP_A-1793787 95226315
4810 SNP_A-1894510 95265849
4811 SNP_A-2289354 95304762
4812 SNP_A-2266312 95308668
4813 SNP_A-1888767 95311664
4814 SNP_A-2095099 95312293
4815 SNP_A-1917725 95315804
4816 SNP_A-1895557 95316266
4817 SNP_A-1840665 95316444
4818 SNP_A-2044419 95320739
4819 SNP_A-2038871 95326882
4820 SNP_A-1835084 95327753
4821 SNP_A-1801081 95387154
4822 SNP_A-1865954 95455526
4823 SNP_A-4197516 95456101
4824 SNP_A-1841242 95456166
4825 SNP_A-4222569 95462704
4826 SNP_A-1803346 95477641
4827 SNP_A-2196767 95517923
4828 SNP_A-4198105 95518937
4829 SNP_A-1939115 95537042
4830 SNP_A-4230299 95546918
4831 SNP_A-4197579 95549376
4832 SNP_A-1875270 95555047
4833 SNP_A-2034861 95561952
4834 SNP_A-2278961 95562281
4835 SNP_A-4231025 95566894
4836 SNP_A-1921269 95573141
4837 SNP_A-1935714 95583338
4838 SNP_A-4240470 95584498
4839 SNP_A-4203678 95584907
4840 SNP_A-2024975 95591184
4841 SNP_A-1938326 95605199
4842 SNP_A-2203912 95629950
4843 SNP_A-1842983 95636445
4844 SNP_A-4213929 95638121
4845 SNP_A-1954174 95649712
4846 SNP_A-2204652 95650334
4847 SNP_A-2151118 95660782
4848 SNP_A-2117728 95663565
4849 SNP_A-4236925 95665893
4850 SNP_A-2124956 95666725
4851 SNP_A-4226147 95688315
4852 SNP_A-2138220 95688411
4853 SNP_A-1838689 95690283
4854 SNP_A-1947947 95690319
4855 SNP_A-2291159 95702475
4856 SNP_A-1913310 95738749
4857 SNP_A-2157790 95741623
4858 SNP_A-2294939 95798134
4859 SNP_A-1796557 95815598
4860 SNP_A-2250711 95816099
4861 SNP_A-2294536 95822017
4862 SNP_A-4197807 95828308
4863 SNP_A-1844823 95831138
4864 SNP_A-1957901 95837009
4865 SNP_A-2258169 95848258
4866 SNP_A-2065182 95860780
4867 SNP_A-2208100 95890849
4868 SNP_A-2263393 95898994
4869 SNP_A-4230210 95915773
4870 SNP_A-2112378 95920770
4871 SNP_A-2105091 95933438
4872 SNP_A-2083015 95933680
4873 SNP_A-2000204 95993491
4874 SNP_A-4200941 96033108
4875 SNP_A-2294916 96045952
4876 SNP_A-2032981 96048786
4877 SNP_A-4198338 96049209
4878 SNP_A-4221082 96148121
4879 SNP_A-1846056 96148400
4880 SNP_A-1879760 96158814
4881 SNP_A-1800230 96163641
4882 SNP_A-2092812 96170090
4883 SNP_A-1831104 96193235
4884 SNP_A-4197924 96194594
4885 SNP_A-1846078 96195257
4886 SNP_A-2133632 96206870
4887 SNP_A-2111664 96214722
4888 SNP_A-2093684 96214902
4889 SNP_A-2294898 96244563
4890 SNP_A-4197978 96249081
4891 SNP_A-2057060 96250713
4892 SNP_A-2133301 96255633
4893 SNP_A-2217525 96255980
4894 SNP_A-1868756 96264886
4895 SNP_A-2081493 96268886
4896 SNP_A-1801861 96268987
4897 SNP_A-4224059 96274535
4898 SNP_A-4196512 96274551
4899 SNP_A-4198029 96279318
4900 SNP_A-1847233 96288840
4901 SNP_A-2088459 96320216
4902 SNP_A-4218413 96324425
4903 SNP_A-1911977 96324613
4904 SNP_A-4234873 96355006
4905 SNP_A-4239966 96363413
4906 SNP_A-1799468 96402787
4907 SNP_A-4198157 96410791
4908 SNP_A-1927413 96428692
4909 SNP_A-1783321 96433180
4910 SNP_A-2081381 96446475
4911 SNP_A-2088624 96466466
4912 SNP_A-2170753 96474306
4913 SNP_A-2219538 96475283
4914 SNP_A-2293267 96487099
4915 SNP_A-1876719 96491549
4916 SNP_A-1899274 96522302
4917 SNP_A-2263419 96548546
4918 SNP_A-1836445 96564172
4919 SNP_A-2199157 96575207
4920 SNP_A-1944005 96603819
4921 SNP_A-1911556 96603842
4922 SNP_A-2314850 96628806
4923 SNP_A-1850257 96629325
4924 SNP_A-1850436 96642521
4925 SNP_A-4198392 96690712
4926 SNP_A-2060710 96717324
4927 SNP_A-1910541 96717385
4928 SNP_A-4217401 96720084
4929 SNP_A-2235205 96734311
4930 SNP_A-2034358 96751214
4931 SNP_A-4216493 96756932
4932 SNP_A-2116968 96763399
4933 SNP_A-1910396 96771847
4934 SNP_A-2136370 96774193
4935 SNP_A-2305729 96779720
4936 SNP_A-1844254 96820695
4937 SNP_A-1935874 96848822
4938 SNP_A-1926824 96879549
4939 SNP_A-1908571 96886319
4940 SNP_A-2033277 96886503
4941 SNP_A-2000210 96895983
4942 SNP_A-4198587 96920946
4943 SNP_A-1853114 96921167
4944 SNP_A-4216262 96921706
4945 SNP_A-2304529 96930496
4946 SNP_A-2124108 96943293
4947 SNP_A-1852291 96944002
4948 SNP_A-1806243 97005753
4949 SNP_A-1874899 97006192
4950 SNP_A-2291947 97006296
4951 SNP_A-1798520 97025529
4952 SNP_A-1794935 97031056
4953 SNP_A-1927014 97055621
4954 SNP_A-2139567 97058935
4955 SNP_A-2250893 97058969
4956 SNP_A-4236238 97059098
4957 SNP_A-2127748 97069523
4958 SNP_A-2181399 97077456
4959 SNP_A-1791253 97123013
4960 SNP_A-2161196 97182531
4961 SNP_A-1854598 97207415
4962 SNP_A-1936326 97250255
4963 SNP_A-1844485 97270989
4964 SNP_A-2279787 97271087
4965 SNP_A-4219717 97305058
4966 SNP_A-4236782 97347664
4967 SNP_A-2224798 97367582
4968 SNP_A-2284000 97367621
4969 SNP_A-2267484 97376267
4970 SNP_A-2311264 97424588
4971 SNP_A-2142293 97433341
4972 SNP_A-2211294 97501085
4973 SNP_A-2127841 97514593
4974 SNP_A-2000214 97520673
4975 SNP_A-2057658 97605086
4976 SNP_A-1902650 97610152
4977 SNP_A-1834235 97610349
4978 SNP_A-2046059 97628495
4979 SNP_A-2234809 97629649
4980 SNP_A-2090127 97634092
4981 SNP_A-1857766 97639786
4982 SNP_A-2297359 97649111
4983 SNP_A-2128794 97650656
4984 SNP_A-2201828 97651049
4985 SNP_A-1813635 97679462
4986 SNP_A-2147311 97680482
4987 SNP_A-4225794 97680832
4988 SNP_A-1857940 97690894
4989 SNP_A-1953075 97741886
4990 SNP_A-4240998 97745840
4991 SNP_A-4239019 97772032
4992 SNP_A-2230257 97777100
4993 SNP_A-1909151 97814308
4994 SNP_A-2285860 98006118
4995 SNP_A-2198386 98070319
4996 SNP_A-2131060 98088873
4997 SNP_A-1801966 98091323
4998 SNP_A-2144814 98112727
4999 SNP_A-2220815 98131930
5000 SNP_A-2301300 98168469
5001 SNP_A-4200383 98181891
5002 SNP_A-4198909 98195737
5003 SNP_A-1872518 98204227
5004 SNP_A-4217122 98216097
5005 SNP_A-2288460 98243193
5006 SNP_A-1859935 98245467
5007 SNP_A-2000215 98252716
5008 SNP_A-1863172 98260351
5009 SNP_A-1939326 98260618
5010 SNP_A-4199181 98274998
5011 SNP_A-1860463 98297548
5012 SNP_A-1822766 98320090
5013 SNP_A-2288102 98325420
5014 SNP_A-2262681 98326997
5015 SNP_A-2129951 98354872
5016 SNP_A-4217198 98376789
5017 SNP_A-2119148 98382141
5018 SNP_A-2314984 98388688
5019 SNP_A-2033040 98390260
5020 SNP_A-2297048 98409291
5021 SNP_A-2230763 98424676
5022 SNP_A-2213135 98438713
5023 SNP_A-2066931 98445137
5024 SNP_A-1862514 98453515
5025 SNP_A-1888563 98492858
5026 SNP_A-1886871 98500792
5027 SNP_A-1875586 98556001
5028 SNP_A-1890467 98579009
5029 SNP_A-1863605 98583801
5030 SNP_A-2038730 98593812
5031 SNP_A-2129678 98609183
5032 SNP_A-2153535 98619614
5033 SNP_A-2152511 98684663
5034 SNP_A-2090040 98695503
5035 SNP_A-2073317 98699702
5036 SNP_A-1864699 98700330
5037 SNP_A-1872821 98717285
5038 SNP_A-2307963 98729241
5039 SNP_A-4220123 98730142
5040 SNP_A-2119883 98730183
5041 SNP_A-1829806 98731278
5042 SNP_A-1789641 98734519
5043 SNP_A-2149253 98749405
5044 SNP_A-2086927 98749663
5045 SNP_A-1884836 98752579
5046 SNP_A-1887086 98759135
5047 SNP_A-2254414 98778752
5048 SNP_A-1800490 98805177
5049 SNP_A-2118822 98809658
5050 SNP_A-2159779 98841095
5051 SNP_A-1932613 98937022
5052 SNP_A-2000219 98952695
5053 SNP_A-2000221 98969331
5054 SNP_A-2181029 98972542
5055 SNP_A-4238201 98975110
5056 SNP_A-4200554 98980166
5057 SNP_A-1855933 98995985
5058 SNP_A-1823654 99004465
5059 SNP_A-2240689 99005899
5060 SNP_A-1865916 99008613
5061 SNP_A-2085289 99014908
5062 SNP_A-1853340 99017613
5063 SNP_A-1936082 99058147
5064 SNP_A-1853541 99060443
5065 SNP_A-2033827 99060593
5066 SNP_A-1861150 99061424
5067 SNP_A-4240460 99070866
5068 SNP_A-1910155 99075370
5069 SNP_A-4227551 99078063
5070 SNP_A-1875676 99079726
5071 SNP_A-1866374 99089506
5072 SNP_A-1956810 99090060
5073 SNP_A-4237126 99091423
5074 SNP_A-2103455 99134233
5075 SNP_A-1866791 99143435
5076 SNP_A-2275044 99155079
5077 SNP_A-2301267 99156649
5078 SNP_A-4199740 99169201
5079 SNP_A-2197252 99182791
5080 SNP_A-2130457 99185957
5081 SNP_A-2058499 99189330
5082 SNP_A-1786916 99193756
5083 SNP_A-2246808 99195660
5084 SNP_A-1867648 99205711
5085 SNP_A-1867810 99212800
5086 SNP_A-4199820 99233911
5087 SNP_A-1868081 99237052
5088 SNP_A-2158780 99244763
5089 SNP_A-2028714 99244987
5090 SNP_A-2131140 99254746
5091 SNP_A-1813284 99284440
5092 SNP_A-4199851 99288829
5093 SNP_A-1868579 99301925
5094 SNP_A-1933260 99324396
5095 SNP_A-2024463 99337693
5096 SNP_A-2129189 99339061
5097 SNP_A-1869348 99374260
5098 SNP_A-2098962 99382703
5099 SNP_A-2085014 99390673
5100 SNP_A-2056498 99391175
5101 SNP_A-1826147 99414864
5102 SNP_A-1835744 99416551
5103 SNP_A-2182654 99416811
5104 SNP_A-1951779 99419375
5105 SNP_A-1930231 99426756
5106 SNP_A-4200013 99439860
5107 SNP_A-4200019 99441539
5108 SNP_A-1883668 99443892
5109 SNP_A-2080143 99478128
5110 SNP_A-4219334 99478260
5111 SNP_A-2114826 99504790
5112 SNP_A-2276836 99524106
5113 SNP_A-1901247 99533254
5114 SNP_A-1872388 99556479
5115 SNP_A-2127384 99561279
5116 SNP_A-1857441 99562102
5117 SNP_A-4227709 99569172
5118 SNP_A-2116529 99571441
5119 SNP_A-2122547 99573401
5120 SNP_A-1872604 99575377
5121 SNP_A-1950525 99589339
5122 SNP_A-4233772 99681027
5123 SNP_A-2062186 99729795
5124 SNP_A-1873804 99765665
5125 SNP_A-2144250 99781195
5126 SNP_A-1893708 99795506
5127 SNP_A-2082034 99799026
5128 SNP_A-1922354 99799123
5129 SNP_A-1874237 99810538
5130 SNP_A-1874401 99817738
5131 SNP_A-4224539 99817827
5132 SNP_A-1874410 99818834
5133 SNP_A-2111122 99823377
5134 SNP_A-1877180 99824256
5135 SNP_A-1790032 99832188
5136 SNP_A-2065004 99832285
5137 SNP_A-1875071 99832322
5138 SNP_A-1850138 99836609
5139 SNP_A-1801138 99837187
5140 SNP_A-4217916 99844225
5141 SNP_A-1885565 99859750
5142 SNP_A-2042981 99871758
5143 SNP_A-4218575 99872120
5144 SNP_A-1831013 99889438
5145 SNP_A-2278028 99933721
5146 SNP_A-2313897 99970351
5147 SNP_A-1875710 99971387
5148 SNP_A-1875716 99971477
5149 SNP_A-1784497 99971727
5150 SNP_A-1897073 99975311
5151 SNP_A-2059744 99979795
5152 SNP_A-1919227 99982596
5153 SNP_A-1955872 99987365
5154 SNP_A-1816859 99988195
5155 SNP_A-4232094 99988569
5156 SNP_A-2250787 100007331
5157 SNP_A-1812889 100016483
5158 SNP_A-1930724 100018883
5159 SNP_A-1943945 100044759
5160 SNP_A-2140821 100045548
5161 SNP_A-1954066 100048005
5162 SNP_A-2025884 100050187
5163 SNP_A-2135134 100077908
5164 SNP_A-1805748 100089177
5165 SNP_A-4217396 100103853
5166 SNP_A-2154209 100104069
5167 SNP_A-2128965 100111094
5168 SNP_A-2058279 100112098
5169 SNP_A-1854332 100112297
5170 SNP_A-1877368 100121243
5171 SNP_A-2199176 100125344
5172 SNP_A-4198299 100155605
5173 SNP_A-1840229 100201372
5174 SNP_A-2272456 100236010
5175 SNP_A-1815248 100296124
5176 SNP_A-1943051 100410296
5177 SNP_A-1960081 100428853
5178 SNP_A-2086181 100436499
5179 SNP_A-4213932 100462710
5180 SNP_A-4218595 100462833
5181 SNP_A-2059933 100488755
5182 SNP_A-2024109 100507366
5183 SNP_A-2000236 100517386
5184 SNP_A-2163826 100523643
5185 SNP_A-2060010 100535565
5186 SNP_A-2130102 100565627
5187 SNP_A-1938565 100565734
5188 SNP_A-4228134 100580951
5189 SNP_A-1879862 100604418
5190 SNP_A-1807002 100631287
5191 SNP_A-2000237 100659558
5192 SNP_A-4205945 100688771
5193 SNP_A-1880970 100702842
5194 SNP_A-4200966 100816516
5195 SNP_A-2239073 100818026
5196 SNP_A-4200343 100819528
5197 SNP_A-2115447 100849799
5198 SNP_A-4224151 100849911
5199 SNP_A-2217118 100850422
5200 SNP_A-1882469 100850988
5201 SNP_A-2077785 100867197
5202 SNP_A-1950354 100868828
5203 SNP_A-2065284 100881570
5204 SNP_A-1802019 100941916
5205 SNP_A-1858133 100977232
5206 SNP_A-1884302 100985923
5207 SNP_A-1818227 100995245
5208 SNP_A-2232763 101011964
5209 SNP_A-1900155 101044990
5210 SNP_A-2055735 101065022
5211 SNP_A-2056632 101065199
5212 SNP_A-2200485 101068655
5213 SNP_A-1851827 101100360
5214 SNP_A-1885629 101112722
5215 SNP_A-1885670 101115238
5216 SNP_A-2034597 101158767
5217 SNP_A-2295562 101199548
5218 SNP_A-1921188 101202312
5219 SNP_A-1950527 101218864
5220 SNP_A-2073691 101233891
5221 SNP_A-2098318 101256100
5222 SNP_A-4201326 101321904
5223 SNP_A-1933598 101344476
5224 SNP_A-4224465 101385843
5225 SNP_A-4219315 101385962
5226 SNP_A-4197591 101392827
5227 SNP_A-1831688 101392958
5228 SNP_A-2168787 101404865
5229 SNP_A-1894081 101442516
5230 SNP_A-2139107 101442573
5231 SNP_A-2146919 101442824
5232 SNP_A-2270488 101454056
5233 SNP_A-2000245 101508631
5234 SNP_A-2243041 101517409
5235 SNP_A-2044342 101517665
5236 SNP_A-1887856 101525689
5237 SNP_A-1887986 101540980
5238 SNP_A-2025236 101544662
5239 SNP_A-2101607 101574777
5240 SNP_A-2299519 101599039
5241 SNP_A-1858040 101604426
5242 SNP_A-2000246 101606065
5243 SNP_A-2278161 101634691
5244 SNP_A-1888611 101641381
5245 SNP_A-1846904 101647004
5246 SNP_A-4196987 101686115
5247 SNP_A-1888880 101695024
5248 SNP_A-1888890 101695803
5249 SNP_A-4217851 101696894
5250 SNP_A-2178811 101709969
5251 SNP_A-1890096 101710004
5252 SNP_A-2081069 101726331
5253 SNP_A-2136403 101736964
5254 SNP_A-1814298 101764810
5255 SNP_A-1890604 101785565
5256 SNP_A-4199275 101792626
5257 SNP_A-2225316 101792920
5258 SNP_A-1884751 101792966
5259 SNP_A-4228702 101813107
5260 SNP_A-4238184 101813122
5261 SNP_A-2148184 101821019
5262 SNP_A-2166756 101966484
5263 SNP_A-1892614 101981633
5264 SNP_A-2101919 102007552
5265 SNP_A-2191643 102008267
5266 SNP_A-2263973 102008710
5267 SNP_A-1893259 102044900
5268 SNP_A-1893298 102047645
5269 SNP_A-4231552 102057631
5270 SNP_A-1853488 102061773
5271 SNP_A-1893608 102068732
5272 SNP_A-1893623 102068867
5273 SNP_A-1893638 102070334
5274 SNP_A-2031319 102098747
5275 SNP_A-1808193 102130125
5276 SNP_A-1880463 102133538
5277 SNP_A-4196182 102133868
5278 SNP_A-2134694 102138298
5279 SNP_A-1849785 102138589
5280 SNP_A-4232656 102138728
5281 SNP_A-4202012 102152308
5282 SNP_A-2273100 102167808
5283 SNP_A-2185247 102176835
5284 SNP_A-1891436 102181350
5285 SNP_A-2241241 102189681
5286 SNP_A-2305904 102197866
5287 SNP_A-1849767 102197902
5288 SNP_A-2311755 102211020
5289 SNP_A-1787849 102216280
5290 SNP_A-1896082 102226187
5291 SNP_A-2198858 102266581
5292 SNP_A-1793772 102349609
5293 SNP_A-2094751 102349970
5294 SNP_A-1896601 102351822
5295 SNP_A-1896611 102351895
5296 SNP_A-2168520 102356421
5297 SNP_A-2132853 102362899
5298 SNP_A-1952936 102374898
5299 SNP_A-2156585 102385895
5300 SNP_A-1914459 102389039
5301 SNP_A-2267301 102392277
5302 SNP_A-1783703 102408061
5303 SNP_A-2169066 102420486
5304 SNP_A-2063112 102457426
5305 SNP_A-2254422 102460160
5306 SNP_A-2196142 102472018
5307 SNP_A-2130073 102495511
5308 SNP_A-2261549 102505029
5309 SNP_A-2028671 102516600
5310 SNP_A-2123040 102516897
5311 SNP_A-4221887 102529831
5312 SNP_A-1834414 102552958
5313 SNP_A-2155338 102553917
5314 SNP_A-1899695 102601411
5315 SNP_A-2136075 102610624
5316 SNP_A-4204781 102616755
5317 SNP_A-2116280 102635102
5318 SNP_A-1863686 102635435
5319 SNP_A-1787015 102636225
5320 SNP_A-4196917 102637568
5321 SNP_A-4220018 102644109
5322 SNP_A-4205483 102644133
5323 SNP_A-4199974 102662935
5324 SNP_A-1823907 102697909
5325 SNP_A-4230325 102813062
5326 SNP_A-1880555 102852168
5327 SNP_A-2302812 102978959
5328 SNP_A-4222643 102990773
5329 SNP_A-1959926 103010980
5330 SNP_A-2081082 103011032
5331 SNP_A-1817633 103046767
5332 SNP_A-1911690 103120453
5333 SNP_A-2141303 103162502
5334 SNP_A-4240811 103166045
5335 SNP_A-4204514 103176972
5336 SNP_A-1879091 103181688
5337 SNP_A-4236666 103193347
5338 SNP_A-2093764 103199969
5339 SNP_A-2299005 103224980
5340 SNP_A-2107722 103232125
5341 SNP_A-1844414 103256102
5342 SNP_A-4198182 103267530
5343 SNP_A-1864190 103295072
5344 SNP_A-2268448 103350764
5345 SNP_A-2151960 103361853
5346 SNP_A-1783539 103364497
5347 SNP_A-1847473 103368623
5348 SNP_A-2227135 103373744
5349 SNP_A-2033270 103407146
5350 SNP_A-2032763 103429166
5351 SNP_A-1871381 103430118
5352 SNP_A-4202953 103434846
5353 SNP_A-4202957 103437929
5354 SNP_A-1907564 103529669
5355 SNP_A-2043323 103839588
5356 SNP_A-2267046 103930296
5357 SNP_A-2216602 104110655
5358 SNP_A-2066274 104117020
5359 SNP_A-2055648 104121003
5360 SNP_A-1957547 104169421
5361 SNP_A-4220076 104176993
5362 SNP_A-4236920 104194880
5363 SNP_A-1929083 104241773
5364 SNP_A-2084731 104254481
5365 SNP_A-2231234 104254997
5366 SNP_A-2047602 104274174
5367 SNP_A-4203224 104284629
5368 SNP_A-4202035 104304983
5369 SNP_A-4235495 104306964
5370 SNP_A-4224690 104307725
5371 SNP_A-2102392 104308206
5372 SNP_A-2072808 104375220
5373 SNP_A-2090811 104407173
5374 SNP_A-1905447 104420781
5375 SNP_A-1911343 104422691
5376 SNP_A-4194935 104422990
5377 SNP_A-2024866 104430542
5378 SNP_A-1796503 104439177
5379 SNP_A-2274153 104542877
5380 SNP_A-2040796 104549369
5381 SNP_A-4197091 104604053
5382 SNP_A-2134562 104619802
5383 SNP_A-2240757 104620771
5384 SNP_A-4225401 104629695
5385 SNP_A-2172709 104630849
5386 SNP_A-2061056 104635537
5387 SNP_A-4217709 104648006
5388 SNP_A-4228603 104648021
5389 SNP_A-1913970 104661575
5390 SNP_A-1913996 104662157
5391 SNP_A-2068189 104686900
5392 SNP_A-4203899 104690746
5393 SNP_A-4203618 104698438
5394 SNP_A-1914433 104699631
5395 SNP_A-2123133 104703048
5396 SNP_A-2280027 104756170
5397 SNP_A-2037372 104760735
5398 SNP_A-1915720 104777251
5399 SNP_A-4234224 104779599
5400 SNP_A-1917976 104779702
5401 SNP_A-2190219 104788819
5402 SNP_A-1838418 104811129
5403 SNP_A-1823252 104811853
5404 SNP_A-1960651 104851939
5405 SNP_A-1917319 104892261
5406 SNP_A-2096568 104897024
5407 SNP_A-1817017 104916711
5408 SNP_A-1850551 104920136
5409 SNP_A-2289906 104920915
5410 SNP_A-4219965 105021286
5411 SNP_A-2041941 105036760
5412 SNP_A-2268708 105126011
5413 SNP_A-4197868 105166823
5414 SNP_A-1816228 105172404
5415 SNP_A-2161156 105224088
5416 SNP_A-1937225 105251884
5417 SNP_A-2057837 105288012
5418 SNP_A-1945070 105291138
5419 SNP_A-1900867 105307475
5420 SNP_A-1834316 105308958
5421 SNP_A-2118223 105309371
5422 SNP_A-1939667 105319659
5423 SNP_A-2138432 105326816
5424 SNP_A-1868207 105338727
5425 SNP_A-2174525 105353651
5426 SNP_A-1853919 105369671
5427 SNP_A-2070677 105370636
5428 SNP_A-2168079 105370655
5429 SNP_A-2306648 105407645
5430 SNP_A-4222316 105413865
5431 SNP_A-4205741 105443094
5432 SNP_A-2309687 105500290
5433 SNP_A-4204222 105502458
5434 SNP_A-1808678 105533311
5435 SNP_A-4199236 105561528
5436 SNP_A-2135303 105561575
5437 SNP_A-2026396 105562432
5438 SNP_A-1900232 105572162
5439 SNP_A-1832830 105587169
5440 SNP_A-2297215 105622977
5441 SNP_A-2225046 105627084
5442 SNP_A-4204288 105660068
5443 SNP_A-4199339 105666407
5444 SNP_A-2056243 105666449
5445 SNP_A-4225784 105670071
5446 SNP_A-2042218 105689702
5447 SNP_A-4229075 105738738
5448 SNP_A-1912202 105751418
5449 SNP_A-4227889 105756872
5450 SNP_A-4204371 105758772
5451 SNP_A-4204374 105759715
5452 SNP_A-4196511 105762151
5453 SNP_A-2157131 105801393
5454 SNP_A-1953526 105801922
5455 SNP_A-1848451 105803095
5456 SNP_A-2164669 105841589
5457 SNP_A-2118644 105841721
5458 SNP_A-1926580 105845383
5459 SNP_A-1923593 105847451
5460 SNP_A-2233154 105850110
5461 SNP_A-1918043 105850911
5462 SNP_A-4193999 105850971
5463 SNP_A-2129009 105851013
5464 SNP_A-2164824 105866083
5465 SNP_A-2296309 105876934
5466 SNP_A-2077436 105924888
5467 SNP_A-4219395 105925976
5468 SNP_A-1844030 105926097
5469 SNP_A-1936883 105926284
5470 SNP_A-1844879 105937262
5471 SNP_A-1910630 105943181
5472 SNP_A-1862506 105946185
5473 SNP_A-1926085 105999776
5474 SNP_A-1819472 106026959
5475 SNP_A-1900482 106045195
5476 SNP_A-2000270 106082511
5477 SNP_A-4204793 106110661
5478 SNP_A-1828183 106122479
5479 SNP_A-2255264 106134648
5480 SNP_A-4213933 106159650
5481 SNP_A-2167394 106188422
5482 SNP_A-1813488 106190517
5483 SNP_A-2198184 106329891
5484 SNP_A-4237407 106400918
5485 SNP_A-2061847 106442466
5486 SNP_A-4196191 106449028
5487 SNP_A-1854583 106478896
5488 SNP_A-1950707 106485581
5489 SNP_A-4195648 106489275
5490 SNP_A-2126243 106542427
5491 SNP_A-1831372 106543178
5492 SNP_A-2104417 106545384
5493 SNP_A-2280980 106553731
5494 SNP_A-2081568 106572406
5495 SNP_A-1941513 106576334
5496 SNP_A-2280082 106601576
5497 SNP_A-1919205 106602062
5498 SNP_A-2193861 106603288
5499 SNP_A-2089852 106623442
5500 SNP_A-4217638 106630812
5501 SNP_A-2198418 106632392
5502 SNP_A-2217229 106647676
5503 SNP_A-4227362 106681695
5504 SNP_A-4226376 106688973
5505 SNP_A-4205209 106787833
5506 SNP_A-2244078 106809942
5507 SNP_A-2307925 106850411
5508 SNP_A-4205245 106857234
5509 SNP_A-1932406 106876767
5510 SNP_A-1947926 106893499
5511 SNP_A-2305413 106894105
5512 SNP_A-2127688 106911652
5513 SNP_A-1912513 106913746
5514 SNP_A-2094801 106922696
5515 SNP_A-4239902 106964217
5516 SNP_A-1926605 107023673
5517 SNP_A-2183225 107023856
5518 SNP_A-2216662 107028586
5519 SNP_A-1936051 107032253
5520 SNP_A-1892444 107057422
5521 SNP_A-2157424 107076650
5522 SNP_A-4205363 107087498
5523 SNP_A-1953520 107100756
5524 SNP_A-2266668 107103032
5525 SNP_A-1958521 107104921
5526 SNP_A-1907147 107115601
5527 SNP_A-1867902 107185261
5528 SNP_A-2220201 107208186
5529 SNP_A-2078122 107290922
5530 SNP_A-2000273 107291289
5531 SNP_A-1935838 107291367
5532 SNP_A-1950040 107298340
5533 SNP_A-1800430 107317533
5534 SNP_A-2069737 107317731
5535 SNP_A-1936310 107330178
5536 SNP_A-4205626 107350268
5537 SNP_A-2000275 107354853
5538 SNP_A-1804320 107375088
5539 SNP_A-2252534 107379355
5540 SNP_A-4231151 107404792
5541 SNP_A-2042402 107404853
5542 SNP_A-1806320 107446768
5543 SNP_A-1865437 107457382
5544 SNP_A-1791950 107461893
5545 SNP_A-2162921 107462123
5546 SNP_A-1938183 107522528
5547 SNP_A-4205769 107591031
5548 SNP_A-2025664 107631201
5549 SNP_A-2065712 107641776
5550 SNP_A-1938912 107644231
5551 SNP_A-1927981 107663576
5552 SNP_A-2264589 107711401
5553 SNP_A-2251865 107746478
5554 SNP_A-2146670 107750779
5555 SNP_A-1939908 107759680
5556 SNP_A-4205867 107759809
5557 SNP_A-4240117 107782667
5558 SNP_A-2216680 107782839
5559 SNP_A-1867847 107785621
5560 SNP_A-2208775 107787155
5561 SNP_A-2136117 107787932
5562 SNP_A-1948850 107794094
5563 SNP_A-1818547 107802404
5564 SNP_A-2241025 107802830
5565 SNP_A-2207697 107815751
5566 SNP_A-2294366 107831897
5567 SNP_A-2181687 107869061
5568 SNP_A-4230861 107875968
5569 SNP_A-2227436 107888773
5570 SNP_A-1860048 107891267
5571 SNP_A-1935133 107924393
5572 SNP_A-4202049 107925208
5573 SNP_A-2132521 107929418
5574 SNP_A-1804109 107935633
5575 SNP_A-2141067 107941048
5576 SNP_A-4200958 107941498
5577 SNP_A-1889760 107943001
5578 SNP_A-4239821 107985947
5579 SNP_A-4206131 107992159
5580 SNP_A-2151815 107993036
5581 SNP_A-2196091 107993450
5582 SNP_A-1943387 108005479
5583 SNP_A-4213934 108020448
5584 SNP_A-1960519 108023858
5585 SNP_A-4220292 108023989
5586 SNP_A-2131139 108039616
5587 SNP_A-1897538 108083243
5588 SNP_A-2097576 108086911
5589 SNP_A-1952115 108087891
5590 SNP_A-1801154 108088155
5591 SNP_A-1793503 108095422
5592 SNP_A-2198628 108098479
5593 SNP_A-2062497 108108849
5594 SNP_A-1786584 108114179
5595 SNP_A-2061991 108122836
5596 SNP_A-2182073 108126231
5597 SNP_A-2158397 108128790
5598 SNP_A-1865313 108128863
5599 SNP_A-2081711 108155193
5600 SNP_A-1783761 108208349
5601 SNP_A-1945872 108227165
5602 SNP_A-1945890 108228116
5603 SNP_A-2032682 108238080
5604 SNP_A-2313704 108241607
5605 SNP_A-4206360 108244035
5606 SNP_A-1946789 108316870
5607 SNP_A-1946797 108317070
5608 SNP_A-2167667 108335764
5609 SNP_A-2000279 108370143
5610 SNP_A-2000280 108370445
5611 SNP_A-2151603 108371221
5612 SNP_A-4206495 108384575
5613 SNP_A-2278762 108387516
5614 SNP_A-1947992 108392705
5615 SNP_A-2071170 108394120
5616 SNP_A-4231054 108395418
5617 SNP_A-1794676 108400864
5618 SNP_A-2215722 108412190
5619 SNP_A-4222697 108416328
5620 SNP_A-1956511 108417047
5621 SNP_A-4206565 108427470
5622 SNP_A-2030073 108442192
5623 SNP_A-2194964 108442428
5624 SNP_A-2206791 108443342
5625 SNP_A-2294549 108453348
5626 SNP_A-1789777 108457733
5627 SNP_A-1949467 108458222
5628 SNP_A-2083663 108465364
5629 SNP_A-1911307 108474928
5630 SNP_A-4230934 108494257
5631 SNP_A-4207654 108494828
5632 SNP_A-1949917 108496417
5633 SNP_A-2152214 108655689
5634 SNP_A-1827456 108655768
5635 SNP_A-2027024 108659426
5636 SNP_A-2060743 108690800
5637 SNP_A-4220666 108853684
5638 SNP_A-2000283 109097494
5639 SNP_A-2286038 109136885
5640 SNP_A-1953689 109138317
5641 SNP_A-2000285 109139095
5642 SNP_A-2274156 109145364
5643 SNP_A-2252362 109147238
5644 SNP_A-2282755 109147941
5645 SNP_A-1953773 109149022
5646 SNP_A-2304454 109150542
5647 SNP_A-1837734 109150830
5648 SNP_A-1944907 109152333
5649 SNP_A-1901664 109152354
5650 SNP_A-1784867 109187697
5651 SNP_A-1799426 109198431
5652 SNP_A-1842261 109274336
5653 SNP_A-2085978 109282189
5654 SNP_A-1913922 109285290
5655 SNP_A-1797643 109295670
5656 SNP_A-1955753 109328631
5657 SNP_A-4205804 109329384
5658 SNP_A-1956687 109490837
5659 SNP_A-1956937 109513370
5660 SNP_A-1786465 109537359
5661 SNP_A-1957354 109540594
5662 SNP_A-4207314 109540703
5663 SNP_A-2159399 109544645
5664 SNP_A-1796234 109570412
5665 SNP_A-1958781 109686298
5666 SNP_A-1876255 109688714
5667 SNP_A-2162132 109692946
5668 SNP_A-1849381 109757679
5669 SNP_A-4228674 109786962
5670 SNP_A-1959845 109848856
5671 SNP_A-1895998 109854671
5672 SNP_A-4203429 109863563
5673 SNP_A-1891313 109867429
5674 SNP_A-1804799 109877131
5675 SNP_A-2074841 109908567
5676 SNP_A-2075325 109940059
5677 SNP_A-1888860 110106932
5678 SNP_A-2126710 110106975
5679 SNP_A-1841967 110110337
5680 SNP_A-1903532 110130177
5681 SNP_A-2139984 110163205
5682 SNP_A-4220194 110163244
5683 SNP_A-2238032 110243860
5684 SNP_A-4202905 110252713
5685 SNP_A-4196630 110280326
5686 SNP_A-2291512 110285296
5687 SNP_A-1841313 110285440
5688 SNP_A-1885432 110301698
5689 SNP_A-1957779 110377073
5690 SNP_A-2253336 110377143
5691 SNP_A-1788316 110456021
5692 SNP_A-1887467 110467933
5693 SNP_A-2026769 110478611
5694 SNP_A-2089731 110492147
5695 SNP_A-1797014 110499568
5696 SNP_A-1795089 110502060
5697 SNP_A-1792656 110502697
5698 SNP_A-2219426 110521923
5699 SNP_A-1961690 110571816
5700 SNP_A-1961692 110591679
5701 SNP_A-1961695 110615530
5702 SNP_A-2098395 110615652
5703 SNP_A-1853113 110615698
5704 SNP_A-1961698 110617146
5705 SNP_A-1961705 110648139
5706 SNP_A-4201674 110651636
5707 SNP_A-1854912 110663158
5708 SNP_A-4228151 110665672
5709 SNP_A-2082393 110676947
5710 SNP_A-1830751 110687259
5711 SNP_A-2310661 110706448
5712 SNP_A-1782720 110774316
5713 SNP_A-1853093 110790611
5714 SNP_A-2213527 110818281
5715 SNP_A-2144106 110847088
5716 SNP_A-1815760 110873845
5717 SNP_A-2133186 110876212
5718 SNP_A-2204157 110877012
5719 SNP_A-2212094 110878685
5720 SNP_A-2154605 110888973
5721 SNP_A-4201431 110902295
5722 SNP_A-2095864 110903190
5723 SNP_A-2218323 110903737
5724 SNP_A-1961738 110912672
5725 SNP_A-1961739 110912891
5726 SNP_A-4207796 110919337
5727 SNP_A-2130537 110946478
5728 SNP_A-1833453 110963200
5729 SNP_A-4224400 110968483
5730 SNP_A-2264358 111000728
5731 SNP_A-2145841 111029932
5732 SNP_A-2296666 111039208
5733 SNP_A-2064183 111042505
5734 SNP_A-4235608 111058390
5735 SNP_A-2189822 111097197
5736 SNP_A-2206999 111097471
5737 SNP_A-4239291 111098175
5738 SNP_A-2168902 111098488
5739 SNP_A-1925914 111113064
5740 SNP_A-2286076 111113795
5741 SNP_A-1782311 111114012
5742 SNP_A-2084111 111116092
5743 SNP_A-2208183 111116764
5744 SNP_A-2231049 111119638
5745 SNP_A-2061558 111129324
5746 SNP_A-4207807 111132054
5747 SNP_A-4207808 111132332
5748 SNP_A-2139989 111133718
5749 SNP_A-4207814 111195236
5750 SNP_A-2052327 111196389
5751 SNP_A-1813720 111196633
5752 SNP_A-2069746 111196911
5753 SNP_A-2186794 111202762
5754 SNP_A-1874660 111202845
5755 SNP_A-2200126 111205080
5756 SNP_A-2125835 111205814
5757 SNP_A-1934365 111219438
5758 SNP_A-1789057 111219740
5759 SNP_A-2112485 111227910
5760 SNP_A-1843771 111228031
5761 SNP_A-1961816 111235145
5762 SNP_A-2193509 111251931
5763 SNP_A-1827617 111259010
5764 SNP_A-1961831 111264576
5765 SNP_A-2140211 111362621
5766 SNP_A-4207832 111386671
5767 SNP_A-2000299 111386902
5768 SNP_A-2216855 111441853
5769 SNP_A-2039242 111469699
5770 SNP_A-1961893 111473230
5771 SNP_A-1955639 111481738
5772 SNP_A-1961902 111493036
5773 SNP_A-1961913 111529808
5774 SNP_A-4207861 111532424
5775 SNP_A-1892045 111549651
5776 SNP_A-1806356 111559969
5777 SNP_A-4217069 111581937
5778 SNP_A-2146424 111587751
5779 SNP_A-4226848 111588132
5780 SNP_A-2268865 111600234
5781 SNP_A-1887982 111618020
5782 SNP_A-4213935 111625778
5783 SNP_A-4207876 111626234
5784 SNP_A-4233524 111629272
5785 SNP_A-2223767 111629987
5786 SNP_A-2049837 111631018
5787 SNP_A-2146032 111631320
5788 SNP_A-1794711 111636507
5789 SNP_A-1961981 111655358
5790 SNP_A-2223595 111655599
5791 SNP_A-1961984 111656211
5792 SNP_A-1795745 111664829
5793 SNP_A-1900802 111665088
5794 SNP_A-1856129 111665853
5795 SNP_A-1807904 111666379
5796 SNP_A-4200582 111677051
5797 SNP_A-2291375 111691582
5798 SNP_A-1917836 111696393
5799 SNP_A-1877310 111729917
5800 SNP_A-4197747 111731303
5801 SNP_A-2041129 111757729
5802 SNP_A-1962026 111761506
5803 SNP_A-1962042 111791788
5804 SNP_A-2049261 111792259
5805 SNP_A-2046720 111835506
5806 SNP_A-1962062 111843672
5807 SNP_A-4238209 111864525
5808 SNP_A-1828343 111864571
5809 SNP_A-2028163 111864805
5810 SNP_A-4207899 111879481
5811 SNP_A-2063896 111888861
5812 SNP_A-2221026 111904955
5813 SNP_A-2164521 111905245
5814 SNP_A-2201577 111929241
5815 SNP_A-4203684 111933709
5816 SNP_A-2185207 111963158
5817 SNP_A-2113947 111968778
5818 SNP_A-2100760 112004708
5819 SNP_A-4213936 112036099
5820 SNP_A-1868331 112065385
5821 SNP_A-2259902 112065797
5822 SNP_A-1787320 112067889
5823 SNP_A-2078840 112088471
5824 SNP_A-1927844 112113274
5825 SNP_A-2208291 112113857
5826 SNP_A-4207670 112164168
5827 SNP_A-2043810 112170877
5828 SNP_A-1820145 112196955
5829 SNP_A-1950806 112230476
5830 SNP_A-2108771 112240977
5831 SNP_A-1833744 112242506
5832 SNP_A-4227463 112277072
5833 SNP_A-1962267 112277459
5834 SNP_A-1962269 112279889
5835 SNP_A-1786459 112317116
5836 SNP_A-1962292 112338246
5837 SNP_A-2299880 112348794
5838 SNP_A-2045336 112370527
5839 SNP_A-2238139 112370810
5840 SNP_A-4231323 112380848
5841 SNP_A-2231793 112390045
5842 SNP_A-1842771 112390120
5843 SNP_A-2108810 112390991
5844 SNP_A-2234850 112391167
5845 SNP_A-4231163 112399055
5846 SNP_A-2083733 112407145
5847 SNP_A-1909485 112415625
5848 SNP_A-2187922 112460449
5849 SNP_A-2171274 112460886
5850 SNP_A-1839476 112510808
5851 SNP_A-2155728 112514571
5852 SNP_A-2310846 112523627
5853 SNP_A-2304824 112524987
5854 SNP_A-2250812 112533325
5855 SNP_A-1962401 112563816
5856 SNP_A-2208811 112585504
5857 SNP_A-2166989 112586441
5858 SNP_A-1941701 112595625
5859 SNP_A-2194762 112618374
5860 SNP_A-4233624 112624165
5861 SNP_A-2273588 112668120
5862 SNP_A-2103355 112672844
5863 SNP_A-1956023 112696292
5864 SNP_A-1962439 112699113
5865 SNP_A-4207951 112761715
5866 SNP_A-1902063 112775125
5867 SNP_A-1835793 112775306
5868 SNP_A-4207955 112793385
5869 SNP_A-2225355 112825503
5870 SNP_A-2095618 112826808
5871 SNP_A-4213938 112829312
5872 SNP_A-2029647 112861955
5873 SNP_A-2027851 112873357
5874 SNP_A-2181870 112902691
5875 SNP_A-4225410 112903322
5876 SNP_A-2178507 112919423
5877 SNP_A-2167531 112933916
5878 SNP_A-1910059 112965052
5879 SNP_A-4207956 112994128
5880 SNP_A-2000302 113002320
5881 SNP_A-1898060 113031917
5882 SNP_A-1785545 113048650
5883 SNP_A-2093333 113077679
5884 SNP_A-2068744 113135409
5885 SNP_A-2021030 113147631
5886 SNP_A-2094915 113187470
5887 SNP_A-2077777 113258069
5888 SNP_A-1962513 113343359
5889 SNP_A-2292418 113366167
5890 SNP_A-2264587 113403929
5891 SNP_A-2285355 113416967
5892 SNP_A-2282809 113478009
5893 SNP_A-2092200 113491358
5894 SNP_A-2162277 113553163
5895 SNP_A-2170536 113556593
5896 SNP_A-1798758 113568681
5897 SNP_A-2040888 113587326
5898 SNP_A-2197178 113591971
5899 SNP_A-2178826 113625820
5900 SNP_A-2172999 113637965
5901 SNP_A-2145969 113692919
5902 SNP_A-4228138 113698360
5903 SNP_A-1820784 113768928
5904 SNP_A-2119739 113772574
5905 SNP_A-4232969 113798389
5906 SNP_A-2226196 113798470
5907 SNP_A-4207982 113865046
5908 SNP_A-1913924 113884455
5909 SNP_A-2164601 113930997
5910 SNP_A-2200787 113941139
5911 SNP_A-2250815 113941445
5912 SNP_A-2171538 113941514
5913 SNP_A-2135709 113953129
5914 SNP_A-4240881 113991403
5915 SNP_A-2160831 114019050
5916 SNP_A-2209676 114019974
5917 SNP_A-2079382 114020684
5918 SNP_A-4222104 114045700
5919 SNP_A-2278104 114133168
5920 SNP_A-2036085 114139759
5921 SNP_A-2220409 114153229
5922 SNP_A-1962698 114198478
5923 SNP_A-2164883 114199322
5924 SNP_A-2216347 114214190
5925 SNP_A-2000304 114216891
5926 SNP_A-2211881 114218960
5927 SNP_A-2277838 114238005
5928 SNP_A-1962719 114272712
5929 SNP_A-2207846 114331040
5930 SNP_A-1828976 114331283
5931 SNP_A-1781257 114343478
5932 SNP_A-2163882 114352904
5933 SNP_A-2178712 114388110
5934 SNP_A-2083144 114406876
5935 SNP_A-2081956 114407679
5936 SNP_A-2052103 114419577
5937 SNP_A-2120634 114420582
5938 SNP_A-1785543 114472448
5939 SNP_A-2172475 114472492
5940 SNP_A-4231159 114482063
5941 SNP_A-2238596 114482763
5942 SNP_A-2219588 114536167
5943 SNP_A-4201469 114536301
5944 SNP_A-1805301 114550547
5945 SNP_A-2066699 114550604
5946 SNP_A-1962864 114560613
5947 SNP_A-2279910 114563630
5948 SNP_A-4203410 114577685
5949 SNP_A-2165302 114577828
5950 SNP_A-1942173 114580436
5951 SNP_A-2067807 114599221
5952 SNP_A-1867005 114629883
5953 SNP_A-2216952 114630362
5954 SNP_A-2144975 114635368
5955 SNP_A-1943102 114635464
5956 SNP_A-2000309 114636613
5957 SNP_A-1962891 114671830
5958 SNP_A-1948617 114680306
5959 SNP_A-2139161 114698538
5960 SNP_A-2029022 114701375
5961 SNP_A-2062923 114704674
5962 SNP_A-2159458 114725159
5963 SNP_A-4205006 114761063
5964 SNP_A-1887634 115011684
5965 SNP_A-1839493 115035798
5966 SNP_A-2076858 115089224
5967 SNP_A-2191390 115143988
5968 SNP_A-4208040 115157486
5969 SNP_A-2182261 115157709
5970 SNP_A-1845464 115163419
5971 SNP_A-4228210 115166683
5972 SNP_A-2218372 115179555
5973 SNP_A-2117676 115179928
5974 SNP_A-1853743 115191232
5975 SNP_A-1864124 115193292
5976 SNP_A-1830849 115201463
5977 SNP_A-1832402 115214568
5978 SNP_A-1919452 115220032
5979 SNP_A-1846374 115228741
5980 SNP_A-2030745 115260697
5981 SNP_A-2057654 115282974
5982 SNP_A-2062589 115283121
5983 SNP_A-4226445 115293921
5984 SNP_A-2143195 115298582
5985 SNP_A-1847550 115298685
5986 SNP_A-2138345 115356835
5987 SNP_A-2042460 115401947
5988 SNP_A-1783343 115407659
5989 SNP_A-4236397 115408281
5990 SNP_A-2312955 115413021
5991 SNP_A-2073258 115413062
5992 SNP_A-2124627 115413543
5993 SNP_A-1939412 115419576
5994 SNP_A-2095554 115438138
5995 SNP_A-1816808 115440070
5996 SNP_A-1810971 115488789
5997 SNP_A-4237596 115511737
5998 SNP_A-1963059 115521768
5999 SNP_A-1963061 115522766
6000 SNP_A-2231563 115535017
6001 SNP_A-2165728 115535812
6002 SNP_A-2033937 115535986
6003 SNP_A-4208061 115536572
6004 SNP_A-4208062 115536644
6005 SNP_A-2107677 115560916
6006 SNP_A-2283742 115579061
6007 SNP_A-1856194 115623988
6008 SNP_A-2255689 115624910
6009 SNP_A-1963149 115645450
6010 SNP_A-4230971 115656670
6011 SNP_A-4226876 115666072
6012 SNP_A-2111000 115679147
6013 SNP_A-2099316 115684026
6014 SNP_A-1819984 115684726
6015 SNP_A-2219815 115713851
6016 SNP_A-4232262 115715361
6017 SNP_A-2219293 115718995
6018 SNP_A-2064827 115719414
6019 SNP_A-2247897 115721322
6020 SNP_A-2025794 115800735
6021 SNP_A-4198280 115817559
6022 SNP_A-2263262 115836376
6023 SNP_A-2000312 115877689
6024 SNP_A-4195248 115879898
6025 SNP_A-4236258 115897533
6026 SNP_A-2239604 115904151
6027 SNP_A-1870846 115907853
6028 SNP_A-2196787 115908860
6029 SNP_A-2192503 115933573
6030 SNP_A-1873002 115936989
6031 SNP_A-2238274 115939295
6032 SNP_A-1790789 115952778
6033 SNP_A-1782023 115972284
6034 SNP_A-2196416 115972906
6035 SNP_A-4208093 115974603
6036 SNP_A-2218827 116007946
6037 SNP_A-1796064 116019186
6038 SNP_A-2093921 116026448
6039 SNP_A-2159006 116037874
6040 SNP_A-2233189 116039019
6041 SNP_A-1835391 116095486
6042 SNP_A-2258371 116098154
6043 SNP_A-2175140 116108103
6044 SNP_A-4193125 116114786
6045 SNP_A-2128762 116118043
6046 SNP_A-2204369 116136117
6047 SNP_A-2109495 116136336
6048 SNP_A-2195519 116149950
6049 SNP_A-1844496 116164121
6050 SNP_A-1806890 116176841
6051 SNP_A-2078853 116178384
6052 SNP_A-2231647 116178962
6053 SNP_A-1923690 116202351
6054 SNP_A-1963337 116202917
6055 SNP_A-2196753 116222980
6056 SNP_A-2127969 116223681
6057 SNP_A-4196097 116231610
6058 SNP_A-4224570 116231922
6059 SNP_A-1963376 116256212
6060 SNP_A-1957715 116270958
6061 SNP_A-2048089 116280213
6062 SNP_A-2195951 116296745
6063 SNP_A-1882243 116340404
6064 SNP_A-2095942 116353502
6065 SNP_A-1963431 116463106
6066 SNP_A-1963440 116519546
6067 SNP_A-2206994 116553919
6068 SNP_A-2103884 116606250
6069 SNP_A-4224829 116606277
6070 SNP_A-2305771 116606623
6071 SNP_A-2283952 116606683
6072 SNP_A-2067910 116609700
6073 SNP_A-4195891 116611100
6074 SNP_A-1867355 116623648
6075 SNP_A-2263107 116634561
6076 SNP_A-1871643 116640286
6077 SNP_A-2142564 116653455
6078 SNP_A-1963471 116663332
6079 SNP_A-4199648 116664121
6080 SNP_A-1942534 116664939
6081 SNP_A-4196240 116708362
6082 SNP_A-4194247 116816641
6083 SNP_A-1859416 116829282
6084 SNP_A-1862452 116929695
6085 SNP_A-1780563 117033425
6086 SNP_A-1866904 117037932
6087 SNP_A-1812529 117073091
6088 SNP_A-2168179 117073135
6089 SNP_A-1908849 117078844
6090 SNP_A-4228794 117083274
6091 SNP_A-2251341 117095286
6092 SNP_A-2233445 117162224
6093 SNP_A-2100003 117162606
6094 SNP_A-1963741 117194463
6095 SNP_A-1955654 117200166
6096 SNP_A-2050260 117284884
6097 SNP_A-1935042 117306835
6098 SNP_A-2148880 117333336
6099 SNP_A-2038831 117342577
6100 SNP_A-2100441 117396585
6101 SNP_A-2212232 117401568
6102 SNP_A-4235785 117477466
6103 SNP_A-2101828 117487515
6104 SNP_A-1963785 117516549
6105 SNP_A-2309518 117523410
6106 SNP_A-1953290 117523521
6107 SNP_A-4221223 117553259
6108 SNP_A-4195159 117559434
6109 SNP_A-2235004 117628809
6110 SNP_A-1963838 117633695
6111 SNP_A-1963843 117636697
6112 SNP_A-2165225 117639138
6113 SNP_A-4206550 117645774
6114 SNP_A-2282832 117655941
6115 SNP_A-1899424 117656082
6116 SNP_A-2259595 117714542
6117 SNP_A-2256739 117715488
6118 SNP_A-1832142 117782278
6119 SNP_A-1963880 117814845
6120 SNP_A-4229892 117819157
6121 SNP_A-2243660 117834633
6122 SNP_A-2234408 117849432
6123 SNP_A-2053959 117854649
6124 SNP_A-1795987 117867364
6125 SNP_A-1963887 117868829
6126 SNP_A-2115678 117938384
6127 SNP_A-1925899 117959602
6128 SNP_A-1853751 117963662
6129 SNP_A-2211796 117967496
6130 SNP_A-1795691 117967619
6131 SNP_A-1963934 117968273
6132 SNP_A-1963935 117968400
6133 SNP_A-1963936 117968722
6134 SNP_A-1821989 117975745
6135 SNP_A-4232345 117983273
6136 SNP_A-2285059 117986855
6137 SNP_A-2299257 117996180
6138 SNP_A-2099518 117996235
6139 SNP_A-1888190 118001290
6140 SNP_A-1871106 118001365
6141 SNP_A-2298345 118002651
6142 SNP_A-2156589 118026633
6143 SNP_A-2300622 118026831
6144 SNP_A-2032691 118027204
6145 SNP_A-1963979 118083345
6146 SNP_A-2253811 118094616
6147 SNP_A-2038727 118097448
6148 SNP_A-2000333 118112569
6149 SNP_A-1954884 118128427
6150 SNP_A-1964012 118154898
6151 SNP_A-1789396 118160888
6152 SNP_A-1964036 118225792
6153 SNP_A-2174309 118234461
6154 SNP_A-2189729 118269162
6155 SNP_A-2148762 118309416
6156 SNP_A-1815219 118333360
6157 SNP_A-1964071 118361570
6158 SNP_A-2186875 118384931
6159 SNP_A-4203757 118412146
6160 SNP_A-1804073 118546443
6161 SNP_A-2291178 118620412
6162 SNP_A-2220152 118637227
6163 SNP_A-1786444 118637590
6164 SNP_A-4196190 118660572
6165 SNP_A-1804182 118667510
6166 SNP_A-2022801 118685496
6167 SNP_A-2268795 118709896
6168 SNP_A-1964162 118775265
6169 SNP_A-1964163 118775455
6170 SNP_A-1933965 118776732
6171 SNP_A-1964166 118781361
6172 SNP_A-2168572 118832221
6173 SNP_A-2112070 118845437
6174 SNP_A-2291920 118869895
6175 SNP_A-2273356 118870162
6176 SNP_A-1931802 118870200
6177 SNP_A-1964173 118870633
6178 SNP_A-2250211 118870865
6179 SNP_A-2113614 118871403
6180 SNP_A-2227389 118871547
6181 SNP_A-1879156 118871569
6182 SNP_A-4198727 118871932
6183 SNP_A-1790784 118881089
6184 SNP_A-2172046 118909395
6185 SNP_A-2081976 118948407
6186 SNP_A-2112381 118970887
6187 SNP_A-1848164 119006101
6188 SNP_A-1959179 119007078
6189 SNP_A-2140678 119008658
6190 SNP_A-4227318 119053742
6191 SNP_A-4208240 119054038
6192 SNP_A-1862464 119069144
6193 SNP_A-4228290 119077110
6194 SNP_A-2042118 119130070
6195 SNP_A-4208242 119130115
6196 SNP_A-2285076 119135336
6197 SNP_A-1964201 119183750
6198 SNP_A-1932792 119259640
6199 SNP_A-2191570 119259738
6200 SNP_A-4195181 119259757
6201 SNP_A-2218291 119262004
6202 SNP_A-4221827 119262320
6203 SNP_A-2197546 119286167
6204 SNP_A-4208251 119293256
6205 SNP_A-4208252 119293287
6206 SNP_A-1816701 119314436
6207 SNP_A-1964251 119363905
6208 SNP_A-1964252 119364080
6209 SNP_A-1802367 119372788
6210 SNP_A-4208257 119385491
6211 SNP_A-2242129 119474867
6212 SNP_A-2113173 119482490
6213 SNP_A-2119545 119482520
6214 SNP_A-2219764 119574186
6215 SNP_A-2251987 119584746
6216 SNP_A-2226474 119598733
6217 SNP_A-1880579 119631749
6218 SNP_A-2040601 119658324
6219 SNP_A-4232268 119662498
6220 SNP_A-2177896 119677253
6221 SNP_A-2089772 119693142
6222 SNP_A-1926244 119700558
6223 SNP_A-1825794 119711372
6224 SNP_A-1900553 119711602
6225 SNP_A-2275001 119767042
6226 SNP_A-1964342 119779284
6227 SNP_A-4206213 119791037
6228 SNP_A-1964353 119816321
6229 SNP_A-4200425 119818255
6230 SNP_A-2265431 119825411
6231 SNP_A-1936523 119825494
6232 SNP_A-4202021 119856298
6233 SNP_A-2236437 119861023
6234 SNP_A-4208278 119874826
6235 SNP_A-4231913 119878871
6236 SNP_A-2032114 119879826
6237 SNP_A-2230445 119879974
6238 SNP_A-2141609 119965054
6239 SNP_A-1883100 119965198
6240 SNP_A-4230508 119982800
6241 SNP_A-2296671 120003821
6242 SNP_A-1888169 120009820
6243 SNP_A-2078047 120009995
6244 SNP_A-1964417 120030640
6245 SNP_A-1964419 120031242
6246 SNP_A-1964420 120031388
6247 SNP_A-4208294 120059099
6248 SNP_A-4238988 120060493
6249 SNP_A-4223825 120060677
6250 SNP_A-1964429 120071514
6251 SNP_A-1964431 120074249
6252 SNP_A-1902603 120088386
6253 SNP_A-1813827 120090930
6254 SNP_A-4208295 120093802
6255 SNP_A-2219658 120100226
6256 SNP_A-2163687 120107048
6257 SNP_A-2000341 120111391
6258 SNP_A-2273168 120167042
6259 SNP_A-2198638 120211226
6260 SNP_A-2216996 120239241
6261 SNP_A-1964464 120299773
6262 SNP_A-4237592 120325425
6263 SNP_A-2026531 120874363
6264 SNP_A-2148247 120886421
6265 SNP_A-2220590 120887054
