# Supplementary material for: Genetic Structure of the Spanish Population
Source: BMC Genomics. 2010 May 25;11:326. doi: 10.1186/1471-2164-11-326 (PMC2887418; doi:10.1186/1471-2164-11-326)
Supplement: Additional file 1 — List of haplotype blocks across all autosomal chromosomes in the Spanish population. Each block is described by the SNPs that compose it, the major haplotypes with haplotypic frequencies, and the LD (D') among adjacent blocks. For each chromosome, the correspondence list between the SNP names and numbers is included in a separate table. [file 1471-2164-11-326-S1.ZIP › chr1q.snpkey.txt]

1 SNP_A-2122275 143607676
2 SNP_A-2055867 144251412
3 SNP_A-2153916 144265807
4 SNP_A-1939423 144337336
5 SNP_A-1784125 144338416
6 SNP_A-2075332 144345695
7 SNP_A-1820756 144356341
8 SNP_A-1790703 144374023
9 SNP_A-2127950 144387567
10 SNP_A-2122564 144404740
11 SNP_A-2112990 144964403
12 SNP_A-1944993 144970086
13 SNP_A-1850788 144973486
14 SNP_A-2277589 144983911
15 SNP_A-1847202 144995145
16 SNP_A-1816254 144995330
17 SNP_A-2024223 144997036
18 SNP_A-2175245 144997646
19 SNP_A-1956171 145102789
20 SNP_A-2209371 145115688
21 SNP_A-1965877 145115708
22 SNP_A-2039367 145121429
23 SNP_A-2000350 145142814
24 SNP_A-2160076 145157259
25 SNP_A-1781888 145158798
26 SNP_A-4208501 145159853
27 SNP_A-2023728 145174167
28 SNP_A-2112805 145190627
29 SNP_A-1914254 145191032
30 SNP_A-4208503 145198855
31 SNP_A-1854698 145202716
32 SNP_A-1841535 145219715
33 SNP_A-2087416 145230518
34 SNP_A-4198998 145235531
35 SNP_A-2166624 145241823
36 SNP_A-1822997 145259773
37 SNP_A-2135140 145293344
38 SNP_A-2225845 145293612
39 SNP_A-4202196 145320510
40 SNP_A-4205931 145321806
41 SNP_A-4227910 145334635
42 SNP_A-4227361 145347239
43 SNP_A-2297123 145348210
44 SNP_A-1789686 145368810
45 SNP_A-2130777 145382914
46 SNP_A-1915962 145388803
47 SNP_A-2188669 145390147
48 SNP_A-2136425 145390181
49 SNP_A-2055042 145390602
50 SNP_A-1790798 145393825
51 SNP_A-2070812 145393985
52 SNP_A-2151688 145409110
53 SNP_A-2185264 145409508
54 SNP_A-1795498 145416538
55 SNP_A-1797653 145420376
56 SNP_A-2152771 145436336
57 SNP_A-2205688 145437192
58 SNP_A-2225167 145451139
59 SNP_A-1796230 145497081
60 SNP_A-2030977 145569478
61 SNP_A-4239985 145585897
62 SNP_A-1832072 145598089
63 SNP_A-1966037 145602908
64 SNP_A-4226352 145605519
65 SNP_A-2221338 145607078
66 SNP_A-2064220 145666907
67 SNP_A-1950056 145680578
68 SNP_A-1884138 145692596
69 SNP_A-1966068 145704554
70 SNP_A-1966069 145705110
71 SNP_A-2204350 145708347
72 SNP_A-4240423 145713527
73 SNP_A-4217627 145730876
74 SNP_A-1966083 145734835
75 SNP_A-2258296 145754718
76 SNP_A-1966115 145849174
77 SNP_A-2057878 146261815
78 SNP_A-1781144 146268901
79 SNP_A-2298873 146273901
80 SNP_A-1927007 146274739
81 SNP_A-2256223 146281318
82 SNP_A-1950375 147425688
83 SNP_A-2025041 147978058
84 SNP_A-2208604 148142748
85 SNP_A-1850561 148275414
86 SNP_A-2125928 148290031
87 SNP_A-1827567 148370663
88 SNP_A-2112837 148420976
89 SNP_A-2156382 148500906
90 SNP_A-2074904 148529079
91 SNP_A-2054987 148537415
92 SNP_A-2204318 148633093
93 SNP_A-4234371 148669043
94 SNP_A-2096260 148669237
95 SNP_A-2057817 148695443
96 SNP_A-1966499 148730396
97 SNP_A-1818513 148749860
98 SNP_A-2261531 148863035
99 SNP_A-2105494 148883323
100 SNP_A-1966514 148885256
101 SNP_A-1966516 148885585
102 SNP_A-2189080 148924911
103 SNP_A-2285611 148927036
104 SNP_A-2037724 148933421
105 SNP_A-2286625 148933614
106 SNP_A-2123011 148940677
107 SNP_A-2248852 148944695
108 SNP_A-2070147 148978520
109 SNP_A-4196808 149067279
110 SNP_A-2301129 149193776
111 SNP_A-2198984 149198086
112 SNP_A-4231283 149261860
113 SNP_A-2220127 149303440
114 SNP_A-1806941 149382903
115 SNP_A-2293176 149507166
116 SNP_A-1966584 149512865
117 SNP_A-4205693 149597928
118 SNP_A-4213942 149651357
119 SNP_A-2261438 149678259
120 SNP_A-1830602 149760438
121 SNP_A-1798066 149781812
122 SNP_A-2227699 149782082
123 SNP_A-1896267 149782992
124 SNP_A-1830040 149809250
125 SNP_A-1798452 149817297
126 SNP_A-4192969 149991983
127 SNP_A-4197888 150028428
128 SNP_A-2000356 150081029
129 SNP_A-2195466 150083342
130 SNP_A-4193431 150083696
131 SNP_A-2224581 150092196
132 SNP_A-4206714 150125512
133 SNP_A-4213943 150170258
134 SNP_A-4193463 150176077
135 SNP_A-1791281 150202004
136 SNP_A-2292493 150218319
137 SNP_A-2155843 150220387
138 SNP_A-2073475 150306335
139 SNP_A-1966741 150312250
140 SNP_A-2250130 150329391
141 SNP_A-2177913 150406915
142 SNP_A-2107189 150432847
143 SNP_A-1919060 150444642
144 SNP_A-1829030 150467473
145 SNP_A-4204962 150467841
146 SNP_A-4235947 150579221
147 SNP_A-2081899 150615702
148 SNP_A-1966814 150664037
149 SNP_A-1855975 150667901
150 SNP_A-4201196 150691449
151 SNP_A-2035693 150691472
152 SNP_A-2249616 150708913
153 SNP_A-2059276 150709433
154 SNP_A-2304828 150710232
155 SNP_A-1897252 150773780
156 SNP_A-2251513 150796246
157 SNP_A-1783533 150806017
158 SNP_A-2088823 150857287
159 SNP_A-2044347 150857374
160 SNP_A-4198835 150857648
161 SNP_A-1966865 150858886
162 SNP_A-1966867 150858905
163 SNP_A-1966868 150859044
164 SNP_A-2230305 150865335
165 SNP_A-2043363 150880255
166 SNP_A-2241301 150885468
167 SNP_A-4217729 150927370
168 SNP_A-2302233 150965379
169 SNP_A-1901367 150985942
170 SNP_A-2025908 150986111
171 SNP_A-2197509 150991440
172 SNP_A-1966931 151005850
173 SNP_A-2216287 151017424
174 SNP_A-1966937 151023398
175 SNP_A-4208691 151023430
176 SNP_A-1948607 151063073
177 SNP_A-1966973 151193315
178 SNP_A-2263085 151230962
179 SNP_A-2091902 151231021
180 SNP_A-2246282 151238242
181 SNP_A-1967039 151280706
182 SNP_A-1967041 151281365
183 SNP_A-2035068 151286040
184 SNP_A-1887216 151298603
185 SNP_A-2026459 151317140
186 SNP_A-4229728 151399608
187 SNP_A-2066469 151477432
188 SNP_A-1825417 151479292
189 SNP_A-4201142 151481638
190 SNP_A-2257758 151544047
191 SNP_A-2231086 151544284
192 SNP_A-2130532 151561277
193 SNP_A-2308829 151575932
194 SNP_A-2239081 151582633
195 SNP_A-2231010 151582724
196 SNP_A-2056745 151582768
197 SNP_A-1791869 151584632
198 SNP_A-2242219 151588434
199 SNP_A-2282763 151591780
200 SNP_A-1967158 151602642
201 SNP_A-1967159 151605375
202 SNP_A-2218755 151623645
203 SNP_A-1867021 151625309
204 SNP_A-4195762 151712798
205 SNP_A-2067825 151880407
206 SNP_A-1796867 151885390
207 SNP_A-4197472 151944721
208 SNP_A-2293173 151969637
209 SNP_A-4216610 152088568
210 SNP_A-2159420 152096617
211 SNP_A-1782608 152099728
212 SNP_A-1869337 152157612
213 SNP_A-1967246 152241245
214 SNP_A-1800017 152259358
215 SNP_A-1954650 152291276
216 SNP_A-1782062 152358680
217 SNP_A-2233377 152570600
218 SNP_A-1967285 152597810
219 SNP_A-2239079 152599494
220 SNP_A-2295876 152624302
221 SNP_A-2072423 152637562
222 SNP_A-1867290 152690109
223 SNP_A-2264728 152762910
224 SNP_A-2159674 152763629
225 SNP_A-1960818 152763770
226 SNP_A-1814644 152763953
227 SNP_A-4201420 152822890
228 SNP_A-4199810 152823049
229 SNP_A-2222336 152848753
230 SNP_A-1967308 152856252
231 SNP_A-1888638 152892256
232 SNP_A-2277095 152897122
233 SNP_A-2306924 152936201
234 SNP_A-1783484 152946191
235 SNP_A-2100141 153009199
236 SNP_A-1874324 153011431
237 SNP_A-1880009 153011476
238 SNP_A-2106621 153013584
239 SNP_A-2197839 153027889
240 SNP_A-1967345 153063519
241 SNP_A-1967346 153063686
242 SNP_A-2029237 153089141
243 SNP_A-4239908 153098914
244 SNP_A-4201810 153098928
245 SNP_A-2141975 153099285
246 SNP_A-4192828 153119919
247 SNP_A-2056512 153127811
248 SNP_A-2047976 153153441
249 SNP_A-2146782 153333907
250 SNP_A-1797826 153346714
251 SNP_A-2281304 153397015
252 SNP_A-1845626 153520207
253 SNP_A-4240377 153549453
254 SNP_A-1967401 153584932
255 SNP_A-1929254 153611667
256 SNP_A-1822168 153679928
257 SNP_A-1815716 153918705
258 SNP_A-1787702 154181612
259 SNP_A-1861184 154267970
260 SNP_A-1902447 154291720
261 SNP_A-2113687 154321809
262 SNP_A-2193632 154321968
263 SNP_A-2293963 154472745
264 SNP_A-2099609 154490928
265 SNP_A-1914148 154494684
266 SNP_A-4220781 154514531
267 SNP_A-2000368 154541905
268 SNP_A-4208765 154552388
269 SNP_A-1916152 154571406
270 SNP_A-1967491 154610316
271 SNP_A-2309907 154697965
272 SNP_A-2029032 154705624
273 SNP_A-1900131 154746948
274 SNP_A-2115525 154765297
275 SNP_A-4233773 154801149
276 SNP_A-2082304 154905624
277 SNP_A-2084006 155140087
278 SNP_A-2115180 155168883
279 SNP_A-4208776 155208036
280 SNP_A-2272815 155213522
281 SNP_A-4208777 155222681
282 SNP_A-1804189 155232572
283 SNP_A-1958383 155250725
284 SNP_A-1951187 155296181
285 SNP_A-2029558 155310593
286 SNP_A-1823593 155333371
287 SNP_A-1945533 155333517
288 SNP_A-2042967 155357384
289 SNP_A-4230152 155371094
290 SNP_A-1967693 155372414
291 SNP_A-2106146 155416412
292 SNP_A-2124698 155438871
293 SNP_A-2248203 155463324
294 SNP_A-1967758 155500405
295 SNP_A-1832711 155568717
296 SNP_A-2000370 155572888
297 SNP_A-2308509 155588934
298 SNP_A-2233196 155589835
299 SNP_A-2264469 155597511
300 SNP_A-1888163 155604214
301 SNP_A-1864721 155608572
302 SNP_A-4224330 155645261
303 SNP_A-2123308 155668745
304 SNP_A-1783569 155744620
305 SNP_A-1967850 155770429
306 SNP_A-4221998 155777563
307 SNP_A-2032512 155794587
308 SNP_A-2037930 155794642
309 SNP_A-2092927 155796214
310 SNP_A-4197261 155796721
311 SNP_A-2175974 155797330
312 SNP_A-1967861 155805349
313 SNP_A-1967862 155805564
314 SNP_A-1843834 155812970
315 SNP_A-2285620 155815794
316 SNP_A-1894633 155819641
317 SNP_A-2209090 155850718
318 SNP_A-1967879 155850925
319 SNP_A-2312148 155852791
320 SNP_A-2240290 155855016
321 SNP_A-2056383 155868875
322 SNP_A-1834974 155878257
323 SNP_A-1967903 155886513
324 SNP_A-1967904 155886767
325 SNP_A-2000376 155887382
326 SNP_A-2250932 155887859
327 SNP_A-4197156 155888137
328 SNP_A-2159987 155932960
329 SNP_A-2046255 155946738
330 SNP_A-2191333 155954666
331 SNP_A-4194884 155975752
332 SNP_A-1915291 155996652
333 SNP_A-2238515 156016168
334 SNP_A-2187352 156020197
335 SNP_A-4197620 156034624
336 SNP_A-2068298 156036865
337 SNP_A-4201421 156038504
338 SNP_A-2049663 156054894
339 SNP_A-2278780 156114655
340 SNP_A-4195407 156114855
341 SNP_A-2287408 156132287
342 SNP_A-2306015 156146005
343 SNP_A-1803592 156171718
344 SNP_A-1908652 156176332
345 SNP_A-1928298 156202557
346 SNP_A-2299660 156264570
347 SNP_A-2257675 156265574
348 SNP_A-1794282 156267364
349 SNP_A-2188268 156276450
350 SNP_A-2103419 156276506
351 SNP_A-2209058 156276627
352 SNP_A-4228148 156276986
353 SNP_A-1864708 156277168
354 SNP_A-1952331 156295645
355 SNP_A-2243254 156308777
356 SNP_A-2000379 156333671
357 SNP_A-2308105 156339330
358 SNP_A-1858757 156352189
359 SNP_A-1786049 156360845
360 SNP_A-1968031 156362398
361 SNP_A-1968032 156362452
362 SNP_A-4218895 156363755
363 SNP_A-2229866 156366941
364 SNP_A-1794218 156368017
365 SNP_A-4224736 156385411
366 SNP_A-1948713 156388439
367 SNP_A-2040138 156423692
368 SNP_A-2195068 156428245
369 SNP_A-1851286 156431965
370 SNP_A-2230122 156434384
371 SNP_A-1968099 156513522
372 SNP_A-1968112 156634933
373 SNP_A-1968115 156638302
374 SNP_A-2180796 156653151
375 SNP_A-4193854 156673544
376 SNP_A-1877742 156681501
377 SNP_A-4230143 156717896
378 SNP_A-4218497 156720063
379 SNP_A-1905202 156722847
380 SNP_A-1933145 156751002
381 SNP_A-4208851 156761317
382 SNP_A-1823265 156772810
383 SNP_A-1927311 156779243
384 SNP_A-1895604 156783977
385 SNP_A-4204586 156792175
386 SNP_A-1930860 156796012
387 SNP_A-4229863 156797289
388 SNP_A-2000382 156798257
389 SNP_A-4201708 156801455
390 SNP_A-2035695 156801606
391 SNP_A-4238384 156802632
392 SNP_A-2126814 156842353
393 SNP_A-2191453 156842500
394 SNP_A-2274282 156870767
395 SNP_A-2206110 156878860
396 SNP_A-1855374 156879172
397 SNP_A-1905478 156887271
398 SNP_A-1968218 156906225
399 SNP_A-2208712 156909661
400 SNP_A-4204944 156916088
401 SNP_A-2252643 156916545
402 SNP_A-2263914 156937387
403 SNP_A-2286969 156951660
404 SNP_A-2109100 156952983
405 SNP_A-2162584 156968813
406 SNP_A-2102016 156969626
407 SNP_A-2217871 156979251
408 SNP_A-1968255 156995013
409 SNP_A-1968256 156995947
410 SNP_A-2000383 156995970
411 SNP_A-2182733 157000883
412 SNP_A-2287784 157001184
413 SNP_A-4224031 157010714
414 SNP_A-2223725 157012504
415 SNP_A-2305097 157014116
416 SNP_A-2235414 157047208
417 SNP_A-4202260 157050883
418 SNP_A-1874007 157063169
419 SNP_A-2196970 157073635
420 SNP_A-1816504 157083362
421 SNP_A-4208859 157112723
422 SNP_A-4193021 157113492
423 SNP_A-1890023 157116029
424 SNP_A-1968294 157133197
425 SNP_A-1903740 157155786
426 SNP_A-1786312 157166899
427 SNP_A-2197555 157249101
428 SNP_A-2269778 157269402
429 SNP_A-2130113 157269531
430 SNP_A-1781612 157298879
431 SNP_A-2034148 157331192
432 SNP_A-2089844 157370709
433 SNP_A-2189484 157427903
434 SNP_A-4220412 157453224
435 SNP_A-2081184 157453405
436 SNP_A-1968432 157461036
437 SNP_A-4236703 157481168
438 SNP_A-4200543 157539388
439 SNP_A-2101192 157539665
440 SNP_A-1797097 157539996
441 SNP_A-2288746 157570428
442 SNP_A-4207292 157607310
443 SNP_A-1788297 157624308
444 SNP_A-2067390 157645218
445 SNP_A-1968462 157672583
446 SNP_A-4213944 157677599
447 SNP_A-1876697 157715707
448 SNP_A-1925224 157727198
449 SNP_A-2077927 157727514
450 SNP_A-1941395 157728277
451 SNP_A-2275470 157728544
452 SNP_A-2000388 157728831
453 SNP_A-2136855 157766962
454 SNP_A-2031729 157819888
455 SNP_A-1968472 157826586
456 SNP_A-4205643 157826928
457 SNP_A-2071690 157828010
458 SNP_A-2150886 157833271
459 SNP_A-1791261 157837591
460 SNP_A-1940889 157847027
461 SNP_A-1968488 157847497
462 SNP_A-2184128 157856358
463 SNP_A-2140568 157880610
464 SNP_A-2000389 157912210
465 SNP_A-1780907 157959197
466 SNP_A-2083638 157965109
467 SNP_A-2164212 157965173
468 SNP_A-1968533 157988680
469 SNP_A-2135810 158007641
470 SNP_A-2000391 158009805
471 SNP_A-2130503 158049173
472 SNP_A-2213655 158051994
473 SNP_A-1968562 158125903
474 SNP_A-1968563 158126016
475 SNP_A-4224313 158157083
476 SNP_A-1968575 158219726
477 SNP_A-1789459 158240076
478 SNP_A-2271594 158240239
479 SNP_A-2050498 158243673
480 SNP_A-2106800 158252963
481 SNP_A-1968585 158272466
482 SNP_A-1938595 158328583
483 SNP_A-2298042 158368880
484 SNP_A-2100771 158379365
485 SNP_A-4222908 158404046
486 SNP_A-1968612 158418045
487 SNP_A-1968613 158418074
488 SNP_A-1914524 158418681
489 SNP_A-2226583 158419501
490 SNP_A-2186721 158459681
491 SNP_A-2045337 158544935
492 SNP_A-2082679 158616265
493 SNP_A-1902491 158638733
494 SNP_A-1968693 158665466
495 SNP_A-1942285 158719933
496 SNP_A-1968712 158725406
497 SNP_A-4206180 158739910
498 SNP_A-4224720 158773640
499 SNP_A-1816402 158778848
500 SNP_A-2305530 158783166
501 SNP_A-2253748 158814871
502 SNP_A-4192874 158815351
503 SNP_A-1817590 158816203
504 SNP_A-2022018 158822812
505 SNP_A-2000397 158835316
506 SNP_A-4208923 158842123
507 SNP_A-2110783 158854866
508 SNP_A-1787299 158855219
509 SNP_A-1968751 158857389
510 SNP_A-1968757 158866034
511 SNP_A-2201055 158871487
512 SNP_A-2198839 158886775
513 SNP_A-1956920 158926936
514 SNP_A-1968777 158946357
515 SNP_A-1968778 158946559
516 SNP_A-1968781 158947063
517 SNP_A-2135063 158972243
518 SNP_A-2213530 158980472
519 SNP_A-1884685 159002438
520 SNP_A-2080983 159037139
521 SNP_A-1781453 159046119
522 SNP_A-1795937 159070426
523 SNP_A-1904855 159094909
524 SNP_A-2145290 159126183
525 SNP_A-2295420 159145537
526 SNP_A-2138514 159152918
527 SNP_A-4219619 159156783
528 SNP_A-2300991 159193561
529 SNP_A-2079056 159208367
530 SNP_A-2211754 159210463
531 SNP_A-2111099 159262016
532 SNP_A-2044475 159267088
533 SNP_A-1783694 159317475
534 SNP_A-2296963 159341253
535 SNP_A-1923711 159350631
536 SNP_A-1951077 159479193
537 SNP_A-2100852 159499396
538 SNP_A-1968923 159730438
539 SNP_A-1968924 159732044
540 SNP_A-2289381 159745375
541 SNP_A-1913255 159935347
542 SNP_A-2265831 159943181
543 SNP_A-1819378 159943528
544 SNP_A-2313622 159943594
545 SNP_A-2141356 159948176
546 SNP_A-1968947 159951193
547 SNP_A-2031267 159969822
548 SNP_A-1901847 159975743
549 SNP_A-1837625 160023660
550 SNP_A-2222108 160047603
551 SNP_A-2271466 160047824
552 SNP_A-2101908 160080139
553 SNP_A-2115791 160087528
554 SNP_A-1843660 160107496
555 SNP_A-1849262 160173294
556 SNP_A-2180498 160176223
557 SNP_A-1782939 160176587
558 SNP_A-1813104 160176663
559 SNP_A-1968995 160193193
560 SNP_A-1968996 160193261
561 SNP_A-2050200 160202745
562 SNP_A-1969016 160203412
563 SNP_A-2277951 160222280
564 SNP_A-4231319 160282364
565 SNP_A-4217261 160303147
566 SNP_A-4222618 160304324
567 SNP_A-2143884 160304480
568 SNP_A-1924535 160304902
569 SNP_A-2058371 160316448
570 SNP_A-4196040 160327889
571 SNP_A-2178075 160328668
572 SNP_A-1934809 160329647
573 SNP_A-2062654 160329876
574 SNP_A-1917477 160406960
575 SNP_A-2241685 160427544
576 SNP_A-2127463 160435892
577 SNP_A-4208967 160437151
578 SNP_A-4233248 160455139
579 SNP_A-1784130 160477234
580 SNP_A-2000408 160477578
581 SNP_A-1870973 160479389
582 SNP_A-2280830 160480491
583 SNP_A-1936921 160502061
584 SNP_A-2040339 160512246
585 SNP_A-1917669 160514403
586 SNP_A-2309270 160514456
587 SNP_A-4194248 160518972
588 SNP_A-2044793 160525439
589 SNP_A-2244951 160527339
590 SNP_A-1875139 160534447
591 SNP_A-2254737 160564570
592 SNP_A-4208975 160570462
593 SNP_A-1969210 160570623
594 SNP_A-4208976 160570900
595 SNP_A-1935686 160576937
596 SNP_A-4208978 160580142
597 SNP_A-1817251 160620774
598 SNP_A-1969259 160626370
599 SNP_A-2079337 160626632
600 SNP_A-1890292 160643940
601 SNP_A-1956701 160655370
602 SNP_A-2060255 160679116
603 SNP_A-2301245 160683156
604 SNP_A-4239388 160683175
605 SNP_A-1932810 160683253
606 SNP_A-2258544 160683382
607 SNP_A-1786917 160696633
608 SNP_A-1883917 160747192
609 SNP_A-2290165 160750467
610 SNP_A-1947928 160820763
611 SNP_A-2032827 160826103
612 SNP_A-1969320 160838202
613 SNP_A-1969321 160838234
614 SNP_A-2063576 160846961
615 SNP_A-2244760 160854047
616 SNP_A-2137000 160870505
617 SNP_A-1788937 160871119
618 SNP_A-2043579 160902499
619 SNP_A-4231672 160906176
620 SNP_A-4198036 160906398
621 SNP_A-1829870 160919898
622 SNP_A-1786581 160936667
623 SNP_A-1791269 160947775
624 SNP_A-2128055 160950983
625 SNP_A-1855111 160978613
626 SNP_A-4208992 160992905
627 SNP_A-2207020 161003087
628 SNP_A-2212899 161070378
629 SNP_A-4241097 161089164
630 SNP_A-2137990 161094197
631 SNP_A-2145084 161094246
632 SNP_A-4213945 161104417
633 SNP_A-4213946 161104430
634 SNP_A-1969438 161114878
635 SNP_A-1969440 161115379
636 SNP_A-2248074 161118380
637 SNP_A-4209005 161138763
638 SNP_A-1882915 161147391
639 SNP_A-2195791 161147608
640 SNP_A-1806225 161147761
641 SNP_A-1844963 161147931
642 SNP_A-2145568 161160940
643 SNP_A-2128736 161182340
644 SNP_A-1848171 161182369
645 SNP_A-2024918 161182436
646 SNP_A-1949332 161192277
647 SNP_A-2303435 161201683
648 SNP_A-1927863 161201818
649 SNP_A-2179921 161201889
650 SNP_A-2218318 161228184
651 SNP_A-1839516 161228342
652 SNP_A-2092804 161228606
653 SNP_A-2000411 161298204
654 SNP_A-2183358 161303104
655 SNP_A-1948783 161325080
656 SNP_A-4209028 161331107
657 SNP_A-4232432 161353123
658 SNP_A-1836343 161353709
659 SNP_A-2163224 161360006
660 SNP_A-4209034 161367150
661 SNP_A-2119903 161379884
662 SNP_A-2201288 161384676
663 SNP_A-1805365 161399589
664 SNP_A-1959527 161399787
665 SNP_A-2272262 161401663
666 SNP_A-2246174 161402368
667 SNP_A-1954314 161402615
668 SNP_A-2032766 161405125
669 SNP_A-4205927 161411627
670 SNP_A-2131443 161412014
671 SNP_A-2022227 161412288
672 SNP_A-1801664 161412320
673 SNP_A-1858270 161419190
674 SNP_A-2087009 161430401
675 SNP_A-1946887 161430747
676 SNP_A-4229369 161430852
677 SNP_A-4238942 161457272
678 SNP_A-4230940 161457583
679 SNP_A-2135135 161458512
680 SNP_A-4209044 161487421
681 SNP_A-2166214 161488866
682 SNP_A-1969622 161496513
683 SNP_A-2000414 161496627
684 SNP_A-1969632 161524978
685 SNP_A-1799045 161548982
686 SNP_A-1951960 161556612
687 SNP_A-1904135 161560958
688 SNP_A-1875163 161561152
689 SNP_A-1933901 161561958
690 SNP_A-1941706 161562917
691 SNP_A-2036452 161566204
692 SNP_A-2209232 161569413
693 SNP_A-1969651 161572860
694 SNP_A-4206662 161580163
695 SNP_A-2134966 161580434
696 SNP_A-1848915 161580504
697 SNP_A-2081832 161588098
698 SNP_A-2253673 161599245
699 SNP_A-2283609 161601182
700 SNP_A-1949416 161601267
701 SNP_A-1802553 161622219
702 SNP_A-2265135 161628717
703 SNP_A-2061288 161631136
704 SNP_A-1940941 161631422
705 SNP_A-2257353 161632145
706 SNP_A-2266889 161648674
707 SNP_A-2080777 161654063
708 SNP_A-2071093 161658162
709 SNP_A-1895874 161662021
710 SNP_A-4197016 161681183
711 SNP_A-1805960 161702222
712 SNP_A-2141017 161702464
713 SNP_A-1831831 161704198
714 SNP_A-2132060 161704313
715 SNP_A-2208350 161707727
716 SNP_A-2000417 161720535
717 SNP_A-1801234 161720735
718 SNP_A-2242754 161731307
719 SNP_A-1969744 161747175
720 SNP_A-1969759 161768950
721 SNP_A-4221055 161848287
722 SNP_A-4239667 161871532
723 SNP_A-1969783 161882823
724 SNP_A-4209070 161887252
725 SNP_A-2076589 161974518
726 SNP_A-1826067 161983760
727 SNP_A-2237932 161983959
728 SNP_A-4196483 162031552
729 SNP_A-1801759 162032628
730 SNP_A-2262199 162041959
731 SNP_A-1862634 162047690
732 SNP_A-2096311 162048215
733 SNP_A-2313796 162068168
734 SNP_A-2145209 162074256
735 SNP_A-1918919 162076883
736 SNP_A-1817912 162095973
737 SNP_A-1969893 162100191
738 SNP_A-2276342 162121709
739 SNP_A-2067453 162154230
740 SNP_A-2242808 162154706
741 SNP_A-1969934 162177807
742 SNP_A-4209089 162178548
743 SNP_A-1969940 162179099
744 SNP_A-2227229 162224262
745 SNP_A-2149702 162224762
746 SNP_A-2260022 162244633
747 SNP_A-2000419 162258141
748 SNP_A-1938863 162318358
749 SNP_A-1938021 162325941
750 SNP_A-2134893 162340345
751 SNP_A-2134501 162343920
752 SNP_A-1970007 162344746
753 SNP_A-2000423 162344899
754 SNP_A-2090204 162363227
755 SNP_A-1970019 162381685
756 SNP_A-1970050 162415490
757 SNP_A-4209106 162416057
758 SNP_A-1916833 162474242
759 SNP_A-2160235 162474480
760 SNP_A-2173487 162511653
761 SNP_A-1944086 162534801
762 SNP_A-1970118 162544447
763 SNP_A-2164165 162551530
764 SNP_A-4209109 162571546
765 SNP_A-1970144 162571953
766 SNP_A-1970151 162595011
767 SNP_A-2055404 162614736
768 SNP_A-4209113 162617143
769 SNP_A-4237936 162617709
770 SNP_A-4234687 162634429
771 SNP_A-2178045 162635054
772 SNP_A-2273437 162722739
773 SNP_A-2298301 162726537
774 SNP_A-2245560 162733870
775 SNP_A-2271783 162733925
776 SNP_A-4223277 162746103
777 SNP_A-2291719 162755081
778 SNP_A-4218330 162780889
779 SNP_A-2039382 162790577
780 SNP_A-2147897 162798949
781 SNP_A-1934299 162837995
782 SNP_A-2099427 162850197
783 SNP_A-2063235 162853276
784 SNP_A-1858368 162853299
785 SNP_A-1873124 162873910
786 SNP_A-1970271 162878313
787 SNP_A-1930259 162914278
788 SNP_A-1871980 162919370
789 SNP_A-2000426 162926661
790 SNP_A-2148195 162936703
791 SNP_A-4209130 162949740
792 SNP_A-1899983 162955952
793 SNP_A-1832181 162982200
794 SNP_A-2132143 163006723
795 SNP_A-1892239 163008212
796 SNP_A-2117445 163015749
797 SNP_A-2179179 163027242
798 SNP_A-2121882 163041998
799 SNP_A-2043408 163057158
800 SNP_A-2277179 163059802
801 SNP_A-2237334 163073749
802 SNP_A-2043491 163073954
803 SNP_A-1874841 163083580
804 SNP_A-2219084 163109066
805 SNP_A-2000429 163131565
806 SNP_A-1861400 163139952
807 SNP_A-2202013 163142588
808 SNP_A-1929316 163143071
809 SNP_A-2092364 163185679
810 SNP_A-1943134 163207232
811 SNP_A-2264263 163214903
812 SNP_A-1947744 163225463
813 SNP_A-2082045 163240267
814 SNP_A-2303425 163270086
815 SNP_A-1970483 163283623
816 SNP_A-2114857 163284059
817 SNP_A-4192683 163298870
818 SNP_A-2114955 163312158
819 SNP_A-1837697 163313424
820 SNP_A-1943272 163314410
821 SNP_A-2103681 163348219
822 SNP_A-4209154 163354456
823 SNP_A-1955317 163354740
824 SNP_A-4197874 163378720
825 SNP_A-2222643 163378848
826 SNP_A-1970522 163382375
827 SNP_A-2097636 163393572
828 SNP_A-1970528 163394569
829 SNP_A-1970529 163395207
830 SNP_A-2138036 163403851
831 SNP_A-4194421 163426278
832 SNP_A-2078173 163427202
833 SNP_A-1970560 163443794
834 SNP_A-1882039 163446713
835 SNP_A-1840513 163468989
836 SNP_A-2269301 163504584
837 SNP_A-4148259 163521852
838 SNP_A-1858120 163530392
839 SNP_A-1896029 163550306
840 SNP_A-2091598 163550619
841 SNP_A-2126327 163564549
842 SNP_A-1844366 163565667
843 SNP_A-4201116 163566470
844 SNP_A-4213948 163568590
845 SNP_A-2244234 163576510
846 SNP_A-1970600 163580051
847 SNP_A-2266934 163584942
848 SNP_A-2086922 163593624
849 SNP_A-1798625 163602242
850 SNP_A-2203679 163602391
851 SNP_A-2080953 163607508
852 SNP_A-1941050 163607577
853 SNP_A-4230922 163608207
854 SNP_A-2208714 163608473
855 SNP_A-2093440 163608887
856 SNP_A-2114361 163643309
857 SNP_A-2313133 163644785
858 SNP_A-4209166 163650385
859 SNP_A-4231223 163651336
860 SNP_A-1970624 163655753
861 SNP_A-2118715 163657298
862 SNP_A-2218727 163659253
863 SNP_A-2308798 163660769
864 SNP_A-2307965 163682875
865 SNP_A-1787900 163687864
866 SNP_A-1878988 163688929
867 SNP_A-1945982 163692160
868 SNP_A-2164526 163703080
869 SNP_A-2061431 163705536
870 SNP_A-2213084 163706008
871 SNP_A-1970644 163706682
872 SNP_A-4209167 163706743
873 SNP_A-4209168 163706818
874 SNP_A-2134224 163746755
875 SNP_A-2119084 163782726
876 SNP_A-1861176 163838774
877 SNP_A-2107864 163889619
878 SNP_A-2059559 163889738
879 SNP_A-1891707 163891647
880 SNP_A-4201544 163907549
881 SNP_A-1959784 163911489
882 SNP_A-1891710 163917777
883 SNP_A-4236784 163918126
884 SNP_A-2087458 163918897
885 SNP_A-2212157 163921151
886 SNP_A-1836094 163947370
887 SNP_A-2232101 163953387
888 SNP_A-4225925 164000107
889 SNP_A-2290866 164003504
890 SNP_A-1970684 164065646
891 SNP_A-2302379 164080486
892 SNP_A-4209172 164082563
893 SNP_A-2241753 164101818
894 SNP_A-2225465 164124978
895 SNP_A-2232098 164127437
896 SNP_A-2104969 164137190
897 SNP_A-2199046 164154685
898 SNP_A-2270180 164160154
899 SNP_A-4223264 164182207
900 SNP_A-4225847 164200175
901 SNP_A-1935399 164201318
902 SNP_A-1781476 164212383
903 SNP_A-2000436 164224644
904 SNP_A-1796028 164234585
905 SNP_A-2047045 164255699
906 SNP_A-1792273 164255732
907 SNP_A-1888595 164255968
908 SNP_A-2241899 164269280
909 SNP_A-1875878 164302480
910 SNP_A-2179932 164312048
911 SNP_A-2207425 164314302
912 SNP_A-2257781 164349951
913 SNP_A-4233419 164350112
914 SNP_A-1796147 164365940
915 SNP_A-2038540 164374602
916 SNP_A-2073778 164392047
917 SNP_A-1788932 164436985
918 SNP_A-2249490 164451448
919 SNP_A-4218080 164463436
920 SNP_A-1970716 164518393
921 SNP_A-4213949 164538236
922 SNP_A-2225920 164573377
923 SNP_A-1970723 164586335
924 SNP_A-2278280 164600684
925 SNP_A-2178738 164633949
926 SNP_A-4204031 164634379
927 SNP_A-1970740 164654257
928 SNP_A-1970741 164655015
929 SNP_A-4221873 164669698
930 SNP_A-2296106 164670591
931 SNP_A-2116192 164684700
932 SNP_A-1837943 164684974
933 SNP_A-2092256 164711279
934 SNP_A-2177892 164711369
935 SNP_A-2064842 164718067
936 SNP_A-2031293 164723011
937 SNP_A-2297952 164723100
938 SNP_A-2201035 164723328
939 SNP_A-1841292 164778356
940 SNP_A-1782722 164793045
941 SNP_A-1935685 164805625
942 SNP_A-1795646 164807036
943 SNP_A-4209173 164818893
944 SNP_A-1919674 164819347
945 SNP_A-1812917 164824103
946 SNP_A-2053402 164847766
947 SNP_A-2222153 164851525
948 SNP_A-1858669 164860378
949 SNP_A-2108222 164861410
950 SNP_A-1950871 164861584
951 SNP_A-2217059 164861833
952 SNP_A-4235066 164878837
953 SNP_A-1970775 164884225
954 SNP_A-4209174 164884742
955 SNP_A-2027991 164900892
956 SNP_A-2281314 164913570
957 SNP_A-1970790 164940913
958 SNP_A-1970791 164946865
959 SNP_A-2155733 164962671
960 SNP_A-1845873 164976266
961 SNP_A-1848137 164983692
962 SNP_A-2072301 164983830
963 SNP_A-4216187 164987831
964 SNP_A-2167450 164988825
965 SNP_A-2035106 164993809
966 SNP_A-4218479 165010939
967 SNP_A-2049924 165011101
968 SNP_A-2102715 165011404
969 SNP_A-1970854 165044168
970 SNP_A-1803321 165058708
971 SNP_A-4238986 165059120
972 SNP_A-1887631 165086908
973 SNP_A-1881909 165125565
974 SNP_A-1850073 165142703
975 SNP_A-1939154 165176769
976 SNP_A-1970875 165177455
977 SNP_A-2055095 165214305
978 SNP_A-2221639 165216603
979 SNP_A-4193633 165217705
980 SNP_A-1970882 165218493
981 SNP_A-1922126 165219534
982 SNP_A-4195942 165220810
983 SNP_A-4239920 165279248
984 SNP_A-1911159 165285439
985 SNP_A-1970894 165287814
986 SNP_A-1970901 165321604
987 SNP_A-1860656 165323807
988 SNP_A-1849825 165333233
989 SNP_A-4204432 165333420
990 SNP_A-2063260 165337182
991 SNP_A-2265170 165363555
992 SNP_A-2105747 165368607
993 SNP_A-4198939 165369116
994 SNP_A-2107766 165369647
995 SNP_A-2040078 165386147
996 SNP_A-2233620 165389053
997 SNP_A-4207316 165390811
998 SNP_A-4232945 165390826
999 SNP_A-4205087 165391089
1000 SNP_A-2201050 165391421
1001 SNP_A-2264094 165392704
1002 SNP_A-1839437 165392874
1003 SNP_A-1970935 165417162
1004 SNP_A-4209190 165417402
1005 SNP_A-1970939 165423124
1006 SNP_A-4220791 165427583
1007 SNP_A-2029332 165435630
1008 SNP_A-4220199 165446761
1009 SNP_A-2036549 165464556
1010 SNP_A-1865854 165465160
1011 SNP_A-2000449 165500790
1012 SNP_A-2124159 165526379
1013 SNP_A-1910918 165568622
1014 SNP_A-2219931 165611842
1015 SNP_A-1803150 165620616
1016 SNP_A-2264420 165621263
1017 SNP_A-1970955 165634390
1018 SNP_A-1818447 165637775
1019 SNP_A-2192861 165674141
1020 SNP_A-2169421 165688387
1021 SNP_A-1793659 165692770
1022 SNP_A-2182449 165693794
1023 SNP_A-4218221 165715728
1024 SNP_A-2200569 165721538
1025 SNP_A-2230921 165721769
1026 SNP_A-2034590 165777659
1027 SNP_A-2309506 165777880
1028 SNP_A-2216934 165778722
1029 SNP_A-2173042 165793132
1030 SNP_A-2058563 165793596
1031 SNP_A-1902073 165796263
1032 SNP_A-2230969 165805422
1033 SNP_A-2215199 165808961
1034 SNP_A-2261370 165820961
1035 SNP_A-1938194 165827882
1036 SNP_A-1820319 165828994
1037 SNP_A-2026726 165831285
1038 SNP_A-1820416 165840614
1039 SNP_A-2216341 165845545
1040 SNP_A-2191575 165846973
1041 SNP_A-2243040 165877994
1042 SNP_A-4203706 165878450
1043 SNP_A-4236356 165878823
1044 SNP_A-1807961 165881577
1045 SNP_A-1825343 165909616
1046 SNP_A-2254860 165982021
1047 SNP_A-4222645 165982365
1048 SNP_A-2076914 165985924
1049 SNP_A-2039125 166012583
1050 SNP_A-1971060 166019657
1051 SNP_A-2174379 166027355
1052 SNP_A-2036909 166029775
1053 SNP_A-2000454 166033049
1054 SNP_A-2042508 166044813
1055 SNP_A-1798044 166067534
1056 SNP_A-2164753 166067979
1057 SNP_A-2030179 166135958
1058 SNP_A-4202818 166149010
1059 SNP_A-4209209 166169703
1060 SNP_A-2094161 166186587
1061 SNP_A-2157253 166242989
1062 SNP_A-2033000 166252574
1063 SNP_A-4221469 166340769
1064 SNP_A-2184843 166357523
1065 SNP_A-1971100 166361333
1066 SNP_A-1971101 166361885
1067 SNP_A-2132708 166404669
1068 SNP_A-2162558 166404708
1069 SNP_A-1971110 166435374
1070 SNP_A-1971112 166436076
1071 SNP_A-2304941 166448729
1072 SNP_A-2077448 166449067
1073 SNP_A-2149973 166454912
1074 SNP_A-1971120 166496805
1075 SNP_A-1910655 166541315
1076 SNP_A-2218170 166563060
1077 SNP_A-2243976 166580058
1078 SNP_A-1822035 166632553
1079 SNP_A-2128175 166653409
1080 SNP_A-1928087 166656541
1081 SNP_A-2108555 166681644
1082 SNP_A-2132855 166756471
1083 SNP_A-2176574 166767374
1084 SNP_A-1813954 166767608
1085 SNP_A-2034097 166788239
1086 SNP_A-2104946 166788371
1087 SNP_A-2058368 166793018
1088 SNP_A-2158777 166794707
1089 SNP_A-2167636 166802858
1090 SNP_A-1923898 166808487
1091 SNP_A-1971176 166810855
1092 SNP_A-4218092 166816046
1093 SNP_A-4236374 166816344
1094 SNP_A-2048473 166822740
1095 SNP_A-2122479 166822925
1096 SNP_A-2224051 166835397
1097 SNP_A-1826557 166835535
1098 SNP_A-2000457 166847698
1099 SNP_A-4209219 166847844
1100 SNP_A-2122662 166862467
1101 SNP_A-1971184 166862861
1102 SNP_A-1883995 166873339
1103 SNP_A-2279416 166873507
1104 SNP_A-1952621 166878470
1105 SNP_A-4209220 166883302
1106 SNP_A-2276634 166886387
1107 SNP_A-4200132 166899607
1108 SNP_A-4201350 166899747
1109 SNP_A-2106021 166900200
1110 SNP_A-1799744 166900514
1111 SNP_A-2050349 166909475
1112 SNP_A-2288927 166909519
1113 SNP_A-1971211 166920955
1114 SNP_A-1971212 166921497
1115 SNP_A-2099177 166926070
1116 SNP_A-2244185 166931970
1117 SNP_A-2240089 166932598
1118 SNP_A-2155882 166937301
1119 SNP_A-2090346 166942231
1120 SNP_A-2149666 166942595
1121 SNP_A-1839842 166943229
1122 SNP_A-1971228 166951896
1123 SNP_A-2263971 166964218
1124 SNP_A-1971235 166974381
1125 SNP_A-4238187 166994188
1126 SNP_A-2029503 166998771
1127 SNP_A-2144270 167007894
1128 SNP_A-2063190 167018922
1129 SNP_A-1812953 167022584
1130 SNP_A-2077969 167024066
1131 SNP_A-2264567 167079363
1132 SNP_A-2260677 167079670
1133 SNP_A-2081180 167079865
1134 SNP_A-2049422 167084681
1135 SNP_A-2312631 167104469
1136 SNP_A-2146945 167109525
1137 SNP_A-1923136 167132622
1138 SNP_A-2026151 167145977
1139 SNP_A-2086169 167146448
1140 SNP_A-2043157 167158805
1141 SNP_A-4237183 167162137
1142 SNP_A-1849991 167182814
1143 SNP_A-1960249 167194079
1144 SNP_A-2244755 167195678
1145 SNP_A-2129567 167195740
1146 SNP_A-1971269 167200411
1147 SNP_A-1971270 167202400
1148 SNP_A-2233869 167219712
1149 SNP_A-1952538 167222919
1150 SNP_A-4209236 167228031
1151 SNP_A-4209237 167228192
1152 SNP_A-4239374 167252998
1153 SNP_A-2220969 167286846
1154 SNP_A-1834004 167289527
1155 SNP_A-2209669 167293554
1156 SNP_A-2254038 167294888
1157 SNP_A-4234270 167294972
1158 SNP_A-2175464 167295062
1159 SNP_A-1971311 167328182
1160 SNP_A-4224933 167332975
1161 SNP_A-4209240 167334364
1162 SNP_A-2046882 167339355
1163 SNP_A-2129309 167345483
1164 SNP_A-4234810 167351743
1165 SNP_A-2026859 167359100
1166 SNP_A-1804336 167384506
1167 SNP_A-1846886 167391026
1168 SNP_A-2112830 167391263
1169 SNP_A-1971349 167392419
1170 SNP_A-2099660 167406175
1171 SNP_A-2249030 167411858
1172 SNP_A-2260418 167415883
1173 SNP_A-2302122 167429202
1174 SNP_A-1823247 167429227
1175 SNP_A-2119794 167431890
1176 SNP_A-1971372 167443401
1177 SNP_A-1801946 167450009
1178 SNP_A-4221449 167456210
1179 SNP_A-2086365 167457196
1180 SNP_A-2237906 167457279
1181 SNP_A-1837419 167466049
1182 SNP_A-1800072 167523125
1183 SNP_A-1910853 167542254
1184 SNP_A-4196793 167559464
1185 SNP_A-1904950 167563368
1186 SNP_A-1929840 167598426
1187 SNP_A-2133149 167605655
1188 SNP_A-2301131 167605892
1189 SNP_A-1827807 167610647
1190 SNP_A-2108906 167623457
1191 SNP_A-1928846 167654005
1192 SNP_A-1959897 167672474
1193 SNP_A-4228432 167677110
1194 SNP_A-4194253 167690419
1195 SNP_A-2220118 167708835
1196 SNP_A-1971446 167745278
1197 SNP_A-2168989 167750468
1198 SNP_A-4194017 167767105
1199 SNP_A-1894289 167779537
1200 SNP_A-1785570 167780979
1201 SNP_A-2178959 167795204
1202 SNP_A-2068518 167795454
1203 SNP_A-2077380 167796597
1204 SNP_A-1898128 167802864
1205 SNP_A-1971482 167805466
1206 SNP_A-2309971 167805907
1207 SNP_A-2279803 167808759
1208 SNP_A-1933154 167820682
1209 SNP_A-2278318 167829528
1210 SNP_A-2264054 167829686
1211 SNP_A-1868823 167831369
1212 SNP_A-1971506 167839269
1213 SNP_A-2296641 167839571
1214 SNP_A-2257374 167882644
1215 SNP_A-2081388 167932175
1216 SNP_A-1919539 167932256
1217 SNP_A-2061030 167937861
1218 SNP_A-4224827 167937901
1219 SNP_A-1832394 167941973
1220 SNP_A-1971573 167942847
1221 SNP_A-1971574 167942917
1222 SNP_A-2261141 167943110
1223 SNP_A-2125185 167955665
1224 SNP_A-4239585 167956096
1225 SNP_A-4230987 167956424
1226 SNP_A-2269195 167962186
1227 SNP_A-2167638 167965449
1228 SNP_A-1971596 167967126
1229 SNP_A-1971597 167967380
1230 SNP_A-4209296 167967732
1231 SNP_A-4195298 167970959
1232 SNP_A-1971619 168011271
1233 SNP_A-1971620 168018294
1234 SNP_A-1923212 168055773
1235 SNP_A-2125889 168060983
1236 SNP_A-2196914 168082941
1237 SNP_A-1869697 168088112
1238 SNP_A-4227626 168096439
1239 SNP_A-1838929 168102574
1240 SNP_A-2256309 168143161
1241 SNP_A-2313912 168143441
1242 SNP_A-1971697 168169701
1243 SNP_A-4237898 168170084
1244 SNP_A-2000468 168175726
1245 SNP_A-1798461 168185489
1246 SNP_A-4194663 168191383
1247 SNP_A-4201829 168253276
1248 SNP_A-4225613 168264824
1249 SNP_A-1971741 168293867
1250 SNP_A-1793157 168298478
1251 SNP_A-1971750 168303903
1252 SNP_A-4213950 168308576
1253 SNP_A-1906076 168323094
1254 SNP_A-2142010 168343053
1255 SNP_A-2228062 168411723
1256 SNP_A-2229089 168433735
1257 SNP_A-2167336 168437707
1258 SNP_A-2164140 168438170
1259 SNP_A-1897087 168462966
1260 SNP_A-1852750 168469187
1261 SNP_A-4209320 168473526
1262 SNP_A-4231974 168477099
1263 SNP_A-1931265 168479644
1264 SNP_A-4201891 168503690
1265 SNP_A-1801329 168504076
1266 SNP_A-1971811 168506065
1267 SNP_A-1797588 168512881
1268 SNP_A-1971818 168553373
1269 SNP_A-1875980 168563784
1270 SNP_A-1931332 168577667
1271 SNP_A-2229499 168592581
1272 SNP_A-1844093 168592689
1273 SNP_A-1957718 168595183
1274 SNP_A-2220685 168595285
1275 SNP_A-2167041 168638390
1276 SNP_A-4194238 168639059
1277 SNP_A-4225643 168644551
1278 SNP_A-2133388 168649848
1279 SNP_A-2238031 168656139
1280 SNP_A-2202702 168720165
1281 SNP_A-2241309 168777144
1282 SNP_A-1850655 168786508
1283 SNP_A-2240568 168792655
1284 SNP_A-2140103 168885006
1285 SNP_A-2122483 168889733
1286 SNP_A-1971930 168909523
1287 SNP_A-1971942 168954629
1288 SNP_A-2163976 168974299
1289 SNP_A-2090113 168975819
1290 SNP_A-1971951 168985811
1291 SNP_A-2211835 169062479
1292 SNP_A-1971976 169100571
1293 SNP_A-1971977 169100723
1294 SNP_A-1971978 169100968
1295 SNP_A-1971980 169101080
1296 SNP_A-2301934 169115098
1297 SNP_A-2292060 169129334
1298 SNP_A-4195305 169142151
1299 SNP_A-2159845 169144030
1300 SNP_A-2025129 169144622
1301 SNP_A-1905265 169145358
1302 SNP_A-1972011 169152187
1303 SNP_A-4217620 169188656
1304 SNP_A-1945176 169201894
1305 SNP_A-2130818 169225932
1306 SNP_A-1796967 169311941
1307 SNP_A-2167126 169338507
1308 SNP_A-4227903 169347239
1309 SNP_A-4221120 169368921
1310 SNP_A-2183880 169377493
1311 SNP_A-1824443 169385645
1312 SNP_A-4237753 169385683
1313 SNP_A-2044277 169385824
1314 SNP_A-1823793 169388045
1315 SNP_A-1833822 169400340
1316 SNP_A-1781917 169405305
1317 SNP_A-2085190 169413229
1318 SNP_A-2153849 169415145
1319 SNP_A-2298025 169435317
1320 SNP_A-2216256 169435428
1321 SNP_A-1801649 169469551
1322 SNP_A-2263102 169493033
1323 SNP_A-1815579 169515238
1324 SNP_A-1864663 169524755
1325 SNP_A-1928277 169526707
1326 SNP_A-1831610 169566795
1327 SNP_A-1893293 169589070
1328 SNP_A-2209762 169589145
1329 SNP_A-1972132 169607054
1330 SNP_A-2264431 169615490
1331 SNP_A-1836564 169643560
1332 SNP_A-2286065 169666304
1333 SNP_A-2281854 169673632
1334 SNP_A-2160281 169677671
1335 SNP_A-4209379 169700955
1336 SNP_A-2108826 169729924
1337 SNP_A-2213881 169733174
1338 SNP_A-1947370 169766701
1339 SNP_A-2137390 169766778
1340 SNP_A-4194836 169803048
1341 SNP_A-2149495 169805964
1342 SNP_A-1857520 169825139
1343 SNP_A-1892739 169825696
1344 SNP_A-2248194 169836129
1345 SNP_A-2106487 169841395
1346 SNP_A-4209388 169845155
1347 SNP_A-1889173 169877363
1348 SNP_A-2046687 169880379
1349 SNP_A-1912445 169919601
1350 SNP_A-2112313 169933455
1351 SNP_A-2046797 169933545
1352 SNP_A-4202085 169935574
1353 SNP_A-1830975 169946088
1354 SNP_A-4203919 169947005
1355 SNP_A-1833671 169980091
1356 SNP_A-2086046 169980431
1357 SNP_A-1972239 169982808
1358 SNP_A-4209392 169983347
1359 SNP_A-1972241 169983402
1360 SNP_A-1867287 169987209
1361 SNP_A-1837155 169987769
1362 SNP_A-1972250 170016288
1363 SNP_A-4221243 170039799
1364 SNP_A-2185960 170040494
1365 SNP_A-2263996 170043345
1366 SNP_A-2042088 170044982
1367 SNP_A-4196993 170045033
1368 SNP_A-2106515 170046962
1369 SNP_A-1843212 170055849
1370 SNP_A-2138601 170055985
1371 SNP_A-2299537 170066959
1372 SNP_A-1972286 170067031
1373 SNP_A-4220409 170099717
1374 SNP_A-2084456 170099869
1375 SNP_A-1972299 170102116
1376 SNP_A-1972300 170112408
1377 SNP_A-2113529 170119066
1378 SNP_A-1870016 170135865
1379 SNP_A-2288923 170141728
1380 SNP_A-1920403 170144490
1381 SNP_A-2086899 170151609
1382 SNP_A-2285836 170176191
1383 SNP_A-1972327 170204343
1384 SNP_A-1911404 170213939
1385 SNP_A-2057004 170221844
1386 SNP_A-4198247 170339258
1387 SNP_A-4196200 170384303
1388 SNP_A-1972377 170386205
1389 SNP_A-2036348 170388482
1390 SNP_A-1972396 170416138
1391 SNP_A-2290980 170418295
1392 SNP_A-4216981 170418825
1393 SNP_A-1972410 170454026
1394 SNP_A-1889955 170459926
1395 SNP_A-2286922 170460291
1396 SNP_A-2065738 170460443
1397 SNP_A-2039876 170488591
1398 SNP_A-1814867 170514842
1399 SNP_A-1918591 170518144
1400 SNP_A-2299472 170520816
1401 SNP_A-4207282 170529117
1402 SNP_A-2038821 170558828
1403 SNP_A-1972432 170563966
1404 SNP_A-1821009 170599871
1405 SNP_A-1945317 170612797
1406 SNP_A-1846373 170613019
1407 SNP_A-1836901 170613171
1408 SNP_A-1860549 170621755
1409 SNP_A-4206949 170655821
1410 SNP_A-2047780 170657519
1411 SNP_A-1841764 170702074
1412 SNP_A-2268234 170703458
1413 SNP_A-2258223 170706066
1414 SNP_A-2183209 170709058
1415 SNP_A-1825715 170712506
1416 SNP_A-4233416 170713876
1417 SNP_A-2067302 170717312
1418 SNP_A-4217927 170717397
1419 SNP_A-1818524 170717418
1420 SNP_A-1914694 170787588
1421 SNP_A-4224622 170789514
1422 SNP_A-1950658 170791411
1423 SNP_A-2051858 170825946
1424 SNP_A-1815337 170879864
1425 SNP_A-1956871 170882018
1426 SNP_A-2289677 170898680
1427 SNP_A-1972551 170914146
1428 SNP_A-1929570 170931065
1429 SNP_A-1934801 170945477
1430 SNP_A-2087453 170966202
1431 SNP_A-4202812 170994187
1432 SNP_A-2000476 171001221
1433 SNP_A-1972586 171002117
1434 SNP_A-2284577 171010350
1435 SNP_A-1809722 171011907
1436 SNP_A-1900659 171065966
1437 SNP_A-2260589 171141614
1438 SNP_A-4226654 171159575
1439 SNP_A-1931916 171165000
1440 SNP_A-1846872 171165025
1441 SNP_A-4220364 171180200
1442 SNP_A-1972621 171215483
1443 SNP_A-2157917 171229090
1444 SNP_A-2172665 171229119
1445 SNP_A-4229054 171252012
1446 SNP_A-2150218 171252745
1447 SNP_A-1934336 171275191
1448 SNP_A-1783858 171335867
1449 SNP_A-2230488 171351367
1450 SNP_A-2237138 171351834
1451 SNP_A-2229073 171413772
1452 SNP_A-4235658 171414917
1453 SNP_A-2100126 171417779
1454 SNP_A-1916281 171420927
1455 SNP_A-2103935 171434853
1456 SNP_A-1824873 171435020
1457 SNP_A-2192087 171544792
1458 SNP_A-1798469 171568759
1459 SNP_A-2079892 171568929
1460 SNP_A-1972695 171598471
1461 SNP_A-2097745 171600469
1462 SNP_A-1858792 171619320
1463 SNP_A-1957913 171620504
1464 SNP_A-1877818 171625810
1465 SNP_A-2274294 171652096
1466 SNP_A-2000483 171656768
1467 SNP_A-4213954 171675426
1468 SNP_A-2283462 171737081
1469 SNP_A-4241164 171740750
1470 SNP_A-2050214 171755072
1471 SNP_A-2035617 171782868
1472 SNP_A-4209449 171785335
1473 SNP_A-4241002 171785455
1474 SNP_A-1888759 171799428
1475 SNP_A-2062459 171872830
1476 SNP_A-2062980 171880994
1477 SNP_A-1805271 171956514
1478 SNP_A-2046853 172079820
1479 SNP_A-1800278 172121282
1480 SNP_A-2179898 172122860
1481 SNP_A-2216220 172123906
1482 SNP_A-1951958 172126805
1483 SNP_A-1972775 172132647
1484 SNP_A-1866603 172136987
1485 SNP_A-2092517 172143328
1486 SNP_A-1804288 172147375
1487 SNP_A-1972798 172219767
1488 SNP_A-2048458 172230829
1489 SNP_A-4197765 172406851
1490 SNP_A-2133144 172500987
1491 SNP_A-4237081 172543687
1492 SNP_A-4209467 172577746
1493 SNP_A-2154417 172592315
1494 SNP_A-2102998 172714766
1495 SNP_A-1879615 172733000
1496 SNP_A-2071672 172745678
1497 SNP_A-1810867 172796007
1498 SNP_A-1950107 172805324
1499 SNP_A-1818787 172859835
1500 SNP_A-2079675 172861607
1501 SNP_A-1939957 172918882
1502 SNP_A-4209483 172959260
1503 SNP_A-2166630 172979145
1504 SNP_A-1972938 173022220
1505 SNP_A-2077189 173028945
1506 SNP_A-2235619 173031231
1507 SNP_A-2262998 173032069
1508 SNP_A-2124663 173038945
1509 SNP_A-1896932 173054347
1510 SNP_A-2125296 173060767
1511 SNP_A-2036351 173071745
1512 SNP_A-2122945 173128110
1513 SNP_A-4225696 173165075
1514 SNP_A-2222394 173165338
1515 SNP_A-4196383 173172534
1516 SNP_A-2126561 173180745
1517 SNP_A-1913971 173233054
1518 SNP_A-4209497 173251508
1519 SNP_A-2156168 173286247
1520 SNP_A-2287379 173286929
1521 SNP_A-4238515 173324745
1522 SNP_A-2253975 173328054
1523 SNP_A-2275419 173357037
1524 SNP_A-2071153 173372176
1525 SNP_A-2241017 173372210
1526 SNP_A-2174180 173372401
1527 SNP_A-2194613 173377103
1528 SNP_A-2242954 173377578
1529 SNP_A-2164917 173385546
1530 SNP_A-1835925 173398672
1531 SNP_A-2150390 173409261
1532 SNP_A-4240670 173443710
1533 SNP_A-2239502 173446523
1534 SNP_A-1942688 173458384
1535 SNP_A-2113762 173462351
1536 SNP_A-4203515 173462800
1537 SNP_A-1864865 173470445
1538 SNP_A-4218851 173538995
1539 SNP_A-2286035 173539235
1540 SNP_A-2106517 173539291
1541 SNP_A-2122291 173550037
1542 SNP_A-2059188 173562004
1543 SNP_A-1973096 173565216
1544 SNP_A-1973099 173565380
1545 SNP_A-4209509 173593770
1546 SNP_A-4238479 173596626
1547 SNP_A-2160325 173599034
1548 SNP_A-1973123 173606681
1549 SNP_A-2187100 173630743
1550 SNP_A-2259924 173631046
1551 SNP_A-2239057 173631297
1552 SNP_A-1973146 173658364
1553 SNP_A-1909040 173676742
1554 SNP_A-4193759 173678535
1555 SNP_A-2216028 173684644
1556 SNP_A-4192691 173686886
1557 SNP_A-1901388 173705799
1558 SNP_A-1973168 173709319
1559 SNP_A-1787513 173717577
1560 SNP_A-2200140 173742820
1561 SNP_A-2127044 173748979
1562 SNP_A-2087386 173755032
1563 SNP_A-1783766 173756173
1564 SNP_A-2145060 173778407
1565 SNP_A-4222854 173779265
1566 SNP_A-1823016 173801968
1567 SNP_A-1786124 173801991
1568 SNP_A-1835622 173806887
1569 SNP_A-1973230 173816749
1570 SNP_A-1973231 173818063
1571 SNP_A-1841171 173818121
1572 SNP_A-2239603 173833340
1573 SNP_A-4209538 173856999
1574 SNP_A-2181740 173858589
1575 SNP_A-2060783 173890292
1576 SNP_A-2052735 173894018
1577 SNP_A-1973263 173895830
1578 SNP_A-2197599 173897146
1579 SNP_A-2058312 173897417
1580 SNP_A-2113254 173909882
1581 SNP_A-2137052 173927353
1582 SNP_A-2268534 173928442
1583 SNP_A-1904271 173956302
1584 SNP_A-1973293 173993861
1585 SNP_A-4205817 174017463
1586 SNP_A-1952905 174111238
1587 SNP_A-4223797 174112781
1588 SNP_A-2125865 174159019
1589 SNP_A-2027010 174184123
1590 SNP_A-2283004 174197560
1591 SNP_A-1813560 174279332
1592 SNP_A-1832589 174302974
1593 SNP_A-4238574 174325405
1594 SNP_A-4195906 174353171
1595 SNP_A-1918416 174353264
1596 SNP_A-2269062 174354809
1597 SNP_A-2023523 174384428
1598 SNP_A-1973368 174416775
1599 SNP_A-2200446 174420065
1600 SNP_A-2093799 174476420
1601 SNP_A-2041476 174522553
1602 SNP_A-2061443 174534667
1603 SNP_A-2307611 174541739
1604 SNP_A-1973399 174564800
1605 SNP_A-1973401 174565120
1606 SNP_A-1948675 174612249
1607 SNP_A-2264141 174720311
1608 SNP_A-1946795 174720451
1609 SNP_A-4202065 174732592
1610 SNP_A-2000493 174771559
1611 SNP_A-4209571 174773913
1612 SNP_A-2122960 174784152
1613 SNP_A-1973433 174809772
1614 SNP_A-1973435 174809910
1615 SNP_A-1796573 174885893
1616 SNP_A-4192516 174904081
1617 SNP_A-1953775 174913006
1618 SNP_A-1973458 174915701
1619 SNP_A-4209578 174968561
1620 SNP_A-2030126 175038582
1621 SNP_A-2101004 175039506
1622 SNP_A-2113719 175039581
1623 SNP_A-1865034 175057714
1624 SNP_A-1881487 175064983
1625 SNP_A-2303644 175076483
1626 SNP_A-1973505 175119599
1627 SNP_A-1973513 175138260
1628 SNP_A-2030338 175138957
1629 SNP_A-2296126 175142790
1630 SNP_A-1918484 175143043
1631 SNP_A-2298385 175143539
1632 SNP_A-2163154 175151790
1633 SNP_A-2084296 175154068
1634 SNP_A-2139857 175154142
1635 SNP_A-1973518 175162546
1636 SNP_A-2174048 175177545
1637 SNP_A-1819067 175188705
1638 SNP_A-1939238 175200403
1639 SNP_A-1973524 175202294
1640 SNP_A-2119583 175222194
1641 SNP_A-2197809 175230896
1642 SNP_A-4205561 175242068
1643 SNP_A-4223426 175247214
1644 SNP_A-2111911 175262675
1645 SNP_A-2269068 175266826
1646 SNP_A-2099629 175267126
1647 SNP_A-1789399 175269861
1648 SNP_A-2094787 175273109
1649 SNP_A-2077888 175278023
1650 SNP_A-2099580 175278141
1651 SNP_A-4204418 175281719
1652 SNP_A-1826369 175281838
1653 SNP_A-2245567 175282229
1654 SNP_A-1876315 175313728
1655 SNP_A-1936812 175317622
1656 SNP_A-2181566 175322754
1657 SNP_A-1973562 175325513
1658 SNP_A-2029768 175470476
1659 SNP_A-2064357 175470760
1660 SNP_A-2109734 175480733
1661 SNP_A-2157305 175568503
1662 SNP_A-1951873 175571563
1663 SNP_A-4213957 175576096
1664 SNP_A-1855662 175606604
1665 SNP_A-2106933 175660464
1666 SNP_A-2205795 175674253
1667 SNP_A-2000495 175676548
1668 SNP_A-2179216 175693628
1669 SNP_A-4223627 175722155
1670 SNP_A-2230341 175752291
1671 SNP_A-1973704 175833282
1672 SNP_A-2084052 175837384
1673 SNP_A-4209609 175849803
1674 SNP_A-2143672 175882173
1675 SNP_A-2281679 175882217
1676 SNP_A-2037438 175891995
1677 SNP_A-1792031 175905638
1678 SNP_A-1820370 175915356
1679 SNP_A-1957940 175915493
1680 SNP_A-2000497 175917833
1681 SNP_A-2153986 175917851
1682 SNP_A-2189766 175975119
1683 SNP_A-2181436 176013822
1684 SNP_A-2310624 176013845
1685 SNP_A-1823039 176013933
1686 SNP_A-4218391 176044231
1687 SNP_A-1900939 176054631
1688 SNP_A-2000498 176058327
1689 SNP_A-2091155 176065460
1690 SNP_A-2136779 176065696
1691 SNP_A-2149805 176073461
1692 SNP_A-2121523 176087484
1693 SNP_A-4220318 176087989
1694 SNP_A-2144184 176108785
1695 SNP_A-1935561 176123548
1696 SNP_A-1939411 176136564
1697 SNP_A-4209627 176142137
1698 SNP_A-1858566 176171797
1699 SNP_A-2114459 176204064
1700 SNP_A-2222425 176237621
1701 SNP_A-2153629 176243690
1702 SNP_A-1794198 176255821
1703 SNP_A-1798963 176264332
1704 SNP_A-1973821 176266337
1705 SNP_A-1945534 176269629
1706 SNP_A-2071375 176287747
1707 SNP_A-1855686 176300758
1708 SNP_A-2063117 176308395
1709 SNP_A-4209640 176341204
1710 SNP_A-2000501 176466360
1711 SNP_A-1973869 176518303
1712 SNP_A-1944703 176601564
1713 SNP_A-2239803 176624530
1714 SNP_A-1944819 176665841
1715 SNP_A-4237535 176730214
1716 SNP_A-2146563 176741116
1717 SNP_A-1805319 176755217
1718 SNP_A-2162407 176758589
1719 SNP_A-1973907 176763809
1720 SNP_A-1817547 176785747
1721 SNP_A-1891531 176788539
1722 SNP_A-1912018 176811626
1723 SNP_A-1932807 176820103
1724 SNP_A-2069846 176863417
1725 SNP_A-1883911 176868115
1726 SNP_A-2076282 176868860
1727 SNP_A-1914932 176881837
1728 SNP_A-1973942 176928072
1729 SNP_A-1973943 176928219
1730 SNP_A-1973957 176940536
1731 SNP_A-1973958 176940697
1732 SNP_A-2145710 176945817
1733 SNP_A-1882344 176952870
1734 SNP_A-1973962 176963373
1735 SNP_A-2112656 177049248
1736 SNP_A-2119283 177051615
1737 SNP_A-1870566 177157408
1738 SNP_A-1818571 177248039
1739 SNP_A-2181452 177253247
1740 SNP_A-2163179 177272593
1741 SNP_A-2213755 177307634
1742 SNP_A-1887650 177336957
1743 SNP_A-1790051 177377683
1744 SNP_A-1914170 177389348
1745 SNP_A-2283712 177436211
1746 SNP_A-1784248 177470698
1747 SNP_A-1958757 177478184
1748 SNP_A-2050028 177515389
1749 SNP_A-1915689 177515575
1750 SNP_A-4221080 177519163
1751 SNP_A-2216533 177534946
1752 SNP_A-1974060 177541520
1753 SNP_A-1901482 177542818
1754 SNP_A-1838786 177546308
1755 SNP_A-1828815 177546646
1756 SNP_A-2270671 177560134
1757 SNP_A-1941524 177571147
1758 SNP_A-2134508 177606038
1759 SNP_A-2052539 177610814
1760 SNP_A-1870243 177614153
1761 SNP_A-2117569 177621545
1762 SNP_A-2102788 177625072
1763 SNP_A-1929417 177634933
1764 SNP_A-2080064 177636731
1765 SNP_A-2053562 177668149
1766 SNP_A-2063025 177682155
1767 SNP_A-1974132 177784337
1768 SNP_A-1974135 177784483
1769 SNP_A-1819663 177798771
1770 SNP_A-1944222 177832919
1771 SNP_A-4225032 177835711
1772 SNP_A-2130345 177868726
1773 SNP_A-1846100 177888704
1774 SNP_A-2139495 177895055
1775 SNP_A-1834540 177902531
1776 SNP_A-4227702 177905461
1777 SNP_A-1802169 177919484
1778 SNP_A-4209689 177954269
1779 SNP_A-2199318 177954329
1780 SNP_A-1794645 177954457
1781 SNP_A-2130329 177973730
1782 SNP_A-1916887 177983204
1783 SNP_A-4218106 178018560
1784 SNP_A-2291808 178024667
1785 SNP_A-1874364 178028224
1786 SNP_A-2179425 178029672
1787 SNP_A-2112114 178032795
1788 SNP_A-1953828 178040788
1789 SNP_A-1974191 178052628
1790 SNP_A-2247593 178066053
1791 SNP_A-2210075 178158748
1792 SNP_A-2118494 178166735
1793 SNP_A-2146557 178166822
1794 SNP_A-1974241 178238960
1795 SNP_A-2298383 178252129
1796 SNP_A-2166950 178278345
1797 SNP_A-1941681 178318640
1798 SNP_A-4240979 178376700
1799 SNP_A-4229440 178376715
1800 SNP_A-1916722 178379819
1801 SNP_A-4232101 178380593
1802 SNP_A-4238697 178386167
1803 SNP_A-2280258 178393730
1804 SNP_A-2112929 178394371
1805 SNP_A-1858695 178399583
1806 SNP_A-1796955 178409687
1807 SNP_A-4203051 178437695
1808 SNP_A-2238375 178480123
1809 SNP_A-4201457 178496704
1810 SNP_A-1974307 178510147
1811 SNP_A-2115452 178588341
1812 SNP_A-2049394 178643962
1813 SNP_A-2286942 178669291
1814 SNP_A-4204320 178679747
1815 SNP_A-1843974 178680165
1816 SNP_A-4217931 178756360
1817 SNP_A-1843249 178757723
1818 SNP_A-1867887 178790400
1819 SNP_A-2298956 178792841
1820 SNP_A-4237029 178804323
1821 SNP_A-1873740 178807567
1822 SNP_A-2201839 178808118
1823 SNP_A-1974360 178829362
1824 SNP_A-4232201 178839805
1825 SNP_A-2266120 178857860
1826 SNP_A-4218976 178876666
1827 SNP_A-2181722 178959438
1828 SNP_A-1825046 178971588
1829 SNP_A-2063720 178971830
1830 SNP_A-2150171 178988976
1831 SNP_A-2061269 178999746
1832 SNP_A-1825984 179020106
1833 SNP_A-4209720 179024251
1834 SNP_A-4234790 179092233
1835 SNP_A-1812009 179185878
1836 SNP_A-2235941 179186849
1837 SNP_A-2174874 179200670
1838 SNP_A-2266693 179200786
1839 SNP_A-1974463 179219139
1840 SNP_A-1837314 179222818
1841 SNP_A-1896692 179223608
1842 SNP_A-2089466 179224585
1843 SNP_A-1974467 179238986
1844 SNP_A-1974468 179242488
1845 SNP_A-4209723 179242714
1846 SNP_A-2100596 179243514
1847 SNP_A-1876771 179247066
1848 SNP_A-2295596 179249680
1849 SNP_A-1974473 179255259
1850 SNP_A-4230029 179293181
1851 SNP_A-1848199 179306251
1852 SNP_A-2209820 179306339
1853 SNP_A-4197071 179308984
1854 SNP_A-1858048 179310895
1855 SNP_A-1893621 179413437
1856 SNP_A-1814098 179420498
1857 SNP_A-4202487 179421458
1858 SNP_A-2049372 179427578
1859 SNP_A-2253252 179468442
1860 SNP_A-4238761 179501063
1861 SNP_A-2061736 179518237
1862 SNP_A-2174205 179519737
1863 SNP_A-2289519 179528335
1864 SNP_A-2226125 179529882
1865 SNP_A-4209734 179555467
1866 SNP_A-4192999 179555615
1867 SNP_A-1914286 179558489
1868 SNP_A-1867081 179595809
1869 SNP_A-1943274 179646135
1870 SNP_A-2109096 179655715
1871 SNP_A-2090131 179663847
1872 SNP_A-2000519 179666398
1873 SNP_A-4233374 179684435
1874 SNP_A-4219568 179685477
1875 SNP_A-2047992 179709637
1876 SNP_A-2129025 179709803
1877 SNP_A-1870420 179716108
1878 SNP_A-2192041 179723323
1879 SNP_A-4209743 179726011
1880 SNP_A-1937033 179740962
1881 SNP_A-4224067 179745206
1882 SNP_A-2038644 179749381
1883 SNP_A-2251835 179750687
1884 SNP_A-1828962 179775245
1885 SNP_A-1974663 179804895
1886 SNP_A-2000523 179826990
1887 SNP_A-1843927 179863063
1888 SNP_A-4206624 179892969
1889 SNP_A-2248279 179924104
1890 SNP_A-1974696 179929467
1891 SNP_A-2201382 179938269
1892 SNP_A-1802511 179950033
1893 SNP_A-4209759 179980795
1894 SNP_A-4209760 179980807
1895 SNP_A-2040426 179990832
1896 SNP_A-4201554 180009390
1897 SNP_A-4192955 180026280
1898 SNP_A-4224478 180041675
1899 SNP_A-4198312 180044370
1900 SNP_A-1841436 180055269
1901 SNP_A-2026579 180075233
1902 SNP_A-2131257 180076816
1903 SNP_A-1927028 180076863
1904 SNP_A-2129519 180114637
1905 SNP_A-1956386 180173215
1906 SNP_A-1960060 180173334
1907 SNP_A-1841776 180230809
1908 SNP_A-1791691 180252338
1909 SNP_A-1932883 180254448
1910 SNP_A-2087618 180261079
1911 SNP_A-1974814 180322669
1912 SNP_A-2311997 180330586
1913 SNP_A-1905192 180352064
1914 SNP_A-2195928 180353837
1915 SNP_A-1856683 180378729
1916 SNP_A-2282790 180438056
1917 SNP_A-2054814 180438580
1918 SNP_A-2197236 180440334
1919 SNP_A-2066407 180451983
1920 SNP_A-1842920 180465438
1921 SNP_A-2148291 180472038
1922 SNP_A-1803569 180537248
1923 SNP_A-1798046 180537426
1924 SNP_A-2085577 180579006
1925 SNP_A-1957660 180602781
1926 SNP_A-2148362 180614290
1927 SNP_A-2144644 180630042
1928 SNP_A-4235050 180642852
1929 SNP_A-2103940 180650187
1930 SNP_A-2080181 180667319
1931 SNP_A-2065276 180667357
1932 SNP_A-2285629 180673277
1933 SNP_A-2108753 180674233
1934 SNP_A-1974950 180696351
1935 SNP_A-2232714 180706156
1936 SNP_A-2311461 180742217
1937 SNP_A-2022074 180742308
1938 SNP_A-4228619 180743949
1939 SNP_A-4209793 180759210
1940 SNP_A-2000535 180759303
1941 SNP_A-1935582 180780816
1942 SNP_A-2286876 180795239
1943 SNP_A-1975011 180804117
1944 SNP_A-1975012 180804222
1945 SNP_A-1904869 180808704
1946 SNP_A-1869694 180811438
1947 SNP_A-1975041 180863441
1948 SNP_A-4238234 180893478
1949 SNP_A-1794107 180919286
1950 SNP_A-4240932 180989177
1951 SNP_A-1860321 181021168
1952 SNP_A-4223086 181080906
1953 SNP_A-1842648 181223801
1954 SNP_A-2303099 181232290
1955 SNP_A-2101451 181236960
1956 SNP_A-2029659 181237460
1957 SNP_A-2038185 181239647
1958 SNP_A-2176758 181239781
1959 SNP_A-2290623 181240087
1960 SNP_A-1880638 181240114
1961 SNP_A-2080270 181251147
1962 SNP_A-4220799 181251220
1963 SNP_A-1872514 181258040
1964 SNP_A-2251138 181283264
1965 SNP_A-2073522 181319156
1966 SNP_A-1884809 181322995
1967 SNP_A-1975165 181325075
1968 SNP_A-4219040 181343204
1969 SNP_A-2105036 181343643
1970 SNP_A-2215088 181352319
1971 SNP_A-2193649 181352378
1972 SNP_A-2235309 181375234
1973 SNP_A-1896565 181424072
1974 SNP_A-2143831 181427660
1975 SNP_A-1802562 181428064
1976 SNP_A-4197247 181448811
1977 SNP_A-1975229 181452719
1978 SNP_A-2155129 181460317
1979 SNP_A-2217022 181527474
1980 SNP_A-4199627 181562553
1981 SNP_A-2134357 181576441
1982 SNP_A-4227902 181594489
1983 SNP_A-2202136 181641934
1984 SNP_A-1838005 181642224
1985 SNP_A-2222067 181672417
1986 SNP_A-1975325 181792961
1987 SNP_A-2197844 181800533
1988 SNP_A-2076715 181807749
1989 SNP_A-2311278 181830431
1990 SNP_A-1975338 181833536
1991 SNP_A-2144377 181848025
1992 SNP_A-2144425 181869418
1993 SNP_A-4232843 181950372
1994 SNP_A-1975380 181961410
1995 SNP_A-4196014 181978763
1996 SNP_A-2068191 181989553
1997 SNP_A-2123160 182062107
1998 SNP_A-4209862 182067473
1999 SNP_A-1781717 182073314
2000 SNP_A-2025959 182073898
2001 SNP_A-2196234 182074321
2002 SNP_A-2274633 182076262
2003 SNP_A-1947757 182078400
2004 SNP_A-1975404 182083639
2005 SNP_A-1888270 182083912
2006 SNP_A-2069231 182084207
2007 SNP_A-4209865 182093974
2008 SNP_A-1939969 182097524
2009 SNP_A-2111203 182109602
2010 SNP_A-1801762 182109668
2011 SNP_A-2301760 182174845
2012 SNP_A-4206463 182196126
2013 SNP_A-1850398 182196394
2014 SNP_A-1975429 182197429
2015 SNP_A-2047687 182201303
2016 SNP_A-2108391 182205922
2017 SNP_A-2220802 182206937
2018 SNP_A-1858976 182221005
2019 SNP_A-1845439 182221443
2020 SNP_A-2157365 182223936
2021 SNP_A-1882602 182263614
2022 SNP_A-4223583 182382513
2023 SNP_A-2173108 182409117
2024 SNP_A-1948622 182425419
2025 SNP_A-2262262 182446917
2026 SNP_A-1841382 182453692
2027 SNP_A-2300647 182459041
2028 SNP_A-1975512 182461698
2029 SNP_A-1924897 182464635
2030 SNP_A-4209879 182471796
2031 SNP_A-1830702 182474679
2032 SNP_A-1925260 182486220
2033 SNP_A-2063482 182498791
2034 SNP_A-2209278 182501978
2035 SNP_A-1851396 182520624
2036 SNP_A-4195646 182527972
2037 SNP_A-2211078 182572743
2038 SNP_A-2281172 182586828
2039 SNP_A-2053885 182603189
2040 SNP_A-1937417 182603371
2041 SNP_A-4198684 182615701
2042 SNP_A-1975553 182625558
2043 SNP_A-4151888 182629726
2044 SNP_A-2295488 182671982
2045 SNP_A-1920203 182681571
2046 SNP_A-1919761 182685452
2047 SNP_A-2207611 182701824
2048 SNP_A-2105338 182705431
2049 SNP_A-4196648 182708835
2050 SNP_A-2084054 182714092
2051 SNP_A-1932716 182740037
2052 SNP_A-4199443 182741786
2053 SNP_A-1975601 182826061
2054 SNP_A-1975608 182828866
2055 SNP_A-4206681 182842808
2056 SNP_A-2128656 182843310
2057 SNP_A-4209896 182843940
2058 SNP_A-1955362 182855071
2059 SNP_A-2036035 183013710
2060 SNP_A-2028316 183021804
2061 SNP_A-4201617 183027056
2062 SNP_A-2132854 183052544
2063 SNP_A-4201338 183089152
2064 SNP_A-2022734 183109076
2065 SNP_A-4234396 183113145
2066 SNP_A-1859123 183148327
2067 SNP_A-1975739 183208643
2068 SNP_A-2143208 183217885
2069 SNP_A-1975772 183408955
2070 SNP_A-2301691 183423754
2071 SNP_A-1888923 183448107
2072 SNP_A-4209921 183475204
2073 SNP_A-2071181 183479309
2074 SNP_A-4206089 183486303
2075 SNP_A-2201906 183531772
2076 SNP_A-1861058 183631748
2077 SNP_A-4230192 183631890
2078 SNP_A-4236292 183648214
2079 SNP_A-1839748 183650470
2080 SNP_A-4222168 183650605
2081 SNP_A-2286813 183661805
2082 SNP_A-2211410 183661895
2083 SNP_A-4207285 183677301
2084 SNP_A-1919400 183680405
2085 SNP_A-2191807 183683293
2086 SNP_A-1852840 183709390
2087 SNP_A-2141273 183732497
2088 SNP_A-1975822 183735542
2089 SNP_A-1975823 183782084
2090 SNP_A-1846763 183787223
2091 SNP_A-2150519 183792215
2092 SNP_A-1848006 183792524
2093 SNP_A-2137489 183792617
2094 SNP_A-2190558 183796865
2095 SNP_A-2289671 183803452
2096 SNP_A-1975827 183804095
2097 SNP_A-1908501 183807931
2098 SNP_A-2121918 183808166
2099 SNP_A-4237275 183819665
2100 SNP_A-1913748 183819838
2101 SNP_A-2048233 183828518
2102 SNP_A-1783748 183870395
2103 SNP_A-2221948 183897734
2104 SNP_A-2069017 183935824
2105 SNP_A-2230604 183952167
2106 SNP_A-1975839 183973570
2107 SNP_A-1939671 183973836
2108 SNP_A-1834465 184022377
2109 SNP_A-2196953 184075927
2110 SNP_A-1828691 184244493
2111 SNP_A-2118410 184249148
2112 SNP_A-1931722 184263709
2113 SNP_A-1831580 184269287
2114 SNP_A-2260693 184280237
2115 SNP_A-1828262 184301587
2116 SNP_A-1975888 184303021
2117 SNP_A-1857826 184319585
2118 SNP_A-1896002 184319794
2119 SNP_A-2295590 184319858
2120 SNP_A-4217792 184341541
2121 SNP_A-2192406 184348939
2122 SNP_A-2230359 184349132
2123 SNP_A-4205017 184349255
2124 SNP_A-2000544 184352520
2125 SNP_A-1975899 184368162
2126 SNP_A-2248099 184375919
2127 SNP_A-2118334 184377180
2128 SNP_A-2103401 184379128
2129 SNP_A-4197533 184418116
2130 SNP_A-2137725 184422315
2131 SNP_A-2031045 184423137
2132 SNP_A-1805131 184434556
2133 SNP_A-2142258 184434904
2134 SNP_A-2090783 184441446
2135 SNP_A-2216236 184448269
2136 SNP_A-1790305 184456628
2137 SNP_A-2289913 184456824
2138 SNP_A-2093409 184467478
2139 SNP_A-2214380 184467846
2140 SNP_A-1903176 184468206
2141 SNP_A-2171683 184468631
2142 SNP_A-2298641 184471002
2143 SNP_A-1940288 184471566
2144 SNP_A-1894169 184471792
2145 SNP_A-1913974 184483286
2146 SNP_A-2188406 184499279
2147 SNP_A-2136786 184508361
2148 SNP_A-1975956 184548319
2149 SNP_A-1919745 184553910
2150 SNP_A-4209937 184556956
2151 SNP_A-1975969 184557118
2152 SNP_A-2308950 184573687
2153 SNP_A-4233200 184582822
2154 SNP_A-2231713 184583111
2155 SNP_A-1925340 184606501
2156 SNP_A-2178632 184629742
2157 SNP_A-1816741 184656926
2158 SNP_A-1875829 184678202
2159 SNP_A-1886050 184689144
2160 SNP_A-2076428 184708399
2161 SNP_A-1825809 184719782
2162 SNP_A-1976019 184721517
2163 SNP_A-2279800 184737924
2164 SNP_A-1834761 184773235
2165 SNP_A-2158388 184799629
2166 SNP_A-2181695 184804214
2167 SNP_A-2219320 184804474
2168 SNP_A-4200959 184804601
2169 SNP_A-1944122 184821080
2170 SNP_A-1888551 184840644
2171 SNP_A-4209955 184864834
2172 SNP_A-2252141 184882825
2173 SNP_A-2090094 184890093
2174 SNP_A-4241233 184893088
2175 SNP_A-1833167 184894454
2176 SNP_A-2141002 184898940
2177 SNP_A-2165372 184917374
2178 SNP_A-2167127 184924970
2179 SNP_A-4206963 184926482
2180 SNP_A-1843929 184935715
2181 SNP_A-1904199 185102618
2182 SNP_A-2198837 185113221
2183 SNP_A-1976155 185117839
2184 SNP_A-2232827 185140327
2185 SNP_A-2221853 185141631
2186 SNP_A-2192868 185142082
2187 SNP_A-2255461 185146514
2188 SNP_A-2094033 185178610
2189 SNP_A-4218352 185184143
2190 SNP_A-2060265 185200715
2191 SNP_A-1976175 185204926
2192 SNP_A-1800630 185225768
2193 SNP_A-1834659 185239558
2194 SNP_A-1864139 185246065
2195 SNP_A-1944207 185247392
2196 SNP_A-1891864 185247441
2197 SNP_A-2271720 185265466
2198 SNP_A-2000547 185266227
2199 SNP_A-4226967 185270422
2200 SNP_A-2083670 185301683
2201 SNP_A-2111733 185301717
2202 SNP_A-4216815 185301965
2203 SNP_A-1838360 185302271
2204 SNP_A-1907287 185303834
2205 SNP_A-2053086 185313885
2206 SNP_A-2046047 185336978
2207 SNP_A-4209987 185340573
2208 SNP_A-1976244 185340930
2209 SNP_A-4236319 185341113
2210 SNP_A-1976260 185347822
2211 SNP_A-1815866 185351346
2212 SNP_A-2132370 185351429
2213 SNP_A-2088930 185356100
2214 SNP_A-2226724 185358332
2215 SNP_A-4209990 185359105
2216 SNP_A-4226762 185373028
2217 SNP_A-4200243 185382817
2218 SNP_A-2119247 185382879
2219 SNP_A-2250294 185405486
2220 SNP_A-1976282 185407441
2221 SNP_A-2083207 185438750
2222 SNP_A-4209998 185476575
2223 SNP_A-4222530 185495580
2224 SNP_A-1897005 185496755
2225 SNP_A-1835904 185557842
2226 SNP_A-1976339 185601003
2227 SNP_A-1976341 185608030
2228 SNP_A-1955933 185613291
2229 SNP_A-2122276 185613440
2230 SNP_A-2225590 185616560
2231 SNP_A-2128013 185628438
2232 SNP_A-2225607 185638018
2233 SNP_A-1976347 185647575
2234 SNP_A-1976348 185647735
2235 SNP_A-1976349 185648921
2236 SNP_A-1976351 185651347
2237 SNP_A-1976352 185651444
2238 SNP_A-4238130 185656565
2239 SNP_A-1873339 185672477
2240 SNP_A-1976360 185679728
2241 SNP_A-4227311 185685027
2242 SNP_A-2149913 185694854
2243 SNP_A-1783001 185701390
2244 SNP_A-1793748 185702203
2245 SNP_A-1880856 185702532
2246 SNP_A-2239299 185703215
2247 SNP_A-2152121 185713343
2248 SNP_A-1898321 185723028
2249 SNP_A-1976410 185801901
2250 SNP_A-4210016 185802181
2251 SNP_A-2146862 185807793
2252 SNP_A-2239583 185809777
2253 SNP_A-1820248 185851322
2254 SNP_A-1920253 185866060
2255 SNP_A-1916403 185890807
2256 SNP_A-1919914 185891093
2257 SNP_A-1976436 185895340
2258 SNP_A-1976437 185895393
2259 SNP_A-1976439 185896809
2260 SNP_A-1832299 185917603
2261 SNP_A-2093905 185923871
2262 SNP_A-1933430 185924148
2263 SNP_A-2052622 185924796
2264 SNP_A-4218317 185925559
2265 SNP_A-1976453 185933374
2266 SNP_A-1926811 185941908
2267 SNP_A-4207693 185946963
2268 SNP_A-2163626 185951954
2269 SNP_A-2125540 185952206
2270 SNP_A-2049779 185997169
2271 SNP_A-4199909 185997663
2272 SNP_A-1788138 186007055
2273 SNP_A-2138647 186011246
2274 SNP_A-1976481 186026968
2275 SNP_A-2175234 186046132
2276 SNP_A-2000549 186063629
2277 SNP_A-2000550 186064204
2278 SNP_A-1976511 186089554
2279 SNP_A-2000552 186107176
2280 SNP_A-1918726 186107431
2281 SNP_A-2130397 186112651
2282 SNP_A-2078932 186112891
2283 SNP_A-2248561 186113061
2284 SNP_A-2126868 186133529
2285 SNP_A-4199817 186139374
2286 SNP_A-1881735 186139505
2287 SNP_A-1802091 186143236
2288 SNP_A-1935908 186164407
2289 SNP_A-2064422 186164693
2290 SNP_A-4213962 186174360
2291 SNP_A-2154142 186175036
2292 SNP_A-1924812 186225859
2293 SNP_A-1961306 186251040
2294 SNP_A-2226221 186263976
2295 SNP_A-1785213 186290345
2296 SNP_A-1911925 186291217
2297 SNP_A-2033885 186291960
2298 SNP_A-1976589 186304556
2299 SNP_A-1927755 186314690
2300 SNP_A-1883658 186314719
2301 SNP_A-1824015 186315053
2302 SNP_A-1894084 186342220
2303 SNP_A-1921223 186363979
2304 SNP_A-4205496 186376562
2305 SNP_A-4210051 186384197
2306 SNP_A-1976612 186384333
2307 SNP_A-2257085 186389070
2308 SNP_A-4228593 186390549
2309 SNP_A-1883797 186391188
2310 SNP_A-2098571 186391289
2311 SNP_A-4220861 186391405
2312 SNP_A-2152003 186393962
2313 SNP_A-2259470 186395739
2314 SNP_A-2023041 186396128
2315 SNP_A-1862436 186399057
2316 SNP_A-1851869 186409728
2317 SNP_A-4210056 186421928
2318 SNP_A-2182246 186431820
2319 SNP_A-1936659 186434870
2320 SNP_A-2103664 186479724
2321 SNP_A-2099628 186505180
2322 SNP_A-4193594 186507816
2323 SNP_A-2143777 186514840
2324 SNP_A-4203648 186518517
2325 SNP_A-1915714 186584179
2326 SNP_A-2063979 186587538
2327 SNP_A-2270867 186591627
2328 SNP_A-1976674 186595166
2329 SNP_A-1822259 186595273
2330 SNP_A-2092011 186595319
2331 SNP_A-1874629 186600933
2332 SNP_A-2264647 186601635
2333 SNP_A-1845232 186605379
2334 SNP_A-1959502 186605597
2335 SNP_A-4218773 186622464
2336 SNP_A-4221506 186624777
2337 SNP_A-2151736 186631148
2338 SNP_A-2190160 186638225
2339 SNP_A-4229961 186648574
2340 SNP_A-2134315 186648663
2341 SNP_A-2000556 186649670
2342 SNP_A-4227553 186696869
2343 SNP_A-2111016 186714846
2344 SNP_A-1832465 186726999
2345 SNP_A-2141538 186729667
2346 SNP_A-2025754 186732566
2347 SNP_A-4195992 186733637
2348 SNP_A-4225531 186780379
2349 SNP_A-1849681 186780974
2350 SNP_A-4205223 186781045
2351 SNP_A-1839011 186822910
2352 SNP_A-1834092 186850539
2353 SNP_A-2064589 186887183
2354 SNP_A-1884785 186896380
2355 SNP_A-2072986 186901673
2356 SNP_A-2190566 186901693
2357 SNP_A-2187460 186937678
2358 SNP_A-2107882 186945540
2359 SNP_A-4222009 187001944
2360 SNP_A-4233923 187001959
2361 SNP_A-2000557 187018003
2362 SNP_A-4239818 187213076
2363 SNP_A-4228665 187213941
2364 SNP_A-2287544 187234323
2365 SNP_A-1976835 187251016
2366 SNP_A-1894634 187261219
2367 SNP_A-2213080 187264668
2368 SNP_A-4203084 187265926
2369 SNP_A-2159367 187269394
2370 SNP_A-4200261 187276963
2371 SNP_A-2171342 187288611
2372 SNP_A-4195717 187289222
2373 SNP_A-1796621 187293846
2374 SNP_A-2085864 187300896
2375 SNP_A-4236285 187313855
2376 SNP_A-1976870 187346025
2377 SNP_A-1803058 187346605
2378 SNP_A-4207265 187413803
2379 SNP_A-4210112 187425884
2380 SNP_A-1801396 187501269
2381 SNP_A-2026136 187501821
2382 SNP_A-2067313 187506589
2383 SNP_A-1846992 187509749
2384 SNP_A-4210114 187531372
2385 SNP_A-4197352 187542730
2386 SNP_A-2039392 187543585
2387 SNP_A-1850065 187582370
2388 SNP_A-2189148 187584244
2389 SNP_A-4210116 187604620
2390 SNP_A-4240056 187698667
2391 SNP_A-2275018 187758025
2392 SNP_A-1915396 187777990
2393 SNP_A-1909593 187786871
2394 SNP_A-1961372 187802307
2395 SNP_A-2064898 187835170
2396 SNP_A-1976998 187848085
2397 SNP_A-1956202 187883400
2398 SNP_A-1785705 187883963
2399 SNP_A-2230977 187896265
2400 SNP_A-1948563 187896763
2401 SNP_A-1956047 187899624
2402 SNP_A-4210147 187913438
2403 SNP_A-4210148 187913536
2404 SNP_A-1788302 187914039
2405 SNP_A-1887436 187914780
2406 SNP_A-2275023 187927195
2407 SNP_A-2120349 187935989
2408 SNP_A-2178120 187946162
2409 SNP_A-2027750 187954827
2410 SNP_A-4231375 187954851
2411 SNP_A-2231345 187969811
2412 SNP_A-1826814 188003456
2413 SNP_A-2161028 188057815
2414 SNP_A-2227501 188076795
2415 SNP_A-4227497 188085791
2416 SNP_A-4220457 188085806
2417 SNP_A-1794413 188086110
2418 SNP_A-2069276 188088817
2419 SNP_A-2072107 188089235
2420 SNP_A-2088649 188089285
2421 SNP_A-4220545 188089487
2422 SNP_A-4210162 188102143
2423 SNP_A-1977098 188103729
2424 SNP_A-2142984 188110976
2425 SNP_A-2094763 188111116
2426 SNP_A-2053946 188139427
2427 SNP_A-2056258 188146842
2428 SNP_A-1857572 188154338
2429 SNP_A-2263355 188208865
2430 SNP_A-1882413 188226540
2431 SNP_A-2167231 188237023
2432 SNP_A-2296148 188250343
2433 SNP_A-2182196 188251503
2434 SNP_A-1878643 188251536
2435 SNP_A-1908761 188261835
2436 SNP_A-1826169 188262177
2437 SNP_A-1977148 188264362
2438 SNP_A-1977150 188264680
2439 SNP_A-2123990 188269909
2440 SNP_A-1912121 188271613
2441 SNP_A-1952576 188276324
2442 SNP_A-2217213 188276376
2443 SNP_A-2255553 188276723
2444 SNP_A-1977159 188276868
2445 SNP_A-4223987 188292503
2446 SNP_A-4213964 188301092
2447 SNP_A-2119628 188309329
2448 SNP_A-1977172 188314448
2449 SNP_A-1840451 188328117
2450 SNP_A-1977181 188337484
2451 SNP_A-1812352 188349479
2452 SNP_A-1800336 188386326
2453 SNP_A-2099102 188409684
2454 SNP_A-2225257 188411850
2455 SNP_A-1911966 188418840
2456 SNP_A-4193769 188438263
2457 SNP_A-2271788 188453010
2458 SNP_A-1837900 188461532
2459 SNP_A-4228013 188487739
2460 SNP_A-1938956 188505096
2461 SNP_A-1934107 188508873
2462 SNP_A-1929882 188547582
2463 SNP_A-4210185 188554336
2464 SNP_A-1977252 188554920
2465 SNP_A-4210188 188578948
2466 SNP_A-2068303 188589350
2467 SNP_A-4238420 188603923
2468 SNP_A-1977261 188614288
2469 SNP_A-4200043 188628077
2470 SNP_A-1821942 188636131
2471 SNP_A-2197902 188636592
2472 SNP_A-2313738 188649418
2473 SNP_A-2164638 188651261
2474 SNP_A-1946602 188709939
2475 SNP_A-2134696 188716003
2476 SNP_A-1914249 188718748
2477 SNP_A-1977282 188733445
2478 SNP_A-1977285 188734449
2479 SNP_A-4197138 188758420
2480 SNP_A-4210201 188762668
2481 SNP_A-1977301 188772603
2482 SNP_A-1845920 188789599
2483 SNP_A-1797256 188794697
2484 SNP_A-1907293 188795068
2485 SNP_A-1825226 188802693
2486 SNP_A-2074522 188806630
2487 SNP_A-2194989 188810118
2488 SNP_A-2101713 188810220
2489 SNP_A-1912449 188810982
2490 SNP_A-1939733 188811323
2491 SNP_A-4210207 188825775
2492 SNP_A-4210209 188827385
2493 SNP_A-2309279 188831486
2494 SNP_A-2050660 188835935
2495 SNP_A-4221537 188835953
2496 SNP_A-4227952 188835967
2497 SNP_A-2154787 188836106
2498 SNP_A-1932482 188836570
2499 SNP_A-1927392 188837471
2500 SNP_A-4210210 188843959
2501 SNP_A-1977331 188854923
2502 SNP_A-2201009 188860287
2503 SNP_A-4210212 188875431
2504 SNP_A-2127596 188900754
2505 SNP_A-1858578 188913938
2506 SNP_A-2021261 188920234
2507 SNP_A-2048686 188925262
2508 SNP_A-2130624 188936481
2509 SNP_A-1927058 188942159
2510 SNP_A-4231534 188948407
2511 SNP_A-1920928 188989976
2512 SNP_A-4199115 188997417
2513 SNP_A-1909011 189002080
2514 SNP_A-1913149 189036927
2515 SNP_A-1781416 189037026
2516 SNP_A-1960472 189041304
2517 SNP_A-1915598 189046757
2518 SNP_A-2165110 189070492
2519 SNP_A-2286934 189084167
2520 SNP_A-2057324 189086443
2521 SNP_A-4202521 189099594
2522 SNP_A-4196930 189103128
2523 SNP_A-1870345 189103456
2524 SNP_A-4203430 189115366
2525 SNP_A-2042061 189118417
2526 SNP_A-4195661 189120416
2527 SNP_A-4224519 189122314
2528 SNP_A-2106521 189122410
2529 SNP_A-1793258 189122504
2530 SNP_A-1847410 189124494
2531 SNP_A-2217383 189124587
2532 SNP_A-1977404 189128773
2533 SNP_A-4219160 189137898
2534 SNP_A-1846175 189141460
2535 SNP_A-1947972 189141925
2536 SNP_A-1824829 189142632
2537 SNP_A-1939882 189142764
2538 SNP_A-2183282 189143256
2539 SNP_A-4229228 189143611
2540 SNP_A-1907378 189153396
2541 SNP_A-1827261 189153439
2542 SNP_A-2295703 189157962
2543 SNP_A-2235020 189159844
2544 SNP_A-1924982 189179226
2545 SNP_A-2028407 189180101
2546 SNP_A-2123444 189207250
2547 SNP_A-2312229 189210983
2548 SNP_A-1861777 189220094
2549 SNP_A-2181773 189259675
2550 SNP_A-2120756 189272340
2551 SNP_A-1949869 189272400
2552 SNP_A-2050609 189288451
2553 SNP_A-2232844 189357921
2554 SNP_A-1802150 189368705
2555 SNP_A-2171970 189368797
2556 SNP_A-2274089 189380326
2557 SNP_A-2033620 189412501
2558 SNP_A-2187716 189428553
2559 SNP_A-4228541 189443082
2560 SNP_A-2164306 189443550
2561 SNP_A-1977470 189451901
2562 SNP_A-1890823 189476892
2563 SNP_A-1807344 189485300
2564 SNP_A-1910464 189498745
2565 SNP_A-2062310 189499234
2566 SNP_A-1843135 189503582
2567 SNP_A-1977481 189504760
2568 SNP_A-2250510 189526502
2569 SNP_A-2058681 189548615
2570 SNP_A-1948183 189558562
2571 SNP_A-4217056 189567754
2572 SNP_A-2101199 189568056
2573 SNP_A-4222364 189573653
2574 SNP_A-2300520 189583730
2575 SNP_A-2274797 189632233
2576 SNP_A-1853600 189638083
2577 SNP_A-1845288 189642747
2578 SNP_A-2000566 189643292
2579 SNP_A-2058770 189695352
2580 SNP_A-2134521 189695376
2581 SNP_A-4236110 189750284
2582 SNP_A-4210267 189764171
2583 SNP_A-1782299 189772596
2584 SNP_A-4206059 189787945
2585 SNP_A-2074877 189799655
2586 SNP_A-2093068 189824645
2587 SNP_A-1886113 189824778
2588 SNP_A-2114231 189844015
2589 SNP_A-2035234 189845924
2590 SNP_A-2037689 189940117
2591 SNP_A-1854127 189940167
2592 SNP_A-1977558 189955998
2593 SNP_A-2292602 189962297
2594 SNP_A-2262865 189973472
2595 SNP_A-1828856 189975829
2596 SNP_A-2145391 189980591
2597 SNP_A-1977563 189984059
2598 SNP_A-4210276 189984151
2599 SNP_A-1977569 189994805
2600 SNP_A-1834341 190001664
2601 SNP_A-2093939 190008304
2602 SNP_A-4201968 190018749
2603 SNP_A-2161312 190021009
2604 SNP_A-2193533 190022422
2605 SNP_A-2126312 190022535
2606 SNP_A-4204949 190025153
2607 SNP_A-1977581 190044143
2608 SNP_A-2132922 190050798
2609 SNP_A-1874985 190052082
2610 SNP_A-2231473 190078210
2611 SNP_A-2283897 190092375
2612 SNP_A-4222272 190113388
2613 SNP_A-1907171 190157474
2614 SNP_A-4237168 190194693
2615 SNP_A-2161718 190197477
2616 SNP_A-1862794 190199445
2617 SNP_A-4197653 190199706
2618 SNP_A-2210102 190234692
2619 SNP_A-2124251 190246518
2620 SNP_A-1857886 190246723
2621 SNP_A-1813732 190252920
2622 SNP_A-2074134 190264874
2623 SNP_A-2231211 190313886
2624 SNP_A-4240391 190315709
2625 SNP_A-2090469 190316987
2626 SNP_A-1916656 190317026
2627 SNP_A-1812168 190317297
2628 SNP_A-4233101 190322690
2629 SNP_A-4238437 190326009
2630 SNP_A-2212486 190327509
2631 SNP_A-1977612 190341160
2632 SNP_A-1977614 190342368
2633 SNP_A-4210287 190343158
2634 SNP_A-2295585 190375101
2635 SNP_A-1829710 190402989
2636 SNP_A-1916527 190447837
2637 SNP_A-2058375 190447894
2638 SNP_A-1828134 190469193
2639 SNP_A-1927994 190470301
2640 SNP_A-4216362 190482027
2641 SNP_A-2129706 190486038
2642 SNP_A-1977654 190491006
2643 SNP_A-1871852 190496712
2644 SNP_A-1855248 190511653
2645 SNP_A-2210190 190520609
2646 SNP_A-2282008 190548043
2647 SNP_A-1865058 190549852
2648 SNP_A-1854843 190559450
2649 SNP_A-2060471 190563045
2650 SNP_A-1816693 190570091
2651 SNP_A-2062505 190577203
2652 SNP_A-1956233 190620563
2653 SNP_A-2131303 190620779
2654 SNP_A-1977694 190645602
2655 SNP_A-4219357 190661279
2656 SNP_A-2156127 190677903
2657 SNP_A-1818212 190745497
2658 SNP_A-2233509 190759518
2659 SNP_A-1977745 190777806
2660 SNP_A-2039411 190790672
2661 SNP_A-1956568 190798268
2662 SNP_A-1977749 190804131
2663 SNP_A-1977751 190804309
2664 SNP_A-1807287 190808095
2665 SNP_A-1977759 190827802
2666 SNP_A-4218872 190845386
2667 SNP_A-1917235 190850252
2668 SNP_A-2230568 190850536
2669 SNP_A-2148765 190851418
2670 SNP_A-1780612 190856041
2671 SNP_A-2000570 190867114
2672 SNP_A-2284216 190876268
2673 SNP_A-1838441 190894575
2674 SNP_A-1977774 190908366
2675 SNP_A-2068434 190989741
2676 SNP_A-2148559 190992687
2677 SNP_A-2291427 190993313
2678 SNP_A-1833839 190993572
2679 SNP_A-2067513 190994987
2680 SNP_A-2289390 190997128
2681 SNP_A-2307922 191000959
2682 SNP_A-2107393 191002084
2683 SNP_A-2104332 191003420
2684 SNP_A-2110851 191007458
2685 SNP_A-2121541 191011413
2686 SNP_A-1870095 191014975
2687 SNP_A-1840299 191030571
2688 SNP_A-1902516 191077910
2689 SNP_A-1977841 191103370
2690 SNP_A-2217776 191119508
2691 SNP_A-2135404 191120458
2692 SNP_A-2101565 191134655
2693 SNP_A-1977854 191143189
2694 SNP_A-2080440 191156075
2695 SNP_A-1952694 191178595
2696 SNP_A-2186408 191213390
2697 SNP_A-1829339 191213455
2698 SNP_A-2082630 191213974
2699 SNP_A-1905367 191321108
2700 SNP_A-4219736 191342067
2701 SNP_A-1942251 191350668
2702 SNP_A-1799190 191374419
2703 SNP_A-2269286 191453858
2704 SNP_A-1977905 191464030
2705 SNP_A-2289696 191543598
2706 SNP_A-4196066 191557836
2707 SNP_A-4193875 191557867
2708 SNP_A-4205544 191580339
2709 SNP_A-2266379 191603019
2710 SNP_A-2062539 191605225
2711 SNP_A-2140154 191636324
2712 SNP_A-1875507 191657921
2713 SNP_A-1977950 191684778
2714 SNP_A-1977952 191690787
2715 SNP_A-4202318 191703729
2716 SNP_A-4229409 191705798
2717 SNP_A-4210350 191718232
2718 SNP_A-2155490 191722498
2719 SNP_A-1799520 191735738
2720 SNP_A-4229098 191736041
2721 SNP_A-2268076 191736283
2722 SNP_A-4193762 191742502
2723 SNP_A-2151659 191769382
2724 SNP_A-1931096 191797707
2725 SNP_A-1977999 191806341
2726 SNP_A-2273660 191850685
2727 SNP_A-1978020 191863664
2728 SNP_A-1925671 191868615
2729 SNP_A-4216673 191897200
2730 SNP_A-2280165 191914251
2731 SNP_A-1978037 191923185
2732 SNP_A-4207403 191930411
2733 SNP_A-1915899 191934414
2734 SNP_A-4199230 191934599
2735 SNP_A-2234643 191934933
2736 SNP_A-2194229 191939281
2737 SNP_A-1801846 191949253
2738 SNP_A-2032885 191977845
2739 SNP_A-1934490 191978678
2740 SNP_A-4206266 191984321
2741 SNP_A-2196608 192015546
2742 SNP_A-1844066 192015981
2743 SNP_A-1978070 192021429
2744 SNP_A-1978091 192055226
2745 SNP_A-4220016 192056426
2746 SNP_A-1978093 192064757
2747 SNP_A-2283182 192067881
2748 SNP_A-4219227 192070515
2749 SNP_A-4220153 192074793
2750 SNP_A-4233649 192075403
2751 SNP_A-1978105 192096967
2752 SNP_A-2108170 192136474
2753 SNP_A-1782196 192141900
2754 SNP_A-1935267 192146258
2755 SNP_A-1887555 192160935
2756 SNP_A-1843794 192227752
2757 SNP_A-1869053 192250793
2758 SNP_A-2023382 192250854
2759 SNP_A-1912224 192260647
2760 SNP_A-1905797 192271529
2761 SNP_A-2133131 192285201
2762 SNP_A-1840020 192292075
2763 SNP_A-2189182 192300328
2764 SNP_A-1978176 192307681
2765 SNP_A-4201779 192331153
2766 SNP_A-2306688 192338490
2767 SNP_A-2184510 192338560
2768 SNP_A-1795855 192338852
2769 SNP_A-2104708 192350436
2770 SNP_A-1978204 192360869
2771 SNP_A-4210398 192574825
2772 SNP_A-1824451 192602241
2773 SNP_A-2065561 192606022
2774 SNP_A-2097872 192631743
2775 SNP_A-1870851 192647731
2776 SNP_A-1880545 192648724
2777 SNP_A-1897729 192651149
2778 SNP_A-4218651 192651299
2779 SNP_A-2028004 192683433
2780 SNP_A-1910720 192687297
2781 SNP_A-2065183 192690570
2782 SNP_A-1978295 192703479
2783 SNP_A-2154390 192705011
2784 SNP_A-4210409 192705253
2785 SNP_A-2100788 192713172
2786 SNP_A-1847559 192728122
2787 SNP_A-1978300 192734280
2788 SNP_A-2184660 192734435
2789 SNP_A-2071326 192758076
2790 SNP_A-2300021 192792685
2791 SNP_A-2140465 192809906
2792 SNP_A-2187324 192821954
2793 SNP_A-2054484 192838908
2794 SNP_A-2057730 192905554
2795 SNP_A-1880367 192905953
2796 SNP_A-4193437 192917069
2797 SNP_A-4220487 192943448
2798 SNP_A-2000574 192946263
2799 SNP_A-1978336 192968858
2800 SNP_A-1978339 192969074
2801 SNP_A-1978341 192969145
2802 SNP_A-2065286 192979827
2803 SNP_A-1808733 192979872
2804 SNP_A-1821964 192980658
2805 SNP_A-2064189 192984950
2806 SNP_A-4232863 193038510
2807 SNP_A-4237642 193039080
2808 SNP_A-1978375 193060259
2809 SNP_A-4196731 193077945
2810 SNP_A-2270081 193079439
2811 SNP_A-2153788 193100869
2812 SNP_A-2269246 193114287
2813 SNP_A-2268087 193121372
2814 SNP_A-1887190 193144629
2815 SNP_A-1845581 193164684
2816 SNP_A-1934532 193195923
2817 SNP_A-4217530 193198917
2818 SNP_A-1821857 193199096
2819 SNP_A-2134131 193204702
2820 SNP_A-1865528 193207836
2821 SNP_A-2260173 193207960
2822 SNP_A-2188190 193232740
2823 SNP_A-2265214 193233388
2824 SNP_A-4201980 193247131
2825 SNP_A-1806743 193260134
2826 SNP_A-4227358 193260312
2827 SNP_A-1831377 193267770
2828 SNP_A-1783841 193275953
2829 SNP_A-1831412 193283667
2830 SNP_A-1950521 193295393
2831 SNP_A-2154318 193298239
2832 SNP_A-2207757 193298461
2833 SNP_A-2135227 193299484
2834 SNP_A-2047887 193308172
2835 SNP_A-1978456 193308595
2836 SNP_A-1846497 193313778
2837 SNP_A-1882233 193313839
2838 SNP_A-2181141 193314003
2839 SNP_A-2184528 193314037
2840 SNP_A-2251067 193314301
2841 SNP_A-2177315 193314339
2842 SNP_A-4220207 193319449
2843 SNP_A-4210434 193319560
2844 SNP_A-4210435 193319844
2845 SNP_A-1978472 193320452
2846 SNP_A-4210436 193320687
2847 SNP_A-1978480 193321156
2848 SNP_A-2106479 193347722
2849 SNP_A-2094608 193356442
2850 SNP_A-2169709 193362219
2851 SNP_A-2146508 193380051
2852 SNP_A-2064055 193387830
2853 SNP_A-4221397 193388368
2854 SNP_A-1916289 193389186
2855 SNP_A-2044802 193389468
2856 SNP_A-4218248 193403534
2857 SNP_A-2303715 193412262
2858 SNP_A-2226429 193412546
2859 SNP_A-2296560 193421542
2860 SNP_A-2122652 193431315
2861 SNP_A-2236858 193433534
2862 SNP_A-4210457 193485720
2863 SNP_A-4193786 193507729
2864 SNP_A-1952556 193508304
2865 SNP_A-1838581 193528686
2866 SNP_A-1937279 193532390
2867 SNP_A-2037143 193607494
2868 SNP_A-4240686 193608350
2869 SNP_A-1893763 193614767
2870 SNP_A-1842346 193615561
2871 SNP_A-1854604 193643558
2872 SNP_A-1884263 193643595
2873 SNP_A-1928308 193649088
2874 SNP_A-4226511 193660236
2875 SNP_A-1863101 193661136
2876 SNP_A-4235028 193706339
2877 SNP_A-2195947 193733929
2878 SNP_A-1937838 193760161
2879 SNP_A-1930418 193783415
2880 SNP_A-2000577 193792954
2881 SNP_A-1978600 193797794
2882 SNP_A-2077773 193804390
2883 SNP_A-1978605 193812515
2884 SNP_A-2251143 193814802
2885 SNP_A-1978608 193827463
2886 SNP_A-1808217 193920648
2887 SNP_A-1930218 193925837
2888 SNP_A-2221748 193949215
2889 SNP_A-1978634 193953224
2890 SNP_A-1837217 193957574
2891 SNP_A-1941477 193963387
2892 SNP_A-2283114 193993579
2893 SNP_A-1851919 194006845
2894 SNP_A-1928217 194027829
2895 SNP_A-2048998 194040917
2896 SNP_A-1783631 194041317
2897 SNP_A-4207489 194058712
2898 SNP_A-4219046 194067984
2899 SNP_A-1886552 194070040
2900 SNP_A-2136155 194074892
2901 SNP_A-1935410 194081358
2902 SNP_A-2277911 194085772
2903 SNP_A-1870186 194086234
2904 SNP_A-1927988 194086494
2905 SNP_A-4216080 194086790
2906 SNP_A-2222141 194086960
2907 SNP_A-2270112 194102891
2908 SNP_A-2203643 194103547
2909 SNP_A-2138765 194119587
2910 SNP_A-2134233 194123214
2911 SNP_A-4196279 194141413
2912 SNP_A-4235690 194141479
2913 SNP_A-2036204 194141530
2914 SNP_A-1943093 194142828
2915 SNP_A-1802340 194142877
2916 SNP_A-1863039 194157865
2917 SNP_A-1978692 194165342
2918 SNP_A-2128348 194201550
2919 SNP_A-1902187 194204325
2920 SNP_A-1784765 194204949
2921 SNP_A-1914211 194207943
2922 SNP_A-2032993 194229832
2923 SNP_A-2226267 194230549
2924 SNP_A-1978722 194231817
2925 SNP_A-1978728 194255974
2926 SNP_A-4210496 194264186
2927 SNP_A-2125036 194265164
2928 SNP_A-1840066 194286067
2929 SNP_A-1828141 194287158
2930 SNP_A-2184820 194341448
2931 SNP_A-1898363 194364898
2932 SNP_A-4207004 194364977
2933 SNP_A-2192487 194367637
2934 SNP_A-2268378 194419751
2935 SNP_A-1852069 194437062
2936 SNP_A-2194888 194437581
2937 SNP_A-1978778 194454288
2938 SNP_A-2216928 194454591
2939 SNP_A-2221002 194505991
2940 SNP_A-1797618 194506098
2941 SNP_A-4213965 194548425
2942 SNP_A-2262952 194636570
2943 SNP_A-2047711 194672275
2944 SNP_A-2287102 194836304
2945 SNP_A-2197019 194926884
2946 SNP_A-2198520 194940616
2947 SNP_A-2171106 194946078
2948 SNP_A-4206823 194964895
2949 SNP_A-2173157 194972143
2950 SNP_A-2038830 194975846
2951 SNP_A-2257497 195090236
2952 SNP_A-4228487 195095494
2953 SNP_A-1841011 195105786
2954 SNP_A-1781581 195106053
2955 SNP_A-1802047 195110672
2956 SNP_A-2046262 195110790
2957 SNP_A-1952394 195110815
2958 SNP_A-1786975 195110958
2959 SNP_A-1784833 195148223
2960 SNP_A-1939122 195149126
2961 SNP_A-4210538 195153393
2962 SNP_A-2221227 195182982
2963 SNP_A-2274616 195208116
2964 SNP_A-2120752 195208284
2965 SNP_A-4210541 195278259
2966 SNP_A-1871455 195319764
2967 SNP_A-2214734 195352753
2968 SNP_A-2272808 195393272
2969 SNP_A-1803531 195507105
2970 SNP_A-1790312 195509495
2971 SNP_A-2261567 195509556
2972 SNP_A-2264968 195523713
2973 SNP_A-1816375 195570704
2974 SNP_A-2039103 195577400
2975 SNP_A-1895193 195596158
2976 SNP_A-4239325 195610573
2977 SNP_A-2166691 195628194
2978 SNP_A-1978974 195630571
2979 SNP_A-2224253 195702662
2980 SNP_A-2308026 195741277
2981 SNP_A-4228617 195865653
2982 SNP_A-2115163 195879382
2983 SNP_A-2033389 195912072
2984 SNP_A-4227529 195925422
2985 SNP_A-1871611 195950430
2986 SNP_A-2000584 196018105
2987 SNP_A-2235060 196035130
2988 SNP_A-2228734 196047367
2989 SNP_A-2125391 196077470
2990 SNP_A-2085575 196078189
2991 SNP_A-1956919 196132980
2992 SNP_A-4231863 196134028
2993 SNP_A-1884728 196161078
2994 SNP_A-1818990 196176090
2995 SNP_A-2056994 196205946
2996 SNP_A-4195573 196218578
2997 SNP_A-2267189 196227512
2998 SNP_A-2222347 196265949
2999 SNP_A-1850184 196309338
3000 SNP_A-2065291 196335982
3001 SNP_A-1866880 196336854
3002 SNP_A-2231362 196345982
3003 SNP_A-1864280 196346167
3004 SNP_A-2000585 196372184
3005 SNP_A-4198883 196412863
3006 SNP_A-2233166 196456088
3007 SNP_A-2030121 196492281
3008 SNP_A-1871406 196506434
3009 SNP_A-2180526 196525549
3010 SNP_A-2299041 196526303
3011 SNP_A-4210593 196569260
3012 SNP_A-4234213 196578583
3013 SNP_A-1979252 196583322
3014 SNP_A-1830978 196587607
3015 SNP_A-2053776 196587980
3016 SNP_A-2260292 196588471
3017 SNP_A-4210596 196593791
3018 SNP_A-2093197 196595174
3019 SNP_A-1936879 196609005
3020 SNP_A-1911726 196635746
3021 SNP_A-1907964 196639775
3022 SNP_A-1836193 196640018
3023 SNP_A-4231491 196672770
3024 SNP_A-1943492 196685405
3025 SNP_A-1866379 196699922
3026 SNP_A-2252126 196751030
3027 SNP_A-1780304 196751407
3028 SNP_A-4200481 196788716
3029 SNP_A-1836422 196806034
3030 SNP_A-2082352 196806651
3031 SNP_A-1816630 196825115
3032 SNP_A-1903506 196888666
3033 SNP_A-4227555 196889282
3034 SNP_A-2167705 196926766
3035 SNP_A-1955333 196958987
3036 SNP_A-2312347 196967065
3037 SNP_A-4237130 197042097
3038 SNP_A-1953071 197044377
3039 SNP_A-1860288 197072462
3040 SNP_A-4218063 197077995
3041 SNP_A-2126351 197142881
3042 SNP_A-2304923 197146890
3043 SNP_A-2037036 197162234
3044 SNP_A-2060581 197162467
3045 SNP_A-4222857 197162608
3046 SNP_A-1948808 197181484
3047 SNP_A-2147741 197188263
3048 SNP_A-2062392 197223088
3049 SNP_A-2134407 197268867
3050 SNP_A-1979434 197304666
3051 SNP_A-1979435 197304872
3052 SNP_A-2219125 197341014
3053 SNP_A-2191080 197341104
3054 SNP_A-1929323 197359973
3055 SNP_A-1815445 197360499
3056 SNP_A-2024920 197374325
3057 SNP_A-1837334 197381370
3058 SNP_A-1979464 197384990
3059 SNP_A-1861905 197385336
3060 SNP_A-2024917 197424865
3061 SNP_A-2053531 197438426
3062 SNP_A-4224955 197438450
3063 SNP_A-1979482 197470525
3064 SNP_A-1860958 197510924
3065 SNP_A-1792415 197529784
3066 SNP_A-1979500 197532370
3067 SNP_A-1873643 197533497
3068 SNP_A-4216521 197578903
3069 SNP_A-2293111 197579148
3070 SNP_A-2093298 197583084
3071 SNP_A-2048534 197583558
3072 SNP_A-1866856 197584242
3073 SNP_A-1877852 197594576
3074 SNP_A-2300457 197594624
3075 SNP_A-2083671 197611680
3076 SNP_A-1979525 197615465
3077 SNP_A-2188924 197621094
3078 SNP_A-2042942 197621258
3079 SNP_A-1814761 197625782
3080 SNP_A-1979534 197626453
3081 SNP_A-1979535 197627600
3082 SNP_A-2187372 197634973
3083 SNP_A-4225129 197644835
3084 SNP_A-4213966 197653781
3085 SNP_A-1838785 197661401
3086 SNP_A-2170855 197661575
3087 SNP_A-2022772 197662901
3088 SNP_A-1979562 197685522
3089 SNP_A-2289499 197685549
3090 SNP_A-4197708 197685627
3091 SNP_A-1979566 197688623
3092 SNP_A-1886714 197692983
3093 SNP_A-4219098 197706997
3094 SNP_A-2000589 197724150
3095 SNP_A-1979590 197753653
3096 SNP_A-2276414 197761193
3097 SNP_A-2166434 197811481
3098 SNP_A-4204685 197822195
3099 SNP_A-1891377 197823929
3100 SNP_A-1979611 197826128
3101 SNP_A-1979612 197826209
3102 SNP_A-2234927 197855698
3103 SNP_A-1867820 197865406
3104 SNP_A-1916836 197865505
3105 SNP_A-1875040 197874909
3106 SNP_A-4204619 197889636
3107 SNP_A-2025985 197894990
3108 SNP_A-2134741 197895096
3109 SNP_A-1979632 197900006
3110 SNP_A-1915019 197900659
3111 SNP_A-2166341 197902039
3112 SNP_A-2243307 197921232
3113 SNP_A-1873495 197921296
3114 SNP_A-2270356 197928472
3115 SNP_A-2024690 197975413
3116 SNP_A-2170315 197983597
3117 SNP_A-1979669 198021109
3118 SNP_A-1948222 198045579
3119 SNP_A-2264929 198088724
3120 SNP_A-4207563 198106621
3121 SNP_A-1847316 198145400
3122 SNP_A-2230858 198149403
3123 SNP_A-2267854 198153122
3124 SNP_A-4218585 198220389
3125 SNP_A-2116584 198274055
3126 SNP_A-2129120 198312898
3127 SNP_A-4220099 198313489
3128 SNP_A-2000591 198321700
3129 SNP_A-4216586 198331838
3130 SNP_A-2241688 198332240
3131 SNP_A-2273260 198332336
3132 SNP_A-4203958 198347782
3133 SNP_A-2068977 198349578
3134 SNP_A-2195592 198350164
3135 SNP_A-2099176 198351516
3136 SNP_A-1955686 198351627
3137 SNP_A-4233144 198352337
3138 SNP_A-1851704 198353047
3139 SNP_A-2247673 198371595
3140 SNP_A-4239854 198388829
3141 SNP_A-1799154 198390053
3142 SNP_A-2052674 198394165
3143 SNP_A-1979786 198404272
3144 SNP_A-2056827 198408800
3145 SNP_A-2031188 198408940
3146 SNP_A-4221610 198409904
3147 SNP_A-2158716 198412156
3148 SNP_A-4210681 198413314
3149 SNP_A-2251119 198427771
3150 SNP_A-2256417 198427948
3151 SNP_A-2178777 198441318
3152 SNP_A-2231902 198458104
3153 SNP_A-4227885 198470987
3154 SNP_A-1908260 198472449
3155 SNP_A-2258607 198480413
3156 SNP_A-2304864 198510609
3157 SNP_A-2203771 198529746
3158 SNP_A-1865556 198530320
3159 SNP_A-2295436 198530417
3160 SNP_A-4194658 198530493
3161 SNP_A-1927842 198552503
3162 SNP_A-1785803 198553108
3163 SNP_A-2046289 198566922
3164 SNP_A-4199018 198567087
3165 SNP_A-2139992 198575004
3166 SNP_A-2118112 198584500
3167 SNP_A-1838457 198585699
3168 SNP_A-1830863 198596098
3169 SNP_A-1851500 198616044
3170 SNP_A-1979844 198624737
3171 SNP_A-4206377 198634975
3172 SNP_A-1952888 198658184
3173 SNP_A-2050795 198666329
3174 SNP_A-1797737 198698266
3175 SNP_A-2155429 198775191
3176 SNP_A-1979895 198860091
3177 SNP_A-1862505 198907415
3178 SNP_A-1803562 198939322
3179 SNP_A-4203535 198939529
3180 SNP_A-2232248 198949247
3181 SNP_A-2273037 198959013
3182 SNP_A-1904317 198970529
3183 SNP_A-1979910 198971377
3184 SNP_A-1786690 199029665
3185 SNP_A-1979915 199031936
3186 SNP_A-2122676 199094890
3187 SNP_A-2203578 199152956
3188 SNP_A-1839209 199153514
3189 SNP_A-2031745 199173096
3190 SNP_A-1906639 199186985
3191 SNP_A-2098548 199188008
3192 SNP_A-2294217 199247321
3193 SNP_A-1959391 199265154
3194 SNP_A-1867335 199266977
3195 SNP_A-2264597 199287474
3196 SNP_A-4200851 199296054
3197 SNP_A-2029905 199318205
3198 SNP_A-2202065 199318822
3199 SNP_A-4210730 199405051
3200 SNP_A-4219865 199413433
3201 SNP_A-2130135 199483810
3202 SNP_A-2228823 199502764
3203 SNP_A-2236718 199502862
3204 SNP_A-2081227 199503052
3205 SNP_A-1827586 199503300
3206 SNP_A-1783178 199504390
3207 SNP_A-2239092 199504599
3208 SNP_A-4240877 199517939
3209 SNP_A-1916247 199523394
3210 SNP_A-4230227 199523996
3211 SNP_A-2116885 199529953
3212 SNP_A-1816876 199554630
3213 SNP_A-4235544 199560608
3214 SNP_A-2275301 199561041
3215 SNP_A-2306904 199564975
3216 SNP_A-2143198 199567676
3217 SNP_A-1884666 199569963
3218 SNP_A-1951894 199571727
3219 SNP_A-2171518 199667648
3220 SNP_A-4194689 199687705
3221 SNP_A-1980099 199690705
3222 SNP_A-2233307 199696004
3223 SNP_A-1793927 199696897
3224 SNP_A-4195633 199726581
3225 SNP_A-1851643 199726875
3226 SNP_A-2272642 199728658
3227 SNP_A-1810390 199730063
3228 SNP_A-1811383 199741167
3229 SNP_A-1836069 199747283
3230 SNP_A-2090892 199769978
3231 SNP_A-2278517 199783972
3232 SNP_A-1781609 199794866
3233 SNP_A-1951141 199839627
3234 SNP_A-2212908 199852752
3235 SNP_A-2000600 199873895
3236 SNP_A-2216411 199930724
3237 SNP_A-2089038 199957168
3238 SNP_A-2192111 199959494
3239 SNP_A-1884423 199979371
3240 SNP_A-1913632 200006553
3241 SNP_A-2266828 200014747
3242 SNP_A-2261564 200031360
3243 SNP_A-2175258 200064319
3244 SNP_A-2177326 200080574
3245 SNP_A-1789012 200113312
3246 SNP_A-2252646 200153025
3247 SNP_A-1878577 200155295
3248 SNP_A-2157838 200201201
3249 SNP_A-2135526 200206375
3250 SNP_A-1810963 200318636
3251 SNP_A-1887073 200322561
3252 SNP_A-1808980 200433799
3253 SNP_A-1814774 200456589
3254 SNP_A-1980282 200514240
3255 SNP_A-4203798 200532787
3256 SNP_A-2170528 200542253
3257 SNP_A-2153756 200550290
3258 SNP_A-1945316 200640804
3259 SNP_A-4194009 200698783
3260 SNP_A-4221716 200758774
3261 SNP_A-2000611 200778869
3262 SNP_A-1828408 200798269
3263 SNP_A-2000612 200798364
3264 SNP_A-4219648 200813724
3265 SNP_A-2161047 200826376
3266 SNP_A-1980312 200833053
3267 SNP_A-4204440 200833895
3268 SNP_A-4220379 200861776
3269 SNP_A-1798604 200872628
3270 SNP_A-4224437 200872674
3271 SNP_A-1795310 200896368
3272 SNP_A-2133020 200909831
3273 SNP_A-2310434 200912886
3274 SNP_A-2200899 200919562
3275 SNP_A-1797547 200928979
3276 SNP_A-2045580 200972078
3277 SNP_A-1851989 201001552
3278 SNP_A-2143415 201027281
3279 SNP_A-4218305 201028446
3280 SNP_A-2181500 201044884
3281 SNP_A-1798420 201126690
3282 SNP_A-2118555 201248863
3283 SNP_A-2270556 201260891
3284 SNP_A-1944588 201279328
3285 SNP_A-2085365 201290284
3286 SNP_A-2046562 201291044
3287 SNP_A-2286519 201301529
3288 SNP_A-2251431 201301988
3289 SNP_A-1980432 201302174
3290 SNP_A-1796330 201314244
3291 SNP_A-2207695 201375131
3292 SNP_A-2295360 201400275
3293 SNP_A-1791004 201412789
3294 SNP_A-1824395 201436494
3295 SNP_A-1857086 201441112
3296 SNP_A-1895189 201441293
3297 SNP_A-2040743 201441487
3298 SNP_A-1980497 201456111
3299 SNP_A-2046702 201503095
3300 SNP_A-2140971 201514582
3301 SNP_A-2046998 201539525
3302 SNP_A-2309014 201539989
3303 SNP_A-2218545 201547798
3304 SNP_A-2279546 201566903
3305 SNP_A-2064015 201637009
3306 SNP_A-2222054 201639503
3307 SNP_A-1955337 201646215
3308 SNP_A-2220230 201646747
3309 SNP_A-2304959 201654136
3310 SNP_A-2026372 201886675
3311 SNP_A-1980659 201962459
3312 SNP_A-1980675 202034951
3313 SNP_A-2122289 202068621
3314 SNP_A-2059825 202068674
3315 SNP_A-1808951 202104183
3316 SNP_A-2299779 202104200
3317 SNP_A-1980702 202175754
3318 SNP_A-2031903 202178180
3319 SNP_A-4194153 202195035
3320 SNP_A-2089605 202199616
3321 SNP_A-2034286 202211682
3322 SNP_A-1837873 202212021
3323 SNP_A-4240552 202240403
3324 SNP_A-2131902 202244171
3325 SNP_A-2277203 202341488
3326 SNP_A-1980745 202349561
3327 SNP_A-2268291 202371427
3328 SNP_A-1843824 202371798
3329 SNP_A-1880165 202384983
3330 SNP_A-2256856 202398933
3331 SNP_A-2260631 202406807
3332 SNP_A-2093294 202423791
3333 SNP_A-2201887 202427649
3334 SNP_A-1807034 202428113
3335 SNP_A-2123384 202443577
3336 SNP_A-1980774 202451807
3337 SNP_A-2050370 202457131
3338 SNP_A-4213967 202467898
3339 SNP_A-4236424 202496675
3340 SNP_A-4201677 202498123
3341 SNP_A-2244293 202503000
3342 SNP_A-1931985 202516700
3343 SNP_A-2175179 202517517
3344 SNP_A-2083458 202521078
3345 SNP_A-2203128 202544773
3346 SNP_A-2146523 202544851
3347 SNP_A-2233984 202555674
3348 SNP_A-2103910 202556526
3349 SNP_A-1980809 202558356
3350 SNP_A-1980810 202558385
3351 SNP_A-1891397 202558443
3352 SNP_A-1841169 202559307
3353 SNP_A-2235610 202559865
3354 SNP_A-2251220 202560013
3355 SNP_A-4224538 202625956
3356 SNP_A-2133703 202701550
3357 SNP_A-2184023 202736752
3358 SNP_A-4225589 202756180
3359 SNP_A-4231078 202779879
3360 SNP_A-2144737 202835999
3361 SNP_A-1785441 202845762
3362 SNP_A-2304232 202845996
3363 SNP_A-1807658 202846762
3364 SNP_A-1801203 202851008
3365 SNP_A-2113986 202855724
3366 SNP_A-4224946 202877403
3367 SNP_A-2306797 202877521
3368 SNP_A-1805589 202879141
3369 SNP_A-1849411 202879427
3370 SNP_A-4225700 202883906
3371 SNP_A-2025746 202934765
3372 SNP_A-2104130 202947947
3373 SNP_A-1853818 202949034
3374 SNP_A-1873933 202978482
3375 SNP_A-1980900 202983834
3376 SNP_A-2225990 203001118
3377 SNP_A-1906069 203035843
3378 SNP_A-2183987 203045470
3379 SNP_A-2277420 203054976
3380 SNP_A-4210849 203056247
3381 SNP_A-2026708 203058349
3382 SNP_A-2276677 203058624
3383 SNP_A-2167719 203058789
3384 SNP_A-2117900 203058833
3385 SNP_A-2293812 203075200
3386 SNP_A-2245056 203151222
3387 SNP_A-2279622 203151494
3388 SNP_A-1814234 203157354
3389 SNP_A-2220385 203172857
3390 SNP_A-2000621 203174014
3391 SNP_A-2030009 203175681
3392 SNP_A-1787876 203177199
3393 SNP_A-1786634 203184532
3394 SNP_A-1980927 203185855
3395 SNP_A-1875583 203222948
3396 SNP_A-2137116 203235015
3397 SNP_A-1861202 203235410
3398 SNP_A-1932444 203237331
3399 SNP_A-2251410 203238075
3400 SNP_A-2211805 203238108
3401 SNP_A-1913844 203247530
3402 SNP_A-1980951 203260733
3403 SNP_A-2228086 203278282
3404 SNP_A-1891799 203286003
3405 SNP_A-4227478 203336027
3406 SNP_A-1958816 203337145
3407 SNP_A-2223723 203337196
3408 SNP_A-2039455 203361074
3409 SNP_A-2069979 203372861
3410 SNP_A-2264177 203372905
3411 SNP_A-2210818 203381496
3412 SNP_A-1980964 203424382
3413 SNP_A-1980967 203434422
3414 SNP_A-2044580 203480203
3415 SNP_A-2185171 203483196
3416 SNP_A-1851226 203488282
3417 SNP_A-2081698 203546235
3418 SNP_A-2200237 203559398
3419 SNP_A-2182772 203578903
3420 SNP_A-2067075 203606892
3421 SNP_A-2280573 203701366
3422 SNP_A-1893483 203718847
3423 SNP_A-2312816 203718925
3424 SNP_A-1889320 203731655
3425 SNP_A-4194569 203734514
3426 SNP_A-2203419 203784233
3427 SNP_A-2304880 203784453
3428 SNP_A-2263114 203825025
3429 SNP_A-2078017 203826742
3430 SNP_A-2203891 203874755
3431 SNP_A-1908661 203874776
3432 SNP_A-2000624 203951975
3433 SNP_A-1981071 204028762
3434 SNP_A-1981072 204029029
3435 SNP_A-2156926 204060798
3436 SNP_A-2048754 204163098
3437 SNP_A-1981286 204685498
3438 SNP_A-2029504 204697344
3439 SNP_A-4210913 204743844
3440 SNP_A-1911535 204775348
3441 SNP_A-2233413 204800667
3442 SNP_A-1807549 204834561
3443 SNP_A-1891557 204894785
3444 SNP_A-1913406 204900226
3445 SNP_A-2204927 204934868
3446 SNP_A-4202986 204940357
3447 SNP_A-4202987 204981957
3448 SNP_A-2293836 205010856
3449 SNP_A-4204584 205045738
3450 SNP_A-1810402 205047600
3451 SNP_A-2078297 205048342
3452 SNP_A-2041259 205049553
3453 SNP_A-1847809 205083271
3454 SNP_A-2232493 205107200
3455 SNP_A-2062791 205116454
3456 SNP_A-2110715 205223178
3457 SNP_A-1940646 205225312
3458 SNP_A-4217571 205257571
3459 SNP_A-1831790 205257787
3460 SNP_A-1825335 205277784
3461 SNP_A-2281921 205319788
3462 SNP_A-2228652 205322277
3463 SNP_A-1904474 205327819
3464 SNP_A-2207772 205334714
3465 SNP_A-2052650 205366882
3466 SNP_A-1782843 205426690
3467 SNP_A-1895602 205427634
3468 SNP_A-2183691 205454389
3469 SNP_A-2299373 205456827
3470 SNP_A-4197863 205475911
3471 SNP_A-2036541 205476037
3472 SNP_A-2021686 205480338
3473 SNP_A-4220570 205489116
3474 SNP_A-4210943 205491009
3475 SNP_A-1981503 205491350
3476 SNP_A-4198178 205491636
3477 SNP_A-1931134 205538812
3478 SNP_A-4210946 205542219
3479 SNP_A-2183950 205549789
3480 SNP_A-1879899 205562752
3481 SNP_A-1832873 205567834
3482 SNP_A-4235646 205568150
3483 SNP_A-2219227 205569157
3484 SNP_A-2301309 205570344
3485 SNP_A-1946032 205574104
3486 SNP_A-1837584 205593216
3487 SNP_A-4206789 205640010
3488 SNP_A-2124042 205653160
3489 SNP_A-2155685 205674148
3490 SNP_A-1981543 205677531
3491 SNP_A-2183147 205690452
3492 SNP_A-1981552 205706318
3493 SNP_A-1829721 205712366
3494 SNP_A-1947878 205713085
3495 SNP_A-1825952 205719801
3496 SNP_A-4238870 205737551
3497 SNP_A-2146758 205737892
3498 SNP_A-2215345 205748308
3499 SNP_A-2071994 205758672
3500 SNP_A-2094532 205815416
3501 SNP_A-2278525 205838777
3502 SNP_A-2267062 205840614
3503 SNP_A-1847046 205848618
3504 SNP_A-1981605 205855201
3505 SNP_A-2109034 205869644
3506 SNP_A-1924494 205883648
3507 SNP_A-2197182 205886352
3508 SNP_A-1807769 205886936
3509 SNP_A-2092694 205897980
3510 SNP_A-4198517 205918234
3511 SNP_A-2076227 205921450
3512 SNP_A-2051674 205947306
3513 SNP_A-1878076 205959889
3514 SNP_A-1935171 205961039
3515 SNP_A-1981647 205979757
3516 SNP_A-2205725 205984122
3517 SNP_A-1934821 206034342
3518 SNP_A-4216840 206043289
3519 SNP_A-2179639 206047186
3520 SNP_A-1899373 206047524
3521 SNP_A-2311085 206065823
3522 SNP_A-2249103 206096926
3523 SNP_A-2074069 206103599
3524 SNP_A-2275958 206106208
3525 SNP_A-1811750 206114058
3526 SNP_A-1801222 206131789
3527 SNP_A-2304158 206135202
3528 SNP_A-4210964 206144266
3529 SNP_A-2249757 206191827
3530 SNP_A-1789739 206194996
3531 SNP_A-1902292 206195345
3532 SNP_A-1912339 206195478
3533 SNP_A-2207943 206195688
3534 SNP_A-1934592 206196311
3535 SNP_A-1840897 206197041
3536 SNP_A-4223146 206225410
3537 SNP_A-1807328 206265723
3538 SNP_A-1830999 206281127
3539 SNP_A-4221656 206304300
3540 SNP_A-2216086 206312733
3541 SNP_A-2250417 206329773
3542 SNP_A-2207796 206329845
3543 SNP_A-1866556 206330222
3544 SNP_A-1880110 206330280
3545 SNP_A-2307596 206330603
3546 SNP_A-4232923 206365192
3547 SNP_A-2181474 206369980
3548 SNP_A-1942561 206375863
3549 SNP_A-4198238 206404015
3550 SNP_A-1938363 206462779
3551 SNP_A-2082714 206462807
3552 SNP_A-1920899 206512982
3553 SNP_A-2297999 206513022
3554 SNP_A-1892280 206513809
3555 SNP_A-1866001 206514245
3556 SNP_A-1895820 206514383
3557 SNP_A-2168347 206516624
3558 SNP_A-2038504 206520994
3559 SNP_A-2104136 206593814
3560 SNP_A-2243289 206615016
3561 SNP_A-4233128 206631366
3562 SNP_A-4241066 206656528
3563 SNP_A-2060587 206660426
3564 SNP_A-1981901 206665073
3565 SNP_A-2279297 206677405
3566 SNP_A-1831379 206733872
3567 SNP_A-4210999 206734124
3568 SNP_A-1981939 206742382
3569 SNP_A-4211001 206743006
3570 SNP_A-2227705 206768461
3571 SNP_A-1825943 206768530
3572 SNP_A-1897596 206769200
3573 SNP_A-4194620 206799244
3574 SNP_A-4201077 206802418
3575 SNP_A-4235615 206824209
3576 SNP_A-2241178 206840140
3577 SNP_A-2075397 206844229
3578 SNP_A-2098026 206844518
3579 SNP_A-1844314 206846215
3580 SNP_A-4211013 206876702
3581 SNP_A-2292597 206876857
3582 SNP_A-1982000 206877352
3583 SNP_A-4232266 206940548
3584 SNP_A-1982023 206960459
3585 SNP_A-1982029 206994721
3586 SNP_A-1982030 206994964
3587 SNP_A-2110806 207004026
3588 SNP_A-2287838 207005293
3589 SNP_A-2198617 207005375
3590 SNP_A-1982031 207006941
3591 SNP_A-1954522 207013025
3592 SNP_A-2161793 207015990
3593 SNP_A-4229109 207023244
3594 SNP_A-2224778 207066954
3595 SNP_A-1948181 207074401
3596 SNP_A-2225918 207079598
3597 SNP_A-2221708 207113061
3598 SNP_A-2171144 207116913
3599 SNP_A-2208682 207131039
3600 SNP_A-1865752 207178691
3601 SNP_A-1894531 207216538
3602 SNP_A-4229623 207221152
3603 SNP_A-1843909 207223916
3604 SNP_A-1952534 207250076
3605 SNP_A-2200979 207275743
3606 SNP_A-1825218 207278591
3607 SNP_A-1791376 207287667
3608 SNP_A-1982115 207308503
3609 SNP_A-1813021 207336250
3610 SNP_A-4235165 207344395
3611 SNP_A-2244884 207374059
3612 SNP_A-1812787 207383253
3613 SNP_A-1982137 207385415
3614 SNP_A-1982138 207385712
3615 SNP_A-1982140 207390618
3616 SNP_A-2107588 207436418
3617 SNP_A-1846743 207492927
3618 SNP_A-1942169 207522409
3619 SNP_A-2285656 207523098
3620 SNP_A-4211043 207530483
3621 SNP_A-1982187 207557150
3622 SNP_A-1823059 207578996
3623 SNP_A-1810562 207579520
3624 SNP_A-2120223 207644127
3625 SNP_A-1982205 207656309
3626 SNP_A-1982208 207670619
3627 SNP_A-2092373 207671725
3628 SNP_A-2193750 207699677
3629 SNP_A-2175723 207699801
3630 SNP_A-1879700 207702265
3631 SNP_A-4222017 207703719
3632 SNP_A-2166176 207706482
3633 SNP_A-1812152 207707524
3634 SNP_A-2161549 207707712
3635 SNP_A-1913248 207708148
3636 SNP_A-2314513 207710251
3637 SNP_A-2171399 207710809
3638 SNP_A-4217347 207715739
3639 SNP_A-4224523 207715753
3640 SNP_A-2264763 207718158
3641 SNP_A-1869727 207733991
3642 SNP_A-2196399 207736947
3643 SNP_A-2124044 207798165
3644 SNP_A-2274598 207819588
3645 SNP_A-2249711 207819871
3646 SNP_A-2288939 207831499
3647 SNP_A-2236830 207831616
3648 SNP_A-1806764 207841512
3649 SNP_A-4194530 207855326
3650 SNP_A-1886665 207855709
3651 SNP_A-1865469 207867599
3652 SNP_A-4211056 207871195
3653 SNP_A-1982281 207871287
3654 SNP_A-1856596 207882994
3655 SNP_A-1828139 207887252
3656 SNP_A-4230427 207890559
3657 SNP_A-4217871 207891449
3658 SNP_A-2156695 207891522
3659 SNP_A-2292631 207892009
3660 SNP_A-2235244 207894320
3661 SNP_A-4199009 207904306
3662 SNP_A-1895096 207965162
3663 SNP_A-4228646 207973298
3664 SNP_A-2066172 208003835
3665 SNP_A-4217213 208003874
3666 SNP_A-1832770 208022471
3667 SNP_A-2071087 208036719
3668 SNP_A-1982363 208066413
3669 SNP_A-4211069 208066638
3670 SNP_A-1911962 208072336
3671 SNP_A-1935572 208078725
3672 SNP_A-4233640 208097777
3673 SNP_A-4239012 208160194
3674 SNP_A-1832145 208173234
3675 SNP_A-1881515 208174202
3676 SNP_A-4236448 208175078
3677 SNP_A-2070895 208175096
3678 SNP_A-4240806 208188945
3679 SNP_A-4223733 208248992
3680 SNP_A-2047290 208249548
3681 SNP_A-1982416 208283569
3682 SNP_A-2000663 208294754
3683 SNP_A-2272441 208300233
3684 SNP_A-2048143 208305002
3685 SNP_A-1982427 208311093
3686 SNP_A-2186693 208327083
3687 SNP_A-2227824 208359956
3688 SNP_A-2194011 208387027
3689 SNP_A-1894540 208391580
3690 SNP_A-1950570 208404349
3691 SNP_A-1838710 208422636
3692 SNP_A-2025195 208422861
3693 SNP_A-2119631 208440960
3694 SNP_A-1838551 208494625
3695 SNP_A-1781102 208530138
3696 SNP_A-2113242 208553518
3697 SNP_A-1982528 208612609
3698 SNP_A-2200151 208613065
3699 SNP_A-4211099 208639060
3700 SNP_A-2043318 208639212
3701 SNP_A-2060981 208643132
3702 SNP_A-4232809 208651251
3703 SNP_A-2125975 208655124
3704 SNP_A-4204131 208656776
3705 SNP_A-2282984 208672186
3706 SNP_A-2259883 208672298
3707 SNP_A-4217218 208672525
3708 SNP_A-4216544 208674787
3709 SNP_A-2034690 208677939
3710 SNP_A-2182748 208678505
3711 SNP_A-2145551 208716841
3712 SNP_A-1982552 208719997
3713 SNP_A-2081904 208720129
3714 SNP_A-1788515 208720176
3715 SNP_A-1922508 208726589
3716 SNP_A-1877277 208733159
3717 SNP_A-1852989 208734374
3718 SNP_A-2036451 208748315
3719 SNP_A-2302892 208774929
3720 SNP_A-1799967 208776966
3721 SNP_A-2276833 208815935
3722 SNP_A-2062798 208816686
3723 SNP_A-2302237 208856415
3724 SNP_A-2000669 208876793
3725 SNP_A-4207689 208898443
3726 SNP_A-1982691 208912950
3727 SNP_A-1867542 208924080
3728 SNP_A-1906201 208925026
3729 SNP_A-4211131 208936743
3730 SNP_A-1830522 208956814
3731 SNP_A-1982715 208979090
3732 SNP_A-1982716 208979458
3733 SNP_A-4206514 208980535
3734 SNP_A-1804295 208981094
3735 SNP_A-2047020 208997432
3736 SNP_A-2065207 209006554
3737 SNP_A-1982727 209006965
3738 SNP_A-2228467 209057160
3739 SNP_A-1930063 209075318
3740 SNP_A-2044895 209091235
3741 SNP_A-2033627 209139015
3742 SNP_A-2224071 209146241
3743 SNP_A-2000671 209147804
3744 SNP_A-1793346 209148908
3745 SNP_A-1982746 209149546
3746 SNP_A-1844794 209156230
3747 SNP_A-1959839 209175356
3748 SNP_A-2105164 209232629
3749 SNP_A-1920534 209258353
3750 SNP_A-2093102 209264074
3751 SNP_A-2235954 209276903
3752 SNP_A-2103020 209367165
3753 SNP_A-1958276 209369017
3754 SNP_A-1875339 209384555
3755 SNP_A-1871653 209398516
3756 SNP_A-2139497 209415258
3757 SNP_A-2214216 209418776
3758 SNP_A-1847979 209425378
3759 SNP_A-2194966 209425803
3760 SNP_A-1787083 209439002
3761 SNP_A-2159875 209546176
3762 SNP_A-2271186 209596667
3763 SNP_A-4237216 209611717
3764 SNP_A-4199565 209734480
3765 SNP_A-2236317 209741748
3766 SNP_A-4239347 209742220
3767 SNP_A-1873416 209742388
3768 SNP_A-1982842 209752643
3769 SNP_A-4216645 209752844
3770 SNP_A-1934293 209760635
3771 SNP_A-2179255 209760821
3772 SNP_A-1887965 209761131
3773 SNP_A-2305050 209779313
3774 SNP_A-1952235 209787554
3775 SNP_A-2206450 209787588
3776 SNP_A-2133005 209803629
3777 SNP_A-1982867 209814741
3778 SNP_A-4202218 209850662
3779 SNP_A-2216211 209875178
3780 SNP_A-4207742 209878190
3781 SNP_A-1982891 209913038
3782 SNP_A-2108310 209920803
3783 SNP_A-2308383 209935346
3784 SNP_A-1982901 209939813
3785 SNP_A-1841021 209972207
3786 SNP_A-1898738 210045758
3787 SNP_A-2181360 210045828
3788 SNP_A-2023077 210057165
3789 SNP_A-4200459 210066111
3790 SNP_A-1850283 210075068
3791 SNP_A-2145348 210225895
3792 SNP_A-2094918 210301805
3793 SNP_A-2000676 210365060
3794 SNP_A-1952951 210400234
3795 SNP_A-2241585 210406423
3796 SNP_A-1872787 210410946
3797 SNP_A-1950456 210411112
3798 SNP_A-2156455 210443076
3799 SNP_A-1982984 210460008
3800 SNP_A-1895325 210567056
3801 SNP_A-2102816 210592911
3802 SNP_A-2120640 210621552
3803 SNP_A-2065623 210629598
3804 SNP_A-1845669 210670036
3805 SNP_A-4216611 210670242
3806 SNP_A-1904785 210730706
3807 SNP_A-1892781 210737488
3808 SNP_A-4240559 210744427
3809 SNP_A-1983075 210774994
3810 SNP_A-1808458 210780333
3811 SNP_A-2178636 210804825
3812 SNP_A-1983105 210830299
3813 SNP_A-1983110 210830708
3814 SNP_A-2039473 210833865
3815 SNP_A-2091385 210834463
3816 SNP_A-1860629 210839951
3817 SNP_A-2221010 210840963
3818 SNP_A-2185615 210871492
3819 SNP_A-2271381 210871588
3820 SNP_A-4231615 210912788
3821 SNP_A-2070800 210912863
3822 SNP_A-1793326 210913232
3823 SNP_A-2221301 210919455
3824 SNP_A-1886738 210937704
3825 SNP_A-2209694 210946123
3826 SNP_A-4226302 210961097
3827 SNP_A-1956657 210961201
3828 SNP_A-2055690 210984603
3829 SNP_A-2148919 210992052
3830 SNP_A-2000680 210995684
3831 SNP_A-2069232 210995829
3832 SNP_A-2071606 211011500
3833 SNP_A-1834364 211013542
3834 SNP_A-1809467 211039222
3835 SNP_A-2299833 211053177
3836 SNP_A-1949053 211061390
3837 SNP_A-2102082 211066324
3838 SNP_A-2252892 211071635
3839 SNP_A-1925063 211071967
3840 SNP_A-2235595 211087402
3841 SNP_A-2035179 211127529
3842 SNP_A-2085380 211155117
3843 SNP_A-2113442 211162146
3844 SNP_A-2306200 211162577
3845 SNP_A-2026094 211230706
3846 SNP_A-2035913 211234385
3847 SNP_A-1839159 211234813
3848 SNP_A-2137756 211299178
3849 SNP_A-2141785 211374079
3850 SNP_A-2000684 211439929
3851 SNP_A-2116055 211449207
3852 SNP_A-2125745 211449230
3853 SNP_A-1844718 211468271
3854 SNP_A-4211222 211484681
3855 SNP_A-1983243 211577770
3856 SNP_A-2093571 211613720
3857 SNP_A-2155171 211615412
3858 SNP_A-2243462 211630441
3859 SNP_A-1983253 211647891
3860 SNP_A-2093323 211652899
3861 SNP_A-4230470 211684361
3862 SNP_A-4221393 211705385
3863 SNP_A-2312555 211726499
3864 SNP_A-2141752 211726554
3865 SNP_A-4211238 211733512
3866 SNP_A-1950241 211746149
3867 SNP_A-4211240 211753420
3868 SNP_A-1912541 211770245
3869 SNP_A-1923545 211770308
3870 SNP_A-2233239 211781897
3871 SNP_A-2158741 211791883
3872 SNP_A-4158153 211830820
3873 SNP_A-2160770 211847821
3874 SNP_A-1801961 211922211
3875 SNP_A-2121192 211924068
3876 SNP_A-2035038 211924936
3877 SNP_A-1795497 211934922
3878 SNP_A-2180471 211935034
3879 SNP_A-2263202 211935144
3880 SNP_A-1826037 211939104
3881 SNP_A-2272045 211959284
3882 SNP_A-4211256 211961787
3883 SNP_A-2152745 211964732
3884 SNP_A-1843241 211965061
3885 SNP_A-4211257 211967881
3886 SNP_A-1865842 211981819
3887 SNP_A-1874389 211982084
3888 SNP_A-2056112 211983279
3889 SNP_A-2056229 211983357
3890 SNP_A-2094046 212020102
3891 SNP_A-1983378 212033510
3892 SNP_A-2195836 212041357
3893 SNP_A-1983385 212068043
3894 SNP_A-4220891 212090848
3895 SNP_A-1958252 212191441
3896 SNP_A-1870583 212191750
3897 SNP_A-4211269 212194510
3898 SNP_A-1983426 212197994
3899 SNP_A-1983429 212198913
3900 SNP_A-2278498 212202620
3901 SNP_A-1942174 212204728
3902 SNP_A-1983444 212247344
3903 SNP_A-2073269 212354043
3904 SNP_A-1850892 212357651
3905 SNP_A-1983474 212387743
3906 SNP_A-4211284 212401395
3907 SNP_A-1882805 212416602
3908 SNP_A-4211285 212425680
3909 SNP_A-1983498 212462484
3910 SNP_A-2096753 212462871
3911 SNP_A-1856893 212466072
3912 SNP_A-1898658 212561921
3913 SNP_A-2071764 212562326
3914 SNP_A-2196432 212605233
3915 SNP_A-2057117 212607959
3916 SNP_A-2136592 212609442
3917 SNP_A-2064608 212615305
3918 SNP_A-1930251 212615644
3919 SNP_A-1847032 212647657
3920 SNP_A-2298262 212684808
3921 SNP_A-2118977 212690909
3922 SNP_A-4227892 212697571
3923 SNP_A-2126677 212702672
3924 SNP_A-4235977 212702992
3925 SNP_A-2272201 212703723
3926 SNP_A-4225653 212737496
3927 SNP_A-4234002 212747001
3928 SNP_A-2189017 212760921
3929 SNP_A-2228959 212775321
3930 SNP_A-1923140 212777464
3931 SNP_A-1800054 212778874
3932 SNP_A-1910582 212874096
3933 SNP_A-2213289 212905798
3934 SNP_A-2073604 212921197
3935 SNP_A-2038662 212950206
3936 SNP_A-1983701 212983742
3937 SNP_A-2036017 212987506
3938 SNP_A-1909454 213027072
3939 SNP_A-1825180 213027894
3940 SNP_A-4228320 213039685
3941 SNP_A-2167730 213041470
3942 SNP_A-2190262 213047552
3943 SNP_A-2051238 213048228
3944 SNP_A-2055420 213071770
3945 SNP_A-2165725 213075997
3946 SNP_A-2264920 213077282
3947 SNP_A-4228336 213078094
3948 SNP_A-1983734 213139727
3949 SNP_A-4211308 213169068
3950 SNP_A-2267429 213205803
3951 SNP_A-1983776 213214842
3952 SNP_A-1871042 213231930
3953 SNP_A-2143026 213234037
3954 SNP_A-2144948 213245106
3955 SNP_A-4219754 213245368
3956 SNP_A-4227194 213253979
3957 SNP_A-1802076 213257750
3958 SNP_A-1925927 213265201
3959 SNP_A-4235951 213266926
3960 SNP_A-2057849 213267433
3961 SNP_A-2084850 213272458
3962 SNP_A-2237389 213279861
3963 SNP_A-4224169 213280106
3964 SNP_A-2117747 213289445
3965 SNP_A-2026382 213302272
3966 SNP_A-1927325 213302819
3967 SNP_A-4232955 213304166
3968 SNP_A-2174043 213311161
3969 SNP_A-2027437 213312765
3970 SNP_A-1917491 213313459
3971 SNP_A-2000689 213343022
3972 SNP_A-1983827 213347737
3973 SNP_A-1789042 213365431
3974 SNP_A-2114669 213374400
3975 SNP_A-2302225 213383424
3976 SNP_A-2000692 213385781
3977 SNP_A-1983829 213387083
3978 SNP_A-2186238 213393108
3979 SNP_A-1921934 213405110
3980 SNP_A-1844442 213405370
3981 SNP_A-2155968 213405685
3982 SNP_A-2053017 213405760
3983 SNP_A-2118633 213426881
3984 SNP_A-4211319 213428830
3985 SNP_A-1842122 213446975
3986 SNP_A-2176348 213474680
3987 SNP_A-2031567 213484064
3988 SNP_A-1951782 213484176
3989 SNP_A-1958758 213484833
3990 SNP_A-2230115 213493085
3991 SNP_A-1983862 213526280
3992 SNP_A-1983864 213526717
3993 SNP_A-2038515 213537370
3994 SNP_A-2180676 213537855
3995 SNP_A-1983875 213585997
3996 SNP_A-1839881 213628171
3997 SNP_A-4232897 213763708
3998 SNP_A-1911557 213779261
3999 SNP_A-2272158 213891790
4000 SNP_A-2101720 213913177
4001 SNP_A-1983921 213920523
4002 SNP_A-1919549 213927087
4003 SNP_A-2241230 213927856
4004 SNP_A-2197225 213928034
4005 SNP_A-2092384 213928231
4006 SNP_A-2243612 213928272
4007 SNP_A-1918678 213928380
4008 SNP_A-2264300 213928502
4009 SNP_A-4196234 213932632
4010 SNP_A-4239188 213954109
4011 SNP_A-1955509 213956033
4012 SNP_A-1890503 213959926
4013 SNP_A-2261236 213960182
4014 SNP_A-1958576 213967273
4015 SNP_A-1899190 213981269
4016 SNP_A-2270277 213982001
4017 SNP_A-2136877 213982087
4018 SNP_A-2251157 213988684
4019 SNP_A-2178900 214069955
4020 SNP_A-2050515 214094510
4021 SNP_A-1838720 214096092
4022 SNP_A-2290134 214096458
4023 SNP_A-4223388 214109961
4024 SNP_A-1983977 214117910
4025 SNP_A-1807221 214121909
4026 SNP_A-2021491 214122694
4027 SNP_A-4228925 214123681
4028 SNP_A-2119301 214136154
4029 SNP_A-1842854 214148800
4030 SNP_A-4221932 214173592
4031 SNP_A-2182841 214179005
4032 SNP_A-4221694 214179512
4033 SNP_A-1781968 214181449
4034 SNP_A-1817040 214204349
4035 SNP_A-1834108 214218924
4036 SNP_A-1925116 214219717
4037 SNP_A-2000699 214220966
4038 SNP_A-1918056 214224452
4039 SNP_A-2175095 214224955
4040 SNP_A-1916729 214225022
4041 SNP_A-4211347 214234267
4042 SNP_A-2068958 214242319
4043 SNP_A-2217832 214242392
4044 SNP_A-2151289 214261571
4045 SNP_A-1950219 214284408
4046 SNP_A-4222301 214301856
4047 SNP_A-1844804 214306924
4048 SNP_A-2224523 214316193
4049 SNP_A-4211355 214330917
4050 SNP_A-1984064 214331011
4051 SNP_A-2172062 214351362
4052 SNP_A-1920098 214359189
4053 SNP_A-2055510 214370924
4054 SNP_A-2241021 214404070
4055 SNP_A-2028571 214404156
4056 SNP_A-1932636 214464725
4057 SNP_A-1829878 214466645
4058 SNP_A-2224548 214466781
4059 SNP_A-2268115 214476504
4060 SNP_A-1814160 214484298
4061 SNP_A-2160507 214506295
4062 SNP_A-2141680 214506728
4063 SNP_A-2156885 214506786
4064 SNP_A-1821435 214599747
4065 SNP_A-4195243 214658626
4066 SNP_A-2067397 214687783
4067 SNP_A-2125755 214703573
4068 SNP_A-2270697 214704273
4069 SNP_A-2296608 214709320
4070 SNP_A-2221449 214709993
4071 SNP_A-2113150 214718427
4072 SNP_A-1814843 214733487
4073 SNP_A-2258852 214735661
4074 SNP_A-2042699 214773635
4075 SNP_A-1897063 214774142
4076 SNP_A-2123802 214782943
4077 SNP_A-2195405 214783118
4078 SNP_A-1890136 214783160
4079 SNP_A-1984204 214783961
4080 SNP_A-1984211 214789245
4081 SNP_A-1984212 214789473
4082 SNP_A-2212412 214800624
4083 SNP_A-1930428 214809887
4084 SNP_A-4211383 214812222
4085 SNP_A-2191805 214820224
4086 SNP_A-2031189 214821176
4087 SNP_A-4211386 214827730
4088 SNP_A-1805464 214838272
4089 SNP_A-2124174 214847332
4090 SNP_A-2042843 214855550
4091 SNP_A-1941596 214856186
4092 SNP_A-4237054 214859942
4093 SNP_A-2063502 214860881
4094 SNP_A-1867920 214861049
4095 SNP_A-1853983 214870339
4096 SNP_A-1931277 214891128
4097 SNP_A-2147651 214891848
4098 SNP_A-4232464 214892068
4099 SNP_A-2110864 214893330
4100 SNP_A-2290917 214906712
4101 SNP_A-2177402 214906737
4102 SNP_A-1800316 214906994
4103 SNP_A-2278423 214913664
4104 SNP_A-2051567 214915394
4105 SNP_A-1933409 214917696
4106 SNP_A-2292385 214918217
4107 SNP_A-2146640 214939084
4108 SNP_A-1984295 214942844
4109 SNP_A-4211394 214943098
4110 SNP_A-1865056 214943466
4111 SNP_A-4204925 214944115
4112 SNP_A-2138640 214950266
4113 SNP_A-4199602 214994091
4114 SNP_A-2157323 215008247
4115 SNP_A-1924973 215010721
4116 SNP_A-4221372 215016366
4117 SNP_A-2031575 215048763
4118 SNP_A-2286869 215049657
4119 SNP_A-2178176 215050032
4120 SNP_A-2265336 215050112
4121 SNP_A-4198927 215053556
4122 SNP_A-2201964 215053590
4123 SNP_A-2246541 215053628
4124 SNP_A-2171815 215074867
4125 SNP_A-1984350 215077680
4126 SNP_A-1784839 215082019
4127 SNP_A-2189522 215087615
4128 SNP_A-1984359 215091743
4129 SNP_A-4219354 215093377
4130 SNP_A-2232021 215094937
4131 SNP_A-2230958 215095151
4132 SNP_A-1789901 215095227
4133 SNP_A-2055006 215100985
4134 SNP_A-4211412 215122610
4135 SNP_A-2301000 215124105
4136 SNP_A-2085979 215128763
4137 SNP_A-1786483 215131484
4138 SNP_A-1984386 215131581
4139 SNP_A-2216963 215134509
4140 SNP_A-1942741 215148762
4141 SNP_A-1984408 215190638
4142 SNP_A-2268438 215200312
4143 SNP_A-4218798 215200363
4144 SNP_A-1984422 215225833
4145 SNP_A-1799842 215226002
4146 SNP_A-1984423 215226071
4147 SNP_A-1984433 215234215
4148 SNP_A-4211427 215234321
4149 SNP_A-2111067 215235106
4150 SNP_A-2212032 215235259
4151 SNP_A-2179296 215235283
4152 SNP_A-4206378 215247055
4153 SNP_A-1832744 215251888
4154 SNP_A-1905297 215252181
4155 SNP_A-1922083 215267203
4156 SNP_A-2293186 215267576
4157 SNP_A-4197243 215267895
4158 SNP_A-2114177 215268027
4159 SNP_A-2228703 215268758
4160 SNP_A-1803045 215271229
4161 SNP_A-2125689 215271483
4162 SNP_A-2247822 215273328
4163 SNP_A-2124442 215273388
4164 SNP_A-2064598 215282088
4165 SNP_A-2159988 215287197
4166 SNP_A-2021465 215303518
4167 SNP_A-1984461 215309423
4168 SNP_A-2030366 215311901
4169 SNP_A-2203923 215324460
4170 SNP_A-1917150 215326411
4171 SNP_A-2298295 215330914
4172 SNP_A-1850810 215339453
4173 SNP_A-1923103 215342481
4174 SNP_A-2144750 215342670
4175 SNP_A-4239156 215402418
4176 SNP_A-4220058 215414478
4177 SNP_A-2037761 215417006
4178 SNP_A-1940740 215421803
4179 SNP_A-2097694 215422211
4180 SNP_A-1794996 215429974
4181 SNP_A-1821863 215430726
4182 SNP_A-2070563 215462982
4183 SNP_A-2054443 215463415
4184 SNP_A-2077462 215465206
4185 SNP_A-4211439 215484741
4186 SNP_A-2302350 215485330
4187 SNP_A-1887472 215485355
4188 SNP_A-2215109 215489900
4189 SNP_A-1984528 215493710
4190 SNP_A-1906985 215494147
4191 SNP_A-2206903 215499147
4192 SNP_A-1955595 215508830
4193 SNP_A-4200514 215509261
4194 SNP_A-2191420 215519936
4195 SNP_A-4223935 215538497
4196 SNP_A-2063739 215556383
4197 SNP_A-2250639 215557035
4198 SNP_A-4205978 215594859
4199 SNP_A-1915756 215614475
4200 SNP_A-2252169 215614659
4201 SNP_A-2102889 215643969
4202 SNP_A-1939316 215650729
4203 SNP_A-1984596 215665953
4204 SNP_A-2033757 215675796
4205 SNP_A-1949202 215682728
4206 SNP_A-2081594 215776513
4207 SNP_A-4238256 215817319
4208 SNP_A-2061621 215844513
4209 SNP_A-1784498 215847095
4210 SNP_A-2173043 215866331
4211 SNP_A-2180244 215878551
4212 SNP_A-1805228 215901970
4213 SNP_A-4211451 215908752
4214 SNP_A-1836927 215985793
4215 SNP_A-1984636 215998288
4216 SNP_A-1984647 216031639
4217 SNP_A-1984660 216060761
4218 SNP_A-1839045 216075411
4219 SNP_A-2086126 216076119
4220 SNP_A-1984668 216085579
4221 SNP_A-4211458 216086757
4222 SNP_A-2300994 216097207
4223 SNP_A-1950080 216105102
4224 SNP_A-1984684 216112093
4225 SNP_A-4234600 216135516
4226 SNP_A-1984695 216139368
4227 SNP_A-2104430 216158271
4228 SNP_A-1984709 216189142
4229 SNP_A-1984710 216189183
4230 SNP_A-1947833 216223617
4231 SNP_A-4230007 216241657
4232 SNP_A-1907239 216246989
4233 SNP_A-2033298 216247032
4234 SNP_A-1934671 216271318
4235 SNP_A-2054109 216271369
4236 SNP_A-1860163 216279372
4237 SNP_A-4236100 216281537
4238 SNP_A-1916529 216281656
4239 SNP_A-1984743 216288755
4240 SNP_A-1796560 216288949
4241 SNP_A-1947665 216299980
4242 SNP_A-2075707 216320435
4243 SNP_A-4240556 216338864
4244 SNP_A-1897471 216342500
4245 SNP_A-1918825 216353958
4246 SNP_A-2064155 216374122
4247 SNP_A-2161276 216377616
4248 SNP_A-1824221 216413773
4249 SNP_A-4159324 216415532
4250 SNP_A-2067511 216419834
4251 SNP_A-4195044 216420135
4252 SNP_A-4226988 216432673
4253 SNP_A-4240788 216432683
4254 SNP_A-2021584 216439236
4255 SNP_A-2056144 216441249
4256 SNP_A-1984782 216462550
4257 SNP_A-4204492 216489573
4258 SNP_A-4211480 216619920
4259 SNP_A-1984813 216667042
4260 SNP_A-1984815 216671301
4261 SNP_A-2064638 216676877
4262 SNP_A-2124960 216678501
4263 SNP_A-1804556 216699548
4264 SNP_A-1806013 216707919
4265 SNP_A-2173601 216714009
4266 SNP_A-2237145 216745324
4267 SNP_A-1841434 216775226
4268 SNP_A-2067668 216776425
4269 SNP_A-1871410 216777143
4270 SNP_A-1956490 216786023
4271 SNP_A-1785938 216786378
4272 SNP_A-1828175 216790158
4273 SNP_A-2150596 216811787
4274 SNP_A-4203134 216854645
4275 SNP_A-2140573 216879190
4276 SNP_A-2036122 216879452
4277 SNP_A-2077167 216916657
4278 SNP_A-2129556 216923947
4279 SNP_A-4239761 216924637
4280 SNP_A-1827525 216928377
4281 SNP_A-4200416 216932990
4282 SNP_A-4220926 216979400
4283 SNP_A-2076480 216987361
4284 SNP_A-2241538 217007567
4285 SNP_A-1811453 217024728
4286 SNP_A-2078970 217031796
4287 SNP_A-1948663 217032086
4288 SNP_A-4205579 217047724
4289 SNP_A-2102941 217055715
4290 SNP_A-1880559 217068286
4291 SNP_A-1910835 217075237
4292 SNP_A-2147491 217078873
4293 SNP_A-1959362 217079336
4294 SNP_A-2285098 217114492
4295 SNP_A-2165205 217130725
4296 SNP_A-4224524 217152207
4297 SNP_A-4223017 217170628
4298 SNP_A-1883263 217170664
4299 SNP_A-1790920 217205023
4300 SNP_A-1923194 217210221
4301 SNP_A-1985030 217214918
4302 SNP_A-1985037 217249091
4303 SNP_A-1900950 217250363
4304 SNP_A-2290022 217287181
4305 SNP_A-2148413 217295439
4306 SNP_A-2185417 217309442
4307 SNP_A-2255182 217309980
4308 SNP_A-2205483 217313773
4309 SNP_A-2207714 217320329
4310 SNP_A-2201804 217327624
4311 SNP_A-1889432 217332003
4312 SNP_A-1929023 217365162
4313 SNP_A-2125040 217387802
4314 SNP_A-1985094 217395980
4315 SNP_A-1860711 217411865
4316 SNP_A-1826947 217434674
4317 SNP_A-1830331 217442170
4318 SNP_A-1958609 217443963
4319 SNP_A-4192572 217446316
4320 SNP_A-2194291 217457828
4321 SNP_A-2024255 217473032
4322 SNP_A-4211523 217482902
4323 SNP_A-2151757 217504436
4324 SNP_A-2112844 217504480
4325 SNP_A-2161669 217530767
4326 SNP_A-4231505 217542866
4327 SNP_A-2189285 217550952
4328 SNP_A-1798900 217555190
4329 SNP_A-2261176 217559521
4330 SNP_A-1795357 217560357
4331 SNP_A-1873967 217600440
4332 SNP_A-2058259 217609595
4333 SNP_A-1811034 217609785
4334 SNP_A-4233720 217620570
4335 SNP_A-1932342 217620940
4336 SNP_A-1849570 217629306
4337 SNP_A-1955916 217630980
4338 SNP_A-2271587 217654728
4339 SNP_A-2154785 217663322
4340 SNP_A-1803912 217671573
4341 SNP_A-2246879 217691010
4342 SNP_A-4198172 217700492
4343 SNP_A-4222309 217701003
4344 SNP_A-1891615 217701410
4345 SNP_A-1863633 217706928
4346 SNP_A-4199266 217714562
4347 SNP_A-1889614 217735849
4348 SNP_A-1878905 217755257
4349 SNP_A-2059748 217768584
4350 SNP_A-4211540 217771828
4351 SNP_A-2162999 217788727
4352 SNP_A-2137388 217806530
4353 SNP_A-1797587 217806589
4354 SNP_A-1985223 217807956
4355 SNP_A-1911389 217815441
4356 SNP_A-2044148 217858445
4357 SNP_A-1929798 217887690
4358 SNP_A-1959929 217905980
4359 SNP_A-1896426 217907040
4360 SNP_A-2080370 217910815
4361 SNP_A-4194855 217948517
4362 SNP_A-2066353 217957126
4363 SNP_A-1942733 217983162
4364 SNP_A-1884424 217991416
4365 SNP_A-1925522 217991517
4366 SNP_A-2257863 217992758
4367 SNP_A-2144569 217995970
4368 SNP_A-1985315 218003516
4369 SNP_A-1885429 218014523
4370 SNP_A-2031561 218028935
4371 SNP_A-1781641 218031495
4372 SNP_A-2160379 218067189
4373 SNP_A-2184223 218076612
4374 SNP_A-4216888 218142911
4375 SNP_A-4235786 218177183
4376 SNP_A-4211565 218177944
4377 SNP_A-4235818 218199738
4378 SNP_A-2216744 218203629
4379 SNP_A-1872727 218207337
4380 SNP_A-1949773 218208256
4381 SNP_A-1860672 218218267
4382 SNP_A-2000710 218218874
4383 SNP_A-2021236 218224538
4384 SNP_A-4196712 218226208
4385 SNP_A-4211572 218238409
4386 SNP_A-4206960 218242957
4387 SNP_A-1957827 218245945
4388 SNP_A-2306047 218247633
4389 SNP_A-2219865 218248207
4390 SNP_A-1860869 218248283
4391 SNP_A-1853039 218251671
4392 SNP_A-1858893 218256896
4393 SNP_A-2306191 218257411
4394 SNP_A-2160081 218260490
4395 SNP_A-4211577 218307485
4396 SNP_A-1849696 218319173
4397 SNP_A-4216284 218368740
4398 SNP_A-2259932 218399175
4399 SNP_A-4192586 218446126
4400 SNP_A-2224322 218467632
4401 SNP_A-4206556 218469026
4402 SNP_A-1855272 218496441
4403 SNP_A-2219189 218511548
4404 SNP_A-2000714 218541824
4405 SNP_A-1985448 218543195
4406 SNP_A-1985449 218546230
4407 SNP_A-1819474 218657060
4408 SNP_A-2053047 218670139
4409 SNP_A-1901160 218725046
4410 SNP_A-4228316 218725512
4411 SNP_A-2056030 218739728
4412 SNP_A-2116475 218750975
4413 SNP_A-1840509 218800553
4414 SNP_A-2174019 218893568
4415 SNP_A-2312744 218930046
4416 SNP_A-2264268 218934526
4417 SNP_A-1869258 218974711
4418 SNP_A-2187870 219037216
4419 SNP_A-1795410 219040006
4420 SNP_A-1800676 219065536
4421 SNP_A-1866117 219087369
4422 SNP_A-2273318 219089539
4423 SNP_A-1905477 219106794
4424 SNP_A-2258882 219107024
4425 SNP_A-2223972 219121384
4426 SNP_A-2312849 219122086
4427 SNP_A-1866513 219147552
4428 SNP_A-1830820 219147709
4429 SNP_A-2129704 219147884
4430 SNP_A-1929685 219152688
4431 SNP_A-2075072 219175535
4432 SNP_A-1985616 219180246
4433 SNP_A-4236709 219182018
4434 SNP_A-1916537 219188022
4435 SNP_A-1959703 219193537
4436 SNP_A-4159986 219203295
4437 SNP_A-1985619 219203410
4438 SNP_A-2232582 219214335
4439 SNP_A-2296768 219240946
4440 SNP_A-1985628 219250711
4441 SNP_A-1985635 219275332
4442 SNP_A-1888436 219280620
4443 SNP_A-2096571 219306722
4444 SNP_A-2291250 219307420
4445 SNP_A-1869941 219316016
4446 SNP_A-2178050 219322567
4447 SNP_A-1873765 219322612
4448 SNP_A-1985648 219338800
4449 SNP_A-2104452 219346717
4450 SNP_A-1960003 219373294
4451 SNP_A-2260272 219380523
4452 SNP_A-1957942 219380551
4453 SNP_A-2215642 219382421
4454 SNP_A-1906332 219411308
4455 SNP_A-2198388 219439822
4456 SNP_A-2167582 219439952
4457 SNP_A-1797388 219464828
4458 SNP_A-2218665 219466159
4459 SNP_A-2160728 219471395
4460 SNP_A-2195195 219531895
4461 SNP_A-4229809 219544210
4462 SNP_A-1831833 219544367
4463 SNP_A-4197503 219563224
4464 SNP_A-2277572 219593075
4465 SNP_A-1911194 219635798
4466 SNP_A-1920694 219654073
4467 SNP_A-1985693 219672455
4468 SNP_A-2041085 219673314
4469 SNP_A-2260178 219696585
4470 SNP_A-2201028 219697178
4471 SNP_A-2248779 219721151
4472 SNP_A-1985697 219722989
4473 SNP_A-2253830 219724257
4474 SNP_A-4202972 219737372
4475 SNP_A-2244097 219744105
4476 SNP_A-2024032 219784029
4477 SNP_A-2092005 219790147
4478 SNP_A-2127632 219800860
4479 SNP_A-2263986 219807805
4480 SNP_A-4229829 219817946
4481 SNP_A-2283067 219817993
4482 SNP_A-1843380 219820027
4483 SNP_A-2171102 219900230
4484 SNP_A-2172634 219909814
4485 SNP_A-2113279 219913467
4486 SNP_A-2235917 219938088
4487 SNP_A-1925893 219947474
4488 SNP_A-2146138 219959288
4489 SNP_A-2146215 220007979
4490 SNP_A-1985800 220035991
4491 SNP_A-1905909 220039638
4492 SNP_A-2078986 220045990
4493 SNP_A-4211606 220046385
4494 SNP_A-2045858 220049548
4495 SNP_A-2269397 220049878
4496 SNP_A-2177432 220050858
4497 SNP_A-4223405 220052538
4498 SNP_A-2261196 220052795
4499 SNP_A-1812473 220064227
4500 SNP_A-4213972 220069951
4501 SNP_A-1788090 220070531
4502 SNP_A-1985806 220085977
4503 SNP_A-1985808 220087702
4504 SNP_A-1985812 220094054
4505 SNP_A-1939669 220099305
4506 SNP_A-4236636 220104576
4507 SNP_A-1798559 220104598
4508 SNP_A-4207148 220105678
4509 SNP_A-2133435 220111363
4510 SNP_A-2111830 220111804
4511 SNP_A-1985814 220117090
4512 SNP_A-2130435 220121557
4513 SNP_A-1839988 220125973
4514 SNP_A-2276681 220137516
4515 SNP_A-2289252 220139442
4516 SNP_A-4236377 220150810
4517 SNP_A-1783101 220152295
4518 SNP_A-4195645 220177629
4519 SNP_A-2146305 220179021
4520 SNP_A-2052353 220244077
4521 SNP_A-2274532 220250379
4522 SNP_A-2298378 220258128
4523 SNP_A-2283003 220263633
4524 SNP_A-2300633 220294647
4525 SNP_A-2210578 220299365
4526 SNP_A-2130960 220307041
4527 SNP_A-1824363 220333229
4528 SNP_A-1789274 220337347
4529 SNP_A-1929424 220338390
4530 SNP_A-2085195 220338563
4531 SNP_A-2151734 220339687
4532 SNP_A-1838274 220346852
4533 SNP_A-1985872 220401746
4534 SNP_A-2208278 220406082
4535 SNP_A-1985879 220406261
4536 SNP_A-1913445 220456010
4537 SNP_A-1952847 220556819
4538 SNP_A-2199139 220556861
4539 SNP_A-2150022 220557092
4540 SNP_A-4211627 220557940
4541 SNP_A-2024751 220562086
4542 SNP_A-1906792 220579803
4543 SNP_A-1985952 220613918
4544 SNP_A-4211628 220614011
4545 SNP_A-1834859 220620525
4546 SNP_A-2102302 220641457
4547 SNP_A-2238887 220661889
4548 SNP_A-4239614 220695132
4549 SNP_A-4235888 220695146
4550 SNP_A-1836745 220695292
4551 SNP_A-4223899 220774015
4552 SNP_A-4241101 220792659
4553 SNP_A-2198037 220837326
4554 SNP_A-2158937 220870669
4555 SNP_A-1844458 220880376
4556 SNP_A-4239486 220890152
4557 SNP_A-1986043 220966996
4558 SNP_A-2136698 220970921
4559 SNP_A-1986049 220988791
4560 SNP_A-2198092 221036800
4561 SNP_A-2267320 221038591
4562 SNP_A-1951410 221044193
4563 SNP_A-1799537 221083029
4564 SNP_A-2033101 221090392
4565 SNP_A-2179019 221096324
4566 SNP_A-1859168 221101977
4567 SNP_A-1796447 221138901
4568 SNP_A-4230828 221149266
4569 SNP_A-1922042 221161588
4570 SNP_A-2203632 221171751
4571 SNP_A-2232123 221183546
4572 SNP_A-1913145 221191539
4573 SNP_A-1843153 221207891
4574 SNP_A-2108263 221229369
4575 SNP_A-2000722 221237433
4576 SNP_A-4201946 221244197
4577 SNP_A-2231021 221361474
4578 SNP_A-2033048 221361877
4579 SNP_A-1821905 221502959
4580 SNP_A-2092635 221529717
4581 SNP_A-2305892 221536057
4582 SNP_A-4211677 221541782
4583 SNP_A-2089170 221551350
4584 SNP_A-1986161 221561120
4585 SNP_A-1986164 221561947
4586 SNP_A-1986165 221562140
4587 SNP_A-2069991 221675939
4588 SNP_A-1986174 221680174
4589 SNP_A-4213974 221702789
4590 SNP_A-1842296 221703655
4591 SNP_A-1877572 221729164
4592 SNP_A-2087735 221732091
4593 SNP_A-1881703 221773557
4594 SNP_A-2278000 221907021
4595 SNP_A-4219106 221921591
4596 SNP_A-4192666 221924756
4597 SNP_A-2259001 222020093
4598 SNP_A-4230253 222027398
4599 SNP_A-2060774 222045867
4600 SNP_A-1879806 222055324
4601 SNP_A-1986278 222066211
4602 SNP_A-1787004 222082020
4603 SNP_A-2072204 222264977
4604 SNP_A-2080824 222306936
4605 SNP_A-2233508 222322069
4606 SNP_A-2116085 222322352
4607 SNP_A-1790009 222322380
4608 SNP_A-2198374 222322462
4609 SNP_A-2040516 222322971
4610 SNP_A-4206542 222324853
4611 SNP_A-1890758 222326556
4612 SNP_A-1942870 222330791
4613 SNP_A-1986339 222335061
4614 SNP_A-1932575 222335725
4615 SNP_A-2107174 222336109
4616 SNP_A-1866294 222359886
4617 SNP_A-1904996 222388260
4618 SNP_A-4237116 222398402
4619 SNP_A-4238307 222440231
4620 SNP_A-4207618 222476446
4621 SNP_A-4197401 222626559
4622 SNP_A-1917992 222644778
4623 SNP_A-2307151 222683946
4624 SNP_A-2181337 222693409
4625 SNP_A-2311815 222696667
4626 SNP_A-2283432 222711172
4627 SNP_A-2214768 222734252
4628 SNP_A-2066973 222751973
4629 SNP_A-2196424 222761500
4630 SNP_A-2301084 222773724
4631 SNP_A-2066360 222773800
4632 SNP_A-1800919 222774675
4633 SNP_A-1986401 222775211
4634 SNP_A-2181160 222792683
4635 SNP_A-2033336 222796556
4636 SNP_A-4216206 222814220
4637 SNP_A-2035409 222842788
4638 SNP_A-2072166 222885901
4639 SNP_A-1986437 222894120
4640 SNP_A-1986438 222894155
4641 SNP_A-1809216 222908874
4642 SNP_A-2171828 222909833
4643 SNP_A-2081167 222920939
4644 SNP_A-4211744 222926056
4645 SNP_A-1986448 222926632
4646 SNP_A-2097259 222938845
4647 SNP_A-2216960 222939430
4648 SNP_A-2149239 222939951
4649 SNP_A-2202950 222944369
4650 SNP_A-1793377 222952691
4651 SNP_A-2299227 222954578
4652 SNP_A-1805798 222955114
4653 SNP_A-2222068 222964597
4654 SNP_A-2118523 222965456
4655 SNP_A-4221581 222965486
4656 SNP_A-2310824 222967541
4657 SNP_A-2275309 222968677
4658 SNP_A-2234208 223012104
4659 SNP_A-1926343 223058157
4660 SNP_A-1945589 223085345
4661 SNP_A-2282774 223175401
4662 SNP_A-2162514 223203757
4663 SNP_A-2086423 223212800
4664 SNP_A-2267276 223249418
4665 SNP_A-1986512 223269444
4666 SNP_A-2097358 223332047
4667 SNP_A-1794078 223376793
4668 SNP_A-2207490 223377783
4669 SNP_A-1913709 223449102
4670 SNP_A-4196113 223458875
4671 SNP_A-4232578 223459246
4672 SNP_A-2039824 223485079
4673 SNP_A-1922545 223486079
4674 SNP_A-2266752 223507709
4675 SNP_A-1906823 223508301
4676 SNP_A-1806691 223525586
4677 SNP_A-2094386 223575335
4678 SNP_A-4211780 223593816
4679 SNP_A-4216271 223612795
4680 SNP_A-1781713 223642681
4681 SNP_A-1848354 223650087
4682 SNP_A-4192831 223691136
4683 SNP_A-4211788 223743194
4684 SNP_A-2215329 223782864
4685 SNP_A-2042588 223798862
4686 SNP_A-2170710 223855543
4687 SNP_A-2053560 223871477
4688 SNP_A-2142382 223871666
4689 SNP_A-2256411 223879534
4690 SNP_A-2218514 223940682
4691 SNP_A-2301487 223961928
4692 SNP_A-1895405 223962026
4693 SNP_A-2310680 223988278
4694 SNP_A-1896674 224016006
4695 SNP_A-1986693 224023506
4696 SNP_A-2122511 224061138
4697 SNP_A-2217775 224061178
4698 SNP_A-1903059 224066602
4699 SNP_A-4229754 224080965
4700 SNP_A-2294744 224081640
4701 SNP_A-2248288 224157773
4702 SNP_A-2249597 224233120
4703 SNP_A-2247201 224281505
4704 SNP_A-2086675 224351774
4705 SNP_A-2238485 224354245
4706 SNP_A-2132125 224359008
4707 SNP_A-1835168 224420144
4708 SNP_A-1986766 224454241
4709 SNP_A-2265125 224487159
4710 SNP_A-1819971 224512151
4711 SNP_A-2271124 224524658
4712 SNP_A-2224431 224587815
4713 SNP_A-2227234 224606373
4714 SNP_A-2304879 224607674
4715 SNP_A-1986781 224616121
4716 SNP_A-4195660 224621925
4717 SNP_A-1986796 224630505
4718 SNP_A-2286029 224635288
4719 SNP_A-1804089 224638242
4720 SNP_A-4192859 224656332
4721 SNP_A-1986812 224657036
4722 SNP_A-4211826 224667758
4723 SNP_A-1986816 224668909
4724 SNP_A-1820718 224685005
4725 SNP_A-1904149 224690301
4726 SNP_A-2302358 224703823
4727 SNP_A-1913919 224703949
4728 SNP_A-2098912 224705413
4729 SNP_A-1910951 224729422
4730 SNP_A-1866770 224738529
4731 SNP_A-2270105 224749874
4732 SNP_A-4227827 224790825
4733 SNP_A-2296809 224804468
4734 SNP_A-2000737 224807499
4735 SNP_A-2027521 224814966
4736 SNP_A-1986859 224838375
4737 SNP_A-1814837 224840632
4738 SNP_A-2096375 224852013
4739 SNP_A-2085828 224857574
4740 SNP_A-1986869 224858192
4741 SNP_A-2212420 224900231
4742 SNP_A-1986909 224947553
4743 SNP_A-1961006 225025924
4744 SNP_A-1795995 225026303
4745 SNP_A-2000739 225037652
4746 SNP_A-2030680 225081013
4747 SNP_A-4240169 225142607
4748 SNP_A-1923003 225145578
4749 SNP_A-1815300 225159485
4750 SNP_A-4194167 225170036
4751 SNP_A-2247429 225177542
4752 SNP_A-1853562 225188854
4753 SNP_A-4223946 225216889
4754 SNP_A-2206880 225220553
4755 SNP_A-2136902 225247604
4756 SNP_A-2135150 225267653
4757 SNP_A-2169121 225271954
4758 SNP_A-2131079 225281845
4759 SNP_A-1934807 225284035
4760 SNP_A-2137209 225306824
4761 SNP_A-1986993 225308299
4762 SNP_A-1920008 225319074
4763 SNP_A-2224521 225331182
4764 SNP_A-2189804 225337458
4765 SNP_A-1840442 225346710
4766 SNP_A-4220778 225355278
4767 SNP_A-1864834 225427695
4768 SNP_A-2169886 225441495
4769 SNP_A-2171666 225442931
4770 SNP_A-2046698 225450446
4771 SNP_A-2063455 225453766
4772 SNP_A-2234309 225454352
4773 SNP_A-2140849 225454399
4774 SNP_A-2226291 225458161
4775 SNP_A-2313574 225465325
4776 SNP_A-1987053 225467041
4777 SNP_A-4221601 225467793
4778 SNP_A-2136629 225525010
4779 SNP_A-1781897 225525724
4780 SNP_A-2055365 225526002
4781 SNP_A-4193923 225526148
4782 SNP_A-2101117 225536100
4783 SNP_A-4211873 225538514
4784 SNP_A-1846318 225550661
4785 SNP_A-2064046 225551540
4786 SNP_A-1987070 225560652
4787 SNP_A-2159749 225582414
4788 SNP_A-1987074 225608852
4789 SNP_A-2287181 225609650
4790 SNP_A-2206088 225610057
4791 SNP_A-2038321 225629749
4792 SNP_A-2206370 225655079
4793 SNP_A-1941025 225655179
4794 SNP_A-2265591 225663908
4795 SNP_A-1900054 225677215
4796 SNP_A-2219136 225703715
4797 SNP_A-1801429 225771481
4798 SNP_A-2176487 225792670
4799 SNP_A-1866762 225794842
4800 SNP_A-4230302 225795623
4801 SNP_A-1987103 225811283
4802 SNP_A-2234115 225857719
4803 SNP_A-4202600 225870324
4804 SNP_A-1833582 225908366
4805 SNP_A-2287067 225912575
4806 SNP_A-4224646 225913856
4807 SNP_A-4228753 225915700
4808 SNP_A-2123732 225925871
4809 SNP_A-1931290 225926007
4810 SNP_A-2266341 226007361
4811 SNP_A-1783862 226009465
4812 SNP_A-2030350 226014057
4813 SNP_A-4232797 226016235
4814 SNP_A-2029996 226059551
4815 SNP_A-2024351 226103901
4816 SNP_A-2273671 226104747
4817 SNP_A-1844766 226105022
4818 SNP_A-1931825 226108113
4819 SNP_A-2176991 226112131
4820 SNP_A-2180312 226210025
4821 SNP_A-2000746 226250714
4822 SNP_A-2000748 226438377
4823 SNP_A-1987235 226438685
4824 SNP_A-4199566 226445195
4825 SNP_A-1782494 226455023
4826 SNP_A-2244375 226477064
4827 SNP_A-1816740 226477878
4828 SNP_A-4236330 226480258
4829 SNP_A-2165069 226490418
4830 SNP_A-1941669 226490559
4831 SNP_A-4238037 226490877
4832 SNP_A-4230524 226491223
4833 SNP_A-2053312 226525596
4834 SNP_A-1800963 226549992
4835 SNP_A-2192078 226553407
4836 SNP_A-1790969 226564093
4837 SNP_A-2051204 226577363
4838 SNP_A-2247506 226610859
4839 SNP_A-2078984 226717634
4840 SNP_A-2115921 226727102
4841 SNP_A-4206023 226781368
4842 SNP_A-2050955 226782328
4843 SNP_A-1866355 226782546
4844 SNP_A-2168685 226783164
4845 SNP_A-4241186 226954145
4846 SNP_A-2255419 226963043
4847 SNP_A-1818603 226990958
4848 SNP_A-2315035 227014334
4849 SNP_A-1899992 227064762
4850 SNP_A-4201562 227094061
4851 SNP_A-4199494 227127190
4852 SNP_A-2245764 227144254
4853 SNP_A-2290844 227171768
4854 SNP_A-1987393 227180821
4855 SNP_A-2264914 227181135
4856 SNP_A-1789695 227201654
4857 SNP_A-4211939 227228804
4858 SNP_A-1987417 227231427
4859 SNP_A-4220766 227247345
4860 SNP_A-2064375 227260184
4861 SNP_A-1789850 227272702
4862 SNP_A-2100270 227281341
4863 SNP_A-1955731 227282611
4864 SNP_A-1858018 227316810
4865 SNP_A-2261298 227357450
4866 SNP_A-2293030 227367900
4867 SNP_A-1987445 227367987
4868 SNP_A-1987446 227368532
4869 SNP_A-2040936 227374227
4870 SNP_A-4234678 227374906
4871 SNP_A-4203405 227374922
4872 SNP_A-2052041 227386704
4873 SNP_A-4219895 227425789
4874 SNP_A-2085899 227425959
4875 SNP_A-4211948 227427604
4876 SNP_A-4204710 227430444
4877 SNP_A-4198093 227439200
4878 SNP_A-2228383 227452860
4879 SNP_A-2104962 227498539
4880 SNP_A-1785524 227499200
4881 SNP_A-1987494 227506813
4882 SNP_A-2248524 227515640
4883 SNP_A-2052106 227520246
4884 SNP_A-2099904 227531055
4885 SNP_A-2166520 227531216
4886 SNP_A-2137512 227531469
4887 SNP_A-1904060 227575339
4888 SNP_A-2262023 227625191
4889 SNP_A-1952455 227632355
4890 SNP_A-2306264 227643588
4891 SNP_A-2217310 227660933
4892 SNP_A-2061217 227671312
4893 SNP_A-4192628 227681085
4894 SNP_A-4195809 227689961
4895 SNP_A-1857657 227695868
4896 SNP_A-2265010 227697816
4897 SNP_A-2198869 227726414
4898 SNP_A-2218673 227784479
4899 SNP_A-2311035 227784602
4900 SNP_A-2059025 227784624
4901 SNP_A-1848343 227788655
4902 SNP_A-1987561 227804793
4903 SNP_A-1857037 227806119
4904 SNP_A-2026644 227813593
4905 SNP_A-1987571 227856671
4906 SNP_A-2298645 227863663
4907 SNP_A-1826897 227865497
4908 SNP_A-1987574 227871618
4909 SNP_A-2102992 227901972
4910 SNP_A-2304982 227902477
4911 SNP_A-1863448 227972009
4912 SNP_A-2047831 227983283
4913 SNP_A-1781780 227984271
4914 SNP_A-4201643 227988323
4915 SNP_A-2056116 227988550
4916 SNP_A-2287675 228023103
4917 SNP_A-2268963 228104209
4918 SNP_A-2131197 228224964
4919 SNP_A-2237453 228228190
4920 SNP_A-2052356 228279156
4921 SNP_A-1987676 228293831
4922 SNP_A-1987680 228295603
4923 SNP_A-1987681 228304686
4924 SNP_A-2088714 228308079
4925 SNP_A-2160358 228314187
4926 SNP_A-2080934 228315362
4927 SNP_A-2000757 228346205
4928 SNP_A-1944250 228353751
4929 SNP_A-2261486 228361539
4930 SNP_A-1862220 228361930
4931 SNP_A-2253317 228362314
4932 SNP_A-2292852 228362412
4933 SNP_A-1943150 228364282
4934 SNP_A-2212761 228367209
4935 SNP_A-1895098 228393035
4936 SNP_A-4218471 228416049
4937 SNP_A-1876823 228427257
4938 SNP_A-1831912 228427356
4939 SNP_A-2047979 228455612
4940 SNP_A-1849666 228506971
4941 SNP_A-4233840 228529471
4942 SNP_A-1987762 228534686
4943 SNP_A-1987764 228534898
4944 SNP_A-1810248 228580536
4945 SNP_A-1856506 228661372
4946 SNP_A-1824333 228661432
4947 SNP_A-4222471 228672801
4948 SNP_A-2060204 228684694
4949 SNP_A-1987830 228689332
4950 SNP_A-1801175 228698660
4951 SNP_A-2241258 228703406
4952 SNP_A-4223568 228720022
4953 SNP_A-2278090 228750026
4954 SNP_A-1886668 228773546
4955 SNP_A-2158905 228773571
4956 SNP_A-2095944 228778961
4957 SNP_A-2053145 228779136
4958 SNP_A-2174257 228784025
4959 SNP_A-4203971 228792447
4960 SNP_A-1874455 228839812
4961 SNP_A-1855113 228846377
4962 SNP_A-2292436 228846598
4963 SNP_A-1850365 228846617
4964 SNP_A-2314090 228848364
4965 SNP_A-1961060 228888107
4966 SNP_A-4207551 228931849
4967 SNP_A-2240688 228957956
4968 SNP_A-1815960 228972346
4969 SNP_A-2304693 228979103
4970 SNP_A-4226170 229013763
4971 SNP_A-2097305 229021449
4972 SNP_A-1826200 229021720
4973 SNP_A-2227736 229025521
4974 SNP_A-2295410 229025873
4975 SNP_A-1789742 229034068
4976 SNP_A-1945798 229048446
4977 SNP_A-2157033 229101902
4978 SNP_A-1988001 229103128
4979 SNP_A-1988002 229103645
4980 SNP_A-2215361 229121032
4981 SNP_A-2266249 229125090
4982 SNP_A-2290332 229126407
4983 SNP_A-2194723 229128187
4984 SNP_A-4206451 229128629
4985 SNP_A-2166629 229146702
4986 SNP_A-1836374 229146863
4987 SNP_A-2197604 229146944
4988 SNP_A-2201296 229146992
4989 SNP_A-2071312 229163377
4990 SNP_A-1800003 229168566
4991 SNP_A-1830533 229171203
4992 SNP_A-4216577 229199220
4993 SNP_A-2082964 229219452
4994 SNP_A-2000766 229238904
4995 SNP_A-1872199 229311024
4996 SNP_A-2050884 229311089
4997 SNP_A-2155210 229321736
4998 SNP_A-2292208 229329499
4999 SNP_A-2290493 229350656
5000 SNP_A-1857287 229380844
5001 SNP_A-2124314 229429546
5002 SNP_A-1926756 229444384
5003 SNP_A-2268398 229445207
5004 SNP_A-2179657 229581824
5005 SNP_A-4216524 229588101
5006 SNP_A-2158575 229620042
5007 SNP_A-2296199 229625963
5008 SNP_A-1943196 229664587
5009 SNP_A-4227521 229665241
5010 SNP_A-2192827 229674883
5011 SNP_A-2254787 229723041
5012 SNP_A-2086568 229873475
5013 SNP_A-2126900 229917902
5014 SNP_A-2046939 229925804
5015 SNP_A-1906114 229939821
5016 SNP_A-4207731 229939924
5017 SNP_A-2195078 229940766
5018 SNP_A-2169585 229943390
5019 SNP_A-1793408 229943696
5020 SNP_A-1904751 229960687
5021 SNP_A-2179133 229961231
5022 SNP_A-2273607 229979516
5023 SNP_A-1873435 229989468
5024 SNP_A-1831799 229989968
5025 SNP_A-2310167 230048894
5026 SNP_A-2101953 230051140
5027 SNP_A-2237017 230051264
5028 SNP_A-1856176 230051472
5029 SNP_A-2168185 230053752
5030 SNP_A-4205872 230053772
5031 SNP_A-2246328 230054516
5032 SNP_A-1988235 230070035
5033 SNP_A-1988236 230070174
5034 SNP_A-1787870 230074317
5035 SNP_A-2209867 230075170
5036 SNP_A-2026015 230075280
5037 SNP_A-1806514 230075483
5038 SNP_A-2147811 230075529
5039 SNP_A-4217825 230076025
5040 SNP_A-1825624 230084512
5041 SNP_A-4212084 230091797
5042 SNP_A-2120965 230120701
5043 SNP_A-2308008 230133586
5044 SNP_A-2202547 230133680
5045 SNP_A-2031256 230135680
5046 SNP_A-2048190 230139751
5047 SNP_A-1919950 230141523
5048 SNP_A-1901043 230141596
5049 SNP_A-2261837 230160730
5050 SNP_A-2303175 230160882
5051 SNP_A-1988275 230169970
5052 SNP_A-4226101 230197231
5053 SNP_A-4194142 230203999
5054 SNP_A-1950869 230204217
5055 SNP_A-2304766 230204297
5056 SNP_A-1896372 230242818
5057 SNP_A-2050401 230248438
5058 SNP_A-1920314 230269360
5059 SNP_A-1876440 230293293
5060 SNP_A-2286818 230298958
5061 SNP_A-2076407 230310954
5062 SNP_A-1826059 230316226
5063 SNP_A-1898440 230332901
5064 SNP_A-1891900 230343146
5065 SNP_A-1829734 230343936
5066 SNP_A-2094400 230344234
5067 SNP_A-2121146 230345544
5068 SNP_A-2131053 230350873
5069 SNP_A-1877996 230351649
5070 SNP_A-1896704 230376477
5071 SNP_A-4221847 230376662
5072 SNP_A-2166515 230377037
5073 SNP_A-2074207 230395024
5074 SNP_A-4224375 230417406
5075 SNP_A-2158334 230417445
5076 SNP_A-2290879 230486242
5077 SNP_A-1988310 230493725
5078 SNP_A-2068459 230505719
5079 SNP_A-1793149 230513916
5080 SNP_A-4212100 230523095
5081 SNP_A-2052448 230539555
5082 SNP_A-2256719 230550854
5083 SNP_A-2300420 230558728
5084 SNP_A-2287824 230567941
5085 SNP_A-4203426 230590065
5086 SNP_A-4200774 230598078
5087 SNP_A-2258063 230606287
5088 SNP_A-1988367 230610118
5089 SNP_A-4212104 230611406
5090 SNP_A-1907716 230618935
5091 SNP_A-2310879 230629355
5092 SNP_A-1824200 230640913
5093 SNP_A-2267822 230640938
5094 SNP_A-2309179 230646220
5095 SNP_A-1850716 230661638
5096 SNP_A-2151222 230671197
5097 SNP_A-1844135 230674240
5098 SNP_A-1988390 230674641
5099 SNP_A-4212111 230674764
5100 SNP_A-4212112 230674966
5101 SNP_A-1952527 230684634
5102 SNP_A-4205213 230686695
5103 SNP_A-2118340 230686926
5104 SNP_A-2089402 230764398
5105 SNP_A-1859878 230773839
5106 SNP_A-2267956 230792692
5107 SNP_A-1988470 230854940
5108 SNP_A-1849918 230864527
5109 SNP_A-1933894 230874826
5110 SNP_A-1860093 230975451
5111 SNP_A-4201740 230984253
5112 SNP_A-1894511 230987662
5113 SNP_A-4212134 230989577
5114 SNP_A-2307896 230996680
5115 SNP_A-1988517 231011192
5116 SNP_A-2196441 231077529
5117 SNP_A-4233850 231103008
5118 SNP_A-2181951 231106144
5119 SNP_A-2211157 231107480
5120 SNP_A-2000776 231112863
5121 SNP_A-1940319 231140152
5122 SNP_A-1835787 231163554
5123 SNP_A-2254239 231164585
5124 SNP_A-2040131 231186574
5125 SNP_A-1988552 231213325
5126 SNP_A-1868781 231218775
5127 SNP_A-4235365 231237886
5128 SNP_A-2092013 231267490
5129 SNP_A-2280995 231281151
5130 SNP_A-2058610 231296471
5131 SNP_A-1843698 231308213
5132 SNP_A-4225045 231311499
5133 SNP_A-4224904 231311513
5134 SNP_A-1828868 231338266
5135 SNP_A-2088250 231358880
5136 SNP_A-2160835 231405943
5137 SNP_A-2300535 231406050
5138 SNP_A-2052714 231432391
5139 SNP_A-1988579 231442610
5140 SNP_A-2170682 231454189
5141 SNP_A-1988587 231463890
5142 SNP_A-2061792 231463989
5143 SNP_A-2077043 231469297
5144 SNP_A-2186064 231486940
5145 SNP_A-1888494 231491411
5146 SNP_A-1797607 231495615
5147 SNP_A-4218007 231501472
5148 SNP_A-1841197 231516172
5149 SNP_A-2266718 231535143
5150 SNP_A-2260252 231535521
5151 SNP_A-2216978 231536092
5152 SNP_A-2229062 231536184
5153 SNP_A-2262135 231536777
5154 SNP_A-1988610 231548273
5155 SNP_A-4221835 231556761
5156 SNP_A-1803461 231571796
5157 SNP_A-1799919 231571968
5158 SNP_A-1867621 231582036
5159 SNP_A-1988625 231587532
5160 SNP_A-2070767 231591426
5161 SNP_A-4235748 231591816
5162 SNP_A-2190343 231658524
5163 SNP_A-2206077 231662028
5164 SNP_A-2106921 231690611
5165 SNP_A-4236177 231720403
5166 SNP_A-1988650 231725913
5167 SNP_A-2262968 231735374
5168 SNP_A-1863031 231738194
5169 SNP_A-1873535 231761861
5170 SNP_A-1781900 231762017
5171 SNP_A-1928966 231809726
5172 SNP_A-4212166 231833631
5173 SNP_A-4212167 231833646
5174 SNP_A-1988699 231833682
5175 SNP_A-1988701 231834179
5176 SNP_A-2069004 231842102
5177 SNP_A-4201201 231849833
5178 SNP_A-2203698 231878500
5179 SNP_A-2194812 231945904
5180 SNP_A-2060401 231947746
5181 SNP_A-1988750 231983656
5182 SNP_A-1988754 231988271
5183 SNP_A-1988755 231988458
5184 SNP_A-2218909 232000522
5185 SNP_A-1854658 232002372
5186 SNP_A-2290261 232007684
5187 SNP_A-1988772 232023966
5188 SNP_A-1816690 232033034
5189 SNP_A-4199637 232054908
5190 SNP_A-1874099 232076386
5191 SNP_A-4199597 232088162
5192 SNP_A-4198848 232088836
5193 SNP_A-2098877 232089450
5194 SNP_A-2151356 232103430
5195 SNP_A-2088357 232123846
5196 SNP_A-1988785 232136544
5197 SNP_A-2208375 232166223
5198 SNP_A-1988789 232197993
5199 SNP_A-2000781 232198537
5200 SNP_A-2206825 232198717
5201 SNP_A-2175306 232199041
5202 SNP_A-2063644 232297908
5203 SNP_A-1815796 232316904
5204 SNP_A-2152494 232330498
5205 SNP_A-2101307 232330520
5206 SNP_A-1814075 232331207
5207 SNP_A-2134569 232336415
5208 SNP_A-1942557 232339941
5209 SNP_A-4228961 232375209
5210 SNP_A-2287153 232380190
5211 SNP_A-2058552 232397501
5212 SNP_A-4233263 232405394
5213 SNP_A-4212199 232419431
5214 SNP_A-1888708 232427988
5215 SNP_A-2194974 232437276
5216 SNP_A-1858658 232437502
5217 SNP_A-2065760 232447140
5218 SNP_A-2140498 232472027
5219 SNP_A-2214921 232492929
5220 SNP_A-2307186 232493101
5221 SNP_A-1785789 232493408
5222 SNP_A-1988862 232495415
5223 SNP_A-2162890 232510597
5224 SNP_A-1988877 232525097
5225 SNP_A-2262403 232538007
5226 SNP_A-1953879 232576885
5227 SNP_A-1834256 232577836
5228 SNP_A-2120033 232578792
5229 SNP_A-2238186 232579216
5230 SNP_A-2230251 232592563
5231 SNP_A-4218465 232596175
5232 SNP_A-2255246 232596193
5233 SNP_A-2239820 232596502
5234 SNP_A-2031607 232607170
5235 SNP_A-4198619 232633566
5236 SNP_A-1840649 232633924
5237 SNP_A-4212202 232639980
5238 SNP_A-1988914 232649274
5239 SNP_A-1889373 232651815
5240 SNP_A-1949728 232664315
5241 SNP_A-2186607 232679673
5242 SNP_A-1788631 232684857
5243 SNP_A-2101289 232694582
5244 SNP_A-1809464 232703218
5245 SNP_A-1988948 232723543
5246 SNP_A-1808876 232737890
5247 SNP_A-4239220 232746473
5248 SNP_A-1877675 232763375
5249 SNP_A-2289387 232792635
5250 SNP_A-2138755 232792724
5251 SNP_A-2173141 232807503
5252 SNP_A-4203307 232829768
5253 SNP_A-2120405 232829888
5254 SNP_A-2241477 232833864
5255 SNP_A-2299653 232836122
5256 SNP_A-2114573 232902328
5257 SNP_A-4237241 232911880
5258 SNP_A-1951088 232918019
5259 SNP_A-1858557 232919383
5260 SNP_A-1989019 232941363
5261 SNP_A-1989022 232949805
5262 SNP_A-1797936 232974711
5263 SNP_A-2224222 232974793
5264 SNP_A-1989042 233035281
5265 SNP_A-2000789 233048188
5266 SNP_A-2000790 233048365
5267 SNP_A-1901069 233067797
5268 SNP_A-1989071 233097261
5269 SNP_A-2223588 233099859
5270 SNP_A-2107057 233134754
5271 SNP_A-2085269 233163795
5272 SNP_A-1898963 233185663
5273 SNP_A-2056049 233186005
5274 SNP_A-1896352 233197149
5275 SNP_A-2173119 233415862
5276 SNP_A-1873663 233429583
5277 SNP_A-2262192 233438168
5278 SNP_A-1896790 233442442
5279 SNP_A-1786970 233488558
5280 SNP_A-2053659 233496530
5281 SNP_A-1850874 233509959
5282 SNP_A-2258187 233555807
5283 SNP_A-1902865 233565886
5284 SNP_A-1930183 233590178
5285 SNP_A-1958192 233631547
5286 SNP_A-2159406 233631938
5287 SNP_A-2283030 233728167
5288 SNP_A-2100010 233730483
5289 SNP_A-4204552 233750263
5290 SNP_A-2068517 233751465
5291 SNP_A-1856593 233759728
5292 SNP_A-1781644 233776142
5293 SNP_A-1928847 233777195
5294 SNP_A-2219301 233777399
5295 SNP_A-4239754 233779249
5296 SNP_A-4212269 233794439
5297 SNP_A-1989188 233812701
5298 SNP_A-4229852 233841534
5299 SNP_A-2247458 233888473
5300 SNP_A-1853194 233894066
5301 SNP_A-1989216 233979782
5302 SNP_A-2286405 234037180
5303 SNP_A-1954936 234043217
5304 SNP_A-2197928 234043274
5305 SNP_A-4229332 234099952
5306 SNP_A-4232590 234101921
5307 SNP_A-1989238 234107685
5308 SNP_A-1989239 234107752
5309 SNP_A-4222672 234133095
5310 SNP_A-2239341 234133136
5311 SNP_A-1853888 234144401
5312 SNP_A-1805386 234150747
5313 SNP_A-1780841 234150835
5314 SNP_A-2220693 234160710
5315 SNP_A-2303076 234216260
5316 SNP_A-2193215 234226764
5317 SNP_A-2263748 234253988
5318 SNP_A-2266661 234261804
5319 SNP_A-1848990 234314151
5320 SNP_A-1840523 234342754
5321 SNP_A-2041334 234357655
5322 SNP_A-1989319 234362829
5323 SNP_A-4212284 234362945
5324 SNP_A-2253948 234379501
5325 SNP_A-4212287 234402272
5326 SNP_A-4193643 234406701
5327 SNP_A-2000796 234412836
5328 SNP_A-1989345 234451739
5329 SNP_A-1947016 234451788
5330 SNP_A-2091219 234451983
5331 SNP_A-2161615 234452002
5332 SNP_A-1898296 234453173
5333 SNP_A-1989346 234453498
5334 SNP_A-4216053 234461549
5335 SNP_A-2190692 234526408
5336 SNP_A-1989383 234527733
5337 SNP_A-1911835 234551276
5338 SNP_A-1828319 234551466
5339 SNP_A-2274894 234551573
5340 SNP_A-2214817 234556607
5341 SNP_A-1799320 234562838
5342 SNP_A-2297963 234563308
5343 SNP_A-4238478 234585738
5344 SNP_A-2206649 234585805
5345 SNP_A-4233250 234586074
5346 SNP_A-1855845 234586248
5347 SNP_A-4197480 234595696
5348 SNP_A-2079103 234599870
5349 SNP_A-2116590 234606198
5350 SNP_A-2112559 234612765
5351 SNP_A-1837187 234621933
5352 SNP_A-2050721 234639883
5353 SNP_A-1930099 234652040
5354 SNP_A-1845447 234659854
5355 SNP_A-2089929 234659976
5356 SNP_A-2024454 234661160
5357 SNP_A-1919658 234672456
5358 SNP_A-2171377 234682757
5359 SNP_A-2237065 234688147
5360 SNP_A-2158260 234691913
5361 SNP_A-2254949 234698909
5362 SNP_A-1851253 234726528
5363 SNP_A-2168543 234726564
5364 SNP_A-4195547 234734409
5365 SNP_A-2107354 234767605
5366 SNP_A-1901340 234767758
5367 SNP_A-2093002 234778209
5368 SNP_A-1989470 234778604
5369 SNP_A-1848089 234790732
5370 SNP_A-2194840 234790816
5371 SNP_A-2224621 234791228
5372 SNP_A-4220620 234798677
5373 SNP_A-2301347 234798768
5374 SNP_A-2260150 234824130
5375 SNP_A-2181280 234828878
5376 SNP_A-1909206 234858690
5377 SNP_A-2079595 234865904
5378 SNP_A-1989525 234868639
5379 SNP_A-1989526 234868716
5380 SNP_A-1989528 234868809
5381 SNP_A-1836311 234896647
5382 SNP_A-2199458 234903981
5383 SNP_A-2240891 234904018
5384 SNP_A-2057442 234904056
5385 SNP_A-1820440 234904236
5386 SNP_A-2302418 234904562
5387 SNP_A-1989561 234948326
5388 SNP_A-4212333 234948407
5389 SNP_A-1989572 234960222
5390 SNP_A-2301220 234966641
5391 SNP_A-4212334 234977966
5392 SNP_A-1989577 234978374
5393 SNP_A-1955094 235001582
5394 SNP_A-2049011 235007677
5395 SNP_A-2168320 235013434
5396 SNP_A-1958928 235030490
5397 SNP_A-1793745 235030633
5398 SNP_A-4220300 235034979
5399 SNP_A-2052150 235083531
5400 SNP_A-1818715 235094291
5401 SNP_A-1989618 235101407
5402 SNP_A-1989631 235116799
5403 SNP_A-2310403 235119809
5404 SNP_A-1902596 235121422
5405 SNP_A-2087617 235125451
5406 SNP_A-1913094 235126010
5407 SNP_A-4220266 235128821
5408 SNP_A-1911044 235170243
5409 SNP_A-1857822 235180964
5410 SNP_A-1935731 235212541
5411 SNP_A-1940432 235236380
5412 SNP_A-2109904 235256151
5413 SNP_A-1929086 235261351
5414 SNP_A-2076144 235261545
5415 SNP_A-2276931 235264645
5416 SNP_A-1824033 235265216
5417 SNP_A-2128377 235276626
5418 SNP_A-2252603 235280387
5419 SNP_A-2150484 235281886
5420 SNP_A-2234296 235282281
5421 SNP_A-1937716 235282679
5422 SNP_A-4195216 235300549
5423 SNP_A-1901224 235315077
5424 SNP_A-2203744 235325207
5425 SNP_A-2224836 235333226
5426 SNP_A-4200214 235343646
5427 SNP_A-1797084 235344105
5428 SNP_A-1916809 235345397
5429 SNP_A-2262468 235347252
5430 SNP_A-2123681 235370040
5431 SNP_A-2000807 235378902
5432 SNP_A-2000808 235381646
5433 SNP_A-1796407 235388178
5434 SNP_A-1806888 235388537
5435 SNP_A-1918831 235392674
5436 SNP_A-1836658 235392971
5437 SNP_A-2289477 235393102
5438 SNP_A-2280629 235416963
5439 SNP_A-2024284 235450248
5440 SNP_A-2125820 235471296
5441 SNP_A-1780320 235471716
5442 SNP_A-4233857 235480496
5443 SNP_A-2000811 235499528
5444 SNP_A-4212360 235499862
5445 SNP_A-1859940 235530022
5446 SNP_A-2286549 235553402
5447 SNP_A-1854898 235568122
5448 SNP_A-4236193 235568481
5449 SNP_A-2093339 235569612
5450 SNP_A-2136254 235585788
5451 SNP_A-2115755 235611721
5452 SNP_A-2282573 235614223
5453 SNP_A-1939197 235639379
5454 SNP_A-2225636 235645965
5455 SNP_A-4212366 235667890
5456 SNP_A-2279967 235670876
5457 SNP_A-1845183 235683176
5458 SNP_A-1872479 235683721
5459 SNP_A-2256796 235684022
5460 SNP_A-1916071 235686672
5461 SNP_A-4224077 235687577
5462 SNP_A-1914987 235691820
5463 SNP_A-2236150 235692108
5464 SNP_A-2025671 235692482
5465 SNP_A-4233237 235739851
5466 SNP_A-4227821 235740494
5467 SNP_A-2054828 235743969
5468 SNP_A-2067407 235749518
5469 SNP_A-2080216 235750125
5470 SNP_A-1989822 235752749
5471 SNP_A-2120524 235758674
5472 SNP_A-1787331 235770024
5473 SNP_A-2000814 235773998
5474 SNP_A-1909005 235793735
5475 SNP_A-2162458 235793994
5476 SNP_A-1948223 235801639
5477 SNP_A-1809281 235801920
5478 SNP_A-2181831 235805642
5479 SNP_A-1941978 235805767
5480 SNP_A-4198723 235808507
5481 SNP_A-2304626 235809144
5482 SNP_A-4223424 235821811
5483 SNP_A-4204313 235821826
5484 SNP_A-2206969 235832693
5485 SNP_A-1989895 235885637
5486 SNP_A-2059339 235887079
5487 SNP_A-4199979 235891097
5488 SNP_A-1888827 235891567
5489 SNP_A-2162315 235892296
5490 SNP_A-2088197 235929210
5491 SNP_A-1822379 235929833
5492 SNP_A-2142471 235936327
5493 SNP_A-2116221 235942911
5494 SNP_A-4192541 235978919
5495 SNP_A-1989932 236004497
5496 SNP_A-1888153 236018105
5497 SNP_A-4194197 236061906
5498 SNP_A-4231156 236063710
5499 SNP_A-2045117 236066593
5500 SNP_A-4229070 236067490
5501 SNP_A-4193582 236067506
5502 SNP_A-1922347 236079393
5503 SNP_A-2286209 236079797
5504 SNP_A-2073852 236080130
5505 SNP_A-1927770 236082428
5506 SNP_A-1895551 236083792
5507 SNP_A-4229457 236083860
5508 SNP_A-4216268 236083873
5509 SNP_A-2220019 236087608
5510 SNP_A-1795040 236099427
5511 SNP_A-1989961 236101724
5512 SNP_A-2150665 236122241
5513 SNP_A-2111779 236124612
5514 SNP_A-2198293 236124647
5515 SNP_A-2023415 236163509
5516 SNP_A-2235658 236165713
5517 SNP_A-2061560 236167878
5518 SNP_A-2000816 236175958
5519 SNP_A-1790467 236192412
5520 SNP_A-2168193 236192659
5521 SNP_A-2220287 236204271
5522 SNP_A-1862106 236249142
5523 SNP_A-1990006 236252511
5524 SNP_A-2000817 236254133
5525 SNP_A-2066168 236363914
5526 SNP_A-2074267 236364191
5527 SNP_A-1883192 236364647
5528 SNP_A-2115007 236366252
5529 SNP_A-2043883 236428045
5530 SNP_A-1990028 236434231
5531 SNP_A-2267186 236441072
5532 SNP_A-2253291 236443258
5533 SNP_A-2041207 236455772
5534 SNP_A-2040753 236460294
5535 SNP_A-2057361 236486805
5536 SNP_A-2157039 236496027
5537 SNP_A-1895952 236496293
5538 SNP_A-4213986 236499315
5539 SNP_A-2297741 236540642
5540 SNP_A-1866741 236543413
5541 SNP_A-1826711 236602714
5542 SNP_A-2225134 236603011
5543 SNP_A-4216886 236610326
5544 SNP_A-1826363 236610629
5545 SNP_A-1990064 236614549
5546 SNP_A-1990065 236614613
5547 SNP_A-1821315 236643237
5548 SNP_A-2154897 236690345
5549 SNP_A-4204732 236696202
5550 SNP_A-4193891 236697582
5551 SNP_A-1990098 236699363
5552 SNP_A-2259043 236705735
5553 SNP_A-2075283 236705948
5554 SNP_A-2269418 236735058
5555 SNP_A-1990131 236751830
5556 SNP_A-1919576 236766498
5557 SNP_A-1885130 236791956
5558 SNP_A-2144436 236792088
5559 SNP_A-4218801 236792190
5560 SNP_A-1844020 236792385
5561 SNP_A-2161707 236796566
5562 SNP_A-1887569 236818258
5563 SNP_A-1933441 236818560
5564 SNP_A-2032928 236822419
5565 SNP_A-1990155 236824948
5566 SNP_A-1990156 236825154
5567 SNP_A-4222709 236829721
5568 SNP_A-2022491 236835909
5569 SNP_A-2166225 236837849
5570 SNP_A-2171917 236840094
5571 SNP_A-1850740 236840184
5572 SNP_A-1990158 236842238
5573 SNP_A-4199488 236842448
5574 SNP_A-4239138 236849682
5575 SNP_A-2243034 236850019
5576 SNP_A-4230319 236852885
5577 SNP_A-2132359 236853065
5578 SNP_A-2074702 236884985
5579 SNP_A-1990166 236891398
5580 SNP_A-2201059 236893518
5581 SNP_A-1990167 236893674
5582 SNP_A-2000821 236893829
5583 SNP_A-2136648 236896259
5584 SNP_A-1925796 236915706
5585 SNP_A-1826105 236921076
5586 SNP_A-2277504 236921701
5587 SNP_A-2163291 236921813
5588 SNP_A-2039055 236956574
5589 SNP_A-1880885 236956735
5590 SNP_A-2042741 236957361
5591 SNP_A-1937246 236959883
5592 SNP_A-1961603 236975098
5593 SNP_A-1956782 236985036
5594 SNP_A-1990178 236986125
5595 SNP_A-2076098 236986551
5596 SNP_A-1990180 236986627
5597 SNP_A-1990183 236995342
5598 SNP_A-4212418 236996964
5599 SNP_A-1826932 237000049
5600 SNP_A-1990188 237005643
5601 SNP_A-2133405 237010989
5602 SNP_A-4233164 237011213
5603 SNP_A-2229015 237013169
5604 SNP_A-1990196 237038067
5605 SNP_A-2278367 237071001
5606 SNP_A-1990202 237079798
5607 SNP_A-2156271 237088307
5608 SNP_A-1846017 237101135
5609 SNP_A-1832885 237123660
5610 SNP_A-2212026 237141304
5611 SNP_A-2252149 237164846
5612 SNP_A-2308819 237183570
5613 SNP_A-4232197 237187974
5614 SNP_A-4232554 237232339
5615 SNP_A-4196962 237232852
5616 SNP_A-4219131 237233314
5617 SNP_A-4236309 237244244
5618 SNP_A-2153180 237248613
5619 SNP_A-1857422 237257920
5620 SNP_A-2136209 237267473
5621 SNP_A-4197500 237267796
5622 SNP_A-1907730 237270561
5623 SNP_A-2044171 237270925
5624 SNP_A-2296016 237273021
5625 SNP_A-1834445 237282144
5626 SNP_A-2054821 237282397
5627 SNP_A-4237160 237294093
5628 SNP_A-2173469 237294737
5629 SNP_A-2138043 237296918
5630 SNP_A-1846784 237297475
5631 SNP_A-2127683 237329404
5632 SNP_A-1827003 237330558
5633 SNP_A-1872655 237330614
5634 SNP_A-1990276 237349926
5635 SNP_A-4212438 237363581
5636 SNP_A-4212439 237364046
5637 SNP_A-4212440 237373091
5638 SNP_A-2163449 237375239
5639 SNP_A-1940092 237387836
5640 SNP_A-2278995 237394890
5641 SNP_A-1948268 237409379
5642 SNP_A-2089525 237417161
5643 SNP_A-2062667 237417351
5644 SNP_A-2135370 237417439
5645 SNP_A-1861276 237422778
5646 SNP_A-1791711 237497120
5647 SNP_A-4212445 237505708
5648 SNP_A-2073272 237505933
5649 SNP_A-1907396 237511334
5650 SNP_A-2062328 237511376
5651 SNP_A-4226604 237578422
5652 SNP_A-2292446 237647921
5653 SNP_A-2036066 237659157
5654 SNP_A-4200767 237725234
5655 SNP_A-2088338 237725458
5656 SNP_A-1990331 237752800
5657 SNP_A-1990340 237766123
5658 SNP_A-4212453 237766944
5659 SNP_A-1800021 237780096
5660 SNP_A-2162564 237783742
5661 SNP_A-1810229 237847789
5662 SNP_A-4223316 237867474
5663 SNP_A-1916502 237893282
5664 SNP_A-1922924 237893611
5665 SNP_A-2290150 237906730
5666 SNP_A-4228589 237937244
5667 SNP_A-2045520 237944344
5668 SNP_A-1804035 237952433
5669 SNP_A-1990393 237958134
5670 SNP_A-2265163 237969464
5671 SNP_A-4220429 237991493
5672 SNP_A-2096116 237991732
5673 SNP_A-1846513 237993655
5674 SNP_A-2095869 237996528
5675 SNP_A-2268895 238001164
5676 SNP_A-2123516 238001974
5677 SNP_A-1874651 238012394
5678 SNP_A-1799612 238022299
5679 SNP_A-1823896 238022588
5680 SNP_A-4207369 238024765
5681 SNP_A-2141801 238025245
5682 SNP_A-1799033 238025291
5683 SNP_A-2039972 238040793
5684 SNP_A-2126156 238050674
5685 SNP_A-1941358 238050917
5686 SNP_A-1820144 238061529
5687 SNP_A-1947750 238061912
5688 SNP_A-4222114 238081931
5689 SNP_A-2190178 238084930
5690 SNP_A-4212478 238114921
5691 SNP_A-2216365 238115248
5692 SNP_A-2243016 238115275
5693 SNP_A-2290328 238131161
5694 SNP_A-1869406 238136810
5695 SNP_A-2064676 238162426
5696 SNP_A-1852148 238171409
5697 SNP_A-2035567 238181163
5698 SNP_A-2269610 238186372
5699 SNP_A-2000828 238190519
5700 SNP_A-1927945 238190813
5701 SNP_A-2216244 238191025
5702 SNP_A-4224843 238207186
5703 SNP_A-2092787 238207609
5704 SNP_A-4234669 238217562
5705 SNP_A-1900502 238218700
5706 SNP_A-2244821 238239018
5707 SNP_A-4197370 238250409
5708 SNP_A-1990466 238258277
5709 SNP_A-1808764 238270763
5710 SNP_A-2303986 238288014
5711 SNP_A-1894279 238292083
5712 SNP_A-2181820 238294812
5713 SNP_A-2227085 238306648
5714 SNP_A-4196207 238349704
5715 SNP_A-2080035 238353396
5716 SNP_A-2259881 238353478
5717 SNP_A-2075007 238361987
5718 SNP_A-2111344 238374770
5719 SNP_A-4225737 238375005
5720 SNP_A-1943131 238375033
5721 SNP_A-1944248 238379058
5722 SNP_A-2278415 238406541
5723 SNP_A-1990504 238425108
5724 SNP_A-1797636 238433085
5725 SNP_A-1990514 238473786
5726 SNP_A-1792578 238478161
5727 SNP_A-2167630 238486712
5728 SNP_A-2058839 238491480
5729 SNP_A-1929242 238494888
5730 SNP_A-2069347 238502410
5731 SNP_A-2310662 238506340
5732 SNP_A-2259627 238512719
5733 SNP_A-1841178 238514073
5734 SNP_A-1907358 238516765
5735 SNP_A-1908280 238519250
5736 SNP_A-2227761 238542181
5737 SNP_A-1831792 238559357
5738 SNP_A-4206207 238559913
5739 SNP_A-2118210 238564852
5740 SNP_A-2233680 238564870
5741 SNP_A-2113297 238599975
5742 SNP_A-2123764 238614692
5743 SNP_A-2158682 238618846
5744 SNP_A-2162486 238669937
5745 SNP_A-2026801 238677465
5746 SNP_A-1798183 238678237
5747 SNP_A-1990578 238685992
5748 SNP_A-1845364 238686276
5749 SNP_A-2276214 238686777
5750 SNP_A-1897216 238686801
5751 SNP_A-2085486 238686908
5752 SNP_A-2052226 238703639
5753 SNP_A-2259476 238704194
5754 SNP_A-4229577 238721250
5755 SNP_A-1961589 238721953
5756 SNP_A-2110206 238727441
5757 SNP_A-4203586 238727657
5758 SNP_A-2172118 238760625
5759 SNP_A-2155077 238760786
5760 SNP_A-4194459 238807399
5761 SNP_A-2061031 238829906
5762 SNP_A-2274115 238837411
5763 SNP_A-1808703 238839906
5764 SNP_A-1960855 238840289
5765 SNP_A-2247577 238866166
5766 SNP_A-1990628 238876820
5767 SNP_A-4219784 238952981
5768 SNP_A-2274648 238981638
5769 SNP_A-2238030 238998662
5770 SNP_A-2118256 239009723
5771 SNP_A-1944765 239009755
5772 SNP_A-2214598 239039870
5773 SNP_A-1838943 239040302
5774 SNP_A-2110862 239041073
5775 SNP_A-2241950 239049800
5776 SNP_A-2075317 239052204
5777 SNP_A-1990673 239054377
5778 SNP_A-2210551 239055012
5779 SNP_A-2034715 239078819
5780 SNP_A-4201064 239079402
5781 SNP_A-2282934 239083316
5782 SNP_A-2256631 239113528
5783 SNP_A-2086908 239115345
5784 SNP_A-2040680 239116841
5785 SNP_A-1823485 239205774
5786 SNP_A-2148491 239206315
5787 SNP_A-1958426 239237600
5788 SNP_A-1841341 239262629
5789 SNP_A-4212548 239266618
5790 SNP_A-1941505 239277091
5791 SNP_A-2137677 239284934
5792 SNP_A-2071936 239309118
5793 SNP_A-4195206 239309252
5794 SNP_A-1861834 239314127
5795 SNP_A-4237056 239346167
5796 SNP_A-2240881 239346926
5797 SNP_A-4230494 239347433
5798 SNP_A-2242744 239355133
5799 SNP_A-1809374 239364523
5800 SNP_A-2076934 239413199
5801 SNP_A-1804236 239442289
5802 SNP_A-4219511 239446255
5803 SNP_A-4236764 239451145
5804 SNP_A-2239864 239454752
5805 SNP_A-2266357 239466468
5806 SNP_A-1914318 239467126
5807 SNP_A-2087823 239467334
5808 SNP_A-1936436 239467593
5809 SNP_A-1990722 239467777
5810 SNP_A-2000833 239467911
5811 SNP_A-2052898 239469785
5812 SNP_A-2273219 239470120
5813 SNP_A-2290363 239479081
5814 SNP_A-4212549 239498674
5815 SNP_A-2089210 239501091
5816 SNP_A-2196470 239511404
5817 SNP_A-2086352 239512375
5818 SNP_A-2154801 239524725
5819 SNP_A-2118273 239557424
5820 SNP_A-4200099 239561201
5821 SNP_A-1990727 239562830
5822 SNP_A-4229276 239567833
5823 SNP_A-4213987 239592130
5824 SNP_A-4200709 239593099
5825 SNP_A-1934578 239600015
5826 SNP_A-1990730 239601059
5827 SNP_A-2051260 239604960
5828 SNP_A-1803165 239605537
5829 SNP_A-1913806 239605732
5830 SNP_A-1861185 239613374
5831 SNP_A-2096700 239616865
5832 SNP_A-2251653 239616973
5833 SNP_A-2194419 239621226
5834 SNP_A-1990731 239635857
5835 SNP_A-1990732 239635950
5836 SNP_A-2112829 239639469
5837 SNP_A-2000834 239640003
5838 SNP_A-1845649 239640279
5839 SNP_A-2268768 239647906
5840 SNP_A-4204301 239652122
5841 SNP_A-1990734 239652425
5842 SNP_A-1990737 239653310
5843 SNP_A-1799035 239677310
5844 SNP_A-2141209 239700036
5845 SNP_A-1938031 239706204
5846 SNP_A-2250254 239706677
5847 SNP_A-1932084 239717641
5848 SNP_A-1921997 239720834
5849 SNP_A-1781903 239725982
5850 SNP_A-2148146 239738261
5851 SNP_A-1858366 239745930
5852 SNP_A-2022905 239767429
5853 SNP_A-1913577 239772973
5854 SNP_A-2196841 239773156
5855 SNP_A-1914328 239773429
5856 SNP_A-1957701 239773725
5857 SNP_A-1876850 239773816
5858 SNP_A-2269847 239774362
5859 SNP_A-4221145 239787182
5860 SNP_A-1880903 239787453
5861 SNP_A-2291629 239796677
5862 SNP_A-2231294 239839650
5863 SNP_A-1958564 239866161
5864 SNP_A-1816097 239866947
5865 SNP_A-2199761 239876519
5866 SNP_A-2241193 239896709
5867 SNP_A-1835106 239903600
5868 SNP_A-2226512 239946987
5869 SNP_A-2127787 239951352
5870 SNP_A-4203835 239957663
5871 SNP_A-2058361 239957842
5872 SNP_A-2299269 239972890
5873 SNP_A-1878873 239978535
5874 SNP_A-1955917 239992773
5875 SNP_A-4205955 239992859
5876 SNP_A-2222002 240049053
5877 SNP_A-1815189 240049989
5878 SNP_A-1832057 240059906
5879 SNP_A-2067830 240060806
5880 SNP_A-2066047 240071458
5881 SNP_A-1946364 240077197
5882 SNP_A-2259783 240077250
5883 SNP_A-2146180 240092967
5884 SNP_A-4225384 240106752
5885 SNP_A-4205082 240107314
5886 SNP_A-1817610 240124163
5887 SNP_A-4194791 240153642
5888 SNP_A-2023847 240153829
5889 SNP_A-1841903 240172919
5890 SNP_A-2268618 240267507
5891 SNP_A-1930817 240267870
5892 SNP_A-1815522 240268921
5893 SNP_A-1849631 240333057
5894 SNP_A-2241209 240338998
5895 SNP_A-2285692 240352327
5896 SNP_A-2215669 240376669
5897 SNP_A-2051540 240394845
5898 SNP_A-2148185 240396437
5899 SNP_A-2069671 240397706
5900 SNP_A-2043798 240422651
5901 SNP_A-2022412 240423961
5902 SNP_A-1805514 240426890
5903 SNP_A-2235617 240430321
5904 SNP_A-2073857 240436381
5905 SNP_A-4225120 240448407
5906 SNP_A-2111378 240451661
5907 SNP_A-1832738 240451988
5908 SNP_A-2281105 240454472
5909 SNP_A-4193146 240475723
5910 SNP_A-4213989 240477737
5911 SNP_A-2054761 240485855
5912 SNP_A-1798317 240485873
5913 SNP_A-1888300 240516220
5914 SNP_A-2056075 240532278
5915 SNP_A-4212585 240543610
5916 SNP_A-1956574 240543719
5917 SNP_A-1990920 240543878
5918 SNP_A-1803619 240566851
5919 SNP_A-1990940 240598242
5920 SNP_A-4235945 240608320
5921 SNP_A-1925887 240609496
5922 SNP_A-2237586 240622572
5923 SNP_A-2163339 240627359
5924 SNP_A-4222866 240640372
5925 SNP_A-1846626 240661491
5926 SNP_A-1990958 240665001
5927 SNP_A-2304866 240670496
5928 SNP_A-2138391 240687650
5929 SNP_A-1929400 240702305
5930 SNP_A-2212437 240723611
5931 SNP_A-2034931 240728663
5932 SNP_A-1801790 240730525
5933 SNP_A-2243166 240731095
5934 SNP_A-2137783 240734663
5935 SNP_A-1797493 240735242
5936 SNP_A-1822408 240735926
5937 SNP_A-1933022 240741355
5938 SNP_A-1925566 240757558
5939 SNP_A-2137869 240762262
5940 SNP_A-2257958 240770898
5941 SNP_A-2202959 240775183
5942 SNP_A-1918544 240812184
5943 SNP_A-4204563 240825367
5944 SNP_A-4213990 240827975
5945 SNP_A-1812034 240851612
5946 SNP_A-1890129 240858333
5947 SNP_A-1800091 240867417
5948 SNP_A-1816752 240873244
5949 SNP_A-1781531 240873483
5950 SNP_A-2105793 240873685
5951 SNP_A-2234911 240902792
5952 SNP_A-1838406 240907531
5953 SNP_A-4223614 240921054
5954 SNP_A-2281779 240921921
5955 SNP_A-2313714 240926303
5956 SNP_A-2045310 240929521
5957 SNP_A-2267144 240936508
5958 SNP_A-2000853 240941508
5959 SNP_A-4218791 240941582
5960 SNP_A-2191824 240958452
5961 SNP_A-4222482 240983104
5962 SNP_A-4222250 240983499
5963 SNP_A-2273784 241012792
5964 SNP_A-2254240 241020537
5965 SNP_A-1805469 241072609
5966 SNP_A-2295204 241103290
5967 SNP_A-1954976 241157040
5968 SNP_A-1917037 241450284
5969 SNP_A-1938811 241500277
5970 SNP_A-1916756 241554809
5971 SNP_A-2156936 241565156
5972 SNP_A-2171001 241572464
5973 SNP_A-1787691 241640012
5974 SNP_A-1991137 241648937
5975 SNP_A-1808393 241665293
5976 SNP_A-1905103 241675590
5977 SNP_A-1869740 241724653
5978 SNP_A-1892365 241788349
5979 SNP_A-2000858 241870545
5980 SNP_A-1816242 241964397
5981 SNP_A-4212634 241968593
5982 SNP_A-2091911 241976025
5983 SNP_A-1844493 241976690
5984 SNP_A-2155593 241987005
5985 SNP_A-4213991 242021275
5986 SNP_A-1814838 242125747
5987 SNP_A-2093706 242130932
5988 SNP_A-2091408 242131187
5989 SNP_A-1792511 242168945
5990 SNP_A-1991178 242190014
5991 SNP_A-4192640 242192349
5992 SNP_A-2201953 242206848
5993 SNP_A-2193409 242222349
5994 SNP_A-1921985 242229317
5995 SNP_A-1934649 242234859
5996 SNP_A-2241687 242234958
5997 SNP_A-2301338 242253243
5998 SNP_A-1956445 242255265
5999 SNP_A-2156707 242293263
6000 SNP_A-2229822 242315657
6001 SNP_A-4213992 242323168
6002 SNP_A-4204890 242330063
6003 SNP_A-1936697 242344510
6004 SNP_A-1812841 242350027
6005 SNP_A-4229555 242373852
6006 SNP_A-4237318 242380118
6007 SNP_A-4206418 242395340
6008 SNP_A-4236906 242395353
6009 SNP_A-2121278 242401130
6010 SNP_A-2168333 242423341
6011 SNP_A-2000862 242437573
6012 SNP_A-4213993 242438500
6013 SNP_A-2300826 242447174
6014 SNP_A-4223870 242459439
6015 SNP_A-4204417 242459501
6016 SNP_A-1864768 242468344
6017 SNP_A-1991217 242472669
6018 SNP_A-2277030 242477264
6019 SNP_A-2050230 242478507
6020 SNP_A-2219518 242526406
6021 SNP_A-2100967 242543378
6022 SNP_A-1953998 242545144
6023 SNP_A-1991244 242559534
6024 SNP_A-1928066 242560459
6025 SNP_A-1867171 242560851
6026 SNP_A-1991246 242563962
6027 SNP_A-2077295 242586480
6028 SNP_A-1925527 242586694
6029 SNP_A-4226041 242620130
6030 SNP_A-2106030 242620417
6031 SNP_A-2274111 242631649
6032 SNP_A-2027359 242645670
6033 SNP_A-1933933 242709852
6034 SNP_A-2082081 242720057
6035 SNP_A-4196103 242817652
6036 SNP_A-1961011 242844667
6037 SNP_A-2311364 242844969
6038 SNP_A-1903773 242852618
6039 SNP_A-2079524 242853622
6040 SNP_A-2000866 242854438
6041 SNP_A-1873004 242859973
6042 SNP_A-2000868 242881028
6043 SNP_A-1901673 242921444
6044 SNP_A-1820403 242951908
6045 SNP_A-2269473 242982202
6046 SNP_A-1791640 243005121
6047 SNP_A-2132327 243027301
6048 SNP_A-1948158 243054848
6049 SNP_A-1923312 243055724
6050 SNP_A-1847639 243069653
6051 SNP_A-1871317 243179143
6052 SNP_A-4213996 243208879
6053 SNP_A-1991262 243226190
6054 SNP_A-2167300 243228691
6055 SNP_A-1947839 243235637
6056 SNP_A-4194666 243264853
6057 SNP_A-1991273 243290590
6058 SNP_A-1900203 243295509
6059 SNP_A-1870549 243305618
6060 SNP_A-4194708 243356734
6061 SNP_A-2155675 243382610
6062 SNP_A-1828578 243430046
6063 SNP_A-1960707 243453478
6064 SNP_A-1798799 243472916
6065 SNP_A-2192033 243485054
6066 SNP_A-2079748 243485248
6067 SNP_A-2000870 243489200
6068 SNP_A-2122384 243509160
6069 SNP_A-2097166 243515509
6070 SNP_A-1863019 243516558
6071 SNP_A-2036603 243519469
6072 SNP_A-2163571 243557314
6073 SNP_A-2258960 243566643
6074 SNP_A-1817532 243587406
6075 SNP_A-1792855 243617017
6076 SNP_A-1840711 243619933
6077 SNP_A-1991328 243631246
6078 SNP_A-2210976 243634383
6079 SNP_A-4212666 243643080
6080 SNP_A-1818246 243646876
6081 SNP_A-2153114 243657952
6082 SNP_A-1789452 243675756
6083 SNP_A-2120080 243692333
6084 SNP_A-2279618 243692662
6085 SNP_A-2251966 243712973
6086 SNP_A-2055983 243765708
6087 SNP_A-4213997 243775452
6088 SNP_A-4220392 243832982
6089 SNP_A-2243262 243833064
6090 SNP_A-2285903 243837265
6091 SNP_A-2118710 243846339
6092 SNP_A-4217222 243847383
6093 SNP_A-2192721 243848124
6094 SNP_A-4193763 243887183
6095 SNP_A-2176694 243887251
6096 SNP_A-4196024 243892981
6097 SNP_A-1820934 243893280
6098 SNP_A-1938834 243893600
6099 SNP_A-2266813 243904424
6100 SNP_A-2190171 243965245
6101 SNP_A-1827340 243968168
6102 SNP_A-2115390 243972535
6103 SNP_A-1871904 243973996
6104 SNP_A-2272149 243987486
6105 SNP_A-2196613 243991700
6106 SNP_A-2299552 243992661
6107 SNP_A-2179555 243993108
6108 SNP_A-2289624 243997872
6109 SNP_A-2240439 244006957
6110 SNP_A-1916797 244026489
6111 SNP_A-1810174 244026709
6112 SNP_A-1880475 244026929
6113 SNP_A-2055827 244026999
6114 SNP_A-4205302 244087583
6115 SNP_A-2226278 244091816
6116 SNP_A-2079408 244095165
6117 SNP_A-2198222 244157738
6118 SNP_A-2197694 244182625
6119 SNP_A-1926504 244215533
6120 SNP_A-2054474 244225114
6121 SNP_A-4202279 244287369
6122 SNP_A-1954572 244296474
6123 SNP_A-2271475 244297352
6124 SNP_A-1991446 244304183
6125 SNP_A-1824865 244321461
6126 SNP_A-2278275 244334189
6127 SNP_A-1895129 244335712
6128 SNP_A-1955158 244372848
6129 SNP_A-2279254 244376453
6130 SNP_A-2143488 244396685
6131 SNP_A-4217400 244396799
6132 SNP_A-1841419 244444664
6133 SNP_A-4205208 244460259
6134 SNP_A-4223288 244460855
6135 SNP_A-2149662 244460943
6136 SNP_A-4205631 244499833
6137 SNP_A-1959291 244543483
6138 SNP_A-2101556 244545802
6139 SNP_A-1957787 244550486
6140 SNP_A-2180029 244573359
6141 SNP_A-2039351 244604306
6142 SNP_A-1803596 244679864
6143 SNP_A-1888581 244690666
6144 SNP_A-2163843 244693319
6145 SNP_A-2056777 244707266
6146 SNP_A-4196204 244732016
6147 SNP_A-2095579 244755258
6148 SNP_A-1894050 244771186
6149 SNP_A-4225387 244771788
6150 SNP_A-1829248 244771900
6151 SNP_A-2178022 244772132
6152 SNP_A-2031744 244776714
6153 SNP_A-1821158 244847180
6154 SNP_A-2244908 244854654
6155 SNP_A-2220523 244896239
6156 SNP_A-2000878 244897111
6157 SNP_A-2197362 244907057
6158 SNP_A-2166302 244919823
6159 SNP_A-1851947 244940017
6160 SNP_A-2181401 244997187
6161 SNP_A-1933388 244998415
6162 SNP_A-1892827 244998481
6163 SNP_A-2243885 244998973
6164 SNP_A-2214929 245012445
6165 SNP_A-2049270 245012644
6166 SNP_A-4221866 245023777
6167 SNP_A-2299842 245035230
6168 SNP_A-1914636 245040810
6169 SNP_A-2195261 245041061
6170 SNP_A-2228493 245041559
6171 SNP_A-4230653 245041638
6172 SNP_A-2152174 245059321
6173 SNP_A-2201498 245059590
6174 SNP_A-2051121 245094273
6175 SNP_A-1991503 245094402
6176 SNP_A-2030385 245122050
6177 SNP_A-2107046 245132095
6178 SNP_A-4195577 245136572
6179 SNP_A-2076336 245146945
6180 SNP_A-2153991 245197200
6181 SNP_A-2127212 245228150
6182 SNP_A-2164016 245233366
6183 SNP_A-4219604 245255071
6184 SNP_A-2164870 245263162
6185 SNP_A-2175415 245271679
6186 SNP_A-4205112 245307486
6187 SNP_A-4212694 245373456
6188 SNP_A-1991531 245373540
6189 SNP_A-2203488 245379098
6190 SNP_A-1792376 245387491
6191 SNP_A-2303311 245389883
6192 SNP_A-1955485 245406391
6193 SNP_A-2114050 245432471
6194 SNP_A-1886102 245439295
6195 SNP_A-1991550 245460278
6196 SNP_A-2052956 245467027
6197 SNP_A-2169180 245535052
6198 SNP_A-2207902 245537459
6199 SNP_A-2193755 245537744
6200 SNP_A-2214268 245553044
6201 SNP_A-1792474 245553301
6202 SNP_A-2279530 245553359
6203 SNP_A-2042587 245574531
6204 SNP_A-1791873 245575075
6205 SNP_A-2280791 245633498
6206 SNP_A-1900052 245634674
6207 SNP_A-2099006 245642391
6208 SNP_A-2098659 245651266
6209 SNP_A-1842019 245665693
6210 SNP_A-1850665 245667980
6211 SNP_A-4204704 245683659
6212 SNP_A-1884957 245702638
6213 SNP_A-2279909 245764787
6214 SNP_A-1917889 245769509
6215 SNP_A-1921939 245790293
6216 SNP_A-1920345 245795585
6217 SNP_A-1872228 245819830
6218 SNP_A-2036970 245819957
6219 SNP_A-1918156 245830480
6220 SNP_A-1802946 245847728
6221 SNP_A-1901164 245851766
6222 SNP_A-4217853 245934736
6223 SNP_A-2125703 245941138
6224 SNP_A-4234006 245991996
6225 SNP_A-2298224 246009959
6226 SNP_A-4196572 246034128
6227 SNP_A-4204753 246034150
6228 SNP_A-2127993 246034328
6229 SNP_A-1947855 246047299
6230 SNP_A-2211621 246047487
6231 SNP_A-2035828 246051092
6232 SNP_A-2115575 246064864
6233 SNP_A-1825693 246066942
6234 SNP_A-2203893 246071237
6235 SNP_A-4228621 246078934
6236 SNP_A-4202879 246080053
6237 SNP_A-4235126 246089002
6238 SNP_A-2158248 246098389
6239 SNP_A-2145592 246127164
6240 SNP_A-4217974 246159169
6241 SNP_A-2208069 246195552
6242 SNP_A-1823334 246217253
6243 SNP_A-1825338 246259734
6244 SNP_A-2114712 246268967
6245 SNP_A-2065406 246411542
6246 SNP_A-4235169 246415547
6247 SNP_A-4239708 246420244
6248 SNP_A-2000883 246442693
6249 SNP_A-2169767 246459828
6250 SNP_A-1855899 246478512
6251 SNP_A-2000884 246488966
6252 SNP_A-2000885 246489126
6253 SNP_A-1785733 246493107
6254 SNP_A-4222142 246495261
6255 SNP_A-4195834 246495693
6256 SNP_A-1817195 246514933
6257 SNP_A-2140086 246530365
6258 SNP_A-2206572 246531667
6259 SNP_A-2170005 246533461
6260 SNP_A-1856703 246533715
6261 SNP_A-1824329 246550598
6262 SNP_A-4231851 246551181
6263 SNP_A-1851357 246559032
6264 SNP_A-1867982 246589303
6265 SNP_A-2212385 246589519
6266 SNP_A-2073769 246590177
6267 SNP_A-1905524 246617517
6268 SNP_A-1887353 246618183
6269 SNP_A-2078794 246627364
6270 SNP_A-4240995 246628902
6271 SNP_A-1909342 246642511
6272 SNP_A-2000888 246645245
6273 SNP_A-4219805 246933526
6274 SNP_A-2278131 247040508
6275 SNP_A-2244055 247044698
6276 SNP_A-4194556 247083332
