# Supplementary material for: Genetic Structure of the Spanish Population
Source: BMC Genomics. 2010 May 25;11:326. doi: 10.1186/1471-2164-11-326 (PMC2887418; doi:10.1186/1471-2164-11-326)
Supplement: Additional file 1 — List of haplotype blocks across all autosomal chromosomes in the Spanish population. Each block is described by the SNPs that compose it, the major haplotypes with haplotypic frequencies, and the LD (D') among adjacent blocks. For each chromosome, the correspondence list between the SNP names and numbers is included in a separate table. [file 1471-2164-11-326-S1.ZIP › chr20.snpkey.txt]

1 SNP_A-2163138 17408
2 SNP_A-1807249 86125
3 SNP_A-1810885 86148
4 SNP_A-1967421 86460
5 SNP_A-4208755 86555
6 SNP_A-1876447 87173
7 SNP_A-4206328 87409
8 SNP_A-4195618 87576
9 SNP_A-2188425 88280
10 SNP_A-4204493 88695
11 SNP_A-4240545 116466
12 SNP_A-2264709 126856
13 SNP_A-2029409 134405
14 SNP_A-1881949 165074
15 SNP_A-1786318 165281
16 SNP_A-2108947 169942
17 SNP_A-1893340 178177
18 SNP_A-2029396 184992
19 SNP_A-2197623 185618
20 SNP_A-2090560 203240
21 SNP_A-1798955 236922
22 SNP_A-2040597 236996
23 SNP_A-2272168 289946
24 SNP_A-4238000 304785
25 SNP_A-2198314 308460
26 SNP_A-1942793 352407
27 SNP_A-1893703 398704
28 SNP_A-2229494 424285
29 SNP_A-1893281 436433
30 SNP_A-1786772 441205
31 SNP_A-1934537 441243
32 SNP_A-4224644 441609
33 SNP_A-2092593 450937
34 SNP_A-1967429 484536
35 SNP_A-2265605 557367
36 SNP_A-2116778 567392
37 SNP_A-1967432 574164
38 SNP_A-2122769 607441
39 SNP_A-1785249 623322
40 SNP_A-1831622 624442
41 SNP_A-4208757 649631
42 SNP_A-1805142 654759
43 SNP_A-1967433 664233
44 SNP_A-1805219 692415
45 SNP_A-1886355 692450
46 SNP_A-4240060 692847
47 SNP_A-1791732 701917
48 SNP_A-1895170 711195
49 SNP_A-4228085 732958
50 SNP_A-1967436 754878
51 SNP_A-1860709 780763
52 SNP_A-1892923 792672
53 SNP_A-2121949 805377
54 SNP_A-4208758 860626
55 SNP_A-2007178 874585
56 SNP_A-2085116 909527
57 SNP_A-4238041 914504
58 SNP_A-2084321 923877
59 SNP_A-4233815 927720
60 SNP_A-2311692 931957
61 SNP_A-1892714 979043
62 SNP_A-1942899 987416
63 SNP_A-1793694 988861
64 SNP_A-2194607 988936
65 SNP_A-2099627 989244
66 SNP_A-2007180 989549
67 SNP_A-2007181 1012620
68 SNP_A-1888057 1059874
69 SNP_A-4232603 1060168
70 SNP_A-2146207 1082900
71 SNP_A-2299925 1083413
72 SNP_A-2284186 1125199
73 SNP_A-2237190 1162814
74 SNP_A-1821745 1200492
75 SNP_A-2121123 1212026
76 SNP_A-2177590 1262265
77 SNP_A-4239798 1288390
78 SNP_A-2190520 1290026
79 SNP_A-1886446 1290533
80 SNP_A-2243589 1291807
81 SNP_A-1816123 1311295
82 SNP_A-1786112 1333863
83 SNP_A-2303981 1335340
84 SNP_A-1856810 1345439
85 SNP_A-4237785 1345898
86 SNP_A-2148822 1350161
87 SNP_A-2293407 1350213
88 SNP_A-2037923 1350295
89 SNP_A-2189099 1354877
90 SNP_A-1871071 1361092
91 SNP_A-2110711 1364521
92 SNP_A-2029223 1364737
93 SNP_A-1829505 1373078
94 SNP_A-1933060 1385148
95 SNP_A-2030165 1393821
96 SNP_A-2252140 1409415
97 SNP_A-4218024 1415917
98 SNP_A-2007190 1428341
99 SNP_A-4196094 1437630
100 SNP_A-1821876 1438028
101 SNP_A-1929381 1452992
102 SNP_A-1831547 1461443
103 SNP_A-2118395 1484360
104 SNP_A-2199368 1547142
105 SNP_A-4234772 1558551
106 SNP_A-1795723 1563959
107 SNP_A-2064793 1574843
108 SNP_A-2271303 1578823
109 SNP_A-1967451 1580271
110 SNP_A-2116386 1596606
111 SNP_A-1789319 1599602
112 SNP_A-1839578 1604854
113 SNP_A-1951398 1606258
114 SNP_A-1866548 1627534
115 SNP_A-2084602 1627805
116 SNP_A-4208761 1629670
117 SNP_A-4208762 1629929
118 SNP_A-1864052 1632652
119 SNP_A-2212970 1665028
120 SNP_A-1967455 1674903
121 SNP_A-4229580 1676212
122 SNP_A-2172253 1676464
123 SNP_A-1804814 1676482
124 SNP_A-2314309 1688443
125 SNP_A-4229589 1715286
126 SNP_A-2024853 1729754
127 SNP_A-2037244 1730667
128 SNP_A-1791966 1787408
129 SNP_A-1903006 1804533
130 SNP_A-4222813 1805228
131 SNP_A-2212627 1810420
132 SNP_A-2254672 1810930
133 SNP_A-2007197 1811025
134 SNP_A-2007198 1811216
135 SNP_A-1863495 1813198
136 SNP_A-2178007 1813507
137 SNP_A-4193751 1834493
138 SNP_A-2040056 1857840
139 SNP_A-2275291 1861481
140 SNP_A-1954098 1888504
141 SNP_A-2204198 1889171
142 SNP_A-2274268 1926301
143 SNP_A-4235476 1971929
144 SNP_A-1967460 1973876
145 SNP_A-4195146 1985867
146 SNP_A-4214640 1995179
147 SNP_A-2007201 1995818
148 SNP_A-2212426 2025642
149 SNP_A-1823074 2025744
150 SNP_A-2007202 2026823
151 SNP_A-4216852 2050598
152 SNP_A-2268684 2078371
153 SNP_A-2051462 2079189
154 SNP_A-2234389 2080121
155 SNP_A-2025387 2086395
156 SNP_A-2234897 2099350
157 SNP_A-2197164 2110598
158 SNP_A-4208763 2119630
159 SNP_A-1967463 2119649
160 SNP_A-2273863 2146899
161 SNP_A-2232298 2152811
162 SNP_A-2255527 2179084
163 SNP_A-1882706 2223976
164 SNP_A-1784522 2245790
165 SNP_A-2181788 2252376
166 SNP_A-4223008 2252755
167 SNP_A-1956880 2252832
168 SNP_A-4231479 2285295
169 SNP_A-1928094 2285878
170 SNP_A-4219064 2286224
171 SNP_A-2238545 2293114
172 SNP_A-1912494 2293631
173 SNP_A-4228465 2296149
174 SNP_A-1949918 2296255
175 SNP_A-2111836 2297390
176 SNP_A-2248469 2302193
177 SNP_A-1904978 2345656
178 SNP_A-2175830 2346956
179 SNP_A-2025463 2355028
180 SNP_A-1920025 2355441
181 SNP_A-2168705 2391441
182 SNP_A-1929846 2416296
183 SNP_A-1887290 2425143
184 SNP_A-2068443 2427198
185 SNP_A-1839837 2462130
186 SNP_A-2143231 2475510
187 SNP_A-1885068 2476817
188 SNP_A-1816014 2489703
189 SNP_A-1844333 2503157
190 SNP_A-1891529 2524272
191 SNP_A-1967469 2542190
192 SNP_A-1967471 2542502
193 SNP_A-4196475 2553308
194 SNP_A-2247112 2555429
195 SNP_A-1816238 2565701
196 SNP_A-1853928 2574587
197 SNP_A-1967472 2575370
198 SNP_A-2136690 2575497
199 SNP_A-1853468 2580010
200 SNP_A-2069295 2602925
201 SNP_A-2069616 2676570
202 SNP_A-4204071 2694354
203 SNP_A-2142584 2709728
204 SNP_A-4238529 2715620
205 SNP_A-1967474 2774477
206 SNP_A-1957248 2805854
207 SNP_A-1946552 2811980
208 SNP_A-2115212 2817695
209 SNP_A-2105082 2930521
210 SNP_A-2144330 2953413
211 SNP_A-2307520 2967957
212 SNP_A-2178352 2968090
213 SNP_A-2225968 3112686
214 SNP_A-1897019 3121907
215 SNP_A-1902471 3183494
216 SNP_A-2106646 3183525
217 SNP_A-2218560 3210824
218 SNP_A-2068899 3213359
219 SNP_A-2233390 3224821
220 SNP_A-4233112 3253240
221 SNP_A-4192797 3284977
222 SNP_A-4235968 3314568
223 SNP_A-4229986 3321712
224 SNP_A-2023319 3339191
225 SNP_A-2117301 3400763
226 SNP_A-1906227 3401286
227 SNP_A-4216074 3500199
228 SNP_A-4205205 3501069
229 SNP_A-1822554 3501750
230 SNP_A-4199397 3522892
231 SNP_A-1793446 3535204
232 SNP_A-2219702 3553059
233 SNP_A-2070082 3553336
234 SNP_A-2162389 3557912
235 SNP_A-1783756 3560688
236 SNP_A-2253917 3649425
237 SNP_A-2070458 3681487
238 SNP_A-4239813 3719858
239 SNP_A-2055953 3720913
240 SNP_A-2241134 3732593
241 SNP_A-2237652 3751446
242 SNP_A-1853173 3801420
243 SNP_A-2147213 3837124
244 SNP_A-1841880 3865215
245 SNP_A-2200463 3865397
246 SNP_A-4221848 3882766
247 SNP_A-1803992 3918173
248 SNP_A-1853358 3926536
249 SNP_A-1967492 3969135
250 SNP_A-2248774 3976706
251 SNP_A-4196059 3982389
252 SNP_A-4225529 3985627
253 SNP_A-4226893 3986180
254 SNP_A-2176553 3986666
255 SNP_A-1916521 4024588
256 SNP_A-1787023 4083849
257 SNP_A-1797718 4210648
258 SNP_A-1862923 4248071
259 SNP_A-1847011 4282384
260 SNP_A-1967498 4284739
261 SNP_A-1893965 4315040
262 SNP_A-4239599 4320446
263 SNP_A-4221971 4333876
264 SNP_A-2310695 4333896
265 SNP_A-2270022 4334321
266 SNP_A-1967501 4334485
267 SNP_A-1967502 4335111
268 SNP_A-1967503 4335440
269 SNP_A-4197115 4336582
270 SNP_A-2195734 4338249
271 SNP_A-1823067 4338399
272 SNP_A-2119070 4338433
273 SNP_A-4200444 4338527
274 SNP_A-1873001 4350637
275 SNP_A-4208766 4354221
276 SNP_A-4231507 4370540
277 SNP_A-2038305 4401463
278 SNP_A-2085740 4408275
279 SNP_A-2115296 4423430
280 SNP_A-2304671 4444374
281 SNP_A-2248102 4464230
282 SNP_A-1920664 4469289
283 SNP_A-2244656 4469342
284 SNP_A-1916073 4470535
285 SNP_A-2069369 4480048
286 SNP_A-2145345 4480263
287 SNP_A-1859215 4500904
288 SNP_A-2208389 4504395
289 SNP_A-4201665 4524744
290 SNP_A-2213252 4530997
291 SNP_A-2007235 4573558
292 SNP_A-2038252 4631295
293 SNP_A-1877849 4652957
294 SNP_A-4196334 4658445
295 SNP_A-2208549 4667344
296 SNP_A-2201723 4667407
297 SNP_A-2041870 4676075
298 SNP_A-2062006 4677789
299 SNP_A-2234933 4678559
300 SNP_A-4222527 4678670
301 SNP_A-1867345 4679022
302 SNP_A-1893663 4679109
303 SNP_A-2093732 4679142
304 SNP_A-4207439 4679377
305 SNP_A-2283304 4695618
306 SNP_A-4226670 4697032
307 SNP_A-1864456 4697289
308 SNP_A-2180332 4710869
309 SNP_A-4201809 4711108
310 SNP_A-2149979 4737930
311 SNP_A-4240590 4741511
312 SNP_A-2146187 4745284
313 SNP_A-4224420 4770040
314 SNP_A-4218118 4775334
315 SNP_A-4197477 4775547
316 SNP_A-1818498 4791609
317 SNP_A-1909273 4795201
318 SNP_A-2007242 4834490
319 SNP_A-1967516 4835670
320 SNP_A-2007243 4847088
321 SNP_A-4208767 4848964
322 SNP_A-1967517 4858589
323 SNP_A-2029963 4920509
324 SNP_A-2224164 4972237
325 SNP_A-4193018 4981341
326 SNP_A-2237298 5003138
327 SNP_A-2176303 5006061
328 SNP_A-2090911 5007269
329 SNP_A-2086053 5010452
330 SNP_A-2027783 5023777
331 SNP_A-1944630 5093681
332 SNP_A-1967520 5111263
333 SNP_A-1930275 5122039
334 SNP_A-2211229 5133685
335 SNP_A-2292960 5200794
336 SNP_A-2150469 5201641
337 SNP_A-2292383 5224010
338 SNP_A-1952975 5237481
339 SNP_A-1954907 5241919
340 SNP_A-1804873 5242034
341 SNP_A-1909952 5242496
342 SNP_A-1783635 5246668
343 SNP_A-2090381 5246809
344 SNP_A-1967526 5250653
345 SNP_A-1967527 5251028
346 SNP_A-4193901 5274527
347 SNP_A-2007251 5286936
348 SNP_A-1967530 5334160
349 SNP_A-1900878 5357307
350 SNP_A-1899704 5422901
351 SNP_A-2192697 5451607
352 SNP_A-2202164 5453764
353 SNP_A-2007252 5508522
354 SNP_A-2113809 5556428
355 SNP_A-4193833 5558737
356 SNP_A-2237035 5576100
357 SNP_A-1913133 5581405
358 SNP_A-1801901 5581512
359 SNP_A-2125863 5591855
360 SNP_A-1967534 5597186
361 SNP_A-2037620 5604166
362 SNP_A-2239776 5607444
363 SNP_A-2182697 5619460
364 SNP_A-2257553 5625793
365 SNP_A-1799559 5644863
366 SNP_A-2136564 5666009
367 SNP_A-2237156 5666030
368 SNP_A-4221123 5698062
369 SNP_A-2104743 5718997
370 SNP_A-2061040 5728520
371 SNP_A-1967540 5790094
372 SNP_A-1960119 5795881
373 SNP_A-1967543 5821144
374 SNP_A-2053063 5835175
375 SNP_A-4236791 5835344
376 SNP_A-1967546 5853779
377 SNP_A-4214650 5862424
378 SNP_A-1909116 5866473
379 SNP_A-2163506 5866693
380 SNP_A-1967550 5882566
381 SNP_A-1967552 5883385
382 SNP_A-2290749 5884335
383 SNP_A-1967553 5907832
384 SNP_A-4195229 5962954
385 SNP_A-1787520 5997356
386 SNP_A-1934403 6003038
387 SNP_A-2201454 6033216
388 SNP_A-1837133 6036005
389 SNP_A-1847999 6048088
390 SNP_A-4202967 6048230
391 SNP_A-2286632 6067179
392 SNP_A-2204287 6069852
393 SNP_A-4195641 6086415
394 SNP_A-2259327 6092454
395 SNP_A-1967562 6130577
396 SNP_A-2007263 6163030
397 SNP_A-1791482 6170240
398 SNP_A-2251297 6200538
399 SNP_A-2165615 6237592
400 SNP_A-2305069 6264328
401 SNP_A-1949435 6264526
402 SNP_A-2092583 6307041
403 SNP_A-4239666 6309273
404 SNP_A-2167746 6316089
405 SNP_A-1898995 6326809
406 SNP_A-4217249 6326912
407 SNP_A-2201292 6327635
408 SNP_A-4235826 6328022
409 SNP_A-2088131 6328637
410 SNP_A-1967567 6346192
411 SNP_A-1967568 6346572
412 SNP_A-4208771 6347494
413 SNP_A-4228197 6359560
414 SNP_A-2039946 6368731
415 SNP_A-4217521 6369211
416 SNP_A-1831781 6375132
417 SNP_A-1902017 6377864
418 SNP_A-4219787 6378018
419 SNP_A-1913673 6378197
420 SNP_A-4236283 6380432
421 SNP_A-4238552 6409060
422 SNP_A-4208773 6411617
423 SNP_A-1826143 6442546
424 SNP_A-2197690 6490370
425 SNP_A-1910681 6503461
426 SNP_A-1838688 6507149
427 SNP_A-2244415 6541582
428 SNP_A-1967578 6568893
429 SNP_A-1967581 6615135
430 SNP_A-4232741 6618085
431 SNP_A-2307021 6629991
432 SNP_A-4216504 6641128
433 SNP_A-1898934 6641879
434 SNP_A-2311150 6644338
435 SNP_A-2169669 6663443
436 SNP_A-2259329 6685384
437 SNP_A-2280450 6699316
438 SNP_A-2071029 6712536
439 SNP_A-4237993 6731274
440 SNP_A-1844719 6735507
441 SNP_A-4231239 6780152
442 SNP_A-2119702 6829898
443 SNP_A-4204293 6841194
444 SNP_A-2131482 6860028
445 SNP_A-1967585 6873667
446 SNP_A-4234390 6875825
447 SNP_A-2267910 6887434
448 SNP_A-2106160 6897137
449 SNP_A-1967592 6906604
450 SNP_A-1967598 6956824
451 SNP_A-1967599 6962445
452 SNP_A-2046123 6975661
453 SNP_A-1848136 7033280
454 SNP_A-1847676 7054289
455 SNP_A-2206846 7061441
456 SNP_A-1848475 7066592
457 SNP_A-1967601 7081039
458 SNP_A-2094779 7119612
459 SNP_A-2205229 7128056
460 SNP_A-2246366 7163966
461 SNP_A-4205274 7164016
462 SNP_A-2098635 7170314
463 SNP_A-4214651 7173537
464 SNP_A-1967602 7174248
465 SNP_A-1967603 7174483
466 SNP_A-1967604 7200261
467 SNP_A-2229899 7208592
468 SNP_A-2299861 7208616
469 SNP_A-1929180 7211956
470 SNP_A-2082738 7212838
471 SNP_A-2007283 7213038
472 SNP_A-2312667 7213069
473 SNP_A-1921398 7220127
474 SNP_A-4199262 7227387
475 SNP_A-1925584 7263302
476 SNP_A-1967607 7264676
477 SNP_A-2007286 7274467
478 SNP_A-2007288 7283161
479 SNP_A-4214653 7283207
480 SNP_A-2313005 7286596
481 SNP_A-2007293 7316304
482 SNP_A-4208775 7324672
483 SNP_A-2063206 7328696
484 SNP_A-4222345 7331634
485 SNP_A-1875584 7354908
486 SNP_A-2282470 7367920
487 SNP_A-4204608 7386846
488 SNP_A-4236966 7407565
489 SNP_A-2094271 7415296
490 SNP_A-1877702 7415408
491 SNP_A-2007295 7419576
492 SNP_A-1967611 7427975
493 SNP_A-2269088 7428172
494 SNP_A-1865072 7445772
495 SNP_A-2115692 7495618
496 SNP_A-2145598 7501042
497 SNP_A-2279483 7536116
498 SNP_A-2313109 7536599
499 SNP_A-4219777 7537392
500 SNP_A-4196123 7537406
501 SNP_A-2097262 7539005
502 SNP_A-4229314 7539261
503 SNP_A-1866922 7539377
504 SNP_A-2038722 7539596
505 SNP_A-1839724 7552121
506 SNP_A-2201902 7562374
507 SNP_A-2278768 7565221
508 SNP_A-1949452 7573986
509 SNP_A-2284945 7592199
510 SNP_A-1839080 7597364
511 SNP_A-2085010 7597535
512 SNP_A-2218489 7629541
513 SNP_A-2310178 7629659
514 SNP_A-2173236 7635252
515 SNP_A-1846849 7635324
516 SNP_A-1936251 7635483
517 SNP_A-1890350 7636018
518 SNP_A-4194790 7636055
519 SNP_A-1886336 7640460
520 SNP_A-2255272 7640488
521 SNP_A-1888968 7671047
522 SNP_A-1967616 7692461
523 SNP_A-1967617 7704027
524 SNP_A-2007299 7742075
525 SNP_A-1934650 7753987
526 SNP_A-1783887 7754068
527 SNP_A-1833987 7784143
528 SNP_A-1783798 7815568
529 SNP_A-1928058 7849529
530 SNP_A-4208778 7853947
531 SNP_A-4230897 7871986
532 SNP_A-4226526 7877520
533 SNP_A-1794500 7888235
534 SNP_A-2070882 7911318
535 SNP_A-1859866 7960880
536 SNP_A-2302413 7985545
537 SNP_A-2152985 8022518
538 SNP_A-1923555 8028075
539 SNP_A-1967627 8032404
540 SNP_A-2088637 8050867
541 SNP_A-4201135 8059284
542 SNP_A-1959105 8076442
543 SNP_A-2123674 8082140
544 SNP_A-2254237 8119572
545 SNP_A-4221409 8138613
546 SNP_A-4208780 8142378
547 SNP_A-1822153 8145998
548 SNP_A-2177040 8157527
549 SNP_A-2282418 8157615
550 SNP_A-1898652 8157765
551 SNP_A-2254297 8159200
552 SNP_A-1825971 8159849
553 SNP_A-2240683 8166965
554 SNP_A-2046079 8167584
555 SNP_A-2078425 8168069
556 SNP_A-1915898 8185056
557 SNP_A-1810476 8186289
558 SNP_A-2212669 8194107
559 SNP_A-1888451 8206564
560 SNP_A-2021441 8207959
561 SNP_A-1967631 8223865
562 SNP_A-2304572 8229700
563 SNP_A-1853278 8250258
564 SNP_A-4207198 8284712
565 SNP_A-1967634 8318230
566 SNP_A-1917088 8319931
567 SNP_A-2094050 8334837
568 SNP_A-4204201 8340262
569 SNP_A-2097408 8343937
570 SNP_A-1917422 8344736
571 SNP_A-1884534 8350859
572 SNP_A-2119068 8381514
573 SNP_A-2206220 8411605
574 SNP_A-1967637 8412378
575 SNP_A-4208781 8412519
576 SNP_A-1967638 8417322
577 SNP_A-2187111 8437780
578 SNP_A-2074365 8446416
579 SNP_A-1925008 8446471
580 SNP_A-2120148 8446519
581 SNP_A-2007309 8465451
582 SNP_A-4208782 8465505
583 SNP_A-2223788 8470921
584 SNP_A-2060899 8475992
585 SNP_A-2280373 8514540
586 SNP_A-1916712 8517422
587 SNP_A-1805936 8517606
588 SNP_A-1781348 8536762
589 SNP_A-1859885 8553304
590 SNP_A-4228393 8577857
591 SNP_A-2072014 8578603
592 SNP_A-1960413 8578692
593 SNP_A-4234021 8639883
594 SNP_A-1912895 8643471
595 SNP_A-1882492 8643689
596 SNP_A-1911957 8643719
597 SNP_A-2036554 8673515
598 SNP_A-2243886 8680883
599 SNP_A-2207297 8681136
600 SNP_A-1817158 8686910
601 SNP_A-4194300 8701736
602 SNP_A-1810333 8708886
603 SNP_A-4230234 8709068
604 SNP_A-1926392 8713682
605 SNP_A-1967648 8713736
606 SNP_A-1967649 8714008
607 SNP_A-1938586 8714379
608 SNP_A-1811726 8714438
609 SNP_A-1967650 8714882
610 SNP_A-1908341 8753304
611 SNP_A-4237704 8756294
612 SNP_A-1967655 8756835
613 SNP_A-1957030 8760751
614 SNP_A-2135548 8760825
615 SNP_A-1924577 8760948
616 SNP_A-2125279 8761509
617 SNP_A-2052387 8761544
618 SNP_A-2246487 8762438
619 SNP_A-4208783 8768870
620 SNP_A-2047306 8770308
621 SNP_A-1938517 8770431
622 SNP_A-1851243 8770723
623 SNP_A-2161263 8770931
624 SNP_A-2126981 8771064
625 SNP_A-2036892 8772009
626 SNP_A-1841787 8772117
627 SNP_A-2291016 8786343
628 SNP_A-2171196 8786376
629 SNP_A-1861483 8791845
630 SNP_A-4219744 8794006
631 SNP_A-4227112 8798286
632 SNP_A-1967657 8799321
633 SNP_A-1835009 8801275
634 SNP_A-2236512 8807149
635 SNP_A-4241073 8807642
636 SNP_A-2023985 8837613
637 SNP_A-2209255 8837733
638 SNP_A-2291444 8837897
639 SNP_A-1967659 8839346
640 SNP_A-4208784 8839375
641 SNP_A-1958686 8842250
642 SNP_A-2182967 8856223
643 SNP_A-2025217 8863315
644 SNP_A-1902331 8863802
645 SNP_A-1932787 8866747
646 SNP_A-1787017 8868071
647 SNP_A-2229790 8870819
648 SNP_A-2039304 8874960
649 SNP_A-1967662 8878021
650 SNP_A-4214656 8929089
651 SNP_A-4223823 8938788
652 SNP_A-2044164 8942390
653 SNP_A-2134296 8944749
654 SNP_A-1823870 8944991
655 SNP_A-1967666 8948854
656 SNP_A-4208785 8951666
657 SNP_A-2058565 8962428
658 SNP_A-1868923 8970092
659 SNP_A-2137271 8970307
660 SNP_A-2007320 8984157
661 SNP_A-2117800 8988569
662 SNP_A-1823980 8988604
663 SNP_A-1967667 8992617
664 SNP_A-1834634 8994743
665 SNP_A-1967668 8999989
666 SNP_A-1936745 9001120
667 SNP_A-1967669 9001556
668 SNP_A-2221420 9020254
669 SNP_A-2021070 9020462
670 SNP_A-4199441 9030318
671 SNP_A-2267755 9030343
672 SNP_A-1967670 9046090
673 SNP_A-2149132 9051343
674 SNP_A-4238204 9079299
675 SNP_A-1967674 9089092
676 SNP_A-2290525 9093817
677 SNP_A-2303705 9126673
678 SNP_A-4237172 9173164
679 SNP_A-2229038 9201588
680 SNP_A-4228796 9211914
681 SNP_A-2030829 9240176
682 SNP_A-4240050 9247242
683 SNP_A-2204266 9257713
684 SNP_A-1880389 9328556
685 SNP_A-2086389 9358363
686 SNP_A-1906042 9366551
687 SNP_A-1967686 9377913
688 SNP_A-4233377 9445057
689 SNP_A-2212742 9445388
690 SNP_A-1967689 9455931
691 SNP_A-1931641 9459572
692 SNP_A-4219186 9474168
693 SNP_A-4238471 9474228
694 SNP_A-2302514 9488838
695 SNP_A-2007323 9490728
696 SNP_A-2187292 9495018
697 SNP_A-4225698 9574681
698 SNP_A-1905425 9576822
699 SNP_A-2151278 9597353
700 SNP_A-1820890 9604406
701 SNP_A-2176620 9605563
702 SNP_A-2279778 9612539
703 SNP_A-1958793 9612565
704 SNP_A-2174815 9614135
705 SNP_A-2055302 9622821
706 SNP_A-2007330 9629348
707 SNP_A-2100736 9629848
708 SNP_A-1784559 9631789
709 SNP_A-1906559 9632245
710 SNP_A-2007332 9637302
711 SNP_A-4198988 9656593
712 SNP_A-4200726 9659104
713 SNP_A-2057325 9659219
714 SNP_A-2077178 9659728
715 SNP_A-1967694 9667984
716 SNP_A-2031968 9684363
717 SNP_A-2206011 9684473
718 SNP_A-2193590 9684493
719 SNP_A-4224988 9685413
720 SNP_A-1815405 9689876
721 SNP_A-4217827 9694345
722 SNP_A-2092378 9706387
723 SNP_A-1953143 9720904
724 SNP_A-1967697 9721877
725 SNP_A-1926447 9724732
726 SNP_A-2257720 9726729
727 SNP_A-2007335 9739900
728 SNP_A-2144875 9744339
729 SNP_A-2135461 9763528
730 SNP_A-2195358 9786368
731 SNP_A-2175313 9820828
732 SNP_A-1967701 9860923
733 SNP_A-4197220 9861678
734 SNP_A-1967702 9862400
735 SNP_A-1967703 9898715
736 SNP_A-1945440 9906999
737 SNP_A-1955206 9907412
738 SNP_A-1967704 9913579
739 SNP_A-1967706 9933041
740 SNP_A-1967707 9934085
741 SNP_A-1967708 9934343
742 SNP_A-4222323 9934406
743 SNP_A-2243540 9947092
744 SNP_A-4196789 9976146
745 SNP_A-1879162 9989304
746 SNP_A-2295440 10033054
747 SNP_A-1967715 10033211
748 SNP_A-4208789 10040642
749 SNP_A-2311072 10042774
750 SNP_A-2007340 10058237
751 SNP_A-1967716 10060391
752 SNP_A-1913493 10097664
753 SNP_A-1967717 10107081
754 SNP_A-2086045 10117643
755 SNP_A-1967719 10126022
756 SNP_A-2109083 10131517
757 SNP_A-2111906 10136612
758 SNP_A-1842958 10142678
759 SNP_A-1967720 10145086
760 SNP_A-1967725 10180312
761 SNP_A-2154193 10181052
762 SNP_A-2185598 10185816
763 SNP_A-1838144 10198288
764 SNP_A-2007344 10205761
765 SNP_A-1967726 10217040
766 SNP_A-2244181 10235742
767 SNP_A-2176527 10240231
768 SNP_A-2079422 10241528
769 SNP_A-2297902 10259759
770 SNP_A-1967731 10263041
771 SNP_A-4202894 10264226
772 SNP_A-1869706 10267359
773 SNP_A-2142323 10269276
774 SNP_A-1967732 10284912
775 SNP_A-2309725 10295418
776 SNP_A-1856474 10299158
777 SNP_A-1841929 10306917
778 SNP_A-2040630 10308051
779 SNP_A-1951715 10330822
780 SNP_A-2079078 10331981
781 SNP_A-2040028 10334737
782 SNP_A-2250018 10340179
783 SNP_A-1951768 10340595
784 SNP_A-1954776 10340778
785 SNP_A-2053838 10341145
786 SNP_A-1907735 10341162
787 SNP_A-1801494 10350480
788 SNP_A-2247379 10378788
789 SNP_A-1933182 10380766
790 SNP_A-4208791 10399891
791 SNP_A-2142601 10417801
792 SNP_A-2072389 10417921
793 SNP_A-2253328 10420492
794 SNP_A-4201788 10420593
795 SNP_A-4228212 10424071
796 SNP_A-2124559 10429772
797 SNP_A-2245914 10430703
798 SNP_A-2035501 10434243
799 SNP_A-1896058 10444095
800 SNP_A-2222140 10487539
801 SNP_A-2156300 10562420
802 SNP_A-2049543 10597761
803 SNP_A-1820687 10598510
804 SNP_A-4216727 10604087
805 SNP_A-1930804 10628763
806 SNP_A-1813902 10635872
807 SNP_A-2300566 10636744
808 SNP_A-4232051 10638294
809 SNP_A-1783509 10642525
810 SNP_A-2191073 10652351
811 SNP_A-2108366 10657171
812 SNP_A-1873509 10677281
813 SNP_A-2143057 10690290
814 SNP_A-1788246 10700610
815 SNP_A-2181111 10707245
816 SNP_A-2231717 10707375
817 SNP_A-2035344 10726062
818 SNP_A-1967742 10733065
819 SNP_A-2263557 10751289
820 SNP_A-2128729 10795669
821 SNP_A-4207094 10831131
822 SNP_A-2218996 10839798
823 SNP_A-2138269 10851699
824 SNP_A-1863133 10877061
825 SNP_A-4208792 10882207
826 SNP_A-2234771 10917030
827 SNP_A-2176043 10920082
828 SNP_A-1782576 10922926
829 SNP_A-2109459 10923210
830 SNP_A-2072881 10929984
831 SNP_A-2074827 10930094
832 SNP_A-4237539 10937946
833 SNP_A-1935971 10942186
834 SNP_A-2103767 10969917
835 SNP_A-2044502 10970411
836 SNP_A-1967747 10974093
837 SNP_A-1967748 10974397
838 SNP_A-4217782 10980181
839 SNP_A-2308506 10980787
840 SNP_A-4216431 11004347
841 SNP_A-2182028 11004993
842 SNP_A-2217317 11006072
843 SNP_A-4197209 11006311
844 SNP_A-2055388 11020272
845 SNP_A-2291259 11020785
846 SNP_A-2113555 11039970
847 SNP_A-1916484 11040044
848 SNP_A-1902116 11040242
849 SNP_A-1967751 11048722
850 SNP_A-1967752 11064192
851 SNP_A-2173286 11071105
852 SNP_A-4208793 11074060
853 SNP_A-1967754 11074969
854 SNP_A-2041157 11082907
855 SNP_A-4240927 11088508
856 SNP_A-2191616 11095532
857 SNP_A-4196355 11105011
858 SNP_A-2119183 11113814
859 SNP_A-1927480 11114172
860 SNP_A-1967755 11115333
861 SNP_A-1951517 11116669
862 SNP_A-2007354 11122903
863 SNP_A-4208794 11147973
864 SNP_A-2220791 11161919
865 SNP_A-2225121 11170570
866 SNP_A-2033729 11179353
867 SNP_A-2230578 11180291
868 SNP_A-4234562 11180356
869 SNP_A-4230068 11180689
870 SNP_A-1967762 11187118
871 SNP_A-1967763 11187243
872 SNP_A-1903690 11187261
873 SNP_A-1853838 11205383
874 SNP_A-1854207 11213097
875 SNP_A-2007357 11223243
876 SNP_A-2298327 11233245
877 SNP_A-2086823 11233460
878 SNP_A-2099051 11234317
879 SNP_A-2055989 11240206
880 SNP_A-2027339 11242093
881 SNP_A-4238278 11249866
882 SNP_A-4241087 11265559
883 SNP_A-1868260 11282577
884 SNP_A-2073461 11300264
885 SNP_A-1961166 11341882
886 SNP_A-2289771 11342067
887 SNP_A-1922543 11342105
888 SNP_A-4196893 11354961
889 SNP_A-4236284 11354974
890 SNP_A-1967770 11374730
891 SNP_A-2135169 11378363
892 SNP_A-2139120 11384925
893 SNP_A-2300628 11387252
894 SNP_A-1967772 11390987
895 SNP_A-2163483 11414233
896 SNP_A-2248978 11458459
897 SNP_A-2093055 11458559
898 SNP_A-4208795 11463533
899 SNP_A-1903628 11471083
900 SNP_A-2307159 11484205
901 SNP_A-2256836 11513456
902 SNP_A-2034466 11514512
903 SNP_A-1967778 11538160
904 SNP_A-1921988 11547971
905 SNP_A-2109774 11554648
906 SNP_A-4214658 11571680
907 SNP_A-1867994 11589956
908 SNP_A-4205286 11593870
909 SNP_A-4218772 11598863
910 SNP_A-1885576 11598883
911 SNP_A-2007364 11602336
912 SNP_A-1851256 11674103
913 SNP_A-2196869 11690799
914 SNP_A-1879976 11708981
915 SNP_A-1891145 11721203
916 SNP_A-2229080 11721239
917 SNP_A-2179626 11722040
918 SNP_A-1906798 11724725
919 SNP_A-4228104 11736104
920 SNP_A-1958543 11744095
921 SNP_A-1953903 11772729
922 SNP_A-2175594 11773678
923 SNP_A-4226814 11775424
924 SNP_A-2189426 11809315
925 SNP_A-2281369 11836480
926 SNP_A-2147339 11867818
927 SNP_A-4234353 11868858
928 SNP_A-1805726 11869524
929 SNP_A-2179553 11870237
930 SNP_A-1860159 11886310
931 SNP_A-2100930 11886495
932 SNP_A-1967780 11897114
933 SNP_A-4208796 11903659
934 SNP_A-1967781 11903812
935 SNP_A-1942048 11906852
936 SNP_A-2210938 11907793
937 SNP_A-1967782 11915154
938 SNP_A-2235656 11928996
939 SNP_A-1852299 11943353
940 SNP_A-1912877 11947145
941 SNP_A-2278743 11952113
942 SNP_A-1866781 11952653
943 SNP_A-1951425 11991325
944 SNP_A-2226633 11991823
945 SNP_A-1900655 11992486
946 SNP_A-2021461 12021700
947 SNP_A-2268078 12064447
948 SNP_A-1967784 12098580
949 SNP_A-2007370 12105160
950 SNP_A-2075471 12139719
951 SNP_A-1967787 12142298
952 SNP_A-2007371 12150151
953 SNP_A-2171400 12163369
954 SNP_A-1925196 12172896
955 SNP_A-2145982 12174630
956 SNP_A-2111250 12174754
957 SNP_A-4196626 12195029
958 SNP_A-2007375 12196958
959 SNP_A-1967794 12222801
960 SNP_A-2241852 12223474
961 SNP_A-2132776 12223553
962 SNP_A-4193493 12224099
963 SNP_A-2182639 12224149
964 SNP_A-2190508 12227538
965 SNP_A-4235858 12242875
966 SNP_A-2232746 12255489
967 SNP_A-2159084 12268155
968 SNP_A-2007377 12278296
969 SNP_A-2261086 12307879
970 SNP_A-1904644 12318819
971 SNP_A-1842599 12328531
972 SNP_A-2300716 12330381
973 SNP_A-2135183 12331000
974 SNP_A-2169557 12346729
975 SNP_A-1967798 12349325
976 SNP_A-2007378 12349841
977 SNP_A-2308108 12369390
978 SNP_A-2070550 12369429
979 SNP_A-2234823 12412849
980 SNP_A-2057037 12430470
981 SNP_A-1822794 12433451
982 SNP_A-2061151 12433621
983 SNP_A-2007382 12434237
984 SNP_A-1967803 12438269
985 SNP_A-4207681 12445577
986 SNP_A-2037266 12446992
987 SNP_A-2232450 12449913
988 SNP_A-2241220 12481539
989 SNP_A-1860099 12503802
990 SNP_A-2249980 12520796
991 SNP_A-2079339 12529288
992 SNP_A-1823579 12572679
993 SNP_A-4208799 12572737
994 SNP_A-1812258 12580043
995 SNP_A-1897497 12581827
996 SNP_A-4196857 12582137
997 SNP_A-2007385 12602997
998 SNP_A-1848480 12604055
999 SNP_A-4208800 12607183
1000 SNP_A-2310631 12611090
1001 SNP_A-2007386 12611658
1002 SNP_A-4203500 12627627
1003 SNP_A-1832840 12640140
1004 SNP_A-1967810 12655998
1005 SNP_A-2068430 12671173
1006 SNP_A-2136482 12677400
1007 SNP_A-1967811 12680358
1008 SNP_A-1864896 12690637
1009 SNP_A-2107117 12691505
1010 SNP_A-2050933 12693780
1011 SNP_A-1860817 12693827
1012 SNP_A-2088709 12694041
1013 SNP_A-1967812 12717934
1014 SNP_A-2038602 12722540
1015 SNP_A-1840924 12735848
1016 SNP_A-1967814 12738724
1017 SNP_A-2266716 12738887
1018 SNP_A-1908924 12757182
1019 SNP_A-2152139 12757929
1020 SNP_A-2206901 12763213
1021 SNP_A-1783755 12764737
1022 SNP_A-2133919 12822397
1023 SNP_A-1790043 12822585
1024 SNP_A-2285084 12842913
1025 SNP_A-1911426 12844057
1026 SNP_A-1967819 12853188
1027 SNP_A-2207662 12860855
1028 SNP_A-2080271 12868817
1029 SNP_A-2260008 12877945
1030 SNP_A-1816810 12886069
1031 SNP_A-2098899 12914089
1032 SNP_A-2195628 12934936
1033 SNP_A-2148501 12937901
1034 SNP_A-2273447 12952604
1035 SNP_A-2101719 12953069
1036 SNP_A-2207366 12957926
1037 SNP_A-1826285 12982705
1038 SNP_A-4208801 12982735
1039 SNP_A-2225027 12982811
1040 SNP_A-2102054 13000671
1041 SNP_A-1890946 13001035
1042 SNP_A-1869030 13001282
1043 SNP_A-4194654 13002205
1044 SNP_A-1893571 13002417
1045 SNP_A-4204756 13004894
1046 SNP_A-1801519 13008085
1047 SNP_A-2071356 13008172
1048 SNP_A-2135832 13008220
1049 SNP_A-2135104 13008789
1050 SNP_A-1934893 13018489
1051 SNP_A-1967829 13021290
1052 SNP_A-2192213 13021963
1053 SNP_A-1857182 13054467
1054 SNP_A-1967832 13058773
1055 SNP_A-1967833 13066901
1056 SNP_A-1967835 13078096
1057 SNP_A-1837478 13084043
1058 SNP_A-1797642 13091562
1059 SNP_A-1947648 13096152
1060 SNP_A-1950024 13113181
1061 SNP_A-2200197 13174547
1062 SNP_A-1933109 13177326
1063 SNP_A-1952264 13177609
1064 SNP_A-1967836 13186583
1065 SNP_A-1931980 13196294
1066 SNP_A-2023161 13207836
1067 SNP_A-1918925 13209909
1068 SNP_A-1967837 13210487
1069 SNP_A-1782429 13216336
1070 SNP_A-4208802 13235505
1071 SNP_A-1850150 13237134
1072 SNP_A-2076009 13237798
1073 SNP_A-2007392 13268424
1074 SNP_A-2086122 13270590
1075 SNP_A-1802532 13282268
1076 SNP_A-2198684 13293437
1077 SNP_A-1842911 13298251
1078 SNP_A-1781236 13329995
1079 SNP_A-1967839 13345227
1080 SNP_A-4219690 13349065
1081 SNP_A-2109903 13381707
1082 SNP_A-2007394 13412030
1083 SNP_A-1830639 13427718
1084 SNP_A-2007395 13475257
1085 SNP_A-4208803 13477187
1086 SNP_A-2129835 13477662
1087 SNP_A-1881991 13488635
1088 SNP_A-4225456 13505267
1089 SNP_A-1951556 13508308
1090 SNP_A-1803105 13528843
1091 SNP_A-4228945 13528868
1092 SNP_A-4234119 13541846
1093 SNP_A-1967846 13583466
1094 SNP_A-4229753 13605460
1095 SNP_A-1840461 13605682
1096 SNP_A-2056578 13683883
1097 SNP_A-1819685 13684230
1098 SNP_A-2079777 13695218
1099 SNP_A-1954769 13709058
1100 SNP_A-1792407 13736626
1101 SNP_A-4208804 13762346
1102 SNP_A-4197001 13793726
1103 SNP_A-1967849 13886789
1104 SNP_A-2220979 13979207
1105 SNP_A-2207458 13979392
1106 SNP_A-1846458 13979715
1107 SNP_A-4208805 13988908
1108 SNP_A-1967851 13990478
1109 SNP_A-2218443 14002163
1110 SNP_A-2031677 14055114
1111 SNP_A-2199216 14072369
1112 SNP_A-4219921 14072541
1113 SNP_A-2114449 14073728
1114 SNP_A-1851035 14163601
1115 SNP_A-1967855 14184785
1116 SNP_A-2276652 14196457
1117 SNP_A-2281327 14218096
1118 SNP_A-4223041 14230794
1119 SNP_A-4234099 14242180
1120 SNP_A-4232514 14242196
1121 SNP_A-2294332 14249100
1122 SNP_A-2247608 14275899
1123 SNP_A-2289148 14294508
1124 SNP_A-2275346 14356090
1125 SNP_A-2102006 14376703
1126 SNP_A-2251530 14403497
1127 SNP_A-1785323 14416398
1128 SNP_A-2275848 14421001
1129 SNP_A-1952787 14423757
1130 SNP_A-1938307 14426215
1131 SNP_A-2247660 14426367
1132 SNP_A-2220952 14440299
1133 SNP_A-2148545 14449384
1134 SNP_A-2118527 14457449
1135 SNP_A-1967859 14459168
1136 SNP_A-1875116 14475807
1137 SNP_A-2172951 14481457
1138 SNP_A-4232125 14511111
1139 SNP_A-1857582 14527943
1140 SNP_A-1896551 14528082
1141 SNP_A-1881965 14553038
1142 SNP_A-2059738 14557957
1143 SNP_A-1808485 14563924
1144 SNP_A-1796072 14608944
1145 SNP_A-2195006 14615415
1146 SNP_A-4208807 14629863
1147 SNP_A-1927874 14653888
1148 SNP_A-4216638 14709710
1149 SNP_A-4208808 14730742
1150 SNP_A-2078696 14764382
1151 SNP_A-2235627 14765018
1152 SNP_A-1967864 14766197
1153 SNP_A-1807940 14771472
1154 SNP_A-1967865 14785965
1155 SNP_A-4208809 14797853
1156 SNP_A-4240882 14798101
1157 SNP_A-2261152 14798725
1158 SNP_A-2174291 14798762
1159 SNP_A-4222457 14810804
1160 SNP_A-2066277 14810972
1161 SNP_A-1907711 14811547
1162 SNP_A-1956534 14817903
1163 SNP_A-1929313 14825886
1164 SNP_A-2298942 14826296
1165 SNP_A-1967867 14835230
1166 SNP_A-2101166 14839787
1167 SNP_A-1850809 14847421
1168 SNP_A-1956079 14847761
1169 SNP_A-2197395 14847804
1170 SNP_A-4231982 14855597
1171 SNP_A-2054591 14855661
1172 SNP_A-2119311 14856035
1173 SNP_A-1967869 14856741
1174 SNP_A-1920739 14860223
1175 SNP_A-2173909 14896965
1176 SNP_A-2273404 14955064
1177 SNP_A-1888421 14973831
1178 SNP_A-1798313 14974075
1179 SNP_A-2048582 14985065
1180 SNP_A-2035841 14987601
1181 SNP_A-1859883 14993215
1182 SNP_A-4205944 14993412
1183 SNP_A-1967872 15001067
1184 SNP_A-2262125 15005510
1185 SNP_A-1967873 15011214
1186 SNP_A-2288721 15011991
1187 SNP_A-2139589 15014439
1188 SNP_A-1967876 15018049
1189 SNP_A-1967877 15030546
1190 SNP_A-1874112 15034442
1191 SNP_A-4232208 15034862
1192 SNP_A-4202865 15049464
1193 SNP_A-2204983 15050827
1194 SNP_A-2132501 15066513
1195 SNP_A-1888956 15066948
1196 SNP_A-2160464 15067797
1197 SNP_A-2025060 15067991
1198 SNP_A-2055764 15068323
1199 SNP_A-1877506 15070361
1200 SNP_A-2264743 15070578
1201 SNP_A-1883579 15070605
1202 SNP_A-2258734 15073338
1203 SNP_A-1952620 15073972
1204 SNP_A-2142185 15109670
1205 SNP_A-2159531 15145890
1206 SNP_A-1967883 15167033
1207 SNP_A-1967884 15167500
1208 SNP_A-4208811 15168001
1209 SNP_A-1967885 15170775
1210 SNP_A-1967886 15171632
1211 SNP_A-1967887 15171662
1212 SNP_A-2113766 15171745
1213 SNP_A-1795565 15177815
1214 SNP_A-2119035 15177947
1215 SNP_A-2107596 15194472
1216 SNP_A-2113940 15194984
1217 SNP_A-1828822 15198014
1218 SNP_A-4219057 15230448
1219 SNP_A-1820496 15239552
1220 SNP_A-2058690 15247479
1221 SNP_A-1967889 15259431
1222 SNP_A-1781909 15265128
1223 SNP_A-1967890 15265218
1224 SNP_A-1802509 15271282
1225 SNP_A-1960470 15279007
1226 SNP_A-1806086 15302464
1227 SNP_A-1783678 15343353
1228 SNP_A-4208813 15363912
1229 SNP_A-4203339 15391446
1230 SNP_A-2306433 15395077
1231 SNP_A-2139814 15395158
1232 SNP_A-4239147 15398745
1233 SNP_A-2081218 15399179
1234 SNP_A-1955114 15419215
1235 SNP_A-2040274 15438760
1236 SNP_A-1797291 15460552
1237 SNP_A-2041996 15462094
1238 SNP_A-1828714 15467976
1239 SNP_A-2007410 15472717
1240 SNP_A-4208814 15474582
1241 SNP_A-1909855 15475445
1242 SNP_A-2093624 15484007
1243 SNP_A-4226857 15502753
1244 SNP_A-1928571 15519007
1245 SNP_A-2274057 15523007
1246 SNP_A-1789851 15538487
1247 SNP_A-1915758 15540377
1248 SNP_A-2261134 15554421
1249 SNP_A-1967907 15558241
1250 SNP_A-1908249 15569006
1251 SNP_A-2007415 15570573
1252 SNP_A-2285712 15572156
1253 SNP_A-1967910 15586912
1254 SNP_A-4216489 15608995
1255 SNP_A-1875845 15612008
1256 SNP_A-2293844 15620760
1257 SNP_A-2278381 15629440
1258 SNP_A-1906933 15641944
1259 SNP_A-2062836 15649814
1260 SNP_A-1800255 15662961
1261 SNP_A-1967913 15682955
1262 SNP_A-4195122 15691912
1263 SNP_A-1967917 15718794
1264 SNP_A-1868422 15734480
1265 SNP_A-1903393 15736138
1266 SNP_A-2269989 15745506
1267 SNP_A-2086981 15746483
1268 SNP_A-1816473 15750635
1269 SNP_A-1814748 15758676
1270 SNP_A-1942613 15760520
1271 SNP_A-1920918 15760665
1272 SNP_A-4231439 15767911
1273 SNP_A-2240531 15768841
1274 SNP_A-4240424 15806073
1275 SNP_A-1929530 15808386
1276 SNP_A-2249528 15811584
1277 SNP_A-1949058 15822189
1278 SNP_A-2169171 15822488
1279 SNP_A-1809440 15839419
1280 SNP_A-4208818 15846812
1281 SNP_A-2201874 15869963
1282 SNP_A-2202956 15885748
1283 SNP_A-2263410 15907943
1284 SNP_A-2007422 15908144
1285 SNP_A-2296465 15917077
1286 SNP_A-4238719 15918094
1287 SNP_A-1827433 15919053
1288 SNP_A-2058169 15920729
1289 SNP_A-1942879 15931051
1290 SNP_A-1810641 15936997
1291 SNP_A-2245044 15938705
1292 SNP_A-4208819 15939902
1293 SNP_A-1878601 15943223
1294 SNP_A-1820608 15943358
1295 SNP_A-1967928 15951225
1296 SNP_A-4238954 15965144
1297 SNP_A-2150066 15971836
1298 SNP_A-1828716 15972095
1299 SNP_A-4216460 15972225
1300 SNP_A-1967930 15975036
1301 SNP_A-4217426 15984115
1302 SNP_A-2237092 15984149
1303 SNP_A-2022883 16012118
1304 SNP_A-2293184 16024022
1305 SNP_A-4193597 16026767
1306 SNP_A-2121880 16036701
1307 SNP_A-1931139 16054979
1308 SNP_A-4195123 16055236
1309 SNP_A-2042462 16061324
1310 SNP_A-2093087 16061503
1311 SNP_A-4197502 16064459
1312 SNP_A-2074858 16084520
1313 SNP_A-1871807 16086431
1314 SNP_A-1920096 16087008
1315 SNP_A-4201238 16101969
1316 SNP_A-2059818 16106298
1317 SNP_A-1925492 16120267
1318 SNP_A-1861459 16135592
1319 SNP_A-2273120 16140242
1320 SNP_A-4236821 16143136
1321 SNP_A-2056710 16143368
1322 SNP_A-2157680 16150670
1323 SNP_A-1944148 16158855
1324 SNP_A-1793922 16159852
1325 SNP_A-1866259 16182050
1326 SNP_A-1793704 16182206
1327 SNP_A-1967937 16198114
1328 SNP_A-4197669 16205078
1329 SNP_A-1792010 16213062
1330 SNP_A-1831871 16234630
1331 SNP_A-1967947 16236999
1332 SNP_A-2087525 16288458
1333 SNP_A-1857857 16301934
1334 SNP_A-2118605 16326465
1335 SNP_A-2308475 16340109
1336 SNP_A-2311916 16340138
1337 SNP_A-2201410 16412676
1338 SNP_A-1898134 16420825
1339 SNP_A-2069035 16428306
1340 SNP_A-1939107 16428350
1341 SNP_A-2262516 16442919
1342 SNP_A-1933550 16454298
1343 SNP_A-1967953 16454321
1344 SNP_A-4208821 16454369
1345 SNP_A-4208822 16454382
1346 SNP_A-4221905 16459062
1347 SNP_A-4202915 16482797
1348 SNP_A-1930255 16508143
1349 SNP_A-1867888 16512210
1350 SNP_A-2261762 16533742
1351 SNP_A-2050773 16564817
1352 SNP_A-2307304 16571093
1353 SNP_A-4214667 16573496
1354 SNP_A-2123208 16577479
1355 SNP_A-2062969 16577601
1356 SNP_A-4221453 16591206
1357 SNP_A-1858528 16591372
1358 SNP_A-1820197 16591639
1359 SNP_A-2201039 16596821
1360 SNP_A-1927597 16598202
1361 SNP_A-2295313 16598450
1362 SNP_A-4235285 16598695
1363 SNP_A-4208824 16602521
1364 SNP_A-2220488 16614053
1365 SNP_A-2239397 16620698
1366 SNP_A-1926116 16656109
1367 SNP_A-1911099 16656164
1368 SNP_A-2041057 16664075
1369 SNP_A-1811516 16674183
1370 SNP_A-2206917 16688075
1371 SNP_A-2226794 16688421
1372 SNP_A-1967960 16688638
1373 SNP_A-1967961 16701879
1374 SNP_A-2007438 16757217
1375 SNP_A-4208826 16757627
1376 SNP_A-2007439 16757810
1377 SNP_A-1904838 16761302
1378 SNP_A-2027506 16772933
1379 SNP_A-4231710 16775330
1380 SNP_A-1945489 16780095
1381 SNP_A-1847274 16780193
1382 SNP_A-2275267 16787838
1383 SNP_A-4196659 16788158
1384 SNP_A-2007442 16792694
1385 SNP_A-4194095 16848479
1386 SNP_A-1916077 16871742
1387 SNP_A-2007444 16880592
1388 SNP_A-2007446 16924109
1389 SNP_A-1967970 16930918
1390 SNP_A-1967971 16931598
1391 SNP_A-4195689 16943693
1392 SNP_A-2120956 16943788
1393 SNP_A-4202365 16950622
1394 SNP_A-1895896 16957304
1395 SNP_A-1916869 16957433
1396 SNP_A-2044449 16962188
1397 SNP_A-2143063 16991343
1398 SNP_A-1783966 16994284
1399 SNP_A-1967975 17019681
1400 SNP_A-1967977 17019895
1401 SNP_A-1967978 17020088
1402 SNP_A-1864500 17022677
1403 SNP_A-2099745 17023244
1404 SNP_A-2199888 17024014
1405 SNP_A-4207075 17024211
1406 SNP_A-1952895 17024632
1407 SNP_A-2236636 17024948
1408 SNP_A-4233623 17025678
1409 SNP_A-2081945 17025748
1410 SNP_A-1967980 17030043
1411 SNP_A-1967981 17030332
1412 SNP_A-1967983 17032201
1413 SNP_A-1918202 17051194
1414 SNP_A-2212760 17051320
1415 SNP_A-1857460 17065683
1416 SNP_A-2070630 17065716
1417 SNP_A-1952894 17071896
1418 SNP_A-4208830 17076722
1419 SNP_A-1967984 17076766
1420 SNP_A-1967985 17077082
1421 SNP_A-1967986 17077341
1422 SNP_A-2282923 17097915
1423 SNP_A-1967987 17102385
1424 SNP_A-1967989 17102897
1425 SNP_A-1819803 17127995
1426 SNP_A-1884775 17135908
1427 SNP_A-2178389 17174444
1428 SNP_A-2101318 17200993
1429 SNP_A-1869567 17202294
1430 SNP_A-2294025 17212604
1431 SNP_A-4222073 17216275
1432 SNP_A-2313159 17223075
1433 SNP_A-1967990 17236148
1434 SNP_A-1954186 17270687
1435 SNP_A-2028080 17282907
1436 SNP_A-2170776 17285814
1437 SNP_A-2062046 17292652
1438 SNP_A-4224469 17302541
1439 SNP_A-1967992 17305573
1440 SNP_A-1967993 17306430
1441 SNP_A-4219444 17319509
1442 SNP_A-2250797 17363778
1443 SNP_A-2242760 17367171
1444 SNP_A-1940402 17371040
1445 SNP_A-4201452 17371111
1446 SNP_A-2252697 17372706
1447 SNP_A-1856514 17379097
1448 SNP_A-2308906 17384571
1449 SNP_A-2027379 17390609
1450 SNP_A-1908077 17393535
1451 SNP_A-2052812 17399285
1452 SNP_A-2274008 17405674
1453 SNP_A-2167067 17413213
1454 SNP_A-2200532 17419061
1455 SNP_A-1818159 17426869
1456 SNP_A-2298275 17434576
1457 SNP_A-2223548 17489830
1458 SNP_A-1812829 17630288
1459 SNP_A-1967998 17636193
1460 SNP_A-2219811 17657759
1461 SNP_A-1924030 17700313
1462 SNP_A-2007462 17717328
1463 SNP_A-2007463 17717540
1464 SNP_A-2212377 17725756
1465 SNP_A-1859731 17730244
1466 SNP_A-1813207 17762600
1467 SNP_A-2090585 17816221
1468 SNP_A-1955387 17831681
1469 SNP_A-1800522 17873870
1470 SNP_A-2061900 17878092
1471 SNP_A-4208831 17881511
1472 SNP_A-2025962 17903038
1473 SNP_A-2224640 17903153
1474 SNP_A-2239433 17921491
1475 SNP_A-1940743 17928586
1476 SNP_A-2164530 17961115
1477 SNP_A-2039135 17975258
1478 SNP_A-1968008 18014528
1479 SNP_A-1838213 18026552
1480 SNP_A-1875411 18030725
1481 SNP_A-1968011 18087552
1482 SNP_A-2175178 18116353
1483 SNP_A-2069165 18124501
1484 SNP_A-1958048 18129243
1485 SNP_A-4221003 18140251
1486 SNP_A-2088176 18153031
1487 SNP_A-4237554 18174696
1488 SNP_A-2184037 18186050
1489 SNP_A-4198972 18199336
1490 SNP_A-4208832 18201318
1491 SNP_A-4214670 18209602
1492 SNP_A-1905689 18225377
1493 SNP_A-1875611 18237215
1494 SNP_A-1907555 18240507
1495 SNP_A-1953868 18240818
1496 SNP_A-2067900 18259421
1497 SNP_A-1836866 18275792
1498 SNP_A-1843201 18294193
1499 SNP_A-2099735 18301333
1500 SNP_A-2046497 18301550
1501 SNP_A-2286133 18348755
1502 SNP_A-1934192 18353681
1503 SNP_A-2072334 18355117
1504 SNP_A-1968017 18360208
1505 SNP_A-1935925 18365911
1506 SNP_A-2025811 18366332
1507 SNP_A-2064650 18381821
1508 SNP_A-2244038 18381858
1509 SNP_A-1955378 18392056
1510 SNP_A-4201342 18402330
1511 SNP_A-2214256 18421042
1512 SNP_A-2040841 18421958
1513 SNP_A-1785096 18425614
1514 SNP_A-2267795 18431105
1515 SNP_A-1896641 18435014
1516 SNP_A-1859197 18435506
1517 SNP_A-2162633 18461372
1518 SNP_A-2038251 18461532
1519 SNP_A-2072386 18469080
1520 SNP_A-2166220 18545041
1521 SNP_A-1958300 18555297
1522 SNP_A-2166275 18557314
1523 SNP_A-2228827 18558874
1524 SNP_A-1968020 18562607
1525 SNP_A-1968021 18562763
1526 SNP_A-1968025 18600535
1527 SNP_A-1968026 18601028
1528 SNP_A-1796775 18605219
1529 SNP_A-2037637 18605601
1530 SNP_A-4224761 18620796
1531 SNP_A-4204537 18639281
1532 SNP_A-2104201 18645665
1533 SNP_A-1830634 18654715
1534 SNP_A-2198071 18654738
1535 SNP_A-2271182 18663086
1536 SNP_A-2043648 18667826
1537 SNP_A-2311810 18668419
1538 SNP_A-4208833 18682839
1539 SNP_A-1968029 18707081
1540 SNP_A-1918607 18711001
1541 SNP_A-1915947 18711166
1542 SNP_A-4195185 18711898
1543 SNP_A-2207713 18742714
1544 SNP_A-2086355 18748670
1545 SNP_A-2184739 18751433
1546 SNP_A-2082021 18754046
1547 SNP_A-4228878 18755697
1548 SNP_A-2310241 18758705
1549 SNP_A-2112631 18810279
1550 SNP_A-4208834 18835204
1551 SNP_A-4208835 18835431
1552 SNP_A-2007471 18839229
1553 SNP_A-2274504 18841843
1554 SNP_A-2036923 18857558
1555 SNP_A-2128225 18900598
1556 SNP_A-1792871 18914746
1557 SNP_A-2276702 18934993
1558 SNP_A-2217362 18955099
1559 SNP_A-4204988 18970894
1560 SNP_A-2173977 18998850
1561 SNP_A-1809975 19011136
1562 SNP_A-1968046 19019805
1563 SNP_A-2135799 19024763
1564 SNP_A-2007474 19031653
1565 SNP_A-2072238 19042578
1566 SNP_A-4197377 19043423
1567 SNP_A-2007475 19044625
1568 SNP_A-2022288 19048148
1569 SNP_A-1968048 19083172
1570 SNP_A-4193837 19136268
1571 SNP_A-2007478 19145430
1572 SNP_A-2242292 19168911
1573 SNP_A-4230807 19170336
1574 SNP_A-2156577 19174084
1575 SNP_A-2023030 19179132
1576 SNP_A-1821983 19233511
1577 SNP_A-4202757 19239868
1578 SNP_A-2223250 19240926
1579 SNP_A-1968056 19243966
1580 SNP_A-1854826 19283443
1581 SNP_A-2113566 19283679
1582 SNP_A-1948362 19287781
1583 SNP_A-1968060 19288836
1584 SNP_A-4208838 19294298
1585 SNP_A-2063374 19296676
1586 SNP_A-1876578 19311698
1587 SNP_A-4203462 19321255
1588 SNP_A-4234896 19335476
1589 SNP_A-2167417 19336679
1590 SNP_A-2250458 19387600
1591 SNP_A-4199732 19389650
1592 SNP_A-2182133 19399637
1593 SNP_A-2251335 19408032
1594 SNP_A-1812741 19410207
1595 SNP_A-1839099 19410800
1596 SNP_A-2098064 19425390
1597 SNP_A-4214672 19433207
1598 SNP_A-2184878 19438160
1599 SNP_A-2236563 19450878
1600 SNP_A-1921321 19451039
1601 SNP_A-4208839 19455164
1602 SNP_A-1968069 19455573
1603 SNP_A-2283388 19455642
1604 SNP_A-4202546 19455731
1605 SNP_A-2007492 19455863
1606 SNP_A-2260806 19456849
1607 SNP_A-1795961 19471056
1608 SNP_A-1916372 19483256
1609 SNP_A-1909708 19486116
1610 SNP_A-2266354 19516711
1611 SNP_A-1968074 19548339
1612 SNP_A-2007497 19560584
1613 SNP_A-4217551 19561399
1614 SNP_A-1968076 19570599
1615 SNP_A-4230162 19582747
1616 SNP_A-1897482 19590681
1617 SNP_A-2097458 19605745
1618 SNP_A-4224733 19606134
1619 SNP_A-2277425 19630070
1620 SNP_A-2239630 19631445
1621 SNP_A-2225476 19633244
1622 SNP_A-4221309 19639446
1623 SNP_A-2138965 19641492
1624 SNP_A-2126399 19641778
1625 SNP_A-1879714 19654617
1626 SNP_A-2198142 19655009
1627 SNP_A-1908511 19669222
1628 SNP_A-4214673 19670107
1629 SNP_A-4214674 19670119
1630 SNP_A-4217576 19678620
1631 SNP_A-4230217 19706268
1632 SNP_A-2185485 19730668
1633 SNP_A-4202282 19742642
1634 SNP_A-2022426 19742700
1635 SNP_A-1878678 19745246
1636 SNP_A-4208841 19772870
1637 SNP_A-1968083 19793942
1638 SNP_A-1898965 19796027
1639 SNP_A-4217043 19835369
1640 SNP_A-2209667 19835463
1641 SNP_A-2202440 19878788
1642 SNP_A-2231619 19896242
1643 SNP_A-1968084 19906303
1644 SNP_A-1968085 19906375
1645 SNP_A-4233821 19908184
1646 SNP_A-2180877 19912274
1647 SNP_A-1891525 19919112
1648 SNP_A-2120633 19928024
1649 SNP_A-2160191 19932467
1650 SNP_A-1934812 19956581
1651 SNP_A-2007504 19976172
1652 SNP_A-2125841 19985222
1653 SNP_A-2100397 19987506
1654 SNP_A-4195685 19995559
1655 SNP_A-1860335 19998397
1656 SNP_A-2224925 19999890
1657 SNP_A-2249888 20005518
1658 SNP_A-1793382 20006992
1659 SNP_A-1893111 20016635
1660 SNP_A-2172249 20027500
1661 SNP_A-2035442 20031949
1662 SNP_A-1783042 20094934
1663 SNP_A-1879929 20098027
1664 SNP_A-2058148 20100929
1665 SNP_A-2064717 20127240
1666 SNP_A-1895114 20165327
1667 SNP_A-2130474 20176737
1668 SNP_A-2138403 20194569
1669 SNP_A-2146216 20290828
1670 SNP_A-2173669 20304282
1671 SNP_A-2136000 20334709
1672 SNP_A-1827979 20341219
1673 SNP_A-2289415 20567306
1674 SNP_A-1968100 20709015
1675 SNP_A-2025843 20721335
1676 SNP_A-2268256 20752514
1677 SNP_A-4205311 20771718
1678 SNP_A-4197090 20796968
1679 SNP_A-4228921 20797072
1680 SNP_A-2162482 20837563
1681 SNP_A-2113983 20844942
1682 SNP_A-2038881 20847018
1683 SNP_A-2285174 20848046
1684 SNP_A-1881229 20861881
1685 SNP_A-2048047 20862001
1686 SNP_A-2112558 20865299
1687 SNP_A-1901144 20898137
1688 SNP_A-1920239 20898874
1689 SNP_A-1829479 20915443
1690 SNP_A-4208842 20919318
1691 SNP_A-2216385 20938627
1692 SNP_A-1945401 20939426
1693 SNP_A-2155344 20953246
1694 SNP_A-1810803 20961756
1695 SNP_A-2034104 20972690
1696 SNP_A-1821829 21002993
1697 SNP_A-2079953 21003354
1698 SNP_A-2272756 21004822
1699 SNP_A-1918280 21013485
1700 SNP_A-1869401 21013550
1701 SNP_A-4232372 21025543
1702 SNP_A-2033275 21025903
1703 SNP_A-2297385 21101782
1704 SNP_A-1968107 21143803
1705 SNP_A-2071717 21170126
1706 SNP_A-1913413 21179919
1707 SNP_A-4205179 21194620
1708 SNP_A-1956508 21209684
1709 SNP_A-1950675 21210279
1710 SNP_A-1849803 21240228
1711 SNP_A-2180194 21249477
1712 SNP_A-4193579 21249991
1713 SNP_A-2083449 21281651
1714 SNP_A-1858781 21301409
1715 SNP_A-2207096 21301479
1716 SNP_A-2247984 21377848
1717 SNP_A-2121807 21382957
1718 SNP_A-1942154 21419354
1719 SNP_A-1784250 21427063
1720 SNP_A-2109296 21475265
1721 SNP_A-4194472 21482970
1722 SNP_A-1874262 21500504
1723 SNP_A-2310481 21501828
1724 SNP_A-2269662 21502699
1725 SNP_A-2180136 21513207
1726 SNP_A-1968110 21514717
1727 SNP_A-1813292 21515305
1728 SNP_A-1844245 21530338
1729 SNP_A-4226742 21545237
1730 SNP_A-2293146 21567273
1731 SNP_A-2301363 21662807
1732 SNP_A-2305552 21738982
1733 SNP_A-1867459 21739008
1734 SNP_A-1940294 21763192
1735 SNP_A-4205200 21769149
1736 SNP_A-2225396 21769262
1737 SNP_A-4231594 21769910
1738 SNP_A-1900628 21772282
1739 SNP_A-2087978 21838817
1740 SNP_A-4219093 21853732
1741 SNP_A-4208845 21862194
1742 SNP_A-4241264 21866288
1743 SNP_A-1805677 21899847
1744 SNP_A-4200630 21909472
1745 SNP_A-4204497 21945115
1746 SNP_A-2123836 21960862
1747 SNP_A-2129282 22028540
1748 SNP_A-2023177 22029333
1749 SNP_A-2007522 22038387
1750 SNP_A-2281798 22063729
1751 SNP_A-2007523 22071129
1752 SNP_A-2300676 22079194
1753 SNP_A-2234956 22140057
1754 SNP_A-1819069 22140446
1755 SNP_A-4234689 22142770
1756 SNP_A-1921039 22143065
1757 SNP_A-4234827 22145211
1758 SNP_A-4237733 22145686
1759 SNP_A-2314629 22145991
1760 SNP_A-2135096 22162821
1761 SNP_A-4208848 22219603
1762 SNP_A-2099944 22220385
1763 SNP_A-2256905 22224485
1764 SNP_A-4192889 22225120
1765 SNP_A-4217023 22228603
1766 SNP_A-1850867 22231287
1767 SNP_A-1806352 22231878
1768 SNP_A-2300068 22235303
1769 SNP_A-1793218 22245047
1770 SNP_A-2253708 22257052
1771 SNP_A-1929545 22324059
1772 SNP_A-2260216 22324421
1773 SNP_A-1903481 22364829
1774 SNP_A-1923792 22384129
1775 SNP_A-2203742 22385091
1776 SNP_A-1968143 22387812
1777 SNP_A-1912247 22389124
1778 SNP_A-2295262 22433322
1779 SNP_A-4224366 22544879
1780 SNP_A-2049351 22568040
1781 SNP_A-1968148 22610738
1782 SNP_A-2125139 22630921
1783 SNP_A-2297550 22631026
1784 SNP_A-4236232 22636696
1785 SNP_A-2246055 22639149
1786 SNP_A-2195005 22640028
1787 SNP_A-2036872 22647390
1788 SNP_A-2108963 22649120
1789 SNP_A-2138448 22649556
1790 SNP_A-2137843 22651167
1791 SNP_A-4198156 22651190
1792 SNP_A-1888497 22678748
1793 SNP_A-4236632 22686814
1794 SNP_A-2160155 22693787
1795 SNP_A-1811804 22694044
1796 SNP_A-1869335 22705314
1797 SNP_A-2007527 22712291
1798 SNP_A-2232600 22723864
1799 SNP_A-2287000 22724951
1800 SNP_A-4195674 22730904
1801 SNP_A-2299843 22737681
1802 SNP_A-1786210 22752426
1803 SNP_A-1968154 22755870
1804 SNP_A-1955643 22761563
1805 SNP_A-2182822 22786648
1806 SNP_A-1783270 22847578
1807 SNP_A-2123115 22848072
1808 SNP_A-1842422 22857533
1809 SNP_A-1823920 22891786
1810 SNP_A-1917276 22912757
1811 SNP_A-2036150 22915383
1812 SNP_A-1968157 22925175
1813 SNP_A-1958473 22928470
1814 SNP_A-2303484 22928627
1815 SNP_A-4196219 22936426
1816 SNP_A-1855351 22964970
1817 SNP_A-2083043 22965017
1818 SNP_A-2072816 22965044
1819 SNP_A-2274995 22965082
1820 SNP_A-1838205 22969778
1821 SNP_A-1968158 22983104
1822 SNP_A-1928992 23023036
1823 SNP_A-2250916 23030403
1824 SNP_A-1936048 23030662
1825 SNP_A-4203358 23033003
1826 SNP_A-4237682 23045621
1827 SNP_A-2276070 23045880
1828 SNP_A-2060585 23047196
1829 SNP_A-1968161 23047869
1830 SNP_A-1804106 23080471
1831 SNP_A-1903708 23092070
1832 SNP_A-2199338 23092098
1833 SNP_A-1784674 23093255
1834 SNP_A-1894595 23127604
1835 SNP_A-1940779 23137628
1836 SNP_A-4205638 23159691
1837 SNP_A-4205488 23184347
1838 SNP_A-2121248 23188969
1839 SNP_A-1968166 23193161
1840 SNP_A-1831445 23206976
1841 SNP_A-4225516 23245320
1842 SNP_A-2106185 23283582
1843 SNP_A-2211334 23283982
1844 SNP_A-2205519 23284432
1845 SNP_A-4220013 23306233
1846 SNP_A-2007533 23326866
1847 SNP_A-2080045 23332904
1848 SNP_A-1968171 23337955
1849 SNP_A-2234284 23338373
1850 SNP_A-2155456 23338876
1851 SNP_A-2212996 23380891
1852 SNP_A-4235528 23404406
1853 SNP_A-1824478 23424389
1854 SNP_A-2027052 23426792
1855 SNP_A-2187957 23427088
1856 SNP_A-4192718 23430396
1857 SNP_A-2264667 23430430
1858 SNP_A-2110996 23435503
1859 SNP_A-2305218 23475769
1860 SNP_A-2163485 23512264
1861 SNP_A-4239079 23513794
1862 SNP_A-2133773 23527283
1863 SNP_A-4235887 23527526
1864 SNP_A-4193313 23530876
1865 SNP_A-2021780 23536003
1866 SNP_A-4225266 23553833
1867 SNP_A-1786600 23595482
1868 SNP_A-1968185 23626890
1869 SNP_A-2007537 23628056
1870 SNP_A-2306713 23647223
1871 SNP_A-1782898 23647253
1872 SNP_A-1805626 23647433
1873 SNP_A-4220637 23656965
1874 SNP_A-1831413 23657545
1875 SNP_A-2084227 23668422
1876 SNP_A-4239445 23675039
1877 SNP_A-2029642 23701523
1878 SNP_A-4232047 23707208
1879 SNP_A-1860392 23744154
1880 SNP_A-1887494 23758703
1881 SNP_A-1788285 23770504
1882 SNP_A-2007542 23770776
1883 SNP_A-2311222 23772926
1884 SNP_A-1913425 23780595
1885 SNP_A-1911363 23798053
1886 SNP_A-4217057 23811795
1887 SNP_A-1935866 23839641
1888 SNP_A-1876119 23885796
1889 SNP_A-1968190 23887277
1890 SNP_A-1931327 23888543
1891 SNP_A-2177661 23901591
1892 SNP_A-1874902 24021113
1893 SNP_A-2109113 24048764
1894 SNP_A-2278177 24064698
1895 SNP_A-4232225 24078625
1896 SNP_A-2167477 24083124
1897 SNP_A-1907941 24088387
1898 SNP_A-1875203 24102710
1899 SNP_A-2106964 24107081
1900 SNP_A-2187947 24107265
1901 SNP_A-4228640 24107527
1902 SNP_A-1904087 24110776
1903 SNP_A-1920340 24110977
1904 SNP_A-4200313 24138620
1905 SNP_A-1903604 24143139
1906 SNP_A-2268436 24143397
1907 SNP_A-2146605 24144369
1908 SNP_A-1865634 24144578
1909 SNP_A-1920713 24150539
1910 SNP_A-2310119 24162248
1911 SNP_A-1968199 24166889
1912 SNP_A-2149854 24271976
1913 SNP_A-1791313 24276438
1914 SNP_A-2045516 24279310
1915 SNP_A-4229251 24283938
1916 SNP_A-1784407 24284795
1917 SNP_A-1906739 24286450
1918 SNP_A-2201787 24291834
1919 SNP_A-2082439 24292883
1920 SNP_A-2026846 24293144
1921 SNP_A-2133362 24294138
1922 SNP_A-2044976 24294335
1923 SNP_A-2007552 24309668
1924 SNP_A-2094155 24313714
1925 SNP_A-2039449 24332826
1926 SNP_A-2150883 24338153
1927 SNP_A-1968202 24348058
1928 SNP_A-1856536 24349863
1929 SNP_A-1853824 24353065
1930 SNP_A-2185936 24369003
1931 SNP_A-1968203 24371937
1932 SNP_A-2125563 24420761
1933 SNP_A-2221496 24435998
1934 SNP_A-2146120 24436340
1935 SNP_A-4217237 24533277
1936 SNP_A-2181000 24534383
1937 SNP_A-1968207 24537790
1938 SNP_A-2084041 24538332
1939 SNP_A-1968208 24561571
1940 SNP_A-1859355 24563239
1941 SNP_A-1937281 24575964
1942 SNP_A-2202936 24590499
1943 SNP_A-4229615 24633589
1944 SNP_A-2192132 24662340
1945 SNP_A-4230206 24665108
1946 SNP_A-2106358 24675733
1947 SNP_A-2065922 24686226
1948 SNP_A-2310083 24686310
1949 SNP_A-4229142 24706596
1950 SNP_A-2082432 24707693
1951 SNP_A-1960455 24720505
1952 SNP_A-1847708 24729355
1953 SNP_A-4218384 24729420
1954 SNP_A-4238928 24796573
1955 SNP_A-4228030 24818566
1956 SNP_A-1941589 24819385
1957 SNP_A-2023571 24822095
1958 SNP_A-4233352 24840013
1959 SNP_A-1787395 24864212
1960 SNP_A-4233715 24886159
1961 SNP_A-1955348 24928665
1962 SNP_A-1922438 24929054
1963 SNP_A-1838014 24933258
1964 SNP_A-1820299 24935787
1965 SNP_A-2243412 24960155
1966 SNP_A-2296942 24968441
1967 SNP_A-4208852 24996940
1968 SNP_A-1791035 25007442
1969 SNP_A-2007561 25009308
1970 SNP_A-4218964 25044494
1971 SNP_A-4204918 25054158
1972 SNP_A-2045373 25063636
1973 SNP_A-2100585 25086922
1974 SNP_A-1813164 25089955
1975 SNP_A-1911658 25118787
1976 SNP_A-2179375 25134116
1977 SNP_A-1968213 25143913
1978 SNP_A-1866986 25156272
1979 SNP_A-4200336 25198577
1980 SNP_A-1873670 25213984
1981 SNP_A-2205536 25223843
1982 SNP_A-2169860 25239848
1983 SNP_A-1805157 25245909
1984 SNP_A-1891304 25249022
1985 SNP_A-2245515 25277915
1986 SNP_A-4207380 25295221
1987 SNP_A-4202007 25295563
1988 SNP_A-2203282 25298223
1989 SNP_A-1891247 25298325
1990 SNP_A-1900525 25327526
1991 SNP_A-1853092 25345257
1992 SNP_A-2056421 25362419
1993 SNP_A-2209356 25381821
1994 SNP_A-1887865 25399180
1995 SNP_A-4229563 25415359
1996 SNP_A-1836310 25447817
1997 SNP_A-2136834 25478619
1998 SNP_A-2118036 25487486
1999 SNP_A-1941615 25540476
2000 SNP_A-1840573 25554369
2001 SNP_A-4194615 25623602
2002 SNP_A-2131816 25917265
2003 SNP_A-2088352 26077447
2004 SNP_A-2047042 26145931
2005 SNP_A-1916579 26170699
2006 SNP_A-1968227 29309964
2007 SNP_A-1968228 29311279
2008 SNP_A-4208857 29314247
2009 SNP_A-2065338 29338643
2010 SNP_A-1968230 29353369
2011 SNP_A-1968231 29353429
2012 SNP_A-2293949 29354141
2013 SNP_A-2263445 29369848
2014 SNP_A-1946480 29455912
2015 SNP_A-2232856 29524714
2016 SNP_A-2242380 29565478
2017 SNP_A-4201805 29696113
2018 SNP_A-2079324 29841434
2019 SNP_A-1811311 29842045
2020 SNP_A-2151100 29880488
2021 SNP_A-2276843 29936849
2022 SNP_A-1880631 29981164
2023 SNP_A-2264241 30136497
2024 SNP_A-1792246 30143886
2025 SNP_A-1810656 30158806
2026 SNP_A-1831511 30195133
2027 SNP_A-1939804 30249254
2028 SNP_A-2127380 30290943
2029 SNP_A-2304776 30356095
2030 SNP_A-1941248 30382193
2031 SNP_A-2276055 30382844
2032 SNP_A-1948981 30405033
2033 SNP_A-4204141 30406259
2034 SNP_A-2225230 30411942
2035 SNP_A-2072462 30419769
2036 SNP_A-4225523 30477637
2037 SNP_A-1845870 30483386
2038 SNP_A-2280441 30491175
2039 SNP_A-2207038 30491788
2040 SNP_A-1882074 30603826
2041 SNP_A-2180338 30645469
2042 SNP_A-2149739 30648260
2043 SNP_A-2074405 30782398
2044 SNP_A-2281772 30782777
2045 SNP_A-1905607 30787580
2046 SNP_A-2097432 30787796
2047 SNP_A-2103669 30799639
2048 SNP_A-2220452 30839943
2049 SNP_A-1822916 30849475
2050 SNP_A-1968238 30888730
2051 SNP_A-4222366 30891003
2052 SNP_A-1968239 30896851
2053 SNP_A-1909136 30903889
2054 SNP_A-4231047 30916617
2055 SNP_A-1904817 30923196
2056 SNP_A-4206784 30930195
2057 SNP_A-1916576 30947641
2058 SNP_A-2086596 30948078
2059 SNP_A-2060493 30984381
2060 SNP_A-1800804 30984846
2061 SNP_A-2021612 31102781
2062 SNP_A-2306828 31107172
2063 SNP_A-2251956 31113033
2064 SNP_A-1861835 31131403
2065 SNP_A-1829025 31155737
2066 SNP_A-4194353 31176463
2067 SNP_A-2305742 31177153
2068 SNP_A-1925797 31181356
2069 SNP_A-2007574 31182314
2070 SNP_A-2024802 31204465
2071 SNP_A-2048224 31281265
2072 SNP_A-1783941 31313082
2073 SNP_A-1841301 31323056
2074 SNP_A-2045855 31396725
2075 SNP_A-1782360 31396941
2076 SNP_A-2087118 31405908
2077 SNP_A-2269180 31603948
2078 SNP_A-2070480 31867302
2079 SNP_A-4219345 31945154
2080 SNP_A-1875231 31977722
2081 SNP_A-2179746 31977753
2082 SNP_A-1968249 31982015
2083 SNP_A-2117562 31982333
2084 SNP_A-4231625 31983649
2085 SNP_A-2075718 32078884
2086 SNP_A-1901620 32108249
2087 SNP_A-2057948 32109212
2088 SNP_A-2097149 32147970
2089 SNP_A-2174378 32202347
2090 SNP_A-2312381 32335211
2091 SNP_A-1864083 32419084
2092 SNP_A-2258119 32462315
2093 SNP_A-2044996 32480019
2094 SNP_A-1907124 32541764
2095 SNP_A-2223976 32545567
2096 SNP_A-1954518 32573703
2097 SNP_A-2214718 32595852
2098 SNP_A-2165978 32596025
2099 SNP_A-2067544 32737064
2100 SNP_A-1835199 32740411
2101 SNP_A-4229950 32740514
2102 SNP_A-2176558 32758014
2103 SNP_A-1926013 32776703
2104 SNP_A-1968258 32789177
2105 SNP_A-1862231 32795046
2106 SNP_A-2244930 32803974
2107 SNP_A-2119400 32806100
2108 SNP_A-1910914 32806138
2109 SNP_A-2043439 32865368
2110 SNP_A-4202285 32871376
2111 SNP_A-4223495 32889473
2112 SNP_A-2198447 32952432
2113 SNP_A-2152070 32987501
2114 SNP_A-2221987 33006557
2115 SNP_A-2089307 33011294
2116 SNP_A-2073983 33017981
2117 SNP_A-2096284 33029326
2118 SNP_A-4235554 33030383
2119 SNP_A-2161805 33089877
2120 SNP_A-4232411 33101267
2121 SNP_A-1961453 33108019
2122 SNP_A-2059637 33109310
2123 SNP_A-2229412 33138121
2124 SNP_A-2047777 33152989
2125 SNP_A-2228488 33169369
2126 SNP_A-4225725 33207795
2127 SNP_A-2186218 33254942
2128 SNP_A-4229649 33256820
2129 SNP_A-4203138 33368740
2130 SNP_A-1897685 33370575
2131 SNP_A-1810465 33377622
2132 SNP_A-2141744 33421667
2133 SNP_A-2246204 33435467
2134 SNP_A-2258073 33456505
2135 SNP_A-2149163 33511575
2136 SNP_A-1788329 33519120
2137 SNP_A-1968265 33522751
2138 SNP_A-2232454 33550723
2139 SNP_A-4239041 33557171
2140 SNP_A-2021498 33565603
2141 SNP_A-1890801 33623869
2142 SNP_A-2277189 33634738
2143 SNP_A-2216659 33756375
2144 SNP_A-4208858 33768859
2145 SNP_A-2220183 33776127
2146 SNP_A-2275065 33782325
2147 SNP_A-2047882 33796198
2148 SNP_A-1921183 33801804
2149 SNP_A-1838773 33945810
2150 SNP_A-2039695 33954944
2151 SNP_A-2204877 33981339
2152 SNP_A-2101569 33998787
2153 SNP_A-2248087 33999469
2154 SNP_A-1912540 34000574
2155 SNP_A-1946306 34098635
2156 SNP_A-2145433 34150864
2157 SNP_A-2304686 34151223
2158 SNP_A-2223930 34210240
2159 SNP_A-2038691 34401989
2160 SNP_A-2235814 34405177
2161 SNP_A-2256947 34457027
2162 SNP_A-2136952 34989606
2163 SNP_A-1790701 35023663
2164 SNP_A-4195919 35151129
2165 SNP_A-2267810 35182308
2166 SNP_A-1798323 35183409
2167 SNP_A-2282844 35234157
2168 SNP_A-1968273 35235222
2169 SNP_A-4218511 35257104
2170 SNP_A-4195365 35259844
2171 SNP_A-1807170 35261096
2172 SNP_A-2181982 35271786
2173 SNP_A-2023036 35280390
2174 SNP_A-2122813 35296122
2175 SNP_A-2114802 35391249
2176 SNP_A-2253209 35515209
2177 SNP_A-4199883 35586774
2178 SNP_A-1858078 35606140
2179 SNP_A-2047172 35647197
2180 SNP_A-2035943 35647329
2181 SNP_A-4223333 35663858
2182 SNP_A-2112154 35663935
2183 SNP_A-2230972 35684583
2184 SNP_A-1784693 35687061
2185 SNP_A-2110045 35687258
2186 SNP_A-2234710 35687428
2187 SNP_A-1782904 35687768
2188 SNP_A-1940607 35688300
2189 SNP_A-1788469 35689861
2190 SNP_A-2176895 35765409
2191 SNP_A-1968280 35807549
2192 SNP_A-1888333 35856110
2193 SNP_A-1796822 35878290
2194 SNP_A-2155734 35901053
2195 SNP_A-1968282 35905013
2196 SNP_A-2050527 35905087
2197 SNP_A-4208860 35905168
2198 SNP_A-1968283 35905199
2199 SNP_A-2206387 35905482
2200 SNP_A-2108623 35911642
2201 SNP_A-2031092 35911699
2202 SNP_A-2182892 35912877
2203 SNP_A-2231193 35913673
2204 SNP_A-4218901 35914069
2205 SNP_A-1806750 35914397
2206 SNP_A-2081678 35914457
2207 SNP_A-2033995 35914513
2208 SNP_A-2115062 35929171
2209 SNP_A-2304213 35929819
2210 SNP_A-4227413 35930329
2211 SNP_A-2105783 35936169
2212 SNP_A-4240682 35951817
2213 SNP_A-1954515 35954983
2214 SNP_A-1833465 35973937
2215 SNP_A-4221587 35974208
2216 SNP_A-1894039 35994610
2217 SNP_A-4201406 35994725
2218 SNP_A-2007601 36038112
2219 SNP_A-2275551 36038516
2220 SNP_A-4223129 36050108
2221 SNP_A-4206035 36111830
2222 SNP_A-4235087 36170753
2223 SNP_A-1806732 36178693
2224 SNP_A-1928782 36241878
2225 SNP_A-1941535 36257080
2226 SNP_A-1807617 36296454
2227 SNP_A-2047437 36300106
2228 SNP_A-2279492 36309597
2229 SNP_A-2192722 36354924
2230 SNP_A-1877730 36373059
2231 SNP_A-1800994 36422795
2232 SNP_A-4225651 36459793
2233 SNP_A-2201980 36484231
2234 SNP_A-2294000 36507613
2235 SNP_A-1791567 36508140
2236 SNP_A-1968295 36539571
2237 SNP_A-1808111 36540455
2238 SNP_A-2073589 36541160
2239 SNP_A-1940168 36562231
2240 SNP_A-1840414 36668552
2241 SNP_A-2304840 36813140
2242 SNP_A-4208865 36819791
2243 SNP_A-2075045 36824846
2244 SNP_A-2127728 36839160
2245 SNP_A-4240661 36923694
2246 SNP_A-2048416 36926661
2247 SNP_A-1906171 36930753
2248 SNP_A-1955252 36952315
2249 SNP_A-2261263 36952735
2250 SNP_A-2216560 36996766
2251 SNP_A-2147186 37013544
2252 SNP_A-2024101 37037350
2253 SNP_A-2137744 37048843
2254 SNP_A-2033780 37052118
2255 SNP_A-1866208 37058429
2256 SNP_A-2266284 37058782
2257 SNP_A-1968308 37064533
2258 SNP_A-2082313 37065521
2259 SNP_A-2194528 37107381
2260 SNP_A-2102506 37123878
2261 SNP_A-1852464 37123899
2262 SNP_A-1823842 37137226
2263 SNP_A-1968309 37142841
2264 SNP_A-1789080 37191139
2265 SNP_A-2167098 37257687
2266 SNP_A-1916300 37285173
2267 SNP_A-2133659 37292980
2268 SNP_A-2160932 37314896
2269 SNP_A-4208867 37342368
2270 SNP_A-2046820 37347592
2271 SNP_A-1783238 37394129
2272 SNP_A-1907905 37396596
2273 SNP_A-2158073 37399148
2274 SNP_A-4206419 37420974
2275 SNP_A-1968320 37426155
2276 SNP_A-1792359 37427596
2277 SNP_A-2092103 37445524
2278 SNP_A-2221686 37447404
2279 SNP_A-1935148 37455986
2280 SNP_A-2066303 37456859
2281 SNP_A-4196274 37488429
2282 SNP_A-4232036 37494783
2283 SNP_A-1856325 37503625
2284 SNP_A-1968322 37506650
2285 SNP_A-2295588 37576242
2286 SNP_A-2068315 37592310
2287 SNP_A-1906398 37594844
2288 SNP_A-1968326 37613066
2289 SNP_A-1968328 37613924
2290 SNP_A-1785898 37685573
2291 SNP_A-1945062 37691950
2292 SNP_A-2255026 37695069
2293 SNP_A-1891439 37710636
2294 SNP_A-2146153 37720444
2295 SNP_A-2069393 37725642
2296 SNP_A-4217980 37726311
2297 SNP_A-2095428 37742521
2298 SNP_A-2241053 37755251
2299 SNP_A-2215411 37763267
2300 SNP_A-1908378 37770945
2301 SNP_A-4193885 37771624
2302 SNP_A-2078872 37776057
2303 SNP_A-2220524 37780524
2304 SNP_A-1968338 37782911
2305 SNP_A-2114838 37801624
2306 SNP_A-1826508 37816039
2307 SNP_A-2137509 37821088
2308 SNP_A-1968340 37832784
2309 SNP_A-1968344 37859856
2310 SNP_A-1968345 37887990
2311 SNP_A-4208868 37888716
2312 SNP_A-2196736 37920663
2313 SNP_A-2153667 37920904
2314 SNP_A-2148787 37921426
2315 SNP_A-1968350 37943790
2316 SNP_A-1922139 37959320
2317 SNP_A-2140437 37995095
2318 SNP_A-2179959 38012704
2319 SNP_A-1954125 38025245
2320 SNP_A-2007612 38054870
2321 SNP_A-2200098 38055505
2322 SNP_A-4204790 38055695
2323 SNP_A-4221947 38061730
2324 SNP_A-2312949 38065816
2325 SNP_A-2167607 38078497
2326 SNP_A-4218715 38086154
2327 SNP_A-1846958 38094962
2328 SNP_A-4208870 38112238
2329 SNP_A-4208871 38116883
2330 SNP_A-4208872 38117469
2331 SNP_A-4238003 38136423
2332 SNP_A-2132919 38137600
2333 SNP_A-2039172 38142048
2334 SNP_A-2188749 38143858
2335 SNP_A-1891208 38144694
2336 SNP_A-1953426 38144774
2337 SNP_A-4208873 38145076
2338 SNP_A-2162199 38165969
2339 SNP_A-2172952 38174681
2340 SNP_A-1968358 38177312
2341 SNP_A-2183083 38223823
2342 SNP_A-1968359 38238481
2343 SNP_A-2225668 38239151
2344 SNP_A-1933751 38262659
2345 SNP_A-1792883 38269188
2346 SNP_A-4236467 38282997
2347 SNP_A-1946196 38283056
2348 SNP_A-1851462 38283179
2349 SNP_A-4233453 38305833
2350 SNP_A-4222640 38305847
2351 SNP_A-1782323 38313657
2352 SNP_A-4221807 38318209
2353 SNP_A-1841944 38319814
2354 SNP_A-1923688 38319875
2355 SNP_A-1879168 38320314
2356 SNP_A-1825851 38320998
2357 SNP_A-2295299 38380622
2358 SNP_A-4208874 38422187
2359 SNP_A-1968361 38422441
2360 SNP_A-4208875 38423377
2361 SNP_A-1933875 38432024
2362 SNP_A-2007617 38433341
2363 SNP_A-2164291 38437298
2364 SNP_A-1949518 38457652
2365 SNP_A-1944794 38472697
2366 SNP_A-2314661 38478418
2367 SNP_A-2313399 38491206
2368 SNP_A-2261983 38510996
2369 SNP_A-1824948 38532337
2370 SNP_A-2007621 38534109
2371 SNP_A-2127067 38541918
2372 SNP_A-2092867 38551409
2373 SNP_A-2254919 38591621
2374 SNP_A-1907080 38608443
2375 SNP_A-4214684 38610420
2376 SNP_A-2058540 38611971
2377 SNP_A-1968368 38663396
2378 SNP_A-2057949 38713468
2379 SNP_A-1794825 38721663
2380 SNP_A-4226833 38732292
2381 SNP_A-1957129 38735071
2382 SNP_A-2289796 38741077
2383 SNP_A-1960433 38782903
2384 SNP_A-1929273 38799750
2385 SNP_A-2007625 38814079
2386 SNP_A-4219031 38831112
2387 SNP_A-2007628 38885752
2388 SNP_A-1968374 38900594
2389 SNP_A-1944257 38946916
2390 SNP_A-1968376 38953877
2391 SNP_A-2031609 38970402
2392 SNP_A-2007631 39003066
2393 SNP_A-2007632 39003729
2394 SNP_A-2300484 39013047
2395 SNP_A-1840200 39067017
2396 SNP_A-1968378 39147642
2397 SNP_A-2272575 39230879
2398 SNP_A-1917036 39344799
2399 SNP_A-2280178 39348929
2400 SNP_A-4223390 39349574
2401 SNP_A-2162959 39393756
2402 SNP_A-2225395 39394223
2403 SNP_A-2142967 39464014
2404 SNP_A-1926572 39474893
2405 SNP_A-1968380 39480359
2406 SNP_A-2205009 39509923
2407 SNP_A-2132959 39520607
2408 SNP_A-4199918 39531053
2409 SNP_A-1803614 39583898
2410 SNP_A-2118635 39583966
2411 SNP_A-2259502 39584000
2412 SNP_A-2164649 39677351
2413 SNP_A-2079739 39742644
2414 SNP_A-1968384 39747215
2415 SNP_A-2183148 39815654
2416 SNP_A-1917817 39897628
2417 SNP_A-1845547 39898208
2418 SNP_A-2258180 39912171
2419 SNP_A-2274584 39915999
2420 SNP_A-4196478 39916123
2421 SNP_A-1785687 39923730
2422 SNP_A-2287855 39931173
2423 SNP_A-4223801 39988549
2424 SNP_A-2206485 39989334
2425 SNP_A-1803986 39989527
2426 SNP_A-2120038 39999139
2427 SNP_A-2241114 40000537
2428 SNP_A-4233887 40001851
2429 SNP_A-4208879 40041891
2430 SNP_A-4208880 40042498
2431 SNP_A-4208881 40042887
2432 SNP_A-2099622 40049972
2433 SNP_A-1902013 40050058
2434 SNP_A-2031696 40065639
2435 SNP_A-2100162 40069405
2436 SNP_A-2282869 40087340
2437 SNP_A-4206479 40100297
2438 SNP_A-1793948 40103144
2439 SNP_A-1859061 40111844
2440 SNP_A-1968399 40126433
2441 SNP_A-2007638 40153367
2442 SNP_A-2120185 40203087
2443 SNP_A-4235297 40220009
2444 SNP_A-2092205 40234897
2445 SNP_A-4214685 40235661
2446 SNP_A-4208882 40235674
2447 SNP_A-2084154 40243486
2448 SNP_A-2301329 40256182
2449 SNP_A-2282709 40266418
2450 SNP_A-4208883 40278482
2451 SNP_A-1968410 40291139
2452 SNP_A-2263020 40292402
2453 SNP_A-2026727 40292464
2454 SNP_A-1876038 40296596
2455 SNP_A-2072263 40302467
2456 SNP_A-2051655 40311632
2457 SNP_A-1968411 40312475
2458 SNP_A-1968414 40341490
2459 SNP_A-4194188 40346709
2460 SNP_A-4197757 40353094
2461 SNP_A-2244618 40353349
2462 SNP_A-1831360 40359539
2463 SNP_A-2078982 40371421
2464 SNP_A-4239561 40379053
2465 SNP_A-2312497 40380498
2466 SNP_A-1968415 40383597
2467 SNP_A-1968417 40399850
2468 SNP_A-4197608 40406348
2469 SNP_A-4226351 40406363
2470 SNP_A-2179183 40425831
2471 SNP_A-1968418 40425941
2472 SNP_A-2007641 40427440
2473 SNP_A-1968420 40436599
2474 SNP_A-1879348 40477896
2475 SNP_A-4227457 40480159
2476 SNP_A-4240348 40508810
2477 SNP_A-2159283 40515646
2478 SNP_A-1898815 40536587
2479 SNP_A-2037970 40541070
2480 SNP_A-1968424 40543335
2481 SNP_A-2007643 40543716
2482 SNP_A-1954021 40581758
2483 SNP_A-2233204 40604613
2484 SNP_A-2167551 40608897
2485 SNP_A-1919324 40609029
2486 SNP_A-1811948 40614887
2487 SNP_A-1789356 40615044
2488 SNP_A-2113424 40640779
2489 SNP_A-1940453 40645327
2490 SNP_A-2215499 40645406
2491 SNP_A-1852443 40656476
2492 SNP_A-2237915 40656770
2493 SNP_A-2045170 40661006
2494 SNP_A-2118393 40661139
2495 SNP_A-2234900 40664114
2496 SNP_A-4228345 40664177
2497 SNP_A-2273792 40664380
2498 SNP_A-2198360 40664562
2499 SNP_A-2147211 40676438
2500 SNP_A-1932352 40676650
2501 SNP_A-4236855 40684778
2502 SNP_A-4240689 40693926
2503 SNP_A-2007645 40702735
2504 SNP_A-1798845 40714518
2505 SNP_A-1958441 40715840
2506 SNP_A-4222037 40725926
2507 SNP_A-2240552 40759541
2508 SNP_A-2034095 40766955
2509 SNP_A-2140079 40796657
2510 SNP_A-2050905 40804377
2511 SNP_A-2127859 40808754
2512 SNP_A-2079436 40815597
2513 SNP_A-1906053 40819573
2514 SNP_A-2169972 40820007
2515 SNP_A-2309808 40832585
2516 SNP_A-2168898 40833643
2517 SNP_A-2233092 40836395
2518 SNP_A-2275051 40837075
2519 SNP_A-1813379 40845679
2520 SNP_A-4216520 40847491
2521 SNP_A-2073211 40847822
2522 SNP_A-2262735 40849159
2523 SNP_A-2141106 40851971
2524 SNP_A-1798859 40853580
2525 SNP_A-2092290 40859411
2526 SNP_A-2007647 40875287
2527 SNP_A-2045150 40891785
2528 SNP_A-4218874 40909813
2529 SNP_A-2054375 40934093
2530 SNP_A-2068368 40938848
2531 SNP_A-1885345 40990315
2532 SNP_A-2274287 41032409
2533 SNP_A-2026330 41046640
2534 SNP_A-2297917 41058518
2535 SNP_A-1781375 41071512
2536 SNP_A-2237183 41082077
2537 SNP_A-2154086 41083164
2538 SNP_A-2130172 41095146
2539 SNP_A-2007651 41101014
2540 SNP_A-1892535 41105229
2541 SNP_A-4223367 41106749
2542 SNP_A-4193041 41107864
2543 SNP_A-2079281 41123994
2544 SNP_A-4230960 41124219
2545 SNP_A-1958274 41126867
2546 SNP_A-4208887 41140415
2547 SNP_A-1968442 41147979
2548 SNP_A-2200172 41157144
2549 SNP_A-2208554 41163723
2550 SNP_A-2240006 41163877
2551 SNP_A-2023383 41186657
2552 SNP_A-4230120 41198904
2553 SNP_A-2121641 41204265
2554 SNP_A-1968446 41208932
2555 SNP_A-2185840 41224584
2556 SNP_A-2286581 41224674
2557 SNP_A-4208888 41231343
2558 SNP_A-2186191 41269933
2559 SNP_A-2077387 41271541
2560 SNP_A-1968449 41313076
2561 SNP_A-1968451 41363788
2562 SNP_A-4199970 41367492
2563 SNP_A-2056984 41367710
2564 SNP_A-2173314 41377621
2565 SNP_A-2156645 41399350
2566 SNP_A-1851804 41406604
2567 SNP_A-1927805 41445539
2568 SNP_A-2037240 41482663
2569 SNP_A-2277585 41508412
2570 SNP_A-2076215 41512976
2571 SNP_A-1959229 41604896
2572 SNP_A-2206512 41650061
2573 SNP_A-2174294 41660426
2574 SNP_A-2183377 41697916
2575 SNP_A-2007656 41708913
2576 SNP_A-2007657 41710058
2577 SNP_A-1858687 41723562
2578 SNP_A-2007658 41742999
2579 SNP_A-1915510 41744225
2580 SNP_A-4208889 41790709
2581 SNP_A-2277349 41798148
2582 SNP_A-1904562 41816915
2583 SNP_A-2282171 41840942
2584 SNP_A-1818328 41857734
2585 SNP_A-2052479 41857752
2586 SNP_A-2205394 41893832
2587 SNP_A-1839863 41906637
2588 SNP_A-2227534 41907133
2589 SNP_A-2126415 41968346
2590 SNP_A-2239261 41968635
2591 SNP_A-1787073 42067776
2592 SNP_A-2059333 42072060
2593 SNP_A-1828351 42086347
2594 SNP_A-1968457 42101802
2595 SNP_A-4218990 42104584
2596 SNP_A-4227395 42104597
2597 SNP_A-2056762 42109444
2598 SNP_A-2026877 42112605
2599 SNP_A-2117390 42126497
2600 SNP_A-2173368 42142448
2601 SNP_A-4228809 42147941
2602 SNP_A-4192812 42153513
2603 SNP_A-2267052 42162545
2604 SNP_A-1856868 42165258
2605 SNP_A-2244471 42165548
2606 SNP_A-1818572 42175923
2607 SNP_A-1888302 42179746
2608 SNP_A-1968460 42183738
2609 SNP_A-2279732 42192979
2610 SNP_A-2281579 42216926
2611 SNP_A-2243027 42216959
2612 SNP_A-2226078 42223432
2613 SNP_A-4208890 42227375
2614 SNP_A-2144131 42236111
2615 SNP_A-4207529 42242731
2616 SNP_A-1952409 42243202
2617 SNP_A-2255196 42246849
2618 SNP_A-1880847 42342379
2619 SNP_A-2152068 42448522
2620 SNP_A-2215304 42448695
2621 SNP_A-4228000 42484175
2622 SNP_A-2234055 42492851
2623 SNP_A-2007670 42502410
2624 SNP_A-4216698 42561239
2625 SNP_A-1809607 42710102
2626 SNP_A-2039156 42770569
2627 SNP_A-2181120 42848655
2628 SNP_A-4208891 42910837
2629 SNP_A-4194724 42913001
2630 SNP_A-1915339 42913558
2631 SNP_A-4206387 42965802
2632 SNP_A-1880210 42965852
2633 SNP_A-1796488 42976996
2634 SNP_A-2159312 42978299
2635 SNP_A-1892887 42992323
2636 SNP_A-1845031 43011899
2637 SNP_A-1946136 43032119
2638 SNP_A-2042949 43044754
2639 SNP_A-2120451 43047239
2640 SNP_A-2249745 43064029
2641 SNP_A-1917216 43089196
2642 SNP_A-1797944 43164436
2643 SNP_A-1799061 43210920
2644 SNP_A-2249017 43213889
2645 SNP_A-1902660 43233646
2646 SNP_A-2162331 43235279
2647 SNP_A-1968469 43243061
2648 SNP_A-1968470 43243175
2649 SNP_A-2151002 43289438
2650 SNP_A-2232857 43375783
2651 SNP_A-1928341 43417191
2652 SNP_A-2025957 43424247
2653 SNP_A-2092762 43431060
2654 SNP_A-4216386 43444916
2655 SNP_A-2027534 43476828
2656 SNP_A-2069692 43477417
2657 SNP_A-1789307 43479294
2658 SNP_A-2209765 43514744
2659 SNP_A-4233530 43552929
2660 SNP_A-4219381 43552996
2661 SNP_A-1968482 43564010
2662 SNP_A-1968483 43565150
2663 SNP_A-1968484 43586134
2664 SNP_A-1789480 43594695
2665 SNP_A-1968485 43612713
2666 SNP_A-2298514 43620546
2667 SNP_A-1782697 43620615
2668 SNP_A-4208892 43629647
2669 SNP_A-4208893 43630396
2670 SNP_A-2101853 43630501
2671 SNP_A-1968489 43630673
2672 SNP_A-1833537 43630958
2673 SNP_A-1919546 43659964
2674 SNP_A-4193635 43681107
2675 SNP_A-2299885 43700405
2676 SNP_A-2214594 43729737
2677 SNP_A-1813151 43738122
2678 SNP_A-2170504 43743401
2679 SNP_A-1968494 43744158
2680 SNP_A-2121657 43744768
2681 SNP_A-2070865 43794898
2682 SNP_A-2054171 43804853
2683 SNP_A-4220447 43805312
2684 SNP_A-2179591 43805329
2685 SNP_A-1832897 43805412
2686 SNP_A-1901003 43811466
2687 SNP_A-4223791 43811618
2688 SNP_A-2055539 43855780
2689 SNP_A-2102650 43871706
2690 SNP_A-2120480 43892590
2691 SNP_A-1905521 43921606
2692 SNP_A-2221127 43921902
2693 SNP_A-2120000 43957189
2694 SNP_A-4230705 44024731
2695 SNP_A-1940611 44059224
2696 SNP_A-2268512 44061787
2697 SNP_A-2290409 44065774
2698 SNP_A-2280695 44121406
2699 SNP_A-1802376 44155418
2700 SNP_A-2269661 44199810
2701 SNP_A-2186840 44207245
2702 SNP_A-4232206 44207394
2703 SNP_A-4224831 44222040
2704 SNP_A-2165700 44233852
2705 SNP_A-1895639 44311673
2706 SNP_A-2289068 44312334
2707 SNP_A-2029844 44376625
2708 SNP_A-1822031 44376706
2709 SNP_A-2083037 44387690
2710 SNP_A-2202877 44438837
2711 SNP_A-2168186 44442136
2712 SNP_A-2252425 44513354
2713 SNP_A-2232010 44517395
2714 SNP_A-1968504 44518234
2715 SNP_A-1812709 44520617
2716 SNP_A-4207270 44535673
2717 SNP_A-2200030 44535940
2718 SNP_A-1902223 44536579
2719 SNP_A-2230900 44538839
2720 SNP_A-2102507 44549091
2721 SNP_A-1874598 44549271
2722 SNP_A-2263168 44549484
2723 SNP_A-2148659 44549807
2724 SNP_A-4208895 44574807
2725 SNP_A-1968509 44576026
2726 SNP_A-2247018 44615604
2727 SNP_A-1968511 44620648
2728 SNP_A-2222746 44634908
2729 SNP_A-2007691 44636433
2730 SNP_A-1968512 44638170
2731 SNP_A-1871118 44638545
2732 SNP_A-1927670 44672276
2733 SNP_A-4198533 44675343
2734 SNP_A-2099151 44681417
2735 SNP_A-1883858 44681497
2736 SNP_A-1968514 44690980
2737 SNP_A-1834863 44709070
2738 SNP_A-2101396 44722596
2739 SNP_A-2032523 44792815
2740 SNP_A-2191999 44863705
2741 SNP_A-1899441 44878034
2742 SNP_A-4204077 44885062
2743 SNP_A-1816597 44888453
2744 SNP_A-2091971 44914354
2745 SNP_A-1909219 44915890
2746 SNP_A-2124026 44916608
2747 SNP_A-2129374 44916891
2748 SNP_A-2210481 44917788
2749 SNP_A-4221286 44919539
2750 SNP_A-2282415 44976286
2751 SNP_A-2174304 44979735
2752 SNP_A-2038587 44988155
2753 SNP_A-1864897 44991980
2754 SNP_A-2295514 44992144
2755 SNP_A-2293039 44992238
2756 SNP_A-1792412 44993488
2757 SNP_A-1861451 45000913
2758 SNP_A-1818666 45006646
2759 SNP_A-1968521 45009721
2760 SNP_A-2083772 45010891
2761 SNP_A-1968522 45011785
2762 SNP_A-1968524 45013119
2763 SNP_A-2253852 45013761
2764 SNP_A-2298666 45033367
2765 SNP_A-2175202 45033687
2766 SNP_A-2269097 45044330
2767 SNP_A-1865739 45073866
2768 SNP_A-2243946 45079291
2769 SNP_A-1790161 45080029
2770 SNP_A-4208898 45087376
2771 SNP_A-1813202 45106620
2772 SNP_A-1855388 45106862
2773 SNP_A-2112623 45107654
2774 SNP_A-2264686 45139199
2775 SNP_A-1842050 45139309
2776 SNP_A-1872158 45139443
2777 SNP_A-4199095 45168834
2778 SNP_A-2188171 45172675
2779 SNP_A-2306666 45172813
2780 SNP_A-1908195 45173230
2781 SNP_A-2106523 45177762
2782 SNP_A-2279591 45184691
2783 SNP_A-1959654 45195107
2784 SNP_A-2007701 45224368
2785 SNP_A-2245179 45226938
2786 SNP_A-2229744 45231046
2787 SNP_A-1786103 45231361
2788 SNP_A-4234341 45237405
2789 SNP_A-2106101 45247111
2790 SNP_A-1781538 45247216
2791 SNP_A-2176334 45249921
2792 SNP_A-1968534 45274459
2793 SNP_A-2131514 45510188
2794 SNP_A-1820157 45623808
2795 SNP_A-1905769 45624787
2796 SNP_A-4230220 45707496
2797 SNP_A-2250310 45707592
2798 SNP_A-2183170 45739633
2799 SNP_A-2260920 45743654
2800 SNP_A-4205195 45760014
2801 SNP_A-1937797 45760849
2802 SNP_A-4221332 45766264
2803 SNP_A-1968541 45829214
2804 SNP_A-1968542 45836335
2805 SNP_A-2204403 45851266
2806 SNP_A-4230378 45851341
2807 SNP_A-2007704 45851428
2808 SNP_A-4203846 45858219
2809 SNP_A-1788741 45867490
2810 SNP_A-2243364 45867887
2811 SNP_A-1783538 45871482
2812 SNP_A-2242804 45871831
2813 SNP_A-1870742 45873822
2814 SNP_A-2027076 45879015
2815 SNP_A-2304054 45902724
2816 SNP_A-1888082 45918487
2817 SNP_A-2285524 45927717
2818 SNP_A-4202983 45928530
2819 SNP_A-2024883 45946920
2820 SNP_A-1944218 45986995
2821 SNP_A-2223782 46015698
2822 SNP_A-2185533 46015978
2823 SNP_A-1825879 46025255
2824 SNP_A-1838537 46061573
2825 SNP_A-2104212 46065948
2826 SNP_A-2103801 46071493
2827 SNP_A-2104978 46088142
2828 SNP_A-1845687 46097891
2829 SNP_A-2041106 46099152
2830 SNP_A-2083491 46104890
2831 SNP_A-2089137 46173477
2832 SNP_A-2145921 46208923
2833 SNP_A-2056513 46210319
2834 SNP_A-2052253 46210410
2835 SNP_A-4200034 46210921
2836 SNP_A-1888630 46211203
2837 SNP_A-2273503 46211333
2838 SNP_A-2260351 46216339
2839 SNP_A-4193344 46218013
2840 SNP_A-2209991 46218152
2841 SNP_A-2134653 46221797
2842 SNP_A-2125065 46243765
2843 SNP_A-1958348 46261567
2844 SNP_A-1888933 46271862
2845 SNP_A-2039021 46287757
2846 SNP_A-2102168 46292121
2847 SNP_A-4208900 46295539
2848 SNP_A-2313737 46323340
2849 SNP_A-2228576 46324649
2850 SNP_A-1804586 46324741
2851 SNP_A-1968555 46358273
2852 SNP_A-2189674 46398849
2853 SNP_A-4208902 46412796
2854 SNP_A-4208903 46416394
2855 SNP_A-4201475 46416773
2856 SNP_A-1958507 46472188
2857 SNP_A-1905780 46485633
2858 SNP_A-2232006 46495329
2859 SNP_A-2178737 46530631
2860 SNP_A-2194281 46541749
2861 SNP_A-2255098 46622638
2862 SNP_A-2202892 46650048
2863 SNP_A-1796756 46652211
2864 SNP_A-2155321 46652895
2865 SNP_A-2062569 46659419
2866 SNP_A-2121143 46659657
2867 SNP_A-1953002 46662338
2868 SNP_A-1803241 46676571
2869 SNP_A-1816130 46723062
2870 SNP_A-4219644 46723800
2871 SNP_A-1888398 46754339
2872 SNP_A-1932087 46756044
2873 SNP_A-1968566 46776466
2874 SNP_A-2298991 46788287
2875 SNP_A-2244788 46788416
2876 SNP_A-2071706 46819863
2877 SNP_A-1824688 46841821
2878 SNP_A-2109739 46854087
2879 SNP_A-2103091 46875410
2880 SNP_A-1821995 46878986
2881 SNP_A-2289147 46915345
2882 SNP_A-1869865 46928838
2883 SNP_A-1832639 46929063
2884 SNP_A-2143663 46929174
2885 SNP_A-2300696 46936812
2886 SNP_A-2278385 46943500
2887 SNP_A-4240444 46943898
2888 SNP_A-1943448 46975007
2889 SNP_A-1950268 47007410
2890 SNP_A-1931745 47007459
2891 SNP_A-4201176 47038232
2892 SNP_A-2078461 47040553
2893 SNP_A-2042307 47061577
2894 SNP_A-1814355 47069225
2895 SNP_A-2302968 47081069
2896 SNP_A-1956788 47097351
2897 SNP_A-2163135 47112177
2898 SNP_A-2205191 47119448
2899 SNP_A-2313305 47119697
2900 SNP_A-2030415 47134996
2901 SNP_A-1938797 47135172
2902 SNP_A-1968568 47138643
2903 SNP_A-2054274 47234564
2904 SNP_A-1846907 47265311
2905 SNP_A-2030392 47295857
2906 SNP_A-2094035 47331624
2907 SNP_A-2199751 47346433
2908 SNP_A-4195683 47346985
2909 SNP_A-1935768 47352962
2910 SNP_A-2088020 47355241
2911 SNP_A-2188162 47461578
2912 SNP_A-1941447 47472824
2913 SNP_A-2064440 47509319
2914 SNP_A-2253117 47554184
2915 SNP_A-2222997 47563113
2916 SNP_A-2064145 47679716
2917 SNP_A-4200236 47699699
2918 SNP_A-2118411 47700112
2919 SNP_A-2313833 47717040
2920 SNP_A-2153132 47730660
2921 SNP_A-1915416 47761107
2922 SNP_A-2045495 47844836
2923 SNP_A-2090105 47863701
2924 SNP_A-1968583 47900292
2925 SNP_A-2068182 47901123
2926 SNP_A-1785929 47958234
2927 SNP_A-1886840 48037294
2928 SNP_A-2176488 48051852
2929 SNP_A-2213512 48170921
2930 SNP_A-2064654 48197702
2931 SNP_A-4233389 48200258
2932 SNP_A-2217772 48212532
2933 SNP_A-4224213 48215941
2934 SNP_A-2007733 48228820
2935 SNP_A-2051461 48275179
2936 SNP_A-2073246 48277755
2937 SNP_A-2279329 48277772
2938 SNP_A-1855282 48307784
2939 SNP_A-2049035 48368185
2940 SNP_A-4200370 48400510
2941 SNP_A-2067381 48404269
2942 SNP_A-4206133 48414468
2943 SNP_A-2299101 48490655
2944 SNP_A-2244520 48497644
2945 SNP_A-1833245 48527033
2946 SNP_A-1827327 48531692
2947 SNP_A-1789888 48553395
2948 SNP_A-2007738 48565923
2949 SNP_A-1797351 48595648
2950 SNP_A-1968587 48596642
2951 SNP_A-1791726 48630405
2952 SNP_A-2107861 48737169
2953 SNP_A-4204375 48793474
2954 SNP_A-2289770 48822638
2955 SNP_A-2223778 48867933
2956 SNP_A-2280220 48912167
2957 SNP_A-4208905 48950653
2958 SNP_A-2259308 48966931
2959 SNP_A-4227857 48997412
2960 SNP_A-2160028 49035357
2961 SNP_A-2219858 49062886
2962 SNP_A-2306988 49081009
2963 SNP_A-4234703 49086289
2964 SNP_A-2313614 49104842
2965 SNP_A-2213886 49113044
2966 SNP_A-2303471 49113159
2967 SNP_A-1833198 49160763
2968 SNP_A-4239823 49162511
2969 SNP_A-1808615 49166025
2970 SNP_A-2030599 49179108
2971 SNP_A-2177245 49193342
2972 SNP_A-2170283 49193921
2973 SNP_A-1848968 49194324
2974 SNP_A-1941446 49194541
2975 SNP_A-2300816 49216174
2976 SNP_A-4219385 49216309
2977 SNP_A-2236327 49217348
2978 SNP_A-1832731 49218029
2979 SNP_A-1884646 49221978
2980 SNP_A-1789464 49346133
2981 SNP_A-1926396 49361827
2982 SNP_A-1875638 49375305
2983 SNP_A-2178335 49395383
2984 SNP_A-4235256 49399652
2985 SNP_A-2122530 49420570
2986 SNP_A-1840501 49442199
2987 SNP_A-2216109 49534504
2988 SNP_A-2300086 49536592
2989 SNP_A-2293254 49537264
2990 SNP_A-4221899 49537488
2991 SNP_A-2257368 49537825
2992 SNP_A-1890623 49565471
2993 SNP_A-1959768 49565569
2994 SNP_A-1935784 49586751
2995 SNP_A-2298813 49599041
2996 SNP_A-4197535 49646660
2997 SNP_A-2068112 49657382
2998 SNP_A-2305813 49657568
2999 SNP_A-2290649 49663869
3000 SNP_A-2152101 49675858
3001 SNP_A-1903735 49680237
3002 SNP_A-4226928 49681169
3003 SNP_A-2050885 49681666
3004 SNP_A-2244267 49684245
3005 SNP_A-4239541 49721332
3006 SNP_A-4223604 49723454
3007 SNP_A-2007745 49743502
3008 SNP_A-4223970 49760837
3009 SNP_A-4207128 49778877
3010 SNP_A-2083269 49819497
3011 SNP_A-2007749 49860267
3012 SNP_A-4241225 49896477
3013 SNP_A-2224626 49902951
3014 SNP_A-2065201 49932793
3015 SNP_A-1784886 50019338
3016 SNP_A-2184716 50024590
3017 SNP_A-1819780 50028900
3018 SNP_A-2074026 50029445
3019 SNP_A-1943427 50039736
3020 SNP_A-4220655 50040637
3021 SNP_A-1874452 50046770
3022 SNP_A-1877706 50077882
3023 SNP_A-1898021 50077919
3024 SNP_A-1875628 50086344
3025 SNP_A-1836674 50087807
3026 SNP_A-4235598 50087983
3027 SNP_A-2283965 50092560
3028 SNP_A-1846638 50096368
3029 SNP_A-4214696 50098113
3030 SNP_A-1811827 50100713
3031 SNP_A-1844131 50107772
3032 SNP_A-1941153 50107933
3033 SNP_A-2259641 50110092
3034 SNP_A-2213627 50115664
3035 SNP_A-1933826 50125716
3036 SNP_A-2076646 50126404
3037 SNP_A-2266214 50129256
3038 SNP_A-1943451 50144809
3039 SNP_A-4218856 50144998
3040 SNP_A-2197356 50173696
3041 SNP_A-2181433 50221424
3042 SNP_A-2262077 50246915
3043 SNP_A-1933710 50259753
3044 SNP_A-1897678 50276712
3045 SNP_A-1861379 50326580
3046 SNP_A-2273796 50328742
3047 SNP_A-2231246 50338184
3048 SNP_A-2084621 50391997
3049 SNP_A-1846654 50392365
3050 SNP_A-1876784 50395731
3051 SNP_A-1938741 50415295
3052 SNP_A-2211949 50415352
3053 SNP_A-1921540 50415406
3054 SNP_A-1899207 50418697
3055 SNP_A-2042158 50442921
3056 SNP_A-1968616 50446371
3057 SNP_A-2197862 50457640
3058 SNP_A-1930795 50460887
3059 SNP_A-2057279 50499084
3060 SNP_A-2117775 50499238
3061 SNP_A-2189222 50511700
3062 SNP_A-2131144 50512678
3063 SNP_A-1934612 50523274
3064 SNP_A-1883544 50532040
3065 SNP_A-2027513 50532621
3066 SNP_A-2094233 50560272
3067 SNP_A-2150791 50602401
3068 SNP_A-1792573 50603050
3069 SNP_A-1892320 50610503
3070 SNP_A-1953320 50613780
3071 SNP_A-2122800 50642356
3072 SNP_A-1955715 50643010
3073 SNP_A-2280673 50656350
3074 SNP_A-4219151 50664093
3075 SNP_A-1886184 50673018
3076 SNP_A-2267861 50673902
3077 SNP_A-2243600 50692583
3078 SNP_A-2200395 50692753
3079 SNP_A-2275757 50695302
3080 SNP_A-4216240 50718616
3081 SNP_A-1968626 50727049
3082 SNP_A-4220258 50733187
3083 SNP_A-4238043 50733291
3084 SNP_A-4195042 50794691
3085 SNP_A-1796869 50794874
3086 SNP_A-2278712 50798913
3087 SNP_A-2297820 50820657
3088 SNP_A-2007759 50829054
3089 SNP_A-2007760 50838035
3090 SNP_A-1813731 50872717
3091 SNP_A-2292569 50923633
3092 SNP_A-2088060 50931593
3093 SNP_A-4233079 50938236
3094 SNP_A-1968633 50946944
3095 SNP_A-1919145 50948028
3096 SNP_A-4205761 50948279
3097 SNP_A-2143583 50948742
3098 SNP_A-4229747 50977763
3099 SNP_A-1784873 51004100
3100 SNP_A-1929340 51078459
3101 SNP_A-2212732 51106390
3102 SNP_A-1968641 51111377
3103 SNP_A-4237333 51152516
3104 SNP_A-1820969 51171756
3105 SNP_A-4232231 51178332
3106 SNP_A-1968648 51189920
3107 SNP_A-1968649 51197172
3108 SNP_A-1968651 51210315
3109 SNP_A-1813115 51225729
3110 SNP_A-2284594 51230760
3111 SNP_A-4208909 51238361
3112 SNP_A-1968652 51242306
3113 SNP_A-4199400 51274041
3114 SNP_A-2183099 51300670
3115 SNP_A-1914490 51309603
3116 SNP_A-2074041 51356898
3117 SNP_A-1813269 51357376
3118 SNP_A-2042908 51362222
3119 SNP_A-2157796 51367728
3120 SNP_A-2189469 51369186
3121 SNP_A-1805774 51369686
3122 SNP_A-2240773 51399798
3123 SNP_A-2110487 51406745
3124 SNP_A-1946483 51420134
3125 SNP_A-2255894 51420160
3126 SNP_A-1968657 51423786
3127 SNP_A-1968659 51433330
3128 SNP_A-1830516 51443548
3129 SNP_A-4214697 51484172
3130 SNP_A-2042781 51501200
3131 SNP_A-2127866 51501548
3132 SNP_A-2299272 51516261
3133 SNP_A-4223198 51529371
3134 SNP_A-1922369 51529461
3135 SNP_A-1930485 51529517
3136 SNP_A-2036454 51535921
3137 SNP_A-1897503 51560494
3138 SNP_A-2264511 51604648
3139 SNP_A-1930667 51605811
3140 SNP_A-1830148 51620191
3141 SNP_A-2079809 51684283
3142 SNP_A-2099924 51685020
3143 SNP_A-1940772 51702402
3144 SNP_A-2270006 51743475
3145 SNP_A-2160615 51745240
3146 SNP_A-2311273 51746237
3147 SNP_A-2174719 51783299
3148 SNP_A-4205397 51797014
3149 SNP_A-2123257 51798687
3150 SNP_A-2097496 51798874
3151 SNP_A-1944493 51801391
3152 SNP_A-2074435 51839534
3153 SNP_A-2211878 51849278
3154 SNP_A-2235053 51889852
3155 SNP_A-2195004 51914041
3156 SNP_A-4214698 51934912
3157 SNP_A-2271429 51935413
3158 SNP_A-2113363 51961513
3159 SNP_A-1921122 51962634
3160 SNP_A-2184124 51972934
3161 SNP_A-1952281 51981067
3162 SNP_A-1822817 52001135
3163 SNP_A-2007771 52008146
3164 SNP_A-2125758 52043903
3165 SNP_A-1905469 52050416
3166 SNP_A-2252888 52050811
3167 SNP_A-4208913 52087626
3168 SNP_A-2130731 52091968
3169 SNP_A-2089686 52092000
3170 SNP_A-1792920 52104680
3171 SNP_A-4217971 52111503
3172 SNP_A-4227866 52111539
3173 SNP_A-4202632 52111553
3174 SNP_A-1968679 52112544
3175 SNP_A-1951743 52126797
3176 SNP_A-1918124 52127021
3177 SNP_A-1781756 52135733
3178 SNP_A-4198999 52135901
3179 SNP_A-1968681 52138737
3180 SNP_A-2175711 52154471
3181 SNP_A-1894479 52154502
3182 SNP_A-1968682 52154831
3183 SNP_A-1968683 52155363
3184 SNP_A-4216911 52159698
3185 SNP_A-2311185 52175886
3186 SNP_A-1871491 52175997
3187 SNP_A-1865371 52183110
3188 SNP_A-1902968 52183230
3189 SNP_A-4234198 52191249
3190 SNP_A-2140822 52191823
3191 SNP_A-2007775 52201798
3192 SNP_A-2007776 52201903
3193 SNP_A-1968688 52206148
3194 SNP_A-4208914 52206303
3195 SNP_A-2217993 52207834
3196 SNP_A-2233818 52230088
3197 SNP_A-2073885 52230378
3198 SNP_A-1968690 52250124
3199 SNP_A-4223351 52250544
3200 SNP_A-2111160 52251217
3201 SNP_A-2141233 52261484
3202 SNP_A-4220690 52261791
3203 SNP_A-1918627 52305622
3204 SNP_A-4201613 52313981
3205 SNP_A-4208915 52384454
3206 SNP_A-2056337 52393796
3207 SNP_A-4216747 52405258
3208 SNP_A-2026788 52406965
3209 SNP_A-2163860 52412922
3210 SNP_A-4198782 52457406
3211 SNP_A-1968698 52465568
3212 SNP_A-4208917 52465664
3213 SNP_A-4204275 52467322
3214 SNP_A-4228327 52483680
3215 SNP_A-1830675 52516550
3216 SNP_A-1968699 52625318
3217 SNP_A-2007780 52655295
3218 SNP_A-2081876 52675038
3219 SNP_A-1810872 52680604
3220 SNP_A-2083314 52681089
3221 SNP_A-1831616 52691470
3222 SNP_A-1865770 52691600
3223 SNP_A-2265923 52754614
3224 SNP_A-2085449 52756610
3225 SNP_A-1780930 52793500
3226 SNP_A-1968708 52814314
3227 SNP_A-1833772 52851126
3228 SNP_A-4238623 52860614
3229 SNP_A-1836725 52870424
3230 SNP_A-2247443 52872796
3231 SNP_A-1862151 52889183
3232 SNP_A-2148023 52890328
3233 SNP_A-4198562 52892212
3234 SNP_A-1898403 52897721
3235 SNP_A-1948437 52898076
3236 SNP_A-4208919 52908663
3237 SNP_A-2276779 52915822
3238 SNP_A-1968715 52918965
3239 SNP_A-1830208 52924973
3240 SNP_A-4214699 52930546
3241 SNP_A-1968720 52945008
3242 SNP_A-1936949 52962112
3243 SNP_A-1814865 52986064
3244 SNP_A-1840145 53001416
3245 SNP_A-1796806 53001619
3246 SNP_A-1882721 53010252
3247 SNP_A-2114590 53018209
3248 SNP_A-1861242 53048355
3249 SNP_A-1954806 53048804
3250 SNP_A-1968724 53055904
3251 SNP_A-1968725 53056178
3252 SNP_A-1935081 53056720
3253 SNP_A-2122505 53057911
3254 SNP_A-1903865 53061781
3255 SNP_A-1949286 53065189
3256 SNP_A-4208920 53067859
3257 SNP_A-2079565 53068550
3258 SNP_A-2164896 53068988
3259 SNP_A-1923470 53128329
3260 SNP_A-4202886 53129083
3261 SNP_A-1937800 53140029
3262 SNP_A-2117776 53228007
3263 SNP_A-1907065 53236407
3264 SNP_A-2134527 53248388
3265 SNP_A-4224458 53287481
3266 SNP_A-1960743 53292026
3267 SNP_A-1842904 53306825
3268 SNP_A-2216269 53307708
3269 SNP_A-4236360 53331966
3270 SNP_A-1936585 53343656
3271 SNP_A-2269329 53371697
3272 SNP_A-1916960 53380240
3273 SNP_A-1968730 53393428
3274 SNP_A-1968731 53429136
3275 SNP_A-2065010 53434747
3276 SNP_A-1873053 53508569
3277 SNP_A-2055032 53517747
3278 SNP_A-4208922 53518087
3279 SNP_A-1968732 53518964
3280 SNP_A-2087548 53525617
3281 SNP_A-1968738 53536264
3282 SNP_A-1968740 53536564
3283 SNP_A-4219027 53559022
3284 SNP_A-1814061 53561113
3285 SNP_A-4194053 53576178
3286 SNP_A-1930778 53576216
3287 SNP_A-2069935 53587674
3288 SNP_A-2129367 53590227
3289 SNP_A-4196719 53590953
3290 SNP_A-1968744 53591412
3291 SNP_A-2271560 53592561
3292 SNP_A-4196494 53593159
3293 SNP_A-2252772 53607505
3294 SNP_A-1905035 53610527
3295 SNP_A-2146119 53661541
3296 SNP_A-1968746 53661715
3297 SNP_A-2261736 53664198
3298 SNP_A-2294724 53664404
3299 SNP_A-4224877 53664513
3300 SNP_A-1907352 53671152
3301 SNP_A-2312083 53696207
3302 SNP_A-1912818 53700001
3303 SNP_A-2105879 53717854
3304 SNP_A-2143244 53727600
3305 SNP_A-4230565 53727766
3306 SNP_A-2156605 53734153
3307 SNP_A-2282820 53752332
3308 SNP_A-2269726 53769588
3309 SNP_A-4207723 53798444
3310 SNP_A-4238399 53799413
3311 SNP_A-2161178 53814973
3312 SNP_A-2097835 53854034
3313 SNP_A-1900327 53855179
3314 SNP_A-4234781 53889639
3315 SNP_A-4216148 53889649
3316 SNP_A-1783439 53890201
3317 SNP_A-2025299 53903731
3318 SNP_A-1829320 53903860
3319 SNP_A-1848623 53907977
3320 SNP_A-2172134 53908466
3321 SNP_A-1944658 53925050
3322 SNP_A-2048812 53925387
3323 SNP_A-2007800 53928385
3324 SNP_A-2277469 53931462
3325 SNP_A-2060964 53934920
3326 SNP_A-2106107 53937608
3327 SNP_A-2124527 53938003
3328 SNP_A-2051742 53941220
3329 SNP_A-2089915 53944522
3330 SNP_A-1805433 53944909
3331 SNP_A-1889082 53944983
3332 SNP_A-4197615 53949745
3333 SNP_A-4208925 53964663
3334 SNP_A-1968769 53964926
3335 SNP_A-1968770 53965469
3336 SNP_A-4208926 53965625
3337 SNP_A-4208927 53967390
3338 SNP_A-1866408 53974426
3339 SNP_A-4230763 53979394
3340 SNP_A-2088275 53983981
3341 SNP_A-2257284 54069239
3342 SNP_A-1952842 54075390
3343 SNP_A-2264678 54077581
3344 SNP_A-1831900 54122614
3345 SNP_A-1860033 54156282
3346 SNP_A-1901859 54209195
3347 SNP_A-1895411 54209647
3348 SNP_A-2155359 54210180
3349 SNP_A-2290672 54248065
3350 SNP_A-1795678 54251229
3351 SNP_A-2045971 54254415
3352 SNP_A-4220112 54265637
3353 SNP_A-4193186 54266838
3354 SNP_A-4195690 54267540
3355 SNP_A-1885349 54277432
3356 SNP_A-2242274 54277553
3357 SNP_A-2165303 54291832
3358 SNP_A-2213866 54299517
3359 SNP_A-2127927 54306266
3360 SNP_A-4241238 54306338
3361 SNP_A-4214704 54371614
3362 SNP_A-2112199 54430807
3363 SNP_A-1785210 54448573
3364 SNP_A-2222370 54500542
3365 SNP_A-1818921 54511980
3366 SNP_A-1909147 54605101
3367 SNP_A-1908979 54611488
3368 SNP_A-2027954 54669965
3369 SNP_A-2027257 54688461
3370 SNP_A-4205678 54688881
3371 SNP_A-1861391 54702913
3372 SNP_A-2264720 54720221
3373 SNP_A-2304790 54720806
3374 SNP_A-2007808 54762783
3375 SNP_A-1930771 54766280
3376 SNP_A-2224953 54774975
3377 SNP_A-2213424 54781235
3378 SNP_A-1878789 54804988
3379 SNP_A-2167291 54806963
3380 SNP_A-2032343 54808435
3381 SNP_A-2305972 54819002
3382 SNP_A-2271631 54820158
3383 SNP_A-4207435 54820695
3384 SNP_A-2077486 54825581
3385 SNP_A-1836036 54829294
3386 SNP_A-1800000 54830064
3387 SNP_A-2190882 54831367
3388 SNP_A-1859294 54831523
3389 SNP_A-2255408 54834857
3390 SNP_A-1954289 54835146
3391 SNP_A-2007809 54836097
3392 SNP_A-1940634 54869502
3393 SNP_A-1925686 54872193
3394 SNP_A-2314276 54878364
3395 SNP_A-2007812 54887095
3396 SNP_A-4237516 54891038
3397 SNP_A-2223754 54891697
3398 SNP_A-1889361 54917455
3399 SNP_A-2191018 54918720
3400 SNP_A-2007814 54956025
3401 SNP_A-2115837 54988458
3402 SNP_A-1883360 55052353
3403 SNP_A-1931357 55055165
3404 SNP_A-2245879 55055889
3405 SNP_A-2117931 55070099
3406 SNP_A-1891647 55089729
3407 SNP_A-1968799 55095921
3408 SNP_A-2007818 55097277
3409 SNP_A-4214705 55097756
3410 SNP_A-4208930 55098368
3411 SNP_A-2044840 55137120
3412 SNP_A-2307433 55137144
3413 SNP_A-1867263 55140864
3414 SNP_A-2106147 55185611
3415 SNP_A-2151681 55206090
3416 SNP_A-2082659 55209854
3417 SNP_A-2227729 55229325
3418 SNP_A-2304384 55233793
3419 SNP_A-4240935 55239641
3420 SNP_A-2139742 55239747
3421 SNP_A-2098315 55240063
3422 SNP_A-1883089 55246952
3423 SNP_A-1787455 55256056
3424 SNP_A-2075391 55259100
3425 SNP_A-4217442 55366014
3426 SNP_A-1818265 55444372
3427 SNP_A-4233753 55478243
3428 SNP_A-2194042 55495260
3429 SNP_A-1968804 55528558
3430 SNP_A-2108534 55556625
3431 SNP_A-2007826 55563144
3432 SNP_A-2097467 55576575
3433 SNP_A-2216481 55587305
3434 SNP_A-4218597 55595141
3435 SNP_A-2067396 55613969
3436 SNP_A-2007827 55615355
3437 SNP_A-1869509 55635453
3438 SNP_A-1882334 55643630
3439 SNP_A-1865999 55682370
3440 SNP_A-2240422 55686362
3441 SNP_A-1804371 55699170
3442 SNP_A-1795777 55729118
3443 SNP_A-2073986 55732097
3444 SNP_A-1968810 55766817
3445 SNP_A-1901742 55804490
3446 SNP_A-1789293 55816142
3447 SNP_A-2294530 55823160
3448 SNP_A-2210136 55847535
3449 SNP_A-4224305 55847670
3450 SNP_A-2200801 55848617
3451 SNP_A-2073599 55864643
3452 SNP_A-1872989 55896971
3453 SNP_A-1790458 55915054
3454 SNP_A-4235783 55923132
3455 SNP_A-2071129 55928847
3456 SNP_A-1911117 55928963
3457 SNP_A-1893343 55929969
3458 SNP_A-2265391 55941552
3459 SNP_A-1813411 55963815
3460 SNP_A-1894673 55998520
3461 SNP_A-2106005 56001130
3462 SNP_A-1819407 56010987
3463 SNP_A-4198873 56012243
3464 SNP_A-4197606 56012543
3465 SNP_A-2166959 56104235
3466 SNP_A-2057375 56166207
3467 SNP_A-1955383 56170080
3468 SNP_A-2186726 56178326
3469 SNP_A-1792398 56212657
3470 SNP_A-1835033 56220419
3471 SNP_A-2031653 56221494
3472 SNP_A-1931842 56230190
3473 SNP_A-2205053 56236297
3474 SNP_A-2187495 56260074
3475 SNP_A-1942955 56295043
3476 SNP_A-1812938 56295416
3477 SNP_A-4208933 56302849
3478 SNP_A-2099589 56310379
3479 SNP_A-1802351 56315644
3480 SNP_A-2295589 56321619
3481 SNP_A-2290381 56365964
3482 SNP_A-1832995 56371273
3483 SNP_A-2068172 56371439
3484 SNP_A-1791604 56388595
3485 SNP_A-4235524 56388714
3486 SNP_A-1847732 56403079
3487 SNP_A-2222701 56411584
3488 SNP_A-4208934 56412530
3489 SNP_A-2135918 56414881
3490 SNP_A-1968820 56415703
3491 SNP_A-1870483 56427895
3492 SNP_A-2221488 56438209
3493 SNP_A-2137421 56445340
3494 SNP_A-2201228 56474337
3495 SNP_A-1968823 56479073
3496 SNP_A-2111943 56481756
3497 SNP_A-1822505 56481821
3498 SNP_A-2087683 56525740
3499 SNP_A-1838234 56554059
3500 SNP_A-2242551 56554479
3501 SNP_A-1932685 56554929
3502 SNP_A-1968828 56633949
3503 SNP_A-1927937 56636409
3504 SNP_A-2186701 56636837
3505 SNP_A-1925288 56693513
3506 SNP_A-1793295 56736129
3507 SNP_A-1883356 56744122
3508 SNP_A-4218140 56744201
3509 SNP_A-1804001 56789181
3510 SNP_A-2192734 56795566
3511 SNP_A-1931359 56813043
3512 SNP_A-2263059 56813245
3513 SNP_A-2166494 56821282
3514 SNP_A-4214706 56889890
3515 SNP_A-1968832 56925899
3516 SNP_A-4208936 56932179
3517 SNP_A-1968833 57018285
3518 SNP_A-4206853 57047397
3519 SNP_A-2007841 57051991
3520 SNP_A-2007842 57072494
3521 SNP_A-2159370 57085519
3522 SNP_A-2121945 57086811
3523 SNP_A-4205844 57108080
3524 SNP_A-1789298 57159424
3525 SNP_A-2025331 57181764
3526 SNP_A-2223129 57191475
3527 SNP_A-2159522 57196855
3528 SNP_A-2159560 57244560
3529 SNP_A-2058329 57278907
3530 SNP_A-1803826 57289138
3531 SNP_A-1915321 57289731
3532 SNP_A-1936010 57318157
3533 SNP_A-2280192 57331662
3534 SNP_A-1968840 57351084
3535 SNP_A-1968841 57352911
3536 SNP_A-2040738 57368070
3537 SNP_A-2295820 57377765
3538 SNP_A-1904063 57377928
3539 SNP_A-2236453 57385798
3540 SNP_A-2255185 57385854
3541 SNP_A-1870843 57401301
3542 SNP_A-2284401 57404280
3543 SNP_A-2007848 57406021
3544 SNP_A-1946150 57407986
3545 SNP_A-1902742 57418265
3546 SNP_A-2203140 57445025
3547 SNP_A-1783863 57445163
3548 SNP_A-4208937 57446052
3549 SNP_A-4217767 57446839
3550 SNP_A-2218995 57473277
3551 SNP_A-2201553 57489391
3552 SNP_A-2007850 57496649
3553 SNP_A-1899912 57567610
3554 SNP_A-2242511 57644265
3555 SNP_A-1903193 57670333
3556 SNP_A-1956565 57676991
3557 SNP_A-1936767 57706242
3558 SNP_A-1920003 57725356
3559 SNP_A-2236380 57727172
3560 SNP_A-1959873 57757418
3561 SNP_A-2239054 57766450
3562 SNP_A-1913956 57775525
3563 SNP_A-1968850 57777748
3564 SNP_A-1865022 57788344
3565 SNP_A-2007855 57812611
3566 SNP_A-2289612 57887253
3567 SNP_A-1968856 57923009
3568 SNP_A-2184194 58031304
3569 SNP_A-1799809 58035793
3570 SNP_A-2174716 58087312
3571 SNP_A-2272152 58088426
3572 SNP_A-1898678 58092001
3573 SNP_A-1968861 58127539
3574 SNP_A-1968864 58145873
3575 SNP_A-2071327 58162219
3576 SNP_A-2099675 58179582
3577 SNP_A-2032853 58184891
3578 SNP_A-2151277 58213542
3579 SNP_A-1782493 58229934
3580 SNP_A-4231016 58244838
3581 SNP_A-2140898 58275929
3582 SNP_A-4226936 58286676
3583 SNP_A-2162714 58288611
3584 SNP_A-4233309 58312605
3585 SNP_A-1795030 58313647
3586 SNP_A-2173810 58317354
3587 SNP_A-4224705 58317674
3588 SNP_A-2177616 58319072
3589 SNP_A-2109040 58324349
3590 SNP_A-1797307 58325915
3591 SNP_A-1887069 58330110
3592 SNP_A-4233473 58354358
3593 SNP_A-2093139 58354818
3594 SNP_A-4218602 58354872
3595 SNP_A-2264609 58359200
3596 SNP_A-1813345 58363871
3597 SNP_A-2113448 58370741
3598 SNP_A-4197068 58370833
3599 SNP_A-2268349 58379921
3600 SNP_A-2115620 58384823
3601 SNP_A-4196030 58395771
3602 SNP_A-1799283 58436350
3603 SNP_A-2070654 58436424
3604 SNP_A-1873564 58440502
3605 SNP_A-4227571 58440766
3606 SNP_A-4227729 58441057
3607 SNP_A-1896230 58457109
3608 SNP_A-4236295 58463586
3609 SNP_A-1851158 58488075
3610 SNP_A-1805542 58488129
3611 SNP_A-2141638 58495497
3612 SNP_A-2200727 58623919
3613 SNP_A-1888076 58631038
3614 SNP_A-2151806 58653876
3615 SNP_A-1968880 58684096
3616 SNP_A-2066708 58686231
3617 SNP_A-1882323 58689250
3618 SNP_A-2157348 58690252
3619 SNP_A-2289936 58696729
3620 SNP_A-2128124 58697036
3621 SNP_A-1920009 58709159
3622 SNP_A-2023340 58736287
3623 SNP_A-1968882 58740471
3624 SNP_A-1968883 58740936
3625 SNP_A-4199676 58748410
3626 SNP_A-2271424 58748486
3627 SNP_A-2055940 58748522
3628 SNP_A-2026592 58755357
3629 SNP_A-2309373 58755693
3630 SNP_A-4221736 58762297
3631 SNP_A-1968887 58771077
3632 SNP_A-2257397 58771480
3633 SNP_A-1794312 58773405
3634 SNP_A-2187316 58786525
3635 SNP_A-1907411 58794076
3636 SNP_A-2115536 58802960
3637 SNP_A-1807752 58846147
3638 SNP_A-2066879 58859975
3639 SNP_A-2306634 58885671
3640 SNP_A-2281508 58887600
3641 SNP_A-1802410 58900476
3642 SNP_A-4221424 58901026
3643 SNP_A-2248192 58919023
3644 SNP_A-1968895 58926954
3645 SNP_A-1968896 58927301
3646 SNP_A-2166005 58930920
3647 SNP_A-1890341 58937312
3648 SNP_A-1784160 58959112
3649 SNP_A-1968901 58993284
3650 SNP_A-2122121 59023990
3651 SNP_A-2313891 59029141
3652 SNP_A-2115004 59038519
3653 SNP_A-2171159 59045934
3654 SNP_A-2096020 59046308
3655 SNP_A-1866958 59049985
3656 SNP_A-2172124 59050033
3657 SNP_A-4218867 59057309
3658 SNP_A-1827420 59069190
3659 SNP_A-2092909 59070016
3660 SNP_A-2176403 59071337
3661 SNP_A-2116577 59073302
3662 SNP_A-2246279 59074984
3663 SNP_A-2208224 59079904
3664 SNP_A-1968903 59083138
3665 SNP_A-1968904 59083551
3666 SNP_A-2207215 59086748
3667 SNP_A-2182060 59092683
3668 SNP_A-2241232 59142331
3669 SNP_A-2224849 59176746
3670 SNP_A-2230838 59177613
3671 SNP_A-2007873 59179191
3672 SNP_A-1856587 59218339
3673 SNP_A-4239305 59219862
3674 SNP_A-2237955 59221398
3675 SNP_A-1899928 59235553
3676 SNP_A-2118550 59236556
3677 SNP_A-4223712 59237873
3678 SNP_A-1968908 59241454
3679 SNP_A-1968909 59287591
3680 SNP_A-2206214 59294011
3681 SNP_A-1865610 59359672
3682 SNP_A-4197310 59359846
3683 SNP_A-2069940 59361400
3684 SNP_A-2102012 59391304
3685 SNP_A-2150255 59394804
3686 SNP_A-2196133 59395068
3687 SNP_A-1968912 59401156
3688 SNP_A-1938896 59405937
3689 SNP_A-2241785 59439102
3690 SNP_A-2175264 59475645
3691 SNP_A-4217570 59516281
3692 SNP_A-2050712 59550109
3693 SNP_A-2181343 59550179
3694 SNP_A-2115806 59554028
3695 SNP_A-4221270 59592324
3696 SNP_A-1950861 59610322
3697 SNP_A-1917104 59617642
3698 SNP_A-1894460 59629478
3699 SNP_A-2089969 59655797
3700 SNP_A-2217237 59663684
3701 SNP_A-1928233 59666044
3702 SNP_A-2247704 59666070
3703 SNP_A-1948079 59728046
3704 SNP_A-2298950 59728188
3705 SNP_A-2280488 59742240
3706 SNP_A-1870723 59767967
3707 SNP_A-2248278 59770657
3708 SNP_A-1831207 59777020
3709 SNP_A-1928164 59785548
3710 SNP_A-1864286 59811714
3711 SNP_A-1968917 59832199
3712 SNP_A-1794369 59852651
3713 SNP_A-2007883 59855625
3714 SNP_A-1956938 59875246
3715 SNP_A-2131976 59937484
3716 SNP_A-2085450 59949418
3717 SNP_A-1856516 60006058
3718 SNP_A-1869265 60010387
3719 SNP_A-1909092 60039243
3720 SNP_A-1794828 60048999
3721 SNP_A-1825544 60064760
3722 SNP_A-1950888 60118744
3723 SNP_A-2105751 60205978
3724 SNP_A-2079868 60246240
3725 SNP_A-4201267 60248841
3726 SNP_A-2212988 60249150
3727 SNP_A-2176176 60253092
3728 SNP_A-2195244 60314048
3729 SNP_A-4203414 60323770
3730 SNP_A-2167247 60447759
3731 SNP_A-2138266 60447831
3732 SNP_A-2120681 60457015
3733 SNP_A-4235017 60474346
3734 SNP_A-2310426 60777875
3735 SNP_A-2247564 60783951
3736 SNP_A-2307606 60784780
3737 SNP_A-2281084 60784868
3738 SNP_A-2187264 60785185
3739 SNP_A-2094938 60797591
3740 SNP_A-2110768 60806695
3741 SNP_A-1790464 60806804
3742 SNP_A-1788715 60819065
3743 SNP_A-1909428 60834167
3744 SNP_A-1968925 60877329
3745 SNP_A-2026854 60890424
3746 SNP_A-1892976 61001027
3747 SNP_A-1831075 61001169
3748 SNP_A-4195868 61003055
3749 SNP_A-2200831 61003282
3750 SNP_A-4222013 61246745
3751 SNP_A-2041728 61261061
3752 SNP_A-2214019 61286318
3753 SNP_A-1809080 61324897
3754 SNP_A-4214711 61325513
3755 SNP_A-1794148 61489191
3756 SNP_A-2118501 61628090
3757 SNP_A-1933057 61690281
3758 SNP_A-2121000 61712375
3759 SNP_A-2183610 61734769
3760 SNP_A-2223324 61776652
3761 SNP_A-1905708 61879921
3762 SNP_A-1857175 61994544
3763 SNP_A-1937604 62006038
3764 SNP_A-2146294 62110558
3765 SNP_A-2273334 62111653
3766 SNP_A-1793192 62127374
3767 SNP_A-4241259 62135080
3768 SNP_A-1866638 62184184
3769 SNP_A-4230363 62370824
3770 SNP_A-2280437 62371161
3771 SNP_A-1809491 62374986
3772 SNP_A-1968935 62376958
