# Supplementary material for: Genetic Structure of the Spanish Population
Source: BMC Genomics. 2010 May 25;11:326. doi: 10.1186/1471-2164-11-326 (PMC2887418; doi:10.1186/1471-2164-11-326)
Supplement: Additional file 1 — List of haplotype blocks across all autosomal chromosomes in the Spanish population. Each block is described by the SNPs that compose it, the major haplotypes with haplotypic frequencies, and the LD (D') among adjacent blocks. For each chromosome, the correspondence list between the SNP names and numbers is included in a separate table. [file 1471-2164-11-326-S1.ZIP › chr21.snpkey.txt]

1 SNP_A-4215520 13571669
2 SNP_A-2015126 13678232
3 SNP_A-2015130 13697600
4 SNP_A-2015136 13722724
5 SNP_A-4215528 14051249
6 SNP_A-4215529 14098759
7 SNP_A-1824022 14131220
8 SNP_A-1968964 14214699
9 SNP_A-2015179 14334270
10 SNP_A-2015180 14346239
11 SNP_A-2015181 14369083
12 SNP_A-1968974 14422242
13 SNP_A-1968975 14438201
14 SNP_A-1968976 14439974
15 SNP_A-1968977 14440223
16 SNP_A-2015196 14467111
17 SNP_A-2015197 14467871
18 SNP_A-4215531 14502205
19 SNP_A-2015202 14533515
20 SNP_A-4215532 14534191
21 SNP_A-2015203 14535070
22 SNP_A-2015204 14535111
23 SNP_A-2015205 14537091
24 SNP_A-2015207 14537726
25 SNP_A-2015208 14538500
26 SNP_A-2015209 14538600
27 SNP_A-2015210 14538621
28 SNP_A-2015211 14538643
29 SNP_A-1968979 14594247
30 SNP_A-1968980 14594381
31 SNP_A-2015224 14612135
32 SNP_A-1968982 14619114
33 SNP_A-2015226 14619309
34 SNP_A-2015229 14631485
35 SNP_A-4215533 14635943
36 SNP_A-4215534 14636043
37 SNP_A-2015232 14642274
38 SNP_A-2015233 14642592
39 SNP_A-2015234 14642660
40 SNP_A-2015238 14647513
41 SNP_A-4208943 14687786
42 SNP_A-1968983 14687891
43 SNP_A-1968984 14688005
44 SNP_A-1931900 14735869
45 SNP_A-4208945 14744278
46 SNP_A-4215536 14786994
47 SNP_A-2015248 14789006
48 SNP_A-1968993 14811405
49 SNP_A-1968994 14811424
50 SNP_A-2007925 14811939
51 SNP_A-4214714 14812104
52 SNP_A-2015251 14812342
53 SNP_A-4215537 14830513
54 SNP_A-2015254 14838005
55 SNP_A-2015255 14840448
56 SNP_A-2266589 14840585
57 SNP_A-2015256 14843387
58 SNP_A-2015257 14843501
59 SNP_A-2015258 14849562
60 SNP_A-1968998 14863878
61 SNP_A-2015260 14868699
62 SNP_A-2015261 14876531
63 SNP_A-2015262 14892378
64 SNP_A-2015263 14892587
65 SNP_A-1969011 14938374
66 SNP_A-2015269 14954968
67 SNP_A-2261893 14955776
68 SNP_A-2015270 14956462
69 SNP_A-2015273 14973617
70 SNP_A-2015275 14976564
71 SNP_A-2015276 14976733
72 SNP_A-2015279 14979358
73 SNP_A-2015282 14986474
74 SNP_A-4215538 14999014
75 SNP_A-2015283 15001289
76 SNP_A-2015288 15013057
77 SNP_A-1969018 15013312
78 SNP_A-2015290 15024524
79 SNP_A-4208950 15037883
80 SNP_A-1969021 15043892
81 SNP_A-1969022 15044008
82 SNP_A-1969023 15047430
83 SNP_A-2015292 15050114
84 SNP_A-2015293 15050343
85 SNP_A-1969026 15056074
86 SNP_A-1969029 15087836
87 SNP_A-2267620 15127490
88 SNP_A-2015297 15135040
89 SNP_A-1969032 15159166
90 SNP_A-4215540 15161808
91 SNP_A-2015301 15195413
92 SNP_A-1969037 15275402
93 SNP_A-2007928 15282928
94 SNP_A-2015315 15284182
95 SNP_A-2015316 15288260
96 SNP_A-2015318 15299521
97 SNP_A-2015319 15321851
98 SNP_A-2015322 15335529
99 SNP_A-1969040 15346738
100 SNP_A-2015327 15362833
101 SNP_A-2015332 15372789
102 SNP_A-4215541 15387020
103 SNP_A-1969041 15404872
104 SNP_A-4215544 15462286
105 SNP_A-1969044 15465216
106 SNP_A-1969047 15488394
107 SNP_A-1969048 15489599
108 SNP_A-1969049 15496913
109 SNP_A-2015357 15500319
110 SNP_A-2015362 15516912
111 SNP_A-2015363 15516970
112 SNP_A-2015364 15521287
113 SNP_A-4216113 15521978
114 SNP_A-2015366 15522279
115 SNP_A-2015367 15522387
116 SNP_A-2015368 15532948
117 SNP_A-1969050 15550904
118 SNP_A-2015370 15551918
119 SNP_A-2015371 15559743
120 SNP_A-2015372 15560416
121 SNP_A-4215545 15570136
122 SNP_A-2015373 15578522
123 SNP_A-1969053 15587206
124 SNP_A-2075758 15608029
125 SNP_A-2015383 15608409
126 SNP_A-2015391 15661239
127 SNP_A-4215546 15665743
128 SNP_A-2015401 15712670
129 SNP_A-2015402 15713245
130 SNP_A-2015404 15720457
131 SNP_A-1969063 15732981
132 SNP_A-1969064 15733867
133 SNP_A-2015408 15734470
134 SNP_A-2007931 15763831
135 SNP_A-4215551 15777442
136 SNP_A-2015417 15813718
137 SNP_A-2015419 15821015
138 SNP_A-4215552 15841940
139 SNP_A-2015424 15842003
140 SNP_A-2015426 15844564
141 SNP_A-2015427 15851826
142 SNP_A-4214715 15852597
143 SNP_A-1969070 15853950
144 SNP_A-2007932 15854089
145 SNP_A-2015428 15854886
146 SNP_A-2015430 15856435
147 SNP_A-2015433 15880541
148 SNP_A-1901558 15880768
149 SNP_A-4215553 15914163
150 SNP_A-4215554 15914811
151 SNP_A-4215555 15932423
152 SNP_A-1969075 15944080
153 SNP_A-2015438 15948902
154 SNP_A-1969077 15963602
155 SNP_A-1969078 15963968
156 SNP_A-1969079 15979091
157 SNP_A-2015448 15985441
158 SNP_A-2015451 16022146
159 SNP_A-2015456 16129519
160 SNP_A-4208953 16147899
161 SNP_A-2015459 16161602
162 SNP_A-4215557 16242346
163 SNP_A-2015465 16284520
164 SNP_A-2015466 16285567
165 SNP_A-2015467 16285680
166 SNP_A-1969087 16295049
167 SNP_A-2015472 16311204
168 SNP_A-4215559 16311316
169 SNP_A-2015474 16311612
170 SNP_A-2015475 16315103
171 SNP_A-2015477 16332808
172 SNP_A-2015479 16334015
173 SNP_A-4208954 16348049
174 SNP_A-1969088 16354716
175 SNP_A-4215560 16378484
176 SNP_A-2015482 16405004
177 SNP_A-1969090 16433200
178 SNP_A-2015484 16451064
179 SNP_A-1969094 16485140
180 SNP_A-4208957 16499859
181 SNP_A-1969099 16502160
182 SNP_A-4208958 16507693
183 SNP_A-1969101 16507849
184 SNP_A-4214716 16513319
185 SNP_A-2015493 16513764
186 SNP_A-2015496 16550380
187 SNP_A-1969103 16552797
188 SNP_A-4208959 16553023
189 SNP_A-1969105 16553084
190 SNP_A-1969109 16555037
191 SNP_A-2015498 16555717
192 SNP_A-4215562 16556290
193 SNP_A-2015501 16579656
194 SNP_A-1969111 16580133
195 SNP_A-1969113 16581531
196 SNP_A-1969114 16585629
197 SNP_A-1969115 16587341
198 SNP_A-2015512 16664201
199 SNP_A-2015517 16672659
200 SNP_A-4215565 16679197
201 SNP_A-2015522 16679959
202 SNP_A-2015523 16682158
203 SNP_A-2015524 16685619
204 SNP_A-2015525 16685674
205 SNP_A-2015526 16686999
206 SNP_A-4208960 16713622
207 SNP_A-4215566 16736068
208 SNP_A-2015529 16736632
209 SNP_A-2015530 16736908
210 SNP_A-2015531 16738249
211 SNP_A-2015532 16741983
212 SNP_A-1867586 16852276
213 SNP_A-2015549 16936062
214 SNP_A-2015552 16952635
215 SNP_A-2015555 16969464
216 SNP_A-2015558 16977674
217 SNP_A-4208962 16979504
218 SNP_A-2015559 16984540
219 SNP_A-4215571 17003022
220 SNP_A-2015565 17007353
221 SNP_A-1969135 17034959
222 SNP_A-2015568 17036229
223 SNP_A-2034640 17085329
224 SNP_A-2015569 17091368
225 SNP_A-2015570 17100042
226 SNP_A-1969137 17104554
227 SNP_A-4203697 17108456
228 SNP_A-1969139 17131258
229 SNP_A-2015575 17132419
230 SNP_A-2015578 17139302
231 SNP_A-2015579 17139470
232 SNP_A-2015585 17207309
233 SNP_A-2015586 17219037
234 SNP_A-2015587 17224078
235 SNP_A-2015588 17228121
236 SNP_A-2015589 17229575
237 SNP_A-4208966 17254330
238 SNP_A-2015592 17268238
239 SNP_A-2015593 17287224
240 SNP_A-2015594 17287403
241 SNP_A-2015595 17287485
242 SNP_A-1969147 17290493
243 SNP_A-4215574 17294640
244 SNP_A-2015600 17320881
245 SNP_A-2015601 17323750
246 SNP_A-2015602 17336024
247 SNP_A-2015603 17345617
248 SNP_A-1969148 17345953
249 SNP_A-2015604 17346621
250 SNP_A-2015605 17353041
251 SNP_A-2015609 17411982
252 SNP_A-1912761 17463380
253 SNP_A-2015615 17531915
254 SNP_A-2015617 17533597
255 SNP_A-2015618 17544748
256 SNP_A-4215577 17547226
257 SNP_A-2015621 17555710
258 SNP_A-1969155 17707528
259 SNP_A-1969156 17708105
260 SNP_A-1969159 17708593
261 SNP_A-2015628 17738145
262 SNP_A-2015629 17752341
263 SNP_A-2015630 17752493
264 SNP_A-2015631 17752719
265 SNP_A-2015639 17791569
266 SNP_A-2029201 17816322
267 SNP_A-2015641 17819797
268 SNP_A-1969166 17848756
269 SNP_A-4215579 17864688
270 SNP_A-2015651 17865020
271 SNP_A-2015653 17867781
272 SNP_A-2015655 17868908
273 SNP_A-1869648 17868941
274 SNP_A-2015656 17869241
275 SNP_A-1969171 17902139
276 SNP_A-2015662 17908598
277 SNP_A-4215580 17930971
278 SNP_A-2122958 17953251
279 SNP_A-4208970 17958015
280 SNP_A-1890615 17959958
281 SNP_A-1969174 17962292
282 SNP_A-2015674 17977470
283 SNP_A-2015676 17994495
284 SNP_A-2015678 17994929
285 SNP_A-1969179 18089350
286 SNP_A-1969182 18126123
287 SNP_A-4208971 18126666
288 SNP_A-1969183 18126840
289 SNP_A-1969184 18127956
290 SNP_A-1866751 18128360
291 SNP_A-4208972 18128538
292 SNP_A-1872790 18150049
293 SNP_A-2015689 18153569
294 SNP_A-2015690 18154472
295 SNP_A-2015691 18160231
296 SNP_A-2015692 18163468
297 SNP_A-2015695 18186623
298 SNP_A-2015698 18187141
299 SNP_A-2015701 18187839
300 SNP_A-2007941 18209236
301 SNP_A-2015704 18210063
302 SNP_A-4200934 18246644
303 SNP_A-2015713 18246841
304 SNP_A-1969189 18254668
305 SNP_A-4215582 18258210
306 SNP_A-2015716 18261874
307 SNP_A-2007943 18274607
308 SNP_A-1944178 18279661
309 SNP_A-1969194 18281101
310 SNP_A-2015719 18289640
311 SNP_A-2015720 18296193
312 SNP_A-2015726 18327030
313 SNP_A-2015735 18378990
314 SNP_A-2015737 18393982
315 SNP_A-2015742 18405276
316 SNP_A-2015743 18405982
317 SNP_A-2015744 18406083
318 SNP_A-2015745 18406139
319 SNP_A-2015746 18410364
320 SNP_A-1969203 18412699
321 SNP_A-4215584 18416964
322 SNP_A-2015749 18418300
323 SNP_A-2015750 18418424
324 SNP_A-4215585 18419276
325 SNP_A-4215586 18419477
326 SNP_A-2241706 18421015
327 SNP_A-4208973 18438410
328 SNP_A-2015760 18447038
329 SNP_A-2015763 18457703
330 SNP_A-2015764 18457850
331 SNP_A-2015768 18506579
332 SNP_A-4208974 18529414
333 SNP_A-1818391 18557891
334 SNP_A-2015772 18561448
335 SNP_A-2015775 18562347
336 SNP_A-4238392 18563001
337 SNP_A-2015776 18573228
338 SNP_A-2015779 18581924
339 SNP_A-2015780 18582077
340 SNP_A-2015781 18583743
341 SNP_A-2015783 18584189
342 SNP_A-2007945 18585295
343 SNP_A-2007946 18585358
344 SNP_A-2015785 18587415
345 SNP_A-2015786 18587691
346 SNP_A-1969208 18591989
347 SNP_A-2015787 18595079
348 SNP_A-1969209 18596552
349 SNP_A-4215588 18614569
350 SNP_A-2015791 18618737
351 SNP_A-1969215 18642793
352 SNP_A-2015798 18688198
353 SNP_A-2015799 18688237
354 SNP_A-2015801 18693121
355 SNP_A-1969222 18773608
356 SNP_A-2015813 18792169
357 SNP_A-2015814 18793090
358 SNP_A-2015815 18793134
359 SNP_A-4215591 18802344
360 SNP_A-1969224 18803053
361 SNP_A-1969225 18803560
362 SNP_A-1969226 18806617
363 SNP_A-1969228 18807606
364 SNP_A-1969229 18815279
365 SNP_A-1969230 18815869
366 SNP_A-2015825 18834569
367 SNP_A-1969231 18853412
368 SNP_A-1969232 18871901
369 SNP_A-1969233 18895085
370 SNP_A-2015837 18896268
371 SNP_A-4215593 18896937
372 SNP_A-2015838 18897646
373 SNP_A-2015839 18898542
374 SNP_A-2015840 18898614
375 SNP_A-2015841 18905721
376 SNP_A-2015842 18914377
377 SNP_A-1969235 18914694
378 SNP_A-2015844 18916131
379 SNP_A-2015848 18945713
380 SNP_A-1969236 18988575
381 SNP_A-1969238 18999450
382 SNP_A-2015854 19002805
383 SNP_A-2015856 19003746
384 SNP_A-2015857 19004030
385 SNP_A-2015858 19004115
386 SNP_A-4215594 19004451
387 SNP_A-4208979 19011109
388 SNP_A-1969239 19018794
389 SNP_A-1969240 19018933
390 SNP_A-2015861 19031172
391 SNP_A-4215595 19034311
392 SNP_A-2015865 19041340
393 SNP_A-2015869 19067020
394 SNP_A-4215596 19067240
395 SNP_A-2015872 19078787
396 SNP_A-2015878 19117528
397 SNP_A-2015881 19145829
398 SNP_A-2015882 19154765
399 SNP_A-1969244 19156422
400 SNP_A-2015883 19156916
401 SNP_A-1969245 19157704
402 SNP_A-4215598 19159519
403 SNP_A-1969246 19176718
404 SNP_A-2015891 19181333
405 SNP_A-4215599 19181515
406 SNP_A-2015893 19182503
407 SNP_A-2015900 19217173
408 SNP_A-4215600 19222538
409 SNP_A-2015905 19225574
410 SNP_A-2015906 19225690
411 SNP_A-2015908 19226026
412 SNP_A-2015909 19226098
413 SNP_A-2015911 19242554
414 SNP_A-4208980 19268558
415 SNP_A-2015913 19272082
416 SNP_A-2015914 19275697
417 SNP_A-2015915 19275776
418 SNP_A-2015916 19275953
419 SNP_A-4214719 19293300
420 SNP_A-2015921 19294440
421 SNP_A-2015922 19294891
422 SNP_A-2007954 19295140
423 SNP_A-2015923 19299986
424 SNP_A-2015924 19301732
425 SNP_A-2015925 19306259
426 SNP_A-2015926 19316549
427 SNP_A-2015927 19317615
428 SNP_A-2015928 19317835
429 SNP_A-2015931 19323276
430 SNP_A-2015932 19323442
431 SNP_A-2015933 19324253
432 SNP_A-1969255 19330009
433 SNP_A-1969256 19332149
434 SNP_A-2015941 19359697
435 SNP_A-2015944 19362064
436 SNP_A-2015951 19470236
437 SNP_A-2015952 19470469
438 SNP_A-2015955 19484727
439 SNP_A-2015958 19497322
440 SNP_A-2303374 19497964
441 SNP_A-2015960 19499449
442 SNP_A-2007958 19500831
443 SNP_A-4215606 19501742
444 SNP_A-2015963 19524157
445 SNP_A-2015965 19527106
446 SNP_A-2015966 19528297
447 SNP_A-4208983 19534755
448 SNP_A-2015971 19551194
449 SNP_A-2015972 19551215
450 SNP_A-4208984 19568807
451 SNP_A-2015982 19612605
452 SNP_A-2015984 19626353
453 SNP_A-2015985 19634654
454 SNP_A-1969263 19664061
455 SNP_A-1969264 19693752
456 SNP_A-4215608 19699360
457 SNP_A-2015992 19725703
458 SNP_A-2015993 19726151
459 SNP_A-2015995 19749153
460 SNP_A-2015996 19756285
461 SNP_A-2015997 19756432
462 SNP_A-4208985 19757776
463 SNP_A-2015999 19769704
464 SNP_A-2016003 19800899
465 SNP_A-4215609 19804580
466 SNP_A-4214720 19804594
467 SNP_A-4208987 19804707
468 SNP_A-2016009 19856315
469 SNP_A-2016010 19859261
470 SNP_A-1969277 19865343
471 SNP_A-1969279 19912214
472 SNP_A-1969281 19956963
473 SNP_A-1969282 19957858
474 SNP_A-1969284 19969912
475 SNP_A-2016017 19981165
476 SNP_A-2016018 19990155
477 SNP_A-2016021 19992071
478 SNP_A-1969285 19992941
479 SNP_A-2016022 19997661
480 SNP_A-2016023 19998341
481 SNP_A-2016027 20008998
482 SNP_A-2016028 20009255
483 SNP_A-1969287 20012631
484 SNP_A-2016029 20030012
485 SNP_A-4215615 20045669
486 SNP_A-4215616 20064295
487 SNP_A-2016035 20099758
488 SNP_A-1969291 20113902
489 SNP_A-4208989 20114331
490 SNP_A-2016037 20122937
491 SNP_A-4215617 20123298
492 SNP_A-2016045 20169543
493 SNP_A-2016048 20188026
494 SNP_A-1969295 20204881
495 SNP_A-2016051 20211286
496 SNP_A-2016053 20215841
497 SNP_A-1969297 20224230
498 SNP_A-2016055 20290677
499 SNP_A-1969310 20311061
500 SNP_A-2016061 20359637
501 SNP_A-2016067 20405345
502 SNP_A-4215619 20405429
503 SNP_A-4215620 20416229
504 SNP_A-2016071 20419616
505 SNP_A-1969313 20446112
506 SNP_A-2163269 20483275
507 SNP_A-1867096 20483296
508 SNP_A-1969315 20504127
509 SNP_A-2016084 20546242
510 SNP_A-2016085 20554558
511 SNP_A-2016086 20559590
512 SNP_A-2016089 20566064
513 SNP_A-1969317 20593873
514 SNP_A-4215624 20615616
515 SNP_A-2016101 20621097
516 SNP_A-2016102 20630862
517 SNP_A-2016104 20631007
518 SNP_A-1969318 20631819
519 SNP_A-4215625 20636234
520 SNP_A-2016106 20650828
521 SNP_A-2016107 20651215
522 SNP_A-4215626 20658564
523 SNP_A-2016110 20663933
524 SNP_A-2016111 20663963
525 SNP_A-1969319 20698949
526 SNP_A-2016117 20709622
527 SNP_A-2016118 20709933
528 SNP_A-2016121 20716906
529 SNP_A-2016122 20722676
530 SNP_A-4215628 20738449
531 SNP_A-2016129 20738680
532 SNP_A-2016130 20742279
533 SNP_A-2016135 20748237
534 SNP_A-2007962 20799079
535 SNP_A-4208990 20807173
536 SNP_A-2016149 20820603
537 SNP_A-4215629 20821898
538 SNP_A-2016150 20821979
539 SNP_A-2016152 20822764
540 SNP_A-2016153 20822798
541 SNP_A-2016154 20823179
542 SNP_A-4215630 20842404
543 SNP_A-2016157 20842478
544 SNP_A-2016159 20847744
545 SNP_A-2016161 20849878
546 SNP_A-2016162 20850367
547 SNP_A-2016163 20857270
548 SNP_A-2016165 20877779
549 SNP_A-2016172 20932612
550 SNP_A-1969326 20948523
551 SNP_A-2016176 20955734
552 SNP_A-2016177 20956024
553 SNP_A-4215632 20956800
554 SNP_A-1969327 20958402
555 SNP_A-1969328 20963774
556 SNP_A-2016178 20977898
557 SNP_A-4208991 20978977
558 SNP_A-2016184 21007718
559 SNP_A-2016186 21023059
560 SNP_A-2016187 21038974
561 SNP_A-2016188 21047561
562 SNP_A-1969335 21050970
563 SNP_A-1969336 21053852
564 SNP_A-2016189 21061331
565 SNP_A-2016190 21067008
566 SNP_A-2016191 21067049
567 SNP_A-4215634 21074187
568 SNP_A-2016193 21075506
569 SNP_A-1969340 21084704
570 SNP_A-4215635 21108259
571 SNP_A-2016195 21108792
572 SNP_A-2016196 21117808
573 SNP_A-2016199 21138990
574 SNP_A-2016204 21180469
575 SNP_A-2016206 21230039
576 SNP_A-2016209 21263201
577 SNP_A-2016211 21267784
578 SNP_A-2016212 21268319
579 SNP_A-2016213 21270244
580 SNP_A-2016217 21279835
581 SNP_A-2016220 21294594
582 SNP_A-2016222 21315732
583 SNP_A-2016223 21317961
584 SNP_A-2016224 21318244
585 SNP_A-2016226 21325685
586 SNP_A-2016227 21326674
587 SNP_A-2007967 21349346
588 SNP_A-4215640 21377191
589 SNP_A-4215641 21378727
590 SNP_A-4215642 21399144
591 SNP_A-2016246 21399247
592 SNP_A-2016247 21430148
593 SNP_A-2016248 21431007
594 SNP_A-4215643 21441451
595 SNP_A-4215644 21493932
596 SNP_A-1969349 21528981
597 SNP_A-2016265 21563432
598 SNP_A-2016266 21565591
599 SNP_A-2016269 21585618
600 SNP_A-2016270 21586912
601 SNP_A-2016271 21588770
602 SNP_A-4215645 21617037
603 SNP_A-1969352 21619612
604 SNP_A-1969353 21619687
605 SNP_A-2016276 21620310
606 SNP_A-4215646 21636994
607 SNP_A-4215647 21654800
608 SNP_A-4215648 21654816
609 SNP_A-4215649 21664277
610 SNP_A-2016280 21667058
611 SNP_A-4208993 21711161
612 SNP_A-4215650 21716613
613 SNP_A-2016294 21743514
614 SNP_A-1969358 21758220
615 SNP_A-2016298 21778376
616 SNP_A-2016299 21778453
617 SNP_A-2016302 21797491
618 SNP_A-1969360 21811580
619 SNP_A-1969361 21812153
620 SNP_A-2016304 21825880
621 SNP_A-2007969 21842718
622 SNP_A-2016307 21863305
623 SNP_A-2016309 21868339
624 SNP_A-2016310 21873271
625 SNP_A-2016311 21875439
626 SNP_A-4215654 21971730
627 SNP_A-2016319 21988676
628 SNP_A-1969372 22017471
629 SNP_A-1969373 22017867
630 SNP_A-1969374 22028867
631 SNP_A-4208996 22028935
632 SNP_A-2016323 22034215
633 SNP_A-4215656 22038134
634 SNP_A-1969377 22046067
635 SNP_A-2016327 22047696
636 SNP_A-4240332 22048663
637 SNP_A-1969379 22050321
638 SNP_A-1969380 22051086
639 SNP_A-2103351 22051715
640 SNP_A-2016328 22057924
641 SNP_A-2016329 22058205
642 SNP_A-2016331 22058988
643 SNP_A-2016332 22059206
644 SNP_A-2016333 22060126
645 SNP_A-2016335 22067821
646 SNP_A-2016336 22080325
647 SNP_A-1969385 22094903
648 SNP_A-4215659 22104559
649 SNP_A-4215660 22108198
650 SNP_A-2016342 22108903
651 SNP_A-4215661 22113405
652 SNP_A-2016347 22133954
653 SNP_A-2016350 22151973
654 SNP_A-2016351 22153703
655 SNP_A-2016352 22153780
656 SNP_A-2016355 22160623
657 SNP_A-4208997 22206089
658 SNP_A-2016359 22208760
659 SNP_A-2016360 22208923
660 SNP_A-2016361 22209155
661 SNP_A-2016362 22209634
662 SNP_A-1969389 22241994
663 SNP_A-1969395 22280956
664 SNP_A-2016369 22281321
665 SNP_A-1969396 22281407
666 SNP_A-1969397 22281572
667 SNP_A-1969399 22283438
668 SNP_A-2016370 22293983
669 SNP_A-4215664 22328428
670 SNP_A-1969404 22361530
671 SNP_A-2288532 22380025
672 SNP_A-1969407 22394009
673 SNP_A-1969408 22403041
674 SNP_A-2016383 22430065
675 SNP_A-2016384 22438648
676 SNP_A-2016385 22452252
677 SNP_A-2243345 22474075
678 SNP_A-2016386 22493179
679 SNP_A-2007971 22518619
680 SNP_A-2016388 22535203
681 SNP_A-2016389 22535708
682 SNP_A-2016391 22535878
683 SNP_A-1969414 22545897
684 SNP_A-2016401 22596775
685 SNP_A-2016402 22598649
686 SNP_A-2016404 22615409
687 SNP_A-2016409 22651858
688 SNP_A-2016415 22684139
689 SNP_A-1969417 22696310
690 SNP_A-4215668 22704579
691 SNP_A-1969423 22708810
692 SNP_A-2016428 22719829
693 SNP_A-2016429 22724733
694 SNP_A-2016432 22740208
695 SNP_A-4209002 22743875
696 SNP_A-4215670 22749424
697 SNP_A-2016435 22760086
698 SNP_A-1969431 22769122
699 SNP_A-1969434 22800213
700 SNP_A-1969435 22814209
701 SNP_A-4215671 22839570
702 SNP_A-2016439 22848288
703 SNP_A-2016440 22848523
704 SNP_A-2016443 22864584
705 SNP_A-2016444 22865197
706 SNP_A-2016445 22865549
707 SNP_A-4215672 22876500
708 SNP_A-2016449 22883649
709 SNP_A-2016451 22883971
710 SNP_A-2206181 22894194
711 SNP_A-1969441 22897057
712 SNP_A-2016453 22908659
713 SNP_A-1969442 22913875
714 SNP_A-4209003 22945111
715 SNP_A-1969443 22945783
716 SNP_A-1969444 22945805
717 SNP_A-2016460 22961795
718 SNP_A-2016471 23106044
719 SNP_A-2164250 23126095
720 SNP_A-4221489 23175417
721 SNP_A-2016477 23181728
722 SNP_A-2016478 23182749
723 SNP_A-2016481 23219493
724 SNP_A-2016482 23220091
725 SNP_A-4215676 23223686
726 SNP_A-4215677 23247854
727 SNP_A-2016484 23253300
728 SNP_A-4215678 23253463
729 SNP_A-4215679 23253549
730 SNP_A-2016485 23253779
731 SNP_A-2016487 23255492
732 SNP_A-2016488 23255899
733 SNP_A-1969459 23261439
734 SNP_A-2016489 23267106
735 SNP_A-4215681 23321014
736 SNP_A-2016493 23322128
737 SNP_A-2016494 23322176
738 SNP_A-2016495 23322518
739 SNP_A-2016496 23323041
740 SNP_A-4215682 23324326
741 SNP_A-2016497 23331645
742 SNP_A-1969462 23334887
743 SNP_A-2016499 23364758
744 SNP_A-2016502 23370955
745 SNP_A-2016503 23371555
746 SNP_A-2016505 23372706
747 SNP_A-1969463 23380238
748 SNP_A-4209007 23381454
749 SNP_A-1969466 23404813
750 SNP_A-1969467 23414584
751 SNP_A-2016513 23427801
752 SNP_A-4215685 23428112
753 SNP_A-4209008 23442973
754 SNP_A-4209009 23443458
755 SNP_A-4147678 23443694
756 SNP_A-1969470 23443841
757 SNP_A-4209010 23444264
758 SNP_A-2016516 23444664
759 SNP_A-2007975 23450967
760 SNP_A-2016517 23453631
761 SNP_A-2016518 23453992
762 SNP_A-4215687 23490212
763 SNP_A-4215688 23490356
764 SNP_A-2016521 23494877
765 SNP_A-1969472 23501683
766 SNP_A-2016523 23512054
767 SNP_A-2016527 23522511
768 SNP_A-2016528 23522654
769 SNP_A-4215689 23533417
770 SNP_A-1969475 23544161
771 SNP_A-2016530 23545759
772 SNP_A-1969476 23560488
773 SNP_A-2016532 23566060
774 SNP_A-2016533 23566855
775 SNP_A-2016534 23577959
776 SNP_A-2016536 23599588
777 SNP_A-2016538 23600289
778 SNP_A-2016541 23606950
779 SNP_A-1969478 23613686
780 SNP_A-2016545 23622428
781 SNP_A-1969479 23630837
782 SNP_A-2173779 23674565
783 SNP_A-1969480 23690715
784 SNP_A-1969481 23691164
785 SNP_A-2016549 23699579
786 SNP_A-4215691 23720017
787 SNP_A-2016552 23724598
788 SNP_A-4215692 23728286
789 SNP_A-4215693 23728787
790 SNP_A-4215694 23732459
791 SNP_A-1969482 23733068
792 SNP_A-4209014 23733223
793 SNP_A-2016555 23735278
794 SNP_A-2016556 23735605
795 SNP_A-4215695 23748762
796 SNP_A-4214723 23753899
797 SNP_A-2007977 23753957
798 SNP_A-4209015 23758115
799 SNP_A-4209016 23758380
800 SNP_A-1969484 23758457
801 SNP_A-4215696 23765015
802 SNP_A-2016572 23799158
803 SNP_A-4206120 23804073
804 SNP_A-1969487 23805295
805 SNP_A-1969488 23805469
806 SNP_A-2016573 23816645
807 SNP_A-2016575 23823259
808 SNP_A-2016576 23830155
809 SNP_A-4215697 23831533
810 SNP_A-2016578 23831943
811 SNP_A-2016579 23832325
812 SNP_A-2016582 23845118
813 SNP_A-2016590 23858784
814 SNP_A-2016591 23859037
815 SNP_A-2016592 23860188
816 SNP_A-4215698 23864946
817 SNP_A-2016595 23894650
818 SNP_A-2016596 23895843
819 SNP_A-2016598 23909820
820 SNP_A-4215699 23941755
821 SNP_A-2016601 23947028
822 SNP_A-1969490 23963807
823 SNP_A-2016607 23969472
824 SNP_A-2016609 23974100
825 SNP_A-2016610 23979762
826 SNP_A-2150059 23993325
827 SNP_A-2016618 24023576
828 SNP_A-2016619 24023595
829 SNP_A-4215702 24030348
830 SNP_A-2016622 24030584
831 SNP_A-2016623 24032698
832 SNP_A-4209018 24048609
833 SNP_A-4209019 24048953
834 SNP_A-1969499 24058210
835 SNP_A-1969500 24058994
836 SNP_A-1969501 24059560
837 SNP_A-2016632 24070703
838 SNP_A-4215704 24084426
839 SNP_A-2016644 24093800
840 SNP_A-1969508 24133087
841 SNP_A-4209020 24133238
842 SNP_A-2016648 24149626
843 SNP_A-4209021 24162907
844 SNP_A-1969519 24197410
845 SNP_A-1969520 24197548
846 SNP_A-1969522 24201384
847 SNP_A-2016655 24204932
848 SNP_A-1969524 24206424
849 SNP_A-2016659 24218041
850 SNP_A-4214724 24240731
851 SNP_A-2016665 24244596
852 SNP_A-1969527 24246746
853 SNP_A-2016666 24246806
854 SNP_A-2016668 24254905
855 SNP_A-2016676 24293049
856 SNP_A-2016681 24308745
857 SNP_A-4215710 24309062
858 SNP_A-2016683 24309671
859 SNP_A-1969528 24309798
860 SNP_A-2016685 24315453
861 SNP_A-2016686 24315502
862 SNP_A-2016687 24315888
863 SNP_A-2016688 24315916
864 SNP_A-2016689 24316134
865 SNP_A-2016690 24316501
866 SNP_A-1969529 24322850
867 SNP_A-1969530 24323013
868 SNP_A-1969531 24325338
869 SNP_A-1969532 24325476
870 SNP_A-1969533 24325547
871 SNP_A-2016692 24340846
872 SNP_A-2016694 24346542
873 SNP_A-2016696 24355453
874 SNP_A-2016697 24355553
875 SNP_A-2016698 24355766
876 SNP_A-2016699 24356008
877 SNP_A-2016701 24358600
878 SNP_A-2016705 24364591
879 SNP_A-1969534 24370152
880 SNP_A-1969535 24370843
881 SNP_A-4209027 24372422
882 SNP_A-2016708 24386071
883 SNP_A-2016709 24386810
884 SNP_A-2016716 24403564
885 SNP_A-4215711 24428655
886 SNP_A-2016726 24441597
887 SNP_A-1969546 24445221
888 SNP_A-4215712 24475083
889 SNP_A-2016737 24492909
890 SNP_A-4215713 24493008
891 SNP_A-4209032 24513156
892 SNP_A-1969553 24514655
893 SNP_A-2016738 24515826
894 SNP_A-2016739 24515887
895 SNP_A-2016740 24516197
896 SNP_A-2016741 24517583
897 SNP_A-2016742 24517741
898 SNP_A-2016744 24521125
899 SNP_A-2016745 24521325
900 SNP_A-2016746 24521616
901 SNP_A-4215714 24527239
902 SNP_A-4209033 24558476
903 SNP_A-2016748 24584855
904 SNP_A-4215715 24585773
905 SNP_A-1969556 24587209
906 SNP_A-1969557 24588085
907 SNP_A-2016751 24591607
908 SNP_A-2016752 24592923
909 SNP_A-4240009 24603321
910 SNP_A-2016754 24604368
911 SNP_A-2007982 24618070
912 SNP_A-4215717 24628639
913 SNP_A-1969562 24666012
914 SNP_A-2016761 24688247
915 SNP_A-4215718 24705724
916 SNP_A-2016770 24729069
917 SNP_A-2016773 24733092
918 SNP_A-2016775 24758474
919 SNP_A-4215719 24792224
920 SNP_A-4209035 24805173
921 SNP_A-2016781 24822122
922 SNP_A-2016782 24822516
923 SNP_A-1969567 24844319
924 SNP_A-1969568 24863804
925 SNP_A-1969569 24863901
926 SNP_A-2016790 24882261
927 SNP_A-2016791 24883620
928 SNP_A-4215721 24883908
929 SNP_A-1969570 24894439
930 SNP_A-1846629 24894718
931 SNP_A-2016793 24900330
932 SNP_A-2016794 24903126
933 SNP_A-2016796 24911388
934 SNP_A-2016800 24938907
935 SNP_A-2016802 24944108
936 SNP_A-2016803 24946082
937 SNP_A-2016804 24946353
938 SNP_A-2016807 24951753
939 SNP_A-1969573 24974042
940 SNP_A-4215724 24999487
941 SNP_A-1969575 25003099
942 SNP_A-4215725 25007795
943 SNP_A-2016820 25008485
944 SNP_A-2016823 25010986
945 SNP_A-2016828 25022839
946 SNP_A-1969578 25026157
947 SNP_A-2016832 25045816
948 SNP_A-4215729 25062599
949 SNP_A-4215732 25081566
950 SNP_A-1969586 25094338
951 SNP_A-2241617 25100208
952 SNP_A-2016846 25100288
953 SNP_A-2016854 25126099
954 SNP_A-2007984 25144269
955 SNP_A-4225222 25145262
956 SNP_A-2016856 25145535
957 SNP_A-2016865 25181676
958 SNP_A-2016867 25192249
959 SNP_A-2016881 25305255
960 SNP_A-2016883 25334527
961 SNP_A-4215733 25354436
962 SNP_A-2016885 25363380
963 SNP_A-2016886 25363496
964 SNP_A-2016888 25398310
965 SNP_A-2016890 25413837
966 SNP_A-2007987 25442465
967 SNP_A-2016894 25447273
968 SNP_A-2016900 25460548
969 SNP_A-2016908 25497353
970 SNP_A-1969599 25497804
971 SNP_A-4209039 25499006
972 SNP_A-1969602 25499413
973 SNP_A-4209040 25499575
974 SNP_A-2016912 25544008
975 SNP_A-2016920 25587429
976 SNP_A-2016921 25596347
977 SNP_A-2016923 25625646
978 SNP_A-1969613 25627830
979 SNP_A-1969614 25627893
980 SNP_A-4209045 25627966
981 SNP_A-4209047 25717629
982 SNP_A-1969620 25759286
983 SNP_A-1969621 25759354
984 SNP_A-4205661 25811939
985 SNP_A-4209048 25828319
986 SNP_A-1969626 25841927
987 SNP_A-1969627 25886699
988 SNP_A-4209049 25886971
989 SNP_A-2016951 25898676
990 SNP_A-2016954 25909132
991 SNP_A-4238510 25941197
992 SNP_A-4209050 25952343
993 SNP_A-2016957 25954499
994 SNP_A-2016960 25956225
995 SNP_A-2266496 25962999
996 SNP_A-2016961 25967838
997 SNP_A-2085443 26037544
998 SNP_A-2016969 26037656
999 SNP_A-2016978 26134691
1000 SNP_A-2016980 26139238
1001 SNP_A-2016981 26145766
1002 SNP_A-2016982 26155219
1003 SNP_A-4215735 26201909
1004 SNP_A-1969638 26248381
1005 SNP_A-1969641 26250046
1006 SNP_A-2145082 26260130
1007 SNP_A-4215737 26261150
1008 SNP_A-4215738 26261205
1009 SNP_A-2017012 26270243
1010 SNP_A-4215740 26275436
1011 SNP_A-2017016 26278851
1012 SNP_A-1969642 26351188
1013 SNP_A-2017028 26381493
1014 SNP_A-2017029 26381545
1015 SNP_A-2017030 26386141
1016 SNP_A-2017034 26409179
1017 SNP_A-1969643 26416073
1018 SNP_A-2017039 26424313
1019 SNP_A-2017040 26424339
1020 SNP_A-2017042 26434827
1021 SNP_A-1969644 26436244
1022 SNP_A-2017043 26449561
1023 SNP_A-4209053 26459455
1024 SNP_A-2017048 26475180
1025 SNP_A-2017055 26510706
1026 SNP_A-2017056 26516351
1027 SNP_A-2017059 26543645
1028 SNP_A-2017061 26549205
1029 SNP_A-4209054 26568689
1030 SNP_A-2017076 26598272
1031 SNP_A-2017079 26609021
1032 SNP_A-2017082 26613035
1033 SNP_A-4209055 26617858
1034 SNP_A-2017085 26646263
1035 SNP_A-2017086 26646789
1036 SNP_A-2017088 26664758
1037 SNP_A-2017089 26665432
1038 SNP_A-2017093 26699693
1039 SNP_A-2017099 26712836
1040 SNP_A-2017100 26713128
1041 SNP_A-2017102 26721272
1042 SNP_A-2017103 26735576
1043 SNP_A-1969668 26746156
1044 SNP_A-1969671 26755620
1045 SNP_A-1969672 26772842
1046 SNP_A-1969673 26774595
1047 SNP_A-2017113 26779877
1048 SNP_A-2168473 26779930
1049 SNP_A-2017114 26787509
1050 SNP_A-2017115 26787849
1051 SNP_A-2017122 26819270
1052 SNP_A-2017123 26826336
1053 SNP_A-2017129 26887701
1054 SNP_A-2017132 26935953
1055 SNP_A-2017133 26936091
1056 SNP_A-1969681 26944138
1057 SNP_A-4215748 26947144
1058 SNP_A-2017135 26947555
1059 SNP_A-2017136 26947727
1060 SNP_A-2017137 26947782
1061 SNP_A-1969682 26948370
1062 SNP_A-4215750 26952709
1063 SNP_A-4215751 26953847
1064 SNP_A-4215752 26953857
1065 SNP_A-2017139 26954058
1066 SNP_A-4209056 26979532
1067 SNP_A-1969685 26979808
1068 SNP_A-2007997 26980763
1069 SNP_A-1969687 26981436
1070 SNP_A-1969688 26982303
1071 SNP_A-1969690 26985677
1072 SNP_A-1969691 26985970
1073 SNP_A-1969692 26986061
1074 SNP_A-1969693 26986748
1075 SNP_A-2017144 26994734
1076 SNP_A-2017145 26995179
1077 SNP_A-2017150 27002294
1078 SNP_A-1911756 27018884
1079 SNP_A-4215754 27030417
1080 SNP_A-1969697 27030694
1081 SNP_A-4215755 27030799
1082 SNP_A-4209057 27046037
1083 SNP_A-2017155 27049551
1084 SNP_A-2017157 27050077
1085 SNP_A-2017159 27067239
1086 SNP_A-2017163 27077671
1087 SNP_A-2017165 27087769
1088 SNP_A-2017170 27113787
1089 SNP_A-4215757 27126295
1090 SNP_A-2017176 27129261
1091 SNP_A-4209058 27146707
1092 SNP_A-1969712 27165468
1093 SNP_A-2017180 27168978
1094 SNP_A-4215759 27180389
1095 SNP_A-2017181 27197332
1096 SNP_A-1969714 27201834
1097 SNP_A-1969715 27202222
1098 SNP_A-4209059 27206021
1099 SNP_A-4215760 27206818
1100 SNP_A-2049069 27206844
1101 SNP_A-1969718 27213326
1102 SNP_A-2017193 27227083
1103 SNP_A-2017194 27227348
1104 SNP_A-4215761 27227726
1105 SNP_A-2017196 27228179
1106 SNP_A-2017198 27232611
1107 SNP_A-4215763 27246439
1108 SNP_A-2017199 27247646
1109 SNP_A-2017200 27248147
1110 SNP_A-1969722 27252709
1111 SNP_A-2017205 27289320
1112 SNP_A-2017206 27289626
1113 SNP_A-2017207 27304374
1114 SNP_A-1961269 27305870
1115 SNP_A-2017210 27308533
1116 SNP_A-1969724 27312059
1117 SNP_A-2017211 27312119
1118 SNP_A-2017212 27312193
1119 SNP_A-2017214 27321832
1120 SNP_A-4215765 27354852
1121 SNP_A-2017224 27362685
1122 SNP_A-4215767 27382448
1123 SNP_A-2017237 27400228
1124 SNP_A-2017238 27400382
1125 SNP_A-2017239 27400477
1126 SNP_A-2017241 27407849
1127 SNP_A-2017242 27408043
1128 SNP_A-4209061 27408744
1129 SNP_A-1969727 27409029
1130 SNP_A-4209062 27409061
1131 SNP_A-1969728 27420472
1132 SNP_A-4209063 27421199
1133 SNP_A-4209064 27421214
1134 SNP_A-1969730 27424948
1135 SNP_A-2017244 27437158
1136 SNP_A-2017245 27441703
1137 SNP_A-1969733 27441916
1138 SNP_A-2017246 27449024
1139 SNP_A-2017252 27474845
1140 SNP_A-1969734 27480244
1141 SNP_A-2017253 27480287
1142 SNP_A-1969735 27480802
1143 SNP_A-1969736 27484947
1144 SNP_A-1969737 27486012
1145 SNP_A-1969738 27486146
1146 SNP_A-2017255 27494851
1147 SNP_A-2017261 27528341
1148 SNP_A-2017270 27558858
1149 SNP_A-2017273 27571530
1150 SNP_A-2017274 27571833
1151 SNP_A-2017276 27587014
1152 SNP_A-4215770 27587218
1153 SNP_A-1969748 27624155
1154 SNP_A-2017282 27627361
1155 SNP_A-2017285 27644855
1156 SNP_A-2017286 27645221
1157 SNP_A-2017289 27646460
1158 SNP_A-4215771 27648676
1159 SNP_A-2017290 27653328
1160 SNP_A-1969750 27657678
1161 SNP_A-1969754 27661086
1162 SNP_A-1969755 27661424
1163 SNP_A-1969756 27661819
1164 SNP_A-1969757 27662755
1165 SNP_A-2017294 27666161
1166 SNP_A-2017295 27666227
1167 SNP_A-1969760 27693746
1168 SNP_A-1969761 27694392
1169 SNP_A-2017300 27699502
1170 SNP_A-4215772 27700019
1171 SNP_A-2017301 27700317
1172 SNP_A-2017302 27701047
1173 SNP_A-2017303 27701338
1174 SNP_A-2017305 27707521
1175 SNP_A-2017314 27739043
1176 SNP_A-2017316 27739697
1177 SNP_A-1969764 27742729
1178 SNP_A-4215773 27746942
1179 SNP_A-2017318 27761403
1180 SNP_A-1969768 27781193
1181 SNP_A-1969769 27787843
1182 SNP_A-1969770 27790484
1183 SNP_A-2017324 27827852
1184 SNP_A-2017328 27867933
1185 SNP_A-2017329 27868147
1186 SNP_A-2017337 27930187
1187 SNP_A-1969775 27930900
1188 SNP_A-2017338 27936878
1189 SNP_A-2017339 27940865
1190 SNP_A-2017340 27945498
1191 SNP_A-2017341 27945690
1192 SNP_A-2017342 27945810
1193 SNP_A-4209069 27954964
1194 SNP_A-2017344 27961284
1195 SNP_A-4215774 27972613
1196 SNP_A-2017346 27973181
1197 SNP_A-1969779 28015624
1198 SNP_A-2017360 28050826
1199 SNP_A-2017361 28053532
1200 SNP_A-4215776 28064965
1201 SNP_A-2017362 28066097
1202 SNP_A-2017367 28096483
1203 SNP_A-4215777 28106067
1204 SNP_A-2017371 28117334
1205 SNP_A-2017372 28122737
1206 SNP_A-1969784 28122934
1207 SNP_A-2017373 28127529
1208 SNP_A-2017374 28128757
1209 SNP_A-4215778 28129476
1210 SNP_A-2017375 28137133
1211 SNP_A-2008012 28170746
1212 SNP_A-2017382 28206307
1213 SNP_A-2017383 28206841
1214 SNP_A-2017396 28293704
1215 SNP_A-1969788 28311753
1216 SNP_A-1969792 28340771
1217 SNP_A-2017403 28349969
1218 SNP_A-2017407 28371677
1219 SNP_A-1969796 28372435
1220 SNP_A-1969797 28373594
1221 SNP_A-2017412 28407268
1222 SNP_A-2017413 28407378
1223 SNP_A-2017415 28408125
1224 SNP_A-2017417 28418557
1225 SNP_A-1969799 28431800
1226 SNP_A-2017419 28435789
1227 SNP_A-4215785 28435920
1228 SNP_A-2017420 28436589
1229 SNP_A-2017421 28444918
1230 SNP_A-1969802 28466517
1231 SNP_A-2008014 28466565
1232 SNP_A-1969803 28467064
1233 SNP_A-1969804 28481936
1234 SNP_A-2017432 28518453
1235 SNP_A-4215787 28518565
1236 SNP_A-4215788 28519818
1237 SNP_A-1969805 28534538
1238 SNP_A-2017435 28538651
1239 SNP_A-2017437 28542240
1240 SNP_A-4215789 28542730
1241 SNP_A-4215790 28545130
1242 SNP_A-2017440 28547475
1243 SNP_A-2017441 28554162
1244 SNP_A-2017442 28554788
1245 SNP_A-4215791 28555381
1246 SNP_A-2017443 28562338
1247 SNP_A-2017444 28580060
1248 SNP_A-2017445 28581025
1249 SNP_A-2017448 28622203
1250 SNP_A-2017449 28622299
1251 SNP_A-2017450 28624052
1252 SNP_A-2017458 28643667
1253 SNP_A-4215793 28643900
1254 SNP_A-2017462 28646761
1255 SNP_A-2017464 28649466
1256 SNP_A-2017469 28661799
1257 SNP_A-2017471 28666354
1258 SNP_A-2017474 28672851
1259 SNP_A-2017475 28673087
1260 SNP_A-1969811 28684917
1261 SNP_A-2017480 28686174
1262 SNP_A-2017481 28686209
1263 SNP_A-2017486 28691438
1264 SNP_A-4209074 28692873
1265 SNP_A-2017488 28704884
1266 SNP_A-1969812 28706679
1267 SNP_A-1969813 28715549
1268 SNP_A-2017492 28720512
1269 SNP_A-2017493 28721732
1270 SNP_A-2008018 28725372
1271 SNP_A-1969814 28727752
1272 SNP_A-2017497 28730368
1273 SNP_A-1814931 28738014
1274 SNP_A-1969815 28739581
1275 SNP_A-2138691 28742200
1276 SNP_A-2017502 28750337
1277 SNP_A-1969817 28762267
1278 SNP_A-2017503 28763777
1279 SNP_A-2017506 28771041
1280 SNP_A-4215795 28788692
1281 SNP_A-2017510 28834323
1282 SNP_A-2017516 28884248
1283 SNP_A-2017517 28884295
1284 SNP_A-4215796 28884481
1285 SNP_A-2017521 28913875
1286 SNP_A-4215799 28930266
1287 SNP_A-4215800 28931194
1288 SNP_A-1969823 28938723
1289 SNP_A-4215801 28940660
1290 SNP_A-2017524 28947451
1291 SNP_A-2017525 28948017
1292 SNP_A-2017527 28962382
1293 SNP_A-2017529 28980154
1294 SNP_A-2017530 28980804
1295 SNP_A-2017531 28982417
1296 SNP_A-2017532 28983402
1297 SNP_A-2017535 28997357
1298 SNP_A-2017536 28997768
1299 SNP_A-2017537 28998303
1300 SNP_A-2017538 28998651
1301 SNP_A-2017543 29018773
1302 SNP_A-2017544 29019297
1303 SNP_A-2017545 29019542
1304 SNP_A-4215802 29019941
1305 SNP_A-2017546 29020473
1306 SNP_A-4197656 29037522
1307 SNP_A-2017550 29037998
1308 SNP_A-2017552 29038624
1309 SNP_A-2017553 29039190
1310 SNP_A-2017554 29040197
1311 SNP_A-1969830 29042635
1312 SNP_A-2017556 29047866
1313 SNP_A-1969833 29052415
1314 SNP_A-4215803 29058739
1315 SNP_A-4209076 29062596
1316 SNP_A-4209077 29062692
1317 SNP_A-4209078 29062705
1318 SNP_A-2017582 29161249
1319 SNP_A-2017590 29177601
1320 SNP_A-2017593 29191388
1321 SNP_A-2017594 29191682
1322 SNP_A-1969842 29197509
1323 SNP_A-1969843 29197818
1324 SNP_A-1969845 29198224
1325 SNP_A-1969847 29199538
1326 SNP_A-1889622 29220209
1327 SNP_A-2017600 29275896
1328 SNP_A-2017601 29275983
1329 SNP_A-2118819 29312428
1330 SNP_A-2017605 29327634
1331 SNP_A-2017607 29380435
1332 SNP_A-4215807 29381115
1333 SNP_A-2017613 29411171
1334 SNP_A-1969854 29427211
1335 SNP_A-2017617 29441956
1336 SNP_A-2017618 29442778
1337 SNP_A-2017622 29458624
1338 SNP_A-2017623 29458757
1339 SNP_A-2017624 29458817
1340 SNP_A-2017625 29458916
1341 SNP_A-2017626 29464331
1342 SNP_A-1969856 29471232
1343 SNP_A-4215808 29472075
1344 SNP_A-2017631 29479522
1345 SNP_A-2017632 29479589
1346 SNP_A-2017639 29512157
1347 SNP_A-2017640 29512822
1348 SNP_A-2017641 29513473
1349 SNP_A-2017642 29513533
1350 SNP_A-2017644 29516972
1351 SNP_A-2017646 29526653
1352 SNP_A-2017647 29530268
1353 SNP_A-1969858 29599943
1354 SNP_A-2017650 29606254
1355 SNP_A-1969861 29622967
1356 SNP_A-2017654 29639608
1357 SNP_A-1969863 29648644
1358 SNP_A-4215809 29650734
1359 SNP_A-2017660 29743331
1360 SNP_A-2017661 29753004
1361 SNP_A-4209081 29789935
1362 SNP_A-4209083 29906146
1363 SNP_A-4215815 29908334
1364 SNP_A-4215816 29926665
1365 SNP_A-2017695 29932639
1366 SNP_A-2017696 29932927
1367 SNP_A-2017697 29933264
1368 SNP_A-2017702 29938657
1369 SNP_A-2017703 29939211
1370 SNP_A-2124018 29955813
1371 SNP_A-2017705 29961249
1372 SNP_A-1969890 29964388
1373 SNP_A-4215817 30073032
1374 SNP_A-2017719 30073388
1375 SNP_A-4209085 30088535
1376 SNP_A-1969898 30094186
1377 SNP_A-1969899 30094325
1378 SNP_A-2017726 30106698
1379 SNP_A-4215818 30107163
1380 SNP_A-2017729 30122374
1381 SNP_A-2017732 30124346
1382 SNP_A-2017733 30129589
1383 SNP_A-2017735 30141891
1384 SNP_A-2017736 30142181
1385 SNP_A-2017737 30142205
1386 SNP_A-2017738 30142324
1387 SNP_A-2017743 30175396
1388 SNP_A-2017744 30175685
1389 SNP_A-2017745 30178596
1390 SNP_A-4215819 30178918
1391 SNP_A-1969906 30185479
1392 SNP_A-2008027 30191698
1393 SNP_A-2017750 30192038
1394 SNP_A-2017752 30211802
1395 SNP_A-2017753 30214807
1396 SNP_A-4215821 30215280
1397 SNP_A-2017756 30221075
1398 SNP_A-2017757 30221341
1399 SNP_A-2017758 30227845
1400 SNP_A-2017759 30228525
1401 SNP_A-2017760 30228688
1402 SNP_A-2017761 30228804
1403 SNP_A-2017762 30229295
1404 SNP_A-2017763 30230298
1405 SNP_A-2017764 30241870
1406 SNP_A-2017770 30306168
1407 SNP_A-2017773 30324546
1408 SNP_A-1969912 30353927
1409 SNP_A-4209086 30353978
1410 SNP_A-2017781 30358836
1411 SNP_A-4215823 30382457
1412 SNP_A-2017785 30383460
1413 SNP_A-2017790 30388793
1414 SNP_A-4215825 30463086
1415 SNP_A-4215826 30464040
1416 SNP_A-2017800 30464471
1417 SNP_A-4215827 30465495
1418 SNP_A-1969918 30465617
1419 SNP_A-2017803 30469147
1420 SNP_A-2017804 30514937
1421 SNP_A-2017805 30515704
1422 SNP_A-2017807 30532877
1423 SNP_A-4204120 30547226
1424 SNP_A-4209088 30554796
1425 SNP_A-1969930 30564220
1426 SNP_A-1969933 30581313
1427 SNP_A-2017818 30584023
1428 SNP_A-2017819 30587350
1429 SNP_A-2017820 30594574
1430 SNP_A-4215830 30605406
1431 SNP_A-1969938 30623093
1432 SNP_A-2017833 30631562
1433 SNP_A-2017840 30644929
1434 SNP_A-2017841 30653326
1435 SNP_A-4209090 30694271
1436 SNP_A-2017843 30725081
1437 SNP_A-1969943 30738720
1438 SNP_A-1969944 30740565
1439 SNP_A-2017846 30741247
1440 SNP_A-4215833 30753600
1441 SNP_A-4215834 30753928
1442 SNP_A-2017849 30755532
1443 SNP_A-2017851 30770217
1444 SNP_A-2017852 30774051
1445 SNP_A-2017854 30792587
1446 SNP_A-2017855 30795348
1447 SNP_A-2017856 30835537
1448 SNP_A-2017857 30848379
1449 SNP_A-1969949 30857532
1450 SNP_A-1969950 30862552
1451 SNP_A-2017860 30867894
1452 SNP_A-2017867 30937041
1453 SNP_A-2017868 30939048
1454 SNP_A-4209091 30970253
1455 SNP_A-1969956 30972158
1456 SNP_A-2308352 30982484
1457 SNP_A-2017874 30999285
1458 SNP_A-2017875 31000930
1459 SNP_A-2017876 31008125
1460 SNP_A-2017877 31008194
1461 SNP_A-4215835 31008631
1462 SNP_A-4215836 31008651
1463 SNP_A-4209092 31072570
1464 SNP_A-1969960 31091046
1465 SNP_A-2017885 31095424
1466 SNP_A-1969961 31103226
1467 SNP_A-2017888 31122843
1468 SNP_A-2017892 31138124
1469 SNP_A-2017893 31139401
1470 SNP_A-1857659 31141251
1471 SNP_A-4209093 31179148
1472 SNP_A-2017897 31189588
1473 SNP_A-1969967 31195056
1474 SNP_A-1823844 31243857
1475 SNP_A-1969968 31248269
1476 SNP_A-4215838 31257627
1477 SNP_A-2017907 31257992
1478 SNP_A-2017908 31258089
1479 SNP_A-1969974 31421344
1480 SNP_A-1969988 31526632
1481 SNP_A-1969989 31527251
1482 SNP_A-2017955 31555930
1483 SNP_A-4209096 31557943
1484 SNP_A-2008039 31559099
1485 SNP_A-2017960 31581155
1486 SNP_A-2017967 31613034
1487 SNP_A-2017970 31620461
1488 SNP_A-2017971 31621194
1489 SNP_A-4215839 31621454
1490 SNP_A-2017972 31621988
1491 SNP_A-2017980 31642550
1492 SNP_A-2017981 31643525
1493 SNP_A-2017982 31645060
1494 SNP_A-2017986 31658040
1495 SNP_A-2017988 31669620
1496 SNP_A-2017990 31675026
1497 SNP_A-2018001 31738793
1498 SNP_A-2018003 31766283
1499 SNP_A-2018004 31766413
1500 SNP_A-1920066 31768454
1501 SNP_A-2018005 31771373
1502 SNP_A-1970003 31771431
1503 SNP_A-1970005 31774071
1504 SNP_A-2018006 31774629
1505 SNP_A-2018009 31778086
1506 SNP_A-2018010 31779578
1507 SNP_A-2018011 31780091
1508 SNP_A-4209098 31780292
1509 SNP_A-2018012 31792423
1510 SNP_A-4215843 31816964
1511 SNP_A-2058353 31817149
1512 SNP_A-2018016 31856983
1513 SNP_A-2018017 31857508
1514 SNP_A-2018019 31865286
1515 SNP_A-1970008 31871427
1516 SNP_A-4209099 31871469
1517 SNP_A-2018022 31886212
1518 SNP_A-1970012 31890023
1519 SNP_A-2018024 31897427
1520 SNP_A-2018025 31911377
1521 SNP_A-2018026 31911830
1522 SNP_A-1970013 32006128
1523 SNP_A-4194659 32063113
1524 SNP_A-4209100 32080833
1525 SNP_A-2018034 32084926
1526 SNP_A-1970016 32092930
1527 SNP_A-2018038 32101644
1528 SNP_A-1970017 32104353
1529 SNP_A-4209101 32120921
1530 SNP_A-2018039 32121967
1531 SNP_A-2018042 32136344
1532 SNP_A-2018045 32142589
1533 SNP_A-2018046 32142729
1534 SNP_A-2018047 32142892
1535 SNP_A-4214728 32155887
1536 SNP_A-4214729 32156038
1537 SNP_A-2008042 32156268
1538 SNP_A-1970018 32197731
1539 SNP_A-2018052 32201437
1540 SNP_A-2018053 32206206
1541 SNP_A-4215846 32207020
1542 SNP_A-2018054 32207171
1543 SNP_A-2018055 32211782
1544 SNP_A-1970020 32239925
1545 SNP_A-2018060 32246418
1546 SNP_A-1970025 32258059
1547 SNP_A-2018070 32286740
1548 SNP_A-2018071 32291132
1549 SNP_A-1970026 32293411
1550 SNP_A-1970028 32303489
1551 SNP_A-2018072 32307639
1552 SNP_A-1970030 32307768
1553 SNP_A-2018079 32337385
1554 SNP_A-4209103 32371952
1555 SNP_A-1970032 32372157
1556 SNP_A-1970033 32372187
1557 SNP_A-1970034 32372353
1558 SNP_A-1970035 32372387
1559 SNP_A-2188978 32393779
1560 SNP_A-2018094 32394310
1561 SNP_A-2018095 32396727
1562 SNP_A-1970037 32435065
1563 SNP_A-1970038 32437795
1564 SNP_A-1970040 32445252
1565 SNP_A-2018109 32460322
1566 SNP_A-2018113 32474383
1567 SNP_A-2018115 32474976
1568 SNP_A-2018117 32478503
1569 SNP_A-2018118 32484797
1570 SNP_A-2018124 32506211
1571 SNP_A-1911334 32583304
1572 SNP_A-1970048 32660732
1573 SNP_A-2018145 32664972
1574 SNP_A-2056310 32692538
1575 SNP_A-1970049 32704612
1576 SNP_A-2306736 32704758
1577 SNP_A-4215848 32721019
1578 SNP_A-2018152 32726508
1579 SNP_A-2018154 32736301
1580 SNP_A-2018159 32774059
1581 SNP_A-1970051 32776077
1582 SNP_A-2018171 32837342
1583 SNP_A-1815523 32847402
1584 SNP_A-2018178 32849639
1585 SNP_A-2018180 32849757
1586 SNP_A-2018181 32871294
1587 SNP_A-2018182 32871500
1588 SNP_A-4215850 32920977
1589 SNP_A-4215851 32930538
1590 SNP_A-2018188 32981078
1591 SNP_A-1970055 33006701
1592 SNP_A-2018189 33048935
1593 SNP_A-2130012 33076893
1594 SNP_A-4209107 33076954
1595 SNP_A-2018190 33077108
1596 SNP_A-2018193 33090443
1597 SNP_A-2018201 33136516
1598 SNP_A-2018203 33145158
1599 SNP_A-2018204 33145867
1600 SNP_A-4215852 33150464
1601 SNP_A-1888315 33161938
1602 SNP_A-2083245 33161986
1603 SNP_A-1970057 33181962
1604 SNP_A-2018209 33189938
1605 SNP_A-2018210 33192222
1606 SNP_A-4215853 33193147
1607 SNP_A-2018212 33198616
1608 SNP_A-2008046 33201328
1609 SNP_A-2018214 33206966
1610 SNP_A-4215854 33208225
1611 SNP_A-2018216 33213510
1612 SNP_A-1970059 33215212
1613 SNP_A-4215855 33238003
1614 SNP_A-2018219 33240741
1615 SNP_A-2018220 33240874
1616 SNP_A-2018222 33241617
1617 SNP_A-1970064 33246148
1618 SNP_A-1970065 33266003
1619 SNP_A-2018226 33301078
1620 SNP_A-4215856 33320586
1621 SNP_A-1970068 33332334
1622 SNP_A-1787369 33335893
1623 SNP_A-1970070 33337172
1624 SNP_A-1970072 33353710
1625 SNP_A-4215857 33387301
1626 SNP_A-2032740 33402906
1627 SNP_A-4215858 33423011
1628 SNP_A-1914009 33424297
1629 SNP_A-2018239 33436880
1630 SNP_A-2018248 33450911
1631 SNP_A-2018255 33477703
1632 SNP_A-2018257 33478667
1633 SNP_A-2018270 33540155
1634 SNP_A-2018272 33542279
1635 SNP_A-1799142 33551045
1636 SNP_A-2018275 33554111
1637 SNP_A-2018276 33554186
1638 SNP_A-2018277 33574828
1639 SNP_A-2018283 33581266
1640 SNP_A-2018284 33581871
1641 SNP_A-1970077 33584581
1642 SNP_A-2018293 33591251
1643 SNP_A-2018294 33591442
1644 SNP_A-1970078 33603641
1645 SNP_A-2018296 33614881
1646 SNP_A-2053607 33634289
1647 SNP_A-2018298 33647677
1648 SNP_A-2018299 33647997
1649 SNP_A-4215861 33674633
1650 SNP_A-2018306 33674664
1651 SNP_A-2018308 33714780
1652 SNP_A-2018311 33741452
1653 SNP_A-1970084 33814229
1654 SNP_A-2018315 33832090
1655 SNP_A-2018316 33873878
1656 SNP_A-2122642 33972095
1657 SNP_A-2018333 34121750
1658 SNP_A-2018335 34122634
1659 SNP_A-2018338 34163750
1660 SNP_A-2018342 34175203
1661 SNP_A-2018350 34204708
1662 SNP_A-2018353 34213413
1663 SNP_A-2239322 34235177
1664 SNP_A-2018355 34235452
1665 SNP_A-2018361 34264459
1666 SNP_A-4215863 34265804
1667 SNP_A-2018376 34312918
1668 SNP_A-1970095 34317331
1669 SNP_A-2018377 34324766
1670 SNP_A-2018378 34324883
1671 SNP_A-2018388 34393748
1672 SNP_A-1970101 34464174
1673 SNP_A-2008055 34481781
1674 SNP_A-1970104 34547621
1675 SNP_A-1970106 34563597
1676 SNP_A-2018428 34618214
1677 SNP_A-2018438 34726455
1678 SNP_A-2018446 34748823
1679 SNP_A-2018447 34749053
1680 SNP_A-2018461 34841623
1681 SNP_A-2018462 34842373
1682 SNP_A-4215867 34842498
1683 SNP_A-4215868 34843216
1684 SNP_A-4215869 34848381
1685 SNP_A-2018469 34860015
1686 SNP_A-2018470 34860195
1687 SNP_A-1970125 34886954
1688 SNP_A-2018478 34900941
1689 SNP_A-4215870 34918814
1690 SNP_A-4204964 34937058
1691 SNP_A-4209108 35029735
1692 SNP_A-1970142 35108189
1693 SNP_A-1970143 35108266
1694 SNP_A-2018514 35131970
1695 SNP_A-2018516 35141187
1696 SNP_A-2018517 35141436
1697 SNP_A-2229570 35156070
1698 SNP_A-2018518 35160069
1699 SNP_A-2008064 35189288
1700 SNP_A-2018528 35214098
1701 SNP_A-2018530 35221535
1702 SNP_A-2018540 35259461
1703 SNP_A-2018541 35259524
1704 SNP_A-2018543 35266223
1705 SNP_A-2018553 35302413
1706 SNP_A-2018554 35304204
1707 SNP_A-2018555 35308597
1708 SNP_A-2192638 35327335
1709 SNP_A-2018559 35327536
1710 SNP_A-2018560 35328420
1711 SNP_A-4215871 35356044
1712 SNP_A-2018570 35386104
1713 SNP_A-2146309 35386501
1714 SNP_A-2018573 35403341
1715 SNP_A-2018574 35408060
1716 SNP_A-2018575 35409296
1717 SNP_A-4215872 35431878
1718 SNP_A-2018588 35453555
1719 SNP_A-2018589 35458325
1720 SNP_A-2018590 35459060
1721 SNP_A-1970159 35465798
1722 SNP_A-2018595 35492105
1723 SNP_A-2018599 35495860
1724 SNP_A-2018602 35503600
1725 SNP_A-2018603 35503791
1726 SNP_A-4215874 35506939
1727 SNP_A-2018609 35555518
1728 SNP_A-1970164 35567003
1729 SNP_A-4209111 35567143
1730 SNP_A-2018613 35586247
1731 SNP_A-2018616 35592140
1732 SNP_A-2018619 35599188
1733 SNP_A-2018620 35599557
1734 SNP_A-2018621 35601667
1735 SNP_A-1970166 35601700
1736 SNP_A-4215875 35614320
1737 SNP_A-2018628 35615660
1738 SNP_A-2018629 35616116
1739 SNP_A-2018631 35637631
1740 SNP_A-1970171 35645414
1741 SNP_A-2018632 35648106
1742 SNP_A-1970174 35649906
1743 SNP_A-2018633 35653066
1744 SNP_A-2018638 35697592
1745 SNP_A-4215876 35702815
1746 SNP_A-2008066 35708055
1747 SNP_A-2018645 35750254
1748 SNP_A-1970177 35755800
1749 SNP_A-2018647 35763116
1750 SNP_A-2018648 35778498
1751 SNP_A-4209115 35778797
1752 SNP_A-1970180 35779358
1753 SNP_A-2018652 35807787
1754 SNP_A-1970183 35819728
1755 SNP_A-2018653 35819783
1756 SNP_A-4215877 35845209
1757 SNP_A-2018660 35847378
1758 SNP_A-4215879 35847430
1759 SNP_A-4215880 35847942
1760 SNP_A-2018662 35847990
1761 SNP_A-2018663 35851082
1762 SNP_A-2018667 35859417
1763 SNP_A-1970186 35860344
1764 SNP_A-1970187 35860366
1765 SNP_A-1970188 35860466
1766 SNP_A-1970190 35860994
1767 SNP_A-2018673 35867863
1768 SNP_A-2018674 35869529
1769 SNP_A-2018675 35870369
1770 SNP_A-2018677 35874757
1771 SNP_A-2018678 35876909
1772 SNP_A-2018681 35900516
1773 SNP_A-2018682 35903129
1774 SNP_A-2018683 35903509
1775 SNP_A-2018684 35919882
1776 SNP_A-2018685 35920022
1777 SNP_A-2018686 35920603
1778 SNP_A-2018689 35931377
1779 SNP_A-1970193 35934930
1780 SNP_A-1970195 35938871
1781 SNP_A-2018699 35973166
1782 SNP_A-4215883 35979008
1783 SNP_A-2018708 35996835
1784 SNP_A-2018714 36013145
1785 SNP_A-2018723 36053560
1786 SNP_A-4215885 36104818
1787 SNP_A-2018730 36124548
1788 SNP_A-2018732 36150336
1789 SNP_A-2018733 36151341
1790 SNP_A-2018736 36209667
1791 SNP_A-4209116 36213059
1792 SNP_A-2018737 36214925
1793 SNP_A-2018738 36218210
1794 SNP_A-2018741 36232226
1795 SNP_A-2018742 36232834
1796 SNP_A-2018744 36234965
1797 SNP_A-4215887 36235760
1798 SNP_A-2018745 36235909
1799 SNP_A-2018761 36277634
1800 SNP_A-2018762 36277829
1801 SNP_A-2018765 36281873
1802 SNP_A-2018766 36284531
1803 SNP_A-2018769 36293953
1804 SNP_A-2018770 36294554
1805 SNP_A-2018772 36299760
1806 SNP_A-1970214 36303822
1807 SNP_A-4215888 36317426
1808 SNP_A-2018777 36328719
1809 SNP_A-2018778 36333250
1810 SNP_A-2018784 36352497
1811 SNP_A-1970220 36367609
1812 SNP_A-2018791 36406932
1813 SNP_A-2018794 36447699
1814 SNP_A-2286328 36447815
1815 SNP_A-2018796 36464288
1816 SNP_A-2018798 36470807
1817 SNP_A-2018800 36472166
1818 SNP_A-4215889 36476211
1819 SNP_A-2018811 36502486
1820 SNP_A-2018812 36502677
1821 SNP_A-2018814 36502797
1822 SNP_A-4215890 36514611
1823 SNP_A-4215891 36526846
1824 SNP_A-1801393 36557522
1825 SNP_A-2018824 36580379
1826 SNP_A-4209119 36673126
1827 SNP_A-2018830 36723266
1828 SNP_A-2018831 36723304
1829 SNP_A-1970228 36805244
1830 SNP_A-2018854 36822247
1831 SNP_A-2018855 36822288
1832 SNP_A-2018861 36846168
1833 SNP_A-1970234 36846969
1834 SNP_A-1970236 36847243
1835 SNP_A-2018868 36862733
1836 SNP_A-1970245 36872666
1837 SNP_A-4215894 36874860
1838 SNP_A-2018871 36875057
1839 SNP_A-2018872 36875437
1840 SNP_A-2018873 36876343
1841 SNP_A-2018877 36884041
1842 SNP_A-2018878 36890764
1843 SNP_A-2018887 36928009
1844 SNP_A-2018891 36932166
1845 SNP_A-4215895 36932202
1846 SNP_A-2018892 36932454
1847 SNP_A-2018893 36934876
1848 SNP_A-4215896 36964282
1849 SNP_A-2018900 36974655
1850 SNP_A-4215897 36985098
1851 SNP_A-2018907 37007314
1852 SNP_A-2018908 37007612
1853 SNP_A-2018909 37010967
1854 SNP_A-1970250 37014941
1855 SNP_A-2018911 37019091
1856 SNP_A-2008073 37078353
1857 SNP_A-2008074 37126464
1858 SNP_A-1970256 37134079
1859 SNP_A-1970258 37143203
1860 SNP_A-2018924 37168917
1861 SNP_A-2018925 37181960
1862 SNP_A-2018926 37199189
1863 SNP_A-1970261 37230781
1864 SNP_A-2018932 37245398
1865 SNP_A-2018943 37321226
1866 SNP_A-2018944 37323409
1867 SNP_A-2018945 37323673
1868 SNP_A-2238904 37325704
1869 SNP_A-1970265 37361374
1870 SNP_A-2018949 37372427
1871 SNP_A-2018950 37373000
1872 SNP_A-4209121 37374504
1873 SNP_A-2018951 37375053
1874 SNP_A-2018953 37381595
1875 SNP_A-2018954 37382208
1876 SNP_A-2008076 37399200
1877 SNP_A-2018959 37409431
1878 SNP_A-2018960 37416788
1879 SNP_A-2018961 37417902
1880 SNP_A-2018963 37471106
1881 SNP_A-2018964 37471173
1882 SNP_A-1970266 37472128
1883 SNP_A-2018965 37473940
1884 SNP_A-4215900 37490777
1885 SNP_A-2018975 37543953
1886 SNP_A-2018976 37547776
1887 SNP_A-2018977 37557718
1888 SNP_A-2018980 37564746
1889 SNP_A-2018981 37564867
1890 SNP_A-2018982 37565284
1891 SNP_A-2018985 37582258
1892 SNP_A-2018986 37589183
1893 SNP_A-2258191 37614244
1894 SNP_A-2018992 37671053
1895 SNP_A-1970267 37673734
1896 SNP_A-1887275 37677753
1897 SNP_A-1970268 37686114
1898 SNP_A-2018993 37706121
1899 SNP_A-2018994 37706494
1900 SNP_A-2018995 37706844
1901 SNP_A-4209123 37740530
1902 SNP_A-2019010 37771610
1903 SNP_A-2019016 37810614
1904 SNP_A-2019020 37836227
1905 SNP_A-2019021 37842708
1906 SNP_A-1908166 37881096
1907 SNP_A-2019033 37934672
1908 SNP_A-2019034 37934847
1909 SNP_A-2019040 37942805
1910 SNP_A-4215903 37945772
1911 SNP_A-2019050 37967575
1912 SNP_A-2019060 37990742
1913 SNP_A-2019061 37993249
1914 SNP_A-2019065 38004674
1915 SNP_A-1970277 38020720
1916 SNP_A-2019066 38022769
1917 SNP_A-2019067 38023810
1918 SNP_A-2019070 38045382
1919 SNP_A-1970288 38048052
1920 SNP_A-2019073 38067415
1921 SNP_A-2019074 38068188
1922 SNP_A-2019076 38075134
1923 SNP_A-2019079 38083028
1924 SNP_A-4215904 38088506
1925 SNP_A-4209125 38103779
1926 SNP_A-1970296 38104067
1927 SNP_A-4215905 38110247
1928 SNP_A-2019085 38110476
1929 SNP_A-2019086 38110657
1930 SNP_A-4209126 38114422
1931 SNP_A-2019088 38116683
1932 SNP_A-4215906 38117092
1933 SNP_A-1970299 38128024
1934 SNP_A-4215907 38128761
1935 SNP_A-2019091 38129610
1936 SNP_A-4215908 38131160
1937 SNP_A-2019094 38136864
1938 SNP_A-4214732 38145208
1939 SNP_A-2019100 38155929
1940 SNP_A-2019101 38157217
1941 SNP_A-2019105 38168132
1942 SNP_A-2019106 38168568
1943 SNP_A-2019107 38168966
1944 SNP_A-2019113 38245178
1945 SNP_A-4215910 38248322
1946 SNP_A-2019130 38294504
1947 SNP_A-2019134 38331484
1948 SNP_A-2019138 38374540
1949 SNP_A-1970305 38384193
1950 SNP_A-2019140 38387055
1951 SNP_A-4209128 38392628
1952 SNP_A-2019145 38451807
1953 SNP_A-2019146 38459214
1954 SNP_A-2019148 38474062
1955 SNP_A-2019154 38511815
1956 SNP_A-1970310 38520895
1957 SNP_A-4209129 38522997
1958 SNP_A-2019156 38532711
1959 SNP_A-2019157 38532920
1960 SNP_A-1970312 38549899
1961 SNP_A-2019160 38564674
1962 SNP_A-4215912 38565536
1963 SNP_A-4228001 38568505
1964 SNP_A-2019164 38577270
1965 SNP_A-2019165 38578375
1966 SNP_A-2019166 38578897
1967 SNP_A-2019167 38578946
1968 SNP_A-2019174 38637816
1969 SNP_A-2019181 38685224
1970 SNP_A-2019182 38685886
1971 SNP_A-2019184 38696218
1972 SNP_A-1970322 38727745
1973 SNP_A-2019201 38755361
1974 SNP_A-1970324 38767810
1975 SNP_A-2019202 38768565
1976 SNP_A-2019204 38772579
1977 SNP_A-4215914 38778285
1978 SNP_A-2019205 38778424
1979 SNP_A-4215915 38790797
1980 SNP_A-2019208 38793146
1981 SNP_A-2019210 38795956
1982 SNP_A-1970325 38818061
1983 SNP_A-2019217 38829307
1984 SNP_A-4215918 38830380
1985 SNP_A-1970329 38839050
1986 SNP_A-1970330 38839154
1987 SNP_A-2019223 38852353
1988 SNP_A-2019224 38852576
1989 SNP_A-2019225 38852879
1990 SNP_A-2019228 38869617
1991 SNP_A-4215920 38870006
1992 SNP_A-2019231 38870860
1993 SNP_A-2019232 38870914
1994 SNP_A-2019233 38871063
1995 SNP_A-1970331 38888946
1996 SNP_A-1970332 38890352
1997 SNP_A-1970333 38890404
1998 SNP_A-2019240 38895622
1999 SNP_A-4215923 38941206
2000 SNP_A-2019248 38946052
2001 SNP_A-1970335 38947119
2002 SNP_A-2019250 38950960
2003 SNP_A-2019251 38958113
2004 SNP_A-2019254 38974949
2005 SNP_A-2019260 38987776
2006 SNP_A-2019264 39025821
2007 SNP_A-2019265 39040903
2008 SNP_A-2019266 39041638
2009 SNP_A-2019267 39041800
2010 SNP_A-4209132 39054897
2011 SNP_A-4209133 39115979
2012 SNP_A-2019277 39117334
2013 SNP_A-1970343 39120013
2014 SNP_A-2019279 39120432
2015 SNP_A-2019280 39120577
2016 SNP_A-2019281 39125954
2017 SNP_A-2019282 39126494
2018 SNP_A-2019283 39133359
2019 SNP_A-2202422 39133757
2020 SNP_A-2019284 39140300
2021 SNP_A-4215928 39140928
2022 SNP_A-2019285 39141475
2023 SNP_A-2019286 39141828
2024 SNP_A-2019288 39143909
2025 SNP_A-1970345 39146823
2026 SNP_A-1970346 39146941
2027 SNP_A-2019289 39147311
2028 SNP_A-2019295 39170310
2029 SNP_A-4215929 39202392
2030 SNP_A-2019303 39215894
2031 SNP_A-2019304 39216204
2032 SNP_A-2019308 39236574
2033 SNP_A-2019325 39271531
2034 SNP_A-2019331 39280903
2035 SNP_A-2019342 39308249
2036 SNP_A-2019348 39313651
2037 SNP_A-2019350 39334971
2038 SNP_A-2019353 39345834
2039 SNP_A-2019354 39346824
2040 SNP_A-4215931 39347284
2041 SNP_A-4215932 39348199
2042 SNP_A-4215933 39370759
2043 SNP_A-4209134 39407042
2044 SNP_A-2019371 39410229
2045 SNP_A-2019372 39411120
2046 SNP_A-2019373 39411331
2047 SNP_A-4215934 39411945
2048 SNP_A-4215935 39419070
2049 SNP_A-4215936 39449644
2050 SNP_A-4215937 39449770
2051 SNP_A-4215938 39454038
2052 SNP_A-1970365 39458524
2053 SNP_A-1970366 39458604
2054 SNP_A-2188315 39458780
2055 SNP_A-4209135 39459104
2056 SNP_A-2019388 39479848
2057 SNP_A-2019389 39480291
2058 SNP_A-2019391 39497183
2059 SNP_A-2019398 39544888
2060 SNP_A-1970370 39550635
2061 SNP_A-4215939 39555501
2062 SNP_A-2019400 39555928
2063 SNP_A-2019403 39585051
2064 SNP_A-2019404 39585490
2065 SNP_A-4215940 39597363
2066 SNP_A-2019410 39615360
2067 SNP_A-2019411 39618844
2068 SNP_A-2019414 39635703
2069 SNP_A-2008101 39640897
2070 SNP_A-4215941 39657476
2071 SNP_A-4209136 39670671
2072 SNP_A-1970375 39694306
2073 SNP_A-1970376 39694354
2074 SNP_A-1970377 39695357
2075 SNP_A-1970378 39709686
2076 SNP_A-4209137 39709953
2077 SNP_A-2019423 39721667
2078 SNP_A-2019434 39820941
2079 SNP_A-4215943 39821047
2080 SNP_A-4215944 39827430
2081 SNP_A-2019437 39827499
2082 SNP_A-2019438 39827581
2083 SNP_A-2008103 39835994
2084 SNP_A-2019440 39841014
2085 SNP_A-2019441 39842890
2086 SNP_A-4215945 39842916
2087 SNP_A-2019442 39843109
2088 SNP_A-2019448 39853205
2089 SNP_A-2019450 39857511
2090 SNP_A-1970383 39867994
2091 SNP_A-1788320 39868999
2092 SNP_A-1970390 39918306
2093 SNP_A-2019460 39919535
2094 SNP_A-2019461 39923149
2095 SNP_A-2019464 39934150
2096 SNP_A-1970392 39947427
2097 SNP_A-2008105 39954674
2098 SNP_A-2019470 39970531
2099 SNP_A-2019471 39978208
2100 SNP_A-1970395 39988096
2101 SNP_A-2019478 39992063
2102 SNP_A-2019484 40024801
2103 SNP_A-1970399 40044507
2104 SNP_A-2019494 40055860
2105 SNP_A-2019499 40063722
2106 SNP_A-2019500 40064058
2107 SNP_A-2019506 40070264
2108 SNP_A-2019507 40070715
2109 SNP_A-2019508 40071715
2110 SNP_A-2019509 40074916
2111 SNP_A-2019510 40075065
2112 SNP_A-4215946 40075924
2113 SNP_A-2019513 40076073
2114 SNP_A-2019516 40083524
2115 SNP_A-1970405 40087547
2116 SNP_A-1970407 40093614
2117 SNP_A-1970408 40094036
2118 SNP_A-2019522 40101083
2119 SNP_A-2019529 40128377
2120 SNP_A-2019534 40143991
2121 SNP_A-2019535 40147412
2122 SNP_A-2019541 40157622
2123 SNP_A-2109710 40164062
2124 SNP_A-4215948 40174501
2125 SNP_A-2019547 40180419
2126 SNP_A-2019548 40186967
2127 SNP_A-2019549 40187274
2128 SNP_A-2019551 40194521
2129 SNP_A-2019552 40194909
2130 SNP_A-1970416 40196193
2131 SNP_A-4209141 40196614
2132 SNP_A-2019557 40207503
2133 SNP_A-2019559 40207884
2134 SNP_A-2019564 40213293
2135 SNP_A-1970427 40223225
2136 SNP_A-1970428 40249642
2137 SNP_A-4209142 40266878
2138 SNP_A-4209143 40267042
2139 SNP_A-2019584 40273447
2140 SNP_A-2019586 40276080
2141 SNP_A-2019588 40282630
2142 SNP_A-2019590 40283480
2143 SNP_A-4215951 40289403
2144 SNP_A-2019603 40294118
2145 SNP_A-2019606 40307630
2146 SNP_A-4215952 40307872
2147 SNP_A-2019607 40312659
2148 SNP_A-2019608 40312727
2149 SNP_A-2272939 40312841
2150 SNP_A-2019609 40312865
2151 SNP_A-2019610 40324477
2152 SNP_A-1970431 40334512
2153 SNP_A-2019612 40341422
2154 SNP_A-4215953 40341494
2155 SNP_A-2019615 40349038
2156 SNP_A-1970433 40357695
2157 SNP_A-1970434 40357760
2158 SNP_A-4209144 40358951
2159 SNP_A-4209145 40364563
2160 SNP_A-1970435 40364677
2161 SNP_A-2019621 40394555
2162 SNP_A-1970436 40395615
2163 SNP_A-2019623 40395758
2164 SNP_A-2019624 40396614
2165 SNP_A-2019628 40427928
2166 SNP_A-2019629 40429214
2167 SNP_A-2019638 40451239
2168 SNP_A-2254232 40453844
2169 SNP_A-1970438 40454200
2170 SNP_A-1970440 40454626
2171 SNP_A-1970441 40454687
2172 SNP_A-2019639 40455775
2173 SNP_A-2019641 40456021
2174 SNP_A-2019645 40461958
2175 SNP_A-2019646 40467923
2176 SNP_A-2019648 40469751
2177 SNP_A-2177517 40470121
2178 SNP_A-2019649 40471529
2179 SNP_A-4215956 40497204
2180 SNP_A-2019665 40497586
2181 SNP_A-4215957 40499746
2182 SNP_A-2019668 40499765
2183 SNP_A-2019669 40499960
2184 SNP_A-2019670 40500455
2185 SNP_A-2019674 40514545
2186 SNP_A-2019675 40517596
2187 SNP_A-2019676 40517889
2188 SNP_A-2019677 40518055
2189 SNP_A-2019678 40518170
2190 SNP_A-2019680 40519291
2191 SNP_A-2019682 40520243
2192 SNP_A-4215958 40529361
2193 SNP_A-1970448 40532666
2194 SNP_A-2019689 40545039
2195 SNP_A-2019690 40545262
2196 SNP_A-2019697 40566752
2197 SNP_A-4209146 40572993
2198 SNP_A-1970449 40588469
2199 SNP_A-1970452 40631724
2200 SNP_A-2019717 40661557
2201 SNP_A-2019718 40661622
2202 SNP_A-2019719 40661862
2203 SNP_A-2019721 40666871
2204 SNP_A-4209147 40669929
2205 SNP_A-1970454 40669967
2206 SNP_A-2019722 40671416
2207 SNP_A-2019727 40686257
2208 SNP_A-2019728 40686299
2209 SNP_A-2019729 40686606
2210 SNP_A-2019730 40686857
2211 SNP_A-2019731 40686886
2212 SNP_A-2019732 40686979
2213 SNP_A-2019733 40687043
2214 SNP_A-4209148 40721976
2215 SNP_A-1970460 40722921
2216 SNP_A-2019737 40732916
2217 SNP_A-2019739 40735890
2218 SNP_A-1970461 40738224
2219 SNP_A-2019740 40740413
2220 SNP_A-2019742 40749023
2221 SNP_A-2019746 40759068
2222 SNP_A-2008109 40769971
2223 SNP_A-2019748 40773624
2224 SNP_A-2019749 40774392
2225 SNP_A-2082717 40775630
2226 SNP_A-2008110 40776531
2227 SNP_A-2008111 40777010
2228 SNP_A-2008112 40789136
2229 SNP_A-2019750 40799018
2230 SNP_A-2306042 40813535
2231 SNP_A-2019751 40817812
2232 SNP_A-2019752 40819400
2233 SNP_A-2019756 40828057
2234 SNP_A-2019757 40829567
2235 SNP_A-2019758 40829593
2236 SNP_A-2019763 40845661
2237 SNP_A-1970464 40846246
2238 SNP_A-2019764 40852671
2239 SNP_A-2019765 40857123
2240 SNP_A-2019770 40888309
2241 SNP_A-2019774 40906077
2242 SNP_A-2019775 40906933
2243 SNP_A-2019776 40917744
2244 SNP_A-2019788 40948811
2245 SNP_A-2019789 40954866
2246 SNP_A-4215964 40956222
2247 SNP_A-2019792 40957328
2248 SNP_A-2019793 40962128
2249 SNP_A-2019794 40962357
2250 SNP_A-1970468 40962525
2251 SNP_A-2019798 40989811
2252 SNP_A-2019803 41002710
2253 SNP_A-2019804 41003068
2254 SNP_A-2019805 41003088
2255 SNP_A-1970471 41034004
2256 SNP_A-2019816 41065373
2257 SNP_A-1970473 41081518
2258 SNP_A-2019822 41081601
2259 SNP_A-2019824 41101782
2260 SNP_A-4215965 41101820
2261 SNP_A-2019825 41102161
2262 SNP_A-2019826 41123485
2263 SNP_A-1970479 41137702
2264 SNP_A-2019835 41152305
2265 SNP_A-2019840 41164378
2266 SNP_A-2257610 41172018
2267 SNP_A-4215966 41175455
2268 SNP_A-1835246 41185373
2269 SNP_A-2019849 41215523
2270 SNP_A-2019851 41225595
2271 SNP_A-4215967 41231130
2272 SNP_A-2019856 41257493
2273 SNP_A-4215968 41263464
2274 SNP_A-2019857 41265988
2275 SNP_A-2019858 41266018
2276 SNP_A-4215969 41266721
2277 SNP_A-2019860 41274122
2278 SNP_A-1970485 41309145
2279 SNP_A-2019865 41320128
2280 SNP_A-2019866 41320780
2281 SNP_A-2019887 41394507
2282 SNP_A-2019888 41394737
2283 SNP_A-2019893 41409680
2284 SNP_A-2019894 41412990
2285 SNP_A-2019895 41422932
2286 SNP_A-2019900 41433788
2287 SNP_A-2019905 41443581
2288 SNP_A-2008120 41505608
2289 SNP_A-2091891 41518707
2290 SNP_A-4214735 41520757
2291 SNP_A-4209150 41521234
2292 SNP_A-2019922 41524605
2293 SNP_A-2019924 41541527
2294 SNP_A-2019925 41541989
2295 SNP_A-2019927 41542584
2296 SNP_A-2260619 41599899
2297 SNP_A-2019936 41606914
2298 SNP_A-2019943 41636789
2299 SNP_A-2019954 41696506
2300 SNP_A-1970497 41737239
2301 SNP_A-1970498 41739482
2302 SNP_A-2019962 41740385
2303 SNP_A-4215975 41749348
2304 SNP_A-2019974 41770705
2305 SNP_A-2019976 41779851
2306 SNP_A-1970500 41793090
2307 SNP_A-2019980 41815778
2308 SNP_A-1970501 41818259
2309 SNP_A-2019986 41855752
2310 SNP_A-2019989 41893290
2311 SNP_A-4223111 41934138
2312 SNP_A-2020001 41940314
2313 SNP_A-2020007 41960013
2314 SNP_A-2008125 41960777
2315 SNP_A-4209151 41960841
2316 SNP_A-2020012 42012667
2317 SNP_A-2020013 42022965
2318 SNP_A-2020015 42028232
2319 SNP_A-2020020 42043210
2320 SNP_A-2020023 42064663
2321 SNP_A-2020025 42076257
2322 SNP_A-2020028 42096407
2323 SNP_A-1970504 42159278
2324 SNP_A-4209152 42159411
2325 SNP_A-4209153 42159421
2326 SNP_A-2020031 42166440
2327 SNP_A-2020034 42180969
2328 SNP_A-2020035 42184026
2329 SNP_A-2020038 42187673
2330 SNP_A-2020053 42236755
2331 SNP_A-2020063 42259059
2332 SNP_A-2020066 42300561
2333 SNP_A-2020068 42312631
2334 SNP_A-2020070 42313326
2335 SNP_A-2020073 42317483
2336 SNP_A-1970508 42335448
2337 SNP_A-2020087 42346671
2338 SNP_A-4209155 42365654
2339 SNP_A-2020100 42413529
2340 SNP_A-4215980 42417692
2341 SNP_A-2020102 42419774
2342 SNP_A-4215981 42422362
2343 SNP_A-2020103 42422585
2344 SNP_A-2020105 42432896
2345 SNP_A-2020109 42460631
2346 SNP_A-1970511 42460893
2347 SNP_A-2020110 42471706
2348 SNP_A-2020111 42480066
2349 SNP_A-4209157 42531275
2350 SNP_A-1970517 42531295
2351 SNP_A-2020120 42531513
2352 SNP_A-2020127 42573501
2353 SNP_A-2020129 42582751
2354 SNP_A-2020130 42582769
2355 SNP_A-2020131 42583121
2356 SNP_A-2020137 42616108
2357 SNP_A-2020143 42648953
2358 SNP_A-2020146 42661759
2359 SNP_A-4215982 42662595
2360 SNP_A-2020151 42678706
2361 SNP_A-2020152 42679034
2362 SNP_A-1806218 42679262
2363 SNP_A-2020165 42740856
2364 SNP_A-4215983 42760214
2365 SNP_A-1781790 42771181
2366 SNP_A-2020168 42771264
2367 SNP_A-4215984 42838695
2368 SNP_A-2020176 42849666
2369 SNP_A-2020178 42851059
2370 SNP_A-1970535 42870980
2371 SNP_A-2020185 42872487
2372 SNP_A-2020191 42879276
2373 SNP_A-2020194 42895327
2374 SNP_A-2257126 42899212
2375 SNP_A-1970539 42926420
2376 SNP_A-2020207 42955270
2377 SNP_A-2020208 42956672
2378 SNP_A-2020210 42971694
2379 SNP_A-2020213 43017713
2380 SNP_A-1970543 43030160
2381 SNP_A-2020217 43031474
2382 SNP_A-2020218 43041622
2383 SNP_A-4215987 43041677
2384 SNP_A-2020223 43060813
2385 SNP_A-2020227 43078995
2386 SNP_A-2020228 43080209
2387 SNP_A-2020229 43102552
2388 SNP_A-2020234 43149456
2389 SNP_A-2020235 43166813
2390 SNP_A-2020237 43191838
2391 SNP_A-4215989 43194058
2392 SNP_A-2020240 43233176
2393 SNP_A-2020241 43233349
2394 SNP_A-2020242 43234379
2395 SNP_A-2020243 43235973
2396 SNP_A-2020244 43271620
2397 SNP_A-2020246 43301416
2398 SNP_A-1970551 43313595
2399 SNP_A-1970552 43322164
2400 SNP_A-2020252 43325524
2401 SNP_A-2020253 43325832
2402 SNP_A-2020254 43325882
2403 SNP_A-2020255 43325907
2404 SNP_A-2020256 43325937
2405 SNP_A-2020257 43326017
2406 SNP_A-2020258 43326441
2407 SNP_A-2020259 43328084
2408 SNP_A-2020263 43334228
2409 SNP_A-2020264 43334282
2410 SNP_A-2020271 43356005
2411 SNP_A-2020274 43379954
2412 SNP_A-2020275 43383090
2413 SNP_A-1970555 43388754
2414 SNP_A-2020278 43424650
2415 SNP_A-2020279 43432264
2416 SNP_A-4209159 43491632
2417 SNP_A-2020294 43494483
2418 SNP_A-2020303 43540212
2419 SNP_A-2020304 43540478
2420 SNP_A-2020319 43652459
2421 SNP_A-2020320 43653515
2422 SNP_A-2020326 43697112
2423 SNP_A-2020327 43697488
2424 SNP_A-2020330 43739961
2425 SNP_A-2020332 43750333
2426 SNP_A-2020333 43750429
2427 SNP_A-4215991 43751187
2428 SNP_A-2020334 43751443
2429 SNP_A-1970566 43759811
2430 SNP_A-2020335 43767978
2431 SNP_A-2020339 43815006
2432 SNP_A-4215994 43889389
2433 SNP_A-2020351 43914305
2434 SNP_A-1970570 43920634
2435 SNP_A-2020355 43943532
2436 SNP_A-2020357 43968441
2437 SNP_A-2020360 43997288
2438 SNP_A-4215995 44004808
2439 SNP_A-2020368 44041415
2440 SNP_A-1970571 44051727
2441 SNP_A-2020379 44095644
2442 SNP_A-2020385 44173382
2443 SNP_A-2020387 44193313
2444 SNP_A-2020390 44210987
2445 SNP_A-2020391 44216180
2446 SNP_A-2020402 44329710
2447 SNP_A-1970579 44369022
2448 SNP_A-2008145 44457905
2449 SNP_A-4194502 44602178
2450 SNP_A-2020441 44691402
2451 SNP_A-4216002 44691899
2452 SNP_A-2020444 44703694
2453 SNP_A-4216006 44873718
2454 SNP_A-2066801 44901991
2455 SNP_A-4216007 44925565
2456 SNP_A-1970595 44957313
2457 SNP_A-1877195 44959479
2458 SNP_A-2020496 44959633
2459 SNP_A-2020498 44965394
2460 SNP_A-2008151 44984110
2461 SNP_A-2030028 44985089
2462 SNP_A-2020507 45001266
2463 SNP_A-1970596 45017161
2464 SNP_A-2020528 45102204
2465 SNP_A-4216008 45102381
2466 SNP_A-4216009 45102396
2467 SNP_A-2020530 45111453
2468 SNP_A-2020537 45148159
2469 SNP_A-4216011 45278819
2470 SNP_A-2020554 45300763
2471 SNP_A-2020555 45301558
2472 SNP_A-2020556 45330407
2473 SNP_A-2020566 45367098
2474 SNP_A-2008155 45370468
2475 SNP_A-1970608 45372561
2476 SNP_A-1970609 45373039
2477 SNP_A-4216013 45412532
2478 SNP_A-4216014 45417676
2479 SNP_A-2020577 45470143
2480 SNP_A-2020578 45470433
2481 SNP_A-2020579 45471506
2482 SNP_A-4216015 45471533
2483 SNP_A-1970613 45480213
2484 SNP_A-2020587 45488959
2485 SNP_A-4209164 45494885
2486 SNP_A-1970615 45495180
2487 SNP_A-4209165 45495240
2488 SNP_A-2020595 45496074
2489 SNP_A-4216016 45496143
2490 SNP_A-2020596 45504994
2491 SNP_A-4216017 45601919
2492 SNP_A-4216018 45640572
2493 SNP_A-2020615 45641168
2494 SNP_A-2020616 45644510
2495 SNP_A-4216019 45721521
2496 SNP_A-2020625 45744346
2497 SNP_A-2020626 45746864
2498 SNP_A-2020629 45789927
2499 SNP_A-2020633 45831378
2500 SNP_A-4228480 45852589
2501 SNP_A-2020640 45865981
2502 SNP_A-2020648 45918575
2503 SNP_A-2020649 45919418
2504 SNP_A-1970627 45934945
2505 SNP_A-4216020 45942287
2506 SNP_A-2020651 45942397
2507 SNP_A-2020653 45943813
2508 SNP_A-2020655 45946976
2509 SNP_A-2008157 45958595
2510 SNP_A-2020656 45966657
2511 SNP_A-2020657 45973763
2512 SNP_A-2020658 45979744
2513 SNP_A-2020659 45999610
2514 SNP_A-2039501 46026465
2515 SNP_A-2020667 46066311
2516 SNP_A-4216021 46104429
2517 SNP_A-2020674 46109320
2518 SNP_A-2020675 46109387
2519 SNP_A-2020676 46111654
2520 SNP_A-2181557 46127605
2521 SNP_A-2020684 46147379
2522 SNP_A-2020690 46166950
2523 SNP_A-2020691 46167748
2524 SNP_A-1876036 46260755
2525 SNP_A-4216022 46300676
2526 SNP_A-2020720 46433008
2527 SNP_A-2020724 46449972
2528 SNP_A-4216023 46466700
2529 SNP_A-2020731 46466751
2530 SNP_A-2020733 46497675
2531 SNP_A-4216025 46502585
2532 SNP_A-4216026 46502601
2533 SNP_A-2020739 46522771
2534 SNP_A-2020747 46606492
2535 SNP_A-2020748 46610952
2536 SNP_A-2020749 46617302
2537 SNP_A-2088196 46692749
2538 SNP_A-4216027 46698696
2539 SNP_A-2020764 46711224
2540 SNP_A-2020775 46727421
2541 SNP_A-2020778 46749105
2542 SNP_A-2020779 46756760
2543 SNP_A-2020780 46756778
2544 SNP_A-2020781 46762493
2545 SNP_A-1970636 46778647
2546 SNP_A-2020782 46779155
2547 SNP_A-2020783 46786139
2548 SNP_A-2020809 46854893
2549 SNP_A-1970646 46885253
2550 SNP_A-1970647 46885639
