# Supplementary material for: Genetic Structure of the Spanish Population
Source: BMC Genomics. 2010 May 25;11:326. doi: 10.1186/1471-2164-11-326 (PMC2887418; doi:10.1186/1471-2164-11-326)
Supplement: Additional file 1 — List of haplotype blocks across all autosomal chromosomes in the Spanish population. Each block is described by the SNPs that compose it, the major haplotypes with haplotypic frequencies, and the LD (D') among adjacent blocks. For each chromosome, the correspondence list between the SNP names and numbers is included in a separate table. [file 1471-2164-11-326-S1.ZIP › chr22.snpkey.txt]

1 SNP_A-2214998 15445079
2 SNP_A-2296864 15455353
3 SNP_A-1792553 15544478
4 SNP_A-2049082 15551377
5 SNP_A-1860833 15567276
6 SNP_A-1970657 15576300
7 SNP_A-2160918 15654435
8 SNP_A-1837692 15665049
9 SNP_A-1793134 15685777
10 SNP_A-2113228 15687742
11 SNP_A-2076564 15688241
12 SNP_A-2170885 15689362
13 SNP_A-2067835 15689881
14 SNP_A-2090897 15690488
15 SNP_A-1855851 15699156
16 SNP_A-2312038 15706432
17 SNP_A-2253697 15733947
18 SNP_A-2108162 15775610
19 SNP_A-4231891 15783936
20 SNP_A-2267102 15808080
21 SNP_A-2076633 15808815
22 SNP_A-2307948 15808982
23 SNP_A-4224683 15904190
24 SNP_A-4221729 15904203
25 SNP_A-2175269 15934354
26 SNP_A-2193065 15941913
27 SNP_A-2050353 15951355
28 SNP_A-2080528 15967680
29 SNP_A-2244969 15968305
30 SNP_A-2223378 15969246
31 SNP_A-2192904 15971089
32 SNP_A-1823107 15985824
33 SNP_A-2008182 15989825
34 SNP_A-1970668 15998164
35 SNP_A-1933079 16024131
36 SNP_A-2107196 16041178
37 SNP_A-4233790 16049151
38 SNP_A-4202548 16078080
39 SNP_A-2049065 16081234
40 SNP_A-1780399 16124553
41 SNP_A-2126703 16150181
42 SNP_A-4225019 16169010
43 SNP_A-2030447 16170349
44 SNP_A-2281610 16179368
45 SNP_A-2085711 16179387
46 SNP_A-2032713 16205432
47 SNP_A-1970670 16260070
48 SNP_A-2138004 16263220
49 SNP_A-2117136 16268891
50 SNP_A-2034042 16271554
51 SNP_A-2053403 16279841
52 SNP_A-2132721 16281683
53 SNP_A-2077831 16282056
54 SNP_A-2116760 16288285
55 SNP_A-1801851 16289524
56 SNP_A-2222664 16292139
57 SNP_A-1970672 16300802
58 SNP_A-1888013 16345843
59 SNP_A-1970673 16351883
60 SNP_A-1858950 16471087
61 SNP_A-4200327 16473592
62 SNP_A-1873668 16474581
63 SNP_A-1942696 16474915
64 SNP_A-1914555 16475170
65 SNP_A-1961249 16515912
66 SNP_A-2154029 16552236
67 SNP_A-1942519 16563623
68 SNP_A-4194597 16564169
69 SNP_A-1858065 16578327
70 SNP_A-1895465 16594609
71 SNP_A-2130036 16615288
72 SNP_A-2222782 16615305
73 SNP_A-2036468 16629023
74 SNP_A-4221204 16688819
75 SNP_A-2224630 16690068
76 SNP_A-2196488 16690110
77 SNP_A-2306181 16718356
78 SNP_A-2081398 16739243
79 SNP_A-1826521 16744579
80 SNP_A-2109820 16748147
81 SNP_A-4230985 16753885
82 SNP_A-4222329 16754150
83 SNP_A-2156705 16761686
84 SNP_A-1861299 16775877
85 SNP_A-1782569 16777120
86 SNP_A-2313378 16778207
87 SNP_A-4203287 16835232
88 SNP_A-2149076 16843266
89 SNP_A-2259268 16850030
90 SNP_A-1948744 16862600
91 SNP_A-1970682 16906789
92 SNP_A-2058280 16921497
93 SNP_A-2287527 16961665
94 SNP_A-2119761 16963267
95 SNP_A-4226357 16964433
96 SNP_A-2129435 17020300
97 SNP_A-2108791 17275227
98 SNP_A-2124079 17276301
99 SNP_A-1792825 17317513
100 SNP_A-2050495 17373128
101 SNP_A-2075697 17383938
102 SNP_A-2269809 17417734
103 SNP_A-1791136 17428449
104 SNP_A-2259058 17436915
105 SNP_A-1970691 17437790
106 SNP_A-2249595 17457594
107 SNP_A-1952586 17457927
108 SNP_A-2278072 17466183
109 SNP_A-4227399 17493477
110 SNP_A-1949147 17528721
111 SNP_A-2036364 17528751
112 SNP_A-4207747 17572596
113 SNP_A-2122237 17583078
114 SNP_A-2110347 17672446
115 SNP_A-1830027 17702421
116 SNP_A-2110535 17718412
117 SNP_A-1791650 17766633
118 SNP_A-1805853 17803250
119 SNP_A-2218444 17835836
120 SNP_A-4231953 17835871
121 SNP_A-2063416 17943347
122 SNP_A-1970701 17955953
123 SNP_A-1958635 17961946
124 SNP_A-1871886 17962066
125 SNP_A-2213740 17973301
126 SNP_A-1954670 18153308
127 SNP_A-2261015 18155287
128 SNP_A-1953551 18161823
129 SNP_A-2085850 18175191
130 SNP_A-4224879 18220413
131 SNP_A-2217628 18248218
132 SNP_A-2098958 18250147
133 SNP_A-2187177 18251778
134 SNP_A-2077491 18289977
135 SNP_A-1853725 18314025
136 SNP_A-2097499 18317533
137 SNP_A-1850325 18328337
138 SNP_A-2264003 18335692
139 SNP_A-1959673 18358558
140 SNP_A-1904942 18378088
141 SNP_A-2302272 18451423
142 SNP_A-1906413 18455858
143 SNP_A-4192542 18496182
144 SNP_A-4218934 18582729
145 SNP_A-2294270 18583158
146 SNP_A-1807639 18594783
147 SNP_A-2133087 19072450
148 SNP_A-2223968 19081255
149 SNP_A-2163465 19081339
150 SNP_A-2158656 19083771
151 SNP_A-2060878 19094595
152 SNP_A-2173877 19094994
153 SNP_A-4196795 19095021
154 SNP_A-1970703 19151874
155 SNP_A-2300528 19308672
156 SNP_A-2048872 19323519
157 SNP_A-2050375 19323766
158 SNP_A-1781249 19338167
159 SNP_A-1859774 19390359
160 SNP_A-2255904 19433551
161 SNP_A-4198226 19444601
162 SNP_A-4205234 19452412
163 SNP_A-2213571 19458206
164 SNP_A-2186174 19480012
165 SNP_A-2028384 19520756
166 SNP_A-1795361 19547575
167 SNP_A-1970712 19551805
168 SNP_A-2149437 19607471
169 SNP_A-1942296 19687602
170 SNP_A-2072009 19701227
171 SNP_A-2184106 19704550
172 SNP_A-1794487 19711646
173 SNP_A-2300564 19761054
174 SNP_A-2063683 19773283
175 SNP_A-4224961 19780020
176 SNP_A-2039343 19790008
177 SNP_A-2118341 20258916
178 SNP_A-4206032 20286653
179 SNP_A-1970719 20336219
180 SNP_A-1856117 20385394
181 SNP_A-2036372 20393337
182 SNP_A-1880487 20461125
183 SNP_A-2120047 20476399
184 SNP_A-4201707 20487661
185 SNP_A-2046461 20520163
186 SNP_A-1876854 20530530
187 SNP_A-2306366 20604745
188 SNP_A-4223413 20728726
189 SNP_A-1970728 20815301
190 SNP_A-1889434 20815776
191 SNP_A-2008197 20816735
192 SNP_A-1849037 20816790
193 SNP_A-1970732 20817417
194 SNP_A-2171170 20820837
195 SNP_A-2192475 20825481
196 SNP_A-2118239 20825614
197 SNP_A-1917800 20826146
198 SNP_A-2221521 20832179
199 SNP_A-1970733 20833633
200 SNP_A-2151570 20835130
201 SNP_A-2127822 20838432
202 SNP_A-1930790 20864686
203 SNP_A-4192675 20871057
204 SNP_A-2079897 20878492
205 SNP_A-2070578 20890835
206 SNP_A-2095190 20913252
207 SNP_A-2081020 20913571
208 SNP_A-2115484 20931814
209 SNP_A-2088654 21059134
210 SNP_A-1958703 21181447
211 SNP_A-2240392 21191527
212 SNP_A-2217320 21191994
213 SNP_A-4233617 21192042
214 SNP_A-2125892 21487485
215 SNP_A-4235494 21605227
216 SNP_A-1902556 21608593
217 SNP_A-2095881 21608613
218 SNP_A-2209570 21608658
219 SNP_A-4217258 21618012
220 SNP_A-1970757 21654839
221 SNP_A-2244500 21667705
222 SNP_A-4197359 21668070
223 SNP_A-4204733 21685751
224 SNP_A-1895229 21694370
225 SNP_A-2297792 21834959
226 SNP_A-1786260 21893980
227 SNP_A-2312958 21942024
228 SNP_A-2168716 21953284
229 SNP_A-4230782 21965924
230 SNP_A-2301635 21966118
231 SNP_A-1849122 22043809
232 SNP_A-1812340 22092646
233 SNP_A-2289895 22092667
234 SNP_A-2202526 22146428
235 SNP_A-2062063 22147240
236 SNP_A-2314960 22147486
237 SNP_A-2066692 22147891
238 SNP_A-2115802 22156675
239 SNP_A-4230344 22156866
240 SNP_A-4204831 22159461
241 SNP_A-1797548 22164889
242 SNP_A-2106853 22165039
243 SNP_A-2119992 22185657
244 SNP_A-2138325 22259852
245 SNP_A-2117208 22344229
246 SNP_A-1942262 22358627
247 SNP_A-4229789 22426783
248 SNP_A-2044602 22466542
249 SNP_A-1876670 22533799
250 SNP_A-2117697 22558125
251 SNP_A-2236354 22563592
252 SNP_A-1792176 22571533
253 SNP_A-2283723 22573736
254 SNP_A-1898564 22735492
255 SNP_A-1857573 22736778
256 SNP_A-2008208 22755114
257 SNP_A-1952919 22799115
258 SNP_A-1884238 23047518
259 SNP_A-2034150 23049605
260 SNP_A-2279657 23056752
261 SNP_A-1804894 23062045
262 SNP_A-2160039 23206846
263 SNP_A-2206678 23208218
264 SNP_A-4226524 23208430
265 SNP_A-2051573 23208804
266 SNP_A-1954635 23215223
267 SNP_A-1946099 23248447
268 SNP_A-2112876 23262967
269 SNP_A-2038297 23406598
270 SNP_A-2192616 23411241
271 SNP_A-2130476 23418494
272 SNP_A-1825807 23418629
273 SNP_A-2085593 23443330
274 SNP_A-4217768 23462498
275 SNP_A-1903524 23494960
276 SNP_A-2126219 23495001
277 SNP_A-2293984 23502117
278 SNP_A-2008212 23535100
279 SNP_A-2314898 23535719
280 SNP_A-2149898 23561570
281 SNP_A-4220062 23572708
282 SNP_A-2205128 23634473
283 SNP_A-1939913 23664977
284 SNP_A-1878842 23675537
285 SNP_A-2025809 23704434
286 SNP_A-1906361 23719080
287 SNP_A-1866348 23723014
288 SNP_A-2212116 23734309
289 SNP_A-2195105 23774874
290 SNP_A-2271712 23798830
291 SNP_A-4205854 23807703
292 SNP_A-2097957 23836990
293 SNP_A-2100502 23840459
294 SNP_A-2288177 23861002
295 SNP_A-4195085 23872519
296 SNP_A-2129847 23885789
297 SNP_A-2296063 23936861
298 SNP_A-2072160 23949267
299 SNP_A-1970789 23971025
300 SNP_A-2253908 24049288
301 SNP_A-2186409 24049312
302 SNP_A-2071518 24122699
303 SNP_A-2022559 24137004
304 SNP_A-4209175 24140971
305 SNP_A-2286123 24171145
306 SNP_A-2208489 24216661
307 SNP_A-2308359 24234257
308 SNP_A-4231400 24235421
309 SNP_A-2184799 24235464
310 SNP_A-1832284 24235879
311 SNP_A-4200036 24236930
312 SNP_A-1870736 24240605
313 SNP_A-4222508 24241071
314 SNP_A-1873514 24255078
315 SNP_A-2119766 24260479
316 SNP_A-1799634 24261372
317 SNP_A-4192708 24266299
318 SNP_A-2133118 24324013
319 SNP_A-2181130 24476429
320 SNP_A-4233574 24477557
321 SNP_A-2124566 24526349
322 SNP_A-2028532 24562527
323 SNP_A-1846454 24564080
324 SNP_A-2304558 24567781
325 SNP_A-2228932 24579277
326 SNP_A-4223433 24580248
327 SNP_A-2294873 24580271
328 SNP_A-4192760 24580645
329 SNP_A-2055881 24596391
330 SNP_A-4195383 24603850
331 SNP_A-2108585 24608128
332 SNP_A-2271619 24609964
333 SNP_A-2252065 24610462
334 SNP_A-1970803 24633610
335 SNP_A-4198806 24634057
336 SNP_A-2038303 24654616
337 SNP_A-2258973 24661185
338 SNP_A-1815090 24672529
339 SNP_A-1805763 24718337
340 SNP_A-2065342 24733268
341 SNP_A-1926740 24734375
342 SNP_A-1918178 24746570
343 SNP_A-1793550 24747956
344 SNP_A-2259956 24752980
345 SNP_A-1970814 24831884
346 SNP_A-4222800 24834839
347 SNP_A-4220162 24873287
348 SNP_A-2117392 24907346
349 SNP_A-1915474 24920622
350 SNP_A-2029792 24955334
351 SNP_A-2294190 24963943
352 SNP_A-2086535 25019635
353 SNP_A-1792493 25020539
354 SNP_A-4229149 25020561
355 SNP_A-2174152 25053400
356 SNP_A-2142778 25056045
357 SNP_A-1888041 25065570
358 SNP_A-4233863 25065632
359 SNP_A-2035506 25065813
360 SNP_A-1921349 25089177
361 SNP_A-1796973 25089278
362 SNP_A-1787635 25102006
363 SNP_A-1879498 25108461
364 SNP_A-2226608 25116522
365 SNP_A-2175420 25170477
366 SNP_A-1970833 25192153
367 SNP_A-2248356 25200502
368 SNP_A-2313456 25207539
369 SNP_A-2080406 25219564
370 SNP_A-2106290 25244151
371 SNP_A-2034955 25250048
372 SNP_A-2138750 25250270
373 SNP_A-2188903 25286392
374 SNP_A-2126554 25412153
375 SNP_A-1866668 25415554
376 SNP_A-4231589 25418211
377 SNP_A-1831329 25425014
378 SNP_A-1790527 25452480
379 SNP_A-1894998 25453638
380 SNP_A-1882431 25453944
381 SNP_A-2060998 25455763
382 SNP_A-2049819 25459747
383 SNP_A-2148031 25491060
384 SNP_A-1899606 25504996
385 SNP_A-2054817 25518947
386 SNP_A-1900202 25519042
387 SNP_A-1884802 25521942
388 SNP_A-1970836 25552059
389 SNP_A-4209180 25552286
390 SNP_A-2168557 25570025
391 SNP_A-2192030 25575137
392 SNP_A-1909954 25580195
393 SNP_A-2164071 25580786
394 SNP_A-1795164 25581367
395 SNP_A-2238774 25587321
396 SNP_A-2131154 25587658
397 SNP_A-4209181 25588572
398 SNP_A-4224623 25607262
399 SNP_A-1815408 25650076
400 SNP_A-1932275 25650093
401 SNP_A-2145221 25650185
402 SNP_A-2106654 25662590
403 SNP_A-2225163 25665459
404 SNP_A-2109112 25665790
405 SNP_A-2042095 25666747
406 SNP_A-2307706 25667228
407 SNP_A-2138426 25669284
408 SNP_A-1829322 25669652
409 SNP_A-4221479 25673439
410 SNP_A-2200948 25685195
411 SNP_A-4228838 25707569
412 SNP_A-1909998 25714762
413 SNP_A-2201236 25718842
414 SNP_A-2277227 25735385
415 SNP_A-2081368 25737146
416 SNP_A-4234960 25740371
417 SNP_A-4230652 25750113
418 SNP_A-1781260 25754748
419 SNP_A-1846672 25755162
420 SNP_A-2287975 25755365
421 SNP_A-1832633 25755422
422 SNP_A-1926881 25755592
423 SNP_A-1949495 25755790
424 SNP_A-1913813 25757698
425 SNP_A-1890908 25766049
426 SNP_A-1959212 25766164
427 SNP_A-1944097 25768386
428 SNP_A-4209182 25782743
429 SNP_A-2124090 25783771
430 SNP_A-1970855 25789210
431 SNP_A-2086995 25801525
432 SNP_A-2091597 25821699
433 SNP_A-2310317 25833837
434 SNP_A-1797447 25836926
435 SNP_A-2181087 25853485
436 SNP_A-2279990 25862926
437 SNP_A-1938691 25863271
438 SNP_A-1970861 25896619
439 SNP_A-2112704 25906017
440 SNP_A-1970863 25917001
441 SNP_A-1970864 25917222
442 SNP_A-2200740 25922742
443 SNP_A-2253874 25924180
444 SNP_A-2217272 25989774
445 SNP_A-4202383 25993248
446 SNP_A-2119942 26054696
447 SNP_A-1845150 26054782
448 SNP_A-4195106 26062598
449 SNP_A-2035524 26074608
450 SNP_A-2178272 26088706
451 SNP_A-2227410 26096758
452 SNP_A-2286317 26097093
453 SNP_A-1955377 26134019
454 SNP_A-2206306 26134079
455 SNP_A-2022219 26137573
456 SNP_A-2043011 26155443
457 SNP_A-2178534 26162985
458 SNP_A-2202291 26223497
459 SNP_A-1829935 26240138
460 SNP_A-2298465 26319777
461 SNP_A-1849208 26319890
462 SNP_A-2147838 26322413
463 SNP_A-1902550 26326532
464 SNP_A-4209185 26350187
465 SNP_A-2157506 26376423
466 SNP_A-1811015 26380390
467 SNP_A-1789471 26412715
468 SNP_A-2176892 26417123
469 SNP_A-2112622 26420207
470 SNP_A-2140174 26420252
471 SNP_A-2050548 26423392
472 SNP_A-1810778 26423463
473 SNP_A-2202752 26435851
474 SNP_A-2027888 26436208
475 SNP_A-2277972 26459239
476 SNP_A-4232639 26460072
477 SNP_A-2209266 26495334
478 SNP_A-1928555 26537630
479 SNP_A-1970880 26591630
480 SNP_A-4209186 26643583
481 SNP_A-1884396 26701485
482 SNP_A-2266629 26701541
483 SNP_A-1863205 26818491
484 SNP_A-2173145 26942399
485 SNP_A-2033818 26954319
486 SNP_A-4209188 26975300
487 SNP_A-1970891 26993405
488 SNP_A-2135773 27002406
489 SNP_A-1907451 27166969
490 SNP_A-4195960 27177896
491 SNP_A-1905243 27435558
492 SNP_A-1970897 27460300
493 SNP_A-1787481 27462389
494 SNP_A-1829803 27515113
495 SNP_A-2195650 27558130
496 SNP_A-1970900 27563262
497 SNP_A-4202678 27569157
498 SNP_A-1798436 27591159
499 SNP_A-2282562 27617730
500 SNP_A-1970903 27648724
501 SNP_A-1800206 27679306
502 SNP_A-1795083 27730515
503 SNP_A-2219864 27781671
504 SNP_A-1896341 27788441
505 SNP_A-2260546 27795677
506 SNP_A-2170684 27812155
507 SNP_A-2283178 27812221
508 SNP_A-1934704 27816779
509 SNP_A-4222465 27825079
510 SNP_A-2265341 27825254
511 SNP_A-2221001 27856197
512 SNP_A-2216814 27985416
513 SNP_A-4230812 27991341
514 SNP_A-1970914 28000939
515 SNP_A-2222870 28025929
516 SNP_A-1970915 28073779
517 SNP_A-1855427 28085888
518 SNP_A-1970916 28105023
519 SNP_A-2303502 28106857
520 SNP_A-2221034 28135407
521 SNP_A-2198699 28158751
522 SNP_A-4209189 28162754
523 SNP_A-1806825 28176339
524 SNP_A-4196469 28177722
525 SNP_A-4214741 28198855
526 SNP_A-4233918 28211828
527 SNP_A-2171580 28259239
528 SNP_A-1847206 28259723
529 SNP_A-1848869 28260195
530 SNP_A-1819000 28270949
531 SNP_A-1873988 28282181
532 SNP_A-1826379 28282226
533 SNP_A-1797890 28290335
534 SNP_A-1970922 28377891
535 SNP_A-2199898 28387574
536 SNP_A-2178658 28396568
537 SNP_A-1970923 28418039
538 SNP_A-2008247 28418257
539 SNP_A-1970924 28418671
540 SNP_A-4230092 28538608
541 SNP_A-1818515 28580312
542 SNP_A-1795782 28678652
543 SNP_A-1881955 28707002
544 SNP_A-1910339 28719156
545 SNP_A-2055216 28723503
546 SNP_A-2182177 28723544
547 SNP_A-1970928 28729417
548 SNP_A-2290427 28730861
549 SNP_A-2284960 28802254
550 SNP_A-2163939 28861091
551 SNP_A-2071637 28867526
552 SNP_A-1818695 28874559
553 SNP_A-1892140 28897907
554 SNP_A-2094488 28928552
555 SNP_A-1905720 28999883
556 SNP_A-2312859 28999993
557 SNP_A-1960696 29022353
558 SNP_A-1791729 29070148
559 SNP_A-1781446 29095897
560 SNP_A-2127338 29147631
561 SNP_A-2109223 29184360
562 SNP_A-1901067 29194692
563 SNP_A-2200677 29206835
564 SNP_A-2077160 29233359
565 SNP_A-2055146 29244473
566 SNP_A-1783481 29316172
567 SNP_A-2108220 29316350
568 SNP_A-1829575 29316565
569 SNP_A-2110018 29341557
570 SNP_A-4195107 29382568
571 SNP_A-2294518 29390029
572 SNP_A-1970936 29431646
573 SNP_A-1970938 29444086
574 SNP_A-2307722 29481535
575 SNP_A-2246711 29537207
576 SNP_A-2281519 29547345
577 SNP_A-2065946 29564009
578 SNP_A-2293225 29589658
579 SNP_A-4229215 29659056
580 SNP_A-1955336 29664518
581 SNP_A-1812360 29683670
582 SNP_A-1921572 29683825
583 SNP_A-1819087 29856811
584 SNP_A-2200918 29863225
585 SNP_A-2196370 29877184
586 SNP_A-1970943 29977094
587 SNP_A-1866109 30030508
588 SNP_A-4240604 30074072
589 SNP_A-2064407 30093825
590 SNP_A-4195247 30223613
591 SNP_A-2029474 30223731
592 SNP_A-1895590 30255073
593 SNP_A-4230466 30259654
594 SNP_A-2028752 30287065
595 SNP_A-4229717 30320930
596 SNP_A-2111172 30329127
597 SNP_A-1949171 30481704
598 SNP_A-1907619 30595903
599 SNP_A-2177024 30596157
600 SNP_A-1926020 30605353
601 SNP_A-1885307 30661594
602 SNP_A-2290092 30668186
603 SNP_A-1956797 30669213
604 SNP_A-2192770 30686474
605 SNP_A-2206509 30870564
606 SNP_A-2102912 30922120
607 SNP_A-2140397 30922390
608 SNP_A-4209192 30937074
609 SNP_A-1970950 30937116
610 SNP_A-1908298 30951469
611 SNP_A-2259647 30951619
612 SNP_A-2313352 30952539
613 SNP_A-2110651 30954603
614 SNP_A-1970953 30995789
615 SNP_A-2260996 31000765
616 SNP_A-1813690 31001073
617 SNP_A-2095637 31045559
618 SNP_A-1955074 31050439
619 SNP_A-2060542 31134313
620 SNP_A-2261275 31155944
621 SNP_A-2281133 31168494
622 SNP_A-4205793 31173436
623 SNP_A-2062781 31175403
624 SNP_A-2181919 31179712
625 SNP_A-4206427 31182151
626 SNP_A-1970959 31208244
627 SNP_A-4220538 31209307
628 SNP_A-2083248 31209617
629 SNP_A-2074482 31210585
630 SNP_A-4192958 31211581
631 SNP_A-2086308 31212808
632 SNP_A-1907248 31262905
633 SNP_A-4237929 31264659
634 SNP_A-2297994 31265220
635 SNP_A-1854279 31270660
636 SNP_A-2287228 31283435
637 SNP_A-1831151 31283459
638 SNP_A-1865782 31289473
639 SNP_A-1940760 31322389
640 SNP_A-4231556 31336967
641 SNP_A-2166102 31343062
642 SNP_A-1813481 31375846
643 SNP_A-1916136 31376110
644 SNP_A-1833177 31377706
645 SNP_A-2292676 31387624
646 SNP_A-2163831 31396430
647 SNP_A-1880881 31412043
648 SNP_A-1922207 31414345
649 SNP_A-2058015 31445879
650 SNP_A-1852401 31446109
651 SNP_A-2080567 31446314
652 SNP_A-1943771 31455848
653 SNP_A-4199084 31457416
654 SNP_A-4203195 31457505
655 SNP_A-2174134 31477483
656 SNP_A-1951805 31500856
657 SNP_A-4220425 31510076
658 SNP_A-2168417 31511302
659 SNP_A-4231903 31534334
660 SNP_A-2194326 31534987
661 SNP_A-4207452 31551030
662 SNP_A-4221507 31559830
663 SNP_A-2065090 31572162
664 SNP_A-2138171 31573656
665 SNP_A-2311411 31574314
666 SNP_A-2194365 31574421
667 SNP_A-2085736 31593558
668 SNP_A-2226384 31621742
669 SNP_A-4214742 31638118
670 SNP_A-1970972 31655803
671 SNP_A-1857499 31677576
672 SNP_A-2273186 31678093
673 SNP_A-1809127 31700736
674 SNP_A-1915588 31713419
675 SNP_A-2310978 31713563
676 SNP_A-2056017 31732843
677 SNP_A-2227264 31733278
678 SNP_A-4224645 31751826
679 SNP_A-2031130 31835054
680 SNP_A-4221426 31835498
681 SNP_A-4223300 31838996
682 SNP_A-2021638 31851339
683 SNP_A-2269899 31860040
684 SNP_A-2301252 31861335
685 SNP_A-1910437 31863719
686 SNP_A-4219231 31869772
687 SNP_A-2023510 31883809
688 SNP_A-4209193 31894759
689 SNP_A-2058152 31913233
690 SNP_A-1841920 31945206
691 SNP_A-2134056 31982752
692 SNP_A-1933021 32013735
693 SNP_A-1869614 32031527
694 SNP_A-4232095 32035684
695 SNP_A-1942985 32039717
696 SNP_A-1921591 32040214
697 SNP_A-4234155 32056663
698 SNP_A-1924740 32057723
699 SNP_A-4209197 32120141
700 SNP_A-2131439 32124178
701 SNP_A-2032494 32139429
702 SNP_A-2221183 32158765
703 SNP_A-1808590 32216848
704 SNP_A-1801003 32223805
705 SNP_A-4223506 32225535
706 SNP_A-2166548 32262356
707 SNP_A-4203363 32262514
708 SNP_A-2031292 32263520
709 SNP_A-2058590 32273284
710 SNP_A-1925211 32276783
711 SNP_A-1810317 32295006
712 SNP_A-1780987 32295497
713 SNP_A-1885804 32324118
714 SNP_A-2172298 32325466
715 SNP_A-1844454 32326202
716 SNP_A-2120882 32330928
717 SNP_A-2075021 32383443
718 SNP_A-2172279 32383620
719 SNP_A-2305294 32388812
720 SNP_A-2314111 32388890
721 SNP_A-2210902 32389487
722 SNP_A-2300928 32390303
723 SNP_A-1930774 32414846
724 SNP_A-2177565 32415088
725 SNP_A-1970996 32460913
726 SNP_A-1895589 32462955
727 SNP_A-1819122 32476368
728 SNP_A-1926292 32496139
729 SNP_A-2215482 32502049
730 SNP_A-2132990 32502461
731 SNP_A-1930808 32502588
732 SNP_A-2067399 32502801
733 SNP_A-1884250 32516633
734 SNP_A-2043616 32526508
735 SNP_A-1797304 32526626
736 SNP_A-2082285 32527367
737 SNP_A-1799125 32528628
738 SNP_A-4209198 32536341
739 SNP_A-1970998 32541556
740 SNP_A-1970999 32541592
741 SNP_A-1867769 32547224
742 SNP_A-4196641 32549939
743 SNP_A-1804613 32559105
744 SNP_A-2024282 32563567
745 SNP_A-2146346 32565677
746 SNP_A-2089677 32578314
747 SNP_A-2097777 32585628
748 SNP_A-1939630 32585654
749 SNP_A-4239694 32589910
750 SNP_A-4239048 32589921
751 SNP_A-1805169 32617819
752 SNP_A-1890731 32655300
753 SNP_A-1788898 32659734
754 SNP_A-4195840 32666228
755 SNP_A-1854714 32668666
756 SNP_A-2140430 32683253
757 SNP_A-1882681 32699696
758 SNP_A-2156451 32716473
759 SNP_A-2240325 32727453
760 SNP_A-2212699 32730330
761 SNP_A-2091356 32765815
762 SNP_A-2048630 32803145
763 SNP_A-2224441 32813130
764 SNP_A-2257167 32822709
765 SNP_A-4205522 32835903
766 SNP_A-2063395 32853488
767 SNP_A-2164033 32867450
768 SNP_A-2231483 32880905
769 SNP_A-2008271 32919888
770 SNP_A-2096723 32925753
771 SNP_A-1915290 32940905
772 SNP_A-4235257 32943043
773 SNP_A-4202732 32956968
774 SNP_A-4193469 32957141
775 SNP_A-4217509 32960104
776 SNP_A-1836603 32961326
777 SNP_A-2213746 32963904
778 SNP_A-2109011 32965334
779 SNP_A-2045120 32969053
780 SNP_A-2133546 32970046
781 SNP_A-4226864 32970618
782 SNP_A-2109422 33013365
783 SNP_A-2126120 33013439
784 SNP_A-2203367 33020648
785 SNP_A-2233812 33021035
786 SNP_A-2034821 33021659
787 SNP_A-4227674 33024572
788 SNP_A-1900546 33043242
789 SNP_A-2183926 33057040
790 SNP_A-2219385 33058586
791 SNP_A-2275216 33069119
792 SNP_A-2023015 33075627
793 SNP_A-2174925 33077509
794 SNP_A-2251016 33087766
795 SNP_A-2028303 33088178
796 SNP_A-4216446 33091403
797 SNP_A-2058694 33096077
798 SNP_A-2028398 33098745
799 SNP_A-2109231 33098852
800 SNP_A-1907920 33110230
801 SNP_A-2129299 33118203
802 SNP_A-2225109 33127432
803 SNP_A-4223743 33127621
804 SNP_A-4221233 33127636
805 SNP_A-4230328 33128028
806 SNP_A-2192161 33128121
807 SNP_A-4197939 33131297
808 SNP_A-1847313 33134210
809 SNP_A-2031836 33141838
810 SNP_A-1834994 33184665
811 SNP_A-2048355 33185164
812 SNP_A-1952982 33193375
813 SNP_A-2036627 33199196
814 SNP_A-1782801 33202206
815 SNP_A-1841728 33203663
816 SNP_A-1971016 33212579
817 SNP_A-1811399 33223943
818 SNP_A-2311436 33226968
819 SNP_A-4241237 33230232
820 SNP_A-4209201 33235776
821 SNP_A-1810776 33260794
822 SNP_A-4195300 33274235
823 SNP_A-2188238 33287967
824 SNP_A-1802032 33294097
825 SNP_A-1840375 33294248
826 SNP_A-4239526 33302634
827 SNP_A-1853244 33311629
828 SNP_A-2250690 33327079
829 SNP_A-2222904 33345826
830 SNP_A-2275493 33349151
831 SNP_A-1826092 33378245
832 SNP_A-1800341 33388252
833 SNP_A-2227706 33389317
834 SNP_A-2199574 33393011
835 SNP_A-1840038 33401150
836 SNP_A-1920394 33401184
837 SNP_A-4235873 33412409
838 SNP_A-1971019 33414055
839 SNP_A-2116157 33426659
840 SNP_A-1885213 33462992
841 SNP_A-1971020 33470640
842 SNP_A-4209202 33470804
843 SNP_A-4209203 33486009
844 SNP_A-2253216 33487577
845 SNP_A-1810089 33489848
846 SNP_A-1971021 33492495
847 SNP_A-2058443 33521923
848 SNP_A-1889282 33535492
849 SNP_A-4222249 33535840
850 SNP_A-1971023 33567366
851 SNP_A-2112360 33595255
852 SNP_A-2177146 33628100
853 SNP_A-4209205 33632518
854 SNP_A-2238794 33636786
855 SNP_A-1971028 33638197
856 SNP_A-2069424 33661041
857 SNP_A-4204157 33673623
858 SNP_A-1789325 33674317
859 SNP_A-2104449 33676625
860 SNP_A-4217373 33713825
861 SNP_A-1907539 33773028
862 SNP_A-2227778 33786303
863 SNP_A-2311326 33791338
864 SNP_A-1971031 33795155
865 SNP_A-2214541 33798489
866 SNP_A-1805840 33798879
867 SNP_A-1908094 33799876
868 SNP_A-2055866 33803178
869 SNP_A-4205229 33806690
870 SNP_A-1786052 33807265
871 SNP_A-1939546 33821969
872 SNP_A-2127490 33822313
873 SNP_A-2040182 33825308
874 SNP_A-4199995 33832070
875 SNP_A-1799997 33832640
876 SNP_A-2210448 33836284
877 SNP_A-1939466 33850076
878 SNP_A-4234116 33871771
879 SNP_A-1926433 33871927
880 SNP_A-1971039 33875092
881 SNP_A-4209206 33875301
882 SNP_A-2167219 33875618
883 SNP_A-1971040 33875915
884 SNP_A-2233398 33925528
885 SNP_A-1971042 33925720
886 SNP_A-4209207 33926150
887 SNP_A-1971043 33926232
888 SNP_A-1869956 33999809
889 SNP_A-1796221 34000737
890 SNP_A-1955598 34005537
891 SNP_A-1848186 34009951
892 SNP_A-1848207 34010095
893 SNP_A-4195480 34029883
894 SNP_A-4204839 34136238
895 SNP_A-4232543 34145296
896 SNP_A-2088623 34221048
897 SNP_A-1869330 34223102
898 SNP_A-1971048 34228264
899 SNP_A-2027041 34228639
900 SNP_A-1876025 34235013
901 SNP_A-4209208 34247492
902 SNP_A-1814800 34249392
903 SNP_A-1971049 34256333
904 SNP_A-1971050 34256413
905 SNP_A-2297509 34256914
906 SNP_A-2175952 34286050
907 SNP_A-1860046 34346418
908 SNP_A-1820187 34362917
909 SNP_A-4198942 34608686
910 SNP_A-2252378 34790020
911 SNP_A-4219449 34790159
912 SNP_A-4229117 34830845
913 SNP_A-4231362 34841225
914 SNP_A-4195119 34841241
915 SNP_A-2098096 34842929
916 SNP_A-4202077 34843571
917 SNP_A-2008284 34878352
918 SNP_A-2272274 34885418
919 SNP_A-2141305 34892970
920 SNP_A-1971057 34902461
921 SNP_A-2172168 34935277
922 SNP_A-2251455 34956670
923 SNP_A-2101989 35002222
924 SNP_A-4235829 35009161
925 SNP_A-1930671 35023388
926 SNP_A-2128220 35023926
927 SNP_A-2218428 35036825
928 SNP_A-2183262 35037146
929 SNP_A-2103130 35062483
930 SNP_A-1920225 35088795
931 SNP_A-1890352 35089761
932 SNP_A-1815604 35095949
933 SNP_A-2238857 35134228
934 SNP_A-2297099 35174799
935 SNP_A-1934405 35197410
936 SNP_A-1904049 35221804
937 SNP_A-1896175 35255544
938 SNP_A-1971065 35268453
939 SNP_A-2220141 35277570
940 SNP_A-1905311 35314143
941 SNP_A-2155833 35314253
942 SNP_A-1916027 35329460
943 SNP_A-1803290 35338276
944 SNP_A-1971067 35338874
945 SNP_A-2036526 35343113
946 SNP_A-1782626 35391343
947 SNP_A-1823801 35420289
948 SNP_A-2169327 35430206
949 SNP_A-2092876 35458541
950 SNP_A-4236247 35461880
951 SNP_A-1861015 35498390
952 SNP_A-2182267 35498671
953 SNP_A-2086105 35536287
954 SNP_A-4232190 35540602
955 SNP_A-1971072 35558223
956 SNP_A-1853447 35573166
957 SNP_A-2297408 35577797
958 SNP_A-2122849 35577824
959 SNP_A-1788636 35619815
960 SNP_A-2167584 35628290
961 SNP_A-2168751 35638637
962 SNP_A-1953631 35645934
963 SNP_A-1854186 35646205
964 SNP_A-2223191 35653934
965 SNP_A-2070727 35697254
966 SNP_A-4225249 35697482
967 SNP_A-2071324 35699323
968 SNP_A-2165542 35699411
969 SNP_A-1971076 35712196
970 SNP_A-1925350 35712993
971 SNP_A-2077697 35713561
972 SNP_A-2036144 35713755
973 SNP_A-2301356 35717065
974 SNP_A-2085941 35734783
975 SNP_A-2196188 35736280
976 SNP_A-2091026 35754937
977 SNP_A-1834680 35754977
978 SNP_A-2083309 35768597
979 SNP_A-2122069 35845961
980 SNP_A-2299890 35905344
981 SNP_A-2300748 35929011
982 SNP_A-2210651 35933896
983 SNP_A-2224737 35943255
984 SNP_A-2311130 35996732
985 SNP_A-1831811 35998524
986 SNP_A-4201068 36047765
987 SNP_A-2058113 36052247
988 SNP_A-4192870 36140653
989 SNP_A-2245269 36142116
990 SNP_A-1796013 36148057
991 SNP_A-4233179 36300135
992 SNP_A-2280058 36307228
993 SNP_A-4199673 36407664
994 SNP_A-1876262 36419628
995 SNP_A-2273203 36718149
996 SNP_A-1971080 36729044
997 SNP_A-1791170 36779340
998 SNP_A-2145117 36868192
999 SNP_A-2189163 36868768
1000 SNP_A-4197731 36873399
1001 SNP_A-2170293 36886206
1002 SNP_A-2125029 36911449
1003 SNP_A-2078814 36958252
1004 SNP_A-4234570 37013583
1005 SNP_A-1971085 37120474
1006 SNP_A-2304912 37214721
1007 SNP_A-2084747 37265873
1008 SNP_A-1923955 37305457
1009 SNP_A-2207593 37349799
1010 SNP_A-4193102 37351468
1011 SNP_A-4225054 37374098
1012 SNP_A-2150710 37395528
1013 SNP_A-4224808 37410024
1014 SNP_A-2272494 37434114
1015 SNP_A-2160812 37511542
1016 SNP_A-1868421 37522941
1017 SNP_A-2132090 37527885
1018 SNP_A-2116298 37546613
1019 SNP_A-4218858 37617105
1020 SNP_A-2123895 37636026
1021 SNP_A-2285262 37650774
1022 SNP_A-2051990 37663286
1023 SNP_A-2084873 37779601
1024 SNP_A-1780958 37829550
1025 SNP_A-2079604 37829709
1026 SNP_A-1808467 37855737
1027 SNP_A-2293667 37896931
1028 SNP_A-1936844 37938139
1029 SNP_A-1928553 37938679
1030 SNP_A-1790197 38011382
1031 SNP_A-2197309 38099764
1032 SNP_A-1971091 38108113
1033 SNP_A-1971092 38108273
1034 SNP_A-1842270 38142355
1035 SNP_A-1930656 38249470
1036 SNP_A-4199337 38335970
1037 SNP_A-4209211 38335981
1038 SNP_A-2029420 38348158
1039 SNP_A-2049192 38594497
1040 SNP_A-2311390 38608339
1041 SNP_A-2065309 38621753
1042 SNP_A-2301493 38631426
1043 SNP_A-4214747 38638374
1044 SNP_A-1855549 38647573
1045 SNP_A-1971095 38650704
1046 SNP_A-1794464 38673989
1047 SNP_A-1835880 38678466
1048 SNP_A-4194206 38725030
1049 SNP_A-1868628 38872861
1050 SNP_A-2265322 38930433
1051 SNP_A-1826086 38933678
1052 SNP_A-2095821 38936239
1053 SNP_A-1971097 38942982
1054 SNP_A-1937046 38949725
1055 SNP_A-2031041 38960979
1056 SNP_A-2297057 38961056
1057 SNP_A-2277222 38962718
1058 SNP_A-1838677 38970231
1059 SNP_A-2293911 39380554
1060 SNP_A-4230795 39380817
1061 SNP_A-1872350 39408419
1062 SNP_A-2026978 39437634
1063 SNP_A-2096136 39437664
1064 SNP_A-1892177 39447387
1065 SNP_A-2305785 39454432
1066 SNP_A-1914724 39474615
1067 SNP_A-1851751 39497818
1068 SNP_A-2237052 39514048
1069 SNP_A-2237096 39592798
1070 SNP_A-2212632 39768656
1071 SNP_A-4224596 39844101
1072 SNP_A-4209213 39871473
1073 SNP_A-1882342 39888178
1074 SNP_A-2045827 40127704
1075 SNP_A-2071897 40127770
1076 SNP_A-2199038 40143832
1077 SNP_A-2206855 40179459
1078 SNP_A-4223917 40339466
1079 SNP_A-2097498 40502026
1080 SNP_A-1971116 40508387
1081 SNP_A-2208957 40517145
1082 SNP_A-1943663 40544478
1083 SNP_A-4241200 40569294
1084 SNP_A-1781553 40571318
1085 SNP_A-1798189 40670454
1086 SNP_A-1846944 40715913
1087 SNP_A-2164432 40728141
1088 SNP_A-1884722 40747633
1089 SNP_A-2131551 40748131
1090 SNP_A-2256609 40834625
1091 SNP_A-2107055 40927780
1092 SNP_A-1910486 40953662
1093 SNP_A-2305800 40984271
1094 SNP_A-1971121 40991088
1095 SNP_A-2115831 41013941
1096 SNP_A-1884288 41034626
1097 SNP_A-2226977 41057077
1098 SNP_A-4209214 41058112
1099 SNP_A-4229298 41205423
1100 SNP_A-2028459 41222277
1101 SNP_A-4238377 41249069
1102 SNP_A-2090941 41312516
1103 SNP_A-2181842 41358425
1104 SNP_A-4240027 41391438
1105 SNP_A-4220788 41481707
1106 SNP_A-2102708 41555118
1107 SNP_A-1908359 41590371
1108 SNP_A-2070175 41597953
1109 SNP_A-2040937 41617234
1110 SNP_A-1910716 41645337
1111 SNP_A-4230388 41646611
1112 SNP_A-2301807 41663371
1113 SNP_A-1971128 41664239
1114 SNP_A-4198514 41679576
1115 SNP_A-4220134 41685200
1116 SNP_A-2229280 41686443
1117 SNP_A-1789146 41687016
1118 SNP_A-2168406 41699293
1119 SNP_A-2169505 41702316
1120 SNP_A-4193149 41722800
1121 SNP_A-2117048 41723929
1122 SNP_A-2048871 41765612
1123 SNP_A-1875194 41822583
1124 SNP_A-2171687 41822906
1125 SNP_A-2169471 41839612
1126 SNP_A-2248771 41839790
1127 SNP_A-1880566 41857625
1128 SNP_A-1971137 41859258
1129 SNP_A-2105718 41860926
1130 SNP_A-4232615 41883361
1131 SNP_A-2193387 41914225
1132 SNP_A-1792280 41927759
1133 SNP_A-2106292 41944043
1134 SNP_A-1958277 42029718
1135 SNP_A-2222581 42043197
1136 SNP_A-4192652 42115963
1137 SNP_A-4234903 42183641
1138 SNP_A-2008317 42249790
1139 SNP_A-2188735 42262997
1140 SNP_A-2185143 42278436
1141 SNP_A-2282672 42320777
1142 SNP_A-2231580 42322654
1143 SNP_A-1971145 42358549
1144 SNP_A-1807121 42373315
1145 SNP_A-2281757 42383267
1146 SNP_A-1864579 42387277
1147 SNP_A-2280447 42387574
1148 SNP_A-4209215 42390405
1149 SNP_A-2189774 42397103
1150 SNP_A-1783657 42406216
1151 SNP_A-1842860 42408440
1152 SNP_A-1915966 42410978
1153 SNP_A-1834392 42417370
1154 SNP_A-4206540 42418607
1155 SNP_A-2065810 42422428
1156 SNP_A-4217415 42452175
1157 SNP_A-4230326 42454835
1158 SNP_A-4192482 42454850
1159 SNP_A-2142803 42468682
1160 SNP_A-2264812 42494726
1161 SNP_A-4198895 42496931
1162 SNP_A-1971148 42500759
1163 SNP_A-1861254 42521911
1164 SNP_A-1833960 42522856
1165 SNP_A-2208414 42523351
1166 SNP_A-4240035 42548134
1167 SNP_A-1942777 42570832
1168 SNP_A-4223515 42580796
1169 SNP_A-2245752 42581238
1170 SNP_A-2174060 42581903
1171 SNP_A-1780744 42581963
1172 SNP_A-4198705 42582659
1173 SNP_A-1971152 42591114
1174 SNP_A-2169156 42591739
1175 SNP_A-2089945 42592914
1176 SNP_A-2292353 42595304
1177 SNP_A-1951650 42595835
1178 SNP_A-2091832 42599909
1179 SNP_A-2294168 42659376
1180 SNP_A-1867659 42660411
1181 SNP_A-1804514 42667077
1182 SNP_A-1937278 42719329
1183 SNP_A-2116573 42723019
1184 SNP_A-1803928 42740509
1185 SNP_A-1827065 42745659
1186 SNP_A-4222016 42820355
1187 SNP_A-2309628 42845162
1188 SNP_A-1875789 42855603
1189 SNP_A-2204309 42855971
1190 SNP_A-2277146 42856707
1191 SNP_A-2218074 42875361
1192 SNP_A-1950635 42876855
1193 SNP_A-2116753 42888396
1194 SNP_A-4237119 42891328
1195 SNP_A-1854074 42903911
1196 SNP_A-1888946 42930785
1197 SNP_A-1817899 42930864
1198 SNP_A-2239053 42954842
1199 SNP_A-2109311 42959401
1200 SNP_A-2062782 42961247
1201 SNP_A-4220132 42968828
1202 SNP_A-1912471 42971467
1203 SNP_A-1905869 43144663
1204 SNP_A-2146522 43144976
1205 SNP_A-2062827 43145398
1206 SNP_A-2217551 43148331
1207 SNP_A-1916105 43153364
1208 SNP_A-2103804 43156674
1209 SNP_A-2213419 43157018
1210 SNP_A-2297420 43157402
1211 SNP_A-1878495 43157641
1212 SNP_A-2243187 43157904
1213 SNP_A-2258329 43195271
1214 SNP_A-1881782 43195620
1215 SNP_A-4235378 43223409
1216 SNP_A-4219157 43224192
1217 SNP_A-2204554 43224836
1218 SNP_A-2204020 43225320
1219 SNP_A-2241007 43229754
1220 SNP_A-2025540 43230122
1221 SNP_A-2299224 43233894
1222 SNP_A-2097203 43293018
1223 SNP_A-1915646 43302956
1224 SNP_A-4200259 43303034
1225 SNP_A-1791216 43303558
1226 SNP_A-2021045 43308470
1227 SNP_A-2309144 43308638
1228 SNP_A-2205047 43308751
1229 SNP_A-2225638 43351827
1230 SNP_A-2174841 43352674
1231 SNP_A-2251677 43353157
1232 SNP_A-2087609 43396399
1233 SNP_A-1825685 43478490
1234 SNP_A-2101699 43494243
1235 SNP_A-2213271 43509037
1236 SNP_A-4223629 43534919
1237 SNP_A-1914008 43567963
1238 SNP_A-1960084 43568066
1239 SNP_A-1917783 43568127
1240 SNP_A-2300476 43632536
1241 SNP_A-2210465 43681326
1242 SNP_A-2112522 43708899
1243 SNP_A-2121752 43776171
1244 SNP_A-1849424 43785782
1245 SNP_A-2248401 43786163
1246 SNP_A-1798434 43798779
1247 SNP_A-1896615 43863464
1248 SNP_A-2310857 43868150
1249 SNP_A-1971166 43869400
1250 SNP_A-2232648 43893933
1251 SNP_A-4196924 43926478
1252 SNP_A-1858313 43950110
1253 SNP_A-2180020 43968154
1254 SNP_A-1828354 43968367
1255 SNP_A-2258381 44040568
1256 SNP_A-1971170 44090518
1257 SNP_A-1971171 44097407
1258 SNP_A-1900692 44114817
1259 SNP_A-2042889 44128647
1260 SNP_A-1920194 44129895
1261 SNP_A-1825116 44157999
1262 SNP_A-1853205 44160172
1263 SNP_A-2164471 44165403
1264 SNP_A-1941636 44172876
1265 SNP_A-4235339 44172947
1266 SNP_A-2088575 44201991
1267 SNP_A-1971172 44244691
1268 SNP_A-1939276 44252360
1269 SNP_A-1939777 44257648
1270 SNP_A-1955456 44257735
1271 SNP_A-4209217 44288816
1272 SNP_A-2139697 44310943
1273 SNP_A-4207003 44349955
1274 SNP_A-1971175 44385321
1275 SNP_A-4207697 44398349
1276 SNP_A-2032118 44452268
1277 SNP_A-2066224 44459771
1278 SNP_A-2170806 44485742
1279 SNP_A-2105869 44485769
1280 SNP_A-1971177 44489540
1281 SNP_A-2084603 44525273
1282 SNP_A-1958409 44554194
1283 SNP_A-1949625 44554578
1284 SNP_A-2303976 44585364
1285 SNP_A-1971180 44621023
1286 SNP_A-4237315 44813350
1287 SNP_A-1785725 44861612
1288 SNP_A-2082175 44904458
1289 SNP_A-2122024 44943292
1290 SNP_A-2125796 44968942
1291 SNP_A-2260924 44993808
1292 SNP_A-2142768 45009298
1293 SNP_A-2235002 45030967
1294 SNP_A-1800659 45031036
1295 SNP_A-1937223 45035271
1296 SNP_A-1803170 45035469
1297 SNP_A-2022149 45035925
1298 SNP_A-4232678 45049058
1299 SNP_A-2167792 45049384
1300 SNP_A-2206919 45097081
1301 SNP_A-4218929 45126974
1302 SNP_A-2031471 45193335
1303 SNP_A-1863986 45226243
1304 SNP_A-1883446 45241983
1305 SNP_A-1856551 45255147
1306 SNP_A-2246112 45256053
1307 SNP_A-1827017 45269807
1308 SNP_A-2092099 45322351
1309 SNP_A-2121165 45355903
1310 SNP_A-1909619 45374612
1311 SNP_A-2204874 45381502
1312 SNP_A-2279566 45406978
1313 SNP_A-1904734 45457224
1314 SNP_A-1907696 45473054
1315 SNP_A-2166418 45484522
1316 SNP_A-4236252 45563447
1317 SNP_A-2051226 45573938
1318 SNP_A-1891229 45574345
1319 SNP_A-2255795 45575188
1320 SNP_A-2122950 45576719
1321 SNP_A-2238199 45578844
1322 SNP_A-2067979 45613780
1323 SNP_A-1810172 45614104
1324 SNP_A-2295365 45617683
1325 SNP_A-2047869 45671017
1326 SNP_A-1826454 45671152
1327 SNP_A-2279940 45671952
1328 SNP_A-2038917 45672831
1329 SNP_A-2308337 45683168
1330 SNP_A-2310291 45683534
1331 SNP_A-1895741 45685841
1332 SNP_A-2075087 45696556
1333 SNP_A-2108173 45717102
1334 SNP_A-4240558 45727498
1335 SNP_A-2165270 45736799
1336 SNP_A-2171402 45765980
1337 SNP_A-2112460 45766286
1338 SNP_A-4232927 45766456
1339 SNP_A-2105528 45766594
1340 SNP_A-1841192 45786323
1341 SNP_A-2146717 45798180
1342 SNP_A-1971191 45800905
1343 SNP_A-2041718 45843525
1344 SNP_A-2095362 45858621
1345 SNP_A-1880598 45870853
1346 SNP_A-4226613 45898268
1347 SNP_A-2305324 45911060
1348 SNP_A-2272666 45939442
1349 SNP_A-2106648 45961150
1350 SNP_A-1852361 45998258
1351 SNP_A-2154451 46003628
1352 SNP_A-1818501 46023313
1353 SNP_A-2305060 46023510
1354 SNP_A-2271449 46071300
1355 SNP_A-2261910 46086457
1356 SNP_A-2298335 46087041
1357 SNP_A-1859343 46087361
1358 SNP_A-1894789 46149964
1359 SNP_A-1919891 46164979
1360 SNP_A-1971203 46211987
1361 SNP_A-1971204 46212277
1362 SNP_A-1971205 46217754
1363 SNP_A-2291924 46223455
1364 SNP_A-1971207 46243428
1365 SNP_A-4209223 46249167
1366 SNP_A-1916674 46257774
1367 SNP_A-1782109 46288931
1368 SNP_A-2179544 46296484
1369 SNP_A-1809733 46306890
1370 SNP_A-2084237 46316319
1371 SNP_A-2212584 46335553
1372 SNP_A-1795980 46336181
1373 SNP_A-1888413 46338815
1374 SNP_A-2204818 46384838
1375 SNP_A-2285269 46385183
1376 SNP_A-2293236 46469733
1377 SNP_A-2028142 46479628
1378 SNP_A-2142579 46479668
1379 SNP_A-2253365 46499716
1380 SNP_A-1806209 46524498
1381 SNP_A-2276234 46525401
1382 SNP_A-2161462 46528649
1383 SNP_A-1802935 46539561
1384 SNP_A-2263595 46556372
1385 SNP_A-1807290 46576776
1386 SNP_A-2176755 46576855
1387 SNP_A-1904905 46587672
1388 SNP_A-4209224 46595929
1389 SNP_A-2197471 46598601
1390 SNP_A-2026729 46599517
1391 SNP_A-2290283 46599826
1392 SNP_A-2215285 46602504
1393 SNP_A-2310746 46611081
1394 SNP_A-1971219 46613506
1395 SNP_A-4198540 46620949
1396 SNP_A-1917115 46640808
1397 SNP_A-2163872 46643740
1398 SNP_A-2314710 46661258
1399 SNP_A-2085580 46662689
1400 SNP_A-2206530 46667057
1401 SNP_A-2251720 46676617
1402 SNP_A-2289057 46695704
1403 SNP_A-2080948 46695767
1404 SNP_A-2075217 46696796
1405 SNP_A-2132306 46696901
1406 SNP_A-1795997 46697100
1407 SNP_A-1837817 46703329
1408 SNP_A-2117283 46738089
1409 SNP_A-2266783 46738173
1410 SNP_A-4239510 46742456
1411 SNP_A-2269149 46742901
1412 SNP_A-4209226 46773410
1413 SNP_A-1971226 46777230
1414 SNP_A-1858599 46789054
1415 SNP_A-2058648 46797852
1416 SNP_A-1788928 46810623
1417 SNP_A-2309376 46813376
1418 SNP_A-2237238 46821237
1419 SNP_A-1971230 46842676
1420 SNP_A-2313724 46851903
1421 SNP_A-4219760 46869824
1422 SNP_A-1782480 46908875
1423 SNP_A-4202045 46917036
1424 SNP_A-1971232 46950112
1425 SNP_A-2106788 46963276
1426 SNP_A-2143261 46963583
1427 SNP_A-2197014 46988507
1428 SNP_A-2044887 46996186
1429 SNP_A-4205436 47015182
1430 SNP_A-1884176 47015983
1431 SNP_A-1932341 47032787
1432 SNP_A-2112899 47038544
1433 SNP_A-2298198 47039194
1434 SNP_A-4238637 47041202
1435 SNP_A-1884449 47055925
1436 SNP_A-2146484 47062576
1437 SNP_A-4204461 47062951
1438 SNP_A-1788602 47070379
1439 SNP_A-2309913 47073530
1440 SNP_A-2008339 47075921
1441 SNP_A-1805206 47129109
1442 SNP_A-2036393 47165461
1443 SNP_A-2281066 47165572
1444 SNP_A-2117670 47179729
1445 SNP_A-1782380 47180482
1446 SNP_A-4230581 47180848
1447 SNP_A-4201783 47201856
1448 SNP_A-1787890 47210646
1449 SNP_A-4236702 47211457
1450 SNP_A-1960865 47246537
1451 SNP_A-1810525 47261745
1452 SNP_A-1955034 47300489
1453 SNP_A-2211197 47340043
1454 SNP_A-2151558 47345007
1455 SNP_A-2077838 47347102
1456 SNP_A-2213092 47413878
1457 SNP_A-2184396 47432711
1458 SNP_A-1791506 47432785
1459 SNP_A-4202935 47445662
1460 SNP_A-2117377 47445747
1461 SNP_A-2038870 47453489
1462 SNP_A-2284939 47482700
1463 SNP_A-4206233 47487214
1464 SNP_A-2183357 47504604
1465 SNP_A-2073788 47504692
1466 SNP_A-2030825 47505603
1467 SNP_A-2251091 47509667
1468 SNP_A-2170857 47514891
1469 SNP_A-4225811 47549479
1470 SNP_A-2107585 47557647
1471 SNP_A-2008342 47564317
1472 SNP_A-4209228 47565017
1473 SNP_A-2047003 47566541
1474 SNP_A-1877148 47576491
1475 SNP_A-2157054 47696471
1476 SNP_A-2301184 47699516
1477 SNP_A-4227678 47707693
1478 SNP_A-2134265 47707784
1479 SNP_A-4227753 47717016
1480 SNP_A-1952432 47724326
1481 SNP_A-1800816 47724344
1482 SNP_A-2304585 47724365
1483 SNP_A-2219059 47735470
1484 SNP_A-1947248 47736028
1485 SNP_A-4200357 47737466
1486 SNP_A-4217637 47739117
1487 SNP_A-1878943 47749853
1488 SNP_A-4241156 47751637
1489 SNP_A-4200750 47782417
1490 SNP_A-4203376 47786388
1491 SNP_A-4198853 47787120
1492 SNP_A-2167306 47787922
1493 SNP_A-1906646 47811609
1494 SNP_A-2267213 47813051
1495 SNP_A-2135368 47832098
1496 SNP_A-1879865 47868868
1497 SNP_A-2253267 47872695
1498 SNP_A-2269828 47873166
1499 SNP_A-1935573 47873421
1500 SNP_A-2192381 47878788
1501 SNP_A-2272524 47891435
1502 SNP_A-1885524 47892260
1503 SNP_A-2283437 47892458
1504 SNP_A-4224828 47918047
1505 SNP_A-1971243 47918222
1506 SNP_A-2008345 47928110
1507 SNP_A-1812589 47954466
1508 SNP_A-1788582 47958001
1509 SNP_A-2294128 47963310
1510 SNP_A-4232227 47963794
1511 SNP_A-4221897 47969023
1512 SNP_A-2280371 48011290
1513 SNP_A-2185196 48034940
1514 SNP_A-2175177 48067259
1515 SNP_A-2228527 48068960
1516 SNP_A-1971248 48069777
1517 SNP_A-2130664 48100785
1518 SNP_A-2043668 48108929
1519 SNP_A-2067724 48109374
1520 SNP_A-2073212 48109439
1521 SNP_A-2247088 48109459
1522 SNP_A-1898263 48109505
1523 SNP_A-1971250 48114921
1524 SNP_A-1953595 48115562
1525 SNP_A-1971252 48117741
1526 SNP_A-4209231 48118077
1527 SNP_A-2204598 48150547
1528 SNP_A-1971257 48179221
1529 SNP_A-1929536 48188598
1530 SNP_A-2202001 48189012
1531 SNP_A-1850179 48199236
1532 SNP_A-2052850 48211407
1533 SNP_A-1822346 48215122
1534 SNP_A-2035512 48215521
1535 SNP_A-2292846 48218697
1536 SNP_A-2100099 48235028
1537 SNP_A-1829220 48261897
1538 SNP_A-2299385 48262935
1539 SNP_A-2286413 48274771
1540 SNP_A-2164575 48274963
1541 SNP_A-1935453 48287612
1542 SNP_A-2073327 48287850
1543 SNP_A-2096655 48287959
1544 SNP_A-1821934 48298004
1545 SNP_A-2172942 48298830
1546 SNP_A-2045687 48299026
1547 SNP_A-2104282 48299100
1548 SNP_A-1950234 48301819
1549 SNP_A-4202786 48312277
1550 SNP_A-1945909 48344495
1551 SNP_A-4237506 48345462
1552 SNP_A-1906821 48398423
1553 SNP_A-1781437 48445544
1554 SNP_A-1835069 48446162
1555 SNP_A-4209232 48458759
1556 SNP_A-1939160 48477076
1557 SNP_A-2061467 48477195
1558 SNP_A-2097167 48477363
1559 SNP_A-1810652 48478152
1560 SNP_A-1971261 48481837
1561 SNP_A-1810696 48520208
1562 SNP_A-1837098 48591907
1563 SNP_A-2072233 48680992
1564 SNP_A-1864835 48683439
1565 SNP_A-2201458 48787831
1566 SNP_A-4199474 48806566
1567 SNP_A-2198259 48828816
1568 SNP_A-4224359 48869945
1569 SNP_A-4233055 48877036
1570 SNP_A-4235603 48877079
1571 SNP_A-2120980 48884249
1572 SNP_A-2113284 48885887
1573 SNP_A-1927275 48885973
1574 SNP_A-4207371 48886127
1575 SNP_A-1793900 48906308
1576 SNP_A-2279380 48906662
1577 SNP_A-2242395 48928930
1578 SNP_A-4222484 48929114
1579 SNP_A-2041164 48993966
1580 SNP_A-2202795 49030475
1581 SNP_A-1896618 49184090
1582 SNP_A-2240060 49204986
1583 SNP_A-1867474 49205679
1584 SNP_A-1916764 49249256
1585 SNP_A-1929112 49345839
1586 SNP_A-2288678 49383500
1587 SNP_A-2082372 49405984
1588 SNP_A-1948353 49450558
