# Supplementary material for: Genetic Structure of the Spanish Population
Source: BMC Genomics. 2010 May 25;11:326. doi: 10.1186/1471-2164-11-326 (PMC2887418; doi:10.1186/1471-2164-11-326)
Supplement: Additional file 1 — List of haplotype blocks across all autosomal chromosomes in the Spanish population. Each block is described by the SNPs that compose it, the major haplotypes with haplotypic frequencies, and the LD (D') among adjacent blocks. For each chromosome, the correspondence list between the SNP names and numbers is included in a separate table. [file 1471-2164-11-326-S1.ZIP › chr2p.snpkey.txt]

1 SNP_A-1961781 102496
2 SNP_A-1848135 120357
3 SNP_A-2264075 120618
4 SNP_A-2040670 124249
5 SNP_A-1932089 129574
6 SNP_A-1937982 129743
7 SNP_A-4207810 156224
8 SNP_A-4235890 168356
9 SNP_A-1933032 179800
10 SNP_A-1961786 179818
11 SNP_A-1961787 179972
12 SNP_A-2172921 196636
13 SNP_A-2289121 196704
14 SNP_A-1842012 200076
15 SNP_A-1961789 214086
16 SNP_A-1961790 214192
17 SNP_A-2051935 220442
18 SNP_A-4229437 222343
19 SNP_A-2006077 224130
20 SNP_A-2274832 241673
21 SNP_A-1866657 242197
22 SNP_A-2006078 249296
23 SNP_A-1941252 250677
24 SNP_A-2050343 255970
25 SNP_A-2144024 270819
26 SNP_A-1961794 272462
27 SNP_A-1789082 295803
28 SNP_A-2210871 302992
29 SNP_A-1812860 344241
30 SNP_A-2045664 345800
31 SNP_A-2119797 406815
32 SNP_A-2243411 423274
33 SNP_A-4226530 435636
34 SNP_A-1870627 443432
35 SNP_A-4207811 444860
36 SNP_A-2171074 447320
37 SNP_A-4230837 506565
38 SNP_A-2134679 528450
39 SNP_A-1793028 539873
40 SNP_A-2176098 540338
41 SNP_A-1885897 543264
42 SNP_A-2164721 553936
43 SNP_A-2236244 554079
44 SNP_A-2070529 558100
45 SNP_A-1947396 574523
46 SNP_A-4192826 583554
47 SNP_A-4225534 583990
48 SNP_A-4234588 590575
49 SNP_A-1910530 599326
50 SNP_A-1892323 609754
51 SNP_A-2109404 613588
52 SNP_A-1900461 613798
53 SNP_A-2068781 614524
54 SNP_A-2166533 614581
55 SNP_A-1891368 614678
56 SNP_A-4239778 621528
57 SNP_A-2166790 622028
58 SNP_A-4204775 622116
59 SNP_A-2258300 622146
60 SNP_A-4219443 622550
61 SNP_A-4199578 627597
62 SNP_A-4205113 633303
63 SNP_A-4206669 636364
64 SNP_A-2264697 649443
65 SNP_A-1948915 649958
66 SNP_A-1921344 654719
67 SNP_A-1867334 658618
68 SNP_A-1961797 695636
69 SNP_A-2297725 696400
70 SNP_A-1887537 749749
71 SNP_A-2300073 753411
72 SNP_A-4234350 766690
73 SNP_A-1908254 778673
74 SNP_A-4233330 778807
75 SNP_A-2245231 820765
76 SNP_A-1909369 829556
77 SNP_A-2006081 859616
78 SNP_A-4220773 877936
79 SNP_A-4226179 908533
80 SNP_A-2306841 912072
81 SNP_A-2083160 926687
82 SNP_A-4236206 940291
83 SNP_A-4239005 940475
84 SNP_A-2216801 960417
85 SNP_A-2270500 1001241
86 SNP_A-2090368 1001267
87 SNP_A-4222619 1001582
88 SNP_A-2087125 1015239
89 SNP_A-2223093 1015268
90 SNP_A-2144725 1015583
91 SNP_A-1832020 1017081
92 SNP_A-4227561 1018034
93 SNP_A-2230783 1038118
94 SNP_A-2195554 1038359
95 SNP_A-2006082 1049025
96 SNP_A-1820676 1067718
97 SNP_A-2290745 1081421
98 SNP_A-1815190 1081787
99 SNP_A-2289655 1111378
100 SNP_A-1929370 1118570
101 SNP_A-2054559 1140095
102 SNP_A-2149451 1173846
103 SNP_A-1922857 1206395
104 SNP_A-2304388 1213866
105 SNP_A-2207917 1257125
106 SNP_A-2192909 1258021
107 SNP_A-2122220 1272267
108 SNP_A-2058397 1280574
109 SNP_A-2257365 1283062
110 SNP_A-2120688 1288963
111 SNP_A-1872631 1297974
112 SNP_A-2272470 1349050
113 SNP_A-2204847 1362244
114 SNP_A-2309122 1379574
115 SNP_A-2245485 1380454
116 SNP_A-1800047 1386822
117 SNP_A-2223981 1396206
118 SNP_A-1875922 1396251
119 SNP_A-1927059 1416170
120 SNP_A-1801451 1430704
121 SNP_A-1844334 1439147
122 SNP_A-2213103 1484084
123 SNP_A-1804935 1544562
124 SNP_A-4219491 1559511
125 SNP_A-4202481 1600683
126 SNP_A-2132929 1605399
127 SNP_A-2231264 1627839
128 SNP_A-1904440 1721959
129 SNP_A-1961837 1733939
130 SNP_A-1783152 1756157
131 SNP_A-2139700 1821781
132 SNP_A-4214551 1834724
133 SNP_A-4214550 1835426
134 SNP_A-2309951 1841442
135 SNP_A-2160589 1841469
136 SNP_A-1864237 1842012
137 SNP_A-2236381 1854799
138 SNP_A-4229850 1857686
139 SNP_A-2076101 1858285
140 SNP_A-1862742 1863076
141 SNP_A-2170687 1898703
142 SNP_A-2289321 1898854
143 SNP_A-2189958 1903673
144 SNP_A-1860213 1936483
145 SNP_A-2267656 1943913
146 SNP_A-1961836 1963660
147 SNP_A-2232185 1964255
148 SNP_A-4235663 1970568
149 SNP_A-1840588 1971631
150 SNP_A-1813987 1971946
151 SNP_A-1961835 1972031
152 SNP_A-1961833 2011200
153 SNP_A-2051502 2142083
154 SNP_A-2070221 2148261
155 SNP_A-1961829 2198219
156 SNP_A-2282825 2220351
157 SNP_A-1802265 2221870
158 SNP_A-1801409 2229376
159 SNP_A-1961826 2236731
160 SNP_A-1961825 2236864
161 SNP_A-1940970 2247771
162 SNP_A-1961823 2263090
163 SNP_A-2314353 2294004
164 SNP_A-2269931 2294028
165 SNP_A-2247123 2294808
166 SNP_A-1961821 2306913
167 SNP_A-2159490 2316147
168 SNP_A-1802931 2335604
169 SNP_A-1930294 2342059
170 SNP_A-4207822 2351188
171 SNP_A-2039207 2360304
172 SNP_A-2293499 2369581
173 SNP_A-2130685 2369626
174 SNP_A-2048359 2382597
175 SNP_A-2146148 2393668
176 SNP_A-1921580 2407079
177 SNP_A-1842250 2410626
178 SNP_A-2068600 2410748
179 SNP_A-2070051 2410944
180 SNP_A-2137563 2416081
181 SNP_A-2194248 2420158
182 SNP_A-2073799 2436358
183 SNP_A-1958974 2441676
184 SNP_A-2269548 2451615
185 SNP_A-2157864 2452173
186 SNP_A-2035599 2453301
187 SNP_A-2232024 2473921
188 SNP_A-4207820 2511166
189 SNP_A-4201219 2516811
190 SNP_A-1961813 2538344
191 SNP_A-1961812 2562219
192 SNP_A-2179346 2562524
193 SNP_A-1781214 2571150
194 SNP_A-1849738 2577188
195 SNP_A-2034001 2583817
196 SNP_A-4220489 2584807
197 SNP_A-4207819 2585837
198 SNP_A-2071071 2585989
199 SNP_A-2285222 2587589
200 SNP_A-4218521 2589527
201 SNP_A-2251224 2589785
202 SNP_A-1826514 2591159
203 SNP_A-2046126 2592967
204 SNP_A-2171494 2593005
205 SNP_A-1950282 2593104
206 SNP_A-2104801 2593181
207 SNP_A-2235738 2597164
208 SNP_A-1888545 2597245
209 SNP_A-2227329 2605807
210 SNP_A-1961810 2611035
211 SNP_A-2272522 2622232
212 SNP_A-2281093 2623573
213 SNP_A-4194490 2623865
214 SNP_A-4198880 2629138
215 SNP_A-2247407 2649185
216 SNP_A-2059597 2688653
217 SNP_A-2248144 2818601
218 SNP_A-2072088 2837805
219 SNP_A-4231143 2838580
220 SNP_A-4201886 2852936
221 SNP_A-2295487 2853024
222 SNP_A-1902795 2853121
223 SNP_A-1898004 2853138
224 SNP_A-1784971 2856956
225 SNP_A-2267017 2885615
226 SNP_A-2269491 2908588
227 SNP_A-2182241 2913362
228 SNP_A-2213120 2919128
229 SNP_A-2267859 2937414
230 SNP_A-1946432 2948429
231 SNP_A-1961802 2949695
232 SNP_A-2059935 2973996
233 SNP_A-2180821 2990251
234 SNP_A-2214338 2991297
235 SNP_A-1905618 2991323
236 SNP_A-2198651 2991954
237 SNP_A-1892629 2992214
238 SNP_A-2111207 2992861
239 SNP_A-1826128 3106377
240 SNP_A-4207839 3138767
241 SNP_A-2042814 3140634
242 SNP_A-2130629 3228917
243 SNP_A-1866899 3228940
244 SNP_A-1787096 3229255
245 SNP_A-2305258 3236288
246 SNP_A-2260147 3241521
247 SNP_A-2052958 3259415
248 SNP_A-4217998 3259849
249 SNP_A-4234798 3272392
250 SNP_A-2101079 3301177
251 SNP_A-2276279 3301291
252 SNP_A-2226325 3323265
253 SNP_A-1865142 3383852
254 SNP_A-4235206 3451672
255 SNP_A-4219451 3454396
256 SNP_A-4193886 3454406
257 SNP_A-1934443 3474085
258 SNP_A-2038298 3476043
259 SNP_A-4199698 3482573
260 SNP_A-2140399 3586631
261 SNP_A-4216306 3619836
262 SNP_A-2220012 3624101
263 SNP_A-2301482 3636549
264 SNP_A-2300426 3636757
265 SNP_A-2022264 3643320
266 SNP_A-2006092 3654897
267 SNP_A-4206815 3673745
268 SNP_A-2213258 3692946
269 SNP_A-1799198 3710421
270 SNP_A-4234438 3711819
271 SNP_A-2252519 3726846
272 SNP_A-2202643 3727421
273 SNP_A-2274907 3737705
274 SNP_A-1943127 3760550
275 SNP_A-2038534 3791920
276 SNP_A-1825556 3792181
277 SNP_A-2125506 3792300
278 SNP_A-2006095 3796822
279 SNP_A-2292286 3813933
280 SNP_A-4205503 3829256
281 SNP_A-4239602 3829550
282 SNP_A-2156257 3840613
283 SNP_A-4220759 3840992
284 SNP_A-1961842 3859766
285 SNP_A-1961843 3859882
286 SNP_A-1961844 3860052
287 SNP_A-1921973 3869538
288 SNP_A-1961845 3869648
289 SNP_A-1961846 3869667
290 SNP_A-1961847 3869924
291 SNP_A-2192278 3876620
292 SNP_A-2086633 3901481
293 SNP_A-2197652 3901901
294 SNP_A-2181224 3967588
295 SNP_A-2114604 3971913
296 SNP_A-2036661 3974387
297 SNP_A-1949593 3975751
298 SNP_A-4196819 4012321
299 SNP_A-4202990 4032855
300 SNP_A-1961854 4038915
301 SNP_A-1799140 4050678
302 SNP_A-1879349 4051912
303 SNP_A-1884027 4071290
304 SNP_A-2258103 4078768
305 SNP_A-4222369 4108654
306 SNP_A-2028169 4114020
307 SNP_A-2210188 4115712
308 SNP_A-4223531 4118676
309 SNP_A-1874093 4119111
310 SNP_A-1866501 4119209
311 SNP_A-1867477 4120134
312 SNP_A-2310609 4127943
313 SNP_A-1785124 4128336
314 SNP_A-2134249 4140491
315 SNP_A-2070228 4150913
316 SNP_A-2142232 4154567
317 SNP_A-2123667 4165143
318 SNP_A-2131732 4174360
319 SNP_A-2149519 4214680
320 SNP_A-2056319 4220353
321 SNP_A-2277694 4220626
322 SNP_A-1882358 4223395
323 SNP_A-2148521 4268219
324 SNP_A-2053304 4274092
325 SNP_A-2073160 4276008
326 SNP_A-2033351 4296851
327 SNP_A-4203875 4299994
328 SNP_A-4217104 4301063
329 SNP_A-2040223 4307253
330 SNP_A-4226116 4330990
331 SNP_A-1950689 4344997
332 SNP_A-1799484 4357365
333 SNP_A-2135366 4358628
334 SNP_A-2261056 4372315
335 SNP_A-2103633 4385009
336 SNP_A-1961860 4407267
337 SNP_A-2057369 4423162
338 SNP_A-2082834 4429827
339 SNP_A-4193864 4443428
340 SNP_A-2311140 4447007
341 SNP_A-2208563 4463789
342 SNP_A-4217796 4470048
343 SNP_A-1852036 4480595
344 SNP_A-2106751 4480833
345 SNP_A-1956680 4492176
346 SNP_A-1961862 4492647
347 SNP_A-1961865 4569916
348 SNP_A-2144726 4580482
349 SNP_A-2183518 4582271
350 SNP_A-1783717 4583246
351 SNP_A-4229920 4585383
352 SNP_A-2048115 4585927
353 SNP_A-4204007 4586573
354 SNP_A-2262095 4586802
355 SNP_A-2294818 4595446
356 SNP_A-1803911 4599008
357 SNP_A-2254274 4602585
358 SNP_A-2125956 4603337
359 SNP_A-4207833 4619354
360 SNP_A-2082212 4619702
361 SNP_A-4220221 4645196
362 SNP_A-2115167 4647109
363 SNP_A-2299107 4647199
364 SNP_A-1786649 4657165
365 SNP_A-1961868 4683217
366 SNP_A-2148505 4704106
367 SNP_A-1864315 4709077
368 SNP_A-2183270 4709136
369 SNP_A-1961870 4784133
370 SNP_A-1884122 4785084
371 SNP_A-1918973 4785902
372 SNP_A-2286369 4786023
373 SNP_A-4205293 4808652
374 SNP_A-2178173 4811449
375 SNP_A-1946431 4815810
376 SNP_A-1961874 4817075
377 SNP_A-1961875 4819122
378 SNP_A-1860848 4824992
379 SNP_A-1921774 4826227
380 SNP_A-1830378 4826406
381 SNP_A-2156145 4833346
382 SNP_A-1934530 4833572
383 SNP_A-2183471 4833817
384 SNP_A-2215531 4840885
385 SNP_A-1798896 4841089
386 SNP_A-4229571 4841282
387 SNP_A-1944396 4847439
388 SNP_A-4141883 4853310
389 SNP_A-1850550 4856019
390 SNP_A-4228303 4870436
391 SNP_A-2091336 4879845
392 SNP_A-1891748 4886578
393 SNP_A-2179828 4891841
394 SNP_A-1878383 4894479
395 SNP_A-1961878 4894814
396 SNP_A-2086793 4901919
397 SNP_A-1943229 4902097
398 SNP_A-2052362 4903432
399 SNP_A-2035910 4903505
400 SNP_A-2215491 4907095
401 SNP_A-2218518 4926347
402 SNP_A-1961879 4926568
403 SNP_A-1811577 4927494
404 SNP_A-4204883 4948228
405 SNP_A-2187597 4948582
406 SNP_A-1830542 4964858
407 SNP_A-4227099 4965355
408 SNP_A-2104981 5119073
409 SNP_A-1917268 5133880
410 SNP_A-4222392 5135776
411 SNP_A-2049399 5139642
412 SNP_A-2053673 5149707
413 SNP_A-2192519 5152338
414 SNP_A-1961886 5174807
415 SNP_A-2305985 5179006
416 SNP_A-2031313 5183457
417 SNP_A-1961887 5184201
418 SNP_A-2006105 5189379
419 SNP_A-2160066 5193686
420 SNP_A-1961888 5213407
421 SNP_A-4204092 5244283
422 SNP_A-4207846 5258126
423 SNP_A-1961889 5263872
424 SNP_A-1956468 5295091
425 SNP_A-2152165 5307344
426 SNP_A-2126476 5307438
427 SNP_A-2283108 5308383
428 SNP_A-2035497 5309265
429 SNP_A-2285567 5309698
430 SNP_A-4207848 5310781
431 SNP_A-2194722 5328501
432 SNP_A-1781788 5343439
433 SNP_A-1783283 5354884
434 SNP_A-2164707 5356401
435 SNP_A-2176186 5367085
436 SNP_A-1961895 5377909
437 SNP_A-2266911 5382212
438 SNP_A-4202317 5382605
439 SNP_A-1830757 5411499
440 SNP_A-2286855 5411742
441 SNP_A-2139625 5412152
442 SNP_A-1829610 5429867
443 SNP_A-1961897 5434235
444 SNP_A-1787384 5434734
445 SNP_A-1961899 5448983
446 SNP_A-1810588 5452684
447 SNP_A-4141903 5491390
448 SNP_A-1961900 5491430
449 SNP_A-4207853 5494070
450 SNP_A-2078532 5496653
451 SNP_A-2141652 5496871
452 SNP_A-1820911 5519735
453 SNP_A-2084031 5569022
454 SNP_A-1871180 5580107
455 SNP_A-1827488 5586643
456 SNP_A-1925678 5586768
457 SNP_A-1805829 5603038
458 SNP_A-1961906 5606577
459 SNP_A-1961907 5606908
460 SNP_A-1961908 5606938
461 SNP_A-1953666 5632641
462 SNP_A-1890399 5653178
463 SNP_A-2168870 5654564
464 SNP_A-4217680 5721948
465 SNP_A-4229941 5721963
466 SNP_A-1929967 5722803
467 SNP_A-2229278 5734369
468 SNP_A-2254980 5736968
469 SNP_A-2229401 5739199
470 SNP_A-2006109 5746153
471 SNP_A-2006110 5755481
472 SNP_A-1961911 5768215
473 SNP_A-4227305 5777782
474 SNP_A-2236295 5777853
475 SNP_A-1948421 5780500
476 SNP_A-1875327 5783398
477 SNP_A-2063541 5795109
478 SNP_A-2117744 5807622
479 SNP_A-2303690 5819377
480 SNP_A-1836321 5829023
481 SNP_A-2207642 5830153
482 SNP_A-4223232 5838153
483 SNP_A-1961922 5861949
484 SNP_A-1877639 5867924
485 SNP_A-2162854 5875999
486 SNP_A-2295600 5876225
487 SNP_A-4196900 5890517
488 SNP_A-4195295 5906090
489 SNP_A-2077673 5906831
490 SNP_A-1871767 5906987
491 SNP_A-2027168 5913808
492 SNP_A-4199550 5919637
493 SNP_A-1961930 5922951
494 SNP_A-4232229 5923146
495 SNP_A-1810189 5928033
496 SNP_A-1816414 5935069
497 SNP_A-1859917 5938195
498 SNP_A-1904506 5946465
499 SNP_A-2036659 5958364
500 SNP_A-4232018 5960645
501 SNP_A-1900578 5965395
502 SNP_A-1896190 5979417
503 SNP_A-2142574 5999000
504 SNP_A-2197231 5999108
505 SNP_A-4207865 5999261
506 SNP_A-1961934 6069584
507 SNP_A-2226601 6087833
508 SNP_A-1915933 6113298
509 SNP_A-1961936 6121763
510 SNP_A-2065581 6142301
511 SNP_A-1930783 6144467
512 SNP_A-2239346 6144872
513 SNP_A-2036037 6186314
514 SNP_A-1814407 6190659
515 SNP_A-1803517 6239998
516 SNP_A-4203191 6247413
517 SNP_A-1880030 6283601
518 SNP_A-2092625 6283912
519 SNP_A-2291926 6297653
520 SNP_A-2258476 6297829
521 SNP_A-4207868 6307348
522 SNP_A-1961946 6308768
523 SNP_A-1961947 6309004
524 SNP_A-2261710 6311824
525 SNP_A-1821383 6312037
526 SNP_A-4197824 6312692
527 SNP_A-1954082 6315654
528 SNP_A-2155149 6315864
529 SNP_A-2214500 6315978
530 SNP_A-4232324 6319747
531 SNP_A-4198629 6329668
532 SNP_A-1961949 6352038
533 SNP_A-4226871 6382837
534 SNP_A-2080378 6413199
535 SNP_A-2116204 6437738
536 SNP_A-2100250 6443774
537 SNP_A-4222860 6445947
538 SNP_A-2167557 6457156
539 SNP_A-1846715 6466670
540 SNP_A-1921141 6468484
541 SNP_A-2127695 6471151
542 SNP_A-1871787 6471251
543 SNP_A-1872307 6474232
544 SNP_A-1819861 6493706
545 SNP_A-2298483 6501614
546 SNP_A-4218300 6512424
547 SNP_A-1805459 6512609
548 SNP_A-2222232 6524238
549 SNP_A-2097190 6532719
550 SNP_A-2299563 6539922
551 SNP_A-2024804 6559000
552 SNP_A-4229178 6574486
553 SNP_A-4204680 6584064
554 SNP_A-2080296 6645259
555 SNP_A-2181234 6652095
556 SNP_A-1918236 6655887
557 SNP_A-1803262 6679082
558 SNP_A-4207874 6703172
559 SNP_A-1961963 6704982
560 SNP_A-1961965 6705462
561 SNP_A-2130359 6713817
562 SNP_A-2122568 6753810
563 SNP_A-1961970 6775163
564 SNP_A-2219816 6778142
565 SNP_A-1813256 6780866
566 SNP_A-1868095 6803471
567 SNP_A-1793517 6824748
568 SNP_A-1865387 6846769
569 SNP_A-2114369 6855044
570 SNP_A-2158457 6856797
571 SNP_A-2085383 6861502
572 SNP_A-4207880 6873584
573 SNP_A-1832354 6884946
574 SNP_A-2294750 6914313
575 SNP_A-1784617 6942626
576 SNP_A-2192691 6942801
577 SNP_A-2260560 6946103
578 SNP_A-4207882 6979574
579 SNP_A-2132299 6990174
580 SNP_A-2058331 6990386
581 SNP_A-1889679 6993848
582 SNP_A-1798308 6995482
583 SNP_A-1957738 7009781
584 SNP_A-2171495 7032516
585 SNP_A-2089027 7033528
586 SNP_A-1921695 7048382
587 SNP_A-4206634 7057359
588 SNP_A-2153493 7057623
589 SNP_A-2039858 7058144
590 SNP_A-4230091 7059415
591 SNP_A-2242505 7059631
592 SNP_A-1813388 7065424
593 SNP_A-2184797 7066960
594 SNP_A-2084035 7067662
595 SNP_A-1789877 7068525
596 SNP_A-1845014 7068995
597 SNP_A-1794705 7075683
598 SNP_A-2145958 7077221
599 SNP_A-2192597 7084739
600 SNP_A-2130332 7094834
601 SNP_A-2307629 7103901
602 SNP_A-2281799 7135053
603 SNP_A-2152408 7146820
604 SNP_A-2115318 7165870
605 SNP_A-1841164 7166716
606 SNP_A-2186203 7169660
607 SNP_A-2049548 7179532
608 SNP_A-2234688 7180282
609 SNP_A-1857728 7180407
610 SNP_A-4200839 7180584
611 SNP_A-1961986 7201042
612 SNP_A-1961987 7212768
613 SNP_A-1961988 7212994
614 SNP_A-1811557 7222107
615 SNP_A-4232275 7226523
616 SNP_A-1847977 7227687
617 SNP_A-2216933 7240766
618 SNP_A-2123099 7241076
619 SNP_A-1787286 7242030
620 SNP_A-1961989 7244565
621 SNP_A-2143795 7257307
622 SNP_A-2308287 7257904
623 SNP_A-2248128 7268367
624 SNP_A-1798440 7283006
625 SNP_A-2232199 7289140
626 SNP_A-1877170 7304898
627 SNP_A-2154699 7306611
628 SNP_A-1951751 7322405
629 SNP_A-2059265 7323226
630 SNP_A-1961999 7323351
631 SNP_A-1962000 7323518
632 SNP_A-2193658 7334345
633 SNP_A-2060157 7334522
634 SNP_A-4201686 7334973
635 SNP_A-1867296 7344764
636 SNP_A-4221544 7356841
637 SNP_A-1863817 7363078
638 SNP_A-2086865 7371811
639 SNP_A-2294972 7394637
640 SNP_A-1832303 7419718
641 SNP_A-2083084 7419924
642 SNP_A-2111686 7435071
643 SNP_A-1962003 7450886
644 SNP_A-1941685 7482219
645 SNP_A-4198456 7500213
646 SNP_A-1798075 7515976
647 SNP_A-1810161 7520830
648 SNP_A-2006117 7523399
649 SNP_A-2046982 7523633
650 SNP_A-1962007 7526118
651 SNP_A-4234159 7529134
652 SNP_A-4207497 7529147
653 SNP_A-1962008 7548910
654 SNP_A-2029998 7564458
655 SNP_A-4231747 7610652
656 SNP_A-2260035 7618312
657 SNP_A-2098938 7619487
658 SNP_A-2046274 7623514
659 SNP_A-1854864 7623747
660 SNP_A-4222325 7625142
661 SNP_A-1920878 7628149
662 SNP_A-1913497 7669233
663 SNP_A-2109866 7669374
664 SNP_A-2038926 7671331
665 SNP_A-2069450 7671868
666 SNP_A-2197838 7671909
667 SNP_A-1931031 7682595
668 SNP_A-2253907 7735087
669 SNP_A-1918766 7746857
670 SNP_A-1962015 7753602
671 SNP_A-1962016 7754047
672 SNP_A-4235812 7798627
673 SNP_A-2157598 7808573
674 SNP_A-1899639 7811301
675 SNP_A-2174136 7859942
676 SNP_A-1930737 7885726
677 SNP_A-2167052 7886271
678 SNP_A-2047555 7886353
679 SNP_A-1906816 7886758
680 SNP_A-4201651 7894562
681 SNP_A-2205703 7910842
682 SNP_A-1962019 7919033
683 SNP_A-1962020 7919221
684 SNP_A-1846167 7921137
685 SNP_A-2050361 7921230
686 SNP_A-4233336 7937753
687 SNP_A-4237400 7937769
688 SNP_A-2046239 7956645
689 SNP_A-1962021 7962814
690 SNP_A-1820804 7973419
691 SNP_A-2139384 7977620
692 SNP_A-2240835 7997153
693 SNP_A-4196269 8012083
694 SNP_A-1797091 8012609
695 SNP_A-2145777 8016073
696 SNP_A-1788518 8018726
697 SNP_A-1797567 8018788
698 SNP_A-1962023 8019566
699 SNP_A-4234280 8024834
700 SNP_A-2033365 8024886
701 SNP_A-1891759 8025071
702 SNP_A-2292388 8032099
703 SNP_A-2209354 8032751
704 SNP_A-4203887 8033233
705 SNP_A-1962024 8083487
706 SNP_A-2232910 8096186
707 SNP_A-1903870 8101626
708 SNP_A-1817306 8121521
709 SNP_A-2139322 8133855
710 SNP_A-2276696 8146935
711 SNP_A-2248680 8152690
712 SNP_A-4207895 8190471
713 SNP_A-2115440 8190677
714 SNP_A-1834122 8208170
715 SNP_A-4221723 8208288
716 SNP_A-1783719 8220422
717 SNP_A-2031921 8314297
718 SNP_A-1808390 8388553
719 SNP_A-2258803 8388687
720 SNP_A-1938495 8393065
721 SNP_A-1822300 8393114
722 SNP_A-4207896 8404747
723 SNP_A-4207897 8405195
724 SNP_A-1962039 8405236
725 SNP_A-4199845 8418924
726 SNP_A-2119202 8419189
727 SNP_A-2134456 8424878
728 SNP_A-2285546 8425531
729 SNP_A-1801419 8437959
730 SNP_A-2306839 8438072
731 SNP_A-2122604 8438778
732 SNP_A-1799393 8455400
733 SNP_A-2103637 8466891
734 SNP_A-1850092 8471504
735 SNP_A-1875674 8494812
736 SNP_A-1934318 8510586
737 SNP_A-2105754 8510860
738 SNP_A-2006122 8531835
739 SNP_A-2029423 8570511
740 SNP_A-1883625 8576300
741 SNP_A-2310190 8608610
742 SNP_A-2041133 8611684
743 SNP_A-1905214 8631875
744 SNP_A-2199246 8635741
745 SNP_A-1892134 8635881
746 SNP_A-1889496 8636057
747 SNP_A-2312427 8645910
748 SNP_A-1876507 8673881
749 SNP_A-2113108 8697275
750 SNP_A-2228688 8703783
751 SNP_A-2041545 8746096
752 SNP_A-2006123 8780973
753 SNP_A-1962047 8835428
754 SNP_A-4195328 8885897
755 SNP_A-4201984 8886008
756 SNP_A-2163023 8903575
757 SNP_A-1907334 8938412
758 SNP_A-1888534 8947053
759 SNP_A-2161048 9031194
760 SNP_A-1943668 9152306
761 SNP_A-2059863 9159878
762 SNP_A-2038651 9167458
763 SNP_A-1855300 9167489
764 SNP_A-1887674 9181327
765 SNP_A-2239214 9195063
766 SNP_A-2209172 9225351
767 SNP_A-2295618 9245644
768 SNP_A-2201217 9273194
769 SNP_A-4240055 9284897
770 SNP_A-1861492 9298717
771 SNP_A-1923751 9307843
772 SNP_A-2211036 9320439
773 SNP_A-1856571 9335725
774 SNP_A-1897461 9356883
775 SNP_A-4196261 9358353
776 SNP_A-2225078 9375632
777 SNP_A-2142936 9375911
778 SNP_A-4222610 9376857
779 SNP_A-4203682 9426581
780 SNP_A-2191097 9464622
781 SNP_A-2103903 9464814
782 SNP_A-2122242 9491117
783 SNP_A-2040855 9535098
784 SNP_A-2037958 9550588
785 SNP_A-1935335 9563240
786 SNP_A-2165763 9563839
787 SNP_A-1962063 9579661
788 SNP_A-1962064 9580271
789 SNP_A-2136686 9601147
790 SNP_A-1906106 9614622
791 SNP_A-1962069 9653517
792 SNP_A-1905922 9668060
793 SNP_A-2084263 9684892
794 SNP_A-1864359 9694020
795 SNP_A-4195778 9704146
796 SNP_A-2047421 9713208
797 SNP_A-1840967 9753029
798 SNP_A-2103544 9767789
799 SNP_A-2112560 9782998
800 SNP_A-2257286 9786718
801 SNP_A-2088047 9807603
802 SNP_A-2283096 9808013
803 SNP_A-4196994 9808255
804 SNP_A-1956698 9821239
805 SNP_A-2245892 9839708
806 SNP_A-2277652 9848545
807 SNP_A-4222466 9858980
808 SNP_A-2089296 9908978
809 SNP_A-2045260 9911541
810 SNP_A-1962076 9925182
811 SNP_A-2233179 9926323
812 SNP_A-2130949 9946891
813 SNP_A-4200138 9948855
814 SNP_A-2274546 9953321
815 SNP_A-4221965 9963734
816 SNP_A-1824171 9964148
817 SNP_A-4207900 9964947
818 SNP_A-1807779 9966952
819 SNP_A-2177859 9969662
820 SNP_A-2139871 9969708
821 SNP_A-1930328 9973969
822 SNP_A-2050928 9982242
823 SNP_A-2201830 10003173
824 SNP_A-2107456 10015678
825 SNP_A-4205249 10042107
826 SNP_A-1962080 10047562
827 SNP_A-1962081 10058102
828 SNP_A-1962082 10058642
829 SNP_A-2151719 10094609
830 SNP_A-4196477 10111643
831 SNP_A-2265785 10112991
832 SNP_A-2099163 10152028
833 SNP_A-2310938 10154345
834 SNP_A-1962083 10193197
835 SNP_A-1962084 10193265
836 SNP_A-4230625 10203817
837 SNP_A-2201511 10203917
838 SNP_A-1946378 10223192
839 SNP_A-2292729 10223379
840 SNP_A-4239828 10232047
841 SNP_A-2219383 10238661
842 SNP_A-4201948 10340390
843 SNP_A-2300196 10345218
844 SNP_A-2187205 10454767
845 SNP_A-1827939 10471349
846 SNP_A-2073940 10533665
847 SNP_A-1803228 10565341
848 SNP_A-2231261 10566308
849 SNP_A-2094186 10589484
850 SNP_A-2144022 10589804
851 SNP_A-2164666 10635165
852 SNP_A-1909247 10637505
853 SNP_A-2146847 10638661
854 SNP_A-2097209 10639093
855 SNP_A-4227302 10649659
856 SNP_A-4236028 10649675
857 SNP_A-1806690 10650639
858 SNP_A-2084571 10651643
859 SNP_A-1962097 10658292
860 SNP_A-2026249 10664464
861 SNP_A-2293180 10675008
862 SNP_A-4221155 10678025
863 SNP_A-1789690 10793409
864 SNP_A-2029182 10793873
865 SNP_A-1841347 10845838
866 SNP_A-2193381 10846228
867 SNP_A-1962100 10852675
868 SNP_A-4207903 10865391
869 SNP_A-4196743 10865444
870 SNP_A-2095897 10865541
871 SNP_A-1962109 10865999
872 SNP_A-2165532 10866282
873 SNP_A-4216146 10869362
874 SNP_A-2097833 10875063
875 SNP_A-1801521 10896161
876 SNP_A-2210411 10935452
877 SNP_A-1912572 10948507
878 SNP_A-1782545 10948881
879 SNP_A-1788984 10949239
880 SNP_A-1785110 10950725
881 SNP_A-1818735 10951018
882 SNP_A-2156108 10962525
883 SNP_A-2282510 10978607
884 SNP_A-2263292 11003195
885 SNP_A-4221946 11003391
886 SNP_A-2061993 11010852
887 SNP_A-2006134 11020947
888 SNP_A-1935016 11024696
889 SNP_A-4234323 11030982
890 SNP_A-1789967 11052055
891 SNP_A-4216780 11052572
892 SNP_A-1886673 11052591
893 SNP_A-4228800 11062090
894 SNP_A-2006135 11069048
895 SNP_A-2194316 11077915
896 SNP_A-1896211 11079420
897 SNP_A-1863487 11079731
898 SNP_A-2039536 11086479
899 SNP_A-2242076 11106583
900 SNP_A-2183175 11107300
901 SNP_A-2205578 11198552
902 SNP_A-2115028 11238328
903 SNP_A-4207906 11250659
904 SNP_A-1962115 11257649
905 SNP_A-1865894 11268055
906 SNP_A-2159529 11298564
907 SNP_A-4194175 11301969
908 SNP_A-1855438 11303026
909 SNP_A-4195335 11303285
910 SNP_A-4228981 11311123
911 SNP_A-2152190 11366409
912 SNP_A-2285078 11420107
913 SNP_A-1854303 11426931
914 SNP_A-2122374 11429488
915 SNP_A-4219034 11448586
916 SNP_A-2006138 11449341
917 SNP_A-2195909 11454903
918 SNP_A-2066683 11478414
919 SNP_A-2269819 11479223
920 SNP_A-4233104 11490266
921 SNP_A-1888162 11490357
922 SNP_A-2227026 11592923
923 SNP_A-2069185 11594900
924 SNP_A-4192895 11649225
925 SNP_A-2266450 11649297
926 SNP_A-1812693 11687225
927 SNP_A-1941219 11688136
928 SNP_A-2115176 11704690
929 SNP_A-2006141 11707436
930 SNP_A-1807707 11726315
931 SNP_A-2087689 11749187
932 SNP_A-4220614 11749954
933 SNP_A-2095842 11753310
934 SNP_A-2096923 11758552
935 SNP_A-2237722 11760389
936 SNP_A-2303503 11769761
937 SNP_A-2299274 11770058
938 SNP_A-2138435 11784876
939 SNP_A-2258203 11787023
940 SNP_A-4199898 11830889
941 SNP_A-2218288 11832392
942 SNP_A-2126823 11832672
943 SNP_A-1867795 11847730
944 SNP_A-2039470 11909044
945 SNP_A-2072152 11962723
946 SNP_A-1870436 11962908
947 SNP_A-1837506 11985712
948 SNP_A-2313444 11986833
949 SNP_A-2312435 11996161
950 SNP_A-1884563 12007398
951 SNP_A-1929857 12019505
952 SNP_A-1962127 12028711
953 SNP_A-2276045 12031594
954 SNP_A-2229805 12036785
955 SNP_A-2267863 12038713
956 SNP_A-1943049 12051117
957 SNP_A-2191114 12056670
958 SNP_A-1878321 12060549
959 SNP_A-2135039 12061486
960 SNP_A-2056871 12063463
961 SNP_A-1895673 12063796
962 SNP_A-4232430 12064320
963 SNP_A-2286552 12064627
964 SNP_A-4200245 12067132
965 SNP_A-1933911 12067567
966 SNP_A-1962129 12067818
967 SNP_A-1962130 12067857
968 SNP_A-2024674 12084327
969 SNP_A-1962133 12112349
970 SNP_A-4201251 12115499
971 SNP_A-1962134 12116669
972 SNP_A-2282835 12164208
973 SNP_A-1962143 12165935
974 SNP_A-2060734 12183816
975 SNP_A-1918210 12186199
976 SNP_A-1890279 12188138
977 SNP_A-2190974 12200726
978 SNP_A-2096518 12200951
979 SNP_A-2157486 12221040
980 SNP_A-4207908 12222204
981 SNP_A-4222986 12233042
982 SNP_A-2217340 12233521
983 SNP_A-2296511 12235917
984 SNP_A-1954324 12239839
985 SNP_A-2225251 12252789
986 SNP_A-2189332 12257527
987 SNP_A-2111795 12260177
988 SNP_A-1962145 12272115
989 SNP_A-1912190 12279957
990 SNP_A-2173034 12281000
991 SNP_A-2145039 12282715
992 SNP_A-1931993 12316501
993 SNP_A-2203023 12319436
994 SNP_A-1781578 12320731
995 SNP_A-1962146 12324257
996 SNP_A-1832230 12332046
997 SNP_A-2101029 12333391
998 SNP_A-4221919 12335521
999 SNP_A-2302296 12335983
1000 SNP_A-2270783 12339574
1001 SNP_A-1962147 12348891
1002 SNP_A-1803304 12355644
1003 SNP_A-1954495 12368291
1004 SNP_A-1930548 12417166
1005 SNP_A-1958742 12441172
1006 SNP_A-2136051 12448648
1007 SNP_A-1784316 12486354
1008 SNP_A-4193801 12490398
1009 SNP_A-2102273 12494255
1010 SNP_A-1943019 12496630
1011 SNP_A-2058480 12496917
1012 SNP_A-1962153 12506659
1013 SNP_A-1962154 12509146
1014 SNP_A-4200567 12534958
1015 SNP_A-1952413 12536048
1016 SNP_A-2006146 12576263
1017 SNP_A-1844406 12577599
1018 SNP_A-4222285 12602820
1019 SNP_A-2141894 12603372
1020 SNP_A-2186486 12605903
1021 SNP_A-1962156 12645067
1022 SNP_A-1918294 12662871
1023 SNP_A-1937301 12694310
1024 SNP_A-2297008 12697264
1025 SNP_A-1894410 12699072
1026 SNP_A-1887022 12700041
1027 SNP_A-2279671 12705364
1028 SNP_A-1909988 12712291
1029 SNP_A-4230834 12720996
1030 SNP_A-2237308 12723431
1031 SNP_A-2245535 12739326
1032 SNP_A-1962160 12746424
1033 SNP_A-1962161 12746697
1034 SNP_A-2213200 12751621
1035 SNP_A-2279980 12758896
1036 SNP_A-1861732 12781221
1037 SNP_A-1962165 12785443
1038 SNP_A-2179831 12789114
1039 SNP_A-4241171 12793919
1040 SNP_A-1872920 12796093
1041 SNP_A-1870080 12796119
1042 SNP_A-2179796 12815911
1043 SNP_A-1795266 12879766
1044 SNP_A-2060999 12887823
1045 SNP_A-2173415 12916983
1046 SNP_A-1962169 12991013
1047 SNP_A-4207909 12998058
1048 SNP_A-1955888 13000852
1049 SNP_A-1887872 13001247
1050 SNP_A-1855352 13006523
1051 SNP_A-2261328 13037462
1052 SNP_A-2055553 13048314
1053 SNP_A-1786285 13059390
1054 SNP_A-2223699 13077798
1055 SNP_A-4207910 13083820
1056 SNP_A-1816435 13110299
1057 SNP_A-2242897 13113526
1058 SNP_A-4207911 13120382
1059 SNP_A-1962172 13122117
1060 SNP_A-1824052 13162859
1061 SNP_A-2152348 13178954
1062 SNP_A-1829753 13236935
1063 SNP_A-4193795 13238513
1064 SNP_A-1874636 13240672
1065 SNP_A-1822211 13248299
1066 SNP_A-1931138 13277589
1067 SNP_A-1902136 13277988
1068 SNP_A-1962175 13287544
1069 SNP_A-2292489 13297483
1070 SNP_A-1832251 13299555
1071 SNP_A-2046787 13313164
1072 SNP_A-1816625 13334160
1073 SNP_A-1918190 13398164
1074 SNP_A-2274768 13426410
1075 SNP_A-2063575 13431747
1076 SNP_A-2242639 13519088
1077 SNP_A-2068020 13534032
1078 SNP_A-1962182 13536021
1079 SNP_A-1913438 13544455
1080 SNP_A-2080353 13548812
1081 SNP_A-2085250 13569546
1082 SNP_A-2138244 13595142
1083 SNP_A-2176606 13597311
1084 SNP_A-1962184 13597890
1085 SNP_A-2159756 13602581
1086 SNP_A-2043555 13603158
1087 SNP_A-4217568 13603353
1088 SNP_A-4200970 13603732
1089 SNP_A-1934481 13604321
1090 SNP_A-2118459 13607504
1091 SNP_A-4206645 13640431
1092 SNP_A-2204208 13640819
1093 SNP_A-2289658 13661320
1094 SNP_A-2036721 13689329
1095 SNP_A-2295847 13710443
1096 SNP_A-1890940 13721877
1097 SNP_A-4228962 13727580
1098 SNP_A-2267373 13780179
1099 SNP_A-2157577 13825283
1100 SNP_A-4229325 13851835
1101 SNP_A-2022258 13868209
1102 SNP_A-2096191 13873078
1103 SNP_A-2289288 13905981
1104 SNP_A-1884801 13906645
1105 SNP_A-1962193 13915732
1106 SNP_A-2201690 13916996
1107 SNP_A-1962194 13937893
1108 SNP_A-2060147 13964040
1109 SNP_A-1817105 13979556
1110 SNP_A-2061446 13982773
1111 SNP_A-4207914 14012242
1112 SNP_A-4206144 14129817
1113 SNP_A-4230164 14145421
1114 SNP_A-1843880 14152703
1115 SNP_A-2025484 14171758
1116 SNP_A-2175888 14171842
1117 SNP_A-2153144 14226414
1118 SNP_A-4230085 14230611
1119 SNP_A-2128629 14234365
1120 SNP_A-2241565 14234498
1121 SNP_A-2058828 14239179
1122 SNP_A-2211238 14244024
1123 SNP_A-2058509 14249978
1124 SNP_A-2181002 14250354
1125 SNP_A-1815153 14277550
1126 SNP_A-2118486 14279702
1127 SNP_A-1872988 14280048
1128 SNP_A-1788045 14280088
1129 SNP_A-4227419 14280928
1130 SNP_A-4202081 14281114
1131 SNP_A-2185085 14281408
1132 SNP_A-4226446 14281586
1133 SNP_A-4235711 14281662
1134 SNP_A-2076171 14286419
1135 SNP_A-2217207 14299563
1136 SNP_A-1962203 14346299
1137 SNP_A-4231674 14346915
1138 SNP_A-2069456 14405331
1139 SNP_A-1841497 14405851
1140 SNP_A-2262661 14423400
1141 SNP_A-1962204 14426833
1142 SNP_A-1866754 14475445
1143 SNP_A-2070467 14482859
1144 SNP_A-1886143 14489195
1145 SNP_A-4207916 14493699
1146 SNP_A-4207917 14496377
1147 SNP_A-4207918 14496467
1148 SNP_A-2141314 14515719
1149 SNP_A-2230401 14536142
1150 SNP_A-2164595 14537928
1151 SNP_A-2270163 14538029
1152 SNP_A-2047417 14565881
1153 SNP_A-4232597 14566359
1154 SNP_A-2101010 14569339
1155 SNP_A-2077532 14577348
1156 SNP_A-1881871 14583293
1157 SNP_A-2314950 14591253
1158 SNP_A-2278864 14599225
1159 SNP_A-2170340 14599340
1160 SNP_A-1886239 14609386
1161 SNP_A-4196575 14617908
1162 SNP_A-1924490 14623802
1163 SNP_A-2217061 14629872
1164 SNP_A-2103943 14630177
1165 SNP_A-2086305 14655550
1166 SNP_A-2133793 14700592
1167 SNP_A-1936429 14774365
1168 SNP_A-2254364 14778585
1169 SNP_A-2306338 14825449
1170 SNP_A-1807019 14828630
1171 SNP_A-4193121 14871034
1172 SNP_A-4239117 14898745
1173 SNP_A-2035453 14902530
1174 SNP_A-1940256 14920498
1175 SNP_A-1954139 14939792
1176 SNP_A-2237409 14942545
1177 SNP_A-1962213 14960198
1178 SNP_A-4207447 14981797
1179 SNP_A-4219682 14992157
1180 SNP_A-1962215 14999712
1181 SNP_A-1962216 15000283
1182 SNP_A-4207920 15008255
1183 SNP_A-4222735 15009017
1184 SNP_A-1904258 15052069
1185 SNP_A-2089157 15089792
1186 SNP_A-4229957 15090000
1187 SNP_A-2297959 15090356
1188 SNP_A-1921084 15094005
1189 SNP_A-2079509 15094380
1190 SNP_A-2130906 15095398
1191 SNP_A-1786047 15107297
1192 SNP_A-2135647 15111270
1193 SNP_A-2280337 15111625
1194 SNP_A-1897374 15111754
1195 SNP_A-1809481 15112010
1196 SNP_A-2030556 15112049
1197 SNP_A-1897179 15116148
1198 SNP_A-4235239 15117685
1199 SNP_A-4205924 15118104
1200 SNP_A-2305882 15119602
1201 SNP_A-2075876 15132604
1202 SNP_A-1962226 15139806
1203 SNP_A-2210082 15172278
1204 SNP_A-1846465 15191384
1205 SNP_A-2177141 15224161
1206 SNP_A-1962232 15230792
1207 SNP_A-2135685 15239425
1208 SNP_A-2092554 15254022
1209 SNP_A-1789051 15269102
1210 SNP_A-2159205 15271367
1211 SNP_A-2094236 15274468
1212 SNP_A-2006159 15274664
1213 SNP_A-1936101 15288705
1214 SNP_A-1804679 15322218
1215 SNP_A-1928635 15327016
1216 SNP_A-1917533 15327046
1217 SNP_A-2117644 15350779
1218 SNP_A-4238537 15365353
1219 SNP_A-1936886 15368097
1220 SNP_A-2125411 15395815
1221 SNP_A-1820119 15413214
1222 SNP_A-4206248 15415425
1223 SNP_A-1802905 15435803
1224 SNP_A-1962233 15436040
1225 SNP_A-1962234 15465841
1226 SNP_A-2091937 15476649
1227 SNP_A-2039519 15486827
1228 SNP_A-1823251 15490285
1229 SNP_A-1908752 15517439
1230 SNP_A-2071461 15531129
1231 SNP_A-2087983 15573320
1232 SNP_A-1822336 15573608
1233 SNP_A-1871442 15587390
1234 SNP_A-2161815 15593605
1235 SNP_A-1962239 15615501
1236 SNP_A-2184497 15622395
1237 SNP_A-1962243 15666775
1238 SNP_A-1798017 15667150
1239 SNP_A-4207922 15700502
1240 SNP_A-1962244 15700587
1241 SNP_A-4207923 15721845
1242 SNP_A-1962245 15721907
1243 SNP_A-1962246 15724742
1244 SNP_A-2083937 15744518
1245 SNP_A-1956355 15746201
1246 SNP_A-4223735 15855995
1247 SNP_A-4199735 15879658
1248 SNP_A-2099305 15892005
1249 SNP_A-2129529 15895623
1250 SNP_A-1962256 15899357
1251 SNP_A-1962257 15899434
1252 SNP_A-1938873 15901951
1253 SNP_A-1962258 15916902
1254 SNP_A-2234425 15922327
1255 SNP_A-2157160 15932528
1256 SNP_A-2261656 15937470
1257 SNP_A-1941393 15948478
1258 SNP_A-2166558 15973590
1259 SNP_A-1921355 15978001
1260 SNP_A-2086292 16025574
1261 SNP_A-1937558 16046274
1262 SNP_A-1888188 16048369
1263 SNP_A-1887649 16054688
1264 SNP_A-2139008 16054750
1265 SNP_A-1951923 16055023
1266 SNP_A-2045480 16055062
1267 SNP_A-2053717 16055291
1268 SNP_A-1913625 16056330
1269 SNP_A-1854979 16060154
1270 SNP_A-4230064 16086822
1271 SNP_A-2215307 16103387
1272 SNP_A-1902168 16103905
1273 SNP_A-1812237 16122837
1274 SNP_A-2276703 16347571
1275 SNP_A-2230358 16348595
1276 SNP_A-2145175 16371758
1277 SNP_A-1962264 16372889
1278 SNP_A-4221431 16378268
1279 SNP_A-2022077 16378487
1280 SNP_A-4207925 16406714
1281 SNP_A-4207926 16408444
1282 SNP_A-2190400 16453092
1283 SNP_A-2182934 16466742
1284 SNP_A-2066680 16472596
1285 SNP_A-2120862 16495953
1286 SNP_A-4203979 16499256
1287 SNP_A-2037463 16516774
1288 SNP_A-4200220 16526975
1289 SNP_A-1852230 16528906
1290 SNP_A-2060195 16537211
1291 SNP_A-2221324 16557309
1292 SNP_A-2272500 16558217
1293 SNP_A-1844429 16576876
1294 SNP_A-2204696 16581786
1295 SNP_A-1962273 16597409
1296 SNP_A-2314660 16598913
1297 SNP_A-2186991 16602636
1298 SNP_A-2132549 16603848
1299 SNP_A-2191497 16608383
1300 SNP_A-1911213 16668165
1301 SNP_A-1864318 16668834
1302 SNP_A-2127777 16718083
1303 SNP_A-4233872 16767735
1304 SNP_A-2132295 16807399
1305 SNP_A-1883497 16813921
1306 SNP_A-4207927 16814603
1307 SNP_A-1829486 16845359
1308 SNP_A-4214553 16847181
1309 SNP_A-1955676 16857030
1310 SNP_A-2150246 16885255
1311 SNP_A-2044767 16901290
1312 SNP_A-2249596 16911499
1313 SNP_A-2127807 16911632
1314 SNP_A-2160137 16912601
1315 SNP_A-1962279 16925212
1316 SNP_A-2120568 16925559
1317 SNP_A-1919976 16925669
1318 SNP_A-1916081 16925756
1319 SNP_A-2069079 16966596
1320 SNP_A-2006166 17005169
1321 SNP_A-2247416 17006372
1322 SNP_A-1838268 17029304
1323 SNP_A-4193079 17034520
1324 SNP_A-1917868 17074717
1325 SNP_A-1962288 17085138
1326 SNP_A-1962289 17112054
1327 SNP_A-1962290 17112814
1328 SNP_A-2166444 17122361
1329 SNP_A-2286164 17135415
1330 SNP_A-4207931 17161470
1331 SNP_A-2249540 17168876
1332 SNP_A-2166976 17170134
1333 SNP_A-2205356 17178028
1334 SNP_A-2195712 17237305
1335 SNP_A-2228528 17251681
1336 SNP_A-1962294 17260029
1337 SNP_A-2314086 17267368
1338 SNP_A-1962295 17278919
1339 SNP_A-1962296 17295799
1340 SNP_A-2255058 17321779
1341 SNP_A-1828798 17322130
1342 SNP_A-2166675 17322876
1343 SNP_A-2221470 17330744
1344 SNP_A-2137345 17333135
1345 SNP_A-2203242 17333317
1346 SNP_A-1829776 17340539
1347 SNP_A-1823625 17358219
1348 SNP_A-2283945 17366374
1349 SNP_A-1903669 17381112
1350 SNP_A-2143411 17381531
1351 SNP_A-1897296 17518083
1352 SNP_A-2101426 17526307
1353 SNP_A-1916646 17541529
1354 SNP_A-1962302 17576177
1355 SNP_A-2128797 17601680
1356 SNP_A-1786921 17632637
1357 SNP_A-2006170 17638115
1358 SNP_A-2108438 17648861
1359 SNP_A-1926575 17652584
1360 SNP_A-2253022 17653994
1361 SNP_A-1952421 17655696
1362 SNP_A-1811590 17658383
1363 SNP_A-2092318 17662769
1364 SNP_A-2053162 17697933
1365 SNP_A-2203886 17698235
1366 SNP_A-4198103 17698545
1367 SNP_A-2156312 17701877
1368 SNP_A-2221091 17740586
1369 SNP_A-1901548 17796756
1370 SNP_A-1801941 17804904
1371 SNP_A-1880794 17812130
1372 SNP_A-2044379 17813763
1373 SNP_A-2052200 17822243
1374 SNP_A-2259567 17852947
1375 SNP_A-2024711 17863407
1376 SNP_A-4223795 17872800
1377 SNP_A-2224456 17880269
1378 SNP_A-2147657 17887197
1379 SNP_A-2034459 17901246
1380 SNP_A-2173789 17912687
1381 SNP_A-2243616 17920649
1382 SNP_A-2138030 17921874
1383 SNP_A-1962314 17962686
1384 SNP_A-1962315 17962931
1385 SNP_A-1875617 17977270
1386 SNP_A-2286151 17978264
1387 SNP_A-2084664 17978786
1388 SNP_A-1785934 17980717
1389 SNP_A-1962316 17985679
1390 SNP_A-2027205 17996235
1391 SNP_A-2216629 18002437
1392 SNP_A-1791225 18011414
1393 SNP_A-2267969 18039601
1394 SNP_A-2021868 18048653
1395 SNP_A-1857126 18055751
1396 SNP_A-2095010 18069894
1397 SNP_A-1861863 18110710
1398 SNP_A-2141281 18111349
1399 SNP_A-2089896 18120400
1400 SNP_A-1845548 18124249
1401 SNP_A-1787164 18133261
1402 SNP_A-2276585 18139101
1403 SNP_A-2156368 18139491
1404 SNP_A-2198015 18158124
1405 SNP_A-2136079 18231836
1406 SNP_A-2105157 18246153
1407 SNP_A-1952344 18368446
1408 SNP_A-1840429 18379680
1409 SNP_A-1807093 18408242
1410 SNP_A-2103479 18412225
1411 SNP_A-4196708 18434488
1412 SNP_A-2236096 18435090
1413 SNP_A-1789171 18439969
1414 SNP_A-2099111 18440461
1415 SNP_A-2129938 18441578
1416 SNP_A-1908377 18447464
1417 SNP_A-1796634 18454658
1418 SNP_A-2006176 18454676
1419 SNP_A-2163274 18455232
1420 SNP_A-4227287 18464131
1421 SNP_A-2184156 18466675
1422 SNP_A-2142510 18467067
1423 SNP_A-2041936 18467092
1424 SNP_A-1928710 18473647
1425 SNP_A-1908181 18473862
1426 SNP_A-1946248 18512168
1427 SNP_A-2210346 18536715
1428 SNP_A-2184940 18576018
1429 SNP_A-1935998 18576365
1430 SNP_A-1947394 18582886
1431 SNP_A-2293109 18691953
1432 SNP_A-2163927 18700310
1433 SNP_A-2290803 18725621
1434 SNP_A-4222166 18729707
1435 SNP_A-1829577 18731669
1436 SNP_A-1891728 18748267
1437 SNP_A-1806451 18766189
1438 SNP_A-2121497 18773644
1439 SNP_A-2135695 18818395
1440 SNP_A-1902193 18819735
1441 SNP_A-2275550 18825441
1442 SNP_A-4214554 18827466
1443 SNP_A-4232832 18829315
1444 SNP_A-2241013 18836932
1445 SNP_A-4216783 18844265
1446 SNP_A-2118554 18865885
1447 SNP_A-1882714 18876506
1448 SNP_A-2006183 18876595
1449 SNP_A-2301602 18897446
1450 SNP_A-2088690 18929103
1451 SNP_A-2139312 18935192
1452 SNP_A-2250644 18952470
1453 SNP_A-2098474 18953213
1454 SNP_A-1810695 18953290
1455 SNP_A-1962339 18969290
1456 SNP_A-4223045 18977485
1457 SNP_A-1803996 18998937
1458 SNP_A-4221795 19014768
1459 SNP_A-1884368 19089368
1460 SNP_A-2030128 19093252
1461 SNP_A-4199504 19093712
1462 SNP_A-1943907 19099381
1463 SNP_A-4205448 19173846
1464 SNP_A-1943148 19183315
1465 SNP_A-1856830 19184284
1466 SNP_A-2266252 19184449
1467 SNP_A-2067568 19208238
1468 SNP_A-4207939 19231559
1469 SNP_A-4228084 19232766
1470 SNP_A-4220122 19233463
1471 SNP_A-2063988 19304869
1472 SNP_A-1819039 19312191
1473 SNP_A-1905624 19315168
1474 SNP_A-1926201 19315246
1475 SNP_A-2133113 19315301
1476 SNP_A-1938365 19315503
1477 SNP_A-2286734 19319677
1478 SNP_A-4207940 19324066
1479 SNP_A-2175226 19329316
1480 SNP_A-1885049 19332690
1481 SNP_A-1938752 19336556
1482 SNP_A-2166793 19346582
1483 SNP_A-1905496 19357020
1484 SNP_A-1962343 19364082
1485 SNP_A-4207941 19364386
1486 SNP_A-1962344 19364510
1487 SNP_A-2303604 19364727
1488 SNP_A-2135047 19387653
1489 SNP_A-4229994 19391985
1490 SNP_A-1903808 19424454
1491 SNP_A-4192704 19437123
1492 SNP_A-1852439 19456766
1493 SNP_A-2226153 19480432
1494 SNP_A-1962348 19492530
1495 SNP_A-1860034 19509666
1496 SNP_A-4227841 19510129
1497 SNP_A-1830664 19525215
1498 SNP_A-2147583 19544796
1499 SNP_A-1962353 19558919
1500 SNP_A-2147643 19559562
1501 SNP_A-1962354 19565318
1502 SNP_A-2284085 19569440
1503 SNP_A-4194904 19569562
1504 SNP_A-1962355 19593276
1505 SNP_A-2262876 19594661
1506 SNP_A-4220812 19595627
1507 SNP_A-2098471 19595772
1508 SNP_A-4219349 19619489
1509 SNP_A-4202124 19619870
1510 SNP_A-2254660 19628639
1511 SNP_A-2043974 19654032
1512 SNP_A-2096687 19654775
1513 SNP_A-2142157 19656196
1514 SNP_A-2262702 19656240
1515 SNP_A-4221319 19659672
1516 SNP_A-1962357 19661319
1517 SNP_A-2181822 19661711
1518 SNP_A-1942064 19662500
1519 SNP_A-2266397 19674581
1520 SNP_A-2313965 19674730
1521 SNP_A-2277633 19674758
1522 SNP_A-1896853 19674866
1523 SNP_A-1800034 19698194
1524 SNP_A-1812543 19701095
1525 SNP_A-1814504 19704851
1526 SNP_A-1787099 19706232
1527 SNP_A-2233192 19713072
1528 SNP_A-2173870 19746888
1529 SNP_A-1962361 19767139
1530 SNP_A-4207942 19767453
1531 SNP_A-2168311 19774746
1532 SNP_A-1962363 19774768
1533 SNP_A-1785644 19785974
1534 SNP_A-2170984 19795350
1535 SNP_A-2196781 19821977
1536 SNP_A-2227433 19855190
1537 SNP_A-1962366 19860824
1538 SNP_A-1798312 19861394
1539 SNP_A-4239015 19909546
1540 SNP_A-2147636 19914274
1541 SNP_A-2108084 19935939
1542 SNP_A-2303860 19935993
1543 SNP_A-2114267 19936320
1544 SNP_A-4223551 19953884
1545 SNP_A-4235266 19954220
1546 SNP_A-1827571 20041296
1547 SNP_A-1810499 20064939
1548 SNP_A-2094049 20067535
1549 SNP_A-1945500 20164942
1550 SNP_A-2225319 20168380
1551 SNP_A-1816365 20174149
1552 SNP_A-2304673 20199718
1553 SNP_A-4207943 20214232
1554 SNP_A-1962372 20214264
1555 SNP_A-1889162 20251444
1556 SNP_A-1794475 20251924
1557 SNP_A-1935540 20354693
1558 SNP_A-2006198 20412915
1559 SNP_A-2291770 20469291
1560 SNP_A-1895223 20475832
1561 SNP_A-1824036 20481497
1562 SNP_A-2244610 20486423
1563 SNP_A-1962377 20528881
1564 SNP_A-1830990 20573470
1565 SNP_A-1793998 20575781
1566 SNP_A-2282919 20660569
1567 SNP_A-2116786 20660658
1568 SNP_A-2194039 20677138
1569 SNP_A-2267739 20741586
1570 SNP_A-2114816 20745537
1571 SNP_A-2121997 20745894
1572 SNP_A-2285828 20751900
1573 SNP_A-2006200 20760826
1574 SNP_A-1782002 20772248
1575 SNP_A-1878484 20833534
1576 SNP_A-4239550 20917396
1577 SNP_A-1896279 20920206
1578 SNP_A-2147851 20920253
1579 SNP_A-1849379 20925415
1580 SNP_A-4222023 20930541
1581 SNP_A-2136380 20942360
1582 SNP_A-2185230 20943032
1583 SNP_A-4199847 20999808
1584 SNP_A-4217710 21000031
1585 SNP_A-4195084 21042552
1586 SNP_A-2202577 21126995
1587 SNP_A-2156422 21154275
1588 SNP_A-1962391 21165196
1589 SNP_A-2039684 21202704
1590 SNP_A-4207944 21223320
1591 SNP_A-2063882 21224573
1592 SNP_A-2285930 21242524
1593 SNP_A-2006203 21247128
1594 SNP_A-4200610 21247194
1595 SNP_A-2298637 21250687
1596 SNP_A-1951344 21252721
1597 SNP_A-2228283 21259094
1598 SNP_A-1930963 21304963
1599 SNP_A-2308862 21305332
1600 SNP_A-2029358 21335797
1601 SNP_A-2252607 21361671
1602 SNP_A-2291074 21375142
1603 SNP_A-4228500 21377624
1604 SNP_A-2063323 21378334
1605 SNP_A-2243443 21378481
1606 SNP_A-1846714 21440730
1607 SNP_A-4229384 21443701
1608 SNP_A-1908449 21460584
1609 SNP_A-2271863 21465415
1610 SNP_A-2213195 21484029
1611 SNP_A-2284798 21525004
1612 SNP_A-2197320 21775714
1613 SNP_A-2264491 21796240
1614 SNP_A-1796380 21796630
1615 SNP_A-4196064 21885423
1616 SNP_A-2196712 21899222
1617 SNP_A-1962414 21909991
1618 SNP_A-1962415 21910174
1619 SNP_A-1892420 21913445
1620 SNP_A-4223572 21966561
1621 SNP_A-2246822 21967280
1622 SNP_A-1957106 21974989
1623 SNP_A-1933231 22260839
1624 SNP_A-4225015 22297345
1625 SNP_A-2239685 22303754
1626 SNP_A-2202590 22351984
1627 SNP_A-2067527 22394646
1628 SNP_A-4219955 22406506
1629 SNP_A-4207946 22429590
1630 SNP_A-4207947 22429605
1631 SNP_A-4228468 22465780
1632 SNP_A-1962420 22466143
1633 SNP_A-1846996 22468818
1634 SNP_A-2258933 22474801
1635 SNP_A-2041946 22475341
1636 SNP_A-2174845 22518287
1637 SNP_A-4207948 22518553
1638 SNP_A-1950337 22530122
1639 SNP_A-4220898 22565821
1640 SNP_A-2128997 22576792
1641 SNP_A-4193842 22585360
1642 SNP_A-1942804 22587066
1643 SNP_A-4238233 22595444
1644 SNP_A-2230861 22595861
1645 SNP_A-1962424 22606730
1646 SNP_A-2228839 22613069
1647 SNP_A-2181133 22630513
1648 SNP_A-2174337 22643138
1649 SNP_A-4237210 22688375
1650 SNP_A-1943975 22688577
1651 SNP_A-1788663 22700964
1652 SNP_A-4196069 22705757
1653 SNP_A-2100660 22739750
1654 SNP_A-2232692 22756991
1655 SNP_A-1962426 22766039
1656 SNP_A-2291048 22824602
1657 SNP_A-2095339 22825276
1658 SNP_A-2283150 22829111
1659 SNP_A-1896443 22856758
1660 SNP_A-4240407 22857012
1661 SNP_A-1956208 22902884
1662 SNP_A-2096195 22915635
1663 SNP_A-1834434 22916437
1664 SNP_A-4219038 22959054
1665 SNP_A-1962431 22960139
1666 SNP_A-1922078 22962404
1667 SNP_A-2248948 23030353
1668 SNP_A-1962433 23031558
1669 SNP_A-1817427 23032340
1670 SNP_A-2197680 23033036
1671 SNP_A-1962436 23073994
1672 SNP_A-1854720 23077855
1673 SNP_A-2290342 23079950
1674 SNP_A-2076457 23080185
1675 SNP_A-2238276 23080789
1676 SNP_A-4229417 23083731
1677 SNP_A-1793566 23088114
1678 SNP_A-4240486 23092874
1679 SNP_A-2042937 23096431
1680 SNP_A-1807643 23103360
1681 SNP_A-4225175 23132549
1682 SNP_A-2204149 23153536
1683 SNP_A-1962440 23182008
1684 SNP_A-1888707 23188284
1685 SNP_A-1798872 23191469
1686 SNP_A-2203653 23218714
1687 SNP_A-2071399 23276422
1688 SNP_A-1940719 23298920
1689 SNP_A-1874162 23368119
1690 SNP_A-1962454 23375678
1691 SNP_A-2048017 23377883
1692 SNP_A-4226066 23379382
1693 SNP_A-1962455 23403749
1694 SNP_A-1865185 23464343
1695 SNP_A-1792519 23469562
1696 SNP_A-1814856 23487805
1697 SNP_A-2176665 23503207
1698 SNP_A-1813948 23519201
1699 SNP_A-2314189 23533545
1700 SNP_A-1924434 23552791
1701 SNP_A-2110953 23564055
1702 SNP_A-2038214 23570199
1703 SNP_A-2078199 23613527
1704 SNP_A-2106387 23613548
1705 SNP_A-2218698 23613642
1706 SNP_A-2184191 23622236
1707 SNP_A-2077873 23627453
1708 SNP_A-1962460 23655125
1709 SNP_A-1962461 23782141
1710 SNP_A-4207950 23782590
1711 SNP_A-1962464 23786860
1712 SNP_A-1825107 23788320
1713 SNP_A-2037428 23798859
1714 SNP_A-1962466 23902957
1715 SNP_A-1944238 23914174
1716 SNP_A-4237671 23962820
1717 SNP_A-2294520 23977043
1718 SNP_A-1962467 23978082
1719 SNP_A-2191356 24023718
1720 SNP_A-2246340 24121646
1721 SNP_A-1785751 24142217
1722 SNP_A-2273110 24191098
1723 SNP_A-2087770 24195746
1724 SNP_A-1839839 24356058
1725 SNP_A-4197245 24400046
1726 SNP_A-1944067 24473387
1727 SNP_A-1792537 24495143
1728 SNP_A-2134382 24496795
1729 SNP_A-2137668 24534452
1730 SNP_A-2120669 24586072
1731 SNP_A-2243420 24592914
1732 SNP_A-4227174 24617313
1733 SNP_A-2040213 24734775
1734 SNP_A-2068696 24825721
1735 SNP_A-4207954 24848074
1736 SNP_A-2051830 24891130
1737 SNP_A-1962473 24961701
1738 SNP_A-2262428 24972389
1739 SNP_A-2052179 24984046
1740 SNP_A-2152506 24984411
1741 SNP_A-2199372 24989124
1742 SNP_A-4192843 25158078
1743 SNP_A-2222562 25216019
1744 SNP_A-1923033 25266813
1745 SNP_A-2163288 25331957
1746 SNP_A-4220211 25466318
1747 SNP_A-2207847 25486746
1748 SNP_A-1935523 25486872
1749 SNP_A-1933886 25497448
1750 SNP_A-1962479 25509652
1751 SNP_A-2105595 25512748
1752 SNP_A-2219772 25517495
1753 SNP_A-1919307 25550907
1754 SNP_A-1962480 25581414
1755 SNP_A-1962481 25583225
1756 SNP_A-1962482 25583943
1757 SNP_A-2277010 25607509
1758 SNP_A-1842672 25608174
1759 SNP_A-1955047 25609352
1760 SNP_A-1934404 25696756
1761 SNP_A-2084713 25741062
1762 SNP_A-4206310 25791581
1763 SNP_A-2219575 25824008
1764 SNP_A-1951168 25830860
1765 SNP_A-1793282 25844144
1766 SNP_A-4216865 25856572
1767 SNP_A-1884638 25859983
1768 SNP_A-2072826 25896019
1769 SNP_A-1924592 25909377
1770 SNP_A-1930202 25917279
1771 SNP_A-1953468 25929930
1772 SNP_A-4197571 25931451
1773 SNP_A-1891844 25951111
1774 SNP_A-1962484 25956101
1775 SNP_A-2314936 26104865
1776 SNP_A-2023659 26133314
1777 SNP_A-4228739 26155665
1778 SNP_A-2203628 26196041
1779 SNP_A-2298254 26211252
1780 SNP_A-2165810 26282955
1781 SNP_A-1877301 26488946
1782 SNP_A-1860017 26569013
1783 SNP_A-2226239 26584748
1784 SNP_A-1882952 26600911
1785 SNP_A-2127232 26601066
1786 SNP_A-2260543 26615550
1787 SNP_A-1895655 26690899
1788 SNP_A-2141672 26693222
1789 SNP_A-2267860 26693452
1790 SNP_A-1889536 26723544
1791 SNP_A-1962490 26733906
1792 SNP_A-2053653 26736859
1793 SNP_A-2190017 26739572
1794 SNP_A-4234238 26808495
1795 SNP_A-2054231 26816882
1796 SNP_A-4224721 26869407
1797 SNP_A-1904296 26889482
1798 SNP_A-2260875 26914757
1799 SNP_A-1882200 26934210
1800 SNP_A-4199973 26948346
1801 SNP_A-4226180 27031049
1802 SNP_A-2074200 27031633
1803 SNP_A-1802551 27034958
1804 SNP_A-2143736 27049803
1805 SNP_A-2174115 27053258
1806 SNP_A-2177514 27080458
1807 SNP_A-2194080 27132517
1808 SNP_A-2173505 27153102
1809 SNP_A-2094830 27215875
1810 SNP_A-2100157 27286004
1811 SNP_A-1870160 27294806
1812 SNP_A-1886222 27294901
1813 SNP_A-1962495 27295408
1814 SNP_A-1820122 27304228
1815 SNP_A-2027852 27304603
1816 SNP_A-2148766 27325531
1817 SNP_A-2137308 27336605
1818 SNP_A-1799117 27372657
1819 SNP_A-2263155 27372758
1820 SNP_A-2246939 27428457
1821 SNP_A-2205325 27582281
1822 SNP_A-2094945 27596658
1823 SNP_A-4192567 27610654
1824 SNP_A-2006233 27700107
1825 SNP_A-1781092 27714055
1826 SNP_A-1962498 27849285
1827 SNP_A-4207957 27849435
1828 SNP_A-2006235 27887888
1829 SNP_A-1834105 27892303
1830 SNP_A-4205842 27930212
1831 SNP_A-2080196 28006605
1832 SNP_A-2143526 28059085
1833 SNP_A-1834492 28173685
1834 SNP_A-2188222 28178705
1835 SNP_A-1890208 28179762
1836 SNP_A-2309563 28195657
1837 SNP_A-1911558 28204115
1838 SNP_A-4234850 28211212
1839 SNP_A-4195567 28211983
1840 SNP_A-4197706 28220753
1841 SNP_A-2022594 28221779
1842 SNP_A-1962499 28226404
1843 SNP_A-4205697 28264459
1844 SNP_A-1951252 28284035
1845 SNP_A-2215922 28285741
1846 SNP_A-1957007 28353108
1847 SNP_A-2075232 28458383
1848 SNP_A-2232404 28568254
1849 SNP_A-2302342 28568434
1850 SNP_A-2194470 28571953
1851 SNP_A-4193511 28585206
1852 SNP_A-1932682 28586865
1853 SNP_A-1961342 28588846
1854 SNP_A-2248076 28609759
1855 SNP_A-4238401 28622785
1856 SNP_A-2122118 28632732
1857 SNP_A-2120644 28633786
1858 SNP_A-2249649 28664635
1859 SNP_A-2155565 28686983
1860 SNP_A-2216577 28692299
1861 SNP_A-1913530 28714571
1862 SNP_A-2149407 28720432
1863 SNP_A-1819218 28746272
1864 SNP_A-2116777 28760148
1865 SNP_A-1867530 28885742
1866 SNP_A-2289569 28886177
1867 SNP_A-4232696 28918040
1868 SNP_A-4206151 28920260
1869 SNP_A-2006240 28974237
1870 SNP_A-2150329 28982922
1871 SNP_A-1865030 28999229
1872 SNP_A-4235568 29021226
1873 SNP_A-1946489 29021718
1874 SNP_A-2170642 29024885
1875 SNP_A-1819626 29025308
1876 SNP_A-2221797 29026495
1877 SNP_A-1847348 29026787
1878 SNP_A-1796897 29030000
1879 SNP_A-2118044 29112661
1880 SNP_A-1866195 29157104
1881 SNP_A-2240912 29184238
1882 SNP_A-4231996 29210985
1883 SNP_A-1943461 29237692
1884 SNP_A-2097097 29255003
1885 SNP_A-2122553 29255552
1886 SNP_A-2268391 29265200
1887 SNP_A-1881317 29265356
1888 SNP_A-1837551 29268518
1889 SNP_A-2151930 29271452
1890 SNP_A-2187678 29287843
1891 SNP_A-2200423 29292053
1892 SNP_A-2028574 29302509
1893 SNP_A-1897137 29307339
1894 SNP_A-2237310 29308205
1895 SNP_A-1877630 29334540
1896 SNP_A-2128351 29334699
1897 SNP_A-2161231 29335041
1898 SNP_A-2236083 29367005
1899 SNP_A-2167393 29377115
1900 SNP_A-1886195 29377936
1901 SNP_A-1863217 29388701
1902 SNP_A-4239014 29430909
1903 SNP_A-2066763 29466718
1904 SNP_A-2303468 29481365
1905 SNP_A-4234517 29494009
1906 SNP_A-4214561 29495378
1907 SNP_A-2046894 29513358
1908 SNP_A-1893668 29536488
1909 SNP_A-2254398 29539100
1910 SNP_A-2191221 29539449
1911 SNP_A-2070107 29569770
1912 SNP_A-4203707 29569830
1913 SNP_A-4223118 29585292
1914 SNP_A-1888387 29629992
1915 SNP_A-1799080 29645720
1916 SNP_A-2270092 29693419
1917 SNP_A-1843126 29693875
1918 SNP_A-2133524 29702580
1919 SNP_A-1962509 29705220
1920 SNP_A-2150988 29712533
1921 SNP_A-1822753 29713309
1922 SNP_A-2064517 29725080
1923 SNP_A-2222858 29725713
1924 SNP_A-4194646 29726624
1925 SNP_A-2121482 29765045
1926 SNP_A-1809505 29765667
1927 SNP_A-1913366 29765714
1928 SNP_A-2084204 29770052
1929 SNP_A-2100453 29779579
1930 SNP_A-1852675 29800739
1931 SNP_A-2296695 29802202
1932 SNP_A-4195201 29803120
1933 SNP_A-4207959 29831429
1934 SNP_A-2283959 29833912
1935 SNP_A-2047686 29897123
1936 SNP_A-1796595 29993353
1937 SNP_A-1835251 30011689
1938 SNP_A-4240675 30032934
1939 SNP_A-2006251 30056108
1940 SNP_A-4207960 30094224
1941 SNP_A-4207961 30146279
1942 SNP_A-1881030 30300072
1943 SNP_A-1902653 30319570
1944 SNP_A-1902519 30320306
1945 SNP_A-2260012 30404870
1946 SNP_A-2028021 30455665
1947 SNP_A-4230884 30460515
1948 SNP_A-2137125 30460534
1949 SNP_A-2211873 30463766
1950 SNP_A-4207962 30465052
1951 SNP_A-2140032 30504584
1952 SNP_A-4240293 30508468
1953 SNP_A-2202387 30515220
1954 SNP_A-1962530 30530122
1955 SNP_A-1962531 30530779
1956 SNP_A-1826366 30534137
1957 SNP_A-1863432 30534861
1958 SNP_A-4204954 30536134
1959 SNP_A-2184960 30552361
1960 SNP_A-2120863 30552395
1961 SNP_A-2061308 30569811
1962 SNP_A-1936766 30570105
1963 SNP_A-2108698 30581370
1964 SNP_A-2217192 30601825
1965 SNP_A-4192524 30601877
1966 SNP_A-1962534 30609700
1967 SNP_A-1962535 30609769
1968 SNP_A-1962536 30610032
1969 SNP_A-1946854 30621717
1970 SNP_A-4236313 30639328
1971 SNP_A-1935079 30643067
1972 SNP_A-1928709 30643111
1973 SNP_A-2038841 30650854
1974 SNP_A-2091162 30671189
1975 SNP_A-1818946 30688489
1976 SNP_A-1801938 30693862
1977 SNP_A-2310930 30706804
1978 SNP_A-1962538 30707734
1979 SNP_A-2155117 30714958
1980 SNP_A-4192985 30716596
1981 SNP_A-1956769 30717830
1982 SNP_A-2313708 30732453
1983 SNP_A-2239016 30733791
1984 SNP_A-2120955 30741790
1985 SNP_A-1901405 30741850
1986 SNP_A-4236740 30771239
1987 SNP_A-2030037 30780210
1988 SNP_A-1848347 30812766
1989 SNP_A-1839331 30813331
1990 SNP_A-1818948 30815150
1991 SNP_A-2289377 30815501
1992 SNP_A-1951305 30830577
1993 SNP_A-2240729 30832420
1994 SNP_A-1784189 30837200
1995 SNP_A-2062181 30837418
1996 SNP_A-1945472 30846381
1997 SNP_A-2177412 30858916
1998 SNP_A-1962545 30881014
1999 SNP_A-2092726 30882449
2000 SNP_A-1809928 30882600
2001 SNP_A-2040745 30883182
2002 SNP_A-2136216 30883339
2003 SNP_A-1929281 30883528
2004 SNP_A-1896714 30902286
2005 SNP_A-2170093 30902315
2006 SNP_A-4237745 30931500
2007 SNP_A-1870765 30972103
2008 SNP_A-4207964 31026028
2009 SNP_A-4205059 31027328
2010 SNP_A-2144397 31030257
2011 SNP_A-2283955 31042943
2012 SNP_A-2237638 31070845
2013 SNP_A-2082699 31089911
2014 SNP_A-2175443 31089995
2015 SNP_A-1950332 31099154
2016 SNP_A-1932554 31099753
2017 SNP_A-2253150 31102518
2018 SNP_A-1962548 31102931
2019 SNP_A-4237960 31148205
2020 SNP_A-4207965 31157475
2021 SNP_A-1962549 31157651
2022 SNP_A-4201450 31161028
2023 SNP_A-1912911 31162098
2024 SNP_A-1962555 31169883
2025 SNP_A-1962557 31170030
2026 SNP_A-1881391 31192501
2027 SNP_A-2069801 31193993
2028 SNP_A-4197561 31194150
2029 SNP_A-1839340 31194283
2030 SNP_A-2225720 31195881
2031 SNP_A-4207967 31228237
2032 SNP_A-2109186 31228812
2033 SNP_A-1962563 31233617
2034 SNP_A-2204727 31268581
2035 SNP_A-1882843 31271630
2036 SNP_A-2047725 31272019
2037 SNP_A-2116417 31272566
2038 SNP_A-4231587 31285229
2039 SNP_A-1962566 31305527
2040 SNP_A-1962567 31305735
2041 SNP_A-4202038 31374793
2042 SNP_A-2032868 31392327
2043 SNP_A-2006258 31392784
2044 SNP_A-2102391 31397292
2045 SNP_A-1962572 31407491
2046 SNP_A-4207968 31422230
2047 SNP_A-1962576 31432473
2048 SNP_A-4225614 31442081
2049 SNP_A-2247935 31442168
2050 SNP_A-2122516 31443351
2051 SNP_A-2310188 31448928
2052 SNP_A-2131804 31581790
2053 SNP_A-2161583 31603921
2054 SNP_A-1962579 31612790
2055 SNP_A-1962580 31632908
2056 SNP_A-4223305 31640512
2057 SNP_A-1801836 31645297
2058 SNP_A-2006262 31661444
2059 SNP_A-1858851 31883811
2060 SNP_A-2127292 31912914
2061 SNP_A-1949818 31914808
2062 SNP_A-1794748 32009898
2063 SNP_A-1914641 32196671
2064 SNP_A-2023080 32239537
2065 SNP_A-2216946 32246580
2066 SNP_A-4228129 32304636
2067 SNP_A-1957578 32304950
2068 SNP_A-2165560 32342662
2069 SNP_A-1790395 32347789
2070 SNP_A-1962586 32579817
2071 SNP_A-1846619 32619501
2072 SNP_A-1956840 32717871
2073 SNP_A-1853072 32735206
2074 SNP_A-2246860 32747974
2075 SNP_A-1844116 32764042
2076 SNP_A-1794929 32767111
2077 SNP_A-2141464 32801860
2078 SNP_A-2113984 32811045
2079 SNP_A-2058818 32811691
2080 SNP_A-1869374 32848378
2081 SNP_A-2293605 32851770
2082 SNP_A-4199677 32858742
2083 SNP_A-2241855 32864098
2084 SNP_A-2160002 32865052
2085 SNP_A-1935881 32884213
2086 SNP_A-4231598 32899133
2087 SNP_A-2057521 32905823
2088 SNP_A-1940693 32910809
2089 SNP_A-2227486 32911045
2090 SNP_A-2120565 32918909
2091 SNP_A-1962589 32922579
2092 SNP_A-2218849 32942048
2093 SNP_A-1882279 32955412
2094 SNP_A-4200789 32960763
2095 SNP_A-4230831 32961969
2096 SNP_A-2029550 32980584
2097 SNP_A-1917354 33004224
2098 SNP_A-1810136 33004436
2099 SNP_A-2153136 33008686
2100 SNP_A-4207970 33027056
2101 SNP_A-4214563 33028249
2102 SNP_A-2306019 33034123
2103 SNP_A-2243887 33039463
2104 SNP_A-2029390 33051984
2105 SNP_A-2171191 33069874
2106 SNP_A-2139559 33070445
2107 SNP_A-4228288 33070775
2108 SNP_A-4226978 33070791
2109 SNP_A-2071529 33081671
2110 SNP_A-4207971 33103031
2111 SNP_A-4207972 33103046
2112 SNP_A-2044551 33104075
2113 SNP_A-1962593 33139810
2114 SNP_A-2068366 33151087
2115 SNP_A-1862611 33167915
2116 SNP_A-1947171 33169980
2117 SNP_A-1962594 33172013
2118 SNP_A-2156722 33185052
2119 SNP_A-2203056 33189813
2120 SNP_A-1962595 33200302
2121 SNP_A-1962598 33221452
2122 SNP_A-1962599 33241044
2123 SNP_A-2036117 33245869
2124 SNP_A-2191885 33257341
2125 SNP_A-1962601 33265846
2126 SNP_A-4207973 33266039
2127 SNP_A-1839244 33281811
2128 SNP_A-1855022 33281852
2129 SNP_A-2201419 33282157
2130 SNP_A-2181407 33293549
2131 SNP_A-1841556 33323392
2132 SNP_A-1861866 33349785
2133 SNP_A-2037991 33354352
2134 SNP_A-2300773 33355131
2135 SNP_A-2069215 33361950
2136 SNP_A-2165071 33369656
2137 SNP_A-4207976 33378911
2138 SNP_A-1962607 33380803
2139 SNP_A-2152638 33382679
2140 SNP_A-2244216 33390466
2141 SNP_A-1932758 33502228
2142 SNP_A-1870114 33502506
2143 SNP_A-1873522 33527888
2144 SNP_A-1810818 33527988
2145 SNP_A-2034015 33551078
2146 SNP_A-2166920 33563793
2147 SNP_A-1860506 33599837
2148 SNP_A-4194116 33600310
2149 SNP_A-2088678 33600789
2150 SNP_A-2298783 33609912
2151 SNP_A-1798902 33616467
2152 SNP_A-4219888 33623771
2153 SNP_A-1800528 33623907
2154 SNP_A-2210402 33626029
2155 SNP_A-2302492 33640016
2156 SNP_A-1962620 33668888
2157 SNP_A-1832348 33682478
2158 SNP_A-2273760 33709756
2159 SNP_A-1841678 33750958
2160 SNP_A-1860962 33756764
2161 SNP_A-2125754 33775158
2162 SNP_A-1962622 33777425
2163 SNP_A-2158427 33777808
2164 SNP_A-2154693 33784579
2165 SNP_A-1962624 33795430
2166 SNP_A-1962625 33795570
2167 SNP_A-1937714 33800028
2168 SNP_A-1822163 33800268
2169 SNP_A-4201082 33800436
2170 SNP_A-4217254 33800516
2171 SNP_A-1944632 33800581
2172 SNP_A-2050591 33800768
2173 SNP_A-2178609 33802252
2174 SNP_A-1956489 33808873
2175 SNP_A-2053173 33834032
2176 SNP_A-4223646 33845649
2177 SNP_A-2308858 33861557
2178 SNP_A-4225675 33882996
2179 SNP_A-4198046 33888970
2180 SNP_A-4206065 33889821
2181 SNP_A-2141743 33901551
2182 SNP_A-2246604 33914484
2183 SNP_A-1813222 33915369
2184 SNP_A-1783182 33921896
2185 SNP_A-2311396 33947740
2186 SNP_A-4225126 33948779
2187 SNP_A-1864551 33955830
2188 SNP_A-2126378 33955881
2189 SNP_A-1962628 33956825
2190 SNP_A-4236117 33963168
2191 SNP_A-1962629 33968755
2192 SNP_A-4207980 33970845
2193 SNP_A-4207981 33972769
2194 SNP_A-1962632 33972928
2195 SNP_A-2022122 33975512
2196 SNP_A-4223718 33993257
2197 SNP_A-1962634 33998262
2198 SNP_A-1962635 33998546
2199 SNP_A-2132726 34000700
2200 SNP_A-4207047 34001031
2201 SNP_A-4231570 34001423
2202 SNP_A-2006280 34028131
2203 SNP_A-2271999 34032179
2204 SNP_A-1918469 34039164
2205 SNP_A-2063877 34039265
2206 SNP_A-1796269 34049379
2207 SNP_A-2055997 34054302
2208 SNP_A-2164693 34063182
2209 SNP_A-1847773 34113240
2210 SNP_A-1908168 34126101
2211 SNP_A-1933544 34126640
2212 SNP_A-2282141 34156247
2213 SNP_A-1950558 34172496
2214 SNP_A-1850767 34193469
2215 SNP_A-2044639 34195074
2216 SNP_A-1842107 34225511
2217 SNP_A-2291499 34228070
2218 SNP_A-1913453 34256600
2219 SNP_A-4226883 34257576
2220 SNP_A-1962644 34268880
2221 SNP_A-1928881 34281137
2222 SNP_A-4207983 34300453
2223 SNP_A-1801830 34301572
2224 SNP_A-1789170 34304679
2225 SNP_A-2037894 34304895
2226 SNP_A-4207984 34307226
2227 SNP_A-1853366 34311736
2228 SNP_A-1799009 34312290
2229 SNP_A-1962654 34320340
2230 SNP_A-4228195 34321443
2231 SNP_A-1813407 34321466
2232 SNP_A-2154332 34329324
2233 SNP_A-2178110 34339062
2234 SNP_A-4236727 34356767
2235 SNP_A-2199193 34366208
2236 SNP_A-2192080 34371192
2237 SNP_A-2144495 34384621
2238 SNP_A-2196610 34421471
2239 SNP_A-2259155 34421547
2240 SNP_A-2096021 34428686
2241 SNP_A-2026142 34477300
2242 SNP_A-2155914 34484536
2243 SNP_A-2149386 34492425
2244 SNP_A-4207985 34505902
2245 SNP_A-1830818 34516947
2246 SNP_A-2061622 34517433
2247 SNP_A-1962663 34604380
2248 SNP_A-2063346 34668832
2249 SNP_A-2048281 34755681
2250 SNP_A-2187762 34782461
2251 SNP_A-2060135 34799429
2252 SNP_A-2215914 34799788
2253 SNP_A-4207986 34807591
2254 SNP_A-1962667 34808299
2255 SNP_A-4238859 34809998
2256 SNP_A-1807669 34814671
2257 SNP_A-1943308 34830373
2258 SNP_A-4225404 34841978
2259 SNP_A-1798743 34853084
2260 SNP_A-2301063 34861989
2261 SNP_A-4219551 34862073
2262 SNP_A-2171645 34862152
2263 SNP_A-4197926 34863547
2264 SNP_A-2222698 34873191
2265 SNP_A-2030656 34878726
2266 SNP_A-4214564 34879308
2267 SNP_A-1962669 34888868
2268 SNP_A-1877227 34902618
2269 SNP_A-1950835 34910448
2270 SNP_A-1844299 34911029
2271 SNP_A-4207988 34927611
2272 SNP_A-1889595 34927659
2273 SNP_A-1898631 34940167
2274 SNP_A-4222897 34948877
2275 SNP_A-1962672 34997368
2276 SNP_A-4207989 34997631
2277 SNP_A-1909681 35057672
2278 SNP_A-2023972 35061005
2279 SNP_A-1956184 35069984
2280 SNP_A-2176669 35106495
2281 SNP_A-2135195 35106697
2282 SNP_A-1829416 35148582
2283 SNP_A-2211516 35180226
2284 SNP_A-2230012 35271088
2285 SNP_A-2183551 35277961
2286 SNP_A-4221833 35278468
2287 SNP_A-4207044 35295449
2288 SNP_A-2137086 35297896
2289 SNP_A-1956873 35300747
2290 SNP_A-2065912 35301821
2291 SNP_A-2251759 35301888
2292 SNP_A-1823690 35302406
2293 SNP_A-2226068 35302810
2294 SNP_A-2238510 35303328
2295 SNP_A-1842690 35305856
2296 SNP_A-2146831 35359198
2297 SNP_A-2272481 35371850
2298 SNP_A-2274775 35396866
2299 SNP_A-4237792 35425657
2300 SNP_A-4199004 35426063
2301 SNP_A-2184028 35426215
2302 SNP_A-2247724 35435972
2303 SNP_A-1885511 35437965
2304 SNP_A-1962676 35439401
2305 SNP_A-2153293 35476048
2306 SNP_A-2091868 35476164
2307 SNP_A-2136010 35490506
2308 SNP_A-4217981 35494598
2309 SNP_A-2314130 35505949
2310 SNP_A-2099023 35506420
2311 SNP_A-2074599 35506979
2312 SNP_A-4232040 35507226
2313 SNP_A-1938186 35528428
2314 SNP_A-4207990 35528604
2315 SNP_A-2121621 35621378
2316 SNP_A-2311290 35629100
2317 SNP_A-1823022 35648604
2318 SNP_A-1962687 35654618
2319 SNP_A-2154686 35660078
2320 SNP_A-4236677 35665135
2321 SNP_A-2225018 35672501
2322 SNP_A-2201043 35680191
2323 SNP_A-4216285 35686908
2324 SNP_A-2077664 35687500
2325 SNP_A-2296813 35697941
2326 SNP_A-1923179 35702407
2327 SNP_A-4207994 35713252
2328 SNP_A-1842542 35716897
2329 SNP_A-2277366 35726368
2330 SNP_A-4227244 35726516
2331 SNP_A-1849390 35726571
2332 SNP_A-1923974 35726843
2333 SNP_A-1962689 35734482
2334 SNP_A-1782609 35738403
2335 SNP_A-2201251 35738451
2336 SNP_A-2119610 35738643
2337 SNP_A-2240017 35747436
2338 SNP_A-4207995 35747800
2339 SNP_A-2243518 35749247
2340 SNP_A-2272660 35781138
2341 SNP_A-2091859 35798198
2342 SNP_A-4203672 35798281
2343 SNP_A-2063057 35820627
2344 SNP_A-2233292 35850977
2345 SNP_A-1794087 35862789
2346 SNP_A-2150291 35863118
2347 SNP_A-2124638 35863769
2348 SNP_A-4219993 35873571
2349 SNP_A-2214891 35874008
2350 SNP_A-2307319 35874095
2351 SNP_A-1819210 35876622
2352 SNP_A-1828217 35876659
2353 SNP_A-2276748 35912841
2354 SNP_A-1834160 35913788
2355 SNP_A-2110389 35914336
2356 SNP_A-1935273 35937750
2357 SNP_A-2162935 35938693
2358 SNP_A-2053637 35939111
2359 SNP_A-1929385 35952465
2360 SNP_A-1962701 35990142
2361 SNP_A-1916466 36038163
2362 SNP_A-2052503 36039656
2363 SNP_A-2006291 36047243
2364 SNP_A-1910693 36081976
2365 SNP_A-1925117 36089954
2366 SNP_A-2185696 36090272
2367 SNP_A-2257484 36091824
2368 SNP_A-1962707 36093530
2369 SNP_A-1962708 36093578
2370 SNP_A-1962709 36093654
2371 SNP_A-4234712 36097711
2372 SNP_A-1962710 36099994
2373 SNP_A-1844941 36111329
2374 SNP_A-2064957 36114214
2375 SNP_A-1938452 36120314
2376 SNP_A-2162507 36122929
2377 SNP_A-2235257 36122990
2378 SNP_A-4207996 36141824
2379 SNP_A-1962714 36163166
2380 SNP_A-1836735 36228920
2381 SNP_A-2218448 36244590
2382 SNP_A-2208062 36249180
2383 SNP_A-2040408 36252408
2384 SNP_A-1938872 36270296
2385 SNP_A-1788465 36274072
2386 SNP_A-4197430 36275820
2387 SNP_A-2064066 36300985
2388 SNP_A-2050608 36309341
2389 SNP_A-4229275 36333152
2390 SNP_A-1888984 36333553
2391 SNP_A-2077825 36333926
2392 SNP_A-4201928 36334146
2393 SNP_A-2166825 36335706
2394 SNP_A-4207997 36351769
2395 SNP_A-1877773 36365434
2396 SNP_A-1897335 36375263
2397 SNP_A-2144224 36405627
2398 SNP_A-1950603 36418954
2399 SNP_A-4203772 36422518
2400 SNP_A-1847851 36431574
2401 SNP_A-2159073 36444035
2402 SNP_A-1962722 36450167
2403 SNP_A-2205950 36450313
2404 SNP_A-2119735 36467060
2405 SNP_A-1948018 36467658
2406 SNP_A-2211075 36467684
2407 SNP_A-2117249 36467811
2408 SNP_A-1962723 36474457
2409 SNP_A-1962724 36474561
2410 SNP_A-1962725 36474874
2411 SNP_A-1962726 36475579
2412 SNP_A-2290840 36523174
2413 SNP_A-2077186 36523515
2414 SNP_A-4218207 36533942
2415 SNP_A-1924301 36534352
2416 SNP_A-1887718 36534671
2417 SNP_A-2210418 36535123
2418 SNP_A-4207998 36537212
2419 SNP_A-1962729 36537501
2420 SNP_A-2223916 36545670
2421 SNP_A-2110424 36553482
2422 SNP_A-2042247 36555556
2423 SNP_A-4193961 36566409
2424 SNP_A-1864999 36596629
2425 SNP_A-2175972 36598516
2426 SNP_A-2168227 36610853
2427 SNP_A-1789358 36632391
2428 SNP_A-1962733 36634053
2429 SNP_A-1962734 36634284
2430 SNP_A-1962737 36634905
2431 SNP_A-2132624 36645798
2432 SNP_A-1885081 36654093
2433 SNP_A-2146550 36655503
2434 SNP_A-2231323 36655835
2435 SNP_A-1862578 36656306
2436 SNP_A-1792660 36656489
2437 SNP_A-1962738 36657311
2438 SNP_A-4207999 36657367
2439 SNP_A-4208000 36657394
2440 SNP_A-2217261 36696388
2441 SNP_A-1793109 36701274
2442 SNP_A-1829877 36704583
2443 SNP_A-4208001 36729196
2444 SNP_A-1835820 36737588
2445 SNP_A-1962743 36740917
2446 SNP_A-1893498 36749156
2447 SNP_A-2152907 36755560
2448 SNP_A-4225803 36758517
2449 SNP_A-4216662 36772841
2450 SNP_A-2119512 36780051
2451 SNP_A-2213697 36782452
2452 SNP_A-4208002 36785997
2453 SNP_A-4202452 36786347
2454 SNP_A-1809837 36790334
2455 SNP_A-2276167 36795770
2456 SNP_A-2246806 36800176
2457 SNP_A-1841759 36827592
2458 SNP_A-2102268 36830620
2459 SNP_A-2208898 36831081
2460 SNP_A-1919844 36834202
2461 SNP_A-1962757 36850084
2462 SNP_A-4208003 36850113
2463 SNP_A-2259499 36876548
2464 SNP_A-2304224 36900857
2465 SNP_A-4196451 36902026
2466 SNP_A-4224493 37022553
2467 SNP_A-1962764 37085518
2468 SNP_A-4208006 37086769
2469 SNP_A-2222330 37090954
2470 SNP_A-1850276 37113967
2471 SNP_A-1872788 37233373
2472 SNP_A-2284065 37240790
2473 SNP_A-1931813 37255528
2474 SNP_A-1860211 37313738
2475 SNP_A-1923716 37328618
2476 SNP_A-1962767 37333753
2477 SNP_A-2191650 37351042
2478 SNP_A-2313756 37352613
2479 SNP_A-2257376 37352793
2480 SNP_A-1841973 37352910
2481 SNP_A-4193911 37366472
2482 SNP_A-1811250 37367267
2483 SNP_A-1818533 37381982
2484 SNP_A-1930439 37386679
2485 SNP_A-2130920 37412859
2486 SNP_A-2314994 37446132
2487 SNP_A-2228589 37478390
2488 SNP_A-1793786 37482726
2489 SNP_A-2229223 37500136
2490 SNP_A-2096470 37537063
2491 SNP_A-1920748 37537088
2492 SNP_A-1944537 37571300
2493 SNP_A-1815223 37571336
2494 SNP_A-2190438 37579216
2495 SNP_A-2090058 37580734
2496 SNP_A-1961411 37581522
2497 SNP_A-2041495 37596262
2498 SNP_A-1887408 37612249
2499 SNP_A-1957816 37616264
2500 SNP_A-2219835 37624738
2501 SNP_A-1956536 37662115
2502 SNP_A-4203198 37662386
2503 SNP_A-1920321 37671740
2504 SNP_A-4223401 37684666
2505 SNP_A-2032635 37685057
2506 SNP_A-1962772 37701801
2507 SNP_A-2149164 37705588
2508 SNP_A-2182137 37717087
2509 SNP_A-1927925 37719200
2510 SNP_A-1960110 37719278
2511 SNP_A-2040607 37719647
2512 SNP_A-1826733 37725643
2513 SNP_A-2177038 37737965
2514 SNP_A-1821270 37740282
2515 SNP_A-1919000 37741421
2516 SNP_A-2170424 37742042
2517 SNP_A-2006302 37758408
2518 SNP_A-2050799 37762612
2519 SNP_A-4224244 37763396
2520 SNP_A-2139369 37764127
2521 SNP_A-4204095 37765075
2522 SNP_A-1896662 37765127
2523 SNP_A-1962775 37767892
2524 SNP_A-1962776 37768434
2525 SNP_A-1947221 37814216
2526 SNP_A-4208008 37857119
2527 SNP_A-2113607 37857935
2528 SNP_A-4219594 37857952
2529 SNP_A-2299058 37859286
2530 SNP_A-2181232 37867695
2531 SNP_A-4238678 37883958
2532 SNP_A-2293238 37893130
2533 SNP_A-1962782 37908093
2534 SNP_A-1962783 37908127
2535 SNP_A-1832531 37912799
2536 SNP_A-2044535 37926735
2537 SNP_A-1921517 37942034
2538 SNP_A-4193297 37942150
2539 SNP_A-2146193 37953362
2540 SNP_A-1839135 37953485
2541 SNP_A-2254431 37968698
2542 SNP_A-2058748 37972999
2543 SNP_A-2171411 37973095
2544 SNP_A-4201838 37974350
2545 SNP_A-2242072 37974984
2546 SNP_A-1918862 37978643
2547 SNP_A-1895135 38028468
2548 SNP_A-2040634 38062903
2549 SNP_A-2120800 38069920
2550 SNP_A-2026759 38083177
2551 SNP_A-1912601 38092514
2552 SNP_A-2243488 38096743
2553 SNP_A-4220665 38104966
2554 SNP_A-1804359 38113786
2555 SNP_A-2059476 38114254
2556 SNP_A-4208009 38134600
2557 SNP_A-2108330 38136239
2558 SNP_A-1942580 38144420
2559 SNP_A-1853789 38159919
2560 SNP_A-1955601 38159958
2561 SNP_A-2314870 38167227
2562 SNP_A-4192847 38168524
2563 SNP_A-4226456 38170075
2564 SNP_A-2109752 38185807
2565 SNP_A-4208010 38202047
2566 SNP_A-2041931 38211943
2567 SNP_A-2277132 38224980
2568 SNP_A-2240792 38226916
2569 SNP_A-2279941 38230909
2570 SNP_A-1891908 38231095
2571 SNP_A-2283806 38232614
2572 SNP_A-1962805 38232941
2573 SNP_A-2062351 38258299
2574 SNP_A-2141862 38259373
2575 SNP_A-1962810 38267006
2576 SNP_A-1835785 38268837
2577 SNP_A-4227344 38274357
2578 SNP_A-2263458 38285114
2579 SNP_A-2157731 38313434
2580 SNP_A-2276743 38325002
2581 SNP_A-1962816 38341991
2582 SNP_A-1962817 38342517
2583 SNP_A-1962818 38342727
2584 SNP_A-1962819 38342789
2585 SNP_A-1962821 38344937
2586 SNP_A-2081017 38362823
2587 SNP_A-2052520 38362911
2588 SNP_A-2258126 38364226
2589 SNP_A-2293965 38364885
2590 SNP_A-1962825 38370992
2591 SNP_A-1962826 38371019
2592 SNP_A-2024647 38396077
2593 SNP_A-2023341 38398327
2594 SNP_A-2099207 38464515
2595 SNP_A-1863290 38465434
2596 SNP_A-2234903 38479811
2597 SNP_A-1871198 38509857
2598 SNP_A-4216693 38524033
2599 SNP_A-1825310 38526513
2600 SNP_A-1962828 38527970
2601 SNP_A-2287762 38529950
2602 SNP_A-4232585 38535798
2603 SNP_A-2082624 38550543
2604 SNP_A-1962832 38556050
2605 SNP_A-1856326 38597896
2606 SNP_A-1962833 38598271
2607 SNP_A-1962836 38653324
2608 SNP_A-1962837 38653400
2609 SNP_A-1962838 38654751
2610 SNP_A-1962839 38659833
2611 SNP_A-4208012 38660681
2612 SNP_A-1805285 38673410
2613 SNP_A-1843537 38739545
2614 SNP_A-4197431 38850065
2615 SNP_A-1807465 38856141
2616 SNP_A-1945842 38861972
2617 SNP_A-2273167 38938261
2618 SNP_A-2227528 38945526
2619 SNP_A-1828045 38945555
2620 SNP_A-2035249 38945588
2621 SNP_A-1844647 38951862
2622 SNP_A-2044590 39030824
2623 SNP_A-1837366 39096207
2624 SNP_A-2247285 39141687
2625 SNP_A-2080466 39230302
2626 SNP_A-4225072 39255162
2627 SNP_A-2107724 39269961
2628 SNP_A-2160086 39270360
2629 SNP_A-2301717 39297739
2630 SNP_A-2181902 39316950
2631 SNP_A-2036867 39328183
2632 SNP_A-2218232 39333719
2633 SNP_A-2281853 39340050
2634 SNP_A-1859895 39346789
2635 SNP_A-2231943 39366439
2636 SNP_A-2238618 39394518
2637 SNP_A-2076719 39419076
2638 SNP_A-1882720 39419339
2639 SNP_A-1833820 39436950
2640 SNP_A-1893857 39455393
2641 SNP_A-1962855 39631613
2642 SNP_A-2238998 39701021
2643 SNP_A-2031502 39701047
2644 SNP_A-1868605 39710638
2645 SNP_A-2153125 39712037
2646 SNP_A-4206912 39722490
2647 SNP_A-1949998 39722671
2648 SNP_A-2082499 39750304
2649 SNP_A-1946945 39758810
2650 SNP_A-2053340 39768185
2651 SNP_A-2221649 39807250
2652 SNP_A-4197720 39816626
2653 SNP_A-1954630 39858794
2654 SNP_A-4208016 39878147
2655 SNP_A-2055644 39881864
2656 SNP_A-1953349 39943014
2657 SNP_A-1923929 39952815
2658 SNP_A-1858703 39964883
2659 SNP_A-2216350 40006371
2660 SNP_A-2100919 40006422
2661 SNP_A-2252583 40012769
2662 SNP_A-2083190 40012930
2663 SNP_A-2167334 40015749
2664 SNP_A-1928936 40019635
2665 SNP_A-2206206 40047181
2666 SNP_A-2207376 40057400
2667 SNP_A-2130138 40063169
2668 SNP_A-4197053 40063216
2669 SNP_A-2177155 40070124
2670 SNP_A-2206209 40087504
2671 SNP_A-2083499 40098968
2672 SNP_A-2151636 40111464
2673 SNP_A-1849236 40129037
2674 SNP_A-4231049 40141314
2675 SNP_A-2162338 40177368
2676 SNP_A-2215523 40205294
2677 SNP_A-2095357 40226208
2678 SNP_A-1962870 40230628
2679 SNP_A-1962871 40231136
2680 SNP_A-4208019 40236216
2681 SNP_A-1820140 40260183
2682 SNP_A-2163567 40260249
2683 SNP_A-1847342 40265993
2684 SNP_A-1875889 40268463
2685 SNP_A-1962877 40269152
2686 SNP_A-4208020 40269177
2687 SNP_A-4142654 40269877
2688 SNP_A-4208021 40270423
2689 SNP_A-4235718 40277948
2690 SNP_A-1962879 40279466
2691 SNP_A-4219752 40284115
2692 SNP_A-1882129 40291993
2693 SNP_A-1962880 40307298
2694 SNP_A-4208022 40309860
2695 SNP_A-2164725 40310347
2696 SNP_A-2158489 40322744
2697 SNP_A-1956061 40323209
2698 SNP_A-1824506 40338578
2699 SNP_A-1896530 40342307
2700 SNP_A-1941421 40345717
2701 SNP_A-1838055 40354855
2702 SNP_A-1881031 40381169
2703 SNP_A-1962882 40424390
2704 SNP_A-1962883 40424930
2705 SNP_A-2155515 40430629
2706 SNP_A-2289949 40436562
2707 SNP_A-1853085 40437099
2708 SNP_A-2127032 40444253
2709 SNP_A-2238494 40444693
2710 SNP_A-4202161 40461692
2711 SNP_A-4223238 40461774
2712 SNP_A-1817013 40474564
2713 SNP_A-2082215 40480150
2714 SNP_A-1845104 40489656
2715 SNP_A-4204295 40491864
2716 SNP_A-2079092 40498609
2717 SNP_A-4200817 40499043
2718 SNP_A-1955320 40535094
2719 SNP_A-1872448 40544972
2720 SNP_A-4197445 40561570
2721 SNP_A-1809093 40663495
2722 SNP_A-1940790 40679386
2723 SNP_A-2172679 40679466
2724 SNP_A-2259108 40692922
2725 SNP_A-2250680 40693354
2726 SNP_A-1801944 40694187
2727 SNP_A-1800614 40703103
2728 SNP_A-2034855 40724106
2729 SNP_A-2137501 40732974
2730 SNP_A-1961290 40744407
2731 SNP_A-2168241 40761489
2732 SNP_A-2107378 40767720
2733 SNP_A-2296948 40770673
2734 SNP_A-4208023 40771068
2735 SNP_A-4230529 40775802
2736 SNP_A-2306108 40794558
2737 SNP_A-2088392 40795896
2738 SNP_A-4238668 40800792
2739 SNP_A-4208026 40805171
2740 SNP_A-4238930 40813313
2741 SNP_A-4234906 40830978
2742 SNP_A-2097854 40891407
2743 SNP_A-4227144 40905888
2744 SNP_A-1952930 40906265
2745 SNP_A-1962896 40917895
2746 SNP_A-4198911 40932230
2747 SNP_A-1913783 40939070
2748 SNP_A-1948677 40960524
2749 SNP_A-1962899 40961021
2750 SNP_A-1962900 40961539
2751 SNP_A-2205252 40965587
2752 SNP_A-2146602 40973268
2753 SNP_A-2126355 40990269
2754 SNP_A-4219945 41041058
2755 SNP_A-1838345 41044199
2756 SNP_A-2185801 41046484
2757 SNP_A-2077625 41049340
2758 SNP_A-2068280 41060790
2759 SNP_A-1858889 41061561
2760 SNP_A-2257648 41069269
2761 SNP_A-2119514 41071326
2762 SNP_A-2145757 41080397
2763 SNP_A-2177527 41081078
2764 SNP_A-2096446 41081521
2765 SNP_A-2044254 41111297
2766 SNP_A-1840117 41123111
2767 SNP_A-4208028 41128392
2768 SNP_A-1962901 41130008
2769 SNP_A-2220551 41152415
2770 SNP_A-2026477 41158321
2771 SNP_A-4232078 41158797
2772 SNP_A-1800542 41158983
2773 SNP_A-2073817 41201239
2774 SNP_A-1962902 41202038
2775 SNP_A-1855446 41212209
2776 SNP_A-2121077 41220127
2777 SNP_A-1809762 41220908
2778 SNP_A-4208029 41233951
2779 SNP_A-1962903 41234826
2780 SNP_A-4208030 41241625
2781 SNP_A-2133263 41244756
2782 SNP_A-2141380 41254280
2783 SNP_A-4217838 41254563
2784 SNP_A-4217625 41255470
2785 SNP_A-1962908 41256950
2786 SNP_A-1925849 41271728
2787 SNP_A-4201990 41278196
2788 SNP_A-1848834 41279086
2789 SNP_A-1909689 41280308
2790 SNP_A-1836822 41286631
2791 SNP_A-1926974 41291942
2792 SNP_A-4208031 41300113
2793 SNP_A-1860215 41300672
2794 SNP_A-2291370 41325104
2795 SNP_A-2094925 41327892
2796 SNP_A-4227453 41328467
2797 SNP_A-1836855 41329126
2798 SNP_A-2031736 41329372
2799 SNP_A-1962910 41340562
2800 SNP_A-2188639 41366630
2801 SNP_A-2166615 41381643
2802 SNP_A-4217898 41388465
2803 SNP_A-4220826 41388507
2804 SNP_A-2245003 41400411
2805 SNP_A-2194778 41405461
2806 SNP_A-1962913 41414979
2807 SNP_A-1962914 41415124
2808 SNP_A-2251108 41415614
2809 SNP_A-4229582 41418233
2810 SNP_A-1834318 41433226
2811 SNP_A-2275024 41457178
2812 SNP_A-2035286 41468994
2813 SNP_A-1847227 41471178
2814 SNP_A-2312953 41471265
2815 SNP_A-2309076 41471473
2816 SNP_A-2028580 41471675
2817 SNP_A-2026941 41486576
2818 SNP_A-1957338 41486716
2819 SNP_A-1831174 41486990
2820 SNP_A-4200785 41487209
2821 SNP_A-2029610 41489442
2822 SNP_A-2095402 41489560
2823 SNP_A-2092418 41490131
2824 SNP_A-1804125 41490234
2825 SNP_A-4198076 41492231
2826 SNP_A-1962915 41494861
2827 SNP_A-1908370 41497154
2828 SNP_A-2168426 41516314
2829 SNP_A-4235290 41516331
2830 SNP_A-2191329 41547128
2831 SNP_A-4208033 41548646
2832 SNP_A-2167562 41571498
2833 SNP_A-1915727 41600327
2834 SNP_A-2133077 41603137
2835 SNP_A-1962919 41603406
2836 SNP_A-1877772 41603731
2837 SNP_A-2006321 41609095
2838 SNP_A-2033308 41627649
2839 SNP_A-2087536 41642182
2840 SNP_A-4223915 41646349
2841 SNP_A-1962920 41652416
2842 SNP_A-4208034 41652543
2843 SNP_A-1843050 41655338
2844 SNP_A-2191696 41656483
2845 SNP_A-2086300 41667678
2846 SNP_A-1962921 41688935
2847 SNP_A-1962922 41689117
2848 SNP_A-1829162 41694460
2849 SNP_A-4194756 41698508
2850 SNP_A-2148000 41702339
2851 SNP_A-2219749 41707967
2852 SNP_A-4208035 41719903
2853 SNP_A-4236870 41731210
2854 SNP_A-4228875 41731236
2855 SNP_A-2314777 41747713
2856 SNP_A-1866225 41747896
2857 SNP_A-1888852 41751692
2858 SNP_A-2207470 41751918
2859 SNP_A-1833817 41752039
2860 SNP_A-1787654 41753730
2861 SNP_A-1885418 41759035
2862 SNP_A-2188589 41770571
2863 SNP_A-2214962 41780249
2864 SNP_A-1799239 41780408
2865 SNP_A-2166372 41798855
2866 SNP_A-1962925 41810038
2867 SNP_A-2130559 41830015
2868 SNP_A-4195624 41871365
2869 SNP_A-4237741 41871478
2870 SNP_A-2283809 41871622
2871 SNP_A-1908553 41894842
2872 SNP_A-1793217 41896016
2873 SNP_A-2120275 41896380
2874 SNP_A-1930402 41900097
2875 SNP_A-4220203 41902588
2876 SNP_A-2079446 41929033
2877 SNP_A-4230356 41935676
2878 SNP_A-1833068 41942311
2879 SNP_A-1781403 41942518
2880 SNP_A-1894015 41943543
2881 SNP_A-4208037 41957833
2882 SNP_A-1898122 41975654
2883 SNP_A-2296796 41982715
2884 SNP_A-4208038 41986936
2885 SNP_A-4208039 41987046
2886 SNP_A-2215985 41987155
2887 SNP_A-2106658 41995535
2888 SNP_A-1794794 42004878
2889 SNP_A-1819309 42072049
2890 SNP_A-1818352 42075293
2891 SNP_A-1962936 42080348
2892 SNP_A-2275814 42082308
2893 SNP_A-2046915 42102217
2894 SNP_A-2107483 42103147
2895 SNP_A-2202484 42112452
2896 SNP_A-2234273 42139419
2897 SNP_A-1809365 42157091
2898 SNP_A-4222580 42160068
2899 SNP_A-2135053 42160274
2900 SNP_A-2262038 42160899
2901 SNP_A-1934385 42161125
2902 SNP_A-2189275 42162077
2903 SNP_A-2006325 42164009
2904 SNP_A-2053565 42178057
2905 SNP_A-2118214 42188689
2906 SNP_A-2039244 42203991
2907 SNP_A-2100784 42208350
2908 SNP_A-2201494 42208401
2909 SNP_A-2068675 42212215
2910 SNP_A-1899150 42250669
2911 SNP_A-2157520 42259573
2912 SNP_A-2272083 42295716
2913 SNP_A-2281077 42305058
2914 SNP_A-2080254 42305187
2915 SNP_A-1962939 42316677
2916 SNP_A-1800873 42347648
2917 SNP_A-1962940 42354135
2918 SNP_A-1810474 42358806
2919 SNP_A-2117084 42375582
2920 SNP_A-1860469 42442360
2921 SNP_A-1907370 42486788
2922 SNP_A-2060870 42506359
2923 SNP_A-2246694 42506576
2924 SNP_A-4234333 42528749
2925 SNP_A-2077959 42560858
2926 SNP_A-2090423 42561909
2927 SNP_A-1845198 42616243
2928 SNP_A-4224173 42635279
2929 SNP_A-1824881 42724479
2930 SNP_A-2026304 42724648
2931 SNP_A-2234261 42739115
2932 SNP_A-1948826 42742737
2933 SNP_A-4224654 42800389
2934 SNP_A-2078085 42803120
2935 SNP_A-2081293 42804257
2936 SNP_A-1826893 42805308
2937 SNP_A-2202232 42806584
2938 SNP_A-1868045 42806625
2939 SNP_A-1880166 42806849
2940 SNP_A-2222156 42824494
2941 SNP_A-2257435 42843096
2942 SNP_A-1815251 42869223
2943 SNP_A-2246243 42869261
2944 SNP_A-1799223 42876472
2945 SNP_A-2220354 42876508
2946 SNP_A-1828401 42923480
2947 SNP_A-2138985 42947271
2948 SNP_A-4197680 42949640
2949 SNP_A-1910148 42969929
2950 SNP_A-1816232 42978493
2951 SNP_A-2164253 42991383
2952 SNP_A-2264332 42994989
2953 SNP_A-1857131 42995273
2954 SNP_A-2096123 43000304
2955 SNP_A-1829715 43000362
2956 SNP_A-2210133 43002989
2957 SNP_A-2305232 43004606
2958 SNP_A-1962950 43022776
2959 SNP_A-2085760 43052815
2960 SNP_A-2311328 43052891
2961 SNP_A-1903395 43058323
2962 SNP_A-1947892 43069359
2963 SNP_A-1852297 43083413
2964 SNP_A-2079178 43092929
2965 SNP_A-1838619 43105656
2966 SNP_A-1899974 43105772
2967 SNP_A-1826457 43106353
2968 SNP_A-1788808 43126816
2969 SNP_A-2181049 43128594
2970 SNP_A-2305250 43131552
2971 SNP_A-4219709 43133828
2972 SNP_A-2030022 43134536
2973 SNP_A-4204224 43136083
2974 SNP_A-2298189 43152887
2975 SNP_A-2121386 43159374
2976 SNP_A-2190884 43179074
2977 SNP_A-2276183 43199518
2978 SNP_A-2083687 43200015
2979 SNP_A-1861906 43200293
2980 SNP_A-2103617 43203420
2981 SNP_A-4233510 43210526
2982 SNP_A-4204252 43255801
2983 SNP_A-1933417 43277550
2984 SNP_A-1917599 43322249
2985 SNP_A-2006332 43347681
2986 SNP_A-2254691 43347725
2987 SNP_A-1929210 43386028
2988 SNP_A-2165584 43413576
2989 SNP_A-1835453 43415983
2990 SNP_A-2291277 43425551
2991 SNP_A-2229378 43431119
2992 SNP_A-2118930 43441008
2993 SNP_A-4208041 43455808
2994 SNP_A-4208042 43470663
2995 SNP_A-2303996 43485704
2996 SNP_A-2151756 43486454
2997 SNP_A-1917828 43491689
2998 SNP_A-4216751 43492359
2999 SNP_A-1789910 43492451
3000 SNP_A-1837575 43501071
3001 SNP_A-1890066 43523648
3002 SNP_A-1891192 43539711
3003 SNP_A-1808145 43575012
3004 SNP_A-2289271 43620543
3005 SNP_A-2186044 43633169
3006 SNP_A-2145174 43635330
3007 SNP_A-1846776 43656932
3008 SNP_A-4240350 43661569
3009 SNP_A-2123869 43662752
3010 SNP_A-4208043 43698833
3011 SNP_A-1941808 43712594
3012 SNP_A-1848931 43726648
3013 SNP_A-2289551 43727009
3014 SNP_A-2127107 43774993
3015 SNP_A-1829561 43780963
3016 SNP_A-1962958 43783487
3017 SNP_A-2227146 43783579
3018 SNP_A-1962959 43784120
3019 SNP_A-4208044 43784213
3020 SNP_A-2159131 43786858
3021 SNP_A-1907592 43792583
3022 SNP_A-2145262 43793029
3023 SNP_A-2173811 43793770
3024 SNP_A-2305569 43795977
3025 SNP_A-2205331 43796473
3026 SNP_A-2070859 43800822
3027 SNP_A-2106067 43801264
3028 SNP_A-2093151 43822986
3029 SNP_A-2241415 43829767
3030 SNP_A-1962963 43846952
3031 SNP_A-1846873 43848995
3032 SNP_A-2066628 43877786
3033 SNP_A-1858473 43883536
3034 SNP_A-2223570 43890837
3035 SNP_A-1905749 43890992
3036 SNP_A-4234655 43891418
3037 SNP_A-2128337 43893343
3038 SNP_A-1923430 43893379
3039 SNP_A-4208046 43911571
3040 SNP_A-2166237 43923285
3041 SNP_A-4196913 43924439
3042 SNP_A-4208047 43970340
3043 SNP_A-1946829 43985595
3044 SNP_A-2196554 43991991
3045 SNP_A-2302869 44033240
3046 SNP_A-1867683 44034009
3047 SNP_A-1826552 44041333
3048 SNP_A-1917665 44043684
3049 SNP_A-1962968 44058051
3050 SNP_A-1962969 44058221
3051 SNP_A-1896435 44071048
3052 SNP_A-1829238 44071092
3053 SNP_A-2309249 44075905
3054 SNP_A-2066760 44081885
3055 SNP_A-1865128 44081902
3056 SNP_A-1787277 44086138
3057 SNP_A-2129182 44086208
3058 SNP_A-2187494 44086909
3059 SNP_A-2227950 44088808
3060 SNP_A-4225042 44095285
3061 SNP_A-4241116 44106269
3062 SNP_A-1937170 44109073
3063 SNP_A-1789696 44138428
3064 SNP_A-2287490 44138696
3065 SNP_A-2203295 44139096
3066 SNP_A-1912802 44146481
3067 SNP_A-2180706 44160088
3068 SNP_A-1962972 44160362
3069 SNP_A-2057032 44180427
3070 SNP_A-1838477 44195480
3071 SNP_A-2215423 44196087
3072 SNP_A-1815333 44233839
3073 SNP_A-2216052 44255971
3074 SNP_A-2148705 44258406
3075 SNP_A-2076149 44296583
3076 SNP_A-2297866 44315637
3077 SNP_A-2297230 44328678
3078 SNP_A-1791771 44335603
3079 SNP_A-2096399 44356292
3080 SNP_A-2086212 44384988
3081 SNP_A-2141521 44390050
3082 SNP_A-1962975 44396893
3083 SNP_A-1800559 44400635
3084 SNP_A-2301126 44401078
3085 SNP_A-1801278 44401413
3086 SNP_A-4238257 44401786
3087 SNP_A-2090565 44418770
3088 SNP_A-1828661 44418951
3089 SNP_A-1926804 44443570
3090 SNP_A-2160387 44457570
3091 SNP_A-1962976 44474314
3092 SNP_A-1962977 44474546
3093 SNP_A-2131718 44501551
3094 SNP_A-1962978 44514120
3095 SNP_A-4192664 44525669
3096 SNP_A-2260233 44526561
3097 SNP_A-2149196 44527655
3098 SNP_A-1928408 44529327
3099 SNP_A-4195289 44529730
3100 SNP_A-1834809 44536723
3101 SNP_A-1855695 44584000
3102 SNP_A-4204156 44599767
3103 SNP_A-2036571 44610492
3104 SNP_A-2065361 44613163
3105 SNP_A-1783596 44613236
3106 SNP_A-1948896 44613445
3107 SNP_A-2214656 44621606
3108 SNP_A-4220182 44621706
3109 SNP_A-1839310 44631967
3110 SNP_A-2215320 44641482
3111 SNP_A-2210753 44643557
3112 SNP_A-2139828 44643689
3113 SNP_A-2236887 44657389
3114 SNP_A-2284163 44674048
3115 SNP_A-2156552 44678108
3116 SNP_A-1912812 44685955
3117 SNP_A-4237016 44686360
3118 SNP_A-2154535 44695991
3119 SNP_A-1917119 44715296
3120 SNP_A-2292932 44726913
3121 SNP_A-1940900 44739504
3122 SNP_A-1896014 44739819
3123 SNP_A-2056377 44769848
3124 SNP_A-2095588 44805758
3125 SNP_A-4142772 44809844
3126 SNP_A-1907528 44811419
3127 SNP_A-2150073 44812588
3128 SNP_A-2182699 44815520
3129 SNP_A-4208050 44844604
3130 SNP_A-1808931 44846054
3131 SNP_A-2228474 44846991
3132 SNP_A-4208051 44915186
3133 SNP_A-4207642 44943184
3134 SNP_A-1936151 44943321
3135 SNP_A-2152018 44949376
3136 SNP_A-4208052 44953254
3137 SNP_A-2211440 44953712
3138 SNP_A-4226449 44971206
3139 SNP_A-1962990 44979650
3140 SNP_A-2208705 44980090
3141 SNP_A-2164767 44999365
3142 SNP_A-2205463 45003782
3143 SNP_A-1956240 45028793
3144 SNP_A-2292342 45033654
3145 SNP_A-2154768 45041857
3146 SNP_A-2263676 45050643
3147 SNP_A-2084050 45053513
3148 SNP_A-1870640 45062457
3149 SNP_A-4208053 45092214
3150 SNP_A-1811624 45131104
3151 SNP_A-1953469 45132854
3152 SNP_A-1909212 45151924
3153 SNP_A-2291950 45152135
3154 SNP_A-2033471 45189883
3155 SNP_A-2160209 45190363
3156 SNP_A-1907020 45200170
3157 SNP_A-1821247 45205553
3158 SNP_A-1906421 45217118
3159 SNP_A-2198695 45258664
3160 SNP_A-2148553 45303454
3161 SNP_A-2062574 45309444
3162 SNP_A-2101729 45316062
3163 SNP_A-1887130 45321601
3164 SNP_A-4208054 45352222
3165 SNP_A-1925068 45381926
3166 SNP_A-2067296 45384136
3167 SNP_A-2236003 45428614
3168 SNP_A-2067237 45429230
3169 SNP_A-4202585 45455124
3170 SNP_A-2121119 45470605
3171 SNP_A-1789016 45482820
3172 SNP_A-1926351 45518619
3173 SNP_A-1963010 45522174
3174 SNP_A-1963011 45522569
3175 SNP_A-2247569 45522853
3176 SNP_A-2060790 45523037
3177 SNP_A-2222071 45534669
3178 SNP_A-1827977 45546451
3179 SNP_A-2106049 45555619
3180 SNP_A-2228277 45565056
3181 SNP_A-1872657 45574162
3182 SNP_A-1963013 45591901
3183 SNP_A-1927112 45592549
3184 SNP_A-2288801 45597218
3185 SNP_A-4239827 45597896
3186 SNP_A-2236870 45603027
3187 SNP_A-2136100 45607465
3188 SNP_A-1917091 45623475
3189 SNP_A-1799572 45623898
3190 SNP_A-2244532 45627554
3191 SNP_A-2042997 45632722
3192 SNP_A-1958266 45638706
3193 SNP_A-2142002 45670073
3194 SNP_A-2132799 45680678
3195 SNP_A-2301056 45690557
3196 SNP_A-2273955 45729530
3197 SNP_A-1963020 45737717
3198 SNP_A-1843743 45752034
3199 SNP_A-1916651 45755958
3200 SNP_A-4240771 45759450
3201 SNP_A-2153368 45760818
3202 SNP_A-2184209 45783623
3203 SNP_A-4223110 45785550
3204 SNP_A-2187669 45797898
3205 SNP_A-1963026 45807414
3206 SNP_A-2006346 45807828
3207 SNP_A-2166911 45813464
3208 SNP_A-1875937 45852620
3209 SNP_A-2108482 45853323
3210 SNP_A-2267629 45894297
3211 SNP_A-2077622 45910006
3212 SNP_A-4205971 45919740
3213 SNP_A-2297143 45936374
3214 SNP_A-2218802 45947264
3215 SNP_A-2100671 45949960
3216 SNP_A-2058970 45951401
3217 SNP_A-1923801 45955890
3218 SNP_A-1839631 45955956
3219 SNP_A-2193058 45962015
3220 SNP_A-1947707 45962449
3221 SNP_A-2236378 45979475
3222 SNP_A-1919468 46012194
3223 SNP_A-2285219 46022083
3224 SNP_A-1794308 46022433
3225 SNP_A-1844125 46086885
3226 SNP_A-2268227 46087174
3227 SNP_A-2182022 46088863
3228 SNP_A-2063585 46090545
3229 SNP_A-1843184 46112445
3230 SNP_A-2257131 46113359
3231 SNP_A-1833415 46148485
3232 SNP_A-1963029 46193966
3233 SNP_A-1963031 46205562
3234 SNP_A-1963032 46205830
3235 SNP_A-1883623 46224396
3236 SNP_A-2040701 46224718
3237 SNP_A-2279112 46236903
3238 SNP_A-1909192 46237684
3239 SNP_A-4198300 46258349
3240 SNP_A-2024817 46259338
3241 SNP_A-1936910 46261844
3242 SNP_A-1782418 46271312
3243 SNP_A-1963037 46277486
3244 SNP_A-1938237 46304028
3245 SNP_A-2309536 46305287
3246 SNP_A-2057451 46305821
3247 SNP_A-1951538 46308432
3248 SNP_A-1809972 46308820
3249 SNP_A-2292916 46324816
3250 SNP_A-1963039 46333342
3251 SNP_A-4219365 46341690
3252 SNP_A-2215298 46352179
3253 SNP_A-1938938 46411148
3254 SNP_A-4200988 46413280
3255 SNP_A-1963041 46435886
3256 SNP_A-1800173 46438356
3257 SNP_A-4208057 46490471
3258 SNP_A-2053711 46516676
3259 SNP_A-2006350 46523650
3260 SNP_A-2227777 46524445
3261 SNP_A-1799322 46529169
3262 SNP_A-2220760 46574433
3263 SNP_A-2083812 46590298
3264 SNP_A-1963048 46592661
3265 SNP_A-2221576 46691751
3266 SNP_A-2088853 46705537
3267 SNP_A-1814893 46715970
3268 SNP_A-1946168 46716090
3269 SNP_A-1963052 46716753
3270 SNP_A-1831402 46731855
3271 SNP_A-1933056 46732573
3272 SNP_A-2269143 46744669
3273 SNP_A-2261378 46744958
3274 SNP_A-4192872 46745468
3275 SNP_A-1883526 46755544
3276 SNP_A-2231300 46755616
3277 SNP_A-1963058 46765942
3278 SNP_A-2255783 46802841
3279 SNP_A-4235607 46826904
3280 SNP_A-4232842 46829721
3281 SNP_A-4219090 46829880
3282 SNP_A-1953559 46831560
3283 SNP_A-2076423 46831853
3284 SNP_A-2040224 46875500
3285 SNP_A-2066473 46875667
3286 SNP_A-2255587 46913816
3287 SNP_A-1868491 46930010
3288 SNP_A-1797752 46930177
3289 SNP_A-4202111 46979850
3290 SNP_A-1794804 46982207
3291 SNP_A-1881139 46999550
3292 SNP_A-1789255 47040897
3293 SNP_A-2041076 47041681
3294 SNP_A-4208059 47043064
3295 SNP_A-4241035 47045872
3296 SNP_A-1865223 47102743
3297 SNP_A-2297704 47104973
3298 SNP_A-1925438 47105138
3299 SNP_A-4231460 47133660
3300 SNP_A-1870285 47169460
3301 SNP_A-4201732 47174350
3302 SNP_A-1904277 47176397
3303 SNP_A-4227053 47200072
3304 SNP_A-1863805 47208647
3305 SNP_A-1799398 47208780
3306 SNP_A-2185749 47230176
3307 SNP_A-2290271 47230976
3308 SNP_A-2030438 47248883
3309 SNP_A-2185784 47254462
3310 SNP_A-1963076 47290956
3311 SNP_A-1895239 47313716
3312 SNP_A-1872251 47437468
3313 SNP_A-1908530 47511188
3314 SNP_A-1963078 47525069
3315 SNP_A-1798827 47627044
3316 SNP_A-4239399 47631600
3317 SNP_A-1801597 47658001
3318 SNP_A-2006356 47675814
3319 SNP_A-2207709 47687817
3320 SNP_A-2202197 47691490
3321 SNP_A-2135348 47722197
3322 SNP_A-2234145 47728217
3323 SNP_A-2211725 47728339
3324 SNP_A-1832389 47732706
3325 SNP_A-2265187 47801295
3326 SNP_A-2021404 47885816
3327 SNP_A-1824238 47894881
3328 SNP_A-4208063 47938066
3329 SNP_A-1893649 47947841
3330 SNP_A-1947518 47952212
3331 SNP_A-4222656 47978008
3332 SNP_A-2189614 48027661
3333 SNP_A-1891661 48027703
3334 SNP_A-1842900 48064692
3335 SNP_A-2306106 48065559
3336 SNP_A-4192857 48066066
3337 SNP_A-4205857 48091429
3338 SNP_A-4214570 48091445
3339 SNP_A-2132862 48104660
3340 SNP_A-2256067 48104975
3341 SNP_A-4208064 48105182
3342 SNP_A-1963096 48105539
3343 SNP_A-1803236 48168306
3344 SNP_A-2199314 48170232
3345 SNP_A-1877458 48197601
3346 SNP_A-4240419 48209957
3347 SNP_A-4199921 48257603
3348 SNP_A-2214899 48267098
3349 SNP_A-1963099 48288268
3350 SNP_A-4197096 48300844
3351 SNP_A-2072744 48301533
3352 SNP_A-2151665 48303228
3353 SNP_A-2076016 48332714
3354 SNP_A-2118252 48409986
3355 SNP_A-2199952 48445706
3356 SNP_A-1963100 48447814
3357 SNP_A-1820388 48448099
3358 SNP_A-1953567 48455320
3359 SNP_A-2207498 48458482
3360 SNP_A-1842733 48477511
3361 SNP_A-2079790 48497846
3362 SNP_A-1848852 48513182
3363 SNP_A-1935295 48568442
3364 SNP_A-1882823 48622881
3365 SNP_A-2309784 48632029
3366 SNP_A-4216152 48632369
3367 SNP_A-2161077 48648613
3368 SNP_A-2157346 48672701
3369 SNP_A-2041093 48675445
3370 SNP_A-1833407 48699397
3371 SNP_A-4222376 48699522
3372 SNP_A-1954975 48700678
3373 SNP_A-4235480 48715814
3374 SNP_A-2206767 48716406
3375 SNP_A-2175854 48722702
3376 SNP_A-2030473 48762675
3377 SNP_A-1881711 48764437
3378 SNP_A-2259159 48802360
3379 SNP_A-2006359 48808346
3380 SNP_A-1814447 48809187
3381 SNP_A-1963105 48850048
3382 SNP_A-2314512 48853162
3383 SNP_A-2045593 48854378
3384 SNP_A-2290290 48894826
3385 SNP_A-2153254 48926456
3386 SNP_A-1925725 48951679
3387 SNP_A-2050457 48952201
3388 SNP_A-1963110 48963807
3389 SNP_A-4208066 48963897
3390 SNP_A-1949646 49011829
3391 SNP_A-2258053 49036913
3392 SNP_A-1963114 49041818
3393 SNP_A-1875185 49054317
3394 SNP_A-2181014 49054636
3395 SNP_A-2191583 49072538
3396 SNP_A-1916373 49072827
3397 SNP_A-1963116 49073584
3398 SNP_A-1963117 49073612
3399 SNP_A-2242483 49078084
3400 SNP_A-4232093 49098912
3401 SNP_A-1957741 49099065
3402 SNP_A-1963120 49108935
3403 SNP_A-1872622 49112333
3404 SNP_A-1963123 49119818
3405 SNP_A-2065169 49122308
3406 SNP_A-1863973 49122889
3407 SNP_A-1795584 49124921
3408 SNP_A-2165293 49126316
3409 SNP_A-1963125 49131327
3410 SNP_A-1963127 49131602
3411 SNP_A-2006361 49149900
3412 SNP_A-1783559 49156576
3413 SNP_A-2132897 49160796
3414 SNP_A-2226105 49170652
3415 SNP_A-2098145 49181474
3416 SNP_A-4208068 49195505
3417 SNP_A-4208070 49196308
3418 SNP_A-4197527 49207442
3419 SNP_A-1808513 49207498
3420 SNP_A-2171016 49210919
3421 SNP_A-1929434 49211178
3422 SNP_A-1963132 49223862
3423 SNP_A-1963135 49244517
3424 SNP_A-1963137 49254706
3425 SNP_A-1963138 49255754
3426 SNP_A-1908689 49267285
3427 SNP_A-2310361 49269218
3428 SNP_A-4205466 49301223
3429 SNP_A-2282023 49322295
3430 SNP_A-2149759 49339000
3431 SNP_A-1963140 49346803
3432 SNP_A-2220934 49361904
3433 SNP_A-2220181 49367391
3434 SNP_A-1963143 49367512
3435 SNP_A-1825622 49367990
3436 SNP_A-2280384 49369137
3437 SNP_A-1919008 49370151
3438 SNP_A-4208071 49391299
3439 SNP_A-1963146 49458928
3440 SNP_A-2045278 49489185
3441 SNP_A-2248870 49498304
3442 SNP_A-2112383 49498408
3443 SNP_A-1925865 49499576
3444 SNP_A-1879569 49499797
3445 SNP_A-1853214 49499847
3446 SNP_A-4208072 49551440
3447 SNP_A-1877103 49554575
3448 SNP_A-4206961 49567586
3449 SNP_A-2066372 49581900
3450 SNP_A-2184546 49585460
3451 SNP_A-2169230 49598812
3452 SNP_A-1808502 49602542
3453 SNP_A-1895134 49602914
3454 SNP_A-4208073 49701792
3455 SNP_A-2067896 49702607
3456 SNP_A-2286709 49710770
3457 SNP_A-1849187 49768414
3458 SNP_A-2118889 49780074
3459 SNP_A-2006363 49786783
3460 SNP_A-2206064 49806126
3461 SNP_A-2162869 49809001
3462 SNP_A-2226770 49810789
3463 SNP_A-2138627 49817853
3464 SNP_A-2088090 49825212
3465 SNP_A-4229434 49843521
3466 SNP_A-4237779 49843872
3467 SNP_A-2081093 49876292
3468 SNP_A-2225805 49911105
3469 SNP_A-1844126 49914547
3470 SNP_A-1847110 49937107
3471 SNP_A-1799512 49939469
3472 SNP_A-1963158 49946265
3473 SNP_A-2076922 49992990
3474 SNP_A-1963159 50006784
3475 SNP_A-4216823 50011276
3476 SNP_A-1840328 50016657
3477 SNP_A-1954420 50023212
3478 SNP_A-2148555 50023741
3479 SNP_A-4199200 50032688
3480 SNP_A-4208076 50033487
3481 SNP_A-1963163 50037010
3482 SNP_A-4208078 50037876
3483 SNP_A-2247994 50063912
3484 SNP_A-1963164 50080127
3485 SNP_A-1963165 50080240
3486 SNP_A-4208079 50084615
3487 SNP_A-1932329 50086856
3488 SNP_A-2294125 50087045
3489 SNP_A-4208080 50091406
3490 SNP_A-4208081 50091984
3491 SNP_A-2180280 50096844
3492 SNP_A-4194591 50096890
3493 SNP_A-4226554 50096906
3494 SNP_A-2083849 50110016
3495 SNP_A-2261803 50130564
3496 SNP_A-2233639 50137521
3497 SNP_A-2226143 50160749
3498 SNP_A-4219455 50167315
3499 SNP_A-4216448 50167542
3500 SNP_A-1817083 50170789
3501 SNP_A-1922338 50183572
3502 SNP_A-1885984 50183822
3503 SNP_A-1906557 50187592
3504 SNP_A-1855332 50187687
3505 SNP_A-1923842 50198784
3506 SNP_A-1838236 50199463
3507 SNP_A-2217868 50210802
3508 SNP_A-2156028 50211011
3509 SNP_A-4208082 50214892
3510 SNP_A-2301381 50219231
3511 SNP_A-2064139 50237717
3512 SNP_A-2227385 50240747
3513 SNP_A-1841027 50241788
3514 SNP_A-2280957 50245662
3515 SNP_A-2080491 50246474
3516 SNP_A-2166705 50255825
3517 SNP_A-1852850 50267675
3518 SNP_A-1963179 50278614
3519 SNP_A-1790885 50302941
3520 SNP_A-1963181 50311683
3521 SNP_A-4232818 50311895
3522 SNP_A-1963182 50312581
3523 SNP_A-2118282 50359788
3524 SNP_A-4226818 50366443
3525 SNP_A-2211240 50369522
3526 SNP_A-2062301 50369556
3527 SNP_A-2247824 50369684
3528 SNP_A-2310331 50369730
3529 SNP_A-1963183 50378128
3530 SNP_A-4236805 50378227
3531 SNP_A-1806917 50378287
3532 SNP_A-1957545 50378389
3533 SNP_A-1958371 50380118
3534 SNP_A-2036145 50383924
3535 SNP_A-1798250 50384100
3536 SNP_A-2212509 50389572
3537 SNP_A-1963184 50393531
3538 SNP_A-4208083 50393981
3539 SNP_A-1790031 50397848
3540 SNP_A-2058649 50405072
3541 SNP_A-1845438 50449360
3542 SNP_A-2028420 50451419
3543 SNP_A-2215681 50451831
3544 SNP_A-1861576 50452255
3545 SNP_A-1888811 50452354
3546 SNP_A-2006366 50464580
3547 SNP_A-1963188 50464636
3548 SNP_A-4240951 50470343
3549 SNP_A-1963189 50479696
3550 SNP_A-1963190 50499394
3551 SNP_A-1957842 50522978
3552 SNP_A-2312077 50523466
3553 SNP_A-2131067 50543537
3554 SNP_A-1963191 50547618
3555 SNP_A-1963192 50547858
3556 SNP_A-2212018 50561680
3557 SNP_A-4227695 50571840
3558 SNP_A-1826600 50607199
3559 SNP_A-1963196 50608317
3560 SNP_A-1963198 50619511
3561 SNP_A-1821045 50638682
3562 SNP_A-2086990 50666395
3563 SNP_A-1833972 50670974
3564 SNP_A-2065061 50675967
3565 SNP_A-1963201 50682535
3566 SNP_A-1963202 50682648
3567 SNP_A-4200392 50691212
3568 SNP_A-1963204 50703228
3569 SNP_A-1961477 50732516
3570 SNP_A-1957724 50752459
3571 SNP_A-1963207 50756435
3572 SNP_A-1963208 50756570
3573 SNP_A-4224667 50765665
3574 SNP_A-2151407 50791637
3575 SNP_A-2021403 50792463
3576 SNP_A-2043314 50801016
3577 SNP_A-2115029 50829963
3578 SNP_A-2223600 50829989
3579 SNP_A-4204520 50856433
3580 SNP_A-1887811 50870615
3581 SNP_A-1845796 50892633
3582 SNP_A-2176329 50894306
3583 SNP_A-1947130 50894324
3584 SNP_A-2234225 50931951
3585 SNP_A-2052595 50960617
3586 SNP_A-2091996 50960764
3587 SNP_A-4229126 50960991
3588 SNP_A-1952877 51005523
3589 SNP_A-1823902 51014967
3590 SNP_A-4226598 51018056
3591 SNP_A-4208084 51042070
3592 SNP_A-4226408 51046609
3593 SNP_A-2046485 51080516
3594 SNP_A-1853534 51082859
3595 SNP_A-1870146 51091271
3596 SNP_A-1914338 51114564
3597 SNP_A-4238354 51134771
3598 SNP_A-1853979 51148192
3599 SNP_A-2127789 51151390
3600 SNP_A-4238052 51157980
3601 SNP_A-1919947 51169522
3602 SNP_A-4203233 51172885
3603 SNP_A-2075467 51172954
3604 SNP_A-1963216 51177399
3605 SNP_A-1963217 51177841
3606 SNP_A-1839253 51189191
3607 SNP_A-1963218 51189533
3608 SNP_A-1926720 51223965
3609 SNP_A-2172059 51224435
3610 SNP_A-4208085 51240995
3611 SNP_A-4208086 51241748
3612 SNP_A-1854657 51282766
3613 SNP_A-2128627 51292000
3614 SNP_A-2143909 51306583
3615 SNP_A-2062764 51321998
3616 SNP_A-1963224 51334759
3617 SNP_A-1963225 51344213
3618 SNP_A-1963228 51365996
3619 SNP_A-1872323 51366113
3620 SNP_A-1963229 51366228
3621 SNP_A-4208087 51368139
3622 SNP_A-1963231 51371279
3623 SNP_A-1963232 51372785
3624 SNP_A-1963233 51375129
3625 SNP_A-2030764 51400550
3626 SNP_A-1936410 51401543
3627 SNP_A-1963234 51406670
3628 SNP_A-2141467 51420208
3629 SNP_A-1963235 51422546
3630 SNP_A-1963236 51422575
3631 SNP_A-1963237 51435011
3632 SNP_A-4214573 51457371
3633 SNP_A-2103447 51487122
3634 SNP_A-2227983 51494450
3635 SNP_A-1963238 51505471
3636 SNP_A-4206472 51533993
3637 SNP_A-2029416 51555990
3638 SNP_A-2160975 51583009
3639 SNP_A-4230425 51584490
3640 SNP_A-4214574 51585761
3641 SNP_A-1890472 51624274
3642 SNP_A-1963243 51626897
3643 SNP_A-4220231 51634538
3644 SNP_A-1924991 51646317
3645 SNP_A-1963244 51663943
3646 SNP_A-2037529 51687355
3647 SNP_A-1940080 51691528
3648 SNP_A-4208089 51705877
3649 SNP_A-2127319 51706364
3650 SNP_A-2068319 51720761
3651 SNP_A-2039988 51724007
3652 SNP_A-1935651 51728062
3653 SNP_A-1838294 51728204
3654 SNP_A-1963248 51761784
3655 SNP_A-4227354 51761903
3656 SNP_A-4208090 51797237
3657 SNP_A-1946728 51799496
3658 SNP_A-2285008 51799667
3659 SNP_A-4221446 51805892
3660 SNP_A-4217116 51821196
3661 SNP_A-1793316 51857670
3662 SNP_A-1963252 51864066
3663 SNP_A-2229636 51892051
3664 SNP_A-2274713 51892989
3665 SNP_A-1848739 51893906
3666 SNP_A-1943374 51927956
3667 SNP_A-1913945 51928261
3668 SNP_A-2148249 51939923
3669 SNP_A-2053238 51946453
3670 SNP_A-4221973 51960620
3671 SNP_A-2189059 51981249
3672 SNP_A-1963253 52060865
3673 SNP_A-2178722 52061801
3674 SNP_A-4219677 52066050
3675 SNP_A-1963254 52091992
3676 SNP_A-2252236 52106028
3677 SNP_A-2240699 52116162
3678 SNP_A-2149385 52116180
3679 SNP_A-4236621 52116217
3680 SNP_A-1918784 52117836
3681 SNP_A-1892364 52128333
3682 SNP_A-1909978 52128375
3683 SNP_A-2250301 52153918
3684 SNP_A-2258565 52154704
3685 SNP_A-2032881 52159251
3686 SNP_A-1963256 52161295
3687 SNP_A-1963257 52161409
3688 SNP_A-1940524 52161519
3689 SNP_A-1963259 52174081
3690 SNP_A-1820860 52230591
3691 SNP_A-1784348 52281320
3692 SNP_A-2118155 52305206
3693 SNP_A-1835547 52305708
3694 SNP_A-2283533 52349303
3695 SNP_A-4200744 52359269
3696 SNP_A-2230148 52389599
3697 SNP_A-4239059 52408156
3698 SNP_A-1908952 52415915
3699 SNP_A-4192862 52426621
3700 SNP_A-4225495 52437488
3701 SNP_A-2121373 52437594
3702 SNP_A-2300101 52450035
3703 SNP_A-4220840 52450220
3704 SNP_A-2057757 52456144
3705 SNP_A-2127026 52477324
3706 SNP_A-4220874 52483120
3707 SNP_A-1786665 52497718
3708 SNP_A-1823220 52497774
3709 SNP_A-2006371 52513378
3710 SNP_A-1939219 52519666
3711 SNP_A-1892985 52556920
3712 SNP_A-1963267 52567681
3713 SNP_A-4208095 52567897
3714 SNP_A-1963268 52568134
3715 SNP_A-2146574 52584036
3716 SNP_A-2262584 52585387
3717 SNP_A-1963269 52585423
3718 SNP_A-2045450 52722160
3719 SNP_A-2229954 52727292
3720 SNP_A-2060170 52737262
3721 SNP_A-2284319 52745975
3722 SNP_A-2093283 52746317
3723 SNP_A-4221884 52750051
3724 SNP_A-2300022 52764366
3725 SNP_A-2118306 52765124
3726 SNP_A-1859717 52765746
3727 SNP_A-4231413 52769050
3728 SNP_A-4199900 52785460
3729 SNP_A-2260688 52785602
3730 SNP_A-2145724 52815368
3731 SNP_A-2148956 52818343
3732 SNP_A-1943104 52823397
3733 SNP_A-4221025 52826090
3734 SNP_A-2297355 52826566
3735 SNP_A-2101014 52831698
3736 SNP_A-1963277 52835192
3737 SNP_A-4233258 52837017
3738 SNP_A-2070945 52852809
3739 SNP_A-4192869 52859646
3740 SNP_A-1862748 52859701
3741 SNP_A-2201583 52877554
3742 SNP_A-2138106 52880768
3743 SNP_A-4230979 52901041
3744 SNP_A-1963279 52904699
3745 SNP_A-1963280 52904977
3746 SNP_A-1963281 52909152
3747 SNP_A-2116088 52909196
3748 SNP_A-1963282 52909263
3749 SNP_A-4208097 52909400
3750 SNP_A-2108781 52909903
3751 SNP_A-2078786 52910050
3752 SNP_A-1909259 52910641
3753 SNP_A-2227496 52910758
3754 SNP_A-4219112 52917080
3755 SNP_A-4208098 52919356
3756 SNP_A-2057906 52962192
3757 SNP_A-2155627 52985173
3758 SNP_A-2040626 52993266
3759 SNP_A-2292231 52999720
3760 SNP_A-1876370 53007662
3761 SNP_A-2242495 53020579
3762 SNP_A-1854505 53033547
3763 SNP_A-2201952 53033670
3764 SNP_A-2006375 53034952
3765 SNP_A-2268055 53063583
3766 SNP_A-2229776 53066934
3767 SNP_A-1943882 53067364
3768 SNP_A-2027766 53067486
3769 SNP_A-1926461 53068091
3770 SNP_A-1943437 53076542
3771 SNP_A-1834106 53076659
3772 SNP_A-1821184 53084158
3773 SNP_A-2066695 53088395
3774 SNP_A-4206765 53088447
3775 SNP_A-4238040 53091052
3776 SNP_A-2030032 53100421
3777 SNP_A-1918748 53100551
3778 SNP_A-1937355 53101566
3779 SNP_A-2256149 53101780
3780 SNP_A-1837252 53101834
3781 SNP_A-2277431 53137621
3782 SNP_A-1842801 53155170
3783 SNP_A-2144991 53175747
3784 SNP_A-4206212 53189550
3785 SNP_A-1963290 53196159
3786 SNP_A-1924863 53206134
3787 SNP_A-2180252 53217682
3788 SNP_A-2133712 53226857
3789 SNP_A-2033501 53243170
3790 SNP_A-2287877 53250552
3791 SNP_A-4208099 53254804
3792 SNP_A-4208100 53254839
3793 SNP_A-1963293 53255641
3794 SNP_A-1963294 53256546
3795 SNP_A-1924513 53258857
3796 SNP_A-2290323 53261272
3797 SNP_A-2179110 53269759
3798 SNP_A-2096990 53281553
3799 SNP_A-4227621 53281604
3800 SNP_A-4233724 53286130
3801 SNP_A-4217080 53286559
3802 SNP_A-1963296 53289625
3803 SNP_A-1963298 53301281
3804 SNP_A-1963301 53326930
3805 SNP_A-1855858 53328842
3806 SNP_A-4235813 53346636
3807 SNP_A-2196899 53355124
3808 SNP_A-2024019 53356279
3809 SNP_A-2152010 53367147
3810 SNP_A-4229639 53383061
3811 SNP_A-2128119 53385960
3812 SNP_A-2193500 53392142
3813 SNP_A-2051649 53392354
3814 SNP_A-2265653 53395051
3815 SNP_A-4231131 53399362
3816 SNP_A-4194834 53406833
3817 SNP_A-2168832 53408447
3818 SNP_A-4203308 53415079
3819 SNP_A-2160410 53416992
3820 SNP_A-4199298 53430934
3821 SNP_A-1888033 53462867
3822 SNP_A-2030184 53473610
3823 SNP_A-2180138 53482825
3824 SNP_A-2082806 53507348
3825 SNP_A-2029593 53523992
3826 SNP_A-4235191 53528203
3827 SNP_A-2166045 53528344
3828 SNP_A-2274793 53541428
3829 SNP_A-1952166 53541455
3830 SNP_A-2046402 53544793
3831 SNP_A-2021842 53548179
3832 SNP_A-1814260 53548350
3833 SNP_A-2215909 53548421
3834 SNP_A-2006380 53548588
3835 SNP_A-2223245 53556659
3836 SNP_A-2073508 53584145
3837 SNP_A-2223714 53585000
3838 SNP_A-1818534 53585141
3839 SNP_A-1963312 53585410
3840 SNP_A-2046658 53588161
3841 SNP_A-2247877 53588554
3842 SNP_A-4195586 53590396
3843 SNP_A-4208102 53595778
3844 SNP_A-1963313 53627305
3845 SNP_A-4235213 53636757
3846 SNP_A-4204403 53637934
3847 SNP_A-1928124 53642177
3848 SNP_A-1963314 53661815
3849 SNP_A-2144538 53692342
3850 SNP_A-1800158 53699993
3851 SNP_A-2143719 53700051
3852 SNP_A-2169683 53700786
3853 SNP_A-1803855 53701239
3854 SNP_A-1901886 53702198
3855 SNP_A-2220594 53711174
3856 SNP_A-4217732 53715065
3857 SNP_A-2140524 53724742
3858 SNP_A-2065744 53738562
3859 SNP_A-2310088 53755401
3860 SNP_A-1856510 53787655
3861 SNP_A-1905614 53808185
3862 SNP_A-1826430 53810484
3863 SNP_A-2251685 53811640
3864 SNP_A-1963317 53818010
3865 SNP_A-1821123 53818893
3866 SNP_A-1963319 53826197
3867 SNP_A-1850869 53827727
3868 SNP_A-2028460 53860675
3869 SNP_A-2247122 53874729
3870 SNP_A-4240724 53907376
3871 SNP_A-1836767 53910078
3872 SNP_A-2050570 53912562
3873 SNP_A-1963320 53968471
3874 SNP_A-1790352 53978295
3875 SNP_A-1963323 53987248
3876 SNP_A-1899014 54055952
3877 SNP_A-2048303 54064285
3878 SNP_A-2314370 54064688
3879 SNP_A-1829545 54147424
3880 SNP_A-2163527 54162330
3881 SNP_A-4224334 54201406
3882 SNP_A-1846523 54205862
3883 SNP_A-1894558 54219798
3884 SNP_A-2278157 54241714
3885 SNP_A-2128702 54244074
3886 SNP_A-2039295 54263682
3887 SNP_A-2141499 54264370
3888 SNP_A-1906118 54333873
3889 SNP_A-2064223 54335096
3890 SNP_A-1963334 54345583
3891 SNP_A-1946683 54371460
3892 SNP_A-4222047 54373551
3893 SNP_A-1963335 54399097
3894 SNP_A-1963336 54401986
3895 SNP_A-4225096 54407613
3896 SNP_A-1895085 54426682
3897 SNP_A-1805842 54436921
3898 SNP_A-1782356 54437046
3899 SNP_A-2133178 54449520
3900 SNP_A-2216425 54463278
3901 SNP_A-2301254 54482830
3902 SNP_A-1874001 54512678
3903 SNP_A-1894520 54514299
3904 SNP_A-2263153 54515073
3905 SNP_A-1913636 54517800
3906 SNP_A-2204709 54520177
3907 SNP_A-2162242 54524022
3908 SNP_A-4235832 54544468
3909 SNP_A-1840552 54556849
3910 SNP_A-2217176 54571526
3911 SNP_A-2192847 54571685
3912 SNP_A-1963341 54576707
3913 SNP_A-1935856 54577245
3914 SNP_A-4202918 54597615
3915 SNP_A-2082383 54605475
3916 SNP_A-1826780 54613234
3917 SNP_A-2291193 54613295
3918 SNP_A-2178205 54616240
3919 SNP_A-1963342 54618656
3920 SNP_A-1802849 54619662
3921 SNP_A-2300480 54622172
3922 SNP_A-1834557 54623147
3923 SNP_A-4223039 54627259
3924 SNP_A-1963344 54627345
3925 SNP_A-2266513 54662349
3926 SNP_A-2247401 54667442
3927 SNP_A-1824047 54680505
3928 SNP_A-4228974 54680583
3929 SNP_A-2101327 54682962
3930 SNP_A-2065114 54702232
3931 SNP_A-2199366 54716856
3932 SNP_A-4229802 54721000
3933 SNP_A-4199065 54741579
3934 SNP_A-2006390 54747547
3935 SNP_A-2151431 54770514
3936 SNP_A-4204127 54792342
3937 SNP_A-2025416 54828975
3938 SNP_A-1963345 54830274
3939 SNP_A-2298640 54840646
3940 SNP_A-2238098 54849250
3941 SNP_A-4195901 54869788
3942 SNP_A-4218061 54873227
3943 SNP_A-1825590 54889880
3944 SNP_A-2309035 54890467
3945 SNP_A-2225293 54894826
3946 SNP_A-4235866 54895981
3947 SNP_A-4240584 54933158
3948 SNP_A-1831693 54934880
3949 SNP_A-1937464 54935266
3950 SNP_A-1845681 54935653
3951 SNP_A-2268627 54936407
3952 SNP_A-1888634 54938775
3953 SNP_A-2205029 54939687
3954 SNP_A-2309332 54972551
3955 SNP_A-2110202 54973424
3956 SNP_A-2006391 54975434
3957 SNP_A-2151943 54977916
3958 SNP_A-1836992 55001299
3959 SNP_A-4221938 55018345
3960 SNP_A-4193796 55018361
3961 SNP_A-2131511 55019041
3962 SNP_A-2250494 55029049
3963 SNP_A-2292064 55052572
3964 SNP_A-2043280 55052752
3965 SNP_A-1877525 55064360
3966 SNP_A-2129683 55064828
3967 SNP_A-1867884 55064950
3968 SNP_A-1872977 55068416
3969 SNP_A-2252769 55069329
3970 SNP_A-4208104 55072295
3971 SNP_A-2309132 55089864
3972 SNP_A-2110930 55104878
3973 SNP_A-2259605 55119289
3974 SNP_A-1906915 55125469
3975 SNP_A-1853368 55168115
3976 SNP_A-4233474 55212659
3977 SNP_A-1923331 55213517
3978 SNP_A-2298573 55215148
3979 SNP_A-4227980 55255729
3980 SNP_A-4222467 55257139
3981 SNP_A-2006395 55314255
3982 SNP_A-1843908 55333526
3983 SNP_A-1834919 55369594
3984 SNP_A-4202172 55387690
3985 SNP_A-1799770 55390630
3986 SNP_A-4224777 55396136
3987 SNP_A-2246849 55416196
3988 SNP_A-1963356 55453837
3989 SNP_A-2260897 55472317
3990 SNP_A-1914314 55504644
3991 SNP_A-1855926 55505128
3992 SNP_A-2055643 55529657
3993 SNP_A-2268664 55534000
3994 SNP_A-4226738 55554058
3995 SNP_A-1884562 55616080
3996 SNP_A-1829255 55624554
3997 SNP_A-1873143 55651612
3998 SNP_A-1850450 55657785
3999 SNP_A-2234113 55659966
4000 SNP_A-4229851 55660007
4001 SNP_A-1889822 55660792
4002 SNP_A-2073456 55689870
4003 SNP_A-1963363 55756520
4004 SNP_A-2296202 55771693
4005 SNP_A-1923125 55812395
4006 SNP_A-2125695 55829499
4007 SNP_A-2107813 55858096
4008 SNP_A-1963367 55865021
4009 SNP_A-2110122 55906857
4010 SNP_A-1963369 55941781
4011 SNP_A-1963370 55942171
4012 SNP_A-1880356 55943044
4013 SNP_A-1831541 55949498
4014 SNP_A-1963371 55956248
4015 SNP_A-1963372 55957580
4016 SNP_A-2035043 55959438
4017 SNP_A-1919591 55984144
4018 SNP_A-1791407 55984728
4019 SNP_A-1853604 55985780
4020 SNP_A-2098585 55986544
4021 SNP_A-1963373 55996502
4022 SNP_A-2115531 56002979
4023 SNP_A-2236356 56043777
4024 SNP_A-2305815 56051905
4025 SNP_A-2075208 56090070
4026 SNP_A-2129554 56090358
4027 SNP_A-4208107 56112110
4028 SNP_A-2186145 56123034
4029 SNP_A-4237841 56153783
4030 SNP_A-1839727 56165164
4031 SNP_A-4201008 56181532
4032 SNP_A-1854264 56185987
4033 SNP_A-1869294 56189483
4034 SNP_A-1836717 56200813
4035 SNP_A-4226253 56200949
4036 SNP_A-1918666 56211350
4037 SNP_A-4226241 56211816
4038 SNP_A-1963379 56226839
4039 SNP_A-2204951 56235202
4040 SNP_A-2313453 56235243
4041 SNP_A-2091078 56235685
4042 SNP_A-2298701 56250728
4043 SNP_A-2098682 56250806
4044 SNP_A-4217515 56251070
4045 SNP_A-1946265 56252229
4046 SNP_A-2185055 56284407
4047 SNP_A-1836085 56286267
4048 SNP_A-1963380 56315410
4049 SNP_A-1963382 56334075
4050 SNP_A-1963383 56334421
4051 SNP_A-1872671 56345283
4052 SNP_A-2298410 56361056
4053 SNP_A-1812399 56377838
4054 SNP_A-1963386 56381877
4055 SNP_A-4219402 56404343
4056 SNP_A-4219489 56404578
4057 SNP_A-1963387 56416774
4058 SNP_A-1858056 56424062
4059 SNP_A-2034924 56434041
4060 SNP_A-2309753 56442719
4061 SNP_A-1862122 56445301
4062 SNP_A-2049621 56447991
4063 SNP_A-4200595 56448080
4064 SNP_A-4233738 56457489
4065 SNP_A-1828992 56481805
4066 SNP_A-2021278 56497459
4067 SNP_A-1907699 56510398
4068 SNP_A-1883002 56541768
4069 SNP_A-2148217 56542552
4070 SNP_A-4195102 56554449
4071 SNP_A-1780559 56554526
4072 SNP_A-1963388 56555999
4073 SNP_A-1891419 56589577
4074 SNP_A-1908954 56595255
4075 SNP_A-1825865 56597171
4076 SNP_A-2087320 56597257
4077 SNP_A-1963393 56599900
4078 SNP_A-1876024 56603713
4079 SNP_A-1900286 56612768
4080 SNP_A-1963394 56613467
4081 SNP_A-1963395 56625841
4082 SNP_A-4234230 56631864
4083 SNP_A-2204055 56657494
4084 SNP_A-2128306 56675387
4085 SNP_A-1879105 56690447
4086 SNP_A-2167233 56691106
4087 SNP_A-2225632 56692507
4088 SNP_A-1929945 56692643
4089 SNP_A-1913896 56730292
4090 SNP_A-2194049 56730569
4091 SNP_A-2093454 56759764
4092 SNP_A-2195984 56780795
4093 SNP_A-1784616 56795172
4094 SNP_A-1926706 56827590
4095 SNP_A-2305206 56831416
4096 SNP_A-1885181 56831843
4097 SNP_A-1954346 56832213
4098 SNP_A-2275442 56838103
4099 SNP_A-1858154 56840870
4100 SNP_A-4208111 56877755
4101 SNP_A-1907101 56878078
4102 SNP_A-2151135 56878418
4103 SNP_A-2067334 56880144
4104 SNP_A-1963404 56890422
4105 SNP_A-2266659 56916398
4106 SNP_A-2254829 56958163
4107 SNP_A-1922316 56963650
4108 SNP_A-1920733 57007041
4109 SNP_A-4222685 57007602
4110 SNP_A-4221794 57007613
4111 SNP_A-1963409 57070093
4112 SNP_A-2197117 57089932
4113 SNP_A-2147200 57110663
4114 SNP_A-4208112 57117266
4115 SNP_A-1854080 57124104
4116 SNP_A-1890586 57124711
4117 SNP_A-1925597 57159712
4118 SNP_A-4207528 57191155
4119 SNP_A-1791218 57202361
4120 SNP_A-1926641 57219064
4121 SNP_A-1849904 57220124
4122 SNP_A-4218672 57223321
4123 SNP_A-4208114 57223337
4124 SNP_A-1963413 57223628
4125 SNP_A-4198273 57234525
4126 SNP_A-1857133 57241359
4127 SNP_A-1963416 57255829
4128 SNP_A-2265594 57261153
4129 SNP_A-1883523 57283427
4130 SNP_A-2151256 57295147
4131 SNP_A-1791199 57303740
4132 SNP_A-2036516 57334322
4133 SNP_A-2006399 57341451
4134 SNP_A-2288970 57392993
4135 SNP_A-2261635 57400618
4136 SNP_A-2139796 57424128
4137 SNP_A-4208116 57435518
4138 SNP_A-1963418 57460953
4139 SNP_A-4235868 57471950
4140 SNP_A-1963419 57518025
4141 SNP_A-4239067 57518942
4142 SNP_A-2219860 57519133
4143 SNP_A-4204114 57519206
4144 SNP_A-4226257 57525195
4145 SNP_A-4219338 57527151
4146 SNP_A-1860419 57552116
4147 SNP_A-1954478 57552494
4148 SNP_A-4236867 57581808
4149 SNP_A-1846133 57586041
4150 SNP_A-2080540 57612619
4151 SNP_A-2027360 57621091
4152 SNP_A-1829915 57621291
4153 SNP_A-1963422 57625095
4154 SNP_A-4221647 57633511
4155 SNP_A-2243336 57662175
4156 SNP_A-2125496 57662314
4157 SNP_A-1925637 57677803
4158 SNP_A-2278990 57679532
4159 SNP_A-2061477 57695579
4160 SNP_A-1885529 57696550
4161 SNP_A-4221022 57701911
4162 SNP_A-1807395 57709335
4163 SNP_A-2064530 57711557
4164 SNP_A-4192761 57736577
4165 SNP_A-1919373 57738297
4166 SNP_A-1895947 57758860
4167 SNP_A-2310379 57806374
4168 SNP_A-2262720 57832362
4169 SNP_A-1963430 57850640
4170 SNP_A-1910774 57869916
4171 SNP_A-2084949 57881252
4172 SNP_A-2246411 57884466
4173 SNP_A-2214861 57885533
4174 SNP_A-1919014 57892861
4175 SNP_A-2006402 57897724
4176 SNP_A-2031857 57905273
4177 SNP_A-2251528 57936924
4178 SNP_A-2110214 57965426
4179 SNP_A-2144395 57965770
4180 SNP_A-1963432 57971430
4181 SNP_A-2245627 57972130
4182 SNP_A-4206603 57974043
4183 SNP_A-4218911 57974057
4184 SNP_A-1866519 57996151
4185 SNP_A-2036734 58022335
4186 SNP_A-4239514 58022360
4187 SNP_A-1919109 58022670
4188 SNP_A-1954923 58022922
4189 SNP_A-2184525 58022998
4190 SNP_A-2186295 58023508
4191 SNP_A-2222687 58038114
4192 SNP_A-4228802 58054706
4193 SNP_A-2247589 58061578
4194 SNP_A-1925800 58238857
4195 SNP_A-2053863 58242200
4196 SNP_A-2095832 58248047
4197 SNP_A-2298278 58264476
4198 SNP_A-2291054 58265344
4199 SNP_A-1963438 58267255
4200 SNP_A-2153829 58308762
4201 SNP_A-1815824 58331683
4202 SNP_A-4236460 58345945
4203 SNP_A-1963441 58351985
4204 SNP_A-1916598 58360543
4205 SNP_A-2154982 58367115
4206 SNP_A-2186674 58376084
4207 SNP_A-2053449 58377657
4208 SNP_A-4240278 58422570
4209 SNP_A-1874665 58434286
4210 SNP_A-1822799 58434522
4211 SNP_A-4200763 58434659
4212 SNP_A-1963443 58438244
4213 SNP_A-1963444 58439194
4214 SNP_A-1884397 58472642
4215 SNP_A-2158273 58497951
4216 SNP_A-1805917 58498173
4217 SNP_A-2058912 58519124
4218 SNP_A-2026713 58547354
4219 SNP_A-2194025 58566115
4220 SNP_A-1958936 58566139
4221 SNP_A-1963447 58613673
4222 SNP_A-2303563 58671974
4223 SNP_A-2096674 58677531
4224 SNP_A-2054178 58679742
4225 SNP_A-1877792 58680658
4226 SNP_A-4233860 58680932
4227 SNP_A-2063167 58685911
4228 SNP_A-1963452 58706520
4229 SNP_A-2027391 58717174
4230 SNP_A-1963454 58739079
4231 SNP_A-2078223 58740543
4232 SNP_A-2141753 58740744
4233 SNP_A-2111966 58758220
4234 SNP_A-1923600 58758359
4235 SNP_A-4230053 58760005
4236 SNP_A-1936650 58767709
4237 SNP_A-2153921 58792686
4238 SNP_A-4229681 58809457
4239 SNP_A-2282764 58828647
4240 SNP_A-4218056 58830367
4241 SNP_A-1963455 58834829
4242 SNP_A-2218839 58835029
4243 SNP_A-2264519 58839545
4244 SNP_A-1963456 58845372
4245 SNP_A-1891574 58848155
4246 SNP_A-2283910 58893502
4247 SNP_A-2205783 58902330
4248 SNP_A-1949213 58913375
4249 SNP_A-2184800 58945117
4250 SNP_A-2275640 58948113
4251 SNP_A-1963457 58958028
4252 SNP_A-4208121 58991504
4253 SNP_A-2205548 59010152
4254 SNP_A-2222474 59010874
4255 SNP_A-1839531 59015929
4256 SNP_A-2279958 59016664
4257 SNP_A-1828634 59017272
4258 SNP_A-4229984 59025283
4259 SNP_A-2178493 59031960
4260 SNP_A-2151147 59032191
4261 SNP_A-2297894 59035864
4262 SNP_A-1817319 59038987
4263 SNP_A-1926145 59039351
4264 SNP_A-1833321 59044262
4265 SNP_A-2101269 59047594
4266 SNP_A-2313081 59077969
4267 SNP_A-1963459 59085267
4268 SNP_A-1963461 59094143
4269 SNP_A-2305650 59121344
4270 SNP_A-2023215 59121443
4271 SNP_A-2088669 59136095
4272 SNP_A-1838233 59140811
4273 SNP_A-1906622 59148547
4274 SNP_A-1902182 59156072
4275 SNP_A-2132375 59156494
4276 SNP_A-1948788 59188608
4277 SNP_A-2211433 59199119
4278 SNP_A-1901446 59200460
4279 SNP_A-1857990 59207815
4280 SNP_A-4206704 59209847
4281 SNP_A-2284781 59226475
4282 SNP_A-1948737 59259729
4283 SNP_A-1780475 59294266
4284 SNP_A-2047143 59310680
4285 SNP_A-4240397 59326564
4286 SNP_A-2089790 59341523
4287 SNP_A-2071522 59355133
4288 SNP_A-4222157 59358280
4289 SNP_A-2132746 59368250
4290 SNP_A-1963468 59398920
4291 SNP_A-2028509 59400021
4292 SNP_A-1963469 59413132
4293 SNP_A-2073790 59417276
4294 SNP_A-1885370 59434240
4295 SNP_A-2293432 59442160
4296 SNP_A-4231874 59464120
4297 SNP_A-1822342 59466421
4298 SNP_A-4197796 59499495
4299 SNP_A-4193156 59539850
4300 SNP_A-2100487 59564668
4301 SNP_A-2092840 59564752
4302 SNP_A-1963473 59584350
4303 SNP_A-2174319 59602905
4304 SNP_A-2234931 59603050
4305 SNP_A-2231347 59623857
4306 SNP_A-1927939 59623899
4307 SNP_A-1963474 59630520
4308 SNP_A-1826842 59644393
4309 SNP_A-4216461 59644444
4310 SNP_A-1827098 59644737
4311 SNP_A-2152944 59644897
4312 SNP_A-4225003 59673049
4313 SNP_A-2231432 59674132
4314 SNP_A-1858459 59679496
4315 SNP_A-1913567 59702231
4316 SNP_A-2288497 59703017
4317 SNP_A-2140197 59729900
4318 SNP_A-2163112 59747065
4319 SNP_A-2066430 59756517
4320 SNP_A-1963478 59756556
4321 SNP_A-2100179 59770989
4322 SNP_A-1833091 59792151
4323 SNP_A-1963481 59802969
4324 SNP_A-1963482 59802999
4325 SNP_A-4203259 59806156
4326 SNP_A-1963483 59835863
4327 SNP_A-2129122 59844907
4328 SNP_A-2099910 59851548
4329 SNP_A-1941356 59853640
4330 SNP_A-2104638 59866073
4331 SNP_A-2143566 59884015
4332 SNP_A-2263783 59884038
4333 SNP_A-2093971 59884084
4334 SNP_A-1922741 59905146
4335 SNP_A-2039438 59909952
4336 SNP_A-1963487 59917559
4337 SNP_A-2223569 59923443
4338 SNP_A-4241084 59929773
4339 SNP_A-4204804 59935136
4340 SNP_A-2067530 59951491
4341 SNP_A-4235628 59951514
4342 SNP_A-2202888 59958779
4343 SNP_A-2280541 59960559
4344 SNP_A-2079568 59967765
4345 SNP_A-4208124 59967948
4346 SNP_A-2184081 59968573
4347 SNP_A-1902868 59974326
4348 SNP_A-1866170 59987069
4349 SNP_A-1839105 60009197
4350 SNP_A-1917307 60021001
4351 SNP_A-2254866 60025261
4352 SNP_A-1944085 60026126
4353 SNP_A-2238519 60065401
4354 SNP_A-1963496 60070424
4355 SNP_A-4223444 60070961
4356 SNP_A-2171819 60074321
4357 SNP_A-2006406 60079377
4358 SNP_A-2068012 60095326
4359 SNP_A-2006407 60115070
4360 SNP_A-1829134 60124409
4361 SNP_A-2129899 60132922
4362 SNP_A-2269522 60150373
4363 SNP_A-4235016 60152514
4364 SNP_A-2296807 60154534
4365 SNP_A-2128255 60187236
4366 SNP_A-2276742 60201236
4367 SNP_A-2066821 60204549
4368 SNP_A-2082114 60204636
4369 SNP_A-2113175 60304496
4370 SNP_A-4217288 60324430
4371 SNP_A-1889808 60334477
4372 SNP_A-1879975 60338665
4373 SNP_A-2258059 60347816
4374 SNP_A-2171171 60353919
4375 SNP_A-1807618 60377063
4376 SNP_A-1784767 60381556
4377 SNP_A-2090847 60382530
4378 SNP_A-4224724 60399636
4379 SNP_A-2293730 60406647
4380 SNP_A-1963506 60433128
4381 SNP_A-1825754 60436706
4382 SNP_A-2290977 60440165
4383 SNP_A-1853328 60440211
4384 SNP_A-2290160 60447138
4385 SNP_A-1963509 60461232
4386 SNP_A-1963510 60463400
4387 SNP_A-2314436 60463915
4388 SNP_A-2187417 60483113
4389 SNP_A-2220817 60511329
4390 SNP_A-1809781 60525759
4391 SNP_A-2071773 60558437
4392 SNP_A-1794265 60561092
4393 SNP_A-2256538 60569812
4394 SNP_A-1813498 60604064
4395 SNP_A-4193303 60614141
4396 SNP_A-2279256 60641985
4397 SNP_A-1909329 60642557
4398 SNP_A-1882518 60663699
4399 SNP_A-2045820 60665223
4400 SNP_A-2036823 60700362
4401 SNP_A-2152386 60704613
4402 SNP_A-1821325 60717337
4403 SNP_A-1892864 60823051
4404 SNP_A-1791157 60826290
4405 SNP_A-4143240 60831488
4406 SNP_A-4208126 60847942
4407 SNP_A-2094019 60881395
4408 SNP_A-4200367 60881425
4409 SNP_A-2301401 60919282
4410 SNP_A-1802102 61007829
4411 SNP_A-2198855 61031675
4412 SNP_A-4208127 61086209
4413 SNP_A-1808220 61086526
4414 SNP_A-2183810 61113567
4415 SNP_A-1809143 61121664
4416 SNP_A-2062502 61148626
4417 SNP_A-4225349 61160258
4418 SNP_A-1955761 61193954
4419 SNP_A-4233027 61199637
4420 SNP_A-1963525 61229967
4421 SNP_A-1806189 61232790
4422 SNP_A-2106198 61238752
4423 SNP_A-1832829 61266063
4424 SNP_A-1963527 61267974
4425 SNP_A-4240418 61281179
4426 SNP_A-1963528 61294011
4427 SNP_A-2084163 61301997
4428 SNP_A-2088745 61302280
4429 SNP_A-1943045 61307514
4430 SNP_A-1845416 61315904
4431 SNP_A-4204384 61319008
4432 SNP_A-4224327 61329962
4433 SNP_A-1963530 61335765
4434 SNP_A-1956271 61377058
4435 SNP_A-1781688 61390244
4436 SNP_A-2036411 61390405
4437 SNP_A-1788538 61390488
4438 SNP_A-4231554 61439636
4439 SNP_A-2027004 61512703
4440 SNP_A-1788276 61559167
4441 SNP_A-2105403 61595315
4442 SNP_A-2172833 61634541
4443 SNP_A-1921263 61694874
4444 SNP_A-2226132 61831807
4445 SNP_A-2162824 61831851
4446 SNP_A-2021969 61831902
4447 SNP_A-1847715 61840593
4448 SNP_A-2044526 61840813
4449 SNP_A-1860171 61880438
4450 SNP_A-2132707 61895756
4451 SNP_A-2216590 62087849
4452 SNP_A-1937654 62115747
4453 SNP_A-1835657 62193184
4454 SNP_A-1963536 62221224
4455 SNP_A-4193959 62228648
4456 SNP_A-2073121 62258488
4457 SNP_A-2224402 62258585
4458 SNP_A-1963537 62294722
4459 SNP_A-2137137 62356521
4460 SNP_A-1795509 62404976
4461 SNP_A-4230339 62451535
4462 SNP_A-2260932 62461602
4463 SNP_A-1940357 62463683
4464 SNP_A-1836898 62504535
4465 SNP_A-4195424 62519682
4466 SNP_A-2141832 62533086
4467 SNP_A-2201854 62533606
4468 SNP_A-2218371 62533657
4469 SNP_A-2161765 62583178
4470 SNP_A-2044717 62603667
4471 SNP_A-4219845 62603724
4472 SNP_A-1818188 62617751
4473 SNP_A-2133166 62627919
4474 SNP_A-2080874 62635003
4475 SNP_A-2125446 62642196
4476 SNP_A-1963542 62661458
4477 SNP_A-1785645 62668489
4478 SNP_A-2220627 62669416
4479 SNP_A-2163332 62669655
4480 SNP_A-1812277 62712546
4481 SNP_A-2207438 62737372
4482 SNP_A-1879315 62737557
4483 SNP_A-1804045 62744978
4484 SNP_A-1901351 62745256
4485 SNP_A-1865857 62792901
4486 SNP_A-2271887 62796344
4487 SNP_A-1963543 62800162
4488 SNP_A-2116469 62808891
4489 SNP_A-2289453 62861918
4490 SNP_A-1854778 62913431
4491 SNP_A-1848448 62922616
4492 SNP_A-4227267 62939352
4493 SNP_A-1853243 62942938
4494 SNP_A-1801663 62943569
4495 SNP_A-2085218 63040618
4496 SNP_A-2099119 63085038
4497 SNP_A-2133227 63163733
4498 SNP_A-2021651 63209024
4499 SNP_A-4206723 63326947
4500 SNP_A-4232397 63344942
4501 SNP_A-1803680 63350502
4502 SNP_A-2188569 63364406
4503 SNP_A-2168696 63369608
4504 SNP_A-1900913 63370637
4505 SNP_A-4204426 63378606
4506 SNP_A-1921292 63415570
4507 SNP_A-1805009 63415650
4508 SNP_A-2261163 63425951
4509 SNP_A-2289769 63429296
4510 SNP_A-2187681 63445734
4511 SNP_A-2234143 63461042
4512 SNP_A-2300180 63523129
4513 SNP_A-1850201 63539508
4514 SNP_A-2161144 63594118
4515 SNP_A-1925269 63595052
4516 SNP_A-1880083 63596314
4517 SNP_A-1920125 63665652
4518 SNP_A-1913534 63698570
4519 SNP_A-1963547 63698988
4520 SNP_A-1943897 63720950
4521 SNP_A-1963548 63724111
4522 SNP_A-4208128 63734021
4523 SNP_A-2050696 63745989
4524 SNP_A-2130821 63753796
4525 SNP_A-4228434 63940531
4526 SNP_A-4208129 63942877
4527 SNP_A-1939090 63945037
4528 SNP_A-4192802 63957636
4529 SNP_A-1919706 63970093
4530 SNP_A-2173604 63998333
4531 SNP_A-2221318 64021653
4532 SNP_A-4197089 64021736
4533 SNP_A-2121283 64050424
4534 SNP_A-2236297 64067281
4535 SNP_A-2303196 64088709
4536 SNP_A-1963553 64110405
4537 SNP_A-1946211 64127527
4538 SNP_A-1903663 64146429
4539 SNP_A-2088883 64146492
4540 SNP_A-2051670 64221198
4541 SNP_A-2253916 64244935
4542 SNP_A-1915953 64254112
4543 SNP_A-1963557 64266725
4544 SNP_A-2021035 64268396
4545 SNP_A-2125516 64278598
4546 SNP_A-2150409 64299067
4547 SNP_A-2192020 64306614
4548 SNP_A-1957886 64315626
4549 SNP_A-2162591 64329476
4550 SNP_A-2293279 64353027
4551 SNP_A-2037755 64353133
4552 SNP_A-4198191 64370146
4553 SNP_A-2314790 64370963
4554 SNP_A-1902688 64373645
4555 SNP_A-1911394 64374794
4556 SNP_A-2289509 64394631
4557 SNP_A-1854521 64394737
4558 SNP_A-4227132 64397381
4559 SNP_A-2299888 64403836
4560 SNP_A-4240082 64403999
4561 SNP_A-4205399 64406751
4562 SNP_A-2037592 64415184
4563 SNP_A-2172935 64440362
4564 SNP_A-1872666 64445500
4565 SNP_A-2132727 64448987
4566 SNP_A-1951606 64449026
4567 SNP_A-1821764 64452178
4568 SNP_A-2214723 64455072
4569 SNP_A-2097900 64458624
4570 SNP_A-2172408 64472479
4571 SNP_A-2266860 64472751
4572 SNP_A-1963563 64495240
4573 SNP_A-1917508 64504476
4574 SNP_A-1878531 64516673
4575 SNP_A-2308152 64546517
4576 SNP_A-4240158 64574299
4577 SNP_A-1860777 64574374
4578 SNP_A-2078516 64574520
4579 SNP_A-4222512 64580305
4580 SNP_A-4228459 64624029
4581 SNP_A-2273128 64624385
4582 SNP_A-1963569 64666995
4583 SNP_A-4229573 64674120
4584 SNP_A-2218396 64709771
4585 SNP_A-1903069 64755891
4586 SNP_A-1909727 64771574
4587 SNP_A-1949229 64784290
4588 SNP_A-2309674 64830319
4589 SNP_A-2186736 64843099
4590 SNP_A-2250605 64846549
4591 SNP_A-1917386 64857850
4592 SNP_A-4201306 64862316
4593 SNP_A-1796477 64931251
4594 SNP_A-2094965 64959854
4595 SNP_A-2087529 64959996
4596 SNP_A-2231963 64983703
4597 SNP_A-2170475 64985015
4598 SNP_A-2049920 64985603
4599 SNP_A-1810337 64991621
4600 SNP_A-2250181 65027650
4601 SNP_A-1857702 65027912
4602 SNP_A-2108544 65088837
4603 SNP_A-2218182 65098869
4604 SNP_A-2267079 65117859
4605 SNP_A-2050703 65159003
4606 SNP_A-1963580 65162727
4607 SNP_A-4227717 65186804
4608 SNP_A-1874734 65191654
4609 SNP_A-1957205 65225055
4610 SNP_A-2057621 65225161
4611 SNP_A-2105618 65225573
4612 SNP_A-4208133 65278518
4613 SNP_A-2159939 65284698
4614 SNP_A-2166973 65288532
4615 SNP_A-1831865 65340432
4616 SNP_A-1963583 65345306
4617 SNP_A-2277028 65373649
4618 SNP_A-1847701 65423811
4619 SNP_A-2068951 65433725
4620 SNP_A-1858777 65436605
4621 SNP_A-2065589 65449090
4622 SNP_A-2292253 65455613
4623 SNP_A-4194312 65460798
4624 SNP_A-4208134 65463975
4625 SNP_A-1789133 65467866
4626 SNP_A-2102707 65495482
4627 SNP_A-1963585 65535441
4628 SNP_A-4208135 65559829
4629 SNP_A-2308520 65579702
4630 SNP_A-2166312 65600946
4631 SNP_A-1959112 65602502
4632 SNP_A-1867852 65611954
4633 SNP_A-1785592 65612029
4634 SNP_A-1901208 65637097
4635 SNP_A-2267533 65722466
4636 SNP_A-2092061 65755692
4637 SNP_A-4208136 65767591
4638 SNP_A-2080548 65780499
4639 SNP_A-4208137 65792354
4640 SNP_A-2073773 65796309
4641 SNP_A-2146588 65796363
4642 SNP_A-1963591 65798936
4643 SNP_A-4235492 65809961
4644 SNP_A-4201404 65818054
4645 SNP_A-2053975 65820243
4646 SNP_A-2105692 65829258
4647 SNP_A-2030757 65841653
4648 SNP_A-4201787 65890044
4649 SNP_A-1963594 65893506
4650 SNP_A-1963595 65894340
4651 SNP_A-2123126 65902233
4652 SNP_A-2149412 65906103
4653 SNP_A-2253078 65910029
4654 SNP_A-1963597 65934878
4655 SNP_A-1943974 65949624
4656 SNP_A-1870771 65958816
4657 SNP_A-1822238 65959318
4658 SNP_A-1963598 65959952
4659 SNP_A-1846916 65960337
4660 SNP_A-2141808 65968005
4661 SNP_A-2006428 65987448
4662 SNP_A-2166545 65992295
4663 SNP_A-1963599 66004349
4664 SNP_A-1855685 66021068
4665 SNP_A-2307740 66031770
4666 SNP_A-2282581 66055182
4667 SNP_A-2193435 66055235
4668 SNP_A-2289278 66058240
4669 SNP_A-2260414 66060881
4670 SNP_A-4231736 66062803
4671 SNP_A-2269825 66064807
4672 SNP_A-2121152 66069121
4673 SNP_A-2057380 66080479
4674 SNP_A-1867410 66085754
4675 SNP_A-2180284 66096547
4676 SNP_A-1847005 66146886
4677 SNP_A-1952170 66146929
4678 SNP_A-2099882 66147410
4679 SNP_A-2296568 66151016
4680 SNP_A-1802834 66151112
4681 SNP_A-2193427 66159893
4682 SNP_A-2053270 66187090
4683 SNP_A-2108774 66206103
4684 SNP_A-2054947 66248910
4685 SNP_A-2127816 66254338
4686 SNP_A-2279555 66254393
4687 SNP_A-4217726 66263991
4688 SNP_A-2151452 66264450
4689 SNP_A-2108279 66270713
4690 SNP_A-1803982 66270829
4691 SNP_A-2278252 66271288
4692 SNP_A-2028245 66277495
4693 SNP_A-1780922 66277572
4694 SNP_A-4227895 66277922
4695 SNP_A-1908257 66281438
4696 SNP_A-2055704 66281482
4697 SNP_A-2068507 66307650
4698 SNP_A-4197306 66307982
4699 SNP_A-2293147 66314983
4700 SNP_A-2022243 66334021
4701 SNP_A-2096934 66358603
4702 SNP_A-1897234 66380682
4703 SNP_A-2245472 66390061
4704 SNP_A-1845385 66405026
4705 SNP_A-1963608 66410740
4706 SNP_A-1815379 66424971
4707 SNP_A-1856706 66470568
4708 SNP_A-1941114 66529871
4709 SNP_A-2100870 66531320
4710 SNP_A-2107509 66531385
4711 SNP_A-2266929 66546832
4712 SNP_A-2006430 66579957
4713 SNP_A-1921452 66603114
4714 SNP_A-2177391 66607557
4715 SNP_A-1825452 66609917
4716 SNP_A-2136208 66622658
4717 SNP_A-2057435 66623539
4718 SNP_A-2287246 66625504
4719 SNP_A-1782752 66645613
4720 SNP_A-1819318 66697624
4721 SNP_A-2113989 66721578
4722 SNP_A-1896307 66734580
4723 SNP_A-2279230 66744892
4724 SNP_A-4229195 66748692
4725 SNP_A-2309311 66748939
4726 SNP_A-4208140 66749769
4727 SNP_A-1866074 66751232
4728 SNP_A-2291545 66760980
4729 SNP_A-1963615 66790990
4730 SNP_A-1883146 66791511
4731 SNP_A-1860359 66797961
4732 SNP_A-4219158 66819570
4733 SNP_A-2191449 66857427
4734 SNP_A-1873012 66861815
4735 SNP_A-1963616 66862133
4736 SNP_A-1963617 66868265
4737 SNP_A-4227471 66870954
4738 SNP_A-1781374 66897627
4739 SNP_A-2302897 66900069
4740 SNP_A-2119317 66902099
4741 SNP_A-2293495 66910144
4742 SNP_A-2049293 66924963
4743 SNP_A-4223675 66925563
4744 SNP_A-4202528 66925586
4745 SNP_A-2192209 66927348
4746 SNP_A-4238965 66928158
4747 SNP_A-1948911 66933447
4748 SNP_A-1963618 66942188
4749 SNP_A-4202532 66942342
4750 SNP_A-1963619 66948045
4751 SNP_A-2260482 66951054
4752 SNP_A-2128969 66963232
4753 SNP_A-2077804 66967503
4754 SNP_A-1853014 66967691
4755 SNP_A-2042173 66975133
4756 SNP_A-4208142 66975202
4757 SNP_A-4208143 67026445
4758 SNP_A-1963622 67027405
4759 SNP_A-2256350 67034931
4760 SNP_A-1963623 67047333
4761 SNP_A-4205619 67065207
4762 SNP_A-2079365 67077561
4763 SNP_A-4237985 67089364
4764 SNP_A-1801088 67090718
4765 SNP_A-1918373 67090788
4766 SNP_A-1883098 67093532
4767 SNP_A-1914620 67094534
4768 SNP_A-4206509 67119287
4769 SNP_A-1811119 67155236
4770 SNP_A-2232732 67155350
4771 SNP_A-1787007 67155673
4772 SNP_A-2190664 67156247
4773 SNP_A-2182005 67169024
4774 SNP_A-1941342 67214841
4775 SNP_A-1880651 67242301
4776 SNP_A-1954047 67242641
4777 SNP_A-1907831 67252044
4778 SNP_A-1793184 67260318
4779 SNP_A-2127315 67282650
4780 SNP_A-1861124 67283335
4781 SNP_A-2300573 67285910
4782 SNP_A-2057332 67285967
4783 SNP_A-4206319 67305295
4784 SNP_A-1802507 67310985
4785 SNP_A-1805915 67321342
4786 SNP_A-1935417 67321486
4787 SNP_A-1963629 67338532
4788 SNP_A-2091428 67343253
4789 SNP_A-2135693 67344142
4790 SNP_A-1946006 67377189
4791 SNP_A-2199007 67378940
4792 SNP_A-4221941 67382431
4793 SNP_A-2128583 67408950
4794 SNP_A-1896755 67409050
4795 SNP_A-4230993 67484484
4796 SNP_A-1963636 67507617
4797 SNP_A-2276265 67528428
4798 SNP_A-1963637 67528601
4799 SNP_A-1950424 67535595
4800 SNP_A-2140454 67538216
4801 SNP_A-2080620 67538596
4802 SNP_A-2048165 67539335
4803 SNP_A-2212618 67541133
4804 SNP_A-2199800 67574931
4805 SNP_A-1928017 67592650
4806 SNP_A-2201270 67592967
4807 SNP_A-1963642 67597762
4808 SNP_A-4218256 67599926
4809 SNP_A-4193552 67599937
4810 SNP_A-1932784 67611284
4811 SNP_A-1963643 67611618
4812 SNP_A-1963644 67612167
4813 SNP_A-1920114 67615523
4814 SNP_A-4229113 67634568
4815 SNP_A-2138050 67634832
4816 SNP_A-2024097 67696370
4817 SNP_A-2090137 67696416
4818 SNP_A-1929928 67707461
4819 SNP_A-4208146 67718101
4820 SNP_A-1853710 67732517
4821 SNP_A-1847196 67756673
4822 SNP_A-2150228 67760317
4823 SNP_A-1963649 67773401
4824 SNP_A-4208147 67784582
4825 SNP_A-2213308 67799832
4826 SNP_A-1945532 67804218
4827 SNP_A-4216516 67804294
4828 SNP_A-1897064 67805365
4829 SNP_A-4202794 67805780
4830 SNP_A-4208148 67806315
4831 SNP_A-2139424 67810570
4832 SNP_A-1818237 67858077
4833 SNP_A-4200178 67865246
4834 SNP_A-2110049 67866171
4835 SNP_A-4197086 67866306
4836 SNP_A-2264411 67866385
4837 SNP_A-4208149 67877950
4838 SNP_A-1782782 67878898
4839 SNP_A-1916848 67879309
4840 SNP_A-2270950 67879465
4841 SNP_A-1797300 67916296
4842 SNP_A-1781698 67935550
4843 SNP_A-1798070 67941672
4844 SNP_A-2037505 68022824
4845 SNP_A-2006444 68032602
4846 SNP_A-2133000 68040636
4847 SNP_A-2067534 68046784
4848 SNP_A-4204801 68047055
4849 SNP_A-2025964 68051871
4850 SNP_A-2091543 68051999
4851 SNP_A-2080804 68052023
4852 SNP_A-1941392 68052084
4853 SNP_A-1835171 68054300
4854 SNP_A-1837462 68075603
4855 SNP_A-2274947 68075785
4856 SNP_A-2149108 68077029
4857 SNP_A-2135701 68103800
4858 SNP_A-2245333 68163605
4859 SNP_A-1960169 68183229
4860 SNP_A-2088263 68191249
4861 SNP_A-2115557 68191615
4862 SNP_A-2307842 68196534
4863 SNP_A-1963668 68202687
4864 SNP_A-2203333 68232542
4865 SNP_A-2266795 68287661
4866 SNP_A-1963670 68288935
4867 SNP_A-2032425 68291449
4868 SNP_A-2096477 68292118
4869 SNP_A-1883422 68317116
4870 SNP_A-2296612 68317775
4871 SNP_A-2178921 68348506
4872 SNP_A-2298343 68348747
4873 SNP_A-1796120 68363252
4874 SNP_A-1890324 68371440
4875 SNP_A-4208151 68372118
4876 SNP_A-1963671 68373048
4877 SNP_A-4208152 68396002
4878 SNP_A-4208153 68409014
4879 SNP_A-1854035 68412954
4880 SNP_A-4200583 68433435
4881 SNP_A-1863405 68449333
4882 SNP_A-1913168 68449973
4883 SNP_A-1913528 68452407
4884 SNP_A-2170974 68455320
4885 SNP_A-2168515 68469403
4886 SNP_A-2188338 68469589
4887 SNP_A-2061548 68475328
4888 SNP_A-1857898 68475346
4889 SNP_A-2032258 68493221
4890 SNP_A-2224326 68560227
4891 SNP_A-2111425 68560493
4892 SNP_A-2025610 68643665
4893 SNP_A-4205900 68675229
4894 SNP_A-1898082 68687076
4895 SNP_A-2148286 68755112
4896 SNP_A-1887738 68756206
4897 SNP_A-2006447 68766137
4898 SNP_A-2050026 68787016
4899 SNP_A-2083537 68787818
4900 SNP_A-1838333 68803958
4901 SNP_A-1799850 68810833
4902 SNP_A-4220837 68823408
4903 SNP_A-2260915 68823685
4904 SNP_A-2006448 68829210
4905 SNP_A-1855421 68850754
4906 SNP_A-1872390 68860225
4907 SNP_A-4216530 68866026
4908 SNP_A-1829342 68866511
4909 SNP_A-1818478 68866670
4910 SNP_A-2086402 68866755
4911 SNP_A-4239623 68895965
4912 SNP_A-1831238 68932571
4913 SNP_A-2091177 68964434
4914 SNP_A-1963693 68965499
4915 SNP_A-2251208 68999697
4916 SNP_A-1963694 69008830
4917 SNP_A-1790543 69055398
4918 SNP_A-1790480 69062338
4919 SNP_A-2083301 69065431
4920 SNP_A-2052936 69073253
4921 SNP_A-4234450 69101293
4922 SNP_A-2200614 69113861
4923 SNP_A-1867842 69134849
4924 SNP_A-2139129 69164714
4925 SNP_A-4208155 69181722
4926 SNP_A-4241255 69182096
4927 SNP_A-1840645 69202723
4928 SNP_A-2247531 69208204
4929 SNP_A-2131315 69262533
4930 SNP_A-1795528 69267837
4931 SNP_A-2251524 69268000
4932 SNP_A-2208312 69290064
4933 SNP_A-2306137 69290795
4934 SNP_A-2193886 69290979
4935 SNP_A-2237395 69361412
4936 SNP_A-2288194 69376397
4937 SNP_A-2134645 69439797
4938 SNP_A-4236458 69446818
4939 SNP_A-2289267 69459056
4940 SNP_A-4233212 69463608
4941 SNP_A-4220441 69476640
4942 SNP_A-2256286 69479142
4943 SNP_A-1839441 69509294
4944 SNP_A-2222334 69518480
4945 SNP_A-1819738 69518720
4946 SNP_A-2006458 69539790
4947 SNP_A-2006459 69540728
4948 SNP_A-1963696 69569349
4949 SNP_A-2231979 69577214
4950 SNP_A-2201919 69591597
4951 SNP_A-1784132 69620533
4952 SNP_A-4219630 69639692
4953 SNP_A-1940114 69716927
4954 SNP_A-1798899 69740261
4955 SNP_A-2164394 69772161
4956 SNP_A-1963709 69797664
4957 SNP_A-2305605 69878961
4958 SNP_A-2159811 69902038
4959 SNP_A-2023289 69957008
4960 SNP_A-1798718 69957306
4961 SNP_A-2121002 69971931
4962 SNP_A-2260786 70004975
4963 SNP_A-4208156 70007352
4964 SNP_A-1963722 70014486
4965 SNP_A-2235922 70036309
4966 SNP_A-2113500 70038499
4967 SNP_A-2139075 70038612
4968 SNP_A-4227332 70040677
4969 SNP_A-4233852 70042180
4970 SNP_A-2051947 70222427
4971 SNP_A-2173063 70225533
4972 SNP_A-1885194 70280961
4973 SNP_A-4200144 70290055
4974 SNP_A-1862144 70290322
4975 SNP_A-4225820 70326957
4976 SNP_A-1945756 70425612
4977 SNP_A-2193659 70447763
4978 SNP_A-2053871 70450813
4979 SNP_A-2174705 70459258
4980 SNP_A-4238089 70493381
4981 SNP_A-2273193 70494026
4982 SNP_A-2083173 70509117
4983 SNP_A-1830846 70517615
4984 SNP_A-2259228 70517893
4985 SNP_A-1963730 70528090
4986 SNP_A-4208158 70529089
4987 SNP_A-2242906 70537261
4988 SNP_A-2253814 70537572
4989 SNP_A-2203979 70537959
4990 SNP_A-2088007 70549070
4991 SNP_A-2141043 70551228
4992 SNP_A-2033552 70576271
4993 SNP_A-1850925 70576454
4994 SNP_A-2236287 70586360
4995 SNP_A-1866271 70587034
4996 SNP_A-2215436 70633589
4997 SNP_A-1886061 70643040
4998 SNP_A-1963733 70650898
4999 SNP_A-1864816 70670295
5000 SNP_A-1963734 70671402
5001 SNP_A-2169466 70676894
5002 SNP_A-1781659 70710567
5003 SNP_A-2276074 70718658
5004 SNP_A-1963735 70718791
5005 SNP_A-4208159 70719422
5006 SNP_A-4220632 70727597
5007 SNP_A-2220650 70745023
5008 SNP_A-4194805 70750830
5009 SNP_A-2042688 70752252
5010 SNP_A-2098628 70775047
5011 SNP_A-1963738 70777362
5012 SNP_A-1870914 70787144
5013 SNP_A-2210024 70787167
5014 SNP_A-1884309 70788249
5015 SNP_A-2035154 70804573
5016 SNP_A-2191941 70807253
5017 SNP_A-1822878 70807493
5018 SNP_A-1812674 70810356
5019 SNP_A-1934981 70810447
5020 SNP_A-2174018 70811089
5021 SNP_A-1809346 70811316
5022 SNP_A-1963743 70812393
5023 SNP_A-4208160 70812835
5024 SNP_A-1963744 70813258
5025 SNP_A-1960799 70858609
5026 SNP_A-1870999 70908778
5027 SNP_A-2036167 70932753
5028 SNP_A-1963752 70991879
5029 SNP_A-2237098 70992193
5030 SNP_A-2248631 71006358
5031 SNP_A-2052164 71126975
5032 SNP_A-2304051 71144566
5033 SNP_A-2217968 71144595
5034 SNP_A-2158211 71224326
5035 SNP_A-1803578 71227780
5036 SNP_A-1963760 71229709
5037 SNP_A-2228853 71236003
5038 SNP_A-1963761 71260077
5039 SNP_A-1963762 71280856
5040 SNP_A-4143428 71321479
5041 SNP_A-4195459 71324506
5042 SNP_A-2149668 71324662
5043 SNP_A-2038405 71360922
5044 SNP_A-2051778 71361794
5045 SNP_A-2187758 71363315
5046 SNP_A-2064459 71421472
5047 SNP_A-1890655 71421790
5048 SNP_A-1963764 71426848
5049 SNP_A-1963765 71442035
5050 SNP_A-1908620 71481047
5051 SNP_A-1797521 71488096
5052 SNP_A-2241480 71534140
5053 SNP_A-1821026 71536458
5054 SNP_A-1810822 71556090
5055 SNP_A-2284682 71556872
5056 SNP_A-1809349 71575604
5057 SNP_A-2006471 71610153
5058 SNP_A-2052452 71701920
5059 SNP_A-1793894 71761250
5060 SNP_A-2206935 71761438
5061 SNP_A-1794781 71815229
5062 SNP_A-4240014 71819137
5063 SNP_A-4218711 71819267
5064 SNP_A-2097439 71848188
5065 SNP_A-2110694 71908374
5066 SNP_A-1953194 71989836
5067 SNP_A-2260399 72004363
5068 SNP_A-2080901 72004406
5069 SNP_A-4231963 72135652
5070 SNP_A-2045807 72177387
5071 SNP_A-2246307 72194663
5072 SNP_A-2043713 72243968
5073 SNP_A-1798546 72252443
5074 SNP_A-1817137 72256318
5075 SNP_A-1830137 72257356
5076 SNP_A-2122345 72317749
5077 SNP_A-1846988 72332562
5078 SNP_A-2219406 72336080
5079 SNP_A-2283943 72340872
5080 SNP_A-1826754 72343827
5081 SNP_A-1951763 72352428
5082 SNP_A-1905249 72500966
5083 SNP_A-2006474 72518843
5084 SNP_A-2313650 72566197
5085 SNP_A-2275366 72566406
5086 SNP_A-4208162 72602124
5087 SNP_A-1963770 72603238
5088 SNP_A-1836641 72612283
5089 SNP_A-2268423 72627711
5090 SNP_A-2032505 72639454
5091 SNP_A-2116290 72649550
5092 SNP_A-1864588 72706099
5093 SNP_A-2064199 72751607
5094 SNP_A-2060671 72754892
5095 SNP_A-1838807 72867344
5096 SNP_A-2276515 72902446
5097 SNP_A-2147099 72917234
5098 SNP_A-2122385 72927002
5099 SNP_A-1904268 72938310
5100 SNP_A-2023208 72954926
5101 SNP_A-2246208 73010903
5102 SNP_A-2069962 73063302
5103 SNP_A-4208163 73090177
5104 SNP_A-2206258 73211035
5105 SNP_A-2146595 73211113
5106 SNP_A-1833295 73287866
5107 SNP_A-2279993 73325520
5108 SNP_A-2229434 73384808
5109 SNP_A-4231957 73460016
5110 SNP_A-2285846 73506136
5111 SNP_A-2062293 73506646
5112 SNP_A-4221546 73557511
5113 SNP_A-2139791 73583682
5114 SNP_A-1946932 73595005
5115 SNP_A-2078650 73645316
5116 SNP_A-4214580 73672215
5117 SNP_A-1846999 73672444
5118 SNP_A-4203130 73680625
5119 SNP_A-1963779 73744512
5120 SNP_A-4218570 73773166
5121 SNP_A-4239692 73790661
5122 SNP_A-4202026 73809079
5123 SNP_A-1854642 73947160
5124 SNP_A-2195665 73970044
5125 SNP_A-2229884 73981899
5126 SNP_A-4199258 73993504
5127 SNP_A-4195374 73993518
5128 SNP_A-4208164 74039384
5129 SNP_A-1944295 74050617
5130 SNP_A-4204022 74078772
5131 SNP_A-2087587 74093023
5132 SNP_A-4225307 74099285
5133 SNP_A-2109543 74131989
5134 SNP_A-1812939 74154225
5135 SNP_A-2245352 74169922
5136 SNP_A-2115570 74173770
5137 SNP_A-4229606 74175977
5138 SNP_A-2298591 74178012
5139 SNP_A-1847616 74222609
5140 SNP_A-2236508 74222659
5141 SNP_A-1830425 74267259
5142 SNP_A-1911272 74314412
5143 SNP_A-2154515 74393602
5144 SNP_A-2178549 74394425
5145 SNP_A-2181701 74415648
5146 SNP_A-2049747 74425511
5147 SNP_A-1963787 74440319
5148 SNP_A-1963789 74695077
5149 SNP_A-2037474 74761807
5150 SNP_A-1810219 74764581
5151 SNP_A-4201709 74780443
5152 SNP_A-2238123 74781858
5153 SNP_A-2168422 74804844
5154 SNP_A-2136885 74821748
5155 SNP_A-2093530 74823764
5156 SNP_A-2305316 74824089
5157 SNP_A-2192039 74825589
5158 SNP_A-1955043 74841429
5159 SNP_A-2214486 74844393
5160 SNP_A-2259120 74887652
5161 SNP_A-1963802 74895483
5162 SNP_A-1963803 74895798
5163 SNP_A-2260310 74909726
5164 SNP_A-2068706 74910233
5165 SNP_A-2045246 74912521
5166 SNP_A-2097130 74926431
5167 SNP_A-2202304 74927090
5168 SNP_A-2133433 74927563
5169 SNP_A-1963807 74939075
5170 SNP_A-4221010 74947633
5171 SNP_A-2139741 74947766
5172 SNP_A-2145942 74952889
5173 SNP_A-2130811 74953380
5174 SNP_A-2202051 74960556
5175 SNP_A-1843461 74968158
5176 SNP_A-1930562 74968238
5177 SNP_A-1905854 74968347
5178 SNP_A-4233781 74972245
5179 SNP_A-2236068 74975153
5180 SNP_A-2141020 74981684
5181 SNP_A-2030189 74982164
5182 SNP_A-4200556 74992350
5183 SNP_A-2028315 75008863
5184 SNP_A-1899761 75025287
5185 SNP_A-4193247 75041081
5186 SNP_A-1870750 75041301
5187 SNP_A-2058213 75043057
5188 SNP_A-4233322 75061032
5189 SNP_A-1859772 75061340
5190 SNP_A-1926131 75091869
5191 SNP_A-4228318 75096371
5192 SNP_A-4196359 75102305
5193 SNP_A-1963809 75115389
5194 SNP_A-1949158 75122572
5195 SNP_A-2200479 75136586
5196 SNP_A-1847402 75155814
5197 SNP_A-4227822 75173210
5198 SNP_A-1785936 75175963
5199 SNP_A-1913428 75177863
5200 SNP_A-2021622 75177930
5201 SNP_A-2257504 75177980
5202 SNP_A-1926305 75178094
5203 SNP_A-1963815 75198703
5204 SNP_A-1866619 75220445
5205 SNP_A-1923521 75240319
5206 SNP_A-2142831 75242917
5207 SNP_A-2184728 75356624
5208 SNP_A-2182423 75358485
5209 SNP_A-1794345 75365656
5210 SNP_A-2313061 75367101
5211 SNP_A-4208167 75371007
5212 SNP_A-4208168 75393251
5213 SNP_A-1927407 75399532
5214 SNP_A-4197940 75400390
5215 SNP_A-1890490 75400640
5216 SNP_A-1927434 75415879
5217 SNP_A-4199487 75416052
5218 SNP_A-2026606 75416548
5219 SNP_A-1855589 75416712
5220 SNP_A-2301253 75418420
5221 SNP_A-2231372 75424512
5222 SNP_A-4208171 75427337
5223 SNP_A-1963821 75427696
5224 SNP_A-1905523 75428885
5225 SNP_A-2247080 75428944
5226 SNP_A-4197557 75429638
5227 SNP_A-4204866 75429874
5228 SNP_A-1963822 75447553
5229 SNP_A-1835755 75471091
5230 SNP_A-1795392 75471771
5231 SNP_A-2284162 75483393
5232 SNP_A-4236904 75485594
5233 SNP_A-1811612 75506329
5234 SNP_A-4229005 75518564
5235 SNP_A-1855312 75523991
5236 SNP_A-2300331 75525222
5237 SNP_A-1828115 75525503
5238 SNP_A-1881622 75526992
5239 SNP_A-4236077 75527226
5240 SNP_A-1963825 75533715
5241 SNP_A-1862795 75553069
5242 SNP_A-1817311 75562487
5243 SNP_A-2032641 75562668
5244 SNP_A-1917872 75568444
5245 SNP_A-1963828 75604175
5246 SNP_A-1963830 75621865
5247 SNP_A-1963831 75623318
5248 SNP_A-1963832 75625412
5249 SNP_A-1789697 75629485
5250 SNP_A-2313017 75646134
5251 SNP_A-2206895 75667647
5252 SNP_A-2219075 75671997
5253 SNP_A-2149149 75675010
5254 SNP_A-2266417 75681594
5255 SNP_A-1845585 75683317
5256 SNP_A-2238829 75683387
5257 SNP_A-2283039 75683729
5258 SNP_A-2151792 75694705
5259 SNP_A-2210644 75702187
5260 SNP_A-2298223 75703181
5261 SNP_A-2105031 75704243
5262 SNP_A-1922552 75710000
5263 SNP_A-1932003 75715992
5264 SNP_A-2253739 75716212
5265 SNP_A-4208172 75719744
5266 SNP_A-2109805 75735907
5267 SNP_A-2302548 75736164
5268 SNP_A-2054658 75736363
5269 SNP_A-4229668 75745619
5270 SNP_A-2178538 75760132
5271 SNP_A-2006486 75760480
5272 SNP_A-2306955 75809513
5273 SNP_A-1963836 75862157
5274 SNP_A-2262346 75888607
5275 SNP_A-2072494 75889777
5276 SNP_A-2006488 75960784
5277 SNP_A-2307490 75967217
5278 SNP_A-1914650 75974112
5279 SNP_A-2028369 76000263
5280 SNP_A-4219509 76003271
5281 SNP_A-1834145 76010685
5282 SNP_A-2077551 76022826
5283 SNP_A-2274811 76027001
5284 SNP_A-2236857 76044292
5285 SNP_A-2234345 76063016
5286 SNP_A-1842841 76098456
5287 SNP_A-2155761 76099282
5288 SNP_A-4208173 76100366
5289 SNP_A-1963839 76101037
5290 SNP_A-1963840 76101581
5291 SNP_A-1963842 76108368
5292 SNP_A-2113433 76116379
5293 SNP_A-1963844 76146096
5294 SNP_A-4204369 76146322
5295 SNP_A-2204769 76210183
5296 SNP_A-2023061 76214563
5297 SNP_A-2074639 76214678
5298 SNP_A-1841280 76229219
5299 SNP_A-4231204 76232489
5300 SNP_A-1791878 76232700
5301 SNP_A-4225921 76233423
5302 SNP_A-4204965 76233450
5303 SNP_A-2303201 76234956
5304 SNP_A-2169846 76235621
5305 SNP_A-2140142 76336938
5306 SNP_A-2139078 76341296
5307 SNP_A-2301087 76341430
5308 SNP_A-2302446 76349401
5309 SNP_A-1785943 76357270
5310 SNP_A-1907045 76388982
5311 SNP_A-4208174 76393873
5312 SNP_A-4217029 76419638
5313 SNP_A-1847180 76420715
5314 SNP_A-1963851 76466831
5315 SNP_A-2250094 76502068
5316 SNP_A-2030531 76502546
5317 SNP_A-1848932 76510234
5318 SNP_A-1805043 76510343
5319 SNP_A-1860632 76525152
5320 SNP_A-1963852 76528390
5321 SNP_A-2258602 76532292
5322 SNP_A-1963853 76539410
5323 SNP_A-1963854 76539682
5324 SNP_A-2156283 76541504
5325 SNP_A-2147353 76559434
5326 SNP_A-2295990 76575436
5327 SNP_A-1952054 76575813
5328 SNP_A-2154350 76575969
5329 SNP_A-2090740 76578596
5330 SNP_A-1929859 76604280
5331 SNP_A-4236557 76609201
5332 SNP_A-1963855 76612596
5333 SNP_A-2269786 76622871
5334 SNP_A-2179272 76694253
5335 SNP_A-2158206 76695181
5336 SNP_A-2006490 76713720
5337 SNP_A-2283146 76719093
5338 SNP_A-2044957 76761550
5339 SNP_A-4208175 76765290
5340 SNP_A-4229381 76765793
5341 SNP_A-2114666 76775172
5342 SNP_A-4204419 76777461
5343 SNP_A-4207450 76777587
5344 SNP_A-1784113 76796713
5345 SNP_A-1952297 76810002
5346 SNP_A-1963857 76815026
5347 SNP_A-2189864 76815469
5348 SNP_A-1848597 76865690
5349 SNP_A-2143680 76890400
5350 SNP_A-2257899 76891965
5351 SNP_A-4208177 76948298
5352 SNP_A-2119091 76978726
5353 SNP_A-1963862 77023709
5354 SNP_A-1963863 77027862
5355 SNP_A-1963864 77027920
5356 SNP_A-2190007 77028353
5357 SNP_A-1802993 77040624
5358 SNP_A-4208178 77041569
5359 SNP_A-1916821 77051427
5360 SNP_A-4231619 77059874
5361 SNP_A-4220431 77068357
5362 SNP_A-1874999 77079914
5363 SNP_A-1963868 77088361
5364 SNP_A-4208179 77088727
5365 SNP_A-4208180 77089031
5366 SNP_A-1950974 77105467
5367 SNP_A-4208181 77105507
5368 SNP_A-1963869 77105708
5369 SNP_A-1963870 77116475
5370 SNP_A-2128543 77116960
5371 SNP_A-2130789 77117777
5372 SNP_A-1881820 77117862
5373 SNP_A-2006492 77127591
5374 SNP_A-1963871 77127761
5375 SNP_A-2238299 77151964
5376 SNP_A-4204577 77186909
5377 SNP_A-2072920 77204958
5378 SNP_A-1963872 77248658
5379 SNP_A-4225194 77272583
5380 SNP_A-4198065 77294635
5381 SNP_A-2224426 77350750
5382 SNP_A-1844447 77385036
5383 SNP_A-1848160 77415382
5384 SNP_A-1958089 77421414
5385 SNP_A-1886496 77444305
5386 SNP_A-4233791 77460375
5387 SNP_A-1963883 77486654
5388 SNP_A-4231191 77504217
5389 SNP_A-2284083 77514613
5390 SNP_A-2165699 77545241
5391 SNP_A-1889947 77545376
5392 SNP_A-2153143 77548302
5393 SNP_A-4195299 77548335
5394 SNP_A-2066544 77560055
5395 SNP_A-4194391 77560118
5396 SNP_A-1953210 77566115
5397 SNP_A-2262609 77573744
5398 SNP_A-2073123 77578637
5399 SNP_A-2112832 77579983
5400 SNP_A-2140105 77580610
5401 SNP_A-2309774 77614327
5402 SNP_A-1803074 77614686
5403 SNP_A-4240349 77615729
5404 SNP_A-1813084 77627932
5405 SNP_A-1812133 77628907
5406 SNP_A-2149333 77650572
5407 SNP_A-1888975 77667401
5408 SNP_A-2044373 77681580
5409 SNP_A-2083983 77712299
5410 SNP_A-1933093 77781822
5411 SNP_A-1833878 77844125
5412 SNP_A-4236052 77906611
5413 SNP_A-2119666 77914688
5414 SNP_A-2116108 77914845
5415 SNP_A-2095124 77932091
5416 SNP_A-4238694 77979222
5417 SNP_A-1963885 78002175
5418 SNP_A-1901992 78028285
5419 SNP_A-2277183 78057549
5420 SNP_A-2299061 78057634
5421 SNP_A-2134520 78065531
5422 SNP_A-2311186 78079559
5423 SNP_A-4222479 78110337
5424 SNP_A-4195821 78125305
5425 SNP_A-4203028 78147282
5426 SNP_A-1963888 78149653
5427 SNP_A-2226888 78155387
5428 SNP_A-2051227 78155723
5429 SNP_A-2052912 78160415
5430 SNP_A-2064675 78165289
5431 SNP_A-2205298 78167547
5432 SNP_A-4208183 78207080
5433 SNP_A-2161295 78230870
5434 SNP_A-1815315 78231655
5435 SNP_A-2006495 78238254
5436 SNP_A-2303985 78266819
5437 SNP_A-4204441 78350031
5438 SNP_A-4225861 78350467
5439 SNP_A-2033119 78350650
5440 SNP_A-2143694 78374187
5441 SNP_A-2091687 78374428
5442 SNP_A-1945680 78461609
5443 SNP_A-2036072 78510888
5444 SNP_A-2080338 78531422
5445 SNP_A-1881197 78541789
5446 SNP_A-4218611 78543843
5447 SNP_A-2178217 78544307
5448 SNP_A-2157105 78544576
5449 SNP_A-1963894 78548454
5450 SNP_A-1835070 78551956
5451 SNP_A-1931459 78552492
5452 SNP_A-2308174 78552515
5453 SNP_A-2126680 78554465
5454 SNP_A-1895331 78561275
5455 SNP_A-2069404 78562220
5456 SNP_A-2257839 78566447
5457 SNP_A-4208185 78589291
5458 SNP_A-1859139 78609355
5459 SNP_A-2216858 78609955
5460 SNP_A-1823517 78610151
5461 SNP_A-2261167 78610312
5462 SNP_A-1963896 78612782
5463 SNP_A-1853867 78617126
5464 SNP_A-2299728 78621889
5465 SNP_A-2238250 78629146
5466 SNP_A-4240928 78629555
5467 SNP_A-2258817 78637608
5468 SNP_A-1880543 78699139
5469 SNP_A-2047546 78711378
5470 SNP_A-4208186 78713382
5471 SNP_A-1963900 78723369
5472 SNP_A-2105279 78725940
5473 SNP_A-4220045 78766495
5474 SNP_A-1925640 78780836
5475 SNP_A-2048363 78789008
5476 SNP_A-2025552 78830555
5477 SNP_A-1785376 78830677
5478 SNP_A-2046455 78837556
5479 SNP_A-2194363 78847100
5480 SNP_A-1924064 78852724
5481 SNP_A-1794946 78853965
5482 SNP_A-1946023 78854069
5483 SNP_A-4218399 78861438
5484 SNP_A-1963903 78899429
5485 SNP_A-4217543 78967097
5486 SNP_A-2141979 78970504
5487 SNP_A-1784579 78976417
5488 SNP_A-4216288 79004970
5489 SNP_A-2166478 79012730
5490 SNP_A-4194146 79014382
5491 SNP_A-1817220 79016309
5492 SNP_A-1963909 79043966
5493 SNP_A-1963910 79080655
5494 SNP_A-1963911 79080751
5495 SNP_A-1963912 79080963
5496 SNP_A-1963913 79081158
5497 SNP_A-1963914 79081267
5498 SNP_A-1963917 79084008
5499 SNP_A-4208188 79084205
5500 SNP_A-1963918 79084271
5501 SNP_A-1963920 79087519
5502 SNP_A-4208190 79087585
5503 SNP_A-4208191 79090597
5504 SNP_A-1963924 79091126
5505 SNP_A-4235838 79091706
5506 SNP_A-2006499 79091811
5507 SNP_A-1924538 79094959
5508 SNP_A-2261400 79095264
5509 SNP_A-2066147 79113003
5510 SNP_A-1855418 79154250
5511 SNP_A-1901434 79154773
5512 SNP_A-2310655 79169009
5513 SNP_A-4196880 79196319
5514 SNP_A-1859383 79198200
5515 SNP_A-2151821 79206045
5516 SNP_A-2006502 79206271
5517 SNP_A-2024104 79261062
5518 SNP_A-4206465 79261100
5519 SNP_A-4196283 79273663
5520 SNP_A-2164871 79274132
5521 SNP_A-1963931 79275473
5522 SNP_A-4197916 79305079
5523 SNP_A-1792323 79305109
5524 SNP_A-1798084 79330339
5525 SNP_A-2254372 79330412
5526 SNP_A-2060600 79333947
5527 SNP_A-2065702 79342409
5528 SNP_A-4208194 79357769
5529 SNP_A-2277440 79362011
5530 SNP_A-2250416 79362530
5531 SNP_A-4229940 79411561
5532 SNP_A-2151673 79415156
5533 SNP_A-4221849 79425269
5534 SNP_A-1963940 79425655
5535 SNP_A-2276048 79434683
5536 SNP_A-2157236 79444785
5537 SNP_A-2159869 79445074
5538 SNP_A-1963941 79450237
5539 SNP_A-1963942 79452569
5540 SNP_A-4208195 79454846
5541 SNP_A-1871999 79456748
5542 SNP_A-2112728 79456829
5543 SNP_A-1836388 79459266
5544 SNP_A-1882146 79477154
5545 SNP_A-4208197 79486782
5546 SNP_A-1963945 79486926
5547 SNP_A-1904166 79503747
5548 SNP_A-1852315 79505141
5549 SNP_A-2099893 79506436
5550 SNP_A-2179052 79507943
5551 SNP_A-2297022 79542574
5552 SNP_A-1838878 79553090
5553 SNP_A-1799116 79553313
5554 SNP_A-2297728 79563066
5555 SNP_A-2153908 79567497
5556 SNP_A-1905653 79569209
5557 SNP_A-4201790 79575805
5558 SNP_A-1920612 79614524
5559 SNP_A-1922240 79639284
5560 SNP_A-2147787 79644485
5561 SNP_A-1936926 79650120
5562 SNP_A-1963957 79682437
5563 SNP_A-1963960 79718757
5564 SNP_A-1963961 79719016
5565 SNP_A-1923174 79744593
5566 SNP_A-2244847 79752445
5567 SNP_A-1832054 79765342
5568 SNP_A-1813811 79765398
5569 SNP_A-4217651 79779477
5570 SNP_A-2158298 79795200
5571 SNP_A-1796073 79821583
5572 SNP_A-1959754 79827051
5573 SNP_A-4224325 79839113
5574 SNP_A-1871758 79863883
5575 SNP_A-1948325 79868894
5576 SNP_A-2023455 79900927
5577 SNP_A-1781858 79928287
5578 SNP_A-2241845 79934690
5579 SNP_A-2308477 79942448
5580 SNP_A-1926437 79943327
5581 SNP_A-2006503 79948920
5582 SNP_A-2153438 79957804
5583 SNP_A-2126811 79968543
5584 SNP_A-1947891 79969167
5585 SNP_A-1835838 79991756
5586 SNP_A-2050577 79998057
5587 SNP_A-1933645 79998204
5588 SNP_A-2285415 79998339
5589 SNP_A-2235383 79998431
5590 SNP_A-4222304 80009757
5591 SNP_A-2132010 80032622
5592 SNP_A-2177665 80041480
5593 SNP_A-1832424 80045946
5594 SNP_A-1927762 80050949
5595 SNP_A-4194638 80072495
5596 SNP_A-2289983 80074357
5597 SNP_A-2252749 80078434
5598 SNP_A-1921310 80085070
5599 SNP_A-1963968 80086053
5600 SNP_A-1804964 80114681
5601 SNP_A-1922052 80120304
5602 SNP_A-2154252 80120408
5603 SNP_A-1829978 80132155
5604 SNP_A-1827508 80133377
5605 SNP_A-2052721 80133573
5606 SNP_A-1782746 80134191
5607 SNP_A-2300449 80134221
5608 SNP_A-2264781 80144764
5609 SNP_A-1963969 80152218
5610 SNP_A-1963970 80152865
5611 SNP_A-2060798 80225241
5612 SNP_A-1793813 80246403
5613 SNP_A-1800481 80251995
5614 SNP_A-1915524 80252590
5615 SNP_A-1894975 80288454
5616 SNP_A-4216216 80331602
5617 SNP_A-1963982 80331785
5618 SNP_A-2179128 80342285
5619 SNP_A-1850097 80355509
5620 SNP_A-2148783 80368183
5621 SNP_A-1867580 80377689
5622 SNP_A-1963983 80377795
5623 SNP_A-1882448 80396255
5624 SNP_A-4208201 80427712
5625 SNP_A-4208202 80428345
5626 SNP_A-4208203 80429338
5627 SNP_A-2172145 80429666
5628 SNP_A-4208204 80435312
5629 SNP_A-1963987 80443835
5630 SNP_A-4235170 80501388
5631 SNP_A-2006505 80530642
5632 SNP_A-1963989 80541641
5633 SNP_A-2174727 80551284
5634 SNP_A-2169337 80551716
5635 SNP_A-4234705 80596705
5636 SNP_A-2117110 80614589
5637 SNP_A-2218982 80614703
5638 SNP_A-4238360 80651926
5639 SNP_A-1881945 80652283
5640 SNP_A-1868384 80652425
5641 SNP_A-4226279 80656286
5642 SNP_A-1963995 80657667
5643 SNP_A-2052722 80670274
5644 SNP_A-1845391 80679083
5645 SNP_A-1882133 80682874
5646 SNP_A-2259250 80683695
5647 SNP_A-4227916 80715261
5648 SNP_A-1964001 80717444
5649 SNP_A-2194249 80721287
5650 SNP_A-2127827 80722706
5651 SNP_A-4218583 80729965
5652 SNP_A-2284021 80753101
5653 SNP_A-2095535 80754267
5654 SNP_A-1964002 80762511
5655 SNP_A-2275379 80768625
5656 SNP_A-2091898 80769141
5657 SNP_A-1964004 80802274
5658 SNP_A-1820466 80831765
5659 SNP_A-1785810 80839526
5660 SNP_A-1818569 80865699
5661 SNP_A-2194139 80915012
5662 SNP_A-2040950 80961840
5663 SNP_A-2313410 80974062
5664 SNP_A-1927140 80979118
5665 SNP_A-1905272 80979145
5666 SNP_A-4196759 80979744
5667 SNP_A-1863390 81024515
5668 SNP_A-1964009 81034114
5669 SNP_A-2310792 81058635
5670 SNP_A-2245626 81090503
5671 SNP_A-4225637 81093568
5672 SNP_A-1906717 81144866
5673 SNP_A-2098062 81197320
5674 SNP_A-1834918 81197719
5675 SNP_A-4197887 81197796
5676 SNP_A-1881679 81219040
5677 SNP_A-1898355 81223197
5678 SNP_A-2027773 81227740
5679 SNP_A-2138199 81235144
5680 SNP_A-2219980 81252044
5681 SNP_A-1845515 81308329
5682 SNP_A-1964013 81308432
5683 SNP_A-1952010 81311990
5684 SNP_A-2162806 81312900
5685 SNP_A-2152822 81314283
5686 SNP_A-1834514 81314530
5687 SNP_A-4218190 81331645
5688 SNP_A-2188690 81338959
5689 SNP_A-2265999 81339645
5690 SNP_A-4231593 81437068
5691 SNP_A-1904117 81467512
5692 SNP_A-1906013 81469050
5693 SNP_A-2226096 81492433
5694 SNP_A-2161985 81518908
5695 SNP_A-2279913 81518943
5696 SNP_A-1831231 81521565
5697 SNP_A-2249046 81527798
5698 SNP_A-2172503 81528488
5699 SNP_A-2299190 81528931
5700 SNP_A-1842356 81535631
5701 SNP_A-1936918 81541574
5702 SNP_A-2123953 81542599
5703 SNP_A-2264503 81543727
5704 SNP_A-4234343 81543985
5705 SNP_A-4198512 81553048
5706 SNP_A-2057821 81626505
5707 SNP_A-2273213 81658470
5708 SNP_A-4206273 81666792
5709 SNP_A-2303008 81669805
5710 SNP_A-2223237 81681572
5711 SNP_A-1964024 81695129
5712 SNP_A-1964026 81697575
5713 SNP_A-1800465 81709236
5714 SNP_A-1822464 81730361
5715 SNP_A-2062889 81800372
5716 SNP_A-2311363 81832118
5717 SNP_A-1804725 81832332
5718 SNP_A-4232781 81842225
5719 SNP_A-1951145 81845097
5720 SNP_A-4223756 81846267
5721 SNP_A-2301905 81846901
5722 SNP_A-1945059 81847427
5723 SNP_A-2173645 81849078
5724 SNP_A-4192684 81873425
5725 SNP_A-2044362 81873499
5726 SNP_A-1906967 81880768
5727 SNP_A-4230857 81881278
5728 SNP_A-4237260 81881606
5729 SNP_A-4203784 81882744
5730 SNP_A-4206056 81886215
5731 SNP_A-2187967 81888727
5732 SNP_A-1854921 81889360
5733 SNP_A-1871245 81889383
5734 SNP_A-2171350 81890603
5735 SNP_A-4208208 81897951
5736 SNP_A-1793879 81899431
5737 SNP_A-2172536 81940391
5738 SNP_A-1964033 81944457
5739 SNP_A-2068360 81948617
5740 SNP_A-2032179 81954374
5741 SNP_A-1964034 81964036
5742 SNP_A-1964035 81976636
5743 SNP_A-2136766 82012587
5744 SNP_A-4196284 82013423
5745 SNP_A-1947645 82020045
5746 SNP_A-2311928 82020445
5747 SNP_A-1964037 82024791
5748 SNP_A-1921325 82045728
5749 SNP_A-1903759 82047874
5750 SNP_A-1964039 82050456
5751 SNP_A-2194803 82062993
5752 SNP_A-1923396 82079119
5753 SNP_A-1816198 82081198
5754 SNP_A-2159487 82123962
5755 SNP_A-2291570 82129708
5756 SNP_A-4239398 82134513
5757 SNP_A-1831523 82139946
5758 SNP_A-1964042 82177825
5759 SNP_A-2190703 82226801
5760 SNP_A-1852385 82227140
5761 SNP_A-1810048 82229388
5762 SNP_A-4208210 82234862
5763 SNP_A-2253880 82235973
5764 SNP_A-2137745 82237331
5765 SNP_A-4237085 82244495
5766 SNP_A-1964044 82247694
5767 SNP_A-2060655 82247787
5768 SNP_A-2060670 82250496
5769 SNP_A-1806686 82278332
5770 SNP_A-1964047 82278399
5771 SNP_A-2140824 82280920
5772 SNP_A-1964048 82281016
5773 SNP_A-1964049 82281731
5774 SNP_A-1790731 82326422
5775 SNP_A-2032497 82388469
5776 SNP_A-1921068 82432439
5777 SNP_A-1964050 82442904
5778 SNP_A-1829200 82458101
5779 SNP_A-1920208 82498941
5780 SNP_A-2028199 82533014
5781 SNP_A-4208211 82542237
5782 SNP_A-4192507 82570666
5783 SNP_A-2295556 82580506
5784 SNP_A-1785442 82585056
5785 SNP_A-2055607 82590967
5786 SNP_A-2240267 82594518
5787 SNP_A-1921043 82602607
5788 SNP_A-2215599 82603966
5789 SNP_A-2313518 82621977
5790 SNP_A-4218817 82642358
5791 SNP_A-4223557 82665117
5792 SNP_A-4195368 82723748
5793 SNP_A-2142920 82735584
5794 SNP_A-2077196 82774608
5795 SNP_A-2078581 82794957
5796 SNP_A-2022346 82795336
5797 SNP_A-1964060 82831931
5798 SNP_A-4208213 82832076
5799 SNP_A-1815988 82842667
5800 SNP_A-2140791 82845146
5801 SNP_A-1936823 82858244
5802 SNP_A-1814194 82874061
5803 SNP_A-4208214 82895694
5804 SNP_A-1964061 82905461
5805 SNP_A-4208215 82913481
5806 SNP_A-2024325 82922464
5807 SNP_A-1852170 82922840
5808 SNP_A-2084254 83034914
5809 SNP_A-1850752 83048636
5810 SNP_A-1964064 83064662
5811 SNP_A-1964065 83075047
5812 SNP_A-2113858 83111618
5813 SNP_A-1821742 83130127
5814 SNP_A-1921689 83130216
5815 SNP_A-1851435 83137769
5816 SNP_A-1964068 83137903
5817 SNP_A-4208218 83146076
5818 SNP_A-4208219 83188859
5819 SNP_A-4208220 83189268
5820 SNP_A-1921784 83191308
5821 SNP_A-2023517 83231718
5822 SNP_A-4219258 83232202
5823 SNP_A-1964075 83234615
5824 SNP_A-2179467 83245449
5825 SNP_A-2200517 83245696
5826 SNP_A-1964076 83269359
5827 SNP_A-1831251 83269724
5828 SNP_A-2036076 83270981
5829 SNP_A-4228230 83286854
5830 SNP_A-1957425 83287649
5831 SNP_A-1924527 83312741
5832 SNP_A-1898424 83318371
5833 SNP_A-2161483 83318471
5834 SNP_A-2006515 83336965
5835 SNP_A-1917711 83342761
5836 SNP_A-4204257 83362216
5837 SNP_A-2216252 83366953
5838 SNP_A-2041080 83392373
5839 SNP_A-1938593 83394301
5840 SNP_A-1955191 83404583
5841 SNP_A-4237157 83451071
5842 SNP_A-4238843 83524732
5843 SNP_A-4208222 83548118
5844 SNP_A-1964080 83548442
5845 SNP_A-2031087 83590714
5846 SNP_A-2040997 83601561
5847 SNP_A-2108690 83632108
5848 SNP_A-2118955 83643627
5849 SNP_A-1939861 83721420
5850 SNP_A-1915322 83722624
5851 SNP_A-4208223 83760025
5852 SNP_A-1964083 83760975
5853 SNP_A-1808662 83782629
5854 SNP_A-1964084 83782959
5855 SNP_A-4208224 83783489
5856 SNP_A-1940759 83786151
5857 SNP_A-1806227 83800316
5858 SNP_A-4206888 83814856
5859 SNP_A-1964087 83817167
5860 SNP_A-2092588 83822638
5861 SNP_A-4204433 83825589
5862 SNP_A-1795005 83835745
5863 SNP_A-1863572 83909742
5864 SNP_A-2110769 83909834
5865 SNP_A-2087296 84117280
5866 SNP_A-4237211 84117372
5867 SNP_A-4205295 84135247
5868 SNP_A-2258698 84137518
5869 SNP_A-2265827 84137557
5870 SNP_A-2033124 84144100
5871 SNP_A-4197006 84163289
5872 SNP_A-2239493 84163373
5873 SNP_A-2313264 84163553
5874 SNP_A-2298647 84177532
5875 SNP_A-1899520 84180572
5876 SNP_A-1824436 84202139
5877 SNP_A-4241262 84204428
5878 SNP_A-2038465 84234990
5879 SNP_A-2282877 84260575
5880 SNP_A-1839113 84260911
5881 SNP_A-2146251 84263753
5882 SNP_A-1964093 84273243
5883 SNP_A-2257000 84273498
5884 SNP_A-2283186 84297376
5885 SNP_A-4203731 84302450
5886 SNP_A-1964097 84313512
5887 SNP_A-4208226 84313539
5888 SNP_A-1964098 84317738
5889 SNP_A-4208227 84324022
5890 SNP_A-4208228 84324621
5891 SNP_A-4201355 84330446
5892 SNP_A-4220617 84331324
5893 SNP_A-2174723 84331467
5894 SNP_A-1820552 84340236
5895 SNP_A-2084040 84340455
5896 SNP_A-2026919 84378448
5897 SNP_A-2191664 84402201
5898 SNP_A-4235700 84426751
5899 SNP_A-4208230 84468983
5900 SNP_A-1814569 84633003
5901 SNP_A-2246599 84640896
5902 SNP_A-1964107 84756245
5903 SNP_A-4202992 84760879
5904 SNP_A-2089172 84846169
5905 SNP_A-2133471 84883137
5906 SNP_A-1964114 84909333
5907 SNP_A-2106559 84919756
5908 SNP_A-2091266 84949992
5909 SNP_A-4208233 84980703
5910 SNP_A-1964115 84980786
5911 SNP_A-4196285 85185197
5912 SNP_A-1964117 85193570
5913 SNP_A-1964121 85196635
5914 SNP_A-4214584 85210844
5915 SNP_A-2202333 85334226
5916 SNP_A-2298146 85334328
5917 SNP_A-1801699 85344876
5918 SNP_A-2061824 85344931
5919 SNP_A-2086804 85345258
5920 SNP_A-1947988 85355775
5921 SNP_A-1869451 85355930
5922 SNP_A-2272984 85359073
5923 SNP_A-1959621 85359491
5924 SNP_A-2107590 85365573
5925 SNP_A-2038204 85376787
5926 SNP_A-2099536 85384072
5927 SNP_A-1882296 85385318
5928 SNP_A-1904476 85385716
5929 SNP_A-1964123 85399563
5930 SNP_A-1964124 85400126
5931 SNP_A-1853806 85441958
5932 SNP_A-4231365 85468523
5933 SNP_A-2154397 85522499
5934 SNP_A-1884860 85538976
5935 SNP_A-2216762 85539245
5936 SNP_A-2298080 85550062
5937 SNP_A-2303486 85621246
5938 SNP_A-2271325 85656909
5939 SNP_A-2138697 85657053
5940 SNP_A-4208235 85824214
5941 SNP_A-1944275 85838074
5942 SNP_A-4229213 85863754
5943 SNP_A-1839611 85883549
5944 SNP_A-4205192 85893332
5945 SNP_A-1964136 85931989
5946 SNP_A-1964137 85932725
5947 SNP_A-4208236 85932852
5948 SNP_A-2183011 85950321
5949 SNP_A-2309375 85958240
5950 SNP_A-1827219 85964761
5951 SNP_A-2125751 85993315
5952 SNP_A-2307438 86010488
5953 SNP_A-2052654 86011508
5954 SNP_A-1853419 86012503
5955 SNP_A-2037619 86014073
5956 SNP_A-1840923 86025839
5957 SNP_A-4222010 86035769
5958 SNP_A-2288027 86036159
5959 SNP_A-1829943 86091261
5960 SNP_A-4223589 86101820
5961 SNP_A-2242594 86191441
5962 SNP_A-1831695 86208215
5963 SNP_A-1881742 86214320
5964 SNP_A-1964141 86246176
5965 SNP_A-1956349 86252296
5966 SNP_A-1803444 86267625
5967 SNP_A-1814908 86285132
5968 SNP_A-4233174 86287102
5969 SNP_A-1855476 86320027
5970 SNP_A-2173479 86320060
5971 SNP_A-2125852 86335346
5972 SNP_A-1885276 86358964
5973 SNP_A-2191871 86388905
5974 SNP_A-2208736 86412869
5975 SNP_A-2006528 86433196
5976 SNP_A-1801207 86437232
5977 SNP_A-1816459 86498175
5978 SNP_A-2235762 86524075
5979 SNP_A-1964153 86537153
5980 SNP_A-2117196 86551714
5981 SNP_A-1876393 86609163
5982 SNP_A-2025407 86620473
5983 SNP_A-2036100 86695286
5984 SNP_A-1964155 86697269
5985 SNP_A-2290472 86709365
5986 SNP_A-4193239 86751012
5987 SNP_A-2248924 86756528
5988 SNP_A-2209303 86874328
5989 SNP_A-2300697 86906663
5990 SNP_A-2207496 86908760
5991 SNP_A-1848753 86958955
5992 SNP_A-2119749 88164251
5993 SNP_A-1944095 88190479
5994 SNP_A-2040720 88190601
5995 SNP_A-2037874 88199663
5996 SNP_A-1931032 88200321
5997 SNP_A-1901639 88217116
5998 SNP_A-1909356 88246591
5999 SNP_A-1914497 88255485
6000 SNP_A-2277654 88296877
6001 SNP_A-1903664 88303240
6002 SNP_A-1798622 88399211
6003 SNP_A-1816552 88399634
6004 SNP_A-2231266 88400609
6005 SNP_A-2236893 88400714
6006 SNP_A-1879777 88410475
6007 SNP_A-2238983 88432332
6008 SNP_A-4227623 88432548
6009 SNP_A-2246283 88520407
6010 SNP_A-1807794 88520759
6011 SNP_A-1860336 88524894
6012 SNP_A-2186498 88541080
6013 SNP_A-2030562 88551883
6014 SNP_A-4240244 88585000
6015 SNP_A-2060297 88606597
6016 SNP_A-2035064 88628076
6017 SNP_A-2076764 88680998
6018 SNP_A-2170422 88771381
6019 SNP_A-4227587 88897513
