# Supplementary material for: Genetic Structure of the Spanish Population
Source: BMC Genomics. 2010 May 25;11:326. doi: 10.1186/1471-2164-11-326 (PMC2887418; doi:10.1186/1471-2164-11-326)
Supplement: Additional file 1 — List of haplotype blocks across all autosomal chromosomes in the Spanish population. Each block is described by the SNPs that compose it, the major haplotypes with haplotypic frequencies, and the LD (D') among adjacent blocks. For each chromosome, the correspondence list between the SNP names and numbers is included in a separate table. [file 1471-2164-11-326-S1.ZIP › chr2q.snpkey.txt]

1 SNP_A-2076630 94914685
2 SNP_A-4199662 95098350
3 SNP_A-1812516 95101406
4 SNP_A-1964185 95226463
5 SNP_A-2222933 95338545
6 SNP_A-2165918 95363583
7 SNP_A-2108592 95603500
8 SNP_A-1866430 95709245
9 SNP_A-2207325 95734298
10 SNP_A-2117528 96024027
11 SNP_A-1907732 96035728
12 SNP_A-2184841 96102312
13 SNP_A-2097447 96151626
14 SNP_A-2051223 96200239
15 SNP_A-2106372 96327411
16 SNP_A-2292639 96380061
17 SNP_A-2091070 96383776
18 SNP_A-2299279 96540361
19 SNP_A-1801131 96562527
20 SNP_A-1881436 96576482
21 SNP_A-2303712 96625320
22 SNP_A-1848734 96692601
23 SNP_A-2067064 96703508
24 SNP_A-2180346 96804993
25 SNP_A-2083788 96864527
26 SNP_A-1935763 96964554
27 SNP_A-2078112 96975941
28 SNP_A-2147081 96995312
29 SNP_A-2091940 97009512
30 SNP_A-4223556 97121236
31 SNP_A-1880837 97122680
32 SNP_A-2174779 97128177
33 SNP_A-2104237 97383943
34 SNP_A-4235468 97648066
35 SNP_A-1964204 97656429
36 SNP_A-2073443 97697953
37 SNP_A-1811409 97731682
38 SNP_A-2052748 97739438
39 SNP_A-1898203 97753610
40 SNP_A-4231465 97758319
41 SNP_A-1964206 97779495
42 SNP_A-2088758 97828253
43 SNP_A-4208244 97866244
44 SNP_A-4201423 97884708
45 SNP_A-2212759 97891291
46 SNP_A-1876757 97900497
47 SNP_A-2189689 97926596
48 SNP_A-4196855 97942323
49 SNP_A-4204558 98074842
50 SNP_A-2061996 98076116
51 SNP_A-2036934 98097247
52 SNP_A-2306806 98098367
53 SNP_A-2072673 98127823
54 SNP_A-1889698 98129591
55 SNP_A-1797102 98170746
56 SNP_A-1901828 98190604
57 SNP_A-2163602 98195239
58 SNP_A-2051791 98271986
59 SNP_A-2272661 98284586
60 SNP_A-1800624 98298161
61 SNP_A-2128188 98315915
62 SNP_A-2256388 98341726
63 SNP_A-2211915 98385149
64 SNP_A-4240199 98402962
65 SNP_A-1787462 98403115
66 SNP_A-1915700 98403234
67 SNP_A-4208245 98437334
68 SNP_A-1795141 98562915
69 SNP_A-1816215 98570860
70 SNP_A-2178359 98572394
71 SNP_A-4235843 98574641
72 SNP_A-1964211 98589348
73 SNP_A-2058627 98590357
74 SNP_A-1964212 98599305
75 SNP_A-2275139 98612991
76 SNP_A-1799545 98644424
77 SNP_A-2237938 98664315
78 SNP_A-1889915 98695195
79 SNP_A-1964215 98723597
80 SNP_A-2121457 98736277
81 SNP_A-1917021 98742232
82 SNP_A-2042254 98870755
83 SNP_A-2055667 98906533
84 SNP_A-1929649 98930860
85 SNP_A-1925588 98936909
86 SNP_A-1851806 98937139
87 SNP_A-4205809 98939903
88 SNP_A-1930038 98944259
89 SNP_A-1901523 98978200
90 SNP_A-1937444 98979523
91 SNP_A-2052515 99019145
92 SNP_A-2130507 99055573
93 SNP_A-1964216 99091655
94 SNP_A-1898302 99099173
95 SNP_A-2252822 99108593
96 SNP_A-1948139 99145417
97 SNP_A-4208248 99150724
98 SNP_A-4208249 99150739
99 SNP_A-1964217 99161732
100 SNP_A-2100626 99165699
101 SNP_A-2140320 99194165
102 SNP_A-2214208 99240090
103 SNP_A-1900329 99243897
104 SNP_A-2118040 99253322
105 SNP_A-2200898 99280430
106 SNP_A-1964219 99365529
107 SNP_A-4233995 99368426
108 SNP_A-2224901 99408079
109 SNP_A-1852935 99417954
110 SNP_A-1821116 99433986
111 SNP_A-2218728 99434010
112 SNP_A-2090276 99435817
113 SNP_A-2067385 99464045
114 SNP_A-2237274 99512472
115 SNP_A-2160568 99538513
116 SNP_A-4236354 99575262
117 SNP_A-2214932 99581047
118 SNP_A-1964223 99637126
119 SNP_A-1964225 99646125
120 SNP_A-1964226 99646630
121 SNP_A-1964227 99654373
122 SNP_A-2142897 99654910
123 SNP_A-2113814 99674117
124 SNP_A-4208250 99676492
125 SNP_A-2163102 99769786
126 SNP_A-2134757 99781579
127 SNP_A-1803350 99783473
128 SNP_A-4214588 99807781
129 SNP_A-4192457 99808614
130 SNP_A-2212611 99815125
131 SNP_A-2041381 99820517
132 SNP_A-2147471 99830807
133 SNP_A-4225609 99831409
134 SNP_A-4225957 99831454
135 SNP_A-2133162 99840503
136 SNP_A-1896897 99842643
137 SNP_A-2062284 99921377
138 SNP_A-2175010 99928760
139 SNP_A-1964235 99969711
140 SNP_A-1926401 100013984
141 SNP_A-1861509 100056786
142 SNP_A-1832219 100105873
143 SNP_A-2220517 100106164
144 SNP_A-2244687 100106402
145 SNP_A-2085548 100108198
146 SNP_A-1868761 100123712
147 SNP_A-2085647 100130332
148 SNP_A-4208254 100130557
149 SNP_A-2109861 100132124
150 SNP_A-4219548 100141477
151 SNP_A-2198005 100156339
152 SNP_A-2153003 100191799
153 SNP_A-2058346 100209070
154 SNP_A-2278070 100227027
155 SNP_A-4234532 100236802
156 SNP_A-2117241 100248883
157 SNP_A-1797320 100254929
158 SNP_A-2088900 100261513
159 SNP_A-2092987 100266736
160 SNP_A-1828016 100267989
161 SNP_A-2035740 100268093
162 SNP_A-2292479 100285444
163 SNP_A-2262711 100343117
164 SNP_A-1783665 100346955
165 SNP_A-2162200 100366079
166 SNP_A-2053672 100370972
167 SNP_A-2286785 100379516
168 SNP_A-2030164 100408730
169 SNP_A-2192433 100412820
170 SNP_A-2255743 100419015
171 SNP_A-1802743 100419198
172 SNP_A-4193352 100419325
173 SNP_A-1960514 100419888
174 SNP_A-1964242 100429981
175 SNP_A-1964243 100431075
176 SNP_A-1964244 100431531
177 SNP_A-1964245 100431642
178 SNP_A-2272051 100431809
179 SNP_A-2140727 100433110
180 SNP_A-2187479 100433359
181 SNP_A-1876534 100447503
182 SNP_A-4207063 100453231
183 SNP_A-4208255 100454692
184 SNP_A-4208256 100455272
185 SNP_A-1929647 100456114
186 SNP_A-2021893 100459777
187 SNP_A-2173769 100476112
188 SNP_A-1859273 100481118
189 SNP_A-2035878 100551621
190 SNP_A-4201807 100566543
191 SNP_A-2287396 100566861
192 SNP_A-2101498 100607836
193 SNP_A-1886151 100608026
194 SNP_A-2293068 100611190
195 SNP_A-1892690 100613577
196 SNP_A-2190679 100618182
197 SNP_A-1854737 100641269
198 SNP_A-2297256 100652455
199 SNP_A-2053811 100652681
200 SNP_A-2259860 100663604
201 SNP_A-2050606 100668781
202 SNP_A-2286005 100678541
203 SNP_A-2206071 100703445
204 SNP_A-2160997 100704414
205 SNP_A-2280487 100704455
206 SNP_A-2233932 100704941
207 SNP_A-1835259 100784402
208 SNP_A-2129542 100800746
209 SNP_A-4233576 100807096
210 SNP_A-2091719 100807269
211 SNP_A-4204972 100810237
212 SNP_A-1890400 100817953
213 SNP_A-1825667 100818251
214 SNP_A-1814554 100850966
215 SNP_A-1841582 100852259
216 SNP_A-4203490 100853889
217 SNP_A-4195302 100853900
218 SNP_A-1822072 100872912
219 SNP_A-1909137 100892096
220 SNP_A-2168790 100899262
221 SNP_A-1964249 100906222
222 SNP_A-2279869 100928934
223 SNP_A-2279128 100937167
224 SNP_A-1874545 100943396
225 SNP_A-2292283 100961907
226 SNP_A-4218162 100986482
227 SNP_A-2148507 100986568
228 SNP_A-2025823 100995430
229 SNP_A-4198602 100995471
230 SNP_A-2161372 101003441
231 SNP_A-1964255 101009275
232 SNP_A-2193647 101015859
233 SNP_A-2285831 101027972
234 SNP_A-2295227 101032261
235 SNP_A-2238008 101035289
236 SNP_A-1964256 101049919
237 SNP_A-4199233 101144751
238 SNP_A-1964257 101168083
239 SNP_A-1832056 101263727
240 SNP_A-1964260 101285971
241 SNP_A-2235977 101305560
242 SNP_A-2124293 101324606
243 SNP_A-2136332 101324727
244 SNP_A-4200015 101324758
245 SNP_A-2006560 101331545
246 SNP_A-2296304 101337417
247 SNP_A-4193132 101338050
248 SNP_A-2006563 101354903
249 SNP_A-1941266 101413680
250 SNP_A-4232481 101417235
251 SNP_A-1924903 101422865
252 SNP_A-2040412 101446960
253 SNP_A-2205627 101552171
254 SNP_A-4205321 101578799
255 SNP_A-1847664 101618936
256 SNP_A-1932483 101648239
257 SNP_A-2299913 101675952
258 SNP_A-2263538 101687072
259 SNP_A-2155959 101788410
260 SNP_A-2274480 101829006
261 SNP_A-4208258 101832572
262 SNP_A-1918300 101834055
263 SNP_A-2236284 101862349
264 SNP_A-2138970 101904234
265 SNP_A-2313419 101927226
266 SNP_A-1803515 101954242
267 SNP_A-2116410 101954734
268 SNP_A-2027071 101955845
269 SNP_A-2238553 101971081
270 SNP_A-1860322 101984802
271 SNP_A-2220389 102018718
272 SNP_A-2262891 102040872
273 SNP_A-2051543 102042561
274 SNP_A-4208260 102083023
275 SNP_A-1823977 102084657
276 SNP_A-1964275 102089449
277 SNP_A-1964278 102108600
278 SNP_A-2198960 102121241
279 SNP_A-2054879 102123648
280 SNP_A-4233347 102132297
281 SNP_A-4218335 102132310
282 SNP_A-1898277 102183509
283 SNP_A-4199599 102183586
284 SNP_A-1964283 102190633
285 SNP_A-1964285 102193928
286 SNP_A-4227350 102203958
287 SNP_A-1821200 102214688
288 SNP_A-2201500 102219412
289 SNP_A-2081874 102245323
290 SNP_A-1964289 102317254
291 SNP_A-4203206 102340803
292 SNP_A-1798160 102357220
293 SNP_A-1964292 102375786
294 SNP_A-1964293 102375969
295 SNP_A-1964294 102376326
296 SNP_A-2034947 102377020
297 SNP_A-1799165 102377669
298 SNP_A-1815198 102377984
299 SNP_A-4235941 102386351
300 SNP_A-2171011 102386462
301 SNP_A-2252332 102420988
302 SNP_A-2268012 102429801
303 SNP_A-2244914 102455510
304 SNP_A-2064950 102479073
305 SNP_A-2068681 102511858
306 SNP_A-2162170 102513431
307 SNP_A-2123666 102515594
308 SNP_A-1917438 102515614
309 SNP_A-2054871 102531561
310 SNP_A-1859312 102531936
311 SNP_A-4232602 102541808
312 SNP_A-2043540 102578628
313 SNP_A-2214748 102583010
314 SNP_A-1964309 102651048
315 SNP_A-1951019 102663368
316 SNP_A-2234193 102685908
317 SNP_A-4208264 102714289
318 SNP_A-2187321 102748249
319 SNP_A-4239068 102759754
320 SNP_A-4237258 102761820
321 SNP_A-1964313 102764766
322 SNP_A-2212359 102773596
323 SNP_A-4208265 102781263
324 SNP_A-2104320 102792292
325 SNP_A-1839507 102798769
326 SNP_A-1842238 102842030
327 SNP_A-1908223 102905486
328 SNP_A-2185175 102905863
329 SNP_A-2269177 102925023
330 SNP_A-1953964 102925726
331 SNP_A-1864924 102939361
332 SNP_A-1953433 102943407
333 SNP_A-1893496 102944648
334 SNP_A-4208266 102951854
335 SNP_A-2107603 103095701
336 SNP_A-1890960 103095753
337 SNP_A-4208267 103146349
338 SNP_A-1964319 103153348
339 SNP_A-1964320 103153624
340 SNP_A-1838448 103154619
341 SNP_A-1964322 103156128
342 SNP_A-4222713 103193655
343 SNP_A-4208268 103201357
344 SNP_A-2268840 103211208
345 SNP_A-4208269 103213474
346 SNP_A-2148537 103229042
347 SNP_A-2209924 103239744
348 SNP_A-2006576 103260289
349 SNP_A-2116649 103274582
350 SNP_A-2060558 103294246
351 SNP_A-1849329 103309831
352 SNP_A-2172015 103316720
353 SNP_A-1964326 103425715
354 SNP_A-4208270 103427000
355 SNP_A-2177207 103442852
356 SNP_A-2294997 103469198
357 SNP_A-2304731 103478027
358 SNP_A-2304321 103489666
359 SNP_A-1826575 103521977
360 SNP_A-1941983 103528807
361 SNP_A-1952890 103528895
362 SNP_A-2051808 103529992
363 SNP_A-2037662 103533232
364 SNP_A-1874322 103543517
365 SNP_A-1928951 103589021
366 SNP_A-2028711 103598284
367 SNP_A-1964327 103619437
368 SNP_A-4204588 103636411
369 SNP_A-2080999 103686942
370 SNP_A-2129517 103708498
371 SNP_A-1825005 103815958
372 SNP_A-1899398 103829624
373 SNP_A-4217413 103834240
374 SNP_A-1840409 103840869
375 SNP_A-2182441 103847573
376 SNP_A-1929286 103847757
377 SNP_A-2250544 103867124
378 SNP_A-2051069 103867194
379 SNP_A-2197077 103878658
380 SNP_A-2158028 103887583
381 SNP_A-2066183 103944965
382 SNP_A-2146824 103961313
383 SNP_A-2141845 103991882
384 SNP_A-1813473 104037606
385 SNP_A-2093676 104058516
386 SNP_A-2127594 104064864
387 SNP_A-1790522 104069840
388 SNP_A-2218694 104072999
389 SNP_A-2284234 104073110
390 SNP_A-2043612 104073178
391 SNP_A-2095141 104077547
392 SNP_A-1964332 104080563
393 SNP_A-2309703 104121742
394 SNP_A-2041564 104122546
395 SNP_A-2147325 104140671
396 SNP_A-2294596 104141222
397 SNP_A-2036883 104214240
398 SNP_A-4208272 104337256
399 SNP_A-2216437 104338478
400 SNP_A-4219961 104338563
401 SNP_A-4216407 104348412
402 SNP_A-2188074 104348550
403 SNP_A-1964333 104349699
404 SNP_A-2006580 104350709
405 SNP_A-1858370 104375147
406 SNP_A-2294830 104375767
407 SNP_A-2115043 104379096
408 SNP_A-2230470 104419697
409 SNP_A-4198342 104451723
410 SNP_A-1942907 104514850
411 SNP_A-1803409 104525070
412 SNP_A-1964335 104530267
413 SNP_A-1847205 104553868
414 SNP_A-2021266 104553889
415 SNP_A-2210403 104554370
416 SNP_A-1964337 104556852
417 SNP_A-4197293 104649958
418 SNP_A-2169508 104673605
419 SNP_A-1823278 104701479
420 SNP_A-1825256 104717323
421 SNP_A-2144951 104718359
422 SNP_A-2033485 104734019
423 SNP_A-1814142 104747353
424 SNP_A-1909073 104762723
425 SNP_A-2155291 104762930
426 SNP_A-2079508 104767738
427 SNP_A-2006581 104768079
428 SNP_A-2309566 104793049
429 SNP_A-4198783 104798102
430 SNP_A-2275760 104809480
431 SNP_A-2232004 104902548
432 SNP_A-1832042 104979771
433 SNP_A-1813862 105003863
434 SNP_A-1919587 105015249
435 SNP_A-1898930 105060356
436 SNP_A-1909249 105060451
437 SNP_A-1844072 105097181
438 SNP_A-1893886 105097307
439 SNP_A-1952948 105097418
440 SNP_A-2265206 105112469
441 SNP_A-2310843 105112702
442 SNP_A-4230322 105131393
443 SNP_A-2303222 105144720
444 SNP_A-2123359 105157510
445 SNP_A-1947314 105169261
446 SNP_A-1920014 105177557
447 SNP_A-2194486 105181774
448 SNP_A-1808320 105182816
449 SNP_A-1934870 105201449
450 SNP_A-4204204 105219636
451 SNP_A-2050590 105247979
452 SNP_A-1964347 105248493
453 SNP_A-4208274 105257064
454 SNP_A-4223679 105265254
455 SNP_A-2130152 105272912
456 SNP_A-1927777 105291513
457 SNP_A-1819891 105291743
458 SNP_A-2266259 105351660
459 SNP_A-2041810 105358134
460 SNP_A-1848095 105359203
461 SNP_A-2134404 105378588
462 SNP_A-2071471 105387373
463 SNP_A-1909332 105390883
464 SNP_A-2048401 105402889
465 SNP_A-1810483 105430450
466 SNP_A-2099254 105462146
467 SNP_A-4221945 105479552
468 SNP_A-2307716 105481987
469 SNP_A-2120496 105492345
470 SNP_A-2266508 105492532
471 SNP_A-2292942 105492975
472 SNP_A-2189223 105494426
473 SNP_A-2279562 105494839
474 SNP_A-2110604 105494868
475 SNP_A-1781732 105497878
476 SNP_A-1924288 105498367
477 SNP_A-2114889 105498975
478 SNP_A-2033731 105506714
479 SNP_A-4199330 105521074
480 SNP_A-1823477 105549316
481 SNP_A-2293073 105549385
482 SNP_A-4208275 105551955
483 SNP_A-2308604 105562017
484 SNP_A-2243287 105566366
485 SNP_A-4225083 105589652
486 SNP_A-2254150 105622619
487 SNP_A-2294152 105625730
488 SNP_A-2192206 105628584
489 SNP_A-1920841 105637538
490 SNP_A-1923427 105641096
491 SNP_A-2157638 105642421
492 SNP_A-2084996 105653813
493 SNP_A-1925473 105669675
494 SNP_A-4208276 105705068
495 SNP_A-4207159 105706071
496 SNP_A-2242900 105709504
497 SNP_A-1950966 105750565
498 SNP_A-2287650 105758345
499 SNP_A-1964356 105767732
500 SNP_A-2270263 105768386
501 SNP_A-4221908 105800341
502 SNP_A-2099624 105811641
503 SNP_A-1879395 105820851
504 SNP_A-1816016 105827246
505 SNP_A-2286269 105843524
506 SNP_A-1891909 105845183
507 SNP_A-2066311 105845716
508 SNP_A-2078412 105847856
509 SNP_A-4208277 105859623
510 SNP_A-1789985 105873856
511 SNP_A-2287857 105878278
512 SNP_A-2181121 105878497
513 SNP_A-2278097 105896372
514 SNP_A-2128953 105901470
515 SNP_A-1964359 105917754
516 SNP_A-1835408 105941177
517 SNP_A-2086094 105946548
518 SNP_A-2088431 105958996
519 SNP_A-1880353 105976886
520 SNP_A-2181761 105978884
521 SNP_A-1832626 105983644
522 SNP_A-2155785 105983971
523 SNP_A-1860058 105985632
524 SNP_A-2149985 105991732
525 SNP_A-2097186 105992459
526 SNP_A-1893131 105993420
527 SNP_A-1905938 105993713
528 SNP_A-4202421 106003843
529 SNP_A-4194771 106003859
530 SNP_A-2179678 106003900
531 SNP_A-1805930 106010239
532 SNP_A-2099133 106027006
533 SNP_A-2070493 106028795
534 SNP_A-4236532 106040524
535 SNP_A-1813233 106043344
536 SNP_A-1912496 106045469
537 SNP_A-2185345 106060280
538 SNP_A-2237475 106082961
539 SNP_A-2101971 106083224
540 SNP_A-2102172 106086194
541 SNP_A-2073454 106089385
542 SNP_A-4219313 106105057
543 SNP_A-2156481 106105267
544 SNP_A-2291800 106214648
545 SNP_A-2200429 106215814
546 SNP_A-1806810 106292027
547 SNP_A-2274580 106298602
548 SNP_A-2028827 106317640
549 SNP_A-2048179 106339783
550 SNP_A-2029617 106345012
551 SNP_A-2262942 106359676
552 SNP_A-4228863 106580832
553 SNP_A-2185640 106598335
554 SNP_A-1905285 106609852
555 SNP_A-1857985 106613019
556 SNP_A-1964366 106613430
557 SNP_A-2199876 106619356
558 SNP_A-1946553 106637786
559 SNP_A-2071925 106690931
560 SNP_A-2076686 106746285
561 SNP_A-2277051 106752670
562 SNP_A-4208280 106764516
563 SNP_A-2140040 106786443
564 SNP_A-1964370 106786575
565 SNP_A-1964371 106786841
566 SNP_A-1964373 106797658
567 SNP_A-4208283 106816425
568 SNP_A-1964378 106834074
569 SNP_A-1964379 106834364
570 SNP_A-1964380 106840738
571 SNP_A-2116385 106848449
572 SNP_A-1784443 106856224
573 SNP_A-1929507 106856933
574 SNP_A-4219333 106860071
575 SNP_A-1809602 106865473
576 SNP_A-1943208 106882965
577 SNP_A-2082357 106883570
578 SNP_A-2222256 106924402
579 SNP_A-1952312 106924781
580 SNP_A-1964385 106945022
581 SNP_A-2187802 106954777
582 SNP_A-4208284 106973471
583 SNP_A-2274630 106982366
584 SNP_A-1839164 106982401
585 SNP_A-2300938 106996424
586 SNP_A-2101471 106996533
587 SNP_A-1797060 107007741
588 SNP_A-1957796 107008099
589 SNP_A-1935617 107008467
590 SNP_A-1949559 107037632
591 SNP_A-1964389 107038339
592 SNP_A-2119646 107044920
593 SNP_A-4208285 107045906
594 SNP_A-1881854 107051126
595 SNP_A-1929621 107051389
596 SNP_A-1814968 107052295
597 SNP_A-1941331 107055157
598 SNP_A-2275846 107100856
599 SNP_A-4194951 107150714
600 SNP_A-1847730 107150825
601 SNP_A-2234570 107153027
602 SNP_A-2082036 107155870
603 SNP_A-1889329 107156237
604 SNP_A-1868167 107156335
605 SNP_A-1867951 107156518
606 SNP_A-2258347 107163166
607 SNP_A-2298015 107171021
608 SNP_A-2241072 107182845
609 SNP_A-2147957 107202934
610 SNP_A-2047502 107229123
611 SNP_A-1915811 107230501
612 SNP_A-2074407 107230839
613 SNP_A-1964393 107244112
614 SNP_A-4208286 107264626
615 SNP_A-2258920 107274832
616 SNP_A-4224825 107319048
617 SNP_A-2067032 107330899
618 SNP_A-1846538 107353467
619 SNP_A-2162535 107368520
620 SNP_A-1852885 107417286
621 SNP_A-1964397 107417947
622 SNP_A-2130638 107434233
623 SNP_A-2125536 107449671
624 SNP_A-2006592 107463718
625 SNP_A-1964398 107474768
626 SNP_A-1964399 107476909
627 SNP_A-1937898 107480517
628 SNP_A-4208287 107480777
629 SNP_A-4192770 107512894
630 SNP_A-1805429 107517787
631 SNP_A-2297136 107518093
632 SNP_A-2150186 107529116
633 SNP_A-4208288 107531739
634 SNP_A-2308079 107616662
635 SNP_A-2261189 107697249
636 SNP_A-1921408 107740501
637 SNP_A-2141589 107741278
638 SNP_A-1816616 107744373
639 SNP_A-1894788 107745511
640 SNP_A-2006598 107749313
641 SNP_A-2281856 107778231
642 SNP_A-2161619 107792241
643 SNP_A-1846596 107907419
644 SNP_A-1841212 107910514
645 SNP_A-1964404 107911603
646 SNP_A-1820329 107911841
647 SNP_A-4206670 107966142
648 SNP_A-2083289 107989754
649 SNP_A-1833384 107990098
650 SNP_A-2097393 107995692
651 SNP_A-1964405 107998161
652 SNP_A-1964406 107998395
653 SNP_A-4236099 108009817
654 SNP_A-4220723 108009884
655 SNP_A-1804534 108053441
656 SNP_A-2035087 108059788
657 SNP_A-2006601 108067742
658 SNP_A-1964410 108068039
659 SNP_A-2221195 108068539
660 SNP_A-2026350 108069003
661 SNP_A-1964411 108102044
662 SNP_A-2092709 108102900
663 SNP_A-2309193 108103107
664 SNP_A-4208291 108114077
665 SNP_A-1786275 108117482
666 SNP_A-1877249 108129310
667 SNP_A-2199413 108129549
668 SNP_A-2252388 108148556
669 SNP_A-1964413 108152299
670 SNP_A-2116718 108165531
671 SNP_A-1790349 108165894
672 SNP_A-1868966 108178476
673 SNP_A-2072059 108178555
674 SNP_A-1795143 108214317
675 SNP_A-1845943 108214569
676 SNP_A-2006602 108217011
677 SNP_A-1845473 108218775
678 SNP_A-2158464 108219937
679 SNP_A-2209499 108230082
680 SNP_A-2293250 108239865
681 SNP_A-2211319 108252603
682 SNP_A-2230657 108252867
683 SNP_A-2178278 108253437
684 SNP_A-4208293 108304947
685 SNP_A-2264230 108310880
686 SNP_A-2228426 108357229
687 SNP_A-2051000 108530811
688 SNP_A-2041794 108554588
689 SNP_A-2229624 108564962
690 SNP_A-2160341 108616782
691 SNP_A-1830617 108667506
692 SNP_A-1954854 108965688
693 SNP_A-1865195 108966102
694 SNP_A-2084816 108987285
695 SNP_A-2222544 109004680
696 SNP_A-4208296 109044642
697 SNP_A-1891102 109048773
698 SNP_A-1948361 109115163
699 SNP_A-1964441 109121873
700 SNP_A-2056854 109141533
701 SNP_A-4240773 109144857
702 SNP_A-2298162 109155055
703 SNP_A-1869121 109155518
704 SNP_A-2273237 109156073
705 SNP_A-1949156 109164117
706 SNP_A-1784475 109164815
707 SNP_A-2166652 109168673
708 SNP_A-1798544 109190652
709 SNP_A-2219907 109226586
710 SNP_A-1881572 109250285
711 SNP_A-4222379 109288625
712 SNP_A-1964445 109290124
713 SNP_A-1873442 109297123
714 SNP_A-4202798 109306439
715 SNP_A-2195706 109328776
716 SNP_A-1945241 109340493
717 SNP_A-2092933 109342097
718 SNP_A-1806559 109363868
719 SNP_A-2211541 109370945
720 SNP_A-1785700 109371640
721 SNP_A-1841865 109372321
722 SNP_A-2172027 109397396
723 SNP_A-2006604 109442115
724 SNP_A-4217719 109451225
725 SNP_A-1827149 109452923
726 SNP_A-1870853 109614467
727 SNP_A-1907136 109647273
728 SNP_A-4237522 110234340
729 SNP_A-1889269 110330604
730 SNP_A-1909365 110337635
731 SNP_A-1785410 111284252
732 SNP_A-1921033 111315429
733 SNP_A-2188205 111316072
734 SNP_A-2031876 111316177
735 SNP_A-2269716 111317949
736 SNP_A-2217468 111332612
737 SNP_A-1817650 111332775
738 SNP_A-2072662 111338906
739 SNP_A-4233413 111354342
740 SNP_A-2061274 111354398
741 SNP_A-1964454 111357609
742 SNP_A-1964455 111357734
743 SNP_A-2298826 111376131
744 SNP_A-2172859 111420610
745 SNP_A-2006605 111469699
746 SNP_A-1964457 111469920
747 SNP_A-4234602 111489944
748 SNP_A-1810565 111503945
749 SNP_A-1827189 111513304
750 SNP_A-2052537 111513929
751 SNP_A-2138247 111514002
752 SNP_A-2144360 111514036
753 SNP_A-2263662 111539508
754 SNP_A-1964459 111542860
755 SNP_A-2069367 111567970
756 SNP_A-2172667 111568087
757 SNP_A-2285770 111610340
758 SNP_A-1964460 111624162
759 SNP_A-1866742 111656618
760 SNP_A-2034010 111683418
761 SNP_A-2082255 111713256
762 SNP_A-1964463 111875248
763 SNP_A-2289388 112118688
764 SNP_A-2173167 112127378
765 SNP_A-1905244 112134446
766 SNP_A-1964473 112158689
767 SNP_A-1827100 112216506
768 SNP_A-2006612 112343109
769 SNP_A-2189858 112365943
770 SNP_A-2298634 112447644
771 SNP_A-2292203 112457764
772 SNP_A-1964476 112461585
773 SNP_A-2079325 112469351
774 SNP_A-1807773 112469568
775 SNP_A-2137949 112470421
776 SNP_A-2028336 112477415
777 SNP_A-2204995 112477781
778 SNP_A-2139270 112486605
779 SNP_A-2290925 112492221
780 SNP_A-2057647 112493450
781 SNP_A-2280179 112506917
782 SNP_A-2030108 112510452
783 SNP_A-2234220 112525690
784 SNP_A-2140542 112530516
785 SNP_A-2198569 112538555
786 SNP_A-1845927 112580840
787 SNP_A-4232016 112616492
788 SNP_A-2130089 112666184
789 SNP_A-1885039 112682980
790 SNP_A-1960588 112703426
791 SNP_A-2209918 112725492
792 SNP_A-1898426 112730450
793 SNP_A-2199823 112747255
794 SNP_A-2195736 112962482
795 SNP_A-2112377 113002963
796 SNP_A-2030648 113017129
797 SNP_A-2179107 113035380
798 SNP_A-1954618 113037446
799 SNP_A-1915451 113071791
800 SNP_A-1822782 113074753
801 SNP_A-1947213 113090421
802 SNP_A-1863651 113098605
803 SNP_A-2280584 113169677
804 SNP_A-2028081 113193113
805 SNP_A-1964478 113247183
806 SNP_A-1929337 113249356
807 SNP_A-2243119 113258290
808 SNP_A-1964479 113262149
809 SNP_A-1917169 113286964
810 SNP_A-4194322 113287052
811 SNP_A-2119626 113287280
812 SNP_A-2206840 113302940
813 SNP_A-2072679 113362161
814 SNP_A-4214591 113393426
815 SNP_A-1930490 113395327
816 SNP_A-2262587 113400346
817 SNP_A-4217437 113411591
818 SNP_A-2083359 113411617
819 SNP_A-1960010 113411812
820 SNP_A-2071476 113412999
821 SNP_A-1904017 113413706
822 SNP_A-2215319 113415526
823 SNP_A-4225088 113454494
824 SNP_A-4192963 113479003
825 SNP_A-1964491 113498530
826 SNP_A-2144013 113503827
827 SNP_A-2045926 113507024
828 SNP_A-2184241 113514036
829 SNP_A-1861310 113514148
830 SNP_A-2107696 113532952
831 SNP_A-2027688 113533926
832 SNP_A-2071160 113555079
833 SNP_A-2173394 113555123
834 SNP_A-2305406 113557046
835 SNP_A-2051448 113558003
836 SNP_A-2145099 113560946
837 SNP_A-2246672 113561024
838 SNP_A-4224289 113565045
839 SNP_A-2080903 113566308
840 SNP_A-4199078 113566457
841 SNP_A-1876366 113567263
842 SNP_A-2063891 113567988
843 SNP_A-2133161 113569260
844 SNP_A-4238741 113590938
845 SNP_A-2028084 113600154
846 SNP_A-4218883 113606102
847 SNP_A-2148196 113657310
848 SNP_A-2084287 113669170
849 SNP_A-4192752 113705738
850 SNP_A-2226382 113727261
851 SNP_A-2195966 113761182
852 SNP_A-1888120 113826506
853 SNP_A-1888544 113826524
854 SNP_A-4222402 113831844
855 SNP_A-2120617 113865431
856 SNP_A-2170715 113879453
857 SNP_A-1961570 114164687
858 SNP_A-1964512 114188252
859 SNP_A-4234173 114188402
860 SNP_A-1802161 114203805
861 SNP_A-2089671 114216075
862 SNP_A-4196995 114216601
863 SNP_A-2084851 114234334
864 SNP_A-1817461 114235780
865 SNP_A-2251683 114245347
866 SNP_A-1851194 114252112
867 SNP_A-1964517 114270270
868 SNP_A-4221298 114297478
869 SNP_A-4203017 114301775
870 SNP_A-4201656 114321442
871 SNP_A-2167296 114321624
872 SNP_A-1879977 114356360
873 SNP_A-4208298 114370341
874 SNP_A-1801266 114371218
875 SNP_A-2123635 114375680
876 SNP_A-2205163 114389167
877 SNP_A-4237411 114425198
878 SNP_A-1924261 114442316
879 SNP_A-4197718 114450877
880 SNP_A-2131113 114468860
881 SNP_A-2178818 114474402
882 SNP_A-2287113 114474858
883 SNP_A-4223888 114501406
884 SNP_A-1964525 114513788
885 SNP_A-1803806 114526503
886 SNP_A-1905988 114534293
887 SNP_A-2138727 114535768
888 SNP_A-4219592 114552100
889 SNP_A-1891897 114567660
890 SNP_A-2108255 114591023
891 SNP_A-1947390 114629655
892 SNP_A-2086287 114629948
893 SNP_A-2285213 114630042
894 SNP_A-1789615 114665504
895 SNP_A-2199183 114665564
896 SNP_A-2157772 114674123
897 SNP_A-2280762 114714552
898 SNP_A-1835767 114740110
899 SNP_A-2180350 114799500
900 SNP_A-2287620 114807067
901 SNP_A-2006619 114856036
902 SNP_A-1787103 114880929
903 SNP_A-1827502 114896383
904 SNP_A-2259943 114927112
905 SNP_A-2172276 114935392
906 SNP_A-2263496 114935445
907 SNP_A-2284328 114961853
908 SNP_A-2028862 114989350
909 SNP_A-4205856 114995208
910 SNP_A-2205740 114997575
911 SNP_A-2107982 114998655
912 SNP_A-2220846 115042745
913 SNP_A-2105810 115093496
914 SNP_A-1934683 115142120
915 SNP_A-1964543 115147382
916 SNP_A-1894423 115209357
917 SNP_A-4219880 115247311
918 SNP_A-2064858 115273275
919 SNP_A-2151572 115347439
920 SNP_A-4208302 115364053
921 SNP_A-1964546 115414243
922 SNP_A-4202113 115427296
923 SNP_A-1837743 115427406
924 SNP_A-4226317 115534005
925 SNP_A-2038785 115540092
926 SNP_A-4225272 115540185
927 SNP_A-1943836 115543031
928 SNP_A-4197486 115544258
929 SNP_A-1787188 115544963
930 SNP_A-1838079 115545125
931 SNP_A-2026822 115558348
932 SNP_A-2202543 115565009
933 SNP_A-2290922 115565251
934 SNP_A-4224954 115574677
935 SNP_A-4233493 115587736
936 SNP_A-1964548 115607584
937 SNP_A-1964549 115614204
938 SNP_A-4208303 115615372
939 SNP_A-2287424 115633116
940 SNP_A-2227804 115645711
941 SNP_A-2237646 115660305
942 SNP_A-1868403 115660403
943 SNP_A-2024900 115699889
944 SNP_A-2099454 115722604
945 SNP_A-4238499 115746236
946 SNP_A-1860746 115754001
947 SNP_A-4233005 115802934
948 SNP_A-1823084 115803102
949 SNP_A-4217420 115815135
950 SNP_A-2170529 115820359
951 SNP_A-4208306 115826739
952 SNP_A-4208307 115826981
953 SNP_A-4196227 115832330
954 SNP_A-4200530 115843853
955 SNP_A-2157151 115847507
956 SNP_A-2302474 115857870
957 SNP_A-2202009 115861012
958 SNP_A-2225472 115861538
959 SNP_A-2215693 115894021
960 SNP_A-1845881 115894100
961 SNP_A-2300074 115957656
962 SNP_A-1804989 115958735
963 SNP_A-1932873 115971960
964 SNP_A-1964554 115996269
965 SNP_A-1964555 116000138
966 SNP_A-1964556 116000605
967 SNP_A-4227704 116028631
968 SNP_A-2206973 116043845
969 SNP_A-1797665 116086486
970 SNP_A-1964559 116090352
971 SNP_A-2152366 116139370
972 SNP_A-2006623 116139445
973 SNP_A-4199253 116151051
974 SNP_A-4205773 116189489
975 SNP_A-2160253 116202921
976 SNP_A-4219995 116205764
977 SNP_A-1964562 116207716
978 SNP_A-2082480 116211186
979 SNP_A-2090674 116245725
980 SNP_A-4202933 116255487
981 SNP_A-2248944 116264996
982 SNP_A-4214593 116318101
983 SNP_A-2198940 116318313
984 SNP_A-1941474 116320631
985 SNP_A-4236479 116330584
986 SNP_A-2252034 116332710
987 SNP_A-2278325 116336125
988 SNP_A-4219243 116347753
989 SNP_A-1868053 116352332
990 SNP_A-2006625 116354791
991 SNP_A-1964565 116377189
992 SNP_A-2289123 116377720
993 SNP_A-1927511 116385784
994 SNP_A-4208310 116386209
995 SNP_A-2191620 116483493
996 SNP_A-2094773 116516864
997 SNP_A-4233677 116607423
998 SNP_A-1944836 116627791
999 SNP_A-2164570 116633078
1000 SNP_A-1888299 116645481
1001 SNP_A-4219852 116711397
1002 SNP_A-4223522 116746802
1003 SNP_A-1928501 116819256
1004 SNP_A-1875810 116841133
1005 SNP_A-1878355 116896360
1006 SNP_A-4233684 116900160
1007 SNP_A-1884447 116900323
1008 SNP_A-1836163 116900442
1009 SNP_A-2294027 116913674
1010 SNP_A-1964572 116936735
1011 SNP_A-2084110 116937434
1012 SNP_A-2214738 116941890
1013 SNP_A-1908506 116942188
1014 SNP_A-2072102 116942450
1015 SNP_A-4206640 116953609
1016 SNP_A-2090110 116958052
1017 SNP_A-2109053 116958281
1018 SNP_A-4240974 116971317
1019 SNP_A-1915847 116975296
1020 SNP_A-1941449 116975317
1021 SNP_A-1842570 116975840
1022 SNP_A-2006628 116976294
1023 SNP_A-4198243 116982144
1024 SNP_A-1810313 116985683
1025 SNP_A-2094759 117023941
1026 SNP_A-2113609 117024003
1027 SNP_A-2228081 117024165
1028 SNP_A-2314115 117033476
1029 SNP_A-1847009 117049130
1030 SNP_A-1784476 117053202
1031 SNP_A-1798965 117069299
1032 SNP_A-1855423 117072884
1033 SNP_A-1829746 117091682
1034 SNP_A-1793816 117104299
1035 SNP_A-2063569 117108803
1036 SNP_A-1816865 117150031
1037 SNP_A-2109880 117177353
1038 SNP_A-2313375 117179726
1039 SNP_A-1920289 117181828
1040 SNP_A-2141012 117193056
1041 SNP_A-2072918 117275165
1042 SNP_A-4200342 117282358
1043 SNP_A-2052354 117293609
1044 SNP_A-1824609 117294533
1045 SNP_A-2110738 117308580
1046 SNP_A-1823203 117320193
1047 SNP_A-1964580 117409757
1048 SNP_A-2085283 117414872
1049 SNP_A-2252747 117415032
1050 SNP_A-2192387 117415371
1051 SNP_A-2260105 117437574
1052 SNP_A-1964584 117438243
1053 SNP_A-4193991 117468474
1054 SNP_A-2260170 117539769
1055 SNP_A-1923385 117563098
1056 SNP_A-4202144 117662952
1057 SNP_A-2023892 117665713
1058 SNP_A-2289736 117698935
1059 SNP_A-1933389 117722854
1060 SNP_A-4222199 117733647
1061 SNP_A-4208313 117773241
1062 SNP_A-2309371 117810328
1063 SNP_A-2071821 117813247
1064 SNP_A-2061088 117818240
1065 SNP_A-2127023 117819475
1066 SNP_A-2217847 117827448
1067 SNP_A-1782825 117827775
1068 SNP_A-2235312 117855258
1069 SNP_A-1895945 117864898
1070 SNP_A-2102813 117864930
1071 SNP_A-2310004 117868747
1072 SNP_A-4223877 117868792
1073 SNP_A-1910585 117868875
1074 SNP_A-1850660 117870020
1075 SNP_A-1898024 117873948
1076 SNP_A-1964597 117879031
1077 SNP_A-2169114 117897165
1078 SNP_A-2270020 117971506
1079 SNP_A-1785718 117988815
1080 SNP_A-2120166 117988877
1081 SNP_A-1964601 117997282
1082 SNP_A-1964603 117997490
1083 SNP_A-2065209 118025427
1084 SNP_A-1964604 118031661
1085 SNP_A-2167808 118072981
1086 SNP_A-1851254 118086948
1087 SNP_A-4202752 118086997
1088 SNP_A-1827360 118087520
1089 SNP_A-1816263 118112085
1090 SNP_A-2273000 118112581
1091 SNP_A-2215063 118112662
1092 SNP_A-4224521 118112702
1093 SNP_A-1913172 118112828
1094 SNP_A-1908396 118140952
1095 SNP_A-2097532 118141648
1096 SNP_A-2283110 118154550
1097 SNP_A-2284705 118164495
1098 SNP_A-1964611 118176971
1099 SNP_A-1876395 118185869
1100 SNP_A-2254131 118192700
1101 SNP_A-4224137 118200838
1102 SNP_A-4236213 118214073
1103 SNP_A-1964616 118231401
1104 SNP_A-4208316 118232001
1105 SNP_A-1804416 118234194
1106 SNP_A-1848656 118248787
1107 SNP_A-1964618 118291938
1108 SNP_A-2313759 118292658
1109 SNP_A-2211925 118301249
1110 SNP_A-2240476 118317810
1111 SNP_A-4222931 118383426
1112 SNP_A-1843920 118390133
1113 SNP_A-1868100 118455605
1114 SNP_A-1791145 118466120
1115 SNP_A-2156423 118469710
1116 SNP_A-1878342 118471747
1117 SNP_A-2236066 118472139
1118 SNP_A-1952206 118523065
1119 SNP_A-1782695 118548406
1120 SNP_A-1964629 118572397
1121 SNP_A-1903608 118624828
1122 SNP_A-1791020 118641938
1123 SNP_A-1934494 118643425
1124 SNP_A-4236992 118663113
1125 SNP_A-4222236 118716154
1126 SNP_A-2251490 118782089
1127 SNP_A-4199882 118845942
1128 SNP_A-4218200 118866343
1129 SNP_A-1808375 118895347
1130 SNP_A-4224086 118900010
1131 SNP_A-1929789 118934464
1132 SNP_A-2087085 118935045
1133 SNP_A-1855221 118935351
1134 SNP_A-2286996 118936266
1135 SNP_A-2228575 118937376
1136 SNP_A-2242696 118951908
1137 SNP_A-1956484 118969851
1138 SNP_A-2202986 118997264
1139 SNP_A-1874167 119021648
1140 SNP_A-1950210 119024129
1141 SNP_A-2294142 119059433
1142 SNP_A-4237437 119065615
1143 SNP_A-2181973 119095585
1144 SNP_A-4237143 119133896
1145 SNP_A-1956067 119134008
1146 SNP_A-2108352 119140768
1147 SNP_A-2232070 119152098
1148 SNP_A-4205174 119152173
1149 SNP_A-1839093 119166633
1150 SNP_A-1834603 119166659
1151 SNP_A-2176643 119184297
1152 SNP_A-2180285 119185871
1153 SNP_A-2200589 119198530
1154 SNP_A-2232364 119233029
1155 SNP_A-2006643 119233147
1156 SNP_A-1964648 119236817
1157 SNP_A-2202784 119237090
1158 SNP_A-1851242 119266040
1159 SNP_A-1793418 119266222
1160 SNP_A-2083273 119266362
1161 SNP_A-2144004 119271293
1162 SNP_A-2140082 119271528
1163 SNP_A-2275752 119276386
1164 SNP_A-2259935 119291520
1165 SNP_A-1897913 119297104
1166 SNP_A-2226356 119298975
1167 SNP_A-4199145 119338194
1168 SNP_A-2154525 119344626
1169 SNP_A-4220584 119359419
1170 SNP_A-1964651 119362393
1171 SNP_A-1897942 119363075
1172 SNP_A-1782144 119377918
1173 SNP_A-2100182 119378016
1174 SNP_A-1866269 119386342
1175 SNP_A-1960808 119448512
1176 SNP_A-1964657 119480932
1177 SNP_A-2006645 119482130
1178 SNP_A-1914501 119536716
1179 SNP_A-2253324 119542563
1180 SNP_A-1907643 119542858
1181 SNP_A-4199012 119543932
1182 SNP_A-2150598 119551297
1183 SNP_A-4221875 119562735
1184 SNP_A-1964659 119576281
1185 SNP_A-1964662 119596058
1186 SNP_A-4228360 119596110
1187 SNP_A-2146179 119607322
1188 SNP_A-1890850 119616403
1189 SNP_A-2249676 119616507
1190 SNP_A-2098964 119638229
1191 SNP_A-2305898 119651210
1192 SNP_A-2071731 119673286
1193 SNP_A-2296219 119703824
1194 SNP_A-2173290 119728641
1195 SNP_A-2134276 119784642
1196 SNP_A-2129209 119789976
1197 SNP_A-2089227 119790029
1198 SNP_A-2084662 119815193
1199 SNP_A-2087752 119821330
1200 SNP_A-1787817 119862107
1201 SNP_A-2297856 119862125
1202 SNP_A-1900318 119862198
1203 SNP_A-2309994 119882470
1204 SNP_A-2313276 119897036
1205 SNP_A-2169963 119945593
1206 SNP_A-2210147 119947773
1207 SNP_A-1788186 119947953
1208 SNP_A-2006650 119969817
1209 SNP_A-1932617 119981291
1210 SNP_A-2309383 119981320
1211 SNP_A-4240656 119999643
1212 SNP_A-1897885 120159913
1213 SNP_A-2288488 120198057
1214 SNP_A-2271050 120294286
1215 SNP_A-4193367 120294676
1216 SNP_A-4224006 120386359
1217 SNP_A-1964668 120425787
1218 SNP_A-2043137 120445975
1219 SNP_A-2191196 120474323
1220 SNP_A-4221534 120493458
1221 SNP_A-1844694 120538088
1222 SNP_A-1802483 120548891
1223 SNP_A-1940860 120577552
1224 SNP_A-4217801 120578923
1225 SNP_A-2193535 120658819
1226 SNP_A-1837983 120757784
1227 SNP_A-2273511 120757817
1228 SNP_A-2035640 120762586
1229 SNP_A-2101094 120763043
1230 SNP_A-2256063 120765636
1231 SNP_A-1843759 120785226
1232 SNP_A-2287298 120812514
1233 SNP_A-4240952 120900626
1234 SNP_A-4199087 120938965
1235 SNP_A-1964672 120958377
1236 SNP_A-2116880 120962205
1237 SNP_A-1914072 120962466
1238 SNP_A-2029276 121003882
1239 SNP_A-1964675 121019189
1240 SNP_A-2231944 121034217
1241 SNP_A-4238284 121042767
1242 SNP_A-1964676 121057751
1243 SNP_A-4228292 121070128
1244 SNP_A-1860365 121096717
1245 SNP_A-2214741 121111762
1246 SNP_A-2256816 121179217
1247 SNP_A-2038850 121182826
1248 SNP_A-2168461 121194901
1249 SNP_A-2178019 121203267
1250 SNP_A-1822843 121203307
1251 SNP_A-2312615 121277881
1252 SNP_A-4224279 121278273
1253 SNP_A-1829492 121278688
1254 SNP_A-1807165 121279065
1255 SNP_A-1780833 121320054
1256 SNP_A-2280951 121329129
1257 SNP_A-2079622 121346329
1258 SNP_A-1964679 121387139
1259 SNP_A-1964680 121387227
1260 SNP_A-4196223 121453668
1261 SNP_A-2147888 121457213
1262 SNP_A-4240672 121458313
1263 SNP_A-4232860 121465537
1264 SNP_A-2070683 121574411
1265 SNP_A-2276292 121575785
1266 SNP_A-4235180 121577066
1267 SNP_A-2275453 121598808
1268 SNP_A-2225070 121602318
1269 SNP_A-2081061 121615742
1270 SNP_A-1914697 121626268
1271 SNP_A-2037675 121646628
1272 SNP_A-4192757 121659827
1273 SNP_A-2226336 121679417
1274 SNP_A-1782652 121708437
1275 SNP_A-1880803 121763213
1276 SNP_A-2312110 121763513
1277 SNP_A-2251193 121810645
1278 SNP_A-4214596 121903837
1279 SNP_A-2190155 121905928
1280 SNP_A-2006659 122092072
1281 SNP_A-1924904 122126638
1282 SNP_A-2036509 122139856
1283 SNP_A-2218262 122331478
1284 SNP_A-4239946 122344992
1285 SNP_A-1964689 122421273
1286 SNP_A-2006660 122425879
1287 SNP_A-1940267 122427088
1288 SNP_A-1859141 122427135
1289 SNP_A-2099251 122471772
1290 SNP_A-4223363 122502708
1291 SNP_A-1959288 122587784
1292 SNP_A-2219663 122601064
1293 SNP_A-2223763 122605593
1294 SNP_A-1788153 122625481
1295 SNP_A-4230757 122651121
1296 SNP_A-2285811 122660781
1297 SNP_A-2113312 122704059
1298 SNP_A-4205967 122704904
1299 SNP_A-1842289 122709575
1300 SNP_A-1866026 122756529
1301 SNP_A-2273386 122769988
1302 SNP_A-4193057 122770055
1303 SNP_A-1961644 122792865
1304 SNP_A-1832910 122807590
1305 SNP_A-1954043 122809398
1306 SNP_A-2225470 122827980
1307 SNP_A-1964699 122835251
1308 SNP_A-1964700 122835383
1309 SNP_A-2294895 122851480
1310 SNP_A-1964702 122873516
1311 SNP_A-2182981 122882786
1312 SNP_A-2310144 122886929
1313 SNP_A-2006662 122896220
1314 SNP_A-1817774 122901427
1315 SNP_A-4238722 122901511
1316 SNP_A-2306877 122925139
1317 SNP_A-4222938 122935956
1318 SNP_A-2287218 123014277
1319 SNP_A-1964710 123018808
1320 SNP_A-2249397 123031238
1321 SNP_A-1875692 123031511
1322 SNP_A-2229988 123058863
1323 SNP_A-1964713 123061530
1324 SNP_A-1900838 123074363
1325 SNP_A-2293336 123075396
1326 SNP_A-1877837 123076092
1327 SNP_A-4234178 123087692
1328 SNP_A-1838634 123103290
1329 SNP_A-4227270 123103372
1330 SNP_A-1907320 123104889
1331 SNP_A-1849042 123106758
1332 SNP_A-2075363 123123787
1333 SNP_A-4203845 123125427
1334 SNP_A-4222889 123138040
1335 SNP_A-1792535 123148101
1336 SNP_A-2188199 123148268
1337 SNP_A-2179424 123148391
1338 SNP_A-1964718 123153531
1339 SNP_A-2083031 123153666
1340 SNP_A-1964720 123168063
1341 SNP_A-1964721 123168265
1342 SNP_A-2137495 123188589
1343 SNP_A-1856614 123205807
1344 SNP_A-2199126 123206148
1345 SNP_A-2028836 123206377
1346 SNP_A-2065642 123206763
1347 SNP_A-4221383 123206801
1348 SNP_A-4223391 123207214
1349 SNP_A-4223244 123241864
1350 SNP_A-1964723 123242858
1351 SNP_A-2263312 123260604
1352 SNP_A-4208320 123277166
1353 SNP_A-2167493 123280342
1354 SNP_A-1938373 123303333
1355 SNP_A-1954143 123315943
1356 SNP_A-2150381 123319270
1357 SNP_A-2150159 123370982
1358 SNP_A-2041562 123381083
1359 SNP_A-2086571 123384132
1360 SNP_A-4217314 123387178
1361 SNP_A-1944685 123387671
1362 SNP_A-4208321 123396727
1363 SNP_A-2304832 123404104
1364 SNP_A-1879738 123404615
1365 SNP_A-2022307 123435764
1366 SNP_A-2038187 123435876
1367 SNP_A-2265070 123438963
1368 SNP_A-1964725 123456684
1369 SNP_A-1839097 123459354
1370 SNP_A-1793241 123459722
1371 SNP_A-4216476 123479012
1372 SNP_A-2273683 123479106
1373 SNP_A-2181685 123490440
1374 SNP_A-2220755 123515886
1375 SNP_A-1864049 123520252
1376 SNP_A-1814858 123527120
1377 SNP_A-1875642 123538467
1378 SNP_A-1937843 123539909
1379 SNP_A-1874215 123559467
1380 SNP_A-2118608 123570528
1381 SNP_A-1944987 123596920
1382 SNP_A-2194894 123627407
1383 SNP_A-1930022 123632261
1384 SNP_A-2134130 123638495
1385 SNP_A-2163978 123639505
1386 SNP_A-1909554 123685960
1387 SNP_A-1964735 123686732
1388 SNP_A-1933374 123735366
1389 SNP_A-1890126 123739052
1390 SNP_A-2286656 123751082
1391 SNP_A-1960217 123765927
1392 SNP_A-2249723 123772494
1393 SNP_A-2197257 123780546
1394 SNP_A-4202593 123790000
1395 SNP_A-2177153 123794268
1396 SNP_A-4194912 123794970
1397 SNP_A-2038483 123795169
1398 SNP_A-2032645 123802279
1399 SNP_A-1945571 123806561
1400 SNP_A-2266531 123845170
1401 SNP_A-1850846 123846507
1402 SNP_A-1889015 123863229
1403 SNP_A-1964740 123864527
1404 SNP_A-4208323 123870919
1405 SNP_A-4208324 123871266
1406 SNP_A-4208325 123872939
1407 SNP_A-2198433 123875350
1408 SNP_A-2030152 123879663
1409 SNP_A-2028170 123886065
1410 SNP_A-4202414 123886281
1411 SNP_A-4227887 123889075
1412 SNP_A-2190090 123889098
1413 SNP_A-2173666 123890625
1414 SNP_A-1917762 123894340
1415 SNP_A-1933411 123904454
1416 SNP_A-2057629 123907036
1417 SNP_A-4225936 123908238
1418 SNP_A-4233216 123958680
1419 SNP_A-2127450 123963187
1420 SNP_A-2052195 123966687
1421 SNP_A-1798679 123975960
1422 SNP_A-1834605 123979669
1423 SNP_A-1855654 123991822
1424 SNP_A-2101140 123995467
1425 SNP_A-1964743 123995938
1426 SNP_A-1948414 123997665
1427 SNP_A-2184455 124012496
1428 SNP_A-4198281 124012818
1429 SNP_A-1964744 124047618
1430 SNP_A-4208326 124048059
1431 SNP_A-1926680 124050433
1432 SNP_A-1917263 124061126
1433 SNP_A-2043628 124061182
1434 SNP_A-2151940 124076989
1435 SNP_A-1964746 124098180
1436 SNP_A-4236528 124099661
1437 SNP_A-1964748 124113566
1438 SNP_A-2163547 124120027
1439 SNP_A-4208327 124125216
1440 SNP_A-2265150 124130593
1441 SNP_A-4208328 124153878
1442 SNP_A-2149449 124170989
1443 SNP_A-2130177 124174469
1444 SNP_A-2081789 124191919
1445 SNP_A-2023411 124213267
1446 SNP_A-2137393 124254065
1447 SNP_A-2038607 124346461
1448 SNP_A-2300885 124386760
1449 SNP_A-2119464 124407545
1450 SNP_A-2196521 124407814
1451 SNP_A-1866300 124415125
1452 SNP_A-2119672 124422867
1453 SNP_A-4195223 124427265
1454 SNP_A-2058764 124429325
1455 SNP_A-2160828 124432091
1456 SNP_A-4208329 124432382
1457 SNP_A-4208330 124435074
1458 SNP_A-1862731 124470985
1459 SNP_A-4216382 124472809
1460 SNP_A-1956291 124492130
1461 SNP_A-1950438 124553954
1462 SNP_A-4228127 124563266
1463 SNP_A-1954149 124577290
1464 SNP_A-1964755 124592711
1465 SNP_A-2269574 124603602
1466 SNP_A-1964758 124609062
1467 SNP_A-1780950 124609675
1468 SNP_A-2210508 124610395
1469 SNP_A-2258525 124610879
1470 SNP_A-2103598 124611098
1471 SNP_A-2084794 124624081
1472 SNP_A-2301573 124631194
1473 SNP_A-2077298 124632113
1474 SNP_A-4193515 124632147
1475 SNP_A-4226243 124632631
1476 SNP_A-1920863 124638767
1477 SNP_A-1868541 124639288
1478 SNP_A-4204521 124653857
1479 SNP_A-4193800 124660578
1480 SNP_A-4223436 124661114
1481 SNP_A-1921571 124670233
1482 SNP_A-1964762 124691972
1483 SNP_A-4234095 124698947
1484 SNP_A-1939014 124721159
1485 SNP_A-4208331 124731855
1486 SNP_A-2109789 124735764
1487 SNP_A-1879042 124736497
1488 SNP_A-2219448 124738622
1489 SNP_A-2216728 124739214
1490 SNP_A-2266519 124745617
1491 SNP_A-2100109 124748687
1492 SNP_A-1847791 124797336
1493 SNP_A-1964768 124844266
1494 SNP_A-4208332 124845550
1495 SNP_A-1964770 124875246
1496 SNP_A-1896409 124877243
1497 SNP_A-2136730 124888317
1498 SNP_A-2125494 124893660
1499 SNP_A-2028082 124962562
1500 SNP_A-2290302 124994796
1501 SNP_A-1873766 125014324
1502 SNP_A-1797792 125014364
1503 SNP_A-2254117 125014830
1504 SNP_A-1936006 125015110
1505 SNP_A-4208333 125023660
1506 SNP_A-2026996 125025563
1507 SNP_A-2006671 125034693
1508 SNP_A-1793160 125046958
1509 SNP_A-1964775 125053510
1510 SNP_A-2088109 125077588
1511 SNP_A-1911823 125081908
1512 SNP_A-2050199 125092812
1513 SNP_A-2082551 125092893
1514 SNP_A-1937738 125154213
1515 SNP_A-1906010 125154414
1516 SNP_A-2112677 125163029
1517 SNP_A-2314428 125171735
1518 SNP_A-2233770 125172717
1519 SNP_A-2104564 125176631
1520 SNP_A-1893163 125178590
1521 SNP_A-2229235 125207662
1522 SNP_A-1787548 125208547
1523 SNP_A-2238820 125216842
1524 SNP_A-2266643 125249276
1525 SNP_A-2192429 125249741
1526 SNP_A-2191897 125296309
1527 SNP_A-2132095 125326909
1528 SNP_A-1922865 125327297
1529 SNP_A-2256361 125328373
1530 SNP_A-2249444 125328723
1531 SNP_A-2042738 125365158
1532 SNP_A-4239729 125383292
1533 SNP_A-2120430 125392783
1534 SNP_A-2221021 125497072
1535 SNP_A-4207675 125519532
1536 SNP_A-4197999 125567357
1537 SNP_A-1924240 125578318
1538 SNP_A-4217866 125580712
1539 SNP_A-2164603 125593228
1540 SNP_A-4239919 125609874
1541 SNP_A-1854152 125642600
1542 SNP_A-4197596 125657799
1543 SNP_A-1919841 125674114
1544 SNP_A-1904815 125675312
1545 SNP_A-1876031 125681338
1546 SNP_A-2104408 125699108
1547 SNP_A-1944911 125744258
1548 SNP_A-1793913 125744304
1549 SNP_A-4208334 125754892
1550 SNP_A-2172139 125831798
1551 SNP_A-2200048 125831832
1552 SNP_A-2297451 125857317
1553 SNP_A-2157137 125874009
1554 SNP_A-1957711 125875469
1555 SNP_A-1823912 125885458
1556 SNP_A-2172829 125887747
1557 SNP_A-2211232 125888500
1558 SNP_A-1781027 125888546
1559 SNP_A-1920959 125902914
1560 SNP_A-2258597 125903732
1561 SNP_A-1813674 125908333
1562 SNP_A-4200384 125909365
1563 SNP_A-1964788 125909667
1564 SNP_A-1964789 125909964
1565 SNP_A-2229663 125928219
1566 SNP_A-1861260 125928873
1567 SNP_A-4204206 125933823
1568 SNP_A-2006674 125991893
1569 SNP_A-2283760 126017230
1570 SNP_A-1902139 126029366
1571 SNP_A-2262799 126077861
1572 SNP_A-1872355 126081692
1573 SNP_A-2108962 126083607
1574 SNP_A-2022092 126110004
1575 SNP_A-4205078 126110346
1576 SNP_A-2252509 126117986
1577 SNP_A-2288369 126118291
1578 SNP_A-1810293 126125081
1579 SNP_A-2228484 126125262
1580 SNP_A-1892290 126127717
1581 SNP_A-1829615 126128812
1582 SNP_A-2193093 126142262
1583 SNP_A-2275039 126142494
1584 SNP_A-2192036 126157354
1585 SNP_A-1946118 126157454
1586 SNP_A-2241008 126158484
1587 SNP_A-1838277 126174402
1588 SNP_A-1911849 126188079
1589 SNP_A-1964792 126204253
1590 SNP_A-4240283 126214747
1591 SNP_A-1964794 126220205
1592 SNP_A-2159501 126255881
1593 SNP_A-2262148 126266259
1594 SNP_A-4235185 126266444
1595 SNP_A-2225202 126284906
1596 SNP_A-1964795 126325482
1597 SNP_A-4208335 126326142
1598 SNP_A-1964796 126329697
1599 SNP_A-1964799 126384336
1600 SNP_A-1964800 126384367
1601 SNP_A-4227915 126427192
1602 SNP_A-1899611 126428369
1603 SNP_A-1964801 126433818
1604 SNP_A-2233247 126439378
1605 SNP_A-1964802 126453217
1606 SNP_A-1960361 126520249
1607 SNP_A-4223501 126520833
1608 SNP_A-2090278 126523144
1609 SNP_A-2060718 126523223
1610 SNP_A-2280597 126535936
1611 SNP_A-2239168 126552797
1612 SNP_A-2132374 126595933
1613 SNP_A-1964803 126664062
1614 SNP_A-2120380 126664247
1615 SNP_A-2089658 126680144
1616 SNP_A-2088078 126681928
1617 SNP_A-1931826 126694604
1618 SNP_A-1877762 126703341
1619 SNP_A-1811738 126709096
1620 SNP_A-1964805 126757522
1621 SNP_A-2090759 126800940
1622 SNP_A-2100235 126806776
1623 SNP_A-1964808 126830142
1624 SNP_A-2270375 126838951
1625 SNP_A-4230248 126842694
1626 SNP_A-2083114 126843086
1627 SNP_A-4199176 126843612
1628 SNP_A-4232230 126895051
1629 SNP_A-1878471 126895070
1630 SNP_A-2289794 126901133
1631 SNP_A-4230083 126901402
1632 SNP_A-2236389 126904447
1633 SNP_A-1885893 126915976
1634 SNP_A-1877892 126957270
1635 SNP_A-1789996 126983658
1636 SNP_A-1840313 126989932
1637 SNP_A-1781334 126996602
1638 SNP_A-2061337 127012892
1639 SNP_A-2210694 127056771
1640 SNP_A-4229272 127056904
1641 SNP_A-1961613 127057053
1642 SNP_A-4233903 127071500
1643 SNP_A-1868398 127075284
1644 SNP_A-1964812 127095128
1645 SNP_A-1939573 127101205
1646 SNP_A-4222973 127131063
1647 SNP_A-1947767 127141319
1648 SNP_A-2059256 127151756
1649 SNP_A-2289510 127154066
1650 SNP_A-2078149 127154862
1651 SNP_A-2255080 127173938
1652 SNP_A-2205916 127181714
1653 SNP_A-4222105 127182424
1654 SNP_A-2187459 127249549
1655 SNP_A-1892696 127257929
1656 SNP_A-2252424 127295025
1657 SNP_A-1955475 127295214
1658 SNP_A-4195893 127343608
1659 SNP_A-2310312 127365416
1660 SNP_A-2108097 127365579
1661 SNP_A-1864418 127366195
1662 SNP_A-2229276 127418420
1663 SNP_A-2037858 127423882
1664 SNP_A-2082404 127427947
1665 SNP_A-4231314 127428701
1666 SNP_A-2182883 127429535
1667 SNP_A-1791100 127443918
1668 SNP_A-2243388 127455738
1669 SNP_A-1796083 127460328
1670 SNP_A-1940692 127460359
1671 SNP_A-2037250 127475126
1672 SNP_A-2222021 127558400
1673 SNP_A-2190257 127559663
1674 SNP_A-2083129 127606402
1675 SNP_A-4208337 127613790
1676 SNP_A-1811077 127621944
1677 SNP_A-4231686 127626734
1678 SNP_A-1964816 127636090
1679 SNP_A-2292052 127647446
1680 SNP_A-1862934 127652754
1681 SNP_A-2125637 127654448
1682 SNP_A-2034054 127668733
1683 SNP_A-2273662 127703519
1684 SNP_A-2051661 127719042
1685 SNP_A-2207824 127747349
1686 SNP_A-4235988 127787473
1687 SNP_A-2114279 127798702
1688 SNP_A-2289251 127860756
1689 SNP_A-2006683 127907430
1690 SNP_A-1852298 127907566
1691 SNP_A-2063382 127908083
1692 SNP_A-1881329 127916337
1693 SNP_A-1946850 127930703
1694 SNP_A-2180910 127959609
1695 SNP_A-1807531 127959805
1696 SNP_A-1884703 127971285
1697 SNP_A-1964823 127975445
1698 SNP_A-1813912 127978384
1699 SNP_A-1852451 127989144
1700 SNP_A-2220267 128008750
1701 SNP_A-4200539 128024637
1702 SNP_A-2065419 128074117
1703 SNP_A-1873088 128162055
1704 SNP_A-1810895 128181201
1705 SNP_A-2076825 128204804
1706 SNP_A-1939740 128238677
1707 SNP_A-1901363 128296017
1708 SNP_A-2139346 128314931
1709 SNP_A-2258475 128357845
1710 SNP_A-2006686 128366401
1711 SNP_A-2147431 128423160
1712 SNP_A-2024138 128423503
1713 SNP_A-2304061 128426122
1714 SNP_A-2028428 128453125
1715 SNP_A-1799752 128464708
1716 SNP_A-1912267 128464726
1717 SNP_A-2006687 128469956
1718 SNP_A-2161823 128475570
1719 SNP_A-2258535 128496233
1720 SNP_A-2263777 128535027
1721 SNP_A-2292856 128557487
1722 SNP_A-4239973 128622965
1723 SNP_A-2232773 128645018
1724 SNP_A-4198362 128663384
1725 SNP_A-1888840 128663975
1726 SNP_A-1862351 128681719
1727 SNP_A-4198434 128686326
1728 SNP_A-4198016 128686342
1729 SNP_A-2147968 128748295
1730 SNP_A-4202735 128862174
1731 SNP_A-1791898 128895709
1732 SNP_A-2059354 128898250
1733 SNP_A-1964826 128900636
1734 SNP_A-4193418 128906033
1735 SNP_A-2310711 128923420
1736 SNP_A-2269226 128936943
1737 SNP_A-1911973 129111212
1738 SNP_A-2190918 129199576
1739 SNP_A-4199751 129220441
1740 SNP_A-1797349 129220502
1741 SNP_A-1964833 129222040
1742 SNP_A-4231254 129222255
1743 SNP_A-1838749 129222365
1744 SNP_A-2290761 129223987
1745 SNP_A-2078541 129229676
1746 SNP_A-1964834 129243049
1747 SNP_A-1964835 129243921
1748 SNP_A-1964836 129250136
1749 SNP_A-2245285 129253272
1750 SNP_A-4202707 129255508
1751 SNP_A-1790173 129260392
1752 SNP_A-1822293 129284172
1753 SNP_A-2225458 129315687
1754 SNP_A-2078134 129340922
1755 SNP_A-2108119 129363820
1756 SNP_A-2124692 129364578
1757 SNP_A-2229121 129369418
1758 SNP_A-2194736 129384701
1759 SNP_A-2168325 129417087
1760 SNP_A-2006692 129467964
1761 SNP_A-1964839 129470745
1762 SNP_A-2086142 129470952
1763 SNP_A-1857134 129471173
1764 SNP_A-2106525 129482544
1765 SNP_A-4237717 129482884
1766 SNP_A-4201646 129485802
1767 SNP_A-2252517 129488801
1768 SNP_A-2254745 129501869
1769 SNP_A-1812175 129508033
1770 SNP_A-4226056 129511260
1771 SNP_A-1834661 129533630
1772 SNP_A-1957455 129540668
1773 SNP_A-2260004 129540846
1774 SNP_A-4223590 129540884
1775 SNP_A-1883972 129540999
1776 SNP_A-1902435 129560995
1777 SNP_A-2311801 129582153
1778 SNP_A-2040048 129608656
1779 SNP_A-1809796 129608878
1780 SNP_A-4204511 129616423
1781 SNP_A-2214388 129635609
1782 SNP_A-4225188 129640659
1783 SNP_A-2030194 129675114
1784 SNP_A-2280593 129676012
1785 SNP_A-2291855 129678282
1786 SNP_A-1898927 129679334
1787 SNP_A-2138311 129683866
1788 SNP_A-2302355 129684104
1789 SNP_A-2184260 129687189
1790 SNP_A-2208623 129687755
1791 SNP_A-2208749 129724516
1792 SNP_A-2026050 129740111
1793 SNP_A-4208339 129744557
1794 SNP_A-2158977 129802415
1795 SNP_A-1851185 129804134
1796 SNP_A-1964842 129821020
1797 SNP_A-4224274 129822559
1798 SNP_A-2032435 129823571
1799 SNP_A-4216536 129827548
1800 SNP_A-2307645 129836375
1801 SNP_A-1964843 129857405
1802 SNP_A-2234681 129864367
1803 SNP_A-4237337 129911503
1804 SNP_A-1831461 129948185
1805 SNP_A-2165384 129957101
1806 SNP_A-1868245 130033518
1807 SNP_A-1891510 130038431
1808 SNP_A-1941200 130052599
1809 SNP_A-2241940 130052695
1810 SNP_A-1920999 130057225
1811 SNP_A-1964847 130080814
1812 SNP_A-2261874 130104245
1813 SNP_A-2273311 130118393
1814 SNP_A-4218768 130135907
1815 SNP_A-2084479 130139712
1816 SNP_A-1856428 130168264
1817 SNP_A-1819288 130169701
1818 SNP_A-2313278 130250751
1819 SNP_A-2167848 130250800
1820 SNP_A-2179892 130255937
1821 SNP_A-1840153 130260568
1822 SNP_A-2050625 130298878
1823 SNP_A-1851208 130320465
1824 SNP_A-1880851 130324219
1825 SNP_A-1897545 130333425
1826 SNP_A-2066109 130344895
1827 SNP_A-2080551 130345831
1828 SNP_A-2189606 130345971
1829 SNP_A-2040397 130362643
1830 SNP_A-2112742 130362904
1831 SNP_A-1938934 130382092
1832 SNP_A-1964849 130399814
1833 SNP_A-1914177 130758903
1834 SNP_A-2006698 130766712
1835 SNP_A-2242728 131262975
1836 SNP_A-4237903 131277687
1837 SNP_A-1819071 131309515
1838 SNP_A-2098332 131377233
1839 SNP_A-2006701 131401133
1840 SNP_A-2186291 131405057
1841 SNP_A-1929555 131425119
1842 SNP_A-2006702 131441375
1843 SNP_A-2135676 131490656
1844 SNP_A-1951731 131553712
1845 SNP_A-4231995 131569113
1846 SNP_A-1878283 131630364
1847 SNP_A-2055351 131814612
1848 SNP_A-2034024 131882678
1849 SNP_A-2255705 131882857
1850 SNP_A-2026385 131887358
1851 SNP_A-1926368 131888387
1852 SNP_A-2252193 131904355
1853 SNP_A-2113503 131904838
1854 SNP_A-1873992 131905221
1855 SNP_A-2029932 131925407
1856 SNP_A-2123498 131955270
1857 SNP_A-1873630 132055980
1858 SNP_A-1879359 132123628
1859 SNP_A-4201672 132127456
1860 SNP_A-2269350 132197051
1861 SNP_A-2036441 132213684
1862 SNP_A-2079053 132311733
1863 SNP_A-2161696 132379659
1864 SNP_A-2172966 132447857
1865 SNP_A-1964867 132468322
1866 SNP_A-1809994 132471887
1867 SNP_A-2053467 132532038
1868 SNP_A-4193869 132875689
1869 SNP_A-2045757 132903733
1870 SNP_A-1866918 132904576
1871 SNP_A-2027754 132912320
1872 SNP_A-2272163 132912529
1873 SNP_A-1805281 132912922
1874 SNP_A-2091664 132921758
1875 SNP_A-2279681 132942087
1876 SNP_A-2028701 132942273
1877 SNP_A-2238325 132942737
1878 SNP_A-2169990 132943171
1879 SNP_A-2239497 132948228
1880 SNP_A-1857034 132948521
1881 SNP_A-1922012 132965752
1882 SNP_A-2127886 132986740
1883 SNP_A-2161816 133000008
1884 SNP_A-2106018 133018694
1885 SNP_A-1964879 133085026
1886 SNP_A-1964880 133085386
1887 SNP_A-2296240 133098462
1888 SNP_A-2266469 133116812
1889 SNP_A-2107626 133125338
1890 SNP_A-1896550 133137882
1891 SNP_A-4208342 133156697
1892 SNP_A-4239575 133156832
1893 SNP_A-2061297 133163773
1894 SNP_A-4193100 133165331
1895 SNP_A-2274239 133189583
1896 SNP_A-2223177 133193825
1897 SNP_A-1964881 133198358
1898 SNP_A-1814598 133232308
1899 SNP_A-4206336 133232423
1900 SNP_A-2030171 133318589
1901 SNP_A-2310187 133333947
1902 SNP_A-2269949 133334802
1903 SNP_A-2239708 133337437
1904 SNP_A-2191370 133353632
1905 SNP_A-2298339 133355191
1906 SNP_A-2128253 133361997
1907 SNP_A-2146101 133362067
1908 SNP_A-2034845 133362363
1909 SNP_A-4234954 133430612
1910 SNP_A-1964887 133465572
1911 SNP_A-1928622 133470571
1912 SNP_A-4200568 133470830
1913 SNP_A-1906732 133478264
1914 SNP_A-1964890 133499241
1915 SNP_A-1964891 133499464
1916 SNP_A-1964892 133499573
1917 SNP_A-2156137 133522594
1918 SNP_A-2245962 133522702
1919 SNP_A-4227248 133525849
1920 SNP_A-1812920 133528312
1921 SNP_A-2151007 133546849
1922 SNP_A-1801314 133555258
1923 SNP_A-2094788 133558451
1924 SNP_A-1876581 133580922
1925 SNP_A-2201845 133585407
1926 SNP_A-1800701 133585626
1927 SNP_A-2306392 133587892
1928 SNP_A-1959867 133589424
1929 SNP_A-1801056 133589500
1930 SNP_A-2257183 133597242
1931 SNP_A-1884233 133600658
1932 SNP_A-1964899 133608192
1933 SNP_A-2097752 133616598
1934 SNP_A-4233690 133620453
1935 SNP_A-2118186 133628562
1936 SNP_A-1781329 133668510
1937 SNP_A-1964903 133720224
1938 SNP_A-1934567 133731431
1939 SNP_A-2075175 133761251
1940 SNP_A-4207745 133762633
1941 SNP_A-1838799 133768333
1942 SNP_A-2141826 133786032
1943 SNP_A-1781966 133786887
1944 SNP_A-1869232 133794829
1945 SNP_A-2044248 133804620
1946 SNP_A-4234467 133824018
1947 SNP_A-1944540 133830957
1948 SNP_A-1822496 133842613
1949 SNP_A-4202450 133844873
1950 SNP_A-2289115 133890502
1951 SNP_A-2035345 133893706
1952 SNP_A-2048911 133897018
1953 SNP_A-4194090 133914420
1954 SNP_A-1836509 133936951
1955 SNP_A-1939838 133945478
1956 SNP_A-2195173 133960181
1957 SNP_A-2069722 133966563
1958 SNP_A-2115358 133985944
1959 SNP_A-1955330 133986047
1960 SNP_A-1875251 133988247
1961 SNP_A-2245468 133990534
1962 SNP_A-2135127 133991095
1963 SNP_A-2128561 134029768
1964 SNP_A-1869869 134042993
1965 SNP_A-2055147 134049366
1966 SNP_A-1964907 134049482
1967 SNP_A-4208345 134050146
1968 SNP_A-2306693 134067040
1969 SNP_A-2076434 134068118
1970 SNP_A-2225671 134117341
1971 SNP_A-2036626 134147913
1972 SNP_A-1812129 134149175
1973 SNP_A-1786863 134156368
1974 SNP_A-2288979 134160490
1975 SNP_A-1837959 134171845
1976 SNP_A-1937685 134177954
1977 SNP_A-2254190 134181876
1978 SNP_A-2296244 134191107
1979 SNP_A-1964913 134211989
1980 SNP_A-2250379 134217677
1981 SNP_A-4208347 134223635
1982 SNP_A-2132461 134224137
1983 SNP_A-4226835 134224437
1984 SNP_A-1909928 134224718
1985 SNP_A-1839252 134225205
1986 SNP_A-1964920 134260660
1987 SNP_A-1964923 134262951
1988 SNP_A-1883978 134275573
1989 SNP_A-2061034 134278111
1990 SNP_A-2096250 134279946
1991 SNP_A-1953626 134280229
1992 SNP_A-1964926 134307196
1993 SNP_A-1793881 134311991
1994 SNP_A-1861479 134312025
1995 SNP_A-2084906 134312671
1996 SNP_A-1889533 134315852
1997 SNP_A-1964929 134319627
1998 SNP_A-1964930 134319756
1999 SNP_A-1917779 134347906
2000 SNP_A-2116125 134348582
2001 SNP_A-1952152 134370814
2002 SNP_A-1964934 134374210
2003 SNP_A-2120461 134397888
2004 SNP_A-4198662 134408940
2005 SNP_A-2197866 134414690
2006 SNP_A-4207604 134422393
2007 SNP_A-2006723 134461023
2008 SNP_A-2114378 134474427
2009 SNP_A-1964939 134503243
2010 SNP_A-1964940 134504147
2011 SNP_A-1900254 134508689
2012 SNP_A-1927565 134530256
2013 SNP_A-1938867 134533486
2014 SNP_A-1911982 134560877
2015 SNP_A-2199120 134561226
2016 SNP_A-4208348 134568345
2017 SNP_A-1964946 134588507
2018 SNP_A-2061466 134589031
2019 SNP_A-1809721 134618129
2020 SNP_A-1866557 134628584
2021 SNP_A-2273388 134628713
2022 SNP_A-2287460 134635024
2023 SNP_A-1833404 134661320
2024 SNP_A-2153513 134680332
2025 SNP_A-2065725 134689202
2026 SNP_A-1964947 134700378
2027 SNP_A-1964948 134700540
2028 SNP_A-1842425 134706703
2029 SNP_A-2038396 134718065
2030 SNP_A-4217646 134721747
2031 SNP_A-4206326 134734585
2032 SNP_A-1964952 134735113
2033 SNP_A-2238733 134741236
2034 SNP_A-1947235 134764389
2035 SNP_A-1912101 134777718
2036 SNP_A-1881051 134778114
2037 SNP_A-1964956 134779068
2038 SNP_A-2274199 134784477
2039 SNP_A-1857751 134794177
2040 SNP_A-1791909 134796609
2041 SNP_A-4218365 134798914
2042 SNP_A-2039834 134799159
2043 SNP_A-2215944 134799230
2044 SNP_A-4230397 134840773
2045 SNP_A-1964958 134850207
2046 SNP_A-2129794 134859757
2047 SNP_A-4193092 134860924
2048 SNP_A-2168490 134914361
2049 SNP_A-1893600 134928712
2050 SNP_A-2103634 134928799
2051 SNP_A-2094914 134932745
2052 SNP_A-1964963 134947673
2053 SNP_A-2095140 134960280
2054 SNP_A-1954296 134976541
2055 SNP_A-1930203 134977373
2056 SNP_A-1839128 134995356
2057 SNP_A-1964966 134996509
2058 SNP_A-2114370 135006691
2059 SNP_A-2037853 135006923
2060 SNP_A-1964967 135055110
2061 SNP_A-1861265 135103051
2062 SNP_A-2280696 135199851
2063 SNP_A-1880905 135200004
2064 SNP_A-4196787 135323349
2065 SNP_A-2067280 135335452
2066 SNP_A-2163386 135339987
2067 SNP_A-2135570 135340478
2068 SNP_A-1964972 135353808
2069 SNP_A-1882100 135373941
2070 SNP_A-2228833 135410007
2071 SNP_A-2042826 135410849
2072 SNP_A-2053021 135411318
2073 SNP_A-2159455 135478814
2074 SNP_A-2264392 135479126
2075 SNP_A-1837715 135510315
2076 SNP_A-2090574 135513693
2077 SNP_A-2110305 135514217
2078 SNP_A-2183195 135541544
2079 SNP_A-4193944 135684248
2080 SNP_A-1813083 135732984
2081 SNP_A-1782289 135785360
2082 SNP_A-4201001 135785530
2083 SNP_A-4228613 135830698
2084 SNP_A-2229149 135844724
2085 SNP_A-1815664 135903722
2086 SNP_A-2278323 135903815
2087 SNP_A-1892243 135981101
2088 SNP_A-2067548 136104943
2089 SNP_A-4204531 136123548
2090 SNP_A-2194354 136136431
2091 SNP_A-1942245 136137160
2092 SNP_A-2159871 136223397
2093 SNP_A-1964976 136262314
2094 SNP_A-2274418 136272652
2095 SNP_A-1922531 136272950
2096 SNP_A-2113197 136273275
2097 SNP_A-1787629 136324173
2098 SNP_A-2184313 136330725
2099 SNP_A-4218389 136354686
2100 SNP_A-1917465 136357257
2101 SNP_A-2215312 136411375
2102 SNP_A-1803682 136419071
2103 SNP_A-2146199 136435643
2104 SNP_A-1885413 136482421
2105 SNP_A-1874023 136486979
2106 SNP_A-2272334 136503121
2107 SNP_A-1836051 136523244
2108 SNP_A-2042746 136525419
2109 SNP_A-1964981 136530579
2110 SNP_A-1929389 136602611
2111 SNP_A-2070977 136609695
2112 SNP_A-2258361 136626743
2113 SNP_A-2205432 136638173
2114 SNP_A-1798643 136638231
2115 SNP_A-1839177 136657424
2116 SNP_A-2182456 136673203
2117 SNP_A-2055309 136690251
2118 SNP_A-1899607 136690727
2119 SNP_A-2131657 136704121
2120 SNP_A-2099998 136704218
2121 SNP_A-1803281 136714638
2122 SNP_A-2085346 136768787
2123 SNP_A-2229059 136773618
2124 SNP_A-4228675 136774436
2125 SNP_A-2195178 136774718
2126 SNP_A-1875317 136774903
2127 SNP_A-1907728 136836792
2128 SNP_A-1791954 136836847
2129 SNP_A-4227436 136872320
2130 SNP_A-1964985 136875853
2131 SNP_A-1868557 136913621
2132 SNP_A-1888868 136979490
2133 SNP_A-1964991 137058414
2134 SNP_A-1860926 137108432
2135 SNP_A-2083536 137146498
2136 SNP_A-4233037 137149620
2137 SNP_A-1876552 137149683
2138 SNP_A-2226926 137179806
2139 SNP_A-2117598 137180141
2140 SNP_A-2220421 137213276
2141 SNP_A-1796018 137221658
2142 SNP_A-2089532 137227748
2143 SNP_A-1910428 137230888
2144 SNP_A-1856282 137244175
2145 SNP_A-2303133 137248796
2146 SNP_A-2155221 137276100
2147 SNP_A-4230035 137282639
2148 SNP_A-1929144 137312890
2149 SNP_A-1796907 137314509
2150 SNP_A-2254655 137326890
2151 SNP_A-1833347 137326988
2152 SNP_A-2029861 137328699
2153 SNP_A-4208350 137341892
2154 SNP_A-2148516 137347955
2155 SNP_A-1937204 137360320
2156 SNP_A-1965002 137360784
2157 SNP_A-2137363 137369412
2158 SNP_A-1927276 137370550
2159 SNP_A-2133475 137373526
2160 SNP_A-2079375 137378763
2161 SNP_A-2131337 137392477
2162 SNP_A-1813766 137392588
2163 SNP_A-2313217 137392908
2164 SNP_A-2044723 137395971
2165 SNP_A-1858097 137413690
2166 SNP_A-1965004 137457763
2167 SNP_A-1913215 137459854
2168 SNP_A-1965005 137493262
2169 SNP_A-1965006 137493457
2170 SNP_A-2128393 137516286
2171 SNP_A-2027706 137534488
2172 SNP_A-2136465 137544504
2173 SNP_A-1965008 137593668
2174 SNP_A-1965009 137593689
2175 SNP_A-2305314 137630956
2176 SNP_A-4208352 137647334
2177 SNP_A-2155625 137677389
2178 SNP_A-2089561 137677439
2179 SNP_A-1817245 137685713
2180 SNP_A-2090515 137685770
2181 SNP_A-4205252 137685986
2182 SNP_A-1862416 137696788
2183 SNP_A-2266184 137696814
2184 SNP_A-2226037 137696859
2185 SNP_A-2273412 137696948
2186 SNP_A-1916557 137698618
2187 SNP_A-4208353 137700229
2188 SNP_A-1965015 137700617
2189 SNP_A-1857502 137700731
2190 SNP_A-2054723 137728279
2191 SNP_A-1965017 137728653
2192 SNP_A-1910258 137743587
2193 SNP_A-2114808 137769483
2194 SNP_A-4197716 137794706
2195 SNP_A-1832015 137795089
2196 SNP_A-2085180 137866055
2197 SNP_A-1965025 138011398
2198 SNP_A-4208355 138011645
2199 SNP_A-1965026 138015348
2200 SNP_A-1965027 138015378
2201 SNP_A-2293131 138023451
2202 SNP_A-2091718 138025388
2203 SNP_A-2145621 138035446
2204 SNP_A-1817339 138035613
2205 SNP_A-2196850 138038091
2206 SNP_A-2081723 138041133
2207 SNP_A-2073495 138050366
2208 SNP_A-2290396 138051172
2209 SNP_A-1965029 138070206
2210 SNP_A-1800453 138088788
2211 SNP_A-1965030 138090794
2212 SNP_A-4208356 138090931
2213 SNP_A-4235815 138094285
2214 SNP_A-2082602 138102218
2215 SNP_A-1953066 138102749
2216 SNP_A-1945639 138111505
2217 SNP_A-2085099 138131590
2218 SNP_A-1965033 138132861
2219 SNP_A-2269947 138135345
2220 SNP_A-1948679 138185505
2221 SNP_A-1896748 138203604
2222 SNP_A-2033361 138212362
2223 SNP_A-1859203 138221617
2224 SNP_A-1842525 138276762
2225 SNP_A-4234064 138279541
2226 SNP_A-2175354 138316934
2227 SNP_A-1815936 138332597
2228 SNP_A-2225528 138342564
2229 SNP_A-4223109 138371256
2230 SNP_A-4217538 138371741
2231 SNP_A-2032378 138386666
2232 SNP_A-1965041 138386691
2233 SNP_A-2050756 138390121
2234 SNP_A-1803427 138393321
2235 SNP_A-1949096 138420533
2236 SNP_A-1828032 138459277
2237 SNP_A-2293396 138472462
2238 SNP_A-2028734 138520895
2239 SNP_A-1965045 138521143
2240 SNP_A-2074172 138535071
2241 SNP_A-2191879 138576116
2242 SNP_A-1954412 138594802
2243 SNP_A-1965050 138597549
2244 SNP_A-1965051 138597825
2245 SNP_A-2179240 138612321
2246 SNP_A-1884156 138624246
2247 SNP_A-1871663 138651244
2248 SNP_A-2284931 138654555
2249 SNP_A-2286354 138655672
2250 SNP_A-2064780 138720665
2251 SNP_A-2303331 138741081
2252 SNP_A-1895169 138745720
2253 SNP_A-1915333 138771181
2254 SNP_A-4214603 138793223
2255 SNP_A-2170978 138851875
2256 SNP_A-1942839 138953219
2257 SNP_A-1783422 138994974
2258 SNP_A-2030664 138995392
2259 SNP_A-2035672 139056521
2260 SNP_A-2305762 139109839
2261 SNP_A-2263438 139111002
2262 SNP_A-1791329 139130888
2263 SNP_A-1937420 139164070
2264 SNP_A-2257073 139187885
2265 SNP_A-4199410 139207038
2266 SNP_A-2152257 139218623
2267 SNP_A-2184552 139239700
2268 SNP_A-1878999 139308190
2269 SNP_A-2114234 139315072
2270 SNP_A-1965062 139332415
2271 SNP_A-4222321 139353149
2272 SNP_A-1815953 139354643
2273 SNP_A-2217394 139369989
2274 SNP_A-2049562 139372086
2275 SNP_A-1965065 139403085
2276 SNP_A-2061074 139408793
2277 SNP_A-4199392 139424700
2278 SNP_A-2026488 139446379
2279 SNP_A-1965067 139469745
2280 SNP_A-2092038 139479611
2281 SNP_A-2296947 139496929
2282 SNP_A-2084707 139498351
2283 SNP_A-4235979 139517347
2284 SNP_A-2145524 139539062
2285 SNP_A-1825932 139539104
2286 SNP_A-1830423 139539367
2287 SNP_A-2236181 139539529
2288 SNP_A-1957828 139548619
2289 SNP_A-1965071 139548997
2290 SNP_A-2032125 139549766
2291 SNP_A-4208358 139564580
2292 SNP_A-2161664 139571653
2293 SNP_A-1842601 139587446
2294 SNP_A-2091019 139592535
2295 SNP_A-1965072 139594418
2296 SNP_A-2024793 139597042
2297 SNP_A-1824894 139605931
2298 SNP_A-1915197 139627842
2299 SNP_A-2167675 139627873
2300 SNP_A-2160484 139640191
2301 SNP_A-2280034 139654486
2302 SNP_A-2056564 139657137
2303 SNP_A-1815536 139657467
2304 SNP_A-2119459 139657535
2305 SNP_A-4223113 139658383
2306 SNP_A-2091144 139658437
2307 SNP_A-1882237 139660002
2308 SNP_A-1965074 139661000
2309 SNP_A-4198591 139664076
2310 SNP_A-2154164 139664403
2311 SNP_A-4200154 139667512
2312 SNP_A-1852044 139667645
2313 SNP_A-2133802 139706163
2314 SNP_A-4196746 139707777
2315 SNP_A-1824715 139709212
2316 SNP_A-4208359 139715402
2317 SNP_A-1833081 139745096
2318 SNP_A-1965076 139753322
2319 SNP_A-1965077 139753486
2320 SNP_A-1836596 139786207
2321 SNP_A-1920027 139786231
2322 SNP_A-2093737 139841030
2323 SNP_A-2242480 139842599
2324 SNP_A-2282260 139842930
2325 SNP_A-1805905 139899653
2326 SNP_A-2152065 139905187
2327 SNP_A-2142433 139920443
2328 SNP_A-1886366 139920877
2329 SNP_A-2045713 139921301
2330 SNP_A-2110609 139969281
2331 SNP_A-2047250 139984959
2332 SNP_A-1965086 139994049
2333 SNP_A-2276072 140025862
2334 SNP_A-2169592 140026668
2335 SNP_A-1907848 140049378
2336 SNP_A-1947597 140057101
2337 SNP_A-2182901 140057696
2338 SNP_A-1891612 140063059
2339 SNP_A-1808448 140065991
2340 SNP_A-2287305 140077842
2341 SNP_A-2174447 140097141
2342 SNP_A-1965090 140113239
2343 SNP_A-1780305 140164626
2344 SNP_A-2100539 140166036
2345 SNP_A-1941006 140178681
2346 SNP_A-1965091 140193903
2347 SNP_A-4193042 140210858
2348 SNP_A-4197837 140255466
2349 SNP_A-1829465 140260519
2350 SNP_A-2095591 140261361
2351 SNP_A-1942730 140285706
2352 SNP_A-2049271 140286265
2353 SNP_A-1965092 140293837
2354 SNP_A-4232523 140296705
2355 SNP_A-2263067 140298475
2356 SNP_A-4197168 140321776
2357 SNP_A-4229102 140337742
2358 SNP_A-2274773 140339828
2359 SNP_A-1873440 140362831
2360 SNP_A-4218935 140372420
2361 SNP_A-1816098 140374381
2362 SNP_A-2006744 140384674
2363 SNP_A-2311225 140431084
2364 SNP_A-2036929 140431153
2365 SNP_A-2156827 140461796
2366 SNP_A-2120766 140466438
2367 SNP_A-2086621 140473936
2368 SNP_A-4218601 140489344
2369 SNP_A-2072328 140502498
2370 SNP_A-2091192 140516345
2371 SNP_A-2284092 140521514
2372 SNP_A-2030850 140537605
2373 SNP_A-1923122 140538319
2374 SNP_A-2048094 140556261
2375 SNP_A-4208361 140558411
2376 SNP_A-1805321 140559033
2377 SNP_A-1965097 140569307
2378 SNP_A-1965099 140609145
2379 SNP_A-1911043 140611862
2380 SNP_A-4206708 140612165
2381 SNP_A-1842589 140642488
2382 SNP_A-2040332 140667159
2383 SNP_A-1965104 140672199
2384 SNP_A-1957070 140708533
2385 SNP_A-4208362 140711565
2386 SNP_A-2217148 140716772
2387 SNP_A-2182635 140730389
2388 SNP_A-4192588 140743456
2389 SNP_A-2300316 140749675
2390 SNP_A-1868211 140812377
2391 SNP_A-1782529 140821799
2392 SNP_A-2036629 140836079
2393 SNP_A-2197368 140858804
2394 SNP_A-1898229 140882991
2395 SNP_A-2146660 140925613
2396 SNP_A-1819678 140925946
2397 SNP_A-1922177 140947007
2398 SNP_A-4225740 140948652
2399 SNP_A-4208364 140986740
2400 SNP_A-2068218 140987256
2401 SNP_A-1946160 141001874
2402 SNP_A-4239810 141002206
2403 SNP_A-1965111 141003754
2404 SNP_A-1965112 141023068
2405 SNP_A-1799151 141023733
2406 SNP_A-2042001 141057096
2407 SNP_A-1844723 141065776
2408 SNP_A-4228509 141066570
2409 SNP_A-2160897 141071214
2410 SNP_A-1885857 141076023
2411 SNP_A-2214668 141078692
2412 SNP_A-2033121 141099297
2413 SNP_A-2075324 141172228
2414 SNP_A-1816847 141173454
2415 SNP_A-4195179 141177749
2416 SNP_A-4233135 141204367
2417 SNP_A-1819692 141209170
2418 SNP_A-4234381 141221189
2419 SNP_A-2024902 141253166
2420 SNP_A-2253376 141277246
2421 SNP_A-4225197 141289164
2422 SNP_A-2101441 141289211
2423 SNP_A-2097395 141320821
2424 SNP_A-2158554 141320855
2425 SNP_A-1965114 141322935
2426 SNP_A-1965115 141324747
2427 SNP_A-1951317 141331133
2428 SNP_A-4237495 141364082
2429 SNP_A-1859706 141375997
2430 SNP_A-4208367 141376765
2431 SNP_A-1951405 141424028
2432 SNP_A-1835926 141433533
2433 SNP_A-1938466 141434116
2434 SNP_A-1824685 141437612
2435 SNP_A-1965117 141447731
2436 SNP_A-1783672 141453773
2437 SNP_A-2175014 141455504
2438 SNP_A-2155110 141455758
2439 SNP_A-2120442 141472804
2440 SNP_A-1965120 141493371
2441 SNP_A-1936421 141495066
2442 SNP_A-2269229 141495172
2443 SNP_A-2088801 141512090
2444 SNP_A-2042313 141514179
2445 SNP_A-1899495 141515521
2446 SNP_A-1925295 141524066
2447 SNP_A-2134412 141533745
2448 SNP_A-1878050 141558330
2449 SNP_A-1796039 141565380
2450 SNP_A-1934601 141577577
2451 SNP_A-2189216 141622573
2452 SNP_A-1863082 141642315
2453 SNP_A-1812825 141702891
2454 SNP_A-2094587 141747060
2455 SNP_A-1853712 141750145
2456 SNP_A-4235329 141793778
2457 SNP_A-2234117 141794473
2458 SNP_A-1945276 141794696
2459 SNP_A-1898225 141810477
2460 SNP_A-1850684 141810963
2461 SNP_A-2292482 141824989
2462 SNP_A-2084049 141825709
2463 SNP_A-1965133 141842203
2464 SNP_A-4194038 141904010
2465 SNP_A-2006751 141937205
2466 SNP_A-1952952 141944229
2467 SNP_A-2133535 141944581
2468 SNP_A-2236814 141944795
2469 SNP_A-2028225 141945543
2470 SNP_A-4225857 141945971
2471 SNP_A-2101216 141946662
2472 SNP_A-2269020 141947034
2473 SNP_A-2185958 141950109
2474 SNP_A-1929847 141950635
2475 SNP_A-1838848 141951551
2476 SNP_A-1919118 141964497
2477 SNP_A-2219526 141965022
2478 SNP_A-2099652 141970373
2479 SNP_A-2198660 141970589
2480 SNP_A-2037239 141971786
2481 SNP_A-1881491 141991140
2482 SNP_A-1965136 142002237
2483 SNP_A-1938771 142002816
2484 SNP_A-2157050 142009616
2485 SNP_A-1798939 142009981
2486 SNP_A-1881106 142023649
2487 SNP_A-2239371 142059169
2488 SNP_A-2189996 142061477
2489 SNP_A-2290619 142096570
2490 SNP_A-4228276 142097262
2491 SNP_A-1791792 142097642
2492 SNP_A-1859400 142119649
2493 SNP_A-1965138 142125823
2494 SNP_A-1780321 142162935
2495 SNP_A-4234421 142192694
2496 SNP_A-1965140 142204999
2497 SNP_A-2145822 142205926
2498 SNP_A-1833460 142211489
2499 SNP_A-2059539 142211699
2500 SNP_A-4197658 142211894
2501 SNP_A-2192412 142212275
2502 SNP_A-2195222 142215102
2503 SNP_A-1965141 142222200
2504 SNP_A-2135344 142244569
2505 SNP_A-2085015 142256710
2506 SNP_A-1807167 142258477
2507 SNP_A-4204402 142280985
2508 SNP_A-4208369 142281762
2509 SNP_A-1965147 142283237
2510 SNP_A-1965149 142290901
2511 SNP_A-2081602 142294953
2512 SNP_A-4238169 142297234
2513 SNP_A-4208370 142298733
2514 SNP_A-2196870 142323206
2515 SNP_A-1828324 142324036
2516 SNP_A-1965150 142324741
2517 SNP_A-1815924 142340491
2518 SNP_A-2073998 142346044
2519 SNP_A-1953275 142351017
2520 SNP_A-1918392 142351144
2521 SNP_A-4208371 142352452
2522 SNP_A-1965153 142352930
2523 SNP_A-2231928 142353360
2524 SNP_A-4219119 142358098
2525 SNP_A-4208372 142360297
2526 SNP_A-2106634 142363092
2527 SNP_A-2045435 142363404
2528 SNP_A-2180060 142371205
2529 SNP_A-1881940 142371257
2530 SNP_A-2057477 142371483
2531 SNP_A-1965155 142371550
2532 SNP_A-2039833 142374599
2533 SNP_A-2172090 142377358
2534 SNP_A-2077259 142385196
2535 SNP_A-2188107 142386012
2536 SNP_A-2160590 142386408
2537 SNP_A-2058599 142386687
2538 SNP_A-1861843 142391081
2539 SNP_A-1888758 142392588
2540 SNP_A-1965156 142395682
2541 SNP_A-2089672 142403272
2542 SNP_A-2228857 142419855
2543 SNP_A-4208373 142436757
2544 SNP_A-1782810 142506871
2545 SNP_A-2199665 142518411
2546 SNP_A-2085629 142530425
2547 SNP_A-1819237 142544454
2548 SNP_A-2054782 142546764
2549 SNP_A-2117488 142567733
2550 SNP_A-2253630 142591415
2551 SNP_A-2006753 142608342
2552 SNP_A-1910724 142644708
2553 SNP_A-1805351 142661260
2554 SNP_A-4234557 142688669
2555 SNP_A-2117668 142694163
2556 SNP_A-4230364 142701524
2557 SNP_A-2268233 142710798
2558 SNP_A-2095806 142715864
2559 SNP_A-2044725 142718230
2560 SNP_A-2206679 142747058
2561 SNP_A-2054577 142747200
2562 SNP_A-2211392 142783628
2563 SNP_A-1965159 142787807
2564 SNP_A-4207082 142788121
2565 SNP_A-1895867 142790560
2566 SNP_A-1847416 142812343
2567 SNP_A-4219818 142814950
2568 SNP_A-4206734 142826808
2569 SNP_A-1936594 142858659
2570 SNP_A-2251638 142858888
2571 SNP_A-2214823 142937723
2572 SNP_A-2280723 142948092
2573 SNP_A-2260050 142984725
2574 SNP_A-1965163 142989373
2575 SNP_A-1890433 142997604
2576 SNP_A-4228538 142999998
2577 SNP_A-1916080 143001328
2578 SNP_A-2208077 143006821
2579 SNP_A-2066137 143006902
2580 SNP_A-4218244 143055064
2581 SNP_A-2245309 143069200
2582 SNP_A-4197333 143069481
2583 SNP_A-4233344 143279725
2584 SNP_A-2006755 143287875
2585 SNP_A-2311518 143288748
2586 SNP_A-2254172 143288848
2587 SNP_A-4218887 143291329
2588 SNP_A-2283240 143293370
2589 SNP_A-2122657 143294542
2590 SNP_A-1944035 143296786
2591 SNP_A-4239193 143308579
2592 SNP_A-2172835 143318973
2593 SNP_A-1877615 143368826
2594 SNP_A-2170294 143430832
2595 SNP_A-4208376 143464093
2596 SNP_A-1886192 143473225
2597 SNP_A-4217585 143474395
2598 SNP_A-2247922 143507484
2599 SNP_A-4208377 143513164
2600 SNP_A-2027918 143602907
2601 SNP_A-4208378 143669628
2602 SNP_A-4208379 143671128
2603 SNP_A-1965177 143671160
2604 SNP_A-2231151 143683081
2605 SNP_A-2106542 143687137
2606 SNP_A-4221511 143687796
2607 SNP_A-2145671 143692950
2608 SNP_A-4231481 143698073
2609 SNP_A-1965178 143698840
2610 SNP_A-4230955 143703141
2611 SNP_A-1806576 143739424
2612 SNP_A-1877330 143741307
2613 SNP_A-4221824 143755609
2614 SNP_A-2242489 143757220
2615 SNP_A-1813549 143829405
2616 SNP_A-1787705 143844082
2617 SNP_A-1961488 143844931
2618 SNP_A-1965179 143846803
2619 SNP_A-1946434 143849979
2620 SNP_A-2192274 143878204
2621 SNP_A-4199310 143884390
2622 SNP_A-2022405 143943051
2623 SNP_A-4198146 143982974
2624 SNP_A-2248342 143996988
2625 SNP_A-2094827 143999263
2626 SNP_A-2006757 144007156
2627 SNP_A-1829105 144018166
2628 SNP_A-2040781 144024866
2629 SNP_A-4229932 144025496
2630 SNP_A-2277247 144034639
2631 SNP_A-2261180 144035302
2632 SNP_A-1942277 144046027
2633 SNP_A-2006758 144049324
2634 SNP_A-2006759 144059774
2635 SNP_A-1901279 144064275
2636 SNP_A-1833627 144086743
2637 SNP_A-1965181 144120141
2638 SNP_A-1939121 144132375
2639 SNP_A-2236655 144144180
2640 SNP_A-1905696 144145078
2641 SNP_A-2305048 144158620
2642 SNP_A-1956778 144162450
2643 SNP_A-4228830 144200251
2644 SNP_A-1933452 144205606
2645 SNP_A-1806689 144273491
2646 SNP_A-2050291 144283468
2647 SNP_A-2065395 144294622
2648 SNP_A-1820111 144295364
2649 SNP_A-1849052 144298374
2650 SNP_A-4219582 144328749
2651 SNP_A-4214607 144341119
2652 SNP_A-1950647 144356100
2653 SNP_A-1829692 144372161
2654 SNP_A-1965185 144398488
2655 SNP_A-2174326 144407816
2656 SNP_A-1965186 144413583
2657 SNP_A-2083321 144533458
2658 SNP_A-1850254 144681706
2659 SNP_A-2114404 144855305
2660 SNP_A-4228982 144922536
2661 SNP_A-2175731 144932042
2662 SNP_A-2120408 144940090
2663 SNP_A-4225831 144946327
2664 SNP_A-4217348 144946591
2665 SNP_A-1853860 144947387
2666 SNP_A-1965195 144955452
2667 SNP_A-2022869 144967427
2668 SNP_A-1784007 144967564
2669 SNP_A-2278205 144971432
2670 SNP_A-1810295 144971680
2671 SNP_A-2160976 145003549
2672 SNP_A-2024608 145012733
2673 SNP_A-2258801 145013486
2674 SNP_A-2126915 145013557
2675 SNP_A-2048991 145016414
2676 SNP_A-1808806 145033754
2677 SNP_A-2275157 145041447
2678 SNP_A-2167606 145042569
2679 SNP_A-2040193 145045858
2680 SNP_A-2308213 145055990
2681 SNP_A-2187107 145056424
2682 SNP_A-2235107 145071681
2683 SNP_A-1814691 145078625
2684 SNP_A-1965200 145104989
2685 SNP_A-1919056 145295912
2686 SNP_A-2301951 145313826
2687 SNP_A-2305672 145361775
2688 SNP_A-4200258 145388883
2689 SNP_A-4144546 145410924
2690 SNP_A-2040126 145435643
2691 SNP_A-2109763 145436833
2692 SNP_A-2262147 145447257
2693 SNP_A-2111926 145447381
2694 SNP_A-4208381 145457997
2695 SNP_A-1965204 145517931
2696 SNP_A-4208382 145534902
2697 SNP_A-1965205 145536273
2698 SNP_A-1965206 145536358
2699 SNP_A-4193361 145536940
2700 SNP_A-1818974 145538187
2701 SNP_A-1809458 145538850
2702 SNP_A-1793173 145549657
2703 SNP_A-1965212 145633506
2704 SNP_A-1965213 145634553
2705 SNP_A-1898157 145762035
2706 SNP_A-1965219 145806644
2707 SNP_A-2049089 145816763
2708 SNP_A-1894237 145822988
2709 SNP_A-2260740 145831707
2710 SNP_A-2219927 145834662
2711 SNP_A-1823407 145834863
2712 SNP_A-4231952 145835488
2713 SNP_A-1956293 145836117
2714 SNP_A-1802945 145839406
2715 SNP_A-2188615 145845693
2716 SNP_A-2025012 145855251
2717 SNP_A-4195734 145862922
2718 SNP_A-4234070 145882971
2719 SNP_A-1965222 145940628
2720 SNP_A-2039188 146063929
2721 SNP_A-2289889 146064507
2722 SNP_A-4208386 146068506
2723 SNP_A-1965226 146071926
2724 SNP_A-4208387 146144501
2725 SNP_A-1965227 146157738
2726 SNP_A-4196363 146171384
2727 SNP_A-4194113 146188511
2728 SNP_A-1965230 146220514
2729 SNP_A-1965231 146221152
2730 SNP_A-2171808 146233229
2731 SNP_A-2264586 146233281
2732 SNP_A-4223831 146235844
2733 SNP_A-2023593 146238557
2734 SNP_A-2278051 146298722
2735 SNP_A-2056603 146300782
2736 SNP_A-4208388 146374072
2737 SNP_A-1965234 146382727
2738 SNP_A-1965235 146383228
2739 SNP_A-1965236 146399987
2740 SNP_A-1823192 146404405
2741 SNP_A-4230558 146406451
2742 SNP_A-1805045 146488975
2743 SNP_A-1965237 146517837
2744 SNP_A-4205509 146545994
2745 SNP_A-1842063 146628113
2746 SNP_A-2256196 146629698
2747 SNP_A-4208391 146648020
2748 SNP_A-1917254 146655663
2749 SNP_A-1965243 146720671
2750 SNP_A-2149920 146731055
2751 SNP_A-1965245 146825158
2752 SNP_A-2189691 146832784
2753 SNP_A-2006763 146940186
2754 SNP_A-2006764 146954831
2755 SNP_A-2168885 147068193
2756 SNP_A-2006765 147072797
2757 SNP_A-1879026 147154250
2758 SNP_A-2236443 147171619
2759 SNP_A-1791323 147181665
2760 SNP_A-4232378 147182191
2761 SNP_A-1923377 147293495
2762 SNP_A-1965246 147332819
2763 SNP_A-1870744 147333308
2764 SNP_A-2165300 147402478
2765 SNP_A-4204992 147417602
2766 SNP_A-2189299 147418379
2767 SNP_A-2057160 147423588
2768 SNP_A-1965247 147462063
2769 SNP_A-1965251 147534516
2770 SNP_A-1931055 147543380
2771 SNP_A-2122731 147543776
2772 SNP_A-4221635 147558262
2773 SNP_A-2194696 147574572
2774 SNP_A-2060930 147633073
2775 SNP_A-4239370 147821187
2776 SNP_A-2066297 147823549
2777 SNP_A-2087445 147854552
2778 SNP_A-4208394 147874884
2779 SNP_A-1811056 147876031
2780 SNP_A-2168354 147879997
2781 SNP_A-4208395 147926228
2782 SNP_A-2110897 147959334
2783 SNP_A-2307006 148004334
2784 SNP_A-1848298 148019787
2785 SNP_A-1965257 148033178
2786 SNP_A-4224672 148038283
2787 SNP_A-2163200 148040560
2788 SNP_A-2136657 148043388
2789 SNP_A-1840567 148085907
2790 SNP_A-1865477 148097181
2791 SNP_A-4230309 148097239
2792 SNP_A-4239131 148106340
2793 SNP_A-2139014 148107090
2794 SNP_A-1871638 148141608
2795 SNP_A-4239330 148177961
2796 SNP_A-2215132 148199372
2797 SNP_A-2166013 148200533
2798 SNP_A-4219848 148236536
2799 SNP_A-1965268 148247215
2800 SNP_A-1965269 148247670
2801 SNP_A-1965271 148254761
2802 SNP_A-1885323 148271959
2803 SNP_A-4195713 148278501
2804 SNP_A-4208397 148327998
2805 SNP_A-1936900 148328624
2806 SNP_A-1921459 148335224
2807 SNP_A-1943405 148336216
2808 SNP_A-2246252 148420435
2809 SNP_A-2135232 148426123
2810 SNP_A-2137287 148471295
2811 SNP_A-4225435 148473138
2812 SNP_A-1965277 148506013
2813 SNP_A-1965279 148542250
2814 SNP_A-1965280 148546122
2815 SNP_A-2221759 148556017
2816 SNP_A-2052237 148588707
2817 SNP_A-4197741 148588983
2818 SNP_A-2102158 148589802
2819 SNP_A-2307868 148590543
2820 SNP_A-1902578 148592113
2821 SNP_A-1796160 148599672
2822 SNP_A-1965281 148607005
2823 SNP_A-4208398 148706201
2824 SNP_A-4208399 148706212
2825 SNP_A-4199138 148732174
2826 SNP_A-2207517 148757669
2827 SNP_A-1898459 148790414
2828 SNP_A-1886044 148810333
2829 SNP_A-2107105 148810885
2830 SNP_A-2133960 148867828
2831 SNP_A-2076806 148927368
2832 SNP_A-2290888 149068823
2833 SNP_A-1853451 149124709
2834 SNP_A-1951921 149126538
2835 SNP_A-4195448 149137077
2836 SNP_A-1856072 149154681
2837 SNP_A-1881339 149159340
2838 SNP_A-1855088 149192207
2839 SNP_A-1965288 149226131
2840 SNP_A-2156192 149301059
2841 SNP_A-1965289 149325167
2842 SNP_A-2006774 149539190
2843 SNP_A-2006775 149558655
2844 SNP_A-2217511 149596430
2845 SNP_A-1850872 149600091
2846 SNP_A-4207299 149623181
2847 SNP_A-2120138 149628259
2848 SNP_A-2145826 149628482
2849 SNP_A-1965332 149641023
2850 SNP_A-2061381 149646857
2851 SNP_A-2137415 149648024
2852 SNP_A-2132164 149648466
2853 SNP_A-2169947 149649574
2854 SNP_A-2290059 149707988
2855 SNP_A-2164525 149708070
2856 SNP_A-1965328 149713201
2857 SNP_A-2065551 149714409
2858 SNP_A-2080707 149714932
2859 SNP_A-2167767 149715203
2860 SNP_A-1965326 149717867
2861 SNP_A-1965325 149718224
2862 SNP_A-1965322 149760959
2863 SNP_A-1965320 149766158
2864 SNP_A-1965319 149767614
2865 SNP_A-4208412 149780107
2866 SNP_A-1844922 149871866
2867 SNP_A-1833322 149901271
2868 SNP_A-2209840 149902248
2869 SNP_A-1942239 149903648
2870 SNP_A-2141604 149914315
2871 SNP_A-2248861 149950736
2872 SNP_A-1951734 149986320
2873 SNP_A-2006780 149989530
2874 SNP_A-1929618 149999154
2875 SNP_A-1956887 150030492
2876 SNP_A-1810845 150037158
2877 SNP_A-2252109 150052505
2878 SNP_A-1965312 150054116
2879 SNP_A-2313197 150086265
2880 SNP_A-4231043 150102096
2881 SNP_A-2096214 150105464
2882 SNP_A-1882672 150108354
2883 SNP_A-1956403 150131998
2884 SNP_A-2006781 150154329
2885 SNP_A-2104133 150159074
2886 SNP_A-2064437 150165870
2887 SNP_A-1941445 150175275
2888 SNP_A-1965310 150228204
2889 SNP_A-4227409 150235072
2890 SNP_A-1965307 150240899
2891 SNP_A-4208408 150308955
2892 SNP_A-4224159 150314448
2893 SNP_A-2206781 150314581
2894 SNP_A-2282446 150338207
2895 SNP_A-2236424 150342897
2896 SNP_A-4219214 150343606
2897 SNP_A-1825016 150343780
2898 SNP_A-1884819 150346590
2899 SNP_A-2198055 150364679
2900 SNP_A-1965304 150376502
2901 SNP_A-1915118 150379499
2902 SNP_A-4208407 150438041
2903 SNP_A-1965301 150450713
2904 SNP_A-4208406 150463072
2905 SNP_A-1965300 150473735
2906 SNP_A-4205158 150480533
2907 SNP_A-4196501 150495796
2908 SNP_A-1965298 150503657
2909 SNP_A-1934839 150522635
2910 SNP_A-1965297 150537079
2911 SNP_A-4207343 150551318
2912 SNP_A-4226768 150593688
2913 SNP_A-2050532 150619405
2914 SNP_A-4224517 150665766
2915 SNP_A-2104630 150674330
2916 SNP_A-4199710 150685895
2917 SNP_A-1800814 150686236
2918 SNP_A-2288415 150694011
2919 SNP_A-4208401 150699615
2920 SNP_A-1965292 150699986
2921 SNP_A-1883596 150703199
2922 SNP_A-2255254 150733528
2923 SNP_A-1965291 150749913
2924 SNP_A-1911642 150771972
2925 SNP_A-1965290 150779161
2926 SNP_A-1830608 150781979
2927 SNP_A-2169758 150790885
2928 SNP_A-2200232 150909859
2929 SNP_A-2170594 150912166
2930 SNP_A-2282176 150927335
2931 SNP_A-1951178 150935324
2932 SNP_A-1832952 150953409
2933 SNP_A-2063873 150987086
2934 SNP_A-1965337 151035108
2935 SNP_A-2125817 151043894
2936 SNP_A-4205266 151061298
2937 SNP_A-1824483 151079384
2938 SNP_A-1965339 151082695
2939 SNP_A-2289358 151082764
2940 SNP_A-4208416 151175489
2941 SNP_A-1811620 151181648
2942 SNP_A-2274764 151200718
2943 SNP_A-1965348 151205632
2944 SNP_A-1965352 151320708
2945 SNP_A-1931830 151334671
2946 SNP_A-2198672 151343228
2947 SNP_A-1965354 151356522
2948 SNP_A-2311008 151375954
2949 SNP_A-1884078 151376151
2950 SNP_A-2132012 151378138
2951 SNP_A-2189895 151382117
2952 SNP_A-4221857 151382185
2953 SNP_A-2266829 151395844
2954 SNP_A-4197751 151406403
2955 SNP_A-1895269 151409638
2956 SNP_A-2078210 151420518
2957 SNP_A-1888459 151420639
2958 SNP_A-2313674 151423126
2959 SNP_A-2186139 151447594
2960 SNP_A-2242476 151447825
2961 SNP_A-2118994 151449016
2962 SNP_A-1965356 151449450
2963 SNP_A-2288182 151462149
2964 SNP_A-2217485 151463224
2965 SNP_A-2198780 151464691
2966 SNP_A-2290484 151486899
2967 SNP_A-2105517 151511036
2968 SNP_A-2256406 151511090
2969 SNP_A-2125203 151541753
2970 SNP_A-1901978 151581707
2971 SNP_A-4208419 151581931
2972 SNP_A-2080294 151610847
2973 SNP_A-1865867 151610976
2974 SNP_A-2299847 151618915
2975 SNP_A-2110919 151619136
2976 SNP_A-4233042 151626854
2977 SNP_A-2178925 151627682
2978 SNP_A-1907957 151650484
2979 SNP_A-2213492 151650622
2980 SNP_A-2054662 151654395
2981 SNP_A-2272842 151654771
2982 SNP_A-1831014 151671237
2983 SNP_A-2285574 151671347
2984 SNP_A-2122706 151671421
2985 SNP_A-2262743 151701176
2986 SNP_A-2171511 151743956
2987 SNP_A-1804676 151747388
2988 SNP_A-4216223 151768479
2989 SNP_A-2171928 151780593
2990 SNP_A-2222785 151842395
2991 SNP_A-2254724 151853012
2992 SNP_A-1965386 151862171
2993 SNP_A-1938575 151918328
2994 SNP_A-1965387 151918889
2995 SNP_A-4208421 151918959
2996 SNP_A-1965388 151918988
2997 SNP_A-1965389 151919049
2998 SNP_A-2293849 151939195
2999 SNP_A-2227925 151939540
3000 SNP_A-2056620 151988611
3001 SNP_A-1946978 151996077
3002 SNP_A-2259347 151996143
3003 SNP_A-4199144 152015143
3004 SNP_A-4220873 152031332
3005 SNP_A-4205511 152033035
3006 SNP_A-2190251 152039991
3007 SNP_A-1859106 152047235
3008 SNP_A-2226663 152090141
3009 SNP_A-2113061 152090445
3010 SNP_A-2191320 152104687
3011 SNP_A-1838705 152110417
3012 SNP_A-1965395 152124782
3013 SNP_A-1920764 152130183
3014 SNP_A-1797605 152225077
3015 SNP_A-2150956 152274679
3016 SNP_A-1797274 152282530
3017 SNP_A-2056474 152306061
3018 SNP_A-2174958 152333270
3019 SNP_A-2087190 152366095
3020 SNP_A-2142390 152400075
3021 SNP_A-1855002 152428276
3022 SNP_A-2150504 152450230
3023 SNP_A-1965399 152512421
3024 SNP_A-4235633 152525439
3025 SNP_A-4193233 152568238
3026 SNP_A-2284064 152578170
3027 SNP_A-2284782 152587594
3028 SNP_A-2199002 152614675
3029 SNP_A-2262331 152654850
3030 SNP_A-2075760 152659379
3031 SNP_A-2256986 152659833
3032 SNP_A-2064429 152688179
3033 SNP_A-2134760 152689526
3034 SNP_A-1959616 152708583
3035 SNP_A-2267930 152712499
3036 SNP_A-4218023 152752738
3037 SNP_A-2205502 152792143
3038 SNP_A-1965403 152799217
3039 SNP_A-1887754 152835160
3040 SNP_A-1935408 152861251
3041 SNP_A-1912096 152916959
3042 SNP_A-1848032 152921318
3043 SNP_A-4231697 152927260
3044 SNP_A-1965407 152930082
3045 SNP_A-2147358 152936814
3046 SNP_A-1843087 152959722
3047 SNP_A-2143335 152982132
3048 SNP_A-2145110 152996148
3049 SNP_A-2167563 153005823
3050 SNP_A-1878799 153013242
3051 SNP_A-4217386 153023175
3052 SNP_A-1965411 153082121
3053 SNP_A-2310045 153086085
3054 SNP_A-2021017 153086232
3055 SNP_A-4207737 153086705
3056 SNP_A-4223103 153086898
3057 SNP_A-1905185 153102193
3058 SNP_A-1965413 153146684
3059 SNP_A-1965414 153146906
3060 SNP_A-4208425 153147303
3061 SNP_A-4208426 153147664
3062 SNP_A-1942192 153154459
3063 SNP_A-1965419 153181767
3064 SNP_A-1965420 153182040
3065 SNP_A-1851689 153195011
3066 SNP_A-2194475 153201011
3067 SNP_A-2263370 153201156
3068 SNP_A-2024466 153201532
3069 SNP_A-2281626 153231102
3070 SNP_A-2055374 153231209
3071 SNP_A-2054640 153233532
3072 SNP_A-2157738 153339251
3073 SNP_A-2163059 153356905
3074 SNP_A-1920668 153391842
3075 SNP_A-2154496 153421299
3076 SNP_A-2084961 153436438
3077 SNP_A-1965423 153451985
3078 SNP_A-2110998 153452508
3079 SNP_A-1937254 153468851
3080 SNP_A-1781384 153480611
3081 SNP_A-4208429 153513190
3082 SNP_A-1897717 153519257
3083 SNP_A-2006789 153522479
3084 SNP_A-4237042 153539181
3085 SNP_A-2046955 153590298
3086 SNP_A-4197342 153623910
3087 SNP_A-1965430 153629300
3088 SNP_A-1905144 153638312
3089 SNP_A-1886361 153665310
3090 SNP_A-4232538 153702110
3091 SNP_A-2265807 153733947
3092 SNP_A-1914279 153736668
3093 SNP_A-1803089 153738991
3094 SNP_A-2195525 153739077
3095 SNP_A-2275999 153739928
3096 SNP_A-1875644 153740091
3097 SNP_A-2033711 153769067
3098 SNP_A-4194680 153769239
3099 SNP_A-1965432 153782102
3100 SNP_A-4208430 153792963
3101 SNP_A-1965435 153793274
3102 SNP_A-2103084 153801027
3103 SNP_A-4229799 153862593
3104 SNP_A-2048293 153873498
3105 SNP_A-1844759 153932192
3106 SNP_A-2031795 153936590
3107 SNP_A-1965437 153943585
3108 SNP_A-2216693 154026299
3109 SNP_A-2188045 154053313
3110 SNP_A-1847567 154081012
3111 SNP_A-4216683 154083120
3112 SNP_A-2033540 154083302
3113 SNP_A-4208431 154085999
3114 SNP_A-2031904 154113326
3115 SNP_A-2235265 154148398
3116 SNP_A-1965442 154164554
3117 SNP_A-4201765 154166461
3118 SNP_A-2302131 154166565
3119 SNP_A-1795283 154186896
3120 SNP_A-1965443 154187281
3121 SNP_A-2046270 154189410
3122 SNP_A-2086677 154199759
3123 SNP_A-2072349 154219695
3124 SNP_A-1895244 154220795
3125 SNP_A-2273170 154221196
3126 SNP_A-1965444 154223932
3127 SNP_A-1965446 154227523
3128 SNP_A-1965447 154227694
3129 SNP_A-4218605 154254459
3130 SNP_A-2162494 154259306
3131 SNP_A-1924985 154275944
3132 SNP_A-2075135 154277003
3133 SNP_A-4197410 154301016
3134 SNP_A-2258406 154301691
3135 SNP_A-4217412 154322360
3136 SNP_A-1965450 154358092
3137 SNP_A-1965451 154358304
3138 SNP_A-1965453 154362431
3139 SNP_A-1924555 154371172
3140 SNP_A-2026161 154379656
3141 SNP_A-1959153 154379702
3142 SNP_A-4208433 154391574
3143 SNP_A-2163775 154394658
3144 SNP_A-1965455 154399618
3145 SNP_A-1797911 154423817
3146 SNP_A-2043000 154435677
3147 SNP_A-4219197 154440039
3148 SNP_A-1922211 154440383
3149 SNP_A-1831735 154454360
3150 SNP_A-2037468 154455693
3151 SNP_A-1938518 154456121
3152 SNP_A-2214032 154460548
3153 SNP_A-2279720 154467590
3154 SNP_A-1965456 154483891
3155 SNP_A-2152243 154516856
3156 SNP_A-1829553 154534767
3157 SNP_A-2233789 154539260
3158 SNP_A-1935659 154539580
3159 SNP_A-4240915 154545049
3160 SNP_A-4201653 154545327
3161 SNP_A-2295123 154550908
3162 SNP_A-2256068 154569594
3163 SNP_A-2232211 154590982
3164 SNP_A-1911990 154591358
3165 SNP_A-2056579 154597766
3166 SNP_A-1948834 154598055
3167 SNP_A-2287273 154634462
3168 SNP_A-1792391 154637728
3169 SNP_A-1831820 154640404
3170 SNP_A-2224511 154670000
3171 SNP_A-2187050 154671423
3172 SNP_A-4219918 154699179
3173 SNP_A-4222705 154725062
3174 SNP_A-2045212 154725671
3175 SNP_A-4199446 154729852
3176 SNP_A-2078887 154735693
3177 SNP_A-1965463 154736805
3178 SNP_A-4223065 154801229
3179 SNP_A-2059745 154879103
3180 SNP_A-1869696 154893023
3181 SNP_A-4208434 154896769
3182 SNP_A-4199685 154922598
3183 SNP_A-1943870 154947881
3184 SNP_A-2121551 154950270
3185 SNP_A-1965467 154971247
3186 SNP_A-2161351 154980699
3187 SNP_A-2006792 154983271
3188 SNP_A-1965468 154987283
3189 SNP_A-2076102 154990043
3190 SNP_A-2307947 155015863
3191 SNP_A-2170230 155027154
3192 SNP_A-4192520 155030942
3193 SNP_A-4199603 155031524
3194 SNP_A-2195762 155056468
3195 SNP_A-1826318 155067217
3196 SNP_A-1965472 155070668
3197 SNP_A-4219020 155080308
3198 SNP_A-4208435 155191183
3199 SNP_A-4234586 155207709
3200 SNP_A-4208436 155245924
3201 SNP_A-2210245 155249150
3202 SNP_A-1965476 155283806
3203 SNP_A-1965477 155289884
3204 SNP_A-4195825 155356065
3205 SNP_A-2024167 155358225
3206 SNP_A-1951815 155358370
3207 SNP_A-4208437 155359446
3208 SNP_A-1965479 155359617
3209 SNP_A-2303060 155363554
3210 SNP_A-1965480 155369046
3211 SNP_A-1965481 155378449
3212 SNP_A-4208438 155392419
3213 SNP_A-1894771 155393324
3214 SNP_A-2006795 155397929
3215 SNP_A-2066826 155403085
3216 SNP_A-1878134 155411014
3217 SNP_A-1853817 155411804
3218 SNP_A-4194091 155526470
3219 SNP_A-1808227 155536395
3220 SNP_A-2282744 155546288
3221 SNP_A-4216477 155568674
3222 SNP_A-4198859 155569194
3223 SNP_A-2023814 155585224
3224 SNP_A-1924589 155618711
3225 SNP_A-2097763 155646182
3226 SNP_A-1895120 155654905
3227 SNP_A-1814208 155675732
3228 SNP_A-1965484 155702360
3229 SNP_A-4200153 155715023
3230 SNP_A-2236624 155727907
3231 SNP_A-1798663 155732162
3232 SNP_A-1914715 155732189
3233 SNP_A-2304710 155775061
3234 SNP_A-2101024 155778244
3235 SNP_A-4199543 155783170
3236 SNP_A-2149491 155789325
3237 SNP_A-1965487 155795855
3238 SNP_A-2149117 155870638
3239 SNP_A-2252406 155871232
3240 SNP_A-2036062 155871298
3241 SNP_A-4193652 155891735
3242 SNP_A-2039412 155938132
3243 SNP_A-2172940 155957632
3244 SNP_A-4205275 155961356
3245 SNP_A-2097943 155963884
3246 SNP_A-2294126 156000172
3247 SNP_A-1844021 156000195
3248 SNP_A-1852734 156000216
3249 SNP_A-1884550 156041364
3250 SNP_A-1881716 156049879
3251 SNP_A-2068756 156052319
3252 SNP_A-2106962 156055027
3253 SNP_A-2101003 156059395
3254 SNP_A-1904653 156059439
3255 SNP_A-2042170 156063775
3256 SNP_A-1965489 156065011
3257 SNP_A-1965490 156099136
3258 SNP_A-1871945 156112114
3259 SNP_A-2054653 156117500
3260 SNP_A-2142560 156141511
3261 SNP_A-1965492 156142336
3262 SNP_A-2081107 156157885
3263 SNP_A-1913686 156157927
3264 SNP_A-4203642 156159367
3265 SNP_A-1958220 156170152
3266 SNP_A-4240808 156171707
3267 SNP_A-1908820 156173753
3268 SNP_A-4202806 156174649
3269 SNP_A-1965494 156179042
3270 SNP_A-1965495 156179222
3271 SNP_A-2029020 156192075
3272 SNP_A-2071553 156210859
3273 SNP_A-1864945 156232894
3274 SNP_A-1900557 156233052
3275 SNP_A-2313967 156233635
3276 SNP_A-2091478 156268646
3277 SNP_A-4208439 156292692
3278 SNP_A-2284525 156339889
3279 SNP_A-4199001 156340587
3280 SNP_A-2176386 156378369
3281 SNP_A-2209652 156384316
3282 SNP_A-1847650 156419323
3283 SNP_A-2290952 156419686
3284 SNP_A-1824820 156419907
3285 SNP_A-2234412 156419958
3286 SNP_A-4226040 156476956
3287 SNP_A-2160462 156482278
3288 SNP_A-2132187 156493384
3289 SNP_A-1814410 156508584
3290 SNP_A-1865826 156525957
3291 SNP_A-4214609 156537450
3292 SNP_A-1965499 156569268
3293 SNP_A-1965500 156596746
3294 SNP_A-1965502 156626081
3295 SNP_A-2286568 156627584
3296 SNP_A-4208441 156640947
3297 SNP_A-4194839 156657671
3298 SNP_A-4194477 156698566
3299 SNP_A-1965503 156704128
3300 SNP_A-4198751 156738975
3301 SNP_A-4208443 156743210
3302 SNP_A-2292417 156749019
3303 SNP_A-4197272 156764148
3304 SNP_A-4227078 156769851
3305 SNP_A-4200447 156875018
3306 SNP_A-2025366 156877056
3307 SNP_A-2086364 156877951
3308 SNP_A-4235793 156905829
3309 SNP_A-1965504 156941788
3310 SNP_A-4234958 156953040
3311 SNP_A-1933781 156972295
3312 SNP_A-1810393 156983468
3313 SNP_A-1881914 157023994
3314 SNP_A-2112351 157050688
3315 SNP_A-2306629 157076499
3316 SNP_A-1844906 157092191
3317 SNP_A-1783214 157095965
3318 SNP_A-4227633 157100870
3319 SNP_A-1900587 157109074
3320 SNP_A-1965508 157135568
3321 SNP_A-2132664 157140001
3322 SNP_A-2006800 157149910
3323 SNP_A-2159142 157159187
3324 SNP_A-2262484 157173016
3325 SNP_A-1876401 157196523
3326 SNP_A-2044411 157214017
3327 SNP_A-1864317 157214357
3328 SNP_A-4239427 157240795
3329 SNP_A-1809264 157273060
3330 SNP_A-2071230 157273438
3331 SNP_A-2023664 157284585
3332 SNP_A-2032980 157296675
3333 SNP_A-1938454 157311862
3334 SNP_A-1908597 157312198
3335 SNP_A-1794448 157359026
3336 SNP_A-2222773 157445088
3337 SNP_A-2286886 157462220
3338 SNP_A-1830767 157472109
3339 SNP_A-2252758 157490097
3340 SNP_A-2285514 157521184
3341 SNP_A-1845336 157533976
3342 SNP_A-1965514 157599443
3343 SNP_A-1965515 157600114
3344 SNP_A-2297675 157713166
3345 SNP_A-4219623 157715283
3346 SNP_A-1965516 157723849
3347 SNP_A-2024276 157780046
3348 SNP_A-1955018 157801975
3349 SNP_A-1891133 157825546
3350 SNP_A-2242773 157825651
3351 SNP_A-1904406 157826870
3352 SNP_A-2161280 157991956
3353 SNP_A-1899294 157994901
3354 SNP_A-1880636 157997784
3355 SNP_A-2157207 158023875
3356 SNP_A-4222671 158054512
3357 SNP_A-1871539 158054656
3358 SNP_A-4240357 158086131
3359 SNP_A-1861334 158099277
3360 SNP_A-2122668 158101266
3361 SNP_A-2032392 158103325
3362 SNP_A-4230338 158117377
3363 SNP_A-4238726 158183786
3364 SNP_A-4200589 158251028
3365 SNP_A-2200967 158257988
3366 SNP_A-4193003 158314390
3367 SNP_A-2038456 158342051
3368 SNP_A-1965524 158347486
3369 SNP_A-2155215 158362537
3370 SNP_A-1914383 158489483
3371 SNP_A-2255013 158509980
3372 SNP_A-1861178 158518681
3373 SNP_A-2304305 158527677
3374 SNP_A-1789880 158554815
3375 SNP_A-1831180 158563074
3376 SNP_A-2225559 158603133
3377 SNP_A-4231052 158737576
3378 SNP_A-1965538 158794281
3379 SNP_A-1939271 158794771
3380 SNP_A-1940379 158806748
3381 SNP_A-1965540 158831970
3382 SNP_A-2314053 158834496
3383 SNP_A-1955965 158836843
3384 SNP_A-4196973 158842134
3385 SNP_A-1886946 158872594
3386 SNP_A-2253302 158898786
3387 SNP_A-2262233 158957987
3388 SNP_A-4207019 158971891
3389 SNP_A-2192469 158982695
3390 SNP_A-2279455 159020979
3391 SNP_A-1850689 159066012
3392 SNP_A-2244955 159098562
3393 SNP_A-1786595 159099329
3394 SNP_A-2151440 159137652
3395 SNP_A-2078680 159139514
3396 SNP_A-2077949 159144948
3397 SNP_A-1965543 159155564
3398 SNP_A-1965544 159163035
3399 SNP_A-4200986 159174395
3400 SNP_A-4192607 159204636
3401 SNP_A-2082508 159208949
3402 SNP_A-1965546 159210779
3403 SNP_A-1860624 159214299
3404 SNP_A-1940664 159219409
3405 SNP_A-2209097 159232049
3406 SNP_A-2170664 159234176
3407 SNP_A-2129072 159240155
3408 SNP_A-2176705 159250650
3409 SNP_A-1949038 159250935
3410 SNP_A-2030859 159251274
3411 SNP_A-2237573 159276063
3412 SNP_A-2006802 159277098
3413 SNP_A-2286324 159279386
3414 SNP_A-2045262 159297215
3415 SNP_A-2155035 159297721
3416 SNP_A-1902202 159301081
3417 SNP_A-1794665 159301640
3418 SNP_A-4208448 159325180
3419 SNP_A-1787155 159325819
3420 SNP_A-4239239 159372949
3421 SNP_A-2311966 159378695
3422 SNP_A-2006803 159483039
3423 SNP_A-2113959 159494186
3424 SNP_A-4236059 159587172
3425 SNP_A-4208449 159591178
3426 SNP_A-2192632 159596957
3427 SNP_A-1841147 159600573
3428 SNP_A-2232360 159621748
3429 SNP_A-2248578 159674294
3430 SNP_A-2196124 159675759
3431 SNP_A-2271066 159683762
3432 SNP_A-2257152 159685679
3433 SNP_A-1909039 159744649
3434 SNP_A-4214613 159756543
3435 SNP_A-1965558 159760977
3436 SNP_A-1860160 159769463
3437 SNP_A-4220246 159780597
3438 SNP_A-1923738 159780909
3439 SNP_A-2217523 159781041
3440 SNP_A-1868475 159781281
3441 SNP_A-2158064 159797039
3442 SNP_A-4219350 159803332
3443 SNP_A-2275916 159804633
3444 SNP_A-2148207 159815048
3445 SNP_A-2058517 159815318
3446 SNP_A-2242687 159826206
3447 SNP_A-4198713 159872433
3448 SNP_A-1840453 159872962
3449 SNP_A-2219853 159883240
3450 SNP_A-1965566 159927798
3451 SNP_A-1965567 159927927
3452 SNP_A-1965568 159928410
3453 SNP_A-2131778 159928991
3454 SNP_A-4229216 159955321
3455 SNP_A-1923941 159956005
3456 SNP_A-4196099 159967504
3457 SNP_A-2081627 160008921
3458 SNP_A-2037686 160021157
3459 SNP_A-1797340 160051321
3460 SNP_A-1965573 160094506
3461 SNP_A-1954969 160094769
3462 SNP_A-1788134 160111646
3463 SNP_A-2305026 160136369
3464 SNP_A-2258655 160138373
3465 SNP_A-2081159 160149990
3466 SNP_A-2034177 160150311
3467 SNP_A-2006809 160174902
3468 SNP_A-2314607 160199921
3469 SNP_A-4236598 160200088
3470 SNP_A-1965576 160232842
3471 SNP_A-2163246 160253615
3472 SNP_A-4229705 160280749
3473 SNP_A-4225901 160334868
3474 SNP_A-1920235 160335144
3475 SNP_A-2024020 160335226
3476 SNP_A-2263531 160345570
3477 SNP_A-2177832 160363949
3478 SNP_A-2035964 160371924
3479 SNP_A-1918175 160396597
3480 SNP_A-1829661 160416692
3481 SNP_A-1948719 160416891
3482 SNP_A-2094744 160442260
3483 SNP_A-1965580 160442968
3484 SNP_A-4208451 160443254
3485 SNP_A-2268465 160477834
3486 SNP_A-1847269 160481745
3487 SNP_A-1854831 160488749
3488 SNP_A-2308380 160488877
3489 SNP_A-2252788 160499020
3490 SNP_A-1956561 160501661
3491 SNP_A-1965582 160516560
3492 SNP_A-1843723 160519430
3493 SNP_A-1965586 160547587
3494 SNP_A-2160758 160549385
3495 SNP_A-2307643 160550074
3496 SNP_A-2204686 160551289
3497 SNP_A-1805568 160553828
3498 SNP_A-4239642 160553967
3499 SNP_A-2246104 160575799
3500 SNP_A-2043511 160575827
3501 SNP_A-2141595 160594118
3502 SNP_A-2214709 160599255
3503 SNP_A-4238602 160615177
3504 SNP_A-1878545 160616115
3505 SNP_A-1797350 160620898
3506 SNP_A-4196696 160621464
3507 SNP_A-2272048 160621517
3508 SNP_A-2257788 160621939
3509 SNP_A-2183432 160622402
3510 SNP_A-1794544 160622786
3511 SNP_A-1869327 160623352
3512 SNP_A-4195357 160661295
3513 SNP_A-1952553 160687226
3514 SNP_A-1834304 160687364
3515 SNP_A-2193837 160695854
3516 SNP_A-4223190 160697542
3517 SNP_A-4234243 160762994
3518 SNP_A-2129971 160763561
3519 SNP_A-1965588 160772831
3520 SNP_A-2164891 160832428
3521 SNP_A-2215232 160844902
3522 SNP_A-2252708 160845236
3523 SNP_A-1948439 160871627
3524 SNP_A-2237634 160879700
3525 SNP_A-4207519 160882939
3526 SNP_A-1812019 160884382
3527 SNP_A-4235760 160891041
3528 SNP_A-2269891 160892410
3529 SNP_A-4203504 160901051
3530 SNP_A-1835938 160917573
3531 SNP_A-2041997 160918034
3532 SNP_A-4201683 160944523
3533 SNP_A-2272200 160967528
3534 SNP_A-1804739 160967931
3535 SNP_A-2042934 160996428
3536 SNP_A-4239962 161023622
3537 SNP_A-1881190 161037890
3538 SNP_A-4214614 161054693
3539 SNP_A-1921040 161067914
3540 SNP_A-1953683 161133903
3541 SNP_A-1796855 161134051
3542 SNP_A-1789780 161206111
3543 SNP_A-2006811 161242897
3544 SNP_A-2023539 161308421
3545 SNP_A-2066859 161351535
3546 SNP_A-1813351 161369490
3547 SNP_A-2147536 161394360
3548 SNP_A-1872134 161401156
3549 SNP_A-2235444 161401416
3550 SNP_A-2039873 161413949
3551 SNP_A-1965599 161422975
3552 SNP_A-1965600 161423109
3553 SNP_A-4195142 161431125
3554 SNP_A-4208455 161433769
3555 SNP_A-2151928 161434715
3556 SNP_A-2312146 161435957
3557 SNP_A-2307185 161443744
3558 SNP_A-2137591 161450297
3559 SNP_A-2195028 161453483
3560 SNP_A-1965602 161456738
3561 SNP_A-4208456 161457466
3562 SNP_A-4224306 161465519
3563 SNP_A-4218782 161465810
3564 SNP_A-1965604 161473927
3565 SNP_A-1965605 161476151
3566 SNP_A-1826087 161492441
3567 SNP_A-2133045 161506079
3568 SNP_A-1893582 161513963
3569 SNP_A-1898266 161522611
3570 SNP_A-2253723 161523448
3571 SNP_A-1950618 161524066
3572 SNP_A-2274237 161593128
3573 SNP_A-2136255 161593878
3574 SNP_A-1965606 161609896
3575 SNP_A-2223803 161619910
3576 SNP_A-1841585 161625060
3577 SNP_A-2119005 161625091
3578 SNP_A-1869021 161625333
3579 SNP_A-4208457 161625438
3580 SNP_A-2232569 161635818
3581 SNP_A-2172811 161636229
3582 SNP_A-2089932 161688128
3583 SNP_A-2311763 161696729
3584 SNP_A-2109562 161715676
3585 SNP_A-4230359 161720381
3586 SNP_A-2185744 161730903
3587 SNP_A-1950419 161740908
3588 SNP_A-1928757 161806401
3589 SNP_A-2169078 161829280
3590 SNP_A-1965611 161884290
3591 SNP_A-2158441 161907239
3592 SNP_A-2234047 161923340
3593 SNP_A-2309429 161966951
3594 SNP_A-2140021 161972090
3595 SNP_A-2287875 161972461
3596 SNP_A-4239367 161985227
3597 SNP_A-2216821 162053439
3598 SNP_A-2100701 162120243
3599 SNP_A-1965615 162170455
3600 SNP_A-4235653 162183847
3601 SNP_A-4238246 162183863
3602 SNP_A-2030105 162220542
3603 SNP_A-1884700 162271799
3604 SNP_A-1946586 162275182
3605 SNP_A-2025905 162294794
3606 SNP_A-4195261 162330531
3607 SNP_A-2172968 162360504
3608 SNP_A-1884155 162372258
3609 SNP_A-1965616 162400446
3610 SNP_A-4206053 162444616
3611 SNP_A-2299333 162488204
3612 SNP_A-1849486 162538148
3613 SNP_A-1822539 162559259
3614 SNP_A-1907160 162559393
3615 SNP_A-2086892 162566569
3616 SNP_A-2261238 162577104
3617 SNP_A-1824972 162577449
3618 SNP_A-2217544 162582416
3619 SNP_A-2297627 162594135
3620 SNP_A-2176116 162609573
3621 SNP_A-4194634 162680616
3622 SNP_A-4225309 162680631
3623 SNP_A-1876213 162915726
3624 SNP_A-1942454 162921969
3625 SNP_A-1965626 163133420
3626 SNP_A-2170667 163199542
3627 SNP_A-4208460 163243409
3628 SNP_A-1821966 163250364
3629 SNP_A-2262526 163253109
3630 SNP_A-2025250 163255998
3631 SNP_A-1872535 163256031
3632 SNP_A-2272588 163266082
3633 SNP_A-4192979 163282036
3634 SNP_A-4224795 163287004
3635 SNP_A-1935963 163347353
3636 SNP_A-1893626 163351653
3637 SNP_A-4205929 163397644
3638 SNP_A-1884758 163405297
3639 SNP_A-4237158 163411663
3640 SNP_A-2306751 163425006
3641 SNP_A-4240893 163440102
3642 SNP_A-1941175 163442376
3643 SNP_A-2196477 163469080
3644 SNP_A-2075769 163469191
3645 SNP_A-1965632 163470135
3646 SNP_A-2024636 163497968
3647 SNP_A-2294532 163519401
3648 SNP_A-2071835 163536473
3649 SNP_A-4239001 163539606
3650 SNP_A-1938908 163541272
3651 SNP_A-1946098 163545697
3652 SNP_A-2097018 163545739
3653 SNP_A-1850298 163612817
3654 SNP_A-1857239 163675217
3655 SNP_A-4208462 163676415
3656 SNP_A-1883673 163698439
3657 SNP_A-2272966 163748640
3658 SNP_A-4208464 164022224
3659 SNP_A-2208137 164026122
3660 SNP_A-1965646 164038544
3661 SNP_A-1965647 164038628
3662 SNP_A-4208466 164040603
3663 SNP_A-2273107 164083448
3664 SNP_A-2197114 164096885
3665 SNP_A-2091545 164103377
3666 SNP_A-2204215 164103581
3667 SNP_A-1799017 164113974
3668 SNP_A-4197619 164144891
3669 SNP_A-2221303 164145092
3670 SNP_A-1816800 164169193
3671 SNP_A-1965650 164176606
3672 SNP_A-4205939 164195266
3673 SNP_A-1937337 164206192
3674 SNP_A-1965651 164240531
3675 SNP_A-1965652 164267578
3676 SNP_A-1957400 164289487
3677 SNP_A-1965655 164321124
3678 SNP_A-2103054 164423883
3679 SNP_A-2147937 164424154
3680 SNP_A-2057153 164445618
3681 SNP_A-1965659 164461232
3682 SNP_A-2309187 164471146
3683 SNP_A-2021905 164537145
3684 SNP_A-4229736 164537565
3685 SNP_A-1864843 164538855
3686 SNP_A-2191474 164555069
3687 SNP_A-4208468 164569276
3688 SNP_A-2093171 164574915
3689 SNP_A-2149120 164575909
3690 SNP_A-1839776 164575972
3691 SNP_A-1845552 164586176
3692 SNP_A-2168237 164628383
3693 SNP_A-1880924 164644263
3694 SNP_A-1965661 164651953
3695 SNP_A-1927999 164673066
3696 SNP_A-1965664 164684962
3697 SNP_A-1965667 164710856
3698 SNP_A-2305110 164712353
3699 SNP_A-2308288 164717934
3700 SNP_A-2066075 164734476
3701 SNP_A-2092355 164743855
3702 SNP_A-1965670 164744107
3703 SNP_A-1965671 164744133
3704 SNP_A-4208469 164745008
3705 SNP_A-1795184 164748386
3706 SNP_A-2102932 164756952
3707 SNP_A-2287723 164757373
3708 SNP_A-4227987 164760537
3709 SNP_A-1965672 164760779
3710 SNP_A-1854807 164773873
3711 SNP_A-1868288 164782275
3712 SNP_A-1829945 164789612
3713 SNP_A-4196324 164798709
3714 SNP_A-2134979 164803435
3715 SNP_A-2089856 164815544
3716 SNP_A-4229493 164821416
3717 SNP_A-1907856 164881280
3718 SNP_A-1909860 164882054
3719 SNP_A-1965676 164985186
3720 SNP_A-4221942 164993393
3721 SNP_A-1937493 165061404
3722 SNP_A-2173886 165121630
3723 SNP_A-4221288 165122987
3724 SNP_A-2032063 165127255
3725 SNP_A-4232235 165145790
3726 SNP_A-2096841 165175781
3727 SNP_A-2112211 165199471
3728 SNP_A-2122984 165247907
3729 SNP_A-2305946 165316899
3730 SNP_A-1890045 165327295
3731 SNP_A-1909391 165327337
3732 SNP_A-2298044 165327409
3733 SNP_A-2168620 165328277
3734 SNP_A-1965679 165332832
3735 SNP_A-1965680 165336250
3736 SNP_A-2100952 165372883
3737 SNP_A-1843565 165373736
3738 SNP_A-2022673 165373813
3739 SNP_A-2226408 165395432
3740 SNP_A-2060012 165418356
3741 SNP_A-1944254 165434979
3742 SNP_A-1965684 165445690
3743 SNP_A-2137862 165446135
3744 SNP_A-4220628 165454598
3745 SNP_A-1881884 165493832
3746 SNP_A-2087962 165510751
3747 SNP_A-2086104 165565827
3748 SNP_A-2176319 165595286
3749 SNP_A-2149100 165598979
3750 SNP_A-4231187 165611583
3751 SNP_A-2124952 165670111
3752 SNP_A-2291437 165671518
3753 SNP_A-2114738 165678858
3754 SNP_A-2170663 165694177
3755 SNP_A-2262870 165730563
3756 SNP_A-4235683 165732166
3757 SNP_A-2027265 165732374
3758 SNP_A-1850391 165732400
3759 SNP_A-2032749 165742551
3760 SNP_A-2172848 165803783
3761 SNP_A-1871376 165814504
3762 SNP_A-1854585 165826396
3763 SNP_A-2173710 165837569
3764 SNP_A-2197615 165846795
3765 SNP_A-1915667 165846854
3766 SNP_A-1819215 165893486
3767 SNP_A-4235344 165893539
3768 SNP_A-2160108 165916123
3769 SNP_A-1926563 165916295
3770 SNP_A-2006817 165966187
3771 SNP_A-1965692 165967663
3772 SNP_A-1965693 165968606
3773 SNP_A-2047019 166040847
3774 SNP_A-2291528 166040931
3775 SNP_A-1799188 166041030
3776 SNP_A-4207279 166083178
3777 SNP_A-2297737 166091596
3778 SNP_A-1965696 166107713
3779 SNP_A-1859881 166123345
3780 SNP_A-1867305 166132558
3781 SNP_A-1843497 166162289
3782 SNP_A-2062180 166163133
3783 SNP_A-1883175 166163324
3784 SNP_A-1853852 166168725
3785 SNP_A-4208470 166169060
3786 SNP_A-4234878 166192331
3787 SNP_A-1910199 166214212
3788 SNP_A-1824672 166226490
3789 SNP_A-2006818 166260054
3790 SNP_A-4224942 166285202
3791 SNP_A-2097217 166286360
3792 SNP_A-4233962 166291387
3793 SNP_A-1955011 166291490
3794 SNP_A-4208471 166326508
3795 SNP_A-1809428 166356917
3796 SNP_A-1965700 166373967
3797 SNP_A-2181071 166389368
3798 SNP_A-2250109 166400014
3799 SNP_A-2249556 166400897
3800 SNP_A-1965701 166411903
3801 SNP_A-4218902 166428242
3802 SNP_A-2218328 166431303
3803 SNP_A-1946418 166435810
3804 SNP_A-2153414 166441984
3805 SNP_A-1848512 166457159
3806 SNP_A-2127304 166462398
3807 SNP_A-1953314 166462799
3808 SNP_A-2257116 166485365
3809 SNP_A-1802488 166553549
3810 SNP_A-1965703 166554976
3811 SNP_A-2073956 166596685
3812 SNP_A-2166559 166606110
3813 SNP_A-2287391 166621685
3814 SNP_A-1863635 166621721
3815 SNP_A-4225791 166628663
3816 SNP_A-2035585 166629033
3817 SNP_A-1802341 166629059
3818 SNP_A-4193767 166629155
3819 SNP_A-2056381 166642831
3820 SNP_A-1881189 166645366
3821 SNP_A-4193425 166645614
3822 SNP_A-1815172 166693302
3823 SNP_A-2282721 166694213
3824 SNP_A-2154462 166695014
3825 SNP_A-1901302 166708412
3826 SNP_A-4224321 166710408
3827 SNP_A-1904930 166711320
3828 SNP_A-1882040 166712207
3829 SNP_A-1965704 166724058
3830 SNP_A-2158559 166784624
3831 SNP_A-2006819 166789225
3832 SNP_A-2308292 166805648
3833 SNP_A-2255402 166807404
3834 SNP_A-2215468 166813204
3835 SNP_A-2194024 166814951
3836 SNP_A-1908056 166817960
3837 SNP_A-2133521 166824022
3838 SNP_A-2127476 166871909
3839 SNP_A-2268679 166879360
3840 SNP_A-2238636 166879436
3841 SNP_A-2197749 166907771
3842 SNP_A-4208473 166915599
3843 SNP_A-1965707 166916601
3844 SNP_A-4237034 166919690
3845 SNP_A-1921322 166925483
3846 SNP_A-4195791 166926915
3847 SNP_A-4206405 166945303
3848 SNP_A-4226898 166989998
3849 SNP_A-4238835 167019171
3850 SNP_A-1965708 167057716
3851 SNP_A-1965709 167081180
3852 SNP_A-4237524 167094349
3853 SNP_A-1813429 167107167
3854 SNP_A-4192841 167112185
3855 SNP_A-2249214 167131779
3856 SNP_A-2034408 167161707
3857 SNP_A-4229626 167162151
3858 SNP_A-2265302 167222659
3859 SNP_A-1965715 167223460
3860 SNP_A-2086157 167229368
3861 SNP_A-4208474 167234745
3862 SNP_A-2042837 167237257
3863 SNP_A-1965718 167249433
3864 SNP_A-1812774 167275675
3865 SNP_A-2185416 167315288
3866 SNP_A-2126307 167316178
3867 SNP_A-4217524 167341084
3868 SNP_A-4226471 167342126
3869 SNP_A-4222028 167361489
3870 SNP_A-2312109 167374969
3871 SNP_A-2216951 167435455
3872 SNP_A-1851057 167443096
3873 SNP_A-1965721 167451146
3874 SNP_A-4208475 167451540
3875 SNP_A-2146265 167457512
3876 SNP_A-2127132 167457947
3877 SNP_A-2085775 167468194
3878 SNP_A-1889366 167480539
3879 SNP_A-1965723 167480739
3880 SNP_A-2160216 167516499
3881 SNP_A-1789625 167516733
3882 SNP_A-2113916 167549158
3883 SNP_A-2127570 167552759
3884 SNP_A-4225862 167624292
3885 SNP_A-1845180 167635030
3886 SNP_A-2309824 167635483
3887 SNP_A-2313263 167654034
3888 SNP_A-2049698 167684938
3889 SNP_A-2075263 167702930
3890 SNP_A-1831867 167711588
3891 SNP_A-2106270 167774312
3892 SNP_A-1926783 167775235
3893 SNP_A-2056009 167925667
3894 SNP_A-2132343 168048112
3895 SNP_A-1965732 168058344
3896 SNP_A-1884673 168178134
3897 SNP_A-4239816 168188984
3898 SNP_A-2240658 168203183
3899 SNP_A-2298593 168222414
3900 SNP_A-1933866 168247915
3901 SNP_A-2296286 168248171
3902 SNP_A-1942175 168261371
3903 SNP_A-2224343 168272600
3904 SNP_A-4224706 168299303
3905 SNP_A-4203468 168304559
3906 SNP_A-1965737 168343798
3907 SNP_A-4208479 168353652
3908 SNP_A-1965740 168367028
3909 SNP_A-2021289 168367973
3910 SNP_A-2092287 168388046
3911 SNP_A-2221999 168443063
3912 SNP_A-2280834 168443193
3913 SNP_A-1936725 168448662
3914 SNP_A-2050391 168475233
3915 SNP_A-2045409 168475568
3916 SNP_A-4196934 168485751
3917 SNP_A-2314642 168492600
3918 SNP_A-1938246 168510683
3919 SNP_A-4195092 168513724
3920 SNP_A-2296113 168517919
3921 SNP_A-4208481 168548561
3922 SNP_A-1965743 168548700
3923 SNP_A-2241299 168579640
3924 SNP_A-2140717 168586040
3925 SNP_A-2197512 168593579
3926 SNP_A-2094433 168594385
3927 SNP_A-4203240 168594440
3928 SNP_A-2172142 168596731
3929 SNP_A-4230990 168596802
3930 SNP_A-4202864 168600420
3931 SNP_A-2237449 168600664
3932 SNP_A-2074138 168601200
3933 SNP_A-2276596 168609213
3934 SNP_A-2075990 168669719
3935 SNP_A-4200290 168694121
3936 SNP_A-2139142 168696185
3937 SNP_A-1798417 168696663
3938 SNP_A-2169362 168710868
3939 SNP_A-2174058 168717811
3940 SNP_A-1965746 168718496
3941 SNP_A-1965747 168718543
3942 SNP_A-4208483 168718905
3943 SNP_A-4208484 168735290
3944 SNP_A-1965752 168735530
3945 SNP_A-4229697 168739734
3946 SNP_A-2240122 168740004
3947 SNP_A-2092974 168766126
3948 SNP_A-2103830 168767757
3949 SNP_A-2088537 168767837
3950 SNP_A-2043593 168779594
3951 SNP_A-2161458 168779824
3952 SNP_A-2295002 168783218
3953 SNP_A-1965757 168792403
3954 SNP_A-1965759 168792750
3955 SNP_A-1852453 168793105
3956 SNP_A-2166329 168833708
3957 SNP_A-1837263 168846496
3958 SNP_A-2281126 168866243
3959 SNP_A-1857139 168910882
3960 SNP_A-1910187 168913697
3961 SNP_A-2137080 168928347
3962 SNP_A-2097899 168928396
3963 SNP_A-2192716 168928713
3964 SNP_A-2299302 168930736
3965 SNP_A-1915500 168953021
3966 SNP_A-2028501 168960515
3967 SNP_A-2267998 169007778
3968 SNP_A-2151376 169008294
3969 SNP_A-2085377 169011488
3970 SNP_A-2144728 169014825
3971 SNP_A-2147576 169040329
3972 SNP_A-1799120 169069788
3973 SNP_A-1930936 169081475
3974 SNP_A-1965763 169087660
3975 SNP_A-2222231 169088006
3976 SNP_A-4192987 169148094
3977 SNP_A-1965766 169186264
3978 SNP_A-4208485 169207560
3979 SNP_A-2228821 169207581
3980 SNP_A-1818678 169209179
3981 SNP_A-2048357 169225127
3982 SNP_A-2259594 169235378
3983 SNP_A-1937149 169262251
3984 SNP_A-2269210 169296441
3985 SNP_A-1910911 169305914
3986 SNP_A-1867115 169307675
3987 SNP_A-1965768 169332507
3988 SNP_A-2237184 169367029
3989 SNP_A-1804470 169367080
3990 SNP_A-1965770 169377708
3991 SNP_A-4200400 169411175
3992 SNP_A-4231270 169465808
3993 SNP_A-2094412 169467844
3994 SNP_A-2035818 169472050
3995 SNP_A-1965775 169482317
3996 SNP_A-1868767 169493201
3997 SNP_A-1965776 169497552
3998 SNP_A-2030750 169500667
3999 SNP_A-1965777 169522901
4000 SNP_A-2157307 169538297
4001 SNP_A-2187872 169538401
4002 SNP_A-2163573 169538761
4003 SNP_A-2265971 169550584
4004 SNP_A-2141769 169606262
4005 SNP_A-2270078 169678599
4006 SNP_A-1816458 169684351
4007 SNP_A-1945447 169684761
4008 SNP_A-1881523 169704802
4009 SNP_A-2313715 169704900
4010 SNP_A-1797160 169705297
4011 SNP_A-2162097 169705645
4012 SNP_A-1965785 169716890
4013 SNP_A-1965786 169717207
4014 SNP_A-2110360 169749066
4015 SNP_A-2052689 169749839
4016 SNP_A-4237616 169758718
4017 SNP_A-1965788 169759413
4018 SNP_A-1965789 169772745
4019 SNP_A-1894457 169772830
4020 SNP_A-1857566 169784327
4021 SNP_A-1960773 169787791
4022 SNP_A-2213864 169797726
4023 SNP_A-2085360 169797913
4024 SNP_A-2096390 169798070
4025 SNP_A-2188898 169798577
4026 SNP_A-1931033 169820344
4027 SNP_A-2029956 169821344
4028 SNP_A-2067159 169841998
4029 SNP_A-2300156 169858100
4030 SNP_A-2254106 169859992
4031 SNP_A-1881306 169865126
4032 SNP_A-1801692 169870646
4033 SNP_A-2249175 169872014
4034 SNP_A-2094222 169916142
4035 SNP_A-1965792 169916281
4036 SNP_A-2170286 169931945
4037 SNP_A-4193995 169938948
4038 SNP_A-1843745 169981373
4039 SNP_A-2310597 170092868
4040 SNP_A-2108536 170093065
4041 SNP_A-2105386 170176099
4042 SNP_A-1913681 170200024
4043 SNP_A-2052541 170200069
4044 SNP_A-1965795 170206344
4045 SNP_A-4204513 170213930
4046 SNP_A-1838396 170220316
4047 SNP_A-4219772 170233361
4048 SNP_A-2006834 170236037
4049 SNP_A-2222235 170243765
4050 SNP_A-1850131 170243916
4051 SNP_A-2292953 170247784
4052 SNP_A-2287858 170248026
4053 SNP_A-2042415 170248060
4054 SNP_A-2078209 170280360
4055 SNP_A-4193423 170289836
4056 SNP_A-2191829 170292442
4057 SNP_A-2273557 170307619
4058 SNP_A-1857673 170316087
4059 SNP_A-1800620 170317389
4060 SNP_A-2036243 170326020
4061 SNP_A-2258133 170326187
4062 SNP_A-2225277 170326454
4063 SNP_A-1799298 170326486
4064 SNP_A-2261707 170331346
4065 SNP_A-2311874 170384011
4066 SNP_A-4208490 170447886
4067 SNP_A-1816603 170448221
4068 SNP_A-2293597 170616879
4069 SNP_A-2239345 170619644
4070 SNP_A-2026211 170632367
4071 SNP_A-1814404 170641270
4072 SNP_A-2283904 170644053
4073 SNP_A-1849690 170666928
4074 SNP_A-1874524 170711655
4075 SNP_A-4218388 170712097
4076 SNP_A-4226220 170712111
4077 SNP_A-1949208 170712367
4078 SNP_A-4232316 170712431
4079 SNP_A-2021714 170726292
4080 SNP_A-1965802 170728180
4081 SNP_A-4238914 170734430
4082 SNP_A-1937197 170735367
4083 SNP_A-2259226 170767974
4084 SNP_A-1960695 170770565
4085 SNP_A-2297170 170800691
4086 SNP_A-2157454 170815062
4087 SNP_A-4208491 170836206
4088 SNP_A-2162174 170880519
4089 SNP_A-2266375 170891350
4090 SNP_A-2205165 170918886
4091 SNP_A-1937653 170931400
4092 SNP_A-1965813 170944354
4093 SNP_A-2171058 170950373
4094 SNP_A-1933681 170964325
4095 SNP_A-2113480 170967210
4096 SNP_A-2296915 170992153
4097 SNP_A-2176343 170994204
4098 SNP_A-1965817 170995923
4099 SNP_A-1965818 170995956
4100 SNP_A-1965819 170996060
4101 SNP_A-1826678 171031863
4102 SNP_A-2140904 171056997
4103 SNP_A-4206037 171109541
4104 SNP_A-1965822 171114749
4105 SNP_A-2153206 171141769
4106 SNP_A-2183052 171142071
4107 SNP_A-1835640 171142271
4108 SNP_A-4200456 171168886
4109 SNP_A-1935227 171186648
4110 SNP_A-4217081 171187125
4111 SNP_A-2234241 171208870
4112 SNP_A-1818522 171233847
4113 SNP_A-1870924 171289587
4114 SNP_A-1899780 171295020
4115 SNP_A-4226104 171306463
4116 SNP_A-1895789 171310380
4117 SNP_A-1883999 171313741
4118 SNP_A-2059644 171315073
4119 SNP_A-2074308 171315117
4120 SNP_A-2027824 171327752
4121 SNP_A-2035381 171357648
4122 SNP_A-1875902 171394805
4123 SNP_A-2051578 171401954
4124 SNP_A-4222721 171439272
4125 SNP_A-1825366 171442344
4126 SNP_A-4236227 171461770
4127 SNP_A-2035986 171514116
4128 SNP_A-2267945 171539443
4129 SNP_A-1951818 171557858
4130 SNP_A-1965826 171575629
4131 SNP_A-4227839 171624366
4132 SNP_A-2263339 171628467
4133 SNP_A-2150903 171633474
4134 SNP_A-2308772 171634408
4135 SNP_A-1930982 171653161
4136 SNP_A-1890561 171670922
4137 SNP_A-1965828 171674246
4138 SNP_A-4193265 171692681
4139 SNP_A-2226003 171699217
4140 SNP_A-2123342 171714822
4141 SNP_A-2059782 171714987
4142 SNP_A-2167202 171723298
4143 SNP_A-1933819 171736992
4144 SNP_A-1924499 171768444
4145 SNP_A-1871952 171777737
4146 SNP_A-2121648 171801456
4147 SNP_A-4208492 171826719
4148 SNP_A-2104702 171881110
4149 SNP_A-1902422 171948409
4150 SNP_A-2139004 171991759
4151 SNP_A-2264549 171996421
4152 SNP_A-1899750 171999862
4153 SNP_A-4238128 172003787
4154 SNP_A-4197790 172004040
4155 SNP_A-1965832 172033408
4156 SNP_A-4207193 172046440
4157 SNP_A-4235931 172046546
4158 SNP_A-2301231 172048665
4159 SNP_A-2192565 172056267
4160 SNP_A-2278623 172056641
4161 SNP_A-1847600 172062033
4162 SNP_A-2006838 172077315
4163 SNP_A-2023371 172092674
4164 SNP_A-1824317 172103467
4165 SNP_A-1840030 172131123
4166 SNP_A-1920537 172163179
4167 SNP_A-2147815 172187637
4168 SNP_A-4230842 172196357
4169 SNP_A-4224903 172272267
4170 SNP_A-2262492 172272684
4171 SNP_A-4208494 172277833
4172 SNP_A-4194812 172308962
4173 SNP_A-4229346 172366642
4174 SNP_A-4197203 172367622
4175 SNP_A-4197338 172376141
4176 SNP_A-2214808 172376928
4177 SNP_A-4208495 172418850
4178 SNP_A-1835748 172528561
4179 SNP_A-1905826 172574351
4180 SNP_A-2265172 172581306
4181 SNP_A-2073609 172603852
4182 SNP_A-2049575 172630078
4183 SNP_A-2050552 172662987
4184 SNP_A-1790387 172754697
4185 SNP_A-1965843 172754830
4186 SNP_A-1965844 172755243
4187 SNP_A-4229879 172758065
4188 SNP_A-1838960 172785086
4189 SNP_A-1866433 172787006
4190 SNP_A-2076256 172790413
4191 SNP_A-1852672 172793335
4192 SNP_A-1896123 172813725
4193 SNP_A-4195623 172823843
4194 SNP_A-2262807 172851744
4195 SNP_A-2291832 172858481
4196 SNP_A-2212834 172867550
4197 SNP_A-4231111 172867591
4198 SNP_A-2061888 172879112
4199 SNP_A-2157052 172886736
4200 SNP_A-1820355 172903880
4201 SNP_A-1862814 172967519
4202 SNP_A-1896330 172970585
4203 SNP_A-2154140 172971336
4204 SNP_A-2142998 172981755
4205 SNP_A-4224876 172981792
4206 SNP_A-1832040 172987023
4207 SNP_A-2155096 172998641
4208 SNP_A-1807423 173002700
4209 SNP_A-1943738 173007448
4210 SNP_A-1965849 173028626
4211 SNP_A-1965850 173039791
4212 SNP_A-1965851 173040182
4213 SNP_A-1965853 173065773
4214 SNP_A-1806405 173080997
4215 SNP_A-2091521 173157147
4216 SNP_A-2084555 173161264
4217 SNP_A-1943832 173161983
4218 SNP_A-2069174 173232704
4219 SNP_A-1831772 173246793
4220 SNP_A-1957401 173264126
4221 SNP_A-1818742 173272379
4222 SNP_A-2078845 173274379
4223 SNP_A-1965854 173298122
4224 SNP_A-4197155 173332219
4225 SNP_A-1842299 173364772
4226 SNP_A-2304867 173365596
4227 SNP_A-2142196 173377354
4228 SNP_A-2243558 173385819
4229 SNP_A-4226792 173390010
4230 SNP_A-1845094 173390099
4231 SNP_A-1818916 173390309
4232 SNP_A-4208497 173398109
4233 SNP_A-1858005 173411375
4234 SNP_A-1965859 173413158
4235 SNP_A-1965860 173414977
4236 SNP_A-2242316 173416055
4237 SNP_A-4217239 173425553
4238 SNP_A-2101985 173434505
4239 SNP_A-1841066 173479132
4240 SNP_A-1965864 173519672
4241 SNP_A-1965865 173525586
4242 SNP_A-2071654 173542883
4243 SNP_A-1879840 173542911
4244 SNP_A-2290701 173558055
4245 SNP_A-2199017 173564839
4246 SNP_A-4221297 173573012
4247 SNP_A-4239737 173573530
4248 SNP_A-4208499 173575714
4249 SNP_A-1895424 173576054
4250 SNP_A-1924541 173582527
4251 SNP_A-2219635 173595299
4252 SNP_A-2037120 173613743
4253 SNP_A-2112384 173617905
4254 SNP_A-1932030 173630237
4255 SNP_A-2061795 173630459
4256 SNP_A-2222328 173640508
4257 SNP_A-1930634 173641864
4258 SNP_A-2106863 173673302
4259 SNP_A-2141563 173681546
4260 SNP_A-1965871 173710310
4261 SNP_A-4208500 173710338
4262 SNP_A-1965872 173723414
4263 SNP_A-1965876 173797852
4264 SNP_A-1942563 173824375
4265 SNP_A-2149665 173824916
4266 SNP_A-4223044 173825266
4267 SNP_A-2147367 173828285
4268 SNP_A-1895708 173865860
4269 SNP_A-1947033 173918010
4270 SNP_A-4216613 173921140
4271 SNP_A-2153532 173935113
4272 SNP_A-2110272 173938399
4273 SNP_A-2160003 173940322
4274 SNP_A-1896247 173941287
4275 SNP_A-4238151 173961556
4276 SNP_A-1912811 174003804
4277 SNP_A-1931282 174007522
4278 SNP_A-1935901 174007672
4279 SNP_A-2086013 174011702
4280 SNP_A-1880391 174011889
4281 SNP_A-2075367 174012104
4282 SNP_A-2184995 174016480
4283 SNP_A-4207710 174016854
4284 SNP_A-1813866 174016874
4285 SNP_A-2193571 174016891
4286 SNP_A-1941490 174022407
4287 SNP_A-1783490 174024024
4288 SNP_A-1941060 174024297
4289 SNP_A-1914945 174045754
4290 SNP_A-2034007 174046017
4291 SNP_A-2103227 174048893
4292 SNP_A-2282908 174068942
4293 SNP_A-1798322 174168185
4294 SNP_A-1921154 174188887
4295 SNP_A-4216447 174189127
4296 SNP_A-2076105 174191177
4297 SNP_A-4237478 174199161
4298 SNP_A-1793219 174202981
4299 SNP_A-1877626 174204162
4300 SNP_A-2153995 174262361
4301 SNP_A-1898102 174262804
4302 SNP_A-2045413 174294026
4303 SNP_A-2063268 174301195
4304 SNP_A-2313816 174386179
4305 SNP_A-2006848 174402012
4306 SNP_A-2276587 174413791
4307 SNP_A-2259411 174415974
4308 SNP_A-1811855 174416445
4309 SNP_A-4224952 174436929
4310 SNP_A-1861420 174441451
4311 SNP_A-2260831 174450854
4312 SNP_A-2197495 174511960
4313 SNP_A-1926771 174541213
4314 SNP_A-2285905 174546123
4315 SNP_A-2132448 174549035
4316 SNP_A-2261551 174567775
4317 SNP_A-2076902 174587420
4318 SNP_A-1811297 174597740
4319 SNP_A-4201132 174639998
4320 SNP_A-1938233 174662547
4321 SNP_A-1884355 174682842
4322 SNP_A-1965899 174683941
4323 SNP_A-2287008 174691756
4324 SNP_A-2286851 174705074
4325 SNP_A-1836174 174705263
4326 SNP_A-1965902 174722209
4327 SNP_A-4221929 174741420
4328 SNP_A-2275556 174765997
4329 SNP_A-1921422 174767947
4330 SNP_A-4208502 174797275
4331 SNP_A-4197677 174884534
4332 SNP_A-4241184 174930664
4333 SNP_A-2277861 174942736
4334 SNP_A-4198240 174960073
4335 SNP_A-2151203 174996255
4336 SNP_A-4216515 175001884
4337 SNP_A-1926134 175005606
4338 SNP_A-2148018 175039184
4339 SNP_A-2268306 175063486
4340 SNP_A-1965912 175095107
4341 SNP_A-4224964 175136885
4342 SNP_A-1816948 175142601
4343 SNP_A-1939339 175142886
4344 SNP_A-2136839 175176015
4345 SNP_A-2156152 175176537
4346 SNP_A-4201425 175199060
4347 SNP_A-1820174 175199362
4348 SNP_A-1920963 175214877
4349 SNP_A-1943935 175289108
4350 SNP_A-2250174 175296338
4351 SNP_A-4224140 175357563
4352 SNP_A-2052526 175382709
4353 SNP_A-1965919 175424023
4354 SNP_A-1787974 175446285
4355 SNP_A-2172155 175449633
4356 SNP_A-2168604 175477834
4357 SNP_A-2175372 175478028
4358 SNP_A-4225267 175497224
4359 SNP_A-2190342 175536640
4360 SNP_A-1965922 175540026
4361 SNP_A-4233147 175581131
4362 SNP_A-2309013 175596223
4363 SNP_A-1825230 175600372
4364 SNP_A-2099086 175601579
4365 SNP_A-1878401 175602308
4366 SNP_A-2285501 175632430
4367 SNP_A-4206362 175643127
4368 SNP_A-4195270 175672833
4369 SNP_A-2180858 175725311
4370 SNP_A-1809482 175725442
4371 SNP_A-1914624 175745728
4372 SNP_A-4202351 175801039
4373 SNP_A-2070388 175801538
4374 SNP_A-2054397 175801602
4375 SNP_A-1945343 175828175
4376 SNP_A-2073728 175879489
4377 SNP_A-4198252 175880084
4378 SNP_A-1874370 175907542
4379 SNP_A-1882271 175945167
4380 SNP_A-4230714 175945612
4381 SNP_A-1947092 175978485
4382 SNP_A-4238886 175992320
4383 SNP_A-1878104 175996798
4384 SNP_A-4208505 175997565
4385 SNP_A-1965929 176019236
4386 SNP_A-1954796 176027339
4387 SNP_A-2029709 176030735
4388 SNP_A-2296083 176038455
4389 SNP_A-4195180 176038513
4390 SNP_A-4239191 176038612
4391 SNP_A-2263664 176039542
4392 SNP_A-4196291 176039879
4393 SNP_A-4192970 176041595
4394 SNP_A-1871604 176089565
4395 SNP_A-1929521 176100515
4396 SNP_A-2298325 176107292
4397 SNP_A-2159185 176107562
4398 SNP_A-2072785 176133359
4399 SNP_A-4208506 176145072
4400 SNP_A-2006850 176169514
4401 SNP_A-2006851 176183668
4402 SNP_A-2129291 176186571
4403 SNP_A-1904382 176187475
4404 SNP_A-2244076 176213039
4405 SNP_A-1885363 176213063
4406 SNP_A-2214934 176213459
4407 SNP_A-2087019 176236279
4408 SNP_A-2297005 176249807
4409 SNP_A-2300129 176253825
4410 SNP_A-1961545 176259562
4411 SNP_A-1872502 176260544
4412 SNP_A-2297819 176288416
4413 SNP_A-1965931 176309719
4414 SNP_A-1880568 176322105
4415 SNP_A-1868948 176327210
4416 SNP_A-2229534 176329646
4417 SNP_A-1919301 176340188
4418 SNP_A-2006853 176359363
4419 SNP_A-2006854 176378642
4420 SNP_A-2094928 176384410
4421 SNP_A-2148910 176384591
4422 SNP_A-2243545 176388492
4423 SNP_A-2045908 176393745
4424 SNP_A-2165230 176395639
4425 SNP_A-1912905 176396044
4426 SNP_A-1965936 176398128
4427 SNP_A-1863628 176422842
4428 SNP_A-2120792 176429048
4429 SNP_A-1884341 176471572
4430 SNP_A-2270599 176480515
4431 SNP_A-2068622 176492384
4432 SNP_A-2195574 176583689
4433 SNP_A-2021927 176586666
4434 SNP_A-1807700 176587192
4435 SNP_A-2216678 176591320
4436 SNP_A-2118641 176608274
4437 SNP_A-1848972 176608336
4438 SNP_A-1854610 176608787
4439 SNP_A-2285225 176615566
4440 SNP_A-4208507 176622985
4441 SNP_A-1965941 176766562
4442 SNP_A-2222233 176776026
4443 SNP_A-2220262 176782099
4444 SNP_A-2252937 176805042
4445 SNP_A-1839726 176817977
4446 SNP_A-4198012 176819665
4447 SNP_A-1965943 176820065
4448 SNP_A-4205568 176837653
4449 SNP_A-2140513 176894922
4450 SNP_A-4214616 176938832
4451 SNP_A-1899203 176942402
4452 SNP_A-1946031 176942948
4453 SNP_A-2006855 176955995
4454 SNP_A-1965945 176957972
4455 SNP_A-1923926 176958201
4456 SNP_A-4240451 176963853
4457 SNP_A-1880374 176966450
4458 SNP_A-1782395 176985530
4459 SNP_A-2113878 176986713
4460 SNP_A-1897123 176986911
4461 SNP_A-2303234 177010936
4462 SNP_A-1871308 177011881
4463 SNP_A-1903511 177015220
4464 SNP_A-2036887 177026307
4465 SNP_A-4232627 177033709
4466 SNP_A-1965951 177039213
4467 SNP_A-1880526 177054068
4468 SNP_A-1965953 177073122
4469 SNP_A-4223422 177076196
4470 SNP_A-4238738 177093987
4471 SNP_A-4226244 177096628
4472 SNP_A-1900442 177100241
4473 SNP_A-2263267 177104694
4474 SNP_A-2298633 177108103
4475 SNP_A-2206006 177109558
4476 SNP_A-1946985 177130863
4477 SNP_A-2306514 177134772
4478 SNP_A-1911832 177188214
4479 SNP_A-1896081 177188638
4480 SNP_A-1828456 177188770
4481 SNP_A-2044126 177230623
4482 SNP_A-2305661 177269320
4483 SNP_A-1965961 177269713
4484 SNP_A-1785623 177294994
4485 SNP_A-1810815 177337650
4486 SNP_A-2186577 177341438
4487 SNP_A-2238691 177365483
4488 SNP_A-4230473 177389408
4489 SNP_A-1965967 177394712
4490 SNP_A-2147385 177406693
4491 SNP_A-2140370 177410445
4492 SNP_A-1956493 177412567
4493 SNP_A-2083604 177423746
4494 SNP_A-2289539 177436487
4495 SNP_A-4208509 177450370
4496 SNP_A-1965969 177450691
4497 SNP_A-1965970 177452084
4498 SNP_A-1922711 177472763
4499 SNP_A-2080517 177474441
4500 SNP_A-2163186 177477087
4501 SNP_A-2247292 177478115
4502 SNP_A-2220222 177479463
4503 SNP_A-2044025 177481508
4504 SNP_A-1866227 177482029
4505 SNP_A-2071469 177494253
4506 SNP_A-1918440 177504755
4507 SNP_A-1841230 177504929
4508 SNP_A-2276944 177505069
4509 SNP_A-1965974 177511715
4510 SNP_A-1895462 177548439
4511 SNP_A-1965975 177616657
4512 SNP_A-2090355 177643617
4513 SNP_A-4208512 177646172
4514 SNP_A-2191261 177651219
4515 SNP_A-2070762 177652915
4516 SNP_A-2197586 177663894
4517 SNP_A-2215947 177670747
4518 SNP_A-1873209 177679162
4519 SNP_A-1889009 177680993
4520 SNP_A-1965983 177685791
4521 SNP_A-2102198 177720692
4522 SNP_A-2221604 177774580
4523 SNP_A-2087324 177822878
4524 SNP_A-2254056 177834792
4525 SNP_A-1965986 177841411
4526 SNP_A-1792211 177859651
4527 SNP_A-2074364 177869177
4528 SNP_A-4216859 177875132
4529 SNP_A-2059513 177901769
4530 SNP_A-2261763 177914363
4531 SNP_A-4205790 177914399
4532 SNP_A-2310980 177917591
4533 SNP_A-2058514 177937598
4534 SNP_A-1793624 177948847
4535 SNP_A-1915330 177972645
4536 SNP_A-1965988 177994795
4537 SNP_A-2006863 178006933
4538 SNP_A-2255840 178010658
4539 SNP_A-2179073 178012168
4540 SNP_A-4194919 178012227
4541 SNP_A-4208516 178079985
4542 SNP_A-1965989 178086421
4543 SNP_A-1838546 178099024
4544 SNP_A-2029799 178107169
4545 SNP_A-1838358 178108056
4546 SNP_A-2255225 178116143
4547 SNP_A-2222241 178126191
4548 SNP_A-2128473 178126923
4549 SNP_A-4223932 178150534
4550 SNP_A-2307679 178151367
4551 SNP_A-4222754 178152100
4552 SNP_A-1858130 178153407
4553 SNP_A-1854094 178183451
4554 SNP_A-4225541 178239045
4555 SNP_A-2122451 178243188
4556 SNP_A-1966001 178243449
4557 SNP_A-2083836 178249050
4558 SNP_A-2080780 178260204
4559 SNP_A-2074606 178261034
4560 SNP_A-2136478 178261815
4561 SNP_A-2118402 178265165
4562 SNP_A-1966005 178277999
4563 SNP_A-4208517 178284927
4564 SNP_A-1966009 178317382
4565 SNP_A-1815631 178385202
4566 SNP_A-2057915 178392219
4567 SNP_A-4217978 178392966
4568 SNP_A-2164963 178393066
4569 SNP_A-2034395 178393780
4570 SNP_A-1937782 178397184
4571 SNP_A-2128981 178397485
4572 SNP_A-1966013 178406163
4573 SNP_A-1966020 178544875
4574 SNP_A-1966021 178561624
4575 SNP_A-1966022 178561761
4576 SNP_A-4223997 178562434
4577 SNP_A-1878613 178567364
4578 SNP_A-4231411 178574520
4579 SNP_A-2153518 178581699
4580 SNP_A-2196524 178587716
4581 SNP_A-1966026 178589906
4582 SNP_A-1904956 178594717
4583 SNP_A-1796101 178594969
4584 SNP_A-2172840 178601977
4585 SNP_A-2127985 178602031
4586 SNP_A-1835383 178641523
4587 SNP_A-4208520 178643898
4588 SNP_A-2292788 178704559
4589 SNP_A-4226659 178713684
4590 SNP_A-1791976 178725549
4591 SNP_A-1955596 178734547
4592 SNP_A-2305030 178750656
4593 SNP_A-2274676 178750873
4594 SNP_A-1839271 178761714
4595 SNP_A-1834845 178780427
4596 SNP_A-1954761 178795327
4597 SNP_A-1884016 178829289
4598 SNP_A-4219939 178853226
4599 SNP_A-2073897 178853701
4600 SNP_A-1924472 178890941
4601 SNP_A-2310138 178893297
4602 SNP_A-2187525 178912043
4603 SNP_A-2023400 178940806
4604 SNP_A-1878805 178941047
4605 SNP_A-4221987 178944294
4606 SNP_A-2268769 178947239
4607 SNP_A-2071983 178947314
4608 SNP_A-2109693 178950772
4609 SNP_A-2131217 178996080
4610 SNP_A-2064502 179091976
4611 SNP_A-1868659 179169467
4612 SNP_A-1780426 179197971
4613 SNP_A-1966043 179284646
4614 SNP_A-2118943 179295375
4615 SNP_A-2291836 179326707
4616 SNP_A-4196011 179341543
4617 SNP_A-4208521 179361047
4618 SNP_A-1826344 179395764
4619 SNP_A-2151752 179396117
4620 SNP_A-4220825 179396700
4621 SNP_A-1892205 179456692
4622 SNP_A-4231568 179489100
4623 SNP_A-2253195 179502692
4624 SNP_A-1966047 179533506
4625 SNP_A-2025304 179597726
4626 SNP_A-1966048 179643037
4627 SNP_A-1966052 179645015
4628 SNP_A-2249537 179700946
4629 SNP_A-4202919 179701011
4630 SNP_A-4200051 179732412
4631 SNP_A-2156768 179748796
4632 SNP_A-2063171 179793995
4633 SNP_A-2299047 179800039
4634 SNP_A-1863072 179832149
4635 SNP_A-4200242 179865473
4636 SNP_A-1935928 179876674
4637 SNP_A-1947624 179980668
4638 SNP_A-2116925 179980731
4639 SNP_A-1966058 179995401
4640 SNP_A-1966060 179996406
4641 SNP_A-1966061 179996448
4642 SNP_A-2275928 180016028
4643 SNP_A-1966062 180031534
4644 SNP_A-1921853 180038646
4645 SNP_A-2284872 180039142
4646 SNP_A-2219195 180043214
4647 SNP_A-2313028 180056490
4648 SNP_A-2238889 180060971
4649 SNP_A-1966063 180108266
4650 SNP_A-1921724 180133937
4651 SNP_A-1966064 180138576
4652 SNP_A-1863403 180160976
4653 SNP_A-2237948 180161644
4654 SNP_A-2268045 180161686
4655 SNP_A-2077165 180164366
4656 SNP_A-2098907 180164807
4657 SNP_A-2069194 180173092
4658 SNP_A-2166631 180175769
4659 SNP_A-4220745 180188622
4660 SNP_A-2081483 180192121
4661 SNP_A-2006867 180204166
4662 SNP_A-1948599 180230598
4663 SNP_A-1914961 180233241
4664 SNP_A-2083549 180243497
4665 SNP_A-1886841 180254989
4666 SNP_A-2292095 180265965
4667 SNP_A-2198011 180266139
4668 SNP_A-1889602 180267175
4669 SNP_A-2119264 180277345
4670 SNP_A-1910809 180288361
4671 SNP_A-1879820 180291539
4672 SNP_A-1835440 180304108
4673 SNP_A-4208527 180317088
4674 SNP_A-1917956 180324854
4675 SNP_A-1809708 180333683
4676 SNP_A-1966071 180352099
4677 SNP_A-1782525 180376318
4678 SNP_A-1823632 180391571
4679 SNP_A-1944949 180391639
4680 SNP_A-1966073 180414747
4681 SNP_A-2131418 180417851
4682 SNP_A-2045469 180436305
4683 SNP_A-4208529 180460982
4684 SNP_A-2191246 180481263
4685 SNP_A-1966075 180491917
4686 SNP_A-2209289 180585631
4687 SNP_A-2290442 180599925
4688 SNP_A-1966079 180608580
4689 SNP_A-2200188 180611875
4690 SNP_A-2311317 180612177
4691 SNP_A-1966082 180649047
4692 SNP_A-1829314 180653374
4693 SNP_A-1875767 180653880
4694 SNP_A-1881164 180680587
4695 SNP_A-2296239 180680840
4696 SNP_A-2127507 180697469
4697 SNP_A-2177882 180697529
4698 SNP_A-1966085 180703520
4699 SNP_A-2214726 180707579
4700 SNP_A-4239171 180715230
4701 SNP_A-4231120 180725096
4702 SNP_A-1840611 180728054
4703 SNP_A-2208083 180728565
4704 SNP_A-2213381 180764837
4705 SNP_A-2006869 180770556
4706 SNP_A-2104040 180771042
4707 SNP_A-2245824 180778228
4708 SNP_A-1891875 180785193
4709 SNP_A-4217002 180791129
4710 SNP_A-2058504 180791560
4711 SNP_A-1960957 180821899
4712 SNP_A-2199877 180822572
4713 SNP_A-1893560 180825292
4714 SNP_A-1966089 180827946
4715 SNP_A-4239794 180840056
4716 SNP_A-2064900 180876095
4717 SNP_A-1966092 180895123
4718 SNP_A-1966093 180896280
4719 SNP_A-1834530 180938643
4720 SNP_A-2285290 180942047
4721 SNP_A-4196428 180942850
4722 SNP_A-4208530 180968622
4723 SNP_A-1966096 180969862
4724 SNP_A-2229740 180971653
4725 SNP_A-2071424 180971826
4726 SNP_A-2147419 181017184
4727 SNP_A-1893480 181047440
4728 SNP_A-2234488 181047558
4729 SNP_A-2206983 181047676
4730 SNP_A-1794928 181048216
4731 SNP_A-1877321 181048293
4732 SNP_A-2080275 181055548
4733 SNP_A-1868145 181057382
4734 SNP_A-1911577 181070406
4735 SNP_A-1966099 181070557
4736 SNP_A-1803029 181141267
4737 SNP_A-1937954 181141705
4738 SNP_A-2150909 181175434
4739 SNP_A-2165991 181181226
4740 SNP_A-2032588 181185441
4741 SNP_A-1960511 181202927
4742 SNP_A-1959699 181225887
4743 SNP_A-1966103 181233189
4744 SNP_A-1966104 181234813
4745 SNP_A-1966105 181234840
4746 SNP_A-1877689 181236908
4747 SNP_A-1851732 181280598
4748 SNP_A-1966108 181294578
4749 SNP_A-4203317 181336384
4750 SNP_A-1966110 181355271
4751 SNP_A-2043804 181374016
4752 SNP_A-1899099 181383311
4753 SNP_A-1921839 181392227
4754 SNP_A-2243573 181435951
4755 SNP_A-1966111 181446876
4756 SNP_A-1906397 181463527
4757 SNP_A-2006870 181502502
4758 SNP_A-2006872 181524291
4759 SNP_A-2165079 181575430
4760 SNP_A-2295032 181577959
4761 SNP_A-2058543 181580171
4762 SNP_A-1966112 181587015
4763 SNP_A-1845277 181588807
4764 SNP_A-2106403 181596567
4765 SNP_A-2039937 181596842
4766 SNP_A-2214215 181597043
4767 SNP_A-2167512 181640864
4768 SNP_A-1914951 181654360
4769 SNP_A-4223687 181654377
4770 SNP_A-1798519 181675320
4771 SNP_A-1821330 181689300
4772 SNP_A-4221137 181726799
4773 SNP_A-2196174 181727706
4774 SNP_A-2243158 181731800
4775 SNP_A-2118081 181732276
4776 SNP_A-1909382 181738474
4777 SNP_A-2150700 181746974
4778 SNP_A-1834351 181755884
4779 SNP_A-2175572 181770241
4780 SNP_A-2247411 181770558
4781 SNP_A-1811585 181771039
4782 SNP_A-2133066 181799809
4783 SNP_A-2006875 181803510
4784 SNP_A-2006876 181803840
4785 SNP_A-1831804 181843269
4786 SNP_A-1795210 181846802
4787 SNP_A-4201955 181847353
4788 SNP_A-1843209 181859221
4789 SNP_A-2310051 181860022
4790 SNP_A-1799207 181860076
4791 SNP_A-2069668 181874666
4792 SNP_A-4208531 181878290
4793 SNP_A-1891715 181883021
4794 SNP_A-4208532 181897795
4795 SNP_A-1791927 181900996
4796 SNP_A-2172467 181909949
4797 SNP_A-1863991 181911865
4798 SNP_A-1918882 181912364
4799 SNP_A-2114181 181912740
4800 SNP_A-1966119 181949943
4801 SNP_A-1966120 181950150
4802 SNP_A-1966121 181969194
4803 SNP_A-4240251 181969399
4804 SNP_A-2051253 182019839
4805 SNP_A-1966122 182025447
4806 SNP_A-1966123 182041206
4807 SNP_A-4208533 182041692
4808 SNP_A-2098787 182057654
4809 SNP_A-2054288 182058734
4810 SNP_A-1835170 182080396
4811 SNP_A-1966127 182090612
4812 SNP_A-2023053 182101354
4813 SNP_A-2220578 182112384
4814 SNP_A-4216676 182144540
4815 SNP_A-2140582 182145339
4816 SNP_A-2122170 182164093
4817 SNP_A-4232718 182164239
4818 SNP_A-1966130 182201296
4819 SNP_A-4208535 182220101
4820 SNP_A-1893037 182228354
4821 SNP_A-2065238 182241456
4822 SNP_A-2277032 182348106
4823 SNP_A-1794628 182567714
4824 SNP_A-2031859 182567979
4825 SNP_A-1842148 182568667
4826 SNP_A-1796719 182574027
4827 SNP_A-2165846 182574808
4828 SNP_A-1966135 182593204
4829 SNP_A-4207208 182597228
4830 SNP_A-1825505 182609502
4831 SNP_A-2208665 182616909
4832 SNP_A-1913582 182622523
4833 SNP_A-1848591 182623659
4834 SNP_A-1966141 182636257
4835 SNP_A-4239587 182676513
4836 SNP_A-2030782 182701812
4837 SNP_A-1877984 182701854
4838 SNP_A-2203819 182701885
4839 SNP_A-1781875 182702002
4840 SNP_A-2246632 182731729
4841 SNP_A-2266737 182738176
4842 SNP_A-4229231 182742008
4843 SNP_A-2148188 182755408
4844 SNP_A-2251070 182763240
4845 SNP_A-1951820 182797608
4846 SNP_A-2031374 182813669
4847 SNP_A-1794578 182821396
4848 SNP_A-2066323 182833270
4849 SNP_A-2134917 182840603
4850 SNP_A-4198817 182866025
4851 SNP_A-1966151 182910657
4852 SNP_A-2249579 182918516
4853 SNP_A-2101382 182919054
4854 SNP_A-1955170 182924895
4855 SNP_A-4200302 182925835
4856 SNP_A-2053957 182932173
4857 SNP_A-4225715 182932372
4858 SNP_A-2111689 182943819
4859 SNP_A-1938966 182955099
4860 SNP_A-4208536 182971998
4861 SNP_A-1966152 182972065
4862 SNP_A-1855115 182972870
4863 SNP_A-4208537 182988539
4864 SNP_A-2029916 183000937
4865 SNP_A-2110453 183008891
4866 SNP_A-2231420 183009004
4867 SNP_A-1927733 183011999
4868 SNP_A-2026546 183012848
4869 SNP_A-1959762 183013022
4870 SNP_A-4220026 183013154
4871 SNP_A-1926230 183013344
4872 SNP_A-1889393 183016072
4873 SNP_A-2052491 183017527
4874 SNP_A-2314019 183019768
4875 SNP_A-1935846 183021452
4876 SNP_A-4200993 183024436
4877 SNP_A-4208538 183029091
4878 SNP_A-2006879 183029113
4879 SNP_A-4208539 183030296
4880 SNP_A-4208540 183038354
4881 SNP_A-4208541 183044713
4882 SNP_A-4208542 183045838
4883 SNP_A-2234033 183050230
4884 SNP_A-2072839 183066044
4885 SNP_A-1966154 183070087
4886 SNP_A-2225800 183108975
4887 SNP_A-1966155 183110034
4888 SNP_A-1901448 183154780
4889 SNP_A-1955440 183169462
4890 SNP_A-1901290 183169700
4891 SNP_A-2066383 183171007
4892 SNP_A-2209595 183171903
4893 SNP_A-1792288 183196459
4894 SNP_A-4224902 183215812
4895 SNP_A-2109237 183227811
4896 SNP_A-1813116 183227949
4897 SNP_A-4205322 183236915
4898 SNP_A-4226486 183237213
4899 SNP_A-1870323 183237597
4900 SNP_A-2171198 183245644
4901 SNP_A-4202470 183279231
4902 SNP_A-4208543 183297605
4903 SNP_A-1966160 183338837
4904 SNP_A-2307846 183387666
4905 SNP_A-4234239 183402422
4906 SNP_A-1966163 183420224
4907 SNP_A-1966164 183420593
4908 SNP_A-1914376 183468086
4909 SNP_A-1863242 183495008
4910 SNP_A-1966165 183578391
4911 SNP_A-2177200 183703781
4912 SNP_A-1825850 183717921
4913 SNP_A-4229782 183730733
4914 SNP_A-1820288 183754364
4915 SNP_A-2230803 183775618
4916 SNP_A-1966169 183777265
4917 SNP_A-1966170 183777732
4918 SNP_A-2106711 183794642
4919 SNP_A-2104493 183838517
4920 SNP_A-4232664 183839003
4921 SNP_A-2088003 183839186
4922 SNP_A-2022097 183851960
4923 SNP_A-2233581 183891220
4924 SNP_A-1853906 183926611
4925 SNP_A-2106209 183931134
4926 SNP_A-2006881 183950902
4927 SNP_A-1817693 183963779
4928 SNP_A-4208547 183986209
4929 SNP_A-2197299 184032166
4930 SNP_A-2288394 184033421
4931 SNP_A-1966173 184061256
4932 SNP_A-4208548 184061377
4933 SNP_A-1966174 184061700
4934 SNP_A-4201731 184063554
4935 SNP_A-4235954 184063623
4936 SNP_A-1790060 184072798
4937 SNP_A-1966175 184087661
4938 SNP_A-1802496 184091963
4939 SNP_A-2186329 184098250
4940 SNP_A-2281868 184170974
4941 SNP_A-1839380 184217208
4942 SNP_A-1873847 184217350
4943 SNP_A-2066830 184220166
4944 SNP_A-2126967 184220223
4945 SNP_A-4195630 184258316
4946 SNP_A-1966176 184272789
4947 SNP_A-4216139 184275219
4948 SNP_A-1966178 184289278
4949 SNP_A-4230964 184304826
4950 SNP_A-1966180 184318055
4951 SNP_A-2151403 184324164
4952 SNP_A-1790930 184432339
4953 SNP_A-4202316 184436658
4954 SNP_A-2244647 184439879
4955 SNP_A-2153627 184439911
4956 SNP_A-4208549 184459114
4957 SNP_A-1789109 184473900
4958 SNP_A-4230602 184502045
4959 SNP_A-1966185 184536677
4960 SNP_A-2252469 184558131
4961 SNP_A-1798377 184565583
4962 SNP_A-2039570 184577183
4963 SNP_A-2281978 184582049
4964 SNP_A-1887510 184590414
4965 SNP_A-1863501 184590546
4966 SNP_A-1818297 184598505
4967 SNP_A-2251994 184598790
4968 SNP_A-4241088 184621807
4969 SNP_A-2094466 184622687
4970 SNP_A-2180193 184640739
4971 SNP_A-2179862 184662245
4972 SNP_A-1881780 184679814
4973 SNP_A-2062552 184691865
4974 SNP_A-1966187 184701354
4975 SNP_A-2195252 184702353
4976 SNP_A-2094492 184702519
4977 SNP_A-1950850 184730157
4978 SNP_A-2206661 184738002
4979 SNP_A-1966190 184738190
4980 SNP_A-1803030 184763972
4981 SNP_A-2099736 184842717
4982 SNP_A-2138875 184849278
4983 SNP_A-1943553 184872789
4984 SNP_A-2265044 184884512
4985 SNP_A-4208551 184895389
4986 SNP_A-2150970 184896817
4987 SNP_A-2105400 184904196
4988 SNP_A-1827814 184904698
4989 SNP_A-1805538 184906670
4990 SNP_A-2070560 184906701
4991 SNP_A-4203243 184907539
4992 SNP_A-2162477 184932641
4993 SNP_A-4216197 184938225
4994 SNP_A-1966194 184938691
4995 SNP_A-2023897 184942347
4996 SNP_A-1865499 184942501
4997 SNP_A-4221471 184973987
4998 SNP_A-1873043 184981373
4999 SNP_A-2006885 184985412
5000 SNP_A-1849860 185070394
5001 SNP_A-2307069 185108066
5002 SNP_A-4237268 185109510
5003 SNP_A-1818088 185113825
5004 SNP_A-2311608 185115013
5005 SNP_A-2168334 185129473
5006 SNP_A-2022336 185137191
5007 SNP_A-4231732 185143028
5008 SNP_A-4194381 185153578
5009 SNP_A-1871407 185156476
5010 SNP_A-4216098 185177108
5011 SNP_A-1834472 185197466
5012 SNP_A-1902106 185200092
5013 SNP_A-1871748 185200714
5014 SNP_A-1833599 185232836
5015 SNP_A-1966196 185234248
5016 SNP_A-4192591 185261505
5017 SNP_A-2172081 185273708
5018 SNP_A-2036701 185377372
5019 SNP_A-2219341 185427419
5020 SNP_A-1804670 185438832
5021 SNP_A-2035674 185443844
5022 SNP_A-1832719 185444058
5023 SNP_A-1947981 185466657
5024 SNP_A-2154119 185471690
5025 SNP_A-1966198 185481646
5026 SNP_A-1966199 185486507
5027 SNP_A-2006887 185486673
5028 SNP_A-1804156 185486847
5029 SNP_A-1794599 185505087
5030 SNP_A-2006888 185561600
5031 SNP_A-1812547 185613508
5032 SNP_A-1920072 185638904
5033 SNP_A-4237058 185672590
5034 SNP_A-2208039 185703128
5035 SNP_A-4208553 185715836
5036 SNP_A-4208554 185715866
5037 SNP_A-4227779 185737987
5038 SNP_A-2099578 185751138
5039 SNP_A-2029283 185786124
5040 SNP_A-1966202 185792467
5041 SNP_A-1953488 185849658
5042 SNP_A-2021492 185870976
5043 SNP_A-1851061 185871019
5044 SNP_A-1966203 185899057
5045 SNP_A-4208555 185899717
5046 SNP_A-2028848 185915620
5047 SNP_A-2048395 185924346
5048 SNP_A-2082812 185924682
5049 SNP_A-1895622 185924813
5050 SNP_A-2032191 185924905
5051 SNP_A-1885687 185924931
5052 SNP_A-2258072 185924992
5053 SNP_A-1836553 185925930
5054 SNP_A-1916531 185953898
5055 SNP_A-4236476 185991052
5056 SNP_A-1793424 185991101
5057 SNP_A-2093876 185991486
5058 SNP_A-2105287 185991563
5059 SNP_A-4228610 186115660
5060 SNP_A-1837958 186142028
5061 SNP_A-1820483 186195135
5062 SNP_A-1933967 186222159
5063 SNP_A-4208556 186248915
5064 SNP_A-2090733 186263488
5065 SNP_A-1966205 186283205
5066 SNP_A-4208557 186293570
5067 SNP_A-4234804 186315740
5068 SNP_A-2156918 186316584
5069 SNP_A-4202810 186326252
5070 SNP_A-2141792 186350809
5071 SNP_A-1927336 186365085
5072 SNP_A-2284212 186365201
5073 SNP_A-1966207 186365334
5074 SNP_A-2165899 186373677
5075 SNP_A-4221893 186374069
5076 SNP_A-1846790 186380157
5077 SNP_A-2202940 186398232
5078 SNP_A-1941699 186465300
5079 SNP_A-2218084 186473403
5080 SNP_A-1790700 186485972
5081 SNP_A-2140570 186488405
5082 SNP_A-2164249 186491546
5083 SNP_A-2070839 186499385
5084 SNP_A-1826163 186529287
5085 SNP_A-2244133 186557194
5086 SNP_A-1828419 186581793
5087 SNP_A-2073274 186604749
5088 SNP_A-4236037 186605311
5089 SNP_A-1966210 186605568
5090 SNP_A-2182301 186612502
5091 SNP_A-1933835 186627185
5092 SNP_A-4197117 186629611
5093 SNP_A-2062191 186629690
5094 SNP_A-1966212 186643632
5095 SNP_A-4207315 186647982
5096 SNP_A-2032289 186653869
5097 SNP_A-1932047 186669062
5098 SNP_A-2112734 186699381
5099 SNP_A-4205551 186699816
5100 SNP_A-2149994 186709321
5101 SNP_A-4229318 186722093
5102 SNP_A-2179142 186724470
5103 SNP_A-4233615 186725161
5104 SNP_A-2279036 186737017
5105 SNP_A-4219899 186762749
5106 SNP_A-1831762 186763306
5107 SNP_A-4208558 186774579
5108 SNP_A-2023759 186774748
5109 SNP_A-1966214 186778162
5110 SNP_A-4208559 186780020
5111 SNP_A-2269806 186787495
5112 SNP_A-2227206 186787854
5113 SNP_A-2131888 186792934
5114 SNP_A-2084311 186801335
5115 SNP_A-1871062 186833555
5116 SNP_A-2182047 186860909
5117 SNP_A-2106685 186898971
5118 SNP_A-1966216 186909557
5119 SNP_A-4235688 186913986
5120 SNP_A-4208560 186914670
5121 SNP_A-4208561 186915638
5122 SNP_A-1947178 186920867
5123 SNP_A-2110576 186934184
5124 SNP_A-2067248 186934835
5125 SNP_A-1958527 186940480
5126 SNP_A-2266841 186945866
5127 SNP_A-1944519 186956727
5128 SNP_A-2227993 186973231
5129 SNP_A-1783806 186973281
5130 SNP_A-2141929 186973592
5131 SNP_A-1966217 186976395
5132 SNP_A-1859017 186988409
5133 SNP_A-1807682 186997242
5134 SNP_A-2306436 187068685
5135 SNP_A-2212406 187072024
5136 SNP_A-1966218 187082848
5137 SNP_A-2196329 187085726
5138 SNP_A-2177941 187124844
5139 SNP_A-2283517 187132789
5140 SNP_A-2198018 187178589
5141 SNP_A-2045138 187200987
5142 SNP_A-1891146 187201209
5143 SNP_A-1793248 187280066
5144 SNP_A-2066945 187364606
5145 SNP_A-2199264 187397582
5146 SNP_A-4216677 187421657
5147 SNP_A-4208562 187432234
5148 SNP_A-2138173 187493058
5149 SNP_A-1829876 187493255
5150 SNP_A-2063822 187494744
5151 SNP_A-2135568 187510389
5152 SNP_A-1869163 187534008
5153 SNP_A-2118127 187572193
5154 SNP_A-1827762 187577487
5155 SNP_A-4196635 187642721
5156 SNP_A-2203505 187664978
5157 SNP_A-2282031 187712914
5158 SNP_A-2165168 187775600
5159 SNP_A-2140899 187777521
5160 SNP_A-1918381 187830528
5161 SNP_A-1844533 187834876
5162 SNP_A-2006892 187840751
5163 SNP_A-1966227 187846096
5164 SNP_A-2232716 187864697
5165 SNP_A-4220183 187867518
5166 SNP_A-2255297 187867995
5167 SNP_A-2129561 187900606
5168 SNP_A-2138509 187904714
5169 SNP_A-4218402 187923068
5170 SNP_A-2227500 187932302
5171 SNP_A-1956693 187938578
5172 SNP_A-2102843 187946346
5173 SNP_A-2058011 187946579
5174 SNP_A-2251934 187950198
5175 SNP_A-2290076 187964403
5176 SNP_A-1781560 187976246
5177 SNP_A-1966228 187977176
5178 SNP_A-4208563 187978582
5179 SNP_A-4207295 188018550
5180 SNP_A-1880031 188143888
5181 SNP_A-1966235 188219341
5182 SNP_A-2116541 188253847
5183 SNP_A-1966237 188352887
5184 SNP_A-1966238 188357832
5185 SNP_A-2190130 188391900
5186 SNP_A-4196063 188432111
5187 SNP_A-1959721 188436254
5188 SNP_A-1966239 188451261
5189 SNP_A-2029811 188453052
5190 SNP_A-2141204 188465145
5191 SNP_A-2190712 188472660
5192 SNP_A-1914570 188473100
5193 SNP_A-2166475 188497972
5194 SNP_A-1884169 188550897
5195 SNP_A-4208564 188551048
5196 SNP_A-2187472 188579448
5197 SNP_A-2055692 188589595
5198 SNP_A-2032503 188650371
5199 SNP_A-2192792 188656086
5200 SNP_A-1966241 188672873
5201 SNP_A-2133816 188703228
5202 SNP_A-4205771 188703384
5203 SNP_A-2006898 188740995
5204 SNP_A-4235649 188753779
5205 SNP_A-1881668 188796494
5206 SNP_A-1941986 188857695
5207 SNP_A-2142061 189006363
5208 SNP_A-2053595 189014254
5209 SNP_A-2025131 189016529
5210 SNP_A-1907522 189018933
5211 SNP_A-1792472 189105316
5212 SNP_A-4201038 189193401
5213 SNP_A-2259461 189272938
5214 SNP_A-4223990 189273506
5215 SNP_A-2307463 189296694
5216 SNP_A-1966249 189302869
5217 SNP_A-4208565 189319994
5218 SNP_A-4229895 189333926
5219 SNP_A-1966250 189356929
5220 SNP_A-1944027 189363113
5221 SNP_A-2055031 189366151
5222 SNP_A-1807591 189391027
5223 SNP_A-1918680 189405340
5224 SNP_A-2064679 189424349
5225 SNP_A-1899420 189427253
5226 SNP_A-2036246 189466976
5227 SNP_A-2244789 189490821
5228 SNP_A-2214352 189491288
5229 SNP_A-4229958 189495930
5230 SNP_A-2270703 189510352
5231 SNP_A-4193449 189518105
5232 SNP_A-1855006 189535791
5233 SNP_A-2026831 189566238
5234 SNP_A-1937938 189592832
5235 SNP_A-2006901 189598068
5236 SNP_A-2006902 189598131
5237 SNP_A-4234078 189598359
5238 SNP_A-1918528 189610435
5239 SNP_A-2159225 189662205
5240 SNP_A-2289546 189662472
5241 SNP_A-2040217 189713088
5242 SNP_A-2266039 189756993
5243 SNP_A-1966254 189814710
5244 SNP_A-1923577 189861280
5245 SNP_A-2192896 189901112
5246 SNP_A-1856937 189923772
5247 SNP_A-4227582 189924173
5248 SNP_A-4223886 189924748
5249 SNP_A-1877300 189973280
5250 SNP_A-2089383 189991460
5251 SNP_A-1966257 190017657
5252 SNP_A-2042177 190122538
5253 SNP_A-2027694 190140120
5254 SNP_A-4218292 190152444
5255 SNP_A-1966262 190166537
5256 SNP_A-4220201 190167713
5257 SNP_A-4208567 190172981
5258 SNP_A-4204276 190194602
5259 SNP_A-4195916 190209768
5260 SNP_A-2180122 190212635
5261 SNP_A-2147946 190234450
5262 SNP_A-4206872 190265143
5263 SNP_A-1813423 190291432
5264 SNP_A-2291588 190312025
5265 SNP_A-2024873 190312075
5266 SNP_A-1844966 190342516
5267 SNP_A-2143703 190348160
5268 SNP_A-4208570 190440077
5269 SNP_A-2006910 190452983
5270 SNP_A-2083244 190498239
5271 SNP_A-2268935 190507184
5272 SNP_A-1890142 190526699
5273 SNP_A-4234529 190527123
5274 SNP_A-2122259 190556573
5275 SNP_A-1816793 190577829
5276 SNP_A-2248530 190605131
5277 SNP_A-2139340 190609208
5278 SNP_A-2035190 190644833
5279 SNP_A-1852666 190662246
5280 SNP_A-2065960 190672540
5281 SNP_A-2085727 190680503
5282 SNP_A-2051571 190710878
5283 SNP_A-4199722 190732044
5284 SNP_A-1966271 190770276
5285 SNP_A-1876221 190793066
5286 SNP_A-1801484 190832527
5287 SNP_A-1944662 190885712
5288 SNP_A-2105196 190898850
5289 SNP_A-1949631 190899093
5290 SNP_A-2130214 190921909
5291 SNP_A-1966279 190935737
5292 SNP_A-1796312 190986586
5293 SNP_A-1783859 190994761
5294 SNP_A-1824864 191008363
5295 SNP_A-1910808 191012231
5296 SNP_A-2006911 191014971
5297 SNP_A-2085214 191033500
5298 SNP_A-2027835 191039031
5299 SNP_A-1887345 191042276
5300 SNP_A-2146439 191050960
5301 SNP_A-2097719 191052377
5302 SNP_A-1955494 191055429
5303 SNP_A-2245501 191055555
5304 SNP_A-2189827 191067224
5305 SNP_A-1891182 191103272
5306 SNP_A-2035556 191132234
5307 SNP_A-4198057 191133194
5308 SNP_A-4195129 191156494
5309 SNP_A-1936748 191177328
5310 SNP_A-1878815 191177437
5311 SNP_A-1880553 191213939
5312 SNP_A-4208572 191252207
5313 SNP_A-1966281 191253392
5314 SNP_A-2175227 191274684
5315 SNP_A-2295790 191297327
5316 SNP_A-1966283 191298311
5317 SNP_A-1895663 191325595
5318 SNP_A-1854509 191335321
5319 SNP_A-4214619 191335745
5320 SNP_A-2051489 191343079
5321 SNP_A-1818821 191343203
5322 SNP_A-1867992 191409573
5323 SNP_A-4227982 191410112
5324 SNP_A-4240978 191430242
5325 SNP_A-2153118 191449442
5326 SNP_A-1830221 191546449
5327 SNP_A-1966285 191548221
5328 SNP_A-4228696 191567075
5329 SNP_A-2108944 191595877
5330 SNP_A-2296380 191601332
5331 SNP_A-1966290 191611003
5332 SNP_A-2126533 191632851
5333 SNP_A-4199610 191673589
5334 SNP_A-1826477 191679810
5335 SNP_A-2156187 191684879
5336 SNP_A-1914607 191697495
5337 SNP_A-2127801 191697601
5338 SNP_A-4208573 191706797
5339 SNP_A-4193091 191710783
5340 SNP_A-2053247 191726016
5341 SNP_A-4234861 191763731
5342 SNP_A-4239466 191766795
5343 SNP_A-1966297 191826292
5344 SNP_A-1877951 191833889
5345 SNP_A-2297907 191842227
5346 SNP_A-1853898 191843242
5347 SNP_A-1848071 191869120
5348 SNP_A-2106553 191870186
5349 SNP_A-2259912 192057446
5350 SNP_A-1956046 192057947
5351 SNP_A-2248738 192069685
5352 SNP_A-1933125 192095216
5353 SNP_A-1807580 192098177
5354 SNP_A-4217736 192098259
5355 SNP_A-2175581 192113695
5356 SNP_A-1831962 192185184
5357 SNP_A-4240426 192196368
5358 SNP_A-2312139 192196521
5359 SNP_A-1955904 192199677
5360 SNP_A-1817162 192200251
5361 SNP_A-2173219 192200365
5362 SNP_A-1824174 192276157
5363 SNP_A-1948920 192283356
5364 SNP_A-2105430 192287928
5365 SNP_A-1956666 192289174
5366 SNP_A-4225031 192289779
5367 SNP_A-2088396 192292451
5368 SNP_A-2114559 192294847
5369 SNP_A-1921245 192344408
5370 SNP_A-2129458 192384170
5371 SNP_A-1913224 192398223
5372 SNP_A-1916316 192407944
5373 SNP_A-1796423 192412944
5374 SNP_A-1817372 192420968
5375 SNP_A-1885176 192499410
5376 SNP_A-2021471 192527693
5377 SNP_A-2259175 192530628
5378 SNP_A-2057864 192534014
5379 SNP_A-2068591 192566151
5380 SNP_A-4216636 192631748
5381 SNP_A-2021416 192638605
5382 SNP_A-1966308 192648020
5383 SNP_A-2094949 192649398
5384 SNP_A-2006926 192649728
5385 SNP_A-2118481 192657248
5386 SNP_A-4235318 192663750
5387 SNP_A-1966310 192701461
5388 SNP_A-2258253 192715868
5389 SNP_A-4208575 192740157
5390 SNP_A-1966311 192740989
5391 SNP_A-2118366 192742587
5392 SNP_A-1881307 192743968
5393 SNP_A-4208576 192758287
5394 SNP_A-1966313 192760598
5395 SNP_A-4208577 192766083
5396 SNP_A-1884547 192776396
5397 SNP_A-2237714 192802095
5398 SNP_A-1864471 192835591
5399 SNP_A-2157764 192836920
5400 SNP_A-2115567 192852470
5401 SNP_A-2262208 192863832
5402 SNP_A-1905796 192864172
5403 SNP_A-1835903 192870734
5404 SNP_A-2125781 192884404
5405 SNP_A-2076211 192886565
5406 SNP_A-4208578 192908746
5407 SNP_A-2127920 192921467
5408 SNP_A-1858256 192937636
5409 SNP_A-2169851 193009096
5410 SNP_A-4236019 193010356
5411 SNP_A-2048865 193037398
5412 SNP_A-2148852 193043823
5413 SNP_A-1966317 193055632
5414 SNP_A-2298527 193072288
5415 SNP_A-2024049 193090011
5416 SNP_A-2314804 193091249
5417 SNP_A-2051579 193091448
5418 SNP_A-2118529 193237081
5419 SNP_A-1966320 193267387
5420 SNP_A-1966322 193275937
5421 SNP_A-2147721 193301037
5422 SNP_A-2260149 193311175
5423 SNP_A-4236357 193311341
5424 SNP_A-1882651 193337289
5425 SNP_A-2170488 193347489
5426 SNP_A-1829968 193347787
5427 SNP_A-2085264 193384011
5428 SNP_A-2157252 193389622
5429 SNP_A-1874179 193403011
5430 SNP_A-2025682 193404116
5431 SNP_A-2143201 193414565
5432 SNP_A-1943864 193432388
5433 SNP_A-1877786 193440726
5434 SNP_A-2206658 193449506
5435 SNP_A-4223737 193473143
5436 SNP_A-1808523 193516105
5437 SNP_A-1905237 193525931
5438 SNP_A-1966323 193532430
5439 SNP_A-1805605 193547174
5440 SNP_A-2031899 193554359
5441 SNP_A-1787971 193625384
5442 SNP_A-2166249 193664726
5443 SNP_A-2140210 193702523
5444 SNP_A-2085251 193703561
5445 SNP_A-4206632 193708196
5446 SNP_A-2136738 193708236
5447 SNP_A-1913651 193853616
5448 SNP_A-1877265 193856285
5449 SNP_A-2034526 193877574
5450 SNP_A-4217494 193890693
5451 SNP_A-2229871 193952848
5452 SNP_A-2094440 193954682
5453 SNP_A-2168344 193955352
5454 SNP_A-4203787 193962375
5455 SNP_A-2052328 193976818
5456 SNP_A-1905579 194013869
5457 SNP_A-2262238 194024469
5458 SNP_A-1919164 194082615
5459 SNP_A-1937667 194082908
5460 SNP_A-1966330 194085774
5461 SNP_A-2047618 194134284
5462 SNP_A-2158773 194175044
5463 SNP_A-2313992 194176769
5464 SNP_A-1966331 194199141
5465 SNP_A-1795442 194233020
5466 SNP_A-2062417 194266604
5467 SNP_A-2162763 194371125
5468 SNP_A-2090199 194373290
5469 SNP_A-1807678 194714429
5470 SNP_A-4228512 194727725
5471 SNP_A-1783814 194789122
5472 SNP_A-1799653 194960554
5473 SNP_A-1867412 194962829
5474 SNP_A-4192582 194985057
5475 SNP_A-1966335 194989191
5476 SNP_A-1846522 195053028
5477 SNP_A-2248932 195074329
5478 SNP_A-2159912 195085585
5479 SNP_A-2059815 195185672
5480 SNP_A-2210726 195190394
5481 SNP_A-2249940 195222393
5482 SNP_A-4197027 195304656
5483 SNP_A-2143290 195308914
5484 SNP_A-4237568 195348715
5485 SNP_A-4208581 195352047
5486 SNP_A-1948687 195366214
5487 SNP_A-1966341 195374603
5488 SNP_A-2129781 195393407
5489 SNP_A-2240819 195432674
5490 SNP_A-1912392 195442821
5491 SNP_A-1831393 195482914
5492 SNP_A-2184670 195519979
5493 SNP_A-1872984 195554694
5494 SNP_A-1966346 195571672
5495 SNP_A-1966347 195575344
5496 SNP_A-1898749 195580064
5497 SNP_A-2113401 195582491
5498 SNP_A-4236859 195582541
5499 SNP_A-2006934 195583420
5500 SNP_A-4234259 195592170
5501 SNP_A-4219097 195592266
5502 SNP_A-1791755 195592496
5503 SNP_A-2151487 195611719
5504 SNP_A-4208582 195622951
5505 SNP_A-1802552 195623121
5506 SNP_A-2044154 195660744
5507 SNP_A-1867948 195663362
5508 SNP_A-2143549 195680123
5509 SNP_A-1966351 195681025
5510 SNP_A-1881262 195709564
5511 SNP_A-2240141 195710476
5512 SNP_A-2074793 195718009
5513 SNP_A-2129377 195720189
5514 SNP_A-1966355 195720297
5515 SNP_A-1966356 195720328
5516 SNP_A-4225663 195753428
5517 SNP_A-4203692 195754249
5518 SNP_A-2039417 195761189
5519 SNP_A-2185037 195761234
5520 SNP_A-1940429 195772644
5521 SNP_A-2129468 195879803
5522 SNP_A-2025008 195899366
5523 SNP_A-2234544 196013998
5524 SNP_A-2148371 196029635
5525 SNP_A-1955752 196036635
5526 SNP_A-1788859 196043350
5527 SNP_A-2241930 196043527
5528 SNP_A-1954444 196095107
5529 SNP_A-2126237 196095236
5530 SNP_A-1803264 196192437
5531 SNP_A-1817216 196200837
5532 SNP_A-1917388 196210460
5533 SNP_A-1916338 196210631
5534 SNP_A-2082880 196239276
5535 SNP_A-1864963 196239912
5536 SNP_A-2197817 196269377
5537 SNP_A-2091779 196288141
5538 SNP_A-1860295 196295915
5539 SNP_A-2222885 196355033
5540 SNP_A-1924809 196355134
5541 SNP_A-2276094 196384734
5542 SNP_A-2084736 196406500
5543 SNP_A-1857878 196451165
5544 SNP_A-2006936 196455997
5545 SNP_A-1966371 196471081
5546 SNP_A-2300070 196500037
5547 SNP_A-4205034 196508336
5548 SNP_A-1830456 196509454
5549 SNP_A-1877295 196603015
5550 SNP_A-1903987 196616040
5551 SNP_A-2113151 196653684
5552 SNP_A-1966374 196709152
5553 SNP_A-1850390 196725750
5554 SNP_A-2308541 196726647
5555 SNP_A-1894444 196727505
5556 SNP_A-2142516 196727973
5557 SNP_A-2084947 196781681
5558 SNP_A-4239757 196812412
5559 SNP_A-2096435 196824022
5560 SNP_A-2105690 196832427
5561 SNP_A-2084888 196833065
5562 SNP_A-2282092 196849516
5563 SNP_A-1909800 196857742
5564 SNP_A-2309298 196870691
5565 SNP_A-2039048 196871827
5566 SNP_A-2250671 196872939
5567 SNP_A-1960738 196878519
5568 SNP_A-1966381 196881381
5569 SNP_A-1954180 196882632
5570 SNP_A-1960456 196884227
5571 SNP_A-2191649 196903344
5572 SNP_A-1797518 196905478
5573 SNP_A-1877341 196910852
5574 SNP_A-1931817 196921805
5575 SNP_A-1808294 196922174
5576 SNP_A-4219755 196940299
5577 SNP_A-1807519 196963403
5578 SNP_A-1966392 196982532
5579 SNP_A-1966393 196994859
5580 SNP_A-2194271 197010693
5581 SNP_A-1802782 197019434
5582 SNP_A-1793214 197019510
5583 SNP_A-2206592 197020210
5584 SNP_A-1966396 197025606
5585 SNP_A-4214622 197026350
5586 SNP_A-4239691 197026788
5587 SNP_A-1858500 197030776
5588 SNP_A-2052790 197030943
5589 SNP_A-1809003 197068841
5590 SNP_A-2168166 197073190
5591 SNP_A-1966397 197102279
5592 SNP_A-2021834 197131866
5593 SNP_A-2265076 197139424
5594 SNP_A-1846415 197194201
5595 SNP_A-1796690 197194419
5596 SNP_A-1901552 197213071
5597 SNP_A-2296167 197241610
5598 SNP_A-2137915 197249541
5599 SNP_A-4196898 197259388
5600 SNP_A-1793972 197269081
5601 SNP_A-2051768 197294164
5602 SNP_A-4239789 197304007
5603 SNP_A-1898220 197473294
5604 SNP_A-1809875 197485834
5605 SNP_A-1817397 197532141
5606 SNP_A-1966401 197536896
5607 SNP_A-2244271 197611709
5608 SNP_A-1848482 197612440
5609 SNP_A-2033440 197621131
5610 SNP_A-1899849 197628414
5611 SNP_A-1904513 197676520
5612 SNP_A-1792850 197709564
5613 SNP_A-1856125 197748829
5614 SNP_A-1966403 197753775
5615 SNP_A-2066690 197765671
5616 SNP_A-1966406 197773569
5617 SNP_A-4208588 197774249
5618 SNP_A-1966408 197786195
5619 SNP_A-2222949 197805197
5620 SNP_A-4206082 197806003
5621 SNP_A-2210451 197827636
5622 SNP_A-2166117 197828442
5623 SNP_A-4232283 197837864
5624 SNP_A-2269684 197840696
5625 SNP_A-2244387 197840769
5626 SNP_A-1900411 197842304
5627 SNP_A-4239764 197856329
5628 SNP_A-2081744 197895409
5629 SNP_A-4240043 197922428
5630 SNP_A-2046819 197969765
5631 SNP_A-2243425 198060538
5632 SNP_A-2131714 198079932
5633 SNP_A-4217547 198185865
5634 SNP_A-2267989 198205757
5635 SNP_A-2310120 198222122
5636 SNP_A-2293151 198241614
5637 SNP_A-2079519 198241851
5638 SNP_A-2221294 198242953
5639 SNP_A-1966415 198293332
5640 SNP_A-4208590 198308975
5641 SNP_A-4205328 198363252
5642 SNP_A-2174850 198399251
5643 SNP_A-1966416 198415883
5644 SNP_A-4208591 198416195
5645 SNP_A-4226146 198490937
5646 SNP_A-2126844 198503895
5647 SNP_A-2230983 198508777
5648 SNP_A-2229331 198523548
5649 SNP_A-1814744 198587702
5650 SNP_A-1911298 198588623
5651 SNP_A-1804271 198588726
5652 SNP_A-2072285 198606467
5653 SNP_A-1824337 198606510
5654 SNP_A-1804580 198606589
5655 SNP_A-4228409 198608550
5656 SNP_A-1862201 198608608
5657 SNP_A-1813521 198609640
5658 SNP_A-1966419 198612710
5659 SNP_A-2037939 198614599
5660 SNP_A-1937842 198614726
5661 SNP_A-2258276 198618352
5662 SNP_A-4208593 198619490
5663 SNP_A-1821497 198626836
5664 SNP_A-2172712 198663019
5665 SNP_A-4208596 198671076
5666 SNP_A-1923223 198707471
5667 SNP_A-2128287 198733215
5668 SNP_A-4202598 198749585
5669 SNP_A-1966424 198764758
5670 SNP_A-2131576 198769215
5671 SNP_A-4208597 198793906
5672 SNP_A-1961546 198797966
5673 SNP_A-1819924 198798163
5674 SNP_A-2197721 198809458
5675 SNP_A-2105394 198883396
5676 SNP_A-2158430 198920850
5677 SNP_A-1889499 198939634
5678 SNP_A-2122688 198939676
5679 SNP_A-2043279 198957373
5680 SNP_A-2278720 198957408
5681 SNP_A-1944667 198959455
5682 SNP_A-2314988 199025380
5683 SNP_A-1966426 199053320
5684 SNP_A-1942419 199076967
5685 SNP_A-4216992 199096021
5686 SNP_A-4208599 199120709
5687 SNP_A-1866864 199182802
5688 SNP_A-1928896 199183292
5689 SNP_A-4201185 199198373
5690 SNP_A-2289243 199226404
5691 SNP_A-1865519 199275102
5692 SNP_A-4208601 199285370
5693 SNP_A-1846426 199289967
5694 SNP_A-1837167 199304830
5695 SNP_A-1947282 199308773
5696 SNP_A-2052839 199310170
5697 SNP_A-2197676 199326071
5698 SNP_A-2298323 199335524
5699 SNP_A-2296824 199336152
5700 SNP_A-2092833 199344305
5701 SNP_A-2116636 199365265
5702 SNP_A-2218891 199384852
5703 SNP_A-2157290 199390330
5704 SNP_A-1966436 199408557
5705 SNP_A-2140937 199408976
5706 SNP_A-1813608 199418431
5707 SNP_A-1899781 199453263
5708 SNP_A-1890800 199461919
5709 SNP_A-4237918 199513841
5710 SNP_A-1887411 199561433
5711 SNP_A-2123064 199583342
5712 SNP_A-2205533 199596267
5713 SNP_A-1788833 199596777
5714 SNP_A-1898681 199628993
5715 SNP_A-2087814 199735550
5716 SNP_A-4199990 199735735
5717 SNP_A-2256838 199736204
5718 SNP_A-1793419 199781435
5719 SNP_A-2067342 199870670
5720 SNP_A-1966447 199872497
5721 SNP_A-1890239 199884288
5722 SNP_A-1966448 199894160
5723 SNP_A-1947913 199907209
5724 SNP_A-2236250 199908430
5725 SNP_A-4199381 199944670
5726 SNP_A-2142519 199953490
5727 SNP_A-2245541 199976880
5728 SNP_A-1933353 200011260
5729 SNP_A-1966451 200149065
5730 SNP_A-4208607 200150306
5731 SNP_A-2161352 200154572
5732 SNP_A-2187735 200158489
5733 SNP_A-4235741 200159053
5734 SNP_A-2026608 200249933
5735 SNP_A-4235342 200267273
5736 SNP_A-4198421 200275381
5737 SNP_A-1874528 200277583
5738 SNP_A-1966455 200288763
5739 SNP_A-1866091 200312909
5740 SNP_A-1966456 200329008
5741 SNP_A-1819657 200329665
5742 SNP_A-1966457 200357313
5743 SNP_A-1960887 200369399
5744 SNP_A-2201681 200399184
5745 SNP_A-4208608 200439862
5746 SNP_A-1819311 200460452
5747 SNP_A-2205143 200467429
5748 SNP_A-1843628 200477784
5749 SNP_A-4217738 200487111
5750 SNP_A-1966461 200492483
5751 SNP_A-2036438 200494761
5752 SNP_A-2233856 200502029
5753 SNP_A-2174679 200520447
5754 SNP_A-1936376 200523054
5755 SNP_A-2161794 200530552
5756 SNP_A-2021253 200535899
5757 SNP_A-2176671 200581187
5758 SNP_A-1966463 200597045
5759 SNP_A-1966466 200613405
5760 SNP_A-2191180 200623640
5761 SNP_A-1810466 200645494
5762 SNP_A-1888296 200646146
5763 SNP_A-1966467 200654099
5764 SNP_A-4206052 200663902
5765 SNP_A-2219997 200664068
5766 SNP_A-2100792 200719034
5767 SNP_A-2099482 200781378
5768 SNP_A-4214623 200789990
5769 SNP_A-1796438 200792519
5770 SNP_A-2269126 200806821
5771 SNP_A-1898312 200813169
5772 SNP_A-2310382 200818468
5773 SNP_A-1955039 200821697
5774 SNP_A-2057131 200832980
5775 SNP_A-2134509 200842461
5776 SNP_A-1966473 200852249
5777 SNP_A-2188958 200861989
5778 SNP_A-1870341 200871801
5779 SNP_A-2269196 200872028
5780 SNP_A-2006943 200883489
5781 SNP_A-2306171 200885146
5782 SNP_A-2109446 200890940
5783 SNP_A-2160480 200892958
5784 SNP_A-1857146 200898873
5785 SNP_A-1966475 200909435
5786 SNP_A-2006944 200910306
5787 SNP_A-4207496 200919961
5788 SNP_A-2083332 200920773
5789 SNP_A-1926092 200921036
5790 SNP_A-1907582 200930648
5791 SNP_A-4208609 200932882
5792 SNP_A-2034988 200934493
5793 SNP_A-1897467 200935305
5794 SNP_A-2312613 200948110
5795 SNP_A-1793569 200948202
5796 SNP_A-2198599 200948550
5797 SNP_A-2006945 200962294
5798 SNP_A-2141973 200984884
5799 SNP_A-1966485 200987886
5800 SNP_A-2223922 200994018
5801 SNP_A-2040559 200994603
5802 SNP_A-2063696 200994825
5803 SNP_A-2261435 201011255
5804 SNP_A-1966487 201016362
5805 SNP_A-2234695 201020908
5806 SNP_A-2081243 201027222
5807 SNP_A-2293610 201027266
5808 SNP_A-1811524 201030273
5809 SNP_A-2191192 201040718
5810 SNP_A-1853388 201052287
5811 SNP_A-2155068 201052405
5812 SNP_A-2166521 201052679
5813 SNP_A-1966488 201059199
5814 SNP_A-1966491 201071176
5815 SNP_A-1966493 201109570
5816 SNP_A-1866551 201113633
5817 SNP_A-2094039 201145459
5818 SNP_A-2275146 201157687
5819 SNP_A-2147437 201157979
5820 SNP_A-2145802 201163968
5821 SNP_A-1942276 201164175
5822 SNP_A-1870463 201164490
5823 SNP_A-1901892 201164692
5824 SNP_A-4205783 201175476
5825 SNP_A-2123340 201178036
5826 SNP_A-1957236 201178193
5827 SNP_A-2239563 201182794
5828 SNP_A-2078174 201192170
5829 SNP_A-2106765 201192222
5830 SNP_A-2109426 201192310
5831 SNP_A-2023949 201193817
5832 SNP_A-1863364 201229479
5833 SNP_A-2251310 201276213
5834 SNP_A-2035326 201285532
5835 SNP_A-4232723 201316613
5836 SNP_A-1911417 201333264
5837 SNP_A-2135613 201337863
5838 SNP_A-1954909 201342406
5839 SNP_A-2100252 201356438
5840 SNP_A-2168433 201470392
5841 SNP_A-1966500 201494082
5842 SNP_A-2188427 201516863
5843 SNP_A-1796274 201517949
5844 SNP_A-1823507 201716543
5845 SNP_A-4231630 201716945
5846 SNP_A-4222801 201809960
5847 SNP_A-2126767 201810930
5848 SNP_A-2208971 201819625
5849 SNP_A-4196910 201836863
5850 SNP_A-2164978 201862165
5851 SNP_A-2205788 201862445
5852 SNP_A-2161534 201919688
5853 SNP_A-1896473 201922393
5854 SNP_A-2077576 201922750
5855 SNP_A-1966504 202012285
5856 SNP_A-1966505 202012327
5857 SNP_A-4199445 202094188
5858 SNP_A-2253260 202107237
5859 SNP_A-2256689 202108572
5860 SNP_A-1958206 202125268
5861 SNP_A-1799963 202131640
5862 SNP_A-4240058 202131681
5863 SNP_A-2047668 202218059
5864 SNP_A-1795336 202248665
5865 SNP_A-2069419 202263377
5866 SNP_A-1855230 202266660
5867 SNP_A-1784232 202274986
5868 SNP_A-2032239 202288513
5869 SNP_A-1966513 202311392
5870 SNP_A-1914132 202318040
5871 SNP_A-4208613 202331253
5872 SNP_A-2052527 202366063
5873 SNP_A-2268985 202394476
5874 SNP_A-2173446 202399044
5875 SNP_A-1826989 202449309
5876 SNP_A-1854226 202560461
5877 SNP_A-2049668 202563439
5878 SNP_A-2207994 202575698
5879 SNP_A-1833134 202581966
5880 SNP_A-2212285 202587112
5881 SNP_A-1925467 202615298
5882 SNP_A-1844358 202619793
5883 SNP_A-1907773 202625524
5884 SNP_A-2284969 202640149
5885 SNP_A-2039259 202664601
5886 SNP_A-2225639 202666759
5887 SNP_A-2134777 202673231
5888 SNP_A-1825160 202673605
5889 SNP_A-2165014 202683505
5890 SNP_A-2218776 202684113
5891 SNP_A-1805393 202730781
5892 SNP_A-2127233 202738196
5893 SNP_A-2240314 202750589
5894 SNP_A-4201307 202772739
5895 SNP_A-2062711 202823230
5896 SNP_A-2079814 202902501
5897 SNP_A-1856513 202921306
5898 SNP_A-1955083 202954585
5899 SNP_A-2165742 202954656
5900 SNP_A-2173798 203021883
5901 SNP_A-4218086 203177833
5902 SNP_A-2248971 203206031
5903 SNP_A-2132560 203215908
5904 SNP_A-1856798 203236224
5905 SNP_A-2302662 203278732
5906 SNP_A-1966524 203403510
5907 SNP_A-1966525 203422515
5908 SNP_A-1934376 203423218
5909 SNP_A-1947419 203442610
5910 SNP_A-2091524 203589079
5911 SNP_A-2049288 203589237
5912 SNP_A-1799882 203748451
5913 SNP_A-1922808 203769134
5914 SNP_A-1957093 203796767
5915 SNP_A-2308642 203819465
5916 SNP_A-1850749 203852705
5917 SNP_A-2239719 203860778
5918 SNP_A-4216398 203981603
5919 SNP_A-2293263 203985723
5920 SNP_A-2288863 203985853
5921 SNP_A-4224096 204023639
5922 SNP_A-1907054 204024777
5923 SNP_A-4208616 204072966
5924 SNP_A-1864811 204148673
5925 SNP_A-1806262 204150801
5926 SNP_A-2038728 204158814
5927 SNP_A-2107804 204159854
5928 SNP_A-2287734 204162449
5929 SNP_A-2143995 204173270
5930 SNP_A-2242912 204176719
5931 SNP_A-2071783 204202943
5932 SNP_A-2094727 204289440
5933 SNP_A-1966531 204291408
5934 SNP_A-1966532 204294282
5935 SNP_A-1929814 204299398
5936 SNP_A-1892682 204301971
5937 SNP_A-4205836 204302107
5938 SNP_A-2281655 204303764
5939 SNP_A-1902798 204311174
5940 SNP_A-1960871 204318641
5941 SNP_A-2086030 204341320
5942 SNP_A-2273460 204408819
5943 SNP_A-2267865 204414352
5944 SNP_A-1966535 204439764
5945 SNP_A-1966540 204449111
5946 SNP_A-4208617 204449411
5947 SNP_A-4208618 204461732
5948 SNP_A-2104096 204472855
5949 SNP_A-4226813 204533531
5950 SNP_A-1882311 204583479
5951 SNP_A-2246458 204646641
5952 SNP_A-1861408 204649783
5953 SNP_A-4208619 204651631
5954 SNP_A-2133796 204659513
5955 SNP_A-2213707 204678150
5956 SNP_A-1806656 204699527
5957 SNP_A-1966545 204711887
5958 SNP_A-1966546 204712367
5959 SNP_A-1837744 204713899
5960 SNP_A-2216108 204751654
5961 SNP_A-1788367 204751681
5962 SNP_A-2142424 204761442
5963 SNP_A-2251057 204769781
5964 SNP_A-4200021 204794367
5965 SNP_A-4217887 204805495
5966 SNP_A-4197962 204818891
5967 SNP_A-4208620 204823867
5968 SNP_A-1900159 204826290
5969 SNP_A-2133544 204833851
5970 SNP_A-1966550 204840871
5971 SNP_A-1935953 204841064
5972 SNP_A-1966551 204842857
5973 SNP_A-1781825 204854010
5974 SNP_A-2046149 204858499
5975 SNP_A-2130317 204858985
5976 SNP_A-2303157 204866378
5977 SNP_A-1966553 204872226
5978 SNP_A-2151783 204889438
5979 SNP_A-4232144 204897100
5980 SNP_A-2135338 204905131
5981 SNP_A-1854697 204920874
5982 SNP_A-1931020 204929169
5983 SNP_A-2129227 205017456
5984 SNP_A-2006959 205024284
5985 SNP_A-4220354 205052926
5986 SNP_A-2194675 205056263
5987 SNP_A-1814575 205056969
5988 SNP_A-1926049 205059054
5989 SNP_A-4202663 205066273
5990 SNP_A-1878091 205068077
5991 SNP_A-4197161 205093583
5992 SNP_A-2292352 205093699
5993 SNP_A-2272389 205094487
5994 SNP_A-4208624 205191342
5995 SNP_A-2226650 205195934
5996 SNP_A-1937858 205237235
5997 SNP_A-2219666 205283143
5998 SNP_A-4199006 205409079
5999 SNP_A-4239096 205452527
6000 SNP_A-1959142 205476216
6001 SNP_A-2065578 205489718
6002 SNP_A-1966568 205502319
6003 SNP_A-2039474 205511952
6004 SNP_A-2170119 205541766
6005 SNP_A-2205144 205573077
6006 SNP_A-4228183 205607335
6007 SNP_A-4208625 205632522
6008 SNP_A-4208626 205639010
6009 SNP_A-4208627 205639024
6010 SNP_A-2258367 205642899
6011 SNP_A-1914368 205650805
6012 SNP_A-1920793 205653225
6013 SNP_A-2114297 205659848
6014 SNP_A-4203316 205671378
6015 SNP_A-2228089 205677465
6016 SNP_A-1910760 205681813
6017 SNP_A-1830872 205696050
6018 SNP_A-2261540 205705702
6019 SNP_A-4196362 205711053
6020 SNP_A-2089332 205717511
6021 SNP_A-2006960 205725077
6022 SNP_A-2204080 205740232
6023 SNP_A-2129223 205741467
6024 SNP_A-1888519 205741535
6025 SNP_A-2041660 205742026
6026 SNP_A-1966576 205745657
6027 SNP_A-4204977 205768271
6028 SNP_A-1958292 205768756
6029 SNP_A-2257942 205785219
6030 SNP_A-2187708 205833558
6031 SNP_A-2124137 205847687
6032 SNP_A-2253377 205853078
6033 SNP_A-1884783 205877974
6034 SNP_A-4214624 205879221
6035 SNP_A-2098570 205879951
6036 SNP_A-2042459 205886273
6037 SNP_A-2246641 205890296
6038 SNP_A-4236464 205892434
6039 SNP_A-2057240 205902163
6040 SNP_A-1833474 205903478
6041 SNP_A-2289187 205906564
6042 SNP_A-4224883 205926709
6043 SNP_A-4208629 205932117
6044 SNP_A-4208630 205932129
6045 SNP_A-1809376 205937245
6046 SNP_A-2260071 205967382
6047 SNP_A-4208631 205969388
6048 SNP_A-2043119 206034837
6049 SNP_A-1860519 206062713
6050 SNP_A-1907392 206067849
6051 SNP_A-1854380 206072732
6052 SNP_A-1865692 206114215
6053 SNP_A-4230961 206131241
6054 SNP_A-2133977 206140981
6055 SNP_A-1966583 206141570
6056 SNP_A-4208632 206151283
6057 SNP_A-2027895 206162389
6058 SNP_A-1966585 206172710
6059 SNP_A-2082440 206197328
6060 SNP_A-2046571 206221166
6061 SNP_A-2296489 206228846
6062 SNP_A-1966586 206233205
6063 SNP_A-1966588 206244574
6064 SNP_A-1966589 206244896
6065 SNP_A-2276353 206251981
6066 SNP_A-2200985 206252910
6067 SNP_A-2287822 206253666
6068 SNP_A-2290311 206254395
6069 SNP_A-2170345 206271268
6070 SNP_A-4229151 206279380
6071 SNP_A-2283363 206300770
6072 SNP_A-2174436 206300940
6073 SNP_A-2030943 206301486
6074 SNP_A-4231358 206304307
6075 SNP_A-4206680 206304908
6076 SNP_A-2303945 206322336
6077 SNP_A-2305353 206351677
6078 SNP_A-4200880 206353411
6079 SNP_A-2140007 206353492
6080 SNP_A-2168388 206364430
6081 SNP_A-1966593 206389365
6082 SNP_A-2140064 206426955
6083 SNP_A-1860182 206435947
6084 SNP_A-1857579 206441728
6085 SNP_A-2217757 206441948
6086 SNP_A-2069516 206442661
6087 SNP_A-4229345 206442718
6088 SNP_A-2194163 206443765
6089 SNP_A-2128510 206450046
6090 SNP_A-2047030 206494076
6091 SNP_A-1932135 206495978
6092 SNP_A-1841101 206496690
6093 SNP_A-2247406 206497071
6094 SNP_A-2181236 206531727
6095 SNP_A-2244330 206538315
6096 SNP_A-4207070 206538808
6097 SNP_A-2146773 206541434
6098 SNP_A-2305371 206593037
6099 SNP_A-1907899 206602205
6100 SNP_A-1837653 206610334
6101 SNP_A-1937079 206610478
6102 SNP_A-2143688 206611093
6103 SNP_A-2311811 206628597
6104 SNP_A-1864307 206629696
6105 SNP_A-4238553 206630008
6106 SNP_A-1944978 206640685
6107 SNP_A-2203352 206699229
6108 SNP_A-1966597 206724017
6109 SNP_A-1852970 206750178
6110 SNP_A-2162574 206817147
6111 SNP_A-2303465 206836536
6112 SNP_A-4208634 206876408
6113 SNP_A-1966601 206877976
6114 SNP_A-1803227 206900624
6115 SNP_A-4219962 206935119
6116 SNP_A-1928267 206969215
6117 SNP_A-1953109 207101669
6118 SNP_A-4201566 207102074
6119 SNP_A-2295106 207102193
6120 SNP_A-2111331 207106802
6121 SNP_A-2234756 207108152
6122 SNP_A-2284350 207149833
6123 SNP_A-1966604 207161321
6124 SNP_A-1951577 207161499
6125 SNP_A-2265153 207166124
6126 SNP_A-2078241 207173209
6127 SNP_A-4196887 207174075
6128 SNP_A-1966607 207195134
6129 SNP_A-1793379 207211913
6130 SNP_A-1899298 207226429
6131 SNP_A-2259241 207274185
6132 SNP_A-2158325 207274993
6133 SNP_A-2267284 207277960
6134 SNP_A-4224126 207278048
6135 SNP_A-1940993 207290224
6136 SNP_A-2279172 207290313
6137 SNP_A-4208635 207297165
6138 SNP_A-4206380 207298513
6139 SNP_A-1966610 207316840
6140 SNP_A-2039586 207324570
6141 SNP_A-1943074 207332802
6142 SNP_A-2187702 207358659
6143 SNP_A-2310205 207393932
6144 SNP_A-2282148 207394149
6145 SNP_A-2055765 207394972
6146 SNP_A-2222133 207400658
6147 SNP_A-1966612 207426028
6148 SNP_A-2243972 207442566
6149 SNP_A-1966613 207443245
6150 SNP_A-2126439 207456367
6151 SNP_A-2171330 207476993
6152 SNP_A-4233267 207548577
6153 SNP_A-1966622 207564610
6154 SNP_A-1966623 207565082
6155 SNP_A-1966625 207618863
6156 SNP_A-2159556 207622266
6157 SNP_A-2181630 207630251
6158 SNP_A-1916901 207642445
6159 SNP_A-1887677 207665482
6160 SNP_A-1966627 207677731
6161 SNP_A-2035796 207685878
6162 SNP_A-2104349 207693709
6163 SNP_A-1950706 207707958
6164 SNP_A-2104035 207714239
6165 SNP_A-1894662 207715065
6166 SNP_A-1841422 207724413
6167 SNP_A-2142239 207788187
6168 SNP_A-2037883 207789220
6169 SNP_A-2302067 207789371
6170 SNP_A-1916318 207798524
6171 SNP_A-2034251 207823248
6172 SNP_A-1827504 207832838
6173 SNP_A-2218992 207833393
6174 SNP_A-1877565 207842240
6175 SNP_A-2136852 207858744
6176 SNP_A-1804272 207880161
6177 SNP_A-2140396 207897249
6178 SNP_A-4216505 207904343
6179 SNP_A-2214613 207931273
6180 SNP_A-2216727 207938336
6181 SNP_A-2026335 208001688
6182 SNP_A-2024859 208058284
6183 SNP_A-4208638 208076759
6184 SNP_A-2222489 208077539
6185 SNP_A-2063898 208090847
6186 SNP_A-2230293 208140075
6187 SNP_A-2006964 208176242
6188 SNP_A-1808656 208186097
6189 SNP_A-1951167 208202507
6190 SNP_A-1959359 208214641
6191 SNP_A-4226454 208252525
6192 SNP_A-2314503 208252827
6193 SNP_A-2044020 208257480
6194 SNP_A-2006966 208349419
6195 SNP_A-2082585 208450504
6196 SNP_A-1966649 208468885
6197 SNP_A-4193821 208479103
6198 SNP_A-2213656 208505150
6199 SNP_A-1806288 208526953
6200 SNP_A-1956683 208557110
6201 SNP_A-2217555 208560227
6202 SNP_A-2033372 208563380
6203 SNP_A-4208639 208582453
6204 SNP_A-4235619 208582939
6205 SNP_A-2299082 208614124
6206 SNP_A-2058188 208617427
6207 SNP_A-2129073 208617553
6208 SNP_A-1851060 208617577
6209 SNP_A-1934524 208617806
6210 SNP_A-1792797 208618058
6211 SNP_A-4208640 208635538
6212 SNP_A-2165441 208667914
6213 SNP_A-2141814 208704508
6214 SNP_A-1966655 208715272
6215 SNP_A-4219960 208731446
6216 SNP_A-4197265 208735310
6217 SNP_A-1790297 208737437
6218 SNP_A-2053231 208755713
6219 SNP_A-1966660 208758597
6220 SNP_A-1966661 208758663
6221 SNP_A-2301718 208838537
6222 SNP_A-2107963 208927940
6223 SNP_A-1831625 208948035
6224 SNP_A-1801890 208972431
6225 SNP_A-2081326 208983044
6226 SNP_A-2204562 209050339
6227 SNP_A-1953021 209067307
6228 SNP_A-1941423 209076257
6229 SNP_A-2208938 209129993
6230 SNP_A-2272247 209157156
6231 SNP_A-2076021 209179947
6232 SNP_A-2160700 209180796
6233 SNP_A-1855606 209180827
6234 SNP_A-2129584 209182901
6235 SNP_A-4217670 209188458
6236 SNP_A-2275081 209219307
6237 SNP_A-1810858 209222160
6238 SNP_A-2251894 209330510
6239 SNP_A-4208642 209349934
6240 SNP_A-1816367 209382016
6241 SNP_A-2250221 209383277
6242 SNP_A-1869431 209394842
6243 SNP_A-2262067 209412545
6244 SNP_A-1807883 209443412
6245 SNP_A-2023093 209443710
6246 SNP_A-4236243 209453721
6247 SNP_A-2142630 209466043
6248 SNP_A-1966676 209491412
6249 SNP_A-1966677 209500452
6250 SNP_A-2236869 209522823
6251 SNP_A-4208643 209524154
6252 SNP_A-1890183 209529631
6253 SNP_A-1966685 209583491
6254 SNP_A-1901587 209589593
6255 SNP_A-1845682 209590225
6256 SNP_A-2215737 209619258
6257 SNP_A-1889714 209659056
6258 SNP_A-2271443 209670874
6259 SNP_A-1832946 209671199
6260 SNP_A-4205845 209692780
6261 SNP_A-2146406 209724350
6262 SNP_A-2163938 209724431
6263 SNP_A-1966686 209724526
6264 SNP_A-1966687 209725543
6265 SNP_A-1833327 209734507
6266 SNP_A-2267471 209734716
6267 SNP_A-1863952 209745538
6268 SNP_A-2143263 209750254
6269 SNP_A-2149405 209762617
6270 SNP_A-1811885 209762646
6271 SNP_A-1966690 209766313
6272 SNP_A-1916174 209766628
6273 SNP_A-1797981 209769057
6274 SNP_A-2269687 209775866
6275 SNP_A-1792904 209778789
6276 SNP_A-1859282 209784764
6277 SNP_A-1828948 209785859
6278 SNP_A-2068663 209786186
6279 SNP_A-2269860 209830342
6280 SNP_A-1966693 209844455
6281 SNP_A-2134859 209861465
6282 SNP_A-4229919 209912302
6283 SNP_A-1801881 209912715
6284 SNP_A-1893927 209915577
6285 SNP_A-2252614 209940711
6286 SNP_A-1966694 209954167
6287 SNP_A-2166251 209954309
6288 SNP_A-1960828 209969736
6289 SNP_A-2066897 209970103
6290 SNP_A-2123579 209973492
6291 SNP_A-1799236 209974161
6292 SNP_A-2055389 209976387
6293 SNP_A-2123619 209980012
6294 SNP_A-1860375 209999618
6295 SNP_A-2302644 210054329
6296 SNP_A-2307991 210110781
6297 SNP_A-1915334 210212769
6298 SNP_A-2310747 210352126
6299 SNP_A-2249432 210380883
6300 SNP_A-1854338 210409346
6301 SNP_A-2207501 210413152
6302 SNP_A-1954583 210413593
6303 SNP_A-1966706 210442080
6304 SNP_A-2057964 210450278
6305 SNP_A-2100249 210517150
6306 SNP_A-4220014 210605668
6307 SNP_A-2168774 210768295
6308 SNP_A-1799270 210771597
6309 SNP_A-1862872 210787411
6310 SNP_A-2182210 210862256
6311 SNP_A-4214627 210864773
6312 SNP_A-2124666 210869331
6313 SNP_A-2099181 210869399
6314 SNP_A-2006976 210870557
6315 SNP_A-4192533 210946163
6316 SNP_A-2167460 210946396
6317 SNP_A-1895527 210946535
6318 SNP_A-1904977 210946923
6319 SNP_A-1792533 210948728
6320 SNP_A-1941270 210948745
6321 SNP_A-2202958 210954252
6322 SNP_A-4208647 210961154
6323 SNP_A-1966713 210966001
6324 SNP_A-1966714 210966355
6325 SNP_A-1966715 210995610
6326 SNP_A-1867391 211005600
6327 SNP_A-2189207 211007932
6328 SNP_A-1966716 211012383
6329 SNP_A-1851700 211028619
6330 SNP_A-1954727 211048900
6331 SNP_A-2039184 211050383
6332 SNP_A-1960469 211061359
6333 SNP_A-2127368 211084846
6334 SNP_A-1966718 211094729
6335 SNP_A-2198912 211106793
6336 SNP_A-4208649 211106998
6337 SNP_A-2030355 211126163
6338 SNP_A-2146202 211144310
6339 SNP_A-1893159 211237623
6340 SNP_A-1803763 211238095
6341 SNP_A-2096440 211254288
6342 SNP_A-1931060 211254358
6343 SNP_A-2221016 211257854
6344 SNP_A-1830064 211266007
6345 SNP_A-1812683 211266745
6346 SNP_A-2293315 211277967
6347 SNP_A-4227934 211395843
6348 SNP_A-1904022 211398395
6349 SNP_A-2096251 211452899
6350 SNP_A-1816312 211471839
6351 SNP_A-1894411 211486446
6352 SNP_A-1847200 211486517
6353 SNP_A-1849548 211499801
6354 SNP_A-2097668 211534241
6355 SNP_A-1859904 211534460
6356 SNP_A-4220836 211570342
6357 SNP_A-2139110 211572581
6358 SNP_A-2062747 211588185
6359 SNP_A-1942838 211588809
6360 SNP_A-2290600 211588884
6361 SNP_A-2152565 211601633
6362 SNP_A-1966731 211649546
6363 SNP_A-1966733 211662164
6364 SNP_A-2314397 211679220
6365 SNP_A-1966734 211691052
6366 SNP_A-4208654 211692188
6367 SNP_A-2161812 211697972
6368 SNP_A-2255481 211703330
6369 SNP_A-1948558 211714164
6370 SNP_A-2027283 211730000
6371 SNP_A-1829939 211730245
6372 SNP_A-4222539 211742060
6373 SNP_A-4237245 211742324
6374 SNP_A-2120636 211742427
6375 SNP_A-1843870 211744920
6376 SNP_A-2049017 211746572
6377 SNP_A-1917893 211746920
6378 SNP_A-4200660 211749884
6379 SNP_A-4232105 211749923
6380 SNP_A-2170749 211753444
6381 SNP_A-2231712 211757248
6382 SNP_A-2060333 211762892
6383 SNP_A-1846486 211776860
6384 SNP_A-2273044 211777339
6385 SNP_A-2153453 211777430
6386 SNP_A-2158511 211791992
6387 SNP_A-2271645 211802396
6388 SNP_A-1825672 211824344
6389 SNP_A-2034383 211847889
6390 SNP_A-2287625 211869977
6391 SNP_A-1905322 211889600
6392 SNP_A-4204740 211893079
6393 SNP_A-2298319 211899402
6394 SNP_A-1952244 211934422
6395 SNP_A-2052621 211946012
6396 SNP_A-1827626 211952648
6397 SNP_A-1916299 211967419
6398 SNP_A-2262551 211993348
6399 SNP_A-1966743 211999616
6400 SNP_A-4208655 212000766
6401 SNP_A-2083189 212011318
6402 SNP_A-2297205 212012810
6403 SNP_A-2207320 212013280
6404 SNP_A-4197166 212013559
6405 SNP_A-1966744 212021781
6406 SNP_A-2059047 212031103
6407 SNP_A-1829970 212036141
6408 SNP_A-2306069 212036235
6409 SNP_A-1897253 212040142
6410 SNP_A-2258917 212041668
6411 SNP_A-2236371 212048267
6412 SNP_A-2109586 212070597
6413 SNP_A-2132372 212072886
6414 SNP_A-2185225 212084990
6415 SNP_A-2006983 212086769
6416 SNP_A-4227446 212087236
6417 SNP_A-1940446 212087483
6418 SNP_A-1807733 212093654
6419 SNP_A-4237667 212104216
6420 SNP_A-1926434 212124162
6421 SNP_A-1862067 212132264
6422 SNP_A-2135987 212132484
6423 SNP_A-2135397 212145317
6424 SNP_A-1863121 212153116
6425 SNP_A-4203266 212155051
6426 SNP_A-1941280 212156823
6427 SNP_A-2095056 212156981
6428 SNP_A-2160521 212162146
6429 SNP_A-1966745 212162828
6430 SNP_A-1826223 212178472
6431 SNP_A-1820372 212194595
6432 SNP_A-1966748 212199331
6433 SNP_A-2250596 212200953
6434 SNP_A-2187537 212233218
6435 SNP_A-4208657 212235619
6436 SNP_A-4234713 212247804
6437 SNP_A-1854191 212248450
6438 SNP_A-1831551 212249622
6439 SNP_A-2006985 212293667
6440 SNP_A-2258284 212296872
6441 SNP_A-2143170 212313166
6442 SNP_A-1887980 212331670
6443 SNP_A-2284172 212335162
6444 SNP_A-2127778 212395736
6445 SNP_A-1966755 212408416
6446 SNP_A-2081655 212409273
6447 SNP_A-2178796 212411600
6448 SNP_A-1966756 212416255
6449 SNP_A-1862957 212431233
6450 SNP_A-1966757 212431603
6451 SNP_A-2171314 212434628
6452 SNP_A-2070216 212434755
6453 SNP_A-4227510 212515890
6454 SNP_A-2238898 212565670
6455 SNP_A-1925318 212592371
6456 SNP_A-4207329 212599382
6457 SNP_A-1833058 212602455
6458 SNP_A-2036702 212604816
6459 SNP_A-4224951 212666702
6460 SNP_A-1797988 212672688
6461 SNP_A-4206295 212673521
6462 SNP_A-2121370 212673776
6463 SNP_A-2152568 212711979
6464 SNP_A-4217488 212737913
6465 SNP_A-4197260 212741289
6466 SNP_A-2128074 212741363
6467 SNP_A-2029264 212746332
6468 SNP_A-2108182 212762525
6469 SNP_A-1818215 212781980
6470 SNP_A-2085400 212786374
6471 SNP_A-1934634 212786859
6472 SNP_A-4231937 212787033
6473 SNP_A-1880991 212804484
6474 SNP_A-1935577 212811966
6475 SNP_A-2032742 212814646
6476 SNP_A-2171843 212815526
6477 SNP_A-1921560 212825253
6478 SNP_A-1850100 212828768
6479 SNP_A-1942778 212873037
6480 SNP_A-2148600 212877435
6481 SNP_A-1801533 212881417
6482 SNP_A-1824677 212884879
6483 SNP_A-4227680 212897611
6484 SNP_A-2250368 212924771
6485 SNP_A-4226106 212925942
6486 SNP_A-1966774 212927886
6487 SNP_A-4216600 212939985
6488 SNP_A-2039043 212944043
6489 SNP_A-4233663 212965096
6490 SNP_A-1959086 212979704
6491 SNP_A-1884701 212982136
6492 SNP_A-1846294 212982350
6493 SNP_A-1868585 212983576
6494 SNP_A-4193645 213025071
6495 SNP_A-2177563 213025491
6496 SNP_A-1934500 213064580
6497 SNP_A-4197005 213073267
6498 SNP_A-2176094 213081233
6499 SNP_A-1919320 213081766
6500 SNP_A-2028311 213098009
6501 SNP_A-1802890 213098932
6502 SNP_A-1966775 213102850
6503 SNP_A-2196950 213106599
6504 SNP_A-2051954 213107252
6505 SNP_A-2288964 213121476
6506 SNP_A-2036234 213170086
6507 SNP_A-2306793 213176507
6508 SNP_A-4231664 213191026
6509 SNP_A-1884286 213202070
6510 SNP_A-1794597 213238143
6511 SNP_A-1913777 213242543
6512 SNP_A-2054441 213253580
6513 SNP_A-2201239 213253602
6514 SNP_A-2114505 213253635
6515 SNP_A-2294958 213292933
6516 SNP_A-1966780 213305104
6517 SNP_A-1966782 213305872
6518 SNP_A-1892916 213311083
6519 SNP_A-4208660 213313925
6520 SNP_A-2006990 213315447
6521 SNP_A-1966785 213316046
6522 SNP_A-2249792 213345295
6523 SNP_A-2130802 213375090
6524 SNP_A-2162765 213416004
6525 SNP_A-4241128 213430799
6526 SNP_A-1798243 213447217
6527 SNP_A-1840198 213455606
6528 SNP_A-2230181 213484594
6529 SNP_A-4200490 213534396
6530 SNP_A-2254668 213540967
6531 SNP_A-1796395 213552195
6532 SNP_A-1833249 213566075
6533 SNP_A-1809378 213566314
6534 SNP_A-2303913 213568803
6535 SNP_A-1966792 213587652
6536 SNP_A-1816882 213588090
6537 SNP_A-1917289 213597720
6538 SNP_A-1966794 213607599
6539 SNP_A-4208661 213615387
6540 SNP_A-4208662 213615402
6541 SNP_A-1919278 213631018
6542 SNP_A-1857465 213631304
6543 SNP_A-4202661 213632360
6544 SNP_A-2022456 213647599
6545 SNP_A-2059718 213654876
6546 SNP_A-1966798 213667000
6547 SNP_A-4239307 213680980
6548 SNP_A-2028054 213683981
6549 SNP_A-2006994 213731079
6550 SNP_A-2285277 213731297
6551 SNP_A-2273890 213735063
6552 SNP_A-2223571 213741775
6553 SNP_A-1825314 213769484
6554 SNP_A-2268860 213770152
6555 SNP_A-1958230 213825548
6556 SNP_A-1854465 213826744
6557 SNP_A-2168821 213826979
6558 SNP_A-2006995 213855118
6559 SNP_A-4203573 213871252
6560 SNP_A-4228363 213925951
6561 SNP_A-2026035 213978187
6562 SNP_A-2272155 213988295
6563 SNP_A-1966807 214053328
6564 SNP_A-2116323 214156888
6565 SNP_A-4196384 214191773
6566 SNP_A-1950862 214238221
6567 SNP_A-2098266 214239968
6568 SNP_A-4208664 214243785
6569 SNP_A-2279595 214284134
6570 SNP_A-2099001 214284169
6571 SNP_A-2122005 214300694
6572 SNP_A-4223937 214342214
6573 SNP_A-1791141 214343577
6574 SNP_A-1895397 214347951
6575 SNP_A-1823881 214372032
6576 SNP_A-1888258 214381446
6577 SNP_A-2242188 214391459
6578 SNP_A-2122634 214409013
6579 SNP_A-2042380 214409403
6580 SNP_A-2254375 214421696
6581 SNP_A-2198277 214423220
6582 SNP_A-4208665 214425824
6583 SNP_A-4208666 214425983
6584 SNP_A-4239395 214452186
6585 SNP_A-2050296 214464745
6586 SNP_A-4223765 214476354
6587 SNP_A-4222442 214477635
6588 SNP_A-1794851 214477898
6589 SNP_A-1916262 214486935
6590 SNP_A-4239277 214492984
6591 SNP_A-4225827 214498233
6592 SNP_A-4200746 214510773
6593 SNP_A-2126774 214510831
6594 SNP_A-2109942 214558105
6595 SNP_A-2313029 214558767
6596 SNP_A-2187644 214606379
6597 SNP_A-2056497 214626753
6598 SNP_A-4205601 214639061
6599 SNP_A-1938405 214639313
6600 SNP_A-2308722 214640099
6601 SNP_A-1853792 214649154
6602 SNP_A-4208668 214664796
6603 SNP_A-1876177 214667884
6604 SNP_A-1966818 214676457
6605 SNP_A-1873305 214709471
6606 SNP_A-2073565 214740825
6607 SNP_A-2045605 214752480
6608 SNP_A-4214630 214754778
6609 SNP_A-4208669 214755068
6610 SNP_A-1966819 214764740
6611 SNP_A-2123092 214769338
6612 SNP_A-1966820 214781930
6613 SNP_A-2297213 214785625
6614 SNP_A-1847824 214790155
6615 SNP_A-1826633 214793182
6616 SNP_A-2023258 214802511
6617 SNP_A-1966821 214803990
6618 SNP_A-1966822 214817052
6619 SNP_A-1966823 214817835
6620 SNP_A-1966824 214850633
6621 SNP_A-2127424 214876640
6622 SNP_A-1852396 214886486
6623 SNP_A-4216273 214886779
6624 SNP_A-2159505 214897054
6625 SNP_A-4208672 214909552
6626 SNP_A-2006997 214957826
6627 SNP_A-2208235 214992051
6628 SNP_A-4204868 214993896
6629 SNP_A-4194868 214993918
6630 SNP_A-1895776 214995417
6631 SNP_A-1828103 215003972
6632 SNP_A-2067692 215004592
6633 SNP_A-1863006 215023115
6634 SNP_A-1934916 215038813
6635 SNP_A-1858194 215069485
6636 SNP_A-1843792 215069925
6637 SNP_A-4205429 215071486
6638 SNP_A-2276317 215090103
6639 SNP_A-1869185 215092157
6640 SNP_A-4235444 215092233
6641 SNP_A-1875541 215099110
6642 SNP_A-2124029 215099226
6643 SNP_A-4201496 215114370
6644 SNP_A-4220366 215119545
6645 SNP_A-2281230 215125554
6646 SNP_A-2084785 215127066
6647 SNP_A-1930830 215134072
6648 SNP_A-1903638 215141810
6649 SNP_A-2006998 215177239
6650 SNP_A-1966828 215180195
6651 SNP_A-1915935 215180563
6652 SNP_A-2175331 215184612
6653 SNP_A-2187923 215185176
6654 SNP_A-1801732 215198940
6655 SNP_A-1966834 215210224
6656 SNP_A-1966835 215210245
6657 SNP_A-4208673 215210825
6658 SNP_A-2118823 215213675
6659 SNP_A-2309123 215218278
6660 SNP_A-2173774 215218324
6661 SNP_A-1951750 215254549
6662 SNP_A-1845679 215301151
6663 SNP_A-1874787 215303757
6664 SNP_A-2132820 215303890
6665 SNP_A-2100489 215310319
6666 SNP_A-2141630 215331635
6667 SNP_A-1966840 215337005
6668 SNP_A-1833624 215352580
6669 SNP_A-1863792 215424414
6670 SNP_A-1966847 215439454
6671 SNP_A-4208675 215476690
6672 SNP_A-4208676 215508955
6673 SNP_A-1966849 215528258
6674 SNP_A-4223144 215548659
6675 SNP_A-1961084 215584616
6676 SNP_A-2128467 215622979
6677 SNP_A-4236886 215623150
6678 SNP_A-2107325 215631514
6679 SNP_A-2244753 215632317
6680 SNP_A-1893310 215632731
6681 SNP_A-2253865 215636336
6682 SNP_A-2168850 215642993
6683 SNP_A-2314059 215644504
6684 SNP_A-4204515 215718635
6685 SNP_A-1824229 215718734
6686 SNP_A-2291874 215719060
6687 SNP_A-2170452 215724971
6688 SNP_A-2295058 215811528
6689 SNP_A-1816885 215864680
6690 SNP_A-2279378 215872348
6691 SNP_A-1875466 215873489
6692 SNP_A-2100155 215890113
6693 SNP_A-1831135 215903416
6694 SNP_A-2100807 215904290
6695 SNP_A-2204388 215911272
6696 SNP_A-2187778 215914298
6697 SNP_A-2144104 215937937
6698 SNP_A-4200949 215938326
6699 SNP_A-2007001 215966496
6700 SNP_A-4227329 215974470
6701 SNP_A-1908299 215981870
6702 SNP_A-2137347 215990926
6703 SNP_A-1931112 215991219
6704 SNP_A-1852548 215991238
6705 SNP_A-1930056 216007874
6706 SNP_A-2086753 216021183
6707 SNP_A-2199255 216021836
6708 SNP_A-1856268 216026482
6709 SNP_A-2248272 216033519
6710 SNP_A-4208678 216034013
6711 SNP_A-2242459 216071635
6712 SNP_A-1809479 216072280
6713 SNP_A-4208679 216080031
6714 SNP_A-4205211 216117803
6715 SNP_A-4208680 216118711
6716 SNP_A-1966857 216124395
6717 SNP_A-1966860 216185119
6718 SNP_A-4227342 216185417
6719 SNP_A-2140481 216223333
6720 SNP_A-2205507 216226190
6721 SNP_A-1966869 216248479
6722 SNP_A-2047443 216276756
6723 SNP_A-1900371 216324204
6724 SNP_A-2041075 216345572
6725 SNP_A-1966871 216357447
6726 SNP_A-2287406 216408698
6727 SNP_A-2220399 216415088
6728 SNP_A-2080278 216487912
6729 SNP_A-1861725 216503336
6730 SNP_A-2147208 216546944
6731 SNP_A-2239117 216547065
6732 SNP_A-4223908 216547731
6733 SNP_A-1933868 216555396
6734 SNP_A-1827145 216555810
6735 SNP_A-2044925 216569657
6736 SNP_A-2134054 216569705
6737 SNP_A-1842503 216570712
6738 SNP_A-2280160 216585194
6739 SNP_A-1801306 216590495
6740 SNP_A-2308123 216599864
6741 SNP_A-1863630 216600217
6742 SNP_A-2194263 216600691
6743 SNP_A-2033102 216600999
6744 SNP_A-4235396 216609727
6745 SNP_A-2187144 216609779
6746 SNP_A-4208684 216669766
6747 SNP_A-2096837 216685273
6748 SNP_A-1826466 216685568
6749 SNP_A-2097303 216704832
6750 SNP_A-1916581 216709792
6751 SNP_A-2114056 216742005
6752 SNP_A-2143750 216750743
6753 SNP_A-2249380 216750986
6754 SNP_A-4233430 216752210
6755 SNP_A-1881987 216778493
6756 SNP_A-1940530 216783413
6757 SNP_A-1821161 216793505
6758 SNP_A-2313338 216794873
6759 SNP_A-2040320 216853926
6760 SNP_A-2115280 216863451
6761 SNP_A-1940149 216867832
6762 SNP_A-4208686 216883736
6763 SNP_A-1966891 216888777
6764 SNP_A-2028911 216917383
6765 SNP_A-1791023 216935228
6766 SNP_A-2188196 216935552
6767 SNP_A-1884245 216936248
6768 SNP_A-2140566 216938723
6769 SNP_A-1913776 216960658
6770 SNP_A-2046751 216961522
6771 SNP_A-4223481 216978199
6772 SNP_A-2206445 216978338
6773 SNP_A-2083662 217019035
6774 SNP_A-1939211 217033856
6775 SNP_A-2123788 217035124
6776 SNP_A-1966895 217044890
6777 SNP_A-4208687 217046164
6778 SNP_A-2085521 217050641
6779 SNP_A-1913649 217058081
6780 SNP_A-2048448 217120897
6781 SNP_A-2246167 217135595
6782 SNP_A-2128166 217148958
6783 SNP_A-1781224 217258774
6784 SNP_A-1966900 217281937
6785 SNP_A-2245836 217331968
6786 SNP_A-1804246 217335395
6787 SNP_A-4202326 217344350
6788 SNP_A-2135241 217349994
6789 SNP_A-1966905 217371516
6790 SNP_A-2198100 217373660
6791 SNP_A-4240968 217390698
6792 SNP_A-1859074 217440627
6793 SNP_A-2104086 217454390
6794 SNP_A-2216192 217461509
6795 SNP_A-1966912 217467761
6796 SNP_A-1966913 217519913
6797 SNP_A-1899327 217536990
6798 SNP_A-4205096 217568713
6799 SNP_A-2148726 217571126
6800 SNP_A-2031664 217574235
6801 SNP_A-2118142 217599937
6802 SNP_A-4234120 217600959
6803 SNP_A-2187809 217601115
6804 SNP_A-2094312 217602648
6805 SNP_A-2229668 217603327
6806 SNP_A-4200513 217603354
6807 SNP_A-2291351 217612021
6808 SNP_A-2026334 217612251
6809 SNP_A-1966919 217617230
6810 SNP_A-1966920 217617708
6811 SNP_A-1801264 217632061
6812 SNP_A-2265363 217632149
6813 SNP_A-1953715 217639976
6814 SNP_A-1917688 217640464
6815 SNP_A-1782248 217644369
6816 SNP_A-1966921 217647581
6817 SNP_A-2039109 217682689
6818 SNP_A-2147712 217724575
6819 SNP_A-1966924 217735109
6820 SNP_A-1946284 217747566
6821 SNP_A-4197390 217759072
6822 SNP_A-1966925 217769547
6823 SNP_A-2023479 217819946
6824 SNP_A-4208688 217826967
6825 SNP_A-2212626 217842354
6826 SNP_A-2089198 217842724
6827 SNP_A-2298776 217868748
6828 SNP_A-2234392 217945031
6829 SNP_A-2118781 217965888
6830 SNP_A-1860491 217967990
6831 SNP_A-2160854 217968129
6832 SNP_A-2109873 217971121
6833 SNP_A-1966932 217984485
6834 SNP_A-1821126 217997602
6835 SNP_A-1927930 217997742
6836 SNP_A-4237887 218013309
6837 SNP_A-2125681 218035046
6838 SNP_A-4237064 218042708
6839 SNP_A-2288128 218043029
6840 SNP_A-1917668 218054796
6841 SNP_A-2125652 218079703
6842 SNP_A-1796840 218090481
6843 SNP_A-1859083 218112453
6844 SNP_A-1896413 218145698
6845 SNP_A-2313475 218190232
6846 SNP_A-1929039 218241585
6847 SNP_A-1782241 218417460
6848 SNP_A-2046863 218462571
6849 SNP_A-1903195 218519153
6850 SNP_A-1849655 218531119
6851 SNP_A-1789809 218572564
6852 SNP_A-2098113 218574281
6853 SNP_A-4227379 218577373
6854 SNP_A-1841316 218577633
6855 SNP_A-4197595 218577787
6856 SNP_A-1824979 218729159
6857 SNP_A-1925378 218756027
6858 SNP_A-2112084 218765583
6859 SNP_A-1966948 218809114
6860 SNP_A-1878698 218817158
6861 SNP_A-2007017 218817278
6862 SNP_A-2292262 218821334
6863 SNP_A-1812956 218863025
6864 SNP_A-2281246 218878769
6865 SNP_A-2175716 219021598
6866 SNP_A-1852336 219028129
6867 SNP_A-4233675 219045203
6868 SNP_A-4208693 219090096
6869 SNP_A-1966951 219091365
6870 SNP_A-2147640 219131764
6871 SNP_A-2054106 219136543
6872 SNP_A-2210732 219141841
6873 SNP_A-2206938 219189048
6874 SNP_A-2104356 219222026
6875 SNP_A-1816981 219297838
6876 SNP_A-4235885 219307512
6877 SNP_A-2251639 219314782
6878 SNP_A-2167175 219332414
6879 SNP_A-1966957 219339209
6880 SNP_A-2264555 219360239
6881 SNP_A-2115171 219440386
6882 SNP_A-2090262 219458990
6883 SNP_A-2114030 219482944
6884 SNP_A-4227029 219483053
6885 SNP_A-2296333 219606740
6886 SNP_A-2033174 219649830
6887 SNP_A-2106013 219687585
6888 SNP_A-2294170 219689197
6889 SNP_A-2135769 219710778
6890 SNP_A-1966962 219711078
6891 SNP_A-4214632 219711485
6892 SNP_A-1966963 219719336
6893 SNP_A-1847981 219723461
6894 SNP_A-1966964 219757534
6895 SNP_A-2310092 219794524
6896 SNP_A-1966965 219843452
6897 SNP_A-2081914 219860603
6898 SNP_A-2092910 219877736
6899 SNP_A-4202407 220088369
6900 SNP_A-2210495 220108195
6901 SNP_A-1884435 220147346
6902 SNP_A-4235479 220262469
6903 SNP_A-4194639 220317562
6904 SNP_A-2071195 220332999
6905 SNP_A-4241175 220351238
6906 SNP_A-2254123 220351535
6907 SNP_A-2266502 220397436
6908 SNP_A-1834849 220398375
6909 SNP_A-2185931 220446440
6910 SNP_A-2263383 220452805
6911 SNP_A-4208695 220477123
6912 SNP_A-1966977 220479819
6913 SNP_A-1966978 220480390
6914 SNP_A-2181453 220534849
6915 SNP_A-4233064 220543401
6916 SNP_A-2118364 220569837
6917 SNP_A-2007025 220576492
6918 SNP_A-2280552 220602812
6919 SNP_A-2298445 220621607
6920 SNP_A-4224311 220670141
6921 SNP_A-2030478 220671178
6922 SNP_A-4219879 220673965
6923 SNP_A-1870137 220677373
6924 SNP_A-2311610 220677572
6925 SNP_A-2233840 220686754
6926 SNP_A-2265610 220690336
6927 SNP_A-1896762 220727702
6928 SNP_A-4225554 220768632
6929 SNP_A-2069869 220771158
6930 SNP_A-2171137 220771202
6931 SNP_A-1833612 220771307
6932 SNP_A-4222470 220772095
6933 SNP_A-1861024 220772338
6934 SNP_A-2293164 220772391
6935 SNP_A-1824874 220774039
6936 SNP_A-4201638 220781073
6937 SNP_A-2182777 220782304
6938 SNP_A-1921802 220784085
6939 SNP_A-4219419 220785255
6940 SNP_A-1860483 220785788
6941 SNP_A-4240498 220794127
6942 SNP_A-1805203 220811880
6943 SNP_A-2190672 220817112
6944 SNP_A-1960694 220837564
6945 SNP_A-1966987 220842523
6946 SNP_A-2214214 220847375
6947 SNP_A-1802138 220857349
6948 SNP_A-2062881 220868389
6949 SNP_A-2065659 220868902
6950 SNP_A-2070039 220869577
6951 SNP_A-2242163 220869709
6952 SNP_A-2192586 220887835
6953 SNP_A-1933341 220888356
6954 SNP_A-1907412 220889185
6955 SNP_A-2146761 220913126
6956 SNP_A-2199846 220942675
6957 SNP_A-1966993 220946706
6958 SNP_A-1966994 220946938
6959 SNP_A-4193377 220962858
6960 SNP_A-2166658 220997966
6961 SNP_A-1948098 220998471
6962 SNP_A-2236178 221000360
6963 SNP_A-2225243 221001583
6964 SNP_A-2075036 221010427
6965 SNP_A-2089690 221016125
6966 SNP_A-2258579 221020820
6967 SNP_A-4235224 221020976
6968 SNP_A-1871454 221037577
6969 SNP_A-2299764 221039729
6970 SNP_A-1806624 221040108
6971 SNP_A-4200100 221040234
6972 SNP_A-2284048 221045573
6973 SNP_A-2172430 221045925
6974 SNP_A-1896840 221056547
6975 SNP_A-2178368 221066784
6976 SNP_A-2106407 221142820
6977 SNP_A-1967002 221155328
6978 SNP_A-4234084 221165194
6979 SNP_A-2242768 221165308
6980 SNP_A-1926356 221175057
6981 SNP_A-2160473 221183329
6982 SNP_A-1967006 221191674
6983 SNP_A-4216474 221210399
6984 SNP_A-2122076 221229577
6985 SNP_A-2263465 221233514
6986 SNP_A-2314838 221258380
6987 SNP_A-1804461 221261654
6988 SNP_A-2267148 221264629
6989 SNP_A-1823755 221284734
6990 SNP_A-1803684 221285095
6991 SNP_A-1944447 221293925
6992 SNP_A-2311853 221312349
6993 SNP_A-1911493 221351540
6994 SNP_A-2059270 221351643
6995 SNP_A-2261092 221353172
6996 SNP_A-2056081 221359799
6997 SNP_A-1820222 221363169
6998 SNP_A-2140674 221368651
6999 SNP_A-4200161 221368858
7000 SNP_A-1959645 221387642
7001 SNP_A-2158695 221388224
7002 SNP_A-1833363 221408660
7003 SNP_A-2063787 221422302
7004 SNP_A-1905328 221433490
7005 SNP_A-4206073 221438375
7006 SNP_A-2045747 221535624
7007 SNP_A-1856852 221536709
7008 SNP_A-2285311 221552459
7009 SNP_A-2215731 221636096
7010 SNP_A-2213826 221652420
7011 SNP_A-2197040 221672630
7012 SNP_A-2199963 221679889
7013 SNP_A-2173431 221703162
7014 SNP_A-1793609 221703371
7015 SNP_A-4194032 221735040
7016 SNP_A-4225235 221749094
7017 SNP_A-4229682 221778201
7018 SNP_A-4208701 221794031
7019 SNP_A-1936149 221795348
7020 SNP_A-2253133 221798041
7021 SNP_A-1955108 221802638
7022 SNP_A-2204715 221802847
7023 SNP_A-4204266 221803100
7024 SNP_A-2197910 221813151
7025 SNP_A-2139782 221813607
7026 SNP_A-1815402 221819120
7027 SNP_A-2190325 221820163
7028 SNP_A-2262339 221834209
7029 SNP_A-1967030 221851731
7030 SNP_A-2230304 221860215
7031 SNP_A-4233058 221877708
7032 SNP_A-1967033 221892884
7033 SNP_A-1919261 221907785
7034 SNP_A-4237843 221907848
7035 SNP_A-4229711 221908449
7036 SNP_A-1967036 221921287
7037 SNP_A-4223980 221937545
7038 SNP_A-1881509 221937630
7039 SNP_A-2155939 221967489
7040 SNP_A-2174368 221968993
7041 SNP_A-2273550 221974326
7042 SNP_A-4200527 221974473
7043 SNP_A-1967042 221996113
7044 SNP_A-4208704 222020583
7045 SNP_A-4195038 222033575
7046 SNP_A-4208705 222033842
7047 SNP_A-4208706 222045870
7048 SNP_A-1870600 222046834
7049 SNP_A-4208707 222060873
7050 SNP_A-4208709 222087238
7051 SNP_A-2265783 222115686
7052 SNP_A-1955695 222140564
7053 SNP_A-2109254 222155674
7054 SNP_A-2196309 222158964
7055 SNP_A-2140039 222159044
7056 SNP_A-2007032 222164379
7057 SNP_A-2083123 222164713
7058 SNP_A-1828670 222174010
7059 SNP_A-1933325 222174901
7060 SNP_A-4233220 222175299
7061 SNP_A-2284322 222177838
7062 SNP_A-4223768 222191161
7063 SNP_A-1967049 222230114
7064 SNP_A-2270890 222233164
7065 SNP_A-2067558 222258670
7066 SNP_A-2057926 222283513
7067 SNP_A-4208712 222391103
7068 SNP_A-2007035 222391180
7069 SNP_A-1967052 222393809
7070 SNP_A-1954912 222403590
7071 SNP_A-2207746 222403712
7072 SNP_A-1952740 222446128
7073 SNP_A-4237107 222446285
7074 SNP_A-1967053 222457645
7075 SNP_A-1954805 222529381
7076 SNP_A-1967054 222536930
7077 SNP_A-2123689 222543301
7078 SNP_A-2196866 222550373
7079 SNP_A-2090494 222565357
7080 SNP_A-1838988 222606163
7081 SNP_A-2265707 222609579
7082 SNP_A-2265658 222624661
7083 SNP_A-4203862 222634924
7084 SNP_A-2269765 222635473
7085 SNP_A-2280849 222640734
7086 SNP_A-2026217 222651051
7087 SNP_A-2295134 222652120
7088 SNP_A-2245345 222652189
7089 SNP_A-2143407 222660565
7090 SNP_A-1872892 222663057
7091 SNP_A-1791782 222666160
7092 SNP_A-1967056 222673543
7093 SNP_A-4208713 222673611
7094 SNP_A-4208714 222675339
7095 SNP_A-4208715 222676330
7096 SNP_A-4208716 222680987
7097 SNP_A-1888697 222684257
7098 SNP_A-1967060 222685279
7099 SNP_A-1967061 222685322
7100 SNP_A-1792404 222685849
7101 SNP_A-2184031 222686413
7102 SNP_A-2312498 222686533
7103 SNP_A-1787219 222686724
7104 SNP_A-2053322 222686794
7105 SNP_A-1786965 222695072
7106 SNP_A-1960637 222695365
7107 SNP_A-4208717 222698143
7108 SNP_A-1967063 222700162
7109 SNP_A-4208718 222702328
7110 SNP_A-2022894 222719277
7111 SNP_A-4218043 222730100
7112 SNP_A-1832039 222738746
7113 SNP_A-4228859 222747139
7114 SNP_A-2104698 222748107
7115 SNP_A-2167922 222751581
7116 SNP_A-2256173 222751637
7117 SNP_A-2061083 222774114
7118 SNP_A-1875103 222817551
7119 SNP_A-2034294 222822493
7120 SNP_A-2177914 222823161
7121 SNP_A-1899622 222823955
7122 SNP_A-2210336 222823973
7123 SNP_A-2061256 222834665
7124 SNP_A-2132363 222837102
7125 SNP_A-1915780 222856536
7126 SNP_A-2179540 222921375
7127 SNP_A-2097020 222994691
7128 SNP_A-2174144 223002499
7129 SNP_A-2150060 223002730
7130 SNP_A-2090389 223012633
7131 SNP_A-2245712 223025456
7132 SNP_A-4228249 223059587
7133 SNP_A-2123800 223060503
7134 SNP_A-1967073 223082500
7135 SNP_A-2314109 223092759
7136 SNP_A-1810255 223102021
7137 SNP_A-2270243 223130964
7138 SNP_A-4228478 223140341
7139 SNP_A-2251422 223143317
7140 SNP_A-1801529 223143895
7141 SNP_A-1836599 223148185
7142 SNP_A-2209814 223165437
7143 SNP_A-1908405 223175786
7144 SNP_A-1881595 223197022
7145 SNP_A-1841146 223225503
7146 SNP_A-2063687 223239983
7147 SNP_A-4220605 223255668
7148 SNP_A-2242191 223259229
7149 SNP_A-1854331 223259391
7150 SNP_A-2184884 223330435
7151 SNP_A-1859479 223362230
7152 SNP_A-2039260 223365664
7153 SNP_A-4240885 223365797
7154 SNP_A-1967078 223368550
7155 SNP_A-1883869 223369547
7156 SNP_A-2007040 223396593
7157 SNP_A-2022440 223421516
7158 SNP_A-1838856 223445987
7159 SNP_A-2022163 223455361
7160 SNP_A-1967079 223466314
7161 SNP_A-1953925 223475231
7162 SNP_A-4226189 223486917
7163 SNP_A-2262922 223518824
7164 SNP_A-2109863 223552138
7165 SNP_A-1960042 223580981
7166 SNP_A-1804115 223581944
7167 SNP_A-1930284 223582122
7168 SNP_A-1905953 223594807
7169 SNP_A-1788772 223596608
7170 SNP_A-2102393 223597926
7171 SNP_A-1950550 223601208
7172 SNP_A-2201485 223648307
7173 SNP_A-4205450 223661080
7174 SNP_A-4216835 223718488
7175 SNP_A-4233082 223723782
7176 SNP_A-1885320 223729292
7177 SNP_A-2291969 223729554
7178 SNP_A-1875875 223742979
7179 SNP_A-2050105 223744655
7180 SNP_A-2032360 223745003
7181 SNP_A-1852497 223746419
7182 SNP_A-2125383 223746679
7183 SNP_A-2197303 223747009
7184 SNP_A-2250536 223749173
7185 SNP_A-1882794 223750368
7186 SNP_A-1967083 223750613
7187 SNP_A-2203759 223775131
7188 SNP_A-2231816 223775187
7189 SNP_A-2295838 223777080
7190 SNP_A-2219537 223778233
7191 SNP_A-2203651 223779048
7192 SNP_A-2229754 223786161
7193 SNP_A-2303798 223787507
7194 SNP_A-4195765 223795471
7195 SNP_A-2083573 223795535
7196 SNP_A-2188985 223801345
7197 SNP_A-2302408 223846814
7198 SNP_A-2292542 223847172
7199 SNP_A-1824791 223859887
7200 SNP_A-4208719 223883170
7201 SNP_A-1967087 223883224
7202 SNP_A-2307663 223885394
7203 SNP_A-4192883 223933431
7204 SNP_A-2239594 223934309
7205 SNP_A-1782729 223940640
7206 SNP_A-1967090 223952694
7207 SNP_A-2120374 223962365
7208 SNP_A-1852158 223982866
7209 SNP_A-2204431 223990346
7210 SNP_A-1946686 224007049
7211 SNP_A-4204955 224008324
7212 SNP_A-1911917 224057802
7213 SNP_A-1817217 224058583
7214 SNP_A-2210924 224059996
7215 SNP_A-4208720 224060319
7216 SNP_A-1814351 224111092
7217 SNP_A-1881215 224114706
7218 SNP_A-1842444 224116734
7219 SNP_A-1967098 224126496
7220 SNP_A-2129605 224132986
7221 SNP_A-1960821 224137841
7222 SNP_A-1839659 224270769
7223 SNP_A-1792300 224301378
7224 SNP_A-1935055 224301395
7225 SNP_A-1967105 224344734
7226 SNP_A-2144103 224381259
7227 SNP_A-2163680 224397303
7228 SNP_A-4222205 224397467
7229 SNP_A-4207073 224397483
7230 SNP_A-1907661 224428963
7231 SNP_A-4201857 224431276
7232 SNP_A-2251362 224453796
7233 SNP_A-2063013 224474816
7234 SNP_A-1784968 224543613
7235 SNP_A-4225699 224590818
7236 SNP_A-4203239 224601673
7237 SNP_A-1955162 224608940
7238 SNP_A-2251932 224608972
7239 SNP_A-2231765 224614559
7240 SNP_A-2124832 224630058
7241 SNP_A-2308276 224633141
7242 SNP_A-2113935 224633304
7243 SNP_A-2231221 224780740
7244 SNP_A-2301122 224793008
7245 SNP_A-1907077 224830711
7246 SNP_A-1945105 224844851
7247 SNP_A-4224901 224848397
7248 SNP_A-2172051 224860809
7249 SNP_A-1830835 224898026
7250 SNP_A-1898182 224900893
7251 SNP_A-4223832 224933764
7252 SNP_A-2116008 224943731
7253 SNP_A-1944200 224943770
7254 SNP_A-1865492 224943793
7255 SNP_A-1796331 224953132
7256 SNP_A-2095002 224953658
7257 SNP_A-2064438 224953845
7258 SNP_A-2157898 224968789
7259 SNP_A-1916612 224990709
7260 SNP_A-1881951 224993783
7261 SNP_A-2199994 225006356
7262 SNP_A-1967127 225006817
7263 SNP_A-2035448 225028376
7264 SNP_A-2161691 225031340
7265 SNP_A-1824624 225033002
7266 SNP_A-4216868 225034937
7267 SNP_A-1967129 225041079
7268 SNP_A-1863210 225044058
7269 SNP_A-1967130 225055287
7270 SNP_A-1967131 225055514
7271 SNP_A-1786850 225071361
7272 SNP_A-2064772 225071953
7273 SNP_A-1816357 225098333
7274 SNP_A-1895719 225102832
7275 SNP_A-1967134 225149052
7276 SNP_A-1910867 225201802
7277 SNP_A-1889308 225219901
7278 SNP_A-1967136 225223726
7279 SNP_A-1927926 225306814
7280 SNP_A-1837680 225342937
7281 SNP_A-1889580 225438433
7282 SNP_A-1919728 225445241
7283 SNP_A-2023116 225481236
7284 SNP_A-2056918 225481329
7285 SNP_A-2105295 225481888
7286 SNP_A-4240220 225482634
7287 SNP_A-1809128 225490876
7288 SNP_A-1967151 225494485
7289 SNP_A-2300782 225494770
7290 SNP_A-2101294 225495149
7291 SNP_A-1967153 225495582
7292 SNP_A-1853057 225496131
7293 SNP_A-1828911 225501691
7294 SNP_A-1967157 225509728
7295 SNP_A-2060642 225519187
7296 SNP_A-4227016 225523323
7297 SNP_A-4214634 225523421
7298 SNP_A-4200136 225526808
7299 SNP_A-2039401 225527022
7300 SNP_A-1799259 225539830
7301 SNP_A-2105962 225549026
7302 SNP_A-2136003 225555912
7303 SNP_A-1783661 225556634
7304 SNP_A-2265992 225575073
7305 SNP_A-2199653 225585277
7306 SNP_A-1967162 225601556
7307 SNP_A-1967163 225605607
7308 SNP_A-1967165 225629813
7309 SNP_A-1827984 225654301
7310 SNP_A-4208726 225663461
7311 SNP_A-2226781 225683208
7312 SNP_A-1967167 225691097
7313 SNP_A-2164763 225718875
7314 SNP_A-2236185 225722363
7315 SNP_A-2060862 225734099
7316 SNP_A-1913853 225734483
7317 SNP_A-1797739 225734570
7318 SNP_A-1915985 225735319
7319 SNP_A-2027962 225735692
7320 SNP_A-2072873 225747086
7321 SNP_A-2198047 225755421
7322 SNP_A-2142455 225760222
7323 SNP_A-1929465 225768930
7324 SNP_A-4208727 225779524
7325 SNP_A-2060250 225782811
7326 SNP_A-1907698 225813538
7327 SNP_A-1907614 225845176
7328 SNP_A-4217569 225845264
7329 SNP_A-1967171 225850752
7330 SNP_A-2128008 225860606
7331 SNP_A-1967172 225866044
7332 SNP_A-2294447 225883335
7333 SNP_A-4225805 225883699
7334 SNP_A-2204269 225886655
7335 SNP_A-1958677 225897438
7336 SNP_A-1872950 225899115
7337 SNP_A-2100842 225900671
7338 SNP_A-1938124 225910127
7339 SNP_A-2116023 225929954
7340 SNP_A-1967175 225937343
7341 SNP_A-2080268 225943749
7342 SNP_A-1967176 225949116
7343 SNP_A-2262034 225952373
7344 SNP_A-2056966 225965849
7345 SNP_A-1967177 225979049
7346 SNP_A-1783435 225985431
7347 SNP_A-1843807 225998949
7348 SNP_A-4198206 226007553
7349 SNP_A-2048201 226040067
7350 SNP_A-2187956 226065525
7351 SNP_A-1967178 226065936
7352 SNP_A-2241886 226080373
7353 SNP_A-1967180 226084374
7354 SNP_A-4192816 226091195
7355 SNP_A-2117189 226102225
7356 SNP_A-2108636 226129767
7357 SNP_A-2232498 226130559
7358 SNP_A-1787348 226136470
7359 SNP_A-1926831 226180950
7360 SNP_A-2202550 226206879
7361 SNP_A-1967185 226210381
7362 SNP_A-2152923 226212730
7363 SNP_A-1922789 226212802
7364 SNP_A-2107356 226213082
7365 SNP_A-2234147 226216082
7366 SNP_A-1894430 226230703
7367 SNP_A-2179669 226234394
7368 SNP_A-2043627 226234531
7369 SNP_A-4230095 226258692
7370 SNP_A-1967191 226289835
7371 SNP_A-1859125 226395585
7372 SNP_A-4196278 226403980
7373 SNP_A-2164066 226404210
7374 SNP_A-2027268 226414698
7375 SNP_A-1814058 226422276
7376 SNP_A-2253669 226428615
7377 SNP_A-2198562 226443471
7378 SNP_A-1876468 226449564
7379 SNP_A-2149605 226455921
7380 SNP_A-1967195 226484044
7381 SNP_A-1943736 226491288
7382 SNP_A-2025971 226492166
7383 SNP_A-1896397 226492428
7384 SNP_A-2308404 226519047
7385 SNP_A-2115875 226523235
7386 SNP_A-2021489 226546010
7387 SNP_A-2308091 226550974
7388 SNP_A-1967196 226552487
7389 SNP_A-2007061 226568135
7390 SNP_A-4208730 226598575
7391 SNP_A-1967197 226598613
7392 SNP_A-1947508 226605892
7393 SNP_A-1942198 226606229
7394 SNP_A-2205985 226607300
7395 SNP_A-2217542 226623080
7396 SNP_A-1907435 226630137
7397 SNP_A-2095281 226630161
7398 SNP_A-2133225 226647385
7399 SNP_A-2079747 226648158
7400 SNP_A-1834767 226648976
7401 SNP_A-1855751 226653828
7402 SNP_A-1951446 226662600
7403 SNP_A-2211413 226665007
7404 SNP_A-4208731 226696506
7405 SNP_A-1967201 226696747
7406 SNP_A-1967203 226700070
7407 SNP_A-2190767 226727114
7408 SNP_A-1934431 226731390
7409 SNP_A-1967204 226776324
7410 SNP_A-1907987 226795528
7411 SNP_A-2044735 226807778
7412 SNP_A-2065679 226808098
7413 SNP_A-2235771 226830162
7414 SNP_A-1901630 226837143
7415 SNP_A-2198190 226839418
7416 SNP_A-2193046 226841218
7417 SNP_A-1967205 226841538
7418 SNP_A-1893161 226850012
7419 SNP_A-2297676 226864889
7420 SNP_A-2021761 226911444
7421 SNP_A-2304260 226917185
7422 SNP_A-2291400 226929507
7423 SNP_A-1967207 226930129
7424 SNP_A-1967208 226930402
7425 SNP_A-2045155 226955889
7426 SNP_A-4240945 226955981
7427 SNP_A-1892809 226961658
7428 SNP_A-2035239 226961762
7429 SNP_A-2133965 226967511
7430 SNP_A-1780370 226976835
7431 SNP_A-1967209 226978666
7432 SNP_A-2114434 226997007
7433 SNP_A-2007065 227002779
7434 SNP_A-2235144 227039943
7435 SNP_A-2074056 227050282
7436 SNP_A-2107852 227063275
7437 SNP_A-1782822 227067008
7438 SNP_A-1788954 227080415
7439 SNP_A-2144195 227088100
7440 SNP_A-1898537 227102120
7441 SNP_A-4208732 227109839
7442 SNP_A-1853925 227118394
7443 SNP_A-2298493 227118593
7444 SNP_A-2028483 227155742
7445 SNP_A-2278833 227219625
7446 SNP_A-2192927 227234630
7447 SNP_A-2175956 227251663
7448 SNP_A-2094863 227388355
7449 SNP_A-1905070 227465736
7450 SNP_A-2242377 227471488
7451 SNP_A-1882954 227478038
7452 SNP_A-1806794 227478836
7453 SNP_A-2087965 227479088
7454 SNP_A-1967228 227481710
7455 SNP_A-1785281 227551254
7456 SNP_A-2135803 227554669
7457 SNP_A-2108273 227554768
7458 SNP_A-2137601 227563737
7459 SNP_A-2100293 227575963
7460 SNP_A-1957222 227583201
7461 SNP_A-1784011 227597803
7462 SNP_A-2081066 227600105
7463 SNP_A-4202457 227601261
7464 SNP_A-2264837 227604676
7465 SNP_A-2208061 227604896
7466 SNP_A-2039294 227619905
7467 SNP_A-4202110 227619969
7468 SNP_A-1826760 227622728
7469 SNP_A-2071997 227622805
7470 SNP_A-2121686 227622869
7471 SNP_A-1908546 227647124
7472 SNP_A-1917621 227732382
7473 SNP_A-4240326 227752904
7474 SNP_A-1887810 227753236
7475 SNP_A-2239420 227755364
7476 SNP_A-4208736 227773173
7477 SNP_A-1967232 227773227
7478 SNP_A-1967233 227773339
7479 SNP_A-1967234 227773365
7480 SNP_A-4208738 227773477
7481 SNP_A-2021900 227785006
7482 SNP_A-2202505 227801143
7483 SNP_A-2007066 227816707
7484 SNP_A-2037306 227817591
7485 SNP_A-4220458 227818028
7486 SNP_A-4193621 227821419
7487 SNP_A-1908354 227825632
7488 SNP_A-1958004 227825710
7489 SNP_A-1794305 227839413
7490 SNP_A-2007069 227875258
7491 SNP_A-2074247 227885723
7492 SNP_A-2134975 227885811
7493 SNP_A-2007070 227929013
7494 SNP_A-2224265 227929524
7495 SNP_A-2166584 227954773
7496 SNP_A-2284139 227970973
7497 SNP_A-1904260 228087105
7498 SNP_A-2130396 228091429
7499 SNP_A-2161426 228107724
7500 SNP_A-4196164 228121240
7501 SNP_A-2024031 228127101
7502 SNP_A-4223353 228139109
7503 SNP_A-1967236 228142161
7504 SNP_A-2257432 228159434
7505 SNP_A-1967237 228175076
7506 SNP_A-2155107 228184813
7507 SNP_A-2101975 228185554
7508 SNP_A-2025653 228209365
7509 SNP_A-4224670 228221461
7510 SNP_A-2220279 228231198
7511 SNP_A-2170689 228249517
7512 SNP_A-4234001 228269497
7513 SNP_A-4199625 228282775
7514 SNP_A-2160882 228317817
7515 SNP_A-2221476 228329802
7516 SNP_A-2060530 228361193
7517 SNP_A-2070080 228361408
7518 SNP_A-1816422 228361483
7519 SNP_A-2135012 228369130
7520 SNP_A-1795096 228408128
7521 SNP_A-2182741 228443080
7522 SNP_A-4192906 228450637
7523 SNP_A-2078330 228455120
7524 SNP_A-1967247 228460118
7525 SNP_A-1967249 228460484
7526 SNP_A-4205398 228462232
7527 SNP_A-2036238 228469537
7528 SNP_A-1801363 228480412
7529 SNP_A-2147950 228511881
7530 SNP_A-1888520 228511955
7531 SNP_A-1901414 228524045
7532 SNP_A-1859558 228524219
7533 SNP_A-1843712 228530639
7534 SNP_A-2036126 228566184
7535 SNP_A-2007072 228591965
7536 SNP_A-2237302 228603036
7537 SNP_A-2067174 228603069
7538 SNP_A-2074563 228619134
7539 SNP_A-2033974 228620110
7540 SNP_A-2242167 228629729
7541 SNP_A-1802382 228687630
7542 SNP_A-1851840 228687754
7543 SNP_A-1856317 228695319
7544 SNP_A-4226692 228698087
7545 SNP_A-2121594 228698206
7546 SNP_A-2114745 228707786
7547 SNP_A-1884477 228707935
7548 SNP_A-1877839 228708292
7549 SNP_A-2224285 228725161
7550 SNP_A-2109598 228730203
7551 SNP_A-4240361 228737898
7552 SNP_A-2046781 228739037
7553 SNP_A-1960769 228744113
7554 SNP_A-2081463 228744501
7555 SNP_A-1912241 228744548
7556 SNP_A-2173058 228745653
7557 SNP_A-4198973 228801606
7558 SNP_A-2106660 228834741
7559 SNP_A-2160451 228840797
7560 SNP_A-4206588 228848831
7561 SNP_A-2102676 228856440
7562 SNP_A-2128087 228860886
7563 SNP_A-2204775 228896256
7564 SNP_A-2244286 228901890
7565 SNP_A-4230284 228944757
7566 SNP_A-1814975 228958405
7567 SNP_A-1911208 228977477
7568 SNP_A-2255436 228986187
7569 SNP_A-2131299 228990809
7570 SNP_A-4197181 229005417
7571 SNP_A-2074981 229005443
7572 SNP_A-1967255 229034870
7573 SNP_A-4208740 229035268
7574 SNP_A-1938710 229041524
7575 SNP_A-1853238 229063495
7576 SNP_A-4204488 229093994
7577 SNP_A-2089011 229098461
7578 SNP_A-1872305 229166212
7579 SNP_A-2195570 229198799
7580 SNP_A-1929319 229224511
7581 SNP_A-1967259 229289100
7582 SNP_A-4224520 229320230
7583 SNP_A-2166953 229334819
7584 SNP_A-1967260 229343369
7585 SNP_A-2296332 229349772
7586 SNP_A-1946417 229378344
7587 SNP_A-2215562 229392944
7588 SNP_A-2246418 229394547
7589 SNP_A-4193396 229400859
7590 SNP_A-1967262 229449576
7591 SNP_A-1855786 229451253
7592 SNP_A-2260375 229490646
7593 SNP_A-2197699 229513328
7594 SNP_A-1967269 229560174
7595 SNP_A-4231207 229565736
7596 SNP_A-1895287 229574715
7597 SNP_A-1967270 229576785
7598 SNP_A-2104191 229610723
7599 SNP_A-2080890 229619428
7600 SNP_A-1841835 229623734
7601 SNP_A-2282330 229628764
7602 SNP_A-2139159 229640616
7603 SNP_A-1967274 229645080
7604 SNP_A-2216615 229663920
7605 SNP_A-2029542 229676462
7606 SNP_A-4208742 229678042
7607 SNP_A-2007074 229698937
7608 SNP_A-2024836 229707537
7609 SNP_A-2197325 229707655
7610 SNP_A-2177609 229707846
7611 SNP_A-1860065 229708627
7612 SNP_A-2089971 229709571
7613 SNP_A-4200701 229710424
7614 SNP_A-4199955 229710440
7615 SNP_A-2251923 229712781
7616 SNP_A-1947309 229734508
7617 SNP_A-4198740 229734715
7618 SNP_A-4220459 229735024
7619 SNP_A-2046657 229759420
7620 SNP_A-2103335 229785776
7621 SNP_A-4237341 229789287
7622 SNP_A-1925532 229806155
7623 SNP_A-2062487 229806982
7624 SNP_A-1967281 229814464
7625 SNP_A-2091763 229814667
7626 SNP_A-2275373 229830491
7627 SNP_A-1902548 229839689
7628 SNP_A-1846556 229840402
7629 SNP_A-1949912 229841950
7630 SNP_A-1836240 229884058
7631 SNP_A-2060896 229914019
7632 SNP_A-2151566 229917281
7633 SNP_A-2024868 229918765
7634 SNP_A-1926144 229918828
7635 SNP_A-4195926 229919490
7636 SNP_A-1940998 229923195
7637 SNP_A-1852656 229947479
7638 SNP_A-4236642 229972935
7639 SNP_A-2144040 229980892
7640 SNP_A-2169269 229994895
7641 SNP_A-1967284 230010786
7642 SNP_A-2157889 230015662
7643 SNP_A-2259126 230033470
7644 SNP_A-2057039 230045029
7645 SNP_A-2062449 230049376
7646 SNP_A-1907944 230054286
7647 SNP_A-2291791 230060962
7648 SNP_A-2296533 230084310
7649 SNP_A-4237875 230094287
7650 SNP_A-1942776 230110447
7651 SNP_A-1807561 230130426
7652 SNP_A-1900265 230145485
7653 SNP_A-1875149 230145613
7654 SNP_A-1803638 230146177
7655 SNP_A-2197818 230162171
7656 SNP_A-4235759 230171638
7657 SNP_A-1967287 230176862
7658 SNP_A-4232389 230189007
7659 SNP_A-1967288 230189779
7660 SNP_A-1967289 230199790
7661 SNP_A-1812716 230220422
7662 SNP_A-2029185 230226477
7663 SNP_A-2183731 230229544
7664 SNP_A-2035806 230229720
7665 SNP_A-2151822 230230642
7666 SNP_A-2127662 230263469
7667 SNP_A-4205136 230340512
7668 SNP_A-1956241 230362926
7669 SNP_A-1901920 230366673
7670 SNP_A-1885744 230375783
7671 SNP_A-1899419 230522963
7672 SNP_A-2074832 230537838
7673 SNP_A-4196904 230608009
7674 SNP_A-2092074 230628623
7675 SNP_A-1967294 230703691
7676 SNP_A-4202391 230725264
7677 SNP_A-4194699 230732762
7678 SNP_A-2065097 230743111
7679 SNP_A-2243106 230743344
7680 SNP_A-2130333 230750520
7681 SNP_A-1902882 230754187
7682 SNP_A-1827107 230754846
7683 SNP_A-2072541 230761562
7684 SNP_A-4201204 230768247
7685 SNP_A-1859787 230768690
7686 SNP_A-1906427 230785969
7687 SNP_A-4231783 230786238
7688 SNP_A-2144996 230786889
7689 SNP_A-1967299 230798259
7690 SNP_A-2210750 230822424
7691 SNP_A-2041173 230822583
7692 SNP_A-1784361 230822837
7693 SNP_A-1850664 230847626
7694 SNP_A-2185966 230848021
7695 SNP_A-2007081 230865756
7696 SNP_A-2007082 230867654
7697 SNP_A-2033090 230889529
7698 SNP_A-1967302 230932219
7699 SNP_A-2172334 230945207
7700 SNP_A-1873795 230950443
7701 SNP_A-2038295 230950507
7702 SNP_A-2129981 230953354
7703 SNP_A-2091319 230953527
7704 SNP_A-4224802 230953609
7705 SNP_A-2207485 230960356
7706 SNP_A-2022994 230960669
7707 SNP_A-1967303 230964999
7708 SNP_A-1967304 230965056
7709 SNP_A-2007084 230966694
7710 SNP_A-1804102 231017770
7711 SNP_A-1803908 231017990
7712 SNP_A-1801713 231024067
7713 SNP_A-2106908 231045903
7714 SNP_A-1967306 231077141
7715 SNP_A-1872820 231114438
7716 SNP_A-1946083 231120239
7717 SNP_A-1858010 231121974
7718 SNP_A-4196565 231122414
7719 SNP_A-1844321 231123752
7720 SNP_A-1967307 231137464
7721 SNP_A-1967310 231150603
7722 SNP_A-2007085 231150740
7723 SNP_A-1967311 231151137
7724 SNP_A-1967312 231151672
7725 SNP_A-4203715 231153472
7726 SNP_A-4221287 231165677
7727 SNP_A-4238512 231165693
7728 SNP_A-2144911 231186205
7729 SNP_A-1967313 231320474
7730 SNP_A-2269027 231337604
7731 SNP_A-2125456 231374190
7732 SNP_A-2209352 231380209
7733 SNP_A-1878242 231380816
7734 SNP_A-4199621 231381469
7735 SNP_A-1900486 231434262
7736 SNP_A-2141823 231435643
7737 SNP_A-2305236 231441947
7738 SNP_A-2007089 231486014
7739 SNP_A-1888292 231577285
7740 SNP_A-2203135 231577580
7741 SNP_A-2071185 231580627
7742 SNP_A-2201694 231581553
7743 SNP_A-2265604 231590537
7744 SNP_A-4200461 231623089
7745 SNP_A-1835154 231649204
7746 SNP_A-2229665 231721548
7747 SNP_A-2137135 231752928
7748 SNP_A-2264821 231800001
7749 SNP_A-2048592 231800192
7750 SNP_A-2229163 231834534
7751 SNP_A-1967319 231840618
7752 SNP_A-2102769 231914269
7753 SNP_A-2007090 231984123
7754 SNP_A-2050462 231996393
7755 SNP_A-2115558 231996521
7756 SNP_A-1847270 232051354
7757 SNP_A-2145546 232109712
7758 SNP_A-2058414 232109747
7759 SNP_A-2241223 232112073
7760 SNP_A-2294631 232112107
7761 SNP_A-2095530 232112713
7762 SNP_A-2234256 232131961
7763 SNP_A-4237207 232132290
7764 SNP_A-1923152 232142005
7765 SNP_A-2180335 232242128
7766 SNP_A-2173396 232258404
7767 SNP_A-2213060 232273125
7768 SNP_A-2139267 232338703
7769 SNP_A-1860793 232377854
7770 SNP_A-2155660 232435407
7771 SNP_A-2307692 232459301
7772 SNP_A-2172769 232459504
7773 SNP_A-1792543 232558047
7774 SNP_A-2235547 232598836
7775 SNP_A-2071613 232626178
7776 SNP_A-2131430 232635986
7777 SNP_A-1881383 232708943
7778 SNP_A-4201039 232779935
7779 SNP_A-2274779 232791113
7780 SNP_A-1871123 232874506
7781 SNP_A-2086363 232874650
7782 SNP_A-2074457 232920105
7783 SNP_A-4199152 232936077
7784 SNP_A-1967332 232973154
7785 SNP_A-2138302 233014655
7786 SNP_A-2312564 233115364
7787 SNP_A-2025771 233121064
7788 SNP_A-1967334 233125796
7789 SNP_A-1956483 233127640
7790 SNP_A-2134643 233128216
7791 SNP_A-1831311 233128296
7792 SNP_A-1967335 233136027
7793 SNP_A-1967336 233136047
7794 SNP_A-1967337 233136096
7795 SNP_A-1967338 233136391
7796 SNP_A-1967339 233136486
7797 SNP_A-1967340 233136519
7798 SNP_A-4208744 233136826
7799 SNP_A-2049507 233154812
7800 SNP_A-2156724 233174091
7801 SNP_A-2291131 233219150
7802 SNP_A-2276054 233219223
7803 SNP_A-2105672 233240811
7804 SNP_A-2120070 233245170
7805 SNP_A-2296792 233245958
7806 SNP_A-1848977 233279277
7807 SNP_A-4217894 233300731
7808 SNP_A-4222303 233300745
7809 SNP_A-2007095 233301743
7810 SNP_A-1943469 233308148
7811 SNP_A-2241190 233325891
7812 SNP_A-2314462 233408623
7813 SNP_A-4223071 233420231
7814 SNP_A-2299883 233429699
7815 SNP_A-2278901 233431426
7816 SNP_A-2254221 233442327
7817 SNP_A-2210438 233457922
7818 SNP_A-1824349 233467399
7819 SNP_A-1938656 233493259
7820 SNP_A-1855822 233521000
7821 SNP_A-2040677 233532360
7822 SNP_A-2229830 233535919
7823 SNP_A-1848027 233563705
7824 SNP_A-1967349 233571668
7825 SNP_A-2264518 233580344
7826 SNP_A-2050971 233594976
7827 SNP_A-1873297 233602051
7828 SNP_A-1822009 233602740
7829 SNP_A-2007097 233637527
7830 SNP_A-2218528 233666934
7831 SNP_A-1863114 233670759
7832 SNP_A-1811656 233670795
7833 SNP_A-2165239 233671221
7834 SNP_A-2059325 233671494
7835 SNP_A-2298682 233672213
7836 SNP_A-2078194 233823578
7837 SNP_A-1795162 233835136
7838 SNP_A-2072923 233845149
7839 SNP_A-4240483 233856990
7840 SNP_A-2101282 233864276
7841 SNP_A-2297129 233897974
7842 SNP_A-2083039 233924209
7843 SNP_A-2207884 233944034
7844 SNP_A-1925812 233949138
7845 SNP_A-2054154 233964658
7846 SNP_A-4233996 234045727
7847 SNP_A-2223581 234061305
7848 SNP_A-2140181 234065106
7849 SNP_A-2027931 234111250
7850 SNP_A-1825286 234111333
7851 SNP_A-1943543 234116225
7852 SNP_A-2244712 234120637
7853 SNP_A-2180505 234121491
7854 SNP_A-1959310 234145095
7855 SNP_A-1887083 234177715
7856 SNP_A-2063340 234225330
7857 SNP_A-4231950 234230177
7858 SNP_A-2084570 234251553
7859 SNP_A-1904770 234260354
7860 SNP_A-1960286 234260486
7861 SNP_A-2313843 234260953
7862 SNP_A-1941400 234263730
7863 SNP_A-2306223 234263828
7864 SNP_A-2286881 234268178
7865 SNP_A-4237208 234293268
7866 SNP_A-2140342 234304049
7867 SNP_A-2292112 234315343
7868 SNP_A-1923514 234333309
7869 SNP_A-2075429 234377660
7870 SNP_A-4199841 234378218
7871 SNP_A-2313900 234378445
7872 SNP_A-2037990 234378751
7873 SNP_A-4230655 234382408
7874 SNP_A-1967357 234410128
7875 SNP_A-4219029 234425964
7876 SNP_A-2101733 234426094
7877 SNP_A-2295996 234426554
7878 SNP_A-2180222 234458690
7879 SNP_A-1827136 234461186
7880 SNP_A-2293873 234468989
7881 SNP_A-2187905 234509684
7882 SNP_A-2227846 234509873
7883 SNP_A-1813509 234519673
7884 SNP_A-2169799 234524845
7885 SNP_A-2144851 234577400
7886 SNP_A-1827579 234589548
7887 SNP_A-1909392 234606029
7888 SNP_A-2091821 234614722
7889 SNP_A-2025347 234631853
7890 SNP_A-2068545 234633525
7891 SNP_A-2103352 234644611
7892 SNP_A-1868429 234671631
7893 SNP_A-4229801 234672230
7894 SNP_A-2216301 234672627
7895 SNP_A-4240282 234674529
7896 SNP_A-4236405 234681161
7897 SNP_A-2179939 234705460
7898 SNP_A-2125624 234744362
7899 SNP_A-1877231 234744419
7900 SNP_A-2033846 234755156
7901 SNP_A-2123991 234764957
7902 SNP_A-2290520 234769706
7903 SNP_A-2237457 234770152
7904 SNP_A-2007111 234774918
7905 SNP_A-2271630 234798814
7906 SNP_A-2281690 234803201
7907 SNP_A-2109207 234874155
7908 SNP_A-2174430 234878713
7909 SNP_A-4234927 234878787
7910 SNP_A-1849583 234879054
7911 SNP_A-1892930 234881472
7912 SNP_A-1780581 234881491
7913 SNP_A-1885602 234881906
7914 SNP_A-1910044 234907155
7915 SNP_A-1910737 234937428
7916 SNP_A-2123703 234974126
7917 SNP_A-2298987 234976888
7918 SNP_A-2007112 234985938
7919 SNP_A-4228862 234986374
7920 SNP_A-1809170 235013703
7921 SNP_A-4204345 235015475
7922 SNP_A-2049092 235022422
7923 SNP_A-2081749 235048910
7924 SNP_A-1786569 235067395
7925 SNP_A-1897919 235095148
7926 SNP_A-1911151 235095463
7927 SNP_A-4198372 235107263
7928 SNP_A-2103748 235107339
7929 SNP_A-1834396 235109569
7930 SNP_A-4208747 235122864
7931 SNP_A-2118707 235140440
7932 SNP_A-2097177 235140631
7933 SNP_A-4202303 235167084
7934 SNP_A-2264943 235167662
7935 SNP_A-2193870 235181818
7936 SNP_A-2133646 235183981
7937 SNP_A-2239264 235206877
7938 SNP_A-2203018 235207128
7939 SNP_A-2150068 235207169
7940 SNP_A-1816424 235208038
7941 SNP_A-1880690 235208055
7942 SNP_A-4208748 235212174
7943 SNP_A-1788429 235228431
7944 SNP_A-2144939 235229041
7945 SNP_A-2068686 235241560
7946 SNP_A-2129221 235251390
7947 SNP_A-2292941 235266015
7948 SNP_A-4229461 235266904
7949 SNP_A-4233338 235269150
7950 SNP_A-2088500 235285507
7951 SNP_A-2288064 235290899
7952 SNP_A-2160857 235290966
7953 SNP_A-1967379 235323748
7954 SNP_A-2028022 235339923
7955 SNP_A-2304130 235340542
7956 SNP_A-2049653 235357387
7957 SNP_A-2063417 235397894
7958 SNP_A-2095601 235408975
7959 SNP_A-1781820 235409731
7960 SNP_A-1789184 235409837
7961 SNP_A-2245091 235439618
7962 SNP_A-1967380 235439780
7963 SNP_A-1800856 235444001
7964 SNP_A-1916156 235468602
7965 SNP_A-2156092 235502370
7966 SNP_A-4222145 235504759
7967 SNP_A-1916914 235564910
7968 SNP_A-1868406 235612032
7969 SNP_A-4229785 235638420
7970 SNP_A-1926509 235641408
7971 SNP_A-1841494 235651774
7972 SNP_A-4216428 235656193
7973 SNP_A-1957498 235709716
7974 SNP_A-1904095 235715130
7975 SNP_A-4217788 235721211
7976 SNP_A-1901653 235727802
7977 SNP_A-2233962 235765354
7978 SNP_A-1937404 235765696
7979 SNP_A-2298140 235769721
7980 SNP_A-2128064 235773187
7981 SNP_A-4228960 235784423
7982 SNP_A-4208749 235786680
7983 SNP_A-2007122 235794819
7984 SNP_A-2025780 235820844
7985 SNP_A-2199909 235828294
7986 SNP_A-2007123 235831463
7987 SNP_A-2023776 235837030
7988 SNP_A-2160383 235838664
7989 SNP_A-2088480 235843722
7990 SNP_A-1858885 235843894
7991 SNP_A-4223569 235844500
7992 SNP_A-1798021 235845226
7993 SNP_A-1942947 235930278
7994 SNP_A-1893349 235954712
7995 SNP_A-4200824 235985746
7996 SNP_A-1888241 236008566
7997 SNP_A-2057299 236022979
7998 SNP_A-1874766 236027584
7999 SNP_A-2105654 236058880
8000 SNP_A-2050771 236065563
8001 SNP_A-1859828 236065943
8002 SNP_A-1942713 236072600
8003 SNP_A-1913618 236081699
8004 SNP_A-1854413 236095649
8005 SNP_A-2135883 236102381
8006 SNP_A-2067018 236107970
8007 SNP_A-2007126 236111076
8008 SNP_A-1786712 236120079
8009 SNP_A-2183124 236137704
8010 SNP_A-2122617 236213543
8011 SNP_A-1954222 236214148
8012 SNP_A-1893301 236214659
8013 SNP_A-2276066 236219986
8014 SNP_A-2270194 236228020
8015 SNP_A-2184207 236232469
8016 SNP_A-2061577 236232762
8017 SNP_A-1954313 236240055
8018 SNP_A-1810093 236276002
8019 SNP_A-2049207 236282205
8020 SNP_A-4200213 236282321
8021 SNP_A-2300634 236303395
8022 SNP_A-2203637 236333842
8023 SNP_A-4207346 236356977
8024 SNP_A-4208750 236372905
8025 SNP_A-4224912 236384041
8026 SNP_A-2096189 236391334
8027 SNP_A-1792569 236401872
8028 SNP_A-2110869 236431385
8029 SNP_A-2268808 236431564
8030 SNP_A-1889352 236435475
8031 SNP_A-4234476 236436146
8032 SNP_A-2272845 236441108
8033 SNP_A-2079585 236466611
8034 SNP_A-1925380 236467669
8035 SNP_A-1880154 236478394
8036 SNP_A-1807053 236482368
8037 SNP_A-2060278 236485438
8038 SNP_A-1847436 236486387
8039 SNP_A-2310157 236487308
8040 SNP_A-2211026 236487433
8041 SNP_A-2265546 236489438
8042 SNP_A-2167816 236498554
8043 SNP_A-2074417 236576205
8044 SNP_A-4223701 236584731
8045 SNP_A-2243774 236589998
8046 SNP_A-2028375 236615466
8047 SNP_A-2007128 236702079
8048 SNP_A-1869459 236794274
8049 SNP_A-2234892 236797214
8050 SNP_A-1946223 236820338
8051 SNP_A-1842610 236898659
8052 SNP_A-1787533 236904414
8053 SNP_A-2311961 236928056
8054 SNP_A-1901500 237019497
8055 SNP_A-2007130 237115651
8056 SNP_A-2183326 237115774
8057 SNP_A-2049645 237118545
8058 SNP_A-1783186 237122747
8059 SNP_A-2111151 237214589
8060 SNP_A-2099027 237226490
8061 SNP_A-2236694 237325028
8062 SNP_A-1879986 237340720
8063 SNP_A-1828398 237371678
8064 SNP_A-1914649 237371741
8065 SNP_A-2308328 237435075
8066 SNP_A-1783241 237435644
8067 SNP_A-2107546 237444863
8068 SNP_A-1865609 237445466
8069 SNP_A-2007139 237453106
8070 SNP_A-2194460 237455750
8071 SNP_A-1967388 237458075
8072 SNP_A-1967389 237458551
8073 SNP_A-1799618 237462128
8074 SNP_A-1838070 237466034
8075 SNP_A-2263839 237466515
8076 SNP_A-2178575 237466612
8077 SNP_A-2271476 237468039
8078 SNP_A-2061406 237468105
8079 SNP_A-2066616 237468721
8080 SNP_A-2099730 237472248
8081 SNP_A-4234256 237481498
8082 SNP_A-2295197 237497027
8083 SNP_A-4238097 237508336
8084 SNP_A-2296611 237515155
8085 SNP_A-1810592 237522344
8086 SNP_A-2007140 237530457
8087 SNP_A-2007143 237530874
8088 SNP_A-2293663 237551631
8089 SNP_A-2220836 237571372
8090 SNP_A-2072608 237573244
8091 SNP_A-1919989 237584983
8092 SNP_A-2232705 237585280
8093 SNP_A-1905763 237590870
8094 SNP_A-1863694 237591228
8095 SNP_A-1920503 237608906
8096 SNP_A-2007144 237609295
8097 SNP_A-2187556 237781918
8098 SNP_A-1957333 237798187
8099 SNP_A-2246584 237839626
8100 SNP_A-2294179 237843445
8101 SNP_A-2097654 237843762
8102 SNP_A-1896783 237858861
8103 SNP_A-2078620 237880122
8104 SNP_A-4234389 237890986
8105 SNP_A-2110244 237899821
8106 SNP_A-2056442 237901660
8107 SNP_A-2115205 237909520
8108 SNP_A-2007151 237914369
8109 SNP_A-2277771 237924126
8110 SNP_A-4200611 237963969
8111 SNP_A-1923309 237968645
8112 SNP_A-2171299 237998990
8113 SNP_A-2210233 238033923
8114 SNP_A-1927051 238033950
8115 SNP_A-1806159 238034021
8116 SNP_A-1893696 238099344
8117 SNP_A-2178452 238100137
8118 SNP_A-2243716 238132139
8119 SNP_A-2029228 238168298
8120 SNP_A-2299673 238174012
8121 SNP_A-1960755 238234024
8122 SNP_A-2269808 238234971
8123 SNP_A-1868255 238235002
8124 SNP_A-2098654 238235048
8125 SNP_A-2244665 238256652
8126 SNP_A-2243238 238259527
8127 SNP_A-2081314 238269389
8128 SNP_A-2223495 238312207
8129 SNP_A-1806001 238333541
8130 SNP_A-2274782 238345181
8131 SNP_A-1815877 238386035
8132 SNP_A-2203194 238429076
8133 SNP_A-2242831 238459702
8134 SNP_A-2143128 238463945
8135 SNP_A-2309042 238515262
8136 SNP_A-1884664 238528107
8137 SNP_A-4223175 238562113
8138 SNP_A-2301533 238571250
8139 SNP_A-4240274 238611322
8140 SNP_A-2271140 238617145
8141 SNP_A-4193285 238617286
8142 SNP_A-4237254 238622905
8143 SNP_A-4218932 238686429
8144 SNP_A-1945331 238748040
8145 SNP_A-2108214 238750426
8146 SNP_A-1786330 238898471
8147 SNP_A-1808007 238900026
8148 SNP_A-1954492 238908487
8149 SNP_A-1834773 238953094
8150 SNP_A-4240626 239019226
8151 SNP_A-1790592 239019451
8152 SNP_A-1967404 239032770
8153 SNP_A-1967406 239063548
8154 SNP_A-2219326 239146930
8155 SNP_A-2120263 239152081
8156 SNP_A-1869582 239155989
8157 SNP_A-4226158 239166764
8158 SNP_A-2302759 239213495
8159 SNP_A-2305065 239228853
8160 SNP_A-2163273 239229280
8161 SNP_A-1967409 239233691
8162 SNP_A-2080626 239238842
8163 SNP_A-4229258 239239018
8164 SNP_A-2231007 239243194
8165 SNP_A-2134695 239243645
8166 SNP_A-1876748 239251624
8167 SNP_A-1953714 239252712
8168 SNP_A-2263215 239257977
8169 SNP_A-1792308 239265425
8170 SNP_A-2281628 239334925
8171 SNP_A-2150103 239396597
8172 SNP_A-1860916 239398515
8173 SNP_A-2268286 239401110
8174 SNP_A-2007160 239512467
8175 SNP_A-2007161 239512773
8176 SNP_A-2207393 239525472
8177 SNP_A-1892883 239560574
8178 SNP_A-2170674 239561223
8179 SNP_A-2057860 239564264
8180 SNP_A-4237385 239588505
8181 SNP_A-2120820 239617601
8182 SNP_A-2081794 239671980
8183 SNP_A-2140763 239673127
8184 SNP_A-4241284 239674017
8185 SNP_A-2022582 239714257
8186 SNP_A-4238681 239739972
8187 SNP_A-1967410 239740527
8188 SNP_A-2299584 239751517
8189 SNP_A-2183038 239908619
8190 SNP_A-4195222 239926267
8191 SNP_A-4198920 239951083
8192 SNP_A-2170513 240025939
8193 SNP_A-2023443 240059548
8194 SNP_A-2278440 240060630
8195 SNP_A-1833300 240060727
8196 SNP_A-4202381 240066715
8197 SNP_A-2194923 240108990
8198 SNP_A-4238912 240148671
8199 SNP_A-2167804 240169815
8200 SNP_A-1781246 240206171
8201 SNP_A-2133355 240240107
8202 SNP_A-4200684 240242899
8203 SNP_A-2187174 240283055
8204 SNP_A-2007163 240284717
8205 SNP_A-1847159 240287235
8206 SNP_A-4206837 240291946
8207 SNP_A-2253390 240344959
8208 SNP_A-2122664 240347013
8209 SNP_A-4194099 240352226
8210 SNP_A-2080074 240352740
8211 SNP_A-1846431 240386665
8212 SNP_A-2205591 240387757
8213 SNP_A-2135645 240394885
8214 SNP_A-2270273 240401785
8215 SNP_A-2304809 240417716
8216 SNP_A-2204705 240439150
8217 SNP_A-4199612 240476209
8218 SNP_A-2159450 240476249
8219 SNP_A-1931486 240485165
8220 SNP_A-1892339 240498006
8221 SNP_A-2281345 240500196
8222 SNP_A-1951475 240527019
8223 SNP_A-1885077 240561385
8224 SNP_A-4195754 240586619
8225 SNP_A-2301866 240587208
8226 SNP_A-4208753 240590037
8227 SNP_A-2062777 240595439
8228 SNP_A-1829287 240597462
8229 SNP_A-4201022 240603577
8230 SNP_A-4201727 240603589
8231 SNP_A-1858810 240603645
8232 SNP_A-1790736 240604553
8233 SNP_A-2166170 240651811
8234 SNP_A-2131801 240667238
8235 SNP_A-4222149 240667401
8236 SNP_A-1856989 240697302
8237 SNP_A-1933039 240722123
8238 SNP_A-2105956 240751883
8239 SNP_A-2129712 240761631
8240 SNP_A-2094528 240762343
8241 SNP_A-2007167 240765602
8242 SNP_A-4214637 240765904
8243 SNP_A-4240065 240766251
8244 SNP_A-2118319 240770020
8245 SNP_A-4202913 240770084
8246 SNP_A-2093810 240770226
8247 SNP_A-2064875 240781528
8248 SNP_A-2136658 240841752
8249 SNP_A-1817791 240858601
8250 SNP_A-1787390 240910330
8251 SNP_A-4218534 240952269
8252 SNP_A-2290497 240993845
8253 SNP_A-1819419 241009344
8254 SNP_A-1887643 241091399
8255 SNP_A-2235975 241104923
8256 SNP_A-1888832 241104970
8257 SNP_A-2249039 241105074
8258 SNP_A-1887997 241113588
8259 SNP_A-2187794 241158385
8260 SNP_A-4223200 241170000
8261 SNP_A-4235173 241170925
8262 SNP_A-2130252 241171123
8263 SNP_A-2212691 241220531
8264 SNP_A-2236223 241236721
8265 SNP_A-2242313 241242617
8266 SNP_A-4193602 241243318
8267 SNP_A-2151501 241245458
8268 SNP_A-1821519 241293607
8269 SNP_A-2123795 241295802
8270 SNP_A-2187182 241411841
8271 SNP_A-1795412 241421564
8272 SNP_A-2187309 241451773
8273 SNP_A-2033585 241468199
8274 SNP_A-1938696 241468469
8275 SNP_A-2277087 241471079
8276 SNP_A-2163549 241471105
8277 SNP_A-1957532 241525153
8278 SNP_A-2269865 241525253
8279 SNP_A-4194923 241592248
8280 SNP_A-1888594 241677414
8281 SNP_A-1850337 241683819
8282 SNP_A-2225005 241721733
8283 SNP_A-1967416 241726358
8284 SNP_A-1940051 241764920
8285 SNP_A-2101869 241814374
8286 SNP_A-2245896 241906031
8287 SNP_A-1944557 241958847
8288 SNP_A-2252584 241969699
8289 SNP_A-2238287 241969756
8290 SNP_A-2228625 241970031
8291 SNP_A-2101087 241985529
8292 SNP_A-2043072 242008918
8293 SNP_A-1866838 242028424
8294 SNP_A-2233987 242028468
8295 SNP_A-4217818 242042247
8296 SNP_A-1867394 242049270
8297 SNP_A-1784828 242056151
8298 SNP_A-1865133 242056261
8299 SNP_A-4192927 242056419
8300 SNP_A-1809676 242163769
8301 SNP_A-2308630 242173260
8302 SNP_A-2289056 242206458
8303 SNP_A-4203283 242245991
8304 SNP_A-2195643 242569452
8305 SNP_A-2071817 242628201
8306 SNP_A-4240573 242629816
8307 SNP_A-1916461 242645147
8308 SNP_A-2007170 242645262
