# Supplementary material for: Genetic Structure of the Spanish Population
Source: BMC Genomics. 2010 May 25;11:326. doi: 10.1186/1471-2164-11-326 (PMC2887418; doi:10.1186/1471-2164-11-326)
Supplement: Additional file 1 — List of haplotype blocks across all autosomal chromosomes in the Spanish population. Each block is described by the SNPs that compose it, the major haplotypes with haplotypic frequencies, and the LD (D') among adjacent blocks. For each chromosome, the correspondence list between the SNP names and numbers is included in a separate table. [file 1471-2164-11-326-S1.ZIP › chr3p.snpkey.txt]

1 SNP_A-1971271 48603
2 SNP_A-1971273 52037
3 SNP_A-1950071 52174
4 SNP_A-2111598 61204
5 SNP_A-4225564 71855
6 SNP_A-2126778 79972
7 SNP_A-2190571 80365
8 SNP_A-2153611 81424
9 SNP_A-2296542 102644
10 SNP_A-1937336 102933
11 SNP_A-1971274 109991
12 SNP_A-2008353 113909
13 SNP_A-1820571 115727
14 SNP_A-2256071 117069
15 SNP_A-1793950 117131
16 SNP_A-1827369 117682
17 SNP_A-2251454 127047
18 SNP_A-4219518 127592
19 SNP_A-4230620 127606
20 SNP_A-4228571 145798
21 SNP_A-4209235 147906
22 SNP_A-4237952 154527
23 SNP_A-2119348 156610
24 SNP_A-4239595 163865
25 SNP_A-2030863 173464
26 SNP_A-2136252 192268
27 SNP_A-2127741 192541
28 SNP_A-2026779 192644
29 SNP_A-4207196 227344
30 SNP_A-1919193 252219
31 SNP_A-4207728 252889
32 SNP_A-1930329 263775
33 SNP_A-2168859 264311
34 SNP_A-4196928 270654
35 SNP_A-4205094 284858
36 SNP_A-4228609 285763
37 SNP_A-2165025 286851
38 SNP_A-2243097 287177
39 SNP_A-1826002 291189
40 SNP_A-4198850 291417
41 SNP_A-4194168 291550
42 SNP_A-1792563 292145
43 SNP_A-2200447 301484
44 SNP_A-1959712 318022
45 SNP_A-4197344 328314
46 SNP_A-1959783 349168
47 SNP_A-1971286 350590
48 SNP_A-1866363 352114
49 SNP_A-1971287 352556
50 SNP_A-1971288 352792
51 SNP_A-1971290 353069
52 SNP_A-1914678 384221
53 SNP_A-1971291 394143
54 SNP_A-2081980 446460
55 SNP_A-2311166 502223
56 SNP_A-1830532 503532
57 SNP_A-1952362 511456
58 SNP_A-1847556 521738
59 SNP_A-2119033 527113
60 SNP_A-2186999 538399
61 SNP_A-2187137 538681
62 SNP_A-1907541 695990
63 SNP_A-2194028 729865
64 SNP_A-2090569 751321
65 SNP_A-1786514 755291
66 SNP_A-2200472 799942
67 SNP_A-2275423 823802
68 SNP_A-1850795 853511
69 SNP_A-1971312 855768
70 SNP_A-1792702 861304
71 SNP_A-1820667 862059
72 SNP_A-1842259 862170
73 SNP_A-1890590 862936
74 SNP_A-4218463 883745
75 SNP_A-1874173 884038
76 SNP_A-2150241 901471
77 SNP_A-2222276 903456
78 SNP_A-2160439 938381
79 SNP_A-1869780 984495
80 SNP_A-1909640 1025587
81 SNP_A-2194978 1038667
82 SNP_A-2230461 1041971
83 SNP_A-2081605 1046362
84 SNP_A-4193640 1065602
85 SNP_A-1786298 1093039
86 SNP_A-1807371 1093212
87 SNP_A-2051889 1101930
88 SNP_A-4238977 1102033
89 SNP_A-1950214 1139309
90 SNP_A-1971316 1144496
91 SNP_A-1971317 1145937
92 SNP_A-2236681 1166340
93 SNP_A-2058392 1166638
94 SNP_A-2170190 1189696
95 SNP_A-2176327 1190717
96 SNP_A-1842766 1202382
97 SNP_A-2086557 1202622
98 SNP_A-2191580 1210201
99 SNP_A-2057106 1230731
100 SNP_A-2199218 1231380
101 SNP_A-4219025 1245991
102 SNP_A-1917486 1276130
103 SNP_A-1971328 1279868
104 SNP_A-1971331 1288291
105 SNP_A-2092310 1288419
106 SNP_A-1971332 1288477
107 SNP_A-2260312 1288942
108 SNP_A-4209242 1291860
109 SNP_A-1915355 1292727
110 SNP_A-4209243 1303461
111 SNP_A-2154312 1323399
112 SNP_A-1971336 1336323
113 SNP_A-2284373 1338740
114 SNP_A-2234936 1350564
115 SNP_A-1873048 1350581
116 SNP_A-4219370 1357151
117 SNP_A-1829690 1364117
118 SNP_A-2296045 1364584
119 SNP_A-2274820 1364720
120 SNP_A-2269527 1364925
121 SNP_A-2295647 1365985
122 SNP_A-1971339 1372069
123 SNP_A-4209245 1372414
124 SNP_A-1971342 1375419
125 SNP_A-4209246 1376516
126 SNP_A-2140276 1382976
127 SNP_A-4240015 1383344
128 SNP_A-2223478 1396673
129 SNP_A-2300385 1418788
130 SNP_A-2217391 1423595
131 SNP_A-4195193 1435279
132 SNP_A-2039458 1444092
133 SNP_A-1953860 1444844
134 SNP_A-2195714 1445171
135 SNP_A-1838339 1445616
136 SNP_A-1787118 1445859
137 SNP_A-2297009 1475657
138 SNP_A-1971345 1479132
139 SNP_A-2164457 1485262
140 SNP_A-1936583 1485822
141 SNP_A-1804649 1501976
142 SNP_A-1938589 1504992
143 SNP_A-2132538 1505388
144 SNP_A-1971346 1517298
145 SNP_A-1811856 1532413
146 SNP_A-2271599 1532494
147 SNP_A-1889483 1538944
148 SNP_A-1971347 1563919
149 SNP_A-1885294 1564120
150 SNP_A-1971350 1564530
151 SNP_A-1971353 1575254
152 SNP_A-1971354 1575348
153 SNP_A-4209248 1575422
154 SNP_A-2067398 1575774
155 SNP_A-1894816 1576470
156 SNP_A-1883391 1576829
157 SNP_A-1790121 1585284
158 SNP_A-1845476 1593805
159 SNP_A-1800664 1595493
160 SNP_A-4239768 1595617
161 SNP_A-2296623 1595644
162 SNP_A-1861127 1602108
163 SNP_A-2171268 1610570
164 SNP_A-2157001 1626561
165 SNP_A-4209249 1646466
166 SNP_A-4197739 1648354
167 SNP_A-2109497 1649210
168 SNP_A-1881278 1649924
169 SNP_A-1804737 1650252
170 SNP_A-1885972 1694422
171 SNP_A-1911115 1705740
172 SNP_A-1951413 1715069
173 SNP_A-2071648 1715624
174 SNP_A-2242298 1720948
175 SNP_A-1896667 1756414
176 SNP_A-4218340 1756516
177 SNP_A-2052685 1757524
178 SNP_A-1971362 1765316
179 SNP_A-1880967 1768049
180 SNP_A-2168026 1768191
181 SNP_A-4224649 1771812
182 SNP_A-2289410 1795234
183 SNP_A-4219611 1797085
184 SNP_A-4198268 1797101
185 SNP_A-2232949 1802967
186 SNP_A-2064580 1829320
187 SNP_A-2233230 1830755
188 SNP_A-1910904 1831166
189 SNP_A-4193787 1831689
190 SNP_A-1792200 1834218
191 SNP_A-2130293 1846275
192 SNP_A-4198794 1855954
193 SNP_A-2206977 1872973
194 SNP_A-1931712 1873726
195 SNP_A-2302339 1873854
196 SNP_A-1960825 1874126
197 SNP_A-4196561 1874507
198 SNP_A-1831175 1874647
199 SNP_A-4223216 1880008
200 SNP_A-1809200 1881295
201 SNP_A-2266854 1891208
202 SNP_A-1872560 1900851
203 SNP_A-1907932 1901105
204 SNP_A-2028085 1911873
205 SNP_A-4209251 1924117
206 SNP_A-4205723 1957593
207 SNP_A-1971368 1967495
208 SNP_A-4209252 1976904
209 SNP_A-4228373 1991318
210 SNP_A-2105447 2019446
211 SNP_A-1953015 2022418
212 SNP_A-4217628 2033352
213 SNP_A-2008377 2034893
214 SNP_A-1838427 2035262
215 SNP_A-2261794 2065801
216 SNP_A-2236632 2072813
217 SNP_A-1971371 2072897
218 SNP_A-2249419 2076328
219 SNP_A-2286498 2117536
220 SNP_A-2098742 2144803
221 SNP_A-2264582 2173673
222 SNP_A-1847259 2173900
223 SNP_A-1854548 2187318
224 SNP_A-2254362 2211778
225 SNP_A-1800766 2235434
226 SNP_A-2248829 2249955
227 SNP_A-4222993 2250040
228 SNP_A-2239006 2267019
229 SNP_A-1917270 2284379
230 SNP_A-2253002 2285591
231 SNP_A-2028662 2285875
232 SNP_A-1919535 2287398
233 SNP_A-2237194 2287451
234 SNP_A-2193277 2300103
235 SNP_A-4224384 2332019
236 SNP_A-2206108 2333948
237 SNP_A-2203879 2334149
238 SNP_A-2273942 2334290
239 SNP_A-2182375 2336734
240 SNP_A-2307038 2336802
241 SNP_A-2036764 2337071
242 SNP_A-1925007 2337468
243 SNP_A-4230845 2338069
244 SNP_A-2089578 2338457
245 SNP_A-1881893 2339499
246 SNP_A-1941623 2340026
247 SNP_A-1944199 2340123
248 SNP_A-1825321 2346355
249 SNP_A-1788850 2352944
250 SNP_A-2137982 2353331
251 SNP_A-4205607 2358336
252 SNP_A-1831581 2375967
253 SNP_A-1844310 2396201
254 SNP_A-2187122 2397321
255 SNP_A-4233764 2401104
256 SNP_A-1953427 2401632
257 SNP_A-2127731 2403482
258 SNP_A-2087697 2437577
259 SNP_A-1939250 2447667
260 SNP_A-2138418 2460451
261 SNP_A-1883421 2462697
262 SNP_A-2086086 2476259
263 SNP_A-2086480 2508945
264 SNP_A-1803194 2527565
265 SNP_A-1907567 2530794
266 SNP_A-1958988 2542333
267 SNP_A-4209255 2543330
268 SNP_A-1971376 2549283
269 SNP_A-2309217 2583506
270 SNP_A-2068241 2584580
271 SNP_A-2278417 2588613
272 SNP_A-1951618 2595454
273 SNP_A-1971377 2596687
274 SNP_A-2059414 2610044
275 SNP_A-1908993 2611747
276 SNP_A-2084083 2622457
277 SNP_A-4207722 2632255
278 SNP_A-2132639 2655569
279 SNP_A-4221378 2656038
280 SNP_A-1971381 2658008
281 SNP_A-2008384 2662527
282 SNP_A-4224766 2673291
283 SNP_A-1864615 2673682
284 SNP_A-2183646 2691796
285 SNP_A-1810782 2693697
286 SNP_A-1971382 2697320
287 SNP_A-1971383 2699015
288 SNP_A-2286424 2699599
289 SNP_A-4196843 2703391
290 SNP_A-1820691 2718571
291 SNP_A-1857856 2718593
292 SNP_A-2181996 2718688
293 SNP_A-1971385 2719334
294 SNP_A-2119568 2734283
295 SNP_A-1830970 2735197
296 SNP_A-2101949 2751203
297 SNP_A-1808582 2770358
298 SNP_A-2186929 2778304
299 SNP_A-1795902 2788116
300 SNP_A-4228204 2793049
301 SNP_A-2190246 2799558
302 SNP_A-1922743 2806511
303 SNP_A-1959878 2810174
304 SNP_A-4220748 2810473
305 SNP_A-2181565 2817231
306 SNP_A-4240684 2826955
307 SNP_A-2135841 2835239
308 SNP_A-2186528 2842637
309 SNP_A-4204636 2853116
310 SNP_A-1944581 2872822
311 SNP_A-2008388 2876065
312 SNP_A-1936660 2885087
313 SNP_A-2125667 2893690
314 SNP_A-2048385 2899686
315 SNP_A-2060307 2909349
316 SNP_A-1942050 2923882
317 SNP_A-1971392 2943518
318 SNP_A-4226660 2943640
319 SNP_A-1931278 2951094
320 SNP_A-1959099 2963333
321 SNP_A-2284111 2974019
322 SNP_A-1971397 3024520
323 SNP_A-1872475 3027818
324 SNP_A-2170361 3030983
325 SNP_A-4199013 3037242
326 SNP_A-2046120 3040935
327 SNP_A-2056760 3046742
328 SNP_A-2251213 3052874
329 SNP_A-2081957 3060004
330 SNP_A-1790124 3066331
331 SNP_A-1887846 3067546
332 SNP_A-1848308 3069216
333 SNP_A-1822611 3073041
334 SNP_A-2040964 3091438
335 SNP_A-1860076 3103195
336 SNP_A-2170651 3114957
337 SNP_A-1921164 3115785
338 SNP_A-2184419 3124568
339 SNP_A-1877816 3124791
340 SNP_A-2090352 3130047
341 SNP_A-2148012 3167927
342 SNP_A-1929419 3173513
343 SNP_A-1823430 3176780
344 SNP_A-1971406 3180432
345 SNP_A-1799610 3201143
346 SNP_A-1971408 3206896
347 SNP_A-4214760 3208271
348 SNP_A-1971410 3213947
349 SNP_A-1873204 3214120
350 SNP_A-2209381 3236790
351 SNP_A-1887922 3237478
352 SNP_A-1809362 3248837
353 SNP_A-4192933 3249815
354 SNP_A-2217844 3268008
355 SNP_A-1950151 3270715
356 SNP_A-4216397 3301963
357 SNP_A-2280459 3331381
358 SNP_A-2252207 3336838
359 SNP_A-2132238 3337137
360 SNP_A-2182755 3348925
361 SNP_A-2220394 3351689
362 SNP_A-1833699 3351821
363 SNP_A-2239055 3366573
364 SNP_A-1792990 3370167
365 SNP_A-1971418 3377228
366 SNP_A-2092466 3384961
367 SNP_A-2243006 3387838
368 SNP_A-2281597 3398498
369 SNP_A-4230249 3403614
370 SNP_A-4232704 3409530
371 SNP_A-4206876 3409542
372 SNP_A-4216309 3434560
373 SNP_A-2283451 3447604
374 SNP_A-1892576 3448240
375 SNP_A-4239226 3472305
376 SNP_A-1805885 3473293
377 SNP_A-2173698 3480049
378 SNP_A-1915547 3486131
379 SNP_A-2032187 3487989
380 SNP_A-1971421 3490600
381 SNP_A-2039609 3493222
382 SNP_A-1847088 3520416
383 SNP_A-4209260 3527756
384 SNP_A-4195093 3531810
385 SNP_A-2269783 3532456
386 SNP_A-1787568 3532902
387 SNP_A-1971422 3533527
388 SNP_A-4209261 3549205
389 SNP_A-2008393 3569569
390 SNP_A-2198547 3592016
391 SNP_A-2241889 3594829
392 SNP_A-1927486 3596690
393 SNP_A-1884024 3596944
394 SNP_A-1878726 3598171
395 SNP_A-2223071 3598315
396 SNP_A-2313959 3603913
397 SNP_A-1942256 3603981
398 SNP_A-1921909 3613783
399 SNP_A-2098313 3618813
400 SNP_A-4237912 3633840
401 SNP_A-1971427 3634566
402 SNP_A-4209264 3634802
403 SNP_A-2252166 3662381
404 SNP_A-2068609 3662709
405 SNP_A-1904813 3662827
406 SNP_A-4209265 3665897
407 SNP_A-1971430 3665944
408 SNP_A-4209266 3667598
409 SNP_A-2162025 3679120
410 SNP_A-2070774 3679409
411 SNP_A-2168060 3684304
412 SNP_A-2219498 3687236
413 SNP_A-2090549 3730608
414 SNP_A-2185428 3730909
415 SNP_A-2234520 3735450
416 SNP_A-1971433 3742212
417 SNP_A-4227700 3779410
418 SNP_A-4195286 3779425
419 SNP_A-1863689 3783819
420 SNP_A-1839191 3784709
421 SNP_A-1793915 3785745
422 SNP_A-1971434 3786058
423 SNP_A-2277776 3787310
424 SNP_A-2072308 3920544
425 SNP_A-1859914 3921051
426 SNP_A-4202617 3933764
427 SNP_A-4198798 3934344
428 SNP_A-1868532 3935033
429 SNP_A-4236196 3935052
430 SNP_A-2115376 3935071
431 SNP_A-1832228 3935462
432 SNP_A-1940874 3938543
433 SNP_A-4197980 3938804
434 SNP_A-2228468 3942467
435 SNP_A-1831972 3947118
436 SNP_A-2037267 3947228
437 SNP_A-4203265 3948674
438 SNP_A-4214761 3948807
439 SNP_A-1853708 3949718
440 SNP_A-4203818 3972966
441 SNP_A-2111251 3996829
442 SNP_A-4219515 3998053
443 SNP_A-2027810 3999446
444 SNP_A-2233102 4050936
445 SNP_A-1875698 4069375
446 SNP_A-2058826 4085570
447 SNP_A-2183091 4096223
448 SNP_A-1847898 4102195
449 SNP_A-1940853 4129130
450 SNP_A-2222345 4140733
451 SNP_A-1830676 4185967
452 SNP_A-4231991 4187908
453 SNP_A-1971452 4198269
454 SNP_A-2093404 4205231
455 SNP_A-2036158 4205372
456 SNP_A-1971456 4209557
457 SNP_A-1908138 4212036
458 SNP_A-2028544 4212101
459 SNP_A-1951724 4212188
460 SNP_A-2220116 4214847
461 SNP_A-1816864 4247940
462 SNP_A-2167925 4248055
463 SNP_A-4226855 4248489
464 SNP_A-1872512 4268384
465 SNP_A-2198885 4269669
466 SNP_A-1971458 4276095
467 SNP_A-1922408 4287735
468 SNP_A-2309072 4292406
469 SNP_A-2246787 4326751
470 SNP_A-2028844 4353203
471 SNP_A-1839915 4354374
472 SNP_A-2311088 4355144
473 SNP_A-2189722 4375084
474 SNP_A-1971462 4379087
475 SNP_A-1971463 4391407
476 SNP_A-2036994 4404632
477 SNP_A-2023723 4426994
478 SNP_A-2285258 4431185
479 SNP_A-2302141 4445893
480 SNP_A-2084257 4461303
481 SNP_A-1936932 4464777
482 SNP_A-1903838 4465513
483 SNP_A-1925072 4499098
484 SNP_A-2299615 4507960
485 SNP_A-2035103 4516318
486 SNP_A-1875788 4518463
487 SNP_A-4209270 4527175
488 SNP_A-1907469 4537910
489 SNP_A-2188035 4540559
490 SNP_A-2215921 4546005
491 SNP_A-2119943 4546671
492 SNP_A-2290951 4548345
493 SNP_A-2109476 4563013
494 SNP_A-4209271 4568482
495 SNP_A-2272513 4576519
496 SNP_A-2135873 4584648
497 SNP_A-1851867 4588805
498 SNP_A-1971473 4599458
499 SNP_A-4209273 4603541
500 SNP_A-2111875 4622026
501 SNP_A-2255083 4640565
502 SNP_A-1883244 4657229
503 SNP_A-1890085 4662653
504 SNP_A-1805189 4667436
505 SNP_A-2113570 4688162
506 SNP_A-1878752 4688504
507 SNP_A-1780848 4691811
508 SNP_A-1971475 4703008
509 SNP_A-4203565 4713774
510 SNP_A-1801134 4717779
511 SNP_A-2193133 4717896
512 SNP_A-2069184 4718418
513 SNP_A-1971477 4725489
514 SNP_A-2229057 4725558
515 SNP_A-2136243 4725674
516 SNP_A-4201111 4725808
517 SNP_A-1885066 4726010
518 SNP_A-2026494 4726802
519 SNP_A-2172574 4740872
520 SNP_A-2246659 4744176
521 SNP_A-1971479 4773489
522 SNP_A-1898502 4782310
523 SNP_A-1825846 4782550
524 SNP_A-2162350 4813298
525 SNP_A-2121881 4817488
526 SNP_A-2117023 4841752
527 SNP_A-2209098 4849498
528 SNP_A-1971485 4855671
529 SNP_A-4192986 4860180
530 SNP_A-2102806 4866407
531 SNP_A-2257488 4878928
532 SNP_A-1827791 4879397
533 SNP_A-2067456 4880201
534 SNP_A-2089222 4880976
535 SNP_A-2054041 4881000
536 SNP_A-4198269 4881056
537 SNP_A-2074159 4923885
538 SNP_A-1971487 4949814
539 SNP_A-1891722 4965776
540 SNP_A-4194799 4988876
541 SNP_A-1797519 5012400
542 SNP_A-1841327 5012635
543 SNP_A-2282663 5053255
544 SNP_A-2253624 5065071
545 SNP_A-2263700 5073759
546 SNP_A-2299978 5088187
547 SNP_A-2099718 5088306
548 SNP_A-2163702 5115440
549 SNP_A-2115970 5282598
550 SNP_A-2117578 5330556
551 SNP_A-1971492 5343801
552 SNP_A-2153416 5365506
553 SNP_A-4237197 5375168
554 SNP_A-4221958 5375238
555 SNP_A-2183010 5404527
556 SNP_A-2021923 5409536
557 SNP_A-4209276 5417644
558 SNP_A-4209277 5435814
559 SNP_A-2308274 5439641
560 SNP_A-4209278 5440805
561 SNP_A-1834420 5467216
562 SNP_A-2237953 5467798
563 SNP_A-2037955 5467960
564 SNP_A-1885872 5474832
565 SNP_A-1811483 5475434
566 SNP_A-4209279 5488137
567 SNP_A-4209280 5489909
568 SNP_A-2122616 5490986
569 SNP_A-1828249 5491098
570 SNP_A-1879057 5509360
571 SNP_A-2168706 5518950
572 SNP_A-1889932 5522942
573 SNP_A-2270437 5551500
574 SNP_A-1971496 5568743
575 SNP_A-2266197 5582482
576 SNP_A-2087172 5582681
577 SNP_A-1971498 5582917
578 SNP_A-4201272 5585345
579 SNP_A-1883962 5591260
580 SNP_A-2084081 5607123
581 SNP_A-2042106 5639059
582 SNP_A-4209281 5669674
583 SNP_A-1971501 5670970
584 SNP_A-2129416 5686860
585 SNP_A-1928537 5690540
586 SNP_A-2200313 5692135
587 SNP_A-2270432 5696638
588 SNP_A-2221287 5698286
589 SNP_A-2008412 5698569
590 SNP_A-2008413 5698992
591 SNP_A-1821499 5717378
592 SNP_A-4209282 5729732
593 SNP_A-4217914 5763313
594 SNP_A-4204897 5763327
595 SNP_A-4207029 5763344
596 SNP_A-2069798 5763467
597 SNP_A-1971503 5763862
598 SNP_A-1971504 5764520
599 SNP_A-2081988 5783682
600 SNP_A-2027108 5806606
601 SNP_A-2089010 5806955
602 SNP_A-4209284 5807002
603 SNP_A-4209285 5807026
604 SNP_A-1971508 5807098
605 SNP_A-1971509 5807156
606 SNP_A-1971510 5807331
607 SNP_A-2307372 5810060
608 SNP_A-1958732 5813180
609 SNP_A-1825058 5821159
610 SNP_A-1971513 5828299
611 SNP_A-2148265 5832133
612 SNP_A-1892494 5832926
613 SNP_A-2166054 5842227
614 SNP_A-2151206 5843000
615 SNP_A-2227212 5844391
616 SNP_A-2201674 5863521
617 SNP_A-2268030 5864280
618 SNP_A-4230313 5877885
619 SNP_A-1795421 5882621
620 SNP_A-2296043 5916986
621 SNP_A-2033665 5917032
622 SNP_A-2201022 5920521
623 SNP_A-2303548 5928419
624 SNP_A-4201347 5937755
625 SNP_A-2051401 5966376
626 SNP_A-1953161 5966729
627 SNP_A-4209286 5985772
628 SNP_A-2270035 5986901
629 SNP_A-1889951 6002244
630 SNP_A-1835192 6002486
631 SNP_A-4238157 6005424
632 SNP_A-4240341 6005436
633 SNP_A-2027006 6005455
634 SNP_A-2247453 6005755
635 SNP_A-1833250 6006098
636 SNP_A-1815205 6017658
637 SNP_A-1866243 6017831
638 SNP_A-1915726 6018229
639 SNP_A-2152939 6062188
640 SNP_A-1809621 6069373
641 SNP_A-4236767 6073050
642 SNP_A-1834150 6079861
643 SNP_A-2286132 6081251
644 SNP_A-1832083 6147678
645 SNP_A-2178467 6199872
646 SNP_A-4209288 6200016
647 SNP_A-1936166 6211038
648 SNP_A-1971529 6220005
649 SNP_A-2102689 6224264
650 SNP_A-1804780 6229103
651 SNP_A-2168403 6237700
652 SNP_A-4220714 6237786
653 SNP_A-1971530 6257028
654 SNP_A-1839280 6265245
655 SNP_A-4221680 6266488
656 SNP_A-2209982 6266533
657 SNP_A-4236504 6266637
658 SNP_A-1793741 6272398
659 SNP_A-1790088 6281332
660 SNP_A-2158016 6290861
661 SNP_A-2190197 6297086
662 SNP_A-1916798 6300946
663 SNP_A-2174694 6303872
664 SNP_A-4240631 6317101
665 SNP_A-1971532 6318913
666 SNP_A-1795594 6332198
667 SNP_A-1890612 6339098
668 SNP_A-2026479 6339784
669 SNP_A-2229204 6375508
670 SNP_A-1920777 6384144
671 SNP_A-2160116 6384268
672 SNP_A-1971535 6391044
673 SNP_A-2296826 6395269
674 SNP_A-2296629 6413735
675 SNP_A-1971540 6437066
676 SNP_A-2097615 6437629
677 SNP_A-1853825 6444083
678 SNP_A-2313792 6450475
679 SNP_A-4196791 6463102
680 SNP_A-2289459 6463617
681 SNP_A-1861926 6463648
682 SNP_A-2057204 6463740
683 SNP_A-2151929 6467256
684 SNP_A-2095997 6480654
685 SNP_A-4228275 6485358
686 SNP_A-1971545 6486781
687 SNP_A-1925223 6489661
688 SNP_A-1939029 6512094
689 SNP_A-1971547 6516234
690 SNP_A-1878335 6533674
691 SNP_A-4198969 6535071
692 SNP_A-1971550 6538176
693 SNP_A-1806302 6579066
694 SNP_A-2025670 6615700
695 SNP_A-2079222 6617395
696 SNP_A-1882447 6617817
697 SNP_A-2189245 6617993
698 SNP_A-1858324 6634381
699 SNP_A-1873120 6639642
700 SNP_A-2065585 6639830
701 SNP_A-1875627 6654798
702 SNP_A-4236774 6655049
703 SNP_A-1897965 6657834
704 SNP_A-1971554 6660044
705 SNP_A-1971555 6660140
706 SNP_A-4221373 6665859
707 SNP_A-4234514 6723069
708 SNP_A-2256596 6723343
709 SNP_A-2273594 6728085
710 SNP_A-2253868 6735499
711 SNP_A-2030770 6740057
712 SNP_A-2104633 6751604
713 SNP_A-4195576 6753268
714 SNP_A-1971562 6792664
715 SNP_A-1971563 6792722
716 SNP_A-1971565 6796681
717 SNP_A-1971566 6796860
718 SNP_A-1971567 6798232
719 SNP_A-2038003 6841379
720 SNP_A-4224001 6860895
721 SNP_A-1971570 6866874
722 SNP_A-1782845 6882600
723 SNP_A-1862752 6886400
724 SNP_A-1951406 6902311
725 SNP_A-2270174 6986534
726 SNP_A-2172272 7001273
727 SNP_A-2301405 7001341
728 SNP_A-2278264 7001696
729 SNP_A-2215039 7020455
730 SNP_A-1937262 7021445
731 SNP_A-2225541 7052524
732 SNP_A-2257487 7060713
733 SNP_A-2250691 7067021
734 SNP_A-4209293 7097638
735 SNP_A-4235209 7106501
736 SNP_A-2060857 7107442
737 SNP_A-1905730 7117227
738 SNP_A-4194453 7117307
739 SNP_A-1805049 7118551
740 SNP_A-1832801 7127640
741 SNP_A-2041677 7128339
742 SNP_A-2110277 7128652
743 SNP_A-1923215 7139223
744 SNP_A-2292774 7154682
745 SNP_A-4228452 7166923
746 SNP_A-4232198 7187512
747 SNP_A-2203987 7187607
748 SNP_A-1921350 7208935
749 SNP_A-2028902 7219509
750 SNP_A-1801262 7221241
751 SNP_A-1971580 7226433
752 SNP_A-1971581 7227190
753 SNP_A-1844910 7234313
754 SNP_A-2040595 7257402
755 SNP_A-1885385 7257739
756 SNP_A-1903897 7258715
757 SNP_A-1858643 7265044
758 SNP_A-1859928 7295514
759 SNP_A-1971584 7303063
760 SNP_A-4209294 7305517
761 SNP_A-1971586 7310947
762 SNP_A-1971587 7311452
763 SNP_A-1971588 7315164
764 SNP_A-1971589 7316024
765 SNP_A-1971590 7316994
766 SNP_A-1956426 7347535
767 SNP_A-2145191 7358890
768 SNP_A-4196314 7361444
769 SNP_A-1959542 7361487
770 SNP_A-4224195 7364526
771 SNP_A-4227015 7365577
772 SNP_A-1957409 7367719
773 SNP_A-2051712 7372946
774 SNP_A-4209295 7389354
775 SNP_A-1971594 7389789
776 SNP_A-1971595 7390452
777 SNP_A-2111414 7412599
778 SNP_A-4214763 7423339
779 SNP_A-1914397 7433710
780 SNP_A-4225956 7453305
781 SNP_A-1893719 7460714
782 SNP_A-4199091 7494647
783 SNP_A-4224249 7502372
784 SNP_A-2308594 7523067
785 SNP_A-1971600 7536149
786 SNP_A-4209297 7536536
787 SNP_A-4202570 7551541
788 SNP_A-2157260 7573417
789 SNP_A-1909772 7595828
790 SNP_A-1971604 7596654
791 SNP_A-1971606 7597270
792 SNP_A-2224153 7599410
793 SNP_A-1971607 7599469
794 SNP_A-1906402 7599941
795 SNP_A-2201738 7626185
796 SNP_A-2199896 7639334
797 SNP_A-2201202 7641694
798 SNP_A-2120435 7641784
799 SNP_A-1870785 7641994
800 SNP_A-1971612 7642672
801 SNP_A-4209298 7642909
802 SNP_A-2024809 7653340
803 SNP_A-2258961 7653617
804 SNP_A-1971613 7655410
805 SNP_A-4209299 7655566
806 SNP_A-1846042 7656695
807 SNP_A-4209300 7660663
808 SNP_A-1872284 7685584
809 SNP_A-2057002 7696032
810 SNP_A-1971615 7696613
811 SNP_A-2312572 7702101
812 SNP_A-2188371 7728230
813 SNP_A-2155801 7795659
814 SNP_A-1957053 7811878
815 SNP_A-1960028 7816254
816 SNP_A-1802654 7816787
817 SNP_A-2207877 7817073
818 SNP_A-1971627 7836415
819 SNP_A-1899047 7836851
820 SNP_A-2034442 7837152
821 SNP_A-2120577 7861455
822 SNP_A-2084953 7861502
823 SNP_A-2008432 7866227
824 SNP_A-2274856 7866245
825 SNP_A-1971630 7878040
826 SNP_A-1971631 7880524
827 SNP_A-2286168 7880802
828 SNP_A-1971634 7885177
829 SNP_A-2268486 7906140
830 SNP_A-1889615 7907444
831 SNP_A-2029922 7916911
832 SNP_A-2165807 7917060
833 SNP_A-2008433 7917241
834 SNP_A-2008434 7917292
835 SNP_A-2008435 7917456
836 SNP_A-2137170 7931594
837 SNP_A-4225985 7933209
838 SNP_A-2131222 7933489
839 SNP_A-4209302 7940922
840 SNP_A-2062467 7941137
841 SNP_A-1971637 7941315
842 SNP_A-1971638 7941941
843 SNP_A-1865306 7960207
844 SNP_A-1869311 7960265
845 SNP_A-4209303 7963158
846 SNP_A-1924046 7965493
847 SNP_A-2097350 7965995
848 SNP_A-2226205 7997506
849 SNP_A-2166964 8003788
850 SNP_A-1914312 8010584
851 SNP_A-2160344 8021509
852 SNP_A-2267027 8053060
853 SNP_A-1879832 8053583
854 SNP_A-1829809 8093733
855 SNP_A-2008436 8113041
856 SNP_A-2178501 8113801
857 SNP_A-4209304 8114779
858 SNP_A-1971648 8116518
859 SNP_A-1971649 8116722
860 SNP_A-1886549 8119521
861 SNP_A-1840494 8147650
862 SNP_A-4209305 8147893
863 SNP_A-2114587 8148161
864 SNP_A-2278654 8153495
865 SNP_A-1971658 8166247
866 SNP_A-4218734 8177526
867 SNP_A-2234330 8180397
868 SNP_A-2100241 8180497
869 SNP_A-1917391 8181287
870 SNP_A-4209306 8187635
871 SNP_A-1782476 8188810
872 SNP_A-4229925 8211852
873 SNP_A-4231237 8220329
874 SNP_A-2218563 8222957
875 SNP_A-1836660 8241451
876 SNP_A-1944625 8245304
877 SNP_A-2194593 8247716
878 SNP_A-1937544 8249906
879 SNP_A-2036637 8250541
880 SNP_A-1905176 8256190
881 SNP_A-2293330 8277992
882 SNP_A-2224609 8278682
883 SNP_A-1906023 8305534
884 SNP_A-2197311 8317581
885 SNP_A-1836383 8344647
886 SNP_A-1913211 8348076
887 SNP_A-2157811 8355711
888 SNP_A-2205527 8360164
889 SNP_A-1866695 8385210
890 SNP_A-2124347 8404631
891 SNP_A-1782409 8405919
892 SNP_A-1971673 8417494
893 SNP_A-4239825 8435932
894 SNP_A-1875756 8438012
895 SNP_A-1863675 8445050
896 SNP_A-1894345 8452617
897 SNP_A-2293041 8455539
898 SNP_A-1815429 8465018
899 SNP_A-2057565 8465918
900 SNP_A-2310751 8469627
901 SNP_A-2169529 8476282
902 SNP_A-1817688 8476886
903 SNP_A-1871469 8492932
904 SNP_A-1791344 8497388
905 SNP_A-2152274 8499569
906 SNP_A-1971676 8500794
907 SNP_A-2313860 8519420
908 SNP_A-2152759 8531784
909 SNP_A-2312482 8531909
910 SNP_A-2281190 8533515
911 SNP_A-1971678 8536732
912 SNP_A-1971679 8537637
913 SNP_A-4202959 8543956
914 SNP_A-2078120 8546110
915 SNP_A-1838290 8548095
916 SNP_A-4232137 8576334
917 SNP_A-1782725 8586070
918 SNP_A-1971683 8594849
919 SNP_A-1971686 8595174
920 SNP_A-4203589 8612456
921 SNP_A-1884877 8614568
922 SNP_A-4200627 8624260
923 SNP_A-1895783 8649360
924 SNP_A-2262754 8649677
925 SNP_A-2109049 8677963
926 SNP_A-2236680 8678167
927 SNP_A-2276128 8678279
928 SNP_A-1892216 8726490
929 SNP_A-2243207 8750379
930 SNP_A-4238341 8777292
931 SNP_A-4228492 8791976
932 SNP_A-2282615 8823342
933 SNP_A-1910869 8823793
934 SNP_A-1793657 8858040
935 SNP_A-1952064 8893879
936 SNP_A-1971696 8909518
937 SNP_A-4194023 8931371
938 SNP_A-1934582 8931418
939 SNP_A-1909182 8935318
940 SNP_A-2208686 8935428
941 SNP_A-4193708 8947027
942 SNP_A-2276866 8947222
943 SNP_A-2230281 8950200
944 SNP_A-1788701 8950742
945 SNP_A-2287117 8951019
946 SNP_A-4203807 8951115
947 SNP_A-1971698 8980078
948 SNP_A-2223503 8987903
949 SNP_A-4228852 9021906
950 SNP_A-1855106 9022133
951 SNP_A-4235974 9027494
952 SNP_A-1882107 9034937
953 SNP_A-2027109 9037146
954 SNP_A-1971706 9044468
955 SNP_A-1907111 9049865
956 SNP_A-1883155 9069531
957 SNP_A-2173220 9074065
958 SNP_A-1940450 9076668
959 SNP_A-1856792 9089759
960 SNP_A-2147862 9101894
961 SNP_A-1932139 9108882
962 SNP_A-1971712 9110981
963 SNP_A-1971713 9111060
964 SNP_A-1800636 9139440
965 SNP_A-1783301 9154090
966 SNP_A-2189181 9169156
967 SNP_A-2258168 9174799
968 SNP_A-2237787 9175375
969 SNP_A-2104050 9190296
970 SNP_A-1870685 9207109
971 SNP_A-2072387 9215192
972 SNP_A-1840103 9215390
973 SNP_A-2035404 9220529
974 SNP_A-2089161 9232576
975 SNP_A-4227844 9239122
976 SNP_A-2112605 9240620
977 SNP_A-1799205 9262144
978 SNP_A-1826818 9329353
979 SNP_A-4214766 9342619
980 SNP_A-4196436 9355333
981 SNP_A-1943288 9359130
982 SNP_A-2093341 9364223
983 SNP_A-2253127 9364577
984 SNP_A-2209147 9393510
985 SNP_A-4214768 9396187
986 SNP_A-4220269 9497480
987 SNP_A-2230496 9527226
988 SNP_A-1881043 9536205
989 SNP_A-2300771 9549327
990 SNP_A-4227388 9602027
991 SNP_A-2148149 9603375
992 SNP_A-2008447 9610471
993 SNP_A-4209311 9631299
994 SNP_A-1898647 9632001
995 SNP_A-2272743 9677755
996 SNP_A-4217340 9681177
997 SNP_A-2304290 9685307
998 SNP_A-2050716 9697566
999 SNP_A-2031522 9723636
1000 SNP_A-1903355 9752158
1001 SNP_A-2171267 9799308
1002 SNP_A-1818240 9799651
1003 SNP_A-2243122 9802450
1004 SNP_A-1937360 9885334
1005 SNP_A-2231709 10096922
1006 SNP_A-1942697 10099120
1007 SNP_A-2287655 10099444
1008 SNP_A-1844059 10101312
1009 SNP_A-4219741 10128141
1010 SNP_A-2102952 10128559
1011 SNP_A-1961573 10195830
1012 SNP_A-2159281 10247181
1013 SNP_A-2089226 10251163
1014 SNP_A-2120837 10294540
1015 SNP_A-2136297 10300750
1016 SNP_A-2186253 10301169
1017 SNP_A-2222445 10301686
1018 SNP_A-1829829 10328330
1019 SNP_A-2137542 10377103
1020 SNP_A-2256358 10388601
1021 SNP_A-2080146 10390108
1022 SNP_A-4205589 10392929
1023 SNP_A-1928954 10432314
1024 SNP_A-2237905 10432572
1025 SNP_A-1913822 10432857
1026 SNP_A-2115393 10439753
1027 SNP_A-1877761 10458958
1028 SNP_A-2191545 10473920
1029 SNP_A-2147709 10483371
1030 SNP_A-1822141 10483495
1031 SNP_A-1880580 10494680
1032 SNP_A-1918473 10507556
1033 SNP_A-1948916 10510771
1034 SNP_A-1856334 10529558
1035 SNP_A-1971744 10569207
1036 SNP_A-2312266 10592557
1037 SNP_A-1971748 10608458
1038 SNP_A-2175338 10659287
1039 SNP_A-1896632 10661104
1040 SNP_A-4204038 10661437
1041 SNP_A-2078861 10667982
1042 SNP_A-2145296 10682142
1043 SNP_A-1876155 10682861
1044 SNP_A-1861937 10694530
1045 SNP_A-1971751 10739022
1046 SNP_A-1780731 10767193
1047 SNP_A-1913348 10774764
1048 SNP_A-2102572 10820313
1049 SNP_A-2261742 10835297
1050 SNP_A-1876586 10839445
1051 SNP_A-4240237 10861818
1052 SNP_A-2211321 10862967
1053 SNP_A-1931338 10866237
1054 SNP_A-2268164 10867030
1055 SNP_A-4194355 10871848
1056 SNP_A-1971752 10879692
1057 SNP_A-2299283 10898193
1058 SNP_A-2139362 10904542
1059 SNP_A-1944543 10907081
1060 SNP_A-2173654 10907286
1061 SNP_A-2074939 10910558
1062 SNP_A-2233312 10942342
1063 SNP_A-1788249 10950251
1064 SNP_A-1930107 10972362
1065 SNP_A-2053664 10995914
1066 SNP_A-2222728 10996097
1067 SNP_A-2008457 11000128
1068 SNP_A-4218537 11007829
1069 SNP_A-1954770 11011150
1070 SNP_A-2104290 11011580
1071 SNP_A-1971756 11031831
1072 SNP_A-1971759 11041055
1073 SNP_A-1971760 11041670
1074 SNP_A-2105908 11105167
1075 SNP_A-2258876 11114579
1076 SNP_A-2148980 11167695
1077 SNP_A-4231884 11188477
1078 SNP_A-1828904 11207779
1079 SNP_A-4224139 11210419
1080 SNP_A-2069308 11219906
1081 SNP_A-1971763 11277884
1082 SNP_A-1971764 11277933
1083 SNP_A-1824692 11300276
1084 SNP_A-2306247 11368268
1085 SNP_A-4209314 11397319
1086 SNP_A-1971766 11398271
1087 SNP_A-4209315 11409605
1088 SNP_A-1952023 11417013
1089 SNP_A-1792301 11417503
1090 SNP_A-4209316 11464133
1091 SNP_A-1971768 11464653
1092 SNP_A-1829086 11493755
1093 SNP_A-1912837 11524596
1094 SNP_A-2132741 11565751
1095 SNP_A-1924228 11593468
1096 SNP_A-2216746 11593682
1097 SNP_A-4234042 11622404
1098 SNP_A-1971771 11635412
1099 SNP_A-1971772 11636280
1100 SNP_A-1886003 11641874
1101 SNP_A-1929303 11645573
1102 SNP_A-2147043 11661389
1103 SNP_A-1805997 11681197
1104 SNP_A-1787166 11702998
1105 SNP_A-4193246 11706620
1106 SNP_A-1873540 11733513
1107 SNP_A-2231032 11747784
1108 SNP_A-1971775 11766277
1109 SNP_A-1971776 11766680
1110 SNP_A-2259533 11772881
1111 SNP_A-2087095 11773039
1112 SNP_A-1954733 11774201
1113 SNP_A-1893529 11786835
1114 SNP_A-2124349 11820285
1115 SNP_A-4204578 11861751
1116 SNP_A-1915773 11868950
1117 SNP_A-4209317 11891653
1118 SNP_A-2173903 11953271
1119 SNP_A-1786997 12013665
1120 SNP_A-2134307 12017835
1121 SNP_A-2042442 12051208
1122 SNP_A-2250048 12051475
1123 SNP_A-2314940 12052010
1124 SNP_A-1948406 12068405
1125 SNP_A-1890362 12074776
1126 SNP_A-4225358 12080298
1127 SNP_A-2100820 12081191
1128 SNP_A-2260485 12083754
1129 SNP_A-2176110 12087010
1130 SNP_A-1819097 12256183
1131 SNP_A-2152231 12262863
1132 SNP_A-2046800 12277242
1133 SNP_A-2008465 12310816
1134 SNP_A-1949196 12315267
1135 SNP_A-2055390 12318591
1136 SNP_A-2174343 12319441
1137 SNP_A-2293735 12319636
1138 SNP_A-2134922 12327971
1139 SNP_A-1841036 12328198
1140 SNP_A-1818818 12377474
1141 SNP_A-4217454 12383278
1142 SNP_A-1946610 12399793
1143 SNP_A-4209319 12401936
1144 SNP_A-1794648 12456375
1145 SNP_A-2159148 12481675
1146 SNP_A-1787194 12512955
1147 SNP_A-2130689 12514238
1148 SNP_A-4240825 12521172
1149 SNP_A-1971797 12525235
1150 SNP_A-2183286 12535763
1151 SNP_A-1860257 12553104
1152 SNP_A-2190698 12555283
1153 SNP_A-2088730 12556592
1154 SNP_A-2297447 12571507
1155 SNP_A-2096667 12571844
1156 SNP_A-2071577 12578900
1157 SNP_A-1863324 12584937
1158 SNP_A-2076213 12591533
1159 SNP_A-2067026 12599070
1160 SNP_A-1888231 12601516
1161 SNP_A-1886915 12626523
1162 SNP_A-4197160 12665855
1163 SNP_A-4218264 12670252
1164 SNP_A-2008467 12772563
1165 SNP_A-2243789 12778162
1166 SNP_A-1888259 12793103
1167 SNP_A-4230342 12901096
1168 SNP_A-2216477 12903548
1169 SNP_A-2108840 12949143
1170 SNP_A-4226141 12994301
1171 SNP_A-4235614 13020495
1172 SNP_A-2113305 13028937
1173 SNP_A-2085036 13046171
1174 SNP_A-2208632 13050963
1175 SNP_A-2112011 13091061
1176 SNP_A-2203051 13107619
1177 SNP_A-2103853 13112229
1178 SNP_A-4199551 13120779
1179 SNP_A-4209321 13142940
1180 SNP_A-1796233 13152761
1181 SNP_A-4226135 13158480
1182 SNP_A-2202419 13160188
1183 SNP_A-1858404 13168547
1184 SNP_A-2290166 13178543
1185 SNP_A-2278009 13182536
1186 SNP_A-2310788 13183328
1187 SNP_A-2243242 13227117
1188 SNP_A-4236574 13248286
1189 SNP_A-4220227 13248299
1190 SNP_A-1971809 13288818
1191 SNP_A-2170213 13296852
1192 SNP_A-1971810 13302947
1193 SNP_A-2300488 13312476
1194 SNP_A-2127562 13315010
1195 SNP_A-1884505 13322755
1196 SNP_A-1812047 13362189
1197 SNP_A-2306502 13374786
1198 SNP_A-2311897 13384240
1199 SNP_A-2131681 13396942
1200 SNP_A-2085714 13407581
1201 SNP_A-2068279 13431803
1202 SNP_A-2113792 13438133
1203 SNP_A-1908813 13444611
1204 SNP_A-2111595 13452627
1205 SNP_A-1835708 13468508
1206 SNP_A-2074195 13474481
1207 SNP_A-2195206 13474551
1208 SNP_A-1784982 13508582
1209 SNP_A-2238221 13556247
1210 SNP_A-2224748 13567478
1211 SNP_A-1792381 13582746
1212 SNP_A-1856935 13617871
1213 SNP_A-4217270 13618641
1214 SNP_A-2290061 13618731
1215 SNP_A-1928056 13618761
1216 SNP_A-2290412 13622143
1217 SNP_A-2056570 13651941
1218 SNP_A-2146607 13663872
1219 SNP_A-2079198 13670158
1220 SNP_A-2112529 13684182
1221 SNP_A-1901543 13766476
1222 SNP_A-4228840 13769756
1223 SNP_A-1923485 13770064
1224 SNP_A-2199082 13770678
1225 SNP_A-1871115 13771066
1226 SNP_A-2264981 13777533
1227 SNP_A-2265063 13779146
1228 SNP_A-2247313 13803222
1229 SNP_A-2131982 13811297
1230 SNP_A-1858542 13827772
1231 SNP_A-1954729 13841500
1232 SNP_A-4230395 13841803
1233 SNP_A-1905912 13873619
1234 SNP_A-2008472 13882101
1235 SNP_A-2298959 13904757
1236 SNP_A-1799683 13905134
1237 SNP_A-1854142 13919839
1238 SNP_A-1839137 13985975
1239 SNP_A-2084317 13996669
1240 SNP_A-2008474 14135256
1241 SNP_A-2246042 14162700
1242 SNP_A-1971822 14176404
1243 SNP_A-2313207 14210289
1244 SNP_A-4231821 14211471
1245 SNP_A-1807527 14232982
1246 SNP_A-4218557 14249455
1247 SNP_A-2107555 14258865
1248 SNP_A-1797280 14286277
1249 SNP_A-2112196 14304810
1250 SNP_A-2189327 14304927
1251 SNP_A-2178508 14305300
1252 SNP_A-2106845 14305344
1253 SNP_A-2274410 14305909
1254 SNP_A-2252836 14306068
1255 SNP_A-2189461 14319043
1256 SNP_A-2023789 14352884
1257 SNP_A-2177297 14353117
1258 SNP_A-2243504 14355778
1259 SNP_A-2122574 14355989
1260 SNP_A-2041031 14368805
1261 SNP_A-2087017 14376567
1262 SNP_A-1924603 14416386
1263 SNP_A-2297670 14416961
1264 SNP_A-1861890 14417351
1265 SNP_A-2245808 14422977
1266 SNP_A-1971831 14495168
1267 SNP_A-4221990 14513343
1268 SNP_A-1793482 14573847
1269 SNP_A-1971837 14573969
1270 SNP_A-4219857 14588394
1271 SNP_A-2277850 14590060
1272 SNP_A-1788029 14598564
1273 SNP_A-2116295 14599527
1274 SNP_A-1879622 14603408
1275 SNP_A-2275068 14646089
1276 SNP_A-2266938 14647315
1277 SNP_A-1866230 14657373
1278 SNP_A-2214588 14691375
1279 SNP_A-1918243 14730576
1280 SNP_A-2220159 14730621
1281 SNP_A-1921302 14741443
1282 SNP_A-1971839 14785294
1283 SNP_A-4237316 14805473
1284 SNP_A-4224340 14812477
1285 SNP_A-4209323 14862186
1286 SNP_A-1797492 14862550
1287 SNP_A-4221684 14895014
1288 SNP_A-2277434 14904810
1289 SNP_A-1816035 14933130
1290 SNP_A-2057012 14937169
1291 SNP_A-2200875 14939300
1292 SNP_A-2227910 14956266
1293 SNP_A-1939064 15030909
1294 SNP_A-1797972 15038530
1295 SNP_A-2084699 15049773
1296 SNP_A-4209324 15066252
1297 SNP_A-2289931 15127066
1298 SNP_A-1897653 15236389
1299 SNP_A-1883181 15239567
1300 SNP_A-1866422 15256030
1301 SNP_A-1971846 15276367
1302 SNP_A-2081942 15286468
1303 SNP_A-2113381 15298706
1304 SNP_A-2098970 15300153
1305 SNP_A-2189211 15304623
1306 SNP_A-2274488 15308110
1307 SNP_A-2297668 15308555
1308 SNP_A-1959435 15311217
1309 SNP_A-1971849 15324129
1310 SNP_A-2198664 15386896
1311 SNP_A-1941824 15426025
1312 SNP_A-2124481 15475900
1313 SNP_A-1862769 15487246
1314 SNP_A-2187532 15489301
1315 SNP_A-2196298 15495023
1316 SNP_A-2115764 15522314
1317 SNP_A-2245677 15552891
1318 SNP_A-2162263 15587217
1319 SNP_A-2008483 15676058
1320 SNP_A-2170792 15699137
1321 SNP_A-2166605 15709100
1322 SNP_A-2062968 15782729
1323 SNP_A-4193724 15785313
1324 SNP_A-1916717 15803815
1325 SNP_A-1971854 15804131
1326 SNP_A-1804589 15808907
1327 SNP_A-2134234 15809750
1328 SNP_A-2048045 15812788
1329 SNP_A-2070326 15838430
1330 SNP_A-2313509 15841594
1331 SNP_A-2140783 15842379
1332 SNP_A-4209325 15844770
1333 SNP_A-2044459 15856124
1334 SNP_A-1919850 15884327
1335 SNP_A-2171430 15897996
1336 SNP_A-2027906 15908469
1337 SNP_A-1824099 15940493
1338 SNP_A-1823753 15953959
1339 SNP_A-2032422 15957101
1340 SNP_A-2008486 15959245
1341 SNP_A-1900956 15965235
1342 SNP_A-1809506 15984808
1343 SNP_A-2298113 15986206
1344 SNP_A-1802235 15989624
1345 SNP_A-2234406 15989740
1346 SNP_A-2211649 15992669
1347 SNP_A-1881047 16010594
1348 SNP_A-2057133 16011834
1349 SNP_A-4209326 16041190
1350 SNP_A-2086523 16043358
1351 SNP_A-1971857 16090290
1352 SNP_A-1971858 16090648
1353 SNP_A-1944230 16107101
1354 SNP_A-4227429 16110266
1355 SNP_A-1942530 16121247
1356 SNP_A-2105553 16125116
1357 SNP_A-2160188 16139699
1358 SNP_A-2230721 16159034
1359 SNP_A-1800983 16160592
1360 SNP_A-2169316 16171524
1361 SNP_A-1874192 16171664
1362 SNP_A-1872684 16202432
1363 SNP_A-4224732 16209155
1364 SNP_A-2221177 16225002
1365 SNP_A-1971862 16230954
1366 SNP_A-1971863 16231381
1367 SNP_A-1912090 16238618
1368 SNP_A-2144440 16238876
1369 SNP_A-2024003 16263766
1370 SNP_A-2257607 16269898
1371 SNP_A-2201955 16270269
1372 SNP_A-2047410 16271672
1373 SNP_A-2136344 16272552
1374 SNP_A-2138324 16274095
1375 SNP_A-2087833 16274972
1376 SNP_A-2295311 16275629
1377 SNP_A-1910621 16276568
1378 SNP_A-1858944 16287568
1379 SNP_A-2117227 16295364
1380 SNP_A-4209327 16315672
1381 SNP_A-2268998 16368315
1382 SNP_A-1971869 16377563
1383 SNP_A-4204996 16380744
1384 SNP_A-4226949 16389202
1385 SNP_A-2219115 16400353
1386 SNP_A-1954475 16418170
1387 SNP_A-1879672 16423594
1388 SNP_A-2178941 16423640
1389 SNP_A-1889152 16453863
1390 SNP_A-1845871 16454562
1391 SNP_A-2271514 16455831
1392 SNP_A-2203703 16464369
1393 SNP_A-2289225 16493274
1394 SNP_A-1971873 16497586
1395 SNP_A-1971874 16497839
1396 SNP_A-4229013 16513417
1397 SNP_A-1893505 16518326
1398 SNP_A-1971875 16524898
1399 SNP_A-2103387 16540563
1400 SNP_A-1862743 16546577
1401 SNP_A-2072075 16548144
1402 SNP_A-1915166 16563277
1403 SNP_A-2278163 16599020
1404 SNP_A-2133868 16611406
1405 SNP_A-2063955 16611469
1406 SNP_A-1907366 16632588
1407 SNP_A-1795616 16644022
1408 SNP_A-2258644 16644439
1409 SNP_A-1838756 16645659
1410 SNP_A-2038017 16648079
1411 SNP_A-4195796 16653388
1412 SNP_A-2079848 16654610
1413 SNP_A-4198493 16655729
1414 SNP_A-1971882 16681045
1415 SNP_A-1847211 16700824
1416 SNP_A-1812964 16700951
1417 SNP_A-2281761 16717173
1418 SNP_A-2056907 16734636
1419 SNP_A-2167051 16738577
1420 SNP_A-2137856 16787775
1421 SNP_A-4200206 16823923
1422 SNP_A-4209329 16824832
1423 SNP_A-2024028 16834078
1424 SNP_A-2218609 16866073
1425 SNP_A-1831419 16874951
1426 SNP_A-1926942 16875228
1427 SNP_A-1859313 16948766
1428 SNP_A-1971885 16954759
1429 SNP_A-2203354 16970169
1430 SNP_A-4207398 16975232
1431 SNP_A-4201317 16975914
1432 SNP_A-1918992 17015364
1433 SNP_A-2259617 17042975
1434 SNP_A-2179017 17045586
1435 SNP_A-2114985 17053844
1436 SNP_A-2169747 17081031
1437 SNP_A-2153431 17092751
1438 SNP_A-2212254 17140497
1439 SNP_A-2161572 17157701
1440 SNP_A-1936935 17169075
1441 SNP_A-4234760 17169261
1442 SNP_A-1828543 17234113
1443 SNP_A-1971894 17251153
1444 SNP_A-1971895 17251338
1445 SNP_A-2164955 17311423
1446 SNP_A-2245154 17311750
1447 SNP_A-2037565 17329816
1448 SNP_A-2076685 17330621
1449 SNP_A-4206951 17332079
1450 SNP_A-1956956 17342361
1451 SNP_A-1922902 17350268
1452 SNP_A-2130792 17385415
1453 SNP_A-1844817 17390709
1454 SNP_A-1957375 17448350
1455 SNP_A-2008495 17477922
1456 SNP_A-1827853 17667819
1457 SNP_A-1850273 17667853
1458 SNP_A-2308427 17675712
1459 SNP_A-1971903 17676009
1460 SNP_A-4214773 17724181
1461 SNP_A-2309424 17741701
1462 SNP_A-2008497 17777885
1463 SNP_A-4207547 17846330
1464 SNP_A-1793179 17848654
1465 SNP_A-1834227 17850198
1466 SNP_A-1800821 17915604
1467 SNP_A-1802284 17931414
1468 SNP_A-2159508 17957322
1469 SNP_A-4219929 17963983
1470 SNP_A-4239176 18006231
1471 SNP_A-2218750 18015917
1472 SNP_A-1929121 18039480
1473 SNP_A-1794948 18059431
1474 SNP_A-2221571 18120956
1475 SNP_A-1971911 18122602
1476 SNP_A-4193412 18127954
1477 SNP_A-1793366 18174261
1478 SNP_A-1971910 18198446
1479 SNP_A-2024670 18229431
1480 SNP_A-1946301 18248059
1481 SNP_A-1804253 18252138
1482 SNP_A-2308682 18269746
1483 SNP_A-1803593 18359056
1484 SNP_A-1862344 18359501
1485 SNP_A-2134686 18375207
1486 SNP_A-2282826 18414599
1487 SNP_A-2183144 18414749
1488 SNP_A-4228980 18427543
1489 SNP_A-2113546 18482386
1490 SNP_A-1971912 18513591
1491 SNP_A-1971914 18552212
1492 SNP_A-1971915 18558769
1493 SNP_A-1971917 18560608
1494 SNP_A-1971918 18561086
1495 SNP_A-4230585 18592257
1496 SNP_A-4209331 18598282
1497 SNP_A-4200318 18598294
1498 SNP_A-4209332 18625511
1499 SNP_A-1971923 18625565
1500 SNP_A-1863509 18627609
1501 SNP_A-2225539 18666585
1502 SNP_A-2261354 18667097
1503 SNP_A-2244334 18675075
1504 SNP_A-1908042 18713944
1505 SNP_A-2136165 18784236
1506 SNP_A-1949317 18815937
1507 SNP_A-1822763 18822715
1508 SNP_A-2008506 18823859
1509 SNP_A-2008507 18824031
1510 SNP_A-1948400 18841543
1511 SNP_A-1873819 18852430
1512 SNP_A-1876761 18864489
1513 SNP_A-2098602 18934960
1514 SNP_A-2083256 18938756
1515 SNP_A-2133241 18965531
1516 SNP_A-2168294 19022444
1517 SNP_A-2264767 19025360
1518 SNP_A-1939297 19025817
1519 SNP_A-2008510 19029631
1520 SNP_A-2106233 19030614
1521 SNP_A-2043862 19039857
1522 SNP_A-4206172 19058788
1523 SNP_A-4232837 19060378
1524 SNP_A-2102283 19066516
1525 SNP_A-2154268 19090335
1526 SNP_A-2290629 19090360
1527 SNP_A-2268593 19244856
1528 SNP_A-2151831 19411034
1529 SNP_A-4231521 19411274
1530 SNP_A-1800403 19416130
1531 SNP_A-2223613 19442044
1532 SNP_A-4206272 19543013
1533 SNP_A-4209334 19588760
1534 SNP_A-2288008 19589284
1535 SNP_A-1801330 19589378
1536 SNP_A-2052545 19614854
1537 SNP_A-2080664 19660487
1538 SNP_A-1971931 19736205
1539 SNP_A-2291913 19758281
1540 SNP_A-2152196 19786588
1541 SNP_A-1971939 19788306
1542 SNP_A-1810637 19811425
1543 SNP_A-4209338 19824546
1544 SNP_A-1971938 19826462
1545 SNP_A-2254671 19830759
1546 SNP_A-1971937 19921061
1547 SNP_A-4216954 19937203
1548 SNP_A-1871389 19947796
1549 SNP_A-2215830 19955164
1550 SNP_A-1971936 19957976
1551 SNP_A-1832471 19974508
1552 SNP_A-4223971 19997054
1553 SNP_A-1847253 19998801
1554 SNP_A-1820309 20017838
1555 SNP_A-2008515 20040666
1556 SNP_A-4209339 20071114
1557 SNP_A-2153297 20076567
1558 SNP_A-1971940 20088109
1559 SNP_A-2121006 20088993
1560 SNP_A-1929090 20122566
1561 SNP_A-2205850 20139620
1562 SNP_A-2261481 20167059
1563 SNP_A-1890918 20167773
1564 SNP_A-2035167 20196245
1565 SNP_A-2008517 20206315
1566 SNP_A-1971946 20206523
1567 SNP_A-4238309 20276657
1568 SNP_A-2204479 20281781
1569 SNP_A-2131716 20282065
1570 SNP_A-2160202 20323727
1571 SNP_A-1825216 20327770
1572 SNP_A-2276098 20334585
1573 SNP_A-2137724 20352728
1574 SNP_A-2075650 20359631
1575 SNP_A-2093220 20365671
1576 SNP_A-2224995 20366442
1577 SNP_A-1885592 20412612
1578 SNP_A-2028083 20430904
1579 SNP_A-2221807 20440088
1580 SNP_A-1855909 20440212
1581 SNP_A-4209340 20452080
1582 SNP_A-2281420 20452933
1583 SNP_A-1924409 20463269
1584 SNP_A-1946584 20464090
1585 SNP_A-2115841 20481450
1586 SNP_A-2048057 20489176
1587 SNP_A-2310227 20489271
1588 SNP_A-2164087 20492027
1589 SNP_A-2170833 20492275
1590 SNP_A-1840753 20502137
1591 SNP_A-2166001 20502333
1592 SNP_A-1827126 20509902
1593 SNP_A-1898454 20543327
1594 SNP_A-1971952 20549501
1595 SNP_A-1829308 20566088
1596 SNP_A-1971954 20587963
1597 SNP_A-2091777 20590277
1598 SNP_A-4209341 20590936
1599 SNP_A-1810412 20602562
1600 SNP_A-4234328 20627805
1601 SNP_A-2131193 20627862
1602 SNP_A-2071468 20664340
1603 SNP_A-4233287 20695142
1604 SNP_A-2092054 20700117
1605 SNP_A-2032132 20700747
1606 SNP_A-2202339 20715836
1607 SNP_A-4232961 20716157
1608 SNP_A-2109024 20739135
1609 SNP_A-2304598 20741564
1610 SNP_A-2095091 20741938
1611 SNP_A-2152244 20755593
1612 SNP_A-2276738 20775626
1613 SNP_A-1971956 20776229
1614 SNP_A-2031025 20792754
1615 SNP_A-2047166 20803093
1616 SNP_A-2008521 20831543
1617 SNP_A-2243213 20854666
1618 SNP_A-2077114 20855876
1619 SNP_A-2277190 20882185
1620 SNP_A-1853229 20886175
1621 SNP_A-4227347 20894924
1622 SNP_A-1939147 20903316
1623 SNP_A-1845161 20924959
1624 SNP_A-1971959 20929900
1625 SNP_A-2030761 20954767
1626 SNP_A-1842331 20954800
1627 SNP_A-1877954 20995879
1628 SNP_A-2166788 21001368
1629 SNP_A-4218855 21003207
1630 SNP_A-1870056 21011827
1631 SNP_A-1921814 21013264
1632 SNP_A-1961262 21039517
1633 SNP_A-4236754 21040358
1634 SNP_A-2147068 21053943
1635 SNP_A-2171839 21072117
1636 SNP_A-2249991 21073481
1637 SNP_A-2091363 21081387
1638 SNP_A-2049972 21081760
1639 SNP_A-2058765 21093259
1640 SNP_A-1863122 21111761
1641 SNP_A-2042121 21169645
1642 SNP_A-4209342 21180298
1643 SNP_A-1960968 21216660
1644 SNP_A-1971965 21234439
1645 SNP_A-4209343 21237353
1646 SNP_A-1971968 21247227
1647 SNP_A-2195948 21330242
1648 SNP_A-2236239 21353743
1649 SNP_A-1880413 21358768
1650 SNP_A-2200149 21358832
1651 SNP_A-2175962 21417472
1652 SNP_A-2236173 21422838
1653 SNP_A-1971974 21424231
1654 SNP_A-1971975 21425660
1655 SNP_A-4209345 21465149
1656 SNP_A-1971985 21465426
1657 SNP_A-1971986 21465872
1658 SNP_A-1926995 21468206
1659 SNP_A-4198256 21483841
1660 SNP_A-1799228 21483885
1661 SNP_A-1791504 21484380
1662 SNP_A-2103221 21492494
1663 SNP_A-4209346 21501770
1664 SNP_A-1839546 21503924
1665 SNP_A-2024585 21504586
1666 SNP_A-2182994 21519300
1667 SNP_A-2026517 21521667
1668 SNP_A-4197214 21521717
1669 SNP_A-1971991 21530978
1670 SNP_A-2296997 21531408
1671 SNP_A-2201343 21534133
1672 SNP_A-1845162 21534637
1673 SNP_A-4209347 21539721
1674 SNP_A-1929280 21565372
1675 SNP_A-4227641 21571408
1676 SNP_A-1940090 21588038
1677 SNP_A-1860496 21590810
1678 SNP_A-1937090 21591433
1679 SNP_A-1826425 21591511
1680 SNP_A-2159234 21600105
1681 SNP_A-2072377 21606670
1682 SNP_A-1971993 21608377
1683 SNP_A-1971994 21608963
1684 SNP_A-2143029 21617833
1685 SNP_A-1971999 21625541
1686 SNP_A-1972000 21625652
1687 SNP_A-1905169 21629400
1688 SNP_A-2197096 21629429
1689 SNP_A-2189072 21635239
1690 SNP_A-2238765 21636152
1691 SNP_A-2138570 21640509
1692 SNP_A-2123664 21656973
1693 SNP_A-1972002 21657498
1694 SNP_A-1851785 21673398
1695 SNP_A-1972003 21673694
1696 SNP_A-1813026 21707118
1697 SNP_A-2231115 21720044
1698 SNP_A-2278397 21727339
1699 SNP_A-2144894 21727970
1700 SNP_A-1845868 21729732
1701 SNP_A-2179500 21730685
1702 SNP_A-1839962 21731557
1703 SNP_A-1833064 21761897
1704 SNP_A-1972007 21766934
1705 SNP_A-4217121 21773344
1706 SNP_A-2058339 21773445
1707 SNP_A-1868969 21775177
1708 SNP_A-2217095 21779432
1709 SNP_A-2281693 21789862
1710 SNP_A-2047286 21796935
1711 SNP_A-1787962 21802163
1712 SNP_A-2049554 21806495
1713 SNP_A-2175080 21808216
1714 SNP_A-1897418 21810595
1715 SNP_A-2250421 21812639
1716 SNP_A-2313807 21812680
1717 SNP_A-1909374 21846756
1718 SNP_A-1942889 21847339
1719 SNP_A-1816934 21850130
1720 SNP_A-1958533 21862268
1721 SNP_A-4240223 21863150
1722 SNP_A-2169054 21869752
1723 SNP_A-2117214 21873298
1724 SNP_A-2023844 21877420
1725 SNP_A-4221385 21877726
1726 SNP_A-4194420 21884132
1727 SNP_A-4219591 21884297
1728 SNP_A-2106687 21885968
1729 SNP_A-1972009 21896901
1730 SNP_A-1908563 21915673
1731 SNP_A-4239824 21935799
1732 SNP_A-2053477 21935931
1733 SNP_A-2068515 21942154
1734 SNP_A-2130720 21960384
1735 SNP_A-2239946 21960421
1736 SNP_A-2253437 21974734
1737 SNP_A-2312102 21974786
1738 SNP_A-2130838 21974846
1739 SNP_A-1888853 21974863
1740 SNP_A-4199581 21974899
1741 SNP_A-1857242 21982871
1742 SNP_A-1972015 21996129
1743 SNP_A-1972016 21996305
1744 SNP_A-4228884 22008075
1745 SNP_A-4209349 22036949
1746 SNP_A-2194484 22049292
1747 SNP_A-4231805 22060611
1748 SNP_A-1922266 22078922
1749 SNP_A-2240056 22086054
1750 SNP_A-1972021 22105396
1751 SNP_A-2179797 22106895
1752 SNP_A-2094710 22107087
1753 SNP_A-1837146 22120201
1754 SNP_A-1915059 22121249
1755 SNP_A-2133329 22124177
1756 SNP_A-2188920 22124561
1757 SNP_A-2058917 22129405
1758 SNP_A-1933735 22175263
1759 SNP_A-1835262 22180456
1760 SNP_A-1850549 22181836
1761 SNP_A-1900492 22182463
1762 SNP_A-1972023 22187361
1763 SNP_A-1972024 22206877
1764 SNP_A-1972025 22206935
1765 SNP_A-1846504 22206995
1766 SNP_A-4199188 22215863
1767 SNP_A-2158971 22216114
1768 SNP_A-2053242 22217965
1769 SNP_A-2145397 22224368
1770 SNP_A-2119361 22240691
1771 SNP_A-4223781 22240837
1772 SNP_A-2039439 22253501
1773 SNP_A-1865738 22253769
1774 SNP_A-2093211 22262999
1775 SNP_A-1853631 22267520
1776 SNP_A-2063051 22268515
1777 SNP_A-1955152 22275887
1778 SNP_A-1916236 22309107
1779 SNP_A-4228582 22316342
1780 SNP_A-2139964 22334005
1781 SNP_A-2135617 22338890
1782 SNP_A-2293478 22347457
1783 SNP_A-1954983 22359351
1784 SNP_A-1916179 22368486
1785 SNP_A-2177265 22386574
1786 SNP_A-2164995 22387270
1787 SNP_A-4209350 22414268
1788 SNP_A-1842290 22436040
1789 SNP_A-1932268 22452495
1790 SNP_A-4209351 22457093
1791 SNP_A-1972028 22459609
1792 SNP_A-1972029 22460340
1793 SNP_A-2033196 22483622
1794 SNP_A-2140464 22508871
1795 SNP_A-1879290 22509342
1796 SNP_A-4240522 22510871
1797 SNP_A-2194705 22510895
1798 SNP_A-1972033 22516043
1799 SNP_A-2221954 22519902
1800 SNP_A-2229297 22519970
1801 SNP_A-1919908 22519996
1802 SNP_A-2185906 22520124
1803 SNP_A-2175777 22520280
1804 SNP_A-1801461 22520450
1805 SNP_A-2098618 22527461
1806 SNP_A-2117044 22537024
1807 SNP_A-1784842 22537179
1808 SNP_A-4196916 22537241
1809 SNP_A-4200585 22537576
1810 SNP_A-1936560 22540900
1811 SNP_A-4223449 22541194
1812 SNP_A-1928707 22541328
1813 SNP_A-1839534 22541550
1814 SNP_A-1878681 22575197
1815 SNP_A-1908683 22593065
1816 SNP_A-4209356 22598608
1817 SNP_A-2243092 22599165
1818 SNP_A-2213429 22609341
1819 SNP_A-2125480 22621739
1820 SNP_A-1972036 22631837
1821 SNP_A-1972037 22631904
1822 SNP_A-2064287 22682774
1823 SNP_A-1807579 22694372
1824 SNP_A-1885584 22695036
1825 SNP_A-2159214 22695230
1826 SNP_A-2227169 22695324
1827 SNP_A-1794268 22695632
1828 SNP_A-1906692 22698072
1829 SNP_A-2283349 22698522
1830 SNP_A-1914625 22698582
1831 SNP_A-2273916 22698618
1832 SNP_A-2159899 22698999
1833 SNP_A-1881602 22699154
1834 SNP_A-4220256 22721448
1835 SNP_A-1926601 22742401
1836 SNP_A-2200011 22744685
1837 SNP_A-4209357 22806187
1838 SNP_A-2206130 22807606
1839 SNP_A-2236258 22838579
1840 SNP_A-1886490 22843498
1841 SNP_A-2023899 22854553
1842 SNP_A-1972041 22875619
1843 SNP_A-4209358 22911034
1844 SNP_A-2204639 22919161
1845 SNP_A-4226479 22919707
1846 SNP_A-2060994 22919831
1847 SNP_A-1802648 22941467
1848 SNP_A-2263416 22964459
1849 SNP_A-2272465 22964823
1850 SNP_A-1892992 22969606
1851 SNP_A-1905743 22973757
1852 SNP_A-1956814 22985394
1853 SNP_A-2056202 22985426
1854 SNP_A-2258013 22985882
1855 SNP_A-1915372 23005918
1856 SNP_A-1811942 23026938
1857 SNP_A-4217297 23046753
1858 SNP_A-2085311 23118522
1859 SNP_A-2221243 23119695
1860 SNP_A-2008526 23120110
1861 SNP_A-2008527 23124732
1862 SNP_A-1811182 23125312
1863 SNP_A-2107481 23125477
1864 SNP_A-2156250 23125501
1865 SNP_A-1947472 23135756
1866 SNP_A-1877336 23143330
1867 SNP_A-2052251 23156363
1868 SNP_A-1933979 23156607
1869 SNP_A-2046890 23158690
1870 SNP_A-2176146 23168932
1871 SNP_A-2031925 23178458
1872 SNP_A-4220730 23197513
1873 SNP_A-4231971 23215675
1874 SNP_A-1927942 23232160
1875 SNP_A-2169868 23237201
1876 SNP_A-1821573 23237563
1877 SNP_A-2132851 23253695
1878 SNP_A-4206261 23255830
1879 SNP_A-1933448 23277653
1880 SNP_A-2308827 23309844
1881 SNP_A-2130288 23321799
1882 SNP_A-2190265 23327094
1883 SNP_A-2102252 23327111
1884 SNP_A-2275100 23348056
1885 SNP_A-2008530 23349563
1886 SNP_A-1958303 23377147
1887 SNP_A-4199670 23390701
1888 SNP_A-2149750 23393591
1889 SNP_A-2243389 23400963
1890 SNP_A-1972052 23423787
1891 SNP_A-4203538 23429794
1892 SNP_A-2258182 23454048
1893 SNP_A-4198585 23462104
1894 SNP_A-2250539 23480903
1895 SNP_A-1947316 23494855
1896 SNP_A-4231518 23506123
1897 SNP_A-2255240 23515913
1898 SNP_A-4209360 23522749
1899 SNP_A-1972056 23524079
1900 SNP_A-1940424 23529998
1901 SNP_A-1972057 23542472
1902 SNP_A-2179013 23542984
1903 SNP_A-2287798 23565072
1904 SNP_A-2068774 23603516
1905 SNP_A-2287635 23614404
1906 SNP_A-1948462 23633034
1907 SNP_A-2243903 23667699
1908 SNP_A-4235497 23714860
1909 SNP_A-1827603 23716042
1910 SNP_A-2199814 23716534
1911 SNP_A-2105643 23718507
1912 SNP_A-1903118 23719090
1913 SNP_A-2230203 23719107
1914 SNP_A-2008532 23734941
1915 SNP_A-4196253 23738763
1916 SNP_A-2207131 23738803
1917 SNP_A-1880121 23738999
1918 SNP_A-2164664 23739547
1919 SNP_A-1809016 23739608
1920 SNP_A-2297790 23743870
1921 SNP_A-1813741 23746611
1922 SNP_A-2291141 23766659
1923 SNP_A-4233947 23779748
1924 SNP_A-2082610 23785045
1925 SNP_A-1823831 23834065
1926 SNP_A-2108400 23837467
1927 SNP_A-4201110 23838686
1928 SNP_A-2180967 23965245
1929 SNP_A-2273060 23965418
1930 SNP_A-4195698 23972982
1931 SNP_A-1972058 24011410
1932 SNP_A-2129710 24021723
1933 SNP_A-1804634 24144317
1934 SNP_A-4201719 24144365
1935 SNP_A-2103870 24144730
1936 SNP_A-2256038 24166203
1937 SNP_A-4230520 24179988
1938 SNP_A-4217674 24180002
1939 SNP_A-2171586 24191304
1940 SNP_A-2033457 24195771
1941 SNP_A-2111850 24204062
1942 SNP_A-1798324 24207436
1943 SNP_A-2222428 24210876
1944 SNP_A-1972066 24239779
1945 SNP_A-2104868 24241441
1946 SNP_A-4235538 24241988
1947 SNP_A-4225883 24242144
1948 SNP_A-2161512 24245800
1949 SNP_A-2283834 24265684
1950 SNP_A-1957894 24265749
1951 SNP_A-4229695 24274509
1952 SNP_A-2237450 24332247
1953 SNP_A-2087950 24332336
1954 SNP_A-2280462 24333149
1955 SNP_A-1923213 24378214
1956 SNP_A-1972072 24389580
1957 SNP_A-2232825 24403825
1958 SNP_A-2275703 24428184
1959 SNP_A-1861151 24458798
1960 SNP_A-1972074 24508282
1961 SNP_A-4209362 24529708
1962 SNP_A-1972076 24548809
1963 SNP_A-4235005 24565845
1964 SNP_A-2255990 24629980
1965 SNP_A-1956049 24633701
1966 SNP_A-1972082 24666496
1967 SNP_A-1795041 24671288
1968 SNP_A-2154398 24683878
1969 SNP_A-2008534 24690109
1970 SNP_A-2008535 24690139
1971 SNP_A-2258380 24721324
1972 SNP_A-2229281 24730794
1973 SNP_A-2008536 24742615
1974 SNP_A-4227549 24749916
1975 SNP_A-2141605 24754652
1976 SNP_A-1948829 24770623
1977 SNP_A-2008538 24772918
1978 SNP_A-1956658 24787848
1979 SNP_A-2293057 24788618
1980 SNP_A-2125321 24788964
1981 SNP_A-2264271 24804092
1982 SNP_A-4192993 24825946
1983 SNP_A-2008541 24828166
1984 SNP_A-4198505 24881910
1985 SNP_A-2071515 24886921
1986 SNP_A-2143691 24894557
1987 SNP_A-4198472 24904806
1988 SNP_A-4198910 24906893
1989 SNP_A-2008543 24908279
1990 SNP_A-2226729 24908970
1991 SNP_A-2298077 24917609
1992 SNP_A-2123107 24924436
1993 SNP_A-1930947 24930794
1994 SNP_A-2300254 24938071
1995 SNP_A-1972087 24947796
1996 SNP_A-4209366 24952643
1997 SNP_A-4237425 24954750
1998 SNP_A-1908134 24955767
1999 SNP_A-4201295 24956366
2000 SNP_A-2313336 24956626
2001 SNP_A-2042691 24956705
2002 SNP_A-1972089 24975269
2003 SNP_A-1972090 24976229
2004 SNP_A-2263951 24984831
2005 SNP_A-2042240 24988562
2006 SNP_A-2100168 24999173
2007 SNP_A-2291642 25004370
2008 SNP_A-2065542 25015506
2009 SNP_A-1911664 25018833
2010 SNP_A-1888838 25027113
2011 SNP_A-2133506 25027337
2012 SNP_A-1916593 25028647
2013 SNP_A-2060045 25030930
2014 SNP_A-1972092 25038705
2015 SNP_A-4209367 25067771
2016 SNP_A-1895961 25072740
2017 SNP_A-2300582 25091586
2018 SNP_A-1952768 25091862
2019 SNP_A-2097783 25093457
2020 SNP_A-2031508 25099388
2021 SNP_A-1843366 25130875
2022 SNP_A-4227209 25131812
2023 SNP_A-1822258 25139629
2024 SNP_A-2193566 25139810
2025 SNP_A-1972098 25146657
2026 SNP_A-2080992 25147604
2027 SNP_A-1886628 25147790
2028 SNP_A-2289494 25148353
2029 SNP_A-4240965 25152717
2030 SNP_A-4222227 25157766
2031 SNP_A-4225484 25157785
2032 SNP_A-2082200 25169973
2033 SNP_A-1827389 25170127
2034 SNP_A-2203809 25183168
2035 SNP_A-2123824 25183250
2036 SNP_A-1922796 25183274
2037 SNP_A-1918159 25190674
2038 SNP_A-2092828 25194314
2039 SNP_A-2069470 25198372
2040 SNP_A-1827042 25202083
2041 SNP_A-4203302 25207257
2042 SNP_A-2250411 25224747
2043 SNP_A-1815171 25225870
2044 SNP_A-2151036 25247112
2045 SNP_A-2131712 25270245
2046 SNP_A-2236102 25285767
2047 SNP_A-4198192 25294831
2048 SNP_A-1972102 25304796
2049 SNP_A-1972103 25304837
2050 SNP_A-1972104 25305597
2051 SNP_A-1972105 25305902
2052 SNP_A-2086336 25314651
2053 SNP_A-1920782 25339180
2054 SNP_A-4227120 25360653
2055 SNP_A-2199859 25361022
2056 SNP_A-2260113 25361596
2057 SNP_A-4209368 25364253
2058 SNP_A-2060662 25366120
2059 SNP_A-2041079 25371764
2060 SNP_A-2075134 25381514
2061 SNP_A-2158572 25383455
2062 SNP_A-2298185 25386122
2063 SNP_A-4220001 25386447
2064 SNP_A-2262401 25388455
2065 SNP_A-2302230 25388764
2066 SNP_A-2081367 25393012
2067 SNP_A-1788807 25398435
2068 SNP_A-2157121 25398770
2069 SNP_A-1939008 25406393
2070 SNP_A-2075948 25516574
2071 SNP_A-2306023 25519122
2072 SNP_A-1856012 25523966
2073 SNP_A-2305042 25528296
2074 SNP_A-2099432 25529367
2075 SNP_A-2220612 25543717
2076 SNP_A-1892342 25580286
2077 SNP_A-4201754 25580890
2078 SNP_A-2270367 25595237
2079 SNP_A-1814895 25620267
2080 SNP_A-2311127 25620425
2081 SNP_A-1814019 25627507
2082 SNP_A-2084107 25647782
2083 SNP_A-2051899 25693557
2084 SNP_A-2248222 25693747
2085 SNP_A-2248987 25705465
2086 SNP_A-4216916 25730431
2087 SNP_A-4240490 25760337
2088 SNP_A-2034569 25787458
2089 SNP_A-1972119 25816531
2090 SNP_A-1828847 25851668
2091 SNP_A-4214780 25861745
2092 SNP_A-2236908 25896536
2093 SNP_A-4209370 25899673
2094 SNP_A-4209371 25899702
2095 SNP_A-4149282 25922324
2096 SNP_A-2232097 25955489
2097 SNP_A-2171820 25969437
2098 SNP_A-2045975 26023258
2099 SNP_A-2205920 26059894
2100 SNP_A-2144526 26122061
2101 SNP_A-2129272 26139673
2102 SNP_A-1929788 26148227
2103 SNP_A-1954509 26148695
2104 SNP_A-2085243 26189747
2105 SNP_A-2008553 26199175
2106 SNP_A-2008554 26199219
2107 SNP_A-1873792 26211757
2108 SNP_A-1812318 26214856
2109 SNP_A-2243544 26215495
2110 SNP_A-1942499 26221579
2111 SNP_A-2273816 26289907
2112 SNP_A-1829239 26361769
2113 SNP_A-1972124 26385033
2114 SNP_A-2246884 26389087
2115 SNP_A-2274882 26389224
2116 SNP_A-1972125 26398473
2117 SNP_A-4204626 26420977
2118 SNP_A-4200641 26421289
2119 SNP_A-1801727 26468018
2120 SNP_A-2182551 26468047
2121 SNP_A-2285803 26477674
2122 SNP_A-4205115 26486981
2123 SNP_A-2257171 26488615
2124 SNP_A-4216479 26491104
2125 SNP_A-2149189 26514797
2126 SNP_A-2297160 26514889
2127 SNP_A-4217640 26530201
2128 SNP_A-2044047 26542897
2129 SNP_A-4209372 26543080
2130 SNP_A-2188328 26552070
2131 SNP_A-2255421 26563661
2132 SNP_A-4235736 26591799
2133 SNP_A-4196709 26596561
2134 SNP_A-1830372 26598101
2135 SNP_A-1900885 26598457
2136 SNP_A-2038202 26613382
2137 SNP_A-4220800 26679147
2138 SNP_A-4232968 26679581
2139 SNP_A-2202171 26680641
2140 SNP_A-1927229 26685649
2141 SNP_A-1828947 26693728
2142 SNP_A-1889731 26710087
2143 SNP_A-1972133 26750649
2144 SNP_A-1972134 26750767
2145 SNP_A-1972135 26751771
2146 SNP_A-2309111 26753374
2147 SNP_A-2059525 26754012
2148 SNP_A-1972137 26767822
2149 SNP_A-2183020 26769825
2150 SNP_A-1972138 26771449
2151 SNP_A-1785074 26790228
2152 SNP_A-2139491 26796888
2153 SNP_A-4219674 26817648
2154 SNP_A-2150693 26818381
2155 SNP_A-1927228 26822789
2156 SNP_A-2192527 26826361
2157 SNP_A-2066010 26838692
2158 SNP_A-1898386 26847172
2159 SNP_A-1808880 26847260
2160 SNP_A-1943098 26847439
2161 SNP_A-1905855 26847922
2162 SNP_A-1831064 26856110
2163 SNP_A-2031337 26858666
2164 SNP_A-2084861 26866620
2165 SNP_A-2122041 26867158
2166 SNP_A-4209373 26870669
2167 SNP_A-2155071 26922419
2168 SNP_A-1916369 26922550
2169 SNP_A-2291406 26926745
2170 SNP_A-2008559 26933673
2171 SNP_A-2034810 26943635
2172 SNP_A-4226922 27001437
2173 SNP_A-4209374 27002501
2174 SNP_A-1972144 27003665
2175 SNP_A-4203456 27061639
2176 SNP_A-2041933 27077644
2177 SNP_A-1972148 27098674
2178 SNP_A-2132234 27102166
2179 SNP_A-2259752 27225007
2180 SNP_A-1907480 27225862
2181 SNP_A-1840141 27227022
2182 SNP_A-4232820 27248568
2183 SNP_A-4209378 27271826
2184 SNP_A-1922530 27280618
2185 SNP_A-4193254 27312933
2186 SNP_A-2259176 27313428
2187 SNP_A-2233490 27314330
2188 SNP_A-2054122 27318648
2189 SNP_A-2279736 27346264
2190 SNP_A-1848737 27357218
2191 SNP_A-1846421 27376689
2192 SNP_A-2095309 27403427
2193 SNP_A-1803126 27403505
2194 SNP_A-1911652 27420975
2195 SNP_A-2077150 27446835
2196 SNP_A-2234612 27447940
2197 SNP_A-2049940 27448070
2198 SNP_A-1945916 27472031
2199 SNP_A-2247675 27510292
2200 SNP_A-2185863 27510935
2201 SNP_A-1911000 27591058
2202 SNP_A-2102833 27607057
2203 SNP_A-2270698 27607441
2204 SNP_A-2104189 27607900
2205 SNP_A-1800761 27614146
2206 SNP_A-2311303 27626548
2207 SNP_A-4217166 27626714
2208 SNP_A-1858491 27639321
2209 SNP_A-2243350 27656008
2210 SNP_A-1929662 27662342
2211 SNP_A-2152152 27666100
2212 SNP_A-2226976 27677288
2213 SNP_A-1824084 27686487
2214 SNP_A-1917997 27699856
2215 SNP_A-4209380 27727296
2216 SNP_A-1811572 27784346
2217 SNP_A-4238817 27787598
2218 SNP_A-2160050 27787670
2219 SNP_A-2169389 27794787
2220 SNP_A-1909465 27804165
2221 SNP_A-4209381 27820472
2222 SNP_A-1972158 27826724
2223 SNP_A-2152842 27920310
2224 SNP_A-1842529 27927869
2225 SNP_A-1803668 27929041
2226 SNP_A-2040429 27980840
2227 SNP_A-2246557 27996701
2228 SNP_A-2169376 28030971
2229 SNP_A-2218300 28035260
2230 SNP_A-2235838 28070606
2231 SNP_A-1936439 28094644
2232 SNP_A-1795221 28097584
2233 SNP_A-4209383 28098773
2234 SNP_A-1972173 28099213
2235 SNP_A-1972177 28118753
2236 SNP_A-2145760 28121945
2237 SNP_A-2155045 28122290
2238 SNP_A-4235194 28122540
2239 SNP_A-2066666 28129469
2240 SNP_A-2229565 28130748
2241 SNP_A-1848458 28139925
2242 SNP_A-2222020 28144404
2243 SNP_A-4205441 28156595
2244 SNP_A-2100508 28156765
2245 SNP_A-1972178 28182851
2246 SNP_A-1783466 28201212
2247 SNP_A-4209384 28206313
2248 SNP_A-1906991 28232669
2249 SNP_A-1972179 28261265
2250 SNP_A-1896361 28268364
2251 SNP_A-1972180 28279130
2252 SNP_A-1934714 28301702
2253 SNP_A-2269471 28303587
2254 SNP_A-1957773 28304153
2255 SNP_A-4201593 28307091
2256 SNP_A-2282104 28325973
2257 SNP_A-2215184 28326207
2258 SNP_A-1806589 28333061
2259 SNP_A-1950462 28333958
2260 SNP_A-2075625 28397049
2261 SNP_A-4234368 28442127
2262 SNP_A-1799776 28447732
2263 SNP_A-1972183 28466289
2264 SNP_A-2258239 28485457
2265 SNP_A-2161841 28512577
2266 SNP_A-1797000 28512615
2267 SNP_A-2008562 28582552
2268 SNP_A-2168479 28586768
2269 SNP_A-1879401 28599223
2270 SNP_A-1972184 28599331
2271 SNP_A-2300786 28622907
2272 SNP_A-1935904 28623368
2273 SNP_A-2126160 28626455
2274 SNP_A-2124879 28635630
2275 SNP_A-1866233 28670616
2276 SNP_A-2238038 28675026
2277 SNP_A-1928399 28687108
2278 SNP_A-2025828 28690373
2279 SNP_A-2312675 28716237
2280 SNP_A-2306608 28722162
2281 SNP_A-2223387 28733310
2282 SNP_A-2245963 28733653
2283 SNP_A-2008566 28747557
2284 SNP_A-2128456 28761390
2285 SNP_A-1908317 28761595
2286 SNP_A-2059997 28761892
2287 SNP_A-2164038 28771486
2288 SNP_A-2206916 28771681
2289 SNP_A-2275397 28776373
2290 SNP_A-1821919 28778964
2291 SNP_A-2231363 28783848
2292 SNP_A-2277082 28818987
2293 SNP_A-2042333 28844599
2294 SNP_A-1790929 28844811
2295 SNP_A-2053468 28898673
2296 SNP_A-2087960 28902983
2297 SNP_A-2112869 28910320
2298 SNP_A-2250381 28925115
2299 SNP_A-2026728 28934215
2300 SNP_A-4216900 28965347
2301 SNP_A-1913992 28968697
2302 SNP_A-2260320 28969100
2303 SNP_A-2241558 28969213
2304 SNP_A-2075394 28972433
2305 SNP_A-1804313 28973297
2306 SNP_A-1852692 28996249
2307 SNP_A-2206708 28996413
2308 SNP_A-2131477 29016543
2309 SNP_A-2112927 29019344
2310 SNP_A-1972190 29055157
2311 SNP_A-1889618 29093340
2312 SNP_A-2166848 29093778
2313 SNP_A-2100751 29097990
2314 SNP_A-1859261 29109113
2315 SNP_A-2034538 29117930
2316 SNP_A-1841833 29118005
2317 SNP_A-1855222 29160520
2318 SNP_A-2053267 29170015
2319 SNP_A-2085318 29187939
2320 SNP_A-2164317 29208153
2321 SNP_A-2248109 29222336
2322 SNP_A-2160495 29223183
2323 SNP_A-1809639 29230350
2324 SNP_A-2232708 29284867
2325 SNP_A-1972194 29287814
2326 SNP_A-1972195 29305290
2327 SNP_A-2210688 29312488
2328 SNP_A-2139841 29316911
2329 SNP_A-1802658 29317721
2330 SNP_A-1954887 29322937
2331 SNP_A-4193500 29332144
2332 SNP_A-1845961 29338585
2333 SNP_A-2196662 29341168
2334 SNP_A-2037507 29390654
2335 SNP_A-4223747 29402680
2336 SNP_A-2239616 29403191
2337 SNP_A-2157330 29403514
2338 SNP_A-2154539 29412409
2339 SNP_A-1858971 29413504
2340 SNP_A-2008568 29414464
2341 SNP_A-2008569 29420467
2342 SNP_A-2008570 29420887
2343 SNP_A-2275358 29444679
2344 SNP_A-2124178 29455457
2345 SNP_A-2119463 29464270
2346 SNP_A-2119691 29469486
2347 SNP_A-2155025 29472993
2348 SNP_A-1868656 29473011
2349 SNP_A-2133009 29487225
2350 SNP_A-2129930 29493728
2351 SNP_A-1897052 29501268
2352 SNP_A-2046211 29529125
2353 SNP_A-2008571 29537813
2354 SNP_A-1949735 29577145
2355 SNP_A-1929392 29602575
2356 SNP_A-1884518 29607149
2357 SNP_A-2210899 29607662
2358 SNP_A-4205725 29619692
2359 SNP_A-2195987 29619813
2360 SNP_A-2148374 29637776
2361 SNP_A-1862375 29665389
2362 SNP_A-2262280 29706528
2363 SNP_A-2092023 29707967
2364 SNP_A-2147464 29716818
2365 SNP_A-4200451 29728092
2366 SNP_A-4201109 29764592
2367 SNP_A-1972213 29775274
2368 SNP_A-4230864 29778509
2369 SNP_A-2133655 29792662
2370 SNP_A-1972216 29828407
2371 SNP_A-2141895 29897337
2372 SNP_A-1972223 29950790
2373 SNP_A-2053806 29995925
2374 SNP_A-2066204 30004031
2375 SNP_A-1873732 30008047
2376 SNP_A-2008576 30025502
2377 SNP_A-1861243 30027403
2378 SNP_A-1924971 30050401
2379 SNP_A-2127349 30053361
2380 SNP_A-1876559 30053418
2381 SNP_A-2091418 30096695
2382 SNP_A-2217590 30099233
2383 SNP_A-1883635 30099261
2384 SNP_A-4199464 30099944
2385 SNP_A-4205614 30101617
2386 SNP_A-1949299 30107202
2387 SNP_A-1952172 30120998
2388 SNP_A-1849450 30126120
2389 SNP_A-4220287 30151024
2390 SNP_A-2252652 30163751
2391 SNP_A-1972226 30168611
2392 SNP_A-1961107 30203087
2393 SNP_A-1915791 30203167
2394 SNP_A-1853017 30206420
2395 SNP_A-1823388 30210610
2396 SNP_A-4233023 30212426
2397 SNP_A-1799060 30221524
2398 SNP_A-1881819 30221631
2399 SNP_A-4223228 30226507
2400 SNP_A-2180545 30278778
2401 SNP_A-4225106 30288914
2402 SNP_A-2175339 30330791
2403 SNP_A-4235449 30352489
2404 SNP_A-1972244 30356931
2405 SNP_A-1972242 30359069
2406 SNP_A-2073887 30379436
2407 SNP_A-1901825 30389983
2408 SNP_A-4222182 30412079
2409 SNP_A-2248244 30437407
2410 SNP_A-2299247 30494864
2411 SNP_A-1923128 30542670
2412 SNP_A-1820833 30546678
2413 SNP_A-1887341 30561271
2414 SNP_A-2112036 30561417
2415 SNP_A-4193534 30565138
2416 SNP_A-1928586 30568765
2417 SNP_A-1871320 30569172
2418 SNP_A-2084872 30577634
2419 SNP_A-1799529 30601102
2420 SNP_A-1947500 30601599
2421 SNP_A-2214139 30619219
2422 SNP_A-1896730 30633545
2423 SNP_A-1885211 30642429
2424 SNP_A-4204729 30643688
2425 SNP_A-1793596 30644362
2426 SNP_A-2297905 30645429
2427 SNP_A-2089075 30665397
2428 SNP_A-1795779 30665752
2429 SNP_A-2214696 30665915
2430 SNP_A-2193716 30668647
2431 SNP_A-1936989 30669139
2432 SNP_A-4209391 30673100
2433 SNP_A-2166211 30681394
2434 SNP_A-4207384 30687348
2435 SNP_A-2158970 30687831
2436 SNP_A-4209390 30693946
2437 SNP_A-1972232 30700217
2438 SNP_A-2060682 30723944
2439 SNP_A-2151327 30733995
2440 SNP_A-4209389 30737665
2441 SNP_A-1972230 30738077
2442 SNP_A-2135516 30745609
2443 SNP_A-4226254 30761522
2444 SNP_A-1836272 30761691
2445 SNP_A-2285604 30776717
2446 SNP_A-1972228 30777030
2447 SNP_A-2104539 30778577
2448 SNP_A-2064435 30778632
2449 SNP_A-1946788 30778992
2450 SNP_A-2231213 30779174
2451 SNP_A-1956029 30782373
2452 SNP_A-1815657 30828255
2453 SNP_A-1972251 30857035
2454 SNP_A-2093749 30870277
2455 SNP_A-4205184 30878747
2456 SNP_A-1972254 30879254
2457 SNP_A-1972255 30879801
2458 SNP_A-1972256 30879848
2459 SNP_A-2235629 30912449
2460 SNP_A-4226693 30917289
2461 SNP_A-2210925 30922804
2462 SNP_A-1802360 30970990
2463 SNP_A-2287144 31002768
2464 SNP_A-1827511 31002871
2465 SNP_A-2234502 31012950
2466 SNP_A-4222339 31015045
2467 SNP_A-2102336 31031402
2468 SNP_A-1972263 31033253
2469 SNP_A-1956150 31034665
2470 SNP_A-2024486 31049135
2471 SNP_A-2266403 31049179
2472 SNP_A-1793631 31054324
2473 SNP_A-2131955 31054447
2474 SNP_A-2211957 31054696
2475 SNP_A-1854424 31055418
2476 SNP_A-2074416 31056129
2477 SNP_A-2058330 31056702
2478 SNP_A-2273061 31066442
2479 SNP_A-1972264 31067375
2480 SNP_A-1813280 31071883
2481 SNP_A-2142429 31080722
2482 SNP_A-4237336 31081143
2483 SNP_A-1904590 31082382
2484 SNP_A-1938850 31132951
2485 SNP_A-1810536 31133868
2486 SNP_A-2068884 31136061
2487 SNP_A-2221965 31146441
2488 SNP_A-1972267 31154343
2489 SNP_A-1972268 31154551
2490 SNP_A-2302376 31171698
2491 SNP_A-2142623 31181440
2492 SNP_A-4230575 31187597
2493 SNP_A-2236626 31188693
2494 SNP_A-4233038 31189286
2495 SNP_A-4202716 31189336
2496 SNP_A-4209394 31189835
2497 SNP_A-4209395 31191148
2498 SNP_A-1798543 31195088
2499 SNP_A-2250643 31195739
2500 SNP_A-1972271 31203346
2501 SNP_A-1972272 31203394
2502 SNP_A-2149608 31210572
2503 SNP_A-2202690 31233590
2504 SNP_A-2312370 31279529
2505 SNP_A-2008581 31279945
2506 SNP_A-4194736 31284359
2507 SNP_A-2296481 31367332
2508 SNP_A-2039502 31419846
2509 SNP_A-2266455 31420803
2510 SNP_A-1972280 31423219
2511 SNP_A-2092305 31431165
2512 SNP_A-4201483 31446105
2513 SNP_A-2052371 31486293
2514 SNP_A-2059032 31486695
2515 SNP_A-1937799 31500384
2516 SNP_A-2085552 31504093
2517 SNP_A-1865593 31510764
2518 SNP_A-2144267 31586782
2519 SNP_A-2059687 31595126
2520 SNP_A-1923228 31692023
2521 SNP_A-4207667 31774258
2522 SNP_A-1972287 31781075
2523 SNP_A-1972288 31781192
2524 SNP_A-4207616 31785033
2525 SNP_A-2114176 31812208
2526 SNP_A-2099213 31814101
2527 SNP_A-2195946 31814246
2528 SNP_A-1818473 31817639
2529 SNP_A-2008583 31822364
2530 SNP_A-2271797 31876852
2531 SNP_A-2008584 31896628
2532 SNP_A-1960782 31921435
2533 SNP_A-2121329 31931154
2534 SNP_A-4207677 31942971
2535 SNP_A-2228987 31956231
2536 SNP_A-2087399 31964378
2537 SNP_A-2183541 31994689
2538 SNP_A-2214044 32060167
2539 SNP_A-1895209 32073171
2540 SNP_A-1951806 32107036
2541 SNP_A-2111594 32107687
2542 SNP_A-1901085 32132631
2543 SNP_A-2165129 32134166
2544 SNP_A-1800363 32139992
2545 SNP_A-1907531 32162947
2546 SNP_A-1950418 32177704
2547 SNP_A-2032625 32177761
2548 SNP_A-4209396 32193799
2549 SNP_A-1972291 32193816
2550 SNP_A-4223474 32194428
2551 SNP_A-1951741 32213244
2552 SNP_A-1804197 32242951
2553 SNP_A-2206215 32247502
2554 SNP_A-2271389 32247538
2555 SNP_A-1813031 32257690
2556 SNP_A-1817328 32276790
2557 SNP_A-2160762 32279107
2558 SNP_A-1874881 32291119
2559 SNP_A-4237272 32295412
2560 SNP_A-2190029 32302425
2561 SNP_A-4238407 32323345
2562 SNP_A-1837621 32337429
2563 SNP_A-2008591 32347122
2564 SNP_A-1863109 32374863
2565 SNP_A-2091412 32376997
2566 SNP_A-2099386 32422309
2567 SNP_A-1852826 32426831
2568 SNP_A-1786842 32428609
2569 SNP_A-1866490 32438926
2570 SNP_A-1972295 32465898
2571 SNP_A-2281692 32485977
2572 SNP_A-2008596 32486654
2573 SNP_A-2088873 32523144
2574 SNP_A-2076438 32547344
2575 SNP_A-1908942 32612897
2576 SNP_A-2034072 32624606
2577 SNP_A-2182780 32647090
2578 SNP_A-1922499 32647355
2579 SNP_A-2120490 32814611
2580 SNP_A-2167990 32873209
2581 SNP_A-2300355 32883636
2582 SNP_A-1857083 32899378
2583 SNP_A-4218421 32999210
2584 SNP_A-2008597 33012725
2585 SNP_A-2285072 33102871
2586 SNP_A-1844501 33182039
2587 SNP_A-2104052 33188123
2588 SNP_A-1861317 33201980
2589 SNP_A-2204489 33210596
2590 SNP_A-2197489 33212543
2591 SNP_A-4201091 33236427
2592 SNP_A-4236156 33268354
2593 SNP_A-1832078 33268762
2594 SNP_A-1840600 33278003
2595 SNP_A-2205286 33311374
2596 SNP_A-1950599 33317991
2597 SNP_A-1884381 33363239
2598 SNP_A-1972301 33407095
2599 SNP_A-2041440 33407955
2600 SNP_A-2256135 33433270
2601 SNP_A-2031683 33436800
2602 SNP_A-2281653 33509889
2603 SNP_A-1886363 33726022
2604 SNP_A-4222460 33828751
2605 SNP_A-1855518 33841933
2606 SNP_A-4234447 33849455
2607 SNP_A-4209397 33891817
2608 SNP_A-4223400 33917129
2609 SNP_A-2043230 33921648
2610 SNP_A-2100880 33935242
2611 SNP_A-2296727 33958201
2612 SNP_A-4203029 33960325
2613 SNP_A-2090606 33960372
2614 SNP_A-2078834 33976138
2615 SNP_A-2111043 34035083
2616 SNP_A-2223987 34052227
2617 SNP_A-2008602 34061084
2618 SNP_A-2008603 34061197
2619 SNP_A-2259866 34089056
2620 SNP_A-2027552 34145399
2621 SNP_A-2075886 34166235
2622 SNP_A-4207445 34184332
2623 SNP_A-1800793 34205937
2624 SNP_A-1783442 34206079
2625 SNP_A-2114219 34231531
2626 SNP_A-1794669 34232474
2627 SNP_A-1911122 34238674
2628 SNP_A-2164374 34238907
2629 SNP_A-1880482 34238950
2630 SNP_A-2201405 34239827
2631 SNP_A-1913849 34243672
2632 SNP_A-2138076 34245167
2633 SNP_A-1922450 34251113
2634 SNP_A-1972309 34274085
2635 SNP_A-1795485 34293643
2636 SNP_A-2206734 34392273
2637 SNP_A-1957307 34414318
2638 SNP_A-1972312 34421742
2639 SNP_A-2060622 34442826
2640 SNP_A-2156865 34472922
2641 SNP_A-4224020 34481809
2642 SNP_A-1918613 34516774
2643 SNP_A-2074584 34521751
2644 SNP_A-1972315 34530121
2645 SNP_A-2248355 34549459
2646 SNP_A-4209400 34562872
2647 SNP_A-1863958 34564125
2648 SNP_A-1784176 34575738
2649 SNP_A-2283932 34575762
2650 SNP_A-1845419 34612952
2651 SNP_A-1972320 34627200
2652 SNP_A-2031308 34628662
2653 SNP_A-2271494 34691968
2654 SNP_A-1810299 34736353
2655 SNP_A-2262447 34758145
2656 SNP_A-2104394 34758179
2657 SNP_A-4229974 34765754
2658 SNP_A-2284847 34785788
2659 SNP_A-2031464 34785993
2660 SNP_A-4201615 34789105
2661 SNP_A-1826743 34790854
2662 SNP_A-1783095 34792243
2663 SNP_A-1972323 34796062
2664 SNP_A-2192413 34796970
2665 SNP_A-2180305 34808577
2666 SNP_A-1813986 34808831
2667 SNP_A-2124279 34843225
2668 SNP_A-2084524 34843361
2669 SNP_A-1932516 34844377
2670 SNP_A-2060480 34844620
2671 SNP_A-1972328 34862375
2672 SNP_A-4209401 34862472
2673 SNP_A-2025609 34862685
2674 SNP_A-2008606 34873129
2675 SNP_A-1972329 34878928
2676 SNP_A-2061264 34911573
2677 SNP_A-2184520 34915822
2678 SNP_A-4232253 34940769
2679 SNP_A-2068543 34949243
2680 SNP_A-2311741 34955091
2681 SNP_A-2146226 34956288
2682 SNP_A-2096037 35013470
2683 SNP_A-4219200 35051124
2684 SNP_A-1813617 35074048
2685 SNP_A-1938189 35093422
2686 SNP_A-1862165 35116274
2687 SNP_A-1851378 35117515
2688 SNP_A-2260764 35117686
2689 SNP_A-2128441 35129607
2690 SNP_A-2086320 35137280
2691 SNP_A-1888201 35208485
2692 SNP_A-1810211 35225818
2693 SNP_A-4193424 35239453
2694 SNP_A-2071692 35239519
2695 SNP_A-1925356 35240069
2696 SNP_A-1872058 35252330
2697 SNP_A-1885199 35253095
2698 SNP_A-1829330 35277389
2699 SNP_A-1852235 35343594
2700 SNP_A-1972331 35363148
2701 SNP_A-1972332 35363392
2702 SNP_A-2288065 35363622
2703 SNP_A-2283648 35380017
2704 SNP_A-1880539 35391488
2705 SNP_A-2289799 35406564
2706 SNP_A-1851619 35419722
2707 SNP_A-1972335 35461617
2708 SNP_A-2055869 35480378
2709 SNP_A-1955603 35509322
2710 SNP_A-2187501 35512735
2711 SNP_A-4209402 35540319
2712 SNP_A-1972337 35540541
2713 SNP_A-2039792 35540569
2714 SNP_A-4209403 35540850
2715 SNP_A-1972340 35569124
2716 SNP_A-1972341 35571562
2717 SNP_A-1972342 35572393
2718 SNP_A-2102931 35591085
2719 SNP_A-1972343 35591212
2720 SNP_A-1972345 35613272
2721 SNP_A-1972346 35613665
2722 SNP_A-4209404 35650055
2723 SNP_A-2052330 35658108
2724 SNP_A-2145662 35658440
2725 SNP_A-2021522 35670516
2726 SNP_A-2051697 35670965
2727 SNP_A-4206358 35671100
2728 SNP_A-2297060 35688763
2729 SNP_A-2285041 35730873
2730 SNP_A-2189357 35750253
2731 SNP_A-2237623 35750331
2732 SNP_A-2092314 35760300
2733 SNP_A-4222891 35762465
2734 SNP_A-1873926 35771720
2735 SNP_A-4209406 35775771
2736 SNP_A-2021323 35796249
2737 SNP_A-2197983 35796412
2738 SNP_A-1819409 35807987
2739 SNP_A-1896672 35819665
2740 SNP_A-2309487 35820064
2741 SNP_A-4231215 35820210
2742 SNP_A-1972354 35829122
2743 SNP_A-4209407 35834447
2744 SNP_A-1897032 35866569
2745 SNP_A-1951892 35866737
2746 SNP_A-2044376 35869926
2747 SNP_A-2185995 35873778
2748 SNP_A-1849679 35916128
2749 SNP_A-4209408 35954505
2750 SNP_A-1886469 35961146
2751 SNP_A-2008608 35963266
2752 SNP_A-4209409 35970870
2753 SNP_A-2212233 35978493
2754 SNP_A-1960635 36004324
2755 SNP_A-2159805 36035546
2756 SNP_A-4193893 36048520
2757 SNP_A-2083373 36061113
2758 SNP_A-2050137 36085869
2759 SNP_A-1953790 36098362
2760 SNP_A-2041311 36110965
2761 SNP_A-1972359 36116610
2762 SNP_A-1972360 36123277
2763 SNP_A-1972361 36123453
2764 SNP_A-4209412 36123520
2765 SNP_A-1972363 36128987
2766 SNP_A-2157769 36129012
2767 SNP_A-1871800 36129651
2768 SNP_A-2063725 36129677
2769 SNP_A-2250118 36131048
2770 SNP_A-2127238 36131158
2771 SNP_A-1846470 36131610
2772 SNP_A-1885106 36131867
2773 SNP_A-4230576 36132095
2774 SNP_A-2131275 36132197
2775 SNP_A-2129199 36136859
2776 SNP_A-2247067 36153954
2777 SNP_A-2043547 36161148
2778 SNP_A-2076419 36164220
2779 SNP_A-2099475 36169510
2780 SNP_A-2167495 36174827
2781 SNP_A-2287608 36189201
2782 SNP_A-1811632 36195505
2783 SNP_A-4209413 36215909
2784 SNP_A-1823605 36226811
2785 SNP_A-2303005 36247401
2786 SNP_A-4209414 36272792
2787 SNP_A-2290091 36285414
2788 SNP_A-2151762 36290576
2789 SNP_A-2188359 36290671
2790 SNP_A-2262725 36323972
2791 SNP_A-2022322 36398661
2792 SNP_A-4209415 36400540
2793 SNP_A-2062332 36432376
2794 SNP_A-1956020 36437486
2795 SNP_A-1837828 36443083
2796 SNP_A-2220890 36462700
2797 SNP_A-2239246 36462924
2798 SNP_A-2044946 36467699
2799 SNP_A-2008611 36479285
2800 SNP_A-2179489 36522137
2801 SNP_A-1814862 36567948
2802 SNP_A-4201341 36572905
2803 SNP_A-1782094 36611158
2804 SNP_A-2216294 36611187
2805 SNP_A-2102270 36612755
2806 SNP_A-1809834 36612877
2807 SNP_A-2287917 36630641
2808 SNP_A-4222494 36644152
2809 SNP_A-2225902 36656030
2810 SNP_A-4218081 36656248
2811 SNP_A-1909556 36666405
2812 SNP_A-2206122 36676438
2813 SNP_A-2127637 36711927
2814 SNP_A-2008612 36725449
2815 SNP_A-2172328 36769601
2816 SNP_A-1912254 36792332
2817 SNP_A-2155571 36792615
2818 SNP_A-1823806 36800143
2819 SNP_A-4203092 36803662
2820 SNP_A-2189398 36804255
2821 SNP_A-2235400 36817888
2822 SNP_A-1840715 36818153
2823 SNP_A-2139858 36823920
2824 SNP_A-2148658 36837984
2825 SNP_A-2048953 36839164
2826 SNP_A-2187738 36886601
2827 SNP_A-2214855 36889962
2828 SNP_A-2053387 36895054
2829 SNP_A-2242872 36902550
2830 SNP_A-2055893 36933777
2831 SNP_A-1951598 36933999
2832 SNP_A-1833216 36935664
2833 SNP_A-1898759 36951930
2834 SNP_A-1901469 37057878
2835 SNP_A-1858980 37065278
2836 SNP_A-2078050 37076523
2837 SNP_A-1859993 37091046
2838 SNP_A-2161195 37091390
2839 SNP_A-1914353 37159477
2840 SNP_A-1940770 37163322
2841 SNP_A-2110231 37171605
2842 SNP_A-2035238 37174354
2843 SNP_A-1783180 37241682
2844 SNP_A-2125197 37257074
2845 SNP_A-2057307 37412308
2846 SNP_A-2122531 37449284
2847 SNP_A-2295711 37479869
2848 SNP_A-2257885 37480254
2849 SNP_A-1972399 37500765
2850 SNP_A-1812557 37500942
2851 SNP_A-2262354 37534521
2852 SNP_A-1805325 37534649
2853 SNP_A-4222978 37545403
2854 SNP_A-2172221 37545474
2855 SNP_A-2310319 37546869
2856 SNP_A-2174493 37551989
2857 SNP_A-4209417 37554738
2858 SNP_A-2285053 37558855
2859 SNP_A-2029393 37566591
2860 SNP_A-2057966 37572487
2861 SNP_A-1949136 37602116
2862 SNP_A-1898408 37620020
2863 SNP_A-2152330 37637871
2864 SNP_A-1807871 37716822
2865 SNP_A-2059689 37721855
2866 SNP_A-2129383 37742971
2867 SNP_A-2170389 37798704
2868 SNP_A-1952767 37807390
2869 SNP_A-1839217 37808391
2870 SNP_A-2163355 37924180
2871 SNP_A-2038608 37944699
2872 SNP_A-4216429 37947798
2873 SNP_A-2222602 37980187
2874 SNP_A-4220546 37984753
2875 SNP_A-2303988 38076682
2876 SNP_A-2220595 38084575
2877 SNP_A-2031534 38105117
2878 SNP_A-2150668 38119531
2879 SNP_A-1972417 38119879
2880 SNP_A-2114269 38136695
2881 SNP_A-4205166 38161421
2882 SNP_A-2178829 38350561
2883 SNP_A-2187235 38417494
2884 SNP_A-2029330 38443557
2885 SNP_A-2287201 38476920
2886 SNP_A-1972424 38523662
2887 SNP_A-2052236 38528969
2888 SNP_A-2310922 38530182
2889 SNP_A-2169980 38535349
2890 SNP_A-1914495 38537583
2891 SNP_A-2109905 38541239
2892 SNP_A-4195009 38541484
2893 SNP_A-2008627 38574041
2894 SNP_A-1954140 38577859
2895 SNP_A-1801435 38580736
2896 SNP_A-4203450 38616138
2897 SNP_A-2188266 38618283
2898 SNP_A-2232904 38631037
2899 SNP_A-4237964 38642577
2900 SNP_A-2071220 38651690
2901 SNP_A-2141178 38655632
2902 SNP_A-2181743 38656398
2903 SNP_A-2308872 38673440
2904 SNP_A-2119076 38678162
2905 SNP_A-1882045 38712647
2906 SNP_A-2008628 38722739
2907 SNP_A-2041400 38734469
2908 SNP_A-2274285 38757030
2909 SNP_A-2090049 38770559
2910 SNP_A-2088139 38778513
2911 SNP_A-1840166 38778643
2912 SNP_A-1809539 38779345
2913 SNP_A-2146112 38859774
2914 SNP_A-2092462 38864660
2915 SNP_A-1913545 38883131
2916 SNP_A-2200946 38884574
2917 SNP_A-2124950 38921068
2918 SNP_A-1781206 38921420
2919 SNP_A-2268293 38935165
2920 SNP_A-2313565 38944310
2921 SNP_A-1842944 38970536
2922 SNP_A-2219235 39003858
2923 SNP_A-1782255 39026574
2924 SNP_A-1850672 39049155
2925 SNP_A-1972427 39082997
2926 SNP_A-1820501 39096123
2927 SNP_A-2214672 39113844
2928 SNP_A-1972428 39132445
2929 SNP_A-1972429 39138256
2930 SNP_A-2227696 39228567
2931 SNP_A-2152103 39279553
2932 SNP_A-2154172 39302453
2933 SNP_A-1848532 39304424
2934 SNP_A-1794136 39304754
2935 SNP_A-1783421 39332309
2936 SNP_A-2068403 39438990
2937 SNP_A-2242972 39447529
2938 SNP_A-1919191 39448595
2939 SNP_A-1815872 39482365
2940 SNP_A-1821899 39483972
2941 SNP_A-2226901 39491489
2942 SNP_A-2252485 39498007
2943 SNP_A-1972440 39529950
2944 SNP_A-1874159 39531565
2945 SNP_A-1961092 39532124
2946 SNP_A-2265296 39532242
2947 SNP_A-1972445 39585018
2948 SNP_A-1972448 39616798
2949 SNP_A-4195841 39679192
2950 SNP_A-2193442 39682411
2951 SNP_A-1793066 39689433
2952 SNP_A-2277277 39700502
2953 SNP_A-2216415 39743013
2954 SNP_A-2216520 39753083
2955 SNP_A-2211356 39787296
2956 SNP_A-4209421 39792498
2957 SNP_A-1855676 39803862
2958 SNP_A-1838837 39821244
2959 SNP_A-2282188 39849051
2960 SNP_A-2175090 39864600
2961 SNP_A-2179998 39882038
2962 SNP_A-2139051 39933905
2963 SNP_A-2127339 39942906
2964 SNP_A-1859555 39951125
2965 SNP_A-2312276 39978902
2966 SNP_A-4227795 39979370
2967 SNP_A-1948990 39989394
2968 SNP_A-4196356 40028877
2969 SNP_A-4206566 40069066
2970 SNP_A-1929276 40088026
2971 SNP_A-2158315 40088051
2972 SNP_A-1950741 40116861
2973 SNP_A-1857019 40148813
2974 SNP_A-1887973 40149765
2975 SNP_A-2279838 40149862
2976 SNP_A-2165524 40194174
2977 SNP_A-2201275 40201999
2978 SNP_A-4198989 40207473
2979 SNP_A-1972459 40223397
2980 SNP_A-2187306 40223657
2981 SNP_A-2230622 40284229
2982 SNP_A-2109312 40301169
2983 SNP_A-1895467 40309158
2984 SNP_A-2107442 40334009
2985 SNP_A-2108239 40374597
2986 SNP_A-1972461 40379774
2987 SNP_A-2129102 40380814
2988 SNP_A-1837124 40412298
2989 SNP_A-1830181 40415873
2990 SNP_A-2119027 40432042
2991 SNP_A-1802457 40434536
2992 SNP_A-2257544 40468222
2993 SNP_A-4230422 40474277
2994 SNP_A-2164796 40496977
2995 SNP_A-2115173 40512833
2996 SNP_A-2008638 40636641
2997 SNP_A-2102847 40867123
2998 SNP_A-2157857 40932695
2999 SNP_A-1807350 40984260
3000 SNP_A-1891216 41004091
3001 SNP_A-1813780 41028383
3002 SNP_A-2256722 41043292
3003 SNP_A-4204911 41068579
3004 SNP_A-2306677 41078249
3005 SNP_A-2244777 41088205
3006 SNP_A-2086786 41097349
3007 SNP_A-1972472 41100317
3008 SNP_A-2110295 41102515
3009 SNP_A-2104513 41139912
3010 SNP_A-2310174 41163004
3011 SNP_A-2105496 41182002
3012 SNP_A-2219586 41199560
3013 SNP_A-2042236 41209520
3014 SNP_A-1866350 41237448
3015 SNP_A-4206193 41268711
3016 SNP_A-2163615 41286366
3017 SNP_A-2120326 41286391
3018 SNP_A-2215100 41344053
3019 SNP_A-1850166 41345362
3020 SNP_A-1825316 41345881
3021 SNP_A-1972482 41349502
3022 SNP_A-2030743 41352832
3023 SNP_A-1972485 41353625
3024 SNP_A-2257383 41395796
3025 SNP_A-2112884 41433713
3026 SNP_A-2008643 41455051
3027 SNP_A-1840437 41455686
3028 SNP_A-2081719 41455883
3029 SNP_A-1911421 41465068
3030 SNP_A-2279486 41476741
3031 SNP_A-2053691 41482456
3032 SNP_A-2034292 41508106
3033 SNP_A-1871229 41545776
3034 SNP_A-1972489 41559511
3035 SNP_A-1972490 41559677
3036 SNP_A-4209423 41559783
3037 SNP_A-4216839 41560375
3038 SNP_A-1826860 41563344
3039 SNP_A-4219336 41564968
3040 SNP_A-2285488 41574775
3041 SNP_A-2170590 41575331
3042 SNP_A-4201467 41588304
3043 SNP_A-2085846 41588321
3044 SNP_A-1930393 41625343
3045 SNP_A-2062140 41645198
3046 SNP_A-2158770 41655754
3047 SNP_A-1947835 41783664
3048 SNP_A-1942698 41815526
3049 SNP_A-2108265 41901152
3050 SNP_A-2099795 41988854
3051 SNP_A-2287562 42035239
3052 SNP_A-2140449 42074701
3053 SNP_A-1882170 42084328
3054 SNP_A-2067763 42085098
3055 SNP_A-1830388 42097996
3056 SNP_A-4234947 42104112
3057 SNP_A-1788314 42135765
3058 SNP_A-2259033 42158696
3059 SNP_A-2154578 42158780
3060 SNP_A-2168753 42161577
3061 SNP_A-2213773 42163428
3062 SNP_A-2260213 42178997
3063 SNP_A-1855169 42183667
3064 SNP_A-1972500 42187738
3065 SNP_A-2212633 42209744
3066 SNP_A-1887490 42209762
3067 SNP_A-4195199 42219626
3068 SNP_A-2055472 42220519
3069 SNP_A-2127889 42224640
3070 SNP_A-1806587 42225575
3071 SNP_A-1899005 42227278
3072 SNP_A-2216097 42232712
3073 SNP_A-2238475 42232987
3074 SNP_A-2270962 42245192
3075 SNP_A-2155985 42245685
3076 SNP_A-2162505 42264816
3077 SNP_A-2181621 42294908
3078 SNP_A-2113045 42319306
3079 SNP_A-2102071 42330118
3080 SNP_A-4209424 42335875
3081 SNP_A-1933657 42339509
3082 SNP_A-2132663 42343886
3083 SNP_A-4221075 42383426
3084 SNP_A-1972504 42389908
3085 SNP_A-2263719 42392986
3086 SNP_A-2158360 42394688
3087 SNP_A-1841846 42399426
3088 SNP_A-2119085 42407836
3089 SNP_A-1898234 42408309
3090 SNP_A-1972507 42426416
3091 SNP_A-2216997 42611145
3092 SNP_A-2092556 42644464
3093 SNP_A-4233589 42648900
3094 SNP_A-1972511 42659137
3095 SNP_A-2164174 42698831
3096 SNP_A-2231967 42729357
3097 SNP_A-2313633 42774769
3098 SNP_A-1972515 42944596
3099 SNP_A-1941264 42952440
3100 SNP_A-1879536 42989054
3101 SNP_A-1875827 43012181
3102 SNP_A-1866204 43026662
3103 SNP_A-2273720 43046927
3104 SNP_A-2105837 43047077
3105 SNP_A-4200263 43047109
3106 SNP_A-1932145 43106621
3107 SNP_A-1959443 43109452
3108 SNP_A-2059080 43142739
3109 SNP_A-1972521 43220233
3110 SNP_A-2218908 43231125
3111 SNP_A-2306408 43253301
3112 SNP_A-2228768 43277381
3113 SNP_A-4209425 43300839
3114 SNP_A-4197660 43358645
3115 SNP_A-2043182 43392640
3116 SNP_A-1787805 43471145
3117 SNP_A-1953421 43471255
3118 SNP_A-4237664 43473252
3119 SNP_A-1830619 43502256
3120 SNP_A-2041052 43533089
3121 SNP_A-1900354 43558958
3122 SNP_A-2070799 43559114
3123 SNP_A-2088997 43662277
3124 SNP_A-1791183 43670272
3125 SNP_A-2178340 43725112
3126 SNP_A-1853158 43759421
3127 SNP_A-1972538 43776899
3128 SNP_A-4209427 43776945
3129 SNP_A-2283095 43848916
3130 SNP_A-4219794 43851763
3131 SNP_A-1812727 43883247
3132 SNP_A-1879152 43892950
3133 SNP_A-1972541 43908958
3134 SNP_A-2182063 43965264
3135 SNP_A-2147565 43975365
3136 SNP_A-2008657 43986057
3137 SNP_A-1858588 43986362
3138 SNP_A-2223284 44040916
3139 SNP_A-1937841 44046481
3140 SNP_A-2198751 44052410
3141 SNP_A-1795766 44058056
3142 SNP_A-1920962 44058192
3143 SNP_A-4237626 44082403
3144 SNP_A-1922658 44197355
3145 SNP_A-2155187 44198149
3146 SNP_A-1869017 44201336
3147 SNP_A-2223481 44226274
3148 SNP_A-4224121 44247970
3149 SNP_A-1960432 44318366
3150 SNP_A-4195681 44318587
3151 SNP_A-1847969 44347150
3152 SNP_A-1972547 44352174
3153 SNP_A-2110217 44377067
3154 SNP_A-2282246 44378696
3155 SNP_A-1939718 44414405
3156 SNP_A-2147442 44426898
3157 SNP_A-1912922 44472605
3158 SNP_A-2090994 44585462
3159 SNP_A-1882025 44630290
3160 SNP_A-1879587 44650019
3161 SNP_A-2079871 44669510
3162 SNP_A-1798897 44718997
3163 SNP_A-2136388 44741883
3164 SNP_A-1885660 44897145
3165 SNP_A-1972555 44987786
3166 SNP_A-1792938 45011179
3167 SNP_A-2233416 45024318
3168 SNP_A-4202425 45037099
3169 SNP_A-2260997 45168460
3170 SNP_A-2057028 45185216
3171 SNP_A-2080172 45185659
3172 SNP_A-4201585 45218965
3173 SNP_A-2187454 45253336
3174 SNP_A-1869366 45259319
3175 SNP_A-1812039 45286380
3176 SNP_A-2109507 45286622
3177 SNP_A-2265449 45307283
3178 SNP_A-2059908 45319060
3179 SNP_A-4209428 45356043
3180 SNP_A-2056028 45372990
3181 SNP_A-1821521 45379802
3182 SNP_A-2072992 45388540
3183 SNP_A-2124713 45426627
3184 SNP_A-4209429 45451490
3185 SNP_A-4209430 45451698
3186 SNP_A-4209431 45471148
3187 SNP_A-4235611 45511992
3188 SNP_A-2212808 45512977
3189 SNP_A-4209432 45569126
3190 SNP_A-2230653 45575872
3191 SNP_A-1937068 45581531
3192 SNP_A-1784016 45584079
3193 SNP_A-2115238 45624322
3194 SNP_A-4199567 45649391
3195 SNP_A-2154452 45706788
3196 SNP_A-4200655 45711427
3197 SNP_A-4209433 45712125
3198 SNP_A-2077429 45715867
3199 SNP_A-2139402 45724726
3200 SNP_A-2254043 45733599
3201 SNP_A-1906048 45733950
3202 SNP_A-1911668 45734040
3203 SNP_A-1972578 45739250
3204 SNP_A-1848430 45740752
3205 SNP_A-4222554 45753627
3206 SNP_A-1972579 45754140
3207 SNP_A-4233089 45789752
3208 SNP_A-1913616 45804999
3209 SNP_A-1972582 45807056
3210 SNP_A-1828685 45830176
3211 SNP_A-2267253 45846207
3212 SNP_A-2092874 45850153
3213 SNP_A-1834883 45883152
3214 SNP_A-1817024 45929356
3215 SNP_A-2244965 45937756
3216 SNP_A-1825463 45980482
3217 SNP_A-4209434 45981162
3218 SNP_A-4233485 45984495
3219 SNP_A-2257779 45991855
3220 SNP_A-1940388 46002414
3221 SNP_A-1808023 46033339
3222 SNP_A-2226762 46046510
3223 SNP_A-2208387 46102646
3224 SNP_A-1887615 46102991
3225 SNP_A-4232517 46103084
3226 SNP_A-2085551 46136635
3227 SNP_A-2173619 46138877
3228 SNP_A-2028700 46180690
3229 SNP_A-1924777 46256748
3230 SNP_A-1842145 46293512
3231 SNP_A-2281882 46302592
3232 SNP_A-2220032 46305866
3233 SNP_A-2205139 46341273
3234 SNP_A-1924383 46341328
3235 SNP_A-1864624 46366075
3236 SNP_A-2314609 46372043
3237 SNP_A-1877371 46374802
3238 SNP_A-1972592 46377022
3239 SNP_A-4232318 46395174
3240 SNP_A-2031347 46396842
3241 SNP_A-1934063 46397359
3242 SNP_A-4196668 46398067
3243 SNP_A-1802370 46418773
3244 SNP_A-2183208 46426651
3245 SNP_A-2067230 46427867
3246 SNP_A-1833955 46433946
3247 SNP_A-1902940 46435355
3248 SNP_A-2286565 46451352
3249 SNP_A-1972595 46459265
3250 SNP_A-1876897 46459503
3251 SNP_A-1972596 46459968
3252 SNP_A-1796125 46516151
3253 SNP_A-1972598 46516507
3254 SNP_A-1972599 46518621
3255 SNP_A-2038688 46544725
3256 SNP_A-1972600 46551085
3257 SNP_A-2030437 46559076
3258 SNP_A-2138576 46559176
3259 SNP_A-2079567 46620757
3260 SNP_A-4227782 46631355
3261 SNP_A-1896343 46636930
3262 SNP_A-2024648 46637740
3263 SNP_A-2145912 46654202
3264 SNP_A-2057910 46747882
3265 SNP_A-4236172 46878098
3266 SNP_A-2237349 46976354
3267 SNP_A-4230804 47018542
3268 SNP_A-4206339 47045501
3269 SNP_A-2259487 47137665
3270 SNP_A-1843599 47310885
3271 SNP_A-2031343 47338975
3272 SNP_A-1940689 47363951
3273 SNP_A-2123482 47380309
3274 SNP_A-2055093 47445791
3275 SNP_A-1956883 47553842
3276 SNP_A-2286752 47629379
3277 SNP_A-1896016 47912076
3278 SNP_A-2099214 47933041
3279 SNP_A-1972609 47955310
3280 SNP_A-1896502 47960365
3281 SNP_A-2239862 47987801
3282 SNP_A-2041012 48067021
3283 SNP_A-2254023 48098544
3284 SNP_A-2035265 48294562
3285 SNP_A-2082611 48299470
3286 SNP_A-4218444 48314703
3287 SNP_A-2164848 48335437
3288 SNP_A-2117690 48345773
3289 SNP_A-2146483 48367804
3290 SNP_A-2054847 48370376
3291 SNP_A-4235502 48423918
3292 SNP_A-2209637 48424153
3293 SNP_A-2246031 48462052
3294 SNP_A-2095502 48506231
3295 SNP_A-2081072 48702116
3296 SNP_A-1834359 48710562
3297 SNP_A-1848197 48753031
3298 SNP_A-1811257 48762223
3299 SNP_A-2247418 48947355
3300 SNP_A-1827593 49063116
3301 SNP_A-2289859 49183869
3302 SNP_A-2051040 49238854
3303 SNP_A-1846384 49304094
3304 SNP_A-1972611 49309772
3305 SNP_A-1921702 49341745
3306 SNP_A-2093588 49576259
3307 SNP_A-1875985 49631793
3308 SNP_A-1972612 49640394
3309 SNP_A-2245648 49642695
3310 SNP_A-2067663 49649347
3311 SNP_A-4192815 49671637
3312 SNP_A-2241289 49710750
3313 SNP_A-2077476 49853082
3314 SNP_A-2207441 50010546
3315 SNP_A-1853367 50057918
3316 SNP_A-1936222 50088038
3317 SNP_A-1934999 50176928
3318 SNP_A-1781320 50199229
3319 SNP_A-4221515 50458441
3320 SNP_A-1888760 50564459
3321 SNP_A-2224029 50612473
3322 SNP_A-1839537 50694349
3323 SNP_A-2221658 50707406
3324 SNP_A-2261379 50734687
3325 SNP_A-4239301 50824372
3326 SNP_A-1837196 50826104
3327 SNP_A-4209438 50831772
3328 SNP_A-1808288 50832800
3329 SNP_A-2026167 50847980
3330 SNP_A-2147887 50850150
3331 SNP_A-1956866 50903056
3332 SNP_A-1897010 51042602
3333 SNP_A-4206959 51062932
3334 SNP_A-2216586 51063007
3335 SNP_A-2088710 51070775
3336 SNP_A-2107645 51085916
3337 SNP_A-2212774 51126687
3338 SNP_A-2196302 51138936
3339 SNP_A-2266489 51242390
3340 SNP_A-1874927 51255032
3341 SNP_A-2103226 51255825
3342 SNP_A-4217609 51305849
3343 SNP_A-2029325 51309638
3344 SNP_A-1816688 51309755
3345 SNP_A-1895611 51310348
3346 SNP_A-1806150 51347980
3347 SNP_A-2243288 51356239
3348 SNP_A-1781606 51358184
3349 SNP_A-1820580 51365016
3350 SNP_A-1957533 51556549
3351 SNP_A-2152839 51631410
3352 SNP_A-2192864 51874282
3353 SNP_A-2185827 51874308
3354 SNP_A-2143385 51882776
3355 SNP_A-2202868 51890453
3356 SNP_A-4198541 51893268
3357 SNP_A-2173623 52219091
3358 SNP_A-2008680 52561030
3359 SNP_A-1860236 52617976
3360 SNP_A-1972631 52618347
3361 SNP_A-1972632 52618725
3362 SNP_A-2265413 52635003
3363 SNP_A-2191452 52657986
3364 SNP_A-2207661 52693320
3365 SNP_A-1972633 52702297
3366 SNP_A-1863788 52713205
3367 SNP_A-1783801 52755549
3368 SNP_A-4201647 52846969
3369 SNP_A-2091049 52901727
3370 SNP_A-1972634 52940295
3371 SNP_A-2041882 52957199
3372 SNP_A-1815487 52969178
3373 SNP_A-2179379 52972911
3374 SNP_A-2165057 52977190
3375 SNP_A-1972635 52981095
3376 SNP_A-1933476 53071087
3377 SNP_A-4226304 53096316
3378 SNP_A-1815659 53100625
3379 SNP_A-1786558 53100962
3380 SNP_A-1924258 53131105
3381 SNP_A-2261383 53158425
3382 SNP_A-2097191 53191732
3383 SNP_A-2200418 53240997
3384 SNP_A-4234666 53293908
3385 SNP_A-2277109 53294243
3386 SNP_A-4230573 53303743
3387 SNP_A-2210747 53303923
3388 SNP_A-2205080 53307746
3389 SNP_A-2245668 53380686
3390 SNP_A-2171120 53388613
3391 SNP_A-2174099 53409652
3392 SNP_A-2098102 53446378
3393 SNP_A-2049958 53498825
3394 SNP_A-4240673 53499091
3395 SNP_A-2291747 53507795
3396 SNP_A-1972637 53512919
3397 SNP_A-2224534 53531263
3398 SNP_A-4230885 53566149
3399 SNP_A-1972638 53580885
3400 SNP_A-2293319 53638875
3401 SNP_A-1790432 53680043
3402 SNP_A-1833395 53705775
3403 SNP_A-2227901 53717188
3404 SNP_A-2061696 53717371
3405 SNP_A-1791767 53733743
3406 SNP_A-4226133 53734761
3407 SNP_A-2238607 53751614
3408 SNP_A-4229721 53766988
3409 SNP_A-1932924 53767451
3410 SNP_A-2253152 53777335
3411 SNP_A-2051466 53777788
3412 SNP_A-2008691 53783238
3413 SNP_A-2253025 53788272
3414 SNP_A-1805488 53792398
3415 SNP_A-2008692 53795110
3416 SNP_A-1866197 53814510
3417 SNP_A-1811267 53829108
3418 SNP_A-1837721 53866163
3419 SNP_A-1858261 53868880
3420 SNP_A-2214982 53960216
3421 SNP_A-4193072 53972049
3422 SNP_A-4206108 54073856
3423 SNP_A-4196840 54095285
3424 SNP_A-1918277 54102991
3425 SNP_A-2078751 54103615
3426 SNP_A-4217817 54143286
3427 SNP_A-1790820 54148298
3428 SNP_A-2107629 54152991
3429 SNP_A-2134342 54153239
3430 SNP_A-2220256 54157282
3431 SNP_A-2269727 54245686
3432 SNP_A-2301408 54254022
3433 SNP_A-2139980 54259337
3434 SNP_A-2220456 54273090
3435 SNP_A-4235894 54273615
3436 SNP_A-2258855 54273845
3437 SNP_A-2309751 54345803
3438 SNP_A-2304155 54384035
3439 SNP_A-4214793 54392362
3440 SNP_A-4202690 54399741
3441 SNP_A-1823778 54431818
3442 SNP_A-2184382 54455838
3443 SNP_A-2145975 54460649
3444 SNP_A-4234301 54494308
3445 SNP_A-4198900 54537572
3446 SNP_A-2270751 54537755
3447 SNP_A-1874909 54550810
3448 SNP_A-1805978 54554091
3449 SNP_A-1881341 54574854
3450 SNP_A-2314965 54574944
3451 SNP_A-4223154 54575483
3452 SNP_A-2221442 54577003
3453 SNP_A-4219413 54577993
3454 SNP_A-2262326 54578556
3455 SNP_A-1827866 54586203
3456 SNP_A-2059635 54594955
3457 SNP_A-2247941 54595045
3458 SNP_A-2311496 54596700
3459 SNP_A-2064969 54596889
3460 SNP_A-2223323 54597040
3461 SNP_A-2026566 54598456
3462 SNP_A-2244765 54605745
3463 SNP_A-2008697 54617957
3464 SNP_A-2074721 54633213
3465 SNP_A-1814943 54671870
3466 SNP_A-2300343 54672632
3467 SNP_A-1881618 54740372
3468 SNP_A-1826584 54741637
3469 SNP_A-1834521 54742125
3470 SNP_A-1868776 54763829
3471 SNP_A-2304341 54768293
3472 SNP_A-1900943 54768490
3473 SNP_A-1809724 54809030
3474 SNP_A-2147765 54841898
3475 SNP_A-2286041 54856602
3476 SNP_A-2246843 54872436
3477 SNP_A-1805747 54872523
3478 SNP_A-4232853 54904540
3479 SNP_A-2174088 54904586
3480 SNP_A-1862114 54904630
3481 SNP_A-2246472 54905739
3482 SNP_A-2288457 54905813
3483 SNP_A-2035856 54905834
3484 SNP_A-2087798 54916481
3485 SNP_A-2036199 54916618
3486 SNP_A-2057458 54925428
3487 SNP_A-2093862 54926878
3488 SNP_A-2109166 54926957
3489 SNP_A-1892786 54946579
3490 SNP_A-2175549 54948927
3491 SNP_A-2226130 54953081
3492 SNP_A-2107417 54959237
3493 SNP_A-4238601 54972356
3494 SNP_A-1797757 54972373
3495 SNP_A-1803840 54982921
3496 SNP_A-2031720 54982975
3497 SNP_A-2290104 55003981
3498 SNP_A-2200306 55005160
3499 SNP_A-2106218 55005444
3500 SNP_A-1853675 55006394
3501 SNP_A-1840000 55008753
3502 SNP_A-1801296 55019651
3503 SNP_A-1868085 55019916
3504 SNP_A-1842971 55025927
3505 SNP_A-2179252 55032289
3506 SNP_A-2168965 55038668
3507 SNP_A-2096946 55043295
3508 SNP_A-2057048 55048957
3509 SNP_A-1856915 55082984
3510 SNP_A-2189499 55083398
3511 SNP_A-2068490 55094184
3512 SNP_A-2219820 55094316
3513 SNP_A-1802352 55096567
3514 SNP_A-1791030 55096940
3515 SNP_A-1888159 55100681
3516 SNP_A-2211419 55116477
3517 SNP_A-1876204 55117470
3518 SNP_A-1972661 55130818
3519 SNP_A-1972662 55131409
3520 SNP_A-1951466 55179584
3521 SNP_A-1863151 55191468
3522 SNP_A-1825989 55191794
3523 SNP_A-2159673 55195726
3524 SNP_A-2237414 55199120
3525 SNP_A-1795013 55204815
3526 SNP_A-2219399 55210273
3527 SNP_A-2008700 55216958
3528 SNP_A-2195069 55238511
3529 SNP_A-2131626 55238666
3530 SNP_A-4240551 55246693
3531 SNP_A-4240757 55249505
3532 SNP_A-4216320 55250065
3533 SNP_A-1787788 55251641
3534 SNP_A-2257810 55256062
3535 SNP_A-4194422 55267086
3536 SNP_A-2115812 55280439
3537 SNP_A-2050358 55280924
3538 SNP_A-2023536 55288440
3539 SNP_A-1972671 55290015
3540 SNP_A-4209440 55307489
3541 SNP_A-1922248 55334603
3542 SNP_A-1903216 55340333
3543 SNP_A-1972675 55378210
3544 SNP_A-4193732 55381378
3545 SNP_A-1786536 55395953
3546 SNP_A-2194492 55396082
3547 SNP_A-4225605 55422134
3548 SNP_A-2046631 55427594
3549 SNP_A-4232703 55441065
3550 SNP_A-1972680 55444853
3551 SNP_A-1921831 55462357
3552 SNP_A-1783699 55472993
3553 SNP_A-4223945 55474447
3554 SNP_A-1835886 55474704
3555 SNP_A-2099770 55475448
3556 SNP_A-1802501 55519913
3557 SNP_A-1905800 55544001
3558 SNP_A-1972682 55546800
3559 SNP_A-1804874 55582669
3560 SNP_A-1972684 55606724
3561 SNP_A-2302626 55611785
3562 SNP_A-1878516 55651363
3563 SNP_A-1874379 55652635
3564 SNP_A-2247809 55675552
3565 SNP_A-1972685 55685495
3566 SNP_A-2222592 55691691
3567 SNP_A-1939084 55691885
3568 SNP_A-1948776 55702212
3569 SNP_A-4214795 55717106
3570 SNP_A-2008707 55718238
3571 SNP_A-1792549 55720609
3572 SNP_A-2189623 55724202
3573 SNP_A-2008708 55724922
3574 SNP_A-2008710 55743728
3575 SNP_A-1914958 55757005
3576 SNP_A-2206329 55757809
3577 SNP_A-2166930 55760546
3578 SNP_A-2235973 55782111
3579 SNP_A-2228210 55782295
3580 SNP_A-2236723 55800741
3581 SNP_A-2008713 55821509
3582 SNP_A-1805682 55830860
3583 SNP_A-1876274 55858272
3584 SNP_A-1948312 55902605
3585 SNP_A-1972689 55904888
3586 SNP_A-2192938 55910918
3587 SNP_A-1901618 55921337
3588 SNP_A-2198845 55924525
3589 SNP_A-1800220 55948163
3590 SNP_A-4220114 55964558
3591 SNP_A-2105090 55992638
3592 SNP_A-2207715 55997844
3593 SNP_A-1813875 56029774
3594 SNP_A-1894446 56030597
3595 SNP_A-1972694 56070605
3596 SNP_A-1858994 56087033
3597 SNP_A-2242552 56088596
3598 SNP_A-4206717 56123924
3599 SNP_A-2231542 56130338
3600 SNP_A-1943726 56130461
3601 SNP_A-2250068 56172568
3602 SNP_A-1867944 56203432
3603 SNP_A-4209442 56216952
3604 SNP_A-1845484 56233367
3605 SNP_A-1972700 56240148
3606 SNP_A-4216767 56241140
3607 SNP_A-2281237 56241843
3608 SNP_A-1907960 56258018
3609 SNP_A-2301045 56261086
3610 SNP_A-2203538 56262564
3611 SNP_A-1844642 56280450
3612 SNP_A-2138250 56298486
3613 SNP_A-2143015 56318391
3614 SNP_A-2254296 56335293
3615 SNP_A-2206762 56337250
3616 SNP_A-2234079 56347766
3617 SNP_A-2213439 56348984
3618 SNP_A-4194122 56372111
3619 SNP_A-1780859 56376604
3620 SNP_A-1859356 56410015
3621 SNP_A-2150926 56410435
3622 SNP_A-2199804 56422909
3623 SNP_A-2179563 56428356
3624 SNP_A-2150463 56446200
3625 SNP_A-4209443 56454506
3626 SNP_A-2099041 56462620
3627 SNP_A-2197027 56475175
3628 SNP_A-2063054 56490886
3629 SNP_A-2307387 56491685
3630 SNP_A-4235467 56496204
3631 SNP_A-4209444 56502406
3632 SNP_A-2288400 56533523
3633 SNP_A-2242924 56545137
3634 SNP_A-2189686 56568583
3635 SNP_A-1844225 56605509
3636 SNP_A-2073237 56605693
3637 SNP_A-2253452 56667682
3638 SNP_A-2058840 56729879
3639 SNP_A-2303638 56730954
3640 SNP_A-2281463 56738659
3641 SNP_A-2208400 56798406
3642 SNP_A-1784450 56846669
3643 SNP_A-1972710 56849416
3644 SNP_A-1889203 56855135
3645 SNP_A-1972712 56895920
3646 SNP_A-4209445 56895949
3647 SNP_A-2308617 56933398
3648 SNP_A-4209446 56938384
3649 SNP_A-2074257 56940107
3650 SNP_A-2166202 56941286
3651 SNP_A-2168582 56968071
3652 SNP_A-2126184 56968243
3653 SNP_A-2135595 56978121
3654 SNP_A-1896721 56989708
3655 SNP_A-2183748 57009146
3656 SNP_A-1915459 57026760
3657 SNP_A-2280195 57028099
3658 SNP_A-2201047 57028230
3659 SNP_A-2127839 57028393
3660 SNP_A-2222273 57037868
3661 SNP_A-1797538 57106569
3662 SNP_A-1972715 57109155
3663 SNP_A-2277417 57113459
3664 SNP_A-2122892 57115148
3665 SNP_A-4193577 57128722
3666 SNP_A-2064526 57128909
3667 SNP_A-1972718 57133377
3668 SNP_A-1804457 57133725
3669 SNP_A-4233934 57195198
3670 SNP_A-4222046 57292820
3671 SNP_A-1803327 57326367
3672 SNP_A-2112847 57359180
3673 SNP_A-1814852 57359573
3674 SNP_A-4225145 57361188
3675 SNP_A-2084944 57380649
3676 SNP_A-1972723 57382635
3677 SNP_A-2083082 57407649
3678 SNP_A-2289885 57408265
3679 SNP_A-1939239 57434952
3680 SNP_A-4200427 57464631
3681 SNP_A-2038601 57482321
3682 SNP_A-2137644 57483052
3683 SNP_A-2144289 57483578
3684 SNP_A-2058683 57536638
3685 SNP_A-2172857 57548886
3686 SNP_A-2080060 57580337
3687 SNP_A-4196471 57637988
3688 SNP_A-2241583 57644180
3689 SNP_A-2077721 57647393
3690 SNP_A-4216488 57670053
3691 SNP_A-4228746 57682572
3692 SNP_A-2024737 57706175
3693 SNP_A-1837784 57746762
3694 SNP_A-2035356 57995866
3695 SNP_A-2253272 58011975
3696 SNP_A-1960809 58012002
3697 SNP_A-2212395 58037232
3698 SNP_A-1972730 58067386
3699 SNP_A-4193215 58069197
3700 SNP_A-2282331 58089924
3701 SNP_A-1806409 58107019
3702 SNP_A-1874027 58136814
3703 SNP_A-2245874 58203122
3704 SNP_A-2161900 58203211
3705 SNP_A-2055084 58203479
3706 SNP_A-4195755 58207525
3707 SNP_A-4217440 58207570
3708 SNP_A-2008721 58240990
3709 SNP_A-4222720 58280073
3710 SNP_A-2240419 58280275
3711 SNP_A-2202542 58282684
3712 SNP_A-1881358 58312763
3713 SNP_A-2222080 58343489
3714 SNP_A-1846609 58359815
3715 SNP_A-1793094 58360234
3716 SNP_A-2220283 58524687
3717 SNP_A-1859610 58593892
3718 SNP_A-2312676 58599810
3719 SNP_A-4204381 58601015
3720 SNP_A-1841877 58608301
3721 SNP_A-2081503 58619766
3722 SNP_A-2146395 58620635
3723 SNP_A-2034158 58629135
3724 SNP_A-2072273 58629305
3725 SNP_A-4233949 58845188
3726 SNP_A-2124911 58906856
3727 SNP_A-2256357 58979311
3728 SNP_A-4236215 58987217
3729 SNP_A-2081551 59006054
3730 SNP_A-2105865 59031952
3731 SNP_A-1874450 59046570
3732 SNP_A-2063420 59132300
3733 SNP_A-1826135 59133651
3734 SNP_A-1808295 59145255
3735 SNP_A-4198323 59202372
3736 SNP_A-4233925 59210803
3737 SNP_A-2121943 59221541
3738 SNP_A-2193249 59221639
3739 SNP_A-2173660 59240355
3740 SNP_A-4205060 59264180
3741 SNP_A-1864510 59283171
3742 SNP_A-2254355 59287923
3743 SNP_A-1913330 59291050
3744 SNP_A-1830587 59291465
3745 SNP_A-2140892 59291621
3746 SNP_A-2241252 59294201
3747 SNP_A-1866560 59299498
3748 SNP_A-1955856 59299773
3749 SNP_A-1895044 59335487
3750 SNP_A-1786873 59335913
3751 SNP_A-2063710 59355051
3752 SNP_A-2209447 59375755
3753 SNP_A-2047355 59378687
3754 SNP_A-2311060 59378705
3755 SNP_A-4236392 59379269
3756 SNP_A-1920729 59381721
3757 SNP_A-2131228 59381887
3758 SNP_A-4222372 59381914
3759 SNP_A-1972745 59383164
3760 SNP_A-2161760 59388100
3761 SNP_A-2184891 59390144
3762 SNP_A-2072408 59391431
3763 SNP_A-1972746 59392226
3764 SNP_A-2063713 59416523
3765 SNP_A-2089053 59422748
3766 SNP_A-1958479 59427372
3767 SNP_A-1878055 59435889
3768 SNP_A-4214797 59444227
3769 SNP_A-2223721 59444525
3770 SNP_A-2086384 59445098
3771 SNP_A-2050233 59445420
3772 SNP_A-1950708 59445594
3773 SNP_A-2173118 59445917
3774 SNP_A-1972749 59447365
3775 SNP_A-1972751 59456646
3776 SNP_A-2292721 59456861
3777 SNP_A-1895758 59457445
3778 SNP_A-2227555 59458054
3779 SNP_A-2219027 59466606
3780 SNP_A-2036449 59504815
3781 SNP_A-2190626 59505361
3782 SNP_A-4209454 59511015
3783 SNP_A-4209455 59511037
3784 SNP_A-2304826 59537405
3785 SNP_A-2118020 59541524
3786 SNP_A-2083388 59542539
3787 SNP_A-2233874 59543698
3788 SNP_A-2148487 59555190
3789 SNP_A-1830829 59582258
3790 SNP_A-2207205 59582333
3791 SNP_A-4225451 59583458
3792 SNP_A-2145194 59600917
3793 SNP_A-2120372 59601005
3794 SNP_A-2184861 59610255
3795 SNP_A-2183833 59615236
3796 SNP_A-2189145 59619273
3797 SNP_A-1972758 59630570
3798 SNP_A-1972759 59634280
3799 SNP_A-4209457 59637818
3800 SNP_A-2258154 59646941
3801 SNP_A-2177491 59647094
3802 SNP_A-1972761 59659794
3803 SNP_A-2055008 59662464
3804 SNP_A-2058131 59663289
3805 SNP_A-1972765 59666765
3806 SNP_A-1871587 59675762
3807 SNP_A-1800470 59686057
3808 SNP_A-1972767 59706191
3809 SNP_A-1934792 59706551
3810 SNP_A-1932547 59715459
3811 SNP_A-2088386 59721113
3812 SNP_A-1886823 59723772
3813 SNP_A-1972770 59732615
3814 SNP_A-2095741 59734159
3815 SNP_A-1946510 59734545
3816 SNP_A-2269785 59734612
3817 SNP_A-2157496 59738912
3818 SNP_A-4231285 59747368
3819 SNP_A-4220592 59747382
3820 SNP_A-2277253 59747500
3821 SNP_A-1825061 59748100
3822 SNP_A-2185913 59773991
3823 SNP_A-4209459 59814275
3824 SNP_A-1972781 59846053
3825 SNP_A-2250975 59862828
3826 SNP_A-1840987 59875067
3827 SNP_A-2269798 59897678
3828 SNP_A-1832184 59924180
3829 SNP_A-1941122 59926636
3830 SNP_A-4214800 59928545
3831 SNP_A-1972784 59933428
3832 SNP_A-2022904 59944706
3833 SNP_A-2161656 59945998
3834 SNP_A-1851527 59953743
3835 SNP_A-1898883 59953952
3836 SNP_A-1839019 59954277
3837 SNP_A-2092492 59954412
3838 SNP_A-2069913 59955464
3839 SNP_A-1795862 59959164
3840 SNP_A-4218938 59978690
3841 SNP_A-4239792 59991357
3842 SNP_A-2188128 59991813
3843 SNP_A-1833828 59994590
3844 SNP_A-1805405 60000545
3845 SNP_A-2031530 60002874
3846 SNP_A-2307828 60002946
3847 SNP_A-2148523 60004968
3848 SNP_A-1972795 60009495
3849 SNP_A-2125978 60010110
3850 SNP_A-1972796 60014051
3851 SNP_A-1813085 60024220
3852 SNP_A-4233386 60026938
3853 SNP_A-2124421 60034650
3854 SNP_A-4239459 60038259
3855 SNP_A-2165106 60041884
3856 SNP_A-2169983 60042126
3857 SNP_A-1889473 60042233
3858 SNP_A-1791397 60042324
3859 SNP_A-4209460 60064354
3860 SNP_A-4209461 60064418
3861 SNP_A-1972797 60085569
3862 SNP_A-1870515 60085598
3863 SNP_A-2124829 60089661
3864 SNP_A-2071338 60090180
3865 SNP_A-4209462 60098562
3866 SNP_A-2008735 60106595
3867 SNP_A-4202040 60107330
3868 SNP_A-4196387 60109580
3869 SNP_A-1940235 60115316
3870 SNP_A-2149918 60116454
3871 SNP_A-1972803 60124772
3872 SNP_A-4233564 60130899
3873 SNP_A-1928302 60131229
3874 SNP_A-1856425 60131288
3875 SNP_A-2245972 60137496
3876 SNP_A-1797095 60172525
3877 SNP_A-2059402 60187806
3878 SNP_A-1923159 60193377
3879 SNP_A-1865421 60193474
3880 SNP_A-2174492 60237657
3881 SNP_A-2189128 60237840
3882 SNP_A-1888870 60238761
3883 SNP_A-2083415 60239249
3884 SNP_A-2069790 60239422
3885 SNP_A-1841180 60251762
3886 SNP_A-1797933 60255783
3887 SNP_A-1932409 60267352
3888 SNP_A-2045072 60278544
3889 SNP_A-1905350 60283333
3890 SNP_A-1972809 60290662
3891 SNP_A-1972815 60297901
3892 SNP_A-1972816 60298724
3893 SNP_A-4209463 60306681
3894 SNP_A-2297721 60307041
3895 SNP_A-1830718 60308893
3896 SNP_A-1928810 60325749
3897 SNP_A-1972821 60342332
3898 SNP_A-4226137 60343422
3899 SNP_A-1972823 60354293
3900 SNP_A-1972824 60354904
3901 SNP_A-2196454 60363362
3902 SNP_A-2184076 60366597
3903 SNP_A-4236737 60383444
3904 SNP_A-1972828 60392379
3905 SNP_A-1972829 60393682
3906 SNP_A-2008736 60393761
3907 SNP_A-1834068 60396159
3908 SNP_A-1878361 60408264
3909 SNP_A-2193196 60408355
3910 SNP_A-1879637 60424049
3911 SNP_A-4192712 60433045
3912 SNP_A-2151598 60433878
3913 SNP_A-4222809 60434227
3914 SNP_A-4238122 60434241
3915 SNP_A-2165442 60434331
3916 SNP_A-1789531 60436430
3917 SNP_A-2219155 60436456
3918 SNP_A-1785299 60439116
3919 SNP_A-1838515 60439315
3920 SNP_A-2056537 60447147
3921 SNP_A-2196928 60463734
3922 SNP_A-4234162 60464015
3923 SNP_A-1873387 60470314
3924 SNP_A-1793378 60470337
3925 SNP_A-2298264 60473008
3926 SNP_A-2095659 60475589
3927 SNP_A-1972831 60478148
3928 SNP_A-1802040 60479300
3929 SNP_A-1912025 60502519
3930 SNP_A-2183387 60513039
3931 SNP_A-4207183 60521284
3932 SNP_A-2008738 60529561
3933 SNP_A-1819154 60564450
3934 SNP_A-2237707 60564495
3935 SNP_A-2008740 60580246
3936 SNP_A-1913103 60583127
3937 SNP_A-2047518 60583757
3938 SNP_A-1972836 60585381
3939 SNP_A-1822760 60586356
3940 SNP_A-2132673 60586653
3941 SNP_A-2198270 60589486
3942 SNP_A-2238241 60595324
3943 SNP_A-1972837 60600141
3944 SNP_A-1972838 60600158
3945 SNP_A-2063132 60611101
3946 SNP_A-2306808 60656401
3947 SNP_A-2228645 60657032
3948 SNP_A-1855976 60687115
3949 SNP_A-1901502 60689971
3950 SNP_A-2190500 60690206
3951 SNP_A-1961576 60717098
3952 SNP_A-2276664 60718098
3953 SNP_A-1798661 60731397
3954 SNP_A-1818340 60755919
3955 SNP_A-2283175 60763828
3956 SNP_A-4229212 60763882
3957 SNP_A-1942158 60764614
3958 SNP_A-4214801 60769257
3959 SNP_A-4236152 60804420
3960 SNP_A-1861293 60825221
3961 SNP_A-1846290 60828726
3962 SNP_A-4225463 60838816
3963 SNP_A-1897665 60849023
3964 SNP_A-1838569 60849117
3965 SNP_A-1916348 60896747
3966 SNP_A-2141095 60900243
3967 SNP_A-1905838 60906980
3968 SNP_A-2165773 60907660
3969 SNP_A-1972845 60908079
3970 SNP_A-2008743 60935204
3971 SNP_A-2312437 60950903
3972 SNP_A-4204230 60970976
3973 SNP_A-2243615 60976902
3974 SNP_A-2197179 60991079
3975 SNP_A-1843011 60996279
3976 SNP_A-1934145 60996377
3977 SNP_A-2150827 61018979
3978 SNP_A-2231502 61020939
3979 SNP_A-1914325 61021995
3980 SNP_A-4209468 61022441
3981 SNP_A-1972850 61023621
3982 SNP_A-1972851 61023705
3983 SNP_A-1972852 61024019
3984 SNP_A-1946201 61024599
3985 SNP_A-1912624 61026657
3986 SNP_A-4200284 61027539
3987 SNP_A-2277045 61027560
3988 SNP_A-2177985 61027682
3989 SNP_A-2238471 61028019
3990 SNP_A-1823521 61039472
3991 SNP_A-2203060 61039590
3992 SNP_A-2283877 61055822
3993 SNP_A-2289560 61081361
3994 SNP_A-2146696 61097358
3995 SNP_A-1801525 61116474
3996 SNP_A-4237759 61116721
3997 SNP_A-1972856 61117481
3998 SNP_A-4206616 61120797
3999 SNP_A-2110427 61130931
4000 SNP_A-2201700 61130969
4001 SNP_A-2183632 61134528
4002 SNP_A-4196595 61135266
4003 SNP_A-2171860 61146097
4004 SNP_A-2095631 61146142
4005 SNP_A-4200314 61146319
4006 SNP_A-2008745 61159361
4007 SNP_A-1900289 61214250
4008 SNP_A-4149823 61228085
4009 SNP_A-1972860 61228928
4010 SNP_A-1972861 61247813
4011 SNP_A-2170156 61257543
4012 SNP_A-2091791 61262180
4013 SNP_A-2261926 61266778
4014 SNP_A-1849195 61293761
4015 SNP_A-1826681 61301823
4016 SNP_A-2074228 61323632
4017 SNP_A-2200862 61338052
4018 SNP_A-2081769 61341147
4019 SNP_A-1928578 61411615
4020 SNP_A-2285774 61415238
4021 SNP_A-1905165 61430459
4022 SNP_A-1945191 61436557
4023 SNP_A-2042289 61436838
4024 SNP_A-1857054 61454347
4025 SNP_A-2087422 61484177
4026 SNP_A-2278566 61488278
4027 SNP_A-2110210 61488535
4028 SNP_A-2230674 61491623
4029 SNP_A-1906553 61534811
4030 SNP_A-2100259 61543131
4031 SNP_A-2053024 61544793
4032 SNP_A-1928443 61561164
4033 SNP_A-4240799 61574040
4034 SNP_A-1928549 61578705
4035 SNP_A-1812325 61578941
4036 SNP_A-2030980 61580831
4037 SNP_A-2148383 61581099
4038 SNP_A-1972869 61638612
4039 SNP_A-1972870 61639143
4040 SNP_A-4209471 61639986
4041 SNP_A-1786868 61671072
4042 SNP_A-1946299 61671155
4043 SNP_A-2132936 61718442
4044 SNP_A-4230241 61738529
4045 SNP_A-2054318 61745347
4046 SNP_A-4229540 61745555
4047 SNP_A-1854106 61787730
4048 SNP_A-2192590 61813257
4049 SNP_A-2176358 61813406
4050 SNP_A-4241133 61843282
4051 SNP_A-1829102 61882362
4052 SNP_A-2008751 61893100
4053 SNP_A-2109008 61909188
4054 SNP_A-4230291 61909830
4055 SNP_A-2029556 61915896
4056 SNP_A-1875784 61924208
4057 SNP_A-2256308 61924925
4058 SNP_A-4209472 61925056
4059 SNP_A-1972877 61926723
4060 SNP_A-2099521 61929413
4061 SNP_A-4196766 61934921
4062 SNP_A-1854519 61936012
4063 SNP_A-1829524 61936045
4064 SNP_A-4216639 61936107
4065 SNP_A-2297178 61936314
4066 SNP_A-1972880 61948683
4067 SNP_A-1886559 61975516
4068 SNP_A-2102139 61980695
4069 SNP_A-1854669 61980771
4070 SNP_A-1914690 61981002
4071 SNP_A-4240106 62001617
4072 SNP_A-2310598 62001764
4073 SNP_A-1851594 62001876
4074 SNP_A-4219898 62002674
4075 SNP_A-1972884 62007624
4076 SNP_A-1972885 62007656
4077 SNP_A-4203932 62017865
4078 SNP_A-4202722 62018151
4079 SNP_A-4218278 62030492
4080 SNP_A-1781055 62046130
4081 SNP_A-1795788 62054285
4082 SNP_A-1785858 62056302
4083 SNP_A-2146938 62067883
4084 SNP_A-1826213 62081519
4085 SNP_A-1960034 62082606
4086 SNP_A-1972891 62086514
4087 SNP_A-4209474 62092225
4088 SNP_A-2151438 62132537
4089 SNP_A-4220381 62174511
4090 SNP_A-4205907 62187107
4091 SNP_A-1972896 62245596
4092 SNP_A-2031758 62256476
4093 SNP_A-1840682 62289860
4094 SNP_A-1816540 62302745
4095 SNP_A-2279356 62316054
4096 SNP_A-1940629 62322278
4097 SNP_A-4232551 62354523
4098 SNP_A-2022964 62377935
4099 SNP_A-1972897 62394133
4100 SNP_A-1844476 62404008
4101 SNP_A-1912897 62410761
4102 SNP_A-1944029 62444816
4103 SNP_A-1916074 62446322
4104 SNP_A-2140254 62448521
4105 SNP_A-1832182 62452739
4106 SNP_A-1906085 62468862
4107 SNP_A-1938679 62480300
4108 SNP_A-1928679 62480839
4109 SNP_A-4209475 62498586
4110 SNP_A-2311734 62509205
4111 SNP_A-2175494 62577333
4112 SNP_A-2214582 62591908
4113 SNP_A-1972904 62595364
4114 SNP_A-2045678 62609507
4115 SNP_A-2246855 62627560
4116 SNP_A-2187089 62634698
4117 SNP_A-2029785 62635351
4118 SNP_A-4230430 62663963
4119 SNP_A-1851943 62668392
4120 SNP_A-1972907 62673304
4121 SNP_A-2059038 62682635
4122 SNP_A-4209477 62685389
4123 SNP_A-1877224 62685640
4124 SNP_A-1942598 62690930
4125 SNP_A-2057908 62691342
4126 SNP_A-4209478 62691840
4127 SNP_A-1972912 62699711
4128 SNP_A-4209479 62699909
4129 SNP_A-4209480 62706632
4130 SNP_A-1972917 62706957
4131 SNP_A-1972918 62707025
4132 SNP_A-2087117 62708587
4133 SNP_A-2238424 62730798
4134 SNP_A-2232465 62747040
4135 SNP_A-2128463 62747546
4136 SNP_A-2209514 62752559
4137 SNP_A-1807683 62761141
4138 SNP_A-4226326 62776113
4139 SNP_A-4209481 62785756
4140 SNP_A-1972922 62785826
4141 SNP_A-4234554 62851173
4142 SNP_A-1866078 62917447
4143 SNP_A-1820449 62917498
4144 SNP_A-1864339 62961266
4145 SNP_A-2103389 62981633
4146 SNP_A-1814515 63009136
4147 SNP_A-4209485 63014036
4148 SNP_A-4209486 63016556
4149 SNP_A-2298288 63030222
4150 SNP_A-2275776 63053519
4151 SNP_A-2143039 63054541
4152 SNP_A-2028901 63072217
4153 SNP_A-4197343 63073143
4154 SNP_A-4204979 63082660
4155 SNP_A-4238591 63083591
4156 SNP_A-1786435 63110118
4157 SNP_A-4209487 63139138
4158 SNP_A-1972936 63140064
4159 SNP_A-2259944 63182324
4160 SNP_A-2279471 63188083
4161 SNP_A-4205812 63188660
4162 SNP_A-1972939 63234305
4163 SNP_A-4209488 63234549
4164 SNP_A-1972940 63236401
4165 SNP_A-1853004 63243529
4166 SNP_A-2123344 63248108
4167 SNP_A-4199122 63248314
4168 SNP_A-4205930 63249342
4169 SNP_A-2278029 63256523
4170 SNP_A-2313740 63272944
4171 SNP_A-2277309 63274989
4172 SNP_A-2118831 63281859
4173 SNP_A-4239299 63282908
4174 SNP_A-2147189 63286459
4175 SNP_A-4219678 63288184
4176 SNP_A-2145144 63295354
4177 SNP_A-4209489 63299288
4178 SNP_A-1910872 63362354
4179 SNP_A-1972948 63365781
4180 SNP_A-1936418 63367449
4181 SNP_A-4236585 63392380
4182 SNP_A-4238564 63392531
4183 SNP_A-2050740 63392753
4184 SNP_A-4231040 63397189
4185 SNP_A-2127974 63429650
4186 SNP_A-1972951 63438794
4187 SNP_A-2252637 63440721
4188 SNP_A-1883811 63441422
4189 SNP_A-1861417 63442267
4190 SNP_A-1903030 63443176
4191 SNP_A-2228435 63450334
4192 SNP_A-1795035 63451187
4193 SNP_A-2251129 63460798
4194 SNP_A-2194373 63462557
4195 SNP_A-1835506 63466091
4196 SNP_A-2151706 63476495
4197 SNP_A-1926833 63476572
4198 SNP_A-2188629 63477266
4199 SNP_A-1816660 63480231
4200 SNP_A-2277323 63485004
4201 SNP_A-2042697 63500043
4202 SNP_A-1788878 63501846
4203 SNP_A-1836115 63507862
4204 SNP_A-2180036 63530439
4205 SNP_A-2186261 63531349
4206 SNP_A-1907242 63542394
4207 SNP_A-1972952 63549171
4208 SNP_A-2246140 63556233
4209 SNP_A-1972953 63578080
4210 SNP_A-4209492 63584070
4211 SNP_A-1972956 63612465
4212 SNP_A-1972959 63613995
4213 SNP_A-1972960 63614664
4214 SNP_A-2008758 63615268
4215 SNP_A-4209493 63615770
4216 SNP_A-2172154 63616027
4217 SNP_A-2143055 63617707
4218 SNP_A-2295220 63618084
4219 SNP_A-1817242 63618552
4220 SNP_A-1815623 63619581
4221 SNP_A-1843654 63624041
4222 SNP_A-2143624 63628995
4223 SNP_A-1804036 63634372
4224 SNP_A-2053910 63638255
4225 SNP_A-4230214 63638732
4226 SNP_A-1871040 63677166
4227 SNP_A-2188027 63693471
4228 SNP_A-2178763 63727226
4229 SNP_A-2143085 63727309
4230 SNP_A-2044787 63795533
4231 SNP_A-4206132 63802421
4232 SNP_A-2104913 63922168
4233 SNP_A-4209494 63945232
4234 SNP_A-4209495 63972531
4235 SNP_A-4149915 64062757
4236 SNP_A-1913560 64072896
4237 SNP_A-2089178 64080319
4238 SNP_A-2270554 64081725
4239 SNP_A-1972970 64094238
4240 SNP_A-2051322 64100425
4241 SNP_A-1872677 64100679
4242 SNP_A-1958558 64102128
4243 SNP_A-2095527 64105561
4244 SNP_A-1783515 64123112
4245 SNP_A-1830349 64123328
4246 SNP_A-1789348 64125975
4247 SNP_A-2189814 64129308
4248 SNP_A-2044230 64133221
4249 SNP_A-1972973 64136626
4250 SNP_A-4241078 64150671
4251 SNP_A-2223022 64152886
4252 SNP_A-2105374 64153423
4253 SNP_A-2179438 64155460
4254 SNP_A-2126109 64159996
4255 SNP_A-2147267 64160166
4256 SNP_A-1972976 64184258
4257 SNP_A-1929875 64205473
4258 SNP_A-1972980 64248939
4259 SNP_A-1972981 64249223
4260 SNP_A-1972982 64249614
4261 SNP_A-1890835 64275007
4262 SNP_A-4209498 64298514
4263 SNP_A-1972989 64298609
4264 SNP_A-2138546 64308560
4265 SNP_A-4218626 64311308
4266 SNP_A-2123582 64317269
4267 SNP_A-1882713 64317576
4268 SNP_A-1972992 64329130
4269 SNP_A-2243511 64331743
4270 SNP_A-1959190 64347647
4271 SNP_A-2168955 64357410
4272 SNP_A-4209499 64366493
4273 SNP_A-4194205 64381036
4274 SNP_A-2074906 64387105
4275 SNP_A-2241342 64390150
4276 SNP_A-1972994 64400013
4277 SNP_A-1885465 64432703
4278 SNP_A-2024393 64432885
4279 SNP_A-2008765 64447283
4280 SNP_A-1799278 64483477
4281 SNP_A-2157886 64487728
4282 SNP_A-1848176 64510911
4283 SNP_A-2265507 64518944
4284 SNP_A-4239267 64550669
4285 SNP_A-2083737 64570611
4286 SNP_A-2142999 64572071
4287 SNP_A-1882764 64578621
4288 SNP_A-2049430 64590599
4289 SNP_A-2217092 64591622
4290 SNP_A-4214802 64595411
4291 SNP_A-2127513 64595923
4292 SNP_A-4214803 64609776
4293 SNP_A-1799637 64611168
4294 SNP_A-2070995 64629143
4295 SNP_A-1791716 64629166
4296 SNP_A-4226544 64637404
4297 SNP_A-1853714 64639809
4298 SNP_A-2253183 64666222
4299 SNP_A-2220376 64676186
4300 SNP_A-2211602 64685061
4301 SNP_A-2241308 64685087
4302 SNP_A-2104723 64685129
4303 SNP_A-1972997 64692562
4304 SNP_A-2087727 64719092
4305 SNP_A-2303150 64734798
4306 SNP_A-1973000 64744136
4307 SNP_A-1973001 64744579
4308 SNP_A-2194573 64744985
4309 SNP_A-2284197 64754696
4310 SNP_A-2308917 64773913
4311 SNP_A-4209500 64776227
4312 SNP_A-1973004 64776835
4313 SNP_A-1957577 64797636
4314 SNP_A-2226986 64806275
4315 SNP_A-4240862 64826664
4316 SNP_A-2144862 64826910
4317 SNP_A-1973006 64851817
4318 SNP_A-1875923 64858354
4319 SNP_A-2287720 64866139
4320 SNP_A-2211407 64876666
4321 SNP_A-2311296 64896620
4322 SNP_A-2249394 64896797
4323 SNP_A-1838540 64919642
4324 SNP_A-1862116 64922928
4325 SNP_A-2129545 64933064
4326 SNP_A-1879205 64933281
4327 SNP_A-1948195 64938616
4328 SNP_A-4197588 64954350
4329 SNP_A-4209502 64954723
4330 SNP_A-4204090 64960366
4331 SNP_A-1791602 64962612
4332 SNP_A-2296696 64973675
4333 SNP_A-1793525 64976053
4334 SNP_A-1925786 64985877
4335 SNP_A-2008774 65026802
4336 SNP_A-2160181 65039156
4337 SNP_A-2119587 65040531
4338 SNP_A-1939009 65043188
4339 SNP_A-4235581 65043235
4340 SNP_A-1870262 65047406
4341 SNP_A-2308577 65048685
4342 SNP_A-1927949 65054747
4343 SNP_A-2127577 65065467
4344 SNP_A-1952572 65065842
4345 SNP_A-1821665 65069823
4346 SNP_A-2121316 65069950
4347 SNP_A-2264777 65070988
4348 SNP_A-4236815 65074638
4349 SNP_A-2057410 65091717
4350 SNP_A-1829042 65096305
4351 SNP_A-1973016 65096676
4352 SNP_A-1973017 65096800
4353 SNP_A-1973018 65097143
4354 SNP_A-4209503 65097318
4355 SNP_A-2308732 65100405
4356 SNP_A-2236161 65100460
4357 SNP_A-1930268 65100834
4358 SNP_A-2242623 65101258
4359 SNP_A-1923439 65108080
4360 SNP_A-4233638 65126299
4361 SNP_A-2029984 65126852
4362 SNP_A-2262423 65127206
4363 SNP_A-2123129 65136298
4364 SNP_A-2249892 65151156
4365 SNP_A-2310542 65172526
4366 SNP_A-1908123 65193708
4367 SNP_A-2221079 65212159
4368 SNP_A-2077826 65212367
4369 SNP_A-2060158 65237991
4370 SNP_A-4240479 65278635
4371 SNP_A-1797455 65371222
4372 SNP_A-2199769 65373938
4373 SNP_A-2302467 65391062
4374 SNP_A-2266812 65401339
4375 SNP_A-2284834 65401481
4376 SNP_A-4226298 65407523
4377 SNP_A-2287951 65415821
4378 SNP_A-2164934 65417178
4379 SNP_A-2112153 65456013
4380 SNP_A-2053993 65476046
4381 SNP_A-1941512 65485217
4382 SNP_A-2188745 65485284
4383 SNP_A-2077112 65485436
4384 SNP_A-2055666 65492959
4385 SNP_A-4225443 65493500
4386 SNP_A-1973032 65496864
4387 SNP_A-1828747 65497516
4388 SNP_A-2033758 65505289
4389 SNP_A-1789589 65505746
4390 SNP_A-1821577 65505873
4391 SNP_A-1954378 65507899
4392 SNP_A-2038233 65515311
4393 SNP_A-4228101 65515710
4394 SNP_A-2214359 65517428
4395 SNP_A-1911291 65518974
4396 SNP_A-1952703 65519292
4397 SNP_A-2026262 65542583
4398 SNP_A-2196414 65542731
4399 SNP_A-2113252 65552492
4400 SNP_A-1973037 65555538
4401 SNP_A-2050096 65562798
4402 SNP_A-2267779 65562894
4403 SNP_A-2168439 65579368
4404 SNP_A-4221244 65584993
4405 SNP_A-4220514 65595128
4406 SNP_A-1865312 65616308
4407 SNP_A-2199192 65617209
4408 SNP_A-2114366 65633892
4409 SNP_A-2057693 65634182
4410 SNP_A-2271339 65660845
4411 SNP_A-1973041 65685901
4412 SNP_A-1973042 65702652
4413 SNP_A-1973043 65716365
4414 SNP_A-4214804 65728216
4415 SNP_A-1973044 65728454
4416 SNP_A-4203928 65732286
4417 SNP_A-2180175 65736358
4418 SNP_A-1854572 65764671
4419 SNP_A-1895913 65785954
4420 SNP_A-1973047 65804384
4421 SNP_A-2251518 65808999
4422 SNP_A-2293372 65822663
4423 SNP_A-2113893 65836434
4424 SNP_A-1795640 65866996
4425 SNP_A-1837529 65868617
4426 SNP_A-4192538 65869746
4427 SNP_A-1973050 65877457
4428 SNP_A-2270428 65883528
4429 SNP_A-2247560 65888895
4430 SNP_A-1949442 65899318
4431 SNP_A-4238717 65933453
4432 SNP_A-1973053 65940174
4433 SNP_A-2126911 65940465
4434 SNP_A-2101751 65942713
4435 SNP_A-4209505 65953132
4436 SNP_A-2217801 65968144
4437 SNP_A-4220467 65969090
4438 SNP_A-4225093 65975330
4439 SNP_A-4233699 66376786
4440 SNP_A-2108513 66376942
4441 SNP_A-4223709 66384596
4442 SNP_A-1831729 66400004
4443 SNP_A-2255104 66400170
4444 SNP_A-1833372 66401147
4445 SNP_A-1860490 66401752
4446 SNP_A-2312810 66402152
4447 SNP_A-2053905 66421302
4448 SNP_A-1864386 66455546
4449 SNP_A-1973059 66461653
4450 SNP_A-1973060 66461689
4451 SNP_A-1973061 66461908
4452 SNP_A-1973062 66462448
4453 SNP_A-1973063 66477735
4454 SNP_A-2066736 66502192
4455 SNP_A-2216426 66566590
4456 SNP_A-1943724 66585671
4457 SNP_A-1973068 66738967
4458 SNP_A-1973069 66740352
4459 SNP_A-2289923 66741892
4460 SNP_A-1973070 66742813
4461 SNP_A-2160376 66760031
4462 SNP_A-2297880 66811770
4463 SNP_A-2175878 66819911
4464 SNP_A-2273765 66825847
4465 SNP_A-1926067 66838777
4466 SNP_A-2176190 66838857
4467 SNP_A-2249518 66847308
4468 SNP_A-1904750 66850749
4469 SNP_A-2286569 66860350
4470 SNP_A-2044904 66864953
4471 SNP_A-4217687 66868781
4472 SNP_A-2282057 66888096
4473 SNP_A-2256629 66892335
4474 SNP_A-1905307 66892632
4475 SNP_A-1925199 66910155
4476 SNP_A-1883618 66960033
4477 SNP_A-2201401 66988998
4478 SNP_A-1949215 67001058
4479 SNP_A-2307085 67023104
4480 SNP_A-4219462 67025358
4481 SNP_A-1973080 67040158
4482 SNP_A-1913977 67066723
4483 SNP_A-4234211 67067263
4484 SNP_A-1850918 67073189
4485 SNP_A-2255350 67073419
4486 SNP_A-2115476 67078869
4487 SNP_A-2085648 67080900
4488 SNP_A-1973082 67087246
4489 SNP_A-2046271 67089485
4490 SNP_A-2057601 67089922
4491 SNP_A-2131552 67095948
4492 SNP_A-2167355 67102589
4493 SNP_A-2274953 67102900
4494 SNP_A-2178261 67132893
4495 SNP_A-2008781 67185314
4496 SNP_A-2207254 67198519
4497 SNP_A-2073328 67228746
4498 SNP_A-1900455 67229166
4499 SNP_A-2042675 67240844
4500 SNP_A-2162300 67295434
4501 SNP_A-1805806 67343811
4502 SNP_A-2027153 67348807
4503 SNP_A-1872704 67350387
4504 SNP_A-4230970 67384940
4505 SNP_A-2273799 67392803
4506 SNP_A-1839607 67392943
4507 SNP_A-1863163 67393422
4508 SNP_A-2080765 67394126
4509 SNP_A-1973086 67394681
4510 SNP_A-2314779 67400442
4511 SNP_A-4224754 67402852
4512 SNP_A-2252302 67403843
4513 SNP_A-1944673 67403960
4514 SNP_A-1900184 67410969
4515 SNP_A-2164133 67419131
4516 SNP_A-2040265 67436712
4517 SNP_A-2313510 67437156
4518 SNP_A-2308919 67438333
4519 SNP_A-1817444 67439226
4520 SNP_A-2106518 67449626
4521 SNP_A-1973095 67457813
4522 SNP_A-2028906 67461107
4523 SNP_A-1959006 67461546
4524 SNP_A-2257017 67464611
4525 SNP_A-2152057 67467269
4526 SNP_A-2067822 67471505
4527 SNP_A-2035228 67498020
4528 SNP_A-2226237 67498594
4529 SNP_A-1893817 67498675
4530 SNP_A-2139496 67499735
4531 SNP_A-2051473 67504508
4532 SNP_A-2116668 67504705
4533 SNP_A-2112332 67504814
4534 SNP_A-1819934 67509601
4535 SNP_A-2031492 67520526
4536 SNP_A-2285623 67525412
4537 SNP_A-1973097 67534733
4538 SNP_A-1930486 67535708
4539 SNP_A-2033260 67540668
4540 SNP_A-2271655 67660356
4541 SNP_A-4203022 67665944
4542 SNP_A-2137689 67721388
4543 SNP_A-1929371 67740664
4544 SNP_A-4198116 67740724
4545 SNP_A-4234014 67744860
4546 SNP_A-2076068 67768284
4547 SNP_A-1973105 67774194
4548 SNP_A-2304649 67774336
4549 SNP_A-1956857 67777710
4550 SNP_A-4227826 67780881
4551 SNP_A-4231878 67781037
4552 SNP_A-2200143 67781505
4553 SNP_A-2083264 67792427
4554 SNP_A-2106940 67848325
4555 SNP_A-4233774 67871758
4556 SNP_A-1819764 67872311
4557 SNP_A-2172160 67881316
4558 SNP_A-2173598 67882052
4559 SNP_A-4233760 67949526
4560 SNP_A-1936478 67977352
4561 SNP_A-2087610 67990121
4562 SNP_A-4236899 67990143
4563 SNP_A-2306916 67991034
4564 SNP_A-2008789 68022615
4565 SNP_A-1892312 68034590
4566 SNP_A-1817236 68051761
4567 SNP_A-1973119 68068909
4568 SNP_A-1919055 68097824
4569 SNP_A-2189160 68098241
4570 SNP_A-2297083 68111601
4571 SNP_A-4237005 68114851
4572 SNP_A-2242718 68132371
4573 SNP_A-1844945 68147891
4574 SNP_A-1856867 68148585
4575 SNP_A-1949606 68185051
4576 SNP_A-4209510 68279500
4577 SNP_A-2231666 68320588
4578 SNP_A-4214806 68322103
4579 SNP_A-2112806 68322796
4580 SNP_A-2201134 68366458
4581 SNP_A-2114558 68372551
4582 SNP_A-1957688 68447048
4583 SNP_A-4197949 68452822
4584 SNP_A-1973125 68458573
4585 SNP_A-1973128 68481288
4586 SNP_A-4197797 68490013
4587 SNP_A-1806566 68491845
4588 SNP_A-4194720 68495977
4589 SNP_A-2312773 68509610
4590 SNP_A-4209514 68517293
4591 SNP_A-1875032 68519120
4592 SNP_A-2178347 68534660
4593 SNP_A-1973133 68545324
4594 SNP_A-2126822 68565227
4595 SNP_A-2163947 68565985
4596 SNP_A-2074860 68566873
4597 SNP_A-1780764 68567078
4598 SNP_A-1884057 68567836
4599 SNP_A-2182371 68567897
4600 SNP_A-2051658 68568133
4601 SNP_A-2196853 68589848
4602 SNP_A-2275799 68605481
4603 SNP_A-4209515 68623886
4604 SNP_A-2147880 68628089
4605 SNP_A-2200907 68628311
4606 SNP_A-2207116 68628331
4607 SNP_A-4218038 68630927
4608 SNP_A-2061195 68633184
4609 SNP_A-4207527 68633562
4610 SNP_A-2070795 68633718
4611 SNP_A-2214170 68634295
4612 SNP_A-4205032 68634984
4613 SNP_A-4238566 68634998
4614 SNP_A-2194902 68637169
4615 SNP_A-2060729 68640840
4616 SNP_A-2097032 68640915
4617 SNP_A-2136757 68645083
4618 SNP_A-1812125 68653353
4619 SNP_A-4237393 68655706
4620 SNP_A-2178779 68655901
4621 SNP_A-1922039 68656100
4622 SNP_A-1841707 68657236
4623 SNP_A-1835085 68659226
4624 SNP_A-2044758 68659885
4625 SNP_A-2289297 68660540
4626 SNP_A-1927128 68665739
4627 SNP_A-1917975 68672701
4628 SNP_A-1933951 68673127
4629 SNP_A-2167259 68678897
4630 SNP_A-1781980 68730612
4631 SNP_A-1795895 68730686
4632 SNP_A-1818371 68731116
4633 SNP_A-1973137 68783459
4634 SNP_A-1973138 68785403
4635 SNP_A-2235109 68801908
4636 SNP_A-4240527 68803535
4637 SNP_A-2242135 68863064
4638 SNP_A-2064129 68899145
4639 SNP_A-1861187 68914065
4640 SNP_A-1933248 68923672
4641 SNP_A-1824824 68938426
4642 SNP_A-1973141 68940970
4643 SNP_A-4209516 68940991
4644 SNP_A-1973142 68941119
4645 SNP_A-2225062 68987784
4646 SNP_A-1865969 68987841
4647 SNP_A-4206408 68988375
4648 SNP_A-1811912 69018486
4649 SNP_A-2147495 69048242
4650 SNP_A-4224024 69054550
4651 SNP_A-4226903 69092636
4652 SNP_A-2194267 69103627
4653 SNP_A-2048025 69104577
4654 SNP_A-1866475 69105609
4655 SNP_A-2308537 69112991
4656 SNP_A-2167538 69128638
4657 SNP_A-1973145 69137980
4658 SNP_A-1873447 69156607
4659 SNP_A-2288680 69176005
4660 SNP_A-1833140 69176288
4661 SNP_A-2171811 69204331
4662 SNP_A-2152834 69209318
4663 SNP_A-2161659 69209823
4664 SNP_A-2038101 69280197
4665 SNP_A-2234188 69338622
4666 SNP_A-2235914 69368738
4667 SNP_A-2038778 69390575
4668 SNP_A-2115336 69429370
4669 SNP_A-1973151 69436548
4670 SNP_A-1827768 69458345
4671 SNP_A-2066612 69493912
4672 SNP_A-4205683 69557798
4673 SNP_A-2048172 69561519
4674 SNP_A-2290015 69565447
4675 SNP_A-1951965 69565518
4676 SNP_A-1791375 69566636
4677 SNP_A-2246065 69584226
4678 SNP_A-1852516 69584543
4679 SNP_A-1956393 69589989
4680 SNP_A-2149341 69591297
4681 SNP_A-1911157 69606669
4682 SNP_A-1916981 69606839
4683 SNP_A-2090505 69637359
4684 SNP_A-1950097 69637643
4685 SNP_A-4229788 69640461
4686 SNP_A-2089693 69641312
4687 SNP_A-2150680 69649656
4688 SNP_A-2148245 69654266
4689 SNP_A-1850217 69670985
4690 SNP_A-1832194 69703311
4691 SNP_A-2112589 69703481
4692 SNP_A-2202851 69715407
4693 SNP_A-4194991 69715477
4694 SNP_A-2185723 69723492
4695 SNP_A-1973166 69746779
4696 SNP_A-2285624 69761123
4697 SNP_A-1904802 69778824
4698 SNP_A-2194313 69780088
4699 SNP_A-4209519 69784496
4700 SNP_A-4206189 69796402
4701 SNP_A-2199536 69798143
4702 SNP_A-2291087 69810921
4703 SNP_A-2102424 69814970
4704 SNP_A-1824208 69815129
4705 SNP_A-4220219 69818154
4706 SNP_A-2241890 69818348
4707 SNP_A-1973171 69824983
4708 SNP_A-1973173 69832777
4709 SNP_A-1973174 69839673
4710 SNP_A-2230213 69859414
4711 SNP_A-1908922 69877742
4712 SNP_A-2145596 69877873
4713 SNP_A-1856764 69919626
4714 SNP_A-4209522 69959373
4715 SNP_A-4209523 69981568
4716 SNP_A-1973178 69982057
4717 SNP_A-2111924 69982136
4718 SNP_A-1936834 69984303
4719 SNP_A-2110631 70087971
4720 SNP_A-1973180 70102313
4721 SNP_A-1891468 70103185
4722 SNP_A-2078910 70104589
4723 SNP_A-2257064 70104697
4724 SNP_A-2143356 70118558
4725 SNP_A-2050451 70118957
4726 SNP_A-2132824 70119807
4727 SNP_A-1884220 70119981
4728 SNP_A-4209525 70122471
4729 SNP_A-4209526 70122535
4730 SNP_A-1802626 70156467
4731 SNP_A-2054329 70163580
4732 SNP_A-2166495 70170035
4733 SNP_A-4241154 70185420
4734 SNP_A-4230088 70187867
4735 SNP_A-4198324 70240792
4736 SNP_A-2113857 70254899
4737 SNP_A-1930855 70257951
4738 SNP_A-2108821 70268100
4739 SNP_A-2008803 70287533
4740 SNP_A-2306723 70324801
4741 SNP_A-1789136 70324844
4742 SNP_A-2008805 70368969
4743 SNP_A-2175518 70389107
4744 SNP_A-2008807 70390295
4745 SNP_A-4236953 70393302
4746 SNP_A-1960322 70394851
4747 SNP_A-2238899 70406905
4748 SNP_A-1883800 70413079
4749 SNP_A-1932553 70413130
4750 SNP_A-1833622 70413155
4751 SNP_A-1844525 70415999
4752 SNP_A-1973185 70452194
4753 SNP_A-1846615 70467053
4754 SNP_A-4237447 70482401
4755 SNP_A-1973187 70525552
4756 SNP_A-1821900 70537666
4757 SNP_A-4209528 70546020
4758 SNP_A-1867715 70552497
4759 SNP_A-1973190 70564067
4760 SNP_A-2313818 70592043
4761 SNP_A-1960215 70599874
4762 SNP_A-4237296 70603129
4763 SNP_A-1879132 70603787
4764 SNP_A-4201223 70632890
4765 SNP_A-2262967 70633152
4766 SNP_A-1848536 70646386
4767 SNP_A-2043094 70646964
4768 SNP_A-2132453 70649914
4769 SNP_A-4209529 70650043
4770 SNP_A-2253146 70653849
4771 SNP_A-2025750 70654582
4772 SNP_A-2236373 70659632
4773 SNP_A-1973191 70660914
4774 SNP_A-4202268 70710032
4775 SNP_A-2194623 70722153
4776 SNP_A-2116180 70733093
4777 SNP_A-1846354 70734364
4778 SNP_A-2137260 70740605
4779 SNP_A-2268604 70740947
4780 SNP_A-1973193 70753740
4781 SNP_A-4197363 70754188
4782 SNP_A-2279623 70757601
4783 SNP_A-2206441 70764091
4784 SNP_A-4220389 70768871
4785 SNP_A-2041270 70783369
4786 SNP_A-4231940 70839789
4787 SNP_A-2312100 70846951
4788 SNP_A-2088913 70874359
4789 SNP_A-1837476 70886828
4790 SNP_A-1930553 70940150
4791 SNP_A-2085710 70955968
4792 SNP_A-2063699 70965867
4793 SNP_A-4209531 70972978
4794 SNP_A-2248214 71011620
4795 SNP_A-1960341 71101207
4796 SNP_A-1940613 71102440
4797 SNP_A-1942018 71156884
4798 SNP_A-2278630 71195250
4799 SNP_A-2279849 71276619
4800 SNP_A-2108373 71281877
4801 SNP_A-4224566 71282847
4802 SNP_A-4209533 71293800
4803 SNP_A-1973206 71295488
4804 SNP_A-1790814 71332365
4805 SNP_A-2138260 71332825
4806 SNP_A-2089209 71351357
4807 SNP_A-1863329 71374729
4808 SNP_A-1813706 71385306
4809 SNP_A-2177515 71413557
4810 SNP_A-2250358 71413639
4811 SNP_A-2129684 71468419
4812 SNP_A-1973209 71472188
4813 SNP_A-1797809 71480602
4814 SNP_A-2258872 71491009
4815 SNP_A-4217499 71496999
4816 SNP_A-2078126 71499890
4817 SNP_A-1973212 71515298
4818 SNP_A-1929880 71518064
4819 SNP_A-2069921 71561902
4820 SNP_A-1946913 71565997
4821 SNP_A-1838549 71583767
4822 SNP_A-4198665 71589610
4823 SNP_A-2145310 71618028
4824 SNP_A-2150894 71636875
4825 SNP_A-2127948 71637895
4826 SNP_A-2075181 71638243
4827 SNP_A-2170447 71649107
4828 SNP_A-1890776 71651191
4829 SNP_A-2073053 71682261
4830 SNP_A-4194872 71705139
4831 SNP_A-1973219 71748249
4832 SNP_A-2188729 71766637
4833 SNP_A-1973220 71770071
4834 SNP_A-1973221 71770536
4835 SNP_A-1973222 71791102
4836 SNP_A-2158126 71794669
4837 SNP_A-1890040 71814038
4838 SNP_A-2136719 71850103
4839 SNP_A-1973224 71861427
4840 SNP_A-2008812 71864391
4841 SNP_A-2094158 71868740
4842 SNP_A-4209536 71877097
4843 SNP_A-2280506 71906272
4844 SNP_A-2180577 71911932
4845 SNP_A-1973226 71951691
4846 SNP_A-1814732 71961971
4847 SNP_A-1849675 71962017
4848 SNP_A-1862961 71997518
4849 SNP_A-4225714 72012849
4850 SNP_A-2050246 72013626
4851 SNP_A-1944283 72031489
4852 SNP_A-2021667 72044083
4853 SNP_A-2180474 72054333
4854 SNP_A-4227337 72063128
4855 SNP_A-1797878 72065199
4856 SNP_A-1886305 72065251
4857 SNP_A-1867476 72115725
4858 SNP_A-1809667 72125690
4859 SNP_A-4202131 72131710
4860 SNP_A-2309581 72149722
4861 SNP_A-1973236 72225221
4862 SNP_A-1934538 72235695
4863 SNP_A-1905541 72247310
4864 SNP_A-1938468 72247732
4865 SNP_A-4209537 72249739
4866 SNP_A-2265865 72264614
4867 SNP_A-2200279 72264646
4868 SNP_A-2008819 72296777
4869 SNP_A-2093372 72310558
4870 SNP_A-4232823 72311406
4871 SNP_A-4197199 72322591
4872 SNP_A-1787898 72383251
4873 SNP_A-2179602 72383565
4874 SNP_A-2008821 72417549
4875 SNP_A-1786122 72458407
4876 SNP_A-1904821 72496377
4877 SNP_A-4223163 72500547
4878 SNP_A-2185681 72587344
4879 SNP_A-4196879 72598650
4880 SNP_A-1818546 72637218
4881 SNP_A-2145972 72733045
4882 SNP_A-2098002 72740001
4883 SNP_A-2143463 72779317
4884 SNP_A-2184204 72791534
4885 SNP_A-1819701 72801997
4886 SNP_A-4233951 72819282
4887 SNP_A-4196800 72819293
4888 SNP_A-1973245 72949781
4889 SNP_A-2129644 72956499
4890 SNP_A-1902442 72975051
4891 SNP_A-1811508 72991962
4892 SNP_A-2118592 72997537
4893 SNP_A-1878396 73023979
4894 SNP_A-1871517 73056422
4895 SNP_A-2164794 73056471
4896 SNP_A-2037091 73071309
4897 SNP_A-4236730 73076463
4898 SNP_A-4238487 73076475
4899 SNP_A-2287414 73077284
4900 SNP_A-2127765 73099664
4901 SNP_A-2025685 73103454
4902 SNP_A-1824810 73133445
4903 SNP_A-2220965 73140986
4904 SNP_A-1973247 73149187
4905 SNP_A-2303038 73177734
4906 SNP_A-1937372 73181413
4907 SNP_A-4231313 73200525
4908 SNP_A-2082494 73251862
4909 SNP_A-1812596 73263296
4910 SNP_A-2132977 73305271
4911 SNP_A-2305541 73316280
4912 SNP_A-4193641 73334654
4913 SNP_A-2105281 73334831
4914 SNP_A-4237979 73358243
4915 SNP_A-2155204 73376202
4916 SNP_A-1973251 73377490
4917 SNP_A-1973253 73378282
4918 SNP_A-1973254 73380435
4919 SNP_A-2008826 73388499
4920 SNP_A-1814588 73431565
4921 SNP_A-1821164 73445935
4922 SNP_A-1973260 73457132
4923 SNP_A-4209539 73457886
4924 SNP_A-1973261 73457992
4925 SNP_A-1973262 73458061
4926 SNP_A-2241371 73458703
4927 SNP_A-1788953 73461534
4928 SNP_A-2024567 73461569
4929 SNP_A-1873723 73475837
4930 SNP_A-2160162 73481529
4931 SNP_A-1953843 73509572
4932 SNP_A-1929132 73510299
4933 SNP_A-2259611 73544509
4934 SNP_A-1973264 73551217
4935 SNP_A-2137056 73558211
4936 SNP_A-2214550 73581773
4937 SNP_A-4205772 73584567
4938 SNP_A-1940734 73594020
4939 SNP_A-2008830 73602749
4940 SNP_A-1837739 73609978
4941 SNP_A-2071704 73618362
4942 SNP_A-4231253 73631090
4943 SNP_A-1811578 73683900
4944 SNP_A-1839320 73699123
4945 SNP_A-1808168 73699155
4946 SNP_A-2137705 73702870
4947 SNP_A-2242695 73708222
4948 SNP_A-2230804 73718710
4949 SNP_A-1940704 73744034
4950 SNP_A-2107402 73786831
4951 SNP_A-4223509 73786915
4952 SNP_A-1973267 73795497
4953 SNP_A-4233825 73796830
4954 SNP_A-4233076 73797429
4955 SNP_A-2191065 73798275
4956 SNP_A-1822909 73798472
4957 SNP_A-2226905 73798581
4958 SNP_A-2029774 73810450
4959 SNP_A-1861959 73814606
4960 SNP_A-2220476 73814827
4961 SNP_A-2057995 73852192
4962 SNP_A-4200069 73852454
4963 SNP_A-2160396 73852548
4964 SNP_A-1796144 73861094
4965 SNP_A-1835158 73863907
4966 SNP_A-1784214 73868747
4967 SNP_A-2101725 73868834
4968 SNP_A-4200085 73870564
4969 SNP_A-1867684 73871082
4970 SNP_A-1852007 73900069
4971 SNP_A-2095271 73900216
4972 SNP_A-2233718 73907588
4973 SNP_A-2190256 73942651
4974 SNP_A-2112569 73942954
4975 SNP_A-2283060 73943854
4976 SNP_A-1929347 73943916
4977 SNP_A-1850876 73951009
4978 SNP_A-2241878 73951135
4979 SNP_A-1883308 73952483
4980 SNP_A-2008836 73960039
4981 SNP_A-4204726 73973835
4982 SNP_A-1973272 73980394
4983 SNP_A-4229375 73982624
4984 SNP_A-4209542 73986321
4985 SNP_A-1973274 73989908
4986 SNP_A-1785285 74008445
4987 SNP_A-1973276 74008883
4988 SNP_A-1973278 74027126
4989 SNP_A-4240471 74033842
4990 SNP_A-4234883 74034405
4991 SNP_A-2170420 74035041
4992 SNP_A-1889523 74044215
4993 SNP_A-2028356 74048663
4994 SNP_A-1804103 74050300
4995 SNP_A-2292511 74051429
4996 SNP_A-4224890 74057029
4997 SNP_A-2101678 74057482
4998 SNP_A-1973279 74059204
4999 SNP_A-4223800 74060463
5000 SNP_A-1897696 74077418
5001 SNP_A-2304533 74111499
5002 SNP_A-1795440 74120297
5003 SNP_A-2244817 74153597
5004 SNP_A-1955968 74154195
5005 SNP_A-2046864 74154875
5006 SNP_A-1908920 74158146
5007 SNP_A-1961609 74167515
5008 SNP_A-1913502 74177347
5009 SNP_A-1932397 74178004
5010 SNP_A-1973280 74178174
5011 SNP_A-1956897 74197988
5012 SNP_A-2131854 74205911
5013 SNP_A-1839374 74206553
5014 SNP_A-1888953 74210792
5015 SNP_A-1947277 74242144
5016 SNP_A-1918214 74243116
5017 SNP_A-4209543 74252038
5018 SNP_A-1884127 74257997
5019 SNP_A-2102280 74281106
5020 SNP_A-1973285 74281612
5021 SNP_A-1973286 74299854
5022 SNP_A-1973287 74317949
5023 SNP_A-1831001 74324975
5024 SNP_A-2277305 74325434
5025 SNP_A-1973289 74332637
5026 SNP_A-1938447 74353650
5027 SNP_A-1973290 74355365
5028 SNP_A-1783540 74379166
5029 SNP_A-2126167 74392334
5030 SNP_A-2271121 74403340
5031 SNP_A-2289550 74403831
5032 SNP_A-1941553 74410525
5033 SNP_A-1943445 74434751
5034 SNP_A-2286490 74439290
5035 SNP_A-2025076 74439371
5036 SNP_A-2081872 74461257
5037 SNP_A-2032267 74462476
5038 SNP_A-2081918 74545617
5039 SNP_A-1821734 74545676
5040 SNP_A-2008841 74554100
5041 SNP_A-1883902 74562933
5042 SNP_A-2196045 74570462
5043 SNP_A-1836242 74590361
5044 SNP_A-2180492 74590400
5045 SNP_A-1930891 74590765
5046 SNP_A-2178687 74591116
5047 SNP_A-1892369 74591346
5048 SNP_A-1907201 74602074
5049 SNP_A-2057193 74602140
5050 SNP_A-4214809 74607315
5051 SNP_A-4201921 74607877
5052 SNP_A-1895553 74612355
5053 SNP_A-1808602 74629918
5054 SNP_A-2064267 74641671
5055 SNP_A-2252825 74646178
5056 SNP_A-4220829 74647506
5057 SNP_A-1782471 74698357
5058 SNP_A-2258990 74698481
5059 SNP_A-2304304 74698943
5060 SNP_A-2077748 74699402
5061 SNP_A-4199795 74711280
5062 SNP_A-2199494 74805518
5063 SNP_A-2022603 74841440
5064 SNP_A-4217053 74857826
5065 SNP_A-4209545 74858187
5066 SNP_A-1937895 74866166
5067 SNP_A-1909353 74866408
5068 SNP_A-4198594 74868907
5069 SNP_A-2208010 74869712
5070 SNP_A-1973294 74904290
5071 SNP_A-1920829 74919636
5072 SNP_A-1973295 74939421
5073 SNP_A-2201492 74998753
5074 SNP_A-2279854 75043354
5075 SNP_A-2251001 75072673
5076 SNP_A-4241045 75095042
5077 SNP_A-1907229 75095364
5078 SNP_A-2289918 75101315
5079 SNP_A-4231261 75123142
5080 SNP_A-1952466 75159130
5081 SNP_A-2008844 75173405
5082 SNP_A-2033577 75203099
5083 SNP_A-1801903 75242194
5084 SNP_A-2122060 75277146
5085 SNP_A-1843017 75312992
5086 SNP_A-2254977 75318196
5087 SNP_A-1813783 75332099
5088 SNP_A-2220365 75460405
5089 SNP_A-1880461 75470147
5090 SNP_A-2183378 75552183
5091 SNP_A-2180111 75759272
5092 SNP_A-2264748 75879418
5093 SNP_A-1825313 75974665
5094 SNP_A-2165499 76001559
5095 SNP_A-4217735 76035559
5096 SNP_A-2231888 76043908
5097 SNP_A-4199414 76071296
5098 SNP_A-1915217 76082206
5099 SNP_A-4216144 76084917
5100 SNP_A-2199214 76085726
5101 SNP_A-2039489 76088796
5102 SNP_A-2110213 76089802
5103 SNP_A-4239248 76099328
5104 SNP_A-1838166 76135626
5105 SNP_A-2116664 76153072
5106 SNP_A-4209547 76153500
5107 SNP_A-4203026 76186377
5108 SNP_A-2039810 76187309
5109 SNP_A-4232381 76199879
5110 SNP_A-2140704 76202201
5111 SNP_A-2027728 76299241
5112 SNP_A-2153582 76304369
5113 SNP_A-1973300 76307730
5114 SNP_A-2146306 76337418
5115 SNP_A-4239725 76393989
5116 SNP_A-1844217 76481889
5117 SNP_A-2036039 76530834
5118 SNP_A-1903698 76533459
5119 SNP_A-2140851 76542536
5120 SNP_A-1973310 76547148
5121 SNP_A-1842912 76557454
5122 SNP_A-2032986 76557775
5123 SNP_A-2026327 76594739
5124 SNP_A-2251760 76597635
5125 SNP_A-2038149 76598199
5126 SNP_A-2294974 76599195
5127 SNP_A-2132719 76603032
5128 SNP_A-2130201 76609414
5129 SNP_A-2073746 76609556
5130 SNP_A-1827856 76628158
5131 SNP_A-2175273 76633361
5132 SNP_A-2122326 76641716
5133 SNP_A-2156981 76642654
5134 SNP_A-2246940 76649476
5135 SNP_A-2023314 76664597
5136 SNP_A-1910476 76755044
5137 SNP_A-2180984 76755140
5138 SNP_A-4198366 76757594
5139 SNP_A-4229208 76757618
5140 SNP_A-1946511 76762822
5141 SNP_A-1973320 76776439
5142 SNP_A-2177937 76782108
5143 SNP_A-1973321 76808458
5144 SNP_A-4195203 76811897
5145 SNP_A-1924184 76817556
5146 SNP_A-2285038 76839012
5147 SNP_A-1973325 76857859
5148 SNP_A-4209550 76857986
5149 SNP_A-4222094 76858287
5150 SNP_A-2157023 76868758
5151 SNP_A-2079923 76869567
5152 SNP_A-1973326 76870401
5153 SNP_A-2071801 76872906
5154 SNP_A-4207061 76879111
5155 SNP_A-2132871 76893305
5156 SNP_A-1918668 76893400
5157 SNP_A-2084742 76893568
5158 SNP_A-4209551 76895517
5159 SNP_A-2036382 76904813
5160 SNP_A-4218914 76964951
5161 SNP_A-2063151 76965475
5162 SNP_A-1891965 76968476
5163 SNP_A-1955714 76970294
5164 SNP_A-2049025 76971147
5165 SNP_A-2049125 76978533
5166 SNP_A-2183527 76983725
5167 SNP_A-1889743 76983960
5168 SNP_A-4221618 76986875
5169 SNP_A-4209552 76993625
5170 SNP_A-2253434 77011680
5171 SNP_A-1927152 77025289
5172 SNP_A-1844300 77037581
5173 SNP_A-2149152 77037697
5174 SNP_A-2279164 77041959
5175 SNP_A-4219065 77043935
5176 SNP_A-2307779 77056448
5177 SNP_A-2023905 77063437
5178 SNP_A-2212947 77064386
5179 SNP_A-1929589 77064715
5180 SNP_A-2262180 77065444
5181 SNP_A-2028074 77066155
5182 SNP_A-1973330 77068518
5183 SNP_A-2313955 77070503
5184 SNP_A-1877884 77073603
5185 SNP_A-1863931 77074903
5186 SNP_A-1889933 77100942
5187 SNP_A-1959304 77112101
5188 SNP_A-4225832 77152489
5189 SNP_A-2281681 77155662
5190 SNP_A-2085041 77250881
5191 SNP_A-2088302 77251303
5192 SNP_A-2025661 77252417
5193 SNP_A-2115593 77252697
5194 SNP_A-1946159 77263329
5195 SNP_A-4230358 77292893
5196 SNP_A-1912336 77318588
5197 SNP_A-2008854 77322791
5198 SNP_A-4196136 77362581
5199 SNP_A-1802444 77374004
5200 SNP_A-2181863 77388581
5201 SNP_A-1957820 77388670
5202 SNP_A-2131868 77389385
5203 SNP_A-1889724 77389741
5204 SNP_A-1798363 77389962
5205 SNP_A-4209553 77393203
5206 SNP_A-1918353 77398339
5207 SNP_A-2067045 77399009
5208 SNP_A-4201438 77401589
5209 SNP_A-2298461 77402128
5210 SNP_A-1952892 77405024
5211 SNP_A-1929264 77405338
5212 SNP_A-1973333 77411694
5213 SNP_A-1821231 77417692
5214 SNP_A-2303138 77419026
5215 SNP_A-1911606 77419372
5216 SNP_A-2199260 77420067
5217 SNP_A-1973335 77441655
5218 SNP_A-1935094 77460897
5219 SNP_A-1906228 77491987
5220 SNP_A-2050413 77494687
5221 SNP_A-2008855 77501966
5222 SNP_A-2008856 77502131
5223 SNP_A-4220249 77539717
5224 SNP_A-2114762 77544045
5225 SNP_A-2152292 77548114
5226 SNP_A-2116558 77603996
5227 SNP_A-1844425 77607823
5228 SNP_A-1796386 77608306
5229 SNP_A-1813039 77608721
5230 SNP_A-1905827 77614616
5231 SNP_A-2044336 77621630
5232 SNP_A-4209554 77648635
5233 SNP_A-1829288 77653065
5234 SNP_A-4234036 77663947
5235 SNP_A-2142985 77678824
5236 SNP_A-1973337 77679150
5237 SNP_A-2127547 77681633
5238 SNP_A-1935666 77684084
5239 SNP_A-2177317 77684279
5240 SNP_A-4209555 77686296
5241 SNP_A-1973344 77720357
5242 SNP_A-2224303 77721826
5243 SNP_A-1973345 77722032
5244 SNP_A-4203254 77728107
5245 SNP_A-4226708 77783731
5246 SNP_A-2149328 77784397
5247 SNP_A-4200330 77800088
5248 SNP_A-2038390 77800312
5249 SNP_A-1973346 77810198
5250 SNP_A-2174626 77821007
5251 SNP_A-2167583 77822577
5252 SNP_A-1956002 77825593
5253 SNP_A-1955408 77825727
5254 SNP_A-2273958 77826476
5255 SNP_A-2034901 77826919
5256 SNP_A-2221410 77827019
5257 SNP_A-4239504 77827140
5258 SNP_A-1973349 77934167
5259 SNP_A-1893488 77943941
5260 SNP_A-1834409 78033393
5261 SNP_A-2216548 78033636
5262 SNP_A-2176613 78033812
5263 SNP_A-1973351 78043888
5264 SNP_A-4226085 78098242
5265 SNP_A-2256462 78098350
5266 SNP_A-1948649 78098419
5267 SNP_A-1973352 78127379
5268 SNP_A-2052990 78128239
5269 SNP_A-1798019 78148591
5270 SNP_A-4209558 78170155
5271 SNP_A-4201610 78187398
5272 SNP_A-1821614 78193644
5273 SNP_A-2117115 78267488
5274 SNP_A-1848883 78292062
5275 SNP_A-1973354 78292365
5276 SNP_A-2111600 78358825
5277 SNP_A-2211055 78371380
5278 SNP_A-1838711 78397243
5279 SNP_A-1869426 78436281
5280 SNP_A-2200632 78470240
5281 SNP_A-2214067 78478830
5282 SNP_A-2123945 78509195
5283 SNP_A-2206010 78510589
5284 SNP_A-2221479 78510717
5285 SNP_A-1848441 78510776
5286 SNP_A-1961328 78512661
5287 SNP_A-1973357 78513342
5288 SNP_A-1973358 78517216
5289 SNP_A-1973359 78517533
5290 SNP_A-2025870 78552454
5291 SNP_A-1904882 78553880
5292 SNP_A-4209559 78557056
5293 SNP_A-2240628 78611708
5294 SNP_A-2146790 78635685
5295 SNP_A-2046115 78652509
5296 SNP_A-1872629 78661330
5297 SNP_A-2310559 78661542
5298 SNP_A-2049889 78661932
5299 SNP_A-2269670 78686977
5300 SNP_A-2272963 78723182
5301 SNP_A-1791072 78733250
5302 SNP_A-2148648 78733335
5303 SNP_A-1973364 78740688
5304 SNP_A-2127218 78760886
5305 SNP_A-1914611 78798291
5306 SNP_A-2008863 78816377
5307 SNP_A-4209560 78816650
5308 SNP_A-1937138 78836805
5309 SNP_A-2287960 78837168
5310 SNP_A-1907317 78866959
5311 SNP_A-1877856 78907602
5312 SNP_A-4214816 78913530
5313 SNP_A-2110797 78929187
5314 SNP_A-1911113 78935855
5315 SNP_A-1973367 78945848
5316 SNP_A-4209562 78983266
5317 SNP_A-1944595 78995893
5318 SNP_A-2119981 79019091
5319 SNP_A-2138053 79038894
5320 SNP_A-2188950 79065987
5321 SNP_A-1817811 79108259
5322 SNP_A-4226300 79273280
5323 SNP_A-2144499 79455526
5324 SNP_A-2255379 79459700
5325 SNP_A-2093564 79491835
5326 SNP_A-1901947 79501791
5327 SNP_A-1820924 79525741
5328 SNP_A-1849340 79526436
5329 SNP_A-2153190 79531884
5330 SNP_A-4222880 79663940
5331 SNP_A-1849121 79667848
5332 SNP_A-2307850 79669082
5333 SNP_A-1850345 79671722
5334 SNP_A-2048193 79682157
5335 SNP_A-2263546 79687184
5336 SNP_A-1809800 79687532
5337 SNP_A-2140973 79704722
5338 SNP_A-2236861 79729007
5339 SNP_A-2025155 79732175
5340 SNP_A-4235716 79753324
5341 SNP_A-1797893 79761996
5342 SNP_A-2081442 79768284
5343 SNP_A-2095369 79783846
5344 SNP_A-2129339 79790047
5345 SNP_A-2163198 79813658
5346 SNP_A-4206527 79813863
5347 SNP_A-4240296 79815560
5348 SNP_A-1895164 79833515
5349 SNP_A-1973373 79931311
5350 SNP_A-1973374 79931615
5351 SNP_A-1958067 79937198
5352 SNP_A-4209563 79943297
5353 SNP_A-2270559 79964392
5354 SNP_A-1953606 80012873
5355 SNP_A-2053273 80018450
5356 SNP_A-4196372 80070994
5357 SNP_A-4197932 80071165
5358 SNP_A-2269108 80071541
5359 SNP_A-2181134 80117768
5360 SNP_A-2237558 80127573
5361 SNP_A-1931643 80127594
5362 SNP_A-4240031 80141164
5363 SNP_A-2248410 80157890
5364 SNP_A-2123663 80204640
5365 SNP_A-1845979 80238653
5366 SNP_A-4209564 80257754
5367 SNP_A-2128247 80331318
5368 SNP_A-4195795 80343870
5369 SNP_A-2079207 80345403
5370 SNP_A-2173856 80359689
5371 SNP_A-1928223 80360039
5372 SNP_A-4235286 80366314
5373 SNP_A-4209565 80369343
5374 SNP_A-2170874 80467529
5375 SNP_A-4235117 80487082
5376 SNP_A-2086530 80493393
5377 SNP_A-1973382 80527533
5378 SNP_A-2076598 80529140
5379 SNP_A-1857354 80534148
5380 SNP_A-1820202 80534455
5381 SNP_A-1973383 80536516
5382 SNP_A-1973384 80537502
5383 SNP_A-1800168 80539553
5384 SNP_A-1973385 80549171
5385 SNP_A-2074125 80549699
5386 SNP_A-1794353 80553303
5387 SNP_A-2261485 80553686
5388 SNP_A-2225771 80553770
5389 SNP_A-2224613 80553990
5390 SNP_A-2181675 80557125
5391 SNP_A-4199598 80560898
5392 SNP_A-1934842 80568047
5393 SNP_A-1822421 80578450
5394 SNP_A-1909214 80627826
5395 SNP_A-1973388 80631947
5396 SNP_A-4207520 80633872
5397 SNP_A-2302111 80636308
5398 SNP_A-1864610 80643098
5399 SNP_A-1973389 80643215
5400 SNP_A-1859425 80645884
5401 SNP_A-1934754 80647028
5402 SNP_A-1810380 80651085
5403 SNP_A-1862357 80651279
5404 SNP_A-1973390 80653687
5405 SNP_A-2258922 80654636
5406 SNP_A-1936232 80667437
5407 SNP_A-2064333 80679283
5408 SNP_A-2051721 80687393
5409 SNP_A-1957564 80689467
5410 SNP_A-2254204 80701136
5411 SNP_A-1973392 80704848
5412 SNP_A-1780326 80731829
5413 SNP_A-2225621 80758431
5414 SNP_A-1973393 80794039
5415 SNP_A-1838643 80794579
5416 SNP_A-2208125 80823056
5417 SNP_A-1973395 80843337
5418 SNP_A-2250326 80848121
5419 SNP_A-1973398 80869953
5420 SNP_A-1806520 80877860
5421 SNP_A-2130118 80877946
5422 SNP_A-2224414 80887895
5423 SNP_A-2149737 80919196
5424 SNP_A-1859303 80960735
5425 SNP_A-2184798 81017861
5426 SNP_A-2226878 81047347
5427 SNP_A-4198804 81052188
5428 SNP_A-4197302 81067446
5429 SNP_A-1824316 81079810
5430 SNP_A-2176323 81089562
5431 SNP_A-1973402 81094894
5432 SNP_A-4203315 81102218
5433 SNP_A-2275244 81110241
5434 SNP_A-4235323 81116895
5435 SNP_A-1973403 81129513
5436 SNP_A-2251162 81130892
5437 SNP_A-1973404 81175378
5438 SNP_A-2120970 81190671
5439 SNP_A-2261804 81191122
5440 SNP_A-2049756 81212634
5441 SNP_A-2231043 81218291
5442 SNP_A-4197947 81218465
5443 SNP_A-1803969 81235306
5444 SNP_A-2193227 81283798
5445 SNP_A-2120523 81294640
5446 SNP_A-1909528 81298530
5447 SNP_A-1906842 81298690
5448 SNP_A-4202673 81299792
5449 SNP_A-4199580 81313323
5450 SNP_A-2051690 81313429
5451 SNP_A-1832271 81315313
5452 SNP_A-4222598 81337488
5453 SNP_A-2154395 81337744
5454 SNP_A-2042354 81350224
5455 SNP_A-1893751 81353365
5456 SNP_A-2134825 81353487
5457 SNP_A-1947561 81432533
5458 SNP_A-1844167 81440975
5459 SNP_A-4222574 81458958
5460 SNP_A-1933187 81476407
5461 SNP_A-2151749 81564719
5462 SNP_A-2045251 81566114
5463 SNP_A-4207068 81587282
5464 SNP_A-1851564 81606588
5465 SNP_A-1973408 81629106
5466 SNP_A-1920375 81633005
5467 SNP_A-2218850 81669129
5468 SNP_A-2031848 81672986
5469 SNP_A-1973413 81687869
5470 SNP_A-1942614 81702278
5471 SNP_A-4238507 81733178
5472 SNP_A-4193967 81808341
5473 SNP_A-1946942 81816787
5474 SNP_A-1973417 81888207
5475 SNP_A-1847764 81901216
5476 SNP_A-2225962 81901730
5477 SNP_A-2252678 81931653
5478 SNP_A-1920563 81935613
5479 SNP_A-1837203 81941164
5480 SNP_A-1874641 81941834
5481 SNP_A-1927107 81962232
5482 SNP_A-2123904 81974721
5483 SNP_A-1961542 81976619
5484 SNP_A-2086735 82004130
5485 SNP_A-4223359 82004157
5486 SNP_A-2073504 82006231
5487 SNP_A-1935479 82006396
5488 SNP_A-1921816 82051202
5489 SNP_A-4218093 82057956
5490 SNP_A-2170095 82058339
5491 SNP_A-1901629 82060482
5492 SNP_A-4231847 82066971
5493 SNP_A-2058932 82087778
5494 SNP_A-1864837 82156714
5495 SNP_A-2302171 82263907
5496 SNP_A-1809445 82325919
5497 SNP_A-2095459 82362914
5498 SNP_A-2127262 82367933
5499 SNP_A-2117893 82406001
5500 SNP_A-2241113 82424403
5501 SNP_A-2060069 82434195
5502 SNP_A-1973424 82441725
5503 SNP_A-4236836 82443280
5504 SNP_A-2119008 82452324
5505 SNP_A-4237434 82485482
5506 SNP_A-1973426 82496176
5507 SNP_A-1932646 82511840
5508 SNP_A-2193833 82514549
5509 SNP_A-1816392 82520824
5510 SNP_A-2068655 82522116
5511 SNP_A-4209569 82524439
5512 SNP_A-4209570 82524502
5513 SNP_A-2153170 82529203
5514 SNP_A-2114119 82529436
5515 SNP_A-2301676 82530397
5516 SNP_A-4238586 82542115
5517 SNP_A-4199788 82542129
5518 SNP_A-1863465 82551954
5519 SNP_A-2046981 82573758
5520 SNP_A-4233106 82574172
5521 SNP_A-2232263 82578678
5522 SNP_A-1922334 82620799
5523 SNP_A-2169239 82620908
5524 SNP_A-4238833 82625216
5525 SNP_A-1854295 82627185
5526 SNP_A-1925333 82646983
5527 SNP_A-2008870 82648593
5528 SNP_A-1908706 82652949
5529 SNP_A-1893833 82653346
5530 SNP_A-2050822 82672422
5531 SNP_A-2296329 82730680
5532 SNP_A-2078799 82730870
5533 SNP_A-2047786 82731005
5534 SNP_A-2272169 82731398
5535 SNP_A-2131344 82742725
5536 SNP_A-2147299 82745840
5537 SNP_A-4230973 82749934
5538 SNP_A-2141821 82756387
5539 SNP_A-2090230 82771929
5540 SNP_A-2307578 82789058
5541 SNP_A-2162726 82795044
5542 SNP_A-1973429 82798033
5543 SNP_A-4233987 82810199
5544 SNP_A-1947204 82821154
5545 SNP_A-2121933 82844630
5546 SNP_A-1844291 82855528
5547 SNP_A-2282730 82856244
5548 SNP_A-1928227 82872341
5549 SNP_A-2254539 82897332
5550 SNP_A-1782686 82902769
5551 SNP_A-1924457 82905810
5552 SNP_A-2117514 82965467
5553 SNP_A-4228417 83009060
5554 SNP_A-2282718 83010507
5555 SNP_A-1796921 83022744
5556 SNP_A-1973432 83028451
5557 SNP_A-1802420 83040472
5558 SNP_A-1917315 83043006
5559 SNP_A-1973434 83043582
5560 SNP_A-4206821 83051206
5561 SNP_A-1916060 83057792
5562 SNP_A-4228493 83059425
5563 SNP_A-2095222 83062856
5564 SNP_A-2061197 83072958
5565 SNP_A-1973436 83136936
5566 SNP_A-4209573 83137426
5567 SNP_A-4220078 83141807
5568 SNP_A-1973439 83182109
5569 SNP_A-2066982 83187687
5570 SNP_A-1945162 83233872
5571 SNP_A-1813519 83388425
5572 SNP_A-1973443 83428614
5573 SNP_A-2080754 83446221
5574 SNP_A-1911943 83447690
5575 SNP_A-1973444 83520814
5576 SNP_A-2062429 83531604
5577 SNP_A-2008873 83534051
5578 SNP_A-2234833 83595536
5579 SNP_A-1905735 83628709
5580 SNP_A-1815263 83656709
5581 SNP_A-2194272 83657148
5582 SNP_A-2144818 83737496
5583 SNP_A-1973447 83739259
5584 SNP_A-2047092 83747410
5585 SNP_A-4240531 83766773
5586 SNP_A-1973448 83787010
5587 SNP_A-1960192 83789461
5588 SNP_A-1836809 83837129
5589 SNP_A-2145079 83837464
5590 SNP_A-1960952 83841363
5591 SNP_A-2222459 83841518
5592 SNP_A-2082533 83841558
5593 SNP_A-1973449 83876104
5594 SNP_A-4200972 83909545
5595 SNP_A-2270566 83960187
5596 SNP_A-2225987 83986299
5597 SNP_A-2144838 83988335
5598 SNP_A-1940956 83989158
5599 SNP_A-2139544 84004584
5600 SNP_A-4217642 84052919
5601 SNP_A-2129953 84114282
5602 SNP_A-1843695 84114748
5603 SNP_A-2288028 84137409
5604 SNP_A-1807382 84137907
5605 SNP_A-4209575 84210511
5606 SNP_A-4214820 84261919
5607 SNP_A-4214821 84291236
5608 SNP_A-2008875 84291315
5609 SNP_A-2289245 84294531
5610 SNP_A-1819536 84336032
5611 SNP_A-1828293 84336299
5612 SNP_A-1845941 84355302
5613 SNP_A-2154354 84412647
5614 SNP_A-4235729 84414945
5615 SNP_A-2199215 84427280
5616 SNP_A-1973454 84439818
5617 SNP_A-1973455 84440165
5618 SNP_A-1833999 84443881
5619 SNP_A-1921419 84450304
5620 SNP_A-2139457 84452601
5621 SNP_A-2074487 84473922
5622 SNP_A-1949310 84507451
5623 SNP_A-1939012 84574038
5624 SNP_A-2023711 84574356
5625 SNP_A-2263576 84578244
5626 SNP_A-1883264 84578809
5627 SNP_A-2216647 84607374
5628 SNP_A-2194167 84632060
5629 SNP_A-2081587 84635281
5630 SNP_A-2151686 84639646
5631 SNP_A-1973457 84657181
5632 SNP_A-4217988 84657856
5633 SNP_A-2153930 84668749
5634 SNP_A-2070723 84691688
5635 SNP_A-2028916 84691994
5636 SNP_A-4209576 84692640
5637 SNP_A-1973459 84692693
5638 SNP_A-4217434 84712350
5639 SNP_A-4226750 84713687
5640 SNP_A-1973460 84730396
5641 SNP_A-2273441 84741792
5642 SNP_A-2271826 84770938
5643 SNP_A-4214822 84771413
5644 SNP_A-4201020 84825747
5645 SNP_A-4237854 84840423
5646 SNP_A-4238544 84881148
5647 SNP_A-1876240 84916484
5648 SNP_A-2196715 84916816
5649 SNP_A-4216079 84962928
5650 SNP_A-4209577 84964169
5651 SNP_A-1932854 84986716
5652 SNP_A-2152037 85024496
5653 SNP_A-2248546 85026426
5654 SNP_A-1807266 85041685
5655 SNP_A-1939555 85041991
5656 SNP_A-1854687 85049557
5657 SNP_A-1837073 85059881
5658 SNP_A-2304714 85060700
5659 SNP_A-2143800 85068717
5660 SNP_A-2110157 85068778
5661 SNP_A-2051529 85108680
5662 SNP_A-1819533 85139971
5663 SNP_A-1946627 85155860
5664 SNP_A-1787079 85165614
5665 SNP_A-2070390 85169093
5666 SNP_A-2249635 85198703
5667 SNP_A-1886106 85212019
5668 SNP_A-2257192 85226226
5669 SNP_A-4227719 85319233
5670 SNP_A-1973467 85327437
5671 SNP_A-4227316 85331167
5672 SNP_A-2077520 85346034
5673 SNP_A-2043714 85347157
5674 SNP_A-1839600 85387434
5675 SNP_A-2063303 85390651
5676 SNP_A-2182421 85454090
5677 SNP_A-1843850 85478612
5678 SNP_A-1900983 85484512
5679 SNP_A-2109016 85512827
5680 SNP_A-1948082 85513529
5681 SNP_A-4193104 85543343
5682 SNP_A-2163864 85546133
5683 SNP_A-1973469 85550662
5684 SNP_A-4222568 85551731
5685 SNP_A-2142162 85561499
5686 SNP_A-1823126 85563414
5687 SNP_A-4199588 85565285
5688 SNP_A-2025953 85588634
5689 SNP_A-4217404 85603815
5690 SNP_A-1809876 85604565
5691 SNP_A-4209580 85609963
5692 SNP_A-1973471 85610024
5693 SNP_A-1973472 85634093
5694 SNP_A-4225156 85634510
5695 SNP_A-1973473 85653251
5696 SNP_A-1973475 85659887
5697 SNP_A-1909596 85676859
5698 SNP_A-4197794 85687613
5699 SNP_A-2126658 85696962
5700 SNP_A-1883024 85698950
5701 SNP_A-2184174 85705353
5702 SNP_A-1957208 85711873
5703 SNP_A-2237079 85721081
5704 SNP_A-2057068 85722145
5705 SNP_A-4204234 85742091
5706 SNP_A-1903771 85766855
5707 SNP_A-1960429 85771766
5708 SNP_A-2168000 85772833
5709 SNP_A-4199650 85786808
5710 SNP_A-4231067 85795200
5711 SNP_A-2092633 85797067
5712 SNP_A-2175835 85800860
5713 SNP_A-1800192 85805404
5714 SNP_A-2096960 85823124
5715 SNP_A-1973477 85842248
5716 SNP_A-1973481 85902871
5717 SNP_A-4209581 85903012
5718 SNP_A-1902025 85906251
5719 SNP_A-2076454 85924514
5720 SNP_A-1855693 85925031
5721 SNP_A-4209583 85952889
5722 SNP_A-4209584 85952993
5723 SNP_A-2029960 85957166
5724 SNP_A-1853261 85989618
5725 SNP_A-4235399 86055320
5726 SNP_A-1792736 86110405
5727 SNP_A-4201087 86185942
5728 SNP_A-2071612 86200896
5729 SNP_A-2057492 86202099
5730 SNP_A-1819731 86202296
5731 SNP_A-2050054 86218292
5732 SNP_A-4204087 86261182
5733 SNP_A-2142934 86282418
5734 SNP_A-2284610 86286096
5735 SNP_A-2022073 86308618
5736 SNP_A-2045257 86309429
5737 SNP_A-1814964 86309615
5738 SNP_A-1957938 86311521
5739 SNP_A-2288554 86344171
5740 SNP_A-1973490 86385502
5741 SNP_A-1838023 86404435
5742 SNP_A-2240434 86408334
5743 SNP_A-1973491 86439685
5744 SNP_A-1960391 86460762
5745 SNP_A-1924573 86468377
5746 SNP_A-2133340 86468532
5747 SNP_A-2101266 86484593
5748 SNP_A-4233155 86494104
5749 SNP_A-1795526 86522285
5750 SNP_A-1831403 86528684
5751 SNP_A-1917819 86532831
5752 SNP_A-1795088 86558474
5753 SNP_A-2189904 86560291
5754 SNP_A-2230694 86572955
5755 SNP_A-2198225 86573419
5756 SNP_A-2143004 86617617
5757 SNP_A-4209587 86620324
5758 SNP_A-2280029 86631788
5759 SNP_A-2061050 86632703
5760 SNP_A-1835960 86635079
5761 SNP_A-1973494 86650364
5762 SNP_A-2195157 86650919
5763 SNP_A-2234095 86767459
5764 SNP_A-1912110 86781595
5765 SNP_A-2104255 86785406
5766 SNP_A-1973495 86793365
5767 SNP_A-2300700 86794635
5768 SNP_A-2226289 86797296
5769 SNP_A-1814439 86799795
5770 SNP_A-1870899 86843760
5771 SNP_A-2090940 86872839
5772 SNP_A-1877133 86904248
5773 SNP_A-4201180 86904775
5774 SNP_A-2277091 86957201
5775 SNP_A-2085802 86957353
5776 SNP_A-2123959 86958148
5777 SNP_A-2115282 86966646
5778 SNP_A-4228103 87000136
5779 SNP_A-2295188 87043808
5780 SNP_A-4200691 87044382
5781 SNP_A-2172588 87047639
5782 SNP_A-1973500 87133687
5783 SNP_A-1973501 87134135
5784 SNP_A-2189071 87141329
5785 SNP_A-1973502 87143699
5786 SNP_A-2143996 87144786
5787 SNP_A-1943959 87157224
5788 SNP_A-4206644 87182163
5789 SNP_A-4204611 87202233
5790 SNP_A-1973503 87209709
5791 SNP_A-4235451 87217102
5792 SNP_A-1934031 87244991
5793 SNP_A-2097444 87283325
5794 SNP_A-2170511 87284199
5795 SNP_A-1920556 87295496
5796 SNP_A-1973506 87308828
5797 SNP_A-1973507 87319480
5798 SNP_A-2179732 87329061
5799 SNP_A-4225984 87336241
5800 SNP_A-1820684 87347186
5801 SNP_A-2229252 87348592
5802 SNP_A-4217148 87369810
5803 SNP_A-2126706 87403712
5804 SNP_A-1908989 87413028
5805 SNP_A-1973510 87433248
5806 SNP_A-2124116 87435137
5807 SNP_A-2290764 87435323
5808 SNP_A-1820635 87442751
5809 SNP_A-2271832 87447025
5810 SNP_A-1973511 87447623
5811 SNP_A-1923697 87448417
5812 SNP_A-1948545 87450635
5813 SNP_A-2261923 87451482
5814 SNP_A-2041332 87453387
5815 SNP_A-2218272 87453434
5816 SNP_A-1921894 87468719
5817 SNP_A-2114655 87469059
5818 SNP_A-2088045 87479789
5819 SNP_A-4240639 87499881
5820 SNP_A-1887910 87568689
5821 SNP_A-4228630 87569165
5822 SNP_A-1869013 87591471
5823 SNP_A-4239349 87600469
5824 SNP_A-2073739 87611659
5825 SNP_A-4201996 87632440
5826 SNP_A-2028760 87632500
5827 SNP_A-1911950 87718935
5828 SNP_A-2053099 87744422
5829 SNP_A-2008882 87793796
5830 SNP_A-2008883 87824748
5831 SNP_A-1831150 87903799
5832 SNP_A-1837101 88031008
5833 SNP_A-2008884 88035959
5834 SNP_A-1882927 88058012
5835 SNP_A-2275352 88060490
5836 SNP_A-2084139 88060752
5837 SNP_A-4198559 88103530
5838 SNP_A-2131156 88106231
5839 SNP_A-1915149 88116629
5840 SNP_A-4234222 88184220
5841 SNP_A-2248250 88184241
5842 SNP_A-2084776 88185498
5843 SNP_A-2156062 88211533
5844 SNP_A-2136881 88227760
5845 SNP_A-2284669 88265758
5846 SNP_A-1936706 88326686
5847 SNP_A-2034927 88327039
5848 SNP_A-2287367 88351071
5849 SNP_A-2022450 88381802
5850 SNP_A-2231195 88391657
5851 SNP_A-2057935 88395955
5852 SNP_A-1850296 88396652
5853 SNP_A-2299626 88410116
5854 SNP_A-2069730 88414849
5855 SNP_A-1844363 88447641
5856 SNP_A-4235336 88460512
5857 SNP_A-2169472 88464159
5858 SNP_A-2172652 88465832
5859 SNP_A-1956520 88466274
5860 SNP_A-2163967 88469492
5861 SNP_A-1934231 88486944
5862 SNP_A-1892006 88509941
5863 SNP_A-4209591 88594375
5864 SNP_A-1973528 88595139
5865 SNP_A-4234370 88615220
5866 SNP_A-2141780 88619395
5867 SNP_A-4223137 88619433
5868 SNP_A-2060875 88620048
5869 SNP_A-2248790 88624466
5870 SNP_A-2289589 88668780
5871 SNP_A-2008891 88727708
5872 SNP_A-2268971 88728022
5873 SNP_A-1908736 88779241
5874 SNP_A-1973531 88786281
5875 SNP_A-2068345 88839665
5876 SNP_A-2255818 88866530
5877 SNP_A-1883888 88876672
5878 SNP_A-1950511 88886858
5879 SNP_A-1851922 88942315
5880 SNP_A-4235397 88954058
5881 SNP_A-2123536 88967619
5882 SNP_A-1957754 88974027
5883 SNP_A-2067722 88974680
5884 SNP_A-2128621 88978224
5885 SNP_A-1943799 88978889
5886 SNP_A-1875963 88978938
5887 SNP_A-1825147 88984067
5888 SNP_A-2093646 88991826
5889 SNP_A-1973533 89009247
5890 SNP_A-2132335 89038114
5891 SNP_A-2211296 89055319
5892 SNP_A-2265803 89064877
5893 SNP_A-1807201 89072008
5894 SNP_A-4197915 89110346
5895 SNP_A-2126705 89111500
5896 SNP_A-2102051 89122747
5897 SNP_A-4207455 89132568
5898 SNP_A-1973536 89148729
5899 SNP_A-1973537 89163622
5900 SNP_A-1861397 89190010
5901 SNP_A-2203257 89205392
5902 SNP_A-4200877 89210528
5903 SNP_A-1956632 89251573
5904 SNP_A-2123248 89269238
5905 SNP_A-4227122 89269813
5906 SNP_A-2105255 89293974
5907 SNP_A-2080537 89313300
5908 SNP_A-4224661 89326187
5909 SNP_A-2036431 89326632
5910 SNP_A-1928601 89343185
5911 SNP_A-4205446 89343751
5912 SNP_A-4218362 89350956
5913 SNP_A-2025130 89358596
5914 SNP_A-2312818 89363444
5915 SNP_A-4225568 89379053
5916 SNP_A-2156424 89384861
5917 SNP_A-2256599 89385176
5918 SNP_A-1916938 89388935
5919 SNP_A-1973543 89402267
5920 SNP_A-2197612 89406566
5921 SNP_A-4220870 89412322
5922 SNP_A-1820737 89417537
5923 SNP_A-1973544 89419107
5924 SNP_A-4209592 89421084
5925 SNP_A-1915801 89467256
5926 SNP_A-1888410 89579192
5927 SNP_A-1937584 89601022
5928 SNP_A-4207399 89601154
5929 SNP_A-1883343 89603821
5930 SNP_A-1973546 89604354
5931 SNP_A-1973547 89619236
5932 SNP_A-4209593 89664098
5933 SNP_A-2061599 89718321
5934 SNP_A-4229914 89787083
