# Supplementary material for: Genetic Structure of the Spanish Population
Source: BMC Genomics. 2010 May 25;11:326. doi: 10.1186/1471-2164-11-326 (PMC2887418; doi:10.1186/1471-2164-11-326)
Supplement: Additional file 1 — List of haplotype blocks across all autosomal chromosomes in the Spanish population. Each block is described by the SNPs that compose it, the major haplotypes with haplotypic frequencies, and the LD (D') among adjacent blocks. For each chromosome, the correspondence list between the SNP names and numbers is included in a separate table. [file 1471-2164-11-326-S1.ZIP › chr3q.snpkey.txt]

1 SNP_A-1937211 95031169
2 SNP_A-2283028 95041616
3 SNP_A-1928777 95073766
4 SNP_A-1932929 95087816
5 SNP_A-2036355 95103276
6 SNP_A-2260092 95150460
7 SNP_A-2178144 95418564
8 SNP_A-1852972 95419921
9 SNP_A-2227287 95480099
10 SNP_A-1880933 95490849
11 SNP_A-1973553 95493508
12 SNP_A-2181214 95499253
13 SNP_A-4209594 95503906
14 SNP_A-1973554 95504416
15 SNP_A-1973555 95513359
16 SNP_A-1781047 95513774
17 SNP_A-4203811 95516434
18 SNP_A-2126690 95516626
19 SNP_A-1950409 95541430
20 SNP_A-2211886 95542127
21 SNP_A-2177934 95561463
22 SNP_A-4224935 95561492
23 SNP_A-2037714 95562148
24 SNP_A-1946249 95599229
25 SNP_A-2226379 95606242
26 SNP_A-2203735 95696320
27 SNP_A-4220330 95696843
28 SNP_A-2086562 95701155
29 SNP_A-2024548 95713760
30 SNP_A-4232774 95716994
31 SNP_A-2040629 95717843
32 SNP_A-1846494 95730662
33 SNP_A-2091435 95760060
34 SNP_A-4230148 95760768
35 SNP_A-2121830 95804080
36 SNP_A-4239951 95816199
37 SNP_A-1874784 95825543
38 SNP_A-2251030 95870367
39 SNP_A-2283732 95897722
40 SNP_A-1973557 95917504
41 SNP_A-1973558 95961014
42 SNP_A-2246047 96097023
43 SNP_A-2203719 96156257
44 SNP_A-2261103 96163603
45 SNP_A-1957349 96206985
46 SNP_A-1937614 96242194
47 SNP_A-4229418 96257724
48 SNP_A-2306315 96257804
49 SNP_A-2068603 96259849
50 SNP_A-2253815 96314980
51 SNP_A-2161341 96315164
52 SNP_A-1876096 96315360
53 SNP_A-1973559 96323133
54 SNP_A-1828919 96323235
55 SNP_A-2100533 96327642
56 SNP_A-4223574 96370217
57 SNP_A-1961099 96396002
58 SNP_A-1885924 96397383
59 SNP_A-1881600 96399354
60 SNP_A-2269836 96408210
61 SNP_A-1800274 96431814
62 SNP_A-2252488 96433094
63 SNP_A-1881500 96442490
64 SNP_A-2132490 96445701
65 SNP_A-4223844 96446095
66 SNP_A-2258177 96450055
67 SNP_A-1943361 96453317
68 SNP_A-2233658 96467340
69 SNP_A-1973563 96467958
70 SNP_A-1922708 96468579
71 SNP_A-4237731 96473948
72 SNP_A-4239444 96474267
73 SNP_A-2241358 96481296
74 SNP_A-1929665 96495069
75 SNP_A-1799425 96534999
76 SNP_A-2225324 96545176
77 SNP_A-1891697 96548708
78 SNP_A-2263934 96577406
79 SNP_A-4194415 96635117
80 SNP_A-2094794 96635582
81 SNP_A-4209595 96638708
82 SNP_A-2058068 96664072
83 SNP_A-1834207 96664292
84 SNP_A-1958547 96665546
85 SNP_A-2044268 96665694
86 SNP_A-2192059 96667043
87 SNP_A-1799031 96667180
88 SNP_A-4227964 96674408
89 SNP_A-2255927 96684332
90 SNP_A-1942371 96688212
91 SNP_A-4192485 96692513
92 SNP_A-2306840 96693865
93 SNP_A-1888343 96703953
94 SNP_A-2132497 96740990
95 SNP_A-4196805 96771476
96 SNP_A-4231338 96801308
97 SNP_A-2022838 96858741
98 SNP_A-1894451 96865242
99 SNP_A-1806748 96893432
100 SNP_A-2244199 96902810
101 SNP_A-2205278 96937158
102 SNP_A-4219351 96938735
103 SNP_A-1788396 96965490
104 SNP_A-4232972 96973365
105 SNP_A-2090042 96974405
106 SNP_A-1973575 96997841
107 SNP_A-4202253 97039775
108 SNP_A-4234464 97057739
109 SNP_A-1831447 97088020
110 SNP_A-2221012 97088960
111 SNP_A-4236835 97121434
112 SNP_A-4237467 97131573
113 SNP_A-1856248 97136805
114 SNP_A-2136189 97144831
115 SNP_A-2128944 97184795
116 SNP_A-2145177 97193727
117 SNP_A-1859974 97214548
118 SNP_A-1846725 97267322
119 SNP_A-4218664 97275636
120 SNP_A-2166057 97308369
121 SNP_A-4229593 97312483
122 SNP_A-1811103 97331822
123 SNP_A-2256744 97338858
124 SNP_A-4234253 97364950
125 SNP_A-4204178 97382870
126 SNP_A-2033724 97384307
127 SNP_A-2179971 97391489
128 SNP_A-2145270 97398188
129 SNP_A-1784310 97421765
130 SNP_A-1843684 97476264
131 SNP_A-1799279 97477789
132 SNP_A-2302916 97480836
133 SNP_A-2066603 97482044
134 SNP_A-2260123 97486396
135 SNP_A-2076506 97520494
136 SNP_A-1935644 97525365
137 SNP_A-1890944 97525878
138 SNP_A-2074414 97530193
139 SNP_A-1884420 97536250
140 SNP_A-1925612 97536381
141 SNP_A-2145978 97576923
142 SNP_A-2254784 97599918
143 SNP_A-2227346 97600137
144 SNP_A-4226311 97601092
145 SNP_A-2140270 97604625
146 SNP_A-2306357 97626719
147 SNP_A-2082038 97626927
148 SNP_A-4200924 97628365
149 SNP_A-4198249 97650339
150 SNP_A-1825862 97790745
151 SNP_A-2085530 97796705
152 SNP_A-1858421 97829605
153 SNP_A-2091914 97829661
154 SNP_A-2131034 97834638
155 SNP_A-2189663 97837784
156 SNP_A-2152546 97838110
157 SNP_A-1973584 97846185
158 SNP_A-1862279 97863716
159 SNP_A-1973585 97878162
160 SNP_A-1973587 97879067
161 SNP_A-1920119 97893844
162 SNP_A-2030695 98212636
163 SNP_A-1857848 98237003
164 SNP_A-2223368 98239193
165 SNP_A-2033484 98267154
166 SNP_A-2195748 98310507
167 SNP_A-2298699 98368882
168 SNP_A-1973592 98570457
169 SNP_A-2029127 98761777
170 SNP_A-1973595 98810974
171 SNP_A-2030182 98822339
172 SNP_A-1837395 98864653
173 SNP_A-4204556 98869488
174 SNP_A-2008900 98915273
175 SNP_A-1789302 98934754
176 SNP_A-2045443 98936128
177 SNP_A-1880963 98936516
178 SNP_A-1935261 98980660
179 SNP_A-1973596 99031739
180 SNP_A-2268736 99033539
181 SNP_A-1954702 99042032
182 SNP_A-1890368 99043155
183 SNP_A-2112617 99047167
184 SNP_A-1835399 99088779
185 SNP_A-2257330 99113116
186 SNP_A-2167226 99114981
187 SNP_A-2083792 99115406
188 SNP_A-1818472 99179136
189 SNP_A-2212646 99181188
190 SNP_A-2211727 99194687
191 SNP_A-2226873 99196494
192 SNP_A-2162498 99209437
193 SNP_A-2310686 99210938
194 SNP_A-2057943 99226545
195 SNP_A-2024660 99238090
196 SNP_A-2185126 99242339
197 SNP_A-2173340 99249465
198 SNP_A-2083138 99249872
199 SNP_A-2164097 99261134
200 SNP_A-1888904 99261381
201 SNP_A-1815124 99261435
202 SNP_A-2086147 99261527
203 SNP_A-2292928 99266025
204 SNP_A-2141159 99268237
205 SNP_A-1791337 99268664
206 SNP_A-1782838 99269249
207 SNP_A-1884659 99269416
208 SNP_A-4233466 99269635
209 SNP_A-2206204 99270376
210 SNP_A-2282710 99274000
211 SNP_A-1930122 99318317
212 SNP_A-2142439 99318669
213 SNP_A-1931380 99335849
214 SNP_A-1922512 99337115
215 SNP_A-1816299 99338828
216 SNP_A-2147895 99372148
217 SNP_A-1807331 99373874
218 SNP_A-4216804 99414743
219 SNP_A-2008902 99419858
220 SNP_A-2262974 99420740
221 SNP_A-4219260 99424432
222 SNP_A-2230373 99424873
223 SNP_A-4207680 99439608
224 SNP_A-4225022 99439805
225 SNP_A-2154570 99454626
226 SNP_A-2039992 99465807
227 SNP_A-1946852 99508460
228 SNP_A-2056613 99511572
229 SNP_A-1822945 99511686
230 SNP_A-2050807 99519972
231 SNP_A-1794211 99522310
232 SNP_A-1869158 99527651
233 SNP_A-4230584 99528617
234 SNP_A-1939073 99528942
235 SNP_A-1820494 99535723
236 SNP_A-2194634 99558233
237 SNP_A-1803518 99578163
238 SNP_A-2008903 99585374
239 SNP_A-1907192 99591060
240 SNP_A-2132576 99640822
241 SNP_A-2152410 99698640
242 SNP_A-2054190 99698942
243 SNP_A-2166863 99722144
244 SNP_A-2112676 99771821
245 SNP_A-1973609 99781290
246 SNP_A-2052616 99785872
247 SNP_A-2054007 99825597
248 SNP_A-2188384 99825932
249 SNP_A-1973611 99828897
250 SNP_A-1842380 99829196
251 SNP_A-2240354 99829651
252 SNP_A-2123268 99847293
253 SNP_A-4225757 99847601
254 SNP_A-2029532 99852386
255 SNP_A-4199324 99853530
256 SNP_A-2094474 99922327
257 SNP_A-1959917 99928014
258 SNP_A-1874874 99945988
259 SNP_A-1973614 99948725
260 SNP_A-2253069 99977350
261 SNP_A-1849245 99986466
262 SNP_A-2105602 99987367
263 SNP_A-2238876 99987470
264 SNP_A-2043670 99987555
265 SNP_A-1835476 100011854
266 SNP_A-4228969 100103809
267 SNP_A-2286666 100104355
268 SNP_A-2058175 100146741
269 SNP_A-4229495 100163643
270 SNP_A-4209599 100167342
271 SNP_A-1973619 100195955
272 SNP_A-1973620 100196170
273 SNP_A-1921158 100200074
274 SNP_A-1943767 100200620
275 SNP_A-2066598 100205870
276 SNP_A-2178053 100209748
277 SNP_A-2300097 100210358
278 SNP_A-2154726 100212236
279 SNP_A-1973623 100212597
280 SNP_A-1866187 100223346
281 SNP_A-2052627 100223418
282 SNP_A-2129680 100225648
283 SNP_A-4236758 100227344
284 SNP_A-1791087 100234111
285 SNP_A-1941134 100250112
286 SNP_A-4218246 100250505
287 SNP_A-4206924 100250730
288 SNP_A-1893670 100252615
289 SNP_A-1800488 100252879
290 SNP_A-1926123 100253968
291 SNP_A-2151580 100278747
292 SNP_A-2285942 100281152
293 SNP_A-4199989 100315550
294 SNP_A-2048349 100316906
295 SNP_A-1973627 100320269
296 SNP_A-1973628 100320489
297 SNP_A-2150969 100338833
298 SNP_A-2232878 100339922
299 SNP_A-1868992 100399692
300 SNP_A-2153218 100435133
301 SNP_A-1783304 100458756
302 SNP_A-2027356 100470691
303 SNP_A-4209601 100473683
304 SNP_A-1888439 100495989
305 SNP_A-2150786 100496471
306 SNP_A-4195575 100517021
307 SNP_A-1973632 100523922
308 SNP_A-1973633 100527865
309 SNP_A-2134178 100537231
310 SNP_A-2168165 100537672
311 SNP_A-1817027 100542280
312 SNP_A-2097218 100545226
313 SNP_A-2198809 100588881
314 SNP_A-1872102 100589182
315 SNP_A-1916723 100608784
316 SNP_A-1924935 100611973
317 SNP_A-1841102 100619200
318 SNP_A-4193964 100621946
319 SNP_A-2285804 100622482
320 SNP_A-2102349 100625749
321 SNP_A-2198319 100636548
322 SNP_A-1845944 100645403
323 SNP_A-4198839 100716162
324 SNP_A-2264819 100716238
325 SNP_A-1937620 100736363
326 SNP_A-1842291 100797272
327 SNP_A-1844839 100798528
328 SNP_A-1886072 100822987
329 SNP_A-2283188 100823939
330 SNP_A-2195635 100846675
331 SNP_A-1960770 100848555
332 SNP_A-1973642 100854471
333 SNP_A-2232466 100884328
334 SNP_A-2082568 100902411
335 SNP_A-4229312 100908457
336 SNP_A-2193859 100910846
337 SNP_A-2039647 100953941
338 SNP_A-1833247 100953998
339 SNP_A-2095039 100957017
340 SNP_A-1973644 100957958
341 SNP_A-1973645 100966463
342 SNP_A-1924050 100990624
343 SNP_A-2299481 101012213
344 SNP_A-2077679 101027070
345 SNP_A-4209603 101030964
346 SNP_A-2304537 101054616
347 SNP_A-2284686 101056237
348 SNP_A-1930378 101066174
349 SNP_A-2047481 101139305
350 SNP_A-1932980 101168376
351 SNP_A-2008914 101168681
352 SNP_A-2172563 101205086
353 SNP_A-2279651 101205254
354 SNP_A-1973648 101207563
355 SNP_A-1850580 101230135
356 SNP_A-1973651 101237188
357 SNP_A-2051206 101251778
358 SNP_A-1973652 101268979
359 SNP_A-2089071 101331030
360 SNP_A-2134194 101457162
361 SNP_A-2285325 101461252
362 SNP_A-1834808 101473064
363 SNP_A-1799973 101525539
364 SNP_A-2022372 101527145
365 SNP_A-1973656 101565547
366 SNP_A-2226972 101566893
367 SNP_A-2230920 101569551
368 SNP_A-1786464 101570024
369 SNP_A-1973657 101791515
370 SNP_A-1973658 101795189
371 SNP_A-4202900 101836860
372 SNP_A-2312719 101838109
373 SNP_A-1830879 101903755
374 SNP_A-2289971 101925076
375 SNP_A-2157034 101925168
376 SNP_A-1862402 101937829
377 SNP_A-2196485 101941686
378 SNP_A-4240320 101945217
379 SNP_A-2163612 101951190
380 SNP_A-4225359 101961955
381 SNP_A-2069182 101962074
382 SNP_A-1820695 101962117
383 SNP_A-1808581 101968141
384 SNP_A-2259158 101971665
385 SNP_A-1961405 101975752
386 SNP_A-2109527 102001157
387 SNP_A-2230793 102001340
388 SNP_A-4239161 102045602
389 SNP_A-4222687 102047308
390 SNP_A-2300733 102053597
391 SNP_A-2099031 102059289
392 SNP_A-1925069 102071633
393 SNP_A-1909409 102073696
394 SNP_A-4203304 102081093
395 SNP_A-2175561 102081147
396 SNP_A-1973665 102083861
397 SNP_A-1871759 102086144
398 SNP_A-4229817 102093526
399 SNP_A-1792613 102093722
400 SNP_A-2122621 102095143
401 SNP_A-4209604 102108393
402 SNP_A-1943802 102115105
403 SNP_A-4216608 102146233
404 SNP_A-1811194 102174126
405 SNP_A-1973666 102180190
406 SNP_A-2257084 102181365
407 SNP_A-2133553 102181572
408 SNP_A-1973667 102191686
409 SNP_A-2286500 102193960
410 SNP_A-2172727 102194273
411 SNP_A-2222688 102195817
412 SNP_A-2212488 102198644
413 SNP_A-2008920 102199107
414 SNP_A-2008921 102199840
415 SNP_A-1973672 102254018
416 SNP_A-4209605 102254217
417 SNP_A-1973673 102255525
418 SNP_A-2132301 102275575
419 SNP_A-1892520 102275718
420 SNP_A-1863798 102276601
421 SNP_A-2248285 102283947
422 SNP_A-4216907 102296012
423 SNP_A-2083964 102302323
424 SNP_A-2043773 102302377
425 SNP_A-2178315 102302519
426 SNP_A-1956197 102316981
427 SNP_A-1910629 102317075
428 SNP_A-1858014 102335346
429 SNP_A-2216756 102337278
430 SNP_A-2292972 102340700
431 SNP_A-4201301 102342102
432 SNP_A-2087343 102351719
433 SNP_A-2165267 102352544
434 SNP_A-1943579 102356980
435 SNP_A-1817235 102418938
436 SNP_A-1848949 102422747
437 SNP_A-2035427 102426766
438 SNP_A-2127502 102429103
439 SNP_A-1973676 102479360
440 SNP_A-4209606 102484449
441 SNP_A-2082367 102504337
442 SNP_A-2095286 102504931
443 SNP_A-2284886 102528667
444 SNP_A-1921352 102551310
445 SNP_A-2113674 102551563
446 SNP_A-2264944 102552542
447 SNP_A-1858702 102554948
448 SNP_A-2266480 102589217
449 SNP_A-2211344 102591856
450 SNP_A-2206187 102595867
451 SNP_A-2214957 102618964
452 SNP_A-1883132 102619030
453 SNP_A-2162980 102619092
454 SNP_A-2200641 102648649
455 SNP_A-1973681 102660334
456 SNP_A-1973682 102661747
457 SNP_A-2106253 102712994
458 SNP_A-2153475 102720949
459 SNP_A-4222729 102801008
460 SNP_A-2231918 102881816
461 SNP_A-1843188 102881950
462 SNP_A-2153614 102882857
463 SNP_A-1876272 102983438
464 SNP_A-2027244 103063340
465 SNP_A-1973688 103067673
466 SNP_A-1811723 103114375
467 SNP_A-1919656 103119930
468 SNP_A-2294851 103154445
469 SNP_A-1907576 103174821
470 SNP_A-2137206 103193047
471 SNP_A-1816528 103193068
472 SNP_A-2245599 103201347
473 SNP_A-1933082 103201989
474 SNP_A-2297727 103202067
475 SNP_A-4219769 103218337
476 SNP_A-2033755 103241040
477 SNP_A-1973692 103241176
478 SNP_A-4198084 103256518
479 SNP_A-4198499 103256531
480 SNP_A-1973693 103256733
481 SNP_A-2130518 103274502
482 SNP_A-2089793 103280245
483 SNP_A-1973694 103285742
484 SNP_A-2162867 103299034
485 SNP_A-1931588 103303758
486 SNP_A-1912768 103309311
487 SNP_A-1831635 103317884
488 SNP_A-4209607 103332218
489 SNP_A-2232108 103332789
490 SNP_A-2232150 103358583
491 SNP_A-2036114 103363790
492 SNP_A-2306905 103364463
493 SNP_A-4218068 103365357
494 SNP_A-1973697 103373585
495 SNP_A-2032376 103451607
496 SNP_A-1973698 103456100
497 SNP_A-2285598 103468693
498 SNP_A-4239887 103470691
499 SNP_A-2200189 103481815
500 SNP_A-4232989 103500494
501 SNP_A-1873274 103500624
502 SNP_A-1961320 103526433
503 SNP_A-4197286 103526734
504 SNP_A-2165425 103528572
505 SNP_A-4228850 103536964
506 SNP_A-2188465 103537728
507 SNP_A-1973702 103575869
508 SNP_A-4209608 103575902
509 SNP_A-2226046 103607029
510 SNP_A-1909910 103615297
511 SNP_A-2154529 103680144
512 SNP_A-1939694 103680306
513 SNP_A-2181336 103704282
514 SNP_A-1948006 103704460
515 SNP_A-2058264 103725414
516 SNP_A-4206080 103756018
517 SNP_A-2197854 103758211
518 SNP_A-2211450 103775952
519 SNP_A-2144678 103804292
520 SNP_A-4198958 103807989
521 SNP_A-2226703 103917415
522 SNP_A-1860207 103938290
523 SNP_A-2306591 103939808
524 SNP_A-1973708 103955291
525 SNP_A-1973709 103955345
526 SNP_A-2287613 103989488
527 SNP_A-1850983 103990019
528 SNP_A-1896699 104001416
529 SNP_A-2191562 104005483
530 SNP_A-2165114 104005919
531 SNP_A-2135262 104011666
532 SNP_A-1799734 104030721
533 SNP_A-4206530 104063826
534 SNP_A-2034578 104064355
535 SNP_A-4228194 104064650
536 SNP_A-4227543 104064729
537 SNP_A-1973710 104076244
538 SNP_A-4209611 104076475
539 SNP_A-2287366 104132234
540 SNP_A-2283089 104133713
541 SNP_A-1829584 104134055
542 SNP_A-4229574 104138219
543 SNP_A-2282819 104138957
544 SNP_A-2142081 104156638
545 SNP_A-1876459 104164962
546 SNP_A-4209612 104190603
547 SNP_A-2130117 104200379
548 SNP_A-2052223 104204085
549 SNP_A-2142244 104204257
550 SNP_A-1953509 104220399
551 SNP_A-1935249 104263817
552 SNP_A-2064682 104266826
553 SNP_A-1973713 104266988
554 SNP_A-2050442 104270146
555 SNP_A-1878222 104273077
556 SNP_A-1931603 104280141
557 SNP_A-1945683 104285819
558 SNP_A-4209613 104287436
559 SNP_A-1947657 104302432
560 SNP_A-4236689 104316474
561 SNP_A-2235731 104325361
562 SNP_A-1822439 104326176
563 SNP_A-4209614 104335624
564 SNP_A-1883187 104337635
565 SNP_A-1809145 104340912
566 SNP_A-1886647 104344704
567 SNP_A-1973717 104347235
568 SNP_A-4220593 104347530
569 SNP_A-2087035 104347898
570 SNP_A-2185943 104354954
571 SNP_A-1857267 104356517
572 SNP_A-2129937 104364631
573 SNP_A-2008931 104395775
574 SNP_A-1911708 104418568
575 SNP_A-1830132 104421434
576 SNP_A-4201657 104428032
577 SNP_A-1889629 104431404
578 SNP_A-1876458 104433385
579 SNP_A-2062645 104471017
580 SNP_A-1946409 104471069
581 SNP_A-1787934 104487162
582 SNP_A-1926944 104493274
583 SNP_A-2089108 104579967
584 SNP_A-2314265 104588961
585 SNP_A-2279181 104598179
586 SNP_A-1973720 104622201
587 SNP_A-2008932 104623608
588 SNP_A-2008933 104720622
589 SNP_A-1798769 104751204
590 SNP_A-2301690 104774916
591 SNP_A-1960234 104787284
592 SNP_A-2301222 104797489
593 SNP_A-2137997 104806316
594 SNP_A-4195228 104815755
595 SNP_A-1852927 104816294
596 SNP_A-1973722 104830735
597 SNP_A-1973723 104830900
598 SNP_A-1973724 104832914
599 SNP_A-2283488 104861036
600 SNP_A-1973725 104862516
601 SNP_A-1973726 104862929
602 SNP_A-2047927 104873808
603 SNP_A-1973727 104886801
604 SNP_A-2089809 104899268
605 SNP_A-4205154 104908480
606 SNP_A-2249846 104908550
607 SNP_A-4209616 104923595
608 SNP_A-2199110 104936654
609 SNP_A-2115563 104949024
610 SNP_A-1973731 104950760
611 SNP_A-2134718 104950813
612 SNP_A-2088360 104951003
613 SNP_A-2008934 104951292
614 SNP_A-1797637 104957416
615 SNP_A-2047520 104957654
616 SNP_A-2150975 104971340
617 SNP_A-1928930 104989599
618 SNP_A-2251360 105049547
619 SNP_A-2008935 105054395
620 SNP_A-1817956 105077688
621 SNP_A-4209619 105084468
622 SNP_A-1973734 105084748
623 SNP_A-1840351 105095547
624 SNP_A-4195483 105112628
625 SNP_A-4220156 105113157
626 SNP_A-2150878 105126210
627 SNP_A-1909274 105126435
628 SNP_A-1973736 105130355
629 SNP_A-1936687 105156628
630 SNP_A-1952875 105160823
631 SNP_A-2253224 105167776
632 SNP_A-1935256 105179382
633 SNP_A-1973741 105204357
634 SNP_A-1814223 105259848
635 SNP_A-4222317 105260439
636 SNP_A-1889287 105260479
637 SNP_A-2165203 105265539
638 SNP_A-2134231 105297931
639 SNP_A-4234285 105301308
640 SNP_A-1900807 105305259
641 SNP_A-2254071 105327818
642 SNP_A-1973742 105328103
643 SNP_A-1945650 105329613
644 SNP_A-1892678 105373669
645 SNP_A-2059454 105382113
646 SNP_A-2254782 105394662
647 SNP_A-1953416 105397447
648 SNP_A-2139191 105398394
649 SNP_A-1973744 105398479
650 SNP_A-4227414 105421456
651 SNP_A-1930451 105435046
652 SNP_A-2274077 105435238
653 SNP_A-2150943 105454300
654 SNP_A-1884098 105459727
655 SNP_A-2023444 105480662
656 SNP_A-1847169 105513929
657 SNP_A-4197816 105540418
658 SNP_A-2264870 105544612
659 SNP_A-1862305 105557501
660 SNP_A-2125639 105572028
661 SNP_A-2037039 105572457
662 SNP_A-2190734 105637747
663 SNP_A-2008939 105657976
664 SNP_A-2119557 105697593
665 SNP_A-2199961 105714131
666 SNP_A-1944922 105722344
667 SNP_A-4204679 105722469
668 SNP_A-1973750 105742077
669 SNP_A-1784838 105819547
670 SNP_A-1787467 105825547
671 SNP_A-1935487 105831399
672 SNP_A-1973759 105835324
673 SNP_A-1973760 105835477
674 SNP_A-1911684 105863046
675 SNP_A-2061361 105899251
676 SNP_A-1929532 105901394
677 SNP_A-2231262 105901645
678 SNP_A-2088517 105901698
679 SNP_A-2288741 105901780
680 SNP_A-4196108 105904316
681 SNP_A-2296060 105917811
682 SNP_A-2262575 105917972
683 SNP_A-2205372 105918046
684 SNP_A-1950752 105918108
685 SNP_A-4239081 105918398
686 SNP_A-2008940 105921804
687 SNP_A-2296247 105922126
688 SNP_A-1903248 105942556
689 SNP_A-2078192 105946243
690 SNP_A-2268862 105946808
691 SNP_A-1973764 105956811
692 SNP_A-2198168 105968844
693 SNP_A-2041139 105969481
694 SNP_A-2237206 105975947
695 SNP_A-2198724 105985295
696 SNP_A-1852031 106028026
697 SNP_A-1973767 106031580
698 SNP_A-4209623 106035479
699 SNP_A-2080877 106039315
700 SNP_A-1949335 106039377
701 SNP_A-4205820 106041195
702 SNP_A-1945389 106045014
703 SNP_A-2033703 106055148
704 SNP_A-4202386 106086529
705 SNP_A-1973770 106088215
706 SNP_A-2166295 106091926
707 SNP_A-2181674 106103641
708 SNP_A-2050972 106116286
709 SNP_A-1928481 106127254
710 SNP_A-2158331 106137114
711 SNP_A-2063885 106137205
712 SNP_A-1920047 106147645
713 SNP_A-2303261 106159829
714 SNP_A-2119531 106165422
715 SNP_A-2023910 106166443
716 SNP_A-1838595 106216404
717 SNP_A-4219240 106241722
718 SNP_A-1921883 106249346
719 SNP_A-4207141 106259980
720 SNP_A-2063241 106260663
721 SNP_A-4236721 106269383
722 SNP_A-4227730 106272201
723 SNP_A-2256222 106281862
724 SNP_A-2123174 106289543
725 SNP_A-1891403 106304709
726 SNP_A-2028516 106310771
727 SNP_A-1973776 106325484
728 SNP_A-1973777 106355967
729 SNP_A-2023548 106400316
730 SNP_A-1959340 106411138
731 SNP_A-2282876 106415848
732 SNP_A-2233650 106467768
733 SNP_A-1783872 106487543
734 SNP_A-1951908 106487779
735 SNP_A-2251484 106521991
736 SNP_A-1973782 106535094
737 SNP_A-4209625 106541038
738 SNP_A-2289425 106545906
739 SNP_A-2045699 106551046
740 SNP_A-1887721 106565162
741 SNP_A-1878634 106575608
742 SNP_A-4206738 106598426
743 SNP_A-2008944 106610059
744 SNP_A-1846265 106614596
745 SNP_A-4240792 106616747
746 SNP_A-1930143 106617293
747 SNP_A-2061035 106659717
748 SNP_A-4194571 106660178
749 SNP_A-2145853 106660369
750 SNP_A-2146778 106661546
751 SNP_A-2097477 106669733
752 SNP_A-1952308 106691352
753 SNP_A-1973785 106702201
754 SNP_A-1973786 106702389
755 SNP_A-1841406 106716949
756 SNP_A-1923943 106731659
757 SNP_A-4209626 106731901
758 SNP_A-4206018 106735067
759 SNP_A-1809856 106737399
760 SNP_A-1814719 106744838
761 SNP_A-2314417 106747643
762 SNP_A-2153126 106747807
763 SNP_A-1946046 106748964
764 SNP_A-1894777 106749021
765 SNP_A-1872516 106749226
766 SNP_A-1814967 106762324
767 SNP_A-1872231 106779003
768 SNP_A-1944098 106779439
769 SNP_A-2093548 106782468
770 SNP_A-1973787 106783827
771 SNP_A-1973788 106783905
772 SNP_A-2169930 106784358
773 SNP_A-1841607 106784432
774 SNP_A-1870686 106787174
775 SNP_A-2044383 106787709
776 SNP_A-2131135 106820842
777 SNP_A-4225434 106893032
778 SNP_A-2079966 106905095
779 SNP_A-1944498 106911842
780 SNP_A-2144394 106971262
781 SNP_A-2229877 107001902
782 SNP_A-4235689 107037270
783 SNP_A-1920954 107050348
784 SNP_A-2241163 107058891
785 SNP_A-1827337 107081859
786 SNP_A-4209628 107260259
787 SNP_A-4207120 107267470
788 SNP_A-1826507 107308380
789 SNP_A-2149933 107341020
790 SNP_A-2194410 107371754
791 SNP_A-1973794 107385166
792 SNP_A-1907583 107395968
793 SNP_A-1824336 107401348
794 SNP_A-1973795 107405284
795 SNP_A-2250123 107415425
796 SNP_A-2223175 107576420
797 SNP_A-1911082 107589466
798 SNP_A-1973796 107593858
799 SNP_A-1973797 107594147
800 SNP_A-1973798 107594636
801 SNP_A-2312574 107595217
802 SNP_A-4227876 107625570
803 SNP_A-4194368 107642638
804 SNP_A-2054767 107643193
805 SNP_A-2158035 107678455
806 SNP_A-4200895 107683064
807 SNP_A-2026344 107700766
808 SNP_A-2242431 107701243
809 SNP_A-2214198 107701395
810 SNP_A-1948752 107702820
811 SNP_A-2048796 107745112
812 SNP_A-1888613 107745719
813 SNP_A-1833457 107764955
814 SNP_A-1973801 107765630
815 SNP_A-2114273 107831132
816 SNP_A-4218825 107834384
817 SNP_A-2059375 107836693
818 SNP_A-1786950 107847409
819 SNP_A-4228916 107848017
820 SNP_A-2170307 107848773
821 SNP_A-2289160 107862695
822 SNP_A-4209631 107883845
823 SNP_A-2008953 107885282
824 SNP_A-2065158 107906918
825 SNP_A-1799175 107947203
826 SNP_A-4239207 107972966
827 SNP_A-2209740 107978014
828 SNP_A-1824021 108005925
829 SNP_A-4209632 108010714
830 SNP_A-4209633 108010853
831 SNP_A-1898821 108011334
832 SNP_A-2233088 108013014
833 SNP_A-1973806 108018247
834 SNP_A-2196721 108096126
835 SNP_A-4209634 108117224
836 SNP_A-2132782 108122409
837 SNP_A-2207623 108131041
838 SNP_A-1797362 108157968
839 SNP_A-2135977 108173487
840 SNP_A-2076445 108173905
841 SNP_A-2063457 108188673
842 SNP_A-2289683 108274118
843 SNP_A-1816612 108274160
844 SNP_A-1882009 108277135
845 SNP_A-1884662 108279790
846 SNP_A-1846388 108291555
847 SNP_A-2146993 108332287
848 SNP_A-4221683 108421146
849 SNP_A-2036941 108532565
850 SNP_A-2089070 108533642
851 SNP_A-2171464 108533687
852 SNP_A-1847305 108542413
853 SNP_A-2084876 108549433
854 SNP_A-1940541 108573736
855 SNP_A-2307793 108574010
856 SNP_A-1858004 108582730
857 SNP_A-2302578 108587927
858 SNP_A-2031986 108598056
859 SNP_A-1794777 108635778
860 SNP_A-2112749 108657290
861 SNP_A-1917241 108664816
862 SNP_A-1873541 108667763
863 SNP_A-2081934 108670034
864 SNP_A-4209635 108685314
865 SNP_A-2292394 108685346
866 SNP_A-2070413 108689186
867 SNP_A-1973813 108709139
868 SNP_A-1955227 108716841
869 SNP_A-2135164 108732748
870 SNP_A-2278499 108732861
871 SNP_A-1918621 108758321
872 SNP_A-2184248 108789956
873 SNP_A-2240370 108791667
874 SNP_A-4202456 108792917
875 SNP_A-2178758 108836820
876 SNP_A-1802226 108837242
877 SNP_A-1973817 108846551
878 SNP_A-2051490 108875873
879 SNP_A-2224307 108957556
880 SNP_A-1932822 108965877
881 SNP_A-1973819 108971182
882 SNP_A-4209636 108971429
883 SNP_A-2119812 108977035
884 SNP_A-2241705 109052445
885 SNP_A-1915906 109052563
886 SNP_A-2295908 109066430
887 SNP_A-1956383 109074724
888 SNP_A-2229476 109079644
889 SNP_A-1973823 109097730
890 SNP_A-2115293 109120546
891 SNP_A-2154594 109121961
892 SNP_A-2274583 109135362
893 SNP_A-2293452 109145891
894 SNP_A-2231430 109146525
895 SNP_A-4218328 109147021
896 SNP_A-2155361 109163697
897 SNP_A-1879954 109165654
898 SNP_A-2201785 109183738
899 SNP_A-2079381 109186346
900 SNP_A-1961636 109186439
901 SNP_A-1973828 109190101
902 SNP_A-1973829 109190443
903 SNP_A-2302880 109191567
904 SNP_A-2213134 109192547
905 SNP_A-1973830 109196765
906 SNP_A-1814257 109208191
907 SNP_A-2148885 109215667
908 SNP_A-2087161 109216290
909 SNP_A-4234215 109230362
910 SNP_A-2146692 109230830
911 SNP_A-2138635 109299989
912 SNP_A-2273204 109301467
913 SNP_A-2111305 109304236
914 SNP_A-1907264 109311595
915 SNP_A-2128145 109312252
916 SNP_A-1973835 109333557
917 SNP_A-4209637 109333863
918 SNP_A-2240085 109343496
919 SNP_A-1799793 109352585
920 SNP_A-4209638 109375839
921 SNP_A-1941475 109427768
922 SNP_A-2166138 109445386
923 SNP_A-2070621 109452850
924 SNP_A-2283951 109453402
925 SNP_A-1872626 109453711
926 SNP_A-2034673 109496385
927 SNP_A-2257163 109536082
928 SNP_A-1780900 109546548
929 SNP_A-1913152 109547285
930 SNP_A-4196500 109552837
931 SNP_A-2224763 109555394
932 SNP_A-2248056 109584774
933 SNP_A-1973848 109597726
934 SNP_A-4230738 109598552
935 SNP_A-2087424 109602698
936 SNP_A-2187471 109602940
937 SNP_A-1794237 109645892
938 SNP_A-1941823 109669055
939 SNP_A-2217877 109671445
940 SNP_A-2302997 109679568
941 SNP_A-4209641 109735186
942 SNP_A-2189483 109787525
943 SNP_A-2166522 109879346
944 SNP_A-2050136 109883836
945 SNP_A-4217128 109887384
946 SNP_A-2042190 109925461
947 SNP_A-1887205 109926025
948 SNP_A-2220957 109938944
949 SNP_A-2261305 109944874
950 SNP_A-1788018 109949517
951 SNP_A-4235918 109992297
952 SNP_A-4241221 110014443
953 SNP_A-4209642 110023833
954 SNP_A-2008964 110046670
955 SNP_A-1860940 110075305
956 SNP_A-2128388 110076439
957 SNP_A-2008965 110089433
958 SNP_A-4195135 110091877
959 SNP_A-4234880 110102634
960 SNP_A-1973854 110109924
961 SNP_A-2232683 110134811
962 SNP_A-4209643 110141846
963 SNP_A-2191587 110145770
964 SNP_A-2245107 110146751
965 SNP_A-4207041 110153292
966 SNP_A-1973855 110164581
967 SNP_A-1973856 110164908
968 SNP_A-2156829 110168885
969 SNP_A-1805788 110168928
970 SNP_A-4201324 110177769
971 SNP_A-2038139 110178167
972 SNP_A-2209226 110180093
973 SNP_A-1933926 110180213
974 SNP_A-2149867 110180266
975 SNP_A-2092131 110185715
976 SNP_A-1973859 110188817
977 SNP_A-4232024 110191394
978 SNP_A-1835276 110191755
979 SNP_A-1884730 110197282
980 SNP_A-2125543 110197427
981 SNP_A-1873871 110197702
982 SNP_A-1933422 110198158
983 SNP_A-1973860 110207047
984 SNP_A-2149241 110208674
985 SNP_A-1864338 110209193
986 SNP_A-4209644 110219446
987 SNP_A-2074931 110221893
988 SNP_A-2076701 110228774
989 SNP_A-2149324 110255275
990 SNP_A-2235467 110256814
991 SNP_A-1942172 110256956
992 SNP_A-2266943 110257313
993 SNP_A-1848426 110263000
994 SNP_A-1841644 110293258
995 SNP_A-2292829 110324488
996 SNP_A-2223121 110349818
997 SNP_A-1910527 110350841
998 SNP_A-2254766 110354151
999 SNP_A-1973863 110371196
1000 SNP_A-1973864 110371855
1001 SNP_A-1973865 110372102
1002 SNP_A-4202333 110386430
1003 SNP_A-2266434 110387761
1004 SNP_A-2139593 110409180
1005 SNP_A-2273682 110419388
1006 SNP_A-2024148 110423193
1007 SNP_A-2061419 110427394
1008 SNP_A-2215105 110444245
1009 SNP_A-4238713 110445556
1010 SNP_A-1927076 110470500
1011 SNP_A-4236342 110482176
1012 SNP_A-2301512 110510510
1013 SNP_A-2161653 110523543
1014 SNP_A-2068075 110568968
1015 SNP_A-2031114 110575299
1016 SNP_A-2049781 110627233
1017 SNP_A-1973868 110638889
1018 SNP_A-2290824 110657227
1019 SNP_A-2131627 110663482
1020 SNP_A-1835973 110709303
1021 SNP_A-2253330 110749402
1022 SNP_A-1815952 110751304
1023 SNP_A-4241139 110771783
1024 SNP_A-1821807 110782976
1025 SNP_A-1849057 110783010
1026 SNP_A-1788446 110785471
1027 SNP_A-1795347 110807269
1028 SNP_A-2008970 110814933
1029 SNP_A-2152064 110897348
1030 SNP_A-1821540 110899837
1031 SNP_A-4196828 110902444
1032 SNP_A-1973872 110978821
1033 SNP_A-2296014 110985904
1034 SNP_A-4233369 111020512
1035 SNP_A-4195855 111038560
1036 SNP_A-1973874 111104309
1037 SNP_A-1973875 111104508
1038 SNP_A-1890622 111135261
1039 SNP_A-1973877 111135977
1040 SNP_A-1831776 111147941
1041 SNP_A-2216581 111153011
1042 SNP_A-2059191 111186959
1043 SNP_A-2238449 111216129
1044 SNP_A-1973880 111223696
1045 SNP_A-1858110 111227328
1046 SNP_A-4209647 111228761
1047 SNP_A-1973881 111230203
1048 SNP_A-4216298 111241193
1049 SNP_A-2240918 111245116
1050 SNP_A-2077236 111328180
1051 SNP_A-2194035 111358358
1052 SNP_A-2159179 111358509
1053 SNP_A-4194749 111378588
1054 SNP_A-1892208 111389099
1055 SNP_A-4209648 111395314
1056 SNP_A-1973884 111395729
1057 SNP_A-4209649 111395770
1058 SNP_A-4206245 111400880
1059 SNP_A-1973885 111416516
1060 SNP_A-2212543 111434066
1061 SNP_A-1911085 111436240
1062 SNP_A-2021704 111436915
1063 SNP_A-2153260 111474560
1064 SNP_A-1803106 111563935
1065 SNP_A-2167982 111569954
1066 SNP_A-1973890 111585816
1067 SNP_A-2307395 111591025
1068 SNP_A-4209650 111604019
1069 SNP_A-2097565 111631719
1070 SNP_A-2043232 111635702
1071 SNP_A-1868674 111635951
1072 SNP_A-2242428 111640147
1073 SNP_A-2099541 111640366
1074 SNP_A-1837309 111669241
1075 SNP_A-2053025 111669301
1076 SNP_A-1920158 111669412
1077 SNP_A-2070801 111669604
1078 SNP_A-2225072 111669717
1079 SNP_A-1973894 111675111
1080 SNP_A-4209652 111675434
1081 SNP_A-2128758 111680708
1082 SNP_A-1973897 111690273
1083 SNP_A-2247271 111692999
1084 SNP_A-2087193 111719481
1085 SNP_A-1955786 111731975
1086 SNP_A-1909897 111746069
1087 SNP_A-4233292 111750816
1088 SNP_A-2272183 111779421
1089 SNP_A-1808462 111785226
1090 SNP_A-1973898 111785929
1091 SNP_A-2094927 111789225
1092 SNP_A-1931738 111789997
1093 SNP_A-2241191 111790202
1094 SNP_A-2258908 111790272
1095 SNP_A-1879440 111850976
1096 SNP_A-2304526 111923946
1097 SNP_A-2311600 111926310
1098 SNP_A-1973902 111955076
1099 SNP_A-4209653 111972691
1100 SNP_A-2065900 111975896
1101 SNP_A-2168414 111976236
1102 SNP_A-2142214 111989532
1103 SNP_A-1973903 112008263
1104 SNP_A-1935656 112009941
1105 SNP_A-2060321 112312521
1106 SNP_A-4193489 112440411
1107 SNP_A-2275467 112445307
1108 SNP_A-1872943 112453086
1109 SNP_A-2050571 112472593
1110 SNP_A-1973913 112483420
1111 SNP_A-2042678 112487809
1112 SNP_A-2200383 112493593
1113 SNP_A-2079000 112493700
1114 SNP_A-2115945 112517264
1115 SNP_A-2148129 112523202
1116 SNP_A-1973919 112534140
1117 SNP_A-2241708 112569881
1118 SNP_A-4230393 112570254
1119 SNP_A-2120005 112570490
1120 SNP_A-1810510 112623692
1121 SNP_A-1973923 112685490
1122 SNP_A-2099026 112720306
1123 SNP_A-1876313 112720470
1124 SNP_A-1827653 112725904
1125 SNP_A-1973924 112740095
1126 SNP_A-2215540 112807155
1127 SNP_A-1872235 112809412
1128 SNP_A-1922768 112812751
1129 SNP_A-1781345 112846428
1130 SNP_A-1888549 112881899
1131 SNP_A-2241229 112883336
1132 SNP_A-2292678 112923379
1133 SNP_A-1835075 112928236
1134 SNP_A-1973930 112929749
1135 SNP_A-1871596 112937535
1136 SNP_A-2106761 112944650
1137 SNP_A-4218654 112945260
1138 SNP_A-1939557 112949845
1139 SNP_A-4218312 112950789
1140 SNP_A-2032359 112952064
1141 SNP_A-2061737 112953907
1142 SNP_A-2312483 112960464
1143 SNP_A-2272704 112961319
1144 SNP_A-4198605 112976429
1145 SNP_A-1861264 112976558
1146 SNP_A-1802857 113045495
1147 SNP_A-4209658 113046034
1148 SNP_A-1889673 113049928
1149 SNP_A-4219681 113068688
1150 SNP_A-2233290 113094881
1151 SNP_A-1912692 113101785
1152 SNP_A-2153511 113108260
1153 SNP_A-1785894 113108377
1154 SNP_A-1973932 113118295
1155 SNP_A-1899287 113154552
1156 SNP_A-2083814 113160216
1157 SNP_A-1867146 113161407
1158 SNP_A-1973938 113169710
1159 SNP_A-4240295 113219148
1160 SNP_A-1816464 113226378
1161 SNP_A-2286408 113258331
1162 SNP_A-4209659 113276647
1163 SNP_A-2104757 113331857
1164 SNP_A-4209660 113342424
1165 SNP_A-4233525 113357716
1166 SNP_A-4209661 113404462
1167 SNP_A-4216405 113406218
1168 SNP_A-2236209 113419795
1169 SNP_A-4230786 113422075
1170 SNP_A-1973948 113422185
1171 SNP_A-4206167 113445736
1172 SNP_A-4230851 113447826
1173 SNP_A-2212806 113461350
1174 SNP_A-2056816 113461538
1175 SNP_A-1851546 113474366
1176 SNP_A-1866708 113474519
1177 SNP_A-1900387 113477057
1178 SNP_A-1973949 113525848
1179 SNP_A-1973950 113525909
1180 SNP_A-2302224 113538401
1181 SNP_A-4209662 113538483
1182 SNP_A-4209663 113538529
1183 SNP_A-2311987 113545940
1184 SNP_A-2273688 113549050
1185 SNP_A-1921446 113595439
1186 SNP_A-4237638 113596024
1187 SNP_A-1973955 113613279
1188 SNP_A-1796703 113652520
1189 SNP_A-2033211 113653130
1190 SNP_A-2069244 113662774
1191 SNP_A-4224019 113663334
1192 SNP_A-4214832 113703471
1193 SNP_A-2142200 113774568
1194 SNP_A-1880414 113817729
1195 SNP_A-4150674 113839242
1196 SNP_A-2175032 113839460
1197 SNP_A-1973961 113847817
1198 SNP_A-4217483 113920128
1199 SNP_A-2176269 113922694
1200 SNP_A-2122899 113923638
1201 SNP_A-2295131 113946481
1202 SNP_A-2169650 114001966
1203 SNP_A-2314815 114011659
1204 SNP_A-2110963 114016759
1205 SNP_A-1885369 114027057
1206 SNP_A-1890434 114027440
1207 SNP_A-1906211 114030076
1208 SNP_A-2076421 114030291
1209 SNP_A-1783357 114039083
1210 SNP_A-2029616 114057770
1211 SNP_A-1850229 114160219
1212 SNP_A-2008991 114194061
1213 SNP_A-2080184 114209101
1214 SNP_A-2099058 114237316
1215 SNP_A-4195614 114289905
1216 SNP_A-2157411 114293898
1217 SNP_A-2293406 114294118
1218 SNP_A-2145049 114312686
1219 SNP_A-1844676 114319765
1220 SNP_A-4221658 114321635
1221 SNP_A-1809010 114321683
1222 SNP_A-1920564 114330727
1223 SNP_A-1924221 114332378
1224 SNP_A-2282771 114379063
1225 SNP_A-1973977 114397446
1226 SNP_A-1838421 114403958
1227 SNP_A-4224620 114419299
1228 SNP_A-1804542 114434038
1229 SNP_A-2201153 114436320
1230 SNP_A-1973979 114441898
1231 SNP_A-4241107 114532683
1232 SNP_A-2051478 114562639
1233 SNP_A-2214680 114598749
1234 SNP_A-2106563 114600587
1235 SNP_A-2145790 114606018
1236 SNP_A-4209664 114667754
1237 SNP_A-4209665 114669204
1238 SNP_A-2066548 114681412
1239 SNP_A-1973983 114700896
1240 SNP_A-1904003 114731438
1241 SNP_A-2127189 114747684
1242 SNP_A-2107850 114748417
1243 SNP_A-1902881 114751891
1244 SNP_A-2123654 114771120
1245 SNP_A-4209666 114816923
1246 SNP_A-2266607 114944813
1247 SNP_A-4198271 114955124
1248 SNP_A-2307283 114957556
1249 SNP_A-2283759 114989424
1250 SNP_A-2262699 115011379
1251 SNP_A-2126008 115077067
1252 SNP_A-2230024 115094158
1253 SNP_A-1876338 115156715
1254 SNP_A-1912951 115200388
1255 SNP_A-1973986 115209915
1256 SNP_A-1923815 115276844
1257 SNP_A-2207944 115299936
1258 SNP_A-1916702 115362252
1259 SNP_A-4209667 115363703
1260 SNP_A-1973989 115376990
1261 SNP_A-1788112 115377084
1262 SNP_A-2196575 115404780
1263 SNP_A-1874314 115426997
1264 SNP_A-4209668 115441289
1265 SNP_A-2008995 115441662
1266 SNP_A-1973991 115441764
1267 SNP_A-1941167 115444624
1268 SNP_A-1787157 115499300
1269 SNP_A-2092532 115501672
1270 SNP_A-2083225 115511323
1271 SNP_A-1973992 115533297
1272 SNP_A-2289528 115541103
1273 SNP_A-4200676 115567414
1274 SNP_A-4231007 115569803
1275 SNP_A-2149650 115586437
1276 SNP_A-1805247 115587592
1277 SNP_A-1889577 115589221
1278 SNP_A-2306519 115592268
1279 SNP_A-2103265 115615506
1280 SNP_A-1973993 115648591
1281 SNP_A-2266788 115688377
1282 SNP_A-1911509 115697301
1283 SNP_A-2123303 115740666
1284 SNP_A-4198532 115777489
1285 SNP_A-1794670 115788392
1286 SNP_A-2028385 115817520
1287 SNP_A-2067525 115820376
1288 SNP_A-1905539 115821585
1289 SNP_A-1831639 115823163
1290 SNP_A-2119435 115823921
1291 SNP_A-2040767 115824667
1292 SNP_A-1936773 115828878
1293 SNP_A-1974001 115850883
1294 SNP_A-1974002 115851385
1295 SNP_A-1974006 115942409
1296 SNP_A-2108665 115950349
1297 SNP_A-2074225 115950619
1298 SNP_A-2156266 115958301
1299 SNP_A-2038317 115982945
1300 SNP_A-2197023 116024580
1301 SNP_A-2157473 116049399
1302 SNP_A-2090816 116081793
1303 SNP_A-1974011 116088322
1304 SNP_A-1929016 116184747
1305 SNP_A-4236200 116206248
1306 SNP_A-1974013 116302696
1307 SNP_A-4195905 116303989
1308 SNP_A-2036409 116337711
1309 SNP_A-2151900 116396198
1310 SNP_A-1974014 116412202
1311 SNP_A-4209670 116417029
1312 SNP_A-2136452 116454449
1313 SNP_A-1974015 116466946
1314 SNP_A-1868228 116469122
1315 SNP_A-2090748 116478304
1316 SNP_A-1796314 116494607
1317 SNP_A-2199426 116564819
1318 SNP_A-2284674 116580277
1319 SNP_A-2183380 116582584
1320 SNP_A-2097339 116582906
1321 SNP_A-1818424 116596467
1322 SNP_A-2180485 116620856
1323 SNP_A-1890323 116622209
1324 SNP_A-1874067 116638338
1325 SNP_A-1974018 116702456
1326 SNP_A-2176780 116728116
1327 SNP_A-4209672 116745391
1328 SNP_A-4238230 116756677
1329 SNP_A-1883656 116757019
1330 SNP_A-1944240 116779701
1331 SNP_A-2064665 116779793
1332 SNP_A-1974019 116780200
1333 SNP_A-1974024 116803124
1334 SNP_A-2194659 116808805
1335 SNP_A-4233251 116823590
1336 SNP_A-2150841 116831846
1337 SNP_A-1786798 116838654
1338 SNP_A-1974026 116838866
1339 SNP_A-1974027 116869261
1340 SNP_A-1974028 116869700
1341 SNP_A-2224553 116876983
1342 SNP_A-2057855 116886618
1343 SNP_A-2167246 116887881
1344 SNP_A-2066869 116896563
1345 SNP_A-1864479 116896878
1346 SNP_A-2148624 116905919
1347 SNP_A-2122202 116922697
1348 SNP_A-2256920 116944646
1349 SNP_A-1974030 116966735
1350 SNP_A-2190827 117014241
1351 SNP_A-2022643 117021341
1352 SNP_A-4209673 117030708
1353 SNP_A-1944236 117035129
1354 SNP_A-2196826 117040152
1355 SNP_A-2286824 117051004
1356 SNP_A-1974033 117075456
1357 SNP_A-1974034 117079479
1358 SNP_A-4206600 117093947
1359 SNP_A-2164757 117107546
1360 SNP_A-2123827 117120915
1361 SNP_A-2195330 117142999
1362 SNP_A-2009001 117154675
1363 SNP_A-2153528 117164544
1364 SNP_A-1835562 117186624
1365 SNP_A-1874044 117187386
1366 SNP_A-1896487 117189253
1367 SNP_A-4228367 117204914
1368 SNP_A-1860623 117205632
1369 SNP_A-2240263 117290277
1370 SNP_A-1947944 117301530
1371 SNP_A-1974036 117383722
1372 SNP_A-1974037 117383982
1373 SNP_A-4209675 117384063
1374 SNP_A-1974038 117384080
1375 SNP_A-1974039 117384598
1376 SNP_A-1974040 117385591
1377 SNP_A-4202183 117425808
1378 SNP_A-2276659 117435489
1379 SNP_A-2179268 117435958
1380 SNP_A-4216219 117436309
1381 SNP_A-4237728 117437164
1382 SNP_A-1899569 117445633
1383 SNP_A-1805562 117446485
1384 SNP_A-2258131 117483922
1385 SNP_A-1893351 117491043
1386 SNP_A-1974041 117509055
1387 SNP_A-2114422 117511070
1388 SNP_A-1974042 117522532
1389 SNP_A-2132589 117522974
1390 SNP_A-2150536 117524028
1391 SNP_A-4240994 117528550
1392 SNP_A-2162436 117537177
1393 SNP_A-2086866 117568368
1394 SNP_A-4231031 117579290
1395 SNP_A-2305540 117585506
1396 SNP_A-2280505 117585789
1397 SNP_A-2225711 117595500
1398 SNP_A-4222373 117603428
1399 SNP_A-1974045 117609166
1400 SNP_A-2072357 117610485
1401 SNP_A-1815244 117610621
1402 SNP_A-1807647 117610780
1403 SNP_A-2303631 117611095
1404 SNP_A-1828389 117633576
1405 SNP_A-2276770 117634546
1406 SNP_A-2070693 117649068
1407 SNP_A-2265652 117649316
1408 SNP_A-2150658 117652106
1409 SNP_A-2047893 117668204
1410 SNP_A-1974047 117672519
1411 SNP_A-1974048 117695102
1412 SNP_A-2284268 117704847
1413 SNP_A-2139545 117717473
1414 SNP_A-1974049 117717496
1415 SNP_A-2116270 117718329
1416 SNP_A-2206763 117718870
1417 SNP_A-2140794 117719054
1418 SNP_A-1940251 117729514
1419 SNP_A-4192569 117762578
1420 SNP_A-2054417 117764397
1421 SNP_A-1843680 117766163
1422 SNP_A-1816370 117766254
1423 SNP_A-4220705 117767400
1424 SNP_A-1915840 117784765
1425 SNP_A-2314634 117796227
1426 SNP_A-2034820 117838700
1427 SNP_A-2308230 117839660
1428 SNP_A-4227972 117891785
1429 SNP_A-2179001 117912388
1430 SNP_A-2168430 117928301
1431 SNP_A-2023322 117944140
1432 SNP_A-2057411 117944322
1433 SNP_A-2134892 117945579
1434 SNP_A-2289997 117957761
1435 SNP_A-4228265 117957811
1436 SNP_A-1932256 117958367
1437 SNP_A-2068151 117960959
1438 SNP_A-1974058 117965697
1439 SNP_A-1974059 117965919
1440 SNP_A-2307860 117978012
1441 SNP_A-2127165 117987556
1442 SNP_A-2064852 118066686
1443 SNP_A-2115911 118096879
1444 SNP_A-1845072 118102817
1445 SNP_A-4240368 118112328
1446 SNP_A-2081496 118113033
1447 SNP_A-2083307 118119626
1448 SNP_A-2048717 118153080
1449 SNP_A-2147381 118156494
1450 SNP_A-1955923 118156604
1451 SNP_A-1940335 118178243
1452 SNP_A-1974064 118207770
1453 SNP_A-2094235 118211238
1454 SNP_A-2138145 118211963
1455 SNP_A-1875167 118229447
1456 SNP_A-2282062 118262712
1457 SNP_A-4221441 118284682
1458 SNP_A-4216901 118286549
1459 SNP_A-1858972 118286706
1460 SNP_A-4198889 118286748
1461 SNP_A-4227018 118293883
1462 SNP_A-2137687 118294160
1463 SNP_A-2042770 118306173
1464 SNP_A-4198274 118350853
1465 SNP_A-1840841 118353538
1466 SNP_A-2050616 118363374
1467 SNP_A-1974069 118369346
1468 SNP_A-4229041 118372899
1469 SNP_A-2064689 118373222
1470 SNP_A-2094870 118391522
1471 SNP_A-1920349 118397996
1472 SNP_A-4209678 118401092
1473 SNP_A-1974070 118443575
1474 SNP_A-4225624 118445018
1475 SNP_A-1830153 118446688
1476 SNP_A-1915142 118455969
1477 SNP_A-4209679 118459636
1478 SNP_A-2102718 118474291
1479 SNP_A-2258613 118474815
1480 SNP_A-2267573 118481894
1481 SNP_A-1900240 118482301
1482 SNP_A-1974072 118487491
1483 SNP_A-2049596 118506247
1484 SNP_A-1974074 118536303
1485 SNP_A-1958690 118549336
1486 SNP_A-2154108 118549634
1487 SNP_A-4233264 118571016
1488 SNP_A-4196476 118571794
1489 SNP_A-1882347 118572562
1490 SNP_A-1872830 118573460
1491 SNP_A-2030007 118586537
1492 SNP_A-1865995 118631263
1493 SNP_A-2240978 118640504
1494 SNP_A-2163292 118660599
1495 SNP_A-2145353 118661434
1496 SNP_A-1974078 118677145
1497 SNP_A-4203415 118677332
1498 SNP_A-2114911 118683034
1499 SNP_A-1974081 118715077
1500 SNP_A-1974083 118723585
1501 SNP_A-1821423 118741627
1502 SNP_A-2148556 118741783
1503 SNP_A-2021642 118763411
1504 SNP_A-1901971 118784125
1505 SNP_A-1974086 118788316
1506 SNP_A-1882247 118789160
1507 SNP_A-1959096 118794657
1508 SNP_A-1833438 118794879
1509 SNP_A-1912740 118802386
1510 SNP_A-1974087 118805485
1511 SNP_A-2114258 118818010
1512 SNP_A-1924055 118829361
1513 SNP_A-2200084 118888107
1514 SNP_A-2057572 118889150
1515 SNP_A-1868538 118889977
1516 SNP_A-4214834 118896689
1517 SNP_A-2278969 118909927
1518 SNP_A-2041998 118961904
1519 SNP_A-1893858 118970261
1520 SNP_A-1961095 119000317
1521 SNP_A-1840944 119005641
1522 SNP_A-2032471 119013980
1523 SNP_A-1897230 119020129
1524 SNP_A-2300179 119021945
1525 SNP_A-4194179 119025921
1526 SNP_A-2307940 119033121
1527 SNP_A-2221124 119034801
1528 SNP_A-1797876 119064918
1529 SNP_A-2031312 119075354
1530 SNP_A-1906328 119080849
1531 SNP_A-2239883 119085171
1532 SNP_A-2285500 119085190
1533 SNP_A-1881355 119089717
1534 SNP_A-2167513 119106645
1535 SNP_A-2196913 119106700
1536 SNP_A-1974091 119112776
1537 SNP_A-4196944 119120911
1538 SNP_A-1974095 119143699
1539 SNP_A-1974096 119160491
1540 SNP_A-4209681 119169248
1541 SNP_A-1974099 119188486
1542 SNP_A-2305974 119192786
1543 SNP_A-2142082 119215371
1544 SNP_A-2250184 119232698
1545 SNP_A-2033065 119238218
1546 SNP_A-2311018 119252185
1547 SNP_A-2156859 119258710
1548 SNP_A-1974105 119288735
1549 SNP_A-2064136 119310547
1550 SNP_A-4222548 119311190
1551 SNP_A-4198712 119311368
1552 SNP_A-4234373 119354574
1553 SNP_A-2049738 119355292
1554 SNP_A-4238468 119403709
1555 SNP_A-2256735 119419902
1556 SNP_A-2024533 119423534
1557 SNP_A-1958127 119486167
1558 SNP_A-2262732 119490071
1559 SNP_A-2069209 119504165
1560 SNP_A-1913043 119540027
1561 SNP_A-2044272 119540496
1562 SNP_A-2042786 119580587
1563 SNP_A-1974109 119605506
1564 SNP_A-1839750 119641757
1565 SNP_A-1974113 119647449
1566 SNP_A-4209682 119648071
1567 SNP_A-4209683 119648124
1568 SNP_A-4209684 119648745
1569 SNP_A-2168128 119656825
1570 SNP_A-1974117 119670780
1571 SNP_A-2190319 119674809
1572 SNP_A-1796167 119674993
1573 SNP_A-1924953 119682587
1574 SNP_A-1921385 119711211
1575 SNP_A-2159999 119711256
1576 SNP_A-2206868 119715356
1577 SNP_A-2021829 119731806
1578 SNP_A-1952778 119732163
1579 SNP_A-2070249 119733065
1580 SNP_A-1875703 119736354
1581 SNP_A-2165301 119744097
1582 SNP_A-4194037 119744272
1583 SNP_A-2209889 119756090
1584 SNP_A-4229156 119804753
1585 SNP_A-2292871 119808173
1586 SNP_A-1816293 119822022
1587 SNP_A-1855556 119885252
1588 SNP_A-4216633 119908152
1589 SNP_A-1974124 119946519
1590 SNP_A-1974125 119946806
1591 SNP_A-1905231 120007342
1592 SNP_A-2009023 120022697
1593 SNP_A-1974129 120022936
1594 SNP_A-1974134 120039183
1595 SNP_A-1924212 120044441
1596 SNP_A-1924080 120062845
1597 SNP_A-2182365 120081244
1598 SNP_A-1834884 120100860
1599 SNP_A-2252475 120122858
1600 SNP_A-1845471 120123423
1601 SNP_A-1806936 120124796
1602 SNP_A-2219923 120124865
1603 SNP_A-1836032 120138920
1604 SNP_A-1905429 120150095
1605 SNP_A-1915121 120183473
1606 SNP_A-1942231 120202706
1607 SNP_A-2181459 120215800
1608 SNP_A-4218624 120216961
1609 SNP_A-1796981 120217849
1610 SNP_A-2145379 120372438
1611 SNP_A-2025963 120373671
1612 SNP_A-2166449 120380333
1613 SNP_A-2125077 120384029
1614 SNP_A-2298137 120387293
1615 SNP_A-1974143 120421311
1616 SNP_A-1974144 120424131
1617 SNP_A-1974145 120424432
1618 SNP_A-2290942 120429958
1619 SNP_A-4234144 120430861
1620 SNP_A-2067011 120430946
1621 SNP_A-2285191 120430978
1622 SNP_A-1961133 120463954
1623 SNP_A-2307739 120515050
1624 SNP_A-1889092 120517200
1625 SNP_A-1915385 120534679
1626 SNP_A-2115758 120585148
1627 SNP_A-2067980 120592696
1628 SNP_A-4220463 120605623
1629 SNP_A-1820067 120606504
1630 SNP_A-1843524 120606689
1631 SNP_A-2125026 120621365
1632 SNP_A-4207356 120652668
1633 SNP_A-1863726 120681563
1634 SNP_A-1887142 120702624
1635 SNP_A-1804004 120707772
1636 SNP_A-1859144 120748046
1637 SNP_A-4193171 120748309
1638 SNP_A-1785109 120748517
1639 SNP_A-4209686 120791950
1640 SNP_A-2259506 120817967
1641 SNP_A-1893388 120857892
1642 SNP_A-1797600 120867830
1643 SNP_A-2146539 120895490
1644 SNP_A-2162801 120895788
1645 SNP_A-1908180 120952129
1646 SNP_A-4209687 120985735
1647 SNP_A-2313243 121012295
1648 SNP_A-1795922 121012379
1649 SNP_A-2226759 121043296
1650 SNP_A-2296872 121098065
1651 SNP_A-2272799 121128666
1652 SNP_A-1899851 121163432
1653 SNP_A-2220172 121250936
1654 SNP_A-1961119 121259570
1655 SNP_A-2103008 121299676
1656 SNP_A-4194025 121308058
1657 SNP_A-1868054 121311933
1658 SNP_A-2214048 121315311
1659 SNP_A-2042378 121322559
1660 SNP_A-2009027 121323099
1661 SNP_A-1790643 121350617
1662 SNP_A-2148331 121390818
1663 SNP_A-2105941 121398127
1664 SNP_A-2172348 121464488
1665 SNP_A-4216409 121503245
1666 SNP_A-2258645 121559439
1667 SNP_A-2263514 121589229
1668 SNP_A-1867989 121589510
1669 SNP_A-4230075 121610030
1670 SNP_A-1974167 121610461
1671 SNP_A-1974168 121611630
1672 SNP_A-1947415 121639724
1673 SNP_A-2243026 121647787
1674 SNP_A-2219034 121647925
1675 SNP_A-2291358 121648084
1676 SNP_A-2243245 121657451
1677 SNP_A-4228821 121658607
1678 SNP_A-1923781 121668702
1679 SNP_A-1941752 121689105
1680 SNP_A-1974171 121703465
1681 SNP_A-2074446 121716909
1682 SNP_A-1974172 121719019
1683 SNP_A-2281553 121729258
1684 SNP_A-1937886 121754717
1685 SNP_A-2254437 121773707
1686 SNP_A-4209690 121846463
1687 SNP_A-1873193 121875161
1688 SNP_A-2308923 121879665
1689 SNP_A-1795554 121883105
1690 SNP_A-1918518 121885078
1691 SNP_A-1846405 121892710
1692 SNP_A-2296897 121965927
1693 SNP_A-1974180 121980525
1694 SNP_A-1951369 122013080
1695 SNP_A-1810848 122036646
1696 SNP_A-2081448 122038342
1697 SNP_A-4206955 122038503
1698 SNP_A-4209691 122054294
1699 SNP_A-4230183 122075028
1700 SNP_A-4195421 122119943
1701 SNP_A-2267267 122127643
1702 SNP_A-2172687 122157217
1703 SNP_A-2158619 122346648
1704 SNP_A-2280075 122406894
1705 SNP_A-2079881 122521495
1706 SNP_A-1815568 122522839
1707 SNP_A-2058553 122567157
1708 SNP_A-2090989 122613827
1709 SNP_A-1849281 122614066
1710 SNP_A-1923638 122614958
1711 SNP_A-1909572 122615507
1712 SNP_A-4216430 122626569
1713 SNP_A-4194547 122679758
1714 SNP_A-1918793 122796225
1715 SNP_A-2310473 122806050
1716 SNP_A-2207879 122806155
1717 SNP_A-4209693 122807333
1718 SNP_A-2026907 122818151
1719 SNP_A-4223535 122830617
1720 SNP_A-4234846 122846926
1721 SNP_A-2212977 122864695
1722 SNP_A-2260830 122960324
1723 SNP_A-2181290 122969000
1724 SNP_A-2009036 122996851
1725 SNP_A-2109222 123025588
1726 SNP_A-2077993 123025810
1727 SNP_A-2214193 123038909
1728 SNP_A-2263066 123044190
1729 SNP_A-2102607 123067836
1730 SNP_A-1974193 123076459
1731 SNP_A-2170165 123090599
1732 SNP_A-1903289 123119868
1733 SNP_A-1875094 123153095
1734 SNP_A-2206503 123188590
1735 SNP_A-2216832 123188711
1736 SNP_A-1938338 123212739
1737 SNP_A-4207297 123240479
1738 SNP_A-1928403 123275877
1739 SNP_A-4240630 123337347
1740 SNP_A-2155874 123388347
1741 SNP_A-1805443 123390184
1742 SNP_A-2046180 123436767
1743 SNP_A-4224440 123471045
1744 SNP_A-1793099 123476122
1745 SNP_A-2066681 123476290
1746 SNP_A-2229056 123484868
1747 SNP_A-2064670 123493844
1748 SNP_A-2239843 123494355
1749 SNP_A-4209694 123494416
1750 SNP_A-2260789 123497256
1751 SNP_A-4224830 123504897
1752 SNP_A-2033911 123505107
1753 SNP_A-2112995 123509184
1754 SNP_A-2218280 123522752
1755 SNP_A-1930044 123538185
1756 SNP_A-2084623 123538670
1757 SNP_A-4216593 123539122
1758 SNP_A-2141783 123539553
1759 SNP_A-2009045 123593611
1760 SNP_A-2081222 123663640
1761 SNP_A-4205455 123698980
1762 SNP_A-2071894 123705872
1763 SNP_A-4200103 123731400
1764 SNP_A-2102062 123734894
1765 SNP_A-1974203 123738398
1766 SNP_A-1879731 123829598
1767 SNP_A-1974210 123881168
1768 SNP_A-1821743 123889549
1769 SNP_A-2037583 123943160
1770 SNP_A-2202618 123954676
1771 SNP_A-2263937 123957230
1772 SNP_A-1858922 123962189
1773 SNP_A-2141410 123962377
1774 SNP_A-1974213 123978137
1775 SNP_A-1853619 124004266
1776 SNP_A-1957249 124013259
1777 SNP_A-2156110 124057141
1778 SNP_A-4197955 124068474
1779 SNP_A-4234518 124083673
1780 SNP_A-1864975 124088234
1781 SNP_A-1974217 124125856
1782 SNP_A-2054057 124266643
1783 SNP_A-2081232 124275376
1784 SNP_A-4240599 124304984
1785 SNP_A-1886460 124305015
1786 SNP_A-2196284 124305375
1787 SNP_A-2238328 124305747
1788 SNP_A-1926549 124306493
1789 SNP_A-2096770 124321689
1790 SNP_A-1839147 124321780
1791 SNP_A-4233796 124323421
1792 SNP_A-1947157 124340539
1793 SNP_A-2202737 124341361
1794 SNP_A-1821803 124405352
1795 SNP_A-2205746 124405498
1796 SNP_A-2044204 124409246
1797 SNP_A-2310753 124411767
1798 SNP_A-1879232 124412004
1799 SNP_A-2172120 124418113
1800 SNP_A-1891738 124419559
1801 SNP_A-1974223 124442307
1802 SNP_A-2155499 124446769
1803 SNP_A-4209696 124447590
1804 SNP_A-2153350 124456196
1805 SNP_A-2209207 124511563
1806 SNP_A-1791660 124561849
1807 SNP_A-1942565 124582913
1808 SNP_A-1909734 124582994
1809 SNP_A-4201400 124583834
1810 SNP_A-1931783 124588411
1811 SNP_A-1870599 124588819
1812 SNP_A-2152647 124588977
1813 SNP_A-2263519 124611103
1814 SNP_A-1809138 124695253
1815 SNP_A-2249606 124698137
1816 SNP_A-2065948 124739795
1817 SNP_A-2272803 124754374
1818 SNP_A-2280263 124765999
1819 SNP_A-2157529 124768546
1820 SNP_A-1827198 124774156
1821 SNP_A-2106153 124774309
1822 SNP_A-2039435 124779467
1823 SNP_A-1819468 124798626
1824 SNP_A-1902251 124830480
1825 SNP_A-2253543 124994673
1826 SNP_A-2065277 125036320
1827 SNP_A-2291461 125046146
1828 SNP_A-1924453 125047753
1829 SNP_A-1781871 125048862
1830 SNP_A-1949077 125049031
1831 SNP_A-1937397 125066569
1832 SNP_A-1936391 125137323
1833 SNP_A-2043617 125164751
1834 SNP_A-1849694 125197672
1835 SNP_A-1898317 125203957
1836 SNP_A-4206340 125217380
1837 SNP_A-1974234 125256768
1838 SNP_A-1974236 125289702
1839 SNP_A-1974237 125349784
1840 SNP_A-2306656 125380048
1841 SNP_A-4194520 125413232
1842 SNP_A-2055367 125432219
1843 SNP_A-2126558 125437366
1844 SNP_A-2265036 125442275
1845 SNP_A-2169254 125467706
1846 SNP_A-2152578 125503942
1847 SNP_A-1811693 125505432
1848 SNP_A-2040610 125544276
1849 SNP_A-2191051 125556101
1850 SNP_A-2105722 125559299
1851 SNP_A-1869383 125563870
1852 SNP_A-2209040 125584829
1853 SNP_A-1943546 125584866
1854 SNP_A-2273702 125585007
1855 SNP_A-2133855 125586787
1856 SNP_A-1872057 125593250
1857 SNP_A-1819851 125598821
1858 SNP_A-2224377 125599821
1859 SNP_A-1820529 125637542
1860 SNP_A-2289457 125649655
1861 SNP_A-1974246 125662346
1862 SNP_A-1815349 125664826
1863 SNP_A-2208174 125676839
1864 SNP_A-2168882 125707624
1865 SNP_A-2139969 125707683
1866 SNP_A-2247371 125707781
1867 SNP_A-2136710 125719519
1868 SNP_A-1884870 125754861
1869 SNP_A-1827670 125766591
1870 SNP_A-2259444 125766745
1871 SNP_A-1925136 125767015
1872 SNP_A-2062971 125782658
1873 SNP_A-2125569 125783077
1874 SNP_A-2269191 125783115
1875 SNP_A-2189648 125783159
1876 SNP_A-2274242 125791324
1877 SNP_A-2232061 125792028
1878 SNP_A-2207801 125806016
1879 SNP_A-2025229 125806036
1880 SNP_A-2244198 125809491
1881 SNP_A-1974256 125811323
1882 SNP_A-2077951 125813434
1883 SNP_A-1824660 125814174
1884 SNP_A-2273328 125814261
1885 SNP_A-2313270 125814290
1886 SNP_A-1974252 125827856
1887 SNP_A-1789520 125834006
1888 SNP_A-1806256 125834114
1889 SNP_A-2086333 125835263
1890 SNP_A-1887378 125849037
1891 SNP_A-4225362 125849163
1892 SNP_A-1929905 125854793
1893 SNP_A-2240810 125859739
1894 SNP_A-4202949 125861076
1895 SNP_A-2009060 125865366
1896 SNP_A-1877528 125876586
1897 SNP_A-2173349 125884382
1898 SNP_A-2211974 125885055
1899 SNP_A-2079963 125887089
1900 SNP_A-1874095 125887386
1901 SNP_A-2037500 125928454
1902 SNP_A-1918612 125928594
1903 SNP_A-2085103 125936073
1904 SNP_A-1797297 125941506
1905 SNP_A-2275271 125945400
1906 SNP_A-2173304 125945498
1907 SNP_A-2154264 125969790
1908 SNP_A-2193145 125970133
1909 SNP_A-2194051 125992901
1910 SNP_A-2122779 126043580
1911 SNP_A-2050201 126055689
1912 SNP_A-1905648 126074675
1913 SNP_A-2186655 126074829
1914 SNP_A-4196815 126075390
1915 SNP_A-2193019 126101558
1916 SNP_A-2050834 126131395
1917 SNP_A-2314628 126184698
1918 SNP_A-2290946 126226160
1919 SNP_A-2244809 126239080
1920 SNP_A-4226519 126247104
1921 SNP_A-2278188 126267967
1922 SNP_A-2126701 126270851
1923 SNP_A-4222358 126284593
1924 SNP_A-4216822 126284921
1925 SNP_A-2110878 126288010
1926 SNP_A-2170900 126296212
1927 SNP_A-2193530 126298151
1928 SNP_A-2278301 126298204
1929 SNP_A-1853279 126298586
1930 SNP_A-2215775 126323191
1931 SNP_A-1831288 126323703
1932 SNP_A-2207050 126337326
1933 SNP_A-1817940 126351499
1934 SNP_A-1829566 126351581
1935 SNP_A-2193836 126354375
1936 SNP_A-1892279 126354748
1937 SNP_A-2240974 126357868
1938 SNP_A-2295092 126370208
1939 SNP_A-2279636 126388201
1940 SNP_A-1897310 126410481
1941 SNP_A-2167222 126411112
1942 SNP_A-4237037 126415715
1943 SNP_A-2247828 126448618
1944 SNP_A-2199534 126464625
1945 SNP_A-2125349 126464719
1946 SNP_A-1974272 126473235
1947 SNP_A-1974273 126473578
1948 SNP_A-1836779 126489210
1949 SNP_A-2201525 126492754
1950 SNP_A-2102171 126510004
1951 SNP_A-2031617 126511050
1952 SNP_A-4237699 126519043
1953 SNP_A-4219779 126519059
1954 SNP_A-4229068 126548916
1955 SNP_A-2119566 126553435
1956 SNP_A-1820879 126554874
1957 SNP_A-1898628 126631166
1958 SNP_A-2116805 126637078
1959 SNP_A-4239877 126659411
1960 SNP_A-4199615 126779879
1961 SNP_A-1959252 126792264
1962 SNP_A-4218348 126793952
1963 SNP_A-4226803 126821570
1964 SNP_A-1974277 126826124
1965 SNP_A-4214840 126835465
1966 SNP_A-2137075 126869966
1967 SNP_A-2247231 126877096
1968 SNP_A-2138946 126918122
1969 SNP_A-1813075 127132735
1970 SNP_A-4193913 127163190
1971 SNP_A-2219532 127168012
1972 SNP_A-2079368 127172511
1973 SNP_A-1811448 127203704
1974 SNP_A-1854852 127220311
1975 SNP_A-2212030 127228564
1976 SNP_A-2156184 127234322
1977 SNP_A-1940347 127234543
1978 SNP_A-2128182 127249476
1979 SNP_A-2164182 127249732
1980 SNP_A-2155961 127266380
1981 SNP_A-2184925 127266824
1982 SNP_A-2107080 127269816
1983 SNP_A-2111389 127331928
1984 SNP_A-1799846 127350757
1985 SNP_A-2123037 127368251
1986 SNP_A-2305370 127390579
1987 SNP_A-4216537 127403053
1988 SNP_A-1785247 127411517
1989 SNP_A-1893603 127466118
1990 SNP_A-2293308 127479888
1991 SNP_A-1926793 127482255
1992 SNP_A-2264459 127498357
1993 SNP_A-1798793 127530249
1994 SNP_A-4238266 127541452
1995 SNP_A-4220709 127561580
1996 SNP_A-1913308 127564814
1997 SNP_A-2009077 127565243
1998 SNP_A-2278048 127594022
1999 SNP_A-4206157 127594989
2000 SNP_A-4241218 127665610
2001 SNP_A-2275778 127698840
2002 SNP_A-1974286 127698906
2003 SNP_A-1974287 127698963
2004 SNP_A-2261367 127699256
2005 SNP_A-2037176 127704774
2006 SNP_A-1812436 127748547
2007 SNP_A-1804476 127756159
2008 SNP_A-1944154 127756327
2009 SNP_A-1788079 127771099
2010 SNP_A-1865037 127772052
2011 SNP_A-2165705 127802889
2012 SNP_A-1837670 127804236
2013 SNP_A-2295611 127811967
2014 SNP_A-2280739 127878728
2015 SNP_A-2277488 127922704
2016 SNP_A-4240687 127933919
2017 SNP_A-1892187 127956000
2018 SNP_A-2290852 128091186
2019 SNP_A-2295659 128107068
2020 SNP_A-2293415 128135743
2021 SNP_A-2233819 128143889
2022 SNP_A-1842045 128267154
2023 SNP_A-4219933 128273140
2024 SNP_A-4209700 128282102
2025 SNP_A-4193276 128282770
2026 SNP_A-2226479 128298035
2027 SNP_A-2213207 128300273
2028 SNP_A-1806180 128310242
2029 SNP_A-2165841 128350079
2030 SNP_A-2219430 128350706
2031 SNP_A-2055757 128383182
2032 SNP_A-1878474 128409237
2033 SNP_A-2288510 128413863
2034 SNP_A-4209701 128439580
2035 SNP_A-2075050 128448984
2036 SNP_A-4209702 128478848
2037 SNP_A-1845723 128506939
2038 SNP_A-1803998 128514881
2039 SNP_A-4218635 128541501
2040 SNP_A-2070585 128553615
2041 SNP_A-2114052 128561030
2042 SNP_A-2178520 128586530
2043 SNP_A-2236311 128587152
2044 SNP_A-1817042 128598959
2045 SNP_A-1815022 128647506
2046 SNP_A-2039963 128654328
2047 SNP_A-2288382 128654484
2048 SNP_A-1940553 128683395
2049 SNP_A-1818977 128740840
2050 SNP_A-1806452 128898832
2051 SNP_A-1838633 128901915
2052 SNP_A-1933522 128912668
2053 SNP_A-2227988 128922832
2054 SNP_A-4220282 128978766
2055 SNP_A-4206713 128978778
2056 SNP_A-1899096 129004070
2057 SNP_A-1893339 129004822
2058 SNP_A-1974297 129031169
2059 SNP_A-2098083 129073582
2060 SNP_A-2286008 129121762
2061 SNP_A-4227190 129156025
2062 SNP_A-1919969 129161187
2063 SNP_A-4218765 129197301
2064 SNP_A-2290250 129197886
2065 SNP_A-2073478 129248748
2066 SNP_A-2045742 129256317
2067 SNP_A-4200381 129263163
2068 SNP_A-1935188 129266952
2069 SNP_A-2035715 129282359
2070 SNP_A-1822754 129357602
2071 SNP_A-2048075 129358064
2072 SNP_A-1974301 129372094
2073 SNP_A-2189141 129377916
2074 SNP_A-1872405 129397363
2075 SNP_A-4229763 129397543
2076 SNP_A-1874024 129417019
2077 SNP_A-2063411 129422916
2078 SNP_A-2153497 129423043
2079 SNP_A-1960655 129423224
2080 SNP_A-2080037 129430750
2081 SNP_A-2111874 129460355
2082 SNP_A-1805964 129460556
2083 SNP_A-1787882 129469163
2084 SNP_A-2009095 129476313
2085 SNP_A-2046784 129497926
2086 SNP_A-2151063 129501137
2087 SNP_A-1974302 129515230
2088 SNP_A-4203475 129539587
2089 SNP_A-1842665 129550131
2090 SNP_A-4226777 129588973
2091 SNP_A-2120952 129652552
2092 SNP_A-2243030 129660216
2093 SNP_A-2229022 129672262
2094 SNP_A-1893464 129673631
2095 SNP_A-2307773 129723644
2096 SNP_A-1838246 129727352
2097 SNP_A-2236323 129734368
2098 SNP_A-1794534 129849416
2099 SNP_A-1916615 129903856
2100 SNP_A-1974308 129993201
2101 SNP_A-2267600 130063691
2102 SNP_A-2188863 130074825
2103 SNP_A-1808784 130085840
2104 SNP_A-2102972 130099049
2105 SNP_A-1877964 130143676
2106 SNP_A-1832207 130159788
2107 SNP_A-1912600 130442003
2108 SNP_A-2189344 130470589
2109 SNP_A-4233536 130549966
2110 SNP_A-4232382 130625767
2111 SNP_A-2213819 130663279
2112 SNP_A-2141768 130722369
2113 SNP_A-2112397 130749747
2114 SNP_A-1957146 130792145
2115 SNP_A-1911909 130822305
2116 SNP_A-2196157 130822332
2117 SNP_A-2133808 131059816
2118 SNP_A-4201703 131065574
2119 SNP_A-1854255 131156082
2120 SNP_A-2108090 131157270
2121 SNP_A-2028781 131415936
2122 SNP_A-1902336 131416008
2123 SNP_A-2213188 131416338
2124 SNP_A-1937076 131417587
2125 SNP_A-1974316 131422311
2126 SNP_A-1974317 131422419
2127 SNP_A-4232783 131429608
2128 SNP_A-2055235 131442289
2129 SNP_A-1960397 131469528
2130 SNP_A-1911749 131469597
2131 SNP_A-1974318 131484382
2132 SNP_A-2104044 131489384
2133 SNP_A-2242272 131524199
2134 SNP_A-4206309 131544550
2135 SNP_A-2264657 131549247
2136 SNP_A-1920087 131562138
2137 SNP_A-4228035 131563329
2138 SNP_A-1854868 131579571
2139 SNP_A-1853425 131583039
2140 SNP_A-1866876 131584138
2141 SNP_A-2026298 131584687
2142 SNP_A-1838087 131589599
2143 SNP_A-2037777 131593240
2144 SNP_A-1806074 131597598
2145 SNP_A-1974319 131598042
2146 SNP_A-1847601 131604815
2147 SNP_A-2059151 131606960
2148 SNP_A-1864810 131607806
2149 SNP_A-2111649 131617403
2150 SNP_A-2036081 131618265
2151 SNP_A-2171272 131653827
2152 SNP_A-2045099 131702769
2153 SNP_A-2273553 131707046
2154 SNP_A-1974323 131708045
2155 SNP_A-4209705 131738556
2156 SNP_A-2123468 131755959
2157 SNP_A-4209706 131759911
2158 SNP_A-1974324 131778491
2159 SNP_A-2217862 131829269
2160 SNP_A-4226504 131829685
2161 SNP_A-1793016 131837514
2162 SNP_A-1974326 131843594
2163 SNP_A-2027722 131845506
2164 SNP_A-1974328 131885238
2165 SNP_A-1908510 131900616
2166 SNP_A-1876607 131926189
2167 SNP_A-4209707 131945676
2168 SNP_A-2147711 131973921
2169 SNP_A-2296703 132031174
2170 SNP_A-1974331 132052247
2171 SNP_A-2193654 132073652
2172 SNP_A-1940146 132100157
2173 SNP_A-2009119 132106761
2174 SNP_A-2290430 132169607
2175 SNP_A-2270734 132232177
2176 SNP_A-4218382 132278543
2177 SNP_A-2161471 132311480
2178 SNP_A-1953871 132350485
2179 SNP_A-2103584 132376534
2180 SNP_A-1974340 132406524
2181 SNP_A-1904939 132599883
2182 SNP_A-2030317 132694656
2183 SNP_A-4199936 132705653
2184 SNP_A-1874338 132749292
2185 SNP_A-1835445 132772981
2186 SNP_A-2138231 132854562
2187 SNP_A-1860765 132856980
2188 SNP_A-1818273 132865495
2189 SNP_A-4222068 132872814
2190 SNP_A-2294909 132885425
2191 SNP_A-2118628 132886287
2192 SNP_A-2253170 132907690
2193 SNP_A-4209708 132912720
2194 SNP_A-2232385 132913684
2195 SNP_A-4225069 132915767
2196 SNP_A-2141213 132916016
2197 SNP_A-4229775 132918068
2198 SNP_A-1932756 132921136
2199 SNP_A-2121538 132933380
2200 SNP_A-2119700 132933577
2201 SNP_A-1974346 132964130
2202 SNP_A-2055100 132976122
2203 SNP_A-2158778 132976420
2204 SNP_A-1908664 132987956
2205 SNP_A-4240250 133019855
2206 SNP_A-1911856 133047431
2207 SNP_A-4234146 133061251
2208 SNP_A-1838893 133078499
2209 SNP_A-2301172 133078781
2210 SNP_A-2119479 133078999
2211 SNP_A-2157721 133079038
2212 SNP_A-1831840 133079210
2213 SNP_A-1794647 133094986
2214 SNP_A-4197015 133103752
2215 SNP_A-2123231 133103778
2216 SNP_A-2072484 133111801
2217 SNP_A-1974352 133134832
2218 SNP_A-1884452 133135849
2219 SNP_A-2153684 133139165
2220 SNP_A-2296143 133142633
2221 SNP_A-1974353 133145979
2222 SNP_A-1974355 133163558
2223 SNP_A-1838054 133189307
2224 SNP_A-1937506 133206721
2225 SNP_A-1974358 133209412
2226 SNP_A-2124560 133215110
2227 SNP_A-2041411 133218098
2228 SNP_A-2262149 133223345
2229 SNP_A-2036598 133231863
2230 SNP_A-2123613 133237411
2231 SNP_A-1846463 133238383
2232 SNP_A-4209709 133261444
2233 SNP_A-2133676 133265423
2234 SNP_A-2230687 133270929
2235 SNP_A-2068685 133273696
2236 SNP_A-1896753 133275101
2237 SNP_A-2193393 133286542
2238 SNP_A-2257124 133286574
2239 SNP_A-2299219 133296590
2240 SNP_A-1797003 133325950
2241 SNP_A-2191700 133328583
2242 SNP_A-4207506 133328673
2243 SNP_A-2142733 133328741
2244 SNP_A-1917522 133334260
2245 SNP_A-4209710 133362278
2246 SNP_A-1974370 133362486
2247 SNP_A-1956175 133363912
2248 SNP_A-2155191 133367484
2249 SNP_A-1974371 133379593
2250 SNP_A-1850124 133382469
2251 SNP_A-2073429 133382502
2252 SNP_A-2062281 133382774
2253 SNP_A-2266242 133384911
2254 SNP_A-2231048 133402173
2255 SNP_A-2153597 133420772
2256 SNP_A-1929271 133421398
2257 SNP_A-1906715 133421585
2258 SNP_A-2069691 133427327
2259 SNP_A-2297047 133434255
2260 SNP_A-4231149 133448888
2261 SNP_A-1905810 133466422
2262 SNP_A-2128524 133466930
2263 SNP_A-1974377 133467904
2264 SNP_A-1974378 133468834
2265 SNP_A-1974381 133550282
2266 SNP_A-4205127 133557540
2267 SNP_A-2225575 133558107
2268 SNP_A-1863053 133581471
2269 SNP_A-2054773 133582205
2270 SNP_A-1833343 133582335
2271 SNP_A-2059726 133615389
2272 SNP_A-4209711 133643347
2273 SNP_A-1892793 133646212
2274 SNP_A-2078962 133715013
2275 SNP_A-4237496 133723156
2276 SNP_A-1877603 133736780
2277 SNP_A-2113086 133897144
2278 SNP_A-4209712 133926351
2279 SNP_A-1813965 133960695
2280 SNP_A-1852702 133960923
2281 SNP_A-1838086 133971444
2282 SNP_A-2153875 133974329
2283 SNP_A-2138580 133982684
2284 SNP_A-1974392 133992522
2285 SNP_A-2186056 134002514
2286 SNP_A-1974394 134015699
2287 SNP_A-1974395 134015781
2288 SNP_A-1878150 134021142
2289 SNP_A-2060855 134026464
2290 SNP_A-2220395 134026737
2291 SNP_A-2257996 134026896
2292 SNP_A-1974396 134044307
2293 SNP_A-2198649 134057434
2294 SNP_A-1803949 134079612
2295 SNP_A-4209713 134088718
2296 SNP_A-1974400 134097064
2297 SNP_A-1974402 134105347
2298 SNP_A-1974404 134107012
2299 SNP_A-1974405 134107044
2300 SNP_A-1923851 134129057
2301 SNP_A-1895111 134134543
2302 SNP_A-2064101 134134566
2303 SNP_A-1881810 134146938
2304 SNP_A-4226515 134147050
2305 SNP_A-1877855 134166556
2306 SNP_A-1861631 134167062
2307 SNP_A-2009131 134167561
2308 SNP_A-4216756 134167861
2309 SNP_A-2211506 134177091
2310 SNP_A-2247740 134188001
2311 SNP_A-2102991 134219072
2312 SNP_A-4234193 134222815
2313 SNP_A-4209716 134225534
2314 SNP_A-1884584 134234389
2315 SNP_A-1842371 134238872
2316 SNP_A-4230914 134243117
2317 SNP_A-2260372 134245860
2318 SNP_A-4214843 134248314
2319 SNP_A-2251766 134250282
2320 SNP_A-2271584 134267641
2321 SNP_A-2195117 134268070
2322 SNP_A-4224449 134273376
2323 SNP_A-4218217 134273547
2324 SNP_A-1974413 134279919
2325 SNP_A-4209717 134280489
2326 SNP_A-4209718 134281317
2327 SNP_A-4229516 134281329
2328 SNP_A-4209719 134281899
2329 SNP_A-1936757 134292068
2330 SNP_A-1948912 134304165
2331 SNP_A-2235434 134317101
2332 SNP_A-1919557 134322646
2333 SNP_A-2245063 134324107
2334 SNP_A-1974416 134343284
2335 SNP_A-1974417 134344259
2336 SNP_A-2238720 134373367
2337 SNP_A-4214844 134387818
2338 SNP_A-1893998 134394111
2339 SNP_A-4239020 134398164
2340 SNP_A-1924759 134416185
2341 SNP_A-2055058 134419666
2342 SNP_A-1974418 134454348
2343 SNP_A-4241282 134464503
2344 SNP_A-1854173 134466807
2345 SNP_A-1974419 134497462
2346 SNP_A-1974420 134498594
2347 SNP_A-2057812 134507267
2348 SNP_A-2152671 134515582
2349 SNP_A-1860607 134517863
2350 SNP_A-1974421 134519500
2351 SNP_A-1843191 134534262
2352 SNP_A-2276004 134535163
2353 SNP_A-1974424 134655064
2354 SNP_A-2135117 134655457
2355 SNP_A-4236202 134723796
2356 SNP_A-2246073 134729126
2357 SNP_A-2194835 134769755
2358 SNP_A-1910946 134776893
2359 SNP_A-2098153 134784198
2360 SNP_A-1910863 134794978
2361 SNP_A-1974429 134839835
2362 SNP_A-1945230 134841403
2363 SNP_A-1974430 134906163
2364 SNP_A-2115868 134920468
2365 SNP_A-1832379 134952545
2366 SNP_A-1791765 134956635
2367 SNP_A-2099650 134958253
2368 SNP_A-1839044 134970311
2369 SNP_A-2032325 134978151
2370 SNP_A-1974432 134991154
2371 SNP_A-4236163 134994768
2372 SNP_A-2289255 135000689
2373 SNP_A-1974433 135019757
2374 SNP_A-2209880 135035573
2375 SNP_A-1974438 135058304
2376 SNP_A-2221848 135062465
2377 SNP_A-1900820 135064149
2378 SNP_A-2081606 135077381
2379 SNP_A-1805642 135164085
2380 SNP_A-1840935 135172502
2381 SNP_A-4195075 135178975
2382 SNP_A-1824637 135186855
2383 SNP_A-1884385 135262397
2384 SNP_A-2199857 135291948
2385 SNP_A-4207566 135292298
2386 SNP_A-1857686 135353657
2387 SNP_A-2236782 135402643
2388 SNP_A-2243296 135424224
2389 SNP_A-4193553 135474915
2390 SNP_A-4194218 135478142
2391 SNP_A-1939332 135478510
2392 SNP_A-2290026 135478996
2393 SNP_A-4214846 135480050
2394 SNP_A-4206102 135499909
2395 SNP_A-4237748 135506672
2396 SNP_A-2181530 135506746
2397 SNP_A-2181873 135507852
2398 SNP_A-2264633 135541960
2399 SNP_A-1922129 135545024
2400 SNP_A-1881265 135545123
2401 SNP_A-2160533 135626513
2402 SNP_A-4201218 135634292
2403 SNP_A-2264902 135634649
2404 SNP_A-2264787 135635680
2405 SNP_A-4195066 135636045
2406 SNP_A-2162512 135681528
2407 SNP_A-1853987 135694136
2408 SNP_A-2172619 135694339
2409 SNP_A-1909293 135701247
2410 SNP_A-2030216 135721881
2411 SNP_A-1782003 135813857
2412 SNP_A-1940362 135896909
2413 SNP_A-2227775 135916176
2414 SNP_A-1913165 135954344
2415 SNP_A-2287348 135961212
2416 SNP_A-1974446 135981330
2417 SNP_A-1821021 136029085
2418 SNP_A-2167970 136060114
2419 SNP_A-1794622 136071757
2420 SNP_A-2265232 136075657
2421 SNP_A-2311036 136102414
2422 SNP_A-2201342 136107496
2423 SNP_A-2298749 136115377
2424 SNP_A-4202586 136133139
2425 SNP_A-2236839 136133622
2426 SNP_A-1865671 136133973
2427 SNP_A-2272075 136150839
2428 SNP_A-4209722 136151449
2429 SNP_A-2165260 136151931
2430 SNP_A-1974453 136152557
2431 SNP_A-1974455 136153214
2432 SNP_A-1834162 136165323
2433 SNP_A-2045768 136166312
2434 SNP_A-2049992 136166631
2435 SNP_A-2103005 136177126
2436 SNP_A-1796956 136234789
2437 SNP_A-2291703 136239450
2438 SNP_A-1904047 136302781
2439 SNP_A-1874570 136302874
2440 SNP_A-1961148 136336932
2441 SNP_A-4239740 136340807
2442 SNP_A-1791252 136342524
2443 SNP_A-1827634 136361766
2444 SNP_A-1794223 136361811
2445 SNP_A-2253374 136361965
2446 SNP_A-1974458 136362244
2447 SNP_A-1797368 136375597
2448 SNP_A-2249349 136390869
2449 SNP_A-4233548 136401212
2450 SNP_A-1876658 136401529
2451 SNP_A-2182368 136402192
2452 SNP_A-1852558 136408605
2453 SNP_A-1974462 136428257
2454 SNP_A-4234416 136432005
2455 SNP_A-2274149 136445113
2456 SNP_A-2310495 136466067
2457 SNP_A-2297309 136470295
2458 SNP_A-2149656 136493831
2459 SNP_A-2187986 136501585
2460 SNP_A-2039208 136505108
2461 SNP_A-2106381 136505913
2462 SNP_A-1863135 136506961
2463 SNP_A-2220080 136518702
2464 SNP_A-2079435 136523903
2465 SNP_A-1974465 136544104
2466 SNP_A-1974466 136548408
2467 SNP_A-1974470 136563930
2468 SNP_A-2249879 136564217
2469 SNP_A-2095953 136571827
2470 SNP_A-1911028 136583029
2471 SNP_A-1974471 136593424
2472 SNP_A-1884009 136618997
2473 SNP_A-2048138 136621174
2474 SNP_A-1801405 136622278
2475 SNP_A-1783468 136650367
2476 SNP_A-2174833 136650386
2477 SNP_A-2215073 136663224
2478 SNP_A-2277734 136665424
2479 SNP_A-1923793 136680780
2480 SNP_A-2194899 136687000
2481 SNP_A-2039854 136687224
2482 SNP_A-2126725 136695179
2483 SNP_A-2098234 136698495
2484 SNP_A-2142088 136702470
2485 SNP_A-1974478 136756778
2486 SNP_A-1974479 136756840
2487 SNP_A-2122558 136763883
2488 SNP_A-2126489 136764714
2489 SNP_A-4195254 136766457
2490 SNP_A-4209724 136766669
2491 SNP_A-2112890 136775970
2492 SNP_A-2178102 137009967
2493 SNP_A-2183779 137010581
2494 SNP_A-4218466 137066778
2495 SNP_A-1836134 137089386
2496 SNP_A-1820409 137090597
2497 SNP_A-2153298 137118158
2498 SNP_A-1911722 137120147
2499 SNP_A-2199863 137152375
2500 SNP_A-2182885 137152746
2501 SNP_A-2162367 137154224
2502 SNP_A-1940375 137160957
2503 SNP_A-2150113 137185335
2504 SNP_A-2099204 137251461
2505 SNP_A-2300311 137336725
2506 SNP_A-2078318 137452445
2507 SNP_A-4219711 137540522
2508 SNP_A-4219688 137586610
2509 SNP_A-2074564 137615395
2510 SNP_A-1909632 137625282
2511 SNP_A-2280398 137643280
2512 SNP_A-2134286 137687127
2513 SNP_A-2078591 137744434
2514 SNP_A-2304887 137788166
2515 SNP_A-4209728 137986601
2516 SNP_A-4240791 138047539
2517 SNP_A-1803600 138048302
2518 SNP_A-2044708 138052066
2519 SNP_A-2172747 138116261
2520 SNP_A-2249967 138134654
2521 SNP_A-1827129 138136373
2522 SNP_A-2131187 138155847
2523 SNP_A-2278338 138173081
2524 SNP_A-4241051 138181199
2525 SNP_A-1862147 138181768
2526 SNP_A-1974494 138184086
2527 SNP_A-2242069 138185104
2528 SNP_A-1892181 138228712
2529 SNP_A-4222650 138229664
2530 SNP_A-2059435 138242420
2531 SNP_A-2306176 138243851
2532 SNP_A-2092503 138244377
2533 SNP_A-2045205 138245627
2534 SNP_A-2122961 138263773
2535 SNP_A-1904868 138290712
2536 SNP_A-1919194 138300731
2537 SNP_A-1943255 138331420
2538 SNP_A-2122695 138359539
2539 SNP_A-1974496 138360183
2540 SNP_A-1913358 138376046
2541 SNP_A-2254594 138389801
2542 SNP_A-2087008 138404254
2543 SNP_A-4192556 138418806
2544 SNP_A-2045734 138440442
2545 SNP_A-1952604 138478091
2546 SNP_A-2109321 138479254
2547 SNP_A-2056353 138545498
2548 SNP_A-1974498 138548552
2549 SNP_A-1974499 138549407
2550 SNP_A-1853678 138585664
2551 SNP_A-1883134 138607392
2552 SNP_A-4198953 138613440
2553 SNP_A-4199286 138638963
2554 SNP_A-2009142 138639641
2555 SNP_A-2270629 138639716
2556 SNP_A-1806398 138639903
2557 SNP_A-1852010 138640295
2558 SNP_A-4239842 138651111
2559 SNP_A-2009143 138651820
2560 SNP_A-1954428 138685339
2561 SNP_A-2009145 138698510
2562 SNP_A-4199119 138715287
2563 SNP_A-2312975 138718817
2564 SNP_A-1876431 138719540
2565 SNP_A-2296559 138770127
2566 SNP_A-1815966 138774794
2567 SNP_A-1974502 138795745
2568 SNP_A-4195379 138812817
2569 SNP_A-2031006 138812895
2570 SNP_A-4241021 138817650
2571 SNP_A-2143674 138819439
2572 SNP_A-1974507 138902111
2573 SNP_A-2064089 138924602
2574 SNP_A-2119226 139002360
2575 SNP_A-1974514 139014615
2576 SNP_A-2076370 139134883
2577 SNP_A-1832126 139135241
2578 SNP_A-1954922 139135595
2579 SNP_A-2022731 139135724
2580 SNP_A-2233330 139136229
2581 SNP_A-2102949 139138278
2582 SNP_A-1923797 139168646
2583 SNP_A-4227445 139176774
2584 SNP_A-2009149 139223829
2585 SNP_A-2204456 139250667
2586 SNP_A-2043821 139253842
2587 SNP_A-2311758 139261010
2588 SNP_A-1792606 139272593
2589 SNP_A-4214853 139281981
2590 SNP_A-1974522 139283903
2591 SNP_A-2077016 139302189
2592 SNP_A-4196276 139373440
2593 SNP_A-1817648 139543302
2594 SNP_A-1838235 139543351
2595 SNP_A-2052561 139558896
2596 SNP_A-1829007 139567595
2597 SNP_A-1792360 139587744
2598 SNP_A-4221406 139692034
2599 SNP_A-1850220 139697804
2600 SNP_A-2067702 139780672
2601 SNP_A-2287173 139796524
2602 SNP_A-2278741 139802265
2603 SNP_A-2140776 139812552
2604 SNP_A-1888383 139829519
2605 SNP_A-2178582 139831285
2606 SNP_A-1945008 139883022
2607 SNP_A-2086227 139909488
2608 SNP_A-1974534 139916258
2609 SNP_A-1817197 139925757
2610 SNP_A-2034391 139937671
2611 SNP_A-2202380 139993073
2612 SNP_A-1821145 140051281
2613 SNP_A-1974537 140123394
2614 SNP_A-1861066 140166336
2615 SNP_A-4197628 140280416
2616 SNP_A-2009156 140323635
2617 SNP_A-4238006 140323938
2618 SNP_A-2202767 140326393
2619 SNP_A-2279723 140344401
2620 SNP_A-2089811 140350193
2621 SNP_A-2059697 140350572
2622 SNP_A-2277328 140351109
2623 SNP_A-2106887 140358559
2624 SNP_A-2140518 140358730
2625 SNP_A-1885103 140359721
2626 SNP_A-2218210 140362628
2627 SNP_A-2096815 140367995
2628 SNP_A-1946419 140463747
2629 SNP_A-1916761 140464008
2630 SNP_A-1974541 140489354
2631 SNP_A-2120864 140520522
2632 SNP_A-2072840 140523281
2633 SNP_A-1974542 140532494
2634 SNP_A-1853108 140549339
2635 SNP_A-2146556 140573909
2636 SNP_A-1920042 140574012
2637 SNP_A-2009158 140578743
2638 SNP_A-2009159 140580019
2639 SNP_A-1836022 140580173
2640 SNP_A-4194094 140582309
2641 SNP_A-1932387 140587579
2642 SNP_A-2052088 140587671
2643 SNP_A-4222921 140595839
2644 SNP_A-2181074 140622354
2645 SNP_A-1795699 140622641
2646 SNP_A-1912147 140646230
2647 SNP_A-4223694 140658471
2648 SNP_A-4216297 140658487
2649 SNP_A-2270795 140658616
2650 SNP_A-2118417 140658662
2651 SNP_A-4192526 140660275
2652 SNP_A-2227144 140670808
2653 SNP_A-1961518 140716756
2654 SNP_A-2202596 140727734
2655 SNP_A-4224664 140736561
2656 SNP_A-2273631 140748656
2657 SNP_A-4221337 140764876
2658 SNP_A-1909082 140765393
2659 SNP_A-1937348 140765498
2660 SNP_A-2059162 140781257
2661 SNP_A-4205535 140789850
2662 SNP_A-2100432 140831208
2663 SNP_A-2298918 140867947
2664 SNP_A-4194859 140873503
2665 SNP_A-1956806 140873858
2666 SNP_A-1950729 140876172
2667 SNP_A-1803652 140876843
2668 SNP_A-2203666 140877261
2669 SNP_A-4216841 140880785
2670 SNP_A-4234479 140889185
2671 SNP_A-2188676 140890074
2672 SNP_A-2165563 140905993
2673 SNP_A-2128990 140922292
2674 SNP_A-1953577 140922466
2675 SNP_A-2198352 140922695
2676 SNP_A-4200933 140922815
2677 SNP_A-4225508 140940741
2678 SNP_A-2084336 140944004
2679 SNP_A-4238180 140966621
2680 SNP_A-1838716 140976391
2681 SNP_A-4199048 140981745
2682 SNP_A-2211221 140989658
2683 SNP_A-2285492 140993045
2684 SNP_A-4209733 141005823
2685 SNP_A-2208931 141013584
2686 SNP_A-2106757 141076391
2687 SNP_A-1886344 141078220
2688 SNP_A-2044709 141103087
2689 SNP_A-4206908 141171602
2690 SNP_A-2156350 141178643
2691 SNP_A-2074617 141201320
2692 SNP_A-4209735 141219013
2693 SNP_A-4238413 141221335
2694 SNP_A-1886674 141223837
2695 SNP_A-1917358 141227758
2696 SNP_A-2133755 141233155
2697 SNP_A-1845205 141233578
2698 SNP_A-2248728 141287770
2699 SNP_A-4193518 141321345
2700 SNP_A-1790007 141321567
2701 SNP_A-2104663 141325871
2702 SNP_A-1865677 141327563
2703 SNP_A-1926654 141377085
2704 SNP_A-2009165 141377387
2705 SNP_A-1948906 141406782
2706 SNP_A-2205628 141425056
2707 SNP_A-4227697 141447762
2708 SNP_A-1879472 141479335
2709 SNP_A-2122985 141501179
2710 SNP_A-2116354 141501872
2711 SNP_A-2233938 141526330
2712 SNP_A-2129840 141530526
2713 SNP_A-4209736 141534436
2714 SNP_A-1958948 141549899
2715 SNP_A-1929964 141549924
2716 SNP_A-2177588 141551807
2717 SNP_A-4209737 141580008
2718 SNP_A-1943707 141580232
2719 SNP_A-1918585 141619629
2720 SNP_A-1953455 141629976
2721 SNP_A-1856826 141648815
2722 SNP_A-1819471 141658889
2723 SNP_A-1830220 141658923
2724 SNP_A-1859946 141659332
2725 SNP_A-1889006 141660969
2726 SNP_A-1939907 141678965
2727 SNP_A-2055512 141724410
2728 SNP_A-2095820 141725308
2729 SNP_A-2257078 141725504
2730 SNP_A-1787997 141725577
2731 SNP_A-4200329 141725600
2732 SNP_A-1974577 141742966
2733 SNP_A-1974579 141744377
2734 SNP_A-1802778 141761585
2735 SNP_A-2112602 141761692
2736 SNP_A-1974580 141764774
2737 SNP_A-2177864 141773663
2738 SNP_A-4223969 141774103
2739 SNP_A-1896185 141774468
2740 SNP_A-2265887 141775226
2741 SNP_A-2235332 141777675
2742 SNP_A-1843653 141802756
2743 SNP_A-2116074 141835923
2744 SNP_A-2009173 141844726
2745 SNP_A-4233359 141928227
2746 SNP_A-2078467 141939369
2747 SNP_A-2080710 141941830
2748 SNP_A-2279208 141942118
2749 SNP_A-1902694 141967728
2750 SNP_A-2073128 141968133
2751 SNP_A-2165209 142045875
2752 SNP_A-1961263 142048820
2753 SNP_A-2268059 142072703
2754 SNP_A-2283296 142091469
2755 SNP_A-2207707 142156882
2756 SNP_A-2165995 142234554
2757 SNP_A-1941805 142261453
2758 SNP_A-2235106 142268524
2759 SNP_A-2106394 142292221
2760 SNP_A-1952617 142292836
2761 SNP_A-2009174 142294879
2762 SNP_A-4223624 142309524
2763 SNP_A-4230329 142312112
2764 SNP_A-1974584 142374603
2765 SNP_A-2282564 142374981
2766 SNP_A-2171973 142393194
2767 SNP_A-1862391 142439290
2768 SNP_A-1802237 142479100
2769 SNP_A-2069074 142480904
2770 SNP_A-1974591 142488264
2771 SNP_A-4233870 142529762
2772 SNP_A-1974593 142546643
2773 SNP_A-1798931 142576899
2774 SNP_A-2254810 142579426
2775 SNP_A-1798847 142608395
2776 SNP_A-1835777 142657646
2777 SNP_A-2037046 142777740
2778 SNP_A-2123399 142791994
2779 SNP_A-1974596 142833593
2780 SNP_A-2250164 142833617
2781 SNP_A-2092626 142833945
2782 SNP_A-2186572 142869717
2783 SNP_A-2283171 142869961
2784 SNP_A-2304521 142922603
2785 SNP_A-1837496 142923001
2786 SNP_A-2139661 142927220
2787 SNP_A-1853218 142939365
2788 SNP_A-4220325 142945988
2789 SNP_A-2204944 142946836
2790 SNP_A-4207502 142957041
2791 SNP_A-2196564 142973926
2792 SNP_A-1895814 142991441
2793 SNP_A-2303993 142995713
2794 SNP_A-1887291 143047407
2795 SNP_A-2314405 143047476
2796 SNP_A-2091789 143072195
2797 SNP_A-1802427 143106062
2798 SNP_A-2041283 143123705
2799 SNP_A-2162676 143195398
2800 SNP_A-2059634 143235494
2801 SNP_A-2120608 143239231
2802 SNP_A-4209740 143264580
2803 SNP_A-1959918 143278263
2804 SNP_A-1890563 143288078
2805 SNP_A-2009178 143300126
2806 SNP_A-1880511 143301540
2807 SNP_A-2163592 143336616
2808 SNP_A-1946515 143398945
2809 SNP_A-1848036 143403124
2810 SNP_A-2009179 143407729
2811 SNP_A-1848704 143414325
2812 SNP_A-1842230 143415046
2813 SNP_A-2032317 143421182
2814 SNP_A-1809637 143439766
2815 SNP_A-1974604 143498280
2816 SNP_A-2262513 143589041
2817 SNP_A-2028299 143660834
2818 SNP_A-2043897 143704646
2819 SNP_A-2135278 143775208
2820 SNP_A-2184959 143815715
2821 SNP_A-2208097 143816659
2822 SNP_A-2104319 143817420
2823 SNP_A-2234742 143826381
2824 SNP_A-2178214 143826670
2825 SNP_A-2312494 143827674
2826 SNP_A-2216781 143828507
2827 SNP_A-4218197 143848459
2828 SNP_A-2142006 143852529
2829 SNP_A-2221745 143854846
2830 SNP_A-1887850 143872186
2831 SNP_A-2073950 143999057
2832 SNP_A-2030560 144006245
2833 SNP_A-2074777 144019761
2834 SNP_A-1837223 144024724
2835 SNP_A-2052467 144049027
2836 SNP_A-2009185 144054319
2837 SNP_A-4216202 144059145
2838 SNP_A-1826255 144065329
2839 SNP_A-2236970 144086717
2840 SNP_A-1896265 144087277
2841 SNP_A-2161463 144099828
2842 SNP_A-2243454 144111756
2843 SNP_A-2100107 144116009
2844 SNP_A-2260508 144116136
2845 SNP_A-2192465 144117578
2846 SNP_A-2030522 144118308
2847 SNP_A-4209741 144119604
2848 SNP_A-2166944 144120180
2849 SNP_A-2314280 144122904
2850 SNP_A-2136628 144127745
2851 SNP_A-1952558 144174662
2852 SNP_A-2087663 144181438
2853 SNP_A-1824946 144182231
2854 SNP_A-2287803 144182963
2855 SNP_A-2310620 144212041
2856 SNP_A-2160836 144247268
2857 SNP_A-2163125 144261045
2858 SNP_A-1876414 144269944
2859 SNP_A-4207048 144272367
2860 SNP_A-1802691 144276013
2861 SNP_A-2126467 144300614
2862 SNP_A-4193563 144301573
2863 SNP_A-1879336 144301967
2864 SNP_A-1808436 144324720
2865 SNP_A-1826206 144336654
2866 SNP_A-1885909 144339430
2867 SNP_A-4209742 144354797
2868 SNP_A-1936881 144367753
2869 SNP_A-1794638 144367859
2870 SNP_A-2202806 144391746
2871 SNP_A-1881404 144393938
2872 SNP_A-2165964 144394312
2873 SNP_A-2031120 144395606
2874 SNP_A-2119277 144396387
2875 SNP_A-1826193 144397917
2876 SNP_A-2135678 144400369
2877 SNP_A-4202293 144401078
2878 SNP_A-1974617 144438749
2879 SNP_A-2051878 144443709
2880 SNP_A-2023151 144443913
2881 SNP_A-4209744 144444765
2882 SNP_A-4209745 144445234
2883 SNP_A-2156042 144446257
2884 SNP_A-1875673 144447063
2885 SNP_A-2214879 144448132
2886 SNP_A-2217656 144448620
2887 SNP_A-2160211 144448833
2888 SNP_A-1974618 144454838
2889 SNP_A-4221747 144504831
2890 SNP_A-1838119 144508386
2891 SNP_A-1974626 144521575
2892 SNP_A-4226212 144535384
2893 SNP_A-4209747 144538397
2894 SNP_A-1974629 144569015
2895 SNP_A-2315033 144580138
2896 SNP_A-1910878 144591693
2897 SNP_A-4218662 144654575
2898 SNP_A-2051216 144661216
2899 SNP_A-2039257 144661465
2900 SNP_A-4201405 144662242
2901 SNP_A-1974632 144671246
2902 SNP_A-2312663 144681492
2903 SNP_A-1974635 144683462
2904 SNP_A-1974640 144732760
2905 SNP_A-2290897 144749773
2906 SNP_A-1974641 144752348
2907 SNP_A-2032232 144766027
2908 SNP_A-4209749 144768455
2909 SNP_A-4209750 144768508
2910 SNP_A-1974642 144769491
2911 SNP_A-2115288 144778533
2912 SNP_A-2230189 144782914
2913 SNP_A-4224452 144793950
2914 SNP_A-2152860 144830954
2915 SNP_A-1974646 144850193
2916 SNP_A-4231830 144891413
2917 SNP_A-1870990 144907477
2918 SNP_A-2237791 144907539
2919 SNP_A-1948481 144909884
2920 SNP_A-1958762 144910030
2921 SNP_A-2209261 144910129
2922 SNP_A-2166628 144910239
2923 SNP_A-2089709 144925550
2924 SNP_A-2134453 144981332
2925 SNP_A-2046250 144988258
2926 SNP_A-4209751 145017564
2927 SNP_A-2148929 145151544
2928 SNP_A-1974657 145153647
2929 SNP_A-1944075 145167921
2930 SNP_A-4194865 145190492
2931 SNP_A-1818955 145203559
2932 SNP_A-4209753 145218113
2933 SNP_A-4209754 145218205
2934 SNP_A-4209755 145218290
2935 SNP_A-4209756 145218816
2936 SNP_A-1974658 145219064
2937 SNP_A-1974660 145238877
2938 SNP_A-1949497 145258786
2939 SNP_A-2231729 145357834
2940 SNP_A-2067475 145363101
2941 SNP_A-2143115 145364468
2942 SNP_A-1934498 145417689
2943 SNP_A-1920649 145567225
2944 SNP_A-2287891 145570546
2945 SNP_A-4221404 145570734
2946 SNP_A-2143758 145579896
2947 SNP_A-2165162 145580792
2948 SNP_A-1974668 145604309
2949 SNP_A-2158725 145623278
2950 SNP_A-2050554 145660526
2951 SNP_A-2118980 145665527
2952 SNP_A-1922086 145674911
2953 SNP_A-4201598 145677597
2954 SNP_A-1871916 145678190
2955 SNP_A-2236172 145678368
2956 SNP_A-4214856 145680794
2957 SNP_A-2086553 145710667
2958 SNP_A-2063118 145711962
2959 SNP_A-2165454 145734247
2960 SNP_A-1848121 145734332
2961 SNP_A-1926663 145735062
2962 SNP_A-1941337 145748003
2963 SNP_A-2074990 145789786
2964 SNP_A-1960532 145790695
2965 SNP_A-2193077 145822670
2966 SNP_A-2240788 145822895
2967 SNP_A-2024952 145822997
2968 SNP_A-2185112 145823184
2969 SNP_A-2165785 145830120
2970 SNP_A-4203093 145830434
2971 SNP_A-2156696 145832701
2972 SNP_A-2288637 145851433
2973 SNP_A-1824447 145851472
2974 SNP_A-2195185 145877335
2975 SNP_A-4227033 145939117
2976 SNP_A-1798402 145956437
2977 SNP_A-2256933 145985489
2978 SNP_A-1820244 146021485
2979 SNP_A-2124693 146024762
2980 SNP_A-1940632 146052586
2981 SNP_A-1926334 146061432
2982 SNP_A-2236204 146067225
2983 SNP_A-1870052 146073285
2984 SNP_A-2045385 146124983
2985 SNP_A-4224694 146126009
2986 SNP_A-1803028 146130004
2987 SNP_A-1956463 146178043
2988 SNP_A-2136538 146193774
2989 SNP_A-2031438 146221721
2990 SNP_A-2029909 146258535
2991 SNP_A-2277330 146264012
2992 SNP_A-2137266 146306861
2993 SNP_A-1826870 146354501
2994 SNP_A-1840521 146382419
2995 SNP_A-1974679 146387791
2996 SNP_A-4198931 146409360
2997 SNP_A-2075274 146426580
2998 SNP_A-1843608 146432143
2999 SNP_A-2136290 146432634
3000 SNP_A-2172567 146462800
3001 SNP_A-1947158 146463536
3002 SNP_A-2044284 146468444
3003 SNP_A-4203370 146471083
3004 SNP_A-4224804 146475959
3005 SNP_A-1974684 146493435
3006 SNP_A-4205864 146510817
3007 SNP_A-1910913 146510914
3008 SNP_A-4218098 146514265
3009 SNP_A-4194964 146548796
3010 SNP_A-2267270 146553810
3011 SNP_A-1974685 146554264
3012 SNP_A-1885096 146567195
3013 SNP_A-2207177 146588223
3014 SNP_A-2127530 146592991
3015 SNP_A-2112051 146604257
3016 SNP_A-2162403 146604913
3017 SNP_A-2033916 146616878
3018 SNP_A-1974686 146616987
3019 SNP_A-4209757 146617466
3020 SNP_A-1974688 146619467
3021 SNP_A-4197951 146632600
3022 SNP_A-2042829 146634244
3023 SNP_A-2237491 146635174
3024 SNP_A-1914785 146638089
3025 SNP_A-2250280 146647676
3026 SNP_A-1974689 146653139
3027 SNP_A-1974691 146667792
3028 SNP_A-2194614 146691850
3029 SNP_A-1974694 146696585
3030 SNP_A-1974695 146697656
3031 SNP_A-2038216 146711304
3032 SNP_A-4240846 146720854
3033 SNP_A-1833000 146721234
3034 SNP_A-1838197 146721568
3035 SNP_A-4209758 146722923
3036 SNP_A-2194700 146732293
3037 SNP_A-1847758 146738518
3038 SNP_A-1863243 146746711
3039 SNP_A-1927892 146767892
3040 SNP_A-2250967 146778032
3041 SNP_A-2284929 146782074
3042 SNP_A-2162929 146785662
3043 SNP_A-4225647 146785767
3044 SNP_A-1821910 146790504
3045 SNP_A-1855443 146860308
3046 SNP_A-1974704 146879652
3047 SNP_A-2138501 146907736
3048 SNP_A-2077140 146940876
3049 SNP_A-2044048 146964776
3050 SNP_A-1960094 146968769
3051 SNP_A-4194760 146986792
3052 SNP_A-4221996 146987007
3053 SNP_A-4199189 146987043
3054 SNP_A-2288958 146987217
3055 SNP_A-2289417 146988445
3056 SNP_A-4227324 146988879
3057 SNP_A-2205135 146991466
3058 SNP_A-1821709 147058650
3059 SNP_A-2171188 147062155
3060 SNP_A-2061685 147082910
3061 SNP_A-1857163 147098542
3062 SNP_A-1951107 147102154
3063 SNP_A-4232743 147104017
3064 SNP_A-2181154 147114989
3065 SNP_A-2047095 147136793
3066 SNP_A-2285654 147143429
3067 SNP_A-2180069 147144461
3068 SNP_A-1955891 147145480
3069 SNP_A-1874477 147147649
3070 SNP_A-2237738 147147943
3071 SNP_A-2209712 147161563
3072 SNP_A-2064398 147171760
3073 SNP_A-4203649 147177836
3074 SNP_A-4209761 147204177
3075 SNP_A-1974716 147204962
3076 SNP_A-2155993 147220172
3077 SNP_A-1974717 147240884
3078 SNP_A-1974718 147240997
3079 SNP_A-2270521 147241254
3080 SNP_A-1826167 147267321
3081 SNP_A-4209762 147273493
3082 SNP_A-4206840 147277830
3083 SNP_A-2077148 147278249
3084 SNP_A-2253261 147302413
3085 SNP_A-1956953 147350838
3086 SNP_A-1792584 147370449
3087 SNP_A-2144064 147376788
3088 SNP_A-1954968 147377105
3089 SNP_A-2084168 147424581
3090 SNP_A-2199203 147445424
3091 SNP_A-4201152 147445515
3092 SNP_A-2239811 147446571
3093 SNP_A-1792159 147449271
3094 SNP_A-1916397 147449347
3095 SNP_A-2134701 147449442
3096 SNP_A-4241022 147462565
3097 SNP_A-2074491 147470921
3098 SNP_A-2118450 147514997
3099 SNP_A-1953637 147517834
3100 SNP_A-1832611 147591823
3101 SNP_A-2026096 147597215
3102 SNP_A-2153372 147603722
3103 SNP_A-2036209 147603862
3104 SNP_A-2103596 147606642
3105 SNP_A-1879265 147666339
3106 SNP_A-2043154 147685364
3107 SNP_A-2190429 147686151
3108 SNP_A-2035350 147689911
3109 SNP_A-1974733 147701001
3110 SNP_A-2137405 147738284
3111 SNP_A-1956614 147738756
3112 SNP_A-4200452 147739100
3113 SNP_A-4216525 147739169
3114 SNP_A-1816933 147739997
3115 SNP_A-2254313 147740083
3116 SNP_A-2140286 147740292
3117 SNP_A-2078299 147743535
3118 SNP_A-2110415 147743590
3119 SNP_A-2117275 147743725
3120 SNP_A-1811262 147744194
3121 SNP_A-2023909 147751306
3122 SNP_A-4216349 147770334
3123 SNP_A-2131665 147771104
3124 SNP_A-1821077 147771280
3125 SNP_A-4225825 147784726
3126 SNP_A-1926010 147784887
3127 SNP_A-2025160 147785722
3128 SNP_A-1974736 147785855
3129 SNP_A-1974737 147787287
3130 SNP_A-4209765 147787583
3131 SNP_A-1851666 147797907
3132 SNP_A-1974738 147806659
3133 SNP_A-2153530 147810361
3134 SNP_A-1974740 147811634
3135 SNP_A-1813886 147813896
3136 SNP_A-1955841 147815128
3137 SNP_A-2039850 147816461
3138 SNP_A-4209766 147828618
3139 SNP_A-1974741 147828885
3140 SNP_A-2251645 147834830
3141 SNP_A-4202349 147841939
3142 SNP_A-2256518 147846090
3143 SNP_A-2238672 147846630
3144 SNP_A-4198073 147846891
3145 SNP_A-1822967 147847114
3146 SNP_A-2025064 147850122
3147 SNP_A-2136205 147850494
3148 SNP_A-4234774 147857756
3149 SNP_A-1784147 147877582
3150 SNP_A-1974742 147905977
3151 SNP_A-2179530 147956833
3152 SNP_A-1945321 147961633
3153 SNP_A-1879895 147961668
3154 SNP_A-2313425 147964550
3155 SNP_A-2148112 147974654
3156 SNP_A-1848146 147977767
3157 SNP_A-1974744 147978393
3158 SNP_A-2056374 147995443
3159 SNP_A-4234633 148004668
3160 SNP_A-2043370 148024344
3161 SNP_A-2136201 148027503
3162 SNP_A-4220216 148055467
3163 SNP_A-2173297 148060790
3164 SNP_A-2083044 148066822
3165 SNP_A-1940457 148084519
3166 SNP_A-2125529 148100345
3167 SNP_A-4218227 148103208
3168 SNP_A-1883620 148116270
3169 SNP_A-2313021 148116725
3170 SNP_A-2068127 148136053
3171 SNP_A-4239417 148136304
3172 SNP_A-2027193 148201907
3173 SNP_A-2142649 148302182
3174 SNP_A-2145836 148312896
3175 SNP_A-1974747 148330851
3176 SNP_A-1954947 148336597
3177 SNP_A-2090258 148342493
3178 SNP_A-1974748 148367297
3179 SNP_A-1804159 148420677
3180 SNP_A-1911844 148432518
3181 SNP_A-1786085 148443334
3182 SNP_A-1974749 148463336
3183 SNP_A-4223769 148483131
3184 SNP_A-1918350 148529358
3185 SNP_A-4209768 148532216
3186 SNP_A-1890539 148542024
3187 SNP_A-2035611 148546486
3188 SNP_A-2226285 148651755
3189 SNP_A-2070269 148651848
3190 SNP_A-4209769 148655611
3191 SNP_A-4231326 148663367
3192 SNP_A-1854128 148670280
3193 SNP_A-1925592 148706761
3194 SNP_A-4225800 148751289
3195 SNP_A-2262655 148816764
3196 SNP_A-1852183 148833457
3197 SNP_A-4201080 148833674
3198 SNP_A-2092464 148851106
3199 SNP_A-1855280 148853794
3200 SNP_A-4235924 148877238
3201 SNP_A-2054425 148892289
3202 SNP_A-2056234 148958060
3203 SNP_A-1974754 148964070
3204 SNP_A-1974755 148964147
3205 SNP_A-1820544 148966424
3206 SNP_A-2157943 149020149
3207 SNP_A-1974756 149058829
3208 SNP_A-4206488 149072541
3209 SNP_A-2315011 149085121
3210 SNP_A-4204506 149085483
3211 SNP_A-2090616 149090139
3212 SNP_A-1942422 149106604
3213 SNP_A-1823264 149155162
3214 SNP_A-2036928 149185200
3215 SNP_A-4206050 149228235
3216 SNP_A-2195828 149229312
3217 SNP_A-1952632 149236246
3218 SNP_A-1842105 149242934
3219 SNP_A-2279369 149257402
3220 SNP_A-1824601 149258559
3221 SNP_A-2190145 149274387
3222 SNP_A-2199794 149306591
3223 SNP_A-2145857 149307477
3224 SNP_A-2207209 149307951
3225 SNP_A-2242987 149310532
3226 SNP_A-2065658 149310636
3227 SNP_A-4234201 149336866
3228 SNP_A-2028017 149341595
3229 SNP_A-2092163 149349258
3230 SNP_A-4209771 149350753
3231 SNP_A-1974759 149350816
3232 SNP_A-1848647 149374193
3233 SNP_A-2303679 149391515
3234 SNP_A-2102812 149422040
3235 SNP_A-2136030 149422987
3236 SNP_A-2009209 149423114
3237 SNP_A-1907516 149423212
3238 SNP_A-2227524 149423388
3239 SNP_A-1809687 149423477
3240 SNP_A-2009210 149440411
3241 SNP_A-2174968 149443355
3242 SNP_A-1821371 149531396
3243 SNP_A-2148973 149531525
3244 SNP_A-2191735 149568212
3245 SNP_A-4237084 149596814
3246 SNP_A-2113214 149671320
3247 SNP_A-2041095 149697724
3248 SNP_A-2097455 149734206
3249 SNP_A-2112354 149734333
3250 SNP_A-2027487 149734526
3251 SNP_A-1915079 149755025
3252 SNP_A-2230458 149783168
3253 SNP_A-4238787 149783439
3254 SNP_A-1928014 149790148
3255 SNP_A-2026633 149791563
3256 SNP_A-4230547 149793191
3257 SNP_A-2009212 149796845
3258 SNP_A-2035843 149846833
3259 SNP_A-4236305 149847437
3260 SNP_A-1873869 149862397
3261 SNP_A-4238987 149879218
3262 SNP_A-2079652 149897577
3263 SNP_A-2035602 149897674
3264 SNP_A-1884603 149899210
3265 SNP_A-2154498 149906833
3266 SNP_A-2043696 149914722
3267 SNP_A-2087349 149915159
3268 SNP_A-2164060 149915264
3269 SNP_A-1939005 149922478
3270 SNP_A-1781484 149931108
3271 SNP_A-2104975 149948294
3272 SNP_A-2238664 149963938
3273 SNP_A-2123142 149964152
3274 SNP_A-4216744 149972971
3275 SNP_A-2242654 150013536
3276 SNP_A-4224372 150016087
3277 SNP_A-2209939 150035229
3278 SNP_A-1811649 150061136
3279 SNP_A-2260879 150061208
3280 SNP_A-4209772 150089415
3281 SNP_A-1835300 150092774
3282 SNP_A-1948967 150098385
3283 SNP_A-2009213 150102100
3284 SNP_A-1937200 150111598
3285 SNP_A-2122605 150120461
3286 SNP_A-4203306 150135310
3287 SNP_A-2231106 150143854
3288 SNP_A-1797136 150164393
3289 SNP_A-2196439 150166667
3290 SNP_A-2066893 150167084
3291 SNP_A-2224315 150172797
3292 SNP_A-2277889 150173531
3293 SNP_A-2253924 150217434
3294 SNP_A-2071011 150249806
3295 SNP_A-2154828 150249847
3296 SNP_A-1810031 150259301
3297 SNP_A-2081716 150302425
3298 SNP_A-2188122 150318957
3299 SNP_A-1944681 150319263
3300 SNP_A-1933990 150346085
3301 SNP_A-1919484 150361295
3302 SNP_A-2304646 150385404
3303 SNP_A-2179747 150386613
3304 SNP_A-2023463 150406346
3305 SNP_A-2009215 150410401
3306 SNP_A-2183154 150444731
3307 SNP_A-1974788 150449377
3308 SNP_A-2274208 150511446
3309 SNP_A-4198262 150522486
3310 SNP_A-2159493 150538605
3311 SNP_A-2053936 150538839
3312 SNP_A-1974790 150552916
3313 SNP_A-2195135 150562621
3314 SNP_A-1855944 150563954
3315 SNP_A-2241762 150573502
3316 SNP_A-2107894 150573597
3317 SNP_A-1859367 150574446
3318 SNP_A-2129231 150575077
3319 SNP_A-1806385 150584501
3320 SNP_A-2224676 150605632
3321 SNP_A-1974791 150638008
3322 SNP_A-4209773 150641697
3323 SNP_A-2074787 150668751
3324 SNP_A-2033425 150671228
3325 SNP_A-2070079 150680878
3326 SNP_A-2151689 150684673
3327 SNP_A-1936535 150784992
3328 SNP_A-1974799 150939616
3329 SNP_A-1798929 150978545
3330 SNP_A-2032106 151106916
3331 SNP_A-2159194 151164846
3332 SNP_A-1880328 151178869
3333 SNP_A-2178451 151244214
3334 SNP_A-2103694 151306814
3335 SNP_A-2313634 151317695
3336 SNP_A-2103210 151320670
3337 SNP_A-1974807 151335665
3338 SNP_A-1974809 151354149
3339 SNP_A-2265026 151356737
3340 SNP_A-2209432 151382784
3341 SNP_A-2028212 151383054
3342 SNP_A-2125177 151434593
3343 SNP_A-1894404 151450380
3344 SNP_A-2158832 151512072
3345 SNP_A-2306292 151525308
3346 SNP_A-2086407 151527652
3347 SNP_A-2205258 151552475
3348 SNP_A-2031843 151575554
3349 SNP_A-1813851 151624274
3350 SNP_A-1879533 151649834
3351 SNP_A-4209774 151657200
3352 SNP_A-1889834 151670924
3353 SNP_A-2155455 151701304
3354 SNP_A-1836668 151742632
3355 SNP_A-2009223 151745203
3356 SNP_A-4229995 151789953
3357 SNP_A-2160491 151790563
3358 SNP_A-2300951 151797934
3359 SNP_A-2047813 151808188
3360 SNP_A-2248894 151814701
3361 SNP_A-2148317 151862720
3362 SNP_A-1818429 151900283
3363 SNP_A-1856918 152013430
3364 SNP_A-4231661 152013684
3365 SNP_A-2147049 152072858
3366 SNP_A-1834475 152115464
3367 SNP_A-2261895 152146024
3368 SNP_A-2032330 152156164
3369 SNP_A-2144108 152165833
3370 SNP_A-4227618 152165960
3371 SNP_A-2166761 152200518
3372 SNP_A-2203141 152221445
3373 SNP_A-4240766 152264872
3374 SNP_A-2304468 152295364
3375 SNP_A-2120573 152309880
3376 SNP_A-1865522 152344931
3377 SNP_A-2048106 152406506
3378 SNP_A-4228869 152426071
3379 SNP_A-4241263 152427224
3380 SNP_A-2159825 152427933
3381 SNP_A-4209776 152450553
3382 SNP_A-1934505 152450967
3383 SNP_A-4204047 152464029
3384 SNP_A-2145257 152479124
3385 SNP_A-1924411 152489865
3386 SNP_A-1803799 152489916
3387 SNP_A-1831000 152495586
3388 SNP_A-1974827 152501203
3389 SNP_A-2109809 152501826
3390 SNP_A-4205534 152508258
3391 SNP_A-2272889 152517687
3392 SNP_A-1939632 152523524
3393 SNP_A-1870278 152527422
3394 SNP_A-1863430 152530518
3395 SNP_A-4204571 152536588
3396 SNP_A-1974828 152536805
3397 SNP_A-1974829 152542758
3398 SNP_A-2114040 152545520
3399 SNP_A-1948452 152549697
3400 SNP_A-4223552 152560608
3401 SNP_A-1943207 152570788
3402 SNP_A-1974831 152582431
3403 SNP_A-1974832 152582811
3404 SNP_A-1974833 152583367
3405 SNP_A-1849635 152583857
3406 SNP_A-1974834 152585142
3407 SNP_A-4217243 152597579
3408 SNP_A-2166335 152597894
3409 SNP_A-4203518 152599506
3410 SNP_A-4206429 152600732
3411 SNP_A-2036177 152602416
3412 SNP_A-2062401 152602552
3413 SNP_A-4198426 152609524
3414 SNP_A-1812696 152611585
3415 SNP_A-1921358 152651762
3416 SNP_A-2163455 152652015
3417 SNP_A-4194149 152690458
3418 SNP_A-2033135 152690809
3419 SNP_A-1846303 152696325
3420 SNP_A-1816382 152699139
3421 SNP_A-2132337 152702753
3422 SNP_A-1832743 152702876
3423 SNP_A-1890404 152704952
3424 SNP_A-2171044 152719252
3425 SNP_A-1843192 152720203
3426 SNP_A-2036375 152725745
3427 SNP_A-1783750 152739461
3428 SNP_A-1909982 152762704
3429 SNP_A-1974835 152806017
3430 SNP_A-1974836 152810794
3431 SNP_A-2137566 152852773
3432 SNP_A-1791944 152897000
3433 SNP_A-2156158 152900511
3434 SNP_A-4232647 152945355
3435 SNP_A-2260373 152948243
3436 SNP_A-4203872 152972256
3437 SNP_A-1910871 152973681
3438 SNP_A-2091893 152975960
3439 SNP_A-2098601 152976286
3440 SNP_A-1974840 152985219
3441 SNP_A-2050719 153079938
3442 SNP_A-2287193 153082083
3443 SNP_A-2284097 153101261
3444 SNP_A-1938113 153105841
3445 SNP_A-1902008 153107319
3446 SNP_A-4221358 153109592
3447 SNP_A-1840462 153113943
3448 SNP_A-4222752 153193015
3449 SNP_A-1974843 153198914
3450 SNP_A-2233709 153207644
3451 SNP_A-2023924 153215068
3452 SNP_A-2074063 153215331
3453 SNP_A-1868002 153226096
3454 SNP_A-2031510 153246391
3455 SNP_A-1944125 153252239
3456 SNP_A-4240645 153252289
3457 SNP_A-2115072 153257017
3458 SNP_A-1974845 153300907
3459 SNP_A-1974846 153301109
3460 SNP_A-1974847 153315003
3461 SNP_A-1974848 153315043
3462 SNP_A-2184664 153345637
3463 SNP_A-1882464 153361404
3464 SNP_A-1831712 153366416
3465 SNP_A-2099376 153376855
3466 SNP_A-2165282 153382915
3467 SNP_A-2214785 153403685
3468 SNP_A-4193936 153404962
3469 SNP_A-1851161 153482619
3470 SNP_A-1974858 153511056
3471 SNP_A-2190824 153536912
3472 SNP_A-2138079 153551827
3473 SNP_A-1974860 153554510
3474 SNP_A-1974861 153588669
3475 SNP_A-1974863 153591252
3476 SNP_A-1974864 153605442
3477 SNP_A-2026964 153654560
3478 SNP_A-1912487 153663019
3479 SNP_A-2126746 153663730
3480 SNP_A-1930764 153725965
3481 SNP_A-2142032 153726573
3482 SNP_A-2134782 153726604
3483 SNP_A-2104690 153726671
3484 SNP_A-2178617 153731283
3485 SNP_A-2134410 153739434
3486 SNP_A-4205954 153748286
3487 SNP_A-1816591 153793304
3488 SNP_A-2203170 153804093
3489 SNP_A-2269556 153806800
3490 SNP_A-2257969 153806826
3491 SNP_A-2232380 153809708
3492 SNP_A-1904781 153811580
3493 SNP_A-2139461 153811696
3494 SNP_A-2095482 153836345
3495 SNP_A-1974866 153836590
3496 SNP_A-4209779 153852289
3497 SNP_A-1885297 153868438
3498 SNP_A-2112856 153868532
3499 SNP_A-2171786 153874698
3500 SNP_A-1857151 153908248
3501 SNP_A-2212161 153910341
3502 SNP_A-1940891 153921966
3503 SNP_A-2024661 153957402
3504 SNP_A-2164790 153964066
3505 SNP_A-4205675 153970807
3506 SNP_A-2158622 154060603
3507 SNP_A-1939697 154071286
3508 SNP_A-4233978 154080224
3509 SNP_A-2081963 154114419
3510 SNP_A-1974868 154128934
3511 SNP_A-1974873 154157611
3512 SNP_A-1801894 154161636
3513 SNP_A-1843762 154162110
3514 SNP_A-2145843 154162291
3515 SNP_A-2207602 154176154
3516 SNP_A-2144142 154222103
3517 SNP_A-1882152 154257819
3518 SNP_A-2279610 154278972
3519 SNP_A-1974875 154287999
3520 SNP_A-1796617 154368289
3521 SNP_A-1974877 154397719
3522 SNP_A-2024871 154481402
3523 SNP_A-2297065 154482069
3524 SNP_A-1974883 154515867
3525 SNP_A-1974885 154522958
3526 SNP_A-4209781 154523514
3527 SNP_A-1812664 154532788
3528 SNP_A-2024576 154551237
3529 SNP_A-1875777 154577342
3530 SNP_A-2165838 154580651
3531 SNP_A-2118912 154580954
3532 SNP_A-2202092 154581133
3533 SNP_A-2122305 154581726
3534 SNP_A-1939929 154583167
3535 SNP_A-1847141 154585708
3536 SNP_A-4227685 154588602
3537 SNP_A-1914991 154612894
3538 SNP_A-4231109 154615406
3539 SNP_A-1974886 154650135
3540 SNP_A-2190880 154660339
3541 SNP_A-4206635 154660452
3542 SNP_A-2063926 154664412
3543 SNP_A-2067307 154687839
3544 SNP_A-2065529 154702642
3545 SNP_A-2281069 154737115
3546 SNP_A-1889624 154772474
3547 SNP_A-1891002 154781153
3548 SNP_A-1803579 154782282
3549 SNP_A-2160416 154798092
3550 SNP_A-1974891 154798356
3551 SNP_A-1930020 154800861
3552 SNP_A-1895658 154800881
3553 SNP_A-2251867 154801041
3554 SNP_A-2052372 154801530
3555 SNP_A-2206334 154802531
3556 SNP_A-1796740 154802946
3557 SNP_A-4227969 154803470
3558 SNP_A-1803111 154817980
3559 SNP_A-1789935 154826908
3560 SNP_A-1810746 154871727
3561 SNP_A-2117243 154872187
3562 SNP_A-1906340 154872294
3563 SNP_A-1880112 154873538
3564 SNP_A-1974893 154881303
3565 SNP_A-4206844 154892111
3566 SNP_A-2104848 154906451
3567 SNP_A-1889579 154912785
3568 SNP_A-4238415 154933162
3569 SNP_A-2153503 154946968
3570 SNP_A-4198696 154956565
3571 SNP_A-1883088 154978878
3572 SNP_A-2226937 154979097
3573 SNP_A-1913012 154979275
3574 SNP_A-1949006 154979625
3575 SNP_A-2040041 154980587
3576 SNP_A-2056580 154988469
3577 SNP_A-1841533 155004984
3578 SNP_A-1905450 155031261
3579 SNP_A-4219668 155039604
3580 SNP_A-1936397 155040050
3581 SNP_A-1786394 155050870
3582 SNP_A-4216652 155053238
3583 SNP_A-4217236 155080499
3584 SNP_A-2243935 155085625
3585 SNP_A-4223840 155093580
3586 SNP_A-1894701 155107854
3587 SNP_A-2148120 155121797
3588 SNP_A-1875412 155127885
3589 SNP_A-4204100 155129811
3590 SNP_A-2294405 155136117
3591 SNP_A-4151364 155137045
3592 SNP_A-1957847 155145000
3593 SNP_A-1852733 155156371
3594 SNP_A-1854385 155160553
3595 SNP_A-2130353 155167219
3596 SNP_A-2289613 155167454
3597 SNP_A-1863746 155196335
3598 SNP_A-2178114 155212707
3599 SNP_A-4221812 155225815
3600 SNP_A-2117726 155228961
3601 SNP_A-2071566 155232580
3602 SNP_A-2156765 155251328
3603 SNP_A-1917615 155261608
3604 SNP_A-1974905 155270912
3605 SNP_A-4209784 155293682
3606 SNP_A-2067954 155309947
3607 SNP_A-1950091 155310371
3608 SNP_A-2277106 155329171
3609 SNP_A-1852250 155362157
3610 SNP_A-1974908 155372291
3611 SNP_A-2140422 155372545
3612 SNP_A-2050977 155372596
3613 SNP_A-4209785 155393685
3614 SNP_A-4209786 155414032
3615 SNP_A-1907824 155433161
3616 SNP_A-1974910 155473443
3617 SNP_A-1974911 155473794
3618 SNP_A-1782832 155519351
3619 SNP_A-4231381 155519400
3620 SNP_A-2192640 155527695
3621 SNP_A-4197896 155543323
3622 SNP_A-1974912 155558851
3623 SNP_A-1974913 155559168
3624 SNP_A-1974914 155562339
3625 SNP_A-2128632 155575168
3626 SNP_A-2230821 155577580
3627 SNP_A-1922602 155581252
3628 SNP_A-2071168 155581417
3629 SNP_A-1958344 155666256
3630 SNP_A-2162192 155758661
3631 SNP_A-4209787 155770394
3632 SNP_A-2009241 155771105
3633 SNP_A-2123383 155773742
3634 SNP_A-2110898 155774172
3635 SNP_A-2176009 155774877
3636 SNP_A-2223198 155976075
3637 SNP_A-2136066 155978785
3638 SNP_A-1909495 156045154
3639 SNP_A-2257807 156053141
3640 SNP_A-4220135 156070348
3641 SNP_A-1974926 156134613
3642 SNP_A-1974927 156169032
3643 SNP_A-1913275 156170370
3644 SNP_A-4206666 156170912
3645 SNP_A-2164109 156171973
3646 SNP_A-1886584 156199051
3647 SNP_A-1807288 156215925
3648 SNP_A-2203784 156303582
3649 SNP_A-2250064 156303768
3650 SNP_A-1974930 156310481
3651 SNP_A-2271095 156343191
3652 SNP_A-2141987 156345084
3653 SNP_A-1856788 156349147
3654 SNP_A-4220952 156359677
3655 SNP_A-4216881 156359688
3656 SNP_A-2153519 156384950
3657 SNP_A-1824133 156385489
3658 SNP_A-1974934 156431623
3659 SNP_A-2311602 156504521
3660 SNP_A-2280848 156529492
3661 SNP_A-2087787 156532183
3662 SNP_A-2094579 156553159
3663 SNP_A-2225305 156557223
3664 SNP_A-2298581 156571572
3665 SNP_A-1862825 156578149
3666 SNP_A-2085165 156599806
3667 SNP_A-1907515 156635199
3668 SNP_A-2096378 156706331
3669 SNP_A-1849542 156720959
3670 SNP_A-2219474 156721402
3671 SNP_A-2240192 156781630
3672 SNP_A-2165780 156841411
3673 SNP_A-1793070 156841573
3674 SNP_A-2160178 156864828
3675 SNP_A-1871350 156867163
3676 SNP_A-2049780 156877175
3677 SNP_A-4229678 156883599
3678 SNP_A-2218784 156886422
3679 SNP_A-4206684 156901803
3680 SNP_A-1827754 156915360
3681 SNP_A-2009246 156916756
3682 SNP_A-2076294 156957573
3683 SNP_A-2250212 156972760
3684 SNP_A-2302795 156973701
3685 SNP_A-4228229 157098169
3686 SNP_A-1873034 157189582
3687 SNP_A-2137102 157298773
3688 SNP_A-2169945 157330410
3689 SNP_A-1846860 157403510
3690 SNP_A-2291604 157408592
3691 SNP_A-2196861 157425174
3692 SNP_A-4209791 157438039
3693 SNP_A-1788693 157478769
3694 SNP_A-1883510 157478818
3695 SNP_A-1974953 157541389
3696 SNP_A-1974955 157579085
3697 SNP_A-1974956 157579385
3698 SNP_A-2009250 157579717
3699 SNP_A-2221438 157580530
3700 SNP_A-1974958 157630358
3701 SNP_A-2240768 157633355
3702 SNP_A-1852934 157646783
3703 SNP_A-2196650 157677259
3704 SNP_A-2248308 157685211
3705 SNP_A-2234758 157685910
3706 SNP_A-1974964 157717810
3707 SNP_A-1826416 157720672
3708 SNP_A-1926889 157722406
3709 SNP_A-2106705 157727141
3710 SNP_A-1974965 157738383
3711 SNP_A-1974966 157742660
3712 SNP_A-1844138 157748634
3713 SNP_A-2089968 157748700
3714 SNP_A-1974968 157751907
3715 SNP_A-1911715 157763878
3716 SNP_A-1943310 157773549
3717 SNP_A-1974969 157773957
3718 SNP_A-2023223 157774026
3719 SNP_A-4206513 157779811
3720 SNP_A-1815673 157781151
3721 SNP_A-4209792 157781629
3722 SNP_A-1974970 157782007
3723 SNP_A-1939445 157788335
3724 SNP_A-4234449 157825246
3725 SNP_A-2206887 157825733
3726 SNP_A-1793365 157845936
3727 SNP_A-1825237 157852627
3728 SNP_A-1956081 157852649
3729 SNP_A-4214863 157948122
3730 SNP_A-2228600 157948463
3731 SNP_A-1974980 157963635
3732 SNP_A-2192027 157963745
3733 SNP_A-2106898 157963957
3734 SNP_A-2092578 157982675
3735 SNP_A-1974983 157991404
3736 SNP_A-1892348 157993216
3737 SNP_A-2313023 158003815
3738 SNP_A-2087255 158030540
3739 SNP_A-4198621 158099099
3740 SNP_A-4206155 158100476
3741 SNP_A-4229885 158106964
3742 SNP_A-4238008 158141682
3743 SNP_A-4207743 158158010
3744 SNP_A-1821778 158165830
3745 SNP_A-2136938 158166062
3746 SNP_A-4221892 158174298
3747 SNP_A-4230159 158202388
3748 SNP_A-1813461 158208957
3749 SNP_A-4223962 158211224
3750 SNP_A-2185163 158215379
3751 SNP_A-1825725 158226172
3752 SNP_A-2205634 158229393
3753 SNP_A-1974989 158239354
3754 SNP_A-2048817 158254637
3755 SNP_A-2295395 158285274
3756 SNP_A-2209277 158295275
3757 SNP_A-2184946 158297915
3758 SNP_A-2269040 158297974
3759 SNP_A-1866377 158303183
3760 SNP_A-2171598 158344444
3761 SNP_A-2009253 158373796
3762 SNP_A-2156650 158420910
3763 SNP_A-2296682 158434888
3764 SNP_A-2009254 158435439
3765 SNP_A-2062289 158446292
3766 SNP_A-2165318 158456498
3767 SNP_A-2266012 158457125
3768 SNP_A-4237199 158464179
3769 SNP_A-2190822 158470389
3770 SNP_A-1869789 158475496
3771 SNP_A-2208508 158479682
3772 SNP_A-1916358 158479757
3773 SNP_A-1974992 158481692
3774 SNP_A-2086491 158491290
3775 SNP_A-2173931 158491607
3776 SNP_A-2120373 158499503
3777 SNP_A-1974995 158532859
3778 SNP_A-1783322 158558528
3779 SNP_A-2162068 158558902
3780 SNP_A-1974997 158604836
3781 SNP_A-2302500 158605355
3782 SNP_A-2043632 158605841
3783 SNP_A-2172826 158630262
3784 SNP_A-2070451 158638723
3785 SNP_A-2031956 158653218
3786 SNP_A-1850579 158708622
3787 SNP_A-1974998 158709490
3788 SNP_A-1833640 158726643
3789 SNP_A-1896785 158727376
3790 SNP_A-2151132 158728920
3791 SNP_A-1865603 158730640
3792 SNP_A-2234378 158738745
3793 SNP_A-2043353 158747760
3794 SNP_A-2082326 158747802
3795 SNP_A-2267765 158776926
3796 SNP_A-2135620 158796760
3797 SNP_A-1961648 158818706
3798 SNP_A-1884279 158820907
3799 SNP_A-1788956 158822083
3800 SNP_A-2242094 158822619
3801 SNP_A-4197309 158824101
3802 SNP_A-2122012 158824313
3803 SNP_A-2028466 158829064
3804 SNP_A-1802536 158834786
3805 SNP_A-1852709 158834804
3806 SNP_A-1879843 158847717
3807 SNP_A-4218342 158848015
3808 SNP_A-1974999 158855615
3809 SNP_A-4238778 158870175
3810 SNP_A-2263975 158880758
3811 SNP_A-4209795 158881181
3812 SNP_A-2063044 158910130
3813 SNP_A-1975004 158910275
3814 SNP_A-4209797 158910483
3815 SNP_A-2104953 158914731
3816 SNP_A-4219479 158924313
3817 SNP_A-2178057 158947720
3818 SNP_A-1939162 158953326
3819 SNP_A-1907984 158967929
3820 SNP_A-4240641 158977267
3821 SNP_A-2314888 158985624
3822 SNP_A-2114904 158985785
3823 SNP_A-1821781 159024997
3824 SNP_A-2051979 159031484
3825 SNP_A-1890389 159056001
3826 SNP_A-2303553 159077958
3827 SNP_A-1838528 159116601
3828 SNP_A-2284363 159120907
3829 SNP_A-4209798 159122185
3830 SNP_A-2220637 159122286
3831 SNP_A-4227156 159140324
3832 SNP_A-1975009 159149808
3833 SNP_A-2109799 159150051
3834 SNP_A-4205576 159167341
3835 SNP_A-2127942 159176295
3836 SNP_A-1842838 159256981
3837 SNP_A-1975010 159257371
3838 SNP_A-1839330 159312647
3839 SNP_A-4203404 159340555
3840 SNP_A-2067521 159349239
3841 SNP_A-1942105 159381810
3842 SNP_A-2071361 159381857
3843 SNP_A-1799051 159382421
3844 SNP_A-1932625 159385669
3845 SNP_A-2214543 159390406
3846 SNP_A-2146860 159406145
3847 SNP_A-2057108 159417665
3848 SNP_A-4239520 159433301
3849 SNP_A-1944056 159437612
3850 SNP_A-1824136 159487227
3851 SNP_A-2300745 159489057
3852 SNP_A-4194328 159495943
3853 SNP_A-4220897 159495974
3854 SNP_A-1960241 159503072
3855 SNP_A-4209799 159512791
3856 SNP_A-4209800 159512910
3857 SNP_A-1975013 159512937
3858 SNP_A-1975014 159513076
3859 SNP_A-1944470 159523765
3860 SNP_A-2159576 159547603
3861 SNP_A-2186278 159560757
3862 SNP_A-2131448 159601932
3863 SNP_A-2084332 159619542
3864 SNP_A-2288941 159677414
3865 SNP_A-4209801 159683563
3866 SNP_A-4226840 159692247
3867 SNP_A-2289442 159705532
3868 SNP_A-2137583 159705985
3869 SNP_A-2252763 159708693
3870 SNP_A-1975017 159727267
3871 SNP_A-2060172 159734126
3872 SNP_A-4202557 159734296
3873 SNP_A-2083916 159739261
3874 SNP_A-4228429 159758744
3875 SNP_A-1975019 159784376
3876 SNP_A-2062341 159809264
3877 SNP_A-2258813 159825198
3878 SNP_A-1817874 159825528
3879 SNP_A-2050671 159825622
3880 SNP_A-1836025 159826601
3881 SNP_A-2252593 159861866
3882 SNP_A-1780698 159864787
3883 SNP_A-2221901 159865314
3884 SNP_A-2099103 159871474
3885 SNP_A-1798108 159899103
3886 SNP_A-2028723 159903063
3887 SNP_A-4205170 159904503
3888 SNP_A-1833949 159908937
3889 SNP_A-2273105 159922089
3890 SNP_A-2215699 159945740
3891 SNP_A-1805831 159946497
3892 SNP_A-2297349 159967954
3893 SNP_A-1942832 159998727
3894 SNP_A-1975020 160008814
3895 SNP_A-1828472 160025271
3896 SNP_A-2163515 160054971
3897 SNP_A-1913246 160075629
3898 SNP_A-2147894 160075874
3899 SNP_A-2050468 160076493
3900 SNP_A-1975025 160096992
3901 SNP_A-1877617 160103746
3902 SNP_A-4209802 160108472
3903 SNP_A-2009256 160109387
3904 SNP_A-4207212 160110180
3905 SNP_A-2279848 160128845
3906 SNP_A-1828843 160142273
3907 SNP_A-2249090 160147919
3908 SNP_A-1943158 160153148
3909 SNP_A-1880796 160153802
3910 SNP_A-2206290 160205264
3911 SNP_A-2085620 160213709
3912 SNP_A-2260968 160258573
3913 SNP_A-2037548 160259005
3914 SNP_A-2145589 160259399
3915 SNP_A-2308331 160278152
3916 SNP_A-1975029 160311337
3917 SNP_A-2232760 160313239
3918 SNP_A-2080530 160314747
3919 SNP_A-1915032 160318602
3920 SNP_A-4194366 160318837
3921 SNP_A-2135126 160322341
3922 SNP_A-2210440 160322757
3923 SNP_A-2220888 160365527
3924 SNP_A-2137859 160376503
3925 SNP_A-1913838 160390927
3926 SNP_A-4209803 160416448
3927 SNP_A-2288355 160417047
3928 SNP_A-1957147 160417435
3929 SNP_A-4209804 160420632
3930 SNP_A-2119882 160433794
3931 SNP_A-2036024 160449783
3932 SNP_A-1975032 160450793
3933 SNP_A-1872997 160457545
3934 SNP_A-2220987 160460128
3935 SNP_A-2233855 160481003
3936 SNP_A-4209805 160481334
3937 SNP_A-2052530 160489729
3938 SNP_A-1928437 160509899
3939 SNP_A-1975034 160514416
3940 SNP_A-4209806 160526956
3941 SNP_A-4209807 160526972
3942 SNP_A-2078549 160553318
3943 SNP_A-2035441 160557021
3944 SNP_A-2127939 160561711
3945 SNP_A-1877437 160562236
3946 SNP_A-2009259 160566205
3947 SNP_A-4209808 160575002
3948 SNP_A-1901485 160623257
3949 SNP_A-1894960 160623332
3950 SNP_A-2059527 160633129
3951 SNP_A-2009260 160650785
3952 SNP_A-1944628 160651654
3953 SNP_A-1952294 160675437
3954 SNP_A-1820413 160684638
3955 SNP_A-2070965 160689974
3956 SNP_A-2276228 160702810
3957 SNP_A-4222176 160703568
3958 SNP_A-1975042 160714501
3959 SNP_A-1975043 160727957
3960 SNP_A-2289027 160741985
3961 SNP_A-2116454 160900221
3962 SNP_A-1811271 160930919
3963 SNP_A-2186196 160945597
3964 SNP_A-2149416 160960692
3965 SNP_A-2078916 160968833
3966 SNP_A-1975049 160983307
3967 SNP_A-2209520 161011416
3968 SNP_A-2192290 161042562
3969 SNP_A-2075950 161054814
3970 SNP_A-4209809 161066212
3971 SNP_A-1947567 161093605
3972 SNP_A-1975054 161093985
3973 SNP_A-1916094 161130149
3974 SNP_A-2090863 161142977
3975 SNP_A-2313273 161143037
3976 SNP_A-2162638 161149926
3977 SNP_A-2140561 161150985
3978 SNP_A-1877353 161160877
3979 SNP_A-4201573 161160949
3980 SNP_A-2169447 161161335
3981 SNP_A-1975055 161171912
3982 SNP_A-1975056 161172094
3983 SNP_A-2228433 161181560
3984 SNP_A-2231216 161181771
3985 SNP_A-2274498 161182267
3986 SNP_A-2201083 161183019
3987 SNP_A-1946986 161196540
3988 SNP_A-2064321 161206597
3989 SNP_A-2255625 161276582
3990 SNP_A-1856018 161305361
3991 SNP_A-1895466 161343841
3992 SNP_A-1901694 161417409
3993 SNP_A-4209811 161568749
3994 SNP_A-1821880 161581231
3995 SNP_A-1817865 161614270
3996 SNP_A-2083855 161614361
3997 SNP_A-2193992 161673387
3998 SNP_A-1874888 161692589
3999 SNP_A-1808773 161693496
4000 SNP_A-2074431 161761172
4001 SNP_A-2126766 161762573
4002 SNP_A-4225734 161777255
4003 SNP_A-4201845 161808152
4004 SNP_A-4194446 161811031
4005 SNP_A-1851951 161811050
4006 SNP_A-2140700 161811262
4007 SNP_A-1833703 161811521
4008 SNP_A-4209812 161813134
4009 SNP_A-1975059 161813807
4010 SNP_A-4209814 161835262
4011 SNP_A-2230155 161840914
4012 SNP_A-2066797 161841109
4013 SNP_A-1797062 161841156
4014 SNP_A-1896406 161887729
4015 SNP_A-1850623 161899660
4016 SNP_A-4192977 161900776
4017 SNP_A-1781207 161906422
4018 SNP_A-4199332 161906993
4019 SNP_A-2107670 161912394
4020 SNP_A-2298597 161912563
4021 SNP_A-4209815 161940709
4022 SNP_A-4226955 161942192
4023 SNP_A-4231799 162078172
4024 SNP_A-1975067 162083257
4025 SNP_A-1975068 162083357
4026 SNP_A-1922304 162180136
4027 SNP_A-2259271 162253017
4028 SNP_A-1975076 162259658
4029 SNP_A-1852795 162293049
4030 SNP_A-1844656 162310533
4031 SNP_A-2041683 162338293
4032 SNP_A-4199977 162338370
4033 SNP_A-2038805 162338963
4034 SNP_A-2207597 162339008
4035 SNP_A-2127729 162377768
4036 SNP_A-2208802 162426559
4037 SNP_A-1957553 162445804
4038 SNP_A-2278222 162481191
4039 SNP_A-1959332 162485388
4040 SNP_A-1828821 162485876
4041 SNP_A-2028621 162540287
4042 SNP_A-1975082 162542311
4043 SNP_A-1975083 162542456
4044 SNP_A-1881497 162545418
4045 SNP_A-1953800 162547234
4046 SNP_A-1975087 162554748
4047 SNP_A-2179040 162564364
4048 SNP_A-1975088 162564675
4049 SNP_A-1848301 162573783
4050 SNP_A-1975089 162584791
4051 SNP_A-1868462 162591914
4052 SNP_A-2313020 162592610
4053 SNP_A-2177720 162653305
4054 SNP_A-2185760 162686147
4055 SNP_A-2025007 162686323
4056 SNP_A-2259757 162700391
4057 SNP_A-2183130 162733946
4058 SNP_A-2030927 162830565
4059 SNP_A-2115887 162836338
4060 SNP_A-2036137 162837108
4061 SNP_A-2243522 162864330
4062 SNP_A-2231466 162872999
4063 SNP_A-2041306 162873299
4064 SNP_A-1900331 162876746
4065 SNP_A-1975110 162876928
4066 SNP_A-4234196 162879447
4067 SNP_A-4237019 162880160
4068 SNP_A-1975111 162898990
4069 SNP_A-1975112 162899053
4070 SNP_A-4209816 162899162
4071 SNP_A-1975115 162929198
4072 SNP_A-1975116 162965339
4073 SNP_A-1783361 162971042
4074 SNP_A-4198113 162972574
4075 SNP_A-1814299 162979545
4076 SNP_A-4204456 162998216
4077 SNP_A-2096494 162998291
4078 SNP_A-2300866 163003280
4079 SNP_A-2084810 163003304
4080 SNP_A-4223169 163003434
4081 SNP_A-4209817 163034498
4082 SNP_A-4198687 163038908
4083 SNP_A-2288533 163039929
4084 SNP_A-1925050 163049293
4085 SNP_A-1975118 163057278
4086 SNP_A-1924188 163063420
4087 SNP_A-1860541 163064378
4088 SNP_A-2122231 163066721
4089 SNP_A-1975119 163085233
4090 SNP_A-2197339 163125433
4091 SNP_A-2175631 163132046
4092 SNP_A-4238762 163132210
4093 SNP_A-2188267 163182621
4094 SNP_A-1877149 163182872
4095 SNP_A-1949175 163191630
4096 SNP_A-1837975 163223976
4097 SNP_A-2084500 163238780
4098 SNP_A-4197663 163240633
4099 SNP_A-2235563 163240730
4100 SNP_A-1835933 163264882
4101 SNP_A-2258599 163265048
4102 SNP_A-1825330 163278369
4103 SNP_A-2120267 163280004
4104 SNP_A-2079601 163295562
4105 SNP_A-4193486 163295623
4106 SNP_A-1921300 163309384
4107 SNP_A-2134187 163314917
4108 SNP_A-1959799 163325002
4109 SNP_A-2258743 163328592
4110 SNP_A-2155881 163346153
4111 SNP_A-1840661 163354213
4112 SNP_A-4237036 163366468
4113 SNP_A-2052272 163371201
4114 SNP_A-4194221 163377365
4115 SNP_A-1960336 163378232
4116 SNP_A-1809112 163393285
4117 SNP_A-1836595 163393817
4118 SNP_A-2239802 163402067
4119 SNP_A-1930348 163404062
4120 SNP_A-1960008 163404454
4121 SNP_A-1975128 163409853
4122 SNP_A-1975129 163409932
4123 SNP_A-4226679 163412112
4124 SNP_A-2300326 163415230
4125 SNP_A-1975131 163418672
4126 SNP_A-2154168 163439370
4127 SNP_A-1844815 163455346
4128 SNP_A-1922141 163485721
4129 SNP_A-1813567 163499139
4130 SNP_A-1975136 163591334
4131 SNP_A-1887210 163593408
4132 SNP_A-2033393 163627182
4133 SNP_A-1975137 163634692
4134 SNP_A-4226805 163700466
4135 SNP_A-2075971 163701543
4136 SNP_A-4206470 163706137
4137 SNP_A-1975139 163719228
4138 SNP_A-1975141 163719648
4139 SNP_A-1975142 163719822
4140 SNP_A-1975143 163720189
4141 SNP_A-4209818 163720582
4142 SNP_A-2197103 163720714
4143 SNP_A-1958628 163724505
4144 SNP_A-1975145 163734628
4145 SNP_A-2114428 163739058
4146 SNP_A-2210785 163744730
4147 SNP_A-1802681 163750627
4148 SNP_A-2265566 163769008
4149 SNP_A-2159563 163794597
4150 SNP_A-2311584 163804078
4151 SNP_A-2219850 163807921
4152 SNP_A-4220306 163831416
4153 SNP_A-2166786 163842557
4154 SNP_A-1942238 163842585
4155 SNP_A-4197483 163845916
4156 SNP_A-1975147 163852080
4157 SNP_A-4209819 163857163
4158 SNP_A-1975149 163883263
4159 SNP_A-4209820 163883314
4160 SNP_A-1882338 163898219
4161 SNP_A-2230703 163912255
4162 SNP_A-2303335 163922419
4163 SNP_A-2283572 163930512
4164 SNP_A-1852618 163967606
4165 SNP_A-2229880 163973176
4166 SNP_A-2043782 163973651
4167 SNP_A-4203288 163973719
4168 SNP_A-1975151 163976811
4169 SNP_A-1852663 163977947
4170 SNP_A-2055676 163978315
4171 SNP_A-4230489 164185263
4172 SNP_A-1975154 164186242
4173 SNP_A-1958678 164209126
4174 SNP_A-4198921 164212673
4175 SNP_A-1794594 164227902
4176 SNP_A-2258545 164229346
4177 SNP_A-4221785 164229836
4178 SNP_A-2109263 164231046
4179 SNP_A-2172755 164232142
4180 SNP_A-1816159 164232773
4181 SNP_A-4230472 164233123
4182 SNP_A-1835024 164233503
4183 SNP_A-4219663 164246951
4184 SNP_A-2249428 164270183
4185 SNP_A-4204658 164279955
4186 SNP_A-2051196 164303219
4187 SNP_A-1871156 164314019
4188 SNP_A-2197561 164314151
4189 SNP_A-2009270 164340331
4190 SNP_A-2251693 164344333
4191 SNP_A-1852949 164361887
4192 SNP_A-2220707 164368135
4193 SNP_A-2110801 164368165
4194 SNP_A-2134540 164382401
4195 SNP_A-2272238 164382711
4196 SNP_A-2145396 164384985
4197 SNP_A-1975160 164397043
4198 SNP_A-2033523 164400027
4199 SNP_A-4224430 164402545
4200 SNP_A-2283618 164414770
4201 SNP_A-2084842 164422079
4202 SNP_A-1975163 164503766
4203 SNP_A-2088793 164511350
4204 SNP_A-2024215 164539115
4205 SNP_A-2009271 164564010
4206 SNP_A-2091056 164571515
4207 SNP_A-1825243 164594594
4208 SNP_A-4200378 164600242
4209 SNP_A-1975164 164622445
4210 SNP_A-4228365 164640076
4211 SNP_A-2079479 164640105
4212 SNP_A-1949685 164642672
4213 SNP_A-2174641 164651281
4214 SNP_A-1824342 164679775
4215 SNP_A-2137356 164681425
4216 SNP_A-1783855 164687049
4217 SNP_A-4227953 164725500
4218 SNP_A-4198314 164750088
4219 SNP_A-2164356 164832921
4220 SNP_A-1872612 164833211
4221 SNP_A-1790647 164849346
4222 SNP_A-1836788 164849803
4223 SNP_A-4196673 164861155
4224 SNP_A-2209561 164871972
4225 SNP_A-2194867 164926734
4226 SNP_A-1882360 164928628
4227 SNP_A-2175271 164934890
4228 SNP_A-1823742 164934927
4229 SNP_A-1836669 164935288
4230 SNP_A-1799762 164935681
4231 SNP_A-2106633 164943670
4232 SNP_A-2080815 164944543
4233 SNP_A-1975170 164945905
4234 SNP_A-2258179 164964721
4235 SNP_A-2022067 164965167
4236 SNP_A-2148145 165061060
4237 SNP_A-2104242 165064111
4238 SNP_A-4209824 165072344
4239 SNP_A-1933212 165089450
4240 SNP_A-4218827 165089896
4241 SNP_A-2157384 165089960
4242 SNP_A-1975172 165094366
4243 SNP_A-1809534 165103612
4244 SNP_A-2259064 165145118
4245 SNP_A-2185308 165145415
4246 SNP_A-2187031 165163002
4247 SNP_A-2198877 165168941
4248 SNP_A-1975173 165169177
4249 SNP_A-1975174 165179134
4250 SNP_A-2105975 165181208
4251 SNP_A-4205145 165181284
4252 SNP_A-2114198 165181455
4253 SNP_A-1839941 165184815
4254 SNP_A-1975175 165185830
4255 SNP_A-1975176 165186095
4256 SNP_A-1855521 165187199
4257 SNP_A-2056642 165197631
4258 SNP_A-2265419 165198556
4259 SNP_A-2146914 165199146
4260 SNP_A-4233723 165208927
4261 SNP_A-2170247 165209051
4262 SNP_A-1914369 165229668
4263 SNP_A-1975177 165235807
4264 SNP_A-2250915 165251591
4265 SNP_A-4228957 165251701
4266 SNP_A-2071222 165270236
4267 SNP_A-2228206 165294222
4268 SNP_A-1975183 165332065
4269 SNP_A-1975184 165332274
4270 SNP_A-1975185 165341177
4271 SNP_A-1975186 165341254
4272 SNP_A-1853105 165353361
4273 SNP_A-2033553 165367201
4274 SNP_A-2105671 165377741
4275 SNP_A-4203564 165389438
4276 SNP_A-4219636 165391097
4277 SNP_A-1939515 165392209
4278 SNP_A-4218748 165392253
4279 SNP_A-1975188 165409841
4280 SNP_A-4209825 165431796
4281 SNP_A-2242633 165439812
4282 SNP_A-1861581 165482085
4283 SNP_A-2303855 165565774
4284 SNP_A-2191639 165571027
4285 SNP_A-2251169 165571358
4286 SNP_A-4234700 165606061
4287 SNP_A-4222336 165623779
4288 SNP_A-4237867 165624386
4289 SNP_A-1901518 165625128
4290 SNP_A-2217228 165672630
4291 SNP_A-1938501 165675794
4292 SNP_A-2129074 165681444
4293 SNP_A-4197913 165682048
4294 SNP_A-1975191 165693665
4295 SNP_A-4209826 165694046
4296 SNP_A-1819926 165699453
4297 SNP_A-4199420 165712710
4298 SNP_A-2162322 165712738
4299 SNP_A-1817301 165757755
4300 SNP_A-1975192 165769171
4301 SNP_A-1940483 165780246
4302 SNP_A-1841098 165808074
4303 SNP_A-1927198 165823057
4304 SNP_A-4206284 165844401
4305 SNP_A-2216930 165863558
4306 SNP_A-1892848 165864045
4307 SNP_A-4219643 165867032
4308 SNP_A-2069135 165880917
4309 SNP_A-2180482 165881550
4310 SNP_A-2178500 165881821
4311 SNP_A-1930692 165913338
4312 SNP_A-2214071 165913560
4313 SNP_A-2101831 165913648
4314 SNP_A-1975195 165951503
4315 SNP_A-1975196 165979383
4316 SNP_A-1975197 165980919
4317 SNP_A-1870813 165991875
4318 SNP_A-1908980 165998004
4319 SNP_A-4196881 165998163
4320 SNP_A-1865628 166044858
4321 SNP_A-1888939 166068269
4322 SNP_A-1975198 166083284
4323 SNP_A-2076379 166101009
4324 SNP_A-2069938 166136118
4325 SNP_A-2023124 166170461
4326 SNP_A-2196975 166170728
4327 SNP_A-1961383 166185508
4328 SNP_A-1899959 166189336
4329 SNP_A-1941314 166216967
4330 SNP_A-4227304 166254584
4331 SNP_A-1919517 166254691
4332 SNP_A-2039426 166260777
4333 SNP_A-1952699 166261127
4334 SNP_A-2088036 166263419
4335 SNP_A-1800539 166265859
4336 SNP_A-1918991 166386523
4337 SNP_A-2300682 166401100
4338 SNP_A-1841416 166481091
4339 SNP_A-1877233 166489165
4340 SNP_A-2049136 166514051
4341 SNP_A-2258464 166523810
4342 SNP_A-1834094 166536697
4343 SNP_A-2039284 166622641
4344 SNP_A-2235805 166655467
4345 SNP_A-4234359 166840099
4346 SNP_A-1947222 166866181
4347 SNP_A-4209827 166870729
4348 SNP_A-1884433 166870885
4349 SNP_A-1975204 166889450
4350 SNP_A-1975205 166889780
4351 SNP_A-1975206 166897531
4352 SNP_A-4223984 166927395
4353 SNP_A-1975208 166951139
4354 SNP_A-1840290 166988453
4355 SNP_A-1975210 167038505
4356 SNP_A-4209829 167054703
4357 SNP_A-2167621 167064278
4358 SNP_A-2135277 167080113
4359 SNP_A-2135992 167085801
4360 SNP_A-2022530 167093845
4361 SNP_A-4198607 167100172
4362 SNP_A-1887071 167100623
4363 SNP_A-2247199 167120223
4364 SNP_A-1922454 167146336
4365 SNP_A-2009280 167216994
4366 SNP_A-2114914 167230912
4367 SNP_A-4209830 167238610
4368 SNP_A-1938893 167257416
4369 SNP_A-2103216 167268104
4370 SNP_A-1936528 167276891
4371 SNP_A-2158529 167277011
4372 SNP_A-4230849 167315035
4373 SNP_A-4193127 167330527
4374 SNP_A-2113505 167349698
4375 SNP_A-1975212 167350172
4376 SNP_A-1975213 167367746
4377 SNP_A-4222900 167369728
4378 SNP_A-4229270 167407865
4379 SNP_A-1975214 167424966
4380 SNP_A-4209831 167433158
4381 SNP_A-2241103 167443099
4382 SNP_A-1975216 167443805
4383 SNP_A-2298795 167445444
4384 SNP_A-1832856 167451295
4385 SNP_A-1937295 167452241
4386 SNP_A-4220949 167454372
4387 SNP_A-2242140 167464465
4388 SNP_A-4151582 167465376
4389 SNP_A-2080006 167468557
4390 SNP_A-4216692 167469064
4391 SNP_A-1842840 167469179
4392 SNP_A-2061322 167469901
4393 SNP_A-4206928 167471040
4394 SNP_A-2089233 167472482
4395 SNP_A-4227630 167479549
4396 SNP_A-1796779 167483958
4397 SNP_A-1871185 167505228
4398 SNP_A-1959589 167527811
4399 SNP_A-2119134 167528090
4400 SNP_A-4201476 167532754
4401 SNP_A-2198488 167539095
4402 SNP_A-4216682 167547230
4403 SNP_A-1975217 167562098
4404 SNP_A-4207472 167565295
4405 SNP_A-2127679 167573385
4406 SNP_A-1930978 167609237
4407 SNP_A-1975219 167623107
4408 SNP_A-4235484 167644596
4409 SNP_A-1912167 167670292
4410 SNP_A-2009281 167671061
4411 SNP_A-2089154 167725805
4412 SNP_A-2136353 167765169
4413 SNP_A-2114282 167779827
4414 SNP_A-2059497 167843660
4415 SNP_A-1919005 167865718
4416 SNP_A-2172821 167876271
4417 SNP_A-1784488 167902738
4418 SNP_A-2150960 167914245
4419 SNP_A-1927179 167926707
4420 SNP_A-1860440 167927478
4421 SNP_A-2152573 167946693
4422 SNP_A-2026237 167952422
4423 SNP_A-2200684 167963902
4424 SNP_A-1949454 167964236
4425 SNP_A-2174310 167964784
4426 SNP_A-2308286 168005541
4427 SNP_A-2062470 168032542
4428 SNP_A-2131199 168032644
4429 SNP_A-4197877 168055919
4430 SNP_A-2138252 168091484
4431 SNP_A-2152756 168100895
4432 SNP_A-2205894 168159533
4433 SNP_A-4237053 168232247
4434 SNP_A-2056796 168271201
4435 SNP_A-2009282 168344298
4436 SNP_A-2009283 168344372
4437 SNP_A-1843367 168351902
4438 SNP_A-1831926 168354257
4439 SNP_A-1930455 168361764
4440 SNP_A-2221890 168390444
4441 SNP_A-2176664 168403309
4442 SNP_A-2290514 168404346
4443 SNP_A-2045490 168407437
4444 SNP_A-4238457 168408259
4445 SNP_A-4229599 168423838
4446 SNP_A-1825947 168426999
4447 SNP_A-2042131 168427020
4448 SNP_A-4228087 168438173
4449 SNP_A-2116172 168442972
4450 SNP_A-4218988 168455668
4451 SNP_A-2230065 168455835
4452 SNP_A-2198949 168530415
4453 SNP_A-1905670 168531867
4454 SNP_A-2116809 168533508
4455 SNP_A-2027549 168562074
4456 SNP_A-2170958 168563263
4457 SNP_A-1883695 168569490
4458 SNP_A-2132805 168584695
4459 SNP_A-2056860 168584818
4460 SNP_A-1938848 168594083
4461 SNP_A-1876192 168597665
4462 SNP_A-4237376 168650691
4463 SNP_A-1847716 168657941
4464 SNP_A-1801202 168658115
4465 SNP_A-1816984 168661060
4466 SNP_A-2241586 168670104
4467 SNP_A-2286539 168738713
4468 SNP_A-2131252 168762344
4469 SNP_A-1945460 168786179
4470 SNP_A-1817093 168786883
4471 SNP_A-2215185 168801567
4472 SNP_A-4228198 168822605
4473 SNP_A-1876478 168851496
4474 SNP_A-4221911 168851823
4475 SNP_A-4224559 168881691
4476 SNP_A-2086550 168885967
4477 SNP_A-1945892 168910542
4478 SNP_A-2267775 168917887
4479 SNP_A-2208198 168918186
4480 SNP_A-1975227 168933263
4481 SNP_A-4216376 168975442
4482 SNP_A-2305957 169009123
4483 SNP_A-1975230 169010823
4484 SNP_A-2149263 169041318
4485 SNP_A-2209191 169043862
4486 SNP_A-1930390 169049985
4487 SNP_A-2278679 169050223
4488 SNP_A-4209832 169050871
4489 SNP_A-2201659 169057046
4490 SNP_A-1933123 169072564
4491 SNP_A-2103588 169085611
4492 SNP_A-2077498 169117889
4493 SNP_A-1975231 169122366
4494 SNP_A-2128067 169130131
4495 SNP_A-1927759 169136423
4496 SNP_A-2233671 169178350
4497 SNP_A-1802794 169226792
4498 SNP_A-1813687 169228986
4499 SNP_A-4220542 169258658
4500 SNP_A-1803001 169274052
4501 SNP_A-4237623 169279340
4502 SNP_A-1830568 169282596
4503 SNP_A-2304187 169282984
4504 SNP_A-2200776 169283231
4505 SNP_A-2161544 169379562
4506 SNP_A-2075997 169380515
4507 SNP_A-1845745 169454514
4508 SNP_A-2224771 169511722
4509 SNP_A-2075107 169576349
4510 SNP_A-2250193 169619384
4511 SNP_A-1825749 169640327
4512 SNP_A-1829975 169657725
4513 SNP_A-4221923 169673416
4514 SNP_A-1878142 169697585
4515 SNP_A-2173759 169708327
4516 SNP_A-2180124 169708369
4517 SNP_A-2102209 169716441
4518 SNP_A-1917515 169755229
4519 SNP_A-1975243 169807185
4520 SNP_A-1975244 169807659
4521 SNP_A-2274586 169809983
4522 SNP_A-2165379 169846918
4523 SNP_A-2216206 169872129
4524 SNP_A-1975245 169879035
4525 SNP_A-2022800 169913477
4526 SNP_A-4209834 169945783
4527 SNP_A-2294629 169950033
4528 SNP_A-2268875 170039595
4529 SNP_A-1956740 170068380
4530 SNP_A-1975246 170118910
4531 SNP_A-4230129 170127729
4532 SNP_A-1975247 170128654
4533 SNP_A-4214868 170137736
4534 SNP_A-4236270 170154427
4535 SNP_A-1797606 170156706
4536 SNP_A-2146370 170169342
4537 SNP_A-2283251 170184342
4538 SNP_A-2123141 170197832
4539 SNP_A-4209836 170235178
4540 SNP_A-2174683 170259020
4541 SNP_A-1808417 170265115
4542 SNP_A-1894060 170273620
4543 SNP_A-1799915 170293568
4544 SNP_A-2230324 170294374
4545 SNP_A-2176915 170294409
4546 SNP_A-2032256 170297603
4547 SNP_A-1936866 170319199
4548 SNP_A-4222941 170327281
4549 SNP_A-2194413 170334628
4550 SNP_A-2047489 170338327
4551 SNP_A-2096757 170371093
4552 SNP_A-1975251 170392307
4553 SNP_A-2134367 170394564
4554 SNP_A-1844002 170414733
4555 SNP_A-2213788 170453925
4556 SNP_A-2259370 170513825
4557 SNP_A-2270871 170540703
4558 SNP_A-1792259 170581485
4559 SNP_A-2045101 170585879
4560 SNP_A-2063628 170664276
4561 SNP_A-2304140 170672111
4562 SNP_A-2270149 170701380
4563 SNP_A-2279761 170701996
4564 SNP_A-2120492 170703798
4565 SNP_A-2188686 170704345
4566 SNP_A-2305012 170705874
4567 SNP_A-1899387 170706361
4568 SNP_A-2184126 170724899
4569 SNP_A-2100139 170724940
4570 SNP_A-1791922 170735676
4571 SNP_A-2225116 170745577
4572 SNP_A-2221148 170757085
4573 SNP_A-2131737 170762088
4574 SNP_A-2030083 170773718
4575 SNP_A-1975262 170791287
4576 SNP_A-1975264 170805583
4577 SNP_A-4209837 170805652
4578 SNP_A-1975265 170809260
4579 SNP_A-1913631 170827411
4580 SNP_A-4206091 170840836
4581 SNP_A-4232240 170876370
4582 SNP_A-2147720 170889680
4583 SNP_A-2211630 170897988
4584 SNP_A-4209838 170963965
4585 SNP_A-4206545 170994839
4586 SNP_A-4228470 171011143
4587 SNP_A-2169608 171011217
4588 SNP_A-2180080 171017960
4589 SNP_A-1803523 171050810
4590 SNP_A-2093610 171091813
4591 SNP_A-2060437 171107361
4592 SNP_A-1879857 171109013
4593 SNP_A-2095612 171109073
4594 SNP_A-1975268 171127404
4595 SNP_A-4209839 171141964
4596 SNP_A-2267723 171159448
4597 SNP_A-1818635 171171881
4598 SNP_A-2046398 171172046
4599 SNP_A-2310034 171172381
4600 SNP_A-1949817 171172471
4601 SNP_A-4218933 171180070
4602 SNP_A-2080166 171192806
4603 SNP_A-1975269 171264853
4604 SNP_A-2275761 171264898
4605 SNP_A-1975270 171280629
4606 SNP_A-2278836 171280781
4607 SNP_A-1954608 171283703
4608 SNP_A-1975271 171290533
4609 SNP_A-1975272 171290808
4610 SNP_A-1975273 171291048
4611 SNP_A-2077343 171372025
4612 SNP_A-1907804 171408358
4613 SNP_A-1845437 171415609
4614 SNP_A-2039928 171441246
4615 SNP_A-4199928 171473104
4616 SNP_A-4231268 171510691
4617 SNP_A-1872633 171547388
4618 SNP_A-1826688 171547470
4619 SNP_A-1796966 171549743
4620 SNP_A-2250848 171554388
4621 SNP_A-1901961 171554477
4622 SNP_A-2238527 171630685
4623 SNP_A-2094194 171670257
4624 SNP_A-2176745 171672199
4625 SNP_A-2061979 171678031
4626 SNP_A-2231173 171678153
4627 SNP_A-2035793 171678886
4628 SNP_A-2293803 171684334
4629 SNP_A-2289060 171707798
4630 SNP_A-1975279 171734249
4631 SNP_A-1975280 171734297
4632 SNP_A-1895544 171743763
4633 SNP_A-1958838 171756777
4634 SNP_A-1780926 171757097
4635 SNP_A-2106282 171795456
4636 SNP_A-1975283 171805381
4637 SNP_A-2196324 171811846
4638 SNP_A-1951615 171815244
4639 SNP_A-2213037 171815650
4640 SNP_A-1952261 171860061
4641 SNP_A-2313414 171869915
4642 SNP_A-4205437 171879439
4643 SNP_A-4209842 171916625
4644 SNP_A-2069273 171922699
4645 SNP_A-2095739 171925416
4646 SNP_A-2062384 171950643
4647 SNP_A-1884303 172004921
4648 SNP_A-2059045 172013275
4649 SNP_A-1915711 172051083
4650 SNP_A-2073516 172094184
4651 SNP_A-2222657 172141713
4652 SNP_A-2255366 172185116
4653 SNP_A-4240172 172205970
4654 SNP_A-2034342 172221675
4655 SNP_A-1975298 172321947
4656 SNP_A-4193338 172359804
4657 SNP_A-1859864 172399271
4658 SNP_A-2135575 172402113
4659 SNP_A-1922238 172404748
4660 SNP_A-2009298 172418693
4661 SNP_A-4235153 172435017
4662 SNP_A-2188964 172467294
4663 SNP_A-2199267 172467502
4664 SNP_A-1975299 172471039
4665 SNP_A-2052426 172498679
4666 SNP_A-1975301 172510710
4667 SNP_A-1869674 172538096
4668 SNP_A-2225140 172538850
4669 SNP_A-4222536 172583369
4670 SNP_A-2054446 172590323
4671 SNP_A-4235362 172599297
4672 SNP_A-1791262 172640994
4673 SNP_A-1798646 172679293
4674 SNP_A-2115796 172682664
4675 SNP_A-2028162 172691081
4676 SNP_A-2105629 172700255
4677 SNP_A-2028733 172706855
4678 SNP_A-4238015 172709428
4679 SNP_A-2157558 172791538
4680 SNP_A-2057502 172795574
4681 SNP_A-2052548 172796919
4682 SNP_A-1832168 172804008
4683 SNP_A-2190842 172820931
4684 SNP_A-2009304 172852470
4685 SNP_A-1816060 172872670
4686 SNP_A-1808087 172892297
4687 SNP_A-4233747 172893583
4688 SNP_A-1868484 172897589
4689 SNP_A-1916195 172925329
4690 SNP_A-1975308 172933446
4691 SNP_A-2249561 172937571
4692 SNP_A-2294437 172954990
4693 SNP_A-2204108 172963579
4694 SNP_A-1895876 172989645
4695 SNP_A-4217214 172990075
4696 SNP_A-1975309 172991671
4697 SNP_A-2193773 173032896
4698 SNP_A-1864974 173033935
4699 SNP_A-1825213 173036490
4700 SNP_A-1884490 173041230
4701 SNP_A-1872673 173044745
4702 SNP_A-2249623 173044893
4703 SNP_A-2267292 173077845
4704 SNP_A-2021449 173098205
4705 SNP_A-1960864 173105193
4706 SNP_A-2190690 173105411
4707 SNP_A-1934826 173115023
4708 SNP_A-1975310 173116142
4709 SNP_A-1975311 173155793
4710 SNP_A-2178803 173174420
4711 SNP_A-1853390 173229405
4712 SNP_A-1841589 173230050
4713 SNP_A-1817527 173242902
4714 SNP_A-2027467 173250768
4715 SNP_A-2243459 173269668
4716 SNP_A-2243448 173364393
4717 SNP_A-2055620 173398470
4718 SNP_A-2175992 173420507
4719 SNP_A-1819034 173424236
4720 SNP_A-2073942 173424920
4721 SNP_A-2009307 173430129
4722 SNP_A-1975314 173447803
4723 SNP_A-2089864 173467998
4724 SNP_A-4233666 173485649
4725 SNP_A-1939781 173498694
4726 SNP_A-2230559 173503700
4727 SNP_A-2178366 173522510
4728 SNP_A-2231187 173541815
4729 SNP_A-2199410 173556655
4730 SNP_A-2028991 173565908
4731 SNP_A-1975316 173571929
4732 SNP_A-2213124 173571978
4733 SNP_A-2026786 173585423
4734 SNP_A-1915012 173588593
4735 SNP_A-4204328 173588955
4736 SNP_A-4219589 173589268
4737 SNP_A-2207124 173612931
4738 SNP_A-1868831 173630280
4739 SNP_A-2301173 173635864
4740 SNP_A-4209845 173669647
4741 SNP_A-4192740 173676326
4742 SNP_A-4221539 173704266
4743 SNP_A-2062710 173704325
4744 SNP_A-1911258 173708373
4745 SNP_A-1898741 173711238
4746 SNP_A-2314830 173711521
4747 SNP_A-2104354 173711566
4748 SNP_A-1861716 173714304
4749 SNP_A-2100039 173714680
4750 SNP_A-1833422 173720520
4751 SNP_A-1953177 173722909
4752 SNP_A-2198059 173723005
4753 SNP_A-4199991 173723693
4754 SNP_A-2043745 173737375
4755 SNP_A-2089530 173748715
4756 SNP_A-1903071 173757210
4757 SNP_A-4240920 173809820
4758 SNP_A-4206097 173814679
4759 SNP_A-2278418 173819248
4760 SNP_A-1842467 173822045
4761 SNP_A-2246824 173833700
4762 SNP_A-2313370 173839816
4763 SNP_A-1886592 173850567
4764 SNP_A-2091520 173851395
4765 SNP_A-2049584 173851674
4766 SNP_A-1843389 173879297
4767 SNP_A-1865938 173900829
4768 SNP_A-2210964 173911202
4769 SNP_A-2247216 173927880
4770 SNP_A-4236003 173933582
4771 SNP_A-2065541 174010671
4772 SNP_A-2037961 174030649
4773 SNP_A-4209846 174055783
4774 SNP_A-2227338 174056019
4775 SNP_A-2278064 174076303
4776 SNP_A-4193949 174092681
4777 SNP_A-4202693 174092693
4778 SNP_A-1793951 174095223
4779 SNP_A-4240394 174097226
4780 SNP_A-4218548 174171996
4781 SNP_A-1831485 174215180
4782 SNP_A-2178201 174215299
4783 SNP_A-1975332 174218460
4784 SNP_A-4222328 174221715
4785 SNP_A-2166581 174236588
4786 SNP_A-2219287 174245328
4787 SNP_A-4151701 174252974
4788 SNP_A-2136760 174262256
4789 SNP_A-1943137 174262607
4790 SNP_A-1952533 174263057
4791 SNP_A-2079538 174263531
4792 SNP_A-1872835 174263661
4793 SNP_A-2244754 174272559
4794 SNP_A-1849781 174296792
4795 SNP_A-1825001 174297089
4796 SNP_A-2246906 174313913
4797 SNP_A-2146718 174329298
4798 SNP_A-2133647 174329333
4799 SNP_A-1889757 174336658
4800 SNP_A-1855383 174342905
4801 SNP_A-2033569 174355422
4802 SNP_A-2151180 174457225
4803 SNP_A-4207712 174460881
4804 SNP_A-1975335 174461868
4805 SNP_A-2116931 174466476
4806 SNP_A-4209848 174468877
4807 SNP_A-4204937 174469538
4808 SNP_A-2096842 174469772
4809 SNP_A-2111332 174484819
4810 SNP_A-4220516 174495329
4811 SNP_A-2277233 174594908
4812 SNP_A-2009313 174614559
4813 SNP_A-2062545 174617337
4814 SNP_A-1975343 174623376
4815 SNP_A-2087855 174644475
4816 SNP_A-1852823 174645171
4817 SNP_A-4217842 174657860
4818 SNP_A-1915159 174661992
4819 SNP_A-2043990 174663327
4820 SNP_A-2229789 174667361
4821 SNP_A-2022948 174668070
4822 SNP_A-2205572 174679890
4823 SNP_A-1938390 174680406
4824 SNP_A-2068881 174683875
4825 SNP_A-2039271 174684425
4826 SNP_A-1975344 174685800
4827 SNP_A-1975345 174685924
4828 SNP_A-4209851 174686959
4829 SNP_A-1894908 174692386
4830 SNP_A-2111395 174692475
4831 SNP_A-2120159 174692688
4832 SNP_A-1780463 174693714
4833 SNP_A-1787914 174693746
4834 SNP_A-4239373 174710562
4835 SNP_A-4217694 174736141
4836 SNP_A-4223456 174772293
4837 SNP_A-2061476 174800804
4838 SNP_A-1815632 174804635
4839 SNP_A-2283942 174825081
4840 SNP_A-2030775 174844647
4841 SNP_A-1782489 174845059
4842 SNP_A-1827758 174865229
4843 SNP_A-2164742 174918737
4844 SNP_A-1907227 174924370
4845 SNP_A-2154197 174924725
4846 SNP_A-2081879 174938800
4847 SNP_A-1958133 174943297
4848 SNP_A-1975354 174963401
4849 SNP_A-4209852 174970869
4850 SNP_A-2269318 174972148
4851 SNP_A-4214874 174982953
4852 SNP_A-1806080 174983265
4853 SNP_A-4220169 175025929
4854 SNP_A-1934184 175026145
4855 SNP_A-4233549 175036431
4856 SNP_A-2127173 175036477
4857 SNP_A-1915901 175038037
4858 SNP_A-2314801 175042245
4859 SNP_A-4196971 175046630
4860 SNP_A-1937669 175073187
4861 SNP_A-2172493 175120085
4862 SNP_A-2256685 175120590
4863 SNP_A-1975355 175166485
4864 SNP_A-1975356 175167684
4865 SNP_A-1975357 175167750
4866 SNP_A-2199170 175223764
4867 SNP_A-1896084 175224784
4868 SNP_A-2190908 175240578
4869 SNP_A-4201239 175253217
4870 SNP_A-4209853 175256471
4871 SNP_A-1840741 175269061
4872 SNP_A-2157100 175277853
4873 SNP_A-2189511 175281616
4874 SNP_A-1951044 175299004
4875 SNP_A-1908509 175300341
4876 SNP_A-4207027 175300629
4877 SNP_A-2298055 175337944
4878 SNP_A-2184542 175351163
4879 SNP_A-2231062 175351624
4880 SNP_A-1860897 175355864
4881 SNP_A-1861776 175383269
4882 SNP_A-1865727 175383482
4883 SNP_A-2209772 175383663
4884 SNP_A-1783616 175384416
4885 SNP_A-2134436 175385079
4886 SNP_A-1903843 175385238
4887 SNP_A-4216871 175385372
4888 SNP_A-2057167 175392575
4889 SNP_A-1975359 175402859
4890 SNP_A-4209854 175404188
4891 SNP_A-2215816 175408288
4892 SNP_A-2154657 175409890
4893 SNP_A-1884218 175432500
4894 SNP_A-2133075 175458980
4895 SNP_A-2262259 175459144
4896 SNP_A-2072247 175466640
4897 SNP_A-2133476 175466908
4898 SNP_A-1891733 175478622
4899 SNP_A-2126482 175485357
4900 SNP_A-4151736 175503959
4901 SNP_A-2201672 175505322
4902 SNP_A-2197337 175506376
4903 SNP_A-1832017 175516080
4904 SNP_A-2214542 175517161
4905 SNP_A-1915951 175541245
4906 SNP_A-1918229 175541392
4907 SNP_A-4209856 175541931
4908 SNP_A-4197032 175544777
4909 SNP_A-2026985 175545528
4910 SNP_A-4230315 175545686
4911 SNP_A-2144922 175575452
4912 SNP_A-1793815 175576033
4913 SNP_A-1924506 175581941
4914 SNP_A-1908264 175587806
4915 SNP_A-2072866 175589896
4916 SNP_A-4216486 175619121
4917 SNP_A-2309578 175619311
4918 SNP_A-1922617 175626076
4919 SNP_A-1871990 175629650
4920 SNP_A-2251738 175672718
4921 SNP_A-4221855 175708039
4922 SNP_A-2177223 175771561
4923 SNP_A-2041034 175772536
4924 SNP_A-2009321 175778180
4925 SNP_A-4209857 175781653
4926 SNP_A-1975368 175781693
4927 SNP_A-2072304 175784046
4928 SNP_A-2172646 175784075
4929 SNP_A-2022780 175794280
4930 SNP_A-2265607 175812043
4931 SNP_A-2121490 175832196
4932 SNP_A-1957713 175853512
4933 SNP_A-1795331 175858781
4934 SNP_A-2059129 175865771
4935 SNP_A-2128372 175866051
4936 SNP_A-1849272 175866648
4937 SNP_A-2063006 175866837
4938 SNP_A-2046945 175869998
4939 SNP_A-2214176 175870136
4940 SNP_A-2114043 175873498
4941 SNP_A-1975372 175878779
4942 SNP_A-4209860 175879034
4943 SNP_A-4223080 175883812
4944 SNP_A-1851436 175884479
4945 SNP_A-1961122 175902746
4946 SNP_A-2168835 175932725
4947 SNP_A-1842185 175961730
4948 SNP_A-2074818 175968504
4949 SNP_A-2248095 175968976
4950 SNP_A-2197573 175978617
4951 SNP_A-4209861 175978653
4952 SNP_A-2133167 176002875
4953 SNP_A-1906680 176040818
4954 SNP_A-4200648 176042105
4955 SNP_A-2294186 176047296
4956 SNP_A-2202865 176047362
4957 SNP_A-4236603 176057838
4958 SNP_A-1975376 176062702
4959 SNP_A-1975378 176063520
4960 SNP_A-2034181 176064582
4961 SNP_A-2084962 176073340
4962 SNP_A-2187218 176111217
4963 SNP_A-2144506 176132712
4964 SNP_A-2131361 176141983
4965 SNP_A-1940875 176151701
4966 SNP_A-1785265 176172614
4967 SNP_A-4197435 176199385
4968 SNP_A-2115662 176202099
4969 SNP_A-2108193 176220123
4970 SNP_A-2055775 176220298
4971 SNP_A-1810330 176220489
4972 SNP_A-1955817 176232659
4973 SNP_A-1947759 176238845
4974 SNP_A-1791498 176240996
4975 SNP_A-4198260 176241333
4976 SNP_A-4223203 176271506
4977 SNP_A-4201005 176287082
4978 SNP_A-2034371 176299217
4979 SNP_A-1854274 176305533
4980 SNP_A-1912221 176306392
4981 SNP_A-2135660 176314128
4982 SNP_A-1975382 176351833
4983 SNP_A-1975383 176354379
4984 SNP_A-2123815 176370517
4985 SNP_A-2249567 176371636
4986 SNP_A-1800752 176372377
4987 SNP_A-2065825 176376469
4988 SNP_A-1975384 176380684
4989 SNP_A-4193879 176380952
4990 SNP_A-1975385 176381140
4991 SNP_A-2103153 176381258
4992 SNP_A-2107706 176381427
4993 SNP_A-2132785 176381806
4994 SNP_A-2060645 176406712
4995 SNP_A-2009326 176409179
4996 SNP_A-1954278 176416047
4997 SNP_A-1937999 176451172
4998 SNP_A-1928927 176462751
4999 SNP_A-4206515 176464369
5000 SNP_A-4222197 176486915
5001 SNP_A-2009329 176496258
5002 SNP_A-2009330 176496379
5003 SNP_A-4217546 176510497
5004 SNP_A-1886445 176510937
5005 SNP_A-2025620 176518408
5006 SNP_A-1849678 176546927
5007 SNP_A-1957695 176547503
5008 SNP_A-2176715 176547621
5009 SNP_A-2127323 176548932
5010 SNP_A-1837374 176603803
5011 SNP_A-1803530 176604463
5012 SNP_A-1939000 176619350
5013 SNP_A-2154901 176619733
5014 SNP_A-1847449 176630000
5015 SNP_A-4228559 176642316
5016 SNP_A-4226029 176653760
5017 SNP_A-2250316 176656452
5018 SNP_A-2009333 176660136
5019 SNP_A-4219177 176668885
5020 SNP_A-1881369 176669808
5021 SNP_A-2106637 176670127
5022 SNP_A-2067098 176699547
5023 SNP_A-4237941 176707153
5024 SNP_A-2049947 176711066
5025 SNP_A-1939638 176720388
5026 SNP_A-4231165 176746601
5027 SNP_A-1792878 176764272
5028 SNP_A-2063183 176780083
5029 SNP_A-1877119 176792464
5030 SNP_A-1948739 176821471
5031 SNP_A-2022221 176825777
5032 SNP_A-1910765 176826175
5033 SNP_A-2295851 176842037
5034 SNP_A-2037704 176847410
5035 SNP_A-1837988 176911628
5036 SNP_A-1830787 176912180
5037 SNP_A-4199281 176930165
5038 SNP_A-2009340 176931520
5039 SNP_A-2049362 176933841
5040 SNP_A-2031434 176940579
5041 SNP_A-2224695 176959493
5042 SNP_A-2153642 177031727
5043 SNP_A-4218401 177065253
5044 SNP_A-2062933 177077163
5045 SNP_A-1975396 177080387
5046 SNP_A-2126707 177080465
5047 SNP_A-1854395 177094525
5048 SNP_A-4241042 177095880
5049 SNP_A-1857617 177157421
5050 SNP_A-4193283 177170689
5051 SNP_A-1953501 177184845
5052 SNP_A-2188105 177204250
5053 SNP_A-4219658 177224159
5054 SNP_A-2090476 177242464
5055 SNP_A-1946240 177279063
5056 SNP_A-1836618 177326880
5057 SNP_A-2132017 177329504
5058 SNP_A-4217655 177341698
5059 SNP_A-2171024 177348419
5060 SNP_A-1920425 177356919
5061 SNP_A-1941531 177378384
5062 SNP_A-2073324 177390036
5063 SNP_A-1975399 177403578
5064 SNP_A-1975400 177418218
5065 SNP_A-4228067 177418480
5066 SNP_A-2261291 177418567
5067 SNP_A-2284953 177440553
5068 SNP_A-1975401 177451935
5069 SNP_A-4223808 177481219
5070 SNP_A-4216691 177486783
5071 SNP_A-1856599 177487380
5072 SNP_A-1975402 177496927
5073 SNP_A-2184066 177497085
5074 SNP_A-4209863 177505542
5075 SNP_A-1793328 177541298
5076 SNP_A-2305379 177577649
5077 SNP_A-2144170 177584146
5078 SNP_A-2077705 177593367
5079 SNP_A-4199113 177596841
5080 SNP_A-1945207 177597490
5081 SNP_A-4214875 177600896
5082 SNP_A-1831966 177611995
5083 SNP_A-4198673 177627161
5084 SNP_A-1920901 177632048
5085 SNP_A-4232878 177634172
5086 SNP_A-2112851 177634793
5087 SNP_A-1800449 177635210
5088 SNP_A-1953375 177639592
5089 SNP_A-4235188 177639734
5090 SNP_A-2201204 177639966
5091 SNP_A-2032174 177640048
5092 SNP_A-1848088 177655866
5093 SNP_A-1946321 177655914
5094 SNP_A-1975408 177661540
5095 SNP_A-4226473 177666071
5096 SNP_A-1793629 177667487
5097 SNP_A-1975410 177672904
5098 SNP_A-4216473 177688920
5099 SNP_A-1975414 177723232
5100 SNP_A-2047640 177764512
5101 SNP_A-2066092 177788029
5102 SNP_A-1787237 177800933
5103 SNP_A-2121618 177809891
5104 SNP_A-2113662 177816921
5105 SNP_A-1975417 177820042
5106 SNP_A-4209866 177823882
5107 SNP_A-4200040 177849043
5108 SNP_A-1861552 177891733
5109 SNP_A-1975421 177931750
5110 SNP_A-2096386 177932550
5111 SNP_A-1943983 177938967
5112 SNP_A-4224239 177941603
5113 SNP_A-4201007 177976337
5114 SNP_A-1884855 177976361
5115 SNP_A-2235319 177979292
5116 SNP_A-2070038 177983377
5117 SNP_A-2198842 177986109
5118 SNP_A-2170404 178008348
5119 SNP_A-1943757 178009030
5120 SNP_A-2143547 178050881
5121 SNP_A-2245072 178060524
5122 SNP_A-2311227 178060673
5123 SNP_A-1975422 178109789
5124 SNP_A-2191354 178170962
5125 SNP_A-1935893 178178107
5126 SNP_A-1950004 178212893
5127 SNP_A-2233203 178213895
5128 SNP_A-1949545 178260792
5129 SNP_A-2024502 178290008
5130 SNP_A-2174282 178330282
5131 SNP_A-1954246 178334732
5132 SNP_A-2189162 178393271
5133 SNP_A-2188276 178395228
5134 SNP_A-2196055 178402000
5135 SNP_A-2236692 178403166
5136 SNP_A-4218750 178403220
5137 SNP_A-2053746 178407101
5138 SNP_A-2258584 178512188
5139 SNP_A-1872688 178539833
5140 SNP_A-2250504 178547628
5141 SNP_A-2205693 178573676
5142 SNP_A-1975425 178598500
5143 SNP_A-2243559 178602997
5144 SNP_A-4229221 178615976
5145 SNP_A-2053121 178622151
5146 SNP_A-2158483 178639854
5147 SNP_A-2106048 178641451
5148 SNP_A-2064540 178650070
5149 SNP_A-1823939 178653553
5150 SNP_A-1874828 178653795
5151 SNP_A-4221903 178688667
5152 SNP_A-4209868 178712003
5153 SNP_A-2293734 178712782
5154 SNP_A-1806823 178713343
5155 SNP_A-1787159 178730946
5156 SNP_A-2114170 178734750
5157 SNP_A-2238245 178760399
5158 SNP_A-2272277 178765503
5159 SNP_A-1922344 178767881
5160 SNP_A-2226195 178768024
5161 SNP_A-4207544 178780765
5162 SNP_A-2035844 178781963
5163 SNP_A-4193080 178816894
5164 SNP_A-2114680 178820228
5165 SNP_A-1841641 178820747
5166 SNP_A-2037007 178820974
5167 SNP_A-4231292 178847439
5168 SNP_A-2229417 178856725
5169 SNP_A-4203634 178883341
5170 SNP_A-1975435 178888758
5171 SNP_A-1975436 178890973
5172 SNP_A-1975438 178908229
5173 SNP_A-2151743 178913108
5174 SNP_A-1975439 178915993
5175 SNP_A-2137845 178916822
5176 SNP_A-2009350 178963690
5177 SNP_A-1975440 178978608
5178 SNP_A-2257815 179036436
5179 SNP_A-2159650 179047838
5180 SNP_A-1831302 179053703
5181 SNP_A-2134486 179064717
5182 SNP_A-1863165 179067905
5183 SNP_A-2241665 179147615
5184 SNP_A-2034142 179176490
5185 SNP_A-4193658 179202223
5186 SNP_A-2040388 179336344
5187 SNP_A-4198291 179379596
5188 SNP_A-1960659 179452220
5189 SNP_A-1875764 179453388
5190 SNP_A-1975448 179474589
5191 SNP_A-1945869 179491664
5192 SNP_A-1954007 179505084
5193 SNP_A-2094038 179573274
5194 SNP_A-1975449 179574321
5195 SNP_A-2288398 179578117
5196 SNP_A-2034354 179580157
5197 SNP_A-2212911 179591912
5198 SNP_A-2047658 179631747
5199 SNP_A-1975452 179636150
5200 SNP_A-2106892 179642146
5201 SNP_A-1845538 179646932
5202 SNP_A-1912184 179650656
5203 SNP_A-2235235 179664417
5204 SNP_A-1975456 179679715
5205 SNP_A-2311531 179704840
5206 SNP_A-1975458 179724181
5207 SNP_A-4233630 179747275
5208 SNP_A-4219935 179747290
5209 SNP_A-2112944 179753910
5210 SNP_A-2080912 179755520
5211 SNP_A-1873111 179774324
5212 SNP_A-1975459 179775047
5213 SNP_A-1832610 179786447
5214 SNP_A-2032243 179834327
5215 SNP_A-1975460 179838414
5216 SNP_A-2210004 179843434
5217 SNP_A-2289395 179843672
5218 SNP_A-1975461 179848157
5219 SNP_A-1975462 179848534
5220 SNP_A-2063792 179854731
5221 SNP_A-1782198 179856789
5222 SNP_A-2155417 179856818
5223 SNP_A-1931397 179857598
5224 SNP_A-2103802 179858953
5225 SNP_A-4220317 179873655
5226 SNP_A-2177188 179877570
5227 SNP_A-2009352 179877680
5228 SNP_A-1899487 179891264
5229 SNP_A-2040288 179904363
5230 SNP_A-1889472 179907676
5231 SNP_A-1819021 179907905
5232 SNP_A-2107403 179912633
5233 SNP_A-2025099 179913281
5234 SNP_A-2009353 179935239
5235 SNP_A-1869679 179935650
5236 SNP_A-1946484 179955916
5237 SNP_A-2022495 179964716
5238 SNP_A-1917718 179976746
5239 SNP_A-2298012 179985909
5240 SNP_A-2066065 180007441
5241 SNP_A-4225356 180012550
5242 SNP_A-2103077 180019418
5243 SNP_A-1801464 180022180
5244 SNP_A-1829731 180022924
5245 SNP_A-2054827 180023047
5246 SNP_A-1926652 180037777
5247 SNP_A-1864398 180046525
5248 SNP_A-2228518 180046828
5249 SNP_A-4218640 180053859
5250 SNP_A-1847847 180053929
5251 SNP_A-4204649 180097426
5252 SNP_A-2180481 180097907
5253 SNP_A-2235779 180164662
5254 SNP_A-1900356 180165675
5255 SNP_A-2106702 180182377
5256 SNP_A-2176360 180187643
5257 SNP_A-2109776 180222288
5258 SNP_A-2062483 180231174
5259 SNP_A-2110463 180310070
5260 SNP_A-1953418 180324682
5261 SNP_A-1885083 180360550
5262 SNP_A-2099765 180367031
5263 SNP_A-4233222 180465328
5264 SNP_A-1819720 180465513
5265 SNP_A-1864492 180478351
5266 SNP_A-2282401 180496554
5267 SNP_A-2165054 180557309
5268 SNP_A-1975467 180617328
5269 SNP_A-4239699 180657938
5270 SNP_A-2228459 180666891
5271 SNP_A-4194257 180672237
5272 SNP_A-1941961 180690701
5273 SNP_A-2112548 180712673
5274 SNP_A-2023979 180721772
5275 SNP_A-1975471 180735238
5276 SNP_A-1975472 180770973
5277 SNP_A-1975473 180789469
5278 SNP_A-2192615 180866460
5279 SNP_A-1975475 180867694
5280 SNP_A-1855772 180877039
5281 SNP_A-2128259 180882640
5282 SNP_A-2275576 180882789
5283 SNP_A-1975476 180935582
5284 SNP_A-2220448 180938305
5285 SNP_A-2187334 180952689
5286 SNP_A-4240891 180957461
5287 SNP_A-2202533 180968358
5288 SNP_A-2148902 181004332
5289 SNP_A-1939366 181004629
5290 SNP_A-1796254 181049322
5291 SNP_A-1811441 181049874
5292 SNP_A-2159434 181049917
5293 SNP_A-2192929 181053111
5294 SNP_A-1922791 181053335
5295 SNP_A-2151770 181090439
5296 SNP_A-1787459 181092370
5297 SNP_A-1956597 181096124
5298 SNP_A-1871228 181096176
5299 SNP_A-2122337 181096427
5300 SNP_A-1800507 181097151
5301 SNP_A-1796660 181097205
5302 SNP_A-4192981 181104231
5303 SNP_A-2073249 181116168
5304 SNP_A-1900474 181130059
5305 SNP_A-2155638 181149751
5306 SNP_A-2229507 181149904
5307 SNP_A-1897219 181150573
5308 SNP_A-2288865 181158248
5309 SNP_A-1975482 181180766
5310 SNP_A-2070743 181214378
5311 SNP_A-1933381 181225431
5312 SNP_A-2041298 181236247
5313 SNP_A-2265024 181338255
5314 SNP_A-2301931 181368659
5315 SNP_A-1975487 181370110
5316 SNP_A-2137664 181445006
5317 SNP_A-2128558 181450836
5318 SNP_A-1951421 181457748
5319 SNP_A-2118773 181464603
5320 SNP_A-2172432 181464665
5321 SNP_A-2242415 181468186
5322 SNP_A-2098850 181548712
5323 SNP_A-1911654 181596902
5324 SNP_A-1975494 181664718
5325 SNP_A-2159082 181775881
5326 SNP_A-1890666 181781172
5327 SNP_A-2272257 181796973
5328 SNP_A-1975499 181871750
5329 SNP_A-1957716 181907703
5330 SNP_A-2091332 181947216
5331 SNP_A-2263529 181964233
5332 SNP_A-2079712 182033396
5333 SNP_A-1793002 182055425
5334 SNP_A-2043769 182121342
5335 SNP_A-1808368 182129325
5336 SNP_A-1931417 182129957
5337 SNP_A-4195714 182140870
5338 SNP_A-1975500 182150805
5339 SNP_A-2061898 182197001
5340 SNP_A-4151847 182248068
5341 SNP_A-4209875 182254865
5342 SNP_A-1975505 182254935
5343 SNP_A-2091886 182295859
5344 SNP_A-4224049 182362572
5345 SNP_A-4195314 182421421
5346 SNP_A-1913403 182546904
5347 SNP_A-1911063 182583575
5348 SNP_A-1810686 182604744
5349 SNP_A-1857816 182628745
5350 SNP_A-2144508 182739215
5351 SNP_A-1922800 182755159
5352 SNP_A-2037756 182755190
5353 SNP_A-4196332 182761190
5354 SNP_A-4193680 182766437
5355 SNP_A-4214876 182860778
5356 SNP_A-2009364 182861044
5357 SNP_A-2009365 182898639
5358 SNP_A-2103626 182978795
5359 SNP_A-1895347 183062403
5360 SNP_A-1975509 183073292
5361 SNP_A-1916191 183102006
5362 SNP_A-1865689 183151037
5363 SNP_A-1805200 183169291
5364 SNP_A-1899179 183173990
5365 SNP_A-2271602 183181098
5366 SNP_A-2035995 183185301
5367 SNP_A-2178328 183229994
5368 SNP_A-2033641 183414847
5369 SNP_A-1958640 183441112
5370 SNP_A-2050051 183473769
5371 SNP_A-4209878 183474190
5372 SNP_A-2240007 183507070
5373 SNP_A-1975515 183528284
5374 SNP_A-1975518 183604267
5375 SNP_A-2191711 183616116
5376 SNP_A-1853100 183705009
5377 SNP_A-2122497 183708527
5378 SNP_A-2075873 183708969
5379 SNP_A-2190054 183744503
5380 SNP_A-1867361 183748340
5381 SNP_A-1954684 183754978
5382 SNP_A-1898581 183784167
5383 SNP_A-1867457 183857152
5384 SNP_A-4203210 183858409
5385 SNP_A-2276110 183858526
5386 SNP_A-4209880 183874802
5387 SNP_A-1852932 183939319
5388 SNP_A-2100214 183964676
5389 SNP_A-1939287 183964884
5390 SNP_A-2301033 183965154
5391 SNP_A-2032401 183968777
5392 SNP_A-1975525 183981452
5393 SNP_A-1886535 183997330
5394 SNP_A-1817543 184040683
5395 SNP_A-1832909 184049850
5396 SNP_A-1954710 184056176
5397 SNP_A-4196070 184096377
5398 SNP_A-4209881 184116421
5399 SNP_A-1943547 184140360
5400 SNP_A-1788960 184140675
5401 SNP_A-1954621 184155890
5402 SNP_A-2286637 184156049
5403 SNP_A-4232675 184261635
5404 SNP_A-4209882 184285568
5405 SNP_A-2009377 184287079
5406 SNP_A-1939544 184336364
5407 SNP_A-2022787 184340120
5408 SNP_A-4229047 184347767
5409 SNP_A-4230463 184351689
5410 SNP_A-2128747 184352512
5411 SNP_A-2189990 184353130
5412 SNP_A-2147848 184359986
5413 SNP_A-2276243 184360107
5414 SNP_A-2225572 184366102
5415 SNP_A-1789825 184388502
5416 SNP_A-1975532 184503286
5417 SNP_A-4218160 184506739
5418 SNP_A-4209883 184511294
5419 SNP_A-4228226 184571307
5420 SNP_A-4225953 184611932
5421 SNP_A-1845324 184644921
5422 SNP_A-2098567 184663521
5423 SNP_A-4227627 184665155
5424 SNP_A-2116091 184668769
5425 SNP_A-1975538 184686802
5426 SNP_A-1833435 184694600
5427 SNP_A-2309898 184694720
5428 SNP_A-4209884 184706797
5429 SNP_A-1800587 184714071
5430 SNP_A-2154448 184716836
5431 SNP_A-2222987 184718800
5432 SNP_A-1975539 184736138
5433 SNP_A-2270986 184785667
5434 SNP_A-1936353 184795403
5435 SNP_A-1880772 184801748
5436 SNP_A-4209885 184846232
5437 SNP_A-4237229 184851585
5438 SNP_A-2179589 184853944
5439 SNP_A-1818250 184854151
5440 SNP_A-2128661 184854769
5441 SNP_A-2104235 184860420
5442 SNP_A-1838407 184903843
5443 SNP_A-2219396 184962889
5444 SNP_A-2189424 185008108
5445 SNP_A-1876442 185008213
5446 SNP_A-2082103 185016864
5447 SNP_A-2284634 185049636
5448 SNP_A-1799304 185123559
5449 SNP_A-2225707 185125445
5450 SNP_A-2040527 185143500
5451 SNP_A-1786086 185177296
5452 SNP_A-2101147 185180913
5453 SNP_A-2146446 185232425
5454 SNP_A-2024505 185244358
5455 SNP_A-1789327 185276148
5456 SNP_A-2054136 185298133
5457 SNP_A-2280883 185312427
5458 SNP_A-4222928 185313087
5459 SNP_A-1877549 185389726
5460 SNP_A-1882379 185395033
5461 SNP_A-2142255 185402861
5462 SNP_A-4193109 185418722
5463 SNP_A-4240145 185424881
5464 SNP_A-1975545 185428968
5465 SNP_A-2254550 185627340
5466 SNP_A-2247919 185638102
5467 SNP_A-1850054 185664502
5468 SNP_A-2293850 185666640
5469 SNP_A-2191403 185689373
5470 SNP_A-4223993 185694678
5471 SNP_A-1887498 185701563
5472 SNP_A-1808125 185774749
5473 SNP_A-2104701 185838173
5474 SNP_A-2265727 185838382
5475 SNP_A-2138338 185839049
5476 SNP_A-2081739 185866315
5477 SNP_A-2196389 185939554
5478 SNP_A-1877563 185939772
5479 SNP_A-1896634 185951807
5480 SNP_A-2293657 185956999
5481 SNP_A-2301779 185957520
5482 SNP_A-1975552 185968264
5483 SNP_A-2071820 186038158
5484 SNP_A-1910829 186099745
5485 SNP_A-2053967 186112988
5486 SNP_A-2055272 186131720
5487 SNP_A-4237540 186173910
5488 SNP_A-2298441 186240456
5489 SNP_A-4194309 186259334
5490 SNP_A-4239282 186271836
5491 SNP_A-2282321 186371883
5492 SNP_A-2051957 186378157
5493 SNP_A-2283523 186436356
5494 SNP_A-2277157 186448393
5495 SNP_A-2031710 186505879
5496 SNP_A-2042951 186509681
5497 SNP_A-2025801 186536713
5498 SNP_A-2298462 186545134
5499 SNP_A-4205984 186562415
5500 SNP_A-1960801 186562992
5501 SNP_A-1845462 186594994
5502 SNP_A-1858626 186606110
5503 SNP_A-1842085 186607301
5504 SNP_A-1945011 186689411
5505 SNP_A-1795654 186700969
5506 SNP_A-2166779 186712865
5507 SNP_A-4229897 186724906
5508 SNP_A-1944699 186799310
5509 SNP_A-2265469 186807627
5510 SNP_A-1950058 186903006
5511 SNP_A-2164064 186981751
5512 SNP_A-4204064 186996086
5513 SNP_A-2118743 187124584
5514 SNP_A-2172312 187153143
5515 SNP_A-2034860 187160804
5516 SNP_A-4207337 187220323
5517 SNP_A-2009393 187278027
5518 SNP_A-2023224 187284322
5519 SNP_A-2121364 187294189
5520 SNP_A-1862968 187330135
5521 SNP_A-1931266 187330841
5522 SNP_A-2235664 187331375
5523 SNP_A-1925778 187350085
5524 SNP_A-1953544 187350331
5525 SNP_A-2288615 187361281
5526 SNP_A-1798600 187377613
5527 SNP_A-2255471 187378139
5528 SNP_A-2154727 187383063
5529 SNP_A-1787175 187384724
5530 SNP_A-1975562 187388570
5531 SNP_A-1877013 187455405
5532 SNP_A-1934176 187455785
5533 SNP_A-2263828 187472790
5534 SNP_A-4237736 187551376
5535 SNP_A-2055799 187552259
5536 SNP_A-2273442 187557742
5537 SNP_A-1957809 187569863
5538 SNP_A-2161346 187569973
5539 SNP_A-2148656 187572128
5540 SNP_A-1893996 187572403
5541 SNP_A-1946029 187590674
5542 SNP_A-2180982 187590712
5543 SNP_A-2118775 187604748
5544 SNP_A-4192503 187607024
5545 SNP_A-2009397 187631755
5546 SNP_A-2241839 187641824
5547 SNP_A-1784271 187719527
5548 SNP_A-1874367 187721660
5549 SNP_A-1975569 187776282
5550 SNP_A-1975571 187789235
5551 SNP_A-2220504 187792995
5552 SNP_A-2288725 187799894
5553 SNP_A-2157735 187823885
5554 SNP_A-2236621 187823957
5555 SNP_A-2063002 187824087
5556 SNP_A-1833290 187829935
5557 SNP_A-1789259 187853501
5558 SNP_A-4240247 187860423
5559 SNP_A-4209888 187869993
5560 SNP_A-2009399 187910034
5561 SNP_A-1782884 187911695
5562 SNP_A-1802816 187919298
5563 SNP_A-1975579 187932610
5564 SNP_A-1975580 187932763
5565 SNP_A-1846541 187962817
5566 SNP_A-1952426 187962900
5567 SNP_A-2206440 187976007
5568 SNP_A-2303522 187988594
5569 SNP_A-2246998 188035551
5570 SNP_A-1952303 188036986
5571 SNP_A-1793522 188092833
5572 SNP_A-2219179 188095161
5573 SNP_A-4225550 188102637
5574 SNP_A-2074303 188127037
5575 SNP_A-2027527 188133636
5576 SNP_A-4209893 188163966
5577 SNP_A-2072058 188196618
5578 SNP_A-1847702 188201156
5579 SNP_A-1975581 188201439
5580 SNP_A-1975582 188201492
5581 SNP_A-4209894 188240689
5582 SNP_A-2304206 188276797
5583 SNP_A-2278045 188277910
5584 SNP_A-4220424 188278824
5585 SNP_A-2181102 188281122
5586 SNP_A-2087352 188324874
5587 SNP_A-1795810 188357529
5588 SNP_A-2055198 188397297
5589 SNP_A-2286965 188397790
5590 SNP_A-2170745 188404162
5591 SNP_A-4195398 188404535
5592 SNP_A-1795897 188429536
5593 SNP_A-2028529 188453502
5594 SNP_A-2240672 188464902
5595 SNP_A-2112525 188467212
5596 SNP_A-1873375 188470429
5597 SNP_A-1975590 188470635
5598 SNP_A-2009402 188483050
5599 SNP_A-2155328 188551877
5600 SNP_A-1836241 188571506
5601 SNP_A-4237821 188571620
5602 SNP_A-2106667 188571725
5603 SNP_A-2290855 188600615
5604 SNP_A-2234424 188648307
5605 SNP_A-2211927 188651673
5606 SNP_A-4239348 188658513
5607 SNP_A-2118900 188663776
5608 SNP_A-2209199 188699968
5609 SNP_A-4226406 188700601
5610 SNP_A-2031967 188701030
5611 SNP_A-1798358 188703471
5612 SNP_A-1884066 188715851
5613 SNP_A-1910873 188716825
5614 SNP_A-2301933 188725470
5615 SNP_A-1829095 188747210
5616 SNP_A-4234474 188758361
5617 SNP_A-4194922 188760297
5618 SNP_A-2247372 188760802
5619 SNP_A-2246877 188760929
5620 SNP_A-1975603 188766542
5621 SNP_A-1797121 188793046
5622 SNP_A-2196500 188797935
5623 SNP_A-2097677 188798700
5624 SNP_A-1975611 188801602
5625 SNP_A-2188759 188802383
5626 SNP_A-2238757 188802698
5627 SNP_A-2036825 188804996
5628 SNP_A-2190940 188814284
5629 SNP_A-2113229 188815621
5630 SNP_A-1858766 188838169
5631 SNP_A-1975613 188840441
5632 SNP_A-4209895 188840737
5633 SNP_A-2293966 188849939
5634 SNP_A-4203593 188855336
5635 SNP_A-1879174 188889479
5636 SNP_A-1940564 188908326
5637 SNP_A-2286831 188918382
5638 SNP_A-1919016 188918861
5639 SNP_A-2190433 188955968
5640 SNP_A-2089111 188956066
5641 SNP_A-1822662 188956343
5642 SNP_A-1823489 188956463
5643 SNP_A-2154879 188965463
5644 SNP_A-1975622 188988884
5645 SNP_A-2009410 189069534
5646 SNP_A-1831098 189077988
5647 SNP_A-4237431 189079009
5648 SNP_A-2305252 189082764
5649 SNP_A-4230491 189083053
5650 SNP_A-4240506 189083667
5651 SNP_A-4232571 189085257
5652 SNP_A-1832234 189099340
5653 SNP_A-1828756 189100135
5654 SNP_A-2190113 189100834
5655 SNP_A-4209898 189106835
5656 SNP_A-1950919 189126040
5657 SNP_A-2249686 189134121
5658 SNP_A-1907759 189135614
5659 SNP_A-2215057 189146787
5660 SNP_A-2118559 189167004
5661 SNP_A-1821506 189195120
5662 SNP_A-1805624 189195146
5663 SNP_A-2269063 189196251
5664 SNP_A-4200102 189196412
5665 SNP_A-1975628 189196747
5666 SNP_A-2293776 189200234
5667 SNP_A-2285188 189206595
5668 SNP_A-2021803 189208807
5669 SNP_A-4200704 189221370
5670 SNP_A-2244957 189230771
5671 SNP_A-4200551 189258293
5672 SNP_A-1814395 189278351
5673 SNP_A-2122654 189321659
5674 SNP_A-1827370 189321764
5675 SNP_A-2037584 189336050
5676 SNP_A-1975629 189336347
5677 SNP_A-2076129 189347794
5678 SNP_A-1918880 189348113
5679 SNP_A-2090788 189359602
5680 SNP_A-4204966 189363308
5681 SNP_A-4236974 189368130
5682 SNP_A-2145932 189372417
5683 SNP_A-2108688 189419668
5684 SNP_A-2009413 189436207
5685 SNP_A-2145331 189437108
5686 SNP_A-4230595 189441783
5687 SNP_A-2055904 189443023
5688 SNP_A-1951554 189446404
5689 SNP_A-2053237 189447878
5690 SNP_A-1811926 189447979
5691 SNP_A-2266441 189448729
5692 SNP_A-4226403 189449247
5693 SNP_A-2155281 189462427
5694 SNP_A-4234934 189467698
5695 SNP_A-4228119 189475302
5696 SNP_A-1955758 189483319
5697 SNP_A-1782422 189484569
5698 SNP_A-2009415 189524723
5699 SNP_A-4236014 189525926
5700 SNP_A-4224203 189557879
5701 SNP_A-2284074 189562857
5702 SNP_A-4196000 189565375
5703 SNP_A-2096670 189584433
5704 SNP_A-1890281 189587750
5705 SNP_A-1787447 189592527
5706 SNP_A-1975631 189603434
5707 SNP_A-4209899 189603477
5708 SNP_A-1867589 189622323
5709 SNP_A-2212139 189623347
5710 SNP_A-2084128 189644400
5711 SNP_A-1837638 189682173
5712 SNP_A-1884255 189707243
5713 SNP_A-2220972 189719982
5714 SNP_A-2110674 189720705
5715 SNP_A-2068599 189721715
5716 SNP_A-4195255 189734230
5717 SNP_A-1909765 189741599
5718 SNP_A-4209900 189743242
5719 SNP_A-4209901 189743255
5720 SNP_A-4209902 189743397
5721 SNP_A-2171207 189747012
5722 SNP_A-1844151 189751241
5723 SNP_A-1849603 189751306
5724 SNP_A-2086821 189770459
5725 SNP_A-1926250 189773536
5726 SNP_A-1914640 189774455
5727 SNP_A-2182783 189822631
5728 SNP_A-4209903 189864597
5729 SNP_A-1891349 189895813
5730 SNP_A-1844978 189907623
5731 SNP_A-2055464 189911450
5732 SNP_A-1975636 189925174
5733 SNP_A-1803735 189928133
5734 SNP_A-2198101 189935251
5735 SNP_A-1954197 189944918
5736 SNP_A-2114506 189952658
5737 SNP_A-2130122 189953257
5738 SNP_A-2161516 189953878
5739 SNP_A-2156969 189967934
5740 SNP_A-1840096 189979914
5741 SNP_A-1790980 190029520
5742 SNP_A-1975637 190047401
5743 SNP_A-2026774 190047474
5744 SNP_A-1975638 190051346
5745 SNP_A-4228510 190070441
5746 SNP_A-1915136 190078366
5747 SNP_A-1975640 190085646
5748 SNP_A-2302289 190327391
5749 SNP_A-1855149 190390189
5750 SNP_A-2303336 190391076
5751 SNP_A-1801768 190429190
5752 SNP_A-1903672 190442123
5753 SNP_A-1975657 190472489
5754 SNP_A-2274763 190483295
5755 SNP_A-1975658 190495267
5756 SNP_A-1852744 190515915
5757 SNP_A-1936631 190516259
5758 SNP_A-1975659 190531554
5759 SNP_A-1975660 190539426
5760 SNP_A-4209904 190539458
5761 SNP_A-1862886 190547850
5762 SNP_A-4229372 190560601
5763 SNP_A-4236943 190569110
5764 SNP_A-1920837 190593360
5765 SNP_A-2056155 190593395
5766 SNP_A-2173206 190610149
5767 SNP_A-2101486 190618002
5768 SNP_A-2197814 190642046
5769 SNP_A-4232115 190652374
5770 SNP_A-2236659 190659492
5771 SNP_A-1824126 190686689
5772 SNP_A-2044457 190686816
5773 SNP_A-2066347 190686976
5774 SNP_A-1867878 190687007
5775 SNP_A-1817787 190687066
5776 SNP_A-4227766 190687726
5777 SNP_A-2302450 190690811
5778 SNP_A-1865007 190697975
5779 SNP_A-4209905 190701884
5780 SNP_A-1894221 190702297
5781 SNP_A-1975670 190731901
5782 SNP_A-2280648 190732298
5783 SNP_A-1927396 190732822
5784 SNP_A-1909202 190743319
5785 SNP_A-4206803 190751492
5786 SNP_A-2224250 190764506
5787 SNP_A-2197985 190764797
5788 SNP_A-2189711 190767280
5789 SNP_A-1884788 190767582
5790 SNP_A-1924930 190770720
5791 SNP_A-1975672 190776853
5792 SNP_A-1975673 190781102
5793 SNP_A-1916474 190802440
5794 SNP_A-2124139 190826705
5795 SNP_A-1824661 190839635
5796 SNP_A-1975679 190853708
5797 SNP_A-4225476 190855045
5798 SNP_A-4226578 190855057
5799 SNP_A-1894371 190855691
5800 SNP_A-2039279 190856603
5801 SNP_A-4204715 190857051
5802 SNP_A-1854717 190858999
5803 SNP_A-1847023 190865877
5804 SNP_A-1879923 190884085
5805 SNP_A-1886864 190891890
5806 SNP_A-2134632 190892035
5807 SNP_A-2312519 190921673
5808 SNP_A-1955552 190939423
5809 SNP_A-4209906 190964588
5810 SNP_A-1846851 191015778
5811 SNP_A-2268277 191015886
5812 SNP_A-2294454 191022014
5813 SNP_A-1799030 191043311
5814 SNP_A-4224104 191063349
5815 SNP_A-4199105 191064086
5816 SNP_A-1943779 191068546
5817 SNP_A-2222951 191068724
5818 SNP_A-1934040 191069324
5819 SNP_A-4222268 191086392
5820 SNP_A-4222622 191086854
5821 SNP_A-2282625 191115358
5822 SNP_A-1927602 191130210
5823 SNP_A-2102179 191147311
5824 SNP_A-2191901 191188236
5825 SNP_A-2158703 191191180
5826 SNP_A-2047799 191206191
5827 SNP_A-1874654 191217243
5828 SNP_A-2166148 191217961
5829 SNP_A-4230369 191218155
5830 SNP_A-1888657 191231395
5831 SNP_A-2262097 191232277
5832 SNP_A-2118048 191232932
5833 SNP_A-2264818 191232980
5834 SNP_A-1975686 191236401
5835 SNP_A-1975688 191236751
5836 SNP_A-2301327 191242070
5837 SNP_A-2157513 191244037
5838 SNP_A-2091254 191244878
5839 SNP_A-2149521 191245157
5840 SNP_A-2054951 191245227
5841 SNP_A-4209907 191250258
5842 SNP_A-1790140 191253292
5843 SNP_A-1854677 191272239
5844 SNP_A-2144442 191273841
5845 SNP_A-1902162 191280803
5846 SNP_A-1975693 191284628
5847 SNP_A-2047144 191379157
5848 SNP_A-2041963 191386012
5849 SNP_A-1975697 191392766
5850 SNP_A-2224147 191428459
5851 SNP_A-1805243 191429012
5852 SNP_A-1941458 191436523
5853 SNP_A-1911810 191436546
5854 SNP_A-2028628 191436974
5855 SNP_A-1975698 191467837
5856 SNP_A-2140885 191475032
5857 SNP_A-2258322 191479483
5858 SNP_A-1837207 191507587
5859 SNP_A-2047823 191509077
5860 SNP_A-2136895 191509348
5861 SNP_A-1794900 191511641
5862 SNP_A-4197495 191517403
5863 SNP_A-1873614 191519452
5864 SNP_A-2037712 191519713
5865 SNP_A-4209908 191526939
5866 SNP_A-1826807 191536470
5867 SNP_A-2219999 191536777
5868 SNP_A-1883262 191573201
5869 SNP_A-1898920 191573355
5870 SNP_A-1825899 191628089
5871 SNP_A-1975704 191650227
5872 SNP_A-1975705 191657845
5873 SNP_A-2258615 191715994
5874 SNP_A-1907588 191716217
5875 SNP_A-2054532 191716369
5876 SNP_A-1800972 191716532
5877 SNP_A-1879901 191719452
5878 SNP_A-1975710 191756512
5879 SNP_A-1946425 191758215
5880 SNP_A-1975711 191762560
5881 SNP_A-2096951 191774722
5882 SNP_A-2132869 191776844
5883 SNP_A-2125534 191776902
5884 SNP_A-2107785 191779629
5885 SNP_A-2144415 191779777
5886 SNP_A-2097027 191791221
5887 SNP_A-1918947 191795961
5888 SNP_A-1921998 191807264
5889 SNP_A-2080004 191811363
5890 SNP_A-1975714 191824795
5891 SNP_A-1975715 191824860
5892 SNP_A-1975716 191825136
5893 SNP_A-4207508 191828912
5894 SNP_A-2086326 191836940
5895 SNP_A-2232416 191952346
5896 SNP_A-2254754 191960031
5897 SNP_A-1823261 191960115
5898 SNP_A-2173322 191960376
5899 SNP_A-4201847 191981403
5900 SNP_A-4209911 191988727
5901 SNP_A-2196977 191988819
5902 SNP_A-2210872 191994981
5903 SNP_A-1807945 192007911
5904 SNP_A-1856890 192008649
5905 SNP_A-2228721 192010281
5906 SNP_A-1823523 192015054
5907 SNP_A-1975723 192028838
5908 SNP_A-2196492 192031307
5909 SNP_A-1805976 192033259
5910 SNP_A-2009434 192062252
5911 SNP_A-1960393 192071038
5912 SNP_A-2268049 192071398
5913 SNP_A-1929577 192074605
5914 SNP_A-2185524 192129199
5915 SNP_A-2100001 192150244
5916 SNP_A-1856766 192175686
5917 SNP_A-1840333 192181578
5918 SNP_A-2186901 192232678
5919 SNP_A-2024509 192234303
5920 SNP_A-1913088 192236878
5921 SNP_A-2062267 192272006
5922 SNP_A-4226724 192274688
5923 SNP_A-1936675 192275256
5924 SNP_A-1941557 192301256
5925 SNP_A-2057999 192301788
5926 SNP_A-2247719 192302936
5927 SNP_A-2291401 192321822
5928 SNP_A-2088962 192324064
5929 SNP_A-4234818 192324833
5930 SNP_A-4234142 192337122
5931 SNP_A-2258392 192341003
5932 SNP_A-1975728 192362828
5933 SNP_A-2204593 192371153
5934 SNP_A-2136176 192378724
5935 SNP_A-4209912 192381031
5936 SNP_A-1975729 192381176
5937 SNP_A-4209913 192381263
5938 SNP_A-1975731 192381534
5939 SNP_A-1808798 192403126
5940 SNP_A-1847590 192403230
5941 SNP_A-4197553 192403331
5942 SNP_A-2227377 192403870
5943 SNP_A-1953764 192420709
5944 SNP_A-2124898 192421252
5945 SNP_A-2009438 192458748
5946 SNP_A-1845853 192463073
5947 SNP_A-1975732 192463491
5948 SNP_A-4222680 192470585
5949 SNP_A-1940413 192470657
5950 SNP_A-2230047 192491855
5951 SNP_A-2071005 192529464
5952 SNP_A-1945601 192535228
5953 SNP_A-1798531 192546437
5954 SNP_A-2225738 192583255
5955 SNP_A-2026436 192589514
5956 SNP_A-4207493 192591486
5957 SNP_A-2311387 192614640
5958 SNP_A-1938524 192615442
5959 SNP_A-2220854 192651989
5960 SNP_A-2140735 192652396
5961 SNP_A-1909319 192661164
5962 SNP_A-1953309 192661887
5963 SNP_A-2113196 192671182
5964 SNP_A-1975734 192672659
5965 SNP_A-2313547 192715570
5966 SNP_A-2214163 192757056
5967 SNP_A-1896763 192757470
5968 SNP_A-2219531 192757585
5969 SNP_A-4207251 192758193
5970 SNP_A-1865836 192803629
5971 SNP_A-4223123 192805896
5972 SNP_A-2030012 192805973
5973 SNP_A-1846841 192806604
5974 SNP_A-2141527 192822402
5975 SNP_A-1877624 192826477
5976 SNP_A-2079856 192827617
5977 SNP_A-1780628 192845310
5978 SNP_A-2009441 192881660
5979 SNP_A-1975740 192924201
5980 SNP_A-1929438 192929556
5981 SNP_A-4231987 192948342
5982 SNP_A-4207716 192953659
5983 SNP_A-1975741 192958149
5984 SNP_A-1975743 192971192
5985 SNP_A-1867143 192972667
5986 SNP_A-1834161 192995989
5987 SNP_A-4209915 193034173
5988 SNP_A-2157750 193111123
5989 SNP_A-1952548 193112738
5990 SNP_A-4199683 193156271
5991 SNP_A-2009443 193172981
5992 SNP_A-2009444 193176572
5993 SNP_A-2009445 193176607
5994 SNP_A-2009446 193176909
5995 SNP_A-1975748 193177118
5996 SNP_A-2136497 193182291
5997 SNP_A-2067040 193183129
5998 SNP_A-2222764 193183348
5999 SNP_A-2073601 193193324
6000 SNP_A-4222284 193193758
6001 SNP_A-1935868 193201667
6002 SNP_A-1831087 193211080
6003 SNP_A-2009450 193211901
6004 SNP_A-2233857 193214758
6005 SNP_A-2311750 193233889
6006 SNP_A-4237308 193236694
6007 SNP_A-2075270 193240314
6008 SNP_A-4238805 193260448
6009 SNP_A-4228234 193307632
6010 SNP_A-1900669 193325516
6011 SNP_A-2131413 193333027
6012 SNP_A-2087465 193338191
6013 SNP_A-1975749 193343229
6014 SNP_A-1975750 193343425
6015 SNP_A-1874559 193357465
6016 SNP_A-1975752 193403880
6017 SNP_A-1785970 193438813
6018 SNP_A-1907947 193449395
6019 SNP_A-2053116 193449471
6020 SNP_A-1975753 193470593
6021 SNP_A-4237402 193492210
6022 SNP_A-4222654 193511364
6023 SNP_A-2308310 193524877
6024 SNP_A-2243426 193526172
6025 SNP_A-1890863 193526543
6026 SNP_A-2242371 193528676
6027 SNP_A-1834477 193543305
6028 SNP_A-2025538 193562526
6029 SNP_A-2120877 193563792
6030 SNP_A-1867882 193568785
6031 SNP_A-4209916 193570445
6032 SNP_A-2009452 193576331
6033 SNP_A-2009453 193576669
6034 SNP_A-2009454 193576727
6035 SNP_A-4231096 193582821
6036 SNP_A-2277502 193583133
6037 SNP_A-2009455 193632921
6038 SNP_A-2009456 193639478
6039 SNP_A-2196756 193639869
6040 SNP_A-2276421 193640504
6041 SNP_A-2197161 193702478
6042 SNP_A-1822337 193734391
6043 SNP_A-4203144 193752340
6044 SNP_A-2059772 193752631
6045 SNP_A-2281282 193752975
6046 SNP_A-4227664 193767931
6047 SNP_A-1859226 193769118
6048 SNP_A-2197009 193774561
6049 SNP_A-2190204 193780971
6050 SNP_A-2158093 193781582
6051 SNP_A-4209917 193786377
6052 SNP_A-1975759 193795729
6053 SNP_A-1975760 193795751
6054 SNP_A-2263976 193795932
6055 SNP_A-4205386 193796679
6056 SNP_A-2259619 193797149
6057 SNP_A-2056059 193797220
6058 SNP_A-2224775 193797761
6059 SNP_A-4205148 193797859
6060 SNP_A-1931411 193798093
6061 SNP_A-2129380 193846344
6062 SNP_A-1947062 193846380
6063 SNP_A-1854777 193857179
6064 SNP_A-2081573 193861545
6065 SNP_A-2313531 193865683
6066 SNP_A-1860560 193927436
6067 SNP_A-2286533 193930401
6068 SNP_A-1942553 193933426
6069 SNP_A-1938154 193998204
6070 SNP_A-1799643 193998251
6071 SNP_A-2038247 194039865
6072 SNP_A-2039838 194068302
6073 SNP_A-4209919 194075842
6074 SNP_A-2032918 194092410
6075 SNP_A-1799011 194126965
6076 SNP_A-2110289 194129551
6077 SNP_A-4234977 194129823
6078 SNP_A-4203436 194129848
6079 SNP_A-2244009 194137443
6080 SNP_A-2103322 194137554
6081 SNP_A-1861767 194143667
6082 SNP_A-1975770 194157647
6083 SNP_A-1975771 194158450
6084 SNP_A-2141819 194213940
6085 SNP_A-2161290 194233798
6086 SNP_A-2220953 194234219
6087 SNP_A-1866842 194237566
6088 SNP_A-1810209 194240674
6089 SNP_A-1864773 194254989
6090 SNP_A-2057242 194285824
6091 SNP_A-2270533 194285953
6092 SNP_A-2161666 194285977
6093 SNP_A-1893977 194293983
6094 SNP_A-1844381 194346476
6095 SNP_A-4209920 194355593
6096 SNP_A-2009462 194356328
6097 SNP_A-2046525 194369555
6098 SNP_A-2029437 194402067
6099 SNP_A-2293897 194402403
6100 SNP_A-4232479 194404358
6101 SNP_A-2177290 194405151
6102 SNP_A-1924557 194412240
6103 SNP_A-1960990 194466025
6104 SNP_A-1890745 194466888
6105 SNP_A-2284595 194485803
6106 SNP_A-4194901 194494358
6107 SNP_A-4194941 194495485
6108 SNP_A-1820056 194501472
6109 SNP_A-2224188 194502461
6110 SNP_A-2046199 194503633
6111 SNP_A-2271294 194503880
6112 SNP_A-2197485 194505949
6113 SNP_A-2121220 194546893
6114 SNP_A-2226851 194559634
6115 SNP_A-1780470 194594559
6116 SNP_A-2268442 194594716
6117 SNP_A-1918554 194604017
6118 SNP_A-1833575 194612501
6119 SNP_A-2172176 194613078
6120 SNP_A-2057018 194626182
6121 SNP_A-2138021 194627100
6122 SNP_A-2199615 194633263
6123 SNP_A-2255359 194635606
6124 SNP_A-2140274 194687195
6125 SNP_A-4209922 194772910
6126 SNP_A-2077676 194773206
6127 SNP_A-2192045 194774729
6128 SNP_A-1878535 194779629
6129 SNP_A-1835976 194782019
6130 SNP_A-2185526 194782308
6131 SNP_A-2053170 194782402
6132 SNP_A-4233681 194784990
6133 SNP_A-2313566 194798742
6134 SNP_A-2169422 194803809
6135 SNP_A-1859221 194803867
6136 SNP_A-1861724 194837768
6137 SNP_A-1837705 194857658
6138 SNP_A-2189014 194858921
6139 SNP_A-2152809 194893231
6140 SNP_A-1851144 194901071
6141 SNP_A-2114450 194905089
6142 SNP_A-4205232 194906578
6143 SNP_A-2070014 194907190
6144 SNP_A-2279775 194907223
6145 SNP_A-2243537 194907308
6146 SNP_A-2229353 194908750
6147 SNP_A-4230081 194941170
6148 SNP_A-1920798 194941362
6149 SNP_A-2072030 194946907
6150 SNP_A-1867779 194960582
6151 SNP_A-1793196 194964794
6152 SNP_A-2185376 194965291
6153 SNP_A-1975782 194970765
6154 SNP_A-4207026 194971195
6155 SNP_A-2293055 195016397
6156 SNP_A-4239906 195048018
6157 SNP_A-1935109 195061655
6158 SNP_A-1815093 195070946
6159 SNP_A-2189588 195071150
6160 SNP_A-2220105 195071480
6161 SNP_A-2203807 195071589
6162 SNP_A-2155049 195072982
6163 SNP_A-1955921 195076583
6164 SNP_A-2074250 195078756
6165 SNP_A-2136251 195102572
6166 SNP_A-2232570 195102691
6167 SNP_A-1809678 195127433
6168 SNP_A-2174095 195136231
6169 SNP_A-1853800 195143141
6170 SNP_A-2075622 195150166
6171 SNP_A-1852550 195150211
6172 SNP_A-2212052 195150527
6173 SNP_A-2039654 195180338
6174 SNP_A-1948172 195188149
6175 SNP_A-2036647 195188875
6176 SNP_A-2208521 195206318
6177 SNP_A-2230886 195282243
6178 SNP_A-1822683 195282292
6179 SNP_A-2155269 195282613
6180 SNP_A-2009467 195286781
6181 SNP_A-2009468 195293250
6182 SNP_A-1912026 195326068
6183 SNP_A-1853265 195343936
6184 SNP_A-4195265 195368667
6185 SNP_A-2279080 195373706
6186 SNP_A-2026694 195401596
6187 SNP_A-1899628 195511341
6188 SNP_A-2204482 195544214
6189 SNP_A-4194047 195566153
6190 SNP_A-1949264 195566592
6191 SNP_A-2307807 195567372
6192 SNP_A-1792268 195570429
6193 SNP_A-1854721 195575399
6194 SNP_A-4232466 195586726
6195 SNP_A-2275461 195600397
6196 SNP_A-2098861 195600872
6197 SNP_A-2030822 195602287
6198 SNP_A-2032794 195624585
6199 SNP_A-2065635 195675385
6200 SNP_A-2155422 195714042
6201 SNP_A-1815193 195722419
6202 SNP_A-1915633 195723781
6203 SNP_A-1835450 195727220
6204 SNP_A-1893320 195800118
6205 SNP_A-1880815 195800779
6206 SNP_A-2312625 195801171
6207 SNP_A-1944167 195809587
6208 SNP_A-2009473 195816337
6209 SNP_A-2235145 195825815
6210 SNP_A-4209924 195856085
6211 SNP_A-2225535 195873269
6212 SNP_A-1911877 195873414
6213 SNP_A-1864899 195873441
6214 SNP_A-4234531 195876051
6215 SNP_A-2052700 195903863
6216 SNP_A-4193236 195919420
6217 SNP_A-2109395 195924849
6218 SNP_A-1901661 195957690
6219 SNP_A-2138206 195958105
6220 SNP_A-1828033 196023494
6221 SNP_A-4197526 196024195
6222 SNP_A-2061176 196032357
6223 SNP_A-1817694 196032504
6224 SNP_A-1801190 196059600
6225 SNP_A-4197127 196064374
6226 SNP_A-4232604 196065495
6227 SNP_A-4192839 196065624
6228 SNP_A-4195944 196091791
6229 SNP_A-2313015 196115457
6230 SNP_A-2230408 196122635
6231 SNP_A-1855271 196138702
6232 SNP_A-4230506 196138746
6233 SNP_A-4223271 196167657
6234 SNP_A-1915766 196168502
6235 SNP_A-4194380 196176596
6236 SNP_A-4203814 196176610
6237 SNP_A-2125849 196182209
6238 SNP_A-2200847 196213280
6239 SNP_A-2094612 196234868
6240 SNP_A-4240017 196270452
6241 SNP_A-1868989 196320205
6242 SNP_A-2193350 196323434
6243 SNP_A-1921608 196332466
6244 SNP_A-2182476 196336964
6245 SNP_A-2104198 196338875
6246 SNP_A-2187951 196339663
6247 SNP_A-1884312 196405419
6248 SNP_A-1917351 196465691
6249 SNP_A-2249817 196476043
6250 SNP_A-1795830 196488549
6251 SNP_A-1934297 196533184
6252 SNP_A-1808816 196743561
6253 SNP_A-2178047 196743810
6254 SNP_A-4241031 196959312
6255 SNP_A-4193023 196987572
6256 SNP_A-2009486 197011868
6257 SNP_A-2253070 197012623
6258 SNP_A-4226687 197058184
6259 SNP_A-2103697 197067358
6260 SNP_A-1975789 197231168
6261 SNP_A-1914097 197236027
6262 SNP_A-4241142 197237848
6263 SNP_A-2176635 197319916
6264 SNP_A-2201314 197362000
6265 SNP_A-2184045 197392050
6266 SNP_A-2009488 197500543
6267 SNP_A-4220411 197542013
6268 SNP_A-2111038 197576308
6269 SNP_A-2253233 197608675
6270 SNP_A-2179136 197675290
6271 SNP_A-1845647 197701435
6272 SNP_A-2260815 197759362
6273 SNP_A-1870584 197766483
6274 SNP_A-1821728 197799657
6275 SNP_A-2264228 197799681
6276 SNP_A-1871472 197818813
6277 SNP_A-2226649 197916564
6278 SNP_A-2191236 197938450
6279 SNP_A-2233423 197960440
6280 SNP_A-1825472 197962610
6281 SNP_A-1802274 197965421
6282 SNP_A-4192885 197989287
6283 SNP_A-1845268 197990550
6284 SNP_A-4198242 197995289
6285 SNP_A-1784599 198002028
6286 SNP_A-1825821 198004275
6287 SNP_A-2302865 198067604
6288 SNP_A-2178009 198083321
6289 SNP_A-2121818 198141169
6290 SNP_A-2213601 198147718
6291 SNP_A-2166505 198252251
6292 SNP_A-1975802 198291197
6293 SNP_A-1924164 198297441
6294 SNP_A-2307442 198322114
6295 SNP_A-1975803 198322883
6296 SNP_A-1928185 198352268
6297 SNP_A-2118325 198448009
6298 SNP_A-2031746 198464991
6299 SNP_A-2030272 198465667
6300 SNP_A-2288613 198490085
6301 SNP_A-1803235 198491097
6302 SNP_A-4217123 198491943
6303 SNP_A-2196232 198532457
6304 SNP_A-2277529 198563983
6305 SNP_A-1823229 198564223
6306 SNP_A-1911313 198586594
6307 SNP_A-4221643 198587268
6308 SNP_A-2040075 198617272
6309 SNP_A-1919268 198617479
6310 SNP_A-1897279 198676309
6311 SNP_A-1852088 198676415
6312 SNP_A-2272458 198676656
6313 SNP_A-4206104 198695795
6314 SNP_A-1864085 198697483
6315 SNP_A-2113523 198745276
6316 SNP_A-2133321 198799512
6317 SNP_A-1806528 198812273
6318 SNP_A-1888932 198812612
6319 SNP_A-2084189 198959837
6320 SNP_A-1903492 198983441
6321 SNP_A-1794637 199157148
6322 SNP_A-2009496 199222215
6323 SNP_A-2009497 199222308
6324 SNP_A-2188997 199228595
6325 SNP_A-1825448 199277273
6326 SNP_A-1882898 199278302
6327 SNP_A-2053815 199318155
