# Supplementary material for: Genetic Structure of the Spanish Population
Source: BMC Genomics. 2010 May 25;11:326. doi: 10.1186/1471-2164-11-326 (PMC2887418; doi:10.1186/1471-2164-11-326)
Supplement: Additional file 1 — List of haplotype blocks across all autosomal chromosomes in the Spanish population. Each block is described by the SNPs that compose it, the major haplotypes with haplotypic frequencies, and the LD (D') among adjacent blocks. For each chromosome, the correspondence list between the SNP names and numbers is included in a separate table. [file 1471-2164-11-326-S1.ZIP › chr4p.snpkey.txt]

1 SNP_A-2242382 69535
2 SNP_A-2159136 69719
3 SNP_A-2062859 77113
4 SNP_A-4230111 92571
5 SNP_A-1822303 132550
6 SNP_A-1940593 133439
7 SNP_A-2232573 292934
8 SNP_A-2271071 344051
9 SNP_A-4209926 357927
10 SNP_A-2245596 420221
11 SNP_A-1858480 424079
12 SNP_A-2052772 463898
13 SNP_A-2224329 492911
14 SNP_A-4231510 503414
15 SNP_A-2270133 507376
16 SNP_A-2070097 523399
17 SNP_A-2241494 530099
18 SNP_A-2028185 531182
19 SNP_A-2230720 542862
20 SNP_A-2115927 883520
21 SNP_A-2301516 900520
22 SNP_A-4195070 1035171
23 SNP_A-4209927 1035323
24 SNP_A-2243706 1044159
25 SNP_A-2281541 1048659
26 SNP_A-4226163 1048798
27 SNP_A-2022397 1049202
28 SNP_A-2203971 1108743
29 SNP_A-2186469 1118925
30 SNP_A-2119294 1119975
31 SNP_A-1794004 1193265
32 SNP_A-2072780 1212836
33 SNP_A-1877309 1219094
34 SNP_A-2192432 1264365
35 SNP_A-2167488 1267826
36 SNP_A-2224042 1324721
37 SNP_A-4205312 1340322
38 SNP_A-1881481 1353628
39 SNP_A-4194288 1355127
40 SNP_A-2275098 1375149
41 SNP_A-1855204 1588870
42 SNP_A-1878762 1588993
43 SNP_A-2080090 1589489
44 SNP_A-4230843 1635958
45 SNP_A-1903129 1647680
46 SNP_A-2185135 1654207
47 SNP_A-2092971 1671115
48 SNP_A-1894024 1690555
49 SNP_A-1841431 1698179
50 SNP_A-1810975 1704037
51 SNP_A-4194989 2056847
52 SNP_A-4221089 2074134
53 SNP_A-1910431 2076634
54 SNP_A-4232862 2087395
55 SNP_A-2009508 2088879
56 SNP_A-1941434 2094612
57 SNP_A-1820005 2179863
58 SNP_A-1785020 2190887
59 SNP_A-2025512 2197981
60 SNP_A-2235048 2273252
61 SNP_A-1943188 2273893
62 SNP_A-2186293 2277764
63 SNP_A-1837837 2291986
64 SNP_A-2208343 2312979
65 SNP_A-2026930 2340139
66 SNP_A-2111988 2355110
67 SNP_A-1873633 2365095
68 SNP_A-2108994 2384466
69 SNP_A-2290126 2393995
70 SNP_A-4230199 2456284
71 SNP_A-4200579 2487021
72 SNP_A-4219166 2650313
73 SNP_A-1856572 2656133
74 SNP_A-2040034 2664183
75 SNP_A-1791981 2669453
76 SNP_A-2072768 2785054
77 SNP_A-4235773 2785430
78 SNP_A-2070222 2844938
79 SNP_A-2095981 2876251
80 SNP_A-1928790 2876755
81 SNP_A-4237149 2880416
82 SNP_A-1833392 2881861
83 SNP_A-2073219 2881938
84 SNP_A-2272746 2887406
85 SNP_A-1911374 2887444
86 SNP_A-2146725 2916279
87 SNP_A-1828360 2927984
88 SNP_A-1823944 2955847
89 SNP_A-2047409 2960136
90 SNP_A-2264152 2960297
91 SNP_A-2086278 2967409
92 SNP_A-1895146 2994521
93 SNP_A-2079060 2994813
94 SNP_A-2065046 2995971
95 SNP_A-4219445 2997695
96 SNP_A-2095441 3014233
97 SNP_A-2202617 3031963
98 SNP_A-2117230 3059057
99 SNP_A-2228849 3079240
100 SNP_A-2292244 3087914
101 SNP_A-2150779 3121611
102 SNP_A-2297937 3126142
103 SNP_A-2280416 3165827
104 SNP_A-4227563 3186613
105 SNP_A-1957975 3195187
106 SNP_A-4229830 3195276
107 SNP_A-4237236 3233574
108 SNP_A-2049349 3252572
109 SNP_A-4238561 3252646
110 SNP_A-2128148 3253220
111 SNP_A-2242356 3257704
112 SNP_A-2266605 3268598
113 SNP_A-2286982 3284764
114 SNP_A-2078397 3309559
115 SNP_A-2083025 3339443
116 SNP_A-2130207 3379157
117 SNP_A-1929218 3379181
118 SNP_A-2108664 3443400
119 SNP_A-2028745 3475246
120 SNP_A-1903476 3480396
121 SNP_A-1940093 3500541
122 SNP_A-1877331 3505800
123 SNP_A-2281696 3505910
124 SNP_A-2213514 3505974
125 SNP_A-4218370 3556038
126 SNP_A-2178862 3564895
127 SNP_A-2244298 3613397
128 SNP_A-2113348 3614476
129 SNP_A-4229660 3636282
130 SNP_A-1894812 3684137
131 SNP_A-2026048 4253132
132 SNP_A-4199879 4259762
133 SNP_A-2287225 4260697
134 SNP_A-2291128 4288963
135 SNP_A-4235420 4309788
136 SNP_A-4232299 4309801
137 SNP_A-2178671 4313988
138 SNP_A-1902587 4314480
139 SNP_A-1792877 4318199
140 SNP_A-2071982 4318830
141 SNP_A-1954920 4327819
142 SNP_A-2179453 4345046
143 SNP_A-2147133 4345118
144 SNP_A-2210327 4347591
145 SNP_A-4196822 4348290
146 SNP_A-1855243 4348697
147 SNP_A-2154475 4356768
148 SNP_A-2262464 4366108
149 SNP_A-2117380 4366153
150 SNP_A-1933398 4396280
151 SNP_A-4230106 4427071
152 SNP_A-1793702 4491421
153 SNP_A-2306952 4511826
154 SNP_A-2022531 4524117
155 SNP_A-1784410 4524736
156 SNP_A-1849058 4549921
157 SNP_A-4198209 4574099
158 SNP_A-2281471 4597824
159 SNP_A-2156384 4606987
160 SNP_A-2193648 4611677
161 SNP_A-2088345 4612614
162 SNP_A-2309226 4624230
163 SNP_A-2185745 4666609
164 SNP_A-4226713 4677614
165 SNP_A-1858453 4717231
166 SNP_A-2123771 4748514
167 SNP_A-2307243 4748572
168 SNP_A-2134071 4756479
169 SNP_A-4226083 4761104
170 SNP_A-1942902 4767268
171 SNP_A-4195521 4770395
172 SNP_A-1896732 4773224
173 SNP_A-1882719 4773323
174 SNP_A-2070618 4774885
175 SNP_A-1835475 4778092
176 SNP_A-2097381 4778124
177 SNP_A-2180643 4779255
178 SNP_A-1824947 4783995
179 SNP_A-1975850 4795240
180 SNP_A-2148047 4795512
181 SNP_A-1817009 4799174
182 SNP_A-4229767 4835052
183 SNP_A-2194843 4854338
184 SNP_A-2127674 4859715
185 SNP_A-2223920 4864223
186 SNP_A-2238706 4871454
187 SNP_A-4226229 4871580
188 SNP_A-1912735 4882678
189 SNP_A-2044235 4900907
190 SNP_A-1907280 4903768
191 SNP_A-1907988 4939891
192 SNP_A-2139265 4940716
193 SNP_A-2244744 4940767
194 SNP_A-2106712 4945966
195 SNP_A-4217518 4979140
196 SNP_A-2189753 4984128
197 SNP_A-2125055 4988663
198 SNP_A-2243652 4992588
199 SNP_A-2046510 5061767
200 SNP_A-4201485 5070552
201 SNP_A-2072504 5083075
202 SNP_A-2099743 5118690
203 SNP_A-2051207 5121558
204 SNP_A-2302480 5129298
205 SNP_A-2188775 5129426
206 SNP_A-2200269 5144424
207 SNP_A-4220334 5148441
208 SNP_A-2167174 5149467
209 SNP_A-4227833 5149900
210 SNP_A-2265516 5209194
211 SNP_A-4205066 5213290
212 SNP_A-1975857 5215956
213 SNP_A-2009531 5215976
214 SNP_A-2294788 5253703
215 SNP_A-1975858 5272439
216 SNP_A-1975859 5272479
217 SNP_A-2051832 5283273
218 SNP_A-1922970 5288410
219 SNP_A-1783898 5305645
220 SNP_A-1798446 5305701
221 SNP_A-2070942 5376343
222 SNP_A-1926332 5382909
223 SNP_A-1807831 5416760
224 SNP_A-1795755 5434203
225 SNP_A-2145473 5435157
226 SNP_A-1896339 5461283
227 SNP_A-2245558 5482846
228 SNP_A-1945509 5490984
229 SNP_A-1881569 5522993
230 SNP_A-2273159 5555175
231 SNP_A-1899070 5555949
232 SNP_A-1953650 5559389
233 SNP_A-1922529 5566931
234 SNP_A-2156069 5567279
235 SNP_A-1888784 5578150
236 SNP_A-1869438 5587211
237 SNP_A-2033565 5588492
238 SNP_A-1881927 5592551
239 SNP_A-2263273 5597440
240 SNP_A-1899111 5606882
241 SNP_A-2026906 5630271
242 SNP_A-1856402 5684137
243 SNP_A-2009536 5695279
244 SNP_A-2223322 5697774
245 SNP_A-2167498 5697831
246 SNP_A-2259724 5726247
247 SNP_A-2236369 5729590
248 SNP_A-1893105 5741803
249 SNP_A-2215849 5751130
250 SNP_A-2044005 5774749
251 SNP_A-1870063 5777297
252 SNP_A-1877028 5802727
253 SNP_A-2038933 5803703
254 SNP_A-1799163 5803785
255 SNP_A-2223176 5806274
256 SNP_A-1827067 5807263
257 SNP_A-1910711 5807868
258 SNP_A-4199671 5807935
259 SNP_A-2087721 5811913
260 SNP_A-1869408 5820851
261 SNP_A-4200123 5842107
262 SNP_A-1905746 5845805
263 SNP_A-2069972 5848389
264 SNP_A-2185591 5848716
265 SNP_A-2009542 5855598
266 SNP_A-1912438 5859924
267 SNP_A-2302056 5860028
268 SNP_A-2145902 5882422
269 SNP_A-2072900 5887603
270 SNP_A-2108999 5888226
271 SNP_A-2115058 5889248
272 SNP_A-2221087 5889414
273 SNP_A-4225850 5896146
274 SNP_A-1862428 5902244
275 SNP_A-2187988 5903039
276 SNP_A-1925540 5903260
277 SNP_A-2290881 5903406
278 SNP_A-2022758 5952192
279 SNP_A-2276122 5975530
280 SNP_A-4217265 5975706
281 SNP_A-4192475 5993514
282 SNP_A-4231575 5993536
283 SNP_A-4202619 5993550
284 SNP_A-4220944 5994593
285 SNP_A-2179917 6012588
286 SNP_A-1844487 6012727
287 SNP_A-2156151 6012788
288 SNP_A-1852184 6012896
289 SNP_A-4219655 6019633
290 SNP_A-1784224 6025129
291 SNP_A-2060279 6026021
292 SNP_A-2171594 6026075
293 SNP_A-2111449 6028012
294 SNP_A-1828930 6033009
295 SNP_A-2269624 6038980
296 SNP_A-1947270 6039138
297 SNP_A-4209930 6051592
298 SNP_A-2219039 6053731
299 SNP_A-2232747 6069258
300 SNP_A-4192528 6107307
301 SNP_A-2289673 6136444
302 SNP_A-2200802 6212332
303 SNP_A-1876054 6242669
304 SNP_A-4194954 6272829
305 SNP_A-4209931 6273039
306 SNP_A-2070331 6287240
307 SNP_A-2096168 6287273
308 SNP_A-1917584 6289628
309 SNP_A-2217489 6340887
310 SNP_A-2073899 6341904
311 SNP_A-1893179 6362905
312 SNP_A-1864383 6363076
313 SNP_A-4227024 6374366
314 SNP_A-2243417 6395138
315 SNP_A-4198112 6397613
316 SNP_A-2284648 6426170
317 SNP_A-4222313 6426873
318 SNP_A-2232334 6451408
319 SNP_A-4214885 6451581
320 SNP_A-1855756 6452099
321 SNP_A-2192123 6466109
322 SNP_A-2235557 6467338
323 SNP_A-4217242 6468686
324 SNP_A-2214076 6474099
325 SNP_A-1780742 6497604
326 SNP_A-2138944 6530962
327 SNP_A-4207129 6531370
328 SNP_A-4237273 6539606
329 SNP_A-2069951 6549557
330 SNP_A-1939898 6549938
331 SNP_A-2078717 6560313
332 SNP_A-4192807 6592443
333 SNP_A-2272405 6626861
334 SNP_A-1869410 6670105
335 SNP_A-2205601 6670279
336 SNP_A-2189545 6738014
337 SNP_A-2219374 6738446
338 SNP_A-1799758 6808085
339 SNP_A-2090570 6899968
340 SNP_A-2090149 6927470
341 SNP_A-2283925 6933913
342 SNP_A-2039496 6971367
343 SNP_A-2096909 6979259
344 SNP_A-1842517 7034910
345 SNP_A-2160241 7045712
346 SNP_A-2300312 7058979
347 SNP_A-4221317 7068084
348 SNP_A-2053462 7072008
349 SNP_A-2303932 7075299
350 SNP_A-2009547 7076731
351 SNP_A-1975893 7076810
352 SNP_A-1859095 7083825
353 SNP_A-1806754 7153498
354 SNP_A-1902200 7186068
355 SNP_A-2202078 7186156
356 SNP_A-2241016 7222668
357 SNP_A-2192834 7225894
358 SNP_A-1830055 7240916
359 SNP_A-4236391 7266201
360 SNP_A-2032863 7266223
361 SNP_A-4195076 7270790
362 SNP_A-2289105 7270808
363 SNP_A-4222348 7270834
364 SNP_A-2183302 7271449
365 SNP_A-1811641 7273461
366 SNP_A-2009548 7274060
367 SNP_A-1953380 7298230
368 SNP_A-2224982 7307889
369 SNP_A-1825379 7343565
370 SNP_A-1859122 7356656
371 SNP_A-4230161 7369605
372 SNP_A-4233529 7369620
373 SNP_A-1804493 7369693
374 SNP_A-2186816 7374351
375 SNP_A-2184803 7393626
376 SNP_A-2127548 7399511
377 SNP_A-2255627 7424676
378 SNP_A-1975895 7424737
379 SNP_A-1975896 7424849
380 SNP_A-1821644 7428463
381 SNP_A-1898648 7428659
382 SNP_A-1897883 7472399
383 SNP_A-4201348 7483462
384 SNP_A-2164477 7492223
385 SNP_A-2248145 7492646
386 SNP_A-2282163 7510244
387 SNP_A-1873662 7532464
388 SNP_A-1819197 7542067
389 SNP_A-2312666 7543044
390 SNP_A-2148514 7545963
391 SNP_A-1824254 7560231
392 SNP_A-4195595 7594339
393 SNP_A-1975901 7658824
394 SNP_A-2025446 7685720
395 SNP_A-2236190 7780604
396 SNP_A-2080151 7783705
397 SNP_A-2053358 7796983
398 SNP_A-1975904 7797720
399 SNP_A-2216706 7800987
400 SNP_A-1975906 7835094
401 SNP_A-2147150 7843898
402 SNP_A-1787337 7858571
403 SNP_A-2244394 7858683
404 SNP_A-2051272 7858734
405 SNP_A-4220957 7863318
406 SNP_A-2150494 7949545
407 SNP_A-1804765 7958492
408 SNP_A-2286194 7970208
409 SNP_A-1819294 7982149
410 SNP_A-2108998 7982535
411 SNP_A-2278497 8063565
412 SNP_A-4222014 8069319
413 SNP_A-2217954 8074384
414 SNP_A-1819978 8094582
415 SNP_A-2134239 8095124
416 SNP_A-1805578 8117473
417 SNP_A-2069919 8135460
418 SNP_A-1975911 8156299
419 SNP_A-1931848 8166060
420 SNP_A-2053007 8278552
421 SNP_A-2096538 8306852
422 SNP_A-2249098 8306912
423 SNP_A-4235343 8309550
424 SNP_A-2072632 8339897
425 SNP_A-2183839 8340707
426 SNP_A-1800483 8365520
427 SNP_A-2204625 8377859
428 SNP_A-1844118 8378443
429 SNP_A-1781845 8379253
430 SNP_A-1956611 8384479
431 SNP_A-1838829 8389433
432 SNP_A-1876826 8431757
433 SNP_A-2026193 8446165
434 SNP_A-2050785 8453365
435 SNP_A-2093712 8507601
436 SNP_A-2009558 8630049
437 SNP_A-2303474 8630093
438 SNP_A-2285527 8630658
439 SNP_A-2097882 8631852
440 SNP_A-1817509 8637639
441 SNP_A-1921287 9376278
442 SNP_A-1975914 9423554
443 SNP_A-2299434 9426168
444 SNP_A-1840470 9457424
445 SNP_A-4204016 9469074
446 SNP_A-1859505 9477691
447 SNP_A-1851236 9493155
448 SNP_A-1816428 9505391
449 SNP_A-1927961 9508953
450 SNP_A-4200799 9518948
451 SNP_A-2280945 9555261
452 SNP_A-1975916 9562395
453 SNP_A-1975922 9565069
454 SNP_A-1975923 9565177
455 SNP_A-2041395 9575096
456 SNP_A-2115748 9575478
457 SNP_A-1896811 9575520
458 SNP_A-4238107 9575691
459 SNP_A-2109663 9577782
460 SNP_A-1975925 9614533
461 SNP_A-1805414 9633401
462 SNP_A-2221837 9634261
463 SNP_A-2110562 9662253
464 SNP_A-1844040 9683268
465 SNP_A-1947257 9684583
466 SNP_A-1975934 9691254
467 SNP_A-4223315 9724219
468 SNP_A-2273148 9724621
469 SNP_A-2084917 9730287
470 SNP_A-4209934 9734353
471 SNP_A-2125512 9753557
472 SNP_A-2288546 9754394
473 SNP_A-1874823 9754666
474 SNP_A-2228021 9754831
475 SNP_A-2104531 9754892
476 SNP_A-4207142 9774877
477 SNP_A-1904005 9789720
478 SNP_A-4195728 9790472
479 SNP_A-4229719 9790485
480 SNP_A-4237657 9797020
481 SNP_A-4228901 9813691
482 SNP_A-2220695 9814068
483 SNP_A-4209936 9882647
484 SNP_A-1975961 9886565
485 SNP_A-1975962 9886890
486 SNP_A-1975963 9887650
487 SNP_A-1975966 9896060
488 SNP_A-4226327 9896349
489 SNP_A-1975967 9896366
490 SNP_A-2233498 9899824
491 SNP_A-1839477 9900911
492 SNP_A-1932194 9907245
493 SNP_A-2176960 9921070
494 SNP_A-1828606 9921896
495 SNP_A-1898409 9922140
496 SNP_A-1938982 9922204
497 SNP_A-2205479 9922558
498 SNP_A-2132458 9923123
499 SNP_A-4209938 9924194
500 SNP_A-1975973 9950517
501 SNP_A-1837007 9957993
502 SNP_A-2034573 9992103
503 SNP_A-2009565 9996071
504 SNP_A-1884468 10019846
505 SNP_A-2303214 10043557
506 SNP_A-1903261 10077262
507 SNP_A-2124861 10123779
508 SNP_A-2058098 10127623
509 SNP_A-2055863 10137324
510 SNP_A-2156298 10179434
511 SNP_A-2066191 10183154
512 SNP_A-1953079 10183421
513 SNP_A-2313530 10225536
514 SNP_A-1803777 10226536
515 SNP_A-2045930 10226849
516 SNP_A-1863978 10227024
517 SNP_A-2133865 10227128
518 SNP_A-1892872 10231012
519 SNP_A-4193508 10242920
520 SNP_A-4225756 10250663
521 SNP_A-4230446 10250677
522 SNP_A-2082926 10251558
523 SNP_A-1805540 10283870
524 SNP_A-1975987 10291333
525 SNP_A-1975988 10291486
526 SNP_A-2049299 10297735
527 SNP_A-2166922 10298442
528 SNP_A-1825535 10302871
529 SNP_A-4209939 10320027
530 SNP_A-2266518 10321727
531 SNP_A-2200690 10322149
532 SNP_A-1817103 10322772
533 SNP_A-1878431 10332972
534 SNP_A-1883558 10340956
535 SNP_A-2219408 10342047
536 SNP_A-1938928 10342200
537 SNP_A-1975990 10345752
538 SNP_A-1975992 10352284
539 SNP_A-1857729 10354029
540 SNP_A-4209940 10365155
541 SNP_A-4223128 10401827
542 SNP_A-2179638 10478146
543 SNP_A-1975994 10487213
544 SNP_A-2113928 10492793
545 SNP_A-2112286 10494893
546 SNP_A-2292888 10495464
547 SNP_A-2209208 10495908
548 SNP_A-2146796 10509200
549 SNP_A-1951485 10515207
550 SNP_A-2269409 10515465
551 SNP_A-2128263 10515713
552 SNP_A-1861133 10515748
553 SNP_A-2089372 10518323
554 SNP_A-2152555 10538728
555 SNP_A-1831432 10557245
556 SNP_A-1818986 10560191
557 SNP_A-2174848 10562494
558 SNP_A-1941296 10565687
559 SNP_A-4222793 10570391
560 SNP_A-2100662 10571494
561 SNP_A-1794558 10582113
562 SNP_A-1975997 10582323
563 SNP_A-4209942 10582344
564 SNP_A-4209943 10582359
565 SNP_A-1975998 10582606
566 SNP_A-1975999 10582659
567 SNP_A-4209944 10584514
568 SNP_A-2072469 10584994
569 SNP_A-2312604 10585518
570 SNP_A-1976000 10595836
571 SNP_A-2190344 10601490
572 SNP_A-1894351 10609615
573 SNP_A-1976002 10611626
574 SNP_A-1976004 10617880
575 SNP_A-2221508 10622516
576 SNP_A-1919949 10624676
577 SNP_A-4214887 10635126
578 SNP_A-2092449 10640553
579 SNP_A-1944610 10648080
580 SNP_A-2009570 10659228
581 SNP_A-1856245 10659518
582 SNP_A-1951710 10660433
583 SNP_A-2285766 10668911
584 SNP_A-2136428 10668941
585 SNP_A-2123497 10669107
586 SNP_A-2303746 10669198
587 SNP_A-2169032 10669639
588 SNP_A-2078917 10671295
589 SNP_A-2031139 10687755
590 SNP_A-1976005 10691247
591 SNP_A-4216607 10701650
592 SNP_A-1836913 10701939
593 SNP_A-2157269 10702150
594 SNP_A-2282261 10709250
595 SNP_A-2179677 10717524
596 SNP_A-2062352 10723254
597 SNP_A-1954629 10728147
598 SNP_A-2237567 10728447
599 SNP_A-1918478 10736221
600 SNP_A-2215884 10765843
601 SNP_A-2314373 10800568
602 SNP_A-1850346 10818507
603 SNP_A-1818756 10877825
604 SNP_A-1812405 10877928
605 SNP_A-2133032 10884659
606 SNP_A-1914665 10909450
607 SNP_A-1870294 10937064
608 SNP_A-2009571 10940029
609 SNP_A-2307177 10966446
610 SNP_A-1819524 10966579
611 SNP_A-2270396 10982054
612 SNP_A-1913188 11010110
613 SNP_A-1843411 11012008
614 SNP_A-1976018 11015508
615 SNP_A-1895843 11034919
616 SNP_A-2304574 11041796
617 SNP_A-2095028 11047445
618 SNP_A-2288496 11076650
619 SNP_A-2034930 11079483
620 SNP_A-4196209 11100783
621 SNP_A-1976023 11112702
622 SNP_A-4209950 11118926
623 SNP_A-1890505 11123292
624 SNP_A-4238655 11126534
625 SNP_A-1793983 11143733
626 SNP_A-1813211 11144383
627 SNP_A-1895508 11145201
628 SNP_A-2175170 11155677
629 SNP_A-2292370 11156353
630 SNP_A-1976032 11186017
631 SNP_A-4209951 11186234
632 SNP_A-4223516 11199124
633 SNP_A-1976033 11203210
634 SNP_A-2111962 11206083
635 SNP_A-1810044 11206417
636 SNP_A-1888440 11206564
637 SNP_A-1976038 11215053
638 SNP_A-1976043 11218802
639 SNP_A-1976044 11219566
640 SNP_A-2059811 11232258
641 SNP_A-2294358 11237336
642 SNP_A-1976047 11245261
643 SNP_A-2186417 11270195
644 SNP_A-4209952 11271121
645 SNP_A-4218965 11283030
646 SNP_A-1917164 11287459
647 SNP_A-1938941 11299416
648 SNP_A-2176552 11299682
649 SNP_A-2214739 11305152
650 SNP_A-2253632 11322789
651 SNP_A-1957161 11357568
652 SNP_A-2287764 11369984
653 SNP_A-2242093 11376266
654 SNP_A-1819698 11376822
655 SNP_A-2166787 11379994
656 SNP_A-1976050 11380952
657 SNP_A-4197191 11426496
658 SNP_A-1918982 11446499
659 SNP_A-2274206 11446648
660 SNP_A-2153482 11446716
661 SNP_A-1976052 11449814
662 SNP_A-1976054 11450407
663 SNP_A-4209953 11450561
664 SNP_A-1976055 11450863
665 SNP_A-1976056 11450902
666 SNP_A-2168875 11450984
667 SNP_A-1909771 11454833
668 SNP_A-2074383 11472148
669 SNP_A-4196813 11473016
670 SNP_A-2167633 11477195
671 SNP_A-1976058 11477884
672 SNP_A-1976060 11505903
673 SNP_A-2132867 11506295
674 SNP_A-1923502 11517198
675 SNP_A-1845148 11520855
676 SNP_A-4200307 11540621
677 SNP_A-4222702 11542663
678 SNP_A-2216550 11557752
679 SNP_A-2096224 11563501
680 SNP_A-4217157 11565818
681 SNP_A-1788838 11570378
682 SNP_A-2153336 11682608
683 SNP_A-1810064 11688697
684 SNP_A-2136958 11691688
685 SNP_A-2098927 11693089
686 SNP_A-4209954 11696418
687 SNP_A-1786578 11696896
688 SNP_A-1930661 11733202
689 SNP_A-1976064 11734112
690 SNP_A-2283315 11735964
691 SNP_A-2165956 11739055
692 SNP_A-1976066 11795137
693 SNP_A-1976067 11797289
694 SNP_A-1926945 11797395
695 SNP_A-4238612 11827173
696 SNP_A-4198453 11832392
697 SNP_A-1822130 11832663
698 SNP_A-2032327 11837504
699 SNP_A-2178856 11839443
700 SNP_A-2090066 11842695
701 SNP_A-4196985 11844253
702 SNP_A-1976068 11846407
703 SNP_A-1881433 11847864
704 SNP_A-2130605 11851124
705 SNP_A-1976069 11851388
706 SNP_A-1976070 11852542
707 SNP_A-2063046 11863094
708 SNP_A-2189632 11881474
709 SNP_A-1941171 11917909
710 SNP_A-1976071 11931112
711 SNP_A-1976074 11986575
712 SNP_A-4234114 12012694
713 SNP_A-4196195 12078605
714 SNP_A-2250321 12086802
715 SNP_A-1942796 12117631
716 SNP_A-2024248 12148546
717 SNP_A-1952479 12156299
718 SNP_A-4232161 12156813
719 SNP_A-4234000 12157014
720 SNP_A-1976075 12158868
721 SNP_A-2187418 12168070
722 SNP_A-1801326 12168239
723 SNP_A-4225461 12169482
724 SNP_A-4229646 12169498
725 SNP_A-1957467 12170355
726 SNP_A-1847507 12191997
727 SNP_A-2197315 12195633
728 SNP_A-1976076 12196552
729 SNP_A-4209957 12196763
730 SNP_A-2028018 12216436
731 SNP_A-1900398 12217660
732 SNP_A-1976080 12247879
733 SNP_A-1793024 12250515
734 SNP_A-1976081 12253560
735 SNP_A-1830104 12266142
736 SNP_A-2199778 12272077
737 SNP_A-2140569 12279406
738 SNP_A-1976084 12280659
739 SNP_A-4209958 12280681
740 SNP_A-4206986 12283083
741 SNP_A-4234782 12284216
742 SNP_A-4231600 12300938
743 SNP_A-1976086 12334751
744 SNP_A-1885347 12334872
745 SNP_A-1976089 12344662
746 SNP_A-4195171 12354232
747 SNP_A-2064730 12355433
748 SNP_A-2097254 12377908
749 SNP_A-2263849 12383092
750 SNP_A-1805004 12387947
751 SNP_A-1829462 12390762
752 SNP_A-1860973 12402361
753 SNP_A-2054094 12406267
754 SNP_A-1870796 12410922
755 SNP_A-2277650 12411153
756 SNP_A-2161759 12411472
757 SNP_A-2083548 12439730
758 SNP_A-2136835 12485061
759 SNP_A-1976092 12485355
760 SNP_A-2058167 12490098
761 SNP_A-1863149 12527514
762 SNP_A-1872065 12546994
763 SNP_A-1976099 12551237
764 SNP_A-1976100 12551356
765 SNP_A-1976101 12557772
766 SNP_A-2067287 12567337
767 SNP_A-1976103 12569811
768 SNP_A-1976104 12572672
769 SNP_A-1900375 12573438
770 SNP_A-2043859 12573684
771 SNP_A-1888991 12613003
772 SNP_A-1854582 12634132
773 SNP_A-2312531 12647449
774 SNP_A-2160593 12647728
775 SNP_A-2179225 12653516
776 SNP_A-2241549 12665349
777 SNP_A-2057078 12688362
778 SNP_A-1791800 12689068
779 SNP_A-2046989 12694941
780 SNP_A-1938117 12698379
781 SNP_A-1976109 12701105
782 SNP_A-4209960 12703359
783 SNP_A-2235358 12707365
784 SNP_A-1976110 12716280
785 SNP_A-2112409 12726939
786 SNP_A-1959360 12730820
787 SNP_A-1904455 12734796
788 SNP_A-1810430 12778042
789 SNP_A-2068132 12793876
790 SNP_A-1903062 12794980
791 SNP_A-2024841 12804844
792 SNP_A-2061637 12834353
793 SNP_A-1931482 12861246
794 SNP_A-2043644 12873239
795 SNP_A-2060824 12874779
796 SNP_A-4224445 12876360
797 SNP_A-2188340 12885750
798 SNP_A-1817196 13000377
799 SNP_A-1919663 13012581
800 SNP_A-2305418 13143506
801 SNP_A-1923252 13232084
802 SNP_A-2295305 13252325
803 SNP_A-1976115 13258017
804 SNP_A-4209966 13259028
805 SNP_A-2271446 13262393
806 SNP_A-2183480 13262425
807 SNP_A-2056214 13262834
808 SNP_A-1853665 13282750
809 SNP_A-2147104 13291421
810 SNP_A-1850038 13291873
811 SNP_A-2022794 13292841
812 SNP_A-1957103 13309029
813 SNP_A-2075902 13361147
814 SNP_A-4219114 13370975
815 SNP_A-2252214 13371215
816 SNP_A-1976122 13376754
817 SNP_A-1976123 13399957
818 SNP_A-1829582 13405902
819 SNP_A-1951464 13407412
820 SNP_A-2236008 13407599
821 SNP_A-2286644 13417061
822 SNP_A-4227967 13483486
823 SNP_A-2197942 13489089
824 SNP_A-2104569 13508630
825 SNP_A-4205688 13524575
826 SNP_A-2205839 13527526
827 SNP_A-1810427 13531433
828 SNP_A-4209967 13546358
829 SNP_A-4220535 13547648
830 SNP_A-2267978 13551952
831 SNP_A-2213686 13566681
832 SNP_A-1976129 13571582
833 SNP_A-1976130 13571675
834 SNP_A-4226895 13571858
835 SNP_A-2036918 13572286
836 SNP_A-1943212 13572465
837 SNP_A-2176796 13573075
838 SNP_A-1846728 13573968
839 SNP_A-2197500 13574822
840 SNP_A-2062418 13579355
841 SNP_A-1833889 13579383
842 SNP_A-2165034 13580952
843 SNP_A-2233560 13588851
844 SNP_A-1942468 13606387
845 SNP_A-2198396 13607197
846 SNP_A-1796871 13611753
847 SNP_A-1961170 13658061
848 SNP_A-1847855 13658378
849 SNP_A-2061887 13662361
850 SNP_A-2009578 13662455
851 SNP_A-1976136 13704786
852 SNP_A-2144259 13708050
853 SNP_A-1833492 13708281
854 SNP_A-1912814 13722031
855 SNP_A-2129482 13734312
856 SNP_A-1976139 13742107
857 SNP_A-1976141 13761236
858 SNP_A-2312711 13766514
859 SNP_A-2143612 13771200
860 SNP_A-2009581 13802502
861 SNP_A-4209969 13803566
862 SNP_A-4240787 13803581
863 SNP_A-1976145 13803818
864 SNP_A-1941324 13845149
865 SNP_A-2009584 13866250
866 SNP_A-4222896 13877406
867 SNP_A-1875044 13879109
868 SNP_A-2231667 13881680
869 SNP_A-4240313 13889252
870 SNP_A-4193742 13891035
871 SNP_A-1976150 13891229
872 SNP_A-1976151 13892798
873 SNP_A-4204061 13895351
874 SNP_A-1976154 13905335
875 SNP_A-4209970 13905398
876 SNP_A-4193927 13916007
877 SNP_A-1919855 13919505
878 SNP_A-2088468 13926214
879 SNP_A-2257521 13934968
880 SNP_A-1880450 13979465
881 SNP_A-4209971 13982575
882 SNP_A-2250853 13992826
883 SNP_A-4226802 13993289
884 SNP_A-2023492 13993788
885 SNP_A-2195738 13993823
886 SNP_A-2109277 14001428
887 SNP_A-1850225 14001535
888 SNP_A-2242432 14007425
889 SNP_A-1829046 14017724
890 SNP_A-1976161 14019314
891 SNP_A-4209973 14019437
892 SNP_A-2098376 14021072
893 SNP_A-1898848 14056793
894 SNP_A-1831742 14056888
895 SNP_A-2185808 14057383
896 SNP_A-2297010 14058314
897 SNP_A-4221320 14060994
898 SNP_A-4209975 14065789
899 SNP_A-1827009 14162134
900 SNP_A-2095595 14162293
901 SNP_A-4206991 14171502
902 SNP_A-1783708 14181161
903 SNP_A-2100859 14181634
904 SNP_A-2118591 14201182
905 SNP_A-1936680 14218417
906 SNP_A-2278606 14218880
907 SNP_A-1924165 14259744
908 SNP_A-1976170 14263650
909 SNP_A-2269593 14264799
910 SNP_A-2009591 14268138
911 SNP_A-2314727 14284782
912 SNP_A-2127651 14326207
913 SNP_A-1941868 14340997
914 SNP_A-2308550 14342870
915 SNP_A-2141600 14349110
916 SNP_A-2049827 14349691
917 SNP_A-1908962 14387574
918 SNP_A-2082943 14387684
919 SNP_A-4223924 14394118
920 SNP_A-2193973 14417782
921 SNP_A-2009593 14434824
922 SNP_A-2009594 14434930
923 SNP_A-2271160 14462589
924 SNP_A-1976171 14467439
925 SNP_A-1822037 14481737
926 SNP_A-2264037 14487918
927 SNP_A-1814577 14520157
928 SNP_A-4205899 14520351
929 SNP_A-2273894 14537247
930 SNP_A-2135895 14540557
931 SNP_A-2109572 14543205
932 SNP_A-2140162 14637360
933 SNP_A-1940765 14691012
934 SNP_A-2274106 14691136
935 SNP_A-1812978 14694227
936 SNP_A-2138203 14730378
937 SNP_A-2285473 14740212
938 SNP_A-4238119 14752587
939 SNP_A-1976173 14791471
940 SNP_A-2159960 14795136
941 SNP_A-2114820 14801972
942 SNP_A-1976174 14815436
943 SNP_A-1796773 14831535
944 SNP_A-2208113 14848865
945 SNP_A-2270190 14855497
946 SNP_A-4214891 14865282
947 SNP_A-4227034 14906760
948 SNP_A-2192159 14907652
949 SNP_A-2028885 14962747
950 SNP_A-1912249 14992632
951 SNP_A-4236423 15011059
952 SNP_A-2178896 15018201
953 SNP_A-2094391 15033689
954 SNP_A-1954366 15042293
955 SNP_A-4220137 15062968
956 SNP_A-2154852 15065742
957 SNP_A-2170740 15072795
958 SNP_A-1976176 15105408
959 SNP_A-1820091 15157409
960 SNP_A-2282546 15161393
961 SNP_A-2203724 15161521
962 SNP_A-2131924 15173136
963 SNP_A-2009600 15185362
964 SNP_A-2080480 15198412
965 SNP_A-2259459 15207576
966 SNP_A-1976177 15212167
967 SNP_A-4205189 15232516
968 SNP_A-2187991 15233053
969 SNP_A-2239446 15233868
970 SNP_A-2022007 15239835
971 SNP_A-2294942 15282435
972 SNP_A-4229546 15298730
973 SNP_A-2148167 15302052
974 SNP_A-1953497 15349390
975 SNP_A-1976183 15380009
976 SNP_A-2087438 15406802
977 SNP_A-2161611 15409366
978 SNP_A-2211640 15417826
979 SNP_A-1938472 15422821
980 SNP_A-2049829 15423719
981 SNP_A-2147435 15462111
982 SNP_A-4233239 15492823
983 SNP_A-1976186 15504889
984 SNP_A-1898973 15525170
985 SNP_A-1796169 15540059
986 SNP_A-1976187 15542977
987 SNP_A-1813136 15556186
988 SNP_A-2136693 15561854
989 SNP_A-2075451 15561898
990 SNP_A-1913087 15566861
991 SNP_A-2142234 15577237
992 SNP_A-1827341 15579036
993 SNP_A-1822132 15579299
994 SNP_A-2057449 15592897
995 SNP_A-2167908 15593131
996 SNP_A-1847606 15593250
997 SNP_A-1976192 15601800
998 SNP_A-4209982 15646182
999 SNP_A-2009606 15646450
1000 SNP_A-4240481 15654464
1001 SNP_A-2266773 15654733
1002 SNP_A-1976201 15655673
1003 SNP_A-4209983 15682519
1004 SNP_A-2009608 15689447
1005 SNP_A-1953145 15716487
1006 SNP_A-2009609 15722757
1007 SNP_A-2009610 15722987
1008 SNP_A-2287966 15741020
1009 SNP_A-1893305 15741519
1010 SNP_A-1976207 15744573
1011 SNP_A-2259785 15754686
1012 SNP_A-1976208 15792207
1013 SNP_A-2195537 15848005
1014 SNP_A-2221437 15853396
1015 SNP_A-1906984 15853876
1016 SNP_A-2228728 15854143
1017 SNP_A-2216652 15856952
1018 SNP_A-4228856 15857774
1019 SNP_A-1950853 15900092
1020 SNP_A-2027355 15900242
1021 SNP_A-2142052 15906769
1022 SNP_A-2139689 15915716
1023 SNP_A-1976217 15928117
1024 SNP_A-1976218 15928165
1025 SNP_A-1865220 15932956
1026 SNP_A-1912597 15938787
1027 SNP_A-4209985 15939177
1028 SNP_A-1976219 15939311
1029 SNP_A-2198742 15943756
1030 SNP_A-2169172 15944477
1031 SNP_A-1976220 15961668
1032 SNP_A-1976222 15962411
1033 SNP_A-1976227 15971851
1034 SNP_A-4222878 15973007
1035 SNP_A-1872143 16000072
1036 SNP_A-1906079 16031386
1037 SNP_A-4238959 16086035
1038 SNP_A-1959509 16097537
1039 SNP_A-2113129 16106226
1040 SNP_A-1802900 16128817
1041 SNP_A-2131667 16133477
1042 SNP_A-2295626 16144569
1043 SNP_A-2155519 16190401
1044 SNP_A-1862518 16200696
1045 SNP_A-2074546 16207608
1046 SNP_A-4197232 16215965
1047 SNP_A-1841457 16216038
1048 SNP_A-2043204 16216617
1049 SNP_A-2088226 16217775
1050 SNP_A-2135449 16236787
1051 SNP_A-2055705 16250480
1052 SNP_A-1824090 16302813
1053 SNP_A-2307406 16313608
1054 SNP_A-1808732 16322173
1055 SNP_A-1875965 16335304
1056 SNP_A-1851220 16335884
1057 SNP_A-2179368 16346728
1058 SNP_A-2242919 16399013
1059 SNP_A-2164981 16451778
1060 SNP_A-1833152 16451814
1061 SNP_A-2221283 16452717
1062 SNP_A-2149158 16457449
1063 SNP_A-2234343 16515486
1064 SNP_A-2050569 16520723
1065 SNP_A-1976242 16538741
1066 SNP_A-2111608 16601126
1067 SNP_A-4206036 16618199
1068 SNP_A-4214892 16645342
1069 SNP_A-1815919 16645812
1070 SNP_A-2285941 16655370
1071 SNP_A-2153927 16677686
1072 SNP_A-2157390 16701673
1073 SNP_A-2244609 16702065
1074 SNP_A-1838691 16702469
1075 SNP_A-1976252 16715429
1076 SNP_A-1976253 16716729
1077 SNP_A-1976254 16717043
1078 SNP_A-2194245 16726862
1079 SNP_A-2149548 16732876
1080 SNP_A-1976256 16734040
1081 SNP_A-1976259 16736425
1082 SNP_A-2281538 16742815
1083 SNP_A-1976261 16747588
1084 SNP_A-2177324 16748722
1085 SNP_A-2218418 16752660
1086 SNP_A-2231291 16752757
1087 SNP_A-1976263 16754307
1088 SNP_A-1976264 16754876
1089 SNP_A-2305137 16755617
1090 SNP_A-4223761 16762176
1091 SNP_A-1827824 16763666
1092 SNP_A-1952749 16765974
1093 SNP_A-2240226 16766317
1094 SNP_A-2293747 16767868
1095 SNP_A-1794920 16777924
1096 SNP_A-1976265 16778484
1097 SNP_A-1912375 16786551
1098 SNP_A-2138034 16810346
1099 SNP_A-1976268 16815920
1100 SNP_A-2264156 16817443
1101 SNP_A-4236914 16832154
1102 SNP_A-1976269 16832369
1103 SNP_A-4209988 16832613
1104 SNP_A-4209989 16833258
1105 SNP_A-2122465 16863636
1106 SNP_A-2273392 16866118
1107 SNP_A-4209991 16870795
1108 SNP_A-1945934 16898955
1109 SNP_A-2187807 16899459
1110 SNP_A-1837586 16901971
1111 SNP_A-1881022 16902030
1112 SNP_A-2200750 16902336
1113 SNP_A-2159243 16902582
1114 SNP_A-2021223 16919004
1115 SNP_A-2156365 16930812
1116 SNP_A-2296900 16934976
1117 SNP_A-4204707 16955472
1118 SNP_A-4209992 16971007
1119 SNP_A-2119140 16981859
1120 SNP_A-2197925 16982510
1121 SNP_A-2104718 16988091
1122 SNP_A-1834322 17008572
1123 SNP_A-1976280 17011248
1124 SNP_A-2166792 17011360
1125 SNP_A-2099822 17067187
1126 SNP_A-1954293 17067565
1127 SNP_A-2044194 17091691
1128 SNP_A-2135813 17097230
1129 SNP_A-2229418 17097342
1130 SNP_A-2185402 17097384
1131 SNP_A-2225378 17100468
1132 SNP_A-1948862 17112937
1133 SNP_A-2233613 17128018
1134 SNP_A-1947723 17141878
1135 SNP_A-1894717 17176453
1136 SNP_A-1976283 17215757
1137 SNP_A-1976284 17217982
1138 SNP_A-2077061 17221635
1139 SNP_A-1812046 17227811
1140 SNP_A-2061405 17239290
1141 SNP_A-4209994 17266458
1142 SNP_A-2108827 17268696
1143 SNP_A-1976287 17287747
1144 SNP_A-4204311 17308607
1145 SNP_A-2140999 17313047
1146 SNP_A-2257724 17315537
1147 SNP_A-1783868 17323006
1148 SNP_A-1814480 17365371
1149 SNP_A-2049178 17418363
1150 SNP_A-4194717 17418636
1151 SNP_A-2166417 17427983
1152 SNP_A-2277296 17450563
1153 SNP_A-2169117 17456379
1154 SNP_A-2190906 17462824
1155 SNP_A-4232891 17463686
1156 SNP_A-1976295 17494084
1157 SNP_A-1916325 17512018
1158 SNP_A-2275142 17557187
1159 SNP_A-4217233 17557766
1160 SNP_A-2037887 17561306
1161 SNP_A-1884080 17561707
1162 SNP_A-1890743 17562688
1163 SNP_A-2312850 17569106
1164 SNP_A-2205359 17597239
1165 SNP_A-2288454 17626828
1166 SNP_A-4218377 17634466
1167 SNP_A-2088320 17634582
1168 SNP_A-1803034 17638198
1169 SNP_A-4200727 17658287
1170 SNP_A-2128569 17667719
1171 SNP_A-1836185 17673334
1172 SNP_A-1976297 17685725
1173 SNP_A-1866937 17694141
1174 SNP_A-4203741 17738821
1175 SNP_A-1976298 17771202
1176 SNP_A-4214893 17783691
1177 SNP_A-2036450 17803272
1178 SNP_A-1898856 17804041
1179 SNP_A-1914098 17804959
1180 SNP_A-1976299 17811266
1181 SNP_A-4209995 17811727
1182 SNP_A-4209996 17811782
1183 SNP_A-2047253 17818095
1184 SNP_A-2280817 17841558
1185 SNP_A-1976302 17842675
1186 SNP_A-2171826 17844430
1187 SNP_A-1976303 17844962
1188 SNP_A-1817970 17852412
1189 SNP_A-4238248 17852630
1190 SNP_A-1976304 17858040
1191 SNP_A-4209997 17858643
1192 SNP_A-2297500 17871254
1193 SNP_A-1911210 17873742
1194 SNP_A-1886544 17880716
1195 SNP_A-2280224 17893845
1196 SNP_A-2053851 17896937
1197 SNP_A-1946149 17897259
1198 SNP_A-1813013 17897404
1199 SNP_A-2033432 17910397
1200 SNP_A-1883961 17925090
1201 SNP_A-2238859 17930190
1202 SNP_A-1839698 17930236
1203 SNP_A-1914965 17990410
1204 SNP_A-4238730 17997662
1205 SNP_A-4214894 18055782
1206 SNP_A-2161946 18068926
1207 SNP_A-2059255 18073070
1208 SNP_A-1843651 18074368
1209 SNP_A-2177711 18074454
1210 SNP_A-2291775 18074522
1211 SNP_A-1905052 18091669
1212 SNP_A-1799152 18116790
1213 SNP_A-1803962 18125106
1214 SNP_A-1931657 18181124
1215 SNP_A-1802216 18199160
1216 SNP_A-1976308 18226873
1217 SNP_A-1923844 18238689
1218 SNP_A-2076151 18247921
1219 SNP_A-4203168 18267332
1220 SNP_A-1816067 18280271
1221 SNP_A-1959973 18342612
1222 SNP_A-2131753 18356304
1223 SNP_A-2157358 18371677
1224 SNP_A-1808426 18389459
1225 SNP_A-1862174 18452331
1226 SNP_A-1946579 18476305
1227 SNP_A-2079140 18479627
1228 SNP_A-4203603 18529128
1229 SNP_A-2190412 18529262
1230 SNP_A-2042109 18529722
1231 SNP_A-2088296 18530933
1232 SNP_A-1879096 18553754
1233 SNP_A-2133727 18567717
1234 SNP_A-4233807 18594567
1235 SNP_A-2249203 18662857
1236 SNP_A-2239597 18663875
1237 SNP_A-4238970 18666528
1238 SNP_A-2260741 18697484
1239 SNP_A-1937556 18709969
1240 SNP_A-2185964 18710903
1241 SNP_A-1947762 18720052
1242 SNP_A-1817106 18729162
1243 SNP_A-1835481 18773571
1244 SNP_A-4205442 18781840
1245 SNP_A-1953310 18785397
1246 SNP_A-1836318 18851337
1247 SNP_A-1790216 18857458
1248 SNP_A-2205711 18871349
1249 SNP_A-1847360 18871602
1250 SNP_A-2249946 18871941
1251 SNP_A-1879765 18871972
1252 SNP_A-2202329 18886730
1253 SNP_A-2152407 18891140
1254 SNP_A-1807105 18911555
1255 SNP_A-2302024 18911988
1256 SNP_A-4210000 18917543
1257 SNP_A-1976321 18928095
1258 SNP_A-2094230 18934195
1259 SNP_A-2057517 18953637
1260 SNP_A-2194539 18958818
1261 SNP_A-1921993 18959912
1262 SNP_A-1891670 18959973
1263 SNP_A-4192922 18961147
1264 SNP_A-2191863 18979644
1265 SNP_A-4224744 18990276
1266 SNP_A-1976323 19012295
1267 SNP_A-2125358 19017670
1268 SNP_A-4224930 19044039
1269 SNP_A-1922967 19059724
1270 SNP_A-4219987 19096126
1271 SNP_A-2046095 19106573
1272 SNP_A-1793436 19110520
1273 SNP_A-2160398 19116083
1274 SNP_A-1866971 19118623
1275 SNP_A-4226058 19150526
1276 SNP_A-2233895 19152596
1277 SNP_A-2127581 19154970
1278 SNP_A-4200491 19164533
1279 SNP_A-4222971 19166529
1280 SNP_A-4227381 19166748
1281 SNP_A-2132204 19168960
1282 SNP_A-1976325 19171482
1283 SNP_A-2261513 19182614
1284 SNP_A-1851123 19190933
1285 SNP_A-2065855 19191733
1286 SNP_A-1976327 19203653
1287 SNP_A-1851950 19205877
1288 SNP_A-1946837 19206250
1289 SNP_A-2184363 19207050
1290 SNP_A-2033935 19247828
1291 SNP_A-1831782 19271763
1292 SNP_A-1793060 19294016
1293 SNP_A-2136356 19306828
1294 SNP_A-1854117 19307099
1295 SNP_A-2251386 19317826
1296 SNP_A-1951620 19360427
1297 SNP_A-1934959 19360683
1298 SNP_A-1976331 19397361
1299 SNP_A-2287403 19407153
1300 SNP_A-2253720 19501949
1301 SNP_A-1796206 19505323
1302 SNP_A-2206394 19523472
1303 SNP_A-4221362 19523948
1304 SNP_A-4240521 19525054
1305 SNP_A-1791573 19525119
1306 SNP_A-2184850 19525219
1307 SNP_A-2043967 19559675
1308 SNP_A-4221930 19572170
1309 SNP_A-4210001 19583960
1310 SNP_A-4236065 19584168
1311 SNP_A-1951418 19593608
1312 SNP_A-1863932 19601579
1313 SNP_A-2230040 19652614
1314 SNP_A-1925030 19700052
1315 SNP_A-4238788 19700404
1316 SNP_A-1850943 19701889
1317 SNP_A-4225552 19702246
1318 SNP_A-2084102 19703461
1319 SNP_A-4210002 19725952
1320 SNP_A-2121328 19734220
1321 SNP_A-2091968 19735902
1322 SNP_A-2188404 19736139
1323 SNP_A-2152521 19746735
1324 SNP_A-4226393 19746854
1325 SNP_A-2009631 19748169
1326 SNP_A-2167104 19769641
1327 SNP_A-1976335 19812317
1328 SNP_A-2219380 19852957
1329 SNP_A-4217303 19853244
1330 SNP_A-2009632 19869437
1331 SNP_A-4210003 19895577
1332 SNP_A-1976337 20034686
1333 SNP_A-1821296 20046116
1334 SNP_A-1885914 20049574
1335 SNP_A-4210004 20055942
1336 SNP_A-1976338 20056138
1337 SNP_A-2193938 20118607
1338 SNP_A-1803839 20133813
1339 SNP_A-2193204 20151583
1340 SNP_A-1901343 20177664
1341 SNP_A-1848909 20230788
1342 SNP_A-2212073 20237036
1343 SNP_A-2216817 20237357
1344 SNP_A-1825772 20260605
1345 SNP_A-1925814 20297709
1346 SNP_A-4210006 20335952
1347 SNP_A-1976345 20336562
1348 SNP_A-1976346 20339699
1349 SNP_A-2282622 20360376
1350 SNP_A-2101842 20368712
1351 SNP_A-1928220 20376435
1352 SNP_A-4224383 20385614
1353 SNP_A-1864545 20391698
1354 SNP_A-1796208 20398935
1355 SNP_A-1931028 20418802
1356 SNP_A-2222063 20441500
1357 SNP_A-2289218 20441578
1358 SNP_A-1783915 20442232
1359 SNP_A-1837846 20492812
1360 SNP_A-2283357 20492858
1361 SNP_A-2170171 20493003
1362 SNP_A-2172750 20507733
1363 SNP_A-2115668 20535917
1364 SNP_A-2292546 20537231
1365 SNP_A-1924330 20537329
1366 SNP_A-1976353 20537595
1367 SNP_A-1976354 20538711
1368 SNP_A-2238059 20554183
1369 SNP_A-2215167 20554677
1370 SNP_A-1976356 20555276
1371 SNP_A-2277439 20557157
1372 SNP_A-1807926 20557595
1373 SNP_A-2198647 20558289
1374 SNP_A-2293440 20559015
1375 SNP_A-1830030 20559977
1376 SNP_A-2137654 20561053
1377 SNP_A-4217363 20561543
1378 SNP_A-2309668 20561654
1379 SNP_A-2040534 20564060
1380 SNP_A-4210009 20594236
1381 SNP_A-4197242 20651073
1382 SNP_A-2254061 20672923
1383 SNP_A-1976357 20682284
1384 SNP_A-2093410 20687318
1385 SNP_A-2042399 20692185
1386 SNP_A-2156840 20692322
1387 SNP_A-2009635 20694428
1388 SNP_A-1960854 20696239
1389 SNP_A-2130772 20697260
1390 SNP_A-1793355 20697443
1391 SNP_A-2026868 20703723
1392 SNP_A-1806850 20706515
1393 SNP_A-2225747 20727152
1394 SNP_A-1976359 20732014
1395 SNP_A-2054737 20759515
1396 SNP_A-1930137 20766290
1397 SNP_A-1843879 20766579
1398 SNP_A-1881812 20781282
1399 SNP_A-4205338 20781596
1400 SNP_A-1852828 20790093
1401 SNP_A-1916514 20799289
1402 SNP_A-2091767 20800392
1403 SNP_A-4225520 20802091
1404 SNP_A-1976361 20804115
1405 SNP_A-1907423 20822490
1406 SNP_A-1976365 20831964
1407 SNP_A-1976366 20832732
1408 SNP_A-1954307 20845981
1409 SNP_A-4226044 20853990
1410 SNP_A-2109723 20863634
1411 SNP_A-1824756 20870718
1412 SNP_A-1815452 20871191
1413 SNP_A-4204735 20877109
1414 SNP_A-1943396 20897067
1415 SNP_A-1976369 20926490
1416 SNP_A-2142482 20942509
1417 SNP_A-4232746 20945168
1418 SNP_A-1915488 20960358
1419 SNP_A-1787732 20960603
1420 SNP_A-1790354 20994352
1421 SNP_A-1903430 20995215
1422 SNP_A-1929152 20997762
1423 SNP_A-4197073 21002075
1424 SNP_A-4210010 21027078
1425 SNP_A-2243460 21062544
1426 SNP_A-1880219 21064494
1427 SNP_A-2255745 21064702
1428 SNP_A-2154752 21064906
1429 SNP_A-2263806 21064975
1430 SNP_A-1976378 21079189
1431 SNP_A-1976380 21079550
1432 SNP_A-1848403 21080666
1433 SNP_A-1796766 21081312
1434 SNP_A-1925961 21095189
1435 SNP_A-1880381 21095391
1436 SNP_A-4224174 21103792
1437 SNP_A-2180518 21116037
1438 SNP_A-2131959 21118894
1439 SNP_A-2182437 21124180
1440 SNP_A-1832369 21124300
1441 SNP_A-2150737 21124415
1442 SNP_A-2258447 21127143
1443 SNP_A-1952325 21127221
1444 SNP_A-2160543 21127809
1445 SNP_A-1888509 21132937
1446 SNP_A-1843625 21135188
1447 SNP_A-4199071 21147133
1448 SNP_A-2036954 21151358
1449 SNP_A-1976386 21153950
1450 SNP_A-2038143 21165867
1451 SNP_A-2271114 21174920
1452 SNP_A-1836786 21207472
1453 SNP_A-1880838 21207548
1454 SNP_A-4221834 21208400
1455 SNP_A-2088248 21209492
1456 SNP_A-1854394 21209783
1457 SNP_A-1907324 21210251
1458 SNP_A-1976392 21211921
1459 SNP_A-1976393 21216695
1460 SNP_A-1976394 21217025
1461 SNP_A-2082563 21222572
1462 SNP_A-1846424 21241986
1463 SNP_A-1827146 21242554
1464 SNP_A-1939893 21249448
1465 SNP_A-2236571 21258938
1466 SNP_A-1942370 21259466
1467 SNP_A-4224364 21267043
1468 SNP_A-1845239 21280687
1469 SNP_A-1954631 21295191
1470 SNP_A-2167071 21316698
1471 SNP_A-1880795 21317393
1472 SNP_A-2204550 21321148
1473 SNP_A-1884349 21333613
1474 SNP_A-2103571 21334311
1475 SNP_A-1869045 21344417
1476 SNP_A-4210012 21349250
1477 SNP_A-1976399 21349409
1478 SNP_A-1859150 21360618
1479 SNP_A-4214899 21362417
1480 SNP_A-1976401 21363506
1481 SNP_A-1976402 21364701
1482 SNP_A-1976403 21364804
1483 SNP_A-2312897 21368327
1484 SNP_A-2040583 21370844
1485 SNP_A-4210014 21373859
1486 SNP_A-2034871 21376992
1487 SNP_A-1875663 21391717
1488 SNP_A-4210015 21422507
1489 SNP_A-2199003 21422608
1490 SNP_A-2270528 21457180
1491 SNP_A-1976408 21486348
1492 SNP_A-2009639 21489563
1493 SNP_A-1843034 21500344
1494 SNP_A-2056931 21500776
1495 SNP_A-1848445 21501286
1496 SNP_A-2293962 21504615
1497 SNP_A-1796290 21524686
1498 SNP_A-2155384 21543094
1499 SNP_A-1925381 21554828
1500 SNP_A-1892038 21568180
1501 SNP_A-4236728 21580591
1502 SNP_A-2070302 21590227
1503 SNP_A-1925324 21661042
1504 SNP_A-1818479 21666901
1505 SNP_A-1827608 21677771
1506 SNP_A-2053448 21689460
1507 SNP_A-1932019 21695292
1508 SNP_A-2009642 21707919
1509 SNP_A-2009643 21708001
1510 SNP_A-1955681 21716416
1511 SNP_A-2139063 21719012
1512 SNP_A-2134897 21730015
1513 SNP_A-4199411 21833251
1514 SNP_A-2289732 21836511
1515 SNP_A-1828699 21902341
1516 SNP_A-2232128 21925806
1517 SNP_A-1815715 21936198
1518 SNP_A-1904866 21940084
1519 SNP_A-1976423 21941087
1520 SNP_A-1976425 22006233
1521 SNP_A-2131251 22039307
1522 SNP_A-1800320 22039365
1523 SNP_A-1947539 22048697
1524 SNP_A-1976428 22056606
1525 SNP_A-2286839 22059220
1526 SNP_A-2298430 22082575
1527 SNP_A-1815576 22094696
1528 SNP_A-2068060 22130988
1529 SNP_A-4205659 22165683
1530 SNP_A-1956283 22166286
1531 SNP_A-2177012 22193537
1532 SNP_A-1976432 22214453
1533 SNP_A-2105842 22216456
1534 SNP_A-1889078 22216524
1535 SNP_A-1843621 22218833
1536 SNP_A-1917894 22237079
1537 SNP_A-2028160 22238508
1538 SNP_A-2076386 22248466
1539 SNP_A-2237028 22270474
1540 SNP_A-1784993 22270679
1541 SNP_A-4199089 22283268
1542 SNP_A-1867946 22284546
1543 SNP_A-2102332 22296839
1544 SNP_A-2134674 22329084
1545 SNP_A-2138261 22386289
1546 SNP_A-2195097 22397658
1547 SNP_A-1908611 22415861
1548 SNP_A-1976434 22458643
1549 SNP_A-4210020 22510445
1550 SNP_A-1816447 22556022
1551 SNP_A-2108975 22640118
1552 SNP_A-1868203 22640777
1553 SNP_A-2168658 22738343
1554 SNP_A-2009649 22755985
1555 SNP_A-2176088 22782544
1556 SNP_A-1860662 22783024
1557 SNP_A-4237980 22783339
1558 SNP_A-4197287 22841943
1559 SNP_A-2300600 22874633
1560 SNP_A-1832202 22874974
1561 SNP_A-4210021 22876122
1562 SNP_A-2139310 22883723
1563 SNP_A-2278914 22890292
1564 SNP_A-4232803 22905122
1565 SNP_A-1917359 22905257
1566 SNP_A-1878301 22920254
1567 SNP_A-2251043 22925165
1568 SNP_A-1877558 22934852
1569 SNP_A-1893328 22935411
1570 SNP_A-1976446 22954552
1571 SNP_A-1976447 22958089
1572 SNP_A-1896846 22965822
1573 SNP_A-1909691 22972687
1574 SNP_A-2099074 23013462
1575 SNP_A-2023888 23025619
1576 SNP_A-2203411 23043504
1577 SNP_A-1976448 23054277
1578 SNP_A-2031123 23056004
1579 SNP_A-2048141 23065629
1580 SNP_A-1797620 23065887
1581 SNP_A-1976449 23066443
1582 SNP_A-2247333 23092428
1583 SNP_A-1785067 23104636
1584 SNP_A-2078264 23190254
1585 SNP_A-2117663 23190700
1586 SNP_A-1922423 23202103
1587 SNP_A-2120507 23216270
1588 SNP_A-2009651 23221932
1589 SNP_A-2275474 23239351
1590 SNP_A-4210022 23271274
1591 SNP_A-2009652 23278321
1592 SNP_A-1976452 23292263
1593 SNP_A-2067419 23292401
1594 SNP_A-4210023 23312745
1595 SNP_A-2065612 23318713
1596 SNP_A-4224079 23321928
1597 SNP_A-2269254 23322044
1598 SNP_A-2259471 23322112
1599 SNP_A-2176182 23322571
1600 SNP_A-2035633 23324280
1601 SNP_A-2184854 23324941
1602 SNP_A-1853404 23325737
1603 SNP_A-2239922 23329560
1604 SNP_A-1976454 23345227
1605 SNP_A-1976455 23345446
1606 SNP_A-2047365 23345671
1607 SNP_A-4232650 23363871
1608 SNP_A-2186392 23366898
1609 SNP_A-2009653 23416074
1610 SNP_A-1946731 23438960
1611 SNP_A-2049047 23445751
1612 SNP_A-1850086 23457729
1613 SNP_A-2149219 23464018
1614 SNP_A-1831035 23502372
1615 SNP_A-1942466 23502677
1616 SNP_A-4214901 23506907
1617 SNP_A-2040325 23517988
1618 SNP_A-2244807 23520100
1619 SNP_A-2103872 23560116
1620 SNP_A-2144356 23564616
1621 SNP_A-1976461 23572059
1622 SNP_A-2149236 23575140
1623 SNP_A-1976464 23577393
1624 SNP_A-2265762 23590804
1625 SNP_A-2240365 23601571
1626 SNP_A-2246853 23605473
1627 SNP_A-4220308 23605593
1628 SNP_A-2229054 23620706
1629 SNP_A-2270979 23624266
1630 SNP_A-4193054 23633155
1631 SNP_A-1927692 23635579
1632 SNP_A-2040043 23638503
1633 SNP_A-2106581 23644852
1634 SNP_A-1942391 23644989
1635 SNP_A-2066090 23657224
1636 SNP_A-1823487 23664159
1637 SNP_A-1976468 23666364
1638 SNP_A-4210025 23666634
1639 SNP_A-1976469 23667111
1640 SNP_A-2232281 23680143
1641 SNP_A-2271164 23715355
1642 SNP_A-1976480 23784952
1643 SNP_A-2174714 23802507
1644 SNP_A-1976483 23808776
1645 SNP_A-2276774 23835016
1646 SNP_A-1946342 23841141
1647 SNP_A-1976485 23851451
1648 SNP_A-4210028 23851808
1649 SNP_A-4197589 23864454
1650 SNP_A-1901151 23867012
1651 SNP_A-4220141 23870347
1652 SNP_A-1951981 23870607
1653 SNP_A-1958848 23870665
1654 SNP_A-1976489 23871089
1655 SNP_A-1976490 23871187
1656 SNP_A-1794895 23877692
1657 SNP_A-4210029 23877721
1658 SNP_A-1976493 23878032
1659 SNP_A-1919670 23878720
1660 SNP_A-1912810 23902697
1661 SNP_A-1976497 23933238
1662 SNP_A-2114632 23963614
1663 SNP_A-4226514 23993306
1664 SNP_A-2100063 24001935
1665 SNP_A-1861764 24044878
1666 SNP_A-1866737 24053063
1667 SNP_A-2150056 24085643
1668 SNP_A-1805967 24162064
1669 SNP_A-2158090 24234413
1670 SNP_A-1844568 24237250
1671 SNP_A-2207668 24239161
1672 SNP_A-2301321 24291667
1673 SNP_A-1928655 24291893
1674 SNP_A-1976503 24303533
1675 SNP_A-2165378 24309249
1676 SNP_A-4229393 24315480
1677 SNP_A-1957846 24320449
1678 SNP_A-2219401 24332886
1679 SNP_A-2262234 24421504
1680 SNP_A-2165606 24427607
1681 SNP_A-1945727 24428309
1682 SNP_A-1819890 24448662
1683 SNP_A-2134359 24452034
1684 SNP_A-2182617 24479435
1685 SNP_A-1945120 24482702
1686 SNP_A-4228939 24492159
1687 SNP_A-2247235 24495197
1688 SNP_A-4192769 24500044
1689 SNP_A-4226961 24500059
1690 SNP_A-1830862 24506130
1691 SNP_A-1956886 24506247
1692 SNP_A-2204439 24509210
1693 SNP_A-2123868 24510564
1694 SNP_A-2309408 24570663
1695 SNP_A-2256882 24580653
1696 SNP_A-1883945 24604116
1697 SNP_A-4194423 24610537
1698 SNP_A-2203229 24623891
1699 SNP_A-2110823 24630831
1700 SNP_A-1914486 24631261
1701 SNP_A-1976516 24631506
1702 SNP_A-2240838 24653732
1703 SNP_A-2234881 24653798
1704 SNP_A-1832469 24654993
1705 SNP_A-1915943 24672646
1706 SNP_A-1868383 24672766
1707 SNP_A-4202763 24675456
1708 SNP_A-2227222 24675900
1709 SNP_A-2193975 24675934
1710 SNP_A-4193155 24676389
1711 SNP_A-1911793 24676475
1712 SNP_A-1801375 24676563
1713 SNP_A-2304055 24686864
1714 SNP_A-4210031 24686983
1715 SNP_A-2110817 24696263
1716 SNP_A-4193339 24696340
1717 SNP_A-4231266 24697351
1718 SNP_A-2087628 24697469
1719 SNP_A-2307081 24710682
1720 SNP_A-1880100 24739381
1721 SNP_A-4210032 24757234
1722 SNP_A-1920293 24765581
1723 SNP_A-1845050 24797892
1724 SNP_A-1976519 24809682
1725 SNP_A-1840432 24814752
1726 SNP_A-2281956 24837015
1727 SNP_A-1852801 24859263
1728 SNP_A-4210033 24904368
1729 SNP_A-2280927 24921422
1730 SNP_A-2274726 24921455
1731 SNP_A-4229291 24943349
1732 SNP_A-4216437 24976116
1733 SNP_A-4218189 25016759
1734 SNP_A-4210035 25026749
1735 SNP_A-2264283 25049303
1736 SNP_A-2096572 25139962
1737 SNP_A-2283592 25166145
1738 SNP_A-2082883 25203433
1739 SNP_A-1781294 25287757
1740 SNP_A-4210036 25317039
1741 SNP_A-2228015 25329322
1742 SNP_A-2051818 25339644
1743 SNP_A-2135792 25359947
1744 SNP_A-2224518 25379069
1745 SNP_A-1786378 25389989
1746 SNP_A-2309448 25394544
1747 SNP_A-2225126 25408347
1748 SNP_A-2199102 25542785
1749 SNP_A-1865489 25545842
1750 SNP_A-2042656 25570653
1751 SNP_A-1801855 25600726
1752 SNP_A-2190191 25601427
1753 SNP_A-1822584 25601459
1754 SNP_A-1928036 25602335
1755 SNP_A-2243185 25602648
1756 SNP_A-2256447 25630306
1757 SNP_A-1805252 25636895
1758 SNP_A-4198737 25637285
1759 SNP_A-2025761 25656386
1760 SNP_A-1881974 25657239
1761 SNP_A-1887271 25660602
1762 SNP_A-4210037 25687527
1763 SNP_A-1976530 25687729
1764 SNP_A-2117367 25689092
1765 SNP_A-1845710 25715396
1766 SNP_A-2229245 25721647
1767 SNP_A-2311816 25721669
1768 SNP_A-4214904 25741459
1769 SNP_A-2205841 25748775
1770 SNP_A-2284870 25750437
1771 SNP_A-2239539 25762555
1772 SNP_A-2038428 25764458
1773 SNP_A-1976532 25771955
1774 SNP_A-1800149 25772206
1775 SNP_A-4230679 25843540
1776 SNP_A-1911616 25951636
1777 SNP_A-2009662 25965973
1778 SNP_A-1944929 25966991
1779 SNP_A-1906561 25986923
1780 SNP_A-4238712 26017413
1781 SNP_A-1976542 26113081
1782 SNP_A-4210039 26113255
1783 SNP_A-2246249 26119647
1784 SNP_A-2009664 26367216
1785 SNP_A-1908446 26427397
1786 SNP_A-2083426 26451315
1787 SNP_A-1791568 26452156
1788 SNP_A-4205359 26452592
1789 SNP_A-2158368 26458873
1790 SNP_A-1876043 26458937
1791 SNP_A-1858393 26459024
1792 SNP_A-2308341 26459062
1793 SNP_A-1927956 26461536
1794 SNP_A-2118337 26481558
1795 SNP_A-2218575 26493506
1796 SNP_A-2264200 26494871
1797 SNP_A-1858268 26522192
1798 SNP_A-2045456 26557125
1799 SNP_A-1976544 26570337
1800 SNP_A-2123927 26665842
1801 SNP_A-1976550 26712893
1802 SNP_A-1976551 26731617
1803 SNP_A-1864345 26732185
1804 SNP_A-1976553 26750025
1805 SNP_A-1817038 26771439
1806 SNP_A-2062385 26771576
1807 SNP_A-1849432 26783820
1808 SNP_A-2139111 26784252
1809 SNP_A-1976554 26789702
1810 SNP_A-4229076 26806884
1811 SNP_A-2077241 26811534
1812 SNP_A-2183762 26811692
1813 SNP_A-1895925 26811999
1814 SNP_A-1869658 26812861
1815 SNP_A-1886166 26815327
1816 SNP_A-1896466 26820138
1817 SNP_A-4238872 26820176
1818 SNP_A-4210041 26821321
1819 SNP_A-1976556 26837553
1820 SNP_A-1873051 26845074
1821 SNP_A-1855679 26847844
1822 SNP_A-4197733 26854336
1823 SNP_A-1921919 26856150
1824 SNP_A-1856045 26868610
1825 SNP_A-2151311 26870973
1826 SNP_A-1891850 26873640
1827 SNP_A-2053119 26919339
1828 SNP_A-2133042 26920577
1829 SNP_A-2296104 26923824
1830 SNP_A-2153017 26927242
1831 SNP_A-4241182 26963377
1832 SNP_A-1908615 26974225
1833 SNP_A-1872250 26982314
1834 SNP_A-1976563 26982919
1835 SNP_A-1976564 26983183
1836 SNP_A-2108549 26985948
1837 SNP_A-4210042 27009179
1838 SNP_A-2063719 27040647
1839 SNP_A-1894713 27056364
1840 SNP_A-1976567 27118719
1841 SNP_A-1953834 27132707
1842 SNP_A-1786427 27134902
1843 SNP_A-2212894 27135045
1844 SNP_A-4221727 27137299
1845 SNP_A-1860066 27138125
1846 SNP_A-2035317 27141849
1847 SNP_A-4220493 27142444
1848 SNP_A-2053117 27206431
1849 SNP_A-2028593 27206465
1850 SNP_A-1976575 27211347
1851 SNP_A-2128662 27220857
1852 SNP_A-4231495 27222928
1853 SNP_A-4194690 27233280
1854 SNP_A-1976576 27267150
1855 SNP_A-2185965 27282744
1856 SNP_A-2189812 27284508
1857 SNP_A-1934849 27285383
1858 SNP_A-1819276 27285611
1859 SNP_A-1950303 27303991
1860 SNP_A-1976580 27333742
1861 SNP_A-4199365 27345065
1862 SNP_A-4224488 27372665
1863 SNP_A-4214905 27399966
1864 SNP_A-4241117 27401458
1865 SNP_A-4197229 27444392
1866 SNP_A-2277637 27445361
1867 SNP_A-4216342 27449481
1868 SNP_A-1976581 27460288
1869 SNP_A-2108306 27462381
1870 SNP_A-2149461 27466102
1871 SNP_A-2231429 27488370
1872 SNP_A-1976582 27518511
1873 SNP_A-1976583 27518644
1874 SNP_A-1976585 27519741
1875 SNP_A-2259046 27533657
1876 SNP_A-2146652 27533929
1877 SNP_A-1976586 27546050
1878 SNP_A-2238890 27581675
1879 SNP_A-2059010 27581884
1880 SNP_A-4223992 27593087
1881 SNP_A-2287553 27594628
1882 SNP_A-2092007 27597420
1883 SNP_A-1976588 27599021
1884 SNP_A-4210044 27635358
1885 SNP_A-1839811 27701297
1886 SNP_A-4230730 27706486
1887 SNP_A-1859909 27706994
1888 SNP_A-1829923 27707124
1889 SNP_A-1814952 27707183
1890 SNP_A-2059649 27707649
1891 SNP_A-2128860 27707767
1892 SNP_A-1822071 27707929
1893 SNP_A-4200155 27708383
1894 SNP_A-1976591 27708540
1895 SNP_A-2067212 27710726
1896 SNP_A-4210045 27712308
1897 SNP_A-2062387 27712579
1898 SNP_A-4205915 27713276
1899 SNP_A-1786801 27718446
1900 SNP_A-2110423 27731592
1901 SNP_A-2277620 27766545
1902 SNP_A-2171297 27767226
1903 SNP_A-2199467 27785811
1904 SNP_A-2118250 27791972
1905 SNP_A-2009668 27811588
1906 SNP_A-1886392 27819910
1907 SNP_A-1832923 27832083
1908 SNP_A-4237381 27834270
1909 SNP_A-2053189 27839111
1910 SNP_A-2032326 27842589
1911 SNP_A-4223069 27844687
1912 SNP_A-4216150 27845484
1913 SNP_A-4218010 27848761
1914 SNP_A-2049076 27848815
1915 SNP_A-2116857 27849186
1916 SNP_A-2076178 27856485
1917 SNP_A-1795969 27859029
1918 SNP_A-2103147 27870225
1919 SNP_A-2295729 27870259
1920 SNP_A-2032933 27870756
1921 SNP_A-4197019 27919647
1922 SNP_A-4210046 27950352
1923 SNP_A-1976597 27954873
1924 SNP_A-1833090 27960114
1925 SNP_A-2089728 27977232
1926 SNP_A-4210048 28009217
1927 SNP_A-2054650 28010012
1928 SNP_A-1911007 28010128
1929 SNP_A-2102984 28010631
1930 SNP_A-1845487 28016233
1931 SNP_A-4221149 28024760
1932 SNP_A-2109021 28034944
1933 SNP_A-2307396 28063572
1934 SNP_A-2264610 28063704
1935 SNP_A-1901684 28065187
1936 SNP_A-1824710 28098106
1937 SNP_A-2124686 28151604
1938 SNP_A-1879209 28154325
1939 SNP_A-4238305 28160435
1940 SNP_A-2211979 28172511
1941 SNP_A-1808472 28180661
1942 SNP_A-1916738 28182675
1943 SNP_A-1976606 28188118
1944 SNP_A-4221612 28208187
1945 SNP_A-2133147 28208262
1946 SNP_A-4204425 28211446
1947 SNP_A-2240066 28241305
1948 SNP_A-4205606 28241453
1949 SNP_A-2095181 28251824
1950 SNP_A-2279519 28257578
1951 SNP_A-2227697 28267125
1952 SNP_A-1905573 28276074
1953 SNP_A-4229664 28312248
1954 SNP_A-2062630 28325160
1955 SNP_A-2136762 28328080
1956 SNP_A-1898154 28331926
1957 SNP_A-1976610 28348744
1958 SNP_A-4210049 28348976
1959 SNP_A-4210050 28349054
1960 SNP_A-2089274 28364075
1961 SNP_A-1976611 28377248
1962 SNP_A-2027844 28378216
1963 SNP_A-2091536 28392500
1964 SNP_A-2009670 28398977
1965 SNP_A-2009671 28399121
1966 SNP_A-1931342 28403970
1967 SNP_A-4201351 28404856
1968 SNP_A-2165288 28406486
1969 SNP_A-2144168 28413202
1970 SNP_A-2239816 28414119
1971 SNP_A-2312361 28430104
1972 SNP_A-4226994 28431382
1973 SNP_A-2203270 28530019
1974 SNP_A-1938684 28576181
1975 SNP_A-4230223 28588242
1976 SNP_A-2189183 28593696
1977 SNP_A-2009673 28633898
1978 SNP_A-4210052 28643104
1979 SNP_A-2161087 28645769
1980 SNP_A-1943984 28667468
1981 SNP_A-2101393 28678992
1982 SNP_A-1948466 28700503
1983 SNP_A-1940287 28715245
1984 SNP_A-2052209 28733180
1985 SNP_A-4199885 28733732
1986 SNP_A-2163427 28734034
1987 SNP_A-2141828 28734511
1988 SNP_A-2130900 28734747
1989 SNP_A-1896688 28749027
1990 SNP_A-2050357 28755046
1991 SNP_A-2084423 28755347
1992 SNP_A-4224032 28760368
1993 SNP_A-4227768 28796183
1994 SNP_A-2289407 28834766
1995 SNP_A-1976618 28913856
1996 SNP_A-2098216 28919495
1997 SNP_A-2122283 28919797
1998 SNP_A-2163644 28920149
1999 SNP_A-2151415 28920242
2000 SNP_A-4221773 28924417
2001 SNP_A-1958944 28924636
2002 SNP_A-4236535 28927476
2003 SNP_A-4216898 28936052
2004 SNP_A-1891490 28940891
2005 SNP_A-4204836 28960436
2006 SNP_A-4210053 28975064
2007 SNP_A-4210054 28982993
2008 SNP_A-1976623 28983522
2009 SNP_A-1837613 28992545
2010 SNP_A-4226917 29051674
2011 SNP_A-1976626 29061715
2012 SNP_A-1948724 29064044
2013 SNP_A-4201572 29065730
2014 SNP_A-4195667 29067572
2015 SNP_A-4206017 29067635
2016 SNP_A-1976629 29081759
2017 SNP_A-2257157 29098452
2018 SNP_A-1976630 29104176
2019 SNP_A-2151069 29114735
2020 SNP_A-2131432 29124072
2021 SNP_A-2256197 29127028
2022 SNP_A-1937048 29132558
2023 SNP_A-2278288 29137120
2024 SNP_A-1899085 29159382
2025 SNP_A-2159211 29167012
2026 SNP_A-4196133 29195980
2027 SNP_A-2199259 29199244
2028 SNP_A-2067698 29203815
2029 SNP_A-2276983 29208372
2030 SNP_A-2145796 29209908
2031 SNP_A-2278550 29217411
2032 SNP_A-4204682 29219311
2033 SNP_A-4219999 29237871
2034 SNP_A-4210055 29249190
2035 SNP_A-2060280 29255658
2036 SNP_A-2238239 29257846
2037 SNP_A-2047961 29258518
2038 SNP_A-1852295 29262292
2039 SNP_A-1961044 29264991
2040 SNP_A-4210058 29294011
2041 SNP_A-1976633 29294138
2042 SNP_A-2039678 29306138
2043 SNP_A-2166728 29335192
2044 SNP_A-4238616 29335463
2045 SNP_A-2200891 29359632
2046 SNP_A-1976634 29360456
2047 SNP_A-2291410 29365927
2048 SNP_A-2201832 29372571
2049 SNP_A-1862833 29379750
2050 SNP_A-2092079 29387746
2051 SNP_A-1835245 29391309
2052 SNP_A-1976636 29401642
2053 SNP_A-4205104 29413329
2054 SNP_A-2285785 29435287
2055 SNP_A-4210059 29447271
2056 SNP_A-1976638 29447758
2057 SNP_A-1803052 29464456
2058 SNP_A-2045797 29466883
2059 SNP_A-1976640 29490815
2060 SNP_A-1976643 29516307
2061 SNP_A-4203944 29607559
2062 SNP_A-4203688 29668093
2063 SNP_A-2102693 29668137
2064 SNP_A-4228152 29685329
2065 SNP_A-2311454 29696337
2066 SNP_A-1892040 29777798
2067 SNP_A-2224382 29779238
2068 SNP_A-1826976 29806842
2069 SNP_A-2284047 29812300
2070 SNP_A-4222200 29932089
2071 SNP_A-2142095 29998717
2072 SNP_A-2158961 29999351
2073 SNP_A-4210061 30005834
2074 SNP_A-4216194 30044186
2075 SNP_A-4238839 30044603
2076 SNP_A-1976646 30044642
2077 SNP_A-1976647 30045586
2078 SNP_A-4210062 30048495
2079 SNP_A-1976650 30093126
2080 SNP_A-4210064 30093253
2081 SNP_A-4210065 30093484
2082 SNP_A-2250955 30118029
2083 SNP_A-1828053 30131509
2084 SNP_A-2203186 30142156
2085 SNP_A-4233926 30155142
2086 SNP_A-4226002 30168516
2087 SNP_A-2035831 30179588
2088 SNP_A-4239505 30183672
2089 SNP_A-1976657 30193665
2090 SNP_A-1838539 30213468
2091 SNP_A-1802439 30238201
2092 SNP_A-1957905 30238427
2093 SNP_A-4199244 30239480
2094 SNP_A-2063038 30253834
2095 SNP_A-2228960 30255932
2096 SNP_A-1959125 30261479
2097 SNP_A-2274744 30261623
2098 SNP_A-1940421 30272338
2099 SNP_A-1882890 30278426
2100 SNP_A-1976659 30383061
2101 SNP_A-4210067 30383181
2102 SNP_A-4210068 30383406
2103 SNP_A-2163114 30387118
2104 SNP_A-2137603 30398707
2105 SNP_A-2285314 30417378
2106 SNP_A-4236985 30418551
2107 SNP_A-1976660 30420872
2108 SNP_A-2097469 30439383
2109 SNP_A-1823044 30440719
2110 SNP_A-2049142 30441417
2111 SNP_A-1976661 30449429
2112 SNP_A-2107391 30457983
2113 SNP_A-2116203 30493916
2114 SNP_A-1867867 30506169
2115 SNP_A-4236866 30514827
2116 SNP_A-1887711 30522803
2117 SNP_A-4216237 30552307
2118 SNP_A-2311481 30558704
2119 SNP_A-1932848 30563125
2120 SNP_A-1841816 30579861
2121 SNP_A-2093996 30612734
2122 SNP_A-1956070 30649948
2123 SNP_A-4207483 30653335
2124 SNP_A-2263903 30662107
2125 SNP_A-2047636 30683298
2126 SNP_A-2027569 30686643
2127 SNP_A-1928309 30713894
2128 SNP_A-2297029 30721931
2129 SNP_A-2038293 30768391
2130 SNP_A-2239938 30771241
2131 SNP_A-4217924 30775040
2132 SNP_A-2142688 30817709
2133 SNP_A-2135430 30825737
2134 SNP_A-2189417 30826475
2135 SNP_A-1814628 30827000
2136 SNP_A-1801309 30829416
2137 SNP_A-2009681 30930012
2138 SNP_A-2009682 30930186
2139 SNP_A-2009683 30930327
2140 SNP_A-1910138 30942714
2141 SNP_A-4210069 30943105
2142 SNP_A-4210070 30944469
2143 SNP_A-1976665 30944874
2144 SNP_A-2074710 30945750
2145 SNP_A-4198701 30945869
2146 SNP_A-2163074 30962312
2147 SNP_A-2121982 30963188
2148 SNP_A-2232834 30963215
2149 SNP_A-1836015 30963237
2150 SNP_A-2033790 30971037
2151 SNP_A-2284180 30977627
2152 SNP_A-2221280 31003555
2153 SNP_A-1952918 31016776
2154 SNP_A-4240406 31025366
2155 SNP_A-1976668 31057572
2156 SNP_A-2194320 31065169
2157 SNP_A-2260936 31105646
2158 SNP_A-2067481 31122361
2159 SNP_A-1880857 31124658
2160 SNP_A-2219978 31127342
2161 SNP_A-4210071 31158269
2162 SNP_A-2309231 31158519
2163 SNP_A-2036875 31201304
2164 SNP_A-1849451 31201644
2165 SNP_A-4225849 31203350
2166 SNP_A-1976673 31211791
2167 SNP_A-4226469 31212367
2168 SNP_A-4193051 31221818
2169 SNP_A-1822532 31224830
2170 SNP_A-2208103 31224920
2171 SNP_A-1798977 31229161
2172 SNP_A-2035360 31236234
2173 SNP_A-4201545 31245106
2174 SNP_A-1832595 31282477
2175 SNP_A-4210072 31327543
2176 SNP_A-2036743 31351385
2177 SNP_A-1849618 31367524
2178 SNP_A-1893097 31399278
2179 SNP_A-1791245 31399504
2180 SNP_A-1910156 31399556
2181 SNP_A-2046893 31508943
2182 SNP_A-4225281 31511022
2183 SNP_A-1854059 31535123
2184 SNP_A-2165912 31541117
2185 SNP_A-1976682 31553520
2186 SNP_A-4195823 31576618
2187 SNP_A-2022449 31585804
2188 SNP_A-2201111 31590019
2189 SNP_A-1790086 31590094
2190 SNP_A-2185030 31590178
2191 SNP_A-2124383 31593378
2192 SNP_A-4210074 31595934
2193 SNP_A-1885752 31611636
2194 SNP_A-2089175 31627690
2195 SNP_A-2313377 31631705
2196 SNP_A-2124892 31641180
2197 SNP_A-1821800 31650257
2198 SNP_A-2236975 31681829
2199 SNP_A-4204510 31696573
2200 SNP_A-2130184 31750662
2201 SNP_A-2240014 31751975
2202 SNP_A-2119683 31757023
2203 SNP_A-4197515 31769569
2204 SNP_A-2228408 31775402
2205 SNP_A-2239257 31779701
2206 SNP_A-1800315 31782698
2207 SNP_A-1815044 31816466
2208 SNP_A-1976686 31825250
2209 SNP_A-2148337 31838839
2210 SNP_A-1976688 31845118
2211 SNP_A-1976689 31845304
2212 SNP_A-2215192 31864983
2213 SNP_A-1976692 31883544
2214 SNP_A-2135101 31888077
2215 SNP_A-2085995 31889783
2216 SNP_A-1924636 31898144
2217 SNP_A-2157016 31901879
2218 SNP_A-2250501 31905349
2219 SNP_A-1976694 31905372
2220 SNP_A-2283052 31922747
2221 SNP_A-2055913 31923678
2222 SNP_A-1976695 31933406
2223 SNP_A-1976698 31939604
2224 SNP_A-1938868 31960465
2225 SNP_A-1976699 32016657
2226 SNP_A-1798686 32024686
2227 SNP_A-1976700 32029623
2228 SNP_A-4194714 32051618
2229 SNP_A-1902924 32051918
2230 SNP_A-2148308 32052323
2231 SNP_A-4219140 32078459
2232 SNP_A-2090245 32080646
2233 SNP_A-1945345 32081096
2234 SNP_A-4202977 32095247
2235 SNP_A-2265455 32098885
2236 SNP_A-2038694 32147179
2237 SNP_A-2191017 32148044
2238 SNP_A-1817299 32148566
2239 SNP_A-1912677 32250599
2240 SNP_A-2025546 32250815
2241 SNP_A-2172978 32265909
2242 SNP_A-2063638 32282106
2243 SNP_A-1949861 32348105
2244 SNP_A-2285997 32386055
2245 SNP_A-2009690 32433817
2246 SNP_A-2120198 32437395
2247 SNP_A-4222662 32459386
2248 SNP_A-1976709 32533641
2249 SNP_A-2116458 32536464
2250 SNP_A-1953155 32595139
2251 SNP_A-2099596 32628850
2252 SNP_A-2291471 32684373
2253 SNP_A-2086601 32684900
2254 SNP_A-4202329 32685825
2255 SNP_A-1912753 32690519
2256 SNP_A-4210078 32706365
2257 SNP_A-2079942 32739085
2258 SNP_A-1876449 32739241
2259 SNP_A-4204261 32742521
2260 SNP_A-1915417 32742832
2261 SNP_A-1811239 32829108
2262 SNP_A-4227649 32834664
2263 SNP_A-4210081 32899275
2264 SNP_A-2009691 32899470
2265 SNP_A-2235621 32923890
2266 SNP_A-2034665 32926340
2267 SNP_A-2105234 32974826
2268 SNP_A-2172394 32975430
2269 SNP_A-2291702 32986285
2270 SNP_A-1794903 33012498
2271 SNP_A-2130690 33013042
2272 SNP_A-4222884 33025184
2273 SNP_A-1948837 33025579
2274 SNP_A-4200905 33025790
2275 SNP_A-1955133 33030479
2276 SNP_A-2031226 33033551
2277 SNP_A-2135265 33035656
2278 SNP_A-2042325 33043544
2279 SNP_A-1958799 33052708
2280 SNP_A-2211053 33319009
2281 SNP_A-4210083 33363055
2282 SNP_A-2135196 33421972
2283 SNP_A-1930229 33424921
2284 SNP_A-4210084 33443219
2285 SNP_A-4210086 33596504
2286 SNP_A-1976733 33618140
2287 SNP_A-1976734 33622792
2288 SNP_A-1847695 33629567
2289 SNP_A-2047649 33630359
2290 SNP_A-2104624 33639968
2291 SNP_A-2053875 33701100
2292 SNP_A-1850301 33715587
2293 SNP_A-2172039 33719815
2294 SNP_A-1886389 34025485
2295 SNP_A-1919867 34026565
2296 SNP_A-1817343 34026623
2297 SNP_A-2291308 34028012
2298 SNP_A-4238660 34044964
2299 SNP_A-1976738 34058622
2300 SNP_A-2121337 34074934
2301 SNP_A-2009696 34077763
2302 SNP_A-2137539 34089261
2303 SNP_A-1924413 34090753
2304 SNP_A-2161941 34091451
2305 SNP_A-1834043 34093435
2306 SNP_A-2090470 34112804
2307 SNP_A-1880557 34131515
2308 SNP_A-4210089 34139195
2309 SNP_A-4210090 34165385
2310 SNP_A-2240661 34174660
2311 SNP_A-1845812 34215709
2312 SNP_A-4231421 34222314
2313 SNP_A-2036165 34238902
2314 SNP_A-1838069 34300068
2315 SNP_A-2153676 34433314
2316 SNP_A-1952348 34441990
2317 SNP_A-1976754 34525359
2318 SNP_A-2202568 34544091
2319 SNP_A-2067585 34570250
2320 SNP_A-2037974 34571845
2321 SNP_A-1852723 34619071
2322 SNP_A-4210092 34661236
2323 SNP_A-2253356 34673915
2324 SNP_A-2166819 34719098
2325 SNP_A-2082310 34722061
2326 SNP_A-1918760 34730472
2327 SNP_A-1950844 34747542
2328 SNP_A-4206929 34750637
2329 SNP_A-1899246 34774754
2330 SNP_A-2112948 34798808
2331 SNP_A-1939709 34812597
2332 SNP_A-2286933 34822231
2333 SNP_A-2278353 34825974
2334 SNP_A-1952681 34826055
2335 SNP_A-2170623 34835103
2336 SNP_A-2209963 34836549
2337 SNP_A-1862977 34843023
2338 SNP_A-2056974 34847324
2339 SNP_A-4210093 34852796
2340 SNP_A-1976755 34852928
2341 SNP_A-1895660 34878718
2342 SNP_A-2269267 34900925
2343 SNP_A-1830793 34901013
2344 SNP_A-2263578 34905481
2345 SNP_A-4218331 34916014
2346 SNP_A-2166035 34916561
2347 SNP_A-2107350 34926665
2348 SNP_A-2158803 34931401
2349 SNP_A-2033810 35030991
2350 SNP_A-2252159 35031388
2351 SNP_A-1804519 35053110
2352 SNP_A-2257888 35081689
2353 SNP_A-1845841 35092137
2354 SNP_A-1823846 35101512
2355 SNP_A-2051689 35106550
2356 SNP_A-2158823 35111105
2357 SNP_A-1791302 35119120
2358 SNP_A-2092982 35120083
2359 SNP_A-1883624 35145425
2360 SNP_A-4240859 35147870
2361 SNP_A-2039589 35148264
2362 SNP_A-4222428 35149445
2363 SNP_A-1816405 35162695
2364 SNP_A-2313595 35179653
2365 SNP_A-2056996 35197416
2366 SNP_A-2291038 35197535
2367 SNP_A-2215788 35197639
2368 SNP_A-1850826 35201105
2369 SNP_A-2287395 35212204
2370 SNP_A-2032431 35214019
2371 SNP_A-1953832 35235060
2372 SNP_A-1901690 35237172
2373 SNP_A-4240072 35237786
2374 SNP_A-2204512 35239088
2375 SNP_A-2142995 35240586
2376 SNP_A-2307583 35298685
2377 SNP_A-2156126 35433693
2378 SNP_A-1877255 35438261
2379 SNP_A-2289832 35483473
2380 SNP_A-2258886 35483550
2381 SNP_A-2073092 35484368
2382 SNP_A-2136455 35492119
2383 SNP_A-2285840 35514867
2384 SNP_A-2098756 35515166
2385 SNP_A-1957814 35522481
2386 SNP_A-2231157 35527548
2387 SNP_A-1947482 35553040
2388 SNP_A-2125778 35554564
2389 SNP_A-1874687 35576873
2390 SNP_A-2052152 35588131
2391 SNP_A-2154738 35591182
2392 SNP_A-4226782 35595740
2393 SNP_A-1850521 35607533
2394 SNP_A-2021137 35607954
2395 SNP_A-2038227 35608066
2396 SNP_A-2055807 35611001
2397 SNP_A-1876553 35612221
2398 SNP_A-2030594 35619309
2399 SNP_A-1886750 35634016
2400 SNP_A-1943183 35635138
2401 SNP_A-2132912 35649815
2402 SNP_A-2314908 35653133
2403 SNP_A-1846788 35674494
2404 SNP_A-4202787 35681646
2405 SNP_A-1976772 35694664
2406 SNP_A-2155599 35707419
2407 SNP_A-1791111 35707477
2408 SNP_A-2239304 35734363
2409 SNP_A-2147936 35804097
2410 SNP_A-2304406 35816468
2411 SNP_A-2028658 35826969
2412 SNP_A-2090482 35840895
2413 SNP_A-2310212 35878970
2414 SNP_A-1884157 35879645
2415 SNP_A-1826194 35891866
2416 SNP_A-2086409 35962324
2417 SNP_A-4210094 35973339
2418 SNP_A-1960603 35981042
2419 SNP_A-4210096 36007388
2420 SNP_A-2200987 36010883
2421 SNP_A-1955449 36017148
2422 SNP_A-1976780 36060799
2423 SNP_A-2141500 36061127
2424 SNP_A-2009703 36063994
2425 SNP_A-2039035 36075450
2426 SNP_A-4223579 36086319
2427 SNP_A-2273181 36095693
2428 SNP_A-1880676 36101371
2429 SNP_A-2070297 36116764
2430 SNP_A-4229543 36125895
2431 SNP_A-2097643 36126296
2432 SNP_A-2037965 36136666
2433 SNP_A-1976781 36137334
2434 SNP_A-1880986 36171379
2435 SNP_A-1877809 36173418
2436 SNP_A-4237489 36177006
2437 SNP_A-2086119 36196846
2438 SNP_A-1976783 36231580
2439 SNP_A-1808842 36232150
2440 SNP_A-2293795 36247440
2441 SNP_A-2162143 36249285
2442 SNP_A-4231759 36259133
2443 SNP_A-1838388 36259957
2444 SNP_A-2071828 36264337
2445 SNP_A-1827439 36265109
2446 SNP_A-2119856 36282397
2447 SNP_A-1841357 36302360
2448 SNP_A-2303344 36307424
2449 SNP_A-4233892 36307550
2450 SNP_A-2191810 36307770
2451 SNP_A-1924515 36320611
2452 SNP_A-2070137 36322713
2453 SNP_A-4231249 36326591
2454 SNP_A-1976786 36332807
2455 SNP_A-1895294 36388243
2456 SNP_A-1976792 36408685
2457 SNP_A-1840866 36435041
2458 SNP_A-1843014 36466102
2459 SNP_A-1889108 36488682
2460 SNP_A-1940113 36491017
2461 SNP_A-4195590 36491388
2462 SNP_A-2041337 36513506
2463 SNP_A-1833602 36513802
2464 SNP_A-2307461 36561174
2465 SNP_A-4237934 36595701
2466 SNP_A-4210100 36659702
2467 SNP_A-4200189 36666527
2468 SNP_A-4230829 36672154
2469 SNP_A-1976797 36678157
2470 SNP_A-1976798 36678420
2471 SNP_A-4210101 36678760
2472 SNP_A-4210102 36678775
2473 SNP_A-1976799 36679501
2474 SNP_A-2070600 36687027
2475 SNP_A-2113850 36687692
2476 SNP_A-2095422 36690618
2477 SNP_A-1939041 36715933
2478 SNP_A-1941578 36716566
2479 SNP_A-4238412 36722015
2480 SNP_A-1927859 36722535
2481 SNP_A-4225089 36722561
2482 SNP_A-2189272 36729224
2483 SNP_A-1816295 36737713
2484 SNP_A-1836642 36739103
2485 SNP_A-1930477 36739247
2486 SNP_A-2125871 36739464
2487 SNP_A-1950117 36771073
2488 SNP_A-2267162 36774993
2489 SNP_A-1807442 36776838
2490 SNP_A-2125701 36785536
2491 SNP_A-1949346 36786141
2492 SNP_A-1976811 36788014
2493 SNP_A-2065813 36791519
2494 SNP_A-4236062 36791724
2495 SNP_A-2294687 36793286
2496 SNP_A-1781904 36796686
2497 SNP_A-2036830 36796788
2498 SNP_A-1950311 36816857
2499 SNP_A-2209368 36816901
2500 SNP_A-2075284 36817028
2501 SNP_A-4210104 36843125
2502 SNP_A-4210105 36843347
2503 SNP_A-1829973 36850519
2504 SNP_A-2148807 36858699
2505 SNP_A-2058568 36860863
2506 SNP_A-2141156 36872636
2507 SNP_A-1861629 36884278
2508 SNP_A-1907745 36888385
2509 SNP_A-1976815 36889517
2510 SNP_A-1976816 36890057
2511 SNP_A-1784209 36900596
2512 SNP_A-4194399 36902201
2513 SNP_A-1924677 36902227
2514 SNP_A-1976818 36904726
2515 SNP_A-4228873 36950290
2516 SNP_A-2022639 36968702
2517 SNP_A-2037273 36968725
2518 SNP_A-2155358 37004791
2519 SNP_A-2259655 37005415
2520 SNP_A-1823166 37006827
2521 SNP_A-1928004 37007192
2522 SNP_A-2201507 37019015
2523 SNP_A-1801583 37033954
2524 SNP_A-2194712 37034077
2525 SNP_A-1840850 37063914
2526 SNP_A-1976826 37084128
2527 SNP_A-4214907 37114140
2528 SNP_A-2209546 37114763
2529 SNP_A-4217781 37118185
2530 SNP_A-2241718 37161668
2531 SNP_A-2226982 37163328
2532 SNP_A-2239402 37164644
2533 SNP_A-2286127 37194958
2534 SNP_A-1843648 37195425
2535 SNP_A-1976831 37219159
2536 SNP_A-1844769 37219739
2537 SNP_A-2157781 37219957
2538 SNP_A-2228764 37228342
2539 SNP_A-1839372 37229069
2540 SNP_A-1947633 37231674
2541 SNP_A-2229924 37232877
2542 SNP_A-4199737 37238765
2543 SNP_A-4226571 37238925
2544 SNP_A-2107134 37241658
2545 SNP_A-2206426 37241863
2546 SNP_A-1864658 37251646
2547 SNP_A-2212295 37281377
2548 SNP_A-4239980 37286094
2549 SNP_A-2265119 37310587
2550 SNP_A-1880603 37327550
2551 SNP_A-1853035 37332721
2552 SNP_A-1841483 37373427
2553 SNP_A-1864289 37374118
2554 SNP_A-2260824 37400464
2555 SNP_A-2126697 37406477
2556 SNP_A-2117530 37416631
2557 SNP_A-4227070 37435891
2558 SNP_A-1976839 37436009
2559 SNP_A-1847767 37440282
2560 SNP_A-2060212 37440390
2561 SNP_A-1806284 37461095
2562 SNP_A-1951236 37466654
2563 SNP_A-1960381 37472706
2564 SNP_A-2198023 37476003
2565 SNP_A-1941325 37476130
2566 SNP_A-2248835 37476635
2567 SNP_A-1911806 37488597
2568 SNP_A-4236494 37514214
2569 SNP_A-4200029 37514632
2570 SNP_A-1941350 37514778
2571 SNP_A-1951521 37525691
2572 SNP_A-1937547 37535183
2573 SNP_A-2022534 37543307
2574 SNP_A-2034971 37551907
2575 SNP_A-1976842 37604650
2576 SNP_A-1976843 37631065
2577 SNP_A-1976844 37631127
2578 SNP_A-1976845 37631234
2579 SNP_A-4210108 37631339
2580 SNP_A-1877169 37631809
2581 SNP_A-1819904 37631897
2582 SNP_A-2303971 37641913
2583 SNP_A-4193939 37642222
2584 SNP_A-2210933 37642307
2585 SNP_A-2046600 37644419
2586 SNP_A-1908981 37644620
2587 SNP_A-1976851 37687960
2588 SNP_A-1976852 37696208
2589 SNP_A-1959970 37708185
2590 SNP_A-2093054 37708322
2591 SNP_A-1952935 37723940
2592 SNP_A-4235161 37732440
2593 SNP_A-1913385 37747001
2594 SNP_A-4217555 37747334
2595 SNP_A-2073218 37755689
2596 SNP_A-1976853 37763190
2597 SNP_A-4210109 37763500
2598 SNP_A-1876656 37780427
2599 SNP_A-4218866 37807650
2600 SNP_A-1976856 37813642
2601 SNP_A-1876241 37831102
2602 SNP_A-4204650 37838962
2603 SNP_A-2310284 37846055
2604 SNP_A-2041579 37846452
2605 SNP_A-1811591 37846568
2606 SNP_A-1906290 37848191
2607 SNP_A-1830282 37870073
2608 SNP_A-2309323 37870167
2609 SNP_A-2239337 37870842
2610 SNP_A-2307507 37870971
2611 SNP_A-1957341 37885499
2612 SNP_A-1947223 37886099
2613 SNP_A-2080878 37895672
2614 SNP_A-1883354 37904965
2615 SNP_A-1883147 37909655
2616 SNP_A-1840863 37929650
2617 SNP_A-2305208 37961802
2618 SNP_A-1976858 37963728
2619 SNP_A-1828907 37986008
2620 SNP_A-1800671 37990565
2621 SNP_A-2198910 38004302
2622 SNP_A-4197524 38009853
2623 SNP_A-2093434 38060028
2624 SNP_A-2084008 38062919
2625 SNP_A-2082857 38063053
2626 SNP_A-2198513 38073134
2627 SNP_A-1976864 38073768
2628 SNP_A-1976868 38104248
2629 SNP_A-4210110 38104297
2630 SNP_A-2290305 38168230
2631 SNP_A-1958378 38169160
2632 SNP_A-2289349 38174683
2633 SNP_A-2038769 38196851
2634 SNP_A-1901963 38261663
2635 SNP_A-1891302 38283643
2636 SNP_A-2176685 38288197
2637 SNP_A-1976875 38293153
2638 SNP_A-2022587 38296130
2639 SNP_A-1839194 38311539
2640 SNP_A-2184731 38400008
2641 SNP_A-1976876 38412945
2642 SNP_A-4222547 38416553
2643 SNP_A-4205523 38420425
2644 SNP_A-2031126 38429380
2645 SNP_A-4195643 38444928
2646 SNP_A-4227823 38453631
2647 SNP_A-4220543 38455298
2648 SNP_A-2100978 38463611
2649 SNP_A-1822970 38463902
2650 SNP_A-1976877 38506227
2651 SNP_A-2257917 38551197
2652 SNP_A-1886253 38573649
2653 SNP_A-4210111 38580976
2654 SNP_A-1817660 38587600
2655 SNP_A-4217682 38588603
2656 SNP_A-1815848 38600725
2657 SNP_A-1804566 38600753
2658 SNP_A-2025511 38620496
2659 SNP_A-2205609 38621564
2660 SNP_A-2078037 38621858
2661 SNP_A-2197358 38633517
2662 SNP_A-1782145 38637844
2663 SNP_A-2078167 38661247
2664 SNP_A-2051703 38667179
2665 SNP_A-2081570 38670490
2666 SNP_A-2180231 38708237
2667 SNP_A-1872108 38720392
2668 SNP_A-1951282 38733116
2669 SNP_A-2084212 38733213
2670 SNP_A-2062811 38741486
2671 SNP_A-1976882 38778405
2672 SNP_A-2084928 38784474
2673 SNP_A-2101551 38792736
2674 SNP_A-4218238 38792818
2675 SNP_A-2009723 38838852
2676 SNP_A-1956177 38843323
2677 SNP_A-4218347 38940209
2678 SNP_A-2237270 38942361
2679 SNP_A-2038007 38956302
2680 SNP_A-1976885 38963161
2681 SNP_A-2236849 38963344
2682 SNP_A-2200059 38973595
2683 SNP_A-1785798 38977729
2684 SNP_A-1976886 39085811
2685 SNP_A-4196522 39086577
2686 SNP_A-1944417 39091388
2687 SNP_A-1937338 39129339
2688 SNP_A-1811687 39149237
2689 SNP_A-1976889 39176909
2690 SNP_A-4223652 39379589
2691 SNP_A-2021978 39420473
2692 SNP_A-1789484 39520488
2693 SNP_A-2312242 39595376
2694 SNP_A-1815683 39598743
2695 SNP_A-1944964 39612260
2696 SNP_A-2149224 39730486
2697 SNP_A-1864732 39736870
2698 SNP_A-2024046 39748321
2699 SNP_A-1905294 39776979
2700 SNP_A-2267754 39780162
2701 SNP_A-2120383 39796815
2702 SNP_A-1921018 39797957
2703 SNP_A-2269081 39816733
2704 SNP_A-2117614 39834859
2705 SNP_A-1784414 39839120
2706 SNP_A-4210113 39863932
2707 SNP_A-1814456 39865720
2708 SNP_A-2038899 39904066
2709 SNP_A-2113469 39924006
2710 SNP_A-2217812 40025322
2711 SNP_A-1833164 40050572
2712 SNP_A-4225890 40052083
2713 SNP_A-1855836 40060307
2714 SNP_A-1956011 40063605
2715 SNP_A-1918329 40069043
2716 SNP_A-2050443 40168541
2717 SNP_A-1976898 40185944
2718 SNP_A-1908726 40193178
2719 SNP_A-1811305 40195614
2720 SNP_A-2224624 40199128
2721 SNP_A-1828622 40223828
2722 SNP_A-2047632 40270008
2723 SNP_A-4206143 40284474
2724 SNP_A-1943039 40305132
2725 SNP_A-2169611 40305391
2726 SNP_A-2266069 40308718
2727 SNP_A-1921630 40308822
2728 SNP_A-2098758 40347267
2729 SNP_A-2026077 40459176
2730 SNP_A-1854798 40530036
2731 SNP_A-1917267 40537124
2732 SNP_A-1976901 40538045
2733 SNP_A-2239622 40558824
2734 SNP_A-1958623 40562086
2735 SNP_A-1911327 40569273
2736 SNP_A-4196458 40589794
2737 SNP_A-2230888 40602896
2738 SNP_A-1910484 40608004
2739 SNP_A-4225574 40621996
2740 SNP_A-2120913 40622970
2741 SNP_A-2054507 40622997
2742 SNP_A-1806994 40624055
2743 SNP_A-1836508 40626469
2744 SNP_A-4214910 40641507
2745 SNP_A-2009735 40662699
2746 SNP_A-1907884 40684175
2747 SNP_A-4214911 40734492
2748 SNP_A-2090046 40743071
2749 SNP_A-2308356 40784771
2750 SNP_A-1788616 40786592
2751 SNP_A-4238032 40799104
2752 SNP_A-1871143 40817259
2753 SNP_A-2044093 40817555
2754 SNP_A-2202502 40839348
2755 SNP_A-4236434 40846385
2756 SNP_A-1953132 40847891
2757 SNP_A-2226440 40870828
2758 SNP_A-4227349 40897340
2759 SNP_A-2270985 40897882
2760 SNP_A-1945874 40897972
2761 SNP_A-1926352 40898074
2762 SNP_A-2284718 40898671
2763 SNP_A-1791745 40898762
2764 SNP_A-1897517 40907297
2765 SNP_A-4222514 40916922
2766 SNP_A-2172546 40960678
2767 SNP_A-1976915 40961937
2768 SNP_A-1976916 40963222
2769 SNP_A-2176359 40967092
2770 SNP_A-1931869 40975979
2771 SNP_A-4210115 41017646
2772 SNP_A-1935579 41017949
2773 SNP_A-2129624 41018183
2774 SNP_A-4204948 41019796
2775 SNP_A-2228990 41020583
2776 SNP_A-2186420 41026574
2777 SNP_A-2274980 41032178
2778 SNP_A-2009737 41061846
2779 SNP_A-2137458 41134747
2780 SNP_A-2219505 41183247
2781 SNP_A-2179601 41212305
2782 SNP_A-4214912 41213350
2783 SNP_A-2158053 41213408
2784 SNP_A-2154067 41221506
2785 SNP_A-2313134 41221779
2786 SNP_A-2274998 41223320
2787 SNP_A-2222724 41276307
2788 SNP_A-1905191 41284602
2789 SNP_A-2227242 41294746
2790 SNP_A-2048723 41308688
2791 SNP_A-2048016 41335635
2792 SNP_A-2172173 41354243
2793 SNP_A-1894716 41362098
2794 SNP_A-2134908 41362275
2795 SNP_A-2300685 41362805
2796 SNP_A-1826312 41363222
2797 SNP_A-2039981 41393137
2798 SNP_A-2164932 41410432
2799 SNP_A-2083413 41421570
2800 SNP_A-4220375 41429869
2801 SNP_A-1922419 41431654
2802 SNP_A-4194522 41463785
2803 SNP_A-2250960 41471677
2804 SNP_A-1899554 41473257
2805 SNP_A-1855986 41475868
2806 SNP_A-2265551 41484948
2807 SNP_A-2036044 41485311
2808 SNP_A-1862154 41496298
2809 SNP_A-2223385 41496409
2810 SNP_A-2271653 41498138
2811 SNP_A-1976922 41512367
2812 SNP_A-1852063 41589703
2813 SNP_A-2052109 41634889
2814 SNP_A-2100556 41689402
2815 SNP_A-4201329 41698428
2816 SNP_A-1976925 41706570
2817 SNP_A-1976926 41706727
2818 SNP_A-4193404 41717539
2819 SNP_A-4196858 41756549
2820 SNP_A-2121317 41770801
2821 SNP_A-2137467 41781989
2822 SNP_A-1959977 41782547
2823 SNP_A-4204036 41809428
2824 SNP_A-2179965 41921305
2825 SNP_A-1874302 41921681
2826 SNP_A-1860424 41932655
2827 SNP_A-2254606 41937656
2828 SNP_A-4223562 41945838
2829 SNP_A-1929638 41960830
2830 SNP_A-2223869 42037105
2831 SNP_A-2299069 42037216
2832 SNP_A-2249517 42038808
2833 SNP_A-2061116 42038947
2834 SNP_A-4233635 42040243
2835 SNP_A-1976929 42052652
2836 SNP_A-1976930 42052845
2837 SNP_A-2113697 42058808
2838 SNP_A-4228474 42072147
2839 SNP_A-1952661 42084429
2840 SNP_A-2281643 42084497
2841 SNP_A-2089014 42086461
2842 SNP_A-2281765 42090741
2843 SNP_A-2212266 42140836
2844 SNP_A-4232847 42144438
2845 SNP_A-4193476 42150340
2846 SNP_A-4210121 42168387
2847 SNP_A-1976933 42175261
2848 SNP_A-4218717 42199462
2849 SNP_A-2262107 42222258
2850 SNP_A-1905013 42259161
2851 SNP_A-2193306 42266423
2852 SNP_A-2083193 42285770
2853 SNP_A-1976938 42302463
2854 SNP_A-4210122 42302493
2855 SNP_A-4210123 42302505
2856 SNP_A-2052584 42311892
2857 SNP_A-2130481 42327435
2858 SNP_A-2176267 42344214
2859 SNP_A-2021514 42380642
2860 SNP_A-4238797 42380739
2861 SNP_A-1889851 42387592
2862 SNP_A-2285735 42410354
2863 SNP_A-2281534 42432336
2864 SNP_A-2308734 42432585
2865 SNP_A-2110311 42432622
2866 SNP_A-2073163 42433229
2867 SNP_A-2082601 42435421
2868 SNP_A-1976944 42443021
2869 SNP_A-1916015 42443048
2870 SNP_A-1976945 42443300
2871 SNP_A-1976946 42443415
2872 SNP_A-1976947 42443702
2873 SNP_A-4196984 42490920
2874 SNP_A-1821662 42495213
2875 SNP_A-2269519 42495646
2876 SNP_A-1919620 42504394
2877 SNP_A-1803110 42510046
2878 SNP_A-1976949 42515001
2879 SNP_A-4239046 42525873
2880 SNP_A-4203389 42526579
2881 SNP_A-2033735 42542658
2882 SNP_A-1958182 42548809
2883 SNP_A-1839559 42549707
2884 SNP_A-2276302 42562218
2885 SNP_A-1976955 42609322
2886 SNP_A-2104688 42609397
2887 SNP_A-2282630 42616757
2888 SNP_A-4192751 42620388
2889 SNP_A-1976956 42620779
2890 SNP_A-1976957 42628253
2891 SNP_A-1877660 42634215
2892 SNP_A-4240696 42634449
2893 SNP_A-2133212 42634794
2894 SNP_A-4207671 42641640
2895 SNP_A-1954996 42652288
2896 SNP_A-2140147 42655425
2897 SNP_A-2076559 42676268
2898 SNP_A-1909795 42691897
2899 SNP_A-4226359 42693025
2900 SNP_A-2084004 42720012
2901 SNP_A-4228792 42735775
2902 SNP_A-1976960 42735820
2903 SNP_A-1976962 42737163
2904 SNP_A-4198005 42737733
2905 SNP_A-2073972 42744002
2906 SNP_A-1976963 42749414
2907 SNP_A-2128185 42751838
2908 SNP_A-1976964 42783059
2909 SNP_A-2072621 42804500
2910 SNP_A-2307022 42804528
2911 SNP_A-1837172 42808275
2912 SNP_A-2076542 42819467
2913 SNP_A-4198461 42820381
2914 SNP_A-1901356 42858360
2915 SNP_A-2155340 42905245
2916 SNP_A-1862216 42923145
2917 SNP_A-1913742 42931447
2918 SNP_A-2046871 42931797
2919 SNP_A-2023947 42941388
2920 SNP_A-2088533 42971386
2921 SNP_A-2238313 42971882
2922 SNP_A-2293932 42972529
2923 SNP_A-1933316 42987046
2924 SNP_A-2085255 43003822
2925 SNP_A-1803948 43007871
2926 SNP_A-2286428 43020957
2927 SNP_A-1885133 43070047
2928 SNP_A-1976972 43173351
2929 SNP_A-1865070 43180422
2930 SNP_A-2265799 43200257
2931 SNP_A-1976971 43203353
2932 SNP_A-2308937 43205730
2933 SNP_A-2257629 43218201
2934 SNP_A-2300727 43218718
2935 SNP_A-1850835 43235612
2936 SNP_A-2205917 43244685
2937 SNP_A-1840978 43266089
2938 SNP_A-2175159 43266149
2939 SNP_A-1823604 43285972
2940 SNP_A-1976975 43307717
2941 SNP_A-1828393 43313165
2942 SNP_A-2160928 43325446
2943 SNP_A-2232463 43373835
2944 SNP_A-2238861 43394499
2945 SNP_A-1976980 43424290
2946 SNP_A-1783935 43437879
2947 SNP_A-1793198 43438718
2948 SNP_A-4210126 43463600
2949 SNP_A-2085031 43476596
2950 SNP_A-2267753 43550804
2951 SNP_A-1882210 43579125
2952 SNP_A-1855733 43621780
2953 SNP_A-1909366 43622591
2954 SNP_A-2047699 43704684
2955 SNP_A-1801249 43711677
2956 SNP_A-2047468 43744858
2957 SNP_A-2168743 43791346
2958 SNP_A-2252757 43823708
2959 SNP_A-1945380 43881190
2960 SNP_A-4221282 44022863
2961 SNP_A-1846130 44023549
2962 SNP_A-1976984 44025728
2963 SNP_A-2159709 44044990
2964 SNP_A-1976985 44058244
2965 SNP_A-2301234 44058646
2966 SNP_A-4210127 44066802
2967 SNP_A-4216915 44115981
2968 SNP_A-2009764 44140861
2969 SNP_A-2194737 44175540
2970 SNP_A-2094510 44181188
2971 SNP_A-2172871 44183769
2972 SNP_A-2160318 44189552
2973 SNP_A-2292070 44201651
2974 SNP_A-2092166 44233475
2975 SNP_A-1905691 44234117
2976 SNP_A-4210129 44246091
2977 SNP_A-1884441 44247143
2978 SNP_A-2025987 44259787
2979 SNP_A-2290088 44270501
2980 SNP_A-2253952 44280678
2981 SNP_A-1853832 44286817
2982 SNP_A-1860982 44286927
2983 SNP_A-1976991 44291548
2984 SNP_A-2176232 44328623
2985 SNP_A-4210130 44347996
2986 SNP_A-2258878 44358409
2987 SNP_A-2030836 44359980
2988 SNP_A-4206544 44360099
2989 SNP_A-1801728 44405103
2990 SNP_A-1865083 44410098
2991 SNP_A-2079352 44420091
2992 SNP_A-1888660 44439744
2993 SNP_A-2058572 44440693
2994 SNP_A-1976995 44454993
2995 SNP_A-1947382 44464979
2996 SNP_A-2143078 44465477
2997 SNP_A-2024719 44469772
2998 SNP_A-4204181 44490623
2999 SNP_A-2105472 44528549
3000 SNP_A-2066791 44529495
3001 SNP_A-1976997 44554946
3002 SNP_A-2031279 44558663
3003 SNP_A-2271018 44561654
3004 SNP_A-2315043 44574847
3005 SNP_A-2067653 44592621
3006 SNP_A-2090147 44593495
3007 SNP_A-4201528 44599075
3008 SNP_A-1827513 44616322
3009 SNP_A-1977002 44616825
3010 SNP_A-1846316 44627008
3011 SNP_A-2246452 44627702
3012 SNP_A-1916321 44663360
3013 SNP_A-2189720 44670295
3014 SNP_A-2154978 44693751
3015 SNP_A-2223673 44727899
3016 SNP_A-1796050 44729954
3017 SNP_A-2168177 44730663
3018 SNP_A-4217264 44737100
3019 SNP_A-2277267 44766963
3020 SNP_A-2050380 44767553
3021 SNP_A-1940747 44774433
3022 SNP_A-2035911 44774793
3023 SNP_A-2047677 44785930
3024 SNP_A-4226022 44788032
3025 SNP_A-1916486 44795063
3026 SNP_A-2235819 44795457
3027 SNP_A-2220109 44797245
3028 SNP_A-2171167 44809532
3029 SNP_A-2033221 44811591
3030 SNP_A-2272793 44822933
3031 SNP_A-4219367 44834430
3032 SNP_A-2251632 44834593
3033 SNP_A-2095841 44886613
3034 SNP_A-2118622 44924543
3035 SNP_A-2240534 45001935
3036 SNP_A-2286398 45371432
3037 SNP_A-1944313 45452169
3038 SNP_A-1807161 45481564
3039 SNP_A-1977011 45490652
3040 SNP_A-1826080 45495094
3041 SNP_A-2056645 45498756
3042 SNP_A-2155692 45498804
3043 SNP_A-1977013 45535560
3044 SNP_A-1824102 45543548
3045 SNP_A-1956425 45545841
3046 SNP_A-2188282 45546041
3047 SNP_A-1977016 45626565
3048 SNP_A-4210140 45628842
3049 SNP_A-1977017 45628970
3050 SNP_A-2291646 45634025
3051 SNP_A-2234275 45640898
3052 SNP_A-1977018 45678135
3053 SNP_A-1933666 45715757
3054 SNP_A-1836264 45720670
3055 SNP_A-2119390 45738618
3056 SNP_A-1850485 45768927
3057 SNP_A-4195412 45769102
3058 SNP_A-2235748 45831181
3059 SNP_A-4210142 45865718
3060 SNP_A-2127085 45881894
3061 SNP_A-2153128 45908766
3062 SNP_A-2097804 45936526
3063 SNP_A-4203656 45936686
3064 SNP_A-1918369 45946823
3065 SNP_A-1893150 45997181
3066 SNP_A-2137695 46003060
3067 SNP_A-4217142 46006103
3068 SNP_A-1882599 46011118
3069 SNP_A-4197137 46012516
3070 SNP_A-2173030 46014748
3071 SNP_A-2296077 46024480
3072 SNP_A-1935952 46026427
3073 SNP_A-4202179 46028966
3074 SNP_A-2058848 46034080
3075 SNP_A-1977020 46035713
3076 SNP_A-2058487 46053088
3077 SNP_A-1948999 46087917
3078 SNP_A-2107269 46088369
3079 SNP_A-1792896 46090955
3080 SNP_A-2267713 46096909
3081 SNP_A-1977022 46124666
3082 SNP_A-1977024 46273581
3083 SNP_A-2009774 46372607
3084 SNP_A-2106508 46373013
3085 SNP_A-2038043 46378503
3086 SNP_A-1854002 46402877
3087 SNP_A-2026421 46443300
3088 SNP_A-1845784 46468262
3089 SNP_A-1923538 46468355
3090 SNP_A-2143350 46484655
3091 SNP_A-1977025 46555383
3092 SNP_A-1854097 46555789
3093 SNP_A-2252773 46562919
3094 SNP_A-2044945 46571316
3095 SNP_A-1815351 46572862
3096 SNP_A-4230733 46572976
3097 SNP_A-2254519 46575666
3098 SNP_A-1977026 46588523
3099 SNP_A-2188778 46588955
3100 SNP_A-2060884 46591659
3101 SNP_A-4234492 46592696
3102 SNP_A-2206676 46593022
3103 SNP_A-1852139 46593148
3104 SNP_A-1953365 46601775
3105 SNP_A-4231003 46601906
3106 SNP_A-1923263 46631656
3107 SNP_A-2103832 46644419
3108 SNP_A-1977027 46647090
3109 SNP_A-1977028 46647228
3110 SNP_A-4225758 46649725
3111 SNP_A-4210143 46653450
3112 SNP_A-2190685 46656374
3113 SNP_A-2199515 46662807
3114 SNP_A-1977029 46707895
3115 SNP_A-2140062 46715985
3116 SNP_A-1789566 46752516
3117 SNP_A-1925734 46763337
3118 SNP_A-1813765 46768171
3119 SNP_A-1977030 46797750
3120 SNP_A-2191096 46813414
3121 SNP_A-4210144 46832233
3122 SNP_A-1977033 46838122
3123 SNP_A-1977035 46839791
3124 SNP_A-2039450 46852458
3125 SNP_A-4210145 46868545
3126 SNP_A-1977039 46875185
3127 SNP_A-2063060 46896575
3128 SNP_A-1977040 46897672
3129 SNP_A-1977041 46898258
3130 SNP_A-2231523 46898550
3131 SNP_A-2215015 46938494
3132 SNP_A-2069517 46970506
3133 SNP_A-4231221 46983811
3134 SNP_A-1977043 47052440
3135 SNP_A-4237193 47063437
3136 SNP_A-1977046 47063555
3137 SNP_A-4210146 47063590
3138 SNP_A-1782033 47066346
3139 SNP_A-2247252 47070069
3140 SNP_A-2212734 47070384
3141 SNP_A-1868888 47085222
3142 SNP_A-2054504 47131161
3143 SNP_A-1824974 47158602
3144 SNP_A-2084863 47165627
3145 SNP_A-2307342 47165687
3146 SNP_A-1811029 47179402
3147 SNP_A-4241027 47192237
3148 SNP_A-1797135 47197900
3149 SNP_A-1948523 47209946
3150 SNP_A-1906538 47210617
3151 SNP_A-2059881 47231323
3152 SNP_A-2009776 47236606
3153 SNP_A-2123719 47237028
3154 SNP_A-2196807 47262336
3155 SNP_A-1960377 47270429
3156 SNP_A-2204415 47274870
3157 SNP_A-1955267 47275194
3158 SNP_A-2258846 47295069
3159 SNP_A-4210149 47309657
3160 SNP_A-1878023 47313442
3161 SNP_A-1977050 47316897
3162 SNP_A-4210150 47324527
3163 SNP_A-1977051 47324623
3164 SNP_A-4241070 47383570
3165 SNP_A-2258640 47386467
3166 SNP_A-2217670 47401364
3167 SNP_A-1927453 47417532
3168 SNP_A-2293672 47447311
3169 SNP_A-1808052 47519307
3170 SNP_A-1897826 47528052
3171 SNP_A-2152544 47549376
3172 SNP_A-2026963 47560646
3173 SNP_A-1862745 47572444
3174 SNP_A-4210152 47580771
3175 SNP_A-1897733 47589975
3176 SNP_A-4210154 47602281
3177 SNP_A-1829941 47632399
3178 SNP_A-1898371 47647704
3179 SNP_A-4199288 47647844
3180 SNP_A-1869018 47651313
3181 SNP_A-1942057 47651673
3182 SNP_A-2267487 47661393
3183 SNP_A-2244516 47673340
3184 SNP_A-1857754 47719322
3185 SNP_A-2024081 47723199
3186 SNP_A-2081041 47726256
3187 SNP_A-4210155 47731468
3188 SNP_A-1883233 47733341
3189 SNP_A-2030580 47740448
3190 SNP_A-2025465 47763540
3191 SNP_A-1874135 47772086
3192 SNP_A-4231524 47778642
3193 SNP_A-2281247 47789032
3194 SNP_A-1861004 47789291
3195 SNP_A-1977058 47792157
3196 SNP_A-2132488 47810491
3197 SNP_A-1812288 47822019
3198 SNP_A-1864506 47834322
3199 SNP_A-4198749 47834509
3200 SNP_A-2256336 47839878
3201 SNP_A-2132998 47846113
3202 SNP_A-1830360 47846209
3203 SNP_A-2187224 47854108
3204 SNP_A-2009783 47874197
3205 SNP_A-2303821 47894571
3206 SNP_A-1953345 47896578
3207 SNP_A-2249241 47924101
3208 SNP_A-2052192 47946981
3209 SNP_A-1933796 47949813
3210 SNP_A-1977067 47955582
3211 SNP_A-2055000 48007762
3212 SNP_A-1977070 48018575
3213 SNP_A-4218337 48020472
3214 SNP_A-2290975 48021274
3215 SNP_A-2310884 48027398
3216 SNP_A-4201264 48031374
3217 SNP_A-4228240 48075822
3218 SNP_A-2142238 48077300
3219 SNP_A-1950537 48103578
3220 SNP_A-2058824 48104044
3221 SNP_A-4230055 48122530
3222 SNP_A-4221413 48178687
3223 SNP_A-1810714 48185767
3224 SNP_A-1827481 48189303
3225 SNP_A-2196903 48190372
3226 SNP_A-2188521 48277666
3227 SNP_A-4235652 48331352
3228 SNP_A-2067322 48504702
3229 SNP_A-2279141 48576428
3230 SNP_A-2038127 48591944
3231 SNP_A-2249474 48662646
3232 SNP_A-2062498 48662794
3233 SNP_A-4197380 48687518
3234 SNP_A-2229599 48745882
3235 SNP_A-2022740 48746522
3236 SNP_A-4238272 48752669
3237 SNP_A-2065609 48758236
