# Supplementary material for: Genetic Structure of the Spanish Population
Source: BMC Genomics. 2010 May 25;11:326. doi: 10.1186/1471-2164-11-326 (PMC2887418; doi:10.1186/1471-2164-11-326)
Supplement: Additional file 1 — List of haplotype blocks across all autosomal chromosomes in the Spanish population. Each block is described by the SNPs that compose it, the major haplotypes with haplotypic frequencies, and the LD (D') among adjacent blocks. For each chromosome, the correspondence list between the SNP names and numbers is included in a separate table. [file 1471-2164-11-326-S1.ZIP › chr4q.snpkey.txt]

1 SNP_A-1977073 52409268
2 SNP_A-1977074 52423397
3 SNP_A-4217015 52440716
4 SNP_A-2092252 52464882
5 SNP_A-2128778 52474805
6 SNP_A-1888342 52503960
7 SNP_A-1826791 52516076
8 SNP_A-1927598 52540786
9 SNP_A-4202934 52541357
10 SNP_A-2170809 52561225
11 SNP_A-2140480 52563275
12 SNP_A-2282316 52578996
13 SNP_A-2074744 52584359
14 SNP_A-1925656 52607346
15 SNP_A-1977077 52616211
16 SNP_A-2263287 52621870
17 SNP_A-1977078 52630202
18 SNP_A-4223705 52663234
19 SNP_A-2155921 52679380
20 SNP_A-2144876 52691915
21 SNP_A-1897495 52723011
22 SNP_A-2119537 52736267
23 SNP_A-1977082 52737981
24 SNP_A-2032678 52748512
25 SNP_A-2114160 52748628
26 SNP_A-2205843 52749325
27 SNP_A-2183710 52752588
28 SNP_A-1805438 52755281
29 SNP_A-4210157 52852522
30 SNP_A-2221098 52859278
31 SNP_A-4210158 52860367
32 SNP_A-2279512 52901751
33 SNP_A-1977084 52913877
34 SNP_A-1899325 52920077
35 SNP_A-1977086 52928142
36 SNP_A-4210159 52928239
37 SNP_A-2168110 52953635
38 SNP_A-4232194 52953838
39 SNP_A-2307546 52961492
40 SNP_A-2238979 53001618
41 SNP_A-1904139 53077586
42 SNP_A-4210160 53128345
43 SNP_A-4210161 53128445
44 SNP_A-1961467 53132479
45 SNP_A-4240415 53138698
46 SNP_A-2227890 53231790
47 SNP_A-1797415 53276822
48 SNP_A-1800318 53310805
49 SNP_A-4222283 53314124
50 SNP_A-2043708 53322363
51 SNP_A-1928642 53370091
52 SNP_A-4226410 53370306
53 SNP_A-1977099 53406391
54 SNP_A-4234643 53413132
55 SNP_A-1877068 53433168
56 SNP_A-2244720 53434019
57 SNP_A-2086717 53525514
58 SNP_A-4233405 53537754
59 SNP_A-1938409 53543263
60 SNP_A-2043286 53567431
61 SNP_A-2304205 53614533
62 SNP_A-4206279 53682521
63 SNP_A-4219797 53682570
64 SNP_A-4210163 53685351
65 SNP_A-2286070 53686063
66 SNP_A-4216959 53690672
67 SNP_A-2170955 53701363
68 SNP_A-1872605 53752859
69 SNP_A-4226438 53760266
70 SNP_A-2060342 53774304
71 SNP_A-2070772 53796800
72 SNP_A-1977105 53930120
73 SNP_A-2247658 53932766
74 SNP_A-4192974 53978070
75 SNP_A-4223763 53978252
76 SNP_A-2121764 53985434
77 SNP_A-1862823 53995348
78 SNP_A-1904858 54038120
79 SNP_A-1858522 54044408
80 SNP_A-2137994 54049583
81 SNP_A-1852462 54076876
82 SNP_A-2213395 54105428
83 SNP_A-4222152 54120941
84 SNP_A-4239653 54121538
85 SNP_A-1977117 54140472
86 SNP_A-2066747 54143331
87 SNP_A-2292955 54144358
88 SNP_A-4210165 54147472
89 SNP_A-2009802 54166224
90 SNP_A-2178957 54174694
91 SNP_A-2128673 54178905
92 SNP_A-2076915 54180084
93 SNP_A-1836911 54188721
94 SNP_A-2255776 54198525
95 SNP_A-2057270 54208417
96 SNP_A-2040273 54209110
97 SNP_A-1952084 54220264
98 SNP_A-2062918 54221234
99 SNP_A-2192958 54240061
100 SNP_A-2048856 54265034
101 SNP_A-2211489 54283562
102 SNP_A-2236241 54309711
103 SNP_A-2203365 54318473
104 SNP_A-2102348 54334592
105 SNP_A-2300026 54334660
106 SNP_A-1884786 54338666
107 SNP_A-2284932 54351705
108 SNP_A-2125779 54351850
109 SNP_A-4210166 54371725
110 SNP_A-1977123 54401077
111 SNP_A-1836118 54402456
112 SNP_A-1859120 54417731
113 SNP_A-1932491 54469982
114 SNP_A-2053392 54478617
115 SNP_A-1808767 54484130
116 SNP_A-2157899 54496306
117 SNP_A-2009805 54516107
118 SNP_A-4223150 54573589
119 SNP_A-4203766 54666623
120 SNP_A-1838736 54679465
121 SNP_A-2009806 54686489
122 SNP_A-4214922 54737311
123 SNP_A-1827015 54737358
124 SNP_A-2057139 54797182
125 SNP_A-1951445 54797316
126 SNP_A-4204434 54841146
127 SNP_A-1905417 54841511
128 SNP_A-2078260 54916167
129 SNP_A-2115270 54916706
130 SNP_A-2262588 54943360
131 SNP_A-4222839 54969613
132 SNP_A-1803768 54982676
133 SNP_A-4206839 54990530
134 SNP_A-4210168 55018889
135 SNP_A-1817483 55049094
136 SNP_A-2022748 55054214
137 SNP_A-1926802 55055382
138 SNP_A-1923553 55056149
139 SNP_A-2211484 55058516
140 SNP_A-2271078 55058981
141 SNP_A-1785823 55059447
142 SNP_A-2029870 55063459
143 SNP_A-1977137 55063745
144 SNP_A-2231698 55074559
145 SNP_A-2082356 55084224
146 SNP_A-2155289 55084696
147 SNP_A-1977138 55109929
148 SNP_A-2243578 55119412
149 SNP_A-1889771 55167452
150 SNP_A-2243524 55172333
151 SNP_A-2291896 55172640
152 SNP_A-1977140 55205619
153 SNP_A-4214924 55224027
154 SNP_A-4210169 55228378
155 SNP_A-2132207 55258219
156 SNP_A-2112192 55318559
157 SNP_A-1977146 55379488
158 SNP_A-4206584 55383823
159 SNP_A-1861390 55384024
160 SNP_A-2113578 55384252
161 SNP_A-2130051 55394118
162 SNP_A-1908844 55409510
163 SNP_A-2141627 55431387
164 SNP_A-4237805 55443187
165 SNP_A-4210170 55495459
166 SNP_A-4229287 55500148
167 SNP_A-2206487 55527502
168 SNP_A-1841978 55564247
169 SNP_A-2021282 55582719
170 SNP_A-4210172 55697874
171 SNP_A-2078390 55706646
172 SNP_A-4193523 55723817
173 SNP_A-1908082 55724591
174 SNP_A-1815995 55724939
175 SNP_A-2103730 55791642
176 SNP_A-1892529 55820613
177 SNP_A-2183895 55822198
178 SNP_A-2246059 55856816
179 SNP_A-1977156 55874981
180 SNP_A-1933898 55890383
181 SNP_A-1977158 55932084
182 SNP_A-2209421 55941621
183 SNP_A-2049321 55969987
184 SNP_A-2172232 55983500
185 SNP_A-2132669 55992951
186 SNP_A-4216789 56011893
187 SNP_A-1908554 56018354
188 SNP_A-1977163 56038790
189 SNP_A-1798697 56040263
190 SNP_A-1818860 56041984
191 SNP_A-1798886 56048844
192 SNP_A-1977164 56050819
193 SNP_A-1977165 56058684
194 SNP_A-2176941 56075241
195 SNP_A-2117156 56087570
196 SNP_A-2244950 56095626
197 SNP_A-2123253 56108560
198 SNP_A-1858150 56108588
199 SNP_A-1798389 56131767
200 SNP_A-2174364 56132128
201 SNP_A-1908892 56161971
202 SNP_A-1977166 56170204
203 SNP_A-4233065 56173119
204 SNP_A-1945443 56175826
205 SNP_A-2078569 56223540
206 SNP_A-1845033 56293918
207 SNP_A-4210173 56304297
208 SNP_A-2035717 56304629
209 SNP_A-1888174 56324164
210 SNP_A-1977168 56332156
211 SNP_A-2009819 56358811
212 SNP_A-1801683 56397056
213 SNP_A-1804630 56413069
214 SNP_A-1926455 56429458
215 SNP_A-1877519 56436962
216 SNP_A-1840395 56445942
217 SNP_A-1977170 56471881
218 SNP_A-4210175 56525691
219 SNP_A-2064558 56568713
220 SNP_A-2229224 56680701
221 SNP_A-2120211 56683501
222 SNP_A-2304248 56732252
223 SNP_A-1799089 56732754
224 SNP_A-2216027 56733218
225 SNP_A-1977182 56806416
226 SNP_A-2311907 56806916
227 SNP_A-4206367 56814538
228 SNP_A-1889711 56821135
229 SNP_A-1909443 56821621
230 SNP_A-2049459 56821643
231 SNP_A-1848203 56825850
232 SNP_A-2047008 56837598
233 SNP_A-2176581 56837794
234 SNP_A-4207484 56842931
235 SNP_A-1811247 56844407
236 SNP_A-1901094 56861553
237 SNP_A-2264130 56884255
238 SNP_A-1977184 56889686
239 SNP_A-2153361 56955055
240 SNP_A-4234870 56996507
241 SNP_A-2045939 57152675
242 SNP_A-1882440 57177603
243 SNP_A-1827592 57201328
244 SNP_A-4214926 57206261
245 SNP_A-1828174 57223200
246 SNP_A-2270701 57224225
247 SNP_A-1919329 57224343
248 SNP_A-4233580 57291670
249 SNP_A-1852386 57308917
250 SNP_A-2220065 57318154
251 SNP_A-2245552 57395285
252 SNP_A-4219924 57395476
253 SNP_A-1833309 57428256
254 SNP_A-2138279 57428361
255 SNP_A-4227449 57442391
256 SNP_A-2028106 57460303
257 SNP_A-2154512 57460809
258 SNP_A-2118376 57472702
259 SNP_A-4236060 57475359
260 SNP_A-1862650 57519947
261 SNP_A-4231455 57533447
262 SNP_A-2155190 57533464
263 SNP_A-2310131 57533756
264 SNP_A-2281179 57550576
265 SNP_A-2290020 57551945
266 SNP_A-1977189 57579192
267 SNP_A-2009827 57579810
268 SNP_A-2166609 57587400
269 SNP_A-1850404 57597850
270 SNP_A-1810283 57598025
271 SNP_A-4210177 57617747
272 SNP_A-1927038 57628038
273 SNP_A-2284069 57628848
274 SNP_A-4210178 57631586
275 SNP_A-2157867 57631874
276 SNP_A-1955224 57644274
277 SNP_A-1821440 57657929
278 SNP_A-2073719 57658226
279 SNP_A-1867427 57676314
280 SNP_A-2049830 57709864
281 SNP_A-1953687 57710348
282 SNP_A-1896636 57722327
283 SNP_A-1977192 57739741
284 SNP_A-2294741 57742071
285 SNP_A-1927466 57742366
286 SNP_A-2181082 57743835
287 SNP_A-2148127 57743950
288 SNP_A-4210179 57781793
289 SNP_A-4240280 57794798
290 SNP_A-1899577 57797310
291 SNP_A-1804255 57798918
292 SNP_A-1784215 57823673
293 SNP_A-2115546 57824825
294 SNP_A-1853418 57833169
295 SNP_A-2226579 57834674
296 SNP_A-2203366 57842471
297 SNP_A-1909724 57868719
298 SNP_A-2193552 57870635
299 SNP_A-1930923 57883231
300 SNP_A-1977198 57888533
301 SNP_A-1841851 57889369
302 SNP_A-4210180 57905571
303 SNP_A-1977202 57916405
304 SNP_A-1934025 57952455
305 SNP_A-1977205 57986522
306 SNP_A-2254719 57987473
307 SNP_A-1879481 57991322
308 SNP_A-1863789 57998673
309 SNP_A-1873559 58009021
310 SNP_A-1878528 58015441
311 SNP_A-2277917 58015599
312 SNP_A-2091301 58023641
313 SNP_A-1848992 58035452
314 SNP_A-1862465 58035670
315 SNP_A-4230521 58044646
316 SNP_A-1960508 58045356
317 SNP_A-1824098 58045452
318 SNP_A-4226634 58045558
319 SNP_A-2205726 58050458
320 SNP_A-2131473 58053905
321 SNP_A-2137213 58076180
322 SNP_A-1825630 58166025
323 SNP_A-2161430 58170200
324 SNP_A-1877373 58170248
325 SNP_A-1881977 58171994
326 SNP_A-2217813 58175858
327 SNP_A-1939961 58176174
328 SNP_A-1977214 58192219
329 SNP_A-1977215 58192351
330 SNP_A-4210183 58248089
331 SNP_A-1977222 58260197
332 SNP_A-1977224 58261378
333 SNP_A-1797083 58264869
334 SNP_A-4195950 58280400
335 SNP_A-2266867 58284180
336 SNP_A-1798994 58288052
337 SNP_A-2267121 58300699
338 SNP_A-2196150 58309266
339 SNP_A-2218988 58327589
340 SNP_A-1883815 58335992
341 SNP_A-2171643 58357165
342 SNP_A-1848389 58363698
343 SNP_A-4210184 58379408
344 SNP_A-1977235 58384606
345 SNP_A-2041503 58402717
346 SNP_A-2180085 58404563
347 SNP_A-2049550 58413385
348 SNP_A-2276213 58413436
349 SNP_A-2189618 58436070
350 SNP_A-2164829 58454800
351 SNP_A-2310469 58488945
352 SNP_A-4221238 58489154
353 SNP_A-2270847 58490840
354 SNP_A-1788795 58509596
355 SNP_A-1894231 58511520
356 SNP_A-2177159 58511567
357 SNP_A-2296059 58524918
358 SNP_A-1977242 58530628
359 SNP_A-1977243 58530707
360 SNP_A-2212870 58533018
361 SNP_A-1977247 58534969
362 SNP_A-4220531 58549071
363 SNP_A-4233132 58552567
364 SNP_A-2190805 58554809
365 SNP_A-4227957 58563471
366 SNP_A-4233705 58567214
367 SNP_A-4240388 58567272
368 SNP_A-2090315 58567981
369 SNP_A-2259835 58580631
370 SNP_A-2170454 58590253
371 SNP_A-2039340 58599744
372 SNP_A-2056115 58628717
373 SNP_A-2031488 58628909
374 SNP_A-1818096 58637838
375 SNP_A-1879051 58651643
376 SNP_A-4224818 58654613
377 SNP_A-1977253 58654669
378 SNP_A-1977254 58655018
379 SNP_A-4226998 58665043
380 SNP_A-1914394 58669544
381 SNP_A-2092499 58669628
382 SNP_A-2057939 58671038
383 SNP_A-2044296 58687755
384 SNP_A-4222147 58688061
385 SNP_A-1947977 58688850
386 SNP_A-2043456 58701548
387 SNP_A-2310039 58701728
388 SNP_A-4210187 58723643
389 SNP_A-2212924 58746308
390 SNP_A-2033644 58748642
391 SNP_A-1977258 58767429
392 SNP_A-1941043 58851295
393 SNP_A-1892967 58882568
394 SNP_A-4210190 58909387
395 SNP_A-1977260 58917460
396 SNP_A-1940371 58940379
397 SNP_A-2123934 58973861
398 SNP_A-2185042 58974596
399 SNP_A-4199297 58974718
400 SNP_A-2085476 58997652
401 SNP_A-2248043 58997954
402 SNP_A-2160117 58998939
403 SNP_A-1900934 58999730
404 SNP_A-2125925 58999889
405 SNP_A-4200115 59027755
406 SNP_A-2304495 59052991
407 SNP_A-4210191 59070339
408 SNP_A-2150731 59070521
409 SNP_A-2182015 59070685
410 SNP_A-2250135 59070743
411 SNP_A-2193197 59082977
412 SNP_A-1940261 59083053
413 SNP_A-1918711 59083516
414 SNP_A-1867406 59123455
415 SNP_A-1977264 59140045
416 SNP_A-4207039 59155782
417 SNP_A-2100622 59171096
418 SNP_A-2301164 59179355
419 SNP_A-4219936 59198483
420 SNP_A-2077774 59207348
421 SNP_A-2175771 59261571
422 SNP_A-2076470 59300427
423 SNP_A-4231719 59301121
424 SNP_A-1915825 59306056
425 SNP_A-1804878 59307001
426 SNP_A-1924231 59312760
427 SNP_A-2069429 59319362
428 SNP_A-2139940 59319444
429 SNP_A-1860800 59320180
430 SNP_A-4240312 59324592
431 SNP_A-2274547 59325302
432 SNP_A-1977268 59327640
433 SNP_A-2184589 59350059
434 SNP_A-2047274 59350195
435 SNP_A-2251140 59358153
436 SNP_A-4210194 59372268
437 SNP_A-2102436 59401281
438 SNP_A-1928874 59404863
439 SNP_A-2279051 59420157
440 SNP_A-2068113 59420217
441 SNP_A-4205479 59507422
442 SNP_A-2105513 59508931
443 SNP_A-2235100 59509699
444 SNP_A-2038018 59530222
445 SNP_A-1785197 59572493
446 SNP_A-1977271 59593377
447 SNP_A-2133942 59599269
448 SNP_A-1908729 59600363
449 SNP_A-2045662 59634528
450 SNP_A-2055840 59666281
451 SNP_A-1952427 59670690
452 SNP_A-2208134 59681291
453 SNP_A-2181378 59684421
454 SNP_A-2192642 59684465
455 SNP_A-1948038 59684539
456 SNP_A-2254503 59684899
457 SNP_A-4228634 59688188
458 SNP_A-2284308 59700753
459 SNP_A-4240760 59701013
460 SNP_A-1922146 59704690
461 SNP_A-1913192 59720568
462 SNP_A-2253564 59720669
463 SNP_A-4222795 59722656
464 SNP_A-1882348 59723267
465 SNP_A-2278689 59723461
466 SNP_A-1908484 59724004
467 SNP_A-4226286 59724286
468 SNP_A-4210197 59730304
469 SNP_A-4234074 59736284
470 SNP_A-1921598 59741574
471 SNP_A-2049088 59741634
472 SNP_A-1889965 59741668
473 SNP_A-1977275 59742743
474 SNP_A-1907258 59743257
475 SNP_A-1977276 59743325
476 SNP_A-4202018 59743356
477 SNP_A-2058254 59753359
478 SNP_A-2070521 59778447
479 SNP_A-1939782 59791793
480 SNP_A-1918624 59799277
481 SNP_A-2147287 59803018
482 SNP_A-1836252 59803068
483 SNP_A-2208005 59804409
484 SNP_A-2137450 59808350
485 SNP_A-2280041 59809651
486 SNP_A-2137486 59810334
487 SNP_A-4195370 59834864
488 SNP_A-1799680 59840423
489 SNP_A-1956774 59855329
490 SNP_A-2252801 59867232
491 SNP_A-1944870 59867348
492 SNP_A-1906039 59867685
493 SNP_A-2226732 59868899
494 SNP_A-2163131 59877737
495 SNP_A-1851198 59899254
496 SNP_A-1929034 59900872
497 SNP_A-1896110 59916837
498 SNP_A-2267724 59917356
499 SNP_A-2090638 59917890
500 SNP_A-1956496 59929717
501 SNP_A-2279574 59936472
502 SNP_A-2195531 59961204
503 SNP_A-4222690 60018298
504 SNP_A-1977283 60019561
505 SNP_A-2169769 60022934
506 SNP_A-1808365 60027284
507 SNP_A-4206797 60027714
508 SNP_A-1800754 60039439
509 SNP_A-2030621 60039561
510 SNP_A-2176363 60044553
511 SNP_A-4210199 60055857
512 SNP_A-2048266 60107652
513 SNP_A-2160294 60116262
514 SNP_A-1844582 60118888
515 SNP_A-2213772 60141944
516 SNP_A-4198529 60175708
517 SNP_A-2220570 60176065
518 SNP_A-1926333 60213658
519 SNP_A-4223383 60219424
520 SNP_A-1833060 60238864
521 SNP_A-2065547 60243814
522 SNP_A-2283237 60247461
523 SNP_A-1949207 60248370
524 SNP_A-1977291 60251007
525 SNP_A-4201612 60282995
526 SNP_A-4232233 60302532
527 SNP_A-1853196 60303695
528 SNP_A-1977294 60377186
529 SNP_A-2205197 60380074
530 SNP_A-2083230 60380226
531 SNP_A-2109960 60380425
532 SNP_A-1846922 60385195
533 SNP_A-1977295 60385609
534 SNP_A-2219181 60390306
535 SNP_A-1977296 60399420
536 SNP_A-2103457 60408606
537 SNP_A-4237927 60420789
538 SNP_A-1857007 60420833
539 SNP_A-1977300 60494034
540 SNP_A-2130827 60529909
541 SNP_A-1793646 60530458
542 SNP_A-2287748 60534119
543 SNP_A-1831924 60574551
544 SNP_A-2141888 60574736
545 SNP_A-1907398 60619795
546 SNP_A-1819028 60637595
547 SNP_A-1802185 60698323
548 SNP_A-2169399 60763345
549 SNP_A-1863218 60766842
550 SNP_A-1954212 60798293
551 SNP_A-4210203 60836933
552 SNP_A-4210204 60837495
553 SNP_A-4234696 60844956
554 SNP_A-1977306 60888021
555 SNP_A-1977309 60890462
556 SNP_A-4199220 60902068
557 SNP_A-2161488 60908271
558 SNP_A-4231860 60911365
559 SNP_A-2064818 60920756
560 SNP_A-1918424 60932476
561 SNP_A-1977317 60969781
562 SNP_A-2288426 60987737
563 SNP_A-2282751 60988426
564 SNP_A-2157214 61024900
565 SNP_A-4195940 61026766
566 SNP_A-4231414 61028631
567 SNP_A-4198122 61028644
568 SNP_A-4197743 61028734
569 SNP_A-2146063 61028821
570 SNP_A-1835314 61030129
571 SNP_A-2028908 61030243
572 SNP_A-2207336 61030629
573 SNP_A-2144152 61031545
574 SNP_A-1883097 61031679
575 SNP_A-1843744 61035124
576 SNP_A-1930069 61042489
577 SNP_A-1948569 61049121
578 SNP_A-2130327 61049640
579 SNP_A-1899845 61049673
580 SNP_A-4194195 61062610
581 SNP_A-2051222 61081533
582 SNP_A-2143598 61081686
583 SNP_A-4235920 61087927
584 SNP_A-1977320 61092524
585 SNP_A-1946259 61098872
586 SNP_A-1828586 61100834
587 SNP_A-4225257 61111967
588 SNP_A-4210208 61119445
589 SNP_A-2094835 61124170
590 SNP_A-2040741 61179659
591 SNP_A-1885125 61193772
592 SNP_A-1931518 61217931
593 SNP_A-1927113 61220745
594 SNP_A-2217687 61235528
595 SNP_A-1920060 61235645
596 SNP_A-1887163 61294721
597 SNP_A-1920307 61387301
598 SNP_A-2264166 61392356
599 SNP_A-1814015 61436241
600 SNP_A-2093659 61444540
601 SNP_A-2095164 61444700
602 SNP_A-1977327 61456988
603 SNP_A-1793151 61485762
604 SNP_A-2054762 61485834
605 SNP_A-1939170 61495758
606 SNP_A-2095654 61496602
607 SNP_A-2266796 61496624
608 SNP_A-1868347 61496767
609 SNP_A-2269505 61497263
610 SNP_A-4195087 61529343
611 SNP_A-1808982 61529551
612 SNP_A-1877981 61541897
613 SNP_A-1844785 61554674
614 SNP_A-4210211 61566707
615 SNP_A-4234938 61603000
616 SNP_A-1783470 61612651
617 SNP_A-1895982 61617139
618 SNP_A-1977329 61664691
619 SNP_A-1977330 61664877
620 SNP_A-1977333 61677829
621 SNP_A-4226688 61688491
622 SNP_A-2021728 61702772
623 SNP_A-1904944 61703692
624 SNP_A-4226614 61704341
625 SNP_A-1922429 61707952
626 SNP_A-2193100 61708213
627 SNP_A-4235666 61735051
628 SNP_A-1944983 61765540
629 SNP_A-2157259 61769703
630 SNP_A-2289188 61789584
631 SNP_A-2291385 61803774
632 SNP_A-4220846 61803943
633 SNP_A-2212113 61804106
634 SNP_A-2116189 61865504
635 SNP_A-1889610 61912328
636 SNP_A-2189435 61923121
637 SNP_A-1977336 61923342
638 SNP_A-1955459 61950748
639 SNP_A-2049651 61954039
640 SNP_A-2294985 61954408
641 SNP_A-1977338 61984758
642 SNP_A-4240819 61992376
643 SNP_A-1977342 62042657
644 SNP_A-1977343 62068712
645 SNP_A-4210214 62069226
646 SNP_A-2065740 62069735
647 SNP_A-1819124 62089922
648 SNP_A-1792959 62101599
649 SNP_A-2149174 62135804
650 SNP_A-4233087 62196295
651 SNP_A-2092420 62207018
652 SNP_A-1823761 62223452
653 SNP_A-1977347 62225552
654 SNP_A-1800975 62242126
655 SNP_A-2058868 62256398
656 SNP_A-4214928 62278051
657 SNP_A-2094894 62352510
658 SNP_A-1936885 62352873
659 SNP_A-1863632 62376020
660 SNP_A-2024714 62387447
661 SNP_A-2024828 62410719
662 SNP_A-4237907 62427140
663 SNP_A-2131460 62449587
664 SNP_A-1920740 62449692
665 SNP_A-1874810 62483149
666 SNP_A-1826987 62506258
667 SNP_A-1932813 62527003
668 SNP_A-4229344 62536118
669 SNP_A-2311007 62537108
670 SNP_A-1809044 62542106
671 SNP_A-1977354 62560911
672 SNP_A-1860854 62601776
673 SNP_A-1977355 62645492
674 SNP_A-2025966 62646939
675 SNP_A-2286086 62660710
676 SNP_A-2153258 62665162
677 SNP_A-2045009 62689038
678 SNP_A-2047933 62719919
679 SNP_A-2183070 62740675
680 SNP_A-1818725 62741202
681 SNP_A-2080123 62741392
682 SNP_A-2154341 62742224
683 SNP_A-1858495 62742382
684 SNP_A-2291023 62756073
685 SNP_A-4227716 62765773
686 SNP_A-1927305 62765958
687 SNP_A-2157263 62776738
688 SNP_A-4228956 62777759
689 SNP_A-2107916 62780447
690 SNP_A-1977356 62782878
691 SNP_A-4210216 62783345
692 SNP_A-4210217 62783735
693 SNP_A-1977358 62786778
694 SNP_A-1913205 62787427
695 SNP_A-4210218 62866363
696 SNP_A-4201333 62911789
697 SNP_A-4200044 62911803
698 SNP_A-1835849 62912123
699 SNP_A-1917105 62912173
700 SNP_A-1977361 62916113
701 SNP_A-2301215 62917589
702 SNP_A-4229153 62917667
703 SNP_A-1947911 62926011
704 SNP_A-2034852 62926242
705 SNP_A-4210219 62941222
706 SNP_A-4204489 62943808
707 SNP_A-1940527 62968157
708 SNP_A-4195067 62985727
709 SNP_A-1832959 62989063
710 SNP_A-4210220 62991927
711 SNP_A-1846308 62996837
712 SNP_A-2190300 62998443
713 SNP_A-1946916 62998472
714 SNP_A-1816578 63004901
715 SNP_A-2078146 63005783
716 SNP_A-2083546 63011390
717 SNP_A-2305023 63014544
718 SNP_A-2258151 63049323
719 SNP_A-4220278 63053521
720 SNP_A-2149531 63055119
721 SNP_A-2281786 63055356
722 SNP_A-2026102 63079960
723 SNP_A-1977369 63093384
724 SNP_A-4237746 63100524
725 SNP_A-4210221 63110649
726 SNP_A-2165974 63113834
727 SNP_A-4192774 63122857
728 SNP_A-1948086 63170318
729 SNP_A-2009847 63173931
730 SNP_A-2293264 63176558
731 SNP_A-1819956 63203751
732 SNP_A-4214929 63229043
733 SNP_A-2225353 63268554
734 SNP_A-2009850 63300489
735 SNP_A-1788731 63321886
736 SNP_A-4196783 63385930
737 SNP_A-4238193 63431901
738 SNP_A-2269065 63432470
739 SNP_A-4240525 63465323
740 SNP_A-1911771 63465685
741 SNP_A-1960943 63502685
742 SNP_A-1851237 63507007
743 SNP_A-1977372 63541302
744 SNP_A-1922251 63549944
745 SNP_A-1902451 63569745
746 SNP_A-1977374 63589821
747 SNP_A-1977375 63616253
748 SNP_A-2031658 63632309
749 SNP_A-1977380 63641655
750 SNP_A-1955855 63680097
751 SNP_A-2060308 63685820
752 SNP_A-4219992 63690474
753 SNP_A-2268440 63704374
754 SNP_A-2256580 63715960
755 SNP_A-1783257 63717438
756 SNP_A-4200780 63787960
757 SNP_A-2123574 63837162
758 SNP_A-4207578 63841217
759 SNP_A-2109455 63857471
760 SNP_A-2086339 63910015
761 SNP_A-4220070 63921620
762 SNP_A-4219598 63926233
763 SNP_A-2197568 63941986
764 SNP_A-4239582 63943058
765 SNP_A-2077787 63944857
766 SNP_A-4210223 63961441
767 SNP_A-4217949 63977749
768 SNP_A-1929974 63988396
769 SNP_A-2037563 63988455
770 SNP_A-2180616 63990469
771 SNP_A-2185874 64050300
772 SNP_A-2256551 64063737
773 SNP_A-1864211 64107575
774 SNP_A-4232698 64118133
775 SNP_A-1839301 64144389
776 SNP_A-1834546 64145002
777 SNP_A-4198142 64145119
778 SNP_A-2177843 64145187
779 SNP_A-1954145 64150391
780 SNP_A-2047236 64151188
781 SNP_A-2249261 64166495
782 SNP_A-1815949 64166668
783 SNP_A-2203541 64167273
784 SNP_A-2103678 64167315
785 SNP_A-2287765 64183589
786 SNP_A-2023928 64263306
787 SNP_A-1977388 64312402
788 SNP_A-1786892 64318311
789 SNP_A-2209088 64318678
790 SNP_A-2208081 64319039
791 SNP_A-1977389 64320941
792 SNP_A-4241072 64335972
793 SNP_A-1835587 64353835
794 SNP_A-2172007 64442337
795 SNP_A-4198183 64452048
796 SNP_A-4216619 64470153
797 SNP_A-4206641 64476879
798 SNP_A-2092566 64536620
799 SNP_A-2009852 64554894
800 SNP_A-4210226 64555607
801 SNP_A-2285535 64555950
802 SNP_A-4210227 64559574
803 SNP_A-4222689 64561698
804 SNP_A-2170913 64590633
805 SNP_A-1885677 64594796
806 SNP_A-2276916 64598462
807 SNP_A-1807636 64609230
808 SNP_A-1931820 64613934
809 SNP_A-1977391 64617343
810 SNP_A-2265390 64656584
811 SNP_A-2207074 64656835
812 SNP_A-1854744 64664074
813 SNP_A-4220213 64675834
814 SNP_A-2073086 64767521
815 SNP_A-1960533 64795703
816 SNP_A-1792668 64795752
817 SNP_A-1906482 64815933
818 SNP_A-2254208 64901642
819 SNP_A-1854358 64901870
820 SNP_A-4230418 64932352
821 SNP_A-4210228 64952717
822 SNP_A-4197711 64955129
823 SNP_A-2105805 64955197
824 SNP_A-4219256 64972210
825 SNP_A-1977395 64996092
826 SNP_A-2032559 64998923
827 SNP_A-4195752 65002038
828 SNP_A-1918633 65016397
829 SNP_A-2092843 65016695
830 SNP_A-2078213 65030321
831 SNP_A-1977399 65035198
832 SNP_A-1960263 65035260
833 SNP_A-2047605 65044929
834 SNP_A-1885122 65078053
835 SNP_A-4219901 65107067
836 SNP_A-2164770 65107194
837 SNP_A-2283983 65117227
838 SNP_A-2038494 65117511
839 SNP_A-1977401 65118100
840 SNP_A-1977402 65119238
841 SNP_A-2257215 65134201
842 SNP_A-2128525 65134307
843 SNP_A-1915736 65140757
844 SNP_A-1893641 65158377
845 SNP_A-2083367 65195657
846 SNP_A-1884015 65195900
847 SNP_A-1800340 65206627
848 SNP_A-2272508 65220391
849 SNP_A-4196397 65235212
850 SNP_A-1818512 65236043
851 SNP_A-4214931 65236481
852 SNP_A-1780972 65237067
853 SNP_A-2107321 65244311
854 SNP_A-4210230 65284988
855 SNP_A-2197111 65287211
856 SNP_A-1845878 65291132
857 SNP_A-4232502 65296472
858 SNP_A-1917314 65322818
859 SNP_A-2059705 65337565
860 SNP_A-1883339 65363785
861 SNP_A-1800892 65373184
862 SNP_A-2175371 65393125
863 SNP_A-2157087 65402266
864 SNP_A-2134409 65419204
865 SNP_A-2194951 65419338
866 SNP_A-4229889 65426988
867 SNP_A-2244477 65438372
868 SNP_A-1797634 65443157
869 SNP_A-2069908 65447086
870 SNP_A-1854322 65447202
871 SNP_A-4202153 65451066
872 SNP_A-1907659 65457872
873 SNP_A-2268543 65484526
874 SNP_A-1843768 65490043
875 SNP_A-4210231 65500104
876 SNP_A-1977409 65500518
877 SNP_A-4210232 65500590
878 SNP_A-4210233 65500763
879 SNP_A-4210234 65500839
880 SNP_A-1977410 65501002
881 SNP_A-4210235 65501102
882 SNP_A-1977411 65501464
883 SNP_A-2030715 65502281
884 SNP_A-1977412 65503517
885 SNP_A-2310754 65513625
886 SNP_A-1977413 65535190
887 SNP_A-2262299 65561244
888 SNP_A-2162330 65561291
889 SNP_A-2240665 65561313
890 SNP_A-2216792 65573355
891 SNP_A-1823883 65576824
892 SNP_A-2151040 65576890
893 SNP_A-2195351 65577705
894 SNP_A-2152739 65578180
895 SNP_A-1924253 65578246
896 SNP_A-1837802 65593693
897 SNP_A-4234019 65596747
898 SNP_A-2256162 65599025
899 SNP_A-2239672 65616271
900 SNP_A-4196918 65655561
901 SNP_A-4210238 65679088
902 SNP_A-2031913 65693971
903 SNP_A-2292516 65741201
904 SNP_A-2108376 65741471
905 SNP_A-2045888 65799362
906 SNP_A-1977419 65807196
907 SNP_A-1949498 65808121
908 SNP_A-1883841 65808275
909 SNP_A-4229765 65814822
910 SNP_A-2224379 65819410
911 SNP_A-2286873 65842770
912 SNP_A-1920011 65857063
913 SNP_A-2127885 65867793
914 SNP_A-4193780 65875310
915 SNP_A-2199389 65879864
916 SNP_A-1874382 65917164
917 SNP_A-1977422 65940868
918 SNP_A-2132603 65948265
919 SNP_A-2251772 65954774
920 SNP_A-4203758 65960682
921 SNP_A-4198862 65965779
922 SNP_A-2075025 65966411
923 SNP_A-4220067 65973852
924 SNP_A-2046208 65974675
925 SNP_A-1807757 66010449
926 SNP_A-2231131 66017693
927 SNP_A-2009858 66045082
928 SNP_A-2106478 66064706
929 SNP_A-1939833 66066830
930 SNP_A-4198035 66066955
931 SNP_A-2285529 66072296
932 SNP_A-4230113 66083705
933 SNP_A-1945286 66094787
934 SNP_A-2194032 66103420
935 SNP_A-2009859 66135544
936 SNP_A-1847465 66169581
937 SNP_A-1867269 66190038
938 SNP_A-2282851 66196603
939 SNP_A-2043362 66207619
940 SNP_A-1814481 66251451
941 SNP_A-4236299 66294451
942 SNP_A-1797319 66294650
943 SNP_A-2171187 66309856
944 SNP_A-4210242 66311570
945 SNP_A-4231370 66312345
946 SNP_A-1923452 66324704
947 SNP_A-1977429 66328776
948 SNP_A-2103110 66338385
949 SNP_A-2174111 66346616
950 SNP_A-1977432 66377114
951 SNP_A-1977433 66377140
952 SNP_A-4210243 66392831
953 SNP_A-1853815 66401913
954 SNP_A-1810052 66402326
955 SNP_A-2102592 66428461
956 SNP_A-1781276 66428616
957 SNP_A-1977434 66436936
958 SNP_A-4207659 66437855
959 SNP_A-1949169 66439872
960 SNP_A-1938195 66440061
961 SNP_A-1977435 66440716
962 SNP_A-1945446 66441151
963 SNP_A-1977436 66442465
964 SNP_A-2060676 66455633
965 SNP_A-4198447 66457676
966 SNP_A-2292247 66457803
967 SNP_A-2182671 66465489
968 SNP_A-4227182 66465878
969 SNP_A-1955879 66466712
970 SNP_A-1927262 66473762
971 SNP_A-2146071 66474931
972 SNP_A-2268587 66487676
973 SNP_A-4206778 66488094
974 SNP_A-2170278 66490958
975 SNP_A-1977437 66493609
976 SNP_A-4210244 66501885
977 SNP_A-2135009 66527070
978 SNP_A-2152994 66527108
979 SNP_A-2241869 66531821
980 SNP_A-1845270 66566805
981 SNP_A-2055680 66574518
982 SNP_A-2056977 66587513
983 SNP_A-2102674 66592618
984 SNP_A-4225602 66593109
985 SNP_A-1919243 66593141
986 SNP_A-2246155 66593798
987 SNP_A-2029770 66603757
988 SNP_A-1937377 66608268
989 SNP_A-4236991 66610897
990 SNP_A-1943301 66683308
991 SNP_A-1977439 66685836
992 SNP_A-2078218 66686317
993 SNP_A-1836377 66687127
994 SNP_A-2095465 66687434
995 SNP_A-2095597 66687591
996 SNP_A-4198288 66896068
997 SNP_A-1977445 66955141
998 SNP_A-1977446 66955638
999 SNP_A-2100970 66983637
1000 SNP_A-4195387 66998468
1001 SNP_A-1900121 66999657
1002 SNP_A-1780538 67019692
1003 SNP_A-4195191 67027693
1004 SNP_A-4218707 67045815
1005 SNP_A-2195333 67068585
1006 SNP_A-4227020 67082238
1007 SNP_A-1977448 67116027
1008 SNP_A-1802618 67133923
1009 SNP_A-2213296 67146087
1010 SNP_A-2215111 67146139
1011 SNP_A-2039480 67151054
1012 SNP_A-4218745 67158300
1013 SNP_A-1977450 67165359
1014 SNP_A-1977452 67165676
1015 SNP_A-1977456 67190260
1016 SNP_A-1977457 67190438
1017 SNP_A-1934814 67194237
1018 SNP_A-2054071 67194966
1019 SNP_A-1884274 67197745
1020 SNP_A-1844128 67209239
1021 SNP_A-2148503 67249699
1022 SNP_A-1919791 67289602
1023 SNP_A-2206328 67289904
1024 SNP_A-4210249 67292633
1025 SNP_A-1977458 67339834
1026 SNP_A-2049040 67340155
1027 SNP_A-4210250 67358130
1028 SNP_A-2267990 67378820
1029 SNP_A-2227074 67378955
1030 SNP_A-2153288 67387537
1031 SNP_A-4210251 67427793
1032 SNP_A-4218147 67437370
1033 SNP_A-4234287 67445374
1034 SNP_A-2033860 67445440
1035 SNP_A-2206862 67449143
1036 SNP_A-1818457 67471279
1037 SNP_A-2068754 67487485
1038 SNP_A-2081201 67488939
1039 SNP_A-2263469 67489567
1040 SNP_A-2021882 67496623
1041 SNP_A-2287270 67498099
1042 SNP_A-4210253 67511647
1043 SNP_A-1977464 67518329
1044 SNP_A-1807174 67521664
1045 SNP_A-2076844 67522050
1046 SNP_A-1870366 67522246
1047 SNP_A-2283901 67527052
1048 SNP_A-2307833 67555023
1049 SNP_A-1908978 67555233
1050 SNP_A-2045483 67558143
1051 SNP_A-1878381 67559341
1052 SNP_A-2155256 67560968
1053 SNP_A-4217875 67562168
1054 SNP_A-1922093 67562430
1055 SNP_A-2216610 67571824
1056 SNP_A-4223047 67572212
1057 SNP_A-1820112 67586756
1058 SNP_A-4199630 67587190
1059 SNP_A-2058885 67648082
1060 SNP_A-1878667 67655196
1061 SNP_A-1807972 67685487
1062 SNP_A-1977465 67690104
1063 SNP_A-1977466 67690563
1064 SNP_A-2057303 67690695
1065 SNP_A-1819859 67710770
1066 SNP_A-1904972 67712624
1067 SNP_A-4210255 67738172
1068 SNP_A-1977468 67738618
1069 SNP_A-2252762 67739208
1070 SNP_A-1844989 67760628
1071 SNP_A-1924703 67799134
1072 SNP_A-4225535 67809395
1073 SNP_A-2225674 67810421
1074 SNP_A-4216547 67863625
1075 SNP_A-2095536 67903725
1076 SNP_A-1847242 67914643
1077 SNP_A-4210257 67923676
1078 SNP_A-1977476 67923741
1079 SNP_A-4223749 67924140
1080 SNP_A-2092244 67925380
1081 SNP_A-2120795 67935269
1082 SNP_A-2169434 67942477
1083 SNP_A-4222788 67944857
1084 SNP_A-2129453 67945794
1085 SNP_A-4196590 67963850
1086 SNP_A-1977477 67978499
1087 SNP_A-1900799 67979486
1088 SNP_A-1902461 67979571
1089 SNP_A-2249559 67980358
1090 SNP_A-2009864 67987380
1091 SNP_A-2095233 67988008
1092 SNP_A-2066552 67990810
1093 SNP_A-1961070 67995122
1094 SNP_A-2166051 68020794
1095 SNP_A-2311499 68030899
1096 SNP_A-2253879 68049140
1097 SNP_A-1977478 68064029
1098 SNP_A-1848896 68075642
1099 SNP_A-1852880 68081358
1100 SNP_A-1918724 68094743
1101 SNP_A-2266278 68102080
1102 SNP_A-4238642 68106707
1103 SNP_A-4210258 68112443
1104 SNP_A-2074424 68123686
1105 SNP_A-2280006 68125563
1106 SNP_A-2146638 68125903
1107 SNP_A-4195427 68126775
1108 SNP_A-4222774 68128907
1109 SNP_A-1852730 68129016
1110 SNP_A-2190159 68129221
1111 SNP_A-1910041 68129635
1112 SNP_A-2297672 68129795
1113 SNP_A-1947494 68135468
1114 SNP_A-1977480 68153050
1115 SNP_A-4210259 68153117
1116 SNP_A-1825031 68175671
1117 SNP_A-4196457 68180946
1118 SNP_A-2045366 68181487
1119 SNP_A-4205795 68222707
1120 SNP_A-1818360 68225835
1121 SNP_A-2089315 68238103
1122 SNP_A-2039712 68239381
1123 SNP_A-4228820 68276935
1124 SNP_A-1853375 68277963
1125 SNP_A-1928288 68287964
1126 SNP_A-2086642 68296564
1127 SNP_A-2040675 68313270
1128 SNP_A-2052477 68327899
1129 SNP_A-2240184 68371927
1130 SNP_A-1928347 68376597
1131 SNP_A-1819751 68376823
1132 SNP_A-2250665 68376881
1133 SNP_A-2223633 68388502
1134 SNP_A-2306571 68429478
1135 SNP_A-2210526 68434230
1136 SNP_A-2205928 68446389
1137 SNP_A-2183098 68464059
1138 SNP_A-2047164 68478410
1139 SNP_A-4197688 68483945
1140 SNP_A-1809734 68489504
1141 SNP_A-2310673 68491142
1142 SNP_A-2145179 68491562
1143 SNP_A-1836709 68491583
1144 SNP_A-2147998 68503877
1145 SNP_A-2030027 68572605
1146 SNP_A-2296078 68572942
1147 SNP_A-1891605 68575961
1148 SNP_A-2068610 68593523
1149 SNP_A-1977490 68601691
1150 SNP_A-1977491 68616847
1151 SNP_A-2144076 68616901
1152 SNP_A-2080520 68632511
1153 SNP_A-4223287 68643821
1154 SNP_A-2111452 68684778
1155 SNP_A-2082954 68684807
1156 SNP_A-1801677 68700763
1157 SNP_A-4234724 68733110
1158 SNP_A-2244518 68733298
1159 SNP_A-2149704 68769862
1160 SNP_A-2140594 68770310
1161 SNP_A-1977494 68859733
1162 SNP_A-1977495 68860003
1163 SNP_A-2309126 68861515
1164 SNP_A-2099881 68864537
1165 SNP_A-2129929 68871643
1166 SNP_A-1977498 69674823
1167 SNP_A-2207114 69694327
1168 SNP_A-2050344 69720442
1169 SNP_A-1899322 69743307
1170 SNP_A-1977504 69791486
1171 SNP_A-2105470 69806425
1172 SNP_A-1941948 69806524
1173 SNP_A-2209722 69817484
1174 SNP_A-2053491 69821020
1175 SNP_A-1955842 69852671
1176 SNP_A-1907656 69852740
1177 SNP_A-4207194 69854925
1178 SNP_A-1838393 69912185
1179 SNP_A-2264051 69917055
1180 SNP_A-2228679 69929320
1181 SNP_A-2069535 69975780
1182 SNP_A-2050511 69979598
1183 SNP_A-1851184 70003769
1184 SNP_A-2146812 70004132
1185 SNP_A-4198598 70005553
1186 SNP_A-4230824 70013490
1187 SNP_A-2009872 70036651
1188 SNP_A-1813636 70042732
1189 SNP_A-1856825 70052120
1190 SNP_A-2272872 70080312
1191 SNP_A-1814914 70123190
1192 SNP_A-2108522 70320917
1193 SNP_A-1944579 70328729
1194 SNP_A-1938805 70345811
1195 SNP_A-1819828 70350594
1196 SNP_A-1977510 70360196
1197 SNP_A-1977511 70360298
1198 SNP_A-1853791 70372914
1199 SNP_A-4210262 70379230
1200 SNP_A-1840075 70401801
1201 SNP_A-2083378 70401988
1202 SNP_A-1820547 70423938
1203 SNP_A-4236536 70424075
1204 SNP_A-2134600 70424305
1205 SNP_A-1824114 70426477
1206 SNP_A-2175712 70427463
1207 SNP_A-1950111 70428369
1208 SNP_A-2127812 70431997
1209 SNP_A-2166588 70436520
1210 SNP_A-2147257 70436594
1211 SNP_A-2197791 70436835
1212 SNP_A-2074342 70436901
1213 SNP_A-4202639 70441903
1214 SNP_A-2170935 70442088
1215 SNP_A-4207203 70445984
1216 SNP_A-4231243 70449278
1217 SNP_A-4210263 70449953
1218 SNP_A-1977515 70456190
1219 SNP_A-4210264 70456264
1220 SNP_A-1848572 70466094
1221 SNP_A-2153721 70466178
1222 SNP_A-1871005 70473125
1223 SNP_A-1819758 70473159
1224 SNP_A-2043948 70473191
1225 SNP_A-2076781 70473794
1226 SNP_A-2022269 70473971
1227 SNP_A-1890712 70474275
1228 SNP_A-1947730 70482282
1229 SNP_A-2229913 70509917
1230 SNP_A-2232634 70522949
1231 SNP_A-2064029 70523393
1232 SNP_A-1879653 70524008
1233 SNP_A-1799587 70536569
1234 SNP_A-2051078 70536871
1235 SNP_A-1825962 70536975
1236 SNP_A-1959264 70541417
1237 SNP_A-4225924 70549400
1238 SNP_A-1790056 70574959
1239 SNP_A-4229232 70581842
1240 SNP_A-4225057 70603166
1241 SNP_A-4225975 70603855
1242 SNP_A-2061373 70613803
1243 SNP_A-4196737 70617161
1244 SNP_A-2056565 70629109
1245 SNP_A-2094093 70729206
1246 SNP_A-4207624 70736470
1247 SNP_A-1855094 70736595
1248 SNP_A-1820959 70739131
1249 SNP_A-1886671 70743796
1250 SNP_A-2048135 70754122
1251 SNP_A-2073102 70785548
1252 SNP_A-1851992 70794602
1253 SNP_A-2187984 70794822
1254 SNP_A-4204570 70795148
1255 SNP_A-2195227 70838463
1256 SNP_A-4220722 70868312
1257 SNP_A-1939134 70869030
1258 SNP_A-4233831 70909256
1259 SNP_A-1959120 70909571
1260 SNP_A-4219651 70920057
1261 SNP_A-4192814 70939569
1262 SNP_A-2190683 70985773
1263 SNP_A-1898215 70986395
1264 SNP_A-2152780 70990731
1265 SNP_A-2297336 71009330
1266 SNP_A-1854327 71014262
1267 SNP_A-2078186 71034208
1268 SNP_A-1852053 71043529
1269 SNP_A-2054533 71066282
1270 SNP_A-4210266 71073161
1271 SNP_A-2156179 71086741
1272 SNP_A-1882250 71086928
1273 SNP_A-1977524 71114510
1274 SNP_A-1825473 71138232
1275 SNP_A-2141880 71141268
1276 SNP_A-4210268 71147663
1277 SNP_A-1977526 71148222
1278 SNP_A-1877976 71150849
1279 SNP_A-1931763 71151123
1280 SNP_A-1818187 71151212
1281 SNP_A-2140127 71152111
1282 SNP_A-2220805 71155050
1283 SNP_A-1837449 71155567
1284 SNP_A-1959084 71163528
1285 SNP_A-1900071 71163603
1286 SNP_A-2120728 71163754
1287 SNP_A-4210269 71167889
1288 SNP_A-1930073 71175335
1289 SNP_A-2077034 71204205
1290 SNP_A-1816032 71241407
1291 SNP_A-4237923 71250373
1292 SNP_A-4234085 71261142
1293 SNP_A-4216556 71261271
1294 SNP_A-4204566 71263170
1295 SNP_A-2107540 71264251
1296 SNP_A-2102084 71265791
1297 SNP_A-2183269 71269890
1298 SNP_A-1796449 71271866
1299 SNP_A-2073979 71272010
1300 SNP_A-2188141 71286830
1301 SNP_A-2087405 71295128
1302 SNP_A-1977534 71358655
1303 SNP_A-2246639 71406835
1304 SNP_A-4216416 71407185
1305 SNP_A-2134621 72112728
1306 SNP_A-4210270 72138031
1307 SNP_A-4194127 72164818
1308 SNP_A-1875100 72164972
1309 SNP_A-4210271 72202958
1310 SNP_A-4227077 72241639
1311 SNP_A-2244947 72246340
1312 SNP_A-2045203 72327457
1313 SNP_A-1977540 72334532
1314 SNP_A-1977541 72334992
1315 SNP_A-2064796 72358024
1316 SNP_A-4224940 72358121
1317 SNP_A-1800317 72365934
1318 SNP_A-2009878 72513460
1319 SNP_A-1977544 72541637
1320 SNP_A-4207449 72543772
1321 SNP_A-2229977 72558058
1322 SNP_A-2046204 72559106
1323 SNP_A-2157276 72565116
1324 SNP_A-2123924 72579342
1325 SNP_A-2176209 72666285
1326 SNP_A-2243945 72672465
1327 SNP_A-1977546 72681836
1328 SNP_A-1900962 72695625
1329 SNP_A-1977550 72784159
1330 SNP_A-2076834 72821116
1331 SNP_A-2197124 72828262
1332 SNP_A-1830707 72900108
1333 SNP_A-1879195 72900366
1334 SNP_A-2265448 72924772
1335 SNP_A-2216377 72930874
1336 SNP_A-2091737 72957543
1337 SNP_A-1820724 72966072
1338 SNP_A-2204981 72986342
1339 SNP_A-2270876 73002869
1340 SNP_A-1977552 73054817
1341 SNP_A-4217419 73058457
1342 SNP_A-4221310 73071221
1343 SNP_A-2097368 73103842
1344 SNP_A-4236824 73112188
1345 SNP_A-1813664 73256092
1346 SNP_A-4210274 73263574
1347 SNP_A-4234067 73283790
1348 SNP_A-2258510 73291379
1349 SNP_A-1905054 73308839
1350 SNP_A-2232059 73315256
1351 SNP_A-1941403 73328160
1352 SNP_A-2236350 73346536
1353 SNP_A-2247912 73347021
1354 SNP_A-2066915 73347736
1355 SNP_A-2125219 73492469
1356 SNP_A-4216669 73538835
1357 SNP_A-2311419 73545895
1358 SNP_A-2131585 73546054
1359 SNP_A-2237995 73553962
1360 SNP_A-2311574 73598235
1361 SNP_A-2096225 73656175
1362 SNP_A-2268105 73672978
1363 SNP_A-2168994 73673584
1364 SNP_A-2207170 73697279
1365 SNP_A-2055926 73749023
1366 SNP_A-2159329 73797589
1367 SNP_A-1928720 73797980
1368 SNP_A-1977571 73806939
1369 SNP_A-4210277 73834820
1370 SNP_A-2231076 73844663
1371 SNP_A-1956910 73854637
1372 SNP_A-1977572 73863612
1373 SNP_A-1977574 73897334
1374 SNP_A-2181783 73900810
1375 SNP_A-4220276 73905211
1376 SNP_A-2103837 73981908
1377 SNP_A-2218479 73989242
1378 SNP_A-1809350 73995134
1379 SNP_A-1841319 74000382
1380 SNP_A-1841507 74031670
1381 SNP_A-1949970 74058854
1382 SNP_A-2129316 74058914
1383 SNP_A-4234546 74070066
1384 SNP_A-2267275 74072815
1385 SNP_A-2154025 74072967
1386 SNP_A-4240201 74073055
1387 SNP_A-2274681 74077260
1388 SNP_A-2200161 74077760
1389 SNP_A-1977577 74081819
1390 SNP_A-1977578 74082168
1391 SNP_A-1977579 74082314
1392 SNP_A-4232054 74150390
1393 SNP_A-1850010 74199525
1394 SNP_A-1825694 74233673
1395 SNP_A-2139543 74313364
1396 SNP_A-2125832 74395803
1397 SNP_A-1977580 74395848
1398 SNP_A-1918213 74421965
1399 SNP_A-1940305 74467989
1400 SNP_A-2009887 74519474
1401 SNP_A-2109800 74568731
1402 SNP_A-4201233 74571780
1403 SNP_A-2026916 74589821
1404 SNP_A-2102754 74590626
1405 SNP_A-2156942 74591924
1406 SNP_A-2161689 74594311
1407 SNP_A-2271683 74594337
1408 SNP_A-4194204 74615443
1409 SNP_A-2130782 74615570
1410 SNP_A-4210278 74625579
1411 SNP_A-4210279 74625954
1412 SNP_A-4229793 74641649
1413 SNP_A-1857373 74669694
1414 SNP_A-2252234 74669937
1415 SNP_A-1940645 74670123
1416 SNP_A-2244988 74735392
1417 SNP_A-1856197 74836107
1418 SNP_A-2193483 74836146
1419 SNP_A-2307496 74836518
1420 SNP_A-1946339 74934145
1421 SNP_A-1857510 74949095
1422 SNP_A-1831685 74949244
1423 SNP_A-1936042 74950142
1424 SNP_A-2092266 74950223
1425 SNP_A-2228571 74956335
1426 SNP_A-2280740 74960847
1427 SNP_A-2182649 74961266
1428 SNP_A-1977602 74985590
1429 SNP_A-4231611 75059477
1430 SNP_A-2242358 75060428
1431 SNP_A-4221816 75061053
1432 SNP_A-2217961 75064018
1433 SNP_A-2069396 75100832
1434 SNP_A-2085634 75159629
1435 SNP_A-1977606 75181913
1436 SNP_A-2309514 75301069
1437 SNP_A-2104741 75367786
1438 SNP_A-2026949 75370046
1439 SNP_A-1959828 75415595
1440 SNP_A-1977615 75427383
1441 SNP_A-2293060 75431587
1442 SNP_A-1977616 75431682
1443 SNP_A-2189599 75432031
1444 SNP_A-2246628 75432140
1445 SNP_A-2092212 75432202
1446 SNP_A-2109901 75446137
1447 SNP_A-1977621 75478555
1448 SNP_A-2149259 75480271
1449 SNP_A-2124777 75546972
1450 SNP_A-1873617 75566992
1451 SNP_A-1891752 75613628
1452 SNP_A-2278906 75742872
1453 SNP_A-2311091 75751454
1454 SNP_A-2226590 75753804
1455 SNP_A-4217658 75763347
1456 SNP_A-2079347 75774745
1457 SNP_A-1868154 75841385
1458 SNP_A-2294869 75848339
1459 SNP_A-2204861 75870047
1460 SNP_A-1893783 75874214
1461 SNP_A-2059940 75878280
1462 SNP_A-1793730 75887979
1463 SNP_A-1866215 75895280
1464 SNP_A-2289978 75905529
1465 SNP_A-2290872 75906167
1466 SNP_A-2289073 75915636
1467 SNP_A-1880538 75936397
1468 SNP_A-1810381 75936625
1469 SNP_A-2298664 75936684
1470 SNP_A-2154206 75936856
1471 SNP_A-4232025 75965689
1472 SNP_A-2274706 75992411
1473 SNP_A-2287934 76015558
1474 SNP_A-1977629 76019438
1475 SNP_A-2306757 76039384
1476 SNP_A-4234106 76085753
1477 SNP_A-1845219 76086307
1478 SNP_A-2150671 76141530
1479 SNP_A-2254311 76142659
1480 SNP_A-1821716 76143220
1481 SNP_A-2110502 76143428
1482 SNP_A-4238397 76151973
1483 SNP_A-1872485 76174394
1484 SNP_A-1803946 76196149
1485 SNP_A-1805350 76233921
1486 SNP_A-2170031 76249945
1487 SNP_A-2127131 76250676
1488 SNP_A-2198575 76250734
1489 SNP_A-2075966 76297704
1490 SNP_A-1938550 76342811
1491 SNP_A-1783797 76357522
1492 SNP_A-1977641 76358625
1493 SNP_A-4233706 76358915
1494 SNP_A-4210288 76375761
1495 SNP_A-1815542 76382840
1496 SNP_A-2106507 76388091
1497 SNP_A-2052536 76392256
1498 SNP_A-1847288 76392365
1499 SNP_A-1835889 76412721
1500 SNP_A-1977643 76428462
1501 SNP_A-1977644 76428567
1502 SNP_A-4229083 76432019
1503 SNP_A-2288933 76432110
1504 SNP_A-2103890 76432407
1505 SNP_A-1831845 76433820
1506 SNP_A-1781116 76433938
1507 SNP_A-2071060 76467589
1508 SNP_A-4233763 76482429
1509 SNP_A-2226337 76485823
1510 SNP_A-2090735 76501917
1511 SNP_A-1944323 76502203
1512 SNP_A-4210289 76511430
1513 SNP_A-1977646 76515445
1514 SNP_A-2208059 76518619
1515 SNP_A-1951436 76569560
1516 SNP_A-4233744 76577394
1517 SNP_A-2037236 76623783
1518 SNP_A-1977648 76636808
1519 SNP_A-2051803 76648241
1520 SNP_A-1815060 76672173
1521 SNP_A-1786859 76694774
1522 SNP_A-2024716 76696838
1523 SNP_A-2218275 76696861
1524 SNP_A-2204856 76706908
1525 SNP_A-1891114 76711587
1526 SNP_A-2239019 76711638
1527 SNP_A-2113303 76712280
1528 SNP_A-2057034 76716457
1529 SNP_A-2092805 76721170
1530 SNP_A-1798269 76721772
1531 SNP_A-1961605 76722221
1532 SNP_A-2247931 76748841
1533 SNP_A-2146720 76748926
1534 SNP_A-4227124 76780689
1535 SNP_A-1854484 76793396
1536 SNP_A-2034463 76793427
1537 SNP_A-2055730 76799918
1538 SNP_A-1926228 76800799
1539 SNP_A-2025577 76813019
1540 SNP_A-2247218 76845459
1541 SNP_A-1945922 76917448
1542 SNP_A-1833379 76925720
1543 SNP_A-2269300 76940438
1544 SNP_A-2165483 76940729
1545 SNP_A-1920468 76996287
1546 SNP_A-4230992 76999967
1547 SNP_A-1940321 77053569
1548 SNP_A-2244773 77089315
1549 SNP_A-1907484 77091708
1550 SNP_A-1977657 77101003
1551 SNP_A-2092864 77117274
1552 SNP_A-2254223 77140838
1553 SNP_A-1871392 77161324
1554 SNP_A-1799884 77170574
1555 SNP_A-1800535 77170708
1556 SNP_A-1929738 77170788
1557 SNP_A-2077531 77172101
1558 SNP_A-2227268 77181630
1559 SNP_A-2117817 77182020
1560 SNP_A-2277466 77194230
1561 SNP_A-2277114 77200230
1562 SNP_A-1858383 77211764
1563 SNP_A-2256190 77213657
1564 SNP_A-4197420 77214059
1565 SNP_A-2211739 77214354
1566 SNP_A-1847388 77214487
1567 SNP_A-2310425 77215405
1568 SNP_A-2219083 77220355
1569 SNP_A-1885827 77230437
1570 SNP_A-2048031 77240101
1571 SNP_A-4200279 77240457
1572 SNP_A-2055884 77250448
1573 SNP_A-1816785 77250691
1574 SNP_A-4231227 77272152
1575 SNP_A-1803208 77296450
1576 SNP_A-2256012 77296909
1577 SNP_A-2280776 77322178
1578 SNP_A-2271804 77346795
1579 SNP_A-2072926 77348592
1580 SNP_A-1977663 77369320
1581 SNP_A-2127769 77392938
1582 SNP_A-2162329 77393686
1583 SNP_A-2305884 77396841
1584 SNP_A-1869899 77408404
1585 SNP_A-2025695 77409093
1586 SNP_A-2139503 77415212
1587 SNP_A-2098829 77415500
1588 SNP_A-4204165 77415524
1589 SNP_A-4217060 77415701
1590 SNP_A-1947312 77415872
1591 SNP_A-2132252 77417780
1592 SNP_A-2165164 77438426
1593 SNP_A-1977666 77465859
1594 SNP_A-4210292 77473828
1595 SNP_A-2084723 77497435
1596 SNP_A-4229739 77511825
1597 SNP_A-4203567 77537801
1598 SNP_A-1835045 77586712
1599 SNP_A-1957895 77628819
1600 SNP_A-2058686 77628969
1601 SNP_A-4214936 77632203
1602 SNP_A-2009899 77643030
1603 SNP_A-1908943 77643191
1604 SNP_A-2168703 77643282
1605 SNP_A-4227995 77654876
1606 SNP_A-1826637 77665705
1607 SNP_A-1795081 77734001
1608 SNP_A-2103713 77734394
1609 SNP_A-1977675 77819898
1610 SNP_A-2136019 77855667
1611 SNP_A-2224540 77883172
1612 SNP_A-1857399 77888752
1613 SNP_A-2033896 77890463
1614 SNP_A-4234473 77932898
1615 SNP_A-2071295 77950517
1616 SNP_A-1880833 77995229
1617 SNP_A-2129748 78012399
1618 SNP_A-2059565 78012853
1619 SNP_A-1834558 78021035
1620 SNP_A-2264391 78022269
1621 SNP_A-2154485 78022565
1622 SNP_A-2162969 78022643
1623 SNP_A-4230486 78023033
1624 SNP_A-2142503 78043313
1625 SNP_A-2155075 78043466
1626 SNP_A-1977678 78077129
1627 SNP_A-1940783 78078091
1628 SNP_A-1977679 78095863
1629 SNP_A-1817731 78110193
1630 SNP_A-1801094 78113423
1631 SNP_A-1787845 78120473
1632 SNP_A-1977681 78121149
1633 SNP_A-2227423 78123724
1634 SNP_A-2131510 78137990
1635 SNP_A-2146566 78138289
1636 SNP_A-2048732 78171566
1637 SNP_A-1875664 78264709
1638 SNP_A-2047683 78286598
1639 SNP_A-2174592 78288090
1640 SNP_A-2237790 78292679
1641 SNP_A-2206893 78293987
1642 SNP_A-4234234 78336336
1643 SNP_A-1788432 78336416
1644 SNP_A-2112009 78340466
1645 SNP_A-2233880 78340502
1646 SNP_A-1898692 78355957
1647 SNP_A-1977688 78356258
1648 SNP_A-2245467 78371372
1649 SNP_A-1901943 78373188
1650 SNP_A-1947566 78373548
1651 SNP_A-2101052 78379012
1652 SNP_A-4200588 78387956
1653 SNP_A-2119004 78391757
1654 SNP_A-4210297 78401061
1655 SNP_A-4210298 78405416
1656 SNP_A-4237186 78406561
1657 SNP_A-4221788 78407883
1658 SNP_A-4197474 78407898
1659 SNP_A-2303106 78408036
1660 SNP_A-1977700 78410348
1661 SNP_A-1977701 78411196
1662 SNP_A-1977702 78411342
1663 SNP_A-4210299 78411972
1664 SNP_A-1915600 78416220
1665 SNP_A-2027008 78416767
1666 SNP_A-2083756 78427865
1667 SNP_A-2103283 78428153
1668 SNP_A-2109933 78428926
1669 SNP_A-2173251 78429320
1670 SNP_A-1977708 78429999
1671 SNP_A-1977709 78430145
1672 SNP_A-1977710 78430371
1673 SNP_A-1977711 78430528
1674 SNP_A-4210300 78430690
1675 SNP_A-2188380 78445131
1676 SNP_A-2145274 78445290
1677 SNP_A-2049839 78445375
1678 SNP_A-1977713 78445674
1679 SNP_A-4222567 78447261
1680 SNP_A-1800918 78451985
1681 SNP_A-1977715 78452370
1682 SNP_A-4210303 78452880
1683 SNP_A-2157319 78455642
1684 SNP_A-1871835 78455845
1685 SNP_A-4236128 78458214
1686 SNP_A-2030059 78469144
1687 SNP_A-4234914 78469677
1688 SNP_A-1922842 78497468
1689 SNP_A-2283268 78514960
1690 SNP_A-1841592 78520405
1691 SNP_A-1828549 78520839
1692 SNP_A-1871574 78522805
1693 SNP_A-4234933 78523080
1694 SNP_A-2114961 78524526
1695 SNP_A-2251999 78540546
1696 SNP_A-1977721 78546298
1697 SNP_A-1791156 78548901
1698 SNP_A-1790943 78548993
1699 SNP_A-1886128 78549372
1700 SNP_A-2202168 78549457
1701 SNP_A-2271142 78560368
1702 SNP_A-2090129 78563253
1703 SNP_A-4219545 78563664
1704 SNP_A-2141079 78564144
1705 SNP_A-1793764 78584360
1706 SNP_A-2030025 78594044
1707 SNP_A-2250239 78603051
1708 SNP_A-1854960 78675526
1709 SNP_A-1864352 78693935
1710 SNP_A-1894967 78733973
1711 SNP_A-2293412 78740549
1712 SNP_A-2245519 78764779
1713 SNP_A-2009911 78781240
1714 SNP_A-2283975 78803004
1715 SNP_A-4233381 78851783
1716 SNP_A-1793239 78912335
1717 SNP_A-1898618 78917724
1718 SNP_A-4227976 78919377
1719 SNP_A-2105866 78951173
1720 SNP_A-1845919 78954919
1721 SNP_A-1863126 78968001
1722 SNP_A-2064364 78968066
1723 SNP_A-4230021 78979509
1724 SNP_A-4196464 78980224
1725 SNP_A-1854345 79070964
1726 SNP_A-1938090 79071706
1727 SNP_A-2009912 79077539
1728 SNP_A-1885918 79087367
1729 SNP_A-1918322 79143992
1730 SNP_A-2117461 79177698
1731 SNP_A-1882465 79181178
1732 SNP_A-1845355 79193360
1733 SNP_A-1844929 79205538
1734 SNP_A-1835193 79206181
1735 SNP_A-4202976 79208963
1736 SNP_A-2297700 79209253
1737 SNP_A-1977734 79211592
1738 SNP_A-1977735 79215326
1739 SNP_A-2228747 79221347
1740 SNP_A-1977736 79244243
1741 SNP_A-4198975 79252015
1742 SNP_A-4218779 79270733
1743 SNP_A-2198629 79275737
1744 SNP_A-1908071 79292674
1745 SNP_A-1842794 79294988
1746 SNP_A-1977739 79331568
1747 SNP_A-4210305 79345677
1748 SNP_A-1977740 79362945
1749 SNP_A-2132123 79364341
1750 SNP_A-4240400 79380969
1751 SNP_A-1792149 79401796
1752 SNP_A-2094062 79435911
1753 SNP_A-2255750 79448459
1754 SNP_A-1977742 79453611
1755 SNP_A-1919303 79472551
1756 SNP_A-4225751 79480755
1757 SNP_A-4238562 79480769
1758 SNP_A-2185333 79484626
1759 SNP_A-2047346 79509713
1760 SNP_A-4224920 79515161
1761 SNP_A-1940985 79550171
1762 SNP_A-2029439 79595931
1763 SNP_A-4204300 79596020
1764 SNP_A-2137751 79598449
1765 SNP_A-1977743 79604058
1766 SNP_A-2051242 79608844
1767 SNP_A-2123677 79620752
1768 SNP_A-2026456 79634174
1769 SNP_A-1825740 79634704
1770 SNP_A-4239032 79639603
1771 SNP_A-2160159 79639640
1772 SNP_A-2023290 79650165
1773 SNP_A-2074099 79650350
1774 SNP_A-2140746 79654499
1775 SNP_A-1945609 79657286
1776 SNP_A-2111753 79664564
1777 SNP_A-1920419 79676912
1778 SNP_A-1831641 79677136
1779 SNP_A-2156518 79702459
1780 SNP_A-1824568 79707079
1781 SNP_A-2222745 79721593
1782 SNP_A-1860811 79747837
1783 SNP_A-2117570 79753481
1784 SNP_A-1977746 79760178
1785 SNP_A-2269967 79764904
1786 SNP_A-2132743 79779982
1787 SNP_A-1930163 79822944
1788 SNP_A-2009921 79829056
1789 SNP_A-2197521 79845361
1790 SNP_A-2009922 79972519
1791 SNP_A-2224132 80064031
1792 SNP_A-1944318 80078236
1793 SNP_A-1899965 80083742
1794 SNP_A-1954571 80106067
1795 SNP_A-2100663 80130514
1796 SNP_A-1878735 80132487
1797 SNP_A-1881920 80143145
1798 SNP_A-2063157 80175727
1799 SNP_A-1855659 80179550
1800 SNP_A-2221305 80184715
1801 SNP_A-4210309 80194621
1802 SNP_A-1977758 80194845
1803 SNP_A-1942621 80197965
1804 SNP_A-2191835 80201352
1805 SNP_A-2087764 80202969
1806 SNP_A-2009923 80206627
1807 SNP_A-4202096 80212846
1808 SNP_A-1922721 80327205
1809 SNP_A-1829437 80345006
1810 SNP_A-2102358 80383812
1811 SNP_A-1952817 80421984
1812 SNP_A-2229536 80453672
1813 SNP_A-2121108 80491816
1814 SNP_A-2194945 80524203
1815 SNP_A-1799880 80536748
1816 SNP_A-2281721 80569911
1817 SNP_A-2289120 80578442
1818 SNP_A-1977762 80644367
1819 SNP_A-4210310 80650245
1820 SNP_A-2218785 80654331
1821 SNP_A-1882638 80677437
1822 SNP_A-2168380 80679710
1823 SNP_A-1799105 80710844
1824 SNP_A-2071777 80718878
1825 SNP_A-2153171 80719444
1826 SNP_A-1915741 80720962
1827 SNP_A-2268703 80731252
1828 SNP_A-2173537 80754993
1829 SNP_A-4210312 80789524
1830 SNP_A-2075901 80794752
1831 SNP_A-2171571 80795107
1832 SNP_A-1936724 80886594
1833 SNP_A-2240303 80946358
1834 SNP_A-1847238 80950414
1835 SNP_A-4214941 80995217
1836 SNP_A-1910454 81020089
1837 SNP_A-1858759 81035374
1838 SNP_A-1834572 81055150
1839 SNP_A-2009929 81060916
1840 SNP_A-2097272 81063527
1841 SNP_A-2309291 81069829
1842 SNP_A-1784017 81075646
1843 SNP_A-1948838 81102045
1844 SNP_A-1939018 81115435
1845 SNP_A-1940284 81151422
1846 SNP_A-2270764 81217787
1847 SNP_A-2149602 81273712
1848 SNP_A-2190563 81349832
1849 SNP_A-4197099 81360922
1850 SNP_A-1815957 81368193
1851 SNP_A-2159184 81373999
1852 SNP_A-2211379 81377569
1853 SNP_A-4207236 81393261
1854 SNP_A-2110271 81426063
1855 SNP_A-1977776 81433140
1856 SNP_A-4210313 81440160
1857 SNP_A-1828644 81447960
1858 SNP_A-2113356 81471743
1859 SNP_A-1930826 81558091
1860 SNP_A-2214526 81558120
1861 SNP_A-1958597 81559979
1862 SNP_A-1894529 81565994
1863 SNP_A-2309309 81578491
1864 SNP_A-1845011 81597990
1865 SNP_A-2023939 81623022
1866 SNP_A-1782156 81660788
1867 SNP_A-1977781 81673778
1868 SNP_A-1977782 81673851
1869 SNP_A-1941937 81679147
1870 SNP_A-4199165 81709401
1871 SNP_A-4236086 81712638
1872 SNP_A-2142916 81759113
1873 SNP_A-1860840 81780820
1874 SNP_A-2124875 81795838
1875 SNP_A-2175737 81889234
1876 SNP_A-4238649 81994959
1877 SNP_A-2155404 82053941
1878 SNP_A-2025631 82103746
1879 SNP_A-1892640 82111061
1880 SNP_A-1870918 82138799
1881 SNP_A-4210314 82144591
1882 SNP_A-4224674 82149838
1883 SNP_A-2189779 82176210
1884 SNP_A-4210317 82187511
1885 SNP_A-1863094 82205808
1886 SNP_A-1977791 82249412
1887 SNP_A-1977793 82254091
1888 SNP_A-4196444 82284590
1889 SNP_A-4193934 82289541
1890 SNP_A-1885711 82303900
1891 SNP_A-1956936 82304221
1892 SNP_A-2267462 82335701
1893 SNP_A-4197587 82342691
1894 SNP_A-1977795 82392421
1895 SNP_A-4210318 82393522
1896 SNP_A-2145093 82408827
1897 SNP_A-4233391 82430660
1898 SNP_A-2053208 82441413
1899 SNP_A-1880617 82448235
1900 SNP_A-1977800 82473932
1901 SNP_A-4223290 82489093
1902 SNP_A-2241318 82490458
1903 SNP_A-2209240 82490847
1904 SNP_A-2240130 82491129
1905 SNP_A-1918409 82491589
1906 SNP_A-2135887 82495905
1907 SNP_A-1977803 82516920
1908 SNP_A-1780701 82517776
1909 SNP_A-2133763 82523383
1910 SNP_A-2165934 82523456
1911 SNP_A-1977804 82528937
1912 SNP_A-4225856 82531241
1913 SNP_A-2119908 82541942
1914 SNP_A-4202682 82543461
1915 SNP_A-2171264 82566217
1916 SNP_A-1917052 82584520
1917 SNP_A-2267258 82591634
1918 SNP_A-2272622 82659286
1919 SNP_A-2245377 82660399
1920 SNP_A-4235225 82712091
1921 SNP_A-2295241 82717417
1922 SNP_A-1977806 82722233
1923 SNP_A-1977809 82791465
1924 SNP_A-4226622 82821081
1925 SNP_A-2064700 82821223
1926 SNP_A-1924117 82841814
1927 SNP_A-1888122 82848336
1928 SNP_A-4241071 82862276
1929 SNP_A-2059591 82882530
1930 SNP_A-2028680 82890194
1931 SNP_A-2049524 82890258
1932 SNP_A-2248552 82890962
1933 SNP_A-2185083 82905609
1934 SNP_A-2203654 82906040
1935 SNP_A-4210320 82917129
1936 SNP_A-4210321 82935336
1937 SNP_A-1943357 82939355
1938 SNP_A-1977814 82946121
1939 SNP_A-1977815 82946201
1940 SNP_A-1977816 82946222
1941 SNP_A-2130186 82946631
1942 SNP_A-2057813 82947400
1943 SNP_A-2270538 82966640
1944 SNP_A-2281551 82967482
1945 SNP_A-2173241 82970396
1946 SNP_A-1829859 82970511
1947 SNP_A-1835591 82998916
1948 SNP_A-1977817 83000091
1949 SNP_A-1935252 83015706
1950 SNP_A-1941110 83031117
1951 SNP_A-2031149 83031556
1952 SNP_A-1891801 83039032
1953 SNP_A-1977823 83062994
1954 SNP_A-1884081 83063745
1955 SNP_A-1977825 83068226
1956 SNP_A-1879588 83084952
1957 SNP_A-4228389 83088623
1958 SNP_A-1953893 83091313
1959 SNP_A-1942193 83124402
1960 SNP_A-1823803 83124653
1961 SNP_A-1977828 83129150
1962 SNP_A-2108786 83144440
1963 SNP_A-2077212 83145718
1964 SNP_A-1934354 83146212
1965 SNP_A-2063283 83152501
1966 SNP_A-1830180 83166561
1967 SNP_A-1926355 83176021
1968 SNP_A-1951359 83197415
1969 SNP_A-1918691 83198693
1970 SNP_A-2304485 83200205
1971 SNP_A-1954030 83200964
1972 SNP_A-4226583 83205985
1973 SNP_A-2220667 83210201
1974 SNP_A-1909424 83243453
1975 SNP_A-1923746 83278793
1976 SNP_A-2201243 83281465
1977 SNP_A-1791303 83313275
1978 SNP_A-2102261 83314029
1979 SNP_A-1977832 83321860
1980 SNP_A-1812661 83330710
1981 SNP_A-4195802 83333554
1982 SNP_A-1872995 83343104
1983 SNP_A-2086968 83408655
1984 SNP_A-2309909 83409899
1985 SNP_A-2175831 83568002
1986 SNP_A-1858988 83581216
1987 SNP_A-2245314 83597896
1988 SNP_A-4210324 83652430
1989 SNP_A-2078645 83700648
1990 SNP_A-2213317 83732814
1991 SNP_A-2293436 83768143
1992 SNP_A-2070661 83782853
1993 SNP_A-2134379 83788085
1994 SNP_A-2290255 83794856
1995 SNP_A-4233175 83794931
1996 SNP_A-2305914 83837886
1997 SNP_A-1834030 83838726
1998 SNP_A-1899131 83859356
1999 SNP_A-2118199 83870158
2000 SNP_A-4230175 83885545
2001 SNP_A-1866943 83913307
2002 SNP_A-4206257 83916878
2003 SNP_A-2229642 83965043
2004 SNP_A-2186178 83968906
2005 SNP_A-2174188 83979911
2006 SNP_A-2260501 83979981
2007 SNP_A-2163097 84009987
2008 SNP_A-2199189 84011522
2009 SNP_A-4240120 84035256
2010 SNP_A-1822412 84124180
2011 SNP_A-4216612 84124282
2012 SNP_A-2164836 84162714
2013 SNP_A-2116039 84278868
2014 SNP_A-2009949 84311093
2015 SNP_A-2263195 84361658
2016 SNP_A-1782835 84362817
2017 SNP_A-1906283 84366020
2018 SNP_A-2112380 84390871
2019 SNP_A-2223343 84391244
2020 SNP_A-2194417 84391423
2021 SNP_A-2186060 84408893
2022 SNP_A-2119489 84408938
2023 SNP_A-2009950 84442737
2024 SNP_A-2312616 84449643
2025 SNP_A-1905299 84455498
2026 SNP_A-2166193 84457536
2027 SNP_A-2243874 84506831
2028 SNP_A-2174142 84507038
2029 SNP_A-1927091 84507637
2030 SNP_A-1977862 84601787
2031 SNP_A-1888453 84642729
2032 SNP_A-2083982 84658844
2033 SNP_A-4210325 84684637
2034 SNP_A-4210326 84684879
2035 SNP_A-1876060 84686771
2036 SNP_A-1956616 84701411
2037 SNP_A-1977865 84743616
2038 SNP_A-4210327 84744232
2039 SNP_A-1849458 84748281
2040 SNP_A-1785208 84749492
2041 SNP_A-4231709 84771233
2042 SNP_A-1820775 84771820
2043 SNP_A-2150369 84779243
2044 SNP_A-2163974 84796926
2045 SNP_A-2310362 84797731
2046 SNP_A-4223817 84797916
2047 SNP_A-1857993 84816328
2048 SNP_A-1896105 84846518
2049 SNP_A-4210329 84852425
2050 SNP_A-4198174 84866162
2051 SNP_A-2141490 84866279
2052 SNP_A-4223829 84873278
2053 SNP_A-2306847 84877829
2054 SNP_A-1961318 84907017
2055 SNP_A-4205193 84910835
2056 SNP_A-1977867 84925488
2057 SNP_A-2172210 84958523
2058 SNP_A-4210330 84975186
2059 SNP_A-2187015 84983762
2060 SNP_A-1914453 85029387
2061 SNP_A-1955195 85039083
2062 SNP_A-1920522 85039358
2063 SNP_A-4223999 85050158
2064 SNP_A-4235668 85050748
2065 SNP_A-2107261 85059416
2066 SNP_A-2009952 85072293
2067 SNP_A-2122710 85100942
2068 SNP_A-2285612 85103876
2069 SNP_A-2293425 85103917
2070 SNP_A-1951498 85118783
2071 SNP_A-1879547 85126948
2072 SNP_A-2245937 85128490
2073 SNP_A-1881562 85243402
2074 SNP_A-1917901 85252938
2075 SNP_A-1854656 85258130
2076 SNP_A-2092983 85275943
2077 SNP_A-2118056 85288360
2078 SNP_A-2073729 85289193
2079 SNP_A-2062276 85301262
2080 SNP_A-2025553 85302884
2081 SNP_A-2099085 85309773
2082 SNP_A-4210332 85359322
2083 SNP_A-1930645 85395014
2084 SNP_A-2079086 85413771
2085 SNP_A-2172600 85419119
2086 SNP_A-1796851 85492126
2087 SNP_A-2219719 85492387
2088 SNP_A-4203269 85493581
2089 SNP_A-1900381 85511549
2090 SNP_A-2150872 85547286
2091 SNP_A-4153667 85594591
2092 SNP_A-1977882 85647202
2093 SNP_A-1863358 85658026
2094 SNP_A-2090429 85668347
2095 SNP_A-4210333 85687921
2096 SNP_A-4210334 85699518
2097 SNP_A-4220789 85702451
2098 SNP_A-1957447 85739667
2099 SNP_A-2226410 85785833
2100 SNP_A-4210337 85859615
2101 SNP_A-2113776 85870709
2102 SNP_A-4204457 85895123
2103 SNP_A-4229301 85922212
2104 SNP_A-2025565 85932441
2105 SNP_A-1942900 86085826
2106 SNP_A-2009958 86086337
2107 SNP_A-4233492 86088807
2108 SNP_A-1840304 86089649
2109 SNP_A-1808279 86096585
2110 SNP_A-2119939 86152327
2111 SNP_A-1977890 86169146
2112 SNP_A-1951838 86254485
2113 SNP_A-1914137 86292484
2114 SNP_A-2030040 86324276
2115 SNP_A-4199796 86324445
2116 SNP_A-1783918 86324608
2117 SNP_A-4210338 86324641
2118 SNP_A-2290632 86368539
2119 SNP_A-2236154 86372875
2120 SNP_A-1898048 86376322
2121 SNP_A-2278457 86397015
2122 SNP_A-2310532 86398447
2123 SNP_A-1861831 86403912
2124 SNP_A-1977891 86410107
2125 SNP_A-4219206 86420074
2126 SNP_A-2034948 86420220
2127 SNP_A-2311457 86441820
2128 SNP_A-2185144 86471459
2129 SNP_A-1977895 86474321
2130 SNP_A-1977896 86474390
2131 SNP_A-1977897 86474423
2132 SNP_A-4210339 86475021
2133 SNP_A-1977898 86475380
2134 SNP_A-4210340 86475562
2135 SNP_A-1891512 86476477
2136 SNP_A-4240989 86483147
2137 SNP_A-4207324 86485551
2138 SNP_A-2245973 86495094
2139 SNP_A-1823962 86495820
2140 SNP_A-4210342 86512247
2141 SNP_A-4199497 86530808
2142 SNP_A-1872690 86534307
2143 SNP_A-4228824 86534365
2144 SNP_A-2120142 86543126
2145 SNP_A-1977903 86552752
2146 SNP_A-4153684 86556052
2147 SNP_A-2220974 86572820
2148 SNP_A-4224363 86577645
2149 SNP_A-2118137 86600991
2150 SNP_A-2104030 86656079
2151 SNP_A-1820617 86656553
2152 SNP_A-2060937 86661322
2153 SNP_A-2214715 86664973
2154 SNP_A-2252190 86688458
2155 SNP_A-2178953 86689080
2156 SNP_A-1794795 86697201
2157 SNP_A-1893986 86741009
2158 SNP_A-2042627 86751456
2159 SNP_A-1800009 86751935
2160 SNP_A-2259728 86754185
2161 SNP_A-2084408 86773542
2162 SNP_A-1868803 86773972
2163 SNP_A-4210344 86778197
2164 SNP_A-1977909 86778363
2165 SNP_A-2113352 86782188
2166 SNP_A-2278127 86784222
2167 SNP_A-1950623 86784497
2168 SNP_A-1862138 86794761
2169 SNP_A-1977910 86820766
2170 SNP_A-2295678 86821942
2171 SNP_A-2035966 86854591
2172 SNP_A-2152782 86863154
2173 SNP_A-2227053 86869655
2174 SNP_A-1977914 86882079
2175 SNP_A-1977917 86885065
2176 SNP_A-1951513 86892912
2177 SNP_A-2230336 86907793
2178 SNP_A-4236552 86928923
2179 SNP_A-4222613 86934290
2180 SNP_A-4199559 86934694
2181 SNP_A-1947353 86938189
2182 SNP_A-2183150 86969337
2183 SNP_A-2044366 86969723
2184 SNP_A-2202326 86987969
2185 SNP_A-1856366 87034451
2186 SNP_A-2169124 87034687
2187 SNP_A-4210345 87056867
2188 SNP_A-1928721 87062528
2189 SNP_A-2196684 87072582
2190 SNP_A-1809226 87073688
2191 SNP_A-1977928 87076427
2192 SNP_A-1937852 87080930
2193 SNP_A-2262623 87099725
2194 SNP_A-4210346 87126272
2195 SNP_A-2076002 87175050
2196 SNP_A-2030590 87188538
2197 SNP_A-2262246 87230328
2198 SNP_A-1840361 87233830
2199 SNP_A-1799957 87283699
2200 SNP_A-4195284 87284638
2201 SNP_A-1977931 87323194
2202 SNP_A-2044365 87356659
2203 SNP_A-2009966 87366528
2204 SNP_A-2135450 87385929
2205 SNP_A-1977934 87449625
2206 SNP_A-1977937 87452841
2207 SNP_A-2244713 87466341
2208 SNP_A-2101945 87471283
2209 SNP_A-4240279 87475647
2210 SNP_A-4224821 87478030
2211 SNP_A-2101504 87488367
2212 SNP_A-2188621 87493198
2213 SNP_A-1977939 87636315
2214 SNP_A-2099926 87742418
2215 SNP_A-4210347 87770349
2216 SNP_A-2284039 87813496
2217 SNP_A-1977942 87832236
2218 SNP_A-2132229 87860243
2219 SNP_A-2065984 87864135
2220 SNP_A-1829064 87908475
2221 SNP_A-1952665 87908557
2222 SNP_A-1977944 87910022
2223 SNP_A-2291164 87937782
2224 SNP_A-1891739 87957991
2225 SNP_A-2234601 87993713
2226 SNP_A-2009967 88012570
2227 SNP_A-2120983 88013326
2228 SNP_A-2009968 88053134
2229 SNP_A-2239256 88053631
2230 SNP_A-2145901 88096241
2231 SNP_A-4210349 88096315
2232 SNP_A-1977948 88111365
2233 SNP_A-1977949 88111683
2234 SNP_A-2158711 88161028
2235 SNP_A-1876471 88183387
2236 SNP_A-1817750 88193439
2237 SNP_A-1977951 88195383
2238 SNP_A-2035250 88201900
2239 SNP_A-2096769 88222286
2240 SNP_A-2234469 88227425
2241 SNP_A-2311998 88233370
2242 SNP_A-2312740 88233777
2243 SNP_A-1977956 88242940
2244 SNP_A-2133253 88259430
2245 SNP_A-4220170 88261275
2246 SNP_A-2093458 88262969
2247 SNP_A-2253703 88278266
2248 SNP_A-1835831 88278439
2249 SNP_A-2118736 88286528
2250 SNP_A-1977958 88287555
2251 SNP_A-2156517 88306464
2252 SNP_A-1877390 88306856
2253 SNP_A-1977959 88336296
2254 SNP_A-2009971 88379276
2255 SNP_A-4222238 88380336
2256 SNP_A-2296080 88382118
2257 SNP_A-4206453 88438954
2258 SNP_A-1856944 88439167
2259 SNP_A-2312397 88457472
2260 SNP_A-2067977 88512769
2261 SNP_A-2219303 88619948
2262 SNP_A-1787764 88620640
2263 SNP_A-1977960 88630166
2264 SNP_A-1977961 88652904
2265 SNP_A-2314074 88664306
2266 SNP_A-2105597 88694638
2267 SNP_A-2144213 88697774
2268 SNP_A-1977962 88722420
2269 SNP_A-1977963 88722898
2270 SNP_A-2056508 88728693
2271 SNP_A-1801845 88741952
2272 SNP_A-2133976 88786319
2273 SNP_A-1862590 88797334
2274 SNP_A-2161233 88839766
2275 SNP_A-2161139 88849055
2276 SNP_A-1855071 88887605
2277 SNP_A-2201218 88888412
2278 SNP_A-2259498 88888892
2279 SNP_A-2191706 88888940
2280 SNP_A-4225430 88890534
2281 SNP_A-2102666 88890962
2282 SNP_A-2041859 88891463
2283 SNP_A-1921304 88891718
2284 SNP_A-2093875 88891749
2285 SNP_A-2289085 88906717
2286 SNP_A-2021981 88933742
2287 SNP_A-1828239 88933829
2288 SNP_A-1899821 88943219
2289 SNP_A-2298893 88961342
2290 SNP_A-4193478 88981590
2291 SNP_A-2262076 88989029
2292 SNP_A-1923197 88989583
2293 SNP_A-4227454 88990022
2294 SNP_A-1977973 88992119
2295 SNP_A-2098702 88997273
2296 SNP_A-4205641 89010603
2297 SNP_A-1943619 89011645
2298 SNP_A-1841895 89011739
2299 SNP_A-4227183 89028666
2300 SNP_A-4199302 89036140
2301 SNP_A-2123757 89040514
2302 SNP_A-1920035 89041076
2303 SNP_A-2312268 89041473
2304 SNP_A-2284220 89045996
2305 SNP_A-2238581 89086985
2306 SNP_A-1977977 89110614
2307 SNP_A-1923618 89124927
2308 SNP_A-1870091 89145044
2309 SNP_A-1831916 89152796
2310 SNP_A-1825970 89152832
2311 SNP_A-2216413 89153979
2312 SNP_A-2247383 89163535
2313 SNP_A-1977979 89171100
2314 SNP_A-2034680 89178946
2315 SNP_A-2177933 89179022
2316 SNP_A-2082759 89358438
2317 SNP_A-2031687 89359380
2318 SNP_A-2048782 89371742
2319 SNP_A-2134823 89389754
2320 SNP_A-1977980 89393217
2321 SNP_A-2236671 89423117
2322 SNP_A-2108988 89441851
2323 SNP_A-2202971 89445446
2324 SNP_A-4210355 89465238
2325 SNP_A-4229605 89500707
2326 SNP_A-2090080 89538319
2327 SNP_A-1780557 89642974
2328 SNP_A-1847527 89667255
2329 SNP_A-2240798 89741644
2330 SNP_A-4241245 89746346
2331 SNP_A-2027807 89746688
2332 SNP_A-2108394 89793685
2333 SNP_A-2129719 89840095
2334 SNP_A-2260128 89848089
2335 SNP_A-4194821 89863220
2336 SNP_A-2306584 89891505
2337 SNP_A-2162316 89914508
2338 SNP_A-2065917 89950302
2339 SNP_A-1808669 89950932
2340 SNP_A-1906173 89959101
2341 SNP_A-2200417 89963265
2342 SNP_A-1782071 90008090
2343 SNP_A-1870378 90019915
2344 SNP_A-2200089 90031265
2345 SNP_A-2284008 90054508
2346 SNP_A-2152738 90055014
2347 SNP_A-2190887 90055842
2348 SNP_A-1824897 90073215
2349 SNP_A-1830961 90106817
2350 SNP_A-2032491 90124495
2351 SNP_A-2187686 90145216
2352 SNP_A-2087276 90155782
2353 SNP_A-4197421 90156207
2354 SNP_A-2041928 90156345
2355 SNP_A-1856106 90160015
2356 SNP_A-2063588 90160944
2357 SNP_A-4240706 90173050
2358 SNP_A-1959633 90191964
2359 SNP_A-2253363 90193745
2360 SNP_A-2133786 90194056
2361 SNP_A-4234823 90195490
2362 SNP_A-1978001 90197890
2363 SNP_A-1978002 90210637
2364 SNP_A-4218969 90213209
2365 SNP_A-1848645 90217281
2366 SNP_A-1978003 90218064
2367 SNP_A-1875805 90246443
2368 SNP_A-2223496 90254572
2369 SNP_A-1814945 90261455
2370 SNP_A-2028688 90263071
2371 SNP_A-2044218 90265746
2372 SNP_A-2094940 90265871
2373 SNP_A-1793042 90277879
2374 SNP_A-1817941 90318211
2375 SNP_A-2233768 90326086
2376 SNP_A-2165021 90335211
2377 SNP_A-2087532 90335828
2378 SNP_A-2071096 90345074
2379 SNP_A-1821235 90371588
2380 SNP_A-2141027 90371629
2381 SNP_A-2314617 90380886
2382 SNP_A-2057640 90381291
2383 SNP_A-4225027 90388948
2384 SNP_A-2135495 90399512
2385 SNP_A-1938184 90437244
2386 SNP_A-2214693 90452862
2387 SNP_A-2175109 90474173
2388 SNP_A-1978009 90474190
2389 SNP_A-1978010 90491143
2390 SNP_A-2038959 90508972
2391 SNP_A-2155630 90510753
2392 SNP_A-1953574 90524998
2393 SNP_A-1935429 90525256
2394 SNP_A-4228983 90528335
2395 SNP_A-1859780 90529261
2396 SNP_A-4218680 90580341
2397 SNP_A-1978012 90587456
2398 SNP_A-1978013 90587624
2399 SNP_A-1937906 90589252
2400 SNP_A-2216834 90591589
2401 SNP_A-4193831 90609910
2402 SNP_A-2172699 90660467
2403 SNP_A-2130870 90680336
2404 SNP_A-2045503 90692563
2405 SNP_A-1978019 90827982
2406 SNP_A-4227556 90911491
2407 SNP_A-4216863 90932353
2408 SNP_A-1901147 90937742
2409 SNP_A-2059577 90955029
2410 SNP_A-4198524 90955047
2411 SNP_A-2252416 90955154
2412 SNP_A-1955718 90964479
2413 SNP_A-1807077 90966774
2414 SNP_A-2157074 90972983
2415 SNP_A-1960187 90973045
2416 SNP_A-1832133 90973134
2417 SNP_A-2257849 90973176
2418 SNP_A-4194408 90973315
2419 SNP_A-4200729 90973336
2420 SNP_A-4218026 90973359
2421 SNP_A-2060903 90981220
2422 SNP_A-2055955 90988947
2423 SNP_A-1957234 90989278
2424 SNP_A-1978022 90993951
2425 SNP_A-1801078 91003551
2426 SNP_A-2125541 91004364
2427 SNP_A-4221381 91036871
2428 SNP_A-1978024 91052395
2429 SNP_A-1866810 91095262
2430 SNP_A-2129106 91170981
2431 SNP_A-1978027 91171447
2432 SNP_A-1978028 91195138
2433 SNP_A-2109773 91202746
2434 SNP_A-4225213 91218658
2435 SNP_A-1978029 91220841
2436 SNP_A-2205751 91236634
2437 SNP_A-1925674 91237168
2438 SNP_A-1978031 91244873
2439 SNP_A-2269501 91278535
2440 SNP_A-1929968 91283485
2441 SNP_A-4206560 91289109
2442 SNP_A-1928239 91302074
2443 SNP_A-2231087 91311961
2444 SNP_A-4210356 91334002
2445 SNP_A-1978032 91335088
2446 SNP_A-2202695 91366878
2447 SNP_A-2009980 91375940
2448 SNP_A-2133125 91385810
2449 SNP_A-4227004 91423206
2450 SNP_A-1920422 91455985
2451 SNP_A-1978033 91460971
2452 SNP_A-2135083 91472979
2453 SNP_A-1831931 91477281
2454 SNP_A-2207553 91481007
2455 SNP_A-1854209 91481500
2456 SNP_A-1879465 91482519
2457 SNP_A-1836251 91488705
2458 SNP_A-2132920 91489527
2459 SNP_A-2269043 91509737
2460 SNP_A-2102508 91510430
2461 SNP_A-1849423 91510539
2462 SNP_A-2225905 91694810
2463 SNP_A-1907849 91715769
2464 SNP_A-4222031 91735445
2465 SNP_A-2283907 91737931
2466 SNP_A-2269125 91744589
2467 SNP_A-2046504 91751484
2468 SNP_A-4198802 91780362
2469 SNP_A-2084088 91781925
2470 SNP_A-1818245 91792227
2471 SNP_A-1924914 91796017
2472 SNP_A-1978041 91810537
2473 SNP_A-2034843 91815263
2474 SNP_A-2178208 91815287
2475 SNP_A-4227097 91830846
2476 SNP_A-4219153 91833384
2477 SNP_A-4210357 91834618
2478 SNP_A-2227682 91912779
2479 SNP_A-4240674 91912796
2480 SNP_A-1890709 91914942
2481 SNP_A-2312195 91915119
2482 SNP_A-2134889 91918349
2483 SNP_A-2125224 91924675
2484 SNP_A-4210358 91930155
2485 SNP_A-1838506 91940938
2486 SNP_A-2143696 91940963
2487 SNP_A-2281103 91965607
2488 SNP_A-1869977 92006398
2489 SNP_A-2088989 92008376
2490 SNP_A-1960075 92071818
2491 SNP_A-2146021 92090807
2492 SNP_A-1885538 92092021
2493 SNP_A-1917363 92129984
2494 SNP_A-2313787 92130071
2495 SNP_A-1978047 92168022
2496 SNP_A-4206456 92185342
2497 SNP_A-4195310 92185638
2498 SNP_A-2217123 92197471
2499 SNP_A-2127264 92198117
2500 SNP_A-2133886 92252278
2501 SNP_A-1928070 92255292
2502 SNP_A-2152479 92275811
2503 SNP_A-2169406 92285799
2504 SNP_A-2189974 92312847
2505 SNP_A-4234915 92371701
2506 SNP_A-2056312 92378853
2507 SNP_A-4235413 92390448
2508 SNP_A-1836168 92444300
2509 SNP_A-2163414 92449015
2510 SNP_A-2118312 92449123
2511 SNP_A-1877474 92449994
2512 SNP_A-2177662 92450337
2513 SNP_A-2309108 92463052
2514 SNP_A-2105444 92463323
2515 SNP_A-2150087 92471115
2516 SNP_A-1978057 92472949
2517 SNP_A-2112860 92476614
2518 SNP_A-1957027 92491016
2519 SNP_A-1911068 92527407
2520 SNP_A-1978058 92566727
2521 SNP_A-1978059 92586619
2522 SNP_A-2224740 92587308
2523 SNP_A-1978060 92587369
2524 SNP_A-1978061 92587417
2525 SNP_A-2247928 92601706
2526 SNP_A-1846767 92627156
2527 SNP_A-2134220 92631600
2528 SNP_A-2111029 92641804
2529 SNP_A-2156290 92667831
2530 SNP_A-4239231 92670026
2531 SNP_A-2206026 92670170
2532 SNP_A-2074042 92670307
2533 SNP_A-2197199 92696589
2534 SNP_A-2036561 92705666
2535 SNP_A-1932811 92713489
2536 SNP_A-4223229 92722504
2537 SNP_A-1831887 92739442
2538 SNP_A-4203267 92740065
2539 SNP_A-1842101 92748627
2540 SNP_A-4210363 92785798
2541 SNP_A-1978064 92785910
2542 SNP_A-2060225 92834602
2543 SNP_A-2314366 92839207
2544 SNP_A-2231222 92853734
2545 SNP_A-1978065 92857897
2546 SNP_A-2154143 92893470
2547 SNP_A-1978066 92899736
2548 SNP_A-2057857 92907700
2549 SNP_A-1978068 92977859
2550 SNP_A-2162203 92983823
2551 SNP_A-2037632 93012189
2552 SNP_A-1903308 93045233
2553 SNP_A-4199818 93088198
2554 SNP_A-2145544 93254945
2555 SNP_A-4205381 93344017
2556 SNP_A-1831827 93460610
2557 SNP_A-1978073 93484915
2558 SNP_A-4198451 93495197
2559 SNP_A-2106446 93519211
2560 SNP_A-1924097 93539227
2561 SNP_A-1808313 93539620
2562 SNP_A-2089320 93591992
2563 SNP_A-1896665 93631570
2564 SNP_A-1849719 93631979
2565 SNP_A-2057974 93647358
2566 SNP_A-2288899 93668964
2567 SNP_A-1927735 93669665
2568 SNP_A-1978075 93684320
2569 SNP_A-1978077 93694466
2570 SNP_A-1978079 93695421
2571 SNP_A-2154648 93699740
2572 SNP_A-1873433 93719692
2573 SNP_A-4210364 93724280
2574 SNP_A-1848376 93725637
2575 SNP_A-1978081 93727204
2576 SNP_A-4210365 93727365
2577 SNP_A-1978082 93727390
2578 SNP_A-2060038 93747063
2579 SNP_A-1978084 93811680
2580 SNP_A-4198448 93861148
2581 SNP_A-1949948 93926067
2582 SNP_A-1978086 93926311
2583 SNP_A-1978087 93947413
2584 SNP_A-1978088 93959432
2585 SNP_A-1928467 94053969
2586 SNP_A-2224167 94064612
2587 SNP_A-2217068 94091929
2588 SNP_A-2196147 94153589
2589 SNP_A-2055787 94191325
2590 SNP_A-2241588 94203461
2591 SNP_A-2239750 94233179
2592 SNP_A-2084792 94238695
2593 SNP_A-1897083 94248512
2594 SNP_A-2155015 94286276
2595 SNP_A-2039383 94401289
2596 SNP_A-4199800 94409534
2597 SNP_A-4205344 94474279
2598 SNP_A-4239185 94474461
2599 SNP_A-4231548 94474477
2600 SNP_A-1829834 94475459
2601 SNP_A-4221054 94476599
2602 SNP_A-4201997 94517994
2603 SNP_A-2146719 94538691
2604 SNP_A-2294482 94577046
2605 SNP_A-1889767 94590789
2606 SNP_A-1803155 94605786
2607 SNP_A-2262884 94612833
2608 SNP_A-2199168 94645560
2609 SNP_A-2046534 94716949
2610 SNP_A-2026241 94760609
2611 SNP_A-2276781 94761175
2612 SNP_A-2280872 94768297
2613 SNP_A-2201160 94768424
2614 SNP_A-1900900 94769500
2615 SNP_A-2101159 94769749
2616 SNP_A-4203421 94770189
2617 SNP_A-2060458 94778349
2618 SNP_A-1886548 94788137
2619 SNP_A-2039377 94792613
2620 SNP_A-4207361 94798663
2621 SNP_A-1845704 94799015
2622 SNP_A-1927811 94801207
2623 SNP_A-2257425 94833508
2624 SNP_A-2093452 94853199
2625 SNP_A-2081814 94853325
2626 SNP_A-1823462 94895339
2627 SNP_A-4207244 94899563
2628 SNP_A-1954473 94899834
2629 SNP_A-2189661 94911369
2630 SNP_A-1782611 94942291
2631 SNP_A-1795404 94942802
2632 SNP_A-2156176 94944876
2633 SNP_A-1924719 94948642
2634 SNP_A-2142655 94949158
2635 SNP_A-4226112 94957181
2636 SNP_A-1978111 94960328
2637 SNP_A-2052000 94962522
2638 SNP_A-2087251 94969081
2639 SNP_A-1898746 94981568
2640 SNP_A-1855840 94991796
2641 SNP_A-2210251 95025898
2642 SNP_A-2231025 95039535
2643 SNP_A-1925101 95058442
2644 SNP_A-2076539 95059040
2645 SNP_A-4219827 95087214
2646 SNP_A-1899348 95094036
2647 SNP_A-1916763 95123761
2648 SNP_A-2302643 95139988
2649 SNP_A-2203118 95174065
2650 SNP_A-1978112 95200002
2651 SNP_A-1872378 95207541
2652 SNP_A-2054656 95207839
2653 SNP_A-2064940 95245457
2654 SNP_A-2151026 95245517
2655 SNP_A-1790435 95245758
2656 SNP_A-1978113 95246295
2657 SNP_A-1852037 95309301
2658 SNP_A-2223609 95347700
2659 SNP_A-1978115 95366078
2660 SNP_A-1978116 95387630
2661 SNP_A-1828455 95388289
2662 SNP_A-1978117 95388705
2663 SNP_A-2142495 95402239
2664 SNP_A-4240325 95425878
2665 SNP_A-2068860 95457559
2666 SNP_A-2028983 95472286
2667 SNP_A-1978121 95474235
2668 SNP_A-1978120 95474301
2669 SNP_A-4200430 95496140
2670 SNP_A-2107059 95496437
2671 SNP_A-1978119 95498237
2672 SNP_A-2198116 95515064
2673 SNP_A-1939922 95544420
2674 SNP_A-2213983 95618896
2675 SNP_A-2063701 95629191
2676 SNP_A-2191673 95638542
2677 SNP_A-4234616 95679972
2678 SNP_A-2251240 95701234
2679 SNP_A-2267139 95701398
2680 SNP_A-4236000 95701843
2681 SNP_A-1923281 95716677
2682 SNP_A-1825392 95728786
2683 SNP_A-1953222 95770990
2684 SNP_A-1956864 95791722
2685 SNP_A-2171754 95800566
2686 SNP_A-2125940 95807846
2687 SNP_A-2091075 95871148
2688 SNP_A-2257148 95911664
2689 SNP_A-1934209 95932702
2690 SNP_A-4228121 95959861
2691 SNP_A-1933640 95960441
2692 SNP_A-1893262 95960681
2693 SNP_A-4210368 95994124
2694 SNP_A-1978133 95994345
2695 SNP_A-1978134 95994999
2696 SNP_A-1978136 96040091
2697 SNP_A-1978137 96040442
2698 SNP_A-2126392 96068537
2699 SNP_A-2302397 96074419
2700 SNP_A-1802044 96074570
2701 SNP_A-1878583 96077033
2702 SNP_A-2205369 96087548
2703 SNP_A-4224052 96088346
2704 SNP_A-1978141 96095301
2705 SNP_A-4210371 96096122
2706 SNP_A-1978142 96096703
2707 SNP_A-2070790 96102050
2708 SNP_A-4210372 96110096
2709 SNP_A-1978144 96137003
2710 SNP_A-1908932 96142787
2711 SNP_A-2255951 96144426
2712 SNP_A-1821618 96156307
2713 SNP_A-1978146 96167509
2714 SNP_A-1978147 96167663
2715 SNP_A-1898791 96223364
2716 SNP_A-4204857 96259727
2717 SNP_A-1919435 96269396
2718 SNP_A-2214248 96280532
2719 SNP_A-1909638 96295836
2720 SNP_A-4199590 96306888
2721 SNP_A-2312292 96335801
2722 SNP_A-2256763 96336394
2723 SNP_A-2110015 96345445
2724 SNP_A-1843025 96345676
2725 SNP_A-2074762 96345907
2726 SNP_A-1883275 96350821
2727 SNP_A-4201060 96352010
2728 SNP_A-2119503 96419239
2729 SNP_A-4218845 96419602
2730 SNP_A-1927368 96421974
2731 SNP_A-4210375 96422401
2732 SNP_A-4233758 96424987
2733 SNP_A-1898970 96445632
2734 SNP_A-4228766 96446023
2735 SNP_A-2031323 96456836
2736 SNP_A-2195470 96459733
2737 SNP_A-2302512 96465910
2738 SNP_A-4239290 96466034
2739 SNP_A-2236263 96466521
2740 SNP_A-2102946 96466619
2741 SNP_A-1978152 96474111
2742 SNP_A-1978153 96474594
2743 SNP_A-1978154 96474757
2744 SNP_A-1978155 96475639
2745 SNP_A-1978156 96475696
2746 SNP_A-1978157 96476057
2747 SNP_A-2228862 96478041
2748 SNP_A-2063426 96490298
2749 SNP_A-4198846 96498747
2750 SNP_A-1921593 96504753
2751 SNP_A-2061483 96505816
2752 SNP_A-4230001 96515157
2753 SNP_A-4199221 96522013
2754 SNP_A-1925060 96532969
2755 SNP_A-2169213 96561773
2756 SNP_A-4197044 96568430
2757 SNP_A-4210377 96568443
2758 SNP_A-2178545 96575557
2759 SNP_A-1887735 96575782
2760 SNP_A-1978160 96588693
2761 SNP_A-1851843 96589628
2762 SNP_A-2140289 96595937
2763 SNP_A-2230913 96596018
2764 SNP_A-1797515 96596126
2765 SNP_A-1944860 96597655
2766 SNP_A-2061871 96602279
2767 SNP_A-4210378 96620040
2768 SNP_A-2061038 96626563
2769 SNP_A-2215882 96626795
2770 SNP_A-2031277 96630337
2771 SNP_A-1798065 96630540
2772 SNP_A-1850718 96630766
2773 SNP_A-1917120 96630930
2774 SNP_A-2080465 96631048
2775 SNP_A-2129544 96647190
2776 SNP_A-2152335 96648015
2777 SNP_A-4227770 96656317
2778 SNP_A-1929622 96656785
2779 SNP_A-2025139 96661929
2780 SNP_A-4227745 96675573
2781 SNP_A-1978161 96679560
2782 SNP_A-1978162 96680437
2783 SNP_A-1939602 96692961
2784 SNP_A-1893275 96713474
2785 SNP_A-2027660 96735333
2786 SNP_A-1837937 96747349
2787 SNP_A-1786026 96755375
2788 SNP_A-4199505 96764839
2789 SNP_A-1950984 96765130
2790 SNP_A-4228611 96810947
2791 SNP_A-2149455 96818107
2792 SNP_A-2085076 96818137
2793 SNP_A-2119602 96818176
2794 SNP_A-4202008 96818239
2795 SNP_A-1921570 96833772
2796 SNP_A-2163544 96846571
2797 SNP_A-2085902 96848371
2798 SNP_A-1929631 96849974
2799 SNP_A-1892615 96850083
2800 SNP_A-1935592 96865864
2801 SNP_A-2155324 96878570
2802 SNP_A-2197340 96940474
2803 SNP_A-2041738 96941576
2804 SNP_A-4196361 96943265
2805 SNP_A-2188298 96943506
2806 SNP_A-1978167 96944442
2807 SNP_A-2073627 96953502
2808 SNP_A-2100837 96953603
2809 SNP_A-4236977 96953644
2810 SNP_A-2240326 96953685
2811 SNP_A-2119475 96953708
2812 SNP_A-1885718 96954171
2813 SNP_A-2277739 96954389
2814 SNP_A-2045031 96954631
2815 SNP_A-2176674 96965452
2816 SNP_A-2169026 96966126
2817 SNP_A-2170856 96966176
2818 SNP_A-1978169 96978385
2819 SNP_A-1892461 96983135
2820 SNP_A-1933897 96983626
2821 SNP_A-4200227 97002780
2822 SNP_A-2285094 97017237
2823 SNP_A-4238732 97017422
2824 SNP_A-4231573 97019318
2825 SNP_A-1795882 97094459
2826 SNP_A-1891488 97096746
2827 SNP_A-1864836 97107704
2828 SNP_A-4196450 97122465
2829 SNP_A-1978173 97125671
2830 SNP_A-1841063 97127450
2831 SNP_A-2160705 97136361
2832 SNP_A-2045563 97149541
2833 SNP_A-1894436 97191397
2834 SNP_A-2009999 97237831
2835 SNP_A-1815386 97248327
2836 SNP_A-1804872 97322679
2837 SNP_A-1978177 97323149
2838 SNP_A-1978178 97333296
2839 SNP_A-2010000 97333729
2840 SNP_A-1978179 97341554
2841 SNP_A-1845811 97382487
2842 SNP_A-2280407 97383905
2843 SNP_A-2259328 97396309
2844 SNP_A-2129358 97408540
2845 SNP_A-2026058 97416297
2846 SNP_A-2037846 97461118
2847 SNP_A-2173005 97481639
2848 SNP_A-4210380 97483929
2849 SNP_A-2092885 97516863
2850 SNP_A-1928883 97516880
2851 SNP_A-1941464 97530262
2852 SNP_A-1891655 97530786
2853 SNP_A-2238967 97630205
2854 SNP_A-2044380 97636614
2855 SNP_A-1837805 97645419
2856 SNP_A-4194574 97649908
2857 SNP_A-2042710 97650864
2858 SNP_A-2100833 97678206
2859 SNP_A-2157169 97678266
2860 SNP_A-2114295 97691744
2861 SNP_A-1817473 97701634
2862 SNP_A-1802533 97729774
2863 SNP_A-2083773 97731260
2864 SNP_A-4238665 97744352
2865 SNP_A-2010002 97747763
2866 SNP_A-2010003 97750172
2867 SNP_A-2185915 97759896
2868 SNP_A-2169262 97805592
2869 SNP_A-2102133 97837903
2870 SNP_A-1944349 97846067
2871 SNP_A-1912782 97856458
2872 SNP_A-1925115 97869209
2873 SNP_A-1925541 97871080
2874 SNP_A-1863097 97905095
2875 SNP_A-2285625 97917093
2876 SNP_A-4235208 97927848
2877 SNP_A-1864157 97930730
2878 SNP_A-4210382 97986931
2879 SNP_A-2159104 97991463
2880 SNP_A-1906494 97993840
2881 SNP_A-2265015 97996020
2882 SNP_A-4210383 98025612
2883 SNP_A-4226287 98034250
2884 SNP_A-2281603 98099875
2885 SNP_A-4204351 98102370
2886 SNP_A-1859107 98112626
2887 SNP_A-2055071 98150397
2888 SNP_A-2027315 98161672
2889 SNP_A-4210384 98208991
2890 SNP_A-2153802 98217691
2891 SNP_A-2178029 98224578
2892 SNP_A-1884624 98226202
2893 SNP_A-1978195 98230396
2894 SNP_A-2196231 98281070
2895 SNP_A-4219565 98296844
2896 SNP_A-2084835 98335682
2897 SNP_A-1793347 98338621
2898 SNP_A-2276988 98338740
2899 SNP_A-2295282 98346172
2900 SNP_A-1923953 98351267
2901 SNP_A-2010006 98366867
2902 SNP_A-1852246 98371010
2903 SNP_A-4193421 98378031
2904 SNP_A-2153551 98390805
2905 SNP_A-2241348 98416506
2906 SNP_A-1858709 98416530
2907 SNP_A-2290212 98417126
2908 SNP_A-2197530 98447739
2909 SNP_A-2168691 98472332
2910 SNP_A-2172814 98492278
2911 SNP_A-2218561 98494305
2912 SNP_A-2236818 98518159
2913 SNP_A-2026577 98708391
2914 SNP_A-2309831 98750698
2915 SNP_A-1833193 98794342
2916 SNP_A-2125935 98825755
2917 SNP_A-2207649 98853337
2918 SNP_A-1892792 98857340
2919 SNP_A-1918316 98916609
2920 SNP_A-1829090 98933346
2921 SNP_A-2248817 99033141
2922 SNP_A-2196285 99049791
2923 SNP_A-4218591 99112499
2924 SNP_A-2051152 99166349
2925 SNP_A-2070923 99187100
2926 SNP_A-1784899 99187141
2927 SNP_A-1978206 99208093
2928 SNP_A-1818895 99219862
2929 SNP_A-4217033 99229867
2930 SNP_A-1978207 99252883
2931 SNP_A-4210386 99256702
2932 SNP_A-4237711 99256882
2933 SNP_A-1831864 99257009
2934 SNP_A-2043153 99273895
2935 SNP_A-1851136 99276285
2936 SNP_A-4236066 99286335
2937 SNP_A-1934762 99313915
2938 SNP_A-4206371 99314097
2939 SNP_A-1826502 99648403
2940 SNP_A-2103986 99655089
2941 SNP_A-2210001 99746115
2942 SNP_A-1945205 99771201
2943 SNP_A-2048813 99792373
2944 SNP_A-1978217 99816899
2945 SNP_A-2299936 99862495
2946 SNP_A-2096529 99863179
2947 SNP_A-4200855 99885265
2948 SNP_A-2161194 99885815
2949 SNP_A-4235678 99889956
2950 SNP_A-4210387 99890067
2951 SNP_A-1833846 99922259
2952 SNP_A-1863178 99931100
2953 SNP_A-1837639 99931144
2954 SNP_A-2212706 100002692
2955 SNP_A-2143339 100074264
2956 SNP_A-2056065 100111219
2957 SNP_A-2248399 100137684
2958 SNP_A-4210388 100205046
2959 SNP_A-2159991 100208282
2960 SNP_A-1833842 100225668
2961 SNP_A-1875803 100233533
2962 SNP_A-2265400 100251191
2963 SNP_A-2267504 100261126
2964 SNP_A-2195786 100261244
2965 SNP_A-4210389 100261285
2966 SNP_A-1978228 100262307
2967 SNP_A-1978229 100262528
2968 SNP_A-2033858 100264523
2969 SNP_A-4227327 100279817
2970 SNP_A-1835223 100280268
2971 SNP_A-2206609 100281453
2972 SNP_A-1794035 100281489
2973 SNP_A-4198204 100342209
2974 SNP_A-1954236 100342799
2975 SNP_A-2065879 100404687
2976 SNP_A-1803581 100414144
2977 SNP_A-2262495 100414296
2978 SNP_A-4221016 100415317
2979 SNP_A-2070751 100421437
2980 SNP_A-2262415 100429870
2981 SNP_A-2170364 100447489
2982 SNP_A-1835670 100462955
2983 SNP_A-2128168 100472731
2984 SNP_A-1886662 100474976
2985 SNP_A-4217272 100477359
2986 SNP_A-1978232 100479297
2987 SNP_A-2061568 100481064
2988 SNP_A-4238050 100482801
2989 SNP_A-2293234 100503708
2990 SNP_A-1914543 100504374
2991 SNP_A-1846005 100540388
2992 SNP_A-4210390 100541468
2993 SNP_A-4210391 100552290
2994 SNP_A-2297072 100573280
2995 SNP_A-1906368 100626045
2996 SNP_A-2096073 100670540
2997 SNP_A-2256341 100686645
2998 SNP_A-1888368 100686831
2999 SNP_A-1861620 100696485
3000 SNP_A-4206414 100705674
3001 SNP_A-1922644 100728190
3002 SNP_A-2252771 100728344
3003 SNP_A-1978241 100758919
3004 SNP_A-2153319 100776007
3005 SNP_A-1820028 100794734
3006 SNP_A-2240620 100805038
3007 SNP_A-4235346 100819545
3008 SNP_A-2046815 100862507
3009 SNP_A-2282191 100880494
3010 SNP_A-2295564 100889889
3011 SNP_A-2080557 100932644
3012 SNP_A-2279024 100932788
3013 SNP_A-4196119 100949769
3014 SNP_A-1946271 100963344
3015 SNP_A-2141375 100965361
3016 SNP_A-1978248 100966277
3017 SNP_A-2089646 100966995
3018 SNP_A-2153188 100973688
3019 SNP_A-2153018 100979092
3020 SNP_A-1854374 100986926
3021 SNP_A-2119887 101011975
3022 SNP_A-1879020 101127608
3023 SNP_A-2138375 101176009
3024 SNP_A-1978252 101179232
3025 SNP_A-2010011 101204224
3026 SNP_A-1859080 101274035
3027 SNP_A-2263093 101292747
3028 SNP_A-2127640 101322217
3029 SNP_A-2033093 101339495
3030 SNP_A-2081138 101341628
3031 SNP_A-1796923 101350816
3032 SNP_A-2310772 101364638
3033 SNP_A-2121019 101364904
3034 SNP_A-2104721 101387816
3035 SNP_A-2158020 101391367
3036 SNP_A-2250380 101430576
3037 SNP_A-2086462 101447237
3038 SNP_A-2206061 101447516
3039 SNP_A-4193546 101448476
3040 SNP_A-2280360 101483758
3041 SNP_A-1862385 101511894
3042 SNP_A-1978254 101516044
3043 SNP_A-1978256 101526697
3044 SNP_A-1978257 101526905
3045 SNP_A-1978258 101527780
3046 SNP_A-2214595 101534314
3047 SNP_A-1944051 101537288
3048 SNP_A-1978259 101538188
3049 SNP_A-2059250 101540223
3050 SNP_A-2169842 101540787
3051 SNP_A-4204117 101541319
3052 SNP_A-2035266 101541900
3053 SNP_A-2028173 101551823
3054 SNP_A-4210395 101552381
3055 SNP_A-1816257 101560408
3056 SNP_A-4223645 101604432
3057 SNP_A-1941235 101625442
3058 SNP_A-2156303 101672110
3059 SNP_A-1849168 101673556
3060 SNP_A-4202288 101685843
3061 SNP_A-1821217 101690866
3062 SNP_A-2196114 101709673
3063 SNP_A-1960364 101711803
3064 SNP_A-2076749 101718871
3065 SNP_A-1905423 101731287
3066 SNP_A-2156048 101733466
3067 SNP_A-2040911 101734993
3068 SNP_A-2048440 101742356
3069 SNP_A-1848651 101742679
3070 SNP_A-4238820 101762583
3071 SNP_A-1870594 101768276
3072 SNP_A-2222182 101770239
3073 SNP_A-2010013 101770338
3074 SNP_A-4199358 101770684
3075 SNP_A-2010014 101781836
3076 SNP_A-2068565 101806945
3077 SNP_A-1839371 101815546
3078 SNP_A-1916855 101833060
3079 SNP_A-1814795 101838840
3080 SNP_A-2303950 101846805
3081 SNP_A-2092651 101851548
3082 SNP_A-2272912 101870642
3083 SNP_A-1961446 101891671
3084 SNP_A-2022864 101897930
3085 SNP_A-1927015 101921280
3086 SNP_A-1856632 101933980
3087 SNP_A-2067336 101941508
3088 SNP_A-2027638 101963692
3089 SNP_A-1848703 101967209
3090 SNP_A-1896427 102032989
3091 SNP_A-2290654 102052641
3092 SNP_A-2192724 102072817
3093 SNP_A-1881781 102073135
3094 SNP_A-2083410 102077529
3095 SNP_A-2133423 102081481
3096 SNP_A-4207690 102089374
3097 SNP_A-1782396 102089487
3098 SNP_A-1841614 102094941
3099 SNP_A-2061631 102107901
3100 SNP_A-4239142 102118739
3101 SNP_A-1783205 102118766
3102 SNP_A-2266391 102154289
3103 SNP_A-1978271 102161506
3104 SNP_A-2264371 102161829
3105 SNP_A-1933232 102161870
3106 SNP_A-2108277 102172345
3107 SNP_A-1898065 102187634
3108 SNP_A-4210397 102201934
3109 SNP_A-2055038 102202630
3110 SNP_A-1835519 102275686
3111 SNP_A-1837329 102296005
3112 SNP_A-1829230 102300380
3113 SNP_A-1858833 102301056
3114 SNP_A-2063591 102302915
3115 SNP_A-1946045 102307666
3116 SNP_A-1978274 102312018
3117 SNP_A-1916751 102330192
3118 SNP_A-1944575 102339477
3119 SNP_A-4221733 102348322
3120 SNP_A-1935056 102349248
3121 SNP_A-1845503 102366668
3122 SNP_A-1891418 102368237
3123 SNP_A-1882775 102369007
3124 SNP_A-1856975 102385604
3125 SNP_A-2137707 102386239
3126 SNP_A-1952953 102391964
3127 SNP_A-2198784 102392004
3128 SNP_A-2119671 102392909
3129 SNP_A-4204050 102396180
3130 SNP_A-4210399 102410525
3131 SNP_A-4210400 102410610
3132 SNP_A-4210401 102436590
3133 SNP_A-4199870 102437738
3134 SNP_A-4210402 102443933
3135 SNP_A-1906950 102505073
3136 SNP_A-1795165 102507800
3137 SNP_A-4207413 102562482
3138 SNP_A-4218231 102562594
3139 SNP_A-1943200 102562898
3140 SNP_A-1836881 102605155
3141 SNP_A-4232771 102670333
3142 SNP_A-1894392 102682665
3143 SNP_A-2140879 102693815
3144 SNP_A-1978278 102710755
3145 SNP_A-4225035 102795138
3146 SNP_A-2269928 102796992
3147 SNP_A-4203751 102807532
3148 SNP_A-2010021 102822351
3149 SNP_A-4228245 102826806
3150 SNP_A-4227785 102827311
3151 SNP_A-2221711 102841866
3152 SNP_A-1862504 102850326
3153 SNP_A-2233693 102853733
3154 SNP_A-1843412 102860451
3155 SNP_A-2088067 102871055
3156 SNP_A-1819125 102944497
3157 SNP_A-1834586 102944978
3158 SNP_A-2156815 102945096
3159 SNP_A-1887704 102957170
3160 SNP_A-1978285 102970099
3161 SNP_A-1790341 102989126
3162 SNP_A-2026225 102991884
3163 SNP_A-4203213 103010208
3164 SNP_A-2042687 103014868
3165 SNP_A-2124644 103024963
3166 SNP_A-4240436 103026073
3167 SNP_A-2010024 103051251
3168 SNP_A-2010025 103051282
3169 SNP_A-4210405 103133419
3170 SNP_A-4210406 103163019
3171 SNP_A-2070775 103164099
3172 SNP_A-2043998 103174239
3173 SNP_A-2032860 103177714
3174 SNP_A-2029810 103177767
3175 SNP_A-1867930 103190039
3176 SNP_A-1978289 103210162
3177 SNP_A-2144590 103217890
3178 SNP_A-1978290 103239827
3179 SNP_A-1978291 103243161
3180 SNP_A-4210407 103243458
3181 SNP_A-1948031 103263400
3182 SNP_A-1978294 103267042
3183 SNP_A-4210408 103278703
3184 SNP_A-2305553 103284974
3185 SNP_A-2059056 103288279
3186 SNP_A-2124133 103310852
3187 SNP_A-1842367 103324755
3188 SNP_A-4218220 103344512
3189 SNP_A-1850152 103356902
3190 SNP_A-1895017 103356964
3191 SNP_A-1802029 103357000
3192 SNP_A-4210410 103370783
3193 SNP_A-1978296 103371311
3194 SNP_A-1978298 103409509
3195 SNP_A-2234108 103431479
3196 SNP_A-1805335 103431535
3197 SNP_A-1884737 103455318
3198 SNP_A-2230839 103457485
3199 SNP_A-2147317 103463699
3200 SNP_A-2255029 103489093
3201 SNP_A-1851207 103541976
3202 SNP_A-1789336 103546172
3203 SNP_A-1816039 103546526
3204 SNP_A-1953205 103546559
3205 SNP_A-2088173 103546906
3206 SNP_A-1865150 103552033
3207 SNP_A-1865631 103552162
3208 SNP_A-1929876 103554584
3209 SNP_A-2221650 103556883
3210 SNP_A-2139321 103563445
3211 SNP_A-2176449 103571733
3212 SNP_A-4224531 103574556
3213 SNP_A-1978302 103597890
3214 SNP_A-1801319 103669197
3215 SNP_A-2249481 103669407
3216 SNP_A-2143148 103676448
3217 SNP_A-2122155 103677907
3218 SNP_A-4210411 103684641
3219 SNP_A-4226668 103685778
3220 SNP_A-2310460 103700386
3221 SNP_A-2193021 103700596
3222 SNP_A-1826090 103705253
3223 SNP_A-4194451 103722862
3224 SNP_A-1978305 103725482
3225 SNP_A-4196287 103734351
3226 SNP_A-1978307 103737343
3227 SNP_A-1978310 103770651
3228 SNP_A-1978311 103772591
3229 SNP_A-1978312 103772713
3230 SNP_A-2062275 103775364
3231 SNP_A-2025031 103775510
3232 SNP_A-1862410 103775909
3233 SNP_A-2194642 103806025
3234 SNP_A-1978314 103826683
3235 SNP_A-1978315 103826854
3236 SNP_A-2160750 103828841
3237 SNP_A-1815817 103852010
3238 SNP_A-2047091 103930014
3239 SNP_A-2272134 103930518
3240 SNP_A-1843922 103938853
3241 SNP_A-1794952 103951975
3242 SNP_A-4218171 103961761
3243 SNP_A-1833521 104069207
3244 SNP_A-4221193 104147496
3245 SNP_A-2250507 104150755
3246 SNP_A-4225234 104227445
3247 SNP_A-1806123 104237482
3248 SNP_A-2181840 104239871
3249 SNP_A-1844337 104240230
3250 SNP_A-1782058 104241559
3251 SNP_A-2128908 104274135
3252 SNP_A-2224346 104347235
3253 SNP_A-1920230 104349235
3254 SNP_A-4197693 104390341
3255 SNP_A-1875062 104390572
3256 SNP_A-1856196 104390682
3257 SNP_A-1831714 104470279
3258 SNP_A-1819788 104470603
3259 SNP_A-2090899 104489583
3260 SNP_A-4230904 104489927
3261 SNP_A-4210414 104604944
3262 SNP_A-2037647 104644383
3263 SNP_A-2094790 104654905
3264 SNP_A-2129112 104672138
3265 SNP_A-2254112 104672296
3266 SNP_A-1952125 104686021
3267 SNP_A-2291938 104686490
3268 SNP_A-2150448 104686716
3269 SNP_A-4233420 104687257
3270 SNP_A-2115854 104691159
3271 SNP_A-2300531 104691520
3272 SNP_A-2038842 104691852
3273 SNP_A-1915293 104704452
3274 SNP_A-2160193 104715499
3275 SNP_A-4203566 104717510
3276 SNP_A-1876501 104728616
3277 SNP_A-1863960 104728680
3278 SNP_A-2231757 104763572
3279 SNP_A-1852455 104764495
3280 SNP_A-2087157 104764604
3281 SNP_A-2292552 104773325
3282 SNP_A-4197319 104784527
3283 SNP_A-1898350 104802560
3284 SNP_A-1816054 104861369
3285 SNP_A-1780618 104894961
3286 SNP_A-2090004 104901639
3287 SNP_A-1845486 104910105
3288 SNP_A-1900148 104934685
3289 SNP_A-2286012 104943230
3290 SNP_A-1863979 104943324
3291 SNP_A-1978327 104944537
3292 SNP_A-1829598 104953022
3293 SNP_A-1884003 104985590
3294 SNP_A-2036179 105011905
3295 SNP_A-1825222 105066239
3296 SNP_A-2170931 105069618
3297 SNP_A-4236714 105166140
3298 SNP_A-1947513 105166249
3299 SNP_A-1803764 105186289
3300 SNP_A-4201136 105214073
3301 SNP_A-2285254 105229282
3302 SNP_A-2190238 105257178
3303 SNP_A-1782785 105258642
3304 SNP_A-1978330 105278690
3305 SNP_A-4204035 105292977
3306 SNP_A-2077024 105318995
3307 SNP_A-2089897 105371009
3308 SNP_A-1875260 105371370
3309 SNP_A-1978331 105374743
3310 SNP_A-2046376 105381236
3311 SNP_A-2043197 105418640
3312 SNP_A-2067030 105454673
3313 SNP_A-1978332 105502119
3314 SNP_A-2159492 105521491
3315 SNP_A-1884613 105552391
3316 SNP_A-1824396 105570954
3317 SNP_A-2010030 105647644
3318 SNP_A-2265628 105657660
3319 SNP_A-2191431 105693030
3320 SNP_A-1958271 105693133
3321 SNP_A-1978333 105699895
3322 SNP_A-4234105 105701695
3323 SNP_A-2202314 105710091
3324 SNP_A-2165903 105710301
3325 SNP_A-2110178 105731807
3326 SNP_A-4227997 105734872
3327 SNP_A-2046872 105746937
3328 SNP_A-1883734 105762510
3329 SNP_A-2174915 105763292
3330 SNP_A-4205791 105776311
3331 SNP_A-2109571 105779430
3332 SNP_A-1821065 105779543
3333 SNP_A-1978334 105784640
3334 SNP_A-4210417 105835417
3335 SNP_A-1978340 105861534
3336 SNP_A-1913571 105874555
3337 SNP_A-1891262 105876477
3338 SNP_A-2185433 105881755
3339 SNP_A-1863181 105883254
3340 SNP_A-2304751 105911383
3341 SNP_A-4230872 105921311
3342 SNP_A-1811845 105935380
3343 SNP_A-4230690 105963921
3344 SNP_A-2085942 105965267
3345 SNP_A-1959196 105978874
3346 SNP_A-1952947 106102607
3347 SNP_A-1883602 106109673
3348 SNP_A-1782310 106112014
3349 SNP_A-4204468 106142180
3350 SNP_A-1872721 106142496
3351 SNP_A-2216633 106142920
3352 SNP_A-2298515 106232322
3353 SNP_A-1834651 106234442
3354 SNP_A-2193142 106239286
3355 SNP_A-2065701 106250328
3356 SNP_A-2286483 106255994
3357 SNP_A-1840249 106284203
3358 SNP_A-1828126 106359950
3359 SNP_A-2083333 106364184
3360 SNP_A-4210419 106371292
3361 SNP_A-1782297 106418954
3362 SNP_A-2205640 106447581
3363 SNP_A-1924673 106472658
3364 SNP_A-1950018 106474561
3365 SNP_A-2267075 106475970
3366 SNP_A-2152648 106484038
3367 SNP_A-1938147 106488043
3368 SNP_A-1897043 106517113
3369 SNP_A-2153360 106517843
3370 SNP_A-2062488 106518345
3371 SNP_A-1853320 106528006
3372 SNP_A-4210420 106528167
3373 SNP_A-1921217 106533466
3374 SNP_A-1820817 106533566
3375 SNP_A-2309442 106533653
3376 SNP_A-1978369 106536878
3377 SNP_A-2140487 106563047
3378 SNP_A-2088025 106565655
3379 SNP_A-1837008 106571554
3380 SNP_A-2010035 106571807
3381 SNP_A-2104385 106574145
3382 SNP_A-2143496 106575844
3383 SNP_A-1896726 106576030
3384 SNP_A-1978370 106585658
3385 SNP_A-2199628 106668631
3386 SNP_A-4202108 106671248
3387 SNP_A-1950531 106676456
3388 SNP_A-4207583 106697698
3389 SNP_A-1978373 106708008
3390 SNP_A-4207284 106723259
3391 SNP_A-2075947 106733066
3392 SNP_A-1814327 106822547
3393 SNP_A-1941831 106854185
3394 SNP_A-1908598 106882395
3395 SNP_A-2198992 106882683
3396 SNP_A-1938005 106882990
3397 SNP_A-1832981 106891647
3398 SNP_A-1870827 106929541
3399 SNP_A-2190503 106934597
3400 SNP_A-4210422 106984974
3401 SNP_A-2303241 107016278
3402 SNP_A-1978380 107018934
3403 SNP_A-4233067 107106612
3404 SNP_A-1959731 107128891
3405 SNP_A-1978381 107142009
3406 SNP_A-1978382 107143075
3407 SNP_A-2199850 107155595
3408 SNP_A-4196140 107179946
3409 SNP_A-2189481 107203053
3410 SNP_A-4219358 107252329
3411 SNP_A-4202822 107266942
3412 SNP_A-1978385 107267043
3413 SNP_A-4222629 107299478
3414 SNP_A-1808161 107329727
3415 SNP_A-1924560 107337135
3416 SNP_A-2156876 107360181
3417 SNP_A-1978387 107388182
3418 SNP_A-2301006 107397703
3419 SNP_A-2096085 107405649
3420 SNP_A-1830400 107409830
3421 SNP_A-1978388 107439932
3422 SNP_A-1933794 107470107
3423 SNP_A-2035159 107470849
3424 SNP_A-2145537 107477145
3425 SNP_A-4229558 107477424
3426 SNP_A-1961054 107498899
3427 SNP_A-2300364 107498931
3428 SNP_A-2140299 107502105
3429 SNP_A-2217518 107505596
3430 SNP_A-2238831 107507093
3431 SNP_A-2055792 107507485
3432 SNP_A-1877261 107514979
3433 SNP_A-1857095 107521709
3434 SNP_A-4210423 107528762
3435 SNP_A-2028450 107529893
3436 SNP_A-1804008 107531551
3437 SNP_A-1891549 107553810
3438 SNP_A-4198162 107619825
3439 SNP_A-4204860 107619840
3440 SNP_A-1799303 107642613
3441 SNP_A-2218672 107642817
3442 SNP_A-1829867 107645874
3443 SNP_A-1922989 107646800
3444 SNP_A-2116198 107728348
3445 SNP_A-4210424 107728541
3446 SNP_A-1873451 107735222
3447 SNP_A-1978393 107740308
3448 SNP_A-1978394 107740737
3449 SNP_A-1950554 107748869
3450 SNP_A-1798904 107749162
3451 SNP_A-1919614 107756417
3452 SNP_A-2027398 107756839
3453 SNP_A-1978395 107764595
3454 SNP_A-2193060 107764629
3455 SNP_A-2179586 107769652
3456 SNP_A-1934835 107775425
3457 SNP_A-1845975 107830699
3458 SNP_A-4210425 107844879
3459 SNP_A-1907886 107861033
3460 SNP_A-4210426 107872957
3461 SNP_A-2040079 107896376
3462 SNP_A-2010042 107921547
3463 SNP_A-1792050 107979724
3464 SNP_A-1978398 108009747
3465 SNP_A-4224431 108049710
3466 SNP_A-1978399 108054842
3467 SNP_A-1978400 108055760
3468 SNP_A-1831836 108063606
3469 SNP_A-1978402 108084260
3470 SNP_A-4210427 108084600
3471 SNP_A-2287070 108106912
3472 SNP_A-1796792 108120464
3473 SNP_A-1788970 108120536
3474 SNP_A-1834555 108120659
3475 SNP_A-2027822 108135958
3476 SNP_A-4210428 108169017
3477 SNP_A-1916183 108178793
3478 SNP_A-2118909 108179073
3479 SNP_A-2298448 108191262
3480 SNP_A-2165893 108191425
3481 SNP_A-2142337 108199243
3482 SNP_A-2148001 108206807
3483 SNP_A-1952797 108207659
3484 SNP_A-1906533 108235182
3485 SNP_A-1952761 108240358
3486 SNP_A-2053658 108255404
3487 SNP_A-1846951 108270949
3488 SNP_A-4210429 108293143
3489 SNP_A-2108261 108316567
3490 SNP_A-1978405 108351780
3491 SNP_A-2245805 108354826
3492 SNP_A-2266309 108355130
3493 SNP_A-4207421 108396759
3494 SNP_A-1826779 108397270
3495 SNP_A-1978406 108412189
3496 SNP_A-1978408 108475317
3497 SNP_A-2036538 108481491
3498 SNP_A-4220622 108504292
3499 SNP_A-2299696 108528959
3500 SNP_A-2200509 108529222
3501 SNP_A-2186962 108529396
3502 SNP_A-1884876 108529657
3503 SNP_A-1978412 108549067
3504 SNP_A-2052194 108572822
3505 SNP_A-1877315 108573492
3506 SNP_A-2213223 108578341
3507 SNP_A-1949571 108594423
3508 SNP_A-2085176 108597638
3509 SNP_A-1873746 108598104
3510 SNP_A-1978414 108607233
3511 SNP_A-2134815 108620545
3512 SNP_A-1826496 108621286
3513 SNP_A-2238508 108644850
3514 SNP_A-2107686 108644881
3515 SNP_A-1824276 108685112
3516 SNP_A-4196488 108689205
3517 SNP_A-1929116 108718230
3518 SNP_A-2042716 108718289
3519 SNP_A-1852144 108718505
3520 SNP_A-2308614 108718656
3521 SNP_A-1803534 108719083
3522 SNP_A-1900749 108737239
3523 SNP_A-1833373 108737454
3524 SNP_A-4210430 108805551
3525 SNP_A-2010045 108818995
3526 SNP_A-2149027 108945845
3527 SNP_A-1978420 109003208
3528 SNP_A-1830905 109012981
3529 SNP_A-4197140 109141168
3530 SNP_A-2264926 109187295
3531 SNP_A-2026114 109187670
3532 SNP_A-1821783 109229145
3533 SNP_A-1798064 109229220
3534 SNP_A-2010051 109241901
3535 SNP_A-1978425 109249931
3536 SNP_A-1808216 109269168
3537 SNP_A-2292828 109279813
3538 SNP_A-1908162 109333363
3539 SNP_A-2191596 109338539
3540 SNP_A-2029649 109346002
3541 SNP_A-2168382 109413810
3542 SNP_A-1956417 109413836
3543 SNP_A-4227945 109414829
3544 SNP_A-2023643 109431427
3545 SNP_A-1903356 109437657
3546 SNP_A-2132729 109467811
3547 SNP_A-2300227 109476305
3548 SNP_A-1889089 109494903
3549 SNP_A-2088715 109495376
3550 SNP_A-4231864 109510233
3551 SNP_A-4227891 109518384
3552 SNP_A-1929190 109520498
3553 SNP_A-2070174 109568913
3554 SNP_A-2068213 109583893
3555 SNP_A-1978434 109659444
3556 SNP_A-1847528 109703305
3557 SNP_A-2038949 109712702
3558 SNP_A-1978435 109730647
3559 SNP_A-1978436 109730683
3560 SNP_A-1978437 109730949
3561 SNP_A-1791805 109772330
3562 SNP_A-1851829 109786702
3563 SNP_A-2253607 109800543
3564 SNP_A-4228098 109805627
3565 SNP_A-1978441 109828758
3566 SNP_A-2010054 109829017
3567 SNP_A-4237965 109829590
3568 SNP_A-2218577 109830164
3569 SNP_A-2261882 109833726
3570 SNP_A-1784883 109834383
3571 SNP_A-2309495 109842310
3572 SNP_A-1933118 109844531
3573 SNP_A-2010055 109845166
3574 SNP_A-2236911 109938042
3575 SNP_A-1869513 109944822
3576 SNP_A-2190958 109954162
3577 SNP_A-2161303 109959534
3578 SNP_A-2177181 109993800
3579 SNP_A-2237192 110021878
3580 SNP_A-1899361 110030452
3581 SNP_A-2273667 110031999
3582 SNP_A-1913069 110033027
3583 SNP_A-1883353 110034375
3584 SNP_A-2223195 110040952
3585 SNP_A-2234259 110045768
3586 SNP_A-2054529 110050277
3587 SNP_A-1978446 110052764
3588 SNP_A-1978447 110052919
3589 SNP_A-1978448 110053338
3590 SNP_A-1808694 110053466
3591 SNP_A-1890116 110053570
3592 SNP_A-4225629 110060008
3593 SNP_A-1878659 110064501
3594 SNP_A-2264874 110066070
3595 SNP_A-2251533 110066549
3596 SNP_A-2136704 110067552
3597 SNP_A-1827961 110067736
3598 SNP_A-1919409 110115596
3599 SNP_A-1978449 110120873
3600 SNP_A-1807128 110120900
3601 SNP_A-1842761 110129946
3602 SNP_A-4240385 110149096
3603 SNP_A-1828236 110166630
3604 SNP_A-4210432 110172663
3605 SNP_A-1978450 110173221
3606 SNP_A-1978451 110178444
3607 SNP_A-1978452 110179691
3608 SNP_A-1863130 110189985
3609 SNP_A-1858222 110198274
3610 SNP_A-1978453 110198580
3611 SNP_A-2206860 110200973
3612 SNP_A-2276882 110227110
3613 SNP_A-2078274 110249859
3614 SNP_A-2293870 110250180
3615 SNP_A-2269680 110250235
3616 SNP_A-1946906 110267189
3617 SNP_A-4233335 110272302
3618 SNP_A-2076325 110320625
3619 SNP_A-2298183 110322934
3620 SNP_A-4207197 110370835
3621 SNP_A-2050127 110400686
3622 SNP_A-1978464 110409320
3623 SNP_A-4240231 110445855
3624 SNP_A-2051757 110469277
3625 SNP_A-2165505 110581822
3626 SNP_A-1904641 110584875
3627 SNP_A-2083349 110584964
3628 SNP_A-1882629 110640244
3629 SNP_A-2211327 110757016
3630 SNP_A-4210433 110760681
3631 SNP_A-1978467 110761289
3632 SNP_A-2100998 110767597
3633 SNP_A-2010060 110795937
3634 SNP_A-2010061 110796272
3635 SNP_A-4214955 110796423
3636 SNP_A-2093515 110810270
3637 SNP_A-1978469 110831986
3638 SNP_A-1831747 110848343
3639 SNP_A-1820600 110888100
3640 SNP_A-2078792 110901936
3641 SNP_A-2074659 110913018
3642 SNP_A-1978474 110989573
3643 SNP_A-4232120 110992516
3644 SNP_A-2044275 111049183
3645 SNP_A-2010063 111073993
3646 SNP_A-2119211 111086799
3647 SNP_A-2182782 111095039
3648 SNP_A-1978481 111096865
3649 SNP_A-1873873 111102039
3650 SNP_A-2222631 111120240
3651 SNP_A-2118384 111123897
3652 SNP_A-2101051 111161551
3653 SNP_A-2212059 111161726
3654 SNP_A-1830915 111208397
3655 SNP_A-2128107 111209168
3656 SNP_A-2055360 111213518
3657 SNP_A-4224407 111224115
3658 SNP_A-2307245 111226794
3659 SNP_A-4195605 111249524
3660 SNP_A-2241147 111252999
3661 SNP_A-2067120 111262659
3662 SNP_A-1849089 111263694
3663 SNP_A-2199797 111298786
3664 SNP_A-4210438 111301619
3665 SNP_A-2260337 111302005
3666 SNP_A-4227974 111328469
3667 SNP_A-1928891 111332237
3668 SNP_A-2124040 111356064
3669 SNP_A-2185651 111366233
3670 SNP_A-2305867 111384551
3671 SNP_A-2239696 111401741
3672 SNP_A-2239635 111401901
3673 SNP_A-4224063 111408792
3674 SNP_A-1978490 111411310
3675 SNP_A-2024100 111436437
3676 SNP_A-2275273 111436740
3677 SNP_A-2147886 111440341
3678 SNP_A-2230306 111446758
3679 SNP_A-2277839 111447220
3680 SNP_A-1820390 111448760
3681 SNP_A-1927299 111448970
3682 SNP_A-4201632 111482067
3683 SNP_A-2161329 111482151
3684 SNP_A-1978492 111484527
3685 SNP_A-1869722 111500475
3686 SNP_A-1978495 111509327
3687 SNP_A-2076660 111517137
3688 SNP_A-4210439 111525712
3689 SNP_A-2215479 111532563
3690 SNP_A-2101852 111535320
3691 SNP_A-1931242 111535581
3692 SNP_A-2070329 111538266
3693 SNP_A-2247689 111539047
3694 SNP_A-2066595 111544128
3695 SNP_A-2202279 111544446
3696 SNP_A-1978497 111557289
3697 SNP_A-1978498 111557313
3698 SNP_A-4224023 111578959
3699 SNP_A-2207241 111628167
3700 SNP_A-4210440 111630279
3701 SNP_A-1920904 111639732
3702 SNP_A-2222672 111658467
3703 SNP_A-1902084 111692815
3704 SNP_A-4192983 111711818
3705 SNP_A-2010065 111735323
3706 SNP_A-4219971 111874263
3707 SNP_A-4195262 111896550
3708 SNP_A-1885332 111908201
3709 SNP_A-1898272 111909115
3710 SNP_A-2106555 111937516
3711 SNP_A-1978506 111943950
3712 SNP_A-1978507 111946612
3713 SNP_A-1978510 111963561
3714 SNP_A-4210445 111971172
3715 SNP_A-1942187 111980936
3716 SNP_A-2214327 112018866
3717 SNP_A-1978511 112025998
3718 SNP_A-1804039 112026538
3719 SNP_A-2203280 112077565
3720 SNP_A-1856158 112086875
3721 SNP_A-1978515 112145027
3722 SNP_A-2031915 112148172
3723 SNP_A-1786050 112171839
3724 SNP_A-2158046 112180135
3725 SNP_A-2172201 112183168
3726 SNP_A-1978518 112223083
3727 SNP_A-4210446 112224038
3728 SNP_A-2197360 112243641
3729 SNP_A-4203439 112243837
3730 SNP_A-4200109 112271273
3731 SNP_A-2036125 112280494
3732 SNP_A-2268279 112287053
3733 SNP_A-1927542 112294203
3734 SNP_A-1864450 112338931
3735 SNP_A-1910094 112340107
3736 SNP_A-2075285 112340430
3737 SNP_A-2084304 112349154
3738 SNP_A-2299155 112363120
3739 SNP_A-1978524 112377247
3740 SNP_A-2158113 112396358
3741 SNP_A-1978525 112398873
3742 SNP_A-2259270 112408008
3743 SNP_A-2062785 112423216
3744 SNP_A-2100034 112429187
3745 SNP_A-2172339 112453021
3746 SNP_A-2092296 112464239
3747 SNP_A-4205375 112464539
3748 SNP_A-2130589 112465013
3749 SNP_A-4204011 112465086
3750 SNP_A-4210447 112466783
3751 SNP_A-1978527 112497172
3752 SNP_A-4218326 112516998
3753 SNP_A-2137883 112517186
3754 SNP_A-2039907 112526806
3755 SNP_A-2110519 112567792
3756 SNP_A-1909911 112567903
3757 SNP_A-1788551 112577850
3758 SNP_A-1807113 112577880
3759 SNP_A-1819623 112578120
3760 SNP_A-2208158 112586942
3761 SNP_A-2154967 112592659
3762 SNP_A-2157766 112592960
3763 SNP_A-2010069 112609952
3764 SNP_A-2196697 112639008
3765 SNP_A-2130773 112639758
3766 SNP_A-1863600 112691376
3767 SNP_A-2091894 112725989
3768 SNP_A-2201751 112733856
3769 SNP_A-2087215 112734588
3770 SNP_A-1978530 112736056
3771 SNP_A-1905211 112741179
3772 SNP_A-1807901 112741652
3773 SNP_A-2268939 112744054
3774 SNP_A-2150992 112744227
3775 SNP_A-2263471 112745974
3776 SNP_A-2122685 112756015
3777 SNP_A-1893445 112756118
3778 SNP_A-1888754 112756525
3779 SNP_A-1948277 112777741
3780 SNP_A-4198614 112782163
3781 SNP_A-4230373 112793170
3782 SNP_A-2248518 112816770
3783 SNP_A-1978531 112817028
3784 SNP_A-2288184 112830455
3785 SNP_A-1816794 112871900
3786 SNP_A-1901573 112889172
3787 SNP_A-2067204 112904200
3788 SNP_A-1839418 112945726
3789 SNP_A-4207117 112949575
3790 SNP_A-2159758 113019079
3791 SNP_A-2273771 113076304
3792 SNP_A-4210451 113089585
3793 SNP_A-1957238 113094408
3794 SNP_A-1978536 113146871
3795 SNP_A-2133496 113192902
3796 SNP_A-1978540 113195196
3797 SNP_A-1919505 113211770
3798 SNP_A-2124260 113219158
3799 SNP_A-1800597 113235175
3800 SNP_A-4217215 113237551
3801 SNP_A-1905683 113241239
3802 SNP_A-1893949 113269087
3803 SNP_A-1948976 113274740
3804 SNP_A-1978544 113291283
3805 SNP_A-2057213 113298840
3806 SNP_A-1879650 113308162
3807 SNP_A-2127584 113370008
3808 SNP_A-2236231 113413613
3809 SNP_A-2240578 113414124
3810 SNP_A-2068121 113469784
3811 SNP_A-2190852 113481117
3812 SNP_A-1917964 113509847
3813 SNP_A-1823194 113529096
3814 SNP_A-2222874 113537032
3815 SNP_A-2173530 113543083
3816 SNP_A-2024072 113548794
3817 SNP_A-4236097 113548914
3818 SNP_A-2288945 113551034
3819 SNP_A-2188231 113564596
3820 SNP_A-1819598 113578208
3821 SNP_A-2226200 113581387
3822 SNP_A-1860113 113581912
3823 SNP_A-1930041 113583674
3824 SNP_A-2307569 113592532
3825 SNP_A-2191154 113595238
3826 SNP_A-4220657 113596576
3827 SNP_A-2156150 113598950
3828 SNP_A-1790166 113815318
3829 SNP_A-2025697 113933765
3830 SNP_A-2099312 113940777
3831 SNP_A-1803203 113940935
3832 SNP_A-4193611 113946043
3833 SNP_A-2047031 113947581
3834 SNP_A-1881772 113948442
3835 SNP_A-2093444 113965518
3836 SNP_A-2037219 113988556
3837 SNP_A-1862741 113988622
3838 SNP_A-2268163 113994496
3839 SNP_A-1898770 114068491
3840 SNP_A-2155580 114090191
3841 SNP_A-2118399 114128968
3842 SNP_A-1978548 114130417
3843 SNP_A-1897093 114138026
3844 SNP_A-2083972 114138152
3845 SNP_A-2066245 114139586
3846 SNP_A-1978549 114146814
3847 SNP_A-1978550 114146860
3848 SNP_A-1960559 114150163
3849 SNP_A-1875305 114153017
3850 SNP_A-1978551 114153225
3851 SNP_A-2210503 114179078
3852 SNP_A-4210458 114190823
3853 SNP_A-2164951 114207574
3854 SNP_A-2283365 114207645
3855 SNP_A-1922778 114210465
3856 SNP_A-2195740 114212060
3857 SNP_A-2297085 114220405
3858 SNP_A-2101652 114227775
3859 SNP_A-4210460 114229035
3860 SNP_A-2148981 114234985
3861 SNP_A-1901940 114235685
3862 SNP_A-1960092 114240701
3863 SNP_A-2192917 114242441
3864 SNP_A-2116907 114245968
3865 SNP_A-1978555 114248451
3866 SNP_A-1807787 114251101
3867 SNP_A-2022777 114251213
3868 SNP_A-1799659 114262005
3869 SNP_A-1873984 114262565
3870 SNP_A-1954782 114270040
3871 SNP_A-1879821 114282900
3872 SNP_A-2122611 114283444
3873 SNP_A-1828000 114298426
3874 SNP_A-4200303 114298464
3875 SNP_A-1978558 114298576
3876 SNP_A-4204934 114312282
3877 SNP_A-1787580 114318660
3878 SNP_A-1978559 114328632
3879 SNP_A-4210461 114329042
3880 SNP_A-1978560 114329441
3881 SNP_A-1978561 114330465
3882 SNP_A-2061212 114348644
3883 SNP_A-1978565 114399491
3884 SNP_A-1906992 114437446
3885 SNP_A-2062349 114474018
3886 SNP_A-2187065 114479941
3887 SNP_A-2228905 114480090
3888 SNP_A-1894361 114504595
3889 SNP_A-2230744 114504770
3890 SNP_A-2134415 114518444
3891 SNP_A-2149808 114528732
3892 SNP_A-2142341 114529026
3893 SNP_A-1854134 114539332
3894 SNP_A-2047829 114563318
3895 SNP_A-1978571 114575612
3896 SNP_A-1955210 114620118
3897 SNP_A-2054194 114636070
3898 SNP_A-1919560 114641161
3899 SNP_A-4210464 114645147
3900 SNP_A-2069735 114645383
3901 SNP_A-2033497 114651522
3902 SNP_A-2290032 114672173
3903 SNP_A-1978578 114719604
3904 SNP_A-1978579 114723610
3905 SNP_A-1978580 114723767
3906 SNP_A-2205611 114726451
3907 SNP_A-2039515 114727378
3908 SNP_A-2133337 114730973
3909 SNP_A-4228595 114731218
3910 SNP_A-2290555 114732225
3911 SNP_A-2194314 114762869
3912 SNP_A-4221121 114766153
3913 SNP_A-4218908 114838837
3914 SNP_A-2261036 114839372
3915 SNP_A-1908116 114853816
3916 SNP_A-1978584 114890405
3917 SNP_A-2060387 114895376
3918 SNP_A-1905642 114899131
3919 SNP_A-1795020 114915398
3920 SNP_A-2067144 114929645
3921 SNP_A-2123983 114929743
3922 SNP_A-1780596 114930176
3923 SNP_A-1879695 114933693
3924 SNP_A-1921413 114941604
3925 SNP_A-2010072 114972884
3926 SNP_A-2092494 114974035
3927 SNP_A-2010073 114978923
3928 SNP_A-2010074 114980947
3929 SNP_A-2142485 114981739
3930 SNP_A-2206289 114981792
3931 SNP_A-1782235 114982369
3932 SNP_A-1915288 114986441
3933 SNP_A-4195563 114992004
3934 SNP_A-2208150 114992627
3935 SNP_A-4199424 115042028
3936 SNP_A-2063754 115052602
3937 SNP_A-1978585 115052739
3938 SNP_A-2146715 115053066
3939 SNP_A-2295011 115057723
3940 SNP_A-2039016 115057814
3941 SNP_A-1862980 115057836
3942 SNP_A-2236841 115059651
3943 SNP_A-2132830 115059888
3944 SNP_A-1873350 115059928
3945 SNP_A-4220097 115075421
3946 SNP_A-1931088 115083155
3947 SNP_A-1865875 115083781
3948 SNP_A-2083552 115089316
3949 SNP_A-2151979 115099230
3950 SNP_A-4210466 115104604
3951 SNP_A-2153086 115116353
3952 SNP_A-4240667 115116790
3953 SNP_A-2252163 115131688
3954 SNP_A-4203055 115135220
3955 SNP_A-2302657 115143821
3956 SNP_A-2200090 115162358
3957 SNP_A-4231660 115171051
3958 SNP_A-2267146 115172472
3959 SNP_A-2134171 115184079
3960 SNP_A-1953409 115200721
3961 SNP_A-2021876 115206987
3962 SNP_A-2010077 115212824
3963 SNP_A-2303117 115245130
3964 SNP_A-2297101 115306211
3965 SNP_A-1908229 115328814
3966 SNP_A-1926648 115330104
3967 SNP_A-2293543 115350023
3968 SNP_A-2265478 115351637
3969 SNP_A-1978588 115353605
3970 SNP_A-2037275 115375394
3971 SNP_A-2151335 115390039
3972 SNP_A-2207606 115390360
3973 SNP_A-2305067 115407950
3974 SNP_A-2066078 115460993
3975 SNP_A-1787423 115471035
3976 SNP_A-4219257 115476266
3977 SNP_A-2088737 115508653
3978 SNP_A-2164325 115516123
3979 SNP_A-4200038 115603539
3980 SNP_A-2256645 115603556
3981 SNP_A-2220916 115604989
3982 SNP_A-1942029 115623133
3983 SNP_A-1944733 115624794
3984 SNP_A-1978590 115627360
3985 SNP_A-4216555 115632976
3986 SNP_A-2044850 115633062
3987 SNP_A-1882227 115633252
3988 SNP_A-4218815 115635359
3989 SNP_A-1923763 115636780
3990 SNP_A-2063243 115653927
3991 SNP_A-4229223 115668295
3992 SNP_A-1857903 115668739
3993 SNP_A-2104306 115705180
3994 SNP_A-1892092 115705273
3995 SNP_A-2206507 115717036
3996 SNP_A-4192692 115717109
3997 SNP_A-2129079 115808410
3998 SNP_A-1960251 115830532
3999 SNP_A-1837185 115839708
4000 SNP_A-2311677 115979836
4001 SNP_A-2054835 116010529
4002 SNP_A-2154429 116024741
4003 SNP_A-1978594 116044453
4004 SNP_A-4229525 116109214
4005 SNP_A-2109159 116116504
4006 SNP_A-2256092 116147641
4007 SNP_A-2064807 116191330
4008 SNP_A-1978596 116202702
4009 SNP_A-1937063 116208214
4010 SNP_A-4204124 116221589
4011 SNP_A-1959497 116221900
4012 SNP_A-2064322 116232506
4013 SNP_A-2029971 116234541
4014 SNP_A-2250788 116234970
4015 SNP_A-1801630 116244902
4016 SNP_A-4229460 116244957
4017 SNP_A-2284018 116251118
4018 SNP_A-2314931 116289833
4019 SNP_A-4225650 116296163
4020 SNP_A-2099047 116318715
4021 SNP_A-1849823 116368809
4022 SNP_A-1978599 116400004
4023 SNP_A-2276576 116402394
4024 SNP_A-2054703 116413588
4025 SNP_A-1859366 116441129
4026 SNP_A-1978602 116441466
4027 SNP_A-4210467 116443319
4028 SNP_A-1958005 116444744
4029 SNP_A-2133086 116454363
4030 SNP_A-1896795 116463016
4031 SNP_A-1855425 116468239
4032 SNP_A-2162234 116473561
4033 SNP_A-2056810 116482713
4034 SNP_A-1875514 116483034
4035 SNP_A-4232254 116535534
4036 SNP_A-4238324 116535799
4037 SNP_A-1785780 116537368
4038 SNP_A-2150189 116552171
4039 SNP_A-1879435 116558768
4040 SNP_A-1862703 116558804
4041 SNP_A-4214960 116581525
4042 SNP_A-1796209 116603347
4043 SNP_A-1804902 116608823
4044 SNP_A-4195464 116615265
4045 SNP_A-2182854 116647994
4046 SNP_A-2224181 116669200
4047 SNP_A-2010083 116669232
4048 SNP_A-1822321 116669994
4049 SNP_A-2261937 116671503
4050 SNP_A-4206070 116676751
4051 SNP_A-1933677 116746810
4052 SNP_A-2047803 116749375
4053 SNP_A-2231318 116754090
4054 SNP_A-2275521 116769763
4055 SNP_A-4233102 116798652
4056 SNP_A-1839196 116800794
4057 SNP_A-2034760 116859702
4058 SNP_A-4225500 116885391
4059 SNP_A-2239759 116943153
4060 SNP_A-2252669 116946043
4061 SNP_A-1797964 116949884
4062 SNP_A-2282229 116958524
4063 SNP_A-2119782 116959039
4064 SNP_A-4206880 116984337
4065 SNP_A-1978609 117005566
4066 SNP_A-2057161 117015701
4067 SNP_A-2133606 117024094
4068 SNP_A-2146911 117024524
4069 SNP_A-1935069 117053345
4070 SNP_A-4229368 117057890
4071 SNP_A-1978611 117072046
4072 SNP_A-1978612 117073116
4073 SNP_A-1904001 117124836
4074 SNP_A-1848523 117130910
4075 SNP_A-1783707 117133698
4076 SNP_A-4230967 117133801
4077 SNP_A-1819292 117134001
4078 SNP_A-1978613 117147274
4079 SNP_A-2230126 117201551
4080 SNP_A-2183605 117218919
4081 SNP_A-2150193 117219021
4082 SNP_A-1960418 117223936
4083 SNP_A-1978614 117245061
4084 SNP_A-2238839 117261458
4085 SNP_A-1781032 117304189
4086 SNP_A-1871750 117331985
4087 SNP_A-1917994 117337632
4088 SNP_A-4207201 117341260
4089 SNP_A-4210469 117391791
4090 SNP_A-2149581 117400685
4091 SNP_A-1978616 117404101
4092 SNP_A-2087974 117407102
4093 SNP_A-2210108 117421649
4094 SNP_A-2098879 117446883
4095 SNP_A-2154587 117460935
4096 SNP_A-4204810 117472460
4097 SNP_A-2255616 117473201
4098 SNP_A-2132055 117488271
4099 SNP_A-2256441 117488695
4100 SNP_A-2241767 117491906
4101 SNP_A-2162111 117544399
4102 SNP_A-4210470 117567679
4103 SNP_A-4240886 117573390
4104 SNP_A-1978623 117576957
4105 SNP_A-4206831 117580002
4106 SNP_A-1925254 117621350
4107 SNP_A-4225888 117627442
4108 SNP_A-2179051 117634111
4109 SNP_A-1821784 117664318
4110 SNP_A-2057023 117666642
4111 SNP_A-2243316 117670660
4112 SNP_A-1836439 117689747
4113 SNP_A-2179031 117690282
4114 SNP_A-1835569 117691884
4115 SNP_A-1823428 117710060
4116 SNP_A-1879179 117713957
4117 SNP_A-1850183 117731484
4118 SNP_A-2145461 117745491
4119 SNP_A-2286337 117745914
4120 SNP_A-2293903 117760593
4121 SNP_A-2183524 117774051
4122 SNP_A-2099646 117774439
4123 SNP_A-2010093 117775329
4124 SNP_A-2010094 117782208
4125 SNP_A-1916491 117787590
4126 SNP_A-4231468 117788031
4127 SNP_A-2010095 117788715
4128 SNP_A-4230153 117815001
4129 SNP_A-1804397 117815591
4130 SNP_A-1799292 117823440
4131 SNP_A-2010097 117843587
4132 SNP_A-1978624 117844328
4133 SNP_A-4210471 117870108
4134 SNP_A-2261711 117874863
4135 SNP_A-2026529 117880985
4136 SNP_A-2177025 117881936
4137 SNP_A-1866075 117914982
4138 SNP_A-2075627 117935831
4139 SNP_A-1822297 117951739
4140 SNP_A-1978626 117972300
4141 SNP_A-1871624 117993993
4142 SNP_A-1835225 117998066
4143 SNP_A-1938148 117998555
4144 SNP_A-2129447 117998879
4145 SNP_A-2034132 118010029
4146 SNP_A-1780690 118015268
4147 SNP_A-2129387 118017819
4148 SNP_A-2152019 118022122
4149 SNP_A-1978628 118022461
4150 SNP_A-1947418 118022714
4151 SNP_A-1931532 118026930
4152 SNP_A-1978629 118051408
4153 SNP_A-1978631 118055468
4154 SNP_A-1846119 118078491
4155 SNP_A-2164134 118081168
4156 SNP_A-2205564 118081372
4157 SNP_A-2046312 118082150
4158 SNP_A-2226249 118082291
4159 SNP_A-1913584 118082721
4160 SNP_A-4204670 118082985
4161 SNP_A-2082246 118083193
4162 SNP_A-1816190 118087980
4163 SNP_A-2010099 118088096
4164 SNP_A-4210474 118088330
4165 SNP_A-1978632 118088867
4166 SNP_A-1941887 118103544
4167 SNP_A-4210475 118104703
4168 SNP_A-1978637 118107154
4169 SNP_A-2172096 118110503
4170 SNP_A-1830138 118111191
4171 SNP_A-1950008 118111272
4172 SNP_A-2196834 118150895
4173 SNP_A-1844512 118175463
4174 SNP_A-2214827 118183586
4175 SNP_A-2087673 118195481
4176 SNP_A-2136044 118211550
4177 SNP_A-1978639 118237956
4178 SNP_A-2122188 118246477
4179 SNP_A-1832861 118258268
4180 SNP_A-1851021 118272234
4181 SNP_A-2311808 118272835
4182 SNP_A-1978641 118300076
4183 SNP_A-1948363 118306759
4184 SNP_A-4225227 118343468
4185 SNP_A-1817169 118367977
4186 SNP_A-4217342 118368165
4187 SNP_A-2077834 118378646
4188 SNP_A-1956446 118382373
4189 SNP_A-1853293 118382530
4190 SNP_A-1935416 118406713
4191 SNP_A-2010100 118551703
4192 SNP_A-1926607 118554689
4193 SNP_A-1905411 118604338
4194 SNP_A-2010102 118614104
4195 SNP_A-1978642 118617842
4196 SNP_A-2099734 118627693
4197 SNP_A-2234042 118639579
4198 SNP_A-2222903 118650424
4199 SNP_A-1926886 118650855
4200 SNP_A-1925455 118651393
4201 SNP_A-2215395 118654005
4202 SNP_A-2137076 118665287
4203 SNP_A-4226143 118668800
4204 SNP_A-1936344 118673958
4205 SNP_A-2228457 118674435
4206 SNP_A-1978643 118689018
4207 SNP_A-4201386 118696919
4208 SNP_A-1809775 118699889
4209 SNP_A-4196524 118709395
4210 SNP_A-1978645 118711700
4211 SNP_A-1905487 118718126
4212 SNP_A-2289134 118738954
4213 SNP_A-1938080 118783787
4214 SNP_A-1793445 118866355
4215 SNP_A-2206310 118882468
4216 SNP_A-4229675 118885871
4217 SNP_A-2260260 118915046
4218 SNP_A-1978648 118920894
4219 SNP_A-2245012 118926638
4220 SNP_A-2010104 118942935
4221 SNP_A-1794079 118969796
4222 SNP_A-1785344 118978243
4223 SNP_A-1943774 118978503
4224 SNP_A-1882940 118985638
4225 SNP_A-4224941 118996306
4226 SNP_A-1805179 119009163
4227 SNP_A-2010106 119009306
4228 SNP_A-1928274 119017281
4229 SNP_A-4210481 119082716
4230 SNP_A-2230085 119088657
4231 SNP_A-2255998 119097317
4232 SNP_A-4206188 119101370
4233 SNP_A-2306653 119106974
4234 SNP_A-1978652 119110807
4235 SNP_A-2252897 119116417
4236 SNP_A-1873752 119160315
4237 SNP_A-4234402 119197389
4238 SNP_A-1821864 119208915
4239 SNP_A-2010108 119210639
4240 SNP_A-2028043 119233042
4241 SNP_A-1857026 119235665
4242 SNP_A-2200405 119246306
4243 SNP_A-1888679 119256090
4244 SNP_A-2228587 119257098
4245 SNP_A-2067576 119259380
4246 SNP_A-1927787 119266722
4247 SNP_A-1791320 119274236
4248 SNP_A-4198474 119292310
4249 SNP_A-1860660 119292741
4250 SNP_A-4198354 119355646
4251 SNP_A-2077371 119374677
4252 SNP_A-1978656 119383232
4253 SNP_A-4210482 119486412
4254 SNP_A-1929216 119719169
4255 SNP_A-2010112 119826658
4256 SNP_A-2010113 119826824
4257 SNP_A-2162426 119833365
4258 SNP_A-2252859 119849775
4259 SNP_A-2169954 119870078
4260 SNP_A-2277242 119875336
4261 SNP_A-1960066 119878628
4262 SNP_A-2174880 119881000
4263 SNP_A-2076593 119902422
4264 SNP_A-2075016 119902940
4265 SNP_A-1811584 119935786
4266 SNP_A-1978666 119937161
4267 SNP_A-1978668 119937533
4268 SNP_A-1956677 119963130
4269 SNP_A-2146897 119992450
4270 SNP_A-2292614 120026386
4271 SNP_A-2170704 120026641
4272 SNP_A-1884051 120031183
4273 SNP_A-1978669 120031645
4274 SNP_A-2148290 120036883
4275 SNP_A-2095229 120037070
4276 SNP_A-1935059 120052740
4277 SNP_A-1898978 120064457
4278 SNP_A-1823766 120066254
4279 SNP_A-2313126 120066769
4280 SNP_A-1814864 120084515
4281 SNP_A-2288813 120092636
4282 SNP_A-1941568 120110220
4283 SNP_A-2272445 120110313
4284 SNP_A-2156309 120110484
4285 SNP_A-2301453 120122887
4286 SNP_A-1978670 120126850
4287 SNP_A-1793116 120129094
4288 SNP_A-1826319 120135278
4289 SNP_A-1978672 120154549
4290 SNP_A-1978673 120160960
4291 SNP_A-1955032 120175235
4292 SNP_A-4201870 120190491
4293 SNP_A-2073982 120200088
4294 SNP_A-1880804 120200492
4295 SNP_A-1843401 120200744
4296 SNP_A-1917710 120212933
4297 SNP_A-1791516 120213331
4298 SNP_A-4210484 120236065
4299 SNP_A-1800497 120244322
4300 SNP_A-2207321 120267285
4301 SNP_A-1978678 120269106
4302 SNP_A-4210485 120269210
4303 SNP_A-1978680 120269246
4304 SNP_A-2010115 120291723
4305 SNP_A-1832295 120301317
4306 SNP_A-1949681 120331497
4307 SNP_A-4222367 120370460
4308 SNP_A-1834512 120370900
4309 SNP_A-4210486 120378133
4310 SNP_A-2270791 120378782
4311 SNP_A-2028540 120386559
4312 SNP_A-1978681 120389803
4313 SNP_A-4206406 120397408
4314 SNP_A-1885269 120444796
4315 SNP_A-4235326 120460382
4316 SNP_A-4206290 120460672
4317 SNP_A-1889005 120468131
4318 SNP_A-4210487 120468947
4319 SNP_A-1978688 120472254
4320 SNP_A-2257696 120473221
4321 SNP_A-2033979 120481019
4322 SNP_A-4210488 120481522
4323 SNP_A-1978691 120484707
4324 SNP_A-1915716 120490219
4325 SNP_A-4234254 120490243
4326 SNP_A-2138866 120495668
4327 SNP_A-2127242 120495764
4328 SNP_A-4210489 120500065
4329 SNP_A-4228991 120609480
4330 SNP_A-1814566 120629142
4331 SNP_A-2086816 120629411
4332 SNP_A-1882963 120630055
4333 SNP_A-2090558 120643383
4334 SNP_A-1844717 120644028
4335 SNP_A-1978699 120647757
4336 SNP_A-1978701 120679754
4337 SNP_A-1844854 120708151
4338 SNP_A-2124058 120708975
4339 SNP_A-2308366 120750647
4340 SNP_A-2254260 120778056
4341 SNP_A-2178899 120786181
4342 SNP_A-2270155 120868846
4343 SNP_A-1785446 120872511
4344 SNP_A-1812217 120884741
4345 SNP_A-2076710 120908382
4346 SNP_A-2142882 120966323
4347 SNP_A-2142625 120966371
4348 SNP_A-2135389 120990395
4349 SNP_A-2309355 120992581
4350 SNP_A-4199425 121011907
4351 SNP_A-1955119 121016546
4352 SNP_A-1838742 121031361
4353 SNP_A-1894448 121045411
4354 SNP_A-4227462 121089189
4355 SNP_A-1978716 121122249
4356 SNP_A-2043525 121124690
4357 SNP_A-1817139 121159133
4358 SNP_A-1852822 121166348
4359 SNP_A-2288418 121166846
4360 SNP_A-1853672 121167801
4361 SNP_A-2272369 121192429
4362 SNP_A-1827029 121202707
4363 SNP_A-4221408 121254293
4364 SNP_A-2057294 121274900
4365 SNP_A-2273959 121280220
4366 SNP_A-4210490 121283131
4367 SNP_A-1978721 121327966
4368 SNP_A-4210491 121328184
4369 SNP_A-2216974 121334757
4370 SNP_A-2113422 121365939
4371 SNP_A-2179117 121390371
4372 SNP_A-4222806 121390427
4373 SNP_A-1867253 121423042
4374 SNP_A-2152035 121430868
4375 SNP_A-2093611 121433102
4376 SNP_A-4230989 121433331
4377 SNP_A-1936962 121445925
4378 SNP_A-2117646 121492245
4379 SNP_A-1930759 121492420
4380 SNP_A-1798619 121496214
4381 SNP_A-2050177 121496842
4382 SNP_A-1838613 121503007
4383 SNP_A-2222213 121503097
4384 SNP_A-1833359 121504145
4385 SNP_A-2205224 121506934
4386 SNP_A-2126066 121507305
4387 SNP_A-4206460 121510064
4388 SNP_A-2171326 121512268
4389 SNP_A-4197360 121513176
4390 SNP_A-1860008 121519348
4391 SNP_A-4234535 121520334
4392 SNP_A-2258913 121521270
4393 SNP_A-2022742 121571039
4394 SNP_A-1851261 121591244
4395 SNP_A-1857808 121613271
4396 SNP_A-1978724 121614619
4397 SNP_A-2234311 121615824
4398 SNP_A-2276222 121615897
4399 SNP_A-2221723 121616171
4400 SNP_A-1936401 121620293
4401 SNP_A-4238225 121621771
4402 SNP_A-1952575 121646334
4403 SNP_A-1907553 121663151
4404 SNP_A-1872144 121668959
4405 SNP_A-1978729 121701153
4406 SNP_A-4223532 121731120
4407 SNP_A-1943994 121731318
4408 SNP_A-2258899 121741908
4409 SNP_A-2247706 121756031
4410 SNP_A-4210493 121756389
4411 SNP_A-4196640 121772276
4412 SNP_A-1978734 121830955
4413 SNP_A-2183234 121836735
4414 SNP_A-2039165 121853030
4415 SNP_A-1914792 121853216
4416 SNP_A-1978737 121864996
4417 SNP_A-2111583 121940034
4418 SNP_A-2033921 121940391
4419 SNP_A-4197928 121952699
4420 SNP_A-1908749 121957217
4421 SNP_A-2106893 121963382
4422 SNP_A-2263674 121965682
4423 SNP_A-2067581 121984977
4424 SNP_A-2307379 121989806
4425 SNP_A-1960206 122012962
4426 SNP_A-1838602 122015406
4427 SNP_A-2173644 122015866
4428 SNP_A-2306855 122022742
4429 SNP_A-2106927 122027140
4430 SNP_A-1823569 122030877
4431 SNP_A-2173074 122035951
4432 SNP_A-4194429 122062017
4433 SNP_A-2284873 122120332
4434 SNP_A-1889260 122156529
4435 SNP_A-2162044 122160730
4436 SNP_A-2218634 122179300
4437 SNP_A-2233645 122182594
4438 SNP_A-1798605 122182681
4439 SNP_A-1817453 122182922
4440 SNP_A-2076726 122199921
4441 SNP_A-1978745 122223702
4442 SNP_A-1978746 122224194
4443 SNP_A-2231881 122235041
4444 SNP_A-1873913 122249208
4445 SNP_A-1816471 122266475
4446 SNP_A-1925370 122266816
4447 SNP_A-2115830 122267029
4448 SNP_A-4210497 122278870
4449 SNP_A-2142333 122338731
4450 SNP_A-2091969 122356213
4451 SNP_A-2273833 122371009
4452 SNP_A-2224564 122390362
4453 SNP_A-4237293 122407624
4454 SNP_A-4226914 122408343
4455 SNP_A-2031535 122438683
4456 SNP_A-2041932 122457638
4457 SNP_A-1876128 122464047
4458 SNP_A-4239671 122468102
4459 SNP_A-2310634 122473569
4460 SNP_A-4210498 122484896
4461 SNP_A-1978749 122484922
4462 SNP_A-1907107 122487863
4463 SNP_A-2055183 122489943
4464 SNP_A-1882503 122490732
4465 SNP_A-2288448 122491065
4466 SNP_A-4210499 122501423
4467 SNP_A-2122705 122504585
4468 SNP_A-1785768 122504765
4469 SNP_A-1782354 122517665
4470 SNP_A-2136034 122518528
4471 SNP_A-1834109 122619900
4472 SNP_A-1882871 122620012
4473 SNP_A-2140218 122623818
4474 SNP_A-2085129 122631341
4475 SNP_A-2291295 122669925
4476 SNP_A-2299315 122672063
4477 SNP_A-2049735 122681568
4478 SNP_A-4205201 122695282
4479 SNP_A-1978754 122696176
4480 SNP_A-1978755 122696205
4481 SNP_A-2110940 122717624
4482 SNP_A-2192623 122776502
4483 SNP_A-2188925 122777057
4484 SNP_A-1978758 122787772
4485 SNP_A-2098016 122789231
4486 SNP_A-2059830 122789490
4487 SNP_A-1897884 122818699
4488 SNP_A-4199121 122819921
4489 SNP_A-2205430 122821231
4490 SNP_A-4227415 122874293
4491 SNP_A-2208243 122889197
4492 SNP_A-2210766 122903268
4493 SNP_A-2209486 122903356
4494 SNP_A-2199528 122919191
4495 SNP_A-2260410 122920119
4496 SNP_A-1978763 122958633
4497 SNP_A-1978766 122965775
4498 SNP_A-2274803 122981304
4499 SNP_A-2028561 123044422
4500 SNP_A-2088650 123055782
4501 SNP_A-4205794 123057073
4502 SNP_A-1916604 123104934
4503 SNP_A-2151954 123118615
4504 SNP_A-2096156 123143789
4505 SNP_A-1852038 123147736
4506 SNP_A-1978771 123167431
4507 SNP_A-1978772 123168147
4508 SNP_A-2073688 123168502
4509 SNP_A-2245927 123175253
4510 SNP_A-1978775 123175721
4511 SNP_A-2085047 123181414
4512 SNP_A-2275058 123181997
4513 SNP_A-2106576 123201764
4514 SNP_A-2080910 123223941
4515 SNP_A-4210503 123237584
4516 SNP_A-2143633 123458414
4517 SNP_A-2262852 123553121
4518 SNP_A-2229435 123589837
4519 SNP_A-2307299 123692236
4520 SNP_A-1789637 123717283
4521 SNP_A-4214963 123743476
4522 SNP_A-1978779 123744785
4523 SNP_A-1831671 123760208
4524 SNP_A-2311389 123777704
4525 SNP_A-4210504 123780517
4526 SNP_A-2087063 123797981
4527 SNP_A-2106951 123803687
4528 SNP_A-2129410 123804396
4529 SNP_A-2257915 123837191
4530 SNP_A-1978781 123877604
4531 SNP_A-1946849 123878309
4532 SNP_A-2214311 123883877
4533 SNP_A-1948755 123957960
4534 SNP_A-2144198 123966392
4535 SNP_A-2108500 124036157
4536 SNP_A-1920196 124037961
4537 SNP_A-4237951 124046284
4538 SNP_A-1791143 124091490
4539 SNP_A-2301490 124099539
4540 SNP_A-2283917 124106929
4541 SNP_A-4205604 124118315
4542 SNP_A-1951629 124237106
4543 SNP_A-4192849 124253240
4544 SNP_A-1885901 124303368
4545 SNP_A-2310940 124310029
4546 SNP_A-1849743 124385939
4547 SNP_A-2232209 124427947
4548 SNP_A-2249542 124441824
4549 SNP_A-2112831 124495080
4550 SNP_A-2281734 124502588
4551 SNP_A-4233558 124506365
4552 SNP_A-2010130 124522735
4553 SNP_A-1978786 124525259
4554 SNP_A-2173151 124542044
4555 SNP_A-2238678 124553160
4556 SNP_A-2023391 124555829
4557 SNP_A-1945166 124578020
4558 SNP_A-2134835 124578496
4559 SNP_A-4197376 124581485
4560 SNP_A-4217656 124581499
4561 SNP_A-2150821 124609416
4562 SNP_A-4226601 124616020
4563 SNP_A-2231688 124618510
4564 SNP_A-1842925 124645613
4565 SNP_A-4235123 124661439
4566 SNP_A-1978790 124663526
4567 SNP_A-2273615 124669598
4568 SNP_A-2039161 124729124
4569 SNP_A-1921864 124732277
4570 SNP_A-2159263 124742078
4571 SNP_A-1978792 124767086
4572 SNP_A-2264023 124768694
4573 SNP_A-1918971 124826651
4574 SNP_A-1838832 124828071
4575 SNP_A-1804612 124847605
4576 SNP_A-1780905 124847728
4577 SNP_A-1919689 124848265
4578 SNP_A-2194913 124878649
4579 SNP_A-4221365 124880094
4580 SNP_A-1933845 124881021
4581 SNP_A-1798330 124890479
4582 SNP_A-1791497 124899190
4583 SNP_A-2264703 124901195
4584 SNP_A-4236387 124908559
4585 SNP_A-2285159 124912796
4586 SNP_A-2132876 124913174
4587 SNP_A-1910475 124919839
4588 SNP_A-2108159 124925506
4589 SNP_A-2174555 124926450
4590 SNP_A-1913689 124928596
4591 SNP_A-4203393 124948527
4592 SNP_A-4229432 124955485
4593 SNP_A-4210505 124955655
4594 SNP_A-4200664 124971364
4595 SNP_A-1911989 124976870
4596 SNP_A-2312872 124979070
4597 SNP_A-1978795 124981529
4598 SNP_A-1781797 124985530
4599 SNP_A-2170991 124985781
4600 SNP_A-1821278 125010959
4601 SNP_A-2239915 125025909
4602 SNP_A-1978797 125027497
4603 SNP_A-2130492 125052352
4604 SNP_A-2288990 125052451
4605 SNP_A-1908395 125052757
4606 SNP_A-2142319 125053367
4607 SNP_A-2214677 125054121
4608 SNP_A-1891735 125070960
4609 SNP_A-1837326 125077927
4610 SNP_A-4229410 125078513
4611 SNP_A-1958797 125094699
4612 SNP_A-2289283 125095386
4613 SNP_A-1863415 125157952
4614 SNP_A-4210506 125198112
4615 SNP_A-2305728 125347679
4616 SNP_A-1892716 125549992
4617 SNP_A-2213865 125566164
4618 SNP_A-2156845 125581217
4619 SNP_A-2217965 125623689
4620 SNP_A-1889300 125645317
4621 SNP_A-2179079 125660020
4622 SNP_A-1892114 125660620
4623 SNP_A-1889068 125683590
4624 SNP_A-2163545 125705809
4625 SNP_A-2161464 125716604
4626 SNP_A-4236512 125733122
4627 SNP_A-1978811 125738449
4628 SNP_A-4233833 125745731
4629 SNP_A-1832412 125835347
4630 SNP_A-1921237 125864780
4631 SNP_A-1978814 125873044
4632 SNP_A-1829143 125877945
4633 SNP_A-2041714 125889460
4634 SNP_A-1933264 125901770
4635 SNP_A-1857949 125913226
4636 SNP_A-2260539 125917755
4637 SNP_A-2207044 125952184
4638 SNP_A-1978818 125965670
4639 SNP_A-2035358 125989183
4640 SNP_A-2274484 125998510
4641 SNP_A-4236965 126000979
4642 SNP_A-1949120 126010702
4643 SNP_A-2086202 126040610
4644 SNP_A-1922228 126084103
4645 SNP_A-2142686 126097531
4646 SNP_A-4221033 126099615
4647 SNP_A-1867881 126113792
4648 SNP_A-1923700 126137835
4649 SNP_A-4203744 126194268
4650 SNP_A-4216562 126211732
4651 SNP_A-1837818 126212952
4652 SNP_A-2281196 126215694
4653 SNP_A-1914821 126215810
4654 SNP_A-4234197 126222117
4655 SNP_A-2076949 126269505
4656 SNP_A-1874870 126278671
4657 SNP_A-2065965 126339904
4658 SNP_A-1826308 126355372
4659 SNP_A-4210511 126383748
4660 SNP_A-2149813 126395677
4661 SNP_A-1873545 126395843
4662 SNP_A-1916941 126401842
4663 SNP_A-1932684 126417453
4664 SNP_A-2130095 126417894
4665 SNP_A-1810471 126444276
4666 SNP_A-2090208 126472100
4667 SNP_A-2010136 126472603
4668 SNP_A-1867404 126487447
4669 SNP_A-2309835 126492296
4670 SNP_A-2244599 126505893
4671 SNP_A-1834326 126542916
4672 SNP_A-4210512 126570499
4673 SNP_A-2032569 126595928
4674 SNP_A-1828875 126616771
4675 SNP_A-2082091 126627594
4676 SNP_A-4241234 126628767
4677 SNP_A-2164455 126629285
4678 SNP_A-2267124 126629532
4679 SNP_A-1978832 126632025
4680 SNP_A-1978833 126633638
4681 SNP_A-1838897 126643891
4682 SNP_A-4210513 126650789
4683 SNP_A-4201257 126734186
4684 SNP_A-1978840 126770833
4685 SNP_A-1914439 126822192
4686 SNP_A-2076120 126922802
4687 SNP_A-2166894 126923345
4688 SNP_A-4193498 126953501
4689 SNP_A-2252796 127017986
4690 SNP_A-2026918 127029876
4691 SNP_A-4220063 127059059
4692 SNP_A-2107239 127062642
4693 SNP_A-2130373 127131774
4694 SNP_A-4196674 127157116
4695 SNP_A-1883993 127178208
4696 SNP_A-4240823 127183823
4697 SNP_A-2257733 127186902
4698 SNP_A-1940627 127196518
4699 SNP_A-1943950 127239497
4700 SNP_A-2220683 127243008
4701 SNP_A-1908024 127248513
4702 SNP_A-1849155 127268036
4703 SNP_A-1978843 127283298
4704 SNP_A-2029382 127295638
4705 SNP_A-1978844 127324810
4706 SNP_A-2285440 127343266
4707 SNP_A-2091778 127416929
4708 SNP_A-1978849 127423698
4709 SNP_A-1978851 127428167
4710 SNP_A-4196765 127465125
4711 SNP_A-4201045 127478171
4712 SNP_A-1798742 127478944
4713 SNP_A-1909411 127492090
4714 SNP_A-1796420 127523386
4715 SNP_A-2303590 127529902
4716 SNP_A-2098942 127541338
4717 SNP_A-1978853 127562452
4718 SNP_A-1880621 127564123
4719 SNP_A-4230634 127576348
4720 SNP_A-2294966 127584566
4721 SNP_A-4210516 127667590
4722 SNP_A-2228174 127669725
4723 SNP_A-2172088 127671256
4724 SNP_A-2229969 127683552
4725 SNP_A-1908092 127684257
4726 SNP_A-1894958 127687304
4727 SNP_A-1978857 127716986
4728 SNP_A-1841480 127753461
4729 SNP_A-2118160 127754207
4730 SNP_A-2165113 127754486
4731 SNP_A-2062854 127769835
4732 SNP_A-2284179 127785100
4733 SNP_A-1978860 127799579
4734 SNP_A-2010140 127799882
4735 SNP_A-2172629 127804147
4736 SNP_A-2034789 127833834
4737 SNP_A-2074553 127840301
4738 SNP_A-2203239 127845944
4739 SNP_A-2136627 127879671
4740 SNP_A-1925167 127880186
4741 SNP_A-2156514 127881302
4742 SNP_A-1978862 127883324
4743 SNP_A-4210517 127883352
4744 SNP_A-2206373 127883758
4745 SNP_A-1960913 127897251
4746 SNP_A-1840739 127897740
4747 SNP_A-2283402 127910357
4748 SNP_A-1978864 127931739
4749 SNP_A-1978865 127932954
4750 SNP_A-1978866 127941748
4751 SNP_A-4210518 127942029
4752 SNP_A-1978868 127943980
4753 SNP_A-2192388 127947547
4754 SNP_A-4210519 127966428
4755 SNP_A-2128667 127966592
4756 SNP_A-2164372 127988848
4757 SNP_A-2287486 127994435
4758 SNP_A-4233242 127995013
4759 SNP_A-2151823 128021933
4760 SNP_A-1780607 128022015
4761 SNP_A-1866378 128030744
4762 SNP_A-2191640 128049345
4763 SNP_A-1792766 128050337
4764 SNP_A-1927053 128056246
4765 SNP_A-1803467 128056988
4766 SNP_A-2146578 128057047
4767 SNP_A-1876983 128057416
4768 SNP_A-2086790 128094239
4769 SNP_A-4210520 128115837
4770 SNP_A-2139715 128116086
4771 SNP_A-2088821 128119702
4772 SNP_A-1810533 128119890
4773 SNP_A-1813647 128134624
4774 SNP_A-1978876 128144486
4775 SNP_A-2048740 128148283
4776 SNP_A-2290321 128154666
4777 SNP_A-2028140 128159171
4778 SNP_A-4201859 128172913
4779 SNP_A-1955825 128173183
4780 SNP_A-2039347 128173940
4781 SNP_A-2022404 128183473
4782 SNP_A-2188500 128184119
4783 SNP_A-1978878 128185867
4784 SNP_A-2166981 128199238
4785 SNP_A-1978879 128214926
4786 SNP_A-2059989 128221798
4787 SNP_A-4199021 128234754
4788 SNP_A-2021463 128244236
4789 SNP_A-1820499 128261055
4790 SNP_A-2036767 128263775
4791 SNP_A-2171177 128286254
4792 SNP_A-1978880 128290321
4793 SNP_A-2032318 128292250
4794 SNP_A-1978882 128313759
4795 SNP_A-4201505 128316673
4796 SNP_A-4225043 128318054
4797 SNP_A-4210521 128318452
4798 SNP_A-2173101 128333983
4799 SNP_A-1922320 128344807
4800 SNP_A-1787178 128358582
4801 SNP_A-4210523 128377333
4802 SNP_A-2226841 128379976
4803 SNP_A-1804517 128401557
4804 SNP_A-1867620 128401651
4805 SNP_A-1930861 128509274
4806 SNP_A-4200147 128630366
4807 SNP_A-1847619 128638182
4808 SNP_A-2278916 128674641
4809 SNP_A-4193860 128851895
4810 SNP_A-4210527 128869340
4811 SNP_A-2039881 128893480
4812 SNP_A-2234387 128985524
4813 SNP_A-2135204 129174097
4814 SNP_A-4234308 129214913
4815 SNP_A-1829478 129219666
4816 SNP_A-4220827 129237859
4817 SNP_A-1978890 129280806
4818 SNP_A-2157712 129301941
4819 SNP_A-1800696 129302183
4820 SNP_A-2253471 129302271
4821 SNP_A-4225986 129305914
4822 SNP_A-1825175 129369330
4823 SNP_A-4223528 129381841
4824 SNP_A-1887734 129419969
4825 SNP_A-2132764 129437576
4826 SNP_A-2182380 129459033
4827 SNP_A-4210528 129476794
4828 SNP_A-4231876 129559075
4829 SNP_A-1883083 129568899
4830 SNP_A-1924887 129586628
4831 SNP_A-2090163 129592875
4832 SNP_A-1978892 129629875
4833 SNP_A-1857615 129658369
4834 SNP_A-1931579 129680308
4835 SNP_A-1864179 129685146
4836 SNP_A-4239544 129726783
4837 SNP_A-1888423 129745224
4838 SNP_A-2301987 129749566
4839 SNP_A-2084663 129751887
4840 SNP_A-2025143 129752818
4841 SNP_A-1891051 129777843
4842 SNP_A-2311921 129821662
4843 SNP_A-2043460 129904608
4844 SNP_A-2115482 129979900
4845 SNP_A-2165368 130021182
4846 SNP_A-2285253 130023420
4847 SNP_A-1978898 130046715
4848 SNP_A-2154450 130055908
4849 SNP_A-1840170 130056611
4850 SNP_A-1842789 130092597
4851 SNP_A-1919907 130092883
4852 SNP_A-2130110 130096286
4853 SNP_A-1908584 130102502
4854 SNP_A-2262006 130240241
4855 SNP_A-1978899 130250394
4856 SNP_A-1978900 130250948
4857 SNP_A-2162220 130253690
4858 SNP_A-1845300 130271198
4859 SNP_A-2206890 130279491
4860 SNP_A-1913109 130319436
4861 SNP_A-2191468 130329199
4862 SNP_A-1857051 130332422
4863 SNP_A-4194306 130337410
4864 SNP_A-1978905 130358390
4865 SNP_A-1918412 130361131
4866 SNP_A-2065278 130426052
4867 SNP_A-4241075 130461221
4868 SNP_A-2145691 130468054
4869 SNP_A-1896961 130472545
4870 SNP_A-4236055 130473855
4871 SNP_A-2063295 130483967
4872 SNP_A-1799691 130521438
4873 SNP_A-2109557 130532130
4874 SNP_A-2189856 130552094
4875 SNP_A-4227825 130560330
4876 SNP_A-1804101 130583581
4877 SNP_A-2113765 130583833
4878 SNP_A-1918836 130606754
4879 SNP_A-1876502 130609815
4880 SNP_A-4210529 130619258
4881 SNP_A-1864790 130630127
4882 SNP_A-2289152 130634567
4883 SNP_A-2110019 130634742
4884 SNP_A-1840493 130652653
4885 SNP_A-4193537 130662433
4886 SNP_A-4228546 130675392
4887 SNP_A-4206426 130675465
4888 SNP_A-2124192 130675718
4889 SNP_A-2228593 130719464
4890 SNP_A-2076377 130723933
4891 SNP_A-2078021 130724615
4892 SNP_A-1978912 130745056
4893 SNP_A-2055752 130746608
4894 SNP_A-1916687 130757471
4895 SNP_A-1959466 130774789
4896 SNP_A-4235073 130814674
4897 SNP_A-4202093 130814688
4898 SNP_A-1835285 130822157
4899 SNP_A-2029972 130846235
4900 SNP_A-2092880 130871875
4901 SNP_A-2065009 130875123
4902 SNP_A-4218381 130904602
4903 SNP_A-2135754 130915658
4904 SNP_A-1960163 130920034
4905 SNP_A-4210531 130923249
4906 SNP_A-2010149 130959854
4907 SNP_A-4210532 131002242
4908 SNP_A-2145409 131002978
4909 SNP_A-1797205 131026211
4910 SNP_A-2305002 131036510
4911 SNP_A-2059978 131036686
4912 SNP_A-2030814 131057308
4913 SNP_A-4192763 131059659
4914 SNP_A-4195528 131061443
4915 SNP_A-1852732 131062740
4916 SNP_A-2199783 131101866
4917 SNP_A-1856438 131125561
4918 SNP_A-2130410 131131072
4919 SNP_A-1978919 131131401
4920 SNP_A-4193225 131185380
4921 SNP_A-1978923 131186070
4922 SNP_A-2274363 131216773
4923 SNP_A-2256917 131217208
4924 SNP_A-1978924 131217669
4925 SNP_A-2109094 131232516
4926 SNP_A-2233103 131232590
4927 SNP_A-2143923 131240534
4928 SNP_A-4210533 131249021
4929 SNP_A-1978925 131249531
4930 SNP_A-1870258 131254438
4931 SNP_A-1794189 131258677
4932 SNP_A-4200474 131317300
4933 SNP_A-2069771 131336866
4934 SNP_A-2180034 131347083
4935 SNP_A-1808289 131347288
4936 SNP_A-1978930 131350033
4937 SNP_A-2183996 131358024
4938 SNP_A-2010151 131372620
4939 SNP_A-2239834 131386443
4940 SNP_A-1832368 131391277
4941 SNP_A-2035003 131391385
4942 SNP_A-1840883 131391644
4943 SNP_A-2028899 131402471
4944 SNP_A-2202249 131431891
4945 SNP_A-2161215 131460947
4946 SNP_A-4210535 131461635
4947 SNP_A-2148926 131469086
4948 SNP_A-1978931 131471475
4949 SNP_A-4210536 131471842
4950 SNP_A-1978932 131474575
4951 SNP_A-1861639 131496846
4952 SNP_A-2303429 131513112
4953 SNP_A-4219742 131531521
4954 SNP_A-1933011 131609061
4955 SNP_A-4207002 131610826
4956 SNP_A-2075229 131632208
4957 SNP_A-1916056 131637532
4958 SNP_A-1877280 131670700
4959 SNP_A-4234053 131674302
4960 SNP_A-1831476 131679467
4961 SNP_A-2097227 131718790
4962 SNP_A-1850099 131718847
4963 SNP_A-4206442 131726062
4964 SNP_A-1923043 131737753
4965 SNP_A-4203160 131746385
4966 SNP_A-2098305 131750028
4967 SNP_A-1978941 131760016
4968 SNP_A-4227370 131760549
4969 SNP_A-2119421 131815262
4970 SNP_A-4237724 131815411
4971 SNP_A-1961076 131818232
4972 SNP_A-4225262 131822396
4973 SNP_A-4194244 131834379
4974 SNP_A-2134857 131839519
4975 SNP_A-4204010 131839921
4976 SNP_A-4230754 131839933
4977 SNP_A-1942433 131840952
4978 SNP_A-2056885 131850239
4979 SNP_A-4210539 131850456
4980 SNP_A-2056193 131853717
4981 SNP_A-1978942 131875913
4982 SNP_A-1978943 131919664
4983 SNP_A-1978944 131921402
4984 SNP_A-4202306 131928810
4985 SNP_A-4204541 131954104
4986 SNP_A-1854544 132019842
4987 SNP_A-1918209 132021904
4988 SNP_A-2108357 132027440
4989 SNP_A-4204052 132043826
4990 SNP_A-1978945 132057250
4991 SNP_A-1816383 132067296
4992 SNP_A-4207456 132087562
4993 SNP_A-2036004 132099716
4994 SNP_A-1960135 132182068
4995 SNP_A-1832774 132219365
4996 SNP_A-1880378 132250683
4997 SNP_A-2181393 132271048
4998 SNP_A-4219252 132299659
4999 SNP_A-2074506 132300046
5000 SNP_A-2062749 132303719
5001 SNP_A-1810366 132309637
5002 SNP_A-1843449 132311004
5003 SNP_A-2191374 132339026
5004 SNP_A-1894840 132345289
5005 SNP_A-4197625 132389239
5006 SNP_A-4236978 132393763
5007 SNP_A-1914798 132420900
5008 SNP_A-2010157 132469653
5009 SNP_A-2022862 132515895
5010 SNP_A-2166618 132530060
5011 SNP_A-4219147 132547664
5012 SNP_A-1896332 132569774
5013 SNP_A-4214964 132590794
5014 SNP_A-2137592 132599433
5015 SNP_A-1959889 132613842
5016 SNP_A-1978952 132620605
5017 SNP_A-2083695 132633234
5018 SNP_A-1892454 132633592
5019 SNP_A-1824219 132701216
5020 SNP_A-4226868 132715547
5021 SNP_A-4210542 132745244
5022 SNP_A-1978957 132745301
5023 SNP_A-1856784 132765095
5024 SNP_A-1978959 132765394
5025 SNP_A-2056625 132765436
5026 SNP_A-4210543 132765603
5027 SNP_A-1978960 132765672
5028 SNP_A-1978961 132769952
5029 SNP_A-2203913 132784474
5030 SNP_A-1845155 132983931
5031 SNP_A-2129870 133114901
5032 SNP_A-1830908 133124464
5033 SNP_A-1891586 133129683
5034 SNP_A-2034455 133147153
5035 SNP_A-1957281 133147755
5036 SNP_A-1876011 133148446
5037 SNP_A-4234530 133148931
5038 SNP_A-2237269 133153890
5039 SNP_A-2045776 133178020
5040 SNP_A-2094743 133191740
5041 SNP_A-1822425 133220977
5042 SNP_A-2249868 133256763
5043 SNP_A-4210545 133257659
5044 SNP_A-2090067 133275630
5045 SNP_A-1921393 133303723
5046 SNP_A-1884647 133304054
5047 SNP_A-2248720 133326098
5048 SNP_A-1978969 133337110
5049 SNP_A-4210547 133346991
5050 SNP_A-4210548 133354003
5051 SNP_A-2063023 133379221
5052 SNP_A-2230382 133532322
5053 SNP_A-2252134 133545845
5054 SNP_A-2140473 133572980
5055 SNP_A-1978972 133615345
5056 SNP_A-2252073 133627003
5057 SNP_A-2038699 133682492
5058 SNP_A-2293743 133693593
5059 SNP_A-1914884 133701724
5060 SNP_A-1831210 133702003
5061 SNP_A-4210550 133706306
5062 SNP_A-2279971 133706806
5063 SNP_A-1953837 133728099
5064 SNP_A-2070750 133731869
5065 SNP_A-1978973 133732677
5066 SNP_A-2127881 133766931
5067 SNP_A-2149527 133792022
5068 SNP_A-1978975 133800999
5069 SNP_A-1928243 133805264
5070 SNP_A-2116265 133805658
5071 SNP_A-2211237 133806044
5072 SNP_A-4210551 133808964
5073 SNP_A-1978976 133813509
5074 SNP_A-2231197 133832296
5075 SNP_A-1959303 133837721
5076 SNP_A-4193409 133837876
5077 SNP_A-1896513 133843754
5078 SNP_A-2179576 133880625
5079 SNP_A-2141762 133905883
5080 SNP_A-2103353 133907029
5081 SNP_A-2045629 133909844
5082 SNP_A-1886664 133910612
5083 SNP_A-2275264 133926748
5084 SNP_A-1978977 133950503
5085 SNP_A-1799436 133970308
5086 SNP_A-1978978 133983530
5087 SNP_A-2239476 133983597
5088 SNP_A-1978979 133983636
5089 SNP_A-1946645 133983720
5090 SNP_A-1978980 133984492
5091 SNP_A-4210552 133984616
5092 SNP_A-1978981 133984797
5093 SNP_A-2136191 133987460
5094 SNP_A-1871473 133994115
5095 SNP_A-2133723 134001553
5096 SNP_A-2055768 134022241
5097 SNP_A-2118533 134022325
5098 SNP_A-1836197 134030743
5099 SNP_A-2172029 134035955
5100 SNP_A-4222940 134038506
5101 SNP_A-2198058 134038545
5102 SNP_A-4194585 134042257
5103 SNP_A-4237557 134043559
5104 SNP_A-4234200 134045935
5105 SNP_A-2301001 134049685
5106 SNP_A-4210555 134055791
5107 SNP_A-1805354 134058792
5108 SNP_A-2064415 134067009
5109 SNP_A-2139987 134070907
5110 SNP_A-2084178 134104335
5111 SNP_A-2051875 134106190
5112 SNP_A-1939095 134124520
5113 SNP_A-4203089 134200024
5114 SNP_A-2269627 134200046
5115 SNP_A-2037837 134245516
5116 SNP_A-2219216 134245759
5117 SNP_A-2220811 134251362
5118 SNP_A-4210556 134259146
5119 SNP_A-2081930 134265703
5120 SNP_A-2190183 134324454
5121 SNP_A-2066139 134384726
5122 SNP_A-1874224 134431169
5123 SNP_A-2247737 134457994
5124 SNP_A-1978992 134530916
5125 SNP_A-4230295 134534026
5126 SNP_A-4201056 134561669
5127 SNP_A-4216315 134605226
5128 SNP_A-1923583 134611223
5129 SNP_A-1879770 134617633
5130 SNP_A-2313459 134630245
5131 SNP_A-1862816 134631128
5132 SNP_A-1915140 134649605
5133 SNP_A-1832490 134660377
5134 SNP_A-1798421 134687379
5135 SNP_A-1866027 134690398
5136 SNP_A-4194182 134701599
5137 SNP_A-1978993 134706180
5138 SNP_A-1978994 134706461
5139 SNP_A-1896882 134733668
5140 SNP_A-1792620 134736502
5141 SNP_A-1826279 134737843
5142 SNP_A-1953483 134737990
5143 SNP_A-2085614 134774758
5144 SNP_A-2189945 134774906
5145 SNP_A-4194198 134776710
5146 SNP_A-1814384 134781359
5147 SNP_A-1860721 134787408
5148 SNP_A-1934168 134787437
5149 SNP_A-1952465 134787929
5150 SNP_A-1814787 134798278
5151 SNP_A-2159854 134798468
5152 SNP_A-2126411 134798745
5153 SNP_A-2088255 134819227
5154 SNP_A-4220585 134860892
5155 SNP_A-4203874 134923917
5156 SNP_A-1905984 134929718
5157 SNP_A-4195266 134929867
5158 SNP_A-1895882 134933657
5159 SNP_A-4204560 134936418
5160 SNP_A-2289542 134936494
5161 SNP_A-4236316 134993444
5162 SNP_A-2206861 135006547
5163 SNP_A-4222310 135022990
5164 SNP_A-2232321 135030988
5165 SNP_A-2133228 135054293
5166 SNP_A-2057772 135056433
5167 SNP_A-2010163 135061133
5168 SNP_A-4193818 135066020
5169 SNP_A-4238687 135068366
5170 SNP_A-2200934 135143484
5171 SNP_A-2223329 135171660
5172 SNP_A-1979000 135172490
5173 SNP_A-1979002 135194459
5174 SNP_A-1979003 135194549
5175 SNP_A-4210559 135195163
5176 SNP_A-2143630 135216743
5177 SNP_A-2131264 135231543
5178 SNP_A-2029408 135325782
5179 SNP_A-4194994 135364354
5180 SNP_A-2041526 135377711
5181 SNP_A-1908095 135397802
5182 SNP_A-1828741 135412127
5183 SNP_A-4221465 135459929
5184 SNP_A-4196555 135459944
5185 SNP_A-4200118 135472380
5186 SNP_A-2266640 135495015
5187 SNP_A-1979009 135508067
5188 SNP_A-1979010 135508139
5189 SNP_A-1979011 135508271
5190 SNP_A-2085785 135524799
5191 SNP_A-2169891 135525020
5192 SNP_A-2269816 135536194
5193 SNP_A-1795751 135536286
5194 SNP_A-4229684 135541191
5195 SNP_A-2118206 135561970
5196 SNP_A-1804334 135562226
5197 SNP_A-1834418 135568931
5198 SNP_A-2271447 135570019
5199 SNP_A-2158501 135570059
5200 SNP_A-2198770 135584512
5201 SNP_A-2266296 135587143
5202 SNP_A-1852979 135629894
5203 SNP_A-2276534 135630751
5204 SNP_A-2010165 135645476
5205 SNP_A-2043654 135646721
5206 SNP_A-2143437 135677078
5207 SNP_A-2010168 135699155
5208 SNP_A-1839298 135700084
5209 SNP_A-2010169 135700560
5210 SNP_A-1799773 135720069
5211 SNP_A-2044426 135754859
5212 SNP_A-1979014 135814197
5213 SNP_A-2151386 135878191
5214 SNP_A-1885084 135898613
5215 SNP_A-1926665 135919545
5216 SNP_A-2214691 135987674
5217 SNP_A-2176079 135988464
5218 SNP_A-1918823 135994688
5219 SNP_A-2314093 135999822
5220 SNP_A-1887949 135999937
5221 SNP_A-2133360 136012189
5222 SNP_A-1918502 136048886
5223 SNP_A-1803685 136054623
5224 SNP_A-2138119 136076059
5225 SNP_A-2060799 136082354
5226 SNP_A-2010173 136143153
5227 SNP_A-2010175 136145480
5228 SNP_A-2223901 136163280
5229 SNP_A-2088439 136163384
5230 SNP_A-4227537 136163461
5231 SNP_A-2310247 136165020
5232 SNP_A-1979017 136167331
5233 SNP_A-1927983 136213381
5234 SNP_A-2118566 136214279
5235 SNP_A-4195816 136241520
5236 SNP_A-4237652 136241745
5237 SNP_A-1979018 136243971
5238 SNP_A-1979019 136281419
5239 SNP_A-1922223 136317133
5240 SNP_A-1979020 136331348
5241 SNP_A-1821490 136335780
5242 SNP_A-4233514 136344567
5243 SNP_A-2101810 136348281
5244 SNP_A-4230980 136361141
5245 SNP_A-4218235 136361158
5246 SNP_A-1887589 136361839
5247 SNP_A-2138416 136361948
5248 SNP_A-1829643 136449895
5249 SNP_A-2046762 136483137
5250 SNP_A-4210560 136508218
5251 SNP_A-2086444 136513549
5252 SNP_A-4196587 136626692
5253 SNP_A-2052395 136640116
5254 SNP_A-4201398 136658482
5255 SNP_A-2279065 136673016
5256 SNP_A-1844041 136687129
5257 SNP_A-1979027 136697678
5258 SNP_A-4210561 136705526
5259 SNP_A-1979028 136710994
5260 SNP_A-4210562 136714417
5261 SNP_A-1945764 136716070
5262 SNP_A-2311051 136723371
5263 SNP_A-2281707 136723916
5264 SNP_A-1795298 136724277
5265 SNP_A-1820468 136727429
5266 SNP_A-1947189 136727530
5267 SNP_A-1926050 136732205
5268 SNP_A-2189294 136735906
5269 SNP_A-1888540 136736073
5270 SNP_A-1871006 136744473
5271 SNP_A-2274081 136748920
5272 SNP_A-2229971 136748977
5273 SNP_A-2086246 136806246
5274 SNP_A-2245460 136825720
5275 SNP_A-1979033 136868833
5276 SNP_A-1935581 136871469
5277 SNP_A-1979034 136904843
5278 SNP_A-4210563 136910633
5279 SNP_A-1791210 136929029
5280 SNP_A-4236733 136929875
5281 SNP_A-1793806 136934225
5282 SNP_A-2021221 136946475
5283 SNP_A-2307341 136972485
5284 SNP_A-1920476 136998389
5285 SNP_A-2175857 137058733
5286 SNP_A-2140384 137059034
5287 SNP_A-2025624 137084417
5288 SNP_A-1947172 137093392
5289 SNP_A-2149462 137114644
5290 SNP_A-2218600 137153690
5291 SNP_A-1979036 137193906
5292 SNP_A-1979037 137200423
5293 SNP_A-2303253 137225202
5294 SNP_A-2140265 137225419
5295 SNP_A-4210565 137225511
5296 SNP_A-1911630 137237835
5297 SNP_A-1820228 137281932
5298 SNP_A-2175499 137336446
5299 SNP_A-2035940 137362554
5300 SNP_A-2232954 137459467
5301 SNP_A-2035624 137475703
5302 SNP_A-2150497 137490106
5303 SNP_A-1979042 137551596
5304 SNP_A-2115571 137554525
5305 SNP_A-2300654 137554575
5306 SNP_A-2306604 137554630
5307 SNP_A-1945394 137558028
5308 SNP_A-2161766 137568671
5309 SNP_A-1947173 137601592
5310 SNP_A-1817928 137621014
5311 SNP_A-4201542 137626126
5312 SNP_A-2282462 137627895
5313 SNP_A-2165351 137628031
5314 SNP_A-2063103 137650072
5315 SNP_A-1835941 137676049
5316 SNP_A-2122786 137718363
5317 SNP_A-4237259 137731126
5318 SNP_A-2137945 137792805
5319 SNP_A-2125175 137793029
5320 SNP_A-1889421 137810387
5321 SNP_A-1906608 137810918
5322 SNP_A-1880770 137849407
5323 SNP_A-2059627 137851147
5324 SNP_A-1932809 137863382
5325 SNP_A-1979049 137881190
5326 SNP_A-1803886 137887076
5327 SNP_A-4217071 137888888
5328 SNP_A-2049228 137903912
5329 SNP_A-1798187 137912566
5330 SNP_A-2241605 137914037
5331 SNP_A-2238854 137915831
5332 SNP_A-4227836 137919055
5333 SNP_A-1979052 137923484
5334 SNP_A-2062624 137946516
5335 SNP_A-1794972 137946983
5336 SNP_A-1979055 137998350
5337 SNP_A-1891681 138021449
5338 SNP_A-1829663 138031197
5339 SNP_A-2154094 138033801
5340 SNP_A-2191530 138034857
5341 SNP_A-1796248 138035574
5342 SNP_A-1902077 138040908
5343 SNP_A-2157903 138046242
5344 SNP_A-2140281 138065074
5345 SNP_A-1873516 138066104
5346 SNP_A-1979057 138094899
5347 SNP_A-1919264 138097412
5348 SNP_A-2296713 138097513
5349 SNP_A-2206134 138097712
5350 SNP_A-4214966 138106284
5351 SNP_A-2145067 138119059
5352 SNP_A-4224316 138155017
5353 SNP_A-2246784 138156726
5354 SNP_A-2127005 138156784
5355 SNP_A-4193614 138156845
5356 SNP_A-1979058 138157438
5357 SNP_A-4210567 138157786
5358 SNP_A-1979059 138157815
5359 SNP_A-1979061 138162501
5360 SNP_A-2264606 138168349
5361 SNP_A-2066261 138168954
5362 SNP_A-4210568 138173257
5363 SNP_A-1876016 138173429
5364 SNP_A-1979062 138173505
5365 SNP_A-1825629 138173713
5366 SNP_A-1893953 138173835
5367 SNP_A-1832457 138178649
5368 SNP_A-1798410 138196000
5369 SNP_A-1911496 138204962
5370 SNP_A-1889545 138213287
5371 SNP_A-2246840 138226301
5372 SNP_A-4218275 138243294
5373 SNP_A-4232168 138327813
5374 SNP_A-1979066 138341334
5375 SNP_A-2174896 138347295
5376 SNP_A-1979069 138352587
5377 SNP_A-1979070 138353452
5378 SNP_A-4210571 138354031
5379 SNP_A-2203856 138367252
5380 SNP_A-2220610 138373178
5381 SNP_A-1896143 138384308
5382 SNP_A-2061809 138384529
5383 SNP_A-1917905 138390567
5384 SNP_A-1863090 138393479
5385 SNP_A-2043838 138394283
5386 SNP_A-2034963 138403113
5387 SNP_A-1954604 138409457
5388 SNP_A-2090632 138410334
5389 SNP_A-4225464 138454606
5390 SNP_A-2174258 138462572
5391 SNP_A-1816105 138497928
5392 SNP_A-2091392 138503295
5393 SNP_A-1979076 138508340
5394 SNP_A-1818067 138511234
5395 SNP_A-4210572 138514185
5396 SNP_A-4217712 138514496
5397 SNP_A-1919569 138526287
5398 SNP_A-1979080 138533016
5399 SNP_A-1933496 138554481
5400 SNP_A-1813435 138568955
5401 SNP_A-2283636 138569249
5402 SNP_A-2284809 138578964
5403 SNP_A-4223172 138586502
5404 SNP_A-1951312 138586741
5405 SNP_A-2023325 138586803
5406 SNP_A-4210573 138591432
5407 SNP_A-2228286 138599858
5408 SNP_A-2065300 138600718
5409 SNP_A-1979082 138612584
5410 SNP_A-1881640 138632694
5411 SNP_A-1871657 138716288
5412 SNP_A-4214967 138731948
5413 SNP_A-2036723 138734419
5414 SNP_A-2053969 138743548
5415 SNP_A-4224870 138754884
5416 SNP_A-4240901 138782938
5417 SNP_A-2086576 138797277
5418 SNP_A-2028588 138798044
5419 SNP_A-1979085 138810693
5420 SNP_A-1903570 138826157
5421 SNP_A-1948813 138828628
5422 SNP_A-4192971 138828912
5423 SNP_A-1979086 138853984
5424 SNP_A-2116733 138855159
5425 SNP_A-2124074 138862690
5426 SNP_A-4200995 138866764
5427 SNP_A-2197086 138885018
5428 SNP_A-2043113 138888125
5429 SNP_A-1979088 138891735
5430 SNP_A-2192570 138910573
5431 SNP_A-1831814 138910812
5432 SNP_A-1979089 138943226
5433 SNP_A-1979091 138983261
5434 SNP_A-4201302 138990470
5435 SNP_A-1831201 139017081
5436 SNP_A-4193892 139020547
5437 SNP_A-2290309 139021161
5438 SNP_A-4197095 139029325
5439 SNP_A-2035221 139042235
5440 SNP_A-1979096 139043153
5441 SNP_A-2199441 139059477
5442 SNP_A-1946025 139096476
5443 SNP_A-1979098 139137250
5444 SNP_A-1979102 139143884
5445 SNP_A-4234795 139146176
5446 SNP_A-1915340 139181235
5447 SNP_A-1952614 139182379
5448 SNP_A-2313087 139194867
5449 SNP_A-1979103 139196255
5450 SNP_A-1814022 139238806
5451 SNP_A-2274475 139246884
5452 SNP_A-2132126 139278223
5453 SNP_A-2044053 139286652
5454 SNP_A-1961433 139294298
5455 SNP_A-2010185 139299416
5456 SNP_A-2010186 139299548
5457 SNP_A-2151342 139308913
5458 SNP_A-1875597 139333979
5459 SNP_A-2254068 139336462
5460 SNP_A-2075081 139367636
5461 SNP_A-4198526 139371565
5462 SNP_A-2162065 139383596
5463 SNP_A-1979105 139412601
5464 SNP_A-1979106 139421032
5465 SNP_A-1979107 139429151
5466 SNP_A-1979109 139439334
5467 SNP_A-2174687 139451679
5468 SNP_A-1892647 139451721
5469 SNP_A-2057578 139454402
5470 SNP_A-2250317 139459922
5471 SNP_A-1979111 139460026
5472 SNP_A-4200246 139522285
5473 SNP_A-1979115 139544720
5474 SNP_A-1846153 139557878
5475 SNP_A-2087952 139568620
5476 SNP_A-2035142 139577644
5477 SNP_A-1874073 139584821
5478 SNP_A-2288981 139597579
5479 SNP_A-1958121 139618753
5480 SNP_A-2150234 139623348
5481 SNP_A-1979119 139632377
5482 SNP_A-1826389 139652917
5483 SNP_A-1809973 139653526
5484 SNP_A-4229182 139683951
5485 SNP_A-1894600 139701563
5486 SNP_A-4192660 139701785
5487 SNP_A-2057397 139709641
5488 SNP_A-1804296 139712848
5489 SNP_A-1979123 139714219
5490 SNP_A-1979125 139714571
5491 SNP_A-1979126 139715597
5492 SNP_A-1816193 139716244
5493 SNP_A-1961565 139716669
5494 SNP_A-1846551 139716715
5495 SNP_A-1925066 139726301
5496 SNP_A-2046437 139739144
5497 SNP_A-2181309 139740218
5498 SNP_A-2231476 139744865
5499 SNP_A-1792373 139748960
5500 SNP_A-2138898 139749099
5501 SNP_A-2280072 139769409
5502 SNP_A-2244616 139773566
5503 SNP_A-2187759 139783448
5504 SNP_A-2087916 139794699
5505 SNP_A-2250598 139794944
5506 SNP_A-4218431 139800993
5507 SNP_A-1936672 139819285
5508 SNP_A-4233403 139819348
5509 SNP_A-2254281 139838839
5510 SNP_A-1815078 139843605
5511 SNP_A-1874721 139912263
5512 SNP_A-1842744 139927943
5513 SNP_A-2199873 139983499
5514 SNP_A-1979131 139986947
5515 SNP_A-1832536 140013966
5516 SNP_A-2047079 140078439
5517 SNP_A-2264423 140089330
5518 SNP_A-4237999 140090785
5519 SNP_A-2055998 140164558
5520 SNP_A-2268344 140166098
5521 SNP_A-2030777 140226130
5522 SNP_A-1979132 140335194
5523 SNP_A-2074796 140347897
5524 SNP_A-1893082 140363351
5525 SNP_A-2025306 140388309
5526 SNP_A-1917271 140515101
5527 SNP_A-2093191 140519237
5528 SNP_A-4228015 140642584
5529 SNP_A-1979136 140649658
5530 SNP_A-2250676 140709541
5531 SNP_A-2285461 140725082
5532 SNP_A-1923058 140741558
5533 SNP_A-1780661 140761877
5534 SNP_A-1852060 140762083
5535 SNP_A-2238339 140779838
5536 SNP_A-2214258 140780455
5537 SNP_A-1868084 140801382
5538 SNP_A-1835432 140812714
5539 SNP_A-4219416 140835912
5540 SNP_A-2105420 140836324
5541 SNP_A-1888385 140836433
5542 SNP_A-1879982 140850809
5543 SNP_A-2086598 140863594
5544 SNP_A-2291751 140864723
5545 SNP_A-2273467 140895835
5546 SNP_A-1957396 140896430
5547 SNP_A-1784169 140904017
5548 SNP_A-4210575 140928894
5549 SNP_A-2189989 140948796
5550 SNP_A-4210576 140952404
5551 SNP_A-2208798 141007145
5552 SNP_A-1898635 141009888
5553 SNP_A-2176695 141013181
5554 SNP_A-2305076 141027589
5555 SNP_A-1857137 141035859
5556 SNP_A-4227032 141051231
5557 SNP_A-1854884 141055303
5558 SNP_A-1905136 141068972
5559 SNP_A-2249144 141069061
5560 SNP_A-1785321 141107288
5561 SNP_A-1864839 141107490
5562 SNP_A-2265611 141107531
5563 SNP_A-2292106 141107899
5564 SNP_A-2097297 141138533
5565 SNP_A-1881446 141142480
5566 SNP_A-2164502 141149803
5567 SNP_A-2290173 141150552
5568 SNP_A-1786922 141158828
5569 SNP_A-1919889 141164294
5570 SNP_A-2163241 141194463
5571 SNP_A-4205889 141268056
5572 SNP_A-1854790 141288597
5573 SNP_A-2177538 141433672
5574 SNP_A-1953379 141473360
5575 SNP_A-2276511 141473536
5576 SNP_A-1885874 141484321
5577 SNP_A-2124464 141484584
5578 SNP_A-4230770 141527883
5579 SNP_A-4210581 141607698
5580 SNP_A-1979149 141607893
5581 SNP_A-1855602 141616790
5582 SNP_A-2147931 141621642
5583 SNP_A-1979151 141629142
5584 SNP_A-1979152 141629187
5585 SNP_A-1847144 141629701
5586 SNP_A-2170137 141637762
5587 SNP_A-1979153 141670483
5588 SNP_A-2219817 141704584
5589 SNP_A-2047646 141711026
5590 SNP_A-2063239 141712135
5591 SNP_A-2117133 141719845
5592 SNP_A-2063333 141720756
5593 SNP_A-1930215 141746434
5594 SNP_A-1917782 141765995
5595 SNP_A-1979156 141772950
5596 SNP_A-2277083 141780803
5597 SNP_A-2287206 141808751
5598 SNP_A-2023440 141813165
5599 SNP_A-4210582 141822946
5600 SNP_A-1857148 141826518
5601 SNP_A-4197139 141831735
5602 SNP_A-1979161 141861666
5603 SNP_A-2152618 141862369
5604 SNP_A-2236950 141892661
5605 SNP_A-1979163 141917255
5606 SNP_A-1979164 141918380
5607 SNP_A-1979165 141929764
5608 SNP_A-1887016 141981103
5609 SNP_A-4200006 141996209
5610 SNP_A-1979167 142016245
5611 SNP_A-1845529 142018110
5612 SNP_A-2092944 142023078
5613 SNP_A-1909826 142028255
5614 SNP_A-1979168 142049254
5615 SNP_A-2189167 142051630
5616 SNP_A-4233072 142054123
5617 SNP_A-1979169 142090098
5618 SNP_A-2245418 142109982
5619 SNP_A-1797495 142132733
5620 SNP_A-2062007 142139333
5621 SNP_A-2184515 142139988
5622 SNP_A-2144852 142175178
5623 SNP_A-4210583 142176133
5624 SNP_A-1953712 142176514
5625 SNP_A-1798870 142177190
5626 SNP_A-1820362 142177290
5627 SNP_A-4230031 142182736
5628 SNP_A-2153898 142184608
5629 SNP_A-1979172 142188961
5630 SNP_A-1884300 142217482
5631 SNP_A-2294351 142221538
5632 SNP_A-4198031 142248219
5633 SNP_A-4214970 142267997
5634 SNP_A-1979175 142286086
5635 SNP_A-1979176 142286205
5636 SNP_A-1960837 142286276
5637 SNP_A-1818165 142380929
5638 SNP_A-2184163 142381666
5639 SNP_A-2195585 142417947
5640 SNP_A-2010198 142452996
5641 SNP_A-1824210 142454943
5642 SNP_A-1837560 142492540
5643 SNP_A-1791051 142548427
5644 SNP_A-2280248 142567803
5645 SNP_A-2029110 142585896
5646 SNP_A-1923102 142586854
5647 SNP_A-2087311 142610319
5648 SNP_A-4198394 142703488
5649 SNP_A-1906728 142734966
5650 SNP_A-4217299 142737011
5651 SNP_A-2146269 142789922
5652 SNP_A-1979191 142821799
5653 SNP_A-2067079 142822580
5654 SNP_A-1936285 142911413
5655 SNP_A-1814716 142911691
5656 SNP_A-1860835 142918791
5657 SNP_A-2176375 142931615
5658 SNP_A-2226540 142943343
5659 SNP_A-2295593 142948222
5660 SNP_A-2200699 142948401
5661 SNP_A-1979196 142948888
5662 SNP_A-1979197 142949526
5663 SNP_A-1979198 142951595
5664 SNP_A-1979199 142951655
5665 SNP_A-1836355 142951815
5666 SNP_A-4196415 142969986
5667 SNP_A-1979200 142970176
5668 SNP_A-4203753 142985757
5669 SNP_A-1878745 142985946
5670 SNP_A-1951121 142995482
5671 SNP_A-2267261 142997005
5672 SNP_A-1830371 143009982
5673 SNP_A-4210585 143039199
5674 SNP_A-1955410 143040527
5675 SNP_A-1979202 143040785
5676 SNP_A-1898335 143042611
5677 SNP_A-4210586 143062409
5678 SNP_A-2125736 143063241
5679 SNP_A-2142647 143064233
5680 SNP_A-2136027 143069175
5681 SNP_A-2308054 143095850
5682 SNP_A-1792227 143147205
5683 SNP_A-1979210 143182293
5684 SNP_A-2210033 143189223
5685 SNP_A-2030074 143195583
5686 SNP_A-2292853 143225985
5687 SNP_A-2135086 143255269
5688 SNP_A-1917842 143262085
5689 SNP_A-1886081 143264932
5690 SNP_A-4210587 143266913
5691 SNP_A-4210588 143269430
5692 SNP_A-1882914 143269616
5693 SNP_A-1901339 143288240
5694 SNP_A-1979215 143295856
5695 SNP_A-2058752 143314721
5696 SNP_A-1953233 143315182
5697 SNP_A-2262621 143334179
5698 SNP_A-2056139 143363180
5699 SNP_A-1979223 143377026
5700 SNP_A-1979224 143377455
5701 SNP_A-1840864 143405941
5702 SNP_A-2166525 143414201
5703 SNP_A-2241789 143421104
5704 SNP_A-1944293 143436768
5705 SNP_A-4221591 143436841
5706 SNP_A-1959052 143437467
5707 SNP_A-4225919 143447954
5708 SNP_A-1851346 143451107
5709 SNP_A-4238026 143456200
5710 SNP_A-4210589 143463006
5711 SNP_A-1809549 143476690
5712 SNP_A-2221652 143503703
5713 SNP_A-2263958 143508343
5714 SNP_A-1853179 143513473
5715 SNP_A-1780806 143547226
5716 SNP_A-1979229 143566886
5717 SNP_A-1834075 143574788
5718 SNP_A-4192477 143593360
5719 SNP_A-4204896 143593371
5720 SNP_A-1979233 143624532
5721 SNP_A-2233386 143626283
5722 SNP_A-1814797 143659787
5723 SNP_A-1956245 143659846
5724 SNP_A-2234563 143664194
5725 SNP_A-1979232 143673331
5726 SNP_A-1979231 143674003
5727 SNP_A-4206296 143689583
5728 SNP_A-4193219 143695631
5729 SNP_A-2240391 143712663
5730 SNP_A-1979235 143770933
5731 SNP_A-1979236 143772483
5732 SNP_A-4224652 143788508
5733 SNP_A-2284321 143798463
5734 SNP_A-2119539 143802374
5735 SNP_A-2203300 143824768
5736 SNP_A-2307146 143839171
5737 SNP_A-2167149 143844712
5738 SNP_A-1828695 143847379
5739 SNP_A-2032856 143858661
5740 SNP_A-1948184 143872151
5741 SNP_A-1812138 143884284
5742 SNP_A-4228811 143899635
5743 SNP_A-1979237 143953416
5744 SNP_A-4194759 143999063
5745 SNP_A-2010202 144020797
5746 SNP_A-2153957 144075522
5747 SNP_A-2302137 144086811
5748 SNP_A-2035833 144118135
5749 SNP_A-2159984 144118267
5750 SNP_A-4199140 144118861
5751 SNP_A-2249750 144118933
5752 SNP_A-2044368 144156353
5753 SNP_A-4194326 144162312
5754 SNP_A-2054671 144162662
5755 SNP_A-4218249 144169301
5756 SNP_A-1979242 144176340
5757 SNP_A-2010204 144228594
5758 SNP_A-2075006 144249450
5759 SNP_A-1930557 144249644
5760 SNP_A-1883610 144259039
5761 SNP_A-1919940 144269467
5762 SNP_A-2252284 144269829
5763 SNP_A-2029158 144356809
5764 SNP_A-1882851 144360115
5765 SNP_A-2030445 144380975
5766 SNP_A-4230437 144391198
5767 SNP_A-2188928 144392933
5768 SNP_A-1979243 144400405
5769 SNP_A-4234156 144401442
5770 SNP_A-4210591 144401523
5771 SNP_A-2183031 144403643
5772 SNP_A-4210592 144439833
5773 SNP_A-2251079 144459275
5774 SNP_A-2298416 144459923
5775 SNP_A-4221695 144460107
5776 SNP_A-4210594 144493334
5777 SNP_A-1979246 144493606
5778 SNP_A-1853881 144510448
5779 SNP_A-1907119 144535697
5780 SNP_A-1979247 144544471
5781 SNP_A-1979249 144553160
5782 SNP_A-1979251 144641172
5783 SNP_A-2247541 144662061
5784 SNP_A-2178522 144662185
5785 SNP_A-2126297 144662800
5786 SNP_A-2010212 144686894
5787 SNP_A-2228366 144697051
5788 SNP_A-2078733 144765725
5789 SNP_A-1862773 144766252
5790 SNP_A-4195824 144770883
5791 SNP_A-1837619 144771370
5792 SNP_A-2166442 144777463
5793 SNP_A-1909442 144778409
5794 SNP_A-1979258 144780919
5795 SNP_A-2197580 144793589
5796 SNP_A-1879876 144793885
5797 SNP_A-1946111 144794600
5798 SNP_A-4225911 144847682
5799 SNP_A-4224503 144853406
5800 SNP_A-2135284 144878558
5801 SNP_A-1889904 144878747
5802 SNP_A-4198002 144878794
5803 SNP_A-4227900 144878850
5804 SNP_A-2154367 144878908
5805 SNP_A-2129975 144878965
5806 SNP_A-4235705 144879245
5807 SNP_A-2236786 144889903
5808 SNP_A-2115302 144907904
5809 SNP_A-2099820 144909047
5810 SNP_A-1979266 144923340
5811 SNP_A-2150482 144923530
5812 SNP_A-2104167 144930306
5813 SNP_A-4225585 145103115
5814 SNP_A-4235372 145106217
5815 SNP_A-1788173 145121776
5816 SNP_A-4192550 145121892
5817 SNP_A-4197554 145127564
5818 SNP_A-2276856 145127918
5819 SNP_A-2178257 145128016
5820 SNP_A-1803157 145140282
5821 SNP_A-1802895 145178777
5822 SNP_A-2270028 145229252
5823 SNP_A-1949792 145245500
5824 SNP_A-1959822 145249337
5825 SNP_A-4224789 145251291
5826 SNP_A-1959976 145342626
5827 SNP_A-1891153 145342903
5828 SNP_A-4241106 145343059
5829 SNP_A-2052732 145400378
5830 SNP_A-1817142 145412189
5831 SNP_A-4233611 145413125
5832 SNP_A-1864776 145439014
5833 SNP_A-1785821 145441160
5834 SNP_A-2080173 145477389
5835 SNP_A-1892050 145493378
5836 SNP_A-2156103 145494220
5837 SNP_A-2309806 145502716
5838 SNP_A-2193637 145503658
5839 SNP_A-1979277 145512489
5840 SNP_A-2224432 145516869
5841 SNP_A-2061830 145517068
5842 SNP_A-4196205 145524807
5843 SNP_A-1838861 145550078
5844 SNP_A-2036195 145662820
5845 SNP_A-1916879 145672233
5846 SNP_A-4230954 145676591
5847 SNP_A-1939405 145679680
5848 SNP_A-1899105 145686128
5849 SNP_A-4200764 145698589
5850 SNP_A-2053930 145705188
5851 SNP_A-2222758 145705365
5852 SNP_A-4199714 145730490
5853 SNP_A-4240553 145731325
5854 SNP_A-1979280 145794294
5855 SNP_A-1957201 145799357
5856 SNP_A-4233204 145804804
5857 SNP_A-4214972 145810383
5858 SNP_A-4205377 145817209
5859 SNP_A-4239724 145838863
5860 SNP_A-1979283 145845546
5861 SNP_A-2021199 145862529
5862 SNP_A-2159681 145862776
5863 SNP_A-2055646 145867482
5864 SNP_A-1979284 146087775
5865 SNP_A-4210599 146087820
5866 SNP_A-1850418 146109285
5867 SNP_A-4223779 146194138
5868 SNP_A-1800980 146246884
5869 SNP_A-1785939 146359346
5870 SNP_A-2062210 146404015
5871 SNP_A-4194386 146405997
5872 SNP_A-4235447 146479832
5873 SNP_A-2150141 146490198
5874 SNP_A-2038479 146567317
5875 SNP_A-1810322 146579862
5876 SNP_A-1934342 146689388
5877 SNP_A-2209068 146704312
5878 SNP_A-1979293 146758685
5879 SNP_A-2150201 146787099
5880 SNP_A-1979296 146812432
5881 SNP_A-1834711 146848112
5882 SNP_A-2010220 146850857
5883 SNP_A-2217242 146926074
5884 SNP_A-2081371 146936619
5885 SNP_A-4218738 146937042
5886 SNP_A-1979298 146954521
5887 SNP_A-1885226 146966410
5888 SNP_A-2209346 146970416
5889 SNP_A-1882953 146970657
5890 SNP_A-1913455 146987844
5891 SNP_A-4210600 147001197
5892 SNP_A-1886272 147008935
5893 SNP_A-4192653 147020452
5894 SNP_A-1826995 147052734
5895 SNP_A-2246428 147169008
5896 SNP_A-2265491 147173200
5897 SNP_A-2078935 147178052
5898 SNP_A-4236770 147182481
5899 SNP_A-2086100 147198076
5900 SNP_A-1863272 147229629
5901 SNP_A-2221011 147312539
5902 SNP_A-2010227 147321922
5903 SNP_A-2292576 147322312
5904 SNP_A-1831327 147323189
5905 SNP_A-1845204 147323713
5906 SNP_A-1816296 147331945
5907 SNP_A-4201758 147336314
5908 SNP_A-4226360 147349587
5909 SNP_A-2155656 147357772
5910 SNP_A-2089729 147368197
5911 SNP_A-2203342 147388335
5912 SNP_A-4235347 147396791
5913 SNP_A-2199827 147397272
5914 SNP_A-1979312 147413311
5915 SNP_A-2173234 147437636
5916 SNP_A-1910805 147456021
5917 SNP_A-2144482 147468346
5918 SNP_A-1937390 147479991
5919 SNP_A-1888187 147508512
5920 SNP_A-1874276 147516017
5921 SNP_A-4210602 147519445
5922 SNP_A-1960959 147526628
5923 SNP_A-1909252 147536489
5924 SNP_A-1827412 147536752
5925 SNP_A-2120250 147538816
5926 SNP_A-2037968 147543305
5927 SNP_A-4197813 147574020
5928 SNP_A-2169113 147574057
5929 SNP_A-2180824 147610918
5930 SNP_A-2260380 147653095
5931 SNP_A-1919727 147658700
5932 SNP_A-1881026 147692764
5933 SNP_A-4225648 147700794
5934 SNP_A-4198643 147701051
5935 SNP_A-2227810 147739219
5936 SNP_A-1979321 147748659
5937 SNP_A-1979322 147757514
5938 SNP_A-1858879 147758283
5939 SNP_A-4237635 147771787
5940 SNP_A-1911121 147800088
5941 SNP_A-1845118 147800362
5942 SNP_A-2042541 147815434
5943 SNP_A-4218459 147860537
5944 SNP_A-4233733 148013733
5945 SNP_A-2113350 148084555
5946 SNP_A-4193726 148092697
5947 SNP_A-2060755 148099443
5948 SNP_A-4202004 148099518
5949 SNP_A-2131190 148100214
5950 SNP_A-4210605 148113085
5951 SNP_A-1895473 148117123
5952 SNP_A-4239056 148120961
5953 SNP_A-2144779 148142347
5954 SNP_A-1931981 148142616
5955 SNP_A-2301459 148167072
5956 SNP_A-1928961 148171691
5957 SNP_A-2138710 148183011
5958 SNP_A-1919657 148184313
5959 SNP_A-1856300 148189967
5960 SNP_A-1817844 148200045
5961 SNP_A-2274424 148200336
5962 SNP_A-2010231 148201771
5963 SNP_A-2010232 148206447
5964 SNP_A-1810496 148225110
5965 SNP_A-2059234 148225156
5966 SNP_A-1906362 148231514
5967 SNP_A-4210607 148288990
5968 SNP_A-1813921 148296958
5969 SNP_A-4210608 148309936
5970 SNP_A-1874542 148351234
5971 SNP_A-1830042 148464252
5972 SNP_A-2060194 148465085
5973 SNP_A-2076338 148484638
5974 SNP_A-2247594 148487477
5975 SNP_A-1979339 148501262
5976 SNP_A-2104752 148508839
5977 SNP_A-2010236 148540675
5978 SNP_A-2191923 148586417
5979 SNP_A-4214975 148604558
5980 SNP_A-1914964 148620640
5981 SNP_A-2082107 148640086
5982 SNP_A-2300368 148641545
5983 SNP_A-1802358 148676240
5984 SNP_A-4224362 148680240
5985 SNP_A-1855680 148680487
5986 SNP_A-2028694 148680523
5987 SNP_A-2279445 148690782
5988 SNP_A-2058266 148696673
5989 SNP_A-2168154 148697327
5990 SNP_A-1832620 148719626
5991 SNP_A-4196399 148722748
5992 SNP_A-2071702 148741744
5993 SNP_A-1874482 148874726
5994 SNP_A-1838186 148884656
5995 SNP_A-4194016 148995903
5996 SNP_A-4202119 149147663
5997 SNP_A-2089220 149147822
5998 SNP_A-2247476 149148251
5999 SNP_A-2075918 149149211
6000 SNP_A-2170234 149194052
6001 SNP_A-4219185 149206637
6002 SNP_A-2235241 149206745
6003 SNP_A-1933800 149210445
6004 SNP_A-2229843 149237479
6005 SNP_A-1913519 149242356
6006 SNP_A-2024784 149242764
6007 SNP_A-4193384 149243710
6008 SNP_A-2275582 149261743
6009 SNP_A-2199883 149261784
6010 SNP_A-2022214 149267567
6011 SNP_A-2052188 149268094
6012 SNP_A-2237528 149272300
6013 SNP_A-2244033 149275166
6014 SNP_A-1979356 149303562
6015 SNP_A-1929500 149309538
6016 SNP_A-2239758 149319702
6017 SNP_A-1844173 149322904
6018 SNP_A-2162815 149335984
6019 SNP_A-2092523 149348702
6020 SNP_A-4210610 149352206
6021 SNP_A-1865064 149358086
6022 SNP_A-1799442 149358494
6023 SNP_A-1874779 149404484
6024 SNP_A-1979362 149409707
6025 SNP_A-1979364 149420864
6026 SNP_A-1979365 149421069
6027 SNP_A-2244529 149425972
6028 SNP_A-2034983 149442733
6029 SNP_A-4210611 149448788
6030 SNP_A-1979366 149470233
6031 SNP_A-2031128 149470407
6032 SNP_A-2231457 149482834
6033 SNP_A-1853181 149487159
6034 SNP_A-2253690 149487491
6035 SNP_A-4236529 149487586
6036 SNP_A-4216663 149487596
6037 SNP_A-1889402 149488538
6038 SNP_A-1979367 149517125
6039 SNP_A-4193048 149518496
6040 SNP_A-2062152 149518521
6041 SNP_A-1939244 149539015
6042 SNP_A-4154938 149546971
6043 SNP_A-2042322 149550372
6044 SNP_A-4197786 149556858
6045 SNP_A-1979372 149575966
6046 SNP_A-1979373 149576925
6047 SNP_A-2301386 149577464
6048 SNP_A-2289586 149577822
6049 SNP_A-1956828 149577954
6050 SNP_A-1805491 149595783
6051 SNP_A-2309341 149623880
6052 SNP_A-1799342 149645091
6053 SNP_A-4222732 149666575
6054 SNP_A-1866567 149667035
6055 SNP_A-1905326 149679787
6056 SNP_A-2240517 149682552
6057 SNP_A-1905088 149696430
6058 SNP_A-2177788 149699336
6059 SNP_A-1843813 149705238
6060 SNP_A-2077253 149716679
6061 SNP_A-4216571 149719798
6062 SNP_A-2057520 149779757
6063 SNP_A-1809344 149813939
6064 SNP_A-1979379 149819631
6065 SNP_A-2276430 149825103
6066 SNP_A-1781736 149837967
6067 SNP_A-1909573 149861274
6068 SNP_A-2292257 149867763
6069 SNP_A-2241216 149869483
6070 SNP_A-2304551 149877926
6071 SNP_A-4210613 149888496
6072 SNP_A-4216254 149888956
6073 SNP_A-4210614 149922592
6074 SNP_A-2126129 149923688
6075 SNP_A-2180903 149923736
6076 SNP_A-2124550 149925302
6077 SNP_A-2199248 149928256
6078 SNP_A-2314923 149935242
6079 SNP_A-2146342 149939072
6080 SNP_A-1804043 149992566
6081 SNP_A-4193981 150000405
6082 SNP_A-2112575 150007154
6083 SNP_A-1938538 150044284
6084 SNP_A-2081459 150064232
6085 SNP_A-1897766 150064345
6086 SNP_A-2131786 150092295
6087 SNP_A-4220353 150123214
6088 SNP_A-1854595 150123248
6089 SNP_A-2128578 150123866
6090 SNP_A-1979386 150138077
6091 SNP_A-4210615 150144345
6092 SNP_A-4210616 150144750
6093 SNP_A-4241290 150150972
6094 SNP_A-1929394 150160833
6095 SNP_A-2313859 150161100
6096 SNP_A-2173440 150161253
6097 SNP_A-1867861 150163290
6098 SNP_A-2273526 150165797
6099 SNP_A-2207207 150196702
6100 SNP_A-1979387 150198791
6101 SNP_A-2091838 150219986
6102 SNP_A-1979389 150303874
6103 SNP_A-4219422 150311628
6104 SNP_A-4240711 150342741
6105 SNP_A-1979392 150344921
6106 SNP_A-4205732 150387147
6107 SNP_A-2141142 150424665
6108 SNP_A-1979397 150438226
6109 SNP_A-1875787 150444728
6110 SNP_A-2142839 150492322
6111 SNP_A-1979398 150536013
6112 SNP_A-1979399 150536521
6113 SNP_A-2067560 150543909
6114 SNP_A-2190186 150556011
6115 SNP_A-2071199 150587587
6116 SNP_A-1828407 150651772
6117 SNP_A-2138858 150690826
6118 SNP_A-2191798 150715478
6119 SNP_A-2099655 150736518
6120 SNP_A-2136677 150743983
6121 SNP_A-1960387 150760062
6122 SNP_A-2177103 150777201
6123 SNP_A-2114553 150868266
6124 SNP_A-2113353 150902883
6125 SNP_A-1824138 150933316
6126 SNP_A-1979402 150943708
6127 SNP_A-2094799 151052401
6128 SNP_A-2313638 151066098
6129 SNP_A-2023530 151079991
6130 SNP_A-4224328 151081476
6131 SNP_A-2010244 151125409
6132 SNP_A-1790740 151138248
6133 SNP_A-2201310 151159952
6134 SNP_A-2010245 151160650
6135 SNP_A-1957723 151160912
6136 SNP_A-2218928 151173679
6137 SNP_A-2022649 151181133
6138 SNP_A-4230684 151224854
6139 SNP_A-2010247 151229912
6140 SNP_A-4226018 151230058
6141 SNP_A-1922592 151236783
6142 SNP_A-1923784 151259013
6143 SNP_A-2067850 151265729
6144 SNP_A-1868996 151265812
6145 SNP_A-2079691 151266036
6146 SNP_A-2236550 151283299
6147 SNP_A-2073808 151293982
6148 SNP_A-2065502 151346175
6149 SNP_A-1798080 151366761
6150 SNP_A-4210618 151378402
6151 SNP_A-2067203 151401865
6152 SNP_A-2204072 151402280
6153 SNP_A-2131918 151410254
6154 SNP_A-2170379 151420526
6155 SNP_A-1865057 151430127
6156 SNP_A-4228692 151433455
6157 SNP_A-4238575 151441716
6158 SNP_A-2168247 151526663
6159 SNP_A-4239103 151526760
6160 SNP_A-2072593 151540691
6161 SNP_A-1979403 151567650
6162 SNP_A-1861962 151589586
6163 SNP_A-4210619 151617209
6164 SNP_A-1814237 151664069
6165 SNP_A-2202415 151681572
6166 SNP_A-2228328 151682072
6167 SNP_A-4230692 151684356
6168 SNP_A-1979405 151691113
6169 SNP_A-2066128 151694370
6170 SNP_A-2310646 151912599
6171 SNP_A-2294902 151938713
6172 SNP_A-1861981 152000747
6173 SNP_A-4234177 152069974
6174 SNP_A-2229093 152108059
6175 SNP_A-4200077 152110431
6176 SNP_A-1932546 152285134
6177 SNP_A-2177209 152286356
6178 SNP_A-2229128 152289016
6179 SNP_A-2192003 152314559
6180 SNP_A-2107156 152341514
6181 SNP_A-1796850 152358641
6182 SNP_A-2188905 152368072
6183 SNP_A-4219765 152381075
6184 SNP_A-4219008 152473913
6185 SNP_A-1842420 152517132
6186 SNP_A-2275316 152555199
6187 SNP_A-4201137 152556266
6188 SNP_A-4234227 152564301
6189 SNP_A-1939530 152574355
6190 SNP_A-4214976 152590087
6191 SNP_A-1879493 152598680
6192 SNP_A-2221918 152611091
6193 SNP_A-2085858 152618774
6194 SNP_A-2034594 152718075
6195 SNP_A-1929564 152721401
6196 SNP_A-1951068 152742777
6197 SNP_A-2117969 152743505
6198 SNP_A-1902054 152751266
6199 SNP_A-2238613 152768697
6200 SNP_A-2171921 152768757
6201 SNP_A-1860983 152808579
6202 SNP_A-2067632 152814264
6203 SNP_A-4196323 152819352
6204 SNP_A-4238845 152822614
6205 SNP_A-4221206 152822627
6206 SNP_A-1806597 152822728
6207 SNP_A-2091322 152822807
6208 SNP_A-2225690 152822925
6209 SNP_A-2272616 152823065
6210 SNP_A-2045082 152823105
6211 SNP_A-4192837 152823481
6212 SNP_A-2103233 152823781
6213 SNP_A-4218336 152824008
6214 SNP_A-4234973 152828739
6215 SNP_A-1903844 152855253
6216 SNP_A-1979417 152891090
6217 SNP_A-1799735 152894897
6218 SNP_A-2262571 152897030
6219 SNP_A-1979418 152900151
6220 SNP_A-2062651 152904621
6221 SNP_A-1938791 152920560
6222 SNP_A-2146653 152926830
6223 SNP_A-1979419 152969045
6224 SNP_A-2204732 153005402
6225 SNP_A-4238525 153014150
6226 SNP_A-2148387 153024893
6227 SNP_A-2225748 153025059
6228 SNP_A-1843104 153031229
6229 SNP_A-4236698 153032349
6230 SNP_A-2116986 153036760
6231 SNP_A-1784793 153037468
6232 SNP_A-1895101 153040315
6233 SNP_A-1793303 153040514
6234 SNP_A-2049919 153044540
6235 SNP_A-1810783 153044753
6236 SNP_A-2295433 153045050
6237 SNP_A-4226697 153045482
6238 SNP_A-4235584 153049600
6239 SNP_A-2043426 153056904
6240 SNP_A-2289754 153073609
6241 SNP_A-2210376 153098547
6242 SNP_A-1913552 153114685
6243 SNP_A-2292634 153115616
6244 SNP_A-4217284 153178141
6245 SNP_A-4194333 153206894
6246 SNP_A-1979432 153215732
6247 SNP_A-2259332 153217322
6248 SNP_A-2212201 153225166
6249 SNP_A-2197874 153242852
6250 SNP_A-2292504 153247916
6251 SNP_A-2087408 153248310
6252 SNP_A-2178583 153273810
6253 SNP_A-1942011 153275380
6254 SNP_A-2136574 153276023
6255 SNP_A-2044312 153306017
6256 SNP_A-2107074 153310773
6257 SNP_A-1799108 153313090
6258 SNP_A-1803867 153327682
6259 SNP_A-2223597 153332567
6260 SNP_A-2236310 153387399
6261 SNP_A-2092686 153484957
6262 SNP_A-1788660 153549751
6263 SNP_A-1979436 153604919
6264 SNP_A-2130521 153631293
6265 SNP_A-2270139 153652901
6266 SNP_A-1824286 153657175
6267 SNP_A-2179637 153657783
6268 SNP_A-1861575 153669810
6269 SNP_A-1881425 153757121
6270 SNP_A-2156976 153935967
6271 SNP_A-2066697 153957269
6272 SNP_A-1838615 153958215
6273 SNP_A-2152053 153990826
6274 SNP_A-4238034 154102061
6275 SNP_A-1860272 154110243
6276 SNP_A-4214977 154157545
6277 SNP_A-2263688 154162849
6278 SNP_A-2080313 154164260
6279 SNP_A-1921268 154166595
6280 SNP_A-1979439 154168497
6281 SNP_A-1932265 154218861
6282 SNP_A-1914567 154220641
6283 SNP_A-4210621 154227903
6284 SNP_A-2114618 154236423
6285 SNP_A-1979442 154239518
6286 SNP_A-2196004 154259665
6287 SNP_A-1794392 154277769
6288 SNP_A-1831726 154285123
6289 SNP_A-2074317 154285248
6290 SNP_A-2209412 154324141
6291 SNP_A-2249271 154336210
6292 SNP_A-1806430 154354053
6293 SNP_A-2010258 154355038
6294 SNP_A-1912380 154378997
6295 SNP_A-2142190 154381247
6296 SNP_A-1819345 154382844
6297 SNP_A-1866336 154405372
6298 SNP_A-4233954 154412204
6299 SNP_A-2204890 154412363
6300 SNP_A-1898171 154422101
6301 SNP_A-1940496 154451787
6302 SNP_A-1979445 154463765
6303 SNP_A-1979447 154473695
6304 SNP_A-2162370 154498695
6305 SNP_A-2234126 154507576
6306 SNP_A-1979450 154570242
6307 SNP_A-1979451 154570844
6308 SNP_A-1913180 154626128
6309 SNP_A-2302799 154661955
6310 SNP_A-1979452 154672402
6311 SNP_A-2257571 154686389
6312 SNP_A-4228870 154693790
6313 SNP_A-4198906 154697672
6314 SNP_A-2077339 154733077
6315 SNP_A-2312042 154733306
6316 SNP_A-2221545 154751497
6317 SNP_A-1838748 154760746
6318 SNP_A-2183692 154773143
6319 SNP_A-2246036 154841396
6320 SNP_A-2281498 154847105
6321 SNP_A-2022224 154851512
6322 SNP_A-1903340 154854886
6323 SNP_A-4216199 154859981
6324 SNP_A-4235626 154860007
6325 SNP_A-4225665 154860302
6326 SNP_A-2010265 154873314
6327 SNP_A-1979456 154873517
6328 SNP_A-4214978 154873547
6329 SNP_A-1979457 154873595
6330 SNP_A-2036290 154883711
6331 SNP_A-2284316 154883745
6332 SNP_A-4240507 154905633
6333 SNP_A-1979458 154925670
6334 SNP_A-1960902 154937266
6335 SNP_A-4228673 154940065
6336 SNP_A-1961294 154955944
6337 SNP_A-1836030 154957929
6338 SNP_A-2215937 154958590
6339 SNP_A-1794694 154964004
6340 SNP_A-2058051 154964401
6341 SNP_A-2238933 154965246
6342 SNP_A-1902186 154965743
6343 SNP_A-2094396 154966015
6344 SNP_A-1891201 154966056
6345 SNP_A-2144509 154966256
6346 SNP_A-1854990 154984784
6347 SNP_A-2128851 154984867
6348 SNP_A-1885453 154984930
6349 SNP_A-1955713 154992396
6350 SNP_A-1850379 154992477
6351 SNP_A-2304940 155012941
6352 SNP_A-1979460 155025583
6353 SNP_A-1979461 155026774
6354 SNP_A-2159350 155043781
6355 SNP_A-2064371 155043952
6356 SNP_A-2134613 155044131
6357 SNP_A-1979462 155047424
6358 SNP_A-2139221 155062535
6359 SNP_A-1936851 155063891
6360 SNP_A-2281352 155102294
6361 SNP_A-1979466 155108343
6362 SNP_A-4207423 155110310
6363 SNP_A-1831807 155112523
6364 SNP_A-4194171 155157168
6365 SNP_A-1852425 155157778
6366 SNP_A-2071799 155163845
6367 SNP_A-1849671 155178008
6368 SNP_A-1827651 155193581
6369 SNP_A-2188046 155220492
6370 SNP_A-1802765 155233806
6371 SNP_A-2303806 155243393
6372 SNP_A-1954153 155247377
6373 SNP_A-1979469 155281519
6374 SNP_A-1827298 155405641
6375 SNP_A-1936882 155424174
6376 SNP_A-1979473 155433555
6377 SNP_A-2024494 155519996
6378 SNP_A-1805496 155526876
6379 SNP_A-1874365 155571048
6380 SNP_A-1951394 155615588
6381 SNP_A-1979478 155618892
6382 SNP_A-1829916 155625029
6383 SNP_A-2311772 155625105
6384 SNP_A-4225942 155628054
6385 SNP_A-4210625 155628480
6386 SNP_A-1802951 155634790
6387 SNP_A-1950560 155635992
6388 SNP_A-2053059 155636044
6389 SNP_A-2044434 155639790
6390 SNP_A-1920623 155649085
6391 SNP_A-2310690 155652394
6392 SNP_A-2086882 155661696
6393 SNP_A-4200299 155710282
6394 SNP_A-2139041 155779445
6395 SNP_A-1868522 155782401
6396 SNP_A-1825277 155782956
6397 SNP_A-1979481 155795734
6398 SNP_A-4207084 155796320
6399 SNP_A-1823805 155817074
6400 SNP_A-2298992 155825824
6401 SNP_A-4234337 155860227
6402 SNP_A-1979483 155872029
6403 SNP_A-1787555 155874391
6404 SNP_A-2049966 155893799
6405 SNP_A-2071957 155897795
6406 SNP_A-2287427 155900462
6407 SNP_A-1888999 155919683
6408 SNP_A-2159039 155987069
6409 SNP_A-4210626 155991081
6410 SNP_A-1979485 155991353
6411 SNP_A-2127726 155995381
6412 SNP_A-2228570 155995496
6413 SNP_A-1979487 156010447
6414 SNP_A-1979489 156012217
6415 SNP_A-1957949 156013711
6416 SNP_A-1836274 156014041
6417 SNP_A-2251155 156016267
6418 SNP_A-2231134 156020079
6419 SNP_A-4234505 156020489
6420 SNP_A-2299934 156023237
6421 SNP_A-1932993 156044832
6422 SNP_A-2108049 156068138
6423 SNP_A-1926264 156115993
6424 SNP_A-2252856 156121053
6425 SNP_A-1957282 156125557
6426 SNP_A-2047959 156153203
6427 SNP_A-2169188 156153857
6428 SNP_A-1926211 156176451
6429 SNP_A-2120984 156186681
6430 SNP_A-2201015 156187198
6431 SNP_A-2283879 156215877
6432 SNP_A-1864639 156234248
6433 SNP_A-4218860 156236134
6434 SNP_A-1849484 156236485
6435 SNP_A-2283566 156238334
6436 SNP_A-2156438 156268268
6437 SNP_A-1839511 156269180
6438 SNP_A-2088912 156271535
6439 SNP_A-2113894 156274783
6440 SNP_A-1979498 156311385
6441 SNP_A-2067008 156328101
6442 SNP_A-2214569 156328121
6443 SNP_A-1919039 156328383
6444 SNP_A-2257858 156328628
6445 SNP_A-4210627 156332303
6446 SNP_A-2115082 156336094
6447 SNP_A-2087830 156343993
6448 SNP_A-1883571 156357822
6449 SNP_A-4210628 156369315
6450 SNP_A-1945716 156418928
6451 SNP_A-1949456 156419076
6452 SNP_A-1802227 156457820
6453 SNP_A-4222112 156466000
6454 SNP_A-1907399 156470216
6455 SNP_A-4239589 156486759
6456 SNP_A-2174226 156487162
6457 SNP_A-4210629 156490602
6458 SNP_A-1879648 156491006
6459 SNP_A-1872748 156496098
6460 SNP_A-2086911 156501572
6461 SNP_A-1811494 156501603
6462 SNP_A-2313985 156508382
6463 SNP_A-4239285 156542346
6464 SNP_A-2071284 156563942
6465 SNP_A-2225793 156621143
6466 SNP_A-4210630 156626103
6467 SNP_A-2225810 156628123
6468 SNP_A-1799472 156628537
6469 SNP_A-4228031 156634165
6470 SNP_A-1828128 156657533
6471 SNP_A-1857986 156667475
6472 SNP_A-2288765 156667759
6473 SNP_A-1793058 156669280
6474 SNP_A-2203273 156672769
6475 SNP_A-2127121 156673011
6476 SNP_A-2263742 156690005
6477 SNP_A-1921813 156692216
6478 SNP_A-1885658 156732968
6479 SNP_A-1979508 156733731
6480 SNP_A-2264782 156734175
6481 SNP_A-1979509 156734329
6482 SNP_A-2289619 156734392
6483 SNP_A-4195441 156735445
6484 SNP_A-2096736 156762545
6485 SNP_A-2152030 156850912
6486 SNP_A-1830921 156850941
6487 SNP_A-2068010 156852636
6488 SNP_A-1843655 156852720
6489 SNP_A-4217502 156858624
6490 SNP_A-1948726 156859787
6491 SNP_A-1860460 156862250
6492 SNP_A-1813957 156908179
6493 SNP_A-2058781 156908378
6494 SNP_A-1851726 156909015
6495 SNP_A-4193921 156941189
6496 SNP_A-1853971 156961308
6497 SNP_A-1901997 156962978
6498 SNP_A-2112834 156974416
6499 SNP_A-1911311 156976285
6500 SNP_A-4241213 156992210
6501 SNP_A-2057183 157029976
6502 SNP_A-4235454 157032471
6503 SNP_A-1836351 157043230
6504 SNP_A-4204200 157053811
6505 SNP_A-2032576 157084201
6506 SNP_A-4210633 157090787
6507 SNP_A-4210634 157112605
6508 SNP_A-4210635 157113342
6509 SNP_A-1951216 157140286
6510 SNP_A-4231720 157152014
6511 SNP_A-2181155 157225796
6512 SNP_A-2215045 157231373
6513 SNP_A-2133946 157279906
6514 SNP_A-1818938 157319900
6515 SNP_A-2199293 157320190
6516 SNP_A-2159090 157324138
6517 SNP_A-1794584 157338796
6518 SNP_A-1922174 157349089
6519 SNP_A-2244385 157349739
6520 SNP_A-2058199 157352940
6521 SNP_A-4214980 157377410
6522 SNP_A-1829873 157378249
6523 SNP_A-4196618 157438288
6524 SNP_A-2157970 157443113
6525 SNP_A-2166425 157454500
6526 SNP_A-4227282 157457477
6527 SNP_A-1815646 157466549
6528 SNP_A-2092761 157466987
6529 SNP_A-1787574 157467598
6530 SNP_A-1893945 157485692
6531 SNP_A-4204436 157502873
6532 SNP_A-2272491 157507311
6533 SNP_A-1957912 157514176
6534 SNP_A-1931204 157518900
6535 SNP_A-1800480 157518933
6536 SNP_A-4210637 157544838
6537 SNP_A-4197905 157572293
6538 SNP_A-2159123 157583159
6539 SNP_A-2203827 157607605
6540 SNP_A-2111872 157622130
6541 SNP_A-2232177 157622175
6542 SNP_A-1950070 157627126
6543 SNP_A-2239469 157661232
6544 SNP_A-1928993 157667611
6545 SNP_A-1979531 157709356
6546 SNP_A-2137521 157710221
6547 SNP_A-1979532 157716503
6548 SNP_A-1782755 157720288
6549 SNP_A-2056354 157720504
6550 SNP_A-1844696 157730984
6551 SNP_A-1955690 157731792
6552 SNP_A-2084348 157732187
6553 SNP_A-1979533 157738546
6554 SNP_A-1886375 157769662
6555 SNP_A-1979536 157817632
6556 SNP_A-1922236 157824170
6557 SNP_A-1810480 157836648
6558 SNP_A-1942197 157854317
6559 SNP_A-1926369 157854493
6560 SNP_A-2224202 157854553
6561 SNP_A-1845175 157855306
6562 SNP_A-2161575 157858718
6563 SNP_A-2190833 157863032
6564 SNP_A-4228333 157869754
6565 SNP_A-2265305 157934512
6566 SNP_A-1979539 157939574
6567 SNP_A-1979540 157953440
6568 SNP_A-2063627 157953762
6569 SNP_A-1910722 157968941
6570 SNP_A-1833978 157971696
6571 SNP_A-1979543 158005675
6572 SNP_A-1979545 158006222
6573 SNP_A-1863898 158076643
6574 SNP_A-2273191 158156093
6575 SNP_A-1933662 158168249
6576 SNP_A-1922457 158195266
6577 SNP_A-2256484 158213492
6578 SNP_A-4205415 158226703
6579 SNP_A-1785865 158247432
6580 SNP_A-1979553 158270835
6581 SNP_A-1844662 158403546
6582 SNP_A-2228155 158442806
6583 SNP_A-4192800 158506065
6584 SNP_A-2037388 158516914
6585 SNP_A-1799983 158579217
6586 SNP_A-4216820 158594725
6587 SNP_A-1855594 158598223
6588 SNP_A-1891753 158598317
6589 SNP_A-1821591 158598553
6590 SNP_A-1811787 158603248
6591 SNP_A-1913379 158603317
6592 SNP_A-1851300 158606046
6593 SNP_A-4227126 158609669
6594 SNP_A-1913955 158612009
6595 SNP_A-2035709 158635327
6596 SNP_A-1892651 158635359
6597 SNP_A-2089681 158635950
6598 SNP_A-4228912 158643549
6599 SNP_A-1979561 158651637
6600 SNP_A-2199076 158663193
6601 SNP_A-1805989 158663581
6602 SNP_A-2140224 158666699
6603 SNP_A-2010283 158666868
6604 SNP_A-4205991 158677487
6605 SNP_A-2028155 158685377
6606 SNP_A-4229887 158688314
6607 SNP_A-4237097 158688659
6608 SNP_A-4201283 158704154
6609 SNP_A-2314223 158706217
6610 SNP_A-4210643 158710765
6611 SNP_A-1979564 158712424
6612 SNP_A-1949683 158716738
6613 SNP_A-2216367 158721928
6614 SNP_A-1910158 158738286
6615 SNP_A-2123398 158770749
6616 SNP_A-2135308 158796765
6617 SNP_A-2162970 158796847
6618 SNP_A-2308756 158796915
6619 SNP_A-2231207 158821019
6620 SNP_A-2095614 158821104
6621 SNP_A-1979570 158822236
6622 SNP_A-1979571 158824634
6623 SNP_A-1979572 158859117
6624 SNP_A-2203922 158862352
6625 SNP_A-1873958 158877529
6626 SNP_A-2142592 158885986
6627 SNP_A-2127833 158920984
6628 SNP_A-1979574 158949009
6629 SNP_A-1918845 159001480
6630 SNP_A-2046286 159011771
6631 SNP_A-4226074 159015579
6632 SNP_A-1945308 159024436
6633 SNP_A-4235218 159029594
6634 SNP_A-2178140 159032678
6635 SNP_A-1790350 159032774
6636 SNP_A-1891288 159034655
6637 SNP_A-2231872 159036497
6638 SNP_A-4233854 159036552
6639 SNP_A-1858627 159040672
6640 SNP_A-1902320 159041842
6641 SNP_A-2034935 159042362
6642 SNP_A-1882796 159061598
6643 SNP_A-2043301 159062002
6644 SNP_A-1979578 159069274
6645 SNP_A-2234666 159071000
6646 SNP_A-4223029 159076585
6647 SNP_A-2267587 159090350
6648 SNP_A-2106718 159092273
6649 SNP_A-1876210 159092301
6650 SNP_A-1979579 159102746
6651 SNP_A-2010284 159112544
6652 SNP_A-2132814 159116225
6653 SNP_A-2010285 159116309
6654 SNP_A-2025981 159122022
6655 SNP_A-1845951 159126487
6656 SNP_A-1821811 159132084
6657 SNP_A-1783576 159137374
6658 SNP_A-4229101 159137447
6659 SNP_A-2305956 159138344
6660 SNP_A-2194111 159189132
6661 SNP_A-2165427 159251537
6662 SNP_A-1812389 159252625
6663 SNP_A-4192481 159265728
6664 SNP_A-1829124 159289793
6665 SNP_A-1847634 159290454
6666 SNP_A-2179112 159312083
6667 SNP_A-2025122 159399905
6668 SNP_A-2308669 159514809
6669 SNP_A-4206150 159585134
6670 SNP_A-1882770 159619032
6671 SNP_A-1893387 159619413
6672 SNP_A-1851170 159622521
6673 SNP_A-2238821 159626999
6674 SNP_A-2067447 159627106
6675 SNP_A-2159824 159648487
6676 SNP_A-1805155 159654523
6677 SNP_A-4210644 159654646
6678 SNP_A-4210645 159656697
6679 SNP_A-1934109 159659826
6680 SNP_A-1979587 159660115
6681 SNP_A-4201967 159661614
6682 SNP_A-2278734 159663277
6683 SNP_A-1957708 159663764
6684 SNP_A-2154346 159664766
6685 SNP_A-4204703 159680172
6686 SNP_A-1823234 159720416
6687 SNP_A-2176435 159895887
6688 SNP_A-2268072 159917536
6689 SNP_A-4227875 159924506
6690 SNP_A-1959525 159970505
6691 SNP_A-4225024 159998691
6692 SNP_A-1874656 160012080
6693 SNP_A-1905416 160047778
6694 SNP_A-2024727 160053791
6695 SNP_A-1787087 160054590
6696 SNP_A-2119972 160076189
6697 SNP_A-2178407 160079743
6698 SNP_A-1799689 160105114
6699 SNP_A-1920490 160106148
6700 SNP_A-1836657 160106381
6701 SNP_A-1929892 160133682
6702 SNP_A-2198420 160135493
6703 SNP_A-2271512 160146734
6704 SNP_A-2311967 160158590
6705 SNP_A-4210646 160167630
6706 SNP_A-1780409 160202001
6707 SNP_A-2295555 160228744
6708 SNP_A-2188921 160237360
6709 SNP_A-2010294 160286833
6710 SNP_A-1946180 160287532
6711 SNP_A-1947433 160303853
6712 SNP_A-2257999 160315988
6713 SNP_A-2127508 160335911
6714 SNP_A-1883963 160337908
6715 SNP_A-4203173 160416083
6716 SNP_A-4206219 160426067
6717 SNP_A-2010296 160433073
6718 SNP_A-2086581 160433484
6719 SNP_A-4198503 160444786
6720 SNP_A-2296355 160458895
6721 SNP_A-4234504 160475252
6722 SNP_A-1830390 160486784
6723 SNP_A-1960168 160489682
6724 SNP_A-2094905 160498091
6725 SNP_A-1939839 160544693
6726 SNP_A-4232417 160598857
6727 SNP_A-2171975 160599308
6728 SNP_A-1979601 160602717
6729 SNP_A-1979602 160602895
6730 SNP_A-4234969 160607938
6731 SNP_A-1952349 160608031
6732 SNP_A-2283029 160609830
6733 SNP_A-2310280 160610141
6734 SNP_A-1799169 160616393
6735 SNP_A-2048399 160661466
6736 SNP_A-1957607 160662095
6737 SNP_A-2236882 160714504
6738 SNP_A-1883457 160734668
6739 SNP_A-2056242 160734870
6740 SNP_A-1834158 160744952
6741 SNP_A-4228248 160776863
6742 SNP_A-2224700 160780322
6743 SNP_A-2245487 160781148
6744 SNP_A-2271613 160810510
6745 SNP_A-1937834 160819407
6746 SNP_A-1798826 160829173
6747 SNP_A-4227620 160836066
6748 SNP_A-2133322 160845718
6749 SNP_A-2044841 160850092
6750 SNP_A-2302359 160880994
6751 SNP_A-2032961 160881102
6752 SNP_A-2162256 160886295
6753 SNP_A-2155462 160886319
6754 SNP_A-1858039 160966505
6755 SNP_A-1881025 161021730
6756 SNP_A-1907534 161022205
6757 SNP_A-2262165 161038402
6758 SNP_A-1923790 161108306
6759 SNP_A-2270579 161155664
6760 SNP_A-1979610 161161297
6761 SNP_A-2292115 161210563
6762 SNP_A-1853943 161220979
6763 SNP_A-4210647 161221324
6764 SNP_A-2292073 161221583
6765 SNP_A-4237946 161282985
6766 SNP_A-1979613 161286565
6767 SNP_A-2141044 161287345
6768 SNP_A-4219763 161287533
6769 SNP_A-2116340 161316793
6770 SNP_A-2101576 161350383
6771 SNP_A-2185180 161371029
6772 SNP_A-2275777 161374575
6773 SNP_A-1875034 161377392
6774 SNP_A-1954060 161390170
6775 SNP_A-2042226 161425320
6776 SNP_A-4198886 161438382
6777 SNP_A-2312415 161446721
6778 SNP_A-2145426 161446861
6779 SNP_A-1829622 161455985
6780 SNP_A-2191678 161487418
6781 SNP_A-4193001 161502738
6782 SNP_A-1889532 161507204
6783 SNP_A-2157724 161511266
6784 SNP_A-1979619 161527817
6785 SNP_A-1979620 161527873
6786 SNP_A-2099799 161529034
6787 SNP_A-1829660 161529827
6788 SNP_A-2093644 161530598
6789 SNP_A-1876674 161545930
6790 SNP_A-4218586 161555964
6791 SNP_A-2038110 161556861
6792 SNP_A-2010301 161562838
6793 SNP_A-4214981 161563431
6794 SNP_A-2150939 161564883
6795 SNP_A-2206566 161574899
6796 SNP_A-2194015 161600932
6797 SNP_A-1937251 161611100
6798 SNP_A-2227662 161619102
6799 SNP_A-4205701 161636976
6800 SNP_A-2063220 161638526
6801 SNP_A-2119306 161647277
6802 SNP_A-1979622 161649144
6803 SNP_A-2219940 161655791
6804 SNP_A-1979623 161662614
6805 SNP_A-2043738 161663176
6806 SNP_A-1879015 161663954
6807 SNP_A-2211402 161681127
6808 SNP_A-2288499 161687465
6809 SNP_A-1979625 161693853
6810 SNP_A-2260046 161728091
6811 SNP_A-1979627 161735238
6812 SNP_A-1979628 161735525
6813 SNP_A-1979629 161736564
6814 SNP_A-4210649 161736587
6815 SNP_A-2258834 161747318
6816 SNP_A-2268762 161757740
6817 SNP_A-1885259 161787010
6818 SNP_A-2204780 161787305
6819 SNP_A-1979631 161793471
6820 SNP_A-4194656 161796598
6821 SNP_A-1922090 161797387
6822 SNP_A-2188563 161797513
6823 SNP_A-2290832 161838234
6824 SNP_A-2159668 161866428
6825 SNP_A-2253011 161880988
6826 SNP_A-2281702 161881861
6827 SNP_A-1979633 161884509
6828 SNP_A-1912351 161885817
6829 SNP_A-1979634 161912380
6830 SNP_A-4206667 161925492
6831 SNP_A-4227514 161926636
6832 SNP_A-2116015 161933166
6833 SNP_A-2281861 161933775
6834 SNP_A-2200742 161933813
6835 SNP_A-4203006 161935045
6836 SNP_A-2287087 161935125
6837 SNP_A-2106890 161935753
6838 SNP_A-1789715 161937609
6839 SNP_A-2158828 161937994
6840 SNP_A-2071727 161939018
6841 SNP_A-2149617 161982886
6842 SNP_A-2291476 161987264
6843 SNP_A-4202384 161991116
6844 SNP_A-2030003 161991288
6845 SNP_A-1938198 161991526
6846 SNP_A-1837901 162002630
6847 SNP_A-1800626 162002872
6848 SNP_A-1938096 162002980
6849 SNP_A-4238754 162005697
6850 SNP_A-4226518 162014872
6851 SNP_A-4224535 162021901
6852 SNP_A-2112603 162027754
6853 SNP_A-2161651 162084190
6854 SNP_A-1960038 162091232
6855 SNP_A-2062588 162140862
6856 SNP_A-1879012 162151909
6857 SNP_A-4203178 162156872
6858 SNP_A-2055738 162172344
6859 SNP_A-1931068 162174605
6860 SNP_A-2066001 162174825
6861 SNP_A-2059874 162174900
6862 SNP_A-2075982 162183015
6863 SNP_A-2303147 162187529
6864 SNP_A-1871680 162216410
6865 SNP_A-4210650 162216751
6866 SNP_A-2010318 162220520
6867 SNP_A-1840434 162227847
6868 SNP_A-4240947 162231787
6869 SNP_A-2313928 162231847
6870 SNP_A-2261144 162239613
6871 SNP_A-4240722 162242842
6872 SNP_A-2200495 162243494
6873 SNP_A-2196891 162243614
6874 SNP_A-2083167 162244232
6875 SNP_A-2097692 162249247
6876 SNP_A-4196570 162249606
6877 SNP_A-1952128 162250642
6878 SNP_A-2042221 162252238
6879 SNP_A-1818900 162265815
6880 SNP_A-1979639 162295538
6881 SNP_A-2309879 162329137
6882 SNP_A-2151893 162330640
6883 SNP_A-1961625 162346219
6884 SNP_A-1799500 162352178
6885 SNP_A-1911639 162365113
6886 SNP_A-2062620 162365231
6887 SNP_A-1899773 162375319
6888 SNP_A-4210651 162377820
6889 SNP_A-4210652 162378372
6890 SNP_A-1979643 162378572
6891 SNP_A-4210653 162378868
6892 SNP_A-2060889 162378909
6893 SNP_A-2272847 162378929
6894 SNP_A-4206356 162401930
6895 SNP_A-2207041 162419238
6896 SNP_A-2198462 162420424
6897 SNP_A-4210654 162421108
6898 SNP_A-1979644 162421722
6899 SNP_A-1811460 162448961
6900 SNP_A-1979646 162455443
6901 SNP_A-2293793 162486652
6902 SNP_A-1865524 162539696
6903 SNP_A-2081663 162580667
6904 SNP_A-4226600 162588799
6905 SNP_A-2312173 162601690
6906 SNP_A-2295094 162602726
6907 SNP_A-1948666 162602916
6908 SNP_A-2071244 162608107
6909 SNP_A-4235878 162631601
6910 SNP_A-2277532 162642280
6911 SNP_A-2127803 162645599
6912 SNP_A-2153294 162652622
6913 SNP_A-1955809 162652761
6914 SNP_A-2065657 162653022
6915 SNP_A-2010321 162696532
6916 SNP_A-4238780 162714663
6917 SNP_A-4230986 162731883
6918 SNP_A-1826861 162734758
6919 SNP_A-2263857 162744370
6920 SNP_A-2220051 162756128
6921 SNP_A-1979650 162784518
6922 SNP_A-2010322 162786977
6923 SNP_A-1820198 162789959
6924 SNP_A-1846616 162796880
6925 SNP_A-2216773 162852707
6926 SNP_A-1979652 162854532
6927 SNP_A-2306100 162901788
6928 SNP_A-2198965 162901935
6929 SNP_A-1844190 162915033
6930 SNP_A-2134612 162923589
6931 SNP_A-2302617 162928450
6932 SNP_A-1979653 162937760
6933 SNP_A-2274292 162940202
6934 SNP_A-2203214 162954097
6935 SNP_A-1920160 162970939
6936 SNP_A-2182684 163022990
6937 SNP_A-1839487 163029493
6938 SNP_A-2104421 163035765
6939 SNP_A-2163678 163036517
6940 SNP_A-2213900 163038911
6941 SNP_A-1852543 163061517
6942 SNP_A-1927856 163065162
6943 SNP_A-2198309 163082546
6944 SNP_A-2080961 163085346
6945 SNP_A-1979658 163100537
6946 SNP_A-1813847 163113553
6947 SNP_A-2089999 163124389
6948 SNP_A-1847155 163124438
6949 SNP_A-2165104 163131531
6950 SNP_A-1938964 163145174
6951 SNP_A-2102942 163145814
6952 SNP_A-1979659 163154284
6953 SNP_A-2262486 163159232
6954 SNP_A-1855794 163164155
6955 SNP_A-2049807 163164503
6956 SNP_A-2131653 163169277
6957 SNP_A-2124683 163171406
6958 SNP_A-1979660 163171937
6959 SNP_A-1979661 163172602
6960 SNP_A-1979662 163186456
6961 SNP_A-1979663 163187379
6962 SNP_A-2102920 163204852
6963 SNP_A-1920335 163224500
6964 SNP_A-2031751 163276217
6965 SNP_A-4237891 163276603
6966 SNP_A-4198170 163278637
6967 SNP_A-2250529 163278780
6968 SNP_A-1822718 163281294
6969 SNP_A-1786696 163282207
6970 SNP_A-1791618 163306068
6971 SNP_A-1810378 163379495
6972 SNP_A-2043331 163390570
6973 SNP_A-2072347 163390600
6974 SNP_A-2165709 163445860
6975 SNP_A-1948980 163447248
6976 SNP_A-1861936 163457259
6977 SNP_A-1937582 163462185
6978 SNP_A-2213297 163462694
6979 SNP_A-1877734 163475638
6980 SNP_A-1979670 163479191
6981 SNP_A-4210658 163483208
6982 SNP_A-2163428 163484401
6983 SNP_A-4210659 163488506
6984 SNP_A-1802363 163490575
6985 SNP_A-1832576 163490596
6986 SNP_A-2237021 163527121
6987 SNP_A-1979671 163541851
6988 SNP_A-1898448 163543466
6989 SNP_A-1979673 163554990
6990 SNP_A-1805053 163558119
6991 SNP_A-2060178 163560148
6992 SNP_A-1931605 163561201
6993 SNP_A-1902757 163563966
6994 SNP_A-1904572 163601095
6995 SNP_A-1979674 163610299
6996 SNP_A-2134783 163611370
6997 SNP_A-4210660 163611487
6998 SNP_A-2076623 163709921
6999 SNP_A-1880379 163729915
7000 SNP_A-1979675 163751999
7001 SNP_A-1979676 163752167
7002 SNP_A-1839663 163754448
7003 SNP_A-4210661 163759600
7004 SNP_A-1979677 163760126
7005 SNP_A-2028204 163793441
7006 SNP_A-4230062 163822854
7007 SNP_A-4221201 163833058
7008 SNP_A-2074094 163835337
7009 SNP_A-1927742 163843701
7010 SNP_A-1845826 163919349
7011 SNP_A-4231897 163928126
7012 SNP_A-1979681 163932020
7013 SNP_A-1867264 163936479
7014 SNP_A-4193264 163936629
7015 SNP_A-2276106 163937525
7016 SNP_A-4203626 163957571
7017 SNP_A-1855781 163973657
7018 SNP_A-2249772 163993494
7019 SNP_A-2025707 164012707
7020 SNP_A-1979682 164020522
7021 SNP_A-1979683 164020546
7022 SNP_A-1835145 164029961
7023 SNP_A-1956333 164063092
7024 SNP_A-2172391 164099272
7025 SNP_A-1979684 164154058
7026 SNP_A-2010327 164154126
7027 SNP_A-2131862 164155635
7028 SNP_A-1946815 164181598
7029 SNP_A-2230569 164219205
7030 SNP_A-2101654 164304875
7031 SNP_A-2261778 164331580
7032 SNP_A-1847083 164359287
7033 SNP_A-2010330 164409164
7034 SNP_A-4210664 164409313
7035 SNP_A-4204171 164424145
7036 SNP_A-2032377 164435285
7037 SNP_A-2299926 164449488
7038 SNP_A-2086736 164515415
7039 SNP_A-1925016 164524313
7040 SNP_A-1979691 164531682
7041 SNP_A-2203936 164532104
7042 SNP_A-2034079 164557477
7043 SNP_A-1797874 164603659
7044 SNP_A-1792651 164659240
7045 SNP_A-4235328 164676682
7046 SNP_A-1979695 164706897
7047 SNP_A-2270880 164745605
7048 SNP_A-2223582 164779909
7049 SNP_A-1845318 164780301
7050 SNP_A-1812280 164780463
7051 SNP_A-2126518 164791558
7052 SNP_A-2260275 164842355
7053 SNP_A-1979698 164876353
7054 SNP_A-1782870 164881009
7055 SNP_A-4197696 164881663
7056 SNP_A-1896887 164886309
7057 SNP_A-1979701 164899044
7058 SNP_A-4232962 164955846
7059 SNP_A-2036508 164958251
7060 SNP_A-1979704 164971812
7061 SNP_A-1979705 164972971
7062 SNP_A-1979707 165009967
7063 SNP_A-1979708 165014578
7064 SNP_A-4237551 165016857
7065 SNP_A-1959566 165017638
7066 SNP_A-1979709 165032972
7067 SNP_A-2119263 165041737
7068 SNP_A-2118588 165051595
7069 SNP_A-2026104 165061327
7070 SNP_A-2172789 165061631
7071 SNP_A-2062709 165061704
7072 SNP_A-2164283 165064571
7073 SNP_A-2010338 165089704
7074 SNP_A-4206094 165092693
7075 SNP_A-2125068 165123082
7076 SNP_A-1868520 165165937
7077 SNP_A-1895443 165190946
7078 SNP_A-1841356 165191612
7079 SNP_A-1803226 165192137
7080 SNP_A-2165323 165207879
7081 SNP_A-4203047 165216191
7082 SNP_A-1835010 165233624
7083 SNP_A-1958950 165271673
7084 SNP_A-4231071 165298030
7085 SNP_A-1979722 165422232
7086 SNP_A-2267717 165434099
7087 SNP_A-1979723 165444752
7088 SNP_A-1925586 165469863
7089 SNP_A-1823825 165472495
7090 SNP_A-4237595 165487799
7091 SNP_A-1891332 165498042
7092 SNP_A-1910418 165527384
7093 SNP_A-2135757 165540456
7094 SNP_A-2151005 165540551
7095 SNP_A-1941773 165555947
7096 SNP_A-4224355 165570660
7097 SNP_A-2190278 165579967
7098 SNP_A-2221083 165584137
7099 SNP_A-2311418 165602818
7100 SNP_A-1793715 165602971
7101 SNP_A-1893307 165615386
7102 SNP_A-2126620 165628745
7103 SNP_A-1958385 165630506
7104 SNP_A-2076790 165645176
7105 SNP_A-1942760 165668898
7106 SNP_A-2239481 165675600
7107 SNP_A-1979731 165718791
7108 SNP_A-1935129 165729934
7109 SNP_A-2238834 165732501
7110 SNP_A-4210669 165735521
7111 SNP_A-1979734 165735562
7112 SNP_A-4210670 165735616
7113 SNP_A-2256231 165780745
7114 SNP_A-4229726 165784187
7115 SNP_A-2233996 165825882
7116 SNP_A-1851824 165828415
7117 SNP_A-1814017 165835413
7118 SNP_A-4225899 165835450
7119 SNP_A-2157904 165836244
7120 SNP_A-1887088 165836333
7121 SNP_A-2145424 165836440
7122 SNP_A-2073497 165848264
7123 SNP_A-4226464 165870199
7124 SNP_A-1979739 165903750
7125 SNP_A-4214986 165904157
7126 SNP_A-2191351 165907912
7127 SNP_A-1979740 165908507
7128 SNP_A-2306895 165910777
7129 SNP_A-1837295 165941869
7130 SNP_A-1803259 165941934
7131 SNP_A-1828545 165942471
7132 SNP_A-2256156 165945487
7133 SNP_A-1979743 165946521
7134 SNP_A-2147715 165960320
7135 SNP_A-2070232 165969809
7136 SNP_A-2010342 165991241
7137 SNP_A-2268756 166018436
7138 SNP_A-1847029 166031183
7139 SNP_A-4222318 166053379
7140 SNP_A-1806036 166058828
7141 SNP_A-1857473 166146036
7142 SNP_A-1855138 166146236
7143 SNP_A-1960958 166264179
7144 SNP_A-1935879 166286056
7145 SNP_A-2150785 166320791
7146 SNP_A-2159233 166336257
7147 SNP_A-2106226 166376539
7148 SNP_A-2162066 166430507
7149 SNP_A-1794018 166472400
7150 SNP_A-1886761 166503364
7151 SNP_A-1800566 166503442
7152 SNP_A-1840214 166504639
7153 SNP_A-2043500 166505211
7154 SNP_A-1939692 166513530
7155 SNP_A-2219203 166543877
7156 SNP_A-1979752 166556585
7157 SNP_A-1979753 166566072
7158 SNP_A-1979755 166568016
7159 SNP_A-1979758 166568983
7160 SNP_A-1979759 166576186
7161 SNP_A-4203912 166585980
7162 SNP_A-2023437 166589606
7163 SNP_A-1979762 166602401
7164 SNP_A-4210673 166609967
7165 SNP_A-1979763 166615672
7166 SNP_A-2186759 166647435
7167 SNP_A-2156529 166660884
7168 SNP_A-1979766 166716836
7169 SNP_A-2291544 166720846
7170 SNP_A-2088543 166721721
7171 SNP_A-1979768 166727968
7172 SNP_A-1877748 166737406
7173 SNP_A-4228993 166765034
7174 SNP_A-1979770 166765630
7175 SNP_A-1979772 166765678
7176 SNP_A-2010348 166772924
7177 SNP_A-2199500 166790319
7178 SNP_A-2233293 166793379
7179 SNP_A-4202309 166794915
7180 SNP_A-1979774 166795265
7181 SNP_A-2059736 166804895
7182 SNP_A-4227526 166809379
7183 SNP_A-4210675 166812299
7184 SNP_A-2219409 166826340
7185 SNP_A-4210676 166879148
7186 SNP_A-1979778 166884068
7187 SNP_A-1979779 166885930
7188 SNP_A-4217669 166898249
7189 SNP_A-4234210 166901215
7190 SNP_A-4224443 166918871
7191 SNP_A-2010351 166931139
7192 SNP_A-1943710 166957371
7193 SNP_A-2115693 166975196
7194 SNP_A-1869502 166984039
7195 SNP_A-2163403 166992305
7196 SNP_A-4210677 167012651
7197 SNP_A-2264745 167017110
7198 SNP_A-1937766 167057104
7199 SNP_A-2205701 167057955
7200 SNP_A-2038902 167069307
7201 SNP_A-4239214 167105677
7202 SNP_A-2151755 167108560
7203 SNP_A-4235143 167108961
7204 SNP_A-1808247 167135303
7205 SNP_A-1799607 167148726
7206 SNP_A-2131410 167149438
7207 SNP_A-1979784 167180254
7208 SNP_A-2274382 167186954
7209 SNP_A-4228455 167190525
7210 SNP_A-2205669 167205644
7211 SNP_A-1879433 167208935
7212 SNP_A-1854727 167212437
7213 SNP_A-1877811 167215864
7214 SNP_A-4207400 167247157
7215 SNP_A-1920847 167250203
7216 SNP_A-1927094 167267080
7217 SNP_A-4235657 167268888
7218 SNP_A-4210679 167269079
7219 SNP_A-4195882 167300720
7220 SNP_A-2301366 167301498
7221 SNP_A-2045965 167306670
7222 SNP_A-1893457 167306935
7223 SNP_A-4199967 167318791
7224 SNP_A-2160356 167319366
7225 SNP_A-2129224 167326473
7226 SNP_A-2162563 167398400
7227 SNP_A-1939413 167399031
7228 SNP_A-1803952 167449179
7229 SNP_A-2097996 167549390
7230 SNP_A-2179716 167599963
7231 SNP_A-1784570 167603049
7232 SNP_A-4202107 167617959
7233 SNP_A-1791042 167629103
7234 SNP_A-1930582 167632022
7235 SNP_A-1829997 167633125
7236 SNP_A-2270815 167648435
7237 SNP_A-2223802 167669239
7238 SNP_A-4198534 167676950
7239 SNP_A-2287649 167709536
7240 SNP_A-1781364 167769290
7241 SNP_A-2192169 167770809
7242 SNP_A-2190585 167881604
7243 SNP_A-2153168 167887265
7244 SNP_A-4238030 167887816
7245 SNP_A-4227724 167892057
7246 SNP_A-2248612 167892177
7247 SNP_A-1927693 167892648
7248 SNP_A-4195187 167894834
7249 SNP_A-2060906 167930857
7250 SNP_A-4207367 167941306
7251 SNP_A-1959927 167950274
7252 SNP_A-2196833 167963760
7253 SNP_A-2161115 168024917
7254 SNP_A-1863546 168036474
7255 SNP_A-4210683 168045007
7256 SNP_A-1979801 168047466
7257 SNP_A-4216511 168077632
7258 SNP_A-2124033 168125354
7259 SNP_A-2189313 168126513
7260 SNP_A-1979802 168137608
7261 SNP_A-1850024 168187714
7262 SNP_A-4237344 168191189
7263 SNP_A-4230566 168191419
7264 SNP_A-1818335 168192328
7265 SNP_A-2262684 168193181
7266 SNP_A-2162253 168195944
7267 SNP_A-4210684 168199023
7268 SNP_A-2225898 168245326
7269 SNP_A-2053458 168270832
7270 SNP_A-2041853 168270894
7271 SNP_A-1979807 168320732
7272 SNP_A-1979808 168372854
7273 SNP_A-1979809 168374554
7274 SNP_A-4155311 168375955
7275 SNP_A-1979810 168384252
7276 SNP_A-2066185 168387169
7277 SNP_A-4210686 168406208
7278 SNP_A-2287921 168411172
7279 SNP_A-2098847 168497094
7280 SNP_A-1841266 168524903
7281 SNP_A-1979816 168533961
7282 SNP_A-2241504 168536951
7283 SNP_A-2313896 168547194
7284 SNP_A-1867578 168547975
7285 SNP_A-4210687 168550033
7286 SNP_A-2074411 168558016
7287 SNP_A-2245528 168560355
7288 SNP_A-1796706 168592069
7289 SNP_A-2154034 168605343
7290 SNP_A-1979820 168625783
7291 SNP_A-1979821 168625919
7292 SNP_A-2037228 168676440
7293 SNP_A-1979823 168709085
7294 SNP_A-2298619 168727530
7295 SNP_A-1979824 168730981
7296 SNP_A-1979827 168760361
7297 SNP_A-1846055 168761978
7298 SNP_A-1805051 168762159
7299 SNP_A-1957134 168770610
7300 SNP_A-4202125 168771276
7301 SNP_A-1829166 168772743
7302 SNP_A-4204646 168802046
7303 SNP_A-2032388 168813174
7304 SNP_A-2145342 168824830
7305 SNP_A-1903893 168828121
7306 SNP_A-2025357 168828708
7307 SNP_A-2025450 168828749
7308 SNP_A-2140029 168848233
7309 SNP_A-1937458 168853295
7310 SNP_A-1931667 168854088
7311 SNP_A-2096742 168857121
7312 SNP_A-4224278 168872528
7313 SNP_A-1979831 168883401
7314 SNP_A-4210690 168884097
7315 SNP_A-2139273 168890172
7316 SNP_A-4204774 168896676
7317 SNP_A-2036019 168915926
7318 SNP_A-4224522 168916031
7319 SNP_A-2010359 168919349
7320 SNP_A-2086661 168978068
7321 SNP_A-2215732 168986031
7322 SNP_A-4222224 168990517
7323 SNP_A-2042924 168992006
7324 SNP_A-4238331 168993986
7325 SNP_A-1979832 169001563
7326 SNP_A-1958229 169031756
7327 SNP_A-2150542 169042961
7328 SNP_A-4210692 169050847
7329 SNP_A-1979833 169051300
7330 SNP_A-1979834 169051922
7331 SNP_A-4210693 169052016
7332 SNP_A-2199068 169066199
7333 SNP_A-2087406 169074717
7334 SNP_A-1905235 169089786
7335 SNP_A-2101957 169215891
7336 SNP_A-2080715 169231643
7337 SNP_A-2194158 169232743
7338 SNP_A-2117319 169283283
7339 SNP_A-2165160 169325480
7340 SNP_A-2313212 169357577
7341 SNP_A-1800990 169362965
7342 SNP_A-2126034 169465423
7343 SNP_A-1979836 169479636
7344 SNP_A-1958001 169485272
7345 SNP_A-2117282 169516876
7346 SNP_A-1935096 169562461
7347 SNP_A-2308713 169594475
7348 SNP_A-4228259 169594665
7349 SNP_A-2108237 169597133
7350 SNP_A-2010364 169609969
7351 SNP_A-2314832 169611062
7352 SNP_A-1792313 169621592
7353 SNP_A-4192543 169622855
7354 SNP_A-1979845 169627292
7355 SNP_A-2300100 169641088
7356 SNP_A-2197528 169650759
7357 SNP_A-1979846 169663530
7358 SNP_A-2067121 169663701
7359 SNP_A-4237378 169663775
7360 SNP_A-2262025 169663981
7361 SNP_A-1979847 169664222
7362 SNP_A-4210696 169664517
7363 SNP_A-1979849 169664677
7364 SNP_A-1885167 169678354
7365 SNP_A-2035281 169678372
7366 SNP_A-2238481 169678426
7367 SNP_A-2010365 169680592
7368 SNP_A-2226227 169687887
7369 SNP_A-2101745 169701141
7370 SNP_A-2021158 169706094
7371 SNP_A-2296591 169711547
7372 SNP_A-4218518 169711830
7373 SNP_A-1879201 169712092
7374 SNP_A-1979851 169721943
7375 SNP_A-1813634 169723082
7376 SNP_A-4223059 169736438
7377 SNP_A-2162416 169736741
7378 SNP_A-1928717 169752250
7379 SNP_A-1832119 169753034
7380 SNP_A-2235521 169768867
7381 SNP_A-2271172 169773411
7382 SNP_A-1895461 169781323
7383 SNP_A-1821768 169799036
7384 SNP_A-2178647 169799340
7385 SNP_A-1849067 169804392
7386 SNP_A-1825614 169804657
7387 SNP_A-2119119 169819026
7388 SNP_A-4197744 169849103
7389 SNP_A-1979855 169860421
7390 SNP_A-1861529 169866028
7391 SNP_A-2119062 169875901
7392 SNP_A-1979860 169894890
7393 SNP_A-2191326 169909064
7394 SNP_A-2201057 169910252
7395 SNP_A-1782891 169929466
7396 SNP_A-4224973 169930035
7397 SNP_A-4217747 169930048
7398 SNP_A-2241402 169934946
7399 SNP_A-4220563 169938807
7400 SNP_A-2311393 169938942
7401 SNP_A-2219490 169938977
7402 SNP_A-2037779 169939539
7403 SNP_A-2152159 169940017
7404 SNP_A-2102438 169959905
7405 SNP_A-1803248 169962988
7406 SNP_A-2158178 169969909
7407 SNP_A-1979861 169971032
7408 SNP_A-1791585 170064193
7409 SNP_A-2234320 170065437
7410 SNP_A-1899952 170065920
7411 SNP_A-1979865 170077542
7412 SNP_A-1979866 170078093
7413 SNP_A-1888481 170079617
7414 SNP_A-1979867 170082830
7415 SNP_A-1820162 170085812
7416 SNP_A-2089440 170085964
7417 SNP_A-1833785 170117820
7418 SNP_A-2201714 170118492
7419 SNP_A-1979868 170135598
7420 SNP_A-1800457 170136535
7421 SNP_A-1867246 170137800
7422 SNP_A-2089426 170162698
7423 SNP_A-2110455 170170780
7424 SNP_A-2228329 170171034
7425 SNP_A-2240800 170216431
7426 SNP_A-4198704 170283579
7427 SNP_A-4226809 170304522
7428 SNP_A-1790596 170305325
7429 SNP_A-1979873 170320337
7430 SNP_A-1847499 170328365
7431 SNP_A-2222280 170368373
7432 SNP_A-1946103 170409932
7433 SNP_A-2010371 170466582
7434 SNP_A-4202020 170485064
7435 SNP_A-2204698 170498679
7436 SNP_A-1957346 170553723
7437 SNP_A-1922198 170559688
7438 SNP_A-2069339 170562934
7439 SNP_A-2311733 170564784
7440 SNP_A-2314858 170568547
7441 SNP_A-2232497 170574205
7442 SNP_A-2141367 170619157
7443 SNP_A-2165056 170707758
7444 SNP_A-2045566 170726926
7445 SNP_A-4202653 170740452
7446 SNP_A-2035653 170786510
7447 SNP_A-2087549 170787400
7448 SNP_A-2160985 170791984
7449 SNP_A-1979881 170863473
7450 SNP_A-4201461 170888386
7451 SNP_A-2268073 170890218
7452 SNP_A-2127586 170902536
7453 SNP_A-2145505 170907167
7454 SNP_A-2021719 170916769
7455 SNP_A-1786502 170925554
7456 SNP_A-2201027 170955790
7457 SNP_A-2312977 171025872
7458 SNP_A-2158754 171033032
7459 SNP_A-2091168 171037840
7460 SNP_A-2028209 171040143
7461 SNP_A-4196440 171040926
7462 SNP_A-2032427 171044172
7463 SNP_A-2087593 171046643
7464 SNP_A-4238635 171080486
7465 SNP_A-4193571 171080719
7466 SNP_A-2145223 171108801
7467 SNP_A-4199720 171171744
7468 SNP_A-2078022 171171820
7469 SNP_A-2155369 171196563
7470 SNP_A-1897172 171221400
7471 SNP_A-2046426 171230346
7472 SNP_A-2242367 171257760
7473 SNP_A-1877448 171287042
7474 SNP_A-2056495 171287216
7475 SNP_A-1979886 171312321
7476 SNP_A-2220958 171312681
7477 SNP_A-1979888 171313137
7478 SNP_A-1947900 171319526
7479 SNP_A-2216307 171320913
7480 SNP_A-1921401 171328407
7481 SNP_A-2291077 171329132
7482 SNP_A-1979890 171332328
7483 SNP_A-1897779 171345969
7484 SNP_A-1912682 171411895
7485 SNP_A-2010377 171419865
7486 SNP_A-1979892 171430718
7487 SNP_A-4194655 171433995
7488 SNP_A-2177363 171440963
7489 SNP_A-4194729 171468631
7490 SNP_A-1914706 171526826
7491 SNP_A-2154458 171548076
7492 SNP_A-4202378 171549160
7493 SNP_A-4210702 171572826
7494 SNP_A-4197314 171577472
7495 SNP_A-1979897 171625085
7496 SNP_A-1938949 171649883
7497 SNP_A-2084972 171654986
7498 SNP_A-2098838 171684809
7499 SNP_A-4228881 171698112
7500 SNP_A-1952110 171712841
7501 SNP_A-1836204 171721657
7502 SNP_A-1873308 171746024
7503 SNP_A-4210703 171746778
7504 SNP_A-2131547 171814903
7505 SNP_A-1801392 171823438
7506 SNP_A-1843518 171827013
7507 SNP_A-4223183 171827483
7508 SNP_A-2062366 171827599
7509 SNP_A-4200480 171855259
7510 SNP_A-2150452 171855888
7511 SNP_A-2270755 171871392
7512 SNP_A-1844137 171879031
7513 SNP_A-4240523 171929376
7514 SNP_A-2037491 171929655
7515 SNP_A-2180446 171985816
7516 SNP_A-1979905 171992120
7517 SNP_A-1824942 172026035
7518 SNP_A-2091869 172094501
7519 SNP_A-1882874 172096692
7520 SNP_A-1927532 172097649
7521 SNP_A-2027066 172115877
7522 SNP_A-4206526 172122108
7523 SNP_A-1832905 172127680
7524 SNP_A-1979907 172152553
7525 SNP_A-2010380 172175532
7526 SNP_A-2010381 172175559
7527 SNP_A-2010382 172175579
7528 SNP_A-4205382 172175643
7529 SNP_A-1877258 172175669
7530 SNP_A-1836013 172176175
7531 SNP_A-4234172 172176299
7532 SNP_A-2046876 172271432
7533 SNP_A-2158421 172326942
7534 SNP_A-2078567 172326982
7535 SNP_A-2021245 172368927
7536 SNP_A-1912194 172371667
7537 SNP_A-1926047 172373728
7538 SNP_A-2024226 172373861
7539 SNP_A-2207299 172373906
7540 SNP_A-4205294 172379133
7541 SNP_A-1878370 172379188
7542 SNP_A-2111465 172379447
7543 SNP_A-1896497 172379734
7544 SNP_A-2215519 172380473
7545 SNP_A-1811091 172380675
7546 SNP_A-2049670 172395464
7547 SNP_A-2120318 172396528
7548 SNP_A-4228784 172413103
7549 SNP_A-1908824 172440869
7550 SNP_A-4210709 172443390
7551 SNP_A-2267572 172511680
7552 SNP_A-4224012 172511787
7553 SNP_A-2227016 172524232
7554 SNP_A-2099509 172584614
7555 SNP_A-2286352 172603517
7556 SNP_A-2288034 172603670
7557 SNP_A-2250786 172603701
7558 SNP_A-2171287 172604115
7559 SNP_A-2220135 172604350
7560 SNP_A-4210711 172617537
7561 SNP_A-1799036 172617973
7562 SNP_A-4228242 172625303
7563 SNP_A-1899733 172625396
7564 SNP_A-2262329 172626280
7565 SNP_A-1979914 172692834
7566 SNP_A-1781173 172730808
7567 SNP_A-4236811 172743111
7568 SNP_A-2266937 172788497
7569 SNP_A-2036795 172788792
7570 SNP_A-4205840 172863652
7571 SNP_A-2278443 172898252
7572 SNP_A-1851404 172946985
7573 SNP_A-1979923 172961330
7574 SNP_A-2207258 172962506
7575 SNP_A-2108869 172984427
7576 SNP_A-2111632 172984650
7577 SNP_A-1979924 172989282
7578 SNP_A-2086014 172995611
7579 SNP_A-2010387 172997793
7580 SNP_A-2028965 173000762
7581 SNP_A-2157665 173018092
7582 SNP_A-4228663 173049064
7583 SNP_A-2133661 173073886
7584 SNP_A-2029398 173076632
7585 SNP_A-2203110 173099352
7586 SNP_A-2093502 173103257
7587 SNP_A-2042298 173103293
7588 SNP_A-1907978 173186461
7589 SNP_A-2144790 173193382
7590 SNP_A-2010390 173194003
7591 SNP_A-1979927 173194308
7592 SNP_A-4210713 173202056
7593 SNP_A-4218074 173224171
7594 SNP_A-1846156 173238406
7595 SNP_A-1931104 173254215
7596 SNP_A-2294804 173262653
7597 SNP_A-1802539 173265175
7598 SNP_A-2240135 173284230
7599 SNP_A-1900245 173289496
7600 SNP_A-2053677 173308392
7601 SNP_A-1959931 173320683
7602 SNP_A-2269676 173325002
7603 SNP_A-4201830 173399946
7604 SNP_A-4228225 173413978
7605 SNP_A-1906155 173414095
7606 SNP_A-2262388 173430345
7607 SNP_A-2252623 173442890
7608 SNP_A-1979933 173497241
7609 SNP_A-2198473 173513311
7610 SNP_A-1863309 173523714
7611 SNP_A-1979935 173558365
7612 SNP_A-4214988 173558838
7613 SNP_A-2047719 173561530
7614 SNP_A-1933462 173566360
7615 SNP_A-2096537 173567521
7616 SNP_A-2035867 173576567
7617 SNP_A-1979938 173583946
7618 SNP_A-2230597 173603152
7619 SNP_A-2194816 173624792
7620 SNP_A-2111227 173702796
7621 SNP_A-4198373 173703508
7622 SNP_A-2166859 173704097
7623 SNP_A-2312837 173710739
7624 SNP_A-2242960 173739154
7625 SNP_A-4232671 173739216
7626 SNP_A-2123180 173746431
7627 SNP_A-2236981 173747929
7628 SNP_A-2152836 173781890
7629 SNP_A-1828573 173805856
7630 SNP_A-1979940 173833524
7631 SNP_A-2275066 173855406
7632 SNP_A-2084063 173855509
7633 SNP_A-1822351 173857509
7634 SNP_A-2058909 173880215
7635 SNP_A-2217745 173897112
7636 SNP_A-2104021 173897809
7637 SNP_A-1892521 173900086
7638 SNP_A-2258198 173900664
7639 SNP_A-1834856 173922367
7640 SNP_A-4196005 173925100
7641 SNP_A-4226739 173940757
7642 SNP_A-2064519 173941899
7643 SNP_A-1979947 174026732
7644 SNP_A-1919446 174031532
7645 SNP_A-1979948 174032057
7646 SNP_A-1852780 174036044
7647 SNP_A-2125235 174061190
7648 SNP_A-4218655 174112846
7649 SNP_A-2025125 174131813
7650 SNP_A-1979949 174137805
7651 SNP_A-2094931 174232868
7652 SNP_A-2186383 174243623
7653 SNP_A-2140378 174279618
7654 SNP_A-2123235 174287514
7655 SNP_A-2226210 174287689
7656 SNP_A-1979952 174322831
7657 SNP_A-4210717 174329577
7658 SNP_A-2083298 174388807
7659 SNP_A-2300750 174606483
7660 SNP_A-2125950 174698137
7661 SNP_A-1947381 174734411
7662 SNP_A-2218389 174746486
7663 SNP_A-1840867 174747411
7664 SNP_A-1857790 174752480
7665 SNP_A-4210720 174757890
7666 SNP_A-1867775 174809608
7667 SNP_A-2229166 174815901
7668 SNP_A-2305255 174840225
7669 SNP_A-1979957 174849416
7670 SNP_A-2144874 174855438
7671 SNP_A-2010399 174892489
7672 SNP_A-2134152 174922215
7673 SNP_A-2285497 174949926
7674 SNP_A-1944496 174992255
7675 SNP_A-1795308 175008110
7676 SNP_A-2049885 175009143
7677 SNP_A-2033654 175021243
7678 SNP_A-2251333 175028893
7679 SNP_A-4203116 175039493
7680 SNP_A-1853143 175074462
7681 SNP_A-2121958 175092187
7682 SNP_A-2277991 175092619
7683 SNP_A-4198970 175115051
7684 SNP_A-1897554 175115108
7685 SNP_A-2151615 175136774
7686 SNP_A-4197100 175138621
7687 SNP_A-1785933 175139889
7688 SNP_A-4225544 175139924
7689 SNP_A-2302074 175140192
7690 SNP_A-1951862 175146500
7691 SNP_A-1956212 175157232
7692 SNP_A-1979960 175181273
7693 SNP_A-4235018 175185564
7694 SNP_A-2034841 175188823
7695 SNP_A-4202435 175228353
7696 SNP_A-2234550 175238918
7697 SNP_A-2175632 175238951
7698 SNP_A-2079183 175245365
7699 SNP_A-2109699 175245529
7700 SNP_A-2298564 175254410
7701 SNP_A-1979963 175268207
7702 SNP_A-1852844 175273779
7703 SNP_A-1781140 175277832
7704 SNP_A-1979964 175280451
7705 SNP_A-1979966 175283560
7706 SNP_A-4210722 175284193
7707 SNP_A-2119488 175290349
7708 SNP_A-1979969 175292081
7709 SNP_A-4233685 175292725
7710 SNP_A-1803543 175296849
7711 SNP_A-1784709 175296912
7712 SNP_A-1827336 175306818
7713 SNP_A-2190828 175311101
7714 SNP_A-2288275 175322285
7715 SNP_A-1979972 175329014
7716 SNP_A-1979973 175330825
7717 SNP_A-2311275 175374018
7718 SNP_A-1827430 175399224
7719 SNP_A-1918291 175399342
7720 SNP_A-1979975 175403828
7721 SNP_A-1915408 175519323
7722 SNP_A-2010405 175519381
7723 SNP_A-2125128 175539905
7724 SNP_A-2298823 175578764
7725 SNP_A-2192309 175670488
7726 SNP_A-1835485 175670649
7727 SNP_A-4234905 175693341
7728 SNP_A-2071234 175694813
7729 SNP_A-1979981 175694864
7730 SNP_A-2173578 175695456
7731 SNP_A-4219070 175711470
7732 SNP_A-4210723 175712320
7733 SNP_A-1979982 175712945
7734 SNP_A-2042815 175713037
7735 SNP_A-4230642 175724870
7736 SNP_A-2088684 175728933
7737 SNP_A-1847455 175732851
7738 SNP_A-1979983 175746548
7739 SNP_A-2258287 175759615
7740 SNP_A-2092691 175759648
7741 SNP_A-2106214 175804214
7742 SNP_A-1911727 175804347
7743 SNP_A-2027941 175804733
7744 SNP_A-1863427 175805744
7745 SNP_A-1924993 175813914
7746 SNP_A-4194732 175815872
7747 SNP_A-2103573 175820222
7748 SNP_A-2238381 175834855
7749 SNP_A-2161133 175860889
7750 SNP_A-1979984 175868286
7751 SNP_A-2063187 175868980
7752 SNP_A-1979986 175928243
7753 SNP_A-2080308 175932315
7754 SNP_A-1979987 175933119
7755 SNP_A-4199064 175949853
7756 SNP_A-2070462 175978563
7757 SNP_A-1954193 175992118
7758 SNP_A-2128681 176007379
7759 SNP_A-2052186 176007491
7760 SNP_A-2218289 176027843
7761 SNP_A-1932055 176027903
7762 SNP_A-2081659 176038330
7763 SNP_A-4192953 176038498
7764 SNP_A-4218050 176040743
7765 SNP_A-2103062 176051687
7766 SNP_A-2226016 176079361
7767 SNP_A-2044871 176102036
7768 SNP_A-1876895 176102117
7769 SNP_A-1979988 176126550
7770 SNP_A-1923539 176163459
7771 SNP_A-2074059 176166542
7772 SNP_A-2074785 176176201
7773 SNP_A-1815412 176283446
7774 SNP_A-2227670 176283714
7775 SNP_A-4226537 176359357
7776 SNP_A-1960402 176398028
7777 SNP_A-4198078 176415278
7778 SNP_A-2055573 176725428
7779 SNP_A-1904605 176732905
7780 SNP_A-2119137 176734289
7781 SNP_A-2240288 176736951
7782 SNP_A-2039334 176883413
7783 SNP_A-4220935 176898802
7784 SNP_A-2176235 176899081
7785 SNP_A-1949333 176902259
7786 SNP_A-1804017 176903180
7787 SNP_A-1979997 176908185
7788 SNP_A-4227592 176909138
7789 SNP_A-1863492 176917669
7790 SNP_A-2043973 176936283
7791 SNP_A-4204610 176936356
7792 SNP_A-2066696 176937459
7793 SNP_A-1900421 176991087
7794 SNP_A-1843377 176999011
7795 SNP_A-2074774 176999276
7796 SNP_A-4233643 177007020
7797 SNP_A-2288753 177021208
7798 SNP_A-1979998 177041046
7799 SNP_A-1905817 177054390
7800 SNP_A-2267409 177082148
7801 SNP_A-4210724 177088039
7802 SNP_A-1792785 177098295
7803 SNP_A-2021155 177105355
7804 SNP_A-4239566 177106246
7805 SNP_A-4231935 177111616
7806 SNP_A-1980001 177117345
7807 SNP_A-2068862 177130569
7808 SNP_A-1954396 177206578
7809 SNP_A-4216723 177215994
7810 SNP_A-2132328 177252188
7811 SNP_A-2034895 177262978
7812 SNP_A-4196853 177267544
7813 SNP_A-1980005 177270640
7814 SNP_A-4224252 177280154
7815 SNP_A-1888541 177290734
7816 SNP_A-1914895 177292169
7817 SNP_A-1815180 177318352
7818 SNP_A-4210725 177319063
7819 SNP_A-1980006 177328823
7820 SNP_A-1889960 177328847
7821 SNP_A-2093380 177350758
7822 SNP_A-1933352 177363239
7823 SNP_A-4238777 177369233
7824 SNP_A-1822414 177402582
7825 SNP_A-2219044 177434289
7826 SNP_A-4214991 177463822
7827 SNP_A-1912135 177465879
7828 SNP_A-4205533 177466381
7829 SNP_A-2294584 177466554
7830 SNP_A-2253464 177466713
7831 SNP_A-1943876 177467094
7832 SNP_A-2307477 177467166
7833 SNP_A-2261877 177469702
7834 SNP_A-2131938 177476263
7835 SNP_A-4231174 177476332
7836 SNP_A-1980013 177485616
7837 SNP_A-1980014 177487485
7838 SNP_A-4197125 177508998
7839 SNP_A-4203995 177533827
7840 SNP_A-2010417 177545661
7841 SNP_A-2010418 177545845
7842 SNP_A-2010419 177570679
7843 SNP_A-2277358 177620074
7844 SNP_A-1980016 177631156
7845 SNP_A-1980017 177670591
7846 SNP_A-1980018 177675111
7847 SNP_A-2116675 177675259
7848 SNP_A-4221823 177675630
7849 SNP_A-4217578 177676068
7850 SNP_A-1959316 177676150
7851 SNP_A-4217826 177676705
7852 SNP_A-2144511 177681329
7853 SNP_A-4230498 177682799
7854 SNP_A-2285318 177706844
7855 SNP_A-1839684 177720209
7856 SNP_A-1980020 177722082
7857 SNP_A-1980021 177722368
7858 SNP_A-4222126 177728549
7859 SNP_A-1816030 177743655
7860 SNP_A-1948988 177747603
7861 SNP_A-2253280 177748749
7862 SNP_A-2171097 177748797
7863 SNP_A-1948454 177751310
7864 SNP_A-1893370 177763598
7865 SNP_A-1895740 177767727
7866 SNP_A-4214992 177768466
7867 SNP_A-4219409 177785574
7868 SNP_A-1783044 177785592
7869 SNP_A-1820840 177819365
7870 SNP_A-1918082 177831569
7871 SNP_A-2079047 177845701
7872 SNP_A-4214993 177845769
7873 SNP_A-4239716 177847878
7874 SNP_A-4239728 177848551
7875 SNP_A-1920790 177848576
7876 SNP_A-1917423 177848752
7877 SNP_A-1980027 177858104
7878 SNP_A-2133365 177932828
7879 SNP_A-1804938 177974130
7880 SNP_A-2207238 177976287
7881 SNP_A-1853959 177994047
7882 SNP_A-2240282 177994299
7883 SNP_A-2096869 178008504
7884 SNP_A-4219988 178013697
7885 SNP_A-4224066 178022562
7886 SNP_A-2197520 178025710
7887 SNP_A-1820746 178033971
7888 SNP_A-2169413 178051857
7889 SNP_A-1858715 178055495
7890 SNP_A-2256150 178060993
7891 SNP_A-4197960 178061070
7892 SNP_A-4228868 178065111
7893 SNP_A-2141621 178107503
7894 SNP_A-1820878 178107548
7895 SNP_A-1980030 178108354
7896 SNP_A-2206027 178144450
7897 SNP_A-4196577 178203542
7898 SNP_A-2102553 178225792
7899 SNP_A-2128589 178226022
7900 SNP_A-1844495 178229885
7901 SNP_A-1937566 178230021
7902 SNP_A-2145810 178232116
7903 SNP_A-4221585 178259262
7904 SNP_A-2151803 178263948
7905 SNP_A-2269058 178301677
7906 SNP_A-4217727 178389236
7907 SNP_A-2246212 178389870
7908 SNP_A-1939741 178390003
7909 SNP_A-1957474 178404068
7910 SNP_A-1980036 178406494
7911 SNP_A-4210732 178407330
7912 SNP_A-1851068 178436480
7913 SNP_A-2260349 178436975
7914 SNP_A-1926668 178438251
7915 SNP_A-1950630 178447078
7916 SNP_A-2045881 178450313
7917 SNP_A-2041893 178467820
7918 SNP_A-2232892 178479392
7919 SNP_A-2117872 178499677
7920 SNP_A-2310097 178504645
7921 SNP_A-2244196 178515915
7922 SNP_A-1931991 178527362
7923 SNP_A-2162304 178531140
7924 SNP_A-2230266 178531413
7925 SNP_A-2091708 178532423
7926 SNP_A-1817915 178532760
7927 SNP_A-1862787 178535819
7928 SNP_A-2124978 178573664
7929 SNP_A-1840320 178585099
7930 SNP_A-2092268 178588797
7931 SNP_A-2087704 178590040
7932 SNP_A-1868769 178590467
7933 SNP_A-1897810 178596713
7934 SNP_A-4240225 178611863
7935 SNP_A-1935630 178625426
7936 SNP_A-1851969 178630329
7937 SNP_A-2159000 178666831
7938 SNP_A-2128120 178738287
7939 SNP_A-2032507 178753277
7940 SNP_A-2048737 178753322
7941 SNP_A-2251364 178768403
7942 SNP_A-2244449 178798696
7943 SNP_A-2289492 178799056
7944 SNP_A-4235742 178835302
7945 SNP_A-2150024 178867582
7946 SNP_A-2153625 178935451
7947 SNP_A-4235764 178944733
7948 SNP_A-2123588 178955908
7949 SNP_A-1849383 178972780
7950 SNP_A-4236678 178981044
7951 SNP_A-2111976 178997903
7952 SNP_A-4206458 179012382
7953 SNP_A-2034209 179037104
7954 SNP_A-1850953 179038012
7955 SNP_A-2172136 179061275
7956 SNP_A-1837171 179066592
7957 SNP_A-2022697 179110916
7958 SNP_A-4210734 179118810
7959 SNP_A-4222851 179159737
7960 SNP_A-2010434 179170635
7961 SNP_A-4229244 179202652
7962 SNP_A-4214995 179202956
7963 SNP_A-4197976 179206292
7964 SNP_A-1885473 179214692
7965 SNP_A-2010437 179215134
7966 SNP_A-2036289 179218038
7967 SNP_A-4240790 179239055
7968 SNP_A-4229355 179256240
7969 SNP_A-2072634 179256690
7970 SNP_A-1851933 179270230
7971 SNP_A-1784926 179270269
7972 SNP_A-1799533 179271680
7973 SNP_A-2146928 179271716
7974 SNP_A-4202880 179343136
7975 SNP_A-1888032 179347510
7976 SNP_A-1900806 179355012
7977 SNP_A-1853993 179413872
7978 SNP_A-2171890 179418557
7979 SNP_A-1837460 179421325
7980 SNP_A-4207467 179427464
7981 SNP_A-2164319 179442871
7982 SNP_A-1925771 179464350
7983 SNP_A-4214996 179464592
7984 SNP_A-1935787 179475712
7985 SNP_A-1885254 179510882
7986 SNP_A-2084299 179511585
7987 SNP_A-2044997 179517364
7988 SNP_A-2145349 179517417
7989 SNP_A-1924229 179517436
7990 SNP_A-2292078 179523660
7991 SNP_A-2189551 179523740
7992 SNP_A-1954899 179533035
7993 SNP_A-4196521 179533129
7994 SNP_A-2010445 179563385
7995 SNP_A-2056430 179564850
7996 SNP_A-2123940 179572255
7997 SNP_A-4217544 179572303
7998 SNP_A-2253692 179574993
7999 SNP_A-2126273 179578562
8000 SNP_A-2239484 179579870
8001 SNP_A-1911278 179600153
8002 SNP_A-4221963 179602914
8003 SNP_A-4222081 179603366
8004 SNP_A-4194231 179622629
8005 SNP_A-4228574 179641649
8006 SNP_A-4223566 179647241
8007 SNP_A-2083914 179684779
8008 SNP_A-1940264 179695663
8009 SNP_A-1904723 179701123
8010 SNP_A-1849746 179703028
8011 SNP_A-2272186 179707433
8012 SNP_A-1980058 179788817
8013 SNP_A-4210735 179810362
8014 SNP_A-4234158 179821026
8015 SNP_A-2061839 179830805
8016 SNP_A-4207320 179831559
8017 SNP_A-4214998 179837145
8018 SNP_A-4210736 179838741
8019 SNP_A-2134181 179856518
8020 SNP_A-4210737 179864756
8021 SNP_A-1936936 179869036
8022 SNP_A-2097906 179884624
8023 SNP_A-1980064 179912389
8024 SNP_A-2283718 179917578
8025 SNP_A-1914040 179920397
8026 SNP_A-1934883 179930178
8027 SNP_A-2029946 179943933
8028 SNP_A-2273140 180139189
8029 SNP_A-1902780 180158493
8030 SNP_A-2112125 180182569
8031 SNP_A-4199426 180185341
8032 SNP_A-1980071 180199353
8033 SNP_A-2121763 180222608
8034 SNP_A-2183802 180223722
8035 SNP_A-2186378 180272013
8036 SNP_A-1815951 180272455
8037 SNP_A-4234091 180282840
8038 SNP_A-2157386 180284092
8039 SNP_A-1960560 180290791
8040 SNP_A-1911380 180291914
8041 SNP_A-2086732 180292476
8042 SNP_A-1829754 180293410
8043 SNP_A-2202109 180293681
8044 SNP_A-4225150 180293849
8045 SNP_A-1848086 180295863
8046 SNP_A-1791386 180314486
8047 SNP_A-2112123 180343066
8048 SNP_A-1849294 180346252
8049 SNP_A-2069533 180360262
8050 SNP_A-1839599 180385414
8051 SNP_A-1912347 180385581
8052 SNP_A-2034813 180407362
8053 SNP_A-4200421 180407643
8054 SNP_A-2084042 180407704
8055 SNP_A-2121769 180407774
8056 SNP_A-2053758 180410262
8057 SNP_A-2169315 180423545
8058 SNP_A-4236668 180428267
8059 SNP_A-2031583 180488673
8060 SNP_A-1864105 180494364
8061 SNP_A-2063082 180503813
8062 SNP_A-2228845 180512613
8063 SNP_A-1942063 180513060
8064 SNP_A-1860595 180526115
8065 SNP_A-1854929 180538373
8066 SNP_A-2203279 180556746
8067 SNP_A-1910445 180561608
8068 SNP_A-2310053 180574108
8069 SNP_A-1805314 180596390
8070 SNP_A-2193385 180648314
8071 SNP_A-4195344 180648502
8072 SNP_A-2116522 180649130
8073 SNP_A-4227352 180657702
8074 SNP_A-2187771 180692706
8075 SNP_A-4206619 180694788
8076 SNP_A-1831027 180699897
8077 SNP_A-1833105 180738616
8078 SNP_A-2270272 180741300
8079 SNP_A-1901669 180754445
8080 SNP_A-4210740 180846505
8081 SNP_A-2010459 180861045
8082 SNP_A-4215001 180876273
8083 SNP_A-1980087 180905620
8084 SNP_A-4199806 180915220
8085 SNP_A-1880721 180921485
8086 SNP_A-2231997 180922219
8087 SNP_A-1980088 180929752
8088 SNP_A-2233927 180939764
8089 SNP_A-4193363 180946966
8090 SNP_A-1853916 180952004
8091 SNP_A-1800759 180969432
8092 SNP_A-2054404 180976837
8093 SNP_A-2151231 180982097
8094 SNP_A-4219719 180982280
8095 SNP_A-2129896 180984577
8096 SNP_A-2131846 180998793
8097 SNP_A-2024155 181004582
8098 SNP_A-2141704 181013656
8099 SNP_A-4210741 181024565
8100 SNP_A-1980093 181024748
8101 SNP_A-1980094 181025078
8102 SNP_A-4196678 181034152
8103 SNP_A-2195175 181034268
8104 SNP_A-2022138 181034336
8105 SNP_A-2181386 181040484
8106 SNP_A-2208821 181073177
8107 SNP_A-2247778 181073867
8108 SNP_A-1894280 181076017
8109 SNP_A-2058642 181088320
8110 SNP_A-2095054 181096214
8111 SNP_A-2044853 181100390
8112 SNP_A-2075922 181100533
8113 SNP_A-1826316 181122930
8114 SNP_A-1926669 181125591
8115 SNP_A-2095396 181128202
8116 SNP_A-1876832 181148590
8117 SNP_A-2289101 181184350
8118 SNP_A-1869761 181205425
8119 SNP_A-1980098 181214974
8120 SNP_A-1953215 181217870
8121 SNP_A-4196633 181227186
8122 SNP_A-2010462 181265112
8123 SNP_A-2154916 181294234
8124 SNP_A-2235499 181328056
8125 SNP_A-2212009 181361244
8126 SNP_A-2098797 181361263
8127 SNP_A-1876640 181362958
8128 SNP_A-2173999 181363492
8129 SNP_A-4199202 181363946
8130 SNP_A-2208545 181385258
8131 SNP_A-1823850 181387579
8132 SNP_A-2254488 181393150
8133 SNP_A-1913155 181406322
8134 SNP_A-1916044 181411982
8135 SNP_A-1980100 181414070
8136 SNP_A-1925756 181430104
8137 SNP_A-1869971 181459875
8138 SNP_A-2126832 181461917
8139 SNP_A-4203756 181462213
8140 SNP_A-4229918 181462225
8141 SNP_A-1980102 181493094
8142 SNP_A-4210743 181526800
8143 SNP_A-1980104 181526853
8144 SNP_A-1980105 181527290
8145 SNP_A-2205820 181531468
8146 SNP_A-2265638 181547116
8147 SNP_A-1943965 181547198
8148 SNP_A-4204287 181547389
8149 SNP_A-4204721 181555930
8150 SNP_A-2149885 181561454
8151 SNP_A-4200768 181562359
8152 SNP_A-4217119 181569726
8153 SNP_A-4218910 181570243
8154 SNP_A-1837177 181581715
8155 SNP_A-2313569 181587608
8156 SNP_A-1953315 181594264
8157 SNP_A-1980109 181603283
8158 SNP_A-2040523 181649549
8159 SNP_A-2240805 181651341
8160 SNP_A-2042498 181663353
8161 SNP_A-4220500 181666872
8162 SNP_A-1980110 181669986
8163 SNP_A-2162380 181672071
8164 SNP_A-2102839 181673091
8165 SNP_A-1798390 181675620
8166 SNP_A-1830070 181676486
8167 SNP_A-2291371 181677770
8168 SNP_A-2234186 181678796
8169 SNP_A-4221289 181693582
8170 SNP_A-2010463 181701010
8171 SNP_A-1980112 181701387
8172 SNP_A-2302814 181704707
8173 SNP_A-2128551 181706682
8174 SNP_A-1958772 181706834
8175 SNP_A-2010464 181708764
8176 SNP_A-2186244 181709727
8177 SNP_A-1980113 181714661
8178 SNP_A-4206357 181738856
8179 SNP_A-4238888 181747033
8180 SNP_A-2286981 181757696
8181 SNP_A-4222015 181762576
8182 SNP_A-1919054 181785060
8183 SNP_A-2221238 181790677
8184 SNP_A-1936924 181790772
8185 SNP_A-4218968 181793798
8186 SNP_A-1870042 181799623
8187 SNP_A-2135525 181800001
8188 SNP_A-2276690 181810908
8189 SNP_A-2120413 181811061
8190 SNP_A-4210745 181813051
8191 SNP_A-1980117 181813669
8192 SNP_A-2303074 181830629
8193 SNP_A-2304083 181841004
8194 SNP_A-2192649 181846602
8195 SNP_A-2296911 181876317
8196 SNP_A-4207682 181880916
8197 SNP_A-4237367 181881257
8198 SNP_A-4222109 181881359
8199 SNP_A-2197693 181881979
8200 SNP_A-2061349 181883376
8201 SNP_A-4198544 181884200
8202 SNP_A-2130575 181894462
8203 SNP_A-2266470 181895178
8204 SNP_A-2031878 181912777
8205 SNP_A-2055686 181969740
8206 SNP_A-1794704 181986151
8207 SNP_A-1887247 181987992
8208 SNP_A-1867848 181988216
8209 SNP_A-1800135 182003106
8210 SNP_A-2312485 182019610
8211 SNP_A-2190289 182019686
8212 SNP_A-1895701 182045229
8213 SNP_A-4222918 182051797
8214 SNP_A-1896574 182067194
8215 SNP_A-2160640 182090717
8216 SNP_A-2240176 182124930
8217 SNP_A-2242830 182129747
8218 SNP_A-2150397 182147920
8219 SNP_A-2214789 182149390
8220 SNP_A-2275909 182162059
8221 SNP_A-1819865 182165606
8222 SNP_A-1914351 182166205
8223 SNP_A-1980127 182262097
8224 SNP_A-1850036 182290035
8225 SNP_A-1798306 182296852
8226 SNP_A-1865045 182299318
8227 SNP_A-4232057 182302174
8228 SNP_A-2087347 182302308
8229 SNP_A-2239340 182302787
8230 SNP_A-1803902 182321883
8231 SNP_A-1847326 182331805
8232 SNP_A-1934973 182331828
8233 SNP_A-1846501 182345097
8234 SNP_A-2231616 182363116
8235 SNP_A-4200898 182363328
8236 SNP_A-2141588 182374182
8237 SNP_A-4210749 182420909
8238 SNP_A-1838303 182426784
8239 SNP_A-1980129 182430926
8240 SNP_A-1792495 182434941
8241 SNP_A-2066444 182436027
8242 SNP_A-2270570 182444632
8243 SNP_A-4231514 182458093
8244 SNP_A-4224037 182459069
8245 SNP_A-1823434 182459127
8246 SNP_A-1891401 182460183
8247 SNP_A-1980130 182468879
8248 SNP_A-2228879 182469027
8249 SNP_A-2052207 182486940
8250 SNP_A-1913536 182490097
8251 SNP_A-1825191 182496449
8252 SNP_A-2286883 182508715
8253 SNP_A-2181591 182509624
8254 SNP_A-1980132 182517264
8255 SNP_A-2272130 182521218
8256 SNP_A-1980133 182523998
8257 SNP_A-1824323 182529026
8258 SNP_A-4217479 182529155
8259 SNP_A-2151292 182529221
8260 SNP_A-4210751 182532268
8261 SNP_A-4210752 182532670
8262 SNP_A-4223730 182532760
8263 SNP_A-1795299 182532869
8264 SNP_A-1980136 182537129
8265 SNP_A-2302746 182574514
8266 SNP_A-2304702 182583065
8267 SNP_A-2217346 182583363
8268 SNP_A-1980141 182590543
8269 SNP_A-2164762 182598385
8270 SNP_A-4240581 182599371
8271 SNP_A-4199282 182599535
8272 SNP_A-1980142 182609180
8273 SNP_A-2042638 182620887
8274 SNP_A-2083348 182623525
8275 SNP_A-2136359 182624597
8276 SNP_A-1980143 182628933
8277 SNP_A-1980144 182629771
8278 SNP_A-1980146 182634979
8279 SNP_A-1789990 182642729
8280 SNP_A-1948234 182644675
8281 SNP_A-2269422 182644872
8282 SNP_A-2257428 182651972
8283 SNP_A-1867501 182653018
8284 SNP_A-1980150 182669767
8285 SNP_A-4210754 182678532
8286 SNP_A-2197927 182688603
8287 SNP_A-2271345 182698852
8288 SNP_A-4221837 182707017
8289 SNP_A-2259068 182724129
8290 SNP_A-1813130 182734900
8291 SNP_A-4194886 182754462
8292 SNP_A-2063972 182785014
8293 SNP_A-1980157 182809096
8294 SNP_A-1787946 182834034
8295 SNP_A-1807067 182835449
8296 SNP_A-4241248 182835746
8297 SNP_A-2284623 182852097
8298 SNP_A-4215002 182852487
8299 SNP_A-2010466 182852619
8300 SNP_A-2270161 182853395
8301 SNP_A-4221830 182853489
8302 SNP_A-2245049 182886805
8303 SNP_A-4227596 182896252
8304 SNP_A-4195662 182896268
8305 SNP_A-1941813 182899280
8306 SNP_A-1930496 182949950
8307 SNP_A-1980159 182951652
8308 SNP_A-1853748 182952203
8309 SNP_A-2309758 182953433
8310 SNP_A-2146358 182974035
8311 SNP_A-1785220 182991960
8312 SNP_A-1938284 182994114
8313 SNP_A-1930134 182994795
8314 SNP_A-4236514 182994836
8315 SNP_A-4210757 183020177
8316 SNP_A-4239690 183027620
8317 SNP_A-1955682 183033602
8318 SNP_A-2290027 183034922
8319 SNP_A-2061518 183035646
8320 SNP_A-2244156 183035955
8321 SNP_A-4210758 183042280
8322 SNP_A-2213262 183043712
8323 SNP_A-1846687 183059326
8324 SNP_A-1845082 183067922
8325 SNP_A-1936255 183070190
8326 SNP_A-1980160 183096346
8327 SNP_A-1795263 183097901
8328 SNP_A-2311768 183107357
8329 SNP_A-4199568 183109443
8330 SNP_A-1818541 183109479
8331 SNP_A-1980161 183111265
8332 SNP_A-1980162 183111623
8333 SNP_A-1888347 183111886
8334 SNP_A-1980163 183115744
8335 SNP_A-2035819 183120123
8336 SNP_A-1980164 183123010
8337 SNP_A-1980165 183123402
8338 SNP_A-4218880 183125213
8339 SNP_A-4235805 183151644
8340 SNP_A-1781487 183155780
8341 SNP_A-2028787 183156018
8342 SNP_A-2253391 183168967
8343 SNP_A-4220559 183169070
8344 SNP_A-2276298 183175988
8345 SNP_A-1840674 183179821
8346 SNP_A-1860429 183195948
8347 SNP_A-2100790 183196293
8348 SNP_A-2225513 183197211
8349 SNP_A-4201163 183213772
8350 SNP_A-4210759 183226195
8351 SNP_A-1888255 183232158
8352 SNP_A-4231804 183232313
8353 SNP_A-2162611 183233787
8354 SNP_A-4204924 183245578
8355 SNP_A-2276168 183251489
8356 SNP_A-2041772 183266470
8357 SNP_A-2053954 183267149
8358 SNP_A-4230975 183284700
8359 SNP_A-1859587 183284770
8360 SNP_A-2310452 183285690
8361 SNP_A-2158004 183285888
8362 SNP_A-2226201 183292226
8363 SNP_A-1931165 183297980
8364 SNP_A-2176432 183298003
8365 SNP_A-2289588 183298226
8366 SNP_A-1959250 183306697
8367 SNP_A-1851659 183307057
8368 SNP_A-4205364 183309327
8369 SNP_A-4201435 183328197
8370 SNP_A-2206154 183346006
8371 SNP_A-1802970 183354914
8372 SNP_A-2203960 183366064
8373 SNP_A-4236331 183380120
8374 SNP_A-4221478 183380723
8375 SNP_A-2270843 183399993
8376 SNP_A-1891101 183403463
8377 SNP_A-1980167 183409195
8378 SNP_A-2287489 183419916
8379 SNP_A-2308044 183437139
8380 SNP_A-2079765 183451578
8381 SNP_A-1980168 183455834
8382 SNP_A-2079167 183456183
8383 SNP_A-2190420 183473611
8384 SNP_A-2161708 183473689
8385 SNP_A-2173294 183473721
8386 SNP_A-2100159 183476755
8387 SNP_A-1906066 183488784
8388 SNP_A-2129827 183489166
8389 SNP_A-1895296 183500049
8390 SNP_A-4210760 183529623
8391 SNP_A-4239591 183550347
8392 SNP_A-4234420 183575674
8393 SNP_A-1955911 183614918
8394 SNP_A-1942522 183615472
8395 SNP_A-1980172 183631487
8396 SNP_A-1980173 183640674
8397 SNP_A-1980174 183641347
8398 SNP_A-4210761 183641562
8399 SNP_A-2307210 183664309
8400 SNP_A-2119604 183664913
8401 SNP_A-4217441 183683798
8402 SNP_A-2094983 183689253
8403 SNP_A-2100052 183689727
8404 SNP_A-2181375 183690033
8405 SNP_A-2289464 183691063
8406 SNP_A-2105877 183704639
8407 SNP_A-2118316 183716249
8408 SNP_A-4199412 183734770
8409 SNP_A-1894820 183743917
8410 SNP_A-4220072 183753886
8411 SNP_A-2241595 183755054
8412 SNP_A-4210762 183755240
8413 SNP_A-1863087 183775949
8414 SNP_A-1924840 183776033
8415 SNP_A-2165787 183776685
8416 SNP_A-2126895 183780764
8417 SNP_A-1980181 183793863
8418 SNP_A-1980182 183793993
8419 SNP_A-1812275 183815592
8420 SNP_A-4236954 183821684
8421 SNP_A-2030926 183839092
8422 SNP_A-4200376 183839246
8423 SNP_A-2187903 183869207
8424 SNP_A-2206984 183873474
8425 SNP_A-1846474 183898895
8426 SNP_A-2301921 183900601
8427 SNP_A-1817847 183912221
8428 SNP_A-1980185 183917599
8429 SNP_A-2137073 183917862
8430 SNP_A-2101941 183917955
8431 SNP_A-1980186 183918042
8432 SNP_A-1915680 184008381
8433 SNP_A-1813877 184019987
8434 SNP_A-4210763 184044359
8435 SNP_A-4199307 184054668
8436 SNP_A-2010475 184099233
8437 SNP_A-4235338 184127697
8438 SNP_A-4233683 184129711
8439 SNP_A-2269086 184166575
8440 SNP_A-1809245 184181269
8441 SNP_A-1980192 184193504
8442 SNP_A-1980194 184194851
8443 SNP_A-1980195 184195677
8444 SNP_A-1809267 184335328
8445 SNP_A-4237609 184369557
8446 SNP_A-2190211 184410292
8447 SNP_A-1915281 184410523
8448 SNP_A-2251174 184424685
8449 SNP_A-1950349 184429031
8450 SNP_A-4210764 184441771
8451 SNP_A-2120856 184468459
8452 SNP_A-4238799 184472790
8453 SNP_A-2229285 184488364
8454 SNP_A-4229825 184496608
8455 SNP_A-1950256 184513448
8456 SNP_A-1980201 184515699
8457 SNP_A-1980203 184516297
8458 SNP_A-2203736 184537119
8459 SNP_A-1950131 184539543
8460 SNP_A-2066605 184539781
8461 SNP_A-1935457 184543507
8462 SNP_A-2285422 184543736
8463 SNP_A-2307610 184548272
8464 SNP_A-1939869 184600850
8465 SNP_A-1897693 184615157
8466 SNP_A-2085546 184626692
8467 SNP_A-2283361 184652332
8468 SNP_A-2010484 184687053
8469 SNP_A-2080447 184691188
8470 SNP_A-2121211 184700793
8471 SNP_A-2010485 184706064
8472 SNP_A-1910326 184716439
8473 SNP_A-2085764 184768403
8474 SNP_A-1806379 184786160
8475 SNP_A-2205757 184805697
8476 SNP_A-2010486 184806510
8477 SNP_A-2010487 184825115
8478 SNP_A-2226435 184825645
8479 SNP_A-1792689 184827144
8480 SNP_A-1907922 184827744
8481 SNP_A-2210548 184846616
8482 SNP_A-2181526 184888181
8483 SNP_A-1868544 184888296
8484 SNP_A-2107587 184896441
8485 SNP_A-4201565 184923213
8486 SNP_A-2098453 184949045
8487 SNP_A-2094670 185004766
8488 SNP_A-2211102 185014802
8489 SNP_A-2010489 185017326
8490 SNP_A-4236326 185031690
8491 SNP_A-4233433 185032741
8492 SNP_A-4229423 185036979
8493 SNP_A-2140647 185045540
8494 SNP_A-4235933 185050870
8495 SNP_A-4205542 185051318
8496 SNP_A-2010490 185089621
8497 SNP_A-1980207 185089803
8498 SNP_A-2269589 185106486
8499 SNP_A-2057547 185123688
8500 SNP_A-1827077 185142476
8501 SNP_A-2251395 185143668
8502 SNP_A-2279166 185148334
8503 SNP_A-2226720 185156464
8504 SNP_A-1857970 185180268
8505 SNP_A-2138236 185189639
8506 SNP_A-1923596 185189917
8507 SNP_A-2307320 185190084
8508 SNP_A-2010493 185226422
8509 SNP_A-2073657 185227084
8510 SNP_A-1801365 185227329
8511 SNP_A-2040563 185227470
8512 SNP_A-2121444 185230360
8513 SNP_A-2036251 185234241
8514 SNP_A-2057344 185251384
8515 SNP_A-2207102 185266961
8516 SNP_A-1980209 185275685
8517 SNP_A-2188644 185287394
8518 SNP_A-4193252 185287415
8519 SNP_A-2032478 185307549
8520 SNP_A-2303373 185312369
8521 SNP_A-2216504 185312442
8522 SNP_A-1868943 185313697
8523 SNP_A-1876665 185314095
8524 SNP_A-4228948 185314773
8525 SNP_A-4210766 185317270
8526 SNP_A-2172217 185356432
8527 SNP_A-1843410 185356678
8528 SNP_A-1940458 185360760
8529 SNP_A-4199453 185374949
8530 SNP_A-2141791 185397590
8531 SNP_A-4223503 185423415
8532 SNP_A-2127829 185426831
8533 SNP_A-2241359 185448823
8534 SNP_A-2114754 185464178
8535 SNP_A-1894916 185500805
8536 SNP_A-2025419 185528136
8537 SNP_A-4218447 185539176
8538 SNP_A-2010496 185539240
8539 SNP_A-1883739 185544039
8540 SNP_A-1980218 185553891
8541 SNP_A-2290304 185580052
8542 SNP_A-1980220 185591292
8543 SNP_A-1980221 185591421
8544 SNP_A-1894025 185618049
8545 SNP_A-2123855 185637742
8546 SNP_A-2207080 185649629
8547 SNP_A-4210769 185673249
8548 SNP_A-1980224 185673372
8549 SNP_A-1980225 185769336
8550 SNP_A-2200959 185783023
8551 SNP_A-2306628 185792230
8552 SNP_A-1861018 185792317
8553 SNP_A-1980226 185825039
8554 SNP_A-1980227 185846457
8555 SNP_A-1980228 185846570
8556 SNP_A-4225253 185861214
8557 SNP_A-1912406 185862998
8558 SNP_A-4204057 185870859
8559 SNP_A-4199981 185871138
8560 SNP_A-2192141 185872243
8561 SNP_A-2237836 185873090
8562 SNP_A-4240190 185875870
8563 SNP_A-1794786 185878992
8564 SNP_A-4235632 185886821
8565 SNP_A-4217929 185886872
8566 SNP_A-1980229 185904398
8567 SNP_A-1980230 185905369
8568 SNP_A-4218156 185945589
8569 SNP_A-1850095 185947832
8570 SNP_A-2072506 185955721
8571 SNP_A-2286857 185985800
8572 SNP_A-1788667 185992970
8573 SNP_A-1916193 186005788
8574 SNP_A-1842646 186006153
8575 SNP_A-2245101 186016162
8576 SNP_A-2059813 186028895
8577 SNP_A-2238540 186059928
8578 SNP_A-2010504 186072216
8579 SNP_A-1815526 186095047
8580 SNP_A-4240135 186109172
8581 SNP_A-2218857 186113129
8582 SNP_A-2130439 186114023
8583 SNP_A-2189676 186121200
8584 SNP_A-2059043 186141055
8585 SNP_A-2181467 186143362
8586 SNP_A-2010505 186150945
8587 SNP_A-2174457 186168178
8588 SNP_A-2307508 186169196
8589 SNP_A-2128340 186237102
8590 SNP_A-2138367 186245396
8591 SNP_A-1807431 186245438
8592 SNP_A-1954187 186249458
8593 SNP_A-1954998 186249553
8594 SNP_A-2092813 186249595
8595 SNP_A-1835712 186249660
8596 SNP_A-2267812 186252072
8597 SNP_A-1836424 186254248
8598 SNP_A-4217495 186255550
8599 SNP_A-1881844 186255855
8600 SNP_A-1825598 186276195
8601 SNP_A-2093896 186281132
8602 SNP_A-1882090 186281277
8603 SNP_A-1847067 186296887
8604 SNP_A-2010509 186305631
8605 SNP_A-2210607 186331867
8606 SNP_A-1821193 186391779
8607 SNP_A-2242634 186393053
8608 SNP_A-2259031 186412191
8609 SNP_A-1890276 186412560
8610 SNP_A-1904259 186419936
8611 SNP_A-2167358 186423383
8612 SNP_A-1934507 186457029
8613 SNP_A-2010510 186464526
8614 SNP_A-1946974 186466262
8615 SNP_A-2225624 186517516
8616 SNP_A-4223618 186541743
8617 SNP_A-2246384 186558441
8618 SNP_A-1928225 186596985
8619 SNP_A-2264865 186623581
8620 SNP_A-2054411 186658718
8621 SNP_A-1920874 186666968
8622 SNP_A-1928372 186682446
8623 SNP_A-1980235 186686645
8624 SNP_A-2134995 186703962
8625 SNP_A-2269131 186704483
8626 SNP_A-2200827 186709393
8627 SNP_A-1916124 186710654
8628 SNP_A-2284168 186743159
8629 SNP_A-2010512 186767920
8630 SNP_A-4215004 186767970
8631 SNP_A-2010513 186768421
8632 SNP_A-1953338 186779561
8633 SNP_A-2010515 186799871
8634 SNP_A-2142687 186812282
8635 SNP_A-2306821 186815523
8636 SNP_A-1897159 186816035
8637 SNP_A-2174941 186830404
8638 SNP_A-2196345 186830666
8639 SNP_A-1905886 186854587
8640 SNP_A-2270686 186867940
8641 SNP_A-1876380 186868382
8642 SNP_A-2032924 186897070
8643 SNP_A-2010519 186897698
8644 SNP_A-1867976 186898197
8645 SNP_A-1910771 186908473
8646 SNP_A-4192744 186913288
8647 SNP_A-2255738 186913768
8648 SNP_A-2024195 186914128
8649 SNP_A-1834450 186914513
8650 SNP_A-1928507 186917251
8651 SNP_A-1809476 186917466
8652 SNP_A-4233156 186923039
8653 SNP_A-1950152 186927007
8654 SNP_A-1922639 186931570
8655 SNP_A-1871412 186936578
8656 SNP_A-1872247 186950998
8657 SNP_A-2264556 186953978
8658 SNP_A-1980237 186969560
8659 SNP_A-1845063 186980251
8660 SNP_A-2302749 186984688
8661 SNP_A-2103425 187001741
8662 SNP_A-2071968 187008649
8663 SNP_A-2200588 187024090
8664 SNP_A-1807994 187052091
8665 SNP_A-2102908 187052395
8666 SNP_A-2255746 187065373
8667 SNP_A-4223838 187073623
8668 SNP_A-4226103 187076882
8669 SNP_A-2054181 187118982
8670 SNP_A-1980244 187150103
8671 SNP_A-4194578 187169774
8672 SNP_A-1878294 187172302
8673 SNP_A-2086314 187172320
8674 SNP_A-4217664 187172366
8675 SNP_A-1954025 187172494
8676 SNP_A-2079643 187172829
8677 SNP_A-2301584 187179374
8678 SNP_A-1933033 187191894
8679 SNP_A-2231206 187209278
8680 SNP_A-1894241 187225847
8681 SNP_A-1827931 187257139
8682 SNP_A-1886153 187258309
8683 SNP_A-2172622 187279792
8684 SNP_A-1838099 187297249
8685 SNP_A-2218655 187344843
8686 SNP_A-1829773 187346860
8687 SNP_A-2312842 187352041
8688 SNP_A-2034418 187358064
8689 SNP_A-1874094 187359003
8690 SNP_A-1851720 187359054
8691 SNP_A-4201728 187359298
8692 SNP_A-4199217 187359313
8693 SNP_A-2134572 187407216
8694 SNP_A-1882430 187407539
8695 SNP_A-4198792 187411357
8696 SNP_A-2258690 187429475
8697 SNP_A-1812331 187438205
8698 SNP_A-1937710 187441996
8699 SNP_A-1833022 187442027
8700 SNP_A-2218025 187442295
8701 SNP_A-2259007 187443174
8702 SNP_A-1846009 187447058
8703 SNP_A-2238500 187447614
8704 SNP_A-2047949 187475220
8705 SNP_A-4194684 187475382
8706 SNP_A-1906802 187476900
8707 SNP_A-1824330 187488854
8708 SNP_A-2216526 187507960
8709 SNP_A-1792370 187530927
8710 SNP_A-1784841 187536343
8711 SNP_A-1842788 187568520
8712 SNP_A-1954693 187574295
8713 SNP_A-1840879 187575329
8714 SNP_A-2195153 187585478
8715 SNP_A-2103625 187585531
8716 SNP_A-2025986 187597770
8717 SNP_A-2192495 187609643
8718 SNP_A-4205881 187617748
8719 SNP_A-2190434 187639354
8720 SNP_A-2197254 187698623
8721 SNP_A-2105235 187698700
8722 SNP_A-1844323 187725367
8723 SNP_A-1980246 187748855
8724 SNP_A-2010531 187764918
8725 SNP_A-4202181 187771369
8726 SNP_A-4206919 187802150
8727 SNP_A-2091546 187811392
8728 SNP_A-4240889 187811895
8729 SNP_A-4198645 187822093
8730 SNP_A-2060907 187839115
8731 SNP_A-2276543 187861188
8732 SNP_A-1980248 187875630
8733 SNP_A-1833275 187877249
8734 SNP_A-2042486 187935887
8735 SNP_A-1840280 187936417
8736 SNP_A-2105868 188070753
8737 SNP_A-1793713 188071029
8738 SNP_A-1953901 188071784
8739 SNP_A-1980252 188075279
8740 SNP_A-1980253 188094186
8741 SNP_A-2142360 188102829
8742 SNP_A-1796532 188107982
8743 SNP_A-4200742 188110743
8744 SNP_A-1800075 188111522
8745 SNP_A-4230392 188113383
8746 SNP_A-1819214 188113464
8747 SNP_A-2255563 188113823
8748 SNP_A-2164495 188114230
8749 SNP_A-4240657 188114382
8750 SNP_A-2194140 188115159
8751 SNP_A-1878887 188166326
8752 SNP_A-2072592 188215093
8753 SNP_A-2266720 188244461
8754 SNP_A-2079399 188278068
8755 SNP_A-4233302 188288169
8756 SNP_A-1793728 188288684
8757 SNP_A-1816048 188288936
8758 SNP_A-2130697 188296513
8759 SNP_A-2308796 188313746
8760 SNP_A-4230836 188314010
8761 SNP_A-2154783 188368386
8762 SNP_A-4215006 188375850
8763 SNP_A-2010543 188428300
8764 SNP_A-2010544 188428510
8765 SNP_A-2250196 188435148
8766 SNP_A-1871484 188458219
8767 SNP_A-1891364 188458252
8768 SNP_A-1980258 188464945
8769 SNP_A-1930039 188467695
8770 SNP_A-4210770 188501421
8771 SNP_A-1980259 188501817
8772 SNP_A-2010545 188511196
8773 SNP_A-2291638 188511769
8774 SNP_A-1881558 188512774
8775 SNP_A-1980260 188517610
8776 SNP_A-2059257 188547649
8777 SNP_A-2079873 188556833
8778 SNP_A-2280870 188570922
8779 SNP_A-2304504 188602389
8780 SNP_A-1840281 188603894
8781 SNP_A-2052343 188635689
8782 SNP_A-2310553 188695621
8783 SNP_A-2134666 188698152
8784 SNP_A-2155386 188703103
8785 SNP_A-2203671 188754583
8786 SNP_A-2141565 188754929
8787 SNP_A-1980264 188762891
8788 SNP_A-1980265 188773456
8789 SNP_A-2262108 188813292
8790 SNP_A-4238695 188814518
8791 SNP_A-2104566 188831812
8792 SNP_A-1855215 188834242
8793 SNP_A-1952265 188835134
8794 SNP_A-1933054 188835222
8795 SNP_A-4221575 188837119
8796 SNP_A-2071975 188839730
8797 SNP_A-1957574 188857763
8798 SNP_A-4225664 188875803
8799 SNP_A-2289838 188885299
8800 SNP_A-4234980 188887227
8801 SNP_A-1808285 188897950
8802 SNP_A-1911546 188911133
8803 SNP_A-2058973 188911848
8804 SNP_A-2010547 188935089
8805 SNP_A-2010550 188970823
8806 SNP_A-2155039 188981783
8807 SNP_A-1826764 189039614
8808 SNP_A-2278887 189093367
8809 SNP_A-1838772 189142055
8810 SNP_A-2041730 189159539
8811 SNP_A-2247902 189169236
8812 SNP_A-2236048 189169288
8813 SNP_A-4210771 189172099
8814 SNP_A-2022501 189173068
8815 SNP_A-2074033 189180884
8816 SNP_A-1928012 189180945
8817 SNP_A-2246799 189181045
8818 SNP_A-2021648 189206745
8819 SNP_A-4238880 189206992
8820 SNP_A-4236058 189207005
8821 SNP_A-1908938 189210188
8822 SNP_A-2310464 189215581
8823 SNP_A-1867831 189217897
8824 SNP_A-1836857 189254052
8825 SNP_A-2208740 189254109
8826 SNP_A-2010552 189258459
8827 SNP_A-2273608 189279963
8828 SNP_A-1865864 189294114
8829 SNP_A-2129685 189341669
8830 SNP_A-2021613 189353381
8831 SNP_A-1851773 189376185
8832 SNP_A-2145515 189376252
8833 SNP_A-1954159 189381300
8834 SNP_A-2010554 189387650
8835 SNP_A-2268008 189460285
8836 SNP_A-2179519 189467331
8837 SNP_A-2196418 189468641
8838 SNP_A-1949843 189499240
8839 SNP_A-4206871 189525190
8840 SNP_A-4223051 189525203
8841 SNP_A-1806211 189537964
8842 SNP_A-2236985 189559538
8843 SNP_A-2110232 189575463
8844 SNP_A-1829693 189588522
8845 SNP_A-2192802 189602377
8846 SNP_A-4229998 189602503
8847 SNP_A-2209992 189613517
8848 SNP_A-2267250 189652379
8849 SNP_A-1980269 189670284
8850 SNP_A-1980270 189670493
8851 SNP_A-2092797 189674080
8852 SNP_A-1802147 189677617
8853 SNP_A-1854027 189690242
8854 SNP_A-1814700 189693227
8855 SNP_A-2138433 189703375
8856 SNP_A-4222948 189725147
8857 SNP_A-1884846 189725728
8858 SNP_A-1887007 189732885
8859 SNP_A-2189301 189776329
8860 SNP_A-2139733 189818818
8861 SNP_A-2255523 189819470
8862 SNP_A-1922916 189822243
8863 SNP_A-4241141 189822574
8864 SNP_A-1797530 189829654
8865 SNP_A-1828892 189903506
8866 SNP_A-1980271 189905530
8867 SNP_A-1899941 189906469
8868 SNP_A-1909475 189910278
8869 SNP_A-1870932 189922979
8870 SNP_A-1816246 189923244
8871 SNP_A-1799305 189947109
8872 SNP_A-1956214 189969188
8873 SNP_A-2010562 189985301
8874 SNP_A-4238181 189987193
8875 SNP_A-2243692 189990137
8876 SNP_A-2180016 189997245
8877 SNP_A-2029883 189997379
8878 SNP_A-2168249 189997791
8879 SNP_A-2203562 190004304
8880 SNP_A-1899698 190004841
8881 SNP_A-2226702 190004868
8882 SNP_A-2123422 190007148
8883 SNP_A-2263586 190034610
8884 SNP_A-1879736 190035774
8885 SNP_A-1788202 190036013
8886 SNP_A-2028801 190042617
8887 SNP_A-1850245 190042783
8888 SNP_A-1938765 190043374
8889 SNP_A-2200415 190069644
8890 SNP_A-1922995 190089732
8891 SNP_A-1908217 190098245
8892 SNP_A-2202471 190105091
8893 SNP_A-4210773 190105747
8894 SNP_A-2166751 190109844
8895 SNP_A-4210774 190112585
8896 SNP_A-2010565 190201577
8897 SNP_A-2161125 190205088
8898 SNP_A-2235584 190218321
8899 SNP_A-2086032 190224024
8900 SNP_A-1933347 190226983
8901 SNP_A-2261254 190246969
8902 SNP_A-4217031 190247264
8903 SNP_A-4236344 190248464
8904 SNP_A-1944030 190287729
8905 SNP_A-2060048 190287814
8906 SNP_A-2087366 190302191
8907 SNP_A-2010567 190316051
8908 SNP_A-2036171 190320901
8909 SNP_A-2040469 190323622
8910 SNP_A-2035005 190324372
8911 SNP_A-1926719 190325161
8912 SNP_A-2109694 190335556
8913 SNP_A-2246593 190335764
8914 SNP_A-1785491 190335796
8915 SNP_A-2109234 190336022
8916 SNP_A-2048747 190336910
8917 SNP_A-4217341 190368436
8918 SNP_A-2166654 190519307
8919 SNP_A-2129758 190529838
8920 SNP_A-2044932 190529973
8921 SNP_A-1913995 190537576
8922 SNP_A-1936379 190555074
8923 SNP_A-2312416 190573631
8924 SNP_A-1821277 190583436
8925 SNP_A-1806654 190606845
8926 SNP_A-1926432 190650952
8927 SNP_A-1952772 190660867
8928 SNP_A-2265705 190664441
8929 SNP_A-1980273 190664504
8930 SNP_A-1903830 190728375
8931 SNP_A-4202669 190755726
8932 SNP_A-4210775 190780112
8933 SNP_A-4210776 190780142
8934 SNP_A-4233824 190870267
8935 SNP_A-4232136 190927939
8936 SNP_A-2091223 190940425
8937 SNP_A-4241118 190945867
8938 SNP_A-1785029 190960154
8939 SNP_A-2201200 190960381
8940 SNP_A-2090594 190961410
8941 SNP_A-2049401 190963925
8942 SNP_A-1905739 190966996
8943 SNP_A-4235158 191014755
8944 SNP_A-2108567 191152644
8945 SNP_A-4218005 191167888
